# Supplementary material for: Spatial Resolution and Refractive Index Contrast of Resonant Photonic Crystal Surfaces for Biosensing
Source: IEEE Photonics J. Author manuscript; Available in PMC 2015 Sep 7. (PMC4561521; doi:10.1109/JPHOT.2015.2435699)
Supplement: fig2_data [file NIHMS64775-supplement-fig2_data.gz › Volumes/graham/MacBook_backup/PhD_folder_2015_06_02/paper_improvements/IEEE_J_Photonics/final_files/data_files/fig2/0pc_p555f85/i3.csv]

6537	5949	6009	6175	6320	6292	6240	6267	6180	6292	6362	6501	6492	6604	6675	6455	6306	5892	5536	5580	5608	5739	5763	6024	6278	6446	6470	6567	6466	6299	6247	6001	5755	5737	5864	6010	6118	6277	6396	6320	6198	6232	6283	6480	6557	6652	6558	6616	6503	6637
7037	6810	7044	7079	6840	6738	6430	6503	6510	6693	6980	7043	6830	6661	6512	6503	6279	5803	5796	5806	5878	6071	6317	6611	7049	7126	7019	6873	6693	6528	6204	6120	6025	6156	6229	6288	6360	6566	6338	6238	6181	6347	6515	6854	6901	6998	7142	6867	7007	6946
6760	6702	6827	6763	6428	6329	6271	6141	6414	6494	6505	6719	6604	6303	6194	6303	6192	5943	5852	5956	6017	6261	6575	6942	7091	7123	6798	6606	6446	6052	6040	6295	6257	6340	6446	6320	6319	6310	6028	6088	6116	6412	6544	6809	6844	6722	6868	6792	6969	6783
6812	6626	6575	6308	6108	6133	6005	6040	6138	6093	6152	6168	6108	6006	6069	6044	6007	6111	6272	6281	6403	6597	6852	7131	7204	6983	6716	6345	6004	6152	6050	6025	6291	6448	6327	6366	6232	6193	6006	5960	6203	6656	6663	6764	6803	6916	6882	6991	6956	7011
6558	6598	6514	6276	6155	6022	6090	5996	5956	5781	5792	5872	5732	5727	5912	5966	6210	6515	6579	6673	6835	7176	7086	7159	6932	6813	6291	6011	5930	5775	5995	6190	6381	6486	6334	6256	6441	6137	5995	6151	6495	6816	6719	6803	6746	6726	6860	7139	7226	7265
6531	6385	6534	6219	6198	6188	6271	6012	5926	5899	5702	5613	5835	5828	6193	6378	6494	6820	6952	6987	7126	7239	7035	6949	6813	6433	6150	6034	6027	6233	6218	6478	6452	6370	6663	6495	6370	6226	6034	6361	6545	6562	6710	6592	6827	6854	7126	7291	7570	7321
6550	6362	6203	6563	6393	6504	6343	6319	6107	5992	5933	5809	6135	6220	6464	6521	6918	7227	7253	7219	7289	7221	6807	6604	6421	6384	6056	6177	6369	6450	6769	6630	6618	6756	6568	6338	6416	6140	6190	6695	6661	6762	6725	6649	6623	6925	7341	7710	8007	7621
6674	6608	6492	6511	6532	6620	6578	6679	6323	6353	6535	6446	6600	6603	6729	7022	7283	7388	7296	7212	7110	6886	6671	6485	6186	6189	6268	6427	6475	6730	6966	6992	6858	6686	6625	6274	6252	6145	6609	6799	6759	6844	6874	6750	6877	6977	7415	7794	7934	7660
6901	6683	6868	6779	6886	6679	6837	6881	7157	6756	6941	7074	7160	7120	7147	7347	7147	7546	7408	7159	6856	6647	6532	6321	6337	6228	6404	6525	6826	7086	7117	6968	6812	6592	6364	6587	6480	6552	6489	6752	6658	6928	6911	6756	6774	7065	7596	7585	7610	7289
7252	6954	6887	6769	6919	6983	7217	7449	7332	7396	7559	7483	7493	7674	7386	7427	7427	7403	6998	6845	6573	6229	6151	6118	6162	6582	6831	7144	7221	7153	7176	7050	6790	6475	6396	6471	6442	6552	6605	6542	6778	6735	6599	6534	6861	7275	7277	7166	7318	7255
7494	7165	7047	7052	7286	7481	7705	7678	7587	7794	7659	7663	7690	7452	7443	7210	6900	6957	6561	6431	6325	6110	6160	6271	6471	6743	7249	7296	7178	7291	7044	6822	6859	6611	6535	6631	6537	6672	6568	6493	6635	6746	6797	6617	7180	7168	7111	7066	7325	7432
7602	7249	7020	7260	7429	7698	7569	7691	7730	7834	7617	7688	7680	7377	6935	6807	6584	6576	6345	6121	6283	6235	6104	6362	6515	6734	6969	7159	6917	6696	6530	6649	6654	6407	6734	6692	6839	6905	6726	6626	6694	6813	6736	7145	7105	7249	6922	7152	7044	7539
7589	7065	7211	7144	7089	7283	7402	7484	7606	7533	7548	7509	7001	6734	6492	6380	6308	6362	6238	6280	6527	6355	6646	6538	6711	6747	6698	6746	6579	6513	6528	6358	6393	6650	6785	6963	6906	7041	6525	6447	6522	6723	7033	7172	6896	6888	6873	6886	7281	7467
7154	6948	6820	6935	6853	7051	7209	7297	7029	7162	7141	6853	6538	6361	6237	6209	6297	6228	6464	6543	6801	6694	6886	6769	6792	6716	6514	6262	6320	6276	6420	6420	6585	6741	6713	6926	6767	6540	6221	6092	6490	6659	6919	7115	6720	6569	6587	6791	7247	7521
6738	6599	6441	6753	6792	6718	6988	6787	6823	6742	6527	6386	6076	6217	6259	6502	6471	6627	6695	6819	6911	7052	6822	6698	6659	6400	6337	6120	6253	6113	6288	6352	6674	6869	6745	6596	6718	6197	6312	6383	6195	6662	6635	6964	6524	6579	6510	6859	7165	7532
6626	6456	6509	6575	6766	6861	6992	6986	6816	6665	6410	6177	6117	6052	6333	6517	6623	6826	6945	6926	7171	6804	6725	6435	6064	6068	6153	6005	6153	6207	6382	6708	6756	6690	6593	6650	6133	6259	6194	6270	6423	6517	6481	6747	6630	6570	6660	6985	7018	7355
6606	6404	6424	6792	6835	6901	7156	6825	6910	6378	6329	6271	6399	6485	6544	6758	6974	7234	7132	7036	6860	6516	6404	5934	5835	6043	6014	6207	6198	6406	6492	6394	6642	6537	6326	6393	6091	6295	6414	6314	6236	6235	6270	6324	6620	6719	6795	6881	7142	6761
7017	6955	6728	6912	7148	6977	7099	6973	6891	6799	6717	6377	6557	6565	6950	6892	7141	7245	6883	6750	6514	6324	5992	5864	5732	5954	6139	6348	6571	6502	6360	6397	6479	6298	6195	6260	6445	6595	6668	6466	6278	6080	6182	6116	6441	6788	6966	6990	6711	6669
7419	7236	7158	7251	7087	7112	7378	7165	6937	7001	6756	6617	6708	6871	6763	6974	6882	6897	6654	6595	6134	5988	6165	6091	5835	6194	6326	6525	6729	6602	6394	6330	6148	6182	6155	6142	6532	6845	6661	6459	6045	6216	5999	6193	6561	6916	6868	6710	6461	6646
7543	7478	7500	7157	7159	7309	7311	7249	7186	7075	7040	6597	6605	6682	6745	6478	6700	6529	6278	6300	6007	6133	6184	6185	6131	6371	6642	6556	6621	6505	6359	6330	6057	6090	6393	6631	6521	6687	6890	6527	6211	6001	6116	6509	6650	7003	6976	6565	6413	6463
7492	7181	7061	6954	7033	6972	6986	6994	6955	6938	6797	6537	6521	6342	6112	6143	6147	6228	6141	6327	6211	6203	6503	6514	6275	6510	6509	6508	6202	6145	6182	6083	6267	6202	6456	6599	6706	6856	6674	6368	6360	6252	6340	6604	6794	6698	6723	6568	6510	6708
6863	6808	6599	6584	6566	6562	6740	6766	6677	6453	6591	6250	6081	5923	5898	5824	5940	6129	6195	6496	6581	6616	6718	6628	6677	6347	6178	6340	6248	6139	6065	6105	6123	6315	6617	6647	6641	6529	6531	6206	6472	6564	6549	6704	6765	6520	6499	6427	6514	6750
6540	6511	6538	6346	6185	6427	6244	6460	6482	6577	6496	6276	5878	5793	5700	6172	6103	6479	6706	6673	6720	6922	6740	6733	6359	6180	6074	6031	6018	5925	6106	6120	6179	6351	6250	6352	6655	6267	6416	6553	6857	6804	6679	6655	6409	6548	6360	6545	6745	6769
6435	6332	6307	6447	6347	6435	6482	6527	6600	6459	6385	6243	6071	6086	5983	6270	6358	6709	6798	7028	6909	6898	6483	6219	6091	5886	6130	5927	5921	6120	6299	6360	6504	6406	6371	6203	6231	6219	6534	6725	6981	6884	6624	6283	6317	6611	6579	6813	6862	6998
6590	6602	6623	6615	6742	6750	6682	6641	6603	6844	6430	6535	6474	6229	6421	6565	6544	6773	6984	6939	6832	6545	6247	6200	6067	6039	5829	6366	6242	6186	6416	6600	6524	6425	6190	5889	6146	6372	6700	6939	6958	6853	6681	6407	6614	6648	6894	6946	6885	6846
6878	6897	7147	7068	7153	7052	6972	6853	6930	7007	6899	6690	6558	6543	6738	6630	6634	6674	6613	6648	6397	6170	6241	6001	6243	6340	6142	6376	6511	6424	6362	6301	6328	6243	6235	6118	6369	6700	7071	6964	7035	6830	6796	6709	6936	6956	7213	6960	7147	6721
7177	7193	7373	7411	7393	7111	6906	6977	7224	7051	6941	6915	6709	6698	6563	6547	6445	6289	6185	6278	6160	6120	6118	6119	6442	6520	6584	6643	6520	6503	6314	6210	6255	6120	6307	6396	6355	6819	6905	6916	6921	6772	6810	6887	7252	7086	7242	6877	6858	6618
7291	7198	7299	7233	7119	6945	6845	6674	6766	6565	6704	6651	6841	6542	6418	6124	6269	6075	6163	6011	6205	6365	6494	6419	6593	6641	6617	6499	6417	6443	6289	6255	6225	6392	6462	6555	6573	6798	6770	6623	6854	6940	7007	7254	7321	7286	6901	6588	6658	6735
7155	6942	6943	6948	6621	6646	6386	6585	6368	6293	6567	6427	6429	6473	6433	6134	6052	6272	6195	6251	6526	6430	6537	6544	6448	6800	6688	6588	6364	6117	6256	6527	6597	6788	6741	6755	6602	6668	6700	6679	6958	6909	7213	7401	7285	7032	6597	6566	6759	7084
6716	6693	6633	6527	6428	6412	6143	6079	5996	6107	6314	6337	6333	6369	6296	6110	6118	6549	6342	6703	6644	6621	6560	6763	6561	6603	6677	6265	6437	6400	6364	6658	6690	6903	6788	6571	6562	6495	6504	6733	7088	6993	7054	7184	6958	6769	6486	6749	6855	6997
6767	6617	6594	6578	6299	6194	6141	5979	5915	6024	6214	6436	6461	6658	6443	6314	6468	6275	6648	6445	6592	6607	6443	6260	6353	6294	6367	6489	6327	6324	6367	6477	6537	6544	6281	6364	6305	6347	6537	6759	6951	6985	6792	6877	6502	6649	6411	6761	6660	6499
6896	6530	6698	6794	6278	6390	6089	5955	6056	6189	6433	6526	6542	6689	6677	6510	6532	6471	6576	6442	6327	6341	5996	6077	6258	6241	6412	6312	6359	6475	6313	6240	6074	6027	5938	6080	6065	6107	6367	6676	6637	6617	6400	6328	6482	6493	6624	6589	6289	6227
7169	7241	7223	6960	6891	6516	6368	6122	6108	6162	6240	6489	6605	6565	6392	6326	6348	6456	6382	6290	6214	6020	5906	6114	6155	6177	6459	6407	6504	6264	6243	6034	5829	5976	5963	6133	6408	6438	6407	6376	6283	6336	6243	6382	6669	6600	6617	6514	5896	5762
7259	7148	7194	7104	6946	6655	6244	6242	6251	6035	6394	6342	6317	6261	6267	6371	6129	6190	6109	6336	6028	6125	6153	6136	6477	6569	6461	6603	6583	6273	6211	5896	5838	6050	6264	6292	6488	6372	6182	6454	6261	6318	6601	6813	6637	6721	6359	6119	5740	5991
7120	7060	6911	6864	6703	6577	6243	5973	5977	5928	5937	6067	6188	6181	6272	6152	6154	6260	6338	6358	6151	6209	6332	6359	6434	6287	6484	6395	6426	6269	6194	6017	6164	6386	6620	6631	6334	6367	6167	6304	6326	6703	6877	7016	6780	6350	6251	6247	6062	6084
6901	6567	6449	6373	6565	6129	5911	5928	5664	5645	5940	6103	6106	6078	6222	6298	6251	6360	6457	6466	6590	6428	6592	6324	6284	6263	6164	6296	6325	6312	6444	6182	6376	6513	6435	6263	6239	6176	6273	6513	6800	6959	6868	6760	6480	6528	6193	6214	6465	6450
6830	6498	6561	6478	6363	6356	6058	5956	6044	5832	5927	6123	6272	6255	6253	6311	6530	6643	6562	6530	6503	6567	6380	6314	6108	6005	6215	6416	6688	6618	6857	6457	6561	6501	6404	6201	6385	6326	6551	6726	6927	7126	6687	6643	6464	6516	6417	6621	6479	6482
6937	6691	6638	6833	6698	6559	6388	6312	6409	6069	6196	6367	6440	6223	6148	6448	6443	6450	6369	6510	6610	6382	6152	6183	6206	6307	6566	6643	7130	7072	7035	6908	6638	6519	6743	6386	6728	6604	6845	7011	6889	6817	6677	6708	6563	6750	6673	6796	6784	6348
7212	7020	7151	7227	6960	6945	6689	6711	6433	6609	6491	6337	6233	6083	6178	6106	6198	6292	6240	6436	6491	6355	6311	6472	6475	6603	6804	6965	7032	7078	6914	6654	6552	6625	6701	6789	6976	6680	6866	6908	6785	7000	6696	6904	6858	7111	6748	6766	6538	6663
7414	7287	7147	7066	7094	6830	6621	6520	6371	6466	6113	6191	6203	6004	6002	6040	6052	6162	6345	6464	6667	6575	6746	6722	6699	6881	6630	6618	6978	6890	6795	6929	6748	6960	6894	6846	6997	6841	6695	6663	6621	6763	6993	6991	6903	6755	6495	6463	6521	6712
7257	7110	7163	6979	6909	6650	6498	6380	6310	6249	6321	6292	6263	6079	6015	6093	6308	6484	6566	6763	6802	7039	6767	6890	6842	6819	6727	6780	6787	6984	7050	7024	7018	7101	6976	6990	6879	6682	6778	6823	6856	6895	6812	6821	6720	6430	6278	6387	6822	6817
7336	7017	7008	6822	6486	6417	6516	6392	6436	6375	6572	6115	6212	6163	6203	6171	6505	6549	6821	6810	6968	6939	6902	7015	6796	6737	6842	6754	7136	7115	7268	7167	7121	7082	6872	6885	6642	6642	6902	6746	7051	6938	6883	6593	6387	6286	6379	6593	6887	7017
7345	7113	6883	6623	6706	6648	6615	6443	6604	6736	6672	6738	6554	6500	6213	6254	6487	6538	6535	6638	6708	6919	6878	6838	6916	6879	6744	6985	7248	7157	7039	7055	6836	6813	6741	6821	6745	6659	6805	6778	6821	6715	6492	6366	6347	6287	6580	6911	7012	6530
7526	7264	7075	6857	6925	6741	6684	6874	6982	6874	7046	6934	6701	6662	6311	6377	6290	6475	6449	6573	6732	6888	7049	6956	6958	6816	6826	6987	7099	6911	6701	6743	6368	6544	6410	6736	6587	6781	6874	6620	6760	6349	6277	6053	6564	6346	6514	6404	6335	6156
7507	7234	7189	6878	6591	6745	6711	6823	7080	7185	6854	6787	6655	6463	6270	6335	6259	6367	6483	6671	6861	7160	7241	7403	7101	6965	6988	6868	6915	6734	6448	6232	6252	6077	6524	6627	6829	6709	6367	6293	6259	6247	6422	6399	6531	6319	5989	6073	6042	6040
7515	6985	6708	6900	6668	6764	6597	6783	6822	6715	6893	6668	6700	6383	6367	6447	6228	6458	6609	6799	7153	7162	7202	7112	7070	6911	6813	6675	6534	6452	6294	6282	6058	6334	6556	6404	6580	6545	6192	6124	6239	6542	6520	6420	6426	5929	5864	5907	6172	6424
7165	7143	6943	6795	6626	6608	6588	6778	6771	6940	6968	6843	6755	6737	6533	6605	6384	6441	6479	6961	6879	7115	7025	6817	6570	6761	6548	6595	6440	6411	6345	6146	6146	6086	6250	6134	6018	6166	6215	6388	6490	6527	6551	6396	6042	5948	5807	6226	6333	6383
7560	7210	7120	6733	6766	6723	6706	6915	7042	7179	7293	7016	6880	6948	6803	6722	6779	6315	6558	6473	6641	6648	6608	6608	6677	6481	6773	6684	6567	6589	6347	6016	5863	5785	5644	5877	5961	6017	6459	6431	6295	6260	6133	6153	5954	6043	6100	6405	6411	6031
7474	7457	7171	6798	6858	6826	7049	6922	6968	7149	6986	6998	6932	6724	6697	6477	6530	6259	6296	6327	6215	6444	6733	6570	6765	6763	6910	6623	6718	6381	5947	5763	5672	5671	5746	5956	6194	6482	6380	6162	5972	5679	5726	5978	6382	6347	6531	6266	6239	5748
7427	7389	6997	6908	7017	6787	6966	6999	6976	6929	7091	6826	6642	6398	6519	6348	6282	6137	6237	6326	6385	6718	6706	6672	6715	6794	6645	6669	6513	5949	5704	5774	5869	5981	6136	6339	6671	6324	5939	5779	5698	5965	6076	6299	6606	6528	6310	6193	6170	6201
7242	6980	7015	6971	6789	6973	6831	6790	6704	6669	6716	6537	6585	6445	6491	6469	6057	6233	6297	6450	6817	6852	6697	6581	6409	6620	6260	6320	6108	6071	6127	6117	6147	6244	6350	6201	6370	5930	5792	5879	5902	6298	6382	6411	6461	6264	6438	6473	6470	6721
7219	7227	7031	7046	6903	6873	6971	6923	6705	6691	6614	6614	6428	6412	6484	6526	6499	6353	6481	6544	6708	6572	6302	6367	6331	6098	6224	6322	6271	6331	6283	6244	6265	6247	6058	5882	5931	6004	6087	6295	6445	6468	6326	6465	6174	6559	6377	6846	6791	6640
7516	7237	7232	7203	7047	6870	6740	6749	6767	6674	6731	6511	6554	6707	6449	6366	6266	6258	6341	6435	6460	6156	6233	6210	6292	6257	6519	6527	6494	6636	6398	6342	6169	5971	5933	6002	6155	6414	6576	6274	6337	6320	6022	6278	6491	6827	6848	6787	6641	6465
7729	7318	7423	7404	7119	6944	6822	6599	6676	6520	6685	6598	6565	6437	6286	6164	6310	6268	6228	6381	6447	6289	6425	6392	6623	6536	6640	6551	6335	6387	6330	6054	6126	6219	6099	6528	6773	6694	6578	6184	6229	6265	6427	6610	6809	6911	6795	6587	6584	6666
7275	7437	7217	7263	6918	6849	6572	6497	6144	6349	6252	6476	6476	6446	6125	6342	6255	6423	6507	6691	6611	6414	6415	6567	6325	6311	6389	6345	6307	6357	6310	6325	6254	6359	6404	6461	6744	6324	6146	6019	5978	6552	6631	6968	6836	6777	6574	6498	6522	6880
7236	7151	7185	6903	6576	6514	6361	6287	6228	6371	6544	6611	6663	6464	6467	6378	6523	6590	6893	6828	6773	6354	6245	6175	6187	6138	6055	6330	6460	6432	6623	6344	6346	6271	6421	6464	6385	6104	6226	6367	6780	6683	6871	6895	6814	6534	6691	6503	6897	6831
7301	7186	7013	6931	6770	6316	6307	6225	6405	6615	6597	6585	6574	6696	6474	6646	6559	6737	6799	6900	6570	6350	6241	6145	6359	6354	6362	6522	6574	6545	6720	6449	6247	6090	6183	6318	6345	6465	6390	6899	6927	6643	6856	6700	6907	6621	6888	6773	6828	6568
7245	7183	6953	7013	6732	6305	6360	6308	6471	6741	6693	6472	6314	6571	6348	6329	6501	6568	6855	6753	6683	6496	6396	6479	6554	6641	6579	6750	6754	6612	6418	6190	6138	6113	6333	6373	6600	6757	6536	6822	6746	6586	6802	6885	6916	7049	7101	6923	6847	6634
7108	6996	6724	6713	6463	6256	6147	6119	6412	6594	6537	6201	6471	6387	6431	6519	6604	6719	7186	6979	6934	6971	6670	6685	6615	6723	6577	6585	6679	6621	6439	6126	6242	6362	6546	6496	6648	6708	6966	6568	6776	6681	7008	7343	7339	7052	6930	6758	6711	6569
7110	6895	6603	6472	6285	6081	6200	6099	6325	6391	6617	6490	6512	6548	6566	6604	7069	7016	7237	7070	6933	6859	6640	6687	6653	6677	6678	6590	6586	6617	6533	6463	6520	6529	6415	6357	6602	6575	6819	6718	6715	6934	7216	7141	7066	7004	6695	7044	6741	6843
7210	6858	6584	6347	6297	6254	6380	6230	6345	6600	6676	6665	6631	6676	6736	6872	6968	7200	6995	7174	6829	6672	6551	6546	6721	6817	6737	6818	6972	6742	6788	6472	6505	6313	6317	6399	6628	6927	6855	7029	6845	7084	6993	6982	7093	6934	6940	6991	6950	6796
7213	6968	6783	6508	6508	6357	6526	6421	6418	6629	6701	6824	6652	6697	6725	6882	6720	6986	6969	6911	6835	6678	6541	6698	6462	6810	7038	7173	6997	6577	6725	6276	6474	6457	6548	6516	6918	7001	7067	6749	6787	6630	6897	6706	7005	6957	7050	6932	6666	6696
7193	6816	6618	6492	6425	6241	6423	6422	6421	6386	6666	6624	6564	6690	6694	6765	6790	7097	6900	7028	6871	6961	6922	6951	6947	6955	7027	6832	6845	6811	6708	6669	6468	6767	6629	6615	6838	6999	6899	6649	6532	6668	6933	7221	6911	7031	7005	6904	6687	6534
7086	6918	6686	6463	6298	6423	6426	6361	6545	6424	6607	6680	6537	6880	6755	6839	7003	7235	7200	7231	7163	6880	6742	6849	6795	6862	6971	6899	6971	6933	6757	6759	6947	6760	6765	6768	6603	6625	6678	6751	6887	6921	7000	7102	7043	6720	6586	6607	6818	6545
7184	6973	6909	6822	6494	6367	6166	6526	6507	6490	6674	6737	6867	6934	6945	7311	7167	7234	7309	7309	7111	6805	6782	6681	6650	6885	7102	7174	7177	7194	7227	7107	7038	6702	6693	6605	6628	6736	7055	7028	7063	6924	7190	7078	6841	6736	6797	6764	6809	6999
7227	7166	6991	7101	6662	6585	6558	6521	6526	6581	6472	6830	6836	6938	7025	7202	7177	7332	7237	7262	7003	6914	6719	6780	6893	6867	7179	7168	7210	7263	7143	6971	6964	6781	6803	6823	6998	6837	6905	7031	6987	6851	7246	7091	6891	6787	6867	6938	6934	6907
7277	6922	7073	6875	6817	6523	6421	6374	6580	6481	6416	6828	6729	6850	7010	7013	7176	7244	7479	7439	7235	7176	6995	7026	6936	6818	7065	7136	7184	7066	7112	7242	7280	6987	7130	6977	7010	6938	6985	6976	7045	7131	7170	7162	7256	7050	6854	7028	7037	7066
7205	6872	6981	6747	6720	6596	6618	6581	6413	6574	6423	6561	6648	6917	6982	6939	7289	7414	7439	7516	7086	7047	7014	6929	6802	6776	6922	7055	7146	7201	7378	7327	7425	7395	7367	7181	7174	7054	7086	7070	7282	7333	7357	7336	7301	6822	7134	7045	7068	6967
7135	6965	6883	6544	6526	6284	6511	6608	6628	6872	6611	6674	6531	6498	6973	7019	7280	7356	7625	7455	7133	6956	7072	6903	6773	6832	6909	7212	7135	7242	7267	7368	7373	7320	7227	7356	7107	7211	7321	7362	7555	7461	7542	7255	7207	6765	7014	7216	7045	7158
7348	6990	6870	6517	6644	6465	6598	6673	6684	6803	6616	6469	6361	6435	6653	6832	7263	7151	7380	7173	7123	7069	6952	6959	6965	6951	6915	7182	7135	7128	7306	7412	7243	7233	7253	7478	7550	7431	7577	7420	7338	7459	7270	7440	7024	7239	7209	7274	7219	7120
7190	6808	6609	6420	6517	6466	6539	6604	6669	6667	6466	6210	6341	6389	6760	6921	7178	7152	7294	7173	7222	7103	7159	6935	7077	6945	7042	7238	7008	6952	6954	6931	7041	7024	7132	7206	7553	7258	7423	7290	7423	7481	7200	7308	7288	7395	7443	7238	7336	7153
6996	6649	6325	6193	6130	6254	6433	6704	6635	6671	6359	6526	6335	6535	6785	7006	7130	7394	7324	7330	7189	6955	6930	6792	6679	7053	6919	7062	7051	6886	6908	7025	7128	7169	7165	7077	7426	7312	7290	7529	7539	7558	7475	7336	7456	7411	7464	7591	7441	7507
6813	6396	6229	6056	6043	6221	6479	6649	6742	6589	6329	6390	6396	6473	6774	6903	7155	7205	7180	7157	7127	6923	6917	6725	7046	7107	7088	7265	7028	6939	6987	7024	6979	6998	6982	7303	7215	6988	7306	7491	7713	7554	7364	7518	7256	7466	7499	7555	7497	7638
6787	6319	6108	5966	6191	6339	6578	6766	6616	6758	6404	6447	6392	6354	6739	6866	7126	7193	7163	6989	7074	6893	7049	6942	7137	6952	6929	6925	7003	6905	6870	6901	7017	6976	7034	7050	7027	7116	7411	7319	7441	7350	7411	7215	7461	7425	7541	7413	7540	7488
6774	6225	6205	5949	6088	6101	6696	6868	6891	6687	6447	6102	6246	6431	6610	7043	7123	7049	7177	7122	6950	7130	6894	6740	6950	6828	6783	6761	6905	6658	6963	6933	6922	6945	7141	7130	7042	7002	6957	7148	7210	7295	7220	7255	7200	7285	7389	7444	7700	7318
6520	6035	6171	6012	6224	6230	6739	6777	6755	6593	6334	6174	6434	6588	6870	7170	7175	7142	7266	6989	7140	6939	6870	6941	6756	6668	6626	6829	6770	7036	6915	6901	7045	7047	7090	6983	6893	6911	6967	6959	7269	7220	7124	7008	6988	7045	7202	7171	7281	7436
6555	6124	6076	6290	6221	6612	6717	6737	7012	6897	6547	6582	6601	6712	7088	7327	7234	7210	7191	7110	6989	7088	6933	6681	6801	6796	6594	6735	6778	6821	6937	7000	7007	6825	6829	6979	6661	6858	7015	6998	7157	7099	6903	6870	6607	6858	7054	7141	7298	7538
6653	6208	6217	6254	6343	6669	6994	6930	6835	6928	6828	6563	6632	6920	7061	7140	7263	7073	7090	6930	7283	6887	6905	6811	6715	6670	6615	6583	6872	6685	6684	6804	6932	6949	6775	6611	6794	6773	6921	6878	6816	6611	6426	6413	6822	6675	6944	7080	7059	7172
6586	6176	6373	6397	6513	6749	6912	6996	7031	6799	6669	6721	6898	7001	7253	7281	7248	7258	7110	6992	7091	7087	7133	6917	6601	6454	6286	6316	6529	6701	6544	6738	6689	6836	6484	6518	6492	6661	6822	6766	6682	6373	6402	6446	6374	6596	6750	6793	6903	7010
6535	6120	6119	6555	6568	6799	6979	7073	7077	6804	6862	6836	6954	7189	7332	7524	7351	7208	7212	7143	7055	7217	6923	6608	6628	6497	6375	6330	6381	6560	6533	6638	6717	6500	6455	6324	6373	6443	6446	6260	6702	6254	6431	6237	6269	6448	6392	6478	6844	6735
6518	6470	6598	6752	6949	7005	7172	7244	7162	7155	7204	7004	7199	7293	7222	7471	7134	7024	7194	7049	7016	7059	6804	6612	6373	6277	6369	6342	6347	6653	6699	6547	6562	6387	6280	6180	6282	6150	6197	6246	6273	6145	6122	6057	6081	6252	6216	6667	6630	6716
6284	6583	6620	6881	6984	6942	7375	7194	7175	7240	7293	7256	7380	7204	7223	7274	7210	7046	6816	6945	7169	6818	6693	6798	6550	6312	6200	6366	6412	6508	6619	6641	6298	6071	5978	5998	6156	5932	5931	5991	5970	6087	5981	5911	5956	6124	6205	6360	6404	6512
6345	6471	6476	6891	7069	7202	7196	7238	7268	7174	7172	7383	7323	7449	7327	7114	7143	6825	6873	6783	6787	6957	6774	6572	6521	6242	6165	6128	6142	6171	6346	6234	6070	5814	5777	5983	5818	5753	5684	5737	5590	5650	5611	5780	5740	5888	6154	6196	6350	6369
6436	6594	6558	6867	6895	6933	7149	7231	7105	7207	7223	7215	7233	7225	7373	7260	7109	6946	6743	6720	6776	6922	6635	6432	6249	6204	5957	5884	6158	6147	6327	6122	6053	5842	5829	5564	5638	5463	5500	5758	5595	5607	5612	5559	5692	5876	5901	6094	6308	6412
6347	6446	6777	7051	7126	7243	7061	7130	7118	7279	7280	7429	7370	7307	7413	7135	7035	6691	6437	6491	6557	6453	6602	6320	6064	5924	5801	5862	5952	6171	6277	5929	5726	5697	5611	5290	5356	5323	5275	5423	5478	5483	5384	5350	5532	5548	5986	6202	6423	6540
6610	6522	6881	7280	7095	7223	7129	7135	7009	6986	7113	6867	7244	7018	7030	6878	6719	6479	6425	6414	6423	6603	6179	6165	5955	5671	5700	5884	5918	5911	5723	5633	5686	5534	5463	5282	5193	5293	5163	5316	5247	5222	5308	5379	5401	5631	5838	6019	6239	6102
6612	6615	7137	7187	7361	7447	7146	6938	6902	6770	6977	6802	7087	6944	6947	6682	6605	6349	6493	6354	6336	6282	6127	5718	5626	5385	5410	5543	5787	5678	5556	5758	5683	5450	5341	5290	5061	5296	5139	5049	5084	5244	5038	5192	5480	5646	5663	5617	5875	5962
6745	6829	7120	7313	7402	7422	7107	7088	6786	6811	6864	6831	6964	6756	6637	6372	6252	6347	6131	6363	6112	6004	5657	5374	5201	5329	5247	5396	5488	5343	5606	5650	5527	5384	5358	5202	5148	5115	5069	5055	5062	5088	5188	5182	5394	5343	5415	5648	5477	5688
6723	7022	7361	7554	7354	7249	7160	7006	6860	7031	6810	6886	6771	6631	6353	6213	5859	5967	5968	5953	5729	5696	5412	5402	5064	5100	5231	5165	5334	5380	5366	5532	5498	5300	5199	5191	4985	4927	5071	5005	5173	5072	5153	5281	5210	5198	5078	5181	5426	5453
7086	7142	7583	7524	7405	7447	7031	7059	6838	7097	7027	6773	6557	6206	6178	6058	5894	5893	5772	5695	5745	5708	5363	5356	5162	5154	5193	5262	5226	5306	5389	5343	5079	5051	5143	5168	5096	5064	5050	5001	5048	5236	5179	5324	5262	5095	4976	5203	5040	5247
7343	7409	7675	7750	7489	7283	7121	6947	6937	7041	7104	6839	6561	6271	6057	5859	5847	5559	5700	5764	5715	5745	5428	5295	5193	4951	5142	5190	5191	5337	5388	5211	5052	4971	5040	4977	5048	4990	5093	4894	4984	5244	5366	5308	5010	5007	4851	4896	4902	5094
7568	7502	7771	7633	7527	7254	7142	6965	7101	7022	7074	6790	6363	6200	5826	5874	5660	5685	5543	5546	5476	5486	5376	5295	5210	5145	5072	5120	5225	5154	5172	5096	5020	5008	4856	4936	5066	5074	5131	4983	5127	5131	5474	5200	5155	5040	5020	5045	4885	4901
7897	7857	8117	7806	7728	7317	7213	7190	7137	7062	6919	6708	6417	6092	5612	5626	5637	5622	5490	5597	5288	5494	5070	5197	5054	5105	5172	5303	5329	5307	5227	5168	5048	5036	5125	4995	4960	4971	5096	4913	5155	5279	5300	5257	5085	5084	4901	4952	4848	4884
7718	7827	8071	8002	7755	7586	7351	7400	7172	7027	6924	6613	6147	5953	5679	5483	5420	5471	5419	5490	5319	5179	5092	4927	4988	5043	5182	5422	5398	5258	5219	5173	5152	5121	5069	5088	5035	5040	5109	5074	5355	5280	5366	5332	5133	5043	4899	5050	4727	5025
7969	8017	7978	7976	7740	7730	7540	7431	7315	7139	7162	6733	6354	5988	5703	5545	5592	5513	5440	5293	5277	5138	4947	4852	5036	5057	5292	5408	5404	5337	5060	5305	5226	5309	5537	5434	5250	5171	5202	5217	5491	5411	5363	5336	5205	5184	5085	5034	5014	5047
8168	8129	8174	8252	7936	7734	7753	7594	7357	7272	7143	6792	6253	5996	5707	5696	5611	5491	5677	5272	5245	4967	4794	5001	5161	5214	5286	5316	5273	5188	5452	5395	5278	5360	5367	5402	5267	5437	5341	5549	5739	5528	5515	5575	5340	5370	5077	5159	5018	5001
8362	8323	8213	8253	8005	7691	8035	7699	7398	7270	7042	6591	6090	5930	5675	5727	5623	5516	5507	5260	5005	4933	4908	4858	4948	5171	5311	5320	5324	5312	5361	5523	5481	5482	5424	5531	5665	5606	5690	5821	5962	5837	5734	5452	5438	5385	5185	5165	5092	5296
8297	8154	8386	8330	8039	8191	8042	7607	7439	7155	7024	6338	5876	5780	5791	5701	5616	5676	5425	5224	4993	4826	4948	4899	4993	5163	5400	5284	5490	5534	5612	5563	5651	5563	5748	5688	5862	5728	5973	5959	6107	6035	5875	5757	5545	5298	5381	5139	5051	5007
8295	8266	8539	8480	8208	8164	8188	7888	7696	7236	6858	6317	6028	5803	5709	5750	5693	5707	5351	5356	5038	4954	4808	4871	5055	5192	5332	5291	5546	5552	5543	5762	5653	5899	5911	5899	6005	6016	5953	6135	6156	6013	5892	5629	5636	5486	5326	5170	5306	5024
8604	8367	8533	8774	8551	8154	8078	7749	7454	7043	6638	6194	5927	5785	5796	5740	5659	5504	5382	5130	5138	4952	5156	4950	5134	5313	5466	5414	5577	5671	5623	5635	5833	5936	5902	5828	5812	5947	6181	6254	6189	6213	6060	5670	5699	5519	5505	5366	5418	5230
8516	8495	8651	8711	8362	8062	7862	7750	7330	7057	6499	6247	5860	5625	5752	5750	5663	5354	5278	5159	4959	4935	5019	5150	5223	5379	5583	5686	5701	5651	5652	5798	5905	5898	5804	5949	6026	5872	6137	6166	6047	6045	5901	5685	5664	5482	5622	5518	5505	5388
8927	8747	8659	8500	8238	7996	7942	7634	7348	7140	6516	6018	5841	5556	5558	5563	5459	5353	5117	5100	5021	4795	5111	5022	5248	5420	5528	5641	5724	5886	5927	6139	6052	5964	5968	5970	6056	5955	6155	6184	6055	6175	5800	5860	5794	5683	5665	5809	5650	5533
8753	8727	8875	8732	8318	8052	8060	7704	7235	6772	6331	5887	5823	5580	5525	5420	5287	5049	5044	4838	4802	4928	5035	5227	5293	5357	5595	5629	5779	6025	6126	6321	6137	5888	5893	5900	6095	6151	6137	6103	6212	5947	5892	5852	5724	5938	5802	5965	5658	5778
8943	9191	9026	8908	8406	8164	7872	7233	7075	6758	6308	5928	5747	5493	5430	5389	5033	4844	4832	4840	4894	4761	5121	5204	5392	5496	5531	5664	5769	6037	6263	6406	6288	6037	6088	6075	6027	6234	6280	6157	6165	6001	6002	5911	5950	5760	5910	5867	5727	5646
9177	8935	9143	9029	8554	8103	7515	7235	6735	6546	6202	5966	5661	5459	5351	5229	4980	4740	4874	4966	4869	5005	5140	5322	5353	5587	5535	5638	5880	6148	6062	6245	6072	6041	6005	6044	6149	6382	6319	6230	6163	6186	5991	5930	6112	6035	6070	5978	5779	5549
9232	9136	9263	9199	8559	8079	7843	7203	6988	6583	6134	5913	5580	5604	5303	5130	5008	4890	4922	4690	4823	4804	5192	5403	5416	5436	5657	5768	5882	6084	6138	6103	6001	6195	6247	6174	6064	6486	6541	6367	6358	6098	6143	6075	6088	6217	6045	5865	5908	5701
9316	9178	9120	8982	8611	8227	7803	7373	7097	6591	6210	5719	5551	5425	5205	4986	4813	4867	4971	4802	4902	5055	5309	5331	5415	5478	5666	5871	5900	6069	6029	5796	5901	5842	6050	6060	6183	6549	6550	6345	6095	6373	6376	6334	6120	6130	6090	5940	5689	5688
9312	9321	9395	9029	8660	8354	7868	7481	7003	6418	6161	5781	5553	5547	5219	5102	4912	4753	4873	4775	4975	5197	5306	5437	5547	5608	5705	6007	6098	6147	6080	5777	5893	5965	6003	6248	6152	6524	6620	6449	6447	6486	6248	6261	6201	6159	5936	5891	5617	5588
9552	9494	9090	9066	8517	8136	7837	7413	7053	6713	6252	5950	5580	5358	5248	4929	4899	4999	4784	4986	5264	5454	5505	5530	5592	5750	6010	6203	5949	6091	5968	5888	5723	5999	6151	6273	6385	6629	6678	6361	6427	6411	6332	6461	6167	6285	6092	5800	5650	5612
9757	9567	9338	8977	8623	8144	7892	7507	7184	6620	6393	6026	5842	5429	5381	5087	5040	4979	5067	5225	5188	5544	5579	5707	5820	5878	6067	6119	6252	6128	5907	5943	5924	5994	6041	6308	6510	6705	6549	6381	6324	6478	6312	6302	6370	6317	6136	5772	5702	5569
9667	9641	9413	8920	8502	8215	7862	7715	7184	7046	6516	6077	5726	5588	5283	5297	5173	5199	5259	5271	5502	5428	5618	5663	5798	5984	6236	6110	6230	6052	5887	5772	6000	6070	6201	6381	6544	6308	6249	6262	6369	6445	6485	6534	6197	6196	6053	6019	5896	5639
9414	9696	9225	8976	8622	8371	7967	7600	7239	6943	6497	6202	5907	5663	5450	5373	5285	5309	5426	5381	5558	5574	5607	5562	5576	5842	5881	6098	6088	5975	6044	5863	6033	6212	6536	6545	6474	6400	6465	6283	6592	6520	6365	6322	6232	6031	6079	5833	5688	5717
9737	9503	9534	9016	8812	8395	7986	7655	7325	6922	6665	6339	5846	5542	5424	5319	5279	5211	5289	5408	5413	5464	5334	5496	5374	5671	5769	5893	5964	5882	5810	5777	6059	6276	6469	6524	6534	6429	6316	6300	6358	6207	6369	6308	6202	6027	5874	5762	5777	5583
9761	9789	9822	9038	8953	8690	8093	7556	7203	6966	6482	6403	5676	5619	5447	5402	5304	5342	5279	5194	5330	5165	5373	5328	5686	5570	5602	5508	5752	5608	5386	5767	5969	6138	6394	6570	6370	6498	6197	6302	6228	5967	6216	6184	5951	5966	6048	5758	5663	5674
9711	9488	9569	9253	8845	8523	8165	7600	7179	6831	6651	6196	5780	5531	5443	5257	5357	5317	5164	5155	5086	5156	5032	5279	5385	5387	5371	5414	5346	5345	5294	5743	6075	6318	6170	6230	6234	6439	6289	6189	5989	6010	6119	6057	5969	5909	5858	5691	5519	5613
9707	9635	9470	9201	9001	8528	8304	7879	7492	6914	6598	6013	5782	5569	5321	5268	5183	5245	5040	4942	4922	5021	5047	5166	5309	5237	5170	5256	5288	5224	5453	5416	5902	6023	6243	6160	6245	6067	6088	6016	6072	6097	6136	6006	6000	5763	5741	5575	5559	5387
9805	9701	9559	9334	9049	8744	8493	7918	7674	7147	6578	6131	5864	5620	5247	5185	5098	5036	4809	4980	4629	4914	5056	5049	5237	5191	5352	5245	5220	5254	5440	5571	5931	5995	6100	6161	6125	5997	5921	5817	5793	6055	5944	5952	5907	5729	5679	5529	5464	5304
9896	9857	9847	9616	9320	8539	8496	7997	7480	7086	6590	6173	6058	5797	5497	5340	5051	4835	4776	4787	4685	4820	5105	5079	5084	4885	5256	5172	5273	5346	5352	5754	5804	5999	6063	6025	6048	5939	5846	5843	5847	5824	5848	5738	5556	5718	5627	5691	5330	5344
10190	10153	10123	9788	9276	8863	8475	7981	7659	7129	6589	6229	6000	5637	5592	5517	5127	4920	4587	4453	4748	4788	4864	4900	5120	5103	5101	5156	5301	5343	5543	5619	5763	5840	5910	6005	5812	5857	5986	5770	5672	5684	5596	5494	5711	5492	5665	5388	5382	5110
10183	10102	10079	9638	9220	8975	8516	8330	7621	7042	6717	6360	6031	5812	5703	5582	5229	4963	4927	4675	4960	4954	5015	5060	4963	5143	5078	5028	5243	5373	5464	5568	5729	5613	5674	5715	5714	5685	5672	5671	5667	5658	5700	5599	5608	5544	5373	5340	5123	5226
9781	9829	9692	9533	9380	8964	8672	8243	7672	7090	6811	6378	6145	6087	5703	5708	5347	5198	4864	4971	4939	5021	5143	5132	4990	5171	5184	5086	5154	5178	5183	5427	5512	5530	5312	5590	5514	5535	5627	5509	5710	5716	5636	5673	5722	5713	5418	5303	5169	4897
9830	9544	9566	9325	9190	8614	8676	8109	7606	7474	7157	6842	6435	6048	5858	5831	5408	5181	5084	5083	4940	5083	5186	5010	5131	5152	4879	5130	5196	5196	5302	5204	5547	5435	5509	5460	5330	5408	5386	5500	5488	5746	5658	5526	5638	5627	5341	5345	5105	5157
9392	9320	9297	9018	8778	8403	8184	8084	7995	7473	7141	6921	6704	6243	6022	5701	5298	5306	5181	5170	5162	5161	5090	5125	5073	4964	4925	5072	5130	5266	5320	5268	5402	5272	5397	5403	5434	5345	5360	5604	5666	5648	5754	5728	5697	5651	5459	5441	5078	5133
9361	9024	9112	9029	8578	8457	8309	8229	7840	7865	7289	7123	6705	6367	6043	5784	5530	5505	5284	5314	5282	5224	5016	5070	5044	4850	4900	4992	5081	5128	5155	5163	5232	5289	5302	5388	5218	5350	5344	5485	5842	5783	5801	5782	5800	5576	5351	5175	5169	5021
8896	9033	9115	8924	8724	8689	8413	8343	8292	8070	7694	7193	6931	6551	6267	6099	5884	5623	5517	5545	5325	5282	5182	4975	4805	4808	4966	4878	5021	5043	5298	5234	5246	5093	5222	5207	5243	5276	5511	5578	5932	5784	5722	5584	5679	5411	5174	5345	5155	5087
8870	8888	9101	8881	8910	8757	8939	8515	8434	8110	7825	7337	6798	6577	6403	6209	6039	5754	5737	5694	5456	5268	5083	4969	4796	4925	4933	5153	4913	5075	5220	5153	5166	5230	5207	5117	5247	5354	5374	5545	5396	5637	5597	5539	5505	5329	5182	4934	4968	4949
8439	8775	8699	8881	8875	8907	9006	8716	8752	8228	7851	7566	7166	6810	6614	6379	6155	5966	5873	5906	5644	5335	5136	4926	4859	4907	5018	5117	4940	4868	5065	5136	5208	5127	5210	5168	5148	5215	5073	5337	5488	5599	5377	5145	5168	4989	4884	4929	4862	4852
8548	8550	8762	8931	9133	9126	9105	9324	9198	8731	8338	7931	7390	6983	6895	6398	6303	6260	5874	5963	5818	5568	5135	5121	4926	5031	5106	5168	5114	5138	5196	5110	5205	5274	5198	5295	5383	5167	5205	5259	5291	5306	5155	5198	5031	4856	4781	5008	4870	4896
8275	8313	8645	9041	9099	9279	9564	9521	9305	9025	8535	8050	7711	7448	7073	6747	6650	6354	6046	5974	5663	5581	5433	5237	5278	5124	5425	5240	5270	5222	5381	5244	5308	5268	5144	5132	5192	5093	5375	5089	5191	5237	5148	4974	4863	4914	4806	5069	5121	5215
8010	8176	8499	8836	9165	9559	9376	9519	9240	9209	8705	8388	8150	7865	7508	7201	6851	6643	6232	6111	5872	5750	5699	5619	5377	5284	5408	5447	5445	5431	5471	5408	5365	5194	5277	4990	5327	5206	5120	5171	5171	5136	5159	4993	4811	4965	4963	5073	5133	5452
7826	8001	8467	8608	8965	9140	9256	9436	9233	9048	8866	8580	8272	7914	7756	7650	7262	6960	6393	6099	6168	5928	5799	5724	5593	5507	5486	5482	5482	5328	5487	5207	5243	5041	5243	5239	5165	5235	5392	5306	5098	5061	5057	4946	5123	5042	5275	5358	5499	5559
7325	7694	8155	8489	8612	9208	9116	9128	9110	9008	8660	8667	8381	8066	7795	7689	7438	7160	6746	6751	6409	6215	6072	6151	5911	5801	5704	5686	5631	5505	5409	5386	5499	5338	5327	5212	5411	5284	5272	5247	5200	5105	5182	5085	5309	5343	5421	5553	5709	5843
7319	7502	7876	8327	8584	8828	8878	8957	8810	8990	8523	8390	8347	8366	7956	7781	7305	7388	7193	6847	6665	6707	6546	6382	6218	6388	6031	6013	5948	5669	5654	5614	5576	5451	5408	5624	5329	5448	5430	5373	5520	5440	5240	5291	5471	5576	5565	5862	5899	5906
7224	7408	7698	8212	8082	8380	8530	8582	8668	8594	8705	8433	8426	8110	8180	7948	7630	7547	7400	7251	7099	6903	6844	6603	6700	6391	6485	6158	6090	5928	5946	5849	5792	5673	5739	5624	5703	5522	5578	5601	5459	5489	5535	5652	5754	5777	5872	5962	5951	5958
6998	7437	7859	7966	8165	8320	8392	8352	8376	8430	8566	8681	8597	8603	8341	8177	7950	7816	7667	7493	7285	7329	7160	6897	6776	6838	6619	6525	6316	6243	5947	6058	5798	5696	6040	5950	6014	5798	5824	5739	5623	5745	5814	5846	5849	5911	6007	6028	6053	6065
6937	7405	7715	7692	7770	8010	8090	8321	8668	8506	8483	8733	9174	8823	8704	8534	8384	8255	8039	7731	7692	7533	7520	7173	7332	7017	6921	6536	6536	6584	6272	6276	6037	6171	6055	6248	6106	6240	5965	5762	5838	5961	5879	5930	6082	6035	6098	6063	6186	6333
7108	7407	7702	7834	7942	7928	8250	8263	8504	8523	8940	8787	8860	8766	8788	8810	8851	8436	8341	8216	7913	7863	7646	7567	7353	7367	6994	6924	6448	6559	6471	6267	6234	6205	6277	6190	6271	6406	6073	6125	5981	6018	6121	6317	6184	6153	6116	6084	6446	6262
7096	7231	7441	7578	7482	7722	8061	8445	8528	8676	8774	8631	8710	8870	8929	9000	8935	8589	8631	8308	8140	7979	7768	7669	7642	7536	7260	6989	6975	6790	6804	6569	6469	6387	6293	6373	6405	6402	6404	6220	6127	6242	6305	6471	6402	6382	6387	6395	6406	6469
6830	7010	7040	7295	7400	7625	7834	7980	8138	8511	8633	8560	8771	8996	9082	8973	8918	8937	8539	8386	8149	8013	7789	7870	7656	7755	7340	7296	7101	7053	6871	6788	6835	6811	6825	6683	6732	6509	6584	6438	6454	6484	6548	6642	6759	6683	6717	6590	6791	6941
6736	6699	6868	6991	7148	7360	7584	7803	8189	8268	8448	8371	8485	8869	8921	8809	8797	8695	8625	8724	8284	8209	8046	8044	7799	7801	7658	7391	7339	7051	7033	6933	7206	7019	7014	7012	7059	6853	6899	6995	6854	6728	6808	6836	7016	6843	7003	7052	7371	7181
6568	6277	6486	6762	6754	6980	7405	7648	7766	7917	8090	8103	8274	8385	8692	8824	8792	8633	8729	8432	8503	8127	8120	7974	7837	7799	7739	7769	7521	7445	7425	7594	7458	7537	7250	7240	7026	6949	7023	7112	7136	7264	7244	7129	7072	7223	7253	7508	7626	7441
6538	6326	6399	6587	6624	6839	6900	7223	7360	7501	7676	7941	8144	8139	8466	8475	8431	8229	8489	8348	8347	8423	8288	8009	8120	7934	7797	7709	7777	7585	7508	7831	7520	7609	7478	7561	7227	7341	7371	7307	7355	7369	7242	7429	7221	7324	7501	7559	7642	7508
6639	6235	6375	6490	6349	6641	6809	6730	7064	7359	7375	7798	8004	8086	8208	8224	8125	8250	8100	8193	8233	8508	8698	8355	8160	7996	7988	7740	7946	8028	8060	7888	8033	7765	7819	7986	7642	7470	7573	7433	7663	7628	7518	7583	7301	7331	7572	7736	7786	7500
6454	6305	6456	6439	6567	6451	6641	6527	6595	7009	7124	7496	7624	8088	8136	8065	8027	7993	8201	8236	8409	8612	8607	8271	8225	8276	8168	8129	8177	8123	8254	8013	8017	7965	7953	7794	7509	7675	7679	7672	7810	7681	7814	7765	7688	7500	7616	7734	7810	7866
6659	6565	6370	6539	6439	6619	6292	6220	6803	6827	7004	7319	7519	7609	7673	7802	7958	8037	8152	8162	8320	8262	8450	8650	8448	8454	8258	8220	8164	8165	7900	8251	7979	7853	7712	7884	7890	7806	7785	7828	7658	7878	8156	7627	7628	7533	7524	7903	7762	7876
6864	6617	6744	6464	6437	6208	6138	6233	6339	6677	6784	6944	7189	7257	7622	7656	7622	7776	8123	8116	8012	8129	8484	8256	8497	8345	8358	8037	7965	7997	7839	7936	7960	7838	7746	7867	7674	7751	7917	8029	8032	7802	7802	7881	7728	7665	7502	7537	7836	7705
7152	6837	6543	6696	6270	6121	6080	6275	6511	6575	6682	6901	7020	7079	7246	7401	7566	7794	7941	7914	7900	7946	8233	8438	8161	8124	7812	7884	7837	7934	7949	7865	8008	7992	7767	8125	7795	8025	8123	8143	8232	7914	7938	7918	7784	7574	7676	7562	7821	7525
7251	6754	6714	6409	6401	6307	6308	6427	6625	6738	6644	6743	6806	6831	7126	7342	7495	7520	7828	7926	7907	7906	7986	7987	7950	7945	7850	7796	8060	8028	7952	8118	7910	7887	7846	7778	7853	8056	8179	8251	8036	7943	7896	7777	7898	7842	7751	7672	7874	7652
7341	7245	6748	6499	6424	6409	6420	6487	6596	6685	6498	6664	6655	6655	6780	6989	7262	7599	7591	7640	7504	7839	7927	7826	7706	7836	7732	7941	7866	7831	7963	8053	7793	8206	7959	8307	8124	8172	7971	8101	8120	8031	8098	7713	7838	7965	7769	7664	7530	7702
8023	7302	7081	6679	6557	6538	6544	6701	6381	6518	6443	6535	6497	6486	6559	6827	6927	7055	7207	7476	7641	7611	7639	7685	7688	7756	7650	7879	7860	7670	7899	7908	7815	7782	8259	7973	8012	7936	7957	8191	7959	7776	7604	7833	7765	7702	7853	7632	7670	7321
8093	7736	7543	7094	6860	6675	6533	6453	6463	6528	6336	6399	6536	6621	6511	6643	6766	6883	7028	7064	7125	7457	7443	7521	7721	7627	7830	7912	7996	7933	8058	8011	7935	8064	8100	8177	8001	7865	7779	7867	7914	7946	7869	7588	7668	7713	7676	7662	7499	7539
8315	7863	7574	7370	7035	6771	6608	6462	6548	6595	6528	6572	6703	6397	6642	6841	6653	6752	6892	6972	7380	7336	7613	7362	7438	7205	7545	7633	7772	7761	7968	7833	7842	8039	7622	7816	7884	7828	7921	7836	7751	7780	7772	7839	7498	7555	7512	7537	7372	7319
8400	8065	7944	7675	7091	6780	6744	6717	6591	6567	6458	6455	6501	6751	6692	6611	6505	6731	6896	7158	7169	7377	7315	7507	7334	7364	7465	7764	7845	7818	7870	7665	7657	7620	7650	7624	7665	7700	7600	7688	7729	7732	7604	7525	7567	7473	7512	7495	7293	7195
8373	7956	8018	7629	7388	7083	6753	6815	6853	6810	6536	6698	6920	6644	6712	6644	6881	6758	6944	6889	6949	7150	7322	7382	7295	7536	7401	7468	7493	7677	7640	7537	7516	7631	7564	7570	7630	7491	7514	7636	7416	7672	7785	7621	7472	7394	7384	7417	7236	7253
8166	7864	8030	7774	7480	7271	6851	7189	7077	6878	7238	7099	6780	6714	6968	7021	6937	6686	6751	6893	7021	7032	7153	7194	7241	7293	7269	7246	7280	7456	7525	7548	7522	7325	7305	7245	7341	7469	7561	7541	7585	7530	7539	7758	7653	7256	7095	7241	7110	7126
7960	8054	7772	7721	7436	7394	7500	7280	7381	7544	7263	7104	7039	7157	6917	6789	6591	6903	7019	6760	6694	6783	6901	6907	7092	7110	7138	7413	7350	7237	7402	7613	7342	7126	7255	7153	7240	7601	7545	7787	7647	7826	7545	7612	7494	7212	7136	7023	7192	7112
8255	8071	7697	7832	7395	7673	7628	7473	7914	7599	7485	7355	7389	7280	6891	6839	6918	7000	6825	6550	6990	6730	6890	6853	7156	7011	7201	7033	7069	7119	7123	7225	7137	7349	7293	7277	7432	7434	7658	7695	7562	7506	7568	7538	7218	7242	7196	7117	7213	7226
8103	7831	7940	7765	7858	7848	7511	8070	7951	7756	7758	7617	7370	7005	7053	6874	6944	6792	6832	6884	6907	6815	6804	6767	6840	6977	6962	7030	6960	6862	7001	6881	7131	7189	7249	7218	7224	7609	7717	7647	7573	7363	7440	7679	7377	7111	6962	7262	7226	7240
8159	7882	7841	7714	8113	8001	8262	8467	8020	8144	8020	7489	7034	7120	6902	6953	6918	6797	6898	6867	6627	6562	6669	6621	6867	7002	7192	6860	7011	6960	7089	7187	7110	7425	7278	7258	6977	7252	7463	7573	7600	7397	7357	7439	7262	7321	7074	6973	7163	7457
7758	7760	7609	7927	8075	8293	8495	8157	8239	8163	7545	7556	7189	7139	6914	7041	7095	6959	6780	6717	6801	6585	6919	6983	6983	6907	7082	6877	6870	6931	6908	7117	7037	7031	7042	6940	7033	7351	7419	7327	7330	7350	7340	7363	7236	7357	7363	7158	7307	7314
7993	7508	7781	8009	7940	8363	8153	8062	8364	7812	7582	7670	7373	7314	7135	7055	6943	6785	6710	6714	6905	6747	6945	6821	6864	6865	6937	6813	6894	6879	6952	6732	6761	6981	6983	7062	7161	7320	7254	7304	7087	6927	7239	7335	7321	7177	7497	7417	7383	7244
7617	7479	7857	8145	8201	8214	8012	8205	7832	7729	7801	7629	7468	7128	7216	7150	6718	6738	7161	7058	6901	6772	6795	6825	6878	6873	6923	6819	6950	6987	6778	6898	6883	6812	6741	6845	6978	6926	7052	6957	6857	6901	7104	7132	7402	7233	7263	7396	7523	7007
7798	7510	7968	7965	8030	7932	7945	7767	7790	7673	7668	7436	7442	7422	7053	6919	6919	6953	7065	7064	6897	6898	6901	6980	6928	6953	7035	7014	6963	7065	6990	6843	6887	6866	6788	6926	6753	6901	6733	6829	6862	6968	6961	7055	7208	7441	7349	7501	7165	7051
7793	7801	7876	7919	7829	7677	7654	7653	7552	7551	7438	7614	7535	7500	7089	7245	7077	7062	7016	7034	6917	6894	6867	6885	6872	6982	6933	6779	6932	6848	6601	6831	6940	6772	7016	6943	7202	7057	6795	6711	6856	7061	7140	7062	7192	7266	7352	7330	7181	6907
7792	7838	7830	7714	7718	7732	7475	7452	7590	7538	7380	7465	7372	7315	7143	7182	7118	7083	6899	6976	6905	7028	6925	6902	6912	6709	6830	6733	6790	6747	6628	6566	6529	6739	6960	6934	7168	7023	6897	6762	6648	6754	7066	7301	7245	7082	7302	7449	7014	6915
7957	7916	8038	7790	7594	7498	7489	7300	7355	7353	7495	7533	7331	7234	7163	7048	7081	6950	7020	6786	7004	7062	6875	6740	6835	6604	6663	6662	6555	6596	6667	6537	6523	6818	6771	6851	6903	6858	6847	6772	6503	6757	6957	7443	7286	6964	6986	7186	7108	6873
7907	8105	7959	7497	7504	7336	7410	7371	7335	7306	7338	7155	7387	7272	7144	7062	6996	7031	6953	6771	6746	6713	6818	6903	6829	6723	6579	6700	6554	6809	6598	6696	6708	6860	6745	6778	6389	6541	6499	6579	6765	6628	6751	7055	7104	6971	6831	6823	7126	6845
7818	7753	7553	7472	7435	7407	7590	7535	7402	7392	7362	7173	7347	7429	7116	7187	6985	7082	6896	6743	6605	6665	6688	6859	6734	6742	6757	6574	6680	6870	6951	6762	6907	6935	6724	6518	6475	6529	6357	6658	6621	6740	6823	6894	7016	7089	6714	6807	6947	7003
7882	7741	7264	7549	7212	7378	7478	7363	7333	7346	7145	7062	7378	7434	7120	7018	7248	6984	6935	6692	6672	6941	6897	7087	6803	6750	6657	6869	6773	6738	6912	6958	7006	6915	6643	6642	6342	6236	6551	6560	6765	6843	6793	6864	6697	6840	6909	6989	6962	7166
7900	7350	7314	7637	7220	7553	7464	7271	7362	7387	7098	7130	7338	7283	7077	6895	7068	7021	6675	6915	6785	6985	7185	7090	6988	7004	6851	6658	6555	6615	6893	6773	6825	6798	6871	6632	6515	6748	6610	6485	6748	6771	6999	7050	6989	7087	7130	6961	6966	7103
7926	7354	7535	7582	7256	7567	7379	7265	7434	7114	6840	7104	7141	6917	6999	7150	7025	6906	6867	6740	6946	7080	7142	6952	6913	6652	6743	6744	6738	6714	6667	6767	6808	6808	6731	6580	6755	6894	6805	6729	6742	6713	7128	7206	7094	6983	7117	7274	7013	7237
7698	7361	7543	7645	7142	7266	7221	7240	7536	7181	6973	7191	7092	6952	7049	6987	6986	6955	6955	6817	7079	7181	7035	6970	6832	6635	6626	6671	6766	6552	6882	6835	6770	6826	6791	6829	6963	6973	7174	7008	6980	6936	7239	7304	7146	7071	7162	7240	7339	7216
8015	7580	7543	7304	7489	7400	7251	7339	7300	7015	6795	6842	6968	6686	6738	6900	6908	6662	6818	6959	7090	7294	7067	6908	6686	6656	6659	6640	6871	6891	6911	6836	6886	6827	6955	6767	6953	7037	7418	7276	7081	6985	7031	7160	7130	7370	7292	7441	7311	7260
7949	7802	7816	7347	7307	7316	7092	7163	7207	6974	6920	6653	6772	6679	6764	7161	6787	6799	6728	7041	7010	7113	7072	6988	6534	6613	6861	7104	6886	6821	6768	6885	6940	6974	6919	6800	7071	7153	7308	7389	7183	6966	7150	7166	7332	7239	7149	7453	7506	7433
8166	7557	7532	7437	7045	7306	6999	7043	7048	7030	6802	6700	6519	6759	6956	6889	6921	6854	6882	6988	6976	6873	6902	6827	6736	6829	6860	7057	6833	6810	6862	6806	6984	6997	7109	6803	6956	7366	7370	7319	7401	7044	7122	7427	7504	7603	7364	7460	7749	7433
8332	7750	7560	7270	7260	7033	7100	7109	6937	6813	6902	6607	6469	6564	6789	6908	6844	6782	6998	6847	6812	6971	6826	6818	6751	6855	6895	6985	7041	7020	6721	6610	6999	7064	6952	6901	7102	7106	7418	7441	7255	6965	7384	7335	7726	7680	7458	7476	7720	7737
8065	7648	7613	6976	7153	6952	6989	7155	6835	6708	6887	6434	6376	6579	6721	6721	6770	6850	6462	6589	6772	6676	6567	6648	6767	6810	6868	6945	6929	7048	7079	6935	6920	6967	6884	6833	6776	7177	7428	7332	7513	7313	7312	7374	7732	7498	7486	7653	7826	7702
7939	7718	7437	7093	7114	7071	7157	7413	6816	6766	6758	6415	6292	6317	6522	6531	6453	6385	6485	6650	6496	6601	6632	6667	6719	6597	6746	7002	7104	6993	7159	7119	7043	7020	6798	6851	6927	7079	7449	7584	7510	7486	7211	7577	7750	7516	7533	7724	7688	7700
8020	7621	7722	7297	7330	7085	7344	7475	6981	6638	6642	6390	6296	6452	6596	6339	6412	6356	6421	6377	6438	6476	6464	6523	6488	6714	6799	6824	6907	6794	7044	6974	7046	7005	6815	6871	6978	7347	7478	7520	7579	7327	7391	7479	7773	7710	7415	7460	7815	7870
8083	7658	7790	7271	7543	7210	7492	7443	7357	6863	6769	6424	6090	6335	6329	6246	6228	6103	6274	6291	6368	6325	6340	6305	6388	6420	6739	6917	6871	6862	6654	6722	6838	6809	6706	6939	7054	7279	7480	7487	7499	7278	7381	7485	7617	7474	7233	7509	7768	7593
8248	7694	7801	7646	7641	7813	7344	7618	7054	6817	6879	6573	6452	6279	6304	6479	6242	6330	6288	6287	6188	6238	6083	6095	6238	6527	6736	6660	6582	6653	6734	6747	6860	6790	6835	6764	6659	7310	7263	7552	7312	7108	7012	7307	7329	7154	7096	7540	7548	7491
8273	7852	8087	7752	7571	7973	7470	7669	7483	7123	6808	6645	6422	6437	6604	6517	6380	6203	6446	6376	6503	6438	6299	6242	6285	6232	6397	6496	6651	6461	6397	6580	6693	6631	6704	6773	6807	6870	7208	7146	7117	6906	6922	7037	7139	7032	6979	7169	7596	7430
8388	7709	7619	7700	7514	7988	7591	7448	7218	7059	6907	6681	6587	6515	6737	6873	6575	6379	6412	6479	6335	6313	6332	6459	6403	6191	6331	6306	6415	6428	6275	6343	6408	6581	6455	6586	6794	6978	6781	6855	6716	6596	6774	6859	7020	6766	7153	7247	7262	7375
8109	7554	7705	7771	7582	7612	7479	7344	7423	7129	6951	6960	6880	6717	6763	6873	6903	6583	6585	6477	6706	6762	6639	6420	6193	6286	6411	6518	6309	6143	6034	6239	6359	6315	6459	6616	6588	6809	6513	6538	6754	6502	6673	6865	6809	6844	6977	7135	7180	6956
8074	7554	7485	7709	7416	7539	7645	7526	7368	7137	6973	6904	6851	6900	7065	6924	6929	6801	6691	6476	6576	6657	6710	6695	6574	6337	6318	6332	6277	6183	6040	6169	6421	6680	6549	6553	6662	6615	6423	6411	6343	6522	6785	6709	6830	6686	6963	6925	6857	6722
7792	7769	7502	7548	7565	7436	7517	7300	7385	7433	7160	6930	7140	7161	7053	7044	7320	7065	7062	6780	6563	6557	6799	6698	6666	6589	6499	6630	6242	6436	6448	6495	6552	6576	6806	6696	6319	6493	6329	6256	6403	6537	6824	6731	6598	6942	6870	6952	6601	6994
7535	7660	7593	7473	7385	7255	7373	7268	7616	7651	7250	7070	7040	7288	6905	6960	7249	7195	7134	6945	6699	6835	6984	6954	6903	6765	6859	6823	6614	6629	6495	6654	6805	6755	6603	6656	6444	6420	6343	6401	6537	6781	6840	6747	6812	6918	6972	6859	6852	7137
7930	7494	7490	7521	7454	7205	6950	7119	7196	7387	7166	7122	7213	7200	7129	6977	6901	7127	7138	6986	6943	6994	6953	7008	7093	7047	7227	7034	6828	7083	7049	6982	6986	6955	6911	6580	6607	6612	6449	6821	6715	6763	6901	6692	6832	7078	6999	7005	7342	7421
7778	7547	7843	7630	7214	7167	6928	7154	7151	7404	7507	7138	7053	7198	6978	7086	7156	7156	7215	7327	7253	7002	6953	6954	6950	7254	7310	7039	6920	6878	7162	6958	7057	7023	7001	6892	6615	6646	7058	6887	6836	6773	6938	7151	7143	7327	7386	7271	7213	7554
7994	7433	7604	7287	7350	6994	7075	7021	7255	7181	7125	6926	6864	6919	6923	6889	6849	7107	7074	7298	7188	7309	7341	7227	6846	6937	7216	7004	7015	7091	7049	7343	7281	7339	7041	7004	6956	6996	7135	7131	7107	7175	7068	7368	7351	7341	7369	7630	7930	7656
7937	7622	7557	7457	7376	7182	6998	6826	7122	6930	6843	6886	6849	6852	6753	7061	7182	7014	7088	7057	7125	7095	7160	7436	7368	7207	7085	6885	6980	6904	7220	7128	7259	7185	7168	7134	7236	7322	7201	7104	6914	7170	7430	7444	7675	7507	7806	7995	7774	7635
7799	7633	7731	7650	7443	7202	7131	6997	7286	7038	7090	6750	6745	6771	6823	6905	7223	7324	7138	6918	7010	6958	7105	7202	7071	7328	6893	7107	7122	7063	7088	7363	7247	7046	7268	7236	7218	7355	7242	6933	7114	7334	7561	7337	7485	7751	7802	7716	7681	7862
8139	7861	7789	7748	7464	7352	7340	7035	7104	7031	6805	6543	6662	6660	6751	6744	7029	7073	7089	6888	6701	6823	6777	6879	6897	6938	6865	6772	6915	7140	7131	7229	7358	7394	7261	7371	7159	6978	7076	6994	7339	7497	7209	7392	7484	7611	7640	7587	7714	7827
8325	8250	7847	7845	7830	7692	7417	7417	7128	6890	6777	6780	6758	6973	6848	6776	6598	6666	6779	6919	6784	6683	6771	6760	6851	6702	6591	6816	7089	7111	7256	7136	7209	7446	7156	7196	7287	6972	7299	7292	7353	7363	7279	7535	7713	7607	7595	7631	7704	7729
8477	8004	8054	7936	8090	7865	7600	7486	7076	7100	6921	7078	6920	7022	7168	7114	7040	7056	6890	6907	6711	6824	6773	6980	6851	6869	6648	6722	6956	7235	7261	7435	7301	7533	7458	7514	7486	7543	7380	7349	7077	7240	7491	7810	7851	7645	7681	7944	7886	7598
8426	8085	8286	8341	8023	7780	7609	7467	7459	7334	7505	7587	7334	7392	7098	7358	7093	7230	7200	6907	6886	6861	6776	7116	7083	7138	7016	7089	6938	7308	7436	7552	7325	7442	7563	7723	7483	7365	7450	7154	7262	7426	7823	7959	7922	7925	7716	7995	7808	8069
8312	8500	8263	8252	8006	7744	7679	7622	7624	7875	7554	7354	7288	7259	7203	7121	7153	7308	7250	7005	6824	6957	7281	7224	6883	6987	6960	7087	7248	7469	7353	7514	7564	7378	7425	7462	7335	7311	7475	7261	7351	7751	7485	7716	7805	7893	7763	7905	7881	8029
8164	8275	8270	7791	7709	7520	7443	7766	7870	7651	7672	7577	7337	7286	7271	7184	6986	7036	7109	7138	7164	7218	6986	7308	7064	6859	6791	6956	7093	7083	7181	6960	6979	7028	6918	6896	7162	7269	7291	7431	7264	7347	7594	7488	7655	7604	7397	7493	7762	7686
8236	7855	7842	7841	7645	7906	7684	7630	7601	7800	7517	7522	7530	7187	7207	7368	7360	7214	7168	7161	6929	7202	7416	7578	7417	7095	6792	6797	6759	7039	6964	6912	6991	7075	7238	7174	7429	7235	7235	7350	7037	7046	7404	7281	7333	7009	7354	7362	7564	7442
8093	7784	7581	7767	7560	7534	7688	7586	7556	7618	7529	7605	7774	7643	7423	7280	7344	7431	7524	7241	7279	7286	7357	7470	7163	7295	7192	6937	7028	6907	7091	7248	7120	6957	7051	7029	7081	7082	7041	6977	7137	7256	7307	7157	7319	7164	7241	7216	7306	7481
7776	7575	7845	7830	7851	7691	7455	7440	7503	7558	7654	7648	7416	7578	7412	7586	7365	7492	7511	7429	7254	7229	7101	7127	6961	6954	7093	7006	6873	6858	7317	7087	6973	7014	7192	7009	6993	7330	7115	6961	7056	6974	6972	7129	7235	7367	7230	7179	7250	7052
7792	7838	7903	7884	7369	7090	7092	7031	7308	7417	7389	7743	7475	7062	7163	7215	7170	7198	7110	7192	7317	7206	7289	7156	7016	6744	7043	7099	6930	6970	6934	6898	6931	6985	6921	7071	7030	7072	7067	6712	6875	6954	7190	7211	6973	7108	7053	7335	6833	6851
7831	7878	8021	7614	7034	7080	6879	7055	6848	7231	7174	6833	6892	7259	6815	6970	7022	6996	6804	6929	7088	6972	7000	7028	6934	7029	6991	7034	7166	7072	6917	6907	7184	7172	6931	7158	7042	6744	6962	6751	7028	7111	7056	7145	7125	7210	6975	6960	6756	6997
7900	7990	8074	7597	7493	7108	7045	7231	7022	7084	7152	7203	6940	6659	6641	6718	6768	6588	6649	6982	7116	7140	7257	7211	7009	6899	6978	7152	7166	7187	7273	7106	7258	7149	7073	7408	7346	7046	7477	7214	7421	7376	7046	7264	7198	6970	7007	7115	7057	6653
8327	8236	8056	7593	7286	7194	7308	7106	7175	7334	7067	7155	7024	6913	6877	6818	6840	7015	6816	6927	7217	7438	7627	7443	7513	7464	7178	7280	7523	7492	7420	7486	7447	7371	7413	7603	7525	7147	7336	7409	7489	7898	7738	7432	7234	7195	7348	7161	7250	7272
7998	8082	8048	7842	7566	7514	7440	7549	7374	7460	7314	7015	6985	6924	6763	6925	7042	6988	6942	6904	7204	7416	7638	7636	7684	7472	7348	7155	7568	7756	7560	7502	7562	7542	7499	7435	7837	7581	7524	7920	8006	7746	7527	7507	7541	7496	7626	7526	7436	7455
8229	7875	8225	8027	7985	7832	7767	7688	7479	7566	7471	7543	7379	6989	6769	6933	6821	7035	7118	7046	7275	7503	7707	7820	7687	7310	7170	7282	7346	7592	7671	7523	7569	7758	7677	7830	7939	7913	7817	7853	7969	7845	7954	7571	7601	7386	7779	7633	7656	7487
8207	8003	7827	7712	7607	7516	7707	7599	7636	7485	7462	7373	7306	7266	7254	7155	7348	7339	7032	7119	7414	7422	7388	7314	7478	7645	7395	7454	7600	7829	7577	7607	7309	7675	7647	7564	7694	7660	7722	7928	7883	7863	7760	7628	7813	7622	7605	7585	7854	7739
8096	7600	7659	7946	7703	8083	7776	7586	7855	7966	7953	7659	7685	7438	7194	7257	7727	7375	7364	7297	7437	7719	7913	7697	7798	7655	7601	7467	7402	7681	7574	7435	7589	7724	7797	7517	7847	8020	7686	7841	7966	7632	7828	7857	7887	7889	7794	7859	7576	7695
7881	7728	7697	7758	8036	7961	7930	7895	7846	8243	8318	8268	8104	8049	7839	7597	7436	7560	7813	7823	7639	7556	7561	7862	8071	7773	7695	7800	7663	7759	8028	7979	7727	8078	7822	7816	7671	7944	7875	8083	8062	7826	7757	7851	8003	8021	8230	7883	7800	7717
8026	7530	7528	7720	7540	7572	7615	7677	7560	7747	8030	8222	8089	7968	7987	7889	7757	7760	7281	7586	7839	8028	7958	7777	7760	7812	7726	7591	7836	7721	7700	7733	7685	7956	7948	7619	7958	8069	7878	7867	7572	7420	7832	7959	8128	7844	7779	7788	7711	7425
7482	7444	7375	7518	7593	7772	7653	7771	7728	8027	8108	7807	7767	7742	7565	7418	7543	7650	7678	7604	7476	7694	7697	7624	7673	7779	8156	7580	7583	7810	7764	7646	7638	7656	7701	7412	7568	7732	7560	7399	7345	7365	7585	7533	7810	7606	7268	7126	7355	7199
7714	7764	7679	7770	7692	7719	7766	7792	7913	8027	8057	7717	7811	7622	7317	7180	7306	7285	7612	7719	7623	7253	7575	7780	7762	7487	7388	7544	7318	7352	7727	7373	7472	7668	7352	7478	7539	7462	7227	7182	6927	7156	7234	7329	7396	7180	7049	7091	6783	6988
8130	7930	7842	7323	7556	7414	7376	7280	7295	7403	7378	7434	7396	7618	7406	7324	7058	7067	7351	7601	7629	7811	7353	7338	7629	7406	7216	7279	7406	7604	7670	7577	7556	7642	7324	7177	7403	7135	7099	6972	7251	7288	7259	7072	7336	7032	7059	6884	6983	6778
7715	7775	7454	7188	7388	7402	7416	7019	7246	7239	7011	7034	6898	7021	7095	7242	7418	7605	7092	7138	7372	7843	7872	7430	7390	7587	7483	7054	7602	7804	7569	7624	7738	7404	7526	7143	7319	7013	6987	7228	7182	7280	7412	7137	7159	6944	7079	7065	6892	6879
7753	7863	7734	7449	7457	7715	7797	7831	7515	7438	7267	6981	6915	7050	6837	6789	7258	7494	7566	7300	7274	7638	7699	7590	7174	7253	7666	7535	7326	7970	7443	7277	7463	7217	7170	7125	7202	7179	6882	7261	7183	7399	7453	7247	7352	7156	7016	7114	7113	7059
8024	8346	8070	7976	7586	7607	7858	7608	7567	7506	7399	7368	7206	7085	6948	6868	6807	6995	7062	7398	7437	7093	7392	7662	7292	7021	7124	7607	7320	7232	7484	7284	7333	7350	7177	7311	6959	7174	6936	7157	6969	7409	7519	7272	7148	7324	7163	7013	7021	7129
8371	8295	8040	7658	7151	7207	7088	7004	7012	6877	6975	7047	7117	7303	7137	7327	6850	6384	6628	7168	7375	7555	7015	6985	7251	6907	6745	7117	7256	6951	7297	7371	7121	7313	7246	7299	7120	7029	6935	6958	7058	7087	7062	7075	7069	7058	7081	6944	6812	6952
8184	8013	7691	7145	6949	6796	6683	6686	6408	6620	6892	6700	6759	6754	6951	7143	6975	6855	6900	6863	7266	7433	7263	6744	6842	7083	6887	6765	7466	7146	7007	7514	7127	7136	7371	7180	7204	6615	7075	6942	7184	7017	7010	6896	6994	7100	7110	7005	7060	6858
7818	7474	7436	7309	7104	7000	6784	6694	6885	6985	6723	6817	6594	6646	6750	7129	7284	7404	7014	6673	6663	7242	7399	6985	6676	7063	7300	7019	7087	7290	7110	7322	7604	7005	7441	6950	7082	7160	7035	7035	7166	7077	7047	6955	6835	7140	7063	7145	6944	7022
7569	7303	7687	7734	7707	7561	7517	7205	7333	7409	7226	7303	6959	6648	6643	6760	7033	7545	7521	7201	6759	6735	7363	7325	6706	6992	7444	7041	6849	7536	7459	7256	7441	7031	7075	6944	6898	7370	6989	7188	7050	7155	7088	7064	6802	6939	7075	7274	7184	6931
7775	7959	8161	8059	8037	7907	7673	7600	7744	7647	7738	7460	7230	6866	6695	6562	6648	7146	7357	7471	6999	6760	7131	7536	7313	6816	7013	7382	7013	7289	7646	7252	7309	7157	6781	6653	6848	6955	6816	7039	6780	6994	7036	7141	7115	7186	6937	7016	6934	7187
8186	8366	8220	8041	7814	7841	7584	7520	7717	7638	7557	7473	7458	7275	7050	6752	6663	6701	7064	7370	7425	7040	6933	7403	7511	6819	6755	7282	7255	7156	7549	7191	7011	7100	6679	6874	6739	6864	6812	6770	6848	6879	7044	7128	7051	7004	7169	7003	7249	7066
8372	8570	8257	7792	7375	7177	7329	7209	7496	7378	7290	7549	7540	7761	7480	7283	7035	6628	6916	7391	7733	7264	6866	7168	7483	7184	6945	7537	7636	7113	7193	7274	6882	7199	6724	6765	6758	6613	6953	6920	6711	6960	7170	7292	7248	7346	7196	7228	7218	7334
8376	8160	7896	7508	7074	6899	6985	7094	7325	7453	7372	7455	7569	7791	7755	7697	7339	7128	7004	7476	8003	7567	7218	7075	7788	7824	7149	7519	7877	7159	7317	7676	7123	7285	6998	6980	7022	6845	7272	6863	7062	7294	7558	7523	7512	7521	7486	7603	7404	7826
8273	7927	7504	7588	7184	7000	7022	6875	7170	7244	7041	7420	7340	7854	7861	7691	7798	7282	6932	7050	7678	8081	7545	7180	7682	8183	7611	7362	7630	7464	7413	7726	7324	7248	7499	7197	7295	7056	7349	7188	7676	7345	7656	7715	7759	7926	7655	7719	7683	7982
8164	7623	7258	7160	7149	7294	7092	7146	7067	7035	6968	7056	7156	7276	7415	7626	7728	7320	6986	6917	7537	7986	7597	7215	7507	7957	7584	7206	7673	7570	7431	7847	7601	7668	7660	7223	7616	7450	7570	7454	7634	7801	7806	7626	7882	7597	7891	7751	8000	8053
7823	7497	7167	7289	7170	7220	7168	7186	7089	6925	6987	6744	6736	6684	6973	7398	7430	7223	6846	6677	7297	7883	7792	7247	7087	7528	7383	6971	7523	7623	7041	7619	7560	7525	7583	7019	7449	7269	7393	7720	7436	7657	7501	7433	7784	7606	7828	7794	7918	7845
7567	7300	7279	7338	7085	7250	7150	7422	6978	7137	6640	6692	6635	6634	7051	7094	7396	7351	6978	6718	7136	7660	7627	7071	6691	7288	7244	7025	7418	7621	7040	7582	7665	7344	7632	7221	7243	7412	7572	7547	7502	7570	7306	7561	7471	7434	7411	7527	7672	7787
7800	7227	7272	7427	7458	7434	7357	7166	7045	6998	6710	6678	6599	6467	6679	6943	7345	7184	6929	6753	6840	7287	7633	7044	6784	7293	7294	6918	7078	7403	7106	7475	7582	7240	7670	7444	7256	7218	7211	7416	7297	7356	7220	7188	7308	7425	7400	7458	7374	7775
7632	7367	7341	7295	7346	7664	7545	7210	7142	6756	6761	6676	6327	6551	6374	6849	7200	7119	6980	6701	6856	7373	7758	7019	6778	7059	7296	6893	7121	7612	7136	7104	7453	7074	7560	7055	7242	7318	7190	7332	7003	7171	7309	7173	7423	7154	7332	7224	7435	7450
7625	7279	7237	7286	7329	7286	7188	7035	7021	6776	6816	6553	6509	6564	6522	6866	7175	7360	7191	6746	6937	7372	7768	7159	6724	6990	7147	6903	6988	7451	6760	7017	7354	6842	7285	6941	7161	6940	6930	7203	7016	7129	7007	6978	7035	6882	7111	7096	7140	7224
7336	7088	7262	7301	7529	7029	6862	6667	6785	6576	6666	6341	6228	6396	6709	6769	7187	7379	7004	6738	6826	7274	7443	6906	6553	7057	7340	6925	6854	7268	6922	6998	6889	6587	7135	7036	6978	7000	6870	6739	6713	6814	6721	6849	6899	6736	6778	6958	6859	6952
7672	7119	7114	7059	6915	6979	6782	6348	6476	6306	6174	6214	6081	6099	6479	6923	7112	7241	6925	6678	6759	7194	7514	6810	6656	7168	7155	6798	7087	7417	6673	6708	6775	6553	7079	6771	6951	6807	6764	6807	6623	6628	6814	6506	6877	6618	6931	6785	6934	6750
7765	7190	7029	6966	6740	6509	6537	6494	6420	6394	6197	6168	6031	6328	6711	7123	7364	7245	6933	6776	7020	7532	7593	6763	6782	7280	7327	6896	7066	7145	6501	6872	7005	6449	7074	6710	6999	6650	6783	6799	6656	6802	6729	6777	6924	6825	6880	6948	6854	6701
8089	7309	7041	6893	6692	6500	6555	6434	6370	6303	6314	6241	6293	6694	7200	7469	7396	7336	6883	6664	7199	7700	7404	6848	6931	7565	7532	6927	7265	7146	6710	7172	6996	7023	7313	6870	7166	7003	6953	6957	7046	6961	6978	7051	7099	6895	7029	6947	7128	6958
8252	7729	7234	6835	6766	6649	6606	6398	6390	6375	6398	6430	6889	6968	7463	7448	7345	6918	6669	6639	7263	7447	7320	7002	7294	7621	7334	6969	7279	7161	6838	7246	7070	6998	7227	6965	7370	6918	7351	6997	7069	6899	7255	7084	7040	7055	7267	7106	7105	6951
8266	7860	7596	7187	6963	6690	6504	6545	6367	6475	6591	6999	7110	7439	7548	7534	7208	6634	6643	6802	7217	7330	6943	6998	7451	7578	7056	7118	7358	6769	6973	7237	6958	7106	7292	7165	7336	7237	7270	6784	7091	6841	7239	7138	7109	7175	7027	7197	6940	6939
8469	8077	7740	7415	7286	7229	6934	6866	6676	6843	6938	7213	7395	7439	7329	7105	6831	6484	6470	6948	6998	6951	6881	7140	7646	7318	6778	6768	6930	6580	6945	6939	6948	7380	7279	7132	7479	7090	6982	6801	6953	6858	7381	7095	7372	7054	7040	7104	7091	6984
8007	8130	8164	8015	7449	7570	7387	7546	7452	7563	7679	7641	7805	7341	7280	6910	6672	6735	7114	7345	7281	7033	6742	7170	7569	6977	6946	7307	7046	6605	6917	7013	7117	7326	7333	7260	7306	7170	7149	6860	7027	7289	7095	7377	7156	7438	7157	7121	7128	7183
7755	7680	7746	7696	8035	8139	8128	8068	8102	8023	7993	7987	7667	7335	7136	6821	6899	7055	7355	7417	7173	6703	6855	7490	7416	6999	7345	7351	7034	6924	7275	6892	7118	7533	7269	7636	7073	7271	7161	7301	7306	7612	7431	7601	7318	7461	7202	7283	7569	7407
7426	7059	7356	7580	7845	8122	7994	8258	8191	8093	7700	7554	7272	7173	6830	6996	7219	7680	7661	7150	6809	6999	7498	7557	7118	7084	7462	7300	6964	7278	7179	7112	7351	7434	7476	7633	7412	7451	7435	7685	7324	7671	7352	7656	7368	7312	7240	7459	7625	7840
7561	6981	6952	7114	7461	7514	7661	7670	7510	7272	7035	7108	6928	6869	7068	7384	7282	7290	7093	6652	6672	6864	7426	7394	7256	7236	7590	7000	7053	7299	7279	7642	7526	7210	7620	7321	7552	7707	7431	7507	7512	7319	7311	7354	7190	7227	7203	7244	7655	7547
7818	7289	6980	7040	7168	7131	6973	7078	6870	6741	6766	6787	6833	6917	7048	7317	6943	6744	6515	6642	7019	7217	7040	6880	7223	7483	7253	6912	7324	7143	7045	7280	7341	6980	7326	7115	7568	7259	7383	7262	7317	7078	7014	7247	7178	6894	7097	7026	7342	7684
8139	7985	7574	7545	7342	7418	7260	6778	6738	6557	6859	6832	6861	7079	6791	6610	6623	6358	6288	6701	7082	6961	6762	6737	7201	7333	7086	6886	7297	6972	7011	7345	6916	6996	7187	6907	7166	6948	7374	6977	7070	7058	6999	6975	7138	6967	6851	7169	7046	7395
7789	7902	8045	7858	7757	7523	7253	7029	7148	7100	7063	7115	6948	6857	6554	6405	6275	6602	6859	6902	6974	6575	6658	6953	7031	6863	6974	7503	7212	7011	7216	7049	6921	7078	6882	7023	6985	7092	7168	7303	7101	7046	7174	6867	6841	6963	7037	7069	7260	7164
7515	7393	7693	7363	7648	7464	7172	6944	6771	6759	6742	6760	6621	6283	6229	6483	6457	6838	7077	6818	6319	6584	6876	7068	6831	6797	6840	7117	6832	6864	7122	6840	7175	7027	7096	7094	6907	7181	7099	7250	6921	7047	6939	6987	6822	6991	7041	7019	7152	7063
7573	7465	7415	7296	7132	7065	6621	6453	6304	6312	6240	6345	6181	6310	6360	6778	6787	6986	6721	6571	6642	6690	6614	6472	6566	6593	6862	6625	6516	6640	6467	6719	6881	6680	6821	6705	6775	6811	6973	6824	6641	6850	6775	6665	6607	6688	6695	6722	6744	7081
8083	7872	7644	7267	7069	6679	6405	6204	6081	6114	6006	6433	6371	6561	6607	6573	6705	6496	6341	6552	6680	6632	6296	6214	6606	6577	6423	6365	6467	6226	6275	6393	6327	6467	6482	6074	6505	6513	6686	6495	6461	6608	6456	6437	6509	6394	6636	6573	6555	6845
7791	7748	7772	7404	7320	7022	6668	6596	6355	6494	6591	6544	6723	6743	6430	6381	6494	6711	6920	6769	6598	6316	6313	6516	6460	6373	6139	6218	6252	6163	6260	6503	6225	6426	6302	6376	6474	6629	6664	6363	6510	6377	6348	6146	6313	6384	6483	6659	6519	6420
7422	7272	7028	6898	6719	6783	6681	6585	6440	6640	6572	6493	6713	6715	6530	6771	6756	7011	7102	6793	6628	6608	6625	6527	6444	6499	6293	6452	6374	6276	6201	6325	6447	6678	6497	6725	6553	6772	6576	6512	6423	6621	6392	6705	6522	6728	6604	6618	6499	6572
7303	7262	6890	6916	6820	6758	6617	6550	6497	6684	6535	6742	6862	6674	7048	6962	7026	7138	6898	6843	6932	6889	6654	6296	6352	6599	6341	6460	6516	6597	6423	6641	6683	6576	6788	6622	6794	6754	6765	6742	6679	6923	6734	6563	6709	6499	6627	6317	6442	6574
7434	7229	7193	7235	7231	6914	7038	6909	6894	7261	7187	7072	7077	6830	6742	6929	6855	6919	7102	7031	6887	6609	6482	6462	6367	6550	6507	6522	6604	6547	6543	6688	6961	6954	6918	6859	6859	6828	6918	6639	6891	6871	6700	6627	6741	6885	6618	6563	6480	6649
7231	7217	7152	7208	6944	7020	6810	7256	7013	7091	7078	6804	6695	6655	6950	6722	6821	6971	7153	6987	6611	6520	6474	6605	6490	6636	6612	6667	6525	6619	6803	6638	7028	6982	6843	6795	6801	6846	6876	6906	6875	7027	6888	7108	6920	6748	6568	6601	6593	6776
7548	7196	7085	6814	6773	6702	6775	7118	6996	6965	6954	6886	6864	6684	7025	7152	7152	7051	6769	6792	6720	6723	6614	6537	6494	6621	6692	6717	6753	7227	6874	7089	7153	7111	7100	6886	6918	6912	6793	7227	7213	7407	7300	7056	6882	6796	6725	6736	6817	6800
7387	7160	7103	7075	6952	7116	7312	7309	7420	7246	7277	7201	7191	7337	6937	7067	7145	7021	7098	7004	7059	6845	6687	6653	6769	6773	6835	6937	7068	6908	7162	7266	7418	7319	7262	7170	7123	7089	7074	7136	7357	7412	7416	7129	6858	7023	6912	6846	6798	6899
7501	7023	7076	6825	6992	7242	7142	7181	7335	7266	7174	7063	6855	7061	7053	6869	6992	7027	7055	6851	6917	7170	6779	6714	6559	6472	6640	6987	7113	7026	7183	7106	7288	7217	7002	7035	6839	6950	6911	7289	7060	7396	7177	7065	6974	6994	6762	6858	6931	6888
7552	7292	7214	7098	6937	7074	7168	7025	7101	7129	6981	6991	6660	6767	6900	6578	6451	6578	6685	6676	6687	6722	6814	6782	6597	6485	6581	6500	6612	6821	7045	6930	7013	7084	6914	6841	6685	6817	6725	7077	7029	6929	6843	6647	6897	6765	6814	6668	6667	6725
7524	6898	7031	6765	6841	6843	6912	7036	6957	6766	6654	6656	6640	6699	6695	6645	6551	6542	6582	6577	6405	6746	6599	6451	6497	6460	6416	6550	6688	6703	6931	6848	6635	6718	6754	6498	6601	6700	6552	6609	6844	6713	6838	6834	6782	6528	6620	6363	6665	6701
7382	7336	6864	6806	6896	6589	6764	6828	6754	6615	6541	6550	6559	6645	6408	6486	6432	6302	6473	6582	6552	6782	6628	6616	6341	6483	6505	6607	6659	6826	6856	6903	6953	6703	6889	6814	6729	6746	6582	6686	6884	6980	6799	6776	6427	6437	6498	6516	6555	6671
7046	7054	6856	6833	6887	6873	6742	6694	6879	6592	6559	6329	6593	6381	6241	6309	6291	6393	6393	6596	6856	6851	6558	6487	6321	6423	6525	6723	6650	6743	6946	6960	6917	6815	6993	6618	6625	6562	6773	6869	6758	6869	6845	6643	6713	6727	6709	6827	6699	7009
7330	7012	7048	6906	6859	6829	6929	6795	6622	6514	6357	6466	6475	6391	6482	6467	6214	6331	6590	6684	6657	6793	6483	6550	6371	6406	6338	6471	6604	6632	6926	7171	7152	7158	6963	7027	6763	6872	7085	7082	7059	6886	6691	6672	6610	6696	6841	6897	6929	7045
7480	7248	6989	6996	6982	6910	6800	6766	6733	6711	6293	6258	6256	6530	6445	6434	6487	6579	6336	6529	6652	6759	6591	6703	6531	6586	6552	6367	6691	6712	6969	6985	6970	6966	6842	6544	6737	6823	6994	6962	7148	6930	6862	6723	6815	6727	6847	7074	7007	7133
7428	7346	7055	6812	6728	7023	6864	6738	6628	6588	6240	6314	6565	6460	6575	6581	6389	6333	6560	6600	6531	6701	6514	6535	6660	6439	6460	6570	6667	6694	7065	6993	6991	6845	6712	6866	6844	7121	7038	7045	6953	6777	6630	6886	6750	6869	6898	7007	7155	7165
7291	7058	6867	6899	6992	7055	7101	7001	6729	6487	6370	6376	6321	6512	6304	6468	6300	6471	6495	6675	6570	6806	6598	6437	6404	6502	6705	6684	6797	6725	6833	6957	6876	6740	6844	6833	7082	6987	7155	6950	6977	6728	6798	6763	6698	6812	7085	7054	7176	7218
7317	7139	6957	7107	6910	6922	6924	6929	6680	6566	6506	6549	6712	6491	6404	6307	6347	6414	6607	6754	6663	6592	6518	6560	6505	6506	6456	6699	6817	6628	6889	6852	6747	6813	6837	6954	6848	6705	7091	7144	6977	6908	6669	6727	6720	6888	6970	6879	7213	6997
7049	6847	6908	6755	7057	6854	6813	6679	6487	6360	6291	6397	6380	6365	6298	6425	6480	6539	6622	6461	6602	6661	6672	6640	6623	6447	6793	6864	6697	7039	6727	6742	6755	6723	6935	6992	6950	6927	7039	7041	7074	6824	7040	6672	6717	6676	6893	6981	7278	7129
7205	6970	6753	6745	6798	6877	6605	6639	6585	6423	6525	6272	6471	6329	6229	6288	6315	6419	6501	6607	6638	6647	6803	6674	6735	6626	6861	6744	6763	6835	6943	6809	6856	6646	6786	7008	6931	7030	7025	6937	6815	6976	6800	6905	6875	6739	6876	7002	7092	7052
7100	6848	6827	6499	6449	6542	6607	6526	6328	6320	6264	6288	6263	6206	6261	6421	6374	6322	6198	6513	6585	6539	6549	6604	6565	6688	6658	6561	6624	6802	6882	6824	6823	6804	6806	7024	7095	7029	7082	6992	6911	7121	6957	6634	6764	6776	6723	6689	6736	6941
7028	6825	6712	6434	6546	6738	6528	6723	6618	6670	6448	6459	6220	6354	5988	6239	6214	6418	6370	6319	6435	6432	6387	6548	6464	6557	6623	6778	6605	6886	6592	6637	6552	6679	6857	6838	6863	6972	6840	6883	6791	6867	6798	6910	6661	6690	6647	6707	6857	6880
7149	6812	6552	6367	6488	6561	6518	6667	6480	6433	6394	6239	6412	6278	6353	6177	6266	6303	6270	6537	6452	6385	6392	6452	6381	6674	6531	6734	6576	6531	6537	6619	6509	6681	6610	6719	6752	6855	6827	6854	6797	6821	6534	6744	6462	6667	6659	6531	6651	6799
6892	6592	6550	6337	6388	6430	6606	6496	6515	6567	6256	6065	6326	6126	6299	6265	6440	6342	6349	6347	6318	6382	6590	6556	6471	6513	6702	6642	6760	6652	6534	6393	6474	6446	6776	6862	6723	6898	6837	6835	6761	6863	6696	6695	6698	6715	6573	6648	6540	6674
7029	6756	6515	6246	6464	6624	6715	6663	6642	6594	6662	6417	6467	6516	6522	6342	6278	6374	6459	6358	6645	6613	6563	6732	6556	6494	6755	6678	6823	6692	6719	6611	6574	6748	6939	6831	6747	6926	6847	6957	6955	6865	6816	6909	6662	6830	6755	6748	6669	6768
6969	6711	6431	6416	6431	6303	6637	6686	6702	6772	6492	6577	6553	6513	6455	6621	6493	6198	6397	6479	6775	6716	6647	6735	6733	6664	6783	6681	6822	6685	6665	6790	6757	6780	6909	6891	6883	6830	6913	6787	6924	7066	7010	6866	6728	6693	6707	6809	6707	6792
6995	6683	6645	6388	6522	6501	6563	6581	6687	6520	6665	6571	6563	6421	6357	6368	6363	6470	6501	6430	6550	6686	6775	6801	6611	6607	6712	6700	6778	6681	6518	6832	6827	6738	6801	6813	6583	6590	6716	6754	6982	7046	6902	6918	6572	6588	6433	6627	6686	6793
7090	6915	6581	6437	6332	6317	6477	6388	6498	6679	6518	6459	6379	6236	6306	6047	6262	6129	6402	6301	6385	6564	6564	6681	6589	6386	6634	6400	6525	6605	6572	6592	6708	6560	6669	6488	6651	6392	6570	6680	6748	6889	6707	6590	6723	6669	6551	6357	6507	6572
6956	6875	6582	6288	6236	6337	6574	6350	6482	6433	6254	6313	6165	5966	6099	6067	6100	6217	6200	6135	6302	6432	6392	6425	6265	6290	6224	6212	6313	6428	6425	6520	6414	6312	6372	6311	6254	6342	6441	6285	6420	6553	6480	6447	6439	6546	6146	6183	6339	6466
6642	6479	6528	6365	6342	6396	6473	6336	6512	6266	6287	6022	5968	6012	5785	6162	6084	6162	6108	6204	6558	6583	6443	6421	6226	6227	6212	6095	6189	6263	6291	6401	6413	6342	6324	6095	6138	6238	6167	6253	6250	6344	6247	6297	6297	6278	6242	6295	6170	6324
6632	6422	6449	6470	6424	6239	6324	6348	6166	6152	6070	5808	5944	5893	5861	5959	5839	5917	6078	6316	6530	6324	6367	6393	6178	6142	6135	6197	6071	6170	6084	6115	6311	6238	6151	5951	5951	5981	5900	6092	6112	6106	6199	6330	6177	6155	6282	6308	6106	6205
6690	6506	6459	6283	6503	6140	6208	5934	5875	5882	5877	5980	5922	5629	5699	5764	5764	5773	5974	5990	6129	6199	6193	6240	6190	5908	5966	6049	5811	6139	6218	6102	6201	6176	6153	5841	5749	5829	5761	5964	5998	6083	6130	6030	6064	5993	6257	6160	6250	6170
6719	6428	6479	6289	6223	6166	6075	5840	5646	5616	5656	5730	5680	5639	5558	5558	5628	5698	5753	6015	5953	6062	6067	6201	5994	6014	6016	5816	5834	5973	5769	5909	5926	5802	5916	5941	5864	5799	5867	5783	5962	5985	6123	6038	5902	5833	5988	5975	6067	6056
6584	6424	6480	6426	6290	6330	6184	5723	5570	5534	5739	5567	5639	5602	5497	5547	5442	5587	5610	5822	5820	5926	6047	6015	5997	6020	5892	5791	5696	5699	5726	5738	5856	5818	5760	5731	5888	5790	6039	5784	5886	6070	5961	5882	5887	5911	5907	5993	6130	6028
6712	6209	6483	6329	6456	6010	6259	5995	5723	5721	5625	5582	5607	5586	5588	5482	5416	5628	5683	5765	5993	6022	6043	6105	6218	6030	5954	5733	5639	5485	5650	5891	5817	5794	5796	5878	5860	5862	5945	5824	6087	5977	6011	6114	5981	6041	6206	6195	6131	6177
6579	6429	6507	6701	6509	6517	6316	6088	5788	5787	5773	5985	5797	5809	5704	5699	5729	5705	5622	5762	6013	5937	6005	6156	6257	5933	5854	5822	5748	5771	5537	5707	5777	6115	5981	5940	5901	5863	5787	5984	6110	6320	6112	6035	6102	6027	6097	6094	6242	6468
6796	6422	6452	6329	6321	6362	6278	6209	5887	6066	6001	5908	6123	5971	5871	5925	5738	5612	5907	5874	5960	6151	6143	6184	6262	5878	5912	5797	5590	5724	5727	5752	5992	5838	5861	6051	5919	5990	5930	6212	6522	6291	6370	6219	6136	6075	6201	6238	6284	6635
6737	6555	6438	6378	6513	6397	6400	6276	5988	6123	5852	5923	6135	6042	6008	6030	5882	5895	5895	5996	6206	6269	6327	6369	6054	6023	6062	5896	5878	5844	5874	6075	6029	5808	6014	5970	5967	5894	6081	6276	6263	6312	6099	6029	6095	5956	6117	6335	6506	6678
6885	6260	6276	6304	6427	6289	6336	6183	6195	6064	5773	5900	6134	6025	5978	6013	5877	5872	5992	5877	6203	6345	6342	6077	6205	6007	6197	6079	6018	6131	5977	6086	5906	5939	5953	6152	6101	6051	6136	6401	6606	6421	6349	6308	6254	6129	6424	6476	6516	6581
6699	6465	6314	6263	6468	6435	6496	6337	6378	6346	6037	6109	6192	6168	6162	6116	6088	5963	5911	6011	6195	6286	6197	6232	6239	6385	6125	6269	6201	6192	6159	6211	6193	6252	6227	6184	6188	6344	6311	6539	6524	6642	6482	6488	6403	6325	6417	6576	6613	6687
6759	6612	6127	6212	6271	6539	6533	6487	6459	6563	6323	6253	6477	6282	6030	6026	6094	5998	5941	6183	6267	6196	6121	6276	6260	6307	6327	6391	6404	6383	6384	6507	6319	6335	6296	6391	6258	6352	6339	6594	6763	6853	6841	6524	6410	6556	6541	6702	6662	6707
6473	6426	6305	6222	6308	6222	6502	6495	6464	6387	6483	6414	6327	6230	6154	6222	6058	6101	6166	6122	6197	6274	6237	6126	6367	6184	6370	6357	6433	6488	6390	6394	6487	6521	6292	6228	6439	6445	6685	6689	6856	6879	6767	6601	6577	6400	6546	6804	6764	6724
6525	6264	6446	6242	6450	6271	6397	6395	6199	6293	6355	6238	6193	6137	6226	6007	5750	5954	6189	6029	6027	6229	6055	6300	6176	6283	6311	6331	6429	6433	6518	6537	6344	6367	6424	6313	6318	6342	6452	6593	6575	6608	6647	6594	6492	6413	6628	6685	6760	6910
6552	6267	6406	6168	6348	6099	6405	6054	6093	6087	6242	6223	6064	5966	5955	5798	5732	5943	6018	5986	6048	6021	6233	6058	6173	6100	6003	6224	6325	6264	6435	6393	6393	6278	6443	6360	6360	6293	6470	6263	6568	6537	6570	6470	6500	6722	6629	6630	6783	6797
6671	6367	6267	6244	6467	6273	6323	5989	6184	6079	6076	6217	6081	6072	5924	5668	5607	5922	5947	5995	6111	6109	6001	5941	5866	6031	5937	5978	6040	6081	6236	6113	6383	6305	6540	6307	6307	6364	6364	6404	6354	6323	6432	6442	6596	6609	6629	6626	6762	6642
6633	6516	6334	6447	6418	6287	6270	6148	5954	5875	6103	6053	5867	5838	5646	5609	5676	5638	6054	5984	6019	6106	5918	6035	5911	5942	5942	5935	5853	5955	5847	6047	6266	6549	6252	6339	6248	6340	6397	6356	6386	6424	6391	6339	6390	6540	6380	6535	6636	6575
6666	6366	6429	6635	6514	6569	6200	6074	5786	5849	5964	5961	5944	5797	5681	5514	5746	5693	5702	5858	5893	6042	5832	5957	5989	5945	5861	5981	5931	5868	6039	6290	6285	6442	6275	6093	6122	6163	6179	6431	6423	6333	6190	6313	6441	6404	6349	6282	6225	6452
6480	6629	6519	6653	6487	6553	6133	5975	5904	5777	5838	5840	5947	5662	5621	5543	5512	5732	5685	5727	5686	5849	5804	5836	5717	5934	5929	5866	6030	6000	6194	6235	6325	6066	6150	6230	6042	6137	5945	5976	6170	6233	6242	6184	6361	6388	6355	6253	6364	6469
6562	6717	6718	6710	6685	6546	6172	5812	5716	5623	5802	5546	5650	5460	5583	5449	5537	5640	5655	5656	5652	5632	5807	5817	5698	5806	5676	5985	5887	5950	5924	6144	6188	6233	6038	6215	5977	6079	6218	6083	6018	6102	6066	5963	6109	6254	6290	6271	6209	6157
6653	6464	6494	6406	6302	6279	5884	5864	5691	5834	5711	5549	5420	5409	5492	5368	5333	5477	5612	5679	5757	5675	5845	5874	5914	5931	5902	6007	5935	6009	6111	6085	6108	6068	6157	5889	6023	6205	6272	6152	6107	5991	5993	6079	6029	6222	6094	6126	6052	6247
6773	6720	6557	6363	6271	6236	5839	5782	5700	5727	5596	5635	5429	5293	5486	5353	5392	5535	5664	5750	5897	5757	5753	5597	5758	5832	6027	5925	6000	6068	6046	6237	6158	6062	6083	5840	6097	6000	6101	6125	6275	6073	6213	6265	6149	6374	6252	6058	6059	5996
6564	6646	6646	6451	6489	6251	5972	5763	5738	5816	6011	5843	5680	5425	5472	5394	5748	5548	5843	5904	6056	5837	5863	5928	5663	5754	6100	6061	6253	6154	6208	6316	6300	6272	6172	6206	6035	6068	6033	6249	6323	6205	6324	6150	6320	6377	6285	6193	6076	6149
6893	6531	6718	6769	6695	6448	6324	6111	5987	6055	6126	6161	6045	5798	5742	5866	5976	5959	6200	6286	6225	6003	5956	6061	6011	5824	6160	6130	6183	6323	6216	6307	6452	6337	6407	6407	6314	6342	6354	6325	6646	6371	6538	6305	6516	6516	6533	6445	6373	6133
6813	6765	6722	6693	6764	6559	6349	6227	6180	6171	6312	6397	6156	5954	5986	5907	5930	6185	6198	6368	6363	6193	6300	6086	6465	6230	6371	6332	6253	6365	6415	6221	6334	6339	6413	6406	6508	6380	6346	6593	6533	6229	6523	6410	6354	6512	6672	6467	6319	6268
6863	6544	6716	6679	6637	6589	6472	6104	6229	6249	6384	6357	6153	5934	5970	5930	5911	6104	6284	6457	6390	6389	6202	6182	6255	6334	6544	6459	6502	6657	6505	6508	6544	6391	6377	6357	6564	6358	6475	6556	6513	6485	6643	6494	6673	6727	6576	6585	6357	6318
6902	6758	6906	6568	6815	6488	6405	6464	6363	6560	6465	6434	6417	6161	5889	5965	6071	6138	6269	6204	6203	6163	6025	6124	6092	6343	6465	6532	6530	6634	6630	6541	6780	6604	6484	6451	6461	6567	6445	6509	6444	6343	6644	6605	6669	6785	6741	6710	6437	6358
6921	6958	7010	6928	6950	6782	6701	6558	6633	6758	6563	6520	6470	6178	6113	6416	6316	6468	6468	6286	6233	6241	6036	6048	6352	6391	6493	6434	6645	6633	6621	6796	6652	6733	6649	6681	6750	6754	6573	6738	6472	6272	6466	6585	6893	6962	6936	6703	6783	6422
6919	6855	7038	7001	7114	6899	6771	6731	6733	6690	6561	6754	6482	6377	6377	6431	6474	6513	6337	6315	6268	6462	6285	6444	6568	6655	6332	6361	6511	6377	6427	6633	6606	6593	6566	6619	6956	6917	6808	6670	6500	6541	6766	6471	6674	6942	6912	6750	6579	6661
6930	6914	6861	6803	6784	6851	6725	6510	6510	6546	6474	6572	6581	6352	6494	6327	6328	6235	6351	6273	6189	6348	6476	6553	6594	6529	6596	6553	6481	6505	6548	6608	6626	6413	6562	6629	6531	6866	6900	6708	6756	6753	6704	6270	6586	6710	6559	6513	6753	6575
6838	6706	6632	6677	6558	6543	6453	6485	6489	6404	6352	6163	6279	6287	6218	6066	6256	6211	6072	6003	6064	6133	6258	6260	6208	6398	6379	6384	6420	6601	6661	6506	6505	6328	6387	6537	6477	6608	6772	6602	6610	6631	6574	6313	6484	6557	6468	6758	6558	6585
7012	6938	6770	6614	6492	6618	6569	6441	6367	6443	6468	6208	6421	6415	6236	6138	6162	6186	6187	5870	6010	6021	5996	6037	6112	6038	6129	6310	6426	6263	6506	6230	6205	6507	6482	6608	6677	6654	6661	6588	6222	6178	6346	6241	6171	6443	6522	6540	6490	6486
7009	6779	6769	6728	6442	6853	6550	6591	6553	6271	6409	6259	6315	6426	6220	6179	6165	5974	6079	6399	6127	6206	6345	6266	6267	6412	6203	6356	6468	6190	6202	6152	6082	6107	6232	6493	6667	6766	6698	6538	6221	6213	6203	6060	6021	6197	6417	6497	6234	6318
6857	6782	6684	6611	6316	6543	6482	6136	6134	6220	6151	6251	6181	6060	6159	5993	6048	6067	6044	6164	6244	6190	6224	6177	6450	6417	6483	6480	6288	6257	6153	6047	6098	6038	6200	6377	6397	6506	6574	6722	6582	6435	6333	6118	5898	6180	6289	6224	6224	6402
6709	6606	6556	6392	6508	6396	6408	6171	6201	6073	6091	6214	6028	6056	6083	5909	5885	6036	6011	6021	6061	6023	5884	5961	6242	6198	6383	6336	6358	6455	6450	6391	6299	6280	6133	6382	6464	6454	6633	6543	6474	6444	6306	6043	6136	6238	6019	6167	6176	6202
6600	6481	6528	6279	6278	6330	6413	6120	6053	6034	5957	6081	6080	6128	5963	5943	6124	6052	5949	6167	6119	6153	5993	5808	5891	5865	6024	6110	6266	6421	6233	6274	6407	6429	6632	6630	6620	6668	6597	6743	6375	6134	5966	6123	6210	6240	6391	6297	6103	6045
6928	6662	6557	6446	6421	6487	6255	6100	6127	5821	5839	6131	6081	6131	6134	5990	6123	6172	6287	6246	6214	6168	6097	6005	5946	5734	5833	5928	6014	5875	6071	6142	6052	6211	6499	6651	6774	6867	6640	6513	6323	6092	5958	5832	6016	6219	6282	6223	6192	6164
6930	6909	6604	6603	6302	6232	6304	5955	5859	6055	6021	6028	6208	6075	5974	5994	6042	6056	6312	6184	6092	6273	5964	6087	5994	6022	5996	5948	5940	5945	5835	5697	5731	6008	6353	6302	6291	6071	6314	6198	6230	6246	6250	6101	6162	6068	6204	6272	6314	6229
6698	6296	6587	6543	6365	6207	6024	5900	5627	5833	5940	6028	5989	5955	6063	5940	5975	6025	5940	6153	5956	6076	6024	5982	6075	6092	5942	6053	6147	5953	6118	6110	6166	6190	5962	5890	5698	5871	5947	6231	6342	6376	6429	6430	6294	6077	6122	6070	6297	6119
6525	6445	6471	6472	6374	6301	6281	6028	6011	5897	6267	6260	6151	6214	6181	6195	6228	6135	6117	6218	6101	6087	5983	6031	5980	6069	6016	6126	6133	6076	6258	6276	6266	6405	6034	6053	5929	5839	5879	5983	5941	6203	6527	6526	6561	6388	6231	6394	6326	6351
6667	6560	6654	6537	6574	6576	6657	6450	6218	6152	6352	6367	6584	6452	6411	6443	6561	6473	6502	6460	6243	6227	6225	6120	6071	6044	6048	6141	5928	6261	6190	6215	6517	6558	6299	6140	6068	6320	6076	6106	5879	5977	6254	6354	6373	6672	6514	6399	6444	6649
6868	6790	6742	6767	6783	6615	6602	6431	6400	6384	6545	6543	6408	6579	6506	6374	6341	6658	6495	6545	6497	6386	6373	6321	6121	6126	6004	5906	6121	6077	6083	6180	6222	6163	5997	5985	5840	6389	6298	6092	6005	6066	5906	6001	6273	6314	6259	6442	6445	6547
6851	6736	6792	6579	6492	6475	6337	6302	6312	6308	6367	6363	6285	6501	6393	6331	6248	6306	6156	6574	6556	6463	6483	6305	6230	6462	6331	6325	6231	6303	6383	6250	6111	6049	5765	5712	5808	6115	6197	6203	6200	6130	6202	6209	5995	6111	6231	6216	6545	6509
6542	6408	6439	6504	6402	6379	6346	6222	6170	6120	6378	6233	6315	6338	6288	6155	6115	6196	6142	6250	6281	6314	6479	6197	6404	6456	6589	6467	6682	6676	6623	6206	6285	6489	6212	5809	5867	5899	6136	5975	6479	6339	6498	6410	6388	6070	6179	6189	6424	6783
6478	6329	6456	6493	6336	6578	6468	6598	6574	6463	6677	6500	6615	6511	6108	6310	6465	6245	6354	6378	6428	6481	6340	6268	6181	6371	6517	6747	6647	6723	6746	6655	6781	6953	6763	6657	6304	6221	6354	6270	6301	6530	6664	6666	6534	6507	6510	6443	6517	6633
6570	6409	6426	6459	6553	6505	6570	6587	6793	6862	6848	6638	6561	6580	6352	6549	6492	6830	6737	6693	6537	6538	6544	6412	6304	6414	6441	6598	6631	6561	6450	6930	6840	6890	6961	6890	6849	6557	6729	6538	6427	6437	6338	6414	6285	6267	6608	6579	6555	6552
6642	6414	6559	6445	6526	6761	6514	6418	6512	6550	6554	6611	6554	6605	6425	6470	6333	6652	6693	6764	6845	6770	6540	6517	6461	6494	6390	6524	6583	6627	6644	6513	6385	6564	6267	6513	6686	6887	6898	6736	6595	6275	6066	6093	6336	6247	6330	6730	6653	6463
6541	6479	6493	6423	6272	6121	6236	6199	6232	6249	6177	6209	6304	6236	6166	6132	6316	6375	6552	6650	6562	6446	6542	6536	6487	6498	6494	6442	6544	6361	6351	6141	6143	6023	6130	6425	6626	6851	6614	6729	6370	6245	6207	6078	6081	6168	6199	6293	6411	6526
6457	6272	6296	6077	6151	6045	6069	5854	5957	6020	5820	5815	6032	5993	5898	5957	5951	6120	6250	6383	6255	6235	6556	6257	6546	6289	6443	6469	6508	6417	6319	6252	6288	6352	6640	6707	6712	6601	6646	6669	6557	6372	6203	6154	6158	6125	6368	6312	6302	6357
6343	6324	6012	5997	6188	6169	6057	5967	5990	5863	5795	5835	5865	6006	5893	5917	6094	6135	6073	6232	6077	6119	6093	6162	6174	6167	6287	6437	6506	6412	6426	6595	6883	7363	7319	7369	7204	7042	6652	6634	6492	6374	6307	6274	6227	6216	6322	6184	6227	6055
6481	6090	6279	6149	6399	6400	6390	6130	6023	5932	6061	6014	5909	6043	6132	6073	6249	6270	6325	6160	6198	6261	6118	6162	6038	6078	5994	6267	6302	6258	6477	7090	7441	7773	7542	7256	7078	7041	7034	6805	6725	6440	6419	6048	6127	6196	6388	6387	6167	6139
6847	6253	6325	6375	6311	6351	6459	6212	5977	5970	6057	5968	6121	6000	6085	6359	6308	6406	6309	6435	6278	6269	6382	6263	6240	6275	6080	6118	6057	6165	6328	6780	7043	6909	6474	6332	6217	6391	6424	6766	6823	6559	6502	6197	5922	6055	6184	6377	6357	6234
6650	6542	6347	6230	6160	6095	6118	5933	5801	5713	5748	5709	5775	5790	5857	6026	6126	6287	6370	6274	6365	6582	6468	6534	6218	6274	6213	6312	6188	6375	6473	6678	6408	5941	5352	4855	4991	5283	5611	5896	6666	6830	6596	6098	5798	5676	6007	6302	6555	5948
6517	6351	6187	5973	5939	5813	5741	5732	5402	5341	5365	5454	5576	5533	5711	5819	5724	5845	5886	6115	6123	6175	6243	6193	6074	5955	6050	6159	6484	6208	6613	6731	6459	5461	4487	4167	4023	4219	4456	4779	5629	6564	6948	6723	6179	5799	5819	5899	6341	6297
6294	5965	6091	5906	5690	5690	5647	5501	5254	5207	5334	5316	5586	5639	5620	5604	5531	5512	5712	5605	5873	6001	6081	5867	5809	5680	5927	5981	6195	6200	6684	6960	6816	5794	4609	4106	3923	3767	3738	4058	4914	5980	7097	7134	6622	6004	5833	6081	6120	6306
6121	6030	6072	5827	5943	6227	5981	5680	5610	5598	5576	5806	5804	5884	5801	5714	5791	5787	5788	5914	6094	6165	6048	5912	5754	5772	6055	6092	6078	6011	6800	7488	7230	5774	4523	4219	3977	3843	3555	3686	4233	5549	6746	7318	7061	6326	6016	5943	6317	6167
6562	6240	6422	6304	6304	6503	6211	6058	5939	5853	5610	6078	6066	6123	6145	6067	5878	6108	6088	6341	6288	6386	6272	6124	5992	6035	6083	6130	6121	5600	6629	7656	7154	5453	4143	4263	4186	3926	3910	3720	4294	5313	6627	7346	7137	6765	6257	6537	6401	6395
6770	6644	6652	6507	6519	6591	6383	6387	6207	6115	6096	6100	6164	6193	6286	6254	6272	6391	6553	6648	6773	6686	6564	6465	6222	6020	6112	6205	6037	5701	6262	7457	6882	5112	4080	4252	4218	4099	3955	4109	4530	5602	6611	7060	7061	6465	6436	6396	6599	6415
6779	6739	6721	6502	6305	6274	6270	6199	6041	5977	6070	6161	6139	6086	6206	6193	6284	6268	6473	6535	6866	6518	6750	6569	6635	6431	6417	6613	6417	5985	6425	7200	6893	5519	4489	4429	4411	4299	4405	4835	5205	6016	6755	6931	6738	6427	6357	6193	6645	6651
6783	6416	6511	6153	6139	6108	6018	5915	6039	5934	5918	5842	5933	5950	5944	6013	6060	6371	6402	6476	6608	6504	6610	6713	6694	6558	6661	6936	6746	6521	6742	7667	7716	6618	5562	5010	4913	5138	5339	5739	6072	6523	7143	7178	6715	6445	6227	6312	6617	6952
6610	6451	6274	6177	6017	5939	6017	5915	6117	6073	5899	5888	5957	5929	5947	5968	6169	6321	6428	6302	6259	6394	6623	6658	6717	6681	6823	7064	6841	6773	6843	7759	8315	7856	6966	6290	5608	5600	6006	6339	6732	6971	7480	7241	7037	6510	6496	6278	6551	6715
6735	6470	6403	6295	6455	6225	6269	6349	6404	6370	6147	6219	6160	6272	6239	6194	6287	6428	6520	6223	6295	6376	6263	6459	6503	6569	6463	6645	6754	6772	6871	7309	8057	8420	8045	7258	6344	6078	6147	6289	6569	7093	7293	7391	6981	6781	6448	6446	6621	6546
6897	6889	6776	6663	6555	6426	6611	6486	6593	6435	6396	6343	6525	6388	6488	6460	6548	6661	6661	6540	6382	6442	6436	6428	6384	6347	6294	6376	6232	6372	6424	6791	7580	7909	8114	7540	6858	6419	6235	6273	6373	6796	7023	6997	6894	6770	6607	6438	6344	6380
7190	7066	6975	6772	6703	6593	6580	6624	6586	6392	6341	6352	6451	6428	6656	6990	6760	6672	6658	6679	6625	6443	6666	6641	6695	6544	6460	6186	6153	6241	6195	6200	6651	7196	7431	7278	7032	6933	6699	6524	6536	6630	6519	6410	6654	6629	6395	6448	6466	6175
7447	7040	6966	6642	6493	6556	6584	6456	6527	6112	6174	6170	6155	6219	6611	6685	6834	6678	6527	6568	6590	6600	6801	6840	6799	6840	6375	6371	6417	6438	6443	6206	6280	6399	6739	6882	7059	7122	7139	6916	6862	6725	6527	6445	6183	6332	6354	6396	6628	6514
7060	6822	6561	6473	6354	6261	6410	6200	6122	6128	5864	5921	5889	6036	6125	6434	6282	6180	6293	6315	6329	6558	6805	7039	6853	6836	6873	6798	6722	6605	6767	6487	6560	6414	6377	6214	6426	6629	6970	6995	6760	6688	6583	6349	6365	6368	6232	6366	6461	6532
6699	6538	6370	6269	6203	6028	6023	5923	6013	5688	5554	5525	5636	5874	5937	6135	6060	5893	5893	5743	6098	6117	6524	6684	6835	6923	6872	6869	6841	7069	7078	7018	6716	6494	6283	6125	5864	6152	6284	6704	6626	6754	6960	6682	6571	6462	6387	6145	6394	6301
6596	6227	6305	6155	5997	6014	6126	6017	5874	5709	5608	5648	5695	5927	6120	5988	5858	5758	5812	5595	5767	5959	6218	6255	6441	6578	6776	6850	6964	6961	7061	7074	7046	6835	6463	6518	6112	6239	6037	6297	6585	6878	6934	6935	6788	6602	6273	6013	6141	6248
6452	6248	6282	6204	6225	6261	6421	6232	6115	5970	5924	5695	5875	6167	6118	6071	5962	5869	5803	5748	5755	5839	5885	6143	6121	6208	6260	6493	6698	6838	6991	6971	7007	7089	6880	6644	6440	6328	6320	6337	6521	6525	7049	6900	6958	6691	6389	6141	6002	6144
6522	6354	6668	6394	6265	6427	6565	6542	6158	6095	6126	6169	6172	6410	6388	6457	6113	6250	5960	6154	6040	6079	5929	6132	6159	6167	6227	6224	6376	6554	6742	6821	6693	6960	6857	6855	6892	6651	6576	6371	6572	6528	6692	6827	6870	6723	6577	6403	6184	6272
6834	6540	6560	6614	6509	6732	6756	6539	6472	6488	6294	6398	6525	6446	6324	6346	6278	6289	6257	6232	6318	6414	6412	6327	6272	6383	6183	6327	6441	6320	6467	6539	6422	6717	6938	6847	6883	6892	6794	6607	6512	6429	6663	6448	6576	6746	6591	6597	6294	6115
6829	6549	6591	6624	6550	6446	6528	6305	6498	6401	6383	6463	6406	6490	6378	6203	6267	6323	6340	6172	6667	6576	6385	6639	6617	6583	6363	6467	6367	6431	6185	6015	6226	6451	6526	6829	6760	6943	7119	6846	6626	6548	6301	6434	6337	6411	6668	6583	6449	6410
6637	6478	6510	6421	6398	6176	6236	6076	6202	6350	6355	6301	6428	6213	6248	6182	6173	6204	6252	6431	6658	6474	6821	6751	6663	6843	6406	6781	6638	6551	6379	6139	5948	6095	6311	6383	6689	7100	6974	7132	6838	6740	6508	6500	6265	6398	6414	6487	6497	6610
6451	6353	6279	6201	6067	6166	6021	6087	6074	6081	6256	6098	6045	6112	6118	6052	6098	6087	6118	6318	6191	6534	6665	6751	6841	6756	6988	7077	6817	6938	6577	6402	6171	6196	6268	6368	6514	6711	6683	7072	6899	6838	6761	6473	6488	6312	6201	6454	6443	6652
6118	5950	6096	5985	6000	6004	5986	5960	6059	6068	6014	6228	6096	6170	6148	6112	5988	5852	6036	6089	6216	6235	6381	6401	6583	7024	7097	7135	7071	7203	6816	6676	6572	6464	6444	6450	6416	6507	6733	6757	6788	6875	6930	6684	6385	6421	6271	6329	6563	6720
5965	5840	6008	6004	6064	6331	6304	6135	6185	6392	6497	6361	6409	6467	6227	6149	6046	6126	6224	6255	6033	6127	6156	6201	6403	6640	7002	7198	7195	7078	6939	6854	6691	6739	6626	6495	6512	6351	6333	6378	6596	6611	6966	6931	6564	6512	6390	6283	6324	6603
5862	5802	6113	6264	6348	6443	6524	6399	6460	6605	6760	6561	6789	6351	6237	6224	6184	6374	6377	6286	6325	6036	6069	5989	6024	6457	6562	6718	6676	6823	6867	6834	6862	7065	6870	6790	6630	6478	6326	6022	6259	6402	6524	6773	6885	6690	6473	6309	6192	6282
6142	6162	6369	6494	6582	6634	6721	6573	6524	6733	6921	6756	6881	6747	6465	6318	6381	6598	6697	6559	6490	6458	6248	5987	6080	6428	6364	6496	6357	6424	6624	6674	6862	7015	7130	7011	6744	6731	6263	6160	6136	6014	6323	6343	6704	6727	6619	6334	6157	6071
6506	6338	6642	6770	6758	6705	6623	6542	6535	6574	6720	6997	6802	6501	6383	6490	6490	6722	6780	6743	6612	6246	6259	6155	6211	6478	6398	6264	6158	6229	6410	6361	6562	6773	7059	7104	6753	6874	6322	6186	5910	5949	5944	6052	6402	6623	6667	6480	6076	5844
6680	6692	6657	6846	7018	6534	6605	6342	6350	6704	6703	6638	6716	6485	6306	6331	6566	6610	6754	6836	6816	6594	6499	6396	6447	6494	6354	6274	6215	5873	6202	6184	6358	6433	6790	6817	6895	6830	6693	6308	5985	5922	5773	5877	6214	6268	6585	6649	6326	6132
6584	6665	6933	6859	6746	6484	6270	6111	6387	6434	6314	6289	6094	6060	6024	6103	6135	6324	6359	6478	6574	6471	6397	6356	6552	6574	6586	6405	6275	5947	5939	6010	6002	6242	6352	6466	6821	6730	6698	6420	6292	5829	5952	6019	5988	6182	6504	6603	6335	6214
6596	6631	6668	6571	6287	6180	5920	5746	5947	5908	5840	5719	5587	5703	5577	5648	5670	5878	5944	5899	5945	6146	6247	6505	6480	6658	6609	6466	6279	6123	6091	6050	6041	5985	6270	6308	6348	6416	6478	6343	6241	6289	6045	5960	6010	6066	6186	6290	6304	6248
6447	6497	6629	6328	5949	5937	5542	5418	5501	5410	5388	5462	5123	5132	5166	5280	5517	5590	5485	5544	5607	5776	6053	6103	6318	6349	6466	6416	6362	6274	6379	6052	6059	5976	5964	5947	6023	6175	6220	6227	6453	6200	6168	5893	5681	5789	5863	6017	6240	6206
6539	6380	6235	6014	5879	5584	5360	5359	5326	5305	5343	5190	5032	4952	5113	5211	5194	5342	5083	5248	5374	5439	5761	5941	6030	6105	6204	6439	6458	6410	6423	6388	6377	6055	6020	5696	5631	5804	5991	6094	6154	6321	6307	6198	5865	5841	6015	5809	6209	6445
6349	6305	6321	6057	5824	5629	5476	5513	5282	5434	5365	5285	5066	5059	5146	5269	5440	5252	5028	5088	5163	5256	5518	5816	5976	5964	6114	6037	6284	6439	6517	6537	6527	6385	6172	5563	5667	5651	5893	5981	6100	6201	6434	6208	6079	5948	5840	5871	6081	6493
6174	6259	6117	5948	6079	5765	5891	5610	5787	5754	5582	5458	5430	5413	5574	5476	5340	5174	5220	5009	5258	5352	5627	5714	5836	5799	6078	5890	6203	6354	6532	6779	6804	6527	6155	5836	5601	5530	5629	5707	6094	6199	6454	6357	6222	6003	5756	5894	5894	6178
6336	6379	6416	6342	6152	6161	5945	5974	6085	6026	5747	5854	5638	5720	5855	5775	5555	5316	5267	5137	5332	5391	5587	5611	5756	5806	5651	5780	6075	6139	6450	6677	6826	6614	6470	6102	5720	5532	5599	5565	6051	6147	6432	6291	6258	6072	5831	5849	5858	6131
6352	6581	6598	6465	6498	6362	6203	6333	6310	6427	6237	6023	6007	5992	5976	5873	5910	5629	5438	5434	5383	5382	5582	5723	5657	5641	5639	5586	5637	5969	6301	6536	6661	6556	6529	6282	5740	5562	5490	5631	5641	5818	6274	6292	6295	6049	6060	5906	5969	6272
6815	6880	6981	6843	6467	6497	6611	6675	6619	6447	6480	6405	6212	6278	6340	6109	6182	6105	5950	5580	5805	5636	5674	5637	5631	5571	5445	5571	5674	5938	6153	6244	6523	6475	6527	6225	5970	5849	5774	5577	5649	5785	6152	6152	6172	6044	6127	5896	6134	6308
6985	6992	7033	6815	6682	6581	6635	6671	6583	6731	6517	6604	6515	6512	6377	6322	6308	6223	6222	6185	6055	6025	6092	6056	5936	5744	5586	5609	5731	5871	5879	6016	6370	6358	6453	6406	6234	6171	5866	5797	5785	5869	6017	6156	6160	6103	6031	5977	6086	6378
7014	6881	6866	6719	6784	6793	6683	6707	6702	6726	6827	6667	6701	6486	6498	6552	6505	6502	6349	6488	6414	6434	6394	6498	6296	6202	5819	5769	5665	5724	5877	5863	6133	6292	6466	6565	6396	6178	5909	5940	5829	5854	5777	5800	6020	6052	6059	6239	6139	6247
7126	6916	6910	6706	6651	6610	6595	6480	6488	6685	6632	6550	6491	6399	6475	6388	6311	6483	6558	6565	6548	6544	6838	6664	6409	6293	5952	5977	5760	5779	5802	5813	6146	6173	6350	6284	6336	6319	6189	6304	6182	5877	5901	5800	5747	6181	6481	6519	6503	6439
7116	6894	6652	6708	6332	6350	6324	6260	6386	6234	6273	6318	6308	6239	6280	6066	6248	6338	6453	6583	6685	6819	6793	6827	6462	6554	6174	6228	6090	5848	5798	5809	5827	5986	6052	6085	6236	6402	6305	6380	6066	5778	5737	5883	5875	6308	6366	6580	6819	6794
6980	6754	6414	6306	6119	6004	5851	6046	5860	5981	6162	5894	6066	6080	5895	5819	5904	6037	6115	6386	6336	6712	6648	6627	6549	6641	6451	6318	6097	5882	5885	5803	5577	5831	5767	6010	6316	6384	6437	6341	6134	5881	5854	6052	6094	6022	6027	6279	6566	6696
7032	6504	6355	6081	5871	5657	5627	5442	5466	5463	5686	5623	5652	5498	5612	5619	5597	5737	5964	6141	6297	6493	6695	6771	6607	6652	6481	6368	6260	6224	6057	5746	5879	5939	5798	6054	6175	6443	6578	6496	6220	6321	6486	5933	5598	5451	5564	5852	5989	6146
6548	6367	6135	5711	5682	5471	5214	5056	5074	5094	5268	5291	5356	5259	5318	5169	5287	5429	5528	5669	5958	6204	6413	6499	6340	6420	6525	6546	6227	6333	5986	5844	5809	5692	5852	6053	6201	6497	6519	6556	6815	6939	6703	5906	5104	5109	5212	5548	5840	6181
6386	6061	5932	5493	5414	5264	4991	4721	4810	4938	4993	5163	5118	5091	5005	4966	4964	4897	5199	5530	5779	5958	6090	6110	6381	6327	6537	6373	6381	6071	5940	5961	5632	5706	5719	6011	6083	6293	6406	6697	7054	7261	6512	5476	5203	5145	5341	5534	5798	5912
6203	5894	5774	5456	5248	5080	4950	4792	4613	4706	4848	4969	4857	4879	4890	4773	4804	4895	5083	5148	5490	5648	5769	5797	6053	6105	6116	6016	6070	5989	6045	5959	5777	5624	5599	5638	5855	6173	6325	6638	7224	7059	6281	5340	5568	5469	5533	5587	5917	5825
6110	6097	5709	5385	5223	5075	4735	4508	4600	4654	4719	4820	4803	4896	4539	4621	4595	4649	4893	5116	5476	5399	5567	5602	5681	5910	5954	5908	6056	5980	6059	5793	5785	5542	5616	5710	5840	5879	5909	6578	7108	6617	5755	5409	5742	6023	5838	5747	5671	5812
6184	5893	5750	5485	5215	5195	4767	4560	4557	4751	4740	4882	4773	4731	4516	4521	4652	4621	4753	4696	4980	5294	5411	5427	5430	5589	5564	5762	5672	5934	6106	5919	5768	5626	5640	5548	5629	5703	6130	6474	6723	6574	5795	5309	5834	5992	5819	5624	5810	5981
6151	5870	5708	5432	5242	5027	4851	4818	4592	4828	4816	4814	4866	4772	4588	4551	4561	4625	4777	4707	4827	5124	5266	5218	5503	5309	5354	5366	5509	5745	6138	6068	5839	5679	5613	5479	5469	5715	5773	6121	6836	6777	6271	5525	5514	5680	5627	5749	5706	5669
6234	6153	5881	5454	5405	5125	4920	4823	4750	4679	4910	4833	5004	4931	4917	4778	4774	4720	4709	4725	4707	5023	5042	5267	5331	5225	5331	5051	5396	5723	5778	5832	5933	5915	5728	5628	5540	5692	5780	6083	6590	6915	6683	5866	5470	5170	5287	5448	5294	5680
6074	5925	5811	5501	5531	5285	5217	5192	4992	4954	5150	5058	5200	5089	5210	4975	4924	4916	4915	5034	4917	4870	5133	5243	5185	5193	5223	5361	5438	5561	5820	6085	5985	5891	5859	5738	5870	5823	5852	6096	6488	6907	6841	6133	5675	5208	5117	5119	5142	5277
5899	5854	5800	5796	5689	5741	5494	5332	5233	5230	5203	5335	5352	5341	5293	5220	4997	5073	4910	4880	4942	4944	4962	5069	5141	5198	5192	5204	5469	5484	5750	5899	6002	6040	5933	5927	5976	5939	5900	6009	5962	6332	6579	6343	5901	5655	5333	5222	5303	5493
5835	5755	5796	5867	5931	5694	5593	5445	5504	5481	5575	5518	5550	5412	5472	5480	5254	5140	5118	5068	5086	5143	5037	5088	5228	5041	5306	5196	5475	5428	5648	5864	5985	6098	6101	6022	6065	5859	5833	5862	5818	5943	5973	6076	6266	5939	5899	5917	5851	5836
5811	5757	5682	5699	5829	5930	5596	5741	5659	5766	5685	5678	5741	5583	5537	5610	5524	5525	5348	5505	5245	5321	5195	5173	5093	5312	5084	5362	5489	5355	5611	5789	6055	6043	6350	6213	6131	5916	5922	5969	5851	5630	5826	6127	6333	6170	6285	5785	5930	5809
5816	5796	5730	5684	5934	5765	5746	5836	5899	5830	5861	5820	5940	5916	5907	5777	5925	5685	5747	5616	5459	5379	5472	5356	5293	5229	5477	5607	5512	5688	5823	5910	6058	6166	6341	6304	6303	6186	6152	5765	5924	5724	5972	6257	6212	6283	6277	5758	5794	5752
6172	5879	5835	5915	5783	5972	6116	5820	6120	6162	6191	5908	5967	6169	6092	6075	5916	5953	5929	5807	5752	5550	5779	5479	5297	5257	5386	5578	5601	5803	5844	6123	6314	6471	6634	6613	6437	6285	6084	5930	5855	5940	5993	6351	6433	6234	6222	5825	5693	5638
6209	6056	5919	6016	6032	6162	6206	6138	6195	6104	6137	6108	6349	6150	6264	6148	6109	6132	6065	5948	5679	5848	5658	5646	5388	5593	5475	5549	5517	5851	6095	6232	6263	6412	6585	6708	6709	6468	6288	6028	6001	5979	6131	6292	6469	6493	6182	5871	5714	5819
6389	6023	6178	6099	6131	6233	6337	6144	6038	6087	6257	6311	6333	6559	6485	6101	6161	6210	6246	5930	5845	5837	5842	5755	5569	5496	5580	5708	5714	5835	6051	6395	6485	6471	6683	6728	6606	6613	6326	6087	5904	5871	6068	6412	6426	6525	6087	6157	5996	5895
6382	6110	6257	6361	6240	6414	6255	6164	6262	6169	6325	6342	6487	6379	6305	6329	6124	6231	6089	6124	5991	5951	5825	5766	5461	5584	5499	5700	5655	5951	6296	6305	6479	6565	6712	6713	6688	6418	6246	6027	5987	6015	6054	6306	6478	6595	6329	6204	5789	5921
6478	6296	6490	6359	6398	6237	6288	6233	5992	5995	6225	6357	6403	6477	6246	6163	6131	6035	6090	6019	6000	5992	5791	5695	5683	5647	5552	5715	5726	5798	6082	6166	6625	6593	6631	6625	6752	6459	6160	6007	5748	5878	6104	6143	6511	6492	6328	6070	5741	5685
6486	6518	6555	6476	6478	6412	6168	5983	5964	5939	6055	6151	6210	6139	6221	6125	6033	6040	6009	6149	6000	5784	5657	5646	5571	5547	5374	5498	5635	5750	6129	6128	6357	6530	6661	6537	6456	6548	6233	5964	5865	5828	5761	6063	6441	6564	6527	5955	5706	5681
6621	6542	6589	6630	6343	6259	6205	5984	5944	5991	5976	6052	5920	6140	6090	6061	5971	5997	6082	5999	5860	5748	5669	5512	5406	5409	5446	5551	5557	5710	5870	6119	6343	6499	6497	6667	6671	6378	6156	5898	5780	5663	5723	6003	6293	6363	6394	5981	5647	5729
6456	6548	6451	6479	6477	6229	5889	6048	5910	5872	5839	6229	6051	6079	5899	5864	5859	5888	5863	5951	5694	5704	5576	5425	5328	5265	5475	5465	5476	5714	5980	6103	6208	6405	6557	6721	6640	6269	6000	5656	5624	5766	5796	6230	6305	6396	6299	5867	5623	5579
6450	6557	6583	6463	6423	6211	6177	5901	5666	5624	5758	5971	5970	6025	5964	5756	5810	5809	5764	5930	5716	5639	5732	5431	5223	5305	5493	5514	5477	5631	5897	6144	6406	6522	6642	6801	6463	6118	5914	5695	5655	5604	5987	6317	6241	6160	6181	5841	5513	5273
6497	6215	6577	6295	6351	6127	6105	5642	5719	5751	5678	5878	5944	5890	5916	5787	5847	5879	5724	5688	5647	5604	5566	5467	5358	5337	5346	5315	5368	5468	5762	6064	6236	6667	6514	6590	6459	6008	5845	5714	5544	5722	5758	6107	6079	6259	6063	5744	5242	5185
6455	6457	6428	6358	6158	6121	6032	5751	5654	5575	5606	5770	5912	5739	5968	5841	5780	5772	5676	5663	5659	5450	5427	5462	5258	5282	5424	5229	5336	5491	5754	5927	6233	6468	6541	6306	6209	5970	5851	5549	5500	5715	5885	6055	6329	6287	5957	5778	5247	5141
6447	6569	6382	6147	6354	6162	5830	5782	5556	5676	5552	5652	5641	5535	5830	5652	5577	5676	5540	5550	5473	5323	5365	5421	5375	5293	5310	5238	5233	5151	5577	5934	6273	6354	6501	6405	6050	5872	5608	5465	5590	5731	5874	5968	6344	5903	5992	5605	5220	5160
6306	6365	6350	6244	6257	6140	5826	5769	5641	5555	5476	5560	5342	5628	5511	5526	5634	5570	5321	5484	5234	5339	5291	5261	5370	5435	5261	5269	5270	5555	5751	6047	6266	6481	6367	6224	6139	5642	5569	5568	5643	5863	5968	6295	6152	5927	5917	5534	5348	5249
6373	6401	6273	6122	6166	5833	6074	5708	5674	5687	5608	5427	5524	5616	5516	5441	5524	5463	5563	5455	5299	5220	5143	5257	5427	5409	5467	5262	5323	5563	5956	6162	6417	6355	6317	6338	6164	5750	5758	5663	5690	5982	6204	6375	6255	6257	5864	5752	5369	5229
6385	6260	6121	6191	6136	6071	5940	5718	5565	5559	5550	5756	5385	5332	5397	5406	5399	5598	5645	5526	5227	5214	5280	5145	5457	5443	5477	5716	5565	5834	6044	6291	6517	6531	6617	6417	6260	5959	5834	5870	6048	6197	6451	6462	6527	6432	6235	5929	5759	5322
6335	6077	6089	6239	6246	5959	5782	5837	5646	5571	5348	5640	5502	5472	5377	5451	5569	5710	5626	5630	5473	5262	5240	5136	5353	5532	5930	5660	5850	6082	6374	6422	6409	6491	6642	6574	6197	6233	6161	6205	6353	6511	6575	6685	6753	6519	6331	6028	5639	5936
6435	6321	6079	6251	6168	5749	5726	5664	5479	5305	5668	5420	5514	5416	5453	5250	5446	5481	5635	5598	5502	5447	5332	5348	5373	5612	5955	6001	6173	6350	6277	6259	6438	6439	6474	6457	6623	6334	6194	6399	6399	6503	6551	6633	6731	6692	6260	6154	6143	6622
6467	6317	6218	6147	5987	5958	5676	5574	5427	5493	5592	5722	5595	5482	5361	5255	5280	5321	5462	5383	5529	5504	5383	5411	5578	5681	6035	6100	6153	6400	6452	6400	6349	6521	6329	6432	6410	6292	6283	6326	6390	6384	6719	6874	6636	6448	6099	6070	6411	7099
6565	6364	6098	5906	6011	5823	5636	5553	5491	5610	5673	5630	5499	5208	5317	5146	5274	5354	5457	5557	5437	5454	5420	5592	5614	5734	6144	6300	6365	6395	6461	6562	6401	6491	6387	6444	6245	6202	6308	6328	6416	6508	6734	6773	6564	6302	6162	6367	6720	7258
6387	6343	6273	6129	5860	5988	5718	5601	5674	5536	5707	5521	5497	5475	5257	5139	5389	5471	5540	5458	5319	5605	5489	5479	5734	6138	6409	6389	6465	6491	6362	6510	6365	6445	6294	6196	6128	6116	6129	6271	6663	6600	6700	6567	6192	6255	6456	6428	6629	6834
6565	6357	6104	6041	6022	5928	5687	5488	5503	5454	5435	5507	5401	5446	5512	5082	5347	5467	5364	5226	5488	5454	5737	5861	6129	6237	6575	6526	6566	6482	6355	6526	6392	6284	6186	6372	6142	6040	6065	6425	6668	6559	6622	6448	6181	6473	6578	6528	6356	6745
6536	6443	6239	6019	6004	5908	5588	5518	5542	5510	5503	5360	5480	5420	5351	5411	5565	5437	5556	5485	5703	5853	5953	6206	6253	6560	6600	6428	6452	6453	6427	6481	6205	6396	6215	6060	6243	6244	6361	6455	6565	6518	6635	6284	6167	6412	6734	6302	6168	6922
6733	6445	6423	6055	5975	6009	5788	5615	5595	5379	5393	5347	5418	5414	5459	5660	5635	5739	5783	5820	5820	5739	5977	6237	6446	6610	6786	6695	6373	6503	6218	6382	6373	6329	6154	6153	5936	6166	6411	6748	6620	6702	6548	6433	6195	6596	6796	6337	5982	6984
7040	6549	6521	6507	6272	6023	5858	5660	5607	5372	5349	5386	5443	5541	5450	5732	5759	5789	5927	5917	5885	6222	6147	6479	6368	6695	6689	6451	6479	6425	6176	6316	6128	6341	5892	6195	6218	6324	6509	6725	6868	6720	6636	6254	6280	6516	6928	6499	6090	6676
7233	6986	6708	6683	6565	6290	6086	5852	5814	5730	5607	5618	5560	5617	5527	5590	5746	5868	5945	5941	6074	6240	6423	6485	6554	6423	6584	6503	6553	6188	6167	6014	6005	5940	6025	6006	6186	6334	6630	6644	6939	6688	6451	6175	6211	6453	7130	6927	6299	6225
7453	7074	6755	6929	6919	6624	6228	5890	5940	5593	5818	5663	5464	5690	5631	5576	5734	6046	5962	6016	6157	6149	6296	6294	6613	6386	6610	6329	6220	6038	5993	5893	5950	5878	5903	5980	6363	6306	6687	6634	6733	6499	6279	6115	6171	6596	7066	7456	6718	6198
7775	7586	7311	7157	6967	6844	6292	6330	5700	6014	5847	5842	5741	5772	5609	5676	5677	5889	5954	5984	6080	6207	6282	6271	6271	6277	6135	6004	6050	5900	5899	5951	5800	5927	6066	6023	6343	6317	6577	6854	6719	6359	6197	6051	6112	6467	7013	7379	7197	6566
7790	7765	7641	7229	7229	6790	6429	6221	6088	6167	5959	6025	6065	5985	5644	5689	5984	6018	6183	6272	6279	6533	6319	6083	6143	5887	5964	5771	5910	5941	5846	5776	5796	5794	5907	6231	6571	6590	6669	6582	6406	6226	6066	6044	6041	6396	7058	7149	7180	6662
7988	7911	7669	7560	7279	6817	6700	6374	6385	6313	6309	6228	6189	5937	5883	5891	6024	6066	6170	6314	6262	6229	6239	5983	5959	5874	5830	5869	5763	5846	5871	5830	5964	6071	6095	6240	6441	6373	6480	6414	6275	6111	5881	5967	6291	6362	6761	7030	7046	6834
7872	7724	7712	7752	7360	7142	6692	6581	6572	6441	6413	6525	6452	6298	6039	6117	6099	6284	6315	6388	6395	6332	6205	6015	5798	5643	5771	5780	5770	5720	5929	5999	5998	6165	6212	6339	6293	6237	6569	6468	6118	5953	5884	6052	6327	6539	6720	6798	6725	6877
7777	7748	7676	7626	7253	7031	6812	6641	6685	6666	6748	6506	6560	6431	6293	6495	6354	6343	6319	6157	6162	6106	6122	6051	5928	5817	5699	5852	5960	5901	5991	6180	6201	6196	6352	6355	6233	6405	6244	5998	6150	5781	6025	6260	6469	6706	6794	6898	7058	6897
7683	7513	7619	7493	7387	6923	6835	6791	6598	6902	6719	6847	6542	6431	6426	6567	6415	6404	6292	6231	6158	6232	5990	5974	5915	5978	5795	5809	5929	6243	6135	6453	6460	6666	6462	6437	6438	6320	6201	6141	6216	6185	6332	6480	6489	6746	6912	7074	7045	7187
7392	7415	7503	7231	7257	6947	6776	6799	6472	6561	6538	6543	6358	6344	6348	6273	6412	6172	6332	6000	6037	6091	5939	6164	6095	6073	5868	6010	6034	6195	6512	6475	6789	6813	6651	6485	6193	6169	6012	6056	6197	6433	6702	6737	6524	6676	6733	7091	7162	7236
7229	7171	7228	6940	6778	6800	6634	6484	6609	6593	6408	6313	6278	6267	6197	6236	6133	6221	6166	5980	5945	5876	5894	6326	6299	6276	6230	6236	6265	6569	6818	6949	7206	7124	6898	6561	6207	6055	6212	6282	6454	6702	6894	6790	6881	6727	6828	6901	7237	7405
7064	7037	7086	6966	6949	6680	6434	6429	6520	6492	6455	6526	6239	6206	6390	6083	6293	6120	6121	5988	6040	6072	6377	6454	6543	6550	6589	6591	6534	6783	6906	7278	7232	7169	6902	6414	6417	6313	6318	6737	6956	7187	6968	7000	6944	6866	6847	7033	7262	7545
7147	7116	7018	6869	6939	6550	6530	6511	6324	6670	6612	6439	6405	6317	6332	6360	6038	6262	6311	6287	6267	6434	6641	6694	6888	6921	6796	6900	6764	6862	7174	7263	7491	7252	6900	6633	6490	6563	6828	7093	7385	7532	7533	7091	6887	6797	6979	7367	7668	8019
7301	6975	6944	6887	6864	6529	6680	6656	6644	6713	6500	6601	6439	6568	6457	6467	6632	6751	6682	6601	6543	6905	6982	7140	7216	6950	7185	7021	6954	7014	7160	7292	7311	7343	6906	6738	6734	6797	7069	7474	7786	7827	7605	7182	6910	6940	7113	7734	7819	8064
7286	7172	7184	7101	7143	6886	7020	6885	6878	6899	6782	6836	6656	6715	6782	6592	6543	6921	6867	6964	6893	7028	7109	7305	7219	7404	7321	7066	6999	7193	7214	7278	7088	6935	6882	6749	6961	7038	7250	7741	7879	7872	7480	7241	6877	7044	7400	7649	7812	8087
7646	7229	7400	7515	7320	7362	7157	7089	7009	6883	7066	7143	7195	7142	7229	6888	6870	6941	7113	7216	7372	7127	7185	7187	7093	7050	7110	6966	7132	6866	6932	7314	7093	6967	6976	6997	7002	7366	7537	7608	7796	7544	7250	6976	6795	6902	7183	7648	7893	7863
7726	7573	7730	7705	7876	7474	7331	7237	7237	7280	7295	7252	7208	7202	7168	6953	7042	6991	7383	7255	7348	7253	7126	7239	6943	6904	6989	6879	6819	6932	7282	7284	7112	7130	6806	7116	7184	7186	7649	7581	7505	7431	7119	6941	6773	6937	7241	7601	7931	7757
7608	7515	7759	7790	7751	7711	7621	7545	7194	7282	7433	7373	7477	7299	7352	7059	7077	7066	7261	7170	7166	7126	7105	6949	6861	6837	6644	7105	6959	7054	7298	7514	7487	7263	7156	7039	7089	7086	7375	7588	7355	7340	7251	6873	6848	7014	7242	7409	7573	7805
7450	7395	7457	7676	7684	7723	7507	7139	7257	7334	7356	7183	7258	7184	7372	7130	7020	7025	7161	7223	7071	6902	6820	6608	6783	6925	6938	7034	7323	7419	7561	7714	7599	7532	7367	6985	6898	6934	7049	7381	7491	7326	7231	6940	7070	7019	7216	7325	7624	7582
7005	6926	7172	7344	7380	7306	7221	7089	7057	7054	7194	6939	7129	7147	7131	6968	6906	6799	7090	7077	6734	6720	6751	6577	6670	6889	6930	7095	7365	7458	7610	7758	7917	7617	7376	7057	6790	6753	7027	7196	7282	7320	7302	7118	6948	7147	7209	7158	7510	7569
6934	6757	6886	7072	6841	6975	6996	6861	6715	6809	6753	6864	6786	6788	6787	6673	6570	6759	6673	6857	6831	6564	6457	6708	6645	6884	7123	7199	7222	7511	7605	7731	7440	7574	7287	6917	6810	6707	6968	7282	7303	7467	6974	6912	6700	6733	6831	6912	7303	7642
7044	6650	6883	6936	6970	6848	6804	6741	6698	6663	6709	6540	6244	6427	6497	6500	6550	6705	6788	6822	6913	6738	6610	6570	6786	7083	7008	7238	7186	7198	7213	7286	7361	7427	7185	6815	6696	6647	6997	7073	7374	7363	7149	6882	6601	6639	6617	6900	7025	7597
7226	6793	6881	6890	6949	6883	6907	6670	6745	6616	6602	6488	6409	6233	6142	6452	6724	6855	6868	6946	6920	6891	6902	6917	7120	7164	7328	7372	7179	6927	6854	7006	7004	7032	6926	6636	6734	6836	6995	7157	7055	7177	6988	6868	6791	6699	6767	7059	7229	7514
7566	7115	7071	6879	7000	7024	6909	6971	6911	6878	6748	6538	6337	6387	6424	6549	7082	7003	7236	7280	7399	7089	6946	7116	7188	7312	7186	6980	6912	6572	6595	6548	6748	6914	6853	6927	6933	6970	7171	7075	7182	7120	6942	6837	6587	6794	6805	6996	7091	7220
7954	7424	7394	7107	7093	7160	7178	7025	6945	6897	6725	6638	6566	6417	6685	6819	7114	7402	7421	7478	7290	7291	7154	7132	7068	7077	6909	6885	6404	6248	6439	6551	6631	7152	7025	7231	7065	7054	6985	7034	6906	7016	7033	6933	6913	6702	6848	6847	6886	6765
8154	7666	7438	7201	7016	7101	7330	7195	7185	7051	7111	6756	6706	6663	6697	7103	7149	7510	7600	7417	7303	7219	7008	6974	6943	6740	6529	6571	6346	6275	6306	6709	7095	7521	7609	7267	7115	7032	6758	6641	6788	7087	7173	7090	6988	6790	6521	6690	6714	6851
7898	7485	7398	7122	7101	7191	7187	7350	7306	7238	7050	6894	6800	6599	6702	6952	7216	7212	7245	7327	7118	7079	6797	6948	6603	6715	6558	6353	6278	6447	6700	6849	7299	7676	7389	7353	6915	6659	6358	6726	6969	7214	7376	7377	7221	6923	6638	6499	6553	6840
7655	7444	7204	7060	6947	6827	7022	7131	7001	7131	6971	6850	6624	6752	6593	6712	6801	6719	6657	6786	6534	6455	6595	6615	6808	6593	6465	6493	6418	6629	6950	7054	7349	7581	7301	7067	6562	6432	6237	6493	6914	7368	7551	7541	7368	7017	6505	6306	6374	6896
7638	7121	7059	6646	6636	6674	6682	6845	6827	6951	6919	6667	6232	6240	6254	6220	6189	6405	6346	6262	6257	6366	6433	6708	6721	6688	6544	6541	6557	6567	6851	7129	7328	7123	6825	6657	6231	6142	6267	6493	7135	7388	7507	7409	7222	6608	6492	6369	6587	6911
7529	7143	6972	6549	6549	6552	6698	6749	6602	6745	6557	6431	6228	6223	6158	6038	6126	6159	6191	6244	6300	6711	6760	6935	6764	6697	6691	6550	6451	6804	6749	6816	6884	6991	6556	6373	6088	6420	6315	6798	7170	7305	7537	7108	6983	6453	6456	6417	6757	6982
7877	7418	7127	6731	6868	6753	6861	6845	6990	6776	6984	6752	6755	6484	6480	6406	6441	6472	6543	6564	6770	6998	7031	7156	7249	6952	6727	6640	6482	6568	6695	6763	6973	6625	6597	6588	6447	6443	6620	6988	7116	7409	7283	7166	6961	6694	6621	6521	7013	7166
8046	7853	7667	7430	7174	7291	7331	7272	7253	7274	7082	6939	7182	6913	7023	6826	6884	6803	6945	6844	7116	7069	7378	7282	7177	6891	6672	6490	6326	6324	6818	6553	6679	6879	6647	6677	6663	6486	6831	7007	7227	7334	7193	7037	6955	7047	6985	6920	7063	7194
8343	8176	7804	7655	7458	7420	7633	7597	7478	7709	7458	7434	7252	7091	7152	7040	6765	6980	6919	6826	6949	7069	7147	7136	6791	6607	6684	6392	6311	6404	6775	6835	6839	6880	6783	6794	6922	6764	6687	6930	6931	7243	7243	7263	7149	7034	6928	6941	7042	7067
8174	8008	7807	7823	7738	7421	7401	7299	7431	7419	7355	7287	7233	6954	6904	6710	6649	6693	6692	6751	6785	6853	6678	6784	6711	6498	6416	6545	6741	6797	6790	6968	6948	6802	6937	6932	6919	6721	6711	6834	6821	7202	7223	7509	7037	7159	7116	7005	6923	7006
7729	7597	7392	7283	7316	7190	7254	7186	7098	7233	6929	7007	6748	6766	6639	6503	6440	6474	6512	6524	6381	6428	6508	6439	6380	6420	6588	6703	6797	7000	7062	6951	6897	6630	6787	6684	6822	6746	6782	6906	6968	7289	7289	7408	7183	7183	7077	7005	7071	6905
7568	7371	7202	7130	6971	6905	6754	6710	6667	6527	6788	6699	6591	6691	6335	6354	6164	6345	6482	6351	6361	6346	6494	6431	6611	6704	6869	7033	7105	7111	7096	6990	6662	6666	6425	6628	6743	6690	6692	7040	7105	7071	7112	7135	7015	7086	7082	7021	7153	7004
7575	7372	7235	7088	6935	6876	6589	6676	6595	6662	6610	6648	6521	6417	6366	6363	6321	6290	6455	6452	6549	6685	6693	6446	6706	6744	7105	6950	7021	7027	6715	6523	6285	6425	6427	6658	6825	6800	6843	7027	6967	7047	6971	7002	7051	7222	7037	7319	6989	6932
7765	7708	7411	7357	7186	6787	6742	6650	6624	6845	6734	6629	6687	6676	6577	6592	6808	6746	6722	6618	6722	6759	6557	6644	6562	6767	6858	7046	7074	6929	6616	6490	6231	6221	6543	6801	7025	7030	7093	7164	6919	6859	6800	7004	7343	7256	7164	7237	6850	6939
8055	7906	7793	7322	7236	7170	6989	6855	6818	7074	7065	7009	6874	6893	6773	6719	6983	6986	7012	6985	6874	6734	6596	6671	6514	6667	6801	6856	6915	6765	6673	6457	6283	6629	6880	6955	7277	7364	7153	7037	6709	6535	6679	6811	7081	7430	7361	7377	6979	6832
7868	7621	7668	7453	7292	7193	6976	6904	6948	7120	7175	7146	7037	7160	6883	6980	6873	6988	7024	7149	6763	6720	6474	6252	6163	6491	6546	6876	6968	6830	6626	6498	6473	6647	6946	7045	7203	7289	7059	6818	6617	6548	6703	6931	7166	7672	7356	7290	6961	6791
7558	7532	7380	7434	7026	6712	6861	6799	6618	6730	6899	6849	6756	6608	6571	6503	6613	6724	6846	6693	6783	6582	6390	6246	6290	6180	6649	6868	6994	6982	6921	6508	6461	6648	7057	7210	7391	7227	6778	6761	6598	6526	6608	6978	7246	7345	7336	7303	6859	6732
7463	7468	7395	6902	6815	6678	6588	6509	6596	6742	6670	6624	6457	6348	6183	6241	6410	6402	6373	6498	6456	6363	6441	6272	6322	6683	6785	7000	7175	7103	6811	6646	6474	6490	6775	6931	7166	7081	7168	6855	6681	6480	6878	7096	7312	7499	7362	7142	6827	6656
7710	7669	7366	7023	6874	6595	6645	6540	6515	6545	6533	6314	6285	6120	6115	6134	6291	6233	6517	6676	6852	6662	6517	6488	6562	6760	6764	6887	7157	6854	6757	6340	6549	6334	6679	6881	7112	7184	7126	6671	6663	6656	6944	7203	7301	7394	7356	7454	7029	6562
7934	7799	7753	7368	6999	6986	6761	6832	6806	6840	6876	6538	6609	6460	6298	6391	6463	6417	6640	6859	6807	6744	6826	6681	6680	6731	6730	6608	6719	6529	6297	6385	6428	6517	6713	6981	7248	6957	6983	6828	6726	6651	6824	6997	7462	7375	7573	7207	6996	6465
8162	8113	8002	7601	7319	7052	7044	6931	6942	6825	6859	6788	6707	6466	6369	6467	6616	6674	6785	6919	6745	6652	6582	6615	6453	6406	6473	6571	6402	6351	6271	6404	6483	6820	6937	7024	7063	7093	6816	6476	6507	6549	6751	6988	7487	7438	7596	6948	6720	6476
8094	7897	7986	7667	7452	7272	7059	7125	6902	6855	6925	6762	6818	6579	6642	6449	6673	6395	6755	6694	6691	6742	6631	6578	6594	6483	6698	6627	6526	6489	6314	6590	6617	6874	6950	6919	6946	7012	6732	6589	6723	6696	7204	7289	7433	7258	7227	6838	6482	6445
7941	7729	7742	7377	7206	6967	7129	6945	6710	6821	6689	6696	6724	6571	6440	6459	6477	6438	6590	6567	6595	6639	6680	6743	6729	6784	6768	6795	6652	6725	6747	6523	6740	6714	7007	6854	6943	6848	6922	6984	6955	6871	7123	7291	7460	7367	7097	6841	6607	6704
7883	7737	7581	7212	7138	7093	6955	6892	6801	6969	6730	6654	6766	6506	6494	6557	6639	6706	6616	6663	6761	7032	6763	6697	7060	6832	6915	7073	6924	6781	6718	6726	6802	6911	6969	6912	7003	7109	6868	6852	7115	7220	7479	7454	7404	7267	7280	7060	6872	6773
8092	8122	7867	7555	7607	7345	7095	7211	7263	6965	6834	6937	7074	6841	6888	6570	7034	6696	6756	6778	6991	6877	6810	7124	7164	6968	7088	6876	6888	6744	6742	6720	7121	7096	6983	7045	7075	7008	6946	6984	7061	7195	7371	7520	7356	7255	7118	7086	6960	7078
8060	8005	7881	7880	7662	7386	7411	7378	7471	7463	7333	7384	7241	7233	7019	7201	7055	7219	7021	6925	7060	6915	6961	6869	7062	6931	6729	6848	6759	6600	6869	6896	7110	7393	7292	7034	6967	6929	6964	7084	7088	7243	7367	7304	7489	7307	7250	7146	7044	6958
8074	7826	7882	7723	7846	7849	7628	7504	7522	7558	7247	7218	6860	7330	7056	7267	7192	7096	7103	6947	6861	6888	6603	6827	6933	6725	6606	6721	6639	6749	6947	7133	7271	7324	7217	7077	7029	6902	7005	7106	7373	7405	7412	7526	7479	7099	6919	7143	7120	7053
7374	7431	7469	7598	7423	7375	7316	7224	7127	7230	7263	7096	6905	6835	6887	6967	6951	6958	6938	6716	6943	6892	7054	6879	6930	6759	6818	6803	6865	6956	7138	7202	7337	7193	7066	6917	6767	6888	7173	7249	7396	7351	7560	7463	7240	7145	7115	6970	7063	7275
7498	7177	7223	7246	7252	7294	7139	7183	6973	7235	7013	6879	6686	6709	6820	6612	6703	6925	7044	7037	7051	7131	7020	6964	7040	6801	6877	6813	6858	7010	7082	7241	7216	7105	7077	6833	6949	7058	7154	7290	7504	7490	7369	7380	7352	6991	6937	7157	7064	7264
7590	7270	7270	7179	7495	7264	7404	7282	7212	7221	7076	7056	6938	6824	6878	6950	6996	7064	7146	7321	7288	7372	7390	7461	7139	6795	6917	6911	6835	6835	7145	7189	7168	7328	7120	7061	7141	7104	7312	7447	7497	7498	7423	7028	6952	6767	7090	7202	7287	7385
7650	7450	7491	7597	7426	7680	7641	7536	7285	7298	7247	7153	7060	7121	6994	7053	7029	7060	7273	7347	7433	7467	7326	7243	6940	6841	6651	6622	6793	6934	7139	7350	7217	7373	7109	7106	7118	7116	7284	7545	7532	7362	7193	7078	6803	6690	6896	7019	7197	7143
7451	7312	7315	7341	7302	7433	7300	7161	7158	6943	6950	6990	6989	6949	6851	6704	6772	6889	6993	7197	7145	7244	7140	6965	6856	6789	6322	6781	6753	7060	6945	7218	7288	7027	7105	6860	6715	6956	6999	7468	7349	7420	7240	6909	6770	6452	6601	6690	6927	6860
7301	7258	7116	7214	7128	7057	6988	6880	6827	6815	6822	6635	6702	6616	6646	6572	6556	6571	6575	6902	6830	6802	6717	6700	6720	6705	6708	6502	6672	6876	7105	6968	6831	6698	6657	6731	6589	6581	6883	7269	7235	7173	6974	6695	6625	6592	6509	6706	6600	6978
7713	7297	7355	7381	7184	7121	6821	6651	6635	6439	6579	6547	6628	6741	6657	6642	6652	6480	6673	6763	6864	6915	6806	6743	6699	6661	6580	6693	6605	6689	6972	6901	6821	6487	6513	6158	6297	6562	6679	6918	6877	6927	6786	6632	6370	6422	6376	6626	6752	6817
7891	7863	7857	7642	7536	7183	7174	6732	6625	6776	6644	6685	6848	6578	6641	6829	6604	6525	6567	6636	6827	6746	6822	6674	6713	6626	6600	6522	6458	6468	6600	6655	6600	6564	6270	6194	6315	6284	6576	6617	6750	6720	6662	6499	6561	6505	6550	6650	6687	6787
8101	7890	7870	7789	7573	7136	6999	6769	6587	6463	6689	6678	6663	6519	6457	6412	6507	6510	6476	6419	6432	6650	6557	6384	6433	6413	6571	6472	6539	6642	6621	6910	6495	6427	6292	6064	6176	6135	6336	6517	6445	6538	6542	6656	6554	6502	6502	6685	6522	6900
7972	7795	7704	7484	7298	7033	6866	6458	6472	6456	6364	6295	6303	6326	6115	6123	6115	5977	6364	6210	6292	6296	6236	6193	6266	6444	6469	6594	6646	6577	6709	6788	6679	6426	6077	6119	5900	6136	6310	6332	6615	6449	6559	6744	6519	6441	6575	6540	6509	6649
7943	7637	7281	7340	7276	6964	6797	6491	6472	6491	6456	6392	6224	6050	6027	5999	6110	6108	6150	6255	6318	6381	6351	6476	6517	6441	6505	6502	6630	6622	6720	6521	6488	6215	6233	6055	6178	6401	6427	6532	6479	6629	6700	6564	6414	6552	6560	6551	6852	6766
7946	7678	7768	7410	7166	6921	6957	6605	6543	6597	6857	6743	6573	6322	6168	6099	6137	6220	6426	6542	6455	6630	6495	6500	6595	6554	6586	6717	6536	6734	6503	6449	6466	6175	6158	6296	6508	6544	6812	6667	6686	6672	6675	6942	6758	6608	6700	6809	6756	6863
7850	7404	7433	7218	6758	6802	6917	6783	6939	7155	7234	6947	6893	6485	6629	6240	6572	6479	6580	6648	6844	6657	6521	6756	6524	6691	6577	6652	6714	6586	6671	6632	6390	6566	6328	6549	6837	6991	6739	6723	6781	6900	6783	6860	6904	6765	6783	6863	6876	6834
7590	7365	6883	6966	6888	6932	6732	6830	6838	7237	7231	6972	6837	6632	6505	6324	6480	6510	6839	6841	6779	6927	6773	6879	6725	6806	6775	6809	7059	6985	6825	6629	6799	6692	6766	6749	7081	7297	7145	7176	6999	6989	6910	7053	7249	7090	6696	7135	6904	6980
7358	6997	6936	6887	6783	6725	6863	6820	7053	7099	7193	6941	6973	6637	6600	6545	6806	6848	7021	7209	7203	7074	7026	6921	6956	7042	7178	7144	7472	7356	6978	6965	6855	6960	6952	7222	7309	7633	7316	7181	7258	7141	6979	7138	7167	7293	7384	7429	7226	7302
7401	7061	6996	6853	7002	6910	7029	6982	7135	7227	7353	7190	7182	7198	6704	6845	7116	7103	7577	7532	7352	7220	7096	6996	6882	7007	7126	7231	7310	7170	7025	6947	7054	7016	7257	7477	7768	7841	7676	7447	7271	7161	7125	7346	7471	7605	7555	7606	7413	7462
7291	7131	7023	7048	7055	7360	7431	7322	7229	7214	7291	7348	7161	7215	7111	6960	7310	7581	7778	7724	7629	7438	7264	7067	7061	6871	6976	7217	7212	7197	7158	7103	7080	7223	7505	7666	7863	7951	7893	7645	7381	7172	7153	7459	7336	7676	7741	7630	7955	7672
7251	7046	7041	7100	7252	7487	7339	7361	7295	7064	7156	7094	7032	7085	7130	7069	7090	7515	7638	7412	7368	7187	7099	6913	6857	7003	6991	7305	7035	7318	7172	7116	7151	7151	7355	7670	7948	7984	8119	7602	7377	7375	7249	7342	7716	7852	7678	7678	7784	7613
7385	7389	7182	7257	7132	7306	7478	7406	7004	6831	6853	6838	7099	6984	6992	6985	7364	7309	7311	7291	7153	6970	6850	6974	6994	6856	7071	6933	7026	7158	7005	7226	7016	7022	7063	7486	7656	7735	7793	7556	7603	7122	7195	7301	7455	7606	7649	7778	7756	7422
7726	7475	7330	7281	7165	7219	7307	7155	7132	7042	6677	6669	6735	7071	6884	6915	6917	7019	7101	6887	6965	6866	6823	6841	6909	6850	7072	6996	6803	7001	6875	6869	6674	6805	6843	6930	7404	7539	7396	7573	7357	6940	6997	7028	7258	7415	7633	7510	7409	7209
7679	7681	7590	7642	7289	7016	7088	6977	6805	6857	6888	6733	6633	6892	6638	6769	6841	6802	6698	6702	6606	6519	6620	6755	6888	6645	6767	6768	6827	6840	6841	6671	6602	6575	6629	6757	6776	7218	7315	7356	6905	6666	6655	6737	7001	7296	7324	7231	7258	7100
7954	7727	7512	7338	7208	7072	6900	6792	6729	6720	6533	6658	6521	6440	6519	6624	6616	6537	6311	6547	6221	6404	6460	6223	6451	6437	6615	6679	6719	6555	6658	6516	6479	6320	6312	6562	6679	7134	7064	7196	6922	6734	6409	6696	6604	6922	6969	7217	7155	7107
7697	7685	7627	7223	7241	6923	6830	6832	6565	6527	6372	6486	6462	6364	6188	6461	6401	6311	6177	6188	6037	6370	6158	6287	6373	6373	6355	6477	6301	6637	6736	6428	6257	6265	5951	6304	6405	6604	6874	6965	6766	6476	6498	6466	6431	6522	6815	6621	6752	6927
7845	7731	7459	7219	7111	6981	6929	6714	6806	6478	6268	6252	6203	6188	6313	6065	6237	6377	6010	6088	6097	6074	6349	6273	6499	6410	6439	6354	6290	6413	6328	6368	6233	6237	6080	6148	6358	6247	6726	6838	6666	6573	6575	6477	6117	6389	6456	6472	6675	6686
7710	7708	7329	7275	7001	6826	6625	6663	6572	6266	6345	6042	6139	6146	6256	6113	6377	6282	6028	6052	6057	6017	6188	6505	6579	6520	6478	6175	6310	6297	6302	6448	6477	6441	6478	6292	6373	6519	6512	6610	6488	6511	6301	6219	6163	6350	6376	6291	6473	6495
7555	7764	7514	7244	6793	6548	6668	6521	6457	6323	6266	6119	6030	6125	6156	6129	6401	6381	6295	6229	6148	6273	6309	6532	6450	6595	6595	6699	6485	6421	6482	6815	6701	6517	6601	6662	6384	6418	6471	6524	6528	6507	6300	6447	6222	6118	6366	6213	6224	6188
7733	7674	7521	7037	6749	6488	6408	6428	6368	6369	6375	6033	5922	6002	5943	6304	6546	6603	6514	6416	6279	6272	6402	6408	6794	6715	6927	6956	6731	6615	6770	6771	6798	6681	6896	6962	6641	6642	6518	6709	6512	6601	6471	6520	6270	6203	6273	6308	6233	6427
7826	7473	7414	7011	6622	6541	6270	6274	6235	6230	6171	6063	5908	5975	6147	6334	6491	6649	6429	6482	6272	6330	6409	6719	6784	7039	7161	6956	6807	6762	6732	6862	6739	6719	6865	6959	6803	6707	6749	6602	6580	6503	6524	6428	6329	6233	6354	6208	6421	6292
7542	7567	7505	7172	6733	6585	6420	6271	6278	6494	6493	6120	6053	5908	6156	6377	6556	6500	6448	6349	6536	6401	6503	6708	6961	7093	7027	7132	6962	6924	6869	6793	6815	6827	6870	7088	6980	6969	6810	6673	6485	6468	6548	6619	6602	6337	6399	6427	6540	6282
7549	7566	7558	7038	6675	6678	6427	6522	6525	6352	6186	6191	6185	6129	6177	6509	6295	6515	6336	6352	6309	6483	6639	6806	6840	7078	7122	7210	7100	6946	6780	7009	6918	6945	7018	7071	7194	7031	6749	6890	6861	6730	6624	6730	6748	6653	6642	6586	6388	6502
7277	7511	7329	7138	6808	6638	6563	6562	6687	6425	6506	6363	6295	6355	6364	6453	6469	6463	6464	6367	6416	6505	6637	6599	7024	6973	7022	7179	7114	7179	6780	6899	6954	6958	7235	7102	6931	7126	7061	6871	6758	6738	6693	6673	6778	6779	6636	6674	6577	6533
7437	7286	7228	7226	7119	6596	6653	6611	6742	6819	6698	6317	6325	6397	6655	6511	6771	6480	6596	6443	6593	6514	6793	6601	6631	6901	7148	7036	7126	6947	6951	7020	6901	7081	7146	7259	7069	7327	6951	6955	6882	6780	6707	6781	6905	7001	7144	7013	6816	6683
7600	7471	7195	6998	7065	6900	6751	6697	6744	6988	6774	6608	6503	6624	6694	6712	6757	6474	6603	6671	6755	6710	6690	6747	6587	6670	6832	7047	7005	7112	7144	6934	7066	6985	7200	7305	7502	7158	6945	6925	6805	6601	6722	6949	6989	7317	7301	7303	7164	7128
7329	7133	7249	6915	6905	6777	6984	7007	6958	6994	6930	6722	6602	6692	6661	6874	6830	6735	6657	6815	6902	6816	6763	6819	6818	6633	6809	7033	7136	7356	7179	7005	6844	7154	7206	7604	7304	7389	7102	7058	7021	6755	6879	7061	7242	7378	7482	7598	7431	7187
7422	6904	6975	6942	6950	6917	6983	7164	7092	7142	6948	6961	6804	6800	6686	6865	6593	6799	6545	6817	6755	6904	6933	6877	6829	6480	6752	6951	6793	7119	7196	7027	7171	7096	7258	7367	7273	7346	7229	7258	6949	6873	6731	7028	7112	7351	7426	7421	7571	7419
7463	7269	7124	6712	6713	7024	7212	7241	7236	7141	7106	6881	6721	6861	6745	6571	6442	6762	6531	6957	6900	6942	6983	6960	6691	6634	6630	6808	7049	7062	7103	6941	6920	7005	7223	7258	7397	7283	7347	7031	6978	6786	6817	6862	7193	7302	7358	7505	7534	7526
7345	7209	7155	6881	6799	6805	7096	7128	7030	7114	7054	6741	6839	6571	6546	6491	6636	6455	6824	6653	6956	6783	6852	6683	6752	6623	6741	6949	7108	7099	6809	7021	6841	7017	7008	7160	7319	7255	7270	7012	6903	6757	6720	6816	7026	7049	7292	7540	7469	7338
7417	7274	6951	6779	6779	6887	6789	6845	6804	6963	6698	6520	6343	6530	6409	6400	6575	6467	6599	6801	6931	6942	6857	6727	6621	6721	6937	6858	7054	6997	6868	6700	6628	6775	6801	7134	7350	7209	6953	6832	6712	6788	6682	6748	6828	7116	7096	7223	7349	7405
7131	7075	6997	6862	6649	6693	6662	6734	6591	6560	6381	6425	6393	6333	6338	6451	6243	6400	6594	6610	6749	6797	6608	6623	6428	6643	6649	6996	7143	6998	6976	6465	6664	6705	6817	7018	7050	6957	7021	6784	6704	6606	6614	6631	6780	6896	7161	7083	7238	7208
7011	6837	6783	6592	6496	6618	6648	6595	6547	6433	6569	6237	6251	6303	6316	6348	6379	6424	6417	6430	6460	6562	6519	6502	6463	6463	6602	6952	7117	7007	6723	6738	6606	6732	6869	6994	7012	6887	6905	6684	6613	6350	6490	6482	6342	6613	6678	6783	6957	7047
6973	6652	6798	6732	6667	6555	6611	6504	6576	6434	6518	6377	6179	6193	6160	6265	6484	6336	6406	6385	6360	6291	6274	6332	6391	6482	6735	6645	6691	6844	6750	6692	6565	6699	6792	6753	6879	6745	6617	6460	6365	6200	6207	6275	6328	6499	6608	6585	6653	6762
7078	7006	6916	6765	6594	6592	6480	6253	6454	6638	6459	6275	6135	6215	6322	6519	6616	6538	6387	6386	6209	6262	6295	6131	6321	6478	6517	6757	6531	6611	6726	6624	6647	6803	6711	6939	6793	6586	6238	6364	6224	6159	6212	6253	6304	6466	6535	6432	6601	6626
7230	7056	7052	6822	6593	6584	6508	6422	6365	6414	6543	6455	6405	6146	6216	6442	6467	6598	6461	6566	6131	6252	6437	6323	6397	6534	6758	6924	6689	6658	6531	6479	6402	6790	6739	6913	6728	6409	5991	6231	6133	6157	6184	6373	6421	6506	6598	6381	6580	6535
7187	7094	7080	6982	6769	6596	6542	6387	6367	6538	6430	6553	6529	6286	6377	6334	6395	6471	6667	6394	6341	6233	6393	6403	6643	6570	6938	7020	6992	6737	6423	6247	6575	6663	6783	6915	6972	6450	5994	6078	6039	6241	6246	6512	6664	6594	6647	6728	6347	6303
7223	7094	7019	6814	6832	6458	6538	6392	6386	6387	6304	6402	6500	6358	6433	6488	6594	6638	6727	6449	6418	6333	6360	6297	6507	6893	7080	7168	6989	6896	6566	6437	6536	6660	6629	6897	6764	6243	6117	6075	5960	6091	6531	6584	6952	6981	6852	6799	6483	6585
7279	7208	7133	6954	6813	6724	6548	6749	6368	6394	6469	6176	6274	6159	6344	6462	6587	6592	6655	6506	6519	6529	6539	6459	6540	6804	6985	7011	6905	6808	6652	6282	6284	6277	6562	6976	6722	6464	6335	6153	6256	6355	6422	6638	6884	6854	6982	6885	6740	6324
7386	7177	7017	6953	6847	6474	6621	6477	6571	6543	6444	6217	6364	6153	6143	6231	6345	6418	6138	6386	6358	6437	6506	6553	6629	6803	7105	6814	6769	6760	6443	6248	6071	6326	6555	6602	6680	6425	6222	6252	6234	6519	6702	6770	6867	7068	6821	6687	6661	6395
7440	7314	6945	6742	6638	6485	6584	6422	6434	6586	6434	6268	6453	6351	6179	6306	6081	6251	6288	6523	6625	6771	6702	6712	6432	6774	6873	6972	6640	6554	6293	6103	6040	6223	6415	6547	6660	6353	6324	6279	6332	6579	6619	6695	6736	7043	6633	6725	6739	6533
7496	7416	7179	7043	6796	6885	6708	6623	6451	6537	6505	6329	6507	6622	6471	6554	6447	6338	6376	6648	6628	7030	6765	6779	6667	6556	6618	6721	6607	6654	6281	6101	6109	6207	6455	6568	6937	6489	6503	6628	6427	6768	6704	6710	6739	6669	6646	6489	6525	6255
7509	7473	7339	7083	6949	6825	6949	6717	6674	6710	6684	6616	6481	6573	6427	6479	6473	6487	6448	6445	6491	6694	6897	6873	6899	6737	6794	6713	6332	6439	6330	6139	6174	5995	6363	6439	6463	6626	6555	6718	6696	6817	6744	6676	6735	6444	6587	6485	6407	6525
7394	7473	7441	7173	7094	6871	6977	6799	6916	6822	6879	6814	6614	6847	6701	6764	6704	6646	6420	6540	6462	6674	6973	7087	7051	6804	6627	6125	6030	6215	6026	5929	6148	6360	6285	6238	6517	6438	6470	6899	6803	6799	6895	6894	6587	6686	6540	6573	6649	6497
7289	7554	7445	7406	6946	7107	7210	7030	6864	6988	6827	6685	6649	6684	6892	6904	7010	6808	6582	6629	6583	6735	6910	6875	6940	6695	6483	6364	6198	5964	6090	6077	6246	6300	6255	6500	6329	6378	6548	6711	6764	6997	6806	6771	6676	6724	6387	6538	6557	6820
7329	7460	7678	7492	7278	7116	7331	7209	7126	7052	7089	7000	6952	6817	6907	6756	6734	6717	6490	6655	6787	6811	6830	7004	7287	7022	6977	6555	6201	6146	6138	6348	6305	6565	6741	6533	6622	6522	6538	6713	6982	7074	6978	7108	6765	6715	6691	6855	6708	6985
7557	7577	7675	7590	7292	7152	7305	7387	7329	7350	7146	7068	6963	6722	7112	6980	7032	6906	6931	7098	7152	7027	7116	6975	7299	6907	7134	6681	6698	6452	6316	6543	6709	6747	6818	6642	6770	6793	6704	6845	6902	7199	7229	7225	6923	6714	6830	6854	7039	7090
7842	7775	7681	7699	7296	7173	7102	7203	7219	7245	7086	7214	6922	6883	6927	6897	6917	6781	6935	7011	6993	6937	6741	6709	6999	6776	6877	6559	6628	6433	6429	6621	6684	6839	6838	6818	6735	6615	6789	6691	6924	7038	7062	7007	6989	6484	6681	6703	6851	7116
7943	7832	7821	7396	7244	6866	7131	7087	7034	6989	6921	6834	6699	6586	6868	6829	6886	6741	7069	6882	6880	6683	6777	6527	6769	6589	6582	6402	6534	6374	6367	6573	6581	6750	6772	6597	6639	6493	6394	6361	6523	6492	6486	6515	6498	6452	6515	6557	6902	6684
7873	7935	7767	7507	7204	6993	6764	6903	6859	6862	6800	6832	6488	6312	6572	6573	6658	6659	6711	6610	6660	6374	6457	6251	6604	6443	6475	6248	6589	6712	6529	6617	6665	6582	6716	6536	6292	6483	6538	6344	6343	6338	6334	6311	6245	6268	6288	6349	6506	6595
7813	7634	7718	7442	6999	6823	6908	6847	6857	6646	6459	6552	6724	6659	6700	6681	6927	6763	6965	7029	7047	6681	6486	6511	6451	6498	6554	6417	6580	6786	6630	6578	6442	6611	6379	6427	6526	6470	6632	6451	6432	6199	6151	6223	6276	6427	6325	6473	6601	6629
7479	7542	7660	7288	7211	6931	6761	6804	7084	7014	6683	6622	6368	6299	6326	6230	6326	6543	6735	6886	6730	6557	6679	6432	6406	6649	6681	6570	6735	6910	6651	6609	6507	6564	6395	6263	6402	6525	6328	6471	6281	6311	6195	6238	6440	6530	6631	6757	6803	6840
7362	7159	7341	7108	6968	6744	6907	6882	6719	6611	6552	6616	6617	6784	6722	6754	6768	6779	7001	7036	7090	7000	6753	6639	6534	6419	6543	6655	6684	6776	6646	6632	6580	6431	6277	6390	6249	6355	6402	6515	6322	6366	6323	6143	6216	6466	6609	6961	6999	7156
7180	7070	7129	7157	6843	6748	6581	6812	6994	6841	6814	6423	6107	6225	6280	6147	6148	6300	6319	6450	6542	6629	6657	6455	6444	6723	6876	6775	6736	6816	6844	6551	6512	6534	6558	6236	6526	6540	6558	6539	6595	6334	6353	6511	6460	6524	6653	6954	7119	7115
7193	7128	7141	6989	6939	6873	6810	6769	6508	6424	6497	6356	6480	6566	6605	6735	6729	6731	6739	6748	6849	6875	6884	6688	6548	6499	6988	6833	6965	6966	6824	6766	6730	6657	6464	6594	6696	6482	6612	6828	6592	6686	6990	6696	6839	6741	6666	6822	6963	6899
7011	7141	7169	7052	6933	6861	6493	6647	6717	6752	6854	6516	6369	6218	6123	6321	6389	6338	6482	6243	6448	6422	6505	6566	6833	7027	6753	6940	6617	6779	6910	6733	6543	6800	6739	6454	6646	6870	6843	6644	7124	7111	6918	7003	6777	6835	6986	6852	6938	6789
7116	7047	7178	7195	6854	6809	6713	6820	6612	6603	6413	6356	6316	6463	6644	6750	6704	6828	6761	6925	6932	6661	6473	6547	6573	6399	6881	6980	6834	6716	6658	6472	6643	6562	6545	6912	6602	6590	6921	6729	6871	7196	7150	6940	6967	6846	6699	6851	6722	6651
7132	7161	7168	7074	6997	7007	6877	6581	6652	6809	6767	6572	6504	6548	6303	6422	6284	6401	6340	6447	6630	6483	6615	6765	6600	6812	6906	6825	6736	6730	6846	6687	6576	6779	6846	6779	6898	6991	6751	6720	6989	7008	7101	6919	6783	6661	6695	6567	6360	6385
7509	7181	7129	7278	6977	6856	6774	6714	6852	6719	6820	6474	6516	6377	6490	6622	6531	6799	7024	6967	6929	6694	6612	6535	6468	6612	6901	7167	6921	6774	6693	6715	6794	7038	6980	7147	6996	6719	7141	7043	7112	7100	7078	6859	6990	6737	6621	6544	6414	6443
7662	7528	7545	7013	6757	6856	6847	6785	6621	6908	6760	6955	6814	6733	6718	6643	6545	6694	6858	6957	6955	7036	6759	6898	6877	6827	6606	6487	6957	7002	6924	6730	6663	7037	6950	6832	6961	6942	6880	7325	7018	7044	7325	6919	6692	6665	6761	6650	6692	6475
7868	7487	7232	6893	6966	6734	6548	6581	6706	7005	7069	6989	6739	6656	6763	6316	6345	6503	6640	6866	6875	6647	6655	6572	6671	6810	6937	7001	6915	6600	6707	6883	6857	6869	6838	6782	6715	6708	6899	6714	7032	6938	6826	7091	6763	6721	6795	6626	6493	6765
7618	7253	7350	7144	6618	6482	6543	6685	6983	6981	6649	6926	6472	6724	6388	6226	6077	6080	6283	6466	6727	6629	6564	6495	6428	6481	6717	7201	7081	7158	6915	6729	6902	6928	6948	6740	6803	6696	6731	6783	6604	6854	6879	6800	6969	6559	6627	6695	6758	6759
7342	7520	7290	6713	6605	6870	6902	6477	6332	6553	6774	6658	6657	6723	6504	6399	6450	6426	6677	7006	6822	6961	6585	6602	6639	6674	6765	6857	7059	7392	7108	7167	6798	7124	6984	6875	7033	7056	6979	6833	7142	6819	6893	7129	6863	6827	7022	6769	6864	6923
7381	7161	6911	7150	7024	6833	6475	6249	6378	6693	6828	6687	6626	6530	6384	6300	6211	6296	6541	6480	6855	6832	6700	6739	6764	6817	6793	6796	7010	6898	6805	6938	6761	6983	6771	6896	7155	7082	7214	6864	6996	6876	6936	7063	6997	7170	7275	7240	7146	7260
7288	7053	7341	7291	6664	6503	6681	6631	6553	6571	6368	6295	6178	6055	5955	6071	6148	6201	6512	6499	6355	6402	6021	6137	6181	6404	6476	6877	6859	6996	6820	6709	6398	6817	6829	6940	7007	6968	7224	6978	6932	6784	6946	6782	7066	7161	7437	7240	7202	7172
7352	7493	7370	6918	6969	7034	6979	6585	6395	6008	6022	6263	6236	6332	6360	6353	6679	6857	7007	7314	7248	6911	6357	6065	5946	6067	6239	6371	6723	6639	6787	6797	6581	6462	6677	7019	6973	6834	6802	7003	6662	6600	6809	6873	6730	6946	6990	7077	7068	6948
7695	7171	6994	7373	7582	7151	6781	6201	6338	6472	6573	6639	6447	6583	6392	6228	6335	6446	6803	7069	7358	7101	6999	6781	6726	6548	6653	6255	6658	6587	6602	6699	6834	6912	6726	6965	7157	7292	6951	6898	7023	6801	6764	7004	6968	7021	7077	6963	7059	7305
7533	6965	7601	7966	7082	6873	6874	6793	6749	6699	6690	6271	6211	5933	5725	5908	5908	6141	6287	6321	6581	6574	6457	6663	6821	7010	7130	6962	6824	6915	6721	6646	6785	6997	7439	6912	7049	7317	7300	6800	7070	7118	6931	7049	7278	7163	7319	7338	7096	7352
7390	7851	7973	7301	7058	7198	7211	6802	6452	6482	6271	6297	6373	6269	6193	6242	6824	7124	7317	7209	7236	6782	6507	6158	6066	6209	6657	7026	7188	6977	6797	6625	6694	6659	7183	7255	6979	6898	7221	6837	6832	7069	7145	6928	7315	7470	7182	7485	7413	7338
7928	7689	7245	6988	7316	7288	6913	6608	6449	6485	6669	6561	6472	6393	6681	6614	7091	7260	7538	7801	7800	7825	7324	6887	6418	6314	6194	6597	6828	7027	6961	6862	6930	6626	6472	6941	6898	6527	6410	6723	6697	6674	6851	6961	6881	7291	7158	7400	7334	7362
7604	7082	6982	7168	7060	6720	6376	6410	6491	6499	6641	6377	6459	6414	6216	6417	6489	6411	6607	6617	6767	6812	6973	7177	7211	7020	6807	6464	6547	6708	6977	6788	6695	6949	6561	6385	6858	6650	6291	6302	6653	6610	6628	6925	6967	6981	7008	6876	6898	6935
6887	6689	7537	7332	6613	6315	6490	6317	6372	6193	6386	6333	6383	6179	6110	5899	5914	6012	5783	5927	5989	5786	5785	6111	6866	7350	7372	7337	6803	6539	6688	6522	6700	6787	6865	6308	6177	6640	6419	6083	6586	6610	6508	6742	6930	6748	6889	7012	6863	6919
6561	7184	7408	6675	6260	6464	6364	6317	6237	6388	6498	6515	6096	5726	5637	5403	5640	5797	5771	5843	5838	5647	5528	5358	5864	6315	6845	7388	7031	6604	6319	6292	6440	6177	6320	6459	5951	6010	6554	6208	6174	6518	6543	6472	6967	6754	6692	6763	6817	6797
7020	7332	6924	6354	6309	6465	6244	6237	6496	6617	6462	5695	5403	5065	5066	5278	5535	5719	5915	5984	6201	5982	6030	5684	5573	5484	5868	6387	6843	6652	6209	6158	5939	5834	5896	6025	5973	5573	6220	6390	5976	6257	6386	6337	6512	6787	6606	6701	6614	6726
7620	7046	6293	6221	6286	6247	6130	6114	6507	6385	5802	5153	4830	5025	5368	5779	6174	6314	6306	6143	6295	6375	6184	6152	5959	5729	5543	5706	5990	6432	6251	6087	5981	5643	5584	5582	6103	5626	5679	6419	6213	5946	6170	6300	6329	6305	6364	6424	6733	6483
7655	6472	6276	6548	6206	6124	6134	6345	6266	5791	5204	4949	5503	6116	6641	7241	7565	7165	7100	6723	6711	6630	6498	6526	6592	6547	6193	6063	5798	6043	6346	6375	6165	6036	5601	5495	5847	6172	5914	6397	6606	6312	6353	6512	6238	6119	6471	6268	6646	6257
7210	6461	6823	6847	6350	6032	6255	6144	5603	5172	5426	6139	6907	7624	8038	8393	8116	7950	7479	7243	7072	6993	6815	7056	7143	7153	6986	6826	6185	6061	6337	6319	6386	6219	5892	5819	5981	6417	6211	6252	6762	6536	6528	6519	6589	6394	6449	6352	6404	6194
7039	7000	7543	7134	6294	6080	5916	5405	5041	5399	6555	7297	7820	8294	8226	8070	7541	7219	6779	6757	6843	6945	7108	7090	7021	7252	7295	7038	6556	6063	6002	6205	6504	6283	6131	5751	5886	6338	6407	6047	6468	6568	6167	6551	6497	6444	6545	6446	6242	6457
6797	7415	7759	6952	6095	5813	5417	5183	5451	6362	7419	8087	7914	7546	6904	6528	5838	5592	5411	5387	5855	6214	6525	6887	6930	6992	7247	7070	6823	6251	5870	5723	6168	6239	6026	5753	5808	6026	6283	5862	5962	6287	6063	6282	6426	6381	6483	6654	6022	6312
7152	7756	7517	6478	5812	5490	5337	5279	5902	7205	7843	7946	6999	6035	5295	4755	4398	3948	4014	4056	4595	5173	5714	6389	6752	6979	6783	6886	6996	6445	5970	5770	6384	6346	6257	5992	5735	5940	6296	5819	5700	5949	5912	6060	6328	6460	6350	6444	5887	6223
7006	7586	7142	6311	5867	5579	5635	5756	6924	7717	7932	7207	5842	4682	3882	3529	3428	3293	3284	3469	3746	4074	5001	5687	6804	7224	6911	6906	6890	6931	6455	5951	6261	6497	6629	6381	6202	6188	6468	6066	5722	6066	6086	6167	6467	6502	6382	6412	5882	6115
7216	7699	6946	6356	5795	5651	5751	6411	7289	7739	7164	6188	4553	3607	3246	3332	3408	3348	3478	3497	3477	3831	4279	5336	6493	7010	7201	7128	7037	6844	7006	6301	6382	6782	7111	6854	6522	6411	6831	6489	5969	6093	6085	6181	6433	6602	6537	6314	5905	5584
7269	7583	6762	6025	5891	5903	6004	6943	7474	7434	6446	5127	3830	3234	3301	3733	4062	4265	4049	3824	3713	3632	4090	4794	6115	7083	7421	7017	6807	6813	6822	6468	6367	6805	7296	7115	6697	6598	6848	6561	5972	6038	6141	6248	6414	6692	6561	6426	6040	5894
7441	7797	6916	6109	5981	6103	6360	6747	7320	7201	5975	4642	3804	3587	3824	4450	4876	5121	4991	4656	4183	3837	3913	4629	5798	6922	7441	7192	6577	6516	6513	6218	6056	6709	7321	6934	6647	6449	6635	6415	5925	6061	6185	6162	6582	6607	6679	6659	6506	6096
7631	7759	6820	6198	6249	6347	6508	7097	7154	6885	5926	4648	3838	3945	4411	5210	5529	5815	5690	5218	4650	4045	3913	4418	5418	6663	7271	7013	6740	6481	6336	6110	5769	6418	7040	6895	6304	6360	6479	6220	5821	5908	6031	6069	6333	6537	6611	6643	6503	6266
7591	7693	6882	6307	6270	6744	6854	7238	7303	6722	5795	4628	3988	3871	4508	5109	5720	5881	5865	5361	4889	4118	3781	4189	5186	6606	7451	7466	6915	6576	6459	5991	5768	6173	6974	6534	6247	6294	6248	5858	5830	6053	5991	6154	6371	6455	6323	6185	6197	6241
7669	7661	6833	6335	6438	6672	7272	7305	7382	6862	5933	4691	3640	3880	4321	4740	5320	5648	5677	5400	4655	3973	3687	4065	5353	6842	7582	7702	7052	6558	6373	6087	5796	6176	6924	6505	6118	6640	6435	6023	5991	5926	6350	6090	6428	6350	6220	6157	6011	5841
7515	7619	7000	6502	6786	7069	7351	7454	7273	6689	5745	4823	3900	3626	4073	4629	5008	5362	5376	5144	4494	4027	3695	4352	5815	7257	8021	8072	7334	6685	6484	6153	5804	6405	7017	6660	6278	6771	6575	6049	6123	6147	6608	6531	6575	6580	6270	6275	6044	5781
7293	7667	7629	6738	6636	7014	7496	7277	7199	6818	5802	5008	4068	3839	3964	4081	4498	4914	4904	4842	4254	3833	3960	4722	6255	7731	8524	8297	7169	6764	6759	6213	6054	6395	7217	6588	6279	6955	6592	6414	6434	6432	6560	6548	6615	6550	6546	6396	6348	5898
7337	7753	7633	6534	6415	6747	7087	7251	7031	6795	6401	5477	4800	4063	3828	3967	3835	4158	4267	4028	3870	3557	3977	5130	6473	8061	8331	7987	7026	6598	6360	6143	6021	6741	6965	6350	6313	7078	6463	6457	6515	6339	6535	6448	6690	6650	6422	6495	6336	6169
7450	7511	7500	6434	6151	6364	6748	6961	7124	7053	6776	6085	5509	4804	4290	3587	3491	3487	3564	3422	3530	3899	4499	5443	7056	7946	8061	7475	6717	6465	6332	6164	6224	6867	6708	5882	6372	6957	6374	6282	6514	6210	6309	6232	6384	6270	6265	6278	6269	6214
7275	7324	7215	6579	6023	6078	6585	7063	7117	7091	7099	6729	6398	5953	5024	4216	3717	3523	3441	3626	4101	4613	5582	6750	7949	7951	7508	6708	6439	6260	6278	6193	6473	7040	6529	5963	6664	7039	6319	6395	6362	6319	6369	5972	6164	5799	6223	5908	6010	5959
6997	6911	7117	6721	5988	5999	6493	7044	7297	7098	7060	7127	6985	6707	5999	5054	4676	4340	4463	4935	5302	6250	6994	7998	8187	7910	7047	6337	6103	6335	6517	6580	6971	7051	6368	6468	7321	7113	6243	6688	6445	6385	6294	6048	6079	5602	5966	5524	5916	5767
7174	6928	6940	6811	6362	6206	6277	6839	7005	6976	6924	6848	7255	7298	6734	6327	5909	5769	5907	6365	7122	7754	8421	8540	8131	7157	5897	5711	6077	6417	6527	6790	7264	6741	6081	6769	7408	6738	6410	6805	6454	6448	6276	6083	6242	5931	5796	5419	5894	5573
7072	6652	6752	6865	6710	6026	6098	6315	6688	6866	6699	6519	6635	7084	7148	7011	7082	7409	7577	7906	8291	8410	8505	7842	7024	5985	5399	5776	6039	6415	6589	6676	6598	6113	5964	7042	7095	6169	6718	6686	6390	6533	6316	6361	5993	6180	5982	5921	5890	5660
7099	6861	6982	6732	6620	6396	5749	5794	6235	6473	6537	6378	6663	6978	7068	7286	7641	7667	7945	8033	8043	7730	7410	6610	5929	5312	5480	5865	6119	6394	6345	6472	5991	5572	6118	6833	6311	6022	6632	6327	6279	6568	6410	6547	6051	6430	6077	6226	6068	5989
7008	6916	6852	6570	6657	6548	5932	5647	5785	6300	6670	6895	6740	6921	6829	6945	6998	7153	7138	6939	6737	6295	5906	5612	5491	5714	6160	6480	6097	6145	6119	5995	5500	5556	6238	6278	5667	5804	6472	5857	6503	6444	6321	6220	6099	6463	5943	6426	6035	6469
6814	6547	6660	6710	6384	6459	6356	6015	5655	5946	6370	6716	6950	6885	6550	6536	6313	6321	5939	5803	5561	5343	5412	5625	5968	6354	6767	6562	6305	5906	5833	5406	5359	5779	6311	5546	5484	6035	5786	5706	6295	6256	6214	6050	6114	6060	6134	6474	6280	6556
7001	6457	6203	6309	6252	6208	6503	6628	6147	5570	5685	5933	6239	6415	6387	6032	6020	5634	5365	5406	5331	5467	5770	6158	6682	7006	6829	6320	6095	5929	5693	5562	5847	6233	5842	5075	5735	5965	5545	5812	5936	5915	5969	5748	5931	5773	6203	6009	6212	6406
6936	6411	6120	6169	6113	6006	6551	7119	6972	6284	5621	5611	5326	5539	5494	5565	5693	5557	5691	5570	5850	5979	6508	6803	6940	6953	6610	6331	6292	6004	5961	6168	6512	6233	5565	5711	6161	5863	5636	6066	5892	5874	5988	5985	6094	6202	6090	5933	6198	6154
6493	6481	6234	6198	6265	6258	6250	6836	7003	6907	6458	6039	5655	5118	5163	5153	5323	5595	5797	5957	6126	6369	6605	6715	6698	6647	6670	6493	6369	6256	6602	6803	6599	5889	5993	6610	6376	6204	6353	6327	6224	6141	6052	6181	6145	6301	6153	6316	6231	6058
6067	6070	6443	6483	6528	6579	6258	6184	5998	6243	6713	6640	6252	6250	5748	5605	5711	5965	6175	6149	6380	6582	6604	6723	6609	6509	6404	6294	6350	6678	7061	6593	6310	6167	6672	6774	6223	6516	6897	6431	6587	6419	6284	6274	6264	6654	6264	6501	6218	6444
6319	5890	6380	6508	6561	6583	6587	6071	5699	5423	5512	5978	6362	6582	6723	6551	6620	6736	7099	6943	6909	6912	6760	6513	6418	6293	6233	6371	6598	6720	6596	6397	6262	6825	6890	6389	6654	6905	6829	6634	6647	6341	6369	6080	6500	6548	6570	6479	6437	6460
6736	6314	6230	6350	6346	6404	6332	6256	6144	5575	5489	5445	5578	6004	6307	6517	6776	7090	7139	6982	6887	6664	6357	6359	6345	6193	6245	6585	6423	6292	6087	6379	6991	6969	6469	6493	6957	6791	6800	6906	6744	6536	6130	6359	6194	6373	6566	6420	6717	6615
6417	6702	6435	6013	6020	6207	6155	6205	6088	6552	6393	6246	5862	5828	5851	5828	6128	6450	6378	6462	6508	6388	6461	6495	6394	6280	6365	6062	6028	6057	6346	6895	6821	6429	6272	6888	6927	6728	7060	6936	6821	6519	6335	6513	5935	6513	6351	6389	6567	6735
6344	6165	6184	6008	6063	5819	5758	5795	5991	6325	6546	6697	7133	6989	6803	6772	6825	6957	6927	6851	6897	7060	6987	6613	6221	5668	5885	5806	5965	6575	6685	6684	6226	6517	6839	6892	6862	6799	7130	6864	6570	6312	6391	6079	6241	6116	6074	6500	6247	6688
6850	5912	5839	5676	6104	5805	5715	5751	5656	5981	6040	6130	6509	6567	6838	7159	7234	7077	7178	7112	6988	6924	6486	6018	5700	5577	6002	6442	6701	6578	6440	6349	6727	7051	6825	6648	6913	7345	7017	6819	6679	6584	6230	6123	6260	5772	6132	6010	6045	6257
6682	6169	5700	5690	5730	6156	6091	6043	6140	6129	6011	5853	5986	5928	5876	5947	6116	6082	5952	6198	6263	6366	6271	6096	6084	6258	6432	6492	6278	6513	6750	7179	7089	6851	6726	6953	7249	7325	7051	7067	6970	6366	6539	6536	5911	6174	5844	5871	5786	5941
6600	6294	6064	5943	5907	6184	6205	6214	6299	6184	6157	6329	6156	6169	5893	6089	6129	5956	6196	6364	6758	6783	6837	6596	6505	6310	6346	6371	6717	7351	7444	7149	6929	6695	7193	7152	7050	6832	7095	7086	6817	6698	6756	6433	6389	6301	5892	6027	5664	5853
6604	6185	6104	6448	6430	6114	6006	6000	6142	6039	5820	5882	5797	5916	5858	6224	6137	6376	6516	6790	6915	6729	6718	6694	6453	6452	6861	6953	7277	7358	7076	7023	7135	7047	7091	6838	6792	7202	6928	6733	6846	6887	6243	6487	6635	5874	6302	5704	5822	5917
6813	6306	6123	6290	6234	6282	6067	5948	5963	5794	5748	5526	5560	5551	5473	5655	5884	6075	6368	6295	6525	6570	6871	6577	6635	6701	6896	6862	7082	6700	6846	7147	7015	6622	6529	6762	7034	6578	6391	6661	6742	6520	6569	6694	6035	6331	6042	5994	5871	5991
6522	6477	6440	6245	6096	5775	5949	5913	6001	5867	5649	5572	5449	5486	5604	5734	5761	5980	5988	6250	6476	6533	6543	6384	6390	6568	6721	6825	6781	6823	6723	6844	6524	6832	6860	6675	6315	6122	6423	6390	6221	6398	6548	6079	6559	6167	6319	6225	6111	6269
6728	6520	6346	6350	6039	5742	5677	5580	5497	5807	5858	5850	5786	5940	5798	5837	5827	6079	6007	6142	6442	6415	6300	6239	6369	6439	6520	6470	6446	6196	6263	6583	6626	6756	6600	6519	6350	6104	5919	5828	6107	6059	5978	6329	6080	6218	6370	6183	6272	6288
7221	6820	6289	5955	5745	5686	5781	5832	5887	5747	5549	5447	5598	5604	5735	5671	5641	5789	5841	5943	5929	5876	5871	5748	5925	5934	5979	6096	6061	6027	6318	6316	6307	6423	6504	6597	6228	5868	5808	5884	5849	5768	5996	5746	5841	6175	6108	6371	6204	6511
7017	6807	6355	6057	5648	5179	5333	5478	5896	6166	6191	6073	5929	5834	5784	5508	5424	5457	5642	5545	5705	5761	5840	5788	5912	5872	6036	5992	5836	5663	5784	6188	6367	6303	6463	6324	6220	6149	5943	5670	5653	5788	5571	5463	5873	5678	6112	6025	6425	6411
7020	6625	6123	5995	5636	5549	5590	5855	6020	6122	6168	6265	6075	6245	6076	5912	6031	6115	5997	6055	6108	5957	5923	5980	5767	5741	5906	5765	5795	5950	5823	5978	6126	6341	6400	6503	6491	6268	6067	5907	5770	5512	5560	5625	5357	5902	5613	5892	6115	6254
6943	6978	6700	6004	5646	5673	5732	6181	6478	6703	6653	6482	6251	6131	6014	5692	5772	5781	5731	5780	5884	5696	5669	6036	5934	6188	6247	6221	5902	5710	5858	6012	6393	6498	6705	6731	6679	6552	6521	6041	5884	6019	5861	5471	5675	5434	5763	5829	5933	6125
6934	6553	6389	6256	6116	5945	6065	6208	6256	6516	6595	6503	6419	6476	6451	6208	6301	6258	6470	6531	6400	6517	6414	6360	6057	5766	5871	5951	5735	6016	5840	5959	6089	6317	6603	6883	7050	7038	6660	6433	6503	6175	5974	5933	5568	5704	5713	5598	5552	5920
7033	6482	6529	6319	6040	6313	6461	6658	6468	6539	6328	6154	6260	6235	5905	6006	5850	5936	5947	6063	6087	6020	6314	6252	6134	6214	6200	5948	5669	5521	5433	5829	5974	6266	6538	6693	7184	7092	7082	6867	6626	6361	6322	6012	5919	5785	5765	5684	5540	5829
6994	6566	6522	6551	6399	6569	6595	6739	6562	6519	6213	6210	6388	6398	6368	6385	6463	6558	6738	6939	7046	6831	6934	6995	6647	6328	6045	6016	5802	5791	5884	5908	5857	6206	6549	6843	7146	7333	7368	7369	6918	6871	6611	6491	6130	6067	5932	5816	5675	5901
7019	6831	6627	6812	6860	6830	7011	6747	6776	6668	6320	6291	6244	6280	6274	6445	6443	6514	6670	6934	7073	7162	6996	7374	7044	7064	6631	6100	6068	5860	5850	6142	6235	6516	6515	6824	7113	7443	7336	7360	7192	7088	6941	6778	6610	6285	6162	5945	5966	6018
6657	6670	6752	7012	7083	7045	6907	6732	6596	6324	6305	6310	6282	6287	6464	6415	6586	6882	7086	7305	7490	7752	7413	7373	7079	7025	6608	6480	6220	6219	5976	6096	6205	6480	6673	6871	7054	7199	7219	7259	7373	7293	7324	7185	6645	6808	6440	6133	6259	6320
6695	6713	6730	7002	6886	6880	6780	6403	6143	6224	6171	6125	6213	6236	6308	6325	6658	6638	6929	7223	7542	7343	7256	7314	7332	6880	6629	6497	6121	5982	6055	6207	6487	6625	6878	7071	7191	7111	7034	7136	7343	7473	7647	7339	7045	6843	6763	6587	6525	6546
6654	6516	6526	6777	6862	6668	6347	6232	5992	6085	6251	6100	6402	6256	6047	6304	6517	6464	7000	7237	7240	7296	7441	7218	7155	6679	6704	6515	6427	6322	6290	6342	6666	6706	7092	7055	6999	7168	6968	6922	7072	7357	7418	7396	7514	7653	7206	6970	7079	6926
6656	6701	6905	6717	6873	6653	6540	6288	6136	6063	6174	6348	6272	6226	6270	6412	6366	6653	6946	7101	7161	7259	7256	7258	7276	6852	6774	6509	6552	6600	6579	6568	6803	6859	7138	7212	7293	6918	6964	6898	6923	7156	7170	7405	7580	7629	7443	7537	7372	7276
7068	6999	7161	7182	7006	6534	6355	6099	5892	6274	6165	6451	6631	6647	6339	6555	6592	6571	6771	6862	6864	6780	6924	6804	6936	6825	6586	6620	6303	6636	6546	6410	6816	6855	7051	7213	6992	6848	6478	6505	6573	6757	7083	7297	7358	7780	7500	7433	7505	7512
7298	7330	7574	7242	7006	6700	6398	6025	6160	6343	6482	6556	6337	6335	6292	6254	6393	6326	6293	6376	6224	6198	6254	6422	6494	6630	6504	6381	6322	6346	6605	6729	6773	6828	7126	7011	6764	6612	6421	6296	6206	6575	6674	6802	7157	7388	7656	7585	7327	7403
7354	7394	7491	7354	7119	6815	6553	6310	6026	6412	6729	6746	6784	6693	6590	6531	6438	6430	6228	6321	6066	6142	6122	6183	6220	6324	6511	6320	6430	6443	6492	6626	6958	6857	7087	7048	6896	6621	6265	6132	6182	6306	6463	6575	6826	7289	7442	7657	7413	7487
7609	7809	7833	7519	7087	6746	6395	6392	6356	6849	7002	7198	7241	7060	6990	6874	6758	6403	6329	6280	6074	6156	6287	6258	6400	6255	6179	6350	6222	6357	6842	6743	6802	6944	7235	7153	6833	6529	6459	6149	6088	6168	6279	6528	6913	7047	7481	7563	7512	7491
8259	8286	8156	7671	6977	6881	6738	6727	6609	6959	7255	7313	7378	7361	7217	7147	6857	6624	6353	6301	6083	6079	6029	6300	6168	6267	6273	6379	6191	6482	6667	7067	7104	7138	7049	7032	6916	6636	6149	6152	6036	5967	6138	6376	6551	6863	7112	7404	7653	7451
8587	8576	8345	7848	7235	6762	6759	6719	6925	7373	7268	7452	7452	7678	7431	7324	7077	6838	6610	6141	6137	6343	6275	6269	6284	6124	6119	6072	6325	6396	6670	6683	6961	7099	7003	6893	6821	6698	6358	6117	5921	5724	6128	6106	6258	6444	6648	7156	7365	7107
8265	8280	8005	7535	6814	6641	6686	6711	6948	7044	7078	7229	7559	7472	7247	7071	6737	6465	6122	5982	6060	6025	6182	6356	6050	6005	5816	5698	5803	6147	6164	6806	6839	6991	6998	6984	6617	6685	6505	6220	5952	5785	5908	5830	6116	6467	6833	6937	6993	7106
8091	7819	7432	6944	6666	6279	6469	6592	6895	7173	7128	7129	7348	7052	6995	6521	6574	6141	5938	5713	5627	5667	5787	5909	5659	5736	5614	5673	5379	5801	6177	6550	6792	6804	6949	6880	6670	6821	6596	6404	6263	5788	5891	5817	6076	6384	6383	6771	6868	6858
7859	7417	7166	6662	6372	6177	6251	6703	6692	6812	7006	6963	6951	6946	6707	6498	6336	5928	5568	5613	5505	5707	5612	5549	5576	5507	5442	5436	5477	5824	5920	6201	6350	6609	6685	6669	6680	6644	6468	6268	6144	5862	5907	5907	6117	6228	6344	6278	6391	6701
7734	7187	6797	6531	6122	6273	6385	6631	6618	6847	6989	6964	6775	6636	6566	6302	6033	5801	5660	5524	5600	5723	5743	5495	5387	5438	5341	5377	5520	5550	6052	6075	6065	6376	6496	6494	6851	6700	6570	6334	6193	5936	5816	5949	5837	6091	6056	6294	6289	6490
7573	6958	6590	6182	6041	6216	6223	6462	6542	6949	6914	6804	6444	6512	6545	6114	5962	5610	5610	5681	5448	5693	5658	5634	5661	5488	5316	5320	5370	5380	5818	6004	6057	6130	6332	6445	6860	6748	6610	6353	6327	6165	6153	6061	6030	6063	6247	6195	6183	6243
7335	6739	6299	6129	5865	5647	5911	6307	6505	6697	6821	6610	6486	6180	6206	6102	5779	5586	5522	5680	5809	5809	5655	5920	5599	5544	5409	5370	5288	5383	5621	5689	5977	5995	6311	6282	6687	6571	6416	6342	6279	6432	6046	6134	6117	5978	6197	6070	6075	6308
7205	6816	6250	6175	5709	5447	5698	6000	6385	6512	6594	6378	6426	6190	5931	5802	5653	5448	5534	5724	5904	5941	5896	5836	5716	5642	5383	5428	5376	5398	5516	5622	5814	5855	6067	6165	6348	6237	6317	6355	6648	6453	6403	6404	6342	6069	6105	5987	5988	5994
7394	6889	6623	6335	5817	5603	5593	5881	6267	6434	6474	6614	6398	6140	5821	5774	5506	5472	5372	5819	5975	6112	6180	6022	6043	5957	5828	5599	5605	5573	5603	5750	5686	5712	5987	6023	6069	6199	6210	6441	6478	6541	6325	6349	6378	6112	5896	5856	5954	5975
7598	7189	6941	6485	6223	5903	5836	6096	6117	6379	6569	6613	6514	6193	5718	5755	5669	5569	5739	5934	6076	6323	6584	6308	6352	6280	6099	5826	5990	5851	5877	5913	5843	5835	5858	6024	5940	6162	6140	6474	6474	6497	6506	6564	6363	6438	6178	5971	5872	5933
7386	7100	7020	6915	6379	6188	5988	6072	6221	6509	6529	6597	6315	6229	6047	5647	5769	5942	5766	5998	6436	6610	6810	6537	6626	6675	6448	6359	6158	6223	6131	6236	6221	6004	6128	6135	6103	5992	6348	6663	6649	6838	6661	6664	6623	6447	6254	6179	6251	6133
7047	7037	6902	6682	6473	6298	6094	6206	6360	6442	6682	6961	6586	6239	5936	5636	5702	5693	5943	6228	6342	6634	6957	7182	6967	6878	6902	6740	6500	6380	6628	6413	6485	6179	6179	6233	6112	6009	6219	6525	6845	6728	6866	6978	6935	6697	6467	6098	6110	6038
7192	7213	7151	7077	6952	6652	6660	6629	6601	6880	6971	6961	6868	6544	6291	5925	5872	6171	6214	6323	6575	6857	7190	7137	7211	7227	7443	7315	6930	7138	6876	6656	6499	6474	6372	6181	6086	6046	6124	6413	6709	6632	6841	6865	7076	6808	6624	6356	6212	6029
7236	7364	7389	7286	7453	7182	7160	7097	7009	7087	7055	7067	7134	7099	6645	6329	6289	6496	6366	6436	6627	7065	7321	7509	7581	7743	7834	7727	7607	7646	7323	7238	7103	6897	6630	6341	6393	6137	6358	6470	6648	6644	6884	7231	7232	7054	6970	6576	6332	6170
7149	7242	7512	7323	7438	7588	7349	7354	7228	7015	7094	6970	6989	6893	6806	6457	6628	6357	6344	6274	6617	6728	7122	7398	7747	7726	7854	7773	7686	7635	7673	7386	7518	7137	6931	6559	6498	6595	6421	6379	6536	6553	6855	7044	7356	7466	7295	7224	6604	6253
6716	6800	6855	7033	7324	7280	7330	7207	6978	6963	6769	6591	6540	6568	6688	6307	6321	6245	6173	5940	6018	6375	6702	6888	6853	7322	7273	7339	7435	7502	7470	7536	7403	7251	6869	6663	6604	6420	6494	6349	6272	6689	6892	6929	7040	7165	7077	6778	6632	6414
6355	6437	6682	6757	6977	7170	7172	6905	6883	6663	6466	6191	6118	6023	6129	6042	5974	5946	5693	5539	5819	5904	5978	6129	6231	6382	6695	6849	7007	6944	7113	7226	7179	7010	6870	6570	6447	6093	6197	5937	6096	6095	6539	6676	6757	6766	7056	6585	6376	6177
6396	6163	6421	6720	6745	7069	6979	6680	6718	6539	6321	5841	5963	5826	5829	5799	5749	5704	5461	5419	5346	5464	5414	5614	5702	6024	6143	6231	6434	6764	6783	6959	7086	6887	6636	6540	6518	6172	5906	5744	5946	6155	6191	6317	6287	6498	6522	6343	6262	6129
6243	5845	6040	6312	6592	6851	6692	6590	6295	6474	6161	5868	5626	5608	5576	5457	5451	5232	5271	5150	5288	5142	5304	5197	5190	5560	5630	5849	5918	6240	6342	6612	6804	6642	6470	6482	6254	6048	5735	5827	6028	5988	5894	6000	5967	6191	6065	6206	6130	6133
6013	5583	5722	5868	6110	6281	6407	6432	6135	6057	5744	5489	5484	5303	5216	5174	5275	5248	5037	5039	5049	5061	4904	4838	4904	4876	5167	5289	5747	5914	6218	6488	6570	6696	6527	6533	6485	6250	6204	5948	5977	6080	6000	5705	5797	6083	6039	6040	6140	6140
5911	5651	5407	5629	5836	5944	5956	6180	6267	6122	5919	5586	5525	5278	5333	5112	5186	5362	5340	5194	5028	4828	4842	4679	4505	4641	4766	5081	5292	5615	6065	6295	6716	6756	6761	6687	6625	6365	6224	6138	6277	6162	6085	5993	5881	5892	5937	6036	5971	6332
6200	6004	5716	5738	5722	5914	6082	6265	6181	6493	6258	6058	5831	5501	5533	5459	5449	5577	5539	5633	5409	5165	4897	4850	4839	4823	4819	5038	5568	5680	5890	6213	6697	6938	7181	6867	6789	6577	6430	6516	6364	6156	6199	6131	6047	6009	5946	6027	6095	6370
6502	6349	6147	5967	5995	6043	6261	6374	6621	6728	6810	6504	6225	6181	5868	5868	5823	6059	5937	5777	5870	5524	5343	5258	4989	5098	5128	5328	5540	5710	5958	6476	6543	6903	6959	7033	6960	6718	6515	6399	6524	6437	6308	6186	6125	6218	6059	6086	6114	6431
6731	6515	6277	6079	5903	6077	6192	6456	6668	6846	7046	6666	6750	6483	6352	6053	5965	6174	6218	6247	5882	6007	5662	5531	5135	5274	5152	5238	5492	5740	6026	6324	6625	6958	6905	6981	6948	7041	6994	6776	6506	6262	6339	6338	6394	6282	6250	6153	6221	6473
7047	6580	6555	6156	6038	5977	5875	6310	6481	7023	7059	6991	6862	6676	6564	6550	6229	6188	6322	6315	6336	6005	5858	5733	5485	5263	5013	5210	5363	5613	5898	6236	6466	6843	6913	6885	7091	6816	7027	7286	6784	6566	6448	6551	6386	6287	6300	6257	6516	6528
7417	7137	6928	6711	6437	6302	6189	6253	6492	6948	7153	7301	7337	7207	6834	6904	6599	6502	6543	6610	6498	6442	6232	6178	5875	5608	5492	5268	5446	5513	5821	6233	6299	6509	6864	6753	6843	7024	7111	7141	7050	6630	6839	6566	6625	6412	6215	6169	6225	6461
7540	7789	7661	7266	6833	6439	6520	6473	6544	6860	7333	7720	7694	7614	7280	7153	7237	6951	6947	6902	6923	6853	6693	6350	6253	5956	5698	5547	5522	5717	5908	6032	6302	6303	6395	6561	6740	6713	6833	7107	7035	6922	6808	6778	6672	6577	6324	6185	6251	6418
7798	7624	7665	7422	7045	6626	6492	6338	6529	6836	7136	7475	7588	7663	7542	7409	7484	7167	6949	7072	7033	6979	6874	6732	6496	6063	5903	5680	5566	5440	5776	5864	5938	5788	6079	6359	6547	6633	7004	7067	6987	6966	6879	6831	6870	6529	6400	6351	6186	6090
7527	7368	7495	7212	6707	6323	6288	6244	6278	6383	6634	6898	7338	7270	7535	7289	7170	7074	6853	6715	6862	6821	6696	6620	6312	5918	5840	5471	5397	5418	5476	5638	5609	5627	5865	6075	6266	6555	6778	7111	7204	7365	7197	7013	6910	6633	6432	6207	6209	5923
7174	7160	7181	7042	6654	6221	6012	5987	6201	6080	6311	6529	6597	6970	7141	7035	6988	6863	6720	6608	6764	6766	6447	6340	6135	5996	5781	5614	5495	5356	5180	5387	5428	5540	5722	5884	6133	6449	6507	6861	7272	7343	7453	7169	7055	6616	6349	6197	6240	5985
7011	7065	6964	6986	6619	6389	6178	6101	5959	5895	6036	6172	6337	6819	6906	6853	6653	6851	6760	6716	6635	6545	6449	6333	6211	6057	5962	5617	5410	5254	5208	5306	5312	5492	5491	5583	5965	6279	6584	6745	7027	7361	7507	7445	7230	6862	6439	6195	6099	5971
6751	6800	6639	6821	6580	6430	6215	6129	5899	5663	5793	5945	6097	6261	6571	6654	6667	6776	6590	6635	6366	6376	6371	6217	6468	6315	6034	5960	5547	5312	5189	5120	5272	5480	5583	5786	5950	6025	6494	6538	7200	7345	7453	7454	7237	6961	6626	6131	5863	5729
6449	6557	6343	6340	6430	6202	6107	6050	5839	5536	5453	5467	5601	5916	6184	6166	6369	6268	6452	6461	6212	6184	6176	6157	6133	6222	6068	5912	5652	5529	5177	5325	5328	5346	5543	5710	5958	6138	6493	6729	7124	7262	7310	7354	7293	6976	6779	6277	5955	5780
6183	6356	6349	6251	6187	5989	5982	5673	5528	5260	5027	5192	5128	5363	5559	5673	5964	6043	5957	6143	6168	6072	6235	6208	6165	6155	6102	5832	5858	5766	5578	5376	5486	5498	5647	5794	6056	6244	6421	6704	6976	7043	7409	7316	7127	7055	6687	6331	5953	5780
6371	6223	6466	6382	6294	6052	5905	5732	5545	5309	5103	5052	5075	5231	5479	5725	5887	6046	6215	6073	6091	6109	5978	6266	6034	6203	6182	6124	5928	5893	5632	5652	5645	5645	5882	6032	6057	6356	6434	6719	6960	7050	7281	7272	7283	6755	6513	6270	5908	5736
6634	6425	6700	6707	6723	6621	6363	6044	5871	5868	5595	5504	5458	5469	5421	5665	6078	6255	6299	6258	6400	6416	6406	6399	6263	6309	6455	6449	6555	6376	6099	5978	6029	5926	6215	6219	6319	6638	6617	6786	6856	6936	7289	7342	7198	6850	6367	6269	6012	5776
6902	6772	6788	6918	7185	7085	6847	6832	6471	6460	6104	5841	5923	5795	5835	5814	6073	6343	6533	6571	6824	6575	6630	6465	6529	6540	6799	7045	6752	6613	6285	6176	6248	6149	6226	6467	6681	6704	6754	6961	6900	7077	7417	7212	7132	6839	6633	6438	6210	5948
7042	6842	6906	7296	7415	7170	7106	7058	6808	6574	6253	6235	6070	5985	5880	5828	5884	6264	6574	6611	6821	6734	6602	6443	6582	6640	6849	7032	6860	6710	6415	6352	6333	6409	6520	6592	6630	6758	6743	6763	6815	7129	7180	7019	6815	6729	6627	6477	6300	6013
7203	7167	7165	7258	7274	7304	7129	7141	7144	6635	6791	6559	6388	6135	6095	5975	6227	6083	6392	6708	6758	6624	6440	6464	6308	6426	6661	6798	6726	6352	6431	6222	6376	6424	6376	6478	6691	6725	6636	6631	6626	6620	6796	6840	6585	6656	6572	6340	6225	6188
7588	7731	7599	7324	7501	7285	7139	7052	6988	7019	6961	6630	6547	6443	6357	6087	6129	6310	6408	6565	6628	6511	6311	6288	6104	6221	6223	6354	6320	6539	6416	6246	6168	6217	6283	6281	6342	6562	6243	6315	6334	6197	6369	6421	6679	6461	6629	6386	6160	6190
8015	7769	7782	7402	7194	7205	7338	7137	6898	6826	7046	6856	6872	6566	6330	6224	6223	6326	6466	6715	6666	6325	6092	6033	5961	5877	6033	6148	6096	6255	6236	6092	6056	6014	5870	6251	6217	6343	6119	5951	5921	5909	6072	6240	6574	6704	6450	6602	6632	6610
7888	7765	7456	7204	6998	6816	6948	6957	6885	6568	6588	6740	6517	6398	6283	6272	6195	6399	6348	6412	6649	6312	6126	6011	5707	5687	5827	5989	5992	6016	6081	5896	5735	5731	5749	6118	6026	5998	5969	5815	5709	5700	5809	6108	6480	6563	6645	6907	6718	6807
7788	7506	7280	7097	6903	6418	6489	6259	6415	6163	6319	6300	6380	6380	6295	6050	6060	6151	6106	6220	6354	6179	6065	5767	5624	5509	5682	5666	5827	6066	6005	5739	5611	5706	5852	5784	5891	5748	5697	5689	5694	5590	5784	6043	6233	6721	6819	6881	6852	7048
7530	7484	7296	6885	6782	6519	6232	6061	5978	6106	6026	6213	6274	6221	6314	6187	6136	6263	6189	6225	6332	6290	6002	5917	5875	5509	5549	5679	5641	6063	6007	5942	5914	5854	6031	6003	5842	5810	5864	5778	5632	5772	5845	5996	6427	6974	7024	7147	7133	6966
7276	7282	7430	7045	6720	6681	6411	6118	6086	6139	6090	6233	6266	6149	6258	6030	6215	6333	6284	6617	6405	6716	6567	6183	6101	5982	5951	5943	6117	6177	6128	6403	6145	6198	6225	6251	6337	6199	6017	6023	6070	6041	5982	6291	6619	7067	7395	7420	7154	7001
7161	7313	7285	6942	6793	6586	6482	6168	6082	6318	6161	6039	6147	6048	6140	6144	6222	6295	6298	6509	6603	6557	6610	6641	6512	6495	6266	6137	6285	6296	6497	6579	6662	6444	6553	6353	6353	6311	6397	6392	6420	6263	6389	6405	6744	6992	7326	7076	7194	6868
7166	7288	7112	6993	6718	6450	6374	6315	6139	6077	6100	5829	6068	5852	6018	5942	6104	6215	6119	6253	6243	6334	6583	6515	6548	6467	6436	6341	6300	6387	6591	6681	6848	6561	6614	6403	6491	6276	6433	6477	6223	6326	6236	6400	6636	6913	6943	6821	6572	6410
7139	7041	7024	6753	6694	6494	6297	6196	6131	6138	6204	6026	5766	5730	5627	5556	5530	5655	5683	5742	5888	6218	6178	6342	6606	6496	6402	6366	6263	6496	6528	6601	6781	6668	6572	6354	6316	6332	6069	6291	6410	6381	6277	6336	6389	6432	6478	6412	6392	6024
7085	6883	6829	6680	6625	6449	6282	6304	6334	6354	6341	6260	6159	5901	5692	5727	5466	5463	5467	5558	5538	5776	5968	6151	6222	6352	6415	6179	6188	6465	6354	6438	6552	6492	6463	6306	6332	6029	6313	6305	6343	6186	6403	6115	6250	6264	6322	6300	6233	5901
7012	7033	6666	6822	6689	6664	6430	6442	6477	6608	6524	6529	6425	6051	5847	5643	5486	5250	5480	5336	5391	5406	5703	5750	6289	6188	6188	6302	6229	6132	6345	6628	6343	6465	6231	6221	6173	6013	5820	6038	6105	6104	6001	5927	5972	6068	6174	6476	6235	5931
7029	6902	6733	6646	6559	6424	6356	6192	6608	6640	6734	6722	6584	6468	6398	5986	5767	5686	5519	5425	5361	5433	5645	5740	5938	6006	6056	6048	6179	6120	6302	6151	6295	6362	6115	6041	5990	5637	5770	5845	5990	5886	6176	5881	5851	5890	6336	6208	6420	6375
6756	7002	6803	6623	6436	6541	6391	6416	6393	6625	6804	6872	6851	6766	6598	6399	6046	5843	5626	5660	5421	5385	5508	5757	5822	5885	5821	6057	6073	6097	6038	6313	6356	6256	6121	5945	5722	5643	5839	5701	5943	6120	5958	6097	6139	6391	6490	6664	6695	6881
6617	6781	6947	6631	6666	6601	6608	6274	6477	6837	6856	7055	6976	6904	6774	6603	6342	6079	5881	5825	5728	5635	5857	5859	6061	5931	5776	5994	6229	6422	6377	6363	6485	6344	6289	6058	5962	6122	6028	5949	6100	6306	6258	6425	6551	6771	6854	7282	7224	7029
6301	6380	6438	6878	6841	6955	6914	6680	6578	6677	6630	6701	6912	7004	6777	6681	6213	6246	5977	5946	6217	6093	6076	6367	6214	6153	6198	6095	6392	6560	6439	6624	6721	6655	6433	6326	6115	6321	6333	6483	6662	6423	6693	6842	6700	7070	7450	7445	7260	7363
6108	6045	6168	6577	6961	7076	7131	6960	6612	6558	6659	6658	6770	6734	6429	6374	6295	6250	6097	6016	6168	6264	6233	6399	6419	6429	6218	6227	6452	6687	6750	7005	7194	7048	6777	6586	6454	6468	6489	6489	6714	6711	6809	6901	6998	7117	7375	7350	7318	7280
5898	5836	6169	6493	6868	7245	7349	7050	6759	6509	6503	6499	6365	6364	6301	6086	6142	5823	5974	5767	5912	6107	6273	6272	6449	6481	6374	6312	6502	6499	6865	7138	7301	7424	7074	6857	6554	6543	6397	6391	6437	6677	6812	6728	6804	6917	7026	6920	6940	6865
5997	5919	6174	6458	6968	7214	7234	7210	7080	6907	6612	6474	6530	6442	6483	6016	5965	5882	5710	5773	5869	6123	6206	6348	6542	6268	6394	6377	6342	6589	7000	7141	7408	7317	7305	7015	6636	6626	6543	6398	6432	6357	6358	6329	6460	6626	6636	6747	6712	6791
5958	5859	5995	6479	6773	7058	7307	7200	7152	7087	6957	6700	6499	6501	6473	6108	5871	5847	5804	5818	5961	6043	6119	6428	6468	6348	6309	6123	6154	6423	6657	6789	7254	7260	7271	7091	6951	6780	6590	6390	6241	6191	6119	6245	6201	6455	6509	6660	6528	6747
5985	5950	5910	6366	6761	7005	6833	6998	6855	7069	6909	6698	6627	6620	6496	6243	6092	5863	5956	5711	5906	6043	6196	6365	6279	6135	5969	5790	6072	6043	6349	6713	6926	7213	7111	7182	6771	6666	6298	6203	6124	5985	6058	6105	6094	6316	6529	6458	6659	6867
6352	6102	6108	6225	6509	6688	6766	6693	6704	6681	6706	6538	6483	6387	6443	6192	6183	6090	5953	5961	6007	5881	6148	6384	6202	6092	6015	5792	5691	5619	6128	6407	6710	7010	7024	6905	6790	6562	6162	6059	5925	5953	6022	6304	6442	6524	6881	6632	6958	7049
6283	5991	5875	6174	6337	6530	6333	6380	6222	6403	6260	6219	6457	6254	6183	6065	6336	6126	6065	6090	6163	6180	6363	6258	6306	6298	6005	5975	5822	5661	5983	6248	6612	6795	7031	7112	6856	6734	6405	6146	6198	6196	6245	6382	6792	6782	7036	7015	6863	7113
5968	5985	5817	6148	6328	6375	6470	6322	6242	6130	6021	5846	5794	5810	5896	5689	5949	6192	5943	6070	6186	6343	6450	6552	6283	6280	6124	5857	5824	5812	5991	6506	6606	6930	7178	7099	7233	6913	6600	6451	6468	6306	6243	6531	6754	6997	6878	7220	6947	6844
5974	5772	5871	5765	6121	6260	6262	6277	6241	5958	5869	5745	5558	5374	5433	5550	5681	5609	5776	5782	5856	6002	6311	6365	6285	6201	6160	6113	6115	5864	6164	6205	6533	6874	6962	6989	6985	6841	6503	6385	6230	6201	6470	6378	6697	6669	6647	6827	6726	6870
6160	5931	5746	5748	6208	6111	6177	6170	5953	6042	5983	5636	5497	5170	5154	5270	5205	5341	5451	5368	5528	5570	5768	5959	6002	6161	6187	5875	5938	5890	6011	6243	6649	6727	6762	6687	6694	6653	6204	6086	6079	6174	6238	6309	6490	6746	6758	6527	6550	6566
6456	6139	5782	5866	5926	6117	6050	6171	6139	6112	6005	5754	5454	5323	5343	5306	5228	5323	5328	5289	5343	5320	5500	5613	5648	5760	5949	5810	5797	5821	5976	6196	6616	6628	6365	6571	6496	6156	5851	5883	5919	5737	6107	6131	6406	6446	6558	6634	6754	6471
6615	6373	5943	5852	5868	5884	6051	6113	6336	6206	6173	6012	5860	5805	5637	5522	5595	5489	5297	5415	5414	5502	5726	5839	5681	5794	5681	5773	5740	5874	5965	6225	6372	6610	6701	6401	6231	5998	5948	5635	5724	5769	6009	6207	6405	6461	6567	6882	6797	6878
6605	6315	6021	6191	5996	5868	5992	6083	6194	6439	6286	6312	6257	6049	5962	5835	5783	5731	5705	5800	5667	5767	5899	6005	5871	5923	5873	6004	5738	6054	6095	6390	6504	6707	6542	6544	6256	5916	5738	6007	5722	6018	6050	6452	6619	6910	7077	7071	7185	7171
6316	6228	6225	6107	6123	6100	6088	6188	6285	6546	6249	6127	6049	5916	5956	5722	5782	5985	6027	5986	5940	5963	5866	6033	5913	5957	6149	5983	5966	6213	6297	6473	6527	6623	6884	6704	6427	5988	5904	6172	6063	6115	6485	6634	6745	7231	6880	7120	7105	7261
5930	5902	5872	6187	6247	6365	6452	6295	6458	6283	6342	5963	5637	5645	5590	5684	5609	5740	5872	5857	5938	5858	5897	6069	6018	6088	6286	6034	6022	6475	6442	6735	6770	6967	7030	6820	6577	6402	6156	6074	6171	6206	6464	6776	6732	7212	7055	6918	6731	6950
5839	5557	5527	5755	6164	6242	6302	6380	6597	6586	6258	6232	5848	5601	5415	5416	5377	5659	5758	5740	5759	5884	5932	5991	6007	6283	6349	6379	6505	6474	6864	6807	7017	7118	7165	6838	6735	6406	6163	6019	6377	6111	6396	6469	6699	6772	7077	6661	6769	6862
5771	5571	5402	5711	5830	6045	6252	6415	6728	6753	6760	6428	6021	5699	5520	5490	5258	5516	5561	5478	5747	5721	5946	6071	6050	6216	6317	6430	6377	6608	6658	6957	7000	7128	7074	6894	6594	6375	6114	5852	5695	5990	5943	6089	6321	6346	6477	6847	6828	7152
6053	5668	5583	5672	5959	5776	6131	6262	6637	6791	6856	6597	6243	5943	5636	5563	5377	5355	5315	5339	5546	5659	5764	5964	5743	5990	6335	6257	6232	6191	6560	6837	6640	6735	6914	6663	6302	6026	5825	5687	5679	5705	5674	5853	6054	6287	6563	6655	7276	7315
6091	5888	5806	5824	6072	6068	6152	6395	6604	6832	6901	6454	6300	6095	5817	5554	5475	5417	5479	5415	5559	5611	5823	6035	6018	6033	6041	6215	6299	6339	6545	6604	6770	6871	6757	6602	6621	6113	6053	5659	5759	5822	5869	5996	5987	6362	6494	6563	6929	6946
6122	5973	5892	6121	6228	6534	6633	6734	6932	6907	6909	6596	6138	6052	5902	5682	5468	5405	5438	5570	5919	5792	6178	6401	6433	6367	6340	6630	6601	6543	6573	6920	6986	7065	7024	7074	6768	6548	6317	6186	5975	5989	6481	6554	6417	6518	6423	6379	6540	6519
6154	6072	5921	6228	6568	6736	7093	7122	7190	7342	7181	6918	6619	6179	5814	5652	5639	5536	5668	5790	5913	6165	6213	6533	6685	6809	6672	6813	6832	7047	6962	7341	7338	7384	7434	7470	6945	6894	6766	6393	6505	6838	7162	7119	6965	6744	6579	6412	6262	6573
6364	6167	6083	6212	6553	6916	6974	7261	7528	7576	7457	7217	6776	6466	6032	5667	5579	5598	5537	5716	5813	5936	6219	6471	6780	6896	6934	7035	7073	6887	7098	7323	7412	7440	7340	7246	7167	6842	6500	6650	6561	7059	7427	7436	7092	7072	7038	6761	6650	7036
6463	6288	6209	6254	6616	6568	6732	7005	7202	7695	7663	7353	7047	6821	6129	5950	5622	5776	5572	5916	5851	5798	6010	6188	6573	6780	6786	6838	6916	6964	7051	7144	7035	7262	7180	7303	7018	6690	6555	6491	6655	6881	7301	7056	7390	7623	7680	7367	7358	7395
6450	6153	6134	6409	6320	6544	6514	6847	6981	7339	7585	7257	7060	6785	6602	6092	5881	6017	6006	6242	5979	6084	6143	6383	6467	6764	6956	6947	7196	7040	7052	7209	7030	7245	7105	7159	7065	6863	6679	6619	6747	7084	7423	7037	7543	8114	8303	7597	7529	7411
6298	6227	6225	6186	6497	6474	6643	6661	7122	7153	7260	7235	7001	6689	6503	6151	6148	6169	6399	6536	6415	6483	6529	6781	6805	6991	7236	7398	7408	7524	7659	7549	7567	7658	7453	7361	7328	7214	6867	6765	6782	7230	7366	7336	7846	8286	8246	7794	7403	7574
6296	6044	5967	6121	6338	6472	6640	6768	7043	7142	7217	7048	6699	6607	6213	6078	6036	6118	6367	6541	6625	6624	6681	6729	7159	7226	7530	7715	7704	7851	7621	7713	7830	7637	7668	7566	7450	7107	7047	6928	6947	7299	7600	7566	8002	8012	7958	7445	7234	7159
6254	6027	5997	6095	6216	6448	6730	6693	6980	7307	6955	6839	6931	6463	6171	5932	5896	5769	5961	6281	6312	6370	6601	6825	6594	7010	7079	7351	7603	7485	7620	7464	7627	7388	7458	7238	7378	6958	6878	6760	6947	7266	7754	7891	7871	7904	7641	7287	6938	6756
6530	6201	6149	6076	6211	6423	6306	6491	6945	7013	6813	7043	6625	6504	6102	5846	5826	5618	5930	6113	6281	6317	6357	6443	6419	6416	6691	7055	7110	7098	7087	7174	7047	7075	6859	6822	6728	6707	6451	6624	6779	7327	7570	7678	7713	7303	7247	6798	6419	6287
6895	6335	5991	6167	6340	6220	6306	6406	6657	6927	6843	6549	6515	6389	5838	5927	5560	5699	5895	6103	6167	6351	6560	6496	6545	6260	6515	6638	6918	6851	6918	6821	6647	6505	6667	6572	6589	6565	6382	6731	6590	6917	7360	7396	7172	6631	6268	6211	6073	5889
6796	6531	6429	6341	6396	6216	6437	6418	6551	6742	6599	6606	6315	5911	5988	5712	5792	5572	5939	5981	5986	6278	6396	6485	6474	6380	6583	6795	6775	6787	6565	6446	6571	6460	6365	6433	6603	6447	6508	6242	6515	6501	6654	6735	6761	6334	6260	5790	5921	5743
6784	6596	6399	6369	6598	6372	6346	6690	6433	6419	6669	6370	6022	5733	5625	5706	5454	5463	5480	5737	5927	6034	6406	6639	6221	6563	6553	6564	6467	6495	6483	6353	6316	6340	6247	6259	6379	6366	6288	6228	6092	6219	6240	6263	6399	6395	6118	6031	6013	6068
6506	6494	6680	6404	6384	6485	6387	6328	6475	6455	6313	6223	5980	5920	5746	5492	5658	5328	5329	5480	5716	6081	6345	6365	6487	6405	6458	6320	6257	6277	6317	6465	6348	6164	5974	6065	6025	6195	6299	6146	6106	6087	6528	6493	6667	6757	6575	6695	6458	6451
6593	6635	6452	6720	6557	6421	6174	6333	6278	6227	6227	6208	6052	6153	5589	5691	5828	5845	5666	5631	5996	6097	6516	6680	6431	6517	6196	6206	6118	6125	6054	6060	6005	5980	5941	5945	6051	6113	6269	6231	6504	6569	6727	6807	7146	7196	7081	6919	7028	6940
6471	6672	6659	6842	6903	6643	6424	6264	6097	6329	6110	6002	6211	5831	6010	5681	5738	5938	5923	5991	6150	6558	6690	6944	6910	6521	6374	6081	6027	6187	6036	5859	5870	5916	6054	6160	6383	6289	6379	6474	6706	6817	6891	7289	7336	7461	7446	6949	6881	6719
6660	6516	6449	6689	6765	6438	6384	6165	6186	6242	6189	6178	5755	5789	5565	5543	5523	5678	6016	6184	6208	6477	6670	7060	6929	6752	6433	6281	6054	5856	5919	5886	5770	5998	6043	6129	6109	6458	6480	6481	6683	6847	6802	7148	7300	7298	7122	6857	6638	6565
6490	6315	6327	6611	6613	6392	6230	6172	5985	6158	5974	5689	5519	5472	5416	5310	5419	5462	5672	5977	5917	6244	6492	6766	6729	6583	6227	6169	5967	5806	5709	5850	5825	5870	5881	5947	6008	6243	6277	6381	6531	6797	6939	7030	7055	7087	6756	6712	6587	6438
6470	6320	6261	6444	6580	6420	6241	6140	6260	6104	5856	5750	5412	5453	5423	5373	5474	5524	5647	5790	5740	6033	6264	6472	6617	6622	6348	6113	5891	5651	5705	5564	5569	5748	5730	5817	5944	6111	6168	6472	6473	6743	6784	6771	7033	6985	6741	6821	6607	6532
6713	6431	6388	6354	6487	6531	6226	6217	6138	6211	6008	5708	5717	5424	5556	5445	5408	5759	5847	5948	6024	6233	6475	6731	6807	6667	6422	6323	6118	5792	5668	5590	5670	5823	5783	5958	5925	6039	6340	6586	6753	6806	7285	7257	7202	7198	7138	6952	6680	6637
7070	6801	6369	6326	6569	6497	6318	6099	6291	6121	6088	5891	5797	5529	5408	5463	5618	5821	5862	6108	6285	6511	6582	6882	6983	6947	6718	6745	6321	5976	6011	5704	5759	5763	5850	5761	6270	6470	6571	6744	6815	6929	7214	7365	7453	7408	7210	6784	6653	6546
7050	6768	6521	6516	6392	6399	6497	6373	6443	6352	6128	6132	5991	5706	5495	5445	5598	5702	6067	6273	6517	6560	6697	6879	6984	6915	6995	6766	6852	6221	6140	5935	5860	5776	5909	6139	6371	6530	6723	6911	7017	7219	7190	7432	7337	7294	6923	6823	6777	6561
7021	6757	6610	6144	6267	6380	6400	6486	6541	6535	6455	6430	6124	5897	5799	5832	5772	6017	6271	6398	6408	6554	6790	6999	7059	7133	7144	7148	6840	6557	6176	6127	6047	5974	6174	6250	6318	6662	6852	7070	7078	7228	7287	7615	7323	7343	6948	6774	6971	6994
6721	6704	6630	6488	6195	6253	6533	6867	6770	6743	6672	6369	6151	6047	5972	5914	6180	6301	6379	6631	6501	6734	6983	7090	7153	7265	7244	7322	6979	6720	6590	6225	6269	6141	6269	6492	6560	6555	6863	6895	7335	7383	7307	7758	7345	7343	7094	6990	6934	6871
7026	6541	6384	6514	6465	6382	6420	6594	6794	6560	6356	6339	6221	6246	5993	6142	6248	6447	6549	6637	6648	6831	7064	7149	7245	7297	7417	7275	6937	6803	6608	6513	6441	6331	6298	6685	6487	6516	6787	6873	7083	7286	7420	7502	7235	7244	6953	6670	6648	6724
6737	6728	6489	6241	6421	6430	6629	6322	6595	6420	6175	6249	6116	6058	6003	6152	6297	6326	6307	6479	6329	6581	6660	6941	7093	7031	7282	7123	6969	6661	6700	6646	6543	6659	6457	6509	6610	6966	7037	7002	6929	7326	7253	6963	7050	6751	6539	6461	6214	6445
6586	6428	6301	6393	6441	6295	6261	6209	6434	6331	6196	5804	6051	6068	5989	6178	6169	6348	6265	6147	6430	6456	6710	6970	6883	6961	6911	6871	6774	6660	6343	6447	6547	6284	6581	6680	6803	6858	6909	7167	7101	7163	7021	6795	6614	6363	6230	6266	6241	6422
6953	6495	6264	6277	6545	6206	6118	6109	6317	6212	6199	6214	5980	6050	6167	6002	6544	6235	6409	6419	6376	6331	6602	6603	6770	6824	6752	6540	6361	6249	6333	6351	6609	6365	6678	6789	6872	6996	7161	7272	7222	7222	6905	6782	6383	6265	6082	6126	6281	6317
6726	6744	6494	6367	6181	6235	6288	6053	6028	6108	6186	6030	6207	6002	6202	6124	6250	6728	6539	6709	6512	6659	6647	6719	6726	6692	6629	6444	6337	6195	6302	6488	6458	6776	6910	7050	7330	7293	7282	7247	7211	7226	6972	6559	6165	6082	5940	6120	6022	6245
6701	6731	6306	6568	6352	5965	6058	6106	5936	6016	6302	6066	5937	6174	5998	6461	6392	6656	6731	6717	6515	6560	6816	6612	6730	6696	6307	6267	6111	6013	6384	6409	6628	6862	7036	7099	7202	7319	7404	7288	7401	7267	6965	6690	6359	6113	5904	5874	6157	6102
6797	6329	6207	6356	6189	5667	5761	5873	5819	5993	5926	6213	6135	6278	6263	6240	6440	6536	6673	6640	6725	6548	6760	6637	6749	6591	6527	6326	6106	6177	6085	6468	6553	6824	6775	6801	7126	7287	7195	7333	7387	7144	7021	6595	6333	5969	5962	5972	6029	6200
6498	6499	6224	6040	5936	5905	5542	5535	5668	5840	6026	6086	6258	6304	6468	6460	6720	6574	6481	6612	6617	6627	6684	6515	6547	6565	6487	6241	6405	6106	6184	6429	6632	6867	6882	6874	7004	7055	7034	7275	7389	6898	6830	6569	6474	6015	5930	6086	6045	6257
6344	6547	6401	6297	5763	5717	5539	5478	5622	5764	6006	5970	6341	6335	6333	6398	6432	6595	6516	6593	6518	6615	6402	6438	6532	6478	6244	6258	6405	6349	6377	6436	6379	6592	6724	6871	6891	6849	7029	7002	7184	6762	6809	6409	6079	6130	5852	6124	6242	6242
5997	6350	6386	6196	6110	5528	5569	5282	5234	5657	5875	5993	6073	6144	6116	6197	6256	6243	6474	6264	6499	6415	6360	6348	6113	6352	6273	6276	6304	6274	6520	6482	6326	6524	6621	6647	6831	6887	7006	6882	6818	6728	6621	6152	6002	5943	5927	6045	6138	6312
6254	6098	6212	6364	5990	5642	5540	5350	5340	5415	5652	5729	5933	6120	5989	5976	6393	6131	6358	6307	6170	6379	6415	6150	6234	5925	6001	5985	6157	6246	6230	6353	6423	6476	6497	6754	6478	6535	6646	6701	6645	6420	6248	6135	5993	5787	5871	6026	6129	6391
6278	6295	5868	6209	6185	6089	5435	5663	5534	5536	5627	5831	6035	5941	6197	6153	6278	6281	6275	6331	6359	6335	6402	6232	6209	6075	5964	5930	6245	6156	6337	6345	6590	6454	6670	6595	6514	6433	6468	6332	6375	6458	6275	6109	5959	5893	6070	6279	6515	6765
6046	6172	6044	6157	6312	6031	5808	5671	5839	5866	5769	5993	6142	6086	6354	6303	6260	6299	6183	6370	6411	6688	6662	6601	6137	6327	6040	6018	6115	6227	6324	6390	6473	6665	6687	6673	6351	6441	6404	6328	6386	6327	6140	6184	6105	6084	6320	6468	6621	7003
5552	5991	6233	6161	6001	6217	6003	5593	5948	6067	5919	6043	6099	6140	6178	6186	6029	6188	6277	6452	6570	6637	6570	6640	6209	6297	6049	6109	6049	6379	6448	6486	6446	6561	6512	6460	6282	6240	6180	6322	6109	6219	6006	6024	6020	6133	6484	6442	6718	6884
5256	5659	6219	6313	5956	5906	5908	5712	5579	5906	6012	5905	6130	6096	6094	6029	5963	5904	6076	5959	6314	6322	6502	6327	6275	6346	6057	5957	6112	6197	6570	6374	6619	6409	6330	6153	6087	5963	5834	5951	6013	6083	6132	6017	6159	6085	6410	6373	6708	6529
5485	5440	5721	6264	6049	5664	6067	5989	5527	5891	6083	5832	6095	6109	5893	5978	5865	5920	5896	6039	6190	6273	6481	6406	6241	6210	6307	6229	6296	6383	6492	6353	6475	6473	6135	6289	5941	5526	5567	5803	5843	6160	6071	6160	6216	6323	6297	6499	6557	6457
5788	5352	5490	6202	6127	5817	5923	6170	6072	6019	6355	6187	6153	6220	6029	5924	5966	5981	6128	6135	6182	6508	6353	6460	6634	6612	6443	6455	6602	6812	6483	6777	6688	6554	6408	6018	5824	5597	5527	5784	5850	6098	6135	6392	6471	6337	6586	6517	6344	6244
6251	5745	5442	5874	6472	6059	5752	6413	6504	6180	6574	6381	6388	6262	6136	6357	6329	6308	6146	6255	6195	6463	6562	6712	6543	6556	6687	6836	6554	6664	6716	6975	6637	6762	6297	5994	5826	5797	5551	5871	5832	6126	6154	6250	6317	6418	6421	6506	6250	6279
6651	6474	5721	5782	6457	6457	5961	6383	6619	6479	6643	6746	6396	6667	6476	6381	6362	6035	6153	6267	6124	6465	6546	6761	6894	6738	6804	6946	6727	6791	6687	6853	6748	6726	6409	5997	5955	5749	5630	5871	5924	6078	6008	6125	6152	6321	6407	6350	6471	6109
6826	6946	6224	5921	6370	6864	6229	6117	6821	6624	6433	6804	6390	6620	6603	6179	6488	6249	6271	6452	6663	6651	6656	6846	7094	6889	7011	6891	6949	6928	6904	6804	6575	6424	6377	6388	6188	5937	5923	6110	6146	6309	6214	6084	6056	6351	6475	6469	6308	6229
6855	7485	6811	6120	6554	7289	6705	6386	7082	6706	6567	7045	6763	6616	6929	6424	6510	6677	6734	6809	6905	6952	6768	6951	6967	7148	6967	6934	6980	7190	7309	6866	6742	6615	6369	6284	6262	6293	6161	6343	6522	6369	6333	6243	6393	6274	6464	6415	6355	6186
6664	7472	7307	6350	6612	7446	7245	6889	7156	7364	6633	7291	6952	6732	7005	6900	7022	6932	6899	6909	7133	7126	6894	7074	7322	7113	6878	7104	7090	6965	7172	6755	6749	6581	6391	6384	6332	6336	6541	6476	6655	6656	6583	6534	6377	6321	6385	6347	6095	6274
6614	7691	7676	6907	6539	7466	7513	6776	6892	7338	6613	6866	6931	6623	6990	6690	6978	6523	6782	6723	6904	7008	6961	7177	6995	7110	6907	6840	6701	6877	6553	6405	6559	6422	6120	6310	6350	6236	6389	6628	6630	6817	6637	6443	6555	6423	6339	6198	6125	6005
6333	7059	7455	6644	6460	6903	7296	6351	6536	7025	6399	6296	6720	6380	6780	6504	6624	6481	6347	6553	6682	6806	6820	6856	6784	6531	6793	6844	6551	6482	6365	6251	6200	6003	5935	5949	6042	6197	6261	6524	6674	6726	6555	6669	6322	6452	6065	6127	5934	5869
6030	6564	7202	6501	5914	6573	6852	6016	6115	6557	5711	6034	6354	5971	6415	6336	6396	6316	6339	6597	6690	6646	6782	6700	6501	6526	6510	6507	6529	6534	6546	6220	6188	5858	5879	6063	6179	6276	6244	6494	6483	6440	6652	6386	6336	6285	6187	5802	5890	5593
5752	6426	7016	6271	5728	6204	6357	5749	6103	6375	5683	6120	6204	5817	6209	6177	6414	6263	6479	6675	6708	6748	6748	6864	6488	6575	6738	6641	6535	6506	6421	6379	6115	5948	6137	6087	6305	6494	6460	6588	6584	6749	6299	6312	6461	6115	6051	5835	5517	5492
5589	6546	6603	6049	5760	6297	6391	5707	5880	6404	5855	5828	6101	5765	6080	6070	6448	6443	6508	6610	6512	6694	6643	6551	6579	6498	6489	6524	6355	6378	6354	6097	6165	5958	6087	6226	6522	6551	6520	6490	6545	6631	6414	6386	6115	6107	5976	5746	5766	5780
5638	6262	6578	5704	5268	6215	6377	5703	5828	6217	5647	5640	5934	5690	5993	6058	6381	6470	6430	6538	6404	6642	6664	6600	6476	6423	6479	6374	6270	6217	6162	6126	6060	6079	6034	6434	6566	6672	6563	6642	6541	6461	6254	6127	6255	5828	5785	5898	5769	5930
5641	6157	5993	5121	5139	5969	6190	5541	5841	6038	5340	5598	5881	5424	6191	6014	6375	6280	6290	6586	6520	6622	6364	6656	6576	6539	6579	6255	6332	6199	6067	6099	6106	5990	6277	6488	6463	6764	6493	6629	6331	6376	6245	6062	5921	5951	5700	5852	5855	5882
5586	5979	5706	4964	5067	5762	6004	5549	5870	6287	5677	5726	5877	5659	6317	6057	6468	6287	6377	6292	6433	6467	6381	6490	6391	6671	6630	6518	6370	6324	6365	6083	6184	6349	6450	6477	6695	6758	6599	6499	6450	6309	6122	5991	5955	5839	5653	5712	5829	5829
5924	6199	5610	5117	5405	6025	5819	5616	6372	6296	5739	5979	5962	5851	6200	6110	6541	6551	6394	6206	6259	6432	6142	6420	6451	6694	6674	6651	6390	6262	6060	6147	6425	6543	6747	6673	6609	6622	6573	6335	6303	6238	6172	6144	6057	5953	5723	5810	5850	5961
6381	6232	5694	5415	5997	6175	5763	5763	6541	6484	6053	6461	5960	6189	6529	6406	6699	6584	6630	6153	6152	5955	5924	6183	6573	6676	6821	6691	6496	6243	6140	6277	6372	6586	6827	6645	6589	6501	6402	6414	6180	6019	6251	6058	6150	5911	6093	5985	6091	6052
6461	5970	5576	5585	6004	6098	5780	6086	6590	6215	6435	6524	6124	6663	6755	6627	6889	6651	6705	6389	6310	5899	6138	6152	6678	6638	6848	6752	6595	6399	6620	6557	6777	6744	6794	6860	6531	6456	6099	6339	5966	5996	6016	6056	6006	6147	6022	6202	6138	6231
6549	5512	5357	5826	6037	5815	5760	6130	6323	6161	6658	6805	6585	6780	6584	6812	6879	6751	6788	6318	6217	5887	6122	6206	6620	6682	6645	6622	6295	6559	6470	6852	6787	6852	6936	6818	6492	6334	6252	6270	6225	6147	6074	6006	5962	6087	6002	6065	6133	6137
6229	5434	5737	6147	5970	5631	5681	6191	6190	6323	6715	6638	6535	6928	6669	6681	6542	6463	6530	6203	6198	5989	6132	6146	6354	6549	6470	6414	6070	6028	6370	6581	6690	6720	6744	6507	6221	6020	6150	6172	6152	5976	6036	6080	5994	6133	6015	6005	5943	5958
5961	5825	6197	6697	6324	5836	6074	6428	6040	6516	6690	6547	6531	6776	6412	6588	6359	6394	6304	6345	6177	5952	6141	6100	6232	6439	6272	6375	5991	6117	6234	6366	6565	6491	6504	6364	6210	6101	5802	6012	5999	5960	5963	6042	6176	6165	6237	5979	6016	5642
5707	6023	6476	6868	6340	6166	6530	6272	6148	6556	6728	6555	6887	6758	6457	6575	6222	6478	6483	6658	6415	6480	6210	6458	6388	6646	6427	6370	6320	6163	6346	6356	6523	6604	6428	6434	6082	5981	5934	6055	5920	5956	5987	6053	6191	6342	6269	6335	5975	5927
6018	6271	6526	6432	6335	6710	6696	6481	6482	6755	6764	6756	6951	6939	6912	6860	6349	6461	6261	6792	6724	6737	6469	6792	6516	6695	6598	6360	6235	6425	6295	6712	6644	6505	6441	6275	6230	6102	6178	6345	6371	6246	6354	6253	6163	6313	6297	6391	6323	6030
6480	6260	6124	5965	6369	6453	6549	6368	6565	6688	6740	6915	7001	6762	7175	6541	6664	6615	6225	6559	6637	6646	6683	6632	6536	6439	6637	6272	6401	6178	6242	6503	6456	6415	6276	6115	5928	6322	6269	6493	6499	6572	6692	6493	6513	6582	6501	6389	6433	6143
[truncated: 920 more columns]
