# Supplementary material for: Spatial Resolution and Refractive Index Contrast of Resonant Photonic Crystal Surfaces for Biosensing
Source: IEEE Photonics J. Author manuscript; Available in PMC 2015 Sep 7. (PMC4561521; doi:10.1109/JPHOT.2015.2435699)
Supplement: fig2_data [file NIHMS64775-supplement-fig2_data.gz › Volumes/graham/MacBook_backup/PhD_folder_2015_06_02/paper_improvements/IEEE_J_Photonics/final_files/data_files/fig2/0pc_p555f85/i30.csv]

860	982	975	997	1007	979	1015	1006	985	1020	1039	1084	1013	1015	1061	968	1001	954	955	971	991	959	1010	1047	1003	991	1005	972	947	964	917	934	1008	994	982	960	1012	943	949	987	1012	1130	1018	1039	958	1033	1031	1057	1093	1013
902	935	944	956	980	1021	955	992	1012	931	948	1036	999	980	966	947	947	1042	959	975	963	994	1068	975	943	975	938	970	979	994	967	932	965	1014	938	953	950	1006	987	1018	1015	1056	957	1063	992	984	1002	1058	982	1044
912	905	931	942	986	998	992	952	971	963	953	974	921	954	983	1025	1006	1032	985	1008	989	984	951	969	983	944	926	989	988	918	980	966	963	970	977	983	980	989	925	984	987	946	962	1016	924	969	1060	992	1017	1063
972	953	1035	952	997	997	941	997	931	954	968	910	1005	938	1018	992	959	1036	1063	1019	966	987	989	958	944	918	923	938	973	911	915	962	954	977	956	965	916	960	974	959	988	993	974	978	977	955	949	1011	987	1002
943	1002	942	958	950	980	958	969	959	947	967	912	1022	1013	1047	1031	1092	1024	1010	1055	960	1032	979	938	913	914	891	906	951	902	972	984	991	946	954	900	1004	956	957	943	955	999	982	947	1006	992	1051	994	1001	980
961	998	952	938	939	967	986	997	942	1016	984	998	966	981	1000	1042	1005	1040	955	921	1000	975	1001	975	934	930	956	968	973	923	968	965	915	890	857	891	887	897	1008	920	977	914	1037	997	1010	1028	1018	1022	1032	1004
913	949	1009	936	966	925	947	955	995	972	947	1015	1003	999	1000	1006	996	932	975	929	975	903	977	950	897	964	955	932	991	914	894	959	938	892	959	932	937	946	921	951	975	964	976	1041	990	1012	988	1005	975	998
965	1010	1006	967	1004	931	968	991	966	968	982	998	991	981	931	990	1014	958	908	926	882	954	922	997	1010	928	951	992	924	978	923	907	925	928	888	932	982	988	983	966	997	900	929	1014	1006	974	982	987	905	961
998	1013	978	1011	980	1025	934	1006	962	978	1046	1045	980	958	958	975	1010	992	984	912	955	931	986	986	958	904	956	903	977	914	953	986	974	925	959	888	960	980	1004	937	1018	954	924	960	998	995	1034	990	966	966
1035	1012	1011	935	908	1060	1017	1001	1013	980	1058	977	959	953	971	917	1016	984	977	920	1001	967	951	959	994	1008	931	991	972	978	961	931	930	948	936	962	945	977	965	928	943	912	961	991	993	935	1004	978	1027	1001
1046	1067	999	942	1018	1002	1044	1030	996	981	968	942	943	937	989	997	989	962	918	931	917	1024	992	910	969	1006	959	928	959	955	936	936	1002	930	940	945	982	906	977	930	916	938	979	933	977	1017	1021	1002	984	986
1027	1042	1015	991	997	1025	966	1038	954	985	978	970	918	938	962	966	1015	940	976	1014	920	929	956	988	999	995	908	945	954	898	927	928	900	866	969	928	908	1013	910	952	882	965	946	1004	949	1004	1040	1037	949	1015
971	1030	966	1054	1027	1009	1009	952	944	993	906	977	989	977	934	958	947	1025	974	930	967	961	979	943	947	914	953	926	940	974	978	908	934	919	943	902	959	958	973	908	940	920	929	985	970	970	1041	980	1033	990
985	1051	975	965	968	1011	947	961	946	974	955	1002	984	990	957	974	1001	972	1020	977	941	970	917	952	943	922	913	937	882	973	950	889	920	927	899	887	940	928	872	933	975	883	884	918	916	974	985	1006	1013	967
1019	952	903	966	960	991	905	989	933	1001	1029	958	971	1000	1020	986	1009	999	943	976	949	960	907	955	973	909	917	899	935	997	954	944	951	944	945	905	936	934	984	942	945	927	887	956	983	981	950	1031	975	977
1000	981	951	1001	968	974	952	940	974	937	1010	965	994	970	969	955	976	1009	998	949	895	930	967	896	1014	955	1006	942	978	923	974	930	973	967	977	934	901	933	882	1016	917	893	974	902	944	1000	1007	1000	966	1011
1007	958	944	932	951	913	943	972	971	985	1007	986	913	970	1024	972	981	935	948	955	915	894	958	984	933	942	901	936	939	921	895	958	903	937	938	944	879	977	950	975	925	933	944	920	989	972	984	977	991	1039
1025	920	976	946	998	975	940	929	1011	994	992	971	1016	997	995	1006	946	970	962	985	962	935	959	996	977	919	949	923	956	939	907	994	1018	926	976	1003	936	962	950	970	960	946	902	976	933	959	999	997	993	1013
1031	969	948	1013	1013	1004	999	987	996	1008	899	976	976	991	959	944	964	941	1036	994	959	954	971	960	972	938	1016	976	925	972	954	915	962	1045	937	933	900	953	932	933	998	886	1025	965	870	967	909	1011	975	1010
1000	985	1016	1070	980	1012	981	1011	1023	1001	996	953	969	1017	956	951	951	918	969	950	918	971	949	975	932	945	955	899	917	942	905	906	1035	955	963	995	970	966	889	1009	1025	963	953	971	976	972	995	1005	996	970
1028	985	994	1013	987	951	985	996	995	951	876	947	920	932	942	931	1034	991	905	962	937	954	925	897	963	939	959	963	896	937	988	905	940	1005	992	994	986	907	976	950	1008	989	1011	959	947	981	988	994	1062	1019
951	1013	935	948	1025	995	962	992	973	911	953	943	964	983	987	993	972	966	988	980	970	1046	925	980	899	965	956	923	950	949	971	913	968	960	1003	996	930	973	903	889	1008	893	930	940	928	948	997	986	983	950
922	965	954	969	947	996	931	910	1009	981	1000	955	964	944	957	1025	1045	1007	967	994	1039	1032	961	964	906	980	918	960	982	986	925	919	932	957	923	951	1004	928	941	919	868	977	937	946	958	940	1022	963	974	935
961	967	1013	978	943	933	953	931	984	934	1016	991	980	1003	1056	962	1029	1010	986	1003	995	986	951	957	942	989	941	970	961	997	954	958	970	986	986	948	954	1010	999	923	928	971	960	933	1030	976	988	990	923	926
1000	958	977	1001	971	1008	985	983	1047	987	952	1019	950	993	984	967	1050	958	1013	1023	937	1044	989	950	1013	968	974	1026	966	917	956	892	905	1008	983	957	1036	943	976	948	959	916	1009	972	964	978	947	970	932	960
1031	937	977	983	1002	1014	996	1052	1082	1023	1043	988	980	989	962	1004	1011	1025	960	982	928	999	975	1010	954	982	933	959	944	973	939	968	930	970	993	950	1036	968	994	995	989	986	1014	1028	1002	1059	936	985	1012	942
1069	998	989	990	975	965	976	1040	1008	1027	1044	1012	981	975	973	942	1036	966	1006	995	964	1016	978	1048	954	991	920	994	931	945	967	914	946	946	1007	994	1018	1007	994	996	1021	1072	1009	967	1012	971	992	982	972	988
977	1004	1045	990	1017	963	1019	967	1045	1006	1007	1006	969	950	908	943	1016	965	1035	988	1066	1003	981	985	953	963	942	964	973	995	966	914	945	931	1009	1025	1035	1026	981	1020	991	999	1021	1006	1030	980	1003	1031	1071	961
1027	1016	1068	952	992	974	1007	1031	988	1010	1004	1020	988	977	971	982	979	982	970	977	1005	961	1031	974	1019	882	1004	987	973	980	965	965	959	924	993	987	1017	1024	1029	1014	1016	1040	1032	971	1004	989	973	980	1050	989
1034	981	988	1014	1095	1010	972	942	1015	968	996	1003	991	942	936	1037	977	994	1003	1003	963	1000	955	992	978	950	979	983	1007	975	1034	908	906	940	955	1011	985	1011	1007	982	1045	988	1030	988	1085	1021	989	983	1034	1032
988	975	1019	1010	1022	931	955	961	962	1017	994	1015	990	984	990	984	957	937	966	953	983	1005	1011	996	1025	1005	948	1030	981	976	1013	937	933	949	953	1021	1055	1001	975	972	1029	990	984	1051	994	1049	1032	1009	984	998
1009	971	975	987	1047	911	983	1040	982	990	1041	1036	999	1042	962	980	964	946	963	1002	981	1023	1052	978	1059	1004	1008	951	1038	992	989	1004	898	1007	987	1075	1029	1016	977	994	989	981	991	1000	1035	1000	961	1014	975	968
1049	1042	1034	956	1042	992	989	975	989	1003	1000	973	1005	1018	971	945	991	979	920	995	986	1021	1010	997	977	1021	1027	986	996	949	1019	963	941	1016	995	992	1019	1024	1051	996	967	1009	1041	1073	996	1007	941	964	959	1039
1090	1062	1016	981	971	1064	981	1008	1036	923	1007	1015	1015	981	1040	1049	1060	945	982	987	1061	993	1015	1015	989	999	1056	1033	1020	959	990	1028	1011	1047	936	988	978	957	964	969	1014	999	1092	1040	1008	968	970	997	1022	1057
964	1012	1044	1024	1003	1002	986	981	999	942	983	983	1025	1006	1030	1020	1019	1064	1014	1069	1011	979	969	992	989	1025	987	1006	998	1012	958	1029	1019	1013	956	955	1012	1050	956	969	973	985	981	1002	1034	988	1000	1043	1028	964
1061	970	984	1013	1056	975	985	945	892	968	1003	966	1021	997	1020	993	1076	989	996	1009	1033	950	984	975	984	1004	976	1061	981	1026	994	1027	965	975	1037	965	1000	1014	1003	968	999	993	1018	986	978	1026	1011	970	949	946
1031	1060	1085	1065	976	1015	1022	973	994	982	972	1061	1004	1007	1002	982	991	1021	985	1004	999	1018	969	978	982	1013	964	974	988	1041	944	959	983	946	996	957	961	1089	958	1020	993	892	1015	1067	1016	1004	1034	1021	1032	955
1051	1051	1045	1017	1060	1032	945	997	944	993	1008	1062	1031	1015	1012	1070	996	1054	993	995	979	1042	971	1037	988	983	993	977	1024	1022	966	1028	1028	1018	1014	1015	1086	1028	985	1008	979	1018	1050	1067	1085	1009	963	1000	961	973
1060	1021	1129	1022	1061	958	942	947	965	1035	987	983	1022	1008	1029	1008	1054	993	964	1012	1060	1005	1042	930	998	1011	1022	965	1039	978	992	1065	1069	1062	1076	1053	1014	1024	1024	1010	976	1018	1046	1051	1037	1042	1002	941	1030	1024
1054	1047	1071	1064	1072	968	998	965	963	996	1002	1018	984	994	995	987	1036	979	997	1031	1079	1017	1016	1011	1030	1004	954	1021	964	1019	1058	1077	1055	1074	1020	1010	1033	1090	1039	1025	1078	988	1029	1013	1047	1006	1009	957	1033	967
1044	1118	1048	1022	990	1005	1004	986	943	979	1025	970	997	1092	1013	1099	1015	1018	1059	1052	988	1025	1023	1025	1050	952	974	985	1052	1105	1131	1061	1080	1050	1028	1056	1016	1076	1070	1033	1008	1037	1046	1037	1054	1021	1032	959	1041	1039
1040	1063	1083	1015	1029	1056	1032	1072	999	1041	903	1018	1047	1008	974	1001	1083	1020	1040	1048	1015	1067	1027	1055	1098	1069	1064	1058	1052	1025	1068	1033	1000	1063	1085	1047	1012	1075	1123	1049	1055	1014	1027	1035	1113	1064	1009	937	1012	1006
1069	1088	1107	1103	1030	1036	1020	1013	1048	1087	982	996	980	997	998	1014	990	981	974	1035	993	1027	1088	1098	1021	1064	1041	1063	1112	1078	1007	1026	1079	1082	1007	1098	1053	1081	1054	1072	1049	1000	1052	1008	1056	1003	1065	1028	992	987
1045	1090	1055	1083	1036	1011	982	1022	930	994	985	1038	1008	977	1003	1051	1018	989	995	1088	1082	1101	1078	1112	1087	1096	1050	1084	1063	1035	1094	991	1077	1056	1104	1048	1003	1069	990	1070	1013	1040	989	1066	1011	1066	1042	975	977	1017
1085	1040	1069	1075	1068	1055	1040	980	1010	1074	1055	994	1060	982	994	988	971	990	1017	1053	1119	1210	1175	1093	1107	1059	1006	1003	1038	983	1061	1068	1022	1049	1076	1031	1063	1076	1018	1019	1057	1085	1026	1055	965	1029	1016	1005	1009	1046
1065	1023	1070	1035	1015	979	1049	1041	1028	1040	1070	1005	1028	1001	1053	958	1078	1071	1048	1001	1023	1105	1114	1097	1020	1054	1041	1033	1056	1066	1086	1039	1048	975	1015	1019	1018	1032	1079	1015	1052	1022	1016	1072	1063	1075	976	1040	1038	1010
1084	1025	1055	1068	1018	1083	1106	1026	1010	951	1060	1040	1075	1006	999	1091	1031	996	1111	1046	1092	1046	1104	1091	1079	1079	1052	1122	1054	1058	1080	1006	1057	1035	1012	1034	1061	1048	1082	965	1037	1000	980	1020	1051	1008	1096	1090	1033	1026
1096	1044	1095	1056	1024	1088	1036	1018	1049	1022	1024	1057	1056	1037	1039	1077	1074	1090	1068	1038	1058	1080	1054	1029	1143	1059	1068	1071	1080	1012	1004	1021	1033	976	1012	1051	1048	1055	1062	990	959	1006	947	1000	1085	1009	1012	998	1020	1093
1045	1021	1081	1045	1030	1063	1011	968	1034	1024	957	1035	1023	1063	1038	1086	1047	1012	1119	1075	1080	1082	1117	1072	1051	1077	1084	1059	984	1017	1037	1036	1071	990	1093	1023	1052	1035	1063	988	1000	1034	1091	1054	1052	996	1041	1067	1025	1077
1097	1046	1051	1059	1105	1091	1022	1045	1008	977	1023	1019	1058	1020	1023	1080	1091	1077	1077	1068	1107	1004	1059	1057	1072	1016	1001	1085	1032	1032	1024	1128	954	984	986	991	1034	1052	969	1034	1044	1009	1041	1086	1003	997	1008	1039	1119	1023
1090	987	1049	1029	1054	1028	1044	1032	1055	1043	1064	1067	995	1094	1096	1063	990	1080	1048	1017	1056	1055	1051	1060	1021	1057	1044	1049	1084	1054	1047	1049	1047	1028	1013	971	974	1101	1080	1041	1033	1037	1021	1014	1034	1020	1109	1098	1047	991
1087	1055	1073	1014	1072	1059	1062	1087	1065	1034	1034	1051	996	1081	1038	1038	1041	1001	1040	975	1055	1061	1086	977	1067	1023	1023	1006	1064	1066	1010	994	1015	980	988	969	1043	996	1039	1045	1028	1002	970	951	1088	1002	1073	1058	1012	1045
1124	1092	1107	1112	1088	1013	1026	1100	1089	1037	1086	1025	1075	1043	1060	1030	1066	1069	993	1046	1048	1022	1070	977	1019	987	1049	1015	1057	999	1020	1013	1007	1019	1045	1030	1039	1015	995	1042	1100	972	1039	1087	1054	1018	1086	1060	1007	1019
1055	1043	1033	1174	1099	1042	1083	1058	1034	1030	1023	981	1100	1059	1061	1051	1086	1060	1048	1047	1094	1031	1054	1006	962	1006	1006	969	1031	1061	1040	989	1061	1092	1028	1104	1098	1008	1004	1017	969	1050	1003	1060	1063	1056	1046	1027	1105	1108
1013	1117	1076	1064	1086	1074	1043	1079	983	1078	1128	1009	1093	1139	1097	1119	1031	1070	1078	1057	1068	1053	1056	1019	1028	972	1048	1015	1077	1026	1024	1068	1042	1103	1084	1035	1057	1067	1052	1053	1096	1018	1080	1050	1097	1115	1055	1126	1095	1012
1104	1073	1094	1010	1071	1040	1086	1081	1084	1022	1073	1029	1115	1067	1034	1066	1089	1072	1024	1005	1144	1000	1054	1022	1018	1061	1032	1040	1057	1044	1034	1071	1039	1077	1105	1006	1035	1064	1111	1087	1106	1053	969	996	1091	1071	1116	1049	1136	1085
1073	1076	1031	1116	1045	1046	1105	1042	1110	1058	1021	1032	1078	1033	1112	1069	1106	1083	1086	988	1000	1022	1047	1025	1072	1032	1064	1041	1065	1001	1033	967	1000	1079	1128	1032	1071	1074	1080	1064	1009	1060	1087	1191	1055	1048	1130	1095	1074	1050
1078	1056	1069	1118	1084	1055	1030	1043	1118	987	1071	1043	1094	1021	1112	1065	1036	1066	1036	1044	1046	1078	1061	1053	1091	996	1071	1138	1089	1058	1114	1037	1082	1070	1066	1119	1140	1073	1108	1117	1104	1097	1094	1146	1127	1024	1121	1097	1122	1123
1074	1059	1071	1078	1010	1044	985	1008	1040	1061	1002	1023	1061	1025	1108	1086	1090	1026	1086	1079	1071	1051	1087	1069	1078	1066	997	1022	1047	1041	1017	1040	1045	1063	1050	1054	1055	1058	1078	1057	1144	1166	1050	1037	1066	1043	1093	1050	1098	1188
1105	1089	1007	1086	1057	1038	1095	1068	1015	1085	1040	1036	1051	1001	1082	1067	1091	1073	1072	1066	1054	1095	1061	1102	1090	1136	1107	1074	1086	1073	1069	1092	1037	1033	1059	1059	1083	1098	1103	1092	1103	1068	1139	1075	1130	1083	1084	1026	1097	1090
1079	1041	1074	1026	1051	1055	1075	1016	1067	1031	1001	1071	1000	1057	1110	1086	1067	1036	1020	1026	1049	1064	1131	1128	1118	1143	1057	1096	1067	1077	1081	1056	1084	1091	1099	1048	1183	1133	1069	1085	1088	1065	1118	1180	1149	1070	1082	1079	1046	1106
1108	1107	1056	1046	1042	1047	1020	1025	1074	1030	1051	1103	1114	1107	1117	1083	1085	1062	1055	1065	1077	1059	1095	1134	1139	1135	1101	1088	1083	1085	1125	1072	1100	1060	1096	1130	1069	1090	1073	1087	1052	1164	1050	1134	1171	1110	1091	1126	1045	1071
1054	1017	1090	1041	1018	974	1042	1021	1010	1089	1068	1045	1091	1097	1142	1088	1130	1176	1127	1116	1128	1101	1053	1119	1068	1072	1079	1075	1119	1119	1126	1110	1052	1187	1045	1118	1058	1069	1046	1121	1089	1067	1098	1093	1097	1102	1056	1135	1077	1168
1077	1126	1037	1023	1063	1036	1057	1034	1051	1044	1070	1106	1135	1143	1151	1089	1195	1157	1145	1156	1083	1068	1088	1135	1135	1117	1064	1081	1123	1076	1087	1166	1097	1090	1079	1045	1153	1085	1112	1068	1058	1096	1077	1075	1113	1057	1052	1066	1111	1105
1080	1013	978	983	1017	1029	1047	1007	1040	1086	1043	1069	1156	1141	1135	1103	1084	1127	1102	1131	1088	1090	1128	1079	1148	1156	1160	1170	1046	1132	1143	1057	1096	1124	1093	1148	1137	1126	1068	1068	1142	1074	1151	1107	1037	1141	1098	1095	1045	1110
1035	1045	1048	1077	1060	1011	1051	1104	1043	1038	1096	1114	1105	1103	1126	1107	1127	1108	1131	1095	1116	1083	1139	1132	1168	1168	1085	1104	1127	1132	1182	1117	1117	1134	1175	1148	1124	1103	1151	1131	1116	1130	1108	1112	1104	1148	1076	1095	1108	1053
1054	1039	1041	1043	1083	988	1038	996	1081	1018	1055	1088	1089	1105	1131	1154	1154	1136	1184	1190	1115	1141	1059	1103	1108	1074	1144	1101	1130	1140	1101	1105	1175	1140	1143	1112	1180	1158	1143	1115	1146	1160	1115	1062	1083	1094	1140	1132	1110	1090
1036	1008	1013	1028	1039	1059	1012	1020	1045	1054	1098	1107	1069	1132	1139	1143	1100	1127	1141	1163	1128	1120	1141	1137	1078	1103	1124	1136	1141	1030	1217	1154	1144	1133	1155	1113	1106	1080	1164	1182	1121	1200	1146	1126	1069	1100	1131	1121	1118	1122
1006	1048	1029	1022	1081	1031	1071	1033	1042	1028	1025	1109	1072	1103	1122	1109	1121	1065	1119	1111	1088	1176	1145	1101	1113	1129	1181	1116	1102	1139	1098	1104	1137	1106	1166	1168	1190	1196	1094	1164	1155	1206	1123	1192	1193	1104	1155	1100	1097	1104
1061	1004	995	1064	1026	1026	1054	1032	1035	1091	1116	1195	1051	1135	1126	1082	1119	1111	1144	1144	1128	1147	1122	1117	1120	1092	1117	1110	1088	1026	1066	1175	1128	1129	1189	1077	1171	1121	1155	1229	1200	1181	1146	1145	1110	1164	1146	1126	1120	1166
1068	1004	1001	1065	1091	1044	998	1070	1033	1044	1087	1117	1090	1098	1144	1125	1067	1104	1139	1160	1124	1102	1132	1087	1243	1112	1156	1158	1141	1078	1119	1100	1183	1170	1140	1120	1079	1175	1187	1152	1198	1176	1205	1095	1188	1124	1206	1150	1146	1193
1042	1025	1019	1046	1054	1025	991	1092	1044	1062	1130	1087	1152	1108	1142	1123	1133	1181	1189	1173	1066	1270	1151	1176	1130	1194	1196	1174	1181	1175	1173	1099	1210	1124	1182	1138	1173	1215	1224	1133	1194	1183	1192	1139	1107	1106	1156	1181	1171	1205
1075	1079	1028	987	1028	1026	1068	1060	990	1073	1092	1076	1115	1136	1098	1158	1127	1136	1162	1129	1095	1088	1137	1156	1119	1132	1165	1072	1127	1102	1152	1186	1148	1206	1191	1166	1136	1079	1133	1196	1137	1177	1173	1124	1154	1168	1213	1132	1219	1201
1011	1034	1066	1017	1027	1114	1094	995	1022	1063	1122	1057	1134	1111	1069	1136	1111	1142	1109	1093	1090	1141	1120	1147	1145	1122	1180	1199	1207	1169	1155	1195	1138	1146	1145	1213	1118	1107	1113	1154	1196	1196	1181	1142	1090	1156	1123	1141	1162	1184
1071	969	1054	1015	1075	1069	1082	1064	1034	1037	1114	1109	1120	1114	1063	1165	1123	1132	1073	1102	1162	1129	1086	1108	1178	1161	1123	1146	1172	1133	1168	1114	1229	1167	1193	1134	1154	1145	1153	1170	1146	1190	1182	1108	1137	1136	1163	1188	1229	1192
1058	1071	1029	1058	1102	1026	1033	1081	1050	1089	1104	1159	1076	1089	1152	1121	1197	1183	1091	1110	1101	1176	1117	1214	1110	1150	1161	1136	1142	1159	1155	1179	1102	1171	1143	1107	1121	1073	1154	1184	1179	1192	1156	1124	1124	1187	1150	1213	1159	1142
994	1063	979	1065	1082	1056	1057	1027	1115	1118	1109	1074	1169	1163	1118	1180	1136	1189	1187	1173	1167	1165	1089	1139	1125	1184	1147	1175	1152	1115	1141	1146	1166	1102	1142	1216	1165	1121	1041	1131	1151	1189	1122	1093	1178	1132	1129	1219	1157	1154
1058	959	1002	1075	1079	1039	1117	1068	1094	1146	1112	1148	1155	1066	1108	1140	1161	1186	1162	1212	1155	1161	1095	1106	1176	1151	1124	1165	1124	1164	1143	1169	1127	1098	1126	1177	1115	1106	1077	1079	1133	1098	1135	1118	1114	1144	1104	1149	1081	1101
1092	1068	1091	1112	1070	1136	1094	1078	1105	1159	1089	1155	1179	1174	1119	1178	1164	1251	1199	1174	1170	1201	1170	1162	1120	1172	1117	1165	1150	1130	1156	1100	1116	1124	1149	1149	1136	1076	1087	1125	1109	1133	1099	1097	1073	1079	1109	1140	1165	1169
1079	1054	1162	1095	1061	1056	1056	1132	1128	1085	1101	1121	1198	1155	1193	1148	1175	1199	1243	1156	1113	1106	1130	1120	1153	1154	1140	1189	1208	1150	1152	1152	1109	1139	1132	1078	1157	1133	1089	1176	1121	1106	1180	1081	1106	1116	1113	1160	1176	1195
1054	1052	1100	1113	1082	1075	1078	1151	1121	1135	1144	1168	1205	1184	1175	1187	1132	1144	1199	1192	1136	1132	1139	1095	1204	1180	1150	1154	1129	1124	1156	1099	1076	1108	1199	1123	1149	1156	1137	1078	1123	1049	1127	1056	1093	1126	1137	1196	1141	1112
1032	1063	1085	1067	1139	1085	1110	1137	1128	1174	1199	1168	1150	1196	1165	1171	1241	1224	1159	1186	1183	1143	1140	1086	1146	1122	1118	1158	1099	1134	1110	1181	1094	1191	1132	1052	1100	1026	1102	1119	1077	1063	1058	1114	1045	1134	1082	1080	1083	1118
1090	1090	1099	1065	1104	1079	1107	1215	1135	1160	1195	1155	1201	1209	1236	1196	1201	1204	1135	1116	1185	1110	1151	1090	1072	1129	1138	1102	1182	1118	1112	1131	1097	1108	1087	1099	1111	1088	1093	1040	1031	1071	1107	1118	1110	1075	1134	1057	1122	1144
1042	1125	1136	1123	1054	1148	1113	1144	1164	1159	1125	1189	1150	1201	1226	1137	1173	1191	1206	1178	1186	1080	1155	1084	1146	1077	1107	1121	1127	1123	1137	1087	1171	1080	1063	1058	1082	1075	1074	1047	1022	1040	1065	1127	1129	1047	1118	1128	1134	1130
1100	1092	1106	1070	1122	1045	1081	1149	1171	1138	1211	1155	1216	1236	1128	1131	1180	1128	1171	1117	1139	1088	1105	1141	1110	1040	1133	1176	1154	1113	1155	1108	1111	1051	1081	1095	1140	1057	1058	997	1049	1144	1078	1124	1134	1081	1087	1048	1135	1104
1133	1153	1115	1077	1124	1094	1209	1131	1131	1151	1155	1124	1125	1155	1174	1168	1124	1220	1163	1106	1132	1105	1134	1067	1128	1130	1048	1117	1163	1078	1158	1136	1059	1077	1080	1054	1093	1107	1033	1046	1032	1092	1104	1039	1106	1056	1151	1094	1086	1029
1083	1078	1097	1109	1106	1072	1166	1152	1148	1087	1203	1131	1195	1196	1177	1144	1213	1179	1128	1191	1074	1059	1063	1062	1086	1116	1168	1157	1076	1098	1057	1071	1118	1052	1115	1103	1093	1106	1043	1060	1116	1098	1070	1043	1072	1179	1150	1054	1157	1060
1156	1084	1142	1149	1115	1121	1138	1151	1135	1191	1232	1146	1197	1183	1184	1179	1192	1148	1141	1111	1096	1082	1110	1119	1078	1119	1139	1091	1085	1075	1092	1073	1115	1047	1048	1099	1102	1110	1026	1088	1048	1024	1103	1121	1149	1062	1096	1084	1107	1120
1107	1110	1146	1134	1125	1102	1179	1108	1171	1115	1206	1204	1143	1199	1172	1109	1141	1176	1153	1056	1059	1128	1157	1048	1131	1051	1064	1072	1095	1082	1047	1116	1036	1078	1044	1064	1050	1059	1056	1090	1102	1058	1088	1062	1110	1038	1073	1067	1038	1035
1122	1127	1200	1109	1174	1138	1228	1163	1178	1195	1081	1115	1190	1144	1143	1152	1086	1113	1134	1105	1071	1099	1116	1091	1099	1060	1137	1056	1060	1083	1077	1073	1035	1063	1037	1069	1043	1091	1035	1061	1049	1108	1026	1092	1044	1055	1044	1098	1033	1049
1203	1207	1195	1195	1167	1173	1194	1144	1175	1201	1133	1214	1199	1200	1140	1134	1112	1088	1110	1154	1141	1046	1080	1058	1075	1062	973	1062	1104	1080	1111	1094	1060	1050	1041	1047	999	1059	1076	1018	1063	1041	1077	1014	1067	1055	1011	1027	1044	1048
1147	1186	1185	1158	1137	1151	1216	1189	1214	1173	1237	1145	1181	1143	1135	1145	1047	1087	1080	1154	1098	1062	1088	1034	1058	1077	1119	1068	1073	1052	1077	1083	1046	1041	1093	1101	1093	1062	1105	1099	1100	1057	1095	1100	1083	1078	1092	1062	996	1071
1180	1114	1121	1171	1167	1205	1168	1182	1136	1224	1138	1128	1328	1237	1115	1183	1173	1127	1152	1056	1064	1091	1073	1063	1052	1039	1037	1137	1041	1031	1066	1089	1024	1110	1050	1050	1064	1117	1068	1075	1054	1032	1059	1110	1089	1081	1104	1008	1018	1073
1202	1164	1221	1158	1209	1157	1254	1193	1196	1181	1146	1160	1192	1200	1180	1083	1059	1129	1064	1065	1087	1048	1092	1108	1096	1018	1097	1124	1077	1121	1083	1053	1071	1128	1088	1142	1102	1131	1100	1044	1085	1066	1108	1120	1076	1123	1045	1035	1024	1081
1207	1193	1199	1281	1254	1172	1256	1240	1199	1162	1183	1151	1180	1141	1143	1119	1129	1102	1116	1040	1022	1049	1025	1037	1049	1078	1119	1131	1013	1138	1092	1081	1041	1117	1114	1123	1156	1112	1113	1117	1111	1112	1057	1106	1100	1077	1096	1138	1082	1064
1181	1214	1225	1228	1279	1220	1258	1236	1217	1281	1134	1158	1172	1172	1211	1195	1098	1109	1069	1036	1044	1036	1075	1067	1085	1049	1017	1072	1068	1043	1077	1061	1102	1171	1162	1133	1128	1155	1172	1125	1089	1080	1075	1122	1137	1089	1088	1068	1122	1048
1189	1218	1224	1239	1170	1251	1253	1196	1241	1175	1230	1204	1196	1166	1123	1143	1052	1036	1071	1051	1009	1025	1050	1060	1127	1093	1078	1061	1118	1064	1129	1126	1090	1115	1164	1140	1149	1169	1088	1098	1151	1147	1096	1119	1104	1116	1117	1140	1077	1087
1207	1265	1203	1266	1264	1250	1207	1211	1247	1184	1173	1173	1179	1175	1222	1139	1099	1054	1048	1062	1083	1039	1088	1051	1074	1059	1105	1050	1063	1098	1115	1086	1129	1086	1100	1169	1142	1231	1151	1205	1125	1099	1107	1085	1184	1181	1101	1112	1100	1065
1288	1193	1245	1257	1186	1325	1264	1252	1199	1257	1252	1160	1150	1170	1156	1131	1111	1100	1123	1055	1043	1037	1102	1050	1055	1160	1049	1066	1107	1131	1121	1131	1176	1111	1200	1181	1074	1152	1115	1176	1082	1092	1150	1137	1114	1094	1097	1085	1108	1079
1246	1212	1231	1219	1191	1223	1272	1266	1234	1151	1168	1179	1162	1150	1185	1128	1156	1139	1075	1100	1062	1088	1098	1086	1077	1100	1107	1095	1148	1118	1101	1162	1132	1165	1223	1122	1154	1153	1214	1141	1140	1168	1154	1102	1120	1146	1128	1147	1150	1097
1178	1269	1271	1258	1218	1274	1303	1202	1219	1249	1124	1195	1160	1147	1173	1131	1141	1112	1049	1071	1033	1100	1139	1080	1037	1163	1071	1169	1146	1112	1099	1177	1175	1151	1173	1141	1141	1182	1173	1127	1177	1136	1157	1151	1202	1151	1175	1099	1195	1135
1240	1236	1321	1281	1186	1272	1227	1233	1170	1156	1153	1160	1173	1139	1073	1153	1113	1103	1107	1032	1102	1099	1019	1084	1101	1105	1137	1091	1127	1117	1109	1126	1164	1179	1068	1158	1221	1209	1157	1152	1174	1089	1184	1198	1141	1102	1171	1132	1119	1184
1285	1285	1274	1309	1248	1287	1280	1220	1201	1216	1197	1124	1175	1115	1074	1165	1147	1055	1102	948	1073	1080	1014	1072	987	1139	1124	1113	1119	1115	1010	1164	1211	1219	1165	1190	1148	1159	1177	1159	1165	1132	1144	1190	1178	1170	1160	1145	1122	1150
1245	1271	1311	1197	1277	1169	1181	1244	1202	1199	1140	1174	1174	1127	1111	1093	1140	1096	1027	1094	1046	1064	1143	1139	1063	1086	1143	1107	1123	1135	1105	1075	1199	1195	1179	1165	1189	1195	1139	1150	1141	1137	1135	1177	1191	1157	1147	1178	1134	1146
1301	1263	1246	1229	1223	1300	1255	1256	1215	1136	1150	1135	1121	1142	1030	1088	1110	1119	1077	1091	1100	977	1119	1130	1075	1109	1098	1128	1083	1155	1112	1179	1203	1207	1160	1122	1147	1161	1222	1251	1208	1194	1216	1237	1171	1235	1118	1227	1181	1166
1248	1310	1301	1240	1241	1236	1231	1222	1181	1224	1251	1190	1175	1134	1040	1068	1060	1106	1059	1071	1101	1084	1080	1068	1132	1108	1110	1106	1118	1148	1131	1139	1239	1187	1127	1117	1236	1234	1199	1141	1252	1215	1221	1237	1257	1218	1165	1123	1172	1158
1233	1232	1370	1243	1263	1284	1220	1213	1255	1178	1193	1179	1027	1104	1073	1117	1103	1130	1075	1108	1112	1194	1077	1107	1148	1167	1124	1122	1128	1163	1115	1160	1142	1215	1180	1152	1272	1212	1232	1176	1164	1167	1180	1225	1305	1241	1155	1181	1201	1164
1245	1248	1243	1221	1222	1273	1256	1295	1164	1204	1229	1189	1185	1072	1127	1112	1112	1108	1045	1172	1076	1143	1074	1144	1094	1117	1127	1120	1083	1132	1172	1085	1151	1199	1176	1178	1233	1172	1201	1149	1191	1225	1218	1232	1198	1138	1123	1183	1147	1197
1222	1311	1329	1249	1222	1215	1278	1310	1183	1150	1192	1221	1124	1163	1132	1104	1077	1128	1087	1141	1071	1165	1132	1159	1107	1123	1197	1152	1148	1156	1166	1177	1165	1192	1184	1234	1174	1212	1217	1143	1198	1180	1204	1190	1175	1234	1192	1178	1205	1183
1303	1253	1250	1137	1260	1250	1267	1241	1200	1228	1237	1190	1146	1143	1157	1104	1095	1147	1132	1158	1113	1150	1100	1212	1142	1121	1138	1096	1208	1148	1199	1176	1119	1142	1191	1190	1254	1181	1213	1183	1205	1175	1210	1192	1218	1214	1197	1176	1164	1162
1313	1319	1250	1300	1257	1246	1276	1312	1185	1217	1168	1254	1154	1126	1262	1157	1191	1080	1133	1087	1103	1167	1140	1152	1135	1136	1119	1150	1094	1129	1220	1166	1176	1167	1188	1179	1202	1195	1149	1197	1228	1232	1162	1167	1201	1184	1200	1202	1160	1184
1309	1288	1227	1339	1247	1262	1267	1241	1231	1256	1239	1178	1117	1120	1190	1122	1086	1139	1142	1092	1143	1128	1151	1156	1178	1176	1067	1136	1154	1098	1238	1200	1179	1187	1166	1169	1266	1219	1240	1247	1191	1212	1253	1123	1188	1226	1243	1248	1206	1187
1303	1203	1210	1181	1234	1207	1287	1242	1197	1169	1222	1129	1214	1140	1155	1142	1082	1162	1093	1116	1091	1156	1128	1088	1169	1069	1134	1109	1109	1127	1197	1203	1159	1182	1209	1191	1234	1212	1180	1187	1182	1311	1211	1276	1207	1150	1239	1200	1193	1123
1300	1297	1296	1313	1288	1268	1293	1211	1283	1254	1204	1131	1160	1160	1160	1170	1191	1150	1109	1120	1093	1142	1111	1161	1180	1127	1125	1071	1139	1125	1144	1177	1220	1171	1167	1176	1256	1228	1205	1182	1209	1239	1245	1202	1209	1207	1208	1277	1163	1234
1283	1292	1287	1280	1295	1254	1348	1245	1265	1216	1213	1122	1192	1200	1171	1162	1119	1115	1129	1094	1109	1111	1129	1199	1080	1117	1093	1058	1175	1126	1188	1214	1215	1143	1236	1136	1175	1222	1220	1173	1199	1195	1179	1188	1198	1220	1159	1186	1208	1169
1329	1308	1359	1274	1200	1289	1249	1215	1252	1184	1149	1177	1194	1202	1120	1080	1076	1140	1141	1092	1138	1144	1105	1152	1144	1128	1117	1073	1113	1140	1190	1210	1214	1149	1181	1135	1232	1146	1206	1221	1139	1153	1228	1245	1221	1157	1213	1194	1233	1199
1375	1345	1326	1315	1302	1281	1373	1246	1270	1150	1264	1197	1187	1140	1134	1115	1166	1167	1203	1096	1105	1143	1125	1147	1092	1107	1116	1136	1150	1150	1167	1165	1188	1281	1254	1148	1205	1118	1150	1142	1240	1209	1162	1204	1136	1182	1246	1145	1161	1211
1311	1279	1307	1331	1380	1343	1326	1275	1235	1248	1183	1134	1218	1164	1145	1102	1141	1167	1123	1100	1186	1090	1102	1093	1097	1097	1130	1134	1181	1181	1135	1214	1217	1194	1146	1212	1172	1196	1185	1233	1207	1184	1201	1166	1135	1151	1156	1258	1214	1180
1386	1325	1311	1318	1325	1320	1274	1211	1301	1230	1196	1306	1264	1163	1198	1132	1097	1161	1174	1188	1157	1165	1152	1102	1113	1130	1147	1119	1165	1163	1193	1148	1153	1243	1159	1214	1202	1185	1193	1189	1217	1228	1201	1181	1229	1219	1216	1216	1200	1200
1323	1367	1278	1268	1340	1352	1297	1253	1275	1249	1202	1246	1259	1170	1203	1149	1139	1152	1139	1118	1096	1127	1140	1128	1184	1113	1120	1103	1174	1164	1138	1143	1153	1139	1164	1184	1205	1183	1160	1180	1266	1190	1187	1165	1196	1178	1177	1242	1155	1140
1264	1268	1304	1312	1222	1329	1269	1195	1247	1320	1234	1194	1205	1237	1256	1144	1159	1174	1170	1134	1106	1151	1195	1192	1121	1074	1159	1170	1109	1123	1150	1135	1151	1140	1115	1160	1184	1214	1216	1238	1145	1230	1166	1248	1188	1173	1198	1219	1215	1166
1303	1233	1290	1302	1295	1286	1253	1249	1303	1253	1271	1272	1272	1210	1180	1179	1198	1089	1226	1148	1166	1128	1189	1138	1136	1077	1139	1125	1167	1142	1132	1131	1088	1138	1155	1117	1199	1139	1207	1182	1179	1212	1130	1187	1206	1206	1230	1159	1171	1227
1323	1218	1303	1277	1271	1365	1314	1327	1333	1288	1263	1276	1170	1250	1204	1187	1150	1213	1169	1132	1169	1147	1061	1143	1180	1129	1162	1097	1141	1137	1079	1143	1141	1175	1097	1166	1166	1186	1181	1176	1234	1214	1171	1143	1156	1160	1212	1159	1225	1185
1412	1277	1330	1392	1327	1299	1342	1425	1296	1335	1298	1372	1312	1277	1188	1254	1131	1221	1169	1168	1114	1151	1207	1175	1200	1167	1114	1132	1083	1149	1196	1167	1168	1168	1154	1229	1134	1205	1211	1249	1099	1207	1205	1201	1191	1241	1165	1203	1133	1125
1264	1296	1351	1332	1279	1322	1300	1373	1351	1320	1301	1355	1259	1251	1281	1233	1287	1171	1189	1162	1150	1146	1146	1173	1163	1134	1142	1137	1135	1128	1175	1182	1130	1234	1125	1180	1161	1243	1178	1147	1185	1273	1211	1171	1197	1165	1174	1212	1171	1100
1317	1260	1306	1307	1296	1361	1337	1377	1401	1284	1386	1338	1303	1323	1273	1234	1230	1145	1177	1164	1138	1108	1154	1160	1118	1172	1181	1144	1126	1124	1145	1099	1102	1185	1170	1151	1162	1192	1172	1203	1190	1204	1215	1215	1181	1126	1108	1218	1190	1106
1288	1317	1376	1316	1377	1363	1399	1363	1388	1372	1338	1262	1256	1305	1293	1286	1242	1312	1144	1198	1148	1184	1132	1161	1186	1155	1133	1191	1165	1170	1166	1145	1189	1178	1158	1104	1075	1153	1137	1164	1197	1147	1164	1173	1199	1189	1172	1141	1169	1182
1257	1280	1378	1384	1373	1337	1372	1375	1433	1362	1359	1291	1298	1306	1358	1292	1288	1203	1272	1231	1175	1215	1223	1228	1206	1173	1143	1207	1153	1102	1180	1178	1119	1208	1134	1198	1160	1156	1083	1094	1128	1078	1200	1213	1078	1158	1189	1204	1187	1142
1311	1298	1376	1343	1406	1391	1368	1429	1368	1366	1374	1385	1305	1341	1259	1234	1329	1300	1321	1271	1122	1138	1181	1146	1260	1224	1128	1162	1177	1168	1186	1194	1145	1175	1141	1169	1174	1207	1244	1215	1219	1140	1143	1131	1209	1211	1175	1173	1133	1242
1255	1290	1321	1378	1349	1335	1400	1452	1398	1388	1387	1327	1348	1344	1331	1329	1263	1247	1285	1283	1259	1190	1266	1256	1214	1158	1204	1239	1159	1231	1171	1091	1166	1212	1152	1179	1219	1238	1198	1210	1194	1237	1174	1213	1248	1229	1142	1157	1222	1235
1197	1227	1320	1309	1369	1284	1277	1373	1372	1349	1380	1397	1325	1369	1354	1343	1339	1274	1273	1229	1237	1242	1317	1215	1149	1294	1192	1265	1151	1165	1171	1247	1211	1161	1158	1202	1172	1212	1228	1159	1227	1202	1124	1185	1175	1175	1232	1180	1156	1200
1227	1189	1329	1297	1327	1344	1359	1387	1365	1312	1391	1366	1386	1353	1380	1363	1336	1307	1273	1279	1277	1193	1322	1273	1232	1198	1229	1209	1209	1208	1166	1229	1222	1229	1128	1208	1217	1207	1186	1213	1151	1194	1209	1177	1164	1207	1202	1155	1245	1224
1189	1282	1264	1333	1314	1362	1332	1294	1337	1332	1372	1372	1352	1381	1379	1340	1312	1403	1322	1253	1306	1297	1304	1328	1254	1247	1208	1241	1223	1193	1195	1254	1183	1202	1208	1229	1244	1238	1205	1263	1203	1223	1224	1183	1233	1174	1231	1264	1155	1243
1208	1291	1283	1284	1346	1375	1339	1418	1311	1394	1352	1338	1424	1405	1436	1323	1372	1364	1301	1267	1319	1298	1349	1325	1274	1300	1266	1236	1198	1236	1248	1242	1254	1248	1266	1280	1321	1254	1236	1223	1294	1237	1167	1240	1264	1243	1262	1234	1228	1249
1227	1245	1264	1304	1286	1292	1319	1316	1360	1313	1366	1404	1453	1446	1441	1326	1350	1309	1432	1326	1325	1313	1271	1277	1297	1293	1282	1287	1292	1202	1236	1223	1246	1279	1313	1202	1231	1299	1267	1199	1260	1194	1254	1222	1206	1245	1220	1244	1253	1205
1215	1263	1263	1289	1358	1352	1304	1355	1332	1360	1417	1384	1334	1437	1361	1380	1394	1427	1356	1371	1369	1364	1334	1288	1336	1326	1257	1277	1236	1254	1232	1270	1245	1270	1223	1252	1207	1245	1219	1276	1224	1274	1215	1186	1263	1219	1282	1272	1235	1213
1256	1279	1318	1264	1271	1326	1346	1317	1287	1388	1365	1451	1444	1476	1367	1392	1385	1399	1384	1383	1408	1275	1353	1342	1293	1368	1266	1302	1211	1269	1290	1324	1214	1321	1310	1296	1264	1183	1222	1254	1267	1275	1289	1230	1273	1224	1259	1264	1208	1298
1217	1236	1234	1355	1210	1310	1345	1305	1283	1396	1363	1393	1403	1400	1461	1365	1394	1384	1332	1358	1440	1410	1409	1326	1367	1294	1348	1331	1326	1320	1310	1250	1359	1343	1288	1301	1220	1253	1354	1208	1199	1272	1306	1284	1284	1276	1342	1316	1306	1283
1207	1162	1182	1282	1173	1251	1294	1369	1306	1374	1265	1372	1415	1414	1392	1444	1438	1416	1331	1460	1359	1350	1381	1322	1375	1351	1341	1320	1388	1277	1357	1309	1299	1290	1346	1289	1262	1244	1310	1297	1245	1277	1289	1299	1318	1257	1323	1372	1264	1280
1282	1280	1307	1262	1233	1252	1261	1367	1355	1303	1312	1404	1425	1443	1383	1342	1434	1413	1360	1338	1369	1408	1345	1339	1385	1377	1386	1355	1347	1299	1374	1348	1366	1413	1308	1337	1282	1366	1275	1243	1240	1230	1346	1313	1291	1406	1357	1356	1425	1319
1278	1256	1250	1245	1242	1249	1286	1349	1275	1422	1368	1275	1340	1392	1364	1340	1380	1389	1410	1343	1401	1370	1409	1351	1392	1366	1352	1416	1367	1322	1297	1350	1364	1357	1308	1285	1337	1373	1304	1342	1281	1230	1300	1354	1376	1347	1373	1387	1391	1339
1276	1250	1330	1241	1237	1186	1280	1287	1241	1379	1273	1293	1367	1370	1340	1310	1442	1373	1333	1325	1360	1323	1446	1369	1336	1364	1438	1363	1428	1373	1350	1359	1323	1352	1383	1317	1386	1336	1396	1272	1364	1324	1331	1401	1396	1378	1398	1382	1347	1321
1359	1302	1270	1246	1247	1180	1266	1287	1254	1296	1280	1281	1312	1295	1395	1329	1377	1336	1390	1338	1351	1389	1379	1458	1407	1351	1418	1449	1352	1453	1338	1341	1365	1376	1302	1326	1385	1346	1325	1351	1408	1415	1364	1381	1473	1331	1398	1325	1393	1362
1235	1297	1220	1214	1285	1228	1265	1232	1301	1203	1279	1228	1281	1367	1404	1323	1407	1413	1332	1428	1395	1347	1313	1377	1382	1376	1349	1391	1421	1391	1274	1489	1368	1347	1350	1305	1375	1493	1379	1375	1313	1395	1442	1367	1380	1369	1353	1315	1342	1393
1295	1230	1268	1228	1241	1225	1247	1266	1247	1238	1262	1317	1339	1334	1365	1332	1424	1373	1359	1305	1362	1394	1399	1395	1379	1376	1325	1334	1393	1363	1300	1421	1381	1355	1399	1444	1406	1446	1350	1368	1334	1324	1338	1356	1433	1409	1382	1395	1400	1372
1307	1286	1285	1302	1289	1273	1207	1200	1248	1232	1302	1269	1326	1319	1314	1318	1351	1302	1373	1262	1373	1370	1354	1342	1375	1390	1294	1359	1432	1409	1471	1361	1335	1408	1342	1406	1442	1467	1373	1387	1399	1382	1415	1421	1458	1363	1459	1407	1442	1392
1351	1250	1280	1287	1247	1283	1233	1284	1199	1307	1264	1256	1272	1221	1329	1316	1318	1400	1325	1396	1363	1363	1303	1371	1375	1409	1413	1431	1315	1336	1370	1474	1379	1377	1387	1365	1423	1453	1395	1396	1314	1479	1327	1383	1385	1343	1450	1310	1352	1434
1248	1348	1319	1276	1272	1281	1178	1231	1260	1299	1296	1321	1229	1282	1291	1297	1339	1334	1273	1364	1297	1288	1364	1332	1398	1433	1377	1407	1367	1419	1363	1398	1385	1436	1337	1420	1523	1433	1315	1348	1333	1337	1374	1426	1424	1460	1461	1374	1395	1423
1331	1299	1362	1259	1328	1247	1244	1298	1272	1255	1221	1242	1198	1306	1276	1359	1238	1336	1367	1308	1366	1260	1318	1331	1374	1289	1382	1408	1392	1407	1412	1388	1390	1407	1441	1405	1343	1342	1424	1382	1387	1426	1415	1407	1396	1444	1383	1340	1437	1424
1367	1337	1352	1241	1299	1258	1306	1315	1248	1241	1335	1229	1242	1255	1277	1293	1251	1356	1365	1286	1290	1319	1333	1410	1355	1372	1365	1394	1431	1317	1388	1364	1351	1387	1373	1451	1352	1324	1410	1356	1333	1335	1374	1393	1434	1410	1392	1418	1430	1478
1386	1375	1338	1320	1332	1221	1255	1251	1229	1229	1232	1254	1252	1226	1266	1282	1229	1243	1279	1331	1335	1262	1379	1321	1304	1411	1294	1371	1410	1344	1314	1410	1395	1390	1348	1391	1365	1387	1389	1393	1393	1452	1451	1420	1461	1471	1419	1346	1362	1380
1340	1351	1296	1229	1273	1239	1267	1267	1265	1250	1238	1230	1339	1251	1208	1266	1256	1264	1307	1326	1292	1385	1336	1288	1345	1314	1349	1441	1370	1296	1343	1384	1416	1364	1376	1321	1330	1306	1345	1438	1361	1416	1390	1442	1389	1456	1406	1293	1343	1391
1394	1384	1327	1358	1350	1254	1281	1320	1240	1289	1294	1240	1272	1256	1215	1226	1257	1307	1331	1347	1276	1302	1336	1344	1306	1295	1314	1316	1396	1386	1413	1382	1382	1416	1350	1344	1312	1377	1389	1402	1446	1359	1363	1426	1430	1404	1358	1355	1356	1350
1289	1357	1295	1321	1280	1294	1274	1324	1281	1360	1367	1288	1236	1320	1287	1195	1321	1273	1360	1314	1267	1312	1298	1298	1296	1256	1346	1431	1355	1431	1392	1371	1434	1337	1384	1395	1385	1410	1352	1369	1406	1395	1433	1390	1379	1325	1364	1343	1398	1375
1322	1395	1322	1343	1333	1378	1333	1395	1226	1303	1298	1245	1268	1230	1304	1285	1301	1300	1341	1351	1364	1319	1346	1304	1307	1335	1380	1367	1399	1298	1272	1349	1362	1357	1331	1379	1452	1352	1357	1395	1435	1409	1360	1422	1333	1368	1369	1355	1376	1418
1304	1315	1405	1371	1314	1320	1342	1384	1330	1339	1334	1239	1276	1265	1301	1278	1314	1228	1295	1324	1325	1271	1317	1341	1356	1342	1368	1287	1421	1358	1321	1372	1371	1383	1305	1388	1302	1382	1351	1389	1411	1351	1448	1401	1412	1345	1373	1346	1337	1364
1300	1371	1324	1331	1375	1343	1356	1409	1251	1341	1256	1311	1241	1278	1269	1278	1317	1295	1304	1243	1291	1381	1365	1353	1307	1358	1283	1368	1353	1396	1362	1323	1343	1403	1351	1334	1339	1337	1397	1332	1403	1408	1358	1359	1334	1365	1381	1337	1418	1341
1245	1319	1383	1357	1363	1366	1371	1332	1333	1277	1346	1287	1291	1301	1245	1352	1270	1238	1299	1314	1215	1296	1313	1382	1329	1299	1314	1334	1387	1427	1358	1378	1369	1372	1402	1354	1312	1389	1344	1380	1353	1400	1373	1319	1320	1404	1373	1365	1360	1367
1324	1375	1343	1468	1327	1335	1409	1389	1366	1328	1328	1266	1259	1270	1315	1291	1342	1356	1297	1257	1216	1331	1312	1352	1287	1350	1416	1331	1325	1299	1389	1303	1352	1398	1376	1364	1384	1411	1350	1326	1375	1351	1363	1300	1421	1347	1379	1324	1407	1327
1332	1358	1405	1376	1363	1397	1364	1380	1339	1327	1299	1299	1255	1253	1286	1248	1308	1243	1247	1258	1311	1339	1338	1318	1290	1330	1413	1373	1309	1342	1350	1364	1353	1390	1347	1340	1390	1327	1327	1350	1455	1335	1322	1325	1320	1439	1421	1442	1350	1381
1304	1383	1450	1412	1355	1388	1365	1354	1340	1344	1332	1285	1310	1284	1297	1313	1365	1363	1310	1258	1334	1304	1338	1306	1355	1348	1335	1330	1298	1344	1392	1337	1328	1381	1344	1394	1442	1332	1355	1300	1300	1392	1377	1315	1283	1401	1433	1407	1336	1360
1290	1350	1314	1389	1355	1420	1410	1392	1279	1286	1334	1289	1310	1342	1280	1326	1310	1268	1327	1325	1324	1284	1386	1338	1371	1321	1335	1325	1327	1283	1315	1375	1379	1370	1366	1335	1341	1316	1283	1351	1366	1361	1357	1383	1315	1374	1315	1332	1482	1393
1319	1296	1340	1411	1324	1350	1435	1346	1410	1344	1296	1345	1352	1295	1306	1347	1311	1301	1362	1332	1307	1299	1376	1342	1383	1380	1303	1313	1294	1394	1387	1363	1392	1335	1363	1333	1423	1276	1445	1386	1421	1319	1311	1417	1348	1436	1353	1399	1407	1270
1281	1343	1389	1329	1419	1331	1393	1435	1340	1269	1296	1392	1351	1318	1313	1296	1328	1267	1360	1263	1299	1333	1363	1368	1331	1400	1361	1337	1378	1430	1368	1395	1411	1354	1293	1359	1345	1378	1287	1336	1388	1334	1369	1364	1343	1423	1356	1395	1311	1343
1327	1389	1362	1371	1353	1406	1323	1358	1327	1388	1338	1320	1342	1368	1274	1295	1290	1310	1362	1280	1315	1255	1372	1325	1387	1293	1310	1293	1434	1344	1387	1342	1273	1343	1372	1346	1423	1304	1335	1342	1390	1345	1397	1308	1350	1416	1411	1306	1365	1399
1337	1393	1370	1398	1360	1334	1429	1361	1290	1354	1301	1251	1351	1281	1303	1320	1275	1242	1333	1354	1386	1273	1364	1364	1340	1331	1379	1363	1405	1373	1419	1339	1302	1330	1380	1374	1352	1392	1340	1312	1283	1306	1384	1323	1354	1418	1381	1406	1342	1369
1392	1403	1479	1371	1367	1395	1367	1387	1306	1310	1367	1330	1299	1333	1310	1291	1297	1324	1297	1287	1333	1334	1302	1394	1351	1335	1363	1407	1355	1381	1388	1324	1319	1364	1355	1279	1325	1315	1337	1341	1339	1328	1362	1360	1372	1449	1434	1384	1337	1344
1323	1394	1376	1383	1351	1358	1321	1324	1322	1327	1325	1344	1301	1310	1302	1326	1278	1367	1329	1349	1325	1361	1292	1327	1360	1417	1376	1337	1385	1382	1436	1294	1388	1368	1323	1312	1339	1313	1361	1360	1387	1384	1342	1337	1407	1471	1478	1455	1390	1372
1288	1364	1337	1359	1364	1382	1307	1377	1317	1337	1306	1276	1348	1284	1313	1255	1296	1280	1300	1420	1382	1340	1361	1390	1395	1387	1366	1429	1377	1352	1425	1419	1405	1387	1390	1446	1345	1350	1348	1416	1376	1304	1409	1384	1397	1356	1439	1366	1373	1390
1342	1436	1360	1344	1304	1399	1325	1390	1372	1348	1333	1241	1343	1326	1278	1291	1298	1371	1355	1260	1368	1336	1466	1447	1391	1312	1351	1353	1404	1367	1356	1362	1358	1365	1378	1371	1403	1327	1362	1331	1418	1454	1421	1305	1388	1379	1390	1423	1376	1410
1379	1350	1360	1350	1330	1352	1366	1403	1311	1345	1303	1319	1286	1347	1331	1307	1285	1353	1285	1305	1315	1368	1344	1349	1373	1354	1364	1339	1378	1419	1435	1371	1377	1366	1458	1409	1350	1386	1393	1302	1367	1433	1414	1395	1417	1473	1503	1455	1383	1417
1361	1384	1318	1345	1353	1345	1364	1318	1325	1274	1313	1321	1286	1283	1287	1303	1349	1384	1335	1329	1411	1326	1343	1392	1374	1394	1363	1408	1425	1451	1394	1416	1335	1351	1442	1375	1371	1340	1345	1354	1392	1404	1497	1384	1388	1465	1467	1423	1469	1447
1384	1393	1354	1372	1392	1444	1284	1341	1334	1271	1289	1251	1333	1280	1320	1285	1356	1259	1385	1287	1331	1335	1337	1414	1444	1347	1397	1394	1365	1398	1410	1421	1365	1371	1389	1404	1383	1410	1374	1436	1435	1427	1451	1407	1484	1416	1389	1444	1486	1435
1430	1435	1440	1405	1335	1306	1394	1336	1310	1285	1259	1275	1277	1280	1329	1310	1271	1340	1270	1268	1384	1319	1277	1378	1395	1373	1403	1330	1380	1385	1381	1416	1404	1366	1422	1459	1351	1424	1452	1428	1434	1487	1461	1450	1387	1424	1405	1497	1498	1484
1421	1348	1423	1409	1446	1398	1390	1346	1281	1275	1331	1251	1336	1279	1249	1226	1355	1400	1320	1365	1320	1377	1322	1381	1390	1359	1420	1372	1365	1421	1399	1487	1410	1419	1378	1406	1360	1470	1384	1451	1360	1478	1387	1570	1559	1462	1472	1466	1470	1468
1398	1333	1426	1455	1364	1372	1371	1358	1281	1297	1257	1286	1275	1355	1282	1297	1276	1307	1335	1320	1285	1350	1294	1353	1363	1354	1388	1417	1404	1336	1371	1405	1391	1373	1380	1382	1498	1477	1470	1422	1469	1497	1464	1451	1448	1530	1375	1488	1500	1473
1446	1326	1365	1387	1367	1382	1381	1328	1338	1268	1281	1285	1321	1261	1314	1270	1251	1318	1333	1263	1350	1283	1322	1308	1411	1362	1406	1365	1372	1369	1431	1389	1369	1388	1346	1403	1403	1416	1443	1409	1348	1400	1371	1501	1458	1451	1491	1446	1540	1420
1419	1391	1419	1445	1354	1439	1371	1358	1366	1286	1315	1263	1235	1335	1349	1274	1340	1261	1298	1393	1337	1363	1314	1310	1343	1343	1330	1385	1393	1372	1389	1421	1355	1308	1309	1391	1469	1423	1464	1429	1462	1402	1409	1443	1401	1446	1401	1444	1431	1481
1486	1396	1356	1397	1411	1402	1439	1438	1356	1315	1344	1332	1265	1298	1282	1385	1275	1282	1360	1361	1287	1297	1317	1349	1421	1316	1369	1392	1329	1305	1408	1389	1387	1325	1410	1392	1388	1425	1432	1453	1358	1457	1388	1409	1425	1387	1440	1407	1398	1420
1404	1459	1377	1453	1420	1520	1367	1361	1415	1284	1377	1357	1268	1353	1332	1353	1333	1259	1330	1305	1305	1327	1343	1287	1360	1316	1351	1345	1394	1407	1372	1364	1391	1437	1353	1359	1432	1392	1513	1410	1368	1334	1483	1521	1417	1449	1389	1394	1447	1492
1440	1354	1490	1450	1446	1463	1473	1410	1358	1326	1306	1374	1286	1298	1298	1391	1328	1227	1303	1329	1411	1319	1249	1358	1366	1414	1350	1485	1333	1316	1382	1348	1353	1369	1349	1365	1409	1457	1383	1394	1416	1473	1483	1483	1458	1481	1400	1440	1418	1454
1388	1415	1415	1402	1345	1394	1369	1332	1360	1396	1383	1373	1408	1328	1338	1315	1324	1353	1297	1277	1303	1299	1383	1305	1386	1291	1415	1376	1340	1327	1365	1388	1375	1414	1340	1374	1359	1376	1403	1412	1451	1405	1399	1413	1395	1401	1341	1429	1415	1427
1353	1405	1368	1385	1375	1373	1351	1426	1374	1370	1350	1339	1310	1347	1329	1343	1348	1338	1327	1333	1360	1322	1399	1376	1344	1345	1404	1328	1318	1394	1338	1369	1388	1409	1378	1371	1383	1404	1330	1469	1388	1363	1400	1485	1493	1392	1447	1498	1434	1479
1356	1395	1373	1403	1384	1436	1420	1405	1357	1349	1306	1368	1332	1372	1364	1369	1394	1375	1351	1391	1367	1438	1397	1393	1373	1374	1386	1359	1333	1387	1331	1325	1412	1328	1390	1332	1318	1387	1418	1425	1379	1317	1397	1436	1363	1376	1347	1433	1462	1438
1378	1343	1431	1410	1369	1432	1413	1352	1457	1362	1323	1325	1342	1372	1325	1431	1358	1413	1405	1381	1392	1416	1481	1336	1314	1418	1454	1495	1347	1392	1353	1394	1474	1308	1443	1376	1248	1371	1428	1440	1348	1389	1438	1403	1347	1412	1431	1410	1469	1409
1352	1353	1406	1392	1382	1440	1416	1345	1420	1379	1326	1290	1330	1412	1405	1433	1412	1441	1441	1338	1371	1373	1409	1436	1364	1442	1377	1398	1429	1445	1462	1394	1420	1415	1448	1453	1340	1367	1386	1464	1377	1322	1372	1405	1452	1336	1428	1491	1428	1534
1345	1372	1309	1308	1449	1391	1321	1325	1353	1415	1345	1355	1340	1375	1409	1392	1355	1391	1420	1423	1342	1477	1396	1453	1338	1381	1439	1497	1389	1382	1425	1426	1451	1457	1412	1421	1406	1400	1502	1337	1393	1412	1422	1397	1379	1472	1521	1395	1456	1524
1412	1400	1370	1426	1399	1419	1428	1395	1355	1348	1338	1209	1343	1357	1352	1444	1371	1424	1477	1391	1368	1423	1426	1430	1422	1419	1462	1453	1393	1471	1411	1383	1496	1430	1437	1504	1436	1478	1404	1442	1359	1334	1387	1425	1475	1510	1419	1455	1515	1509
1413	1406	1380	1445	1406	1486	1339	1396	1300	1357	1305	1366	1358	1368	1400	1392	1358	1371	1378	1393	1428	1458	1415	1467	1434	1482	1400	1444	1374	1442	1454	1418	1467	1448	1480	1450	1449	1528	1481	1428	1506	1405	1418	1483	1476	1449	1490	1495	1537	1475
1411	1376	1410	1361	1422	1403	1422	1465	1374	1381	1300	1321	1381	1310	1409	1415	1363	1366	1350	1420	1416	1407	1410	1393	1433	1395	1431	1490	1458	1449	1406	1482	1389	1441	1426	1497	1390	1431	1489	1411	1446	1416	1423	1512	1445	1383	1447	1468	1446	1444
1445	1398	1466	1340	1477	1401	1377	1361	1326	1429	1348	1342	1353	1339	1415	1356	1406	1326	1381	1389	1401	1414	1427	1427	1417	1383	1416	1472	1375	1374	1467	1468	1399	1484	1452	1473	1441	1449	1390	1446	1465	1476	1444	1503	1500	1501	1529	1468	1502	1515
1430	1421	1462	1439	1403	1412	1461	1371	1354	1400	1304	1320	1370	1438	1346	1291	1454	1375	1435	1305	1356	1367	1409	1428	1399	1433	1424	1465	1406	1376	1429	1462	1406	1505	1539	1493	1445	1432	1382	1466	1461	1398	1500	1497	1501	1490	1502	1453	1463	1473
1397	1433	1444	1438	1466	1395	1400	1317	1370	1333	1319	1363	1327	1383	1410	1368	1337	1390	1380	1391	1429	1321	1394	1405	1358	1447	1423	1375	1420	1454	1384	1354	1487	1520	1515	1489	1463	1363	1408	1431	1373	1382	1449	1411	1451	1473	1510	1439	1550	1534
1368	1485	1419	1347	1450	1460	1369	1383	1348	1358	1332	1384	1326	1394	1366	1428	1341	1368	1366	1365	1386	1411	1391	1353	1338	1381	1375	1388	1431	1394	1422	1406	1443	1437	1449	1439	1448	1362	1424	1442	1525	1476	1380	1455	1331	1492	1481	1534	1515	1501
1388	1406	1416	1408	1378	1457	1361	1360	1414	1417	1315	1420	1399	1409	1348	1402	1391	1299	1317	1377	1435	1359	1365	1346	1412	1391	1438	1358	1386	1422	1419	1417	1460	1532	1408	1457	1377	1403	1475	1399	1343	1506	1399	1488	1416	1378	1463	1518	1438	1519
1346	1384	1389	1332	1373	1443	1465	1380	1399	1394	1414	1377	1398	1397	1441	1341	1463	1370	1479	1458	1444	1448	1407	1402	1408	1489	1389	1464	1416	1483	1460	1469	1456	1471	1527	1457	1508	1404	1452	1377	1482	1505	1431	1493	1442	1476	1462	1473	1462	1487
1401	1381	1436	1390	1415	1335	1402	1446	1363	1384	1469	1417	1495	1507	1459	1454	1409	1403	1481	1505	1508	1526	1590	1444	1480	1445	1517	1494	1470	1505	1474	1538	1431	1554	1481	1528	1486	1448	1519	1583	1567	1534	1515	1468	1444	1530	1525	1524	1553	1525
1428	1328	1472	1391	1432	1364	1431	1409	1419	1469	1335	1521	1413	1476	1437	1479	1468	1433	1432	1451	1473	1482	1473	1509	1444	1429	1495	1503	1543	1535	1385	1568	1490	1516	1567	1536	1478	1481	1470	1492	1523	1561	1542	1546	1472	1619	1507	1600	1576	1534
1350	1350	1425	1398	1291	1320	1434	1458	1431	1399	1384	1389	1423	1393	1405	1501	1423	1485	1403	1483	1518	1472	1475	1467	1373	1480	1440	1449	1427	1469	1475	1435	1484	1563	1462	1518	1464	1487	1450	1459	1427	1515	1444	1486	1455	1523	1482	1472	1474	1542
1473	1407	1402	1394	1389	1371	1420	1278	1450	1446	1415	1389	1440	1437	1426	1456	1420	1465	1474	1399	1426	1389	1439	1413	1421	1419	1516	1411	1417	1462	1453	1514	1435	1410	1500	1404	1473	1416	1460	1459	1441	1466	1523	1481	1583	1516	1404	1550	1499	1436
1455	1423	1407	1468	1391	1365	1343	1443	1414	1426	1493	1439	1463	1393	1428	1492	1372	1443	1427	1482	1466	1481	1420	1390	1431	1484	1429	1449	1424	1506	1502	1399	1488	1514	1513	1467	1485	1498	1425	1480	1490	1460	1574	1509	1535	1432	1521	1510	1511	1390
1455	1439	1423	1419	1425	1396	1407	1452	1470	1462	1584	1480	1577	1480	1485	1489	1486	1440	1534	1421	1437	1480	1447	1491	1497	1516	1507	1478	1526	1458	1514	1495	1597	1546	1511	1537	1557	1531	1570	1455	1553	1649	1521	1608	1561	1544	1524	1575	1589	1529
1427	1409	1431	1457	1399	1446	1534	1451	1466	1502	1591	1492	1444	1537	1565	1482	1454	1474	1563	1545	1581	1579	1478	1510	1487	1467	1526	1526	1512	1477	1582	1500	1560	1516	1545	1539	1556	1522	1522	1539	1628	1626	1580	1556	1521	1563	1557	1620	1542	1668
1430	1373	1387	1375	1447	1444	1427	1454	1496	1505	1511	1557	1456	1412	1451	1451	1442	1506	1529	1508	1472	1483	1472	1533	1457	1486	1397	1507	1517	1526	1546	1559	1591	1583	1556	1553	1543	1593	1598	1582	1553	1525	1532	1580	1578	1524	1539	1516	1511	1585
1368	1479	1508	1479	1426	1343	1409	1343	1532	1466	1481	1435	1432	1488	1418	1455	1438	1404	1428	1435	1418	1537	1449	1470	1390	1442	1436	1522	1485	1520	1516	1490	1540	1562	1561	1511	1583	1558	1623	1530	1506	1576	1471	1556	1673	1555	1510	1547	1591	1493
1420	1406	1433	1479	1412	1449	1411	1500	1385	1484	1392	1396	1403	1368	1386	1375	1362	1421	1377	1441	1469	1522	1443	1464	1442	1528	1529	1488	1528	1445	1526	1435	1536	1473	1601	1576	1607	1549	1645	1556	1420	1495	1539	1611	1563	1551	1560	1558	1534	1488
1396	1408	1423	1376	1356	1395	1453	1466	1423	1466	1414	1442	1465	1420	1421	1434	1468	1468	1466	1495	1437	1445	1470	1506	1569	1504	1565	1524	1491	1458	1561	1540	1550	1504	1537	1516	1513	1571	1482	1576	1480	1537	1539	1596	1723	1620	1528	1558	1507	1533
1357	1354	1507	1451	1412	1446	1381	1463	1457	1475	1471	1535	1488	1449	1528	1522	1426	1592	1556	1563	1546	1486	1480	1563	1580	1531	1561	1581	1577	1492	1474	1546	1538	1537	1560	1522	1483	1510	1491	1576	1634	1599	1547	1569	1573	1587	1499	1544	1559	1529
1383	1378	1412	1400	1417	1408	1475	1415	1352	1495	1455	1427	1442	1445	1441	1465	1508	1552	1508	1515	1461	1542	1552	1564	1534	1650	1511	1468	1482	1544	1553	1501	1544	1546	1560	1531	1493	1512	1546	1502	1617	1539	1613	1589	1552	1490	1438	1576	1498	1557
1389	1396	1389	1377	1411	1424	1452	1476	1398	1420	1390	1462	1339	1440	1382	1384	1502	1504	1583	1582	1544	1580	1584	1566	1597	1531	1551	1522	1547	1507	1479	1507	1557	1502	1516	1552	1497	1509	1468	1657	1469	1620	1554	1548	1554	1533	1563	1578	1562	1501
1475	1448	1447	1346	1394	1341	1428	1373	1384	1421	1350	1344	1381	1353	1350	1396	1407	1480	1479	1486	1513	1538	1505	1648	1605	1502	1536	1486	1525	1551	1531	1573	1511	1577	1574	1464	1505	1567	1522	1505	1606	1608	1573	1599	1496	1536	1560	1551	1507	1558
1416	1433	1409	1370	1402	1451	1455	1404	1424	1461	1403	1378	1419	1410	1429	1489	1532	1505	1545	1498	1498	1605	1583	1562	1646	1540	1577	1562	1550	1542	1509	1537	1532	1518	1504	1496	1451	1456	1603	1559	1563	1591	1572	1553	1520	1553	1571	1560	1492	1563
1427	1404	1396	1445	1349	1540	1442	1482	1413	1449	1380	1388	1478	1522	1451	1446	1485	1537	1558	1483	1436	1592	1563	1518	1495	1559	1535	1504	1569	1566	1517	1575	1573	1482	1550	1450	1589	1528	1557	1544	1575	1588	1579	1553	1616	1487	1593	1530	1584	1545
1374	1396	1468	1386	1460	1421	1434	1424	1478	1410	1373	1484	1486	1423	1463	1483	1496	1389	1457	1534	1532	1561	1531	1515	1605	1515	1466	1579	1516	1522	1542	1554	1548	1610	1569	1536	1530	1580	1593	1571	1547	1618	1549	1528	1536	1544	1566	1583	1552	1551
1428	1466	1400	1416	1410	1379	1457	1421	1384	1452	1369	1418	1429	1448	1440	1487	1413	1409	1490	1461	1494	1467	1509	1520	1453	1440	1513	1480	1570	1480	1458	1478	1496	1544	1606	1538	1554	1519	1494	1535	1578	1531	1508	1511	1469	1580	1526	1590	1517	1588
1499	1423	1418	1396	1384	1423	1437	1388	1429	1448	1473	1423	1422	1495	1393	1402	1448	1459	1490	1461	1520	1482	1466	1456	1482	1442	1481	1463	1488	1482	1473	1528	1546	1521	1513	1512	1595	1583	1524	1513	1541	1501	1513	1572	1531	1587	1619	1477	1536	1513
1415	1331	1385	1417	1436	1475	1387	1426	1419	1484	1479	1429	1540	1429	1431	1476	1436	1420	1487	1530	1505	1536	1484	1449	1475	1483	1616	1495	1502	1598	1503	1456	1569	1494	1560	1576	1553	1586	1601	1532	1565	1526	1524	1642	1603	1612	1571	1507	1544	1600
1453	1472	1403	1445	1464	1490	1388	1519	1489	1553	1565	1482	1527	1523	1551	1470	1439	1496	1483	1510	1500	1496	1502	1430	1475	1495	1482	1516	1570	1460	1541	1500	1585	1554	1533	1585	1519	1495	1507	1607	1535	1661	1520	1541	1608	1624	1584	1542	1494	1514
1440	1379	1403	1381	1383	1436	1445	1408	1431	1507	1523	1501	1493	1526	1534	1489	1538	1523	1478	1459	1630	1470	1548	1476	1492	1462	1478	1540	1470	1484	1485	1528	1510	1601	1506	1559	1526	1523	1532	1542	1539	1559	1528	1528	1610	1663	1624	1631	1482	1544
1442	1478	1452	1357	1416	1362	1365	1386	1378	1437	1496	1506	1529	1461	1454	1472	1591	1627	1523	1531	1521	1478	1523	1442	1389	1465	1428	1534	1465	1470	1484	1544	1539	1469	1584	1594	1558	1481	1556	1487	1562	1528	1532	1535	1534	1623	1527	1555	1529	1620
1395	1394	1385	1445	1315	1423	1424	1392	1391	1475	1403	1503	1434	1462	1470	1397	1502	1453	1479	1398	1470	1460	1500	1521	1418	1535	1537	1479	1533	1525	1498	1458	1502	1580	1545	1533	1517	1551	1509	1513	1506	1567	1500	1522	1524	1525	1549	1454	1530	1497
1385	1446	1506	1401	1418	1496	1379	1428	1498	1467	1443	1453	1450	1491	1418	1416	1463	1464	1416	1472	1426	1471	1477	1535	1420	1480	1485	1514	1464	1596	1479	1493	1642	1517	1498	1513	1563	1530	1498	1495	1551	1492	1555	1567	1560	1575	1502	1591	1513	1527
1372	1443	1417	1371	1420	1414	1460	1401	1544	1518	1440	1536	1502	1523	1502	1504	1473	1481	1594	1507	1554	1440	1490	1517	1516	1442	1563	1618	1523	1592	1593	1541	1570	1590	1536	1553	1568	1511	1446	1471	1527	1597	1585	1653	1559	1535	1517	1629	1604	1558
1497	1415	1437	1430	1354	1366	1495	1529	1490	1467	1493	1496	1500	1583	1551	1462	1565	1455	1558	1524	1556	1540	1503	1555	1671	1475	1479	1487	1533	1591	1531	1506	1571	1538	1571	1582	1507	1534	1520	1569	1589	1561	1521	1494	1580	1565	1524	1591	1563	1582
1506	1404	1384	1413	1400	1397	1399	1403	1410	1450	1400	1518	1405	1507	1537	1527	1520	1456	1557	1609	1594	1585	1448	1490	1495	1538	1571	1507	1506	1468	1468	1519	1460	1523	1520	1474	1499	1614	1515	1601	1532	1587	1654	1561	1607	1612	1636	1518	1557	1504
1467	1462	1470	1375	1359	1478	1360	1435	1407	1444	1415	1432	1434	1497	1490	1550	1459	1534	1424	1523	1539	1477	1526	1462	1545	1501	1514	1578	1498	1476	1477	1580	1535	1536	1542	1611	1491	1606	1501	1491	1582	1526	1674	1539	1651	1539	1556	1592	1500	1614
1473	1425	1397	1362	1368	1378	1427	1487	1376	1424	1395	1420	1401	1460	1484	1545	1563	1502	1498	1637	1603	1671	1564	1461	1563	1506	1476	1482	1469	1559	1506	1615	1541	1574	1497	1542	1564	1617	1564	1441	1535	1519	1518	1644	1590	1640	1662	1579	1551	1541
1481	1416	1381	1347	1371	1394	1404	1423	1409	1432	1419	1440	1547	1467	1573	1501	1494	1584	1490	1499	1540	1525	1559	1503	1497	1505	1514	1478	1512	1556	1554	1618	1571	1545	1548	1531	1443	1590	1604	1506	1550	1497	1622	1635	1624	1579	1592	1625	1524	1620
1429	1346	1444	1422	1388	1411	1414	1411	1441	1458	1479	1483	1489	1449	1553	1510	1557	1593	1555	1581	1511	1533	1528	1514	1442	1549	1551	1423	1497	1475	1528	1579	1573	1556	1550	1484	1572	1537	1548	1440	1533	1550	1599	1592	1594	1602	1516	1618	1546	1571
1393	1356	1399	1446	1419	1424	1354	1418	1469	1437	1487	1475	1471	1379	1402	1503	1571	1447	1500	1502	1446	1468	1492	1463	1475	1458	1475	1434	1469	1487	1487	1581	1492	1598	1504	1513	1596	1492	1501	1499	1519	1596	1637	1563	1669	1541	1586	1559	1576	1583
1406	1416	1409	1378	1465	1459	1470	1385	1453	1432	1450	1418	1437	1460	1486	1472	1493	1468	1465	1477	1466	1509	1466	1455	1560	1499	1556	1435	1500	1513	1522	1519	1585	1558	1544	1483	1511	1503	1501	1488	1579	1592	1578	1527	1599	1588	1565	1536	1558	1565
1402	1421	1454	1467	1399	1430	1381	1408	1392	1484	1509	1468	1510	1506	1466	1493	1515	1454	1549	1450	1484	1434	1545	1527	1537	1481	1526	1455	1576	1540	1473	1594	1601	1579	1510	1602	1532	1539	1490	1553	1451	1543	1540	1580	1552	1644	1511	1539	1513	1570
1387	1386	1409	1409	1450	1456	1390	1458	1452	1439	1538	1531	1489	1435	1522	1503	1522	1528	1549	1450	1432	1567	1510	1472	1458	1516	1473	1427	1484	1459	1620	1591	1610	1556	1530	1530	1569	1493	1517	1520	1533	1630	1569	1603	1585	1622	1663	1527	1572	1510
1348	1420	1369	1400	1429	1407	1409	1418	1425	1446	1546	1508	1605	1522	1460	1486	1508	1499	1464	1431	1466	1519	1487	1501	1493	1603	1471	1467	1571	1534	1581	1605	1549	1590	1573	1589	1533	1553	1615	1582	1572	1557	1528	1559	1613	1676	1614	1578	1626	1563
1466	1383	1467	1416	1401	1349	1429	1458	1504	1474	1557	1435	1507	1479	1513	1484	1510	1516	1430	1465	1504	1557	1573	1560	1499	1508	1486	1501	1599	1538	1544	1522	1624	1563	1530	1580	1510	1541	1552	1495	1550	1554	1528	1533	1494	1529	1527	1559	1532	1592
1477	1369	1376	1375	1383	1350	1351	1344	1456	1385	1527	1490	1431	1492	1497	1448	1466	1447	1406	1509	1504	1509	1482	1451	1459	1487	1454	1412	1515	1509	1540	1661	1548	1526	1543	1513	1541	1428	1491	1569	1502	1575	1481	1454	1483	1497	1559	1577	1583	1543
1481	1407	1476	1390	1326	1358	1422	1374	1340	1439	1484	1480	1471	1553	1471	1547	1496	1454	1413	1500	1476	1530	1492	1485	1504	1522	1511	1468	1537	1517	1517	1603	1594	1523	1524	1601	1526	1552	1568	1496	1543	1529	1562	1563	1496	1474	1572	1486	1558	1558
1505	1408	1419	1480	1455	1404	1391	1388	1435	1456	1445	1507	1534	1562	1473	1539	1485	1459	1503	1588	1534	1530	1430	1530	1517	1501	1432	1534	1466	1579	1558	1574	1554	1532	1590	1513	1574	1523	1513	1533	1589	1515	1542	1503	1516	1541	1656	1664	1603	1521
1397	1362	1416	1476	1462	1408	1503	1479	1411	1479	1464	1581	1554	1579	1482	1501	1549	1514	1528	1513	1522	1443	1481	1549	1485	1481	1533	1510	1591	1542	1609	1524	1562	1575	1597	1447	1596	1569	1538	1568	1523	1558	1465	1532	1528	1608	1638	1549	1487	1557
1373	1432	1397	1403	1425	1508	1505	1509	1427	1397	1437	1510	1527	1483	1466	1525	1500	1560	1546	1571	1567	1561	1476	1536	1444	1499	1515	1495	1481	1510	1575	1492	1527	1525	1516	1536	1524	1511	1474	1517	1570	1553	1514	1557	1629	1580	1580	1617	1560	1537
1398	1436	1379	1494	1446	1452	1489	1451	1552	1434	1403	1471	1433	1446	1415	1461	1492	1520	1527	1545	1528	1454	1484	1561	1525	1451	1482	1544	1557	1436	1509	1460	1503	1487	1568	1525	1496	1582	1482	1607	1472	1618	1509	1531	1522	1588	1597	1550	1533	1502
1479	1433	1463	1391	1470	1548	1461	1392	1476	1452	1448	1412	1457	1490	1463	1470	1524	1518	1547	1541	1486	1490	1552	1572	1521	1490	1476	1513	1520	1570	1492	1517	1450	1538	1583	1545	1536	1547	1523	1521	1540	1597	1564	1491	1601	1621	1600	1698	1592	1604
1350	1382	1366	1434	1413	1468	1391	1419	1396	1436	1455	1476	1415	1446	1515	1508	1525	1501	1540	1572	1538	1479	1558	1518	1542	1533	1562	1477	1541	1487	1538	1557	1449	1524	1562	1562	1517	1517	1576	1571	1537	1542	1580	1557	1587	1661	1598	1587	1536	1576
1461	1434	1402	1428	1456	1422	1453	1464	1433	1465	1400	1441	1585	1567	1514	1547	1535	1569	1609	1498	1437	1569	1515	1496	1562	1543	1527	1460	1429	1485	1481	1487	1448	1493	1593	1526	1538	1569	1503	1535	1615	1538	1582	1626	1551	1609	1642	1635	1608	1583
1455	1449	1500	1406	1466	1438	1489	1439	1437	1488	1432	1469	1520	1471	1430	1468	1406	1494	1434	1556	1530	1488	1445	1582	1484	1479	1535	1457	1535	1486	1519	1492	1452	1509	1550	1647	1538	1497	1571	1539	1608	1587	1499	1606	1629	1601	1552	1535	1589	1585
1490	1373	1480	1495	1360	1433	1470	1447	1464	1508	1445	1439	1494	1489	1423	1442	1397	1470	1422	1469	1397	1485	1487	1528	1539	1517	1501	1526	1502	1452	1567	1472	1591	1517	1474	1571	1572	1569	1548	1608	1616	1563	1546	1546	1565	1501	1645	1510	1527	1627
1381	1452	1458	1382	1411	1419	1363	1406	1434	1429	1455	1378	1440	1385	1479	1498	1433	1463	1434	1468	1457	1372	1480	1474	1517	1450	1603	1444	1534	1481	1483	1525	1516	1519	1572	1517	1539	1562	1561	1557	1562	1491	1531	1497	1501	1494	1510	1581	1503	1595
1381	1351	1441	1399	1367	1397	1349	1386	1460	1531	1480	1501	1396	1515	1473	1527	1414	1523	1451	1353	1409	1401	1371	1522	1464	1544	1391	1489	1514	1517	1483	1512	1557	1484	1471	1486	1560	1617	1508	1530	1553	1516	1547	1566	1545	1506	1515	1578	1529	1598
1507	1364	1417	1451	1370	1457	1462	1465	1483	1447	1503	1543	1659	1548	1541	1513	1499	1543	1461	1461	1525	1500	1476	1545	1476	1520	1509	1600	1584	1555	1586	1578	1497	1522	1506	1563	1481	1566	1566	1496	1589	1582	1631	1560	1552	1524	1642	1616	1580	1495
1353	1369	1369	1362	1384	1418	1410	1458	1561	1523	1574	1552	1547	1502	1493	1520	1522	1539	1535	1494	1474	1475	1470	1493	1538	1578	1495	1543	1651	1469	1536	1446	1524	1554	1537	1555	1546	1515	1508	1482	1560	1506	1662	1575	1520	1507	1553	1597	1582	1571
1424	1319	1339	1298	1391	1356	1484	1463	1392	1511	1448	1448	1486	1403	1437	1406	1492	1496	1452	1435	1393	1454	1485	1493	1450	1439	1505	1482	1474	1458	1409	1485	1390	1452	1486	1487	1463	1537	1439	1531	1555	1518	1600	1597	1468	1506	1463	1498	1514	1536
1405	1356	1340	1336	1346	1360	1367	1396	1445	1493	1430	1400	1422	1443	1429	1408	1423	1391	1398	1457	1376	1392	1404	1360	1421	1422	1423	1505	1423	1503	1441	1445	1363	1444	1435	1404	1517	1437	1525	1505	1425	1509	1624	1530	1453	1517	1437	1470	1493	1481
1367	1353	1327	1332	1356	1388	1389	1388	1409	1472	1446	1458	1461	1434	1473	1425	1382	1352	1408	1374	1374	1370	1361	1387	1348	1484	1401	1426	1384	1480	1416	1425	1468	1509	1407	1450	1364	1461	1493	1553	1539	1462	1462	1586	1492	1475	1452	1499	1482	1488
1361	1292	1350	1433	1315	1449	1423	1525	1456	1403	1430	1532	1453	1513	1450	1423	1431	1471	1456	1395	1460	1429	1486	1341	1425	1423	1475	1534	1407	1484	1459	1443	1442	1459	1467	1477	1560	1496	1529	1495	1476	1525	1576	1508	1553	1507	1496	1599	1572	1565
1410	1302	1390	1412	1355	1360	1379	1465	1421	1488	1453	1443	1599	1494	1528	1423	1474	1358	1444	1427	1411	1430	1454	1378	1400	1486	1486	1466	1570	1484	1469	1488	1437	1443	1591	1504	1608	1598	1595	1564	1547	1478	1498	1572	1553	1564	1548	1565	1581	1557
1291	1349	1386	1351	1387	1474	1416	1388	1432	1422	1444	1419	1437	1427	1495	1307	1449	1416	1429	1434	1389	1354	1429	1363	1435	1487	1572	1451	1476	1459	1436	1476	1541	1476	1512	1540	1551	1561	1537	1545	1469	1436	1507	1562	1599	1450	1516	1572	1464	1448
1414	1356	1349	1413	1418	1381	1372	1381	1360	1365	1412	1436	1410	1403	1417	1294	1333	1358	1373	1362	1374	1387	1354	1304	1387	1513	1427	1373	1449	1443	1486	1436	1473	1478	1499	1513	1584	1517	1455	1414	1409	1379	1412	1476	1479	1552	1557	1528	1519	1539
1336	1318	1345	1327	1415	1349	1411	1381	1392	1389	1430	1413	1424	1405	1407	1390	1300	1351	1351	1396	1374	1340	1294	1307	1401	1441	1416	1423	1444	1385	1467	1445	1421	1516	1507	1438	1446	1447	1492	1470	1457	1512	1529	1551	1588	1466	1507	1507	1488	1517
1386	1371	1307	1339	1295	1452	1380	1436	1448	1396	1400	1396	1403	1353	1386	1340	1334	1321	1392	1283	1385	1368	1347	1330	1423	1437	1377	1456	1389	1480	1415	1453	1496	1533	1483	1510	1466	1499	1442	1435	1455	1500	1479	1509	1494	1515	1532	1492	1485	1423
1319	1360	1385	1313	1352	1360	1318	1397	1372	1392	1497	1317	1421	1396	1372	1363	1389	1395	1371	1428	1435	1349	1482	1382	1349	1432	1430	1384	1435	1430	1410	1354	1457	1517	1508	1408	1505	1479	1496	1387	1427	1402	1429	1523	1448	1533	1485	1452	1506	1526
1327	1305	1413	1346	1300	1349	1382	1390	1337	1378	1334	1384	1409	1400	1416	1380	1281	1372	1392	1366	1356	1398	1365	1355	1356	1434	1434	1468	1381	1400	1492	1428	1431	1480	1490	1469	1489	1531	1458	1471	1435	1479	1423	1494	1475	1472	1517	1493	1538	1464
1324	1312	1357	1388	1354	1388	1363	1443	1367	1376	1378	1397	1392	1390	1361	1403	1333	1242	1337	1411	1353	1391	1348	1381	1349	1346	1438	1374	1338	1387	1490	1536	1391	1513	1529	1541	1423	1517	1495	1452	1434	1313	1506	1475	1439	1471	1493	1467	1403	1496
1289	1321	1331	1334	1337	1335	1342	1383	1402	1323	1438	1501	1463	1431	1435	1314	1329	1397	1353	1369	1360	1345	1336	1428	1417	1373	1446	1428	1382	1469	1493	1375	1426	1487	1469	1539	1420	1424	1440	1445	1378	1478	1467	1510	1475	1445	1500	1480	1529	1470
1309	1359	1349	1287	1402	1373	1319	1407	1439	1399	1418	1377	1429	1391	1377	1294	1337	1361	1364	1394	1338	1366	1359	1344	1346	1471	1508	1392	1387	1386	1380	1419	1453	1460	1491	1493	1451	1489	1395	1394	1436	1452	1472	1473	1485	1493	1497	1488	1520	1521
1271	1358	1320	1289	1405	1355	1303	1373	1309	1410	1382	1374	1430	1384	1395	1362	1329	1322	1344	1387	1407	1354	1388	1414	1440	1393	1440	1421	1425	1336	1400	1454	1483	1486	1507	1542	1400	1455	1397	1432	1476	1472	1454	1477	1477	1423	1529	1424	1548	1576
1270	1303	1405	1299	1342	1348	1314	1328	1357	1400	1396	1404	1327	1342	1405	1419	1367	1353	1371	1387	1295	1349	1416	1441	1439	1358	1470	1415	1415	1463	1408	1439	1457	1470	1531	1486	1490	1430	1434	1476	1447	1517	1507	1471	1502	1487	1422	1488	1520	1591
1296	1304	1342	1354	1355	1338	1321	1353	1284	1375	1387	1316	1401	1312	1395	1380	1375	1342	1261	1385	1366	1320	1387	1396	1422	1356	1413	1382	1447	1354	1375	1414	1448	1536	1449	1459	1458	1500	1401	1425	1461	1456	1398	1475	1375	1445	1481	1449	1509	1575
1334	1289	1223	1319	1362	1313	1375	1312	1298	1341	1355	1279	1325	1318	1365	1365	1339	1356	1336	1346	1359	1345	1333	1319	1374	1292	1400	1361	1459	1393	1380	1366	1425	1370	1417	1389	1470	1463	1467	1475	1394	1371	1402	1409	1407	1480	1475	1388	1450	1460
1292	1287	1323	1256	1327	1267	1372	1370	1301	1355	1332	1349	1344	1343	1327	1304	1305	1301	1304	1333	1383	1320	1374	1383	1383	1337	1374	1338	1348	1444	1442	1396	1382	1408	1428	1458	1406	1465	1415	1430	1403	1457	1477	1501	1416	1544	1483	1558	1419	1491
1345	1337	1236	1350	1310	1280	1374	1370	1374	1372	1295	1306	1344	1370	1343	1423	1381	1323	1366	1394	1333	1356	1337	1352	1384	1365	1381	1408	1392	1422	1385	1453	1399	1425	1494	1499	1400	1424	1471	1488	1459	1508	1469	1492	1467	1518	1522	1458	1531	1453
1318	1278	1300	1276	1337	1291	1346	1306	1321	1349	1331	1350	1417	1370	1375	1374	1342	1394	1293	1404	1442	1357	1335	1356	1354	1387	1395	1439	1469	1368	1388	1312	1391	1459	1497	1400	1418	1391	1445	1392	1492	1465	1475	1458	1384	1423	1428	1493	1521	1490
1281	1296	1302	1247	1303	1297	1297	1281	1288	1325	1270	1286	1367	1384	1293	1360	1344	1268	1382	1420	1398	1325	1339	1357	1343	1403	1400	1370	1341	1424	1364	1418	1403	1357	1385	1374	1413	1414	1440	1485	1376	1445	1481	1439	1397	1509	1471	1446	1422	1512
1262	1273	1264	1288	1319	1323	1294	1280	1315	1270	1380	1307	1408	1382	1354	1315	1282	1311	1366	1356	1351	1387	1280	1258	1342	1366	1386	1406	1421	1398	1401	1355	1435	1376	1384	1400	1335	1380	1504	1499	1426	1431	1468	1499	1417	1487	1469	1426	1419	1465
1305	1257	1296	1314	1293	1241	1298	1318	1338	1351	1318	1304	1329	1362	1406	1340	1390	1365	1323	1354	1342	1330	1346	1384	1403	1444	1442	1419	1370	1435	1451	1460	1498	1400	1458	1428	1445	1431	1535	1564	1534	1493	1512	1457	1459	1431	1486	1523	1481	1472
1196	1261	1290	1286	1335	1307	1377	1302	1310	1375	1316	1414	1321	1457	1397	1383	1424	1428	1363	1419	1500	1395	1376	1384	1351	1410	1417	1441	1423	1474	1483	1549	1451	1437	1407	1481	1517	1471	1472	1518	1464	1439	1485	1473	1522	1464	1569	1569	1489	1474
1326	1315	1304	1306	1326	1351	1349	1432	1305	1374	1394	1417	1391	1443	1377	1410	1385	1379	1397	1395	1403	1466	1370	1360	1399	1400	1391	1412	1455	1519	1387	1454	1406	1438	1445	1408	1497	1474	1490	1510	1451	1486	1429	1468	1544	1547	1532	1499	1547	1444
1248	1294	1305	1284	1334	1308	1348	1362	1272	1338	1325	1362	1419	1383	1405	1404	1275	1351	1397	1342	1456	1340	1331	1377	1358	1339	1403	1443	1362	1432	1400	1388	1379	1393	1378	1463	1436	1466	1464	1401	1398	1445	1434	1444	1463	1517	1490	1517	1453	1475
1304	1267	1278	1251	1321	1318	1303	1293	1387	1351	1329	1407	1420	1392	1369	1331	1319	1352	1355	1367	1347	1317	1349	1331	1344	1305	1338	1404	1424	1395	1350	1343	1425	1422	1408	1434	1467	1436	1447	1432	1352	1428	1397	1505	1497	1514	1511	1436	1399	1462
1298	1246	1309	1296	1305	1290	1321	1299	1331	1339	1368	1454	1345	1338	1330	1341	1370	1310	1414	1344	1315	1337	1383	1350	1353	1366	1301	1396	1411	1392	1429	1374	1433	1439	1421	1446	1416	1425	1411	1341	1412	1463	1467	1520	1493	1568	1470	1445	1453	1453
1301	1295	1215	1300	1302	1290	1287	1330	1391	1398	1386	1410	1454	1380	1331	1364	1354	1311	1356	1389	1375	1335	1371	1369	1395	1370	1380	1413	1358	1378	1356	1431	1381	1472	1421	1487	1440	1401	1424	1497	1376	1497	1371	1520	1451	1508	1539	1450	1446	1476
1309	1292	1268	1318	1316	1338	1330	1317	1370	1407	1441	1430	1479	1471	1391	1441	1344	1416	1405	1380	1333	1400	1310	1324	1360	1363	1413	1434	1413	1400	1391	1473	1432	1397	1487	1449	1391	1516	1333	1467	1473	1361	1410	1435	1489	1502	1443	1492	1473	1483
1271	1246	1267	1322	1271	1356	1321	1331	1393	1387	1392	1461	1411	1366	1407	1413	1442	1373	1374	1341	1397	1353	1338	1410	1334	1348	1415	1356	1432	1388	1417	1461	1402	1474	1395	1428	1495	1436	1424	1394	1412	1393	1482	1436	1535	1490	1498	1529	1463	1440
1310	1279	1258	1285	1287	1313	1337	1359	1426	1338	1370	1377	1322	1317	1391	1396	1318	1391	1389	1390	1332	1350	1388	1339	1381	1359	1416	1322	1341	1415	1419	1421	1418	1410	1392	1488	1426	1433	1437	1458	1395	1393	1320	1478	1466	1445	1533	1394	1518	1442
1273	1294	1268	1298	1298	1292	1271	1342	1332	1366	1338	1362	1283	1361	1303	1374	1386	1386	1372	1423	1372	1319	1353	1308	1368	1341	1352	1410	1378	1439	1378	1429	1362	1476	1363	1386	1372	1420	1447	1394	1362	1410	1342	1418	1429	1486	1552	1381	1435	1506
1289	1274	1311	1276	1221	1238	1274	1246	1330	1338	1291	1346	1361	1449	1337	1403	1400	1438	1370	1377	1392	1371	1390	1338	1407	1389	1378	1441	1381	1391	1456	1347	1400	1402	1429	1466	1428	1444	1410	1429	1436	1421	1408	1465	1450	1489	1486	1420	1391	1458
1253	1356	1250	1249	1353	1282	1272	1310	1344	1279	1380	1385	1401	1386	1340	1348	1402	1374	1391	1429	1424	1360	1332	1304	1335	1421	1427	1474	1452	1407	1394	1434	1351	1450	1425	1375	1465	1520	1391	1387	1375	1472	1486	1478	1488	1494	1532	1511	1401	1344
1275	1284	1257	1253	1339	1269	1321	1274	1455	1309	1344	1372	1367	1325	1290	1314	1384	1409	1406	1441	1406	1429	1379	1414	1399	1452	1408	1348	1362	1389	1387	1360	1363	1418	1470	1459	1476	1463	1508	1447	1435	1425	1483	1427	1465	1462	1503	1464	1395	1486
1217	1230	1310	1337	1304	1313	1328	1275	1365	1321	1320	1346	1325	1364	1300	1390	1453	1464	1393	1383	1360	1362	1385	1286	1334	1326	1423	1339	1316	1382	1418	1403	1303	1439	1413	1441	1453	1383	1411	1432	1453	1465	1410	1384	1509	1443	1482	1468	1514	1395
1207	1265	1322	1305	1226	1294	1282	1251	1333	1323	1343	1292	1352	1324	1317	1343	1423	1422	1403	1335	1350	1443	1394	1356	1403	1419	1403	1324	1413	1389	1431	1339	1422	1348	1422	1323	1413	1429	1373	1412	1438	1443	1471	1423	1579	1494	1467	1381	1474	1467
1341	1313	1286	1331	1266	1243	1283	1282	1313	1275	1325	1352	1328	1348	1316	1328	1369	1386	1424	1397	1410	1383	1420	1410	1377	1431	1335	1404	1400	1373	1381	1471	1454	1421	1353	1466	1407	1417	1462	1442	1437	1477	1457	1401	1557	1546	1494	1454	1440	1523
1233	1265	1309	1293	1288	1221	1307	1268	1300	1266	1387	1356	1289	1374	1313	1396	1423	1402	1437	1430	1369	1411	1363	1414	1347	1349	1402	1414	1388	1364	1404	1416	1434	1407	1511	1425	1443	1377	1427	1426	1468	1516	1494	1445	1482	1476	1469	1522	1525	1492
1267	1314	1239	1296	1320	1328	1276	1256	1212	1389	1414	1380	1377	1343	1377	1509	1380	1429	1408	1439	1366	1278	1324	1415	1395	1342	1395	1393	1371	1385	1421	1408	1380	1485	1457	1457	1405	1522	1406	1401	1481	1491	1434	1490	1549	1524	1519	1464	1500	1473
1216	1227	1317	1290	1211	1303	1297	1225	1348	1328	1297	1365	1369	1359	1429	1392	1400	1391	1336	1337	1313	1411	1387	1342	1299	1386	1428	1396	1390	1433	1404	1441	1423	1424	1420	1501	1495	1438	1408	1474	1407	1473	1471	1468	1462	1587	1551	1490	1508	1431
1277	1265	1264	1327	1246	1292	1246	1286	1265	1345	1384	1368	1340	1324	1423	1392	1448	1400	1369	1301	1369	1414	1326	1341	1386	1368	1361	1409	1415	1412	1392	1381	1459	1421	1422	1437	1395	1392	1433	1431	1468	1468	1506	1520	1525	1455	1432	1553	1477	1549
1219	1293	1357	1303	1280	1227	1241	1326	1259	1332	1323	1320	1297	1355	1323	1377	1329	1332	1276	1326	1312	1271	1380	1384	1320	1294	1385	1386	1326	1342	1321	1417	1458	1452	1419	1452	1450	1429	1415	1454	1445	1389	1463	1397	1423	1400	1416	1428	1430	1477
1264	1231	1244	1280	1258	1268	1289	1310	1380	1414	1360	1384	1276	1396	1354	1376	1328	1328	1314	1320	1403	1370	1318	1286	1335	1357	1346	1383	1405	1370	1424	1328	1427	1417	1556	1422	1429	1414	1388	1438	1435	1431	1469	1464	1394	1482	1509	1546	1482	1465
1375	1172	1267	1251	1218	1251	1212	1317	1378	1342	1426	1323	1339	1396	1371	1369	1395	1339	1297	1350	1338	1316	1440	1336	1332	1337	1353	1373	1397	1400	1419	1413	1444	1485	1410	1463	1510	1504	1418	1384	1396	1490	1473	1440	1382	1453	1476	1501	1468	1591
1317	1290	1257	1218	1229	1246	1293	1346	1387	1431	1396	1345	1353	1313	1423	1445	1411	1313	1296	1376	1365	1303	1395	1309	1412	1324	1329	1346	1335	1384	1421	1462	1414	1448	1455	1465	1529	1474	1426	1518	1430	1470	1423	1445	1547	1586	1454	1482	1521	1480
1208	1294	1267	1216	1146	1242	1343	1414	1405	1368	1425	1325	1372	1395	1378	1364	1405	1363	1314	1285	1320	1373	1294	1352	1361	1346	1358	1427	1364	1396	1382	1457	1388	1404	1443	1413	1396	1471	1479	1439	1442	1432	1459	1472	1448	1539	1406	1467	1451	1419
1214	1287	1187	1222	1216	1286	1259	1319	1352	1379	1357	1361	1439	1345	1317	1302	1362	1298	1279	1347	1370	1297	1332	1370	1308	1335	1316	1336	1398	1425	1397	1454	1444	1436	1426	1441	1376	1484	1447	1433	1457	1478	1464	1522	1391	1379	1500	1508	1553	1449
1209	1282	1286	1233	1259	1299	1248	1269	1295	1389	1353	1340	1314	1433	1280	1382	1422	1268	1310	1306	1330	1330	1341	1406	1341	1384	1372	1439	1340	1388	1437	1369	1432	1456	1434	1452	1511	1463	1395	1469	1398	1504	1447	1422	1469	1432	1426	1371	1439	1423
1213	1232	1256	1275	1274	1216	1295	1314	1298	1265	1412	1364	1351	1360	1368	1345	1356	1422	1382	1329	1285	1335	1367	1305	1357	1393	1370	1383	1380	1380	1431	1474	1549	1443	1547	1461	1458	1431	1492	1462	1375	1486	1465	1489	1444	1536	1514	1550	1510	1446
1242	1278	1248	1271	1298	1216	1198	1291	1305	1307	1364	1354	1308	1275	1445	1407	1429	1329	1420	1375	1375	1387	1416	1367	1341	1406	1368	1336	1361	1419	1425	1388	1405	1437	1465	1425	1436	1436	1457	1464	1493	1477	1479	1572	1441	1531	1445	1467	1491	1462
1271	1199	1266	1218	1273	1194	1330	1340	1364	1370	1290	1288	1308	1342	1410	1366	1360	1367	1387	1304	1420	1285	1381	1415	1423	1395	1346	1395	1354	1441	1459	1415	1431	1452	1498	1416	1386	1409	1434	1407	1486	1501	1456	1499	1460	1402	1483	1409	1468	1491
1263	1295	1302	1247	1210	1247	1285	1363	1353	1314	1338	1291	1383	1370	1363	1335	1365	1430	1314	1295	1327	1344	1375	1396	1373	1304	1382	1365	1359	1359	1399	1467	1498	1441	1436	1419	1418	1416	1474	1476	1474	1474	1528	1397	1415	1450	1505	1499	1475	1559
1163	1290	1306	1246	1267	1240	1307	1267	1369	1325	1286	1248	1399	1368	1307	1421	1365	1406	1273	1365	1305	1338	1427	1354	1392	1371	1331	1373	1359	1383	1489	1526	1382	1423	1398	1443	1425	1422	1514	1449	1465	1442	1436	1399	1482	1410	1467	1474	1466	1502
1299	1229	1214	1245	1233	1236	1306	1270	1338	1250	1268	1310	1307	1339	1322	1402	1358	1399	1339	1383	1305	1371	1425	1471	1360	1370	1360	1432	1449	1425	1444	1401	1451	1412	1326	1451	1533	1489	1464	1450	1509	1555	1463	1402	1507	1424	1453	1479	1415	1475
1252	1234	1165	1218	1256	1305	1281	1401	1316	1343	1333	1317	1346	1414	1349	1330	1325	1367	1334	1365	1378	1399	1431	1342	1375	1478	1366	1421	1399	1436	1479	1453	1433	1412	1328	1446	1443	1460	1413	1482	1480	1498	1458	1438	1410	1360	1408	1407	1439	1516
1245	1208	1261	1200	1238	1287	1268	1280	1385	1358	1334	1342	1324	1387	1376	1399	1414	1316	1394	1336	1341	1346	1314	1332	1343	1412	1379	1401	1410	1365	1417	1421	1333	1457	1432	1458	1423	1418	1391	1400	1443	1463	1529	1457	1484	1400	1411	1409	1470	1490
1228	1241	1217	1284	1249	1305	1331	1293	1359	1310	1303	1290	1339	1331	1366	1311	1424	1340	1333	1333	1261	1362	1402	1331	1314	1429	1348	1349	1410	1443	1410	1396	1433	1415	1441	1495	1507	1469	1305	1465	1390	1424	1461	1506	1422	1425	1379	1446	1455	1567
1205	1162	1287	1268	1193	1202	1323	1271	1284	1323	1339	1341	1371	1360	1337	1338	1331	1286	1320	1345	1300	1364	1339	1340	1377	1349	1394	1371	1387	1373	1410	1409	1389	1418	1371	1401	1470	1407	1386	1409	1403	1416	1473	1411	1444	1434	1424	1442	1347	1433
1196	1247	1220	1237	1242	1270	1255	1275	1295	1255	1289	1376	1347	1312	1337	1338	1336	1300	1343	1325	1276	1236	1292	1303	1386	1400	1424	1374	1417	1374	1348	1410	1464	1400	1391	1433	1384	1384	1353	1445	1493	1458	1468	1474	1423	1336	1396	1383	1457	1518
1185	1177	1315	1232	1265	1281	1285	1328	1343	1334	1408	1375	1356	1331	1345	1295	1336	1328	1341	1346	1322	1358	1306	1316	1349	1408	1364	1349	1362	1336	1424	1435	1383	1403	1435	1417	1427	1476	1358	1399	1499	1514	1497	1456	1491	1395	1386	1437	1383	1488
1163	1241	1245	1317	1230	1309	1280	1277	1363	1373	1385	1395	1413	1381	1383	1359	1346	1320	1392	1356	1310	1325	1332	1374	1458	1382	1380	1409	1352	1338	1425	1394	1473	1408	1438	1448	1433	1448	1433	1407	1484	1429	1410	1403	1453	1538	1441	1398	1393	1449
1208	1258	1248	1251	1275	1269	1173	1325	1384	1384	1412	1384	1327	1352	1386	1472	1349	1357	1324	1273	1327	1326	1329	1405	1353	1382	1369	1360	1438	1302	1384	1446	1406	1447	1486	1447	1423	1457	1482	1421	1462	1412	1346	1398	1424	1481	1475	1438	1424	1510
1239	1178	1227	1231	1181	1279	1235	1251	1340	1376	1324	1340	1265	1337	1331	1449	1397	1358	1347	1281	1350	1319	1408	1361	1368	1337	1367	1393	1356	1415	1449	1503	1431	1417	1367	1396	1439	1465	1403	1456	1414	1493	1358	1352	1452	1441	1460	1472	1486	1464
1221	1173	1192	1227	1209	1254	1265	1235	1296	1310	1332	1287	1375	1230	1294	1408	1297	1341	1324	1273	1253	1348	1380	1373	1354	1345	1365	1342	1357	1323	1422	1421	1376	1446	1377	1399	1434	1461	1473	1452	1446	1417	1412	1454	1355	1381	1506	1387	1401	1520
1281	1265	1252	1208	1245	1204	1232	1299	1314	1402	1346	1397	1320	1363	1377	1330	1316	1340	1288	1359	1273	1340	1341	1349	1366	1313	1375	1405	1387	1401	1401	1354	1383	1388	1378	1394	1489	1440	1468	1397	1377	1472	1464	1474	1458	1352	1471	1437	1453	1449
1204	1218	1305	1246	1242	1201	1208	1282	1321	1338	1327	1329	1394	1355	1314	1383	1356	1274	1350	1321	1375	1327	1404	1372	1353	1357	1373	1466	1388	1372	1337	1354	1421	1381	1438	1427	1401	1408	1425	1340	1359	1409	1479	1498	1402	1449	1492	1477	1399	1384
1267	1216	1249	1236	1202	1224	1254	1228	1375	1376	1363	1351	1305	1312	1316	1430	1367	1401	1376	1374	1363	1423	1326	1432	1390	1335	1360	1427	1365	1343	1368	1398	1381	1340	1450	1399	1433	1360	1370	1397	1381	1415	1495	1436	1485	1433	1437	1464	1506	1434
1229	1231	1221	1249	1237	1253	1278	1267	1312	1282	1387	1356	1341	1295	1341	1337	1337	1345	1382	1395	1382	1435	1403	1367	1383	1436	1392	1408	1338	1336	1409	1375	1371	1429	1422	1424	1417	1516	1418	1452	1411	1508	1413	1392	1428	1398	1506	1525	1479	1534
1258	1154	1268	1195	1279	1266	1180	1183	1209	1325	1252	1259	1354	1296	1227	1382	1342	1303	1306	1338	1396	1361	1308	1378	1368	1453	1398	1387	1357	1342	1406	1419	1360	1427	1387	1352	1379	1413	1428	1410	1450	1488	1491	1339	1389	1378	1440	1419	1498	1471
1205	1285	1295	1210	1280	1226	1209	1233	1192	1264	1322	1254	1264	1324	1364	1404	1325	1320	1279	1302	1292	1325	1370	1404	1332	1418	1372	1362	1387	1428	1430	1416	1481	1455	1365	1450	1428	1444	1415	1399	1498	1465	1430	1444	1461	1452	1405	1473	1407	1468
1251	1213	1249	1270	1220	1283	1186	1235	1204	1266	1338	1321	1368	1313	1307	1473	1386	1374	1352	1414	1341	1377	1355	1356	1402	1344	1364	1344	1356	1268	1352	1398	1387	1380	1466	1394	1389	1348	1382	1415	1327	1475	1458	1478	1447	1411	1437	1437	1481	1440
1266	1208	1158	1274	1203	1196	1221	1225	1238	1331	1276	1353	1277	1321	1333	1403	1368	1382	1395	1408	1393	1358	1387	1437	1385	1375	1360	1360	1325	1289	1387	1402	1388	1418	1383	1437	1391	1449	1408	1381	1524	1452	1495	1452	1412	1481	1406	1368	1376	1416
1253	1246	1221	1243	1203	1213	1270	1219	1253	1285	1318	1313	1327	1324	1320	1337	1344	1316	1340	1293	1365	1347	1385	1362	1452	1386	1434	1374	1326	1339	1325	1348	1377	1385	1347	1361	1416	1422	1416	1483	1503	1489	1483	1440	1466	1361	1437	1431	1429	1447
1196	1210	1274	1238	1261	1170	1289	1239	1251	1266	1262	1313	1253	1348	1304	1374	1380	1364	1373	1317	1296	1324	1345	1369	1429	1330	1373	1320	1326	1380	1436	1440	1402	1436	1389	1379	1402	1518	1421	1480	1492	1477	1442	1448	1365	1341	1373	1391	1346	1462
1205	1184	1251	1168	1142	1189	1140	1243	1280	1319	1279	1307	1354	1227	1289	1310	1354	1376	1311	1267	1318	1281	1311	1326	1364	1291	1281	1338	1330	1387	1447	1420	1419	1436	1410	1332	1373	1458	1486	1468	1396	1416	1398	1395	1396	1423	1396	1321	1433	1457
1261	1237	1348	1303	1216	1217	1269	1219	1285	1266	1316	1368	1344	1278	1279	1368	1353	1379	1321	1325	1315	1347	1381	1377	1297	1342	1388	1356	1385	1430	1471	1429	1472	1455	1450	1385	1482	1392	1449	1419	1435	1363	1422	1448	1393	1494	1398	1429	1403	1420
1223	1279	1176	1260	1202	1218	1239	1256	1293	1339	1378	1407	1271	1244	1308	1390	1345	1398	1372	1336	1267	1356	1342	1359	1333	1347	1330	1317	1362	1385	1417	1461	1397	1385	1396	1402	1315	1413	1517	1472	1361	1417	1433	1351	1402	1368	1493	1397	1438	1358
1225	1198	1188	1184	1183	1215	1231	1256	1320	1292	1334	1407	1339	1345	1352	1357	1323	1365	1380	1398	1333	1353	1363	1295	1361	1372	1325	1380	1329	1345	1432	1465	1378	1376	1357	1306	1308	1313	1313	1407	1478	1472	1435	1436	1393	1499	1442	1491	1436	1504
1184	1215	1213	1174	1226	1202	1265	1201	1254	1275	1338	1365	1334	1363	1363	1302	1250	1314	1346	1353	1342	1309	1255	1313	1375	1381	1341	1332	1402	1357	1363	1370	1386	1345	1373	1250	1219	1232	1258	1412	1466	1556	1404	1414	1442	1406	1431	1403	1446	1411
1196	1197	1263	1213	1219	1215	1203	1152	1255	1276	1258	1315	1272	1282	1310	1252	1186	1298	1257	1276	1272	1295	1240	1278	1323	1311	1348	1385	1322	1363	1380	1360	1403	1295	1192	1233	1164	1157	1179	1329	1412	1493	1465	1438	1401	1378	1420	1392	1415	1400
1192	1245	1231	1245	1200	1205	1213	1254	1268	1303	1234	1313	1275	1307	1256	1278	1266	1310	1338	1225	1275	1192	1276	1267	1291	1269	1319	1256	1344	1320	1338	1305	1339	1234	1202	1199	1181	1119	1136	1229	1315	1290	1412	1392	1406	1444	1397	1344	1353	1348
1253	1189	1263	1236	1222	1189	1168	1215	1237	1227	1304	1349	1325	1332	1272	1266	1304	1416	1350	1316	1276	1262	1247	1274	1293	1242	1327	1318	1340	1254	1346	1344	1385	1318	1228	1190	1232	1186	1157	1288	1333	1429	1348	1336	1464	1389	1469	1421	1372	1366
1265	1206	1236	1212	1210	1182	1220	1186	1203	1281	1308	1302	1287	1298	1278	1252	1359	1343	1356	1315	1337	1282	1272	1280	1395	1352	1413	1405	1370	1320	1378	1380	1401	1389	1280	1289	1358	1319	1280	1304	1400	1397	1427	1512	1453	1463	1485	1448	1458	1420
1203	1218	1167	1237	1226	1133	1222	1224	1258	1242	1257	1239	1252	1318	1232	1344	1325	1359	1335	1369	1345	1412	1348	1300	1406	1353	1382	1327	1344	1398	1370	1484	1515	1474	1453	1380	1327	1348	1329	1394	1393	1421	1459	1440	1517	1474	1551	1469	1423	1410
1179	1238	1203	1206	1206	1154	1162	1257	1250	1214	1294	1231	1270	1321	1285	1284	1218	1319	1307	1354	1333	1284	1336	1338	1321	1372	1430	1327	1337	1366	1306	1432	1494	1574	1407	1431	1362	1360	1420	1414	1437	1464	1469	1374	1452	1499	1412	1394	1394	1419
1199	1257	1258	1180	1169	1176	1162	1215	1206	1235	1265	1242	1186	1272	1263	1226	1256	1258	1226	1294	1314	1357	1314	1256	1305	1273	1355	1317	1359	1331	1337	1386	1460	1376	1428	1387	1399	1310	1316	1399	1468	1441	1392	1434	1377	1386	1393	1441	1387	1446
1134	1107	1216	1130	1156	1230	1162	1253	1176	1213	1187	1260	1280	1285	1248	1214	1254	1305	1376	1289	1325	1308	1305	1314	1358	1340	1269	1307	1324	1295	1386	1344	1306	1344	1419	1404	1421	1426	1410	1383	1401	1421	1437	1353	1474	1410	1433	1423	1356	1413
1201	1240	1213	1160	1183	1202	1148	1263	1281	1243	1217	1312	1244	1269	1221	1249	1315	1316	1360	1265	1311	1322	1279	1295	1306	1328	1348	1256	1402	1379	1365	1357	1297	1343	1301	1442	1420	1386	1365	1373	1344	1405	1297	1439	1359	1434	1386	1425	1344	1401
1252	1192	1225	1229	1272	1194	1241	1190	1182	1261	1189	1212	1261	1288	1207	1230	1262	1274	1254	1294	1325	1353	1235	1208	1313	1282	1299	1272	1312	1335	1335	1274	1355	1376	1326	1367	1442	1403	1335	1410	1339	1333	1278	1371	1451	1408	1451	1410	1486	1410
1202	1248	1176	1187	1203	1166	1169	1205	1247	1212	1214	1226	1227	1231	1235	1245	1214	1207	1328	1301	1362	1309	1297	1276	1206	1240	1305	1275	1372	1286	1302	1287	1328	1319	1334	1396	1393	1449	1404	1365	1344	1390	1356	1368	1357	1378	1392	1399	1397	1455
1170	1218	1175	1188	1163	1212	1249	1190	1152	1242	1176	1283	1271	1255	1231	1257	1140	1247	1285	1309	1277	1312	1325	1224	1274	1256	1334	1421	1309	1351	1285	1298	1333	1385	1380	1328	1423	1358	1375	1328	1393	1310	1389	1377	1327	1432	1476	1334	1418	1404
1185	1205	1229	1180	1252	1224	1178	1166	1177	1176	1169	1232	1230	1229	1222	1175	1150	1250	1274	1268	1302	1334	1277	1237	1230	1305	1339	1291	1356	1338	1288	1325	1371	1278	1343	1329	1383	1343	1352	1317	1364	1348	1388	1434	1368	1351	1439	1352	1356	1383
1214	1146	1202	1194	1211	1149	1221	1252	1177	1198	1302	1213	1187	1262	1201	1202	1134	1202	1259	1288	1272	1273	1230	1278	1252	1269	1311	1330	1323	1322	1311	1367	1341	1285	1394	1379	1355	1400	1361	1400	1334	1291	1347	1332	1268	1356	1382	1375	1306	1423
1186	1181	1150	1213	1174	1172	1164	1215	1234	1255	1247	1244	1217	1208	1257	1182	1252	1225	1336	1343	1337	1244	1245	1176	1279	1309	1331	1318	1360	1326	1307	1351	1367	1366	1446	1350	1337	1363	1365	1299	1382	1327	1413	1372	1408	1373	1376	1313	1428	1376
1194	1194	1239	1198	1191	1209	1233	1227	1230	1298	1226	1228	1259	1208	1271	1237	1269	1363	1335	1278	1321	1300	1236	1200	1237	1321	1271	1288	1336	1387	1364	1416	1389	1368	1410	1378	1439	1395	1385	1343	1308	1374	1376	1400	1415	1322	1349	1342	1401	1376
1202	1275	1211	1169	1119	1140	1191	1189	1255	1219	1243	1255	1217	1261	1232	1253	1160	1281	1258	1293	1274	1292	1248	1319	1242	1295	1282	1285	1244	1297	1369	1347	1372	1401	1392	1361	1258	1306	1392	1376	1328	1327	1380	1381	1393	1397	1426	1422	1339	1312
1239	1204	1235	1212	1081	1174	1198	1218	1131	1278	1235	1225	1187	1194	1186	1231	1196	1291	1308	1296	1229	1286	1233	1252	1247	1339	1222	1289	1321	1227	1240	1246	1303	1277	1341	1273	1279	1302	1345	1349	1317	1366	1351	1354	1347	1273	1413	1397	1356	1380
1220	1234	1204	1186	1150	1198	1182	1157	1146	1131	1269	1188	1188	1178	1249	1252	1290	1226	1302	1211	1262	1214	1268	1288	1284	1275	1239	1321	1198	1306	1334	1259	1294	1316	1222	1269	1241	1362	1328	1315	1341	1340	1333	1327	1381	1355	1313	1325	1339	1407
1146	1209	1165	1158	1141	1132	1186	1148	1183	1159	1155	1168	1198	1127	1169	1253	1184	1268	1318	1247	1264	1304	1310	1279	1361	1351	1338	1291	1358	1342	1331	1283	1303	1344	1278	1305	1339	1392	1328	1398	1477	1338	1383	1387	1350	1434	1380	1428	1396	1433
1184	1164	1149	1170	1174	1137	1169	1177	1201	1223	1200	1192	1142	1206	1232	1283	1242	1234	1259	1201	1234	1259	1396	1396	1354	1327	1352	1301	1293	1397	1420	1456	1379	1382	1304	1359	1311	1314	1404	1399	1452	1420	1435	1388	1407	1428	1426	1357	1497	1462
1163	1152	1211	1149	1164	1178	1190	1189	1197	1214	1143	1235	1247	1224	1186	1284	1310	1250	1345	1279	1248	1275	1345	1434	1439	1364	1281	1295	1326	1365	1428	1459	1325	1308	1261	1255	1291	1368	1344	1469	1405	1406	1404	1370	1412	1387	1379	1387	1451	1512
1208	1212	1181	1240	1142	1227	1195	1270	1236	1287	1228	1168	1226	1234	1318	1329	1383	1364	1280	1275	1244	1339	1284	1274	1323	1320	1315	1239	1298	1362	1378	1390	1328	1213	1262	1330	1271	1427	1261	1327	1428	1469	1419	1444	1383	1363	1384	1377	1375	1436
1188	1239	1186	1189	1173	1172	1231	1248	1258	1216	1167	1195	1191	1204	1253	1225	1271	1308	1269	1167	1312	1340	1325	1300	1285	1245	1244	1223	1185	1244	1356	1289	1315	1232	1314	1294	1307	1240	1359	1345	1394	1355	1348	1300	1329	1355	1333	1337	1374	1352
1245	1229	1244	1130	1186	1154	1153	1277	1217	1239	1223	1193	1245	1200	1189	1288	1296	1253	1259	1290	1213	1383	1279	1336	1252	1188	1257	1249	1254	1239	1306	1325	1277	1308	1319	1245	1301	1354	1364	1302	1429	1383	1332	1427	1421	1340	1406	1333	1327	1330
1249	1209	1178	1117	1199	1157	1132	1234	1278	1255	1170	1128	1216	1232	1185	1337	1279	1226	1306	1257	1275	1305	1296	1320	1315	1340	1268	1336	1238	1255	1304	1290	1330	1347	1261	1342	1342	1327	1353	1394	1340	1436	1387	1390	1377	1329	1380	1367	1332	1316
1272	1172	1184	1096	1212	1178	1211	1207	1236	1268	1204	1197	1150	1265	1316	1260	1229	1306	1309	1339	1349	1246	1293	1229	1277	1286	1254	1236	1232	1287	1207	1305	1363	1329	1371	1385	1372	1390	1418	1400	1394	1425	1434	1410	1385	1382	1388	1355	1393	1400
1211	1201	1223	1183	1141	1151	1182	1230	1212	1221	1177	1142	1144	1193	1265	1270	1233	1225	1253	1257	1338	1261	1181	1239	1265	1273	1269	1337	1310	1224	1161	1246	1258	1334	1361	1420	1351	1360	1417	1411	1369	1405	1359	1424	1446	1420	1409	1366	1501	1428
1231	1138	1105	1160	1132	1189	1202	1192	1215	1167	1197	1200	1231	1239	1270	1096	1215	1212	1311	1293	1301	1296	1212	1210	1299	1301	1331	1290	1310	1240	1261	1288	1331	1314	1284	1291	1386	1397	1405	1391	1407	1397	1394	1437	1420	1424	1364	1394	1344	1385
1199	1163	1121	1151	1144	1154	1146	1204	1169	1171	1234	1184	1166	1194	1239	1211	1238	1235	1253	1215	1280	1278	1267	1206	1253	1306	1284	1334	1292	1280	1304	1296	1292	1311	1297	1316	1346	1379	1378	1349	1418	1369	1376	1404	1384	1427	1378	1332	1323	1410
1151	1087	1157	1139	1124	1166	1149	1098	1174	1177	1207	1192	1217	1205	1177	1176	1189	1202	1236	1299	1271	1207	1226	1223	1221	1269	1302	1314	1257	1283	1268	1270	1274	1305	1279	1296	1339	1318	1382	1406	1419	1322	1408	1329	1340	1313	1331	1321	1402	1434
1270	1153	1203	1116	1152	1114	1155	1166	1152	1166	1187	1210	1197	1239	1155	1161	1169	1202	1168	1211	1212	1189	1161	1252	1190	1237	1269	1311	1263	1351	1231	1235	1257	1177	1274	1286	1360	1331	1320	1336	1363	1347	1389	1364	1340	1368	1290	1417	1409	1335
1214	1168	1215	1183	1181	1245	1274	1195	1238	1199	1233	1183	1251	1155	1243	1263	1170	1208	1267	1295	1299	1283	1202	1245	1204	1234	1228	1265	1312	1276	1287	1300	1295	1253	1306	1334	1355	1291	1308	1341	1314	1311	1378	1383	1316	1411	1350	1338	1437	1363
1198	1214	1229	1152	1169	1229	1216	1143	1164	1177	1259	1222	1224	1293	1237	1250	1285	1270	1306	1257	1344	1340	1249	1203	1212	1277	1176	1248	1276	1326	1244	1304	1282	1266	1327	1338	1346	1351	1305	1305	1291	1394	1366	1376	1328	1377	1469	1344	1339	1331
1294	1196	1211	1266	1189	1185	1192	1212	1180	1232	1205	1207	1308	1251	1256	1271	1261	1258	1261	1325	1350	1249	1256	1191	1277	1237	1238	1260	1281	1301	1294	1287	1203	1324	1275	1233	1245	1317	1323	1344	1309	1374	1375	1297	1359	1398	1423	1391	1337	1345
1256	1150	1194	1247	1225	1165	1203	1179	1075	1231	1217	1162	1278	1262	1250	1270	1271	1239	1317	1272	1281	1286	1256	1248	1233	1272	1239	1220	1214	1265	1193	1379	1334	1275	1294	1201	1282	1278	1319	1332	1248	1317	1344	1355	1333	1341	1343	1350	1344	1374
1153	1208	1156	1257	1249	1164	1212	1152	1206	1185	1202	1177	1190	1174	1258	1269	1235	1303	1301	1250	1297	1257	1305	1297	1257	1278	1268	1310	1172	1223	1239	1282	1273	1289	1269	1349	1318	1212	1366	1298	1300	1272	1310	1332	1329	1380	1328	1298	1289	1384
1203	1229	1148	1204	1182	1173	1162	1183	1118	1208	1156	1191	1186	1259	1179	1256	1301	1313	1304	1358	1323	1305	1205	1278	1247	1285	1307	1259	1265	1196	1257	1213	1220	1369	1327	1319	1300	1297	1297	1318	1288	1305	1255	1344	1381	1358	1265	1397	1309	1317
1161	1233	1167	1187	1140	1191	1193	1176	1159	1176	1166	1225	1208	1282	1249	1232	1297	1302	1326	1211	1259	1304	1254	1291	1310	1325	1297	1233	1246	1278	1277	1285	1306	1361	1312	1334	1277	1353	1240	1447	1236	1300	1357	1351	1373	1389	1397	1288	1341	1319
1182	1154	1214	1141	1147	1102	1115	1195	1169	1152	1199	1161	1301	1248	1184	1168	1294	1223	1326	1228	1342	1246	1320	1293	1233	1306	1362	1199	1294	1282	1298	1267	1336	1232	1306	1384	1343	1335	1299	1419	1318	1389	1359	1310	1353	1359	1400	1382	1404	1325
1094	1113	1165	1120	1121	1062	1138	1107	1212	1185	1172	1214	1210	1221	1250	1260	1193	1240	1187	1293	1168	1279	1302	1253	1298	1268	1280	1245	1290	1330	1265	1240	1287	1326	1248	1357	1372	1331	1335	1377	1356	1424	1367	1300	1277	1321	1345	1360	1348	1334
1157	1206	1145	1102	1090	1053	1112	1170	1165	1186	1113	1212	1196	1157	1168	1212	1243	1233	1203	1195	1163	1241	1212	1204	1272	1262	1259	1242	1259	1226	1270	1280	1329	1330	1343	1292	1332	1273	1363	1347	1396	1375	1354	1241	1273	1272	1239	1277	1301	1261
1165	1098	1117	1086	1061	1094	1149	1201	1125	1169	1161	1126	1189	1154	1185	1154	1178	1151	1172	1179	1223	1196	1204	1281	1288	1321	1282	1323	1247	1210	1313	1337	1339	1278	1308	1265	1237	1353	1322	1288	1390	1453	1309	1234	1202	1241	1272	1260	1243	1301
1166	1176	1089	1101	1107	1038	1160	1107	1125	1124	1155	1175	1177	1160	1171	1172	1141	1215	1168	1175	1152	1170	1263	1209	1263	1269	1291	1238	1275	1262	1243	1345	1328	1284	1301	1238	1246	1305	1360	1314	1387	1428	1375	1305	1216	1208	1210	1210	1208	1314
1118	1145	1157	1137	1135	1062	1078	1122	1148	1131	1192	1265	1161	1148	1195	1186	1194	1197	1163	1200	1200	1217	1149	1215	1259	1259	1303	1226	1237	1206	1310	1322	1297	1310	1267	1267	1147	1313	1292	1375	1377	1439	1359	1276	1270	1171	1223	1199	1272	1319
1107	1157	1151	1113	1107	1126	1211	1057	1182	1178	1171	1269	1255	1142	1168	1186	1223	1171	1146	1193	1162	1134	1137	1133	1220	1268	1306	1242	1265	1268	1302	1352	1303	1370	1307	1239	1206	1249	1299	1260	1360	1433	1353	1336	1239	1203	1267	1215	1303	1380
1158	1110	1144	1103	1186	1140	1199	1185	1119	1186	1231	1233	1188	1209	1135	1105	1209	1125	1098	1150	1157	1177	1184	1234	1227	1234	1250	1247	1194	1281	1269	1251	1254	1294	1326	1272	1264	1278	1296	1323	1420	1422	1362	1335	1285	1189	1183	1297	1334	1343
1146	1152	1119	1152	1130	1155	1114	1178	1144	1150	1175	1223	1256	1188	1209	1186	1172	1201	1173	1176	1104	1178	1156	1254	1205	1196	1174	1185	1223	1242	1187	1314	1280	1306	1285	1266	1248	1239	1314	1362	1363	1403	1349	1310	1324	1313	1282	1265	1385	1362
1209	1122	1084	1166	1105	1084	1140	1134	1178	1181	1229	1198	1206	1181	1168	1123	1175	1176	1150	1172	1121	1133	1165	1187	1208	1176	1258	1192	1196	1250	1167	1279	1251	1280	1358	1273	1220	1264	1222	1302	1353	1349	1278	1338	1318	1320	1257	1314	1400	1473
1195	1066	1114	1167	1040	1071	1160	1154	1139	1170	1228	1205	1153	1288	1139	1190	1187	1146	1227	1130	1131	1143	1184	1206	1232	1164	1242	1239	1244	1224	1223	1243	1216	1235	1248	1266	1216	1324	1272	1268	1299	1362	1364	1313	1303	1331	1276	1262	1394	1373
1140	1085	1152	1119	1176	1212	1145	1185	1127	1193	1183	1184	1180	1217	1292	1208	1160	1212	1179	1164	1150	1203	1184	1183	1224	1186	1138	1214	1231	1242	1316	1245	1303	1306	1293	1247	1249	1129	1314	1268	1334	1423	1396	1332	1242	1256	1232	1295	1271	1322
1165	1134	1129	1073	1119	1154	1118	1173	1220	1272	1195	1240	1240	1240	1279	1225	1255	1202	1216	1181	1192	1210	1196	1205	1189	1206	1181	1237	1290	1245	1275	1298	1251	1228	1227	1194	1262	1309	1283	1351	1319	1313	1355	1391	1351	1287	1320	1311	1358	1403
1145	1090	1065	1108	1153	1102	1085	1198	1174	1203	1199	1228	1221	1138	1231	1272	1253	1230	1254	1247	1217	1203	1263	1168	1223	1162	1208	1293	1195	1277	1301	1306	1278	1264	1267	1250	1160	1309	1283	1354	1391	1330	1344	1343	1287	1352	1303	1355	1313	1323
1069	1099	1149	1119	1121	1151	1092	1112	1151	1156	1189	1249	1206	1159	1142	1183	1194	1244	1246	1263	1146	1197	1132	1235	1233	1136	1218	1252	1249	1203	1247	1274	1284	1289	1206	1247	1226	1139	1267	1280	1292	1361	1344	1312	1299	1292	1291	1302	1286	1290
1095	1107	1166	1164	1066	1092	1133	1160	1082	1161	1243	1182	1169	1175	1132	1229	1234	1271	1191	1183	1143	1109	1154	1191	1183	1176	1195	1198	1268	1240	1186	1287	1254	1217	1248	1231	1213	1250	1313	1302	1329	1343	1299	1304	1313	1345	1274	1261	1375	1306
1139	1150	1143	1137	1141	1124	1104	1162	1180	1185	1299	1249	1190	1117	1223	1194	1240	1298	1328	1270	1147	1200	1174	1183	1212	1252	1247	1241	1232	1256	1346	1269	1228	1337	1231	1320	1300	1236	1252	1343	1288	1365	1313	1356	1314	1309	1284	1317	1341	1353
1077	1057	1157	1103	1118	1121	1141	1189	1269	1198	1180	1197	1268	1147	1233	1219	1254	1287	1224	1254	1202	1216	1178	1242	1231	1293	1188	1165	1230	1308	1285	1315	1311	1313	1263	1253	1272	1275	1338	1304	1372	1334	1363	1290	1345	1331	1288	1358	1279	1310
1168	1195	1136	1191	1121	1154	1211	1183	1215	1272	1284	1241	1194	1177	1237	1213	1320	1219	1231	1281	1174	1189	1261	1227	1159	1161	1220	1206	1223	1313	1323	1334	1320	1212	1262	1258	1263	1263	1221	1315	1254	1287	1265	1301	1353	1336	1298	1397	1381	1307
1191	1170	1205	1152	1128	1129	1175	1200	1189	1169	1195	1253	1248	1227	1185	1224	1238	1261	1108	1220	1183	1188	1247	1201	1168	1140	1121	1225	1233	1282	1352	1273	1316	1257	1234	1279	1289	1238	1254	1305	1220	1310	1277	1262	1289	1282	1305	1314	1330	1301
1116	1089	1213	1159	1136	1120	1107	1163	1241	1244	1190	1122	1200	1211	1256	1222	1220	1206	1155	1111	1118	1215	1180	1218	1196	1180	1237	1159	1197	1344	1226	1300	1272	1226	1296	1262	1245	1310	1239	1326	1312	1303	1276	1231	1200	1330	1251	1246	1350	1288
1126	1150	1249	1154	1042	1130	1135	1151	1228	1251	1240	1215	1186	1161	1124	1190	1197	1235	1162	1214	1143	1174	1216	1134	1227	1186	1126	1195	1279	1268	1279	1265	1269	1291	1305	1239	1220	1252	1183	1316	1317	1263	1268	1227	1279	1239	1231	1264	1305	1309
1134	1087	1165	1183	1088	1160	1132	1190	1247	1238	1244	1227	1210	1224	1170	1248	1182	1170	1202	1111	1150	1094	1210	1166	1187	1137	1130	1210	1230	1233	1253	1317	1354	1267	1267	1188	1228	1186	1315	1267	1340	1271	1246	1321	1199	1248	1246	1247	1341	1299
1222	1196	1146	1132	1128	1167	1149	1164	1202	1321	1251	1299	1302	1215	1244	1153	1206	1177	1221	1186	1210	1126	1229	1172	1201	1248	1190	1206	1252	1320	1277	1314	1269	1254	1283	1221	1223	1262	1244	1274	1392	1308	1320	1189	1211	1211	1246	1376	1306	1372
1093	1126	1136	1223	1125	1129	1235	1174	1209	1262	1238	1268	1279	1198	1223	1236	1224	1188	1215	1208	1211	1185	1268	1137	1134	1155	1125	1256	1297	1310	1282	1321	1256	1333	1233	1217	1195	1264	1320	1401	1385	1326	1243	1227	1219	1249	1299	1314	1300	1360
1137	1112	1178	1146	1125	1146	1214	1188	1221	1283	1309	1262	1214	1175	1147	1207	1183	1195	1177	1147	1214	1175	1221	1178	1180	1135	1146	1184	1185	1310	1290	1299	1215	1316	1172	1207	1273	1271	1292	1369	1301	1279	1275	1217	1249	1276	1235	1286	1287	1330
1105	1139	1156	1147	1112	1132	1145	1132	1139	1255	1221	1214	1186	1160	1172	1163	1217	1173	1179	1076	1147	1170	1124	1223	1113	1157	1133	1153	1258	1250	1244	1299	1279	1333	1163	1169	1226	1218	1275	1298	1330	1266	1333	1232	1235	1321	1231	1264	1344	1295
1171	1122	1205	1132	1093	1182	1139	1228	1171	1224	1221	1164	1172	1161	1227	1138	1174	1157	1140	1075	1146	1157	1119	1222	1168	1163	1115	1141	1288	1156	1231	1264	1282	1168	1169	1250	1239	1210	1264	1242	1311	1248	1315	1289	1266	1315	1253	1285	1366	1256
1162	1161	1137	1115	1073	1093	1100	1109	1234	1241	1097	1135	1142	1142	1177	1133	1101	1132	1187	1170	1144	1252	1141	1186	1175	1164	1187	1131	1205	1290	1210	1310	1310	1234	1179	1211	1242	1296	1203	1300	1313	1261	1293	1250	1218	1249	1338	1320	1278	1275
1135	1135	1155	1104	1105	1069	1087	1168	1165	1274	1252	1122	1140	1128	1206	1176	1159	1223	1159	1188	1178	1153	1219	1157	1185	1161	1189	1173	1210	1306	1294	1218	1263	1213	1188	1183	1244	1205	1298	1332	1362	1318	1356	1328	1313	1282	1273	1286	1277	1279
1119	1082	1138	1154	1171	1086	1048	1147	1170	1176	1129	1106	1121	1176	1223	1204	1144	1187	1123	1131	1210	1172	1187	1221	1148	1171	1171	1210	1132	1213	1223	1287	1228	1263	1178	1157	1249	1224	1318	1352	1322	1355	1292	1309	1235	1273	1302	1256	1374	1409
1179	1123	1100	1110	1116	1069	1094	1131	1211	1151	1186	1157	1202	1140	1210	1224	1179	1207	1155	1155	1242	1203	1196	1182	1154	1231	1174	1126	1210	1232	1208	1239	1266	1207	1222	1274	1199	1184	1317	1404	1370	1321	1314	1309	1195	1225	1305	1319	1353	1479
1097	1106	1094	1099	1095	1087	1039	1038	1143	1124	1109	1111	1088	1179	1158	1210	1224	1207	1166	1160	1176	1242	1201	1224	1148	1194	1194	1219	1308	1198	1257	1283	1222	1206	1226	1174	1261	1325	1337	1311	1387	1273	1314	1239	1228	1266	1280	1393	1421	1425
1133	1107	1058	1085	1056	1031	1065	1041	1074	1191	1128	1062	1089	1161	1163	1168	1151	1150	1174	1256	1255	1264	1225	1265	1137	1134	1136	1119	1214	1252	1240	1188	1129	1188	1088	1162	1201	1279	1279	1298	1341	1255	1248	1296	1252	1168	1334	1353	1313	1244
1120	1078	1126	1113	1092	1074	1078	1090	1044	1120	1079	1141	1121	1173	1208	1254	1175	1144	1235	1178	1166	1198	1217	1223	1092	1186	1162	1195	1190	1201	1297	1242	1167	1162	1162	1259	1253	1360	1294	1199	1275	1216	1255	1299	1266	1348	1322	1334	1262	1264
1147	1190	1089	1109	1118	1115	1068	1068	1124	1207	1110	1123	1148	1129	1119	1167	1176	1094	1171	1279	1147	1229	1250	1148	1197	1180	1212	1230	1171	1258	1211	1179	1214	1187	1281	1315	1330	1385	1364	1353	1198	1180	1287	1319	1309	1395	1404	1378	1217	1313
1139	1115	1115	1131	1123	1049	1079	1125	1132	1136	1111	1121	1115	1162	1175	1120	1208	1164	1202	1186	1272	1266	1233	1181	1125	1169	1161	1186	1199	1217	1233	1205	1221	1161	1212	1280	1309	1305	1365	1300	1243	1295	1274	1251	1284	1304	1406	1364	1330	1268
1195	1165	1096	1104	1052	1058	1060	1078	1155	1145	1165	1124	1193	1136	1121	1211	1168	1222	1163	1164	1183	1225	1321	1201	1213	1189	1195	1154	1243	1183	1225	1191	1221	1219	1250	1211	1273	1322	1266	1284	1309	1287	1229	1242	1285	1394	1401	1328	1241	1233
1180	1215	1172	1158	1020	1103	1095	1188	1165	1113	1118	1150	1098	1128	1215	1217	1137	1191	1165	1267	1192	1213	1246	1180	1196	1188	1144	1166	1186	1155	1175	1223	1218	1242	1185	1176	1291	1281	1306	1275	1304	1271	1266	1285	1273	1373	1323	1329	1264	1237
1175	1189	1206	1150	1095	1121	1153	1203	1166	1252	1220	1124	1134	1174	1236	1200	1223	1282	1123	1178	1150	1201	1242	1186	1134	1212	1143	1143	1146	1182	1261	1175	1181	1232	1208	1228	1222	1196	1290	1303	1241	1295	1248	1292	1403	1307	1224	1260	1249	1242
1149	1199	1215	1124	1153	1117	1199	1158	1255	1233	1196	1170	1167	1238	1195	1244	1233	1231	1197	1183	1223	1230	1166	1206	1123	1166	1132	1098	1171	1165	1143	1160	1216	1231	1244	1245	1220	1287	1202	1271	1218	1344	1273	1339	1323	1281	1213	1208	1247	1317
1147	1162	1177	1130	1144	1130	1155	1311	1296	1256	1215	1200	1169	1219	1220	1256	1272	1247	1233	1122	1155	1193	1160	1230	1102	1084	1144	1122	1066	1147	1236	1197	1141	1256	1282	1245	1177	1244	1262	1263	1215	1316	1328	1332	1346	1358	1239	1318	1265	1321
1222	1254	1205	1190	1085	1126	1118	1262	1278	1213	1249	1183	1195	1270	1246	1366	1333	1194	1193	1197	1174	1293	1234	1205	1164	1155	1136	1135	1129	1173	1288	1214	1138	1172	1226	1258	1255	1172	1232	1276	1279	1334	1298	1292	1277	1361	1298	1259	1229	1347
1210	1247	1177	1104	1160	1116	1138	1178	1230	1226	1235	1142	1214	1267	1326	1276	1315	1237	1174	1227	1203	1194	1211	1178	1167	1208	1157	1106	1137	1215	1190	1154	1203	1229	1175	1204	1239	1257	1241	1268	1247	1289	1322	1413	1261	1305	1277	1261	1240	1211
1206	1182	1211	1156	1074	1113	1082	1147	1113	1139	1141	1151	1196	1165	1239	1289	1165	1165	1219	1135	1153	1188	1152	1157	1162	1137	1114	1091	1176	1179	1152	1213	1247	1253	1175	1200	1115	1168	1159	1249	1247	1357	1272	1239	1302	1275	1240	1217	1275	1290
1120	1179	1169	1140	1129	1145	1073	1167	1080	1150	1088	1089	1170	1141	1183	1094	1152	1080	1076	1127	1056	1124	1106	1152	1142	1072	1165	1086	1137	1155	1160	1214	1142	1137	1138	1166	1178	1234	1238	1218	1177	1274	1179	1221	1233	1231	1241	1231	1277	1280
1125	1112	1087	1129	1154	1124	1138	1111	1101	1099	1086	1112	1178	1238	1185	1236	1123	1115	1193	1124	1182	1124	1191	1101	1158	1110	1118	1182	1238	1143	1188	1193	1203	1128	1148	1202	1176	1187	1224	1212	1267	1287	1242	1232	1269	1238	1279	1306	1304	1401
1195	1068	1099	1114	1183	1182	1142	1197	1075	1170	1088	1098	1121	1113	1219	1215	1202	1187	1137	1212	1169	1260	1275	1169	1152	1226	1149	1160	1203	1190	1156	1197	1189	1058	1139	1160	1191	1259	1239	1331	1294	1283	1304	1257	1307	1403	1368	1278	1334	1341
1114	1094	1152	1123	1118	1162	1141	1167	1114	1150	1028	1094	1084	1169	1142	1235	1166	1154	1115	1317	1259	1219	1167	1192	1178	1180	1241	1158	1173	1137	1151	1177	1202	1145	1097	1158	1183	1229	1300	1295	1236	1300	1348	1303	1341	1368	1370	1309	1297	1303
1129	1155	1182	1182	1184	1056	1113	1150	1051	1092	1067	1059	1072	1067	1128	1118	1154	1178	1200	1145	1167	1209	1141	1241	1189	1219	1180	1130	1176	1094	1122	1077	1097	1085	1130	1231	1195	1175	1241	1195	1237	1265	1253	1268	1292	1302	1332	1355	1315	1251
1045	1101	1187	1149	1067	1087	1067	1082	1091	1094	1020	1027	1071	1097	1098	1145	1159	1161	1214	1177	1125	1098	1129	1164	1209	1135	1160	1110	1107	1171	1102	1101	1114	1148	1241	1200	1204	1222	1162	1153	1224	1222	1270	1311	1332	1402	1290	1260	1288	1234
1125	1185	1166	1190	1123	1087	1070	1112	1148	1176	1101	1076	1062	1045	1172	1136	1185	1224	1169	1192	1176	1169	1107	1165	1145	1178	1139	1146	1093	1126	1118	1062	1134	1109	1213	1277	1213	1203	1160	1115	1214	1219	1300	1323	1431	1311	1238	1278	1224	1192
1123	1172	1195	1157	1110	1062	1050	1156	1121	1109	1090	1025	1070	1094	1120	1133	1134	1172	1161	1215	1127	1129	1164	1112	1159	1180	1153	1207	1135	1095	1107	1145	1076	1154	1198	1244	1187	1120	1104	1156	1199	1228	1277	1330	1408	1306	1251	1201	1242	1248
1194	1207	1156	1176	1106	1174	1112	1120	1105	1116	1154	1054	1041	1126	1112	1158	1139	1201	1199	1171	1172	1224	1140	1125	1162	1173	1200	1135	1147	1124	1129	1178	1180	1244	1177	1117	1225	1101	1119	1147	1204	1191	1300	1334	1254	1369	1292	1219	1203	1262
1158	1174	1210	1139	1064	1155	1131	1074	1155	1159	1159	1035	1166	1124	1069	1183	1196	1159	1180	1180	1230	1134	1135	1144	1183	1108	1156	1248	1178	1122	1139	1128	1155	1197	1186	1169	1224	1123	1076	1204	1188	1300	1314	1330	1345	1316	1229	1242	1254	1228
1123	1141	1200	1168	1106	1075	1139	1107	1178	1214	1083	1059	1089	1059	1143	1175	1174	1150	1117	1191	1088	1199	1167	1190	1165	1164	1215	1228	1187	1163	1180	1213	1134	1160	1198	1245	1173	1159	1174	1100	1236	1219	1233	1284	1316	1245	1262	1247	1194	1291
1087	1181	1127	1100	1086	1050	1143	1102	1126	1128	1050	1103	1147	1117	1145	1067	1152	1108	1141	1206	1150	1212	1223	1147	1140	1140	1189	1165	1144	1143	1187	1182	1164	1135	1186	1188	1160	1153	1182	1228	1217	1179	1200	1286	1208	1271	1160	1222	1269	1215
1080	1109	1118	1086	1072	1031	1098	1031	1069	1098	1034	1107	1073	1127	1112	1130	1130	1122	1118	1148	1121	1213	1179	1159	1163	1154	1061	1093	1108	1123	1158	1130	1114	1162	1145	1160	1124	1108	1157	1246	1136	1148	1181	1156	1223	1283	1223	1208	1220	1261
1134	1099	1098	1095	1101	1044	1080	1031	1118	1094	1126	1062	1113	1142	1220	1158	1194	1122	1095	1117	1149	1222	1306	1176	1144	1149	1105	1084	1135	1103	1121	1160	1126	1147	1315	1232	1196	1239	1205	1190	1186	1164	1150	1203	1260	1169	1219	1284	1283	1127
1137	1127	1162	1085	1079	1068	1064	1077	1039	1071	1112	1069	1100	1116	1154	1206	1232	1180	1148	1162	1189	1139	1202	1212	1193	1173	1120	1141	1119	1236	1150	1165	1119	1095	1203	1206	1206	1236	1231	1234	1265	1145	1128	1210	1179	1271	1303	1198	1170	1211
1111	1157	1102	1123	1100	1017	1006	1125	1096	1096	1090	1135	1059	1123	1190	1231	1162	1140	1209	1165	1153	1257	1135	1194	1231	1083	1118	1127	1152	1169	1176	1191	1165	1135	1260	1177	1193	1235	1196	1242	1182	1134	1186	1232	1245	1258	1207	1250	1306	1231
1141	1103	1123	1163	1067	1060	1169	1132	1155	1113	1143	1154	1097	1138	1156	1101	1193	1112	1153	1235	1200	1133	1187	1163	1164	1117	1153	1099	1168	1168	1168	1134	1111	1183	1183	1161	1207	1175	1184	1151	1139	1116	1147	1115	1224	1288	1290	1294	1224	1249
1139	1087	1141	1145	1088	1172	1089	1153	1129	1122	1119	1126	1174	1084	1083	1223	1147	1098	1192	1180	1207	1128	1132	1120	1091	1064	1134	1111	1163	1247	1188	1091	1103	1168	1164	1198	1249	1251	1229	1229	1160	1166	1178	1215	1156	1194	1318	1326	1272	1160
1113	1081	1068	1136	1076	1070	1124	1133	1105	1103	1093	1142	1111	1168	1043	1116	1090	1150	1121	1190	1136	1128	1127	1185	1089	1098	1103	1131	1237	1141	1177	1147	1072	1106	1096	1190	1240	1235	1213	1206	1139	1141	1166	1139	1239	1226	1249	1393	1202	1263
1111	1045	1131	1078	1124	1021	1080	1055	1104	1104	1183	1111	1088	1106	1094	1076	1084	1054	1127	1132	1131	1147	1097	1099	1071	1108	1063	1148	1259	1148	1084	1135	1085	1089	1122	1220	1272	1220	1221	1167	1161	1087	1150	1144	1207	1283	1318	1259	1314	1228
1051	1064	1086	1054	1069	1117	1049	1059	1101	1127	1108	1057	1068	1057	1044	1113	1107	1130	1145	1150	1155	1178	1068	1190	1114	1087	1091	1148	1183	1124	1083	1046	1099	1093	1155	1156	1215	1317	1176	1117	1130	1079	1204	1175	1219	1285	1329	1267	1196	1132
1067	1102	1152	1096	1062	992	1070	1091	1118	1130	1124	1120	1039	1043	1117	1079	1107	1153	1161	1136	1120	1110	1119	1077	1143	1065	1118	1114	1158	1133	1117	1089	1108	1163	1205	1187	1198	1290	1195	1144	1125	1101	1081	1279	1256	1350	1258	1230	1296	1157
1140	1133	1226	1151	1076	1083	1091	1095	1089	1155	1146	1140	1139	1125	1049	1098	1096	1213	1160	1140	1143	1150	1125	1120	1145	1125	1240	1201	1205	1140	1140	1166	1192	1192	1180	1188	1161	1241	1243	1165	1119	1177	1199	1276	1260	1316	1291	1265	1273	1253
1116	1103	1200	1156	1088	1101	1075	1050	1193	1181	1220	1237	1130	1183	1128	1184	1150	1195	1175	1197	1143	1130	1189	1220	1146	1159	1190	1201	1219	1208	1172	1103	1169	1190	1182	1249	1238	1202	1226	1161	1153	1268	1196	1294	1379	1310	1332	1300	1280	1215
1101	1058	1151	1109	1122	1113	1122	1101	1184	1213	1274	1230	1193	1165	1188	1111	1190	1183	1244	1174	1173	1115	1166	1177	1153	1204	1170	1188	1229	1179	1186	1192	1186	1162	1239	1200	1197	1174	1166	1222	1196	1176	1298	1294	1289	1319	1270	1329	1295	1282
1076	1153	1106	1116	1067	1130	1059	1034	1177	1189	1242	1170	1213	1163	1154	1123	1159	1143	1145	1146	1112	1132	1090	1120	1161	1148	1137	1131	1135	1175	1127	1145	1216	1156	1205	1096	1169	1217	1155	1168	1218	1207	1226	1259	1288	1301	1218	1204	1277	1289
1085	1063	1095	1098	1089	1035	1040	1107	1185	1150	1193	1124	1097	1118	1216	1114	1129	1130	1144	1129	1061	1100	1133	1132	1133	1135	1124	1130	1108	1137	1224	1212	1156	1137	1149	1149	1162	1183	1183	1193	1216	1203	1280	1205	1183	1263	1202	1277	1274	1308
1032	1090	1112	1033	1050	1088	1092	1065	1093	1114	1109	1118	1062	1109	1221	1162	1144	1124	1103	1100	1038	1129	1080	1170	1148	1134	1101	1054	1151	1167	1203	1187	1194	1191	1149	1140	1166	1189	1183	1214	1222	1244	1166	1162	1192	1148	1201	1219	1305	1254
1061	1107	1047	1091	1091	999	1108	1168	1151	1158	1129	1110	1181	1108	1163	1194	1197	1156	1203	1177	1114	1131	1169	1172	1111	1152	1080	1141	1092	1191	1195	1187	1232	1243	1244	1177	1185	1122	1197	1221	1246	1279	1282	1236	1163	1191	1212	1197	1267	1286
1086	1100	1122	1079	1052	1114	1156	1177	1261	1177	1287	1147	1134	1178	1251	1180	1153	1219	1171	1099	1131	1190	1234	1169	1162	1136	1103	1075	1154	1220	1251	1344	1311	1291	1239	1181	1172	1189	1208	1210	1278	1270	1327	1227	1199	1197	1221	1273	1267	1335
1064	1038	1122	1088	1098	1176	1149	1140	1206	1197	1184	1180	1188	1240	1269	1268	1246	1258	1201	1144	1144	1168	1131	1212	1225	1131	1161	1182	1169	1164	1228	1274	1304	1216	1249	1189	1183	1199	1171	1246	1349	1330	1299	1269	1192	1172	1274	1292	1301	1378
1113	1077	1040	1099	1067	1140	1105	1158	1204	1169	1209	1207	1205	1251	1155	1291	1211	1215	1212	1181	1133	1156	1165	1170	1163	1120	1138	1174	1156	1161	1215	1255	1337	1183	1175	1210	1133	1221	1233	1286	1316	1288	1320	1253	1239	1216	1162	1280	1272	1327
1118	1080	1060	997	1094	1050	1125	1079	1181	1159	1160	1195	1234	1227	1183	1209	1185	1170	1163	1161	1123	1220	1136	1147	1150	1172	1141	1113	1110	1213	1187	1190	1219	1202	1215	1207	1224	1244	1285	1345	1339	1333	1319	1247	1184	1194	1183	1233	1294	1380
1105	1066	1022	1091	1098	1136	1065	1068	1132	1241	1163	1204	1233	1186	1164	1133	1189	1145	1129	1163	1198	1188	1134	1244	1105	1082	1128	1158	1129	1165	1103	1209	1183	1130	1159	1196	1183	1202	1314	1267	1313	1205	1190	1212	1162	1210	1170	1230	1324	1306
1090	1114	1123	1076	1053	1102	1143	1126	1161	1157	1163	1160	1164	1188	1122	1174	1152	1168	1171	1197	1203	1178	1143	1115	1132	1097	1096	1165	1190	1118	1212	1201	1216	1148	1109	1180	1198	1239	1308	1276	1250	1245	1142	1231	1224	1177	1190	1199	1260	1330
1100	1074	1083	1114	1127	1092	1130	1092	1169	1131	1161	1163	1197	1105	1160	1165	1163	1138	1183	1192	1149	1181	1133	1060	1105	1105	1113	1086	1143	1156	1195	1199	1223	1186	1099	1187	1209	1178	1296	1224	1263	1223	1210	1219	1137	1189	1157	1224	1207	1305
1121	1043	1088	1157	1104	1069	1151	1090	1120	1154	1118	1235	1193	1235	1138	1195	1218	1138	1144	1184	1191	1160	1136	1161	1082	1125	1071	1188	1111	1226	1247	1258	1183	1153	1200	1171	1174	1230	1311	1192	1232	1267	1210	1269	1180	1204	1236	1234	1264	1263
1024	1053	1069	1099	1124	1126	1090	1078	1135	1119	1153	1187	1175	1129	1090	1153	1117	1219	1115	1178	1215	1115	1104	1056	1112	1123	1130	1102	1190	1195	1202	1145	1151	1145	1104	1169	1172	1212	1302	1241	1260	1197	1197	1217	1215	1313	1227	1274	1260	1277
1076	1106	1064	1022	1098	1050	1011	1135	1022	1138	1103	1131	1133	1161	1166	1115	1205	1154	1160	1159	1233	1160	1137	1151	1123	1110	1088	1142	1177	1153	1160	1154	1175	1119	1138	1202	1170	1298	1268	1186	1184	1255	1259	1230	1178	1300	1302	1215	1286	1313
1030	1098	1114	1142	1102	1072	981	1065	1069	1139	1108	1186	1185	1164	1174	1136	1140	1168	1243	1270	1219	1147	1117	1083	1086	1119	1047	1148	1197	1172	1246	1131	1228	1125	1233	1170	1212	1272	1306	1221	1160	1178	1231	1301	1236	1269	1272	1248	1299	1179
1035	1100	1178	1128	1083	1056	1049	1167	1065	1170	1116	1201	1089	1229	1120	1131	1148	1217	1190	1224	1211	1199	1164	1146	1051	1106	1132	1121	1147	1200	1200	1161	1165	1180	1142	1189	1160	1178	1269	1171	1162	1158	1216	1252	1220	1326	1257	1186	1266	1268
1122	1076	1099	1134	1066	1098	1070	1075	1105	1130	1212	1246	1198	1145	1177	1196	1185	1182	1217	1250	1247	1247	1182	1221	1127	1190	1190	1130	1093	1207	1143	1147	1167	1201	1133	1216	1191	1206	1183	1208	1211	1203	1179	1269	1282	1290	1200	1227	1197	1303
1031	1060	1056	1164	1054	1061	1102	1128	1129	1122	1153	1173	1176	1162	1208	1152	1168	1237	1225	1259	1138	1152	1128	1148	1173	1136	1162	1148	1184	1232	1179	1143	1183	1215	1201	1238	1211	1249	1248	1221	1133	1211	1267	1271	1281	1302	1250	1175	1210	1246
1046	1066	1081	1053	1051	1040	1049	1092	1093	1145	1196	1191	1183	1194	1131	1197	1131	1167	1197	1209	1219	1164	1210	1150	1173	1226	1198	1189	1170	1172	1143	1154	1221	1227	1193	1167	1217	1235	1242	1182	1131	1249	1150	1287	1274	1339	1233	1203	1198	1219
1035	1084	1013	1027	1063	1084	1045	1056	1095	1212	1224	1263	1227	1163	1185	1190	1188	1194	1215	1210	1242	1194	1110	1142	1143	1191	1145	1224	1110	1147	1092	1186	1177	1242	1311	1281	1250	1201	1180	1133	1128	1211	1212	1291	1379	1297	1243	1210	1147	1191
1040	1068	1106	1099	1085	1067	1079	1062	1122	1166	1149	1250	1159	1174	1200	1197	1171	1156	1169	1183	1189	1155	1096	1046	1122	1200	1190	1181	1117	1114	1136	1053	1100	1238	1252	1301	1224	1193	1074	1136	1176	1223	1179	1309	1272	1336	1269	1139	1145	1155
1057	1046	1088	1107	1051	1037	1123	1062	1107	1135	1175	1191	1118	1154	1184	1197	1121	1120	1159	1201	1142	1116	1135	1096	1078	1220	1204	1214	1158	1120	1127	1091	1092	1186	1273	1253	1183	1206	1061	1147	1151	1130	1170	1250	1344	1273	1225	1159	1164	1154
1144	1017	1024	961	1041	1055	1047	1078	1122	1085	1160	1168	1121	1188	1145	1137	1141	1118	1125	1191	1162	1076	1104	1040	1129	1171	1176	1236	1130	1106	1093	1088	1126	1128	1163	1225	1210	1189	1128	1121	1161	1154	1205	1220	1239	1265	1231	1152	1085	1186
1079	1089	1040	1100	1025	1047	1149	1110	1196	1096	1183	1158	1125	1185	1106	1184	1160	1123	1214	1233	1141	1152	1103	1109	1126	1206	1211	1196	1168	1170	1105	1042	1217	1213	1218	1220	1190	1202	1165	1142	1125	1185	1224	1295	1307	1300	1211	1198	1201	1198
1133	1056	1049	1012	1014	1097	1115	1165	1158	1151	1200	1216	1104	1186	1173	1209	1161	1130	1188	1170	1199	1136	1136	1090	1113	1121	1142	1190	1186	1069	1124	1189	1154	1151	1204	1237	1205	1147	1117	1123	1146	1175	1193	1272	1279	1284	1182	1198	1202	1232
1071	1039	1032	1052	1044	1082	1006	1155	1180	1178	1189	1190	1138	1165	1126	1182	1190	1160	1182	1135	1158	1124	1093	1043	1070	1133	1162	1150	1134	1106	1094	1159	1141	1215	1174	1209	1224	1200	1130	1125	1142	1187	1186	1155	1212	1253	1278	1211	1242	1237
1121	1136	1020	1050	1042	1016	1072	1154	1169	1148	1170	1165	1105	1099	1133	1230	1127	1126	1150	1158	1151	1074	1143	1010	1150	1096	1110	1158	1103	1066	1144	1126	1144	1181	1171	1137	1177	1086	1127	1176	1130	1142	1135	1213	1192	1209	1224	1209	1205	1247
1061	978	1033	1056	982	1037	1103	1135	1103	1182	1099	1061	1045	1119	1137	1145	1112	1108	1056	1109	1156	1082	1078	1079	1052	1047	1067	1110	1094	1167	1135	1095	1188	1082	1132	1111	1098	1138	1177	1102	1164	1155	1136	1208	1207	1213	1221	1251	1225	1257
1064	1040	1077	1026	1017	1095	1066	1089	1096	1136	1081	1054	1033	1085	1192	1136	1134	1113	1109	1182	1045	1098	1101	1089	1062	1089	1129	1110	1093	1167	1121	1149	1146	1114	1135	1077	1144	1166	1165	1107	1133	1185	1150	1107	1221	1196	1197	1241	1199	1234
1052	1034	989	1000	1032	1074	1034	1112	1117	1114	1099	1101	1135	1103	1104	1200	1144	1130	1147	1099	1100	1108	1129	1086	1068	1039	1088	1089	1212	1116	1121	1137	1242	1127	1120	1216	1130	1147	1189	1172	1127	1115	1187	1220	1220	1204	1168	1176	1255	1176
1023	1004	1028	1006	1074	1023	1075	1139	1122	1172	1165	1061	1096	1130	1101	1238	1219	1169	1114	1146	1099	1170	1152	1232	1185	1122	1061	1035	1134	1160	1194	1187	1147	1178	1174	1080	1167	1252	1189	1233	1237	1252	1205	1128	1171	1215	1284	1231	1254	1313
1013	1025	1012	1065	1050	1044	1055	1074	1042	1124	1099	1132	1135	1169	1155	1194	1211	1146	1204	1123	1171	1066	1153	1219	1246	1148	1127	1111	1076	1187	1137	1157	1163	1125	1176	1200	1180	1175	1264	1231	1296	1259	1268	1187	1167	1206	1163	1272	1274	1319
973	931	988	1044	998	994	1038	1017	1026	1028	1098	1117	1123	1139	1166	1209	1178	1141	1108	1132	1151	1139	1182	1143	1184	1082	1156	1035	1111	1124	1110	1190	1211	1182	1163	1186	1158	1157	1210	1245	1299	1286	1237	1216	1257	1142	1227	1191	1302	1256
1007	1027	985	979	1120	1019	1045	1043	1019	1028	1170	1113	1187	1130	1206	1135	1134	1181	1145	1153	1128	1099	1181	1250	1167	1099	1104	1053	1049	1137	1144	1119	1203	1202	1139	1165	1124	1146	1148	1218	1259	1295	1252	1216	1235	1088	1108	1230	1211	1275
984	989	1033	1047	986	1024	1037	985	1068	1003	1089	1174	1072	1149	1102	1155	1191	1176	1133	1118	1122	1151	1198	1245	1178	1159	1138	1114	1123	1092	1089	1165	1202	1114	1154	1123	1133	1180	1150	1207	1254	1238	1203	1201	1164	1194	1195	1211	1271	1264
996	982	981	1022	1022	1054	1016	1044	1042	1004	1101	1196	1170	1074	1171	1123	1205	1159	1201	1135	1160	1172	1160	1167	1142	1111	1161	1069	1056	1040	1116	1129	1226	1182	1144	1149	1128	1123	1213	1177	1319	1244	1226	1186	1189	1209	1178	1210	1211	1310
1074	1007	976	996	1012	974	1098	1078	1069	1119	1121	1123	1103	1134	1131	1140	1155	1200	1144	1137	1062	1231	1133	1067	1163	1108	1139	1080	1056	1105	1057	1155	1187	1207	1227	1104	1148	1132	1173	1240	1242	1252	1179	1272	1147	1198	1254	1189	1230	1299
984	997	997	1033	1008	1117	1117	1070	1066	1087	1139	1114	1102	1128	1214	1186	1098	1175	1194	1158	1191	1135	1168	1136	1102	1104	1130	1099	1110	1066	1127	1115	1126	1228	1179	1161	1179	1149	1207	1188	1293	1253	1276	1210	1155	1235	1238	1284	1210	1313
1059	1017	1038	1010	1034	1041	1128	1099	1048	1007	1071	1119	1104	1157	1198	1101	1116	1122	1201	1146	1099	1151	1134	1126	1090	1111	1147	1014	1148	1111	1087	1110	1141	1138	1131	1121	1088	1141	1155	1162	1178	1208	1153	1176	1139	1198	1132	1179	1207	1243
959	1019	1041	1036	993	989	1124	1049	1120	1039	1070	1059	1110	1122	1184	1164	1123	1029	1104	1138	1104	1113	1142	1085	1078	1105	1059	1087	1104	1055	1107	1096	1129	1147	1107	1097	1064	1122	1110	1133	1176	1129	1175	1205	1157	1182	1167	1166	1206	1229
1086	1024	1023	1027	1034	1007	1044	1058	1033	1036	1004	1002	1079	1098	1169	1105	1057	1129	1110	1023	1109	1042	1034	1053	1077	1065	1106	1156	1099	1104	1084	1097	1048	1119	1129	1105	1087	1107	1071	1133	1137	1103	1157	1112	1136	1096	1122	1198	1223	1191
1030	1019	1041	997	1021	1033	1051	1050	1077	1076	1037	1052	1001	1161	1122	1156	1113	996	1011	1080	1079	1056	1044	1015	1003	1074	1065	1055	1123	1072	1128	1093	1106	1138	1102	1104	1084	1159	1097	1111	1142	1084	1091	1112	1176	1106	1125	1242	1165	1210
938	1027	960	1030	1009	1035	1075	1091	1018	1049	1041	1065	1162	1170	1218	1157	1085	1018	1049	1055	1107	1114	1043	1089	1049	1008	1070	1102	1059	1088	1120	1113	1108	1154	1128	1066	1066	1059	1077	1123	1157	1091	1085	1129	1089	1119	1095	1184	1142	1205
965	985	987	993	987	1006	1018	1058	1076	1071	1057	1085	1133	1167	1139	1128	1055	1021	1106	1112	1112	1129	1069	992	1044	1033	1106	1071	1122	1127	1169	1164	1137	1143	1094	1064	1110	1058	1161	1142	1112	1130	1154	1153	1064	1177	1080	1176	1134	1168
951	950	940	971	1006	1062	1042	1079	1044	1051	1152	1049	1117	1058	1192	1114	1073	1140	1057	1049	1086	1138	1151	1027	1070	1019	1068	1041	1117	1131	1141	1115	1116	1124	1094	1129	1081	1082	1218	1169	1134	1065	1122	1136	1074	1152	1143	1235	1161	1184
992	989	910	978	1005	1018	1056	1050	1024	993	1102	1095	1138	1190	1159	1065	1111	1056	1025	1069	1119	1074	1028	1077	1036	1032	1083	1036	1065	1110	1156	1082	1130	1130	1101	1079	1171	1145	1182	1180	1081	1167	1090	1060	1080	1072	1117	1104	1127	1155
962	914	963	975	1021	1006	1018	1039	941	1015	1059	1040	1075	1064	1076	1049	1026	1051	1039	1074	1057	1035	1092	1055	989	1093	997	1069	1073	1109	1130	1186	1081	1121	1125	1047	1092	1176	1163	1159	1148	1126	1106	1094	1034	1158	1106	1135	1175	1153
947	964	936	933	977	988	1023	956	1023	993	1044	1047	1037	1030	1064	1028	1050	1056	1058	1038	1135	1116	1133	1067	1093	1073	1092	1090	1076	1119	1132	1112	1149	1161	1165	1118	1124	1097	1224	1200	1091	1085	1122	1086	1123	1149	1135	1174	1202	1197
991	973	989	1009	977	976	1085	1011	1022	1088	1051	1034	1090	1068	1120	1045	998	1103	1069	1054	1104	1093	1074	1073	1077	1102	1044	1130	1046	1185	1099	1109	1106	1154	1122	1071	1169	1141	1196	1153	1124	1146	1093	1088	1149	1161	1132	1161	1182	1183
950	940	979	1032	1077	1027	1053	1036	1003	982	1084	1113	1170	1051	1119	1043	1123	1047	1080	1084	1088	1103	1057	1047	1062	1060	1054	1072	1124	1100	1091	1154	1123	1102	1121	1090	1116	1113	1175	1229	1165	1146	1177	1163	1167	1196	1242	1198	1148	1211
958	938	936	950	992	961	955	1010	987	1021	1142	1100	1159	1152	1084	1086	1093	1144	1096	1100	1039	1068	1121	984	1103	1052	1124	1137	1075	1127	1102	1029	1037	1067	1149	1114	1106	1150	1177	1255	1146	1171	1196	1132	1148	1178	1138	1183	1227	1266
959	912	903	984	971	1033	948	960	973	1013	1059	1091	1078	1120	1076	1120	1121	1096	1098	1129	1116	1083	1081	1027	1059	1108	1068	1043	1016	1109	1108	1081	1066	1111	1077	1063	1110	1156	1133	1162	1199	1127	1223	1156	1145	1141	1178	1183	1246	1249
859	1004	928	999	983	956	935	923	936	1015	1081	1108	1084	1082	1095	1071	1061	1054	1190	1094	1062	1104	1047	1043	1130	1082	1091	1038	1068	1085	1086	1090	1106	1052	1092	1117	1091	1103	1145	1161	1141	1178	1167	1082	1148	1161	1142	1146	1213	1157
924	924	994	1009	969	985	922	922	982	1061	979	1076	1091	1066	1090	1034	1089	1109	1091	1058	1074	1004	993	1010	1008	1036	1095	1065	1079	999	1018	1003	1059	1138	1126	1120	1013	1063	1176	1133	1097	1144	1118	1111	1190	1097	1123	1139	1181	1163
949	897	870	928	1012	951	951	894	957	992	1026	1107	1044	1098	1060	1081	1066	1127	1129	1074	1040	1002	995	991	970	1002	1044	1081	1056	1063	1041	1029	1113	1095	1149	1112	1124	1098	1063	1104	1064	1094	1139	1080	1123	1078	1128	1158	1150	1133
938	913	986	943	929	949	1009	953	932	986	1002	1075	1115	1091	1024	1052	1053	1023	1167	1047	1003	1034	970	1016	1018	1015	1076	1092	998	998	1029	986	1080	1102	1114	1112	1100	1067	1114	1094	1080	1128	1091	1062	1079	1127	1124	1187	1147	1158
946	966	916	931	965	944	1024	997	1023	947	987	1054	1114	1097	1045	1000	1063	1103	1134	1084	1036	1007	979	996	1044	954	980	1014	1069	986	1026	1081	1068	1097	1075	1155	1145	1105	1040	1100	1067	1094	1057	1001	1085	1142	1174	1110	1124	1148
993	963	906	979	881	960	962	959	985	1015	1052	1070	1034	1039	1068	941	1054	1021	1020	971	1020	1048	1004	1099	951	1018	1018	1041	1111	1053	975	1037	1020	1012	1150	1113	1097	1099	1058	1087	1070	1125	1050	1063	1061	1132	1174	1077	1174	1169
950	950	969	929	898	943	996	992	1046	1033	991	988	1037	1071	1020	1000	1017	1022	1021	1032	1053	1030	1006	1028	985	1016	975	1035	1047	1010	1000	1084	1066	1063	1040	1075	1101	1084	1142	1049	1070	1098	1062	1000	1005	1023	1184	1109	1200	1112
923	913	997	945	967	941	907	1023	1000	1086	959	1052	1071	996	995	1015	997	1060	1027	979	1010	1048	1029	1005	1002	961	1016	989	1019	1011	1045	994	1043	1069	1001	1058	1066	1108	1034	1097	1053	1106	1020	1014	1055	1096	1054	1135	1168	1144
950	960	960	915	949	946	974	1002	1078	1047	1029	971	1079	1016	994	979	1021	1022	1015	981	982	1004	1029	991	986	986	1027	972	987	1033	1051	1070	1037	1089	992	1022	1056	1108	1091	1124	1138	1103	977	983	1053	1033	1091	1146	1090	1150
922	889	907	980	970	1012	967	979	1090	996	1066	1084	1075	1107	1044	1047	1023	1040	1016	1026	1042	1061	1022	1018	975	951	1073	1016	1076	1030	1123	1151	1053	1043	1014	1011	1062	1078	1083	1150	1136	1083	1069	998	1073	1054	1081	1109	1115	1226
940	961	934	960	962	962	1032	1032	984	1041	1073	1032	1034	1073	1139	1078	986	1080	1014	1007	1015	1025	1044	955	1014	1001	1063	1056	1045	1072	1206	1142	1132	1095	1084	1068	1119	1054	1074	1132	1206	1133	1041	1045	1132	1090	1100	1084	1148	1171
921	919	928	987	1032	991	997	1008	1006	1082	1093	1058	1136	1208	1107	1045	1074	1104	1134	1087	1044	1000	991	995	946	925	1046	1103	1036	1051	1047	1108	1123	1082	1054	1077	999	1052	1067	1191	1177	1118	1090	1094	1102	1095	1198	1072	1180	1220
890	890	913	947	917	1039	988	1048	983	1041	1061	1044	1035	1031	1012	1047	1001	1043	1022	942	1074	961	964	978	1002	1005	1001	1034	1031	1017	1051	1014	997	1091	1107	1028	1043	957	1071	1133	1137	1170	1065	1091	1122	1101	1081	1151	1169	1063
946	989	958	939	991	1000	1014	962	908	936	1045	940	987	1003	949	974	935	941	924	945	924	936	919	950	921	974	1007	998	970	991	962	979	982	1036	897	1035	1031	921	978	1028	1073	1080	1054	1055	1150	1107	1114	1010	1082	1078
963	930	964	893	971	889	987	910	964	920	893	1013	994	992	1054	1002	954	929	1019	987	964	986	973	858	866	888	983	1055	1026	930	1005	990	968	985	985	1014	1019	1002	1006	1066	1082	1025	1084	1025	1087	1062	1123	1100	1072	1078
958	983	992	931	978	1031	1044	1010	1010	949	973	979	1042	1025	1032	997	1002	1008	1006	1013	1020	1060	1042	1020	959	958	979	1064	997	1052	938	1011	1018	985	985	973	1135	1099	1123	1000	1047	1086	1064	1062	1031	1045	1050	1083	1074	1049
978	979	977	998	919	1029	1039	947	1006	1015	1008	986	1068	1074	1062	978	973	1038	1058	1041	1023	1124	1033	1032	975	954	980	1007	1062	1100	1049	986	986	1002	1065	1050	1046	1132	1080	1146	1069	1105	1084	1158	1099	1107	1138	1083	1081	1032
969	1001	986	944	1014	942	979	993	1001	958	1021	1003	1019	1084	1051	1004	965	1017	1028	1085	1117	1153	1056	1104	1019	1064	999	1039	1039	1042	1004	991	1019	1077	1047	1059	1104	1122	1165	1082	1097	1125	1055	1043	1045	1057	1133	1077	1134	1069
971	1008	1014	972	914	941	961	972	936	962	945	993	985	1073	1019	1003	979	1018	963	1018	1036	1027	1058	1067	945	998	1037	1002	1097	1046	1020	999	1025	1001	964	985	1020	1110	1094	1015	1049	1059	1050	1042	1040	1039	1063	1089	1102	1082
977	924	1005	955	920	933	991	990	913	967	972	965	1005	994	1059	1020	896	883	946	1037	1007	1031	1023	976	977	962	980	1021	1002	946	998	951	908	933	955	972	985	1073	1096	1038	999	1072	1028	1030	1035	1027	1097	1053	1086	1074
920	897	951	915	1002	915	977	901	959	962	1009	1002	996	954	895	946	922	941	946	948	1036	1014	1005	1025	983	991	1007	960	929	990	906	986	929	969	954	931	1019	1016	942	995	985	1044	989	984	1026	1044	1076	1035	1011	1022
950	904	932	967	1012	935	966	984	946	906	1013	970	984	927	973	940	928	965	954	1027	1047	1012	1018	990	961	974	967	995	956	880	973	958	935	977	934	978	992	989	979	958	955	993	1024	987	1032	1033	998	1037	1062	1069
923	881	915	967	956	955	939	917	909	919	984	942	986	932	918	939	909	974	964	984	1000	1078	1064	949	1008	1019	984	954	1022	897	1002	1015	1038	956	984	1007	968	1063	1003	968	1014	1017	1001	1013	990	1057	989	1005	1092	1079
979	901	928	950	968	967	964	929	905	919	960	1080	968	946	886	996	930	929	1035	1047	1040	987	970	992	962	991	930	963	995	943	891	1030	993	967	1001	970	1047	982	983	1001	1017	1005	989	1044	989	1016	983	998	1046	1062
980	921	891	903	924	956	920	983	916	966	932	1015	985	947	964	885	974	972	1048	1000	1011	947	953	854	944	925	962	962	955	869	1007	936	1047	994	1024	1006	1044	1036	997	998	1020	1017	1036	1051	1020	1012	993	1021	1032	1091
948	892	936	957	885	971	950	954	918	893	912	942	906	969	910	998	948	946	964	998	1076	998	948	906	928	1040	970	926	949	1001	1004	1005	1104	1001	1007	1026	1055	1045	1009	1005	980	1007	1008	1064	988	1067	1039	1032	1074	1052
933	940	930	913	888	917	988	996	952	973	939	917	933	970	954	993	967	1002	978	1033	1055	1035	960	984	952	900	973	943	971	1028	1065	1042	1077	1028	1027	1005	1023	1038	1043	987	1010	990	1014	996	1017	1035	1024	1006	1042	1050
905	964	952	934	941	902	921	932	935	946	945	995	963	912	1032	939	995	1015	979	958	1028	1055	940	990	898	1020	936	979	1045	999	996	1024	1006	986	996	1064	988	1040	1014	1021	982	987	1060	1012	1073	1066	1045	975	1045	1061
922	900	933	931	900	895	887	997	998	945	979	877	911	900	934	1007	947	971	971	959	1009	983	951	935	999	957	953	996	994	1005	968	1001	1012	1028	991	931	1017	994	1020	976	1027	1050	1050	1036	1032	1050	1049	1027	1032	1036
912	909	979	993	944	902	918	921	974	995	954	904	961	945	964	982	949	984	941	956	959	1007	1020	985	962	952	991	923	970	938	1024	1040	1032	956	1000	1039	1016	995	910	1059	1013	979	1043	1019	1040	1038	1026	1051	1028	1050
980	944	945	976	938	889	974	953	1038	957	999	905	871	940	980	991	943	975	906	944	958	909	969	1022	954	1013	971	975	1029	946	1039	1017	1032	1102	1013	976	1089	1012	1029	972	1028	1067	1015	1014	1083	983	1153	1060	1045	1129
926	897	944	961	973	937	930	983	964	985	904	929	924	849	995	958	1039	989	998	962	960	956	987	1005	1007	930	1003	963	936	989	1008	1012	1060	1015	1013	976	1026	980	1044	1077	1025	1065	1057	1130	1027	1099	1044	998	1094	1017
961	948	942	999	908	892	910	950	961	964	917	971	891	1004	969	944	980	999	996	939	967	967	964	1003	996	1004	923	939	932	884	979	1091	985	939	1021	947	993	999	964	1080	1025	1038	1056	1064	1059	1062	1019	1099	1083	1078
953	917	929	927	957	927	898	974	872	942	894	955	928	929	991	941	910	1015	969	933	970	980	924	991	952	985	957	982	878	871	943	971	1029	977	1049	1016	1034	1008	1002	1064	1044	1048	1032	1087	993	1068	984	1037	1088	1069
978	923	957	997	878	888	925	980	998	984	914	920	954	983	920	966	1006	980	952	904	940	1013	947	983	924	963	949	967	980	947	933	1003	1014	1013	1007	964	1045	1004	1005	1084	1055	1019	966	997	1066	973	1042	1057	1132	1077
970	957	968	955	922	863	963	975	981	935	937	904	934	959	931	985	949	887	953	883	900	947	1007	1037	1014	939	1000	939	929	960	988	991	999	1016	1039	972	1015	1040	1073	1035	1028	1003	1030	1029	1052	991	992	1000	1091	1030
932	933	921	991	876	881	841	923	1045	944	970	897	821	902	927	969	920	943	891	920	913	937	1044	988	962	964	938	914	964	952	948	972	996	1013	1075	1000	978	969	1037	1041	1053	1052	1060	1081	1079	1034	983	1070	1034	1062
949	959	988	930	865	870	904	879	975	948	906	912	829	855	935	943	938	938	963	883	968	953	959	964	885	1019	907	944	930	946	973	1017	927	974	971	963	927	998	1022	1044	1099	969	1061	1043	1039	1045	971	999	1093	1071
897	906	891	933	913	887	852	902	918	1004	959	906	880	903	969	1001	958	991	943	892	917	954	988	948	1013	950	987	934	921	995	998	1051	1021	1014	1014	931	916	977	987	1060	1015	1019	1061	1049	1051	1023	1026	1034	1056	1080
925	972	987	954	889	903	870	910	971	953	928	967	891	857	894	861	873	901	880	918	843	955	973	1027	986	1000	1002	928	912	923	1007	1028	975	1063	997	931	951	962	1011	1080	1039	997	975	1090	1082	1052	1073	1059	1064	1099
923	905	912	939	873	907	869	937	952	961	911	883	789	859	961	972	1026	979	967	960	920	937	967	981	925	996	965	1044	922	953	1019	1011	1042	992	1046	961	955	1040	1087	1049	1073	1005	1035	1047	1079	1044	1074	1143	1105	1151
896	977	963	900	949	905	917	933	964	992	984	960	927	953	942	979	1094	1048	1096	1085	1006	1086	956	995	956	971	940	895	937	976	986	1034	1011	1003	1049	969	942	1083	1011	1075	1006	1123	1079	1018	990	1106	1094	1072	1199	1056
964	919	909	908	903	917	949	960	998	947	1006	928	972	992	1012	951	967	1024	968	1047	1024	970	1020	997	1063	974	946	889	900	949	941	935	1064	956	958	987	974	972	1021	1093	1013	993	1061	1033	1003	1003	996	1028	1042	1063
951	925	924	944	936	886	881	911	923	924	889	956	866	907	954	913	901	934	923	934	926	936	901	941	1041	970	956	992	888	912	993	990	1043	979	993	971	917	1051	979	949	1106	975	1049	1044	1001	995	1029	1002	1082	1053
895	916	951	931	903	914	860	889	879	937	920	892	935	948	926	887	903	924	887	892	884	862	915	921	922	926	1001	1006	921	954	988	981	990	972	1050	969	978	1000	1013	946	966	1008	1009	1020	965	981	1038	1043	1004	1007
860	928	975	879	934	878	861	900	849	927	998	907	884	904	820	946	910	869	841	895	890	912	916	879	873	831	938	993	975	969	933	1019	998	965	905	928	968	995	1053	934	969	957	967	949	996	1010	1097	1063	998	1095
849	827	872	860	886	932	877	875	915	936	953	870	796	868	894	903	908	806	927	908	946	938	946	886	939	882	887	897	954	1010	974	992	970	980	952	912	1037	1005	990	996	935	969	911	933	956	1000	1079	1056	1011	1061
890	940	846	852	880	910	946	982	984	954	953	839	902	946	942	937	997	965	987	972	986	934	922	962	907	920	884	920	987	1003	1003	999	1023	981	987	968	984	990	1039	1005	901	969	932	924	959	1036	972	1078	1050	1107
910	835	870	911	932	940	942	923	995	849	920	988	952	996	1048	1013	1052	1072	1016	1019	957	1022	962	988	973	924	971	1027	997	1012	1032	1058	987	1057	992	959	961	1051	1039	983	1010	982	1039	1010	989	1049	1010	1091	1073	1027
881	861	917	942	909	904	967	933	930	953	1041	1062	1026	1089	1060	1025	1012	996	970	1019	1036	983	992	1049	900	962	1027	973	993	990	1014	989	1005	998	1000	969	962	1042	960	1019	1014	913	934	1003	987	964	1026	1061	1117	1117
853	825	898	858	910	839	894	935	882	950	1023	1097	1096	1029	1004	952	857	942	828	919	949	957	956	900	925	925	962	1001	988	1047	962	986	995	961	944	900	902	1005	961	972	1017	931	989	983	987	986	1052	1064	1105	1130
826	876	949	883	854	862	824	874	976	1006	1062	1055	981	931	849	858	777	766	804	853	910	914	907	896	901	891	943	959	972	993	1052	963	986	944	949	899	922	967	943	938	931	1001	977	1057	1032	976	1022	1028	1067	1064
839	874	916	873	834	854	873	846	965	944	970	970	877	858	764	761	730	749	713	747	737	865	876	890	864	921	959	981	978	1004	998	1001	983	947	931	963	969	996	1002	1019	952	967	1009	987	971	1014	910	1039	1042	1026
899	873	925	799	834	896	893	912	921	967	896	851	783	757	750	772	758	777	747	727	767	784	836	862	887	971	994	956	1041	1044	1025	935	1034	975	964	952	921	974	1014	1006	978	988	980	962	913	906	983	1078	1026	1036
824	879	883	890	874	848	866	851	969	958	826	798	768	754	786	748	829	834	784	818	773	813	793	914	907	907	926	976	1011	1080	1056	1000	978	1001	934	952	1000	966	1052	1020	939	1019	1036	981	945	1003	981	1032	994	1057
897	915	910	861	836	841	866	969	943	940	844	763	720	776	810	858	858	883	861	793	763	832	735	806	855	925	940	995	909	1028	1015	1063	1009	926	937	985	1018	1036	1039	1006	979	1004	964	1008	969	958	933	988	993	1075
921	880	904	857	873	899	849	910	988	929	863	787	745	780	864	890	885	917	861	832	790	797	756	759	871	904	973	955	959	969	1077	950	952	965	970	922	936	963	986	986	1038	943	964	918	963	923	966	1017	1073	1084
856	827	929	830	805	826	883	892	896	921	834	802	768	799	787	877	915	940	913	848	809	775	733	763	829	900	988	943	980	927	997	970	977	950	1011	921	899	956	1038	1003	983	992	912	935	911	921	962	999	962	1057
909	888	918	852	835	828	822	859	845	873	846	837	782	778	781	858	881	912	887	839	772	755	815	777	796	869	913	1001	934	951	986	1005	880	991	942	903	917	930	918	965	1010	969	922	974	901	949	1010	966	1042	997
833	892	868	825	850	893	825	842	899	892	852	820	769	760	803	805	862	896	865	850	788	744	775	878	836	979	1006	971	975	889	931	959	915	991	970	901	941	988	933	986	922	962	987	935	923	928	978	1001	956	980
828	881	855	842	862	854	844	908	921	911	883	842	771	824	810	786	830	869	840	764	768	747	746	812	977	968	1026	997	926	995	970	959	1009	985	941	939	927	943	902	954	986	1026	994	1003	1021	973	1009	1001	1024	978
831	899	862	894	822	816	802	854	955	890	915	765	841	806	781	812	795	792	813	729	764	736	761	847	947	1027	1070	901	881	929	956	943	988	1023	905	876	972	938	933	957	987	1045	1008	989	1057	977	1072	994	1011	1001
837	893	901	867	801	842	837	930	971	893	852	917	798	831	788	745	822	766	754	754	782	814	810	880	1039	1067	1065	996	919	811	864	948	1030	992	967	904	956	943	902	948	975	981	1011	973	959	988	1015	1028	982	1000
847	903	952	905	874	880	862	917	972	978	921	910	866	866	774	715	765	723	745	770	797	787	857	974	1042	1077	1064	954	798	947	938	973	989	1013	970	920	1018	948	956	1025	948	1009	998	987	955	994	1033	964	938	938
840	871	860	922	842	840	892	885	950	975	931	940	872	870	872	784	855	809	843	793	864	956	916	1006	1087	1052	990	948	912	883	904	989	1047	1011	916	1017	1049	926	915	968	962	1061	964	1012	963	980	1005	1057	1000	935
846	858	879	889	844	848	817	856	928	906	954	922	926	876	805	862	917	942	910	921	973	973	1010	1001	1043	971	937	901	954	918	948	992	966	960	965	1025	1006	922	979	968	949	987	960	943	1001	951	1057	989	960	932
873	871	918	863	916	845	832	806	929	904	929	926	935	854	847	930	940	927	995	1018	1092	1053	967	945	932	931	928	929	969	968	990	947	996	889	1006	1007	1001	998	968	967	1034	1000	957	982	1007	973	945	962	947	906
867	890	897	848	844	856	867	868	930	964	987	964	912	1011	937	954	890	1012	1018	1050	1045	974	937	851	877	904	903	940	982	1029	986	1022	899	902	1047	999	968	936	987	984	994	926	930	951	959	1018	973	1025	1020	946
889	855	902	892	800	858	858	916	922	894	978	929	973	983	967	895	964	937	959	947	941	925	869	867	898	870	988	949	973	940	985	961	930	972	999	927	970	1021	1020	1023	978	971	910	977	953	1006	985	987	1007	1002
879	869	892	878	849	838	870	910	903	937	902	932	953	948	916	857	959	942	901	869	885	825	846	854	904	936	1002	925	953	949	991	970	958	966	960	982	977	983	967	963	962	942	954	886	965	1012	987	1039	990	987
908	882	856	837	865	925	916	930	934	908	915	835	952	945	924	951	922	858	897	933	874	929	916	878	978	986	906	926	928	975	977	869	942	957	935	904	946	989	912	994	995	960	929	940	944	971	962	1011	1027	1041
836	870	832	833	818	890	880	938	983	947	920	836	819	851	853	880	865	913	931	871	872	902	930	941	949	949	955	902	944	915	962	984	951	861	916	917	935	896	946	970	959	972	1005	915	902	998	923	902	984	1015
850	872	816	765	829	836	887	911	987	938	936	897	856	843	810	801	839	893	887	881	878	870	965	965	980	1019	1005	959	906	908	1038	995	941	898	891	967	897	960	954	942	989	1000	963	972	914	971	940	914	997	987
863	849	832	802	826	886	848	833	861	868	894	937	936	908	841	807	852	846	867	909	845	883	915	936	974	969	963	983	967	1034	1022	974	963	927	960	946	930	967	937	956	987	949	943	976	907	942	984	890	941	989
875	780	824	795	889	844	854	859	910	896	939	888	929	886	1016	894	886	922	907	889	900	933	984	998	1022	931	932	985	980	1033	983	932	986	972	942	914	928	1005	928	1009	997	968	936	1034	938	979	923	926	914	986
835	818	871	792	834	795	900	871	893	916	864	870	865	888	917	890	937	917	928	866	830	891	934	1013	953	957	935	913	918	989	952	973	1007	931	959	963	991	923	954	1007	1034	952	959	929	1018	951	967	905	1033	1023
818	775	791	829	772	851	846	833	917	873	919	943	929	1008	880	950	881	910	885	885	896	943	943	1025	1000	959	939	924	887	902	958	994	954	934	1061	1017	934	1004	1003	971	960	994	1025	999	993	960	877	953	1052	919
834	810	791	837	814	838	819	795	860	893	893	914	983	933	925	921	1010	899	971	902	964	977	958	941	919	944	899	883	919	939	939	949	1019	973	991	1027	902	977	951	950	963	1042	1007	1027	970	917	990	952	982	1025
852	792	743	763	823	799	810	779	816	811	863	864	881	899	892	939	914	927	898	910	928	943	895	855	938	954	935	954	899	838	867	955	932	1054	1014	1050	988	984	991	978	1017	1041	979	1031	890	891	903	869	948	977
891	859	791	810	801	790	788	793	792	848	856	888	898	938	820	914	857	922	884	922	931	930	897	949	978	974	989	895	965	855	991	914	992	1028	1074	1050	1009	1013	935	916	967	1023	985	903	918	898	878	906	929	955
882	806	817	774	809	751	780	811	757	864	886	868	928	874	909	866	879	940	979	936	980	944	942	980	903	978	936	973	920	910	953	929	966	1056	1045	1070	987	983	952	963	990	1000	1020	958	913	927	965	840	902	918
845	831	822	812	836	807	774	768	815	850	815	858	908	886	891	900	908	966	1007	894	903	884	956	982	927	937	956	931	926	978	938	980	983	974	1015	1024	1043	1005	950	979	978	978	942	967	928	938	930	970	871	927
810	817	847	846	837	854	778	803	810	837	834	823	818	850	869	860	942	927	954	895	958	970	912	949	931	908	973	974	888	910	962	922	931	1004	951	989	989	973	1031	947	1068	980	886	964	990	948	894	940	858	919
852	864	797	836	821	817	774	731	833	863	922	860	895	850	884	879	903	938	877	887	855	884	891	875	939	917	942	951	950	935	897	926	926	972	932	915	986	935	1075	1003	946	931	891	977	963	962	879	877	883	909
862	814	856	829	824	787	734	748	791	817	875	836	858	858	887	827	871	872	913	855	925	880	943	954	858	914	917	943	962	883	932	964	972	973	875	888	907	969	914	1002	929	940	879	936	873	953	922	865	919	876
800	823	827	842	773	826	764	841	837	826	893	851	882	858	887	866	840	845	819	823	890	859	872	865	880	894	974	930	906	879	917	977	927	886	876	919	911	829	974	914	876	923	848	904	914	920	860	919	893	906
885	835	833	812	773	753	813	784	862	886	902	858	886	841	896	883	831	799	870	792	823	875	955	884	879	920	977	910	868	926	945	937	923	877	826	867	898	847	915	872	901	944	875	919	905	905	940	895	888	892
837	850	795	785	752	858	803	837	855	878	884	930	837	873	892	796	852	859	838	815	805	831	857	847	912	844	920	962	950	906	925	981	906	934	898	850	907	900	927	894	943	937	888	899	846	896	883	910	898	939
811	773	763	810	762	861	850	864	886	864	950	885	958	905	927	807	861	792	808	824	802	882	844	920	897	926	935	896	915	881	945	972	873	943	855	872	938	905	945	980	974	918	886	867	884	953	930	978	870	892
857	811	807	745	793	808	876	881	867	925	884	945	930	924	845	853	904	837	808	870	814	834	809	859	889	951	948	936	972	947	1005	939	883	965	929	916	956	924	991	932	935	939	948	932	953	939	911	939	892	950
835	828	812	820	728	861	880	905	890	880	921	892	828	965	893	919	861	867	805	883	874	881	915	927	976	917	937	959	948	873	915	937	902	976	947	935	918	980	915	919	892	902	941	925	964	923	964	967	920	876
888	846	862	883	802	872	875	856	927	896	854	881	891	874	848	857	856	870	858	866	910	846	889	907	908	960	894	935	959	941	874	835	914	890	942	944	957	918	915	965	928	923	918	922	893	896	860	919	892	901
885	901	883	824	830	836	816	885	987	889	916	785	902	864	858	838	873	934	952	872	925	904	886	901	949	951	997	985	958	912	921	850	885	848	863	916	977	944	970	939	956	922	921	917	891	960	958	875	876	903
907	832	875	880	810	829	807	838	903	906	850	873	887	906	914	867	895	944	964	929	954	950	960	935	901	923	944	924	962	901	916	834	855	873	870	931	922	943	965	971	928	876	938	939	934	928	1041	961	918	863
828	829	911	872	848	861	866	849	894	919	845	870	836	908	930	866	915	981	984	922	928	953	935	938	886	948	903	946	901	863	963	825	861	870	840	904	906	911	1011	968	1016	986	970	924	956	1040	976	974	980	972
896	824	833	814	813	800	817	809	859	892	868	824	888	902	887	946	970	998	939	958	965	892	991	947	908	859	910	1004	915	902	876	896	842	781	835	879	960	938	995	973	1012	1015	985	955	927	1004	971	1038	974	1016
875	836	911	850	839	810	779	754	811	810	827	831	854	882	931	877	889	894	964	916	915	903	971	900	924	889	939	883	906	856	936	902	780	795	884	934	915	957	950	1014	975	1037	904	954	924	979	1005	1016	1012	1008
745	790	832	831	783	726	794	772	804	793	804	846	796	837	864	924	933	916	966	939	861	887	933	910	937	894	903	850	860	891	833	905	811	832	848	890	907	896	951	1024	994	999	976	952	910	929	1000	1052	1043	1007
801	794	772	800	796	780	741	796	797	783	835	873	776	813	867	916	922	913	915	932	941	889	915	855	875	847	824	848	855	846	876	887	877	827	807	808	842	919	909	979	953	928	972	870	916	907	880	992	979	981
861	837	876	842	763	794	822	785	816	830	868	827	904	843	891	858	934	917	887	894	847	839	868	946	874	823	875	835	808	810	837	863	864	859	869	880	916	913	891	881	942	921	908	888	897	899	920	970	1011	1034
864	848	854	829	816	780	790	783	796	863	863	960	960	929	916	890	919	907	927	939	873	883	876	808	849	810	804	851	815	859	857	893	895	856	873	865	905	929	930	855	875	867	945	886	896	902	947	909	951	1043
827	841	859	811	867	791	851	849	846	895	871	890	928	909	928	950	867	916	871	902	853	874	783	943	790	830	803	855	824	775	824	894	859	920	902	908	911	874	922	845	884	888	986	891	903	961	926	922	974	1007
857	861	808	874	874	837	840	882	875	881	974	893	975	986	964	972	901	858	849	832	882	799	871	845	856	798	920	835	826	828	904	844	897	882	883	855	903	894	928	929	875	893	865	921	894	899	922	941	936	975
857	863	873	878	831	858	854	849	830	867	873	975	908	911	881	888	906	816	881	867	795	797	782	786	807	787	861	863	862	856	832	848	861	845	920	960	927	905	943	874	862	833	879	866	905	897	965	996	1016	952
901	867	843	856	813	842	819	844	828	824	871	895	883	924	883	800	828	798	862	854	852	835	725	802	794	831	863	816	890	794	858	918	850	923	898	858	893	956	964	857	833	829	789	922	882	840	913	907	915	997
875	821	806	836	790	781	802	860	843	832	888	870	936	887	950	879	843	841	831	841	820	833	818	775	800	816	773	836	898	848	800	843	850	836	912	914	876	855	868	871	829	843	807	873	939	918	910	925	972	1005
848	756	810	781	763	775	813	854	766	862	835	896	941	888	964	902	888	858	826	842	793	809	813	800	755	782	839	802	785	829	855	831	801	861	842	915	901	976	902	877	942	815	827	831	841	889	969	890	948	932
789	780	743	824	803	799	826	813	838	858	829	878	956	977	887	877	870	822	840	830	835	790	768	810	845	785	841	789	850	884	826	867	871	880	864	888	896	886	930	876	910	891	862	863	912	897	922	970	960	952
868	779	813	801	767	778	836	859	831	779	876	947	889	969	967	887	849	849	834	845	823	787	801	804	843	815	828	811	886	886	900	844	876	849	894	835	909	910	914	938	936	912	930	896	916	918	921	907	918	948
827	792	766	811	773	745	842	878	893	880	871	806	894	926	876	923	870	897	877	833	895	849	875	879	852	898	834	813	823	883	872	897	858	883	908	886	892	933	888	922	922	869	969	901	930	993	972	994	994	941
798	700	798	779	743	798	792	826	842	850	834	867	900	886	854	994	903	938	831	852	840	873	797	844	873	875	835	829	843	844	887	823	856	859	848	877	879	890	839	904	926	884	995	939	885	934	951	936	982	921
723	751	743	748	810	707	771	806	822	833	826	812	813	865	890	872	847	874	863	804	824	820	830	833	877	866	807	822	832	871	852	861	827	801	890	825	848	872	844	885	824	909	888	883	903	903	898	936	850	922
779	740	691	780	743	764	816	790	814	844	809	778	844	758	807	828	847	842	842	828	799	859	844	839	825	859	865	837	861	821	854	867	854	778	821	828	813	794	825	846	848	806	888	884	932	893	894	893	888	868
766	808	764	769	768	790	802	780	780	764	816	735	765	780	788	802	781	829	813	818	770	812	810	830	873	917	861	889	890	892	829	835	850	811	812	834	867	793	828	851	868	807	827	919	879	884	881	893	906	928
800	775	795	815	821	768	825	809	820	823	863	832	789	836	812	801	829	798	816	822	820	857	825	864	832	855	914	819	896	889	889	862	792	814	877	855	832	835	815	784	854	838	877	862	920	857	976	890	901	884
768	791	769	823	803	834	837	806	814	779	824	834	795	828	766	822	806	839	783	815	846	862	897	872	871	932	922	887	904	936	915	894	884	856	917	843	890	806	784	862	847	919	904	872	983	924	976	941	927	949
752	745	799	820	834	831	853	828	771	857	834	794	841	809	794	830	844	822	825	807	860	879	799	869	878	924	919	917	882	910	902	856	933	854	887	869	895	834	850	817	830	886	875	929	904	949	939	892	978	1006
856	818	751	777	832	841	817	843	780	807	757	779	820	810	862	766	845	787	801	780	846	820	853	868	868	847	894	881	900	939	907	876	937	861	838	848	813	872	813	872	846	825	899	889	931	966	921	912	925	920
796	745	744	763	783	783	837	826	766	806	744	810	771	756	765	748	817	790	754	768	787	810	833	845	827	831	829	834	881	887	948	884	862	864	855	858	767	793	828	783	810	820	804	841	882	860	894	827	874	904
770	743	690	755	762	795	777	848	815	719	744	762	748	754	770	722	723	764	715	764	748	754	775	803	748	783	794	808	796	786	882	834	833	823	816	830	854	773	812	763	769	784	732	827	856	901	870	912	854	863
761	710	713	758	733	753	822	703	815	755	763	709	772	742	764	740	707	724	765	710	736	770	784	766	758	756	841	708	772	831	812	847	831	845	779	815	856	814	778	783	799	795	771	788	833	866	833	858	873	876
761	691	761	734	756	725	773	791	854	836	731	754	762	766	807	705	737	821	749	771	751	770	831	758	813	780	782	801	812	851	840	829	805	836	845	850	914	788	806	785	822	784	763	780	799	803	869	869	885	869
826	707	717	807	772	834	830	836	796	819	770	801	864	781	757	757	793	757	790	746	760	804	778	788	757	747	778	829	798	843	836	826	849	831	875	885	854	867	804	765	796	781	781	742	809	863	755	880	849	912
751	690	725	661	779	771	850	826	900	836	869	808	843	782	788	799	758	785	784	768	742	744	759	747	740	817	776	816	770	871	853	831	827	833	839	867	873	842	857	833	811	793	797	769	801	850	858	878	878	826
687	651	720	710	702	782	767	796	775	817	768	831	780	756	780	735	707	753	740	702	826	812	763	781	752	791	762	800	741	810	778	786	779	832	772	813	897	882	899	790	820	785	823	789	787	819	793	883	850	873
704	664	711	728	759	752	810	831	807	795	785	796	803	798	774	786	733	733	773	710	765	816	761	803	798	724	774	786	849	755	804	798	827	826	833	821	891	928	945	834	894	884	826	849	832	867	829	812	856	880
741	740	767	693	749	782	707	793	799	824	848	829	812	796	864	803	805	773	765	807	805	836	767	818	840	803	801	820	839	763	806	887	860	796	816	799	830	902	917	895	867	855	818	870	808	844	839	812	876	907
792	746	784	743	694	766	774	781	808	807	816	830	772	799	812	817	783	807	793	783	793	846	825	870	815	795	791	769	808	782	784	789	821	818	832	811	842	827	897	881	902	904	872	868	812	852	811	840	856	853
823	759	847	736	719	756	754	797	810	865	799	815	793	779	848	788	815	784	863	805	808	834	755	765	863	768	787	805	835	800	784	787	778	807	821	837	857	828	901	882	932	865	942	873	900	883	828	828	870	809
822	792	760	756	761	723	753	792	783	792	776	836	777	782	828	827	848	848	797	788	844	826	826	783	802	763	794	786	756	793	771	759	796	838	816	775	851	823	858	858	957	892	884	866	856	862	826	877	842	861
839	814	784	843	750	758	784	773	721	749	845	803	785	763	830	835	781	817	763	867	804	781	828	827	831	812	771	809	795	793	731	800	783	807	791	847	827	865	811	876	975	900	943	907	883	881	840	818	857	828
765	828	790	810	747	731	725	747	760	753	771	761	751	803	817	769	867	856	808	829	777	830	810	775	824	805	754	782	782	755	767	779	853	805	840	729	804	803	795	873	903	839	895	887	848	840	922	911	841	788
761	792	784	783	733	686	665	722	760	733	758	733	797	741	776	796	797	796	782	823	787	811	807	833	834	808	800	780	778	765	767	778	741	777	785	749	825	860	817	850	784	895	870	851	893	859	884	863	847	848
726	697	791	773	730	750	726	726	722	696	685	738	749	720	788	761	814	734	754	833	846	802	814	791	816	754	790	675	738	749	790	747	759	783	751	796	813	803	816	882	846	864	901	883	840	919	868	840	836	808
745	678	779	740	776	698	693	723	684	669	677	662	758	741	765	785	803	806	805	775	803	733	813	806	827	829	789	712	746	737	791	789	767	823	803	823	775	786	779	860	879	823	878	849	869	854	849	817	833	843
762	768	749	747	716	794	765	683	676	712	706	693	757	764	735	763	803	826	751	830	846	828	803	826	796	837	763	803	763	728	734	797	814	781	824	808	771	774	832	831	855	849	863	814	868	882	848	813	871	828
774	752	747	731	766	773	752	738	777	661	698	737	737	726	781	722	794	793	766	806	818	793	839	803	860	807	813	771	742	738	758	770	777	768	834	762	793	760	815	840	871	874	846	841	863	852	797	814	790	820
764	777	707	755	760	753	737	733	728	696	667	649	691	697	755	764	773	804	776	814	765	780	867	845	792	845	793	823	789	788	781	806	796	774	794	797	801	843	829	811	809	892	793	857	776	861	823	826	851	831
735	697	771	714	738	730	767	745	708	726	695	676	678	683	715	791	790	779	824	872	839	835	874	857	858	833	889	797	841	812	823	879	855	828	824	843	830	850	858	865	885	826	831	891	841	851	890	835	865	837
792	747	755	828	792	816	793	768	766	771	764	719	756	732	753	775	804	816	878	846	921	869	878	925	858	856	857	884	874	860	839	892	847	860	848	830	871	893	852	861	827	898	920	911	809	861	924	844	866	807
745	770	811	820	790	850	880	776	873	808	843	799	763	747	780	821	867	900	859	888	952	913	897	903	883	950	848	888	886	854	828	823	894	870	880	824	816	909	863	833	880	894	877	861	814	868	820	901	861	828
783	749	784	785	801	803	806	849	876	871	865	825	791	739	816	809	834	823	851	824	889	860	872	848	850	849	848	852	767	812	839	809	804	832	810	857	859	867	828	813	876	870	843	800	838	809	813	838	887	848
715	755	751	754	796	726	772	834	862	867	897	811	755	755	782	796	783	844	863	828	801	811	868	810	874	907	836	791	809	745	765	797	828	848	834	869	769	811	854	789	823	839	858	843	827	844	862	909	907	864
739	704	721	749	712	744	759	726	745	773	853	821	812	755	694	729	762	796	807	832	843	732	777	842	762	816	803	869	798	799	798	757	819	816	884	849	853	846	823	843	871	855	862	902	822	825	886	871	853	848
710	745	706	746	756	730	714	751	744	776	828	837	817	833	782	726	772	799	819	829	793	770	795	763	826	794	824	807	807	789	752	776	804	766	879	826	854	833	825	810	855	841	904	871	835	841	856	890	894	903
731	707	746	729	746	726	753	744	757	780	876	868	809	786	741	786	815	827	780	877	794	767	755	781	866	798	840	819	860	818	780	766	847	788	833	880	829	833	861	799	814	885	891	820	900	865	917	922	945	956
731	735	716	753	730	731	701	738	786	841	814	828	847	841	833	795	777	780	838	836	859	806	817	823	824	823	873	898	892	831	866	830	806	774	856	807	910	880	885	907	855	834	860	920	900	928	841	865	892	887
762	718	720	794	761	783	775	787	797	778	807	846	796	820	861	805	809	776	843	807	875	786	834	838	802	836	834	853	876	813	863	825	839	809	838	901	802	886	885	923	894	846	905	941	938	918	933	902	873	908
756	762	780	757	788	822	815	713	794	781	752	804	824	841	842	806	802	797	805	815	800	798	852	819	770	806	844	833	914	880	882	859	756	829	858	859	853	857	898	882	845	863	830	905	913	954	886	822	860	853
735	765	713	759	765	804	763	782	803	811	789	821	781	817	812	799	813	752	824	800	746	794	824	772	815	782	848	853	858	868	883	884	850	806	845	810	823	815	890	863	881	836	841	845	886	860	910	873	866	866
709	765	762	787	815	788	810	764	833	883	838	790	806	816	837	730	748	802	783	794	720	786	770	809	814	779	827	861	879	859	850	846	798	835	817	798	833	828	832	822	842	798	811	802	857	874	830	814	798	865
715	743	793	817	863	807	810	783	797	840	822	780	766	790	767	766	753	758	737	772	714	715	796	730	858	792	816	861	812	770	787	798	847	881	818	825	849	824	813	753	792	847	831	780	889	820	869	851	848	896
698	717	688	782	759	784	789	806	794	882	841	816	829	803	839	778	786	746	757	765	768	774	768	772	797	793	859	790	863	878	786	863	752	812	821	803	798	793	776	783	822	812	784	812	882	931	904	934	834	894
678	697	694	687	685	776	817	781	852	882	832	833	847	853	818	792	756	792	832	831	794	798	779	779	802	792	782	798	782	838	880	848	831	853	810	787	777	781	756	831	759	827	848	891	889	910	878	925	866	939
687	692	722	732	747	707	791	814	836	824	814	868	821	837	860	867	838	836	809	822	814	809	821	775	779	791	748	783	810	825	833	839	812	810	860	823	763	818	803	797	769	795	822	905	891	910	952	905	875	886
710	731	693	785	705	812	836	819	777	885	828	807	836	784	809	823	818	800	862	861	882	834	823	814	796	791	834	815	779	816	834	878	833	824	870	813	874	848	840	783	784	853	791	891	890	866	962	904	924	920
704	736	754	801	785	804	754	759	790	825	801	786	870	746	794	754	810	831	839	821	894	833	827	822	832	785	793	790	791	801	839	821	846	835	847	780	886	833	870	788	836	854	832	859	887	911	952	839	937	819
671	720	811	752	794	777	762	812	793	727	793	752	786	810	770	739	747	823	823	895	841	844	801	815	744	828	772	776	832	827	827	827	816	828	821	855	854	824	897	845	812	765	813	808	815	875	879	886	896	858
712	739	770	760	789	854	765	793	809	774	734	775	771	821	759	780	737	769	799	814	845	770	791	801	719	751	775	812	821	786	800	835	821	804	848	820	835	843	835	791	804	783	744	817	827	854	824	917	842	867
734	699	733	796	812	764	783	797	791	740	781	743	780	819	778	723	740	808	790	774	804	779	855	815	783	770	756	779	773	811	862	826	865	805	845	795	816	793	818	841	797	817	788	787	816	814	799	832	922	865
713	726	736	735	743	778	782	783	846	775	743	787	779	747	806	781	808	777	856	789	803	776	876	761	846	735	712	694	799	796	818	827	846	834	809	753	816	755	798	791	837	790	776	824	843	858	815	918	880	874
726	742	729	759	742	811	762	759	725	796	799	740	785	783	812	809	763	872	770	811	769	790	795	829	813	726	724	739	752	778	775	862	835	815	822	789	840	749	774	792	817	829	804	764	855	808	849	890	897	958
715	682	736	709	782	764	790	762	793	818	798	807	739	818	773	788	808	821	802	774	798	775	820	745	814	741	770	746	776	733	799	830	864	823	793	767	774	774	767	814	853	814	800	795	841	822	857	871	905	898
719	702	743	780	746	763	816	764	783	707	743	734	776	768	750	812	799	821	818	731	762	779	790	760	799	779	792	775	761	752	791	861	845	815	824	751	774	792	709	800	796	824	819	796	779	866	822	829	858	858
747	747	726	749	742	779	794	742	755	802	749	727	715	751	764	736	755	830	793	790	778	786	763	766	795	785	812	803	731	784	783	826	871	860	806	798	752	751	768	749	792	769	817	819	822	836	811	849	877	887
677	659	734	729	735	878	800	707	739	731	726	727	745	777	691	743	775	753	750	749	696	760	776	788	810	776	757	766	742	775	784	828	838	807	799	827	745	781	713	749	770	779	776	838	869	832	795	875	848	825
712	688	700	734	836	801	805	796	765	766	739	725	767	726	688	760	732	756	717	760	725	737	761	771	772	823	701	727	763	783	789	807	851	794	779	757	748	733	711	746	753	739	734	759	817	828	813	877	838	886
728	705	668	744	786	730	822	801	872	807	804	836	762	728	763	786	769	725	760	788	730	740	751	769	777	749	731	778	772	791	868	763	859	792	782	810	743	759	758	790	771	792	738	768	779	850	884	884	895	935
730	710	707	698	724	731	812	837	802	804	762	778	805	843	778	820	793	793	772	752	752	763	725	751	762	754	771	837	772	830	822	843	816	859	827	822	776	749	753	750	792	802	765	828	854	792	858	944	919	888
713	703	708	726	719	751	847	861	868	824	815	825	783	810	787	805	750	748	785	791	785	724	733	758	826	805	787	783	709	784	824	813	808	815	793	832	774	790	781	817	744	771	725	807	799	825	837	904	934	910
722	720	710	740	767	761	797	784	791	743	751	773	851	795	748	779	699	773	718	777	767	731	756	748	726	732	796	747	742	789	804	843	804	763	764	849	813	751	732	793	778	782	786	838	846	785	755	866	861	891
747	685	697	708	758	764	744	784	773	782	786	741	732	811	731	729	689	757	716	742	778	756	721	747	784	747	735	785	800	756	787	813	844	806	806	830	785	768	725	787	736	786	791	799	808	838	821	826	816	858
708	730	715	723	732	749	752	687	762	759	767	760	768	763	723	700	686	684	723	700	715	668	698	711	686	746	731	787	769	758	770	776	788	782	760	777	828	772	725	718	703	763	725	683	744	804	815	818	823	878
659	720	703	678	753	725	726	761	724	799	795	804	787	778	728	719	693	698	700	743	701	689	697	671	654	723	719	757	765	762	752	801	790	759	736	717	806	802	717	677	751	727	765	727	756	859	830	813	835	820
712	767	729	780	779	770	718	758	769	761	713	810	782	801	769	741	748	753	774	777	716	720	681	706	687	734	706	736	734	812	788	819	768	802	772	798	735	754	731	679	729	707	739	822	846	881	883	815	935	888
758	689	739	771	744	775	727	747	786	753	806	762	809	801	831	778	707	786	760	792	766	720	719	717	746	716	721	742	770	788	768	827	859	864	819	734	813	805	734	751	749	762	760	826	832	927	904	950	920	944
736	699	711	761	791	793	736	736	789	765	782	769	774	819	763	777	749	832	737	776	784	725	733	731	719	726	713	773	816	827	871	839	851	824	835	838	834	803	763	717	756	759	795	795	790	912	935	960	989	967
730	678	721	740	727	813	758	790	750	758	750	767	782	784	764	773	790	772	792	779	766	717	746	735	752	685	735	721	827	830	870	823	848	903	822	817	770	814	796	789	776	789	727	749	844	842	806	870	876	892
751	760	687	754	709	803	794	763	776	758	704	689	738	807	747	765	776	787	793	782	729	703	743	711	715	731	739	740	781	820	821	895	821	844	795	802	814	800	698	785	819	776	729	740	778	742	712	824	832	881
693	698	726	731	705	733	703	765	774	752	757	700	764	714	739	743	751	737	803	742	750	703	709	710	723	734	730	692	723	779	864	834	797	811	809	767	755	676	762	769	832	765	795	728	751	679	708	749	732	776
740	715	735	782	745	757	727	739	718	726	722	795	668	734	766	791	706	737	793	716	749	737	699	783	740	705	666	763	746	753	816	874	845	805	769	730	754	733	751	793	868	852	718	763	744	739	733	754	707	720
694	686	751	764	795	748	801	714	711	726	773	694	738	706	750	764	728	742	726	740	744	808	750	688	709	727	704	729	740	742	829	845	855	839	785	802	733	773	728	760	815	834	800	735	744	704	734	698	708	783
691	700	709	759	774	811	799	811	770	790	798	778	737	777	731	736	724	693	713	785	745	763	748	697	682	699	679	758	749	804	844	808	767	793	806	783	755	761	768	792	854	805	764	757	750	770	751	797	789	835
702	668	726	787	733	791	725	729	714	770	830	757	721	775	753	656	720	733	664	695	706	740	706	710	707	668	726	713	837	778	797	823	816	812	739	773	764	804	781	763	794	771	747	826	781	823	838	803	871	878
716	726	781	765	786	758	727	726	773	808	795	776	723	703	693	753	745	742	689	660	748	709	759	746	704	711	703	704	752	790	788	779	839	774	750	769	742	777	743	734	752	784	782	802	822	839	898	887	935	879
725	761	729	742	722	725	730	768	715	737	794	718	712	695	733	722	710	711	750	716	713	687	716	725	744	709	760	739	811	766	768	809	822	776	777	770	738	751	755	745	768	808	807	852	834	900	915	920	842	858
655	716	762	749	714	784	776	675	752	762	711	668	676	752	652	669	774	757	744	763	744	746	735	720	710	724	761	797	780	751	778	751	779	771	765	768	773	738	734	795	707	786	799	815	918	819	856	840	857	812
673	704	726	783	716	750	705	687	801	768	736	711	716	687	656	702	642	669	671	688	709	704	750	735	696	710	698	762	745	735	799	737	749	727	752	720	747	741	713	686	706	792	819	849	849	896	828	828	845	815
657	681	710	765	744	753	706	767	773	753	721	742	719	649	643	676	679	694	609	702	699	777	682	720	706	721	716	686	767	742	780	758	746	732	726	747	732	753	748	753	702	800	773	798	890	853	885	852	836	855
738	690	718	736	781	786	763	715	775	749	780	770	719	712	676	649	719	668	726	736	721	812	692	744	718	711	735	763	767	716	718	692	733	732	736	768	802	735	754	743	770	780	783	868	856	846	853	796	816	883
665	723	683	741	706	729	743	738	712	741	690	727	717	728	665	667	692	715	671	755	734	726	747	736	695	748	736	757	727	766	736	722	707	741	770	744	755	731	750	772	780	837	824	787	846	898	827	805	836	844
697	713	688	735	697	772	677	739	719	721	715	715	739	679	678	639	642	667	670	680	689	673	675	727	757	707	753	718	759	750	743	744	695	669	729	752	767	719	793	771	805	810	834	809	850	821	789	814	849	801
660	744	763	695	704	745	685	710	773	727	718	702	699	713	685	675	657	680	658	683	712	717	693	734	754	724	776	722	733	756	695	717	715	699	704	726	704	715	842	760	813	827	817	804	813	813	790	840	876	845
696	713	743	743	734	734	703	761	712	746	706	716	649	680	605	676	673	701	671	703	667	678	709	719	686	728	756	687	719	762	721	739	752	732	723	684	675	685	790	823	803	794	833	801	810	902	797	852	784	855
710	704	734	732	737	677	749	722	698	687	696	702	657	651	679	678	670	687	697	723	682	647	688	763	764	756	755	752	743	732	715	743	810	713	736	693	748	712	762	799	806	830	859	871	859	834	805	783	842	883
731	682	736	683	664	694	690	746	675	714	670	714	676	693	640	669	623	708	660	695	663	675	681	707	758	762	756	716	792	721	747	731	759	743	754	744	790	765	739	788	815	826	860	838	839	797	813	788	835	849
739	707	665	686	681	686	666	633	698	697	641	631	650	653	653	698	717	689	675	729	697	670	684	739	716	743	714	776	720	725	706	775	758	741	772	718	779	812	758	738	809	853	835	832	855	842	886	800	869	780
661	660	657	635	651	635	631	641	670	682	629	650	714	679	720	723	714	720	734	700	737	773	752	761	731	739	722	719	778	769	745	759	720	736	788	753	763	739	749	736	788	850	852	843	862	850	836	832	805	864
700	635	668	678	662	624	633	672	647	640	638	656	670	662	706	631	703	712	694	753	742	701	752	739	763	734	776	679	762	708	755	714	696	702	719	732	703	800	786	788	792	769	850	810	828	838	849	798	787	837
675	704	664	682	688	622	617	625	619	660	673	635	627	650	691	645	666	689	711	750	770	722	710	726	754	737	727	695	742	768	703	706	736	721	707	714	814	786	818	790	804	771	774	764	762	774	732	739	775	757
689	632	709	662	634	624	665	599	640	616	618	600	647	614	718	698	617	698	658	729	770	706	727	744	672	709	731	716	720	673	686	685	753	723	748	762	759	769	801	754	811	769	751	816	795	763	787	794	749	794
705	667	647	664	615	654	651	655	668	628	608	669	661	660	682	728	683	752	741	775	740	721	763	738	714	763	676	735	736	732	704	747	719	749	767	800	800	828	804	817	844	875	825	788	807	771	759	830	747	759
695	645	649	659	617	619	613	612	642	595	681	629	669	748	745	692	771	706	795	766	775	729	738	760	763	779	680	749	769	721	706	753	748	760	787	753	800	809	827	877	844	858	826	806	764	790	801	749	799	766
651	678	642	642	628	634	604	599	652	625	633	624	660	701	728	736	718	718	774	746	750	733	739	704	771	737	744	724	682	760	769	754	775	732	728	796	784	840	864	839	846	844	824	811	748	775	808	761	798	798
624	667	643	631	658	592	592	641	628	637	621	632	641	710	660	680	736	713	769	725	696	724	695	726	770	730	707	739	718	735	694	735	775	763	743	738	773	759	865	794	810	775	783	799	816	753	747	752	786	819
613	635	650	661	661	611	621	629	638	677	689	637	626	622	678	669	730	711	709	700	739	726	765	699	712	718	651	664	723	725	797	797	777	800	724	787	817	785	749	816	829	763	746	753	804	798	780	779	777	851
654	668	628	627	583	583	631	617	604	660	666	651	631	618	666	600	689	725	669	716	695	719	690	710	727	669	651	650	656	719	752	802	786	763	767	759	762	790	802	840	832	771	767	767	798	750	754	748	758	863
657	587	568	621	603	606	633	622	622	691	667	645	683	597	628	641	696	673	701	694	659	696	662	675	635	645	679	651	685	672	738	755	740	812	767	788	781	685	789	783	768	757	751	735	735	767	769	717	814	789
584	622	572	612	571	613	615	650	662	707	652	638	678	651	708	652	668	630	672	657	681	648	673	658	636	741	676	663	706	732	691	713	776	789	733	766	727	787	769	759	741	717	779	833	781	785	795	750	772	782
611	595	566	650	616	620	594	674	696	688	716	707	711	679	668	701	690	677	649	649	653	702	726	741	723	676	690	708	721	800	718	771	767	738	777	723	744	761	746	777	832	783	778	778	804	803	807	778	782	780
604	611	602	584	622	608	593	646	646	656	740	733	702	659	736	685	737	661	697	753	744	687	696	694	667	745	740	782	739	760	695	807	798	810	774	728	732	737	728	827	781	787	824	732	858	837	831	872	811	845
593	616	599	586	581	640	613	649	715	712	718	751	768	699	737	672	710	673	687	677	728	724	702	684	720	746	744	765	757	760	764	843	811	821	752	742	731	766	753	801	767	743	761	784	765	785	828	837	844	791
600	563	594	574	552	591	613	627	638	706	690	746	755	703	684	709	727	686	669	686	651	687	692	709	729	695	737	746	783	760	773	818	786	758	747	757	720	713	714	740	748	744	755	733	744	802	768	769	800	827
632	602	578	605	607	575	660	656	673	690	682	666	676	699	673	673	662	703	666	657	671	687	724	625	692	674	712	737	702	732	789	710	745	765	696	720	687	694	742	713	715	774	677	782	760	754	812	759	764	787
630	597	560	640	575	577	625	659	658	675	676	671	648	652	626	639	643	663	641	621	688	674	630	648	624	702	667	688	713	741	720	747	760	701	706	693	698	674	661	722	723	762	766	689	708	748	706	737	737	783
639	673	587	599	617	627	601	694	642	698	622	602	608	664	648	610	634	660	589	634	662	678	618	627	701	711	645	672	729	692	757	752	778	719	694	660	726	677	693	719	768	737	664	675	743	738	790	756	761	734
673	644	655	617	608	614	643	657	650	641	686	621	677	653	688	668	644	667	662	698	691	744	673	685	681	727	643	732	698	686	718	753	747	757	722	665	702	726	808	769	724	723	795	741	744	774	778	718	755	733
653	661	644	604	618	608	631	661	646	681	679	723	624	677	691	649	747	689	666	754	696	713	703	744	731	687	732	722	738	794	710	738	736	798	781	728	743	766	730	771	756	716	735	766	788	791	772	728	749	775
671	648	653	579	625	647	652	606	625	693	636	660	608	674	651	683	705	722	749	749	692	740	690	753	763	738	751	775	752	761	740	786	787	697	779	711	745	772	759	777	738	732	793	785	764	844	763	750	804	730
655	587	629	578	617	600	607	627	650	676	635	645	619	639	629	669	662	687	745	706	762	733	706	764	740	699	718	743	709	797	769	760	722	756	734	710	709	741	775	759	700	732	819	776	792	794	760	739	668	757
614	677	672	629	649	635	635	605	625	648	614	628	601	621	659	637	717	639	645	686	712	703	767	692	735	699	715	765	735	717	682	725	682	696	680	689	707	713	718	701	687	761	742	743	748	748	775	711	700	732
631	685	680	637	603	713	674	661	665	732	675	684	634	640	641	627	648	629	655	713	723	718	701	706	669	701	687	715	685	695	714	723	672	679	709	700	666	695	662	684	707	736	692	700	767	689	687	739	682	736
665	711	653	622	653	662	614	637	628	684	611	628	619	564	660	596	680	646	687	678	717	707	691	664	680	631	673	659	691	682	670	664	658	619	663	703	690	646	675	745	753	757	734	676	724	715	689	670	714	733
633	673	674	659	632	625	621	627	640	651	592	615	549	579	622	589	602	650	670	648	745	665	667	689	651	693	675	691	690	685	727	679	657	695	711	670	686	669	732	730	733	741	733	741	726	687	774	727	742	719
584	600	613	598	535	630	601	570	578	578	569	604	596	613	550	605	591	592	660	653	661	648	653	664	673	719	706	702	745	698	739	635	693	650	708	725	729	731	713	722	709	768	701	731	678	689	686	729	782	708
604	603	594	525	532	584	535	599	592	601	592	609	532	588	609	578	562	637	645	649	668	587	651	665	679	731	672	691	673	735	693	712	671	720	739	767	689	755	715	713	760	770	749	714	711	689	709	707	730	727
586	637	613	595	576	649	556	563	610	630	644	638	535	605	617	639	603	608	663	657	630	661	641	686	677	721	706	742	652	665	706	722	732	678	671	712	691	715	687	756	717	677	747	738	721	670	705	704	754	703
701	687	623	620	603	616	624	600	572	669	619	632	647	611	642	634	682	627	684	654	646	633	617	625	689	653	670	713	649	639	729	708	725	726	728	696	731	721	689	665	728	689	683	679	680	696	669	718	682	706
627	638	635	646	592	663	640	639	722	648	686	751	632	691	665	644	652	654	675	724	701	679	652	668	653	701	688	677	684	667	717	694	736	712	734	780	787	727	674	672	705	691	693	736	706	684	677	720	679	701
632	617	582	593	623	608	654	682	660	592	672	661	648	650	648	657	659	625	638	669	655	686	649	660	679	677	665	616	684	672	700	779	724	716	705	707	741	775	727	653	708	660	692	716	698	679	740	660	731	718
583	637	567	609	638	629	560	640	662	619	650	633	681	618	654	660	659	722	708	685	640	640	701	691	656	655	673	674	668	651	746	744	705	760	673	708	706	750	762	683	679	681	659	685	733	705	712	766	692	653
596	535	601	564	561	588	601	653	654	646	629	653	661	637	637	648	667	653	630	764	656	660	651	675	690	662	718	714	737	715	699	755	700	787	735	710	737	729	688	730	675	633	690	680	764	692	722	695	735	715
576	539	585	605	609	606	634	646	673	663	646	663	632	629	590	687	654	644	681	709	661	665	700	678	657	739	711	711	727	690	697	726	731	725	739	726	713	678	700	663	658	728	687	728	760	724	749	701	728	714
583	600	573	592	534	608	665	702	679	698	640	635	705	598	626	632	650	687	673	680	650	691	717	701	673	714	692	725	696	746	737	703	695	672	706	668	744	721	709	758	675	727	695	715	786	716	692	697	730	757
592	605	576	606	545	573	554	666	674	668	657	672	657	677	623	650	642	708	699	672	679	693	746	665	720	694	695	731	751	703	683	720	729	731	690	694	684	723	706	697	707	713	745	716	761	790	698	770	742	697
670	600	632	539	595	609	593	625	663	671	715	652	731	652	596	594	638	603	659	695	670	708	755	695	706	692	763	681	693	710	691	715	682	684	724	708	717	662	706	634	717	615	749	747	816	729	768	748	718	696
644	558	608	603	572	611	634	653	622	676	664	710	624	658	634	640	622	639	657	653	675	628	706	687	686	643	686	674	689	680	710	676	669	662	697	651	712	700	677	676	739	686	695	705	755	702	712	686	720	706
[truncated: 920 more columns]
