# Supplementary material for: Spatial Resolution and Refractive Index Contrast of Resonant Photonic Crystal Surfaces for Biosensing
Source: IEEE Photonics J. Author manuscript; Available in PMC 2015 Sep 7. (PMC4561521; doi:10.1109/JPHOT.2015.2435699)
Supplement: fig2_data [file NIHMS64775-supplement-fig2_data.gz › Volumes/graham/MacBook_backup/PhD_folder_2015_06_02/paper_improvements/IEEE_J_Photonics/final_files/data_files/fig2/0pc_p555f85/i4.csv]

6457	5815	6048	6021	6087	6081	6094	6136	6130	6263	6297	6361	6489	6371	6426	6297	6052	5779	5541	5522	5266	5524	5670	5954	6159	6317	6359	6391	6188	6225	6116	5897	5613	5602	5770	5808	5911	6049	6083	6142	5946	6062	6121	6233	6336	6517	6496	6481	6415	6492
6895	6851	6809	6774	6572	6550	6433	6215	6386	6464	6649	6747	6522	6357	6423	6232	5835	5564	5597	5511	5609	5835	6100	6278	6836	7033	6990	6575	6409	6239	6036	6040	5894	5897	6003	6072	6295	6291	6106	5995	5919	6180	6415	6562	6680	6599	6621	6576	6794	6748
6486	6687	6695	6521	6411	6100	5982	5911	6088	6175	6235	6309	6221	5912	6024	6076	5922	5687	5515	5867	5924	6101	6307	6721	6784	6766	6518	6277	6096	6035	5917	5949	5970	6154	6148	6079	6004	6012	5915	5808	5899	6239	6133	6549	6490	6641	6547	6535	6616	6500
6718	6476	6362	6169	5978	5957	5962	5732	5935	6054	5919	6056	5907	5844	5774	5715	5753	5737	5991	6112	6251	6409	6578	6800	6832	6661	6451	6056	5795	5788	5692	5855	6044	6105	6125	6088	6167	5832	5754	5883	5968	6261	6425	6482	6513	6723	6558	6665	6765	6661
6244	6233	6167	5897	5925	5813	5783	5732	5743	5821	5577	5568	5578	5618	5652	5745	6197	6321	6310	6564	6585	6788	6855	7034	6656	6465	6072	5838	5593	5689	5838	5814	6001	6147	6281	6080	6222	5932	5818	5977	6037	6388	6222	6371	6430	6618	6658	6801	6891	6906
6439	6374	6093	6220	5922	5831	5939	5757	5827	5620	5631	5471	5550	5559	5806	6150	6316	6507	6760	6932	6743	6860	6740	6632	6634	6165	5927	5833	5885	5912	5906	6229	6239	6216	6285	6140	6093	5904	5832	6086	6370	6307	6417	6299	6664	6557	6956	7066	7333	6951
6094	6237	6203	6158	6129	6099	6156	6034	5853	5698	5741	5602	5695	5930	6131	6466	6661	6919	6929	7002	6972	6703	6660	6303	6119	5986	5750	6101	6003	6270	6426	6428	6475	6510	6319	5924	5986	5971	6121	6441	6400	6455	6393	6465	6349	6651	6980	7475	7457	7271
6423	6341	6393	6325	6265	6406	6475	6423	6129	6168	6186	6234	6397	6475	6702	6914	7083	7247	7214	6914	6593	6526	6512	6129	5924	6011	6003	6148	6174	6581	6685	6701	6613	6393	6273	5984	5926	5908	6479	6249	6665	6643	6627	6274	6535	6728	7344	7643	7504	7286
6422	6304	6460	6514	6425	6653	6745	6744	6583	6625	6609	6848	6945	6897	6964	7198	7243	7265	7026	6934	6619	6406	6183	5983	5938	6026	6201	6532	6757	6722	6896	6822	6585	6527	6171	6218	6146	6134	6334	6393	6463	6718	6501	6403	6541	6976	7299	7429	7438	7134
6955	6690	6796	6779	6785	7031	6860	7202	7081	7237	7207	7131	7330	7446	7258	7122	7267	7062	6904	6635	6181	6014	5984	5970	6063	6333	6584	7073	7087	6782	6877	6796	6564	6206	6108	6303	6320	6314	6402	6422	6648	6487	6434	6399	6686	6968	7006	7226	7175	7146
7268	7089	6699	6975	7102	7192	7282	7523	7555	7522	7399	7716	7594	7302	7197	6946	6824	6574	6309	6076	6062	5791	5889	6112	6337	6511	6968	7208	6986	6871	6858	6456	6491	6343	6393	6291	6365	6480	6597	6338	6513	6560	6664	6386	6760	6811	6936	6804	7094	7078
7345	6937	6893	7052	7316	7377	7487	7480	7473	7273	7442	7670	7317	7132	6898	6593	6443	6325	6109	5911	6031	6140	6064	6273	6273	6600	6921	6932	6682	6497	6454	6459	6426	6291	6455	6697	6656	6805	6540	6342	6340	6588	6594	7023	6834	6764	6575	6939	6917	7330
7199	6920	6855	6984	7049	7220	7155	7459	7251	7352	7537	7068	6868	6356	6283	6097	6230	6215	6094	6135	6238	6329	6491	6495	6546	6545	6495	6497	6389	6341	6297	6189	6388	6474	6773	6697	6712	6788	6327	6351	6320	6550	6892	6863	6702	6748	6669	6736	7016	7299
6790	6435	6536	6512	6681	6857	7014	7113	6923	6922	6856	6526	6301	6190	5804	5986	6143	6079	6315	6472	6514	6611	6685	6579	6591	6474	6165	6303	6155	6069	6158	6134	6290	6702	6627	6621	6619	6312	6104	5987	6128	6414	6801	6938	6622	6468	6444	6549	6929	7352
6551	6266	6395	6411	6385	6701	6906	6737	6650	6820	6516	6192	5960	5932	6082	6189	6273	6327	6595	6568	6767	6909	6593	6498	6320	6175	6044	6041	5971	6066	6114	6181	6397	6650	6579	6620	6252	5987	6140	6149	6064	6453	6540	6506	6469	6458	6349	6671	6873	7336
6393	6082	6119	6336	6587	6759	6646	6683	6563	6350	6325	5991	6142	6054	6219	6308	6701	6658	6851	6842	6863	6769	6402	6177	5850	5933	5826	5864	5907	6015	6155	6449	6515	6559	6610	6325	6010	6100	6104	6107	6137	6135	6310	6325	6256	6413	6498	6808	7223	7268
6435	6241	6256	6615	6666	6746	6753	6733	6608	6368	6210	5995	6210	6398	6419	6708	6837	6985	6909	6891	6648	6420	6135	5848	5760	5783	5927	5930	6053	6187	6315	6419	6577	6449	6357	6196	5921	6243	6187	6227	6362	6060	6198	6178	6398	6201	6805	6788	6959	6911
6941	6543	6681	6881	6849	6793	6898	6920	6812	6775	6402	6336	6382	6563	6585	6786	6884	7030	6964	6628	6479	6203	5881	5723	5791	5813	5965	6187	6352	6410	6331	6261	6219	6141	6228	6038	6249	6253	6556	6188	6011	5983	6004	6150	6401	6709	6787	6869	6749	6422
7284	7032	6889	6920	7018	6981	7066	7096	7094	6893	6682	6405	6523	6544	6737	6812	6900	6701	6402	6202	6118	5957	5744	5792	5814	5943	6179	6405	6543	6448	6260	6037	5990	6065	6058	6301	6423	6651	6399	6480	6024	5963	5949	6219	6427	6737	6693	6726	6332	6274
7355	7214	7268	7239	7068	7134	7203	7066	6948	6843	6901	6504	6543	6470	6642	6587	6285	6347	6193	6145	6072	5928	6088	5927	5990	6201	6449	6615	6492	6366	6204	6068	5893	6109	6175	6504	6604	6605	6496	6364	6039	5977	6015	6406	6653	6576	6587	6477	6374	6331
7311	6974	6846	6761	6810	6710	6786	6800	6824	6836	6615	6483	6121	6138	5974	5955	6166	6009	5967	6280	6136	6042	6284	6349	6236	6244	6168	6530	6265	6099	6091	5726	6039	5968	6223	6488	6571	6630	6434	6192	6248	6078	6283	6532	6521	6630	6512	6384	6428	6491
6703	6421	6458	6399	6478	6491	6425	6586	6635	6395	6422	6268	5985	5721	5721	5614	5801	6061	6222	6143	6234	6569	6487	6548	6240	6183	6218	5973	5944	6011	5985	5918	6126	6217	6358	6455	6548	6411	6180	6295	6317	6431	6447	6626	6738	6348	6242	6438	6463	6490
6327	6357	6272	6288	6289	6178	6323	6449	6459	6475	6302	6164	5831	5751	5595	5771	6116	6201	6488	6662	6575	6657	6609	6480	6387	6119	5954	5849	5859	5901	6030	5995	6066	6170	6126	6321	6278	6262	6275	6394	6611	6554	6363	6451	6147	6367	6135	6442	6495	6648
6070	6163	6249	6310	6326	6282	6038	6388	6699	6516	6461	6094	5981	5740	5900	6067	6280	6424	6789	6652	6726	6624	6454	6228	6047	5801	5984	5863	5831	6078	6099	6217	6418	6185	6075	5908	5768	6294	6516	6810	6716	6639	6489	6252	6253	6311	6467	6673	6459	6613
6375	6374	6595	6672	6584	6367	6498	6458	6539	6518	6523	6248	6202	5994	6286	6424	6535	6555	6833	6793	6630	6529	5928	5957	5894	5831	6017	5942	6071	6162	6472	6411	6288	6199	6115	5918	6028	6368	6635	6932	6910	6611	6534	6167	6322	6326	6748	6748	6792	6622
6692	6822	6857	7012	6888	6760	6860	6887	6967	7006	6725	6348	6536	6368	6468	6441	6520	6564	6592	6437	6328	5983	6035	5892	5761	6109	6128	6150	6236	6246	6218	6156	6145	5845	5851	5979	6167	6614	6911	7005	6974	6676	6685	6717	6790	6741	6899	6931	6773	6492
7041	6981	6962	7222	7191	6822	6957	6923	6769	6753	6815	6591	6600	6552	6544	6475	6334	6148	6068	6002	6102	5922	5897	5770	6224	6278	6343	6335	6318	6158	6065	5951	6061	5880	5948	6473	6456	6493	6644	6875	6806	6697	6707	6867	6900	6919	6928	6792	6657	6400
6951	6840	6997	6926	6882	6875	6749	6690	6614	6440	6599	6579	6536	6444	6274	5983	5933	5897	5902	5790	5979	6014	6145	6151	6508	6607	6478	6429	6173	6205	5925	6130	6066	6379	6340	6657	6579	6708	6499	6622	6678	6607	6832	6956	7153	7079	6563	6470	6389	6711
6934	6766	6887	6566	6516	6407	6237	6220	6153	6106	6441	6397	6393	6385	6146	5973	6027	6084	6133	6128	6375	6363	6246	6517	6412	6690	6554	6367	6274	6094	6157	6105	6549	6632	6512	6524	6422	6483	6561	6436	6630	6752	6953	7039	7159	6783	6442	6414	6657	6761
6675	6471	6284	6417	6315	6213	6053	5810	5809	5970	6114	6092	6159	6211	6079	6087	5999	6085	6325	6362	6330	6518	6487	6395	6483	6373	6327	6246	6240	6051	6244	6402	6594	6651	6518	6369	6348	6333	6314	6546	6719	6967	7084	6868	6858	6665	6245	6374	6755	6746
6379	6365	6318	6272	6204	6062	5906	5757	5755	5943	5983	6271	6282	6281	6325	6350	6139	6416	6347	6371	6411	6409	6221	6247	6128	6148	6370	6278	6265	6160	6154	6234	6312	6450	6070	6199	6220	5991	6289	6548	6572	6817	6642	6645	6497	6420	6341	6536	6471	6393
6821	6613	6566	6696	6262	5972	5995	5812	6008	6152	6198	6341	6380	6370	6516	6386	6452	6299	6365	6355	6373	6092	6015	5933	5846	6135	6350	6265	6264	6254	6235	6012	5972	5930	5903	5809	5981	6046	6365	6517	6478	6448	6189	6188	6119	6570	6352	6596	6168	5994
7057	6978	6926	6806	6596	6366	6398	6104	5902	6217	6278	6214	6251	6419	6323	6439	6319	6302	6141	6149	6009	5864	5807	5958	5945	6131	6413	6478	6420	6073	6161	5877	5822	5809	5784	6069	6125	6185	6144	6347	6156	6290	5933	6268	6376	6405	6362	6224	5801	5676
7285	7056	6961	6674	6612	6361	6213	6253	6096	6034	6189	6166	6166	6192	6227	6092	5940	6014	6035	6015	5792	6016	5897	6102	6211	6402	6354	6482	6175	6305	5884	5708	5753	5879	6258	6187	6297	6069	6065	6177	6121	6243	6538	6580	6461	6558	6129	6056	5647	5831
7103	6637	6672	6491	6474	6387	6150	5803	5873	5790	5770	5822	6026	6001	5908	5976	6020	6098	6092	6048	6055	6142	6181	6261	6179	6228	6369	6219	6290	5783	5932	5892	5986	6137	6217	6337	6209	6155	6129	5999	6214	6422	6560	6805	6440	6324	5975	5986	5963	6063
6564	6408	6361	6388	6115	5940	6063	5716	5608	5539	5703	5817	5864	5947	5942	6070	6104	6434	6374	6137	6359	6232	6379	6137	6199	6007	6029	5943	6233	6208	6081	6108	6194	6245	6359	6201	6191	6106	6062	6446	6620	6860	6788	6529	6239	6219	5970	6195	6178	6051
6554	6402	6280	6308	6054	6150	5985	6004	5880	5776	5835	5960	5931	5989	6054	6260	6185	6189	6362	6446	6318	6374	6204	6115	5924	5801	6046	6223	6398	6322	6512	6538	6473	6319	6247	6161	6105	5941	6297	6637	6727	6949	6464	6480	6175	6292	6344	6406	6258	6561
6590	6565	6505	6541	6365	6451	6262	6263	6222	5938	6104	6078	6187	6114	6122	6207	6341	6344	6311	6344	6296	6102	6112	6111	5987	6083	6456	6508	6844	6816	6765	6423	6234	6341	6306	6185	6302	6275	6586	6841	6664	6728	6339	6561	6281	6504	6488	6638	6614	6229
6919	6915	6913	6974	6845	6777	6492	6513	6295	6175	6297	6183	6062	6064	5977	6121	6127	6191	6164	6400	6296	6329	6359	6193	6345	6452	6630	6783	6857	6670	6785	6413	6476	6442	6505	6636	6740	6593	6690	6589	6624	6667	6617	6783	6874	6705	6589	6442	6378	6419
7107	6942	6892	6891	6914	6626	6591	6425	6099	6249	6329	5997	5817	5823	5754	5961	6011	6054	6170	6253	6493	6541	6549	6565	6540	6482	6496	6570	6765	6610	6524	6570	6625	6768	6754	6869	6846	6703	6521	6428	6575	6718	6582	6795	6600	6784	6307	6300	6289	6603
7014	7012	6866	7028	6672	6448	6188	6134	6199	6243	6070	6043	5828	5869	5748	6058	6128	6314	6331	6699	6622	6820	6816	6725	6629	6540	6554	6558	6633	6878	6813	6738	6698	6862	6873	6664	6782	6595	6552	6659	6485	6883	6710	6736	6483	6091	6144	6230	6672	6616
7237	6787	6740	6616	6513	6357	6320	6169	6208	6366	6304	6139	6198	5985	5977	6235	6255	6331	6565	6595	6726	6765	6768	6663	6597	6677	6506	6677	6898	6825	7059	7112	6911	6877	6809	6611	6423	6448	6677	6739	6805	6816	6566	6395	6355	6036	6064	6382	6955	6614
7094	6926	6965	6585	6362	6354	6381	6368	6386	6598	6636	6481	6610	6309	6005	6267	6469	6260	6459	6440	6610	6631	6563	6705	6642	6520	6617	6701	6892	7015	6683	6708	6744	6521	6638	6539	6727	6559	6743	6792	6523	6443	6291	6056	6196	6281	6302	6470	6539	6344
7192	7014	6809	6681	6604	6561	6585	6790	6885	6794	6861	6702	6561	6323	6222	6250	6275	6342	6426	6438	6512	6873	6707	6927	6681	6759	6913	6723	6894	6799	6542	6398	6358	6386	6370	6513	6494	6586	6580	6610	6457	6208	6150	6075	6159	6347	6308	6169	6200	5911
7361	6974	7030	6753	6663	6470	6669	6790	6813	6783	6662	6667	6398	6220	6124	6176	6101	6095	6375	6378	6713	6959	6936	7035	6949	6798	6901	6779	6592	6523	6095	6058	6027	6189	6246	6533	6468	6486	6320	6109	5929	6194	6216	6279	6455	6066	5983	5703	5766	5939
7073	6961	6763	6593	6458	6579	6431	6549	6821	6680	6801	6536	6528	6351	6159	6125	6179	6431	6367	6635	6920	7163	6869	6945	6893	6671	6484	6594	6285	6357	6263	6246	6015	6109	6400	6258	6303	6209	5910	6145	6115	6153	6420	6292	6150	5886	5615	5692	5801	6088
7005	7007	6631	6653	6558	6471	6562	6648	6534	6724	6928	6731	6651	6508	6317	6275	6399	6278	6284	6703	6816	6950	6876	6495	6513	6698	6385	6206	6253	6277	6222	6034	5872	5918	5878	5804	5887	5886	6048	6138	6175	6288	6391	6175	5747	5868	5606	5859	5998	6128
7257	6901	6941	6608	6486	6547	6616	6663	6776	6971	6950	6906	6774	6790	6710	6477	6504	6414	6317	6475	6512	6589	6358	6360	6345	6405	6374	6336	6370	6095	6265	5909	5533	5540	5526	5634	5820	5825	6217	6246	6029	6065	5720	5763	5737	5824	5985	5974	6078	5877
7226	7028	6996	6803	6624	6775	6727	6805	6777	7056	6932	6935	6659	6582	6693	6425	6277	5918	6104	6138	6420	6416	6379	6379	6464	6548	6647	6721	6383	6286	5884	5603	5423	5334	5568	5809	5969	6248	6020	6100	5701	5517	5615	5750	6179	6071	6360	5825	5951	5595
7251	7145	6860	6668	6640	6755	6695	6758	6779	6828	6751	6629	6567	6239	6349	6049	6239	5817	6152	6097	6390	6621	6474	6471	6593	6663	6590	6376	6174	5936	5647	5536	5669	5657	5873	6306	6279	6065	5597	5701	5708	5675	5858	6092	6330	6379	6106	5840	5868	5984
7037	6671	6804	6659	6684	6578	6590	6753	6426	6647	6489	6186	6414	6256	6191	6232	6058	5913	6013	6427	6787	6661	6535	6425	6325	6204	6292	6249	5973	5745	5678	5869	5921	5948	5940	6111	5972	5754	5556	5681	5692	6088	6232	6234	6177	6181	5987	6076	6351	6539
6891	6848	6624	6920	6758	6651	6672	6640	6609	6523	6575	6372	6395	6467	6333	6387	6256	6154	6298	6600	6444	6490	6178	6143	6132	6210	6064	6131	6123	5955	5991	6003	6257	6067	5876	5741	5959	5702	5926	5959	6118	6214	5993	6089	5864	6231	6295	6599	6463	6579
7067	7164	7096	7051	6889	6820	6630	6613	6641	6592	6563	6452	6402	6567	6320	6204	6192	5935	6217	6353	6160	6165	5899	6095	6056	6305	6316	6480	6337	6280	6090	6055	5936	5570	5781	5807	6173	6229	6186	6125	5955	6064	5914	6057	6287	6456	6589	6366	6377	6387
7249	7119	7179	7183	6969	6775	6707	6440	6677	6456	6464	6474	6256	6261	6188	5968	6078	6113	6289	6311	6255	6169	6163	6202	6286	6344	6500	6374	6288	6083	5974	6108	5850	6039	6130	6244	6556	6556	6137	5976	5821	5959	6214	6455	6396	6642	6417	6394	6198	6252
7229	6987	6916	6855	6751	6562	6377	6247	6260	6375	6346	6244	6369	6173	6137	5973	6216	6361	6478	6504	6327	6386	6161	6086	6059	6229	6045	6308	6120	6035	6079	6156	5927	6061	6334	6531	6492	6332	6166	5968	6023	6291	6544	6742	6624	6578	6484	6153	6362	6759
6969	6739	6722	6817	6382	6155	6022	6214	6117	6193	6350	6399	6440	6331	6182	6274	6574	6690	6699	6709	6539	6314	6071	6012	5862	6031	6012	6053	5957	6295	6239	6190	6057	6156	6151	6183	6178	5994	5986	6140	6615	6482	6689	6441	6640	6425	6293	6470	6594	6560
6903	6892	6802	6687	6435	6362	6138	6149	6334	6378	6362	6424	6450	6485	6451	6362	6578	6565	6867	6472	6521	6130	6027	6080	6066	6108	6037	6367	6462	6581	6471	6005	5982	5962	6005	6157	6261	6307	6380	6617	6702	6578	6458	6480	6623	6536	6713	6538	6677	6267
6994	6941	6884	6700	6451	6226	6114	6328	6226	6431	6501	6352	6175	6214	6122	6091	6504	6400	6642	6443	6506	6195	6483	6320	6546	6485	6448	6535	6674	6567	6077	6096	5829	5966	6278	6231	6476	6547	6471	6662	6506	6449	6530	6723	6912	6765	6666	6686	6471	6473
6800	6746	6575	6487	6402	6245	5966	6059	6042	6414	6468	6286	6281	6307	6318	6391	6469	6759	6887	6717	6924	6716	6437	6461	6681	6435	6349	6479	6513	6280	6081	6067	6065	6347	6337	6415	6503	6484	6469	6409	6515	6581	6935	6983	6911	6955	6662	6560	6528	6257
6864	6530	6362	6117	6048	5919	6071	6047	6237	6273	6323	6316	6360	6361	6382	6562	6741	6890	6877	6896	6776	6717	6606	6482	6444	6260	6423	6333	6438	6413	6325	6254	6322	6272	6312	6223	6254	6510	6338	6786	6606	6761	7089	6874	6851	6595	6754	6636	6716	6520
6825	6698	6457	6113	5999	6254	6204	6107	6177	6306	6458	6549	6488	6512	6494	6733	6930	6987	6975	6696	6640	6534	6414	6386	6607	6512	6493	6620	6658	6530	6461	6183	6324	6194	6155	6196	6353	6682	6553	6674	6726	6668	6836	6648	6567	6736	6705	6837	6577	6607
7082	6748	6505	6347	6271	6150	6190	6351	6377	6419	6617	6706	6607	6536	6532	6712	6853	6791	6738	6565	6663	6592	6548	6404	6571	6622	6978	6942	6833	6610	6396	6407	6118	6172	6265	6374	6516	6817	6831	6619	6562	6467	6681	6516	6750	6616	6728	6760	6613	6220
7002	6720	6422	6295	6078	6138	6245	6112	6276	6254	6539	6217	6603	6563	6592	6651	6655	6839	6716	6822	6735	6771	6797	6623	6822	6673	7045	6684	6543	6660	6555	6453	6250	6335	6434	6514	6749	6669	6589	6417	6310	6501	6644	6791	6648	6804	6480	6649	6388	6511
6872	6631	6470	6311	6078	6214	6169	6167	6295	6139	6516	6462	6501	6492	6636	6855	6891	7209	6959	7079	6946	6654	6722	6625	6681	6666	6660	6788	6765	6686	6653	6684	6639	6468	6624	6392	6602	6458	6459	6480	6584	6603	6899	6625	6826	6473	6560	6596	6617	6400
6922	6963	6803	6473	6227	6237	6333	6264	6337	6370	6492	6525	6787	6892	6871	7059	6971	7141	6985	7301	6845	6625	6582	6338	6482	6576	6888	6940	7075	6929	6823	6828	6849	6560	6401	6470	6471	6525	6527	6767	6674	6725	6906	6731	6811	6473	6485	6474	6488	6627
7042	6900	6883	6804	6480	6328	6463	6457	6533	6461	6441	6611	6627	6898	6989	6894	7117	7157	6917	7101	6941	6651	6608	6614	6674	6628	6859	6920	6761	6989	7003	6728	6605	6706	6400	6613	6784	6549	6722	6659	6925	6689	6816	6701	6707	6641	6570	6856	6680	6520
7081	6861	6731	6662	6493	6303	6322	6426	6413	6363	6279	6661	6467	6758	6741	6832	7142	7200	7181	7385	6948	6864	6704	6711	6537	6608	6611	6914	6974	6902	7109	7059	6878	6874	6813	6668	6763	6857	6902	6809	6752	6765	6829	6874	6726	6680	6606	6630	6763	6740
6909	6739	6771	6556	6356	6332	6389	6426	6346	6451	6412	6573	6535	6599	6678	6863	7049	7377	7299	7221	6950	6813	6707	6804	6588	6803	6641	6649	7023	6901	7052	6977	7106	7032	7069	6992	7036	6839	6830	6943	6862	7284	7162	7196	6997	6631	6620	6729	6785	6738
6893	6730	6654	6361	6392	6193	6419	6417	6579	6613	6501	6480	6586	6517	6784	7009	7129	7275	7384	7228	6863	6890	6530	6694	6682	6771	6719	6774	6832	6980	7122	7216	7026	7113	6950	6972	7046	6870	6857	7086	7231	7183	7114	7019	6779	6646	6736	6770	6906	6651
7086	6715	6522	6460	6339	6251	6287	6384	6504	6582	6490	6284	6323	6354	6490	6773	7237	7253	7150	6860	6886	6684	6826	6673	6747	6680	6781	6822	7003	6887	7020	6947	7052	6894	7005	7169	7086	7099	7236	7196	7173	7151	6991	6839	6815	6799	6857	7105	7041	6836
6747	6452	6325	6090	6262	6072	6361	6345	6469	6546	6315	6124	6147	6385	6585	6938	6863	7109	7180	6853	6870	6825	6749	6754	6771	6802	6799	6785	6626	6777	6622	6853	6876	6984	6875	7080	7095	7072	7159	7100	7264	7148	7026	6994	7049	7120	7030	7079	7090	7009
6728	6414	6110	5955	5928	5956	6329	6543	6463	6326	6447	6075	6292	6337	6566	6778	7172	7093	7187	7146	6952	6869	6706	6728	6723	6618	6673	6728	6823	6522	6733	6807	6819	7096	6974	7038	6992	7014	7174	7299	7283	7237	7109	7093	6940	7133	7138	7274	6990	7261
6649	6251	6061	5841	5867	6038	6241	6466	6555	6447	6425	6183	6210	6483	6689	6711	6870	7097	7011	6836	6781	6843	6688	6694	6617	6641	6714	6953	6850	6757	6706	6769	6759	6895	6868	6872	6928	6880	7112	7285	7299	7309	7162	7115	7160	7289	7181	7290	7134	7410
6482	6170	5958	5895	5897	6157	6374	6703	6509	6488	6269	6112	6170	6248	6617	6663	6809	6939	6925	6973	6855	7132	6704	6743	6892	6656	6640	6733	6747	6881	6824	6674	6778	6803	6689	6730	6972	6868	6957	6941	7219	6924	6998	7022	7076	7270	7348	7253	7206	7403
6352	5997	5844	5915	6007	6285	6434	6629	6621	6391	6292	6239	6101	6266	6519	6864	6940	7016	7100	6853	7026	6817	6814	6753	6626	6619	6551	6554	6477	6483	6663	6725	6787	6690	6826	6748	6738	6794	6655	6835	6965	7056	7075	7079	7015	7107	6912	7062	7231	7080
6332	5930	5854	5914	5953	6235	6530	6687	6708	6675	6315	6264	6382	6352	6699	6860	7008	7007	6962	7082	6889	6774	6591	6639	6594	6548	6390	6476	6635	6660	6726	6864	6965	6774	6506	6674	6554	6674	6846	6607	7053	7067	6749	6957	6898	6746	6808	6900	7148	7289
6229	6110	5911	5928	6053	6532	6647	6887	6513	6734	6367	6388	6439	6448	6816	7027	7131	6946	7007	6992	6762	6605	6616	6474	6532	6468	6418	6413	6603	6657	6644	6770	6885	6705	6717	6581	6596	6495	6688	6725	6848	6678	6571	6454	6458	6704	6518	7018	6960	7234
6489	6054	6005	6189	6239	6478	6746	6892	6634	6746	6545	6553	6635	6709	6840	6967	6935	6783	6851	6898	6767	6548	6562	6646	6638	6364	6511	6508	6573	6536	6600	6597	6697	6617	6483	6221	6718	6475	6743	6748	6616	6334	6299	6240	6559	6433	6584	6721	7076	7039
6209	6056	6089	6216	6326	6499	6806	6858	6863	6678	6458	6719	6620	6816	6825	7209	7134	7032	6936	6859	6939	6869	6843	6644	6532	6352	6402	6202	6364	6127	6269	6523	6407	6521	6508	6208	6399	6470	6525	6441	6319	6201	6224	6187	6082	6296	6465	6494	6624	6625
6111	6226	6042	6281	6614	6725	7017	7007	6960	6686	6821	6777	6938	6949	7186	7135	7059	6920	7008	7007	6930	6856	6738	6566	6359	6337	6182	6019	6175	6133	6283	6338	6447	6178	6113	6248	6116	6314	6259	6163	6030	6009	5897	6042	5966	6051	6327	6334	6618	6674
6069	6088	6379	6452	6777	6889	6989	7033	7073	6996	6930	6916	7040	7219	7262	7129	6959	6830	6753	6935	6810	6982	6545	6488	6317	6255	6082	6082	5953	6223	6366	6358	6342	6026	6024	6176	6103	6119	6094	6029	5992	6028	5850	5791	5870	5921	6039	6302	6189	6563
5958	6343	6392	6583	6737	6971	7008	7030	6847	7126	7168	7132	7239	7175	7064	7189	6717	6760	6798	6820	6780	6941	6623	6445	6249	6117	6164	6108	6013	6164	6473	6088	6080	5762	5721	5890	5810	5876	5905	5817	5847	5707	5749	5586	5804	5868	6058	6009	6152	6246
6356	6414	6378	6660	6604	6933	6972	7069	6952	6990	7059	7029	7336	7276	7164	6962	6729	6807	6468	6723	6678	6857	6574	6467	6354	6165	5930	5995	5928	6126	6076	6007	5737	5737	5599	5719	5639	5444	5407	5665	5553	5584	5415	5638	5476	5769	5821	5835	6091	6219
6301	6486	6403	6676	6892	6915	6993	6845	6898	7265	7137	6961	7198	7494	7248	7110	6909	6642	6749	6476	6548	6582	6659	6247	5991	5881	5816	5642	5984	5915	6013	5925	5699	5723	5485	5428	5413	5219	5306	5321	5348	5450	5457	5381	5382	5434	5879	5902	6141	6096
6320	6241	6494	6898	6871	6957	6783	6978	7024	6977	7125	7134	7086	7360	7053	6963	6690	6566	6393	6351	6494	6461	6333	6088	5793	5716	5694	5678	5864	5835	5990	5869	5632	5544	5460	5297	5126	5028	5183	5245	5378	5232	5182	5273	5478	5449	5578	5740	6165	6081
6302	6360	6660	6944	7163	7163	6969	6835	6828	6791	6986	6990	7121	7158	6953	6590	6464	6341	6281	6217	6255	6485	6013	5909	5726	5551	5579	5779	5833	5757	5698	5581	5480	5391	5426	5108	4907	4963	4967	5167	4959	5068	4974	5103	5261	5336	5732	5765	6073	5973
6204	6449	6645	7006	7328	7275	6935	6790	6758	6744	6737	6772	6756	6926	6730	6573	6353	6248	6221	6179	6174	6143	5813	5724	5512	5329	5227	5394	5506	5523	5504	5432	5399	5276	5231	5021	4969	4983	4901	4993	4982	4967	4980	5102	5276	5384	5426	5632	5640	5523
6466	6763	6963	7233	7198	7184	6775	6827	6793	6731	6860	6636	6767	6569	6623	6254	6198	6134	6194	6111	5905	5596	5549	5389	5064	5092	4997	5234	5241	5471	5454	5557	5408	5179	5170	5010	5064	4965	4892	4753	5038	4804	4891	5104	5149	5180	5273	5343	5322	5398
6603	6974	7184	7277	7255	7233	6957	6941	6703	6938	6815	6874	6577	6492	6147	6183	5953	5778	5871	5674	5705	5676	5411	5023	4939	4840	5063	5135	5404	5166	5263	5321	5211	5239	4994	4978	4940	4979	4924	4849	5023	4898	4940	5101	5010	5121	4945	5221	5191	5292
6867	7069	7279	7422	7322	7104	7008	6724	6725	6881	6964	6698	6410	6160	6029	5881	5734	5783	5670	5451	5644	5451	5305	5185	5033	4812	4885	4996	5199	5238	5315	5083	5145	5005	4918	4859	4863	4957	4809	4772	4976	5172	5010	4954	5051	4774	4821	4960	4870	5001
6995	7153	7352	7476	7333	7142	6904	6725	6815	6961	6945	6695	6241	6086	5819	5690	5717	5567	5539	5529	5524	5281	5254	5140	5123	4940	4940	5085	5039	5074	4971	5075	4815	4882	4820	4837	4717	4732	4812	4687	4887	5032	5204	4986	4889	4876	4772	4824	4850	4806
7441	7277	7462	7424	7484	7046	6848	6797	6855	6814	6845	6609	6167	5923	5899	5500	5603	5444	5441	5414	5393	5182	5144	5063	5082	5000	4815	5059	5074	5172	4992	4947	4814	4650	4782	4764	4813	4847	4856	4873	4916	5098	5158	5005	4918	4798	4682	4711	4810	4775
7508	7515	7571	7648	7577	7215	7079	6967	6804	6856	6760	6439	6363	5890	5587	5461	5554	5272	5361	5313	5351	5274	5086	5014	5153	4817	4983	5052	5111	5091	5179	4919	4930	4797	4788	4684	4781	4796	4747	4872	5050	5067	5032	5332	5034	4960	4710	4804	4786	4894
7496	7728	7625	7826	7540	7448	7260	7277	7105	6916	6774	6538	6279	5860	5568	5577	5393	5420	5437	5313	5268	4952	4927	4795	4871	4950	5065	5233	5188	5076	5176	5030	5009	4948	4958	4995	4925	4769	4822	4955	5098	5096	5167	5190	4943	4931	4815	4704	4518	4726
7763	7813	7880	7805	7594	7499	7537	7368	7067	7069	6935	6452	6216	5802	5430	5531	5301	5370	5342	5156	5054	5010	4814	4914	4724	5016	5248	5091	5192	5261	5054	5031	5013	5149	5197	5131	5049	5128	4907	5072	5325	5208	5268	5243	5086	5059	4861	4871	4661	4810
7938	7783	8008	7962	7583	7625	7451	7474	7347	7061	6913	6493	6188	5832	5556	5445	5472	5515	5417	5174	5012	4947	4737	4829	4917	4959	5036	5336	5206	5030	5234	5103	5142	5359	5166	5242	5132	5163	5331	5352	5326	5567	5337	5341	5227	5108	4813	4971	4787	4950
8041	8003	7961	7922	7835	7755	7715	7579	7171	7270	6771	6400	5869	5871	5650	5712	5538	5645	5352	5118	4988	4848	4731	4716	4899	4980	5233	5348	5240	5060	5132	5166	5209	5215	5414	5363	5503	5378	5485	5458	5663	5558	5621	5363	5153	5192	5023	4795	4985	4883
8014	8076	7804	8060	8006	7829	7722	7621	7279	7013	6743	6151	5923	5634	5509	5764	5650	5498	5285	5132	5076	4833	4753	4672	4869	5100	5215	5243	5350	5266	5330	5478	5518	5364	5458	5422	5586	5765	5832	5831	5958	5732	5645	5441	5404	5148	5159	4892	4986	4876
8017	8061	8071	8148	7956	8109	7645	7676	7335	6976	6575	6050	5924	5695	5630	5539	5619	5506	5200	4924	4902	4784	4743	4866	4949	5081	5259	5138	5179	5299	5336	5679	5498	5591	5512	5718	5695	5960	5716	5863	5929	5919	5715	5339	5323	5316	5210	4998	4962	4882
8098	8293	8208	8163	8281	7751	7840	7503	7260	6946	6536	5995	5815	5612	5658	5582	5500	5486	5095	4989	4886	4835	4937	4776	5115	4967	5301	5313	5324	5408	5535	5648	5513	5678	5580	5583	5788	5869	6055	5858	6005	5979	5650	5545	5516	5282	5302	5098	4997	4989
8378	8326	8281	8578	8138	7876	7733	7450	7286	6864	6287	6107	5677	5654	5596	5484	5327	5231	5146	4915	4926	4906	4828	5054	5093	5286	5408	5442	5429	5431	5345	5584	5840	5757	5880	5737	5791	5800	5852	5954	5945	5635	5631	5405	5486	5589	5456	5261	5332	5310
8490	8372	8396	8361	8159	7851	7777	7472	7296	6613	6311	5802	5785	5640	5408	5386	5385	5215	5122	4937	4788	4839	4742	5039	5104	5245	5358	5440	5578	5491	5804	5742	5848	5778	5745	5693	5835	5893	5890	6006	5822	5940	5629	5519	5496	5703	5466	5516	5331	5322
8617	8564	8562	8384	8123	8109	7605	7337	7034	6708	6093	5785	5563	5557	5387	5264	5022	4966	4902	4856	4789	4773	4836	5025	5141	5272	5395	5603	5698	5656	5766	6000	6021	5988	5780	5894	5780	5704	5989	6052	5815	5719	5630	5768	5595	5605	5588	5616	5473	5462
8821	8847	8657	8638	8245	7904	7539	7233	6917	6575	6105	5827	5661	5467	5335	5124	4987	4785	4688	4843	4779	4776	4939	5147	5281	5288	5301	5485	5617	5874	5998	6089	6088	5775	5787	5816	6007	6213	6040	6093	5870	5764	5856	5850	5681	5642	5767	5611	5601	5297
8995	8763	8944	8499	8443	7806	7545	6947	6759	6433	6029	5618	5630	5466	5314	5080	4742	4702	4681	4747	4684	4851	5034	5134	5221	5312	5379	5549	5768	5903	5931	6123	5796	5934	5954	5814	6024	5990	6079	6095	5963	5836	5842	5818	5919	5838	5859	5737	5504	5493
8948	9059	8896	8755	8348	7853	7454	6941	6748	6542	5809	5719	5507	5404	5132	5039	4798	4833	4658	4641	4706	4911	4972	5185	5153	5184	5395	5582	5830	5766	5796	5820	5823	6025	5910	5935	5997	5924	6277	6229	6224	5974	6071	5873	6007	5994	5974	5536	5560	5323
9097	9029	9046	8640	8285	7836	7559	7136	6897	6247	6091	5685	5413	5376	5136	5018	4771	4799	4700	4755	4848	4982	5152	5165	5407	5375	5339	5674	5868	5791	5875	5756	5499	5819	5780	5909	6051	6120	6125	6236	6023	6281	6082	6099	6130	6060	5865	5634	5558	5330
8952	9039	8878	8613	8114	8006	7548	7213	6907	6376	6002	5782	5465	5418	5135	4887	4756	4655	4703	4575	4839	5036	5201	5381	5403	5424	5564	5844	5963	5808	5803	5651	5704	5676	5959	6019	6254	6355	6374	6286	6228	6382	6149	6053	5941	6003	5717	5624	5421	5466
9188	9035	8969	8700	8343	7983	7613	7437	7061	6350	5992	5830	5639	5378	5053	4967	4785	4712	4716	4897	5014	5199	5353	5385	5546	5585	5701	5761	5942	5850	5857	5682	5573	5820	5797	6046	6157	6320	6319	6185	6195	6248	6115	6214	5938	5821	5666	5662	5409	5399
9418	9172	8796	8811	8230	7950	7586	7289	6778	6537	6182	5852	5581	5378	5123	5073	4908	5001	4953	5234	5323	5479	5311	5512	5621	5774	5946	5918	6078	5855	5799	5696	5781	5808	5862	6114	6378	6301	6278	6158	5996	6168	6278	6190	5952	5963	5804	5522	5527	5308
9554	9328	9035	8465	8308	7967	7647	7326	6863	6634	6222	5875	5793	5368	5308	5117	4953	5107	5138	5130	5357	5423	5609	5316	5514	5731	5942	6116	5930	5669	5803	5552	5813	5962	5976	6352	6211	6190	6017	6112	6065	6258	6146	6129	5981	5874	5816	5785	5609	5474
9247	9365	9127	8800	8380	8096	7901	7415	6991	6819	6252	6010	5683	5517	5201	5243	5124	5104	5174	5236	5387	5214	5390	5390	5474	5524	5664	6071	5992	5758	5666	5655	5952	6063	6341	6119	6392	6229	6209	6186	6271	6141	6146	6289	6117	6001	5671	5700	5632	5507
9321	9272	9093	8690	8471	8093	7686	7366	7032	6762	6479	6115	5668	5401	5275	5302	5207	5165	5050	5176	5066	5259	5315	5390	5396	5608	5561	5672	5677	5650	5748	5737	5832	6273	6314	6437	6318	6246	6040	6077	6228	6073	6018	6040	5925	5725	5840	5651	5622	5426
9429	9378	9314	8806	8637	8303	7659	7410	7010	6793	6424	6003	5668	5304	5410	5070	5268	5090	5152	5150	5054	5040	5168	5265	5355	5471	5336	5405	5460	5358	5436	5592	5864	5909	6100	6305	6339	6238	6170	6026	5980	5771	5930	5910	5857	5825	5558	5469	5403	5522
9407	9406	9292	8929	8614	8242	7777	7512	7087	6769	6469	6008	5556	5469	5146	5151	5113	5102	5064	5048	4913	4931	4914	5114	5364	5165	5370	5208	5176	5162	5178	5535	5672	6034	5982	6157	6124	6088	6041	5857	5850	5815	5888	5814	5919	5560	5566	5656	5405	5307
9409	9226	9294	9033	8699	8345	8091	7599	7131	6696	6358	5888	5572	5504	5252	5187	4855	4973	4920	4888	4724	4685	4748	5075	5191	5066	5058	5068	5049	4987	5115	5338	5747	5929	6034	6005	5983	5810	5771	5859	5645	5876	5859	5836	5697	5637	5496	5469	5462	5218
9609	9433	9255	9041	8872	8299	8159	7707	7360	6824	6409	6130	5723	5398	5135	5153	5030	4880	4583	4840	4625	4573	4902	4998	4958	4947	5062	5076	5062	5147	5152	5432	5692	5671	5872	5866	5851	5643	5827	5671	5756	5857	5694	5849	5521	5573	5415	5465	5153	5174
9809	9569	9499	9493	8935	8358	8208	7888	7386	6904	6389	6054	5726	5822	5369	5263	4925	4826	4563	4659	4628	4620	4774	4969	4917	4830	4985	4928	5120	5097	5236	5493	5634	5737	5841	5744	5784	5750	5808	5740	5464	5641	5552	5641	5456	5340	5361	5325	5176	5054
9700	9872	9605	9432	8927	8591	8177	7752	7375	6875	6436	6201	6004	5578	5462	5103	4981	4660	4443	4496	4598	4783	4895	4915	4829	5002	4988	4927	5052	5111	5156	5459	5634	5685	5833	5695	5729	5598	5633	5665	5400	5512	5432	5452	5351	5323	5299	5249	5271	5099
9618	9831	9731	9553	9021	8587	8251	8055	7525	6912	6558	6150	5869	5717	5501	5479	5148	4678	4816	4657	4743	4829	4945	4985	4992	4957	4880	4868	5077	5210	5183	5346	5493	5519	5471	5388	5360	5450	5584	5416	5310	5351	5530	5472	5369	5353	5149	5168	5125	4903
9593	9507	9529	9272	9084	8621	8407	7902	7485	6988	6565	6272	6198	5976	5754	5596	5113	5063	4934	4833	4841	4915	4886	4992	4962	4806	4914	4897	5079	5038	5187	5233	5247	5387	5278	5378	5285	5363	5417	5300	5306	5367	5315	5553	5281	5463	5279	5073	4986	4779
9294	9472	9290	8935	8912	8598	8323	7925	7412	7277	6945	6661	6398	5906	5719	5559	5287	5229	5040	4910	4918	5009	4962	5048	4945	4916	4966	4947	5009	4913	5016	5079	5207	5162	5240	5335	5287	5175	5195	5322	5185	5404	5525	5333	5289	5356	5105	5277	4897	4781
8933	9003	9047	8714	8653	8300	8056	7962	7689	7362	7068	6805	6409	5947	5825	5630	5272	5194	5138	5065	4994	5101	4972	5098	4935	4833	4803	5020	4789	5097	5031	5172	5142	5073	5154	5134	5171	5274	5206	5305	5329	5489	5500	5557	5511	5339	5269	5035	5106	4909
8836	8977	8882	8690	8432	8133	8125	7834	7696	7635	7222	7037	6655	6133	5913	5598	5478	5398	5179	5228	5129	4956	4892	4827	4849	4696	4686	4876	4927	4953	5114	5119	5020	5114	5071	5125	5138	5210	5275	5459	5498	5554	5734	5471	5444	5439	5123	5103	4957	4773
8670	8833	8842	8648	8679	8390	8309	8034	7844	7865	7467	6927	6606	6386	6121	5738	5774	5587	5336	5261	5228	5074	4879	4903	4763	4713	4662	4694	4857	4859	5035	5021	5080	5070	5198	4876	5119	5256	5227	5407	5588	5535	5409	5425	5352	5300	5003	5078	4732	4914
8537	8809	8756	8679	8754	8627	8531	8360	8252	7888	7478	7274	6777	6429	6288	5981	5808	5796	5629	5707	5337	5021	4926	4753	4623	4743	4728	4851	4840	4896	4965	4877	5050	4999	4963	5085	5068	5119	5076	5398	5376	5424	5361	5336	5287	5163	4853	4879	4824	4683
8398	8579	8521	8549	8639	8855	8711	8527	8504	8090	7972	7266	6804	6583	6403	6197	6210	5872	5606	5627	5354	5250	4955	4908	4610	4853	4928	4823	4947	4767	4820	4994	4946	5049	4951	5000	4949	5049	5065	5087	5317	5177	5110	5115	4986	4790	4803	4837	4642	4628
8192	8273	8400	8691	8625	8868	9148	9085	8845	8637	8034	7772	7302	6927	6650	6387	6017	6123	5742	5667	5617	5272	5089	4976	4769	4920	4956	4953	5009	4952	4946	4925	5068	5102	4996	5063	4986	5006	5113	5086	5165	5041	5043	4900	4826	4547	4664	4705	4696	4667
7945	8225	8332	8841	8920	9048	9229	9411	8942	8876	8407	8011	7564	7170	6940	6642	6505	6234	5981	5630	5464	5375	5312	5038	5012	5019	5049	5054	5087	5190	5283	5035	5145	5059	4885	5127	4900	5000	5167	5015	4987	5008	4907	4889	4775	4582	4704	4769	4906	5102
7725	8024	8225	8449	8941	8930	9357	9319	8972	8871	8561	8288	7860	7666	7167	7142	6806	6442	6208	5983	5609	5506	5470	5267	5196	5116	5318	5243	5094	5354	5285	5193	5182	4931	5039	4924	5039	5083	5036	5044	4900	4903	4937	4672	4706	4801	4933	4877	5044	5223
7394	7634	8093	8364	8732	9026	9106	9146	9143	8799	8581	8390	8182	7767	7711	7384	7104	6683	6304	5986	5930	5743	5734	5585	5495	5374	5374	5399	5278	5247	5101	5090	5110	5030	4882	4856	5029	5144	5047	5088	4944	4978	4842	4874	4990	4855	4902	5189	5495	5333
7191	7460	7831	8150	8228	8825	8729	8691	8669	8798	8652	8326	8219	7956	7600	7422	7123	6889	6728	6467	6256	6044	5842	5761	5672	5588	5655	5454	5548	5270	5315	5255	5243	5155	5167	5268	5185	5127	4894	5174	5067	5000	4974	4846	5156	5144	5242	5546	5403	5553
7024	7360	7736	7972	8327	8459	8688	8667	8553	8787	8529	8197	8182	8233	7619	7611	7216	7124	7027	6836	6574	6290	6359	6021	6228	6154	5828	5845	5693	5482	5571	5462	5272	5336	5139	5298	5303	5307	5205	5350	5239	5302	5176	5158	5330	5310	5429	5758	5535	5791
6878	7164	7593	7712	8220	8034	8264	8287	8190	8266	8442	8321	8119	8101	8223	7825	7631	7311	7248	7170	7053	6775	6602	6426	6383	6336	6381	6069	5917	5878	5719	5618	5516	5507	5387	5278	5526	5336	5362	5420	5393	5406	5184	5300	5475	5531	5560	5607	5759	5802
6911	7297	7547	7820	7632	8051	7887	8165	8165	8303	8546	8673	8532	8252	8228	8085	7808	7568	7400	7361	7080	7245	6962	6790	6880	6753	6424	6231	6176	6100	5912	5761	5575	5728	5567	5797	5768	5655	5613	5552	5559	5516	5574	5514	5717	5644	5635	5913	5736	5882
6599	7344	7441	7588	7624	7714	7885	7950	8200	8450	8499	8530	8779	8647	8595	8143	8263	8039	7820	7770	7613	7423	7364	7172	6785	6823	6590	6504	6366	6405	6172	5951	5749	5670	5916	6007	6231	5831	5707	5586	5700	5737	5758	5756	5909	5826	5628	5686	5903	6002
6809	7209	7434	7403	7661	7826	8061	8261	8375	8401	8842	8972	8733	8664	8569	8661	8413	8257	8312	7969	7839	7636	7417	7242	7169	6979	7026	6537	6556	6434	6322	6307	6100	6104	5923	6019	6221	5955	6045	5775	5866	5691	5927	6025	6066	5998	5933	5888	6131	6165
6887	6921	7265	7392	7500	7629	7939	7879	8333	8461	8663	8740	8661	8607	8810	8694	8700	8604	8368	8126	7843	7694	7687	7615	7537	7303	7024	6737	6685	6551	6388	6334	6266	6386	6400	6259	6434	6205	6203	5959	5974	5898	6024	6237	6094	5933	6257	6090	6213	6335
6514	6781	6914	7070	7171	7151	7736	8067	8012	8348	8494	8495	8498	8818	8958	9084	8695	8717	8536	8247	8145	7736	7635	7622	7342	7555	7305	7029	6857	6635	6562	6675	6653	6664	6504	6450	6463	6455	6283	6268	6360	6218	6330	6257	6758	6589	6596	6381	6588	6573
6497	6354	6629	6715	7046	7142	7440	7698	8091	8089	8201	8358	8379	8550	8722	8830	8687	8415	8723	8303	8038	7955	7705	7580	7496	7438	7248	7312	7121	6896	7026	7029	6817	6929	6843	7057	6645	6491	6710	6606	6516	6610	6798	6611	6823	6740	6882	6964	6941	6918
6263	6398	6294	6573	6743	6826	7208	7345	7505	7789	7911	8169	8014	8504	8435	8539	8586	8502	8561	8247	8192	7700	7953	7794	8069	7527	7436	7497	7326	7216	7117	7300	7205	7106	7058	6964	6817	6835	6805	6911	6996	6940	6886	6873	6906	7133	6958	7123	7230	7038
6368	6092	6400	6180	6374	6564	6879	6963	7224	7366	7563	7783	8122	8063	8376	8304	8173	8132	8308	8131	8101	8063	8081	7939	7796	7741	7493	7479	7508	7588	7256	7444	7239	7316	7080	7086	7119	7071	7028	7145	7206	7146	7308	7203	6995	7040	7168	7284	7335	7240
6338	5993	6134	6145	6313	6461	6664	6688	7050	7126	7203	7598	7881	7866	8016	8038	8027	7819	7967	7938	8343	8154	8330	8375	8067	7779	7936	7538	7725	7624	7770	7780	7531	7816	7581	7563	7462	7281	7231	7063	7292	7296	7292	7263	7261	7189	7425	7601	7514	7416
6421	6188	5947	6283	6176	6327	6300	6429	6594	6995	7220	7603	7797	7788	8004	7866	7819	7829	7864	8121	8298	8357	8389	8145	7831	8053	7835	7968	7927	7947	8164	7811	7807	7677	7562	7638	7577	7402	7638	7368	7356	7506	7480	7382	7446	7255	7291	7628	7761	7571
6413	6282	6260	6302	6219	6191	6221	6403	6372	6587	7041	7185	7458	7587	7526	7816	7756	7797	7914	7985	8097	8141	8189	8342	8297	8152	8005	7955	7954	7975	7800	7674	7773	7803	7375	7686	7672	7666	7524	7588	7500	7498	7694	7569	7351	7374	7411	7406	7615	7494
6576	6467	6484	6165	6121	6026	6001	6141	6442	6425	6770	6924	7024	7412	7337	7543	7650	7663	8077	7975	7981	7857	7921	8145	8286	8075	7766	7764	7793	7704	7749	7841	7595	7628	7400	7610	7416	7518	7757	7595	7638	7430	7408	7476	7586	7300	7264	7308	7574	7550
6745	6657	6306	6437	6102	6020	6166	6128	6305	6463	6501	6798	6969	6999	7199	7178	7570	7698	7621	7719	7694	7748	7946	8323	7952	7789	7737	7692	7850	7659	7742	7762	7723	7629	7581	7620	7426	7643	7718	7773	7671	7678	7639	7415	7403	7451	7536	7416	7564	7604
7019	6710	6468	6256	6226	6029	6212	6313	6430	6398	6499	6501	6834	6887	6987	7130	7184	7360	7494	7685	7665	7547	7746	7632	7541	7856	7531	7599	7705	7649	7695	7744	7862	7772	7536	7529	7492	7761	7884	7981	7886	7752	7534	7425	7754	7648	7425	7375	7760	7541
7040	7053	6599	6456	6404	6183	6435	6358	6422	6586	6553	6528	6709	6432	6625	6868	7099	7272	7313	7267	7352	7561	7498	7626	7621	7856	7576	7566	7762	7749	7789	8006	7745	7965	7987	7778	7760	7973	7706	7883	7758	7639	7493	7648	7423	7636	7670	7348	7373	7533
7519	7125	6833	6677	6402	6460	6242	6246	6474	6421	6379	6427	6329	6353	6609	6871	6893	6879	6919	7109	7483	7284	7054	7469	7362	7563	7460	7602	7583	7421	7663	7725	7746	7636	7869	7764	7684	7722	7844	8001	7690	7426	7401	7578	7598	7488	7475	7337	7401	7096
7609	7476	7104	6943	6574	6500	6432	6265	6363	6303	6215	6287	6412	6419	6341	6569	6694	6883	6798	7072	7103	7101	7373	7390	7330	7563	7477	7721	7668	7843	7729	7793	7852	7846	7850	7710	7543	7692	7450	7706	7548	7677	7469	7374	7367	7501	7428	7443	7207	7112
7898	7730	7415	7291	6844	6528	6612	6437	6436	6421	6523	6386	6386	6266	6463	6593	6716	6534	6684	6871	7238	7286	7388	7393	7261	7100	7298	7494	7434	7539	7560	7556	7833	7399	7454	7489	7647	7574	7418	7608	7416	7338	7375	7563	7374	7214	7374	7410	6953	7166
7968	8080	7623	7343	7013	6705	6580	6373	6453	6490	6509	6126	6340	6560	6521	6392	6411	6496	6879	6842	7063	7084	7262	7247	7106	7120	7376	7448	7550	7559	7683	7460	7255	7339	7191	7458	7465	7399	7251	7206	7368	7420	7302	7417	7192	7355	7169	7252	7115	6987
8217	7763	7743	7372	6924	6921	6782	6611	6601	6725	6525	6683	6467	6573	6591	6283	6433	6679	6590	6560	6563	7109	7201	7086	7303	7196	7231	7223	7366	7362	7498	7327	7177	7301	7300	7352	7393	7308	7167	7143	7218	7459	7456	7375	7172	7096	7028	7057	7082	7095
8062	7794	7762	7262	7318	6991	6879	7142	6904	6829	6956	6850	6646	6731	6679	6761	6765	6347	6550	6678	6806	6868	7108	7081	6891	6954	7039	6942	7021	7074	7310	7578	7204	7103	6884	6934	7087	7114	7075	7364	7299	7278	7260	7403	7243	7017	6913	6872	6928	6821
7730	7956	7503	7573	7356	7146	7330	7354	7223	7216	7370	6820	7100	6963	6877	6696	6569	6787	6682	6642	6667	6571	6695	6777	6788	6878	6902	7057	7017	7013	7024	7096	7076	7075	7074	7082	7030	7180	7338	7418	7274	7491	7482	7380	7282	7191	6799	6619	6823	6886
7755	7598	7703	7416	7297	7363	7446	7441	7751	7436	7333	7256	7236	6996	6679	6811	6825	6727	6602	6480	6692	6548	6824	7016	6723	6825	6809	6871	6925	7013	7036	6931	6906	7010	6957	7142	7150	7339	7248	7268	7370	7342	7279	7184	6942	6898	7083	6521	6795	7004
7979	7594	7651	7430	7561	7515	7442	8044	8062	7607	7739	7489	7116	6891	6848	6807	6690	6886	6708	6796	6693	6600	6664	6616	6738	6735	6754	6818	6661	6604	6726	6954	6879	6989	6888	6860	7190	7206	7516	7313	7419	6976	7112	7223	7183	6875	6804	7015	6859	6853
7593	7614	7539	7457	7942	7652	8001	8289	7856	7828	7930	7391	7019	6831	6835	6784	6694	6583	6817	6692	6424	6280	6448	6495	6693	6798	6800	6907	6824	7009	6872	6986	7054	7009	6865	6937	6745	6945	7393	7431	7246	7160	7175	7012	6978	6975	6780	6804	6935	7203
7602	7373	7470	7662	7820	7938	8134	7972	8153	7680	7514	7203	7176	6983	6763	6933	6754	6865	6589	6371	6613	6380	6699	6701	6516	6813	6721	6717	6777	6744	6837	6883	7032	7030	7002	6945	6752	7081	7189	7124	7128	6945	7157	7081	6951	6887	7102	7066	6948	7196
7573	7275	7376	7823	7766	7968	8063	8118	8118	7578	7642	7420	7139	7028	6965	6895	6910	6537	6725	6704	6844	6786	6523	6628	6747	6634	6656	6643	6554	6673	6624	6536	6480	6685	6657	6897	6907	7181	7057	7030	6771	6784	7069	7192	6963	6903	7451	7198	7162	7044
7370	7345	7749	7569	8068	7811	7775	7933	7689	7474	7568	7630	7361	7127	7068	6793	6668	6768	6841	7002	6812	6720	6619	6568	6598	6687	6674	6921	6705	6658	6582	6540	6535	6471	6466	6695	6751	6758	6857	6755	6693	6911	6791	7061	7170	7160	6858	7134	7020	6883
7373	7402	7669	7741	7767	7769	7717	7785	7631	7645	7609	7368	7433	7169	6949	6945	6838	6859	6856	6876	6635	6598	6685	6612	6814	6863	6792	6751	6830	6754	6741	6601	6597	6540	6658	6713	6631	6733	6765	6694	6863	6767	6784	6808	7042	6968	6957	7181	6828	6918
7586	7648	7677	7715	7751	7505	7758	7472	7298	7445	7279	7380	7350	7303	6991	6972	7050	6899	6760	6606	6698	6724	6861	6708	6860	6537	6659	6820	6569	6610	6483	6566	6594	6507	6681	6770	6878	6818	6683	6626	6708	6836	6948	6953	6911	6949	7152	6988	6914	6800
7477	7681	7597	7479	7483	7668	7346	7312	7305	7231	7437	7330	7277	7194	7057	7084	6975	6747	6711	6730	6706	6727	6765	6789	6699	6404	6494	6382	6570	6632	6459	6381	6429	6589	6655	6759	6752	6850	6454	6638	6483	6674	6925	7010	6882	6866	6855	6977	6833	6855
7576	7670	7665	7555	7424	7444	7285	7347	7195	7102	7524	7263	7184	7142	7100	7012	6923	6793	6768	6800	6644	6646	6598	6715	6532	6472	6453	6385	6512	6381	6482	6614	6451	6391	6585	6606	6719	6554	6610	6536	6428	6575	6590	7088	6953	6808	6657	6823	6846	6649
7549	7842	7522	7287	7347	7256	7235	7162	7168	7319	7221	7047	7135	7158	7123	6892	6726	6879	6790	6707	6502	6434	6432	6585	6507	6583	6352	6481	6341	6651	6457	6471	6639	6648	6350	6557	6211	6407	6310	6474	6576	6306	6646	6763	7060	6659	6632	6739	6797	6599
7472	7507	7386	7403	7145	7239	7325	7452	7239	7155	7138	7026	7111	7253	7059	6879	6907	6868	6625	6615	6301	6516	6534	6747	6776	6559	6647	6482	6646	6652	6780	6699	6628	6812	6372	6317	6411	6200	6404	6432	6560	6517	6687	6459	6915	6845	6558	6666	6714	6870
7661	7464	7123	7459	7080	7121	7273	7194	7199	7154	7086	6967	7225	7229	7041	6915	6933	7079	6776	6664	6404	6772	6802	6731	6876	6756	6563	6678	6485	6874	6717	6597	6555	6508	6494	6411	6290	6262	6194	6288	6507	6709	6658	6662	6566	6706	6575	6736	6785	6776
7695	7170	7180	7356	6991	7313	7158	7041	7191	7206	7016	7077	7201	7289	7042	7051	6945	6916	6526	6603	6734	6704	6858	6937	6775	6625	6493	6466	6572	6547	6560	6598	6423	6542	6708	6423	6310	6357	6454	6410	6455	6586	6849	6735	6682	6670	6925	6838	6742	6858
7617	7316	7075	7277	6933	7410	7244	6923	7227	7093	6903	7095	7037	6942	6876	6785	6821	6763	6664	6585	6749	6668	6968	6831	6493	6331	6459	6389	6552	6578	6524	6510	6647	6604	6517	6424	6548	6490	6558	6482	6469	6655	6988	7047	6790	6795	6824	6866	6815	6978
7720	7222	7294	7305	6813	7179	7217	7098	7278	6885	6868	6865	7041	6531	6927	6842	7012	6599	6730	6709	6889	6896	6954	6902	6657	6601	6399	6413	6452	6531	6564	6799	6657	6805	6554	6681	6728	6641	6943	6716	6690	6679	6980	7063	6942	6908	6861	7095	7060	6943
7778	7347	7289	7207	7085	7310	7072	6958	7100	6957	6605	6852	6748	6570	6859	6854	6637	6543	6698	6794	6924	7012	6872	6826	6479	6423	6433	6469	6515	6601	6711	6570	6610	6574	6641	6517	6726	6879	6912	7096	6826	6831	6852	6998	6986	7034	7102	7280	7175	7107
7846	7521	7351	7292	6949	7105	6875	6928	7086	6845	6815	6684	6623	6604	6848	6618	6789	6694	6788	6759	6831	6959	6682	6555	6571	6579	6505	6595	6694	6646	6500	6681	6753	6674	6686	6694	6613	6911	7161	7209	6867	6868	6790	7112	7038	7086	7122	7180	7392	7134
7980	7438	7269	7024	7047	6989	6841	6797	6943	6660	6744	6522	6456	6530	6820	6654	6681	6675	6722	6726	6970	6647	6571	6504	6511	6748	6686	6825	6652	6565	6674	6531	6703	6685	6711	6556	6598	6913	6942	7085	7065	6741	7056	7049	7250	7123	7135	7273	7426	7299
7796	7652	7143	7049	6913	6836	6995	6948	6932	6699	6495	6482	6303	6410	6607	6598	6538	6697	6639	6676	6802	6688	6619	6675	6505	6591	6696	6760	6940	6788	6566	6791	6626	6831	6653	6687	6736	7013	7053	7146	7132	6794	6990	7158	7405	7210	7157	7312	7493	7272
7620	7370	7120	6913	6884	6949	7017	6882	6758	6551	6674	6238	6204	6328	6616	6734	6501	6501	6362	6513	6482	6507	6549	6547	6576	6640	6737	6630	6579	6634	6941	6743	6443	6735	6734	6626	6545	6934	6868	7121	7250	7169	7078	7305	7572	7356	7141	7368	7354	7446
7815	7471	7288	6876	7040	6976	7107	7117	6804	6637	6476	6153	6099	6107	6628	6496	6435	6370	6346	6346	6215	6415	6358	6546	6515	6483	6446	6715	6678	6769	6721	6792	6824	6645	6728	6548	6750	6747	7094	7524	7291	7154	7290	7525	7501	7432	7259	7266	7463	7478
7820	7468	7519	6962	7128	6915	7070	7056	6749	6547	6597	6185	6143	6176	6476	6356	6109	6198	6271	6200	6195	6329	6261	6210	6173	6345	6522	6712	6790	6594	6753	6699	6491	6695	6661	6494	6840	6946	7253	7225	7231	7214	7277	7280	7503	7532	7208	7354	7268	7416
7946	7537	7438	7074	7175	7321	7349	7427	6987	6660	6601	6166	6234	6322	6340	6245	6059	5941	6201	6182	6398	6249	6008	6055	5990	6267	6381	6524	6616	6611	6513	6523	6602	6456	6680	6690	6720	7029	7319	7160	7218	7076	7062	7233	7283	7150	7071	7049	7445	7370
7834	7505	7540	7486	7390	7507	7208	7286	6931	6616	6717	6382	6132	6182	6370	6191	6127	6044	6319	6183	6130	6003	5954	5954	5940	6001	6489	6333	6324	6456	6429	6381	6622	6604	6540	6428	6690	6924	6941	7019	6981	6816	6766	6917	7205	6885	6859	7130	7312	7229
7972	7633	7777	7504	7283	7473	7349	7463	7179	6801	6819	6661	6265	6309	6383	6468	6261	6171	6430	6222	6254	6308	6109	6131	5983	6111	6294	6482	6301	6138	6142	6377	6481	6529	6428	6511	6778	6731	6911	6778	6783	6753	6615	6572	6975	6714	6755	7090	7226	7281
8083	7547	7512	7496	7539	7659	7543	7411	7246	6888	6844	6613	6490	6345	6339	6716	6567	6249	6250	6217	6303	6252	6195	6019	6123	6248	6209	6067	5984	5926	6258	6088	6227	6179	6422	6290	6527	6672	6448	6531	6441	6403	6530	6503	6904	6622	6843	6937	6998	7035
7762	7512	7420	7316	7373	7346	7374	7378	7215	6951	6839	6686	6623	6552	6812	6824	6742	6578	6403	6251	6566	6438	6303	6089	5935	6042	6084	6265	6097	6023	5980	6219	6195	6206	6313	6343	6351	6503	6356	6204	6269	6161	6402	6697	6422	6587	6634	6894	7005	6865
7870	7566	7130	7214	7226	7417	7345	7176	7400	7015	6855	6596	6852	6609	6847	6847	6793	6703	6509	6399	6327	6509	6516	6390	6246	6162	6156	6246	5970	6156	6004	6071	6275	6286	6447	6425	6446	6359	6156	6140	6190	6210	6431	6562	6413	6387	6967	6732	6623	6593
7648	7299	7269	7399	7400	7234	7289	7259	7208	7139	7092	6916	7156	7008	6862	6828	7135	7056	6745	6640	6563	6337	6451	6577	6452	6471	6426	6265	6153	6121	6121	6221	6327	6363	6512	6419	6298	6322	6167	6070	6269	6245	6773	6504	6403	6552	6881	6670	6348	6638
7470	7311	7206	7152	7171	7193	7241	7234	7331	7416	7151	6971	6934	6999	6907	6950	6972	6940	6756	6762	6535	6553	6762	6792	6748	6744	6585	6472	6421	6388	6335	6418	6749	6509	6523	6407	6445	6092	6272	6184	6421	6643	6640	6399	6639	6715	6741	6622	6642	6975
7593	7286	7196	7240	7188	6852	7057	7056	7078	7213	6978	6938	6790	7055	6948	6884	6870	6938	6692	6930	6760	6746	6744	6925	6616	6768	6692	6663	6755	6798	6814	6687	6752	6934	6666	6538	6584	6426	6358	6574	6566	6810	6776	6589	6663	6783	6903	6743	6933	7095
7491	7348	7309	7286	7193	6950	6920	6803	7012	7172	7302	6960	6923	6969	6864	6924	6792	6969	6979	7063	7039	6784	6806	6698	6834	6794	6961	6978	6842	6673	6811	6886	6901	6764	6916	6569	6419	6480	6527	6666	6745	6677	6778	6799	6971	7033	7029	7086	7253	7437
7639	7465	7129	6998	7045	6946	6829	6954	7044	6904	6991	6803	6753	6789	6634	6699	6839	6724	7158	7060	7113	7121	7161	6928	6742	6642	6879	6813	7010	6937	6788	6920	6893	6902	6907	6738	6683	6582	6979	6837	6666	6828	6916	7154	7125	7291	7205	7330	7388	7475
7701	7441	7193	7101	7098	6927	6858	6920	6907	6665	6639	6644	6644	6663	6729	6827	6791	6704	6865	6867	6962	6974	7120	7226	6943	7001	6749	6749	6631	6750	6848	7133	6945	7181	6991	6892	6997	7151	6973	6908	6901	6954	6954	7272	7219	7188	7534	7511	7430	7364
7551	7446	7433	7532	7269	7308	7083	6662	6932	6893	6752	6750	6846	6794	6684	6818	7124	7129	6976	6775	6731	6772	6954	6858	6782	6852	6886	6954	6710	6860	6900	7154	6855	6870	7058	7053	6875	6954	6958	6820	6966	6978	7198	7127	7324	7299	7432	7336	7455	7519
7611	7605	7545	7661	7320	7156	7025	6879	6754	6862	6749	6372	6615	6680	6483	6586	6806	6897	6824	6618	6527	6619	6740	6603	6715	6680	6655	6718	6921	6752	6827	6988	7154	7287	7080	7067	6973	6998	6755	6800	6843	7152	7081	7118	7372	7458	7426	7275	7412	7436
8159	8129	7828	7491	7604	7198	7307	7131	6937	6730	6639	6541	6606	6641	6801	6577	6607	6594	6559	6589	6648	6284	6527	6391	6600	6584	6470	6653	6586	6774	6814	6914	7064	7210	6841	6730	6961	6895	6901	7107	6917	6905	7057	7296	7521	7312	7416	7427	7527	7355
8264	7763	7879	7744	7882	7621	7176	7294	7211	6821	6775	6942	6994	6951	6912	7046	6993	6889	6667	6593	6583	6551	6354	6636	6713	6790	6490	6480	6423	7013	7031	7061	7002	7138	7114	7170	7245	7163	7124	7144	6954	6909	7526	7374	7527	7461	7579	7539	7612	7508
8107	8016	8001	8077	7735	7642	7354	7225	7312	7323	7390	7211	7350	7234	6790	7009	7047	6926	6973	6666	6740	6692	6664	6750	7000	6864	6841	6850	6823	6913	7043	7064	7056	7179	7168	7337	7375	7274	7260	7028	6886	7134	7346	7632	7733	7807	7617	7752	7318	7701
7986	7945	7820	7896	7849	7509	7624	7620	7592	7574	7260	7412	7261	7067	6969	6815	7040	7247	7045	7040	6667	6510	6864	7008	6852	6639	6709	6860	7068	7075	7199	7273	7284	7007	7074	7264	7095	7094	7097	7086	7062	7434	7315	7376	7225	7406	7443	7339	7393	7651
8096	7959	7864	7727	7684	7474	7192	7548	7356	7453	7594	7233	7153	6972	7122	6928	6877	7094	6791	6935	6989	6987	7009	6868	6893	6496	6578	6907	6948	7064	6790	6686	6876	6859	6808	6800	6858	6935	7156	7175	6905	7068	7138	7318	7363	7162	7139	7198	7512	7214
8102	7655	7572	7553	7292	7603	7373	7612	7615	7515	7354	7383	7211	6895	6906	7110	6989	7052	6813	6883	6883	6951	7266	7050	6940	6798	6593	6556	6593	6691	6640	6483	6695	6803	6829	6851	7094	7038	7022	7019	6904	6777	7112	7114	7081	7018	7108	7142	7178	7073
7882	7514	7384	7455	7398	7327	7490	7214	7358	7435	7383	7422	7569	7577	7419	7244	7122	7254	7318	7116	7023	6977	7075	7144	7138	6998	6959	6690	6691	6773	6956	6886	6712	6802	6895	6813	6695	6854	6765	6768	7035	6919	7167	6886	7084	6891	7142	7155	7180	7030
7611	7352	7405	7506	7373	7290	6988	7225	7160	7181	7547	7580	7323	7354	7328	7345	7166	7160	7211	7150	7111	7012	7048	6782	6668	6557	6762	6577	6659	6602	6811	6828	6929	6711	6700	6834	6940	6992	7021	6855	6774	6828	6954	6886	6972	7078	6882	6977	6914	6799
7580	7550	7487	7661	7148	6958	6743	6879	7024	7241	7389	7563	7389	7048	7070	6929	6981	6961	7004	7119	6960	7081	6805	6729	6714	6701	6670	6853	6685	6673	6624	6794	6647	6705	6526	6954	6731	6861	6663	6406	6804	6739	6844	6963	6729	6743	6852	6985	6576	6482
7523	7593	7636	7548	6948	6776	6702	6741	6730	6950	6964	6846	6777	6955	6715	6551	6603	6701	6581	6696	6864	6741	6646	6606	6626	6598	6741	6866	6873	6818	6605	6771	6823	6814	6841	6855	6805	6409	6488	6524	6784	6818	6661	6754	6689	6922	6685	6516	6563	6550
7756	7834	7884	7445	7092	6853	6806	6843	6885	6980	6962	6796	6682	6528	6502	6382	6386	6578	6655	6800	6771	6889	7192	6842	6594	6432	6680	6841	7030	6895	6802	6921	6885	6979	6880	6957	6999	6688	6881	7049	6869	6914	6924	6894	6753	6872	6865	6766	6690	6644
8210	7931	7862	7373	7194	7040	7122	6887	7018	6922	6713	6846	6645	6791	6673	6461	6781	6529	6650	6703	6796	7225	7184	7113	7280	7270	6824	7111	7250	7135	7060	7123	7019	7120	7075	7364	7239	6827	7085	7177	7228	7481	7221	7324	6884	6958	7201	6969	6890	6975
7867	7876	7620	7674	7415	7452	7252	7398	7082	7200	7237	6882	6819	6739	6620	6664	6815	6606	6799	6852	6911	7091	7401	7450	7397	7239	7125	7115	7242	7385	7311	7017	7255	7232	7283	7237	7591	7304	7356	7646	7414	7465	7344	7198	7250	7118	7393	7112	7195	7067
7964	7707	7792	7753	7685	7461	7405	7303	7179	7228	7279	7287	7249	6916	6784	6858	6647	6691	6740	7029	6945	7207	7417	7593	7396	6987	6976	6979	7074	7376	7309	7161	7316	7609	7360	7671	7658	7666	7331	7614	7586	7651	7526	7128	7381	7211	7401	7229	7204	7174
7949	7875	7676	7508	7674	7347	7223	7219	7295	7361	7447	7207	7137	7163	7207	6988	6990	7001	6891	7078	7062	7253	7318	7069	7324	7254	7200	6874	7136	7595	7436	7425	7122	7448	7349	7396	7480	7300	7500	7464	7840	7648	7535	7395	7452	7252	7259	7185	7377	7444
7689	7428	7400	7729	7520	7495	7407	7473	7688	7868	7700	7625	7745	7435	7081	7149	7272	7117	7268	7334	7254	7243	7482	7419	7477	7339	7153	7190	6960	7460	7398	7194	7414	7412	7576	7441	7589	7463	7418	7523	7504	7211	7624	7429	7588	7510	7392	7444	7302	7386
7619	7760	7424	7550	7729	7632	7587	7888	7622	8162	7843	7994	8065	7948	7727	7429	7414	7370	7608	7654	7567	7137	7144	7579	7419	7442	7463	7591	7401	7495	7677	7576	7601	7775	7534	7336	7502	7634	7647	7764	7687	7261	7528	7556	7681	7777	7813	7562	7615	7277
7709	7367	7367	7332	7288	7422	7413	7500	7493	7807	7929	8013	7831	7812	7779	7714	7766	7474	7372	7608	7601	7622	7579	7455	7622	7655	7667	7558	7747	7652	7413	7544	7581	7512	7545	7318	7519	7691	7503	7427	7387	7342	7519	7711	7652	7462	7482	7453	7520	7110
7217	7019	7003	7177	7502	7505	7540	7688	7643	7693	7900	7659	7494	7590	7426	7174	7423	7471	7422	7247	7327	7468	7458	7502	7370	7677	7812	7367	7418	7622	7383	7468	7515	7339	7307	7161	7201	7325	7163	7173	7211	7079	7502	7243	7397	7410	6987	6988	7170	6945
7468	7467	7436	7379	7577	7698	7524	7509	7559	7658	7696	7714	7724	7550	7074	7024	6931	6989	7199	7249	7332	7341	7478	7575	7633	7329	7212	7197	7093	7343	7475	7138	7171	7494	7006	7334	7108	7469	6977	7165	6814	7038	7017	7146	7143	7005	6976	6679	6606	6717
7546	7548	7397	7168	7137	7375	7243	7190	6951	7130	7187	7075	7330	7369	7457	7242	6864	6750	7046	7212	7388	7414	7365	7292	7664	7186	6815	6815	7127	7209	7397	7217	7124	7418	7097	6934	6982	6997	6906	6974	6916	6864	7054	6834	6790	6686	6787	6574	6752	6429
7620	7358	7148	7300	7008	7009	7213	6822	6885	7008	6812	7003	6844	6897	6847	7023	7087	7139	6886	6822	7081	7565	7622	7175	7208	7185	7277	6862	7250	7565	7323	7164	7232	7201	7123	6865	7096	6837	6760	7014	6993	7086	7188	7038	6847	6586	7009	6861	6735	6664
7614	7486	7459	7252	7338	7474	7333	7279	7469	7235	7183	6812	6578	6511	6648	6606	7056	7331	7332	7074	7008	7258	7629	7409	6898	6988	7216	7068	7218	7495	7275	6990	7373	7235	7002	6871	6943	6885	6621	7140	6866	7042	6914	6923	7175	6757	6843	6764	6778	6838
7546	7983	7803	7661	7244	7289	7360	7325	7171	7308	7310	7077	6923	6849	6772	6704	6406	6793	7044	7292	7111	6819	6979	7308	6957	6650	6850	7249	7011	7149	7234	7072	6988	7161	6992	7015	6920	6723	6400	6762	6702	7200	7009	6992	6805	7094	6873	6672	6707	6839
8025	8101	7767	7432	6873	6826	6706	6900	6808	6875	6733	6784	6792	7004	6974	6918	6589	6258	6360	6912	6911	7011	6710	6729	6839	6602	6381	6836	7093	6719	7080	6882	6663	7217	7041	6963	6804	6547	6791	6579	6606	6847	6657	6765	6796	6937	6731	6709	6747	6582
7916	7694	7347	6958	6645	6553	6359	6495	6410	6437	6533	6272	6551	6661	6954	6829	6877	6585	6314	6556	6824	7108	6861	6432	6581	6742	6661	6606	6960	6879	6584	7169	6951	6812	7005	6636	6698	6513	6579	6709	6759	6653	6698	6591	6590	6791	6600	6653	6678	6671
7435	7236	7154	7006	6895	6819	6801	6643	6718	6788	6665	6519	6525	6385	6750	6626	6931	7122	6855	6460	6581	7032	7180	6639	6184	6632	6970	6567	6641	7115	6694	7178	7185	6890	7036	6741	6700	6649	6740	6708	6972	6759	6740	6669	6720	6670	6690	6842	6695	6699
7235	7131	7244	7251	7428	7314	7337	7267	7044	7220	7134	7102	6822	6426	6452	6583	6879	7134	7267	6802	6535	6648	7096	6898	6675	6686	7125	6886	6554	7181	7114	7065	7151	6814	6806	6590	6728	7076	6664	6809	6877	6967	6595	6774	6714	6836	6768	6823	6801	6769
7575	7547	7875	7713	7785	7600	7462	7251	7614	7542	7393	7183	7004	6829	6506	6260	6410	6887	7126	7125	6737	6609	6855	7376	7102	6580	6809	7006	6604	7115	7400	6934	7018	6737	6607	6778	6347	6719	6544	6831	6604	6762	6767	6712	6776	6834	6708	6745	6764	6843
7870	7833	7848	7847	7593	7284	7482	7210	7438	7400	7482	7493	7171	7019	6863	6321	6481	6428	7073	7150	7263	6787	6737	7177	7045	6577	6603	7039	6940	6938	7241	6894	6619	6778	6465	6486	6591	6499	6536	6555	6452	6652	6805	6851	6667	6824	6784	6570	6790	6771
7996	8105	7913	7455	7097	7041	6954	7045	7349	7288	7447	7374	7123	7192	7184	7016	6690	6407	6610	7177	7519	7149	6783	6902	7354	6842	6554	7265	7420	6752	7211	7008	6737	6963	6560	6625	6509	6293	6725	6573	6695	6749	6784	6916	6994	6919	6843	6906	6737	6914
8160	7997	7567	7258	6908	6661	6640	6924	7121	7285	7183	7251	7257	7219	7497	7472	7239	6829	6784	7281	7713	7537	6950	6734	7339	7381	7084	7339	7690	6794	7033	7515	6922	7016	6853	6830	6852	6702	6943	6598	7005	7107	7061	7261	7047	7159	6941	7213	6950	7348
7882	7726	7312	7080	6728	6761	6709	6732	7043	7051	7270	7007	7261	7451	7545	7751	7554	7069	6834	6933	7451	7623	7192	6872	7404	7823	7444	7241	7463	7319	7319	7644	7201	7112	7276	6920	7248	6858	7077	6952	7300	7215	7490	7323	7428	7642	7489	7474	7500	7790
7982	7618	6813	6857	6856	6954	6987	6847	7025	6934	6733	6774	6830	7292	7347	7467	7505	7304	6693	6739	7215	7734	7449	6867	7167	7775	7341	6868	7429	7429	7135	7623	7353	7325	7571	6821	7339	7105	7157	7098	7487	7403	7651	7303	7528	7349	7626	7584	7608	7678
7783	7402	7024	7030	6613	7024	6928	7089	6905	6601	6689	6540	6634	6676	6782	7050	7221	6928	6589	6382	7085	7581	7527	6902	6900	7424	7142	6704	7277	7455	6972	7295	7315	7135	7458	6843	7370	7048	7121	7343	7300	7371	7282	7283	7407	7265	7516	7442	7426	7518
7315	7118	7031	6965	6855	6913	6941	6980	6681	6692	6629	6403	6459	6575	6755	6928	7126	7023	6782	6492	6659	7190	7463	6885	6430	7079	7238	6779	6914	7004	6621	7185	7182	6786	7460	6976	7074	7178	7184	7238	7279	7305	7178	7144	7180	7292	7332	7379	7384	7430
7200	7045	6912	7059	7068	7182	7220	6852	6860	6461	6432	6447	6177	6378	6594	6808	7086	6899	6699	6477	6534	7065	7111	6754	6415	7107	7216	6530	6781	7341	6858	7022	7224	6795	7381	7014	6959	7138	7069	7324	7116	6903	7081	7066	7151	7079	7153	7268	7348	7371
7489	7011	7177	7019	7210	7202	7224	7053	6784	6647	6321	6343	6147	6475	6342	6734	6859	6905	6624	6483	6505	7145	7321	6902	6472	6760	6981	6499	6760	7197	6573	6878	7211	6855	7046	6868	7078	6904	6785	7246	6912	6993	7096	6802	7066	6881	7081	6949	7150	7202
7139	7036	6866	7095	7070	6974	6844	6930	6740	6568	6386	6256	6316	6368	6412	6572	6983	6971	6927	6638	6620	7143	7386	6854	6357	6766	6858	6746	6800	7059	6370	6758	7139	6500	7041	6876	6892	6743	6788	6912	6573	6826	6716	6782	6702	6606	6857	6713	6836	6989
7247	6887	7094	6859	7081	6898	6600	6486	6330	6317	6414	6193	6086	6144	6279	6506	6772	7056	6985	6519	6562	6994	7060	6661	6436	6783	6859	6519	6533	6692	6664	6688	6647	6181	6978	6621	6795	6848	6454	6565	6568	6447	6538	6534	6537	6446	6557	6565	6686	6473
7353	7018	6885	6703	6758	6526	6316	6167	6164	6088	5965	5998	5822	5990	6131	6363	6815	6921	6531	6371	6505	6902	7266	6582	6437	6878	6997	6364	6728	6917	6271	6380	6482	6423	6715	6665	6701	6558	6385	6567	6257	6379	6441	6516	6602	6363	6446	6490	6560	6237
7388	6891	6994	6606	6389	6399	6417	6068	6208	6172	6092	5853	5890	6251	6450	6778	7130	7037	6733	6422	6746	7226	7186	6674	6489	6875	7090	6598	6810	6924	6270	6604	6620	6448	6871	6551	6704	6360	6528	6450	6359	6534	6461	6440	6532	6487	6501	6459	6392	6540
7750	6979	6909	6518	6563	6298	6180	6167	6047	6113	5900	6044	6031	6383	6734	7161	7133	7016	6749	6474	6829	7284	7071	6608	6575	7313	7061	6511	6964	6797	6464	6875	6837	6727	7142	6608	6796	6679	6481	6473	6593	6645	6697	6621	6725	6557	6806	6860	6607	6531
7910	7577	7077	6506	6352	6398	6251	6322	6333	6154	6194	6219	6411	6713	7024	7248	6889	6731	6692	6325	6895	7219	6909	6637	7151	7311	6854	6581	7256	6882	6377	6856	6736	6762	6961	6648	7115	6691	6836	6718	6774	6694	6909	6745	6822	6852	6936	6507	6737	6595
8017	7698	7204	6956	6558	6293	6385	6302	6192	6432	6594	6690	6930	7085	7228	7164	7018	6459	6564	6567	6999	7086	6710	6605	7307	7296	6718	6741	7080	6611	6524	6958	6579	6934	7078	6905	7073	6972	6927	6547	6900	6554	6935	6922	6863	6762	6644	6728	6460	6720
8240	8083	7373	7089	6878	6999	6767	6751	6618	6754	6781	7141	7160	7074	7099	6841	6589	6316	6343	6744	6800	6731	6456	6827	7274	7191	6622	6671	6947	6527	6548	6707	6621	7123	6850	6985	7099	6770	6644	6496	6686	6718	6888	6853	6972	6663	6903	6765	6767	6584
7816	7668	7677	7505	7337	7426	7216	7359	7503	7507	7501	7397	7561	7283	6936	6870	6424	6488	6713	7054	7210	6665	6488	6905	7370	6810	6820	7179	6664	6392	6642	6755	6787	7016	6811	7073	6829	6882	6756	6594	6927	6787	6712	6866	7058	6936	6695	6908	6794	7099
7485	7395	7380	7524	7741	7825	7871	7898	8221	7647	7716	7641	7522	7098	6853	6569	6581	6994	7254	7234	6861	6582	6657	7298	7047	6955	6958	7261	6875	6615	6854	6617	6867	7083	7013	7200	7002	7188	6887	7002	6934	7114	7156	7067	7092	6869	6947	7091	7408	7216
6971	7145	7077	7191	7342	7768	8104	8135	8014	7854	7672	7602	7050	6877	6625	6698	7142	7453	7300	6844	6564	6696	7240	7287	7014	6859	7222	7075	6892	7073	6960	6892	7221	7051	7098	7338	7164	7358	7135	7372	7290	7474	7251	7272	7045	7031	7075	7378	7334	7340
7330	6761	6754	7009	7077	7512	7420	7489	7317	7162	6873	6805	6756	6622	6675	7028	7100	7140	6884	6440	6412	6804	7134	7258	6970	7177	7207	6753	6934	7065	7161	7144	7262	6931	7373	6960	7394	7452	7299	7355	7051	7101	6927	7013	6838	7118	7088	7135	7146	7214
7582	7261	7067	6816	6912	6896	6838	6702	6443	6437	6449	6416	6719	6745	6683	7006	6813	6484	6355	6449	6626	6900	6950	6689	6985	7213	6905	6846	6813	7040	6853	7103	7098	6858	6917	6892	7209	7031	7183	7035	6945	6948	6719	6820	6942	6896	6923	6919	6988	7255
7890	7764	7290	7341	7122	7165	6852	6568	6494	6421	6739	6603	6696	6962	6617	6353	6509	6333	6175	6631	6620	6725	6404	6567	6934	7056	6665	6603	7060	6635	6688	6702	6666	6931	6901	6867	7101	6876	7091	6810	6789	6561	6660	6591	6850	6732	6796	6808	6839	7170
7619	7485	7559	7548	7679	7184	7134	6868	6786	6911	6829	6947	6692	6634	6295	6179	6098	6466	6570	6668	6600	6491	6380	6835	6711	6489	6736	7135	6930	6532	6943	6812	6587	6874	6567	6813	6767	6963	7091	6923	6882	6822	6684	6672	6586	6726	6615	6889	6934	7018
7286	7142	7242	7100	7249	7100	7087	6736	6711	6673	6467	6479	6336	6251	6179	6288	6318	6588	6707	6438	6101	6305	6518	6879	6527	6351	6870	6744	6545	6558	6733	6475	6826	6751	6708	6768	6706	7034	6659	6877	6731	6717	6738	6636	6578	6802	6734	6613	6866	6841
7275	7108	7109	6789	6784	6655	6332	6265	6080	6111	6117	5891	5998	6152	6188	6466	6587	6630	6536	6427	6462	6358	6274	6245	6305	6392	6535	6394	6252	6387	6284	6328	6572	6428	6624	6345	6676	6713	6604	6663	6358	6447	6338	6504	6388	6479	6495	6516	6474	6631
7775	7401	7308	6850	6586	6463	6379	6098	5942	5802	5915	6177	6187	6247	6443	6350	6368	6255	6133	6274	6453	6378	6041	6133	6238	6431	6056	6107	6028	6129	6093	6014	6121	6221	6211	6022	6353	6236	6240	6319	6128	6114	6209	6365	6290	6115	6286	6246	6481	6435
7424	7373	7385	7126	6860	6768	6525	6344	6044	6344	6216	6424	6399	6448	6394	6343	6259	6451	6776	6548	6324	6121	6079	6065	6046	5934	6086	6020	6015	5724	5936	6081	6080	6085	6089	6134	6365	6283	6306	6094	6311	6015	6140	5962	5996	6122	6163	6421	6295	6200
7015	7025	6833	6718	6565	6511	6496	6407	6372	6392	6421	6361	6243	6407	6195	6619	6548	6723	6630	6693	6487	6424	6327	6327	6170	6094	6269	5938	5887	5927	6093	5946	6349	6224	6285	6427	6401	6587	6419	6394	6277	6221	6057	6114	6216	6303	6245	6296	6290	6249
7358	6939	6676	6633	6461	6270	6490	6255	6366	6518	6389	6549	6525	6684	6688	6704	6714	6812	6671	6796	6705	6599	6391	5947	6084	6262	6132	6056	6396	6276	6291	6492	6333	6255	6299	6374	6331	6559	6400	6536	6507	6392	6348	6446	6347	6218	6227	6213	6288	6352
7193	7149	7067	6898	6746	6666	6709	6693	6682	6792	6879	7036	6753	6721	6776	6724	6695	6672	6903	6763	6577	6355	6380	6200	6443	6264	6225	6330	6504	6357	6459	6642	6597	6504	6685	6684	6461	6385	6639	6822	6629	6545	6508	6534	6456	6416	6245	6385	6258	6428
7069	6890	6638	6916	6658	6815	6791	6892	6782	6936	6956	6548	6692	6540	6592	6727	6922	6867	6766	6594	6603	6411	6256	6163	6336	6444	6358	6296	6199	6258	6456	6435	6714	6602	6734	6769	6503	6557	6543	6625	6508	6756	6550	6786	6529	6487	6426	6394	6466	6397
7256	6965	6874	6666	6627	6478	6688	6758	6971	6766	6884	6936	6766	6673	6933	6949	6934	6821	6585	6428	6586	6497	6246	6335	6326	6628	6432	6571	6566	6885	6778	6913	6965	6865	6801	6810	6717	6663	6586	6948	6810	7045	6993	6950	6697	6490	6575	6490	6480	6620
7126	6883	6919	6846	6839	6760	6930	7148	7343	7311	7106	7039	6972	6848	6951	6847	6834	6679	6844	6838	6821	6670	6449	6480	6508	6533	6469	6722	6801	6757	6814	7140	7009	7067	6979	6977	6768	6719	6954	7110	6947	7083	7015	6848	6804	6793	6610	6610	6533	6706
7121	6846	6792	6689	6874	6854	7164	7108	7085	7140	6976	6866	6972	6862	6962	6710	6745	6862	6738	6638	6633	6805	6563	6325	6388	6553	6537	6739	6878	6977	6868	7034	7150	7045	6949	6723	6457	6627	6647	6969	6996	6964	6931	6848	6781	6626	6559	6392	6613	6726
7187	6914	6923	6780	6706	6879	6996	6984	6915	6731	6821	6711	6730	6780	6634	6706	6652	6573	6380	6345	6495	6543	6568	6436	6314	6310	6347	6388	6625	6734	6826	6760	6897	6762	6630	6465	6428	6625	6766	6618	6835	6828	6654	6558	6488	6475	6657	6574	6433	6680
7095	6863	6612	6570	6477	6609	6894	6716	6856	6637	6619	6467	6387	6386	6647	6499	6355	6282	6241	6410	6513	6417	6479	6286	6318	6403	6218	6404	6438	6632	6656	6706	6713	6402	6639	6455	6451	6493	6493	6451	6574	6652	6672	6461	6279	6179	6252	6343	6361	6420
7170	7013	6550	6533	6656	6661	6639	6588	6625	6593	6347	6438	6411	6439	6368	6309	6133	6191	6253	6408	6353	6544	6547	6312	6161	6080	6349	6339	6346	6573	6610	6678	6964	6612	6393	6629	6355	6401	6368	6754	6584	6622	6617	6593	6251	6362	6441	6307	6488	6543
6804	6650	6497	6692	6567	6640	6636	6603	6527	6483	6332	6466	6290	6344	6044	6130	6234	6106	6423	6361	6715	6469	6471	6221	6191	6291	6221	6376	6485	6490	6599	6616	6611	6557	6670	6546	6612	6471	6448	6472	6615	6668	6628	6492	6460	6395	6463	6391	6726	6530
6899	6913	6873	6619	6468	6719	6517	6555	6448	6503	6410	6332	6341	6307	6227	6128	6103	6309	6456	6440	6401	6363	6331	6278	6153	6225	6184	6410	6566	6487	6584	6941	6799	6975	6630	6639	6703	6606	6800	6659	6758	6614	6396	6377	6333	6505	6568	6467	6765	6636
7021	6911	6732	6832	6602	6583	6617	6574	6408	6462	6252	6167	6252	6201	6453	6215	6383	6301	6313	6382	6317	6445	6266	6314	6209	6346	6284	6350	6394	6636	6610	6856	6840	6744	6532	6350	6400	6558	6693	6867	6585	6555	6620	6524	6487	6465	6563	6793	6696	6903
7054	7079	6737	6576	6543	6730	6706	6584	6528	6443	6280	6284	6374	6372	6354	6461	6275	6240	6359	6399	6534	6376	6347	6363	6293	6290	6411	6334	6480	6472	6751	6716	6587	6617	6450	6507	6595	6858	6809	6773	6714	6426	6441	6601	6341	6526	6632	6723	6943	6812
7095	6711	6669	6519	6701	6658	7139	6695	6592	6500	6366	6302	6176	6425	6228	6238	6339	6230	6362	6297	6529	6601	6464	6151	6128	6247	6421	6347	6468	6621	6644	6651	6537	6483	6577	6634	6670	6736	6729	6823	6690	6562	6615	6451	6411	6536	6775	6775	6745	6967
7028	6723	6547	6712	6763	6815	6709	6653	6455	6484	6436	6248	6286	6311	6177	6163	6321	6186	6407	6561	6590	6365	6239	6299	6248	6231	6324	6573	6614	6582	6577	6651	6656	6652	6637	6729	6768	6668	6495	6804	6661	6569	6463	6490	6557	6594	6662	6866	6906	6809
6818	6566	6536	6643	6630	6660	6580	6391	6405	6274	6256	6297	6194	6357	6236	6172	6230	6191	6340	6420	6421	6384	6468	6372	6399	6235	6411	6598	6611	6919	6538	6610	6625	6541	6597	6669	6624	6835	6781	6720	6706	6641	6510	6404	6466	6471	6582	6738	6996	6889
7005	6757	6560	6646	6535	6542	6570	6448	6477	6164	6355	6459	6446	6219	6124	5973	6181	6169	6358	6432	6403	6469	6433	6491	6643	6289	6451	6562	6488	6610	6753	6535	6433	6519	6576	6735	6906	6808	6627	6838	6609	6729	6643	6668	6384	6471	6537	6576	6791	6650
6888	6677	6371	6280	6281	6249	6381	6404	6257	6285	6116	6150	6148	6201	6109	6153	6100	6282	6178	6263	6429	6346	6329	6372	6299	6387	6519	6453	6500	6482	6684	6524	6569	6537	6575	6671	6692	6513	6692	6635	6686	6731	6656	6526	6590	6440	6460	6645	6514	6830
6773	6565	6389	6145	6329	6295	6622	6551	6368	6300	6333	6397	6099	6119	6045	6078	6186	6084	6236	6262	6171	6002	6177	6255	6340	6357	6322	6286	6317	6496	6492	6366	6415	6458	6586	6403	6618	6575	6718	6459	6573	6601	6521	6325	6394	6290	6313	6352	6396	6681
6806	6459	6374	6316	6027	6341	6307	6306	6255	6254	6310	6155	6180	6178	6024	5982	6025	6144	6188	6079	6264	6209	6172	6146	6203	6343	6323	6353	6291	6384	6286	6407	6370	6388	6432	6619	6426	6482	6517	6522	6562	6424	6414	6498	6359	6274	6212	6214	6350	6525
6727	6515	6148	6220	6183	6342	6447	6338	6301	6364	6265	6240	6177	6232	5945	6260	6198	6080	6126	6104	6231	6290	6363	6198	6455	6379	6482	6303	6268	6296	6545	6425	6258	6497	6374	6647	6670	6577	6549	6651	6705	6579	6480	6333	6497	6382	6247	6427	6309	6424
6796	6484	6371	6275	6372	6363	6544	6449	6619	6647	6351	6358	6286	6323	6242	6194	6172	6290	6351	6370	6444	6469	6471	6440	6375	6307	6471	6564	6710	6411	6548	6504	6454	6371	6619	6730	6702	6611	6634	6521	6700	6670	6596	6480	6515	6446	6414	6432	6551	6489
6813	6504	6339	6258	6388	6247	6338	6540	6378	6666	6345	6415	6461	6399	6370	6421	6295	6149	6247	6465	6625	6616	6538	6508	6346	6521	6409	6547	6648	6593	6360	6565	6681	6646	6747	6753	6615	6673	6618	6404	6685	6941	6722	6702	6650	6726	6814	6640	6622	6561
6744	6456	6301	6173	6208	6145	6502	6325	6402	6370	6350	6343	6409	6314	6103	6122	6258	6283	6276	6286	6306	6358	6359	6376	6417	6392	6424	6341	6450	6362	6398	6461	6575	6590	6637	6711	6620	6383	6527	6653	6639	6647	6683	6405	6478	6404	6448	6433	6438	6457
6689	6510	6268	6333	6164	6224	6312	6294	6193	6121	6359	6219	6301	6159	6063	5912	5864	5957	6124	6366	6281	6291	6410	6563	6371	6253	6189	6243	6151	6243	6240	6393	6383	6487	6516	6292	6147	6089	6270	6458	6577	6572	6682	6547	6471	6236	6225	6341	6341	6297
6618	6513	6246	6043	6216	6216	6386	6241	6237	6204	6149	6131	6211	6012	5968	6057	5909	5938	5993	6012	6081	6153	6164	6170	6254	6129	6032	6049	6156	6035	6073	6259	6263	6205	6038	6036	6005	5958	5995	6111	6256	6217	6229	6215	6249	6184	6079	6162	6180	6353
6527	6265	6067	6067	6231	6034	6307	6185	6319	6129	5990	5827	5577	5921	5846	5866	6060	5907	5929	6022	6306	6291	6324	6130	6123	6053	6043	5949	5894	5985	6001	6108	6119	6022	5897	5961	5909	5770	5785	6112	6193	6068	6041	6048	6028	6028	6146	6007	6085	6226
6399	6289	6124	6084	6038	6224	6063	6076	5889	5979	5767	5680	5674	5832	5529	5587	5773	5707	5860	5978	6009	6123	6127	6097	6046	6030	5956	5959	5840	5849	5982	6018	5949	6056	5767	5793	5737	5699	5758	5873	5875	5918	6135	5852	5926	5959	6125	5959	5891	5900
6453	6017	6395	6156	6123	5706	5926	5703	5745	5662	5680	5634	5572	5534	5612	5489	5661	5593	5724	5885	6039	6060	6115	5971	5886	5830	5831	5754	5715	5820	5611	5793	5921	5802	5971	5729	5695	5374	5552	5765	5641	5865	5909	5952	5745	6015	5656	5871	5794	5938
6467	6043	6273	6115	6231	6017	6053	5711	5538	5400	5458	5518	5285	5410	5402	5376	5539	5442	5397	5661	5696	5786	5879	5798	5803	5773	5641	5569	5586	5543	5568	5475	5661	5613	5689	5528	5489	5549	5645	5583	5784	5657	5868	5703	5648	5526	5668	5755	5968	5894
6322	6313	6038	6221	6106	6117	5845	5730	5445	5344	5388	5324	5453	5318	5270	5378	5332	5400	5507	5487	5743	5801	5780	5735	5890	5842	5680	5592	5547	5463	5473	5581	5714	5733	5558	5595	5551	5410	5560	5630	5567	5791	5649	5570	5576	5703	5704	5650	5708	5998
6518	6181	6220	6181	6135	5976	5978	5729	5555	5409	5399	5444	5455	5554	5532	5343	5352	5351	5650	5554	5652	5748	5695	5726	5808	5762	5523	5611	5364	5516	5457	5492	5584	5491	5629	5675	5622	5603	5439	5537	5718	5820	5761	5744	5665	5593	5740	5771	5989	5871
6368	6325	6238	6311	6258	6180	6077	5721	5608	5520	5602	5795	5611	5637	5475	5528	5585	5506	5495	5657	5827	5891	5924	5996	5897	5687	5750	5486	5498	5338	5278	5524	5595	5639	5700	5627	5732	5557	5572	5575	5858	5977	5832	5916	5609	5751	5936	5928	5967	6083
6440	6143	6197	6173	6184	6166	6115	5938	5771	5720	5611	5919	5708	5673	5660	5647	5717	5567	5691	5741	5851	6010	5969	6038	6005	5740	5769	5637	5428	5424	5470	5598	5872	5664	5612	5599	5755	5754	5535	5743	6040	5896	5973	5842	5614	5927	5846	6051	6045	6062
6429	6200	6084	6085	6292	6250	6087	6038	5819	5822	5763	5827	5861	5667	5818	5628	5730	5617	5722	5799	5838	6063	6003	6089	5891	5723	5551	5632	5483	5685	5717	5709	5655	5590	5712	5679	5823	5796	5769	6069	6082	6202	6089	5863	5836	5929	5956	6115	6334	6415
6265	6254	6003	6045	6349	6135	6099	5915	6006	5895	5732	5722	6024	5835	5768	5794	5678	5672	5656	5664	5815	6139	5936	6149	5939	5816	5768	5696	5682	5702	5874	5956	5877	5848	5980	5919	5762	6100	6080	6251	6304	6223	5976	6006	5841	5934	6087	6170	6181	6238
6545	6031	5973	5973	6196	6150	6334	6093	5958	6040	6014	6036	5997	6101	5901	5823	5782	5707	5820	5868	5976	6036	5999	5958	5888	6011	5896	5961	5989	5849	6012	5886	5919	5978	6082	5915	5997	5935	6234	6224	6376	6401	6221	6260	6114	6077	6216	6284	6402	6318
6267	6337	5878	6111	6049	6214	6329	6238	6442	6440	6168	6094	6191	6157	5946	5852	5919	5799	5894	5919	5940	6098	5933	5967	6001	5985	5954	6007	6043	6069	6010	6201	6230	6143	6127	6063	6092	6153	6191	6326	6434	6418	6559	6436	6267	6272	6148	6429	6371	6606
6290	6101	5897	6101	6021	6229	6233	6412	6167	6320	6322	6292	6211	6309	6041	5962	5908	5851	5861	6060	6019	6037	6042	6052	6018	6061	6023	6085	6105	6091	6151	6141	6365	6162	6229	6139	6091	6365	6397	6433	6569	6596	6638	6330	6489	6361	6335	6605	6554	6504
6294	6104	6135	6085	5986	6025	6072	6224	6153	6219	6174	6237	6051	5968	5957	5853	5728	5682	5784	5925	6057	6017	6097	5951	5993	6016	5980	6261	6158	6391	6221	6279	6203	6135	6206	6109	6201	6104	6291	6416	6469	6688	6471	6437	6363	6333	6529	6651	6564	6553
6332	6308	6146	5952	6200	5937	5965	5868	6019	5973	6010	6006	6000	5862	5907	5776	5546	5704	5859	5777	5930	5934	5899	5828	5815	5835	5963	5979	6100	6151	6225	6044	6115	6204	6189	6143	5921	6123	6197	6238	6442	6303	6288	6229	6342	6447	6381	6527	6584	6494
6384	6131	6179	6022	6198	5926	6210	5932	6095	5940	6028	5973	5872	5784	5637	5477	5568	5739	5706	5921	6059	5892	5794	5733	5646	5773	5767	5762	5860	5968	5940	6092	6005	6191	6157	6092	6140	6072	6113	6180	6168	6253	6139	6253	6391	6415	6331	6391	6342	6608
6388	6380	6269	6260	5985	6073	6164	5866	5853	5923	5841	5737	5789	5771	5507	5650	5533	5648	5888	5839	5842	5788	5815	5734	5692	5760	5904	5795	5774	5880	5929	5982	6115	6017	6126	6147	6003	6011	6185	6109	6109	6172	6005	6060	6265	6197	6235	6175	6474	6417
6242	6244	6202	6603	6351	6226	5975	5820	5733	5802	5807	5770	5685	5491	5487	5277	5486	5529	5662	5614	5782	5617	5695	5772	5778	5694	5729	5807	5652	5762	5812	6009	5831	6091	6004	6085	6072	5923	5919	6024	6194	6180	5829	6058	6004	6046	5950	6013	5984	6211
6131	6384	6400	6410	6190	6289	6061	5671	5737	5713	5735	5705	5561	5496	5480	5450	5497	5430	5526	5476	5514	5514	5544	5446	5629	5530	5709	5738	5909	5769	5704	5948	5953	6070	6090	5832	5870	5824	5883	5990	5874	5978	6004	5897	6038	6069	6110	6018	6072	6020
6414	6226	6282	6355	6358	6354	5835	5670	5642	5600	5471	5556	5593	5270	5365	5317	5292	5472	5342	5629	5323	5442	5528	5531	5569	5555	5526	5651	5624	5733	5670	5881	5819	5909	5893	5913	5808	5810	5994	5859	5842	5836	5819	5740	5971	5906	6050	5912	5909	5956
6501	6284	6267	6105	6148	5988	5704	5637	5427	5484	5502	5368	5444	5293	5100	5210	5107	5185	5612	5503	5498	5439	5585	5611	5606	5647	5778	5589	5567	5732	5594	5717	5741	5685	5845	5745	5878	5986	5883	5831	6070	5906	5832	5812	5699	5795	5966	5860	5984	5930
6315	6362	6246	6245	5924	5962	5773	5501	5376	5500	5518	5563	5217	5067	5253	5290	5190	5345	5409	5510	5415	5559	5546	5688	5674	5763	5684	5766	5840	5649	5857	5808	5957	5662	5585	5730	5700	5785	5946	5979	5906	5950	5847	5874	6017	6025	5926	5896	5779	5859
6363	6503	6320	6344	6246	6047	5713	5841	5671	5699	5748	5594	5509	5277	5293	5350	5412	5438	5631	5775	5578	5696	5404	5468	5592	5696	5722	5881	5905	6012	5995	6071	5931	5973	5826	5914	5669	5658	5808	6050	5962	6010	6061	6091	6105	6131	6138	6023	5834	5888
6490	6561	6444	6409	6354	6057	6002	5934	5810	5864	5941	6008	5800	5557	5628	5444	5594	5717	5895	6092	5861	5962	5829	5730	5702	5760	5837	5990	6034	6121	6098	6167	6273	6154	6165	6141	5991	5879	5904	6033	6033	6118	5952	6103	6230	6359	6083	6210	6105	6087
6618	6355	6444	6499	6420	6253	6298	5897	5957	6137	5958	5963	6000	5794	5769	5615	5795	5936	6191	6112	6100	6021	5991	5951	5977	6113	6047	6107	6169	6179	6267	6114	6204	6015	6121	6198	6172	6257	6147	6295	6191	6053	6128	6176	6257	6347	6417	6307	6210	5943
6581	6426	6424	6460	6373	6253	6259	6093	6100	6265	6029	6093	6007	5710	5783	5620	5680	6100	6073	6080	6054	6057	5887	5876	5865	6215	6160	6105	6334	6322	6352	6260	6220	6194	5972	6264	6081	6077	6179	6126	6252	6263	6242	6402	6323	6274	6367	6312	6226	5879
6691	6406	6694	6635	6470	6371	6227	6138	6156	6165	6387	6374	6158	5868	5747	5853	5787	6061	6145	6029	6175	6072	5882	5944	5891	6101	6200	6226	6261	6390	6456	6485	6429	6548	6323	6260	6315	6278	6250	6257	6266	6259	6349	6429	6355	6708	6449	6489	6320	6187
6678	6596	6816	6648	6688	6711	6488	6493	6429	6636	6408	6604	6258	6223	5951	6113	6193	6258	6205	6106	6162	6046	6079	6093	5970	6258	6133	6306	6153	6328	6249	6359	6579	6389	6518	6466	6528	6523	6551	6408	6410	6150	6263	6266	6793	6724	6747	6623	6543	6383
6735	6681	6845	6644	6854	6747	6714	6553	6479	6467	6561	6727	6423	6354	6330	6201	6442	6273	6181	6034	6210	6101	6110	6355	6353	6376	6259	6150	6319	6191	6320	6309	6463	6356	6416	6579	6616	6675	6737	6477	6352	6361	6445	6316	6453	6559	6654	6375	6582	6591
6705	6573	6492	6646	6623	6690	6596	6494	6355	6445	6436	6383	6206	6262	6271	6100	6186	6173	6077	6063	6204	6138	6182	6207	6394	6363	6280	6238	6407	6459	6298	6458	6335	6174	6203	6252	6388	6579	6503	6664	6591	6513	6403	6319	6322	6315	6474	6447	6549	6560
6620	6501	6439	6228	6302	6439	6392	6334	6340	6367	6064	6151	6105	6191	6089	6210	5964	6021	5890	5806	5806	5929	5872	6124	6057	6169	6367	6190	6209	6252	6524	6331	6322	6296	6086	6214	6284	6513	6348	6498	6372	6268	6084	6125	6035	6426	6289	6219	6388	6288
6659	6597	6455	6348	6248	6402	6525	6322	6232	6293	6213	6209	6120	6225	6160	6108	6116	5936	5913	5872	5884	5907	5882	5832	5916	5868	5937	6006	6162	6204	5936	6116	6074	6170	6318	6282	6506	6491	6538	6276	6064	6048	6149	5892	5969	6218	6212	6344	6396	6270
6935	6601	6504	6456	6548	6431	6369	6208	6309	6074	6060	6092	6174	6252	6105	6028	5913	5869	5827	5890	6047	6049	5987	6217	6153	6106	5831	5884	6088	6030	5881	5812	5854	5888	6010	6366	6327	6401	6511	6365	6211	6032	5889	5999	6041	5851	6119	6208	6281	6273
6618	6570	6468	6387	6182	6253	6116	6143	6067	5969	6035	6002	6093	6046	5975	5949	5767	5938	6034	6094	6063	5953	6024	5985	6229	6108	6291	6061	6004	5972	5925	5870	5870	5731	5869	6190	6304	6303	6323	6475	6530	6224	6071	5902	5804	5831	5914	6161	5987	6101
6596	6257	6221	6185	6172	6158	6164	5948	6072	5722	5817	5933	5771	5754	5688	5689	5779	5870	5688	6030	5962	5954	5939	5860	6039	5906	6104	6017	6211	6112	6133	6003	5965	6144	5926	6070	6217	6233	6231	6379	6263	6121	6098	6089	5867	6048	5876	5879	6106	5961
6477	6339	6306	6152	6064	6096	6189	5845	5964	5917	5911	5920	6076	5738	5839	5738	5805	5952	5768	5977	5732	5778	5717	5666	5666	5727	5745	5895	5864	6060	6015	5980	6001	6165	6333	6362	6502	6380	6324	6321	6133	5760	5789	5782	5983	5946	6069	6124	5994	5941
6812	6441	6244	6292	6283	6176	5850	5863	5725	5898	5832	6035	5916	5809	5884	6030	5847	6060	5980	6016	6042	5962	5823	5788	5689	5585	5573	5635	5415	5635	5678	5801	5789	5885	6329	6515	6491	6510	6386	6249	6103	5823	5799	5629	5587	6046	5830	6046	6055	5670
6569	6539	6357	6233	6286	6118	5835	5756	5709	5539	5798	5881	6098	5993	5949	5792	5769	5837	6069	6135	6015	6013	5819	5852	5700	5663	5698	5638	5618	5527	5541	5608	5591	5830	5860	6065	5997	5950	6222	5957	6003	5953	5866	5842	5741	5907	5966	6099	6000	6017
6334	6220	6270	6260	6051	6068	5920	5668	5478	5582	5892	5773	5898	5965	5820	5732	5849	5926	5708	5820	5888	5786	5853	5706	5773	5817	5769	5772	5759	5834	5925	5858	5937	5853	5696	5682	5480	5601	5675	5652	5928	6029	5971	6149	5994	5922	6021	5938	6022	5840
6146	6113	5958	6220	6349	6188	6126	5935	5690	5781	5864	6058	6015	6082	6187	6029	6094	5835	6012	5762	5759	5821	5781	5719	5866	5902	5865	5793	5963	5888	5916	5989	6097	6043	5851	5594	5615	5647	5710	5650	5681	5992	6023	6122	6324	6227	6070	6180	6222	6014
6414	6124	6291	6410	6329	6430	6439	6194	6102	6135	6220	6191	6235	6413	6268	6382	6187	6226	6220	6192	6026	5924	5897	5915	5811	5753	5706	5653	5845	5859	5920	5953	6256	6219	6074	5858	5927	6022	5997	5789	5650	5841	6029	6045	6303	6362	6335	6344	6284	6244
6609	6372	6643	6443	6368	6404	6482	6260	6205	6274	6225	6306	6299	6336	6349	6381	6302	6448	6297	6259	6426	6294	6066	6151	6015	5867	5887	5832	5767	5962	5852	5900	5953	5990	5866	5772	5724	6041	5839	5904	5704	5867	5732	5952	6069	6034	6146	6277	6325	6315
6407	6576	6376	6484	6243	6327	6105	6178	6089	5988	6198	6123	6211	6314	6276	6213	6189	6172	6269	6224	6181	6268	6174	6050	6093	6067	6194	6011	6019	6006	6067	6116	5904	5922	5547	5464	5501	5696	5955	5931	5800	5970	6066	5914	5873	5850	5900	6093	6272	6505
6261	6365	6265	6240	6242	6086	6196	6202	6084	6109	6109	6060	6057	6002	6360	6053	6027	5958	6164	6108	6146	6285	5959	5892	6136	6086	6456	6377	6461	6610	6139	6176	6155	6089	6090	5799	5695	5692	5818	5996	6122	6151	6299	6139	5966	5907	5824	5997	6172	6228
6264	6057	6243	6185	6278	6200	6324	6265	6227	6214	6334	6516	6422	6390	6059	6233	6168	6287	6261	6182	6146	5999	6189	6048	6059	6162	6407	6622	6459	6530	6333	6524	6380	6585	6513	6427	6224	6190	6138	6061	6185	6363	6288	6351	6112	6248	6357	6147	6366	6386
6258	6239	6444	6200	6275	6409	6429	6607	6511	6680	6571	6663	6668	6337	6338	6235	6401	6382	6345	6397	6279	6171	6298	6003	6128	6277	6238	6393	6240	6381	6425	6529	6581	6624	6775	6556	6512	6559	6503	6325	6140	6297	6164	6115	6149	6063	6370	6360	6384	6303
6454	6384	6119	6225	6333	6303	6347	6463	6468	6523	6380	6381	6480	6271	6379	6186	6378	6492	6618	6622	6467	6615	6340	6254	6328	6497	6252	6241	6280	6170	6373	6404	6223	6082	6305	6438	6447	6658	6664	6536	6276	6118	5834	5825	6017	6053	6237	6387	6420	6440
6550	6271	6367	6084	6098	5914	5982	5971	5936	6084	5874	6238	6031	5943	6003	6029	6040	6146	6438	6436	6466	6332	6424	6172	6302	6229	6348	6325	6279	6192	6307	6059	5853	5800	5908	6149	6337	6435	6701	6354	6328	6071	5986	5893	5791	5904	6056	6089	6183	6238
6341	6001	5971	5899	5843	5802	5900	5827	5709	5803	5700	5632	5661	5760	5756	5695	5902	5873	5985	6082	6247	6096	6165	6088	6123	6096	6177	6215	6207	6282	6074	6013	6024	6267	6393	6367	6576	6450	6405	6264	6191	6143	5968	5943	6006	5802	5973	6017	5971	6136
6050	6046	5900	5940	5874	5929	5883	5931	5768	5646	5784	5682	5646	5829	5707	5802	5836	5930	5840	5944	5923	5907	5849	5971	6036	5929	6079	6185	6337	6251	6069	6205	6544	6901	6969	6969	7035	6860	6527	6491	6162	6168	6001	5946	6033	5922	6126	5931	5910	5929
6253	6115	5976	5957	6118	5992	6086	5890	5917	5950	5939	5757	5817	5830	5794	5908	6073	6096	6051	6059	6044	5947	5995	6009	5712	5892	5772	5945	6142	6155	6290	6558	7187	7544	7114	7013	7030	6903	6773	6663	6431	6291	6106	5875	5729	6061	6045	6087	6020	5883
6278	6171	6119	6196	6148	6110	6078	6014	5860	5704	5773	5775	5745	6033	5887	6225	6232	6116	6402	6137	6082	6140	6308	5998	5850	5833	6006	5889	5928	5907	6239	6645	6896	6799	6322	6004	5876	6174	6225	6632	6448	6475	6221	5782	5486	5774	5917	6087	6152	5898
6353	6178	6030	6091	5905	5857	5731	5501	5502	5491	5403	5525	5588	5692	5665	5866	5933	5987	6091	6155	6182	6261	6265	6088	6070	5966	5977	5925	5997	5910	6271	6240	6144	5733	5172	4623	4781	4983	5361	5774	6453	6604	6329	5987	5705	5712	5704	5998	6159	5898
6318	6066	6053	5973	5825	5632	5593	5290	5061	5140	5144	5206	5275	5330	5501	5547	5498	5656	5806	5817	5964	5949	6084	5975	5791	5812	5973	5994	6013	6109	6094	6279	5910	5179	4333	3995	3833	3995	4249	4715	5480	6361	6643	6447	5874	5531	5631	5808	6068	5976
6208	5892	5837	5805	5729	5614	5450	5287	5249	5260	5066	5063	5404	5293	5425	5328	5300	5409	5339	5533	5472	5871	5846	5743	5639	5511	5669	5749	5909	5966	6335	6952	6479	5420	4440	3953	3592	3473	3643	3921	4684	5794	6782	6831	6195	5826	5542	5704	5942	5872
6085	5997	5914	5947	5828	5798	5879	5615	5427	5357	5437	5416	5631	5572	5754	5666	5469	5426	5313	5652	5801	5882	5847	5657	5627	5483	5694	5833	5872	5918	6362	7289	6879	5633	4411	4066	3856	3575	3406	3504	4288	5469	6602	7114	6949	6062	5795	5970	6074	5934
6402	6195	6166	6208	6073	6095	5909	5941	5872	5763	5639	5846	5955	6003	5927	5877	5817	5869	5913	6059	6118	6159	6019	6031	5768	5583	5781	5919	5926	5668	6500	7223	6964	5205	4162	3993	3980	3770	3568	3618	4052	5277	6382	7027	7021	6566	6178	6038	6201	6113
6497	6420	6281	6294	6193	6260	6243	5975	5912	5857	5918	6160	6067	5950	6077	6085	6284	6399	6349	6375	6486	6499	6340	6257	6115	5893	5866	6016	5911	5554	6272	6985	6603	5053	3988	3956	4006	3921	3855	3978	4377	5546	6440	6780	6767	6390	6290	6250	6289	6162
6608	6234	6227	6215	6068	6020	5967	5856	5876	5901	5794	5857	5944	5870	6006	5961	6120	6224	6416	6363	6475	6442	6363	6596	6399	6367	6059	6344	6136	5795	6307	7071	6847	5339	4292	4228	4255	4172	4308	4556	5166	5796	6543	6696	6473	6354	6166	6036	6439	6470
6522	6105	6040	5859	5728	5825	5823	5636	5715	5865	5823	5781	5672	5775	5745	5946	6072	6129	6217	6389	6486	6647	6443	6497	6360	6633	6398	6699	6465	6264	6461	7185	7440	6433	5355	4976	4728	4775	5184	5547	5890	6362	6873	6750	6459	6144	6111	6134	6396	6609
6208	6126	6103	5979	5835	5781	5903	5732	5894	5958	5832	5949	5668	5756	5902	5978	6049	6074	6342	6197	6121	6144	6343	6370	6438	6662	6529	6757	6726	6532	6885	7390	7965	7556	6738	6241	5520	5464	5631	5891	6499	6904	7050	7252	6689	6320	6146	6021	6309	6398
6415	6297	6159	5974	6089	6015	6140	6112	6183	6116	6144	6048	6015	6157	6275	6209	6228	6146	6209	6128	6153	6157	6347	6206	6520	6370	6324	6554	6656	6588	6544	7131	7996	8078	7784	7088	6224	5865	5858	6148	6436	7065	7129	7076	6838	6585	6297	6045	6280	6408
6687	6535	6405	6274	6146	6262	6259	6497	6378	6225	6132	6215	6406	6421	6330	6376	6397	6447	6550	6183	6153	6281	6348	6144	6216	6087	6106	6149	6088	6372	6305	6541	7186	7722	7669	7321	6695	6274	5980	5966	6348	6732	6652	6907	6820	6445	6318	6192	6213	6116
6963	6875	6615	6483	6415	6320	6510	6594	6565	6256	6307	6281	6501	6143	6607	6638	6502	6547	6606	6595	6387	6403	6385	6615	6564	6246	6119	6026	5992	6173	6115	6166	6363	6761	7041	7371	6906	6610	6426	6382	6358	6469	6263	6295	6436	6207	6175	6325	6352	6013
7045	6864	6588	6321	6343	6247	6349	6268	6214	6142	6049	6027	6121	6163	6511	6533	6482	6446	6330	6601	6561	6407	6645	6603	6657	6319	6435	6148	6153	6355	6234	6120	6163	6276	6582	6576	6789	6857	6817	6772	6466	6379	6274	6015	6089	6124	6356	6418	6419	6150
6934	6648	6316	6361	6189	6286	6266	6062	5809	5805	5736	5855	5867	5827	5951	6224	6247	6155	6184	6167	6248	6380	6574	6661	6689	6774	6552	6508	6326	6524	6400	6332	6318	6035	6047	6245	6332	6490	6639	6746	6577	6615	6377	6310	6098	6017	6264	6286	6365	6334
6549	6120	6122	6149	5996	5919	5990	5771	5798	5759	5716	5637	5504	5577	5866	5793	5979	6008	5794	5771	5898	6117	6230	6442	6313	6645	6616	6684	6740	6759	6762	6672	6377	6334	6133	5918	5880	6017	6149	6248	6455	6672	6644	6380	6430	6312	6043	5943	5981	6219
6267	6328	5822	5858	5904	5791	5974	5961	5778	5868	5697	5668	5477	5779	5753	5791	5840	5781	5674	5456	5577	5843	6096	6171	6343	6372	6527	6554	6582	6685	6797	6820	6876	6556	6301	6077	5933	5816	5887	6201	6500	6603	6712	6910	6457	6398	6046	5916	5976	6109
6270	6232	6032	6072	5983	6218	6359	6262	5995	5962	5758	5752	5687	5882	6046	6212	6031	5776	5527	5601	5630	5797	5792	6101	6080	5879	6079	6155	6388	6538	6771	6846	6894	6711	6663	6438	6373	6154	6132	6190	6347	6446	6808	6794	6649	6473	6290	5936	5804	6075
6247	6079	6396	6241	6330	6342	6360	6440	6290	6201	6097	5927	6117	6164	6403	6136	6218	5934	5947	5868	6070	5882	5928	5825	6049	6016	5850	6022	6089	6461	6542	6614	6534	6852	6749	6764	6542	6384	6444	6300	6272	6217	6485	6684	6592	6462	6407	6176	5928	6097
6452	6459	6395	6494	6407	6538	6592	6439	6245	6292	6186	6157	6064	6418	6185	6324	6193	6299	6238	6409	6064	6152	6130	6281	6099	6097	6009	6009	6154	6104	6168	6167	6388	6348	6671	6678	6616	6539	6586	6361	6366	6010	6311	6277	6292	6342	6515	6299	6099	6130
6416	6422	6442	6406	6429	6141	6319	6242	6283	6147	6169	6110	6168	6248	6163	6179	6288	6176	5979	6067	6355	6287	6326	6431	6292	6364	6203	6317	6208	6203	5957	5814	6073	6120	6344	6352	6621	6824	6646	6557	6379	6369	6210	6151	6198	6328	6501	6235	6297	6267
6368	6085	6291	6127	6177	5943	6009	5895	6001	6052	6096	6173	6215	6191	6111	6183	6093	6180	6030	6217	6203	6334	6402	6577	6647	6572	6497	6511	6430	6279	6227	5823	5915	5846	6094	6318	6355	6662	6875	6879	6671	6431	6253	6327	6124	6172	6236	6145	6372	6325
6256	5963	6300	6022	5844	5806	5664	5589	5820	5812	6006	6170	5892	6042	6038	5857	5879	5932	6074	6076	6256	6446	6356	6589	6540	6624	6745	6645	6681	6490	6318	6263	6097	5832	6019	6113	6332	6530	6678	6738	6579	6544	6584	6262	6275	6118	6044	6192	6280	6620
5973	5843	5957	5728	5812	5888	5810	5792	5859	5956	6115	5970	6101	6068	6031	5771	5809	5835	6090	6094	6243	6111	6308	6307	6412	6839	6910	6984	6980	6764	6557	6522	6333	6208	6270	6044	6352	6151	6405	6464	6638	6771	6720	6535	6342	6208	6220	6336	6239	6435
5835	5844	5737	5936	6089	6094	6283	6201	6027	6347	6285	6396	6283	6203	5886	6003	6033	5878	5954	6071	5996	6147	5882	6116	6199	6507	6769	6844	6862	6858	6692	6615	6712	6463	6419	6367	6196	6229	6210	6300	6393	6629	6669	6657	6715	6495	6164	6194	6258	6385
5688	5690	6001	6222	6125	6358	6358	6288	6230	6457	6599	6671	6693	6206	6172	6086	5933	6081	6308	6126	6069	5983	6024	5905	5938	6146	6372	6473	6672	6540	6532	6596	6777	6751	6797	6585	6280	6253	6104	6108	6006	6124	6343	6650	6437	6507	6344	6166	6056	5961
6033	5844	6181	6167	6411	6501	6482	6403	6411	6514	6735	6861	6734	6398	6070	6199	6341	6432	6419	6381	6423	6201	5839	6002	5933	6133	6162	6240	6244	6334	6356	6485	6681	6768	6902	6836	6541	6410	6177	5852	5782	5932	6097	6159	6410	6553	6478	6097	5848	5754
6264	6316	6380	6777	6686	6419	6583	6353	6415	6452	6696	6678	6604	6491	6255	6187	6502	6506	6625	6674	6505	6230	6020	6009	6028	6158	6197	6251	5982	6032	6073	6374	6469	6561	6733	6557	6543	6389	6216	5866	5828	5860	5704	5842	6130	6361	6344	6081	5845	5808
6299	6370	6547	6657	6672	6556	6244	6273	6297	6437	6465	6407	6400	6208	6083	6202	6501	6637	6672	6628	6384	6267	6064	6129	6395	6276	6048	6266	5882	5769	5932	5920	6138	6317	6304	6512	6609	6334	6484	6279	5924	5758	5735	5601	5973	6289	6377	6256	5893	5930
6405	6528	6583	6444	6581	6073	6076	5960	6045	6193	6350	5961	5967	5828	5775	5911	5928	5987	6208	6292	6096	6129	6168	6215	6340	6269	6435	6279	5960	5783	5663	5850	5857	6067	6112	6301	6527	6514	6319	6168	5933	5861	5660	5578	5835	5905	6299	6383	6217	5833
6561	6555	6457	6502	6241	5913	5752	5678	5532	5814	5680	5675	5502	5499	5417	5467	5555	5659	5923	5879	5783	6248	6251	6234	6165	6480	6404	6231	5923	5802	5875	5753	5717	5813	5879	6004	6114	6183	6338	6170	6081	5980	5773	5500	5684	5786	5967	6222	6198	6023
6412	6482	6392	6124	5743	5676	5465	5273	5413	5386	5398	5144	5047	5054	4945	5097	5285	5376	5365	5373	5481	5539	5744	5980	6105	6196	6345	6226	6217	5953	6080	6014	5854	5758	5734	5599	5708	5783	5935	5946	6224	6031	5961	5934	5587	5579	5706	5808	5986	6007
6240	6159	6074	5922	5645	5489	5202	5289	5146	5328	5232	5066	4865	4803	4964	5080	5138	5087	4994	4811	5136	5336	5496	5798	5879	6062	6206	6145	6192	6401	6168	6015	5846	5851	5723	5620	5452	5524	5731	5756	5961	6081	6134	5845	5756	5624	5718	5706	5929	6106
5999	6029	5925	5863	5601	5517	5371	5341	5359	5258	5274	5104	4959	4920	5137	5180	5157	5068	4997	4654	4957	5147	5301	5491	5850	5761	5744	5965	6176	6285	6259	6135	6267	6103	5756	5558	5360	5340	5434	5671	5953	6163	6146	5965	5880	5657	5620	5678	5879	5977
6127	6087	6000	5941	5677	5637	5631	5604	5433	5666	5350	5442	5305	5115	5208	5245	5158	4950	4968	4862	5072	5192	5416	5462	5552	5648	5597	5768	5891	6366	6436	6333	6449	6264	5732	5606	5442	5359	5475	5498	5908	6014	6163	6089	5950	5731	5573	5611	5587	5942
5966	6195	6155	6063	6024	5924	5961	5760	5785	5729	5769	5576	5517	5561	5557	5460	5520	5220	5019	5031	5080	5161	5355	5486	5506	5434	5654	5660	5913	5997	6158	6368	6398	6312	6172	5776	5637	5223	5430	5423	5524	6019	6043	6104	6089	5712	5668	5603	5665	5847
6253	6436	6518	6384	6239	6234	6047	6233	6087	6218	6084	5967	5729	5935	6034	5756	5674	5425	5388	5356	5270	5193	5384	5325	5352	5322	5368	5479	5664	5808	6211	6152	6503	6475	6413	5908	5492	5341	5316	5429	5504	5696	6001	5968	6165	5893	5751	5754	5756	5914
6503	6609	6627	6436	6429	6520	6462	6515	6376	6325	6403	6338	6198	6061	6103	6122	6018	5869	5619	5680	5694	5350	5617	5642	5405	5345	5233	5294	5492	5545	5856	6134	6147	6385	6239	6124	5707	5688	5491	5269	5463	5635	5766	6094	6128	6024	5865	5816	5875	6080
6677	6753	6782	6726	6621	6571	6590	6670	6502	6592	6556	6500	6390	6328	6196	6138	6371	6248	6032	6014	5896	5977	5861	5913	5669	5549	5460	5385	5471	5642	5726	5866	6014	6193	6152	6252	6062	5670	5620	5574	5674	5563	5760	5771	5902	5910	5903	5827	5870	5851
6810	6633	6771	6550	6481	6678	6571	6594	6614	6641	6639	6695	6440	6378	6296	6513	6285	6422	6239	6567	6209	6421	6250	6300	6118	5924	5647	5657	5548	5622	5728	5849	5989	6219	6398	6272	6181	5810	5755	5659	5741	5662	5761	5844	5898	5821	5924	5968	5989	5954
6800	6621	6579	6542	6561	6478	6539	6380	6561	6451	6324	6389	6362	6346	6342	6281	6258	6368	6378	6477	6312	6346	6770	6226	6336	6147	6014	5812	5588	5569	5485	5843	5786	5978	6056	6242	6063	5830	6005	6160	5912	5928	5595	5605	5723	6031	6107	6239	6214	6324
6898	6679	6480	6479	6246	6448	6234	6302	6108	6169	6032	6150	6241	6023	6181	5964	6090	6148	6178	6480	6592	6827	6632	6582	6512	6307	5983	6030	5773	5744	5915	5603	5712	5654	5739	5814	6071	6169	6104	6074	5850	5497	5555	5483	5774	6133	6221	6385	6492	6529
6904	6516	6556	6178	6003	5886	5801	5679	5841	5797	5776	5882	5848	5904	5709	5707	5843	5862	6017	6217	6582	6502	6533	6532	6469	6397	6357	6059	5951	5851	5752	5696	5671	5720	5646	5917	5964	6280	6399	6258	5739	5701	5657	5815	5713	5741	5890	6020	6271	6467
6657	6210	6328	5930	5789	5394	5411	5321	5404	5365	5508	5565	5584	5542	5456	5373	5516	5614	5683	5956	6088	6300	6621	6478	6494	6352	6309	6142	6000	5878	5733	5528	5566	5513	5715	5866	5978	6293	6385	6319	6137	6332	6319	5893	5437	5402	5396	5448	5857	6067
6164	6063	5841	5625	5549	5105	5032	4958	5027	5028	5226	5290	5193	5036	5091	5089	5231	5263	5464	5496	5836	6077	6230	6254	6236	6210	6197	6191	6227	6039	5761	5472	5451	5514	5675	5654	5986	6282	6155	6298	6717	6875	6616	5569	5021	4837	5059	5382	5675	5895
6245	5862	5823	5425	5285	5064	4783	4755	4556	4684	4996	5049	4950	4949	4895	4920	4907	4893	5212	5342	5652	5699	5841	6081	6090	6088	6068	6320	6000	5779	5711	5604	5472	5482	5723	5763	5895	6050	6161	6427	7188	7052	6433	5523	5025	4888	5225	5378	5557	5772
5936	5795	5660	5301	5143	4834	4761	4578	4579	4643	4711	4797	4806	4674	4710	4687	4665	4667	4748	5140	5120	5409	5594	5750	5607	5823	5915	5809	5857	5858	5691	5720	5498	5377	5432	5510	5707	5863	5980	6392	7009	6805	5898	5149	5364	5499	5288	5539	5517	5707
6016	5830	5535	5302	5075	4702	4571	4373	4398	4642	4627	4639	4647	4688	4596	4479	4439	4546	4674	5114	5180	5268	5407	5415	5484	5556	5886	5733	5709	5789	5708	5720	5574	5443	5363	5491	5703	5702	5811	6305	6802	6639	5563	5201	5629	5776	5556	5555	5410	5724
6019	5810	5649	5443	5121	4738	4741	4426	4453	4524	4566	4578	4509	4610	4452	4491	4399	4468	4504	4732	4864	4992	5272	5300	5228	5336	5293	5470	5366	5540	5618	5630	5675	5421	5310	5364	5614	5719	5798	6098	6526	6426	5671	5195	5442	5828	5722	5485	5691	5698
6042	5779	5739	5286	5090	4857	4643	4461	4499	4481	4600	4722	4694	4571	4558	4569	4427	4526	4541	4579	4847	5044	5122	5124	5131	5202	5086	5159	5265	5639	5610	5697	5678	5515	5424	5410	5600	5519	5584	6135	6585	6387	6018	5518	5351	5473	5631	5590	5700	5673
6048	5923	5640	5336	5166	4881	4830	4655	4598	4702	4610	4697	4689	4891	4748	4797	4559	4459	4464	4555	4673	4961	5110	5122	5092	5045	5045	5081	5129	5287	5555	5818	5612	5588	5556	5392	5310	5448	5662	5966	6528	6819	6584	5825	5418	5145	5206	5216	5301	5555
5703	5685	5694	5450	5296	5023	5044	4989	4820	4703	4814	4974	4982	4888	4950	4928	4704	4676	4721	4825	4657	4899	5004	5300	5113	4987	5020	5227	5137	5476	5515	5628	5650	5744	5560	5430	5624	5534	5625	5705	6274	6584	6533	6200	5464	5104	4939	5093	5076	5122
5792	5556	5524	5671	5504	5518	5290	5091	5043	5107	5099	5199	5081	5124	5165	5086	4956	4791	4706	4879	4903	4779	5005	4929	5146	4883	4973	5110	5177	5247	5572	5719	5731	5892	5800	5646	5679	5669	5654	5748	5851	6098	6217	6330	5805	5394	5252	5007	5123	5261
5738	5603	5697	5819	5525	5520	5413	5307	5420	5443	5417	5430	5311	5409	5360	5230	5187	5062	5100	5082	4922	4920	4923	4792	5121	4957	5013	5107	5131	5153	5580	5688	5745	5688	6019	5913	5698	5764	5660	5766	5397	5619	5831	5870	5967	5615	5644	5588	5589	5405
5644	5660	5715	5585	5582	5671	5544	5607	5470	5518	5492	5614	5469	5712	5662	5599	5313	5462	5398	5242	5185	4974	5064	5001	4988	5140	5033	5115	5195	5235	5471	5565	5749	6028	6121	5836	5899	5833	5698	5757	5647	5275	5508	5902	5881	6006	5854	5751	5787	5711
5836	5562	5766	5737	5750	5508	5731	5668	5746	5686	5685	5786	5812	5831	5851	5578	5633	5531	5601	5584	5361	5412	5072	4991	5266	5229	5258	5242	5274	5252	5760	5629	6034	6015	6215	6215	6134	5983	5697	5716	5587	5597	5814	5942	6204	6088	5920	5753	5590	5418
5833	5691	5612	5740	5595	5667	5919	5819	5903	5957	5925	5919	5863	5990	5893	5893	5868	5664	5587	5572	5493	5430	5495	5284	5098	5197	5320	5340	5410	5506	5693	5861	6042	6327	6422	6355	6242	6336	5694	5752	5697	5743	5801	6104	6156	6061	5968	5623	5446	5484
6011	5835	5585	5638	5937	5904	6002	6033	5984	6159	5957	5960	5979	6242	6220	5938	5829	5928	5828	5790	5670	5770	5615	5505	5256	5310	5285	5539	5464	5603	5865	5987	6037	6334	6480	6413	6487	6180	6058	5807	5733	5805	5837	6042	6293	6200	6231	5607	5712	5613
6091	5997	5864	5931	5922	5953	6207	6281	6069	6060	6276	6198	6107	6352	6399	6114	6033	6140	5869	5883	5772	5750	5829	5606	5409	5271	5411	5441	5592	5637	5911	6168	6166	6271	6456	6632	6309	6389	6052	5897	5669	5747	5990	6187	6289	6392	6132	5889	5699	5666
6179	6108	5976	6037	6125	6137	6360	5959	6049	5918	6121	6275	6221	6234	6257	6223	6041	6100	5829	5814	5845	5779	5794	5592	5376	5372	5348	5479	5649	5799	5884	6110	6153	6229	6429	6618	6415	6155	6121	5873	5878	5721	5751	6013	6415	6397	6317	5927	5811	5647
6380	6065	6071	6063	6185	6150	6192	6060	5985	5852	6058	6082	6282	6187	6306	6113	6048	6135	5913	5904	5839	5696	5701	5461	5384	5399	5368	5400	5331	5677	6028	6173	6204	6432	6532	6572	6394	6257	6145	5864	5758	5661	5844	6106	6469	6431	6225	5890	5710	5489
6420	6132	6268	6399	6228	6284	5933	6098	5805	5821	5853	6061	6135	6115	6097	5897	5932	5859	5872	5855	5894	5613	5610	5530	5413	5312	5086	5258	5422	5513	5742	6002	6096	6376	6495	6382	6384	6281	5985	5762	5672	5685	5767	5934	6200	6342	6243	5773	5429	5368
6478	6369	6214	6374	6141	6252	6023	5945	5753	5796	5769	5836	5927	6090	5992	5778	5706	5947	5925	5842	5735	5782	5410	5428	5240	5205	5216	5409	5278	5444	5825	5862	6073	6275	6487	6477	6365	6205	5901	5787	5612	5594	5621	5971	6104	6193	6107	5689	5469	5448
6402	6335	6422	6205	6262	6187	5870	5701	5655	5725	5629	5918	5818	5729	5645	5603	5845	5799	5805	5771	5690	5505	5473	5329	5174	5151	5215	5297	5336	5506	5562	5881	6029	6128	6301	6354	6325	6198	5812	5699	5433	5504	5557	5956	5954	6022	6129	5742	5407	5395
6346	6184	6437	6178	6100	5971	5841	5593	5562	5536	5706	5821	5842	5805	5640	5627	5483	5573	5595	5622	5471	5398	5418	5281	5112	5096	5263	5179	5358	5359	5606	5792	5990	6238	6326	6405	6278	5921	5615	5541	5406	5400	5587	5850	5996	6093	5935	5618	5153	5170
6339	6113	6142	5934	6095	5913	5776	5442	5528	5667	5405	5734	5856	5573	5766	5628	5507	5601	5855	5623	5556	5252	5445	5266	5130	5095	5077	5151	5038	5285	5434	5782	6060	6302	6308	6216	6059	5923	5628	5525	5192	5609	5672	5790	5998	6061	5905	5481	5198	4974
6248	6176	6179	6094	5973	5919	5763	5556	5429	5438	5620	5554	5801	5788	5642	5730	5747	5581	5327	5513	5461	5339	5151	5264	5138	5051	5075	5019	4936	5111	5431	5744	5965	6214	6260	6338	5881	5874	5398	5315	5426	5646	5649	5655	6049	5891	5744	5443	5224	5053
6398	6304	6158	6189	6058	6025	5673	5623	5407	5456	5241	5449	5507	5523	5535	5585	5475	5456	5382	5241	5171	5083	5256	5103	5147	4953	5054	4950	5006	5123	5370	5777	5957	6372	6251	6051	5792	5587	5432	5320	5438	5470	5658	5781	6084	5779	5628	5450	5037	5078
6040	6430	6095	6093	6017	6006	5769	5572	5442	5453	5178	5325	5268	5367	5413	5498	5283	5341	5297	5268	5170	5195	5154	5010	5143	5148	5159	5040	4999	5232	5496	5899	6043	6269	6265	6011	5922	5444	5387	5252	5479	5605	5929	5964	6032	5744	5630	5537	5120	4929
6090	6184	6267	6024	5962	5791	5642	5617	5299	5256	5416	5266	5326	5328	5217	5310	5287	5425	5369	5242	5254	5086	5146	5083	5150	5375	5164	5166	5260	5300	5594	5808	6109	6341	6209	6031	6025	5496	5387	5321	5630	5834	5955	6180	6136	5974	5556	5588	5358	5152
6172	6027	5962	6061	5898	5859	5760	5553	5543	5517	5480	5297	5309	5196	5243	5305	5318	5604	5379	5312	5187	5079	5198	5079	5189	5185	5420	5329	5425	5584	5900	6135	6207	6296	6300	6079	6028	5764	5768	5767	5857	5922	6079	6166	6278	6348	6192	5838	5423	5043
6060	5945	5994	6104	5827	5794	5698	5577	5534	5458	5361	5290	5304	5230	5221	5343	5506	5359	5530	5312	5290	5145	5127	5069	5223	5376	5681	5451	5640	5792	6080	6056	6306	6326	6353	6381	6099	5901	5919	6003	6118	6261	6256	6490	6497	6436	6206	5791	5658	5514
6103	5941	5951	5902	5853	5743	5708	5472	5329	5378	5485	5388	5353	5308	5274	5228	5401	5296	5403	5545	5364	5216	5224	5042	5309	5422	5593	5848	6006	6133	6245	6132	6214	6202	6204	6146	6244	6112	6068	6021	6092	6405	6226	6473	6505	6453	6081	5896	5803	6341
6100	6001	5871	5898	5743	5671	5641	5395	5442	5551	5454	5494	5408	5371	5145	5134	5049	5267	5348	5349	5246	5247	5113	5074	5282	5606	5890	6002	6014	6273	6225	6160	6204	6127	6126	6056	6161	6075	5912	6033	6271	6221	6434	6505	6378	6205	5963	5951	6310	6900
6267	5998	5765	5780	5800	5604	5541	5432	5418	5494	5523	5547	5329	5283	4932	5206	5153	5316	5399	5574	5237	5215	5234	5345	5538	5795	6031	6060	6284	6276	6223	6199	6338	6161	6117	6049	6132	5967	6039	6177	6293	6257	6473	6691	6285	5989	5933	6174	6327	6936
6297	6157	6096	5934	5703	5638	5707	5523	5534	5527	5693	5513	5285	5240	5209	5058	5249	5284	5402	5285	5210	5380	5183	5521	5687	5899	6155	6200	6184	6491	6472	6191	6273	6163	6127	6090	6091	5938	6007	6190	6311	6300	6435	6254	6045	6121	6257	6214	6576	6689
6288	6130	6054	5885	5680	5639	5460	5418	5393	5411	5449	5474	5469	5190	5213	5109	5269	5359	5397	5280	5326	5588	5487	5812	5805	6088	6418	6272	6330	6098	6262	6319	6150	6096	6129	6032	5888	5939	5940	6255	6337	6239	6342	6216	5875	6238	6309	6298	6095	6560
6297	6195	6028	5935	5648	5638	5523	5458	5282	5319	5328	5167	5231	5419	5163	5189	5350	5448	5351	5399	5655	5539	5686	5950	5983	6475	6567	6278	6215	6222	6201	6294	6278	6033	6071	6015	6037	6031	6092	6304	6312	6312	6355	5995	6113	6234	6375	6210	6104	6738
6432	6147	6144	6063	5808	5616	5593	5326	5318	5339	5413	5204	5339	5440	5435	5294	5477	5621	5613	5572	5656	5825	6036	6152	6284	6342	6556	6341	6181	6133	6227	6144	6031	6095	5881	6048	5926	6082	6143	6407	6505	6494	6404	6198	6051	6499	6551	6260	5766	6713
6750	6399	6280	6098	6173	5844	5842	5621	5483	5376	5367	5443	5301	5500	5437	5505	5526	5669	5531	5808	5842	5822	6102	6187	6376	6497	6631	6258	6265	5925	6075	6000	5943	5924	5889	5902	5990	6056	6459	6455	6648	6400	6286	6099	6014	6477	6820	6276	5969	6385
6822	6524	6426	6498	6429	6242	5956	5681	5576	5490	5523	5212	5335	5563	5474	5478	5501	5626	5815	5879	5872	6048	6182	6182	6330	6511	6425	6327	6057	6036	5811	5736	5828	5807	5771	5867	5915	5881	6293	6485	6597	6515	6367	5970	6005	6423	6808	6656	6015	6069
7343	6998	6836	6678	6604	6396	6054	5678	5647	5541	5453	5557	5605	5479	5382	5504	5578	5499	5877	5831	5830	5989	5977	6129	6350	6313	6274	6228	5965	5825	5757	5574	5747	5599	5708	5874	5998	6241	6318	6466	6293	6205	6070	6010	5879	6329	6947	7274	6645	6022
7378	7399	7157	6933	6799	6475	6220	5999	5726	5640	5589	5784	5608	5496	5367	5488	5461	5555	5735	5911	6142	6225	6200	6130	6137	6087	5995	5772	5983	5738	5659	5727	5774	5646	5849	5835	5982	6157	6193	6443	6341	6196	5977	5907	5845	6260	6953	7092	7119	6225
7639	7427	7362	6900	7122	6564	6327	6089	5829	5977	5691	5768	5983	5808	5710	5524	5620	5719	5865	5907	6151	6324	6244	5908	5813	5841	5686	5647	5789	5600	5577	5563	5586	5613	5795	6038	6097	6258	6237	6409	6037	5984	5846	5770	5950	6208	6664	7041	7009	6655
7614	7285	7339	7233	7144	6830	6394	6234	6117	6143	6211	6125	6118	5952	5812	5703	5725	5822	5892	6196	6145	6286	6016	5906	5635	5588	5569	5546	5542	5548	5560	5526	5701	5802	5790	5986	6196	6385	6256	6032	5947	5796	5653	5713	6025	6020	6365	6556	6577	6531
7563	7512	7496	7283	7031	6859	6442	6416	6307	6394	6265	6175	6254	6182	5940	6048	5738	6025	6075	6329	6308	6068	6015	5821	5573	5480	5652	5613	5719	5662	5673	5891	5668	5891	5931	6147	6021	6170	6169	6088	5933	5638	5468	5767	6120	6209	6409	6500	6549	6459
7516	7387	7505	7380	7221	6854	6509	6356	6501	6515	6484	6440	6331	6484	6076	6052	6009	6098	6225	6060	5982	6054	5806	5858	5670	5613	5642	5656	5591	5828	5743	5942	6156	6154	6211	6123	6187	6120	6137	5808	5889	5748	5824	5750	5994	6330	6610	6563	6850	6734
7387	7258	7332	7327	7126	6915	6700	6616	6417	6580	6449	6460	6461	6249	6314	6185	6180	6160	5976	6011	6035	6044	6139	5944	5914	5608	5758	5686	5879	5884	6083	6241	6326	6352	6298	6151	5959	5856	6148	5799	5889	5820	6045	6201	6395	6398	6641	6597	6764	6837
7171	7039	7031	7138	6793	6721	6596	6509	6412	6510	6443	6474	6190	6218	6162	6043	6190	6067	5933	5894	5979	5934	5957	6037	6013	5840	5785	5835	5841	6261	6294	6466	6615	6603	6509	6303	6011	5823	5875	5924	5968	6391	6201	6400	6408	6549	6531	6772	6909	6955
6943	7012	6935	6984	6709	6512	6540	6470	6286	6412	6270	6238	6027	6111	6061	6023	5981	5809	5830	5819	5876	5896	5824	6200	6090	5978	5973	6032	6187	6404	6538	6834	6908	6639	6750	6194	6085	5866	5976	6085	6326	6537	6863	6512	6440	6503	6704	6584	6971	7058
6888	6882	6740	6625	6706	6472	6248	6296	6404	6218	6347	6181	6092	5933	6072	6251	6005	5918	5878	5992	5966	5948	6243	6262	6401	6403	6330	6383	6684	6822	6840	7015	6975	7009	6534	6275	6283	6032	6150	6455	6675	6874	6806	6783	6572	6524	6785	6857	7147	7370
7063	6887	6714	6685	6594	6571	6471	6403	6451	6434	6350	6292	6137	6269	6304	6322	6180	6047	6083	6164	6056	6214	6494	6651	6623	6817	6770	6625	6734	6784	6876	6975	7068	6877	6838	6396	6173	6333	6583	7075	7241	7397	7210	6776	6642	6546	6802	7122	7445	7675
6786	6845	6817	6653	6611	6567	6655	6531	6502	6436	6489	6434	6477	6280	6433	6467	6424	6349	6400	6373	6445	6583	6893	7119	7169	6954	6934	6717	6729	6819	6893	6917	6925	6897	6835	6604	6503	6625	7024	7266	7411	7477	7436	6942	6820	6756	6979	7472	7785	7773
7201	6892	7021	6810	6911	6824	6876	6844	6773	6671	6721	6670	6570	6603	6639	6628	6623	6552	6720	6809	6640	6857	6880	7096	7133	7105	7133	6759	6827	6902	6877	7103	6826	6884	6725	6619	6831	6789	7129	7499	7608	7496	7112	6954	6789	6938	6955	7509	7820	7855
7201	7154	7040	7336	7234	7258	7037	6923	6889	6875	6960	6951	6863	6923	6740	6981	6876	6771	7013	7079	6884	7026	7176	6918	6987	6844	6855	6710	6773	6656	6902	7027	7031	6792	6647	6701	6760	6861	7328	7363	7498	7353	7254	6617	6581	6582	7112	7212	7523	7672
7445	7381	7357	7552	7512	7467	7147	6990	6980	7110	7154	6986	6885	7052	7200	6988	6973	6957	7087	7010	7000	6947	6968	6953	6713	6774	6601	6600	6663	6933	7007	7012	6966	6745	6675	6901	6819	6904	7290	7356	7305	7345	6848	6682	6447	6907	6924	7069	7436	7483
7186	7217	7433	7437	7547	7508	7517	7336	7059	7128	7069	7314	7147	7163	7141	7018	6826	6997	7215	7123	6904	6957	6892	6826	6782	6597	6472	6665	6647	6870	6991	7373	7152	7204	6936	6728	6913	6969	7074	7282	7103	6917	6926	6736	6774	6730	6923	7293	7456	7525
7249	6987	7272	7276	7467	7345	7410	7268	7196	7179	7072	7134	7138	7243	7102	7274	6940	6836	6820	6972	6814	6723	6924	6584	6671	6382	6473	6873	7027	7093	7240	7463	7376	7149	7062	6800	6757	6789	6767	6990	7157	7202	7013	6954	6786	6823	6929	7043	7338	7260
6883	6701	7040	7046	7182	7203	7154	7045	7003	7047	6941	6979	6922	6862	6909	6949	6906	6831	6757	6717	6701	6592	6565	6623	6669	6549	6626	6944	7030	7330	7314	7608	7533	7301	7089	6926	6768	6571	6932	6926	7031	7224	6947	6912	6691	6783	6823	7004	7069	7380
6608	6402	6604	6837	6828	6867	6826	6822	6717	6702	6665	6606	6702	6557	6641	6507	6599	6581	6430	6669	6603	6639	6459	6388	6420	6639	6768	6999	7074	7242	7345	7354	7466	7191	7036	6893	6534	6579	6775	6913	6986	7124	6797	6845	6499	6456	6646	6947	7078	7401
6622	6409	6455	6547	6614	6628	6499	6642	6561	6429	6697	6407	6354	6352	6124	6442	6574	6607	6559	6705	6565	6434	6435	6565	6616	6918	6727	6879	6914	6962	7080	7095	7061	6996	7039	6653	6569	6688	6639	6919	7105	6976	6674	6712	6756	6481	6481	6464	7002	7204
6891	6471	6649	6593	6565	6694	6645	6536	6555	6373	6437	6268	6406	6129	6015	6366	6626	6676	6753	6615	6831	6788	6733	6817	7012	7007	6986	6885	6870	6792	6792	6585	6614	6599	6694	6636	6488	6516	6546	6843	7098	6865	6706	6717	6525	6490	6677	6717	6806	6949
7175	6897	6837	6609	6738	6699	6701	6759	6679	6627	6607	6416	6259	6168	6373	6365	6922	7065	6897	7004	7017	6966	6782	7024	7167	6966	6919	6872	6596	6397	6345	6346	6562	6613	6673	6444	6615	6644	6649	6775	6841	6700	6657	6656	6522	6626	6579	6666	6982	6772
7527	7320	7066	7042	6866	7034	6870	6875	7054	6670	6600	6471	6521	6371	6482	6720	6973	7294	7351	7287	7008	6891	6772	6882	6986	6941	6611	6501	6326	6184	6208	6298	6481	6652	6859	6875	6823	6782	6857	6762	6621	6788	6719	6788	6610	6695	6627	6621	6788	6682
7673	7463	7286	7077	6803	7069	6919	7101	6987	7063	6835	6498	6485	6487	6646	6917	7147	7256	7303	7269	7158	6827	6895	6826	6671	6512	6505	6322	6147	6221	6340	6639	6764	7154	7206	7189	6978	6784	6447	6488	6633	6853	6787	6932	6802	6745	6440	6359	6393	6411
7773	7346	7008	6997	6756	6961	7318	6985	7013	7089	6850	6735	6508	6644	6676	7006	7009	7023	7124	7026	6863	6767	6723	6485	6557	6422	6323	6240	6235	6273	6480	6783	6976	7327	7284	7064	6547	6437	6157	6427	6494	6987	7151	7147	6975	6733	6370	6210	6096	6620
7334	7128	6870	6756	6672	6630	6991	7004	6854	6839	6656	6646	6377	6524	6293	6682	6585	6762	6687	6468	6425	6483	6432	6489	6402	6328	6259	6176	6262	6470	6759	6819	6952	7233	7135	6819	6323	6028	6030	6309	6524	7005	7383	7165	7161	6557	6513	6055	6233	6706
7192	6949	6664	6446	6408	6500	6810	6712	6490	6766	6520	6399	6050	6095	6151	6300	6117	6355	6078	6244	6065	6341	6529	6465	6391	6399	6533	6305	6451	6529	6671	6792	6976	6951	6683	6329	6020	5885	5954	6254	7040	7110	7250	7206	6966	6547	6208	6379	6164	6732
7090	6848	6714	6431	6327	6370	6537	6407	6595	6514	6293	6239	6174	5952	5987	5946	6077	6020	6167	6060	6227	6380	6685	6739	6686	6578	6517	6349	6301	6604	6724	6798	6660	6710	6515	6146	5897	6053	6204	6457	6961	7092	7226	7072	6782	6281	6244	6139	6513	7003
7534	7259	6806	6558	6545	6600	6899	6885	6842	6649	6657	6598	6479	6444	6449	6245	6283	6306	6434	6340	6574	6714	6889	6957	6694	6705	6508	6502	6443	6454	6444	6403	6591	6433	6363	6329	6313	6287	6596	6552	7161	7089	6987	6831	6667	6280	6257	6367	6570	7042
7818	7719	7312	6924	7077	7114	7090	7252	7104	7100	7109	6992	6927	6952	6883	6699	6683	6653	6764	6907	6939	6990	7200	7033	6875	6529	6416	6169	6348	6346	6262	6429	6435	6483	6508	6536	6287	6404	6447	6760	7029	7017	6899	6778	6760	6598	6501	6516	6855	6898
7998	7842	7387	7336	7472	7274	7379	7528	7363	7332	7165	7047	7273	6870	7021	6831	6851	6691	6859	6841	6919	7012	7059	6821	6744	6489	6322	6355	6357	6356	6311	6448	6383	6509	6769	6463	6611	6417	6532	6461	6704	6789	6825	7074	6973	6936	6799	6805	6866	7056
7852	7580	7463	7490	7370	7420	7239	7277	7110	7277	7076	7070	6905	6855	6949	6775	6674	6548	6543	6563	6553	6665	6651	6503	6508	6259	6295	6392	6366	6485	6743	6604	6726	6689	6712	6664	6715	6433	6560	6613	6672	6886	7086	7221	7038	6844	6949	6670	6618	6983
7515	7123	7333	7029	7131	7094	7041	6993	6900	6898	6869	6722	6680	6525	6413	6493	6180	6353	6385	6314	6278	6279	6429	6193	6211	6218	6264	6692	6718	6683	6806	6679	6650	6545	6623	6451	6675	6484	6458	6621	6947	6975	7152	7079	7106	6906	6914	6677	6647	6854
7229	7227	7084	7057	6924	6934	6900	6697	6411	6547	6384	6453	6485	6481	6214	6134	6155	6150	6163	6269	6230	6281	6354	6266	6352	6537	6547	6742	7018	6846	6683	6594	6538	6358	6430	6316	6475	6464	6603	6647	6691	6849	6905	6930	6912	6954	6791	6832	6951	6656
7160	6939	7207	6982	6688	6720	6584	6538	6439	6383	6302	6333	6318	6423	6261	6046	6225	6047	6224	6266	6473	6327	6322	6221	6538	6438	6808	6860	6850	6582	6522	6369	6187	5966	6051	6237	6559	6533	6656	6875	6876	6708	6800	6889	6586	6892	6663	6915	6683	6612
7462	7406	7375	7098	7146	6675	6667	6510	6295	6596	6470	6482	6513	6304	6377	6272	6484	6478	6461	6592	6551	6495	6393	6425	6332	6581	6851	6767	6871	6460	6430	6274	6015	6015	6381	6436	6664	6766	6838	6691	6716	6622	6728	6848	6812	7004	6819	6880	6823	6451
7586	7619	7538	7328	7107	6926	6624	6590	6610	6642	6788	6898	6738	6495	6542	6424	6740	6752	6743	6845	6837	6504	6599	6307	6194	6407	6581	6643	6739	6439	6273	6306	6210	6320	6558	6607	6926	7046	7003	6563	6431	6505	6396	6758	6852	7128	6999	7045	6717	6563
7612	7462	7425	7381	6913	6759	6666	6578	6727	6849	7014	6929	7019	6665	6616	6825	6732	6784	6802	6722	6739	6681	6315	6203	6036	6372	6539	6608	6659	6556	6362	6406	6216	6311	6584	6948	7114	7104	6857	6458	6454	6114	6366	6658	6762	7092	6933	7138	6789	6372
7166	7525	7209	6894	6745	6804	6534	6524	6470	6483	6849	6673	6474	6560	6439	6273	6389	6446	6632	6479	6464	6407	6072	5981	6126	6212	6379	6730	6842	6740	6637	6464	6399	6271	6710	6826	6966	6983	6754	6573	6299	6279	6553	6612	6818	7103	6905	6835	6675	6530
7387	7222	7260	6791	6437	6492	6426	6262	6488	6460	6433	6296	6241	6141	6096	6105	6106	6180	6279	6188	6484	6261	6199	6063	6040	6446	6678	6848	6889	6766	6637	6450	6181	6238	6541	6735	6810	6961	6863	6598	6347	6243	6461	6672	6935	7027	7049	6770	6692	6456
7482	7606	7149	6863	6636	6408	6354	6384	6349	6425	6289	6199	5989	6057	5765	5981	6133	6359	6332	6467	6558	6375	6194	6198	6244	6483	6596	6791	6701	6570	6426	6192	6133	6147	6326	6759	6873	6791	6639	6517	6517	6443	6605	6888	7003	7195	7357	7053	6769	6190
7831	7610	7495	7138	6694	6586	6661	6732	6513	6631	6513	6538	6279	6201	6079	6124	6315	6304	6465	6565	6500	6391	6423	6481	6443	6633	6561	6502	6519	6124	6228	6084	6240	6196	6424	6585	6773	6859	6751	6539	6337	6353	6534	6689	7060	7111	7341	7092	6484	6228
7893	7879	7813	7223	7119	6870	6713	6681	6818	6769	6703	6688	6503	6329	6091	6173	6269	6506	6580	6825	6541	6359	6427	6279	6322	6336	6403	6215	6123	5987	6186	6211	6190	6419	6509	6844	6769	6786	6530	6278	6232	6471	6644	6885	7109	7216	7125	6818	6342	5945
7838	7858	7764	7337	7073	6847	6886	6793	6684	6641	6687	6683	6437	6334	6299	6282	6398	6497	6634	6575	6554	6416	6488	6333	6342	6565	6460	6414	6323	6061	6389	6349	6517	6529	6722	6781	6827	6538	6477	6468	6363	6493	6699	6866	7158	7139	6985	6654	6259	6046
7565	7547	7454	7089	6806	6779	6854	6806	6758	6518	6559	6512	6574	6273	6430	6227	6337	6341	6442	6513	6394	6521	6455	6404	6648	6628	6657	6497	6744	6504	6473	6318	6466	6600	6665	6582	6568	6707	6550	6647	6562	6811	7026	7194	7072	7117	6890	6727	6242	6344
7592	7593	7355	7102	6990	6808	6830	6853	6619	6566	6638	6449	6324	6420	6259	6371	6324	6590	6464	6529	6499	6842	6747	6921	6966	6845	6867	6847	6730	6601	6542	6514	6587	6616	6744	6813	6667	6815	6633	6687	6781	7077	7047	7232	7049	6983	6893	6735	6396	6371
7910	7585	7478	7375	7067	6986	6920	7013	6868	6822	6854	6813	6578	6692	6638	6499	6704	6683	6809	6636	6852	6621	6766	7005	6877	6863	6766	6634	6666	6556	6602	6720	6634	6781	6794	6942	6789	6779	6647	6994	7072	7139	7124	7345	7060	7219	6810	6960	6748	6555
7992	7775	7676	7584	7343	7412	7362	7133	7225	7265	7124	6993	6994	6955	6916	6874	6972	7035	6755	6723	6810	6797	6800	6924	6751	6649	6660	6432	6425	6481	6718	6658	6730	7033	7095	6831	6677	6701	6694	7002	6902	7047	7003	7194	7028	7102	6850	6640	6769	6778
7412	7464	7564	7576	7529	7337	7421	7421	7408	7181	7095	6943	7100	6886	6979	7114	7001	7027	6836	6874	6696	6772	6702	6578	6742	6487	6506	6481	6603	6451	6676	6889	7101	7147	6873	6801	6757	6686	6687	6832	7072	7219	7248	7143	7066	7023	6903	6667	6844	6852
7108	7241	7118	7133	7262	7204	7144	7251	7286	7041	6951	6894	6690	6741	6794	6854	6817	6851	6710	6648	6730	6754	6554	6600	6730	6570	6578	6476	6646	6743	6828	7076	7184	7062	6769	6716	6633	6682	6714	6898	7051	7210	7252	7328	7068	6916	6757	6677	6827	7108
6917	7014	6892	6966	7053	7152	7019	7043	6626	6814	6765	6501	6570	6538	6614	6663	6642	6526	6686	6831	6927	6900	6927	6916	6776	6544	6722	6808	6590	6589	6876	6912	7124	6958	6857	6667	6795	6789	6961	6941	7297	7189	7259	7143	6761	6782	6738	6915	6916	7019
7331	7096	7032	7222	7299	7180	7154	6929	7069	6817	6768	6878	6790	6743	6760	6750	6802	6820	7001	7028	7260	6998	7167	7054	6785	6637	6575	6606	6641	6724	6910	6972	7132	7130	6859	6915	6799	6775	6987	7014	7290	7185	7163	6816	6613	6712	6681	6728	6938	7063
7465	7203	7163	7266	7413	7359	7387	7152	6980	7054	7113	6953	6809	6957	6840	6745	6871	6929	7071	7109	7166	7213	7250	7218	6668	6559	6419	6528	6767	6809	6816	6839	7060	7065	6969	6798	6675	6870	6956	6989	7188	7092	6901	6656	6552	6587	6627	6705	6910	6815
7244	6983	7229	7161	7148	7143	7060	7099	7046	6885	6598	6799	6873	6739	6643	6642	6598	6701	6845	7082	6932	6860	6843	6635	6577	6481	6404	6579	6442	6605	6803	6906	6956	6927	6738	6526	6576	6620	6722	7034	7073	7034	6974	6737	6423	6408	6303	6637	6538	6848
7018	6981	6981	6883	7087	6922	6873	6682	6551	6579	6617	6548	6430	6449	6222	6398	6212	6283	6592	6567	6488	6406	6518	6407	6536	6640	6598	6471	6445	6546	6756	6722	6736	6510	6479	6249	6236	6335	6766	6862	6834	6946	6672	6501	6279	6201	6273	6342	6344	6785
7258	7201	7203	7166	7033	6999	6747	6520	6322	6376	6442	6368	6334	6384	6275	6327	6292	6307	6469	6517	6566	6610	6634	6547	6468	6428	6429	6384	6430	6395	6443	6548	6401	6222	6083	6127	6043	6313	6347	6640	6696	6692	6423	6228	6176	6012	6112	6233	6393	6585
7748	7567	7563	7352	7307	7171	6827	6698	6417	6462	6416	6459	6410	6455	6334	6541	6476	6411	6525	6596	6613	6679	6529	6448	6489	6242	6353	6344	6331	6348	6462	6531	6252	6068	6015	5962	6015	6186	6245	6445	6566	6289	6327	6270	6201	6221	6210	6233	6386	6413
7806	7930	7633	7327	7249	7005	6849	6587	6474	6352	6409	6448	6206	6377	6165	6222	6367	6406	6455	6204	6192	6215	6433	6366	6285	6161	6239	6237	6387	6292	6331	6401	6324	6168	6055	6047	5961	5935	6222	6157	6320	6251	6392	6266	6331	6387	6239	6442	6339	6631
7651	7356	7377	7239	7037	6825	6657	6261	6155	6211	6368	6205	6026	6133	5947	5939	5953	6013	5836	6039	6055	6027	6055	6216	6148	6020	6201	6276	6309	6308	6437	6397	6342	5933	6088	6027	5874	5969	6173	6210	6382	6260	6304	6313	6348	6171	6107	6299	6237	6425
7604	7496	7342	6948	6850	6726	6541	6418	6286	6157	6032	6090	5978	5914	5909	5890	5942	5899	5980	6066	6078	6162	6059	6145	6049	6203	6308	6370	6473	6418	6387	6337	6057	6019	5914	5843	6059	6056	6215	6292	6286	6401	6421	6323	6424	6359	6370	6301	6432	6467
7760	7355	7138	7215	7066	6826	6470	6494	6388	6371	6535	6567	6307	6247	6035	6095	6042	6156	6186	6221	6337	6208	6400	6333	6260	6321	6268	6409	6314	6446	6228	6161	6190	6023	6019	6195	6262	6266	6372	6262	6421	6369	6394	6482	6467	6409	6308	6372	6388	6604
7652	7460	7260	6965	6888	6897	6654	6647	6691	6792	6749	6672	6640	6413	6497	6278	6280	6195	6497	6597	6365	6619	6620	6432	6585	6428	6414	6535	6661	6465	6344	6300	6251	6357	6233	6229	6459	6670	6529	6740	6514	6470	6566	6678	6742	6575	6501	6450	6418	6575
7148	7034	6927	6816	6793	6681	6466	6644	6810	6952	6859	6996	6722	6527	6290	6325	6285	6426	6708	6738	6591	6743	6490	6521	6412	6596	6764	6745	6932	6760	6556	6558	6663	6422	6416	6530	6849	6874	6868	6789	6802	6738	6671	6647	6839	6880	6798	6753	6760	6866
6868	6727	6735	6708	6666	6529	6625	6489	6715	6862	6899	6984	6835	6613	6328	6439	6541	6804	6894	6973	7012	6902	6863	6771	6660	6858	7010	7012	7151	6912	6723	6795	6734	6758	6830	6935	7182	7218	7100	6957	6924	6986	6859	6903	6896	7154	6999	7022	7030	7124
6941	6754	6849	6755	6832	6683	6866	6876	6869	6999	7201	7079	6946	6838	6748	6671	6767	7107	7308	7372	7167	7027	7048	6776	6702	6701	6961	7096	7081	6925	6839	6649	6794	6860	6999	7322	7471	7360	7528	7362	6950	6960	6904	7064	7274	7149	7342	7321	7224	7171
7008	6875	6764	6745	6767	7180	7000	7032	7153	7161	7116	7223	6966	7038	7002	6756	7242	7418	7542	7558	7326	7287	6929	6761	6800	6668	6897	6937	6781	7002	7010	6803	6830	7090	7271	7451	7622	7771	7546	7448	7262	7040	7174	7021	7220	7361	7416	7567	7417	7326
6852	6947	6789	6691	6943	7261	7406	7344	7128	7047	6982	6819	6974	6915	6843	6975	7101	7208	7343	7186	7016	7082	7095	6829	6653	6843	6740	6863	6807	7015	7118	6916	6770	6991	7104	7390	7669	7657	7691	7559	7169	7022	6936	7140	7234	7335	7455	7540	7409	7508
7317	6979	6821	6785	6934	7246	7091	7142	6989	6725	6770	6643	6623	6768	6831	6983	6956	7046	7111	7106	6831	6952	6766	6643	6726	6540	6856	6843	6777	7165	6894	6735	6702	6701	6931	7174	7328	7646	7489	7345	7183	7003	6909	7016	7121	7279	7461	7467	7441	7356
7328	7073	7042	6989	7043	7007	7017	7234	6963	6743	6650	6527	6583	6832	6841	6763	6865	6876	6913	6968	6535	6641	6594	6570	6574	6719	6755	6918	6824	6839	6771	6735	6452	6533	6691	6846	6954	7150	7182	7295	7088	6865	6665	6824	6916	7271	7201	7381	7335	7150
7562	7323	7139	7346	7302	6959	6923	6872	6723	6694	6502	6659	6608	6599	6581	6686	6695	6619	6644	6420	6407	6383	6476	6364	6541	6250	6586	6593	6521	6618	6553	6354	6390	6263	6304	6675	6738	6803	7064	6988	6846	6776	6715	6589	6697	7025	6972	7042	7087	6842
7521	7291	7193	7110	6983	6780	6860	6594	6599	6438	6204	6415	6491	6441	6436	6396	6423	6320	6309	6219	6270	6146	6212	6198	6429	6335	6427	6336	6402	6410	6290	6406	6242	6037	6174	6188	6407	6938	6820	6787	6605	6480	6296	6372	6435	6664	6716	6834	6983	6806
7478	7408	7113	7170	6785	6740	6687	6419	6283	6264	6161	6114	6245	6219	6134	6277	6213	6182	5928	5907	5946	6009	5877	6032	6143	6226	6278	6157	6146	6240	6239	6176	6047	5867	5913	6111	6256	6370	6469	6595	6486	6500	6359	6224	6283	6462	6610	6493	6569	6518
7516	7372	7353	7098	6704	6708	6482	6498	6303	6430	6219	6246	6120	6101	6147	6161	6160	6182	6062	5848	5817	5887	6071	6125	6381	6236	6170	6095	6091	5996	6199	6174	5892	5927	5887	6109	6102	6314	6396	6479	6477	6296	6221	6126	6012	6089	6033	6318	6622	6317
7389	7481	7379	7017	6814	6331	6340	6409	6387	6263	6152	6115	5741	5936	6002	6096	6210	6125	5907	6014	5927	5865	6110	5929	6153	6255	6189	6044	5997	6047	6034	6097	6217	6085	6076	6016	5998	6114	6247	6237	6613	6322	6266	6016	6038	5959	6196	6083	6160	6191
7316	7544	7323	7059	6506	6362	6192	6315	6255	6302	6154	6032	5936	5806	5857	6199	6144	6219	6093	6048	6058	5886	6016	6414	6256	6408	6328	6394	6175	6335	6194	6228	6303	6292	6343	6117	6175	6224	6204	6209	6295	6286	6209	5974	6048	5946	5973	6006	6036	6188
7262	7239	7362	6904	6584	6228	6318	6094	6172	6039	5999	5828	5718	5870	5895	6120	6408	6292	6176	6190	6134	6179	6222	6337	6498	6444	6473	6494	6490	6385	6318	6433	6520	6454	6640	6548	6382	6462	6190	6223	6158	6253	6112	6051	6038	5956	5848	6106	5780	6129
7256	7277	7191	6914	6729	6244	6081	6159	5931	6132	6017	5878	5921	5736	5937	6195	6243	6407	6238	6167	6158	6187	6195	6475	6550	6754	6819	6886	6617	6662	6400	6624	6555	6441	6638	6700	6459	6632	6500	6258	6237	6075	6197	6180	6072	5848	6011	5986	6140	5974
7263	7326	7187	6828	6555	6326	6198	6110	6015	6195	5985	6034	5836	5900	6055	6130	6453	6387	6083	6189	6276	6222	6249	6566	6621	6733	6980	6743	6602	6709	6642	6586	6516	6677	6501	6740	6716	6529	6470	6283	6091	6196	6197	6128	6199	6259	6234	6092	6110	6081
7203	7214	7080	6793	6645	6141	6332	6222	6147	6232	6105	5943	6009	5968	5939	6204	6101	6380	6189	6169	6122	6248	6278	6354	6668	6853	6938	6847	6805	6738	6486	6610	6644	6729	6670	6728	6710	6830	6723	6517	6357	6113	6380	6290	6368	6452	6263	6389	6070	6144
7138	7192	7097	6810	6488	6414	6286	6157	6265	6348	6339	6082	5982	6169	6202	6300	6224	6492	6477	6061	6247	6240	6358	6296	6552	6698	6702	6989	6919	6659	6540	6650	6601	6623	6694	6887	6720	6754	6664	6750	6485	6460	6354	6473	6543	6587	6566	6457	6425	6269
7153	7296	7004	6927	6700	6576	6509	6567	6519	6596	6481	6238	6215	6198	6447	6415	6447	6176	6382	6271	6260	6436	6560	6449	6618	6735	6789	6824	6890	6554	6655	6691	6681	6788	6811	6835	6841	6921	6825	6655	6498	6401	6426	6700	6736	6849	6590	6667	6702	6506
7139	7241	6848	6848	6704	6646	6711	6673	6711	6749	6774	6428	6405	6474	6557	6559	6445	6473	6525	6527	6591	6643	6452	6624	6460	6540	6617	6853	6888	6839	6830	6641	6684	6825	6983	7060	7041	7045	6788	6717	6506	6635	6471	6566	6957	6959	6944	7069	6853	6768
7051	6806	6889	6740	6704	6731	6764	6722	6897	6818	6879	6488	6625	6599	6869	6713	6669	6486	6585	6551	6768	6706	6609	6566	6484	6397	6506	6816	6966	6808	6831	6789	6948	6981	6974	7056	7037	6903	6958	6763	6697	6511	6793	6851	7092	7081	7329	7027	7026	6880
7238	6890	6752	6752	6705	6690	6842	6807	6990	6884	6699	6931	6675	6729	6779	6578	6739	6366	6539	6509	6751	6731	6818	6744	6556	6445	6563	6756	6875	6948	6785	6802	6959	6856	6897	7160	6982	7075	7090	6829	6530	6559	6522	6582	6983	7079	7241	7296	7175	6985
7092	7063	6739	6671	6682	6752	6817	6948	6872	6946	6958	6702	6849	6368	6479	6389	6212	6598	6464	6665	6811	6785	6870	6604	6491	6424	6595	6677	6841	6750	6873	6694	6736	6924	7016	7027	6970	7010	7137	6668	6717	6543	6664	6703	6939	6986	7046	7186	7278	6987
7007	6983	6791	6692	6559	6651	6771	7012	6884	7026	6788	6655	6523	6429	6367	6167	6354	6348	6507	6649	6717	6787	6555	6616	6632	6537	6416	6571	6725	6751	6547	6632	6655	6701	6774	6865	6978	6950	7019	6789	6722	6671	6545	6614	6763	6676	7162	7124	7308	7042
6979	6898	6688	6735	6528	6573	6532	6594	6704	6698	6512	6288	6182	6274	6389	6183	6211	6490	6527	6661	6687	6774	6736	6581	6561	6498	6433	6747	6829	6831	6710	6672	6528	6605	6625	7004	6998	6988	7098	6599	6643	6621	6540	6517	6682	6755	6932	6910	7053	7171
6917	6841	6755	6473	6487	6696	6604	6579	6542	6444	6335	6176	6056	6232	6345	6061	6142	6272	6395	6539	6445	6529	6474	6425	6379	6507	6442	6781	6877	6683	6757	6518	6350	6524	6602	6630	6838	6960	6567	6568	6611	6557	6265	6226	6436	6370	6684	6889	7027	6845
6801	6644	6540	6494	6390	6340	6450	6458	6421	6345	6411	6306	6115	6110	6078	6142	6182	6276	6234	6367	6536	6245	6201	6194	6429	6288	6479	6643	6664	6794	6600	6515	6464	6343	6565	6780	6708	6616	6609	6266	6344	6173	6140	6148	6343	6344	6443	6579	6623	6710
6753	6531	6579	6505	6418	6321	6271	6336	6305	6444	6434	6354	5926	5932	5884	6205	6273	6229	6265	6344	6155	6238	6257	6064	6062	6270	6376	6633	6524	6631	6635	6473	6344	6505	6382	6624	6501	6390	6161	6142	5935	6055	6104	6129	6311	6163	6165	6383	6373	6511
6864	6802	6719	6514	6534	6507	6229	6140	6263	6309	6359	6087	5892	5924	6129	6186	6315	6297	6517	6424	6206	6129	5917	6006	6172	6186	6370	6406	6432	6262	6377	6397	6403	6525	6524	6587	6532	6172	6209	6065	5946	5961	5932	6114	6150	6103	6017	6421	6167	6460
7023	6954	6844	6638	6432	6473	6294	6152	6131	6208	6048	6137	5999	6175	6132	6263	6263	6520	6448	6342	6264	6241	6188	6070	6086	6449	6565	6603	6405	6444	6244	6144	6306	6481	6600	6761	6445	6015	5831	5795	5927	5949	5909	6183	6250	6327	6303	6232	6129	6156
6907	6813	6685	6594	6439	6307	6330	6255	6014	6336	6233	6137	6239	6056	6262	6312	6325	6702	6437	6134	6018	5972	6283	6044	6240	6435	6587	6897	6661	6656	6102	6079	6359	6248	6617	6694	6503	6179	5759	5760	5778	5823	6067	6234	6409	6295	6496	6389	6276	6003
6936	6806	6822	6642	6515	6330	6339	6251	6145	6145	6151	6165	6074	6240	6244	6338	6420	6456	6307	6436	6237	6135	6226	6093	6203	6685	6844	7016	6723	6563	6324	6250	6173	6460	6351	6713	6352	6116	5888	5964	5862	5793	6121	6356	6542	6721	6558	6337	6299	6190
6873	6864	6780	6662	6499	6485	6324	6304	6308	6206	6300	6037	6106	5968	6111	6204	6157	6337	6373	6268	6295	6242	6357	6262	6297	6742	6880	6677	6590	6502	6429	6249	6252	6203	6261	6539	6390	6210	6004	5843	5904	6007	6111	6305	6749	6729	6613	6579	6527	6351
7162	7025	6793	6724	6395	6340	6165	6234	6294	6304	6130	5997	5954	6015	6091	5972	5994	6059	6175	6342	6232	6364	6261	6485	6296	6691	6735	6659	6467	6517	6165	6048	5829	6093	6226	6141	6384	6121	5975	6239	6078	6264	6250	6399	6542	6816	6570	6607	6381	6360
7200	7090	6826	6613	6471	6503	6353	6234	6436	6241	6208	6125	6223	6160	5950	6206	5925	5924	5988	6195	6243	6407	6411	6338	6464	6517	6592	6709	6439	6497	6153	5858	5874	5908	5872	6276	6386	6120	6081	6056	6147	6292	6319	6431	6447	6597	6534	6328	6299	6147
7081	7115	7172	6679	6525	6554	6502	6345	6434	6446	6310	6113	6190	6248	6389	6313	6123	6092	6206	6415	6501	6547	6584	6663	6375	6488	6643	6736	6461	6458	6145	5926	6003	5993	5985	6171	6471	6104	6045	6311	6342	6413	6471	6368	6398	6377	6213	6417	6332	6283
7180	7360	7174	6743	6705	6634	6592	6665	6402	6623	6462	6259	6352	6255	6231	6338	6307	6223	6070	6412	6408	6575	6690	6744	6702	6601	6554	6339	6202	6255	6130	5733	5985	6154	6105	6218	6247	6316	6415	6377	6359	6471	6493	6371	6426	6330	6328	6243	6371	6245
7192	7181	7110	6876	6802	6731	6686	6479	6671	6557	6549	6579	6458	6608	6465	6497	6358	6372	6163	6276	6328	6654	6794	6973	6775	6534	6187	6070	5958	5906	5842	5748	5764	6030	5961	5960	6081	6319	6250	6437	6525	6419	6535	6463	6313	6391	6268	6295	6396	6380
7063	7044	7331	7079	6948	6831	6904	6942	6718	6720	6805	6616	6650	6557	6667	6600	6707	6772	6282	6383	6450	6362	6525	6722	6753	6684	6366	6176	6024	5746	5900	6004	5927	6115	6190	6229	6221	6100	6467	6561	6469	6612	6579	6464	6561	6489	6495	6241	6507	6590
7115	7370	7358	7288	7079	6810	7314	7085	6978	6959	7120	6857	6751	6763	6635	6592	6685	6505	6461	6521	6444	6606	6754	6916	7018	6850	6700	6420	6107	5886	5947	6139	6132	6328	6482	6222	6342	6451	6362	6439	6650	6902	6744	6746	6663	6621	6488	6636	6715	6703
7407	7349	7473	7385	6999	7093	7063	7108	7116	7038	6972	6998	6611	6811	6835	6828	6898	7002	6899	6998	6835	6805	6876	6817	6889	6678	6875	6544	6552	6278	6277	6435	6602	6734	6713	6477	6438	6443	6620	6782	6755	6750	6981	6884	6597	6513	6530	6655	6819	6831
7467	7435	7410	7279	7027	6974	7049	6892	6913	7181	7155	7225	6936	6879	6649	6734	6607	6663	6674	6705	6933	6486	6512	6655	6655	6657	6637	6427	6368	6273	6148	6502	6367	6604	6603	6528	6644	6478	6576	6541	6559	6823	6854	6675	6704	6353	6499	6630	6794	6700
7566	7581	7579	7417	6849	6693	6953	6839	6819	6893	6701	6596	6500	6675	6616	6771	6568	6716	6570	6691	6758	6513	6520	6536	6489	6351	6382	6275	6363	6175	6212	6215	6365	6479	6471	6423	6267	6414	6271	6140	6274	6312	6373	6485	6226	6304	6125	6448	6497	6493
7622	7387	7372	7257	6958	6610	6710	6728	6647	6761	6811	6702	6576	6247	6395	6259	6512	6347	6516	6501	6351	6235	6249	6178	6329	6427	6436	6163	6136	6304	6125	6334	6248	6259	6455	6213	6215	6011	6156	6125	6072	6019	6339	6107	6204	6069	6193	6207	6246	6383
7718	7404	7375	7374	6941	6629	6665	6556	6581	6454	6530	6445	6376	6383	6628	6555	6672	6833	6796	6696	6740	6455	6291	6415	6197	6208	6317	6426	6286	6518	6581	6350	6312	6455	6393	6158	6135	6235	6218	6171	6165	6069	6026	5958	6078	6139	6191	6255	6346	6270
7269	7333	7317	7162	6904	6626	6512	6617	6810	6707	6667	6512	6374	6290	6169	6160	6253	6441	6515	6787	6669	6451	6556	6189	6255	6371	6422	6472	6588	6473	6489	6342	6282	6340	6215	6016	6219	6444	6310	6295	6209	6033	5989	6045	6194	6102	6387	6614	6430	6538
7219	7153	7170	7064	6529	6563	6673	6799	6673	6468	6312	6369	6430	6514	6612	6515	6555	6467	6823	6814	6931	6787	6721	6415	6243	6246	6612	6376	6576	6589	6469	6337	6312	6074	6183	6090	5952	6087	6218	6372	6130	6122	6117	6054	6236	6263	6518	6546	6736	6689
6975	6813	7096	6815	6718	6469	6484	6747	6784	6689	6569	6310	5968	6111	6070	6094	6188	6163	6169	6481	6329	6400	6357	6373	6568	6542	6416	6620	6459	6627	6695	6517	6280	6263	6381	6155	6166	6278	6288	6263	6361	6241	6170	6375	6323	6312	6412	6703	6674	6868
6902	6892	6698	6835	6730	6523	6771	6759	6492	6334	6328	6194	6482	6469	6641	6562	6768	6552	6472	6643	6761	6761	6593	6590	6451	6222	6690	6559	6697	6772	6570	6615	6541	6412	6339	6430	6435	6288	6317	6779	6465	6427	6478	6468	6436	6432	6620	6592	6691	6703
6732	6892	6702	6826	6791	6529	6464	6459	6444	6632	6484	6386	6110	5988	6035	6008	6284	6217	5989	6196	6263	6242	6442	6413	6604	6673	6800	6695	6429	6509	6775	6582	6414	6427	6571	6293	6374	6674	6467	6531	6851	6727	6587	6812	6437	6617	6771	6537	6750	6785
6823	6737	6716	6877	6568	6518	6631	6631	6370	6381	6306	6177	6267	6316	6470	6606	6622	6662	6738	6694	6541	6463	6498	6416	6209	6365	6526	6608	6670	6515	6433	6416	6483	6334	6456	6542	6340	6260	6482	6478	6667	6813	6827	6765	6490	6604	6577	6563	6576	6473
6966	6856	6978	6990	6860	6727	6590	6438	6364	6706	6635	6423	6483	6378	6109	6267	6224	6286	6346	6230	6331	6152	6310	6484	6594	6573	6444	6604	6359	6416	6404	6452	6468	6693	6584	6431	6580	6774	6644	6605	6727	6607	6738	6756	6516	6537	6473	6356	6240	6195
7069	7056	6797	6927	6762	6651	6463	6579	6546	6822	6621	6345	6540	6533	6393	6479	6484	6545	6676	6815	6598	6538	6303	6359	6376	6419	6696	7067	6758	6752	6511	6559	6724	6829	6749	6918	6771	6572	6845	6946	6761	6998	6751	6770	6602	6500	6348	6270	6216	6263
7419	7270	7238	6856	6530	6555	6665	6743	6631	6573	6585	6817	6733	6612	6437	6429	6456	6503	6535	6720	6620	6629	6602	6701	6547	6502	6423	6460	6687	6697	6489	6498	6483	6669	6579	6465	6655	6730	6786	7012	6943	6809	6817	6538	6452	6398	6548	6334	6594	6164
7353	7275	7056	6516	6666	6823	6444	6383	6591	6824	6846	6964	6643	6662	6531	6276	6091	6357	6499	6445	6692	6407	6309	6320	6412	6571	6894	6805	6686	6444	6404	6571	6624	6621	6496	6576	6346	6620	6651	6300	6770	6714	6631	6671	6479	6361	6513	6312	6362	6458
7379	6970	6825	6826	6649	6263	6415	6715	6710	6768	6563	6684	6437	6380	6248	5898	5956	6169	6168	6466	6586	6607	6418	6445	6127	6417	6647	6945	6995	6983	6617	6483	6537	6744	6585	6544	6630	6433	6573	6833	6614	6715	6680	6474	6657	6514	6554	6451	6449	6546
7068	7081	6946	6577	6373	6647	6569	6333	6344	6435	6488	6403	6570	6750	6317	6212	6355	6276	6507	6575	6849	6693	6562	6543	6329	6362	6791	6731	6914	6922	6861	6939	6661	6690	6752	6648	6752	6857	6543	6698	6794	6569	6612	6684	6703	6851	6834	6614	6685	6714
7199	6910	6765	6844	6840	6549	6211	6007	6370	6371	6724	6616	6369	6337	6234	6190	6106	6019	6361	6456	6548	6787	6460	6526	6697	6498	6688	6657	7020	6765	6633	6802	6675	6714	6530	6787	6903	6887	6934	6673	6813	6671	6668	6899	6862	6835	6892	6975	6852	6865
7023	6868	7196	7076	6480	6313	6398	6428	6542	6391	6217	6233	6114	5919	5964	5881	5777	6099	5922	6244	6134	6214	5866	6128	6036	6212	6270	6663	6738	6734	6528	6236	6296	6587	6686	6628	6665	6677	6678	6822	6582	6611	6726	6624	6772	6784	6990	7081	6969	6922
7262	7252	6958	6514	6630	6853	6745	6249	6171	6052	6031	6217	6325	6156	6351	6294	6528	6806	6826	7035	6966	6827	6302	6008	5788	5901	5933	6138	6483	6417	6650	6523	6223	6159	6391	6705	6809	6706	6603	6722	6740	6491	6582	6608	6600	6766	6835	6883	6980	6887
7456	7100	6750	6921	7339	6814	6591	6119	6229	6442	6442	6692	6431	6396	6249	6043	6134	6444	6530	6936	7032	6968	6896	6761	6431	6300	6241	6253	6493	6532	6320	6476	6754	6496	6757	6696	6854	7101	6721	6761	6939	6676	6458	6835	6722	6568	6902	6839	6841	6931
7245	6880	7142	7736	7018	6719	6568	6635	6570	6639	6390	6151	6087	5971	5701	5601	5719	6056	6188	6357	6408	6165	6251	6273	6413	6926	6812	6832	6638	6698	6570	6348	6478	6849	7200	6720	6624	7140	7088	6740	6824	6920	6617	6608	6909	7140	7136	6873	6955	7015
7191	7563	7591	6847	6570	6842	7085	6749	6384	6368	6211	6186	6174	6221	6065	6329	6535	6890	7093	7087	7087	6631	6267	5962	5841	6187	6589	6935	6916	6845	6709	6478	6417	6470	7143	7258	6807	6735	6965	6807	6668	6765	6715	6712	7027	7161	7217	7059	7203	7015
7781	7683	6946	6575	6888	6956	6786	6415	6343	6248	6339	6488	6519	6456	6545	6560	6764	7104	7279	7708	7632	7516	7130	6594	6333	6083	6112	6244	6728	6742	6721	6667	6607	6371	6287	6563	6634	6409	6200	6636	6387	6494	6621	6765	6690	6977	7153	7050	7025	6983
7385	6757	6753	7058	6830	6308	6393	6346	6331	6451	6263	6135	6116	6392	6079	6254	6315	6484	6353	6537	6721	6682	6794	7028	7205	6883	6578	6186	6305	6489	6656	6581	6731	6624	6441	6163	6594	6365	6019	6069	6312	6196	6246	6601	6715	6586	6769	6625	6627	6764
6763	6509	6990	7137	6392	6226	6333	6248	6352	6040	6301	6211	6147	6000	5964	5792	5927	5783	5676	5669	5632	5492	5591	6083	6673	7084	7161	7072	6684	6366	6340	6426	6447	6522	6537	5979	5919	6386	6086	5887	6370	6289	6323	6501	6814	6704	6679	6661	6623	6591
6437	6960	7172	6689	6215	6196	6465	6053	5916	6270	6392	6335	5949	5720	5443	5469	5531	5634	5670	5715	5569	5493	5370	5374	5640	6103	6736	7053	6712	6386	6057	6242	6047	6004	6279	6166	5749	5858	6429	6204	6058	6252	6229	6200	6426	6596	6441	6685	6318	6622
6781	7219	6583	6065	6146	6229	6072	5979	6160	6327	6306	5742	5281	4761	4918	5365	5625	5696	5703	5831	6006	5836	5696	5517	5467	5475	5667	6178	6481	6445	5905	5840	5785	5622	5544	5934	5760	5482	5955	6155	5794	5984	6012	6039	6146	6464	6309	6416	6543	6430
7427	6755	6058	5889	6070	5874	5862	6088	6515	6300	5571	4929	4697	4767	5268	5613	5910	6081	6089	6064	6013	5955	5956	5952	5765	5736	5405	5697	5709	6141	5959	6046	5767	5583	5175	5419	5816	5605	5523	6395	5929	5708	5933	6043	6125	6220	6193	6065	6277	6242
7302	6372	5981	6282	5932	5734	6022	6190	6049	5534	4914	4866	5285	5892	6507	7016	7276	7069	6775	6582	6367	6228	6324	6294	6324	6482	6093	5762	5427	5707	6156	6175	5998	5780	5576	5409	5813	5908	5699	6108	6431	5999	6038	6100	5972	5980	6195	5872	6159	6046
6958	6315	6722	6596	6103	5863	6033	5874	5329	5132	5211	5990	6645	7420	7854	8148	7958	7686	7214	7187	6888	6964	6765	6816	6796	6932	6823	6458	6088	5754	6009	6164	6337	5979	5698	5561	5750	6455	6062	6109	6531	6066	6129	6323	6323	6060	6231	5875	6046	5852
6755	6589	7177	6872	6111	5892	5616	5305	4946	5334	6226	7158	7720	7950	8032	7810	7406	6977	6588	6696	6621	6751	6762	6710	6844	7040	7047	6746	6231	5816	5770	6090	6269	5971	5845	5594	5624	6127	6108	5700	6145	6321	5965	6301	6304	6207	6319	6308	5936	6147
6630	7005	7395	6526	5725	5475	5168	4882	5229	6036	7102	7833	7564	7231	6549	6263	5803	5299	5247	5257	5650	5899	6368	6566	6708	6690	6913	6871	6526	6130	5539	5610	6002	5969	5784	5614	5530	5856	6013	5492	5558	5966	5797	6062	6232	6145	6210	6298	5922	6201
6933	7392	7312	6291	5593	5251	5129	4922	5966	7026	7593	7481	6717	5737	5157	4614	4038	3954	3769	3977	4509	4810	5669	6033	6740	6689	6609	6564	6592	6253	5784	5568	5999	6127	5977	5836	5635	5634	5892	5526	5302	5846	5654	5798	6063	6298	5970	5978	5712	5933
6940	7116	7069	6124	5637	5283	5266	5605	6606	7512	7732	6915	5534	4548	3680	3305	3350	3276	3196	3155	3540	3978	4770	5722	6502	6924	6876	6670	6670	6646	6272	5752	5990	6326	6487	6223	6001	6005	6201	5802	5417	5779	5840	5809	6222	6245	6216	5925	5613	5738
6869	7336	6743	5995	5580	5530	5583	6194	6982	7530	7031	5805	4453	3472	3204	3248	3317	3373	3319	3397	3285	3591	4225	5315	6267	7073	7098	6893	6717	6568	6669	6184	6141	6657	6812	6501	6299	6191	6565	6210	5600	5820	5851	5861	6237	6315	6352	6008	5675	5465
7070	7338	6479	5947	5671	5689	5797	6499	7275	7312	6196	4991	3758	3201	3312	3583	3902	4015	3983	3745	3565	3561	3879	4768	6019	6745	7002	6909	6657	6635	6547	6019	6015	6649	7043	6819	6546	6340	6429	6362	5821	6057	6038	5927	6196	6575	6307	6108	6045	5763
7235	7471	6710	5901	5687	5861	6134	6473	6947	6936	5763	4554	3612	3435	3812	4274	4809	4907	4845	4538	3915	3711	3722	4494	5419	6545	7157	6693	6482	6337	6534	6171	5833	6452	7046	6656	6398	6448	6267	6065	5680	5995	5872	5847	6095	6472	6489	6409	6359	5990
7549	7482	6667	6050	6029	6048	6253	6824	7363	6615	5499	4582	3785	3926	4142	5047	5428	5725	5640	5175	4544	4044	3763	4162	5269	6486	6997	6900	6504	6119	6113	5902	5715	6040	6828	6616	6340	6236	6081	6000	5646	5730	5951	5896	6083	6411	6276	6401	6380	6109
7625	7334	6657	5983	6161	6469	6674	7007	7171	6821	5611	4443	3811	3947	4332	5060	5531	5845	5704	5322	4740	3988	3742	4046	4953	6592	7196	7259	6775	6304	6222	5935	5605	5936	6740	6337	5963	6215	6208	5803	5699	5692	5889	5800	6043	6124	5967	6064	6092	5937
7347	7139	6616	6184	6304	6672	7012	7189	7211	6697	5651	4371	3709	3680	4276	4899	5201	5506	5568	5306	4588	3967	3759	4001	5364	6567	7613	7432	6722	6258	6338	5894	5554	6013	6765	6400	6287	6242	6143	5811	5786	5857	6100	5900	6010	6223	6040	5858	5965	5616
7290	7076	6886	6340	6658	7115	7023	7251	7108	6487	5709	4548	3757	3506	3920	4483	4964	5208	5175	5060	4574	3914	3799	4358	5624	7142	7953	7762	7066	6526	6410	5934	5684	6058	6734	6420	6059	6518	6423	5879	5898	6024	6333	6261	6328	6279	6037	5941	5724	5682
7120	7586	7397	6589	6439	6905	7060	7049	7063	6733	5839	4948	4172	3700	3723	4156	4425	4746	4663	4640	4102	3701	3812	4614	6077	7594	8237	8030	7032	6405	6315	5958	5726	6329	6989	6266	6242	6587	6338	6070	6087	6108	6443	6373	6502	6259	6356	6197	5973	5732
7101	7350	7288	6557	6185	6463	6929	7020	6849	6802	6232	5418	4547	3992	3787	3779	3820	3935	3996	3951	3726	3579	3871	5031	6422	7610	8119	7811	6851	6438	6192	5964	5643	6585	6784	5982	6058	6975	6325	5995	6153	6096	6185	6199	6547	6428	6420	6260	6283	6071
6956	7152	7003	6196	5769	6100	6476	6826	6977	6828	6518	6157	5302	4664	4217	3653	3513	3390	3338	3302	3305	3736	4256	5562	6785	7799	7660	7202	6239	6145	6248	5784	6117	6697	6454	5829	6339	6767	6084	6041	6267	6029	6233	6040	6256	6111	6089	6059	5903	5972
6960	7044	6841	6243	5628	5892	6452	6794	6978	6875	6990	6562	6236	5661	4891	4068	3589	3516	3271	3510	3811	4483	5267	6588	7434	7638	7486	6570	5999	6008	6152	6018	6229	6756	6289	5856	6505	6613	6012	6192	6314	5843	6125	5895	5939	5697	5932	5614	5918	5643
6798	6663	6714	6378	5748	5645	6277	6663	7000	6946	6871	6795	6893	6590	5840	5100	4416	4167	4403	4568	5171	5925	6852	7642	8093	7763	6831	6017	6025	6195	6186	6422	6562	6828	6162	6172	6958	6747	6069	6618	6278	6116	6138	5864	5762	5477	5650	5439	5670	5483
6844	6613	6583	6562	6036	5864	6149	6459	6755	6783	6696	6755	6879	6912	6545	6111	5711	5700	5826	6217	6742	7405	7966	8243	7880	6764	5761	5573	5903	6175	6216	6607	6986	6541	5885	6479	7149	6357	6226	6691	6198	6322	6129	6131	5750	5526	5538	5298	5660	5276
6732	6516	6423	6628	6428	5939	5716	6138	6290	6535	6410	6268	6451	6907	6936	6867	6953	7095	7138	7571	7966	8225	8094	7758	6837	5740	5266	5380	5887	6290	6187	6539	6551	5944	5744	6869	6930	5952	6272	6479	6158	6334	6152	6004	5818	5780	5607	5652	5632	5451
6711	6808	6348	6543	6448	6113	5391	5633	6138	6458	6472	6207	6344	6810	6711	7088	7442	7554	7725	7649	7876	7572	7272	6476	5592	5209	5155	5688	6046	5991	5856	6307	5891	5486	5859	6636	6069	5786	6435	6265	6058	6439	6050	6098	5849	6020	5888	5916	5664	5787
6742	6687	6551	6186	6385	6220	5884	5433	5538	6122	6318	6575	6649	6762	6713	6728	6890	6972	6841	6731	6488	6269	5767	5459	5227	5477	5815	6088	6043	5936	6020	5787	5218	5231	6096	6134	5370	5750	6234	5706	6070	6210	6137	6033	5936	5986	5964	5998	5809	6118
6784	6359	6402	6317	6100	6088	6015	5742	5447	5823	6246	6567	6512	6703	6354	6365	6031	5968	5596	5423	5330	5186	5060	5300	5877	6224	6494	6212	5886	5566	5633	5334	5174	5681	6120	5346	5029	5844	5707	5328	5940	5888	6076	5937	5819	5818	5980	6376	6003	6155
6796	6063	5984	5925	5835	5858	6104	6434	5870	5458	5519	5797	6026	6224	6225	5924	5659	5407	5257	5093	5049	5174	5678	6143	6501	6714	6501	6167	5762	5701	5617	5402	5486	6006	5622	4998	5398	5766	5259	5484	5710	5732	5837	5536	5887	5422	5958	5722	6073	5982
6606	6284	5879	5993	5860	5880	6434	6811	6578	6119	5691	5219	5368	5219	5389	5555	5597	5677	5418	5543	5514	5933	6166	6561	6846	6658	6442	6039	5997	5753	5750	6079	6335	6070	5348	5491	6011	5694	5594	5843	5660	5776	5863	5713	5702	5732	5948	5608	6022	5901
6282	6230	5999	5930	6073	5934	6114	6326	6850	6659	6369	5984	5355	5043	4960	4981	5215	5476	5514	5779	5935	6207	6358	6348	6384	6652	6159	6043	6076	6087	6190	6760	6414	5682	5781	6428	6083	5789	6233	6142	5879	5871	5790	5980	5653	6095	5988	5896	5940	5863
5886	5850	6072	6352	6307	6211	6133	5886	5782	6097	6406	6367	6254	5849	5486	5415	5472	5772	5913	6088	6267	6319	6455	6363	6437	6226	6290	6188	6142	6498	6656	6515	6200	6000	6546	6382	6035	6317	6579	6438	6305	6099	6246	6103	5910	6155	6027	6236	6080	6213
6086	5757	5932	6262	6408	6314	6339	5930	5550	5222	5549	5802	6071	6449	6525	6329	6506	6640	6870	6702	6619	6512	6534	6331	6307	6071	6152	6054	6384	6584	6372	5907	6127	6628	6630	6184	6242	6769	6653	6514	6423	6223	6006	5945	6072	6095	6266	6287	6236	6230
6543	6008	5893	6103	6153	6231	6310	5982	5910	5463	5215	5240	5465	5851	6081	6405	6561	6681	6945	6794	6679	6440	6290	6126	5983	5924	6077	6352	6394	6211	5915	6265	6591	6777	6366	6378	6824	6712	6484	6452	6482	6215	5972	6023	6042	6111	6345	6162	6685	6432
6267	6322	6161	5768	5893	5924	6015	5836	5907	6274	6399	6049	5840	5799	5744	5702	6103	6106	6165	6238	6231	6234	6287	6397	6155	5848	6068	6081	5947	5899	6372	6777	6607	6167	6284	6656	6641	6620	6683	6782	6490	6177	5964	6171	5950	6200	6139	6325	6358	6465
6201	5872	6005	5928	5622	5468	5634	5543	5639	6100	6335	6638	6811	6835	6647	6518	6591	6847	6593	6927	6785	6910	6657	6644	6054	5600	5523	5780	5832	6436	6733	6555	6055	6245	6880	6883	6481	6650	6921	6725	6359	6000	6063	5765	5927	5914	6000	6228	6030	6396
6450	5842	5545	5615	5618	5547	5565	5668	5675	5790	5770	5991	6221	6742	6747	6945	6952	6926	7024	6894	6704	6541	6220	5790	5434	5259	5668	6185	6616	6612	6433	6159	6353	6777	6475	6484	6672	6927	6857	6469	6370	6443	5893	5918	6015	5644	5872	5636	5909	5853
6595	6012	5599	5642	5786	5841	5842	5934	6052	5902	5727	5893	5954	5781	5837	5923	5922	5851	6030	6070	6104	6085	5927	5987	5868	5944	6246	6283	6270	6350	6429	6805	6941	6633	6517	6680	7113	7077	6750	6827	6696	6172	6218	6073	5763	5901	5642	5685	5714	5818
6496	6042	6078	5845	5907	5930	5962	5939	6232	6068	5948	6019	5998	5902	5722	5894	6165	6023	6082	6369	6596	6771	6614	6524	6249	6183	6199	6351	6430	6928	7075	6940	6665	6488	6793	6980	6756	6753	6940	6825	6693	6519	6567	6197	6155	5999	5741	5751	5500	5471
6350	5995	6018	6131	6017	6073	5809	5849	5968	5864	5680	5738	5692	5710	5818	5878	6054	6080	6273	6515	6701	6587	6627	6406	6212	6473	6560	6678	7059	7075	6749	6888	6746	6863	6660	6514	6695	6784	6709	6611	6512	6811	6230	6212	6366	5902	5992	5636	5696	5722
6521	6106	5933	6039	5911	6038	5932	5770	5783	5593	5517	5601	5451	5382	5486	5594	5722	6021	5934	6189	6167	6468	6555	6427	6586	6657	6718	6557	6669	6402	6571	6851	6730	6724	6358	6573	6491	6338	6227	6478	6737	6285	6302	6359	5783	6075	5921	5891	5633	5776
6643	6341	6095	6005	5938	5631	5802	5855	5807	5707	5325	5337	5310	5321	5392	5524	5503	5739	5832	5932	6279	6200	6363	6453	6230	6486	6365	6725	6568	6576	6685	6554	6478	6418	6685	6456	6100	5973	6216	6069	6016	6326	6077	5890	6275	6034	6070	5975	5721	6069
6619	6444	6171	6055	5957	5575	5579	5305	5421	5727	5666	5590	5640	5852	5727	5769	5579	5795	5933	6107	6154	6295	6186	6106	6105	6243	6304	6239	6083	6145	6120	6189	6600	6414	6396	6045	6034	6105	5739	5602	5881	5864	5729	6199	5894	6087	6311	6044	6138	6059
6930	6683	6172	5670	5368	5544	5349	5596	5654	5556	5438	5403	5511	5533	5628	5532	5518	5516	5752	5685	5926	5810	5811	5630	5747	5802	5996	6017	6038	5886	5847	5966	6275	6058	6252	6216	6012	5704	5774	5811	5443	5474	5695	5525	5521	6050	5985	6273	6087	6276
6638	6533	6251	5709	5314	5127	5071	5444	5821	5964	6017	5779	5682	5697	5572	5263	5163	5330	5483	5380	5675	5579	5460	5566	5776	5832	5837	5653	5546	5496	5583	5820	6011	6234	6129	6207	5901	5995	5788	5433	5389	5439	5342	5347	5556	5457	5814	5810	6069	6066
6872	6445	6115	5632	5553	5270	5350	5528	5726	6070	5991	5918	5882	5898	6066	5932	5891	5612	5789	5713	5795	5645	5673	5573	5696	5571	5648	5733	5536	5674	5743	5746	6078	6156	6263	6281	6156	6014	5776	5858	5631	5443	5553	5255	5294	5615	5510	5699	5743	5981
6716	6572	6317	5850	5422	5361	5593	5958	6280	6492	6281	6263	6020	6010	5625	5575	5574	5606	5460	5689	5600	5521	5789	5938	5755	6014	5997	6021	5663	5467	5603	5739	5998	6182	6397	6386	6615	6419	6093	5928	5688	5748	5434	5329	5594	5368	5520	5624	5725	5903
6860	6384	6114	6074	5882	5742	5961	6004	6286	6201	6215	6302	6304	6324	6146	6075	6117	6142	6038	6454	6167	6290	6260	5980	5872	5646	5684	5626	5563	5771	5638	5796	5937	6022	6258	6687	6788	6661	6550	6098	6061	5815	5856	5808	5373	5503	5386	5594	5714	5708
6655	6332	6195	6038	5855	6030	6234	6364	6335	6391	6262	6047	6069	6108	5848	5723	5759	5757	5807	5833	5898	5947	5980	6078	6145	6089	5865	5637	5416	5267	5624	5553	5794	6051	6346	6760	6791	6941	6796	6677	6411	6192	6153	5786	5767	5537	5403	5433	5523	5576
6567	6262	6296	6361	6171	6368	6271	6371	6267	6225	5976	6025	6085	6151	6088	6202	6383	6372	6424	6648	6669	6546	6794	6704	6547	6187	5848	5668	5489	5694	5760	5665	5788	6058	6475	6733	6926	7013	7071	6876	6706	6517	6315	6357	6049	5805	5629	5620	5430	5415
6716	6522	6460	6653	6590	6620	6670	6583	6411	6374	6134	6190	6114	6316	6161	6167	6345	6415	6416	6661	6765	6955	6898	6863	6998	6681	6408	6043	5768	5675	5673	5905	6082	6340	6273	6675	6930	7138	7269	7256	6985	6935	6878	6465	6381	6106	5986	5922	5727	5772
6519	6281	6620	6748	6765	6680	6725	6454	6359	6218	6094	6242	6222	6238	6267	6262	6575	6696	7085	7231	7302	7296	7268	7271	6937	6620	6435	6319	6066	5796	5800	5966	6065	6359	6473	6896	6855	6996	7024	7182	7206	7272	7124	6858	6615	6366	6202	6063	5896	5875
6490	6355	6440	6530	6707	6696	6635	6113	6033	6026	5806	6079	5989	6185	6144	6166	6312	6398	6752	7004	7238	7232	7022	7225	7035	6725	6507	6234	6034	5789	5957	6069	6425	6532	6752	6746	7025	6854	6837	6954	7048	7196	7229	7008	7029	6765	6696	6417	6290	6371
6330	6145	6237	6575	6672	6402	6211	5984	5846	5965	5855	5954	6170	5993	6129	6086	6129	6490	6693	6739	7305	7097	6920	7025	6961	6534	6653	6290	6257	6203	6181	6257	6421	6640	6952	6975	7014	6817	6833	6785	7052	7179	7277	7302	7335	7248	6935	6844	6817	6669
6491	6284	6545	6566	6440	6390	6221	6111	5788	5877	5998	5831	6102	6036	5906	6340	6316	6378	6783	6987	6910	6935	6991	7043	6899	6646	6368	6430	6295	6233	6372	6394	6428	6635	6830	7101	6984	6836	6652	6612	6717	6717	7182	7329	7350	7574	7310	7093	7068	7027
6688	6886	6853	7004	6619	6392	6038	5884	5855	5981	6022	6210	6311	6285	6268	6375	6352	6407	6625	6650	6677	6521	6830	6845	6589	6406	6406	6462	6238	6416	6271	6428	6637	6644	6906	6867	6958	6776	6460	6262	6487	6687	6847	7191	7307	7328	7457	7034	7378	7031
6858	6962	7183	6929	6659	6349	6276	5873	5893	6194	6292	6252	6331	6281	6255	6116	6210	6105	6278	6229	6084	6063	6184	6135	6404	6347	6275	6354	6198	6121	6162	6404	6701	6675	6617	6841	6569	6432	6277	6110	6127	6426	6467	6688	6976	7303	7158	7255	7315	7157
7138	7186	7305	7253	6785	6481	6071	5974	6023	6252	6455	6700	6596	6577	6506	6412	6452	6297	6220	6065	6046	6053	5942	5991	6024	6224	6144	6232	6106	6117	6366	6403	6736	6530	6660	6728	6655	6393	5981	5936	6054	6086	6360	6357	6622	7090	7228	7260	7242	7239
7532	7497	7581	7316	6969	6412	6286	6120	6349	6516	7120	7053	6930	6872	6876	6760	6491	6410	6202	6107	6105	6092	6150	6123	6348	6198	6059	6107	6147	6408	6611	6581	6724	6743	6962	6860	6683	6297	5976	5865	6030	5917	6076	6377	6585	6960	7327	7303	7306	7294
8161	8239	8068	7629	6965	6673	6337	6472	6493	6887	7111	7219	7079	7269	7168	7107	6773	6531	6355	6058	5933	5978	6060	6073	6164	6159	6131	6240	6099	6322	6442	6605	6748	6952	6899	6754	6804	6398	6120	5879	5826	5784	5896	6013	6378	6737	6963	7367	7351	7269
8464	8160	8077	7781	7174	6788	6547	6560	6812	6937	7098	7298	7226	7392	7327	7198	6916	6615	6362	6150	6022	6075	6146	6042	6222	5978	5885	5951	5937	6343	6338	6587	6736	6805	6818	6832	6570	6423	6273	5858	5869	5616	5834	5927	6057	6422	6741	6895	7069	7074
8038	7974	7698	7122	6768	6445	6478	6662	6884	7097	7105	7100	7173	7192	7104	6847	6731	6343	6032	5861	5846	6015	6006	6269	5949	5883	5683	5549	5601	5991	6233	6404	6647	6717	6851	6851	6486	6379	6281	6007	5821	5599	5671	5783	5868	6108	6547	6765	6802	6746
7728	7300	7213	6910	6290	6157	6216	6333	6650	6781	6860	6793	6913	7102	6774	6392	6187	6068	5762	5604	5637	5543	5563	5621	5636	5707	5501	5562	5483	5475	5967	6294	6446	6724	6712	6692	6723	6536	6392	6225	5887	5661	5769	5731	5834	6148	6367	6429	6515	6691
7482	7072	6904	6401	5907	6101	6036	6373	6305	6529	6739	6648	6651	6777	6264	6366	5953	5844	5543	5382	5603	5475	5324	5352	5286	5326	5215	5309	5439	5452	5827	6012	6367	6254	6688	6575	6609	6450	6332	6048	5989	5741	5774	5750	5973	5976	5997	6258	6241	6524
7491	6925	6660	6162	5792	5956	6119	6229	6535	6617	6699	6857	6595	6380	6417	6131	5977	5756	5320	5499	5419	5378	5365	5456	5352	5280	5080	5162	5127	5433	5615	5932	5749	5883	6394	6634	6509	6615	6375	6061	5996	5815	5657	5753	5673	5716	6048	5885	6085	6243
7223	6636	6420	6027	5699	5912	5965	6196	6513	6656	6546	6532	6329	6241	6088	5912	5818	5591	5467	5519	5381	5242	5431	5471	5443	5186	5203	5208	5014	5319	5484	5714	5839	5991	6065	6425	6450	6302	6582	6182	6137	5999	6060	5840	5736	5817	5811	5901	5900	6180
6986	6472	6003	5700	5588	5441	5712	5788	6269	6365	6379	6411	6179	6042	5889	5696	5520	5446	5393	5554	5449	5548	5568	5489	5381	5293	5268	5188	5099	5117	5345	5493	5598	5919	5991	6210	6381	6349	6252	6300	6078	6091	6118	6101	5994	6001	5807	6024	5902	6048
6721	6356	6018	5746	5566	5153	5474	5753	6102	6266	6335	6189	6278	5965	5655	5560	5455	5324	5373	5591	5667	5776	5563	5728	5469	5195	5130	5128	5134	5181	5241	5443	5469	5598	5813	6089	6052	6121	6115	6111	6305	6212	6199	6121	6221	5883	5868	5809	5708	6027
7036	6606	6299	5968	5616	5378	5401	5596	5984	6136	6335	6386	6055	5891	5586	5500	5405	5193	5331	5712	5881	5938	5881	5678	5626	5539	5420	5349	5309	5369	5226	5354	5395	5305	5715	5946	5848	5971	6057	6046	6250	6380	6181	6118	6063	5808	5674	5689	5637	5796
7225	6831	6474	6232	5879	5639	5622	5917	6023	6103	6139	6475	6066	5811	5618	5517	5543	5288	5487	5682	6138	6160	6249	6131	5982	5922	5758	5681	5577	5674	5751	5607	5550	5658	5646	5885	5927	5933	6076	6311	6312	6402	6554	6216	6015	5915	5885	5892	5797	5813
7114	6748	6578	6495	6188	5784	5693	5894	5918	6308	6361	6463	6065	5943	5650	5621	5583	5571	5753	5830	6173	6476	6574	6486	6236	6293	6244	5953	6122	5973	6068	6020	6014	5766	5826	5945	5806	5864	6060	6374	6472	6574	6621	6494	6322	6382	6083	6044	5912	5886
6907	6702	6727	6551	6242	6102	5914	5967	6149	6290	6533	6595	6251	6178	5757	5579	5579	5708	5916	6057	6272	6436	6637	6744	6839	6769	6505	6434	6445	6168	6367	6261	6279	6110	5934	5907	5969	6067	5958	6245	6517	6628	6673	6709	6664	6462	6260	5842	5808	5832
6974	7073	6999	6887	6578	6380	6434	6442	6442	6549	6724	6871	6597	6568	6039	5915	5846	5988	6115	6161	6363	6686	7133	7048	7096	7021	7029	7206	6851	6652	6663	6584	6670	6312	6121	6025	5929	5855	6123	6273	6319	6482	6538	6843	6863	6626	6443	6117	5871	5881
7212	7123	7175	7231	7125	7151	7100	7004	7019	7055	6790	6876	6867	6897	6491	6205	6207	6214	6319	6427	6444	6927	7258	7178	7510	7492	7619	7535	7516	7325	7205	7104	7023	6468	6542	6437	6113	6062	5851	6219	6262	6406	6730	6856	6979	6919	6787	6371	6211	5821
7066	7010	7025	7200	7440	7275	7198	7333	7163	7085	6935	6854	6946	6786	6679	6559	6294	6375	6301	6328	6333	6651	6934	7313	7524	7473	7506	7674	7580	7509	7373	7427	7317	6944	6677	6386	6402	6242	6349	6330	6268	6556	6577	6997	7088	7181	6916	6608	6458	6149
6614	6675	6732	6874	7104	7272	7299	7086	6861	6700	6770	6730	6481	6577	6535	6374	6197	6216	6079	5908	6017	6288	6489	6759	6869	7026	7222	7262	7158	7481	7272	7340	7229	7040	6727	6426	6406	6268	6200	6008	6165	6303	6692	6722	6900	6935	6845	6540	6472	6230
6340	6348	6484	6474	6846	7058	7068	6844	6604	6355	6378	6048	6023	6097	6122	5723	5856	5849	5586	5374	5579	5658	5894	5963	6264	6387	6577	6661	6713	6790	7030	7150	7013	6937	6860	6593	6165	6199	6087	5942	5900	6136	6310	6439	6510	6757	6554	6384	6204	6099
6176	6004	6149	6535	6633	6799	6856	6708	6644	6231	6098	5780	5918	5844	5696	5761	5666	5532	5374	5266	5355	5402	5474	5558	5739	5833	5835	6093	6238	6437	6441	6831	6770	6695	6551	6214	6113	6037	5806	5605	5541	5785	6068	6090	6100	6140	6303	6159	5985	5921
5888	5826	5910	6132	6321	6778	6681	6490	6390	6297	5877	5539	5529	5411	5348	5314	5234	5274	5100	5262	5176	5065	5128	5067	5109	5211	5515	5565	5821	5958	6233	6437	6481	6495	6474	6306	6103	5912	5636	5689	5666	5675	5900	5921	5838	5994	6011	5846	5844	5989
5718	5375	5487	5662	5993	6172	6099	6176	5948	5881	5693	5639	5414	5099	5044	5111	5195	5016	4949	4947	4649	4667	4824	4758	4688	4826	4956	5094	5333	5649	5914	6342	6670	6513	6437	6247	6123	6099	5823	5888	5739	5739	5725	5777	5708	5783	5918	5740	5986	5890
5601	5361	5313	5422	5526	5620	5868	6123	6060	5986	5772	5450	5283	5109	5044	5050	4951	5075	5030	5047	4768	4690	4564	4516	4427	4551	4623	4928	5078	5445	5788	6055	6415	6634	6702	6457	6418	6256	6193	5956	5924	6008	5908	5939	5815	5959	5844	5647	5732	6153
5976	5599	5614	5254	5602	5675	5918	6151	6257	6265	6078	5961	5654	5381	5310	5125	5188	5428	5504	5259	5206	4990	4979	4773	4511	4453	4610	4919	5220	5540	5555	6090	6446	6607	6762	6669	6547	6645	6346	6224	6129	6088	5969	5904	5909	5857	5675	5786	5890	5969
6328	5960	5925	5754	5768	5859	6036	6235	6591	6604	6535	6474	6375	5995	5693	5757	5706	5718	5869	5683	5783	5435	5229	5035	4986	4792	4790	5200	5391	5598	5799	6326	6207	6830	6797	6824	6666	6506	6517	6455	6307	6135	5882	5928	5993	5899	5903	5896	6019	6246
6439	6139	6129	5914	5742	5833	5950	6294	6550	6878	6960	6823	6752	6247	6232	5978	5924	5929	6001	5890	5668	5782	5524	5287	4912	4958	4893	5260	5299	5583	5966	6227	6401	6846	6713	6717	6875	6587	6601	6817	6495	6271	6109	6075	5991	5926	6083	5950	6106	6255
6470	6350	6171	5924	5852	5937	5797	6085	6396	6622	6937	6948	6818	6615	6390	6077	6150	6235	5993	6198	6081	5939	5624	5665	5383	5136	4933	5218	5242	5462	5801	6052	6425	6484	6611	6704	6822	6785	6698	6657	6648	6534	6265	6365	6298	6138	5987	5899	6081	6255
7091	7052	6913	6479	6202	6062	6051	6170	6366	6938	6959	7309	7086	7056	6782	6693	6551	6453	6448	6501	6290	6286	6150	5816	5850	5464	5214	5239	5250	5499	5730	6039	6182	6423	6507	6492	6656	6831	6799	6912	6721	6647	6602	6542	6191	6159	6137	5959	5975	6244
7612	7289	7489	7102	6648	6572	6425	6275	6414	6858	7333	7647	7553	7700	7352	7235	7043	6954	6846	6740	6911	6658	6567	6242	6192	5847	5506	5475	5499	5604	5793	5892	5961	6137	6177	6395	6754	6793	6855	6763	6899	6688	6688	6596	6465	6418	5959	5960	6074	6268
7648	7356	7447	7243	6732	6561	6326	6152	6458	6553	7112	7340	7640	7681	7321	7378	7180	7001	6998	6990	7033	7011	6698	6580	6255	5914	5647	5595	5519	5522	5536	5693	5621	5748	5930	6261	6537	6693	6861	6848	6752	6798	6876	6656	6435	6429	6170	6032	6002	6032
7317	7325	7156	7012	6718	6411	6048	5975	6259	6301	6724	6854	7101	7389	7175	7032	7025	6926	6837	6613	6579	6746	6684	6435	6285	5835	5614	5336	5426	5309	5354	5536	5317	5379	5680	5951	6143	6498	6589	6767	6936	7129	6970	6710	6773	6400	6153	6016	5902	5874
6956	6979	7044	6830	6535	6130	6012	6037	5941	5918	6238	6303	6492	6759	6899	6750	6785	6771	6608	6482	6578	6621	6350	6219	5939	5782	5617	5338	5148	5233	5237	5342	5249	5294	5623	5737	5926	6185	6360	6736	6959	7193	7011	6958	6799	6411	6161	5960	5766	5723
6707	6797	6799	6743	6507	6216	5969	5809	5927	5777	5911	6143	6381	6492	6784	6650	6555	6658	6641	6517	6553	6436	6175	5992	5974	5943	5734	5408	5387	5170	4986	5037	5166	5193	5484	5666	5816	6232	6461	6603	6838	7119	7356	7034	6936	6645	6242	5865	5667	5782
6451	6556	6447	6560	6414	6093	5977	5960	5900	5678	5640	5814	5956	5958	6472	6522	6540	6581	6565	6522	6440	6254	6110	6153	6124	6106	5925	5652	5433	5140	4788	5098	5140	5240	5412	5412	5767	6078	6272	6446	7013	7257	7281	7109	6998	6853	6464	5985	5683	5646
6202	6196	6144	6407	6116	5962	5932	5667	5407	5300	5160	5280	5485	5719	5963	5953	6082	6083	6191	6114	5849	5962	6193	6092	6140	6090	6001	5741	5429	5459	5257	5219	5321	5246	5401	5468	5894	6065	6256	6413	6636	6882	7130	7058	7023	6499	6635	6118	5711	5486
5952	6004	6141	6047	5942	5863	5624	5480	5106	5103	4821	4966	5048	5238	5500	5603	5825	5744	5914	5908	5878	5844	5942	5901	6033	5913	5886	5659	5586	5336	5137	5160	5320	5266	5379	5703	5877	6124	6261	6688	6725	7000	7122	7188	6957	6826	6243	6127	5889	5592
6021	6020	6166	6122	6130	5943	5826	5448	5372	5092	5029	4945	4998	5217	5475	5609	5618	5841	5827	5968	5824	5902	5920	5946	5928	5945	5945	5876	5925	5640	5496	5431	5421	5572	5678	5958	6139	6359	6487	6615	6827	6993	7280	7099	6948	6655	6391	6045	5687	5482
6421	6242	6319	6416	6429	6463	6320	5828	5698	5598	5490	5400	5342	5353	5380	5622	5779	6086	6376	6181	6256	6196	6133	6235	6168	6226	6080	6343	6223	6275	5936	5665	5662	5804	5861	6117	6260	6474	6450	6702	6873	6862	7022	6990	6900	6685	6359	6060	5760	5587
6582	6484	6646	6821	6807	6843	6576	6498	6222	6081	5995	5728	5681	5736	5606	5776	5937	6210	6480	6512	6662	6645	6584	6473	6364	6460	6635	6808	6713	6557	6083	6099	5954	6176	6123	6445	6409	6547	6692	6724	6779	6975	7056	7116	7044	6744	6363	6213	5869	5652
6776	6777	6814	6971	7041	7018	6937	6846	6610	6465	6288	6132	6012	5837	5696	5731	5715	6138	6393	6494	6713	6799	6617	6443	6493	6380	6573	6880	6567	6475	6286	6149	6185	6113	6302	6559	6612	6694	6390	6520	6796	7000	6799	6742	6616	6388	6337	6240	5969	5934
6892	6979	6930	7135	7197	7149	7049	7054	6834	6844	6662	6305	6210	6123	5946	5802	5852	6042	6224	6568	6552	6308	6271	6417	6155	6380	6442	6609	6536	6427	6108	6078	6364	6177	6314	6162	6264	6383	6384	6292	6447	6687	6491	6580	6333	6337	6310	6142	5847	5986
7557	7276	7307	7203	7291	7156	7002	6820	6723	6873	6901	6584	6414	6254	6084	5965	6054	6224	6344	6602	6435	6333	6249	6015	6073	6208	6206	6081	6121	6146	6130	5960	6106	6069	5914	6016	5972	6135	5955	6023	5844	6051	6098	6258	6144	6232	6356	6192	6171	6054
7855	7583	7386	7240	6907	7143	7051	7065	6629	6854	6642	6625	6588	6462	6139	6246	6006	6179	6463	6560	6543	6207	6170	5920	5691	5931	5971	5887	6092	6065	5987	5900	5684	5755	5844	6029	5912	6008	5914	5806	5821	5671	6016	6023	6182	6625	6360	6354	6399	6276
7574	7604	7094	7128	6716	6651	6749	6795	6503	6554	6579	6495	6632	6327	6183	6036	6140	6172	6320	6373	6458	6193	5946	5837	5632	5610	5516	5692	5828	5890	5830	5773	5557	5558	5689	5893	5808	5747	5547	5631	5524	5496	5750	5914	6384	6419	6427	6439	6536	6501
7458	7349	7051	6951	6427	6264	6352	6363	6113	6327	6104	6151	6217	6162	6008	5938	5855	5954	6014	6165	6094	6220	5924	5624	5518	5323	5340	5568	5465	5594	5724	5581	5416	5615	5756	5584	5634	5560	5451	5542	5424	5465	5596	5842	6132	6166	6592	6483	6530	6700
7266	7175	7227	6826	6522	6323	6089	6148	5945	5887	5994	5926	6002	6105	5989	5880	5889	5928	6174	6039	6265	6045	5811	5742	5637	5155	5342	5434	5565	5716	5834	5720	5612	5570	5678	5642	5770	5565	5657	5516	5428	5581	5751	5774	6108	6574	6703	6906	6736	6611
7191	7288	7206	6767	6726	6329	6235	5939	5977	5919	6034	5996	6004	6003	6101	6022	5992	6033	6239	6355	6387	6407	6214	6102	5868	5663	5786	5687	5868	6010	6115	5940	6000	6039	5923	6030	6119	6105	5928	5810	5896	5814	5892	5933	6218	6798	7051	7030	6966	6636
7015	7114	7005	6943	6658	6450	6212	6021	5954	6071	5896	5913	6010	5888	5960	6086	6143	6322	6118	6354	6383	6366	6279	6250	6379	6093	6136	6140	6237	6268	6375	6338	6267	6309	6322	6245	6076	6092	6219	6145	6037	6023	6084	6232	6470	6909	7075	7126	6842	6515
6959	6894	6779	6808	6567	6343	6138	6075	5877	6079	6020	5910	5798	5786	5658	5722	5763	5987	6016	6289	6099	6331	6331	6500	6320	6274	6265	6079	6192	6234	6373	6421	6431	6472	6256	6072	6259	6083	6190	6250	6022	6096	6206	6287	6419	6502	6639	6645	6412	6071
6766	6762	6746	6601	6432	6070	6115	5991	5957	6160	5908	6014	5790	5577	5342	5366	5465	5592	5646	5639	5796	5921	5845	6121	6214	6336	6170	6118	6021	6267	6368	6411	6361	6257	6173	6050	6029	5960	5779	6208	6142	6226	5965	5998	6221	6363	6351	6065	6115	5861
6784	6731	6595	6591	6447	6275	6039	6085	6001	6222	6300	6070	6065	5764	5613	5599	5115	5270	5410	5293	5422	5747	5583	5743	6052	5927	6151	6105	5988	6031	6281	6328	6266	6278	6022	6055	6020	5860	6021	6103	6007	6010	5999	5924	5911	6023	5997	6053	5904	5630
6784	6637	6575	6391	6465	6360	6210	6238	6305	6363	6347	6433	6096	6012	5814	5533	5268	5306	5304	5279	5286	5330	5432	5652	5877	6014	5986	6044	5991	5937	6171	6189	6118	6157	5847	6020	5856	5746	5830	5644	5898	6012	5740	5770	5704	5968	5935	6049	6082	5698
6589	6640	6554	6483	6421	6451	6166	6351	6548	6555	6419	6546	6497	6357	6086	5664	5523	5289	5345	5284	5147	5266	5468	5510	5690	5727	5970	5897	5817	5858	5968	6028	6204	6003	6172	5735	5735	5412	5493	5786	5758	5725	5775	5594	5723	5682	5995	6099	6170	6160
6555	6709	6612	6271	6289	6386	6114	6139	6445	6604	6725	6569	6632	6653	6442	6076	5867	5754	5369	5432	5359	5286	5407	5544	5697	5706	5846	5858	5884	5978	6075	6073	5979	6017	5925	5679	5520	5424	5611	5547	5902	5739	5687	5846	5902	6140	6252	6619	6576	6597
6374	6549	6445	6468	6438	6486	6340	6278	6405	6595	6727	6761	6722	6811	6627	6480	6226	5834	5815	5608	5609	5624	5807	5852	5772	5848	5697	5688	5965	6173	6128	6075	6167	6031	5938	5824	5720	5569	5743	5923	5972	6042	6175	6320	6351	6619	6939	6916	7164	6777
6162	6131	6292	6606	6538	6803	6679	6630	6489	6497	6628	6741	6906	6776	6472	6609	6303	6013	5809	5961	5893	5915	5949	6156	6250	6103	5996	6045	6229	6355	6422	6516	6433	6521	6336	6070	6023	5933	6188	6172	6431	6213	6441	6643	6639	6974	6955	7432	7253	6888
5806	5903	5961	6270	6687	6946	6864	6701	6588	6411	6602	6561	6633	6486	6360	6164	5970	5929	5858	5846	6086	6020	6246	6062	6315	6248	6174	6217	6411	6402	6529	6772	6850	6789	6664	6436	6375	6148	6172	6254	6354	6600	6538	6810	6863	6977	6912	7226	7008	7045
5683	5762	5924	6312	6741	7079	7005	6834	6600	6499	6418	6317	6223	6207	6100	5890	5847	5736	5717	5753	5929	5862	6109	6303	6313	6037	6271	6276	6329	6487	6639	7044	7141	7104	6989	6668	6395	6298	6213	6305	6447	6281	6434	6519	6605	6770	6878	6702	6934	6793
5765	5743	5899	6297	6572	6967	7200	7013	7015	6709	6634	6396	6320	6285	6082	5620	5926	5640	5585	5586	5762	5854	6152	6301	6259	6217	6194	6213	6181	6359	6647	7143	7156	7259	7013	6937	6538	6505	6257	6375	6300	6185	5887	6230	6435	6266	6516	6283	6606	6533
5749	5675	5786	6097	6529	6989	6999	7033	6990	6977	7036	6609	6644	6688	6201	5953	5914	5629	5688	5845	5645	5856	6158	6210	6441	6192	6124	5933	5995	6365	6566	6974	7165	7111	7091	7001	6736	6431	6452	6135	6053	5977	5972	5987	5876	6372	6154	6260	6369	6546
5884	5714	5648	6097	6653	6706	6595	6829	6840	6877	6667	6471	6680	6622	6283	6003	5913	5752	5897	5698	5822	5898	6017	6274	6364	6175	5873	5725	5760	5960	6159	6547	6841	6974	7181	6738	6696	6496	6145	6106	5954	5922	5855	5831	5958	6018	6301	6329	6522	6647
6058	5745	5854	5982	6288	6541	6617	6503	6545	6590	6587	6482	6402	6321	6307	6143	5991	5953	5935	5747	5882	5830	6013	6015	6070	5947	5690	5662	5538	5531	5977	6253	6490	6771	6709	6660	6748	6297	6263	5817	5919	5761	5922	6053	6337	6363	6706	6634	6664	6804
5900	6019	5753	5897	6227	6476	6297	6155	6130	6251	6129	6134	6200	6214	6045	5800	5997	5917	5996	5847	6151	6000	6148	6294	6042	5950	5771	5548	5609	5488	5732	6176	6454	6433	6701	6679	6762	6613	6128	6067	6044	5845	6122	6213	6400	6671	6887	6757	6617	6858
5940	5734	5863	5922	6253	6159	6198	6018	5932	5904	5809	5810	5748	5709	5657	5700	5790	5846	5853	5906	6056	6120	6213	6037	6223	5920	5755	5789	5719	5795	5788	6183	6282	6654	6777	6972	6819	6649	6425	6133	6072	6269	6085	6128	6364	6754	6832	6546	6630	6694
5762	5753	5509	5523	5957	6127	6276	6039	5899	5864	5742	5554	5550	5342	5236	5142	5289	5345	5571	5642	5734	5873	6080	6021	6107	6050	5831	5867	5767	5689	6012	6107	6226	6681	6772	6783	6788	6546	6320	6246	6078	6041	6116	6148	6394	6590	6595	6714	6348	6219
5824	5697	5430	5569	5743	6018	6086	5832	5971	5772	5519	5461	5242	5141	5072	4958	5149	5256	5297	5259	5228	5403	5709	5621	5730	5917	5851	5711	5664	5649	5881	6126	6328	6268	6382	6547	6503	6387	5986	5845	5985	6005	5963	6129	6159	6345	6518	6276	6249	6264
6189	5864	5506	5521	5770	5714	5913	5991	5830	5839	5722	5661	5222	5132	5197	5150	5120	5104	5123	4887	5109	5227	5440	5627	5684	5560	5602	5518	5422	5562	5876	6028	6098	6350	6328	6281	6126	6042	5809	5645	5512	5693	5956	6107	6160	6083	6241	6246	6200	6190
6459	6166	5707	5572	5635	5784	5949	5978	6129	6118	6214	6001	5793	5414	5546	5367	5273	5196	5168	5258	5251	5486	5560	5421	5572	5622	5531	5360	5417	5507	5737	6089	6299	6287	6467	6231	6009	5892	5595	5501	5570	5747	5806	6159	6229	6311	6272	6507	6631	6623
6447	6036	5724	5654	5857	5674	5810	6030	6116	6335	6206	6054	6049	5674	5790	5593	5561	5646	5489	5675	5621	5610	5698	5715	5767	5706	5704	5666	5634	5691	5930	6051	6460	6301	6354	6401	6126	5653	5615	5635	5642	5954	6109	6214	6396	6717	6647	6748	6835	6892
5987	6098	5959	6033	5997	5814	5865	5959	6113	6102	6237	5976	5822	5796	5659	5618	5758	5666	5696	5748	5849	5876	5705	5988	5960	5930	5948	5823	5801	5866	5872	6348	6364	6389	6450	6443	6054	5778	5642	5678	5814	6089	6162	6505	6612	6826	6791	6767	6982	6908
5808	5673	5595	5765	5996	6194	6035	6052	6054	6096	6116	5933	5484	5500	5629	5468	5520	5542	5721	5481	5698	5545	5906	5918	6133	5914	5957	5935	5912	6091	6283	6395	6625	6688	6724	6470	6340	6087	5915	5818	6150	5978	6386	6442	6853	6666	6757	6692	6633	6498
5697	5372	5341	5776	5829	6135	6088	6188	6482	6432	6080	5937	5642	5431	5201	5185	5405	5419	5458	5464	5544	5783	5699	5982	6079	6036	6033	6167	6146	6266	6502	6820	6984	7059	6875	6695	6608	6172	5940	5832	5917	6216	6255	6412	6462	6525	6526	6427	6537	6399
5650	5367	5095	5335	5552	5709	6057	6176	6603	6630	6601	6085	5728	5410	5354	5269	5322	5301	5375	5308	5384	5506	5477	5789	5927	6131	6090	6118	6204	6224	6526	6633	6991	6836	6701	6451	6195	6016	5792	5705	5530	5735	5855	6002	6337	6276	6215	6468	6801	6952
5836	5691	5300	5334	5668	5700	5815	6203	6185	6806	6599	6160	6157	5646	5377	5431	5310	5196	5283	5317	5367	5449	5529	5721	5786	5886	5925	6107	6062	6181	6120	6350	6689	6628	6699	6325	6087	5802	5527	5536	5336	5430	5490	5809	5816	6027	6345	6550	6814	6990
5912	5899	5660	5778	5736	5814	5906	6168	6425	6666	6677	6281	6067	5802	5638	5525	5282	5235	5280	5369	5565	5454	5676	5769	5829	5873	5835	5922	6167	6219	6407	6479	6663	6558	6539	6413	6304	5938	5749	5535	5512	5568	5559	5762	5863	6056	6250	6420	6434	6679
5842	5774	5732	5987	5992	6292	6329	6417	6650	6882	6781	6488	6095	6024	5603	5481	5512	5287	5258	5576	5650	5750	6076	6061	6104	6202	6215	6334	6269	6365	6596	6698	6772	6800	6840	6770	6741	6303	6089	5892	5789	6004	6391	6357	6303	6137	6141	6057	6256	6217
6089	5841	5774	6058	6452	6821	6933	6894	7041	7301	7082	6648	6354	6098	5764	5616	5527	5375	5318	5758	5718	5909	6366	6427	6728	6566	6698	6595	6554	6777	6843	7061	7247	7240	7270	7086	7029	6692	6566	6502	6338	6766	7039	7018	6673	6664	6329	6172	6145	6154
6120	6045	5855	5967	6445	6612	7118	7125	7283	7557	7441	7132	6611	6472	6020	5610	5436	5486	5594	5732	5782	6004	6150	6190	6633	6742	6861	6731	6799	6757	6919	7061	7133	7265	7121	6994	6934	6651	6548	6402	6249	6854	7143	7021	7059	7108	6882	6778	6597	6884
6227	6122	6052	6220	6268	6334	6785	7148	7289	7455	7467	7239	6895	6587	6159	5747	5501	5616	5588	5772	5794	5886	5741	6005	6298	6756	6512	6578	6578	6809	6790	6676	6847	6981	7049	6732	6668	6423	6413	6265	6223	6670	6980	6987	7315	7514	7519	7191	7047	7266
5974	6168	6008	6150	6100	6230	6638	6749	7086	7210	7114	6980	6871	6736	6320	6003	5680	5938	5896	6115	5947	6010	6020	6235	6388	6588	6714	6736	6933	6981	6895	6940	6927	6901	6940	6834	6918	6698	6580	6363	6346	6758	7010	7011	7213	7825	7899	7501	7255	7494
6049	5932	5658	6086	6346	6372	6371	6588	6954	7058	7062	7124	6854	6652	6411	5953	5911	6059	6288	6380	6357	6178	6395	6343	6713	6990	6910	7112	7205	7124	7371	7279	7250	7263	7261	7098	7212	6830	6666	6591	6533	6760	7197	7166	7369	8033	7766	7560	7142	7207
5995	5793	5548	5982	6170	6363	6451	6806	6883	7083	7033	6879	6824	6307	5959	5855	5970	6075	6182	6444	6368	6390	6566	6722	6831	7053	7177	7487	7399	7448	7498	7526	7721	7391	7422	7415	7183	6974	7065	6599	6637	6809	7368	7433	7716	7808	7705	7571	7055	6988
6151	5768	5637	5798	6131	6410	6665	6642	6682	7064	6858	6850	6554	6308	5914	5802	5691	5789	5854	5911	6136	6378	6480	6487	6518	6752	7009	7319	7326	7262	7204	7179	7140	7480	7116	6965	6842	6659	6612	6558	6675	7037	7363	7393	7532	7511	7534	7356	6861	6685
6348	6070	5877	5842	5923	6247	6132	6541	6694	6827	6810	6683	6346	6246	5927	5592	5528	5454	5855	5926	6074	6175	6366	6178	6194	6290	6264	6749	6873	6791	6889	6824	6866	6684	6712	6566	6486	6573	6371	6248	6628	6873	7298	7426	7343	7255	6885	6764	6391	6153
6420	5999	6033	5946	6061	5941	6078	6273	6452	6581	6578	6454	6457	6142	5889	5849	5589	5656	5582	6133	6012	6145	6361	6359	6263	6302	6428	6381	6684	6618	6458	6382	6733	6370	6278	6194	6373	6297	6323	6494	6578	6804	6972	7158	7050	6622	6335	6085	5888	5634
6531	6415	5957	6052	5965	6076	6181	6196	6501	6653	6427	6292	6072	5829	5838	5536	5552	5430	5856	5668	5968	6045	6352	6303	6299	6236	6541	6575	6531	6461	6317	6186	6395	6286	6234	6323	6384	6283	6353	6251	6328	6594	6499	6560	6613	6290	5905	5737	5609	5573
6645	6353	6051	6063	6491	6314	6238	6338	6389	6259	6227	6037	5765	5649	5290	5543	5399	5295	5417	5491	5667	6053	6039	6445	6322	6406	6336	6288	6479	6343	6273	6319	6061	6134	6129	6129	6123	6264	6152	6049	6135	6151	6242	6232	6249	6183	5861	5723	5633	5828
6406	6570	6322	6219	6213	6301	6272	6131	6140	6253	5993	5948	5869	5493	5528	5217	5346	5176	5383	5515	5480	5721	5985	6184	6128	6002	6257	6115	6116	6141	5980	5950	5849	5940	5695	5714	5885	5937	6002	6004	5926	6224	6135	6351	6436	6477	6328	6183	6244	6328
6531	6391	6337	6298	6382	6384	6067	6147	6057	5909	5971	5951	5917	5836	5639	5508	5552	5414	5415	5397	5772	6142	6337	6570	6298	6297	5901	5998	5905	5843	5780	5807	5762	5692	5699	5771	5832	6016	6000	6144	6221	6395	6471	6677	6904	6982	6679	6507	6632	6337
6268	6385	6515	6585	6427	6373	6082	6022	5940	6061	5876	5648	5924	5791	5558	5494	5707	5633	5587	5735	6110	6270	6640	6738	6637	6337	6157	5911	5821	5723	5602	5617	5648	5595	5834	5882	5963	6157	6086	6333	6577	6612	6787	7155	7026	7232	6868	6923	6557	6504
6285	6383	6278	6398	6373	6258	6107	6099	5984	5949	5981	5729	5751	5671	5357	5480	5475	5451	5740	5811	6169	6384	6521	6715	6839	6462	6227	6054	5836	5522	5631	5638	5470	5703	5839	5919	5921	6267	6365	6274	6474	6548	6996	6828	6994	7019	6665	6701	6483	6336
6173	6054	6111	6262	6425	6211	6051	6071	6021	5936	5798	5630	5397	5166	5184	4985	5085	5368	5499	5703	5687	6072	6373	6492	6656	6538	6242	5986	5548	5693	5696	5681	5576	5583	5757	5729	5645	5856	6210	6302	6349	6526	6643	6819	6725	6676	6557	6544	6249	6157
6406	6156	6048	6152	6213	6091	6050	5943	5944	5921	5777	5575	5164	5291	4995	5248	5060	5423	5532	5525	5752	5985	6124	6445	6276	6287	6081	5960	5536	5385	5313	5446	5446	5553	5545	5664	5656	5733	5959	6198	6487	6400	6393	6587	6871	6646	6667	6459	6344	6405
6422	6095	6187	6132	6285	6243	5997	6040	5917	5891	5865	5546	5301	5302	5328	5337	5302	5386	5607	5724	5945	6039	6478	6512	6636	6311	6407	5964	5941	5653	5452	5478	5391	5575	5726	5499	5780	6090	6186	6412	6477	6724	7015	6898	7005	6988	6808	6505	6360	6259
6627	6436	6116	6087	6404	6285	6044	6055	6196	5959	5887	5891	5279	5472	5238	5372	5375	5558	5802	5952	6098	6290	6359	6500	6706	6772	6443	6456	6226	5833	5647	5637	5565	5591	5620	5783	6034	6080	6313	6324	6587	6640	7130	7110	7303	7252	6936	6778	6362	6314
6678	6319	6374	6260	6095	6262	6156	6119	6304	6336	6121	5961	5734	5436	5350	5333	5423	5681	5816	6289	6286	6276	6486	6642	6763	6933	6651	6678	6475	6061	5880	5777	5581	5681	5741	5920	6139	6301	6507	6629	6843	6845	7208	7173	7075	6880	6773	6555	6316	6380
6711	6660	6253	6012	6080	6407	6288	6412	6637	6463	6151	6128	5991	5619	5478	5799	5620	5879	6084	6302	6192	6600	6530	6833	6968	7040	6938	6888	6748	6323	6231	6120	5911	5995	5975	5950	6155	6502	6775	6782	6752	7014	7287	7318	7107	6959	6630	6597	6561	6753
6735	6463	6418	6153	6010	6255	6508	6493	6539	6459	6258	6221	6129	5904	5774	5987	5861	6188	6406	6380	6367	6651	6919	6933	7002	7093	7135	6996	6775	6740	6433	6187	6113	6050	6106	6109	6423	6542	6607	6841	6971	7103	7268	7363	7372	7081	6783	6457	6560	6741
7008	6410	6173	6274	6096	6160	6362	6664	6688	6483	6145	6266	6043	5972	6168	5875	6144	6191	6333	6258	6531	6686	6930	6723	7155	7232	7309	7233	6859	6677	6401	6428	6412	6137	6304	6277	6604	6509	6822	6835	6992	7303	7206	7284	7122	6836	6699	6539	6372	6521
6617	6441	6237	5996	6248	6268	6376	6280	6485	6347	6170	6054	5911	5942	5906	5818	6209	6323	6140	6308	6176	6354	6614	6896	6897	7024	6882	6802	6692	6454	6369	6452	6335	6458	6343	6419	6570	6859	6664	6795	6890	7061	6851	6831	6667	6584	6342	6191	6122	6421
6628	6208	6170	6270	6394	6164	6288	6177	6139	6176	6059	5824	5820	6015	5834	6001	6130	6274	6111	6223	6214	6242	6632	6769	6775	6790	6562	6433	6545	6234	6268	6416	6315	6335	6405	6477	6498	6602	6812	6687	6970	6820	6951	6555	6217	6235	5938	6088	6122	6182
6705	6363	6018	6224	6520	6129	5838	5911	6282	6062	6223	5896	5763	5831	6006	6088	6214	6287	6463	6219	6360	6344	6436	6381	6756	6637	6382	6299	6231	6029	6152	6202	6429	6207	6423	6559	6680	6794	6885	7129	7025	6997	6792	6409	6227	5989	6088	5825	5985	6257
6530	6292	6325	6119	6183	6056	5973	5765	6046	6103	5872	6007	5963	5917	5868	5967	6220	6419	6494	6400	6371	6468	6510	6621	6514	6522	6378	6153	6198	6099	6065	6395	6318	6367	6555	6797	6937	6793	7091	6888	7160	6935	6698	6344	6159	5919	5817	5817	5796	6104
6512	6182	6113	6143	6033	5937	5854	5880	5801	6014	6135	5859	5854	5910	5796	6108	6287	6499	6564	6518	6422	6442	6612	6630	6397	6545	6228	5923	5895	5846	6072	6341	6371	6728	6595	6720	6885	7169	6956	6982	7003	6943	6515	6372	5946	5819	5748	5790	5772	6050
6482	6179	6065	6024	5897	5768	5517	5680	5699	5856	5833	6048	6106	6017	6023	6148	6328	6496	6446	6408	6589	6296	6589	6382	6471	6327	6225	6102	5942	6081	5893	6169	6508	6606	6693	6709	6904	6970	6979	7151	7179	6864	6579	6404	6179	6023	5724	5664	5827	6168
6316	6372	5978	5841	5711	5642	5472	5506	5508	5708	5772	6013	6234	6250	6330	6214	6393	6564	6371	6391	6257	6362	6284	6339	6245	6309	6298	5909	6002	6006	6055	6223	6393	6436	6528	6832	6820	6742	7039	6952	6945	6831	6764	6277	6100	5922	5815	5939	5839	6083
6119	6207	6111	5958	5614	5568	5410	5204	5207	5695	5688	5892	6047	6215	6035	6095	6334	6480	6217	6358	6333	6411	6315	6343	6279	6250	6239	6122	6265	6197	6193	6108	6181	6428	6479	6782	6751	6796	6832	6891	6956	6790	6610	6271	5902	5829	5720	5835	5901	6047
5842	6108	6294	6080	5843	5436	5294	5350	5100	5360	5552	5816	5788	6048	5884	6149	6180	6243	6179	6014	6296	6217	6219	6079	6039	6061	5890	6157	6209	5956	6111	6195	6134	6429	6423	6473	6472	6682	6522	6665	6668	6472	6209	5991	5865	5798	5595	5783	6031	6033
6033	5905	5801	6142	5808	5592	5309	5101	5157	5372	5424	5550	5635	5953	6015	5834	6102	5841	6001	5991	6119	6095	6113	5844	5944	5934	5884	5858	6042	6235	6192	6162	6324	6230	6312	6299	6442	6361	6394	6228	6386	6304	6033	5722	5689	5654	5559	5795	6099	6316
6101	6033	5618	5957	6154	5739	5367	5367	5341	5295	5502	5763	5744	5838	5901	6022	5907	6105	6097	6038	6020	6184	6070	6180	6013	5865	5795	5715	6079	6027	5970	6100	6502	6159	6527	6616	6333	6290	6421	6127	6300	6324	5968	5881	5980	5960	5735	5933	6237	6529
5802	5914	5930	5711	5933	6000	5511	5423	5719	5640	5795	5810	5857	5862	5982	5980	5980	5991	6051	6160	6247	6418	6238	6438	6107	6033	5837	5857	5831	6010	6237	6322	6306	6421	6543	6305	6283	6079	6158	6170	6062	6081	5937	5902	5949	6076	5971	6237	6513	6647
5398	5927	5968	5883	5700	6064	5810	5529	5586	5731	5775	5872	5996	5950	5937	5883	5874	5791	6047	6093	6164	6413	6380	6500	6156	6141	5836	5856	5943	6009	6273	6362	6398	6359	6471	6353	6041	5979	5892	6040	6000	5960	5644	5807	5853	5951	6306	6259	6375	6705
5071	5476	6037	6131	5700	5600	5786	5638	5435	5685	5799	5731	5958	5732	5778	5686	5604	5697	5771	5761	6138	5955	6224	6189	6090	6085	5878	5838	5777	6035	6201	6186	6295	6187	6183	5895	5734	5635	5616	5764	5764	5882	5882	5816	6037	6098	6112	6226	6354	6393
5163	5249	5589	6065	5884	5477	5863	5759	5389	5665	5874	5639	5839	5782	5853	5699	5724	5647	5650	5637	5880	5992	6256	6150	6443	6129	6062	5982	5985	6136	6267	6225	6263	6130	5967	5938	5661	5434	5474	5569	5767	5794	5869	6088	5849	6231	6135	6044	6452	6280
5756	5217	5259	5988	6082	5600	5706	5937	5727	5933	6135	5833	5918	6028	5688	5797	5754	5876	5848	5973	5944	6191	6187	6155	6284	6237	6479	6349	6378	6420	6322	6511	6505	6297	6103	5864	5798	5480	5507	5563	5957	5850	5878	6250	6148	6268	6347	6188	6184	6286
6037	5348	5126	5827	6312	5842	5632	6160	6352	5873	6502	6450	6012	6034	6025	6042	5936	6072	5949	6037	5953	6246	6273	6287	6253	6425	6578	6704	6574	6412	6671	6688	6640	6390	6241	5961	5637	5559	5495	5598	5741	5875	5891	5903	6084	6229	6336	6382	6165	6093
6328	6181	5490	5695	6345	6080	5914	6250	6430	6293	6229	6450	6096	6369	6100	6175	6030	5872	6045	5892	6106	6336	6462	6619	6562	6578	6743	6555	6694	6578	6766	6595	6496	6374	6343	6021	5702	5699	5643	5782	5822	5777	5779	5782	5937	6141	6241	6251	5991	6063
6595	6645	6001	5675	6107	6505	6039	6025	6731	6300	6191	6631	6300	6387	6415	6241	6228	6114	6151	6137	6556	6393	6523	6754	6640	6766	6598	6803	6929	6818	6669	6497	6527	6337	6194	6082	5856	5911	5727	5837	5873	6037	6061	5864	5928	6206	6455	6141	6189	6064
6618	7273	6713	5867	6273	7066	6379	6220	6802	6668	6287	6937	6518	6602	6648	6386	6468	6517	6586	6546	6749	6609	6827	6748	7009	6825	6683	6751	6975	6793	6925	6641	6407	6382	6264	6232	6146	6252	6070	6063	6343	6216	6215	6231	6261	6177	6387	6363	6376	6114
6715	7379	7147	6183	6492	7208	6884	6650	7063	7018	6565	7255	6663	6344	6634	6553	6744	6567	6656	6813	6684	6842	6844	6872	7113	6952	6830	6802	6668	6908	6855	6564	6481	6428	6382	6067	6271	5989	6268	6393	6266	6697	6288	6324	6188	6325	6245	6446	6072	5972
6138	7214	7347	6649	6501	7251	7320	6620	6867	7050	6445	6658	6636	6211	6570	6417	6785	6615	6458	6441	6581	6509	6678	6562	6759	6888	6655	6613	6522	6521	6555	6378	6280	6222	5968	5972	6050	6239	6232	6339	6523	6581	6422	6323	6384	6306	6061	6262	5862	5920
6048	6996	7237	6474	5894	6782	7103	6204	6474	6863	5871	6232	6484	6101	6576	6319	6500	6211	6231	6355	6395	6641	6603	6493	6567	6586	6561	6419	6332	6345	6231	6064	6096	5872	5817	5808	5988	5832	6116	6331	6502	6462	6344	6337	6302	6274	6150	5883	5606	5599
5859	6407	6908	6028	5413	6319	6522	5939	5945	6373	5627	5826	6099	5710	6200	5969	6197	6191	6263	6281	6299	6448	6602	6522	6414	6310	6494	6377	6285	6345	6116	6037	5834	5752	5624	5900	6063	6072	6079	6176	6299	6546	6353	6372	6201	5980	5990	5616	5649	5443
5565	6237	6536	5936	5367	6069	6118	5472	5924	6089	5455	5639	5938	5574	6126	6029	6125	6398	6241	6362	6221	6390	6449	6316	6242	6446	6414	6506	6364	6283	6192	6032	5749	5855	5857	6028	6139	6121	6396	6312	6375	6434	6418	6200	6213	5991	5732	5614	5461	5276
5389	6031	6541	5810	5467	5931	6120	5464	5627	6064	5480	5578	5842	5469	5863	5892	6167	6219	6299	6264	6212	6470	6313	6484	6279	6331	6152	6211	6080	6047	6075	5992	5780	5818	6015	6134	6236	6437	6371	6194	6389	6402	6132	6233	6075	5839	5702	5553	5525	5485
5437	6007	6162	5190	5239	5903	6113	5452	5637	5825	5294	5286	5562	5304	5844	5702	6268	5998	6265	6250	6105	6362	6284	6201	6378	6195	6169	6213	6108	5943	5891	5931	5886	5812	6026	6005	6307	6500	6459	6377	6351	6367	6111	5927	5904	5792	5668	5681	5769	5815
5334	5938	5700	4830	4898	5722	5870	5385	5663	5891	5260	5482	5563	5282	5772	5932	5898	6029	5886	6209	6287	6352	6423	6391	6106	6230	6310	6186	6082	6063	5981	5934	5875	6004	6225	6191	6444	6410	6484	6321	6002	6135	5905	5845	5704	5577	5580	5596	5706	5872
5163	5890	5548	4749	4730	5539	5588	5362	5774	5879	5421	5485	5583	5370	5850	5793	6158	6088	6011	6114	6122	6132	6337	6105	6174	6402	6448	6176	6130	5950	5870	5996	6167	6229	6182	6372	6498	6368	6499	6400	6113	6021	5950	5811	5902	5702	5501	5597	5686	5841
5528	5899	5375	4963	5222	5685	5456	5492	5924	6011	5642	5900	5713	5624	6192	6015	6281	6050	6219	5989	5954	6068	5991	6157	6290	6505	6381	6460	6192	6158	6074	5850	6002	6361	6463	6456	6451	6408	6310	6217	5984	5941	5999	5889	5884	5700	5752	5682	5941	5698
6004	5821	5418	5136	5640	5895	5597	5657	6159	6077	5872	6154	5731	5981	6465	6315	6427	6216	6330	6213	5862	5711	5760	5909	6136	6331	6597	6516	6219	6075	6024	6064	6247	6339	6534	6603	6474	6356	6128	6081	5943	5958	5902	5773	5784	5834	5710	5852	5899	5793
6345	5852	5369	5316	5719	5795	5418	5788	6314	6175	6074	6491	5879	6314	6501	6429	6764	6352	6449	6124	5992	5825	5850	5837	6381	6280	6585	6494	6202	6155	6261	6324	6508	6651	6533	6425	6293	5956	6052	6179	5903	5794	5662	5737	5471	5888	5811	5821	5963	5848
6253	5409	5188	5541	5852	5614	5325	5856	6104	5978	6322	6409	6155	6651	6588	6390	6420	6416	6592	6144	6009	5701	5964	5923	6223	6401	6350	6325	6107	6116	6305	6537	6648	6663	6531	6444	6138	5899	5876	5861	5896	5777	5697	5717	5658	5605	5763	5638	5807	5867
5914	5474	5479	6050	5942	5386	5637	5838	5915	5951	6407	6448	6232	6506	6218	6367	6339	6067	6199	5944	5951	5703	5695	5965	5889	6246	6166	6170	5975	5913	6023	6207	6424	6612	6340	6263	6203	5925	5782	5839	5950	5877	5781	5807	5686	5726	5668	5645	5520	5467
5758	5606	6008	6422	6033	5694	5934	6050	5813	6154	6401	6257	6360	6473	6143	6385	5968	6147	6066	5954	6085	5897	5864	5820	6021	6092	6289	6180	5812	5919	5847	5921	6189	6227	6207	6199	5872	5693	5670	5783	5542	5854	5803	5898	5732	6059	6024	5785	5565	5545
5682	5987	6131	6365	6195	6007	6412	6128	5814	6252	6481	6292	6681	6433	6394	6457	6017	6280	6032	6258	6187	6315	6046	6196	6040	6364	6337	6200	6099	6074	5984	6050	6316	6221	6243	6112	5899	5820	6027	5748	5768	5799	5854	5829	5887	6072	6010	6014	5985	5565
5876	6021	6200	6024	6093	6313	6434	6195	6104	6757	6515	6665	6791	6288	6614	6678	6321	6345	6202	6536	6402	6684	6326	6374	6303	6438	6589	6237	6054	6171	6137	6354	6520	6189	6161	5994	6010	5824	6071	6114	6154	6034	6203	6176	5933	6099	6147	6143	6021	5766
6280	6012	5744	5752	6125	6302	6138	6215	6418	6528	6423	6650	6571	6516	6844	6468	6418	6081	6049	6355	6368	6349	6360	6308	6186	6230	6265	6112	5879	5930	6096	6188	6244	6048	5959	5753	5712	5810	5957	6186	6220	6215	6421	6279	6187	6341	6004	6074	6002	5816
[truncated: 920 more columns]
