# Supplementary material for: Spatial Resolution and Refractive Index Contrast of Resonant Photonic Crystal Surfaces for Biosensing
Source: IEEE Photonics J. Author manuscript; Available in PMC 2015 Sep 7. (PMC4561521; doi:10.1109/JPHOT.2015.2435699)
Supplement: fig2_data [file NIHMS64775-supplement-fig2_data.gz › Volumes/graham/MacBook_backup/PhD_folder_2015_06_02/paper_improvements/IEEE_J_Photonics/final_files/data_files/fig2/0pc_p555f85/i5.csv]

6490	5819	5962	5975	6081	6122	6100	6199	6150	6162	6195	6359	6352	6345	6297	6293	6038	5817	5583	5391	5355	5454	5653	5862	6065	6291	6378	6373	6299	6238	6078	5805	5638	5674	5661	5854	5916	6026	6175	6060	5921	5995	5947	6226	6338	6510	6349	6407	6472	6447
6780	6618	6942	6631	6608	6440	6441	6180	6326	6449	6710	6775	6527	6347	6358	6203	5920	5655	5450	5508	5633	5732	6124	6356	6659	6886	6662	6553	6231	6221	6027	5993	5856	5848	5968	6011	6055	6326	6048	5935	5993	6015	6342	6492	6515	6711	6458	6539	6736	6486
6509	6534	6653	6394	6215	6157	5880	5898	6083	6296	6353	6264	6083	6008	5976	6024	5870	5706	5628	5613	5848	5990	6319	6560	6782	6667	6533	6215	6095	5890	5908	5941	5845	6034	6048	6124	5958	5953	5895	5812	5828	6110	6259	6421	6299	6490	6296	6529	6307	6442
6676	6387	6267	6227	6060	5873	5646	5823	5920	5871	5977	5847	5691	5812	5772	5762	5858	5804	5892	6031	6135	6434	6505	7020	6830	6564	6297	5949	5695	5502	5605	5812	5936	6049	6104	5970	5976	5970	5789	5946	6071	6186	6357	6462	6469	6579	6738	6561	6684	6561
6412	6242	6120	5964	5865	5706	5779	5700	5933	5732	5669	5585	5513	5524	5668	5856	6216	6212	6379	6591	6590	6575	6651	6823	6790	6351	5982	5737	5712	5447	5586	5921	6076	6139	6137	6098	6129	5910	5760	6187	6087	6441	6262	6420	6415	6633	6668	6874	6746	7013
6243	6076	6112	6156	5932	5859	5801	5769	5797	5451	5495	5599	5527	5608	5874	6072	6333	6446	6654	6786	6814	6701	6675	6620	6398	6068	5827	5790	5801	5798	5974	6156	6047	6223	6251	6150	5937	5793	5772	6150	6229	6278	6527	6339	6406	6375	6670	6873	7208	7067
5904	6100	6144	6175	6184	6143	5979	6037	5790	5681	5689	5732	5699	5860	6016	6303	6355	6867	6865	6919	6943	6717	6544	6464	6193	6066	5704	5775	6047	6248	6474	6337	6332	6297	6152	5987	5913	5887	5965	6375	6270	6550	6291	6469	6341	6661	6939	7359	7438	7078
6384	6205	6154	6358	6253	6243	6478	6322	6095	6096	6271	6280	6258	6517	6622	6704	7156	7241	7026	6864	6764	6420	6414	6242	6030	5986	6000	5903	6287	6593	6623	6689	6606	6399	6185	6088	5975	6081	6246	6353	6506	6582	6638	6360	6452	6722	7178	7511	7384	7196
6559	6338	6368	6524	6519	6404	6685	6513	6592	6517	6636	6826	6829	6782	6969	7098	7105	7051	7040	6735	6445	6331	5962	5942	5936	5936	6205	6524	6572	6706	6786	6844	6589	6451	6095	6145	6247	6090	6406	6451	6534	6724	6608	6203	6547	6839	7174	7343	7410	7125
6720	6555	6570	6667	6779	6684	6835	7008	7073	7149	7114	7070	7391	7370	7200	7083	7146	7001	6860	6504	6238	5987	5940	5968	5937	6326	6578	6882	6954	6892	6733	6744	6464	6356	6179	6164	6112	6244	6208	6351	6485	6734	6469	6313	6450	6802	7005	6895	6999	7052
7048	6825	6785	6862	7032	7041	7195	7266	7517	7521	7471	7598	7598	7412	7204	6992	6601	6631	6450	6072	6146	5847	5911	6167	6196	6567	6968	7059	6822	6784	6688	6564	6410	6298	6218	6391	6411	6487	6332	6203	6462	6554	6452	6526	6831	6809	6840	6926	7099	7158
7257	6913	6811	6996	7054	7269	7438	7404	7432	7330	7505	7649	7274	6995	6811	6421	6412	6355	6016	6008	5993	5977	5985	6240	6307	6445	6805	6775	6424	6483	6520	6535	6460	6335	6591	6721	6702	6483	6482	6259	6342	6333	6737	6892	6870	6687	6608	6816	6950	7307
6996	6832	6788	6840	7024	6930	7211	7338	7217	7224	7338	7199	6844	6563	6281	6149	6154	5997	5992	5957	6176	6274	6413	6394	6516	6488	6446	6462	6360	6307	6289	6217	6377	6478	6523	6570	6843	6488	6252	6200	6261	6458	6759	6819	6825	6466	6456	6678	6936	7356
6783	6462	6602	6530	6565	6816	6972	6997	6823	6855	6847	6484	6342	6118	5869	6073	6067	5984	6174	6389	6416	6622	6561	6477	6550	6318	6197	6219	6055	6037	6020	6162	6240	6537	6567	6557	6556	6290	5995	5959	6077	6401	6818	6798	6468	6378	6507	6362	6936	7144
6422	6353	6207	6278	6335	6543	7032	6656	6734	6775	6412	6156	5880	5896	5892	6109	6224	6445	6595	6697	6775	6709	6554	6418	6241	6264	6066	6077	5866	5833	6180	6283	6544	6483	6671	6559	6366	5929	5981	5966	5955	6445	6469	6748	6287	6390	6250	6622	7040	7260
6266	5997	6301	6405	6391	6781	6453	6734	6641	6317	6194	5960	6023	5892	6197	6286	6501	6666	6669	6732	6797	6657	6524	6229	5916	5785	5831	5898	5825	5937	6155	6375	6481	6493	6428	6236	5992	6018	6029	6059	6150	6231	6385	6365	6281	6304	6478	6807	6992	7100
6505	6072	6251	6484	6625	6667	6811	6632	6440	6377	6133	6125	6119	6171	6495	6534	7000	6883	6850	6799	6578	6442	5992	5897	5831	5744	5948	5888	5906	6228	6139	6313	6461	6284	6135	6109	6003	6244	6158	6056	6343	6100	6152	6178	6370	6350	6703	6769	7036	6762
6690	6552	6588	6751	6881	6685	6761	6846	6757	6515	6489	6182	6094	6500	6586	6752	6963	6801	6821	6495	6493	6080	5978	5599	5699	5768	5954	6203	6486	6232	6315	6228	6310	6007	6064	6080	6222	6410	6469	6229	6048	6035	5976	6404	6294	6545	6574	6804	6586	6491
7154	6941	7101	6829	6927	7043	7117	6923	6876	6995	6604	6408	6448	6535	6641	6821	6810	6658	6440	6180	6075	5915	5772	5898	5811	5779	6204	6339	6375	6394	6375	6203	5953	5982	5966	6107	6509	6363	6555	6413	5850	6004	5939	6104	6239	6837	6883	6580	6249	6315
7272	7315	7014	7177	6889	6992	7061	6987	7002	6809	6905	6394	6339	6378	6345	6282	6398	6140	6053	6169	5830	5857	5852	5936	6023	6184	6454	6418	6258	6431	5998	5961	6023	6028	6106	6285	6597	6690	6632	6431	6173	5909	6055	6227	6583	6592	6624	6437	6220	6535
7200	6853	6602	6690	6750	6638	6836	6800	6792	6600	6615	6494	6159	6015	6025	5861	5971	5970	6066	6095	6108	6184	6186	6230	6350	6358	6142	6363	6163	6071	6027	5932	5945	5922	6280	6527	6650	6547	6529	6070	6198	6112	6181	6480	6596	6569	6407	6404	6462	6573
6765	6366	6439	6349	6451	6594	6382	6552	6418	6523	6292	6233	5978	5637	5731	5615	5895	5860	6052	6175	6266	6413	6399	6419	6385	6248	6113	5990	5944	6079	5795	5807	6112	6055	6189	6510	6464	6422	6312	6188	6237	6229	6527	6598	6487	6269	6305	6287	6544	6647
6120	6243	6191	6233	6124	6147	6257	6305	6394	6323	6129	6118	5736	5484	5702	5760	6013	6245	6418	6546	6517	6611	6485	6402	6234	5984	5940	5820	5710	5827	6042	6039	6072	6064	6143	6180	6205	6150	6185	6347	6605	6594	6262	6433	6240	6313	6256	6427	6401	6613
6014	6140	6115	6101	6088	6255	6128	6173	6391	6414	6341	6104	5887	5875	5882	6080	6221	6448	6683	6640	6708	6884	6381	6266	6007	5825	5974	5551	5781	5922	6125	6034	6300	6039	6132	5959	5891	6213	6457	6618	6748	6528	6297	6177	6208	6189	6337	6505	6589	6606
6301	6257	6477	6459	6403	6465	6419	6616	6471	6604	6204	6280	6052	6137	6071	6474	6461	6596	6612	6847	6594	6399	6023	5972	5776	5757	5845	6001	6002	6081	6351	6305	6162	6163	5908	5728	5887	6286	6673	6874	6636	6583	6374	6199	6306	6292	6712	6622	6857	6460
6541	6555	6761	6946	6678	6751	6868	6895	6788	6783	6717	6449	6374	6233	6447	6479	6472	6512	6350	6305	6300	5955	5926	5801	5846	5789	6080	6198	6302	6127	6062	5986	5999	6069	5983	5848	6072	6427	6769	6668	6895	6409	6592	6597	6724	6599	6858	6836	6855	6519
6922	6912	6995	7091	6976	6901	6808	6848	6861	6882	6689	6621	6508	6571	6380	6298	6192	6050	6140	5913	5905	5896	5811	5832	6051	6213	6200	6371	6309	6215	6043	5896	5923	5895	6182	6297	6389	6621	6694	6667	6569	6500	6627	6819	6915	6825	6874	6802	6671	6252
7209	6978	6961	6961	6768	6687	6669	6549	6720	6377	6445	6472	6528	6259	6083	6088	6016	5901	5973	5770	5834	6024	6040	6190	6477	6368	6406	6542	6104	6075	6157	6065	5938	6310	6399	6421	6530	6509	6558	6518	6612	6531	6784	7053	6981	6954	6517	6223	6323	6551
6754	6597	6668	6520	6643	6376	6494	6205	6204	6191	6401	6359	6354	6364	6058	5858	5855	6040	6092	6097	6283	6574	6369	6495	6338	6492	6475	6339	6207	6007	6055	6178	6488	6559	6452	6626	6284	6302	6417	6474	6684	6705	7038	7114	7040	6835	6359	6336	6591	6591
6459	6434	6308	6308	6175	6074	5983	5874	5989	6053	5991	6137	6211	6124	6147	5940	5970	5992	6136	6266	6368	6315	6268	6482	6426	6386	6262	6416	5987	6225	6227	6366	6425	6490	6610	6337	6483	6128	6257	6496	6644	6996	6795	6891	6704	6675	6223	6424	6544	6687
6429	6306	6400	6393	6132	6063	5758	5862	5869	6012	6065	6264	6287	6360	6309	6163	6054	6228	6295	6356	6424	6192	6161	6040	6127	6047	6112	6098	6222	6210	6227	6078	6434	6301	6020	6141	6178	6019	6221	6466	6573	6667	6636	6327	6396	6300	6325	6534	6528	6426
6679	6490	6547	6396	6194	6090	5888	5820	5894	6143	6185	6227	6382	6436	6444	6361	6323	6231	6310	6256	6105	6115	5935	5939	5948	6077	6231	6213	6277	6167	6216	5956	5850	5819	5987	5812	5749	5978	6137	6398	6306	6482	6127	6209	6164	6513	6302	6432	6078	5938
7104	7057	6791	6778	6615	6341	6098	6027	6086	6160	6230	6383	6373	6306	6387	6329	6304	6179	6192	6122	6044	5846	5899	5979	5933	6077	6408	6405	6394	6122	5884	6029	5768	5723	5830	5958	6119	6078	6394	6170	6055	6059	5952	6230	6384	6435	6410	6102	5802	5532
7180	7100	6928	6736	6643	6622	6379	6187	6012	6102	6065	6294	6034	6292	6376	6011	5977	5980	5928	6014	5942	5944	6005	6109	6187	6226	6272	6482	6293	6053	5853	5689	5767	5906	5976	5940	6108	6109	5993	6200	6096	6107	6277	6615	6320	6282	6254	5926	5523	5781
6887	6557	6636	6527	6424	6381	5922	6067	5709	5811	5852	5933	5938	5852	5887	5814	6075	6094	5970	6024	6035	6047	6077	6167	6249	6314	6372	6191	6321	5942	5895	5894	5938	6081	6368	6281	6201	5996	5809	5977	6109	6534	6631	6594	6277	6206	5875	5930	5813	6128
6649	6511	6158	6231	6168	6044	5741	5597	5599	5558	5700	5805	5810	5871	5948	6170	6055	6175	6324	6277	6211	6335	6228	6158	5995	6103	5997	5842	5985	5936	6159	6071	6037	6231	6191	6047	5895	5814	5937	6309	6432	6876	6526	6610	6263	6221	6071	6049	6264	6185
6430	6249	6297	6236	6133	6048	5807	5917	5810	5717	5761	5890	5988	6109	5959	6211	6247	6318	6336	6484	6436	6360	6260	6101	6067	5876	6120	6197	6270	6290	6391	6282	6272	6276	6225	5927	6133	6086	6349	6577	6680	6838	6402	6417	6247	6285	6294	6340	6246	6080
6572	6410	6538	6472	6552	6344	6243	6140	6296	6006	5970	6118	6173	6023	6000	6027	6166	6370	6299	6369	6298	6031	6062	6010	6009	6014	6187	6418	6652	6874	6640	6483	6498	6318	6378	6255	6289	6365	6648	6700	6578	6525	6260	6377	6205	6632	6491	6488	6421	6187
6666	6739	6710	7010	6811	6532	6500	6553	6201	6402	6250	5995	6067	5885	5852	6125	6139	6011	6110	6064	6279	6071	6165	6290	6352	6484	6407	6485	6812	6742	6640	6429	6378	6555	6434	6711	6756	6440	6531	6575	6437	6512	6494	6548	6681	6679	6454	6571	6208	6406
7065	6996	7000	6881	6804	6661	6517	6386	6110	6208	6236	6069	5771	5760	5767	5979	5955	6021	6361	6293	6421	6438	6457	6690	6637	6547	6640	6503	6557	6545	6696	6541	6570	6546	6731	6687	6953	6511	6498	6377	6650	6571	6592	6708	6644	6553	6231	6257	6272	6399
6871	6996	6724	6811	6657	6243	6327	6176	6178	6185	5982	6096	6006	5881	5887	5874	6072	6251	6335	6626	6486	6632	6633	6592	6529	6420	6479	6539	6636	6691	6693	6676	6762	6855	6639	6780	6623	6481	6577	6464	6542	6820	6556	6705	6390	6105	6045	6268	6397	6436
7000	6882	6628	6565	6389	6283	6185	6113	6086	6162	6397	6083	6104	5939	5968	6149	6177	6369	6400	6647	6578	6706	6664	6636	6468	6433	6570	6712	6835	6926	7015	6860	6947	6793	6556	6512	6402	6360	6614	6596	6676	6712	6479	6253	6172	5913	6119	6355	6681	6520
7096	6940	6750	6399	6518	6432	6375	6396	6400	6439	6603	6444	6379	6337	6064	6200	6268	6236	6301	6464	6708	6627	6711	6666	6495	6543	6575	6737	7034	6917	6768	6758	6535	6538	6598	6510	6538	6458	6609	6640	6728	6315	6272	6082	6033	6126	6247	6417	6422	6316
7286	6968	6824	6506	6676	6420	6574	6689	6714	6774	6707	6668	6552	6280	6348	6155	6240	6176	6303	6435	6420	6845	6735	6917	6771	6612	6883	6873	6898	6746	6361	6339	6365	6166	6396	6420	6533	6549	6648	6614	6277	6190	6125	5919	6141	6155	6294	6093	6053	5967
7274	7024	6838	6796	6671	6625	6529	6710	6879	6735	6744	6702	6369	6289	6207	6163	6007	6270	6305	6527	6621	6879	7025	7044	7025	6802	6811	6631	6598	6401	6197	5892	6045	6102	6319	6492	6490	6458	6278	6099	6147	5913	6179	6224	6188	5834	6005	5825	5657	5711
7160	6884	6663	6729	6478	6364	6531	6551	6635	6567	6583	6661	6469	6358	6384	6126	6081	6260	6327	6546	6981	6838	7006	6966	6796	6893	6584	6382	6413	6163	6069	5993	5916	6145	6242	6171	6123	6174	5987	6111	6070	6045	6252	6315	6143	5859	5538	5779	5786	6222
7196	6825	6669	6545	6512	6485	6333	6505	6631	6751	6645	6674	6634	6341	6372	6447	6181	6330	6616	6634	6978	6779	6854	6591	6371	6425	6391	6288	6334	6162	6161	5890	5933	6023	5847	5792	5819	5938	6027	6029	6286	6337	6398	6152	5864	5697	5550	6057	6155	6136
7143	6875	6830	6529	6494	6533	6531	6715	6726	6892	6964	6911	6526	6783	6776	6610	6453	6413	6386	6448	6590	6513	6439	6312	6288	6237	6343	6373	6291	6188	6271	5794	5491	5575	5652	5725	5809	5884	6243	6164	6142	5992	5889	5635	5629	5842	6082	6090	6040	5924
7326	7210	6776	6694	6659	6706	6692	6563	6876	6885	7031	6773	6633	6664	6647	6385	6166	6148	6159	5926	6269	6398	6286	6394	6495	6487	6742	6676	6470	6105	5873	5458	5341	5390	5611	5788	6006	6190	6005	5814	5878	5639	5805	5792	6141	5982	6325	6004	5819	5510
7063	6981	6851	6769	6682	6653	6704	6730	6637	6818	6748	6670	6423	6278	6266	6199	5938	6052	5976	6050	6434	6324	6554	6517	6554	6598	6295	6363	6246	5943	5423	5559	5689	5831	5898	6179	6213	5941	5628	5524	5695	5612	5861	6100	6243	6120	5993	5829	5825	6007
6879	6790	6708	6596	6679	6702	6550	6533	6503	6612	6528	6327	6485	6195	6151	6177	6211	6076	6161	6407	6598	6665	6675	6276	6363	6303	6160	6156	6041	5652	5854	5713	5946	6073	6010	6089	5830	5702	5535	5667	5788	5858	6200	6127	6271	6139	5927	6121	6175	6512
6812	6682	6649	6755	6514	6789	6676	6658	6718	6624	6488	6416	6447	6381	6365	6218	6133	6083	6232	6453	6245	6359	6082	6058	6050	6040	6209	5989	6071	6222	6113	6076	5964	6048	5795	5851	5660	5737	5752	5901	6028	6115	6107	6157	5841	6185	6105	6418	6325	6432
7249	7101	6991	6987	6932	6685	6748	6631	6556	6585	6639	6454	6570	6313	6211	6099	6213	6227	6173	6089	6097	6143	5942	5980	6127	6118	6288	6430	6372	6338	6100	6040	5791	5560	5646	5836	5895	6184	6174	6041	6169	5818	6007	6094	6092	6251	6546	6459	6415	6211
7322	7062	7091	7143	6709	6798	6652	6608	6636	6510	6567	6253	6382	6216	6140	6062	6073	6022	6164	6209	6090	6105	6186	6084	6184	6438	6394	6500	6293	6122	6025	5960	5722	5872	5957	6136	6413	6314	6333	5979	5790	5821	6207	6393	6360	6474	6461	6309	6231	6222
6994	6950	6825	6742	6659	6510	6259	6238	6164	6303	6316	6228	6221	6126	6185	6019	6163	6324	6479	6403	6452	6253	6323	6226	6126	6072	6208	6085	6035	6030	6071	6129	5844	6045	6292	6361	6210	6196	5833	5743	5891	6260	6281	6678	6652	6377	6156	6384	6414	6497
6859	6839	6769	6668	6407	6261	6155	6173	6231	6206	6377	6302	6310	6363	6342	6245	6390	6648	6546	6610	6360	6328	5967	5969	5865	5975	6052	5860	6053	6242	6401	6286	6152	6010	6085	6084	6266	5936	5954	6288	6466	6386	6542	6479	6513	6243	6467	6278	6577	6420
6880	6727	6717	6829	6621	6167	6192	6252	6348	6433	6318	6616	6373	6392	6241	6354	6380	6702	6732	6556	6169	6342	6004	5798	6073	5963	6049	6286	6380	6509	6229	5961	5953	5852	5995	6210	6105	6264	6375	6532	6507	6409	6437	6492	6437	6466	6516	6455	6632	6448
6822	6972	6738	6662	6440	6196	6087	6236	6301	6527	6499	6290	6216	6178	6163	6388	6269	6478	6618	6623	6651	6169	6180	6122	6354	6350	6332	6379	6490	6417	6236	5889	5767	5913	5947	6196	6433	6496	6590	6574	6500	6268	6542	6740	6796	6793	6636	6690	6357	6479
6636	6904	6421	6530	6184	6224	6063	6049	6273	6391	6281	6221	6159	6349	6149	6321	6370	6373	6580	6829	6751	6577	6389	6510	6533	6481	6425	6349	6393	6242	6131	5951	6171	6160	6171	6468	6533	6488	6644	6502	6540	6468	6794	7128	7072	6840	6603	6426	6344	6480
6724	6608	6310	6267	5958	5922	5880	5915	6071	6334	6351	6245	6272	6383	6266	6457	6709	6913	6943	6871	6771	6637	6479	6497	6513	6335	6296	6306	6449	6289	6219	6189	6273	6257	6401	6257	6279	6410	6503	6584	6604	6714	6896	6936	6643	6760	6647	6755	6675	6484
7028	6731	6436	6290	6149	5912	5991	6166	6088	6326	6504	6317	6487	6428	6640	6584	6654	6879	6737	6735	6482	6428	6362	6428	6575	6628	6564	6716	6590	6458	6288	6330	6212	6256	6060	6183	6551	6407	6597	6463	6513	6620	6682	6618	6650	6591	6534	6814	6616	6604
6910	6692	6580	6364	5986	6123	6144	6095	6296	6407	6623	6532	6532	6586	6703	6690	6639	6674	6705	6558	6745	6588	6450	6471	6522	6542	6866	6752	6772	6622	6308	6240	6071	6216	6154	6370	6577	6625	6777	6729	6426	6274	6511	6387	6620	6676	6724	6526	6472	6187
6835	6626	6381	6100	6255	6071	6130	6109	6188	6248	6411	6519	6454	6445	6558	6799	6712	6809	6653	6756	6779	6770	6544	6466	6531	6720	6823	6836	6501	6616	6344	6331	6164	6461	6417	6450	6586	6440	6524	6443	6319	6487	6542	6625	6568	6648	6435	6438	6339	6429
6708	6710	6404	6286	6130	5912	6195	6122	6489	6239	6410	6381	6560	6618	6523	6771	6823	7063	7002	7161	6724	6657	6614	6483	6462	6684	6801	6753	6585	6658	6789	6635	6629	6436	6488	6449	6344	6349	6579	6331	6488	6736	6912	6829	6856	6457	6336	6529	6574	6287
6909	6918	6607	6530	6323	6115	6046	6150	6188	6368	6237	6460	6758	6859	6745	7085	6984	7204	6988	6964	6975	6634	6436	6279	6534	6673	6675	6806	6912	6934	6904	6873	6803	6628	6409	6344	6476	6447	6518	6782	6631	6742	6721	6575	6535	6446	6536	6518	6490	6474
7021	6927	6850	6779	6580	6365	6275	6496	6305	6359	6416	6708	6672	6800	6927	6869	6925	7048	7114	6986	6899	6609	6497	6620	6681	6682	6758	7044	6872	6957	6854	6830	6771	6644	6487	6539	6760	6556	6715	6697	6449	6668	6785	6596	6749	6640	6591	6780	6699	6513
6856	6830	6827	6804	6449	6371	6229	6357	6355	6195	6263	6539	6577	6535	6764	6918	6966	7213	7051	7128	6908	6887	6689	6656	6685	6712	6783	6825	6769	6872	6975	7056	6778	6784	6892	6831	6808	6688	6744	6477	6575	6809	6894	6891	6829	6688	6599	6625	6738	6606
6906	6787	6613	6554	6383	6341	6315	6481	6328	6342	6285	6547	6430	6689	6732	6744	7148	7308	7349	7181	7001	6793	6619	6699	6610	6594	6670	6658	6793	6801	7141	7117	7032	7124	7001	6770	6764	6810	6630	6726	6903	6927	6934	7028	6810	6548	6694	6685	6909	6672
6782	6654	6605	6307	6356	6193	6247	6431	6479	6474	6428	6541	6406	6834	6660	7049	7199	7167	7285	7293	7172	6567	6546	6566	6602	6630	6617	6901	6862	6871	6917	7194	7294	6869	6904	6922	6927	7001	6910	7027	7062	7093	7086	6867	6717	6628	6717	6771	6821	6804
7010	6943	6561	6363	6366	6269	6390	6352	6298	6526	6440	6238	6260	6450	6526	6855	7001	7053	7065	6921	6859	6758	6767	6648	6624	6664	6753	6835	6741	6676	6873	6889	6962	7050	6872	6988	7069	7216	7018	7057	7096	7088	6874	6937	6775	6913	6936	6939	7026	6836
6810	6454	6343	6058	6140	6203	6406	6482	6498	6492	6381	6024	6184	6139	6465	6577	7002	7119	7203	6880	7051	6797	6827	6688	6723	6594	6788	6739	6713	6589	6671	6538	6790	6827	6969	6893	6966	7097	7020	7071	7160	7196	7005	6878	7022	7043	7121	6999	6943	6949
6723	6374	6262	6063	5822	5999	6239	6319	6353	6525	6109	6201	6090	6306	6566	6661	6973	7103	7089	7373	6889	6906	6761	6855	6662	6689	6689	6835	6674	6688	6620	6719	6897	6824	6832	7038	7008	7041	7068	7160	7309	7095	7147	7126	7021	6990	7256	7264	7202	7057
6520	6083	6089	5862	5961	5952	6230	6377	6524	6478	6337	6431	6125	6357	6473	6824	6941	7180	6856	6875	6643	6798	6605	6663	6645	6682	6603	6946	6810	6524	6634	6723	6844	6821	6840	6830	6918	6897	6854	7056	7299	7216	7155	7079	6973	7182	7042	7269	7211	7017
6492	6016	5894	5762	5945	6019	6323	6577	6621	6461	6392	6242	6293	6272	6508	6887	6773	7002	7038	6962	6914	6746	6732	6760	6770	6732	6923	6647	6631	6528	6637	6534	6712	6742	6620	6789	6924	6787	6882	7051	7112	6972	6968	6854	7265	7082	7206	7007	7207	7255
6494	5962	6002	5691	5847	6101	6537	6486	6575	6460	6098	6098	6083	6318	6417	6792	6747	6765	6925	6813	7000	6735	6678	6680	6683	6664	6652	6642	6626	6524	6721	6669	6698	6792	6882	6664	6679	6677	6797	6894	6992	7071	6866	6954	6893	6942	7115	7027	7245	7108
6167	5818	5860	5762	5938	6253	6392	6470	6681	6546	6218	6283	6311	6469	6654	6716	6927	6909	6973	6832	6852	6748	6609	6460	6459	6461	6371	6525	6576	6561	6771	6781	6737	6687	6730	6720	6567	6584	6622	6861	6643	6858	6647	6752	6803	6818	6868	7111	6805	7156
6264	6044	5893	5958	6155	6275	6573	6756	6691	6708	6363	6283	6270	6663	6855	7172	6969	7021	6885	6725	6767	6637	6642	6579	6505	6505	6432	6426	6630	6519	6574	6628	6805	6592	6564	6566	6615	6608	6623	6670	6673	6566	6514	6463	6514	6790	6512	6915	6971	7205
6213	6065	5896	6154	6092	6547	6751	6746	6918	6773	6679	6543	6338	6738	6787	7135	7239	6862	6773	6782	6869	6748	6709	6585	6612	6423	6302	6433	6759	6526	6489	6507	6600	6594	6590	6387	6235	6417	6424	6357	6498	6429	6264	6194	6509	6459	6608	6784	6962	6834
6263	6069	6101	6182	6347	6629	6673	6742	6615	6564	6517	6666	6739	6808	6948	7173	7169	6776	6903	6862	6886	6869	6926	6744	6428	6288	6199	6203	6161	6431	6382	6248	6418	6341	6363	6384	6275	6361	6274	6242	6170	6208	6052	6006	5999	6198	6360	6479	6676	6767
6173	6077	6025	6338	6506	6689	6786	6924	6815	6638	6770	6777	6727	7102	7200	7223	7229	6879	6975	6865	7019	6916	6738	6613	6244	6220	5985	6008	6180	6143	6333	6306	6442	6169	6306	6205	6165	6200	6308	6088	6174	6024	5879	5956	6022	5962	6122	6276	6509	6631
6165	6076	6204	6398	6648	6857	6871	6977	6907	7039	6909	7046	7108	7260	7259	7270	7095	6744	6963	6895	7017	6902	6493	6314	6099	6193	6236	6054	6005	6061	6398	6274	6322	6106	5976	5975	6072	5810	6065	5934	5910	5945	5883	5931	5802	5967	6072	6317	6134	6543
6028	6262	6322	6607	6798	6880	6990	6861	7000	7055	7124	7087	7272	7222	7087	7143	6911	6779	6690	6674	6912	6783	6625	6435	6331	6046	6200	5944	6162	6119	6193	6318	5986	5658	5674	5831	5801	5670	5797	5756	5790	5845	5606	5588	5829	5931	5934	6056	6026	6236
6186	6371	6316	6602	6742	6925	6849	7133	7102	7146	7084	7136	7194	7115	7151	7111	6905	6537	6731	6715	6597	6780	6575	6299	6230	6074	5825	5860	6081	5977	5978	5982	5684	5611	5773	5645	5600	5367	5462	5461	5502	5637	5518	5424	5573	5674	5792	5856	6033	5843
6175	6327	6391	6486	6753	6840	6859	7001	6936	7148	7076	7139	7196	7195	7155	7047	6756	6664	6511	6416	6455	6509	6524	6206	6159	5758	5806	5660	6023	6004	5914	5932	5603	5643	5423	5358	5308	5209	5330	5334	5241	5305	5328	5241	5350	5541	5601	5756	5920	5974
6082	6325	6420	6861	6957	7027	6865	6961	6974	7021	6978	7057	7167	7170	7024	6886	6843	6477	6340	6377	6425	6336	6245	5816	5766	5748	5581	5688	5845	5992	5864	5629	5593	5402	5309	5189	5135	5065	5129	5161	5309	5186	5083	5166	5344	5336	5578	5612	6051	5885
6266	6440	6689	6812	7030	6954	6985	6893	6672	6649	6903	7003	6965	6929	6788	6629	6473	6257	6252	6273	6207	6337	5978	5934	5687	5545	5592	5477	5694	5879	5705	5559	5394	5276	5206	5107	5030	5096	5055	5085	4958	5173	5104	5121	5272	5333	5563	5651	5731	5908
6191	6500	6776	7155	7217	7066	6915	6581	6718	6660	6746	6725	6945	6879	6622	6505	6308	6272	6132	6215	6091	6046	5958	5589	5345	5222	5237	5281	5587	5483	5487	5625	5462	5158	5198	5029	4911	4897	4962	4771	4988	4885	4884	5047	5275	5312	5341	5499	5531	5540
6467	6571	6745	7119	7101	7198	6976	6723	6653	6830	6702	6738	6633	6684	6548	6250	6200	6204	6123	5945	5851	5689	5534	5076	5093	5072	5114	5290	5236	5071	5389	5474	5395	5106	5113	5001	4921	4989	4749	4899	4864	4752	4843	5058	5061	5083	5212	5303	5271	5288
6577	6794	7161	7158	7134	7186	6925	6808	6815	6677	6704	6604	6575	6529	6227	5921	5928	5847	5885	5693	5603	5457	5230	5016	5029	4812	4903	4964	5106	5192	5134	5305	5129	5108	5127	4874	4938	4829	4961	4783	4932	4831	4920	5084	4867	4976	4966	5123	5276	5259
6821	6990	7149	7451	7384	7222	6912	6760	6866	6905	6934	6558	6243	6168	6018	5829	5728	5707	5660	5597	5497	5439	5170	4997	4892	4750	4910	4813	4947	5140	5185	5088	4944	4895	4796	4695	4921	4896	4784	4600	4809	4910	4995	5059	4848	4897	4692	4875	4834	4981
7070	7132	7437	7298	7243	7076	6883	6807	6739	6854	6955	6683	6231	6041	5919	5744	5990	5588	5249	5670	5486	5385	5192	5123	4954	4731	4779	4919	4950	4998	4940	5027	4748	4928	4966	4931	4742	4843	4755	4774	4770	4968	5125	5020	4898	4802	4579	4682	4879	4860
7343	7471	7404	7435	7358	7142	6792	6952	6884	6783	6687	6567	6219	5859	5762	5751	5509	5541	5230	5389	5351	5306	5087	5136	4886	4900	4931	4960	5067	5192	4959	4766	4857	4662	4713	4687	4782	4919	4826	4769	4790	5104	5212	4974	4904	4629	4595	4773	4690	4710
7309	7406	7520	7495	7400	7211	7120	6795	6975	7177	6832	6475	6265	5847	5608	5516	5379	5374	5409	5272	5336	5288	5206	5058	5003	4816	4981	5160	5166	5116	5060	4848	4869	4735	4863	4793	4749	4729	4681	4808	4903	5044	5132	5026	4744	4917	4702	4735	4691	4752
7431	7398	7848	7733	7481	7333	7199	7158	7126	6837	6807	6432	6159	5907	5496	5442	5429	5277	5330	5328	5164	4993	5028	4945	4713	4865	4876	5128	5201	5172	5071	4927	4895	4849	4835	4951	4896	4812	4760	4802	4991	5135	5077	4974	4871	4834	4715	4650	4615	4798
7654	7758	7835	7792	7409	7361	7313	7242	7104	7032	6797	6443	6037	5629	5498	5392	5414	5351	5381	5209	5259	4890	4758	4697	4831	4856	5119	5224	5287	5084	5071	4977	5079	5163	5220	5064	4943	4884	4967	5174	5221	5171	5172	5020	5022	4888	4797	4751	4577	4798
7728	7925	8058	7937	7763	7479	7451	7400	7225	6951	6838	6637	6045	5816	5573	5560	5444	5492	5490	5088	5050	4760	4847	4657	4828	4992	5236	5353	5120	5175	5146	5031	5186	5260	5271	5143	5277	5217	5190	5218	5443	5539	5291	5289	5050	4983	4933	4777	4726	4730
7884	7862	7961	7844	7632	7657	7724	7424	7069	7093	6704	6331	5946	5738	5606	5592	5588	5428	5265	5111	4960	4759	4755	4606	4780	4946	5332	5276	5088	5102	5140	5101	5247	5316	5326	5431	5413	5513	5501	5541	5736	5515	5607	5271	5182	5124	5052	5069	4897	4779
7872	8010	7834	7967	7869	7842	7742	7631	7225	7100	6762	6116	5916	5646	5661	5460	5550	5408	5343	5138	4793	4712	4614	4697	4791	5005	5229	5123	5084	5046	5254	5360	5398	5429	5431	5577	5582	5603	5724	5685	5850	5675	5710	5271	5224	5231	5087	5151	4958	4791
7939	8124	8098	8171	7928	7988	7636	7490	7456	7107	6542	6194	5848	5649	5614	5685	5504	5440	5370	5022	4919	4776	4843	4750	4981	5019	5196	5189	5075	5189	5434	5733	5494	5492	5559	5684	5721	5699	5772	5879	5995	5830	5598	5438	5231	5286	5067	4943	5077	4889
8209	8008	8262	8370	8054	7752	7738	7491	7225	6937	6448	6061	5812	5792	5690	5533	5463	5423	5159	5026	5007	4686	4873	4850	4900	5193	5223	5291	5092	5303	5478	5578	5452	5604	5692	5617	5796	5813	5797	5967	5816	5813	5672	5548	5439	5306	5242	5076	5157	4963
8223	8340	8193	8362	8066	7924	7515	7450	7057	6674	6427	5952	5619	5557	5609	5557	5314	5178	5174	4970	4917	4811	4801	4973	5065	5137	5357	5319	5405	5415	5521	5497	5623	5725	5758	5648	5848	5879	5796	5863	5876	5608	5669	5457	5524	5457	5407	5233	5201	5188
8445	8296	8404	8192	8075	7828	7607	7331	7220	6783	6254	5961	5779	5485	5433	5358	5323	4981	5102	5014	4791	4718	4863	4890	5063	5094	5401	5515	5472	5526	5669	5684	5826	5731	5703	5700	5670	5739	5907	5912	5878	5892	5493	5567	5443	5444	5354	5451	5213	5353
8714	8589	8515	8263	8137	7914	7650	7450	7043	6481	6227	5809	5711	5512	5381	5265	4935	5022	4771	4672	4736	4739	4755	5030	5054	5198	5367	5529	5626	5605	5737	5904	5927	5799	5764	5893	5832	5863	5843	5948	5900	5700	5864	5550	5410	5452	5511	5572	5250	5341
8670	8810	8593	8483	8001	7817	7339	7315	6765	6449	6051	5760	5525	5397	5160	5000	4839	4867	4757	4774	4718	4688	4872	4902	5110	5327	5335	5514	5580	5811	6102	6002	5989	5867	5825	5847	5782	5935	6179	5818	6071	5772	5691	5646	5462	5764	5576	5623	5354	5434
8931	8840	8764	8663	8332	8082	7346	6889	6588	6313	5999	5757	5634	5459	5285	4938	4713	4709	4667	4716	4572	4843	4974	5168	5360	5280	5319	5646	5856	5922	5985	5985	5936	5806	5914	5991	6001	5909	6118	6013	6011	5950	5667	5770	5645	5757	5803	5544	5575	5348
8985	8970	8968	8676	8395	7719	7398	7054	6706	6456	5917	5501	5418	5428	5167	4850	4859	4749	4876	4619	4714	4805	4890	5142	5087	5258	5345	5476	5823	5730	5994	5740	5864	5945	5900	5883	6023	6147	6179	6046	6191	5802	5981	5740	5765	5722	5909	5652	5553	5211
8900	9018	8662	8654	8197	7985	7501	7108	6928	6401	5925	5616	5333	5398	5049	4856	4712	4779	4830	4673	4794	4866	5126	5171	5057	5365	5311	5536	5668	5689	5693	5687	5813	5771	5785	5887	6000	6164	6242	6221	6171	6168	6127	5900	6001	5900	5718	5715	5480	5312
9008	8995	8726	8529	8063	7828	7509	7457	6877	6379	5877	5695	5473	5380	5318	4973	4828	4599	4785	4806	4884	4911	5174	5210	5265	5370	5347	5645	5793	5711	5756	5679	5661	5599	5746	5984	6065	6229	6258	6117	6115	6217	6164	5956	5918	5916	5774	5532	5559	5269
8999	9046	8808	8648	8332	7836	7601	7244	6756	6277	5961	5824	5588	5251	5127	4857	4798	4791	4731	4902	4992	5149	5203	5257	5367	5601	5763	5918	5882	5951	5754	5730	5727	5640	5914	6030	6170	6363	6332	6060	6143	6125	6151	6106	5716	5761	5665	5437	5371	5409
9430	9160	8784	8608	8199	7891	7638	7237	6916	6498	6102	5746	5592	5274	5227	4904	4875	4942	4977	4988	5267	5355	5306	5366	5600	5571	5956	5945	5864	5894	5660	5648	5646	5657	5876	6003	6310	6389	6158	6110	6011	6113	6136	5871	5954	5994	5721	5637	5469	5368
9336	9264	9002	8461	8366	7806	7633	7286	6934	6655	6114	5793	5473	5257	5151	5027	5091	5061	5007	5208	5316	5331	5365	5403	5501	5729	5892	5965	5917	5719	5748	5700	5689	6054	6248	6195	6203	6260	5900	6108	6057	6156	6176	6128	5748	6009	5733	5502	5528	5398
9283	9192	8935	8670	8110	7891	7785	7531	6935	6735	6204	5902	5611	5474	5190	5222	5102	5090	5228	5285	5233	5303	5307	5375	5536	5624	5773	5872	5776	5662	5655	5490	5882	5921	6248	6125	6159	6117	6091	5919	6164	6127	6090	6161	6013	5815	5733	5689	5495	5616
9312	9242	8995	8930	8346	8056	7679	7331	7003	6654	6566	6126	5680	5335	5241	5202	5329	5140	4966	5198	5288	5131	5241	5318	5244	5387	5646	5620	5569	5643	5546	5641	5824	6098	6258	6209	6350	6240	6071	6041	6012	5937	6096	5903	5924	5872	5780	5515	5540	5372
9327	9234	9249	8896	8510	8168	7698	7455	7158	6568	6416	5944	5716	5276	5260	5251	5068	5041	5202	5038	5015	5043	4995	5397	5347	5264	5263	5405	5456	5342	5371	5464	5775	5882	6183	6196	6163	6133	6009	5860	5855	5820	5826	5792	5812	5763	5590	5530	5446	5329
9213	9149	9208	9005	8701	8202	7927	7421	7130	6532	6185	6009	5661	5389	5127	4956	5031	5124	5074	5003	4896	4840	5012	5054	5137	5105	5136	5017	5118	5246	5153	5455	5764	5836	5918	6151	5967	6133	5932	5816	5822	5840	5810	5717	5738	5540	5468	5498	5260	5358
9126	9284	8998	8986	8787	8110	8091	7558	7402	6919	6397	5945	5673	5335	5207	5114	4921	4911	4843	4893	4725	4595	4814	4976	5113	5161	5093	5029	5062	5190	5190	5415	5589	5781	5860	5854	5932	5951	5759	5854	5690	5841	5896	5886	5681	5602	5466	5513	5399	5263
9595	9318	9161	8910	8782	8386	8103	7665	7352	6946	6457	5958	5753	5392	5234	5047	4947	4736	4847	4806	4642	4629	4846	4918	4997	4945	4929	5017	5081	5036	5219	5309	5562	5719	5840	5854	5903	5790	5812	5582	5641	5829	5676	5753	5414	5561	5472	5462	5072	5186
9710	9711	9389	9220	8913	8390	8034	7708	7395	6865	6620	6140	5879	5645	5313	5124	4983	4802	4707	4596	4471	4700	4595	4871	4872	4877	4968	4947	5098	5183	5142	5377	5578	5743	5719	5675	5653	5676	5637	5593	5745	5721	5389	5590	5303	5413	5330	5281	5175	4977
9864	9706	9561	9387	8970	8569	8083	7643	7391	6937	6544	6145	5842	5603	5405	5227	4980	4661	4552	4516	4609	4681	4869	4846	4948	5026	4899	4990	5120	5155	5300	5214	5621	5581	5611	5527	5640	5708	5712	5694	5482	5431	5443	5364	5252	5339	5329	5238	5033	4988
9810	9731	9630	9486	9051	8533	8256	7953	7392	6629	6480	6227	6017	5735	5398	5351	5032	4967	4677	4678	4770	4766	4857	4938	4815	4817	5014	5030	4922	5057	5243	5383	5459	5509	5485	5529	5339	5486	5450	5358	5424	5393	5421	5323	5336	5404	5196	5090	5054	5012
9586	9382	9341	9082	9141	8763	8450	7929	7502	7042	6492	6240	5977	5810	5651	5354	5156	5019	4861	4706	4952	4823	4860	4819	4915	5101	4901	4963	4974	4985	4944	5172	5163	5453	5209	5315	5260	5147	5411	5267	5262	5447	5416	5565	5404	5379	5287	5053	5072	4752
9320	9328	9097	9010	8860	8477	8157	7822	7354	7095	6911	6711	6205	5939	5766	5502	5234	5082	5012	4945	4831	4936	4943	5102	4894	4924	4761	4986	4966	5111	4859	5165	5207	5232	5159	5160	5228	5247	5216	5380	5348	5284	5373	5400	5383	5301	5224	5017	4859	4873
9022	9062	8952	8688	8348	8322	7935	7824	7492	7186	6966	6923	6501	6014	5832	5669	5320	5046	5019	5070	4936	5098	5014	5055	4912	4844	4794	5025	4966	4877	5022	5074	5129	5141	5049	5122	5122	5179	5087	5356	5325	5419	5542	5416	5500	5341	5226	5124	4942	4707
8910	8930	8761	8510	8418	8058	8175	7784	7734	7400	7213	6963	6491	6208	5938	5717	5417	5129	5232	5083	5024	4958	4923	4851	4807	4646	4722	4777	4850	4924	5055	4916	5103	5110	5021	5149	5105	5184	5288	5419	5352	5608	5646	5581	5464	5298	5138	4893	4797	4918
8651	8603	8710	8743	8554	8226	8158	8013	8013	7772	7426	6941	6677	6354	6089	5792	5658	5574	5255	5349	5170	5152	4862	4953	4650	4652	4872	4688	4870	4989	4840	4971	4922	5050	4974	4943	5015	5069	5291	5441	5510	5556	5577	5416	5398	5329	5033	4878	4622	4734
8219	8867	8688	8672	8609	8425	8364	8335	8189	7820	7325	7034	6770	6502	6263	6150	5776	5688	5599	5629	5142	4985	4897	4745	4784	4651	4870	4849	4684	4887	4910	4866	4942	4906	4988	4869	4973	5106	5200	5388	5327	5343	5331	5357	5199	5199	4934	4627	4679	4707
8232	8381	8457	8538	8407	8677	8592	8504	8566	8285	7643	7427	6795	6592	6332	6331	5921	5846	5684	5632	5537	5067	4902	4689	4667	4820	4845	4741	4850	4812	4870	4792	4948	4946	5029	4979	5074	4976	5190	5170	5194	5154	5006	5099	5008	4724	4756	4688	4607	4692
7941	8208	8310	8566	8672	9011	8860	9125	8876	8589	8205	7461	7200	6772	6508	6282	6102	6006	5721	5703	5370	5218	5009	4811	4829	4718	4835	4921	4922	4980	4971	4896	5219	4944	4970	5003	4906	4962	4994	5056	5059	5057	4875	4768	4610	4646	4702	4800	4710	4830
7986	8019	8148	8592	8720	9128	9236	9194	8964	8788	8445	7952	7628	7113	7021	6647	6327	6124	5717	5671	5620	5375	5218	5103	4969	5007	4940	5013	5103	5090	5212	5073	5084	5114	4943	5007	5041	4923	4934	5041	4898	5053	4827	4819	4595	4693	4696	4841	4957	5015
7751	7820	8330	8648	8655	9029	9197	9379	9104	8874	8448	8142	7766	7509	7162	7039	6607	6342	6085	5880	5653	5462	5381	5387	5148	5086	5134	5206	5235	5244	5101	5181	5021	4872	4942	4954	4947	5079	4850	5061	4905	5088	4830	4758	4824	4661	4654	5054	4896	5227
7397	7647	8098	8345	8680	9044	8869	8970	8880	8703	8597	8377	8106	7702	7546	7293	7053	6638	6370	6006	5871	5757	5680	5552	5291	5283	5257	5299	5254	5276	5222	5189	5107	4984	5038	4939	5102	5024	5077	4895	4933	4844	4853	4795	4995	4692	4929	5130	5450	5420
7230	7366	7780	8107	8475	8742	8771	8658	8634	8725	8439	8357	8229	7970	7657	7458	7121	6870	6597	6394	6289	5955	5981	5827	5640	5578	5566	5492	5360	5248	5229	5228	5260	5106	5175	4927	5126	5098	5062	5072	5079	4979	4992	4884	5035	5091	5176	5310	5546	5442
6807	7378	7532	7826	8141	8484	8672	8728	8542	8786	8541	8160	8156	8072	7709	7405	7022	7114	6980	6605	6646	6424	6046	6108	5907	5991	5921	5854	5684	5463	5568	5477	5343	5327	5311	5287	5350	5358	5057	5151	5243	5143	5076	5195	5224	5295	5424	5517	5549	5573
6893	7240	7537	7670	7912	8108	8262	8169	8314	8485	8408	8159	8200	8244	7990	7756	7344	7289	7255	7141	6869	6823	6500	6426	6239	6204	6239	6025	5998	5754	5790	5494	5403	5474	5271	5455	5420	5261	5338	5256	5359	5316	5206	5373	5478	5513	5541	5716	5592	5745
6705	7031	7648	7856	7598	7959	8131	7966	8165	8132	8440	8635	8486	8340	8137	7941	7832	7372	7526	7247	7151	7185	6883	6711	6602	6597	6443	6288	6107	6082	5832	5778	5580	5791	5642	5846	5771	5662	5600	5555	5438	5486	5447	5500	5718	5559	5719	5773	5898	5883
6623	7169	7500	7439	7516	7852	7904	7843	8081	8288	8213	8688	8578	8769	8392	8224	8150	7977	7918	7649	7369	7261	7236	7049	6904	6755	6767	6451	6382	6396	5921	5976	5718	5783	5895	5910	6012	5720	5626	5673	5601	5669	5632	5835	5775	5789	5672	5663	5982	5891
6861	7069	7242	7456	7763	7808	7843	8231	8346	8462	8605	8656	8625	8572	8549	8575	8521	8323	8176	7867	7807	7603	7346	7181	7016	7052	6597	6576	6505	6349	6305	6110	5880	5995	6056	6037	6130	6058	6064	5775	5745	5808	5866	5942	5851	5998	5838	5857	5999	6073
6866	6956	7023	7215	7296	7483	7761	7831	8312	8504	8603	8548	8645	8497	8713	8771	8694	8527	8065	7982	7925	7682	7669	7589	7327	7166	6936	6820	6571	6550	6465	6335	6271	6242	6160	6274	6129	6184	6185	5901	5894	5953	6085	6150	6193	6017	6134	6029	6193	6255
6392	6647	6713	6932	7256	7245	7506	7962	8051	8403	8472	8600	8462	8820	8729	8958	8734	8532	8401	8205	7752	7590	7600	7491	7415	7447	7079	7067	6867	6716	6693	6538	6738	6649	6479	6487	6376	6402	6332	6153	6158	6249	6329	6259	6406	6380	6370	6350	6622	6612
6468	6258	6631	6623	6889	7057	7156	7663	7974	8047	8055	8275	8377	8659	8749	8682	8656	8680	8451	8240	8168	7794	7895	7703	7382	7617	7369	7227	7023	6903	6854	6814	6947	6806	6732	6766	6617	6420	6447	6504	6554	6628	6815	6577	6643	6686	6821	6835	7145	7003
6419	6160	6284	6588	6543	6845	7018	7389	7520	7659	7951	7938	8205	8347	8501	8446	8456	8474	8451	8089	8034	8007	7744	7896	7829	7610	7495	7473	7242	7353	6950	7417	7237	7029	7155	6918	6760	6722	6738	6769	6824	6937	6792	6677	6844	6912	7122	7129	7057	6969
6236	6174	6158	6163	6477	6568	6654	6920	7152	7304	7479	7624	7843	7938	8215	8315	8205	8265	8211	8195	8096	8057	7811	7889	7655	7582	7519	7564	7567	7336	7264	7286	7276	7299	7187	7234	7123	7080	7182	6987	7160	6945	7134	7146	6979	7070	7062	7208	7557	7103
6496	5977	6149	6202	6236	6323	6676	6648	6956	7085	7310	7574	7801	7892	7943	7944	7864	8111	8061	7960	7997	8081	8384	8103	7984	7840	7684	7526	7754	7724	7593	7598	7487	7554	7530	7435	7379	7248	7297	7162	7292	7448	7430	7276	7014	7168	7315	7281	7339	7343
6269	6190	6050	6246	6208	6153	6202	6458	6593	6855	7182	7422	7512	7833	7812	7825	7689	7738	7900	7974	8143	8370	8305	7986	7975	8138	7864	7852	8003	7887	8050	7680	7888	7574	7340	7489	7339	7527	7393	7336	7291	7240	7428	7289	7506	7168	7318	7606	7503	7546
6459	6227	6241	6281	6225	6146	6189	6073	6365	6595	7016	7140	7361	7370	7357	7645	7758	7852	8036	7856	8133	8193	8158	8150	8278	8179	7976	8037	7809	7863	7808	7763	7610	7600	7402	7592	7621	7336	7526	7443	7330	7505	7505	7602	7246	7263	7352	7429	7377	7608
6438	6400	6299	6163	6198	6078	5956	6098	6434	6558	6762	6916	7133	7002	7553	7390	7472	7720	7651	7934	8073	8024	7967	7845	7980	7958	7938	7680	7700	7779	7633	7651	7676	7436	7388	7232	7270	7452	7525	7865	7542	7492	7595	7296	7281	7410	7176	7280	7522	7390
6824	6489	6330	6371	6062	5885	5998	6020	6333	6530	6518	6856	6808	7094	7097	7061	7464	7495	7432	7677	7624	7831	7864	8129	7943	7823	7543	7605	7522	7701	7590	7625	7649	7665	7559	7528	7373	7610	7681	7783	7695	7571	7612	7539	7399	7202	7349	7259	7364	7644
6943	6553	6494	6105	6081	6087	6035	6225	6264	6326	6444	6586	6781	6781	6891	6996	7199	7360	7612	7787	7584	7630	7601	7575	7545	7499	7759	7577	7680	7638	7598	7602	7642	7737	7359	7539	7445	7783	7818	7906	7657	7520	7453	7614	7601	7547	7306	7429	7690	7335
7113	6771	6285	6256	6231	6195	6225	6054	6336	6409	6328	6360	6348	6544	6640	6886	7178	7321	7273	7326	7453	7415	7488	7630	7527	7664	7668	7654	7655	7581	7668	7718	7628	7733	7842	7643	7577	7762	7654	7785	7806	7497	7485	7487	7536	7448	7505	7289	7225	7428
7732	6981	6686	6593	6324	6232	6346	6203	6343	6295	6174	6336	6219	6291	6548	6774	6856	6962	6952	7171	7237	7309	7343	7320	7379	7469	7381	7585	7515	7654	7541	7541	7669	7632	7806	7605	7807	7742	7900	7949	7790	7422	7392	7313	7392	7335	7610	7340	7232	7104
7604	7298	7117	6588	6515	6485	6373	6342	6215	6318	6263	6129	6256	6454	6499	6497	6698	6736	6844	6976	7066	7139	7452	7336	7327	7307	7488	7564	7660	7817	7532	7770	7772	7794	7914	7660	7598	7480	7384	7693	7559	7552	7390	7250	7296	7184	7444	7369	7106	7169
7950	7687	7289	7115	6866	6647	6616	6400	6233	6151	6179	6238	6229	6352	6492	6526	6543	6529	6446	6815	7127	7349	7201	7345	7086	7115	7337	7390	7474	7496	7564	7353	7384	7625	7390	7525	7494	7453	7649	7413	7356	7355	7334	7427	7298	7204	7287	7397	6886	7009
8031	7735	7550	7264	6909	6562	6710	6549	6338	6506	6296	6240	6524	6540	6509	6171	6388	6471	6758	6772	7033	7007	7224	7310	7212	7066	7159	7426	7516	7541	7516	7420	7348	7294	7199	7527	7378	7359	7417	7340	7509	7284	7186	7317	7193	7330	7235	7156	6927	6973
7993	7817	7765	7333	6952	6851	6553	6431	6599	6720	6459	6581	6667	6533	6401	6566	6642	6714	6630	6718	6723	7023	6918	7027	7160	7315	7194	7087	7258	7349	7325	7255	7099	7254	7143	7134	7235	7267	7183	7217	7239	7323	7508	7358	7070	7219	7081	6950	6901	7006
7961	7746	7695	7274	7324	6852	6972	7196	6924	6679	6960	6877	6691	6502	6739	6630	6596	6378	6695	6687	6695	6803	6851	6962	6972	6914	7021	6901	6880	7024	7033	7285	7095	6925	6892	6893	7116	7035	7237	7403	7258	7166	7295	7434	7208	6903	6855	6937	7026	6924
7806	7574	7406	7283	7191	7113	7362	7117	7351	7257	7102	6883	7011	6893	6846	6676	6402	6653	6883	6560	6619	6462	6734	6809	6854	6939	6819	6925	7011	6802	7200	7300	7056	7109	6837	6811	6995	7122	7262	7465	7319	7325	7343	7198	7199	6943	6922	6576	6826	6898
7839	7768	7565	7530	7253	7380	7383	7271	7519	7577	7198	7289	7087	6862	6627	6670	6796	6688	6701	6453	6578	6627	6632	6700	6794	6820	6942	6843	6908	6714	6867	6797	7008	6955	7028	7085	7143	7355	7261	7363	7202	7329	7170	7256	7129	6943	6903	6681	6685	6905
8022	7492	7526	7401	7484	7563	7591	7871	8068	7734	7667	7541	7429	6931	6741	6853	6830	6628	6621	6788	6675	6415	6421	6542	6713	6706	6780	6697	6789	6777	6812	6782	6701	6945	6794	6872	7005	7240	7402	7440	7284	7062	7066	7295	7148	7084	6599	6580	6729	6685
7686	7404	7473	7538	7809	7598	7849	8271	7897	7979	7839	7449	7041	6788	6679	6717	6731	6552	6919	6568	6496	6392	6449	6458	6525	6798	6648	6683	6758	6750	6771	6828	6923	7080	6747	6823	6822	6782	7209	7363	7299	6987	7040	6926	6972	6976	6822	6807	6815	6914
7323	7622	7233	7516	7844	7941	8192	8031	8094	7800	7573	7266	7125	6946	6699	6820	6617	6765	6615	6459	6470	6488	6706	6534	6520	6564	6840	6690	6899	6615	6701	6858	6815	6835	7014	6867	6965	6970	7094	6984	6955	7178	6967	6905	6855	6909	6895	6992	7051	6922
7385	7306	7384	7722	7898	8097	8153	7936	8083	7551	7498	7479	7296	6872	6789	6889	6722	6538	6573	6673	6675	6584	6609	6551	6641	6671	6511	6755	6669	6557	6531	6586	6443	6408	6667	6887	6976	6699	6980	7008	6730	6836	6885	6842	7156	6859	7143	7263	6980	6868
7261	7036	7584	7506	7919	7890	7727	8013	7814	7340	7570	7438	7142	7029	7018	6806	6590	6603	6686	6897	6632	6598	6550	6495	6569	6778	6560	6642	6589	6847	6538	6495	6503	6320	6614	6563	6672	6611	6823	6896	6701	6805	6747	6758	7229	7106	7054	7067	6917	6824
7404	7372	7617	7603	7843	7662	7700	7794	7598	7520	7531	7324	7234	7173	6977	7017	6685	6870	6946	6748	6734	6422	6579	6722	6744	6715	6777	6693	6816	6687	6558	6542	6604	6521	6571	6652	6619	6582	6508	6530	6697	6732	6760	6836	6900	7174	6917	6895	6796	6780
7272	7654	7507	7653	7404	7523	7580	7390	7489	7434	7297	7380	7298	7205	7011	6789	6985	7024	6704	6673	6539	6771	6765	6721	6759	6580	6661	6611	6588	6574	6575	6501	6413	6434	6630	6845	6769	6639	6504	6393	6524	6783	6965	6737	6958	6835	7187	6888	6835	6748
7442	7526	7468	7488	7338	7411	7461	7274	7167	7276	7134	7421	7286	7192	6992	6918	6958	6740	6550	6653	6768	6637	6662	6736	6658	6519	6487	6469	6467	6400	6393	6311	6253	6537	6632	6775	6815	6675	6623	6507	6447	6565	6748	7028	6721	6800	6914	6984	6702	6601
7648	7569	7602	7548	7407	7365	7199	7238	7172	7401	7420	7277	7235	7245	7050	6963	6855	6694	6751	6668	6557	6678	6671	6434	6540	6395	6187	6421	6459	6432	6303	6333	6401	6537	6683	6488	6580	6557	6716	6548	6575	6382	6584	6974	6803	6641	6745	6878	6801	6546
7752	7575	7463	7317	7136	7187	7287	7101	6976	7034	7340	6991	7186	7233	7222	6999	6815	6747	6714	6746	6528	6512	6521	6509	6485	6403	6522	6367	6487	6442	6452	6321	6476	6609	6408	6341	6273	6362	6270	6427	6553	6410	6494	6714	6739	6545	6587	6632	6706	6504
7584	7406	7175	7409	7149	7200	7352	7390	6919	7085	7224	7053	7124	7128	6875	6983	6677	6798	6608	6591	6388	6460	6642	6750	6627	6419	6324	6437	6373	6568	6551	6794	6782	6491	6407	6309	6233	6060	6163	6579	6441	6407	6564	6534	6718	6575	6410	6466	6671	6869
7459	7566	7081	7415	7023	7287	7312	7267	6977	7063	7053	7113	7122	7206	6941	6683	6831	6907	6726	6686	6517	6603	6781	6816	6684	6534	6320	6525	6731	6571	6715	6412	6688	6593	6376	6471	5951	6164	6134	6220	6539	6608	6461	6620	6549	6556	6577	6779	6861	6737
7442	7089	7156	7217	6861	7310	7079	6993	7207	7072	6821	6902	7216	7052	7142	6930	6840	6806	6493	6422	6595	6939	6938	6893	6623	6570	6474	6520	6575	6533	6765	6575	6458	6494	6423	6452	6320	6281	6282	6267	6448	6644	6860	6568	6703	6726	6846	6819	6764	6836
7652	7126	7378	7148	6939	7215	7153	7038	6932	6979	6878	7056	7035	6966	6936	6965	6875	6782	6676	6654	6730	6877	6803	6672	6591	6257	6473	6377	6435	6537	6401	6385	6456	6597	6483	6326	6477	6518	6602	6389	6355	6699	6780	6862	6671	6877	6658	6913	6968	6917
7541	7073	7321	7092	6952	7168	6868	7029	7137	6945	6975	6931	6886	6718	6764	6885	6789	6763	6600	6837	6870	6989	6897	6646	6333	6408	6405	6470	6385	6407	6424	6531	6583	6531	6553	6527	6511	6638	6710	6603	6567	6690	6889	6918	6976	6800	6874	6885	6941	6788
7685	7404	7063	7154	6972	7312	6865	6993	7189	6722	6685	6717	6654	6565	6712	6714	6807	6568	6534	6600	6763	6835	6696	6696	6493	6594	6461	6481	6555	6533	6483	6506	6546	6544	6526	6346	6578	6940	6906	6907	6779	6797	6764	7084	6934	6800	6836	6997	7119	7081
7755	7339	7353	7007	7007	6863	6878	6941	7029	6834	6794	6420	6520	6357	6814	6615	6588	6531	6669	6820	6855	6875	6761	6710	6521	6378	6499	6603	6705	6615	6626	6574	6569	6625	6523	6624	6634	6839	7009	6940	6951	6707	6953	6906	7124	6869	6879	7149	7235	7298
7803	7382	7336	7175	7093	6897	6769	6840	7085	6824	6644	6697	6373	6488	6720	6764	6624	6633	6770	6719	6839	6677	6656	6509	6486	6611	6615	6735	6704	6512	6669	6585	6537	6755	6817	6490	6654	6778	6973	7177	7056	6843	6835	6996	7177	7057	7040	7178	7495	7138
7757	7487	7205	7055	6815	6882	6741	6813	6800	6592	6560	6477	6429	6472	6509	6465	6539	6711	6722	6688	6749	6707	6559	6564	6600	6567	6608	6686	6820	6839	6656	6574	6654	6714	6623	6646	6704	6826	7017	7025	6838	6934	6968	7204	7301	7365	7152	7221	7410	7262
7622	7301	7240	6873	6819	6716	6875	6847	6681	6539	6648	6360	6284	6384	6536	6570	6425	6566	6503	6445	6441	6495	6497	6587	6538	6517	6730	6725	6638	6813	6889	6777	6672	6699	6566	6460	6586	6765	7058	7033	7278	7130	7110	7322	7472	7371	7184	7386	7279	7348
7806	7224	7267	6760	6854	7045	7092	6805	6669	6566	6446	6140	6121	6140	6445	6295	6523	6351	6219	6252	6283	6363	6471	6453	6476	6477	6529	6436	6627	6785	6703	6688	6802	6676	6676	6465	6707	6743	7080	7162	7246	7046	7215	7237	7433	7348	7223	7037	7496	7327
7806	7402	7460	7007	7170	6918	6907	7070	6669	6638	6452	6271	5968	6144	6407	6318	6058	6168	6077	6179	6226	6060	6182	6166	6315	6423	6673	6553	6639	6559	6703	6642	6633	6414	6462	6514	6861	6998	7194	7229	7074	7252	7102	7254	7447	7336	7055	7133	7449	7522
7681	7499	7307	7111	7227	7173	7220	7155	7119	6554	6662	6138	6118	6264	6299	6221	6121	5946	6017	6221	6241	6056	5912	5926	6073	6118	6310	6563	6740	6639	6504	6474	6744	6476	6648	6466	6652	7005	7138	7281	7023	6947	6966	7122	7344	6921	6941	7097	7324	7254
7795	7403	7485	7284	7407	7553	7349	7301	6842	6664	6665	6309	6018	6194	6226	6176	5964	6123	6357	6082	6060	6112	5789	5937	5987	6261	6278	6408	6362	6525	6490	6396	6501	6436	6668	6456	6606	6944	7024	7157	7128	6804	6716	6848	6977	6830	6900	7103	7331	7170
7905	7566	7697	7604	7439	7387	7201	7429	7226	7052	6645	6392	6127	6201	6305	6551	6154	6061	6197	6315	6403	6211	6013	6184	6075	6109	6256	6475	6362	6178	6121	6275	6333	6445	6455	6623	6381	6758	6881	7025	6875	6568	6605	6585	6826	6789	6837	6996	7342	7090
7883	7446	7576	7502	7389	7509	7397	7280	7113	6930	6827	6517	6463	6235	6378	6509	6527	6177	6164	6235	6194	6153	5921	6122	5969	6008	6172	6117	5911	6098	6055	5997	6207	6319	6271	6128	6414	6441	6304	6420	6349	6146	6441	6512	6796	6389	6874	6932	7090	6961
7614	7530	7356	7508	7157	7289	7429	7132	7267	7031	6794	6763	6532	6491	6891	6734	6766	6484	6315	6394	6415	6462	6283	6083	6118	5934	6089	6252	6001	6193	5901	5992	6122	6084	6325	6407	6338	6293	6297	6181	6189	6187	6383	6654	6495	6394	6682	6898	6813	6899
7620	7281	7229	7260	7116	7260	7451	7224	7251	6987	6761	6760	6748	6881	6749	6804	6595	6720	6273	6242	6312	6492	6377	6253	6211	6006	6141	6160	6022	5946	5994	6069	6164	6453	6362	6434	6246	6308	6148	6131	6050	6104	6401	6531	6551	6378	6772	6449	6674	6417
7530	7483	7135	7327	7148	7231	7202	7193	7167	7266	7027	6963	7039	7009	6748	6771	6788	6770	6750	6553	6485	6513	6446	6528	6423	6444	6309	6400	6212	6080	6151	6154	6237	6504	6453	6355	6304	6191	6241	6185	6219	6379	6499	6617	6378	6519	6529	6671	6218	6797
7334	7185	7238	7213	7202	7131	7131	6947	7316	7477	7052	7008	6936	6835	6849	6927	6889	7093	6971	6617	6492	6566	6841	6776	6515	6411	6628	6590	6401	6451	6335	6458	6470	6620	6375	6494	6201	6075	6358	6158	6316	6468	6407	6607	6462	6657	6506	6593	6635	6904
7497	7295	7288	7161	7094	6956	6910	6956	6969	7003	7042	6989	6979	7033	7127	7059	6909	6897	6754	6778	6699	6761	6750	6756	6935	6693	6655	6720	6550	6655	6679	6629	6629	6747	6649	6421	6317	6255	6247	6447	6658	6612	6618	6533	6753	6845	6805	6702	7087	7210
7466	7393	7335	7447	7107	6816	6676	6932	6880	7015	7289	6758	6873	7208	7101	6753	6917	6747	6917	7022	6948	6659	6830	6813	6639	6826	6932	6862	6807	6716	6749	6841	6811	6791	6727	6445	6268	6389	6563	6536	6643	6661	6733	6779	6908	7009	6753	7067	7137	7393
7685	7363	7304	7013	6948	6882	6763	6836	7078	6900	6829	6771	6595	6653	6590	6826	6762	6854	7118	7004	7021	7091	7180	6965	6751	6703	6830	6901	6818	6797	6869	6850	6881	6845	6677	6643	6720	6612	6890	6933	6654	6746	6725	7041	7121	7106	6918	7328	7327	7368
7667	7373	7133	7119	6981	6999	6882	6901	6716	6619	6649	6657	6748	6584	6591	6753	6869	6802	6703	6815	6873	6877	7150	7025	6973	6835	6703	6721	6708	6716	6994	6952	6943	6904	6855	6827	6905	7034	6755	6865	6671	6823	6961	7106	7211	7046	7471	7374	7276	7173
7513	7261	7376	7672	7335	7005	6999	6694	6934	6550	6698	6754	6641	6568	6476	6653	6707	6862	7162	6731	6730	6746	6876	7056	6845	6931	6804	6762	6668	6591	6939	7160	7064	6842	7084	6892	6836	6934	6770	6757	6833	7052	7333	7037	7108	7305	7342	7476	7316	7461
7703	7436	7546	7540	7330	7102	6987	6893	6865	6860	6589	6361	6701	6664	6656	6642	6718	6861	6774	6538	6551	6612	6555	6487	6737	6732	6527	6634	6798	6807	6870	7120	7205	6964	6895	6933	7035	6860	6955	6846	6957	6941	6997	7103	7215	7404	7378	7342	7477	7612
8120	7956	7683	7485	7464	7248	7218	7134	6940	6697	6806	6427	6475	6709	6756	6476	6584	6534	6616	6535	6484	6504	6297	6449	6543	6422	6513	6524	6902	6679	6995	6810	6895	7123	6697	6935	6804	6771	6842	6975	6699	6983	7089	7259	7338	7381	7330	7278	7687	7446
7910	7600	7775	7653	7813	7575	7392	7253	7055	6981	6793	6775	6826	6747	6842	7019	6934	6597	6649	6491	6474	6594	6511	6674	6548	6706	6339	6373	6663	6730	7080	6971	7015	7009	7138	7035	7266	7155	7150	6997	7016	6948	7227	7307	7468	7298	7536	7419	7586	7465
8042	7972	7947	8145	7603	7634	7388	7185	7342	7239	7221	7248	7354	7283	6999	7055	7149	6817	6979	6670	6679	6568	6549	6730	6967	6821	6888	6641	6642	6773	6979	7123	6942	7187	7303	7332	7157	7158	7161	6960	6995	7124	7335	7528	7460	7454	7618	7585	7450	7548
7833	7982	7757	7814	7757	7431	7444	7413	7497	7508	7556	7151	6973	7129	6938	6878	6848	7213	7072	6852	6468	6706	6833	6901	6825	6680	6689	6812	7121	7068	7246	7062	7180	7087	7038	7186	7100	7118	6988	7019	7188	7312	7276	7394	7466	7418	7353	7088	7623	7489
8033	7973	8079	7589	7453	7250	7487	7514	7589	7619	7597	7416	7075	7021	6922	6848	6918	6934	6850	6816	6875	7000	6856	6723	7034	6614	6543	6735	6922	6832	6732	6629	6580	6644	6815	6751	7019	6871	7061	7063	6849	7117	7052	7302	7362	7332	7028	7147	7358	7212
7794	7669	7406	7639	7477	7476	7408	7409	7524	7481	7352	7270	7180	7012	6904	7100	7181	6870	7054	6799	6686	6911	7127	7495	6965	6611	6615	6364	6566	6786	6571	6541	6655	6806	6781	6746	7031	7121	7018	6877	6700	6713	7064	6949	6924	6916	7146	7115	6982	6886
7833	7575	7357	7632	7398	7356	7505	7313	7307	7531	7249	7242	7522	7475	7197	7105	7118	7136	7130	7020	6954	7083	7026	7032	7032	6668	6719	6730	6706	6700	6694	6538	6536	6602	6772	6592	6644	7054	6592	6808	6783	7021	6937	6952	6922	6939	6950	6981	6947	7078
7608	7288	7620	7651	7236	7122	7165	7367	7024	7206	7411	7385	7320	7442	7291	7137	7143	7375	7158	7139	6996	6826	6960	6740	6779	6646	6837	6784	6530	6652	6652	6707	6666	6647	6907	6695	6678	6859	6955	6668	6725	6658	6494	6932	6847	7081	6983	7053	6811	6688
7519	7435	7561	7587	7089	6826	6717	6845	7019	7170	7151	7380	7214	7013	6979	6882	7058	7075	6846	6828	6892	7003	6801	6727	6552	6451	6649	6665	6675	6675	6497	6743	6668	6635	6773	6767	6703	6763	6723	6393	6494	6545	6798	6829	6685	6689	6734	6999	6506	6465
7565	7709	7487	7450	6883	6712	6646	6607	6451	6808	7012	6831	6765	6787	6779	6545	6631	6732	6569	6663	6692	6679	6626	6579	6534	6583	6661	6815	6868	6566	6629	6785	6699	6711	6647	6627	6661	6285	6453	6625	6729	6784	6473	6682	6524	6774	6631	6377	6344	6404
7586	7800	7740	7343	7088	6899	6713	6957	6779	6984	6903	6706	6632	6448	6534	6526	6248	6517	6516	6626	6626	6712	6900	7031	6767	6515	6483	6735	6796	6885	6936	6627	6988	6756	6750	7011	7022	6762	6934	6977	6823	6958	6782	6766	6853	6729	6664	6717	6630	6318
7890	7870	7703	7409	7054	7026	6998	6855	6885	6997	7010	6742	6656	6843	6621	6457	6688	6375	6256	6582	6835	7089	7287	7190	7118	6823	6842	6997	7133	7149	6978	6879	6973	7068	7107	7331	7276	6720	6945	7270	7111	7402	7311	7111	6943	6746	7076	6797	6972	6823
7913	7724	7441	7652	7250	7352	7179	7450	7103	7180	7170	6767	6792	6599	6748	6666	6610	6669	6683	6727	7014	7005	7216	7399	7212	7123	7021	6693	7111	7278	6997	7103	7208	7391	7214	7265	7311	7248	7399	7353	7477	7480	7441	7209	7248	7284	7254	6897	7065	6990
7920	7728	7617	7516	7538	7558	7325	7285	7133	7284	7223	7256	7243	6970	6702	6665	6588	6697	6834	6830	7006	7081	7486	7570	7390	7046	6883	6882	7052	7259	7394	7347	7220	7512	7479	7308	7475	7441	7486	7608	7657	7493	7538	7144	7242	7048	7447	7114	7029	7175
7737	7626	7534	7337	7542	7180	7124	7150	7110	7331	7494	7153	7040	7273	7321	6858	6871	7009	6782	6927	7119	7216	7282	7096	7108	7197	7056	7016	7279	7306	7394	7254	7039	7225	7308	7311	7443	7357	7388	7720	7577	7442	7484	7191	7426	7400	7304	7015	7385	7257
7628	7382	7462	7401	7461	7731	7312	7277	7655	7762	7524	7631	7438	7183	7012	7101	7116	7232	7237	7189	7098	7190	7350	7454	7003	7135	7190	6901	7080	7310	7304	7203	7268	7260	7304	7370	7647	7727	7396	7480	7335	7325	7504	7477	7427	7276	7643	7315	7349	6995
7586	7568	7548	7491	7589	7364	7798	7819	7814	7996	8061	7824	7728	7893	7626	7324	7268	7293	7624	7595	7331	7097	7281	7506	7661	7441	7567	7445	7391	7431	7668	7283	7593	7721	7462	7517	7518	7547	7529	7790	7505	7439	7617	7389	7564	7803	7695	7390	7560	7296
7687	7334	7257	7236	7160	7411	7478	7415	7645	7761	7725	8068	7721	7817	7839	7802	7570	7545	7456	7453	7548	7608	7324	7459	7516	7650	7436	7352	7567	7473	7428	7465	7424	7471	7362	7193	7479	7655	7678	7354	7292	7161	7439	7493	7626	7420	7275	7417	7536	7189
7152	7165	7141	7078	7264	7310	7552	7377	7614	7729	7696	7907	7367	7457	7411	7299	7310	7483	7430	7225	7235	7347	7396	7421	7434	7510	7645	7251	7285	7599	7431	7393	7401	7330	7283	6974	7376	7169	7223	7242	7085	7175	7310	7331	7364	7363	7208	6789	7089	6984
7332	7270	7263	7420	7503	7566	7282	7631	7472	7793	7713	7598	7558	7304	6942	6956	6924	7101	7164	7474	7374	7047	7290	7597	7459	7383	7114	7153	7022	7127	7343	7078	7239	7447	7063	7229	7197	7419	6972	6885	6602	6835	6950	7166	7100	6793	6776	6734	6478	6619
7737	7382	7446	7084	6971	7130	7169	7105	6911	7131	7250	7269	7345	7314	7287	7000	6781	6797	7055	7184	7420	7264	7085	7246	7371	7192	6893	6914	7114	7176	7355	7309	7176	7269	7001	6829	7024	7040	6747	6755	6770	6905	6839	6703	6839	6777	6683	6603	6819	6437
7557	7432	7134	6947	6972	7059	6978	6842	6971	6857	6699	6721	6746	6910	6757	6943	6982	7245	7059	6873	7116	7381	7652	7198	6991	7351	7226	6808	7256	7305	7161	7208	7222	7116	6949	6935	6995	6772	6783	6851	6977	6780	7017	6924	6791	6614	6791	6822	6703	6553
7464	7322	7469	7165	7297	7312	7238	7276	7386	7219	7037	6973	6714	6600	6613	6628	6916	7216	7293	6905	6925	7259	7432	7151	6982	6813	7092	6984	7092	7347	7120	6952	7157	7008	6957	6762	6884	6794	6671	6722	6674	7002	6939	6896	6937	6847	6739	6687	6995	6681
7535	8009	7730	7635	7265	7273	7314	7301	7191	7367	7311	7059	6969	6686	6501	6461	6505	6716	7109	7072	6905	6801	6908	7192	6936	6493	6837	7149	6966	6967	7175	6884	7225	7045	6814	6961	6970	6705	6530	6597	6545	6907	6820	7007	6699	6950	6734	6682	6646	6818
7957	8018	7767	7449	7053	6838	6705	6676	6914	6831	6748	6627	6749	6970	6770	6881	6475	6295	6445	6879	7094	6887	6739	6660	6703	6633	6216	6742	7177	6570	6886	6763	6709	6948	6730	6933	6800	6395	6845	6536	6444	6677	6774	7027	6573	6866	6495	6727	6588	6489
7821	7649	7388	6771	6542	6553	6285	6434	6216	6499	6442	6382	6412	6638	6883	6981	6817	6568	6309	6562	6637	6903	6861	6345	6444	6619	6310	6757	7077	6879	6738	6827	6930	6830	6943	6704	6529	6597	6805	6641	6805	6679	6685	6598	6428	6717	6645	6552	6467	6545
7421	7336	7056	6907	6768	6719	6702	6517	6585	6846	6381	6340	6306	6284	6560	6725	6999	7048	6672	6430	6506	6784	7054	6603	6410	6666	6928	6649	6635	6808	6695	7033	7167	6683	7015	6572	6717	6652	6664	6599	6829	6658	6643	6611	6419	6698	6781	6819	6637	6699
7165	7023	7192	7276	7451	7188	7164	7127	7093	7218	6976	6820	6576	6490	6445	6548	6729	7091	7174	6762	6606	6569	6989	6891	6613	6586	6966	6748	6438	7049	6994	6795	7040	6549	6830	6621	6508	6909	6662	6720	6738	6670	6838	6705	6538	6706	6711	6768	6837	6677
7401	7574	7669	7547	7649	7522	7519	7048	7389	7512	7381	7390	6989	6806	6399	6245	6361	6797	7189	6991	6730	6600	6732	7149	7108	6469	6773	6871	6678	6933	7372	6979	6891	6796	6378	6658	6455	6755	6475	6747	6453	6644	6602	6611	6674	6737	6626	6705	6800	6779
7748	7797	7845	7646	7370	7240	7340	7269	7355	7167	7371	7329	7056	7044	6816	6435	6459	6483	6738	7010	7169	6740	6711	7141	7214	6566	6595	7131	6831	6902	7090	6793	6707	6936	6472	6462	6455	6573	6448	6513	6436	6586	6730	6662	6693	6588	6635	6616	6592	6605
8093	8045	7849	7435	7144	7022	6812	6924	7274	7211	7204	7236	7230	7296	7315	6852	6626	6458	6495	7065	7527	7268	6611	6979	7253	6872	6605	7185	7110	6784	6950	7104	6584	7084	6494	6397	6579	6287	6505	6375	6675	6633	6686	7018	6973	6811	6780	6808	6854	6849
7988	7976	7558	7163	6695	6654	6586	6738	7126	7191	7342	7361	7279	7314	7520	7407	7170	6720	6672	7221	7689	7400	6958	6809	7399	7288	6765	7286	7547	6950	6932	7414	6840	7160	6924	6667	6743	6472	6910	6590	6828	6953	7160	7187	7211	7060	7074	7072	7014	7241
7944	7791	7085	7012	6762	6802	6642	6721	7111	6962	7117	7226	7217	7414	7667	7563	7688	7089	6729	6952	7553	7680	7071	6817	7401	7765	7356	7317	7324	7238	7206	7556	7217	7150	7302	6838	6894	6723	7117	6823	7400	7291	7270	7319	7415	7405	7528	7423	7375	7436
7864	7291	6876	6934	6846	6879	6949	6909	7000	6780	6909	6694	6843	7115	7243	7408	7446	7056	6511	6577	7201	7571	7386	6916	7182	7522	7291	6891	7261	7255	7042	7402	7402	7266	7368	6656	7409	7011	7157	7040	7563	7374	7421	7125	7599	7550	7590	7575	7453	7644
7546	7264	6817	7036	6790	6906	6911	6989	6961	6795	6562	6576	6515	6671	6857	6973	7273	6978	6636	6513	6886	7345	7531	6811	6774	7271	7218	6657	7245	7342	6945	7235	7307	7045	7205	6851	7272	7046	7248	7186	7270	7398	7219	7125	7465	7283	7535	7453	7591	7353
7367	6989	6936	7089	6834	6767	6790	6954	6658	6549	6604	6354	6402	6446	6605	6777	7192	6932	6614	6511	6776	7062	7232	6862	6462	6902	7253	6594	6874	7074	6628	7170	7180	6991	7273	6833	6948	6936	7008	7242	7288	7080	7105	7100	7163	7139	7296	7361	7193	7426
7298	7086	6753	7304	7143	7061	6982	6960	6786	6654	6410	6279	6305	6305	6438	6806	7073	6846	6658	6517	6455	7102	7125	6862	6535	6983	7116	6729	6672	7256	6844	7057	7184	6673	7328	6886	7034	6839	7062	7066	7013	6992	7007	7132	7125	7058	7254	7123	7328	7263
7387	7059	6793	7083	6965	7087	7301	7017	6652	6622	6282	6287	6221	6191	6292	6677	6814	6800	6598	6317	6380	7094	7291	6946	6373	6816	6982	6402	6701	7200	6623	6748	7020	6874	7076	6750	6853	6742	6819	7004	6782	6786	6900	6775	6964	6699	6947	6825	7136	7036
7043	7138	6798	6863	7005	6980	6897	6713	6817	6491	6476	6328	6212	6296	6277	6434	6694	6955	6641	6421	6580	6889	7117	6767	6291	6623	6854	6466	6571	7086	6478	6731	6932	6549	6915	6817	6728	6713	6671	6698	6479	6730	6553	6616	6667	6594	6724	6786	6937	6819
7203	6894	6758	6818	7175	6802	6694	6363	6379	6223	6143	6099	6021	6206	6246	6357	6916	7096	6753	6515	6408	7075	7151	6595	6084	6632	7060	6450	6434	6830	6366	6489	6641	6226	6693	6620	6769	6732	6532	6558	6426	6328	6529	6543	6458	6357	6492	6624	6697	6465
7173	6906	6752	6781	6655	6605	6389	6383	6177	6081	5814	5875	5650	5954	6144	6433	6740	6802	6514	6364	6577	6940	7034	6722	6208	6870	6660	6462	6538	6900	6426	6158	6329	6217	6604	6568	6615	6589	6226	6579	6292	6338	6520	6306	6461	6318	6465	6424	6594	6208
7328	6931	6702	6625	6532	6112	6227	6083	6116	6152	5933	5842	5803	5967	6323	6722	6895	7046	6707	6457	6767	7385	7203	6736	6213	6602	7003	6648	6744	6797	6186	6577	6683	6334	6762	6648	6535	6413	6520	6476	6310	6374	6419	6351	6350	6537	6502	6477	6455	6422
7582	6898	6772	6461	6443	6319	6303	6093	6048	5936	5861	6053	6026	6379	6805	7196	6986	7063	6676	6547	6916	7239	6996	6548	6398	7158	6855	6610	6906	6711	6423	6855	6616	6663	6994	6643	6714	6621	6504	6566	6588	6621	6677	6578	6705	6457	6553	6485	6668	6530
7810	7415	7013	6472	6368	6281	6231	6091	6183	6167	6160	6278	6320	6660	6938	7246	6953	6813	6345	6576	6851	7306	6929	6586	6840	7239	6903	6690	7299	6755	6579	6851	6674	6693	6863	6623	6918	6556	6852	6638	6896	6598	6937	6659	6814	6784	6692	6719	6671	6456
7992	7405	7273	6869	6732	6276	6301	6285	6247	6415	6468	6594	7011	7116	7203	7286	6934	6568	6419	6573	6902	6898	6681	6609	7066	7306	6594	6598	7043	6429	6524	7008	6499	6774	6875	7029	7119	6873	6837	6397	6784	6452	6770	6797	6880	6659	6947	6721	6585	6549
7941	7694	7460	6994	6852	6852	6608	6860	6536	6712	6799	6881	7187	7124	7103	6958	6638	6207	6279	6658	7035	6623	6280	6764	7223	7179	6601	6620	6890	6539	6673	6773	6349	7039	6907	6980	7022	6810	6908	6334	6604	6550	6753	6663	6911	6658	6626	6729	6550	6498
7792	7715	7765	7567	7277	7170	7050	7225	7385	7315	7326	7338	7407	7470	6893	6541	6458	6309	6778	7097	7049	6577	6497	6803	7128	6792	6639	6941	6645	6219	6650	6620	6659	6983	6680	7059	6797	6804	6887	6631	6751	6736	6816	6974	6941	6926	6786	6950	6821	6705
7311	7410	7408	7607	7752	7799	7900	7769	7904	7824	7601	7784	7333	7164	6685	6731	6526	6843	7088	7124	6753	6540	6650	7140	7025	6852	6941	7069	6744	6761	6897	6601	6734	7116	6888	7128	6987	7050	6808	6991	6828	6914	7087	7002	7098	7105	6900	6949	7197	7076
6880	6947	7254	7334	7259	7509	7806	8131	8005	7920	7599	7496	6996	6939	6780	6831	6949	7314	7459	7087	6669	6740	7240	7185	6790	6812	7204	6994	6838	6941	6878	6923	7195	7029	7241	7426	7171	7217	7115	7208	7183	7303	7009	7420	7000	7262	7179	7139	7300	7418
7235	6801	6911	6812	7166	7346	7493	7383	7239	7091	6889	6828	6634	6706	6797	6957	6904	6911	6791	6389	6245	6641	7120	7242	6700	7044	7071	6827	6716	7060	6925	7040	7296	6953	7133	7093	7175	7434	7281	7407	7123	7059	6959	6926	6860	6794	6791	6995	7042	7207
7515	7141	6955	6752	6829	6755	6819	6759	6533	6360	6376	6479	6575	6732	6872	7021	6735	6518	6308	6444	6564	6982	6910	6648	6883	7273	7009	6675	6809	6902	6747	6915	6945	6643	7039	6887	7089	6973	7183	6931	7062	6862	6760	6777	6695	6606	6696	6861	7002	7193
7858	7534	7219	7328	6947	6970	6743	6625	6471	6475	6568	6618	6553	6705	6676	6541	6456	6187	6199	6585	6719	6666	6507	6468	6795	7150	6620	6670	6889	6586	6588	6818	6565	6641	6881	6671	6996	6738	6963	6921	6812	6620	6759	6626	6610	6428	6699	6734	7000	6963
7639	7488	7464	7264	7342	7040	7017	6879	6754	6901	6729	6815	6710	6698	6521	6097	6015	6428	6410	6689	6509	6416	6366	6495	6792	6502	6589	6874	6943	6529	6673	6642	6628	6689	6409	6786	6771	6733	6846	6898	6771	6712	6577	6676	6573	6564	6584	6907	6963	6987
7257	7030	7201	7104	7190	7174	6805	6622	6511	6494	6508	6379	6263	6146	5981	6211	6284	6504	6703	6451	6161	6129	6350	6544	6554	6453	6797	6819	6489	6483	6582	6508	6596	6567	6617	6700	6866	6831	6753	6933	6604	6600	6528	6685	6584	6613	6670	6530	6836	6652
7331	7109	7096	6761	6684	6647	6269	6288	5909	5891	5949	5989	6095	6087	6167	6458	6612	6629	6397	6266	6276	6251	6326	6243	6238	6459	6600	6312	6174	6216	6113	6381	6483	6201	6531	6580	6335	6675	6612	6451	6460	6493	6341	6426	6428	6435	6479	6299	6566	6678
7612	7514	7164	6881	6581	6405	6167	5956	5746	5739	5831	6136	6184	6290	6569	6399	6478	6297	6218	6174	6402	6227	6144	5864	6174	6350	6014	6009	6098	6053	6031	5854	6069	6182	6109	6099	6244	6214	6275	6165	6176	6209	6336	6282	6239	5984	6210	6117	6403	6279
7512	7376	7306	7075	6826	6601	6356	6254	6094	6016	6177	6308	6441	6598	6337	6181	6193	6278	6565	6421	6405	6104	6039	6096	6117	5913	5853	5802	5878	5620	6102	6093	5968	6090	6220	6311	6346	6261	6253	6014	6215	6155	6002	5861	5903	6053	5971	6210	6269	5957
7112	6819	6699	6648	6617	6468	6261	6356	6187	6203	6502	6298	6204	6409	6276	6388	6516	6737	6695	6677	6525	6434	6393	6276	6101	6043	6023	6130	5876	6025	5960	5974	6242	6168	6220	6525	6277	6290	6326	6215	6191	6112	5987	6061	6148	6085	6238	6255	6013	6229
7409	6967	6650	6544	6468	6413	6175	6207	6296	6191	6591	6378	6497	6690	6854	6687	6750	6829	6716	6447	6716	6596	6500	6233	6136	6209	6040	6004	6095	6248	6174	6314	6270	6266	6465	6394	6411	6334	6292	6152	6352	6425	6430	6355	6432	6260	6298	6153	6259	6196
7067	7014	6942	6965	6692	6559	6591	6618	6512	6665	6825	6910	7070	6799	6783	6628	6696	6549	6791	6850	6586	6339	6224	6234	6224	6076	6113	6182	6204	6278	6287	6587	6463	6618	6667	6574	6429	6429	6542	6550	6557	6543	6482	6360	6457	6393	6035	6233	6044	6375
6957	6925	6630	6847	6649	6783	6706	6673	6736	6951	6984	6616	6584	6527	6539	6604	6773	6727	6656	6628	6454	6256	6385	6042	6289	6267	6325	6208	6137	6372	6320	6384	6738	6722	6653	6586	6486	6364	6539	6498	6496	6770	6623	6603	6520	6463	6182	6315	6169	6298
7267	6925	6737	6612	6661	6449	6722	6713	6746	6871	6837	6853	6744	6737	6883	6840	6942	6793	6664	6531	6445	6522	6379	6291	6447	6468	6328	6424	6648	6695	6612	6914	6876	6920	6975	6621	6683	6790	6471	6794	6861	7076	6768	6893	6743	6361	6439	6411	6554	6601
7122	6899	6678	6573	6685	6777	7046	7126	6979	7073	6990	7117	6893	6840	6848	6998	6873	6708	6830	6721	6775	6727	6602	6346	6473	6388	6576	6688	6617	6920	6727	7038	7020	7053	7102	6940	6801	6644	6807	6833	7013	6982	6800	7021	6641	6629	6536	6615	6568	6631
7087	6629	6814	6494	6663	6781	6947	6896	6934	6977	7050	6919	6851	6869	6805	6864	6665	6838	6627	6774	6832	6556	6513	6438	6348	6309	6484	6800	6703	6817	6950	6843	6811	6906	6793	6866	6540	6535	6551	6971	6923	6958	6846	6907	6775	6658	6520	6394	6699	6650
7145	6741	6793	6767	6558	6900	7015	6849	6721	6682	6785	6670	6715	6727	6567	6509	6568	6351	6314	6501	6525	6502	6487	6390	6148	6246	6255	6268	6612	6535	6760	6748	6750	6887	6697	6441	6476	6479	6513	6667	6764	6619	6500	6437	6613	6452	6458	6488	6491	6536
7158	6713	6585	6522	6710	6716	6735	6720	6743	6502	6391	6526	6438	6456	6586	6371	6365	6244	6226	6240	6412	6365	6325	6148	6063	6287	6290	6086	6328	6464	6615	6564	6510	6481	6404	6349	6339	6239	6491	6521	6683	6360	6526	6568	6365	6315	6067	6351	6373	6373
7110	6767	6429	6426	6636	6642	6609	6671	6482	6385	6495	6359	6370	6445	6386	6321	6132	6010	6161	6317	6401	6411	6504	6222	6090	6140	6052	6304	6387	6489	6606	6640	6582	6516	6563	6260	6314	6431	6504	6396	6476	6536	6629	6310	6357	6315	6354	6319	6374	6384
6745	6655	6449	6552	6570	6727	6619	6394	6414	6502	6168	6315	6212	6249	6044	6092	6207	6174	6237	6335	6484	6656	6416	6152	6253	6189	6332	6361	6462	6408	6661	6515	6597	6691	6775	6480	6476	6173	6418	6518	6596	6449	6621	6419	6292	6251	6315	6231	6424	6681
7014	6678	6791	6608	6625	6630	6637	6642	6393	6276	6208	6181	6368	6333	6091	6152	6111	6151	6386	6427	6291	6355	6326	6318	6251	6150	6273	6136	6390	6446	6862	6639	6765	6729	6617	6580	6361	6521	6613	6739	6636	6597	6362	6445	6322	6483	6434	6554	6505	6580
6940	6825	6595	6653	6560	6830	6540	6397	6427	6389	6176	6246	6195	6318	6226	6238	6229	6352	6180	6317	6460	6513	6343	6259	6247	6389	6343	6090	6330	6592	6594	6856	6801	6556	6598	6279	6352	6444	6687	6642	6689	6583	6465	6489	6355	6326	6643	6498	6671	6892
7032	6912	6631	6695	6585	6687	6570	6566	6496	6450	6069	6273	6306	6390	6433	6323	6259	6291	6240	6232	6433	6242	6206	6399	6311	6307	6237	6326	6234	6583	6662	6725	6692	6621	6519	6537	6606	6716	6631	6703	6650	6585	6368	6517	6371	6594	6553	6606	6873	6688
7015	6748	6694	6569	6621	6603	6804	6771	6477	6421	6239	6262	6173	6307	6436	6174	6331	6373	6166	6158	6450	6466	6401	6243	6230	6253	6152	6293	6489	6573	6544	6465	6725	6500	6638	6565	6732	6616	6564	6506	6585	6457	6572	6273	6479	6517	6653	6688	6741	6823
6938	6697	6607	6768	6609	6770	6835	6729	6394	6286	6375	6269	6325	6365	6148	6180	6239	6124	6150	6401	6471	6393	6429	6177	6165	6066	6197	6563	6422	6369	6379	6596	6457	6384	6530	6699	6664	6700	6652	6686	6571	6704	6350	6531	6520	6548	6563	6643	6808	6778
6856	6425	6445	6435	6694	6608	6601	6484	6168	6226	6297	6255	6244	6149	6060	6098	6173	6270	6390	6231	6282	6263	6397	6280	6253	6311	6258	6551	6641	6577	6526	6520	6448	6504	6559	6658	6706	6687	6592	6653	6693	6574	6550	6499	6484	6315	6506	6734	6792	6882
6981	6564	6477	6297	6429	6625	6406	6354	6234	6138	6330	6221	6288	6086	6028	5989	5984	6107	6066	6393	6332	6211	6486	6326	6449	6437	6447	6506	6474	6493	6624	6446	6448	6494	6578	6816	6750	6800	6678	6673	6529	6602	6503	6544	6415	6463	6581	6625	6758	6757
6740	6614	6308	6216	6232	6387	6292	6284	6222	6207	6036	5989	5979	6051	6146	6239	6065	6095	6080	6345	6209	6325	6201	6233	6312	6347	6376	6544	6311	6341	6593	6547	6428	6687	6529	6664	6634	6560	6871	6638	6611	6553	6486	6469	6264	6375	6523	6571	6513	6734
6597	6463	6351	6221	6053	6343	6314	6418	6150	6299	6137	6323	6256	5971	6006	5999	5972	6100	6019	6129	6091	6164	6142	6267	6166	6233	6539	6328	6361	6430	6537	6308	6373	6259	6556	6514	6506	6545	6581	6641	6387	6575	6442	6412	6236	6308	6201	6262	6637	6437
6826	6370	6285	5981	6061	6177	6364	6197	6326	6455	6180	6259	6168	6044	6021	5934	6028	6225	6003	6087	6218	6075	6080	6106	6080	6229	6153	6399	6304	6307	6315	6218	6268	6414	6436	6339	6482	6509	6515	6359	6399	6340	6376	6164	6326	6141	6275	6152	6325	6336
6488	6453	6235	6159	6123	6086	6331	6118	6310	6317	6039	6116	6023	5975	6217	6070	6110	6149	6108	6140	6173	6151	6398	6244	6241	6238	6292	6273	6336	6296	6391	6244	6297	6240	6545	6725	6509	6507	6527	6712	6481	6438	6212	6310	6393	6275	6433	6353	6394	6622
6757	6463	6035	6142	6202	6177	6361	6420	6509	6487	6374	6274	6411	6383	6252	6266	6108	6273	6214	6252	6259	6262	6517	6324	6259	6279	6497	6507	6564	6468	6482	6335	6289	6433	6611	6501	6558	6801	6682	6580	6418	6593	6570	6512	6604	6593	6509	6436	6403	6376
6803	6504	6268	6178	6127	6338	6348	6485	6322	6294	6431	6359	6319	6421	6243	6334	6324	6194	6274	6285	6666	6491	6472	6442	6449	6358	6555	6392	6460	6400	6578	6524	6421	6686	6602	6731	6712	6522	6444	6529	6616	6677	6791	6632	6507	6561	6513	6579	6426	6528
6805	6477	6370	6076	6129	6219	6483	6292	6480	6397	6286	6340	6293	6342	6187	6099	6263	6109	6174	6185	6284	6517	6341	6376	6388	6386	6502	6462	6291	6498	6223	6370	6526	6452	6647	6504	6600	6486	6353	6598	6706	6707	6675	6562	6520	6367	6278	6376	6342	6538
6809	6538	6487	6126	6072	6132	6155	6223	6334	6312	6285	6304	6069	6065	5976	5770	5954	5955	6201	6184	6253	6175	6148	6387	6217	6248	6224	6141	6227	6125	6361	6353	6267	6422	6346	6291	6158	6106	6169	6500	6450	6456	6360	6527	6427	6259	6134	6289	6313	6459
6711	6463	6257	6005	6217	6203	6095	6115	6236	6107	6013	6140	5984	5834	5740	5940	5844	5905	5925	6149	6095	6105	6155	6160	6112	5929	5969	5895	5905	5938	6175	6040	6176	6104	6143	6115	6043	6008	6022	6043	6167	6290	6224	6288	6327	6061	6093	6026	6168	6063
6406	6354	6056	6023	6123	6055	6198	6179	6081	6087	5965	5765	5620	5797	5736	5863	5849	5919	5885	5967	6178	6302	6242	6100	6105	5960	5956	5985	5914	5903	6008	5897	6104	5915	5914	5862	5905	5764	5919	5848	5912	5894	5969	5939	6026	6067	6032	5929	5913	6039
6228	6119	6084	6208	5985	5913	5993	6057	5842	5960	5775	5650	5680	5768	5654	5718	5664	5678	5833	6028	6125	6109	6116	6077	6064	5900	5817	5852	6050	5821	5959	5906	5861	5975	5819	5794	5693	5769	5610	5680	5723	5754	5830	5725	5972	5829	5833	5843	5739	5796
6395	6038	6181	6263	5888	5897	5817	5726	5701	5759	5618	5776	5618	5486	5616	5516	5479	5362	5635	5625	5840	6008	5842	5865	5792	5553	5801	5644	5526	5684	5758	5813	5749	5866	5789	5575	5380	5429	5536	5538	5683	5763	5796	5872	5686	5727	5831	5768	5847	5728
6404	6128	6091	6210	5936	5941	5756	5565	5427	5489	5542	5342	5348	5275	5280	5312	5339	5314	5584	5491	5596	5660	5700	5801	5694	5705	5750	5403	5545	5531	5438	5654	5601	5596	5598	5339	5359	5494	5576	5471	5648	5627	5687	5574	5572	5490	5667	5713	5752	5726
6285	6116	6226	6196	5953	6136	5834	5582	5424	5306	5393	5237	5217	5374	5269	5390	5142	5301	5301	5563	5366	5621	5773	5806	5657	5739	5557	5363	5548	5584	5407	5480	5657	5537	5382	5490	5413	5416	5521	5473	5570	5555	5591	5527	5746	5469	5540	5507	5788	5816
6435	6187	6117	6194	6145	6079	5922	5652	5463	5537	5350	5395	5464	5321	5321	5197	5241	5257	5481	5557	5709	5686	5688	5699	5740	5756	5719	5544	5482	5302	5345	5386	5563	5518	5602	5603	5510	5460	5509	5516	5752	5717	5695	5681	5639	5614	5634	5817	5748	5787
6421	6213	6255	6226	6169	6064	6088	5747	5581	5425	5377	5690	5585	5515	5427	5377	5223	5520	5424	5614	5621	5859	5785	5751	5746	5791	5785	5639	5400	5425	5312	5325	5528	5560	5674	5763	5657	5502	5642	5644	5827	5830	5821	5759	5952	5772	5761	5908	5831	5995
6422	6386	6159	6206	6114	6127	6127	5963	5743	5721	5777	5711	5777	5563	5576	5518	5477	5536	5623	5675	5786	5939	5790	5888	5926	5762	5500	5611	5298	5466	5566	5679	5642	5659	5625	5823	5647	5724	5646	5845	5917	5963	5911	5909	5715	5562	5800	5913	5982	6112
6397	6186	6160	5990	6153	6146	5990	6074	5918	5958	5695	5566	5867	5675	5723	5812	5691	5651	5503	5536	5786	6002	5908	6035	5981	5725	5567	5561	5635	5603	5616	5711	5766	5647	5619	5646	5801	5584	5873	5935	5986	6060	6017	5820	5816	5881	5914	6099	6182	6268
6371	6153	6027	5958	6193	6052	6126	6047	6034	5791	5611	5707	5857	5753	5834	5680	5554	5705	5615	5711	5832	6156	6018	5977	5983	5940	5894	5632	5853	5702	5734	5785	5706	5744	5635	5899	5951	5774	6010	6121	6326	6150	5925	5962	5759	5901	6016	5980	6121	6336
6301	6131	6066	5978	6137	6207	6331	5980	5957	6047	5805	6046	6006	5902	5914	5732	5782	5770	5784	5852	5940	6036	6034	5874	5998	5785	5906	5893	5835	5939	5959	5910	5965	5932	5827	6072	5975	5998	6134	6282	6343	6302	6351	6043	6097	6081	6237	6319	6226	6397
6440	6215	5936	5926	6200	6145	6155	6291	6221	6336	6113	6110	6296	6263	5826	5776	5647	5638	5755	5768	6026	6042	5864	5952	5880	6038	5982	6054	6122	6058	5915	6002	6074	6066	6100	6098	5953	6024	6042	6412	6368	6458	6397	6267	6085	6200	6334	6245	6559	6480
6188	6049	6103	5734	5955	6186	6280	6452	6253	6373	6120	6201	6275	6119	6074	5946	5881	5761	6061	5955	5808	5982	6131	5978	6146	5938	6133	6082	6089	6143	6229	6209	6161	6106	6024	5989	6084	6051	6360	6349	6442	6497	6528	6390	6273	6341	6286	6403	6492	6526
6169	5988	6069	6037	5950	5901	6193	6082	5972	6072	6182	6089	6018	5844	5936	5791	5658	5776	5805	5762	5806	5922	6032	6053	6057	5900	6043	6169	5987	6262	6384	6140	6125	6189	6093	6067	6121	6026	6292	6332	6412	6505	6357	6393	6400	6338	6344	6348	6499	6603
6218	5975	6139	5978	6129	6042	5969	5802	6077	5988	6027	6079	5951	5828	5762	5715	5572	5519	5909	5780	5833	5862	5942	5828	5959	5797	5785	5906	6010	5971	6094	6115	5932	6074	6071	6183	6075	6137	5983	6215	6409	6315	6259	6144	6341	6451	6348	6481	6559	6530
6355	6071	6134	6107	6161	6029	6024	5896	5956	5924	5909	5890	5707	5695	5507	5595	5559	5676	5844	5944	5790	5815	5665	5636	5598	5742	5754	5796	5655	5709	5986	5922	6131	6124	6099	6007	6194	6087	6038	6014	6174	6202	6225	6167	6173	6296	6228	6309	6365	6349
6362	6084	6104	6235	6156	6148	5955	5750	5834	5838	5703	5856	5800	5598	5528	5432	5674	5606	5743	5885	5839	5927	5576	5830	5850	5699	5666	5726	5749	5808	5850	5882	5940	6006	6087	6216	5947	6038	6232	6009	6048	6017	6024	6106	6079	6041	6045	6134	6133	6449
6288	6237	6232	6353	6223	6136	5939	5810	5665	5624	5837	5542	5699	5755	5401	5325	5484	5382	5595	5577	5439	5643	5667	5711	5642	5711	5584	5739	5730	5628	5740	5825	6077	6009	6019	5845	6068	5941	5929	6013	5903	6087	6011	5938	5857	6025	6012	6035	5962	6124
6338	6412	6197	6330	6221	6216	5995	5660	5671	5616	5662	5642	5597	5403	5277	5289	5429	5515	5385	5451	5430	5443	5733	5576	5637	5545	5593	5509	5406	5665	5637	5960	5872	5866	6017	5926	5824	5688	5823	5868	5822	5876	5945	5890	5897	5970	6074	5837	5967	6005
6313	6375	6144	6197	6180	6205	5809	5749	5630	5490	5573	5332	5557	5342	5293	5368	5300	5387	5448	5413	5401	5416	5553	5390	5493	5501	5520	5644	5535	5593	5678	5749	5730	5713	5890	5735	5772	5870	5769	5875	5674	5776	5670	5782	5876	5838	5928	5987	5914	5959
6336	6240	6277	6100	5896	5817	5642	5461	5281	5343	5561	5348	5231	5244	5176	5221	5163	5232	5403	5398	5529	5434	5618	5549	5469	5688	5621	5685	5592	5656	5644	5742	5624	5809	5702	5864	5659	5864	5837	5901	5783	5697	5732	5706	5732	5839	5941	5774	6012	5972
6222	6288	6287	6039	5962	5677	5632	5496	5330	5526	5407	5505	5131	5033	5162	5246	5091	5383	5446	5742	5600	5596	5547	5525	5597	5663	5580	5690	5660	5707	5877	5747	5644	5645	5650	5565	5598	5783	5670	5600	5863	5844	5854	5819	5776	5958	5818	5759	5840	5727
6337	6376	6195	6320	6210	5993	5749	5603	5466	5703	5670	5631	5406	5227	5229	5270	5254	5478	5584	5576	5700	5646	5528	5552	5455	5582	5729	5782	5866	5863	5853	5828	6130	5906	5818	5748	5859	5628	5765	5920	5853	5889	6160	5995	6010	6028	6072	5918	5740	5834
6364	6423	6465	6469	6327	6159	6067	5887	5736	5894	5966	5841	5751	5494	5589	5359	5741	5587	5725	5851	5831	5803	5759	5714	5791	5710	5918	5973	5835	5863	5949	6102	6125	6108	5958	5959	5929	6013	6060	6119	6002	6009	6009	5961	6149	6135	6232	6038	6106	5995
6475	6320	6373	6573	6477	6465	6182	6066	5962	6145	5952	5973	5893	5766	5821	5602	5701	5841	5824	6035	5985	6051	5872	6017	5926	6137	5803	6014	6141	6152	6159	6168	6209	6097	6063	6079	6282	6151	6273	6309	6051	5995	5982	6091	6127	6225	6200	6201	6049	5955
6574	6190	6404	6278	6446	6184	6150	6069	6029	6111	6066	6169	6116	5738	5765	5640	5673	5809	5950	5961	5915	5833	5863	5941	5996	6016	6242	6219	6090	6439	6207	6305	6218	6113	5963	6007	6161	6271	6309	6148	6287	6224	6318	6174	6271	6303	6064	6276	6120	6081
6805	6489	6609	6519	6488	6234	6209	6229	6193	6277	6201	6170	6026	5814	5689	5695	5890	5921	6109	6021	5991	6005	5890	5811	5797	6172	6148	6264	6347	6246	6232	6283	6374	6423	6312	6094	6218	6268	6261	6158	6183	6173	6298	6277	6396	6685	6371	6362	6339	6056
6679	6595	6544	6662	6706	6600	6656	6362	6478	6512	6371	6309	6247	6172	6013	6136	6198	6195	6154	6120	6109	6095	5839	5855	5996	6148	6159	6065	6278	6192	6353	6332	6283	6549	6433	6503	6542	6485	6432	6264	6296	6192	6248	6391	6572	6731	6601	6576	6391	6290
6664	6355	6746	6604	6736	6630	6776	6504	6491	6566	6411	6391	6521	6296	6275	6346	6300	6275	6211	6098	6127	5880	6118	6181	6191	6284	6273	6142	6228	6129	6267	6419	6310	6285	6354	6398	6468	6710	6483	6559	6273	6271	6283	6225	6522	6748	6529	6546	6421	6526
6626	6507	6505	6504	6443	6564	6298	6401	6184	6414	6193	6207	6194	6013	6159	6061	6056	6015	5921	6185	6034	6104	6095	6247	6284	6376	6359	6233	6138	6265	6460	6421	6324	6321	6149	6318	6415	6677	6484	6608	6510	6562	6390	6224	6414	6462	6320	6397	6384	6581
6444	6450	6397	6383	6259	6460	6340	6286	6272	6236	6139	6065	6247	6111	6129	6067	6015	5809	5942	5881	5839	5892	5836	6018	6015	6130	6158	6214	6308	6335	6353	6284	6420	6278	6154	6209	6192	6383	6332	6421	6344	6276	6113	6112	6196	6232	6271	6356	6146	6104
6610	6584	6286	6367	6169	6439	6319	6214	6101	6313	6120	5933	6123	6190	6012	5953	6131	5792	5881	5774	5687	5872	5897	5703	5740	5891	5877	5939	5912	5923	6069	6161	5976	6072	6344	6429	6486	6488	6341	6290	6120	5886	6046	5826	6049	6136	6285	6277	6310	6173
6745	6683	6571	6312	6391	6575	6433	6217	6277	6165	6095	5830	6208	6192	6109	6009	5893	6002	5857	6066	5906	5935	5970	5903	6110	5999	6014	5998	5984	5852	5757	5674	5622	5908	6146	6187	6349	6406	6376	6330	6270	6068	5951	5829	5880	6024	6101	6187	6078	6080
6483	6556	6262	6172	6303	6145	6235	6094	5999	5826	5893	5974	5955	5934	5870	5856	5904	5902	5859	5960	6041	5981	5928	5840	5934	6159	5950	6184	5995	6029	5861	5803	5762	5730	5901	6048	6104	6324	6562	6331	6271	6110	6021	5923	5841	5815	5905	5919	5939	5917
6486	6199	6161	6154	6153	5977	6192	5767	5872	5849	5860	5869	5897	5874	5769	5705	5614	5804	5770	5766	5867	5746	5733	5695	5842	5928	6002	5995	6109	6189	6230	6096	5988	5870	5874	5969	6174	6179	6328	5964	6156	6135	6011	5909	5834	5719	5904	5812	5917	5860
6567	6083	6193	6105	6060	6053	6055	5871	5798	5737	5839	5824	5813	5975	5799	5900	5814	5731	5864	5854	5862	5744	5809	5645	5626	5695	5699	5809	5873	5871	6019	5914	5901	5926	6145	6276	6239	6384	6249	6262	5927	5820	5828	5875	5815	5888	6029	5908	5859	5723
6603	6279	6228	6288	6212	6003	6145	5912	5719	5903	5932	5822	5823	5889	5840	5919	5858	5824	6016	5851	6057	5963	5874	5718	5600	5550	5458	5583	5573	5635	5550	5672	5832	5967	6280	6432	6379	6356	6208	6215	5963	5848	5768	5746	5727	5875	5962	6046	5984	5916
6549	6540	6303	6263	6225	6180	5848	5767	5473	5675	5612	5768	5840	5883	5999	5962	5850	5745	6027	6006	5995	5900	5857	5782	5693	5714	5659	5549	5604	5567	5601	5592	5581	5785	5846	5887	6122	5983	5925	5930	6213	6004	5776	5933	5743	5832	5846	6136	5872	5870
6285	6112	6088	6333	6135	6074	5881	5704	5533	5611	5664	5683	5875	5872	5937	5851	5802	5655	5830	5792	5785	6017	5800	5755	5823	5943	5703	5672	5752	5768	5786	5710	5857	5824	5629	5446	5489	5600	5740	5711	5905	6118	6091	6037	5902	5854	5942	5927	6000	5822
5913	6152	6019	6219	6053	6177	5868	5814	5773	5704	6021	5823	5975	5910	5977	5868	5986	5752	6023	5881	5846	5744	5796	5687	5816	5656	5604	5830	5797	5886	5785	5856	5920	6015	5772	5593	5704	5584	5344	5735	5687	5913	6123	6101	6149	6123	6007	6113	6055	6145
6199	6122	6268	6222	6122	6303	6239	6196	6009	6038	6221	6049	6200	6261	6316	6331	6168	6279	6290	6157	5981	6028	5815	5862	5656	5709	5630	5715	5667	5857	5879	5963	6110	6045	5851	5890	5937	5704	5991	5712	5607	5729	5765	5977	5978	6220	6266	6292	6274	6336
6319	6383	6491	6397	6437	6201	6299	6171	6083	6113	6218	6296	6185	6285	6378	6227	6189	6382	6287	6357	6290	6064	6087	5987	5712	5916	5856	5755	5715	5815	5897	5872	6063	5894	5664	5650	5706	6034	6003	5744	5796	5722	5714	5955	5892	6175	6074	6311	6286	6287
6453	6437	6425	6250	6212	6215	6290	6127	6145	6052	6176	6104	6192	6092	6093	6138	6115	6195	6011	6303	6140	6187	6119	6021	6180	6059	6079	5930	6088	6125	6028	5860	5921	5726	5562	5333	5483	5733	5787	5726	5824	5967	5899	5840	5856	5717	5922	5932	6178	6211
6349	6057	6184	6287	6159	6068	6090	6019	6099	6148	6207	6246	6238	6232	6096	5831	5979	5823	5938	6014	6000	6157	5960	6128	5963	6103	6232	6373	6277	6304	6258	6087	5940	6105	5833	5760	5532	5533	5857	5897	6080	6227	6240	6236	6053	5859	5832	5965	6233	6303
6283	6063	6271	6274	6200	6052	6138	6179	6377	6422	6339	6414	6306	6293	6060	6207	5992	6182	6192	6129	6122	6157	6011	6112	6048	6116	6318	6489	6350	6405	6394	6365	6400	6484	6575	6429	6359	6055	6010	5983	6196	6405	6280	6193	6194	6128	6206	6282	6259	6162
6296	6235	6213	6320	6323	6384	6411	6300	6418	6640	6660	6543	6470	6434	6340	6220	6389	6409	6364	6314	6244	6304	6198	6159	6067	6139	6126	6296	6263	6263	6274	6604	6528	6489	6578	6480	6533	6387	6527	6226	6303	6053	6128	6103	6118	6097	6411	6337	6312	6201
6389	6430	6196	6416	6344	6356	6390	6301	6548	6426	6400	6344	6360	6427	6288	6100	6261	6457	6471	6484	6403	6462	6349	6416	6380	6372	6179	6135	6160	6212	6288	6395	6235	6086	6251	6412	6467	6693	6674	6396	6309	6221	5818	5855	5906	5871	6118	6169	6229	6356
6301	6327	6261	6220	5995	5977	6065	5917	6067	6020	5941	5985	5950	5853	6026	5893	6091	6234	6419	6360	6361	6295	6265	6162	6229	6394	6214	6246	6132	6132	6147	6131	5669	5743	5888	5988	6253	6362	6423	6320	6263	6112	5870	5789	5818	5855	5937	6153	6218	6376
6332	6040	6084	5864	5721	5681	5776	5678	5765	5744	5643	5546	5740	5653	5773	5735	5814	5918	6054	6287	5999	6088	5974	6040	6160	6162	6165	6061	6232	6154	6154	6007	6017	6070	6365	6244	6368	6356	6385	6427	6301	6095	5832	5990	5915	5905	6040	5970	5912	6069
6001	5919	5650	5799	5868	5860	5820	5864	5652	5798	5737	5653	5779	5661	5707	5779	5847	5819	5918	5855	5844	5841	5837	5873	5809	5836	6079	6077	6282	6189	6223	6239	6426	6932	6922	7065	6784	6623	6287	6131	6117	6154	6031	5972	5998	5891	6029	5988	5813	6118
6140	5853	5997	5871	6005	6079	6116	5904	5776	5763	5904	5682	5823	5832	5861	5897	6083	6009	6086	6092	6078	5868	5877	5827	5777	5719	5666	5887	5921	6046	6191	6731	7145	7251	7263	6893	6903	6907	6738	6415	6301	6209	5964	5925	5914	5935	6050	5978	6035	5892
6334	6037	6231	6238	5982	6115	6059	5993	5923	5867	5811	5773	5829	5944	5920	6088	6041	6149	6053	6128	5975	6132	6130	5847	5958	5766	5949	5802	5788	5994	6233	6496	6709	6717	6133	5988	6025	6085	6279	6580	6608	6359	6048	5648	5611	5783	5939	6103	6050	5781
6403	6203	6089	5937	5979	5831	5944	5731	5573	5440	5364	5567	5517	5502	5812	5805	5885	5978	5990	6114	6081	6233	6025	6032	5839	5961	5877	5869	5895	5897	6078	6212	6152	5630	5050	4717	4648	4887	5429	5842	6390	6644	6112	5748	5551	5551	5739	5961	6008	5798
6297	5955	5896	5697	5647	5557	5441	5229	5090	5187	5048	5199	5249	5283	5288	5459	5465	5656	5761	5623	5814	5948	6006	6020	5614	5876	5758	5918	5969	6080	6200	6200	6066	5092	4274	3879	3775	3969	4201	4677	5653	6408	6552	6262	5716	5426	5571	5627	6040	5944
6057	5704	5677	5733	5429	5520	5319	5166	5102	5078	5040	5117	5234	5351	5456	5375	5147	5405	5491	5479	5491	5760	5715	5536	5570	5563	5651	5736	5776	5861	6248	6782	6476	5347	4474	3802	3642	3464	3584	4098	4756	5950	6826	6823	6167	5757	5547	5645	5975	5871
6045	5851	5816	5834	5708	5803	5609	5584	5372	5253	5189	5388	5576	5630	5540	5558	5436	5390	5405	5539	5807	5784	5652	5593	5563	5590	5715	5994	5641	5885	6599	7243	6887	5532	4287	4056	3864	3569	3413	3739	4312	5547	6603	7038	6593	6000	5788	5773	5753	5971
6276	6078	6112	6102	6137	6186	6005	5894	5761	5581	5529	5729	5927	5995	6016	5923	5719	5785	5844	5918	6296	6090	6016	5755	5635	5604	5745	5672	5694	5664	6339	7261	6587	5059	4117	3996	4150	3641	3517	3561	4235	5042	6476	7051	6766	6440	6013	6034	6203	6155
6498	6361	6282	6298	6460	6364	6291	5954	5955	5851	5785	5899	5959	6026	6055	5980	6095	6147	6225	6304	6328	6415	6316	6180	5960	5693	5838	6119	5739	5443	6216	7026	6298	4667	3918	3981	3992	3932	3755	3850	4406	5552	6300	6791	6551	6290	6062	6133	6343	6211
6632	6389	6259	6203	6073	6045	6104	5888	5991	5972	5831	5880	5853	5860	5860	6048	6034	6282	6254	6360	6506	6483	6320	6359	6207	6189	6262	6168	6159	5732	6456	6990	6506	5161	4217	4242	4181	4226	4247	4645	5144	5976	6586	6822	6447	5985	5909	6169	6379	6569
6372	6052	6065	5875	5844	5779	5810	5656	5796	5920	5699	5601	5763	5637	5774	5827	6058	6265	6280	6208	6396	6365	6415	6489	6373	6473	6548	6655	6417	6213	6488	7307	7318	6180	5147	4719	4652	4742	4985	5371	5870	6475	6910	6921	6460	5904	5873	5955	6241	6582
6348	6104	6071	5903	5816	5776	5685	5866	5904	5993	5831	5785	5746	5759	5720	5799	5973	6213	6191	6198	6145	6240	6298	6333	6583	6599	6470	6694	6716	6529	6586	7511	7916	7436	6428	5721	5451	5250	5703	6036	6450	6851	7287	7108	6627	6224	6053	6037	6219	6539
6328	6018	6113	5995	5917	5983	5929	5946	6051	6287	6068	6067	5966	5944	5973	6072	6225	6170	6138	6234	6110	6154	6058	6227	6266	6248	6317	6407	6394	6357	6695	7147	7992	8052	7518	6858	6112	5693	5909	6063	6348	7022	7060	6931	6812	6582	6255	6318	6156	6385
6501	6570	6477	6321	6315	6358	6357	6425	6473	6496	6228	6427	6183	6451	6355	6316	6352	6518	6343	6260	6265	6266	5975	6243	6160	6081	6197	6196	6057	6081	6172	6655	7401	7510	7698	7065	6436	6171	5914	5915	6205	6740	6690	6682	6563	6472	6240	6176	6237	6085
6689	6792	6555	6609	6274	6336	6366	6430	6567	6236	6315	6210	6468	6306	6454	6496	6483	6666	6380	6444	6290	6351	6392	6291	6275	6174	6237	5918	6000	6029	5850	6172	6585	6821	7232	7078	6727	6717	6330	6170	6280	6355	6388	6211	6338	6297	6352	6112	6152	5982
6965	6874	6582	6426	6299	6312	6328	6296	6037	6152	6136	6043	6186	6131	6191	6440	6458	6505	6391	6309	6356	6482	6399	6695	6730	6470	6252	6199	6134	6135	6104	6021	6095	6179	6471	6573	6891	6700	7074	6743	6429	6456	6162	5897	6113	6127	6129	6343	6373	6210
6810	6720	6413	6277	6074	6142	6012	6085	5705	5824	5891	5782	5825	5891	5967	6182	6371	6114	6103	6057	6055	6342	6668	6570	6678	6417	6657	6517	6376	6479	6481	6162	6108	6099	6017	6077	6279	6603	6765	6718	6432	6442	6386	6110	5955	6207	6190	6324	6381	6192
6473	6325	6131	6058	5853	5935	6000	5666	5697	5614	5575	5672	5511	5656	5806	5752	6023	5917	5682	5713	5828	6013	6238	6360	6486	6778	6602	6762	6697	6645	6644	6686	6363	6404	5950	5905	5829	6055	6104	6224	6401	6424	6500	6257	6176	6188	5975	6019	5984	6177
6273	5942	5977	5928	5736	5842	5894	5798	5637	5717	5533	5624	5454	5587	5817	5812	5846	5699	5649	5401	5526	5673	5936	6254	6110	6339	6491	6446	6618	6788	6809	6694	6707	6349	6236	6042	5894	5807	6019	6141	6381	6601	6687	6666	6526	6210	5937	5908	5862	6002
6197	5879	6024	5780	5971	5866	6210	5971	5869	5871	5835	5784	5686	5784	6083	5977	5833	5824	5525	5600	5566	5577	5849	6040	6006	6001	6082	6230	6618	6441	6771	6970	6796	6579	6564	6322	6089	6155	6202	6328	6291	6470	6685	6627	6647	6347	6086	5910	5815	5980
6086	6068	6078	6045	6068	6089	6125	6160	6183	6143	5966	5920	5998	6119	6216	6014	6150	5947	5976	5818	5762	5794	6057	5905	5889	5884	5770	5976	6065	6290	6517	6649	6664	6728	6611	6529	6383	6473	6301	6160	6206	6270	6393	6520	6601	6403	6286	5905	5957	5854
6457	6378	6341	6169	6230	6405	6532	6298	6294	6379	6067	6337	6160	6184	6280	6254	6359	6289	6196	6183	6173	6204	6161	6033	6235	6027	6006	6181	6038	6312	6389	6185	6104	6503	6430	6678	6584	6637	6346	6271	6235	6217	6230	6324	6370	6236	6417	6290	6097	5952
6694	6445	6350	6204	6325	6244	6257	6159	6327	6231	6178	6250	6124	6328	6143	6247	6050	6162	6151	6140	6343	6292	6289	6333	6389	6362	6240	6243	6170	6248	5885	5869	5969	5974	6280	6433	6602	6650	6740	6565	6452	6101	6050	6057	6124	6493	6289	6245	6251	6071
6355	6310	6611	6309	6004	6133	5998	5925	6035	6122	6050	6073	6181	6072	6001	6102	6063	5993	6046	6078	6365	6367	6480	6478	6465	6486	6479	6585	6248	6250	5997	5806	5890	5890	6064	6433	6320	6618	6904	6827	6554	6388	6255	6266	6252	6072	6285	6240	6225	6212
5988	6059	6132	6057	5965	5856	5603	5660	5824	5868	5788	5915	6094	5942	5923	5779	5949	5920	5850	6086	6147	6181	6390	6311	6441	6600	6663	6613	6647	6612	6285	6132	6055	5975	5975	6061	6279	6447	6628	6572	6629	6580	6415	6362	6099	6137	6047	6110	6151	6484
5893	5848	5841	5820	5657	5856	5803	5764	5880	6139	5972	6016	6059	6109	6035	5769	5875	5738	5955	5900	6302	6293	6370	6243	6233	6852	6857	6747	6717	6802	6492	6357	6395	6279	6205	6235	6102	6196	6580	6446	6484	6670	6681	6470	6262	6225	6167	6057	6118	6366
5846	5703	5796	5769	5979	6038	6107	5982	6231	6418	6209	6231	6260	6249	5878	5766	5994	5857	6167	5945	5961	6037	5924	6047	6132	6438	6567	6974	6948	6630	6680	6621	6367	6533	6491	6213	6263	5898	6145	6197	6283	6420	6613	6646	6452	6363	6134	6143	6236	6185
5793	5687	5822	6124	6057	6299	6228	6254	6316	6476	6466	6640	6641	6257	6287	6090	6078	6091	6178	6085	6074	5991	5905	5782	5912	6151	6380	6403	6533	6440	6630	6496	6592	6654	6814	6457	6227	6131	5947	5913	5982	6128	6244	6502	6438	6356	6240	6001	5995	5916
5991	5934	6030	6240	6200	6453	6375	6294	6431	6498	6777	6664	6649	6405	6092	6205	6200	6514	6446	6394	6374	6160	5952	5867	5888	5993	6143	6130	6211	6220	6343	6500	6590	6756	6796	6876	6622	6210	6052	5893	5793	5772	6110	5997	6291	6267	6381	5788	5795	5919
6234	6138	6324	6678	6534	6555	6461	6406	6289	6497	6716	6744	6686	6370	6301	6245	6132	6603	6646	6600	6493	6040	6123	6006	6058	6110	6095	6049	5918	5972	6169	6190	6376	6705	6877	6705	6475	6396	6090	5733	5508	5606	5807	5813	6093	6225	6311	6099	5735	5663
6203	6472	6485	6717	6558	6455	6382	6314	6227	6437	6364	6471	6449	6353	6047	6166	6306	6419	6570	6429	6361	6091	6130	6177	6108	6285	6188	6098	5931	5879	5807	5934	5904	6267	6483	6452	6516	6654	6289	6238	5878	5696	5588	5632	5863	6290	6189	6368	6046	5663
6405	6367	6661	6367	6532	6295	6182	6001	5913	6119	6185	6080	5987	5888	5833	5880	6169	6001	6247	6399	6007	6001	6281	6101	6363	6340	6308	6048	6009	5750	5744	5851	5711	5969	6059	6311	6481	6373	6161	5933	5726	5798	5618	5551	5769	5851	6181	6347	6081	5833
6590	6523	6417	6356	5827	5803	5565	5707	5655	5765	5720	5575	5420	5524	5376	5497	5597	5590	5851	5823	5951	5821	5983	6372	6149	6356	6277	6211	6064	5887	5866	5689	5886	5805	5924	5972	6104	6107	6112	6062	5955	5870	5660	5587	5675	5628	5838	6132	6120	5834
6259	6376	6207	6053	5908	5682	5242	5368	5337	5538	5379	5184	4910	5039	5107	5105	5197	5249	5279	5413	5364	5665	5872	6010	6192	6214	6179	6288	6163	5956	6022	5688	5759	5873	5767	5776	5500	5751	5857	5881	6168	5894	5854	5693	5493	5626	5468	5795	5629	6027
6188	6112	6092	5832	5486	5498	5309	5112	5167	5212	5211	5117	4899	4829	4885	5041	5240	5120	4956	4940	5073	5234	5461	5707	5856	6059	6108	6091	6162	6097	6089	6096	5825	5784	5619	5461	5296	5431	5498	5821	5709	6170	6005	5924	5796	5558	5596	5850	5909	6060
6062	5960	5898	5797	5593	5469	5387	5376	5185	5192	5289	5124	4813	5107	4922	5132	5101	4958	4725	4835	4946	5104	5256	5596	5629	5840	5842	5677	6101	6168	6175	6240	6211	6055	5752	5345	5239	5313	5552	5590	5911	6000	6019	5877	5856	5573	5663	5587	5760	6004
6012	6043	5857	5833	5861	5561	5601	5467	5528	5353	5473	5325	5180	5128	5176	5224	5152	4965	4860	4852	4916	5101	5202	5471	5464	5701	5630	5759	5843	6006	6175	6304	6508	6358	5856	5630	5458	5206	5307	5559	5652	6004	6203	5966	6031	5855	5627	5684	5593	5895
6169	6114	6081	5989	5806	5828	5936	5620	5798	5653	5620	5609	5403	5508	5402	5531	5350	5130	5067	5114	5030	5168	5217	5402	5531	5523	5547	5442	5635	5975	6125	6242	6415	6376	6201	5778	5562	5157	5217	5426	5600	6071	6066	6043	5854	5778	5576	5444	5591	5983
6240	6198	6228	6356	6171	6026	6283	6134	6178	5993	6016	5869	5841	5817	5890	5830	5637	5400	5317	5233	5241	5172	5416	5248	5349	5328	5306	5435	5478	5845	5994	6081	6364	6421	6457	5914	5398	5218	5251	5333	5534	5769	5864	6022	6094	5890	5752	5588	5687	5979
6455	6639	6690	6598	6391	6220	6417	6370	6288	6310	6411	6203	6060	6048	6076	5945	5953	5979	5619	5468	5445	5388	5549	5473	5439	5397	5239	5440	5451	5572	5806	5914	6187	6423	6173	5915	5726	5610	5356	5440	5292	5650	5774	6004	5943	6010	5838	5611	5884	5963
6549	6755	6751	6505	6590	6547	6402	6539	6602	6478	6413	6425	6296	6257	6159	6234	6260	6242	6015	5980	5925	5958	6036	5852	5779	5470	5417	5414	5460	5397	5650	5825	5950	6237	6263	6235	6021	5743	5520	5399	5570	5575	5757	5964	6040	5888	5831	5653	5912	5923
6838	6587	6588	6582	6450	6254	6311	6390	6442	6546	6467	6475	6555	6367	6182	6435	6317	6283	6137	6329	6188	6296	6448	6243	6038	5804	5759	5614	5494	5448	5574	5764	5957	6176	6153	6058	6098	5860	5685	5641	5789	5573	5725	5740	5610	5804	5839	5904	5889	5911
6940	6535	6531	6571	6501	6486	6535	6404	6379	6486	6467	6265	6356	6248	6389	6217	6184	6367	6423	6428	6367	6371	6580	6470	6298	6061	5812	5958	5706	5392	5490	5678	5714	5878	6114	6108	6003	6012	5915	6020	5989	5743	5671	5647	5586	5891	6057	6210	6188	6058
6763	6669	6416	6356	6236	6153	6107	6148	6193	6206	6108	6130	6086	5954	6109	6061	6045	6004	6363	6286	6455	6544	6606	6381	6253	6167	6128	5842	5550	5579	5528	5581	5529	5622	5857	5980	5957	6089	6124	5999	5762	5637	5607	5596	5588	6045	6091	6326	6415	6482
6584	6582	6356	6092	5813	5836	5745	5638	5697	5862	5802	5765	5880	5750	5712	5641	5788	5789	5905	6233	6288	6597	6526	6530	6486	6308	6218	6048	5826	5681	5560	5658	5471	5454	5791	5852	6038	6291	6320	6125	5795	5636	5784	5673	5508	5710	5919	5993	6190	6360
6479	6180	6359	5940	5626	5525	5377	5282	5175	5379	5629	5513	5498	5397	5520	5393	5583	5480	5660	5949	6156	6178	6466	6412	6386	6380	6264	6052	6038	5712	5747	5489	5459	5490	5807	5687	6072	6194	6364	6041	6062	6233	6130	5824	5296	5347	5281	5559	5814	5977
6349	6128	5966	5721	5360	5143	4938	4905	4915	5027	5120	5248	5120	5100	5107	5022	5122	5274	5572	5596	5764	5989	6293	6280	6217	6340	6229	6291	6082	5879	5566	5650	5382	5403	5740	5742	6035	6143	6145	6195	6512	6710	6429	5595	5072	4841	4953	5355	5565	5841
6163	5815	5680	5403	5248	4933	4719	4654	4630	4787	4758	4935	4895	4846	4769	4862	4668	4947	5165	5355	5377	5621	5992	6004	6022	6074	6185	6235	5926	5846	5659	5472	5402	5493	5519	5534	5806	5842	6137	6453	6920	7082	6263	5429	4995	4977	5282	5442	5481	5732
5985	5905	5509	5240	5157	4884	4624	4473	4469	4672	4796	4810	4843	4602	4560	4621	4523	4729	4747	5055	5121	5349	5651	5813	5767	5706	5841	5829	5817	5633	5648	5622	5478	5374	5434	5450	5620	5678	5869	6092	6839	6932	5837	5198	5191	5383	5399	5340	5622	5450
5951	5804	5497	5168	5039	4704	4625	4512	4414	4480	4696	4616	4639	4559	4658	4565	4413	4397	4821	4706	5091	5268	5254	5352	5498	5592	5615	5633	5594	5623	5732	5574	5470	5414	5360	5498	5658	5546	5621	6192	6688	6349	5551	5114	5539	5832	5531	5392	5521	5725
5915	5806	5648	5307	5079	4776	4666	4307	4460	4398	4486	4593	4545	4572	4513	4359	4404	4440	4529	4661	4922	5095	5099	5189	5049	5299	5266	5414	5359	5501	5497	5624	5523	5456	5223	5440	5448	5433	5795	6110	6496	6166	5509	5153	5482	5736	5735	5455	5603	5809
5793	5795	5588	5376	5035	4680	4699	4487	4449	4455	4646	4602	4623	4634	4577	4492	4438	4364	4502	4426	4661	4962	5024	5153	5199	5095	5190	5156	5209	5424	5461	5521	5580	5352	5358	5458	5410	5502	5614	5990	6727	6475	5941	5287	5415	5360	5370	5326	5483	5671
5931	5505	5580	5331	5037	4888	4766	4562	4468	4633	4604	4639	4701	4689	4765	4650	4527	4409	4530	4420	4783	4857	4982	5120	4973	5062	5088	5033	5145	5341	5449	5548	5586	5396	5544	5389	5336	5436	5372	5858	6442	6815	6642	5894	5354	5180	5130	5102	5288	5229
5773	5638	5520	5501	5200	5008	4914	4826	4727	4723	4763	4885	4896	4941	4903	4780	4667	4680	4607	4659	4686	4806	4974	5063	5031	5008	5023	5071	5198	5307	5437	5669	5660	5606	5557	5479	5467	5441	5566	5679	6221	6357	6567	5988	5528	5133	4965	4878	4924	5037
5691	5564	5576	5653	5325	5303	5267	5039	4941	5098	5047	4975	5052	4994	5099	5006	4906	4815	4687	4653	4764	4761	4935	4822	4987	4887	5059	5008	5063	5161	5396	5709	5694	5781	5637	5592	5564	5638	5805	5599	5874	5938	6392	6063	5632	5324	5066	4986	5196	5141
5667	5520	5684	5666	5606	5377	5291	5380	5249	5207	5380	5258	5371	5249	5228	5194	5199	5125	5137	5054	4766	4883	5051	4995	4846	4838	5084	4928	4985	5086	5482	5510	5752	5770	5679	5563	5783	5637	5744	5704	5544	5598	5641	5920	5914	5680	5569	5551	5545	5440
5681	5527	5692	5804	5538	5690	5408	5476	5547	5549	5538	5393	5603	5475	5627	5471	5256	5286	5381	5310	4957	4962	5042	4919	4919	4976	4928	5080	5032	5234	5379	5473	5792	5689	5877	5925	5733	5716	5676	5584	5550	5380	5459	5815	5926	5941	6096	5710	5669	5449
5692	5617	5481	5618	5549	5564	5606	5561	5570	5759	5609	5653	5749	5762	5595	5658	5553	5591	5623	5510	5330	5217	5265	5140	5067	5138	5136	5251	5151	5133	5579	5700	6007	5961	6168	6130	6068	5929	5864	5676	5497	5621	5853	5873	6022	6099	5792	5722	5621	5431
5863	5659	5667	5676	5699	5864	5768	5738	5836	5981	5839	5874	5864	5792	5804	5826	5749	5785	5665	5616	5558	5392	5411	5261	5082	5147	5161	5352	5336	5474	5715	5697	6175	6132	6304	6221	6207	6188	5716	5711	5606	5620	5858	5983	6104	6101	5887	5637	5551	5333
5875	5844	5648	5832	5838	5850	6080	6020	5962	5982	5880	6030	6034	6078	6224	5939	5859	5816	5888	5857	5650	5651	5603	5432	5143	5227	5201	5433	5309	5411	5860	5904	6075	6129	6262	6319	6316	6159	5819	5701	5769	5654	5847	6037	6338	6175	5912	5560	5452	5478
6104	5983	6011	6008	5987	6092	6068	6017	5943	5971	6073	6059	6182	6313	6164	6080	6045	5951	5862	5756	5602	5766	5685	5704	5275	5247	5250	5468	5405	5487	5739	6038	6127	6194	6569	6541	6317	6124	6004	6009	5593	5816	5693	5978	6264	6331	5946	5897	5734	5653
6284	5991	5952	5991	5994	6127	6128	6027	6090	5984	6038	6127	6210	6195	6296	6198	5888	6075	5783	5742	5762	5702	5646	5689	5266	5260	5550	5398	5545	5598	5957	6059	6234	6326	6443	6415	6487	6230	5922	5865	5857	5727	5917	6097	6308	6346	6289	5772	5624	5660
6233	6071	6044	6122	6044	6114	6037	5892	5777	5934	6018	6101	6206	6170	6199	6021	6039	5869	5917	5892	5760	5716	5652	5441	5354	5285	5240	5286	5455	5670	5873	6104	6155	6416	6451	6460	6467	6064	5942	5701	5704	5647	5601	5984	6237	6400	6139	5828	5632	5560
6268	6084	6149	6296	6061	6176	5982	5863	5841	5770	5945	6038	6015	6143	6071	6203	6074	5850	5761	5805	5823	5693	5627	5484	5314	5329	5192	5294	5325	5467	5674	5893	6097	6271	6329	6368	6356	6160	5907	5592	5551	5487	5634	5975	6030	6310	6049	5775	5342	5359
6349	6417	6330	6216	6236	6108	5949	5775	5765	5794	5575	5843	5978	5924	5856	5935	6027	5870	5948	5697	5709	5495	5579	5469	5433	5250	5118	5382	5293	5438	5734	5844	5996	6127	6310	6374	6379	5961	5918	5662	5531	5392	5541	5798	5963	6146	5998	5808	5341	5365
6298	6312	6333	6292	6221	6075	6017	5769	5606	5663	5754	5783	5712	5700	5766	5802	5549	5715	5822	5761	5579	5486	5374	5157	5103	5163	5159	5184	5353	5419	5487	5849	5917	6217	6254	6338	6259	6053	5685	5502	5267	5374	5639	5811	5928	6122	5954	5759	5334	5220
6252	6314	6262	6134	6003	5943	5832	5524	5498	5508	5700	5706	5921	5713	5622	5468	5524	5608	5623	5542	5429	5412	5388	5191	5025	5181	5250	5239	5100	5338	5715	5945	6056	6342	6351	6222	6251	5949	5447	5515	5405	5346	5645	5839	6026	5961	5898	5642	5208	5126
6345	6195	6231	5979	5889	5869	5819	5514	5383	5392	5312	5460	5681	5639	5632	5616	5611	5520	5532	5595	5413	5258	5079	5288	5108	5184	5078	5295	5091	5225	5542	5830	6084	6204	6473	6223	6100	5882	5386	5464	5292	5468	5535	5846	5997	5900	5805	5651	5017	4949
6261	6127	6037	6043	6058	6034	5784	5594	5358	5340	5407	5595	5643	5710	5657	5650	5517	5525	5506	5461	5409	5202	5200	5148	5099	4965	4999	5067	4903	5046	5433	5688	5880	6115	6237	6060	6005	5769	5397	5327	5273	5373	5566	5716	6018	6001	5757	5388	5014	4917
6194	6079	6043	5926	5975	6019	5711	5380	5230	5376	5283	5519	5499	5444	5484	5498	5313	5428	5421	5261	5202	5206	5119	5173	5096	5123	5013	4921	4880	5113	5156	5784	5828	6170	6184	5959	5886	5613	5335	5314	5318	5412	5685	5859	5980	5773	5462	5429	5111	4980
6158	6190	6268	6017	5970	5905	5701	5504	5380	5383	5280	5337	5269	5385	5457	5442	5303	5240	5177	5024	5169	5160	5049	4971	5059	5158	5042	4975	4988	5167	5497	5822	5947	6196	6186	5982	5822	5662	5251	5173	5372	5554	5674	5879	5910	5653	5672	5330	5124	5090
6001	6062	6147	5837	5850	5750	5641	5512	5250	5290	5220	5319	5200	5288	5287	5257	5104	5225	5287	5244	5184	5077	4983	4992	5033	4966	5124	5050	5139	5222	5473	5877	6150	6101	6115	6058	5848	5522	5393	5251	5473	5732	5964	5975	5891	5778	5663	5526	5301	4973
6091	5992	5976	6019	5683	5888	5657	5444	5452	5458	5369	5275	5280	5249	5275	5259	5202	5397	5316	5213	5193	5273	5131	4996	5086	5151	5167	5479	5293	5320	5756	5908	6299	6193	6309	6149	5997	5693	5611	5636	5808	6015	6122	6120	6161	6264	6081	5842	5368	5051
5928	5932	5931	5900	5864	5543	5715	5633	5400	5311	5549	5332	5276	5312	5201	5193	5495	5408	5346	5351	5267	5149	5205	5101	5113	5268	5364	5524	5629	5589	5876	5886	6206	6224	6296	6185	5951	5989	5733	5946	6064	5969	6240	6382	6498	6298	6161	5909	5529	5513
6045	5885	5931	5824	5877	5685	5501	5409	5297	5402	5272	5416	5173	5205	5147	5131	5217	5332	5434	5395	5429	5297	5073	5138	5090	5426	5684	5731	5902	5971	5998	6074	6260	6163	6280	6117	6292	5977	5905	6131	6158	6287	6305	6407	6413	6284	6054	5803	5720	6344
5994	6009	6105	5821	5771	5595	5548	5436	5266	5317	5330	5429	5297	5258	5097	5084	5098	5274	5313	5330	5395	5279	5350	5143	5260	5509	5755	5850	6028	6189	6223	6238	6161	6138	6230	6213	6200	6080	5934	6132	6117	6222	6291	6412	6319	6200	5826	5765	6245	6832
6322	5947	5947	5789	5621	5716	5455	5426	5444	5364	5418	5404	5449	5227	5147	5083	5214	5228	5306	5264	5262	5168	5241	5418	5440	5567	5951	6114	6444	6133	6405	6212	6131	6145	6191	6022	6039	5944	5924	6035	6029	6288	6420	6369	6175	6115	6050	6035	6472	6917
6261	5977	6068	5912	5868	5618	5528	5439	5378	5477	5479	5472	5291	5234	5056	5039	5171	5255	5214	5198	5198	5228	5402	5495	5627	5952	6074	6365	6155	6320	6243	6309	6188	6204	5918	5974	6097	5906	5893	6237	6258	6247	6424	6294	6083	6031	6058	6121	6263	6569
6153	6087	5850	5806	5731	5606	5647	5379	5315	5522	5464	5366	5243	5366	5281	5256	5236	5087	5360	5223	5294	5359	5525	5570	5773	6167	6388	6231	6310	6228	6294	6351	6171	6046	5923	6008	5954	5727	6020	6207	6225	6166	6309	6034	5902	6132	6348	6043	6271	6606
6248	6072	6151	5951	5749	5548	5548	5321	5257	5486	5525	5330	5305	5258	5108	5257	5242	5425	5266	5368	5392	5501	5673	5814	6186	6299	6280	6305	6132	6172	6104	6314	6096	6120	5853	6036	6112	5861	6120	6240	6258	6444	6393	6024	5972	6234	6477	5988	5856	6696
6482	6066	6022	5920	5633	5646	5491	5358	5284	5141	5320	5278	5222	5424	5265	5364	5503	5590	5518	5539	5716	5686	5872	6043	6244	6395	6559	6313	6087	6076	6030	6043	6160	6002	5819	5892	5952	6014	6230	6357	6451	6370	6289	6158	5967	6438	6528	6155	5729	6691
6653	6436	6273	6185	5985	5805	5606	5444	5509	5311	5357	5271	5257	5334	5497	5475	5640	5683	5638	5663	5661	5828	6047	6231	6400	6496	6485	6234	6112	6121	5960	6072	5969	5890	5747	5843	5921	6020	6112	6415	6488	6421	6306	6005	5882	6248	6688	6038	5702	6349
7025	6515	6261	6584	6357	5960	6069	5483	5660	5521	5396	5289	5350	5440	5332	5411	5526	5649	5669	5897	5759	6017	6154	6090	6236	6493	6283	6249	6034	5881	5891	5846	5881	5798	5785	5845	5992	6080	6058	6516	6384	6525	6185	5962	5958	6442	6955	6660	6094	6043
7214	6919	6849	6843	6566	6339	6020	5596	5600	5593	5537	5504	5528	5349	5376	5229	5509	5507	5761	5746	5919	5932	5966	6125	6051	6134	6167	6064	5870	5987	5700	5710	5684	5614	5645	5724	5997	6099	6166	6419	6422	6335	6213	5852	5861	6182	6985	7083	6562	5889
7394	7229	7250	6847	6668	6413	6142	5866	5656	5771	5561	5523	5557	5526	5429	5458	5416	5585	5916	5917	5889	5937	5979	5799	6019	5897	5861	5807	5693	5850	5721	5662	5542	5570	5649	5820	6003	6095	6116	6376	6367	6178	5953	5730	5709	6125	6839	7333	7030	6285
7677	7562	7336	6997	6847	6604	6244	5997	5738	5811	5979	5810	5893	5691	5585	5442	5636	5780	5828	5880	5985	6112	6142	5861	5947	5773	5688	5757	5590	5591	5702	5610	5603	5499	5626	5770	6181	6400	6197	6116	6061	5970	5906	5790	5962	6220	6534	6991	6879	6474
7488	7549	7412	7214	6976	6739	6268	6159	6255	6081	6096	6037	5987	5716	5836	5656	5755	5673	5919	5923	6230	6197	5989	5805	5775	5617	5579	5626	5624	5498	5501	5702	5796	5800	5966	6019	6081	6282	6210	6104	5906	5803	5711	5564	5832	6129	6420	6586	6501	6547
7565	7343	7453	7308	6999	6763	6507	6289	6290	6199	6248	6270	6136	6147	5962	5928	5882	5769	6096	6189	6123	6207	5809	5754	5528	5380	5714	5444	5520	5568	5637	5781	5803	5909	6011	6059	6135	6083	5951	5864	5685	5741	5532	5743	6019	6151	6350	6405	6513	6316
7570	7213	7305	7192	7184	6866	6551	6464	6339	6532	6502	6368	6261	6310	6269	5944	6017	5873	6065	6075	6051	6008	5809	5468	5616	5365	5494	5564	5608	5702	5819	5838	5996	5923	6065	6111	5929	6146	5901	5751	5772	5517	5695	5729	6003	6105	6416	6489	6633	6687
7246	7215	7174	7105	6935	6872	6565	6623	6466	6327	6391	6425	6355	6495	6224	6171	6191	6261	6028	6068	6021	6011	5722	5656	5710	5635	5614	5754	5814	5953	6042	6175	6150	6302	6329	6214	5991	5777	6030	5906	5966	5793	6028	6150	6299	6356	6541	6754	6766	6773
7001	6981	7076	7038	6833	6805	6500	6278	6487	6250	6241	6270	6305	6361	6246	6031	5944	5934	6078	5922	5839	5808	5802	6014	5909	5865	5796	5985	5930	6048	6357	6377	6624	6513	6409	6007	5997	5910	5659	6021	6013	6272	6295	6235	6364	6454	6435	6647	6864	6937
6994	6894	6937	6858	6818	6419	6232	6233	6389	6301	6303	6009	6111	5934	6003	5901	5903	5948	5706	5819	5634	5775	5877	6044	6077	6100	6051	6285	6293	6273	6462	6606	6753	6612	6592	6193	5948	5810	5746	5906	6291	6357	6780	6397	6449	6446	6516	6632	6872	6968
6694	6730	6904	6721	6617	6462	6358	6159	6261	6390	6071	6117	6040	6038	6007	6040	6136	5943	5832	5686	5940	5886	6144	6256	6314	6387	6347	6483	6541	6494	6689	6994	7132	6988	6617	6223	6152	5988	5995	6224	6680	6787	6695	6690	6507	6525	6568	6983	7007	7198
6635	6624	6649	6499	6458	6521	6326	6360	6398	6274	6234	6106	6214	6196	6245	6164	6177	5914	6050	5953	6123	6209	6380	6660	6782	6688	6734	6700	6755	6720	6999	7037	6927	6865	6703	6360	6264	6157	6538	6779	7235	7155	7160	6817	6585	6494	6498	6936	7534	7755
6837	6738	6660	6616	6598	6477	6706	6667	6464	6364	6306	6347	6420	6345	6394	6501	6420	6315	6224	6460	6465	6649	6878	6988	6990	6873	7067	6917	6799	6814	6692	6880	7023	6958	6684	6461	6419	6589	6895	7241	7502	7422	7229	6914	6677	6658	6770	7348	7555	7642
7067	6858	6807	6932	6844	7100	6903	6686	6568	6692	6594	6597	6502	6748	6567	6697	6440	6484	6522	6808	6801	6850	7021	7096	7045	7062	6845	6724	6549	6808	6779	7081	6729	6806	6804	6621	6572	6795	7182	7386	7676	7437	7173	6939	6605	6713	7027	7298	7714	7723
7252	7007	6872	7225	7034	7222	7027	6878	6789	6809	6873	6961	6874	6886	6890	6913	6750	6813	6754	7004	7013	6952	7099	6928	6994	6749	7004	6645	6590	6785	6978	6920	6992	6655	6675	6660	6882	6965	7270	7276	7376	7300	7135	6456	6619	6554	7046	7175	7655	7773
7333	7318	7371	7411	7396	7306	7264	7068	6971	6899	7134	7096	6923	6992	7031	6924	6946	6908	6961	7027	7021	6997	6927	6956	6810	6537	6548	6698	6503	6546	7041	6960	6907	6837	6640	6750	7000	6687	7257	7318	7241	7143	6893	6736	6611	6755	6974	7139	7504	7599
7340	7128	7380	7548	7429	7487	7249	7129	7183	7165	7091	7109	7123	7261	7236	7142	6958	6933	6911	6927	6983	6723	6715	6560	6638	6572	6545	6646	6702	6782	7059	7352	7182	7119	6783	6768	6716	6852	6963	7324	7150	6991	6835	6787	6613	6517	6798	7093	7295	7348
7080	6997	7243	7307	7301	7375	7368	7370	7100	7152	7153	7108	7089	7116	7078	7240	6864	6647	6806	6760	6919	6633	6731	6874	6478	6334	6554	6582	6787	7002	7141	7428	7528	7120	7072	6825	6645	6883	6867	6927	7194	7128	7095	6812	6643	6843	7018	7156	7122	7505
6740	6819	6832	6944	7027	7175	7249	6956	7014	6969	6890	6869	6933	6982	6944	6805	6805	6595	6714	6800	6550	6513	6566	6483	6563	6403	6577	6738	6929	7177	7342	7484	7482	7171	6953	6931	6735	6475	6726	6931	7183	7030	6951	6692	6779	6579	6769	6824	7133	7144
6581	6404	6604	6656	6620	6943	6843	6866	6650	6625	6663	6756	6490	6491	6660	6464	6613	6492	6538	6474	6605	6551	6274	6277	6465	6520	6720	6918	6864	7116	7222	7028	7289	7288	6901	6705	6512	6494	6520	7012	7119	7031	6762	6801	6469	6587	6510	6788	6989	7090
6559	6502	6382	6539	6566	6705	6675	6459	6558	6493	6377	6402	6273	6112	6159	6255	6445	6500	6410	6585	6632	6471	6430	6481	6540	6778	6913	6851	6681	6951	6886	6944	6913	6892	6856	6608	6547	6669	6626	6908	6925	6882	6809	6673	6363	6348	6429	6525	6836	7198
6871	6648	6616	6619	6687	6578	6737	6662	6523	6325	6493	6258	6106	6321	6093	6374	6620	6705	6727	6760	6826	6634	6619	6800	6779	6856	6969	6904	6857	6616	6549	6418	6656	6676	6614	6742	6509	6442	6666	6745	6861	6860	7030	6652	6484	6432	6432	6523	6791	7048
7256	6784	6690	6728	6706	6704	6630	6655	6619	6384	6548	6327	6297	6256	6295	6433	6899	7119	7019	6959	6941	6707	6782	6852	7091	6990	6881	6851	6553	6197	6467	6277	6607	6659	6601	6675	6712	6564	6770	6684	6906	6752	6798	6665	6574	6357	6551	6491	6849	6909
7452	7140	7051	6691	6936	6914	6906	6819	6857	6790	6419	6374	6247	6402	6543	6776	6988	7115	7252	7146	7175	7007	6695	6714	6750	6851	6602	6455	6269	6158	6069	6255	6464	6776	6917	6738	6744	6587	6568	6489	6568	6635	6625	6763	6616	6570	6451	6557	6485	6644
7645	7398	7176	6822	6968	7021	6920	7116	6991	6870	6770	6654	6344	6404	6607	6925	7085	7097	7309	7205	7158	6903	6942	6721	6551	6535	6449	6320	6275	6129	6172	6542	6791	7105	7241	6862	6887	6716	6372	6517	6520	6896	6898	6956	6789	6634	6447	6518	6333	6458
7525	7409	6994	6959	6769	6857	7138	7152	7051	6983	6711	6735	6446	6560	6573	6721	7007	7065	6990	6944	6786	6756	6559	6471	6426	6418	6388	6251	6150	6317	6330	6467	7002	7333	7026	6849	6703	6392	6306	6349	6641	6823	7126	7170	7055	6618	6403	6241	6227	6368
7119	6969	6858	6751	6581	6803	6878	7059	7003	6837	6934	6660	6451	6521	6479	6592	6523	6549	6580	6317	6435	6320	6463	6448	6341	6335	6237	6363	6365	6346	6541	6610	7022	7137	6998	6632	6157	6128	6116	6223	6536	6971	7211	7158	6920	6550	6256	6132	6154	6464
7116	6885	6557	6517	6326	6404	6591	6683	6503	6515	6479	6254	6208	6065	6057	5994	5966	6037	6230	6007	6123	6266	6447	6497	6361	6458	6214	6223	6257	6385	6621	6607	6969	6782	6585	6291	5812	5950	5913	6363	6650	6940	7329	7065	6912	6361	6161	6070	6156	6702
7112	6759	6515	6471	6315	6324	6710	6432	6573	6418	6312	6207	6078	6049	6013	5966	5930	6128	6016	6134	6083	6348	6730	6622	6477	6423	6340	6409	6422	6443	6596	6682	6755	6642	6272	6069	5887	5984	6126	6465	6735	7042	7086	6967	6652	6388	6121	5972	6593	6843
7537	7141	6891	6452	6539	6628	6623	6591	6798	6671	6618	6571	6418	6350	6267	6303	6252	6262	6131	6498	6539	6718	6749	6798	6725	6694	6545	6444	6359	6442	6427	6586	6568	6516	6396	6217	6329	6143	6397	6544	6868	6858	7039	6879	6731	6342	6325	6172	6715	6941
7952	7685	7129	7156	6982	7051	7081	7238	6959	7150	7164	6941	6971	6919	6802	6638	6656	6532	6711	6771	6926	7044	7053	7213	6982	6698	6519	6421	6269	6309	6361	6325	6441	6527	6481	6272	6381	6415	6548	6717	7018	6900	6905	6876	6578	6656	6604	6632	6741	7040
7978	7734	7528	7418	7382	7265	7351	7325	7306	7142	7226	7208	7128	7095	6928	6950	6698	6744	6631	6729	6767	6897	6836	6715	6620	6513	6381	6363	6210	6256	6380	6443	6557	6690	6577	6495	6628	6377	6468	6372	6564	6742	6987	7052	7008	6732	6688	6624	6668	6662
7572	7633	7384	7388	7311	7325	7083	7183	6993	7149	7017	7066	7068	6827	6682	6514	6606	6539	6453	6471	6539	6644	6641	6481	6305	6276	6159	6357	6314	6442	6650	6727	6782	6668	6710	6595	6445	6524	6414	6461	6724	6724	6893	7073	7016	6915	6726	6693	6584	6596
7300	7061	7222	7173	7103	6978	6945	6753	6855	6945	6875	6760	6733	6404	6527	6242	6206	6188	6213	6332	6314	6292	6464	6143	6228	6064	6387	6524	6600	6729	6680	6713	6675	6624	6389	6458	6565	6450	6509	6586	6704	7033	6884	6958	6949	7006	6770	6783	6634	6589
7145	7069	7087	6843	6885	6772	6649	6510	6449	6499	6515	6475	6490	6462	6319	6097	6118	6066	6084	6183	6289	6137	6158	6146	6193	6288	6537	6724	6681	6773	6829	6541	6306	6370	6229	6343	6425	6365	6572	6646	6643	6780	6726	6889	6801	6997	6713	6882	6630	6711
7314	7119	7069	6949	6806	6534	6415	6167	6348	6489	6428	6286	6199	6262	6069	6193	6102	6079	6176	6188	6154	6238	6193	6194	6233	6493	6790	6774	6649	6518	6431	6352	6138	5931	6173	6217	6417	6624	6493	6690	6765	6823	6685	6830	6645	6916	6670	6859	6756	6587
7379	7439	7243	7038	6968	6623	6474	6305	6439	6486	6495	6432	6463	6492	6430	6343	6186	6414	6439	6526	6480	6533	6356	6214	6233	6457	6716	6580	6707	6392	6361	6137	5840	5830	6173	6347	6742	6741	6816	6801	6806	6563	6591	6664	6707	6739	6860	6915	6629	6465
7552	7631	7423	7145	7017	6708	6587	6522	6764	6750	6903	6849	6589	6566	6412	6495	6515	6707	6655	6630	6724	6450	6350	6204	6305	6686	6580	6498	6497	6459	6470	6202	6123	6225	6382	6765	7056	7107	6845	6549	6425	6296	6434	6607	6763	7062	6872	6912	6804	6321
7380	7500	7410	7097	6953	6629	6662	6384	6648	6778	6835	6961	6803	6511	6688	6538	6546	6841	6803	6692	6764	6529	6256	6109	6065	6301	6493	6460	6642	6526	6547	6177	6293	6395	6579	6737	7131	6899	6917	6500	6192	6252	6333	6566	6781	6984	7017	6823	6553	6431
7099	7234	7189	6883	6697	6520	6357	6428	6611	6559	6849	6591	6558	6488	6408	6333	6477	6389	6494	6511	6286	6334	6118	5925	6260	6276	6423	6497	6578	6743	6535	6424	6173	6450	6635	6686	6707	6750	6838	6439	6329	6235	6299	6538	6786	6887	6944	6800	6626	6267
7149	7251	7076	6737	6447	6401	6384	6258	6262	6548	6392	6317	6249	5952	6077	5982	6094	6092	6354	6277	6227	6304	6088	6059	6029	6384	6482	6580	6591	6773	6432	6339	6046	6194	6325	6626	6805	6732	6592	6415	6485	6261	6451	6664	7002	7115	7097	6772	6487	6236
7468	7304	7126	6727	6445	6306	6315	6305	6298	6356	6112	6321	6030	5902	5929	5910	6091	6226	6234	6441	6331	6340	6196	6194	6246	6336	6654	6557	6608	6590	6475	6066	6074	6090	6317	6569	6710	6599	6561	6472	6469	6232	6397	6650	6957	7095	6999	6852	6611	6324
7697	7604	7504	6997	6705	6657	6506	6427	6670	6553	6506	6392	6206	6135	6146	6062	6324	6302	6315	6540	6578	6375	6357	6303	6359	6405	6348	6261	6446	6257	6215	6096	6045	6018	6578	6583	6713	6824	6623	6583	6388	6377	6391	6641	6986	7119	7109	6908	6442	6158
7860	7802	7539	7177	7018	6811	6648	6654	6790	6772	6678	6507	6417	6183	6229	6158	6344	6377	6448	6659	6428	6398	6347	6421	6302	6260	6330	6172	6038	6131	6187	6093	6185	6484	6660	6640	6782	6829	6559	6325	6267	6181	6425	6806	6945	7075	7076	6792	6267	6037
7768	7705	7559	7437	7033	6794	6765	6626	6694	6559	6729	6507	6522	6602	6331	6266	6393	6357	6458	6436	6369	6413	6431	6282	6289	6306	6287	6356	6200	6207	6192	6196	6552	6508	6613	6614	6692	6584	6529	6486	6378	6616	6572	6763	7092	7094	6796	6666	6242	5971
7648	7428	7359	7256	6952	6858	6871	6725	6787	6527	6392	6402	6502	6228	6152	6252	6259	6391	6353	6300	6363	6292	6285	6364	6492	6630	6415	6377	6412	6495	6424	6444	6453	6527	6752	6752	6470	6645	6479	6618	6602	6687	6969	7222	7143	7194	6793	6583	6311	6193
7511	7186	7278	6983	6734	6802	6837	6846	6573	6682	6483	6465	6407	6391	6358	6424	6438	6420	6318	6325	6501	6590	6634	6595	6808	6760	6836	6774	6562	6514	6496	6366	6691	6639	6754	6557	6475	6720	6604	6722	6736	6889	7013	7113	7111	6984	6811	6738	6385	6326
7733	7612	7372	7202	7096	7038	7071	7014	7011	6858	6809	6754	6795	6754	6464	6735	6599	6668	6682	6566	6739	6814	6951	6911	6907	6735	6643	6740	6492	6489	6518	6436	6686	6851	6843	6842	6773	6705	6737	6862	7042	6914	6989	7172	7151	7088	6796	6899	6474	6660
7750	7533	7659	7431	7207	7140	7279	7185	7148	7119	7088	7086	7147	6838	6946	6883	6880	6874	7002	6708	6789	6762	6740	6665	6800	6669	6424	6552	6472	6416	6641	6569	6899	7112	7030	6909	6584	6682	6660	6791	6938	6831	7068	7023	7004	7116	6930	6927	6611	6763
7426	7515	7463	7464	7348	7251	7372	7342	7236	7280	7128	7062	7021	6828	6940	7003	6842	6804	6825	6655	6666	6571	6683	6635	6621	6705	6468	6528	6368	6576	6582	6763	7061	7154	6923	6763	6621	6558	6684	6727	7145	7031	7203	7210	7156	6837	6719	6763	6720	6773
7099	6913	7029	7122	7077	7243	7039	7229	7034	6955	6843	6923	6757	6674	6640	6789	6715	6708	6732	6637	6614	6628	6626	6643	6635	6560	6556	6574	6590	6622	6843	7120	6978	7111	6973	6688	6729	6598	6803	6948	7169	6958	7394	7077	7019	6845	6786	6781	6765	6940
7059	6787	6706	6926	6901	6936	6849	6902	6835	6752	6631	6568	6589	6539	6540	6578	6547	6590	6685	6734	6825	6832	7030	6793	6837	6684	6505	6713	6704	6755	6767	6851	6916	6830	6893	6766	6625	6809	6842	7065	7380	7262	7175	7120	6804	6662	6604	6746	6991	7072
7014	7241	7041	6937	6900	7190	7125	6980	7019	6842	6924	6777	6673	6585	6592	6581	6734	6733	6883	6954	7067	7071	7167	7084	6935	6590	6480	6730	6590	6729	6769	6949	6861	6987	6824	6857	6739	6906	7106	7018	7290	7164	7099	6905	6603	6649	6582	6958	6793	7075
7326	7204	7210	7333	7198	7182	7160	7187	7089	7054	7050	6574	6822	6752	6664	6706	6784	6808	7003	7187	7059	7007	7074	6955	6761	6592	6409	6501	6428	6576	6783	6966	7051	6991	6954	6605	6715	6758	6963	7088	7110	6924	7001	6659	6671	6582	6663	6538	6845	6858
7159	7200	7044	7065	7117	7146	6997	7053	6980	6985	6911	6740	6681	6700	6477	6609	6573	6643	6706	6915	7106	6828	6860	6585	6406	6397	6350	6308	6305	6532	6788	6840	6806	6842	6601	6387	6544	6708	6746	7035	7111	6985	6798	6588	6417	6467	6289	6250	6725	6692
6942	6981	6802	6921	6893	6779	6685	6630	6627	6602	6522	6314	6430	6364	6315	6274	6254	6402	6302	6584	6546	6634	6609	6436	6258	6447	6387	6131	6324	6671	6762	6747	6621	6529	6429	6068	6284	6418	6533	6823	6918	6897	6703	6370	6315	6184	6120	6250	6352	6672
7313	7243	6946	6952	6913	6738	6545	6597	6434	6363	6313	6403	6267	6350	6158	6435	6369	6450	6362	6361	6455	6500	6578	6266	6480	6396	6361	6221	6176	6443	6515	6617	6390	6208	6059	6146	5987	6252	6485	6703	6744	6485	6545	6456	6049	6097	6132	6152	6381	6510
7606	7542	7443	7353	7262	6839	6799	6583	6396	6340	6466	6346	6598	6130	6218	6257	6381	6420	6322	6474	6513	6577	6576	6317	6176	6135	6374	6312	6216	6288	6286	6249	6200	6110	5953	5942	5935	6042	6198	6305	6508	6454	6333	6319	6132	6242	6291	6060	6296	6348
7652	7580	7548	7334	7171	6891	6815	6410	6365	6302	6294	6354	6219	6271	6089	6138	6251	6168	6178	6204	6428	6304	6335	6146	6213	6066	6160	6172	6212	6289	6311	6339	6161	6157	6032	6037	5886	5841	6207	6121	6220	6367	6375	6231	6279	6211	6192	6289	6341	6448
7710	7307	7421	7195	7040	6865	6506	6317	5959	6176	6150	6076	5884	5991	5938	5888	5747	5754	5899	5990	6102	6017	6073	5930	6087	5961	6274	6329	6341	6387	6317	6313	6142	6095	5918	5717	5761	5994	5931	6180	6253	6113	6328	6327	6184	6207	6039	6265	6382	6283
7456	7366	7186	7039	6897	6666	6526	6165	6106	6189	6173	6125	5892	6003	5965	5752	5844	5874	6043	6054	6124	6246	6058	6125	6078	6156	6196	6353	6355	6307	6329	6104	6099	6060	5943	5901	6052	6002	6065	6174	6241	6329	6151	6329	6147	6415	6396	6293	6446	6421
7795	7406	7185	7096	7063	6720	6446	6417	6345	6494	6507	6450	6313	6107	6252	5965	6024	5971	6201	6205	6359	6314	6168	6226	6223	6324	6516	6295	6426	6327	6112	6117	6167	5973	6042	6025	6274	6278	6320	6354	6291	6335	6234	6420	6326	6365	6459	6442	6463	6538
7671	7433	7100	6972	6782	6744	6700	6589	6391	6648	6598	6709	6502	6442	6266	6093	6322	6193	6296	6389	6533	6415	6288	6283	6391	6348	6322	6537	6629	6409	6408	6225	6323	6102	6269	6190	6405	6641	6459	6548	6619	6373	6405	6515	6464	6547	6589	6569	6482	6297
7259	7011	6884	6514	6755	6540	6285	6484	6581	6814	6831	6861	6638	6507	6254	6350	6207	6432	6557	6673	6475	6614	6491	6443	6394	6638	6825	6588	6801	6621	6520	6497	6522	6357	6376	6477	6858	6717	6838	6769	6774	6883	6426	6811	6662	6742	6813	6735	6589	6705
7019	6599	6673	6503	6473	6371	6348	6462	6723	6935	7002	6788	6628	6387	6392	6245	6412	6785	6733	6888	7033	6758	6791	6777	6664	6844	6826	6980	6950	6807	6638	6716	6700	6690	6707	6921	7068	7305	7033	6898	6939	6868	6701	6793	6703	7046	6917	6924	7028	6987
7010	6645	6758	6754	6559	6749	6807	6779	6964	7033	7214	7005	6946	6873	6648	6642	7000	6943	7196	7523	7169	6981	6925	6821	6786	6682	6846	6922	7065	6745	6625	6815	6749	6724	7019	7244	7266	7518	7473	7333	6863	7008	6826	7005	7058	7040	7298	7277	7043	7246
6990	6794	6734	6725	6794	6911	7036	7097	7074	7050	7087	7159	6996	7125	6855	6838	7155	7144	7289	7520	7206	7162	7056	6748	6839	6644	6688	6711	7125	7006	6897	6782	6749	6950	7239	7623	7629	7690	7649	7313	6973	6911	7001	7126	7202	7299	7399	7391	7462	7402
6978	6687	6715	6636	6803	7059	7206	7111	6970	6966	6904	6813	7030	6809	6835	6968	6943	7188	7247	7159	7167	6857	6894	6645	6501	6772	6729	6906	6944	6928	6994	6885	6828	6776	6996	7448	7600	7585	7710	7354	7148	7011	6851	6918	7220	7455	7287	7486	7377	7437
6961	6858	6816	6768	6786	6844	7150	7213	7109	6883	6706	6699	6732	7001	6820	6876	6912	7000	7160	6953	6783	6719	6624	6656	6513	6477	6864	6839	6967	6888	6833	6773	6691	6612	7100	7079	7416	7621	7350	7310	7060	6743	6970	6958	7053	7290	7174	7207	7476	7257
7229	7086	7042	7068	6964	6795	7040	6963	6963	6605	6535	6550	6646	6843	6753	6720	6891	6778	6920	6803	6705	6488	6656	6595	6673	6663	6619	6749	6664	6812	6782	6447	6370	6300	6701	6681	7063	7159	7115	7341	6909	6797	6467	6885	6920	7170	7361	7047	7221	7074
7425	7351	7278	7218	7046	6782	6744	6629	6657	6534	6636	6473	6534	6612	6599	6677	6576	6538	6596	6532	6478	6258	6280	6338	6400	6386	6356	6570	6502	6615	6461	6130	6268	6248	6291	6475	6740	6979	7045	7038	6691	6581	6314	6493	6823	6822	6869	6962	6945	7066
7367	7407	7160	7029	7036	6895	6628	6500	6563	6471	6420	6411	6388	6329	6467	6452	6428	6315	6329	6193	6038	6061	6075	5977	6327	6188	6408	6313	6496	6390	6241	6135	6003	6077	6114	6283	6510	6659	6651	6741	6709	6390	6476	6332	6436	6516	6655	6767	6755	6623
7283	7203	7183	6881	6819	6717	6647	6571	6142	6346	6233	6112	6233	6081	6081	6172	6034	6180	6110	5779	5925	6103	5918	6065	6086	6146	6229	6139	6215	6207	6315	6072	5858	5899	5938	5921	6273	6408	6342	6564	6481	6324	6274	6216	6330	6379	6457	6348	6523	6390
7465	7398	7138	6935	6666	6664	6628	6567	6376	6323	6080	6090	6062	5990	5894	6049	6093	6214	6002	5941	5773	5974	5946	5882	6112	6108	6127	6030	6021	6004	6198	6000	6023	5907	6019	5947	6022	6155	6501	6405	6332	6248	6144	6160	6052	5974	6151	6068	6399	6253
7186	7441	7183	6997	6602	6582	6481	6361	6231	6250	6092	5879	5787	6044	5956	6008	5975	6070	6069	5923	5715	5899	6022	6032	6230	6228	6092	6266	6002	6155	6152	6002	6106	6165	6033	5985	6088	6176	6160	6268	6121	6122	6156	5965	5835	6007	5994	6064	6140	6057
7387	7354	7169	6993	6757	6412	6285	6146	6096	6069	6060	5767	5862	5886	6020	6178	6123	6078	6092	6083	5954	5939	6049	6193	6160	6369	6203	6324	6207	6091	6137	6234	6240	6290	6147	6313	6093	6141	6133	6247	6090	6067	5917	6182	5859	5874	5999	5883	5967	5987
7221	7284	7113	6828	6574	6148	6084	6054	6067	6032	6139	5766	5768	5883	5849	5995	6207	6322	6057	6016	6138	5930	6066	6310	6496	6462	6507	6514	6392	6313	6335	6392	6419	6284	6572	6418	6247	6241	6186	6206	6065	6156	6235	6153	6035	5824	5887	5850	5902	6055
7357	7299	7156	6784	6342	6403	6206	5938	5970	6122	6073	5787	5758	5651	6072	6106	6138	6302	6163	6115	6013	6142	6115	6396	6644	6652	6741	6584	6678	6555	6417	6582	6534	6468	6691	6516	6456	6364	6443	6177	6101	6112	6171	6220	5931	5979	5817	5944	5979	6045
7154	7314	7175	6730	6334	6175	6177	6108	6057	6173	6066	5864	5794	5739	5941	6079	6333	6284	6270	5927	6085	6192	6121	6495	6433	6714	6624	6642	6514	6555	6708	6518	6418	6534	6440	6739	6645	6618	6451	6177	6230	6247	6033	6048	6091	6102	6030	6123	6046	5959
7306	7209	6890	6796	6411	6420	6173	6298	6186	6392	6147	5936	5737	5901	6046	6168	6223	6227	6211	6258	6035	6071	6312	6295	6507	6756	6845	6760	6668	6677	6569	6535	6478	6774	6659	6784	6812	6693	6545	6472	6300	6185	6149	6109	6266	6411	6331	6208	6144	5945
7042	7165	7230	6820	6447	6292	6284	6507	6308	6398	6398	6074	6035	6002	6215	6262	6267	6223	6263	6139	6179	6247	6367	6147	6456	6764	6706	6789	6870	6713	6546	6587	6568	6461	6638	6738	6682	6644	6692	6520	6515	6365	6393	6410	6554	6351	6315	6477	6191	6257
7038	7027	7152	6953	6710	6443	6409	6442	6436	6526	6398	6195	6176	6219	6424	6213	6426	6372	6322	6312	6438	6391	6406	6383	6264	6606	6761	6804	6813	6745	6551	6610	6621	6572	6682	6821	6731	6740	6803	6644	6499	6419	6248	6434	6754	6802	6739	6655	6497	6572
7089	7099	6778	6564	6673	6488	6610	6457	6689	6710	6577	6349	6370	6396	6430	6596	6487	6402	6352	6413	6433	6481	6414	6394	6297	6533	6717	6751	6771	6795	6777	6560	6636	6876	6757	6845	6999	7013	6655	6630	6509	6506	6437	6427	6672	7127	7087	6910	6921	6607
7193	6940	6826	6739	6630	6591	6727	6718	6736	6789	6875	6674	6552	6768	6553	6705	6608	6518	6531	6533	6603	6720	6675	6531	6406	6273	6491	6707	6721	6830	6850	6842	6858	6965	7006	7107	7137	7040	6805	6796	6481	6534	6520	6688	6900	7005	7156	7172	7123	6797
7117	6815	6670	6637	6532	6662	6658	6838	7005	6965	6691	6763	6595	6671	6614	6419	6402	6362	6265	6437	6563	6714	6690	6611	6440	6474	6617	6547	6852	6953	6798	6731	6760	6860	7013	7021	6947	6940	6872	6876	6515	6555	6290	6556	6958	6961	6980	7004	7180	6871
7131	6964	6744	6521	6424	6617	6929	7054	6894	6984	6889	6785	6646	6517	6337	6490	6372	6388	6378	6636	6701	6671	6829	6636	6397	6493	6540	6554	6641	6721	6698	6647	6667	6743	6834	7020	7049	7050	6988	6756	6762	6552	6535	6633	6902	6969	7229	7228	7101	6980
7126	6812	6755	6751	6391	6720	6861	6947	6826	6800	6846	6446	6402	6297	6281	6175	6225	6394	6462	6535	6834	6807	6807	6662	6468	6427	6429	6685	6841	6716	6522	6491	6548	6751	6747	6818	6962	6934	6935	6855	6561	6643	6362	6642	6514	6638	6870	6986	7121	7112
7059	6825	6664	6640	6484	6549	6795	6511	6691	6521	6461	6293	6165	6266	6394	6087	6352	6364	6410	6570	6579	6748	6558	6610	6543	6395	6491	6501	6806	6689	6583	6416	6551	6524	6631	6724	6908	6864	6907	6644	6630	6392	6482	6385	6641	6740	6750	6987	6866	7138
7045	6857	6581	6737	6337	6408	6573	6474	6407	6553	6258	6074	6175	6156	6276	6114	6216	6171	6533	6421	6504	6487	6202	6438	6225	6452	6469	6763	6794	6829	6529	6532	6389	6524	6591	6502	6806	6862	6558	6652	6473	6432	6309	6294	6445	6377	6736	6747	6758	6778
6635	6598	6680	6505	6403	6250	6511	6383	6399	6482	6444	6146	6019	5998	6046	6169	6214	6263	6217	6164	6306	6151	6041	6152	6163	6143	6318	6507	6762	6789	6678	6439	6199	6148	6488	6557	6525	6680	6422	6399	6184	6094	6069	6087	6190	6321	6534	6641	6552	6680
6725	6443	6591	6296	6330	6163	6146	6162	6277	6326	6336	6190	5920	5792	5931	6089	6193	6242	6329	6285	6187	6081	6143	6168	6140	6161	6321	6343	6496	6481	6430	6286	6442	6405	6382	6474	6411	6415	5932	6293	6108	6157	5800	6059	6216	6111	6246	6372	6354	6445
6753	6785	6592	6508	6183	6452	6094	6211	6295	6189	6309	6247	5904	6009	5941	6105	6113	6312	6345	6368	6032	6094	6115	5789	6102	6156	6140	6346	6261	6474	6457	6266	6323	6344	6630	6513	6493	6038	5893	5906	5941	5750	5931	5888	6004	6091	6193	6217	6369	6360
6741	6802	6757	6535	6287	6378	6281	6104	6258	6280	6131	6074	6012	5980	6121	6145	6247	6153	6284	6190	6143	5985	5937	6056	5985	6145	6471	6523	6425	6287	6307	6070	6286	6210	6408	6342	6540	5994	5734	5832	5815	5669	5920	6083	6152	6216	6329	6215	6228	6097
6806	6861	6667	6756	6309	6272	6298	6133	6205	6195	6249	6157	5961	6160	6278	6038	6272	6332	6481	6137	6143	6082	6110	5916	6327	6481	6691	6667	6788	6562	6158	5966	6019	6323	6394	6627	6497	6131	5828	5711	5789	5828	5977	6148	6352	6272	6460	6274	6040	6113
6907	6861	6577	6579	6591	6243	6092	6273	6191	6167	6179	6127	6085	6061	6151	6268	6285	6345	6465	6256	6162	6200	6006	6094	6260	6657	6819	6803	6736	6396	6131	6095	6056	6148	6330	6675	6501	6136	5891	5826	5578	5601	6000	6253	6515	6386	6575	6330	6148	6201
6898	6804	6825	6550	6515	6216	6387	6402	6222	6255	6035	6123	5988	5947	6131	5953	6154	6424	6338	6131	6335	6213	6317	6209	6551	6468	6858	6671	6544	6538	6311	5972	5924	6019	6346	6493	6405	6080	6010	5950	5998	5976	6074	6341	6553	6627	6555	6537	6313	6098
7164	6932	6774	6411	6449	6356	6108	6182	6207	6085	6086	5919	6008	5923	5920	6098	5974	6005	6267	6170	6187	6199	6213	6272	6087	6535	6732	6598	6426	6177	6150	5811	5828	6017	6251	6099	6363	6212	5895	5861	5996	6199	6245	6362	6451	6420	6641	6346	6147	6171
7046	7064	6925	6404	6461	6372	6276	6142	6253	6330	6290	6140	6032	6184	6113	6038	5911	6107	5885	6261	6233	6469	6364	6271	6322	6529	6679	6581	6402	6155	5983	5617	5871	5850	5850	6166	6139	6025	6017	5974	6162	6314	6243	6290	6398	6566	6296	6248	6399	5966
7001	6998	6875	6705	6483	6560	6408	6265	6121	6343	6268	6089	6272	6292	6291	6389	6244	6309	6241	6355	6399	6514	6577	6464	6427	6577	6479	6649	6410	6268	5955	5890	5849	5780	5927	6198	6291	6097	6009	6321	6181	6268	6364	6313	6223	6385	6352	6382	6198	5985
7046	7153	7059	6676	6631	6544	6660	6409	6395	6643	6324	6170	6260	6460	6396	6213	6346	6240	6232	6170	6372	6495	6591	6669	6725	6415	6361	6501	6186	6150	5963	5745	5753	5850	5979	6013	6069	6088	6301	6321	6419	6366	6560	6297	6275	6336	6196	6261	6191	6121
7147	7082	6921	6845	6702	6661	6496	6482	6539	6598	6642	6555	6586	6628	6479	6471	6392	6348	6190	6173	6217	6418	6542	6880	6693	6475	6253	6096	5959	5808	5684	5802	5783	5881	5898	6108	6125	6231	6219	6604	6604	6433	6585	6264	6294	6269	6217	6213	6389	6210
7074	7355	7092	7073	6653	6900	6896	6672	6552	6605	6670	6433	6477	6437	6620	6501	6764	6621	6486	6314	6300	6378	6632	6670	6823	6527	6245	6205	6037	5795	5731	5832	5894	6039	6150	6017	5984	6120	6214	6344	6492	6561	6637	6402	6452	6490	6363	6380	6356	6332
7107	7334	7378	7046	6892	7029	6955	6981	6871	7062	7031	6933	6522	6515	6492	6616	6695	6596	6506	6429	6504	6479	6501	6792	7010	6821	6605	6295	6041	5888	5930	6144	6036	6212	6391	6438	6223	6167	6331	6391	6650	6618	6762	6709	6614	6433	6371	6488	6692	6636
7253	7230	7210	7368	6962	7001	7055	7038	7311	7031	7036	7027	6598	6721	6769	6832	6863	6947	6921	6746	6929	6803	6720	6793	6949	6761	6766	6407	6502	6163	6255	6369	6422	6619	6510	6776	6447	6525	6498	6496	6660	6938	6764	6788	6521	6490	6590	6671	6759	6785
7313	7350	7393	7172	6997	6707	6886	6970	6941	7092	7085	6923	6806	6399	6675	6658	6805	6738	6795	6792	6692	6605	6607	6493	6653	6639	6677	6450	6327	6191	6206	6384	6336	6713	6629	6608	6377	6464	6532	6400	6826	6687	6673	6654	6558	6393	6303	6431	6623	6810
7361	7563	7378	7087	6932	6828	6607	6939	6847	6736	6788	6700	6644	6688	6675	6527	6811	6598	6579	6648	6611	6667	6437	6435	6410	6323	6242	6010	6334	6309	6156	6182	6389	6387	6406	6327	6331	6445	6152	6297	6247	6339	6316	6438	6190	6188	6130	6295	6588	6549
7377	7338	7321	7165	6868	6698	6465	6636	6724	6775	6783	6617	6450	6358	6226	6457	6412	6592	6518	6447	6357	6339	6160	6068	6265	6226	6244	6074	6246	6242	6264	6262	6184	6391	6447	6175	6134	6152	6138	6087	6084	5903	6142	6182	6123	6030	6067	6125	6298	6313
7387	7302	7356	7083	6644	6605	6694	6661	6703	6465	6413	6435	6662	6389	6472	6579	6514	6714	6719	6718	6584	6432	6330	6258	6228	6383	6221	6256	6367	6298	6375	6418	6247	6570	6092	6295	6336	6178	6167	6170	6170	6102	5787	5878	5993	6107	6109	6069	6149	6384
7383	7126	7126	7055	6897	6498	6494	6716	6729	6817	6649	6414	6241	6139	6216	6065	6193	6336	6642	6808	6601	6368	6365	6272	6184	6308	6351	6359	6731	6359	6458	6420	6302	6251	6143	6057	6108	6232	6212	6319	6109	5930	5873	5926	6126	6100	6408	6310	6487	6475
7227	7090	6985	6930	6585	6538	6537	6654	6437	6390	6369	6379	6282	6577	6671	6500	6490	6571	6598	6831	6905	6774	6596	6335	6263	6249	6270	6415	6616	6466	6265	6364	6197	6211	6146	6000	6146	6012	6218	6254	6072	6002	5907	5998	5995	6213	6406	6684	6712	6751
6914	6971	6850	6836	6560	6530	6424	6463	6891	6531	6524	6341	6053	6101	5840	5956	6192	6142	6181	6411	6271	6250	6579	6314	6413	6593	6587	6535	6455	6537	6438	6422	6152	6195	6212	6057	5978	6241	6301	6194	6297	6182	6139	6243	6128	6150	6363	6451	6932	6640
6809	6709	6652	6908	6489	6382	6617	6585	6395	6376	6187	6125	6394	6282	6314	6712	6563	6630	6395	6492	6583	6679	6709	6554	6381	6500	6570	6708	6821	6685	6578	6429	6482	6344	6161	6386	6285	6065	6428	6536	6220	6530	6555	6398	6494	6319	6402	6647	6658	6720
6715	6866	6769	6922	6723	6474	6357	6394	6440	6496	6463	6305	6228	6039	6025	6047	6106	6122	6204	6179	6324	6194	6228	6456	6598	6743	6740	6605	6486	6436	6469	6399	6251	6426	6429	6294	6280	6515	6492	6527	6842	6682	6812	6585	6388	6633	6645	6662	6619	6667
6846	6766	6696	6757	6494	6494	6457	6525	6432	6352	6332	6066	6323	6340	6406	6497	6385	6591	6791	6623	6662	6488	6175	6334	6187	6331	6359	6558	6635	6556	6289	6500	6320	6344	6545	6512	6619	6272	6599	6513	6435	6842	6829	6602	6574	6461	6481	6563	6512	6423
6860	6771	6822	6865	6729	6755	6542	6393	6299	6581	6679	6472	6479	6405	6123	6235	6184	6229	6256	6221	6196	6221	6403	6427	6323	6615	6365	6599	6443	6588	6346	6467	6272	6547	6493	6430	6563	6798	6455	6597	6680	6640	6754	6741	6429	6458	6414	6290	6341	6204
7055	6872	6776	6724	6797	6620	6434	6437	6566	6536	6370	6241	6294	6284	6352	6568	6489	6405	6622	6803	6612	6352	6432	6295	6421	6411	6602	6954	6775	6557	6446	6340	6588	6465	6621	6864	6783	6419	6702	6792	6740	7003	6841	6524	6530	6443	6248	6305	6115	6116
7368	7217	6947	6808	6601	6441	6590	6536	6397	6447	6481	6734	6641	6456	6382	6340	6217	6388	6448	6686	6616	6725	6717	6618	6411	6378	6443	6522	6644	6493	6656	6427	6501	6665	6634	6608	6680	6620	6516	6930	6850	6725	7004	6460	6454	6338	6394	6363	6383	6084
7394	7239	6849	6512	6545	6574	6375	6373	6553	6751	6768	6781	6800	6674	6492	6063	6076	6385	6467	6505	6645	6379	6262	6332	6414	6594	6637	6707	6527	6517	6331	6517	6552	6663	6565	6566	6512	6419	6582	6474	6649	6706	6610	6784	6520	6479	6295	6340	6259	6374
7230	6921	6935	6817	6425	6215	6184	6591	6664	6829	6705	6629	6564	6358	6253	6012	5918	6040	6165	6345	6602	6456	6324	6243	6129	6357	6535	6721	6809	6923	6525	6327	6429	6591	6494	6418	6546	6319	6605	6661	6436	6619	6519	6584	6501	6382	6413	6319	6339	6537
6948	6947	7011	6518	6523	6483	6439	6269	6141	6251	6433	6386	6469	6535	6315	6140	6114	6322	6472	6662	6511	6688	6492	6295	6371	6411	6444	6707	6780	6840	6864	6858	6643	6547	6629	6593	6600	6708	6583	6588	6754	6411	6706	6696	6524	6648	6548	6433	6625	6559
7124	6869	6522	6750	6828	6625	6344	5801	6226	6265	6669	6507	6539	6446	6220	6090	5965	6222	6261	6440	6621	6594	6634	6356	6546	6399	6543	6751	6780	6629	6565	6771	6868	6617	6513	6699	6816	6823	6911	6696	6632	6784	6626	6846	6511	6814	6778	6955	6667	6734
6903	6754	7075	6825	6627	6279	6527	6569	6520	6400	6208	6032	5977	5848	5758	5773	5783	6118	6026	6068	6111	6171	5950	5983	6077	6011	6195	6661	6633	6736	6635	6236	6320	6425	6470	6497	6675	6576	6757	6527	6488	6542	6618	6496	6749	6897	6916	6990	6897	6917
7016	7106	7027	6570	6484	6779	6848	6468	6038	6001	5949	6012	6266	6309	6251	6112	6557	6579	6870	6982	6838	6680	6198	5860	5769	5702	5955	6138	6377	6332	6536	6388	6283	6372	6392	6522	6567	6587	6679	6709	6520	6353	6438	6680	6503	6604	6804	6749	6679	6664
7333	6826	6782	7017	7193	6835	6363	6161	6140	6337	6506	6550	6465	6355	6050	6060	6324	6256	6481	6835	7049	6927	6716	6729	6453	6275	6202	6128	6426	6384	6244	6359	6572	6772	6561	6575	6952	6731	6706	6630	6732	6625	6465	6682	6719	6777	6807	6710	6794	6870
7095	6760	7401	7597	6966	6427	6722	6491	6388	6483	6371	6258	6066	5841	5782	5664	5624	5940	6035	6255	6328	6274	6291	6245	6561	6740	6971	6739	6742	6550	6632	6332	6533	6940	6886	6710	6648	7075	6895	6790	6734	6810	6684	6602	6881	7047	6887	7098	7009	7070
7197	7274	7627	6884	6671	6792	7060	6742	6407	6317	6324	6199	6114	6009	6073	6314	6459	6956	6911	7170	6967	6638	6137	5857	5700	6119	6532	6838	6954	6684	6712	6479	6457	6511	6791	7031	6593	6605	6728	6692	6521	6737	6814	6586	7023	7229	6941	7037	7073	6912
7513	7625	6776	6750	6824	7033	6579	6298	6137	6271	6321	6265	6220	6345	6300	6502	6722	7136	7258	7607	7484	7450	7170	6794	6187	6071	5912	6236	6478	6660	6731	6508	6759	6327	6202	6733	6568	6206	6290	6466	6318	6296	6706	6713	6682	6942	7076	6904	7120	6801
7493	6664	6758	6904	6811	6301	6027	6223	6321	6224	6167	6017	6033	6372	6110	6139	6160	6162	6406	6557	6523	6486	7030	6847	7091	6950	6432	6368	6219	6510	6630	6459	6529	6471	6227	6139	6537	6390	5989	6217	6525	6394	6242	6572	6614	6628	6611	6570	6673	6581
6593	6385	7103	7160	6316	6120	6193	6099	6177	6058	5990	6191	6152	5846	5752	5736	5837	5652	5543	5733	5590	5600	5568	5960	6417	7158	7202	7067	6531	6292	6187	6265	6420	6512	6390	6028	5912	6430	6011	5735	6300	6390	6189	6515	6605	6492	6775	6716	6518	6674
6440	6898	7049	6623	6156	6235	6298	5875	5979	6290	6191	6293	5882	5744	5281	5454	5554	5561	5745	5619	5669	5442	5233	5278	5504	6004	6587	6960	6713	6382	6050	6008	6074	5891	6115	6206	5664	5777	6231	5791	5963	6126	6051	6223	6440	6659	6524	6556	6341	6602
6750	7003	6606	5929	6151	6094	6100	5965	6077	6421	6250	5826	5194	5005	5010	5153	5354	5590	5750	5722	5843	5750	5588	5514	5229	5153	5641	6205	6523	6364	5940	5791	5686	5557	5564	5727	5584	5543	5908	6125	5805	5907	6156	5871	6124	6488	6229	6506	6417	6326
7341	6845	6016	5899	5964	5851	5833	5900	6295	6185	5567	4811	4689	4813	5341	5830	5851	6017	5997	5874	5995	5919	6114	5888	5712	5557	5377	5495	5726	6124	6110	5789	5597	5446	5300	5410	5891	5359	5464	6099	5829	5585	6017	5772	5873	5978	6177	6101	6152	6155
7240	6098	6045	6238	6028	5787	5964	6066	6138	5510	4859	4938	5143	5771	6476	6773	7133	7012	6758	6424	6221	6272	6430	6371	6232	6359	5898	5560	5577	5815	5964	6107	5941	5667	5245	5341	5836	5937	5586	6059	6375	5928	5911	6129	6011	5884	5960	5857	6179	5912
7007	6228	6395	6495	5948	5831	6031	5785	5256	4982	5285	5759	6705	7333	7658	7898	7719	7625	7226	7056	6991	6663	6735	6683	6624	6890	6686	6494	5790	5907	5869	6238	6086	5881	5651	5479	5665	6172	6036	5947	6557	6241	6143	6282	6299	6018	6284	6039	6118	5871
6787	6627	7234	6534	5890	5664	5490	5321	5001	5169	6243	7205	7586	7695	8005	7615	7215	6875	6533	6452	6547	6619	6842	6740	6835	6869	6934	6801	6235	5976	5663	6039	6052	5821	5835	5501	5532	6132	5991	5720	6133	6320	5874	6215	6194	6103	6256	6211	5929	6188
6645	6967	7479	6563	5853	5444	5192	4865	5212	6038	7015	7690	7555	7277	6613	6059	5737	5276	5085	5196	5517	5734	6407	6486	6725	6793	6752	6740	6392	6105	5626	5647	5949	5989	5791	5600	5451	5740	5903	5453	5734	5875	5813	5803	6182	6134	6197	6274	5809	5995
6787	7388	7149	6314	5598	5329	4912	5062	5729	7041	7547	7586	6786	5772	5167	4419	3971	4035	3718	3886	4305	4805	5585	6179	6685	6708	6663	6476	6742	6058	5768	5445	5783	5986	6113	5696	5539	5670	5956	5438	5360	5828	5839	5679	6077	6110	5960	6129	5620	5996
6847	7154	6997	6017	5660	5453	5192	5690	6635	7403	7802	6728	5458	4329	3579	3417	3299	3144	3095	3312	3623	3877	4805	5673	6683	6675	6679	6655	6710	6583	6128	5628	5960	6379	6334	6212	5804	5974	6038	5857	5508	5802	5771	5838	6158	6201	6102	6048	5553	5614
6831	7261	6609	5878	5532	5433	5474	5924	7052	7440	6966	5750	4532	3414	3112	3148	3385	3390	3323	3264	3289	3577	4338	5182	6160	7017	6923	6634	6607	6552	6394	6008	6081	6599	6846	6601	6290	6425	6357	6206	5669	5822	5795	5802	6070	6318	6151	6081	5758	5610
6896	7292	6577	5881	5613	5617	5742	6554	7111	7174	6369	4935	3670	3006	3219	3635	3922	4048	4033	3691	3623	3470	3766	4576	5979	6694	7132	6783	6547	6472	6599	6088	5968	6390	6964	6813	6511	6438	6433	6161	5602	5947	6018	6016	6197	6406	6312	6243	5908	5553
7034	7400	6706	5861	5698	5919	6048	6656	7217	6944	5748	4626	3535	3369	3780	4249	4647	4909	4892	4444	3957	3661	3704	4460	5608	6624	7065	6817	6305	6350	6358	6130	5809	6335	6910	6711	6351	6362	6212	6234	5625	5873	5912	6062	6302	6484	6356	6416	6199	5979
7278	7408	6592	5995	5975	5952	6388	6722	7091	6847	5706	4536	3832	3764	4220	4911	5338	5705	5553	5077	4397	3931	3786	4252	5396	6473	7052	6880	6280	6189	6125	5913	5541	6033	6859	6562	6189	6179	5988	5864	5613	5796	5941	5822	6096	6215	6244	6265	6356	6056
7396	7308	6378	5960	6064	6427	6574	6899	7179	6773	5600	4474	3788	3914	4325	4981	5493	5877	5680	5182	4701	3962	3660	4140	5165	6282	7138	7168	6610	6166	6044	5774	5473	5970	6683	6344	5931	6153	5954	5754	5690	5554	5922	5849	6102	6180	6027	5939	5941	5773
7291	7107	6703	5977	6337	6620	6966	6967	6967	6551	5684	4344	3599	3843	4074	4799	5154	5464	5539	5150	4622	4010	3547	4060	5222	6634	7509	7417	6812	6418	6237	5831	5527	5766	6481	6429	5948	6314	6015	5697	5879	5726	6086	5856	6170	6159	5897	5944	5807	5603
7213	7183	6809	6166	6367	6849	7011	7029	7117	6541	5741	4601	3754	3539	3921	4336	4800	5071	5357	5029	4543	3957	3703	4258	5501	6892	7807	7686	6890	6493	6400	5902	5621	6212	6751	6230	6054	6366	6347	5892	5977	6038	6287	6009	6177	6040	5995	5852	5648	5527
7077	7458	7105	6566	6508	6847	7166	7120	6935	6491	5911	4803	3996	3612	3796	4054	4334	4606	4755	4649	4265	3728	3787	4528	5904	7446	8074	7983	7129	6334	6334	5983	5731	6359	6763	6141	5974	6727	6310	5997	6275	6149	6369	6406	6551	6294	6321	6053	6063	5735
7109	7322	7263	6404	6168	6522	6795	7015	6828	6741	6154	5382	4395	4083	3834	3774	3705	4028	3945	3847	3646	3521	3926	4936	6279	7668	8210	7515	6818	6346	6132	5966	5807	6559	6743	6144	6192	6894	6205	6309	6180	6120	6417	6100	6361	6243	6299	6273	6111	6101
7087	7167	6865	6197	5721	6243	6467	6762	6887	6996	6615	6005	5302	4552	4115	3532	3384	3398	3382	3396	3389	3593	4466	5458	6691	7888	7492	7194	6297	6155	6239	5832	6090	6491	6542	5646	6136	6741	5999	6053	6170	5956	6062	5904	6152	5993	6036	6001	6142	5974
6850	6807	6972	6103	5648	5594	6365	6794	6985	6984	6946	6476	6100	5593	4729	4158	3541	3507	3348	3463	3834	4492	5254	6489	7353	7789	7390	6567	6091	6069	6046	5957	6279	6788	6120	5794	6567	6428	6132	6163	6182	5983	6024	5708	5873	5636	5722	5801	5837	5710
6984	6641	6782	6424	5762	5600	6128	6665	6937	6911	7048	6803	6846	6298	5541	4945	4539	4171	4344	4666	5119	5891	6769	7538	7932	7522	6819	6131	5790	6056	6063	6134	6651	6736	6091	6014	6997	6707	6029	6379	6250	6108	6019	5867	5890	5593	5671	5372	5676	5454
6854	6379	6458	6460	6103	5668	5956	6355	6722	6672	6545	6510	6726	6891	6576	5939	5831	5612	5685	6325	6907	7534	7808	8190	7663	6941	5859	5569	5727	6206	6219	6381	6766	6553	5802	6374	7176	6390	6092	6459	6239	6262	6098	5915	5777	5583	5681	5262	5496	5355
6778	6524	6552	6515	6398	5922	5674	6001	6445	6440	6421	6227	6459	6742	6808	6824	6879	6906	7266	7658	7975	8183	8310	7486	6798	5642	5011	5271	5748	6146	6112	6463	6463	5936	5737	6709	6765	5940	6266	6419	6026	6277	6085	6152	5612	5720	5669	5437	5612	5490
6682	6539	6378	6466	6303	5899	5457	5503	5995	6293	6382	6179	6459	6517	6871	7067	7404	7713	7682	7604	7670	7327	7158	6498	5640	5106	5187	5594	6029	5891	6058	6385	5880	5300	5783	6701	6026	5714	6282	6131	6169	6243	6080	6070	5890	5979	5614	5877	5693	5833
6691	6715	6468	6211	6394	6194	5745	5362	5613	5903	6160	6545	6527	6638	6519	6661	6855	6966	6843	6638	6291	6102	5690	5472	5178	5376	5919	6160	5991	5720	5848	5762	5175	5337	6073	5964	5388	5622	6080	5670	5917	6339	5981	5927	5795	6143	5833	6247	5910	5958
6778	6269	6212	6073	5981	6131	6011	5552	5313	5571	6092	6410	6563	6593	6308	6107	6042	5842	5522	5535	5265	5173	5175	5353	5798	6140	6532	6193	5893	5720	5608	5307	5049	5647	5987	5376	5052	5771	5498	5290	5926	5855	5908	5768	5722	5842	6182	6034	5996	6110
6862	6049	6052	6002	5737	5974	6159	6281	5915	5601	5441	5702	6049	6174	6027	5973	5678	5298	5208	5131	5000	5240	5451	6004	6499	6752	6415	6042	5591	5593	5466	5292	5501	5960	5411	4958	5493	5737	5293	5464	5682	5655	5921	5474	5868	5620	5978	5744	6103	5989
6655	6152	5819	5803	5830	5975	6103	6589	6643	6060	5399	5380	5267	5365	5326	5352	5404	5457	5596	5512	5582	5929	6308	6441	6705	6466	6397	6158	5799	5720	5588	5849	6168	5842	5301	5470	5971	5644	5594	5828	5620	5735	5601	5606	5654	5759	6010	5625	5932	5872
6139	6204	5765	6052	6157	5901	6040	6409	6783	6611	6261	5730	5339	5021	4921	5296	4974	5560	5504	5758	5850	6169	6332	6455	6457	6474	6221	6175	6037	6051	6172	6661	6206	5605	5678	6213	6103	5702	6043	6164	5788	5885	5856	6102	5756	6010	5788	5803	5616	5887
5909	5858	6141	6180	6081	6484	5960	5790	5600	6055	6165	6427	6183	5732	5527	5506	5487	5484	5966	6077	5925	6495	6348	6331	6242	6186	6246	6109	6084	6449	6747	6417	5999	5923	6678	6500	5990	6206	6644	6225	6217	5957	6051	5931	5989	6283	5907	6169	5956	6086
6152	5757	5969	6253	6269	6298	6321	6028	5427	5308	5373	5691	6093	6325	6376	6174	6440	6506	6679	6674	6829	6520	6376	6468	6316	6068	6034	6155	6326	6523	6428	6125	6263	6674	6699	6027	6106	6601	6639	6345	6424	6316	6131	5840	6208	5946	6144	6177	6202	6214
6425	6007	5778	5902	6087	6248	6090	6068	6042	5490	5292	5301	5382	5754	6118	6136	6597	6730	6765	6684	6486	6379	6354	6145	6084	5970	6036	6290	6317	6083	5827	6213	6660	6723	6128	6124	6615	6605	6373	6554	6364	6269	5988	6033	6067	6034	6232	6181	6632	6401
6424	6309	6048	5917	5754	5824	5798	5934	5768	6202	6209	6107	5919	5617	5638	5830	5968	6137	6067	6225	6208	6215	6108	6320	6231	5919	5962	6007	5912	5855	6311	6511	6663	6239	6164	6447	6552	6490	6689	6643	6447	6256	6073	6142	5841	6036	5949	6394	6457	6447
6211	5994	5857	5743	5586	5612	5600	5546	5663	6147	6273	6581	6767	6794	6450	6449	6714	6761	6691	6643	6829	6797	6707	6445	5985	5719	5506	5643	5987	6436	6508	6314	6139	6069	6756	6858	6392	6778	6760	6656	6421	6177	6307	5915	5912	5827	5929	6000	6073	6529
6368	5823	5588	5568	5723	5725	5605	5625	5666	5683	5700	5868	6312	6532	6698	6743	6768	6868	6826	6934	6773	6676	6303	5773	5519	5251	5645	6177	6383	6506	6334	6147	6387	6777	6717	6494	6802	6994	6969	6494	6353	6538	5910	5949	5854	5702	5799	5693	5958	5922
6340	5804	5648	5420	5441	5884	5907	6052	6028	5946	5789	5797	5762	5799	5802	5806	5790	5916	6037	5942	6003	6133	5994	5901	5780	5827	6201	6154	5956	6381	6548	6840	6797	6612	6544	6777	6830	6867	6709	6839	6752	6297	6164	6340	5597	5932	5479	5582	5696	5715
6411	5902	6000	5843	5743	5934	5904	6113	6215	6048	5717	5785	6065	5809	5900	5868	6013	5811	5980	6239	6325	6534	6640	6492	6288	6112	6075	6259	6494	6877	7221	6912	6698	6596	6743	6949	6771	6662	6789	6908	6461	6360	6565	6084	6245	6002	5734	5609	5300	5705
6453	6052	5873	6021	6126	6102	5804	5855	5881	5843	5806	5665	5664	5664	5634	5726	5927	6165	6270	6496	6470	6587	6463	6378	6386	6356	6415	6714	7186	6949	6722	6619	6683	6802	6813	6494	6640	6921	6860	6505	6710	6789	6119	6282	6269	5853	6012	5456	5581	5426
6428	6127	5897	5974	5911	5922	5846	5707	5607	5502	5587	5430	5337	5361	5424	5606	5620	5890	6032	6006	6245	6321	6480	6326	6489	6614	6529	6580	6687	6580	6754	6824	6738	6476	6359	6513	6638	6239	6176	6376	6418	6133	6244	6281	5833	6018	5821	5637	5738	5712
6503	6251	6155	6106	5767	5758	5614	5743	5576	5492	5487	5294	5199	5275	5302	5457	5512	5755	5797	5986	6214	6290	6414	6333	6245	6365	6595	6530	6618	6532	6535	6406	6299	6325	6656	6437	6036	6001	6170	6033	5957	6070	6196	5913	6034	5858	6078	6100	5753	6111
6487	6273	6235	5869	5872	5795	5367	5503	5358	5524	5701	5506	5677	5640	5653	5611	5573	5727	6020	6101	6149	6127	6108	6089	6001	6181	6297	6268	6190	6159	5917	6294	6319	6393	6269	6073	5994	5877	5684	5521	5951	5935	5725	5964	5883	5803	6097	5941	6226	6001
6959	6584	6261	5873	5342	5328	5533	5619	5538	5424	5259	5368	5284	5446	5548	5563	5519	5527	5533	5833	5749	5700	5695	5546	5675	5736	5800	5946	5903	5848	5868	6009	6217	6056	6060	6227	5860	5644	5709	5806	5466	5525	5632	5395	5594	5861	5825	6094	5985	6075
6680	6527	6210	5754	5219	5118	5074	5434	5679	5803	5925	5753	5505	5653	5414	5311	5176	5349	5284	5387	5379	5335	5482	5640	5828	5772	5736	5866	5499	5362	5523	5878	5968	6160	6169	6021	5846	5808	5622	5548	5460	5535	5260	5302	5649	5521	5805	5721	6107	6013
6836	6263	6004	5753	5394	5218	5465	5581	5663	5730	5942	5721	5867	5860	5687	5726	5732	5600	5865	5879	5706	5693	5616	5615	5570	5595	5848	5826	5721	5608	5588	5793	5940	6040	6194	6163	6163	6048	5783	5691	5579	5333	5547	5451	5273	5484	5420	5544	5843	5945
6748	6552	6198	5788	5544	5360	5373	5948	6290	6324	6323	6124	5974	5821	5661	5641	5621	5537	5543	5511	5617	5660	5576	5840	5855	6009	6061	6036	5530	5485	5634	5837	6008	6019	6406	6331	6446	6264	6219	5917	5622	5745	5541	5342	5616	5230	5449	5355	5638	5863
6661	6336	6085	5961	5863	5591	5871	6079	5982	6119	6251	6324	6243	6311	6173	6070	6111	6133	6224	6199	6058	6278	6215	6009	5772	5615	5655	5643	5644	5597	5603	5766	5744	6092	6331	6541	6902	6627	6351	6304	5953	5900	5679	5624	5378	5443	5405	5418	5651	5750
6583	6347	6206	6019	5911	5853	6024	6297	6278	6366	6017	6014	5941	5963	5696	5702	5903	5874	5620	5802	5931	5947	5853	6073	6029	5887	5837	5713	5411	5300	5333	5499	5780	6053	6214	6537	6797	6740	6745	6581	6301	6208	5915	5754	5763	5500	5382	5434	5329	5579
6497	6284	6104	6149	6263	6160	6348	6327	6135	6231	5962	5970	6037	6202	6230	6217	6251	6347	6236	6558	6604	6808	6606	6494	6428	6172	5838	5636	5481	5625	5683	5640	5677	5924	6273	6628	7094	6968	7002	6806	6685	6426	6322	6177	5975	5781	5675	5456	5444	5505
6528	6464	6435	6518	6545	6433	6538	6547	6537	6243	6024	5954	6126	6063	6112	6142	6442	6421	6418	6638	6867	6711	6947	7073	6908	6726	6425	5858	5733	5536	5678	5810	6034	6169	6372	6532	6829	7009	7076	7187	7087	6776	6838	6400	6309	6084	5859	5560	5713	5839
6424	6382	6428	6734	6819	6681	6466	6438	6122	6153	5908	6089	6151	6215	6355	6474	6444	6720	7060	7076	7185	7381	7065	7018	6868	6693	6460	6116	5928	5728	5806	5776	5999	6333	6630	6675	6784	6867	6909	6956	7111	7190	6918	6878	6480	6421	6181	6034	5940	5953
6478	6302	6336	6366	6543	6450	6440	6107	5958	5755	5930	5949	5936	6051	6105	5937	6273	6355	6654	7004	7091	7040	6928	7135	6978	6614	6405	6145	6071	5885	5801	5988	6223	6453	6505	6878	6917	6601	6962	7010	6890	7248	7117	7134	6774	6711	6632	6272	6185	6325
6286	6263	6247	6391	6617	6346	6144	5843	5678	5841	5788	5949	6052	6119	5933	6032	6079	6410	6733	7028	7005	7086	6803	6962	6835	6465	6462	6249	6400	6116	6069	6044	6405	6396	6784	7088	6893	6919	6711	6790	6959	7058	7105	7188	7106	7121	6903	6845	6529	6620
6403	6266	6435	6491	6364	6347	6195	5903	5992	5983	5983	5957	5948	6036	6045	6171	6122	6397	6639	6970	6883	6891	6829	7048	6872	6593	6530	6470	6307	6222	6325	6513	6284	6631	6829	6982	6912	6740	6632	6681	6661	6960	7004	7223	7363	7417	7233	7236	7051	7000
6679	6607	6883	6740	6632	6327	6239	5841	5908	5775	5905	6093	6261	6091	6274	6299	6292	6458	6597	6532	6602	6633	6721	6668	6528	6374	6479	6312	6309	6306	6314	6294	6483	6629	6789	6850	6725	6537	6412	6486	6534	6640	6749	6936	7152	7298	7421	7080	6974	7140
6869	6798	7091	7037	6588	6345	6078	6066	5799	6224	6260	6277	6297	6223	5980	6152	6086	6074	6159	6207	6041	6122	6134	6319	6468	6197	6260	6255	6155	6189	6316	6404	6597	6623	6764	6812	6515	6319	6312	5926	6177	6329	6408	6756	7042	7154	7205	7220	7177	7086
7066	7139	7255	7176	6669	6348	6139	5893	5994	6137	6549	6562	6488	6508	6407	6356	6313	6216	6079	6057	6101	5946	5897	5855	6030	6153	6032	6269	6124	6208	6276	6423	6464	6804	6661	6675	6451	6252	6193	6047	6032	5989	6152	6394	6682	6968	7160	7193	7171	7269
7483	7535	7681	7330	6829	6650	6343	6120	6252	6479	6775	6955	6871	6838	6706	6599	6515	6199	6176	6048	6075	5930	6142	6037	6250	6120	6151	6170	6061	6480	6361	6672	6628	6596	6825	6895	6573	6320	6057	6009	5882	5795	5972	6266	6521	6848	7036	7253	7178	7192
8193	8103	8112	7364	6953	6609	6612	6436	6447	6925	6935	7148	7045	7112	7104	6884	6822	6375	6162	5952	6025	6097	5943	5955	6117	6141	6142	6052	6056	6313	6587	6414	6723	6879	6688	6872	6539	6287	6029	5874	5876	5563	5894	6090	6433	6590	6998	7146	7253	7123
8380	8125	7903	7716	6980	6627	6458	6583	6669	6814	7043	7220	7396	7373	7428	7042	6852	6559	6355	6025	5994	6063	6079	6021	5958	5960	5682	5818	5816	6326	6392	6482	6858	6855	6912	6671	6588	6433	6275	5980	5616	5583	5640	5801	6004	6295	6730	6811	6862	6909
8088	7773	7720	7418	6741	6344	6470	6679	6707	6919	7101	7118	7080	7296	7079	6824	6508	6217	5927	5869	5872	5849	5924	5846	6017	5771	5738	5527	5623	5866	6194	6426	6536	6687	6712	6705	6508	6331	6190	5897	5670	5698	5686	5833	5889	6073	6479	6632	6649	6724
7698	7275	7088	6724	6287	6118	6268	6231	6564	6647	6839	6771	7046	6924	6795	6447	6252	5882	5604	5475	5485	5360	5430	5597	5494	5637	5415	5461	5359	5723	5943	6292	6377	6707	6552	6606	6670	6583	6394	6079	5654	5635	5627	5629	5814	6148	6075	6287	6660	6612
7564	7197	6836	6361	6066	5897	5812	6157	6539	6498	6567	6717	6794	6577	6543	6275	5970	5669	5514	5388	5386	5349	5430	5321	5354	5178	5292	5280	5278	5418	5668	5841	6097	6469	6452	6371	6651	6347	6344	5971	5763	5607	5601	5781	5759	5945	6017	6086	6343	6512
7481	6912	6524	6082	5933	5994	5965	6331	6393	6402	6617	6673	6406	6514	6277	6071	5966	5616	5272	5330	5329	5356	5508	5283	5254	5153	5037	5028	5098	5443	5693	5647	5856	5999	6240	6504	6452	6371	6360	5999	5940	5758	5809	5581	5658	5857	5878	5913	6028	6109
7210	6620	6271	5911	5586	5720	5906	6028	6311	6570	6474	6484	6401	6368	6102	5925	5687	5508	5481	5424	5304	5261	5358	5428	5409	5193	4902	5021	5075	5182	5458	5676	5680	5987	6208	6287	6363	6489	6408	6073	6094	5982	5893	5656	5730	5851	5728	5804	5805	6149
6820	6412	5966	5714	5436	5348	5537	5863	6115	6352	6476	6315	6248	6082	5852	5713	5504	5552	5248	5379	5380	5369	5356	5375	5240	5203	5103	5117	4923	5063	5187	5408	5663	5875	6002	6247	6221	6304	6220	6367	6188	6168	6211	5953	5804	5923	5876	5764	5882	5969
6901	6201	5977	5814	5370	5199	5329	5561	5915	6185	6314	6293	6046	5956	5759	5582	5275	5209	5250	5517	5647	5616	5509	5577	5310	5054	5151	5144	5035	5074	5247	5342	5432	5548	5830	6029	5923	6054	6126	6074	6243	6138	6103	6023	6035	5825	5703	5628	5902	5788
6975	6414	6129	6035	5555	5207	5257	5505	5851	6121	6308	6202	6161	5882	5567	5401	5183	5207	5365	5603	5866	5840	5866	5946	5453	5538	5245	5437	5256	5437	5349	5271	5232	5557	5603	5836	5669	5964	5966	6188	6323	6118	6132	5982	5908	5720	5609	5577	5687	5607
7060	6852	6414	6265	5981	5563	5744	5671	5922	6067	6341	6435	6375	5892	5606	5520	5393	5388	5463	5683	6059	6137	6396	5968	5929	5780	5863	5594	5601	5628	5518	5479	5510	5582	5763	5692	5893	5949	6070	6105	6377	6512	6323	6260	6233	5945	5827	5759	5657	5915
7052	6735	6752	6391	6137	5974	5873	5797	5964	6284	6345	6318	6333	5891	5590	5551	5330	5475	5657	5725	6111	6395	6495	6393	6445	6222	6126	6047	5924	5888	6034	5896	5778	5745	5742	5803	5865	5904	6156	6310	6307	6389	6463	6294	6332	6246	6141	5850	5775	5760
6955	6596	6691	6414	6161	5940	5808	5944	6078	6256	6477	6402	6440	6023	5797	5615	5511	5699	5768	5846	6127	6439	6683	6835	6636	6695	6574	6428	6372	6239	6168	6185	6244	5840	5870	5923	6023	5861	6115	6255	6278	6398	6540	6656	6689	6345	6106	5841	5887	5788
7046	6683	6847	6890	6483	6561	6330	6246	6516	6585	6583	6842	6657	6312	6149	5821	5905	5806	6100	6151	6395	6664	6960	6986	6991	7084	7056	7041	6777	6682	6764	6587	6526	6351	6055	6106	5957	5812	5887	6177	6245	6486	6648	6682	6651	6592	6387	6176	5964	5716
7295	7211	7268	7145	7007	7035	7069	7061	6932	6963	7104	6855	7055	6782	6488	6128	6078	6299	6163	6286	6453	6755	7311	7222	7459	7393	7500	7384	7246	7119	7006	7177	6838	6522	6354	6096	6219	5889	5980	6134	6349	6423	6688	6945	6986	6695	6733	6191	6130	6030
6854	6943	7214	7149	7314	7292	7156	7260	7135	7118	6893	6929	6855	6839	6886	6493	6433	6339	6333	6194	6359	6750	6937	7368	7441	7406	7597	7640	7450	7543	7444	7340	7141	6955	6561	6460	6434	6111	6196	6135	6364	6463	6704	6902	7090	7063	6932	6814	6174	6152
6514	6550	6576	6926	7051	7124	7135	7054	6875	6754	6669	6514	6485	6458	6284	6292	6132	5970	5936	5986	5995	6194	6481	6637	6893	6994	7065	7034	7149	7301	7462	7173	7211	6943	6800	6510	6305	6316	6251	6144	6133	6364	6842	6702	6871	6984	6924	6485	6189	6049
6062	6165	6535	6735	6688	7074	7028	6795	6619	6496	6346	6231	6036	6032	6079	5742	5855	5723	5521	5359	5405	5539	5760	6026	6372	6365	6541	6661	6802	6798	6960	6888	6840	6846	6575	6341	6247	6132	5904	5704	5740	6110	6269	6445	6628	6498	6590	6261	6111	5933
6131	6001	6105	6396	6626	6854	6706	6564	6629	6535	6091	5879	5766	5823	5643	5556	5515	5509	5380	5363	5293	5338	5364	5554	5630	5712	6049	6057	6186	6286	6425	6593	6686	6570	6505	6299	6111	5978	5824	5628	5522	5774	6080	6053	6021	6274	6160	6062	6042	5854
5799	5629	5848	6107	6101	6630	6608	6505	6349	6168	5963	5813	5427	5418	5468	5357	5285	5182	5089	5093	5123	4902	4953	5046	5052	5286	5358	5547	5722	6071	6288	6456	6473	6435	6404	6268	5978	5960	5776	5635	5637	5642	5674	5791	5951	6021	6043	5932	5706	5939
5731	5242	5407	5559	5914	5934	6160	6150	5930	6006	5576	5439	5283	5156	5108	5034	4999	5094	5045	4818	4785	4780	4683	4716	4735	4782	4842	5003	5368	5755	6048	6229	6413	6506	6546	6197	5987	6028	5962	5877	5775	5807	5667	5492	5718	5889	5888	5776	5783	5964
5555	5271	5214	5399	5547	5775	5831	5913	5894	5820	5645	5429	5150	5106	4800	5036	5069	5055	4945	4973	4648	4741	4357	4595	4444	4443	4589	4873	5012	5384	5688	6027	6238	6667	6540	6507	6443	6064	6039	6077	5867	5842	5928	5806	5701	5808	5825	5739	5834	6129
5743	5640	5487	5405	5465	5741	5848	6039	6147	6177	6035	5795	5660	5353	5364	5148	5247	5313	5373	5377	5222	4900	4891	4699	4595	4528	4627	4813	5055	5472	5699	6098	6335	6715	6729	6589	6533	6265	6276	6354	6196	6011	5909	5871	5856	5888	5810	5665	5812	6061
6288	6089	5790	5753	5591	5914	6069	6295	6555	6677	6424	6455	6068	5899	5837	5691	5758	5602	5785	5686	5563	5394	5209	5027	4925	4695	4821	4999	5113	5514	5799	6051	6246	6804	6805	6881	6697	6515	6457	6417	6258	6078	6005	5966	6043	5904	5952	5819	5997	6132
6478	6144	6034	5753	5767	5863	6009	6153	6443	6701	6840	6621	6487	6288	6149	5855	5920	5975	6096	6035	5828	5655	5344	5208	5021	4774	5035	5111	5293	5561	5820	6089	6534	6691	6892	6828	6777	6610	6757	6575	6286	6259	6144	6171	5994	6009	5817	6098	6135	6047
6538	6372	6164	6068	5821	5812	5787	5910	6445	6691	6924	6852	6796	6583	6300	6154	6174	6096	6062	6199	6138	5811	5729	5471	5248	5033	5004	5054	5232	5325	5792	6087	6292	6459	6708	6774	6683	6682	6828	6910	6473	6324	6188	6298	6120	6140	5907	5876	6066	6254
7092	6905	6886	6613	6118	6140	5940	6076	6450	6820	7127	7210	7182	7085	6797	6787	6450	6456	6368	6328	6352	6227	6154	5969	5651	5317	5216	5065	5270	5478	5577	5921	6204	6241	6407	6456	6716	6917	6623	6783	6679	6468	6467	6359	6112	6097	5978	6043	6162	6128
7530	7291	7362	7059	6643	6384	6355	6239	6392	6787	7270	7549	7663	7458	7262	7083	6863	6814	6841	6731	6781	6710	6622	6330	6037	5710	5692	5451	5467	5572	5745	5871	5983	6043	6237	6196	6522	6804	6685	6803	6834	6561	6635	6427	6423	6235	6173	5958	6031	6061
7483	7565	7529	7240	6664	6418	6363	6275	6315	6643	6920	7478	7555	7537	7496	7223	7181	6869	6862	6817	6894	6921	6643	6540	6312	6005	5696	5404	5533	5345	5587	5632	5580	5689	5888	5990	6335	6538	6744	6723	6667	6735	6707	6689	6547	6374	6203	6040	5916	6081
7277	7209	7194	6818	6623	6332	6177	5992	6083	6285	6597	6873	6973	7217	7093	7123	6862	6759	6676	6643	6652	6883	6507	6419	6188	5801	5537	5404	5114	5414	5290	5464	5333	5473	5766	5991	6168	6215	6534	6806	7017	7070	6960	6688	6612	6341	6133	5897	5933	5766
6957	6868	6787	6646	6471	6055	5900	5923	5913	6068	6172	6390	6466	6748	6930	6736	6784	6593	6577	6585	6530	6440	6253	6132	5873	5827	5524	5418	5260	5154	5001	5303	5198	5400	5410	5673	6038	6153	6684	6558	6721	7055	7126	6744	6765	6471	5988	6102	5827	5726
6745	6866	6815	6707	6533	6033	6091	5965	5608	5666	5954	6107	6275	6506	6587	6684	6796	6760	6490	6510	6445	6410	6222	5942	6001	5927	5684	5557	5264	5233	5150	5067	4909	5346	5346	5552	5815	5932	6366	6431	6913	7056	7134	6932	7043	6620	6314	5833	5717	5598
6479	6571	6399	6405	6204	6086	5959	5754	5650	5582	5686	5856	5999	6064	6312	6319	6453	6598	6479	6533	6296	6211	6036	6032	5986	6089	5809	5612	5312	5319	5102	4959	5078	5064	5268	5698	5735	5791	6238	6532	7037	6990	7298	7015	7057	6754	6287	6081	5769	5493
6034	6176	6000	6051	5991	5813	5747	5806	5502	5315	5107	5271	5530	5678	5774	6043	5996	6094	6160	6001	5939	5850	5964	6078	6025	6121	5840	5676	5383	5236	5082	5105	5276	5228	5448	5542	5627	5837	6257	6566	6687	7126	7192	7137	6973	6686	6323	6042	5639	5483
5870	5832	5937	6092	5852	5666	5547	5370	5242	4950	4828	4973	4855	5250	5416	5463	5881	5749	5929	5767	5739	5708	5925	6008	5821	5898	5714	5653	5544	5329	5231	5199	5303	5263	5478	5613	5994	5823	6209	6589	6755	6887	6999	6991	6872	6811	6391	6000	5632	5477
5968	5910	6111	6117	6054	5999	5701	5310	5254	5005	4945	4870	4947	5109	5385	5616	5766	5624	5930	5941	5817	5910	5866	6126	5912	5981	5936	5838	5633	5696	5564	5395	5322	5499	5650	5872	5915	6277	6168	6558	6689	6848	6949	7015	6940	6518	6171	6014	5743	5492
6154	6306	6265	6273	6500	6502	6295	5997	5732	5522	5267	5450	5206	5373	5338	5633	5791	6021	6102	6183	6190	6141	6065	6095	6085	6237	6111	6264	6326	6003	5952	5780	5617	5781	5923	6080	6431	6410	6477	6763	6584	6994	7101	6958	6932	6731	6324	5850	5884	5525
6611	6319	6674	6537	6769	6793	6802	6444	6269	6244	5871	5757	5731	5586	5537	5688	5940	6146	6205	6518	6553	6411	6321	6289	6435	6327	6471	6721	6677	6366	6083	6011	5827	6110	6279	6490	6778	6446	6616	6615	6817	6778	7080	7159	6910	6640	6380	6212	5970	5718
6549	6644	6904	6997	6936	6928	6962	6750	6625	6421	6286	6090	5934	5677	5555	5788	5778	5982	6172	6415	6486	6643	6509	6495	6283	6367	6582	6752	6561	6327	6164	6048	6210	6099	6376	6394	6426	6477	6522	6465	6753	6753	6841	6893	6552	6375	6283	6267	5916	5839
6930	6981	6862	7052	7191	7094	7134	6942	6863	6669	6536	6382	6152	5927	5868	5826	5901	6022	6257	6383	6466	6495	6380	6313	6248	6257	6663	6508	6524	6404	6135	6091	6185	6124	6110	6192	6305	6417	6263	6485	6433	6394	6361	6621	6425	6243	6318	6078	5976	5847
7479	7399	7382	7167	7016	7220	7006	6900	7007	6849	6715	6716	6305	6275	6032	6056	6080	6056	6506	6289	6392	6197	6145	5998	6171	6002	6044	6127	6175	6217	6051	5935	6075	5984	5807	5797	5936	6010	5986	5957	6056	6160	6139	6329	6245	6267	6329	6213	6091	5935
7644	7436	7274	7033	6982	6899	7170	6951	6676	6793	6599	6661	6469	6383	6254	6065	6060	6241	6320	6480	6329	6264	5961	5849	5862	5810	5796	5772	5886	6087	5946	5814	5615	5701	5873	5894	5979	5895	5887	5870	5662	5703	5942	5952	6387	6247	6302	6273	6370	6110
7566	7416	7145	7063	6687	6631	6779	6686	6510	6362	6415	6703	6360	6299	6121	5935	6166	6166	6217	6283	6272	6173	6092	5858	5623	5566	5554	5747	5809	5834	5808	5525	5478	5582	5678	5794	5738	5534	5590	5562	5413	5613	5669	5865	6300	6425	6412	6343	6505	6512
7440	7317	7133	6951	6548	6391	6183	6235	6041	6036	6205	6291	6228	6095	5977	6005	5914	5920	6185	5972	6060	6036	5817	5572	5316	5215	5247	5372	5413	5704	5638	5471	5409	5286	5632	5599	5539	5509	5411	5320	5350	5353	5757	5893	6091	6282	6491	6613	6542	6653
7112	7189	7161	6788	6548	6191	6041	5822	5866	5879	6054	6065	6068	5796	6016	5949	5975	5971	6065	6138	5935	6050	5777	5648	5431	5417	5297	5393	5508	5715	5825	5702	5564	5591	5683	5676	5561	5643	5564	5458	5432	5669	5485	5593	6075	6516	6759	6807	6743	6696
7190	7081	7011	6720	6370	6337	6176	5927	5872	5963	5812	5923	5948	5872	6016	6063	5779	6099	6326	6226	6331	6269	6142	5965	5859	5769	5726	5814	5825	5914	6062	6010	5982	5914	6060	5917	5972	5963	5865	5836	5895	5773	5760	5807	6389	6660	7042	6895	6808	6564
6922	7061	6935	6859	6466	6444	6078	6019	5881	5928	5827	5861	6072	5828	5922	5992	6133	6113	6075	6315	6334	6440	6426	6478	6372	6153	5994	5898	6154	6211	6247	6269	6342	6231	6182	6113	6219	6021	6048	6310	6103	6044	6007	6299	6365	6877	6967	6854	6595	6429
6891	6888	6797	6684	6420	6210	6012	6089	5750	5924	5942	5864	5771	5676	5771	5732	5897	5795	5914	6097	5964	6253	6276	6306	6295	6274	6078	6069	6113	6194	6361	6269	6358	6428	6276	5991	6039	6065	6169	6160	6008	6101	6053	6091	6404	6598	6563	6450	6258	6148
6787	6867	6779	6537	6319	6169	5957	5851	6004	6085	5810	5759	5615	5576	5315	5494	5311	5377	5366	5526	5642	5883	6015	6062	6143	6053	6125	6148	6038	6015	6261	6407	6378	6338	6161	6072	6198	5943	5854	6171	6265	6102	6020	5977	6179	6270	6269	6214	5943	5608
6551	6681	6438	6562	6478	6175	6080	5921	6119	6092	6094	5991	5864	5727	5392	5471	5169	5231	5439	5315	5274	5638	5540	5809	5973	6157	6007	6084	6014	6083	6086	6214	6277	6223	6195	5999	6008	5833	5795	5889	6069	5881	5952	5909	5857	5929	6062	5995	5972	5558
6647	6765	6462	6581	6371	6293	6269	6208	6343	6260	6463	6221	6173	5896	5664	5485	5257	5170	5280	5156	5229	5283	5409	5740	5913	5977	6120	6171	5824	5910	6025	6095	6229	6231	5991	5910	5778	5761	5635	5754	5843	5911	5689	5713	5602	5800	6014	5898	5857	5734
6693	6724	6680	6291	6219	6184	6232	6084	6105	6480	6511	6607	6459	6265	6042	5695	5593	5296	5181	5148	5189	5249	5357	5535	5648	5712	5885	5923	5825	5837	6011	6038	6135	5976	5811	5850	5569	5492	5621	5587	5642	5561	5694	5508	5669	5839	6004	6072	6237	6004
6586	6641	6610	6565	6306	6311	6152	6140	6224	6547	6653	6529	6596	6378	6251	6132	5746	5693	5437	5321	5250	5189	5480	5445	5655	5663	5607	5744	5907	5885	5895	6062	6154	6009	5756	5726	5531	5425	5410	5458	5631	5718	5762	5737	5738	5954	6323	6406	6457	6453
6397	6562	6411	6297	6446	6415	6253	6143	6181	6467	6718	6756	6859	6643	6499	6310	6092	5925	5697	5588	5562	5561	5774	5768	5823	5834	5917	5805	5961	5951	6006	6233	6220	6089	5845	5773	5725	5645	5841	5817	5836	5931	5993	6222	6395	6491	6881	6724	6819	6794
6227	6108	6282	6437	6571	6582	6507	6504	6509	6387	6607	6836	6883	6843	6595	6409	6107	5901	5802	6036	5949	5873	5942	6124	6063	5934	5856	5804	6032	6374	6328	6508	6497	6521	6108	5937	5904	6047	5997	6024	6235	6291	6520	6493	6510	6869	7235	7216	6976	7059
5992	5943	5900	6334	6495	6838	6639	6688	6532	6306	6380	6575	6511	6524	6155	6233	5963	5892	5992	6056	6023	6126	6068	6246	6256	6087	6170	6034	6348	6453	6668	6624	6629	6766	6535	6358	6238	6185	6265	6235	6230	6394	6584	6488	6808	6904	6860	7143	7030	7013
5681	5740	5923	6250	6818	6984	7088	6644	6699	6501	6485	6282	6347	6083	6140	5964	5837	5730	5481	5637	5753	5925	6126	6239	6215	6098	6065	6141	6285	6353	6726	7012	7042	7059	6966	6406	6392	6350	6170	6261	6313	6345	6343	6437	6427	6631	6687	6623	6757	6731
5636	5652	5807	6152	6786	6890	7007	7014	6884	6777	6523	6263	6274	6184	5904	5731	5819	5670	5608	5633	5800	5772	6069	6248	6174	6198	6065	6118	6249	6229	6597	6903	7222	7054	7056	6768	6476	6290	6155	6281	6248	6157	6025	6150	6275	6365	6477	6437	6451	6459
5638	5606	5754	6199	6573	6805	7143	7020	7052	6836	6752	6624	6441	6326	6165	5986	5769	5753	5705	5595	5855	5960	6084	6144	6344	6150	6030	5943	5977	6258	6461	6876	7064	7167	7079	7025	6807	6376	6423	6209	6052	5851	6071	5972	5934	6004	6220	6347	6294	6461
5894	5599	5569	6132	6456	6655	6582	6839	6975	6886	6674	6637	6497	6645	6293	5977	5855	5635	5871	5582	5743	5894	6163	6230	6157	6089	5954	5897	5756	6042	6238	6518	6852	6844	6872	6683	6477	6264	6266	6012	5854	5851	5891	5823	5828	6098	6172	6340	6381	6716
6007	5776	5936	5854	6255	6279	6511	6411	6419	6636	6491	6334	6450	6443	6173	5952	6086	5901	5649	5896	5703	5943	5935	5926	6084	6004	5633	5524	5461	5548	5860	6217	6484	6863	6680	6805	6533	6227	6023	5858	5807	5661	5703	5968	6055	6307	6390	6343	6671	6752
5966	5684	5707	5906	6081	6360	6356	6284	6179	6187	6117	6012	6073	6029	6026	5899	5945	5821	5784	5870	5979	5905	6124	6165	6084	5853	5807	5511	5502	5523	5644	5931	6214	6573	6723	6893	6489	6417	6317	5925	5868	5903	6078	6064	6453	6688	6707	6704	6679	6854
5786	5662	5597	5828	6141	6162	6063	6084	6047	5773	6020	5774	5691	5767	5662	5612	5854	5796	5799	5910	6020	6181	6193	6135	6042	5933	5776	5705	5594	5593	5760	6220	6257	6573	6738	6884	6805	6661	6425	6172	6152	6068	6085	6418	6482	6604	6822	6528	6707	6599
5758	5738	5560	5644	5796	6019	6211	6037	5863	5788	5710	5461	5465	5291	5227	5200	5295	5399	5406	5600	5771	5818	6046	6077	6055	6173	5795	5813	5596	5662	5855	5992	6243	6474	6757	6830	6663	6559	6203	6183	6236	6023	6072	6162	6228	6448	6359	6389	6345	6369
5947	5581	5459	5536	5852	5823	6041	5797	5680	5693	5589	5517	5212	5092	5212	5022	5161	5154	5148	5101	5321	5439	5455	5622	5797	5873	5638	5733	5529	5670	5802	5941	6273	6387	6341	6708	6383	6220	5994	5817	5772	5782	5994	6007	6192	6290	6373	6262	6131	6143
6116	5894	5362	5544	5600	5746	5973	6000	5979	5880	5691	5438	5216	5066	5082	5184	5136	5002	5048	4857	5155	5189	5471	5379	5541	5519	5641	5494	5499	5635	5688	5910	6223	6302	6166	6128	5998	5958	5813	5498	5579	5625	5896	6171	5993	6075	6337	6220	6282	6159
6458	6087	5668	5524	5628	5729	5853	5891	6046	6131	6000	5849	5536	5508	5350	5368	5279	5128	5196	5047	5095	5340	5617	5504	5542	5551	5472	5465	5495	5540	5606	5887	6158	6344	6318	6168	6083	5708	5514	5566	5514	5702	5764	6165	6200	6264	6516	6535	6491	6582
6372	6029	5831	5596	5785	5690	5868	5963	6075	6060	6275	5957	5914	5860	5576	5482	5552	5418	5443	5515	5437	5676	5678	5588	5704	5676	5746	5499	5503	5704	5867	5974	6333	6217	6353	6254	6025	5815	5334	5522	5739	5879	6026	6268	6521	6558	6740	6642	6847	6749
5869	5982	5953	5818	5881	5795	5708	5861	5978	5927	6078	5862	5905	5637	5681	5554	5582	5801	5562	5728	5860	5819	5766	5729	5762	5689	5835	5617	5724	5712	5822	6165	6265	6456	6429	6350	6110	5724	5612	5787	5524	5894	6107	6418	6597	6760	6789	6836	6868	6704
5550	5660	5683	5785	5990	6044	6228	5971	6004	6059	6113	5648	5691	5416	5424	5397	5370	5561	5562	5485	5564	5606	5737	5836	5898	5997	5916	5856	5718	5987	6199	6345	6573	6654	6530	6447	6398	5955	5898	5767	5802	6069	6265	6459	6641	6745	6481	6460	6540	6446
5518	5419	5240	5485	5787	6091	6116	6179	6305	6309	6052	5922	5647	5339	5200	5203	5271	5269	5330	5607	5486	5542	5705	5808	5948	6145	5972	6034	6069	6264	6428	6359	6852	6802	6814	6545	6387	6159	6060	5826	5938	6116	6157	6335	6442	6555	6527	6483	6457	6677
5510	5245	5176	5251	5513	5760	5911	6275	6395	6594	6434	6128	5925	5493	5287	5144	5132	5249	5314	5396	5337	5463	5665	5710	5816	6087	5907	6180	6122	6130	6340	6461	6740	6781	6713	6391	6219	6060	5752	5738	5563	5798	5935	5856	5944	6208	6350	6435	6611	6744
5825	5529	5332	5393	5577	5788	5839	5961	6291	6716	6478	6302	6048	5662	5415	5306	5213	5088	5091	5217	5232	5457	5592	5789	5844	5913	5981	5954	6025	6183	6162	6370	6542	6596	6574	6329	6090	5839	5748	5494	5431	5495	5486	5661	5898	5964	6279	6437	6802	6888
5923	5663	5357	5630	5847	5878	5851	6242	6430	6626	6470	6281	6101	5787	5547	5520	5238	5197	5361	5316	5354	5438	5758	5831	5900	5900	5986	6130	6057	6082	6256	6413	6450	6394	6490	6543	5984	6028	5687	5412	5376	5496	5626	5847	5825	5925	6056	6233	6528	6489
5761	5796	5684	5928	6039	6343	6380	6593	6604	6779	6733	6301	5955	5796	5700	5564	5295	5343	5316	5388	5613	5661	5848	6111	6071	6238	6242	6279	6212	6330	6646	6707	6537	6793	6743	6712	6690	6278	6077	5914	5851	5899	6207	6468	6324	6069	5770	6086	6079	6137
6039	5848	5819	6115	6156	6720	6747	6755	7064	7276	7019	6763	6409	5976	5717	5646	5598	5341	5458	5585	5877	5803	6107	6283	6647	6403	6643	6774	6658	6736	6728	6927	7132	6953	7020	6914	6973	6732	6603	6412	6271	6510	6874	6956	6709	6531	6437	6002	6175	6214
6182	5928	5770	6076	6312	6513	6868	7229	7409	7507	7297	7143	6533	6210	5764	5556	5448	5411	5384	5715	5609	5885	6015	6266	6621	6671	6691	6655	6577	6680	6848	6978	7069	7169	7169	7139	6752	6583	6429	6196	6343	6792	7046	7085	7016	7039	6949	6684	6567	6642
6021	6024	5918	5940	6113	6250	6553	6847	7215	7604	7446	7247	6722	6698	6119	5850	5435	5457	5586	5564	5673	5680	5791	6137	6347	6660	6686	6456	6705	6724	6745	6797	6848	6916	6957	6846	6805	6486	6399	6190	6271	6825	6881	6834	7236	7468	7611	7258	7169	7216
6154	6100	5855	6135	6058	6200	6497	6673	6954	7256	7334	7119	6723	6610	6264	5899	5687	5797	5870	5964	5833	5929	6000	6181	6330	6674	6742	6802	6783	6730	6887	6837	6828	6962	6830	6832	6918	6568	6487	6171	6253	6620	6910	6923	7195	7655	8037	7471	7409	7419
6025	5884	5862	5943	6250	6297	6336	6506	6949	6990	7151	7010	6802	6615	6232	5964	5990	5949	6191	6269	6167	6288	6426	6500	6607	6746	6966	7106	7022	7195	7356	7170	7353	7160	7193	7308	6960	6910	6425	6398	6408	6803	7014	7077	7398	8043	7884	7843	7259	7268
5797	5599	5677	5876	6159	6159	6460	6712	6806	7002	7005	6768	6715	6307	6100	5873	5777	5960	6160	6439	6328	6455	6670	6592	6797	6834	7194	7380	7536	7358	7595	7365	7444	7501	7290	7274	7123	6794	6786	6531	6591	6715	7350	7301	7499	7779	7877	7345	6946	6884
6029	5744	5711	5631	5977	6273	6452	6593	6866	7136	6898	6618	6534	6090	5956	5615	5618	5694	5820	5985	6079	6365	6333	6486	6567	6738	7044	7007	7240	7238	7276	7176	7242	6937	7137	7060	6925	6712	6493	6590	6503	7023	7194	7365	7451	7664	7460	7167	6909	6601
6103	6182	5689	5755	5842	6102	6073	6479	6720	6703	6683	6733	6496	6267	5879	5622	5713	5607	5627	5978	5921	6013	6187	6254	6129	6283	6314	6827	6802	6756	6909	6962	6915	6791	6709	6454	6502	6389	6120	6326	6554	6903	7099	7385	7208	7043	6865	6613	6276	6231
6520	6033	5915	6001	5981	5958	6115	6337	6491	6531	6605	6393	6431	5942	5827	5624	5480	5692	5644	5936	5838	6084	6200	6171	6107	6237	6326	6288	6362	6509	6366	6390	6426	6208	6312	6199	6338	6260	6479	6452	6413	6578	6882	6919	6916	6626	6305	6122	5851	5677
6380	6271	6070	5961	6083	6155	6137	5999	6373	6485	6544	6307	6132	5767	5734	5400	5620	5320	5638	5793	5900	6123	6385	6233	6208	6241	6393	6356	6417	6422	6441	6250	6209	6302	6211	6154	6347	6338	6248	6199	6180	6423	6532	6747	6488	6077	5963	5646	5477	5575
6593	6405	5980	6113	6178	6065	6167	6374	6290	6212	6192	6089	5745	5615	5396	5483	5083	5261	5353	5525	5613	5933	6121	6258	6178	6261	6298	6368	6218	6214	6152	6069	6021	5866	5991	6151	5959	6145	6047	5982	5962	6111	6105	6243	6359	6097	5973	5750	5668	5882
6484	6497	6192	6147	6111	6272	6223	6038	5879	6340	6015	5968	5696	5532	5512	5306	5249	5146	5193	5478	5423	5760	6087	6143	6202	6053	6184	6061	5890	6069	6025	5870	5896	5783	5822	5687	5851	6012	5839	6031	6082	6134	6209	6454	6398	6434	6218	6226	6115	6251
6440	6421	6341	6308	6197	6251	6082	6203	6048	5995	6062	5980	5714	5730	5346	5442	5543	5339	5377	5380	5737	6069	6265	6343	6326	6211	6047	5900	5808	5684	5862	5657	5593	5514	5628	5662	5859	5790	6053	6177	6173	6414	6528	6739	6861	6876	6723	6582	6392	6541
6208	6232	6373	6466	6399	6180	6213	5963	5888	5991	5932	5791	5827	5648	5544	5460	5528	5619	5516	5813	5977	6377	6443	6772	6636	6344	6137	5973	5805	5724	5643	5548	5533	5647	5594	5689	5963	6052	6054	6378	6271	6607	6790	7050	7084	7042	6952	6691	6437	6306
6191	6304	6375	6289	6336	6297	5982	5958	5887	5946	5708	5658	5461	5662	5167	5242	5347	5427	5905	5717	6047	6372	6538	6764	6592	6467	6108	5963	5595	5666	5581	5479	5654	5635	5701	5788	6041	5958	6201	6255	6364	6651	6905	6891	7100	6904	6831	6627	6326	6230
6246	6138	6193	6301	6243	6193	6004	5980	5927	5892	5799	5620	5408	5170	5159	4967	5018	5284	5396	5689	5787	6096	6300	6436	6419	6404	6044	5672	5612	5444	5467	5515	5604	5649	5694	5726	5744	5920	6103	6233	6275	6457	6588	6601	6623	6712	6483	6354	6311	6078
6310	6172	6072	6235	6208	6114	5832	5773	5988	5898	5765	5436	5259	5185	5154	5283	5123	5260	5423	5501	5691	6001	6225	6422	6459	6429	5955	5761	5562	5342	5396	5278	5489	5366	5750	5543	5595	5800	6040	6012	6487	6393	6640	6610	6631	6467	6438	6390	6511	6219
6556	6095	5903	6064	6395	5984	5984	6020	5810	5824	5828	5670	5465	5231	5286	5312	5331	5363	5582	5592	5775	6165	6327	6602	6654	6303	6492	6000	5786	5400	5358	5380	5379	5339	5436	5533	5835	5884	6181	6163	6424	6542	6962	6898	7044	6922	6827	6609	6261	6092
6536	6480	6035	6075	6319	6447	5990	6022	6105	5781	5862	5791	5414	5297	5150	5236	5331	5548	5711	6108	5978	6344	6287	6563	6612	6608	6703	6288	6063	5830	5661	5513	5427	5484	5627	5547	6062	6172	6333	6392	6685	6731	7140	7063	7216	7029	6811	6334	6337	6171
6776	6297	6119	6189	6149	6137	6124	6086	6194	6199	6013	5908	5576	5313	5216	5164	5272	5589	5830	6030	6251	6410	6447	6610	6729	6765	6611	6887	6257	6269	5840	5652	5619	5677	5539	5877	6005	6235	6264	6655	6764	6796	7000	7274	7154	7108	6694	6372	6420	6375
6788	6670	6399	6132	6185	6260	6162	6187	6392	6345	6235	6109	5791	5736	5487	5595	5526	5883	6010	6380	6154	6532	6561	6829	6718	6903	6849	7009	6829	6290	6000	6082	5841	5895	5920	5998	6176	6403	6713	6766	6717	6978	7092	7283	7002	6999	6712	6631	6367	6645
6695	6346	6447	6215	6121	6214	6275	6633	6427	6404	6249	6218	5923	5894	5899	5966	5853	6101	6274	6328	6301	6539	6674	6953	6943	6989	6890	6959	6928	6396	6386	6198	6179	6081	6091	6279	6352	6476	6480	6863	7182	7033	7140	7402	7354	7040	6709	6540	6474	6484
6606	6358	5912	6362	6090	6263	6442	6614	6505	6333	6186	6175	5922	6079	6033	5949	6199	6152	6257	6300	6471	6559	6813	6884	7070	7033	7290	6971	6867	6638	6308	6285	6269	6227	6091	6384	6446	6552	6689	6803	6975	7003	7277	7145	7078	6780	6565	6543	6260	6354
6432	6306	6068	6074	6223	6233	6353	6340	6380	6327	6086	6028	5872	5838	5803	6098	6020	6284	6296	6205	6217	6327	6576	6893	6850	7060	6781	6726	6659	6381	6283	6366	6252	6317	6348	6418	6532	6682	6640	6666	6889	6854	6797	6728	6723	6396	6090	6116	6074	6210
6355	6210	6006	6096	6048	6087	6278	6183	6186	6072	5839	5798	5823	5828	5787	5922	5962	6046	5978	6035	6143	6292	6432	6669	6665	6604	6489	6482	6308	6431	6354	6128	6262	6233	6453	6195	6532	6538	6745	6734	6946	6865	6597	6562	6297	6142	6052	5968	6086	6155
6763	6414	5992	5953	6221	6051	6018	5860	6316	5954	6059	5994	5849	5884	5919	5954	6135	6089	6225	6348	6237	6184	6505	6394	6639	6627	6383	6393	6102	6231	6136	6222	6403	6301	6609	6643	6745	6656	6878	6825	6785	6935	6607	6336	6068	6039	5812	5874	5935	6178
6548	6416	6244	6124	5970	6052	6073	5796	6027	6057	5984	5799	5945	5678	6057	6082	6219	6519	6285	6357	6210	6447	6460	6719	6430	6418	6376	6254	6168	6056	6041	6320	6275	6478	6532	6634	6813	6850	6914	7098	6857	6926	6720	6543	5981	5954	5814	5709	5841	6073
6404	6344	5957	6321	6006	5667	5960	5937	5750	5870	6007	5790	5825	6009	5875	6122	6355	6475	6499	6282	6310	6319	6295	6460	6518	6541	6113	5959	5798	5788	6100	6189	6351	6442	6630	6767	6917	6944	6915	6999	7058	6917	6761	6452	5963	5878	5792	5757	5745	5836
6497	6263	6021	5998	5849	5689	5572	5608	5691	5733	5836	5903	5980	5989	6050	6234	6113	6325	6621	6524	6582	6333	6435	6196	6347	6286	6105	6011	5941	5969	5897	6219	6336	6554	6558	6660	6698	6948	6972	7005	7061	6846	6630	6287	6073	5716	5885	5712	5864	6003
6366	6255	5911	5833	5650	5447	5400	5508	5579	5818	5739	5955	6006	6013	6181	6305	6214	6203	6312	6508	6333	6411	6345	6314	6306	6291	6378	5950	6083	5979	5940	6136	6325	6510	6510	6706	6650	6844	6937	7001	7030	6970	6622	6217	6102	5867	5716	5909	5737	5903
6121	6097	6016	5770	5642	5471	5322	5107	5316	5595	5819	5687	5997	5882	6039	6276	6108	6352	6135	6250	6073	6373	6287	6256	6173	6228	6156	6033	6158	6028	6151	6096	6234	6271	6315	6677	6682	6714	6704	7018	6858	6733	6562	6151	5834	5590	5702	5847	5923	6080
5957	5822	6187	5961	5608	5430	5432	5230	5187	5354	5593	5560	5637	6000	5846	6007	6068	6006	6098	5947	6264	6048	6048	6027	6014	5926	5851	6093	5961	6122	6075	6135	5957	6352	6184	6349	6387	6532	6578	6710	6522	6402	6204	5920	5761	5567	5481	5713	5998	6187
5900	5837	5797	5971	5743	5554	5314	5206	5172	5207	5166	5582	5561	5939	5788	5766	5980	5870	6011	5889	6048	6089	6137	6118	5934	5771	5697	5791	6000	6013	6159	6087	6142	6211	6329	6212	6282	6367	6253	6456	6210	6279	6013	5827	5516	5652	5596	5750	5979	6138
6094	5954	5601	5857	5932	5635	5363	5219	5459	5138	5449	5594	5663	5759	5910	5933	6075	6039	5948	5949	6158	6239	6196	6041	5859	5879	5875	5634	5870	6026	6189	5967	6196	6196	6221	6236	6150	6263	6192	6247	6330	6095	5928	5823	5738	5739	5709	5970	6174	6434
5783	6044	5840	5804	5971	5915	5469	5399	5508	5617	5643	5736	5865	5820	5915	6074	5901	5937	5987	6184	6307	6409	6378	6271	6038	5917	5795	5909	5912	5930	6116	6247	6188	6423	6469	6341	6326	6157	6155	6091	6037	5988	5902	5880	5849	5896	6047	6077	6303	6702
5346	5777	6064	5836	5676	6021	5790	5518	5402	5517	5616	5835	5859	5911	5872	5836	5867	6005	6041	6084	6279	6405	6347	6339	6008	6072	5779	5740	6034	6120	6146	6260	6331	6347	6251	6124	5978	6042	5828	5954	5871	6008	5888	5840	5844	5835	5999	6206	6303	6477
5213	5571	6106	5876	5705	5627	5855	5555	5334	5598	5748	5726	6000	5801	5800	5689	5736	5652	5690	5787	5980	5975	6110	6079	6057	6102	5737	5752	5837	6049	6210	6165	6370	6049	6193	5911	5776	5589	5687	5674	5867	5869	5871	5795	5972	6002	5949	6158	6187	6489
5315	5126	5547	6088	5920	5385	5908	5802	5250	5671	5719	5530	5740	5880	5687	5770	5525	5527	5624	5656	5954	6142	6167	6176	5982	5971	5934	6022	5998	6081	6126	6210	6055	6376	6112	5815	5715	5442	5351	5656	5656	5797	5802	6006	6134	6043	6102	6282	6297	6283
5743	5113	5342	6008	6029	5634	5648	5975	5870	5638	6146	5827	5907	6063	5840	5851	5823	5909	5852	5847	5953	6070	6212	6249	6215	6173	6451	6424	6356	6284	6229	6483	6433	6204	6183	5802	5760	5329	5505	5609	5822	5846	5884	6244	6049	6163	6397	6188	6194	6189
6032	5426	5170	5738	6208	5850	5626	6066	6133	5732	6232	6126	5812	5910	5856	5918	6092	6019	5977	6017	5994	6099	6395	6305	6098	6561	6553	6462	6547	6296	6467	6623	6615	6315	6054	5732	5575	5518	5379	5672	5644	5942	5853	6008	5950	5991	6229	6220	6121	5994
6307	6112	5343	5626	6282	6090	5770	6057	6370	6221	6266	6499	6231	6202	6041	6065	5960	5946	5877	6093	6206	6202	6544	6477	6478	6688	6606	6638	6552	6551	6587	6545	6453	6345	6125	5926	5609	5688	5656	5633	5760	5956	5857	6023	5982	6030	5981	6113	6157	6058
6583	6536	5867	5541	6020	6552	6050	5855	6499	6339	6309	6505	6165	6302	6173	6047	6184	5997	6071	6196	6339	6375	6617	6550	6394	6675	6476	6666	6808	6576	6664	6544	6331	6175	6129	6096	6001	5792	5757	6004	6045	5818	5900	5884	5907	6127	6291	6097	6328	6101
6594	6946	6519	5844	6096	6850	6650	6241	6824	6450	6255	6953	6334	6416	6419	6221	6412	6360	6565	6404	6763	6704	6563	6631	6890	6771	6753	6789	6770	6993	6944	6651	6425	6553	6217	6158	5917	6215	6050	6053	6037	6250	6226	6098	6182	6204	6337	6187	6140	6005
6608	7373	6971	6181	6481	7141	6987	6615	7004	6946	6340	6972	6743	6371	6902	6423	6829	6626	6435	6571	6827	6711	6696	7003	7067	6974	6950	6681	6817	6812	6659	6621	6491	6453	6303	6123	6018	6166	6256	6414	6491	6446	6360	6172	6354	6031	6150	6396	6157	5970
6438	7215	7296	6636	6423	7217	7359	6472	6840	6893	6359	6555	6575	6151	6640	6403	6625	6365	6393	6389	6601	6594	6620	6503	6670	6637	6728	6596	6537	6709	6489	6417	6375	5989	5914	6049	5980	6183	6198	6301	6482	6460	6297	6407	6293	6121	6140	6098	5832	5780
6006	6739	7382	6496	6064	6823	6960	6110	6416	6687	5965	6058	6309	6101	6380	6432	6486	6400	6140	6221	6392	6567	6445	6510	6470	6400	6539	6456	6258	6384	6239	6175	6008	5977	5704	5883	5836	5968	6200	6258	6412	6482	6289	6329	6110	6001	5984	5786	5813	5560
5793	6275	6777	5994	5518	6225	6502	5780	6045	6356	5578	5764	5969	5675	6208	5889	6141	6224	6189	6348	6327	6707	6523	6401	6335	6205	6319	6443	6206	6077	6150	6005	6026	5740	5605	5590	5932	5788	6049	6276	6225	6342	6362	6392	6098	6113	5900	5752	5619	5444
5579	6218	6417	5969	5459	6026	6052	5575	5720	6015	5473	5739	5926	5551	5988	5919	6038	6191	6038	6432	6335	6501	6442	6496	6416	6268	6360	6328	6221	6155	6152	5964	5784	5864	5687	5909	6165	6155	6268	6103	6236	6446	6187	6170	6218	5922	5703	5558	5573	5348
5534	6090	6378	5669	5314	6012	6140	5481	5670	6121	5305	5563	5689	5477	5821	5940	6064	6113	5911	6265	6116	6287	6360	6343	6276	6132	6191	6139	6139	5992	5992	5939	5663	5811	5781	6010	6341	6394	6374	6411	6150	6266	6335	6109	6134	5707	5679	5516	5505	5416
5384	5829	6050	5296	5304	5967	6174	5400	5526	5743	5274	5370	5440	5107	5635	5715	5999	6105	6195	6160	5991	6331	6129	6263	6290	6161	6302	6012	5951	6011	5814	5915	5861	5858	5925	6062	6265	6481	6400	6269	6337	6221	6109	5925	5847	5783	5605	5585	5579	5610
5276	5731	5623	4797	4878	5608	5837	5362	5612	5646	5141	5356	5455	5242	5711	5863	6034	6091	5974	6084	6052	6363	6258	6344	6297	6388	6219	6188	6214	6057	6008	5945	5894	5897	6058	6203	6451	6353	6336	6361	6222	5899	5828	5706	5624	5646	5570	5374	5696	5789
5277	5565	5255	4655	4733	5446	5664	5173	5690	5896	5391	5561	5439	5383	5966	5790	6164	6184	6056	6157	6094	6124	6203	6156	6254	6365	6308	6073	6049	5979	6072	5792	5992	6324	6190	6360	6453	6534	6404	6265	5869	5850	5837	5809	5585	5535	5495	5454	5621	5697
5559	5666	5363	4736	5124	5606	5560	5559	5850	5939	5495	5624	5718	5723	6104	6047	6335	6170	6106	5739	5978	6052	5926	6066	6275	6348	6349	6268	6190	5985	5954	5916	6034	6241	6419	6606	6337	6302	6309	6220	5971	5780	6045	5792	5718	5879	5573	5726	5657	5720
6077	5658	5290	5039	5552	5841	5423	5576	5999	6096	5932	6172	5750	5924	6456	6122	6581	6250	6433	5949	5799	5740	5945	5805	6209	6268	6485	6435	6299	5912	5909	6081	6190	6530	6511	6317	6409	6247	6060	5973	5792	5748	5798	5838	5942	5863	5780	5787	5861	5703
6332	5701	5174	5254	5783	5805	5438	5653	6294	6201	6108	6331	5985	6489	6557	6305	6373	6300	6373	6046	5869	5702	5803	5926	6257	6368	6470	6385	6200	6037	6165	6391	6376	6583	6519	6462	6129	6060	5855	5855	5783	5797	5647	5756	5709	5866	5710	5796	5791	5909
6275	5476	5153	5547	5728	5312	5390	5632	6036	5917	6266	6618	6114	6380	6425	6465	6644	6289	6459	6067	5826	5706	5721	5948	6098	6452	6396	6260	6004	6221	6294	6433	6430	6582	6711	6319	6023	5777	5971	5807	5866	5862	5682	5605	5589	5683	5676	5548	5809	5685
6027	5413	5498	5874	5791	5269	5457	5934	5959	5946	6294	6305	6191	6491	6262	6283	6198	6145	6333	6014	5933	5484	5777	5846	6035	6097	6080	5954	5888	5820	6057	6330	6317	6497	6438	6158	6011	5714	5701	5785	5774	5779	5627	5756	5582	5771	5697	5593	5612	5417
5722	5615	6055	6427	6071	5632	5919	5931	5751	6188	6361	6086	6186	6474	6009	6085	5996	6010	5984	5982	5859	5782	5792	5883	5978	6144	6264	5918	5728	5728	5818	6036	6079	6228	6175	6025	5886	5800	5621	5799	5680	5639	5740	5735	5752	5935	5851	5750	5608	5394
5500	5796	6101	6284	6218	5884	6259	6001	5724	6260	6308	6195	6475	6277	6275	6318	6005	6187	5914	6293	6061	6319	6138	6005	6067	6225	6194	6071	5983	5925	6054	6111	6218	6198	6115	5995	5917	5728	5756	5713	5617	5551	5851	5785	5869	6113	6007	5922	5966	5570
5770	6005	6022	5881	6052	6209	6490	6189	6178	6367	6530	6521	6756	6562	6434	6521	6194	6196	6149	6530	6355	6545	6235	6450	6303	6475	6483	6245	6141	6040	6156	6408	6399	6156	6235	5974	5882	5833	5959	6004	6020	5987	6099	6037	6046	6229	6157	6255	6159	5857
6329	5888	5822	5763	5980	6051	6150	6028	6293	6454	6387	6718	6582	6459	6701	6272	6249	6098	5911	6171	6354	6198	6011	6365	6158	6353	6230	5897	5989	5929	6050	6293	6274	6058	5945	5751	5715	5600	5742	6109	6205	6198	6320	6310	6218	6063	6078	5935	5890	5737
[truncated: 920 more columns]
