# Supplementary material for: Spatial Resolution and Refractive Index Contrast of Resonant Photonic Crystal Surfaces for Biosensing
Source: IEEE Photonics J. Author manuscript; Available in PMC 2015 Sep 7. (PMC4561521; doi:10.1109/JPHOT.2015.2435699)
Supplement: fig2_data [file NIHMS64775-supplement-fig2_data.gz › Volumes/graham/MacBook_backup/PhD_folder_2015_06_02/paper_improvements/IEEE_J_Photonics/final_files/data_files/fig2/0pc_p555f85/i6.csv]

6414	5613	5777	5810	5851	5883	5838	5923	5908	6041	6007	6164	6204	6184	6223	6083	5791	5573	5248	5324	5257	5248	5386	5657	6067	6147	6216	6147	6155	6024	5897	5596	5456	5432	5443	5622	5795	5858	5883	5765	5786	5969	5864	6102	6100	6296	6122	6283	6189	6250
6396	6375	6497	6344	6206	6213	6013	5821	6179	6284	6503	6464	6033	6080	5974	5948	5745	5375	5344	5303	5488	5516	5889	6131	6347	6386	6479	6223	6279	6100	5732	5745	5628	5643	5767	5794	5842	6000	5715	5745	5743	5739	6011	6168	6292	6378	6386	6226	6248	6318
6263	6467	6175	6160	5975	5820	5618	5602	5763	5955	5916	5973	5777	5702	5696	5537	5475	5321	5368	5448	5593	5823	6004	6432	6325	6378	6435	6016	5793	5828	5530	5600	5553	5661	5923	5806	5685	5517	5502	5695	5470	5763	5841	6031	6242	6246	6114	6174	6185	6306
6441	6174	5963	5820	5740	5532	5415	5542	5706	5492	5630	5492	5509	5292	5619	5465	5546	5493	5568	5662	5898	6069	6257	6443	6470	6236	6129	5677	5474	5431	5518	5461	5579	5825	5860	5917	5756	5621	5410	5556	5637	5888	5940	6119	6211	6303	6192	6183	6246	6366
6048	5747	5925	5813	5646	5420	5539	5354	5452	5492	5361	5159	5201	5272	5357	5497	5622	5884	6102	6128	6237	6546	6232	6493	6263	6077	5704	5459	5520	5404	5438	5613	5611	5818	5941	5815	5769	5496	5523	5657	5723	5966	6031	6056	5978	6226	6263	6476	6530	6610
6004	5828	5801	5752	5645	5643	5783	5431	5521	5370	5343	5256	5165	5416	5514	5715	5789	6399	6518	6537	6342	6366	6440	6315	6161	5920	5585	5403	5595	5573	5767	5769	6000	5975	6029	5587	5673	5384	5497	5676	6047	5960	6065	6049	6206	6300	6513	6809	6899	6727
5938	5766	5767	5935	5758	5741	5655	5806	5468	5456	5337	5300	5572	5816	5800	6013	6238	6617	6473	6602	6491	6421	6215	5885	5715	5647	5520	5437	5683	5912	5845	5987	6050	6116	5988	5671	5583	5503	5803	6086	6122	6130	6008	6092	5982	6435	6637	7030	7152	6672
6140	5903	6126	5982	5870	6026	6027	5875	5635	5876	5791	5821	6059	6118	6343	6462	6788	6862	6700	6691	6416	6242	5995	5891	5714	5770	5671	5915	5819	6232	6227	6332	6295	6085	5842	5640	5687	5727	5868	6061	6221	6210	6241	6050	6062	6263	6906	7082	6973	6809
6311	6081	6197	6114	6149	6220	6164	6335	6273	6268	6215	6553	6475	6270	6637	6663	6762	6704	6734	6610	6404	6018	5824	5783	5741	5619	5848	6166	6350	6459	6492	6559	6234	6091	5803	5789	5751	5748	5952	5906	6140	6271	6202	6024	6216	6417	6846	6987	7065	6689
6465	6329	6198	6380	6543	6602	6555	6713	7038	6862	6830	7008	7078	6974	6924	6859	6753	6651	6619	6298	6002	5888	5723	5752	5856	6083	6205	6626	6637	6576	6772	6539	6276	5912	5918	5874	5909	6035	6150	6146	6327	6383	6096	6040	6290	6562	6895	7040	6682	6691
6785	6425	6625	6663	6712	6839	6921	7130	7114	7072	7146	7258	7129	6955	6812	6659	6483	6218	5934	5812	5866	5609	5875	5894	5934	6168	6596	6902	6708	6566	6316	6404	6119	6061	6075	6005	6268	6270	6136	6171	6156	6400	6191	6147	6371	6638	6801	6659	6852	7033
6781	6375	6525	6555	6839	6811	6993	7100	7336	7127	7144	7050	6942	6698	6441	6229	6086	6012	5754	5821	5646	5829	5841	5949	6204	6347	6491	6523	6429	6335	6123	6104	6082	6088	6288	6192	6446	6370	6121	6198	6192	6354	6256	6486	6481	6601	6364	6535	6831	6961
6722	6429	6419	6530	6743	6672	6813	6844	6885	6901	7087	6773	6481	6190	6102	5848	5975	5826	5949	5911	5971	6063	6324	6249	6325	6312	6349	6198	6247	6219	5822	6059	5929	6171	6260	6350	6442	6267	6038	5835	5989	6151	6521	6529	6606	6548	6442	6478	6812	6987
6529	6306	6312	6189	6425	6574	6566	6675	6473	6587	6406	6279	6008	5798	5705	5848	5857	5789	5927	6230	6345	6324	6476	6188	6216	6013	5988	5988	5835	5780	5947	5837	6062	6222	6258	6342	6152	6001	5873	5704	5920	6141	6451	6438	6153	6171	6206	6268	6766	6993
5981	5886	6024	6023	5970	6377	6368	6405	6373	6287	6059	5917	5781	5696	5794	6044	6061	6181	6339	6414	6591	6596	6319	6222	6114	5888	5932	5840	5689	5746	5891	6053	6123	6183	6253	6117	5988	5887	5899	5911	5807	6191	6288	6310	6055	6097	6178	6503	6768	7159
5800	5808	5973	6005	6117	6461	6476	6449	6325	5910	5840	5680	5737	5822	5967	6073	6357	6290	6612	6618	6558	6377	6174	5978	5752	5677	5615	5726	5609	5809	5919	6088	6160	6321	6168	5888	5781	5831	5866	5837	5953	6067	6051	6169	6034	6159	6423	6397	6692	6894
6163	5886	5884	6219	6295	6506	6408	6348	6287	6004	5933	5850	5746	5957	6234	6435	6736	6665	6570	6502	6196	6001	5757	5698	5717	5558	5660	5542	5684	5898	5863	6066	6286	6112	5970	5988	5888	5983	6054	5977	6053	5851	5820	5993	6067	6106	6405	6515	6776	6435
6508	6132	6422	6444	6567	6407	6479	6479	6344	6348	6113	6001	6053	6256	6321	6570	6771	6709	6372	6468	6069	5913	5666	5536	5448	5516	5660	5982	6090	6114	6205	5920	5937	6030	5797	5830	6043	6062	6081	6061	5961	5943	5836	6074	6087	6328	6453	6546	6377	6155
6799	6673	6767	6602	6578	6772	6831	6482	6706	6707	6254	6191	6420	6242	6372	6626	6413	6352	6203	6207	5826	5620	5625	5471	5576	5761	5940	6241	6249	6290	6046	5817	5848	5881	5931	5881	6197	6337	6270	6121	5889	5605	5677	5947	6127	6421	6537	6495	6003	6336
6884	6799	6896	6851	6633	6721	6816	6724	6571	6519	6543	6291	6031	6160	6150	6247	6214	5989	5961	5863	5641	5638	5768	5755	5715	6053	6187	6397	6253	6148	5833	5810	5652	5845	6015	6257	6273	6511	6380	6136	5924	5760	5909	5950	6409	6436	6324	6149	5997	6195
6661	6732	6466	6399	6477	6463	6526	6471	6691	6367	6314	6091	6066	5872	5740	5776	5655	5798	5727	5938	5852	5887	5867	5973	6089	6119	6223	6016	6063	5706	5700	5716	5739	5947	6153	6338	6336	6262	6148	6030	6082	5962	5942	6231	6272	6368	6230	6204	6120	6411
6276	6194	6273	6170	6260	6126	6291	6143	6191	6239	6226	5985	5723	5595	5627	5324	5667	5676	5801	5988	6108	6105	6169	6285	6228	5986	5920	5927	5697	5881	5683	5739	5806	6000	5842	6061	6121	6058	5848	5870	6080	6102	6134	6241	6269	6095	6072	5997	6229	6510
5982	5934	5940	6037	5852	5902	5964	6115	6152	6172	6040	5817	5478	5417	5367	5585	5741	6009	6137	6329	6378	6479	6303	6158	5997	5860	5661	5599	5696	5623	5767	5794	5940	5826	5952	5883	5983	5895	6016	6081	6246	6238	6317	6063	5734	6129	5886	6173	6176	6375
5944	5800	5824	5946	5966	5843	6095	6095	5992	6283	5997	5995	5721	5652	5780	5820	5984	6233	6445	6560	6517	6438	6134	5836	5742	5678	5663	5524	5520	5782	5862	5999	6168	5880	5921	5571	5649	5912	6306	6446	6444	6374	6038	6020	5911	5940	6183	6162	6278	6377
5946	5876	6318	6213	6175	6091	6309	6337	6253	6479	6105	6064	5979	5999	6050	6223	6176	6379	6603	6510	6326	6092	5994	5777	5697	5685	5635	5778	5819	5942	6197	6140	6109	5776	5758	5516	5825	6120	6301	6673	6668	6403	6138	5955	6150	6073	6419	6440	6567	6233
6235	6533	6401	6606	6530	6556	6464	6591	6677	6542	6374	6494	6167	6226	6361	6277	6353	6392	6069	6084	6034	5737	5641	5643	5616	5832	5866	6028	5877	6062	5953	5993	5830	5734	5747	5837	6097	6198	6490	6523	6576	6306	6387	6333	6468	6445	6773	6514	6596	6246
6754	6686	6667	6805	6492	6738	6703	6739	6600	6612	6646	6512	6363	6323	6271	6024	5923	6002	5736	5801	5588	5653	5629	5502	6003	5995	6125	6222	6091	6136	5795	5741	5757	5817	5791	5973	6050	6446	6280	6378	6377	6433	6519	6508	6756	6581	6590	6381	6307	6178
6574	6704	6743	6657	6514	6555	6513	6226	6375	6127	6335	6337	6245	6121	6004	5953	5798	5723	5749	5659	5657	5963	5971	6069	6294	6276	6267	6080	6119	5890	5812	5828	5966	6182	6076	6292	6428	6149	6316	6323	6238	6412	6490	6702	6704	6508	6431	6094	6264	6268
6558	6264	6492	6181	6343	6136	5944	6044	5837	6033	6095	6008	6210	5953	5887	5905	5784	5734	5822	5826	6127	6129	6093	6161	6264	6266	6329	6130	5990	5873	5917	5913	6359	6359	6003	6332	6091	6196	6211	6093	6280	6620	6740	6769	6725	6552	6188	6001	6370	6363
6117	6262	6066	5996	6023	5925	5750	5786	5763	5678	5858	5904	6185	5805	5911	5780	5788	5859	5980	5991	6182	6183	6060	6103	5964	6125	6167	6085	5934	5933	6043	6069	6365	6450	6254	6136	6218	5987	5925	6267	6489	6728	6657	6834	6439	6470	6163	6248	6526	6431
6198	6012	5972	6119	5813	5912	5674	5649	5763	5820	5887	6094	6056	6043	6008	5975	6009	5952	6253	6009	6085	6088	5999	5991	5696	5730	5901	6071	6055	6026	5809	6018	6114	6002	5779	5798	5852	5709	6012	6222	6272	6507	6387	6220	6084	6152	6062	6141	6237	6157
6433	6312	6207	6196	5991	5681	5700	5688	5646	5849	5929	5890	6222	6177	6183	6067	6042	6026	6050	6163	5944	5861	5584	5691	5789	5788	5988	5972	6007	5884	5940	5781	5633	5636	5573	5589	5671	5813	5916	6166	6309	6081	5862	5906	5968	6278	6263	6165	5934	5722
6803	6719	6657	6515	6277	6122	5888	5947	5855	5851	5836	6055	6292	6146	6012	5996	6045	5914	5916	5850	5854	5677	5757	5684	5675	5785	6218	6156	6103	5967	5946	5518	5678	5630	5621	5812	5781	5862	6130	6025	5903	5813	5875	6277	6197	6365	6120	6025	5611	5327
6873	6712	6754	6336	6351	6282	6013	5853	5934	5968	5800	5909	5989	5859	5949	5915	5669	5681	5988	5666	5717	5639	5729	5802	6106	6066	6104	6159	6233	5919	5775	5407	5528	5685	5775	5788	6017	5951	5644	5960	5796	5986	6063	6234	6342	6109	5858	5683	5357	5726
6675	6634	6353	6312	6192	6010	5964	5657	5605	5529	5662	5686	5821	5724	5714	5751	5744	5882	5689	5758	5896	5871	5889	5907	5848	6039	5975	5988	5995	5751	5627	5659	5661	5883	6033	5904	5924	5855	5738	5914	5947	6277	6339	6516	6097	5973	5630	5720	5655	5799
6475	6107	5957	5904	5959	5766	5597	5545	5373	5451	5482	5646	5593	5652	5752	5849	6053	6017	6116	6102	6042	6174	6043	5989	5932	5739	5717	5756	5821	5944	5856	5765	5980	6023	6012	5937	5787	5680	5810	6150	6329	6520	6335	6169	6147	5863	5777	5692	5966	5939
6158	6019	6224	6060	5838	5840	5719	5674	5490	5589	5615	5712	5703	5857	5945	5963	6073	6137	6093	6153	6057	6106	6010	5890	5691	5622	5806	6088	6141	6252	6075	6037	6099	5994	6033	5864	5880	6012	6150	6333	6496	6329	6157	6235	5977	6096	5975	6175	5996	6134
6426	6204	6276	6250	6332	6161	6053	6180	6210	5767	5983	6006	6033	5793	5982	5848	5953	6001	6021	6161	6075	5865	5756	5782	5758	5978	6090	6279	6556	6555	6439	6300	6188	6126	6229	6123	5990	6221	6370	6511	6285	6451	6166	6102	6224	6299	6285	6243	6354	6021
6414	6509	6540	6563	6483	6440	6440	6298	6150	6278	6088	5944	5652	5886	5748	5899	5768	5732	5956	6117	5926	5919	5952	6127	6101	6065	6234	6439	6493	6552	6367	6319	6200	6251	6185	6274	6464	6225	6329	6161	6320	6359	6313	6421	6250	6557	6471	6439	6025	6219
6818	6616	6710	6591	6604	6609	6380	6155	6157	6059	5939	5713	5649	5493	5539	5615	5635	5800	6107	6088	6103	6248	6291	6530	6304	6380	6138	6318	6242	6327	6352	6472	6283	6373	6332	6484	6408	6218	6212	6208	6218	6224	6139	6358	6303	6257	6063	6041	6129	6130
6636	6674	6622	6531	6355	6307	6044	6019	6012	5880	5813	5798	5670	5480	5671	5798	5904	5917	6022	6222	6379	6398	6360	6283	6321	6398	6235	6347	6337	6486	6438	6569	6529	6497	6458	6449	6338	6473	6230	6421	6270	6345	6384	6390	6167	5948	5982	5884	6262	6574
6701	6737	6542	6369	6252	6189	5967	5989	6040	6121	6181	5852	5949	5784	5950	6014	5987	6212	6450	6295	6256	6488	6541	6380	6418	6258	6335	6250	6716	6707	6738	6689	6598	6522	6443	6379	6278	6205	6439	6313	6527	6405	6309	6099	5976	5801	6000	6219	6195	6192
6715	6642	6290	6299	6208	6065	6050	6108	6284	6335	6324	6286	6169	6031	5810	6054	6087	6148	6109	6304	6282	6450	6699	6446	6321	6304	6309	6359	6689	6565	6632	6401	6485	6295	6165	6426	6312	6306	6382	6336	6342	6222	6132	5915	5813	5834	6142	6105	6195	6002
6990	6715	6673	6290	6299	6205	6409	6473	6621	6515	6420	6347	6303	6114	5954	5986	5911	6058	6129	6175	6186	6563	6361	6637	6490	6368	6469	6584	6589	6457	6224	6187	5863	6121	6067	6397	6180	6475	6385	6012	6136	5853	5834	5790	5862	5861	5953	5852	5799	5626
7019	6745	6568	6257	6230	6233	6430	6617	6519	6561	6581	6522	6234	5964	5984	5845	5866	6099	5970	6178	6401	6803	6709	6824	6634	6624	6472	6379	6390	6121	5953	5774	5863	5870	5985	6192	6227	6225	6014	5811	5789	5797	5946	5948	6062	5860	5735	5473	5445	5568
6838	6601	6420	6431	6193	6296	6341	6325	6601	6584	6349	6340	6114	6141	5966	5955	5947	6069	6144	6309	6618	6714	6762	6786	6657	6349	6383	6264	6064	6054	5949	5943	5799	6039	5932	5839	5972	5981	5651	5808	5894	6045	5962	6020	5875	5584	5302	5363	5560	5927
6701	6632	6343	6262	6287	6291	6134	6431	6429	6758	6483	6407	6387	6317	6263	6208	5880	6046	6174	6497	6614	6788	6501	6343	6355	6144	6326	6046	6176	6021	5925	5739	5885	5725	5651	5634	5588	5610	5778	5849	6013	6078	6017	5811	5549	5596	5319	5745	5768	5974
6765	6622	6420	6413	6219	6334	6352	6500	6471	6683	6661	6700	6602	6522	6354	6228	6269	6042	6220	6184	6427	6561	6162	6152	6183	6108	6258	6204	6115	6015	5885	5676	5422	5347	5259	5409	5569	5725	5814	5848	5796	5668	5616	5439	5478	5539	5796	5851	5806	5465
6867	6858	6713	6495	6266	6546	6354	6679	6737	6841	6699	6599	6379	6340	6296	6207	6072	5830	5929	6061	6083	6123	6110	6359	6336	6385	6264	6344	6292	6036	5717	5412	5209	5230	5251	5549	5808	5894	5644	5690	5533	5406	5443	5550	5901	5895	6017	5592	5542	5364
6886	6719	6724	6462	6543	6464	6581	6614	6634	6519	6573	6304	6173	6121	6076	5921	5679	5667	5916	5893	6137	6380	6130	6351	6171	6402	6199	6105	6159	5657	5442	5358	5540	5471	5707	5782	5901	5752	5519	5267	5462	5510	5662	5899	6120	6067	5837	5521	5469	5751
6762	6372	6364	6500	6374	6513	6529	6228	6432	6418	6288	6142	6105	6070	5991	5855	5772	5721	5990	6067	6409	6270	6271	6078	5964	6045	5822	5920	5665	5642	5584	5687	5730	5791	5703	5770	5724	5480	5272	5343	5511	5760	6044	5980	5900	5998	5670	5751	5874	6252
6504	6514	6473	6445	6311	6277	6399	6398	6571	6390	6210	6214	6251	6072	5872	6120	5989	6016	6138	6175	6104	6161	6043	5718	5646	5808	5865	5896	5830	5891	5803	5862	5782	5788	5596	5505	5396	5389	5601	5781	5714	5982	5847	5883	5773	5945	5929	6147	6147	6102
6790	6616	6863	6760	6531	6719	6512	6436	6461	6523	6329	6347	6188	6151	6025	5961	6009	5996	5999	6059	5790	5733	5790	5838	5824	5837	6198	5872	6142	5973	5892	6007	5585	5440	5522	5618	5753	5781	5998	5734	5809	5715	5802	5920	5865	6035	6173	6100	6109	5829
7022	6811	6926	6881	6527	6461	6275	6446	6379	6244	6309	6189	5985	6002	5934	5795	5857	5947	5802	5855	5889	5865	5912	5934	5928	6077	6085	6201	5927	5739	5657	5808	5409	5657	5888	5944	6086	6111	5902	5756	5629	5787	6025	6049	6171	6220	6236	6166	5726	6043
6735	6977	6712	6470	6410	6256	6173	6076	5900	5944	6026	6037	6034	6012	5870	5918	5842	5977	6201	6191	6165	5904	6076	6024	6120	5877	5855	5806	5905	5826	5681	5810	5624	5905	6023	6074	6159	5908	5763	5864	5661	6048	6082	6277	6445	6168	6012	6007	6016	6140
6595	6464	6711	6385	6069	6090	5952	5957	6020	6067	6162	6224	6221	6093	6059	5977	6200	6302	6608	6455	6186	6040	5820	5804	5560	5803	5664	5847	5668	5981	5938	5880	5831	5852	5873	5926	5920	5619	5758	5907	6300	6313	6272	6254	6175	6091	6351	6125	6185	6176
6442	6561	6623	6463	6217	6054	5965	5981	6201	6398	6367	6266	6287	6242	6285	6067	6228	6517	6535	6351	6022	5795	5584	5748	5847	5894	5780	6060	6170	6172	6153	5803	5740	5879	5587	5911	5978	6052	6068	6547	6246	6234	6301	6140	6058	6249	6386	6312	6198	6149
6690	6694	6672	6524	6229	5995	5971	6162	6132	6288	6362	6032	6236	6028	6056	5964	6041	6189	6294	6408	6301	5999	6024	5983	6060	6057	6066	6237	6280	6113	5941	5662	5576	5766	5725	6164	6232	6249	6284	6409	6172	6198	6195	6469	6609	6463	6257	6351	6174	5975
6673	6524	6275	6123	5860	6034	5828	6006	6021	6054	6290	6091	6028	5894	6026	6097	6126	6305	6487	6497	6477	6314	6232	6261	6351	6276	6036	6069	6119	6036	5931	5736	5782	6002	5937	5974	6087	6319	6299	6164	6116	6161	6425	6632	6751	6691	6463	6164	6102	6205
6471	6425	6056	5899	5869	5784	5869	5768	5899	6088	6176	6034	6097	6105	6043	6289	6444	6706	6682	6650	6528	6301	6302	6310	6275	6195	6073	6227	6078	6012	5910	5998	5980	6042	6017	5970	6104	6094	6209	6134	6261	6360	6617	6433	6553	6441	6239	6400	6527	6259
6540	6340	6131	5814	5899	5826	5917	5955	5919	6141	6339	6304	6174	6277	6225	6447	6686	6696	6659	6511	6382	6250	6168	6110	6149	6295	6409	6549	6243	6308	6092	6013	5932	5890	5989	5984	6180	6407	6448	6419	6357	6417	6354	6180	6335	6291	6330	6453	6236	6199
6736	6417	6366	6011	5863	5936	5979	5962	6177	6128	6286	6386	6367	6265	6459	6481	6439	6296	6365	6313	6470	6284	6321	6295	6360	6357	6582	6562	6461	6234	6198	6005	5915	5938	6078	6125	6291	6585	6429	6264	6195	6158	6151	6224	6357	6351	6347	6299	6116	5965
6422	6447	6153	6005	5998	5974	6098	5948	5903	6044	6190	6275	6279	6297	6395	6371	6386	6593	6625	6529	6539	6528	6346	6345	6414	6408	6508	6556	6331	6300	6280	5939	6256	6136	6268	6130	6388	6354	6445	6107	6079	6149	6388	6331	6462	6296	6219	6107	6137	6034
6676	6486	6246	5997	5913	5866	5774	6024	5953	6103	6058	6280	6339	6419	6423	6663	6603	6674	6849	6863	6574	6466	6479	6224	6382	6445	6587	6514	6448	6430	6455	6343	6436	6289	6354	6204	6292	6137	6164	6266	6281	6390	6568	6357	6468	6246	6126	6072	6276	6110
6596	6423	6434	6134	6070	5976	5858	6114	6058	6184	6131	6352	6415	6574	6689	6706	6771	6854	6926	6772	6495	6329	6255	6106	6253	6306	6544	6760	6686	6585	6604	6691	6418	6272	6124	6115	6096	6189	6261	6517	6427	6422	6571	6381	6327	6300	6242	6381	6318	6139
6779	6671	6666	6545	6341	6115	6086	6118	6065	5995	6188	6259	6424	6624	6618	6842	6530	6811	7023	6581	6768	6431	6376	6195	6315	6441	6720	6556	6463	6750	6579	6516	6470	6423	6492	6335	6487	6427	6364	6483	6217	6413	6418	6411	6331	6339	6484	6384	6299	6140
6716	6456	6506	6631	6371	6053	5895	6161	6112	6040	6005	6360	6200	6405	6590	6527	6701	6865	6966	6892	6718	6633	6428	6473	6517	6481	6620	6606	6674	6462	6653	6590	6707	6561	6509	6493	6650	6507	6350	6328	6457	6510	6577	6669	6383	6314	6376	6287	6364	6287
6563	6417	6318	6163	6316	6054	6086	6175	6024	6141	6204	6164	6354	6296	6483	6569	7011	7144	7017	7067	6822	6428	6625	6477	6348	6417	6380	6418	6516	6676	6730	6910	6672	6894	6753	6829	6501	6507	6491	6605	6575	6817	6605	6755	6615	6440	6482	6315	6567	6289
6389	6601	6377	6087	6232	5989	6038	6134	6284	6390	6112	6156	6145	6386	6432	6753	6822	6996	7047	6978	6584	6415	6391	6327	6507	6222	6360	6543	6695	6489	6794	6862	6773	6742	6831	6810	6684	6623	6652	6821	6776	6797	6812	6588	6573	6275	6585	6629	6493	6575
6617	6482	6219	6222	6044	6075	6120	6148	6358	6412	6218	6011	6113	6202	6187	6509	6728	6904	6819	6693	6699	6617	6435	6459	6345	6454	6398	6727	6699	6467	6660	6879	6730	6700	6776	6799	6830	6794	6775	6870	6767	6801	6647	6712	6440	6834	6702	6785	6594	6480
6386	6244	6144	5929	5946	6027	6088	6099	6217	6120	5963	5923	5926	6154	6269	6484	6789	6922	6937	6745	6657	6751	6528	6506	6566	6493	6376	6454	6431	6333	6353	6428	6673	6587	6801	6708	6927	6841	6841	6791	6824	6830	6691	6775	6627	6845	6821	6840	6817	6686
6351	6058	5917	5597	5721	5781	6118	6080	6122	6110	6057	5951	5944	6149	6369	6544	6854	6957	6919	6871	6711	6451	6542	6449	6295	6391	6383	6675	6448	6472	6395	6426	6628	6724	6689	6631	6689	6695	6826	6869	7122	6691	6837	6621	6809	6924	6928	6787	6902	6787
6173	5986	5740	5623	5885	5958	6211	6202	6279	6332	6122	5787	5835	6259	6325	6555	6662	6863	6882	6516	6494	6554	6380	6312	6475	6492	6649	6660	6519	6542	6441	6663	6550	6540	6481	6821	6638	6555	6588	6718	6961	6844	6617	6821	6844	6869	6981	6898	6728	7062
6080	5933	5751	5632	5741	5948	6018	6358	6270	6308	6134	6067	6028	6265	6343	6641	6521	6743	6735	6828	6681	6395	6444	6552	6456	6463	6604	6449	6285	6499	6373	6350	6417	6490	6530	6547	6588	6508	6632	6533	6836	6765	6754	6914	6795	6864	6870	6645	6977	6845
5998	5762	5677	5762	5681	5949	6279	6169	6294	6403	6075	5937	5996	6130	6281	6519	6549	6607	6690	6700	6703	6507	6544	6399	6377	6447	6388	6344	6314	6357	6317	6478	6508	6567	6556	6668	6502	6459	6445	6476	6654	6764	6610	6681	6599	6657	6740	6891	6786	6845
6020	5707	5636	5476	5785	6002	6326	6403	6292	6275	5936	5878	6136	6336	6549	6724	6783	6816	6847	6872	6523	6601	6380	6351	6261	6371	6224	6187	6264	6435	6230	6607	6664	6535	6388	6461	6166	6337	6564	6436	6636	6566	6385	6574	6589	6524	6453	6641	6776	6898
5985	5791	5604	5719	5783	6007	6387	6359	6311	6406	6228	6188	6186	6492	6581	6591	6917	6675	6686	6588	6604	6323	6304	6211	6223	6213	6066	6172	6231	6441	6331	6512	6419	6309	6518	6299	6323	6197	6315	6433	6462	6403	6149	6160	6084	6358	6356	6537	6640	6965
6115	5868	5950	5932	5963	6317	6424	6520	6531	6414	6165	6255	6353	6497	6549	6840	6736	6680	6478	6691	6506	6455	6506	6267	6377	6224	6158	6079	6393	6063	6142	6252	6344	6402	6230	6100	6319	6278	6378	6362	6290	6105	5954	5734	6180	6201	6207	6581	6637	6615
5959	5884	5904	5934	6172	6385	6566	6613	6549	6513	6233	6292	6417	6781	6803	6920	6791	6643	6531	6502	6710	6591	6511	6374	6263	6207	5952	6027	6091	6027	5919	6091	6076	6093	6089	5966	6191	6165	6086	6078	6016	5985	5776	5847	5925	5908	6213	6170	6366	6299
5668	5972	5904	6011	6327	6420	6588	6618	6540	6476	6486	6454	6447	6866	7033	6783	6772	6778	6768	6711	6582	6789	6587	6192	5990	6022	5953	5803	5689	5941	5969	5891	6056	5984	5909	5889	5957	5952	5748	5825	5930	5884	5720	5792	5659	5677	5901	6127	6193	6182
5891	6105	6003	6048	6441	6558	6637	6647	6735	6788	6881	6634	6838	6937	6927	7053	6675	6723	6430	6685	6704	6666	6327	6374	6138	5883	5919	5774	5840	6050	6066	6098	5917	5657	5798	5749	5846	5682	5712	5674	5900	5705	5570	5517	5519	5598	5694	5997	6007	6134
5925	6237	6092	6332	6519	6671	6769	6797	6744	6887	6841	6998	6855	6866	6626	6744	6632	6549	6539	6665	6555	6574	6428	6199	6060	5908	5933	5836	5838	5868	6129	5958	5708	5613	5609	5631	5610	5609	5481	5371	5512	5442	5430	5265	5566	5708	5687	5874	5810	6165
5758	6177	6131	6325	6532	6529	6727	6800	6782	6861	6859	6867	7001	6882	7013	6787	6455	6507	6464	6431	6472	6554	6274	6035	6028	5694	5686	5608	5695	5889	5851	5679	5549	5331	5403	5384	5498	5322	5269	5146	5190	5157	5288	5233	5403	5450	5573	5594	5852	5896
6010	6110	6203	6428	6487	6553	6632	6619	6607	6905	6938	6701	7066	6822	6990	6763	6646	6420	6270	6276	6341	6203	6295	6042	5794	5700	5503	5587	5803	5766	5767	5638	5332	5445	5227	4967	5103	5039	4940	5148	5044	5114	5168	5005	5111	5226	5399	5763	5758	5860
6000	6236	6175	6377	6609	6741	6650	6612	6688	6864	6841	7063	6891	7024	6854	6675	6471	6295	6167	6217	6307	6149	6126	5772	5600	5521	5549	5508	5447	5746	5540	5413	5385	5303	5222	4970	4816	4774	4982	4929	5103	4902	5001	4837	5220	5149	5300	5561	5852	5688
5985	6208	6391	6530	6721	6782	6594	6532	6617	6487	6817	6594	6785	6793	6586	6419	6285	6033	6157	6186	6108	5960	5941	5761	5383	5319	5255	5366	5509	5600	5494	5293	5212	5073	4962	4935	4765	4890	4795	4859	4750	4842	4844	4918	5043	5111	5364	5401	5646	5498
6124	6336	6549	6907	6949	6951	6543	6532	6543	6548	6533	6463	6542	6509	6469	6226	6070	5928	5990	6077	6010	5771	5687	5355	5167	5065	5124	5132	5270	5256	5232	5213	5237	5112	5035	4841	4664	4724	4706	4622	4773	4636	4868	4730	4930	5188	5048	5252	5322	5291
6101	6453	6896	7004	6959	6840	6665	6578	6496	6540	6617	6610	6385	6344	6325	6058	5919	5839	5913	5749	5771	5554	5224	5138	4844	4960	4889	5074	4959	5049	5050	5101	5022	5007	4916	4841	4775	4807	4494	4695	4683	4835	4602	4777	4798	4899	4904	4997	5110	5098
6373	6626	6818	6986	6840	6776	6449	6481	6439	6677	6583	6465	6241	6044	5886	5843	5699	5685	5501	5585	5546	5361	5172	4911	4853	4684	4608	4726	4936	5033	4972	5052	5056	4925	4767	4749	4576	4845	4626	4544	4798	4654	4827	4789	4761	4767	4734	4881	4858	5022
6591	6690	7251	7065	7036	7026	6640	6607	6628	6777	6663	6366	6202	6108	5860	5667	5456	5428	5648	5294	5317	5335	5016	4938	4764	4720	4672	4791	4874	4906	4953	4817	4785	4613	4720	4682	4562	4599	4506	4706	4738	4857	4725	4844	4676	4612	4528	4731	4777	4748
6853	6918	7059	7110	6980	6851	6745	6631	6698	6832	6402	6350	6029	5776	5621	5376	5472	5362	5404	5278	5236	5178	4954	4885	4901	4822	4726	4891	4735	4928	4804	4741	4716	4686	4496	4688	4669	4612	4557	4309	4756	4897	4803	4914	4643	4656	4552	4559	4660	4516
7038	7126	7173	7229	7189	6849	6706	6653	6719	6729	6422	6233	5910	5751	5605	5517	5332	5245	5129	5238	5238	4923	5010	4783	4966	4666	4710	4849	4884	4808	4732	4760	4669	4596	4712	4600	4620	4543	4508	4520	4725	4865	4859	4796	4685	4504	4550	4541	4547	4567
7132	7239	7346	7100	7014	6882	6602	6765	6788	6779	6625	6296	5956	5701	5423	5198	5202	5095	5180	5180	4997	4984	4873	4840	4693	4795	4789	4789	4830	4940	4877	4687	4540	4573	4755	4651	4481	4529	4619	4532	4747	4837	4905	4672	4699	4693	4516	4479	4413	4477
7224	7173	7368	7467	7193	6948	7037	6865	7018	6826	6783	6300	5940	5739	5285	5187	5234	5207	5126	5086	5054	4834	4701	4681	4765	4704	4793	4848	5004	4937	4820	4688	4813	4649	4851	4768	4709	4486	4738	4730	4955	4829	4871	4875	4768	4534	4641	4544	4502	4490
7404	7371	7589	7510	7320	7131	7073	6996	6828	6786	6764	6272	5799	5470	5321	5222	5226	5183	5113	5062	4930	4723	4594	4604	4594	4777	4907	4994	4971	4949	4829	4902	4909	5027	4980	4883	4776	4857	4742	4901	4973	4984	4895	4865	4746	4713	4599	4577	4441	4442
7339	7641	7762	7715	7434	7455	7156	6991	6924	6796	6631	6253	5818	5651	5444	5446	5302	5255	5117	5064	4718	4703	4549	4517	4662	4866	5006	5029	5131	5015	4855	4965	5043	5077	5136	5065	4951	4978	5068	4981	5125	5094	4916	5001	4906	4717	4673	4539	4626	4472
7580	7667	7607	7575	7539	7448	7445	7112	7110	6970	6489	6310	5718	5521	5355	5438	5393	5147	5157	4854	4773	4579	4588	4600	4691	4863	5136	4980	4944	4783	4898	5026	5022	5097	5102	5241	5166	5251	5252	5353	5439	5473	5254	4977	4970	4864	4873	4708	4612	4681
7670	7696	7641	7587	7535	7537	7704	7197	7161	6773	6295	5978	5677	5402	5382	5494	5297	5113	5130	4969	4684	4543	4469	4515	4679	4982	5019	4944	4868	4838	4998	5298	5020	5126	5330	5185	5349	5485	5506	5493	5535	5400	5390	5034	5038	4854	4934	4924	4715	4694
7731	7716	7673	7864	7614	7599	7498	7256	7082	6893	6119	5755	5758	5563	5406	5598	5366	5343	5077	4885	4684	4562	4528	4674	4709	4812	4868	4988	4937	5103	5207	5292	5137	5538	5465	5433	5496	5524	5380	5629	5457	5594	5311	5170	5242	4976	4858	4756	4732	4791
7844	7809	7860	7852	7887	7580	7520	7412	7100	6524	6158	5890	5686	5502	5502	5324	5254	5159	5069	4843	4471	4676	4601	4664	4915	4932	4994	5010	5093	5244	5350	5335	5404	5462	5469	5401	5570	5633	5833	5755	5710	5642	5459	5307	5274	5060	5155	4857	4843	4762
8034	7954	8032	8021	7743	7702	7418	7339	6857	6684	5961	5804	5643	5436	5498	5434	5190	5104	5116	4767	4674	4603	4747	4788	4904	5102	5237	5062	5021	5118	5249	5461	5353	5379	5601	5497	5417	5372	5532	5682	5639	5650	5502	5174	5332	5069	5138	5092	4908	4985
8226	8203	8206	8034	7727	7507	7385	7189	7076	6548	6167	5916	5541	5418	5305	5242	5147	4986	4802	4703	4639	4553	4717	4716	4829	5095	5086	5147	5192	5194	5368	5483	5697	5583	5565	5399	5483	5542	5694	5552	5601	5502	5419	5440	5311	5282	5229	5224	5003	5043
8447	8339	8272	8133	7935	7759	7424	7197	6716	6453	5951	5663	5456	5276	5172	5095	4783	4657	4687	4666	4524	4556	4608	4733	5023	5034	5153	5184	5363	5423	5564	5655	5662	5558	5622	5528	5566	5625	5747	5583	5727	5386	5478	5438	5226	5414	5426	5384	5182	5143
8537	8530	8313	8103	7950	7687	7309	6835	6578	6290	5751	5739	5493	5387	5110	4809	4674	4774	4636	4456	4551	4532	4686	4799	4828	5088	5194	5291	5354	5591	5775	5670	5769	5545	5689	5707	5569	5575	5788	5685	5559	5459	5436	5383	5284	5418	5503	5338	5147	5151
8440	8433	8516	8413	8017	7529	7120	6726	6420	6131	5832	5471	5438	5259	4995	4771	4765	4664	4629	4608	4485	4629	4765	4836	5037	5045	5118	5334	5603	5718	5907	5635	5663	5616	5690	5817	5615	5776	5804	5622	5680	5595	5582	5638	5596	5583	5538	5403	5217	4975
8745	8603	8708	8404	8138	7541	7161	6730	6433	6111	5911	5426	5321	5238	4842	4721	4714	4631	4544	4460	4559	4621	4775	4950	4922	5072	5227	5426	5606	5539	5595	5678	5492	5667	5680	5726	5769	5836	5977	5835	6014	5666	5761	5649	5810	5560	5640	5358	5224	5120
8708	8450	8778	8176	8047	7455	7281	6827	6611	6095	5778	5378	5374	5044	4812	4755	4596	4553	4514	4584	4569	4702	4882	4940	4929	5207	5173	5396	5554	5476	5508	5377	5581	5574	5570	5635	5906	5815	6020	5912	5790	5976	5933	5679	5777	5727	5527	5550	5246	5219
8701	8762	8575	8312	7934	7536	7323	6859	6635	6052	5650	5499	5309	5143	4936	4790	4631	4536	4566	4524	4602	4907	4983	5056	5227	5167	5268	5486	5687	5501	5618	5451	5446	5410	5653	5827	6002	5972	6144	5828	6071	6171	5850	5682	5848	5629	5530	5298	5191	5152
8888	8803	8708	8347	7996	7549	7326	7013	6513	6209	5777	5568	5305	5062	4855	4781	4768	4756	4584	4582	4911	4961	4985	5074	5388	5382	5450	5490	5524	5588	5688	5318	5410	5324	5521	5727	5965	6013	5984	5796	5711	5993	5872	5859	5668	5499	5382	5274	5018	5186
9135	8690	8462	8255	8158	7638	7262	7068	6687	6440	5876	5558	5283	5172	4915	4776	4876	4699	4772	4878	5005	5142	5125	5190	5328	5495	5603	5790	5705	5547	5485	5343	5337	5655	5748	5902	5910	6006	5983	5887	5895	5934	5875	5846	5707	5598	5503	5297	5236	5229
9107	8862	8571	8283	7860	7653	7579	7188	6680	6418	5998	5779	5442	5259	5078	4855	4869	4867	4794	5090	5130	5171	5182	5210	5393	5506	5668	5794	5633	5573	5456	5479	5525	5687	5796	5919	5890	6089	5834	5860	5679	5928	5841	5918	5688	5618	5517	5540	5269	5215
9091	8710	8595	8319	8148	7590	7434	7033	6912	6394	6075	5828	5543	5248	5207	5048	4881	4862	4938	5136	5163	5103	5223	5142	5170	5314	5395	5727	5634	5585	5352	5507	5548	5813	5935	6019	5838	5907	5769	5817	5841	5869	5797	5855	5736	5704	5534	5617	5265	5221
8872	8936	8885	8339	8242	7852	7389	7102	6990	6431	6196	5898	5539	5273	5067	5008	5057	4875	4817	5078	5065	4752	5256	5137	5173	5230	5301	5311	5484	5260	5423	5317	5450	5786	5917	5934	6067	5967	5867	5954	5854	5695	5701	5770	5828	5606	5415	5299	5330	5180
8921	8967	8789	8674	8223	7968	7427	7175	6817	6541	5983	5927	5545	5076	5063	5003	4938	4926	4826	4879	4743	4821	4870	5090	5146	5148	4993	5232	5202	5130	5257	5322	5586	5751	5872	5887	6095	5850	5868	5645	5576	5501	5585	5562	5583	5555	5360	5288	5180	5238
8871	9018	8878	8763	8113	7732	7488	7083	6811	6484	6132	5882	5574	5141	4983	4890	4824	4701	4820	4807	4804	4747	4731	4855	5001	5084	4969	4841	4901	4962	4944	5120	5543	5809	5814	5891	5899	5829	5668	5640	5562	5540	5640	5603	5480	5422	5249	5378	5177	5083
8945	8990	8886	8575	8500	8040	7733	7524	6950	6607	6143	5799	5372	5207	5021	4887	4824	4766	4687	4602	4623	4518	4705	4747	4830	4872	4820	4815	4946	4960	4846	5239	5393	5546	5873	5672	5713	5559	5501	5682	5594	5488	5690	5522	5553	5380	5490	5103	5172	4892
9222	9070	8911	8748	8437	8193	7728	7562	7147	6683	6034	5717	5387	5428	4966	5028	4866	4615	4501	4527	4571	4604	4574	4737	4724	4935	4849	4867	4914	5016	5066	5195	5334	5463	5710	5657	5550	5366	5445	5531	5415	5650	5427	5404	5199	5266	5243	5153	4902	4902
9341	9300	9145	9013	8631	8197	7589	7302	6896	6652	6159	5839	5567	5385	5370	4856	4703	4599	4610	4336	4359	4431	4773	4746	4654	4660	4792	4759	5083	4893	4987	5226	5327	5392	5628	5562	5522	5433	5572	5432	5257	5247	5322	5293	5167	5205	5064	5089	4985	4891
9465	9569	9068	9103	8624	8323	7795	7444	7104	6463	6228	5895	5667	5430	5233	5128	4858	4531	4301	4434	4398	4613	4636	4764	4700	4672	4830	4789	4931	4819	4993	5140	5365	5462	5539	5431	5350	5409	5340	5273	5297	5106	5215	5197	5142	5030	5076	4880	4968	4829
9483	9372	9226	8966	8653	8491	7894	7676	7083	6575	6337	6086	5831	5579	5368	5239	5019	4675	4670	4523	4612	4634	4841	4631	4730	4632	4712	4788	4870	4885	5007	5071	5199	5327	5130	5097	5150	5356	5166	5140	5156	5139	5097	5166	5038	5194	4983	4885	4796	4675
8919	9085	9132	8880	8767	8350	8077	7589	7312	6663	6369	6196	5888	5787	5422	5317	4993	4819	4511	4657	4776	4672	4713	4616	4700	4717	4788	4740	4731	4830	4845	4907	5096	5072	5065	5059	4920	5075	5046	5095	5209	4982	5214	5113	5163	5245	5106	4816	4790	4600
8844	8895	8643	8538	8570	8203	7762	7563	7282	6782	6517	6391	6043	5745	5614	5324	5059	5045	4855	4720	4623	4724	4627	4833	4696	4771	4786	4738	4708	4744	4889	4858	4871	4989	4972	4943	4903	4932	4942	5029	5165	5273	5231	5221	5032	5115	5023	4894	4658	4571
8742	8830	8804	8322	8285	7885	7692	7597	7353	7093	6822	6664	6266	5905	5659	5280	4986	5042	4742	4755	4751	4703	4708	4684	4625	4604	4631	4811	4797	4710	4882	4963	4891	4845	4858	4961	4841	4934	4867	5186	5061	5354	5266	5210	5401	5199	4952	4948	4629	4603
8636	8653	8620	8269	8196	7890	7747	7638	7429	7209	6954	6624	6379	5967	5728	5568	5305	5222	4928	5033	4951	4952	4654	4619	4634	4654	4452	4627	4737	4748	4823	4848	5015	5007	4956	4921	4832	5089	4991	5153	5186	5261	5343	5258	5262	4979	4827	4709	4687	4642
8423	8530	8313	8207	8147	8171	7766	7723	7609	7413	7074	6809	6434	6145	5960	5666	5546	5227	5241	5124	4866	4829	4678	4615	4566	4585	4487	4573	4682	4655	4740	4816	4815	4834	4745	4754	4830	4939	4908	5302	5243	5356	5353	5299	5110	5112	4814	4738	4504	4649
8152	8430	8407	8417	8238	8171	8280	8205	7936	7557	7307	6939	6623	6270	5947	5943	5535	5449	5283	5483	5194	4801	4788	4464	4581	4527	4626	4589	4750	4775	4802	4808	4762	4866	4835	4727	4806	4919	4981	5045	5089	5232	5109	5067	5137	4815	4595	4616	4458	4419
8135	7890	8259	8436	8240	8413	8434	8212	8327	7852	7637	7288	6620	6484	6071	6066	5797	5647	5554	5575	5233	5007	4846	4647	4552	4652	4577	4778	4696	4568	4680	4699	4823	4702	4819	4664	4805	4858	4908	4869	4951	4957	4844	4770	4807	4546	4597	4423	4490	4358
7952	7830	8175	8317	8335	8436	8608	8718	8433	8381	7925	7316	6994	6649	6422	6245	5783	5813	5576	5528	5383	5036	4980	4863	4611	4700	4605	4827	4694	4744	4787	4733	4845	4874	4780	4685	4846	4736	4815	4657	4933	4876	4704	4752	4575	4508	4384	4478	4534	4497
7588	7703	7826	8238	8504	8596	8897	8846	8752	8447	7967	7721	7419	6896	6637	6400	6190	5950	5820	5565	5494	5191	5058	4961	4926	4895	5011	4922	4979	4959	4959	4897	4863	4783	4745	4722	4747	4793	4836	4863	4712	4720	4684	4657	4428	4457	4610	4503	4681	4713
7394	7483	8044	8371	8489	8680	8877	8854	8696	8765	8250	7861	7514	7442	7091	6868	6537	6251	5890	5726	5403	5329	5343	5178	5067	5022	4948	4986	4980	5039	5098	4894	4865	4684	4754	4597	4636	4812	4665	4821	4731	4673	4545	4538	4596	4643	4434	4694	4877	4972
7119	7452	7773	8151	8351	8746	8695	8679	8480	8475	8479	8021	7869	7465	7527	7012	6703	6592	5986	5906	5577	5591	5500	5341	5208	5164	5100	5118	5023	4980	5010	4902	4753	4768	4855	4775	4826	4801	4780	4921	4696	4726	4704	4639	4742	4779	4674	4950	5097	5166
6932	7218	7619	7918	8215	8380	8422	8513	8523	8479	8395	8019	7786	7592	7337	7269	6959	6653	6506	6311	6121	5819	5776	5738	5413	5268	5328	5235	5351	5067	5072	5008	4927	5048	4944	4928	4911	4942	4975	4712	4875	4790	4888	4816	4886	4846	5016	5192	5082	5234
6437	7021	7333	7645	7960	7951	8184	8266	8257	8356	8065	8009	7887	7788	7485	7304	6982	7009	6916	6661	6302	5975	5877	5973	5773	5739	5673	5726	5435	5289	5222	5186	5120	4903	4993	5134	5150	5056	5008	5023	5029	5053	4895	4867	5118	5074	5066	5268	5317	5447
6559	6940	7216	7416	7855	7731	7913	7840	8005	8166	8031	8019	8124	7918	7712	7594	7345	7065	7122	6831	6725	6408	6125	6250	6096	6056	5922	5873	5656	5424	5376	5363	5321	5175	5259	5256	5149	5094	5026	5161	5033	5126	5033	5105	5165	5450	5336	5412	5354	5581
6512	6880	7250	7417	7445	7738	7715	7776	7837	8074	8257	8254	8272	8195	7860	7829	7581	7282	7378	7006	6943	6950	6668	6599	6455	6524	6272	5923	5946	5724	5608	5611	5375	5586	5529	5582	5613	5401	5320	5264	5160	5341	5339	5298	5425	5389	5543	5510	5606	5713
6466	6942	7215	7303	7359	7388	7547	7863	7963	8004	8117	8435	8271	8341	8175	8005	8077	7920	7736	7426	7414	7139	6957	6788	6633	6584	6650	6236	6190	5959	5835	5768	5558	5577	5674	5720	5713	5579	5399	5321	5440	5476	5512	5572	5577	5356	5481	5379	5762	5660
6340	6686	7026	7152	7441	7316	7563	7951	8064	8103	8280	8298	8319	8555	8358	8239	8291	7907	7927	7677	7557	7318	7206	6928	6631	6713	6480	6403	6246	6098	5984	6003	5660	5896	5792	5853	5750	5650	5593	5667	5450	5584	5638	5785	5613	5680	5680	5718	5818	5768
6549	6591	6949	7053	7193	7326	7594	7849	7944	8223	8140	8366	8384	8364	8550	8664	8532	8247	8119	7744	7644	7312	7297	7089	7055	6975	6501	6525	6441	6213	6122	6100	5996	6011	6046	5852	5945	6028	5903	5549	5761	5721	5906	6009	5926	5913	5983	5860	5923	5909
6305	6351	6352	6889	6782	7054	7410	7667	7732	8101	8172	8294	8382	8477	8584	8485	8363	8443	8144	8001	7711	7576	7343	7211	7175	7093	6870	6764	6682	6384	6415	6452	6235	6286	6237	6193	6084	6090	6038	5961	6025	5984	5951	6170	6176	6046	6235	6108	6317	6368
6054	6200	6344	6436	6665	6948	7081	7392	7632	7805	8001	7975	8191	8349	8420	8398	8336	8321	8223	7985	7843	7594	7632	7416	7296	7099	6758	6784	6756	6621	6762	6557	6592	6662	6699	6356	6333	6339	6348	6341	6206	6347	6339	6388	6399	6229	6431	6545	6750	6646
5892	6003	6199	6431	6504	6533	6879	6916	7296	7341	7679	7848	7899	7966	8305	8212	8204	8239	8273	8079	7784	7676	7656	7467	7406	7385	7136	7056	7125	6995	6984	6925	6829	6865	6705	6700	6490	6536	6505	6425	6640	6644	6620	6522	6717	6752	6744	6705	6847	6781
5931	5891	6069	6087	6143	6384	6476	6827	6896	7134	7271	7603	7750	7782	7949	7922	7837	7919	8023	7809	7777	7788	7738	7669	7498	7254	7253	7167	7242	7177	7003	7041	6958	7006	6968	6930	6920	6783	6853	6753	6774	6650	7089	6773	6808	6646	6968	6897	7021	6984
6087	5886	5806	5954	6129	6181	6350	6212	6570	6952	7141	7173	7620	7725	7811	7803	7671	7559	7702	7511	7745	8019	7954	8051	7789	7524	7493	7089	7551	7432	7528	7463	7240	7282	7202	7313	7091	7031	6851	6765	7062	7091	7143	7053	6913	6799	7006	7158	6942	7237
6094	5984	5923	5877	6096	6046	6097	6095	6359	6620	6971	7136	7302	7510	7591	7655	7405	7546	7641	7760	7927	7930	7954	7783	7826	7568	7564	7547	7604	7585	7706	7439	7485	7213	7286	7175	7245	7108	7149	7176	7011	7094	7195	6981	7085	6865	7041	6983	7405	7204
6327	6055	6003	6136	5939	6020	5987	5947	6244	6335	6665	6884	7170	7250	7253	7430	7600	7445	7651	7640	7900	7804	7756	7977	7899	7756	7654	7665	7799	7714	7492	7327	7278	7324	7263	7087	7252	7148	7041	7039	7202	7084	7354	7039	7119	6946	6996	6853	7180	7298
6424	6099	6219	6037	5922	5848	5623	5929	6098	6245	6526	6692	6751	6909	6930	7193	7251	7500	7665	7658	7649	7637	7554	7684	7683	7737	7589	7280	7550	7488	7573	7330	7280	7409	7121	7090	7112	7122	7333	7158	7432	7236	7246	7081	7115	7143	6957	6947	7223	7104
6403	6323	6072	6027	5786	5758	5880	5962	6063	6396	6300	6524	6663	6745	6660	7150	7254	7286	7391	7297	7490	7424	7648	7535	7719	7528	7402	7297	7234	7362	7330	7543	7451	7357	7399	7347	7164	7312	7377	7478	7311	7216	7183	7189	7075	6899	7109	6921	7205	7271
6541	6362	6204	6013	5879	6016	5970	5964	6122	6191	6236	6298	6434	6459	6865	6757	6947	7130	7258	7304	7369	7203	7387	7401	7352	7324	7266	7446	7340	7291	7374	7373	7337	7436	7323	7342	7322	7486	7572	7599	7515	7525	7080	7234	7229	7279	7048	7051	7299	7080
6771	6718	6221	6232	6112	5952	5977	6068	6104	6126	6262	6279	6278	6287	6579	6586	6904	7007	7095	7202	7073	7032	7204	7120	7288	7451	7269	7371	7462	7457	7346	7493	7464	7285	7499	7369	7423	7518	7522	7532	7492	7378	7259	7088	7100	7206	7467	6957	7066	7165
7184	6851	6563	6383	6317	6173	6083	6055	5955	6175	6111	6331	6216	6171	6240	6441	6684	6740	6851	6904	7145	6973	6960	7173	7099	7281	7126	7266	7237	7194	7164	7230	7258	7466	7529	7498	7344	7491	7439	7633	7333	7153	7194	7140	7177	7227	7337	7072	6968	6920
7489	7130	6818	6544	6366	6234	6238	6068	6015	6175	5947	6035	6181	6120	6241	6284	6437	6502	6595	6633	6576	6908	7020	7169	7019	7177	7163	7226	7327	7408	7404	7575	7449	7534	7450	7369	7298	7099	7200	7447	7256	7182	7071	6988	7111	7069	7085	6909	6857	6891
7576	7412	6990	6707	6633	6283	6240	6119	6169	6123	6007	5955	6192	6120	6146	6336	6253	6521	6366	6529	6922	7072	7080	7143	6974	6853	6912	7159	7219	7217	7318	7295	7250	7212	7135	7376	7372	7158	7268	7256	7087	7209	7281	6929	6943	7040	6843	7017	6707	6728
7831	7455	7431	7065	6689	6513	6360	6224	6209	6388	6196	6091	6173	6309	6346	6200	6260	6310	6431	6578	6794	6926	6943	6674	6712	6781	7049	7247	7191	7175	7282	7119	7187	6900	7076	7108	7156	7087	7058	7228	7098	7065	6905	7197	6911	6974	6747	6815	6749	6791
7692	7630	7372	6983	6704	6633	6351	6391	6480	6414	6314	6461	6523	6352	6234	6376	6391	6490	6450	6387	6464	6561	6790	6848	6899	6793	6922	6868	7059	7094	6950	7138	7031	6971	6830	6960	6893	7018	6787	6908	7037	7037	7189	6943	6708	6835	6804	6628	6393	6651
7704	7438	7359	7079	7017	6741	6662	6892	6622	6591	6712	6654	6484	6366	6419	6463	6325	6399	6380	6329	6590	6604	6684	6745	6635	6657	6572	6525	6594	6831	6867	6926	6893	6896	6772	6749	6701	6897	7132	7077	7034	6819	6978	7018	6780	6601	6584	6665	6578	6596
7411	7561	7249	7251	6916	6781	7122	7099	6833	7145	6992	6755	6689	6759	6604	6401	6361	6405	6377	6476	6466	6420	6471	6634	6383	6676	6837	6733	6681	6913	6752	6872	6963	6685	6670	6592	6687	6859	6944	7154	7261	7080	7090	6830	6898	6684	6453	6403	6643	6681
7670	7372	7235	7206	6938	7147	7082	7144	7479	7311	7178	7083	7030	6705	6507	6443	6559	6581	6541	6138	6233	6257	6556	6691	6664	6496	6551	6649	6702	6610	6628	6563	6783	6664	6756	6725	6878	7158	6880	7144	7040	6817	7139	7069	6803	6607	6759	6473	6573	6528
7453	7247	7299	7140	7288	7411	7341	7596	7638	7410	7383	7287	6879	6773	6606	6392	6497	6446	6506	6571	6337	6170	6209	6350	6298	6378	6427	6581	6463	6338	6544	6322	6634	6756	6701	6664	6675	6962	7180	7086	6953	6831	6885	6818	6955	6658	6425	6599	6588	6554
7382	7263	7199	7304	7673	7409	7658	7780	7583	7649	7624	7010	6576	6650	6460	6486	6533	6498	6503	6375	6215	6098	6298	6369	6279	6538	6502	6479	6475	6547	6544	6481	6557	6645	6725	6684	6560	6669	6926	7059	7066	6766	6778	6655	6679	6656	6341	6481	6607	6694
7287	7228	7062	7384	7417	7585	7990	7749	7834	7754	7223	7007	6845	6740	6491	6547	6663	6491	6313	6242	6142	6241	6474	6397	6480	6344	6626	6456	6383	6427	6480	6584	6490	6668	6422	6546	6661	6768	6808	6693	6806	6716	6817	6707	6629	6593	6705	6540	6528	6750
7228	7094	7244	7502	7378	7682	7593	7521	7768	7342	7183	7117	7016	6881	6684	6638	6496	6201	6211	6386	6429	6453	6507	6397	6329	6386	6397	6404	6361	6312	6363	6268	6174	6248	6504	6582	6528	6674	6694	6526	6607	6433	6696	6697	6638	6656	6933	6806	6888	6601
7083	7022	7412	7413	7477	7708	7338	7785	7525	7448	7390	7361	7111	7078	6727	6689	6337	6474	6584	6641	6630	6531	6449	6310	6192	6413	6375	6486	6570	6471	6203	6243	6204	6250	6329	6312	6497	6504	6388	6458	6436	6411	6581	6616	6826	6590	6582	6938	6737	6538
7071	7152	7316	7460	7660	7518	7436	7425	7332	7409	7443	7097	7202	7115	6867	6478	6561	6612	6751	6754	6411	6359	6414	6452	6345	6411	6504	6533	6546	6435	6297	6371	6213	6234	6253	6393	6247	6370	6264	6313	6449	6525	6387	6351	6692	6754	6733	6654	6473	6457
7209	7239	7427	7421	7398	7422	7319	7313	7113	7225	7081	7133	7056	6986	6756	6764	6662	6668	6650	6599	6451	6504	6373	6508	6558	6526	6327	6320	6462	6266	6260	6341	6320	6295	6490	6504	6434	6244	6164	6188	6185	6516	6536	6441	6608	6456	6825	6557	6482	6332
7150	7304	7388	7334	7214	7228	7191	7123	7011	7190	7089	6996	7194	6931	6778	6911	6689	6449	6574	6462	6421	6352	6604	6483	6310	6232	6204	6291	6216	6208	6086	6068	6191	6328	6532	6616	6593	6419	6289	6154	6044	6359	6399	6514	6504	6472	6639	6760	6562	6413
7421	7276	7338	7225	7234	7211	6938	7061	7037	7069	7074	7099	6888	6839	6784	6878	6511	6485	6564	6497	6495	6504	6476	6208	6125	6133	6202	6035	6295	6215	6126	5947	6129	6095	6270	6301	6373	6180	6280	6182	6158	6215	6410	6650	6545	6277	6439	6615	6429	6336
7353	7226	7310	7106	7093	7015	7022	6916	6925	6896	7178	6896	6817	6954	6711	6703	6372	6479	6541	6388	6339	6222	6236	6387	6200	6137	6198	6289	6207	6260	6178	6292	6330	6260	6321	6190	6086	5975	6102	6230	6149	6021	6147	6351	6526	6343	6332	6310	6427	6317
7282	7349	7090	7233	6951	6955	7040	7070	6833	6931	7032	6856	6998	6935	6874	6769	6577	6614	6512	6391	6104	6221	6350	6426	6436	6366	6239	6211	6249	6462	6503	6350	6509	6328	6344	6074	5979	5884	6052	6241	6167	6339	6318	6155	6320	6526	6220	6259	6423	6334
7296	7310	6979	7006	6768	6892	7153	6866	6979	6974	6787	6724	6984	7037	6691	6610	6754	6632	6457	6268	6266	6388	6417	6624	6533	6384	6229	6161	6230	6338	6592	6296	6565	6290	6148	6167	5860	5797	6103	6126	6336	6379	6469	6230	6121	6364	6306	6407	6459	6513
7337	6933	6690	6868	6672	7115	7122	6708	6975	6938	6767	6713	6873	6975	6768	6859	6665	6597	6317	6352	6289	6602	6718	6714	6567	6355	6100	6210	6201	6359	6301	6269	6236	6284	6426	5932	6025	6110	6113	6075	6220	6308	6310	6461	6373	6337	6531	6478	6496	6465
7145	6845	6873	6912	6689	6772	7042	6851	6955	6827	6702	6883	7045	6761	6792	6665	6729	6478	6535	6540	6545	6502	6728	6514	6568	6250	6227	6315	6278	6331	6124	6393	6139	6364	6208	6204	6237	6339	6228	6291	6231	6319	6473	6610	6529	6524	6587	6733	6471	6427
7197	6860	6864	7083	6790	6961	6690	6699	6989	6726	6818	6845	6568	6471	6641	6680	6698	6407	6580	6637	6402	6653	6568	6366	6372	6206	6241	6162	6316	6186	6164	6417	6377	6424	6388	6288	6225	6368	6661	6416	6457	6460	6574	6720	6798	6419	6614	6641	6604	6664
7489	7146	7059	6831	6753	6877	6623	6778	6884	6716	6536	6628	6420	6335	6583	6716	6405	6405	6345	6502	6574	6576	6617	6338	6283	6220	6262	6327	6228	6209	6387	6360	6247	6425	6288	6299	6411	6496	6617	6593	6621	6594	6484	6778	6738	6477	6546	6793	6824	6744
7686	7067	7114	6788	6639	6637	6699	6718	6905	6577	6571	6437	6292	6400	6413	6613	6469	6453	6585	6550	6566	6596	6371	6320	6367	6221	6221	6479	6393	6400	6341	6414	6423	6220	6466	6409	6439	6547	6851	6716	6686	6296	6555	6713	6821	6545	6523	6899	7003	6931
7769	7168	7017	6882	6688	6676	6471	6608	6646	6557	6456	6226	6280	6300	6237	6670	6549	6430	6604	6627	6495	6382	6479	6370	6198	6370	6453	6465	6339	6598	6354	6386	6348	6502	6554	6280	6520	6651	6719	6838	6764	6455	6544	6764	6975	6744	6784	6870	7031	6873
7483	7166	6912	6793	6495	6595	6653	6749	6556	6515	6442	6174	6181	6172	6314	6425	6497	6419	6470	6486	6547	6453	6295	6394	6394	6345	6389	6641	6589	6517	6405	6269	6485	6292	6278	6258	6491	6469	6822	6800	6739	6578	6850	6952	7142	6915	6599	6975	7080	6878
7371	7053	6973	6646	6572	6465	6561	6615	6489	6296	6331	6209	5981	6330	6393	6505	6395	6219	6193	6166	6275	6182	6400	6315	6205	6405	6493	6487	6419	6508	6507	6516	6325	6327	6405	6289	6330	6602	6610	6850	6920	6725	6759	6977	7150	6948	6867	6949	7079	7143
7398	7161	7069	6558	6784	6549	6748	7017	6566	6406	6281	5888	5923	5909	6199	6236	6159	6171	6095	6016	5866	6171	6236	6129	6253	6088	6257	6453	6517	6337	6537	6409	6593	6366	6308	6306	6296	6624	6703	7163	6941	6863	6834	7034	7060	6971	6945	7025	6976	7161
7513	6987	7034	6633	6964	6673	6990	6818	6592	6418	6372	6080	5904	5877	6199	6184	5975	5877	5965	6004	5985	5883	5937	5969	6056	6074	6381	6433	6361	6539	6228	6480	6283	6336	6380	6240	6379	6750	6837	7069	6791	6772	6979	6830	7184	6972	6810	6838	7108	7231
7583	7177	7236	6733	6923	6878	6988	7015	6749	6330	6337	5908	5741	5840	6185	5880	5791	5666	5898	5931	6077	5929	5837	5715	5793	5944	6182	6419	6243	6219	6161	6264	6108	6252	6116	6150	6504	6630	6785	7081	6866	6669	6779	6926	7087	6795	6589	6814	7120	7080
7693	7288	7359	6987	7246	7128	7024	6984	6726	6493	6409	6232	5996	6068	6155	6134	5747	5997	6048	5981	6015	5769	5651	5783	5718	6017	6143	6187	5935	5977	6202	5954	6253	6326	6245	6229	6427	6432	6744	6694	6655	6621	6501	6562	6719	6468	6481	6845	6944	6921
7546	7430	7432	7197	7170	7287	6945	7253	6899	6660	6577	6312	6027	6129	5949	6208	5895	5970	5916	6152	6160	6057	5724	5775	5681	5770	6100	6173	5992	5995	5950	6122	6176	6201	6132	6294	6218	6501	6522	6400	6390	6530	6290	6413	6617	6419	6535	6735	6818	6818
7818	7011	7165	7166	7141	7398	7196	6978	6911	6588	6454	6482	6191	6002	6178	6469	6262	6036	5999	6147	5958	5892	5866	5868	5927	5922	5860	5770	5848	5724	5830	6005	5996	5968	6066	5998	6201	6190	6368	6191	6167	5909	6199	6179	6416	6354	6416	6867	6620	6631
7269	7159	7119	7083	7060	7101	6978	6866	6974	6768	6445	6450	6459	6354	6585	6600	6540	6436	6171	6177	6339	6224	6112	5902	5756	5909	5904	5956	5823	5830	5721	5672	5934	5768	5889	6181	6051	6200	5957	5972	5872	6041	6200	6370	6259	6213	6341	6634	6615	6430
7421	7033	6992	7060	6966	7083	7053	6937	6837	6768	6402	6610	6473	6403	6612	6663	6643	6392	6275	6052	6132	6252	6251	6050	5974	6001	5842	5925	6004	5809	5937	5753	5854	6065	5996	6126	6141	6071	5859	6039	5781	5991	6171	6227	6221	6288	6505	6351	6398	6245
7126	7085	6946	7050	7058	6799	7022	6919	6953	7080	6710	6713	6853	6836	6606	6674	6705	6659	6465	6341	6103	6324	6134	6274	6112	6212	6070	6071	5828	5772	5804	5961	5916	6065	6305	6306	5988	5895	5763	5801	5949	5964	6082	6341	6135	6302	6315	6311	6060	6344
7091	7122	7143	6987	6834	6677	7059	6763	7100	7112	6992	6670	6672	6749	6573	6519	6829	6786	6720	6425	6220	6376	6548	6453	6537	6277	6399	6194	6172	6063	6072	6073	6250	6307	6283	6212	6096	5868	5943	5804	5960	6343	6255	6255	6248	6318	6326	6304	6375	6530
7118	7115	6938	6913	6967	6768	6588	6708	6724	6979	6728	6770	6616	6779	6745	6557	6619	6652	6647	6615	6480	6551	6401	6617	6515	6416	6503	6499	6433	6411	6413	6475	6570	6462	6404	6158	6274	6058	6085	6012	6287	6339	6488	6213	6361	6598	6524	6437	6684	6689
7151	6986	7186	7022	6826	6606	6384	6736	6721	6884	6882	6843	6619	6951	6745	6615	6608	6702	6722	6676	6776	6525	6526	6472	6525	6664	6634	6700	6506	6468	6561	6515	6724	6485	6540	6327	6076	6062	6427	6259	6411	6447	6351	6521	6668	6826	6688	6662	6936	7052
7269	7134	7006	6777	6595	6926	6459	6827	6743	6603	6653	6524	6336	6491	6414	6621	6430	6717	6868	6778	6900	6770	6750	6823	6590	6515	6553	6611	6669	6602	6746	6771	6694	6436	6526	6366	6389	6574	6495	6688	6473	6655	6477	6766	6961	6785	6973	6923	7002	6919
7391	7012	7161	6879	6980	6938	6449	6649	6629	6353	6452	6526	6376	6342	6406	6531	6635	6521	6574	6726	6684	6785	6712	6951	6882	6532	6439	6615	6468	6422	6692	6649	6690	6621	6698	6569	6706	6888	6533	6673	6419	6535	6752	6694	6961	6763	7239	7099	7084	7087
7190	7096	7134	7354	6840	6886	6710	6603	6738	6609	6690	6493	6464	6431	6401	6368	6688	6764	6671	6404	6535	6628	6575	6426	6502	6716	6575	6494	6329	6282	6632	6691	6633	6443	6799	6555	6573	6664	6535	6428	6774	6774	6829	6900	6875	7079	7027	7103	7032	7237
7382	7316	7382	7183	7116	6939	6854	6514	6337	6535	6519	6366	6395	6452	6347	6348	6451	6777	6662	6379	6303	6377	6339	6403	6244	6227	6438	6406	6587	6474	6612	6739	6822	6753	6869	6655	6526	6426	6510	6473	6668	6702	6805	6705	6841	7139	6965	6938	7123	7070
7686	7670	7510	7242	7138	7155	7035	6942	6592	6636	6392	6365	6272	6489	6449	6260	6351	6462	6195	6155	6312	6267	6202	6326	6220	6222	6214	6231	6326	6567	6685	6646	6826	6698	6664	6547	6649	6479	6747	6563	6642	6684	6732	6873	7195	7013	6881	6913	7190	7225
7857	7492	7584	7420	7525	7410	7176	6890	6798	6731	6566	6692	6672	6584	6485	6739	6556	6646	6384	6218	6364	6452	6483	6460	6484	6423	6163	6233	6245	6523	6858	6843	6770	6836	7014	6985	6905	7040	6668	6782	6662	6728	7065	7057	7104	7040	7100	7120	7197	7185
7677	7730	7468	7763	7400	7305	7326	6795	7126	7200	7197	7116	7155	6988	6811	7032	7022	6871	6472	6535	6468	6457	6460	6447	6809	6594	6436	6721	6395	6637	6678	7033	6982	6901	7086	7005	6954	6975	6786	6853	6834	6733	7167	7188	7145	7311	7223	7109	7025	7356
7531	7592	7625	7588	7369	7237	7203	7207	7425	7346	7156	6984	6973	6836	6829	6797	6676	6789	6839	6835	6578	6491	6616	6726	6572	6440	6495	6461	6678	6831	6858	7137	6834	6855	6561	7163	6747	7016	6830	6892	6911	7132	7051	7035	6958	7184	7035	7091	7106	7250
7768	7562	7652	7168	7220	7068	7115	7209	7179	7095	7334	7214	6891	6914	6900	6845	6537	6537	6549	6923	6482	6789	6569	6628	6601	6208	6273	6381	6514	6510	6497	6311	6553	6371	6330	6318	6762	6623	6713	6800	6617	6759	6691	6876	6868	6771	6723	6895	7027	6927
7536	7239	7500	7161	7093	7222	7005	7143	7179	7309	7162	7138	6962	6967	6794	6946	6762	6568	6702	6609	6352	6672	6879	6849	6545	6412	6242	6175	6180	6449	6529	6217	6308	6403	6587	6550	6537	6771	6597	6618	6544	6514	6860	6784	6661	6511	6738	6600	6910	6682
7241	7314	7034	7259	7061	6965	7154	7095	7079	7104	6989	7090	7286	7136	7047	6798	6862	6896	6977	6716	6643	6728	6627	6839	6585	6514	6320	6498	6372	6472	6603	6495	6298	6464	6555	6487	6399	6443	6414	6483	6597	6743	6657	6583	6568	6381	6748	6708	6811	6593
7274	6932	7317	7005	7053	6969	6736	6906	6886	6970	7229	7232	6927	6899	7089	6864	6701	6805	6883	6890	6744	6662	6606	6515	6344	6459	6585	6475	6288	6242	6458	6509	6434	6472	6674	6701	6385	6630	6523	6449	6408	6470	6435	6512	6394	6710	6595	6575	6477	6283
7202	7176	7324	7236	6833	6587	6646	6685	6674	6893	6962	7024	6884	6799	6762	6516	6619	6517	6616	6688	6435	6513	6573	6522	6264	6216	6326	6401	6370	6396	6301	6373	6322	6361	6463	6410	6317	6391	6464	6096	6315	6446	6542	6416	6281	6461	6440	6619	6240	6203
7199	7397	7407	7117	6675	6338	6309	6300	6384	6631	6727	6527	6512	6572	6476	6289	6375	6282	6325	6411	6447	6331	6338	6221	6312	6393	6309	6430	6478	6335	6507	6423	6393	6439	6536	6526	6262	6175	6286	6174	6308	6408	6328	6490	6474	6411	6348	6146	5972	6032
7427	7563	7522	7109	6838	6658	6443	6626	6596	6631	6649	6663	6402	6285	6295	6124	6028	6053	6246	6454	6422	6371	6588	6672	6551	6254	6243	6514	6534	6542	6384	6465	6544	6500	6434	6697	6622	6286	6430	6725	6411	6577	6537	6506	6415	6232	6419	6349	6345	6048
7561	7548	7362	7184	6766	6618	6675	6660	6796	6803	6750	6614	6531	6539	6201	6407	6209	6166	6302	6333	6600	6740	6945	6792	6857	6715	6472	6807	6804	6704	6713	6567	6801	6722	6721	6930	6905	6566	6640	6685	6903	7063	7014	6649	6658	6617	6699	6547	6573	6535
7407	7668	7388	7110	7060	7077	6935	7079	6922	6895	6888	6709	6667	6428	6416	6483	6229	6527	6517	6555	6402	6783	7039	6989	6785	6759	6844	6612	6929	7014	6770	6748	6920	6916	6888	6864	7028	6784	6843	7044	7096	7167	7089	6865	6745	6795	6814	6698	6742	6753
7703	7413	7366	7387	7191	7339	7083	7153	7203	7230	6978	6946	6856	6591	6562	6486	6433	6300	6501	6578	6532	6663	7109	7292	7116	6651	6726	6676	6805	6962	6871	7005	6950	7225	7099	7254	7326	7159	7071	7143	7170	7214	7178	6867	7114	6815	6946	7043	6744	6792
7498	7302	7308	7028	7311	7024	6879	7126	6927	7172	7090	7094	6989	7042	6895	6714	6680	6525	6616	6721	6721	6946	6940	6841	6890	6784	6672	6771	6833	7001	6963	6968	6761	7104	7097	6964	7031	7006	7081	7258	7228	7223	7028	7114	7219	7074	6866	6792	7183	7054
7242	7216	7064	7362	7199	7534	7138	7272	7392	7467	7284	7337	7375	6985	7037	6917	7056	6800	6927	6848	6784	7023	7192	7160	7008	6887	7136	6852	6728	6984	6959	6884	7059	7153	7026	7034	7225	7404	7206	7279	7213	6957	7145	7271	7337	7116	7078	7032	6986	6918
7146	7333	7371	7173	7339	7229	7490	7479	7478	7852	7626	7786	7564	7609	7557	7139	6922	7014	7225	7576	7222	6935	6918	7192	7307	7268	7237	7321	7093	7198	7398	7281	7232	7662	7283	7033	7111	7299	7220	7418	7348	7086	7240	7161	7403	7308	7338	7160	7216	7026
7247	7225	7103	7105	6915	7215	7092	7165	7272	7559	7713	7590	7727	7425	7573	7518	7385	7202	7105	7186	7208	7405	7367	7131	7349	7313	7156	7172	7347	7255	7071	7196	6954	7291	7092	6956	7282	7225	7140	7187	7226	7089	7335	7214	7395	7129	7184	7167	7085	6909
6955	6775	6805	6979	7013	7150	7171	7065	7291	7509	7618	7505	7259	7443	7195	7039	7298	7426	7133	6957	6986	7216	7270	7202	6951	7449	7382	7003	7040	7117	7094	7057	7145	6952	7179	6712	6976	7082	6818	6829	6739	6629	6863	6786	7179	6899	6681	6668	6787	6723
6982	7362	7148	7193	7168	7204	7228	7243	7203	7353	7480	7395	7345	7178	6750	6769	6814	6841	6957	7152	6953	6761	6902	7204	7125	6926	6778	6989	6684	6894	7258	6916	6843	6891	6894	6954	6849	7058	6815	6741	6483	6564	6650	6640	6671	6532	6603	6304	6465	6234
7399	7352	7044	6919	6588	6864	6902	6880	6716	6945	7127	7030	7074	7194	7138	6846	6643	6589	6744	6813	6991	6962	6854	6893	7229	6923	6394	6661	6888	6841	6964	6925	6781	7089	6736	6571	6904	6709	6487	6411	6400	6651	6605	6512	6551	6399	6379	6373	6385	6142
7287	7133	6910	6779	6641	6797	6795	6681	6793	6691	6652	6587	6490	6760	6697	6907	6765	6900	6617	6462	6762	7053	7096	7039	6719	7088	6751	6596	6754	7163	6961	6926	6796	6836	6882	6474	6799	6482	6462	6379	6658	6561	6667	6461	6519	6378	6485	6423	6492	6335
7109	7134	6954	7088	6802	7026	7047	7062	7113	6860	6778	6612	6434	6238	6336	6383	6771	6927	6755	6685	6663	6780	6974	6929	6366	6653	6683	6608	6709	7097	6647	6565	6887	6649	6593	6474	6493	6307	6400	6622	6418	6507	6723	6494	6655	6356	6378	6285	6513	6406
7261	7636	7582	7316	6899	6925	7276	6819	7095	7056	6950	6810	6671	6580	6346	6167	6175	6388	6702	6757	6831	6570	6609	6771	6823	6216	6380	6890	6646	6715	6812	6516	6863	6727	6561	6560	6276	6345	6321	6265	6334	6639	6546	6637	6409	6483	6396	6258	6309	6359
7634	7739	7556	7123	6668	6592	6348	6391	6571	6316	6445	6383	6617	6375	6469	6633	6107	6082	5969	6568	6787	6728	6209	6445	6458	6146	6031	6455	6769	6366	6590	6634	6617	6628	6382	6437	6450	6242	6371	6311	6256	6584	6385	6361	6430	6350	6187	6490	6142	6088
7440	7348	7052	6689	6300	6369	6001	6192	6083	6234	6061	5994	6083	6392	6542	6683	6373	6136	6180	6191	6400	6906	6412	6070	6196	6407	6266	6288	6700	6514	6253	6739	6476	6451	6506	6351	6450	6125	6422	6237	6497	6183	6314	6173	6264	6384	6035	6242	6244	6263
7118	7095	6967	6514	6515	6408	6425	6288	6419	6507	6172	6048	6070	6110	6137	6358	6641	6740	6526	6153	6090	6618	6724	6401	6106	6365	6653	6374	6510	6587	6298	6741	6711	6245	6715	6276	6409	6275	6331	6447	6427	6528	6342	6247	6017	6255	6274	6387	6349	6289
6979	6853	7213	6859	6991	6962	6912	6826	6791	6870	6667	6553	6269	6027	6090	6174	6383	6708	6860	6553	6126	6357	6613	6538	6108	6359	6843	6599	6219	6695	6826	6551	6743	6211	6479	6402	6267	6531	6310	6457	6410	6356	6381	6240	6355	6472	6502	6521	6336	6227
7148	7115	7510	7407	7367	7210	7188	7042	7149	7230	7116	6895	6569	6437	6352	5970	6241	6473	6722	6822	6351	6142	6599	6751	6800	6113	6675	6517	6330	6537	6843	6709	6515	6465	6168	6359	6161	6291	6201	6379	6151	6360	6257	6443	6358	6474	6298	6339	6411	6315
7501	7609	7627	7429	7176	7098	7147	7008	6960	6981	7085	6904	6767	6822	6590	6178	6188	6136	6356	6789	6726	6715	6414	6905	6948	6417	6206	6724	6448	6573	6833	6556	6298	6726	6107	6327	6228	6460	6160	6260	6084	6199	6349	6332	6469	6345	6327	6313	6400	6381
7747	7705	7410	7199	6829	6771	6724	6769	6824	6883	6976	7099	6921	7085	6914	6582	6599	6113	6387	6846	7276	6932	6485	6758	6955	6650	6309	6852	7081	6479	6731	6720	6465	6666	6249	6441	6410	6237	6310	6258	6327	6120	6362	6662	6408	6451	6522	6647	6541	6448
7686	7630	7381	6875	6512	6397	6396	6548	6701	6996	6954	7083	6949	7180	7299	7146	6842	6646	6418	6899	7453	7233	6631	6632	6938	7057	6682	6999	7221	6591	6919	7091	6639	6616	6512	6664	6459	6315	6700	6365	6579	6668	6731	7045	6720	6850	6755	6930	6808	7102
7533	7247	6988	6726	6550	6414	6423	6614	6690	6812	6833	6901	7012	7245	7351	7305	7179	6879	6569	6818	7417	7349	6787	6439	7101	7397	7118	6930	7230	6894	7043	7232	6827	6849	6972	6508	6834	6588	6721	6580	6946	6870	7031	6958	7135	7062	7074	7148	7091	7253
7539	7095	6872	6571	6584	6594	6606	6758	6782	6666	6626	6556	6672	6833	6764	6972	7245	6866	6299	6538	6965	7405	7060	6635	6839	7328	6885	6567	7040	7052	6791	7095	7116	6983	7014	6644	6980	6626	6685	6752	7138	7022	7188	7033	7434	7145	7138	7200	7109	7131
7165	6990	6764	6468	6333	6631	6563	6780	6625	6539	6533	6378	6399	6262	6509	6617	6953	6852	6449	6281	6743	7054	7177	6516	6553	6890	6675	6347	6944	7004	6510	6986	7027	6895	7227	6569	7023	6613	6955	7065	7027	7017	6979	6802	7048	6901	7093	6966	7087	7146
6998	6935	6744	6791	6590	6557	6639	6567	6737	6614	6319	6149	6241	6204	6327	6523	7089	6824	6294	6144	6373	6949	7023	6449	6055	6692	6922	6668	6685	6723	6479	6596	6926	6501	7053	6464	6594	6679	6837	6895	6881	6951	6787	6876	6945	6899	6814	6915	6967	7268
7196	6849	6632	6900	6703	6795	6723	6660	6533	6403	6361	6159	6098	6023	6209	6395	6815	6587	6346	6035	6125	6533	6917	6467	6132	6649	6862	6360	6388	6925	6478	6849	6842	6434	7071	6452	6574	6619	6542	6740	6737	6702	6654	6617	6858	6738	6789	6895	6830	6953
7111	6862	6674	6659	6782	6675	6827	6888	6516	6385	6038	6018	5966	6093	6118	6267	6634	6576	6330	6000	6193	6692	6828	6603	6199	6490	6734	6107	6518	6811	6202	6360	6705	6553	6809	6561	6819	6626	6517	6675	6551	6500	6587	6552	6827	6347	6689	6516	6806	6800
6870	6830	6730	6735	6592	6624	6618	6708	6466	6090	6018	6163	5922	6058	5992	6125	6451	6518	6296	6233	6196	6731	7061	6490	6231	6361	6677	6276	6098	6525	6074	6341	6593	6157	6533	6484	6503	6482	6566	6471	6288	6462	6356	6473	6324	6297	6334	6312	6501	6489
6776	6510	6579	6455	6634	6455	6277	6185	6062	6092	5754	5808	5725	5768	5994	6237	6456	6584	6260	6158	6129	6538	6714	6373	5940	6395	6606	6193	6018	6474	6028	5953	6141	5869	6613	6336	6243	6401	6344	6247	6101	6161	6144	6129	6298	6072	6259	6219	6086	6105
6953	6523	6524	6488	6370	6315	6027	5880	5934	5736	5623	5721	5516	5705	5831	6195	6425	6465	6202	5997	6246	6680	6865	6527	6012	6333	6519	5971	6218	6371	5888	5873	6075	5932	6329	6198	6354	6091	6003	6232	5962	5988	6064	5805	6100	5934	6142	5978	6093	5953
7031	6629	6521	6152	6185	6061	5980	5875	5739	5756	5692	5720	5478	5647	6100	6413	6580	6572	6353	6136	6352	6869	6979	6307	5956	6422	6554	6096	6328	6391	5879	6208	6179	6084	6475	6203	6274	6262	6161	6131	6049	6159	6031	6021	6056	6202	6043	6173	6072	5920
7266	6684	6633	6160	6281	6029	6012	5788	5769	5603	5626	5861	5775	6077	6517	6672	6770	6565	6243	6260	6480	6961	6924	6217	6237	6883	6716	6179	6513	6441	6063	6447	6312	6329	6777	6375	6430	6308	6277	6311	6277	6173	6261	6262	6488	6236	6312	6196	6184	6197
7377	7067	6643	6240	6324	6142	6084	5972	5874	5896	5806	6188	6220	6458	6670	6901	6577	6460	6235	6218	6796	6962	6735	6321	6483	6845	6388	6222	6773	6438	6167	6527	6382	6428	6569	6464	6735	6344	6570	6350	6441	6444	6588	6375	6261	6373	6391	6334	6427	6104
7549	7306	6907	6638	6286	6256	5879	5945	5833	6079	6190	6354	6613	6703	6830	6998	6604	6189	6275	6402	6693	6895	6283	6220	6699	6895	6413	6310	6680	6252	6290	6731	6236	6415	6750	6585	6821	6290	6664	6181	6485	6173	6489	6338	6414	6328	6440	6468	6301	6264
7569	7453	7098	6871	6666	6634	6346	6365	6292	6580	6653	6618	6738	6739	6606	6775	6293	6094	6141	6495	6479	6437	6327	6451	7044	6821	6129	6339	6449	6152	6470	6499	6289	6677	6374	6438	6765	6433	6344	6146	6239	6284	6345	6459	6642	6332	6380	6379	6392	6134
7286	7499	7264	7289	7017	7063	6900	7043	6972	7206	7190	7199	7231	6966	6525	6316	6138	6256	6534	6850	6799	6333	6183	6469	6939	6459	6412	6794	6285	6064	6259	6407	6391	6565	6655	6728	6480	6399	6632	6280	6301	6530	6510	6635	6593	6649	6439	6621	6439	6485
7058	7026	7174	7404	7327	7509	7588	7584	7590	7646	7432	7446	7157	6819	6547	6383	6425	6769	7000	6982	6560	6304	6440	6843	6974	6519	6786	6895	6426	6666	6648	6339	6637	6845	6602	6667	6631	6833	6507	6536	6602	6895	6745	6838	6633	6818	6672	6666	6869	6781
6736	6592	6927	6892	7079	7380	7553	7532	7768	7518	7328	7329	6782	6735	6406	6492	6855	7146	7314	6667	6551	6480	6895	6966	6554	6626	6987	6745	6547	6853	6619	6738	7097	6706	6790	6789	6890	7043	6882	6882	6882	6923	6702	6842	6638	6798	6641	6792	7019	7055
6796	6456	6494	6655	6962	6960	7107	7208	7143	6886	6823	6668	6268	6332	6420	6816	7034	6918	6702	6322	6151	6376	6740	6689	6527	6833	7004	6286	6545	6871	6740	6744	6875	6548	7032	6737	6936	6934	6844	6920	6733	6769	6680	6814	6600	6584	6575	6743	6990	6961
7326	6966	6729	6336	6524	6406	6483	6661	6551	6330	6356	6265	6336	6623	6454	6643	6732	6311	6025	6006	6346	6504	6461	6420	6555	6866	6640	6406	6693	6545	6482	6795	6759	6279	6684	6593	6684	6726	6834	6792	6672	6683	6555	6579	6538	6375	6496	6483	6776	6949
7423	7410	7074	6880	6790	6678	6642	6409	6235	6312	6170	6216	6255	6438	6285	6359	6305	5965	5901	6117	6473	6375	6350	6267	6561	6815	6203	6430	6659	6200	6343	6425	6319	6456	6472	6386	6614	6536	6804	6637	6432	6272	6423	6393	6314	6354	6304	6409	6395	6793
7222	7390	7381	7262	7021	6641	6672	6617	6513	6565	6486	6565	6287	6135	6139	5921	5880	6177	6272	6350	6196	6003	5980	6264	6505	6079	6354	6694	6446	6429	6520	6460	6283	6328	6266	6539	6531	6523	6662	6498	6481	6441	6499	6371	6310	6166	6375	6517	6422	6510
6857	6805	7109	6742	6831	6876	6458	6455	6337	6331	6160	6003	6034	5781	5806	6034	6073	6233	6353	6202	5679	5836	6173	6374	6240	6064	6295	6432	6090	6289	6332	6157	6304	6567	6292	6526	6555	6490	6399	6527	6343	6466	6396	6197	5964	6264	6393	6323	6335	6403
7014	6704	6724	6635	6439	6290	5997	5852	5740	5701	5599	5625	5679	5861	5968	6121	6449	6256	6147	5895	6021	5949	5966	6037	5871	6048	6262	5951	5841	5918	5836	6031	6268	6041	6213	6212	6255	6261	6217	6145	6055	6076	6017	6106	6022	6064	6164	6047	5940	6302
7506	7409	6872	6632	6305	6006	5923	5789	5518	5539	5504	5724	5784	6105	6032	6067	6133	6030	5967	5834	6003	6101	5684	5662	5834	6018	5871	5704	5830	5595	5670	5606	5721	5802	5767	5883	6044	5853	6015	5875	5829	5906	6009	5729	5892	5730	5755	5774	5950	5901
7035	7182	7006	6902	6557	6310	6122	5931	5823	5902	5815	6031	6049	6309	6060	5931	5964	6211	6219	6122	5890	5880	5649	5853	5790	5480	5623	5495	5552	5432	5593	5695	5704	5840	5792	5849	5857	5873	6017	5876	5890	5627	5821	5683	5705	5798	5841	5830	5757	5702
6830	6585	6548	6241	6088	6161	6082	6138	5979	6040	6002	6068	6240	6044	6013	6226	6263	6488	6414	6341	6148	6063	6075	6031	5938	5639	5637	5526	5540	5578	5705	5733	5848	5898	6112	5983	6038	6017	5988	5834	5791	6002	5668	5705	5754	5901	5878	5778	5859	5744
6990	6771	6502	6305	6114	6119	6172	6057	6037	5975	6042	6202	6114	6402	6524	6448	6453	6413	6341	6385	6346	6092	6223	5858	5995	5920	5856	5774	5873	6009	5841	5958	5940	5986	6090	5957	6234	6140	6136	6258	6173	6096	6157	6122	6161	5923	5908	5806	5985	5967
6800	6864	6695	6411	6251	6278	6399	6350	6180	6400	6500	6723	6605	6426	6515	6549	6479	6336	6611	6627	6257	6186	5889	6095	6012	5899	5781	5904	5959	5808	6022	6038	6171	6335	6503	6187	6176	6168	6397	6324	6322	6219	6132	5940	6105	6081	5820	5892	5980	6036
6742	6599	6488	6386	6219	6432	6386	6433	6622	6594	6542	6405	6362	6335	6331	6470	6563	6628	6494	6361	6231	6170	5996	5888	5916	6122	6087	6039	6041	6124	6143	6100	6308	6339	6251	6199	6137	6251	6151	6372	6328	6277	6216	6257	6363	6120	6112	5788	6000	6050
6897	6457	6505	6393	6319	6250	6375	6542	6477	6568	6429	6635	6567	6636	6816	6805	6662	6637	6278	6458	6282	6230	6148	5975	6009	6112	6262	6088	6126	6421	6373	6484	6537	6567	6504	6514	6506	6423	6306	6534	6545	6704	6645	6492	6387	6143	6193	6052	6193	6301
6859	6494	6591	6583	6394	6668	6657	6920	6797	6846	6782	6741	6916	6901	6668	6727	6483	6569	6621	6622	6667	6299	6290	6249	6319	6321	6440	6302	6475	6467	6559	6706	6616	6712	6794	6590	6525	6586	6608	6551	6785	6752	6654	6437	6484	6572	6306	6282	6297	6307
6854	6564	6467	6400	6365	6473	6602	6760	6557	6733	6672	6722	6557	6689	6816	6482	6469	6574	6651	6430	6367	6455	6247	6157	6092	6352	6373	6385	6374	6416	6589	6607	6765	6792	6667	6493	6382	6465	6378	6702	6571	6682	6683	6537	6307	6464	6228	6220	6409	6403
6892	6709	6566	6343	6453	6640	6818	6625	6604	6555	6619	6446	6592	6531	6479	6437	6379	6139	6090	6232	6193	6170	6306	6115	6143	6167	6031	6122	6317	6417	6290	6495	6568	6354	6377	6144	6323	6223	6282	6389	6555	6607	6367	6154	6346	6288	6156	6073	6342	6298
6788	6605	6260	6353	6316	6517	6596	6577	6627	6246	6279	6312	6248	6277	6289	6302	6119	6094	6024	6082	6113	6226	6115	6008	5979	6090	6052	6021	6109	6117	6300	6243	6244	6309	6050	6120	5921	6065	6100	6166	6275	6401	6338	6194	6088	6115	5957	6006	6090	6210
6741	6542	6316	6058	6344	6310	6363	6317	6258	6338	5993	6130	6355	6389	6136	6087	5868	6016	6228	6252	6113	6147	6135	6032	5997	5876	5903	5844	6211	6363	6259	6304	6265	6294	6415	6169	6230	6184	6243	6338	6238	6328	6104	6160	5991	6120	6055	5912	6039	6053
6557	6336	6200	6280	6320	6385	6535	6267	6282	6042	5991	6115	6259	6121	5933	5808	5859	5888	6092	6245	6141	6263	6140	5865	5916	6095	5917	6243	6084	6236	6192	6195	6378	6226	6403	6100	6269	6162	6290	6357	6382	6328	6390	5958	6168	6029	5984	6099	6235	6238
6663	6512	6406	6281	6305	6326	6409	6070	6102	6164	5952	5968	6174	6098	6092	5947	5838	5956	6079	6247	6067	6165	6044	6057	6042	5948	5972	5877	6074	6173	6234	6297	6527	6430	6362	6393	6431	6282	6444	6464	6491	6278	6129	6156	6148	6158	6207	6188	6355	6211
6661	6625	6358	6397	6278	6365	6375	6163	6303	5951	5915	5819	6007	6176	5999	6021	6059	5984	5908	6020	6049	6261	6041	6028	6010	6149	6051	5962	6219	6227	6426	6415	6420	6316	6202	5962	6125	6403	6521	6367	6350	6192	6152	6000	6054	6154	6210	6213	6342	6492
6945	6791	6515	6234	6292	6485	6394	6291	6198	6216	6006	5801	6054	6222	6220	6114	6039	6014	5953	6025	6185	6163	6075	6169	6025	6131	5972	5963	6085	6119	6440	6406	6539	6238	6306	6178	6362	6672	6325	6505	6225	6277	6075	6159	5988	6204	6349	6379	6400	6409
6752	6450	6360	6233	6226	6529	6430	6446	6273	6093	5908	6032	6024	6163	6159	6068	6107	6068	6041	6001	6125	6318	6232	6038	6037	6123	6073	6177	6188	6325	6289	6389	6194	6337	6277	6383	6460	6353	6447	6494	6361	6316	6393	6311	6157	6295	6379	6476	6598	6530
6522	6494	6279	6395	6435	6486	6510	6356	6209	6133	6085	6194	6203	6383	6084	6112	6008	5911	6072	6138	6146	6158	6141	6026	6086	5945	6080	6190	6230	6122	6164	6282	6248	6123	6270	6430	6466	6294	6370	6414	6356	6307	6253	6296	6389	6375	6281	6525	6571	6390
6604	6186	6315	6042	6288	6217	6270	6284	6126	6114	6004	5994	6122	5867	6047	6056	6003	6050	5979	5943	6092	6177	6103	6234	6086	6068	6039	6259	6282	6244	6209	6049	6238	6112	6263	6175	6390	6221	6535	6377	6368	6292	6187	6130	6282	6159	6324	6474	6609	6441
6473	6482	6257	5937	6190	6246	6091	6079	6072	5858	6120	6022	6061	5927	5889	5829	5886	5909	6006	6045	6147	5910	6176	6134	6220	6127	6446	6201	6112	6314	6226	6107	6164	6229	6229	6433	6379	6523	6416	6174	6367	6373	6196	6389	6297	6096	6184	6304	6391	6479
6654	6375	5990	5746	6047	6009	6049	6115	6119	6101	5980	5797	5912	5839	5939	5817	5986	5853	5860	6037	5961	5992	6025	6188	6199	6330	6232	6085	6260	6203	6252	6261	6195	6178	6418	6540	6449	6418	6393	6471	6384	6145	6186	6165	6233	6145	6282	6401	6314	6488
6414	6268	6209	5964	5974	6137	6037	6183	6230	6133	5987	6034	5872	5921	5769	5781	5904	5945	5802	5859	5649	5933	5888	6034	5983	5965	6192	6011	6167	5981	6106	6014	6103	6009	6322	6207	6204	6461	6143	6471	6313	6207	6195	5977	5882	6003	5911	6052	6083	6329
6466	6293	6075	5858	5798	5920	6061	6117	6212	6090	5978	5901	5919	5732	5772	5908	5887	5982	5851	5850	5978	5863	5815	5941	6061	5949	6213	6022	6111	6062	5946	5844	5911	6045	6009	6291	6127	6416	6309	6228	6151	6322	6155	5957	5834	5949	6100	6001	5877	6179
6431	6230	5948	5988	5776	6005	6133	6103	6057	6305	5941	5699	5865	5864	5801	5911	6147	6056	5871	5783	5934	5811	5963	5988	5977	6101	6128	6100	6263	6194	6192	5980	6156	5995	6150	6373	6352	6360	6325	6365	6326	6409	6177	6025	6134	6047	6133	6048	6056	5988
6354	6341	6183	5885	5914	5982	6274	6329	6289	6323	6184	6030	6014	6186	6079	6066	5871	5933	6026	6068	6068	6055	6227	6212	6119	6134	6334	6413	6233	6334	6352	6192	6087	6042	6371	6338	6271	6273	6461	6392	6204	6339	6472	6349	6190	6389	6201	6110	6338	6106
6350	6344	6018	5914	5772	5831	6112	6089	6234	6197	6251	5997	6273	6326	6114	6061	6181	5978	6005	6141	6288	6275	6096	6266	6278	6222	6324	6324	6506	6340	6294	6166	6340	6295	6351	6430	6259	6309	6274	6278	6391	6347	6410	6261	6435	6421	6410	6346	6078	6257
6341	6157	6157	6020	5891	5839	6080	6078	6102	6189	6231	6258	6047	6059	5791	5999	5927	5974	6000	6128	6198	6219	6211	6115	6013	6017	6158	6197	6201	6235	6146	6102	6251	6388	6319	6330	6264	6120	6053	6171	6268	6530	6442	6381	6406	6171	6027	6191	5954	6162
6397	6240	6203	5853	5948	5917	5809	5990	6060	6224	6165	5872	6045	5731	5781	5568	5705	5820	6003	6124	5875	5963	5999	6038	6084	5931	5942	5829	6021	5991	5944	5918	6089	6103	5937	5876	5878	5975	5986	6044	5997	6210	6336	6231	6006	5960	5981	5896	5908	5985
6284	6057	5911	5879	5916	5779	5934	5928	6030	6039	5893	5875	5736	5740	5566	5557	5601	5723	5848	5830	5789	5776	6019	5750	5800	5708	5812	5729	5724	5807	5829	5789	5969	5892	5822	5746	5755	5612	5673	5665	5763	5884	5908	5961	5898	5854	5706	5655	5869	5814
5974	5990	5805	5974	5828	5862	6036	5930	5818	5800	5729	5728	5567	5545	5252	5481	5570	5463	5599	5692	5802	5812	5810	5842	5892	5802	5721	5691	5836	5631	5779	5741	5910	5603	5680	5689	5665	5496	5502	5468	5668	5590	5587	5716	5621	5558	5616	5664	5750	5779
5987	5767	5829	5871	5803	5812	5580	5819	5564	5500	5709	5382	5620	5485	5204	5299	5367	5326	5427	5732	5932	5770	5818	5738	5585	5578	5688	5742	5605	5626	5591	5562	5697	5760	5580	5609	5296	5370	5363	5410	5553	5529	5594	5428	5549	5562	5558	5728	5521	5606
6170	5698	5832	5886	5717	5565	5729	5456	5335	5446	5297	5288	5315	5143	5099	5118	5172	5398	5388	5606	5643	5657	5778	5580	5641	5462	5442	5506	5400	5469	5510	5412	5473	5548	5479	5420	5172	5086	5208	5288	5432	5408	5457	5542	5454	5356	5482	5546	5640	5482
6062	5786	5952	5813	5659	5789	5536	5363	5145	5060	5247	5103	5080	5116	4952	4867	5106	4999	5108	5335	5378	5524	5622	5547	5463	5482	5351	5252	5229	5157	5217	5376	5362	5349	5356	5149	5247	5208	5240	5223	5287	5359	5391	5465	5248	5268	5252	5349	5428	5409
6130	5809	5899	5977	5782	5759	5575	5392	5081	5011	5005	5088	5098	5028	4930	5018	4872	4881	4972	5214	5355	5454	5512	5432	5464	5427	5257	5180	5150	5128	5199	5344	5396	5292	5245	5320	5296	5197	5272	5320	5425	5252	5217	5165	5283	5241	5202	5287	5338	5409
6042	5964	5825	5955	5921	5717	5604	5291	5230	5075	5017	5038	5181	5150	5103	4964	4825	4959	5127	5164	5424	5450	5499	5408	5522	5478	5320	5239	5198	5125	5098	5197	5221	5336	5351	5362	5331	5429	5215	5286	5435	5373	5352	5508	5374	5407	5260	5610	5378	5499
6141	6028	6033	5926	5747	5821	5748	5665	5433	5272	5356	5336	5349	5280	5175	5138	5049	5151	5237	5366	5462	5364	5539	5489	5525	5486	5502	5154	5091	5122	5009	5089	5160	5370	5365	5376	5330	5249	5307	5269	5571	5644	5520	5511	5356	5373	5411	5424	5410	5674
6258	6032	5937	5846	5768	5949	5886	5578	5401	5533	5455	5495	5490	5497	5312	5359	5331	5147	5270	5373	5419	5564	5712	5708	5767	5518	5349	5212	5156	5142	5152	5274	5271	5242	5445	5327	5350	5368	5376	5596	5616	5622	5532	5566	5390	5469	5489	5494	5623	5894
6054	5963	5886	5726	5930	5795	5857	5878	5484	5566	5468	5332	5412	5615	5524	5492	5445	5252	5425	5401	5703	5543	5783	5789	5641	5581	5425	5275	5240	5283	5162	5374	5391	5543	5350	5366	5424	5418	5602	5629	5772	5771	5571	5649	5585	5545	5684	5716	5751	5956
6065	5986	5976	5650	5930	5774	5831	5596	5629	5689	5437	5527	5737	5418	5613	5495	5367	5560	5586	5497	5591	5666	5744	5665	5675	5636	5597	5450	5486	5539	5560	5449	5491	5611	5511	5405	5578	5593	5744	6001	5809	5896	5655	5538	5602	5608	5563	5812	6002	6037
5992	5898	5770	5872	5825	6003	5868	5813	5811	5807	5684	5784	5752	5669	5655	5584	5463	5656	5630	5468	5668	5767	5808	5571	5562	5764	5600	5600	5728	5703	5737	5713	5648	5636	5616	5656	5669	5725	5718	5904	5999	6045	5983	5733	5766	5871	5801	5915	6127	6027
6229	5952	5609	5863	5885	5940	5956	6116	5927	6152	5949	5943	5943	5777	5741	5740	5583	5782	5585	5856	5812	5730	5702	5540	5785	5670	5680	5695	5728	5832	5824	5874	5810	5914	5759	5713	5757	5797	5829	6013	6068	6260	6058	6084	6012	6059	6082	6085	6134	6201
5877	5810	5823	5907	5723	5956	5925	5921	6012	6057	6025	6041	5996	5833	5830	5807	5491	5541	5596	5868	6001	5777	5766	5782	5816	5751	5925	5826	5914	5997	6096	5984	5882	5826	6033	5908	5841	5980	6148	6047	6242	6192	6265	6105	5984	6066	6036	6272	6215	6180
5808	5842	5767	5683	5837	5807	5816	5853	5803	5919	5965	5879	5932	5829	5720	5614	5509	5479	5582	5700	5721	5802	5741	5724	5745	5743	5684	5855	5998	6025	6143	6018	5825	5954	5995	5816	5862	5689	6094	6030	6249	6189	6155	6117	6072	6047	6080	6022	6131	6164
6167	5739	5794	5742	5895	5745	5874	5707	5557	5740	5685	5913	5662	5638	5582	5440	5453	5426	5583	5640	5574	5541	5519	5788	5545	5487	5652	5622	5808	5852	5833	5842	5851	5963	5705	5783	5752	5749	5985	5944	6031	6016	5873	5934	6034	6105	6173	6210	6129	6133
6147	5824	5739	5780	5889	5699	5838	5494	5742	5589	5729	5713	5519	5579	5400	5190	5393	5321	5571	5812	5538	5735	5583	5512	5452	5408	5392	5510	5632	5675	5782	5797	5740	5873	5865	5925	5801	5711	5892	5944	5811	5741	5799	5797	5961	5975	6057	6127	6214	6208
6150	5826	5891	5894	5917	5799	5766	5729	5548	5577	5658	5500	5423	5575	5250	5321	5319	5414	5609	5482	5537	5630	5631	5646	5554	5457	5420	5380	5366	5529	5636	5660	5757	5684	5743	5617	5682	5793	5808	5667	5750	5842	5727	5732	5962	5892	5926	5821	5926	6110
5948	5982	6097	6150	5852	5826	5599	5446	5550	5425	5385	5444	5388	5251	5145	5219	5096	5204	5439	5313	5404	5251	5440	5452	5435	5327	5372	5443	5377	5464	5392	5508	5553	5654	5730	5648	5732	5595	5636	5821	5630	5767	5793	5680	5774	5692	5800	5693	5846	5836
5973	6121	6062	6153	5895	5818	5539	5372	5479	5154	5378	5260	5415	5148	5070	5139	5162	5234	5309	5203	5205	5196	5385	5333	5250	5339	5352	5331	5366	5274	5436	5585	5566	5642	5666	5556	5474	5448	5315	5367	5600	5562	5669	5707	5677	5804	5598	5709	5594	5661
5971	6110	6060	5876	5893	5737	5480	5335	5199	5300	5402	5247	5123	5049	5025	5208	4995	5131	5164	5073	5077	5135	5277	5320	5253	5222	5292	5096	5299	5250	5185	5446	5480	5459	5476	5593	5450	5436	5487	5473	5573	5617	5488	5387	5541	5473	5574	5613	5720	5446
6053	6105	5881	5892	5802	5612	5517	5381	5320	5255	5157	5204	4955	5005	4992	4859	4938	4989	5198	5253	5174	5178	5302	5435	5114	5267	5334	5281	5238	5327	5497	5379	5432	5488	5514	5401	5385	5469	5491	5528	5610	5474	5489	5698	5365	5502	5542	5609	5454	5579
6082	6029	6133	5891	5425	5592	5379	5407	5130	5140	5235	5104	4917	4882	4943	4820	4811	5105	5186	5162	5271	5312	5312	5212	5287	5280	5377	5472	5497	5492	5512	5346	5558	5517	5382	5374	5363	5461	5537	5513	5606	5496	5572	5564	5414	5593	5416	5386	5423	5561
6098	5964	5976	5929	5971	5549	5597	5417	5189	5398	5480	5400	5179	5013	4856	4975	5067	5144	5380	5434	5344	5279	5481	5261	5327	5219	5424	5391	5564	5550	5672	5548	5658	5670	5527	5560	5383	5446	5465	5535	5580	5581	5562	5660	5702	5856	5846	5664	5542	5517
6406	6215	6152	6114	6042	5767	5750	5659	5542	5595	5706	5554	5379	5280	5304	5080	5456	5437	5700	5718	5575	5530	5520	5654	5595	5397	5405	5548	5575	5651	5894	5682	5731	5608	5840	5720	5539	5642	5721	5720	5755	5710	5665	5570	5732	5909	6040	5751	5780	5651
6212	6153	6247	6188	6025	5902	5894	5731	5705	5715	5706	5683	5691	5558	5509	5465	5363	5769	5838	5699	5773	5835	5757	5634	5716	5836	5748	5545	5652	5802	5991	5840	5842	5694	5820	5841	5811	5804	5952	5953	5832	5868	5799	5909	5909	5953	5902	5917	5922	5741
6221	6172	6209	6053	6105	5969	5814	5785	5892	5800	5916	5921	5736	5401	5629	5446	5498	5766	5695	5810	5668	5665	5712	5818	5775	5738	5877	5921	5974	5938	6083	6048	5797	5815	5886	5844	5817	5961	5819	6012	6006	5946	6013	5919	6120	5936	6022	6000	5877	5809
6181	6341	6226	6166	6151	5880	6003	5887	6091	6143	5950	6038	5937	5622	5585	5692	5564	5635	5912	5709	5882	5741	5665	5586	5726	5950	5975	6053	6029	6159	6135	6001	6212	6125	6013	5964	6026	6031	5968	5987	5968	6023	6185	5975	6196	6271	6252	6200	5914	5772
6324	6355	6304	6515	6442	6430	6229	6197	6187	6246	6235	6353	5865	5960	5684	5858	5845	5950	5923	5927	5913	5523	5693	5713	5856	5965	5998	5955	6138	5960	5894	6169	6130	6348	6226	6277	6161	6311	6317	6260	5927	5865	5987	6027	6309	6385	6238	6341	6136	6027
6468	6411	6383	6491	6540	6433	6426	6190	6337	6213	6286	6356	6195	6019	6058	6153	6012	5886	5995	5915	5878	6014	5944	5829	5988	6027	5947	5950	5942	5917	5942	6150	6089	6111	6112	6171	6246	6306	6146	6158	5963	6018	5961	5993	6184	6119	6217	6361	6253	6308
6291	6314	6171	6244	6198	6365	6055	6176	6082	6118	6069	6180	6131	5966	5979	5910	5880	5807	5876	6003	5846	5913	6039	5939	6028	6001	6074	5964	6052	6035	6021	6048	6035	5965	5884	6073	6040	6097	6175	6211	6177	6135	6125	6046	6189	6131	6261	6013	6215	6154
6370	6263	6227	5982	6076	6088	6048	5953	5956	5982	5872	5876	5725	5923	5799	5908	5717	5814	5665	5667	5667	5675	5692	5798	5702	5666	5848	5989	5978	5981	6159	6038	5884	5819	5955	5970	6142	6234	6050	6242	6003	6005	5990	5942	5967	5844	6005	6180	6033	5869
6348	6131	6136	6152	5853	6166	6079	5929	5983	5970	5865	5800	5858	5821	5861	5793	5835	5644	5575	5704	5423	5569	5686	5552	5527	5663	5534	5717	5733	5851	5855	5825	5881	5898	5839	6016	6214	6195	5988	5959	5984	5765	5817	5659	5631	5937	5945	6035	5916	5941
6564	6394	6220	6116	6050	6108	6073	5945	5891	5772	5811	5759	5857	5864	5822	5861	5784	5771	5611	5704	5680	5621	5833	5719	5794	5599	5827	5788	5746	5646	5611	5624	5537	5583	5768	5993	6223	6113	6275	5831	5893	5736	5714	5593	5578	5713	5720	5828	5889	5878
6286	6379	6078	5984	6008	5946	5940	5682	5727	5688	5797	5620	5733	5818	5754	5659	5650	5543	5642	5702	5834	5830	5593	5711	5746	5816	5911	5854	5695	5708	5511	5690	5587	5360	5532	5775	5875	5986	6146	5937	5896	5919	5854	5596	5498	5463	5647	5616	5679	5954
6251	6161	5929	5901	5856	5865	5807	5640	5562	5493	5373	5635	5612	5577	5617	5527	5620	5635	5613	5629	5608	5631	5537	5559	5571	5730	5486	5800	5764	5721	5768	5848	5650	5472	5604	5631	5778	5725	5928	5991	5825	5763	5751	5582	5696	5565	5517	5410	5820	5591
6063	5988	6061	5993	5732	5902	5938	5638	5583	5649	5539	5694	5678	5687	5557	5627	5679	5513	5688	5507	5632	5487	5526	5309	5266	5327	5278	5356	5631	5704	5435	5674	5545	5847	5893	6035	6095	6170	5828	5844	5846	5708	5482	5565	5465	5675	5514	5661	5564	5538
6277	6044	6081	5986	5954	5850	5981	5653	5404	5520	5324	5563	5657	5594	5703	5718	5673	5680	5630	5676	5678	5805	5480	5450	5451	5114	5193	5216	5304	5133	5257	5231	5465	5621	5777	5836	6108	6003	5932	5901	5802	5642	5467	5309	5424	5641	5627	5730	5598	5548
6256	6163	5957	5941	5778	5662	5559	5458	5284	5280	5505	5466	5655	5732	5588	5602	5480	5526	5714	5781	5742	5771	5615	5625	5384	5415	5290	5310	5246	5211	5272	5084	5181	5357	5542	5674	5560	5628	5652	5686	5658	5604	5482	5614	5540	5499	5666	5730	5597	5588
6087	5902	6099	5975	5950	5717	5554	5414	5228	5428	5478	5487	5691	5576	5487	5576	5525	5550	5531	5625	5538	5611	5491	5359	5414	5309	5280	5277	5499	5541	5375	5607	5450	5359	5288	5180	5116	5143	5355	5412	5472	5806	5565	5669	5688	5574	5498	5676	5700	5706
5715	5917	5856	6019	5936	5851	5784	5550	5320	5562	5512	5703	5486	5697	5740	5639	5765	5616	5671	5809	5439	5580	5516	5371	5506	5367	5462	5472	5515	5483	5656	5636	5589	5853	5490	5371	5226	5215	5084	5163	5435	5593	5731	5945	5958	5688	5694	5709	5596	5830
5956	5863	6117	6177	6111	6021	5986	5790	5837	5818	6003	5951	5960	5933	5978	5908	5991	5984	5911	5878	5785	5571	5699	5465	5428	5428	5414	5369	5409	5596	5611	5668	5923	5877	5652	5552	5334	5572	5439	5373	5479	5464	5707	5970	5910	6059	5916	6024	5966	5928
6211	6041	6248	6130	6142	6054	6142	5937	5941	5810	5843	6082	6081	6076	6032	5961	6098	5925	6053	6066	5867	5814	5690	5864	5684	5509	5579	5395	5490	5454	5621	5566	5763	5794	5454	5426	5576	5587	5620	5494	5377	5557	5440	5525	5836	5588	5968	5936	5806	5912
6217	6081	6128	6067	5963	5869	5990	5958	5928	5965	5846	5908	6033	5920	5920	5755	5921	5833	5898	6028	5888	5833	5732	5786	5911	5781	5810	5653	5638	5800	5708	5605	5532	5316	5249	5273	5104	5371	5452	5538	5433	5583	5722	5648	5545	5643	5546	5829	5979	5912
5984	5922	6003	5906	5806	5828	5749	5827	5957	6011	6056	5787	6055	5924	6047	5979	5902	5572	5655	5837	5770	5890	5803	5733	5839	5914	6071	5938	6123	6115	6019	5834	5745	5762	5679	5441	5269	5344	5398	5566	5713	5932	6009	5763	5821	5606	5571	5785	5894	6114
5918	5990	5898	5887	5834	5837	6044	6093	6094	6087	6114	6353	6227	6241	5915	5790	5900	5970	5918	5838	5921	5921	5873	5925	5628	5817	6084	6249	6166	6178	6224	6217	6095	6228	6214	5928	5860	5882	5814	5682	5859	6072	6029	6004	6053	5946	5823	5920	6043	5972
6092	6091	6013	6013	5981	6223	6195	6288	6231	6361	6240	6240	6185	6223	6106	6109	6054	6078	6273	6175	6138	6136	5955	5934	5748	5845	6028	6171	6133	6070	6187	6276	6312	6395	6612	6376	6228	6266	6143	6176	5946	5922	5798	5965	5850	6002	5974	6090	6167	6023
6210	6147	6124	6019	5941	6239	6111	6085	6143	6161	6309	6155	6236	6094	6239	5960	5951	6242	6317	6232	6250	6300	6020	6084	5867	6019	6077	5964	6040	6070	6205	6023	5934	6005	6053	6021	6197	6472	6401	6245	5965	5810	5543	5507	5532	5607	5859	6051	6097	5975
6061	5886	5826	5898	5791	5797	5806	5673	5774	5754	5747	5725	5799	5867	5779	5856	5712	6070	6111	6016	5991	5964	5974	5873	5982	6033	6070	5950	5877	5899	6007	5782	5514	5609	5610	5765	6022	5888	6333	6107	6044	5769	5583	5555	5422	5544	5662	5853	5951	5973
6013	5803	5693	5684	5429	5587	5579	5477	5446	5670	5285	5424	5479	5428	5600	5334	5489	5591	5750	5804	5786	5890	5953	5816	5832	5927	5875	5929	5970	5946	5728	5697	5604	5747	5951	6115	6014	6042	6116	6039	5925	5626	5761	5615	5660	5623	5844	5800	5731	5739
5876	5694	5465	5631	5654	5520	5640	5685	5506	5432	5387	5351	5379	5495	5288	5451	5442	5687	5659	5687	5561	5622	5671	5571	5873	5653	5799	5700	6096	5945	5985	6020	6171	6517	6680	6649	6365	6277	6022	5947	5851	5851	5613	5839	5707	5595	5650	5887	5715	5558
6051	5711	5466	5651	5857	5760	5832	5743	5448	5567	5433	5508	5634	5569	5559	5601	5855	5754	5764	5814	5663	5639	5706	5502	5365	5520	5382	5752	5551	5760	5861	6342	6711	7034	6944	6645	6578	6289	6360	6108	5916	5824	5554	5615	5630	5829	5544	5769	5717	5693
6076	5947	5995	5974	5941	5778	5887	5711	5603	5489	5600	5525	5477	5583	5701	5815	5687	5702	5715	5850	5907	5660	5774	5628	5657	5431	5594	5560	5587	5616	5820	6169	6519	6326	6022	5690	5616	5884	5984	6152	6066	6026	5687	5430	5262	5517	5570	5888	5768	5478
6138	5908	5861	5733	5719	5629	5506	5336	5413	5123	5131	5233	5341	5278	5314	5553	5454	5620	5848	5950	5749	5806	6093	5841	5855	5684	5599	5629	5622	5574	5768	5956	5910	5249	4851	4356	4411	4740	5069	5463	5968	6329	5792	5556	5257	5373	5328	5871	5733	5568
6072	5906	5783	5540	5392	5377	5295	5281	4967	4892	4798	4972	5007	5063	5127	5059	5233	5232	5299	5408	5491	5591	5634	5615	5425	5428	5435	5591	5702	5646	5888	5901	5783	4778	4032	3655	3659	3813	3970	4568	5322	6067	6195	5922	5379	5167	5269	5363	5586	5580
5893	5573	5467	5574	5258	5296	5193	4929	5019	4897	4839	4948	5052	5093	5157	5019	4998	5113	5245	5151	5300	5350	5308	5496	5249	5278	5243	5518	5517	5597	5935	6529	6069	5247	4102	3654	3410	3342	3337	3700	4564	5527	6425	6350	5857	5311	5113	5405	5587	5531
5855	5675	5778	5593	5659	5439	5367	5206	5120	5171	5071	5196	5385	5583	5481	5375	5262	5101	5145	5305	5394	5491	5513	5497	5262	5155	5377	5435	5416	5458	6240	6813	6570	5154	4126	3768	3595	3356	3335	3389	3968	5050	6171	6718	6315	5713	5547	5592	5675	5645
6032	5880	5903	5794	5802	5888	5588	5437	5466	5407	5198	5460	5665	5751	5696	5504	5511	5677	5706	5672	5702	5839	5771	5596	5418	5369	5495	5593	5549	5318	5965	6904	6297	5026	3927	3812	3833	3465	3451	3389	3823	5071	6203	6686	6498	6052	5768	5857	5844	5878
6199	6016	6107	6098	6006	6046	5906	5598	5628	5545	5528	5563	5800	5669	5838	5621	5934	5891	6051	5888	6245	6251	6052	5852	5820	5550	5665	5818	5604	5319	5920	6737	6145	4652	3630	3798	3850	3723	3579	3685	4262	5125	6128	6546	6204	5937	5703	5903	6062	5922
6218	6214	6152	6052	5977	5907	5678	5627	5548	5562	5524	5614	5491	5778	5677	5805	5858	6079	6141	6222	6120	6241	6328	6255	6184	5968	5974	6089	5833	5538	5905	6802	6307	5010	4095	4164	4080	4013	4102	4506	4966	5640	6331	6304	6296	5699	5717	5834	6064	6134
6360	5821	5935	5620	5721	5493	5728	5486	5705	5644	5589	5390	5509	5625	5692	5658	5799	5879	6062	5975	6112	6146	6111	6304	6305	6407	6161	6465	6178	6053	6403	7090	7040	6140	4948	4732	4599	4785	4900	5299	5602	6166	6710	6607	6090	5743	5744	5773	5998	6382
6094	6040	5847	5840	5685	5678	5586	5690	5835	5920	5693	5577	5640	5591	5737	5666	5917	5975	5923	6005	5971	5945	6011	6243	6273	6371	6423	6436	6369	6237	6410	7244	7531	7202	6305	5785	5376	5239	5523	5777	6160	6528	6956	6998	6483	6219	5836	5920	6008	6254
6160	5908	5960	5780	5901	5866	5902	6025	6140	6129	6086	5927	5826	5709	5831	5906	6045	6156	6043	5925	6053	5973	5989	6034	6117	6331	6125	6191	6413	6349	6323	6813	7561	7802	7345	6615	5954	5443	5585	5739	6258	6569	6919	6891	6473	6166	5994	5815	6096	6156
6333	6291	6202	6089	6040	6053	6217	6082	6197	6064	6091	6151	6186	6196	6278	6111	6284	6304	6067	6168	5932	5952	6083	5980	5820	5917	5887	5782	6085	6025	5896	6398	6915	7398	7261	6949	6273	5930	5764	5712	5882	6409	6319	6623	6448	6208	5932	6088	5873	5861
6716	6489	6128	6360	6252	6143	6196	6164	6353	6028	6050	6101	6258	6082	6296	6314	6374	6460	6342	6262	6129	6139	6092	6243	6198	5990	5989	5903	5811	5824	5674	5990	6218	6614	6894	6915	6535	6478	6168	6060	6036	6084	6013	6075	6058	6163	5805	5921	5858	5776
6736	6343	6155	6138	6120	6049	5984	6003	6129	5938	5969	5721	6033	6001	6012	6220	6139	6375	6225	6351	5996	6379	6331	6328	6496	6389	6193	5787	5823	5960	5796	5840	5780	5978	6153	6244	6424	6534	6545	6620	6317	6169	6045	5743	5784	5919	5933	6028	5960	5840
6488	6357	6142	6198	5818	5881	5822	5898	5587	5714	5677	5598	5613	5719	5758	5957	5962	5804	6013	5852	6048	6118	6377	6409	6385	6362	6372	6224	6187	6107	6386	6070	5790	5854	5759	5884	6243	6233	6451	6393	6283	6233	5980	5955	5922	5767	5939	5972	6185	5908
6176	6118	5992	5862	5536	5681	5637	5674	5401	5488	5498	5539	5414	5451	5444	5666	5713	5700	5507	5495	5749	5869	6058	6195	6344	6413	6344	6354	6442	6301	6525	6478	6319	5963	5887	5609	5736	5762	5805	5973	6186	6241	6255	6129	6082	5860	5700	5801	5768	5928
5953	5841	5684	5705	5739	5626	5696	5778	5572	5448	5487	5538	5278	5504	5726	5811	5644	5554	5436	5164	5409	5462	5637	5879	6003	6244	6082	6312	6425	6464	6630	6556	6497	6361	6029	5865	5681	5648	5622	5830	6212	6266	6274	6461	6305	6091	5927	5674	5601	5876
5901	5775	5824	5871	5675	5801	5875	5795	5716	5612	5638	5583	5623	5695	5885	5834	5664	5463	5531	5440	5325	5407	5631	5810	5845	5839	5792	6232	6147	6336	6534	6633	6645	6486	6408	6166	5907	5817	6074	5976	6082	6288	6384	6396	6327	6199	5922	5665	5635	5721
5965	5834	6050	5925	5974	5890	6018	6175	5878	5847	5999	5846	5871	6002	6240	6017	6007	5775	5838	5718	5616	5678	5746	5948	5747	5657	5703	5780	5873	5995	6087	6352	6494	6356	6489	6358	6366	6139	6002	5917	6069	5985	6285	6317	6289	6239	6019	5874	5741	5694
6140	6014	6187	6103	6056	6196	6060	6147	6074	6073	6123	6025	5929	6153	6123	6198	6034	6050	6082	5840	6001	5977	5904	5914	5704	5922	5763	5829	5663	5841	5963	5942	6039	6188	6220	6355	6348	6382	6315	5965	5983	5852	5930	5868	5993	6130	6138	5998	5673	5722
6306	6118	6052	6058	5893	5957	5913	5959	6086	5993	6115	6028	5933	6001	5972	5940	6097	6072	5954	6110	6057	6172	6220	6064	5907	6042	6011	5957	6035	5876	5615	5726	5768	5928	5972	6164	6283	6496	6306	6286	6054	5926	5969	5929	6103	6129	6162	6157	5974	5873
6167	6032	6090	5909	5704	5638	5764	5715	5892	5908	5980	6021	5944	5746	5756	5875	5851	5920	5765	5991	6070	6162	6284	6303	6255	6256	6258	6203	6122	6022	5889	5667	5568	5777	5847	5761	6081	6395	6525	6442	6412	6227	5997	6059	5885	5780	5980	6104	6018	6191
6098	5810	6127	5898	5793	5498	5692	5603	5740	5901	5893	5880	5633	5649	5706	5714	5822	5681	5499	5832	6029	6157	6168	6238	6130	6457	6532	6355	6424	6343	6129	5788	5705	5669	5695	5889	6067	6095	6259	6545	6494	6243	6315	6024	6019	5862	6072	5993	5899	6158
5685	5669	5699	5770	5636	5711	5759	5635	5884	5934	5934	5948	5829	5715	5790	5673	5614	5619	5783	5787	5959	5869	5969	6067	6210	6392	6530	6590	6647	6491	6235	6161	6122	6030	5890	5977	5935	6045	6210	6269	6278	6381	6447	6305	6042	6066	5845	5866	5864	6204
5583	5344	5547	5614	5776	5907	5931	5933	5940	6092	6086	6086	6071	6051	6017	5714	5738	5704	5771	5849	5722	5788	5936	5808	5984	6088	6447	6670	6570	6488	6424	6375	6265	6290	6160	6088	6007	5920	5832	6156	5817	6048	6364	6412	6250	6084	6086	5840	5829	5974
5523	5394	5658	5845	5844	6089	6113	5887	6042	6209	6291	6384	6422	6136	6087	5850	5786	6020	5952	6079	5806	5752	5805	5660	5718	6024	6125	6355	6391	6330	6378	6126	6402	6418	6310	6241	6216	6001	5823	5654	5676	5888	6136	6250	6169	6274	5979	5893	5636	5829
5726	5599	5845	6107	6047	6271	6119	6191	6092	6430	6425	6640	6531	6305	6158	6103	5962	6220	6143	6133	5997	5812	5656	5614	5777	5866	5876	5936	6132	5945	6151	6326	6379	6406	6592	6540	6350	5997	5758	5702	5470	5485	5937	5853	6107	6294	6159	5828	5679	5562
6000	5853	6177	6474	6380	6285	6178	5952	6152	6248	6518	6669	6471	6345	5963	6058	6112	6210	6294	6421	6195	5883	5885	5722	5817	5832	5767	5966	5794	5702	5656	5918	5908	6250	6363	6449	6106	6170	5864	5507	5363	5472	5350	5696	5842	6066	6092	5834	5642	5353
6002	6164	6337	6408	6510	6135	6030	6090	6021	6137	6327	6277	6287	6054	5966	5980	6072	6187	6203	6299	6005	5867	5862	5830	5916	5931	6068	5967	5690	5540	5574	5671	5774	5949	6101	6247	6322	6159	5867	5796	5492	5578	5276	5365	5603	5963	6038	5965	5710	5434
6100	6294	6210	6313	6135	6006	5804	5680	5896	6003	6087	5863	5801	5677	5580	5676	5706	5755	6031	6042	5818	5791	5684	5893	5972	6222	6289	6012	5637	5464	5457	5468	5653	5619	5799	5874	6056	6102	6006	5721	5678	5377	5317	5317	5249	5527	5862	6129	5825	5538
6104	6198	6165	6179	5863	5789	5510	5509	5451	5572	5414	5467	5328	5250	5121	5249	5322	5421	5481	5518	5549	5587	5772	5926	6048	6034	6031	5847	5797	5619	5649	5458	5545	5560	5559	5674	5744	5693	5747	5622	5756	5429	5508	5261	5230	5309	5620	5542	5770	5621
6098	6259	6121	5855	5593	5380	5141	5082	5176	5049	5141	4936	4816	4738	4933	4874	4996	4870	4990	5085	5118	5218	5581	5706	5852	6010	5888	5978	6088	5845	5746	5536	5519	5412	5519	5346	5309	5612	5587	5585	5737	5558	5478	5479	5252	5281	5285	5486	5587	5621
5963	6058	5791	5718	5428	5303	5112	4928	4992	5089	4945	4875	4605	4600	4744	4714	4717	4859	4620	4728	4770	5199	5373	5323	5580	5789	5773	5834	5993	5948	5923	5671	5657	5495	5382	5099	4948	5176	5340	5412	5506	5726	5762	5637	5264	5275	5273	5394	5583	5793
5854	5690	5757	5666	5413	5379	5226	5080	5124	4910	5099	4840	4755	4752	4612	4871	4762	4671	4570	4505	4641	4979	4982	5324	5366	5459	5489	5568	5643	5851	6107	6149	5832	5614	5395	5168	5082	5171	5181	5300	5478	5590	5816	5642	5405	5409	5480	5236	5347	5911
5804	5799	5647	5651	5331	5447	5253	5180	5211	5319	5182	5188	4936	4910	4920	5076	4922	4814	4617	4726	4779	4858	5057	5339	5178	5421	5448	5487	5721	5754	6122	6064	6181	5978	5654	5336	5092	5060	5093	5274	5565	5743	5655	5730	5627	5538	5196	5267	5443	5626
5857	6041	5929	5729	5695	5716	5573	5550	5573	5464	5336	5361	5193	5376	5332	5192	5105	5000	5025	4846	4862	4877	5231	5105	5182	5279	5259	5200	5423	5655	5906	6200	6185	5990	5946	5419	5205	4982	5071	5028	5227	5507	5711	5750	5676	5492	5423	5198	5334	5468
6049	6133	6200	6069	5790	5998	5921	5804	5875	5930	5853	5649	5568	5643	5650	5683	5435	5264	5094	5041	4997	4863	4955	5348	5197	5095	5089	5184	5124	5444	5778	6069	6039	6183	5981	5629	5234	5115	5073	5144	5230	5577	5567	5886	5645	5734	5644	5452	5415	5521
6233	6304	6540	6341	6289	6008	6198	6179	6139	6153	6010	5877	5913	5832	5802	5782	5773	5565	5353	5319	5365	5443	5305	5280	5335	5131	5037	5140	5205	5421	5577	5659	6087	6195	6206	5694	5549	5206	5282	5251	5115	5335	5593	5667	5798	5733	5746	5564	5701	5755
6327	6500	6527	6551	6314	6060	6037	6327	6285	6346	6350	6316	6069	5949	5911	5802	6013	5810	5928	5789	5580	5861	5765	5638	5611	5382	5274	5113	5209	5276	5369	5610	5778	5928	5862	6056	5679	5503	5339	5381	5319	5340	5599	5647	5716	5778	5611	5684	5743	5634
6601	6547	6327	6425	6310	6279	6202	6330	6353	6433	6250	6214	6172	6089	5957	5976	6056	6145	5914	6105	6014	6170	6146	6151	5894	5635	5430	5369	5364	5316	5374	5511	5646	5900	5942	5944	5769	5601	5637	5422	5542	5513	5756	5415	5389	5515	5638	5561	5691	5644
6546	6439	6355	6282	6347	6210	6150	6177	6251	6473	6222	6123	6188	6003	6142	5977	6013	6298	6030	6145	6160	6233	6280	6285	6231	5825	5586	5522	5457	5335	5329	5598	5454	5697	5795	5962	5819	5585	5554	5685	5712	5442	5406	5316	5455	5780	5828	5904	5872	5834
6498	6283	6322	6101	6116	5833	5927	5959	6009	6150	6033	5944	5970	5929	5999	5925	5913	5947	6165	6145	6211	6331	6369	6310	6227	5903	5866	5902	5505	5447	5515	5413	5532	5490	5557	5735	5728	5928	5854	5882	5720	5553	5512	5357	5403	5794	5995	6186	6085	6166
6406	6176	6061	5954	5664	5525	5579	5570	5717	5571	5773	5568	5728	5635	5545	5639	5523	5664	5878	6010	6150	6248	6408	6317	6317	6117	6111	5812	5606	5504	5452	5396	5186	5357	5543	5666	5710	5805	5972	5856	5586	5475	5462	5372	5457	5542	5608	5742	5799	6146
6304	6067	5991	5664	5373	5225	5215	5255	5085	5095	5305	5251	5334	5406	5393	5228	5185	5350	5531	5736	5888	6077	6314	6154	6128	6025	6203	5791	5778	5581	5455	5326	5278	5435	5359	5427	5759	6018	6095	5972	5855	6122	6046	5473	5209	4920	5200	5399	5418	5598
5938	5878	5713	5418	5184	4897	4704	4758	4789	4760	4972	4821	4870	4816	4949	4973	5001	4922	5092	5405	5450	5843	6073	5828	5952	6001	6014	5990	5761	5656	5510	5160	5118	5273	5259	5494	5584	5966	5951	5976	6391	6420	6243	5294	4773	4728	4803	5176	5300	5472
5951	5660	5498	5239	5010	4869	4754	4464	4367	4519	4630	4657	4611	4735	4481	4660	4583	4700	4907	5051	5300	5524	5522	5622	5787	5780	5654	5769	5675	5523	5423	5271	5160	5230	5296	5401	5594	5704	5787	6237	6703	6765	6122	5280	4708	4610	4832	5120	5304	5369
5712	5509	5345	5127	4999	4567	4467	4196	4196	4389	4687	4580	4607	4468	4529	4375	4407	4508	4645	4829	4946	5104	5304	5442	5539	5433	5444	5598	5458	5248	5328	5333	5308	5163	5197	5217	5360	5574	5654	5961	6561	6544	5814	5083	5073	5174	5203	5112	5185	5448
5711	5648	5339	5096	4836	4608	4287	4172	4093	4175	4430	4314	4462	4287	4316	4381	4120	4267	4370	4722	4729	5137	5056	5156	5273	5258	5363	5436	5385	5236	5263	5239	5252	5006	5120	5264	5219	5272	5597	5720	6495	6165	5291	4975	5373	5401	5436	5150	5324	5333
5517	5657	5471	5214	4781	4599	4392	4117	4239	4256	4347	4287	4395	4393	4411	4187	4178	4261	4264	4509	4672	4737	4945	5105	4899	4995	5191	5002	5121	5146	5246	5326	5234	5107	5206	5041	4992	5225	5535	5627	6283	6200	5453	4994	5293	5564	5430	5253	5411	5582
5607	5394	5412	5097	4823	4530	4474	4252	4118	4229	4318	4356	4362	4364	4219	4349	4166	4273	4343	4301	4540	4740	4882	4849	4970	4789	4810	4817	5030	5258	5355	5216	5179	5074	5104	5050	5131	5222	5376	5656	6350	6259	5825	5122	5058	5183	5181	5333	5297	5437
5618	5557	5505	5111	4860	4523	4545	4389	4369	4372	4365	4324	4571	4441	4540	4552	4347	4220	4311	4304	4379	4694	4746	4844	4822	4711	4708	4631	4832	4859	5180	5242	5319	5293	5224	5113	5061	5222	5327	5585	5969	6515	6288	5518	4989	4914	4842	4966	5032	5099
5552	5495	5461	5277	5013	4903	4766	4681	4395	4609	4483	4621	4697	4631	4630	4655	4496	4435	4538	4431	4561	4684	4853	4890	4852	4575	4713	4881	4849	4996	5147	5342	5367	5343	5336	5322	5261	5191	5463	5444	5944	6418	6380	6003	5286	4853	4725	4659	4653	4860
5497	5480	5424	5513	5288	4979	4981	4739	4947	4846	4856	4841	4787	4791	4938	4835	4628	4649	4649	4550	4536	4558	4615	4828	4763	4676	4721	4623	4780	5095	5100	5443	5295	5392	5448	5404	5392	5371	5499	5417	5656	5768	5990	5841	5751	4970	4783	4879	4760	4881
5574	5347	5456	5523	5394	5220	4969	5226	4997	4942	5079	5131	5176	5156	5167	5154	5017	4852	4872	4582	4751	4651	4705	4738	4813	4663	4595	4797	4850	4896	5129	5250	5422	5519	5498	5458	5449	5338	5559	5458	5316	5370	5500	5677	5579	5375	5168	5092	5351	5147
5332	5310	5345	5408	5445	5364	5110	5187	5320	5266	5247	5419	5279	5402	5357	5225	5156	5281	4999	5004	4763	4770	4845	4719	4776	4723	4655	4773	4824	4768	5127	5257	5415	5622	5617	5697	5416	5517	5472	5453	5368	5237	5423	5545	5710	5562	5626	5511	5400	5196
5649	5384	5329	5457	5298	5444	5292	5293	5441	5385	5500	5419	5561	5516	5556	5425	5403	5329	5388	5253	5143	4968	5008	4954	4775	4940	4984	5003	4908	5077	5181	5367	5575	5741	5880	5896	5748	5728	5562	5490	5297	5344	5499	5500	5735	5911	5642	5469	5180	5203
5676	5362	5373	5387	5330	5526	5557	5441	5770	5658	5697	5664	5773	5732	5671	5724	5604	5634	5645	5419	5288	5212	5162	5030	4911	5006	4979	5033	4921	5104	5374	5624	5775	6052	6234	5889	5878	5829	5607	5367	5383	5454	5511	5748	5717	5704	5655	5502	5284	5065
5699	5616	5493	5524	5561	5623	5737	5653	5726	5716	5741	5863	5843	5965	6122	5981	5622	5635	5638	5656	5534	5409	5261	5064	5142	4971	5007	4998	5225	5237	5645	5693	5760	6022	6007	6227	6131	5900	5869	5567	5365	5612	5532	5945	5984	5880	5742	5334	5314	5280
5868	5606	5616	5741	5605	5729	5976	5736	5890	5792	5896	5893	5934	5989	6049	5911	5733	5818	5783	5713	5645	5531	5513	5406	5152	5143	5110	5075	5216	5347	5723	5864	5764	6010	6096	6270	5963	5956	5728	5722	5517	5554	5525	5986	6004	6105	5896	5727	5490	5310
5999	5798	5782	5779	5747	6037	5860	5786	5777	5761	5801	5923	5888	6027	6044	5962	5789	5678	5638	5614	5623	5566	5489	5482	5074	5121	5114	5236	5263	5410	5575	5798	6015	6077	6209	6292	6060	5892	5848	5655	5683	5455	5502	5727	6055	6275	5948	5619	5412	5339
6021	5943	5849	5907	6006	5890	5860	5960	5753	5689	5873	5846	5838	5762	6131	5961	5851	5685	5698	5715	5480	5376	5495	5284	5193	5067	5096	5176	5222	5354	5725	5849	5821	6095	5950	6216	6054	5994	5750	5623	5477	5502	5620	5808	6002	5952	5704	5594	5162	5026
6110	5863	6020	5971	5886	5948	5845	5674	5601	5519	5695	5609	5787	5870	5915	5847	5757	5710	5684	5599	5608	5512	5400	5215	5075	4939	4980	5001	5082	5262	5450	5626	5724	6076	6081	6082	6005	5928	5767	5588	5258	5376	5453	5689	5868	6239	5981	5510	5254	5192
6072	5939	6171	5970	5958	5862	5698	5412	5620	5629	5481	5570	5810	5728	5706	5654	5522	5620	5687	5562	5500	5376	5313	5186	5022	5005	4992	4918	5097	5268	5564	5465	5781	5928	5949	6142	6151	5855	5676	5457	5250	5265	5376	5559	5863	6082	5917	5487	5055	5106
6088	6121	6158	5932	6024	5723	5537	5461	5540	5351	5492	5581	5642	5632	5408	5558	5616	5600	5482	5582	5474	5279	5191	5016	4899	4955	4967	4892	5104	5116	5176	5488	5750	5873	6052	6194	5918	5764	5539	5302	5036	5158	5293	5614	5699	5881	5783	5440	5125	4911
6132	5995	6115	6007	5817	5686	5452	5361	5202	5224	5421	5465	5433	5434	5454	5490	5287	5522	5351	5328	5299	5183	5124	4991	4893	4795	4799	4837	5057	4965	5357	5467	5725	5918	5857	5892	5759	5635	5330	5152	5125	5149	5116	5511	5704	5742	5734	5436	4903	4846
6017	5894	5939	5822	5559	5589	5426	5250	5262	5205	5180	5462	5582	5514	5388	5322	5300	5454	5374	5201	5253	5078	5097	5001	4869	4800	4860	4723	4739	4909	5252	5425	5693	5777	5966	5913	5842	5578	5303	5160	4957	5267	5441	5498	5590	5628	5630	5323	4937	4778
6097	5982	5945	5827	5703	5603	5462	5170	5122	5007	5216	5300	5360	5384	5486	5358	5437	5439	5262	5271	5005	5152	4894	4929	4894	4886	4642	4788	4635	4923	5054	5598	5676	5830	5883	5799	5641	5493	5223	5129	5102	5285	5239	5696	5652	5752	5591	5318	4609	4717
5979	5985	5934	5841	5591	5635	5396	5111	5080	4968	4969	5252	5336	5274	5283	5121	5205	5178	5093	5008	5029	4998	4954	4925	4838	4899	4653	4782	4676	4832	5102	5452	5472	5819	5966	5756	5736	5407	5171	4965	5118	5135	5514	5514	5717	5689	5410	5173	4840	4820
6031	6078	5901	5764	5654	5538	5372	5045	5005	4896	4959	5056	5044	5168	5172	4994	4870	5035	4949	4879	5035	4923	4905	4797	4882	4844	4826	4781	4679	4791	5108	5393	5546	5889	5838	5615	5661	5306	5102	4998	5042	5165	5338	5635	5741	5475	5314	5070	4883	4705
5810	5807	6058	5793	5692	5481	5365	5230	5002	5026	4962	4926	4952	4995	4983	5057	4913	5079	4961	4974	4826	4792	4800	4838	4799	4901	4837	4785	4867	5006	5237	5451	5795	5859	5957	5635	5559	5094	5096	5188	5253	5398	5655	5820	5751	5620	5451	5371	5035	4594
5852	5714	5656	5703	5580	5586	5468	5220	5157	5143	4998	5027	5131	4924	5015	4999	5076	5187	5125	4994	5049	4913	4898	4869	4708	4957	5023	5126	5127	5109	5482	5644	5967	5975	5815	5849	5605	5428	5391	5395	5387	5612	5790	6023	5967	5945	5786	5612	5190	4935
5796	5657	5563	5730	5671	5406	5387	5397	5205	5277	5081	5088	4930	5120	4934	5035	4932	5135	5277	5203	5193	5105	4912	4909	4938	5166	5107	5158	5148	5504	5545	5819	5905	5968	6070	5965	5711	5589	5460	5703	5765	5828	5939	6003	6194	6183	5832	5717	5350	5309
5817	5742	5634	5674	5508	5531	5593	5225	5200	5202	5079	5097	5117	5024	4969	5094	5112	5166	5192	5128	5253	5134	4862	4997	4976	5130	5447	5567	5651	5813	5761	5777	5893	5806	5997	5933	5827	5824	5623	5799	5898	5844	6178	6206	6202	6145	5756	5694	5559	6062
5981	5823	5648	5772	5415	5431	5269	5287	5308	5038	5193	5211	5055	5038	4879	4908	5063	5176	5019	5108	5067	5065	4976	5067	5090	5315	5450	5669	5770	5868	6010	5853	5865	6062	5834	5840	5827	5792	5745	5758	5722	5811	5922	6317	6255	5830	5630	5609	5832	6513
5931	5953	5672	5616	5428	5299	5229	5298	5167	5192	5299	5320	5246	5013	4990	4898	4867	5123	5121	5209	5023	5077	5258	5000	5304	5389	5678	5940	6017	6166	6013	5993	5862	5859	5973	5916	5836	5839	5683	5689	6076	5963	6146	6356	5941	5701	5762	5807	6088	6513
6124	6030	5804	5728	5545	5378	5242	5295	5139	5221	5449	5134	5224	4969	4945	4824	5000	5158	5121	5037	5069	5273	5121	5202	5538	5646	5926	6227	5901	6135	6062	6103	6019	5881	5864	5732	5799	5745	5706	5992	6007	6162	6210	6084	5979	5904	5952	6032	6020	6411
6081	5785	5823	5570	5464	5478	5366	5250	5228	5389	5235	5191	5166	5084	5024	4866	5205	5006	5229	5076	5274	5113	5314	5417	5528	5893	6032	6162	6054	6032	6098	5902	5903	5833	5681	5708	5679	5608	5729	5933	6105	5918	6008	5831	5719	5855	6199	5933	5819	6320
6114	5969	5801	5779	5424	5328	5201	5103	5133	5215	5231	5074	5105	5237	5182	5030	5103	5175	5223	5034	5312	5249	5414	5701	5813	6053	6075	5879	5918	5918	5963	5909	5903	5888	5699	5718	5750	5618	5779	5940	5980	5955	5972	5757	5686	5988	6338	5884	5693	6386
6025	5962	5852	5531	5541	5333	5334	5164	5135	5057	5201	5014	5160	5112	5132	5095	5336	5244	5372	5456	5309	5476	5634	5749	5990	6315	6151	6048	5849	5782	5913	5814	5691	5871	5636	5607	5612	5526	5916	6059	6028	6253	6089	5830	5819	6184	6212	5967	5652	6409
6219	6127	6097	5820	5821	5581	5358	5201	5239	5130	5333	5128	5067	5093	5182	5282	5390	5518	5545	5563	5612	5600	5748	5856	5987	6348	6082	6056	5857	5866	5678	5524	5705	5479	5668	5711	5730	5699	5888	5993	6238	6222	6020	5755	5785	6151	6370	6039	5547	5985
6555	6371	6280	6229	6022	5749	5668	5392	5293	5190	5291	5024	5106	5240	5138	5113	5305	5352	5672	5588	5784	5681	5918	5955	6032	6061	6264	5950	5744	5639	5734	5608	5645	5387	5496	5432	5521	5603	5991	6156	6160	6093	5887	5594	5709	6076	6467	6370	5883	5705
7006	6687	6662	6442	6298	6024	5633	5542	5303	5411	5211	5265	5183	5006	5164	5237	5113	5433	5421	5625	5639	5604	5751	5897	5930	5995	6022	5809	5888	5660	5488	5378	5458	5452	5402	5609	5818	5739	5861	6097	6036	5999	5863	5584	5536	5914	6611	6908	6376	5801
7179	6933	6943	6706	6606	6249	5817	5631	5443	5455	5514	5437	5460	5176	5219	5119	5191	5445	5578	5665	5560	5629	5672	5751	5743	5625	5778	5679	5448	5510	5480	5366	5432	5293	5385	5671	5650	5896	5804	5829	5920	5744	5743	5438	5574	5854	6526	6853	6729	6097
7428	7155	6979	6681	6644	6238	5900	5755	5598	5721	5578	5444	5605	5428	5210	5241	5402	5380	5784	5636	5667	5692	5835	5616	5536	5430	5497	5503	5385	5282	5281	5312	5295	5404	5473	5543	5862	5848	5921	5937	5778	5603	5639	5540	5629	5746	6184	6643	6593	6224
7409	7126	7083	6925	6690	6357	6046	5825	5985	5890	5710	5797	5854	5571	5489	5338	5401	5430	5570	5692	5872	5884	5878	5732	5475	5374	5420	5176	5227	5156	5345	5235	5419	5370	5609	5729	5697	5856	5881	5764	5564	5537	5492	5353	5473	5860	5971	6217	6173	6145
7110	7210	7130	7042	6773	6656	6329	6013	5873	6031	5999	6139	5916	5823	5613	5615	5502	5579	5746	5865	5819	5895	5680	5434	5428	5230	5242	5212	5329	5361	5295	5447	5479	5464	5612	5800	5741	5801	5685	5544	5604	5345	5148	5263	5696	5914	5907	6129	6141	6157
7298	6988	7095	6767	6955	6534	6246	6127	6119	6070	6228	6071	6076	6183	5944	5637	5719	5977	5729	5955	5766	5797	5556	5438	5353	5247	5336	5394	5348	5397	5650	5680	5790	5760	5730	5757	5714	5723	5637	5547	5355	5375	5346	5560	5647	5884	6245	6257	6143	6225
6964	6834	7034	7106	6561	6541	6301	6296	6139	6166	6206	6273	6050	6069	5972	5698	5798	5750	5848	5778	5680	5599	5517	5434	5465	5445	5327	5645	5590	5537	5843	5930	6033	5959	6109	5984	5714	5659	5604	5637	5357	5578	5580	5832	5910	6064	6263	6251	6311	6411
6788	6652	6739	6821	6520	6386	6208	6196	6177	6009	6164	6189	6037	6007	5926	5856	5706	5858	5780	5722	5604	5651	5560	5553	5633	5540	5561	5564	5465	5836	6055	6085	6219	6379	6084	5909	5658	5520	5518	5650	5716	5966	5963	6056	6087	6132	6189	6247	6447	6618
6583	6659	6606	6635	6366	6228	6089	6081	5980	6139	6098	5892	5812	5796	5715	5731	5590	5686	5575	5382	5424	5681	5719	5792	5961	5913	5836	6071	5705	5934	6333	6523	6648	6568	6312	6036	5775	5556	5692	5690	6035	5885	6302	6174	6032	6247	6266	6291	6641	6816
6549	6495	6525	6592	6170	6224	6019	6008	6023	5938	5993	5982	5876	5877	5850	5848	5723	5669	5572	5467	5658	5857	5828	5901	6045	6155	6274	6114	6071	6267	6480	6653	6776	6663	6377	6133	5801	5780	5762	6060	6193	6543	6559	6400	6131	6155	6320	6648	6649	7134
6560	6409	6302	6416	6161	6139	6238	6202	5997	6109	6030	6101	6055	6098	5993	6031	5967	5792	5757	5777	6051	6037	6189	6422	6395	6552	6621	6648	6400	6392	6642	6782	6850	6543	6513	6081	5897	5996	6205	6580	6949	6876	6862	6751	6427	6224	6511	6768	6997	7335
6537	6477	6420	6483	6347	6384	6466	6280	6185	6227	6324	6122	6148	6272	6110	6156	6263	6143	6093	6152	6163	6272	6499	6747	6767	6734	6678	6667	6600	6531	6595	6773	6579	6709	6414	6302	6186	6370	6797	6982	7173	7211	6957	6586	6267	6392	6641	7010	7297	7435
6616	6563	6574	6681	6672	6646	6667	6409	6422	6316	6400	6420	6477	6435	6404	6359	6369	6092	6409	6469	6447	6750	6841	6968	6822	6934	6795	6604	6482	6621	6559	6824	6631	6510	6400	6373	6531	6564	6712	7021	7224	7152	7071	6624	6268	6474	6677	7074	7452	7323
6850	6748	6835	6937	6954	6913	6765	6562	6737	6629	6620	6706	6737	6734	6664	6635	6603	6525	6690	6752	6708	6775	6694	6882	6611	6548	6507	6503	6376	6311	6520	6698	6694	6228	6313	6370	6453	6726	6861	6881	7147	7009	6848	6387	6281	6324	6754	6965	7297	7232
7106	6878	7045	7305	6938	6982	6889	6693	6924	6619	6852	6872	6848	6842	6850	6789	6735	6609	6753	6902	6683	6750	6655	6500	6554	6352	6438	6404	6316	6348	6574	6653	6734	6659	6336	6335	6447	6548	6830	6916	6841	6701	6488	6275	6175	6379	6532	6979	7115	7175
6923	6953	7050	7229	7194	7068	7174	6969	6784	6923	6895	6982	7060	6960	6772	6859	6790	6566	6613	6752	6944	6690	6808	6508	6441	6303	6247	6385	6474	6614	6750	7073	6858	6749	6556	6430	6665	6516	6773	6717	6737	6704	6588	6440	6381	6410	6548	6861	6842	7009
6628	6650	6727	7137	7112	7151	7049	6961	6882	6859	6757	6893	6780	7017	6925	6907	6713	6719	6658	6594	6597	6519	6514	6345	6343	6286	6397	6449	6583	6834	6756	7255	7238	6745	6701	6587	6374	6464	6586	6582	6992	6726	6661	6330	6547	6465	6448	6622	7036	7060
6516	6272	6629	6809	6861	6663	7030	6873	6790	6678	6742	6676	6735	6669	6746	6684	6592	6418	6398	6494	6315	6410	6324	6242	6215	6403	6560	6550	6789	7015	6992	7117	7309	6977	6698	6694	6337	6365	6450	6522	6754	6747	6583	6381	6431	6357	6506	6395	6775	7014
6206	6011	6403	6444	6781	6519	6566	6403	6342	6438	6374	6600	6308	6356	6309	6358	6307	6162	6127	6238	6147	6421	5994	6165	6229	6415	6497	6601	6606	6683	6864	7058	6979	6892	6653	6398	6195	6164	6455	6533	6513	6754	6653	6525	6233	6320	6283	6478	6587	6837
6378	6096	6244	6337	6434	6438	6444	6275	6125	6007	6259	6213	6065	6065	6085	6017	6245	6322	6354	6356	6369	6241	6177	6193	6310	6411	6441	6695	6560	6721	6704	6579	6613	6636	6550	6456	6280	6297	6344	6459	6510	6667	6352	6230	6224	6107	6178	6504	6386	6980
6521	6270	6358	6321	6303	6286	6309	6408	6247	6155	6086	6200	6199	5902	6023	6032	6427	6418	6451	6523	6557	6423	6451	6393	6696	6647	6609	6642	6715	6447	6273	6259	6320	6407	6448	6308	6117	6193	6406	6426	6655	6529	6519	6456	6144	6269	6208	6415	6570	6722
6923	6724	6570	6649	6211	6417	6534	6435	6348	6389	6225	6131	6276	6225	6042	6349	6458	6736	6806	6791	6802	6708	6583	6741	6508	6797	6608	6626	6327	6112	6026	6174	6340	6405	6419	6395	6286	6259	6445	6449	6458	6596	6450	6286	6118	6137	6418	6330	6374	6453
7304	6734	6713	6756	6624	6433	6775	6712	6529	6459	6200	5997	6200	6100	6308	6612	6685	6929	7004	7131	6745	6582	6594	6534	6537	6496	6575	6284	6168	5856	5857	5933	6266	6589	6492	6484	6579	6223	6295	6227	6392	6426	6377	6410	6207	6183	6200	6361	6308	6261
7249	6924	6782	6795	6665	6852	6743	6835	6669	6643	6540	6325	6249	6215	6287	6467	6857	7015	7008	6969	6935	6529	6488	6223	6166	6156	6329	6070	5812	5788	5903	6058	6411	6745	6843	6699	6507	6331	6180	6156	6164	6628	6817	6675	6548	6383	6140	6172	6118	6081
7486	6792	6823	6647	6553	6772	6764	6794	6683	6857	6563	6535	6246	6391	6409	6736	6630	6950	6726	6682	6509	6495	6285	6224	6090	5971	5980	5983	5851	5863	6070	6312	6690	6788	6946	6714	6362	6129	6022	6031	6131	6653	6663	6902	6787	6523	6285	5945	5926	6196
7024	6740	6581	6358	6405	6443	6571	6726	6469	6500	6450	6305	6150	6287	6235	6230	6424	6504	6294	6266	6051	6236	6220	6221	6028	6177	6084	6073	6052	6256	6340	6405	6834	6813	6668	6541	6057	5755	5739	5917	6261	6566	6946	7032	6715	6256	6138	5858	5975	6266
6846	6565	6366	6323	6197	6210	6348	6404	6380	6320	6179	6100	5923	5832	6058	5820	5890	5908	5984	6001	5807	5888	6204	6206	6230	6079	6053	6133	6119	6141	6251	6470	6516	6469	6355	5995	5667	5524	5615	5971	6374	6614	6862	6923	6539	6027	5918	5794	5892	6434
6914	6642	6215	6182	6006	6188	6205	6251	6351	6312	6093	6036	6049	5899	6011	5690	5780	5797	5860	5928	6047	6099	6285	6402	6201	6173	6231	6033	6126	6108	6318	6399	6475	6348	6136	5795	5610	5776	5878	6039	6567	6783	6716	6648	6435	6029	5863	5755	6204	6680
7069	6886	6580	6294	6333	6198	6394	6504	6453	6511	6472	6257	6262	6241	6171	6029	5942	6201	6232	6261	6314	6364	6556	6612	6541	6372	6172	6110	5983	6114	6239	6173	6219	6177	6151	6122	6092	5969	6083	6213	6633	6729	6623	6518	6300	6156	6033	5953	6542	6783
7529	7202	6777	6795	6500	6876	6967	6867	6850	6830	6756	6747	6763	6669	6490	6505	6402	6584	6436	6603	6512	6719	6852	6631	6638	6400	6195	6159	6028	5990	6182	6153	6075	6270	6140	6141	6121	6155	6365	6406	6493	6535	6806	6344	6553	6411	6216	6308	6490	6652
7580	7314	7066	6999	7062	6812	7105	6980	6822	6867	7061	6849	7143	6756	6734	6655	6424	6537	6543	6624	6686	6535	6703	6712	6337	6217	6004	6026	6031	6009	6125	6198	6329	6318	6349	6289	6284	6240	6396	6298	6409	6548	6621	6797	6725	6616	6354	6438	6600	6434
7259	7231	7244	7159	6953	7023	6961	6839	6759	6976	6873	6910	6696	6535	6502	6359	6322	6174	6283	6434	6402	6347	6280	6177	6135	5973	6014	6028	6057	6300	6208	6352	6272	6395	6446	6183	6296	6112	6212	6241	6386	6570	6769	6858	6538	6753	6431	6476	6383	6473
7086	6934	6912	6711	6795	6752	6666	6654	6380	6752	6518	6508	6428	6247	6192	5938	6030	6167	5953	6060	6086	6033	5912	6292	5836	5858	5981	6120	6328	6463	6399	6497	6240	6423	6219	5837	6223	6250	6249	6320	6422	6636	6508	6797	6610	6706	6378	6535	6297	6441
6840	6766	6775	6698	6441	6235	6375	6316	6110	6286	6336	6327	6061	6066	5964	5789	5661	5691	5921	5998	5999	5951	5940	5844	6068	6089	6172	6432	6370	6381	6447	6182	6204	5935	5930	6033	6098	6133	6194	6449	6441	6511	6403	6562	6531	6495	6466	6611	6385	6378
6904	6841	6894	6624	6317	6309	6142	5985	5922	6032	6199	6009	5992	5917	5928	5824	5754	5845	5876	5934	5976	6076	5956	6021	6112	6128	6358	6435	6489	6236	6306	6076	5748	5519	5780	5954	6034	6137	6381	6412	6377	6373	6242	6356	6528	6497	6488	6437	6319	6323
7109	7060	6992	6657	6549	6340	6069	6021	5928	6298	6259	6120	5999	6189	6099	6018	5993	6173	6170	6203	6299	6133	6059	5951	6036	6060	6217	6344	6328	6099	6103	5842	5536	5642	5761	6162	6222	6354	6407	6491	6301	6256	6011	6341	6544	6719	6486	6405	6299	6169
7220	7249	6941	6903	6728	6545	6225	6150	6434	6331	6471	6330	6533	6336	6103	6197	6139	6287	6267	6347	6210	6290	6055	5851	6091	5894	6183	6311	6314	6109	5965	5824	5646	5851	6071	6447	6567	6515	6301	6363	5998	6166	6088	6335	6486	6652	6637	6638	6196	6031
6973	6947	7065	6875	6700	6337	6189	6182	6314	6544	6579	6544	6347	6267	6193	6250	6127	6610	6369	6259	6281	6125	5975	5890	5846	5963	6152	6206	6339	6339	6131	6139	5859	6070	6335	6540	6462	6595	6408	6241	6044	5990	5908	6224	6491	6604	6543	6701	6215	6106
6831	7037	6763	6706	6236	6162	6019	5990	6140	6399	6256	6161	6021	5974	6150	6012	6107	6157	6338	6168	5898	5919	5774	5635	5718	5937	6248	6182	6343	6395	6255	6100	6058	6020	6320	6522	6619	6352	6464	6268	5957	5923	6098	6367	6433	6664	6445	6443	6335	6169
6785	6865	6746	6281	6036	6205	6073	5919	5951	5998	6099	6040	5879	5799	5623	5753	5998	5854	6016	5951	5921	5920	5771	5754	5821	5835	6233	6320	6326	6399	6097	6084	5851	5897	6118	6278	6301	6396	6392	6238	5992	6102	5985	6369	6397	6671	6620	6561	6282	5958
7187	6903	6808	6571	6103	5958	5926	6007	6070	6076	5960	5896	5627	5656	5680	5838	5770	5798	5911	6135	5947	6065	5937	5940	5999	6098	6222	6180	6231	6247	6048	5696	5960	5733	6041	6193	6297	6458	6377	6098	6103	5840	6167	6465	6666	6811	6636	6623	6255	5925
7300	7234	7205	6791	6249	6206	6151	6099	6166	6354	6215	6176	5847	5789	5814	5794	6161	5982	6062	6144	6255	6093	6204	6002	6005	6184	6170	6190	6013	5884	5840	5631	5831	5860	6108	6242	6596	6493	6348	6196	5904	5941	6071	6312	6756	6941	6794	6402	6336	5907
7501	7453	7240	6862	6666	6506	6526	6209	6411	6490	6446	6366	6046	6248	5948	6082	5994	6154	6250	6270	6099	6071	6098	6026	5994	6102	6035	6020	5959	5864	5828	5874	5873	6115	6179	6383	6499	6375	6231	5997	5969	5957	6138	6331	6617	6840	6710	6430	6192	5730
7258	7201	7330	7071	6835	6797	6599	6452	6210	6440	6258	6285	6356	6024	5988	6132	5944	6059	6187	6308	6271	6063	5900	5986	5915	6152	6057	6163	5940	5919	5851	5938	6024	6207	6382	6276	6419	6383	6262	6004	6090	5924	6452	6636	6793	6843	6587	6200	6011	5655
7207	7037	6959	6815	6693	6495	6409	6368	6396	6286	6146	6163	6198	6191	5969	6109	6094	6173	6061	5997	6183	6148	6240	6197	6245	6094	6167	6208	6043	6150	5988	5984	6302	6320	6354	6311	6145	6442	6091	6237	6439	6349	6612	6622	6900	6698	6481	6256	5961	6025
7272	7029	6804	6767	6460	6456	6413	6627	6265	6390	6264	6129	6138	6253	5983	6089	6073	6227	6288	6140	6270	6377	6339	6430	6496	6512	6573	6397	6316	6167	6192	6254	6345	6238	6471	6326	6371	6473	6298	6426	6525	6618	6634	6830	6777	6438	6288	6474	6098	6177
7395	7226	7133	7103	6838	6723	6810	6706	6541	6564	6462	6435	6490	6478	6327	6310	6437	6385	6359	6254	6261	6389	6610	6714	6522	6575	6525	6373	6194	6019	6263	6200	6303	6371	6613	6495	6409	6481	6261	6605	6607	6574	6771	6710	6709	6579	6503	6620	6509	6456
7538	7346	7341	7304	7054	7121	6975	6828	6879	6884	6717	6820	6633	6603	6530	6625	6617	6613	6614	6503	6428	6397	6514	6592	6572	6517	6389	6246	5979	6040	6354	6441	6478	6716	6658	6554	6623	6381	6471	6676	6589	6714	6739	6805	6570	6717	6526	6519	6558	6452
7297	7109	7211	7382	6995	6843	6971	6938	6965	6976	6966	6862	6730	6709	6735	6807	6566	6590	6462	6423	6325	6374	6348	6403	6309	6484	6290	6090	6164	6259	6493	6482	6608	6898	6659	6532	6356	6336	6321	6493	6753	6786	6772	6949	6724	6593	6718	6456	6525	6488
6583	6830	6690	6991	6821	6685	6685	6704	6838	6729	6756	6577	6268	6406	6281	6495	6460	6455	6513	6426	6576	6372	6504	6361	6288	6250	6229	6294	6330	6450	6503	6611	6698	6783	6453	6536	6339	6297	6493	6517	6883	6765	6853	6838	6544	6582	6445	6560	6529	6487
6781	6548	6693	6688	6545	6614	6614	6631	6477	6581	6573	6442	6412	6282	6385	6240	6293	6336	6372	6462	6363	6587	6693	6480	6590	6462	6333	6177	6412	6460	6490	6575	6807	6497	6457	6310	6348	6382	6621	6914	7097	6849	6640	6870	6672	6426	6329	6364	6388	6553
6976	6840	6838	6827	6774	6601	6625	6650	6617	6564	6574	6506	6427	6274	6368	6547	6440	6560	6527	6570	6834	6926	6851	6750	6718	6399	6365	6317	6224	6192	6422	6557	6706	6666	6406	6465	6390	6520	6722	6765	6983	6840	6606	6562	6351	6396	6395	6380	6554	6594
6910	6842	6954	6922	6970	6892	6819	6857	6735	6815	6729	6556	6381	6443	6346	6462	6369	6654	6790	6728	6749	6773	6756	6719	6520	6185	6068	6005	6019	6414	6396	6451	6780	6586	6484	6284	6499	6358	6609	6592	6857	6636	6572	6388	6395	6223	6258	6346	6526	6559
6830	6894	6860	6780	6702	6618	6708	6658	6666	6579	6502	6436	6491	6277	6213	6299	6292	6384	6263	6343	6523	6389	6591	6396	6257	6219	5961	6129	6162	6291	6528	6524	6612	6568	6482	6197	6078	6092	6344	6713	6567	6517	6607	6329	6119	6112	6059	6121	6303	6479
6587	6520	6608	6559	6451	6442	6490	6176	6299	6129	6049	6121	6150	5904	6032	6065	5932	5853	6188	6112	6384	6288	6288	6246	6159	6113	5994	5905	5976	6200	6244	6456	6151	6179	5942	5930	5858	6050	6285	6270	6406	6525	6427	6153	5957	5720	5806	5990	5852	6350
6819	7028	6676	6689	6452	6447	6397	6158	6015	6061	5917	5998	6010	5969	5983	6021	5938	5828	6089	6143	6061	6237	6231	6093	6248	6035	6061	5921	6007	6059	6017	6109	6081	5926	5565	5700	5555	5874	6110	6303	6463	6300	6289	6008	5835	5787	5804	5737	5897	6186
7160	7122	6869	7118	6878	6593	6356	6276	6072	6070	6146	6060	5977	6051	5870	6162	6352	6098	6159	6061	6144	6344	6134	6137	6042	5994	5822	6060	5767	5886	5982	6015	5906	5737	5533	5639	5641	5715	5982	6059	6258	6233	5949	5913	5913	5755	5942	5851	5882	6023
7326	7219	7127	7009	6799	6611	6344	6127	6029	6008	5951	5997	5786	5816	5847	5991	5866	5872	5949	5992	5887	5985	5920	6007	5967	5810	5760	5896	5857	6040	5821	5980	5968	5857	5762	5647	5623	5531	5815	5867	5980	5915	5913	5941	5937	5885	5936	5923	6036	6089
7293	7042	7053	6950	6735	6349	6078	5920	5903	5845	5865	5650	5760	5641	5579	5548	5544	5577	5744	5959	5794	5750	5729	5606	5858	5703	5829	5863	5940	6155	5978	5886	5712	5850	5507	5613	5524	5569	5705	5746	5811	5863	6238	5935	5770	5961	5902	5937	5936	6059
7231	6968	6789	6680	6653	6336	6021	5771	5858	5777	5753	5737	5654	5499	5637	5626	5618	5622	5777	5862	5759	5807	5829	5802	5937	5802	6006	5983	6161	5945	5909	5997	5751	5679	5651	5612	5711	5648	5856	5936	5907	6004	6020	5945	5944	5902	5964	5944	6077	6029
7139	6973	6842	6792	6657	6455	6147	5951	6085	6230	6238	6258	5963	5882	5763	5720	5718	5815	5905	6074	5985	6001	6073	5967	6034	5966	6055	6182	6041	6105	5970	5739	5716	5621	5661	5734	5760	5809	5917	6015	5872	5964	6100	6163	6171	5974	6066	6054	6110	6311
7262	6938	6744	6695	6384	6352	6275	6349	6333	6356	6391	6483	6292	6316	5925	5834	5843	5864	6094	6197	6066	6240	6166	5965	6007	6108	6112	6290	6276	5990	6043	5977	5992	5956	5819	6019	6096	6289	6267	6135	6071	6152	6177	6160	6159	6108	6247	6196	6147	6239
6956	6672	6473	6456	6268	6143	6162	6248	6300	6436	6508	6428	6310	6030	5945	5858	5997	6135	6339	6192	6441	6232	6154	6145	6220	6316	6350	6234	6468	6316	6130	6226	6173	6163	5995	6254	6367	6516	6628	6481	6434	6208	6354	6282	6422	6358	6344	6570	6403	6461
6700	6463	6387	6294	6200	6114	6307	6218	6538	6536	6612	6626	6431	6260	6194	5946	6100	6410	6541	6467	6627	6662	6401	6421	6428	6504	6553	6491	6701	6594	6445	6264	6252	6135	6368	6547	6673	6885	6916	6666	6521	6469	6420	6305	6540	6700	6564	6696	6678	6736
6552	6371	6366	6212	6410	6378	6537	6468	6520	6658	6752	6728	6420	6532	6337	6598	6602	6709	6849	6990	6806	6638	6578	6489	6428	6447	6575	6806	6726	6664	6563	6269	6485	6380	6676	6793	7063	7181	7231	6896	6679	6507	6475	6652	6714	6800	6843	6868	6776	6916
6447	6325	6349	6412	6458	6671	6689	6823	6697	6778	6858	6762	6628	6657	6605	6496	6663	6921	7119	7012	7009	6763	6760	6412	6449	6282	6442	6643	6620	6620	6723	6450	6370	6571	6891	6983	7224	7458	7328	6995	6874	6584	6551	6677	6902	7041	7105	7028	6934	7049
6508	6402	6414	6408	6537	6673	6868	6673	6964	6535	6517	6596	6715	6641	6514	6715	6899	7023	6965	6940	6866	6818	6542	6369	6372	6447	6474	6535	6606	6531	6646	6616	6599	6629	6596	6994	7143	7209	7284	7110	6905	6664	6359	6659	6969	7007	7156	6984	7306	7038
6668	6467	6549	6417	6525	6607	6766	6606	6613	6427	6570	6308	6393	6454	6567	6612	6548	6739	6720	6786	6719	6590	6403	6333	6441	6369	6501	6419	6463	6454	6563	6477	6248	6354	6575	6755	7182	7145	7367	7020	6753	6587	6493	6469	6649	6927	6962	7200	7132	6945
6903	6868	6751	6733	6530	6736	6570	6653	6504	6555	6281	6318	6413	6472	6348	6496	6489	6419	6663	6554	6485	6251	6232	6255	6351	6286	6279	6414	6260	6334	6302	6358	6283	6180	6266	6271	6787	6915	6708	6899	6707	6529	6364	6446	6557	6763	6922	6992	6937	6817
6971	6927	6946	6816	6616	6522	6563	6433	6406	6316	6313	6240	6276	6355	6329	6392	6346	6353	6198	6111	6232	6186	6096	6206	6108	6130	6193	6166	6278	6326	6087	6126	5973	5936	5972	6212	6456	6639	6605	6545	6411	6322	6347	6141	6366	6481	6549	6609	6707	6652
7183	7065	6860	7005	6563	6613	6336	6338	6287	6263	6026	6022	6068	6087	6057	6262	6293	6026	5895	5901	5707	5915	5866	5748	5886	5866	5847	6164	5995	6114	6164	6024	5783	5939	5698	5964	6141	6368	6503	6443	6392	6172	5993	6041	6154	6335	6452	6383	6489	6379
7085	6923	6890	6708	6540	6340	6305	6066	6048	5904	6030	5762	5842	5831	5802	5865	5894	5833	5622	5627	5682	5822	5735	5723	5971	5831	5823	5824	5788	5904	6019	5910	5536	5490	5592	5837	5797	6109	6090	6258	6024	6010	5876	5927	5923	6074	6212	6082	6356	6149
7041	6999	6939	6712	6421	6341	6176	6124	5997	6006	5743	5911	5705	5766	5655	5787	5700	5731	5689	5663	5581	5526	5544	5580	5817	5841	5835	5705	5659	5704	5871	5828	5541	5576	5323	5573	5661	5911	5993	5977	6005	5981	5802	5712	5735	5770	5764	5853	5961	5928
6968	7098	6824	6759	6229	6015	6108	5992	5971	5873	5749	5646	5590	5592	5604	5731	5664	5625	5722	5582	5512	5560	5663	5705	5779	5834	5766	5645	5730	5652	5809	5837	5793	5704	5709	5820	5549	5864	5893	5901	5996	5893	5897	5585	5684	5555	5625	5659	5876	5837
6969	7008	6897	6781	6345	6045	5902	5730	5835	5784	5703	5578	5792	5491	5546	5830	5614	5864	5764	5585	5661	5529	5579	5965	5973	5931	5861	5919	5728	5826	5785	5935	5969	5913	6005	5983	5747	5708	5705	5896	5821	5856	5673	5715	5674	5596	5584	5603	5711	5649
6951	6983	6852	6549	6243	5904	5840	5596	5734	5742	5853	5487	5503	5428	5597	5829	5814	5757	5943	5727	5826	5701	5774	5850	6120	6128	6138	6023	6048	5899	6108	6064	6140	5944	6087	6099	5952	5868	5876	5778	5704	5742	5726	5778	5586	5523	5643	5550	5636	5699
6913	6931	6741	6536	6288	5990	5685	5635	5745	5807	5638	5512	5455	5322	5538	5703	5889	5887	5982	5800	5812	5789	5874	6049	6163	6364	6291	6372	6110	6246	6177	6114	6221	6075	6179	6190	6057	6031	5969	5625	5805	5803	5797	5842	5609	5496	5603	5538	5603	5722
7055	7069	6742	6505	5984	5796	5787	5734	5766	5836	5738	5438	5463	5382	5579	5750	5962	5980	6056	5702	5832	5803	5821	6091	6206	6371	6373	6473	6275	6136	6080	6141	5982	6229	6132	6246	6472	6269	6037	5784	5728	5980	5833	5711	5614	5832	5877	5627	5789	5751
6819	6831	6729	6226	6178	5920	5917	5885	5903	5792	5720	5722	5548	5521	5847	5877	5848	5908	5722	5824	5878	5858	5893	5921	6389	6337	6456	6433	6307	6363	6214	6159	6219	6126	6293	6256	6306	6383	6146	6194	5895	5977	5840	5890	6013	6015	5821	5994	5711	5746
6769	6676	6783	6477	6089	5949	5965	5929	5955	5911	5950	5788	5650	5895	5780	5827	5891	5978	5868	5830	5900	5866	5974	5995	6180	6268	6327	6382	6292	6360	6218	6252	6169	6205	6356	6396	6215	6384	6231	6243	6107	6050	6137	5984	6115	6194	6119	6230	5976	5833
6698	6679	6750	6694	6425	6181	6067	5963	6113	6151	6089	5790	5851	5924	6129	6141	6160	6072	6103	6131	5914	6043	6018	6054	6118	6245	6518	6428	6424	6210	6188	6288	6324	6291	6322	6390	6460	6483	6401	6329	6284	6228	6125	6092	6268	6353	6445	6346	6194	6176
6699	6722	6730	6572	6415	6291	6002	6330	6541	6440	6200	6092	6089	6070	6318	6371	6286	6271	6040	6182	6029	6041	6089	6310	6070	6170	6292	6512	6481	6286	6331	6507	6444	6567	6458	6634	6698	6687	6415	6241	6200	6204	6184	6273	6391	6486	6687	6727	6454	6280
6737	6596	6584	6448	6265	6291	6279	6319	6453	6474	6490	6366	6264	6225	6529	6535	6428	6300	6204	6125	6383	6291	6324	6176	6078	6152	6123	6448	6499	6544	6487	6503	6394	6504	6706	6662	6811	6661	6474	6348	6170	6136	6163	6525	6568	6792	6870	6784	6678	6667
6760	6492	6402	6174	6218	6371	6430	6440	6521	6650	6729	6396	6465	6541	6270	6253	6277	6186	6281	6312	6354	6408	6346	6286	6297	6082	6268	6351	6481	6358	6494	6274	6622	6600	6750	6832	6818	6711	6639	6571	6297	6267	6236	6302	6509	6747	6740	6721	6797	6575
6742	6672	6409	6379	6130	6297	6540	6540	6321	6423	6612	6466	6370	6286	6208	6122	6108	6289	6102	6361	6275	6402	6514	6362	6220	6264	6361	6305	6531	6516	6432	6405	6213	6528	6392	6597	6772	6653	6629	6434	6332	6261	6280	6436	6500	6697	6799	6979	6692	6676
6675	6641	6381	6406	6265	6334	6263	6571	6443	6425	6559	6389	6033	6077	5984	5822	5946	5984	6261	6099	6425	6417	6428	6316	6174	6050	6134	6276	6396	6457	6269	6217	6190	6288	6488	6655	6689	6569	6731	6670	6393	6271	6133	6357	6320	6465	6441	6743	6927	6799
6625	6650	6307	6263	6152	6140	6138	6388	6316	6365	6100	5963	5866	5999	6020	5839	5981	5976	6122	6138	6364	6373	6402	6277	6301	6106	6150	6180	6627	6362	6465	6092	6279	6249	6323	6441	6639	6467	6517	6368	6416	6276	6098	6227	6340	6322	6653	6703	6740	6596
6490	6455	6339	6228	5844	6138	6384	6264	6230	6258	6057	5839	5815	5865	5918	5773	6013	6100	5969	6200	6215	6079	6164	6078	6044	6110	6110	6244	6333	6404	6483	6157	5981	6239	6316	6459	6437	6252	6348	6177	6228	6118	6025	5991	6187	6159	6375	6379	6417	6523
6321	6236	6317	6156	6052	6091	6124	6085	6047	6119	6117	5870	5789	5649	5904	5797	5791	5968	5955	5912	5955	6043	5804	5876	6008	6001	6180	6166	6348	6279	6283	6094	6086	6083	6074	6433	6312	6345	6142	6086	6016	5752	5715	5804	5871	5868	6138	6096	6177	6245
6348	6104	6334	6148	6114	5956	5859	6213	5966	6058	5938	5900	5694	5574	5578	5767	5861	5703	5906	5955	5961	5728	5804	5896	6070	5796	6011	6091	6201	6207	6188	5980	5981	6214	6088	6205	6273	6161	5910	5832	5685	5704	5813	5712	5793	5862	5901	6031	5970	6112
6631	6367	6343	6311	5986	6008	6052	5864	5953	5988	5965	5716	5620	5618	5654	5853	5867	5861	6014	5959	5876	5709	5589	5600	5848	5848	5935	6106	5993	5968	5978	5862	5920	6001	6087	6250	6156	5813	5623	5555	5457	5396	5634	5716	5852	5835	5893	5775	5996	5959
6673	6524	6264	6165	5946	5975	5941	5663	5846	5944	5919	5805	5668	5662	5729	5740	5937	5819	5910	5938	5715	5875	5764	5800	5836	5902	5968	6252	6248	5945	5721	5805	6073	5933	6089	6264	6055	5839	5556	5454	5569	5511	5605	5748	5736	5896	5977	5894	5722	5772
6450	6435	6431	6261	6137	5976	5855	5728	5746	5935	5958	5852	5697	5666	5746	5869	5859	5964	6041	5762	5823	5870	5858	5708	5909	6150	6223	6454	6408	6077	5673	5611	5747	5996	5994	6198	5985	5793	5415	5342	5390	5558	5576	5828	5978	6016	6046	6063	5818	5597
6428	6466	6351	6401	6101	5850	5956	5971	5797	5735	5736	5755	5772	5788	5865	5977	5982	6079	5921	5790	5804	5717	6004	5888	6051	6311	6323	6546	6454	6225	5860	5722	5910	5823	5896	6231	6068	5701	5587	5364	5413	5647	5741	5830	6123	6229	6291	5999	5881	5823
6457	6449	6399	6303	6067	6041	6001	5833	5987	5718	5743	5657	5705	5671	5691	5708	5738	5999	5898	5756	5800	5798	5927	5870	5915	6295	6455	6307	6254	6147	5883	5717	5859	5700	5860	5985	5904	5781	5678	5462	5562	5643	5788	5874	6197	6328	6296	6259	6057	5775
6647	6641	6328	6211	6153	5987	5791	5852	5917	5804	5819	5657	5658	5784	5615	5750	5593	5536	5625	5747	5832	5924	5854	5773	5897	6278	6316	6301	6134	6095	5758	5653	5557	5681	5720	5746	6018	5735	5646	5590	5627	5759	5814	5880	5962	6154	6174	6210	5981	5836
6854	6707	6553	6192	6164	6094	5829	5840	5870	6095	5841	5677	5926	5748	5683	5742	5548	5632	5752	6019	5949	6023	5996	6167	5925	6130	6282	6403	6057	5974	5668	5480	5447	5433	5624	5715	5933	5824	5566	5705	5776	5728	6032	5877	5969	6210	6145	5943	6038	5802
6826	6751	6589	6281	6120	6064	6125	5849	5963	5877	5936	5673	6037	5722	5938	5813	5857	5986	5926	6042	6117	6295	6231	6078	5917	6104	6232	6323	5979	5985	5665	5522	5557	5518	5683	5873	5935	5865	5763	6006	5849	5987	6071	5871	5925	6038	6050	5983	6013	5719
6874	6710	6720	6446	6291	6267	6207	6063	6015	6224	6016	6074	5821	6016	5965	6063	5800	5995	5820	5802	5901	6125	6209	6447	6134	6217	5993	6008	5865	5775	5552	5594	5448	5596	5696	5700	5869	5747	5716	5856	6041	6090	6135	5944	6141	5974	6057	5836	5954	5799
6707	6772	6867	6524	6526	6190	6260	6192	6271	6384	6172	6226	6221	6158	6149	6105	6244	6144	6141	5937	6061	6309	6498	6485	6639	6068	5886	5890	5567	5458	5309	5360	5555	5657	5749	5684	5911	5899	5844	5894	6191	6026	6277	6266	6108	5967	5937	6024	5992	5969
6791	6712	6677	6806	6536	6332	6564	6421	6355	6334	6432	6349	6235	6040	6253	6346	6427	6321	6251	6129	6214	6127	6196	6437	6426	6213	6042	5777	5692	5407	5412	5479	5721	5764	5874	5765	5831	5695	6009	6208	6109	6344	6232	6208	6100	6181	6098	5927	6145	6020
6535	6865	6990	6890	6740	6611	6637	6549	6477	6591	6806	6668	6366	6431	6367	6528	6432	6254	6071	6231	6109	6259	6192	6533	6720	6572	6374	6157	5963	5643	5597	5822	5827	6107	6067	5972	5791	5939	6218	6136	6477	6577	6378	6286	6245	6195	6127	6325	6309	6286
6840	7039	6949	6936	6759	6602	6588	6749	6813	6920	6767	6829	6470	6412	6570	6574	6616	6725	6719	6697	6582	6596	6534	6568	6724	6600	6385	6151	6283	5932	5987	5946	6181	6288	6252	6149	6261	6184	6160	6276	6439	6519	6458	6572	6386	6239	6271	6372	6428	6386
6975	7102	6889	6973	6510	6610	6672	6655	6730	6790	6766	6825	6550	6391	6437	6438	6432	6303	6519	6535	6560	6285	6355	6381	6462	6303	6190	6174	6199	5978	6010	6104	6169	6345	6233	6075	6079	6307	6205	6216	6200	6336	6377	6169	6378	6167	6104	6184	6322	6587
7186	7035	6914	6980	6448	6321	6411	6643	6486	6434	6413	6461	6353	6326	6464	6192	6414	6250	6351	6466	6380	6069	6126	6082	6258	6060	5897	5850	5834	5901	5814	6049	5923	6151	6127	5986	6042	6016	5861	5742	5836	5951	6045	5986	5978	5950	5846	5993	6184	6178
7236	7087	6986	6784	6541	6365	6465	6163	6444	6302	6504	6355	6248	5952	6026	5945	6057	6151	6301	6182	6070	5879	5683	5811	6169	5881	6023	5896	5919	5934	5992	5956	6129	5942	5922	5748	5877	5957	5932	5756	5839	5746	5638	5795	5713	5736	5789	5753	6092	5947
7100	7080	7052	6802	6424	6166	6476	6260	6360	6285	6188	6237	5959	6170	6144	6245	6329	6208	6535	6533	6236	6088	6085	5774	5850	6062	5938	5965	5956	5991	6024	5944	5941	6121	5975	6033	5659	6001	5851	5778	5868	5786	5730	5693	5611	5856	5804	5785	5942	5993
6871	6841	6789	6877	6490	6145	5953	6285	6585	6562	6270	6207	5937	6015	5992	5944	5988	6107	6310	6335	6229	6138	6105	5882	5956	6086	6099	6000	6172	6212	6059	6134	5830	5945	5965	5678	5927	5942	5914	5858	5885	5842	5800	5562	5688	5857	6055	6067	6100	6199
6804	6541	6762	6627	6336	6014	6210	6439	6298	6166	6054	6070	6094	6384	6230	6293	6181	6419	6438	6538	6604	6503	6240	6039	5924	5940	6118	6047	6247	6117	6014	6122	5947	5886	5946	5766	5899	5638	5813	5953	5803	5780	5783	5630	5681	5868	6178	6330	6193	6336
6514	6448	6560	6577	6323	6136	5999	6232	6534	6433	6188	5949	5734	5920	5742	5736	5915	5922	6031	6010	6106	5824	6113	6116	5932	6249	6206	5962	6203	6187	6128	6116	5811	5989	6076	5655	5687	5844	5769	5982	6033	5903	5780	5896	5823	5821	6112	6245	6307	6467
6482	6317	6511	6471	6323	6242	6270	6399	6132	6121	5964	5921	5979	6199	6197	6196	6443	6376	6241	6412	6388	6336	6294	6264	6195	6166	6302	6323	6344	6395	6174	6276	6006	5985	6097	5976	5994	5863	6090	6214	6025	6245	6093	6110	6043	6005	6255	6370	6378	6357
6433	6362	6350	6563	6356	6351	5953	6126	6160	6338	6238	6211	5822	5598	5707	5896	5955	5838	5905	6005	6066	5912	6203	6168	6238	6471	6425	6042	6144	6081	6339	6084	6064	6053	6170	5885	6091	6083	6059	6117	6534	6431	6269	6296	6092	6210	6522	6260	6460	6329
6416	6434	6331	6490	6306	6193	6146	6280	6109	6151	5856	5988	6038	6036	6157	6250	6503	6166	6404	6312	6246	6186	5938	5991	6000	5991	6152	6226	6287	6219	6074	6057	5986	5944	5980	6228	6030	5909	6303	6176	6098	6430	6437	6163	6149	6183	6082	6265	6254	6262
6505	6481	6414	6426	6516	6439	6349	6014	6021	6319	6117	6228	6288	6092	5951	6078	5970	6013	6041	6003	6128	6114	5908	6213	6183	6184	6341	6300	6095	6031	6209	6188	6069	6215	6316	6165	6274	6392	6064	6259	6342	6333	6289	6358	6277	6058	6112	6065	6007	5710
6813	6430	6433	6729	6334	6250	6337	6192	6246	6375	6239	6047	6065	6103	6079	6178	6113	6174	6380	6387	6340	6257	6101	6083	6133	6141	6340	6580	6316	6193	6063	6175	6219	6272	6417	6577	6236	6155	6424	6488	6388	6647	6383	6208	6234	6086	5949	5988	5828	5820
6985	6666	6862	6381	6199	6370	6377	6290	6306	6267	6318	6328	6409	6288	6138	6117	6232	6252	6121	6545	6394	6265	6435	6335	6303	6208	6143	6290	6389	6222	6410	6167	6203	6364	6333	6198	6496	6195	6321	6807	6732	6349	6649	6297	6137	6088	6109	6025	6044	5950
7019	6869	6549	6349	6352	6144	6235	6058	6265	6469	6523	6484	6317	6368	6216	5893	5845	6110	6226	6360	6267	6210	5899	5979	5990	6217	6527	6482	6287	5984	6149	6179	6238	6262	6217	6053	6074	6200	6308	6054	6237	6392	6233	6372	6259	6090	6239	6109	6019	6064
6731	6666	6548	6512	6035	6037	6072	6243	6460	6415	6422	6255	6331	6309	6045	5855	5845	5749	5935	6036	6256	6193	6161	5876	5974	6150	6278	6396	6520	6502	6184	6174	6289	6127	6101	6096	6255	6105	6160	6333	6108	6338	6190	6207	6307	6118	5916	6146	6025	6217
6688	6839	6672	6205	6246	6196	6225	6163	5974	5992	6313	6247	6274	6264	6100	5948	5991	5975	6210	6370	6386	6323	6252	6141	6055	6044	6185	6369	6466	6584	6651	6630	6429	6179	6242	6129	6528	6468	6287	6427	6579	6213	6243	6435	6244	6399	6361	6334	6300	6362
6883	6456	6282	6570	6378	6257	5848	5736	5793	6176	6344	6182	6222	6327	5962	5838	5824	5977	6144	6146	6356	6384	6307	6353	6230	6340	6175	6421	6471	6296	6229	6448	6370	6420	6199	6295	6340	6583	6464	6235	6368	6370	6323	6397	6381	6525	6592	6596	6379	6580
6585	6507	6874	6824	6251	5913	6023	6104	6218	6008	5894	5771	5892	5514	5680	5516	5685	5685	5750	6043	5839	5828	5744	5773	5699	5760	5889	6228	6384	6286	6247	5799	5985	6225	6024	6182	6277	6388	6241	6381	6256	6222	6286	6347	6349	6521	6546	6686	6436	6594
6755	6824	6681	6303	6266	6367	6373	6239	5760	5628	5780	5814	5879	5971	5958	5934	6135	6491	6526	6685	6490	6438	5887	5681	5440	5466	5710	5872	6020	6006	6243	6114	6020	5737	6011	6340	6250	6241	6291	6402	6196	6073	6312	6227	6248	6295	6484	6364	6628	6420
7111	6463	6284	6667	6765	6697	6077	5896	5839	5978	6157	6129	6192	6094	5947	5767	5848	5916	6280	6485	6649	6622	6591	6420	6261	6063	5880	5960	6026	6159	5966	6167	6325	6478	6161	6400	6513	6367	6437	6428	6445	6257	6082	6235	6377	6352	6412	6370	6458	6583
6690	6378	6918	7227	6611	6301	6383	6423	6190	6257	6188	6124	5927	5713	5585	5600	5484	5595	5798	5983	6225	6033	6008	5959	6234	6440	6441	6480	6401	6356	6244	6052	6114	6535	6615	6354	6315	6723	6532	6417	6522	6407	6319	6179	6680	6633	6725	6626	6539	6719
6770	6998	7255	6777	6334	6427	6722	6488	6165	5976	6014	5902	6038	5847	5897	6085	6137	6515	6679	6939	6674	6242	6050	5520	5448	5844	6406	6516	6379	6504	6488	6098	6115	6030	6479	6787	6395	6298	6452	6423	6222	6545	6441	6394	6778	6923	6745	6876	6807	6698
7289	7048	6630	6371	6395	6640	6409	5970	5986	5885	5905	6057	6064	6085	6210	6189	6577	6756	6989	7315	7264	7181	6741	6511	6136	5781	5782	5821	6256	6406	6287	6236	6266	5898	6108	6218	6413	6125	5636	6162	6255	6099	6312	6411	6547	6629	6655	6824	6711	6675
7071	6391	6344	6570	6529	6082	5815	5952	6058	5920	5845	5746	5897	6043	5825	5917	6030	6050	6084	6189	6365	6132	6463	6641	6693	6654	6218	6033	5970	6084	6414	6102	6336	6197	5958	5996	6174	6125	5736	5878	6181	6099	6060	6359	6258	6442	6458	6349	6446	6267
6334	6128	6790	6648	6112	5947	5816	5760	5804	5766	5853	5868	5899	5903	5747	5611	5679	5463	5397	5293	5495	5471	5289	5634	6345	6888	6969	6537	6061	6045	6020	6079	6052	6354	6131	5593	5675	6108	5655	5613	6035	6133	5963	6078	6405	6293	6321	6235	6092	6231
6201	6563	6741	6205	5659	5939	5927	5760	5607	5931	5966	5973	5620	5289	5214	5084	5220	5287	5434	5234	5251	5328	5136	5164	5227	5639	6451	6601	6593	6039	5762	5738	5769	5656	5839	5723	5221	5400	6027	5692	5645	5908	5787	5781	6070	6090	6089	6252	5943	6225
6449	6836	6221	5827	5697	5771	5618	5539	5763	5960	5926	5435	4985	4559	4635	4916	5199	5282	5424	5487	5566	5348	5346	5249	4926	5082	5283	5750	6158	5925	5558	5456	5481	5147	5188	5463	5316	5149	5634	5755	5328	5568	5714	5545	5705	6050	5845	6161	5953	6136
6742	6510	5731	5637	5710	5667	5473	5744	5996	5815	5189	4598	4451	4478	4922	5330	5521	5604	5801	5699	5544	5752	5630	5795	5445	5152	5261	5055	5254	5604	5697	5514	5404	5211	5043	5158	5520	5225	5159	5814	5397	5370	5583	5498	5466	5806	5856	5574	5736	5739
6907	5856	5762	5921	5647	5413	5543	5702	5717	5191	4689	4689	4848	5355	6154	6589	6687	6694	6491	6084	6007	6057	5997	5921	5932	5892	5688	5208	5300	5545	5930	5816	5514	5502	5223	5036	5537	5603	5316	5748	6009	5449	5684	5769	5675	5656	5702	5475	5858	5511
6686	5992	6124	6259	5671	5479	5614	5575	4992	4728	4847	5453	6211	6959	7327	7506	7473	7200	6827	6679	6543	6375	6400	6276	6296	6429	6385	6017	5560	5515	5698	5690	5771	5455	5144	5174	5505	6005	5757	5746	6170	5789	5707	5964	6038	5499	5831	5682	5702	5549
6460	6142	6834	6549	5724	5431	5285	5001	4634	4951	5820	6621	7248	7373	7469	7411	6968	6469	6240	6202	6308	6397	6178	6386	6435	6593	6693	6413	5910	5568	5294	5558	5696	5606	5434	5324	5331	5862	5705	5379	5892	5961	5680	5880	6023	5796	5872	5908	5540	5692
6422	6676	7078	6356	5539	5151	4825	4699	4695	5714	6663	7184	7177	6793	6351	5819	5452	5104	4818	4860	5164	5564	5920	6039	6396	6497	6268	6149	6083	5770	5185	5324	5513	5568	5234	5302	5139	5409	5492	5251	5138	5566	5341	5594	5837	5639	5734	5934	5373	5704
6537	7023	6941	6039	5247	4926	4683	4729	5332	6727	7145	7091	6442	5422	4675	4189	3849	3631	3428	3773	4150	4699	5040	5741	6311	6338	6281	6163	6073	5821	5407	5279	5592	5582	5756	5378	5318	5306	5503	5088	4978	5443	5382	5558	5698	5729	5613	5812	5352	5622
6452	6904	6594	5776	5282	4990	4934	5349	6030	7138	7303	6500	5290	4190	3475	3275	3064	2990	3001	3126	3377	3747	4571	5298	6130	6278	6463	6074	6208	6072	5724	5491	5452	5959	6046	5669	5763	5494	5760	5455	5193	5560	5566	5573	5795	5927	5711	5738	5388	5589
6425	6855	6382	5702	5260	5168	5179	5757	6681	7032	6671	5491	4180	3206	3126	3004	3168	3100	3064	3187	3069	3389	3998	5025	5917	6478	6576	6431	6022	6441	6237	5640	5902	6270	6343	6202	6067	5997	6043	5860	5518	5538	5637	5401	5731	5905	5863	5847	5390	5299
6611	6866	6162	5663	5389	5326	5576	5949	6672	6865	6012	4652	3487	3087	2994	3433	3814	3922	3788	3611	3450	3350	3660	4377	5498	6494	6634	6412	6291	6339	6217	5844	5738	6121	6664	6408	6029	6167	6059	5868	5412	5558	5688	5626	5859	6107	5894	5855	5616	5330
6807	7118	6414	5679	5450	5685	5805	6230	6608	6564	5503	4313	3415	3270	3603	4063	4519	4724	4539	4172	3736	3464	3552	4158	5192	6297	6808	6262	6132	6160	6115	5774	5562	6159	6461	6363	6216	6177	5941	5755	5448	5407	5675	5590	5938	6021	5995	6137	5809	5687
7004	7036	6365	5648	5719	5771	5959	6471	6688	6423	5430	4225	3642	3718	3956	4861	5137	5295	5195	4942	4324	3779	3558	3866	5020	6074	6655	6556	6078	5913	5888	5743	5377	5872	6319	6227	5859	6018	5888	5484	5418	5574	5610	5657	5780	5887	5976	6020	6016	5783
7074	7106	6345	5729	5805	6184	6239	6648	6718	6475	5358	4307	3715	3794	4177	4822	5179	5510	5328	4971	4614	3921	3557	3794	4758	6275	6821	6875	6341	5825	5985	5547	5232	5831	6232	5975	5790	5889	5790	5607	5344	5391	5587	5461	5865	5909	5689	5733	5701	5721
6916	6894	6506	5970	6045	6448	6423	6868	6753	6268	5383	4327	3568	3484	4071	4512	5075	5147	5385	4924	4361	3766	3509	3789	5086	6344	7098	7067	6457	6007	5846	5653	5262	5539	6256	6167	5755	6096	5896	5565	5450	5545	5578	5524	5633	5895	5586	5606	5394	5407
6713	6959	6432	6005	6118	6483	6719	6936	6707	6229	5509	4402	3619	3352	3735	4219	4582	4832	5066	4851	4332	3678	3597	4122	5513	6703	7584	7281	6852	6031	5988	5741	5270	5973	6471	5956	5722	6182	5979	5533	5519	5642	5881	5695	5970	5781	5833	5769	5479	5408
6739	7131	6835	6303	6131	6676	6744	6755	6673	6252	5595	4572	3802	3539	3639	4035	4314	4497	4690	4484	3950	3651	3653	4316	5743	7220	7923	7348	6764	6036	5969	5512	5525	5992	6451	6140	5856	6428	6035	5756	5866	5724	6087	5936	6180	6033	5888	5950	5667	5515
6610	7060	6990	6301	5887	6069	6536	6699	6519	6226	5891	5119	4438	3966	3690	3524	3604	3782	3941	3779	3445	3409	3676	4602	5863	7236	7769	7321	6461	6211	5845	5585	5527	6159	6465	5810	5728	6603	6083	5723	5981	5849	6049	5907	5994	5996	5961	5873	5857	5862
6745	6651	6827	5896	5411	5731	6089	6429	6469	6469	6201	5678	4967	4415	3840	3450	3230	3267	3280	3211	3325	3424	4177	5112	6435	7353	7396	6723	5854	5735	5676	5424	5570	6289	6039	5445	5704	6290	5603	5670	5909	5798	5800	5646	5979	5698	5725	5764	5842	5693
6677	6527	6483	5928	5344	5540	6055	6411	6472	6598	6549	6446	5932	5352	4500	3770	3343	3279	3264	3324	3651	4206	5118	6092	7098	7393	6940	6220	5644	5864	5849	5592	6021	6492	5906	5571	6205	6365	5529	5834	5774	5588	5837	5554	5585	5447	5638	5400	5497	5516
6543	6082	6347	6088	5352	5419	5852	6313	6597	6652	6606	6393	6409	6234	5281	4645	4443	3949	4063	4410	4841	5576	6409	7282	7571	7159	6393	5665	5571	5890	5791	5951	6333	6579	5819	5669	6527	6284	5754	6061	6014	5664	5597	5483	5536	5120	5370	4940	5317	5189
6505	6069	6135	6138	5715	5386	5659	6051	6318	6348	6192	6106	6419	6559	6292	5675	5488	5357	5446	5902	6340	7115	7475	7871	7213	6319	5532	5289	5562	6120	5921	6201	6561	6120	5552	6083	6707	6006	5593	6299	5844	6068	5635	5534	5322	5233	5267	5067	5258	5187
6327	6070	6139	6081	5841	5486	5293	5744	5898	6138	5962	5894	6176	6397	6516	6412	6532	6435	6924	7088	7556	7696	7780	7219	6331	5436	4908	5001	5475	5761	5772	6073	6082	5400	5487	6368	6423	5616	5926	6132	5675	5869	5778	5838	5379	5301	5459	5430	5348	5121
6344	6310	6056	5993	6107	5576	5082	5324	5607	5890	6005	5884	6079	6156	6411	6622	7001	6989	7065	7382	7290	7085	6696	6076	5276	4881	4995	5284	5665	5492	5587	5957	5342	5084	5482	6217	5749	5278	5985	5834	5794	5831	5750	5646	5452	5599	5371	5397	5376	5493
6499	6303	6154	5930	5961	5552	5435	5097	5322	5627	5932	6144	6144	6131	6257	6312	6348	6522	6539	6284	6106	5811	5511	5084	4876	5120	5641	5889	5791	5334	5472	5385	4849	4973	5592	5664	5102	5417	5670	5251	5678	5809	5626	5747	5614	5681	5602	5696	5489	5759
6294	6115	5884	5841	5545	5747	5565	5280	5072	5219	5612	6083	6219	6289	6065	6045	5680	5559	5427	5238	4878	4984	4812	4977	5396	5880	6081	5987	5520	5449	5162	4882	4905	5322	5611	5112	4725	5476	5272	5088	5589	5483	5557	5394	5554	5478	5642	5793	5554	5710
6400	5739	5639	5490	5650	5545	5813	5983	5544	5242	5074	5405	5715	5860	5778	5600	5393	5211	4846	4808	4674	4934	5177	5713	6057	6317	5997	5775	5540	5378	5109	5036	5275	5672	5298	4631	5165	5419	4833	5099	5438	5203	5572	5176	5529	5236	5617	5339	5699	5469
6310	5743	5542	5384	5382	5421	5730	6206	6126	5691	5179	5066	4845	5129	5204	5161	5261	5155	5226	5206	5294	5588	5809	6038	6322	6158	5961	5494	5572	5261	5457	5620	5882	5505	4911	5130	5550	5263	5128	5331	5330	5467	5213	5355	5368	5524	5464	5402	5449	5456
5909	5818	5659	5689	5608	5631	5688	6071	6355	6340	6014	5499	5072	4828	4613	4852	4819	5112	5303	5464	5573	5874	6068	6001	6050	6079	5856	5736	5784	5723	6112	6394	5954	5344	5389	5894	5739	5562	5780	5759	5562	5563	5528	5734	5423	5723	5532	5721	5529	5653
5487	5704	5653	5881	5903	5876	5687	5505	5568	5857	6048	6050	5831	5471	5241	5208	5113	5438	5637	5589	5766	6017	6145	6086	6142	6037	5885	5731	5771	6223	6273	6019	5435	5624	6061	6143	5510	6040	6251	5955	5847	5670	5901	5587	5714	6029	5682	5884	5601	5859
5740	5407	5760	5938	5832	6018	5990	5560	5105	4885	5174	5566	5817	6019	6149	6053	6187	6318	6322	6260	6322	6343	6069	6001	5984	5606	5673	5902	5929	6225	6106	5677	5868	6187	6130	5899	5754	6465	6318	5959	5960	5854	5833	5657	5927	5747	5983	5967	5890	6027
6102	5603	5546	5739	5814	5789	5868	5695	5597	5230	5113	5052	5212	5531	5745	6011	6113	6316	6448	6330	6308	6098	5866	5731	5687	5711	5620	5994	5953	5735	5651	5884	6292	6300	5893	5755	6332	6399	5953	6193	6095	5930	5674	5734	5746	5708	5920	5937	6094	5894
5913	5947	5766	5662	5360	5538	5553	5598	5675	5885	5933	5945	5632	5382	5536	5613	5827	5882	6033	6119	5900	6057	6108	5885	5906	5669	5733	5674	5618	5581	6142	6330	6324	6012	5782	6304	6336	6108	6499	6407	6158	5714	5740	5816	5669	5707	5753	5983	6146	6247
5768	5685	5645	5666	5497	5315	5340	5347	5301	5633	6012	6237	6318	6514	6238	6255	6334	6252	6362	6505	6414	6664	6506	6046	5745	5314	5167	5402	5733	6089	6289	6181	5863	5818	6479	6435	6085	6335	6656	6257	5995	5839	5834	5500	5737	5753	5573	5936	5654	6150
6063	5724	5345	5557	5531	5455	5405	5411	5412	5339	5571	5564	6105	6436	6375	6607	6494	6495	6608	6550	6402	6324	5973	5487	5315	5076	5494	5896	6118	6162	5966	5745	6125	6477	6293	6153	6296	6597	6434	6189	6272	5962	5655	5625	5702	5469	5578	5477	5538	5668
6013	5655	5516	5326	5352	5557	5558	5559	5777	5665	5494	5607	5555	5594	5550	5679	5598	5698	5638	5769	5731	5749	5832	5687	5667	5504	5944	5894	5760	5848	6103	6461	6619	6257	6086	6443	6638	6595	6356	6490	6513	5812	5903	6066	5486	5736	5277	5450	5359	5467
6084	5693	5660	5564	5583	5697	5689	5805	5716	5838	5679	5685	5714	5488	5550	5751	5741	5711	5741	6089	6165	6341	6475	6202	5939	5879	5857	6083	6096	6560	6721	6496	6406	6261	6471	6626	6472	6419	6585	6625	6301	6198	6212	5799	5930	5711	5364	5495	5098	5314
6081	5630	5595	5776	5962	5665	5464	5591	5654	5631	5554	5498	5557	5407	5487	5570	5705	5945	6050	6271	6362	6210	6147	6080	5983	5839	6329	6351	6688	6562	6370	6309	6478	6623	6488	6322	6258	6641	6393	6275	6265	6343	5845	6021	5885	5548	5699	5251	5438	5155
5989	5769	5584	5632	5843	5635	5567	5566	5440	5291	5148	5201	5035	5084	5243	5177	5431	5686	5870	6031	5975	6137	6102	6088	6161	6162	6261	6320	6254	6144	6284	6408	6196	6307	6025	6098	6154	6060	5802	6126	6158	5907	5975	6055	5620	5841	5432	5703	5410	5410
6306	6095	5810	5854	5455	5127	5374	5326	5356	5247	5075	5078	4969	5186	4975	5200	5422	5407	5671	5801	5917	5972	6033	5955	5951	6190	6126	6130	6193	6271	6134	6035	6059	5979	6200	6017	5715	5695	5726	5770	5633	5740	5880	5564	5944	5673	5584	5871	5490	5728
6343	6089	5984	5685	5559	5271	5151	5151	5114	5292	5295	5370	5224	5378	5406	5361	5360	5679	5620	5679	5829	5961	5725	5623	5780	6066	5898	6019	5880	5714	5779	5978	6037	6107	5832	5807	5657	5524	5556	5310	5578	5577	5481	5705	5534	5650	5879	5726	5984	5621
6776	6161	5737	5382	5131	5149	5211	5343	5212	5224	5078	4893	4905	5078	5110	5190	5165	5318	5206	5376	5556	5570	5305	5232	5414	5379	5493	5524	5637	5467	5582	5652	5861	5739	5802	5819	5529	5283	5300	5490	5147	5141	5398	5140	5236	5683	5612	5773	5661	5900
6282	6195	5814	5501	5132	4794	4726	5151	5312	5675	5672	5388	5349	5288	5211	5110	4941	4895	5002	5307	5164	5316	5380	5287	5376	5433	5452	5363	5222	5045	5206	5594	5705	5742	5730	5740	5591	5567	5380	5245	5092	5235	4977	5098	5011	5139	5470	5373	5524	5738
6489	6136	5592	5437	5037	4872	4920	5250	5400	5578	5587	5385	5509	5659	5503	5336	5271	5221	5529	5456	5400	5284	5325	5348	5355	5314	5213	5449	5334	5368	5298	5491	5621	5837	5847	5844	5766	5755	5391	5364	5195	5025	5051	5074	4953	5146	5119	5476	5414	5705
6252	6141	5841	5505	5172	5112	5250	5423	5957	5996	5968	5835	5748	5536	5356	5234	5181	5171	5197	5407	5288	5336	5399	5537	5524	5772	5749	5651	5336	5312	5321	5451	5725	5877	5951	6073	6189	6020	5782	5484	5466	5467	5199	5149	5131	4964	5217	5190	5258	5450
6293	6007	5761	5568	5447	5438	5498	5725	5743	5807	5834	5781	5922	5995	5908	5659	5712	5768	5877	5783	5872	5968	5971	5623	5571	5225	5478	5481	5259	5405	5337	5467	5572	5688	5836	6360	6287	6447	6060	5883	5818	5335	5368	5313	5077	5113	5077	5272	5243	5315
6284	5835	5890	5520	5453	5689	5763	6032	5766	5999	5758	5655	5624	5407	5610	5432	5540	5445	5400	5479	5577	5490	5674	5647	5627	5687	5489	5324	5153	4999	5056	5215	5554	5852	6026	6176	6369	6300	6403	6293	5836	5881	5636	5403	5380	5180	5077	5024	5039	5246
6236	6119	5852	5963	5777	5859	6049	6035	5857	5768	5588	5635	5782	5924	5935	5875	5991	6001	5914	6166	6227	6383	6344	6118	5999	5588	5467	5315	5287	5156	5302	5294	5384	5713	6048	6484	6570	6472	6755	6462	6400	6128	6069	5964	5780	5423	5227	5029	5076	5108
6123	6125	6069	6199	6386	6214	6096	6289	6121	5871	5729	5693	5900	5851	5812	6071	5925	6108	6231	6391	6324	6566	6469	6585	6448	6517	6089	5703	5538	5344	5346	5385	5734	5905	5917	6165	6600	6646	6758	6749	6612	6461	6524	6239	5864	5656	5625	5380	5234	5367
6123	5948	6153	6346	6488	6376	6197	6099	5832	5846	5797	5616	5783	5957	5942	6040	6355	6280	6489	6770	6896	6835	6891	6681	6410	6286	6207	5782	5627	5435	5636	5595	5646	5779	6396	6378	6403	6491	6743	6654	6740	6712	6722	6497	6094	5900	5918	5702	5504	5550
5979	5856	5977	6143	6327	6248	6176	5763	5542	5526	5617	5583	5505	5806	5656	5823	5988	6112	6300	6715	6776	6663	6533	6763	6516	6247	6109	5893	5665	5602	5454	5693	5969	6121	6212	6367	6564	6521	6606	6617	6649	6781	6855	6693	6481	6471	6288	5875	5975	5967
5936	5779	5765	6061	6116	5905	5841	5523	5515	5467	5583	5686	5655	5752	5670	5745	5867	6050	6396	6610	6612	6657	6604	6576	6446	6386	6071	6032	5950	5900	5806	5895	6085	6101	6516	6639	6635	6457	6595	6412	6519	6582	6702	6994	6908	6793	6556	6480	6393	6378
6026	5885	5911	6023	6039	5959	5747	5624	5578	5411	5621	5595	5553	5636	5757	5791	6052	6134	6301	6536	6629	6457	6501	6606	6492	6261	6244	6073	6168	5909	6037	6046	6132	6379	6490	6681	6596	6572	6265	6435	6279	6433	6882	6913	7183	7105	6954	6801	6866	6649
6167	6277	6358	6360	6200	5864	5673	5677	5599	5528	5829	5763	5946	5948	5931	6039	5961	6052	6316	6203	6286	6237	6237	6431	6404	6261	6132	6023	6150	6091	6022	6059	6151	6363	6529	6677	6559	6241	6129	6147	6234	6239	6396	6847	6952	6975	6956	6830	6800	6698
6343	6553	6648	6652	6164	5863	5769	5721	5744	5772	5955	6084	6038	6005	5834	5804	5749	5920	5902	5895	5919	5779	5955	5937	6058	5927	6076	6048	5883	5824	6015	6134	6161	6088	6441	6404	6271	6152	5942	5717	5892	6082	6131	6173	6716	6665	6961	6771	6809	6670
6772	6684	6924	6720	6194	6137	5776	5582	5651	5982	6144	6167	6238	6137	6185	6106	5948	5778	5780	5921	5643	5697	5645	5716	5638	5864	5677	5832	5863	5898	5918	6076	6204	6463	6508	6395	6242	6004	5884	5776	5669	5898	5892	6104	6360	6475	6829	6931	6722	6774
7030	7131	7121	6995	6492	6135	6061	5907	5944	6298	6519	6541	6707	6617	6611	6431	6284	6100	5867	5860	5796	5818	5947	5789	5996	5797	5853	5899	5825	5997	6168	6238	6261	6455	6602	6490	6373	5980	5781	5632	5433	5624	5744	5714	6215	6599	6627	6803	6869	6728
7745	7911	7699	7227	6507	6364	6208	6269	6231	6536	6792	6858	6915	6773	6865	6485	6204	6298	6028	5874	5776	5820	5795	5826	6015	6041	5749	5946	5745	6038	6201	6380	6445	6516	6454	6442	6261	6016	5771	5583	5506	5357	5410	5601	6103	6215	6460	6715	6750	6792
7989	8119	7690	7242	6822	6452	6155	6375	6503	6748	6787	6770	7022	7151	6912	6816	6609	6276	6078	5828	5732	5807	5932	6040	5805	5652	5711	5684	5603	5972	6050	6277	6593	6602	6503	6261	6184	6095	6050	5602	5366	5437	5394	5429	5814	5900	6293	6458	6523	6777
7829	7653	7394	6907	6397	6080	6017	6113	6426	6570	6702	6828	6749	6807	6638	6457	6181	6020	5855	5611	5560	5698	5750	5742	5702	5578	5561	5191	5466	5768	5852	6165	6275	6427	6487	6423	6191	6003	5892	5858	5446	5272	5235	5421	5656	5801	6011	6356	6424	6409
7375	6848	6716	6529	6091	5851	5844	6002	6062	6240	6545	6499	6641	6512	6437	6111	5883	5669	5283	5122	5115	5188	5388	5305	5239	5321	5351	5069	5093	5237	5534	6002	6032	6335	6539	6296	6274	6102	5848	5702	5435	5378	5250	5373	5491	5743	5762	6047	6214	6342
7130	6818	6437	5987	5733	5557	5649	5782	5998	6123	6215	6287	6276	6266	6041	5996	5656	5342	5015	4947	4994	5067	5038	5052	4994	5073	4921	5090	5031	5015	5322	5616	5884	5969	6270	6216	6212	6065	6082	5656	5512	5269	5247	5312	5531	5505	5698	5744	5824	6118
7120	6580	6105	5801	5514	5410	5562	5835	6019	6110	6009	6079	6176	6113	5951	5825	5637	5287	5101	5082	5078	5066	5024	5017	4924	4746	4700	4785	4832	4980	5160	5387	5694	5866	5866	6300	6212	6179	6153	5816	5630	5336	5323	5427	5394	5364	5585	5465	5744	5781
6744	6112	5799	5632	5199	5296	5434	5645	5922	6165	6097	6018	5871	5927	5819	5523	5249	5255	5067	5043	4940	4966	4971	5031	4977	4918	4784	4675	4675	4793	5008	5351	5478	5759	5712	6049	6176	6185	6095	5862	5668	5698	5542	5533	5240	5417	5359	5509	5529	5630
6341	5805	5615	5329	4987	5031	5049	5191	5641	5871	5850	5931	5759	5667	5586	5321	5252	5026	5111	5055	4992	4997	4968	5063	5115	4806	4787	4704	4617	4796	4785	4948	5225	5444	5739	5879	6087	6064	5963	5963	5926	5814	5845	5633	5502	5571	5530	5415	5502	5706
6265	5782	5495	5225	4984	4808	4839	5117	5500	5616	5743	5734	5545	5406	5309	5123	5022	4879	4890	5159	5289	5219	5110	5036	4970	4871	4793	4633	4566	4715	4853	4832	4935	5106	5457	5796	5789	5675	5743	5809	5862	5942	5809	5712	5607	5554	5546	5374	5327	5416
6537	6045	5852	5546	5271	4814	4798	5138	5458	5746	5673	5631	5632	5342	5214	5049	4954	4895	5020	5220	5457	5555	5475	5322	5065	5130	4843	4841	4813	4905	4933	4845	4886	5017	5253	5351	5650	5573	5783	5901	5964	6120	5850	5733	5883	5511	5390	5293	5175	5468
6921	6243	6092	5963	5543	5260	5107	5151	5477	5746	5977	5743	5768	5391	5403	5178	5150	5014	5121	5487	5564	5819	5885	5718	5603	5343	5252	5261	5085	5321	5314	5119	5122	5052	5250	5408	5406	5847	5692	5853	6099	6018	6003	5899	5737	5696	5565	5228	5260	5476
6586	6388	6149	6056	5676	5390	5265	5399	5565	5880	5908	5974	5887	5746	5188	5212	5197	5427	5259	5474	5782	6153	6174	5982	5935	5860	5716	5636	5588	5615	5750	5520	5494	5498	5470	5462	5504	5654	5853	5981	6070	6098	6260	5993	6094	6017	5667	5630	5506	5392
6489	6311	6286	6049	5855	5657	5476	5694	5751	5877	5996	6175	5861	5744	5491	5415	5380	5336	5484	5715	5921	6023	6283	6225	6298	6260	6072	6021	5927	5880	5944	5906	5852	5626	5753	5617	5497	5613	5712	5887	6062	6133	6234	6334	6235	5980	5876	5603	5511	5401
6840	6641	6692	6438	6200	6185	5959	5884	6015	6210	6285	6492	6386	5990	5786	5589	5594	5724	5632	5713	6050	6404	6674	6622	6553	6557	6575	6769	6605	6471	6437	6250	6187	5965	5789	5774	5547	5580	5706	5970	5933	6072	6196	6332	6376	6246	6054	5510	5697	5350
6899	6829	6868	6918	6792	6684	6791	6395	6678	6618	6762	6629	6659	6415	6271	5972	5897	5943	5953	6218	6180	6614	6745	7118	6958	7092	7165	7286	7030	7100	6735	6857	6683	6403	6149	6034	5682	5820	5824	5809	5939	6081	6377	6582	6631	6354	6225	6173	5765	5623
6750	6884	6886	6942	6929	6991	6867	6970	6863	6767	6729	6616	6489	6587	6376	6284	6244	6167	5961	6017	6054	6431	6879	6987	7014	7157	7282	7211	7433	7213	7205	7067	6735	6588	6527	6190	5919	5958	5818	6046	5910	6220	6591	6545	6670	6744	6599	6285	6020	5764
6135	6327	6347	6468	6721	6838	6858	6846	6572	6623	6495	6298	6357	6162	6008	6160	6121	5711	5548	5657	5709	5864	6162	6328	6606	6718	6771	6869	6886	6898	7106	7199	6777	6827	6543	6193	6017	6008	5905	6016	5811	6052	6327	6465	6756	6562	6480	6495	5902	5958
5874	5988	6024	6378	6380	6665	6646	6515	6261	6165	6074	5913	5824	5799	5877	5581	5488	5449	5351	5329	5365	5318	5550	5666	5977	5983	6259	6404	6542	6442	6654	6685	6837	6690	6412	6161	6044	5778	5752	5530	5686	5752	6117	6183	6207	6425	6433	5987	5874	5637
5754	5563	5872	6063	6438	6494	6448	6179	6273	5990	5782	5727	5364	5516	5470	5387	5320	5311	5055	5119	5015	5058	5101	5229	5387	5605	5489	5916	5879	6090	6185	6417	6448	6315	6193	6034	6054	5611	5543	5395	5349	5425	5575	5892	5813	5829	5969	5876	5721	5488
5571	5564	5569	5897	6035	6107	6365	5880	5965	5710	5658	5466	5117	5177	5152	5066	4856	4989	4864	4894	4716	4771	4761	4739	4769	4976	5021	5209	5527	5765	5863	6034	6178	6173	6213	5870	5798	5737	5487	5407	5445	5469	5543	5601	5468	5818	5696	5697	5720	5704
5208	4968	5056	5296	5446	5624	5744	5585	5780	5572	5364	5203	5014	4750	4745	4695	4743	4834	4596	4617	4584	4423	4505	4375	4539	4582	4711	4716	5076	5420	5526	5982	6179	6285	6134	6086	5827	5562	5561	5560	5481	5380	5439	5415	5399	5617	5520	5506	5520	5703
5251	4962	4809	4940	5021	5315	5525	5477	5617	5481	5374	4966	4953	4728	4690	4739	4666	4736	4678	4720	4565	4273	4288	4312	4229	4192	4267	4622	4793	5083	5417	5855	5921	6112	6175	6009	6128	5866	5759	5627	5644	5574	5520	5517	5450	5554	5529	5430	5550	5787
5400	5356	5181	5049	5167	5303	5477	5692	5928	5878	5671	5504	5384	4980	5091	5025	5053	4978	5112	5024	4875	4611	4540	4423	4294	4456	4613	4569	4848	5197	5365	5704	6122	6360	6522	6470	6381	6241	5985	5864	5854	5740	5619	5696	5682	5630	5394	5587	5648	5829
5792	5625	5567	5367	5277	5407	5858	5969	6302	6346	6216	5956	5809	5780	5220	5350	5327	5457	5475	5396	5337	5179	4914	4743	4441	4488	4621	4830	4875	5289	5529	5672	6136	6488	6637	6636	6423	6266	6115	6179	6093	5782	5722	5794	5756	5667	5650	5655	5600	5715
6079	5819	5616	5515	5422	5578	5631	5980	6274	6354	6494	6355	6327	6014	5735	5647	5704	5641	5636	5847	5578	5355	5211	5081	4701	4626	4769	4906	5165	5360	5451	5927	6225	6592	6484	6521	6608	6291	6284	6225	6028	6035	5932	5759	5855	5673	5639	5699	5828	5872
6081	5981	5841	5740	5512	5389	5566	5721	6131	6463	6665	6722	6485	6309	5865	5835	5841	5765	5722	5984	5795	5669	5413	5224	4911	4855	4818	4847	4947	5247	5495	5726	6059	6393	6413	6378	6582	6523	6404	6495	6269	6105	5979	5943	5836	5824	5723	5781	5640	5923
6742	6557	6394	6125	5911	5790	5736	5956	6077	6522	6748	7078	6799	6629	6418	6263	6311	6173	6252	6205	6026	6147	5821	5665	5331	5265	4919	4938	4976	5150	5493	5689	6053	6088	6216	6274	6367	6429	6484	6469	6362	6261	6209	6141	6000	5859	5729	5644	5677	5900
7144	6891	7049	6630	6217	6135	6085	6113	6079	6568	6927	7156	7268	7254	6905	6917	6788	6566	6741	6516	6555	6530	6209	5831	5888	5702	5354	5184	5232	5410	5463	5548	5673	5933	5843	6197	6167	6395	6496	6474	6402	6424	6325	6225	6039	5966	5865	5657	5723	5788
7350	7304	7060	6788	6439	6179	6009	5955	6160	6557	6867	7078	7152	7365	7177	7000	6953	6577	6610	6638	6599	6827	6484	6307	6097	5590	5472	5215	5090	5286	5447	5422	5585	5434	5747	5793	5903	6180	6337	6397	6465	6371	6344	6363	6115	5997	5920	5707	5703	5570
6989	6917	6834	6765	6313	6090	5910	5668	5806	6141	6553	6633	6836	7085	6949	6823	6574	6540	6529	6421	6442	6621	6387	6154	5806	5464	5407	5188	4938	5083	5147	5344	5197	5237	5500	5700	5673	6144	6264	6459	6531	6759	6425	6407	6322	5967	5976	5752	5575	5553
6571	6709	6671	6615	6061	5575	5591	5537	5692	5717	5900	6182	6399	6521	6711	6515	6335	6302	6243	6236	6447	6215	6113	5901	5678	5601	5354	5053	4917	4897	5005	5027	4982	5024	5181	5452	5555	5891	6104	6419	6605	6780	6695	6505	6445	6206	5688	5623	5382	5471
6451	6550	6389	6502	6210	5841	5727	5499	5634	5575	5668	5835	6063	6352	6258	6412	6315	6179	6147	6336	6268	6121	6122	5699	5782	5704	5515	5194	4889	4800	4797	5006	4892	5052	5104	5161	5441	5848	6065	6532	6442	6634	6831	6831	6556	6281	5945	5604	5545	5315
6053	6109	6055	6246	6142	5828	5613	5522	5352	5314	5420	5526	5640	5874	6124	6063	6042	6132	6189	6066	5969	5999	5788	5858	5833	5826	5480	5268	4921	4899	4767	4964	4832	5048	4984	5309	5520	5659	6020	6185	6570	6836	6952	6628	6662	6482	6003	5684	5529	5221
5723	5660	5707	5837	5700	5481	5410	5212	5150	4969	4892	5015	5210	5418	5639	5746	5757	5928	5870	5734	5593	5610	5774	5651	5562	5685	5463	5334	5089	5093	5053	4922	5006	4935	5028	5303	5546	5648	5992	6237	6554	6740	6849	6763	6656	6473	6058	5839	5461	5274
5511	5382	5692	5463	5469	5386	5134	5013	4898	4851	4503	4682	4669	5055	4982	5297	5278	5532	5429	5491	5367	5367	5427	5382	5561	5528	5400	5362	5112	5088	4920	4982	4988	5086	5190	5293	5442	5892	6027	6117	6386	6810	6763	6741	6591	6422	6063	5724	5482	5225
5720	5588	5669	5756	5623	5591	5303	5025	4996	4686	4561	4499	4602	4872	4995	5221	5305	5318	5448	5506	5589	5614	5602	5620	5633	5678	5537	5567	5540	5374	5190	5211	5175	5169	5367	5740	5717	6007	6078	6402	6568	6696	6712	6844	6675	6218	6011	5673	5434	5206
5759	5933	5870	6068	6053	5975	5889	5486	5370	5219	5016	5061	4972	4986	5068	5349	5261	5667	5804	5838	5701	5840	5871	5755	5945	5810	5961	6138	5891	5897	5482	5444	5414	5462	5667	5794	6053	6111	6383	6355	6172	6600	6911	6791	6518	6318	6018	5672	5553	5369
6205	6032	6254	6276	6369	6424	6377	6132	5929	5783	5733	5650	5402	5448	5274	5542	5528	5851	6044	6188	6271	6189	6056	6165	6017	6167	6251	6291	6317	6110	5835	5779	5755	5667	5975	6112	6255	6275	6383	6485	6466	6613	6697	6770	6620	6349	6128	5925	5593	5476
6407	6267	6410	6561	6851	6750	6662	6370	6178	5916	5955	5956	5729	5619	5627	5520	5645	5895	6031	6233	6366	6257	6055	6137	6104	6099	6357	6562	6367	6079	6027	5928	5867	5952	5994	6228	6130	6324	6310	6279	6310	6514	6682	6549	6350	6100	6028	5796	5657	5548
6642	6465	6594	6814	6803	6650	6699	6596	6488	6293	6240	6129	5874	5787	5561	5765	5633	5711	5918	6221	6224	6251	6022	5921	5942	5938	6037	6261	6207	5960	5815	5703	5896	5806	5970	5962	5941	5982	6042	6012	6183	6194	6328	6405	6200	5948	5984	5790	5631	5501
6948	6965	7058	6997	6974	6874	6809	6619	6564	6563	6325	6298	6088	5906	5663	5752	5816	5866	6047	6276	6211	6074	5819	5823	5800	5883	5852	5901	6036	5871	5781	5616	5662	5629	5628	5779	5772	5677	5767	5802	5707	5728	5813	6047	6033	5958	6036	5847	5799	5736
7421	7139	6970	6978	6784	6575	6759	6637	6383	6449	6333	6315	6281	6091	5910	5905	5818	6018	6251	6052	6089	6034	5769	5760	5542	5522	5642	5684	5842	5701	5596	5502	5325	5348	5669	5561	5722	5640	5569	5463	5577	5417	5525	5666	5897	6084	6002	5955	6024	5857
7285	7073	6946	6803	6421	6320	6458	6259	6131	6214	6108	6221	6078	5996	5884	5856	5752	5892	5883	6190	6044	5691	5707	5549	5311	5139	5310	5237	5529	5497	5397	5272	5251	5214	5387	5540	5577	5416	5215	5361	5196	5222	5335	5555	5904	6052	6150	6040	6202	6260
7123	6805	6762	6493	6150	5868	5954	5836	5791	5738	5649	5693	5868	5942	5517	5599	5653	5610	5820	5754	5686	5705	5623	5276	5051	4971	5146	5254	5145	5444	5258	5165	5053	5092	5230	5260	5296	5229	5356	5149	5182	5075	5278	5542	5665	5789	6077	6085	6246	6086
6777	6798	6683	6693	6077	5993	5713	5495	5539	5572	5442	5501	5662	5497	5608	5531	5630	5623	5683	5927	5829	5875	5615	5422	5158	5115	5082	5151	5229	5201	5343	5158	5232	5241	5306	5273	5170	5314	5075	5159	5289	5242	5377	5458	5720	6096	6235	6308	6294	6344
6719	6846	6668	6287	6150	5890	5827	5590	5586	5586	5407	5520	5507	5436	5519	5717	5654	5740	5783	5885	6035	6003	5756	5598	5565	5401	5468	5530	5520	5508	5699	5792	5609	5435	5629	5525	5774	5661	5505	5411	5405	5456	5457	5668	5982	6349	6525	6501	6372	6140
6544	6776	6714	6468	6266	5950	5802	5567	5574	5665	5497	5491	5593	5556	5754	5710	5618	5820	5609	5963	5938	6020	5962	6009	5808	5789	5668	5656	5690	5787	5891	6019	5900	5674	5735	6015	5736	5753	5815	5723	5643	5750	5700	5792	5982	6282	6497	6519	6315	6100
6380	6743	6606	6435	6102	5876	5774	5599	5407	5603	5579	5356	5303	5345	5450	5335	5571	5623	5604	5791	5845	5895	6234	5870	5949	5881	5819	5766	5838	5882	6049	6021	6042	5972	5850	5673	5732	5606	5749	5738	5752	5858	5674	5800	6031	6209	6293	6097	5827	5732
6245	6402	6497	6350	6177	5973	5842	5532	5620	5603	5609	5535	5564	5232	5157	4987	5060	5104	5282	5318	5351	5521	5679	5770	5826	5758	5629	5752	5776	5825	5843	5942	5938	5727	5722	5647	5630	5560	5558	5720	5903	5750	5543	5645	5707	5861	5901	5785	5791	5319
6299	6428	6209	6278	6118	5885	5587	5784	5688	5836	5899	5746	5428	5396	5134	5071	4815	4956	4948	5090	5164	5110	5382	5503	5746	5796	5679	5613	5738	5760	5724	5820	5791	5860	5644	5635	5598	5397	5576	5630	5764	5648	5763	5721	5592	5690	5630	5631	5388	5147
6473	6217	6144	6215	6025	5771	5924	6036	5860	5864	6007	5920	5734	5696	5263	5129	4982	4876	5001	4996	4898	4962	4987	5368	5449	5735	5685	5542	5699	5653	5781	5710	5696	5738	5513	5455	5295	5487	5307	5457	5459	5681	5394	5434	5466	5475	5682	5703	5646	5288
6255	6263	6182	6176	5917	5908	5806	5953	6067	6100	6186	6157	6183	6057	5821	5476	5268	5034	4983	4856	4965	4845	5105	5204	5323	5491	5449	5409	5610	5499	5610	5687	5670	5611	5444	5469	5284	5197	5175	5247	5361	5422	5373	5301	5331	5528	5628	5561	5671	5639
6176	6415	6101	6148	6005	5859	6028	5892	6045	6128	6320	6286	6269	6080	5986	5768	5504	5274	5160	5220	5025	4935	5126	5271	5503	5349	5342	5386	5469	5564	5712	5815	5800	5583	5422	5242	5121	5162	5235	5261	5501	5485	5501	5493	5662	5703	6028	6054	6044	5974
5910	6182	6116	6096	6149	6021	5888	5795	5836	6307	6297	6479	6489	6268	6116	5896	5812	5548	5450	5320	5464	5244	5511	5529	5576	5352	5522	5523	5617	5748	5865	5995	5972	5789	5550	5395	5328	5275	5384	5374	5676	5801	5674	5787	5915	6188	6428	6557	6656	6493
5804	5636	5858	6234	6217	6152	6271	6083	6140	6179	6271	6483	6264	6443	6074	6140	5864	5716	5647	5543	5708	5569	5793	5868	5743	5575	5604	5874	5903	6033	6098	6107	6036	6192	5882	5720	5738	5703	5768	5859	5885	5922	6143	6202	6369	6366	6758	6825	6757	6593
5466	5515	5599	5758	6287	6452	6627	6309	6185	6018	6254	6289	6286	6115	6014	5908	5621	5565	5453	5555	5611	5848	5870	5992	5989	6003	5740	5891	5916	6041	6320	6323	6415	6644	6155	6049	5976	5841	5828	5981	5957	6399	6301	6361	6339	6568	6556	6571	6704	6561
5396	5402	5546	5883	6346	6513	6654	6534	6203	6266	6257	6054	6012	5701	5802	5577	5599	5335	5444	5449	5459	5622	5768	5953	5815	5825	6039	5723	6009	6081	6319	6609	6585	6752	6600	6188	6062	6111	6051	6013	5998	6050	6030	6128	6150	6372	6333	6367	6332	6278
5334	5336	5562	5838	6345	6576	6650	6490	6626	6578	6282	6112	6059	5820	5726	5471	5441	5330	5365	5386	5377	5502	5891	6035	6002	6040	5925	5882	5955	5923	6280	6636	6720	6695	6727	6511	6276	6230	5967	5956	5892	5818	5839	5896	5810	5979	6168	6139	6167	6116
5339	5229	5567	5877	6123	6543	6640	6646	6751	6693	6642	6494	6177	6210	5782	5595	5395	5473	5247	5418	5370	5583	5746	6013	6011	5981	5766	5679	5655	5768	6163	6584	6739	6735	6416	6554	6253	6271	6136	5823	5740	5744	5705	5623	5603	5716	6058	5984	6068	6008
5675	5488	5476	5853	6177	6383	6427	6436	6629	6445	6528	6349	6443	6201	6019	5706	5622	5389	5334	5285	5469	5607	5665	5926	5904	5795	5667	5444	5566	5696	5755	6146	6429	6460	6458	6511	6306	5873	6048	5796	5585	5571	5506	5462	5632	5856	6004	5930	6112	6285
5622	5543	5409	5713	5852	6006	6079	6124	6126	6395	6265	6089	6038	5987	5969	5782	5634	5518	5378	5414	5466	5644	5604	5912	5858	5542	5377	5252	5194	5328	5598	5650	6103	6211	6307	6476	6286	6101	5903	5601	5553	5443	5591	5578	5848	6053	6039	6181	6280	6210
5535	5567	5605	5561	5893	5992	5912	5784	5735	5978	5908	5634	5873	5753	5724	5445	5485	5416	5487	5553	5553	5770	5741	5932	5939	5654	5421	5346	5367	5319	5532	5732	5980	6142	6371	6242	6326	6150	5929	5683	5599	5552	5780	5920	6116	6281	6357	6173	6401	6218
5383	5468	5379	5477	5737	5777	5768	5701	5618	5723	5546	5391	5383	5381	5297	5200	5356	5253	5343	5503	5810	5716	5923	5986	5787	5526	5614	5395	5344	5290	5435	5664	6002	6148	6495	6391	6311	6017	5956	6019	5833	5829	5757	6064	6217	6338	6514	6345	6231	6252
5607	5322	5230	5391	5531	5693	5880	5636	5465	5504	5336	5200	5258	5119	5017	4898	5191	4987	5105	5250	5385	5576	5744	5639	5726	5665	5621	5481	5307	5280	5565	5640	5875	6124	6293	6399	6208	6126	5759	6021	5770	5740	5703	5862	6026	6187	5967	6109	6118	5983
5790	5423	5062	5315	5372	5441	5667	5546	5472	5350	5266	4994	5020	4797	4819	4683	4726	4673	4743	4823	4894	5026	5188	5411	5569	5523	5511	5324	5319	5112	5426	5713	5747	5996	6053	5999	5900	5946	5545	5497	5449	5528	5510	5745	5800	6017	5982	5883	5731	5615
5754	5590	5069	5169	5357	5464	5501	5482	5456	5569	5380	4995	4864	4853	4957	4776	4685	4735	4723	4610	4733	4781	5176	5319	5301	5241	5220	5182	5205	5168	5403	5425	5817	5852	5811	5748	5647	5651	5423	5258	5403	5421	5538	5654	5716	5735	5858	5840	5899	5705
6000	5740	5316	5031	5253	5438	5503	5523	5576	5703	5535	5260	5169	5293	5122	4874	4959	4852	4805	4837	4774	5078	5075	5342	5298	5292	5162	5052	5044	5100	5442	5534	5782	5862	5892	5723	5654	5475	5244	5152	5330	5379	5447	5774	5786	5916	6042	5903	6042	6185
6031	5697	5338	5405	5408	5328	5410	5495	5626	5752	5739	5468	5602	5367	5193	5262	5044	5143	5015	5015	5241	5272	5349	5440	5584	5298	5311	5182	5111	5309	5476	5803	5846	5743	6042	5741	5604	5396	5334	5286	5343	5528	5815	5884	6017	6288	6292	6322	6395	6392
5734	5560	5446	5507	5575	5505	5390	5667	5777	5792	5684	5354	5332	5253	5193	5117	5232	5238	5305	5276	5499	5603	5418	5627	5463	5569	5389	5448	5340	5427	5473	5763	5908	5996	6097	6003	5778	5460	5372	5347	5362	5764	5774	5958	6231	6296	6387	6321	6431	6212
5376	5215	5208	5404	5533	5525	5621	5589	5626	5651	5559	5363	5004	5108	4852	5029	5049	5060	5250	5159	5305	5397	5525	5680	5537	5420	5668	5590	5512	5545	5852	6009	6089	6283	6223	6046	5868	5721	5566	5425	5643	5773	6054	6097	6345	6368	6214	6076	6143	5993
5241	5016	5022	5127	5346	5546	5785	5871	5904	5909	5730	5385	5250	4924	4934	4936	5009	4916	4899	4904	5184	5156	5408	5605	5600	5818	5612	5754	5585	5780	6010	6141	6308	6559	6420	6276	5957	5646	5622	5563	5632	5639	5859	5887	6063	6238	6178	6177	6131	6060
5386	5041	4786	5001	5089	5543	5711	5939	6057	6111	6076	5797	5431	5129	4925	4864	4727	4874	4866	4918	5175	5074	5390	5417	5648	5647	5729	5671	5843	5734	5939	6154	6467	6534	6308	6094	5790	5888	5422	5381	5392	5545	5537	5597	5646	5921	6106	6211	6475	6454
5460	5245	5217	4987	5142	5400	5453	5775	5936	6402	5968	5896	5550	5346	5025	4827	4831	4738	4833	4834	4988	5047	5438	5472	5468	5515	5602	5635	5624	5774	5793	6046	6208	6170	6179	5785	5718	5567	5332	5217	5180	5222	5144	5356	5497	5812	5906	6202	6358	6432
5604	5388	5302	5397	5389	5459	5492	5804	5944	6261	6134	5970	5780	5409	5166	5122	4969	4789	4857	5007	4953	5079	5437	5497	5545	5554	5537	5619	5804	5778	5821	5978	6155	6224	6083	6155	5954	5683	5414	5314	5227	5250	5296	5429	5479	5591	5824	5908	5905	6060
5634	5417	5369	5452	5763	5869	5867	6142	6395	6386	6337	6015	5874	5566	5452	5207	4998	4974	5092	5182	5316	5418	5552	5738	5932	5824	5747	5953	5811	5907	6028	6048	6390	6347	6315	6469	6216	5906	5880	5647	5746	5706	6089	5960	5752	5866	5719	5666	5726	5736
5723	5363	5551	5656	5914	6239	6553	6491	6678	6775	6735	6487	6002	5759	5396	5231	5107	5072	5108	5390	5500	5599	5845	6221	6196	6232	6231	6274	6230	6268	6432	6418	6699	6815	6683	6721	6653	6199	6166	6140	5947	6335	6722	6870	6596	6150	6064	5815	5742	5828
5820	5722	5486	5669	5928	6381	6486	6660	6912	7074	7054	6808	6271	6039	5541	5236	5146	5177	5209	5462	5505	5658	5751	6176	6327	6248	6440	6440	6407	6428	6666	6552	6621	6769	6835	6652	6495	6280	6171	5944	6117	6387	6732	6914	6835	6887	6678	6564	6358	6412
5876	5732	5641	5622	5700	5992	6287	6660	6873	7140	7067	6841	6538	6194	5637	5470	5298	5372	5216	5290	5465	5491	5604	5925	6075	6296	6127	6265	6318	6477	6346	6482	6551	6634	6622	6449	6313	6053	6026	5923	5808	6293	6612	6609	6814	7174	7217	7174	6873	6878
5786	5793	5624	5782	5787	5878	6012	6287	6500	7016	6938	6685	6492	6238	5939	5753	5281	5540	5745	5536	5687	5540	5790	5860	6229	6179	6361	6271	6402	6386	6557	6548	6600	6514	6391	6538	6530	6260	5972	5880	5910	6304	6530	6636	6830	7466	7785	7265	6968	7038
5689	5396	5536	5664	5819	5859	6195	6256	6591	6781	6688	6571	6360	6164	6099	5599	5605	5732	5946	5804	5858	5974	6086	6128	6223	6591	6555	6683	6619	6800	6935	6908	6871	6994	6826	6722	6779	6439	6282	6113	6152	6442	6697	6614	7100	7534	7570	7237	6898	7018
5607	5223	5289	5631	5885	5939	6131	6426	6604	6745	6654	6445	6364	6006	5688	5471	5395	5672	5835	6047	6114	6189	6131	6315	6352	6672	6779	6794	7033	6984	7042	7049	7185	7035	6972	6988	6868	6750	6359	6060	6282	6485	6915	7008	7324	7528	7457	6967	6683	6549
5475	5375	5248	5490	5597	5945	6066	6114	6481	6712	6436	6392	6124	5936	5504	5414	5305	5323	5500	5656	5699	5914	6063	6173	6216	6373	6730	6746	6717	6845	6634	6898	6890	6768	6618	6663	6616	6369	6324	6172	6036	6503	6881	7161	7255	7297	7199	6710	6527	6191
5713	5543	5284	5525	5470	5771	5914	6201	6400	6390	6500	6323	6058	5979	5636	5327	5193	5231	5473	5650	5678	5670	5919	5980	5778	5965	6031	6387	6347	6386	6337	6414	6537	6300	6316	6149	6165	6133	5913	6085	6159	6346	6759	6871	6702	6777	6673	6344	6013	5992
5975	5680	5533	5622	5685	5615	5868	6031	6219	6282	6343	6079	6062	5613	5457	5381	5154	5265	5382	5548	5451	5766	5854	6023	5767	5844	5998	6002	6087	6036	6168	6128	6118	5917	5925	5974	5908	6020	6017	5959	6122	6418	6619	6797	6477	6347	6010	5779	5547	5538
5922	6076	5612	5606	5759	5767	5658	5719	6099	6233	5983	6147	5792	5497	5364	5066	5280	5073	5172	5434	5797	5736	6143	5850	6025	5942	6029	6065	5831	6133	6011	5739	5954	5877	6007	5664	5905	5939	6175	5913	6163	6231	6233	6253	6171	5894	5515	5334	5307	5408
6271	5975	5563	5549	5986	5885	5900	5980	6035	5888	5906	5578	5353	5330	4988	4994	4860	5003	4997	5156	5355	5685	5894	6003	5904	5982	5891	6019	5832	5889	5781	5637	5649	5657	5697	5705	5749	5847	5801	5905	5823	6005	5948	5981	6027	5849	5630	5555	5452	5376
6121	5962	5918	5772	5864	5706	5786	5661	5821	5875	5673	5376	5294	5106	4983	4968	4819	4740	4819	4966	5084	5524	5718	5830	5894	5700	5792	5607	5666	5588	5574	5529	5541	5422	5475	5520	5596	5741	5564	5710	5612	5750	5975	6115	6125	5972	5893	6003	5766	5857
6050	6067	5910	5931	5858	5966	5705	5681	5754	5722	5662	5326	5418	5241	4974	5172	5067	5009	5062	5107	5266	5634	5966	6169	5965	5839	5475	5470	5444	5298	5348	5287	5240	5311	5316	5317	5513	5608	5840	5790	5845	6115	6309	6412	6456	6226	6317	6213	6104	6063
6158	6045	6055	6148	6125	5948	5916	5624	5559	5607	5567	5459	5492	5205	5162	5042	5246	5129	5248	5373	5768	6162	6315	6308	6207	5908	5766	5541	5436	5406	5203	5210	5081	5230	5277	5659	5648	5616	5817	6005	6134	6341	6580	6602	6631	6729	6475	6387	6020	5900
5998	6007	5879	6044	5964	5942	5574	5558	5623	5578	5475	5185	5088	5123	4823	4899	4988	5144	5304	5297	5609	5944	6299	6487	6308	6109	5803	5569	5199	5126	5349	5086	5166	5284	5347	5468	5544	5714	5861	5955	6151	6371	6483	6532	6592	6507	6409	6222	6035	5790
5792	5667	5851	6082	5922	5726	5579	5720	5567	5382	5287	5161	5039	4730	4723	4625	4560	5039	5118	5318	5505	5850	5971	6197	6297	6074	5697	5388	5180	5166	4998	5043	5076	5226	5173	5450	5630	5431	5780	5801	6107	6124	6379	6358	6494	6381	6101	5894	5775	5796
5934	5825	5731	5662	5797	5928	5653	5460	5507	5368	5349	5127	4915	4837	4725	4752	4708	4907	5039	5239	5407	5629	5843	6219	6183	5998	5591	5421	5137	5125	5043	4930	5101	5123	5295	5383	5360	5536	5728	5722	5921	6085	6330	6299	6445	6344	5991	5965	6004	6020
6032	5959	5665	5910	5763	5511	5661	5785	5522	5491	5387	5160	5043	4869	5034	5030	4955	5020	5227	5255	5474	5817	6049	6164	6204	5885	6034	5637	5347	5182	4987	5089	5007	5111	5290	5207	5489	5695	5838	5918	6286	6283	6611	6581	6679	6666	6449	6224	6030	5892
6315	5997	5721	5834	5885	5661	5670	5750	5652	5644	5697	5454	4998	5115	4894	4814	4917	5201	5258	5567	5578	5817	6108	6397	6330	6328	6105	5887	5837	5408	5338	5205	5184	5225	5336	5428	5790	5879	6029	6111	6185	6593	6537	6919	6752	7003	6652	6102	6030	5770
6352	6074	5862	5843	5903	5785	5725	5602	5840	5890	5753	5475	5311	4946	5046	4968	5079	5197	5384	5728	5959	5988	6127	6296	6369	6508	6399	6354	5971	5805	5522	5197	5484	5323	5406	5582	5812	6025	6243	6294	6435	6590	6808	6781	6819	6632	6291	6186	6031	5896
6434	6238	5944	5758	5807	5944	5787	5973	5944	5944	6023	5873	5543	5369	5343	5306	5302	5493	5634	5839	6023	6134	6183	6660	6568	6592	6820	6511	6294	6061	5887	5890	5510	5685	5649	5808	5837	6096	6438	6456	6551	6666	6799	6984	6842	6706	6398	6109	6289	6104
6323	6087	5936	5863	5750	5900	6017	6229	6154	6145	6024	5910	5746	5637	5537	5624	5546	5873	6027	5979	6103	6364	6368	6727	6831	6676	6806	6614	6423	6207	6123	5835	5844	5822	5976	5982	6048	6172	6348	6627	6686	6822	7038	6907	6886	6795	6546	6141	6327	6332
6395	6137	5926	5888	5769	6096	6122	6346	6164	5922	5992	5839	5695	5903	5716	5781	5929	5830	6146	6036	6241	6235	6436	6540	6786	6859	6871	6663	6360	6278	6121	6062	5979	5863	5957	6115	6109	6142	6314	6570	6745	6871	7074	6766	6712	6396	6347	6395	6120	6025
6175	6182	5850	5774	5870	5967	6114	6101	6146	5942	5747	5674	5632	5497	5554	5749	5667	5851	5806	5895	5891	6055	6239	6455	6633	6655	6474	6461	6196	6297	6023	6076	5931	6015	6020	6068	6116	6536	6317	6528	6520	6643	6491	6370	6295	6162	5923	5809	5886	6146
6092	5709	5862	5893	5775	5795	5826	5941	5886	5848	5774	5373	5583	5680	5598	5820	5764	5796	5784	5795	5966	5977	6355	6328	6441	6283	6255	6221	6094	6027	6009	5849	5984	5949	6071	6112	6251	6289	6463	6514	6441	6535	6573	6233	6064	5873	5628	5661	5841	5793
6192	5876	5611	5814	5969	5612	5637	5597	6040	5848	5542	5633	5554	5535	5593	5788	6003	5912	6088	5897	5954	5913	6160	6045	6344	6076	6135	5947	5798	5858	5867	5954	5846	5943	6114	6260	6351	6421	6555	6725	6663	6444	6493	6102	6028	5735	5529	5689	5696	5814
6332	5976	6093	5715	5753	5866	5596	5582	5651	5840	5672	5548	5675	5421	5781	5708	6102	6206	5912	6095	5911	6077	6117	6372	6251	6201	6013	5894	5809	5766	5740	6081	6148	6139	6344	6486	6744	6624	6635	6649	6568	6632	6407	6070	5828	5449	5493	5445	5653	5877
6092	5897	5984	5778	5740	5687	5633	5639	5402	5568	5669	5450	5496	5674	5693	5894	5949	6021	6184	6072	6122	6093	6103	6166	6112	6099	5901	5682	5700	5651	5601	5895	6216	6342	6196	6490	6669	6623	6892	6623	6823	6616	6645	6082	5773	5577	5429	5574	5472	5694
6083	5693	5592	5664	5519	5420	5152	5420	5368	5432	5547	5624	5707	5660	5623	5771	5907	5856	6030	5967	6302	6069	6013	5778	6168	5820	5739	5658	5591	5606	5704	5888	6137	6183	6336	6501	6549	6643	6733	6890	6795	6497	6167	6023	5733	5619	5636	5486	5647	5669
6097	5921	5593	5516	5467	5340	5053	5143	5177	5434	5445	5789	5853	5668	5944	5832	6093	5984	5840	6037	6002	6128	5895	5957	5878	5988	6001	5607	5744	5633	5752	5808	6027	6283	6277	6281	6536	6283	6593	6790	6557	6586	6342	5942	5841	5506	5456	5454	5649	5714
5658	5634	5726	5517	5200	5242	5146	5040	4898	5340	5350	5336	5867	5713	5786	5831	5775	5963	5749	5856	6111	6043	5839	6024	5823	5905	5878	5749	5860	5702	5749	5681	5864	5977	6196	6237	6380	6424	6510	6566	6614	6434	6158	5947	5513	5569	5435	5565	5746	5732
5651	5664	5822	5609	5307	5188	5013	4910	4875	5161	5279	5305	5565	5578	5481	5763	5865	5796	5790	5577	5758	5737	5662	5684	5560	5578	5685	5652	5531	5732	5886	5919	5783	5933	6022	5997	6329	6228	6214	6319	6182	6073	5918	5439	5481	5315	5393	5569	5601	5838
5452	5452	5495	5813	5380	5202	5024	4960	4974	4931	5040	5224	5240	5533	5466	5364	5695	5654	5716	5586	5685	5635	5737	5462	5721	5528	5439	5557	5709	5541	5824	5767	5847	5807	6057	5836	5977	5936	5849	6077	6051	5886	5662	5597	5165	5214	5379	5484	5816	5939
5687	5665	5410	5533	5588	5399	5009	4946	5022	4957	5039	5248	5346	5309	5540	5664	5660	5701	5762	5659	5644	5677	5847	5814	5761	5444	5552	5352	5562	5777	5748	5814	6021	5913	6162	5869	6048	5827	5813	5914	5804	5889	5699	5519	5549	5543	5549	5754	5920	6172
5409	5694	5473	5374	5653	5531	5173	5105	5216	5243	5315	5504	5622	5462	5578	5591	5613	5653	5665	5896	5880	6029	5995	6042	5710	5785	5528	5498	5708	5645	5754	5837	6037	6212	6235	6024	5787	5804	5921	5793	5886	5628	5665	5697	5571	5648	5763	5905	6131	6324
5166	5405	5847	5393	5293	5489	5422	5109	5121	5362	5348	5565	5642	5641	5469	5404	5329	5588	5556	5638	5976	6010	6124	6029	5785	5691	5415	5525	5641	5797	6023	5918	5960	5987	5898	5824	5684	5725	5622	5574	5616	5715	5447	5502	5576	5610	5863	5963	5948	6176
4971	5052	5602	5678	5406	5303	5596	5187	4955	5324	5375	5425	5446	5605	5287	5242	5299	5218	5358	5527	5650	5674	5850	5707	5604	5694	5410	5369	5608	5652	5757	5934	5983	5703	5775	5676	5366	5313	5450	5418	5475	5630	5699	5460	5735	5683	5805	5770	5829	6093
4979	4895	5362	5718	5434	5157	5573	5477	5148	5159	5464	5282	5492	5513	5391	5418	5375	5232	5284	5297	5577	5572	5806	5794	5885	5590	5779	5714	5619	5820	5892	5886	5894	5814	5675	5580	5297	5095	5208	5390	5480	5488	5547	5826	5642	5894	5872	5877	5961	5872
5431	4978	5026	5673	5848	5250	5385	5697	5583	5497	5613	5466	5480	5542	5486	5527	5493	5557	5569	5613	5612	5746	5830	5851	5885	5926	6226	5926	5870	6145	5986	6078	5943	5774	5682	5442	5204	5166	5319	5283	5465	5558	5643	5825	5565	5994	5932	5904	5897	5758
5727	5145	4970	5572	5793	5595	5275	5802	5816	5666	5901	5703	5484	5639	5573	5556	5729	5653	5585	5607	5849	6106	5738	6037	5915	6043	6148	6216	6196	6165	6104	6187	6233	6084	5837	5579	5232	5208	5076	5256	5416	5658	5391	5705	5763	5800	5834	5959	5852	5798
5920	5715	5097	5356	6007	5811	5531	5635	6096	5781	5952	6082	5897	5985	5743	5798	5792	5440	5560	5696	5670	6098	6117	6074	6077	6082	6243	6217	6171	6118	6349	6399	6196	5936	5967	5569	5460	5408	5402	5510	5624	5583	5352	5650	5710	5838	5779	5783	5817	5710
6190	6163	5609	5156	5860	6281	5710	5715	6318	5942	5861	6270	5861	5995	5867	5817	5896	5611	5779	5779	6076	6277	6295	6313	6207	6337	6340	6434	6310	6331	6305	6052	6169	5993	6010	5803	5704	5654	5429	5618	5720	5837	5677	5769	5850	5953	5901	5959	5897	5634
6235	6561	6337	5600	5980	6404	6112	5819	6438	6266	5901	6480	6035	6168	6191	5831	6166	6037	6264	6258	6418	6459	6431	6625	6723	6513	6447	6640	6613	6420	6489	6226	6199	6333	5985	5867	5800	5901	5725	6019	5973	6092	6029	5943	6012	5882	5961	5859	6021	5796
6277	7002	6770	5994	6079	6730	6593	6133	6663	6430	5964	6704	6277	6156	6463	6080	6462	6373	6314	6487	6628	6422	6520	6420	6615	6614	6458	6576	6362	6543	6348	6214	6137	6230	6191	5863	5939	5903	5960	5940	6138	6157	5986	5979	6098	6086	6072	6122	5976	5778
5977	6826	6813	6224	6014	6856	6912	6344	6554	6719	6055	6518	6398	5743	6499	6014	6412	6079	6248	6337	6254	6294	6424	6386	6630	6569	6195	6196	6147	6292	6131	6011	5962	5918	5852	5580	5876	5824	5997	6212	6197	6246	6131	6079	5771	6001	5924	5893	5593	5495
5675	6247	6808	5929	5639	6414	6560	5656	6086	6413	5696	5806	6086	5674	6073	6061	6116	5913	6043	6063	6291	6398	6181	6307	6202	6110	6139	6099	6184	6098	5957	5950	5762	5591	5599	5555	5570	5609	5843	5954	6268	6299	6206	6023	5869	5941	5900	5693	5373	5229
5482	6056	6355	5595	5204	5854	6030	5457	5663	6115	5258	5492	5516	5445	5866	5642	5821	5875	5882	6052	5964	6088	6230	6023	6065	6144	6343	6075	5955	5920	5821	5678	5720	5322	5373	5521	5675	5674	5774	5919	6251	6111	6010	5894	5863	5718	5824	5434	5325	5088
5284	5873	5996	5416	4961	5505	5882	5204	5373	5772	5234	5335	5485	5267	5734	5582	5848	5847	5709	6008	5866	6086	6155	6145	6033	6006	6305	6027	6034	6019	5784	5727	5491	5572	5473	5522	5922	5891	6039	5899	5948	6019	5927	5855	5830	5530	5540	5351	5325	5053
5076	5771	6042	5312	5020	5584	5551	5049	5360	5590	5071	5281	5410	5250	5544	5693	5767	5797	5856	5982	5823	5978	5845	6130	6052	5898	6053	5929	5914	5756	5679	5525	5472	5542	5578	5686	5897	6073	5977	6126	6007	5937	5712	5837	5700	5502	5392	5307	5177	5406
4908	5489	5739	5119	4934	5516	5578	4981	5124	5402	4946	5113	5302	4840	5457	5393	5653	5803	5780	5835	5823	5950	5827	5858	5814	5911	5807	5730	5738	5665	5700	5640	5519	5635	5679	5587	5898	6004	6050	5956	5862	5783	5559	5625	5484	5490	5337	5269	5227	5394
4829	5389	5221	4518	4522	5272	5499	5010	5172	5523	4919	5065	5186	4858	5357	5531	5674	5860	5804	5930	5756	6044	5997	6003	5895	5943	5709	5796	5746	5568	5798	5690	5686	5713	5786	5950	6075	6153	6123	6064	5768	5710	5729	5432	5344	5414	5337	5287	5503	5421
4936	5225	4974	4278	4398	5162	5279	4984	5318	5390	5033	5277	5261	5113	5734	5519	5826	5640	5703	5714	5876	5839	6002	6047	6048	5993	5923	5870	5872	5696	5710	5560	5841	5903	5785	5948	6213	6026	6020	5869	5685	5625	5813	5485	5434	5320	5304	5274	5288	5408
5265	5302	4844	4628	4759	5372	5261	5141	5631	5729	5223	5487	5426	5433	5928	5752	5858	5901	6033	5686	5677	5775	5622	5667	5966	6068	5992	6073	5701	5593	5664	5834	5781	5952	6304	6246	6099	5980	6065	5855	5734	5605	5608	5591	5501	5423	5363	5334	5385	5486
5773	5463	5067	4802	5410	5418	5356	5251	5944	5756	5467	5915	5478	5718	6096	5877	6054	5825	5847	5769	5611	5570	5571	5482	5776	5918	6070	6004	5750	5676	5643	5693	5893	5989	6191	6127	5913	5738	5844	5726	5520	5659	5645	5508	5492	5581	5424	5519	5585	5546
5972	5363	4887	5057	5429	5388	5185	5510	5890	5849	5703	5826	5546	6009	6078	6088	6267	5865	5931	5654	5528	5374	5607	5481	6013	6020	5965	5973	5747	5780	5808	6020	6061	6233	6064	5939	5887	5480	5614	5538	5433	5481	5332	5378	5431	5553	5334	5504	5474	5705
5857	5309	5005	5152	5497	5225	5146	5391	5732	5688	5831	6012	5800	6000	6108	5937	6027	5987	5869	5598	5368	5354	5504	5606	5896	5995	5794	5830	5584	5774	5711	5830	6035	6089	6141	6077	5651	5463	5497	5566	5486	5382	5280	5376	5336	5319	5392	5207	5393	5531
5545	5394	5271	5568	5516	5118	5142	5600	5613	5711	5937	5879	5756	5974	5782	5956	5831	5658	5823	5482	5543	5340	5462	5409	5746	5727	5755	5614	5491	5446	5689	5799	5947	6078	6312	5832	5673	5347	5239	5401	5511	5355	5353	5322	5341	5546	5374	5469	5287	5285
5408	5344	5565	6183	5749	5367	5667	5794	5438	5800	6120	5825	5941	6081	5815	5945	5773	5714	5574	5515	5683	5492	5482	5517	5709	5774	5846	5693	5421	5357	5596	5656	5858	5927	5874	5656	5590	5447	5344	5507	5507	5365	5481	5510	5588	5601	5593	5350	5401	5237
5299	5375	5805	6032	5727	5756	6011	5621	5580	5880	6017	5867	6208	6002	5997	6071	5621	5935	5636	5904	5821	6001	5768	5998	5995	6082	5855	5837	5682	5659	5655	5874	5774	5913	5781	5672	5556	5432	5579	5300	5354	5530	5516	5575	5745	5703	5656	5748	5626	5341
5513	5561	5803	5495	5603	6010	5993	5923	5849	6199	6193	6042	6470	6254	6291	6091	5889	5949	5872	6244	5939	6223	6046	6060	6104	6115	5995	5921	5824	5804	5907	5932	6028	5888	5948	5770	5559	5576	5703	5676	5798	5830	5826	5659	5843	5917	5850	5806	5752	5490
6122	5789	5374	5374	5608	5737	5829	5762	5878	5998	6034	6155	6188	6035	6186	5842	5869	5685	5726	5826	5831	5771	5891	5708	5930	5797	5925	5744	5663	5644	5665	5804	5719	5720	5537	5516	5366	5433	5728	5759	5893	5929	5970	5757	5950	5782	5679	5667	5542	5399
[truncated: 920 more columns]
