# Supplementary material for: Spatial Resolution and Refractive Index Contrast of Resonant Photonic Crystal Surfaces for Biosensing
Source: IEEE Photonics J. Author manuscript; Available in PMC 2015 Sep 7. (PMC4561521; doi:10.1109/JPHOT.2015.2435699)
Supplement: fig2_data [file NIHMS64775-supplement-fig2_data.gz › Volumes/graham/MacBook_backup/PhD_folder_2015_06_02/paper_improvements/IEEE_J_Photonics/final_files/data_files/fig2/0pc_p555f85/i7.csv]

6090	5414	5567	5591	5728	5672	5680	5669	5697	5884	5907	5981	5971	5935	5909	5949	5562	5388	5166	5103	5062	5111	5314	5601	5844	6085	5990	6003	5907	5871	5632	5538	5199	5162	5339	5417	5515	5868	5635	5713	5574	5786	5662	5931	5955	6110	5964	6080	6056	6117
6198	6061	6204	6101	5881	5900	5701	5733	5992	5969	6105	6126	5803	5873	5721	5693	5408	5040	4877	5064	5148	5258	5542	5801	5908	6067	6023	6059	5836	5799	5749	5488	5319	5236	5369	5559	5694	5624	5489	5279	5426	5503	5818	5828	5955	5961	6001	5882	5998	5926
5987	6079	5695	5797	5651	5348	5268	5499	5581	5586	5727	5594	5514	5333	5498	5383	5413	5160	4949	5228	5290	5543	5636	6038	6006	6040	5913	5593	5470	5421	5440	5235	5232	5508	5656	5436	5349	5176	5282	5259	5222	5515	5547	5879	5715	5808	5787	5735	5823	5866
5847	5938	5730	5438	5393	5210	5274	5338	5365	5293	5378	5340	5237	5040	5086	5269	5204	5334	5276	5601	5718	5767	5819	6110	6028	5991	5745	5333	5185	5069	5088	5144	5368	5385	5681	5689	5376	5242	5304	5370	5325	5471	5683	5790	5770	5782	5878	5927	6008	6000
5798	5880	5543	5385	5236	5205	5170	5256	5105	5117	4850	5165	4925	4965	5180	5265	5379	5610	5921	5892	5877	6106	6202	6161	6061	5846	5385	5179	5047	5024	5086	5363	5474	5419	5621	5578	5373	5303	5162	5302	5441	5633	5731	5724	5674	5847	6049	6208	6118	6244
5714	5713	5583	5431	5497	5379	5403	5285	5299	4971	4951	4984	4971	5069	5273	5248	5739	5798	6127	6131	6141	6239	6192	6016	5782	5446	5245	5340	5401	5264	5347	5501	5697	5573	5659	5474	5222	5136	5295	5352	5744	5698	5814	5858	5958	5861	6181	6332	6590	6359
5646	5647	5515	5677	5492	5459	5519	5384	5265	5089	5118	5018	5307	5407	5530	5684	6126	6324	6253	6252	6286	6121	5951	5705	5526	5411	5213	5279	5413	5568	5611	5705	5758	5923	5584	5301	5390	5178	5447	5646	5762	5875	5750	5711	5768	6042	6179	6707	6876	6475
5820	5581	5656	5393	5675	5591	5622	5637	5468	5436	5745	5686	5690	5773	5967	6103	6316	6261	6424	6252	5982	5892	5771	5521	5446	5262	5415	5382	5646	5749	5940	6055	5961	5841	5551	5328	5510	5483	5574	5752	5832	6018	5869	5723	5863	6095	6497	6652	6812	6511
6115	5722	5821	5875	5831	5829	6070	5974	6092	5900	6002	6051	6107	6273	6259	6386	6309	6578	6406	6168	5938	5712	5476	5459	5521	5517	5701	5904	5853	6047	6160	6184	6140	5612	5390	5518	5568	5500	5784	5867	5868	6123	5842	5695	6002	6109	6741	6700	6710	6208
6411	5851	5882	6096	6201	6162	6269	6428	6588	6482	6466	6558	6422	6564	6520	6507	6488	6201	6196	5898	5667	5537	5456	5405	5539	5729	5977	6178	6244	6385	6348	6072	5887	5552	5603	5612	5590	5757	5692	5868	5937	6004	5718	5716	5847	6251	6378	6641	6369	6405
6562	6099	6090	6281	6361	6462	6695	6647	6748	6724	6775	6876	6718	6563	6413	6253	6067	6098	5773	5816	5612	5435	5341	5533	5779	5939	6268	6286	6134	6432	6151	6123	5770	5776	5702	6018	5742	5887	5967	5803	6113	5894	5998	5985	6082	6172	6268	6430	6410	6551
6540	6089	6145	6241	6391	6506	6699	6843	6567	6868	6866	6599	6546	6297	6326	6029	5935	5800	5627	5621	5432	5531	5550	5772	5719	6166	6009	6096	6017	6052	5995	5855	5740	5798	5819	6073	6074	5989	6043	6009	5836	5959	5945	6293	6236	6384	6099	6200	6349	6614
6343	6163	6073	6267	6361	6472	6463	6558	6513	6646	6590	6403	6015	5857	5725	5649	5601	5673	5654	5604	5752	5818	5992	5956	5870	6104	5881	5832	5812	5720	5655	5675	5662	5848	6214	6117	6306	6056	5730	5780	5650	5915	6022	6245	6125	6092	6229	6145	6559	6766
6063	5865	5890	5888	6029	6358	6371	6299	6232	6456	6143	5974	5609	5423	5575	5517	5606	5698	5784	5809	6061	6058	6136	5948	6190	5882	5744	5839	5581	5664	5664	5733	5881	5908	6171	6105	5887	5792	5730	5507	5683	5904	6098	6200	6095	5948	5969	6085	6601	6725
5753	5686	5756	5809	5856	6091	6132	6305	6111	5861	5799	5468	5388	5402	5634	5750	5731	5727	6038	6009	6153	6156	6110	5854	5828	5820	5666	5672	5738	5471	5573	5759	5930	5967	6014	5983	5684	5564	5648	5618	5611	5941	6032	6044	5815	5817	5916	6100	6313	6736
5488	5432	5611	5771	5806	6036	6032	6204	6095	5869	5629	5572	5534	5442	5679	5695	6016	6110	6159	6259	6278	6172	5965	5635	5464	5415	5501	5394	5430	5384	5791	5924	5940	5920	5913	5672	5673	5603	5602	5598	5734	5667	5929	5804	5853	5774	5939	6293	6345	6606
5810	5493	5697	6070	5981	6155	6036	6181	5905	5798	5538	5590	5688	5739	5990	6105	6488	6384	6221	6289	5976	5837	5535	5565	5429	5356	5324	5518	5622	5616	5714	5836	6004	5943	5760	5687	5677	5681	5728	5666	5592	5640	5763	5656	5914	5909	6277	6188	6314	6338
6052	5786	5889	5976	6106	6156	6204	6307	6085	6082	5819	5898	5884	5991	6157	6315	6304	6510	6254	6098	5850	5565	5367	5370	5343	5444	5384	5603	5856	5941	5953	5687	5802	5729	5690	5800	5676	5822	5909	5731	5644	5639	5595	5851	5705	6009	6191	6216	6102	5929
6397	6337	6369	6320	6354	6514	6355	6364	6175	6259	6231	6055	5932	6119	6229	6248	6349	6225	6036	5680	5653	5555	5433	5306	5357	5275	5754	6059	6130	6020	5836	5687	5480	5622	5634	5763	6135	6038	6108	5832	5577	5593	5499	5597	5973	6197	6339	6036	5819	5834
6461	6467	6511	6327	6262	6264	6372	6359	6371	6139	6123	5860	5916	6074	5943	5863	5976	5858	5662	5706	5474	5502	5419	5461	5602	5675	5911	6105	5921	5758	5626	5568	5546	5627	5757	5848	5940	5947	6194	5860	5663	5401	5439	5770	6048	6022	6197	5961	5804	5890
6370	6251	6239	6229	6248	6065	6278	6134	6374	6300	6007	5940	5867	5532	5601	5562	5356	5490	5490	5560	5623	5772	5596	5760	5828	5751	5802	5804	5772	5588	5428	5399	5692	5625	5928	6030	6057	6084	5929	5956	5682	5640	5727	6026	6096	6024	5827	5798	6044	6142
6037	5895	5837	5856	6004	5834	5950	5967	6056	5997	5944	5728	5587	5178	5217	5377	5589	5447	5706	5876	5825	5930	5959	5898	5838	5786	5662	5617	5667	5486	5502	5443	5667	5624	5893	5930	5839	5803	5806	5706	5887	5834	6019	6014	6064	5773	5716	5822	6020	5990
5673	5580	5562	5672	5749	5586	5714	5787	5885	5856	5925	5597	5337	5284	5110	5397	5569	5744	5791	6146	6082	6092	6031	6003	5680	5581	5465	5369	5399	5443	5478	5611	5649	5648	5753	5752	5719	5764	5838	5860	5981	6084	5740	5960	5763	5685	5521	5884	6044	6028
5435	5396	5513	5725	5539	5735	5813	5729	5811	5889	5825	5635	5493	5451	5508	5520	5781	5935	6197	6174	6396	6233	5923	5816	5390	5367	5402	5433	5364	5588	5758	5736	5790	5779	5500	5520	5432	5781	5888	6135	6273	6010	5840	5898	5742	5862	5948	6071	6044	6124
5649	5700	5752	5989	5948	5784	6051	6156	6168	6190	6003	5826	5831	5782	5871	5982	6032	5882	6243	6241	6028	5889	5636	5505	5438	5496	5301	5473	5616	5558	5918	5914	5831	5785	5551	5399	5478	5770	6037	6368	6251	6116	5994	5802	5882	5891	6216	6172	6243	6107
5944	6059	6287	6342	6158	6289	6356	6479	6398	6336	6106	6061	6110	6006	5955	5987	6096	5938	6110	5861	5765	5509	5554	5446	5400	5481	5754	5594	5709	5747	5665	5628	5642	5463	5439	5520	5650	6067	6282	6369	6272	5981	6152	6112	6187	6256	6413	6417	6249	6007
6199	6252	6369	6582	6372	6403	6201	6302	6323	6169	6306	6269	6144	5990	5955	5860	5849	5674	5613	5594	5487	5529	5369	5521	5458	5733	5852	5988	5949	5867	5665	5357	5613	5631	5597	5822	5831	6102	6050	6163	6143	6128	6134	6234	6453	6347	6346	6032	5968	5775
6366	6312	6437	6346	6313	6269	6066	6091	6021	6018	6109	6105	5952	5818	5767	5624	5488	5541	5580	5300	5607	5514	5815	5791	6108	5945	5896	5915	5817	5700	5591	5589	5750	5978	5861	5958	5859	6029	5985	5867	6202	6022	6306	6469	6471	6265	6116	5981	5943	6023
6106	5972	6241	6102	5969	5910	5887	5641	5697	5912	5936	5937	6111	5751	5632	5464	5419	5505	5617	5615	5749	5839	5928	5921	5955	5925	6050	5916	5781	5521	5708	5995	5955	6169	6164	5909	5923	6013	5900	5990	6247	6364	6368	6651	6397	6269	5815	5807	6090	6327
5925	5909	5619	5723	5656	5624	5479	5606	5719	5575	5691	5750	5904	5588	5500	5693	5509	5617	5911	5984	5876	5958	5953	5812	5824	5770	5795	5868	5680	5701	5700	5984	6038	5786	5839	5873	5983	5951	5764	5990	6129	6426	6316	6397	6353	6321	5845	5816	6107	6242
5823	5823	5944	5784	5518	5491	5387	5380	5540	5695	5618	5920	5820	5919	5974	5615	5731	5788	6006	5996	5871	5817	5749	5624	5530	5558	5717	5816	5711	5638	5793	5730	5743	5643	5692	5664	5572	5599	5817	5955	6053	6266	6148	6005	5748	5831	5925	6107	6068	5840
6120	6010	5922	5893	5698	5539	5564	5436	5504	5513	5800	5881	5783	6014	6076	6011	5989	5743	6026	5804	5745	5694	5606	5407	5541	5627	5639	5783	5895	5797	5619	5506	5368	5497	5548	5512	5466	5479	5776	6082	5840	5992	5807	5667	5762	5787	5957	6010	5537	5354
6274	6271	6342	6176	6121	5895	5653	5690	5693	5747	5748	5757	5798	5906	5804	5859	5728	5772	5650	5573	5493	5511	5444	5478	5638	5728	5967	6083	6012	5745	5630	5535	5309	5326	5222	5424	5708	5572	5897	5722	5624	5624	5539	5846	5895	6025	5852	5620	5212	5280
6394	6336	6273	6125	6149	5967	5878	5698	5415	5751	5710	5707	5833	5649	5654	5693	5518	5519	5471	5500	5386	5480	5444	5647	5745	5892	5876	5968	5765	5709	5469	5301	5297	5409	5500	5538	5814	5583	5519	5784	5661	5669	5922	6110	5990	5944	5632	5335	5197	5404
6364	6070	6050	6072	5924	5690	5699	5382	5362	5335	5404	5563	5570	5374	5417	5517	5626	5708	5626	5597	5702	5692	5649	5686	5598	5722	5698	5717	5607	5405	5456	5388	5436	5451	5731	5676	5518	5573	5621	5518	5860	6035	6068	6291	5791	5770	5297	5404	5385	5527
5945	5877	5775	5786	5652	5542	5498	5342	5171	5150	5319	5405	5398	5450	5436	5615	5595	5736	5869	5772	6003	6049	5886	5757	5492	5489	5576	5603	5572	5567	5627	5590	5656	5809	5720	5667	5513	5464	5517	5908	6092	6089	6013	5892	5789	5655	5568	5498	5550	5649
5852	5663	5816	5831	5681	5635	5516	5644	5445	5373	5421	5443	5557	5461	5559	5691	5868	5839	5921	5977	5977	5642	5708	5694	5497	5505	5425	5669	5883	5893	5949	5992	5867	5852	5668	5692	5686	5718	5840	6130	6144	6196	5836	5855	5682	5923	5805	5996	5754	5848
5869	5908	5961	6075	5915	5843	5953	5887	5773	5695	5662	5730	5699	5650	5747	5667	5608	5743	5679	5959	5682	5617	5551	5450	5612	5619	5755	6027	6109	6133	6190	5843	6053	5836	5791	5801	5878	5782	6063	6124	6088	5994	5799	5975	5887	6092	5995	6224	5972	5699
6330	6121	6141	6347	6170	6392	6295	6095	6035	5975	5859	5731	5572	5573	5488	5657	5642	5554	5687	5719	5729	5698	5830	5837	5858	5857	5950	6151	6291	6166	6090	5941	5828	5895	6028	6066	6129	6167	6199	5940	5983	6036	5886	6032	6170	6148	6015	5920	5898	5826
6375	6358	6401	6272	6429	6326	6314	5934	5940	5870	5896	5399	5334	5453	5427	5421	5391	5639	5836	5737	5838	5917	5985	6016	5833	6275	5882	6134	6063	6206	6073	6107	6122	6172	6089	6160	6225	5982	5884	5909	6030	6011	6123	6271	6172	6026	5825	5744	5864	5807
6426	6325	6284	6197	6074	6082	5719	5773	5798	5672	5707	5639	5567	5505	5515	5402	5649	5929	5869	5990	6068	6118	6151	6101	6027	5946	6012	5917	6132	6089	6230	6290	6313	6295	6235	6264	6035	6133	6132	5927	6092	6044	6038	6084	5952	5755	5591	5831	5884	6012
6337	6329	6159	6187	5892	5649	5750	5783	5892	5770	5954	5638	5717	5603	5652	5702	5903	5851	5921	5981	6110	6138	6247	6053	6147	5977	5975	6090	6186	6485	6453	6487	6345	6464	6260	6106	6143	6080	6176	6075	6200	6067	6018	5953	5770	5641	5581	5856	6202	6113
6352	6455	6065	5984	6120	5802	5847	5933	6070	6008	6137	6174	5820	5840	5658	5721	5761	5815	5890	5924	6190	6096	6153	6295	6140	5991	6114	6324	6455	6572	6430	6099	6202	6030	6002	6125	6063	6212	6061	6102	6132	5875	5757	5740	5566	5602	5891	5818	6062	5800
6589	6374	6095	5925	6106	6233	6077	6206	6343	6286	6277	6185	6152	5861	5797	5728	5756	5709	5915	5993	6068	6368	6376	6347	6220	6161	6310	6249	6356	6238	5966	5760	5802	5768	5893	6016	5937	6158	6093	6048	5846	5689	5673	5465	5764	5759	5740	5593	5708	5250
6632	6455	6328	6174	6071	6066	6114	6241	6278	6232	6167	6177	6026	5945	5681	5532	5621	5670	5798	6020	6032	6373	6391	6389	6436	6349	6302	6236	6133	5851	5660	5597	5595	5612	5740	5782	6044	5877	5817	5752	5528	5625	5729	5687	5845	5523	5557	5296	5247	5477
6369	6504	6249	6100	5961	6006	6107	6279	6269	6302	6341	6064	5986	5800	5696	5607	5628	5897	6101	6258	6314	6439	6534	6278	6377	6213	6128	5783	5863	5654	5702	5541	5506	5761	5679	5514	5741	5540	5603	5586	5497	5781	5856	5769	5725	5274	5059	5251	5414	5691
6337	6128	6222	6168	6026	5866	5920	6090	6157	6291	6307	6202	6180	6063	5863	5775	5818	5877	6092	6039	6278	6477	6239	6087	5901	5922	5988	5950	5804	5652	5682	5595	5522	5538	5525	5360	5395	5553	5501	5610	5730	5772	5709	5624	5268	5077	5056	5492	5704	5753
6470	6350	6267	6176	5965	6021	6255	6325	6159	6490	6504	6555	6404	6205	6221	5955	6080	5860	5950	6005	6107	6039	5873	6063	5910	5904	5957	5857	6014	5759	5589	5242	5350	5116	5045	5225	5467	5503	5535	5690	5601	5520	5286	5267	5095	5275	5483	5475	5586	5270
6605	6270	6134	6305	6118	6213	6240	6338	6309	6490	6458	6383	6268	6266	6089	5895	5891	5603	5652	5612	5820	5933	5882	5801	5898	6021	6067	6014	5906	5755	5313	5041	5100	4977	5192	5404	5646	5529	5516	5380	5234	5151	5233	5249	5661	5682	5749	5443	5423	5099
6458	6335	6277	6277	6275	6279	6226	6307	6207	6369	6397	6251	5984	5888	5875	5691	5545	5503	5354	5661	5794	5883	5886	6121	6113	6070	5951	5943	5607	5457	5180	5190	5196	5357	5672	5738	5647	5462	5292	5028	5061	5136	5475	5544	5778	5840	5448	5250	5248	5462
6227	6132	6167	6246	6098	5972	6139	6316	6027	6192	6055	5934	5848	5669	5910	5563	5706	5715	5761	5935	6016	6026	5905	5871	5784	5805	5577	5587	5539	5427	5366	5385	5510	5549	5436	5460	5147	5244	5182	5108	5317	5512	5658	5764	5632	5517	5468	5519	5643	5993
6210	6202	5921	6056	6257	6151	6093	6271	6195	6159	5958	5958	5987	5930	5952	5821	5841	5711	5977	5991	5882	5964	5726	5450	5547	5615	5737	5686	5570	5685	5760	5639	5581	5463	5316	5175	5272	5280	5381	5444	5558	5563	5726	5591	5499	5588	5650	5874	5860	5972
6374	6493	6428	6405	6336	6304	6336	6281	6217	6284	6159	6068	5901	5834	5821	5784	5592	5783	5716	5592	5711	5620	5466	5488	5603	5517	5890	5853	5847	5771	5677	5543	5505	5271	5313	5224	5523	5667	5812	5688	5661	5509	5608	5553	5585	5734	5993	5898	5752	5743
6723	6631	6511	6565	6245	6298	6145	6097	6142	6198	6073	5926	5920	5791	5752	5637	5600	5613	5660	5674	5498	5621	5725	5685	5808	5906	5802	5850	5826	5468	5543	5463	5251	5519	5590	5684	5862	5889	5762	5609	5414	5441	5679	5886	5988	5976	6064	5667	5813	5729
6462	6425	6400	6373	6079	6019	5867	5811	5895	5867	5879	5786	5862	5801	5697	5523	5733	5776	5944	5800	5898	5668	5705	5690	5744	5609	5704	5647	5561	5606	5422	5355	5474	5466	5739	5911	5916	5718	5657	5556	5517	5852	5850	6303	6084	5976	5796	5692	5665	5985
6191	6288	6114	6100	5758	6013	5804	5643	5801	5826	5996	5791	5997	5755	5707	5894	5945	6030	6227	6132	6000	5674	5620	5498	5507	5516	5557	5575	5494	5738	5758	5563	5755	5573	5535	5791	5547	5435	5514	5764	5904	5977	6014	5963	5945	5882	5918	5673	6016	5951
6248	6167	6236	6253	6028	5835	5728	5718	6034	6024	6051	6138	6044	5933	5829	6062	5981	6199	6110	6017	5849	5727	5486	5391	5525	5542	5635	5709	5971	5881	5831	5634	5396	5528	5426	5636	5758	5689	5969	5907	6051	5966	5813	5973	6044	6064	6160	6064	6046	5816
6253	6163	6302	6116	5980	5906	5646	5743	5924	6070	6060	6011	5814	5642	5820	5674	5945	6092	6066	6104	5960	5857	5654	5777	5746	5869	5984	6021	6023	5841	5636	5441	5394	5406	5640	5842	5963	6011	6137	6244	5831	5915	6006	6325	6219	6325	6031	6115	5904	5724
6254	6212	6090	5815	5917	5611	5664	5753	5758	5951	5906	5931	5719	5656	5695	5901	5964	6085	6259	6194	6212	6167	5991	5920	6112	5977	5875	5758	5832	5732	5691	5334	5591	5838	5835	5937	6041	5895	6044	5889	5922	5984	6352	6490	6534	6137	6064	5917	5934	5818
6277	5991	5907	5677	5492	5424	5454	5623	5791	5799	5980	5813	5777	5681	5727	6053	6220	6443	6439	6349	6124	6077	5944	6007	6124	5896	5962	5920	5775	5856	5705	5663	5653	5882	5800	5822	5894	5948	5943	6040	6050	6133	6430	6387	6199	6222	6044	5968	6105	6079
6252	6105	5873	5779	5575	5516	5640	5724	5840	6054	5982	5952	5943	5938	6050	6028	6262	6452	6410	6362	6179	5753	5708	6000	6021	5981	6064	6158	6184	6053	5912	5717	5718	5665	5634	5802	5903	6040	6246	6036	6084	6094	6196	6196	6017	6226	6199	6230	6116	5976
6286	6091	6014	5815	5853	5764	5783	5904	5840	6067	5986	6106	5878	6065	5987	6126	6349	6340	6023	6022	6278	5987	5909	5994	6174	6231	6240	6207	6216	5996	5698	5928	5784	5638	5736	5895	6066	6278	6126	6199	5946	5972	6144	6012	6206	6225	6180	6122	5962	5741
6324	6046	5913	5710	5791	5706	5736	5811	5700	5743	6055	6131	5868	6023	6188	6166	6000	6077	6320	6307	6225	6259	6238	6035	5993	6268	6322	6277	5910	6223	5984	5871	5841	5919	5907	6005	5988	5959	6042	5821	5795	5882	5989	6317	6243	6124	6000	5847	5788	5824
6210	6089	6055	5934	5756	5652	5829	5669	5816	5745	5835	5987	5996	6162	6260	6304	6340	6539	6558	6618	6345	6214	6066	5853	5994	5980	6149	6182	6187	6365	6107	6134	6264	5936	6057	5866	5849	6076	5851	6061	5970	6088	6326	6268	6273	5980	6001	5826	6076	5963
6376	6339	6015	6238	5911	5905	5831	5681	5767	5829	6026	5932	6322	6399	6431	6680	6523	6607	6796	6646	6343	6066	5973	5988	5830	6009	6331	6321	6350	6313	6335	6450	6358	6117	5921	5918	5921	6017	6059	6150	6101	6012	6161	6092	6055	6043	5928	6183	6151	5964
6510	6469	6410	6357	6068	5806	5944	5806	5993	5896	6007	6057	6150	6283	6233	6359	6552	6489	6521	6455	6432	6156	6122	6058	6042	6194	6257	6357	6286	6478	6329	6328	6387	6185	5944	6128	6166	6086	6139	6225	6305	6095	6194	6078	6058	6131	6268	6093	6085	5895
6254	6154	6382	6195	6047	5979	5867	5987	5897	5900	5847	6002	6142	6091	6262	6324	6617	6548	6787	6420	6548	6292	6339	6293	6172	6125	6249	6321	6281	6311	6341	6332	6393	6350	6374	6362	6357	6127	6107	6278	6258	6162	6276	6449	6200	6140	5968	6076	6036	6153
6226	6138	6189	6059	5929	5786	5730	5860	5939	6017	5783	5955	6162	6243	6280	6344	6623	6739	6757	6722	6438	6378	6232	6246	6060	6097	5984	6142	6213	6280	6431	6562	6527	6360	6586	6447	6318	6314	6245	6395	6402	6417	6488	6575	6275	6141	5953	6111	6309	5998
6233	6222	6131	5882	5812	5744	5830	5962	6043	6005	5884	5951	6096	6078	6189	6327	6683	6628	6634	6588	6316	6322	6226	6174	6234	6170	6183	6217	6313	6399	6627	6730	6703	6517	6502	6509	6418	6619	6434	6606	6530	6653	6639	6390	6195	6103	6024	6290	6146	6163
6216	6207	6081	5899	5824	5783	5846	6071	5969	6036	5872	5875	5745	5810	6080	6293	6429	6778	6477	6336	6221	6301	6213	6249	6035	6175	6300	6367	6206	6236	6340	6348	6255	6416	6414	6507	6577	6582	6635	6490	6490	6679	6433	6305	6155	6210	6363	6467	6404	6302
6235	5945	5793	5604	5572	5669	5943	5799	6011	5973	5867	5692	5711	5947	6196	6422	6604	6761	6575	6413	6450	6354	6361	6292	6177	6228	6370	6191	6222	6112	6356	6261	6288	6206	6291	6372	6485	6474	6500	6311	6469	6683	6383	6428	6418	6389	6566	6548	6345	6485
6046	5729	5683	5535	5508	5608	5865	5855	5792	5847	5833	5693	5834	5837	6111	6400	6615	6360	6570	6493	6448	6337	6236	6260	6227	6190	6219	6211	6210	6116	6137	6299	6231	6219	6271	6428	6331	6478	6350	6702	6812	6511	6518	6505	6544	6459	6707	6589	6491	6588
5916	5606	5503	5511	5395	5436	6011	5951	5927	6101	5709	5807	5703	5869	6099	6383	6422	6562	6396	6373	6398	6412	6206	6210	6244	6184	6104	6326	6274	6135	6268	6347	6249	6122	6439	6076	6285	6318	6444	6576	6675	6524	6430	6449	6445	6667	6820	6685	6783	6827
5984	5678	5534	5467	5437	5640	5894	6027	6090	6036	5595	5799	5715	5830	6040	6385	6459	6449	6321	6441	6383	6139	6307	6104	6196	6093	6228	6166	6166	6255	6195	5998	6175	6198	6238	6238	6332	6384	6254	6547	6416	6498	6451	6417	6644	6564	6660	6553	6621	6519
5738	5462	5411	5347	5520	5721	5814	6051	5983	5972	5752	5599	5649	5837	6051	6290	6564	6388	6483	6310	6338	6371	6286	6207	6261	6035	6054	6065	5968	5887	6100	6157	6192	6185	6215	6223	6229	6259	6031	6405	6361	6363	6342	6504	6474	6399	6451	6567	6537	6573
5694	5539	5362	5280	5591	5730	6096	6135	6171	5927	5784	5623	5845	6001	6163	6495	6491	6552	6375	6396	6382	6314	6094	5984	5959	6009	5921	5894	6102	6084	6210	6188	6333	6298	6193	6123	6014	6055	6365	6200	6377	6274	6299	6157	6149	6407	6140	6352	6339	6464
5688	5555	5438	5528	5597	5940	6203	6333	6180	6139	5947	5914	6010	6172	6210	6462	6491	6575	6345	6247	6222	6318	6097	5986	6112	5977	5984	5965	5955	6250	6165	6240	6350	6267	6004	6071	6028	5923	6175	6179	6247	6261	6054	5945	5997	6075	6108	6378	6542	6513
5817	5634	5566	5641	5783	5963	6128	6055	6244	6214	6024	6045	6051	6331	6454	6617	6517	6395	6278	6196	6411	6076	6084	6040	6039	6031	5775	5772	6073	6055	6015	6023	6106	6220	6029	5988	6192	5924	6087	6036	6142	5862	5901	5659	5792	5858	5990	6171	6387	6233
5876	5492	5543	5737	5905	6078	6218	6191	6182	6205	6122	6115	6171	6417	6539	6675	6533	6569	6377	6397	6307	6327	6318	6143	5829	5845	5663	5788	5661	5908	5766	5913	6041	6090	5780	5906	5844	5934	5908	5849	5845	5628	5498	5581	5596	5625	5956	5890	6074	5922
5718	5751	5701	5677	6174	6245	6412	6306	6307	6403	6223	6364	6193	6693	6607	6553	6604	6533	6510	6468	6443	6613	6221	6055	5715	5813	5648	5576	5576	5700	5830	5852	5762	5712	5694	5627	5705	5806	5638	5525	5897	5526	5578	5544	5534	5545	5560	5672	5988	6061
5592	5796	5840	5918	5964	6378	6352	6484	6464	6505	6432	6544	6497	6732	6652	6516	6412	6366	6274	6485	6345	6361	6138	5878	5833	5697	5667	5554	5444	5666	5886	5863	5770	5449	5536	5606	5521	5658	5522	5422	5561	5535	5511	5274	5359	5494	5576	5764	5758	6009
5673	5802	6042	6096	6327	6441	6496	6570	6354	6687	6748	6735	6697	6626	6650	6471	6273	6253	6260	6145	6355	6362	6162	6004	5841	5604	5757	5699	5707	5729	5793	5791	5501	5427	5280	5452	5456	5198	5279	5327	5374	5350	5117	5139	5260	5477	5523	5604	5735	5759
5720	5940	5993	6234	6175	6237	6298	6564	6534	6379	6702	6762	6749	6452	6560	6381	6348	6222	6229	6148	6285	6291	5963	5791	5733	5591	5429	5453	5415	5690	5739	5529	5354	5285	5066	5226	5101	4997	4929	4955	5076	4964	4979	5221	5244	5234	5379	5453	5451	5565
5596	5803	5978	6251	6174	6315	6327	6721	6471	6446	6677	6721	6645	6843	6740	6470	6308	6176	6305	5952	6004	6009	6069	5634	5507	5474	5442	5349	5384	5710	5706	5313	5225	5182	5052	4800	4794	4807	4649	4894	4833	4911	4979	4836	5059	5209	5402	5408	5666	5554
5724	5879	5870	6307	6422	6208	6566	6435	6531	6508	6578	6637	6642	6714	6479	6299	6279	5997	6100	5926	5912	5925	5814	5618	5505	5343	5201	5356	5434	5409	5365	5234	5122	5083	4914	4771	4655	4689	4802	4777	4838	4751	4671	4805	5084	4915	5144	5243	5551	5514
5863	5926	6176	6409	6419	6479	6425	6335	6116	6310	6441	6454	6455	6688	6324	6114	6079	5844	5916	5903	5938	5845	5555	5464	5257	5189	5139	5238	5371	5391	5112	4957	5023	4828	4761	4755	4565	4630	4530	4604	4579	4599	4629	4653	4702	5095	5164	5202	5494	5290
5779	5884	6091	6538	6667	6540	6386	6180	6182	6188	6268	6298	6349	6281	6208	6100	5821	5776	5763	5749	5568	5576	5414	5271	4890	4977	5008	4903	4910	5009	4900	5089	4979	4750	4876	4579	4647	4667	4547	4435	4475	4461	4598	4577	4834	5019	4986	5197	5095	5076
5946	6246	6385	6717	6607	6673	6428	6385	6345	6425	6267	6252	6260	6097	5861	5874	5738	5661	5653	5639	5486	5381	5091	4904	4787	4618	4729	4763	4865	4914	4756	4882	5024	4843	4829	4641	4607	4521	4349	4568	4446	4547	4608	4636	4669	4700	4785	4936	4833	4781
6158	6312	6396	6851	6585	6496	6344	6394	6363	6413	6260	6069	6135	5901	5687	5477	5492	5401	5459	5366	5324	5071	4773	4728	4598	4625	4616	4660	4735	4919	4842	4844	4664	4631	4488	4562	4591	4601	4433	4446	4548	4594	4600	4687	4561	4489	4607	4579	4716	4684
6389	6530	6616	6717	6713	6590	6397	6416	6420	6451	6274	6332	5963	5685	5693	5378	5326	5347	5132	5201	5170	5052	4932	4626	4579	4586	4501	4614	4537	4710	4850	4632	4454	4521	4580	4477	4600	4496	4405	4453	4660	4672	4567	4551	4495	4461	4355	4475	4415	4589
6628	6771	6630	7001	6641	6536	6388	6104	6343	6314	6250	6158	5949	5604	5474	5254	5257	5215	5047	5132	5114	4898	4847	4668	4560	4361	4562	4573	4774	4694	4638	4493	4457	4364	4391	4446	4453	4455	4405	4391	4545	4700	4762	4629	4593	4373	4292	4424	4487	4429
6785	6601	6779	6897	6815	6438	6535	6412	6417	6250	6381	6133	5778	5459	5357	5166	5105	5025	4963	5060	5022	4845	4748	4905	4570	4511	4576	4623	4775	4681	4579	4542	4439	4453	4450	4394	4541	4419	4392	4468	4593	4640	4709	4617	4420	4338	4348	4306	4299	4483
6849	6882	6933	6894	6649	6740	6442	6516	6479	6425	6393	6129	5866	5534	5301	5061	5060	4996	4993	5068	4877	4836	4689	4600	4610	4575	4563	4670	4779	4723	4669	4438	4416	4413	4532	4610	4357	4474	4306	4532	4571	4703	4663	4867	4540	4486	4217	4340	4206	4321
6860	6950	7147	6988	6900	6845	6868	6604	6654	6454	6466	6004	5679	5549	5181	5090	4957	5013	4968	4941	4795	4718	4485	4415	4488	4588	4573	4735	4845	4771	4601	4538	4536	4418	4579	4513	4357	4508	4411	4569	4735	4697	4655	4543	4491	4398	4284	4290	4254	4294
6960	7021	7379	7261	7064	7044	6777	6727	6549	6467	6396	5947	5785	5413	5055	5258	5128	5146	4777	4848	4956	4699	4428	4472	4462	4656	4808	4801	4882	4713	4682	4695	4533	4719	4718	4663	4609	4579	4801	4638	4706	4773	4803	4780	4519	4540	4475	4460	4320	4384
7151	7250	7433	7404	7179	7064	6822	6775	6751	6563	6265	5977	5632	5349	5161	5190	5074	5158	4919	4776	4659	4309	4474	4456	4379	4662	5033	4906	4788	4769	4829	4715	4729	4832	4828	4750	4839	4799	4860	4942	5003	4897	4885	4768	4717	4503	4636	4477	4444	4333
7324	7328	7064	7470	7181	7117	7182	6997	6700	6664	6211	5905	5525	5367	5295	5184	5160	4990	5022	4787	4579	4496	4317	4426	4705	4789	4776	4841	4817	4716	4671	4917	4858	4941	4913	4895	4883	5066	4983	5011	5175	5251	5118	4911	4849	4715	4703	4633	4499	4517
7246	7363	7385	7477	7258	7343	7145	7108	6898	6597	6186	5708	5567	5418	5199	5263	5225	4973	4950	4591	4539	4401	4362	4464	4640	4589	4748	4626	4565	4668	4822	5038	4960	5170	5140	5061	5329	5168	5368	5350	5424	5190	5171	5011	4971	4726	4649	4619	4628	4567
7350	7368	7419	7558	7407	7352	7256	7159	6698	6574	5858	5801	5537	5385	5232	5191	5111	5001	4821	4708	4624	4463	4385	4459	4611	4576	4620	4719	4802	4863	4944	5169	5195	5338	5212	5254	5250	5289	5362	5293	5429	5321	5035	5011	4936	4831	4697	4654	4599	4499
7446	7346	7659	7623	7391	7256	7273	6944	6674	6318	6035	5647	5328	5438	5298	5099	4994	4888	4773	4714	4429	4470	4627	4536	4601	4706	4820	4794	4759	5021	5181	5056	5132	5306	5298	5239	5276	5377	5440	5469	5397	5464	5112	4955	5039	4941	4793	4854	4551	4726
7513	7662	7653	7726	7431	7490	7102	6849	6593	6379	6025	5585	5492	5275	5198	5091	4986	4953	4700	4673	4576	4597	4526	4647	4615	4771	4860	5073	5016	4989	4996	5297	5276	5315	5383	5297	5224	5353	5366	5384	5421	5425	5142	4954	4783	4989	4986	4846	4825	4904
7679	7792	7919	7735	7603	7224	7105	6885	6676	6256	5813	5451	5312	5197	5027	5057	4842	4810	4646	4476	4428	4462	4505	4627	4533	4659	4875	4895	4974	4941	5170	5373	5373	5314	5419	5340	5335	5319	5362	5417	5503	5318	5161	4998	5070	4892	5035	5063	5098	4913
7864	7975	7780	7716	7405	7303	6765	6823	6552	6066	5703	5493	5306	5230	4999	5058	4726	4604	4444	4369	4408	4456	4411	4663	4709	4785	4868	4971	5085	5181	5384	5488	5505	5393	5424	5336	5402	5553	5423	5389	5432	5403	5260	5175	5077	5208	5086	5077	5048	4992
8048	8277	8092	8033	7418	7299	6946	6624	6379	6049	5734	5432	5271	5323	4886	4743	4578	4506	4402	4362	4342	4457	4427	4579	4899	4991	4965	4987	5238	5202	5633	5533	5395	5367	5301	5333	5373	5648	5470	5455	5458	5239	5419	5105	5190	5013	5179	5121	4980	5107
8025	8044	8147	8121	7729	7322	6894	6293	6276	5826	5613	5201	5231	5116	4887	4540	4412	4314	4408	4276	4361	4397	4568	4730	4999	4855	5001	5100	5306	5425	5620	5462	5504	5325	5406	5349	5531	5691	5746	5557	5379	5382	5416	5383	5309	5252	5156	5170	5033	4951
8060	8209	8166	8041	7681	7317	6906	6671	6285	5968	5448	5310	5131	4950	4766	4607	4343	4353	4435	4336	4286	4379	4630	4841	4720	4826	4978	5107	5394	5335	5450	5426	5397	5325	5454	5324	5622	5677	5580	5794	5583	5526	5381	5402	5505	5453	5433	5224	5160	4826
8157	8372	8203	8048	7587	7372	6797	6609	6303	5762	5652	5170	4961	4890	4700	4444	4349	4447	4434	4453	4402	4555	4581	4693	4785	4870	5133	5221	5377	5276	5280	5230	5116	5202	5378	5524	5613	5665	5655	5757	5607	5678	5612	5568	5597	5536	5299	5119	5046	4897
8137	8306	8272	7943	7524	7392	7034	6605	6275	5913	5633	5334	5034	4995	4788	4602	4370	4352	4364	4322	4521	4662	4593	4765	5009	5060	4984	5375	5485	5354	5347	5174	5219	5155	5429	5516	5694	5724	5677	5702	5358	5760	5796	5583	5560	5515	5240	5215	4933	4916
8405	8375	8188	8119	7855	7355	6996	6750	6408	5968	5704	5370	5083	4870	4633	4638	4523	4554	4459	4450	4809	4730	4890	4875	4974	5253	5254	5435	5382	5427	5480	5200	5176	5168	5467	5573	5724	5891	5822	5608	5543	5724	5681	5463	5483	5351	5200	5032	5194	4817
8560	8407	8101	7880	7661	7500	7132	6795	6338	6028	5655	5470	5147	4875	4806	4720	4502	4710	4603	4617	4875	4951	4947	5103	5117	5186	5347	5468	5498	5228	5234	5314	5156	5334	5442	5603	5830	5775	5862	5514	5538	5512	5562	5596	5479	5327	5128	5091	5055	4963
8623	8540	8340	8042	7678	7390	7007	6925	6465	6121	5799	5559	5217	5037	4973	4532	4692	4613	4616	4885	4941	4794	5086	5085	5209	5250	5438	5495	5557	5413	5297	5171	5431	5360	5545	5868	5625	5662	5598	5702	5587	5695	5582	5584	5606	5521	5298	5187	5273	4982
8495	8347	8293	8107	7695	7323	7238	6964	6548	6282	5870	5532	5277	5199	4814	4774	4883	4757	4851	4898	4805	4915	4959	5096	5116	5040	5224	5447	5382	5403	5363	5183	5406	5488	5790	5725	5691	5718	5623	5666	5736	5756	5770	5729	5411	5464	5265	5263	5253	5021
8475	8562	8415	8158	7732	7478	7009	6861	6555	6292	5804	5667	5290	5133	4891	4797	4789	4848	4780	4796	4762	4723	4962	4990	4896	4927	5098	5243	5135	5133	5194	5192	5397	5585	5680	5758	5809	5676	5614	5632	5626	5528	5534	5539	5545	5328	5289	5061	5014	4910
8510	8702	8409	8321	7651	7684	7394	6791	6622	6304	5879	5772	5276	5054	4917	4798	4782	4660	4649	4681	4618	4736	4566	4866	4878	4959	4976	4941	4886	4843	4921	5073	5290	5532	5618	5739	5861	5701	5570	5694	5445	5344	5542	5453	5251	5321	5255	5065	4911	4977
8524	8595	8587	8228	7938	7683	7331	6911	6480	6163	5853	5630	5316	5098	4729	4689	4745	4790	4603	4598	4568	4516	4528	4641	4757	4734	4720	4752	4663	4667	4794	5065	5199	5475	5609	5607	5683	5577	5429	5317	5381	5244	5333	5355	5291	5114	5101	5034	4996	4927
8765	8698	8388	8406	8120	7873	7429	7035	6756	6272	5948	5508	5193	5056	4900	4768	4648	4467	4686	4448	4483	4472	4631	4553	4648	4678	4597	4664	4676	4877	4612	5087	5207	5344	5541	5383	5322	5443	5330	5480	5324	5356	5407	5377	5195	5205	5119	5010	4872	4823
8664	8911	8717	8558	8213	7746	7583	7075	6804	6303	5809	5615	5469	5072	4822	4736	4453	4535	4454	4279	4232	4289	4407	4634	4575	4704	4513	4657	4725	4798	4809	4955	5139	5209	5480	5426	5400	5225	5346	5200	5184	5224	5180	5192	5263	5108	4960	4974	4638	4886
9051	9016	9098	8663	8238	7782	7522	7087	6709	6408	5935	5749	5510	5171	4899	4722	4392	4415	4144	4264	4143	4259	4452	4602	4453	4579	4735	4595	4850	4786	4920	4970	5070	5286	5309	5320	5241	5330	5250	5050	5266	5212	5150	4941	4965	5025	4979	4772	4925	4616
9056	9253	8946	8853	8250	7825	7437	7028	6897	6445	5985	5752	5604	5330	5166	4778	4569	4397	4224	4113	4370	4395	4556	4434	4565	4538	4585	4692	4708	4591	4717	4856	5106	5140	5142	5149	5103	5192	5297	5218	5011	4977	5015	4899	4909	4750	4838	4842	4822	4569
8880	9002	8902	8615	8566	8036	7590	7536	6855	6227	6087	5850	5359	5161	5119	5029	4847	4582	4356	4441	4491	4477	4433	4415	4541	4470	4534	4566	4576	4701	4623	4813	5031	5040	5037	4986	4959	5109	5048	5022	4818	5022	4931	4911	4886	4947	4790	4762	4626	4578
8686	8792	8633	8557	8270	8014	7727	7522	6931	6493	6278	5673	5688	5514	5420	5219	4976	4642	4490	4388	4418	4432	4610	4448	4610	4539	4571	4541	4631	4500	4618	4756	4824	4991	4894	4975	4691	4906	4871	4895	4961	4953	4887	4817	4891	5013	4822	4721	4698	4478
8594	8648	8434	8387	8048	8038	7578	7294	6892	6676	6401	6186	5752	5617	5427	5141	4919	4708	4577	4438	4580	4535	4555	4557	4551	4618	4637	4648	4590	4663	4595	4716	4677	4730	4813	4820	4740	4828	4644	4928	4931	4927	5070	5020	5043	4950	4823	4723	4467	4301
8336	8204	8487	8162	7906	7669	7444	7194	7245	6762	6577	6300	5966	5847	5298	5102	4863	4777	4636	4696	4703	4604	4697	4505	4510	4449	4398	4339	4525	4662	4657	4730	4750	4659	4787	4613	4796	4737	4761	4805	4793	5111	5079	5025	5035	4916	4808	4575	4681	4457
8117	8238	8160	7974	7707	7467	7401	7226	7146	7050	6635	6359	6110	5853	5527	5288	5143	4899	4912	4688	4762	4597	4495	4480	4348	4340	4331	4383	4476	4599	4574	4740	4696	4506	4708	4845	4628	4766	4862	4944	4975	5199	5057	5066	4960	4821	4700	4616	4634	4348
7927	8032	7966	8074	7887	7845	7515	7492	7288	7158	6806	6581	6206	6026	5649	5491	5225	5138	4970	4951	4758	4575	4566	4489	4255	4359	4462	4396	4567	4598	4521	4591	4541	4584	4555	4675	4727	4702	4850	4921	5082	5047	4935	5061	5019	4813	4574	4602	4410	4407
7843	8033	8027	8085	7986	7971	7605	7659	7598	7282	7045	6652	6372	6105	5730	5680	5523	5349	5032	5099	4937	4669	4532	4422	4415	4249	4381	4380	4482	4427	4629	4516	4616	4523	4473	4433	4602	4729	4771	4873	5031	4996	4780	4851	4934	4692	4450	4479	4338	4274
7779	7777	8024	7894	7940	7964	8111	8186	7813	7645	7186	6860	6602	6240	5949	5838	5450	5313	5405	5291	4945	4804	4542	4393	4239	4516	4386	4412	4447	4443	4522	4619	4563	4556	4577	4531	4558	4621	4641	4816	4808	4811	4742	4604	4612	4540	4327	4422	4204	4201
7463	7565	7842	8060	8076	8137	8507	8556	8105	7990	7595	7138	6849	6525	6292	5910	5705	5595	5303	5361	5225	4966	4671	4536	4407	4462	4573	4670	4443	4467	4599	4702	4624	4594	4666	4643	4707	4505	4615	4619	4606	4750	4616	4475	4309	4243	4323	4526	4318	4206
7419	7416	7731	7992	8209	8339	8493	8572	8206	8104	7708	7464	6981	6722	6456	6134	6009	5881	5572	5329	5113	4993	4853	4745	4599	4784	4691	4748	4669	4802	4783	4722	4787	4730	4686	4384	4536	4541	4514	4482	4584	4567	4558	4414	4205	4306	4508	4537	4552	4609
7054	7415	7801	7987	8091	8373	8555	8485	8260	8065	8077	7668	7359	7035	6801	6632	6249	6017	5760	5528	5259	5150	5016	4911	4820	4953	4651	4837	4796	4846	4765	4693	4678	4703	4649	4592	4497	4737	4581	4569	4495	4541	4430	4336	4390	4349	4421	4643	4719	4800
6796	7106	7482	7855	8073	8379	8410	8242	8268	8206	8146	7833	7404	7269	7075	6961	6610	6421	5997	5553	5628	5392	5298	5218	4926	5013	4962	4945	5051	4993	4800	4720	4513	4668	4414	4477	4632	4675	4645	4581	4644	4537	4512	4406	4464	4642	4617	4871	4951	4975
6641	6885	7269	7627	7687	8116	8145	8065	8228	8061	8008	7724	7661	7186	7220	6858	6733	6565	6055	6058	5675	5522	5491	5321	5182	5185	5108	5128	5127	4972	4846	4814	4688	4722	4753	4695	4775	4628	4666	4873	4624	4594	4591	4594	4777	4667	4718	5049	5059	5136
6284	6603	7024	7435	7629	7641	7773	7901	7958	8164	7704	7849	7419	7471	7291	6874	6882	6560	6457	6305	6183	5911	5713	5656	5658	5679	5556	5373	5330	5123	4950	5024	4917	4906	4998	4872	4790	4899	4716	4868	4810	4817	4687	4611	4897	4912	4934	5057	5114	5278
6226	6580	6817	7156	7417	7469	7644	7717	7774	7768	8009	7820	7809	7703	7467	7304	6880	6895	6707	6755	6485	6266	6144	6074	5850	5896	5862	5637	5408	5505	5239	5279	4981	5126	5031	5033	5006	4874	4796	4954	4901	5007	4825	4919	5292	5148	5204	5049	5268	5320
6130	6608	6920	7154	7282	7373	7367	7434	7660	7616	7951	7931	7912	7816	7628	7433	7272	7184	6865	6742	6837	6647	6323	6334	6259	5990	5993	5758	5723	5610	5543	5295	5158	5211	5235	5335	5371	5232	5067	5088	5113	5138	5036	5195	5132	5060	5377	5245	5328	5419
6196	6718	6923	6834	7050	7259	7332	7441	7704	7673	7896	8048	7988	8028	7929	7626	7629	7490	7378	7039	7038	6793	6712	6638	6382	6174	6175	6070	5834	5863	5653	5563	5361	5302	5382	5550	5535	5473	5495	5285	5226	5243	5283	5265	5300	5375	5414	5445	5442	5510
6170	6347	6771	6887	6924	7251	7244	7515	7751	7932	7725	8026	8186	8251	8114	8058	7796	7770	7415	7428	7172	7125	6943	6563	6558	6461	6245	6153	6020	5960	5752	5763	5523	5542	5627	5655	5647	5647	5413	5376	5365	5186	5355	5434	5499	5484	5508	5459	5577	5544
6074	6370	6594	6837	6858	6852	7257	7578	7654	8078	8111	7898	8020	8077	8100	8206	8207	7857	7577	7496	7294	7160	7157	6849	6850	6805	6420	6178	6153	6140	5982	5775	5711	5973	5818	5613	5989	5692	5630	5551	5496	5453	5660	5830	5673	5598	5808	5600	5938	5897
6101	6074	6216	6680	6669	6748	6918	7335	7506	7798	7963	7803	7973	8005	8291	8335	8220	8134	7641	7506	7355	7156	6958	6979	6907	6840	6582	6397	6472	6176	6196	5961	6079	6350	6125	5920	5963	5824	5779	5785	5721	5889	5818	5881	6015	6081	5986	5896	6195	5898
5855	5945	6021	6313	6372	6721	6787	7120	7531	7423	7639	7630	7663	8019	8128	8207	8048	7927	7782	7649	7556	7243	7233	6889	6856	6817	6672	6621	6401	6184	6244	6359	6302	6230	6264	6196	6305	6200	5997	6070	5973	6221	6053	6065	6107	6195	6205	6315	6533	6421
5904	5776	5855	6179	6163	6350	6626	6710	6951	7275	7266	7367	7589	7696	7861	7934	7723	7904	8137	7829	7520	7248	7260	7240	7160	7100	6997	7060	6951	6795	6750	6692	6676	6695	6428	6319	6331	6234	6277	6268	6355	6218	6361	6348	6222	6481	6479	6618	6385	6549
5781	5686	5804	5922	6083	6114	6174	6474	6644	6769	6980	7090	7308	7486	7805	7721	7657	7566	7748	7571	7605	7509	7497	7299	7343	7045	6879	6828	7028	6969	6746	6774	6779	6678	6792	6698	6688	6563	6574	6531	6651	6554	6603	6535	6399	6511	6682	6618	6793	6584
5788	5615	5848	5775	5799	5812	6074	6076	6319	6599	6978	6905	7274	7292	7264	7595	7557	7372	7424	7326	7561	7792	7703	7618	7353	7198	7250	6982	7233	7033	7217	7085	7018	7039	7003	6801	6818	6584	6754	6571	6664	6826	6706	6753	6659	6592	6764	6751	6674	6704
5880	5792	5780	5697	5774	5713	5960	5694	6247	6281	6705	6905	6944	7200	7310	7326	7143	7365	7391	7414	7596	7728	7534	7460	7450	7323	7172	7224	7280	7206	7381	7136	7032	6860	7115	6952	6959	6959	6997	6835	6806	6737	6924	6911	6751	6522	6848	6751	7055	7007
5799	5793	5865	5837	5592	5647	5509	5707	5878	6184	6425	6602	6852	6997	7023	7198	7173	7152	7356	7387	7491	7385	7454	7487	7428	7495	7306	7339	7354	7231	7121	7066	7065	7153	6872	6966	6983	6980	6949	6840	6917	6837	6945	7092	6755	6778	6746	6892	7008	6751
5990	5984	5911	5593	5674	5641	5500	5776	5963	6115	6349	6508	6429	6756	6846	6932	6920	6994	7369	7399	7381	7406	7387	7656	7377	7337	7436	7201	7269	7163	7068	7141	7098	6906	6847	6893	6782	6895	7056	7082	7135	6953	7031	6831	7045	6616	6720	6797	6842	6721
6248	6044	5915	5862	5552	5607	5723	5739	5900	5950	6030	6195	6428	6383	6361	6743	6969	6942	7207	7287	7057	7197	7204	7396	7396	7288	7241	7045	7169	7031	7044	7073	7154	7137	7008	6953	6880	6880	7226	7230	7043	7005	7047	6994	6782	6654	6711	6558	6783	6932
6468	6066	6009	5820	5605	5690	5625	5769	5950	5924	5918	6242	6306	6415	6549	6481	6676	6880	6963	7043	7055	7119	7032	7114	7174	6950	7057	6953	6984	6984	6925	7119	7195	7163	7283	6856	6973	7165	7239	7341	7059	7012	6994	6994	6926	6840	6825	6865	7105	6747
6571	6366	5975	6072	5736	5674	5882	5798	5844	5930	6007	5964	6125	6246	5998	6292	6514	6651	6773	6734	6883	6932	6982	6996	7043	7141	7036	7105	7198	7089	7267	7256	7127	7315	7226	7075	7111	7262	7220	7247	7183	7183	7022	6867	6767	6946	6906	6771	6820	6853
7017	6324	6271	6107	6074	5914	5901	5829	5771	5936	5948	6003	5896	5987	6053	6364	6257	6374	6331	6616	6718	6834	6783	6852	6988	6610	7067	7059	6870	6879	6934	7071	7028	7145	7155	7024	7146	7131	7360	7263	7134	6908	6676	6911	6936	6887	6972	6903	6641	6644
7130	6797	6635	6358	5927	5968	6008	5908	5806	5913	5670	5928	5788	6042	5946	5968	6176	6177	6361	6505	6422	6608	6856	6726	6796	6798	6932	7143	7155	7117	7095	7183	7265	7146	7331	6972	7068	6970	6926	7006	7026	6893	6808	6735	6773	6836	6862	6692	6600	6723
7456	7007	6973	6684	6390	6197	5954	5975	5816	5647	5868	5960	5952	5862	5861	6184	6119	6032	6128	6370	6510	6848	6730	6753	6512	6393	6828	6996	6826	6853	7150	7038	6947	7027	6898	7025	7098	6892	7018	6821	6806	6795	6974	6874	6590	6606	6712	6794	6411	6463
7460	7191	6934	6917	6542	6343	6203	5910	5844	5852	6047	5890	6060	6082	6281	5863	5904	6073	6049	6460	6494	6696	6596	6688	6475	6675	6564	6917	6827	7013	6996	6797	6728	6630	6798	6888	6882	6812	6864	6745	6840	6806	6594	6794	6832	6469	6671	6536	6360	6531
7400	7157	7070	6808	6446	6342	6231	6038	6256	6261	6146	6269	6332	6112	6205	6152	6032	6187	6153	6215	6204	6613	6587	6638	6449	6674	6610	6712	6599	6786	6943	6883	6591	6770	6549	6763	6676	6716	6692	6556	6775	6814	6951	6752	6631	6608	6532	6576	6193	6445
7262	7156	6967	6881	6615	6510	6432	6549	6560	6384	6404	6411	6101	6125	6080	6341	6131	6158	6034	6237	6276	6526	6412	6453	6461	6440	6433	6336	6578	6553	6573	6717	6398	6390	6467	6592	6721	6599	6793	6716	6740	6566	6693	6820	6657	6446	6348	6319	6446	6431
7161	7211	6859	7010	6664	6542	6852	6716	6582	6774	6747	6592	6444	6573	6420	6199	6066	6185	6071	6140	6249	5994	6414	6401	6272	6368	6340	6472	6688	6525	6533	6777	6420	6568	6451	6465	6484	6598	6811	6924	6846	6844	6814	6771	6570	6496	6222	6269	6308	6294
7124	6980	6972	7222	6926	6795	6919	6900	7106	7153	6841	6724	6841	6548	6320	6177	6380	6465	6111	6039	6291	6210	6212	6167	6413	6303	6551	6509	6505	6405	6322	6362	6413	6550	6529	6543	6628	6815	6819	6805	6730	6676	6656	6694	6386	6442	6379	6185	6257	6336
7130	6963	7125	7066	6960	7188	7161	7376	7520	7188	7063	7078	6761	6497	6383	6207	6270	6132	6072	6236	6269	6003	5958	5987	6105	6202	6470	6313	6156	6316	6231	6152	6307	6326	6320	6296	6591	6826	6844	6929	6539	6624	6490	6729	6508	6508	6078	6333	6324	6231
6947	6921	7184	6938	7298	7216	7414	7483	7346	7441	7350	6824	6779	6435	6278	6321	6200	6281	6315	6137	5967	5910	5952	6014	6149	6186	6326	6306	6226	6165	6366	6215	6363	6392	6210	6563	6309	6490	6719	6874	6623	6507	6445	6508	6631	6365	6355	6232	6346	6417
6915	7002	6941	7087	7190	7300	7769	7477	7565	7272	7004	6767	6656	6370	6435	6302	6283	6232	6038	6052	6077	5948	6404	6149	6368	6210	6252	6318	6231	6166	6214	6175	6230	6360	6433	6292	6305	6492	6316	6596	6380	6571	6502	6325	6262	6554	6500	6436	6370	6448
6803	6687	6895	7145	7124	7541	7495	7525	7425	7341	6898	6898	6782	6659	6565	6407	6370	6197	6047	6194	6197	6338	6106	6149	6320	6174	6177	6180	6139	6125	6236	6023	6004	6072	6194	6227	6223	6407	6427	6147	6177	6156	6516	6489	6474	6369	6652	6580	6488	6456
6753	6765	6931	7215	7279	7300	7291	7469	7506	7026	7114	7111	6931	6666	6510	6441	6219	6296	6231	6393	6464	6138	6042	6150	6053	6139	6077	6402	6122	6235	6021	5971	5876	6061	6083	6140	6212	6163	6410	6345	6254	6257	6183	6495	6456	6419	6500	6510	6479	6360
6786	6809	7036	7092	7282	7154	7327	7246	6984	6990	7098	7127	6843	6885	6693	6448	6312	6252	6474	6587	6215	6062	6100	6265	6182	6203	6294	6312	6213	6182	6252	6073	5933	5997	6007	6203	5953	6208	6184	6133	6098	6293	6206	6276	6351	6539	6542	6362	6341	6324
6960	6872	7145	7199	7113	6996	7094	6970	7052	6991	6938	6983	6987	6716	6660	6621	6426	6365	6359	6158	6248	6217	6272	6083	6237	6177	5996	6129	6184	6041	5969	6121	5951	6093	6198	6224	6321	6190	5860	6082	5990	6334	6354	6328	6408	6471	6415	6360	6182	6114
6886	7198	7229	7135	6977	6882	7016	6592	6958	6907	6776	6806	6929	6727	6512	6613	6452	6331	6317	6152	6311	6157	6204	6460	6122	6023	6020	6038	5943	6015	6033	5874	5971	6068	6106	6081	6254	6200	5966	6056	5908	6154	6162	6396	6409	6211	6506	6274	6243	6216
7017	7085	7089	7023	6791	6881	6868	6846	6730	6736	6964	6786	6680	6756	6660	6693	6427	6161	6284	6270	6196	6157	6242	6203	5987	5971	5959	5872	5964	5971	5895	5931	5899	6090	6135	6083	5984	5968	6103	5966	5843	6083	6169	6419	6297	6237	6165	6392	6316	6152
7118	7051	6968	6770	6780	6908	6797	6601	6816	6772	6699	6699	6655	6656	6671	6561	6415	6235	6404	6281	6222	5979	6011	5922	6042	5945	5941	5977	5822	6010	6012	6014	6053	6067	6011	6019	5871	5898	6039	6027	5939	5867	5964	6347	6448	5994	6191	6065	6165	6062
6923	6946	6728	6961	6619	6789	6892	6838	6724	6685	6737	6654	6628	6709	6544	6399	6377	6511	6337	6117	5987	5912	6058	6133	6100	6064	6040	5923	6073	6159	6054	6337	6064	6132	6098	5868	5710	5792	5859	6000	5978	5967	6029	6089	6266	6235	6154	6110	6168	6386
6713	6729	6509	6861	6552	6558	7035	6633	6794	6813	6630	6626	6667	6756	6598	6450	6539	6407	6121	6331	5962	6086	6231	6455	6150	6214	6020	6057	6078	6117	6278	6056	6057	6157	5931	5953	5651	5788	5888	5801	6035	6130	6161	5979	6141	6027	6217	6315	6338	6372
6959	6823	6513	6842	6430	6953	6821	6435	6757	6642	6607	6687	6649	6836	6644	6543	6439	6291	6203	6235	6094	6307	6456	6388	6216	6091	5974	6101	6056	5999	6169	6192	6039	6041	6190	6135	5919	5817	5865	5936	5917	6153	6222	6020	6177	6239	6251	6501	6210	6273
6947	6702	6608	6639	6386	6726	6607	6606	6788	6584	6509	6423	6671	6346	6616	6418	6530	6387	6219	6278	6253	6397	6373	6373	6018	5922	6063	6129	6033	5970	5976	6084	6070	6246	6113	6037	6005	6034	6064	5969	6107	6130	6240	6532	6420	6195	6378	6406	6110	6379
6691	6767	6739	6773	6573	6713	6494	6411	6664	6430	6510	6685	6580	6353	6372	6296	6394	6329	6260	6353	6595	6493	6418	6328	6057	6015	6115	6080	6088	5944	6021	6108	6094	6011	6208	6033	6187	6246	6200	6307	6274	6169	6372	6404	6449	6281	6268	6448	6498	6257
7044	6822	6696	6631	6592	6699	6445	6583	6547	6404	6385	6363	6309	6173	6318	6425	6395	6249	6255	6144	6305	6360	6350	6236	5897	5864	5893	6062	5944	6108	6092	6063	6089	6139	5972	5938	6117	6275	6358	6457	6276	6344	6235	6603	6486	6373	6388	6636	6654	6448
7441	6911	7085	6574	6461	6539	6368	6451	6679	6393	6252	6212	5913	6045	6371	6368	6303	6279	6290	6332	6312	6344	6251	6122	6042	6011	6120	6136	6179	6307	6109	6133	6278	6154	6135	6292	6252	6364	6460	6592	6545	6153	6355	6429	6729	6289	6452	6568	6861	6639
7316	6880	6685	6500	6475	6419	6397	6454	6388	6284	6359	6188	5938	6231	6126	6328	6192	6355	6205	6277	6314	6283	6076	6168	6045	6125	6217	6274	6354	6272	6198	6210	6063	6271	6266	6206	6175	6332	6773	6628	6535	6152	6414	6427	6706	6701	6499	6742	6753	6684
7285	6926	6866	6534	6269	6443	6330	6556	6250	6382	6157	5980	5916	5980	6168	6034	5957	6250	6235	6359	6179	6060	6161	6251	6035	6115	6283	6224	6362	6208	6137	6201	6217	6184	6060	6235	6241	6263	6642	6671	6493	6306	6431	6442	6509	6760	6511	6949	6866	6781
7142	7009	6725	6368	6441	6208	6573	6396	6409	6121	6265	5766	5869	5959	6253	6105	5989	5950	6066	5979	6080	5907	6052	6098	6019	6124	6286	6387	6215	6272	6287	6141	6149	6178	6114	6068	6000	6211	6385	6512	6546	6517	6502	6626	6998	6878	6472	6681	6893	6889
7097	6896	6870	6378	6478	6423	6463	6742	6378	6256	6092	5779	5547	5927	5967	6042	5934	5897	5933	6047	5812	5902	5976	6111	5978	5915	6107	6230	6296	6158	6097	6278	6315	6212	6114	6063	6131	6262	6506	6674	6556	6569	6561	6760	6813	6708	6767	6693	6757	6707
7076	6677	7022	6500	6597	6604	6631	6470	6429	6196	6178	5903	5633	5845	5855	5962	5609	5705	5793	5832	5788	5765	5809	5702	5745	5871	6046	6172	6181	6097	6173	5946	6149	6126	6049	6167	6230	6429	6673	6735	6709	6460	6544	6681	6809	6674	6650	6884	6781	6795
7263	6953	6936	6547	6664	6685	6642	6734	6636	6394	6191	5716	5606	5783	5858	5874	5666	5572	5688	5830	5701	5750	5579	5578	5688	5744	6021	6180	6228	5954	5953	5996	5968	6041	6082	6135	6213	6369	6610	6634	6494	6400	6547	6714	6708	6482	6247	6614	6877	6786
7324	7066	7093	6843	7047	6835	6762	6961	6536	6489	6124	5941	5818	5875	5942	5886	5708	5733	5722	5808	5876	5612	5529	5512	5598	5767	5777	6034	5947	5907	6054	5894	5961	6125	6160	6023	6177	6442	6647	6614	6459	6365	6355	6427	6466	6397	6190	6612	6809	6611
7386	7144	6960	6898	6692	6954	6826	6860	6688	6465	6343	6125	5859	5796	6098	5937	5895	5675	5743	5983	5797	5991	5398	5649	5504	5591	5708	5959	5856	5719	5689	5746	5896	6018	5930	6112	6112	6302	6380	6299	6394	6168	6148	6364	6291	6085	6102	6461	6725	6351
7175	6883	6915	7132	6964	7124	6901	7025	6618	6456	6351	6252	5950	5899	6025	6243	6014	5938	5672	5972	5959	5789	5649	5595	5629	5717	5648	5630	5554	5616	5563	5570	5718	5887	5868	5786	5965	6094	6155	6027	6100	5766	5914	6059	6210	6022	6202	6397	6418	6547
7204	6867	6827	6858	6809	6848	6839	6740	6661	6495	6433	6338	6310	6354	6213	6365	6283	6131	5973	5976	5927	5880	5926	5691	5649	5601	5788	5848	5733	5715	5660	5507	5696	5745	5915	5819	5871	6060	5919	5743	5680	5633	5708	6016	6043	5889	5914	6242	6244	6257
7096	6971	6650	6678	6723	6813	6901	6716	6799	6600	6234	6303	6291	6318	6389	6390	6450	6221	5996	5927	6003	6174	5795	5983	5781	5712	5723	5847	5729	5521	5626	5467	5671	5869	5761	5977	5978	5922	5771	5693	5637	5840	5891	5972	5839	6004	6282	6219	6048	6070
6924	6630	6758	6902	6756	6772	6702	6757	6786	6552	6449	6516	6576	6634	6544	6384	6540	6515	6369	6127	6069	6087	6039	6072	5886	6084	5930	5844	5694	5642	5634	5669	5834	5801	6175	5801	5761	5787	5520	5518	5622	5906	6021	6048	5976	6128	6207	6171	5982	6265
6759	6957	6759	6625	6675	6557	6533	6607	6764	6842	6653	6614	6436	6670	6533	6413	6484	6504	6456	6177	6192	6206	6380	6199	6029	6143	6192	6172	5946	5888	5781	5909	6151	5993	5904	5853	5819	5681	5653	5675	5811	6103	6054	6143	6128	6148	6184	6228	6199	6487
7049	6794	6648	6619	6706	6621	6480	6484	6507	6713	6475	6472	6531	6581	6570	6511	6556	6508	6364	6484	6301	6113	6211	6297	6325	6255	6238	6248	6033	6278	6201	6402	6265	6278	6197	6024	5988	5832	5817	5899	6139	6114	6047	6060	6169	6230	6286	6075	6437	6508
6945	6809	6830	6829	6611	6339	6273	6403	6573	6670	6811	6481	6388	6627	6430	6391	6571	6468	6618	6446	6661	6304	6298	6285	6339	6248	6335	6523	6246	6203	6362	6453	6459	6269	6272	6041	5965	5971	6152	6146	6299	6199	6300	6455	6339	6535	6274	6536	6565	6751
7033	6700	6763	6658	6308	6402	6463	6496	6531	6623	6582	6358	6153	6220	6263	6290	6272	6333	6512	6753	6504	6748	6602	6518	6259	6242	6469	6454	6425	6311	6394	6464	6586	6452	6157	6272	6094	6127	6371	6456	6397	6389	6246	6582	6539	6477	6631	6686	6835	6658
7121	7136	6787	6867	6651	6573	6275	6443	6397	6331	6217	6252	6212	6215	6182	6395	6387	6323	6239	6278	6448	6536	6461	6497	6418	6414	6300	6270	6244	6081	6421	6555	6526	6458	6577	6266	6477	6574	6334	6493	6368	6291	6390	6661	6642	6660	6986	6982	6975	6616
7055	6889	6955	7104	6570	6653	6391	6239	6573	6605	6490	6257	6191	6326	6116	6226	6453	6612	6437	6313	6109	6206	6505	6518	6321	6466	6425	6243	6244	6130	6374	6413	6404	6530	6550	6525	6454	6616	6226	6276	6309	6334	6645	6685	6593	6895	6855	6948	6910	6955
7148	7117	7160	6923	6706	6539	6619	6497	6273	6441	6223	6070	6186	6244	6240	6317	6317	6445	6238	6109	6095	6025	6111	6099	6086	6237	6138	6071	6261	6153	6463	6561	6491	6649	6479	6567	6415	6292	6292	6220	6391	6526	6325	6302	6638	6896	6689	6720	6820	6887
7361	7500	7274	6950	7181	6881	6735	6763	6593	6463	6261	6267	6218	6469	6377	6169	5970	6415	6173	6094	6089	6042	6054	6075	6089	5997	5964	6042	6292	6410	6426	6405	6606	6476	6397	6334	6418	6394	6496	6403	6342	6392	6579	6760	6932	6643	6711	6831	6962	6953
7536	7151	7335	7165	7128	7018	6904	6660	6573	6298	6537	6404	6349	6407	6432	6682	6435	6460	6273	6130	6010	6132	6114	6182	6088	6010	6204	6073	6188	6455	6527	6481	6326	6560	6637	6600	6495	6871	6577	6588	6546	6555	6879	6752	6956	6854	7006	6903	6991	6775
7514	7451	7503	7438	7228	7168	6886	6687	7055	6849	6654	7003	6927	6754	6545	6726	6723	6550	6340	6271	6295	6227	6280	6256	6472	6391	6350	6389	6349	6574	6390	6690	6832	6780	6833	6825	6637	6862	6656	6597	6646	6668	7003	7259	6942	6833	6937	6884	6801	7177
7216	7357	7264	7454	7214	6945	6990	7092	6945	7348	6952	6921	6758	6737	6541	6497	6747	6691	6689	6424	6192	6330	6385	6598	6247	6308	6420	6200	6451	6701	6590	6775	6788	6539	6772	6769	6546	6480	6659	6566	6670	7009	6859	6958	6749	6976	6965	6844	6949	7090
7360	7293	7533	6975	7096	7000	6736	6931	7026	6980	7105	6881	6591	6659	6551	6544	6447	6427	6282	6444	6673	6341	6356	6309	6182	6110	6063	6270	6368	6447	6219	6147	6321	6150	6127	6369	6431	6307	6416	6477	6558	6640	6621	6784	6754	6657	6471	6662	6736	6516
7167	7064	7001	6899	6967	6875	6842	6917	7030	7036	6674	6930	6754	6461	6590	6617	6665	6535	6380	6415	6406	6485	6614	6444	6416	6046	5950	5855	6084	6198	6089	6048	6162	6126	6427	6315	6478	6366	6347	6397	6258	6443	6586	6520	6372	6264	6548	6479	6549	6488
6990	6968	6889	6885	6897	6633	6907	6865	6719	7055	6966	6950	7054	7049	6764	6472	6421	6699	6567	6434	6425	6584	6357	6420	6461	6251	6148	6289	6225	6168	6295	6086	6132	6271	6276	6105	6020	6183	6044	6056	6256	6359	6553	6326	6317	6313	6545	6324	6523	6467
6859	6806	7070	6912	6765	6685	6549	6693	6683	6678	6928	6713	6810	6834	6757	6618	6456	6374	6624	6488	6566	6346	6232	6127	5985	6156	6235	6160	5923	6250	6137	6078	6190	5977	6196	6224	6158	6297	6341	6076	6218	6197	6166	6243	6372	6294	6242	6339	6299	6109
7009	6977	7041	7021	6534	6320	6240	6173	6356	6738	6485	6886	6635	6523	6497	6290	6142	6233	6298	6276	6170	6193	6186	5990	6026	5970	5855	6073	6000	5907	5979	5996	6007	5981	6061	6251	6219	6158	6213	5847	6021	6155	6454	6299	6016	6147	6135	6120	5828	5874
6964	7063	7156	6872	6470	6040	6122	6024	6122	6438	6334	6259	6088	6214	6030	5992	6044	6077	5925	6046	6106	6102	5889	5998	6035	5946	6058	6272	6245	6012	5941	6093	6143	6153	5968	6121	6109	5892	6081	5876	5992	5969	6249	6153	6077	6089	6002	5886	5782	5622
7079	7076	7177	6864	6644	6418	6377	6199	6296	6459	6321	6258	6122	5876	5944	5981	5848	5836	6008	6037	6056	6223	6220	6342	6280	5800	5939	6130	6137	6177	6074	5985	6120	6244	6133	6440	6385	6018	6149	6225	6269	6045	6283	6298	6213	6022	6153	6195	5911	5753
7327	7259	7204	6863	6589	6481	6400	6222	6400	6562	6438	6322	6241	6207	6017	6000	5944	6054	5806	6001	6318	6375	6432	6415	6579	6174	6208	6460	6430	6342	6245	6246	6350	6507	6237	6469	6531	6308	6302	6431	6622	6835	6660	6568	6174	6316	6422	6243	6204	6167
7139	7370	7012	7056	6738	6785	6630	6701	6718	6648	6607	6373	6312	6292	6041	6104	6235	6226	6154	6074	6231	6507	6442	6508	6437	6646	6360	6295	6478	6702	6425	6402	6609	6662	6641	6715	6740	6435	6500	6793	6726	6846	6661	6518	6692	6576	6619	6513	6561	6454
7349	7293	7181	7023	6904	7019	6871	6934	6815	6900	6810	6831	6770	6435	6294	6240	6179	6267	6195	6466	6334	6596	6687	6917	6854	6533	6393	6413	6261	6707	6855	6491	6653	6788	6886	6884	6977	6736	6823	6981	6913	6956	6991	6636	6634	6522	6878	6721	6733	6473
7274	6959	7060	6995	6879	6713	6915	6774	6678	6840	6752	6823	6603	6850	6739	6405	6321	6453	6382	6319	6593	6818	6516	6581	6571	6605	6565	6579	6845	6673	6717	6767	6550	6891	6704	6734	6961	6736	6774	7123	6990	6959	6927	6645	6771	6590	6583	6612	6883	6616
7030	6808	6828	7064	7024	7110	7103	7134	7288	7134	7276	7050	7112	6821	6658	6777	6841	6645	6623	6766	6666	6937	6990	6967	6738	6689	6659	6509	6705	6869	6701	6684	6860	6815	6915	6698	6912	7026	6884	6978	6888	6765	7099	6889	6770	6743	6790	6858	6663	6718
6990	7020	7016	6941	7201	7031	6985	7225	7325	7519	7613	7536	7391	7495	7177	6992	6777	6892	7035	7169	6921	6873	6925	7121	6962	6939	6914	6826	6926	7118	7164	7099	7068	7308	7095	6898	6757	7210	7037	7126	7268	7242	6920	6877	7093	7186	7236	6762	7083	6768
7060	6966	6731	6863	6699	6863	6874	6975	6983	7207	7301	7331	7425	7135	7362	7352	7108	7015	6988	6794	6974	6982	7183	7051	6963	7033	6798	6906	6980	7029	7133	6845	6968	7025	6958	6781	6906	7075	6869	7023	6876	6790	6872	6920	7075	6911	6922	6869	6856	6724
6740	6630	6502	6785	6858	6842	7056	7087	7205	7293	7397	7227	7075	7052	7002	6906	6957	6906	7002	6805	6677	7106	6875	6860	6898	7020	7103	6754	6477	7007	6750	6870	6989	6940	6873	6652	6802	6755	6688	6641	6703	6561	6795	6633	7102	6676	6557	6429	6569	6464
6729	7036	6932	6866	7072	6925	6974	6943	7089	7212	7205	7133	7275	6789	6516	6591	6467	6575	6802	6760	6806	6544	6713	6988	7008	6640	6550	6635	6389	6601	6961	6482	6610	6810	6651	6758	6494	6883	6295	6282	6232	6483	6422	6418	6613	6472	6319	6079	6058	6079
7130	7076	7027	6769	6660	6600	6601	6569	6672	6671	6916	6744	6906	7050	6863	6569	6471	6174	6495	6776	6705	6644	6486	6488	6917	6594	6244	6436	6536	6607	6717	6614	6446	6715	6480	6356	6500	6230	6253	6214	6353	6136	6399	6254	6357	6146	6256	6019	6284	6047
6892	6745	6716	6457	6459	6574	6453	6482	6379	6566	6261	6399	6383	6421	6631	6564	6590	6535	6362	6207	6506	6844	6903	6530	6442	6580	6455	6400	6651	6771	6528	6647	6468	6436	6505	6386	6491	6296	6320	6197	6172	6341	6413	6168	6386	6089	6139	6093	6236	6141
6741	6861	6840	6796	6774	6883	6814	6684	6863	6642	6597	6570	6265	6018	6149	5863	6277	6453	6607	6336	6309	6505	6913	6688	6216	6127	6307	6353	6436	6814	6606	6382	6634	6507	6411	6386	6196	6266	6033	6266	6283	6256	6344	6420	6426	5984	5941	6042	6227	5968
7040	7357	7324	7235	6781	6686	6740	6728	6686	6864	6785	6468	6289	6448	6047	5941	6037	5846	6242	6560	6433	6235	6218	6626	6362	6036	6065	6477	6264	6385	6508	6258	6554	6549	6191	6363	6268	5985	5870	6142	6093	6392	6244	6360	6205	6170	6128	6015	5962	6165
7304	7327	7121	6854	6251	6462	6027	6212	6291	6108	6185	6249	6242	6274	6289	6287	5952	5536	5806	6283	6558	6401	5975	5864	6065	5844	5768	6146	6348	5940	6229	6202	6262	6288	6114	6226	6084	5812	6061	5917	6106	6050	5887	6048	6071	5988	5835	5921	5801	5830
7240	6994	6873	6423	6126	5810	5798	6043	5813	5818	5836	5790	5824	6044	6222	6274	6042	5818	5653	5917	6192	6275	6246	5703	5810	6070	5923	6002	6471	6155	5996	6494	6127	6132	6207	6049	6109	5681	6161	5928	6165	5939	6075	5799	5945	5892	5943	5920	5868	5787
6820	6641	6658	6477	6249	6288	6241	6192	5996	6275	5898	5860	5682	5769	5910	6047	6360	6382	6147	5826	5780	6235	6388	5889	5590	6189	6180	6154	6169	6383	6198	6453	6346	6138	6413	6013	5910	6089	6103	6031	6247	6115	6110	6027	5902	6112	6116	6198	5927	5984
6542	6692	6777	6822	6766	6533	6554	6515	6446	6564	6246	6344	6030	5842	5847	6002	6199	6382	6542	6230	5848	6010	6439	6298	5906	6163	6507	6223	5818	6320	6389	6311	6394	6074	6281	6199	6145	6183	6099	6128	6157	6118	6127	6121	6038	5975	6203	6249	6207	6038
6932	6807	7165	7219	7111	6770	6978	6794	6918	6765	6728	6676	6435	6110	6018	5666	5965	6296	6514	6460	6222	5931	6179	6600	6242	5953	6189	6408	6052	6314	6734	6140	6540	6163	6027	5840	5826	6249	5841	6361	6064	6243	5998	6219	6106	6135	5996	6092	6299	6115
7262	7202	7306	7388	6839	6736	6600	6631	6839	6871	6894	6736	6552	6605	6336	6011	5875	5792	6380	6536	6501	6339	6171	6516	6712	6125	5986	6377	6329	6335	6667	6265	6048	6391	5881	5925	5980	6092	5812	6129	5886	6043	6101	6239	6198	6205	6277	6197	6265	6048
7453	7568	7334	6901	6700	6486	6453	6373	6651	6776	6636	6918	6679	6894	6661	6418	6167	5824	6055	6558	6871	6715	6412	6520	6727	6296	5907	6569	6898	6395	6524	6509	6118	6457	5918	6167	6210	6118	6289	5938	6015	6235	6306	6473	6304	6362	6243	6355	6413	6371
7392	7297	7058	6786	6237	6048	6142	6447	6546	6481	6781	6753	6766	6938	7035	7031	6669	6262	6262	6648	7154	7086	6624	6282	6755	6884	6443	6899	7062	6443	6442	6740	6416	6489	6477	6487	6539	6271	6292	6165	6379	6462	6713	6719	6522	6608	6351	6534	6607	6728
7257	7066	6875	6638	6459	6362	6209	6367	6436	6487	6752	6712	6805	6979	6938	7081	6933	6544	6315	6553	7103	7188	6641	6131	6880	7326	6794	6755	7046	6799	6802	7062	6645	6799	6783	6468	6730	6298	6689	6276	6724	6797	6921	6863	6908	6836	6923	6952	6831	7030
7337	6880	6473	6426	6208	6416	6436	6413	6460	6461	6316	6424	6396	6565	6709	6846	6972	6711	6394	6483	6871	7124	6824	6429	6721	7022	6708	6370	6944	6836	6434	6864	6776	6888	6856	6421	6690	6479	6545	6670	6990	6807	6943	6717	7053	6843	6995	7007	6925	7003
6843	6515	6648	6528	6270	6427	6278	6490	6438	6313	6328	6295	5946	6170	6176	6470	6629	6555	6263	6116	6562	6999	6966	6326	6176	6750	6451	6264	6591	6754	6247	6706	6810	6631	6941	6524	6757	6286	6427	6769	6713	6836	6727	6574	6786	6677	6868	6785	6830	7082
6710	6622	6480	6491	6334	6460	6312	6463	6425	6297	6250	5992	5850	5911	6085	6359	6569	6515	6291	5993	6170	6533	6672	6274	5744	6441	6526	6234	6291	6574	6199	6625	6743	6509	6945	6328	6546	6400	6553	6691	6647	6604	6416	6558	6784	6602	6595	6822	6726	6936
6853	6573	6570	6733	6474	6417	6514	6389	6329	6248	5907	5936	5846	5813	5921	6303	6402	6470	6133	5744	5906	6136	6583	6265	5872	6532	6479	6111	6231	6541	6266	6323	6419	6233	6751	6275	6387	6545	6423	6543	6525	6378	6430	6493	6610	6478	6590	6537	6643	6593
6847	6642	6465	6592	6521	6540	6422	6581	6249	6009	5918	5651	5661	5705	5893	5977	6316	6367	5989	5715	5956	6249	6715	6315	5863	6441	6355	5812	6006	6666	5964	6085	6445	6175	6481	6159	6449	6369	6330	6543	6265	6302	6350	6388	6377	6248	6462	6352	6523	6474
6842	6592	6591	6476	6425	6474	6320	6204	6082	5868	5816	5644	5700	5636	5779	5868	6254	6330	6223	6028	5977	6395	6747	6213	5825	5959	6432	5945	6046	6226	5905	6011	6370	5976	6189	6142	6193	6202	6152	6240	6099	6262	6293	6228	6020	6171	6083	6118	6210	6266
6848	6300	6309	6493	6310	6119	6020	5854	5753	5652	5564	5488	5463	5539	5689	5882	6224	6317	6009	5647	5884	6360	6413	5918	5885	6117	6260	5840	5935	6007	5639	5868	5912	5647	6120	5938	6124	6179	6024	5889	5901	5932	5983	5982	5968	5885	5948	5818	5936	5843
6587	6403	6244	6217	6203	6095	5870	5550	5649	5354	5401	5369	5127	5462	5545	5768	6141	6168	5940	5702	5875	6426	6532	6127	5793	6093	6229	5753	5852	6242	5688	5606	5783	5605	6121	5833	6155	6091	5830	6029	5846	5683	5905	5813	5664	5806	6034	5818	5738	5684
6854	6324	6182	6007	5805	5755	5880	5519	5457	5491	5247	5321	5256	5323	5694	5972	6328	6236	6001	5825	6083	6688	6717	5998	5789	6176	6178	5896	5974	6001	5763	5979	5949	5780	5987	5902	6007	5907	6026	6091	5861	5972	5792	5675	5916	5774	5811	5880	5760	5745
6940	6568	6291	6188	5961	5849	5808	5535	5526	5289	5270	5439	5579	5602	6098	6422	6432	6364	6127	5892	6044	6811	6506	5845	5871	6552	6391	5946	6309	6143	5842	6074	6039	6006	6284	5913	6228	6127	6140	6084	6157	5934	6163	5857	6049	5956	6015	5981	5880	5794
7046	6825	6505	6044	5940	5875	5771	5661	5566	5435	5688	5770	5780	6020	6262	6441	6391	6139	5838	5934	6346	6816	6525	6137	6334	6508	6178	6075	6564	6205	5857	6188	6128	6065	6308	6120	6512	6190	6305	6093	6237	6135	6249	6082	6233	6134	6181	6141	5970	5840
7239	6969	6763	6431	6123	5813	5680	5653	5573	5879	5868	5937	6529	6381	6650	6652	6360	6015	6013	6149	6289	6304	6248	6058	6506	6733	6022	6126	6382	5829	6089	6279	5941	6200	6444	6240	6324	6120	6413	5991	6287	5972	6255	6078	6066	6172	6210	6162	5934	6077
7333	7233	6934	6643	6511	6512	5978	6155	5990	6181	6216	6457	6688	6616	6501	6270	6028	5881	6091	6111	6547	6245	5873	6255	6782	6536	5939	6100	6297	5961	6156	6186	5935	6510	6211	6185	6504	6352	6162	5996	5981	6073	6273	6193	6343	6243	6169	6126	6202	6126
6869	7089	7192	7081	6858	6935	6692	6595	6902	6954	7205	6950	6934	6747	6534	6215	5978	5980	6312	6694	6633	6188	6118	6337	6506	6157	6122	6655	6441	6062	6341	6198	6284	6399	6303	6600	6209	6429	6346	6152	6070	6172	6266	6513	6303	6493	6339	6128	6327	6384
6779	6878	6876	7036	7164	7030	7284	7171	7296	7350	7361	7115	6873	6687	6243	6091	6259	6278	6644	6666	6246	6100	6363	6621	6591	6300	6552	6622	6383	6312	6491	6065	6384	6587	6418	6703	6593	6559	6361	6386	6482	6576	6533	6760	6580	6518	6443	6564	6596	6695
6371	6425	6684	6915	6935	6982	7352	7224	7608	7440	7312	7089	6596	6455	6370	6398	6492	6985	6970	6477	6137	6223	6510	6951	6392	6302	6757	6550	6443	6683	6619	6434	6878	6474	6520	6969	6500	6789	6638	6685	6645	6890	6636	6813	6503	6492	6463	6746	6878	6815
6778	6401	6425	6530	6840	6734	6910	6851	6770	6739	6467	6300	6259	6232	6259	6523	6732	6648	6494	6101	5867	6080	6635	6523	6168	6579	6661	6215	6143	6593	6524	6525	6603	6515	6558	6543	6619	7034	6834	6654	6539	6591	6465	6397	6453	6535	6519	6643	6664	6708
6996	6893	6753	6454	6341	6315	6369	6328	6200	6171	6026	6063	6137	6224	6373	6357	6518	6102	5799	5828	6019	6286	6125	6190	6460	6516	6466	6317	6468	6374	6326	6622	6548	6299	6474	6378	6661	6489	6724	6405	6380	6428	6175	6300	6322	6402	6297	6289	6390	6567
7289	6840	6886	6705	6485	6489	6382	6198	5966	5966	5879	6091	6075	6144	6166	6039	5840	5602	5628	5858	6002	6089	5772	5988	6244	6449	6122	6208	6289	6028	6114	6136	6091	6172	6318	6346	6349	6389	6509	6349	6360	6205	6299	6262	6245	6175	6177	6458	6366	6412
7074	6974	7093	6835	6830	6622	6469	6450	6214	6549	6183	6336	6144	5828	5816	5627	5522	5654	6086	6019	5982	5780	5860	6096	6164	5989	6115	6499	6206	5976	5975	6181	6099	6121	5927	6372	6265	6183	6425	6265	6338	6259	6218	6102	5992	6083	6259	6093	6290	6475
6599	6639	6562	6662	6715	6442	6274	6189	6064	6084	5879	5919	5743	5425	5593	5801	5891	5986	6146	5865	5544	5489	5954	6039	5861	5865	6028	5878	5958	6217	6061	5819	5968	6068	6023	6247	6301	6439	6225	6254	6161	6061	6046	5980	6007	5984	6138	5950	6076	6093
6704	6495	6661	6285	6037	6024	5782	5643	5557	5431	5537	5536	5526	5567	5865	5932	5988	5981	5969	5591	5700	5727	5491	5678	5767	5881	5749	5684	5571	5718	5547	5727	5907	5758	5819	5728	5982	6116	5847	6047	5903	5706	5826	5965	5785	5779	5866	5717	5779	5795
7158	7049	6935	6328	5975	5755	5651	5424	5364	5249	5174	5387	5517	5673	5880	5854	5923	5776	5615	5640	5825	5629	5450	5472	5535	5714	5307	5251	5622	5305	5399	5487	5578	5438	5521	5442	5758	5677	5727	5604	5622	5730	5565	5755	5661	5349	5453	5473	5650	5675
6948	6913	6968	6513	6223	6038	5573	5648	5542	5587	5659	5630	5732	5948	5831	5882	5697	5807	6049	6086	5871	5446	5441	5363	5496	5309	5378	5241	5128	5116	5228	5487	5442	5374	5452	5547	5649	5624	5631	5624	5666	5389	5479	5367	5387	5544	5429	5582	5628	5570
6620	6286	6289	6082	5972	5872	5776	5627	5734	5722	5708	5908	5797	5906	5825	6090	5992	6343	6316	6121	5884	5690	5965	5528	5573	5474	5434	5401	5330	5386	5245	5452	5722	5580	5745	5909	5805	5738	5648	5606	5591	5673	5492	5660	5577	5632	5650	5593	5573	5682
6900	6474	6367	6050	5946	5791	5833	5585	5648	5825	5741	6096	6099	5993	6275	6285	6305	6397	6277	6125	6203	6092	5941	5701	5670	5766	5415	5689	5710	5760	5466	5639	5782	5587	5839	5802	5767	5885	5859	6080	5786	5912	5837	5885	5788	5852	5711	5744	5728	5589
6736	6589	6479	6284	6112	6162	6127	6083	6000	6220	6184	6359	6421	6198	6364	6317	6251	6243	6529	6433	6222	5984	5559	5829	5746	5643	5650	5799	5665	5652	5783	5800	6030	6005	6018	6058	5835	5932	6150	6074	5902	5869	5903	5801	5929	5890	5661	5639	5709	5901
6485	6400	6171	6336	6068	6200	6011	6109	6049	6176	6287	6206	6385	6166	6156	6243	6327	6496	6303	6098	6012	5898	5738	5604	5754	5773	6043	5759	5852	5972	5879	5835	6044	6201	6107	6167	6016	6046	6036	6062	5955	6082	6081	6233	6051	5801	5722	5816	5732	6025
6828	6547	6437	6258	6265	6129	6121	6292	6300	6277	6228	6466	6457	6509	6422	6501	6541	6386	6388	6188	6217	6133	6037	5949	5957	5979	6140	5955	5990	6264	6242	6264	6476	6456	6484	6392	6200	6184	6142	6364	6391	6368	6441	6276	6240	5995	5905	5921	6036	5981
6618	6470	6433	6378	6344	6379	6462	6628	6668	6687	6522	6759	6737	6679	6495	6574	6532	6353	6434	6594	6294	6243	6031	6027	5969	6187	6057	6317	6338	6405	6472	6518	6545	6633	6655	6374	6444	6438	6518	6449	6684	6584	6390	6433	6416	6036	6201	6084	6129	6276
6588	6291	6245	6077	6084	6339	6359	6522	6389	6595	6522	6592	6640	6502	6535	6377	6349	6546	6317	6145	6327	6220	6286	6045	6014	6129	6136	6233	6382	6360	6574	6362	6541	6595	6578	6381	6276	6209	6361	6544	6473	6630	6498	6493	6377	6120	5995	6111	6315	6236
6656	6360	6319	6200	6219	6337	6603	6439	6372	6383	6365	6331	6404	6451	6299	6225	6164	6013	6173	6223	6229	6007	6005	6097	5975	5927	5844	6057	6047	6132	6292	6319	6463	6280	6358	6035	5997	6048	6141	6244	6318	6204	6229	6101	6090	5991	6079	6012	6217	6033
6616	6266	6172	6170	6072	6260	6330	6251	6059	6144	6101	6275	6099	6230	6107	6012	5940	6006	5862	6005	5975	6124	6086	5838	5757	5946	5815	5755	5894	5915	6205	6173	6247	6163	6035	5909	5893	5859	6056	5949	6094	6114	6082	6180	6001	5846	5749	5875	6046	6028
6555	6351	6019	6045	6199	6220	6107	6012	5876	6015	6041	5870	6241	6159	6190	5894	5832	5826	5884	6167	5932	6053	6045	5995	5833	5774	5829	6001	5935	6011	6109	6122	6085	6036	6218	6072	6062	5990	6123	6103	6017	6072	5966	6152	5753	5814	5772	5773	6109	6107
6284	6285	6127	6166	6044	6142	6176	6053	5966	6012	5948	6066	6074	6058	5925	5882	5778	6012	5938	5974	6019	5990	5898	5896	5880	5734	5726	5980	5900	6061	5994	6136	6081	5980	6314	6015	6057	5776	5964	6220	6186	6125	6221	5975	5898	5795	5760	6047	6192	6121
6514	6288	6359	6119	6145	6205	6129	5896	6023	5840	5848	5967	6021	5873	5800	5826	5735	5847	5991	5929	5973	5900	5754	6002	5934	5705	5740	5935	5920	5963	6196	6216	6228	6243	6140	6013	6036	6206	6234	6434	6186	6185	6007	6003	5891	5802	5920	5998	6072	6178
6467	6427	6247	6274	6199	6246	6167	6142	6086	6005	5880	5767	5781	5989	6016	5832	5904	5958	5868	5879	5904	5967	5923	5841	5824	5893	5749	5802	5880	6168	6192	6314	6237	6248	6082	5913	6032	5983	6258	6424	6218	6010	6144	6067	5851	5765	5852	6214	6142	6274
6635	6361	6306	6262	6034	6208	6184	6163	6063	5985	5775	5868	5965	6018	5886	6059	5757	5927	5920	5911	5933	6008	5804	6039	5974	5873	5841	5839	5904	6007	6196	6316	6079	6137	6039	6148	6137	6218	6150	6302	6078	6052	5857	5972	5866	5876	6305	6084	6465	6330
6719	6116	6196	6282	6242	6044	6306	6203	6102	6134	5814	5933	5921	6018	6106	5977	5984	6012	5863	6045	6096	5988	6084	5872	5838	5905	5850	5871	6147	6169	6073	6188	6085	6036	6111	6085	6192	6066	6042	6322	6174	6167	6218	5979	5903	5879	6023	6246	6231	6371
6493	6376	6200	6224	6264	6207	6000	6021	6046	5863	5969	5837	6032	5883	5879	5818	5924	5775	5961	6083	6138	6015	5868	5916	5851	5810	5828	5997	6059	6116	6033	6016	6142	6077	6197	6445	6121	6267	5965	6193	6170	6147	6046	5965	6065	6124	6018	6267	6265	6500
6447	6016	6075	5914	6045	5938	6067	6091	5883	5838	5862	5994	5915	5798	5822	5879	5740	5846	5817	5902	5886	5957	5920	6003	5933	5942	5958	6115	6172	6160	6170	6029	6086	6078	6108	6220	6332	6150	6198	6157	6298	6162	6037	5990	6053	6050	6115	6126	6316	6320
6363	6165	5957	5905	5924	5962	6031	5988	5907	5876	5910	5812	5915	5785	5793	5735	5721	5727	5836	5963	5969	5941	5975	6179	6080	5950	6086	6126	6154	5994	6258	5954	5990	6003	6236	6368	6160	6145	6065	6204	6229	6195	6162	6110	6078	6108	6111	6009	6201	6233
6143	6023	5886	5768	5730	5847	5888	5937	5836	5910	5684	5782	5846	5854	5818	5789	5871	5602	5679	5894	6020	5948	5769	5910	5908	5971	6037	6028	6117	6088	6059	6100	6063	6170	6204	6153	6196	6160	6371	6307	6280	6154	6095	6087	6167	6261	6067	6225	6036	6159
6262	5992	5799	5862	5736	5770	5940	5920	5986	5913	5904	5728	5521	5809	5670	5696	5836	5795	5837	5708	5681	5710	5820	5764	5799	5877	6157	5950	6045	5931	5996	5842	5982	5893	6149	6152	6006	6299	6219	6164	6095	6303	6125	5928	5857	5749	5838	5972	5950	5856
6321	6124	5851	5796	5570	5791	5853	5914	5924	5835	5822	5731	5674	5594	5749	5610	5697	5722	5670	5722	5681	5798	5767	5730	5868	5992	5972	5999	5814	5790	5793	5902	5876	5928	6073	6063	5972	6117	6218	6109	6081	6147	5996	5790	5773	5770	5931	5937	5739	5863
6193	6006	5683	5582	5719	5739	5919	5959	5895	5900	5807	5723	5807	5831	5798	5635	5799	5742	5772	5625	5923	5954	5979	5804	5950	5997	6047	5952	6142	6131	5993	6110	6052	6003	5986	6122	6102	6238	6356	6155	6110	6155	5916	5974	5881	5686	5892	5952	6001	5926
6189	6002	5852	5863	5751	5810	5893	6004	6032	6185	6011	6045	6062	5845	5938	5833	5700	5883	5858	5931	5998	6092	5954	6004	5903	6150	6093	6178	6015	6237	6296	6070	6063	6047	6144	6338	6230	6287	6148	6331	6261	6360	6290	6148	6041	5959	6171	6013	6080	6127
6159	5989	5890	5788	5568	5739	5818	6018	5958	6098	6029	5909	6125	6226	6023	6097	5949	5810	5786	5859	6091	6141	6014	5955	6087	6129	6174	6342	6324	5947	6056	6139	6180	6122	6210	6225	6248	6229	6030	6114	6218	6272	6324	6374	6320	6321	6178	6092	6190	6057
6142	5879	5953	5666	5701	5635	5779	5927	5870	6033	5784	5910	5981	5839	5689	5884	5862	5834	5912	5856	5865	5969	5979	5943	5838	6022	6046	5939	6109	5943	6017	5970	6083	6189	6273	6175	6107	5900	5989	6010	6181	6265	6157	6185	6174	6150	6006	6022	5882	6080
6098	6020	5799	5741	5544	5617	5664	5758	5784	5909	5837	5752	5854	5700	5591	5647	5527	5604	5761	5758	5674	5691	5883	5909	5871	5802	5824	5761	5892	5793	5820	5843	5926	5946	5849	5769	5746	5790	5656	5839	5930	6038	6158	5912	6013	5879	5839	5795	5819	5743
6062	5925	5910	5734	5670	5644	5720	5724	5698	5687	5653	5668	5514	5440	5384	5390	5423	5519	5527	5617	5679	5720	5671	5727	5526	5524	5558	5547	5580	5569	5686	5721	5733	5709	5647	5605	5586	5370	5512	5467	5674	5579	5740	5797	5727	5708	5487	5455	5664	5554
5871	5710	5734	5647	5663	5714	5648	5588	5546	5638	5489	5385	5280	5159	5230	5332	5360	5302	5427	5432	5640	5710	5698	5639	5483	5536	5356	5370	5335	5394	5578	5659	5640	5632	5448	5377	5277	5309	5330	5311	5407	5393	5619	5491	5506	5423	5490	5473	5497	5546
5766	5671	5716	5817	5567	5611	5378	5453	5353	5276	5335	5211	5248	5206	4952	5247	5023	5194	5294	5372	5432	5505	5619	5520	5373	5362	5404	5460	5393	5335	5240	5316	5477	5339	5319	5315	5046	5088	5162	5115	5232	5196	5380	5184	5386	5317	5452	5557	5448	5420
5804	5514	5856	5589	5623	5303	5316	5255	5173	5050	4982	5034	4968	4877	5016	4877	4869	5117	5196	5323	5279	5355	5440	5494	5392	5221	5267	5189	5217	5186	5232	5356	5342	5361	5193	4977	5054	4871	5033	5390	5213	5191	5458	5364	5278	5239	5212	5351	5425	5297
5729	5712	5679	5774	5605	5459	5276	4990	4802	4953	4858	4840	4694	4722	4723	4476	4758	4904	4748	5094	5170	5206	5284	5238	5317	5242	5060	5044	4965	5123	5128	5038	5171	5122	5202	4953	5025	4959	5082	5061	4987	5292	5079	4970	5078	5107	5157	5167	5221	5244
5840	5731	5612	5835	5590	5499	5278	5057	4772	4803	4730	4774	4837	4690	4536	4626	4666	4726	4734	4977	5063	5256	5361	5065	5263	5167	5159	4988	5114	5001	4839	4905	5124	5122	4951	4929	5032	4985	5073	5069	5061	5201	5301	5065	5110	5066	5102	5136	5130	5172
5899	5688	5839	5702	5754	5419	5342	5080	5020	4908	4860	4944	4909	4831	4797	4689	4663	4769	4681	4914	5003	5237	5227	5194	5208	5282	5172	4956	4984	4860	4923	4954	5021	5014	5062	5104	5133	5060	4933	5056	5169	5313	5060	5215	5145	5197	5041	5230	5203	5311
5884	5750	5749	5615	5646	5568	5550	5281	5125	5187	5082	5089	5189	5019	4909	4823	4892	4896	4960	5029	5125	5270	5399	5299	5371	5309	5240	5036	4846	4842	4832	4876	5095	5112	5187	5146	5091	5128	5024	5053	5110	5262	5295	5275	5329	5202	5234	5238	5428	5343
5923	5738	5647	5583	5650	5659	5578	5438	5350	5269	5224	5125	5171	5054	4976	5042	4968	5023	5134	5286	5116	5288	5328	5538	5487	5268	5264	5016	4909	5005	4972	4989	5187	5231	5088	5129	5081	5242	5171	5418	5437	5440	5407	5348	5177	5313	5305	5392	5415	5752
5847	5744	5504	5489	5572	5693	5625	5443	5417	5326	5369	5185	5249	5376	5281	5125	5093	5063	5199	5188	5319	5494	5426	5402	5436	5377	5399	5182	5031	5051	5103	5250	5228	5218	5287	5275	5259	5182	5304	5484	5625	5555	5534	5342	5416	5248	5416	5499	5715	5665
5875	5577	5777	5522	5680	5587	5601	5405	5426	5525	5296	5329	5284	5242	5174	5209	5147	5235	5309	5198	5256	5481	5667	5512	5518	5434	5313	5328	5286	5365	5309	5331	5357	5196	5308	5230	5391	5426	5545	5598	5685	5719	5490	5432	5481	5510	5508	5755	5692	5776
5774	5669	5674	5655	5718	5651	5799	5513	5638	5659	5688	5490	5502	5480	5406	5354	5240	5446	5283	5365	5511	5625	5703	5436	5582	5422	5424	5440	5428	5454	5364	5684	5543	5441	5465	5401	5471	5596	5678	5732	5715	5957	5850	5599	5698	5661	5778	5979	5887	5910
5785	5714	5619	5720	5644	5834	5635	5773	5809	5968	5855	5728	5716	5697	5417	5480	5302	5284	5426	5442	5620	5519	5615	5619	5529	5419	5617	5632	5550	5574	5664	5587	5627	5798	5763	5577	5596	5672	5942	5874	5999	5905	5979	5784	5871	5720	5811	6057	6023	6176
5675	5654	5653	5706	5649	5787	5682	5830	5999	5964	5787	5812	5662	5756	5567	5459	5378	5441	5483	5514	5714	5506	5595	5565	5577	5718	5575	5596	5651	5729	5751	5849	5810	5788	5772	5705	5662	5702	5931	5966	6131	6244	6157	5893	5964	5788	5867	6009	5995	6117
5721	5700	5573	5610	5558	5421	5561	5461	5538	5808	5838	5636	5723	5566	5443	5480	5336	5250	5360	5520	5563	5452	5561	5517	5523	5520	5660	5744	5814	5740	5875	5749	5915	5795	5835	5637	5683	5673	5735	5913	5956	6113	6008	5880	6121	5840	5884	6114	6046	6055
5796	5667	5703	5551	5543	5543	5553	5377	5570	5530	5578	5549	5466	5386	5280	5229	5027	5202	5334	5440	5392	5478	5495	5540	5375	5432	5496	5371	5567	5664	5721	5786	5668	5685	5684	5672	5640	5688	5675	5760	5873	5979	5693	5900	5705	5880	5891	5953	6000	5999
5932	5638	5539	5693	5759	5449	5644	5431	5478	5566	5369	5383	5463	5256	5153	5241	5086	5093	5106	5272	5299	5443	5323	5261	5232	5161	5339	5337	5478	5364	5378	5571	5467	5437	5598	5629	5700	5471	5570	5690	5625	5823	5555	5569	5773	5653	5753	5981	5954	5953
5986	5628	5588	5686	5775	5534	5557	5378	5279	5186	5237	5319	5169	5271	5027	5129	5073	5069	5348	5239	5305	5304	5303	5215	5321	4975	5147	5273	5272	5317	5363	5307	5480	5411	5627	5670	5453	5492	5557	5640	5519	5548	5430	5655	5587	5567	5799	5661	5953	5809
5801	5727	5529	5980	5631	5618	5468	5144	5172	5012	5297	5214	5160	4959	4831	4920	5019	5100	5078	5232	5040	5170	5187	5096	5204	5167	5153	4962	5196	5152	5244	5308	5315	5434	5508	5464	5514	5392	5419	5431	5643	5533	5373	5496	5546	5537	5650	5574	5635	5608
5812	5824	5752	5966	5518	5602	5321	5095	5230	5027	5184	5169	5096	4893	4869	4724	4867	4896	4987	5030	5089	4977	5060	5046	5105	5048	5046	5183	5136	5009	5067	5183	5345	5308	5358	5429	5176	5211	5348	5172	5298	5437	5499	5430	5534	5444	5490	5437	5438	5544
5788	5906	5798	5920	5678	5409	5305	5065	5007	4970	4953	4977	4845	4802	4740	4890	4786	4835	4914	4946	4964	4961	5065	4989	4969	5027	4947	4907	4920	5002	5082	5064	5327	5189	5380	5316	5195	5218	5244	5305	5235	5220	5230	5226	5304	5486	5258	5354	5391	5408
5799	5744	5656	5681	5585	5383	5314	5013	4797	4818	4826	4842	4694	4579	4592	4740	4797	4603	4915	4936	4858	4941	4917	5028	4880	5022	5001	4942	5011	5066	5029	5151	5026	5191	5026	5283	5159	5290	5274	5240	5260	5137	5282	5252	5285	5329	5282	5314	5046	5464
5963	5743	5722	5677	5504	5403	5140	5013	4787	4901	4917	5003	4633	4676	4565	4656	4636	4659	4878	5042	4931	4853	5008	5098	5086	5013	5022	4960	5170	5124	5210	5166	5164	5112	4976	5058	5035	5020	5239	5283	5462	5467	5311	5260	5398	5346	5423	5186	5302	5354
5760	5898	5751	5858	5717	5469	5357	5197	5077	5180	5075	5213	4872	4767	4581	4728	4825	4960	5191	5010	5194	4955	4871	5020	4937	5074	5102	5080	5300	5207	5303	5221	5329	5330	5257	5265	5220	5177	5173	5275	5231	5256	5268	5497	5476	5402	5465	5453	5459	5220
5792	5852	5856	5974	5897	5663	5485	5373	5301	5418	5340	5304	5240	5108	5127	4954	5106	5219	5379	5362	5365	5260	5196	5288	5028	5190	5083	5273	5361	5337	5578	5547	5486	5506	5558	5453	5249	5439	5427	5486	5544	5450	5421	5574	5634	5579	5802	5755	5551	5553
6041	5890	6013	6229	5763	5728	5576	5414	5399	5353	5365	5495	5482	5306	5342	5084	5235	5436	5497	5581	5459	5561	5389	5426	5316	5320	5522	5461	5459	5511	5503	5593	5481	5475	5567	5485	5546	5446	5772	5822	5616	5779	5518	5552	5601	5663	5743	5715	5642	5641
6057	5751	6173	5845	5862	5625	5653	5517	5610	5469	5507	5532	5446	5262	5339	5252	5363	5453	5464	5589	5500	5623	5477	5548	5500	5627	5661	5758	5677	5825	5858	5733	5548	5589	5670	5606	5601	5760	5684	5679	5861	5876	5794	5920	5801	5946	5873	5876	5702	5553
5911	5965	6126	5909	5988	5820	5684	5663	5704	5691	5766	5770	5597	5463	5397	5356	5467	5549	5746	5620	5485	5613	5466	5483	5514	5542	5654	5760	5760	5736	5921	5821	5856	5881	5837	5825	5980	5960	6011	5824	5794	5835	5936	5916	5913	6053	6040	5980	5958	5590
6252	5993	6162	6214	6164	6088	6111	5885	5968	5995	5927	6066	5754	5766	5819	5716	5911	5713	5795	5730	5557	5540	5490	5604	5636	5715	5659	5705	5764	5778	5919	6056	5827	6165	6006	5897	6120	6115	6086	5813	5871	5682	5648	5832	6093	6297	6250	6126	5934	5850
6178	6137	6136	6175	6179	6061	6148	5919	6027	6052	5962	6067	5974	5932	5882	5999	5836	5847	5840	5712	5719	5618	5770	5670	5872	5976	5694	5801	5708	5750	5807	5849	5592	5945	5803	6054	6115	6139	6009	6078	5990	5890	5903	5829	6011	6126	6172	6043	6140	5899
6029	6082	5959	6061	6070	5939	5908	5944	5848	6033	5841	5848	6003	5896	5795	5691	5722	5745	5654	5574	5593	5621	5801	5840	5912	5737	5694	5866	5886	5869	5909	5820	5812	5815	5911	5701	5887	6045	6034	6062	6114	6134	5905	5839	5660	5759	5909	6165	5941	6182
5923	5887	5868	5921	5828	5888	5731	5687	5714	5792	5609	5662	5630	5879	5699	5686	5539	5508	5358	5352	5416	5406	5464	5540	5434	5635	5545	5667	5630	5909	5811	5746	5683	5643	5637	5764	5797	5781	5807	5921	5750	5978	5724	5774	5659	5932	6023	5788	6031	5831
6116	5879	5978	5855	5846	5921	5745	5760	5611	5656	5723	5571	5629	5660	5805	5749	5777	5470	5384	5441	5394	5457	5353	5374	5297	5410	5380	5543	5413	5484	5555	5599	5459	5543	5681	5857	5877	5902	5861	5695	5562	5582	5546	5572	5498	5685	5757	5792	5888	5681
6092	6010	5904	5857	5793	5854	5825	5790	5592	5602	5711	5570	5773	5764	5661	5583	5590	5536	5535	5609	5486	5450	5457	5405	5437	5508	5531	5495	5397	5484	5370	5285	5213	5340	5414	5660	5766	5827	5819	5712	5713	5571	5436	5507	5380	5463	5544	5622	5720	5698
5878	5824	5881	5948	5629	5682	5544	5436	5399	5535	5421	5412	5452	5550	5364	5518	5412	5414	5422	5533	5608	5659	5559	5464	5416	5537	5490	5468	5535	5344	5304	5378	5226	5218	5337	5558	5539	5626	5674	5665	5739	5573	5406	5401	5214	5325	5459	5401	5427	5476
6017	5777	5590	5767	5471	5610	5435	5300	5355	5380	5278	5484	5435	5353	5425	5234	5267	5362	5373	5217	5419	5307	5313	5210	5336	5310	5299	5317	5310	5331	5447	5358	5371	5444	5313	5386	5418	5585	5651	5631	5513	5504	5492	5456	5254	5300	5212	5323	5335	5488
5866	5742	5832	5631	5625	5583	5508	5203	5330	5311	5171	5341	5485	5455	5439	5358	5330	5534	5335	5410	5410	5199	5308	5136	5021	5032	5050	5035	5249	5303	5252	5410	5319	5314	5541	5714	5774	5698	5653	5544	5384	5359	5382	5273	5430	5353	5312	5382	5387	5435
6011	5735	5836	5792	5650	5597	5587	5328	5074	5149	5316	5329	5425	5414	5584	5514	5505	5421	5483	5527	5445	5465	5290	5245	5194	5034	4813	4941	4988	4951	4884	5139	5095	5237	5658	5716	5708	5791	5640	5612	5441	5417	5177	5185	5249	5315	5459	5528	5457	5276
5954	5762	5787	5699	5627	5505	5432	5079	5109	5187	5072	5215	5355	5344	5512	5418	5327	5313	5339	5452	5559	5440	5360	5185	5203	5105	5133	4983	4935	4837	4844	4813	4897	5053	5092	5323	5195	5197	5419	5559	5440	5414	5325	5278	5212	5256	5313	5378	5252	5400
5791	5767	5649	5811	5407	5421	5262	5160	5100	5078	5171	5340	5358	5450	5264	5461	5333	5333	5249	5384	5349	5393	5195	5120	5123	5172	4944	5056	5085	5001	5055	5081	5091	5096	4906	4927	4905	4808	5002	5154	5378	5532	5572	5365	5368	5282	5405	5394	5451	5324
5549	5558	5546	5858	5630	5609	5369	5290	5283	5286	5245	5485	5554	5523	5548	5446	5424	5605	5376	5372	5411	5236	5148	5228	5172	5067	5184	5024	5112	5173	5251	5239	5390	5317	5177	5110	5016	4952	4724	4798	5108	5345	5435	5702	5595	5545	5668	5494	5471	5551
5791	5732	6012	5911	5790	5612	5625	5405	5518	5558	5568	5622	5885	5840	5643	5790	5670	5874	5826	5643	5409	5463	5495	5377	5270	5159	5144	5167	5155	5302	5123	5420	5622	5434	5378	5147	5343	5371	5138	4991	5056	5266	5385	5482	5673	5654	5640	5717	5734	5700
6005	5836	5931	6027	5795	5680	5728	5603	5640	5754	5791	5731	5826	5803	6007	5714	5799	5823	5694	5772	5723	5712	5579	5442	5424	5372	5187	5194	5186	5211	5264	5306	5322	5534	5210	5062	5183	5338	5289	5232	5134	5272	5190	5271	5520	5632	5636	5755	5670	5793
5894	5902	5777	5991	5665	5612	5668	5694	5625	5684	5599	5823	5614	5713	5551	5679	5719	5524	5567	5598	5759	5425	5518	5405	5654	5597	5487	5507	5447	5503	5444	5456	5429	5278	5107	4863	4968	5141	5182	5193	5411	5398	5402	5331	5292	5435	5353	5555	5643	5836
5847	5697	5741	5752	5536	5650	5670	5463	5814	5723	5788	5667	5697	5754	5729	5501	5559	5415	5540	5546	5565	5631	5716	5719	5582	5457	5734	5744	5863	5843	5829	5756	5424	5534	5443	5188	5244	5146	5323	5393	5599	5770	5637	5592	5514	5355	5429	5667	5672	5715
5677	5673	5804	5781	5739	5563	5640	5981	5926	5939	5942	6049	6002	5742	5720	5668	5742	5578	5790	5657	5621	5872	5605	5484	5574	5530	6069	5969	5945	6064	5935	5985	6040	6067	6048	5815	5801	5694	5673	5700	5638	5889	5828	5973	5781	5921	5714	5883	5736	5905
5730	5665	5879	5737	5703	5941	6027	5857	5991	6087	6152	6193	6028	5864	5907	5978	5854	5917	5922	5989	5956	5995	5910	5781	5548	5726	5942	5930	5865	5914	5846	6089	6071	6054	6327	6086	6036	5974	6050	5926	5708	5729	5822	5810	5593	5705	5849	5969	5932	5841
5894	5780	5965	5929	5969	6120	5777	5995	5943	6000	5995	5951	5928	5898	5760	5912	5667	5897	5920	6030	5933	5871	5950	5704	5767	5738	5872	5890	5786	5756	5814	5868	5750	5660	5736	5849	5960	6190	6162	5836	5820	5669	5469	5471	5362	5555	5593	5919	5860	5881
5841	5785	5728	5796	5656	5598	5609	5295	5688	5439	5670	5538	5511	5425	5610	5487	5407	5773	5774	5718	5755	5655	5803	5644	5738	5736	5845	5721	5687	5674	5798	5542	5471	5411	5554	5444	5725	5805	6065	5923	5860	5605	5485	5261	5287	5423	5352	5740	5699	5797
5634	5528	5435	5518	5246	5274	5399	5344	5295	5332	5330	5178	5209	5156	5293	5420	5285	5490	5451	5499	5412	5431	5565	5516	5717	5565	5657	5703	5773	5840	5635	5407	5463	5575	5703	5704	5752	5931	5780	5851	5594	5658	5637	5501	5268	5393	5375	5512	5528	5433
5571	5571	5368	5473	5437	5357	5478	5398	5304	5091	5132	5095	5146	5160	5316	5329	5302	5351	5273	5461	5318	5262	5387	5437	5389	5385	5426	5467	5757	5587	5750	5702	5992	6156	6432	6178	6236	6179	5962	5811	5629	5719	5414	5470	5343	5509	5506	5528	5331	5464
5666	5569	5565	5436	5564	5491	5732	5590	5422	5402	5267	5324	5190	5333	5337	5383	5424	5509	5554	5508	5491	5395	5336	5215	5275	5229	5149	5393	5346	5449	5545	6066	6269	6515	6714	6322	6309	6273	6233	5834	5747	5577	5535	5280	5181	5427	5490	5502	5582	5378
5807	5700	5609	5713	5732	5576	5601	5256	5398	5296	5262	5290	5148	5369	5379	5406	5461	5596	5450	5502	5417	5531	5468	5504	5362	5277	5278	5246	5281	5341	5391	5875	6084	6007	5656	5457	5297	5421	5721	5752	5906	5800	5685	5106	4954	5144	5512	5565	5489	5420
5802	5677	5573	5638	5568	5425	5239	5042	4884	4803	4905	4891	4914	5061	5079	5203	5325	5349	5421	5534	5478	5499	5623	5518	5364	5263	5445	5256	5362	5365	5498	5613	5449	5037	4551	4075	4155	4324	4688	5083	5711	6003	5809	5209	5032	5042	5145	5305	5397	5240
5948	5678	5524	5560	5223	5150	5072	4831	4582	4624	4631	4650	4766	4595	4814	4996	4905	4965	5059	5075	5186	5231	5468	5374	5268	5184	5071	5374	5262	5299	5451	5553	5361	4629	3861	3444	3466	3531	3737	4190	4892	5788	5901	5637	5128	4811	4974	5160	5426	5389
5688	5391	5330	5326	5125	5218	4928	4702	4720	4690	4565	4690	4813	4635	4814	4728	4729	4914	4868	4813	4753	5193	5162	5078	4978	5072	5106	5157	5340	5145	5563	6228	5849	5060	3902	3508	3232	3185	3080	3617	4339	5336	6191	5942	5645	5023	5058	5067	5232	5299
5514	5410	5334	5406	5331	5215	5166	5051	4886	4976	4878	4986	5100	5056	5157	4957	5016	4946	4933	4850	5074	5313	5233	5134	5094	4984	5147	5250	5216	5239	5746	6433	6392	5253	4091	3663	3413	3173	3047	3159	3752	4831	5955	6242	6135	5334	5451	5219	5439	5389
5745	5620	5644	5619	5609	5572	5411	5325	5215	5004	5217	5235	5369	5493	5427	5229	5426	5307	5305	5356	5546	5680	5474	5318	5046	5122	5230	5271	5259	5098	5638	6263	6203	4810	3796	3572	3669	3383	3125	3251	3842	4891	5767	6324	6216	5758	5523	5497	5591	5567
5874	5858	5990	5878	5739	5908	5503	5512	5446	5348	5195	5325	5518	5519	5637	5538	5725	5583	5710	5800	5910	5935	5750	5630	5582	5209	5366	5337	5327	4956	5526	6384	6133	4634	3573	3609	3720	3515	3515	3657	4114	4911	5963	6110	6054	5781	5720	5735	5921	5621
6005	5930	5889	5898	5706	5604	5371	5466	5409	5445	5394	5201	5287	5492	5416	5576	5719	5810	5831	5916	5924	5920	6081	5935	5759	5683	5794	5728	5601	5348	5621	6387	6314	5063	4128	3827	3989	3908	4019	4272	4656	5331	6200	6099	5829	5528	5668	5626	5889	5717
6148	5680	5612	5621	5355	5412	5422	5252	5495	5463	5193	5147	5179	5377	5444	5362	5598	5760	5833	5755	5891	6061	6002	5971	6082	6198	5998	6059	6092	5808	5994	6844	6937	6176	5056	4552	4515	4445	4752	5022	5497	5976	6506	6417	5939	5577	5587	5633	5981	6213
5755	5742	5613	5451	5340	5401	5434	5529	5768	5569	5414	5312	5558	5349	5621	5499	5599	5748	5838	5738	5909	5836	6099	5902	6133	6046	6193	6234	6186	6098	6227	6929	7375	7190	6484	5626	5175	5127	5289	5625	5991	6428	6814	6758	6329	5661	5646	5842	5986	6132
5873	5697	5661	5646	5617	5552	5598	5891	5659	5911	5692	5725	5696	5738	5625	5721	5913	5880	5865	6127	5822	5795	5792	5880	5947	5862	5912	5985	6175	6090	6094	6601	7344	7699	7348	6512	5732	5513	5541	5607	5937	6288	6683	6621	6366	6086	5894	5811	6003	5814
6013	5908	5888	5934	5904	5777	5886	6011	6022	5868	6134	5875	5921	5886	6106	6017	6109	5943	6023	5911	5820	5967	5709	5726	5770	5749	5732	5692	5766	5772	5778	5997	6739	7014	7351	6912	6032	5699	5739	5645	5809	6141	6335	6410	6385	5979	5990	5769	5835	5563
6269	6113	6034	6039	6001	5842	6009	6030	6029	6106	6060	5820	5935	6029	5886	6173	6218	6069	6133	6080	5934	5989	6023	5943	6010	5794	5719	5637	5618	5587	5518	5651	5770	6169	6539	6562	6382	6227	6189	6118	5942	5908	5971	5910	5915	5966	5808	5794	5745	5544
6505	6253	6018	5937	5978	5827	5729	5877	5748	5721	5808	5736	5954	5778	5745	5991	6085	5917	5987	6032	6101	6076	6115	6192	6218	6032	5840	5721	5620	5656	5627	5591	5676	5749	5971	6127	6230	6397	6307	6292	6089	6023	5785	5595	5736	5755	5758	6061	5984	5818
6228	5903	5950	5989	5776	5663	5650	5607	5294	5501	5438	5408	5406	5549	5525	5659	5964	5915	5694	5685	5785	5930	5974	6182	5999	6290	6047	5950	6027	5932	6038	5900	5726	5715	5591	5679	5791	5989	6192	6207	6135	5961	5867	5713	5890	5699	5590	5851	6028	5878
5999	5746	5580	5754	5636	5612	5594	5480	5259	5420	5218	5379	5245	5374	5413	5574	5545	5554	5243	5350	5352	5656	5969	5956	6163	6111	6026	6169	6438	6081	6384	6122	5985	5828	5609	5430	5425	5509	5648	5916	5993	5916	6078	6029	5753	5874	5700	5708	5713	5727
5692	5433	5610	5552	5490	5493	5308	5303	5345	5320	5406	5290	5328	5310	5557	5312	5550	5435	5237	5022	5172	5420	5540	5757	5713	5920	5817	6016	6299	6167	6363	6289	6250	6275	5939	5567	5407	5314	5385	5891	5911	6020	6287	6363	6116	5907	5917	5450	5531	5653
5617	5513	5447	5524	5566	5469	5590	5511	5576	5505	5550	5367	5441	5586	5758	5742	5559	5495	5231	5303	5221	5250	5369	5412	5815	5701	5546	5700	6060	6305	6188	6321	6508	6304	6309	6107	5781	5680	5778	5676	5801	6051	6232	6316	6148	5950	5890	5588	5475	5547
5771	5643	5760	5730	5602	5683	5773	5820	5813	5796	5604	5622	5584	5738	5930	5875	5832	5684	5487	5599	5320	5458	5577	5567	5638	5459	5511	5415	5736	5976	5933	6064	6091	6094	6341	6237	5956	5975	5842	5834	5825	5675	6018	6178	6106	6037	5795	5695	5581	5596
5808	5788	5947	5938	5743	5801	5815	5906	5914	5808	5773	5913	5834	5896	5893	5918	5828	5822	5764	5882	5771	5671	5936	5729	5519	5505	5564	5730	5619	5721	5756	5844	5884	5972	5988	6270	6111	6139	5972	5914	5791	5624	5677	5915	5983	5974	5837	5881	5717	5591
5931	5812	5825	5828	5768	5753	5787	5799	5875	5945	5729	5822	5889	5981	5781	5814	5754	5690	5729	5873	5676	5931	5898	5935	5970	5770	6059	5922	5728	5708	5600	5444	5511	5646	5907	6016	6051	6091	6201	6043	5924	5911	5719	5695	5779	6004	5938	5886	5715	5618
5997	5746	5852	5727	5677	5666	5584	5633	5596	5730	5726	5832	5753	5691	5745	5704	5633	5631	5758	5801	5930	6106	6053	6064	5884	6028	6021	6172	5911	5910	5563	5347	5514	5407	5621	5744	5740	6205	6316	6437	6221	6110	5796	5791	5679	5771	5846	5798	5972	5956
5660	5694	5779	5584	5472	5653	5496	5333	5374	5487	5710	5538	5679	5528	5580	5521	5528	5530	5550	5551	5711	5996	6030	6051	6105	6293	6263	6332	6230	5981	6002	5615	5639	5544	5588	5660	5780	5871	6028	6266	6175	6003	6061	5991	5590	5612	5720	5866	5930	6007
5463	5527	5525	5531	5513	5619	5520	5547	5467	5601	5736	5695	5672	5632	5645	5603	5349	5580	5591	5611	5613	5870	5781	5832	6062	6328	6415	6387	6389	6300	6166	6077	6006	5864	5805	5719	5749	5822	5888	6019	6053	6358	6182	6069	5976	5793	5811	5803	5738	5957
5230	5089	5361	5513	5565	5566	5669	5728	5573	5787	6002	5949	5827	5917	5792	5598	5568	5488	5596	5726	5685	5697	5479	5642	5757	6052	6216	6581	6610	6396	6295	6251	6188	6071	5799	5829	5764	5664	5930	5706	5806	5831	6238	6226	5997	5882	5811	5634	5800	5956
5240	5319	5380	5753	5833	5930	5761	5910	5733	6008	5981	6085	6063	6085	5664	5706	5614	5708	5665	5845	5628	5618	5469	5595	5526	5929	6041	6185	6282	6133	6241	6117	6103	6205	6165	6182	5857	5823	5645	5571	5616	5651	5999	5982	6188	5957	5866	5666	5549	5612
5318	5464	5816	5967	6159	6048	5966	5914	6096	6196	6168	6258	6179	6154	5881	5891	5725	5826	5932	5793	5830	5779	5563	5322	5613	5572	5913	5681	5841	5743	5987	5997	6178	6334	6218	6281	6059	5895	5532	5296	5207	5344	5629	5741	5833	6115	6002	5723	5513	5369
5752	5563	5820	6295	6078	6063	6004	5914	6198	5942	6300	6195	6082	5822	5761	5887	5845	5904	6080	5839	6023	5759	5750	5539	5746	5632	5719	5739	5656	5513	5619	5702	5832	5905	6199	6261	6068	5830	5583	5236	5045	5353	5258	5442	5740	5864	5768	5618	5416	5333
5795	5841	6052	6160	6101	5985	5695	5861	5804	5948	6159	5942	5931	5794	5559	5631	5851	5834	5906	5925	5773	5677	5685	5532	5794	5646	5701	5749	5465	5414	5401	5526	5681	5844	5813	6038	5929	5976	5842	5439	5230	5082	5052	5240	5477	5615	5767	5845	5592	5253
5910	6060	6117	6223	5883	5730	5522	5398	5562	5618	5767	5685	5572	5438	5365	5309	5416	5408	5670	5524	5596	5510	5426	5736	5750	5864	5759	5832	5677	5354	5405	5283	5332	5359	5562	5666	5621	5823	5698	5552	5304	5121	4983	5036	5141	5359	5595	5776	5625	5404
5989	5990	6090	5962	5763	5436	5297	5087	5214	5370	5220	5192	5046	4979	4894	4919	4846	5042	5163	5300	5190	5238	5490	5688	5661	5840	5785	5743	5650	5458	5420	5314	5241	5571	5233	5397	5371	5579	5471	5507	5383	5326	4999	5003	5067	5069	5203	5448	5373	5343
5799	5821	5873	5801	5549	5160	4925	4724	4923	5184	4881	4708	4708	4622	4559	4619	4645	4674	4702	4765	4862	5056	5211	5265	5703	5698	5688	5706	5826	5546	5670	5294	5416	5312	5414	5100	4897	5246	5364	5342	5344	5337	5279	5207	4972	5000	5098	5292	5387	5473
5677	5687	5580	5507	5404	4968	4920	4823	4946	4840	4588	4674	4410	4419	4396	4494	4492	4534	4439	4422	4572	4690	5068	5105	5189	5489	5619	5660	5592	5662	5819	5565	5460	5322	5034	4876	4748	4796	5014	5159	5321	5473	5494	5413	5180	5202	5115	5209	5329	5642
5425	5485	5477	5382	5240	5114	5152	4784	4858	4899	4848	4711	4546	4529	4477	4446	4467	4438	4322	4270	4396	4653	4877	5012	5242	5279	5267	5497	5479	5715	5906	5779	5710	5435	5298	5096	4751	4932	4920	4976	5245	5474	5482	5327	5252	5184	5183	5070	5280	5591
5458	5695	5586	5533	5295	5189	5085	5135	5040	5135	5087	4878	4781	4708	4749	4732	4627	4589	4578	4343	4482	4567	4954	4929	5211	5157	5024	5240	5522	5660	5856	6034	5950	5777	5460	5070	4828	4738	4750	4850	5311	5382	5421	5470	5450	5390	5017	5100	5203	5492
5657	5736	5591	5833	5523	5376	5284	5294	5542	5369	5326	5218	5084	5102	5065	4927	4956	4784	4598	4641	4697	4641	4954	5054	5199	5012	5111	5022	5215	5401	5785	5852	5979	5905	5665	5267	5064	4801	4740	4916	5114	5442	5513	5517	5488	5342	5062	5074	4965	5284
5664	5926	6121	6013	5753	5662	5681	5496	5650	5695	5626	5486	5388	5489	5450	5333	5200	5056	4867	4918	4771	4761	4839	4963	5054	4914	5070	5005	5123	5318	5383	5646	5873	5830	5695	5363	5180	4820	4905	4992	4998	5289	5450	5546	5643	5351	5422	5172	5324	5499
5862	5936	6274	6241	5932	5890	5760	5933	6028	5977	5845	5839	5681	5671	5693	5490	5498	5398	5319	5161	5101	5178	5178	5154	5194	5007	5081	4936	4935	5314	5327	5663	5765	5914	5688	5629	5346	5280	5008	4941	4887	5106	5350	5620	5474	5500	5510	5418	5493	5694
6069	6212	6181	6270	6020	5966	6095	6097	5962	6219	6101	5981	5896	5854	5628	5554	5744	5668	5622	5451	5637	5542	5551	5605	5321	5150	5035	4911	4896	5097	5248	5540	5516	5848	5905	5637	5534	5249	5106	5100	4901	5209	5364	5541	5581	5409	5540	5436	5484	5481
6320	6164	6221	6275	6032	6007	5982	6150	6119	6181	6181	6088	5878	5847	5870	5755	5839	5910	5859	5925	5744	5950	6047	5806	5784	5598	5374	5128	5095	5188	5141	5385	5399	5567	5722	5807	5717	5467	5292	5185	5413	5303	5369	5334	5483	5408	5583	5525	5530	5645
6219	6208	6243	6099	5980	6113	6076	6040	6187	6208	5990	5852	5799	5942	5838	5740	5923	5740	5991	5959	5996	6127	6213	6051	5854	5604	5430	5335	5229	5206	5194	5198	5258	5456	5618	5724	5591	5570	5546	5655	5505	5277	5233	5198	5354	5531	5679	5780	5847	5858
6323	6260	5988	6047	5975	5885	5655	5594	5930	5867	5721	5758	5814	5602	5693	5740	5681	5807	5872	6070	6010	6146	6223	6130	6002	5875	5724	5567	5375	5243	5207	5148	5136	5225	5480	5549	5616	5656	5721	5647	5506	5264	5144	5224	5311	5544	5706	5868	6082	6008
6302	6205	5948	5745	5533	5454	5406	5336	5330	5431	5325	5390	5512	5600	5506	5284	5362	5565	5560	5820	6013	6288	6222	6256	5939	5838	5699	5711	5487	5409	5306	5205	5138	5136	5235	5459	5607	5722	5756	5813	5522	5379	5312	5230	5312	5323	5559	5634	5658	5859
6039	5819	5647	5462	5200	5152	4832	4782	4974	5138	5044	5197	5055	5096	5031	4968	5161	5077	5358	5560	5618	6036	6045	6026	5887	5809	5798	5785	5537	5268	5200	5019	5220	5112	5316	5272	5434	5645	5859	5666	5752	5830	5774	5440	5044	4815	4977	5090	5336	5373
5747	5632	5383	5283	4958	4866	4557	4503	4584	4644	4709	4880	4843	4698	4646	4791	4692	4751	4900	5299	5391	5572	5760	5732	5748	5723	5740	5709	5577	5419	5223	5103	4963	5151	5175	5326	5344	5664	5560	5791	5962	6336	6096	5246	4662	4568	4578	5018	5050	5310
5778	5411	5278	5112	4798	4612	4369	4316	4269	4347	4452	4496	4347	4360	4551	4377	4453	4455	4751	4750	5081	5300	5446	5415	5559	5520	5533	5570	5411	5259	5191	5043	4893	5056	5073	5080	5241	5425	5664	5879	6385	6478	5931	5239	4708	4575	4631	4901	5163	5264
5486	5376	5298	4972	4707	4410	4216	4055	4076	4206	4243	4369	4329	4277	4328	4236	4195	4383	4298	4471	4923	4803	5095	5210	5234	5104	5213	5265	5157	5140	4954	5082	5040	5037	4940	4957	5271	5381	5415	5770	6251	6378	5740	4937	4947	4999	4868	4975	5303	5291
5554	5482	5155	5004	4603	4494	4190	3920	3940	3997	4227	4268	4127	4185	4153	4133	4054	4175	4255	4395	4637	4826	5021	5069	5002	5063	5142	4980	5113	4915	5023	5042	5036	4832	4873	4769	4908	5135	5279	5662	6078	5855	5234	4874	5250	5303	5151	5094	5073	5295
5364	5469	5224	5001	4887	4268	4130	3929	4056	3990	4035	4098	4074	4160	4083	4006	4073	4040	4031	4301	4391	4572	4793	4678	4817	4712	4869	4886	4914	4831	4907	5056	4892	4757	4790	4881	4718	4976	5151	5605	6001	5875	5245	4845	5180	5355	5243	4977	5152	5295
5437	5385	5225	5070	4774	4314	4116	4063	3999	3909	4040	4204	4137	4138	4090	4127	3933	3992	4112	4223	4263	4461	4635	4631	4743	4555	4625	4538	4683	4930	5062	4944	4962	4876	4758	4758	4701	4916	4943	5368	5960	6077	5676	4998	4964	5107	5078	5101	5180	5203
5440	5314	5081	4992	4605	4527	4136	4125	4051	4035	4330	4151	4246	4207	4160	4213	4187	4106	3978	4149	4333	4363	4473	4869	4740	4442	4394	4401	4670	4817	4827	5031	5114	4975	5021	4968	4824	4858	5058	5260	5856	6168	6115	5418	4991	4775	4781	4855	4936	5007
5350	5308	5286	5164	4842	4635	4518	4343	4359	4264	4341	4371	4456	4298	4372	4331	4249	4209	4307	4310	4309	4283	4586	4680	4686	4519	4463	4487	4514	4724	4853	5094	5064	5126	4923	4870	5017	4951	5119	5189	5647	6054	6153	5774	5208	4770	4500	4623	4440	4422
5199	5092	5315	5337	5025	4866	4799	4582	4622	4579	4590	4620	4654	4529	4824	4519	4324	4327	4298	4268	4394	4455	4530	4494	4628	4524	4276	4364	4552	4446	4951	5092	5234	5094	5150	5113	5022	5044	5100	5186	5379	5485	5833	5752	5409	4956	4728	4583	4589	4559
5179	5155	5284	5247	5075	5009	4817	4832	4850	4759	4858	4912	4883	4780	4809	4669	4659	4664	4706	4588	4529	4640	4600	4669	4552	4532	4551	4475	4588	4654	4807	5101	5130	5304	5230	5257	5174	5254	5150	5325	5204	5270	5265	5246	5327	5112	4959	5050	4858	4878
5228	5153	5154	5132	5147	5202	4946	5021	4941	4999	4961	4980	5023	5094	5166	5126	5039	4814	4905	4854	4772	4615	4645	4603	4579	4577	4575	4582	4502	4639	4778	4989	5076	5329	5459	5427	5341	5363	5220	5216	5065	5049	5082	5468	5448	5267	5282	5308	5223	5000
5460	5151	5238	5307	5068	5163	5131	5136	5129	5174	5239	5174	5351	5292	5339	5349	5160	5135	5238	5064	5022	4976	4852	4755	4746	4654	4687	4690	4779	4722	4944	5284	5316	5451	5736	5701	5552	5503	5304	5240	5105	5149	5508	5431	5456	5492	5232	5303	5150	4898
5463	5214	5175	5293	5257	5243	5406	5267	5416	5419	5437	5364	5476	5540	5667	5558	5473	5400	5335	5346	5162	5024	5101	4829	4833	4854	4837	4750	4809	4836	5164	5308	5554	5819	5790	5921	5741	5623	5446	5373	5175	5368	5486	5583	5718	5743	5507	5234	5187	4932
5590	5341	5417	5418	5498	5348	5543	5546	5483	5590	5438	5681	5666	5607	5832	5745	5558	5448	5539	5450	5349	5290	5133	5066	4991	4904	4907	4931	5032	5182	5458	5418	5664	5861	5760	5954	5942	5707	5559	5352	5164	5246	5420	5622	5901	5816	5433	5190	5139	4988
5588	5419	5437	5542	5474	5444	5646	5544	5727	5602	5601	5567	5692	5813	5918	5783	5686	5603	5655	5472	5382	5258	5427	5319	5113	4878	4855	4957	5132	5215	5361	5535	5778	5777	6082	5988	5876	5843	5505	5491	5393	5305	5480	5482	5904	5909	5828	5327	5226	5210
5690	5526	5528	5635	5663	5647	5606	5577	5560	5627	5627	5633	5658	5848	5833	5691	5584	5505	5523	5557	5364	5446	5403	5314	5007	5082	4918	4914	5135	5196	5416	5545	5728	5873	6018	6042	5915	5754	5608	5440	5367	5409	5439	5574	5861	5929	5731	5344	5264	5287
5804	5737	5714	5771	5641	5683	5545	5766	5456	5643	5517	5615	5848	5673	5753	5703	5628	5573	5787	5575	5499	5455	5319	5197	5053	4950	4755	4818	5020	5187	5280	5724	5821	5975	6017	5945	5957	5726	5686	5334	5308	5383	5448	5621	5794	5719	5805	5294	5099	4981
5764	5666	5766	5770	5627	5529	5681	5383	5279	5361	5497	5578	5661	5674	5699	5679	5573	5519	5623	5510	5444	5265	5221	5023	4934	4618	4610	4782	4838	5161	5205	5441	5679	5719	5839	5980	5929	5701	5640	5342	5365	5320	5397	5358	5687	5812	5810	5347	5014	5005
5775	5858	5805	5999	5712	5543	5486	5321	5269	5326	5265	5523	5438	5443	5339	5366	5254	5259	5534	5228	5423	5212	5143	5052	4734	4609	4768	4808	4757	5037	5051	5364	5505	5613	5792	5807	5864	5597	5315	5290	5146	5049	5165	5287	5581	5752	5808	5341	4881	4997
5698	5793	5772	5842	5776	5532	5394	5236	5067	5132	5224	5340	5337	5344	5346	5367	5138	5310	5329	5262	5308	5092	5055	4833	4744	4897	4694	4792	4792	4865	5005	5274	5356	5577	5688	5710	5631	5566	5206	5074	5085	4967	5140	5444	5579	5632	5738	5212	4935	4734
5745	5875	5890	5755	5721	5346	5266	5215	5024	5080	5017	5240	5338	5279	5148	5117	5054	5054	5093	5213	5021	4980	4992	4828	4714	4709	4703	4671	4830	4759	5057	5366	5406	5684	5661	5697	5644	5291	5022	4972	4876	4896	5084	5280	5613	5607	5566	5302	4799	4631
5773	5587	5738	5591	5536	5456	5109	4934	4867	4837	4897	5085	5170	5263	5206	5039	5145	5181	5113	5203	5190	4993	4913	4724	4675	4651	4656	4519	4733	4774	4955	5152	5460	5666	5699	5667	5560	5330	5100	4784	4826	5025	5314	5402	5493	5530	5541	5215	4707	4518
5728	5718	5533	5551	5342	5474	5229	4974	4897	4703	4893	4960	5080	5119	5000	5052	5037	5079	5102	5027	4948	4931	4757	4705	4598	4600	4639	4662	4400	4623	4914	5204	5377	5525	5598	5523	5383	5223	4993	4769	4873	5019	5122	5382	5547	5518	5291	5053	4698	4679
5806	5795	5657	5524	5589	5288	5099	4944	4816	4859	4680	4847	4849	5042	4913	4997	4922	4956	4800	4798	4895	4673	4733	4613	4668	4527	4405	4441	4342	4540	4855	5157	5284	5610	5714	5541	5274	5286	4957	4893	4865	4966	5177	5306	5589	5494	5198	5055	4733	4481
5824	5815	5649	5453	5455	5246	5081	5014	4811	4606	4705	4733	4890	4931	4921	4957	4835	4802	4906	4696	4848	4756	4703	4700	4569	4605	4583	4451	4401	4599	4776	5240	5252	5491	5576	5590	5225	4946	4929	4959	4822	4950	5143	5518	5591	5282	5170	4915	4678	4579
5642	5672	5611	5461	5489	5233	4981	4962	4755	4833	4573	4811	4819	4794	4860	4767	4753	4886	4769	4834	4547	4610	4634	4796	4690	4553	4691	4599	4505	4592	5046	5198	5653	5594	5605	5523	5341	5184	5016	4946	4956	5173	5332	5508	5562	5485	5210	5095	4988	4506
5580	5498	5548	5638	5235	5417	5135	4994	4912	4845	4702	4947	4772	4738	4915	4833	4835	4938	4922	4703	4747	4795	4868	4653	4722	4684	4856	4721	4800	4793	5214	5420	5467	5576	5740	5682	5329	5183	5202	5127	5203	5520	5571	5758	5940	5901	5523	5394	5191	4599
5571	5503	5430	5563	5444	5165	5220	4971	4863	4840	4761	4943	4721	4901	4817	4865	4913	4965	5104	4871	4899	4842	4805	4687	4645	4815	4955	4892	5012	5063	5312	5465	5579	5754	5696	5752	5435	5372	5349	5526	5604	5707	5794	5859	5999	5973	5788	5668	5156	5057
5572	5583	5475	5378	5392	5259	5134	5015	4979	4739	4927	4958	4848	4876	4977	4808	4908	4889	4975	4995	5016	4926	4787	4847	4893	4857	5203	5344	5413	5532	5624	5587	5698	5680	5803	5744	5725	5469	5586	5557	5669	5571	5859	5884	6007	5930	5795	5532	5446	5983
5624	5623	5319	5518	5279	5238	5169	4788	4865	4998	5034	5024	4891	4923	4729	4649	4652	4915	4877	4857	4929	5093	4893	4882	5029	5070	5404	5470	5708	5730	5739	5701	5489	5700	5802	5667	5630	5644	5573	5559	5574	5824	5884	6058	5983	5687	5572	5462	5758	6335
5834	5619	5638	5430	5216	5059	4949	4951	4985	5059	5075	5067	5185	4964	4853	4726	4797	5022	4907	5053	4940	5002	4932	5095	5093	5282	5644	5682	5682	5929	5912	5892	5821	5897	5678	5731	5777	5694	5526	5701	5699	5634	5922	5808	5777	5739	5446	5611	5949	6512
5773	5689	5583	5419	5279	5335	5129	5117	4973	5123	5237	5178	4937	4922	4682	4862	4833	4922	5022	4973	4840	4993	5025	5110	5367	5486	5712	5936	5802	5766	5860	5890	5763	5733	5601	5649	5465	5552	5627	5709	5837	5782	5892	5760	5589	5681	5803	5692	5974	6186
5803	5543	5513	5360	5364	5404	5143	5061	4986	5046	5089	5000	4952	4968	5034	4761	4810	5006	5126	5013	4962	5071	5288	5347	5408	5567	5815	5841	5683	5831	5939	5785	5760	5502	5509	5641	5553	5419	5539	5589	5794	6016	5731	5640	5464	5741	5916	5901	5689	6056
5881	5672	5585	5616	5360	5394	5128	4937	4827	4826	4973	5029	5037	4925	5011	4908	4909	4939	5006	5080	4975	5111	5306	5549	5535	5775	5804	5891	5776	5678	5601	5881	5467	5491	5522	5561	5413	5541	5521	5672	5922	5913	5812	5626	5516	5799	6005	5668	5487	6146
5925	5706	5680	5511	5346	5132	5249	4845	4889	4949	4958	4940	4958	5065	4892	4809	4988	5005	5290	5138	5219	5266	5411	5650	5725	6054	6005	5949	5788	5664	5665	5767	5638	5414	5569	5494	5528	5450	5724	5947	5768	5851	5689	5580	5459	5866	6113	5760	5511	6333
6177	5809	5851	5761	5473	5370	5161	5064	5027	5096	5122	4965	4885	4990	5056	5001	5071	5160	5254	5199	5339	5470	5665	5695	5881	6106	6165	5914	5823	5759	5703	5469	5436	5377	5481	5478	5594	5560	5604	5756	6004	5924	5794	5494	5655	5784	6318	5957	5420	5918
6360	6088	5973	6135	5705	5627	5332	5167	5187	4995	5063	4945	5000	4904	4958	4974	5090	5192	5313	5274	5401	5392	5690	5688	5843	6033	6123	5720	5666	5368	5492	5306	5451	5387	5386	5165	5477	5403	5536	5758	5927	5758	5718	5502	5541	5814	6249	6339	5786	5771
6550	6269	6367	6257	5993	5741	5628	5281	5372	5002	5148	5025	4976	5001	5036	4952	5040	4848	5120	5308	5417	5541	5534	5564	5817	5665	5841	5633	5440	5428	5254	5242	5218	5093	5148	5188	5391	5519	5595	5754	5803	5682	5674	5319	5447	5737	6330	6626	6065	5819
6696	6682	6566	6178	6333	5917	5619	5319	5416	5252	5131	5175	5119	5135	5120	5066	4878	5052	5191	5262	5493	5433	5557	5546	5485	5447	5423	5417	5293	5314	5153	5270	5133	5029	5149	5329	5435	5580	5523	5493	5624	5533	5381	5332	5312	5562	6219	6632	6426	5923
6749	7004	6778	6612	6442	6102	5763	5428	5427	5454	5384	5354	5363	5259	5171	4903	5115	5036	5323	5422	5491	5603	5511	5273	5326	5216	5491	5386	5277	5258	5143	5118	5081	5163	5271	5328	5618	5553	5707	5520	5494	5374	5382	5226	5350	5595	6042	6282	6325	5949
7088	6879	6941	6744	6508	6153	5819	5594	5544	5619	5440	5425	5434	5316	5230	5125	5045	5285	5348	5590	5543	5642	5416	5330	5259	5296	5204	5249	5262	5050	5131	5166	5294	5286	5347	5347	5259	5475	5555	5438	5353	5044	5048	5102	5239	5334	5807	5980	5964	5824
7030	6969	6754	6754	6594	6333	5926	5793	5796	5763	5780	5860	5610	5553	5391	5262	5157	5352	5525	5736	5628	5450	5447	5334	5200	5254	5226	5111	5197	5327	5360	5365	5336	5420	5538	5465	5432	5337	5357	5341	5232	5059	4872	5165	5306	5450	5749	5766	5792	5950
6726	6687	6774	6675	6737	6378	5926	5819	5736	5893	5962	5922	5773	5900	5668	5476	5298	5526	5555	5676	5484	5633	5508	5424	5160	5066	5160	5295	5110	5208	5320	5478	5489	5592	5851	5627	5559	5271	5456	5266	5166	5088	5093	5026	5466	5763	5888	5843	5920	5963
6664	6585	6806	6703	6512	6100	6261	5927	6038	6005	6096	5958	6029	5799	5639	5617	5569	5563	5559	5482	5496	5472	5489	5341	5267	5395	5126	5245	5278	5454	5512	5693	5861	5876	5763	5633	5443	5392	5397	5304	5196	5345	5379	5592	5576	5763	5829	6127	6147	6096
6458	6334	6397	6573	6389	6295	6025	5958	5829	5790	5837	5802	5857	5806	5587	5725	5554	5650	5560	5444	5529	5499	5472	5661	5453	5471	5355	5333	5298	5506	5740	5893	5780	5966	6084	5714	5412	5285	5299	5331	5319	5626	5795	5883	5815	5829	5922	6196	6234	6318
6332	6447	6407	6373	6177	6000	5809	5783	5847	5860	5859	5621	5750	5668	5465	5646	5429	5485	5413	5343	5390	5492	5328	5656	5599	5621	5520	5571	5759	5814	6041	6135	6198	6233	5968	5807	5456	5275	5422	5337	5642	5756	6127	6077	5925	5893	5985	6119	6389	6469
6238	6400	6081	6453	6132	5989	5841	5811	5724	5820	5694	5801	5689	5610	5678	5647	5479	5464	5264	5402	5323	5468	5650	5857	5963	6276	5999	6032	5998	6308	6378	6483	6481	6354	6192	6026	5705	5531	5751	5716	6148	6457	6194	6233	6047	6022	6036	6383	6617	6574
6251	6238	6135	6307	6079	6129	5932	5914	5922	6002	5811	5977	5953	5801	5813	5789	5779	5757	5635	5533	5770	5850	6030	6242	6350	6398	6341	6224	6121	6197	6396	6575	6615	6370	6268	5939	5826	5919	6025	6429	6540	6548	6746	6466	6169	6063	6281	6595	6801	7137
6191	6181	6194	6249	6091	6204	6121	6180	6069	6109	6152	6021	6065	5914	6125	5982	6071	6104	5958	5880	6101	6269	6571	6580	6671	6608	6568	6603	6357	6319	6342	6440	6578	6315	6182	6157	5968	6280	6532	6777	6932	6913	6752	6683	6198	6262	6533	6845	7176	7282
6491	6246	6234	6363	6404	6333	6314	6463	6190	6286	6296	6282	6233	6201	6400	6230	6262	6308	6302	6296	6378	6560	6674	6719	6582	6703	6637	6522	6383	6361	6356	6609	6465	6297	6299	6114	6225	6409	6594	6807	7071	6955	6693	6486	6173	6299	6535	6758	7241	7323
6695	6498	6740	6689	6672	6705	6648	6536	6366	6541	6368	6527	6470	6572	6406	6397	6582	6461	6501	6372	6492	6549	6649	6635	6393	6559	6419	6184	6190	6122	6324	6451	6380	6244	6186	6128	6248	6443	6722	6856	6801	6805	6716	6402	6192	6143	6377	6827	7067	7132
6878	6810	6851	6864	6858	6869	6673	6494	6602	6616	6653	6682	6703	6650	6480	6471	6606	6587	6386	6437	6437	6572	6477	6619	6251	6189	6166	6122	6011	6144	6292	6729	6615	6453	6095	6240	6534	6459	6762	6814	6698	6287	6503	6180	6145	5974	6290	6811	6977	7041
6717	6649	6916	6966	6994	7021	6998	6842	6537	6728	6582	6759	6963	6825	6581	6714	6595	6507	6598	6497	6464	6387	6666	6531	6290	6322	6245	6209	6295	6267	6440	6930	6753	6630	6436	6315	6448	6370	6586	6627	6570	6656	6292	6318	6342	6198	6150	6688	6873	7049
6222	6428	6536	6897	6801	6990	6823	6794	6545	6529	6698	6579	6613	6808	6658	6623	6599	6473	6434	6472	6312	6311	6400	6232	6286	6188	6238	6195	6524	6634	6750	6845	7023	6861	6472	6363	6218	6201	6357	6541	6367	6465	6619	6234	6370	6294	6254	6410	6877	6834
6280	6195	6401	6629	6649	6484	6542	6493	6518	6534	6586	6500	6389	6510	6537	6316	6420	6262	6433	6362	6148	6242	6112	6235	6059	6185	6221	6413	6557	6652	6760	7031	7053	6809	6679	6366	6161	6083	6097	6338	6815	6524	6467	6295	6053	6065	6253	6395	6655	6873
6073	5961	6039	6436	6467	6274	6442	6223	6158	6281	6345	6225	6042	6229	6287	6058	6162	6120	6059	6012	6021	6021	6024	5994	5937	6242	6367	6571	6506	6620	6765	6809	6786	6838	6530	6126	6041	5999	6145	6412	6500	6568	6366	6279	5984	5943	6152	6294	6375	6630
6043	5841	5854	6176	6280	6010	6125	6161	5852	5890	6016	6184	6012	6040	5942	5941	5882	6096	5985	6170	6083	5905	6020	5988	6180	6427	6537	6511	6524	6613	6713	6572	6508	6495	6368	6229	6147	6203	6061	6246	6574	6475	6361	6221	5926	5996	5926	6147	6214	6666
6352	6036	6167	6043	6118	6096	6162	5966	6168	5960	5859	5883	5770	5973	5754	6030	6122	6161	6337	6411	6372	6270	6175	6273	6304	6382	6561	6551	6231	6375	6176	6173	6079	6110	6141	6235	5929	6119	6040	6220	6605	6394	6186	6004	6110	5756	6099	6134	6125	6485
6530	6222	6127	6257	6238	6184	6225	6224	6296	6130	6041	5998	5960	5880	6110	6045	6323	6484	6599	6571	6566	6512	6253	6538	6441	6418	6386	6222	6108	5925	5759	5701	5908	6127	6151	6187	6303	6083	6382	6010	6467	6218	6279	6102	6163	6175	6058	6089	6276	6322
7015	6370	6497	6506	6360	6352	6297	6339	6423	6293	6131	6045	5979	5989	6239	6344	6503	6583	6809	6817	6618	6478	6485	6335	6375	6244	6211	5969	5731	5622	5537	5678	6042	6381	6342	6358	6413	6200	6130	6098	6104	6275	6328	6416	6067	6132	6131	6200	6107	6173
6992	6861	6515	6742	6391	6405	6458	6510	6570	6349	6322	6067	5958	5989	6222	6335	6660	6607	6765	6689	6520	6670	6336	6283	6178	5967	6134	5681	5645	5629	5768	5998	6157	6671	6685	6608	6321	6184	5779	6035	6018	6396	6333	6675	6304	6189	6127	5922	5982	6129
7003	6555	6590	6451	6327	6282	6516	6535	6516	6459	6484	6253	6118	6066	6189	6534	6553	6487	6516	6615	6429	6232	6232	6124	6006	6089	5935	5885	5773	5768	6012	6328	6658	6683	6755	6491	6301	5959	5849	5793	6104	6429	6613	6627	6535	6247	5966	5835	5854	6183
6782	6541	6210	6222	6180	6239	6426	6344	6440	6294	6319	6073	6102	5907	6022	6037	6222	6253	6232	6123	5960	5903	6035	6052	5863	5883	5803	5868	5772	5935	5987	6167	6549	6809	6678	6330	5835	5654	5390	5798	6121	6416	6818	6989	6617	6225	5882	5690	5792	6174
6567	6248	6095	6098	5865	5928	6186	6221	6156	6165	6100	5850	5834	5805	5726	5729	5571	5837	5817	5716	5878	5830	5852	6100	5872	5882	6063	5898	6045	5924	6074	6372	6444	6386	6113	5915	5524	5454	5484	5830	6271	6384	6793	6654	6494	5935	5860	5714	5751	6200
6660	6403	6231	5813	5894	5849	5844	6044	6142	6066	5896	5937	5958	5732	5586	5693	5773	5650	5584	5708	5716	5927	5951	6151	6141	6064	6175	6032	5996	5901	5945	6176	6333	6113	5929	5655	5620	5628	5780	5929	6283	6496	6633	6651	6243	5984	5726	5623	5845	6276
6948	6550	6341	6155	6012	6071	6076	6345	6218	6243	6121	6225	6203	5919	5965	5976	5948	5928	5998	6016	6114	6449	6350	6436	6354	6322	6133	5962	6065	5842	6007	6118	6187	5928	5928	5937	5752	5811	6030	6260	6260	6503	6520	6330	6320	6044	5750	5852	6126	6449
7294	6949	6777	6520	6370	6460	6517	6680	6730	6673	6518	6668	6666	6523	6362	6302	6317	6387	6346	6372	6542	6566	6563	6691	6288	6220	6180	5974	5723	5733	6046	5984	6124	6141	6255	6047	6088	5949	6140	6240	6291	6485	6431	6330	6257	6250	6153	6180	6324	6464
7201	7056	6922	7001	6572	6798	6861	6773	6822	6743	6802	6735	6755	6681	6667	6624	6416	6393	6387	6523	6372	6485	6387	6398	6227	6168	5938	5802	5915	5937	6020	6042	6228	6238	6195	6145	6166	6118	6114	6091	6133	6397	6326	6547	6411	6368	6144	6287	6399	6206
6785	7052	6818	6919	6799	6604	6703	6854	6607	6494	6632	6507	6558	6423	6380	6360	6033	6045	6069	6156	6165	6164	6273	5883	5888	5872	5768	5770	6034	6122	5965	6199	6378	6206	6117	6170	6195	5960	5994	6179	6118	6307	6498	6569	6455	6422	6338	6365	6207	6262
6950	6703	6602	6608	6485	6406	6178	6318	6364	6387	6263	6221	6189	6092	6003	5826	5782	5673	5807	5775	5827	5901	5923	5725	5837	5684	5882	5963	6210	6237	6240	6305	6077	6049	5975	5896	6097	6047	5982	6091	6212	6376	6403	6494	6389	6445	6440	6285	6298	6378
6585	6511	6422	6469	6202	6071	6052	5993	6054	6009	5994	5771	5978	5945	5770	5717	5521	5592	5621	5714	5721	5848	5708	5765	5796	5737	5966	5962	6152	6198	6272	6205	5812	5874	5605	5798	5828	5903	6053	6189	6090	6378	6393	6406	6369	6447	6343	6255	6345	6224
6767	6607	6435	6350	6250	5986	5980	5726	5651	5910	5789	5782	5706	5758	5721	5611	5605	5545	5658	5731	5784	5847	5808	5740	5713	5936	6122	6265	6168	6082	6040	5762	5509	5341	5502	5704	5924	5906	6116	6107	6171	5958	5892	6183	6226	6186	6276	6182	6135	5937
6867	6745	6747	6487	6261	6110	5937	5784	5789	5917	5831	5821	5783	5796	5720	5642	5622	5800	5970	5920	5923	5903	5792	5821	5814	5770	6080	5962	6175	5825	5916	5735	5387	5665	5670	5833	5856	6188	6010	6090	5926	6093	5920	6051	6102	6342	6153	6210	6024	5719
7103	6800	6933	6912	6530	6060	5910	5835	5916	6053	6140	6057	6041	6008	5822	5696	5974	6003	6039	6040	6125	5935	5862	5694	5768	5762	6036	5877	6021	5890	5754	5704	5560	5422	5835	6002	6337	6319	6142	5879	5780	5745	5824	6145	6266	6309	6339	6347	6008	5663
6807	6928	6702	6623	6290	6129	5787	5946	6015	6029	6240	6172	6126	6027	5960	5953	6018	5968	6116	6194	6061	5931	5767	5605	5690	5636	5895	5972	5916	5848	5956	5769	5607	5828	5977	6205	6436	6307	6051	5919	5783	5698	5777	6012	6141	6429	6258	6481	6170	5915
6509	6606	6471	6354	6037	5901	5790	5808	5889	6022	6048	5831	5799	5678	5825	5820	5674	5856	5700	5917	5796	5746	5510	5405	5558	5417	5726	6162	6077	6085	5918	5841	5671	5913	5886	6162	6320	6327	6132	5920	5743	5745	5723	6075	6140	6336	6323	6267	6112	5851
6637	6535	6447	6231	5755	5657	5619	5641	5769	5808	5645	5696	5481	5339	5341	5409	5635	5456	5735	5752	5709	5615	5556	5332	5567	5654	5915	5985	6400	6137	6116	5814	5503	5702	5827	6104	6178	6118	6037	5944	5925	5796	5893	6135	6053	6211	6186	6197	6027	5875
6662	6812	6411	6282	6018	5842	5766	5684	5708	5883	5575	5543	5343	5293	5133	5345	5499	5485	5546	5733	5872	5881	5504	5627	5697	5831	5858	5963	5968	6001	5937	5702	5367	5555	5695	5857	6044	6291	6176	5944	5793	5586	5747	6029	6196	6389	6449	6389	6034	5754
6936	7102	6834	6453	6172	6147	5899	5842	6091	5930	5777	5719	5587	5485	5434	5563	5520	5739	5865	5842	5967	5887	5712	5676	5900	5912	5841	5965	5937	5660	5626	5502	5495	5560	5939	6154	6197	6146	5924	5896	5695	5585	5843	5921	6327	6507	6620	6226	6069	5684
7132	7006	6926	6695	6417	6102	6201	6054	6191	6125	5992	5835	5860	5720	5673	5682	5861	5939	5960	6004	6014	5857	5820	5769	5872	5650	5643	5834	5575	5692	5485	5585	5711	5827	5983	6153	6031	6109	6142	5736	5603	5730	5996	6144	6377	6478	6434	6151	5824	5534
6962	6845	6971	6710	6562	6223	6254	6203	6169	6032	6064	5873	6060	5841	5724	5785	5983	5802	5910	5996	5828	5762	5840	5727	5779	5904	5750	5899	5742	5764	5805	5800	5755	5881	6052	6031	6189	6187	5950	5879	5887	6002	6015	6281	6514	6490	6424	6282	5827	5723
6900	6942	6970	6664	6375	6237	6191	6119	6094	6097	5873	5955	5689	5889	5670	5743	5807	5926	5998	5994	5850	5972	5832	6000	6103	6072	6175	5972	5982	5893	5933	5926	5846	6012	6107	6236	5994	6016	6002	5966	6058	6291	6350	6572	6433	6417	6376	6165	5829	5725
6736	6886	6725	6523	6213	6225	6283	6266	5976	6168	6085	6017	5974	5899	5958	5932	5984	5996	6094	6024	6044	6180	6210	6326	6292	6391	6380	6312	6109	5961	5942	6042	6136	6058	6061	6241	5980	6014	6211	6209	6394	6545	6597	6578	6770	6490	6351	6186	5841	6030
7022	6968	6962	6755	6613	6442	6490	6428	6501	6319	6340	6270	6355	6127	6101	6082	6251	6236	6178	6065	6280	6220	6423	6578	6413	6409	6280	6243	5999	5892	5965	6065	6097	6277	6379	6150	6245	6299	6250	6230	6468	6529	6519	6620	6524	6503	6528	6311	6147	6339
7057	7066	7052	7069	6865	6605	6642	6617	6529	6546	6703	6590	6592	6507	6495	6463	6324	6503	6276	6280	6151	6277	6317	6096	6205	6293	6098	5954	5857	5961	6179	6152	6331	6474	6353	6377	6209	6067	6157	6279	6434	6506	6510	6553	6605	6610	6430	6290	6294	6271
6768	6708	6872	7157	6813	6769	6735	6755	6766	6826	6565	6534	6412	6353	6453	6540	6399	6523	6373	6320	6255	6129	5969	6085	6010	5876	6136	5933	6027	5992	6198	6372	6553	6511	6501	6333	6150	6289	6191	6426	6325	6653	6670	6652	6556	6549	6369	6200	6282	6277
6536	6516	6417	6722	6664	6358	6555	6341	6631	6510	6377	6413	6139	6002	6272	6246	6338	6190	6340	6147	6398	6364	6246	6148	6189	6081	6074	5915	6165	6140	6260	6358	6333	6497	6446	6395	6180	6135	6252	6434	6694	6674	6651	6750	6536	6379	6270	6379	6275	6454
6463	6332	6402	6504	6411	6256	6320	6317	6243	6414	6165	6085	6074	5915	6106	5958	6031	6329	6146	6192	6220	6394	6391	6366	6351	6204	6064	6072	5927	5995	6132	6306	6472	6344	6432	6056	6247	6155	6383	6570	6903	6770	6691	6567	6426	6360	6265	6269	6289	6475
6634	6581	6577	6504	6530	6548	6340	6190	6408	6235	6337	6229	6154	5997	6180	6243	6119	6202	6337	6343	6502	6471	6743	6616	6491	6181	6080	5942	5963	5985	6193	6232	6489	6368	6209	6400	6110	6204	6361	6586	6719	6711	6521	6319	6120	5934	6043	6248	6416	6497
6583	6676	6632	6775	6670	6553	6532	6430	6357	6332	6386	6349	6331	6203	6169	6211	6158	6082	6352	6398	6508	6496	6555	6337	6129	5940	5867	5892	5839	6078	6226	6304	6325	6440	6399	5990	6127	6212	6248	6435	6599	6513	6365	6009	6050	6042	5948	6078	6244	6409
6519	6410	6617	6577	6422	6535	6302	6425	6144	6090	6139	6184	6177	5866	6042	6017	5927	6011	6025	6167	6082	6201	6252	6097	6003	5933	5822	5596	5670	5847	6148	6364	6289	6344	6053	5811	5871	5809	6135	6358	6460	6357	6095	5985	5923	5711	5685	5717	5920	6043
6479	6361	6432	6563	6310	6160	6119	5955	5750	5758	5916	5752	5791	5778	5755	5512	5818	5808	5823	5849	6024	5816	5921	5856	6026	5895	5697	5702	5706	5784	6024	5977	6022	5899	5835	5553	5586	5639	5841	6147	6108	6140	6088	5971	5706	5424	5531	5705	5757	5976
6639	6457	6421	6445	6216	6172	6101	5888	5635	5747	5655	5677	5599	5654	5601	5713	5641	5643	5718	5935	5878	6013	5968	6031	5753	5835	5798	5725	5625	5713	5904	5817	5550	5654	5498	5530	5384	5609	5701	5948	6000	6031	5836	5746	5725	5466	5501	5669	5675	5964
6944	6822	6733	6902	6761	6365	6180	5935	5790	5806	5694	5679	5653	5716	5633	5688	5937	5754	5758	5847	5788	5976	5978	5900	5824	5752	5734	5749	5563	5531	5635	5653	5610	5468	5621	5490	5332	5497	5598	5592	5809	5866	5766	5820	5459	5539	5570	5604	5625	5714
7068	6820	6837	6803	6649	6215	6131	5735	5655	5715	5596	5659	5499	5604	5641	5427	5618	5570	5552	5699	5548	5679	5728	5662	5431	5415	5557	5567	5505	5674	5456	5747	5551	5535	5374	5263	5163	5330	5496	5501	5583	5557	5744	5717	5641	5644	5618	5627	5605	5898
7112	6777	6689	6600	6310	6175	5774	5601	5444	5398	5545	5493	5368	5367	5300	5373	5311	5234	5352	5426	5448	5577	5500	5617	5391	5482	5676	5608	5643	5648	5677	5791	5716	5507	5290	5445	5135	5266	5488	5426	5621	5574	5707	5665	5729	5752	5701	5561	5705	5694
6798	6720	6494	6436	6325	5884	5757	5512	5487	5498	5544	5463	5348	5120	5237	5281	5338	5324	5370	5541	5503	5775	5557	5466	5484	5588	5678	5722	5590	5710	5639	5683	5587	5499	5248	5314	5397	5605	5588	5497	5672	5643	5675	5655	5637	5876	5624	5569	5767	5840
6967	6864	6493	6750	6363	6071	5792	5915	5740	5853	5754	5837	5732	5469	5396	5470	5492	5529	5493	5823	5783	5859	5808	5673	5695	5698	5830	5738	5825	5786	5540	5530	5556	5499	5422	5393	5560	5765	5724	5790	5543	5701	5803	5934	5726	5788	5731	5873	5897	5850
7023	6610	6515	6368	6247	6119	6036	5866	5927	6243	6018	6108	5839	5846	5644	5703	5502	5699	5869	5867	5928	5937	5824	5841	5862	5861	5829	6009	5989	5797	5822	5523	5596	5628	5505	5818	5995	5990	5995	6063	5887	5930	5932	5955	5989	6061	6031	5900	5972	5933
6571	6403	6330	6176	6084	5956	6040	5878	6076	6236	6158	6131	6042	5769	5798	5783	5787	5924	6084	6025	5965	6150	6145	5932	5992	6065	5951	6062	6303	6230	6035	5923	5820	5893	5951	6119	6170	6316	6304	6378	6276	6027	6111	6179	6264	6113	6129	6162	6141	6135
6355	6122	5984	6044	6034	5941	5840	6096	6020	6149	6307	6348	6081	5975	5919	5796	5890	6099	6325	6367	6450	6305	6217	6223	6194	6238	6438	6405	6406	6303	6137	6242	6028	6177	6093	6308	6400	6501	6639	6426	6343	6229	6362	6310	6398	6422	6397	6450	6548	6447
6296	6150	6209	6211	5948	6062	6309	6201	6301	6268	6489	6491	6442	6436	6079	6197	6275	6506	6785	6620	6798	6540	6561	6130	6212	6109	6223	6583	6408	6321	6313	5997	6247	6173	6363	6767	6829	7037	6698	6713	6530	6258	6333	6537	6499	6648	6777	6751	6630	6608
6296	6145	6141	6170	6278	6219	6577	6550	6481	6503	6451	6470	6484	6505	6268	6504	6517	6764	6878	6778	6655	6714	6397	6331	6197	6075	6225	6330	6428	6429	6330	6435	6246	6373	6573	6824	6967	7195	6938	6833	6537	6411	6376	6552	6443	6746	6797	6842	6958	6600
6237	6052	6241	6186	6183	6369	6454	6562	6296	6452	6405	6544	6371	6422	6335	6422	6480	6649	6817	6816	6615	6443	6469	6194	6113	6115	6199	6320	6243	6465	6431	6603	6297	6396	6374	6897	7103	6986	7158	6870	6577	6460	6393	6621	6711	6765	6771	6874	6781	6705
6336	6357	6189	6347	6208	6179	6374	6508	6542	6330	6160	6169	6127	6280	6353	6409	6359	6465	6502	6474	6466	6306	6357	6237	6115	6027	6155	6334	6328	6368	6234	6455	6101	6242	6524	6718	6904	6939	6890	6602	6686	6384	6310	6374	6516	6808	6648	6813	6970	6691
6528	6492	6425	6441	6453	6391	6270	6368	6300	6196	6125	6058	6158	6222	6439	6354	6126	6375	6307	6385	6360	6045	6095	6120	6107	5901	6144	6193	6117	6197	6359	6102	6064	5873	6099	6220	6633	6807	6656	6634	6524	6294	6192	6176	6206	6371	6593	6775	6677	6734
6639	6768	6529	6674	6329	6249	6387	6108	6215	6162	6063	5806	5940	6070	6241	6196	6204	5985	5871	5924	6073	5775	5874	5923	5796	5748	5806	5943	5981	5960	6116	5810	5784	5766	5748	6066	6048	6191	6550	6424	6214	6128	6020	5984	6153	6381	6472	6525	6688	6380
6619	6836	6635	6520	6383	6316	6221	5842	5991	5974	5688	5688	5858	6024	5886	5890	5907	5804	5702	5588	5632	5599	5695	5692	5734	5731	5802	5736	5859	5982	5858	5662	5574	5567	5528	5455	5894	6037	6170	6255	6032	6070	5818	5818	5774	6065	6263	6198	6181	6369
6745	6670	6854	6527	6294	6056	5884	5859	5717	5613	5709	5729	5616	5675	5593	5567	5740	5601	5514	5434	5431	5458	5411	5640	5724	5707	5479	5567	5763	5710	5723	5525	5404	5265	5386	5514	5492	5846	5838	5910	5888	5598	5747	5536	5701	5924	5979	5891	5955	5928
6618	6743	6692	6475	6247	5803	5838	5805	5563	5744	5539	5374	5528	5479	5313	5523	5563	5419	5342	5337	5397	5422	5508	5416	5617	5571	5586	5475	5575	5407	5539	5402	5437	5313	5340	5371	5660	5534	5937	5707	5631	5743	5599	5479	5585	5655	5585	5682	5602	5733
6687	6688	6608	6469	6207	5826	5797	5678	5798	5514	5567	5370	5358	5384	5332	5556	5414	5404	5339	5221	5352	5487	5408	5668	5707	5538	5440	5423	5345	5485	5363	5458	5470	5368	5357	5384	5409	5505	5466	5764	5611	5711	5628	5377	5539	5388	5440	5514	5617	5597
6648	6738	6663	6239	5995	5889	5602	5431	5546	5439	5441	5329	5297	5184	5420	5365	5362	5583	5462	5443	5482	5474	5476	5556	5646	5802	5559	5622	5597	5422	5522	5610	5599	5535	5411	5536	5504	5515	5561	5579	5638	5501	5515	5550	5419	5359	5427	5460	5263	5401
6666	6732	6773	6367	5914	5667	5565	5418	5327	5533	5351	5233	5028	5116	5263	5382	5696	5527	5677	5478	5466	5376	5559	5619	5820	5812	5887	5844	5609	5768	5674	5727	5737	5775	5809	5783	5723	5609	5671	5591	5411	5507	5381	5538	5409	5325	5295	5299	5268	5449
6702	6648	6472	6165	6045	5724	5378	5534	5344	5207	5215	5266	5115	5316	5341	5364	5469	5610	5538	5474	5479	5469	5564	5728	5854	6140	5968	5860	5922	5809	5693	5906	5742	5845	5857	5926	5958	5754	5669	5609	5517	5582	5567	5563	5424	5283	5484	5402	5306	5358
6510	6620	6448	6330	5946	5612	5574	5432	5461	5536	5330	5195	5153	5205	5215	5432	5526	5644	5573	5386	5501	5532	5566	5776	5931	5915	5969	6207	6086	5898	5969	5825	5713	5837	5820	5800	5917	5877	5655	5664	5602	5275	5422	5563	5411	5624	5465	5474	5418	5223
6591	6508	6351	6261	5909	5731	5518	5499	5581	5562	5547	5374	5258	5407	5253	5471	5599	5635	5614	5518	5496	5671	5573	5963	5760	6224	6182	6195	6073	5916	5846	5715	5954	5944	5835	6020	5867	6083	5977	5899	5758	5654	5536	5495	5725	5765	5766	5640	5454	5450
6510	6576	6488	6414	6052	5673	5650	5648	5797	5642	5545	5409	5395	5407	5396	5465	5592	5761	5629	5674	5586	5706	5702	5663	5896	6019	6155	6142	5953	5984	5974	5887	5964	6078	5965	5959	6164	6049	6010	5888	5879	5615	5671	5657	5861	5971	5922	5810	5753	5520
6414	6209	6447	6284	6077	5865	5827	5736	5911	5920	5851	5546	5424	5600	5971	5668	5971	5666	5830	5667	5682	5722	5918	5791	5745	6005	6126	6135	6217	6029	6082	6161	6000	6158	6155	6090	6270	6252	6009	6034	6105	5852	5750	5891	6013	6031	6190	6059	5936	5884
6466	6606	6442	6422	6170	5863	5849	5891	6014	6099	6050	5764	5735	6016	5898	5947	5938	5909	5922	5900	5806	6021	5865	5901	5873	6041	6104	6233	6098	6239	6043	6225	6020	6173	6179	6433	6399	6409	6204	6100	5767	5991	6048	6084	6227	6467	6439	6492	6247	6159
6408	6237	6338	6176	6052	6118	6104	6133	6334	6273	6210	6207	5930	5918	6213	6022	6067	5864	5908	5945	6089	6007	6152	5889	5889	5881	6055	6309	6376	6268	6169	6158	6083	6410	6238	6626	6550	6590	6302	6214	6061	6007	6094	5994	6328	6435	6698	6609	6340	6225
6259	6326	6013	6155	6131	6091	6163	6201	6230	6257	6261	6199	6171	6129	6180	6081	5910	5965	5933	6124	6161	6268	6144	6136	5971	5862	6038	6169	6279	6312	6298	6229	6185	6268	6382	6495	6523	6580	6469	6343	6355	6115	5910	6099	6402	6509	6581	6361	6586	6329
6547	6271	6212	6111	5876	6165	6316	6286	6317	6293	6344	6308	6045	6161	5905	5860	5794	6043	5959	5945	6250	6125	6240	6123	5946	5762	6035	6115	6302	6084	6242	6310	6154	6174	6457	6390	6472	6452	6511	6257	6318	6083	6011	6168	6284	6485	6395	6456	6571	6478
6333	6292	6244	6222	5911	6051	6133	6152	6275	6300	6255	6143	5995	5956	5797	5695	5815	5892	5945	5893	6078	6187	6179	6019	6069	5832	5971	6013	6215	6197	6026	6261	6111	6274	6135	6410	6392	6492	6378	6270	6116	6162	6022	6053	6128	6303	6375	6530	6583	6623
6492	6293	6100	6044	5977	5973	6110	6084	6117	6120	5888	5979	5631	5755	5728	5748	5891	5687	5848	6098	6016	6199	6051	5911	5921	6024	5929	6025	6261	6228	6165	6184	6055	6107	6009	6154	6349	6396	6329	6161	6043	5998	5893	5927	6106	6132	6289	6456	6493	6519
6348	6193	6167	5995	5799	5902	5963	5899	5912	6022	5784	5651	5663	5617	5715	5539	5752	5784	5723	5878	5896	6021	5997	5898	5906	5815	5948	6091	6280	6084	6173	5871	5800	5891	6109	6163	6300	6163	6053	6030	5984	5896	5782	5759	5850	5995	6189	6246	6222	6261
6036	6089	5966	6010	5836	5717	5751	5810	5821	5841	5767	5576	5346	5454	5497	5613	5551	5722	5804	5705	5792	5535	5599	5599	5687	5678	5856	6028	6113	6117	6048	6099	5697	6031	5963	5994	6097	6087	5859	5717	5698	5604	5539	5678	5673	5750	5718	5911	5952	5977
6079	6001	5901	6027	5814	5630	5635	5616	5862	5647	5761	5543	5453	5369	5406	5463	5619	5627	5784	5636	5755	5589	5467	5541	5665	5514	5853	5989	5840	5920	5839	5791	5714	5830	5907	5912	5962	5685	5671	5701	5511	5363	5364	5352	5666	5633	5801	5821	5746	5821
6243	6037	6057	5945	5831	5742	5565	5461	5588	5634	5618	5637	5414	5367	5355	5549	5583	5775	5741	5608	5607	5505	5513	5554	5524	5525	5827	5850	5774	5727	5723	5567	5705	5716	5806	5961	5820	5496	5482	5449	5266	5301	5325	5494	5445	5550	5702	5635	5639	5668
6127	6191	6110	6110	5889	5786	5571	5521	5437	5495	5474	5510	5518	5172	5415	5378	5705	5704	5587	5826	5464	5554	5505	5373	5362	5666	5864	6037	5826	5750	5557	5644	5676	5838	5787	5902	5748	5565	5210	5225	5211	5217	5376	5361	5513	5558	5826	5863	5711	5649
6184	6137	6082	6043	5998	5798	5581	5490	5311	5537	5583	5558	5445	5430	5376	5411	5628	5585	5676	5478	5457	5509	5665	5359	5533	5865	6168	6178	5960	5968	5343	5492	5689	5763	5787	5988	5758	5419	5152	5083	5215	5136	5241	5596	5700	5763	5808	5818	5477	5498
6103	6105	6088	6021	5777	5642	5596	5416	5527	5396	5236	5487	5560	5499	5485	5461	5597	5710	5609	5529	5478	5379	5719	5548	5455	6009	6028	6288	6160	5840	5678	5423	5658	5633	5700	5796	5779	5491	5095	5300	5083	5216	5397	5564	5831	5869	5890	5895	5713	5517
6079	6160	6110	5995	5872	5725	5606	5606	5441	5454	5307	5232	5366	5325	5376	5178	5461	5619	5754	5457	5492	5537	5598	5578	5651	5878	6232	6082	6023	5826	5580	5564	5373	5302	5649	5854	5576	5584	5167	5146	5290	5503	5510	5596	5926	5936	5821	5934	5617	5482
6184	6306	5973	6043	5786	5554	5431	5312	5475	5566	5397	5319	5328	5223	5217	5151	5275	5307	5512	5546	5483	5668	5504	5531	5450	5895	6001	5770	5728	5901	5541	5295	5295	5484	5372	5302	5692	5417	5381	5343	5443	5435	5497	5637	5785	6008	5763	5728	5613	5357
6433	6440	6131	6029	5838	5767	5623	5388	5560	5557	5389	5512	5451	5312	5384	5302	5175	5325	5411	5560	5556	5705	5751	5641	5659	5878	5889	5967	5805	5525	5523	5102	5235	5258	5433	5590	5539	5674	5311	5335	5406	5599	5480	5510	5703	5858	5738	5782	5563	5511
6445	6327	6409	6072	5847	5833	5798	5511	5596	5584	5439	5503	5665	5671	5384	5495	5369	5440	5633	5816	5877	6016	5940	5912	5809	5730	5895	6103	5933	5665	5501	5365	5381	5298	5364	5732	5706	5342	5410	5586	5488	5645	5736	5658	5676	5698	5880	5706	5661	5520
6539	6559	6575	6352	6103	6031	6008	5716	5819	5855	5848	5572	5782	5522	5716	5620	5582	5557	5765	5559	5708	5911	6033	6127	6023	5918	5770	5778	5576	5424	5372	5354	5327	5294	5398	5479	5532	5484	5557	5661	5779	5824	5823	5727	5764	5824	5648	5763	5612	5560
6502	6511	6362	6495	6125	5931	6002	5736	5862	6117	6099	5980	5964	5894	5822	6023	6049	5824	5915	5824	5781	5875	6139	6338	6010	5880	5624	5534	5430	5292	5202	5188	5298	5253	5512	5379	5478	5511	5576	5809	5812	5943	5999	5832	5809	5865	5759	5827	5722	5662
6401	6695	6517	6391	6344	6089	6259	6040	5954	6245	6120	6157	5918	5924	5872	6013	6169	6263	6039	5910	5862	5900	6042	6226	6137	6191	5864	5545	5365	5202	5341	5356	5469	5409	5636	5700	5632	5647	5700	5838	5927	6064	5958	5868	5819	5809	5835	5806	5752	5949
6263	6513	6680	6730	6294	6242	6300	6244	6376	6415	6404	6387	6338	6077	6091	6237	6073	6117	6089	5976	6174	6035	6178	6482	6595	6354	6147	5929	5714	5468	5414	5554	5642	5835	5914	5696	5877	5858	5806	5934	6321	6215	6226	6036	6078	5945	5848	5928	5986	6139
6333	6535	6512	6761	6539	6331	6371	6580	6601	6493	6667	6590	6334	6218	6230	6414	6426	6315	6501	6465	6462	6235	6341	6190	6499	6250	6271	6137	5993	5726	5731	5916	5942	6088	5978	5999	6127	5951	6111	6165	6048	6506	6421	6226	6126	6086	6049	6256	6266	6175
6573	6787	6637	6601	6400	6184	6384	6498	6511	6486	6549	6625	6292	6282	6227	6175	6205	6018	6371	6231	6242	5991	6034	6214	6364	5973	6178	5994	6024	5792	5584	5938	5949	6115	6132	6017	5865	6171	6051	5956	6179	6255	6264	6049	6136	5830	5867	6088	6172	6098
6842	6865	6763	6616	6216	6139	6211	6406	6414	6335	6231	6233	6200	6207	5985	6007	6186	6006	6073	6197	6296	5936	5903	5820	5984	5873	5804	5737	5597	5822	5808	5658	5807	5698	5922	5799	5776	5804	5654	5728	5760	5750	5719	5820	5755	5618	5779	5714	5948	5976
6516	6697	6695	6501	6259	6145	5960	6131	6250	6177	6150	6056	5976	5859	5546	5778	5837	5893	5955	6061	5900	5629	5619	5631	5819	5815	5645	5761	5729	5658	5602	5703	5747	5683	5622	5555	5678	5567	5676	5524	5517	5720	5631	5426	5470	5566	5573	5722	5684	5747
6836	6643	6700	6662	6048	5884	6029	6092	6111	5785	5976	5938	6089	5917	5871	6046	6021	6118	6317	6239	6017	5972	5870	5642	5756	5684	5844	5723	5867	5755	5883	5876	5829	5762	5749	5605	5631	5856	5616	5645	5712	5615	5587	5446	5429	5433	5555	5540	5723	5942
6701	6544	6546	6489	6290	5907	5934	5913	6219	6266	6260	6103	5892	5564	5664	5653	5826	5880	6087	5967	6143	5932	5858	5721	5526	5808	5823	5860	5928	5743	5919	5791	5795	5777	5628	5452	5663	5725	5608	5680	5561	5573	5441	5602	5566	5703	5870	5740	5900	6057
6488	6383	6224	6431	6075	6020	5967	6105	6119	5980	5890	6035	5905	6057	6098	6022	6108	6131	6205	6315	6328	6283	5951	5836	5846	5695	5705	5848	5844	5915	5770	5869	5825	5653	5590	5417	5654	5491	5655	5651	5611	5804	5615	5456	5570	5656	5699	5914	6049	6010
6393	6319	6257	6258	6143	5804	5685	6103	6296	6282	6080	6030	5501	5560	5531	5680	5727	5755	5856	5808	5887	6008	5871	5811	5859	5856	6046	5892	5882	6003	6026	5954	5682	5637	5765	5492	5412	5641	5901	5847	5915	5588	5599	5656	5703	5691	5904	6099	6138	6191
6195	6072	6336	6231	6039	5793	6001	5948	5926	5628	5771	5698	5685	5968	5934	5978	6301	6290	6166	6185	6083	5965	6069	6064	5757	5763	6080	6100	6137	6199	5925	5768	5932	5733	5854	5885	5856	5771	5912	5972	5910	5953	5906	5879	5940	5798	5864	5906	6145	6101
6091	6257	6293	6412	6147	6124	5864	5726	6012	6069	5954	5877	5709	5648	5477	5625	5711	5731	5711	5680	5872	5650	5825	5955	6072	6159	6145	6066	5969	6179	6099	5730	5875	6025	5904	5753	5701	5917	5931	5946	6353	6176	6121	6062	5951	6010	6176	6124	6153	5967
6178	6195	6192	6365	6073	5876	5860	5937	5854	5895	5790	5761	5820	5816	5800	6074	6128	6201	5916	6152	6080	5843	5817	5855	5687	5691	6013	6141	6017	5852	5876	5833	5868	5757	5877	5960	5815	5722	5912	5932	5871	6212	6163	6035	5931	5972	6027	6016	5977	5832
6178	6196	6126	6053	6147	6110	6088	5912	5837	6140	6042	5928	5958	5792	5613	5814	5825	5708	5818	5757	5755	5716	5952	6035	6107	5903	5993	6060	5909	5860	5964	5877	5886	6070	5967	5954	5931	5941	5831	6096	6171	6029	6312	6121	5840	5902	5938	5773	5739	5712
6512	6231	6109	6506	6165	6014	5871	5910	6002	6144	5925	5912	5973	5781	5824	6063	5924	6113	6096	6014	6075	6033	5870	5749	5725	5753	6203	6329	6193	5921	5868	5954	5991	6029	6136	6292	6151	5931	6225	6195	6126	6398	6196	6116	6083	5914	5944	5749	5670	5523
6542	6373	6465	6417	6031	5873	6124	5906	6009	5882	5957	6136	6185	5982	6035	6007	5798	5949	6007	6203	6179	6129	6060	6092	5873	5882	5807	6038	6145	6055	5973	5988	5909	6159	6135	6069	6192	6224	5977	6274	6481	6226	6291	6075	6028	5705	5817	5634	5738	5556
6634	6643	6219	6159	6143	5951	5898	5802	6037	6249	6233	6373	6110	6051	6089	5730	5680	5857	5889	5952	6093	5973	5891	5795	5976	6058	6196	6106	5872	5764	5808	5782	5910	6015	5996	5842	5831	6053	6022	5888	6022	6157	6139	6064	5846	5887	5773	5778	5857	5770
6524	6258	6387	6199	5848	5673	5835	5871	6242	6106	6164	6112	6003	5989	5790	5517	5564	5592	5574	5864	6035	6052	5810	5730	5772	5685	5915	6219	6163	6273	5917	5939	5845	5879	6018	5969	5851	5783	5982	6062	6042	6061	5937	5817	6093	6054	5779	5841	5832	5978
6330	6302	6166	6072	5754	6093	5908	5903	5920	5745	5921	5997	6046	6135	5756	5744	5676	5711	5984	6356	6223	6323	5956	5897	5769	5779	5891	6179	6147	6193	6405	6252	6076	6008	6060	6115	5984	6337	6150	6068	6181	6008	6215	6198	6003	6061	6042	5950	6326	6093
6502	6112	5993	6336	6252	6066	5744	5364	5614	5908	5965	5919	6069	5784	5652	5664	5654	5629	5901	5858	6147	6080	6022	5958	6024	5925	5987	6134	6215	6040	6235	6291	6037	5952	5990	6049	6218	6255	6284	6154	6183	6131	6024	6139	6059	6257	6246	6181	6134	6136
6333	6068	6418	6416	6090	5873	5935	5924	5927	5961	5676	5434	5558	5426	5453	5429	5455	5443	5410	5561	5763	5766	5444	5447	5514	5628	5872	5944	6049	5988	6122	5765	5715	5848	5928	5894	6063	5920	6021	6220	5889	6088	6141	6038	6223	6257	6199	6356	6274	6295
6468	6410	6380	6011	5893	6170	6226	5759	5642	5618	5484	5597	5611	5772	5790	5835	5921	6170	6269	6379	6310	6049	5761	5437	5410	5378	5487	5549	5948	5820	5757	6019	5681	5768	6099	6102	6204	6010	5931	6109	6167	5800	6008	6005	5901	6250	6151	6367	6297	6223
6823	6272	6160	6371	6583	6290	6004	5704	5638	5870	5987	5852	5886	5873	5749	5551	5797	5767	6189	6271	6485	6677	6300	6132	6045	5762	5559	5730	5750	5774	5720	5809	6172	6165	5919	6019	6335	6330	6117	6126	6007	6075	5955	6130	6223	6088	6415	6058	6209	6277
6462	6141	6590	7078	6413	6119	6045	6127	5961	6068	5929	5825	5683	5427	5379	5362	5377	5566	5630	5649	5768	5917	5823	5915	6139	6169	6237	6189	6120	5998	6091	5931	6017	6289	6419	6107	6106	6413	6436	6156	6322	6163	6189	6087	6299	6602	6499	6504	6306	6694
6295	6698	7054	6324	6089	6227	6341	6126	5653	5767	5684	5793	5638	5650	5868	5931	5908	6405	6503	6563	6458	6263	5696	5563	5425	5693	6082	6342	6363	6152	6183	6035	5889	6066	6288	6430	6051	6073	6410	6314	6130	6063	6206	6279	6251	6671	6693	6607	6493	6441
6901	6668	6195	6049	6337	6382	6052	5818	5760	5645	5827	5782	5809	5880	6068	6135	6210	6558	6638	6934	6848	6845	6530	6191	5810	5580	5468	5898	5905	6083	6148	5982	5892	5850	5694	6030	5918	5746	5623	6001	5816	5844	5983	6116	6153	6370	6434	6403	6565	6291
6830	6005	5974	6414	6209	5841	5535	5636	5831	5743	5598	5612	5685	5828	5707	5792	5693	5854	5875	5951	6029	6093	6225	6362	6456	6230	5924	5728	5687	5919	5982	5987	6114	5925	5678	5543	5934	5837	5421	5583	5704	5701	5824	5990	6100	6145	6141	6010	6067	6088
6185	5924	6471	6380	5789	5505	5705	5532	5469	5432	5591	5608	5608	5490	5328	5243	5230	5172	5100	5106	5108	5216	5247	5506	6069	6537	6324	6220	5818	5743	5605	5797	5819	6136	5827	5283	5435	5837	5614	5409	5795	5715	5533	5782	6037	5920	6058	6048	5904	5966
5876	6313	6466	5966	5575	5574	5718	5407	5395	5579	5702	5484	5318	5059	4890	4911	4920	5185	5053	5074	5213	4957	4757	4926	5060	5447	5983	6424	6157	5760	5420	5542	5455	5480	5443	5380	5071	5080	5698	5239	5517	5609	5451	5455	5812	5744	5896	5973	5738	5939
6111	6451	5909	5477	5554	5612	5324	5234	5476	5738	5808	4924	4512	4418	4465	4667	4990	4914	5033	5253	5223	5179	5194	5038	4738	4762	4991	5435	5779	5673	5366	5305	5260	4987	4952	5294	5154	4701	5398	5386	5014	5253	5397	5288	5329	5729	5607	5717	5681	5694
6668	6205	5373	5460	5544	5231	5025	5355	5526	5574	4867	4388	4230	4273	4675	4980	5156	5498	5322	5190	5376	5248	5402	5331	5089	5019	4641	4854	5144	5299	5393	5248	5063	4828	4580	4958	5171	4937	4887	5519	5106	5066	5261	5222	5107	5400	5348	5347	5665	5442
6474	5684	5250	5491	5234	5038	5218	5304	5431	4776	4128	4253	4607	5092	5640	6253	6206	6268	6008	5737	5679	5613	5647	5491	5710	5696	5269	5029	4919	5360	5466	5414	5126	5047	4862	4767	5150	5409	5049	5583	5607	5226	5268	5468	5311	5229	5455	5115	5495	5286
6360	5603	5844	6022	5337	5215	5231	5137	4839	4333	4538	4995	5862	6559	6901	7060	6949	6687	6342	6354	6162	6129	5961	6028	6048	6091	6081	5685	5380	5115	5441	5445	5526	5222	5071	4925	5068	5489	5349	5415	5801	5380	5353	5673	5568	5408	5512	5225	5310	5350
5960	5994	6385	5890	5346	5201	5009	4559	4371	4574	5320	6279	6755	6764	7023	6743	6460	6146	5929	5856	5800	5981	6095	6092	6015	6086	6237	5936	5589	5191	5180	5298	5418	5158	5207	4948	4977	5504	5461	5050	5542	5482	5251	5439	5557	5380	5448	5385	5320	5409
6053	6220	6591	5929	5198	4818	4605	4262	4468	5184	6233	6582	6713	6247	6053	5515	5111	4846	4593	4644	4940	5327	5625	5906	5960	6045	5964	5994	5712	5233	4887	4921	5180	5173	5270	4957	4968	5230	5354	4850	5028	5339	5094	5360	5450	5388	5473	5693	5193	5545
6344	6579	6434	5755	5047	4601	4308	4423	5087	6114	6831	6746	5834	5082	4543	3991	3630	3533	3326	3564	3847	4393	5076	5523	5912	6082	5896	5863	5909	5470	5026	4771	5198	5416	5318	5112	5003	5083	5260	4852	4670	5299	5010	5041	5416	5435	5428	5578	4997	5320
6189	6548	6274	5531	4964	4815	4545	4987	5695	6686	6718	6066	4877	3989	3242	2974	2841	2761	2955	2965	3284	3725	4379	5136	5921	6103	5942	5762	6046	5714	5426	5239	5212	5746	5707	5611	5173	5281	5504	5133	4885	5278	5064	5331	5491	5678	5455	5636	5016	5131
6138	6520	6040	5481	4949	5047	4998	5504	6213	6526	6196	5087	4018	3125	2835	2926	2971	2981	2917	3028	3039	3257	3741	4561	5603	6221	6119	6044	5916	5909	5931	5534	5255	5991	6178	5882	5693	5681	5753	5508	5146	5280	5319	5150	5666	5541	5484	5367	5188	5068
6170	6579	5995	5436	5192	4997	5071	5663	6381	6252	5596	4369	3232	2911	2987	3124	3713	3545	3575	3384	3213	3099	3509	4402	5308	6182	6217	6187	5864	5841	5811	5521	5312	5765	6323	6140	5848	5787	5862	5601	5247	5176	5320	5196	5698	5832	5573	5527	5200	5187
6461	6681	5915	5428	5334	5209	5378	5776	6258	6270	5117	4122	3232	3104	3403	3881	4211	4428	4314	4024	3584	3339	3424	4034	4920	5985	6575	6155	5794	5804	5868	5559	5175	5795	6371	6158	5921	5793	5684	5553	5225	5317	5361	5226	5640	5660	5698	5754	5569	5345
6668	6942	6116	5598	5505	5411	5506	6126	6482	6237	5064	4143	3331	3486	3952	4556	4927	5055	5031	4675	4131	3562	3423	3867	4775	5791	6506	6421	5881	5687	5758	5474	5080	5702	6167	5769	5753	5749	5605	5361	5289	5157	5476	5378	5596	5511	5819	5677	5728	5455
6711	6651	5992	5541	5673	5900	6069	6271	6466	6113	5154	4080	3542	3578	4181	4741	5095	5190	5162	4935	4184	3688	3414	3657	4580	5841	6634	6473	6182	5696	5542	5375	5082	5287	6129	5857	5636	5811	5594	5219	5133	5148	5428	5394	5672	5531	5407	5476	5445	5328
6577	6552	6068	5584	5647	6113	6327	6525	6515	6119	5223	4029	3418	3393	3742	4358	4817	5008	5058	4711	4221	3620	3343	3580	4785	5874	6864	6559	5945	5715	5661	5389	5026	5437	6238	5844	5454	5754	5562	5317	5151	5260	5446	5338	5622	5448	5467	5283	5311	5041
6513	6584	6232	5760	5821	6364	6367	6616	6538	5968	5146	4208	3558	3327	3576	3993	4367	4699	4791	4569	4033	3445	3438	3881	4954	6443	7238	6958	6561	5822	5631	5409	5169	5661	6042	5802	5510	5846	5876	5405	5388	5544	5682	5534	5675	5578	5519	5521	5296	5090
6313	6656	6434	5894	5904	6220	6474	6356	6246	6064	5433	4415	3761	3465	3521	3776	3955	4270	4408	4313	3789	3411	3401	4221	5337	6867	7378	7043	6441	5864	5690	5358	5223	5778	6283	5675	5469	6249	5780	5475	5524	5549	5849	5686	5980	5830	5788	5725	5484	5285
6260	6531	6607	5914	5696	5879	6168	6236	6188	6065	5656	4859	4133	3683	3460	3444	3490	3619	3773	3609	3447	3186	3397	4470	5662	6876	7525	7037	6190	5783	5356	5380	5269	5906	6217	5368	5592	6137	5727	5513	5693	5691	5643	5750	5841	5737	5644	5847	5738	5324
6378	6574	6444	5539	5112	5390	5728	5964	6045	6058	5916	5455	4737	4230	3565	3187	3110	3098	3008	3039	3051	3262	3890	4980	6225	6902	6812	6406	5724	5576	5538	5298	5428	5768	5937	5139	5525	6129	5416	5334	5542	5328	5544	5379	5753	5412	5637	5333	5454	5491
6316	6227	6067	5637	5030	5144	5459	5818	6218	6153	6060	6071	5582	4816	4157	3615	3228	3108	3055	3183	3509	3972	4779	5818	6746	7056	6615	5803	5307	5439	5347	5444	5682	6120	5612	5075	5932	5795	5269	5512	5397	5278	5488	5270	5422	5038	5505	5061	5426	5251
6188	6027	6038	5884	5269	5091	5463	5915	6139	6164	6250	6252	6077	5645	5003	4415	3988	3835	4013	4211	4499	5267	6103	6839	7206	6890	6050	5436	5139	5411	5702	5517	6106	6039	5301	5478	6174	5892	5294	5849	5553	5556	5467	5248	5191	4918	5045	4883	5046	4917
6329	5884	5890	5880	5325	5058	5212	5582	6014	6009	5798	5768	6188	6190	5651	5539	5186	5064	5085	5516	5982	6617	7266	7452	6837	6052	5086	4886	5235	5471	5511	5882	6113	5812	5046	5686	6209	5706	5386	5741	5502	5655	5361	5226	5298	5041	5077	4702	4936	4791
6061	5939	5684	5754	5437	4995	4864	5322	5664	5801	5597	5665	5768	6111	6153	6176	6174	6142	6335	6840	7160	7305	7284	6816	6211	5049	4583	4771	5173	5320	5568	5738	5771	5090	5007	5934	5885	5192	5757	5824	5490	5512	5368	5387	5136	5212	4940	4975	4838	4884
6127	6020	5782	5832	5820	5178	4857	4882	5144	5621	5687	5510	5523	5914	6065	6306	6641	6850	6946	6785	6865	6746	6325	5850	4934	4502	4729	5000	5319	5219	5431	5468	5130	4785	5395	5771	5387	5058	5656	5446	5409	5618	5520	5297	5196	5307	5231	5426	5030	5137
6096	6099	5820	5690	5696	5354	4984	4724	4833	5329	5532	5635	5799	5824	5938	5874	6111	6136	5985	5881	5817	5576	5128	4800	4655	4818	5233	5373	5244	5091	5099	5098	4648	4732	5455	5522	4845	5091	5484	5063	5395	5444	5496	5428	5285	5355	5210	5565	5307	5440
6130	5587	5589	5478	5400	5328	5239	4957	4776	4809	5332	5656	5938	5931	5609	5524	5323	5333	4950	4805	4664	4580	4613	4715	5102	5592	5752	5604	5145	5060	4903	4653	4506	4904	5367	4717	4555	5111	5045	4822	5231	5205	5171	5102	5275	5034	5289	5524	5175	5470
6139	5362	5210	5217	4968	5191	5361	5437	5118	4873	4763	4995	5381	5383	5304	5340	5067	4833	4741	4413	4596	4661	4975	5485	5682	5967	5733	5261	5190	5007	4787	4627	4800	5258	4790	4430	4851	5076	4537	4864	5254	5063	5180	5043	5103	4876	5361	5031	5329	5319
6051	5504	5124	5206	5126	5173	5438	5864	5847	5581	4854	4641	4684	4752	4793	4857	5013	4844	4887	4842	4861	5315	5476	5947	5954	5863	5586	5299	5123	5070	4964	5229	5409	5147	4705	4879	5251	5038	5060	5226	4911	5187	4956	5130	5174	5078	5266	5082	5356	5092
5586	5601	5378	5422	5351	5288	5308	5578	5944	5855	5586	5248	4664	4512	4442	4474	4541	4802	4963	5211	5152	5674	5587	5732	5709	5690	5685	5422	5410	5278	5495	5800	5538	5072	5054	5494	5522	5168	5477	5534	5233	5259	5341	5292	5187	5396	5358	5217	5362	5207
5140	5250	5642	5676	5500	5748	5493	5176	5135	5467	5716	5696	5620	5158	5007	4856	4838	4878	5196	5489	5551	5745	5716	5710	5662	5658	5578	5430	5489	5715	6032	5614	5343	5236	5721	5764	5373	5602	5898	5629	5572	5377	5518	5383	5487	5703	5483	5486	5320	5450
5330	5135	5336	5523	5668	5632	5643	5261	4895	4745	4936	5184	5452	5696	5769	5619	5856	5848	5891	5859	6049	5906	5864	5875	5596	5268	5451	5460	5739	5829	5823	5535	5611	5896	5873	5211	5468	6220	5933	5775	5634	5623	5424	5256	5355	5413	5612	5607	5665	5446
5742	5479	5305	5340	5521	5554	5591	5426	5288	4946	4902	4736	4853	5235	5412	5549	5836	5966	6067	6003	5897	5840	5726	5483	5373	5395	5487	5589	5548	5492	5365	5618	6024	5941	5579	5519	5931	5957	5965	5762	5744	5647	5284	5425	5402	5278	5665	5562	5919	5731
5757	5781	5606	5244	5178	5345	5260	5211	5479	5600	5747	5388	5235	5134	5161	5314	5472	5426	5578	5631	5630	5818	5742	5772	5556	5386	5490	5395	5322	5260	5765	6049	5859	5789	5544	5889	6021	5900	6074	5955	5890	5576	5645	5499	5277	5340	5348	5706	5788	5895
5567	5245	5413	5322	5270	5118	5102	4848	5096	5411	5666	6053	6173	6223	5979	5922	5980	5740	5999	6106	6268	6339	6169	5842	5342	5012	4961	5170	5433	5885	5993	5819	5483	5742	6148	6107	5783	6082	6240	6138	5551	5617	5533	5351	5277	5348	5368	5525	5726	5770
5715	5227	5085	5359	5202	5075	5051	5147	5132	5274	5174	5393	5642	5932	6045	6123	6172	6375	6098	6264	6250	6122	5558	5319	4885	4803	5173	5449	5880	5903	5651	5668	6102	6249	5953	5846	6046	6363	6246	5948	5838	5768	5385	5323	5320	4908	5265	5171	5384	5604
5750	5472	5201	5089	5209	5320	5394	5317	5428	5527	5370	5139	5378	5377	5367	5399	5402	5439	5458	5549	5642	5523	5563	5539	5341	5279	5683	5679	5631	5609	5943	6318	6387	5932	5885	6301	6396	6286	6136	6061	6169	5714	5513	5681	5213	5394	4927	5037	5109	5164
5793	5437	5440	5344	5398	5435	5362	5363	5567	5442	5406	5441	5438	5439	5410	5468	5482	5541	5729	5840	5853	6019	6070	5867	5594	5428	5582	5531	5856	6143	6463	6213	6135	5954	6264	6282	6170	6002	6270	6326	5945	5911	6001	5533	5615	5253	5169	5226	5055	5134
5811	5299	5342	5449	5631	5364	5124	5130	5268	5307	5131	5128	5118	5297	5214	5448	5505	5669	5737	6004	5974	5960	5905	5965	5661	5585	5732	5939	6319	6184	5880	5826	6223	6265	6054	5804	6032	6175	6074	5949	5959	5985	5703	5819	5649	5187	5354	5087	5180	5025
5903	5411	5423	5366	5453	5520	5462	5129	5049	5052	4872	4867	4799	4838	4887	5043	5161	5218	5394	5619	5615	5810	5860	5706	5814	5903	6041	5816	5868	5908	5856	5950	6035	5830	5703	5738	5975	5658	5493	5829	5873	5613	5676	5782	5411	5553	5143	5244	5067	5078
5848	5714	5444	5645	5222	4910	5066	5054	5075	4927	4824	4760	4596	4799	4756	4883	5030	5047	5076	5365	5551	5642	5734	5629	5738	5750	5751	5824	5927	5892	5740	5616	5811	5706	5851	5653	5447	5414	5533	5547	5411	5405	5459	5349	5600	5336	5608	5275	5261	5287
6031	5850	5657	5482	5214	5063	4831	4921	4828	4876	4995	4861	4867	4941	4976	4945	5031	5185	5189	5433	5624	5558	5465	5543	5519	5597	5645	5619	5520	5397	5415	5680	5747	5720	5426	5590	5283	5401	5034	5179	5277	5297	5063	5412	5248	5309	5583	5438	5451	5321
6304	5912	5556	5231	4878	4656	4852	4931	4989	4890	4742	4793	4619	4804	4859	4832	4929	4951	5103	5129	5040	5136	5139	5060	5075	5157	5350	5375	5315	5221	5325	5354	5492	5471	5552	5520	5294	5078	5076	5247	4777	4851	5084	4745	5054	5399	5174	5551	5268	5374
6011	5873	5546	5138	4662	4454	4573	4584	4859	5071	5292	5096	4812	4836	4632	4633	4594	4710	4851	4830	4790	4775	5110	4970	5311	5325	5206	5085	5016	4808	4891	5175	5319	5425	5376	5344	5272	5155	5140	4880	4737	5001	4635	4561	4967	4782	5405	5180	5261	5156
5977	5638	5447	5107	4893	4594	4633	4911	5051	5080	5128	5044	5058	5137	5049	5093	4882	5083	5105	5119	5125	5109	5114	4971	5111	4914	5079	5050	5047	5131	4969	5229	5317	5480	5417	5328	5419	5288	5203	5138	4929	4778	4756	4771	4625	4910	4848	5037	5110	5303
6241	5858	5477	5160	4914	4755	4771	5177	5477	5583	5618	5455	5351	5083	5101	4884	4819	4872	4950	4941	5007	4960	5114	5280	5249	5268	5467	5339	5045	4816	4944	5147	5418	5547	5666	5509	5800	5691	5583	5254	5132	5210	5023	4880	4918	4654	4928	4933	5017	5277
5983	5684	5407	5288	5275	4885	5153	5284	5459	5459	5581	5502	5575	5548	5490	5286	5289	5365	5380	5414	5466	5571	5562	5411	5195	5066	4863	5174	5015	5093	4882	5061	5232	5355	5605	5893	5904	5943	5711	5337	5294	5105	5190	5169	4834	4762	4887	4883	5055	5063
5830	5689	5466	5309	5075	5172	5407	5370	5453	5453	5387	5364	5372	5320	5124	4990	5013	4984	4977	5162	5170	5217	5296	5311	5248	5402	5106	4908	4750	4697	4695	4942	5150	5510	5447	5732	6109	6142	5968	5797	5647	5487	5280	5201	5120	4948	4697	4811	4728	5049
5991	5670	5505	5643	5539	5570	5581	5628	5364	5263	5269	5306	5490	5368	5437	5370	5584	5532	5485	5753	5934	5789	5770	5852	5614	5499	5125	5066	4884	5030	4998	4834	5189	5396	5591	5896	6247	6099	6270	6036	5983	5794	5722	5673	5221	5072	4884	4811	4740	4879
5829	5699	5705	5831	5898	6004	5851	5731	5685	5538	5437	5323	5483	5416	5367	5605	5691	5745	5717	5910	6111	6236	6096	6230	6188	6135	5640	5283	5184	4928	5038	5117	5412	5621	5664	6020	6086	6301	6448	6222	6237	6044	6110	5842	5829	5563	5257	5083	4963	5218
5824	5594	5720	5924	6052	5934	5724	5554	5545	5389	5293	5316	5487	5542	5642	5725	5853	5970	6199	6330	6375	6371	6317	6397	5885	5871	5920	5556	5500	5116	5124	5262	5411	5768	5853	6116	6186	6216	6295	6345	6269	6306	6356	6150	5877	5801	5493	5392	5189	5285
5687	5480	5482	5710	5777	5889	5516	5413	5156	5184	5191	5212	5317	5265	5179	5399	5522	5705	6048	6139	6283	6240	6132	6242	6000	5941	5782	5577	5425	5259	5164	5323	5653	5738	5933	6055	6308	6234	6277	6384	6294	6343	6557	6396	6157	6018	5751	5582	5610	5436
5639	5332	5381	5647	5767	5431	5357	4961	5020	5161	5094	5305	5405	5446	5326	5378	5359	5696	5885	6216	6334	6063	6082	6058	6182	5830	5744	5746	5660	5445	5411	5332	5689	5935	6356	6444	6316	6233	6228	6105	6260	6340	6420	6521	6440	6554	6406	6216	5972	5993
5513	5467	5594	5736	5742	5351	5306	5187	5194	5223	5245	5345	5355	5340	5457	5407	5493	5640	5880	6092	6104	6113	6217	6255	6096	5896	5868	5706	5771	5723	5685	5803	5843	6120	6176	6467	6381	6243	6128	6052	5896	6325	6450	6476	6804	6685	6510	6340	6486	6274
5766	5678	5948	5884	5889	5528	5478	5193	5234	5170	5319	5624	5633	5616	5783	5651	5553	5799	5824	5933	5931	5953	6073	6135	5800	5714	5977	5850	5781	5789	5729	5707	5924	6104	6445	6017	6261	6089	5945	5838	5857	5916	6187	6329	6579	6758	6535	6561	6386	6517
5980	6053	6178	6125	5907	5489	5417	5288	5323	5503	5584	5548	5720	5366	5426	5404	5557	5431	5445	5506	5429	5372	5515	5685	5752	5763	5630	5462	5530	5574	5784	5806	6014	6038	6181	6219	6035	5703	5667	5576	5505	5744	5992	6081	6373	6475	6435	6369	6499	6349
6146	6322	6491	6419	6054	5821	5437	5333	5425	5610	5799	5942	5984	5805	5789	5643	5548	5462	5454	5498	5408	5517	5390	5427	5562	5457	5562	5599	5584	5541	5686	5763	5932	6008	6278	6005	5873	5677	5465	5438	5376	5612	5624	5800	6098	6257	6435	6258	6443	6371
6610	6667	6879	6634	6217	5870	5643	5570	5800	5879	6167	6309	6454	6214	6131	6127	5918	5773	5713	5626	5632	5510	5567	5535	5650	5632	5666	5548	5675	5779	5872	6078	6046	5995	6153	6241	5951	5782	5408	5420	5380	5347	5383	5518	5915	6324	6413	6553	6554	6589
7291	7227	7202	6844	6318	6127	5930	5925	5906	6253	6325	6351	6429	6546	6560	6400	6050	5687	5763	5406	5459	5599	5653	5769	5743	5541	5554	5551	5462	5592	6053	6039	6172	6206	6030	5954	5953	5601	5497	5421	5290	5194	5271	5411	5575	5859	6311	6176	6437	6451
7667	7563	7334	7043	6466	6050	5985	5930	6020	6221	6340	6672	6542	6772	6587	6477	6247	6090	5528	5509	5526	5699	5597	5616	5620	5419	5362	5472	5409	5682	5845	5962	6222	6277	6137	5929	5875	5683	5596	5413	5210	5049	5112	5177	5521	5627	5942	6158	6255	6239
7282	7158	7206	6607	6144	5805	5741	5884	6058	6128	6252	6353	6424	6536	6211	6072	5865	5706	5474	5299	5196	5320	5441	5436	5414	5280	5116	5148	5165	5384	5593	5989	5902	6222	6003	6084	6030	5694	5619	5451	5094	5012	5096	5134	5403	5471	5846	5900	6034	6018
6936	6743	6399	6155	5653	5507	5538	5512	5722	5838	6038	5979	6119	6066	5920	5622	5691	5274	5058	4814	4801	4938	4956	4988	4976	4977	4882	4925	4829	5022	5054	5684	5817	6057	6108	5972	5977	5913	5646	5436	5134	4872	5132	5166	5261	5499	5558	5681	5863	5851
6796	6254	5985	5707	5413	5225	5318	5405	5462	5558	5836	5785	5827	5727	5570	5610	5345	4973	4739	4695	4571	4778	4787	4734	4720	4652	4685	4703	4729	4750	5029	5168	5501	5781	5844	5914	6035	5795	5580	5330	5205	5111	5153	4947	5238	5149	5425	5423	5606	5815
6516	6033	5635	5488	5232	5061	5063	5341	5386	5587	5468	5514	5594	5537	5403	5358	5169	4965	4697	4641	4631	4737	4781	4598	4569	4403	4309	4449	4501	4530	4881	4938	5383	5299	5542	5932	5822	5859	5638	5512	5337	5076	5138	5019	4998	5069	5241	5215	5238	5415
6355	5839	5429	5266	5028	4885	4924	5167	5528	5588	5554	5534	5293	5419	5277	5113	4984	4780	4682	4710	4750	4626	4587	4630	4629	4545	4362	4357	4376	4384	4606	4842	5141	5357	5477	5694	5813	5911	5700	5505	5486	5401	5328	5153	5156	5177	5194	5209	5181	5304
5842	5362	5185	4815	4797	4618	4643	4870	5132	5355	5383	5333	5394	5192	5005	4822	4732	4706	4728	4629	4766	4642	4633	4558	4580	4403	4402	4245	4246	4321	4404	4595	4831	5125	5300	5466	5701	5659	5749	5640	5614	5440	5496	5338	5283	5097	5152	5167	5258	5174
5784	5310	5116	4734	4501	4142	4263	4554	4886	5213	5040	4974	5181	4955	4913	4583	4546	4496	4754	4738	4735	4632	4792	4720	4512	4435	4217	4057	4166	4080	4307	4323	4623	4798	5048	5330	5620	5497	5460	5555	5707	5524	5614	5508	5401	5235	5170	5139	4953	5049
6122	5548	5329	4990	4526	4372	4296	4647	4840	5076	5115	5231	5013	4938	4847	4555	4453	4466	4670	4856	5123	5075	4938	4881	4669	4410	4497	4309	4385	4529	4433	4378	4440	4597	4885	5029	5231	5369	5416	5534	5672	5823	5573	5352	5431	5082	5081	4956	4853	5089
6438	5941	5595	5295	5054	4768	4654	4803	4946	5224	5264	5313	5248	5081	4893	4734	4597	4692	4720	5071	5314	5421	5331	5141	5114	4948	4779	4859	4646	4794	4720	4710	4799	4775	5006	4981	5243	5429	5433	5528	5762	5771	5677	5629	5553	5375	5080	5032	5112	5059
6237	5825	5760	5541	5285	4969	4745	4860	5174	5361	5346	5350	5301	5185	4969	4909	4808	4865	4877	5201	5429	5685	5682	5400	5572	5276	5216	5082	5051	5063	5166	5097	5108	5056	5049	5251	5295	5385	5521	5757	5762	5882	5875	5720	5604	5597	5505	5264	5199	5244
6039	6038	5939	5775	5436	5138	5044	5152	5361	5380	5640	5823	5559	5390	5189	4944	4984	5028	5209	5253	5614	5824	5825	5914	5646	5760	5889	5581	5476	5373	5493	5440	5459	5396	5246	5166	5312	5401	5473	5835	5800	5779	5891	5984	6000	5828	5721	5316	5148	5082
6365	6154	6093	6051	6025	5732	5502	5493	5858	5818	6006	6007	6079	5761	5376	5317	5177	5405	5477	5530	5771	6067	6238	6207	6197	6256	6318	6356	6258	6061	5927	5889	5883	5859	5520	5502	5342	5360	5429	5541	5779	5829	5886	5936	5948	6141	5778	5437	5149	5170
6684	6651	6522	6754	6512	6126	6147	6049	6347	6247	6452	6500	6366	6145	6018	5811	5582	5842	5812	5900	5876	6323	6607	6676	6709	6798	6984	6938	6719	6760	6771	6506	6312	5969	5887	5796	5491	5416	5563	5574	5609	5933	6021	6274	6360	6152	5946	5877	5479	5202
6533	6343	6758	6653	6816	6609	6618	6656	6501	6613	6468	6434	6415	6270	6253	6166	5899	5914	5641	5904	6132	6377	6566	6695	6888	6973	6974	7191	6949	6952	6934	6910	6662	6485	6168	5899	5809	5780	5477	5702	5740	5978	6082	6343	6548	6375	6281	6176	5824	5495
5929	5966	6040	6197	6374	6417	6706	6307	6289	6185	6395	6099	6109	6150	6133	5921	5777	5638	5533	5524	5541	5644	5989	6062	6222	6396	6576	6802	6777	6711	6788	6863	6704	6484	6239	6017	5847	5697	5629	5583	5651	5749	6047	6130	6391	6513	6368	6045	5759	5434
5470	5609	5757	6086	6125	6348	6299	6197	5945	5923	5873	5661	5635	5626	5490	5381	5398	5300	5110	5123	5266	5233	5217	5603	5668	5893	6096	6057	6231	6185	6403	6477	6443	6453	6061	5922	5800	5637	5391	5308	5472	5514	5700	5775	6071	6001	5980	5751	5705	5417
5412	5332	5515	5852	6186	6085	6108	5915	5716	5578	5497	5367	5393	5236	5181	5217	5109	4969	4952	4927	4666	4788	4904	5023	4995	5163	5334	5657	5744	5675	5898	6086	6114	6149	6011	5632	5578	5503	5322	5123	5073	5361	5501	5570	5494	5575	5676	5654	5520	5311
5172	5156	5150	5494	5434	5803	5793	5669	5588	5501	5436	5178	4921	4898	4914	4869	4815	4847	4671	4689	4535	4681	4536	4595	4737	4655	4950	4951	5091	5421	5472	5731	6054	6017	5844	5634	5646	5478	5234	5155	5150	5170	5398	5268	5377	5416	5344	5477	5260	5417
4768	4748	4596	4869	5025	5254	5361	5429	5312	5163	4888	4900	4622	4576	4533	4517	4495	4553	4348	4381	4108	4145	4172	4080	4201	4195	4331	4464	4785	4852	5311	5591	5793	6029	5783	5789	5559	5494	5474	5278	5331	5231	5213	5386	5272	5373	5343	5316	5251	5358
4525	4412	4584	4613	4840	4925	5063	4925	5125	5131	4974	4753	4598	4470	4545	4514	4479	4435	4381	4340	4156	4018	4081	3972	3820	3957	3895	4116	4495	4682	5075	5423	5572	5923	5851	5919	5875	5755	5645	5557	5553	5300	5334	5402	5160	5274	5302	5242	5272	5542
4868	4737	4726	4766	4730	4993	5039	5302	5372	5348	5259	5101	4853	4867	4934	4615	4792	4692	4765	4593	4666	4394	4095	4061	3981	4014	4131	4236	4489	4771	5048	5386	5682	6028	6246	6060	5895	5823	5775	5695	5541	5353	5428	5379	5272	5360	5248	5327	5326	5559
5334	5140	5126	4925	4900	5190	5339	5577	5804	5763	5770	5724	5518	5259	5273	5100	5060	5267	5124	5113	4875	4850	4548	4472	4284	4263	4229	4553	4715	4964	5298	5577	5752	6185	6241	6360	6104	6121	6075	5919	5809	5587	5491	5494	5406	5381	5370	5339	5421	5446
5683	5385	5204	5056	5051	5064	5185	5740	5913	6202	6136	6034	5764	5636	5604	5183	5454	5294	5319	5419	5360	5070	4876	4870	4480	4570	4389	4618	4748	5061	5180	5512	5861	6147	6395	6215	6233	6182	6181	6110	5854	5636	5728	5606	5582	5463	5369	5403	5700	5571
5923	5438	5414	5438	5275	5267	5403	5497	5853	5986	6192	6389	6175	5941	5688	5549	5711	5514	5610	5589	5401	5264	5207	4930	4690	4686	4525	4628	4892	4896	5292	5548	5769	5943	5976	6101	6180	6144	6308	6134	5895	5771	5691	5818	5590	5547	5422	5417	5361	5630
6184	6196	6168	5842	5753	5667	5432	5607	5855	6225	6410	6732	6597	6401	6178	6142	6104	5953	5874	5987	5965	5717	5579	5225	5215	4871	4792	4761	5009	4954	5286	5528	5810	5780	6087	5952	6065	6090	6379	6231	6054	5804	5784	5873	5740	5563	5406	5339	5444	5522
7035	6686	6662	6389	6222	5886	5801	5876	6078	6320	6637	7090	7051	6925	6729	6694	6467	6387	6320	6384	6466	6261	5892	5818	5728	5399	5135	5088	5161	5188	5518	5588	5440	5471	5657	5779	5956	6182	6047	6224	6215	5897	5841	5927	5863	5738	5581	5340	5322	5506
6931	7096	6761	6511	6147	5902	5772	5700	6011	6352	6705	6922	7118	7163	6849	6817	6603	6517	6410	6422	6384	6365	6226	6091	5763	5406	5277	5115	4972	5089	5258	5270	5123	5170	5469	5529	5813	5778	6024	6210	6218	6079	6066	5829	5895	5765	5652	5482	5302	5300
6711	6585	6567	6374	5871	5666	5530	5634	5543	5877	6127	6336	6863	6623	6585	6374	6352	6251	6111	6155	6266	6202	6008	5861	5810	5364	5208	4930	4831	4919	4920	5069	5039	5044	5232	5433	5424	5749	6033	5967	6222	6440	6229	6156	5862	5897	5555	5357	5181	5357
6167	6143	6226	6142	5745	5398	5225	5269	5294	5429	5618	6040	6087	6192	6170	5972	6285	6044	5997	5809	6090	5924	6066	5458	5509	5209	4889	4899	4790	4682	4678	4830	4786	4863	5064	5195	5320	5757	5719	6097	6223	6358	6341	6146	6253	5860	5681	5391	5302	5209
5980	5923	6032	6076	5762	5495	5413	5215	5215	5077	5512	5455	5683	5970	5943	5984	5978	5890	5879	5819	5889	5749	5753	5461	5342	5278	5079	4879	4707	4611	4679	4745	4722	4861	5057	5005	5230	5551	5769	6134	6267	6491	6440	6359	6180	5903	5731	5437	5140	5171
5719	5712	5881	5947	5598	5440	5322	5289	5230	5030	5056	5106	5341	5521	5585	5535	5692	5792	5638	5790	5694	5594	5582	5614	5452	5404	5241	4895	4784	4676	4666	4733	4691	4581	4930	5019	5340	5540	5623	5957	6217	6533	6619	6530	6370	6088	5652	5635	5269	4981
5362	5496	5330	5371	5305	5225	4916	4851	4717	4616	4566	4719	4897	5154	5261	5352	5383	5340	5357	5245	5248	5163	5343	5316	5283	5359	5111	5006	4673	4713	4563	4612	4680	4656	5006	5155	5307	5588	5671	6121	6261	6301	6606	6464	6305	6138	5909	5621	5105	5138
5072	5164	5134	5222	5033	5001	4774	4674	4421	4499	4096	4200	4336	4704	4820	4913	5028	5148	5176	5124	4926	5010	5158	5273	5151	5228	5016	4885	4778	4691	4617	4791	4692	4976	4958	5096	5352	5524	5804	6072	6264	6308	6407	6433	6304	6183	5858	5396	5335	5028
5167	5184	5180	5310	5256	5102	4871	4698	4635	4538	4226	4293	4410	4676	4745	4884	4904	5141	5131	5264	5076	5196	5221	5370	5345	5281	5033	5168	5243	5105	4815	4879	5017	4973	5272	5377	5622	5699	5899	6114	6054	6386	6544	6280	6420	5928	5827	5393	5176	4910
5347	5484	5431	5622	5634	5681	5450	5186	5097	4863	4922	4814	4674	4774	4826	4943	5068	5309	5461	5534	5389	5537	5374	5550	5574	5562	5698	5647	5497	5503	5272	5143	5249	5409	5530	5760	5862	5951	5891	6143	6155	6397	6391	6425	6412	5937	5818	5401	5276	5181
5783	5670	5812	5918	6225	6037	5890	5722	5466	5535	5239	5300	5120	5126	5226	5162	5305	5603	5742	5703	5833	5827	5797	5765	5803	5756	5892	5956	6057	5776	5666	5513	5401	5538	5712	6032	6051	6047	6058	6256	6252	6297	6529	6420	6188	5970	5818	5653	5368	5174
5887	5859	6143	6282	6271	6250	6297	6152	5972	5925	5833	5615	5418	5297	5407	5251	5338	5625	5749	5917	5998	5975	5877	5857	5783	5975	6148	6263	5965	5798	5752	5642	5699	5671	5919	5760	5879	5920	6022	6021	6275	6330	6476	6183	6028	5925	5762	5592	5453	5229
6205	6152	6268	6408	6532	6505	6298	6287	6255	6030	5981	5673	5655	5417	5378	5391	5456	5639	5692	5996	5914	5848	5933	5676	5698	5759	5947	6035	5967	5688	5485	5551	5728	5623	5669	5619	5574	5700	5809	5806	5754	5795	6014	5989	5685	5668	5616	5494	5367	5446
6683	6365	6421	6668	6577	6453	6453	6289	6332	6336	6084	6095	5830	5684	5472	5557	5530	5572	5742	5949	5808	5850	5641	5668	5590	5581	5706	5573	5687	5570	5460	5381	5492	5504	5408	5539	5469	5507	5592	5586	5353	5337	5501	5701	5697	5566	5699	5496	5362	5411
6981	6927	6619	6545	6454	6368	6316	6298	6075	6120	6115	5892	5900	5766	5608	5591	5614	5804	5860	5745	5693	5645	5515	5365	5318	5254	5194	5315	5425	5485	5339	5283	4967	5240	5334	5272	5303	5340	5263	5264	5201	5239	5298	5383	5617	5668	5780	5589	5614	5721
6789	6985	6526	6251	6193	6019	6166	6003	5857	5741	5778	5777	5628	5390	5464	5376	5529	5515	5708	5733	5721	5551	5241	5197	4998	4937	4949	5029	5034	5182	4954	4957	4894	4838	5010	5301	5217	5170	5015	4915	5069	4962	4937	5346	5501	5741	5572	5721	6001	5621
6666	6541	6538	6166	5902	5631	5631	5454	5347	5384	5328	5396	5422	5415	5248	5342	5191	5320	5407	5551	5433	5333	5236	5024	4724	4723	4790	4935	4959	4978	4908	4876	4842	4786	4895	4876	4939	4828	4942	4827	4855	4768	5013	5271	5278	5556	5756	5826	5836	5778
6451	6503	6426	6195	5803	5576	5416	5177	5170	5098	5165	5218	5241	5130	5236	5200	5065	5490	5233	5237	5447	5374	5150	4844	4886	4852	4785	4886	5012	5004	5015	4950	4842	4921	4921	5050	4846	4997	5051	4869	4865	4923	5069	5221	5522	5699	5778	5917	5913	5831
6429	6490	6286	6077	5804	5650	5405	5235	5125	5064	4920	5041	5115	5265	5169	5180	5205	5414	5606	5522	5517	5573	5418	5324	5117	5174	5017	5026	5267	5161	5352	5208	5253	5168	5325	5188	5332	5281	5099	5134	5143	5236	5176	5420	5684	5984	6220	6169	5937	5780
6197	6349	6360	6156	5737	5522	5369	5205	5192	5205	5295	5187	5118	5028	5216	5283	5369	5279	5398	5491	5687	5640	5807	5656	5433	5241	5330	5431	5394	5369	5535	5456	5481	5442	5524	5479	5434	5500	5504	5400	5509	5360	5437	5442	5794	6150	6118	6027	5856	5648
6140	6195	6201	6116	5774	5558	5394	5239	5296	5304	5173	5120	4954	5012	4953	5140	5183	5171	5129	5387	5327	5466	5459	5453	5742	5429	5420	5466	5364	5386	5728	5618	5469	5555	5372	5447	5335	5320	5226	5526	5358	5465	5523	5396	5697	6004	5717	5756	5591	5367
6161	5974	6093	6165	5827	5589	5367	5212	5276	5289	5224	5183	4976	4775	4745	4839	4504	4839	4992	5041	5185	5151	5169	5372	5411	5484	5410	5557	5258	5447	5485	5597	5641	5446	5356	5392	5402	5421	5298	5209	5443	5443	5305	5299	5408	5559	5546	5414	5227	4927
6034	6013	5909	6062	5625	5535	5372	5384	5353	5284	5336	5293	5188	5011	4821	4673	4566	4686	4702	4805	4857	4868	4907	5033	5374	5384	5353	5265	5285	5497	5472	5428	5551	5407	5191	5238	5231	5253	5426	5365	5422	5305	5377	5268	5368	5322	5363	5382	5037	4829
5892	5881	5972	5854	5852	5532	5570	5591	5590	5609	5509	5534	5290	5350	4944	4772	4772	4640	4657	4646	4546	4682	4845	5129	5199	5294	5277	5189	5417	5340	5330	5371	5490	5243	5391	5060	5211	5157	5153	5195	5249	5334	5123	5226	5042	5253	5297	5316	5308	5025
5772	6014	5974	5658	5702	5500	5565	5522	5693	5867	5831	5983	5700	5406	5373	5030	4822	4717	4787	4699	4787	4733	4888	4868	5160	5221	5195	5033	5135	5183	5492	5390	5423	5201	5344	5000	5065	5045	5043	5084	4914	5123	5063	5237	5144	5251	5264	5299	5336	5360
6006	5943	5787	5792	5713	5432	5567	5526	5616	6027	5998	5909	5872	5753	5548	5505	5230	4951	4861	4805	4892	4746	4945	4830	5100	5046	5184	5253	5290	5357	5262	5535	5383	5373	5297	5014	4867	5030	4983	5012	5128	5215	5176	5214	5296	5545	5660	5633	5811	5805
5632	5846	5804	5626	5820	5644	5585	5546	5746	5977	5946	6031	5905	5972	5901	5652	5467	5149	5100	5208	4943	5019	5148	5189	5156	5247	5167	5397	5385	5494	5546	5548	5584	5492	5321	5264	5121	5022	5334	5340	5424	5527	5457	5733	5651	5792	6163	6225	6158	6137
5521	5370	5574	5835	5772	5834	5859	5807	5794	5984	6009	6052	6059	5836	5851	5655	5575	5359	5210	5308	5284	5380	5494	5574	5616	5396	5523	5391	5444	5609	5652	5868	5882	5889	5705	5503	5521	5393	5559	5611	5751	5794	5764	5806	6060	6167	6414	6321	6333	6044
5030	5219	5439	5566	5748	5906	6067	6064	5945	5910	5845	6147	5944	5848	5670	5469	5425	5223	5209	5389	5564	5460	5625	5616	5767	5614	5457	5588	5640	5793	5925	6105	6074	6064	6033	5919	5721	5498	5640	5800	5767	6126	5998	5924	6208	6284	6360	6365	6326	6253
5176	5002	5345	5775	5968	6211	6386	6221	6088	6019	5997	5755	5707	5660	5541	5068	5174	5051	5193	5139	5344	5293	5552	5741	5652	5475	5545	5576	5535	5631	6133	6287	6433	6274	6186	6020	5937	5847	5635	5800	5702	5777	5877	5823	5858	5933	6078	5999	6043	6037
5016	4933	5206	5433	5975	6290	6252	6404	6400	6270	6147	5764	5768	5713	5394	5051	4943	4876	4999	5182	5118	5327	5586	5874	5603	5614	5457	5461	5571	5545	5929	6368	6524	6437	6232	6184	6047	5844	5753	5825	5680	5662	5570	5621	5628	5860	5933	5780	5749	5797
5177	5045	5131	5514	5722	6378	6275	6222	6342	6340	6323	6042	5859	5774	5495	5342	5119	5057	4941	5062	5282	5429	5638	5848	5670	5666	5455	5351	5429	5609	5797	6265	6379	6436	6293	6264	6026	5825	5837	5615	5354	5341	5468	5392	5392	5620	5660	5762	5820	5738
5251	5215	5010	5372	5486	5899	6074	6109	6145	6332	6098	6006	6024	5844	5527	5242	5172	5112	5025	4935	5256	5335	5489	5817	5713	5604	5477	5258	5094	5387	5507	5806	6176	5998	6198	6116	6078	5878	5721	5534	5440	5272	5315	5356	5442	5545	5764	5717	5646	5909
5227	5222	5096	5362	5583	5668	5730	5812	5791	5838	5898	5873	5733	5658	5504	5239	5242	5097	5153	5065	5206	5392	5470	5558	5560	5390	5115	4905	4979	4992	5258	5484	5739	5938	6022	6044	6077	5816	5541	5410	5358	5289	5293	5502	5652	5678	5923	5745	5774	5886
5213	5099	4923	5211	5439	5522	5444	5538	5468	5607	5488	5411	5432	5405	5323	5083	5034	5098	5083	5054	5300	5509	5585	5512	5558	5342	5104	4927	4956	5000	5013	5381	5608	5871	6142	5974	6021	5761	5715	5599	5384	5472	5401	5618	5942	6020	6077	6160	5969	5995
5080	5052	5053	5141	5417	5567	5412	5368	5212	5339	5325	5137	5044	4966	4998	4805	4829	4951	5043	5157	5453	5484	5708	5750	5622	5418	5236	5080	4838	4933	5161	5203	5685	5856	6058	6102	5947	5915	5772	5650	5642	5580	5453	5688	5843	6109	6158	6043	5917	5878
5225	5140	4881	5060	5218	5504	5375	5463	5091	5132	5138	4791	4729	4625	4591	4346	4553	4568	4783	4905	5094	5252	5500	5387	5428	5408	5255	5032	4838	5149	5022	5255	5616	5724	5902	5994	5780	5810	5699	5510	5602	5554	5376	5710	5645	5902	5815	5855	5798	5592
5179	5011	4849	4945	4987	5323	5370	5129	5216	4982	5033	4609	4572	4551	4418	4301	4317	4306	4362	4547	4691	4870	5024	5126	5154	5097	5014	4859	4911	5021	4892	5075	5337	5432	5666	5657	5645	5569	5413	5362	5374	5316	5287	5458	5573	5756	5629	5633	5659	5363
5494	5261	4744	4850	5018	5169	5162	5120	5078	5045	4940	4721	4629	4580	4472	4304	4254	4291	4297	4232	4374	4521	4866	5036	4972	4953	4886	4743	4715	4791	5019	5027	5403	5463	5325	5409	5310	5258	5051	4941	4998	5169	5068	5314	5405	5493	5549	5672	5518	5381
5772	5446	4862	4807	4930	5020	5223	5198	5196	5286	5264	4842	4742	4860	4736	4538	4417	4482	4268	4573	4602	4790	4975	5075	5120	4871	4734	4730	4646	4773	4981	5126	5345	5452	5367	5512	5390	5083	4997	5104	4953	5044	5394	5473	5665	5783	5734	5629	5722	5760
5635	5273	5197	4934	5056	4927	4829	5298	5405	5288	5428	5160	5091	4924	4783	4820	4822	4651	4585	4892	4850	5066	5082	5224	5078	4938	4954	4763	4701	4807	5124	5168	5356	5395	5571	5460	5276	4987	4928	5027	5211	5343	5503	5631	5887	6112	6031	6056	5946	5869
5242	5208	5196	5069	5222	5204	5118	5123	5301	5329	5180	4957	4977	4976	4777	4599	4985	4804	4893	4971	5050	5258	5230	5301	5405	5078	5223	4943	4962	5023	5059	5339	5476	5622	5644	5431	5363	5144	5132	5071	5291	5454	5499	5901	5937	6000	6127	5898	5979	5699
4906	4974	4910	4949	5154	5202	5236	5175	5211	5214	4996	5038	4826	4676	4546	4393	4605	4806	4747	4793	4892	5033	5087	5181	5418	5249	5213	5001	4953	5054	5069	5446	5616	5797	5775	5540	5511	5274	5269	5218	5396	5742	5651	5882	6007	6008	6023	5798	5828	5625
4909	4697	4622	4661	4961	5289	5416	5412	5526	5475	5297	5015	4764	4593	4456	4334	4496	4551	4446	4686	4875	5040	5135	5268	5294	5279	5302	5253	5115	5329	5330	5722	5833	6155	5925	5736	5533	5462	5269	5262	5483	5397	5697	5757	5953	5840	5908	5776	5788	5663
4822	4788	4518	4716	4864	5072	5287	5562	5687	5760	5631	5341	5035	4797	4459	4341	4383	4460	4395	4547	4644	4827	5124	5170	5253	5343	5453	5182	5339	5400	5420	5878	5980	6059	6121	5674	5678	5252	5149	5055	5171	5179	5312	5386	5600	5619	5782	5845	5992	5997
5307	4852	4685	4807	4756	4857	5152	5411	5608	5968	5859	5523	5179	5036	4592	4376	4357	4375	4493	4616	4577	4836	5088	5075	5173	5189	5176	5211	5207	5313	5474	5594	5907	5946	5701	5580	5489	5335	4937	4994	4961	4903	5039	5225	5258	5423	5362	5661	6263	6069
5095	4974	4980	5163	5140	5101	5163	5310	5626	5806	5789	5542	5384	5021	4955	4567	4472	4525	4498	4503	4720	4888	5236	5226	5074	5239	5310	5406	5224	5413	5474	5773	6001	5954	5958	5816	5647	5315	5190	5215	4764	5084	5204	5180	5145	5344	5420	5315	5519	5622
5273	5158	5136	5099	5469	5616	5574	5783	5847	6088	5916	5626	5476	5077	5085	4839	4728	4720	4673	4885	4925	5148	5384	5522	5653	5538	5472	5575	5608	5572	5862	5813	6088	6182	6075	6077	5937	5785	5771	5530	5614	5442	5711	5948	5747	5602	5493	5382	5268	5381
5288	5108	5237	5429	5781	5872	5974	6181	6377	6395	6435	6029	5724	5478	5114	4858	4827	4725	4883	5089	5200	5462	5659	5780	6026	5885	5940	6072	5881	5932	5943	6184	6516	6503	6555	6596	6281	6045	6004	5872	5889	6082	6382	6636	6301	6156	5812	5684	5489	5449
5458	5252	5229	5338	5560	5999	6169	6404	6580	6906	6739	6473	6111	5759	5411	4931	4937	4808	4998	5094	5183	5368	5606	5759	6252	5921	5970	6032	6102	6108	6148	6162	6470	6610	6501	6479	6222	5965	5942	5756	5782	6099	6580	6750	6666	6792	6553	6300	6100	5957
5426	5356	5187	5355	5560	5670	5898	6236	6584	6789	6820	6688	6177	5858	5267	5088	4900	4813	5034	5304	5246	5314	5436	5680	5936	5998	5857	6094	6042	6109	6084	6144	6199	6242	6381	6306	5969	5842	5744	5526	5539	6072	6326	6440	6719	6973	7216	6904	6685	6747
5437	5250	5202	5346	5452	5526	5894	6033	6224	6601	6562	6390	6198	5991	5737	5366	5054	5157	5301	5286	5319	5518	5478	5662	5916	6194	6048	6036	6011	6200	6276	6299	6226	6098	6258	6366	6386	5862	5768	5593	5669	5922	6317	6370	6528	7029	7299	7075	6763	6798
5357	5257	4980	5219	5467	5755	5838	5980	6372	6602	6357	6412	6119	6054	5642	5300	5347	5391	5550	5504	5786	5487	5884	5904	6058	6368	6406	6373	6452	6397	6444	6493	6412	6560	6643	6422	6641	6237	5995	5883	5854	6106	6477	6504	6773	7050	7368	6901	6647	6635
5242	4972	5099	5159	5486	5599	5717	6043	6325	6339	6286	6137	6040	5815	5233	5219	5144	5319	5457	5641	5843	5861	5990	5965	6170	6373	6579	6456	6490	6622	6616	6796	6712	6697	6632	6672	6532	6403	6258	5783	5873	6296	6720	6727	6876	7273	7139	6725	6531	6388
5152	5156	4952	4947	5305	5604	5752	5905	6168	6339	6229	6033	5875	5555	5168	4991	4833	5031	5208	5493	5395	5512	5799	5831	5934	6152	6165	6344	6386	6380	6438	6597	6591	6533	6479	6336	6341	6154	5958	5871	6073	6259	6738	6737	6850	7079	6836	6614	6265	5918
5507	5226	5032	5033	5344	5400	5534	5796	6075	6007	5980	6020	5681	5448	5060	4902	4819	4790	5189	5167	5360	5415	5655	5708	5574	5740	5792	6147	5975	5876	6047	5982	6040	5918	5919	5843	5953	5904	5930	5953	5835	6331	6507	6691	6696	6569	6170	6140	5736	5600
5548	5362	5115	5395	5262	5305	5437	5734	5718	5937	5988	5531	5659	5269	5074	5020	4829	4948	4995	5181	5170	5558	5669	5662	5618	5591	5864	5656	5734	5715	5604	5602	5632	5600	5606	5659	5579	5860	5827	5794	5963	6252	6311	6503	6361	6170	5795	5412	5323	5208
5570	5606	5261	5260	5263	5502	5434	5459	5691	5852	5708	5447	5363	5036	5035	4814	4919	4720	4895	5122	5380	5512	5612	5697	5799	5734	5609	5790	5727	5634	5353	5529	5615	5588	5474	5578	5694	5761	5726	5696	5804	5870	6260	6102	6040	5693	5440	5224	5082	4997
5807	5484	5250	5309	5422	5303	5332	5578	5510	5656	5474	5171	4971	4924	4569	4654	4524	4643	4613	4824	4983	5415	5369	5721	5618	5647	5549	5538	5647	5462	5247	5245	5196	5407	5226	5286	5309	5509	5582	5525	5625	5766	5820	5785	5778	5704	5339	5271	5086	5252
5773	5665	5554	5429	5376	5490	5498	5374	5441	5494	5214	5008	4912	4748	4744	4455	4504	4401	4529	4483	4713	5143	5438	5557	5673	5469	5399	5270	5164	5308	5183	5125	5058	5005	5042	5260	5308	5384	5313	5456	5571	5719	5702	5819	5973	5939	5538	5469	5376	5595
5692	5612	5525	5498	5525	5411	5174	5449	5291	5210	5148	5000	4949	4928	4601	4654	4485	4499	4587	4686	4892	5307	5657	5747	5780	5449	5272	5197	5164	4904	4936	5116	4885	4866	5003	4900	5211	5318	5445	5677	5772	5978	5997	6194	6137	6006	5989	5943	5748	5576
5556	5416	5681	5591	5658	5462	5292	5159	5159	5257	5153	4996	5036	4777	4811	4818	4943	4841	4793	5077	5238	5770	5893	5982	6050	5646	5294	5186	5123	4983	4888	4819	4813	4856	5011	5242	5281	5409	5616	5688	5885	6018	6178	6455	6485	6460	6435	5985	5761	5505
5568	5613	5576	5777	5782	5352	5254	5186	5340	5170	5066	4847	4710	4612	4438	4525	4544	4685	5025	5014	5295	5709	5919	6127	6021	5792	5463	5273	5042	4851	4833	4841	4818	4791	4947	5176	5214	5473	5649	5686	5787	6059	6237	6419	6395	6327	6044	5767	5593	5430
5653	5485	5479	5531	5361	5335	5402	5094	5035	5046	4813	4783	4568	4283	4484	4196	4256	4345	4526	4925	5014	5334	5749	5865	5785	5541	5511	4946	4846	4761	4633	4660	4673	4735	4878	5118	5132	5414	5442	5624	5790	6018	5937	6076	6183	6007	5796	5693	5421	5477
5678	5448	5326	5477	5530	5386	5313	5139	5289	5122	5000	4803	4548	4495	4159	4186	4250	4404	4704	4928	5048	5421	5539	5732	5832	5603	5371	5196	4770	4701	4654	4429	4679	4787	4889	4895	4997	5150	5412	5518	5681	5956	5862	6242	5910	5978	5819	5714	5731	5573
5759	5417	5415	5543	5426	5466	5244	5387	5194	5351	5034	4782	4804	4503	4585	4509	4514	4565	4795	5057	5202	5385	5678	5917	5854	5764	5625	5227	5144	4898	4639	4627	4769	4827	5056	5116	5149	5392	5536	5844	6075	6199	6273	6328	6253	6187	6034	5999	5719	5736
5743	5700	5337	5470	5530	5492	5549	5394	5258	5356	5165	5158	4785	4827	4555	4698	4734	4837	4942	5134	5431	5728	5777	6043	5930	5989	5869	5660	5371	5284	5122	5006	4870	5015	5087	5112	5499	5638	5792	5947	6198	6244	6562	6458	6531	6612	6247	5895	5782	5577
5980	5664	5599	5553	5598	5534	5407	5543	5447	5413	5496	5214	4941	4759	4633	4662	4758	4871	5089	5235	5484	5469	5863	6240	6071	6067	6053	5919	5591	5578	5382	5031	5070	4933	5156	5334	5419	5698	6031	6261	6281	6378	6476	6517	6504	6343	6115	5836	5808	5599
6287	5684	5417	5363	5451	5636	5455	5682	5907	5505	5578	5484	5221	5185	4909	4888	4970	5201	5350	5526	5668	5730	5904	6261	6250	6323	6333	6227	5882	5753	5566	5494	5504	5382	5531	5506	5633	5966	6102	6320	6281	6658	6367	6527	6510	6173	6083	5931	6006	5905
5867	5811	5676	5409	5337	5547	5744	5792	5760	5860	5753	5451	5444	5379	5251	5353	5357	5467	5608	5732	5800	6043	6210	6208	6459	6538	6437	6339	6128	5968	5661	5711	5514	5538	5569	5842	6094	6058	6308	6301	6494	6531	6728	6800	6571	6435	6127	6011	5837	6072
5970	5699	5416	5558	5498	5699	5976	5947	5904	5845	5660	5433	5362	5659	5541	5530	5615	5583	5727	5784	5897	6029	6487	6278	6576	6524	6478	6339	6233	6183	5814	5872	5804	5857	5601	5857	5896	6009	6087	6385	6489	6494	6674	6524	6464	6381	6030	5937	5940	5709
5968	5705	5530	5526	5529	5759	5860	5887	5899	5756	5487	5390	5443	5335	5571	5517	5351	5707	5587	5689	5608	5800	6086	6327	6397	6332	6480	6056	6029	5822	5742	5836	5823	5724	5828	5888	6010	6144	6214	6347	6225	6414	6394	6319	6003	6043	5781	5763	5598	5728
5811	5494	5537	5759	5437	5514	5690	5850	5590	5681	5519	5294	5324	5282	5302	5390	5553	5431	5659	5413	5569	5651	5896	6062	6084	6064	6112	5871	5655	5657	5655	5655	5712	5709	5667	5926	6094	5921	6038	6237	6095	6238	6023	5897	5696	5546	5488	5504	5460	5790
5998	5684	5406	5557	5701	5575	5403	5465	5715	5405	5404	5522	5197	5303	5393	5530	5640	5587	5810	5561	5568	5784	5993	5814	6042	5834	5850	5907	5545	5536	5563	5699	5828	5756	5890	6041	6194	6227	6210	6402	6435	6425	6228	5890	5602	5501	5283	5366	5512	5625
5828	5728	5716	5539	5564	5367	5441	5309	5445	5684	5293	5363	5459	5252	5521	5549	5591	5813	5613	6012	5779	5828	5810	6121	5973	5882	5950	5530	5467	5464	5647	5918	5832	5841	5928	6193	6363	6451	6331	6328	6422	6296	6135	5864	5703	5340	5372	5205	5454	5560
5820	5569	5387	5439	5316	5286	5260	5326	5228	5330	5307	5139	5372	5490	5407	5599	5537	5883	5839	5936	5933	5836	5884	5952	5978	5835	5561	5412	5371	5331	5481	5699	5969	5936	6217	6241	6330	6356	6433	6357	6462	6225	6108	5855	5471	5397	5207	5169	5233	5532
5983	5467	5410	5383	5153	5106	5021	5229	5083	5107	5249	5463	5275	5481	5396	5492	5707	5623	5863	5602	6107	5832	5720	5624	5786	5524	5558	5522	5369	5390	5450	5538	5796	5907	6269	6096	6206	6309	6193	6467	6415	6311	6035	5639	5474	5448	5175	5203	5355	5386
5724	5529	5428	5285	5030	4992	4899	4851	4949	5061	5215	5414	5498	5329	5475	5395	5604	5491	5679	5746	5611	5886	5643	5555	5666	5727	5707	5361	5515	5353	5402	5531	5710	5942	5989	5911	5932	6163	6168	6413	6303	6043	6058	5620	5606	5289	5339	5271	5423	5559
5409	5495	5472	5381	5025	4993	4762	4671	4773	4859	5110	5094	5312	5373	5352	5550	5445	5779	5435	5671	5635	5640	5550	5671	5576	5511	5436	5447	5483	5402	5460	5459	5667	5664	5782	6008	6024	5901	6227	6273	6251	6068	5867	5476	5367	5313	5227	5293	5466	5479
5145	5247	5494	5327	5009	4881	4837	4828	4705	4704	5000	4943	4996	5304	5085	5351	5281	5433	5408	5308	5435	5359	5453	5417	5247	5270	5287	5246	5333	5345	5497	5519	5609	5632	5673	5621	5841	5906	6023	5927	5959	5809	5511	5254	5138	5215	5126	5149	5381	5524
5499	5259	5453	5364	5263	4941	4857	4654	4717	4716	4641	4921	4897	5047	5316	5082	5257	5167	5148	5175	5369	5214	5484	5288	5309	5049	5162	5237	5241	5404	5460	5523	5523	5528	5624	5540	5621	5524	5706	5854	5673	5485	5393	5125	5147	5055	5080	5158	5534	5632
5441	5253	5149	5152	5333	5209	4702	4749	4737	4870	4776	4998	5057	5124	5213	5283	5377	5351	5383	5389	5370	5363	5390	5478	5470	5242	5081	5075	5398	5269	5502	5489	5610	5595	5721	5757	5546	5553	5601	5678	5671	5622	5418	5293	5327	5214	5096	5483	5668	5839
5235	5291	5130	5151	5388	5253	4852	4875	4976	4834	4992	5076	5270	5192	5458	5363	5330	5258	5217	5546	5487	5851	5638	5715	5441	5361	5280	5309	5403	5388	5646	5634	5581	5600	5930	5806	5653	5559	5576	5485	5568	5294	5333	5349	5393	5527	5444	5771	5751	6025
4804	5358	5396	5026	5108	5386	5003	4865	4908	4919	4885	5055	5259	5253	5249	5124	5118	5254	5337	5356	5538	5785	5623	5655	5400	5496	5147	5203	5268	5451	5597	5770	5694	5644	5581	5659	5361	5437	5223	5383	5353	5273	5323	5354	5296	5485	5413	5448	5798	5849
4700	4935	5410	5251	5053	4902	5229	4833	4730	4925	4958	5025	5166	5151	5105	4934	4988	4984	4912	5035	5235	5365	5494	5423	5334	5197	5179	5123	5161	5247	5536	5626	5629	5509	5425	5289	5130	5192	5193	5088	5125	5332	5300	5261	5421	5501	5468	5491	5565	5844
4733	4630	5086	5367	4988	4682	5132	5107	4793	4844	5203	4961	5087	5190	5113	5044	5002	4995	4912	4897	5239	5464	5591	5502	5577	5365	5349	5379	5203	5396	5621	5514	5434	5358	5300	5304	5079	4958	4843	5066	5075	5045	5268	5385	5506	5609	5619	5617	5661	5572
5028	4597	4771	5474	5406	4994	5089	5372	5176	5073	5458	5162	5331	5346	5132	5146	5130	5176	5151	5215	5337	5549	5390	5660	5675	5523	5639	5773	5527	5657	5636	5735	5595	5529	5421	5273	5087	4846	5090	5077	5122	5123	5306	5474	5508	5514	5735	5584	5637	5572
5404	4873	4616	5343	5567	5324	4982	5521	5477	5240	5570	5412	5259	5384	5334	5248	5359	5374	5276	5379	5313	5647	5481	5646	5659	5744	5894	5850	5777	5764	5839	6040	5854	5890	5335	5264	5054	4966	4931	5099	5211	5206	5429	5482	5534	5640	5643	5438	5535	5463
5663	5344	4751	4938	5583	5582	5262	5499	5952	5441	5553	5795	5335	5533	5460	5386	5439	5411	5409	5354	5524	5782	5854	5811	5740	5896	5894	5995	5997	5818	5791	5861	5976	5759	5629	5375	5293	5228	5081	5150	5211	5457	5343	5388	5544	5586	5602	5640	5572	5452
5875	5785	5238	4936	5529	5824	5390	5455	6007	5854	5656	5885	5646	5639	5730	5462	5641	5385	5610	5586	5870	6062	6095	5901	6065	6202	6072	6130	6153	6023	5935	5837	5903	5694	5727	5449	5481	5313	5376	5493	5515	5478	5650	5497	5630	5663	5710	5558	5626	5471
5901	6410	5833	5213	5605	6310	5813	5688	6264	5973	5672	6082	5791	5807	5766	5658	5833	5805	5948	6113	6137	6055	5998	6306	6332	6329	6228	6312	6409	6293	6180	5967	5984	6049	5806	5608	5605	5639	5531	5760	5656	5811	5511	5888	5748	5956	5774	5877	5777	5559
5943	6602	6353	5795	5834	6616	6456	5917	6409	6408	5773	6298	6146	6102	6171	5903	6085	6066	6093	6148	6198	5999	6207	6333	6447	6289	6291	6257	6247	6111	6114	6065	6012	5873	5806	5627	5612	5880	5701	5790	5815	5950	5800	5686	5870	5737	5829	5805	5611	5478
5550	6396	6626	5863	5949	6542	6529	6070	6277	6318	5771	6175	6028	5722	6020	5874	6053	6171	5903	5984	6057	5961	6083	6196	6228	6127	6129	6038	5925	6020	5862	5776	5697	5637	5589	5631	5593	5526	5838	5894	6046	5990	5924	5823	5710	5736	5634	5715	5457	5155
5289	5905	6309	5716	5561	6336	6370	5692	5893	6177	5351	5627	5830	5433	5830	5542	5942	5679	5724	5893	5892	5909	6037	6019	5940	5985	5776	5898	5650	5739	5627	5602	5479	5336	5264	5249	5328	5514	5509	5885	5930	5899	5955	5722	5629	5718	5577	5526	5208	5059
5071	5521	6051	5302	4959	5658	5747	5144	5320	5625	5111	5210	5474	5120	5559	5401	5582	5618	5570	5764	5612	5953	5971	5854	5827	5853	5837	5836	5631	5557	5512	5413	5443	5234	5291	5306	5282	5266	5589	5607	5898	5858	5772	5701	5577	5602	5607	5141	5109	5110
4714	5356	5710	5096	4604	5144	5483	4957	5214	5481	4967	5063	5182	5089	5474	5269	5641	5630	5598	5725	5748	5739	5828	5866	5797	5763	5770	5902	5602	5595	5613	5439	5387	5440	5412	5449	5568	5662	5813	5696	5670	5645	5540	5505	5549	5479	5171	5117	5048	4947
4785	5245	5541	4945	4692	5443	5310	4795	4964	5311	4751	5022	5298	4849	5323	5320	5510	5463	5596	5714	5682	5764	5751	5633	5772	5738	5729	5662	5606	5489	5483	5076	5369	5371	5183	5368	5699	5858	5695	5850	5744	5633	5623	5477	5474	5347	5158	4962	4904	5017
4594	5288	5251	4834	4480	5100	5306	4801	4826	5350	4656	4921	5028	4828	5291	5099	5524	5497	5503	5643	5541	5748	5594	5656	5695	5741	5595	5452	5572	5389	5395	5399	5236	5477	5503	5339	5760	5834	5966	5644	5585	5529	5501	5258	5299	5137	5054	5005	5095	5113
4633	5052	4801	4344	4349	4970	5074	4625	4900	5109	4743	4942	4912	4651	5172	5290	5519	5512	5487	5756	5478	5637	5754	5675	5542	5625	5595	5417	5359	5424	5410	5339	5409	5430	5523	5646	5850	5743	5890	5608	5674	5419	5353	5367	5129	5124	4944	5117	5122	5415
4634	4786	4619	4116	4142	4854	5061	4689	5078	5215	4803	5178	5149	4936	5450	5515	5703	5623	5574	5687	5593	5670	5738	5676	5733	5850	5866	5704	5538	5599	5400	5415	5534	5582	5589	5702	5616	5864	5955	5777	5595	5558	5469	5198	5191	5084	4977	5126	4999	5306
4968	5027	4710	4328	4615	5013	5132	4797	5405	5477	5027	5454	5413	5413	5710	5534	5701	5622	5695	5266	5593	5580	5535	5510	5796	5811	5787	5854	5619	5497	5523	5291	5604	5853	6022	5896	5866	5974	5783	5638	5438	5308	5332	5156	5299	5136	5054	5059	5236	5301
5276	5158	4868	4628	5093	5191	5080	4954	5645	5525	5335	5623	5326	5493	5863	5702	6004	5627	5550	5406	5332	5256	5399	5281	5679	5651	5784	5737	5503	5428	5368	5475	5849	5842	5981	5858	5594	5474	5492	5308	5280	5298	5163	5261	5197	5315	5183	5287	5207	5301
5671	5259	4636	4681	5225	5195	5034	5264	5530	5452	5571	5716	5234	5606	5812	5705	5943	5656	5571	5183	5194	5072	5161	5302	5656	5571	5722	5544	5627	5415	5457	5634	5650	5843	5855	5650	5337	5274	5289	5334	5106	5257	5035	5081	5168	5270	4986	5217	5228	5323
5566	4933	4629	4987	5099	4992	4804	5061	5407	5371	5645	5707	5381	5772	5676	5837	5675	5617	5655	5211	5213	4966	5188	5358	5486	5658	5601	5499	5290	5414	5326	5515	5773	5849	5806	5552	5307	5292	5207	5228	5061	5104	5104	5103	5115	5096	5201	4902	5148	5006
5267	4913	4942	5345	5162	4954	4960	5398	5190	5360	5593	5649	5537	5854	5521	5695	5534	5447	5377	5295	5227	4995	5117	5195	5301	5442	5394	5370	5134	5310	5553	5501	5679	5689	5803	5502	5499	5229	5019	5245	5206	5164	5191	5153	5029	5171	5195	5004	5108	4967
4983	5055	5311	5705	5601	5101	5523	5422	5132	5508	5721	5535	5720	5521	5399	5785	5512	5537	5345	5428	5377	5264	5298	5403	5391	5634	5598	5506	5271	5276	5415	5446	5598	5588	5600	5429	5467	5186	5202	5124	5287	5151	5202	5220	5274	5484	5312	5220	5170	4990
5031	5103	5391	5815	5524	5411	5742	5375	5373	5652	5788	5545	5843	5677	5715	5696	5388	5693	5309	5720	5472	5631	5562	5600	5645	5730	5650	5621	5450	5424	5518	5572	5669	5735	5493	5546	5338	5159	5245	5343	5225	5297	5397	5357	5364	5424	5325	5354	5288	5117
5372	5320	5423	5218	5483	5534	5636	5467	5479	5900	5921	5776	6085	5893	6013	5709	5461	5745	5582	5679	5731	5833	5698	5849	5787	5764	5985	5616	5470	5547	5489	5834	5655	5660	5622	5414	5349	5328	5512	5466	5634	5587	5629	5459	5507	5595	5424	5489	5459	5218
5817	5548	5234	5140	5398	5372	5490	5432	5514	5825	5707	5750	5781	5669	5891	5567	5549	5333	5573	5677	5565	5533	5534	5702	5624	5424	5521	5422	5239	5329	5397	5386	5563	5378	5263	5096	5045	5007	5285	5388	5489	5603	5796	5465	5557	5618	5348	5464	5260	5113
[truncated: 920 more columns]
