# Supplementary material for: Spatial Resolution and Refractive Index Contrast of Resonant Photonic Crystal Surfaces for Biosensing
Source: IEEE Photonics J. Author manuscript; Available in PMC 2015 Sep 7. (PMC4561521; doi:10.1109/JPHOT.2015.2435699)
Supplement: fig2_data [file NIHMS64775-supplement-fig2_data.gz › Volumes/graham/MacBook_backup/PhD_folder_2015_06_02/paper_improvements/IEEE_J_Photonics/final_files/data_files/fig2/0pc_p555f85/i8.csv]

5979	5196	5298	5353	5441	5554	5477	5431	5445	5834	5798	5752	5714	5848	5707	5628	5513	5201	5001	4987	4850	4927	4992	5344	5563	5739	5693	5726	5639	5644	5629	5331	5106	5136	5099	5075	5455	5542	5517	5484	5502	5419	5481	5533	5807	5890	5657	5744	5710	5866
5936	5630	5732	5763	5622	5573	5395	5544	5587	5741	5781	5727	5642	5695	5791	5429	5102	4921	4879	4801	4964	4894	5339	5493	5625	5868	5832	5831	5567	5458	5398	5261	5179	4968	5261	5142	5369	5283	5218	5083	5326	5290	5480	5667	5837	5796	5784	5643	5818	5682
5617	5579	5499	5509	5417	5321	5192	5366	5417	5241	5244	5183	5357	5082	5223	5213	4964	4931	4847	4877	5045	5322	5330	5740	5789	5559	5625	5349	5341	5107	5047	4954	4865	5193	5246	5167	5178	5073	5104	5065	4936	5249	5401	5379	5611	5510	5508	5462	5414	5482
5534	5567	5541	5391	5081	5084	5045	5120	4993	5007	4937	4858	4966	4979	4968	5041	4911	4942	5189	5198	5199	5513	5603	5893	5776	5499	5311	5098	4875	4821	4866	4730	4929	5212	5304	5311	5044	4838	4922	5062	5086	5227	5323	5542	5711	5498	5564	5458	5670	5654
5387	5543	5398	5143	5220	4887	4947	4960	4814	4878	4703	4662	4752	4818	4916	4970	5086	5245	5395	5468	5785	5644	5781	5731	5716	5328	5164	4928	4919	4661	4839	5110	5159	5203	5293	5158	4923	4947	4923	5043	5124	5485	5375	5362	5414	5621	5681	5842	5960	5923
5376	5442	5292	5157	5241	5096	5068	4929	4837	4698	4741	4756	4810	4781	5072	5084	5296	5499	5717	5833	5798	5725	5693	5595	5329	5181	4957	4904	5066	4943	5014	5137	5261	5220	5296	5136	5047	4957	4992	5251	5397	5422	5559	5245	5489	5630	5875	6004	6103	5948
5268	5250	5240	5198	5281	5139	5202	4924	4901	4864	4881	4850	4981	5049	5369	5324	5756	5869	5912	6034	5835	5724	5467	5563	5209	5029	4924	5054	5144	5278	5417	5460	5635	5496	5187	5246	5034	4957	5089	5407	5449	5721	5461	5427	5622	5716	6005	6240	6425	6024
5507	5294	5392	5178	5314	5284	5356	5385	5184	5352	5297	5308	5325	5430	5690	5782	6057	6061	6029	6035	5818	5543	5349	5249	5135	5073	5178	5151	5354	5476	5595	5737	5640	5429	5201	5112	5045	5166	5261	5469	5703	5677	5567	5360	5526	5819	6226	6519	6353	5975
5685	5640	5484	5495	5597	5502	5597	5734	5744	5521	5830	5898	6030	5786	5875	5984	5927	6083	5937	5845	5773	5503	5201	5121	5145	5049	5282	5589	5641	5755	5905	5992	5683	5351	5039	5190	5297	5245	5331	5425	5715	5645	5543	5336	5437	5886	6221	6351	6162	5870
6036	5783	5558	5653	5642	5904	5947	6040	6231	6057	6055	6106	6070	6122	5930	6198	6095	5897	5775	5583	5406	5285	5099	5111	5211	5351	5682	5792	5882	5972	5826	5797	5554	5291	5349	5383	5270	5450	5466	5569	5712	5645	5509	5515	5418	5972	6179	6097	6032	5916
6180	5933	5740	5877	5952	6129	6242	6418	6325	6322	6500	6346	6342	6280	6079	6098	5866	5645	5472	5384	5345	5146	5066	5290	5406	5577	5883	5989	5977	5909	5795	5637	5607	5404	5296	5697	5553	5631	5710	5554	5763	5527	5638	5618	5659	5875	6105	5913	6014	6072
6300	5701	5772	6005	5977	6192	6499	6442	6295	6627	6425	6240	6168	5943	5958	5707	5716	5587	5390	5326	5169	5371	5146	5323	5615	5694	5811	5874	5619	5699	5496	5516	5599	5506	5686	5827	5750	5720	5681	5618	5607	5671	5718	5944	5876	5956	5709	5890	5982	6361
6146	5761	5446	5776	5941	6092	6365	6014	6080	6325	6183	6031	5716	5592	5455	5315	5363	5305	5517	5307	5577	5722	5551	5589	5493	5670	5612	5643	5576	5517	5188	5415	5580	5608	5743	5742	5927	5880	5419	5579	5436	5643	5827	5874	5779	5711	5782	5893	6099	6305
5716	5443	5600	5533	5688	5981	6138	5939	6091	6089	5822	5667	5453	5260	5298	5199	5319	5213	5341	5537	5661	5624	5791	5810	5725	5476	5516	5431	5372	5386	5369	5515	5564	5895	5939	5807	5666	5760	5352	5275	5518	5617	6086	5880	5844	5531	5638	5772	6255	6470
5424	5225	5290	5593	5657	5620	5650	5964	5658	5667	5418	5274	4981	5347	5204	5315	5450	5632	5765	5977	5874	5868	5806	5649	5493	5383	5274	5302	5372	5147	5538	5482	5777	5736	5820	5766	5388	5308	5408	5276	5372	5695	5740	5826	5776	5554	5719	6012	6199	6542
5293	5085	5346	5482	5465	5580	5660	5757	5596	5608	5392	5132	5123	5312	5478	5671	5801	5747	5904	6041	6025	5751	5745	5537	5300	5156	5179	5187	5157	5332	5426	5659	5784	5688	5672	5527	5262	5364	5388	5429	5468	5628	5547	5646	5547	5651	5581	5944	6094	6332
5535	5281	5498	5605	5687	5783	5858	5845	5663	5482	5439	5296	5548	5395	5699	5901	6127	6274	6064	5919	5710	5650	5501	5235	5145	5140	5209	5167	5310	5499	5527	5675	5755	5371	5444	5542	5291	5527	5540	5470	5568	5494	5531	5543	5560	5694	5936	5984	6091	5966
5800	5483	5830	5800	5784	5771	5916	5896	5734	5704	5586	5407	5644	5762	5839	6098	6125	6093	5951	5576	5591	5367	5230	5035	4962	5188	5315	5362	5670	5763	5508	5658	5396	5363	5485	5472	5582	5539	5691	5567	5289	5371	5349	5332	5551	5730	5941	5937	5923	5682
6065	5867	6017	5866	5895	6054	5993	5897	5973	5938	5820	5689	5665	5907	5926	6013	5984	5842	5704	5616	5349	5254	5246	5271	5064	5122	5397	5763	5803	5810	5529	5393	5227	5420	5369	5523	5788	5748	5896	5545	5269	5261	5113	5358	5751	5949	6144	5833	5457	5590
6313	6169	5937	6106	6000	6048	6022	6090	6022	5977	5871	5707	5694	5566	5660	5611	5668	5588	5440	5289	5159	5224	5178	5248	5274	5347	5595	5844	5763	5578	5206	5198	5297	5449	5582	5703	5727	5834	5708	5631	5455	5260	5329	5431	5976	5810	5892	5782	5452	5830
6105	5942	5738	5707	5865	5889	6004	5708	5967	5735	5640	5741	5482	5426	5188	5225	5224	5316	5291	5393	5280	5439	5490	5631	5455	5684	5607	5545	5514	5320	5421	5282	5326	5446	5692	5795	5724	5962	5569	5435	5375	5236	5487	5701	5857	5633	5631	5712	5664	5957
5742	5570	5406	5500	5671	5440	5629	5664	5628	5609	5670	5560	5218	4975	5095	4939	5065	5280	5468	5563	5627	5656	5603	5737	5741	5563	5364	5415	5323	5264	5240	5255	5266	5547	5477	5753	5541	5577	5535	5415	5578	5492	5667	5729	5724	5670	5611	5480	5847	5926
5222	5229	5317	5320	5280	5477	5444	5660	5582	5544	5463	5254	5108	5052	4996	5042	5386	5489	5702	5869	5792	5802	5782	5672	5431	5450	5131	5120	5147	5239	5226	5369	5580	5434	5484	5381	5370	5401	5643	5571	5787	5667	5588	5745	5322	5335	5415	5674	5766	5822
5207	4922	5301	5288	5530	5372	5462	5481	5630	5644	5633	5412	5252	5229	5344	5377	5478	5648	5996	5962	6007	5995	5546	5438	5203	5246	5083	5106	5099	5104	5634	5491	5579	5598	5472	5157	5310	5329	5653	5841	5988	5957	5502	5430	5261	5524	5641	5889	5761	5916
5345	5242	5512	5608	5628	5653	5613	5763	5806	5806	5723	5724	5493	5460	5540	5645	5806	5868	6118	5927	5818	5609	5469	5253	5348	5150	5213	5392	5280	5545	5642	5625	5573	5493	5288	5049	5425	5627	5779	6166	5875	5866	5598	5547	5544	5755	5863	5904	5854	5739
5569	5539	5942	5901	5905	6054	6074	6055	6049	6083	5963	5834	5817	5725	5694	5639	5731	5717	5676	5564	5519	5212	5144	5190	5165	5317	5252	5344	5503	5536	5395	5467	5315	5335	5301	5415	5350	5694	5873	6041	5979	5832	5850	5778	5997	5961	6073	5964	5830	5641
5762	5894	5965	6059	6198	6201	6088	5959	5901	6003	5969	6016	5917	5782	5860	5660	5445	5504	5249	5404	5272	5194	5040	5197	5472	5446	5677	5625	5675	5530	5395	5162	5378	5280	5505	5568	5597	5909	5868	5868	5886	5750	5919	5917	6283	6038	6128	5829	5809	5676
6038	5886	6091	6026	6039	5921	5804	5874	5720	5833	5866	5780	5773	5592	5534	5392	5380	5145	5257	5279	5199	5338	5363	5536	5678	5740	5803	5662	5501	5462	5300	5593	5605	5551	5608	5764	5693	5684	5758	5598	5827	5813	6014	6197	6300	6060	5932	5631	5632	5898
5689	5789	5717	5774	5631	5690	5555	5378	5576	5747	5492	5772	5659	5577	5385	5333	5133	5359	5305	5429	5515	5799	5575	5665	5642	5823	5850	5627	5535	5305	5572	5666	5716	5716	5907	5873	5827	5697	5664	5578	5939	5888	6142	6322	6194	6029	5780	5601	6001	6007
5629	5393	5494	5536	5350	5398	5203	5222	5320	5171	5535	5548	5633	5559	5421	5363	5271	5418	5406	5562	5539	5561	5643	5691	5589	5707	5561	5480	5392	5458	5561	5620	5648	5748	5767	5634	5707	5375	5405	5791	5992	6225	6150	6185	5789	5802	5590	5828	5802	6098
5506	5549	5629	5447	5366	5108	5106	5126	5250	5114	5376	5516	5781	5703	5733	5367	5801	5479	5532	5536	5638	5403	5481	5364	5386	5508	5419	5577	5461	5618	5553	5494	5487	5453	5457	5406	5376	5401	5530	5879	5869	5995	5785	5797	5667	5528	5727	5817	5638	5672
5746	5560	5611	5664	5479	5245	5265	5035	5344	5505	5458	5591	5720	5666	5591	5684	5615	5616	5571	5525	5516	5340	5295	5160	5384	5311	5657	5533	5726	5392	5489	5216	5228	5259	5247	5166	5254	5408	5491	5620	5736	5738	5383	5335	5500	5745	5654	5602	5324	5200
6106	5927	5864	5795	5833	5429	5369	5405	5333	5508	5641	5622	5625	5683	5727	5482	5515	5513	5353	5374	5410	5258	5038	5296	5289	5498	5637	5765	5769	5472	5440	5274	5149	5244	5181	5285	5399	5447	5537	5415	5433	5404	5396	5539	5645	5699	5589	5275	5016	4987
6259	5796	5900	5781	5717	5505	5457	5449	5400	5340	5501	5363	5619	5414	5426	5307	5344	5275	5343	5104	5125	5315	5281	5397	5397	5519	5558	5831	5421	5402	5188	5179	5154	5238	5304	5327	5401	5395	5341	5397	5411	5596	5612	5842	5646	5740	5312	5302	4812	5088
5834	5662	5732	5924	5580	5536	5251	5253	5188	5140	5233	5261	5276	5256	5202	5302	5248	5318	5361	5342	5401	5477	5471	5465	5311	5513	5594	5414	5446	5006	5332	5239	5332	5313	5608	5371	5485	5182	5396	5341	5453	5794	5621	5831	5527	5450	5186	5159	4993	5337
5504	5377	5444	5542	5162	5268	5171	5250	4952	5073	5305	5215	5167	5263	5383	5265	5424	5665	5537	5630	5693	5656	5564	5503	5429	5290	5388	5242	5307	5406	5241	5233	5350	5566	5471	5359	5269	5330	5252	5662	5852	5801	5778	5673	5504	5392	5191	5207	5381	5227
5416	5497	5461	5596	5384	5414	5414	5265	5094	5265	5102	5369	5405	5404	5480	5543	5586	5712	5812	5489	5567	5580	5423	5382	5194	5414	5285	5498	5505	5727	5668	5575	5520	5520	5470	5327	5447	5278	5530	5817	5815	5844	5472	5608	5542	5452	5469	5595	5495	5570
5684	5666	5589	5852	5970	5799	5659	5483	5612	5501	5348	5503	5402	5515	5404	5510	5417	5421	5526	5624	5315	5368	5257	5193	5411	5401	5496	5684	5954	6123	5803	5755	5620	5623	5608	5405	5587	5511	5708	5874	5744	5671	5635	5510	5632	5776	5747	5857	5665	5452
6020	5945	5908	6075	6127	6097	5846	5731	5704	5681	5688	5627	5399	5410	5345	5236	5270	5336	5480	5531	5441	5285	5223	5446	5434	5579	5718	5964	5923	5868	5749	5658	5625	5578	5680	5712	6083	5653	5822	5738	5583	5782	5700	5549	5753	5839	5778	5646	5640	5599
6085	6121	6033	6059	6026	5877	5754	5787	5738	5649	5512	5349	5176	5019	5126	5193	5335	5343	5525	5611	5565	5608	5702	5858	5716	5824	5527	5689	5945	5885	5800	5654	5739	5835	5880	5867	6017	5716	5620	5638	5669	5668	5821	5897	5794	5792	5482	5467	5423	5640
6068	5985	5948	6020	5983	5795	5519	5466	5506	5510	5504	5420	5324	5211	5160	5256	5322	5389	5602	5585	5704	5812	5845	5730	5864	5608	5706	5744	5705	5941	6058	5961	6012	6016	5966	5937	5958	5744	5662	5497	5768	5818	5705	5669	5788	5388	5436	5447	5797	5759
5894	5925	5786	5763	5783	5533	5432	5491	5449	5617	5644	5691	5466	5363	5291	5418	5436	5513	5667	5754	5892	5928	5948	5799	5674	5892	5624	5728	5892	6086	6036	6041	6137	6066	5969	5947	5745	5655	5898	5789	5961	5787	5656	5669	5562	5452	5454	5414	5922	5812
6004	5853	5710	5766	5696	5673	5679	5551	5765	6019	5886	5900	5590	5445	5359	5523	5521	5682	5604	5698	5836	5881	5946	5886	5929	5717	5732	5961	6125	6168	5981	5823	5919	5813	5721	5740	5733	5683	5743	5920	6022	5736	5568	5507	5291	5500	5604	5430	5636	5309
6251	6022	5790	5779	5761	5747	5789	6135	6070	6089	6060	5863	5775	5598	5545	5406	5398	5345	5522	5621	5812	6061	6041	6082	5974	5871	6103	6032	6004	5907	5466	5438	5662	5564	5518	5672	5700	5789	5811	5611	5743	5258	5330	5289	5510	5389	5505	5271	5265	5187
6194	6060	5936	5853	5750	5897	5758	6043	6028	6128	6020	5901	5700	5698	5364	5279	5355	5281	5641	5752	5969	6102	6078	6062	6154	6170	5935	5926	5714	5618	5511	5305	5351	5451	5357	5558	5684	5631	5482	5439	5054	5389	5444	5433	5463	5228	5136	5018	5066	5067
6222	5867	5841	5839	5735	5703	5722	5965	5953	6183	6044	5896	5789	5468	5525	5391	5335	5521	5553	5874	6065	6257	6196	6100	5854	6039	5763	5685	5453	5395	5450	5361	5405	5445	5497	5375	5531	5386	5307	5219	5343	5498	5478	5446	5467	5076	4807	5066	5197	5463
5994	5831	5711	5778	5687	5713	5603	5963	5847	6087	6071	5986	5797	5836	5647	5612	5547	5638	5813	5847	6183	6120	5931	5783	5727	5764	5567	5547	5540	5470	5377	5398	5289	5230	5038	5183	5163	5208	5202	5368	5490	5503	5448	5358	5153	5012	4928	5144	5311	5289
6183	5795	5859	5984	5639	5819	5788	5854	6118	6223	6227	6198	6105	6008	5891	5563	5769	5667	5593	5597	5905	5746	5661	5802	5766	5542	5693	5546	5509	5511	5359	5100	5021	4951	4815	5047	5134	5229	5408	5310	5271	5342	4983	4774	4970	5112	5246	5245	5178	5023
6179	6087	5893	5942	5918	5809	6050	5966	6157	6299	6163	6128	6009	5796	5925	5596	5544	5302	5343	5294	5406	5700	5457	5654	5680	5882	5721	5886	5740	5382	5266	4898	4776	4873	4997	5252	5312	5210	5144	5131	5064	4793	4985	5042	5419	5352	5249	5140	5169	5060
6053	6030	5923	5968	5826	5925	5943	5981	5816	6184	5998	5908	5792	5702	5617	5492	5319	5320	5252	5473	5678	5657	5728	5662	5677	5851	5787	5562	5539	5147	4876	4937	4850	4988	5272	5354	5309	5051	4892	4861	4878	5004	5235	5299	5649	5499	5298	5147	5061	5247
5838	5824	5775	5816	5824	5834	5779	5911	5887	6106	5804	5766	5510	5598	5467	5380	5457	5373	5584	5866	5566	5752	5562	5588	5378	5468	5614	5326	5191	5062	5166	5116	5143	5202	5182	5182	4973	5076	4904	4890	5038	5206	5366	5589	5458	5234	5092	5429	5331	5675
5980	5794	6032	5878	5894	5824	5873	5952	6076	5891	5772	5842	5762	5583	5664	5691	5457	5372	5766	5471	5516	5707	5430	5366	5296	5309	5499	5444	5232	5448	5417	5510	5116	5118	5178	4996	4856	5027	5115	5037	5306	5400	5311	5366	5141	5419	5399	5566	5546	5688
6120	6112	6217	6175	5994	6053	5821	6089	6032	5975	5987	5835	5913	5527	5506	5438	5428	5404	5271	5373	5325	5353	5272	5287	5265	5255	5574	5633	5532	5537	5532	5183	4879	4986	5121	5107	5204	5476	5230	5155	5411	5236	5317	5380	5410	5475	5703	5514	5749	5276
6312	6281	6073	6273	6030	5912	6057	5915	5880	5950	5827	5720	5528	5389	5439	5392	5263	5426	5533	5434	5332	5305	5387	5284	5536	5390	5624	5709	5285	5332	5318	5041	5058	5281	5417	5458	5583	5518	5531	5154	5108	5125	5434	5598	5752	5653	5726	5500	5489	5377
6141	6098	6157	6040	5831	5773	5633	5589	5535	5610	5645	5586	5521	5445	5350	5515	5626	5657	5532	5680	5538	5308	5440	5514	5330	5430	5392	5405	5236	5339	5275	5091	5262	5260	5414	5576	5589	5424	5193	5237	5320	5568	5601	5954	5766	5698	5608	5413	5337	5861
5966	5921	5855	5822	5547	5445	5524	5411	5665	5473	5764	5812	5577	5515	5430	5517	5773	5908	5838	5784	5628	5481	5335	5322	5146	5229	5154	5230	5179	5441	5449	5310	5255	5306	5174	5421	5328	5331	5379	5435	5649	5782	5717	5744	5667	5521	5468	5490	5867	5664
5938	5942	5940	6020	5760	5657	5406	5417	5700	5729	5703	5760	5653	5700	5589	5580	5766	5923	5952	5724	5533	5276	5266	5251	5246	5170	5379	5600	5529	5672	5509	5337	5093	5236	5251	5482	5497	5527	5744	5737	5638	5751	5636	5694	5815	5696	5663	5801	5805	5628
6042	5783	5961	5929	5692	5577	5491	5618	5592	5712	5870	5574	5465	5478	5337	5451	5657	5634	5912	5773	5637	5382	5422	5517	5443	5486	5499	5641	5617	5665	5378	5254	5130	5173	5362	5563	5661	5774	5954	5722	5563	5646	5630	6018	6259	6059	5736	5825	5633	5606
5936	5792	5719	5718	5457	5271	5502	5450	5536	5728	5553	5493	5403	5438	5417	5602	5599	5704	5942	5939	5845	5771	5671	5749	5686	5740	5629	5501	5520	5557	5521	5135	5295	5549	5563	5699	5677	5684	5868	5537	5665	5683	5917	6079	6126	5940	5673	5646	5665	5551
5955	5670	5497	5364	5241	5309	5217	5268	5396	5602	5720	5619	5651	5485	5538	5768	6048	5959	6136	5936	5924	5867	5654	5642	5623	5773	5407	5648	5533	5696	5527	5454	5340	5600	5584	5434	5679	5591	5662	5771	5743	5877	6089	5958	6018	5866	5855	5856	5706	5806
5875	5827	5629	5488	5357	5452	5393	5333	5504	5816	5841	5780	5576	5731	5763	5826	6026	6044	5960	5803	5720	5594	5620	5494	5718	5776	5763	5798	5722	5692	5581	5365	5397	5492	5424	5542	5691	5663	5844	5914	5712	5834	5857	5877	5844	5841	5742	5912	5818	5600
6084	5724	5737	5695	5596	5573	5578	5713	5668	5704	5854	5907	5711	5755	5885	5819	5854	5899	5770	5573	5720	5706	5742	5683	5891	5839	5881	5822	5767	5763	5451	5469	5352	5369	5544	5584	5747	5855	5886	5709	5685	5640	5894	5624	5731	5794	5836	5833	5644	5528
5996	5887	5704	5705	5619	5464	5586	5559	5319	5439	5629	5570	5581	5768	5777	5951	5854	5969	5944	6009	6001	5944	5904	5812	5835	5869	5868	5844	5743	5673	5547	5532	5605	5488	5670	5741	5903	5801	5696	5601	5541	5645	5871	5766	5965	5788	5666	5555	5537	5456
5868	5809	5712	5560	5498	5423	5364	5425	5453	5613	5658	5720	5800	6010	5870	5977	6224	6258	6305	6302	6027	5965	5782	5766	5732	5752	5765	5715	5884	5868	5747	5916	5673	5710	5597	5759	5529	5643	5679	5742	5706	5888	5913	5905	5838	5604	5514	5533	5760	5546
6012	6016	5974	5891	5616	5523	5472	5548	5459	5555	5796	5876	5999	5889	6218	6228	6295	6321	6444	6177	5951	5858	5742	5619	5583	5915	6007	6129	6112	6107	5965	6074	6025	5858	5806	5740	5769	5740	5724	5793	5818	5942	5963	5931	5847	5677	5677	5719	5849	5721
6297	5977	6030	5982	5757	5548	5565	5453	5668	5624	5586	5883	6045	5864	6184	6215	6025	6241	6246	6301	6119	5843	5823	5865	5704	5789	5990	6098	6012	6086	5993	5963	5802	5877	5836	5905	5931	5936	5894	5857	5762	5852	5974	5935	5831	5905	5703	5759	5809	5652
5944	5887	5960	5823	5707	5543	5588	5567	5531	5535	5572	5775	5736	6041	6026	6042	6344	6210	6349	6342	6135	5959	6089	5877	5793	5920	5833	5910	6187	5901	5960	6188	5991	6127	5980	6066	5982	5871	5965	5913	5945	5929	6056	6136	5917	5786	5805	5784	5732	5770
5999	5848	5773	5833	5655	5574	5441	5586	5616	5654	5665	5692	5661	5869	5986	6120	6374	6498	6317	6335	5996	5988	6088	6128	5841	5756	5877	5807	5917	6073	6167	6083	6253	6213	6058	6194	5862	5895	5911	6031	5951	6079	6105	6074	5891	5802	5731	5736	6014	5956
5586	5946	5868	5598	5514	5392	5483	5593	5684	5867	5768	5667	5850	5842	5917	6291	6405	6292	6424	6209	5942	5996	5841	5792	5742	5707	5769	6004	5861	6081	6165	6254	6263	6070	6148	6179	6170	6114	6148	6118	6228	6430	6107	6041	5995	5679	5955	6003	5962	6084
5982	5915	5654	5641	5525	5402	5606	5703	5673	5781	5634	5556	5628	5765	5892	5943	6282	6392	6220	6092	6049	6002	5702	5838	5830	5901	5931	5909	6025	6046	5900	6179	6267	6128	6212	6029	6285	6247	6275	6237	6204	6023	6154	5937	5891	6072	6122	6121	6060	5870
5829	5775	5575	5448	5242	5431	5727	5752	5794	5574	5537	5344	5488	5601	5869	5915	6221	6276	6178	6132	6128	6000	6116	6053	5814	5840	5896	5888	5877	5972	5918	5879	5939	6045	6223	6252	6087	6056	6178	6204	6230	6182	5948	6173	6082	6128	6100	6108	6099	6038
5722	5422	5314	5200	5334	5234	5529	5550	5576	5639	5359	5454	5439	5653	5897	6043	6157	6363	6111	6113	6138	6007	6060	5820	5871	5888	6003	6110	5896	5902	5879	6085	6015	5910	5983	5960	6078	5994	6101	6112	6352	6229	6145	6139	6226	6254	6251	6225	6254	6251
5697	5423	5356	5294	5307	5395	5538	5738	5768	5653	5426	5478	5538	5567	5914	6098	6207	6176	6202	5950	6059	6021	5880	5890	5744	5930	5831	5960	6068	5933	5772	5955	5845	5970	5847	5875	6055	5914	6097	6144	6374	6240	6013	6309	6076	6378	6170	6392	6299	6505
5476	5446	5055	5297	5255	5408	5529	5831	5875	5686	5639	5430	5453	5652	5813	5995	5955	6136	6167	6022	6039	5650	5889	5754	5958	5990	5948	5897	5748	5800	5977	5853	6076	5806	6012	5924	6086	5989	6078	5990	6165	6150	6061	6195	6182	6165	6350	6180	6411	6179
5506	5339	5075	5216	5489	5385	5757	5962	5778	5490	5492	5386	5359	5635	5665	6014	6016	6089	6212	6096	5935	5997	5892	5780	5914	5717	5813	5826	5753	5922	5793	5772	5884	5957	5914	5949	5974	5866	6007	6057	6119	6097	6083	6077	6145	6119	6147	6134	6152	6150
5372	5187	5154	5261	5314	5525	5690	5951	5814	5609	5425	5462	5591	5808	6017	6086	6041	6195	6214	6094	5910	5983	5888	5772	5724	5695	5614	5581	5746	5783	5796	6015	5929	5840	5964	5680	5706	5808	5810	5955	6079	6048	5736	5908	5951	5964	5898	6025	6086	6306
5263	5227	5178	5264	5320	5645	5818	5771	5833	5716	5710	5572	5748	5908	5982	6125	6248	6224	5885	5958	6023	5923	5796	5696	5868	5543	5495	5742	5651	5734	5888	5873	5960	5803	5864	5667	5794	5759	5740	6013	5901	5933	5791	5726	5662	5925	5684	6047	6002	6012
5381	5286	5294	5328	5432	5724	5839	5819	6043	5863	5779	5715	5808	5982	6208	6246	6102	6043	5909	5890	6036	5968	5889	5721	5828	5519	5585	5480	5732	5582	5770	5635	5741	5796	5715	5635	5690	5550	5751	5865	5696	5615	5273	5475	5531	5570	5766	5728	5703	5938
5327	5253	5315	5599	5784	5901	5910	5951	6049	5994	5793	5928	5843	6080	6171	6225	6381	6175	6179	6119	6132	6142	6158	5823	5589	5527	5507	5520	5515	5519	5593	5609	5690	5538	5601	5604	5493	5582	5517	5616	5435	5317	5331	5182	5450	5354	5562	5739	5618	5603
5274	5360	5418	5720	5885	5960	6014	6186	6269	6032	6059	5887	6009	6382	6331	6331	6240	6214	6138	6007	6178	6442	6025	5829	5391	5407	5344	5341	5316	5545	5441	5662	5574	5398	5370	5438	5408	5412	5374	5326	5478	5284	5174	5290	5360	5443	5265	5498	5682	5630
5327	5513	5684	5743	5969	6176	6206	6204	6119	6230	6209	6347	6278	6423	6368	6315	5958	6044	6060	6084	6062	6070	5782	5668	5558	5413	5401	5337	5437	5416	5623	5403	5367	5148	5204	5267	5249	5306	5317	5225	5223	5155	5057	5104	5244	5388	5178	5476	5454	5754
5345	5425	5620	5906	5944	6127	6134	6169	6199	6328	6218	6479	6454	6491	6233	6213	6018	6029	6166	5881	6030	5951	5994	5694	5476	5423	5298	5367	5265	5467	5489	5414	5233	5138	4934	5110	5122	5065	5044	5055	5022	5011	4949	4867	4944	5124	5277	5402	5365	5525
5364	5549	5658	5889	5878	6020	5993	6001	6234	6168	6232	6583	6462	6470	6417	6288	6009	5933	5878	6002	5912	5873	5711	5528	5456	5328	5266	5134	5304	5268	5382	5234	4978	4923	4980	5003	5042	4743	4838	4637	4844	4738	4857	4804	4907	5035	5086	5041	5260	5070
5411	5419	5689	5758	5874	5936	6078	6123	6268	6199	6237	6421	6493	6533	6476	6345	6082	5928	5624	5674	5862	5708	5642	5329	5245	5044	4994	5106	5340	5358	5338	5109	4857	4946	4665	4645	4710	4686	4630	4692	4669	4737	4788	4667	4753	4862	4948	5158	5201	5437
5416	5628	5720	5966	6217	6138	6120	6047	6203	6236	6257	6395	6370	6250	6274	6192	5885	5808	5628	5573	5478	5635	5401	5288	5054	5053	4966	4979	5168	5141	5026	4791	4750	4751	4805	4578	4411	4542	4577	4548	4548	4466	4568	4545	4706	4797	4940	5003	5137	5250
5599	5533	6016	6208	6143	6110	6055	6151	6070	6070	6152	6217	6169	6168	6088	5875	5575	5571	5419	5546	5545	5503	5229	5191	4953	4786	4948	4923	5028	5102	4859	4842	4859	4721	4549	4413	4500	4435	4215	4525	4311	4443	4390	4434	4628	4718	4772	4903	5253	5120
5659	5570	5943	6271	6345	6195	6038	5928	6075	5893	5971	5891	6073	6064	5839	5703	5645	5664	5434	5450	5389	5393	5221	4760	4665	4526	4615	4684	4837	4694	4829	4783	4697	4694	4414	4477	4327	4414	4464	4185	4241	4380	4369	4460	4580	4773	4658	4817	4723	4825
5730	5925	6047	6456	6302	6156	6205	5986	6055	6063	6053	5877	5895	5746	5507	5556	5410	5180	5381	5394	5214	4929	4856	4641	4581	4444	4384	4608	4512	4656	4743	4800	4701	4435	4425	4425	4322	4271	4263	4144	4295	4367	4365	4413	4428	4511	4598	4554	4568	4629
5794	6135	6240	6411	6400	6133	6085	6162	6227	6193	5928	6027	5769	5695	5398	5252	5218	5088	5162	5074	5007	5103	4652	4392	4493	4308	4396	4407	4391	4619	4640	4521	4457	4454	4405	4233	4235	4248	4210	4237	4305	4293	4319	4308	4410	4334	4270	4269	4508	4565
6159	6167	6429	6472	6350	6332	6043	6137	6043	6166	6039	5822	5581	5392	5269	5210	5089	4973	4892	5005	4980	4702	4677	4523	4344	4207	4332	4457	4493	4490	4545	4418	4272	4248	4296	4286	4327	4169	4120	4170	4283	4403	4433	4380	4214	4349	4211	4211	4418	4336
6228	6156	6280	6536	6439	6264	6219	6107	6091	6191	6136	5888	5550	5302	5056	4924	4895	4874	4904	4749	4780	4713	4631	4491	4446	4350	4265	4327	4418	4402	4386	4297	4250	4213	4177	4340	4146	4160	4156	4121	4372	4361	4479	4335	4192	4391	3950	4244	4235	4296
6396	6493	6616	6443	6501	6135	6156	6083	6033	6186	5970	5806	5538	5172	5185	4972	4801	4744	4773	4721	4723	4636	4439	4404	4299	4368	4389	4392	4489	4490	4388	4262	4174	4167	4213	4281	4051	4030	4254	4007	4272	4413	4507	4397	4243	4152	4055	4127	4179	4156
6506	6516	6732	6626	6514	6345	6321	6276	6221	6221	6083	5744	5642	5258	5018	5041	4937	4803	4859	4786	4685	4602	4357	4305	4354	4272	4505	4460	4493	4312	4304	4194	4178	4324	4183	4118	4253	4187	3957	4221	4448	4508	4498	4405	4255	4264	4106	4099	4065	4000
6618	6544	6742	6659	6706	6497	6330	6437	6373	6210	6208	5648	5481	5192	5064	4967	4759	4810	4700	4734	4638	4438	4324	4224	4242	4327	4533	4448	4646	4451	4495	4352	4401	4416	4379	4304	4189	4237	4166	4345	4433	4490	4493	4293	4396	4140	4088	4191	4011	4142
6497	6906	6912	6770	6778	6565	6457	6454	6487	6231	6110	5809	5451	5039	4869	4853	4851	4790	4792	4659	4550	4453	4308	4220	4382	4433	4536	4472	4536	4429	4412	4367	4494	4420	4501	4367	4286	4381	4366	4549	4540	4533	4539	4449	4458	4324	4170	4185	4105	4129
6753	6789	7008	7022	6814	6742	6630	6500	6578	6230	5962	5627	5359	5143	4861	4950	4792	4788	4715	4612	4398	4273	4200	4204	4294	4493	4546	4548	4452	4497	4421	4577	4663	4652	4713	4600	4601	4565	4672	4745	4788	4823	4578	4634	4471	4397	4420	4347	4165	4137
6734	6986	7024	7150	6830	6725	6713	6676	6547	6305	5947	5672	5330	5082	4991	4899	5024	4748	4642	4440	4397	4216	4122	4202	4424	4444	4486	4432	4466	4368	4325	4575	4710	4677	4820	4838	4605	4665	4918	4941	5021	4936	4713	4623	4605	4386	4387	4245	4229	4197
7085	6881	6907	6995	7085	6853	6861	6698	6676	6243	5763	5553	5268	4889	5083	5186	4975	4742	4576	4518	4353	4194	4159	4326	4508	4404	4468	4530	4511	4417	4637	4839	4797	4865	4877	4864	5008	5111	4927	5105	5033	4919	4736	4561	4690	4520	4448	4416	4395	4193
7086	7011	7062	7322	7150	6965	6845	6699	6483	6087	5803	5572	5279	4970	5071	5074	4810	4765	4654	4417	4202	4324	4194	4520	4401	4247	4441	4510	4569	4565	4744	4789	4799	4938	4956	4848	5099	5111	5140	5147	5061	4956	4762	4756	4834	4354	4513	4527	4553	4270
7035	7337	7148	7393	7070	6975	6814	6624	6285	6064	5642	5313	5109	5071	5141	4919	4808	4762	4542	4440	4248	4211	4360	4473	4435	4415	4502	4632	4708	4768	4779	4769	4911	4928	5097	5020	4987	5275	5111	5241	5194	5000	4984	4810	4613	4686	4553	4459	4350	4365
7119	7251	7471	7414	7276	7120	6760	6435	6288	6052	5661	5284	5029	4976	5005	4919	4691	4596	4518	4428	4401	4175	4315	4428	4482	4467	4533	4572	4654	4705	4980	5048	5077	5276	4975	4980	4998	4981	5005	5194	5114	5149	4894	4755	4832	4726	4703	4570	4581	4512
7461	7309	7545	7385	7126	6842	6692	6374	6225	5975	5505	5277	5060	4898	4819	4715	4595	4481	4392	4343	4263	4205	4286	4341	4412	4618	4649	4546	4740	4824	4922	5105	5171	5135	5059	5102	5067	4982	5226	5180	5017	5126	4905	4872	4794	4908	4816	4813	4755	4635
7403	7519	7444	7510	7076	6888	6586	6414	6156	5866	5481	5354	5004	4813	4838	4579	4458	4443	4467	4237	4080	4201	4139	4282	4485	4741	4683	4769	4833	4968	5040	5197	5208	5056	4955	5071	5088	5095	5147	5029	5079	5155	4888	5029	4817	4921	4754	4919	4763	4643
7626	7717	7674	7633	7299	6861	6473	6461	6061	5548	5435	5173	5016	4862	4757	4400	4271	4310	4198	4100	4126	4228	4293	4487	4465	4621	4683	4855	5062	4983	5318	5329	5188	5068	5010	5089	5068	5432	5247	5274	5141	5106	5047	4972	4978	4911	4785	4864	4749	4741
7758	7806	7831	7848	7465	6829	6463	6384	5760	5657	5331	5044	4937	4768	4537	4418	4284	4109	4294	4233	4155	4206	4319	4417	4595	4664	4655	4859	4959	5116	5293	5223	5042	5031	5314	5218	5235	5226	5436	5277	5135	5081	5074	5124	5095	5020	5126	5046	4917	4708
7824	7881	7772	7791	7423	6903	6678	6124	5940	5651	5313	4882	4889	4637	4540	4295	4217	4054	4174	4162	4269	4289	4513	4415	4476	4522	4811	4902	4954	4963	5136	5085	5014	5105	5158	5190	5359	5364	5436	5325	5281	5035	5239	5136	5278	5097	5186	4997	4807	4700
7855	7967	7662	7539	7256	6926	6658	6349	6024	5567	5158	4922	4723	4680	4416	4271	4144	4280	4252	4201	4256	4288	4394	4563	4577	4825	4912	4933	4971	5193	5060	4930	5009	5024	5111	5373	5343	5414	5358	5383	5467	5335	5412	5228	5309	5175	5030	5089	4821	4669
7800	7922	7762	7500	7180	7122	6733	6327	6072	5762	5343	5124	4721	4832	4567	4431	4298	4229	4181	4153	4352	4291	4542	4428	4712	4680	4695	4938	5175	5060	5014	4919	4936	4983	5119	5334	5309	5436	5538	5374	5305	5384	5404	5223	5331	5183	5118	4940	4716	4776
7972	8180	7764	7726	7207	7052	6679	6465	6095	5688	5429	5007	4774	4721	4628	4408	4373	4300	4329	4304	4299	4483	4482	4631	4883	4965	4975	5195	5212	5091	5019	5044	4867	4920	5023	5267	5383	5492	5510	5327	5349	5547	5190	5401	5175	5224	5067	4731	4781	4767
8117	7891	7520	7641	7336	7085	6595	6584	6148	5712	5450	5066	4881	4719	4497	4559	4389	4291	4353	4466	4484	4774	4750	4780	4863	5006	5164	5287	5274	5121	5004	5085	4848	5073	5277	5234	5266	5571	5372	5282	5305	5359	5462	5378	5239	5175	4956	4670	4848	4744
8104	7892	7988	7667	7274	7038	6727	6703	6275	5945	5554	5342	4917	4751	4625	4578	4556	4365	4556	4659	4669	4749	4751	4891	4849	5052	5116	5273	5198	5044	5010	4953	5172	5362	5415	5400	5540	5237	5373	5405	5369	5442	5317	5338	5303	5037	5042	4963	4815	4906
8176	8085	7937	7584	7396	7055	6775	6593	6026	5970	5577	5360	5036	4794	4622	4568	4559	4446	4439	4621	4613	4635	4721	4884	4880	4737	5085	5121	5084	5031	5056	4963	5101	5321	5310	5530	5420	5369	5419	5352	5476	5201	5463	5351	5352	5089	4978	5062	4969	4785
8074	7995	8212	7959	7556	7155	6689	6480	6164	5918	5591	5401	5024	4810	4609	4603	4509	4597	4510	4578	4508	4474	4482	4590	4670	4866	4977	4829	4982	4955	4921	4812	5088	5348	5524	5377	5499	5421	5273	5409	5348	5371	5217	5286	5236	5184	5003	4959	4762	4703
8090	8058	8054	7871	7532	7232	6930	6600	6253	5784	5524	5378	5049	4743	4529	4491	4405	4540	4440	4427	4418	4358	4461	4574	4720	4727	4703	4859	4663	4747	4761	4732	5033	5405	5428	5503	5538	5466	5362	5373	5096	5099	5116	5111	5063	5075	4892	4769	4808	4770
8102	8211	8073	7993	7497	7211	6885	6724	6246	6030	5611	5276	5056	4779	4601	4360	4560	4338	4497	4408	4222	4264	4388	4348	4652	4442	4470	4456	4382	4632	4623	4818	5092	5353	5213	5304	5314	5315	5295	5189	5041	5083	5120	5081	4914	4908	4834	4849	4684	4716
8367	8139	8084	8004	7901	7459	7073	6694	6440	5929	5670	5222	4933	4631	4629	4527	4312	4212	4335	4312	4316	4273	4313	4358	4423	4374	4418	4418	4446	4509	4622	4855	4992	5192	5243	5304	5235	5118	5039	5100	4933	5019	5024	4854	5049	4733	4756	4814	4837	4559
8216	8245	8438	8064	7902	7536	7168	6769	6373	6007	5687	5305	5133	4888	4613	4548	4273	4176	4146	4268	4090	4158	4336	4237	4351	4402	4358	4497	4447	4364	4554	4735	4919	5013	5148	5202	5044	4886	5082	4979	4919	5024	4871	4949	4914	4690	4694	4598	4588	4542
8581	8538	8441	8257	7936	7424	7065	6902	6495	5985	5616	5381	5156	4963	4635	4397	4382	4128	4019	4159	4049	4190	4173	4289	4406	4324	4432	4408	4463	4481	4515	4797	4935	4847	5192	4860	4944	4968	4902	4967	4973	4781	4910	4819	4734	4712	4595	4776	4538	4408
8549	8488	8678	8397	7911	7584	7257	6922	6469	6031	5631	5511	5179	4937	4738	4577	4355	4255	3958	4091	4187	4193	4202	4200	4307	4355	4390	4407	4565	4538	4404	4639	4922	4914	4912	4919	4891	5056	4915	4801	4798	4793	4765	4680	4635	4535	4648	4514	4516	4512
8362	8415	8474	8538	7916	7644	7297	7051	6620	5926	5884	5539	5302	5115	4904	4713	4553	4252	4084	4115	4147	4144	4257	4316	4258	4301	4292	4369	4355	4356	4472	4544	4795	4897	4805	4749	4747	4732	4857	4875	4704	4848	4742	4688	4787	4765	4512	4568	4331	4365
8412	8250	8262	8350	8007	7537	7363	7004	6457	6265	5942	5709	5370	5134	5142	4847	4590	4414	4306	4162	4299	4275	4305	4286	4315	4375	4415	4311	4358	4352	4373	4531	4442	4656	4675	4710	4651	4620	4523	4590	4667	4709	4851	4695	4716	4697	4532	4293	4585	4152
8126	8196	7946	7958	7796	7453	7209	6801	6770	6451	6171	5845	5538	5331	4956	4871	4839	4480	4317	4329	4379	4484	4309	4387	4307	4345	4339	4307	4442	4424	4435	4387	4585	4602	4610	4544	4663	4642	4510	4504	4665	4803	4589	4789	4758	4794	4463	4427	4360	4126
7908	7923	7784	7526	7706	7172	7113	6934	6867	6559	6137	6144	5681	5418	5125	4953	4644	4567	4436	4301	4342	4345	4366	4373	4223	4326	4089	4328	4297	4380	4340	4482	4357	4479	4490	4624	4542	4653	4426	4718	4749	4868	4855	4780	4823	4703	4545	4518	4277	4299
7723	7870	7888	7734	7369	7190	7112	6908	6854	6747	6439	6073	5669	5592	5178	5024	4707	4689	4526	4513	4305	4450	4352	4231	4184	4053	4170	4082	4244	4357	4386	4430	4481	4476	4467	4504	4555	4696	4642	4607	4748	4912	4900	4930	4742	4579	4552	4385	4395	4316
7393	7579	7612	7875	7450	7302	7171	6996	7029	6889	6684	6184	5875	5637	5455	5360	4829	4785	4790	4713	4537	4387	4271	4152	4297	4115	4166	4068	4191	4293	4373	4301	4445	4356	4322	4478	4523	4454	4557	4637	4747	4820	4861	4729	4792	4588	4503	4353	4225	4181
7447	7436	7703	7713	7638	7473	7542	7541	7419	6895	6700	6187	6199	5818	5649	5531	5095	5056	4915	4811	4458	4475	4313	4311	4154	4129	4201	4214	4328	4199	4398	4494	4373	4346	4319	4306	4421	4415	4594	4682	4822	4683	4575	4527	4631	4350	4305	4159	4178	4134
7272	7322	7464	7609	7597	7774	7669	7764	7645	7340	6932	6589	6180	5943	5708	5543	5267	5217	5001	4856	4701	4520	4268	4338	4258	4055	4203	4172	4180	3974	4253	4294	4369	4373	4394	4471	4421	4391	4449	4594	4546	4530	4431	4305	4253	4164	4190	4218	4051	4083
7081	7264	7474	7632	7800	7759	7950	8063	7729	7603	7241	6756	6521	6119	5982	5739	5414	5320	5091	5048	4849	4678	4574	4321	4219	4249	4426	4421	4419	4330	4235	4389	4420	4286	4357	4342	4359	4434	4367	4458	4291	4542	4484	4218	4304	4081	4054	4262	4244	4170
6940	6904	7329	7654	7805	7984	8145	8116	8190	7875	7430	7097	6744	6402	6090	5813	5747	5481	5415	5002	4889	4722	4548	4519	4481	4454	4514	4318	4377	4615	4419	4476	4516	4328	4468	4345	4273	4376	4381	4477	4326	4342	4350	4170	4106	4144	4241	4364	4144	4414
6625	6979	7173	7649	8077	8028	8111	8120	7983	7808	7716	7263	6843	6901	6474	6167	5977	5652	5459	5210	5027	5011	4909	4555	4441	4707	4692	4522	4662	4665	4608	4709	4542	4319	4374	4386	4293	4316	4380	4383	4282	4399	4321	4267	4269	4243	4221	4535	4492	4538
6518	6739	7020	7344	7702	7758	7877	7914	7830	7661	7716	7480	7050	6969	6671	6582	6439	6004	5790	5310	5421	5159	5029	4826	4760	4820	4541	4705	4742	4735	4590	4462	4532	4430	4251	4405	4549	4512	4417	4379	4318	4328	4294	4186	4225	4220	4417	4489	4676	4791
6239	6522	6720	7398	7352	7742	7670	7703	7815	7695	7494	7413	7126	7019	6819	6677	6404	6134	5941	5707	5540	5357	5180	5285	4956	4996	4831	4854	4887	4864	4681	4680	4381	4599	4512	4593	4419	4511	4463	4444	4561	4408	4321	4452	4438	4564	4608	4682	4797	4945
6004	6315	6798	6931	7190	7313	7596	7415	7596	7952	7578	7251	7221	7261	6934	6660	6335	6425	6236	6045	5943	5535	5307	5282	5446	5324	5228	5146	5012	4796	4764	4782	4764	4618	4720	4707	4685	4638	4460	4566	4550	4601	4625	4448	4696	4773	4830	4786	4922	5083
6107	6318	6628	6928	7006	7158	7278	7254	7516	7358	7459	7581	7342	7193	7105	6711	6535	6539	6487	6292	6260	5928	5706	5590	5531	5602	5548	5509	5325	5176	4929	4756	4831	4805	4787	4785	4803	4765	4797	4694	4849	4565	4609	4758	4837	4953	4759	4968	4981	4961
5871	6309	6661	7064	6833	7099	7109	7120	7404	7377	7529	7512	7544	7234	7325	7211	6831	6632	6610	6321	6417	6426	6029	6039	5842	5867	5786	5529	5506	5359	5196	5069	5002	4946	5087	5074	5105	4920	4894	4815	4812	4764	4922	4983	5015	4967	4948	5083	5059	5062
5831	6129	6531	6595	6859	6809	6944	7166	7290	7412	7505	7690	7694	7570	7527	7288	7254	7140	7102	6860	6598	6411	6185	6089	6106	6016	5949	5602	5682	5541	5515	5255	5153	5303	5084	5193	5325	5142	4891	4962	4955	5100	5039	5019	5124	5040	5098	5134	5184	5286
5884	6149	6434	6590	6717	6741	7012	7240	7343	7541	7585	7609	7605	7775	7739	7506	7523	7227	7226	7081	6755	6700	6482	6333	6142	6098	5945	5700	5723	5557	5472	5455	5286	5379	5385	5357	5391	5312	5236	5047	5042	5150	5142	5121	5285	5179	5182	5291	5254	5385
5943	6064	6171	6590	6557	6697	6932	7034	7509	7628	7620	7629	7724	7644	7786	7955	7908	7657	7305	6986	6879	6788	6736	6594	6321	6364	6186	5842	5710	5768	5752	5601	5444	5513	5482	5462	5455	5437	5400	5135	5260	5173	5222	5496	5385	5509	5496	5453	5386	5600
5677	5642	6026	6249	6489	6423	6717	6983	7286	7407	7537	7610	7575	7759	7832	7936	7725	7598	7328	7471	7041	6740	6698	6681	6524	6299	6356	6186	5992	5994	5711	5757	5874	5739	5840	5647	5710	5604	5612	5650	5575	5440	5567	5712	5818	5618	5754	5724	5828	5781
5513	5457	5905	6013	6256	6377	6456	6785	7162	7170	7115	7383	7452	7730	7753	7860	7656	7630	7415	7250	7210	7008	6771	6716	6566	6606	6317	6371	5986	6109	6047	6028	6229	6123	6060	5956	5906	5889	5652	5745	5868	5820	5722	5735	5833	5927	6078	6017	6122	6318
5520	5504	5633	5859	5870	5870	6294	6559	6684	6949	6937	7121	7133	7440	7651	7450	7367	7581	7513	7265	7241	6970	6831	6854	6670	6609	6598	6417	6542	6351	6266	6431	6354	6395	6399	6143	5970	6016	6036	5842	6162	6066	6239	5911	6009	6058	6176	6265	6291	6171
5479	5387	5493	5522	5955	5921	5839	6220	6381	6526	6719	6857	7050	7206	7415	7451	7299	7326	7196	7412	7097	7198	7275	6974	6841	6769	6738	6664	6713	6551	6457	6439	6525	6473	6421	6175	6449	6215	6229	6289	6210	6168	6391	6287	6174	6262	6093	6308	6393	6186
5656	5338	5530	5550	5453	5559	5870	5910	6179	6342	6579	6780	6970	7105	7059	7190	7296	7016	7111	7084	7300	7294	7241	7190	7151	6843	6754	6839	6738	6790	6799	7028	6722	6835	6711	6457	6378	6308	6516	6359	6477	6561	6347	6352	6296	6231	6391	6493	6319	6394
5640	5490	5530	5577	5518	5429	5677	5598	5752	6118	6282	6452	6586	6919	6883	6953	6886	7051	6869	7162	7370	7220	7269	6990	7012	6926	6745	6843	6863	7090	7034	6858	6814	6660	6656	6516	6573	6546	6621	6626	6650	6464	6523	6359	6376	6249	6531	6623	6865	6553
5665	5461	5715	5688	5584	5492	5511	5510	5730	5969	6090	6385	6586	6560	6731	6919	6961	6893	7003	7100	6986	6982	7123	7272	7236	7042	6944	6921	7129	6971	6754	6815	6703	6715	6693	6623	6740	6562	6544	6528	6505	6696	6631	6461	6570	6325	6457	6603	6506	6363
5695	5613	5651	5571	5556	5448	5340	5343	5696	5907	5988	6159	6221	6454	6556	6521	6769	6828	6838	7036	7150	7145	6973	6895	7152	7271	7042	6856	6787	6840	6753	6789	6747	6791	6796	6517	6371	6878	6681	6715	6876	6380	6576	6465	6601	6375	6318	6381	6479	6456
5838	5728	5634	5759	5515	5417	5264	5470	5477	5893	5805	6061	6159	6197	6280	6559	6648	6712	6853	6839	6775	6813	7017	6979	7162	7083	6929	6821	6734	6746	6540	6842	6865	6865	6674	6562	6642	6807	6873	6849	6802	6774	6784	6658	6515	6543	6543	6434	6614	6771
5992	5847	5747	5477	5553	5503	5365	5472	5614	5721	5834	5916	5902	5925	6251	6402	6566	6362	6729	6720	6761	6803	6768	6747	6849	6816	6633	6693	6756	6763	6690	6742	6835	6791	6630	6710	6455	6928	7078	7042	6771	6562	6698	6642	6703	6634	6536	6497	6717	6382
6296	6162	5663	5686	5653	5399	5441	5667	5559	5677	5921	5638	5699	6004	5957	6164	6207	6417	6490	6306	6686	6504	6507	6654	6665	6662	6906	6757	6721	6806	6945	6961	6876	6851	6921	6741	6806	6821	6805	6896	6897	6716	6591	6563	6630	6775	6771	6468	6585	6645
6699	6084	6024	5932	5726	5744	5740	5595	5616	5588	5643	5638	5551	5776	5765	5920	6103	6059	6170	6329	6585	6591	6554	6407	6527	6386	6715	6713	6732	6735	6646	6760	6761	6980	6930	6756	6915	6846	6918	6820	6788	6520	6528	6553	6688	6628	6631	6483	6477	6287
6735	6470	6302	5928	6023	5795	5665	5560	5528	5558	5492	5496	5643	5630	5772	5922	5966	5950	6292	6269	6257	6328	6354	6399	6382	6624	6614	6811	6708	6970	6698	6788	6945	6999	6798	6746	6680	6711	6685	6669	6567	6690	6509	6368	6511	6607	6519	6548	6372	6424
6841	6693	6536	6230	6149	5804	5561	5668	5570	5607	5530	5772	5593	5729	5685	5920	5867	5622	5878	6149	6455	6335	6646	6561	6399	6435	6527	6459	6604	6648	6655	6613	6719	6612	6687	6751	6844	6607	6749	6604	6464	6618	6505	6522	6339	6325	6378	6554	6151	6170
7103	6955	6681	6562	6091	5680	5935	5758	5448	5585	5652	5617	5609	5848	5729	5689	5502	5696	5871	6166	6320	6319	6400	6405	6269	6326	6379	6643	6646	6775	6560	6680	6533	6369	6660	6432	6616	6327	6637	6431	6433	6637	6400	6592	6386	6234	6341	6191	6209	6172
7079	6859	6731	6505	6061	6067	6023	5675	5913	5961	5730	6034	6117	5922	5841	5737	5733	5881	5906	5816	6033	6257	6346	6311	6366	6359	6299	6379	6573	6442	6476	6455	6356	6421	6484	6481	6495	6516	6413	6382	6350	6495	6493	6535	6253	6173	6210	6255	6107	6113
7016	6681	6787	6447	6423	6263	6207	6460	6382	6175	6179	6376	5915	5946	6070	5969	5843	5807	6032	6045	5865	6166	6200	6214	6052	6187	6098	6191	6254	6310	6301	6382	6123	6344	6420	6144	6377	6131	6471	6341	6410	6622	6440	6516	6421	6240	6088	6057	6180	5918
6739	6750	6608	6469	6483	6327	6594	6662	6353	6714	6530	6221	6034	6054	6033	5947	5922	6085	5934	5980	5812	5809	5873	5976	6069	6042	6127	6221	6198	6198	6292	6257	6316	6338	6303	6067	6280	6329	6435	6657	6715	6488	6577	6213	6500	6168	6024	5983	6047	6058
6775	6633	6494	6778	6371	6533	6742	6725	6858	6971	6695	6495	6391	6270	6041	6088	5982	5798	5941	5866	5631	5815	5998	5962	6127	5979	6014	5982	6130	6099	6157	6048	6163	6218	6195	6169	6411	6446	6512	6554	6490	6613	6324	6560	6188	6070	6096	5951	6013	6094
6790	6403	6710	6739	6705	6932	6739	7058	7084	6960	6786	6945	6435	6083	6174	6023	6136	5927	6120	5920	5972	5757	5814	5897	5801	5918	6130	5934	5872	5873	5966	6063	6117	6034	6250	6180	6218	6465	6502	6536	6473	6218	6271	6333	6258	6191	5832	6124	6035	5962
6638	6353	6590	6772	7111	6894	7074	7212	7247	6924	6979	6680	6308	6234	6101	6116	5921	6095	6097	5844	5695	5636	5799	5754	5975	5979	6010	5960	5889	5943	5872	6075	6066	6351	6177	6179	5995	6070	6366	6467	6493	6345	6154	6294	6124	6191	5899	5958	5982	6259
6382	6535	6640	6877	6948	7078	7224	7228	7240	6953	6901	6533	6394	6161	6026	6123	5912	6107	5784	5749	5720	5768	5894	6001	5835	5998	6104	6022	5847	5926	5957	6026	6087	6193	6112	6206	6184	6271	6246	6125	6226	6213	6278	6213	6184	6178	6118	6052	6107	6143
6470	6323	6581	6791	6796	7172	7112	6959	7270	6934	6722	6467	6449	6237	6170	6172	6046	5756	5758	5995	5955	5994	5979	5904	5906	5863	5915	5924	6068	5747	5736	5768	5861	5915	5932	6057	6189	6024	6129	6130	5953	5897	6211	6058	6086	6179	6145	6216	6274	6118
6328	6383	6661	6765	7052	6973	6915	7068	7102	6919	6704	6849	6667	6515	6345	6099	5907	5977	5909	6106	6157	5933	5916	5808	5747	5846	5745	5933	6032	6039	5772	5811	5703	5705	5806	5961	5925	6019	6235	6185	5828	5942	5870	6121	6191	6334	6070	6272	6074	6062
6479	6318	6733	6917	6974	6976	6909	7145	6922	6699	6822	6675	6646	6542	6187	6206	6020	6198	6191	6107	5904	5891	5895	5974	5948	5868	6001	6041	6060	5939	5907	5890	5692	5698	5894	5769	5664	6009	5935	5991	5986	5987	6090	5853	6057	6258	6088	6159	6080	6022
6434	6602	6693	6917	6928	6603	6752	6702	6584	6727	6704	6608	6625	6604	6316	6322	6268	6082	6123	6066	5849	5781	5922	6088	5983	5870	5915	5889	5963	5923	5718	5698	5615	5728	5946	6056	6076	5990	5707	5724	5661	5989	6198	6055	6040	6113	6358	6150	5949	5936
6565	6550	6781	6696	6673	6538	6617	6630	6675	6739	6641	6624	6575	6418	6178	6388	6269	6175	6021	5854	5913	6002	6092	6017	5922	5747	5569	5555	5610	5770	5671	5636	5593	5798	5797	5914	5910	5862	5817	5787	5772	5818	5941	5978	5939	5952	5942	6303	5996	5927
6723	6645	6760	6714	6679	6603	6616	6406	6702	6712	6657	6691	6430	6388	6557	6250	5984	6022	5955	5742	5848	5991	5925	5852	5825	5616	5538	5815	5642	5639	5629	5776	5535	5778	5848	5804	5816	5832	5822	5746	5640	5571	5920	6156	5944	6031	5972	6065	5962	5782
6620	6674	6684	6751	6669	6471	6490	6413	6331	6435	6392	6411	6414	6570	6493	6316	6070	6089	6172	5947	5950	5663	5612	5906	5815	5823	5645	5787	5810	5895	5859	5742	5723	5896	5763	5647	5537	5700	5689	5689	5638	5671	5884	5988	6147	5859	5945	6012	5969	5930
6547	6664	6416	6563	6547	6594	6683	6443	6466	6620	6525	6399	6534	6385	6295	6093	6128	6041	5987	5832	5705	5696	5807	6044	5810	5767	5802	5697	5742	5775	5871	5930	5871	5806	5715	5676	5543	5571	5681	5671	5825	5802	5744	5997	5891	6033	5910	5981	5819	6048
6448	6706	6383	6612	6313	6276	6512	6395	6481	6385	6387	6267	6538	6508	6287	6212	6145	6190	5898	5752	5633	5830	6022	6214	5961	5832	5699	5886	5959	5728	5972	5900	5840	5851	5640	5615	5503	5564	5564	5582	5740	5954	6033	5985	5778	5959	6028	5963	6067	5985
6433	6286	6214	6406	6202	6359	6476	6118	6527	6250	6379	6301	6553	6462	6347	6229	6217	6060	5938	5882	5895	6014	6064	6188	5961	5881	5823	5739	5832	5743	5812	5914	5778	5897	5807	5526	5812	5712	5722	5673	5700	5687	5900	5827	5866	5786	6036	6112	5985	6152
6444	6299	6409	6478	6139	6444	6386	6275	6498	6357	6298	6238	6473	6199	6063	6209	6189	5899	5927	6040	6107	6035	6154	6012	5778	5646	5917	5795	5760	5842	5660	5818	5801	5897	5968	5767	5806	5875	5949	5803	5708	5963	6094	6179	5984	5931	6174	6179	6109	6118
6536	6236	6209	6692	6221	6457	6310	6273	6417	6233	6472	6405	6311	6183	6106	6175	6201	6074	6012	6129	6211	6250	6170	5822	5981	5800	5804	5831	5777	5752	5706	5815	5951	5890	5945	5750	6015	6018	6100	6002	5902	5937	6129	6285	6213	6072	6198	6054	6192	5976
6852	6459	6498	6468	6177	6507	6274	6252	6337	6150	6084	6039	6045	5870	6090	6101	5988	6159	6083	5894	5966	5929	6060	6030	5867	5768	5657	5708	5657	5895	5799	5802	5784	5947	6001	5846	5972	6029	6095	6190	6073	6025	6105	6201	6316	6232	6058	6245	6400	6206
6841	6593	6756	6464	6168	6248	6222	6163	6315	6302	5986	5876	5830	5883	5927	6162	6077	5935	5982	6022	6025	5795	5963	5886	5624	5737	5785	5861	5998	5985	5759	6021	5934	5918	5847	5806	5936	6101	6247	6282	6223	5938	5945	6189	6435	6181	6155	6322	6470	6230
6949	6660	6499	6280	6246	6249	6038	6345	6219	6022	6029	5806	5722	5871	6067	5982	6015	5918	6024	5865	6170	5855	5857	5772	5772	5835	5881	5931	5913	6127	5916	5886	5876	5983	6047	5911	5901	6043	6167	6412	6248	6245	5995	6348	6534	6167	6098	6285	6476	6395
6908	6635	6559	6162	6116	6045	6241	6169	6187	6025	5753	5854	5757	5810	6047	5863	5929	5819	5952	5830	6053	5993	5917	5852	5874	5791	5868	6109	6186	5873	5833	5784	5824	5927	5907	5846	5969	6211	6254	6313	6162	6176	6082	6337	6603	6559	6421	6408	6645	6217
7022	6418	6411	6204	6165	6095	6289	6128	5991	6000	5832	5719	5560	5566	5846	5900	5703	5837	5810	5686	5788	5762	5771	5926	5717	5879	6059	5941	6015	5971	6132	6061	5971	5885	5828	5654	5814	6060	6267	6344	6321	6323	6317	6367	6608	6337	6331	6462	6661	6546
6844	6520	6443	6050	6290	6151	6286	6494	6072	6087	5752	5691	5496	5681	5762	5780	5630	5567	5499	5723	5614	5526	5608	5627	5690	5715	5893	5924	5936	5917	5826	5994	6085	5987	5959	5764	5908	6098	6368	6397	6474	6441	6178	6442	6606	6427	6478	6373	6524	6545
6777	6407	6580	6315	6410	6318	6335	6266	6118	5977	5990	5633	5405	5467	5646	5842	5617	5316	5536	5589	5624	5513	5596	5566	5433	5769	5750	5705	5844	5766	6043	5972	5822	5814	5770	5788	5933	6279	6240	6514	6413	6434	6245	6388	6596	6390	6205	6446	6542	6387
6862	6556	6698	6333	6356	6480	6500	6433	6398	6083	5947	5606	5496	5479	5607	5611	5339	5501	5435	5614	5669	5422	5428	5254	5344	5374	5774	5934	5806	5734	5802	5834	5775	5840	5692	5754	5863	6125	6238	6557	6333	6339	6137	6304	6403	6381	6173	6298	6515	6549
6999	6559	6949	6551	6528	6680	6418	6684	6435	5962	5957	5683	5525	5680	5805	5706	5359	5425	5528	5696	5649	5364	5277	5298	5429	5533	5670	5753	5779	5549	5791	5697	5902	5768	5774	5825	5900	6210	6286	6309	6224	6047	6156	6245	6197	6010	6048	6237	6438	6313
6959	6602	6775	6747	6726	6782	6492	6790	6477	6039	6069	5983	5700	5684	5732	5824	5508	5441	5424	5669	5760	5619	5283	5261	5444	5540	5579	5684	5524	5522	5344	5556	5743	5861	5718	5694	5927	5881	6074	6113	6024	5981	5847	5908	6046	5924	5982	6217	6439	6265
7014	6530	6485	6675	6618	6709	6532	6573	6496	6167	6078	5970	5990	5735	5884	6069	5909	5657	5466	5613	5682	5438	5498	5387	5485	5429	5431	5413	5371	5382	5146	5494	5526	5633	5498	5510	5733	5768	5850	5793	5713	5736	5874	5881	5935	5768	5968	6222	6426	6240
6923	6608	6571	6469	6516	6583	6518	6474	6371	6150	6046	6057	6172	5850	6181	6275	6030	5914	5818	5772	5789	5807	5679	5526	5418	5366	5522	5755	5368	5250	5429	5382	5610	5552	5644	5676	5570	5753	5604	5668	5496	5473	5556	5728	5722	5866	5966	6222	6057	6031
6715	6599	6315	6544	6353	6552	6527	6547	6548	6260	6199	6062	6121	6132	6317	6142	6259	5868	5833	5766	5841	5907	5671	5790	5548	5578	5437	5557	5546	5501	5376	5274	5450	5624	5729	5639	5757	5496	5403	5542	5460	5480	5739	5812	5761	5878	5847	5890	5823	5896
6505	6415	6249	6665	6576	6589	6369	6379	6393	6503	6344	6223	6367	6292	6174	6187	6245	6180	6066	6028	5915	5736	5905	5855	5783	5811	5668	5533	5596	5467	5397	5526	5539	5559	5793	5837	5550	5520	5383	5483	5559	5583	5739	5815	5702	5846	5819	5808	5774	5974
6472	6449	6247	6478	6304	6247	6526	6512	6545	6508	6461	6419	6230	6255	6138	6200	6292	6202	6266	5968	5847	5919	6173	6058	5966	6005	6057	5878	5687	5507	5591	5838	5865	5854	5783	5672	5585	5357	5618	5533	5745	5860	5884	5929	5715	5880	5906	6008	6011	6243
6609	6360	6230	6359	6257	6276	6059	6087	6176	6474	6459	6286	6298	6154	6152	6260	6171	6188	6047	6089	6075	5956	6156	6134	6145	6052	6168	5956	5961	5906	6035	6074	6116	6170	5934	5769	5742	5657	5645	5892	5784	5852	5942	5773	5884	6077	6054	6097	6143	6311
6584	6448	6547	6480	6263	6177	6131	6122	6359	6468	6425	6252	6196	6426	6472	6071	6112	6189	6194	6271	6365	6146	5938	6030	6146	6264	6321	6218	5989	5892	6113	6041	6176	6025	5926	5987	5808	5969	5869	5922	6041	6020	5916	6192	6082	6191	5944	6250	6335	6471
6602	6578	6534	6380	6446	6103	6238	6323	6191	6320	6163	6048	5878	6020	6198	6082	6115	6195	6353	6394	6253	6434	6351	6319	6085	6061	6232	6163	6136	5961	6270	6242	6126	6163	6004	5934	5821	5957	6127	6177	5993	6113	6017	6291	6396	6346	6282	6426	6486	6515
6661	6624	6536	6773	6296	6270	6223	6079	6064	5910	5911	5971	5753	5855	5882	6364	6091	6067	5960	6155	6358	6232	6328	6329	6305	6179	6028	6024	5917	5836	6052	6166	6219	6392	6263	6066	6241	6318	6257	6114	6090	6009	6250	6397	6573	6347	6713	6482	6587	6463
6651	6488	6540	6859	6472	6465	6272	6037	6197	6186	6120	6087	6079	6060	5881	6014	6133	6342	6193	6081	5935	6152	6008	6187	6095	6189	6128	6021	5915	5988	6210	6340	6123	6337	6354	6451	6176	6291	6071	6035	6119	6153	6410	6272	6422	6620	6622	6833	6657	6599
6844	6794	6762	6667	6523	6341	6330	6266	6131	6146	5925	5872	6051	6193	6095	6004	5960	6250	6157	5982	5677	5860	5885	5771	5796	5921	5900	5910	5947	5908	6173	6169	6472	6288	6245	6261	6225	6079	6102	6055	6121	6156	6111	6351	6475	6651	6602	6514	6501	6768
6915	7078	6809	6725	6837	6559	6617	6399	6274	6219	6119	6020	5982	5984	6121	5959	5935	6068	5869	5859	5781	5763	5879	5863	5809	5737	5648	5970	6077	6041	6095	6021	6139	6280	6082	5934	6059	6125	6085	6289	6188	6203	6285	6338	6555	6637	6483	6357	6759	6581
7059	7055	6983	6834	6850	6808	6513	6518	6475	6315	6252	6209	6150	6054	6250	6323	6217	6059	5817	5846	6120	6064	6114	5967	5942	5868	5805	5810	5982	6120	6177	6221	6284	6212	6432	6354	6483	6603	6339	6394	6151	6195	6484	6539	6566	6660	6737	6673	6829	6603
7173	7096	7131	7364	6902	6857	6738	6495	6608	6699	6548	6559	6649	6651	6249	6511	6361	6304	6119	5962	6134	6109	5891	6175	6267	6279	6209	6054	6123	6316	6315	6324	6442	6312	6586	6555	6429	6532	6429	6248	6460	6386	6628	6684	6746	6798	6694	6812	6640	7048
6831	7033	6923	7067	6924	6588	6694	6811	6795	6850	6873	6540	6570	6474	6492	6299	6328	6445	6373	6219	5939	6104	6117	6267	6037	6072	6105	6207	6359	6346	6524	6610	6415	6312	6415	6488	6358	6438	6427	6397	6472	6622	6491	6774	6477	6797	6550	6614	6771	6824
7089	6887	7047	6707	6835	6599	6398	6729	6783	6698	6764	6645	6273	6429	6318	6192	6172	6135	6262	6226	6116	6315	5934	6060	6034	5723	5752	6021	6136	6127	6149	5883	5862	5945	5953	6153	6091	6114	6303	6154	6289	6339	6225	6559	6471	6408	6253	6327	6535	6433
6850	6665	6554	6798	6525	6635	6594	6430	6741	6677	6491	6469	6397	6333	6155	6571	6233	6163	6028	6028	6138	6280	6397	6153	5994	5755	5659	5713	5774	5840	5917	5702	5961	5963	5916	5988	6277	6226	6003	6097	5961	6015	6260	6131	6214	6049	6166	6266	6280	6071
6581	6504	6576	6594	6498	6432	6401	6367	6531	6525	6572	6519	6585	6735	6510	6248	6275	6375	6266	6173	6022	6057	6081	6037	6126	5916	5965	5970	5827	5881	6037	5895	5729	5864	6079	5936	5947	6122	5695	5938	6073	6076	6123	5986	6068	5924	6120	6052	6128	6093
6560	6325	6563	6693	6445	6258	6000	6358	6234	6486	6689	6618	6477	6315	6308	6167	6172	6107	6057	6156	6099	5937	6086	5915	5656	5677	5908	5737	5634	5639	5939	5667	5848	5791	5946	5847	5825	6133	5985	5837	5682	5725	5876	6032	6007	6124	5896	6069	5868	5697
6545	6599	6653	6662	6308	6165	5955	5972	6179	6536	6216	6385	6383	5941	6027	5940	5875	5952	5954	5815	5927	5816	5802	5657	5639	5661	5767	5687	5641	5632	5542	5777	5694	5663	5727	5867	5798	6001	5838	5561	5543	5777	6054	5977	5735	5828	5726	5825	5557	5506
6479	6573	6795	6679	6236	5880	5775	5735	5892	6040	5990	5963	5698	5995	5740	5592	5664	5680	5672	5652	5650	5552	5501	5373	5609	5600	5694	5806	5790	5602	5467	5639	5771	5691	5652	5725	5659	5573	5621	5527	5602	6015	5786	5798	5709	5746	5717	5374	5352	5512
6635	6858	6796	6631	6333	6001	5928	6042	5990	6126	5943	5915	5767	5810	5668	5660	5555	5523	5590	5684	5538	5733	5828	5809	5609	5570	5707	5766	5840	5764	5589	5719	5809	5774	5783	5953	5885	5849	5906	6036	5944	5980	5859	5977	5862	5609	5693	5696	5561	5470
6825	6781	6938	6571	6348	6140	6244	6220	6234	6195	6098	5770	5836	5955	5698	5690	5516	5564	5536	5604	5678	5948	5876	6026	5982	5914	5831	6068	5959	5882	5908	5799	5976	6202	6006	6263	6191	5993	6060	6090	6365	6550	6307	6196	6113	6026	6214	5805	5943	6026
6968	6877	6857	6778	6616	6401	6356	6422	6381	6420	6380	6223	6043	5898	5877	5833	5614	5736	5879	5798	5936	6170	6045	6163	6042	5913	6093	5966	6009	6229	5989	5975	6345	6231	6351	6202	6406	6151	6279	6589	6626	6645	6297	6144	6399	6139	6154	6131	6231	6085
7038	6799	6770	6826	6774	6636	6746	6622	6496	6697	6371	6540	6341	5998	5918	5860	5774	5748	5946	5907	5949	6141	6312	6425	6380	6040	6091	6075	6146	6301	6265	6241	6413	6633	6513	6565	6469	6493	6297	6574	6412	6524	6598	6386	6284	6198	6552	6502	6286	6204
6849	6749	6648	6632	6725	6438	6405	6630	6557	6737	6547	6550	6391	6461	6390	6170	6215	6081	6138	5970	6201	6342	6313	6255	6212	6341	6030	6159	6476	6317	6293	6403	6106	6525	6424	6379	6391	6410	6496	6613	6618	6634	6618	6446	6580	6426	6394	6235	6561	6287
6802	6419	6465	6745	6613	6891	6762	6824	7039	6921	6945	6795	6695	6563	6458	6356	6500	6411	6692	6278	6438	6415	6631	6802	6356	6503	6443	6063	6446	6554	6460	6382	6481	6742	6589	6597	6881	6828	6718	6678	6596	6590	6672	6607	6742	6481	6636	6554	6355	6535
6732	6663	6622	6746	6820	6932	6893	7019	7050	7384	7166	7237	7046	7098	6795	6745	6504	6648	6915	6916	6677	6496	6541	6781	6710	6522	6518	6763	6468	6766	6908	6605	6887	7076	6722	6760	6694	6616	6797	6926	6816	6746	6626	6609	6647	6746	6720	6532	6854	6557
6632	6627	6479	6537	6659	6542	6780	6675	6955	6922	7044	6956	7107	7125	7053	7051	6810	6597	6591	6685	6835	6919	6708	6788	6649	6868	6482	6653	6765	6657	6749	6678	6672	6987	6869	6628	6920	6886	6645	6739	6561	6582	6804	6708	6655	6439	6668	6645	6673	6372
6612	6433	6365	6485	6689	6509	6815	6895	6710	6985	7043	6990	6686	6817	6679	6563	6542	6721	6567	6610	6421	6624	6860	6689	6605	6850	6839	6341	6504	6709	6470	6476	6511	6440	6612	6307	6413	6401	6331	6415	6374	6289	6496	6470	6626	6516	6332	6102	6382	6232
6393	6581	6576	6737	6787	6747	6545	6870	6883	6955	6965	6931	7018	6684	6252	6285	6494	6234	6370	6647	6454	6193	6476	6738	6620	6442	6408	6271	6166	6361	6519	6296	6428	6489	6283	6265	6163	6395	6264	6117	6041	5999	6136	6209	6365	6025	6181	5874	6015	6005
6768	6556	6738	6377	6374	6286	6413	6319	6238	6552	6402	6569	6785	6622	6439	6339	6009	6130	6080	6288	6374	6309	6332	6420	6457	6426	6051	6013	6178	6391	6496	6464	6241	6377	6137	6033	6170	6051	5883	6061	6106	5912	6031	6077	6018	5931	5974	5774	5882	5798
6585	6387	6624	6267	6288	6250	6139	6120	6225	6353	6044	6059	6106	6073	6172	6115	6260	6194	6218	5805	5953	6490	6376	6241	6116	6223	6217	6126	6308	6688	6235	6325	6180	6224	6161	6009	6105	6032	5975	5989	6096	6110	6060	5873	6071	5786	5946	5896	6033	5683
6528	6542	6606	6443	6474	6357	6477	6485	6396	6271	6387	6180	5898	5870	5676	5671	5948	6240	6193	6016	5951	6243	6409	6273	5871	5768	6099	6007	6048	6322	6025	5975	6197	6029	6083	5824	5915	5909	5840	5955	5940	6077	6150	5937	5970	5931	5933	5713	5785	5891
6651	6962	7023	6739	6404	6380	6463	6385	6368	6357	6303	6140	6193	6081	5663	5661	5696	5677	5821	6116	5996	5900	5909	6137	5762	5528	5787	5893	5936	5828	6216	5796	6181	6158	5868	5988	5901	5840	5631	5810	5713	5892	5765	5856	5894	5863	5675	5641	5576	5661
6909	7080	6947	6764	6326	6054	5865	5811	5897	5870	5848	5940	6087	6121	5911	5800	5614	5281	5486	5857	6053	5839	5592	5733	5861	5375	5168	5637	5901	5526	5728	5841	5755	6033	5787	5942	5719	5624	5679	5577	5578	5687	5590	5580	5579	5637	5491	5526	5386	5546
6967	6875	6597	6169	5871	5721	5478	5547	5574	5681	5531	5415	5590	5729	5946	5998	5824	5611	5428	5514	5860	6088	5882	5350	5411	5566	5418	5557	5902	5742	5557	6034	5975	5898	5949	5719	5747	5494	5608	5602	5677	5568	5548	5347	5486	5518	5604	5516	5552	5313
6583	6427	6355	6172	6066	5952	5824	5854	5723	5778	5561	5443	5486	5409	5600	5844	5818	6045	5675	5534	5471	5965	5918	5591	5285	5691	5724	5699	5731	5866	5774	6253	6138	5908	6108	5647	5890	5692	5691	5643	5627	5590	5739	5634	5413	5718	5599	5806	5673	5791
6454	6199	6679	6592	6545	6411	6324	6032	6191	6298	6007	6216	5838	5528	5460	5433	5743	5959	5973	5934	5602	5587	5968	5985	5563	5675	6100	5879	5556	5996	6151	6019	6015	5887	6044	5702	5772	5876	5661	5742	5792	5761	5838	5782	5691	5673	6045	5841	5803	5708
6582	6680	6951	6975	6932	6754	6535	6384	6449	6513	6487	6245	5976	5785	5606	5304	5527	5979	6007	6052	5688	5735	5951	6327	6055	5639	5989	6200	5835	6099	6360	5991	6286	5829	5772	5841	5626	5795	5718	5924	5657	5876	5902	5793	5896	5773	5996	5962	6006	5982
7068	7015	7236	6935	6429	6460	6380	6430	6550	6495	6542	6346	6219	6153	5949	5609	5534	5640	5962	6183	6198	5851	5905	6187	6221	5862	5871	6369	6158	6103	6412	5966	5828	6031	5698	5762	5753	5874	5791	5816	5581	5906	5829	5992	5944	6058	6001	5876	6064	5919
7197	7205	6980	6581	6348	6167	6076	6145	6469	6368	6434	6306	6304	6588	6311	6119	5959	5588	5698	6332	6501	6388	6043	6242	6455	6064	6015	6323	6441	6147	6321	6171	6014	6147	5736	6018	5923	5895	6075	5833	5906	5990	6012	6255	6156	6145	6097	6036	6058	6088
6998	6944	6786	6463	6064	5935	6008	6073	6170	6270	6437	6451	6634	6691	6738	6596	6483	5993	5868	6331	6907	6819	6470	6295	6667	6680	6311	6538	6790	6102	6380	6523	6153	6267	6133	6208	6069	5980	6362	6087	6245	6374	6373	6541	6460	6493	6356	6419	6380	6490
6894	6670	6568	6362	6046	5979	5931	6072	6293	6429	6321	6555	6540	6733	6824	6856	6722	6404	5981	6282	6934	7023	6381	6226	6631	7087	6501	6421	6729	6498	6252	6854	6181	6469	6688	6488	6346	6125	6407	6250	6595	6512	6647	6639	6699	6647	6760	6674	6724	6911
6788	6507	6233	6253	5988	6198	6163	6106	6294	6211	6051	6210	6230	6339	6535	6563	6622	6410	5938	6011	6537	7000	6632	6208	6374	6931	6457	6171	6595	6497	6419	6765	6709	6771	6809	6147	6671	6412	6378	6353	6664	6587	6666	6583	6679	6526	6644	6660	6870	6775
6714	6284	6340	6158	6120	6149	6065	6214	6072	6085	6080	5993	5866	6030	5901	6166	6442	6181	5842	5796	6173	6817	6735	6245	5881	6333	6168	5795	6341	6387	6320	6579	6503	6487	6582	6041	6379	6282	6399	6384	6526	6500	6551	6456	6576	6404	6584	6511	6632	6827
6386	6261	6375	6295	6088	6104	6191	6130	6171	6097	5922	5684	5631	5595	5722	6056	6295	6251	5808	5825	5970	6487	6355	5908	5619	6093	6293	5718	6090	6212	6043	6490	6608	6184	6534	6095	6300	6206	6415	6293	6371	6466	6374	6250	6330	6349	6342	6312	6518	6870
6469	6106	6253	6531	6345	6099	6246	5982	6053	5970	5787	5536	5528	5546	5643	5893	6114	6068	5867	5689	5728	5933	6238	5734	5403	6024	6082	5729	5842	6262	5967	6133	6299	6116	6368	5986	6054	6004	6196	6247	6262	6181	6259	6009	6106	6237	6316	6101	6414	6333
6519	6388	6383	6392	6303	6288	6309	6108	6036	5745	5586	5335	5208	5360	5321	5635	5891	5940	5799	5477	5542	6149	6062	5792	5557	5894	5962	5428	5741	6094	5593	5817	6007	5834	6161	5989	6082	5972	5974	6155	5945	6114	6161	6056	6174	5938	6127	5978	6147	6261
6391	6264	6180	6395	6274	6139	6119	5948	5897	5563	5546	5388	5140	5176	5336	5416	5817	5870	5838	5532	5533	5833	6136	5808	5490	5691	5935	5563	5577	5794	5379	5579	5856	5403	5910	5816	5883	5904	5961	5967	5791	6079	5880	6000	5894	5761	5784	5810	5992	6002
6493	6053	6187	6186	6243	6011	5623	5374	5431	5237	5182	5011	5002	4971	5159	5387	5735	5844	5680	5513	5598	5949	6188	5684	5380	5727	5924	5549	5482	5548	5318	5358	5613	5331	5802	5579	5695	5724	5742	5700	5671	5853	5834	5787	5736	5515	5555	5612	5669	5544
6420	6226	5982	5935	5984	5762	5533	5335	5202	5018	4901	4823	4755	4847	4960	5330	5791	5786	5619	5403	5598	5921	6166	5696	5345	5808	5833	5486	5585	5780	5308	5231	5314	5194	5571	5371	5723	5561	5633	5655	5497	5663	5652	5501	5535	5446	5652	5562	5562	5429
6414	6230	6057	5907	5688	5506	5396	5219	5239	5141	5032	4887	4739	5103	5240	5551	5791	5702	5640	5501	5724	6114	6157	5779	5483	5831	5790	5433	5660	5703	5162	5415	5557	5192	5541	5506	5675	5451	5680	5657	5523	5709	5621	5497	5596	5667	5593	5622	5505	5340
6582	6200	6150	5927	5741	5496	5444	5393	5172	5115	4940	4964	5132	5369	5769	5997	6028	5975	5472	5530	5765	6434	6249	5609	5772	6088	6045	5729	5892	5750	5328	5663	5419	5601	5805	5685	6020	5691	5750	5897	6009	5868	5884	5635	5811	5779	5756	5631	5562	5398
7027	6411	6212	5815	5571	5612	5365	5417	5320	5219	5128	5225	5446	5672	6109	6053	5928	5726	5562	5553	6010	6417	6048	5866	6089	6205	5822	5731	6085	5772	5599	5870	5747	5574	5960	5922	6198	5769	6118	5944	5899	5909	6050	5827	5904	5761	5823	5626	5577	5481
6859	6720	6360	6241	5919	5801	5478	5455	5460	5463	5470	5583	6010	5986	6251	6302	5992	5661	5544	5757	6147	6130	5882	5914	6274	6287	5742	5733	5998	5711	5700	5967	5694	5979	5962	6019	6057	5902	6246	5793	5929	5707	5877	5854	6009	5859	5809	5686	5710	5568
6964	6907	6609	6371	6143	6203	5919	5793	5809	5823	6027	6124	6218	6238	6165	6055	5823	5538	5544	6057	6020	6018	5560	6004	6271	6334	5565	5712	5860	5607	5988	5844	5623	6169	6028	6209	6293	6065	5967	5790	5797	5807	6021	5802	6068	5833	5903	5855	5889	5737
6578	6773	6837	6792	6533	6495	6305	6420	6541	6725	6654	6734	6501	6538	6137	6048	5689	5753	6089	6473	6346	6042	5856	6118	6363	6094	5973	6153	5970	5668	6063	6098	5972	6259	6061	6454	6247	6102	6174	5693	5910	6070	5986	6163	5846	6176	5983	5961	6013	6059
6417	6393	6518	6762	6791	7019	6990	7032	7102	7076	7137	6997	6798	6320	6025	5900	5880	6164	6271	6421	6239	6026	6130	6423	6325	5969	6190	6314	5980	6022	6338	5964	6182	6437	6287	6523	6281	6533	6184	6254	6038	6462	6368	6374	6260	6381	6270	6357	6399	6350
6299	6178	6475	6611	6961	6772	6971	6966	7295	7136	7107	6796	6485	6310	6051	6183	6392	6707	6549	6178	5992	6018	6328	6389	6047	6146	6358	6494	6047	6233	6344	6333	6542	6400	6494	6658	6556	6553	6330	6397	6412	6557	6329	6493	6290	6323	6398	6442	6562	6674
6438	6024	6021	6318	6512	6389	6599	6696	6544	6578	6217	6151	5990	5824	6022	6328	6396	6354	6187	5812	5659	5967	6200	6285	6076	6268	6303	6091	6114	6438	6380	6421	6536	6300	6455	6399	6620	6527	6498	6459	6314	6149	6099	6189	6286	6298	6240	6300	6504	6474
6793	6541	6380	6322	6041	6190	6121	6074	5959	5943	5825	5780	5987	5662	5886	6138	6095	5851	5579	5656	5850	5986	6047	5954	6133	6369	6215	5913	6058	6148	5984	6265	6278	6025	6323	6147	6427	6202	6402	6277	6294	6165	6173	5941	6063	6018	6045	6183	6164	6668
6943	6807	6496	6429	6348	6289	6047	5842	5845	5686	5818	5872	5776	5959	5761	5546	5646	5506	5269	5602	5863	5514	5576	5644	5953	6046	5759	5842	6224	5861	6083	6105	5843	6074	6100	5916	6221	5985	6231	6035	6055	5820	6073	5936	5993	5769	5978	6122	6024	6354
6559	6796	6855	6664	6571	6322	6194	5981	5981	6043	6038	5927	5723	5623	5605	5300	5337	5632	5713	5624	5549	5335	5304	5544	5716	5575	5711	6218	5969	5773	5902	5985	5688	5891	5788	6069	5964	6125	6143	6155	6052	5938	5956	6110	5815	5760	5833	5972	5940	6052
6336	6160	6459	6578	6570	6220	5944	5948	5763	5717	5661	5683	5351	5164	5176	5404	5467	5773	5860	5499	5134	5326	5500	5467	5438	5485	5675	5712	5499	5849	5861	5767	5759	5592	5821	5803	5837	5949	6024	5985	5782	5715	5745	5722	5736	5830	5570	5708	5810	5688
6359	6343	6320	6185	5968	5767	5466	5265	5118	5149	5120	5107	5070	5079	5202	5623	5926	5659	5561	5329	5359	5459	5166	5173	5147	5430	5309	5288	5239	5304	5280	5292	5387	5325	5543	5625	5642	5751	5611	5665	5595	5432	5592	5592	5663	5630	5514	5420	5392	5684
6716	6717	6449	6228	5943	5526	5156	5106	5045	4908	4959	5104	5010	5376	5590	5469	5565	5462	5457	5459	5412	5606	4990	5015	5221	5265	4996	4973	5224	4941	5051	5233	5075	5141	5152	5140	5187	5379	5384	5367	5336	5288	5522	5355	5375	5275	5177	5224	5439	5424
6487	6546	6613	6387	5942	5641	5444	5099	5311	5251	5355	5260	5451	5446	5458	5491	5424	5672	5818	5843	5558	5036	5093	5074	5206	4975	4891	4969	4823	4721	4968	4975	4995	5096	5169	5230	5193	5346	5320	5264	5329	5166	5335	5237	5090	5216	5199	5297	5311	5123
6425	6067	6075	5918	5664	5581	5449	5477	5272	5475	5392	5678	5408	5664	5716	5673	5873	6258	6235	6038	5703	5616	5296	5390	5149	5096	5136	5049	4894	5102	4843	4963	4988	5263	5277	5400	5425	5434	5541	5417	5216	5373	5230	5337	5365	5342	5380	5343	5360	5496
6600	6011	6131	5821	5864	5368	5411	5308	5529	5596	5605	5626	5771	5713	5904	5896	6183	6298	6068	6054	5915	5739	5523	5308	5190	5452	5198	5039	5257	5215	5161	5307	5062	5387	5410	5430	5621	5557	5500	5611	5661	5508	5659	5543	5540	5555	5448	5366	5455	5408
6365	6156	6154	6248	5931	5615	5743	5762	5698	5906	5972	5972	6177	6058	6028	6046	5943	5989	6145	6159	5881	5674	5491	5474	5468	5355	5354	5365	5402	5364	5501	5390	5590	5706	5726	5580	5527	5832	5901	5837	5747	5731	5797	5645	5745	5689	5600	5383	5456	5497
6226	6259	6128	6060	6058	5951	5713	5802	5833	5949	6091	6088	5891	5941	6045	6180	6252	6239	6328	5992	5666	5626	5530	5573	5381	5426	5829	5540	5448	5547	5589	5620	5805	5909	5798	5703	5853	5933	5857	6023	5828	6047	5764	5949	5920	5635	5563	5432	5605	5693
6502	6164	6155	5956	5835	5661	5867	5933	6194	6058	6162	6264	6286	6377	6502	6310	6391	6261	6053	5931	5835	5914	5773	5578	5642	5705	5813	5887	5850	6054	5974	6011	6188	6014	6063	6057	6126	6135	6104	6111	6247	6275	6300	6194	5917	5591	5883	5761	5844	5952
6297	6119	6204	6072	5974	6082	6216	6355	6471	6494	6508	6578	6441	6414	6329	6458	6295	6380	6284	6285	6139	5932	5889	5812	5904	6109	6001	6016	5960	6118	6125	6217	6386	6384	6304	6052	6303	6168	6175	6382	6324	6396	6407	6236	6319	6101	5928	5958	5931	6148
6443	6032	6102	5983	5944	5985	6279	6327	6354	6416	6536	6394	6298	6295	6293	6402	6304	6507	6377	6113	6005	6118	5891	5762	5871	5880	6166	6033	6214	6081	6263	6281	6277	6510	6314	6275	6099	5923	6134	6411	6249	6494	6181	6347	6013	6136	6036	5978	6053	6203
6330	6206	5962	6091	6027	6105	6157	6261	6261	6017	6293	6205	6190	6303	6124	6014	6017	5922	5932	6019	5887	5781	5758	5924	5889	5960	5924	5789	5852	6047	6101	6091	6204	6127	6131	5926	5910	5983	6002	6084	6356	6256	6165	5967	5981	5882	5770	5932	5945	5826
6302	6080	6005	5882	6001	6032	5982	6045	6099	5896	5892	6068	5951	5930	6022	5949	5856	5732	5678	5681	5624	5729	5794	5888	5712	5714	5789	5896	5849	5859	6013	5934	6045	5760	5840	5572	5704	5826	5902	5936	6069	6020	5972	5902	5666	5728	5779	5778	5809	5991
6113	6050	5973	5964	5790	5806	6020	5805	5850	5754	5800	5732	6036	5967	5954	5835	5675	5528	5798	5844	5522	5735	5858	5793	5728	5687	5653	5703	5693	5801	6079	6005	6010	5978	5919	5830	5846	5902	5977	6044	5945	5938	5818	5712	5655	5786	5695	5653	5832	5930
6056	6052	5823	5998	5828	5807	6064	5843	5790	5820	5931	5774	5767	5744	5778	5665	5539	5781	5781	5725	5846	5738	5686	5511	5655	5654	5751	5746	5846	5706	5765	5802	5997	5887	5812	5957	5885	5908	5944	5971	6002	6080	6030	5758	5733	5810	5651	5835	5885	6113
6207	5998	6044	6017	6011	5859	5858	5746	5734	5721	5613	5828	5885	5714	5804	5521	5475	5567	5807	5798	5821	5744	5706	5744	5778	5604	5746	5864	5633	5781	5910	5821	6035	6215	6002	5844	5758	6185	5940	6059	6082	5952	5851	5573	5627	5765	5627	5907	5797	5906
6196	6094	5949	5963	5842	5933	5870	5838	5718	5683	5730	5564	5574	5810	5837	5734	5765	5790	5765	5625	5801	5646	5833	5702	5617	5911	5671	5819	5547	5760	5739	5997	5932	5984	5924	5826	5841	5860	6247	6132	6127	6052	5826	5740	5784	5795	5865	5962	5901	6139
6299	6235	6224	6106	5937	5884	5861	5984	5802	5755	5682	5545	5871	5859	5765	5894	5737	5750	5785	5724	5670	5760	5757	5829	5798	5859	5568	5647	5872	5806	6092	5955	6136	6008	5761	5834	5770	6039	5928	6157	5923	5960	5915	5583	5697	5719	5797	5852	6062	6282
6167	5999	5953	5899	6071	5898	5904	6033	5814	5979	5700	5753	5630	5851	5837	5816	5735	5878	5762	5768	5747	5812	5658	5673	5687	5668	5757	5473	6006	5864	5892	5881	5834	5787	5799	5886	5891	5988	6111	6044	6194	6111	5966	5907	5783	5762	5758	6121	6244	6196
6190	5884	5940	6074	5861	6038	5832	5865	5820	5771	5753	5560	5848	5822	5731	5904	5788	5753	5853	5803	5780	5744	5689	5884	5641	5652	5728	5922	5828	5832	5854	5891	5828	5814	5853	6012	5990	5874	6046	6217	5969	5914	5753	5815	5995	5992	5970	6092	6209	6158
5969	5847	6003	5959	5829	5759	5823	5756	5622	5650	5521	5660	5522	5506	5546	5696	5884	5739	5832	5902	5694	5857	5669	5644	5818	5615	5839	5960	6004	5928	5929	5756	5773	5738	5849	6061	6042	6035	6074	6054	6089	5983	5895	5885	5862	6054	5909	5890	6130	6165
6136	5889	5784	5874	5824	5847	5747	5509	5662	5642	5766	5575	5650	5680	5511	5438	5637	5624	5677	5712	5794	5575	5674	5750	5792	5768	5742	5813	6080	5951	6017	5815	5754	5678	5931	6049	6009	6166	6053	6188	5972	6106	5985	5978	6094	5893	5977	5918	6081	6086
6069	5777	5665	5801	5683	5651	5550	5579	5694	5686	5726	5548	5480	5551	5561	5641	5728	5630	5538	5629	5755	5646	5642	5729	5673	5793	5870	5911	5783	5941	5825	5759	5801	5898	5984	5977	6030	6043	6061	5994	6058	6164	5912	5852	5961	5937	5819	5922	6073	5934
6091	5785	5658	5680	5590	5614	5755	5782	5861	5687	5645	5557	5588	5566	5452	5534	5568	5664	5607	5612	5710	5540	5562	5610	5540	5714	5775	5895	5688	5725	5802	5589	5780	5780	5843	5922	5935	5796	5912	5998	5924	6006	5821	5768	5757	5751	5789	5761	5731	5855
5912	5850	5840	5626	5675	5498	5612	5597	5649	5932	5556	5530	5510	5402	5554	5418	5550	5536	5629	5798	5609	5531	5532	5480	5548	5625	5785	5888	5718	5581	5787	5590	5724	5765	5855	5946	5860	5872	5888	5782	5925	5918	5867	5744	5768	5571	5701	5705	5541	5786
5921	5866	5634	5551	5449	5675	5564	5717	5709	5841	5774	5590	5497	5510	5451	5643	5675	5755	5526	5560	5573	5596	5674	5630	5609	5843	5765	5846	5980	5807	5835	5916	5803	5810	5751	5841	5924	5858	6055	6156	5943	5912	5926	5734	5627	5659	5723	5840	5811	5683
5778	5744	5770	5685	5620	5641	5811	5840	5917	5959	5965	5786	5688	5686	5683	5534	5752	5838	5594	5694	5910	5928	5889	5739	5846	5838	5866	5967	6005	5999	6091	5995	6050	5977	6228	6017	6114	6243	6051	6008	5921	6061	5911	5997	6079	6054	5889	5850	5975	5925
5758	5772	5606	5557	5580	5629	5568	5631	5652	5839	5952	5782	5978	5943	5761	5592	5581	5765	5726	5989	5964	5903	5829	5825	5765	5893	5920	6093	6092	5887	6115	6063	6041	6048	6123	6157	5972	6100	6054	6116	6070	6096	6097	6090	6095	6069	6068	6103	6181	6074
5782	5704	5816	5532	5636	5580	5519	5705	5496	5864	5752	5719	5792	5768	5622	5623	5559	5580	5837	5822	5880	5994	5734	5615	5648	5780	5803	5827	5900	5987	5643	5794	5902	6062	5909	6021	6001	5710	5883	5795	5901	6045	6214	6058	6033	6054	5879	5877	5651	5917
5935	5783	5579	5605	5616	5457	5482	5500	5609	5737	5722	5673	5568	5536	5450	5248	5299	5453	5561	5649	5671	5635	5672	5610	5644	5675	5410	5423	5541	5568	5535	5701	5817	5648	5623	5679	5439	5494	5443	5588	5787	5917	5942	5932	5835	5641	5656	5554	5696	5697
5780	5689	5519	5543	5420	5338	5566	5317	5427	5399	5431	5548	5359	5192	5103	5095	5195	5219	5519	5453	5460	5602	5549	5336	5383	5309	5374	5328	5302	5408	5344	5387	5447	5520	5394	5395	5177	5121	5177	5235	5449	5619	5494	5585	5600	5504	5321	5464	5497	5565
5567	5399	5620	5603	5608	5363	5527	5455	5336	5258	5232	5177	5058	5124	4964	4850	5022	4988	5099	5181	5548	5494	5451	5430	5336	5264	5221	5236	5182	5214	5175	5379	5462	5191	5218	5027	5279	5212	5106	5091	5345	5158	5340	5159	5204	5260	5259	5336	5196	5364
5433	5440	5533	5576	5415	5329	5328	5310	5142	5143	5176	5049	5033	4945	4840	4789	4812	4799	4970	5127	5392	5247	5396	5288	5316	5077	5159	5033	5064	5018	5093	5087	5101	5165	5188	5057	4931	4847	4885	4953	5034	5108	5060	5129	5157	4986	5130	5132	5150	5161
5663	5336	5542	5638	5461	5207	5216	5062	4919	4832	4739	4712	4748	4677	4601	4340	4565	4721	4829	4993	5074	5290	5281	5180	5016	4895	4912	4902	4881	4900	4927	4897	4984	5042	4920	4785	4808	4779	4697	4746	5019	4886	5009	4987	4896	4913	5065	4941	5115	5036
5584	5453	5509	5587	5538	5285	5104	4856	4615	4649	4517	4489	4440	4320	4349	4256	4401	4299	4314	4669	4732	4874	5078	5076	5097	4708	4762	4751	4808	4726	4654	4764	4837	4852	4796	4850	4672	4639	4691	4659	4854	4924	4777	4955	4754	4815	4838	4817	5116	4931
5630	5559	5637	5522	5381	5444	5086	4822	4750	4567	4448	4418	4282	4390	4349	4313	4337	4277	4243	4495	4498	4899	5022	4895	4978	4984	4782	4750	4672	4625	4573	4768	4796	4827	4715	4618	4831	4715	4713	4674	4750	4859	4711	4774	4800	4707	4729	4937	4872	4892
5529	5448	5475	5569	5449	5287	5194	5002	4828	4676	4488	4554	4595	4408	4453	4327	4293	4446	4528	4511	4679	4884	4965	4955	5140	4996	4887	4697	4651	4514	4467	4640	4662	4793	4885	4923	4858	4830	4679	4766	4932	4925	4830	4892	4950	4786	4802	4941	5116	5163
5691	5456	5621	5819	5561	5422	5249	4960	4967	4849	4849	4832	4688	4626	4591	4405	4477	4619	4480	4745	4760	5104	5015	4934	5095	5004	5054	4732	4782	4607	4557	4669	4748	4942	4866	4981	4855	4810	4772	4921	4998	5147	4896	5105	5085	4896	4891	5076	4974	5072
5499	5566	5440	5532	5499	5456	5363	5114	5049	5058	4949	4854	4869	4758	4709	4655	4686	4674	4767	4860	4862	5122	5128	5307	5226	5151	4993	4803	4759	4517	4676	4726	4879	4980	5048	5087	4932	4925	4992	4989	5194	5064	5144	5150	5089	5141	4922	5101	5188	5440
5718	5487	5533	5462	5602	5517	5312	5254	5087	5224	5050	4915	4782	4782	4846	4833	4762	4853	4871	4882	5081	5190	5306	5413	5170	5134	5217	4991	4811	4991	4919	4786	5052	5064	5031	4856	5095	5144	4980	5129	5266	5279	5461	5208	5036	5147	5134	5134	5453	5496
5605	5549	5622	5392	5577	5395	5351	5154	5207	5237	5193	5079	5170	5057	4986	4972	4944	4935	5020	5069	5037	5258	5232	5368	5295	5199	5107	5148	5055	5176	5064	5132	5124	5181	4974	5136	5102	5194	5222	5357	5429	5554	5413	5353	5171	5285	5308	5369	5577	5480
5479	5499	5302	5418	5646	5453	5501	5420	5479	5562	5243	5427	5122	5267	5086	5147	5074	5272	5197	5148	5168	5369	5350	5375	5245	5182	5393	5257	5372	5262	5309	5353	5254	5408	5197	5355	5363	5334	5573	5613	5572	5678	5656	5597	5545	5449	5622	5718	5801	5771
5639	5589	5268	5470	5547	5592	5467	5699	5385	5586	5687	5726	5558	5448	5291	5292	5232	5247	5288	5264	5311	5220	5559	5319	5492	5223	5358	5310	5489	5413	5473	5512	5509	5516	5545	5485	5590	5495	5789	5737	5772	5700	5622	5770	5713	5692	5748	5702	5859	5907
5389	5499	5518	5443	5431	5770	5607	5616	5632	5715	5690	5733	5707	5508	5534	5335	5186	5159	5383	5498	5309	5516	5400	5345	5363	5479	5539	5478	5626	5594	5740	5588	5564	5573	5720	5547	5434	5544	5651	5727	5755	5980	6036	5818	5754	5705	5686	5719	5724	5994
5450	5517	5618	5390	5451	5259	5455	5316	5419	5631	5571	5644	5424	5332	5172	5223	5084	5272	5364	5360	5440	5330	5410	5515	5292	5486	5481	5459	5605	5644	5492	5450	5515	5626	5563	5410	5601	5413	5628	5612	5727	5998	5931	5832	5849	5775	5827	5734	5816	5888
5384	5418	5386	5401	5489	5290	5217	5193	5356	5369	5333	5425	5338	5181	5184	5049	4993	4996	5075	5172	5330	5301	5348	5481	5187	5243	5201	5052	5360	5459	5483	5470	5399	5486	5592	5448	5382	5462	5460	5724	5857	5519	5500	5606	5675	5830	5783	5716	5759	5810
5477	5219	5384	5522	5494	5404	5307	5150	5356	5306	5180	5232	5138	5039	4894	4683	4924	4895	4921	5166	5100	5059	5066	5217	5207	4910	4981	5040	5082	5067	5206	5337	5344	5359	5482	5419	5486	5385	5372	5590	5386	5356	5393	5648	5489	5654	5742	5599	5752	5793
5646	5504	5423	5618	5552	5399	5363	5125	5260	5147	5009	5030	4765	4828	4755	4625	4946	4711	4856	4902	5145	5013	5144	5005	5044	4965	4983	4948	4948	4983	5043	5090	5229	5214	5252	5285	5256	5132	5364	5375	5395	5298	5231	5269	5473	5486	5348	5453	5527	5572
5594	5545	5592	5812	5666	5371	5231	5083	5097	4966	5005	4906	4885	4833	4680	4646	4633	4684	4617	4748	4829	4967	4922	5110	4881	4992	4967	4949	4790	4878	4934	4919	5108	5087	5292	5196	5160	5042	5236	5253	5181	5174	5298	5208	5112	5285	5333	5193	5395	5344
5535	5491	5755	5846	5489	5458	5015	4735	4995	4836	4902	4912	4654	4687	4480	4653	4722	4710	4648	4666	4639	4695	4787	4826	4868	4799	4775	4793	4847	4836	4898	4990	4947	5140	5095	5059	4929	5103	4992	4980	5062	5093	5014	5174	5209	5159	5217	5326	5054	5151
5544	5697	5697	5605	5576	5326	4851	4808	4816	4755	4704	4550	4680	4514	4389	4457	4393	4600	4734	4576	4588	4755	4698	4680	4748	4590	4690	4640	4679	4735	4855	4907	4980	4853	5045	4928	4973	4936	4938	4940	4963	4883	4963	5060	5162	5115	5057	5191	5120	5206
5524	5544	5563	5672	5481	5109	4939	4821	4616	4558	4549	4531	4557	4371	4319	4383	4407	4430	4609	4751	4747	4615	4719	4830	4795	4831	4686	4626	4670	4841	4747	4792	4902	4755	4768	4837	4796	4894	4875	4970	4903	4873	4973	4988	4984	5061	5159	5133	4968	5011
5648	5545	5488	5551	5255	5261	5078	4854	4499	4790	4566	4703	4452	4422	4243	4385	4245	4452	4744	4713	4874	4704	4749	4801	4708	4746	4695	4808	4826	4933	4861	4806	4868	4813	4985	4756	4939	4899	4945	5033	5211	4892	5072	5094	5132	5121	5015	5004	5024	4897
5723	5611	5645	5659	5373	5201	4904	4824	4832	4878	4839	4842	4598	4531	4341	4413	4481	4683	4784	4932	4993	4898	4770	4706	4778	4811	4867	4767	4917	4953	5078	5057	5031	5000	4872	4985	4679	4944	5034	5047	5167	4972	5200	5274	5333	5245	5127	5212	5077	5019
5718	5526	5792	5729	5559	5469	5192	5153	5043	4874	5044	5092	5022	4893	4868	4836	4992	4975	5065	5113	5132	5081	4988	5032	5012	4751	4909	4880	4890	5163	5055	5211	5342	5166	5268	5155	5196	5158	5227	5194	5127	5209	5166	5295	5307	5449	5510	5346	5284	5303
5837	5690	5780	5789	5705	5456	5493	5168	5262	5271	5374	5124	5197	4970	5029	4999	5086	5043	5229	5434	5283	5136	5231	5165	5182	5169	5150	5184	5142	5311	5321	5306	5296	5191	5239	5275	5284	5329	5455	5382	5522	5413	5395	5451	5528	5622	5531	5540	5421	5261
5661	5624	5748	5677	5756	5390	5459	5215	5416	5297	5295	5446	5353	5102	5026	5044	5080	5389	5360	5432	5452	5442	5291	5334	5270	5295	5205	5413	5536	5581	5430	5500	5483	5430	5338	5481	5410	5244	5535	5544	5709	5668	5768	5666	5557	5667	5533	5607	5518	5399
5712	5797	5699	5710	5774	5502	5567	5594	5576	5610	5526	5650	5447	5407	5133	5153	5219	5390	5591	5460	5332	5291	5316	5352	5318	5447	5467	5491	5535	5546	5657	5565	5721	5558	5546	5420	5600	5687	5579	5786	5760	5588	5746	5839	5951	5862	5865	5814	5636	5441
5918	5817	5935	6000	5960	6005	5920	5744	5593	5846	5815	5773	5687	5566	5543	5456	5514	5668	5734	5452	5474	5503	5279	5457	5411	5513	5455	5455	5596	5701	5600	5715	5723	5909	5793	5849	6000	5988	5904	5792	5636	5616	5580	5719	6037	6023	6089	5901	5755	5678
5996	5825	5995	5997	6103	6033	6079	5887	5894	5995	5888	5945	5941	5782	5909	5656	5739	5748	5668	5498	5475	5422	5522	5555	5605	5577	5613	5602	5461	5647	5718	5648	5695	5563	5835	5955	5888	6003	5875	5878	5792	5525	5671	5778	5764	5981	5835	6004	5928	5950
5837	5780	5886	5881	5865	5858	5743	5679	5696	5685	5729	5886	5945	5651	5732	5539	5642	5536	5408	5634	5511	5490	5423	5666	5676	5672	5593	5612	5640	5648	5584	5555	5567	5663	5621	5677	5642	5792	5889	6037	5832	5902	5808	5808	5744	5588	5694	5790	5762	5895
5696	5744	5730	5609	5661	5609	5583	5483	5532	5738	5471	5390	5451	5624	5553	5719	5325	5372	5387	5179	5267	5233	5334	5340	5464	5299	5403	5490	5389	5488	5645	5624	5631	5453	5487	5625	5730	5577	5744	5701	5930	5758	5566	5536	5514	5540	5705	5696	5737	5714
5792	5580	5691	5749	5705	5621	5640	5381	5456	5578	5394	5468	5398	5585	5515	5452	5438	5207	5367	5318	5231	5147	5233	5190	5068	5173	5174	5189	5295	5502	5336	5236	5389	5405	5519	5423	5732	5640	5580	5493	5605	5393	5332	5428	5272	5408	5307	5547	5560	5453
5838	5870	5842	5892	5571	5725	5657	5349	5342	5445	5226	5282	5286	5447	5445	5500	5413	5319	5285	5423	5462	5334	5230	5204	5323	5211	5197	5172	5173	5155	5053	5056	5071	5101	5375	5427	5513	5614	5631	5502	5533	5373	5272	5180	5245	5226	5198	5517	5519	5337
5767	5740	5560	5634	5437	5593	5473	5273	5240	5209	5218	5269	5205	5304	5280	5223	5312	5279	5263	5232	5315	5296	5150	5205	5161	5178	5276	5229	5210	5207	5004	5015	4950	5027	5055	5185	5314	5376	5455	5597	5579	5454	5299	5238	5175	5149	5243	5290	5269	5444
5793	5665	5457	5484	5366	5276	5255	5126	5154	5146	5021	5089	5056	5153	5257	5122	5074	5089	5355	5117	5222	4996	5122	4966	5122	5030	5153	5044	4985	5216	5061	5097	5063	5017	5031	5116	5228	5287	5235	5359	5362	5369	5309	5155	5120	5115	5182	5098	5217	5199
5647	5623	5472	5481	5418	5326	5199	5171	5092	4835	5170	5055	5175	5200	5097	5210	5249	5196	5234	5233	5246	5168	4903	4884	4773	4831	4915	4779	4832	4875	5061	4985	4942	5196	5042	5259	5410	5421	5315	5279	5141	5167	5071	5013	5041	5077	5306	5139	5126	5139
5807	5691	5504	5709	5388	5354	5156	4932	4874	5001	4849	5144	5145	5241	5351	5296	5298	5457	5361	5264	5278	5210	5185	5061	4840	4729	4588	4719	4631	4508	4522	4585	4778	4937	5149	5252	5295	5469	5239	5226	5342	5037	5107	4877	4966	5127	5264	4994	5342	4997
5818	5695	5654	5698	5612	5324	5165	4772	4784	4866	4803	5036	5059	5138	5075	5152	5177	5236	5255	5131	5206	5201	5148	5038	4982	4801	4858	4610	4760	4635	4450	4454	4633	4761	4872	4834	4887	4881	5087	5114	5271	5187	4931	4939	4954	5034	5088	5228	5238	5028
5541	5597	5486	5576	5424	5143	4834	4742	4736	4829	4931	4998	5187	5190	5126	5078	4969	5047	5098	5078	5159	5144	4971	5093	5032	4910	4835	4758	4841	4918	4782	4944	4890	4796	4662	4609	4476	4561	4723	4675	4992	5220	5137	5145	5113	5074	4993	5279	5267	5092
5368	5345	5451	5574	5546	5293	5143	5046	4927	5026	5127	5271	5280	5259	5405	5239	5390	5269	5107	5298	5134	5127	4944	4912	5083	4822	4846	4872	4896	4864	5031	4997	4958	4959	5052	4662	4761	4561	4608	4633	4921	5016	5271	5321	5463	5506	5352	5289	5267	5265
5578	5383	5616	5830	5554	5603	5551	5333	5307	5140	5390	5390	5497	5538	5461	5482	5473	5624	5637	5610	5376	5320	5133	5043	5000	4870	4999	4961	4936	4858	4996	5128	5261	5301	5098	5060	4941	5042	5073	4804	4900	4835	5068	5301	5358	5441	5368	5389	5443	5549
5748	5703	5682	5763	5664	5715	5527	5385	5369	5429	5295	5489	5472	5575	5471	5647	5648	5492	5556	5674	5487	5467	5329	5408	5268	5139	5064	4991	4951	5042	4900	5219	5130	5263	5151	4914	4944	5051	5135	5029	4818	4955	4814	5183	5159	5104	5291	5506	5415	5597
5751	5662	5634	5742	5704	5571	5486	5498	5357	5411	5603	5352	5428	5601	5446	5354	5401	5574	5367	5460	5470	5497	5458	5215	5363	5287	5291	5393	5338	5332	5237	5403	5317	5073	4698	4747	4713	4788	4927	4997	5014	5218	5178	5141	4994	5208	4997	5347	5495	5601
5614	5570	5589	5542	5444	5459	5493	5583	5485	5524	5604	5487	5426	5521	5500	5401	5248	5433	5304	5354	5424	5373	5395	5444	5303	5382	5500	5750	5684	5648	5442	5513	5365	5262	5153	4926	5006	5059	5036	5232	5172	5523	5544	5505	5458	5319	5255	5342	5489	5687
5392	5492	5691	5558	5452	5498	5471	5700	5838	5889	5730	5915	5875	5702	5543	5481	5633	5474	5425	5465	5469	5530	5428	5510	5344	5466	5593	5765	5810	5804	5978	5766	5659	5723	5827	5593	5535	5586	5514	5614	5425	5749	5752	5553	5650	5669	5717	5630	5773	5477
5503	5454	5759	5539	5648	5683	5684	5810	5746	5993	5943	5991	5927	5823	5763	5559	5666	5714	5687	5662	5638	5532	5657	5535	5430	5652	5665	5732	5763	5704	5601	5887	5868	5903	6023	5903	6023	5839	5850	5872	5555	5564	5512	5524	5522	5558	5844	5893	5817	5590
5659	5471	5779	5542	5705	5797	5879	5621	5827	5692	5826	5792	5657	5637	5541	5571	5467	5650	5631	5723	5832	5721	5705	5555	5660	5776	5643	5589	5722	5675	5568	5622	5521	5622	5593	5783	5872	5991	6043	5858	5614	5484	5308	5294	5240	5487	5502	5715	5731	5809
5631	5515	5588	5541	5587	5305	5282	5500	5352	5265	5387	5316	5314	5116	5375	5358	5411	5588	5415	5526	5508	5598	5457	5521	5641	5687	5747	5625	5586	5555	5547	5479	5330	5244	5258	5432	5428	5643	5914	5754	5781	5518	5391	5028	5189	5198	5335	5505	5615	5627
5401	5423	5273	5275	5214	5006	5084	5089	5082	5114	5126	5007	5110	5139	5154	5024	5067	5303	5321	5191	5307	5165	5185	5255	5442	5430	5366	5505	5574	5585	5387	5367	5353	5288	5343	5567	5614	5835	5653	5650	5511	5354	5344	5276	5314	5103	5369	5344	5356	5380
5368	5182	5305	5319	5137	5240	5116	5151	5097	5057	4837	4968	4820	4992	4941	5096	4981	4995	5087	5236	5054	4991	5104	5166	5129	5115	5190	5288	5544	5390	5496	5458	5629	5965	6213	5984	5984	5813	5624	5620	5466	5469	5391	5238	5172	5270	5342	5312	5304	5231
5445	5291	5315	5583	5393	5192	5435	5177	5056	5065	5076	5102	4805	4996	5044	5105	5294	5134	5050	5172	5255	4991	4973	4969	5076	4927	4981	5000	5166	5172	5324	5663	6132	6443	6269	6061	6088	5830	5889	5745	5551	5384	5202	5054	5118	5253	5256	5236	5221	5008
5562	5484	5572	5617	5655	5512	5221	5313	5095	5060	4906	4864	4917	5038	5013	5151	5252	5231	5060	5257	5325	5230	5295	5129	4990	4944	5018	5058	5059	5084	5147	5761	5725	5823	5343	5091	5225	5232	5492	5671	5594	5527	5133	4969	4929	4900	5180	5310	5299	4995
5567	5393	5512	5513	5394	5336	5138	4795	4761	4799	4686	4587	4707	4695	4748	4817	4766	4969	4969	5170	5219	5213	5163	5363	5031	5075	5003	4983	5012	5060	5135	5303	5157	4755	4192	4032	3967	4144	4587	4852	5246	5770	5322	4911	4855	4752	4872	5211	5305	5036
5529	5517	5161	5313	5132	4897	4641	4623	4331	4394	4354	4496	4293	4383	4370	4428	4536	4814	4791	4782	4712	4913	5164	5120	4805	4839	4847	4982	4949	4963	5252	5425	5012	4527	3599	3361	3295	3342	3596	3934	4729	5618	5738	5345	4939	4776	4656	4967	5104	5012
5275	5257	5244	5116	4907	4787	4788	4489	4391	4399	4278	4294	4475	4428	4545	4478	4471	4495	4656	4573	4525	4799	4726	4817	4618	4739	4819	4882	4936	4944	5313	5781	5540	4618	3822	3303	3157	2901	3063	3325	4064	5114	5733	5702	5027	4797	4694	4787	5002	4982
5284	5285	5240	5181	5206	5142	4938	4696	4760	4644	4543	4502	4624	4796	4861	4740	4622	4698	4718	4676	4785	5003	4851	5010	4703	4828	4844	5014	4923	4879	5378	6113	6118	4889	3769	3414	3163	2866	2865	2938	3728	4759	5762	6186	5700	5120	5034	5068	5089	5248
5472	5532	5398	5424	5531	5441	5239	5131	5026	4789	4784	4918	5100	5209	5154	5109	5136	4942	5155	5015	5306	5416	5311	5026	4968	4840	4868	5205	4987	4727	5313	6204	5894	4558	3620	3437	3427	3130	3045	3105	3632	4620	5606	6064	5915	5470	5306	5295	5462	5423
5771	5616	5720	5671	5549	5588	5341	5179	5176	5076	5199	5331	5245	5339	5207	5252	5400	5434	5446	5447	5570	5735	5661	5390	5270	5207	5058	5200	5092	4895	5357	6129	5893	4431	3451	3539	3519	3467	3314	3424	4005	4949	5696	5863	5875	5419	5402	5388	5574	5402
5815	5689	5798	5566	5582	5438	5293	5258	5143	5288	5229	5049	5097	5202	5199	5200	5352	5603	5662	5825	5758	5772	5760	5743	5590	5415	5534	5630	5447	5150	5486	6219	6138	4918	3850	3788	3915	3816	3893	4150	4712	5284	6014	6019	5749	5369	5406	5427	5747	5698
5857	5468	5640	5388	5180	5252	5169	5193	5171	5209	5082	5023	5075	5058	5256	5317	5405	5538	5595	5606	5708	5860	5899	6046	5941	5858	5879	5961	5898	5716	5844	6570	6935	5990	4959	4395	4406	4431	4584	5019	5415	5877	6350	6424	5825	5372	5451	5452	5731	5875
5540	5578	5313	5448	5239	5054	5253	5395	5550	5427	5458	5168	5164	5331	5443	5501	5336	5779	5672	5576	5769	5744	5876	5878	6016	6062	6053	6190	6056	5958	6086	6717	7238	7224	5984	5537	5072	5009	5154	5634	5940	6267	6575	6591	6054	5767	5535	5710	5796	6139
5612	5431	5478	5551	5412	5400	5351	5653	5662	5711	5542	5471	5405	5497	5509	5708	5694	5822	5804	5707	5563	5605	5683	5896	5807	5859	5910	5941	5820	5984	6018	6373	7035	7418	7078	6331	5547	5345	5169	5577	5804	6308	6547	6499	6377	6083	5860	5825	5623	5912
5828	5830	5824	5776	5729	5828	5623	5758	5773	5846	5901	5730	5663	5677	5839	5851	5827	5931	5790	5777	5771	5720	5733	5716	5742	5718	5501	5664	5686	5638	5668	5835	6409	6989	7190	6727	6043	5695	5731	5593	5744	6017	6162	6186	6047	6035	5730	5754	5515	5569
6097	5838	5900	5802	5874	5764	5735	5899	5884	5907	5734	5737	5806	5822	5872	5969	5943	6072	5965	5982	5949	5743	5892	5811	5836	5623	5446	5534	5579	5506	5350	5466	5614	6137	6410	6590	6191	6109	5905	5885	5873	5785	5827	5728	5913	5843	5782	5665	5629	5380
6039	5860	5989	5810	5747	5827	5580	5692	5754	5593	5519	5521	5562	5641	5738	5990	5836	6013	5941	5896	5912	5996	6039	6177	5928	6033	5809	5649	5575	5509	5531	5516	5536	5544	5719	5984	6115	6047	6247	6012	6005	5823	5626	5421	5390	5732	5664	5713	5631	5687
6046	5862	5704	5790	5522	5533	5649	5466	5305	5442	5341	5389	5241	5331	5354	5538	5749	5625	5589	5477	5682	5811	5988	5906	6019	6005	5893	5795	5803	5903	5814	5709	5591	5464	5534	5502	5781	5824	5985	5996	5920	5938	5703	5533	5686	5674	5521	5564	5847	5599
5813	5450	5374	5539	5409	5325	5255	5304	5182	5182	5102	5092	4985	5083	5142	5287	5334	5475	5225	5186	5307	5555	5519	5813	5919	6077	5731	6091	6151	6087	6146	6101	5883	5867	5515	5470	5371	5447	5564	5923	5960	5888	5944	5867	5736	5694	5554	5453	5555	5602
5383	5220	5281	5415	5478	5316	5188	5180	5216	5029	5128	5235	5043	5184	5156	5409	5319	5342	5001	5027	5077	5081	5498	5588	5735	5788	5654	5771	6071	6056	6107	6117	6161	5958	5817	5385	5331	5279	5282	5656	5945	5895	6090	6084	5935	5722	5618	5298	5394	5536
5360	5333	5402	5454	5336	5388	5418	5329	5428	5402	5279	5321	5206	5362	5448	5571	5350	5269	5198	5112	5091	5225	5276	5424	5561	5546	5446	5686	5771	5961	6132	6221	6095	6136	6129	5934	5635	5534	5523	5638	5775	5971	6094	6008	6002	5833	5757	5402	5370	5365
5450	5424	5650	5508	5553	5500	5542	5609	5595	5532	5583	5315	5392	5543	5645	5773	5615	5498	5304	5294	5382	5414	5431	5502	5416	5440	5418	5327	5478	5605	5930	5937	6123	5981	6204	5996	5908	5813	5731	5666	5688	5625	5710	6041	6054	5874	5732	5607	5416	5385
5526	5551	5741	5727	5718	5641	5600	5857	5642	5716	5719	5492	5610	5695	5760	5752	5685	5769	5674	5677	5572	5698	5636	5596	5462	5385	5284	5416	5312	5486	5485	5596	5677	5770	5833	5835	5930	5978	6023	5776	5578	5517	5720	5724	6046	5768	5790	5732	5568	5416
5725	5666	5626	5597	5682	5505	5585	5725	5664	5691	5653	5533	5724	5619	5761	5633	5577	5543	5600	5635	5588	5787	5805	5884	5704	5739	5791	5667	5611	5495	5449	5350	5374	5410	5485	5682	5802	6018	6065	5812	5875	5755	5578	5692	5637	5742	5754	5774	5594	5591
5731	5550	5678	5583	5524	5377	5395	5298	5478	5442	5508	5514	5613	5512	5581	5624	5484	5503	5380	5553	5836	5890	5950	5873	5954	5913	5814	5870	5828	5671	5466	5216	5183	5254	5346	5534	5808	5965	6068	6177	6039	5845	5715	5673	5598	5505	5717	5764	5817	5612
5595	5370	5529	5482	5429	5294	5395	5263	5370	5512	5489	5297	5515	5588	5400	5362	5404	5381	5301	5644	5681	5632	5833	5696	5919	6056	6136	6061	6173	5946	5747	5625	5383	5434	5511	5467	5633	5743	5861	6138	5989	5936	6062	5714	5669	5557	5668	5767	5749	5833
5330	5152	5230	5332	5344	5401	5252	5275	5429	5471	5388	5447	5495	5524	5366	5366	5358	5300	5396	5473	5673	5590	5750	5817	5794	6084	6116	6342	6272	6182	5875	5937	5652	5713	5455	5527	5574	5591	5889	5806	5978	6008	6056	5982	5823	5674	5659	5694	5793	5805
5061	5205	5018	5317	5436	5517	5541	5624	5560	5520	5751	5780	5728	5725	5446	5479	5529	5401	5363	5607	5508	5420	5529	5533	5506	5919	6071	6311	6284	6095	6057	6024	6021	5877	5908	5725	5605	5546	5382	5683	5677	5711	6076	6076	6044	5792	5726	5706	5812	5778
5138	5130	5095	5613	5525	5640	5707	5784	5656	5813	6010	6013	5810	5671	5712	5472	5392	5646	5570	5564	5492	5433	5415	5316	5550	5580	5890	5917	6057	5993	5950	5925	6077	6005	6035	6080	5652	5529	5420	5442	5480	5493	5707	5836	5951	5883	5773	5556	5521	5558
5353	5233	5364	5758	5886	5913	5877	5823	5848	5998	6075	6188	6023	5895	5610	5580	5600	5584	5736	5661	5578	5544	5516	5372	5285	5477	5599	5587	5602	5626	5810	5859	5915	6041	6107	5875	5931	5573	5358	5044	4929	5168	5399	5530	5738	5800	5770	5651	5393	5211
5404	5510	5631	5951	6003	5885	5771	5729	5843	5853	5962	5965	5973	5698	5605	5536	5572	5669	5663	5759	5765	5617	5399	5511	5354	5461	5555	5537	5327	5540	5302	5438	5591	5713	5958	5768	5817	5571	5352	5064	5102	4864	5067	5230	5308	5640	5623	5439	5328	4969
5464	5699	5831	5952	6099	5726	5551	5629	5576	5827	5827	5830	5782	5378	5334	5473	5406	5515	5660	5584	5481	5371	5464	5248	5579	5601	5654	5474	5522	5247	5171	5331	5371	5647	5626	5608	5701	5734	5321	5053	5004	4918	4839	4783	5086	5361	5500	5480	5285	5013
5712	5677	5897	5876	5832	5587	5506	5390	5527	5537	5480	5394	5284	5170	5120	4935	5050	5237	5278	5425	5261	5185	5311	5331	5487	5713	5555	5506	5430	5223	5166	5157	5294	5185	5358	5449	5415	5557	5553	5264	5039	4878	4817	4685	4858	5141	5228	5531	5376	5164
5632	5670	5887	5724	5547	5377	5153	4947	4966	5086	4992	4917	4857	4767	4556	4701	4619	4654	4768	4817	4810	4991	5145	5371	5571	5656	5611	5647	5561	5309	5146	5227	5056	5082	5157	5129	5259	5256	5193	5287	5200	4903	4689	4687	4721	4882	5047	5108	5387	5143
5451	5689	5573	5777	5367	5197	4796	4591	4766	4842	4714	4590	4444	4216	4244	4308	4262	4330	4319	4498	4538	4729	4938	5205	5302	5483	5588	5617	5551	5444	5367	5196	5126	5106	5007	4985	4828	4870	4865	4971	5195	4964	4965	4976	4790	4785	4791	5022	5185	5137
5512	5458	5447	5443	5070	4891	4818	4683	4558	4641	4566	4386	4178	4129	4116	4189	4261	4295	4080	4110	4126	4502	4732	4898	5077	5226	5506	5535	5479	5554	5539	5511	5354	5190	5007	4673	4622	4602	4688	4898	4904	5169	4998	4998	4772	4792	4852	4913	5076	5221
5136	5409	5327	5327	5186	5015	4839	4742	4678	4658	4545	4452	4251	4276	4111	4168	4246	4212	4026	4059	4084	4279	4549	4787	5055	4934	5156	5379	5384	5342	5571	5753	5378	5250	5073	4837	4582	4593	4718	4741	4876	5125	5267	5048	4975	4909	4947	4797	4972	5242
5307	5434	5310	5281	5166	5106	5034	5004	4921	4916	4782	4639	4575	4534	4385	4368	4361	4357	4243	4078	4202	4388	4590	4806	4965	4877	5142	5132	5232	5257	5471	5777	5759	5612	5235	4896	4623	4536	4569	4645	4859	4953	5195	5263	4983	4952	4765	4964	5002	5048
5410	5616	5516	5485	5495	5282	5272	5090	5199	5107	5004	5042	4952	4784	4796	4601	4497	4470	4474	4338	4325	4312	4632	4728	4918	4803	4693	4915	5047	5356	5522	5671	5737	5618	5454	5214	4711	4631	4503	4679	4787	5024	5106	5305	5114	5143	4913	4987	4773	5042
5591	5578	5747	5906	5695	5473	5543	5495	5532	5550	5397	5242	5292	5133	5051	4950	4994	4599	4574	4643	4490	4425	4638	4744	4853	4900	4759	4766	4920	5103	5459	5617	5640	5725	5547	5202	4894	4757	4627	4769	4648	4854	5185	5263	5328	5166	5023	4997	5049	5164
5751	5842	6073	6012	5850	5695	5655	5718	5786	5664	5558	5601	5485	5334	5292	5369	5218	5184	4903	4901	4933	4819	4871	4966	4866	4885	4790	4774	4809	4885	5331	5464	5584	5643	5487	5299	5140	4867	4957	4753	4611	4954	5148	5282	5319	5338	5181	5203	5290	5240
5842	5958	5920	6091	5957	5695	5721	5772	6047	5877	5768	5742	5803	5628	5502	5396	5438	5331	5467	5291	5329	5494	5334	5357	5287	4997	5078	4882	4936	4871	5102	5393	5438	5554	5579	5527	5244	5108	4908	4794	4742	4985	5091	5071	5356	5287	5248	5350	5232	5324
5818	6049	5960	6098	5928	5855	5738	5783	5819	6055	5974	5749	5827	5690	5613	5638	5523	5599	5660	5532	5626	5642	5721	5893	5601	5344	5133	4939	5036	4940	5121	5009	5354	5390	5444	5485	5308	5223	5031	4959	5087	5120	5303	5262	5193	5359	5352	5394	5167	5448
5956	5984	6001	5942	5902	5911	5934	5722	5936	6102	5776	5748	5622	5751	5558	5693	5664	5638	5661	5623	5688	5971	5952	5979	5704	5552	5442	5331	5072	5094	5010	4971	5165	5391	5454	5459	5337	5318	5242	5494	5345	5201	5183	5095	5001	5460	5588	5756	5810	5578
6013	5746	5945	5657	5787	5519	5519	5659	5588	5650	5644	5673	5697	5517	5574	5524	5582	5585	5590	5801	5820	6005	6093	5979	6020	5667	5579	5392	5200	5105	5152	4992	5015	5029	5260	5454	5375	5383	5594	5480	5369	5037	5107	4960	5195	5358	5618	5856	5749	5893
6052	5873	5629	5730	5374	5234	5168	5103	5273	5347	5420	5201	5233	5293	5264	5346	5144	5263	5442	5533	5689	5877	5851	5952	5735	5739	5708	5455	5096	5147	5056	4962	4906	5009	5176	5099	5442	5605	5776	5626	5445	5099	4986	5227	5178	5202	5301	5594	5526	5547
5883	5842	5623	5481	5010	5007	4718	4656	4677	4790	4848	4931	5025	4829	4712	4891	4917	4926	5142	5438	5345	5672	5827	5882	5548	5782	5692	5402	5265	5187	4972	4915	5020	4879	4924	5215	5246	5633	5601	5613	5591	5506	5535	5270	4789	4713	4759	4888	5099	5268
5857	5464	5303	5136	4910	4659	4377	4236	4290	4381	4497	4469	4618	4565	4500	4339	4528	4622	4666	4979	5161	5331	5547	5507	5559	5552	5574	5530	5261	5122	5034	4850	4794	4807	4887	5005	5159	5463	5513	5578	5779	6062	5905	5146	4739	4293	4457	4678	4948	5040
5595	5189	4988	4939	4772	4415	4212	4039	3965	4044	4394	4146	4391	4298	4209	4185	4270	4218	4501	4589	4850	5101	5187	5295	5332	5369	5373	5165	5114	4995	4910	4885	4686	4654	4884	4909	5017	5228	5233	5622	6112	6352	5827	4989	4602	4411	4591	4733	4955	4881
5463	5103	4959	4974	4511	4310	4011	3936	3748	3918	4073	4036	4054	4002	4043	3937	3916	4051	4141	4494	4558	4780	5040	4972	4952	5021	4952	5076	5039	4721	4758	4604	4763	4568	4579	4710	4919	4851	5065	5501	6024	6019	5478	4843	4809	4761	4885	4989	4976	5010
5444	5037	5121	4777	4565	4242	4021	3786	3675	3774	3822	3980	3878	3800	3928	3902	3834	3792	4035	4250	4505	4551	4755	4918	4773	4786	4717	4802	4772	4701	4698	4679	4698	4547	4640	4627	4784	4786	4788	5286	5835	5605	5125	4655	5075	5121	4948	4800	4945	5262
5277	5209	5034	4729	4441	4346	3887	3686	3713	3736	3929	3755	3894	3815	3942	3721	3715	3704	3842	4096	4023	4509	4609	4519	4410	4515	4396	4545	4474	4437	4767	4655	4575	4628	4593	4520	4440	4678	4718	5220	5515	5637	5069	4691	4929	5121	5120	4824	5113	5157
5214	5054	5023	4683	4444	4289	3834	3737	3704	3785	3728	3738	3859	3867	3855	3770	3764	3729	3901	3955	4195	4305	4418	4514	4502	4391	4424	4335	4296	4399	4549	4563	4660	4478	4496	4389	4485	4551	4637	4975	5665	5760	5340	4929	4850	5075	4788	4906	4980	5137
5224	5137	4960	4876	4497	4355	3982	3775	3760	3783	3856	3855	4026	3988	3935	4088	3828	3789	3795	3984	3994	4240	4402	4476	4382	4128	4255	4146	4126	4353	4451	4712	4628	4606	4526	4611	4585	4639	4651	4991	5377	5977	5923	5325	4937	4627	4687	4592	4739	4777
5085	5160	5188	4870	4814	4385	4244	4095	3960	3884	3980	4055	3997	4118	4207	4131	3973	4005	4067	4004	4106	4181	4415	4401	4451	4271	4283	4224	4187	4342	4524	4658	4660	4722	4638	4637	4718	4714	4814	4825	5379	5790	5971	5606	5028	4587	4441	4395	4412	4402
5000	5163	5050	5022	4730	4741	4584	4316	4245	4340	4214	4319	4403	4307	4264	4319	4124	4169	3975	4194	4225	4215	4271	4520	4329	4207	4104	4150	4190	4312	4412	4703	4848	4733	4930	4927	4735	4785	4914	4952	5199	5303	5543	5513	5177	4771	4472	4471	4274	4400
5073	4935	5043	4961	4989	4902	4675	4690	4467	4372	4534	4637	4541	4566	4606	4366	4401	4468	4419	4482	4323	4319	4396	4387	4442	4331	4303	4149	4363	4220	4416	4616	4842	4961	4992	5111	4952	5085	4996	4944	5074	5052	5291	5499	5159	5053	4852	4597	4481	4549
5040	4977	5058	5070	5008	4892	4705	4746	4644	4680	4737	4775	4722	4886	4715	4706	4850	4775	4765	4631	4516	4534	4469	4336	4394	4326	4363	4282	4267	4370	4608	4734	4966	5032	5331	5291	5186	5170	5027	5117	4957	5001	5063	5230	5356	5071	5206	4922	4918	4767
5156	4919	5050	5127	4999	4806	4826	4979	4889	5060	4931	5033	5000	5092	5271	5047	4997	4863	4975	4816	4748	4846	4659	4630	4685	4567	4541	4395	4420	4402	4686	4840	5069	5348	5453	5508	5447	5336	5138	5049	5132	5050	5211	5355	5422	5368	5156	5011	5022	4846
5158	5070	5051	5146	5161	5014	5112	5050	5022	5060	5193	5145	5133	5203	5394	5324	5296	5153	5053	5244	4879	5022	4997	4665	4612	4604	4643	4587	4668	4614	4864	5124	5505	5636	5545	5774	5615	5559	5248	5212	5036	5214	5278	5530	5471	5526	5222	4986	4853	4850
5110	5058	5118	5219	5013	5228	5233	5370	5322	5496	5437	5416	5552	5603	5567	5410	5333	5362	5371	5212	5237	5022	4937	4939	4887	4696	4757	4749	4881	4957	4877	5258	5446	5687	5606	5774	5775	5659	5352	5183	5107	5253	5292	5573	5768	5634	5441	4984	5014	5032
5260	5087	5182	5290	5268	5288	5420	5527	5472	5446	5399	5445	5355	5495	5627	5485	5465	5319	5437	5293	5314	5180	5116	5147	4814	4631	4678	4814	5025	5048	5120	5328	5569	5629	5896	5918	5846	5691	5343	5456	5139	5396	5227	5578	5742	5728	5545	5262	5016	4922
5373	5424	5211	5290	5472	5539	5474	5439	5399	5462	5525	5372	5473	5526	5711	5401	5373	5421	5516	5389	5356	5356	5310	5142	4900	4829	4767	4812	4889	5125	5197	5298	5678	5702	5934	5785	5812	5614	5568	5465	5355	5306	5283	5558	5552	5814	5544	5329	4949	4932
5498	5474	5471	5382	5483	5564	5494	5347	5405	5287	5369	5595	5615	5668	5562	5479	5445	5613	5356	5338	5246	5243	5107	5125	4799	4671	4577	4626	4877	4917	5134	5441	5627	5639	5740	5703	5744	5484	5269	5391	5106	5337	5370	5357	5742	5829	5528	5124	4953	4888
5525	5353	5472	5744	5563	5469	5262	5109	5003	5182	5077	5465	5335	5406	5558	5492	5314	5421	5216	5271	5183	5110	5083	4968	4731	4410	4641	4632	4618	4790	5019	5118	5363	5507	5798	5552	5613	5505	5315	5071	5098	5040	5138	5154	5600	5652	5581	5178	4729	4827
5537	5648	5604	5534	5539	5194	5128	4950	5090	5015	5043	5192	5227	5214	5144	5101	5176	5353	5423	5249	5234	5037	5037	4771	4721	4500	4500	4542	4611	4742	4904	5008	5369	5334	5492	5579	5510	5331	5196	5186	5010	4977	5000	5367	5474	5830	5558	5198	4624	4749
5564	5453	5559	5624	5666	5293	5014	4888	4856	4869	4915	4952	4971	4918	4937	5132	4931	5101	5088	5138	5018	4935	4812	4695	4473	4431	4631	4567	4586	4582	4776	4972	5363	5339	5394	5588	5431	5243	5188	4861	4813	4822	5033	5145	5383	5583	5393	5120	4793	4714
5528	5628	5503	5555	5318	5338	4965	4864	4605	4665	4730	4825	4948	4850	4965	4810	4782	4825	4935	4940	4824	4852	4757	4598	4570	4418	4457	4432	4451	4484	4695	5079	5195	5282	5410	5402	5412	5143	5008	4773	4589	4807	4865	5088	5395	5498	5380	5040	4709	4431
5569	5400	5433	5473	5225	5012	4869	4750	4655	4517	4656	4615	4761	4934	4727	4862	4695	4778	4817	4851	4767	4630	4676	4419	4479	4367	4232	4287	4349	4322	4730	4835	5358	5292	5447	5345	5274	5109	4878	4695	4569	4620	4890	5271	5223	5232	5394	4988	4571	4337
5401	5491	5416	5380	5244	5142	4783	4754	4635	4406	4528	4730	4779	4698	4799	4614	4657	4681	4727	4747	4813	4716	4522	4584	4363	4292	4381	4231	4207	4246	4476	4898	5078	5409	5345	5236	5148	5109	4784	4566	4681	4678	4933	5104	5284	5324	5238	5053	4543	4263
5456	5466	5438	5298	5329	5117	4802	4656	4443	4364	4555	4482	4608	4713	4717	4608	4732	4569	4671	4633	4562	4539	4442	4523	4414	4225	4344	4264	4093	4228	4523	4721	4887	5316	5282	5211	5023	4913	4776	4490	4501	4702	4883	5219	5367	5371	5199	4931	4585	4376
5406	5605	5428	5305	5194	5029	4869	4572	4463	4388	4347	4376	4562	4478	4641	4477	4503	4462	4561	4617	4566	4646	4523	4601	4397	4340	4416	4180	4156	4188	4384	4867	4931	5184	5437	5241	5094	4879	4566	4600	4556	4794	4995	5206	5371	5295	5008	4818	4805	4435
5557	5481	5444	5376	5167	5036	4686	4574	4523	4455	4306	4297	4415	4445	4574	4440	4638	4407	4479	4443	4540	4441	4468	4461	4394	4489	4384	4470	4344	4396	4703	4870	5166	5259	5385	5280	5063	4867	4797	4635	4633	5020	5104	5317	5526	5369	5175	5025	4790	4414
5360	5395	5318	5210	5137	5071	4980	4624	4531	4421	4501	4468	4384	4407	4589	4574	4580	4578	4550	4572	4409	4555	4563	4564	4443	4475	4417	4614	4586	4532	4884	5058	5405	5289	5418	5282	4989	5047	4926	4774	4876	5163	5332	5570	5520	5706	5564	5294	5007	4765
5264	5265	5253	5342	5256	5019	4934	4835	4810	4581	4542	4508	4544	4611	4492	4545	4636	4711	4717	4633	4594	4725	4553	4418	4575	4494	4729	4700	4930	4835	4980	5219	5382	5660	5557	5313	5323	5174	5083	5257	5188	5223	5627	5720	5951	5900	5702	5567	5088	5030
5434	5301	5267	5187	5127	5123	4870	4783	4783	4627	4694	4687	4676	4700	4658	4558	4633	4552	4657	4848	4836	4741	4654	4658	4627	4764	4855	5183	5325	5272	5313	5365	5397	5548	5508	5329	5413	5173	5159	5315	5357	5567	5627	5768	5886	5841	5624	5619	5337	5789
5278	5304	5154	5303	5182	5147	4979	4791	4554	4756	4777	4675	4769	4703	4572	4615	4493	4633	4689	4621	4782	4664	4682	4793	4702	5125	5041	5286	5457	5514	5724	5595	5558	5570	5669	5524	5457	5350	5377	5486	5444	5544	5657	5825	5753	5547	5550	5308	5528	6251
5584	5270	5240	5308	5031	5019	4833	4931	4800	4878	4841	4930	4774	4777	4571	4496	4749	4834	4669	4870	4622	4731	4776	4795	4950	5145	5274	5633	5558	5638	5681	5680	5627	5652	5526	5574	5480	5391	5465	5428	5579	5446	5732	5724	5645	5339	5438	5460	5817	6409
5536	5506	5373	5427	5226	5011	4855	4886	4929	4953	5044	5014	4876	4742	4634	4626	4630	4709	4745	4901	4899	4941	4995	5121	5140	5309	5627	5514	5657	5708	5819	5795	5616	5633	5458	5480	5397	5395	5395	5562	5655	5528	5680	5691	5570	5496	5578	5588	5872	6092
5407	5558	5358	5369	5213	5173	5104	4759	4960	4890	4930	4857	4824	4623	4735	4748	4680	4745	4787	4881	4856	4863	5001	5208	5347	5489	5779	5786	5664	5570	5796	5518	5639	5445	5364	5585	5521	5228	5426	5511	5679	5761	5765	5573	5363	5357	5758	5601	5584	6058
5629	5546	5522	5380	5184	5042	4986	4673	4881	4861	4759	4857	4715	4725	4703	4770	4689	4786	4820	4766	4806	4888	5001	5333	5544	5668	5853	5798	5723	5500	5608	5590	5329	5614	5334	5369	5243	5428	5388	5464	5585	5572	5651	5435	5260	5679	5695	5566	5443	5861
5769	5577	5508	5528	5147	5173	5046	4579	4819	4776	4734	4577	4810	4795	4826	4703	4710	4869	4875	4835	4901	5083	5295	5368	5721	5837	6013	5978	5494	5509	5474	5466	5373	5387	5368	5258	5266	5347	5379	5538	5632	5652	5668	5329	5243	5767	5938	5681	5290	5986
5942	5787	5629	5475	5496	5298	4959	4788	4815	4712	4906	4732	4719	4930	4649	4820	4894	4948	4885	5046	5037	5322	5333	5529	5828	5815	5962	5621	5466	5569	5401	5432	5235	5236	5287	5266	5378	5268	5473	5619	5719	5615	5443	5359	5339	5683	6082	5730	5452	5842
6204	5863	5992	5804	5647	5421	5086	4938	4765	4798	4873	4686	4700	4650	4614	4740	4813	4913	5199	5021	5250	5219	5541	5673	5725	5814	5755	5615	5493	5293	5471	5312	5148	5170	5122	5036	5223	5304	5407	5534	5664	5550	5368	5144	5331	5645	6207	6230	5821	5576
6279	6217	6130	6120	5829	5582	5377	5105	5077	4970	4775	4882	4757	4780	4686	4674	4727	4742	4968	4955	5142	5219	5387	5495	5586	5547	5551	5439	5377	5251	5220	5127	4921	4867	4909	5090	5120	5054	5343	5364	5569	5491	5372	5217	5145	5469	6118	6689	6191	5557
6382	6464	6440	6270	6016	5957	5456	5150	5184	5016	4838	5023	4767	4885	4835	4701	4681	4655	4880	5201	5141	5305	5236	5248	5368	5373	5334	5333	5114	5233	5026	5175	4949	4923	5020	5086	5068	5317	5322	5368	5481	5357	5111	4919	5130	5357	6159	6286	6420	5705
6633	6621	6632	6217	6289	6019	5451	5253	5333	5188	5109	5082	5040	4975	4857	4762	4635	4869	5043	5001	5165	5287	5108	5275	5114	5195	5171	5064	5056	4918	5047	4759	4969	4931	4955	5019	5255	5293	5367	5202	5119	5033	4998	5003	5029	5337	5612	6038	5982	5744
6723	6517	6531	6547	6457	5907	5636	5299	5560	5292	5388	5288	5188	5027	4999	4796	4607	4861	4986	5056	5368	5311	5392	5052	5092	5183	5120	4865	4934	4989	5046	4973	5045	5195	5133	5212	5205	5238	5187	5152	4972	4858	4676	4811	4818	5169	5435	5732	5747	5542
6637	6599	6605	6493	6421	5932	5509	5540	5451	5483	5388	5410	5253	5245	5065	4793	4765	4855	5092	5241	5304	5427	5214	5125	5076	5039	5259	4872	4943	4983	4964	5007	5189	5071	5265	5099	5165	5196	5242	4937	4827	4775	4632	4744	4902	5197	5262	5492	5445	5605
6622	6575	6615	6596	6562	6063	5652	5624	5572	5482	5594	5672	5691	5538	5380	5093	5162	5106	5225	5366	5334	5296	5288	5015	4897	4978	4850	4997	4954	5213	5170	5341	5227	5292	5388	5293	5164	5292	5049	4913	4994	4795	4734	4803	4951	5244	5462	5670	5723	5649
6386	6274	6367	6395	6291	6214	5716	5655	5563	5554	5638	5758	5716	5464	5349	5252	5141	5137	5304	5300	5289	5353	5174	5285	4984	5071	5055	5029	5200	5168	5467	5418	5574	5586	5664	5618	5349	5116	5132	4944	4978	4880	4932	5215	5364	5453	5612	5894	5718	5871
6237	6284	6341	6401	6081	5970	5703	5553	5657	5441	5749	5635	5698	5559	5511	5290	5265	5298	5346	5172	5168	5173	5274	5255	5253	5294	5140	5371	5196	5381	5697	5948	5628	5880	5759	5456	5378	5132	5103	5229	5212	5293	5313	5548	5588	5522	5729	5956	5965	6158
6057	6120	6230	6148	6196	5733	5655	5620	5604	5458	5428	5517	5537	5535	5363	5253	5115	5100	5163	5034	5163	5155	5234	5406	5500	5423	5448	5466	5649	5622	5767	5933	6130	6011	5822	5532	5184	5192	5241	5274	5456	5396	5764	5798	5723	5653	5831	5854	6152	6095
5966	5952	6138	6150	5917	5751	5647	5677	5490	5651	5544	5548	5540	5498	5490	5412	5286	5285	5193	5178	5190	5292	5532	5708	5892	5915	5916	5881	6110	6020	6247	6187	6294	6232	6005	5565	5458	5376	5468	5608	5837	5973	6060	6145	5883	5896	5798	6010	6336	6629
6033	5936	5956	6041	5804	5808	5657	5774	5695	5793	5693	5709	5635	5645	5699	5522	5604	5521	5382	5530	5372	5589	5908	6250	6076	6389	6280	6221	6144	6161	6358	6379	6532	6201	6085	5732	5512	5589	5801	6276	6507	6486	6351	6255	5984	5808	5996	6382	6877	6846
6003	5934	6002	5943	6024	5949	6020	5851	5732	5854	5922	5895	5979	5877	5897	5776	5869	5814	5754	5721	5756	6040	6239	6646	6599	6458	6500	6365	6253	6155	6177	6353	6464	6294	6086	5965	5848	6060	6280	6565	6745	6751	6662	6351	6149	6118	6301	6506	7001	7233
6203	6031	6010	6296	6168	6116	6197	6130	5960	6073	6124	6066	5980	6094	6037	6150	6091	6147	6240	6175	5999	6215	6414	6666	6431	6567	6573	6356	6161	6156	6229	6453	6311	6144	6116	5882	6140	6148	6387	6858	6895	6824	6517	6260	6221	6208	6204	6587	7041	7167
6587	6128	6470	6568	6378	6483	6463	6225	6202	6180	6236	6231	6259	6428	6338	6284	6102	6181	6350	6287	6240	6460	6340	6687	6537	6286	6434	6211	6199	6027	6218	6375	6194	5999	5988	6049	6084	6316	6472	6755	6694	6417	6396	6112	5989	5939	6244	6594	6911	7054
6416	6412	6539	6761	6778	6665	6445	6391	6353	6403	6377	6459	6499	6518	6371	6496	6444	6268	6379	6375	6340	6355	6394	6467	6307	6169	5930	6035	5984	6139	6246	6459	6479	6256	6130	6170	6232	6387	6582	6683	6444	6534	6182	5940	5919	5984	6208	6444	6651	6829
6329	6359	6532	6659	6752	6784	6786	6723	6377	6480	6334	6499	6584	6456	6460	6272	6482	6325	6298	6290	6204	6347	6176	6165	6225	6039	6042	6041	6060	6180	6437	6609	6657	6463	6284	6223	6462	6172	6454	6553	6449	6435	6212	6153	5998	6235	6175	6536	6520	6802
6196	6121	6257	6552	6738	6723	6535	6594	6425	6422	6355	6589	6562	6729	6479	6521	6384	6278	6265	6266	6204	6297	6044	5985	6001	6015	6129	6187	6349	6186	6590	6789	7004	6724	6418	6254	6074	6269	6209	6361	6423	6402	6520	6038	6243	6049	6168	6387	6551	6764
6130	5848	6013	6308	6445	6308	6350	6378	6180	6195	6249	6122	6300	6197	6335	6339	6145	6140	6066	6143	5989	5861	5909	5864	5920	5985	6193	6283	6498	6613	6751	6937	7104	6755	6410	6354	5880	6142	6069	6094	6529	6460	6447	6158	5854	5882	6069	6122	6381	6601
5838	5629	5974	6329	6146	6096	6252	5972	6031	6112	5923	6034	5945	6134	5784	6026	5890	5796	5974	5942	6025	5941	5899	5584	5910	6067	6223	6365	6485	6541	6684	6606	6757	6461	6178	5965	5898	5877	5990	6294	6287	6480	6261	6027	5901	5876	5859	6090	6292	6547
5825	5639	5742	6044	6088	5916	5795	5829	5712	5848	5691	5911	5831	5801	5781	5774	5760	5871	5979	5950	6127	5917	5907	5728	6068	6039	6092	6415	6260	6383	6295	6458	6243	6239	6050	5901	6006	5809	5826	6149	6351	6260	6240	5930	5931	5787	5798	6016	6038	6332
6022	5906	5785	5976	6028	5877	5909	5781	5707	5693	5610	5810	5760	5608	5804	5715	6018	6073	6134	6117	6205	6028	6183	6025	6198	6217	6270	6267	6196	5918	5856	6080	5805	6100	5932	5997	5796	5908	6130	6218	6330	6121	6000	6041	5955	5711	6016	6134	6300	6367
6449	5907	5942	5900	6254	6088	5837	5963	5940	5810	5711	5731	5900	5726	5855	5990	6159	6349	6454	6503	6217	6193	6189	6166	6249	6199	6196	5980	5881	5526	5563	5669	5840	5937	5953	6126	5949	6062	6035	6048	6272	6029	5991	5939	5975	5981	5928	6159	6103	6281
6614	6287	6374	6199	6189	6030	6140	6191	6141	6061	5874	5760	5803	5897	5954	6039	6298	6337	6467	6614	6412	6296	6144	6124	6155	6114	6180	5838	5639	5446	5476	5447	5684	6166	6212	6231	6172	6152	6092	5884	6022	6155	6136	6212	6180	6128	6143	5779	5952	5852
6701	6511	6469	6525	6364	6202	6252	6345	6413	6142	5992	5936	5886	5953	5937	6186	6281	6471	6574	6586	6307	6334	6092	6081	5870	5942	5884	5708	5532	5441	5548	5812	6021	6361	6449	6479	6191	6051	5803	5916	5858	6065	6247	6309	6325	6162	5930	5866	5887	5681
6506	6385	6393	6144	6304	6298	6270	6290	6372	6246	6105	5937	5958	5908	5952	6154	6374	6387	6319	6219	6050	5936	6096	5658	5751	5901	5858	5614	5552	5491	5700	5984	6248	6521	6631	6309	6030	5732	5544	5663	5739	6149	6480	6494	6258	6080	5908	5741	5715	5879
6560	6117	6039	6023	6073	6073	6225	6302	6183	6070	5956	5838	5826	5830	5699	5782	5994	6093	6039	6005	5888	5683	5730	5674	5717	5794	5678	5768	5661	5761	5916	6205	6464	6463	6495	6072	5654	5329	5448	5615	5944	6295	6586	6751	6611	6044	5722	5745	5480	5964
6390	6047	5869	5954	5759	5720	5851	5931	5842	5947	5827	5687	5527	5518	5561	5570	5512	5611	5638	5672	5517	5709	5634	5677	5896	5784	5683	5805	5783	5786	5899	6131	6331	6170	6033	5629	5409	5359	5295	5557	5918	6302	6613	6531	6292	5955	5562	5519	5589	6072
6240	6078	5880	5763	5727	5786	5884	5763	5936	5843	5704	5751	5522	5529	5511	5565	5366	5416	5492	5592	5601	5667	5868	5928	5831	5928	5936	5903	5905	5724	5860	5887	6049	5995	5936	5562	5349	5368	5643	5723	6184	6444	6618	6393	6091	5871	5644	5583	5864	6133
6652	6306	6114	5949	5891	5931	5977	6154	6129	6130	6006	5967	6040	5918	5923	5789	5780	5805	5838	5977	6137	6115	6207	6275	6254	6202	5775	5983	5710	5926	5844	6022	5946	5962	5891	5918	5686	5697	5670	6066	6351	6447	6354	6279	6171	5909	5828	5786	6217	6404
6847	6669	6321	6359	6258	6280	6357	6530	6436	6422	6511	6474	6432	6330	6163	6302	6282	6233	6068	6221	6257	6273	6388	6355	6267	6119	5730	5905	5701	5583	5838	5881	5925	5944	5956	5894	5930	6008	6069	6079	6317	6296	6313	6177	6048	6051	6047	5826	6207	6274
6987	6853	6582	6647	6512	6504	6637	6409	6406	6551	6619	6634	6442	6529	6308	6181	6205	6199	6261	6150	6350	6356	6327	6263	6253	5908	5791	5749	5724	5697	5919	5841	6094	6050	5998	6033	6143	5990	6056	6068	6202	6492	6346	6386	6446	6201	6185	6241	6234	6350
6714	6686	6604	6632	6507	6654	6447	6394	6400	6479	6368	6250	6314	6323	6232	6023	5951	5863	6007	6008	5884	6083	5879	5835	5809	5632	5612	5704	5697	5919	5972	5996	5959	5988	6036	5799	5941	5826	5916	5876	5975	6219	6311	6321	6274	6283	6363	6196	6048	6307
6334	6382	6424	6199	6203	6263	6190	6103	6032	5974	6035	6060	5878	5759	5724	5839	5741	5507	5599	5632	5751	5744	5692	5658	5528	5641	5645	5711	5889	6031	5873	6025	5880	5788	5774	5717	5854	5766	6046	5906	5800	6120	6109	6396	6237	6459	6198	6093	6206	6122
6304	6267	6311	6162	6175	5932	5855	5764	5730	5779	5700	5636	5522	5575	5445	5265	5342	5317	5259	5515	5559	5641	5465	5654	5447	5562	5789	5868	5978	5964	5891	5900	5706	5468	5435	5638	5723	5636	5792	5818	5821	6129	5992	6049	5979	6016	6050	6070	6074	5821
6374	6372	6213	6199	5914	5679	5624	5511	5506	5598	5630	5531	5511	5428	5282	5297	5060	5185	5420	5322	5552	5548	5510	5519	5443	5658	5744	5878	5766	5805	5585	5379	5284	5302	5258	5458	5591	5728	5674	6120	5943	5871	5849	5906	5929	6048	5956	5898	6006	5775
6645	6716	6319	6237	6124	5817	5592	5635	5596	5460	5524	5461	5521	5389	5520	5474	5461	5494	5423	5508	5509	5601	5675	5542	5555	5520	5710	5740	5851	5622	5487	5228	5150	5153	5092	5549	5790	5752	5879	5837	5768	5686	5674	5779	5786	5861	5896	5980	5768	5583
6703	6630	6704	6313	6160	5926	5749	5497	5514	5608	5643	5684	5678	5607	5542	5462	5668	5569	5823	5793	5600	5596	5645	5521	5391	5499	5465	5606	5768	5553	5562	5323	5224	5274	5374	5608	5836	5922	5950	5906	5696	5557	5425	5645	5912	6088	6080	6157	5819	5606
6672	6406	6520	6404	6022	5789	5596	5557	5560	5738	5831	5763	5773	5410	5558	5585	5507	5787	5856	5769	5619	5689	5498	5406	5314	5321	5569	5774	5663	5793	5638	5478	5249	5426	5624	5894	5897	6008	5946	5762	5560	5329	5415	5685	5798	6079	6063	6084	5819	5682
6186	6374	6107	6072	5858	5613	5441	5457	5491	5442	5455	5539	5537	5337	5377	5224	5471	5277	5518	5556	5334	5433	5303	5258	5167	5146	5434	5724	5726	5835	5778	5551	5407	5464	5734	5800	6009	5916	5722	5673	5569	5588	5468	5631	5800	5900	6043	5918	5778	5799
6235	6261	6338	5821	5668	5481	5341	5370	5315	5308	5436	5122	5233	4909	4948	5162	5078	5054	5343	5389	5327	5312	5205	5177	5218	5300	5483	5740	5872	5737	5738	5485	5376	5509	5492	5648	5789	5920	5849	5687	5535	5607	5450	5631	5921	6011	6109	6054	5909	5455
6572	6504	6260	6185	5747	5578	5446	5472	5431	5439	5215	5093	5041	4963	4948	5104	5206	5165	5389	5598	5396	5509	5184	5323	5446	5675	5597	5805	5690	5536	5428	5321	5285	5462	5511	5607	5731	5741	5675	5705	5488	5371	5574	5706	5859	6008	5964	6148	5867	5564
6844	6816	6377	6290	6095	5822	5641	5581	5668	5653	5577	5375	5208	5061	5051	5337	5449	5412	5480	5705	5626	5524	5439	5287	5572	5522	5706	5594	5518	5319	5396	5178	5166	5322	5695	5765	5906	5828	5766	5680	5480	5385	5622	5779	6082	6242	6298	5994	5867	5448
6871	6720	6745	6464	6150	5966	5880	5932	5861	5921	5716	5602	5569	5366	5394	5432	5586	5571	5554	5849	5672	5545	5455	5554	5584	5749	5643	5544	5236	5322	5217	5167	5373	5633	5903	5804	5892	5929	5730	5558	5521	5475	5845	5900	6087	6159	6435	5958	5818	5447
6765	6694	6657	6438	6330	6067	5935	5888	5895	5718	5797	5701	5505	5542	5534	5510	5629	5546	5737	5624	5751	5641	5556	5570	5644	5646	5481	5565	5550	5416	5571	5388	5602	5618	5866	5916	5828	5822	5713	5734	5717	5707	6025	6110	6213	6167	6248	5931	5672	5328
6578	6510	6598	6340	6071	5996	5847	5919	5901	5825	5640	5606	5526	5539	5540	5546	5509	5590	5640	5835	5734	5722	5763	5769	5928	5835	5895	5702	5634	5853	5720	5838	5705	5885	6005	6022	5848	5741	5836	5844	5877	6099	6232	6407	6152	6217	6060	5976	5733	5629
6687	6485	6274	6329	6000	6041	6016	5855	5738	5906	5811	5655	5731	5789	5726	5548	5711	5734	5784	5675	5872	5829	5932	6072	6239	6048	6131	6117	5837	5759	5853	5796	5666	5853	6117	5938	6037	5879	5969	6134	6050	6316	6341	6494	6388	6294	6014	6100	5764	5953
6584	6744	6546	6588	6417	6201	6193	5972	6112	6143	6021	6064	6036	5957	5929	5945	6070	6244	5977	6047	6022	6111	6211	6155	6233	6286	6211	5953	5952	5894	5855	5809	5907	6202	6077	6202	6051	6023	6027	6041	6333	6290	6525	6617	6485	6349	6264	6140	5988	5944
6789	6872	6872	6773	6702	6328	6414	6423	6377	6478	6370	6371	6194	6311	6241	6164	6299	6289	6216	6133	6091	6157	6314	6201	6095	6100	6076	5901	5705	5849	5881	6003	6119	6259	6352	6509	6153	5999	5965	6277	6373	6292	6296	6542	6568	6309	6389	6185	6292	6027
6603	6506	6621	6743	6710	6520	6520	6378	6454	6590	6419	6262	6196	6205	6303	6324	6125	6177	6170	6187	6093	6050	6088	5979	5939	5833	5678	5789	5747	5802	5968	6114	6252	6432	6234	6192	6120	5961	5894	6269	6437	6469	6539	6441	6568	6168	6105	6238	6221	6065
6131	6164	6272	6398	6432	6331	6259	6262	6149	6371	6098	6109	5985	5826	5951	5958	6105	6183	5913	5939	6077	6003	5950	5983	6046	5942	5968	5754	5906	5959	6061	6220	6322	6307	6164	6081	5955	5870	6025	6133	6441	6607	6462	6609	6328	6347	6068	6169	6186	6279
6091	6056	6010	6208	6256	6194	6118	6025	6042	6039	5751	5803	5822	5767	5770	5757	5949	5975	5920	6020	5909	6194	6176	6085	5916	6002	5817	5721	5767	5956	5984	6053	6371	6189	6169	6025	5890	6041	6238	6422	6432	6504	6383	6458	6244	6068	6094	6147	6192	6302
6495	6347	6288	6339	6132	6222	6107	5956	6054	5797	5862	5922	5786	5787	5659	5818	5977	5943	5941	6020	6140	6221	6294	6313	6161	6023	5800	5745	5763	5806	5969	5914	6273	6154	5975	5974	5936	6047	6139	6211	6455	6550	6179	6290	6039	5837	5905	6177	6142	6080
6405	6325	6410	6621	6297	6250	6154	6167	6314	6085	6103	5988	6002	5865	5885	5893	5958	6101	6046	6077	6210	6291	6207	6175	6077	5599	5699	5644	5627	5616	5823	5986	6098	6175	6006	5771	5905	5871	6144	6087	6257	6189	6215	5830	5724	5682	5723	5679	5899	6094
6249	6198	6362	6543	6323	6179	6054	5964	5896	5794	5773	5741	5687	5600	5661	5685	5618	5675	5737	5885	5863	5900	6031	5977	5741	5743	5637	5594	5539	5654	5744	5984	5875	5766	5775	5557	5687	5623	5743	6187	6223	6007	6010	5917	5591	5527	5393	5419	5696	5775
5953	6101	6195	6227	5965	5922	5757	5663	5612	5492	5473	5382	5343	5303	5308	5270	5273	5376	5459	5603	5669	5680	5726	5686	5636	5490	5536	5385	5378	5622	5745	5668	5746	5570	5453	5314	5277	5409	5833	5746	5977	6039	5785	5704	5255	5382	5230	5620	5532	5716
6380	6159	6412	6306	6101	6013	5793	5479	5394	5324	5284	5327	5381	5361	5379	5357	5182	5174	5245	5444	5533	5594	5596	5603	5703	5663	5501	5394	5469	5317	5490	5564	5439	5485	5167	5293	5150	5363	5473	5773	5728	5682	5647	5487	5370	5196	5273	5362	5578	5607
6702	6481	6454	6538	6344	5971	5951	5600	5538	5339	5278	5282	5350	5368	5195	5314	5392	5429	5381	5671	5465	5726	5534	5608	5557	5621	5453	5343	5222	5250	5332	5369	5428	5216	5322	5069	5058	5112	5263	5478	5546	5482	5419	5428	5405	5263	5438	5374	5442	5626
6839	6605	6622	6641	6302	5990	5741	5450	5440	5156	5339	5187	5201	5233	5229	5181	5364	5374	5282	5366	5355	5394	5481	5414	5504	5375	5273	5140	5279	5401	5171	5450	5309	5298	5142	5058	5018	5126	5107	5082	5259	5439	5456	5510	5368	5499	5394	5307	5377	5575
6718	6395	6436	6378	6253	5677	5489	5337	5220	5134	5136	5173	4909	4866	4857	4971	5016	4929	5027	4979	5289	5267	5275	5063	5407	5269	5356	5479	5333	5457	5315	5249	5278	5232	5148	5069	4899	4937	5119	5150	5398	5326	5435	5529	5430	5504	5463	5383	5519	5457
6687	6438	6444	6349	6164	5809	5419	5274	5196	5016	5087	5165	4910	5042	4967	4988	4975	4892	5003	5044	5115	5170	5324	5311	5296	5438	5466	5417	5369	5402	5348	5401	5162	5181	5075	5097	5150	5323	5281	5318	5237	5370	5611	5453	5393	5514	5558	5531	5626	5504
6774	6492	6280	6302	6091	5860	5588	5536	5520	5492	5564	5582	5354	5193	5263	5266	5208	5291	5217	5270	5514	5559	5541	5425	5543	5571	5495	5494	5458	5494	5465	5239	5308	5166	5241	5323	5331	5434	5508	5401	5449	5373	5408	5538	5620	5520	5647	5657	5493	5706
6665	6395	6417	6186	6099	5929	5710	5740	5852	5613	5684	5825	5578	5384	5531	5228	5350	5302	5394	5614	5680	5730	5711	5688	5620	5581	5738	5818	5740	5523	5571	5373	5236	5377	5384	5427	5607	5791	5641	5599	5524	5641	5547	5719	5728	5732	5958	5799	5553	5856
6304	6080	6008	6051	6005	5744	5726	5713	5701	5853	5852	5605	5705	5505	5387	5458	5348	5478	5633	5662	5764	5849	5707	5660	5804	5821	5965	6011	5947	5849	5711	5618	5719	5576	5611	5746	5876	6094	5923	5889	5883	5827	5813	5849	5874	6008	5984	5909	5964	5816
6209	5830	5972	5903	5831	5704	5764	5669	5908	6026	5983	5949	5811	5781	5674	5605	5541	5739	5974	5998	6078	6110	6097	6064	5881	5983	6055	6210	6134	6016	5882	5919	5757	5851	5981	5973	6281	6279	6481	6199	6156	6111	6042	5994	6127	6109	6376	6316	6357	6474
6001	5849	5893	5905	5716	6062	5932	6027	6015	6143	6288	6149	6129	6138	6082	5933	5958	6290	6356	6512	6328	6394	6314	6177	6154	5998	6153	6309	6232	6123	6128	5880	5927	5926	6211	6287	6538	6858	6722	6681	6264	6209	6174	6286	6242	6605	6653	6440	6493	6547
6000	5882	5934	5983	5954	6122	6284	6247	6345	6411	6221	6282	6405	6126	6264	6227	6372	6359	6625	6595	6490	6398	6251	6321	5994	5918	6018	6107	6188	6142	6077	6233	6016	6258	6430	6458	6816	6906	6850	6669	6312	6362	6249	6399	6506	6453	6563	6599	6574	6523
6106	5873	6154	6094	6096	6351	6293	6240	6304	6186	6389	6035	6223	6189	6100	6117	6416	6400	6303	6489	6256	6440	6165	6057	5940	5925	6022	6136	6198	6096	6272	6292	6188	6095	6261	6613	6838	6928	6880	6555	6251	6351	6173	6268	6360	6676	6767	6740	6650	6740
6200	5918	6068	6116	5945	6219	6296	6261	6152	6071	5873	5943	5964	6061	6033	6205	6159	6312	6300	6291	6235	6069	6106	6097	5954	5885	5922	6210	6198	6133	6077	6161	6109	6113	6140	6442	6562	6675	6881	6605	6303	6117	6246	6101	6351	6278	6585	6660	6644	6483
6306	6220	6221	6353	6224	6116	6062	6140	6017	5931	5835	5719	5834	6008	6168	5999	6132	6040	6057	6084	6060	5989	5885	5982	5713	5740	5753	5990	6062	6063	5982	5997	5891	5757	6079	6053	6409	6469	6414	6482	6398	6090	5852	6106	6053	6323	6484	6607	6522	6508
6466	6406	6452	6338	6269	6146	6093	5786	5836	5879	5805	5726	5717	5782	5897	5952	5751	5881	5855	5634	5733	5827	5788	5842	5717	5579	5567	5574	5719	5844	5757	5588	5668	5449	5555	5883	5836	6114	6309	6350	6308	5858	5877	5797	5999	6034	6226	6149	6303	6305
6533	6569	6424	6385	6276	5963	5954	5779	5829	5572	5655	5394	5540	5587	5701	5633	5665	5467	5533	5379	5500	5344	5465	5500	5589	5398	5553	5567	5576	5723	5486	5538	5284	5375	5333	5319	5584	5801	5883	6108	5979	5989	5694	5669	5812	5857	5907	6149	6058	6127
6436	6354	6455	6368	6141	5907	5769	5545	5433	5455	5488	5248	5369	5295	5315	5299	5368	5299	5263	5262	5136	5285	5250	5464	5335	5326	5412	5270	5417	5562	5401	5502	5188	5139	5077	5242	5300	5397	5587	5737	5813	5735	5500	5591	5558	5678	5741	5770	5692	5775
6434	6481	6339	6446	6025	5763	5501	5406	5384	5333	5263	5278	5082	5076	5256	5074	5202	5117	5049	5019	5115	5202	5136	5358	5418	5449	5338	5162	5197	5191	5278	5285	5216	5096	4997	5006	5167	5266	5505	5447	5556	5578	5469	5344	5370	5358	5519	5465	5586	5576
6375	6294	6438	6230	6008	5656	5392	5278	5162	5366	5192	5067	5000	5085	5098	4994	5169	5127	5051	5144	5036	5000	5109	5329	5318	5339	5389	5158	5077	5015	5256	5171	5129	5276	5231	5198	5316	5116	5372	5261	5377	5449	5268	5109	5284	5302	5333	5200	5447	5359
6475	6653	6286	6130	5877	5460	5380	5223	5106	5248	5121	4876	4883	4949	4995	5127	5083	5187	5168	5199	5122	5078	5172	5334	5318	5393	5331	5279	5264	5247	5258	5246	5395	5138	5267	5292	5295	5113	5145	5306	5242	5340	5325	5265	5304	5237	5134	5298	5179	5058
6390	6387	6378	6087	5730	5475	5138	5093	5120	5023	4936	4842	4758	4845	4999	5174	5066	5218	5211	5315	5314	5230	5301	5421	5428	5457	5480	5508	5435	5354	5457	5437	5503	5337	5532	5435	5286	5264	5401	5242	5159	5155	5177	5182	5251	5115	5041	5177	5109	5081
6439	6374	6328	6171	5725	5422	5370	4985	4900	5098	4937	4952	4778	4919	4908	5185	5137	5281	5164	5213	5243	5303	5184	5539	5497	5560	5606	5632	5550	5634	5516	5545	5443	5307	5511	5579	5428	5518	5365	5282	5236	5161	5228	5094	5152	5125	5134	5180	5081	5137
6220	6440	6290	6194	5826	5520	5290	5131	5281	5137	5042	4893	4799	4957	4732	5125	5106	5335	5239	5183	5229	5316	5341	5474	5501	5707	5792	5757	5587	5636	5671	5571	5558	5632	5586	5579	5696	5606	5407	5460	5263	5220	5180	5159	5255	5246	5204	5363	5119	5103
6090	6296	6181	6059	5818	5547	5301	5135	5251	5125	5108	4992	4810	4791	4960	5102	5166	5351	5330	5280	5259	5278	5278	5498	5568	5635	5838	6006	5701	5746	5633	5616	5563	5662	5720	5691	5562	5671	5600	5528	5344	5247	5287	5255	5435	5575	5495	5386	5151	5180
6245	6203	6260	6040	5696	5633	5523	5393	5360	5314	5220	5200	5000	5234	5218	5324	5279	5234	5388	5499	5235	5440	5461	5573	5663	5749	5839	5855	5769	5832	5780	5699	5682	5698	5781	5788	5864	5810	5930	5640	5538	5510	5359	5423	5468	5729	5652	5439	5614	5184
6073	6092	6119	6129	5865	5609	5398	5576	5468	5542	5588	5280	5111	5376	5477	5522	5451	5524	5556	5239	5410	5536	5710	5589	5738	5686	5966	5944	5879	5804	5811	5859	5664	5792	5797	5879	5935	5872	5929	5881	5708	5693	5536	5635	5774	5845	5760	5750	5684	5526
6299	6259	6154	5932	5915	5664	5807	5734	5774	5776	5846	5638	5543	5550	5664	5703	5767	5757	5566	5612	5566	5743	5755	5578	5474	5563	5811	6114	5855	5967	6039	5930	5944	5961	5919	5924	6204	6137	5970	5943	5763	5680	5686	5738	5921	6168	6170	6215	6036	5904
6207	6013	6119	6061	5803	5730	5704	5776	5871	5816	6058	5942	5953	5836	5777	6012	5853	5844	5677	5557	5760	5928	5744	5814	5744	5774	5943	5823	6062	5940	5931	5967	5871	6120	6126	6325	6346	6284	6045	5962	5779	5740	5727	5929	6214	6192	6354	6328	6023	6208
6111	5956	5871	6009	5951	5726	5767	5999	6074	6022	6098	6060	6026	5901	5996	5780	5723	5915	5806	5830	5816	5946	5934	5983	5687	5634	5896	6024	6063	6259	5934	5984	6066	6137	6039	6320	6288	6320	6396	6189	5998	5748	5789	5964	6030	6188	6335	6496	6503	6235
6018	6026	5964	5849	5818	5904	6111	6080	6078	6196	6068	5854	5893	5967	5676	5765	5651	5735	5814	5779	5861	5980	5857	5917	5840	5851	5908	5956	6036	6048	6151	6067	6150	6094	6136	6367	6295	6464	6357	6260	6033	5830	5798	5928	6049	6275	6296	6436	6279	6481
6208	5950	6040	5978	5732	5682	6038	6181	6067	5959	6162	5829	5747	5750	5624	5628	5648	5679	5763	5687	5985	5998	5940	5954	5850	5692	5738	5928	6015	6091	5890	6022	6007	5911	6086	5988	6229	6197	6252	6077	5867	5992	5815	5808	6044	6051	6019	6297	6528	6273
6160	6067	5867	5856	5681	5746	5683	5919	5981	5895	5686	5662	5493	5465	5405	5355	5547	5522	5786	5795	5964	5801	5828	5756	5765	5963	5790	5780	5946	5923	5943	5947	5886	5899	5859	5998	6203	6200	6039	5866	5800	5878	5930	5722	5898	6021	6099	6237	6284	6195
6149	6089	5890	5709	5903	5539	5629	5608	5752	5765	5397	5476	5329	5329	5303	5360	5432	5674	5560	5778	5630	5680	5646	5722	5585	5721	5788	5776	5888	5846	5901	5782	5584	5685	5874	5940	5946	5995	5980	5887	5743	5765	5802	5608	5866	5813	5990	6115	6039	6029
5799	5864	5747	5758	5632	5445	5587	5582	5481	5550	5418	5392	5188	5137	5196	5287	5290	5369	5390	5466	5591	5378	5428	5452	5414	5609	5727	5782	5898	5891	5761	5493	5443	5750	5764	5743	5694	5657	5738	5475	5567	5467	5316	5576	5603	5551	5699	5906	5918	5992
5689	5749	5762	5771	5655	5460	5506	5572	5513	5501	5305	5206	5051	5023	5153	5058	5414	5337	5421	5485	5357	5301	5308	5456	5352	5423	5509	5584	5518	5655	5712	5386	5597	5539	5633	5698	5656	5464	5360	5358	5300	5201	5241	5292	5388	5436	5628	5674	5694	5573
5866	5853	5721	5811	5788	5520	5382	5438	5274	5432	5255	5222	5045	4820	5154	5066	5325	5490	5509	5373	5370	5217	5315	5108	5231	5381	5561	5578	5450	5460	5355	5368	5421	5518	5583	5717	5676	5319	5075	5224	5019	5064	5031	5058	5256	5276	5357	5497	5498	5619
5946	5871	5752	5775	5789	5593	5431	5251	5216	5275	5231	5292	5031	5020	5119	5128	5313	5228	5339	5384	5321	5205	5197	5264	5342	5319	5559	5764	5576	5326	5335	5123	5563	5350	5401	5583	5492	5217	4873	4971	5048	4902	4890	5264	5377	5399	5484	5558	5243	5382
5861	5814	5867	5797	5878	5540	5343	5173	5049	5162	5124	5233	5164	5104	5107	5043	5196	5206	5197	5090	5167	5073	5362	5423	5316	5619	5715	5917	5871	5598	5334	5043	5369	5462	5481	5759	5550	5176	5035	5023	4840	4872	4954	5305	5438	5503	5443	5564	5277	5240
5830	5804	5964	5675	5682	5373	5336	5285	5122	4994	5139	5118	5026	5138	5187	5163	5225	5136	5195	5334	5078	5076	5223	5307	5336	5640	5895	5977	5903	5817	5337	5304	5362	5317	5478	5603	5460	5112	4886	4847	4894	4908	5094	5305	5537	5560	5612	5490	5346	5350
5805	5880	5926	5639	5634	5396	5216	5158	5087	4830	4916	4910	4837	4958	4954	5083	4970	5127	5239	5264	5143	5103	5275	5331	5317	5718	5779	5765	5647	5534	5436	5202	5292	5344	5431	5413	5399	5258	5128	4879	5079	5171	5180	5300	5692	5617	5674	5626	5351	5199
6009	5900	5765	5785	5581	5445	5199	5156	5196	5141	5165	4981	4850	4754	4734	4776	4903	4799	5082	5080	5169	5163	5157	5154	5260	5704	5744	5572	5504	5390	5287	5065	5047	5233	5210	5293	5416	5174	4938	4971	5106	5178	5151	5318	5518	5579	5626	5546	5449	5250
6121	6072	6074	5889	5567	5779	5390	5203	5136	5196	5104	5146	5135	5105	4971	4807	4911	4973	5171	5157	5322	5290	5419	5302	5346	5536	5614	5659	5550	5429	5288	5118	5051	5126	5126	5306	5361	5076	5234	5085	5180	5189	5274	5265	5422	5621	5577	5491	5388	5152
6295	6238	6096	5848	5657	5627	5547	5316	5357	5233	5217	5119	5154	5171	5149	5204	4970	5274	5133	5556	5323	5716	5660	5577	5627	5483	5691	5763	5546	5473	5174	5015	5155	5083	5260	5162	5358	5099	5188	5307	5237	5449	5411	5376	5452	5543	5680	5487	5372	5363
6080	6357	6097	6139	6005	5822	5604	5563	5573	5553	5475	5315	5334	5364	5308	5230	5162	5226	5372	5445	5571	5595	5709	5926	5852	5721	5654	5568	5253	5397	5113	4941	5040	5107	5184	5128	5197	5275	5324	5441	5488	5564	5543	5462	5458	5526	5520	5364	5583	5420
6241	6124	6233	6185	5907	5728	5675	5545	5567	5653	5683	5636	5675	5534	5541	5529	5680	5684	5552	5568	5505	5574	5971	6132	5961	5664	5526	5282	5087	4966	5001	5138	5022	5236	5175	5255	5235	5180	5280	5558	5767	5704	5599	5660	5499	5561	5525	5552	5548	5529
6281	6366	6406	6386	6058	5953	5914	5775	5840	5849	5928	5741	5676	5585	5688	5791	5906	5734	5876	5648	5768	5537	5798	5987	6042	5883	5622	5464	5268	4883	5024	5110	5182	5331	5176	5317	5387	5504	5485	5668	5757	5912	5798	5708	5765	5710	5651	5679	5630	5768
6014	6178	6414	6296	6240	6039	6059	6068	6157	5984	6240	6223	6044	5955	5809	6064	5912	6011	5932	5912	5744	5929	5857	6126	6348	6166	5997	5798	5435	5333	5262	5419	5432	5615	5746	5728	5761	5767	5738	5918	5936	6079	6008	5968	5894	5862	5832	5755	5784	5879
6317	6189	6263	6463	6182	6152	6202	6400	6243	6343	6292	6375	6130	6127	6093	6118	6410	6506	6312	6265	6174	6079	6249	6308	6440	6169	6093	5882	5937	5653	5509	5624	5897	5949	5985	5901	5913	5956	5949	6046	6108	6222	6227	6127	5811	6031	5970	5966	6225	6092
6338	6312	6463	6337	6438	5938	6192	6274	6467	6295	6486	6415	6289	6139	6039	6030	6050	6034	6309	6163	6032	6019	5923	5917	6197	5998	5975	5729	5639	5577	5526	5758	5983	5853	5955	5838	5833	6027	5976	5859	6041	6029	6094	5959	5842	5708	5696	5974	5972	6166
6489	6397	6341	6343	5984	5865	6030	6214	6006	6197	6028	6070	6127	5684	5904	5829	5936	6080	5852	5898	5987	5754	5681	5701	5701	5661	5746	5567	5501	5514	5641	5589	5660	5679	5621	5726	5620	5725	5516	5739	5535	5671	5719	5597	5495	5574	5535	5608	5799	5925
6344	6528	6465	6277	5990	5801	5705	5927	6078	5899	6144	6047	5771	5781	5484	5538	5519	5686	5817	5730	5663	5499	5268	5374	5532	5618	5661	5485	5612	5616	5524	5577	5629	5557	5616	5552	5518	5483	5484	5587	5375	5389	5544	5458	5333	5363	5469	5549	5550	5591
6434	6367	6498	6400	6197	5871	5746	5935	5932	5736	5907	5757	5748	5651	5783	5772	5877	5844	6110	6073	5933	5819	5535	5770	5386	5611	5646	5513	5670	5614	5770	5761	5629	5682	5631	5519	5561	5468	5493	5518	5433	5462	5314	5486	5340	5333	5500	5545	5681	5663
6336	6320	6299	6290	6150	5841	5515	5874	6031	5896	5927	6018	5666	5477	5529	5437	5494	5626	5819	5995	5916	5758	5659	5499	5697	5593	5753	5650	5753	5721	5726	5518	5571	5666	5472	5292	5462	5432	5345	5617	5485	5529	5381	5413	5359	5417	5577	5789	5737	5980
6095	6078	6120	6245	6164	5549	5651	5864	5925	5793	5776	5740	5663	5811	5918	5987	5879	5865	6128	6121	6054	6032	5836	5580	5547	5544	5723	5553	5642	5813	5556	5652	5478	5444	5433	5389	5322	5399	5442	5643	5418	5460	5424	5332	5396	5574	5581	5878	5982	5874
5987	5950	6077	6141	6116	5811	5541	5736	6012	6177	5970	5745	5492	5358	5311	5421	5673	5512	5540	5566	5810	5748	5702	5780	5746	5813	5840	5655	5693	5819	5691	5646	5788	5764	5771	5476	5358	5453	5476	5588	5592	5582	5416	5570	5506	5595	5566	5807	5939	6076
5946	5758	5926	6203	5907	5723	5701	5931	5655	5536	5563	5680	5560	5785	5725	5794	5955	5760	5944	6029	5884	5959	5926	5863	5553	5768	6060	5969	5963	5869	5943	5715	5876	5948	5550	5747	5698	5469	5687	6006	5713	5743	5824	5687	5706	5639	5796	5949	5828	5923
5954	5919	5911	6251	5925	5940	5562	5601	5859	5861	5960	5718	5512	5499	5391	5367	5600	5425	5517	5570	5787	5620	5698	5909	5749	5920	6027	5856	5764	5742	5893	5643	5705	5875	5902	5618	5621	5708	5737	5848	6004	5834	5894	6019	5695	5788	6005	5998	5870	5839
5801	5739	5810	6119	5922	5809	5734	5805	5737	5739	5711	5529	5500	5732	5740	5871	5921	6040	5998	5929	5965	5832	5683	5632	5651	5633	5739	5978	5779	5747	5801	5539	5738	5647	5766	5789	5577	5575	5785	5870	5777	6031	6023	5861	5737	5760	5835	5898	5703	5680
6062	6078	5967	5978	6014	5970	5872	5604	5528	5939	5955	6011	5932	5747	5557	5633	5458	5646	5561	5647	5579	5606	5813	5838	5786	5976	5827	5887	5700	5663	5675	5776	5590	5917	5760	5839	5897	5842	5848	5878	5950	5773	5946	5913	5780	5581	5646	5477	5605	5696
6328	5973	6036	6228	5991	5945	5701	5782	5825	5792	5844	5686	5782	5769	5790	5757	5908	5918	5875	5990	5936	5805	5858	5747	5417	5805	5832	6187	5972	5713	5760	5875	5871	5847	5914	6085	5828	5953	6058	5978	5978	6138	5918	5845	5699	5606	5741	5662	5451	5547
6304	6066	6050	6158	5832	5860	5915	5899	5835	5830	5981	5930	6089	6081	5759	5705	5803	5892	5809	6038	6047	5937	5919	6029	5667	5716	5736	5734	5973	5839	5849	5636	5727	5970	5923	5894	5983	5989	5907	6188	6001	5967	6056	5765	5735	5756	5732	5529	5677	5567
6441	6362	6185	5981	6015	5849	5709	5733	5832	5895	6092	5987	6010	6081	5896	5565	5741	5754	5569	5809	5851	5908	5622	5669	5781	5800	6042	6055	5764	5607	5551	5815	5845	5665	5878	5738	5684	5856	5853	5722	6038	5956	5761	5884	5722	5688	5596	5652	5658	5811
6206	6003	6125	6018	5650	5530	5522	5746	5975	6112	5861	5906	5912	5733	5726	5330	5499	5607	5479	5726	5829	5780	5787	5513	5587	5454	5822	6020	6038	6078	5922	5729	5963	5819	5706	5765	5759	5639	5744	6105	5856	5794	5849	5712	5925	5760	5736	5630	5652	5797
6107	6277	6169	5828	5639	5603	5938	5679	5567	5550	5799	5861	5879	5830	5670	5644	5571	5564	5864	5875	6134	5911	5816	5730	5616	5642	5828	5921	5975	6137	6111	6117	5867	5672	5845	5787	5803	6022	5860	5941	6040	5813	5866	5957	5845	5971	5876	5810	5946	5809
6145	5988	5643	5847	5974	5987	5639	5256	5385	5634	5783	5805	5732	5725	5670	5436	5487	5358	5638	5687	5966	6000	5925	5801	5794	5785	5784	5835	5965	5877	5773	5977	5962	5839	5758	5712	5877	5991	5985	5712	6060	5828	5765	5990	6014	6010	6168	5829	5974	5970
6089	5690	6088	6230	6093	5591	5634	5731	5874	5601	5613	5375	5358	5320	5212	5105	5154	5358	5313	5549	5572	5406	5227	5425	5393	5428	5484	5625	5689	5868	5743	5632	5444	5706	5792	5884	5873	5891	5960	5902	5744	5876	5968	5791	5899	6243	6228	6119	6192	5953
6230	6140	6155	5662	5838	6010	6158	5719	5571	5194	5292	5374	5412	5549	5624	5676	5787	6057	6104	6007	6044	5898	5720	5236	5159	5084	5418	5373	5626	5627	5811	5599	5576	5571	5693	5838	5712	5934	5923	5925	5691	5629	5916	5875	5684	5794	5963	5934	5996	5859
6523	6079	5946	6170	6326	6109	5771	5314	5563	5642	5772	5698	5795	5701	5757	5418	5558	5662	5970	6060	6412	6485	6198	5960	5853	5558	5413	5544	5618	5709	5697	5684	6011	5974	5788	5811	6085	6236	6017	5835	5931	5831	5826	5979	5961	5874	6212	5982	6090	6040
6133	6000	6227	6891	6242	5889	5938	5888	5781	5885	5683	5565	5484	5390	5283	5082	5081	5315	5555	5557	5775	5766	5654	5476	5986	5987	6100	5780	5962	5822	5857	5663	5815	6213	6167	5946	6108	6190	6331	5936	6003	6036	6035	5994	6152	6236	6211	6326	6199	6253
6098	6443	6545	6220	5796	6135	6154	6245	5728	5571	5595	5577	5438	5618	5706	5737	5762	6085	6380	6218	6245	5997	5597	5212	5358	5596	5815	6010	6022	6086	5976	5865	5671	5889	6198	6244	6081	5943	6144	5866	5913	5906	5929	6003	6289	6427	6401	6467	6366	6306
6520	6523	5941	5849	6045	6188	5862	5684	5574	5472	5578	5821	5661	5737	5899	5843	6016	6445	6563	6718	6694	6573	6286	5990	5573	5299	5342	5551	5625	5893	5762	5878	5965	5568	5550	6005	5973	5736	5633	5705	5739	5809	5948	5912	5841	6318	6350	6233	6308	6160
6505	5854	5803	6055	6027	5722	5320	5401	5359	5531	5443	5359	5436	5617	5313	5410	5539	5435	5628	5670	5838	5999	5963	6201	6237	5922	5672	5391	5333	5665	5627	5675	5885	5626	5552	5333	5760	5665	5121	5380	5741	5556	5628	5896	5877	5945	6091	5785	6010	5718
5880	5558	6054	6247	5571	5277	5386	5437	5303	5200	5345	5212	5301	5281	5117	5100	5008	4944	4890	4843	4834	5051	4951	5398	5913	6198	6061	5981	5636	5456	5437	5763	5479	5779	5609	5115	5099	5596	5214	5131	5442	5513	5444	5732	5713	5787	5895	5893	5616	5750
5429	5886	6255	5507	5384	5455	5395	5299	5005	5114	5316	5333	4962	4861	4669	4661	4793	4697	4812	4935	4878	4729	4617	4687	4944	5297	5658	5971	5693	5615	5082	5365	5207	5221	5363	5102	4800	5053	5367	5243	5083	5263	5267	5235	5598	5540	5399	5741	5357	5536
5819	6406	5805	5367	5369	5275	5125	5040	5231	5471	5279	4565	4342	4143	4166	4352	4479	4652	4720	4756	4807	4860	4946	4646	4477	4682	4738	5077	5469	5394	5134	4963	5079	4635	4749	4847	4768	4659	5060	5099	4685	4922	5041	4924	5229	5329	5147	5526	5364	5493
6276	5841	5217	4985	5100	5000	4895	5092	5266	5086	4564	4002	3782	3891	4299	4632	4760	4926	4886	4893	5028	4897	4977	4936	4794	4624	4420	4626	4785	5246	5033	4971	4721	4549	4354	4591	4782	4511	4544	5173	4782	4606	4837	4810	4944	5164	5154	5032	5120	5114
6193	5354	4987	5133	5091	4798	4776	5158	4903	4459	4008	3975	4240	4724	5419	5891	5791	5663	5635	5401	5343	5248	5354	5321	5236	5273	5107	4682	4783	4907	5118	5037	4943	4635	4637	4501	4897	5099	4779	5022	5393	4890	5068	5047	5035	4930	5023	4911	5187	4985
6063	5137	5485	5542	4923	4755	4938	4839	4446	4063	4138	4671	5321	6098	6441	6793	6504	6275	5716	5725	5673	5721	5691	5634	5498	5829	5737	5422	4935	4897	4992	5090	5133	4929	4695	4592	4874	5241	5045	5087	5618	5211	5125	5216	5240	5123	5226	5000	5055	4962
5972	5460	5957	5639	5139	4841	4571	4240	3926	4154	5117	5707	6209	6537	6578	6301	5888	5721	5379	5391	5629	5687	5716	5604	5796	5868	5846	5599	5191	4916	4739	4974	5050	4857	4949	4778	4751	5175	5219	4890	5182	5198	4914	5172	5282	5201	5170	5149	5026	5125
5791	5855	6189	5779	4987	4641	4185	4021	4140	4982	5750	6226	6150	5934	5622	5069	4699	4400	4245	4332	4652	4873	5302	5637	5618	5655	5850	5588	5310	5055	4568	4499	4861	4861	4882	4641	4534	4978	5089	4614	4802	4896	4826	4990	5135	5012	5240	5237	4892	5205
5930	6192	6151	5342	4816	4474	4074	4081	4674	5616	6215	6193	5588	4905	4182	3778	3324	3228	3005	3397	3545	4068	4562	5249	5566	5640	5629	5630	5329	5118	4695	4437	4720	5105	5070	4806	4746	4919	4956	4584	4542	4978	4733	4919	4985	5208	5213	5262	4724	4957
5794	6223	6061	5315	4790	4467	4304	4596	5394	6197	6262	5534	4613	3707	3000	2808	2727	2635	2706	2752	3003	3500	4053	4877	5449	5752	5707	5593	5555	5484	5203	4724	4936	5348	5447	5156	5016	5174	5144	4954	4522	5028	4908	5054	5148	5323	5214	5144	4758	4849
6055	6272	5788	5102	4705	4656	4683	5123	5614	6174	5911	4679	3710	2978	2680	2649	2703	2846	2781	2805	2747	2922	3648	4381	5355	5699	5949	5663	5602	5598	5520	5099	5038	5672	5749	5509	5408	5483	5438	5198	4808	5098	4944	5007	5200	5270	5174	5258	4877	4826
5874	6271	5711	5190	4981	4844	5003	5374	5794	5851	5203	4018	3174	2719	2732	3046	3274	3365	3315	3276	3043	2939	3270	3912	5177	5767	6141	5783	5638	5671	5678	5275	5045	5661	5891	5913	5639	5617	5516	5347	4931	5028	5266	5204	5457	5514	5377	5339	5138	4872
6138	6461	5750	5217	4967	5117	5071	5408	5816	5821	4955	3768	3102	2912	3244	3741	4077	4251	4224	3898	3477	3128	3238	3754	4706	5775	6143	5743	5601	5526	5565	5313	5096	5536	6054	5919	5716	5726	5511	5287	5048	5061	5016	4950	5332	5592	5456	5472	5488	5163
6234	6574	5805	5349	5159	5288	5349	5918	6088	5825	4948	3848	3286	3225	3905	4321	4708	4945	4871	4431	3985	3423	3226	3614	4613	5645	6071	6059	5676	5618	5560	5244	5011	5561	6106	5841	5599	5643	5415	5203	4970	4884	5061	5005	5374	5518	5598	5382	5336	5472
6396	6336	5743	5144	5415	5644	5928	6120	6106	5849	5052	3930	3428	3486	4001	4493	4907	4907	5022	4683	4018	3480	3193	3573	4367	5604	6273	6170	5845	5461	5411	5157	4885	5238	5899	5538	5393	5422	5446	5019	4927	5017	5260	5076	5341	5352	5249	5448	5193	5017
6271	6304	5706	5417	5427	5652	6121	6193	6195	5830	4932	3850	3350	3298	3622	4213	4477	4739	4929	4599	3982	3411	3202	3661	4663	5742	6394	6562	5814	5514	5587	5083	4883	5327	5709	5380	5132	5500	5376	5178	4960	4962	5145	5025	5379	5380	5304	5137	4973	4813
6233	6312	5729	5590	5719	6037	6162	6235	6323	5764	4927	4114	3346	3159	3387	3835	4087	4403	4572	4291	3877	3325	3205	3771	4896	6163	6949	6620	6072	5618	5545	5120	4876	5416	5808	5571	5311	5645	5466	5341	5241	5217	5506	5296	5552	5416	5369	5136	5351	4864
6069	6550	6288	5664	5593	5922	6115	6203	6186	5842	5153	4191	3461	3372	3387	3492	3847	4073	4217	4044	3660	3342	3447	4027	5424	6372	7074	6831	6007	5512	5365	5277	4982	5635	5846	5455	5342	5906	5530	5476	5435	5273	5622	5433	5570	5665	5613	5396	5423	5207
5953	6182	6330	5607	5465	5696	5859	6105	5817	5766	5346	4773	4143	3451	3295	3253	3304	3418	3575	3488	3294	3056	3548	4290	5609	6735	7034	6584	5866	5544	5385	5156	5019	5906	5969	5229	5529	5845	5415	5327	5506	5437	5440	5227	5730	5603	5479	5698	5526	5325
6034	6272	5936	5442	4917	5185	5452	5627	5630	5736	5520	5207	4538	4028	3521	3029	2847	2907	2831	2831	2904	3257	3763	4852	5812	6705	6713	6217	5412	5218	5083	5053	5200	5677	5476	4897	5286	5520	5040	5127	5477	5353	5279	5161	5400	5217	5374	5211	5330	5204
5955	5939	5758	5435	4758	4786	5239	5650	5837	5812	5813	5536	5254	4880	3834	3510	3082	2901	2901	2979	3258	3851	4405	5637	6381	6806	6356	5719	5206	5203	5103	5282	5322	5939	5333	4912	5579	5665	5057	5209	5272	5257	5291	5001	5239	4849	5193	4869	5090	4967
5926	5712	5728	5350	4930	4662	5171	5569	5741	5773	5699	5692	5701	5441	4596	4073	3779	3624	3764	3922	4373	4963	5676	6521	6879	6398	5841	5197	4873	5220	5247	5373	5768	5839	5133	5247	6200	5684	5056	5386	5303	5105	5270	5146	4963	4834	4948	4609	4862	4726
5904	5676	5607	5604	4998	4766	4902	5289	5533	5549	5415	5354	5757	5744	5494	4975	4880	4708	4863	5173	5717	6286	6747	7034	6587	5865	4845	4715	4920	5147	5230	5410	5884	5444	4860	5312	6020	5322	5297	5623	5349	5282	5176	5153	5002	4937	4813	4538	4643	4592
5854	5533	5392	5535	5337	4929	4608	5035	5034	5309	5106	5271	5221	5557	5605	5619	5676	5803	6004	6199	6584	6945	6772	6383	5656	4848	4405	4552	4880	5031	5235	5341	5444	4875	4740	5610	5595	5054	5230	5487	5033	5322	5164	5107	4858	4867	4681	4771	4527	4535
5841	5695	5425	5292	5395	4835	4617	4423	4783	5106	5252	5024	5248	5503	5658	5791	6067	6076	6315	6409	6637	6175	5926	5577	4831	4333	4348	4724	5042	4904	4910	5132	4949	4417	4955	5482	5063	4660	5359	5202	5220	5200	5120	5135	4841	5011	4791	5194	4786	4800
5816	5440	5264	5279	5259	5004	4660	4461	4400	4874	5109	5219	5524	5406	5406	5509	5569	5699	5628	5569	5367	5121	4908	4497	4339	4387	5037	5155	4972	4861	4905	4797	4325	4491	5004	5103	4591	4758	5178	4770	5100	5060	5031	5187	4828	5093	5049	5213	5108	5240
5806	5326	5132	5111	5161	5043	4841	4512	4511	4454	4942	5126	5426	5415	5239	5198	4946	4883	4798	4507	4405	4348	4393	4489	4906	5288	5436	5123	4858	4652	4600	4301	4257	4620	4902	4532	4281	4746	4785	4611	5111	4922	5028	4833	4951	5021	5063	5146	5076	5196
5851	5167	4931	4910	4700	4780	5022	5053	4819	4318	4401	4698	4756	5008	4992	4894	4698	4514	4317	4232	4121	4490	4710	5070	5397	5610	5429	5017	4749	4588	4388	4506	4535	4800	4461	4140	4645	4697	4385	4654	4838	4777	4733	4636	4835	4576	5083	4984	5063	4942
5645	5216	4811	4773	4915	4792	5055	5339	5349	4979	4453	4259	4221	4235	4676	4467	4442	4652	4610	4601	4578	4922	5291	5317	5517	5547	5258	4927	4842	4713	4633	4802	5050	4829	4352	4560	4960	4655	4587	4891	4624	4731	4876	4914	4836	4792	4997	4770	4998	4899
5342	5317	5139	5092	5007	5013	5069	5384	5446	5521	5205	4768	4296	4101	4192	4325	4365	4563	4585	4766	4977	5277	5333	5484	5464	5485	5369	5123	5031	4985	5194	5385	5190	4648	4661	5151	5158	4854	5240	5166	4815	4913	4916	5116	4957	5239	5066	5082	4842	4974
5069	4998	5413	5509	5272	5314	5137	4938	4881	5116	5365	5374	5098	4876	4713	4531	4488	4702	4871	5087	5201	5405	5363	5358	5356	5430	5185	5025	5179	5394	5525	5381	4936	5017	5240	5219	5018	5278	5654	5249	5251	5096	5094	5152	5077	5228	5087	5309	5063	5279
5310	4784	5103	5494	5435	5409	5261	4926	4532	4400	4629	4924	5117	5288	5248	5455	5261	5558	5546	5525	5652	5581	5526	5323	5243	5108	5083	5276	5326	5629	5398	5132	5165	5548	5445	4924	5230	5698	5664	5582	5451	5381	5330	4926	5201	5241	5305	5432	5440	5302
5374	5077	4959	5149	5381	5272	5291	5137	4990	4706	4669	4434	4593	4846	5015	5380	5580	5694	5636	5733	5623	5687	5332	5285	5207	5130	5282	5533	5498	5227	5169	5231	5860	5656	5272	5162	5652	5836	5637	5570	5454	5326	5205	5153	5022	5119	5457	5326	5629	5635
5397	5452	5390	5046	4968	5182	5036	4874	5164	5206	5518	5198	5131	4918	4808	4954	5155	5147	5498	5426	5431	5601	5557	5519	5359	5198	5349	5275	5118	5132	5478	5828	5797	5401	5423	5710	5792	5671	5774	5922	5532	5309	5245	5189	5006	5197	5108	5439	5632	5691
5278	5025	5135	5130	4910	4990	4870	4821	4834	5087	5387	5798	5888	5792	5740	5778	5763	5652	5891	5937	5932	6129	6014	5711	5040	4902	4704	4907	5266	5613	5726	5618	5440	5454	5848	5790	5681	5767	6059	5931	5418	5193	5345	5153	5213	5065	5081	5327	5359	5522
5457	5044	4862	4900	5112	5019	4936	4749	4870	4939	5008	4976	5406	5550	5839	5780	5972	5872	5951	5989	6028	5874	5478	5038	4780	4760	4968	5276	5674	5460	5277	5325	5733	5984	5828	5537	5971	5851	6032	5778	5682	5514	5181	5144	5160	4814	5013	4876	5283	5232
5508	5175	4979	4916	4941	5042	5076	5166	5239	5194	5077	5019	5139	4962	4992	4983	5014	5080	5229	5147	5366	5347	5192	5184	5037	5133	5285	5288	5483	5387	5664	5961	6213	5821	5747	5948	6066	5983	6032	5964	6092	5578	5514	5526	5118	5036	4891	4957	4914	5013
5401	5135	5185	5157	5047	5113	5193	5221	5268	5193	5137	5136	5101	5125	5078	5169	5197	5376	5260	5397	5612	5823	5839	5688	5408	5168	5305	5258	5728	5817	6064	5962	5905	5757	6109	6012	5970	5916	6162	6045	5804	5727	5793	5340	5447	5117	4928	5112	4754	4936
5560	5100	5084	5246	5345	5158	4683	4935	5052	4992	5014	4755	4925	4936	4908	5122	5199	5442	5592	5688	5798	5765	5667	5563	5269	5421	5637	5822	5932	5910	5576	5630	6035	5891	5928	5673	5802	5963	5916	5724	5936	6006	5501	5621	5475	4947	5224	4784	4792	4884
5474	5240	5085	5149	5079	5175	5021	4744	4649	4746	4489	4458	4472	4726	4548	4695	4965	4835	5136	5243	5323	5556	5550	5535	5570	5733	5531	5558	5505	5444	5640	5791	5757	5624	5344	5648	5537	5500	5326	5610	5681	5497	5406	5482	5054	5258	4986	5039	4861	4831
5516	5363	5236	5218	4980	4714	4837	4811	4803	4690	4618	4416	4239	4363	4569	4634	4688	4757	4972	5052	5244	5258	5493	5345	5271	5501	5464	5407	5682	5634	5535	5436	5336	5326	5558	5416	5112	4970	5252	5208	5238	5251	5338	5124	5340	5012	5115	5107	4869	4999
5908	5347	5264	5193	4983	4906	4597	4552	4654	4569	4731	4589	4544	4666	4691	4727	4826	4809	5014	4992	5261	5298	5297	5266	5495	5389	5419	5385	5283	5150	5169	5112	5372	5465	5258	5224	5065	5083	4845	4854	5030	5022	4826	5177	4859	5266	5274	5047	5178	4913
5925	5524	5125	4857	4543	4515	4547	4629	4571	4564	4404	4217	4248	4349	4401	4431	4549	4691	4610	4651	4778	4665	4720	4694	4855	5026	5002	4920	4897	4818	4898	5028	5204	5092	5090	5064	4922	4581	4646	4957	4629	4552	4802	4639	4695	4930	5015	5160	4969	5102
5625	5511	5206	4785	4322	4279	4181	4437	4590	4687	4818	4648	4473	4377	4380	4261	4302	4295	4362	4516	4708	4497	4541	4736	4876	4879	4916	4702	4737	4516	4594	4833	5085	4982	5029	4907	4894	4708	4750	4650	4538	4467	4430	4480	4420	4469	4917	4867	5027	5063
5725	5280	5061	4767	4502	4304	4430	4381	4589	4589	4697	4625	4652	4675	4698	4511	4534	4546	4651	4729	4801	4697	4631	4795	4781	4686	4685	4910	4778	4717	4759	4876	4940	5090	5222	5303	5113	4926	4797	4864	4702	4464	4604	4439	4317	4659	4610	4817	4776	4930
5599	5424	5301	4886	4600	4371	4592	4856	4988	5088	5144	4844	4843	4637	4538	4481	4450	4368	4543	4569	4697	4792	4859	4874	5007	5072	5009	4954	4726	4576	4613	4781	5072	5033	5144	5246	5419	5299	5113	4906	4828	4757	4788	4652	4644	4495	4627	4664	4705	4774
5737	5303	5141	5004	4795	4692	4777	4799	4940	4898	5029	4998	5097	4969	4877	4815	4979	4927	4946	5036	5076	5184	5148	4993	4714	4696	4610	4815	4774	4826	4704	4805	4861	4992	5296	5438	5623	5644	5280	5225	5051	4877	4833	4831	4569	4626	4575	4599	4579	4709
5609	5499	5093	4846	4733	4780	5120	5235	5065	5091	5005	4827	4877	4782	4588	4633	4594	4585	4614	4598	4726	4836	4991	5130	4908	4820	4741	4692	4488	4432	4480	4550	4883	4927	5153	5317	5599	5787	5690	5605	5282	5114	4961	4825	4889	4613	4618	4449	4420	4723
5518	5398	5238	5226	5124	5236	5162	5100	4899	4866	4905	4914	5020	4952	5085	5047	5042	5029	5108	5332	5377	5508	5260	5159	5160	5066	4783	4699	4648	4591	4687	4626	4836	5074	5190	5553	5665	5848	5879	5794	5621	5404	5297	5280	5056	4873	4592	4657	4432	4646
5469	5480	5458	5554	5717	5396	5463	5343	5111	4987	4920	5027	5113	5001	5110	5104	5293	5190	5254	5545	5616	5670	5693	5657	5747	5682	5292	4837	4774	4799	4758	4918	5104	5218	5373	5680	5895	5840	5980	5869	5891	5905	5742	5450	5419	4924	5028	4690	4751	4844
5546	5265	5348	5417	5704	5616	5352	5304	5124	4994	4920	5042	5136	5066	5248	5215	5375	5513	5657	5947	5898	5885	5850	5806	5580	5539	5394	5146	4999	5018	4930	4974	5133	5336	5648	5779	5976	5884	5886	5920	6017	6181	6095	5817	5666	5473	5238	4915	5017	4919
5210	5077	5148	5086	5368	5453	5280	4916	4670	4831	4867	4932	4886	4984	4955	5063	5213	5202	5576	5613	5728	5711	5643	5617	5754	5566	5380	5033	5041	4779	4824	5017	5233	5370	5637	5917	5864	5713	6028	6066	5857	6093	6180	6006	5892	5760	5604	5409	5324	5359
4967	4771	4960	5104	5137	5002	4972	4807	4658	4678	4817	4910	4993	4983	4913	4952	5098	5194	5446	5671	5693	5701	5529	5468	5491	5532	5454	5393	5206	5167	5114	5122	5453	5702	5933	5863	6056	5965	5790	5781	6104	6109	6174	6238	6154	6244	6078	5928	5666	5762
5004	4914	5032	5073	5227	5086	4732	4866	4841	4705	4863	4929	5056	5001	5062	5141	5001	5186	5530	5562	5575	5698	5608	5645	5746	5554	5593	5537	5395	5388	5335	5497	5620	5951	5998	6200	6086	6016	5936	5851	5896	6137	6061	6309	6402	6526	6363	6224	6075	5925
5177	5172	5327	5348	5250	5059	4932	4797	4884	4908	5078	5165	5223	5149	5361	5114	5236	5242	5388	5362	5645	5493	5679	5638	5728	5590	5623	5578	5516	5377	5340	5371	5584	5879	5984	6093	5964	5681	5654	5603	5651	5790	5908	6335	6367	6505	6157	6309	6098	6266
5386	5523	5666	5649	5473	5297	4975	4986	5042	5046	5348	5289	5153	5187	5062	5073	5220	5077	5061	5225	5190	5091	5251	5380	5353	5452	5344	5342	5366	5239	5307	5503	5748	5695	5824	5838	5764	5710	5563	5217	5381	5524	5781	5745	6178	6224	6181	6196	6097	5961
5820	5946	5992	5802	5761	5374	5048	5030	5159	5369	5493	5667	5713	5384	5405	5420	5317	5147	5199	5139	5189	5113	5193	5154	5039	5240	5111	5387	5402	5488	5393	5670	5653	5817	5932	5740	5678	5359	5266	5150	5240	5275	5334	5613	5707	6119	6148	6245	6077	6090
6117	6226	6378	6148	5857	5460	5369	5304	5438	5606	5917	5977	6136	5776	5870	5720	5469	5346	5427	5286	5424	5459	5394	5379	5399	5257	5259	5316	5450	5564	5611	5768	5860	5770	5918	5802	5741	5392	5271	5198	5200	5184	5239	5388	5677	5976	6227	6216	6314	6028
7027	6985	6756	6603	6268	5866	5724	5544	5585	5933	6118	6161	6113	6220	6099	6064	5723	5518	5257	5282	5115	5293	5248	5497	5575	5381	5322	5378	5474	5574	5875	5845	6063	5911	5978	5691	5765	5479	5296	5154	5166	4979	4991	5052	5294	5704	5966	6007	6001	6028
7349	7298	6990	6725	6156	5961	5659	5549	5829	5940	6060	6149	6209	6338	6188	6129	5957	5544	5376	5358	5140	5263	5394	5372	5292	5222	5134	5096	5275	5454	5506	5846	5866	5989	5930	5771	5520	5549	5213	5160	4974	4856	4804	4964	5155	5416	5629	5698	5840	5959
7053	6823	6753	6307	5908	5523	5450	5453	5767	5874	5800	5926	5975	5905	5964	5835	5449	5321	5090	4942	4985	5123	5076	5248	5129	4989	4955	4750	4901	5209	5376	5524	5729	5956	5840	5682	5530	5434	5274	5140	4853	5017	5018	4941	5029	5023	5485	5738	5741	5706
6498	6282	6147	5855	5322	5276	5072	5144	5283	5436	5593	5516	5537	5542	5527	5312	5162	4840	4560	4508	4445	4547	4583	4617	4798	4559	4587	4541	4569	4593	4977	5163	5489	5656	5923	5691	5757	5600	5264	5013	4810	4762	4890	4810	4971	5021	5324	5553	5612	5546
6271	5880	5594	5202	5087	4976	4745	4978	4878	5291	5282	5253	5182	5263	5237	5133	4746	4637	4405	4141	4279	4309	4349	4239	4270	4155	4285	4316	4286	4413	4595	4813	5103	5444	5438	5744	5705	5516	5280	4981	4970	4820	4863	4835	4966	4953	5007	5090	5137	5218
6095	5641	5339	5078	4726	4621	4671	4863	4891	5083	5036	5106	5080	5053	4912	4872	4571	4463	4245	4141	4099	4376	4272	4210	4074	4130	3978	3960	4108	4120	4427	4720	4703	5127	5399	5620	5556	5521	5437	5171	5014	4851	4859	4693	4854	4663	4764	5113	5040	5100
5691	5296	4865	4696	4557	4426	4490	4670	4679	4812	4983	4945	4757	4817	4678	4547	4363	4367	4187	4085	4130	4088	4208	4150	4171	4115	4003	3779	3777	4037	4023	4490	4496	4738	5153	5430	5541	5657	5503	5261	5277	5154	5109	4932	4888	4836	4802	4827	4851	4896
5312	4825	4692	4391	4153	4150	4100	4200	4572	4695	4643	4623	4704	4617	4479	4314	4098	4314	4310	4173	4171	4187	4151	4097	4083	3821	3869	3683	3729	3731	3877	4030	4277	4592	4889	5162	5360	5349	5475	5457	5358	5300	5260	5196	5060	4979	4847	4838	4917	4922
5150	4796	4428	4369	4056	3773	3781	4036	4355	4386	4465	4418	4455	4312	4195	3988	3962	3997	4006	4211	4275	4231	4294	4057	3968	3946	3788	3739	3795	3604	3592	3766	4012	4260	4523	4853	5048	5176	5219	5286	5312	5362	5201	5180	5021	4985	4825	4809	4830	4796
5515	5018	4894	4653	4319	3887	3916	4127	4251	4400	4364	4460	4382	4307	4140	4062	3925	3963	4128	4262	4325	4485	4621	4309	4044	4097	3871	3878	3781	3710	3763	3886	3943	4167	4443	4632	4924	4952	5186	5238	5362	5491	5330	5121	5175	4948	4853	4697	4647	4722
5809	5362	5057	4922	4575	4326	4189	4283	4443	4631	4649	4628	4544	4394	4443	4317	4196	4241	4406	4488	4720	4776	4763	4686	4493	4288	4388	4203	4121	4188	4141	4372	4329	4344	4406	4786	4941	5178	5077	5368	5508	5524	5387	5406	5289	5101	4764	4791	4676	4691
5737	5471	5235	5114	4890	4505	4540	4491	4614	4799	4799	4927	4700	4603	4440	4389	4474	4361	4532	4851	4908	5075	5143	5009	4875	4874	4718	4703	4635	4550	4569	4726	4580	4697	4849	4860	5040	5093	5201	5376	5568	5650	5649	5452	5436	5476	5177	4972	4926	4859
5900	5373	5307	5225	4985	4758	4656	4643	4839	4862	5029	5092	4928	4744	4661	4590	4467	4682	4832	5042	5075	5203	5436	5367	5334	5110	5204	5035	5076	4826	4952	5029	4921	5042	4892	5009	5030	5040	5102	5542	5549	5616	5642	5710	5678	5569	5409	4961	4858	4783
5950	5767	5902	5734	5585	5189	5242	5199	5254	5232	5529	5497	5396	5480	5010	4845	4906	4974	5094	5191	5308	5582	5835	5884	5769	5818	5780	5860	5753	5751	5626	5663	5472	5337	5171	5321	5129	5142	5185	5336	5579	5789	5642	5820	5756	5719	5507	5231	4919	4851
6323	6120	6219	6139	6088	5888	6127	6014	5869	6055	5988	6015	6097	5790	5710	5379	5387	5483	5485	5547	5762	6090	6253	6521	6495	6406	6630	6666	6628	6462	6483	6324	6075	5845	5843	5580	5505	5327	5374	5346	5514	5619	5864	5972	6192	5880	5687	5622	5274	5120
6136	6018	6238	6248	6426	6408	6370	6350	6310	6121	6283	6058	6081	6025	5997	5814	5725	5655	5519	5623	5720	6115	6387	6551	6646	6659	6542	6882	6944	6682	6720	6803	6536	6338	5985	5750	5536	5536	5576	5435	5661	5849	5858	6270	6181	6249	6146	5964	5623	5258
5631	5457	5797	5955	6178	6212	6206	6244	6110	6077	6017	5947	5901	5857	5662	5777	5746	5331	5392	5411	5311	5599	5895	6022	6104	6180	6266	6480	6454	6692	6691	6643	6562	6305	6193	5719	5727	5589	5454	5310	5423	5635	5905	6087	6186	6077	6188	5819	5538	5278
5274	5277	5408	5830	5929	5886	6107	5779	5749	5701	5595	5425	5413	5326	5332	5162	5286	4966	5018	4940	4950	4978	5197	5319	5337	5455	5755	5836	5927	6072	6232	6125	6253	6035	5992	5713	5697	5387	5294	5158	5103	5506	5577	5632	5809	5968	5721	5779	5278	5230
5170	5010	5172	5491	5720	5743	5532	5577	5394	5452	5234	4930	4956	5043	4993	4971	4755	4716	4587	4589	4499	4605	4603	4676	4677	4925	4946	5366	5347	5411	5606	5769	5883	5982	5767	5710	5368	5391	4993	4927	5011	5123	5415	5378	5244	5383	5486	5239	5129	5125
4626	4633	4802	4967	5335	5445	5395	5276	5267	5099	4896	4745	4720	4576	4631	4432	4487	4465	4470	4465	4153	4312	4182	4260	4500	4439	4542	4510	4694	5030	5307	5426	5634	5815	5731	5501	5435	5301	5021	4874	4954	4977	5115	5084	5121	5216	5197	5250	5246	5217
4315	4167	4253	4405	4580	4868	4756	4891	4904	4710	4652	4410	4238	4349	4228	4054	4184	4119	4164	4086	3972	3857	3738	3794	3859	3877	3937	4005	4340	4706	4877	5100	5497	5644	5603	5665	5440	5300	5131	5115	5190	5150	5138	5193	5100	5036	5090	4946	4994	5227
3938	4019	3897	4118	4278	4407	4439	4658	4671	4568	4518	4428	4108	4131	4116	4058	4135	4002	4061	3989	3877	3726	3667	3531	3731	3630	3659	3750	3994	4373	4766	5011	5426	5482	5754	5627	5767	5578	5428	5344	5212	5051	5366	4968	5067	5002	5166	5016	5162	5224
4426	4221	4114	4269	4327	4508	4706	4746	5027	5090	4795	4692	4616	4380	4348	4274	4403	4449	4397	4254	4341	4163	3871	3746	3633	3763	3717	4053	4231	4431	4734	5144	5569	5801	5904	5995	5738	5674	5629	5566	5376	5267	5146	5201	5115	5178	5078	5188	5069	5397
4823	4666	4528	4511	4467	4745	5046	5270	5384	5416	5377	5135	5112	5051	4930	4868	4841	4884	4939	4783	4708	4504	4406	4239	3975	3997	3950	4168	4401	4596	4962	5261	5855	5983	6163	6103	6007	5922	5798	5650	5617	5363	5333	5290	5190	5192	5108	5181	5316	5268
5152	4798	4724	4673	4750	4694	5044	5421	5521	5725	5733	5639	5477	5412	5166	5075	5162	5020	5155	5065	4908	4811	4526	4432	4100	4174	4188	4224	4468	4881	4957	5220	5840	5883	6183	6095	5944	5873	5990	5834	5648	5495	5410	5473	5312	5270	5243	5163	5323	5314
5413	5114	5077	5007	4961	4898	5126	5284	5438	5981	5876	5873	5855	5589	5427	5219	5368	5343	5385	5338	5197	5000	4921	4649	4435	4392	4361	4486	4635	4753	4966	5171	5504	5864	5876	6063	6060	5897	6077	5847	5755	5550	5610	5616	5263	5325	5207	5115	5206	5506
5927	5801	5637	5514	5441	5258	5234	5263	5497	5893	6317	6515	6362	6061	5708	5884	5694	5687	5745	5690	5610	5448	5213	5094	4773	4729	4617	4584	4713	4910	5172	5345	5466	5582	5785	5931	5774	5995	5961	6024	5773	5548	5581	5695	5348	5321	5273	5152	5275	5179
6484	6418	6348	6300	5990	5615	5625	5532	5902	6070	6464	6829	6930	6673	6661	6336	6162	6224	6174	6049	6176	6081	5671	5661	5430	5129	5174	4876	4925	5163	5153	5316	5349	5427	5398	5794	5782	5770	5929	5929	5806	5813	5681	5631	5503	5535	5108	5069	5257	5099
6656	6626	6456	6287	6015	5806	5691	5620	5783	6174	6409	6693	6779	6829	6665	6429	6394	6232	6018	6175	6221	6179	6061	5785	5597	5287	5176	5011	4875	5069	5175	5099	5122	5033	5312	5388	5414	5603	5765	5751	5830	5992	5717	5790	5565	5599	5436	5207	5119	5124
6375	6293	6027	6025	5775	5518	5342	5283	5372	5645	5888	6259	6403	6365	6402	6199	6038	5781	5759	5904	5925	6035	5821	5664	5373	5201	5040	4750	4606	4738	4876	4894	4733	4797	5065	5137	5377	5615	5691	5764	5953	6069	5909	5823	5676	5419	5526	5312	5117	4944
5969	5821	5785	5847	5451	5209	5161	4976	5009	5046	5447	5615	5860	5933	5769	5700	5648	5670	5583	5675	5580	5755	5543	5459	5146	4973	4678	4550	4493	4491	4615	4586	4635	4631	4889	4996	5063	5451	5516	5823	5873	6055	5968	5854	5848	5607	5394	5069	4986	4938
5630	5407	5732	5622	5500	5234	5127	4961	4914	4852	4986	5271	5448	5679	5575	5642	5569	5617	5650	5590	5469	5471	5485	5197	5096	4919	4973	4739	4379	4555	4369	4429	4595	4546	4855	5008	5149	5332	5675	5691	5986	6144	6213	6193	5984	5625	5313	5098	4904	4756
5180	5315	5265	5507	5278	4982	4893	4819	4660	4669	4635	4756	5241	5386	5286	5422	5292	5259	5354	5380	5350	5190	5303	5125	4977	4975	4806	4805	4562	4381	4418	4431	4423	4621	4665	4879	4963	5368	5576	5774	5988	6267	6174	6223	6141	5871	5539	5386	4883	4893
4936	4790	4862	4932	4991	4618	4555	4516	4511	4405	4262	4325	4560	4723	4955	4921	4914	4899	5064	4824	4976	4856	4872	4994	4986	4971	4744	4621	4507	4331	4363	4494	4374	4526	4689	4902	5193	5256	5389	5734	6024	6305	6231	6297	6095	5875	5442	5278	4943	4804
4381	4582	4498	4667	4669	4490	4331	4255	4213	4096	3922	4065	4024	4359	4375	4440	4560	4729	4546	4588	4626	4532	4775	4940	4820	4724	4693	4598	4398	4329	4369	4381	4520	4565	4852	4988	5114	5389	5467	5634	5926	6054	6267	6270	6073	5823	5517	5094	4943	4790
4699	4636	4760	4835	4919	4893	4604	4285	4260	4187	3961	4038	4053	4252	4425	4450	4497	4600	4752	4732	4718	4700	4848	4810	4869	4896	4818	4705	4709	4785	4677	4642	4647	4770	5002	5219	5376	5609	5612	5865	5792	6235	6175	6254	6082	5759	5527	5191	4976	4771
4949	4960	4957	5229	5240	5349	5139	4913	4620	4666	4474	4408	4396	4419	4598	4536	4651	4994	5152	5028	5105	5067	5319	4999	5170	5128	5041	5307	5384	5090	5068	4978	5139	5282	5332	5248	5602	5716	5878	5949	6007	6107	6169	6179	6064	5765	5575	5221	5120	4848
5270	5078	5347	5596	5742	5744	5503	5410	5267	5330	5067	4954	4915	4913	4974	4924	5129	5214	5505	5550	5565	5411	5337	5393	5488	5432	5660	5644	5763	5531	5363	5314	5326	5510	5487	5630	5874	5917	5978	5950	6037	6171	6369	6279	5996	5732	5502	5425	5190	4960
5543	5541	5697	6024	6199	5908	5964	5795	5723	5463	5392	5366	5265	5095	4931	4896	5209	5473	5564	5522	5689	5558	5463	5317	5497	5633	5804	5854	5817	5599	5403	5492	5498	5599	5552	5577	5691	5786	5823	5724	5850	6149	6033	6063	5740	5523	5507	5243	5265	5041
5843	5591	5863	6195	6164	6152	6128	6023	5848	5750	5719	5383	5379	5160	5148	5129	5184	5286	5334	5631	5645	5517	5613	5308	5458	5540	5583	5826	5636	5480	5290	5256	5362	5375	5444	5449	5393	5460	5661	5547	5479	5721	5832	5731	5446	5482	5294	5237	5194	5020
6349	6000	6370	6350	6269	6238	6119	6050	5948	5988	5748	5700	5535	5377	5128	5258	5304	5298	5531	5544	5559	5632	5443	5363	5256	5335	5258	5365	5423	5222	5184	5062	5034	5131	5267	5195	5174	5120	5359	5290	5122	5253	5375	5417	5475	5443	5440	5359	5153	5052
6540	6295	6200	6258	6200	6098	6055	6106	5892	5766	5724	5680	5422	5398	5310	5397	5255	5257	5480	5514	5561	5340	5293	5186	5069	4862	5012	5107	5120	5159	5026	4858	4803	4798	4872	4902	4947	4927	5098	5061	5016	4891	4975	5150	5316	5419	5127	5321	5302	5380
6581	6286	6283	6059	5818	5564	5898	5661	5425	5604	5373	5215	5194	5283	5301	5106	5145	5334	5274	5414	5306	5008	5035	4948	4827	4809	4603	4811	4736	4754	4835	4666	4560	4593	4729	4829	4926	4902	4639	4756	4642	4744	4852	5162	5206	5351	5391	5402	5405	5461
6386	6213	6145	5854	5549	5237	5351	5209	4950	5014	4964	4912	4961	5003	4812	4905	4947	5014	5064	4986	5107	5127	4973	4585	4495	4403	4474	4674	4598	4710	4518	4372	4447	4329	4498	4618	4631	4605	4488	4609	4529	4607	4645	4970	4910	5186	5490	5496	5355	5537
6276	6077	6071	5774	5533	5126	5036	4887	4798	4717	4708	4786	4721	4759	4669	4609	4833	4700	4853	4919	4970	5096	4913	4683	4534	4500	4423	4650	4548	4499	4526	4551	4441	4484	4643	4610	4779	4660	4518	4453	4446	4567	4707	4898	5078	5294	5506	5517	5548	5494
6135	6051	5891	5797	5618	5240	4911	4863	4799	4547	4715	4677	4642	4647	4674	4662	4859	4943	5022	5133	5133	5223	5041	5078	4663	4846	4795	4645	4763	4738	4692	4823	4691	4721	4773	4809	4863	4836	4806	4798	4856	4942	4773	5239	5226	5450	5668	5634	5641	5585
5868	5963	5963	5787	5567	5344	5020	4952	4859	4817	4731	4543	4676	4506	4767	4715	4850	4900	4902	4974	5183	5238	5135	5248	5068	5016	5001	5071	4851	4971	5092	5044	5027	5076	5131	5103	5123	5033	5161	5035	5159	5149	5037	5190	5384	5627	5719	5535	5554	5276
5695	5861	5845	5708	5536	5211	5095	4977	4803	4650	4720	4609	4428	4469	4528	4610	4562	4726	4834	4881	4961	5045	5164	5019	5070	5034	5072	5012	5036	5080	5103	5140	5061	5046	4955	4903	4937	5017	5114	5006	5144	5193	5302	5164	5404	5451	5498	5316	5158	4947
5679	5733	5676	5843	5694	5219	4972	4969	4803	4821	4860	4672	4487	4368	4333	4125	4350	4372	4602	4679	4531	4754	4770	4945	4960	5022	5023	4926	4832	4927	5007	5049	5122	4940	4876	4885	4877	4907	4855	5018	5110	5119	5062	5077	5128	5260	5138	5025	5024	4546
5654	5657	5614	5581	5364	5346	5039	5167	4884	4963	4964	4892	4736	4525	4421	4238	4211	4227	4410	4459	4472	4504	4492	4532	4735	4917	4973	4952	4918	4939	4963	5046	4921	4934	4990	4759	4861	4743	5008	4978	5027	4975	5099	5105	4964	4992	5017	5010	4759	4386
5660	5508	5479	5567	5443	5200	5114	5177	5087	5252	5298	5176	4930	4808	4586	4398	4264	4256	4269	4359	4332	4289	4513	4669	4954	4845	4885	4805	4875	4920	4935	5021	4975	4947	4949	4785	4691	4794	4871	4961	5025	5023	4987	4924	4980	4952	5038	5090	4819	4570
5543	5617	5517	5422	5212	5094	5136	5292	5320	5451	5480	5490	5134	5156	4742	4650	4405	4430	4412	4412	4306	4328	4534	4597	4871	4835	4854	4799	4972	4968	4893	4965	4981	4950	4739	4844	4804	4492	4734	4872	4948	4871	4864	4943	4800	5086	5069	5159	5047	4747
5458	5496	5413	5411	5477	5130	5121	5207	5350	5381	5637	5398	5300	5153	5223	4954	4841	4497	4488	4409	4434	4507	4465	4654	4807	4795	4691	4939	4880	4841	5076	5067	5133	5005	4724	4697	4561	4735	4667	4725	4863	4869	4883	5028	5131	5206	5289	5299	5352	5215
5333	5238	5378	5393	5373	5128	5193	5154	5370	5478	5738	5730	5585	5405	5340	5119	4893	4816	4762	4678	4792	4853	4900	4951	4878	4916	4880	4970	5059	5190	5332	5237	5350	5251	5044	4773	4820	4878	4832	5056	5133	5114	5181	5259	5369	5702	5627	5840	5810	5678
4972	5010	5236	5349	5371	5539	5587	5466	5619	5758	5773	5703	5718	5569	5414	5297	5114	5011	4789	4891	5098	5072	5347	5292	5242	5156	5187	5119	5297	5314	5376	5564	5536	5480	5349	5207	5028	5146	5277	5361	5454	5554	5562	5572	5745	5892	6018	5955	5972	5843
4744	4736	5098	5224	5475	5598	5707	5870	5689	5539	5718	5599	5590	5417	5102	4965	4867	4826	4941	5013	5216	5279	5405	5499	5405	5353	5284	5360	5266	5245	5677	5667	5856	5655	5710	5629	5480	5259	5384	5651	5590	5536	5766	5747	5829	5962	6078	6084	5934	5697
4785	4670	4967	5227	5542	5805	6014	5900	5970	5889	5669	5427	5236	5192	5009	4716	4657	4697	4781	4731	5066	5036	5311	5317	5452	5269	5310	5186	5313	5286	5654	5981	5962	6013	5864	5737	5594	5574	5416	5614	5580	5396	5554	5504	5565	5780	5742	5702	5728	5622
4772	4637	4881	5058	5514	5746	6065	5991	6056	6067	5886	5551	5329	5272	5065	4808	4588	4736	4726	4732	4853	4941	5231	5489	5375	5092	5175	5021	5152	5430	5677	5816	6049	6247	6044	5977	5803	5583	5557	5515	5462	5325	5329	5496	5328	5580	5564	5423	5463	5372
4784	4639	4713	5158	5460	5811	5881	5974	6007	6195	5848	5822	5644	5340	5189	4914	4765	4667	4717	4826	4837	5074	5269	5464	5525	5379	5195	4895	5073	5242	5467	5855	5953	5968	5921	5938	5936	5675	5642	5445	5346	5150	5175	5151	5141	5308	5510	5529	5339	5437
4830	4744	4673	5067	5439	5621	5697	5839	5961	6087	5814	5749	5674	5460	5241	4911	4710	4739	4698	4754	4876	5123	5274	5490	5457	5431	5071	4964	4791	5052	5226	5411	5847	5739	5929	5825	5704	5465	5433	5327	5287	5166	5135	5232	5184	5325	5388	5466	5432	5599
4916	4706	4714	4978	5235	5292	5364	5444	5501	5672	5541	5403	5402	5373	5019	4787	4504	4508	4736	4774	4912	5079	5332	5311	5418	5107	4759	4606	4670	4693	4952	5023	5274	5534	5645	5532	5785	5540	5355	5084	4974	5134	5093	5120	5391	5494	5550	5482	5512	5506
4923	4846	4766	4889	5073	5234	5204	5053	5263	5351	5289	5018	5006	4915	4770	4680	4376	4570	4453	4661	4979	5180	5359	5308	5341	5060	4822	4695	4616	4587	4585	5038	5228	5428	5565	5592	5662	5571	5242	5351	5220	5175	5337	5307	5555	5708	5878	5673	5578	5464
4873	4614	4702	4863	4985	5285	5138	5092	4995	4998	4836	4683	4704	4653	4575	4327	4339	4328	4448	4749	4958	5249	5341	5466	5356	4972	4736	4684	4519	4645	4689	4971	5301	5360	5479	5705	5503	5788	5386	5315	5381	5265	5242	5441	5567	5676	5948	5637	5690	5449
4892	4742	4704	4623	4711	5063	5063	5051	4781	4878	4716	4587	4467	4211	4244	4126	4154	4167	4254	4502	4663	4900	4997	4937	4980	4905	4878	4697	4488	4468	4711	4773	5020	5278	5529	5648	5396	5352	5321	5306	5284	5153	5371	5436	5729	5567	5443	5585	5489	5314
4995	4589	4557	4525	4744	5011	4863	4879	4838	4738	4527	4481	4266	4120	3936	3853	3928	3775	3853	4067	4200	4523	4545	4886	4687	4672	4771	4449	4394	4506	4453	4626	4926	5023	5128	5221	5190	5205	4891	4931	4891	5075	5095	5210	5311	5388	5357	5399	5168	4982
5170	4812	4461	4618	4737	4756	4753	4703	4758	4759	4527	4300	4284	4057	3910	3736	3694	3706	3777	3882	3992	4162	4507	4669	4685	4616	4434	4325	4204	4333	4448	4535	4728	4789	5108	4842	4753	4763	4762	4684	4752	4842	4856	5130	5213	5218	5234	5256	5105	5122
5426	4843	4457	4523	4720	4587	4794	4832	4767	5001	4775	4545	4398	4308	4176	3920	3987	3772	3846	4027	4137	4372	4635	4708	4850	4723	4466	4246	4231	4245	4465	4582	4649	4761	4870	4923	4804	4654	4459	4631	4792	4933	5122	5231	5252	5313	5405	5396	5451	5364
5210	5028	4780	4583	4585	4701	4688	4819	4848	4948	4938	4688	4549	4474	4112	4043	4071	4099	4107	4206	4433	4693	4910	4939	4852	4639	4563	4488	4379	4412	4536	4872	4868	4933	5066	4935	4912	4798	4526	4805	4886	5036	5365	5482	5663	5678	5869	5655	5532	5578
5010	4841	4681	4729	4797	4749	4714	4785	4683	4930	4790	4607	4423	4348	4252	3941	4055	4078	4205	4446	4565	4724	4908	4929	4864	4854	4741	4591	4376	4581	4652	4866	4840	4888	5106	5103	4970	4783	4675	4793	4953	5280	5322	5574	5660	5866	5871	5666	5719	5522
4868	4513	4588	4594	4749	4820	4700	4835	4953	4766	4682	4503	4244	4096	3967	3868	4014	4003	4154	4199	4384	4600	4763	4960	4963	4870	4864	4552	4655	4627	4832	4953	5104	5239	5306	5133	5064	4902	4950	4879	5094	5396	5447	5626	5483	5738	5749	5538	5503	5227
4676	4438	4199	4448	4629	4838	5068	4880	5039	4910	4867	4544	4265	4205	3782	3999	3865	3992	3921	4196	4274	4461	4763	4805	5037	5121	4800	4807	4684	4764	4815	5225	5437	5583	5456	5118	5105	4958	5047	5052	5080	5366	5525	5487	5672	5552	5567	5562	5502	5364
4751	4355	4124	4339	4390	4664	4940	5090	5225	5276	5238	4989	4554	4345	3983	4037	3820	3838	3940	4235	4241	4411	4687	4932	4921	4985	4849	4906	4850	4848	4982	5211	5543	5634	5479	5321	5292	4896	4909	4869	4984	5053	5071	5203	5281	5349	5520	5585	5649	5645
4842	4642	4279	4345	4497	4534	4839	5121	5285	5491	5431	5059	4686	4381	4349	3967	3814	3889	3910	3906	4317	4419	4600	4715	4892	4793	4913	4790	4811	4782	4995	5058	5445	5595	5432	5270	5097	4887	4768	4685	4646	4863	4864	4982	5151	5133	5358	5467	5618	5729
4902	4722	4552	4559	4615	4754	4737	5090	5261	5457	5363	5127	4771	4629	4329	4138	3947	3885	4036	4104	4336	4584	4629	4799	4788	4747	4849	4819	4832	4855	4925	5334	5524	5417	5590	5312	5288	5068	4937	4790	4880	4803	5028	5032	4964	5049	5119	5104	5251	5183
4927	4726	4658	4948	4998	5052	5160	5502	5561	5774	5650	5247	4872	4718	4654	4313	4288	4091	4234	4392	4588	4816	5021	5121	5344	5264	5097	5194	5182	5143	5196	5423	5794	5807	5774	5756	5673	5557	5347	5484	5300	5361	5495	5646	5518	5350	5100	5107	4845	5016
4913	4645	4788	5065	5292	5412	5596	5781	6114	6134	6012	5606	5250	4988	4577	4515	4380	4258	4499	4753	5012	5137	5252	5586	5768	5668	5633	5546	5523	5412	5716	5765	6074	6193	6190	6155	5955	5724	5760	5617	5838	5966	6290	6356	6115	6078	5714	5402	5202	5293
5029	4754	4788	4984	5310	5740	5690	6079	6384	6640	6404	6062	5802	5337	4862	4577	4537	4441	4606	4886	5039	5151	5561	5551	5763	5692	5827	5623	5761	5781	5744	5944	6106	6218	6291	6185	5824	5799	5696	5771	5700	6056	6280	6400	6489	6587	6325	6187	6001	5892
5023	4830	4803	4982	5177	5401	5569	5951	6444	6449	6429	6374	5973	5490	4932	4762	4419	4610	4635	4912	4909	5038	5259	5433	5650	5694	5516	5546	5615	5684	5850	5830	5855	6083	5956	6013	5674	5406	5557	5225	5297	5729	6325	6221	6486	6678	6825	6582	6455	6441
5015	5073	4805	4809	5161	5308	5646	5665	6139	6404	6381	6190	5817	5558	5199	4935	4763	4683	4990	4864	5036	5033	5399	5451	5825	5645	5833	5652	5737	5788	5755	5846	5988	6010	6150	5847	5817	5733	5629	5225	5442	5845	6079	6109	6270	6646	6975	6686	6515	6346
4982	4808	4578	4906	5230	5276	5581	5735	6081	6233	6061	5886	5675	5605	5228	4906	4979	4987	5280	5140	5422	5325	5549	5664	5805	5801	5876	5899	5966	6011	6074	6105	6062	6176	6309	6220	6288	5975	5706	5511	5544	5805	6267	6178	6610	6788	6989	6685	6310	6261
4876	4517	4728	4787	5092	5335	5531	5833	5965	5966	6170	5868	5590	5359	4896	4867	4733	4949	5026	5505	5317	5593	5614	5713	6002	6060	6220	6061	6009	6216	6296	6344	6420	6330	6314	6277	6369	6080	5962	5564	5470	6029	6570	6635	6687	6894	6921	6404	6224	5964
4965	4619	4595	4830	4926	5154	5436	5609	5779	5997	5974	5699	5531	5140	4997	4506	4611	4672	4757	4843	5086	5362	5525	5576	5719	5794	5864	5819	6005	6037	6073	6023	6086	6087	6033	6019	6304	5828	5853	5606	5671	6037	6547	6555	6634	6691	6510	6301	5843	5692
5042	4854	4469	4689	4789	5021	5169	5403	5783	5777	5789	5563	5290	5056	4804	4443	4459	4442	4694	4863	4932	5115	5337	5380	5534	5554	5412	5584	5491	5609	5481	5733	5589	5530	5655	5565	5637	5729	5646	5746	5773	5970	6372	6485	6394	6393	6052	5685	5546	5177
5322	4876	4730	5036	4787	4833	5142	5238	5289	5629	5553	5307	5276	4839	4543	4443	4338	4439	4612	4867	4827	5217	5399	5431	5324	5433	5455	5344	5370	5228	5176	5211	5356	5117	5186	5270	5376	5522	5606	5608	5838	6046	6250	6249	6056	5734	5449	5250	5064	4855
5304	5236	5032	4960	4963	5002	5045	5122	5459	5385	5315	5144	4942	4571	4566	4268	4432	4164	4450	4528	5005	5096	5447	5429	5434	5324	5355	5238	5246	5177	5094	4939	5047	5059	5210	5100	5311	5487	5495	5474	5639	5712	5773	5813	5895	5554	5281	4962	4711	4900
5431	5042	4803	4965	5214	5033	4938	5255	5204	5281	5057	4874	4550	4356	4024	4079	3885	4138	4046	4334	4535	4889	5030	5357	5174	5287	5246	5154	5024	4976	4688	4796	4853	5000	4899	5011	5066	5148	5345	5198	5164	5397	5575	5535	5546	5494	5165	5142	4976	5002
5272	5330	5058	5039	4931	5201	4908	5062	4941	5116	4864	4657	4521	4344	4145	3795	3850	3904	3855	4042	4358	4810	4941	5107	5217	5076	5027	5068	4905	4757	4673	4580	4390	4728	4631	4865	4908	4939	4993	5061	5151	5455	5688	5527	5654	5552	5357	5382	5142	5115
5449	5143	5047	5027	5108	4898	4920	4837	4950	4864	4893	4722	4469	4290	4193	4165	3825	4007	4027	4199	4484	5018	5166	5399	5415	5112	4965	4790	4670	4563	4450	4399	4376	4448	4624	4685	4848	4994	5202	5247	5402	5618	5944	5873	5957	5801	5802	5512	5313	5367
5215	5218	5152	5209	5084	5020	4974	4775	4746	4918	4709	4537	4432	4255	4317	4112	4090	4150	4165	4740	4708	5394	5334	5790	5602	5222	5176	4782	4688	4463	4544	4384	4443	4479	4663	4844	5006	5078	5210	5536	5664	5970	6113	6185	6168	6208	5924	5661	5396	5200
5312	5465	5222	5143	5253	5053	4845	4896	4920	4686	4587	4441	4230	4187	3858	4091	4128	4121	4247	4442	4747	5006	5648	5728	5539	5349	5048	4928	4640	4385	4310	4490	4233	4358	4614	4777	4977	5179	5293	5456	5778	5999	5927	6146	6134	6033	5711	5385	5295	5135
5172	5132	5028	5104	5117	4911	4946	4774	4678	4686	4559	4289	4103	3905	3721	3692	3707	3853	4087	4278	4558	4901	5351	5607	5485	5192	5139	4584	4327	4301	4170	4179	4234	4471	4503	4765	4733	5002	5110	5349	5498	5702	5896	5875	5923	5746	5378	5361	5116	4992
5299	5118	5002	4885	4977	5075	4973	4794	4929	4799	4651	4501	4200	4043	3856	3796	3802	3960	4077	4266	4643	4828	5129	5402	5372	5401	4894	4650	4577	4378	4229	4146	4342	4221	4551	4566	4627	4835	5118	5247	5534	5642	5830	5962	5879	5783	5547	5412	5325	5279
5256	5146	5191	5152	5055	4877	5026	4926	4951	4843	4763	4491	4389	4138	4128	4037	4029	4087	4311	4578	4852	4954	5334	5554	5574	5493	5208	4974	4781	4479	4243	4303	4470	4480	4627	4577	4966	5048	5280	5330	5668	5978	6067	5940	6147	5945	5903	5440	5324	5531
5407	5218	4996	5025	5198	5165	5022	5030	5148	5100	4853	4569	4436	4302	4231	4051	4175	4383	4424	4824	5028	5268	5381	5591	5694	5654	5673	5155	4920	4947	4783	4602	4525	4634	4611	4780	5142	5435	5536	5737	5933	6059	6157	6154	6289	6060	5828	5547	5424	5324
5390	5135	5170	5236	5228	5055	5090	5160	5204	5137	5073	4862	4629	4322	4369	4251	4365	4390	4723	4967	5204	5183	5577	5745	5764	5760	5669	5466	5373	5118	5030	4760	4683	4903	4763	5195	5364	5387	5598	5866	6022	6198	6322	6241	6158	5911	5755	5612	5495	5394
5560	5402	5089	5028	5145	5148	5180	5383	5435	5466	5237	5137	4854	4790	4512	4434	4807	4844	4873	5314	5377	5310	5711	5936	5930	6164	6091	5594	5503	5451	5365	5151	5239	5203	5210	5186	5482	5607	5901	5941	6261	6200	6385	6299	6178	6066	5860	5603	5654	5518
5580	5277	5309	5090	5199	5254	5458	5469	5543	5561	5402	5283	5189	5217	4855	5011	5084	5207	5385	5329	5517	5710	5812	6182	6198	6193	6105	6096	5912	5717	5721	5644	5415	5417	5496	5389	5784	5742	5882	6173	6333	6391	6469	6445	6267	5982	5919	5801	5802	5784
5665	5280	4992	5146	5291	5421	5612	5604	5604	5590	5332	5166	5148	5341	5327	5211	5303	5379	5444	5440	5719	5917	5798	5982	6212	6252	6211	6089	5859	5778	5699	5797	5489	5527	5664	5536	5882	5858	5796	6119	6278	6347	6549	6330	6218	5938	5889	5668	5617	5618
5619	5519	5310	5167	5233	5459	5730	5643	5707	5468	5136	5096	5032	4983	5221	5327	5146	5295	5280	5520	5404	5641	5640	5990	5969	5905	6051	5740	5695	5596	5599	5728	5563	5554	5646	5648	5774	5885	5913	5912	6143	6063	6092	5929	5767	5520	5544	5360	5354	5546
5534	5269	5412	5273	5312	5276	5495	5636	5472	5308	5209	5183	4981	5199	5047	5178	5220	5355	5315	5147	5321	5414	5535	5800	5798	5831	5762	5666	5447	5550	5420	5559	5499	5584	5607	5679	5725	5952	5889	6064	6041	6088	5802	5740	5492	5447	5313	5210	5312	5528
5620	5395	5050	5227	5387	5259	5191	5295	5516	5269	5188	5060	4985	5145	5062	5204	5535	5250	5542	5290	5410	5455	5682	5667	5680	5519	5628	5444	5269	5381	5292	5427	5446	5572	5660	5635	5707	6058	6163	6173	6197	6167	5940	5587	5490	5380	5178	5167	5179	5473
5435	5501	5418	5057	5232	5244	5238	5145	5376	5343	5295	5153	5063	5007	5341	5333	5470	5575	5392	5636	5504	5637	5681	5916	5708	5657	5679	5233	5393	5239	5308	5606	5445	5560	5834	5936	6002	5918	6111	6240	6116	6110	6017	5570	5446	5134	5121	5214	5196	5359
5462	5343	5147	5283	5049	4931	5074	5160	5096	5108	5059	4937	5018	5151	5115	5381	5239	5506	5575	5582	5600	5483	5560	5576	5683	5627	5295	5160	5146	5054	5300	5557	5506	5758	5833	6107	5988	5957	6257	6192	6191	6095	5875	5430	5264	5146	4994	5145	5142	5304
5497	4990	4997	5170	5104	4894	4669	4707	4725	4871	5013	4995	4982	5247	5086	5091	5386	5265	5379	5510	5617	5348	5428	5423	5440	5289	5288	5153	5041	5140	5228	5273	5573	5667	5801	5896	6067	5969	5968	6270	6205	6008	5742	5459	5266	5032	5000	5010	5158	5325
5514	5210	5097	4861	4862	4644	4717	4513	4587	4711	4836	5079	5085	5033	5187	5021	5278	5243	5473	5363	5375	5459	5449	5498	5314	5313	5234	5168	5262	5098	5267	5413	5526	5630	5682	5759	5832	5930	6087	6173	5972	5981	5817	5413	5140	5081	5028	5053	5237	5304
5239	5280	5194	4922	4723	4632	4553	4497	4548	4817	4688	4710	5062	4959	5003	5094	4994	5196	5068	5250	5192	5380	5310	5411	5266	5345	5131	5186	5240	5148	5288	5162	5422	5396	5489	5674	5753	5654	5823	5963	6008	5770	5622	5281	5005	4944	5038	5015	5166	5160
5002	5139	5225	4957	4684	4573	4519	4342	4407	4337	4585	4563	4782	4756	4809	5038	5042	4999	4961	4960	5148	5108	5062	5073	5060	5069	4967	5076	5080	4982	5054	5142	5217	5336	5423	5409	5561	5510	5644	5736	5563	5411	5201	5157	4879	4635	4954	5006	5083	5120
5071	5061	4987	4990	4890	4738	4486	4355	4422	4374	4445	4578	4521	4586	4772	4869	4907	4870	4906	4940	5047	4850	5093	5032	5112	4816	4879	4938	5034	5006	5155	5164	5239	5196	5382	5313	5387	5227	5432	5384	5292	5250	5193	4926	4802	4693	4843	4990	5183	5359
5219	5042	4874	4982	5029	4750	4557	4511	4503	4404	4422	4591	4700	4764	4755	4915	4897	5046	5047	5033	4954	5269	5116	5068	5065	4721	4746	4910	4992	5054	5118	5225	5248	5325	5358	5457	5220	5386	5125	5265	5273	5218	5024	4903	4923	4899	4919	5178	5473	5550
5047	4976	4929	4760	4959	4897	4647	4345	4569	4718	4571	4739	4745	4733	4892	4936	4883	5070	4903	5290	5246	5362	5281	5500	5237	5079	4940	4918	5101	5087	5252	5250	5373	5378	5334	5355	5353	5195	5191	5416	5227	5207	5140	4990	5027	5023	5022	5268	5451	5706
4662	4913	5089	4924	4753	4969	4736	4406	4649	4630	4634	4688	4749	4768	4816	4626	4737	4883	4879	5151	5241	5438	5443	5259	5040	5047	4800	5007	5034	5218	5260	5214	5342	5223	5270	5116	5061	5123	4946	5133	5088	5158	4990	5140	5040	5108	5148	5197	5541	5542
4362	4645	5005	5038	4633	4653	4828	4540	4353	4594	4566	4654	4767	4718	4736	4719	4730	4645	4650	4746	4987	5185	5155	5102	5095	4995	4877	4945	4834	5046	5183	5216	5171	5217	5057	4948	4892	4790	4905	4871	4815	4888	5129	5054	5091	5143	5118	5250	5200	5415
4480	4506	4822	5109	4875	4494	4761	4725	4588	4642	4718	4737	4854	4733	4824	4869	4620	4482	4669	4637	4881	5027	5177	5103	5113	5119	5093	4963	5036	5061	5149	5186	5206	4933	5078	4858	4903	4498	4760	4800	4997	4904	4992	5064	5187	5319	5310	5365	5358	5313
4851	4452	4660	5091	5192	4650	4862	4898	4919	4703	5008	4644	4956	5020	4804	4906	4813	4829	4841	4987	5203	5188	5306	5297	5281	5403	5456	5473	5370	5368	5462	5276	5342	5086	5086	5020	4816	4658	4891	4882	4917	4953	5016	5178	5188	5311	5334	5395	5264	5264
5179	4699	4450	4871	5419	4990	4736	5229	5185	4761	5396	5158	4909	5102	4971	5057	5079	5144	4900	5038	5132	5252	5164	5333	5328	5558	5535	5556	5498	5447	5465	5656	5376	5382	5144	4998	4950	4748	4821	4892	4916	5175	5127	5149	5329	5190	5326	5249	5209	5218
5357	5129	4522	4849	5236	5305	4885	5159	5606	5067	5395	5418	5110	5252	5153	5073	5125	5119	4966	5160	5248	5459	5402	5346	5498	5616	5650	5691	5602	5686	5667	5496	5567	5450	5328	5142	4996	4909	4815	4926	4973	5141	5169	5162	5178	5282	5340	5329	5350	5274
5480	5404	5039	4604	5157	5531	5275	5255	5776	5483	5351	5650	5360	5367	5366	5214	5328	5209	5370	5341	5452	5717	5748	5829	5802	5882	5930	5913	5844	5703	5736	5594	5402	5477	5465	5334	5039	5216	5151	5014	5265	5387	5135	5319	5320	5328	5458	5564	5345	5099
5625	5926	5613	4910	5322	5865	5692	5404	5921	5651	5410	5825	5781	5753	5552	5373	5435	5587	5765	5644	6031	5945	6028	6159	5971	6061	6127	5989	6067	6058	5866	5766	5626	5721	5623	5341	5366	5397	5342	5476	5612	5565	5564	5458	5691	5554	5535	5546	5484	5344
5673	6180	6004	5290	5628	6361	6073	5690	6211	6042	5620	6103	5847	5697	5989	5729	5948	5887	6032	5937	6055	5834	6023	6044	6206	6017	6071	6256	5951	5977	5861	5671	5742	5831	5641	5437	5488	5665	5616	5667	5702	5827	5619	5530	5597	5700	5756	5720	5327	5481
5431	6078	6146	5589	5599	6457	6428	5694	6071	6180	5766	5962	5782	5663	5842	5786	5840	5701	5763	5852	5832	5704	5949	6026	5887	5944	5792	5826	5747	5707	5645	5390	5446	5489	5308	5333	5283	5457	5652	5547	5767	5790	5757	5556	5436	5517	5444	5395	5316	5202
4982	5688	5881	5282	5128	5916	6136	5558	5621	5746	5309	5459	5543	5234	5645	5676	5447	5441	5482	5583	5712	5758	5596	5774	5823	5683	5638	5630	5592	5580	5556	5372	5106	5136	5164	5140	5157	5169	5310	5661	5683	5641	5678	5522	5439	5577	5309	5201	5114	4815
4587	5230	5497	4776	4589	5255	5521	4945	5069	5445	5047	5133	5204	5041	5335	5362	5559	5479	5234	5640	5603	5665	5755	5750	5481	5569	5521	5488	5390	5351	5454	5379	5150	5018	5026	5000	5113	5283	5446	5421	5525	5555	5359	5567	5258	5340	5213	5073	4921	4707
4390	5008	5330	4720	4292	4990	5128	4772	4771	5223	4630	4977	4968	4843	5148	5266	5289	5394	5584	5347	5499	5683	5488	5598	5574	5400	5439	5522	5377	5361	5348	5400	5276	5043	5014	5172	5337	5480	5583	5403	5634	5510	5304	5482	5437	5208	5005	4959	4814	4786
4461	4847	5102	4738	4306	4889	5106	4649	4768	4957	4664	4690	4917	4728	5128	5144	5274	5239	5426	5502	5232	5538	5602	5524	5633	5375	5433	5457	5337	5198	5156	5155	5013	4988	4991	5336	5450	5596	5479	5477	5457	5387	5406	5236	5250	5139	5165	4927	4770	4786
4501	4976	4930	4422	4183	4890	5004	4472	4497	4768	4422	4580	4727	4560	4953	5037	5183	5299	5348	5317	5304	5448	5499	5390	5434	5500	5322	5471	5134	5158	5188	5045	5209	5254	5302	5256	5469	5599	5602	5620	5512	5440	5281	5102	5156	4923	4803	4916	4867	4908
4295	4803	4545	4086	3998	4577	4708	4418	4579	4804	4445	4588	4662	4555	4968	5103	5209	5338	5293	5303	5403	5486	5509	5562	5589	5558	5391	5205	5344	5230	5281	5123	5269	5239	5442	5539	5515	5511	5613	5512	5275	5222	5259	4980	4955	4970	4718	5012	4929	5001
4484	4537	4252	3748	4021	4523	4628	4470	4734	4900	4569	4793	4929	4834	5179	5136	5457	5458	5317	5315	5248	5378	5474	5538	5497	5576	5633	5562	5222	5320	5313	5304	5255	5435	5545	5628	5543	5694	5473	5474	5427	5216	5038	5008	4949	4862	4740	4845	4815	5025
4724	4815	4360	3965	4302	4909	4619	4497	5127	5144	4897	5050	5090	5186	5415	5260	5506	5304	5387	5189	5141	5197	5283	5296	5351	5444	5430	5582	5433	5281	5196	5160	5327	5413	5630	5545	5466	5465	5483	5345	5195	5193	5064	4999	4905	4853	4804	4813	4966	5034
5241	4948	4458	4267	4644	4923	4723	4861	5187	5239	5067	5430	5075	5199	5453	5585	5716	5426	5339	5100	5065	4862	5115	5062	5424	5283	5574	5237	5191	5134	5079	5335	5371	5427	5659	5539	5428	5185	5093	5119	5088	4976	4923	5131	4956	4864	4911	5066	5074	4966
5522	5110	4561	4501	5050	5036	4737	4920	5416	5135	5198	5350	5168	5462	5622	5490	5527	5259	5419	5028	4986	4705	4992	5125	5253	5409	5321	5367	5312	5128	5311	5317	5378	5514	5583	5440	5129	5210	4975	4868	4926	4847	4817	4924	4812	4790	4852	5013	4958	4917
5354	4862	4538	4782	4976	4694	4517	4973	5001	5052	5272	5403	4966	5480	5385	5482	5315	5261	5277	5080	4989	4705	4834	4924	5285	5330	5259	5303	5145	5222	5169	5429	5499	5459	5418	5229	4870	4914	4906	4977	4855	4912	4840	4854	4838	4794	4831	4647	4893	4893
5141	4645	4976	5032	5007	4618	4765	4966	4944	4995	5510	5523	5326	5387	5401	5398	5244	5072	5244	5003	4934	4866	4982	4946	5126	5362	5347	5251	4992	5192	5216	5329	5448	5473	5647	5347	5174	4920	4886	5038	5064	5029	5008	4923	4842	4954	4881	4712	4789	4852
4864	4786	5122	5524	5331	4921	5148	5240	4998	5218	5381	5262	5306	5472	5308	5458	5095	5183	5112	5156	5059	5166	5189	5034	5304	5314	5267	5126	4991	5022	5280	5310	5235	5520	5353	5248	5119	5028	5049	4975	4982	5077	5040	4964	5074	5066	5140	4952	4938	4857
4805	5050	5238	5453	5118	5139	5523	5247	5106	5518	5549	5366	5763	5564	5361	5468	5143	5279	5044	5460	5270	5408	5310	5382	5458	5637	5435	5343	5156	5097	5385	5336	5492	5366	5453	5280	5038	5019	4954	5043	4977	5188	5080	5111	5195	5088	5216	5095	5046	4931
5181	5032	5107	5048	5077	5198	5471	5290	5386	5658	5744	5616	5974	5604	5637	5484	5221	5388	5299	5562	5350	5610	5472	5614	5594	5545	5499	5394	5310	5079	5319	5438	5493	5454	5368	5156	5161	5008	5105	5256	5240	5356	5397	5188	5236	5199	5235	5438	5212	4944
5717	5309	4937	4930	5150	5178	5280	5000	5290	5479	5288	5602	5564	5424	5661	5209	5188	5082	5212	5291	5252	5236	5296	5215	5313	5118	5187	5155	5021	5055	5082	5047	5116	5141	4963	4877	4804	4875	4933	5136	5170	5159	5290	5378	5228	5222	5217	5135	5077	4640
[truncated: 920 more columns]
