# Supplementary material for: Spatial Resolution and Refractive Index Contrast of Resonant Photonic Crystal Surfaces for Biosensing
Source: IEEE Photonics J. Author manuscript; Available in PMC 2015 Sep 7. (PMC4561521; doi:10.1109/JPHOT.2015.2435699)
Supplement: fig2_data [file NIHMS64775-supplement-fig2_data.gz › Volumes/graham/MacBook_backup/PhD_folder_2015_06_02/paper_improvements/IEEE_J_Photonics/final_files/data_files/fig2/0pc_p555f85/i9.csv]

5908	5085	5093	5159	5197	5212	5143	5266	5265	5466	5589	5571	5565	5603	5589	5527	5276	5010	4919	4688	4785	4731	4918	4983	5304	5491	5626	5616	5464	5475	5437	5243	4818	4994	4928	4950	5135	5294	5179	5196	5271	5290	5282	5381	5455	5631	5496	5402	5335	5518
5747	5354	5400	5474	5499	5379	5318	5252	5455	5582	5492	5537	5224	5312	5390	5236	4975	4554	4526	4786	4801	4961	5083	5443	5519	5633	5686	5450	5474	5461	5270	5102	4860	4870	4975	5136	5211	4981	4894	4911	4985	5134	5225	5423	5599	5491	5431	5384	5390	5454
5164	5136	5436	5217	5301	5074	5231	5122	5072	5077	4987	5091	4865	4968	4896	4983	4831	4609	4652	4635	4961	4974	5230	5397	5486	5397	5190	5125	4970	4851	4756	4774	4592	4914	4988	4971	4861	4754	4915	4770	4624	4966	4896	5223	5227	5304	5182	5174	5200	5265
5304	5145	5286	5101	4990	4863	4901	4750	4862	4824	4760	4739	4541	4612	4643	4754	4721	4740	4916	5064	5046	5163	5290	5501	5313	5333	4913	4822	4752	4564	4597	4467	4783	4959	5137	5009	4704	4758	4706	4707	4744	4814	5055	5152	5178	5257	5217	5275	5368	5374
5210	5230	5187	5179	4833	4796	4789	4701	4650	4517	4448	4477	4509	4437	4563	4736	4687	4910	5141	5212	5464	5447	5339	5514	5409	5199	4869	4571	4663	4451	4605	4664	4850	5134	5036	4793	4752	4588	4693	4782	4899	5130	5046	5034	5180	5280	5337	5451	5556	5684
5093	5080	5053	5028	4949	4934	4930	4696	4586	4315	4465	4332	4598	4574	4766	4838	5075	5324	5379	5509	5549	5597	5572	5355	5122	4990	4682	4589	4780	4739	4788	4945	5075	5069	4840	4763	4714	4802	4715	5019	5155	5076	5153	5078	5242	5346	5504	5732	5893	5667
4914	5216	5108	5084	4930	4805	4823	4748	4592	4591	4600	4418	4689	4805	4931	5228	5494	5569	5595	5709	5422	5456	5245	5250	4901	4754	4688	4686	4770	4910	4992	5180	5297	5100	4971	4798	4825	4762	4840	5164	5108	5329	5075	5140	5075	5353	5760	5963	6030	5772
5336	5346	5256	4987	5093	5057	5032	4996	4962	5005	4945	5132	5110	5224	5280	5553	5705	5713	5748	5653	5471	5114	5102	4830	4833	4760	4823	4913	4976	5154	5305	5413	5323	5149	4905	4740	4773	4804	5145	5038	5417	5216	5114	4985	5180	5341	5894	6065	5971	5741
5386	5348	5238	5298	5242	5191	5296	5452	5399	5334	5443	5491	5534	5422	5678	5662	5701	5863	5611	5551	5269	5175	5029	4922	4899	5052	5026	5134	5222	5404	5672	5535	5424	5011	4684	4927	4924	5013	5054	5085	5444	5357	5070	5075	5321	5629	5969	6083	5818	5612
5687	5451	5246	5281	5313	5602	5718	6024	5728	5615	5801	5819	5829	5739	5701	5793	5572	5596	5401	5222	4996	5072	4812	4745	4948	5141	5392	5573	5553	5732	5660	5551	5190	5060	5015	5013	4987	5180	5141	5254	5438	5321	5157	5131	5321	5667	5775	5731	5667	5582
5993	5588	5607	5483	5661	5810	6028	6115	6081	6221	6049	6023	5903	5881	5740	5655	5519	5325	5220	5203	4931	4888	4697	4952	4964	5271	5516	5645	5624	5607	5446	5301	5317	5006	5103	5375	5413	5419	5277	5168	5450	5326	5110	5287	5289	5660	5672	5480	5802	5702
5969	5558	5414	5527	5652	5976	6188	6201	5983	6343	5934	5868	5701	5740	5428	5456	5466	5233	5170	4902	4999	4975	4962	5097	5263	5506	5414	5514	5482	5314	5227	5199	5255	5231	5318	5379	5312	5485	5240	5357	5276	5215	5456	5491	5455	5675	5472	5589	5495	6014
5695	5502	5462	5377	5736	5815	5973	5869	5934	5982	5928	5811	5392	5253	5027	5167	5080	5192	5117	5158	5306	5237	5216	5243	5289	5435	5328	5365	5219	5077	4997	5121	5238	5404	5518	5415	5438	5409	5307	5198	5037	5358	5588	5700	5426	5386	5480	5489	5858	6091
5430	5257	5247	5339	5583	5663	5711	5700	5658	5790	5342	5177	5031	4996	5012	4846	5097	5138	5167	5321	5540	5448	5341	5494	5488	5456	5192	5236	5085	4974	5176	5025	5263	5489	5493	5363	5317	5238	5225	5071	5179	5471	5633	5651	5466	5270	5486	5671	5706	5924
5281	5101	5131	5377	5283	5401	5602	5710	5400	5311	5128	4983	4877	4960	5069	5228	5373	5420	5533	5697	5572	5472	5591	5471	5277	5270	5138	4987	4965	5003	5182	5302	5438	5540	5393	5360	5303	5058	5037	5069	5204	5334	5461	5355	5319	5338	5364	5542	5704	6102
5101	4924	5000	5203	5219	5361	5518	5483	5344	5292	5132	4999	4980	5062	5286	5470	5567	5632	5672	5660	5644	5518	5446	5119	5024	4980	5088	4936	5031	5010	5147	5322	5550	5584	5348	5214	5127	4997	5203	5230	5142	5210	5268	5411	5284	5391	5682	5609	5979	5937
5214	5008	5132	5268	5302	5445	5471	5379	5394	5377	5091	5202	5142	5338	5473	5537	5790	5811	5679	5623	5588	5392	5293	5052	4922	4891	5062	5042	5112	5189	5344	5299	5493	5294	5284	5264	5142	5217	5241	5215	5300	5163	5263	5205	5396	5483	5731	5797	5820	5691
5424	5092	5347	5337	5343	5504	5441	5624	5554	5445	5294	5369	5400	5562	5683	5997	6076	5702	5716	5631	5326	5101	5059	4906	4811	5046	5044	5142	5433	5552	5337	5175	5364	5205	5224	5210	5264	5345	5481	5254	5193	5260	5156	5197	5385	5530	5689	5684	5612	5407
5830	5573	5734	5708	5662	5708	5606	5749	5625	5591	5514	5418	5551	5535	5634	5936	5741	5549	5440	5346	5193	5091	4910	4959	5070	5058	5268	5493	5496	5483	5282	5207	5155	5162	5267	5305	5550	5574	5659	5504	5074	5127	5130	5311	5472	5788	5689	5500	5359	5378
5870	5854	5698	5955	5755	5680	5818	5831	5817	5671	5710	5440	5219	5380	5384	5345	5421	5250	5243	5103	4980	5090	5115	5132	5205	5165	5417	5644	5591	5377	5065	5115	5126	5219	5350	5470	5588	5622	5580	5406	5294	5059	5113	5388	5653	5797	5682	5471	5312	5523
5887	5664	5443	5397	5555	5498	5599	5757	5620	5655	5437	5394	5288	5191	5048	4970	5124	5194	5122	5174	5237	5212	5193	5233	5331	5301	5411	5466	5335	5297	4961	5072	5209	5102	5621	5556	5585	5562	5489	5293	5297	5063	5213	5577	5615	5388	5448	5468	5443	5621
5594	5104	5121	5241	5201	5305	5514	5431	5475	5394	5254	5205	5067	4956	4804	4855	4990	5127	5220	5409	5421	5418	5479	5524	5342	5353	5293	5276	5067	5161	5035	5080	5196	5202	5524	5451	5390	5399	5393	5278	5296	5298	5366	5515	5473	5373	5293	5157	5449	5692
5191	4954	5002	5134	5033	5118	5231	5388	5377	5361	5224	5117	4895	4828	4773	4883	5170	5257	5409	5661	5594	5628	5598	5480	5267	5076	4944	4951	4984	5070	5183	5165	5187	5201	5198	5175	5343	5300	5356	5368	5624	5679	5366	5344	5140	5229	5154	5414	5451	5531
4936	5028	5062	5156	5003	5080	5166	5400	5415	5401	5261	5149	4985	5032	5030	5191	5293	5482	5697	5719	5721	5602	5498	5181	5193	5025	5009	4853	4876	5192	5246	5375	5409	5136	5094	4992	5205	5317	5553	5721	5626	5611	5420	5177	5183	5317	5354	5566	5577	5441
5153	5202	5063	5477	5319	5250	5433	5564	5651	5570	5466	5498	5312	5334	5397	5351	5550	5714	5706	5807	5493	5329	5222	5037	5111	4922	5055	5086	5159	5240	5227	5316	5245	5167	5111	4917	5242	5308	5799	5843	5607	5498	5444	5272	5175	5573	5673	5705	5684	5526
5484	5390	5568	5549	5786	5882	5790	5736	5704	5727	5666	5719	5627	5514	5384	5502	5447	5521	5405	5405	5198	4998	4977	5060	4853	4985	5228	5135	5243	5350	5279	5130	5098	5200	5219	5109	5239	5575	5792	5871	5644	5471	5513	5481	5813	5826	5851	5735	5608	5465
5555	5470	5614	5776	5825	5851	5876	5685	5698	5795	5737	5866	5575	5542	5653	5339	5347	5272	5127	4994	5098	5000	5058	5082	5212	5306	5481	5562	5374	5123	5055	4933	5141	5183	5310	5298	5539	5723	5689	5513	5689	5537	5742	5643	5950	5728	5853	5676	5447	5449
5771	5549	5528	5688	5835	5611	5568	5508	5432	5532	5644	5635	5544	5397	5400	5197	4958	5077	4978	5071	5053	5128	5301	5322	5478	5530	5625	5412	5374	5204	5119	5139	5474	5384	5240	5479	5608	5621	5457	5526	5640	5701	5869	5912	6053	5704	5465	5392	5681	5554
5526	5420	5378	5446	5383	5349	5257	5308	5230	5407	5420	5490	5456	5279	5121	5114	5046	4903	5117	5142	5358	5451	5500	5496	5455	5478	5578	5352	5182	5059	5340	5425	5473	5302	5581	5597	5513	5500	5479	5368	5649	5938	6019	6146	5955	5641	5446	5372	5673	5820
5286	5336	5273	5122	5134	5158	5005	4887	5063	5164	5244	5389	5403	5220	5191	5117	5112	5240	5284	5376	5498	5375	5362	5333	5299	5301	5300	5301	5195	5312	5431	5304	5442	5390	5404	5479	5249	5218	5344	5486	5777	5863	5915	5891	5762	5597	5386	5520	5585	5971
5253	5211	5273	5087	5202	5072	4912	5001	4943	5105	5301	5387	5393	5386	5476	5308	5394	5367	5572	5226	5299	5274	5225	5292	5232	5154	5491	5376	5379	5173	5375	5229	5365	5199	5229	5191	5216	5221	5526	5460	5707	5668	5610	5467	5377	5331	5479	5241	5540	5381
5650	5196	5343	5268	5124	5020	5022	4910	5062	5207	5206	5492	5565	5417	5457	5485	5364	5308	5387	5300	5298	5171	4967	5034	5037	5380	5452	5462	5369	5415	5207	5034	5229	5114	5049	4880	5203	5096	5238	5577	5448	5309	5351	5223	5192	5414	5370	5563	5199	4960
5809	5773	5756	5544	5389	5364	5169	5154	5046	5327	5348	5436	5502	5492	5406	5350	5327	5280	5308	5166	5263	5057	4949	4985	5139	5328	5466	5573	5527	5302	5146	5106	4951	5028	5018	5112	5136	5146	5405	5251	5217	5213	5281	5385	5482	5464	5207	5208	4872	4880
5774	5631	5681	5551	5579	5452	5356	5172	5105	5133	5305	5295	5343	5270	5115	5155	5017	5113	5143	4883	5005	5012	5023	5211	5275	5513	5456	5452	5161	5259	4975	4840	4936	4903	5074	5147	5284	5186	5091	5365	5272	5321	5317	5688	5531	5494	5114	5036	4800	5183
5536	5372	5489	5438	5435	5273	5106	5076	4936	5000	5055	4966	5140	5069	4983	5239	5066	5214	5133	5098	5538	5393	5401	5218	5262	5323	5331	5357	5240	5045	5003	4962	4869	5184	5337	5218	5234	5030	5149	5100	5239	5363	5387	5693	5285	5114	4968	4967	4835	5164
5143	5183	5116	5226	5065	4987	5085	4890	4888	4851	4898	5035	4968	5040	5012	5153	5205	5388	5466	5536	5497	5464	5470	5254	5254	5077	5233	5089	5222	5159	5293	5251	5236	5246	5395	5243	5190	5000	5086	5491	5397	5487	5550	5439	5269	5131	5069	5109	5109	5133
5294	5154	5123	5273	5266	5226	5254	5068	4909	5084	5081	5096	5200	5091	5046	5287	5396	5491	5556	5471	5316	5297	5141	5191	5041	5079	5205	5347	5410	5501	5469	5382	5316	5236	5295	5137	5199	5312	5288	5456	5578	5497	5354	5354	5141	5402	5318	5335	5298	5309
5435	5276	5382	5348	5543	5646	5435	5364	5343	5232	5354	5294	5314	5201	5315	5176	5298	5217	5337	5293	5154	5137	4907	4991	5070	5255	5360	5320	5572	5664	5531	5413	5403	5258	5228	5363	5399	5386	5386	5501	5537	5395	5299	5524	5431	5585	5437	5544	5387	5158
5789	5677	5656	5666	5904	5759	5794	5519	5591	5612	5400	5309	5141	5043	5189	5165	5223	5260	5193	5181	5222	5201	5209	5421	5252	5479	5581	5709	5653	5797	5468	5484	5387	5507	5537	5484	5646	5615	5482	5392	5463	5546	5435	5376	5688	5612	5591	5572	5335	5334
5804	5695	5793	5689	5920	5768	5486	5562	5397	5317	5211	5149	5046	4926	4749	4894	5035	5198	5228	5471	5404	5420	5403	5478	5453	5491	5298	5433	5475	5543	5516	5487	5576	5644	5663	5693	5831	5494	5312	5320	5367	5475	5347	5581	5589	5483	5327	5395	5329	5507
5543	5798	5714	5685	5621	5525	5237	5264	5306	5325	5140	5160	4959	4947	5089	4948	5176	5391	5314	5542	5474	5775	5484	5543	5640	5522	5581	5622	5516	5525	5812	5677	5771	5822	5831	5826	5690	5504	5501	5507	5544	5630	5617	5583	5370	5244	5331	5122	5520	5425
5704	5723	5505	5614	5550	5427	5242	5263	5372	5463	5529	5506	5236	5322	5089	5178	5176	5443	5438	5420	5668	5665	5747	5647	5617	5488	5414	5509	5552	5951	5896	5770	5919	5913	5665	5603	5464	5472	5604	5610	5604	5691	5518	5396	5335	5120	5312	5232	5579	5529
5855	5563	5377	5383	5468	5413	5539	5486	5531	5597	5640	5714	5501	5281	5097	5248	5279	5371	5399	5451	5516	5789	5655	5744	5610	5506	5436	5613	5797	5912	5766	5660	5466	5460	5640	5524	5436	5597	5758	5593	5547	5486	5291	5119	5132	5148	5183	5284	5313	5206
5888	5573	5638	5427	5458	5564	5414	5725	5688	5881	5830	5822	5524	5405	5219	5131	5249	5265	5260	5531	5611	5726	5828	5796	5692	5693	5674	5782	5958	5522	5540	5402	5235	5392	5227	5462	5564	5558	5700	5550	5381	5106	5147	5155	5227	5050	5319	4922	5132	4895
6027	5729	5724	5660	5698	5647	5552	5693	5709	5940	5863	5672	5369	5335	5094	5144	5251	5326	5414	5561	5866	5823	5814	5677	5856	5710	5837	5749	5546	5477	5140	5150	5151	5381	5311	5428	5491	5506	5172	5189	5032	5124	5171	5300	5296	5114	5078	4752	4871	4919
5664	5736	5684	5516	5615	5493	5419	5690	5829	6042	5665	5614	5496	5410	5250	5283	5152	5301	5594	5505	5890	5995	5792	5744	5712	5738	5550	5591	5343	5301	5239	5198	5210	5161	5181	5261	5369	5139	5023	5028	5022	5299	5397	5232	5356	4869	4609	4761	5063	5230
5702	5722	5523	5548	5388	5326	5531	5730	5796	5954	5919	5832	5605	5628	5465	5431	5255	5389	5547	5605	5911	5838	5670	5540	5513	5535	5444	5398	5317	5248	5138	5056	5030	5024	5041	5035	5012	4910	5136	5102	5326	5322	5146	5008	4776	4748	4664	4960	4946	5028
5923	5697	5598	5577	5471	5540	5574	5678	5812	6030	5857	6007	5884	5959	5708	5458	5474	5548	5441	5539	5577	5552	5495	5393	5417	5618	5469	5476	5282	5318	5178	5008	4806	4917	4701	4937	4811	5007	5088	5171	5053	4928	4800	4831	4763	4797	4873	4945	5141	4777
6111	5736	5773	5753	5691	5573	5921	5850	5942	6086	5933	5822	5833	5508	5594	5311	5291	5259	5407	5293	5366	5409	5312	5382	5429	5571	5700	5561	5520	5259	4931	4606	4626	4588	4887	5070	5032	5100	5010	4881	4902	4658	4680	4885	5224	5177	5212	5021	4958	4749
5836	5496	5573	5627	5582	5736	5796	5818	5717	6006	5773	5607	5626	5476	5405	5192	5052	5228	5088	5316	5369	5469	5340	5400	5504	5611	5660	5388	5181	4883	4758	4800	4766	4780	5083	5219	5033	4846	4804	4670	4668	4789	4949	5192	5264	5024	4979	4888	4829	5133
5694	5461	5662	5617	5611	5520	5591	5750	5840	5721	5620	5596	5482	5213	5254	5297	5173	5270	5314	5497	5569	5658	5515	5252	5372	5199	5283	5133	5085	4993	4919	5057	4907	4972	5151	4919	4980	4899	4660	4742	4781	5048	5332	5267	5192	4986	4943	5162	5098	5487
5704	5442	5604	5500	5738	5552	5703	5739	5733	5708	5604	5542	5551	5408	5361	5257	5405	5339	5326	5509	5355	5398	5087	5103	5074	5029	5190	5034	5091	5137	5346	5075	5078	4881	4767	4743	4740	4686	4906	4983	5055	5177	5215	4940	4956	5086	5093	5381	5338	5448
5908	5802	5921	5837	5823	5775	5797	5805	5771	5975	5665	5552	5630	5528	5329	5288	5208	5294	5187	5259	5110	4926	5021	5081	5078	5282	5367	5387	5334	5423	5177	4990	4862	4759	4996	4791	5087	5190	5134	5063	4990	5062	4944	5055	5033	5251	5450	5373	5371	5101
6104	5881	5823	5913	5810	5601	5688	5654	5564	5593	5731	5614	5550	5463	5208	5151	5256	5146	5296	5099	5064	5214	5247	5137	5271	5281	5342	5299	5281	5139	4932	4657	4682	4964	5071	5199	5223	5217	4984	5028	4930	4971	5117	5332	5439	5458	5523	5385	5202	5181
6012	5809	5836	5622	5612	5596	5449	5398	5317	5499	5346	5364	5419	5239	5224	5118	5136	5331	5640	5377	5513	5263	5298	5346	5229	5157	5027	5137	5164	5073	4869	4926	4904	5166	5124	5362	5222	5035	4982	5041	5164	5300	5371	5585	5546	5558	5179	5173	5090	5472
5615	5636	5559	5599	5464	5349	5275	5343	5433	5311	5467	5526	5488	5387	5374	5499	5656	5500	5946	5617	5486	5166	5217	5066	5045	4976	5049	5151	5046	5254	5192	5075	5084	5218	5188	5070	5309	4967	5046	5238	5626	5588	5514	5542	5448	5384	5317	5183	5610	5548
5591	5513	5774	5634	5596	5445	5339	5310	5354	5558	5658	5535	5565	5213	5397	5496	5554	5635	5734	5527	5541	5153	5004	4924	5120	5038	5245	5327	5452	5443	5076	5094	4876	5081	5102	5168	5239	5459	5430	5498	5542	5521	5355	5361	5452	5353	5481	5559	5414	5345
5629	5598	5619	5705	5502	5382	5367	5283	5455	5454	5618	5545	5305	5194	5221	5224	5383	5415	5670	5564	5442	5172	5262	5304	5394	5472	5421	5305	5357	5411	5289	4944	4890	5037	5168	5470	5608	5588	5651	5519	5497	5438	5477	5885	5835	5738	5650	5607	5378	5425
5785	5498	5515	5422	5251	5110	5194	5318	5315	5474	5532	5327	5118	5323	5215	5495	5582	5601	5681	5734	5978	5446	5410	5511	5622	5407	5307	5279	5385	5347	5310	5048	5158	5341	5456	5514	5484	5341	5392	5541	5523	5490	5720	5871	5922	5594	5465	5431	5401	5457
5580	5485	5296	5241	5183	5020	5064	5285	5224	5414	5497	5462	5408	5429	5506	5450	5646	5810	5764	5829	5654	5571	5457	5287	5378	5443	5400	5388	5473	5337	5282	5067	5282	5177	5321	5328	5378	5440	5428	5474	5517	5682	5862	5905	5673	5419	5380	5747	5697	5467
5808	5501	5337	5342	5256	5271	5127	5329	5310	5460	5518	5446	5543	5525	5496	5610	5805	5784	5669	5645	5622	5369	5369	5319	5649	5405	5578	5699	5568	5657	5595	5205	5189	5174	5179	5297	5374	5547	5633	5612	5630	5574	5687	5608	5519	5517	5536	5539	5528	5316
5741	5608	5351	5489	5411	5463	5333	5369	5447	5670	5565	5533	5670	5612	5680	5636	5703	5627	5603	5511	5501	5581	5329	5467	5461	5594	5825	5718	5608	5423	5390	5441	5110	5254	5287	5565	5506	5670	5684	5611	5456	5418	5721	5448	5446	5493	5498	5506	5370	5282
5822	5474	5393	5310	5565	5263	5376	5242	5306	5388	5308	5496	5483	5641	5530	5699	5673	5878	5670	5823	5873	5567	5611	5520	5696	5836	5826	5589	5596	5488	5533	5470	5307	5508	5221	5422	5635	5602	5490	5359	5383	5405	5590	5612	5581	5537	5434	5521	5353	5281
5821	5650	5589	5407	5219	5200	5306	5210	5338	5320	5410	5576	5654	5749	5640	5740	5913	5977	6007	6044	5793	5757	5681	5540	5482	5683	5656	5529	5582	5635	5561	5599	5631	5408	5486	5450	5447	5460	5429	5521	5603	5514	5718	5737	5669	5319	5348	5372	5413	5410
5672	5527	5643	5716	5576	5433	5233	5179	5329	5339	5486	5635	5810	5901	5830	6043	6004	6248	6197	6209	5820	5613	5566	5326	5540	5596	5665	5805	5900	5866	5849	5740	5720	5546	5480	5421	5392	5363	5596	5676	5736	5620	5669	5573	5407	5527	5413	5457	5458	5602
5946	5820	5807	5808	5556	5427	5566	5415	5431	5407	5639	5688	5718	5863	5939	5872	5928	6059	6022	5993	5715	5626	5574	5514	5595	5591	5782	5820	5693	5924	5877	5781	5668	5614	5546	5672	5809	5579	5645	5689	5508	5626	5664	5595	5713	5628	5618	5580	5468	5402
5734	5556	5675	5625	5589	5534	5326	5362	5504	5431	5530	5519	5545	5683	5750	5908	6152	6027	6257	6119	5890	5874	5795	5719	5794	5653	5627	5780	5679	5816	5883	5998	5851	5816	5936	5890	5774	5512	5725	5539	5722	5848	5920	5888	5663	5713	5401	5579	5553	5450
5629	5632	5555	5704	5469	5349	5386	5436	5485	5410	5407	5491	5703	5663	5919	5950	6072	6336	6191	6026	5850	5788	5876	5814	5526	5457	5568	5471	5712	5890	5886	5867	5983	5803	5965	6039	5857	5613	5817	5900	5836	5990	5856	5864	5538	5507	5603	5570	5758	5599
5684	5655	5451	5448	5186	5211	5324	5493	5512	5642	5496	5530	5654	5785	5852	5924	5994	6059	6200	6038	5840	5737	5807	5770	5557	5486	5700	5680	5781	5915	5852	6142	5934	5878	5862	5931	5937	5822	6059	5987	6057	5992	6023	5792	5593	5632	5578	5740	5824	5652
5768	5555	5499	5349	5313	5233	5314	5513	5609	5494	5464	5348	5575	5432	5532	5783	6100	6165	5844	5797	5750	5772	5676	5686	5730	5669	5763	5818	5834	5669	5692	5806	5721	5868	5886	6001	6023	6241	5944	5940	6049	5963	5829	5705	5689	5800	5908	5923	5922	5782
5527	5284	5221	5252	5284	5340	5269	5493	5419	5451	5382	5243	5345	5332	5591	5831	6079	6099	5785	5885	5866	5883	5899	5677	5522	5696	5835	5785	5617	5696	5594	5767	5604	5730	5915	5898	6011	6022	5861	5813	5832	6011	5733	5878	5868	5980	5886	5912	5811	5849
5270	5273	5087	5189	5115	5166	5351	5482	5409	5430	5279	5319	5297	5388	5616	5855	6037	6028	5953	6026	5929	5874	5679	5638	5730	5629	5734	5888	5611	5597	5690	5665	5775	5663	5703	5768	5766	5851	5979	6002	6137	5902	6033	5779	5765	5792	6095	5998	6070	5933
5414	5143	4852	5224	5110	5248	5376	5594	5579	5576	5442	5300	5299	5566	5820	5874	5890	5932	5927	5840	5823	5734	5645	5696	5675	5784	5619	5686	5706	5626	5657	5806	5787	5645	5700	5616	5862	5767	5736	6021	6035	5952	5857	5956	5768	5943	5997	6270	6148	6140
5375	5006	4926	5080	5032	5313	5263	5575	5574	5590	5386	5397	5297	5438	5611	5817	5728	5851	5961	5773	5687	5777	5661	5570	5660	5620	5800	5826	5747	5755	5582	5708	5792	5681	5824	5897	5832	5766	5886	5938	5857	5785	5909	5867	5922	6027	6073	6161	6032	6005
5155	4822	4917	5010	5254	5391	5377	5626	5364	5440	5374	5238	5326	5448	5519	5695	5910	5767	5927	5880	5976	5842	5696	5659	5788	5447	5534	5455	5543	5685	5614	5613	5619	5708	5871	5766	5703	5688	5679	5804	5721	5820	5840	5814	5837	5730	5922	5842	5975	5920
5200	4980	5029	4823	5264	5426	5543	5633	5513	5493	5410	5334	5341	5572	5760	5869	5976	5917	5757	5806	5779	5750	5628	5553	5627	5556	5333	5414	5455	5600	5614	5729	5811	5632	5704	5552	5556	5624	5629	5506	5810	5688	5688	5753	5748	5588	5645	5820	5771	5787
5248	4982	4922	5063	5390	5561	5533	5696	5712	5647	5522	5504	5699	5650	5848	5985	5992	5856	6039	5867	5759	5701	5770	5526	5582	5410	5341	5355	5582	5654	5569	5695	5517	5551	5528	5620	5623	5588	5653	5716	5618	5565	5495	5425	5411	5502	5523	5734	5884	5909
5162	5171	5088	5308	5461	5674	5674	5678	5636	5716	5532	5643	5707	5703	5918	5849	6100	5832	5837	5818	5880	5591	5698	5667	5469	5330	5528	5357	5533	5490	5491	5454	5585	5615	5559	5443	5564	5510	5613	5539	5418	5440	5268	5120	5207	5443	5500	5652	5763	5805
5053	5013	5225	5409	5523	5730	5699	5657	5676	5743	5683	5642	5679	5872	5909	6117	5885	5867	5834	5824	5784	5851	5760	5619	5377	5357	5531	5146	5212	5430	5347	5348	5311	5456	5433	5368	5199	5451	5392	5392	5259	5100	4962	5049	5018	5177	5352	5466	5489	5411
5078	5193	5153	5614	5545	5819	5811	5894	5812	5877	5827	5781	5758	6111	6199	6138	6041	5795	5973	5804	5885	5979	5756	5449	5299	5163	5179	5098	5173	5251	5257	5319	5254	5278	5190	5235	5231	5405	5084	5213	5251	5110	4987	4890	5001	5188	5053	5250	5328	5431
5047	5283	5386	5486	5730	5757	5845	6009	5924	5992	5983	6066	5944	6062	6330	6181	5817	5873	5784	5865	5906	5705	5497	5251	5254	5209	5169	5133	5209	5027	5356	5374	5204	5080	4884	4994	5093	5009	5174	4915	5044	4951	5027	4968	4880	4964	5057	5252	5309	5566
5178	5220	5260	5696	5670	6050	5982	5918	5918	5994	6023	6137	6160	6144	6236	5983	5822	5907	5612	5825	5822	5888	5526	5382	5330	5255	5163	5103	5220	5047	5290	5296	4915	4856	4827	4891	4910	4862	4723	4879	4832	4774	4709	4740	4921	4955	5058	5146	5151	5276
5095	5246	5368	5652	5597	5798	5871	5819	5970	6143	6075	6240	6188	6188	6261	5989	5853	5761	5689	5875	5697	5714	5590	5220	5278	5080	4991	4952	5107	5157	5227	5030	4856	4882	4740	4736	4597	4631	4386	4664	4651	4526	4603	4514	4647	4935	5041	4970	5068	5152
5259	5372	5410	5667	5840	5776	5901	5881	5913	6004	5877	6263	6078	6181	6130	6085	5767	5627	5573	5500	5659	5562	5347	5158	5065	4938	4787	4777	5069	5129	5055	4871	4724	4629	4560	4433	4391	4375	4512	4455	4396	4468	4533	4504	4622	4597	4892	4881	5042	5050
5285	5248	5542	5689	5913	5784	5884	5884	5961	6157	6130	5942	6155	6131	5901	5833	5705	5524	5489	5560	5433	5406	5158	5052	4919	4863	4768	4779	4930	5096	4968	4705	4702	4552	4459	4357	4198	4386	4391	4479	4282	4295	4335	4281	4570	4425	4712	4900	5059	4921
5233	5272	5537	5856	6011	5938	5799	5692	6009	5736	5986	5932	5876	5910	5827	5623	5387	5343	5417	5514	5459	5278	5151	4771	4683	4576	4627	4810	4895	4665	4723	4660	4455	4596	4486	4248	4244	4381	4157	4305	4222	4221	4340	4210	4456	4396	4779	4704	4918	4967
5436	5329	5899	5995	6094	5943	5829	5733	5741	5742	5942	5830	5827	5770	5625	5560	5473	5308	5277	5217	5256	4912	4951	4796	4441	4350	4553	4455	4730	4642	4431	4663	4446	4453	4447	4327	4327	4184	4168	4042	4323	4185	4206	4260	4348	4469	4579	4711	4584	4726
5376	5621	5925	6171	5985	5877	5847	5734	5796	5744	5853	5731	5758	5582	5369	5177	5193	5130	5062	5263	5130	4850	4569	4373	4310	4300	4272	4348	4427	4362	4462	4722	4474	4232	4291	4252	4122	4201	4132	3981	4076	4114	4192	4271	4394	4349	4420	4455	4444	4574
5553	5781	6016	6304	6114	6005	5749	5824	6051	5885	5754	5739	5451	5636	5242	5039	4995	4934	4896	5039	4904	4818	4470	4434	4311	4200	4147	4273	4222	4367	4354	4332	4348	4178	4195	4103	4211	4169	4015	4115	4201	4183	4178	4297	4180	4167	4132	4223	4381	4287
5704	5815	6151	6187	6227	5998	5934	5817	5948	5848	5903	5607	5509	5332	5308	4954	4990	4940	4835	4816	4894	4634	4488	4274	4335	4140	4196	4240	4286	4373	4331	4139	4206	4136	4167	4160	4035	4100	4131	4028	4173	4203	4267	4216	4159	4060	4025	4098	4199	4276
5938	6080	6151	6310	6181	6127	5935	5874	5878	6008	5869	5685	5359	5164	5001	4901	4797	4744	4815	4705	4704	4629	4337	4212	4241	4107	4145	4180	4384	4375	4144	4087	4104	4173	4018	4108	4009	3927	4033	3998	4166	4332	4172	4272	4156	4039	3988	4059	4051	4111
6258	6111	6180	6323	6329	6057	6016	5899	5804	6067	5906	5586	5193	5093	4908	4876	4709	4673	4734	4534	4539	4374	4295	4232	4080	4145	4173	4283	4351	4249	4203	4057	4011	4137	4028	3839	4017	3953	3892	4020	4199	4186	4292	4224	4020	4044	4002	4125	3897	3783
6317	6268	6458	6296	6304	6142	6057	5997	6075	5846	5762	5586	5534	4897	4803	4839	4718	4609	4649	4623	4502	4466	4202	4172	4119	4156	4203	4284	4388	4244	4317	4007	4108	4079	4041	4011	3989	4039	3959	4151	4350	4281	4261	4266	4048	4098	4008	3842	3975	3867
6260	6274	6532	6474	6521	6328	6187	6215	6107	6036	5901	5565	5229	5036	4816	4785	4628	4674	4658	4581	4500	4286	4058	4120	4165	4210	4186	4276	4376	4358	4119	4211	4290	4044	4297	4074	4197	4065	4049	4263	4366	4312	4235	4197	4186	4132	3945	4020	3708	3859
6369	6469	6713	6697	6486	6451	6164	6300	6137	6073	5666	5486	5264	4875	4828	4855	4776	4612	4605	4413	4367	4225	4225	4066	4200	4121	4382	4394	4421	4275	4312	4247	4363	4292	4327	4259	4359	4140	4419	4345	4413	4423	4355	4385	4321	4191	3957	4046	3914	4047
6448	6367	6675	6795	6667	6620	6315	6326	6246	6025	5791	5354	5194	4924	4954	4764	4721	4592	4520	4452	4262	4120	4024	4121	4309	4160	4255	4280	4302	4279	4461	4467	4357	4432	4373	4366	4432	4376	4347	4599	4666	4628	4531	4482	4326	4269	4200	4142	3960	4028
6513	6697	6684	6640	6811	6781	6521	6363	6075	6027	5666	5393	5072	4922	4751	4850	4728	4592	4512	4451	4225	4187	4067	4139	4183	4271	4375	4379	4360	4292	4334	4499	4451	4550	4523	4614	4543	4611	4710	4722	4731	4628	4582	4436	4392	4221	4316	4198	4218	4111
6610	6694	6536	6810	6704	6445	6664	6494	6280	6032	5746	5350	5118	5119	4789	4971	4760	4594	4502	4387	4173	4032	4039	4066	4159	4159	4466	4237	4456	4685	4580	4675	4603	4623	4727	4483	4788	4953	4940	4894	4920	4910	4675	4545	4522	4304	4397	4305	4182	4113
6857	6687	6875	6838	6802	6872	6591	6421	6278	5947	5538	5241	5005	4936	4831	4823	4662	4506	4396	4294	4072	4047	4057	4161	4235	4103	4240	4382	4417	4509	4550	4751	4714	4680	4826	4648	4866	4889	4839	4966	4993	4915	4692	4697	4548	4374	4313	4366	4266	4213
6794	6770	6947	7021	6814	6970	6480	6425	6133	5858	5493	5122	5113	4840	4941	4644	4614	4571	4346	4237	4018	4083	4223	4150	4333	4152	4282	4442	4456	4513	4654	4642	4718	5096	4820	4787	5010	4809	4945	4903	4905	5012	4685	4662	4525	4521	4393	4301	4207	4270
6810	6887	6967	7015	7051	6688	6643	6387	5957	5781	5348	5089	4910	4931	4827	4652	4614	4331	4377	4255	4150	4166	4047	4368	4436	4432	4420	4477	4595	4707	4628	4859	4850	4871	4889	4858	4899	4953	4962	4927	4919	4821	4686	4577	4557	4615	4615	4511	4521	4366
7181	7014	7206	7194	6967	6850	6496	6381	6218	5682	5352	5119	4832	4790	4678	4496	4353	4421	4278	4225	4073	4014	4224	4300	4408	4452	4465	4456	4698	4691	4813	4764	4884	4924	5047	5012	4858	4906	4976	4975	4943	4913	4747	4612	4441	4600	4619	4718	4516	4512
7206	7023	7186	7032	6831	6716	6374	6196	5983	5735	5262	4936	4793	4661	4743	4453	4257	4201	4200	4053	4074	3989	4197	4105	4335	4527	4539	4416	4741	4783	4936	4952	4927	4954	4902	5007	4873	4875	5063	4844	4816	4797	4778	4628	4681	4764	4533	4677	4517	4551
7400	7318	7298	7214	6974	6634	6328	6175	5809	5683	5168	5033	4880	4592	4496	4329	4132	4194	4081	4030	3953	3897	4098	4342	4449	4533	4544	4582	4714	4818	5066	5003	4808	4958	4919	5033	5259	5166	5146	5069	4968	4925	4815	4860	4828	4727	4755	4671	4803	4543
7243	7580	7405	7449	7218	6672	6374	5981	5748	5511	5182	4798	4661	4528	4448	4140	4166	3925	4053	3993	4017	4070	4243	4383	4565	4501	4587	4590	4741	4834	4996	4804	5026	4943	5054	5060	5038	5126	5069	5108	4901	4867	4999	4938	4988	4845	4938	4543	4716	4515
7481	7548	7419	7245	7119	6758	6423	6050	5774	5437	5232	4743	4675	4491	4339	4181	4133	4020	4062	3921	4029	4147	4184	4413	4554	4485	4693	4792	4762	4817	4815	4747	4678	4900	5007	5046	5240	5133	5155	5017	5098	5040	5000	4986	5111	4983	4983	4729	4665	4417
7458	7442	7415	7213	6997	6674	6227	6040	5853	5430	5081	4904	4578	4352	4240	4069	4117	4078	4031	4109	4209	4218	4406	4407	4339	4623	4705	4845	4988	4864	4834	4639	4745	4821	4863	5175	5118	5216	4997	5284	5219	5160	5174	5182	4969	5041	4874	4730	4620	4517
7513	7588	7442	7241	6992	6781	6479	5934	5794	5497	5254	4942	4625	4494	4384	4346	4254	4098	4075	4260	4155	4205	4270	4478	4511	4589	4804	4803	5077	4898	4864	4826	4753	4919	4988	5093	5139	5251	5281	5151	5196	5157	5249	5046	5036	5119	4841	4727	4505	4490
7854	7626	7425	7260	7127	6720	6517	6029	6002	5610	5213	4935	4609	4534	4266	4298	4194	4117	4219	4220	4307	4346	4388	4540	4543	4719	4868	5005	4988	5053	4985	4839	4744	4853	4974	5027	5167	5260	5528	5173	5164	4951	5213	5175	4849	4850	4862	4567	4469	4498
7695	7628	7292	7215	7099	6757	6500	6127	5877	5585	5161	4886	4681	4594	4363	4310	4366	4184	4177	4282	4426	4492	4575	4725	4758	4971	5081	5077	5032	4847	4740	4804	4874	5003	5078	5086	5242	5387	5254	5129	5146	5076	5277	5088	5005	4876	4881	4618	4597	4519
7790	7741	7516	7374	7166	6687	6569	6157	5799	5661	5394	5028	4777	4685	4582	4459	4358	4232	4398	4495	4338	4562	4556	4622	4782	4824	5040	5095	4982	4895	4849	4848	4957	5191	5115	5304	5186	5195	5196	5141	5106	5230	5225	5061	4996	4840	4873	4825	4725	4812
7786	7691	7632	7467	7080	6987	6604	6237	6048	5758	5562	5239	4977	4685	4665	4578	4404	4374	4503	4412	4444	4524	4590	4622	4646	4758	4831	4904	4858	4861	4669	4783	5140	4971	5330	5363	5197	5169	5085	5135	5258	5259	5107	5162	5021	5003	4854	4811	4710	4490
7778	7700	7707	7536	7077	6773	6290	6171	5958	5752	5538	5239	4909	4626	4521	4486	4265	4365	4450	4526	4289	4371	4333	4542	4637	4554	4781	4692	4575	4866	4606	4807	4918	5088	5195	5258	5400	5103	5170	5006	5320	4945	4999	5131	5155	4928	4770	4659	4652	4449
7594	7790	7735	7490	7329	7126	6646	6280	6059	5765	5480	5139	4941	4628	4365	4293	4447	4284	4397	4236	4144	4278	4213	4441	4538	4538	4532	4455	4373	4566	4468	4661	4901	5150	5280	5269	5198	5223	5186	5068	4965	5006	4977	4926	5029	4880	4615	4597	4682	4455
7780	7777	7906	7771	7429	6909	6788	6331	6018	5551	5304	5037	4693	4638	4354	4287	4355	4245	4180	4215	4179	4193	4208	4311	4508	4401	4270	4228	4318	4278	4283	4642	4849	5125	5058	5141	5097	5076	5008	4972	4967	4844	4802	4890	4760	4813	4801	4572	4549	4424
7987	7815	7714	7741	7416	7336	6863	6459	6234	5725	5500	5254	4777	4573	4532	4393	4222	4124	4108	4186	4107	3921	4222	4221	4301	4291	4330	4285	4279	4387	4436	4520	4795	4954	4989	5032	5125	4923	4981	4824	4782	4939	4960	4705	4836	4733	4607	4665	4465	4389
7908	7906	8030	7786	7624	6980	6727	6489	6144	5963	5511	5102	4875	4565	4566	4260	4133	3979	4043	4197	3998	3949	3977	4193	4246	4222	4094	4274	4266	4436	4412	4528	4747	4677	4882	4952	4813	4924	4886	4851	4698	4838	4851	4824	4594	4647	4548	4536	4354	4388
8244	8101	8055	7899	7564	7179	6760	6567	6118	5961	5532	5319	5074	4653	4541	4289	4101	3961	3938	3936	3877	4014	3998	4055	4042	4181	4248	4200	4300	4201	4459	4674	4599	4866	4900	4939	4859	4754	4825	4807	4771	4656	4594	4539	4529	4451	4436	4262	4250	4343
8174	8269	8160	8121	7624	7142	7024	6530	6291	5906	5632	5304	5170	4748	4650	4419	4176	4101	3880	3943	3835	4018	4019	4218	4152	4217	4263	4382	4225	4306	4356	4467	4578	4744	4787	4865	4771	4740	4660	4690	4594	4633	4590	4440	4558	4545	4438	4292	4323	4119
8105	8138	8197	7928	7696	7398	7075	6691	6396	6089	5606	5468	5143	4808	4672	4659	4335	4207	3929	3850	3998	4111	4013	4086	4162	4121	4175	4268	4192	4221	4227	4561	4712	4581	4527	4579	4614	4626	4551	4631	4518	4567	4544	4687	4470	4580	4310	4338	4248	4228
7813	7796	7889	7839	7666	7317	7014	6823	6257	6038	5645	5561	5228	5125	4874	4630	4462	4331	4121	4137	4157	4183	4091	4099	4171	4196	4151	4175	4157	4242	4146	4281	4243	4400	4427	4504	4447	4500	4401	4566	4614	4535	4624	4485	4527	4652	4426	4287	4221	4113
7753	7742	7579	7512	7660	7067	6914	6675	6393	6084	5904	5673	5467	5125	4778	4663	4480	4340	4086	4277	4057	4196	4156	4050	4115	4205	4221	4112	4185	4284	4317	4167	4304	4323	4340	4310	4325	4346	4483	4518	4429	4605	4618	4617	4539	4481	4372	4272	4244	4081
7477	7406	7650	7341	7259	6940	6805	6509	6454	6295	6047	5895	5407	5096	4923	4666	4498	4379	4208	4296	4274	4196	4044	4097	4143	4067	4028	4121	4132	4072	4351	4224	4223	4329	4375	4340	4397	4402	4386	4430	4609	4726	4622	4612	4626	4457	4357	4315	4151	4049
7670	7373	7459	7463	7135	6988	6643	6624	6608	6467	6321	5873	5531	5424	5016	4796	4645	4607	4333	4362	4249	4135	4134	4057	3974	3985	4024	3956	4119	4166	4323	4190	4265	4262	4439	4296	4401	4396	4542	4361	4621	4644	4672	4526	4698	4505	4316	4173	4193	4044
7209	7376	7384	7335	7193	7021	6975	6890	6849	6484	6439	5951	5604	5287	5301	4935	4710	4731	4530	4442	4400	4282	4242	4092	4124	3954	3977	3964	4149	4137	4188	4049	4136	4198	4274	4352	4208	4324	4432	4457	4651	4698	4523	4448	4487	4379	4265	4142	4084	4053
7079	7097	7337	7409	7434	7388	7231	7075	6990	6757	6447	6230	5784	5628	5317	5253	5054	4757	4665	4593	4438	4132	4254	4004	3898	3883	3990	4078	4134	4039	4175	4032	4232	4220	4112	4155	4333	4384	4266	4487	4484	4554	4461	4371	4322	4334	4096	3968	3945	3952
7028	6935	7078	7366	7422	7613	7490	7526	7125	7094	6667	6265	6018	5909	5525	5321	5095	4856	4812	4831	4702	4496	4254	4027	3927	3970	4133	4137	4053	4118	4072	4065	4178	4159	4220	4261	4273	4251	4303	4411	4451	4408	4318	4180	4150	3929	4082	4000	3809	3957
6717	6749	6864	7345	7606	7637	7676	7748	7405	7342	6945	6683	6215	5959	5694	5388	5325	5032	4899	4870	4677	4564	4319	4174	3921	4205	4153	4250	4193	4179	4201	4171	4185	4155	4191	4146	4175	4296	4321	4323	4244	4218	4205	3962	3878	3897	4026	3964	4030	3831
6513	6706	6976	7402	7408	7718	7826	7654	7676	7509	7342	7062	6446	6408	5880	5705	5577	5198	5048	4903	4701	4650	4418	4359	4342	4326	4384	4314	4351	4498	4381	4241	4302	4152	4299	4098	4266	4082	4288	4105	4194	4187	4022	3964	4040	3967	3972	4130	4096	4126
6426	6606	6893	7349	7663	7657	7760	7672	7471	7310	7372	7205	6792	6476	6330	6049	5817	5521	5251	5046	4902	4647	4679	4380	4400	4356	4544	4483	4374	4467	4572	4381	4251	4140	4173	4220	4360	4229	4107	4351	4103	4208	4212	4066	3992	4003	4076	4229	4386	4381
6168	6315	6711	6949	7592	7595	7409	7625	7443	7617	7331	7160	6826	6526	6422	6247	6111	5699	5425	5157	5291	4998	4667	4693	4616	4663	4395	4490	4465	4541	4417	4219	4321	4174	4205	4298	4292	4303	4289	4213	4118	4178	4109	4013	4095	4189	4190	4353	4470	4634
6061	6077	6527	6881	7294	7349	7239	7229	7391	7454	7295	7026	6858	6724	6602	6286	6168	5941	5741	5630	5409	5258	4852	4801	4731	4799	4728	4773	4593	4497	4412	4534	4396	4347	4393	4253	4357	4328	4424	4361	4291	4291	4237	4143	4359	4282	4278	4355	4628	4476
5852	6168	6425	6652	6819	7146	7071	7075	7207	7445	7249	6861	6837	6998	6592	6344	6069	6019	5951	5817	5771	5335	5086	5093	5100	5179	5130	4946	4861	4516	4646	4475	4453	4556	4482	4470	4421	4373	4464	4483	4378	4376	4181	4304	4491	4544	4491	4574	4613	4767
5522	5905	6281	6703	6810	6885	7012	7025	7102	7086	7347	7132	7033	7183	6673	6501	6479	6370	6250	6102	5963	5577	5474	5527	5435	5374	5283	5272	5048	4969	4657	4690	4646	4635	4703	4591	4570	4604	4553	4638	4598	4545	4426	4594	4610	4799	4664	4866	4818	4734
5634	6114	6230	6531	6636	6688	6903	7023	6938	7039	7167	7424	7109	7214	7006	6762	6818	6549	6370	6196	6193	5974	5869	5699	5703	5781	5486	5282	5243	5170	4875	4938	4761	4762	4788	4927	4908	4716	4708	4645	4570	4651	4772	4706	4854	4830	4927	4806	4849	4978
5569	5974	6246	6301	6493	6611	6826	6887	7197	7145	7369	7380	7296	7252	7276	7060	7055	6871	6890	6507	6304	6240	6160	5940	5909	5733	5617	5509	5372	5262	5172	5033	5040	4986	4873	4900	4947	4901	4732	4877	4704	4741	4939	4886	4963	4875	4936	4924	4979	5065
5613	5663	6124	6351	6453	6472	6565	6965	7103	7206	7383	7429	7379	7577	7381	7488	7341	7011	6960	6681	6548	6420	6445	6044	6002	5879	5725	5525	5430	5361	5214	5120	5131	5079	5025	5072	5127	4884	4949	4893	4838	4808	4918	5026	4952	5053	5011	5062	5108	5171
5461	5835	5890	6105	6389	6385	6415	6931	7101	7354	7346	7308	7610	7440	7454	7504	7374	7176	7109	6817	6593	6459	6692	6287	6110	6033	5913	5830	5460	5468	5523	5338	5354	5292	5348	5268	5330	5135	5089	5025	5052	4999	5200	5180	5104	5206	5428	5288	5456	5351
5462	5526	5686	6068	6252	6288	6720	6654	6894	7125	7431	7209	7509	7472	7567	7658	7490	7472	7078	6933	6745	6628	6397	6318	6421	6274	5960	5892	5807	5725	5546	5566	5623	5591	5612	5321	5420	5396	5389	5337	5385	5328	5298	5294	5628	5535	5429	5468	5592	5574
5287	5353	5499	5786	5830	6158	6228	6434	6618	6912	6921	7116	7215	7359	7577	7518	7421	7195	7315	7022	6956	6763	6431	6496	6379	6208	6090	5947	5912	5869	5865	5961	5978	5820	5810	5595	5819	5785	5436	5631	5679	5640	5728	5769	5676	5768	5789	5757	5832	5883
5264	5251	5376	5633	5866	5714	5962	6071	6276	6500	6798	6893	7083	7219	7255	7433	6984	7126	7108	7052	6912	6727	6615	6554	6590	6306	6368	6361	6284	6299	6142	6338	6148	6100	5978	5789	5873	5876	5679	5831	5964	5881	5777	5744	5767	5971	5944	5950	5999	6101
5294	5104	5248	5316	5530	5688	5645	5931	6105	6210	6539	6754	6852	6912	6991	7228	6930	6883	7045	6949	6884	6881	6838	6808	6654	6334	6406	6481	6330	6263	6205	6415	6107	6192	6151	6069	6093	5966	5998	6018	6026	5935	6040	5957	5994	6061	6152	5978	6310	5966
5337	5132	5099	5473	5305	5478	5578	5725	5861	6096	6476	6531	6759	6786	6801	6918	6701	6856	6891	6751	6867	6971	6873	6839	6799	6649	6680	6685	6667	6635	6747	6703	6650	6469	6410	6344	6208	6152	6227	6108	6152	6283	6148	6139	6178	6123	6310	6182	6102	6356
5423	5386	5294	5285	5388	5444	5417	5517	5701	5962	6282	6580	6356	6615	6693	6650	6618	6748	6714	6650	7196	7058	6952	6796	6662	6638	6647	6693	6647	6666	6727	6593	6448	6490	6309	6226	6396	6370	6559	6287	6204	6226	6273	6384	6197	6194	6334	6353	6347	6284
5461	5388	5332	5427	5291	5301	5194	5140	5554	5726	5950	6170	6180	6335	6433	6553	6711	6656	6751	6737	6814	6766	6906	6905	6868	6982	6813	6708	6875	6579	6624	6550	6475	6400	6285	6299	6487	6317	6415	6330	6293	6350	6241	6226	6194	6030	6298	6162	6358	6246
5628	5359	5428	5262	5424	5195	5112	5251	5458	5539	5770	5880	5960	6210	6314	6435	6533	6465	6647	6826	6774	6649	6708	6730	6764	6737	6644	6581	6631	6486	6466	6414	6574	6518	6347	6382	6376	6490	6453	6454	6502	6306	6262	6330	6352	6249	6172	6149	6466	6205
5706	5488	5263	5402	5266	5146	5228	5305	5425	5593	5647	5794	5878	5861	5982	6172	6370	6556	6605	6455	6418	6556	6570	6751	6762	6727	6704	6502	6324	6517	6364	6446	6600	6621	6413	6396	6476	6609	6586	6493	6577	6426	6546	6480	6324	6129	6324	6263	6321	6512
5885	5429	5462	5318	5307	5357	5217	5386	5239	5505	5531	5532	5436	5827	5862	6057	6096	6146	6356	6463	6409	6367	6507	6473	6510	6460	6466	6439	6369	6392	6378	6545	6579	6345	6602	6310	6393	6550	6718	6835	6611	6636	6364	6321	6389	6294	6304	6286	6384	6242
6018	5768	5416	5375	5419	5183	5436	5319	5501	5462	5424	5586	5459	5752	5621	5932	6015	6299	6312	6237	6224	6381	6340	6376	6547	6434	6547	6521	6570	6513	6477	6562	6504	6633	6787	6553	6610	6645	6675	6611	6572	6377	6427	6208	6202	6162	6404	6071	6297	6490
6327	5785	5681	5654	5501	5485	5502	5455	5445	5444	5407	5389	5440	5526	5593	5949	5791	5750	5960	5984	6228	6283	6220	6378	6502	6276	6351	6368	6200	6307	6414	6376	6355	6629	6615	6511	6681	6528	6624	6471	6588	6022	6243	6321	6201	6317	6402	6239	6149	6150
6432	6035	5910	5940	5566	5622	5394	5303	5441	5407	5416	5334	5326	5559	5552	5595	5702	5665	5944	5992	5917	5983	6208	6138	6113	6242	6253	6475	6414	6672	6514	6600	6635	6754	6721	6569	6468	6578	6379	6369	6298	6378	6289	6244	6389	6087	6360	5962	6148	6179
6608	6426	6324	6083	5860	5682	5454	5464	5288	5265	5511	5405	5416	5335	5460	5668	5619	5568	5560	5907	6091	6264	6255	6210	6226	5999	6134	6072	6298	6280	6520	6357	6292	6357	6397	6433	6478	6379	6197	6277	6178	6243	6384	6245	6161	6157	5878	6207	5824	5895
6601	6472	6340	6247	5992	5532	5797	5471	5341	5394	5606	5466	5390	5640	5648	5545	5455	5521	5706	5724	5906	6127	6048	5994	5898	5991	5977	6185	6390	6311	6385	6237	6296	6140	6135	6242	6315	6098	6256	6283	6278	6223	6014	6318	6203	6051	6082	6059	5983	5861
6551	6421	6309	6134	6010	5947	5743	5502	5694	5704	5593	5569	5813	5833	5634	5593	5503	5703	5781	5576	5820	5900	6097	5855	5941	6034	6199	6151	6102	6255	6282	6164	6068	6166	6095	6357	6260	6153	6242	6107	5973	6204	6392	6216	6162	5894	5980	5860	5925	5843
6552	6352	6297	6026	6133	6040	5798	6011	6012	5946	6146	5966	5735	5812	5808	5774	5824	5504	5755	5748	5935	5855	5934	5821	5772	5755	5940	5917	6047	5835	6048	6109	6102	6015	5922	5874	6107	6205	6279	6076	6186	6305	6144	6381	6076	5787	5885	5787	5869	5828
6394	6335	6245	6125	6227	6085	6409	6317	6444	6405	6452	5977	5843	6090	5940	5831	5706	5608	5736	5675	5724	5640	5672	5747	5796	5834	5912	5899	5955	5915	6095	6045	6046	6044	6040	6089	5944	6196	6218	6313	6494	6353	6290	6043	6155	6003	5791	5810	5856	5831
6452	6159	6144	6351	6157	6298	6432	6586	6818	6665	6405	6370	6243	6047	5777	5707	5844	5774	5710	5542	5693	5607	5725	5851	5672	5796	5856	5890	5824	5813	5924	5815	5989	5944	5969	6037	6065	6046	6220	6221	6157	6241	6248	6063	5845	6002	5907	5692	5637	5872
6211	5950	6208	6295	6481	6699	6590	6759	6843	6719	6540	6455	6220	5978	5897	5698	5720	5737	5769	5529	5570	5560	5446	5527	5641	5638	5650	5766	5615	5690	5734	5788	5791	5830	5898	5763	5944	6175	6260	6277	5924	5884	5982	6172	5982	5756	5824	5776	5751	5758
6185	6149	6282	6478	6671	6735	6733	6929	6851	6816	6928	6304	6200	5815	5926	5675	5696	5792	5830	5745	5555	5271	5421	5436	5590	5630	5684	5899	5774	5688	5737	5806	5794	5866	5882	6053	5907	5873	6198	6114	5984	5782	6001	5937	6145	5931	5810	5784	5878	5862
6312	6242	6282	6623	6754	6755	6904	6792	6813	6795	6625	6346	6166	6052	5935	5767	5811	5874	5688	5385	5582	5446	5587	5578	5718	5591	5751	5800	5609	5515	5752	5697	5899	5750	5895	5966	5736	5963	5812	5930	5958	5889	6129	5829	5766	5954	5837	5847	5852	6081
6158	6164	6149	6511	6622	6797	6923	6843	7011	6665	6500	6314	6305	6078	6051	5911	5839	5517	5609	5435	5739	5562	5791	5690	5446	5498	5528	5494	5606	5613	5453	5501	5485	5565	5775	5933	5911	5908	6004	5861	5925	5740	5850	6034	5775	5912	5908	5925	5925	5777
5893	5950	6349	6384	6616	6881	6717	6919	6881	6435	6699	6625	6439	6158	6098	5903	5778	5754	5867	5711	5880	5646	5639	5533	5362	5470	5596	5853	5650	5706	5589	5401	5524	5501	5656	5646	5743	5887	5792	5735	5618	5635	5579	5761	5887	5814	5837	5936	5829	5773
6065	6026	6299	6501	6787	6438	6632	6811	6517	6425	6542	6437	6492	6249	6139	6014	5879	5964	5853	5722	5788	5706	5530	5636	5639	5524	5772	5768	5713	5678	5639	5397	5373	5585	5685	5652	5838	5616	5681	5677	5684	5689	5655	5916	5815	5976	5807	5986	5698	5710
6185	6141	6432	6489	6526	6446	6377	6470	6534	6540	6541	6456	6352	6193	6110	5970	6005	5897	5773	5787	5593	5520	5881	5714	5785	5579	5716	5655	5547	5580	5351	5458	5388	5665	5612	5776	5818	5670	5657	5509	5724	5901	5926	5723	5794	5876	6083	5731	5646	5714
6411	6338	6414	6251	6333	6436	6190	6237	6480	6459	6447	6338	6371	6150	6088	6023	5986	5906	5616	5587	5670	5632	5794	5657	5691	5453	5296	5413	5404	5517	5577	5365	5310	5560	5724	5698	5784	5644	5569	5547	5410	5551	5767	5694	5753	5636	5874	5903	5648	5798
6326	6387	6452	6469	6382	6290	6285	6363	6476	6470	6303	6405	6252	6205	6088	6001	5821	5686	5694	5680	5783	5571	5735	5466	5488	5347	5365	5385	5420	5406	5450	5388	5414	5474	5500	5557	5573	5551	5483	5523	5373	5479	5596	5660	5848	5734	5638	5702	5709	5518
6343	6366	6310	6376	6237	6240	6268	6207	6067	6184	6367	6324	6207	6141	6050	5980	5726	5807	5850	5826	5572	5396	5715	5505	5484	5480	5538	5287	5690	5546	5605	5467	5560	5536	5541	5451	5455	5346	5482	5524	5282	5438	5427	5727	5843	5535	5676	5735	5741	5542
5943	6388	6200	6287	6255	6075	6361	6144	6103	6213	6278	6209	6079	6325	6110	5926	5814	5684	5889	5709	5502	5587	5561	5610	5616	5582	5477	5439	5558	5626	5683	5643	5642	5658	5433	5458	5316	5365	5256	5546	5419	5537	5472	5632	5608	5749	5716	5575	5754	5800
6119	6222	5953	6188	6000	6034	6227	6249	6363	6297	6055	5954	6169	6183	6079	5860	6001	5813	5921	5534	5462	5716	5671	5998	5819	5511	5537	5485	5628	5604	5750	5562	5618	5756	5455	5426	5276	5473	5397	5334	5452	5688	5574	5689	5535	5617	5590	5685	5838	5839
6084	6077	5840	6220	6056	6119	6145	6075	6190	6050	6048	6131	6337	6244	5942	6032	6036	5981	5777	5620	5608	5788	5763	5982	5748	5591	5526	5586	5474	5658	5722	5502	5548	5521	5574	5344	5402	5521	5370	5370	5544	5626	5728	5801	5746	5583	5788	5915	5801	5894
6242	6093	5957	6134	5841	6154	6135	5947	6242	6108	5950	6077	6092	6137	5958	5847	6130	5645	5879	5690	5757	5928	5716	5788	5711	5531	5456	5411	5561	5513	5472	5592	5596	5735	5514	5309	5441	5740	5765	5559	5538	5600	5835	6014	5819	5953	5784	5924	5859	5967
6150	5789	6042	6223	5967	6088	6092	6119	6128	6064	6095	6194	6120	5855	5900	5964	5985	5768	5676	5827	5805	5685	6013	5796	5533	5590	5438	5510	5686	5496	5506	5486	5635	5766	5638	5621	5579	5752	5761	5873	5557	5600	5899	6020	5912	5836	5762	5937	5861	5865
6313	6147	6125	6294	5996	6186	5856	6038	6205	6011	5983	5867	5800	5661	5686	5813	5766	5732	5673	5717	5815	5701	5862	5712	5583	5632	5427	5635	5592	5689	5767	5599	5720	5783	5642	5561	5651	5740	5818	5847	5835	5868	5869	6040	5999	5870	5920	5901	6186	5932
6498	6318	6463	6136	6122	5894	5974	6194	6079	6047	5904	5794	5558	5575	5867	5775	5883	5739	5548	5835	5670	5644	5786	5875	5385	5417	5512	5711	5572	5596	5688	5610	5801	5736	5793	5750	5679	5866	6107	6101	5830	5680	5900	6014	6077	5913	5992	6189	6169	6078
6502	6364	6315	6144	5976	5980	5837	5847	5805	5773	5766	5746	5411	5622	5982	5905	5894	5539	5779	5608	5727	5772	5549	5642	5490	5634	5513	5663	5712	5746	5758	5628	5672	5791	5682	5689	5605	5718	6052	6050	6008	5865	5800	5906	6143	6214	6008	6222	6264	6041
6467	6257	6264	6100	5893	5844	5995	5887	5722	5728	5701	5646	5528	5666	5781	5770	5727	5527	5673	5660	5662	5553	5645	5609	5525	5593	5684	5800	5841	5674	5840	5763	5714	5637	5618	5617	5641	5917	6034	6149	5911	5825	5853	6085	6160	6224	5989	6300	6380	6115
6480	6145	6063	5653	5863	5944	5900	5954	5734	5634	5811	5430	5424	5610	5512	5467	5466	5521	5538	5454	5556	5430	5580	5574	5563	5529	5609	5788	5685	5756	5691	5664	5507	5682	5538	5521	5505	5654	6092	5999	5982	5910	5959	6226	6428	6059	6136	6194	6357	6144
6511	6159	6166	5740	5956	5909	6007	6097	5876	5799	5567	5485	5256	5373	5429	5400	5345	5361	5256	5543	5397	5454	5378	5684	5503	5429	5586	5652	5533	5707	5504	5663	5734	5662	5585	5656	5584	5804	5925	6206	6086	5964	6003	6223	6297	6170	6103	5990	6322	6269
6364	6057	6232	6018	6320	6117	6035	6119	6008	5751	5657	5463	5324	5348	5499	5402	5231	5276	5290	5372	5355	5244	5146	5305	5278	5435	5541	5458	5483	5479	5669	5620	5525	5442	5498	5537	5636	5879	6056	6108	6182	6070	6132	5962	6259	6234	5996	6128	6211	6351
6575	6249	6498	5992	6222	6280	6092	6305	6037	6050	5797	5420	5216	5535	5421	5340	5199	5011	5337	5303	5283	5266	5129	5154	5145	5329	5333	5558	5435	5490	5607	5477	5564	5439	5487	5589	5624	5805	6175	6080	6052	5978	5901	5916	6248	5923	5852	6095	6070	6103
6693	6325	6409	6322	6484	6374	6160	6346	6036	5926	5730	5618	5261	5485	5686	5356	5231	5239	5321	5298	5374	5044	5036	4906	5157	5243	5183	5360	5379	5399	5489	5476	5578	5532	5579	5427	5617	5813	5800	5918	5853	5802	5836	5901	5803	5842	5706	5895	6144	6058
6430	6294	6432	6359	6409	6418	6420	6436	6328	5946	5904	5708	5399	5356	5406	5467	5276	5298	5420	5502	5428	5152	5132	5042	5218	5268	5247	5327	5433	5126	5142	5376	5430	5449	5514	5544	5609	5740	5740	5792	5543	5605	5651	5866	5660	5493	5745	5917	6097	5888
6616	6168	6313	6272	6451	6531	6408	6525	6230	5832	5903	5754	5644	5479	5524	5562	5636	5536	5329	5342	5409	5378	5183	5152	5188	5261	5379	5262	5252	5134	5230	5225	5281	5415	5335	5244	5619	5457	5518	5532	5492	5319	5321	5592	5516	5482	5726	5795	6001	5933
6367	6199	6208	6383	6368	6330	6242	6203	6123	6013	5741	5831	5834	5869	5981	5851	5777	5678	5635	5631	5543	5433	5283	5286	5173	5247	5185	5336	5055	5122	5171	5161	5361	5173	5322	5445	5293	5460	5519	5404	5288	5430	5366	5502	5376	5472	5659	5830	5680	5850
6524	6156	6043	6165	6131	6153	6258	6236	6040	6113	5974	5767	5991	6042	6018	6096	5835	5569	5548	5529	5605	5499	5621	5462	5254	5308	5193	5196	5238	5107	5150	5027	5187	5305	5302	5327	5355	5348	5203	5257	5140	5263	5469	5644	5400	5524	5581	5536	5659	5397
6135	6049	6102	6182	6260	6372	6118	6038	6321	6187	6116	6019	6134	6119	6026	6031	6000	5983	5695	5648	5602	5589	5623	5440	5661	5590	5545	5486	5253	5302	5145	5277	5417	5377	5545	5479	5342	5473	5042	5134	5358	5376	5512	5591	5628	5618	5640	5598	5616	5602
6070	5953	6096	6108	6108	6205	6154	6170	6409	6325	6192	6085	6170	6121	5944	5988	6048	5900	5797	5688	5563	5763	5859	5648	5585	5614	5649	5726	5545	5401	5269	5473	5713	5674	5567	5651	5227	5317	5295	5421	5531	5656	5525	5652	5569	5673	5759	5640	5764	5950
6126	5960	6053	6128	6287	6020	5908	6012	6039	6092	6164	5937	6007	6013	5958	5911	5839	5951	5919	5867	5773	5699	5676	5893	5883	5839	5995	5766	5831	5621	5644	5785	5855	5833	5767	5404	5565	5560	5409	5656	5608	5737	5680	5429	5713	5793	5847	5720	6065	6187
6369	6093	6207	6228	6152	5900	5846	5872	6103	6144	6305	5998	5877	5962	5844	5984	5900	6057	6084	5966	5982	5904	5700	5819	5699	5876	5958	5881	5603	5771	5705	5859	5837	5799	5765	5519	5638	5693	5737	5650	5795	5761	5835	5937	5957	6071	5866	6061	6182	6229
6481	6164	6229	6018	5930	5758	5817	5963	6018	6136	5907	5886	5723	5804	5885	5852	5631	5904	5873	6063	6144	6104	6079	5997	5850	5800	5817	5871	5714	5765	5808	5994	5846	5857	5728	5681	5801	5870	5942	5797	5721	5891	5805	5952	5984	6001	6063	6314	6171	6321
6355	6191	6147	6237	6165	6074	5922	5812	5913	5806	5734	5843	5695	5694	5766	5648	5873	5839	5799	5925	5966	6142	5997	6018	5821	5756	5836	5631	5725	5518	5838	5880	6047	6110	5978	5891	5938	6033	5787	5894	5689	5884	6056	6303	6205	6170	6371	6286	6284	6263
6459	6149	6384	6562	6329	6126	5997	5693	5961	5865	5843	5822	5876	5752	5605	5706	5893	5996	6016	5717	5586	5839	5855	5840	5758	5829	5825	5826	5648	5856	5973	5995	6079	5945	6018	5970	5904	5906	5796	5912	5806	5820	6124	5996	6027	6117	6239	6327	6193	6550
6492	6288	6508	6387	6277	5996	6120	5818	5799	5850	5639	5754	5788	5817	5612	5664	5933	6033	5812	5728	5532	5550	5624	5582	5548	5760	5870	5635	5732	5734	5963	6029	5991	5992	6050	6081	5943	5771	5873	5765	5898	6024	6034	6066	6108	6403	6215	6240	6195	6405
6626	6648	6611	6485	6452	6358	6306	6122	5878	5837	5905	5802	5790	5894	5796	5771	5765	5691	5575	5596	5468	5478	5567	5549	5622	5505	5428	5617	5659	5815	5955	5717	6008	5978	5843	5895	5759	5913	5968	5952	5927	5950	6031	6164	6327	6292	6085	6196	6479	6309
6740	6496	6617	6576	6517	6513	6285	6108	6134	6127	5918	6007	6033	5947	5995	6168	5948	5764	5637	5672	5644	5777	5590	5822	5612	5700	5566	5476	5523	5892	6092	5934	5806	6079	6194	6088	6138	6117	6091	6082	5969	6086	6239	6146	6435	6312	6440	6464	6506	6504
6777	6634	6591	6972	6573	6520	6453	6131	6420	6391	6457	6533	6358	6349	6284	6048	6208	6114	5897	5862	5718	5809	5740	5815	5958	5867	5656	5934	5799	5994	6237	6190	6155	6107	6232	6315	6174	6424	6144	6161	6117	6352	6419	6503	6552	6441	6491	6453	6420	6701
6577	6565	6601	6772	6672	6358	6480	6282	6557	6705	6630	6155	6168	6153	6196	6060	5992	6044	6173	5727	5705	5682	5886	5913	5771	5740	5662	5813	5986	6003	6192	6112	6269	5988	6195	6151	6088	6062	6207	6236	6386	6345	6280	6269	6386	6314	6243	6376	6213	6411
6615	6479	6621	6443	6451	6342	6208	6413	6475	6585	6439	6373	6023	5993	5975	5938	5818	5807	5917	5924	5735	5892	5814	5812	5555	5505	5440	5583	5806	5783	5732	5693	5458	5648	5789	5700	5933	5839	5945	5972	5830	5937	6056	6153	6180	5935	5878	6046	6207	5806
6445	6310	6296	6455	6213	6465	6162	6187	6432	6549	6212	6115	6191	5990	5857	5975	6004	5918	5808	5689	5583	5729	5940	6031	5756	5467	5351	5245	5465	5502	5528	5339	5513	5613	5637	5614	5859	5808	5610	5809	5666	5813	5845	5838	5817	5777	5808	5815	5861	5814
6306	6380	6247	6328	6311	6231	6120	6128	6079	6386	6098	6132	6214	6309	6134	5898	5848	5926	6009	5770	5769	5689	5730	5651	5648	5586	5623	5446	5482	5404	5628	5446	5446	5460	5750	5445	5587	5664	5462	5570	5826	5706	5905	5714	5738	5655	5703	5512	5823	5542
6395	6041	6372	6388	6035	5963	5878	6019	6058	6087	6211	6183	5963	6014	5982	5954	5744	5800	5765	5710	5738	5628	5541	5483	5220	5475	5403	5213	5116	5218	5220	5215	5337	5245	5519	5348	5292	5602	5556	5353	5645	5351	5555	5695	5658	5752	5591	5607	5336	5351
6241	6248	6293	6496	6045	5864	5585	5645	5796	5972	5927	6002	6061	5671	5678	5365	5425	5658	5470	5378	5362	5362	5314	5186	5108	5149	5142	5307	5123	5049	5169	4997	5147	5226	5146	5294	5410	5428	5244	5181	5408	5487	5564	5486	5206	5312	5422	5390	5201	5106
6185	6353	6455	6165	5870	5641	5326	5382	5423	5667	5770	5548	5546	5410	5356	5094	5259	5176	5076	5296	5076	5084	5047	5070	5100	5108	5215	5273	5329	4868	5043	5088	5158	5011	5215	5245	5242	5178	5262	5239	5184	5494	5319	5294	5152	5430	5274	5003	4902	4891
6226	6466	6542	6308	5974	5730	5423	5775	5650	5730	5864	5693	5497	5314	5379	5291	5111	5125	5173	5284	5253	5292	5342	5375	5223	5059	5228	5082	5224	5118	5142	4988	5320	5162	5242	5468	5605	5427	5598	5570	5569	5508	5356	5405	5405	5332	5372	5362	5191	4927
6601	6581	6624	6310	6118	5746	5921	5726	5836	5894	5704	5732	5472	5594	5342	5333	5196	5146	5196	5212	5404	5683	5703	5582	5636	5302	5321	5457	5584	5455	5405	5433	5543	5688	5508	5775	5690	5430	5564	5910	5926	6102	6049	5700	5536	5573	5682	5347	5372	5436
6490	6455	6359	6329	6281	6028	6137	6219	5962	5880	6088	5823	5693	5558	5414	5484	5389	5316	5318	5471	5518	5732	5656	5700	5610	5607	5429	5533	5696	5727	5576	5558	5810	5769	5740	5823	6008	5915	5904	6118	6040	6172	6112	5836	5771	5749	5708	5754	5779	5695
6642	6596	6355	6502	6442	6384	6328	6318	6330	6224	6156	6041	5926	5645	5627	5593	5416	5425	5531	5631	5793	5569	5869	5986	5947	5758	5546	5676	5640	5801	5834	5789	5869	6102	5984	6164	6105	6124	5980	6269	6247	6258	6057	6035	5960	5852	6148	5932	5930	5832
6744	6393	6533	6157	6526	6247	6256	6195	6134	6289	6289	6148	6007	6028	6006	5764	5763	5552	5941	5631	5822	5997	5839	5839	5986	5780	5702	5753	6021	6142	6013	5962	5735	5913	6165	5953	6207	6125	6225	6460	6358	6239	6133	6109	6322	6065	5937	5950	5942	5862
6439	6252	6290	6468	6396	6672	6356	6641	6711	6670	6814	6545	6343	6279	6220	6247	6173	6088	5898	6013	6067	6195	6472	6113	6089	6119	5932	5870	5946	6176	6175	6045	6251	6424	6429	6302	6422	6554	6231	6460	6358	6137	6447	6337	6454	6178	6325	6071	6107	6015
6349	6171	6532	6380	6489	6578	6475	6705	6879	6916	7066	7010	6936	6876	6624	6472	6298	6237	6492	6591	6268	6178	6138	6419	6325	6112	6182	6326	6272	6482	6605	6342	6600	6583	6557	6354	6382	6650	6278	6618	6503	6399	6345	6386	6525	6593	6537	6285	6519	6532
6401	6210	6064	6265	6228	6405	6467	6463	6626	6650	6904	6894	6947	6859	6852	6783	6546	6349	6184	6340	6356	6414	6539	6312	6323	6569	6187	6357	6367	6402	6461	6370	6433	6641	6636	6411	6656	6485	6431	6328	6289	6222	6410	6282	6438	6283	6336	6416	6485	6144
6094	5883	6021	6148	6449	6469	6435	6517	6607	6759	6878	6713	6353	6502	6426	6338	6289	6545	6291	6136	6185	6346	6445	6325	6160	6374	6524	6111	6140	6293	6128	6094	6202	6260	6225	5965	6307	6020	6015	6050	6102	5920	6054	5930	6286	6136	5991	5988	6042	6083
6208	6234	6067	6359	6322	6531	6457	6551	6606	6617	6659	6665	6714	6403	6188	5926	5864	5778	6225	6103	6151	5835	6002	6331	6163	5964	6025	5984	5799	5863	6054	5828	5874	6080	5975	5863	6091	6165	5881	5899	5618	5683	5890	5850	6143	5674	5801	5615	5709	5603
6361	6252	6281	6372	6226	6040	6142	6107	5866	6118	6314	6086	6297	6271	6114	5889	5778	5674	5852	5910	6016	5920	5900	5897	6094	5990	5681	5853	5893	5965	6049	5899	5806	5897	5859	5726	5941	5838	5699	5778	5612	5723	5564	5670	5583	5600	5518	5616	5661	5501
6249	6245	6088	6003	5931	5953	6050	5875	5830	5783	5808	5794	5883	5733	5772	5694	5889	5773	5677	5523	5726	5841	5969	5771	5656	5884	5780	5499	5943	6001	5915	5834	5760	5808	5725	5613	5755	5579	5596	5716	5644	5775	5735	5642	5514	5404	5531	5454	5502	5469
6123	6135	6335	6235	6320	6285	6153	6126	6210	5951	6034	5744	5614	5433	5478	5414	5483	5798	5825	5667	5453	5692	6001	5626	5454	5309	5704	5486	5634	5934	5589	5295	5556	5546	5686	5461	5592	5663	5409	5623	5525	5676	5679	5627	5631	5345	5465	5364	5498	5346
6280	6553	6683	6606	6455	6061	6076	5967	6132	5871	6053	5877	5755	5641	5569	5065	5164	5315	5527	5539	5514	5273	5469	5595	5352	5204	5248	5510	5270	5370	5435	5326	5656	5566	5404	5691	5342	5314	5162	5459	5349	5640	5327	5474	5350	5302	5375	5074	5229	5213
6654	6687	6659	6405	5930	5758	5548	5457	5537	5530	5597	5457	5665	5668	5497	5336	5228	4851	4969	5372	5591	5320	5199	5071	5197	4960	4746	5199	5293	5034	5261	5083	5257	5522	5276	5507	5404	5163	5344	5258	5297	5237	5151	5167	5127	5164	5032	5125	5153	5128
6398	6194	6296	5812	5466	5411	5173	5357	5241	5226	5271	5032	5121	5324	5430	5443	5224	5079	4979	5124	5261	5417	5145	4819	4903	5056	4879	5037	5318	5219	5055	5602	5448	5273	5308	5318	5283	4890	5337	5210	5268	5145	5024	5088	5074	5107	5037	5148	5049	5083
6273	6070	6074	5918	5716	5512	5499	5374	5352	5328	5274	5197	5225	5053	5314	5443	5315	5426	5185	5043	4990	5330	5400	4987	4835	5136	5231	5113	5319	5418	5333	5583	5454	5312	5584	5318	5440	5201	5371	5278	5582	5267	5164	5108	5125	5085	5111	5401	5236	5325
6102	6003	6155	6268	6242	6184	5976	5923	5745	5877	5767	5565	5278	5167	5081	5085	5215	5586	5620	5425	5103	5150	5342	5418	5012	5165	5429	5323	5092	5611	5683	5504	5597	5444	5763	5407	5294	5397	5375	5327	5610	5384	5466	5383	5388	5231	5312	5443	5370	5361
6358	6184	6542	6468	6625	6346	6230	6049	6098	6051	6208	6118	5470	5536	5345	5085	5224	5260	5728	5720	5316	5176	5439	5654	5430	5329	5552	5664	5309	5646	5849	5516	5732	5511	5428	5276	5355	5504	5190	5465	5469	5476	5464	5391	5553	5603	5538	5436	5521	5416
6618	6641	6739	6733	6281	6059	6159	6013	6194	6133	6281	6083	5809	5630	5555	5252	5017	5104	5523	5642	5692	5532	5588	5946	6097	5586	5497	5853	5749	5636	5773	5509	5584	5869	5302	5479	5368	5504	5328	5526	5317	5458	5427	5577	5581	5651	5748	5369	5574	5611
6819	6635	6661	6228	5999	5881	5863	5914	6078	6075	6099	6184	6082	6062	5951	5655	5418	5273	5341	5777	5917	6071	5739	5892	5998	5901	5564	5962	6029	5551	5985	5771	5767	5992	5572	5845	5695	5496	5819	5531	5596	5730	5657	5842	5928	5803	5729	5847	5773	5699
6752	6736	6388	6152	5858	5665	5827	5813	6027	6072	6029	6208	6167	6357	6409	6224	6002	5600	5544	5957	6436	6450	6058	5973	6366	6122	6135	6275	6459	5959	6091	6173	6034	6029	5869	6021	6073	5755	6089	5695	5849	5941	6295	6210	6280	6181	5887	6196	6002	6407
6773	6362	6150	6082	5848	5716	5822	5905	5901	5959	6083	6099	6362	6372	6508	6469	6432	5967	5749	5935	6612	6632	6214	5869	6515	6728	6229	6153	6460	6028	6265	6435	6063	6300	6192	6098	6218	5896	6289	5937	6264	6129	6493	6276	6363	6375	6420	6542	6363	6769
6635	6317	5879	5963	6018	5840	5844	5956	6101	6053	5898	5666	6109	6016	6013	6368	6144	6043	5748	5756	6144	6375	6297	5824	6191	6476	6072	5904	6210	6388	5989	6368	6162	6436	6458	6058	6515	6015	6139	6242	6219	6242	6466	6256	6394	6381	6536	6452	6434	6536
6192	5997	5872	5956	5917	5923	5948	5916	5860	5746	5578	5565	5583	5404	5681	5853	5958	5788	5613	5499	5814	6186	6134	5678	5557	6044	5840	5540	5992	6065	5756	6108	6336	6256	6304	5887	6107	5727	6048	6151	6266	6282	6363	6107	6207	6008	6218	6221	6225	6351
6187	5909	6063	5934	5904	5831	5795	5771	5902	5679	5606	5419	5325	5325	5329	5558	5758	5651	5479	5295	5598	5907	6066	5517	5147	5597	5754	5339	5658	5773	5568	5947	6094	5721	6115	5886	5942	5906	6129	6001	6114	6108	6077	5951	6072	6042	6136	6173	6145	6250
6284	5974	5891	6016	6165	5831	5899	5705	5738	5568	5346	5192	5055	5152	5336	5297	5757	5635	5503	5031	5282	5558	5793	5571	5242	5662	5687	5170	5537	5773	5605	5753	5689	5416	6058	5723	5537	5742	5812	5929	5897	5634	5821	5863	6182	6015	5999	5994	5834	6069
6281	6026	5946	6004	6097	6035	5808	5781	5630	5370	5250	4861	4934	4784	4934	5096	5463	5343	5324	4970	5119	5617	5553	5488	5133	5415	5566	5090	5188	5341	5307	5267	5495	5292	5651	5553	5493	5348	5582	5847	5658	5784	5850	5635	5865	5668	5765	5645	5838	6036
6045	5928	6115	5838	5950	5820	5845	5514	5363	5116	5032	4897	4868	4686	4894	4918	5213	5335	5353	5085	5026	5443	5668	5417	5026	5251	5424	5093	4982	5247	4888	5072	5297	5033	5293	5356	5344	5362	5505	5589	5266	5554	5569	5726	5350	5529	5465	5497	5534	5511
6117	5777	5906	5879	5900	5705	5375	4943	5051	4763	4845	4695	4572	4596	4731	4785	5101	5302	5025	4903	5009	5243	5589	5185	4962	5221	5547	5032	4922	5067	4843	4915	4965	4832	5162	4959	5091	5260	5215	5376	5280	5270	5355	5338	5195	5174	5224	5246	5313	5291
6269	5686	5825	5740	5688	5512	5142	4956	4696	4622	4628	4336	4308	4416	4649	4778	5019	5291	4980	4742	4964	5417	5453	5227	4970	5166	5285	4910	5038	5290	4615	4670	4723	4643	5032	4881	5022	5100	4969	5130	5074	5211	5259	4999	5251	5100	5060	5131	5042	4978
6178	5762	5953	5673	5552	5163	5164	4918	4760	4624	4598	4433	4235	4496	4717	4974	5359	5180	5074	4986	5184	5555	5566	5067	4965	5442	5306	5020	5066	5126	4605	4847	5074	4772	5010	4870	5035	5096	5159	5221	5287	5243	5162	5162	5225	5168	5188	5215	4999	4916
6488	5930	5710	5778	5485	5299	5102	4720	4934	4643	4475	4428	4670	4767	5223	5403	5423	5252	5122	5093	5355	5818	5675	5360	5207	5800	5435	5174	5229	5233	4890	5116	4886	4970	5373	5178	5455	5313	5358	5325	5495	5237	5502	5399	5489	5218	5379	5165	5161	5097
6625	6251	5999	5578	5490	5334	5305	5013	4869	4907	4715	4899	5184	5227	5499	5616	5438	5374	5049	5094	5416	5781	5720	5479	5558	5687	5406	5230	5676	5422	5090	5306	5141	5251	5462	5445	5700	5385	5734	5494	5529	5615	5678	5455	5506	5404	5504	5365	5231	5194
6572	6278	6190	5850	5696	5527	5238	5118	5035	5121	5074	5429	5599	5600	5761	5774	5527	5167	5127	5434	5611	5798	5527	5500	5760	5786	5405	5414	5468	5235	5310	5310	5058	5461	5564	5692	5707	5631	5712	5409	5710	5505	5594	5556	5411	5359	5376	5460	5147	5287
6638	6500	6265	6084	5960	5915	5649	5456	5403	5575	5600	5859	5898	5925	5707	5791	5280	5051	5149	5748	5655	5686	5457	5667	5997	5723	5366	5513	5553	5426	5453	5461	5385	5747	5622	5787	5901	5734	5589	5461	5550	5587	5691	5530	5612	5508	5411	5565	5375	5278
6289	6411	6385	6468	6084	6247	5987	6006	6105	6350	6286	6472	6300	6224	5972	5705	5524	5458	5746	5987	5994	5587	5494	5706	5969	5738	5558	5937	5779	5470	5586	5561	5713	5859	5725	6047	5834	5729	5937	5681	5692	5692	5749	5862	5690	5783	5588	5625	5665	5775
6145	6126	6280	6532	6685	6606	6653	6639	6817	6710	6832	6739	6517	6151	5943	5760	5700	5890	5985	6083	5875	5678	5962	6107	6008	5634	5738	6036	5840	5869	6031	5584	5918	6085	5947	6252	6169	6158	5886	6158	5789	6225	6014	6038	5945	5922	5832	5930	6157	6228
5883	5835	6200	6237	6606	6521	6757	6737	6984	6934	6801	6583	6333	5864	5923	5785	6106	6317	6438	5885	5722	5625	6091	6249	5768	5818	6140	6052	6031	6244	5941	6033	6234	5959	6182	6298	6349	6472	6229	6245	6217	6336	6040	6224	5977	6120	5937	6128	6281	6418
6023	5766	5893	5989	6409	6099	6313	6357	6387	6232	6145	5780	5765	5845	5577	5800	5925	5986	5840	5580	5327	5735	6015	5948	5828	6041	5934	5741	5797	6111	5996	6084	6276	5914	6463	6118	6299	6406	6133	6245	6080	6078	6101	6013	5935	5761	5851	6035	6304	6385
6407	6190	5976	5853	5984	5824	5814	5762	5632	5715	5523	5589	5619	5527	5542	5731	5618	5434	5098	5159	5559	5566	5648	5336	5626	6040	5760	5490	5790	5902	5625	5953	5955	5913	6120	5904	6097	5961	6134	5882	5987	5893	5764	5856	5799	5609	5797	5837	5959	6055
6756	6439	6209	6221	6049	5970	5718	5678	5523	5491	5359	5431	5330	5428	5362	5312	5116	5026	4923	5136	5300	5236	5181	5189	5396	5608	5382	5475	5841	5555	5695	5835	5405	5785	5763	5782	5866	5837	5988	5689	5752	5590	5911	5579	5647	5622	5664	5616	5836	5892
6208	6333	6498	6295	6213	6102	5809	5752	5660	5802	5473	5562	5422	5136	5141	4973	5018	5042	5270	5224	5022	4949	5066	5128	5380	5091	5219	5461	5528	5411	5624	5494	5498	5509	5448	5703	5601	5686	5678	5668	5783	5706	5573	5577	5480	5551	5584	5736	5667	5678
6042	5939	6025	6153	6035	5907	5750	5601	5468	5434	5304	5153	4879	4774	4852	4986	5139	5344	5338	5252	4781	4690	5041	5187	4958	4997	5050	5185	5091	5098	5184	5219	5390	5411	5272	5428	5484	5694	5503	5539	5494	5454	5349	5280	5300	5448	5535	5365	5383	5400
6255	5947	5942	5981	5742	5405	4995	5019	4914	4940	4792	4582	4468	4708	4698	5042	5321	5305	5046	5024	4832	4886	4967	4639	4831	4855	4840	4690	4640	4767	4671	4858	4991	4895	5115	5029	5201	5161	5200	5199	5291	5219	5017	5079	5246	5227	5130	5065	5004	5202
6508	6425	6410	6025	5665	5132	4867	4664	4727	4577	4429	4674	4643	4865	4928	5127	5178	5096	4948	5028	5063	4962	4612	4570	4659	4532	4419	4527	4576	4576	4502	4629	4510	4723	4647	4776	4868	4879	4796	4884	4926	5001	4822	4771	4977	4782	4740	4855	4898	4745
6258	6251	6173	5996	5550	5359	5029	4717	4805	4855	4838	4802	4922	5038	5114	5100	5072	5267	5514	5522	5103	5039	4826	4666	4735	4441	4472	4401	4309	4450	4530	4472	4458	4631	4616	4699	4747	4776	4859	4961	4865	4787	4877	4820	4762	4752	4779	4884	4775	4654
6181	5805	5868	5638	5441	5259	4968	5032	4848	4911	5082	5134	5112	5133	5139	5362	5619	5845	5830	5726	5323	5168	5085	5023	4887	4650	4619	4636	4417	4598	4517	4579	4752	4650	4899	4946	4958	5052	5048	5022	4896	5007	4723	4944	4989	5011	5044	4837	5041	4959
6297	5949	5807	5536	5495	5179	5037	4942	5003	5212	5135	5367	5338	5514	5623	5712	5939	5993	5830	5706	5614	5371	5223	4988	5103	4891	4823	4725	4836	4744	4631	4902	4806	4991	4992	5077	5255	5189	5229	5253	5085	5165	5167	5247	5241	5130	4981	5133	5103	5025
6221	5916	5791	5836	5747	5588	5463	5421	5459	5535	5657	5758	5841	5658	5596	5744	5672	5804	6009	5901	5638	5431	5075	5151	5065	4887	4968	4855	5043	4901	4900	4996	5178	5276	5424	5246	5234	5277	5391	5442	5309	5227	5514	5381	5281	5410	5265	5188	5116	5217
6098	5697	5837	5865	5719	5726	5614	5497	5647	5684	5914	5866	5855	5700	5854	5858	6025	5971	5927	5765	5664	5332	5220	5104	5040	5035	5091	5147	5124	5214	5057	5209	5422	5547	5533	5495	5555	5508	5485	5630	5425	5515	5632	5850	5583	5542	5300	5063	5452	5457
6131	5860	5890	5757	5734	5572	5573	5699	5739	5859	5960	6022	6080	6288	6224	6229	6067	6121	5916	5782	5574	5507	5386	5351	5377	5532	5464	5562	5532	5572	5665	5791	5881	5985	5837	5914	5811	5758	5876	5983	5936	6076	6110	5844	5802	5544	5575	5490	5672	5581
5945	5803	5822	6048	5862	5860	6026	6128	6220	6286	6449	6272	6311	6283	6283	6368	6118	6069	6121	5976	5890	5715	5597	5550	5731	5777	5904	5730	5758	5732	5981	5946	6196	6231	6166	6210	6112	5991	6126	6095	6290	6082	6264	6227	6070	6084	5697	5858	5855	5942
5901	5881	5743	5793	5758	5711	5948	6001	6215	6196	6169	6328	6173	6313	6073	6140	6096	6146	5918	5853	5743	5893	5724	5422	5807	5567	5923	6024	5885	6065	6100	6029	5957	6142	6044	6160	5819	5852	5950	6130	6098	6292	6090	6125	5978	5801	5743	5790	6085	5940
5974	5867	5789	5874	5798	5832	6017	6067	5974	6002	5997	5943	6065	6133	5811	5951	5796	5881	5798	5676	5658	5525	5665	5732	5641	5645	5658	5628	5747	5742	5928	6006	5829	6069	5795	5721	5903	5675	5876	5825	5917	5958	5728	5743	5905	5512	5663	5640	5735	5678
6039	5813	5611	5687	5680	5814	5862	5873	5904	5763	5679	5746	5840	5945	5943	5789	5572	5626	5541	5632	5602	5497	5479	5474	5497	5456	5661	5550	5648	5596	5596	5758	5705	5778	5639	5638	5516	5555	5586	5662	5678	5770	5666	5702	5611	5622	5376	5521	5583	5637
6103	5915	5674	5658	5726	5752	5760	5685	5594	5628	5590	5508	5805	5765	5879	5606	5455	5390	5514	5540	5439	5540	5657	5667	5412	5467	5432	5424	5608	5601	5574	5696	5755	5739	5574	5713	5707	5696	5623	5620	5758	5688	5777	5693	5478	5519	5615	5459	5598	5600
5658	5781	5690	5661	5661	5669	5682	5579	5621	5572	5536	5638	5439	5684	5477	5506	5558	5539	5526	5475	5603	5581	5421	5421	5477	5417	5478	5563	5495	5471	5613	5772	5527	5584	5676	5565	5768	5537	5764	5698	5922	5713	5869	5558	5542	5478	5532	5623	5551	5652
6033	5683	5818	5758	5697	5575	5611	5652	5508	5471	5546	5726	5605	5781	5377	5431	5486	5383	5676	5590	5381	5259	5385	5537	5435	5255	5489	5666	5466	5562	5746	5850	5779	5863	5818	5830	5771	5807	5686	5829	5774	5751	5575	5750	5500	5548	5526	5515	5658	5640
5908	5804	5710	5893	5768	5616	5701	5597	5569	5467	5501	5506	5521	5525	5519	5623	5545	5538	5471	5459	5442	5632	5365	5407	5459	5656	5365	5462	5427	5576	5518	5775	5642	5709	5597	5633	5683	5603	5888	5835	5846	5720	5562	5383	5471	5363	5562	5617	5689	5804
5907	5870	5809	5858	5834	5663	5770	5672	5676	5576	5493	5482	5626	5676	5588	5529	5655	5499	5508	5743	5590	5552	5424	5544	5423	5554	5443	5468	5491	5623	5750	5701	5743	5780	5652	5692	5666	5844	5950	5843	5780	5756	5604	5602	5443	5441	5519	5710	5861	5962
6063	5687	5739	5776	5615	5559	5765	5626	5729	5716	5643	5588	5490	5618	5672	5588	5575	5614	5397	5474	5425	5673	5493	5383	5480	5532	5432	5521	5552	5606	5641	5689	5740	5765	5611	5591	5725	5687	5833	5948	5781	5685	5898	5514	5597	5450	5646	5758	5842	6070
5926	5661	5556	5831	5758	5735	5756	5687	5550	5696	5565	5472	5640	5545	5414	5502	5539	5570	5546	5538	5693	5530	5487	5549	5475	5576	5522	5466	5539	5650	5601	5645	5755	5649	5646	5699	5686	5761	5779	5890	5681	5939	5573	5732	5605	5649	5770	5987	6028	5958
5853	5489	5647	5621	5760	5599	5757	5439	5523	5477	5377	5510	5454	5384	5445	5615	5573	5463	5501	5620	5495	5565	5531	5374	5583	5480	5587	5599	5727	5753	5537	5581	5587	5555	5598	5871	5899	5841	6001	5869	5888	5821	5796	5619	5641	5592	5752	5880	5969	6036
5826	5695	5533	5762	5584	5549	5680	5546	5516	5357	5350	5542	5473	5482	5301	5172	5349	5428	5403	5559	5682	5494	5497	5522	5773	5518	5575	5701	5751	5720	5683	5529	5540	5594	5767	5710	5713	5711	5642	5978	5880	5921	5675	5761	5779	5740	5805	5667	5940	6032
5821	5435	5453	5615	5512	5433	5339	5446	5335	5446	5544	5475	5376	5406	5357	5265	5429	5287	5336	5445	5638	5497	5578	5415	5650	5463	5634	5503	5715	5657	5676	5645	5560	5510	5740	5740	5749	5859	5803	5804	5843	5757	5764	5656	5867	5707	5626	5654	5591	5861
5729	5467	5691	5281	5585	5618	5630	5654	5626	5702	5451	5347	5406	5418	5086	5182	5281	5505	5340	5455	5467	5324	5450	5310	5193	5467	5687	5545	5492	5498	5457	5421	5356	5585	5576	5695	5664	5609	5643	5578	5759	5789	5687	5517	5584	5434	5497	5431	5716	5726
5966	5622	5495	5397	5402	5467	5477	5474	5441	5616	5600	5433	5467	5290	5341	5361	5429	5414	5348	5480	5391	5286	5190	5286	5481	5439	5628	5690	5537	5340	5546	5459	5420	5620	5530	5549	5497	5640	5493	5646	5758	5665	5522	5538	5597	5567	5329	5366	5619	5645
5686	5560	5298	5391	5455	5440	5492	5443	5530	5722	5433	5512	5485	5419	5411	5435	5483	5562	5490	5250	5344	5274	5466	5517	5474	5552	5463	5667	5807	5711	5541	5552	5758	5639	5535	5731	5739	5616	5690	5708	5834	5715	5671	5800	5683	5667	5663	5632	5547	5545
5470	5411	5493	5481	5592	5553	5601	5529	5599	5733	5696	5571	5719	5660	5492	5603	5463	5473	5699	5547	5636	5684	5766	5630	5538	5445	5728	5733	5858	5875	5760	5764	5758	5841	5849	5808	5853	6042	5890	5862	5792	5948	5816	5685	5729	5892	5682	5751	5674	5746
5727	5639	5400	5460	5436	5240	5427	5413	5485	5375	5667	5567	5616	5652	5806	5578	5586	5547	5604	5641	5873	5834	5638	5682	5676	5657	5623	5858	5762	5719	5782	5684	5803	5957	5827	5837	5815	5859	5775	5820	6024	5930	6016	5991	5866	5944	6009	5826	5818	5738
5528	5530	5393	5260	5343	5340	5373	5322	5450	5605	5619	5646	5542	5496	5508	5347	5504	5462	5609	5828	5566	5619	5648	5635	5586	5718	5667	5461	5724	5503	5587	5748	5635	5780	5806	5621	5773	5454	5589	5629	5788	5875	5941	5966	5704	5630	5693	5756	5861	5648
5751	5539	5371	5468	5454	5427	5203	5188	5301	5345	5404	5541	5315	5167	5092	5078	5014	5159	5428	5356	5524	5562	5503	5511	5312	5208	5322	5293	5430	5650	5324	5435	5567	5373	5418	5363	5386	5271	5370	5449	5557	5498	5614	5614	5496	5306	5350	5384	5448	5514
5659	5317	5400	5354	5361	5162	5098	5197	5100	5250	5156	5160	5030	4925	4868	4729	4821	4915	5064	5297	5195	5316	5326	5175	5159	5056	5029	5070	4947	5028	5078	5239	5297	5227	5170	5117	4978	5096	4912	5050	5074	5426	5156	5308	5243	5097	5145	5154	5197	5251
5421	5197	5283	5387	5408	5295	5274	5017	5106	5050	4877	4960	4751	4662	4569	4697	4646	4754	4830	5026	5173	5268	5268	4950	5258	4988	4843	4965	4949	4812	4925	4977	5071	5128	5022	4907	4864	4756	4780	4689	4915	4938	4954	4994	4935	4944	4866	5082	5012	5042
5214	5220	5192	5211	5190	5230	4967	5132	4884	4816	4749	4582	4649	4392	4355	4430	4320	4399	4582	4709	4929	5048	4973	5090	4881	4929	4754	4830	4699	4753	4702	4806	4909	4921	4902	4758	4524	4572	4556	4724	4709	4819	4728	4791	4711	4758	4881	4804	4909	4737
5566	5198	5299	5348	5303	5021	4974	4786	4601	4621	4546	4306	4262	4140	4083	4115	4017	4158	4178	4430	4511	4917	4883	4881	4833	4589	4740	4577	4448	4616	4599	4635	4603	4704	4746	4390	4395	4557	4458	4486	4529	4516	4594	4594	4495	4465	4667	4727	4686	4580
5407	5296	5048	5363	5197	5156	4868	4541	4354	4262	4281	4167	4119	4009	4117	3710	3847	3858	4014	4019	4361	4369	4535	4662	4547	4565	4509	4342	4296	4396	4436	4407	4415	4424	4412	4436	4441	4338	4386	4406	4448	4473	4408	4486	4549	4462	4479	4536	4667	4588
5294	5215	5246	5328	5245	5033	4880	4617	4442	4273	4240	4007	4077	3906	3801	3814	3785	3693	3939	4012	4180	4410	4481	4519	4728	4522	4462	4301	4373	4276	4264	4279	4255	4387	4466	4417	4510	4330	4235	4292	4487	4472	4477	4394	4376	4338	4392	4347	4498	4760
5478	5272	5536	5381	5298	5201	4921	4640	4526	4381	4419	4219	4167	4105	4053	3926	3898	3765	3966	4011	4185	4356	4458	4601	4598	4733	4502	4412	4341	4012	3979	4291	4334	4478	4519	4459	4469	4468	4254	4460	4475	4469	4444	4457	4430	4505	4501	4617	4591	4684
5422	5399	5319	5262	5311	5319	5041	4783	4895	4587	4533	4514	4307	4249	4091	4176	4044	4154	4103	4228	4270	4571	4667	4770	4774	4681	4608	4240	4353	4244	4191	4333	4402	4525	4506	4566	4595	4677	4502	4552	4604	4707	4648	4685	4611	4638	4624	4653	4732	4776
5379	5457	5304	5479	5407	5140	5256	5037	4861	4798	4673	4549	4499	4438	4298	4255	4445	4238	4260	4418	4602	4698	4806	4791	4941	4892	4782	4481	4462	4350	4412	4310	4521	4676	4677	4602	4739	4618	4697	4658	4862	4875	4896	4820	4685	4804	4734	4864	4836	4921
5515	5272	5237	5334	5469	5361	5211	4991	4891	4872	4784	4520	4553	4452	4545	4433	4444	4368	4488	4650	4700	4904	4914	5060	4855	4902	4969	4755	4635	4610	4598	4636	4719	4719	4770	4700	4836	4780	4876	4702	5093	5054	5063	5068	4978	4782	4873	5058	5115	5366
5432	5193	5367	5094	5330	5211	5170	4934	4979	4981	4649	4811	4691	4733	4559	4611	4557	4594	4797	4766	4837	4951	5010	5017	5107	5015	4955	4707	4872	4953	4936	4845	4991	5067	4884	4820	4820	5062	5219	5031	5181	5166	5273	5145	5089	4925	5115	5298	5334	5292
5312	5069	5334	5201	5453	5414	5382	5382	5331	5229	5304	5170	4981	5025	4725	4750	4741	4894	4898	4822	5148	5126	5210	5033	5121	5135	4976	4991	4931	5175	5079	5204	5114	5256	5080	5046	5071	5211	5064	5393	5347	5392	5481	5463	5313	5373	5358	5489	5393	5599
5481	5224	5155	5116	5406	5282	5461	5530	5451	5470	5387	5257	5297	5240	5052	4968	4856	4945	5043	5169	5100	5262	5153	5100	5253	5186	5148	5119	5194	5145	5329	5308	5377	5353	5278	5142	5381	5279	5391	5519	5393	5625	5617	5462	5539	5541	5510	5566	5683	5660
5300	5320	5296	5314	5330	5494	5488	5555	5471	5575	5571	5406	5366	5338	5176	5195	4969	5004	5066	5172	5248	5157	5350	5353	5175	5221	5048	5294	5268	5303	5497	5337	5494	5322	5440	5339	5368	5360	5524	5533	5808	5754	5717	5645	5670	5498	5448	5608	5786	5894
5239	5149	5259	5311	5395	5174	5335	5202	5257	5419	5341	5397	5327	5258	5064	5045	4885	4816	4900	5089	5193	5236	5284	5149	5246	5130	5050	5212	5226	5289	5300	5435	5362	5524	5377	5240	5305	5226	5329	5481	5762	5659	5808	5710	5576	5404	5485	5539	5620	5665
5425	5140	5336	5149	5217	5135	5124	4957	5105	5195	5087	5109	5039	4882	4880	4733	4664	4754	4862	4843	5097	4918	5068	5078	4928	5057	4933	4876	5123	5123	5203	5133	5285	5315	5285	5293	5149	5132	5370	5465	5473	5459	5506	5350	5472	5526	5452	5580	5557	5625
5432	5214	5269	5219	5398	5253	5051	4992	5033	4941	4927	4855	4779	4658	4664	4669	4614	4670	4822	4675	4808	4948	4857	4863	4864	4871	4608	4759	4891	4950	4885	4933	5085	5172	5076	5177	5206	5178	5185	5263	5228	5128	5137	5198	5194	5334	5384	5322	5488	5367
5343	5238	5256	5371	5224	5126	5152	4975	4949	4930	4829	4694	4566	4713	4428	4436	4612	4544	4743	4614	4747	4761	4783	4644	4758	4714	4648	4688	4713	4589	4892	4777	4954	4918	4961	5144	4942	5091	5003	5049	4880	5062	5019	5133	5019	5294	5206	5285	5286	5432
5327	5206	5279	5571	5355	5164	4922	4962	4829	4693	4798	4431	4508	4472	4181	4251	4301	4323	4500	4529	4542	4563	4458	4655	4668	4587	4692	4529	4684	4556	4638	4673	4792	4747	4848	4881	4819	4756	4944	4815	4790	5161	4959	5019	4865	5131	4987	5000	4985	5100
5282	5425	5404	5616	5376	5164	4972	4770	4747	4527	4552	4492	4388	4149	4173	4234	4153	4337	4301	4381	4360	4490	4352	4574	4539	4460	4491	4442	4416	4388	4589	4432	4703	4692	4636	4759	4467	4650	4524	4595	4744	4739	4738	4783	4869	4836	4895	4929	4892	5089
5343	5501	5295	5395	5391	5163	4850	4534	4530	4524	4495	4380	4224	4275	4053	4137	4082	4046	4346	4186	4346	4288	4487	4458	4389	4381	4345	4235	4362	4217	4431	4473	4466	4584	4588	4575	4359	4671	4534	4658	4582	4551	4691	4516	4783	4683	4729	4949	4844	4841
5464	5264	5261	5351	5156	4989	4675	4604	4348	4385	4208	4180	4161	3995	3909	3999	4011	4134	4161	4320	4426	4341	4423	4447	4407	4443	4288	4295	4188	4361	4416	4410	4404	4427	4451	4493	4377	4474	4661	4502	4759	4485	4625	4565	4592	4758	4887	4802	4728	4839
5507	5367	5534	5272	4966	4779	4657	4604	4243	4390	4264	4472	4137	4048	4112	3935	3936	4185	4353	4564	4488	4359	4392	4360	4510	4362	4432	4556	4396	4408	4518	4510	4601	4329	4469	4422	4405	4549	4473	4511	4681	4641	4721	4685	4801	4756	4678	4675	4619	4838
5495	5600	5297	5443	5188	4890	4882	4660	4561	4557	4446	4428	4278	4069	4103	4223	4289	4267	4522	4688	4723	4594	4684	4463	4536	4597	4501	4447	4501	4591	4609	4762	4639	4798	4722	4561	4447	4626	4733	4620	4560	4705	4809	4925	4916	4993	4976	4820	4774	4802
5473	5457	5543	5642	5489	5118	4947	4885	4689	4876	4831	4697	4696	4537	4609	4495	4653	4732	4772	4837	4928	4766	4692	4683	4699	4558	4602	4500	4741	4782	4838	4968	4964	4927	4978	4837	4868	4859	4921	4975	4955	4975	4910	5006	5079	5120	5081	5201	4982	4954
5721	5414	5591	5706	5398	5325	5070	5092	4984	5080	4930	4938	4858	4771	4817	4684	4756	4775	4939	5190	4959	4977	5188	5014	4947	4892	4777	4873	4833	4988	5113	4919	4880	5049	4972	4731	5078	4957	5018	5255	5318	5191	4995	5096	5247	5127	5155	5240	5157	5009
5786	5345	5306	5590	5334	5467	5138	5229	5101	5258	4967	5085	5120	4967	4957	4807	4790	5064	5155	5206	5163	5083	5025	4933	4969	5055	5205	5102	5161	5263	5202	5282	5170	5029	5083	5082	5105	5235	5286	5267	5536	5390	5436	5367	5297	5433	5245	5495	5331	5116
5648	5458	5440	5536	5448	5294	5259	5257	5299	5385	5195	5412	5273	5116	4979	4962	5134	5215	5273	5288	5120	5131	5057	4935	5022	4882	5154	5303	5122	5342	5397	5443	5432	5236	5352	5386	5451	5392	5528	5389	5263	5428	5501	5453	5719	5717	5545	5614	5458	5367
5727	5638	5669	5545	5700	5771	5696	5679	5753	5613	5576	5704	5579	5337	5317	5407	5299	5484	5578	5277	5205	5320	5251	5130	4986	5103	5232	5225	5277	5319	5493	5646	5461	5400	5634	5569	5653	5711	5642	5522	5445	5350	5319	5627	5608	5854	5865	5957	5650	5602
5727	5732	5700	5711	5772	5625	5770	5705	5687	5658	5774	5723	5806	5785	5658	5537	5545	5543	5423	5478	5467	5502	5342	5323	5287	5330	5353	5321	5338	5296	5358	5404	5407	5379	5476	5681	5787	5765	5772	5680	5608	5529	5533	5525	5537	5841	5839	5766	5717	5676
5631	5667	5427	5797	5757	5709	5597	5563	5509	5571	5658	5507	5585	5576	5569	5290	5453	5350	5291	5323	5312	5301	5236	5443	5465	5490	5306	5466	5472	5363	5344	5458	5232	5430	5402	5427	5482	5575	5610	5680	5626	5774	5782	5632	5583	5615	5524	5659	5694	5614
5485	5346	5388	5593	5555	5402	5446	5366	5346	5489	5443	5296	5347	5341	5452	5349	5333	5200	5107	5122	4934	5036	5130	5088	5156	5237	5273	5242	5169	5222	5314	5372	5154	5370	5281	5237	5412	5433	5467	5697	5550	5529	5388	5447	5295	5343	5380	5283	5520	5294
5558	5372	5463	5593	5363	5433	5577	5226	5439	5248	5146	5192	5169	5244	5376	5271	5213	5064	5225	4959	5023	5045	5005	4911	4850	4907	5026	4771	4904	5073	5007	5049	5055	5176	5240	5118	5474	5399	5416	5294	5216	5314	5325	5081	5008	5221	5394	5416	5311	5360
5786	5553	5499	5764	5497	5457	5139	5224	5141	4999	4975	5081	5188	5322	5237	5109	5210	5186	5085	5086	5177	5104	5019	5082	4963	4877	4922	4950	4895	4811	4777	4661	4639	4729	4936	5068	5291	5193	5342	5301	5319	5297	4909	4902	4861	5046	5042	5374	5264	5262
5568	5426	5546	5385	5314	5369	5152	4979	5012	4850	4973	4934	5062	5109	4973	5000	4980	5052	5020	5039	5172	5094	5072	4813	4899	4796	4899	4926	4864	4818	4676	4719	4589	4721	4731	4673	4904	4955	5011	5186	5252	5057	4987	4901	4946	4781	4971	5076	5099	5248
5498	5215	5262	5220	5233	5160	5024	4808	4726	4658	4693	4926	4828	4973	4878	4805	4757	4935	4965	4956	4991	5023	4792	4754	4711	4754	4699	4635	4843	4804	4674	4765	4626	4627	4520	4762	4978	4832	4961	4966	4945	4944	4882	4942	4840	4804	4929	4925	4768	4977
5461	5274	5406	5237	5239	5204	5011	4851	4725	4679	4615	4717	4828	4849	4817	4748	4953	4906	4981	4921	4831	4939	4819	4749	4580	4420	4576	4492	4565	4387	4431	4485	4695	4746	4864	5006	5014	5029	4945	5012	4812	4893	4845	4776	4717	4866	4831	4827	4888	4747
5529	5346	5385	5266	5315	5160	5033	4669	4530	4472	4647	4592	4830	4882	4879	4957	4971	5134	5126	5051	5046	4875	4877	4705	4570	4457	4219	4170	4312	4257	4170	4225	4278	4412	4611	4783	5030	4947	4816	4807	4827	4750	4583	4406	4488	4807	4842	4798	4860	4721
5571	5382	5313	5339	5362	5048	4694	4509	4319	4541	4514	4715	4741	4802	4970	4943	4894	4915	5010	4978	4944	4879	4831	4770	4569	4635	4425	4216	4261	4168	4160	4057	4140	4219	4265	4382	4364	4440	4415	4764	4696	4848	4588	4557	4546	4551	4804	4937	4907	4758
5450	5413	5339	5317	5100	5027	4787	4729	4503	4524	4628	4584	4785	4878	4821	4889	4791	4794	4899	4961	4808	4941	4763	4635	4622	4673	4550	4498	4387	4494	4261	4342	4413	4351	4256	4212	4025	4121	4189	4300	4479	4714	4741	4975	4787	4788	4843	4780	5003	4773
5229	5239	5359	5486	5295	5234	4887	4762	4646	4751	4673	4938	5104	5064	5003	4980	4987	4880	5086	5080	4965	4931	4798	4743	4729	4557	4643	4468	4670	4610	4520	4597	4665	4642	4572	4450	4339	4198	4232	4238	4464	4698	4755	4970	5037	5184	4994	4924	5108	5050
5430	5226	5471	5521	5457	5350	5183	5044	4913	5026	5148	5135	5219	5409	5267	5268	5272	5228	5240	5277	5115	4939	4802	4786	4708	4563	4638	4637	4579	4635	4610	4683	4955	5000	4772	4605	4660	4715	4482	4438	4407	4540	4737	4860	4999	5224	5069	5063	5172	5241
5540	5424	5581	5515	5560	5387	5220	5179	5189	5206	5111	5170	5368	5340	5267	5375	5285	5313	5204	5325	5276	5184	5032	5095	4994	4853	4628	4783	4589	4738	4634	4737	4950	4968	4766	4498	4701	4798	4652	4567	4586	4537	4644	4742	4851	4990	5127	5202	5202	5170
5652	5298	5470	5492	5307	5243	5242	5105	5130	5159	5234	5266	5147	5172	5339	5198	5452	5187	5212	5124	5310	5241	5214	5062	5053	4873	5043	4947	4979	4939	5068	4988	5006	4712	4656	4466	4518	4497	4673	4597	4742	4885	4823	4816	4864	4925	5008	5100	5193	5408
5384	5274	5359	5407	5375	5310	5258	5334	5481	5335	5476	5390	5428	5154	5222	5175	5020	5076	5071	5155	5105	5121	5094	5147	5085	4991	5098	5342	5413	5384	5322	5061	5145	4991	4997	4814	4834	4770	4794	4923	5072	5138	5392	5212	5207	5155	5163	5074	5430	5339
5350	5220	5357	5368	5476	5471	5402	5560	5597	5569	5685	5631	5462	5546	5255	5422	5155	5221	5302	5221	5233	5225	5264	5281	5156	5197	5357	5425	5618	5550	5596	5502	5594	5621	5530	5396	5240	5251	5253	5259	5392	5491	5542	5537	5425	5471	5475	5431	5587	5414
5346	5399	5613	5509	5440	5532	5544	5669	5750	5770	5714	5585	5733	5511	5545	5546	5362	5407	5585	5387	5299	5322	5301	5316	5329	5273	5279	5420	5520	5412	5481	5663	5723	5779	5783	5883	5768	5665	5828	5582	5417	5334	5289	5449	5367	5322	5632	5519	5780	5597
5358	5468	5267	5572	5493	5487	5538	5388	5653	5544	5582	5496	5425	5528	5317	5368	5294	5429	5536	5470	5406	5467	5442	5342	5273	5460	5413	5441	5346	5417	5379	5354	5374	5511	5543	5727	5591	5993	5833	5659	5620	5313	5355	5035	5220	5224	5404	5480	5621	5496
5472	5228	5392	5391	5388	5219	5060	5202	5128	5124	5080	5043	5009	4963	4951	5033	4983	5109	5163	5179	5266	5113	5123	5327	5243	5464	5287	5372	5382	5396	5314	5231	5053	5063	4931	5136	5245	5431	5676	5612	5380	5140	5161	5075	4946	4924	5224	5258	5178	5324
5238	5145	5028	5133	5083	4901	5016	4957	4914	4936	4717	4722	4666	4712	4715	4713	4788	4845	4762	5023	4911	4850	4969	4948	5197	4981	5149	5254	5211	5407	5264	5002	4926	5073	5168	5270	5179	5468	5349	5334	5381	5114	5109	5199	4901	4907	5168	5033	5027	5159
5402	5045	5116	5021	5107	5104	4922	5046	4900	4790	4704	4640	4714	4665	4626	4667	4690	4829	4677	4802	4743	4813	4944	4876	4821	4787	4772	5011	5119	5127	5127	5184	5455	5519	5851	5774	5657	5533	5398	5212	5102	5101	5046	5060	4982	4995	4989	5129	5050	4994
5191	5132	5194	5116	5416	5040	5071	5018	4884	4876	4702	4602	4644	4742	4794	4836	4798	4737	4747	4843	4818	4870	4646	4586	4527	4553	4667	4818	4815	4757	5069	5354	5797	5836	5905	5859	5517	5599	5538	5407	5167	4961	4959	4862	4720	4918	5091	5055	4974	4720
5439	5416	5327	5370	5461	5349	5166	4960	4887	4720	4548	4605	4686	4638	4604	4770	4570	4837	4690	4851	4627	4888	4944	4791	4914	4610	4658	4780	4698	4670	4866	5238	5579	5433	5246	4768	4867	4832	5097	5257	5289	5292	4929	4560	4524	4751	4880	5103	5110	4841
5505	5120	5159	5252	5307	5056	4873	4508	4557	4434	4322	4313	4233	4307	4392	4303	4415	4597	4697	4574	4752	4762	4891	4743	4607	4660	4734	4596	4604	4606	4795	5030	4959	4604	3949	3752	3736	3855	4108	4585	5093	5181	5065	4662	4398	4393	4572	4884	4956	4878
5340	5178	4970	5067	4912	4825	4593	4414	4173	4009	3945	4004	4104	4110	3966	4191	4223	4422	4236	4248	4436	4432	4602	4349	4449	4479	4558	4456	4539	4665	4710	4870	4763	4173	3487	3102	3063	3178	3281	3715	4582	5218	5351	5039	4634	4365	4480	4576	4855	4790
5160	5088	5119	5060	4780	4812	4423	4416	4043	4071	4076	3911	4034	3944	4069	4085	4032	4169	4075	4078	4319	4374	4430	4339	4413	4348	4373	4418	4461	4581	4800	5265	5202	4260	3576	3170	2872	2799	2784	3037	3702	4651	5296	5302	4970	4582	4429	4686	4818	4731
5143	5206	5241	5121	5107	5118	4694	4596	4378	4292	4290	4324	4249	4355	4430	4275	4239	4223	4215	4307	4328	4508	4604	4579	4557	4378	4474	4554	4538	4505	5005	5845	5697	4776	3540	3243	3085	2828	2709	2846	3422	4391	5273	5781	5453	4945	4786	4760	4803	4910
5377	5293	5477	5313	5287	5225	5153	4964	4887	4602	4499	4580	4814	4777	4690	4688	4579	4649	4675	4819	4845	4922	4826	4691	4757	4631	4569	4790	4752	4570	4948	5792	5588	4441	3368	3245	3261	3072	2681	2921	3434	4379	5357	5857	5545	5167	4982	5091	5151	5074
5682	5254	5466	5388	5393	5129	5159	5037	4933	4735	4808	4908	4850	4952	4962	4868	4835	5078	4975	5099	5348	5327	5230	5190	5149	4956	4833	4954	4884	4556	4962	5625	5484	4312	3219	3276	3332	3213	3094	3316	3811	4531	5408	5712	5551	5208	5268	5218	5223	5343
5554	5431	5299	5332	5242	5152	4949	4959	5015	4777	4883	4866	4750	4873	4995	5011	5054	5173	5251	5177	5426	5540	5648	5347	5348	5417	5035	5291	5147	4981	5105	5891	5937	4848	3771	3528	3727	3637	3631	4015	4431	4988	5702	5756	5460	5211	5133	5431	5536	5537
5549	5245	5336	5265	5151	5070	4883	5015	4988	4930	4895	4817	4907	4992	4956	4969	5201	5268	5407	5569	5366	5587	5863	5636	5848	5730	5696	5823	5680	5586	5673	6300	6520	5877	4835	4388	4314	4284	4439	4833	5221	5669	6152	6285	5708	5368	5313	5289	5560	5731
5580	5328	5280	5144	4990	5142	5103	5178	5339	5186	5172	5016	5091	5112	5268	5187	5347	5577	5541	5478	5534	5576	5719	5677	5758	5977	5896	5897	5938	5883	5992	6544	6999	6806	6220	5441	4928	4818	4848	5345	5668	6112	6470	6514	5992	5621	5372	5534	5624	5739
5465	5363	5333	5311	5237	5368	5334	5543	5682	5658	5406	5437	5292	5578	5439	5438	5554	5664	5598	5600	5484	5601	5513	5605	5599	5648	5596	5587	5679	5693	5917	6175	6728	7277	7038	6083	5756	5301	5177	5385	5655	5934	6368	6468	6165	5928	5593	5552	5646	5728
5661	5605	5499	5571	5599	5492	5692	5660	5792	5686	5765	5682	5642	5702	5689	5723	5715	5863	5744	5696	5489	5673	5473	5489	5431	5559	5419	5488	5435	5539	5498	5763	6033	6681	7064	6691	6037	5667	5412	5466	5503	5756	5925	6048	5944	5924	5636	5530	5508	5571
5840	5663	5682	5656	5645	5734	5591	5759	5801	5605	5775	5596	5560	5505	5865	5881	5860	5897	5749	5807	5721	5646	5662	5628	5689	5437	5457	5387	5312	5309	5391	5300	5498	5998	6323	6427	6088	6007	5850	5739	5828	5697	5681	5499	5743	5637	5662	5470	5524	5314
6017	5715	5808	5681	5607	5542	5517	5547	5544	5461	5603	5461	5362	5446	5559	5513	5734	5733	5660	5671	5627	5668	5861	5658	5867	5839	5658	5358	5368	5391	5386	5339	5211	5337	5519	5712	5790	6086	6065	5860	5788	5737	5630	5387	5362	5567	5571	5491	5606	5497
5846	5559	5507	5622	5439	5312	5306	5261	5253	5277	5316	5247	5086	5286	5202	5401	5525	5373	5496	5481	5460	5654	5661	5568	5803	5816	5731	5721	5767	5722	5726	5524	5357	5363	5220	5242	5505	5517	5720	5741	5638	5693	5709	5436	5357	5550	5532	5555	5619	5515
5402	5240	5305	5199	5240	5156	5226	5059	5012	5170	5168	5081	5056	4955	5018	5157	5159	5258	5099	5127	5245	5336	5415	5538	5716	5917	5752	5808	5827	5923	5931	5779	5603	5572	5318	5183	5275	5247	5351	5538	5512	5721	5873	5655	5495	5637	5355	5182	5413	5436
5153	5205	5209	5223	5181	5104	5071	4971	5246	5014	5103	5120	4897	4851	5027	5115	5204	5146	4819	4836	4951	4974	5266	5289	5476	5600	5615	5677	5859	5886	5941	5913	6006	5985	5569	5344	5228	5044	5241	5478	5718	5832	5943	5898	5721	5628	5543	5265	5178	5274
5101	5141	5185	5215	5087	5267	5168	5201	5252	5215	5191	5094	5056	5089	5291	5408	5245	5062	4961	5051	4915	4988	5187	5115	5410	5401	5338	5326	5560	5647	5861	6056	6113	5901	5825	5679	5501	5299	5445	5572	5546	5774	6003	5844	5696	5559	5576	5265	5163	5344
5374	5206	5360	5287	5379	5244	5332	5454	5465	5486	5443	5417	5429	5418	5401	5602	5378	5438	5263	5250	5218	5252	5186	5301	5214	5271	5101	5221	5343	5591	5670	5664	5826	5860	5874	5894	5636	5682	5557	5537	5350	5531	5825	5784	5822	5644	5699	5314	5422	5213
5461	5323	5406	5457	5515	5346	5483	5436	5446	5432	5482	5404	5487	5698	5597	5691	5579	5527	5467	5432	5318	5286	5475	5354	5391	5321	5117	5132	5172	5317	5293	5488	5475	5557	5659	5791	5783	5881	5562	5686	5447	5361	5525	5573	5636	5772	5653	5556	5445	5255
5419	5442	5413	5471	5451	5276	5393	5426	5624	5400	5381	5512	5583	5554	5546	5566	5525	5547	5429	5321	5566	5641	5633	5793	5516	5365	5435	5463	5377	5319	5220	5097	5199	5205	5453	5716	5705	5842	5870	5848	5486	5377	5424	5602	5647	5518	5696	5490	5254	5353
5393	5219	5126	5178	5173	4975	5166	5163	5155	5330	5358	5453	5519	5389	5296	5280	5360	5392	5328	5426	5356	5576	5696	5764	5783	5739	5672	5676	5633	5444	5443	5233	4933	5087	5227	5423	5732	5772	6018	5979	5782	5828	5409	5555	5383	5469	5428	5606	5541	5632
5266	5080	5175	5134	5181	5128	5083	5039	5126	5310	5289	5377	5262	5206	5388	5264	5351	5241	5208	5315	5616	5592	5572	5799	5907	5914	6073	5971	5892	5871	5630	5406	5233	5210	5324	5222	5400	5600	5802	5892	5867	5598	5925	5691	5460	5415	5578	5598	5580	5855
5052	5178	4965	5037	5131	5264	5238	5243	5219	5391	5506	5462	5467	5297	5350	5140	5214	5134	5395	5291	5490	5499	5544	5647	5636	5878	5958	6091	6060	5903	5769	5858	5513	5358	5376	5373	5455	5442	5576	5787	5773	6069	5935	5999	5770	5709	5520	5642	5715	5859
4990	4990	4943	5171	5474	5541	5495	5324	5487	5497	5639	5578	5625	5524	5409	5330	5279	5154	5306	5309	5299	5264	5364	5409	5401	5765	5881	6242	6248	6067	5945	5872	5758	5668	5682	5460	5366	5387	5415	5449	5513	5739	5776	5889	5841	5648	5524	5381	5654	5581
5002	4897	4948	5401	5382	5628	5377	5591	5603	5701	5634	5778	5775	5637	5501	5490	5068	5201	5286	5199	5293	5206	5242	5266	5361	5450	5761	5780	5710	5868	5899	5914	5937	5839	5874	5690	5353	5284	5085	5177	5043	5386	5556	5674	5719	5852	5709	5453	5393	5269
4979	4914	5081	5533	5572	5746	5732	5529	5492	5773	5827	5888	5774	5544	5505	5341	5133	5360	5412	5431	5419	5246	5311	5195	5216	5366	5424	5491	5588	5603	5491	5657	5753	5841	5837	5970	5589	5405	5009	4897	4824	5046	5079	5263	5349	5561	5450	5340	5333	5125
5261	5160	5272	5708	5648	5725	5736	5484	5604	5675	5811	5774	5496	5541	5485	5270	5504	5272	5456	5397	5440	5270	5181	5219	5154	5210	5362	5350	5192	5350	5212	5366	5635	5673	5652	5755	5531	5276	5124	4820	4671	4630	4735	4862	5062	5237	5338	5182	5095	4903
5432	5584	5770	5802	5940	5750	5555	5307	5506	5631	5647	5632	5463	5234	5215	5079	5068	5224	5176	5305	5069	5092	5085	5216	5347	5329	5223	5329	5388	5099	5144	5105	5255	5320	5496	5488	5333	5289	5076	5042	4759	4498	4540	4592	4828	5133	5078	5221	5105	4931
5346	5494	5573	5714	5605	5423	5232	5141	5141	5189	5246	5074	5058	4960	4908	4616	4729	4780	4840	4836	4861	4874	4928	5037	5242	5372	5242	5349	5313	5062	4981	5030	5073	5010	5219	5182	5240	5118	4952	4953	4720	4555	4537	4502	4502	4854	4961	5111	5094	4909
5417	5428	5552	5639	5341	5227	4811	4823	4934	4820	4899	4747	4473	4424	4278	4246	4218	4341	4275	4481	4469	4480	4867	4942	5176	5316	5328	5344	5292	5079	4942	5058	4978	5213	4811	4893	4978	4713	4789	4818	4797	4653	4409	4276	4398	4476	4594	4749	4824	4910
5318	5283	5341	5194	5138	4829	4718	4440	4512	4502	4542	4335	4136	4065	4016	4041	3893	3995	3918	3974	4118	4278	4459	4779	4839	5284	5266	5313	5257	5096	5163	5065	5010	4966	4730	4756	4601	4560	4556	4648	4667	4545	4541	4464	4380	4239	4397	4694	4740	4792
5242	5152	5051	5076	4839	4816	4595	4417	4501	4463	4345	4143	4033	3950	3871	3926	3764	3724	3719	3637	3824	4019	4284	4477	4751	4958	5204	5339	5343	5441	5524	5243	5076	4944	4722	4451	4417	4350	4412	4532	4752	4593	4622	4578	4460	4403	4477	4551	4678	4874
5054	5044	4972	5164	4975	4819	4724	4550	4494	4632	4363	4290	4127	3935	3885	3870	3771	3816	3637	3543	3713	3923	4251	4444	4604	4780	4985	5055	5253	5406	5315	5516	5305	5214	5004	4458	4428	4319	4292	4550	4566	4851	4633	4550	4672	4663	4487	4573	4728	4793
5129	5178	5160	5085	5180	5016	4862	4803	4671	4575	4502	4385	4340	4201	4213	4052	4000	3987	3823	3747	3738	3928	4183	4312	4586	4586	4748	4810	5111	5181	5332	5515	5478	5288	5133	4868	4489	4300	4368	4310	4618	4814	4832	4778	4703	4648	4501	4574	4679	4686
5204	5356	5339	5363	5321	5172	5037	5025	4970	4953	4785	4883	4664	4614	4470	4324	4240	4110	4158	4060	3995	4233	4197	4462	4480	4635	4631	4632	4907	5119	5249	5433	5542	5494	5342	4995	4559	4410	4311	4413	4340	4884	4875	4857	4883	4779	4550	4492	4504	4805
5291	5507	5648	5560	5612	5363	5267	5106	5207	5338	5151	4965	4913	4928	4800	4678	4579	4309	4391	4231	4270	4241	4417	4653	4535	4518	4633	4540	4939	5123	5272	5539	5492	5564	5275	4877	4646	4427	4314	4466	4521	4631	4871	5030	4982	4877	4905	4797	4895	4858
5492	5558	5651	5816	5803	5609	5425	5519	5473	5489	5455	5253	5118	5127	5116	4892	4865	4762	4657	4653	4712	4664	4638	4660	4851	4765	4677	4653	4679	4954	5231	5110	5436	5601	5447	5220	4704	4646	4465	4625	4378	4600	4826	5081	5136	5176	5082	5060	5124	5159
5562	5702	5773	5765	5921	5713	5588	5663	5832	5850	5377	5499	5512	5478	5218	5178	5193	5179	5089	5094	5001	4913	5227	5142	5146	4856	4924	4794	4775	4781	5006	4980	5262	5409	5387	5323	5106	4937	4760	4680	4740	4674	4877	5095	5206	5307	5185	5133	5119	5107
5781	5928	5867	5794	5808	5611	5623	5685	5890	5745	5680	5635	5628	5587	5317	5334	5318	5397	5360	5336	5233	5427	5700	5659	5405	5097	5052	4892	4871	4750	4783	4936	5103	5120	5318	5324	5314	5115	4862	4832	4908	4932	5030	5033	5090	4987	5241	5312	5412	5188
5876	5783	5873	5743	5636	5546	5721	5608	5572	5856	5647	5488	5534	5455	5398	5474	5433	5332	5460	5469	5472	5667	5833	5724	5596	5281	5268	5034	4861	4811	4913	4892	4934	5033	5255	5340	5143	5192	5152	5190	5129	5028	4872	4943	5088	5253	5381	5590	5584	5623
5889	5756	5584	5528	5634	5575	5257	5182	5185	5429	5417	5628	5414	5271	5250	5380	5238	5396	5440	5567	5709	5764	5759	5849	5653	5430	5412	5268	5066	4936	4873	4974	4905	4814	5098	5186	5197	5204	5373	5259	5158	5016	4928	4938	5010	5380	5455	5589	5745	5610
5808	5641	5485	5472	5145	5103	4867	4971	4938	4947	5145	4869	5114	5255	5128	4821	4900	5072	5092	5375	5454	5718	5807	5763	5661	5705	5393	5302	5111	4855	4761	4849	4886	4939	4854	4973	5232	5253	5368	5381	5219	4950	4878	4997	4976	4896	5060	5236	5269	5711
5672	5378	5383	5219	4933	4803	4487	4345	4445	4539	4716	4684	4841	4545	4590	4686	4549	4742	4873	5132	5315	5388	5528	5489	5514	5497	5372	5216	5160	4851	4727	4866	4815	4697	4847	4872	5070	5277	5450	5401	5106	5119	5340	5018	4731	4497	4477	4659	4732	4890
5494	5325	5175	4885	4770	4423	4084	4071	4134	4227	4137	4291	4201	4333	4192	4216	4252	4259	4509	4654	5044	5062	5316	5399	5140	5262	5218	5127	5049	4883	4714	4661	4544	4498	4674	4840	4984	5084	5347	5343	5631	5756	5685	5024	4342	4252	4080	4583	4543	4695
5435	5147	5036	4649	4699	4153	3958	3758	3779	3853	3864	3959	4017	3932	3904	3851	3887	4065	4162	4357	4662	4900	4941	4996	4979	5049	5065	5065	4831	4772	4632	4439	4307	4346	4511	4469	4648	4849	5092	5455	5747	6032	5666	5017	4420	4140	4380	4495	4723	4776
5244	5021	4989	4549	4339	4054	3961	3743	3658	3740	3809	3787	3779	3610	3748	3724	3745	3730	3912	4069	4252	4463	4642	4658	4783	4732	4747	4694	4514	4436	4390	4448	4305	4302	4215	4307	4590	4609	4908	5026	5583	5892	5300	4708	4677	4745	4712	4731	4951	4876
5070	4750	4838	4615	4428	4058	3684	3685	3500	3585	3641	3535	3604	3600	3566	3447	3492	3567	3627	3830	4088	4244	4520	4669	4514	4340	4456	4460	4442	4327	4373	4297	4259	4214	4235	4260	4296	4464	4553	4872	5432	5383	4978	4628	4797	5034	4963	4791	4801	4968
5236	5009	4937	4793	4358	3950	3760	3478	3527	3451	3514	3500	3553	3509	3477	3507	3396	3450	3610	3663	3788	4025	4260	4263	4315	4149	4197	4264	4223	4210	4136	4306	4148	4236	4152	4132	4079	4192	4352	4682	5032	5268	4882	4538	4784	5047	4984	4620	4879	5166
5023	4798	4817	4544	4358	3948	3736	3542	3454	3383	3505	3428	3428	3403	3450	3435	3364	3403	3528	3614	3655	3912	4117	4338	4080	3976	4035	4006	4046	4058	4086	4199	4146	4200	4067	4016	4000	4158	4271	4587	5217	5389	5316	4739	4574	4535	4594	4711	4891	5062
5175	4946	4841	4676	4320	4103	3788	3602	3464	3499	3502	3502	3490	3531	3621	3520	3575	3419	3479	3447	3756	3941	4052	4183	4125	4011	3954	3848	3821	3927	4082	4111	4314	4021	4255	4050	4185	4013	4413	4587	5205	5539	5644	5164	4758	4306	4449	4484	4595	4618
4989	4865	4818	4641	4532	4207	4010	3851	3711	3617	3647	3719	3788	3635	3765	3667	3844	3530	3567	3609	3839	3991	3993	4206	4229	4045	3920	3922	3813	3929	4078	4240	4294	4309	4333	4181	4259	4230	4569	4663	5103	5386	5716	5390	4947	4582	4205	4257	4133	4160
4965	4842	4843	4883	4652	4442	4268	4211	4019	3991	3946	4083	3997	3943	3979	3971	3893	3795	3746	3827	3869	3961	4165	4151	4182	4058	3850	3800	3937	3906	3936	4245	4503	4456	4410	4549	4524	4537	4544	4648	4805	5073	5210	5363	4939	4559	4322	4136	4061	4131
4846	4799	4718	4663	4723	4617	4382	4360	4237	4179	4159	4168	4268	4150	4188	4163	4087	4066	4002	4119	4008	4192	4421	4196	4206	4127	4043	3914	3838	3835	4139	4365	4470	4552	4784	4726	4778	4663	4687	4680	4675	4964	4895	5013	5023	4844	4574	4468	4399	4320
4918	4716	4722	4749	4847	4698	4678	4361	4391	4358	4372	4347	4248	4330	4440	4509	4459	4376	4499	4334	4338	4364	4365	4388	4164	4114	4209	3999	4020	4045	4045	4267	4641	4713	4858	4955	4874	4814	4841	4835	4943	4757	4870	5071	4940	4998	4820	4756	4596	4446
4890	4924	4752	4987	4790	4693	4603	4555	4631	4530	4678	4784	4684	4847	4768	4831	4771	4750	4773	4767	4474	4573	4539	4606	4357	4447	4264	4192	4135	4239	4371	4592	4756	4889	5117	5276	5074	5120	4886	4870	4888	4997	4940	5307	5454	5293	5011	4918	4737	4569
5058	4808	4892	4891	4846	4773	4976	4840	4781	4857	4909	4913	4884	4974	5020	5083	5041	5003	4975	4993	4873	4916	4664	4515	4521	4419	4118	4392	4302	4361	4610	4926	5009	5244	5491	5505	5401	5467	5159	5033	4809	5109	5281	5360	5421	5349	5119	4961	4765	4600
5009	4836	4993	5130	4889	5028	5105	5052	5035	5102	5223	5159	5057	5239	5248	5123	5102	5137	5022	5300	4985	4996	4842	4806	4639	4531	4424	4399	4701	4546	4814	5144	5222	5405	5652	5747	5520	5438	5317	5137	5011	5001	5215	5133	5690	5387	5191	5020	4784	4667
5082	4969	5046	5154	5219	5077	5459	5378	5077	5287	5152	5236	5119	5370	5360	5284	5289	5242	5226	5349	5117	5080	4983	5021	4680	4585	4514	4559	4682	4720	5045	5034	5290	5495	5594	5703	5694	5428	5382	5110	4993	5144	5170	5263	5652	5634	5409	5212	4920	4875
5313	5068	4978	5184	5148	5409	5243	5271	5245	5086	5156	5375	5432	5482	5466	5348	5265	5138	5202	5088	5098	5081	5096	4920	4645	4552	4529	4589	4558	4715	4877	5172	5405	5639	5479	5618	5451	5431	5244	5275	5278	5105	5204	5306	5621	5632	5617	5150	4943	4845
5140	5174	5183	5252	5337	5264	5197	5101	4987	4969	5084	5160	5278	5325	5273	5406	5046	5065	5148	5080	5082	4973	5080	4871	4618	4504	4490	4587	4544	4706	4787	5012	5254	5444	5553	5484	5554	5429	5277	5138	5065	5128	5001	5249	5521	5646	5420	5145	4668	4702
5421	5121	5310	5281	5307	5135	5105	4862	4881	4909	4994	5061	5095	5304	5356	5264	5019	5041	5015	5241	5042	5054	4979	4755	4384	4414	4390	4349	4331	4350	4673	5011	5064	5327	5260	5153	5305	5374	5133	5003	4823	4935	4957	5338	5403	5682	5656	5216	4737	4600
5277	5293	5297	5284	5160	5216	4741	4669	4638	4552	4649	4800	4890	4920	4882	4958	4910	4792	5014	4890	4845	4883	4838	4668	4494	4431	4353	4178	4355	4264	4517	4695	4989	5054	5178	5187	5211	5065	4937	4864	4796	4710	4973	4830	5319	5499	5537	5029	4606	4741
5457	5373	5273	5253	5325	5010	4797	4612	4532	4398	4520	4573	4537	4629	4655	4644	4704	4825	4766	4759	4799	4571	4591	4396	4266	4105	4132	4192	4177	4299	4509	4665	4825	5066	5114	5136	5036	4897	4823	4712	4547	4563	4699	4925	5254	5403	5463	5026	4578	4364
5520	5354	5437	5311	5090	4816	4667	4395	4412	4317	4323	4407	4331	4455	4426	4387	4547	4511	4580	4711	4497	4656	4409	4389	4152	4128	4011	3998	4048	4199	4379	4713	4798	5004	5078	5064	5191	4836	4486	4401	4176	4342	4559	4929	5015	5310	5233	4975	4547	4407
5440	5358	5198	5177	5079	4726	4478	4325	4207	4166	4297	4275	4305	4352	4397	4235	4481	4371	4596	4426	4521	4309	4429	4269	4217	3985	4015	3896	3993	4030	4362	4414	4783	5014	5036	5061	4939	4679	4516	4178	4216	4256	4500	4748	5018	5112	5212	5032	4444	4249
5385	5282	5195	5185	5005	4835	4567	4268	4162	4118	4056	4188	4331	4281	4282	4330	4210	4266	4438	4466	4340	4186	4222	4293	4162	4055	3882	3816	3797	3914	4164	4528	4629	4961	5068	4958	4726	4683	4441	4177	4340	4338	4491	4865	5071	5093	5206	4982	4603	4241
5287	5318	5257	5108	4953	4758	4455	4228	4035	4195	4054	4257	4030	4222	4205	4162	4223	4175	4248	4303	4276	4305	4347	4235	4185	3965	3916	3823	3771	3919	4115	4335	4574	4679	4899	4889	4549	4493	4259	4190	4170	4297	4475	4796	5188	5088	5085	4796	4710	4423
5206	5321	5333	5199	5034	4727	4446	4405	3988	3863	4096	4149	3917	4047	4202	4202	4172	4148	4222	4263	4259	4281	4315	4156	4100	4115	4020	3943	3807	3861	3922	4384	4695	4781	4843	4794	4744	4407	4437	4173	4245	4420	4678	4764	5138	5006	4750	4734	4690	4309
5257	5217	5108	5168	5064	4857	4685	4234	4078	4025	4040	4113	4087	4122	4219	3980	4053	4015	4339	4136	4146	4339	4222	4175	4200	4209	4239	4021	3920	3987	4201	4421	4707	4839	4824	4824	4707	4457	4275	4358	4362	4680	4686	5020	5064	5126	4890	4897	4683	4400
5285	5043	5047	5124	4921	4839	4702	4299	4111	4090	4063	3957	4197	4136	4255	4244	4162	4085	4285	4297	4242	4199	4125	4350	4248	4117	4236	4295	4239	4127	4642	4698	4940	4988	5149	4884	4748	4696	4640	4480	4512	4753	5000	5292	5327	5309	5312	5139	5000	4474
5124	4978	5157	5114	5015	4821	4735	4439	4247	4244	4306	4155	4341	4282	4248	4192	4159	4245	4375	4361	4328	4434	4291	4331	4344	4299	4496	4519	4528	4609	4630	4940	5125	5240	5185	5112	4983	4902	4840	4886	4932	5107	5215	5304	5620	5685	5512	5367	5232	5013
5035	5070	4917	5049	4901	4828	4703	4456	4313	4367	4412	4422	4086	4332	4375	4213	4422	4362	4463	4608	4545	4372	4441	4309	4344	4587	4707	4779	4931	4930	5058	5072	5089	5248	5327	5259	5159	5020	4997	4951	5087	5141	5168	5214	5563	5730	5585	5409	5443	5609
5198	5158	5109	5018	4892	4871	4810	4648	4435	4437	4361	4456	4506	4331	4335	4185	4289	4359	4596	4519	4360	4557	4628	4428	4441	4705	4878	4919	5113	5219	5397	5281	5358	5465	5317	5235	5160	5194	5062	5010	5164	5280	5351	5521	5484	5466	5227	5227	5376	6150
5294	5190	5034	4892	4939	4794	4817	4739	4545	4671	4683	4609	4543	4603	4385	4367	4346	4562	4540	4577	4592	4612	4667	4733	4722	4852	5021	5238	5314	5390	5492	5608	5345	5370	5514	5434	5050	5221	5169	5389	5328	5423	5528	5571	5404	5306	5385	5282	5677	6127
5344	5138	5121	4987	4870	4745	4913	4777	4730	4799	4874	4722	4580	4613	4343	4448	4516	4474	4577	4602	4557	4699	4753	4816	4861	5113	5300	5569	5494	5520	5610	5494	5436	5449	5292	5291	5243	5125	5276	5341	5463	5565	5441	5375	5235	5237	5463	5337	5565	5925
5299	5281	5125	4909	4843	4920	4792	4765	4838	4838	4725	4751	4704	4675	4465	4504	4582	4511	4741	4776	4754	4809	4820	5136	5094	5347	5492	5488	5513	5463	5554	5457	5355	5284	5158	5200	5231	5235	5145	5266	5363	5476	5410	5376	5215	5315	5643	5463	5425	5706
5362	5195	5142	5083	5057	4829	4813	4631	4629	4648	4528	4560	4487	4414	4383	4503	4464	4560	4788	4605	4643	4696	4899	5158	5362	5502	5620	5630	5505	5407	5469	5407	5199	5178	5184	5161	5146	5195	5064	5256	5361	5352	5376	5267	5126	5417	5619	5444	5218	5975
5393	5381	5344	4959	5008	4911	4659	4597	4550	4513	4421	4493	4397	4371	4615	4368	4481	4548	4667	4698	4751	4810	4983	5223	5532	5579	5647	5689	5440	5268	5318	5234	5275	5221	5138	5007	5033	5021	5059	5328	5149	5290	5238	5331	5129	5425	5862	5430	5256	5702
5482	5340	5422	5294	5104	4968	4826	4683	4651	4649	4555	4468	4450	4601	4523	4521	4543	4750	4611	4783	4826	5010	5297	5181	5468	5659	5636	5647	5398	5172	5121	5163	5038	5055	5020	4941	4977	5047	5093	5030	5303	5361	5104	5026	4993	5276	5848	5618	5382	5670
5959	5614	5546	5512	5316	5186	4924	4720	4756	4715	4531	4484	4535	4425	4362	4511	4476	4583	4694	4742	4895	4879	5245	5255	5472	5519	5607	5333	5201	5104	5106	4990	5082	4952	4922	4871	4916	4893	5027	5019	5268	5284	4996	4974	4978	5371	6045	5962	5753	5453
6130	5793	5794	5829	5586	5579	5069	4860	4744	4637	4527	4488	4484	4436	4394	4285	4445	4347	4664	4689	4864	4991	5166	5136	5248	5207	5302	5057	5016	5208	4889	5003	4856	4791	4674	4759	4824	4929	5034	5128	5158	5123	4775	4815	4686	5186	5836	6208	6059	5544
6384	6172	6089	5800	5953	5475	5231	4928	4847	4761	4520	4735	4626	4391	4372	4347	4356	4436	4503	4582	4863	5014	4931	5030	5066	5028	5003	4893	4917	4980	4786	4947	4855	4832	4708	4809	4897	4916	4880	5035	4964	4914	4870	4675	4657	5096	5642	6276	5912	5658
6396	6235	6285	6001	5979	5550	5242	4994	4871	4964	4948	4808	4752	4516	4442	4357	4194	4365	4580	4687	4775	4945	4918	4743	4846	4886	4865	4762	4730	4941	4861	4665	4865	4738	4744	4725	4881	4997	4954	4804	4702	4698	4579	4677	4565	4874	5258	5699	5704	5602
6426	6306	6203	6218	6193	5682	5436	5118	5248	5024	4905	4924	4843	4738	4605	4556	4340	4320	4493	4675	4838	5011	4775	4801	4780	4710	4681	4569	4744	4624	4782	4662	4744	4773	4774	5043	4973	5051	4948	4730	4579	4429	4275	4322	4486	4596	4975	5289	5421	5186
6335	6431	6229	6248	6022	5791	5483	5380	5131	5173	5031	5156	4914	4944	4685	4496	4413	4376	4559	4793	4766	4935	4676	4588	4756	4681	4808	4624	4706	4677	4724	4675	4825	4951	5017	5024	5027	4909	4780	4627	4439	4374	4179	4311	4437	4748	4808	5052	5038	5127
6399	6266	6280	6112	6078	5863	5490	5258	5250	5406	5407	5263	5132	5283	4840	4727	4683	4570	4703	4916	4746	4869	4748	4709	4612	4579	4702	4694	4875	4813	5008	5177	5173	5097	5303	5103	5075	4934	4873	4760	4374	4301	4378	4429	4569	4764	4982	5054	5227	5280
6107	6027	6156	6071	5997	5877	5563	5371	5345	5519	5432	5424	5174	5376	5102	5048	4756	4821	4758	4962	4749	4703	4941	4843	4978	4957	4719	4739	4976	5053	5172	5230	5282	5433	5380	5205	4984	4894	4865	4747	4713	4612	4689	4766	4927	5012	5101	5346	5284	5535
5832	6030	5920	6067	5985	5748	5555	5531	5323	5259	5436	5294	5271	5149	5163	5122	4721	4894	4886	4867	4825	4815	4912	4926	4942	4998	4973	4908	5065	5176	5429	5407	5534	5707	5513	5149	5231	4930	4894	4941	4839	4972	4979	5184	5204	5321	5230	5443	5560	5700
5738	5784	5920	5972	5752	5533	5364	5428	5358	5259	5308	5119	5217	4961	5211	5094	4818	4748	4835	4808	4872	4874	4932	5087	5347	5199	5209	5358	5309	5570	5577	5954	5862	5801	5622	5356	5097	4799	4905	5063	5173	5146	5368	5259	5331	5498	5436	5730	5793	5835
5859	5618	5819	5965	5859	5565	5364	5435	5361	5329	5399	5276	5356	5116	5201	4954	5061	5040	4830	4821	5098	5060	5392	5473	5728	5757	5772	5644	5769	5643	5984	6231	6122	6064	5796	5331	5134	4920	5176	5379	5484	5675	5677	5618	5634	5468	5419	5783	6062	6359
5738	5633	5802	5710	5754	5610	5453	5555	5612	5522	5515	5564	5481	5366	5444	5287	5378	5162	5275	5309	5302	5499	5696	6000	6044	6164	6108	6016	5992	5996	6223	6256	6289	6163	5899	5461	5473	5357	5709	5906	5919	6210	6185	6084	5825	5720	5904	6158	6657	6776
5921	5824	5655	5742	5854	5793	5827	5799	5674	5720	5767	5682	5565	5619	5650	5735	5663	5585	5634	5622	5697	5822	6026	6395	6411	6344	6328	6179	6133	6030	6166	6256	6180	5974	5820	5668	5500	5609	6156	6322	6451	6530	6320	6180	6044	5897	6047	6441	6852	7092
5863	5762	6029	6024	6012	6064	5962	5875	5843	5816	5926	5793	5709	5861	5908	5954	5965	5865	5923	5900	5831	6052	6320	6415	6609	6277	6332	6126	6017	5960	6095	6093	6140	6001	5951	5812	5754	5875	6177	6597	6604	6518	6152	6244	5960	5898	6212	6474	6627	7033
6171	6073	6225	6200	6336	6306	6397	6167	6021	5926	6084	6211	6127	6186	6227	5902	6054	6143	6036	6144	6096	6176	6276	6437	6371	6234	6000	6052	5936	5818	6004	6164	6038	5934	5770	5632	5874	6015	6299	6500	6438	6333	6294	5950	5751	5825	6020	6317	6618	6894
6267	6362	6270	6404	6625	6540	6402	6207	6187	6186	6290	6190	6208	6249	6302	6245	6213	6168	6144	6151	6117	6180	6186	6184	6245	5983	5817	5783	5822	5910	5876	6208	6222	6014	5830	5845	6004	6131	6213	6144	6296	5957	6146	5969	5810	5700	5848	6115	6357	6680
6132	6053	6202	6429	6587	6587	6509	6399	6271	6262	6232	6228	6353	6345	6429	6201	6111	6169	6052	6150	6146	6005	5995	5919	6135	5934	5802	5875	5968	5821	6173	6549	6384	6341	6071	5987	6063	6074	6164	6388	6111	6229	5909	5908	5905	5752	5800	6226	6241	6587
5986	5926	6028	6224	6505	6520	6384	6392	6204	6239	6264	6152	6349	6435	6303	6365	6182	6028	5995	6051	5944	5791	5761	5829	5785	5904	5789	5947	6100	6169	6357	6689	6775	6636	6276	6034	5906	5983	6054	6167	6087	6321	6208	6039	5986	5891	6047	6028	6334	6510
5670	5707	5947	6021	6130	6120	6282	6085	5906	6173	6068	5978	6057	6121	6018	6077	5903	5944	5793	5869	5739	5748	5572	5670	5571	5711	5855	6023	6251	6527	6569	6630	6803	6551	6291	5978	5936	5722	5711	5888	6125	6198	6089	5814	5794	5749	5926	5837	6247	6287
5573	5388	5684	5924	6079	5937	5914	5761	5806	5779	5825	5729	5832	5796	5772	5692	5670	5549	5781	5688	5511	5614	5553	5664	5591	5788	5936	5997	6210	6440	6378	6480	6485	6279	5966	5846	5596	5510	5897	6057	6000	6044	6071	5893	5623	5631	5604	5755	6063	6262
5539	5524	5643	5751	5919	5770	5636	5705	5482	5510	5533	5668	5563	5527	5520	5474	5471	5706	5843	5716	5615	5693	5727	5743	5750	5978	6052	6010	5979	6092	6237	5968	6019	6033	5907	5655	5606	5854	5774	5863	5937	6075	5911	5822	5637	5550	5682	5786	5976	6104
5933	5669	5623	5832	5659	5765	5564	5569	5473	5496	5468	5406	5477	5383	5371	5601	5701	5695	5946	5917	5932	5876	5917	5973	5954	6167	6053	6065	5840	5811	5629	5741	5646	5643	5719	5787	5664	5740	5818	5885	5980	5852	5982	5724	5687	5611	5699	5818	6039	6122
6120	5991	5776	5792	5941	5926	5695	5732	5662	5673	5579	5506	5536	5543	5509	5786	5992	6099	6214	6192	6240	6085	5883	5918	5987	6108	6066	5763	5683	5481	5448	5475	5599	5627	5815	5892	5683	5791	5909	5870	5976	5992	5864	5731	5784	5677	5770	5715	5866	6035
6272	6206	5982	5995	5931	5923	6052	6022	5811	5724	5663	5654	5605	5705	5679	5999	6104	6206	6348	6391	6168	6046	5999	5877	5921	5832	5852	5714	5333	5278	5170	5417	5561	5909	6049	6149	6037	5815	5739	5704	5803	5823	5931	5919	5893	5822	5860	5654	5828	5663
6485	6189	6178	6193	6145	6074	6128	6094	6032	5978	5803	5737	5764	5655	5870	5987	6122	6362	6394	6153	6013	5899	5926	5811	5741	5720	5797	5446	5364	5246	5380	5532	5867	6381	6280	6079	6014	5758	5585	5617	5736	5908	5936	6178	5972	6090	5730	5568	5561	5563
6212	6097	6020	6098	6076	6086	6122	6100	6078	6024	5910	5885	5551	5667	5881	5936	6031	6287	6090	6001	5887	5732	5644	5554	5488	5566	5563	5505	5258	5400	5422	5823	6052	6285	6296	6080	5730	5547	5382	5490	5619	5955	6056	6232	6041	5981	5613	5607	5369	5628
6067	5906	5705	5698	5768	5805	6054	6180	5975	5940	5874	5670	5743	5727	5563	5731	5608	5634	5778	5759	5517	5541	5499	5474	5573	5612	5429	5554	5300	5555	5398	5924	6081	6222	6228	5928	5655	5346	5298	5530	5771	6068	6378	6120	6159	5936	5402	5365	5323	5637
6153	5805	5714	5624	5607	5395	5892	5678	5760	5621	5510	5689	5402	5435	5353	5439	5249	5469	5408	5421	5228	5238	5516	5566	5611	5502	5693	5694	5567	5623	5557	5748	5975	5856	5787	5582	5329	5229	5210	5461	5748	6080	6346	6260	5991	5685	5433	5400	5428	5846
6152	5715	5642	5499	5636	5491	5617	5786	5810	5778	5630	5572	5516	5431	5381	5244	5311	5354	5340	5357	5397	5555	5617	5821	5807	5778	5774	5748	5520	5495	5771	5835	5771	5726	5536	5406	5181	5211	5310	5477	5971	6043	6467	6142	6016	5692	5326	5492	5588	5730
6372	6108	5788	5687	5685	5726	5763	5944	5948	5876	5897	5822	5882	5514	5710	5644	5474	5536	5644	5733	5798	5987	6018	6234	6062	6077	5874	5629	5603	5597	5670	5667	5887	5751	5691	5538	5689	5486	5615	5742	6047	6068	6135	6106	5899	5544	5558	5598	5800	6185
6604	6410	6270	6006	5931	6218	6219	6260	6310	6371	6229	6170	6291	6224	6360	6084	6184	6038	6042	6090	6054	6121	6270	6144	6151	6051	5735	5645	5501	5554	5427	5693	5751	5842	5813	5765	5760	5658	5812	5934	6015	6123	6100	6123	6023	5734	5845	5954	5964	6173
6612	6490	6411	6314	6121	6496	6274	6373	6325	6425	6500	6525	6318	6399	6165	6164	6156	6148	5922	6094	6036	6134	6095	5957	5749	5795	5510	5560	5598	5534	5470	5639	5963	5936	5813	5856	5898	5651	5913	5858	5896	6103	6023	6195	6114	6007	5954	5981	6145	6031
6468	6459	6267	6273	6316	6260	6179	6118	6065	6072	6170	6138	5932	5975	5886	5888	5800	5573	5773	5871	5684	5962	5660	5516	5690	5367	5379	5429	5644	5633	5639	5650	5737	5592	5661	5773	5720	5686	5818	5719	5967	5900	5902	6123	6083	5967	6091	5982	5901	5785
6230	6202	6232	6172	6050	5774	5894	5744	5815	5788	5618	5738	5543	5596	5424	5370	5291	5246	5377	5351	5499	5337	5502	5261	5516	5383	5461	5658	5683	5649	5679	5718	5643	5418	5520	5473	5572	5559	5618	5682	5558	5923	5830	5996	6053	6044	5970	5932	5823	5779
6045	5803	5912	5913	5715	5628	5642	5574	5337	5367	5399	5440	5408	5175	5215	5082	4955	4978	5096	5069	5195	5351	5130	5241	5295	5247	5414	5549	5635	5652	5641	5612	5368	5151	5110	5234	5411	5339	5449	5519	5715	5727	5896	5725	5704	5801	5921	5824	5793	5880
6223	5950	6001	6029	5660	5548	5383	5221	5202	5289	5191	5169	5158	5157	5075	4866	4789	4838	4789	5096	5016	5185	5218	5114	5168	5276	5616	5559	5535	5428	5453	5099	4987	4735	4835	5013	5193	5249	5491	5483	5568	5570	5608	5503	5504	5764	5597	5671	5675	5700
6267	6359	6254	6111	5903	5597	5409	5212	5129	5258	5315	5182	5045	5006	5037	4964	5059	4872	5045	5123	5168	5206	5215	5179	5111	5194	5431	5410	5401	5217	5180	4950	4794	4800	4878	5021	5182	5374	5568	5389	5347	5401	5363	5353	5551	5646	5592	5682	5519	5344
6451	6430	6405	6147	6120	5740	5571	5159	5159	5244	5245	5168	5079	5083	5090	5052	5147	5212	5212	5254	5366	5283	5162	5203	5000	5134	5113	5223	5265	5103	5111	5056	4683	4824	5071	5295	5508	5343	5487	5434	5148	5142	5019	5404	5504	5624	5522	5663	5408	5156
6315	6295	6248	6153	6022	5718	5311	5169	5276	5175	5242	5206	5110	5096	5040	5099	5140	5156	5281	5415	5228	5205	5043	4932	4801	4915	5100	5177	5241	5439	5329	5095	4916	5059	5185	5405	5503	5657	5551	5267	5176	5127	4926	5149	5442	5736	5772	5563	5528	5313
6062	5940	6079	5684	5581	5553	5106	5013	5166	4972	5194	5043	4980	4841	4990	4827	4856	4790	5031	5091	5036	4891	4757	4777	4750	5019	4947	5220	5394	5525	5313	5085	5161	5101	5363	5481	5521	5540	5410	5358	5192	5089	5014	5257	5448	5575	5625	5542	5540	5550
6152	5978	6091	5696	5498	5257	5014	4879	5057	5131	4870	4767	4712	4623	4616	4573	4798	4798	5088	5008	5003	4940	4811	4856	4977	4910	5184	5135	5402	5396	5358	5199	4944	4970	5225	5363	5579	5655	5335	5333	5234	5183	5010	5427	5401	5380	5482	5420	5384	5324
6175	6182	6125	5958	5610	5303	5235	5219	5060	5099	4951	4791	4661	4563	4529	4608	4748	4741	4914	4975	5116	4896	4799	4917	5050	5198	5311	5296	5425	5244	5214	4981	4930	5039	5161	5250	5333	5556	5333	5260	5126	5092	5029	5260	5393	5712	5664	5718	5522	5282
6317	6347	6439	6091	5763	5565	5440	5208	5321	5307	5152	5029	4955	4818	4759	4990	4938	5140	5074	5153	5300	5302	5055	5064	5276	5291	5142	5162	5089	5069	4956	4951	4943	5200	5303	5502	5578	5571	5455	5249	5156	5020	5313	5398	5633	5906	5932	5628	5493	5024
6521	6509	6374	6110	6007	5620	5581	5559	5616	5402	5444	5318	5075	5109	4943	5006	5111	5159	5373	5375	5176	5089	5256	5267	5185	5153	5068	5198	5079	5016	4992	4899	5122	5342	5530	5613	5651	5558	5397	5216	5244	5228	5246	5595	5725	5880	6006	5693	5434	5255
6594	6381	6407	6266	5904	5854	5597	5512	5709	5484	5528	5346	5165	5062	4985	5301	5279	5193	5234	5313	5199	5272	5187	5343	5290	5170	5321	5151	5231	5286	5236	5197	5271	5370	5440	5592	5507	5460	5453	5407	5541	5526	5649	5716	5943	5828	5701	5643	5366	5178
6310	6319	6179	6083	5882	5580	5657	5659	5515	5425	5438	5406	5274	5340	5216	5243	5241	5289	5285	5257	5301	5254	5573	5501	5508	5554	5663	5538	5440	5462	5357	5342	5420	5559	5748	5436	5629	5570	5526	5587	5689	5804	5791	5990	5907	5909	5728	5550	5519	5552
6286	6255	6177	6037	5858	5765	5673	5809	5688	5470	5367	5370	5317	5371	5367	5377	5459	5542	5355	5471	5581	5686	5868	5916	5888	5846	5974	5909	5529	5711	5640	5407	5458	5705	5720	5781	5687	5690	5698	5660	5812	5899	6154	6199	6052	6112	5818	5900	5561	5546
6524	6537	6373	6270	6126	6123	5767	6019	5990	5830	5738	5805	5917	5808	5624	5811	5900	5900	5765	5653	5784	5797	5831	5939	6047	5955	5892	5874	5499	5584	5374	5550	5553	5798	5954	5943	5835	5765	5796	6039	6032	6046	6138	6353	6229	6138	5999	5890	5616	5731
6581	6502	6566	6348	6569	6396	6164	6160	6275	6061	6082	6069	5896	5909	6085	6023	6080	6089	6126	5868	6054	5998	5842	6039	5953	5945	5888	5564	5473	5552	5635	5869	5778	5971	6133	5971	5748	5868	5878	5865	5877	5959	6101	6171	6240	6000	6086	5839	5930	5830
6356	6146	6358	6486	6452	6397	6281	6258	6351	6141	6083	6063	6053	5970	5955	6070	6034	5877	5777	5950	5810	5883	5763	5723	5534	5691	5577	5629	5515	5569	5748	5774	6008	6044	6127	6062	5937	5754	5772	6014	6136	6140	6309	6193	6223	6074	5944	5925	5954	5778
5897	6114	5940	6122	6161	6158	5897	5873	5841	5934	5809	5820	5661	5663	5542	5553	5686	5692	5623	5817	5792	5632	5666	5571	5696	5622	5642	5476	5609	5708	5639	6049	5940	6116	6027	5774	5730	5712	5705	6064	6067	6205	6379	6288	6193	6199	5743	5881	5908	6048
6064	5862	5950	5968	5972	5690	5741	5796	5601	5606	5609	5537	5442	5424	5383	5308	5474	5446	5557	5692	5750	5678	5942	5947	5841	5824	5673	5563	5647	5686	5590	5748	6026	5838	5886	5603	5792	5646	5869	5976	6254	6121	6196	6175	5920	5790	5782	5811	5799	6043
5971	5975	6041	6030	6107	5857	5915	5586	5652	5747	5509	5528	5514	5524	5252	5404	5664	5776	5629	5751	5924	5837	5974	6089	5912	5688	5587	5489	5318	5465	5590	5793	5887	5857	5720	5681	5837	5848	5763	5959	6008	6134	5880	5830	5571	5517	5640	5717	5911	5998
6325	6056	6287	6352	6155	5983	6018	5812	5816	5727	5697	5674	5484	5362	5371	5486	5495	5703	5700	5681	5758	5905	5864	5812	5888	5430	5412	5245	5294	5371	5497	5581	5718	5798	5623	5631	5470	5550	5820	5868	5804	5816	5920	5672	5546	5455	5489	5441	5490	5568
6091	5828	6327	6117	6096	5973	5819	5715	5624	5473	5583	5395	5386	5220	5355	5252	5187	5243	5453	5518	5451	5386	5464	5488	5368	5354	5245	5084	5210	5369	5537	5534	5613	5490	5500	5237	5154	5254	5487	5581	5723	5664	5713	5544	5230	5189	5126	5170	5339	5378
6070	5967	6010	5758	5652	5642	5432	5429	5095	5202	4979	5003	4974	4842	4865	4879	4967	5068	5102	5019	5160	5228	5378	5494	5421	5118	5178	5189	5043	5168	5281	5304	5464	5245	5038	5105	5006	4957	5168	5326	5485	5500	5385	5174	5127	5071	4896	4988	5188	5325
6148	6068	6046	6019	5647	5528	5498	5284	5058	5122	4905	4872	4770	4838	4767	4787	4884	4908	4924	4934	5136	5241	5205	5377	5273	5121	5240	5013	5015	5080	4964	5232	5127	4958	5042	4856	4794	4843	4896	5299	5255	5233	5272	5156	5019	4780	4925	4912	5175	5109
6376	6215	6222	6391	6067	5661	5526	5299	5021	4942	5022	4794	4942	4821	4730	5108	4981	4934	4962	5140	4932	5232	5175	5219	5200	5215	5181	4910	4914	4851	4800	4932	5085	4957	4836	4868	4648	4829	4845	4926	5228	5200	5007	5001	4961	4848	4935	4952	5175	5233
6436	6373	6465	6291	6038	5616	5528	5118	5048	4839	4817	4872	4817	4579	4762	4831	4851	4934	4855	4921	4933	4994	5036	5096	5060	4983	4971	5010	4867	4955	4882	4920	4937	4835	4815	4812	4688	4725	4899	4725	4975	5080	5119	5129	5117	5072	5030	5018	5020	5170
6489	6276	6246	6207	5893	5756	5212	5052	4967	4699	4888	4608	4541	4380	4486	4583	4389	4503	4594	4675	4720	4803	4965	4869	4903	4872	4887	4835	4967	5018	4878	4997	4959	4730	4658	4694	4614	4603	4638	4734	4884	5024	5090	4972	5167	4973	5003	4947	5064	5175
6506	6254	6253	6083	6011	5713	5266	5155	4907	4890	4745	4749	4519	4462	4414	4486	4413	4530	4635	4721	4799	4806	4816	4734	4972	5040	5243	5203	5131	5032	5039	4934	4751	4941	4794	4862	4843	4878	4782	4923	4912	5031	5078	5024	5078	5081	5061	5121	5196	5314
6593	6392	6164	6168	5984	5580	5624	5266	5186	5118	4995	5002	4863	4719	4848	4828	4724	4792	4931	5116	5163	5222	5241	5028	5265	5187	5156	5372	5258	5203	5051	4880	5119	4914	4905	4771	4970	5206	5036	5033	5086	5004	5151	5304	5178	5306	5301	5271	5247	5399
6373	6136	6064	5964	5861	5771	5535	5283	5340	5330	5400	5433	5189	5108	5009	4858	4963	4897	4925	5264	5285	5333	5363	5312	5314	5281	5419	5410	5462	5368	5277	5121	5039	5073	5182	5159	5264	5534	5378	5394	5379	5236	5296	5439	5486	5463	5612	5320	5374	5403
6178	5979	5769	5631	5897	5559	5413	5272	5343	5483	5451	5504	5344	5266	4907	5173	4887	5160	5234	5318	5466	5625	5545	5552	5444	5591	5663	5729	5663	5753	5665	5214	5293	5361	5346	5623	5599	5684	5781	5557	5458	5477	5578	5513	5664	5690	5633	5711	5750	5600
5786	5697	5686	5610	5529	5418	5285	5471	5583	5608	5623	5514	5536	5448	5102	5260	5159	5460	5693	5816	5792	5917	5779	5944	5756	5779	5910	5964	5955	5850	5690	5629	5527	5629	5683	5670	5813	6014	5969	5937	5905	5955	5847	5737	5733	5720	6078	6187	6128	6214
5785	5709	5717	5590	5675	5656	5659	5858	5725	5971	5824	5819	5732	5638	5709	5727	5743	5686	5974	6111	6078	6173	6117	6105	5974	5800	5799	5917	5994	5800	5735	5641	5634	5793	5972	5958	6386	6376	6516	6315	6119	5950	5941	6077	6037	6256	6221	6380	6263	6311
5790	5605	5703	5793	5806	5865	5996	5997	6027	6120	6056	5948	6069	5980	5897	6054	6059	6076	6405	6317	6210	6068	6202	6030	5965	5719	5812	5818	5922	5941	5911	5902	5728	5924	6131	6204	6564	6605	6643	6332	6308	6021	5946	5958	6125	6335	6559	6542	6509	6469
5865	5628	5703	5931	5893	6114	6024	6123	5928	5821	5940	6029	5864	6007	5902	6157	6159	6169	6153	6156	6046	6096	6049	5839	5665	5693	5812	5884	5912	5894	5853	6099	5825	5886	5911	6317	6499	6583	6564	6505	6364	6109	5938	6129	6273	6254	6482	6633	6396	6404
5833	5755	5792	5820	5910	6061	6104	5937	5798	5810	5721	5690	5798	5771	5701	5778	6084	6106	5962	6009	6027	5808	5730	5828	5618	5663	5755	5909	5842	5679	5796	5871	5797	5716	5826	6200	6208	6338	6408	6392	6322	6183	6004	5949	6032	6022	6422	6410	6575	6299
6059	5880	6031	6030	5943	5872	5925	5884	5747	5607	5698	5451	5834	5732	5737	5794	5769	5700	5833	5732	5804	5809	5768	5702	5509	5581	5465	5744	5710	5765	5885	5781	5624	5665	5744	5880	6247	6112	6218	6303	6116	6048	5831	5807	5926	6103	6316	6521	6399	6309
6179	6238	6118	5994	6025	5933	5790	5619	5528	5536	5448	5336	5385	5598	5519	5621	5593	5473	5342	5384	5504	5518	5396	5531	5427	5379	5417	5414	5384	5535	5512	5371	5379	5187	5363	5519	5724	5890	5965	6111	5902	5891	5767	5599	5785	5911	6060	5987	6113	6063
6237	6202	6247	6029	6080	5906	5699	5400	5462	5305	5261	5145	5195	5191	5322	5264	5245	5157	5103	5116	5096	5122	5150	5250	5319	5220	5071	5223	5312	5326	5270	5276	5132	5106	5261	5324	5213	5430	5576	5756	5558	5575	5606	5407	5484	5722	5630	5772	5880	5774
6140	6269	6297	6075	5928	5636	5408	5213	5228	5222	4975	5037	4924	4973	4910	5092	4891	4924	4804	4818	4825	5015	4945	5026	4970	4952	5112	5114	5024	5189	5238	4951	4962	4772	4837	4831	5046	5191	5248	5362	5471	5456	5318	5279	5251	5282	5453	5410	5629	5494
6347	6068	6232	6072	5799	5563	5371	5254	4938	4999	5023	4868	4585	4753	4817	4814	4783	4770	4802	4787	4711	4672	4797	5074	5019	4910	4950	4854	4974	4837	4919	4858	4758	4752	4881	4767	4741	4950	5235	5180	5229	5160	5137	5167	5129	5212	5123	5163	5213	5095
6285	6091	6177	5960	5756	5446	5110	5114	4976	4961	4771	4575	4607	4660	4643	4557	4649	4689	4750	4741	4801	4715	4808	4865	5059	4890	4816	4786	4994	4822	4738	4734	4922	4885	4960	4924	4806	4799	4806	4934	5048	5079	5021	4957	4936	4957	4949	4943	5086	4945
6234	6368	6194	5878	5476	5427	5088	4889	4742	4767	4457	4602	4415	4340	4572	4661	4609	4664	4689	4754	4741	4809	4761	4991	4956	4980	5021	4984	4815	4837	4973	4857	4979	4820	4869	4994	4936	4820	4921	4919	5096	4997	4862	4735	4686	4890	5008	4782	5012	4867
6268	6132	6021	5887	5502	5156	5043	4730	4661	4729	4645	4586	4364	4355	4487	4531	4583	4628	4791	4834	4799	4774	4947	4940	5037	5082	5015	5163	4936	4963	5061	4925	5068	4845	4893	5198	5065	4948	4861	5014	4891	4939	4846	4847	4731	4804	4972	4836	4834	4800
6268	6053	6406	5933	5540	5203	4926	4632	4581	4571	4656	4561	4290	4298	4405	4567	4711	4803	4789	4824	4887	4736	4932	4998	5242	5231	5192	5120	5293	5183	5111	5145	5152	5104	5167	5040	5130	5030	4981	4940	4901	4808	4788	4672	4780	4785	4776	4735	4636	4752
6176	6229	6144	5902	5544	5139	5108	4862	4795	4692	4662	4531	4425	4327	4383	4482	4690	4893	4854	4697	4845	4865	4908	5170	5082	5218	5232	5368	5432	5260	5145	5200	5242	5231	5207	5289	5420	5153	5067	4968	4977	4766	4838	4828	4862	4800	4945	4882	4693	4723
5943	6227	6054	5798	5638	5424	5093	4947	4932	4931	4612	4635	4499	4518	4613	4642	4738	4818	4890	4872	4853	5030	5019	5166	5127	5516	5422	5433	5416	5445	5235	5263	5192	5361	5204	5304	5351	5310	5206	5043	5118	4908	4909	4923	5040	5105	5172	5141	4770	5027
5855	6007	6004	5730	5499	5287	5169	4957	5037	5116	4978	4874	4577	4681	4785	4739	4859	4979	4908	4931	4816	5017	5050	5097	5205	5375	5596	5440	5528	5532	5466	5321	5289	5166	5383	5388	5410	5393	5352	5318	5229	5150	5012	5129	5139	5344	5329	5239	5331	4901
6007	6042	5908	6000	5770	5413	5377	5245	5264	5311	5172	4941	4795	5006	5101	5002	5050	5137	5058	5101	5142	5190	5330	5168	5456	5431	5526	5302	5647	5553	5506	5410	5379	5433	5538	5435	5640	5700	5527	5428	5370	5364	5225	5286	5482	5410	5629	5494	5292	5267
5896	5999	6024	5757	5730	5495	5318	5299	5439	5480	5344	5266	5113	5159	5342	5445	5335	5374	5391	5206	5395	5424	5376	5414	5449	5423	5612	5616	5542	5583	5549	5685	5525	5697	5648	5947	5906	5731	5727	5639	5464	5491	5422	5440	5718	5942	5862	5833	5654	5563
5880	5849	5833	5771	5692	5436	5471	5524	5523	5690	5543	5527	5486	5656	5575	5684	5609	5624	5472	5391	5488	5458	5506	5641	5623	5471	5553	5730	5950	5739	5876	5686	5711	5837	5881	5993	6054	6067	5727	5968	5623	5621	5539	5594	5943	5964	6050	5966	5949	5875
6022	5844	5708	5641	5732	5573	5690	5788	5984	5900	5790	5648	5751	5564	5688	5476	5493	5581	5533	5537	5624	5653	5821	5586	5663	5719	5496	5811	5832	5836	5874	5715	5839	5855	5826	6123	6082	6226	5951	5942	5712	5622	5585	5774	5880	6140	6195	6098	6230	6089
5992	5871	5806	5696	5735	5728	5652	5804	5863	6062	5926	5710	5604	5548	5562	5302	5363	5303	5439	5563	5536	5634	5722	5623	5571	5534	5900	5621	5812	5872	5877	5812	5901	5905	5916	5933	6131	6266	6034	5974	5940	5837	5690	5843	5926	6119	6218	6224	6161	6042
5947	5792	5674	5710	5649	5428	5801	5790	5867	5767	5807	5611	5326	5388	5325	5391	5260	5375	5464	5363	5602	5852	5796	5621	5492	5646	5564	5647	5712	5725	5716	5844	5862	5719	5780	6096	6056	6139	5924	6021	5716	5704	5682	5720	5793	5979	6002	6183	6135	6187
5945	5747	5710	5538	5713	5504	5482	5712	5739	5680	5529	5428	5168	5217	5184	5164	5235	5124	5318	5400	5533	5685	5548	5599	5639	5488	5541	5617	5853	5776	5723	5732	5658	5711	5638	5828	5827	6011	5833	5743	5762	5706	5651	5524	5654	5659	5936	5879	6039	5988
5982	5830	5559	5530	5477	5419	5431	5413	5431	5476	5466	5212	5017	5058	5124	5043	5018	5173	5245	5368	5268	5494	5393	5262	5586	5473	5597	5641	5791	5692	5753	5482	5501	5615	5612	5633	5798	5775	5747	5683	5623	5503	5374	5461	5505	5608	5708	5707	5821	5774
5793	5677	5493	5555	5546	5332	5387	5294	5367	5305	5347	5117	4937	4861	4929	5015	5062	4927	5116	5125	5092	5128	5154	5308	5179	5382	5384	5428	5354	5496	5634	5321	5487	5389	5422	5601	5384	5551	5318	5413	5395	5286	5199	5348	5392	5435	5485	5595	5548	5619
5703	5588	5521	5534	5412	5194	5335	5209	5154	5150	5092	5003	4811	4625	4792	4821	4923	5083	5111	5137	5145	4931	4963	5069	5023	5122	5230	5467	5226	5335	5138	5245	5273	5350	5279	5328	5402	5179	5123	5093	5000	5015	5022	5068	5181	5180	5527	5355	5329	5496
5648	5696	5565	5577	5372	5174	5236	5094	5151	5070	5002	4902	4780	4597	4717	4808	4802	4950	5082	5100	4811	4948	4769	4949	4938	5182	5300	5321	5374	4983	4977	4929	4908	5076	5152	5334	5279	4981	4824	4864	4896	4733	4893	4868	4962	5082	5322	5208	5228	5186
5595	5748	5617	5641	5544	5322	5163	4834	4871	5005	4849	4778	4840	4540	4725	4805	4803	4845	4780	4919	4884	4851	4774	4809	4957	5116	5230	5383	5340	5120	4919	4891	5146	5111	5030	5260	5110	4972	4685	4678	4592	4644	4799	5057	4935	5116	5209	5226	5122	4951
5545	5616	5705	5522	5416	5310	5167	4980	4663	4882	4800	4798	4707	4640	4733	4717	4678	4855	4787	4869	4801	4750	4973	4776	4968	5089	5397	5622	5398	5272	5044	4938	4927	5100	5140	5299	5191	4927	4666	4598	4610	4535	4758	4830	4919	5170	5126	5296	4993	4808
5552	5583	5705	5449	5601	5332	5048	4899	4780	4745	4594	4646	4554	4597	4672	4713	4689	4748	4803	4715	4751	4702	4774	4890	4869	5386	5484	5601	5451	5435	5117	5062	5062	5019	5134	5132	5045	4877	4588	4510	4554	4622	4766	4872	5097	5167	5323	5192	5190	4987
5759	5637	5756	5557	5488	5153	5012	4844	4908	4738	4650	4560	4506	4335	4466	4526	4526	4705	4724	4743	4746	4728	4871	4798	5004	5215	5439	5494	5265	5304	5011	4977	5039	5033	5011	5075	4975	4846	4890	4527	4704	4667	4740	5014	5078	5217	5302	5323	5038	4940
5884	5702	5698	5639	5422	5175	4934	4763	4834	4696	4664	4648	4560	4406	4307	4353	4429	4383	4577	4750	4628	4675	4795	4737	4870	5119	5423	5464	5117	5158	4935	4789	4880	4769	5075	4952	4936	4823	4704	4759	4702	4757	4642	4948	5104	5230	5219	5166	4947	4966
5817	5869	5822	5493	5404	5296	5080	4776	4823	4769	4723	4813	4645	4614	4578	4487	4508	4424	4426	4786	4715	4854	4876	4864	5047	5154	5335	5307	5238	5161	4937	4716	4723	4866	4837	5074	4931	4702	4798	4592	4807	4922	4818	5006	5080	5215	5166	5119	4973	4910
6099	5984	6102	5615	5598	5405	5338	5020	4987	5134	4899	4724	4899	4846	4654	4788	4587	4799	4916	4870	4952	5132	5210	5221	5111	5227	5246	5611	5356	5342	5030	4961	4994	4871	4905	4836	5058	5010	4952	4966	4892	5079	5100	5018	4974	5088	5403	5190	5155	5078
6058	5912	6127	6006	5648	5619	5407	5264	5126	5397	5195	5024	4892	5006	4790	4833	4801	4768	4924	4913	5167	5201	5392	5546	5545	5529	5394	5347	5043	4966	4902	4839	4888	4923	4885	5127	4830	4989	5007	5178	5163	5143	5285	5270	5080	5235	5227	5069	5182	5137
6159	5874	6150	5916	5806	5601	5594	5423	5299	5372	5376	5391	5242	5313	5236	5156	5367	5313	5108	5335	5306	5399	5406	5801	5756	5626	5322	5181	4864	4876	4600	4653	5009	5019	5016	4877	5126	4891	5056	5272	5391	5334	5432	5271	5231	5359	5116	5277	5319	5328
5893	5937	6142	6019	5874	5821	5747	5623	5444	5634	5592	5434	5290	5141	5553	5461	5508	5500	5407	5471	5280	5462	5575	5736	5944	5701	5550	5363	5061	4743	4809	4998	5021	5090	5228	5197	5125	5160	5262	5387	5367	5522	5520	5498	5568	5425	5500	5337	5342	5333
5903	5882	6130	6121	6020	5941	5869	5775	5756	5800	5918	5901	5817	5620	5660	5726	5753	5784	5723	5671	5845	5681	5719	6110	6218	6069	5763	5561	5410	5150	5272	5304	5286	5263	5580	5480	5494	5497	5518	5626	6007	5805	5986	5895	5638	5730	5665	5728	5903	5850
6034	6027	6005	6267	6084	5948	5989	6069	6202	6138	6158	6237	5982	5935	5988	6135	6033	6094	6233	6165	6107	5994	6035	5974	6300	5891	5920	5895	5757	5470	5468	5489	5748	5798	5784	5697	5932	5802	5740	5896	5997	6156	6076	5978	5835	5753	5857	5916	5927	6099
6265	6199	6283	6167	5984	5770	6021	6032	6154	6069	6158	6220	6201	5963	5838	5902	5825	6030	6084	6013	6012	5823	5791	5969	5951	5952	5870	5584	5647	5626	5448	5522	5618	5639	5769	5634	5579	5839	5771	5723	5929	6104	5924	5859	5783	5538	5646	5667	5964	5903
6276	6248	6215	6174	5959	5798	5864	6155	6001	5905	5889	6050	5757	5687	5663	5693	5743	5858	5992	5872	5692	5460	5593	5374	5653	5484	5483	5284	5448	5474	5312	5505	5396	5539	5649	5540	5551	5415	5513	5541	5594	5436	5606	5480	5448	5496	5364	5548	5663	5680
6243	6124	6279	5897	6040	5793	5569	5672	5852	5782	5987	5917	5709	5403	5362	5500	5387	5426	5740	5575	5444	5277	5163	5252	5445	5472	5348	5442	5369	5506	5317	5475	5448	5559	5397	5419	5376	5344	5485	5357	5341	5181	5326	5138	5148	5311	5264	5301	5410	5446
6184	6168	6271	6231	5841	5615	5735	5787	5821	5588	5605	5557	5676	5564	5544	5662	5621	5902	6062	5979	5842	5510	5460	5429	5354	5490	5343	5384	5427	5580	5448	5484	5472	5634	5553	5452	5340	5284	5306	5490	5337	5369	5284	5240	5221	5399	5472	5478	5367	5534
6076	6004	5854	5981	5990	5638	5519	5747	5785	5847	5807	5754	5369	5547	5556	5292	5580	5521	5710	5766	5641	5518	5597	5576	5445	5456	5414	5484	5458	5683	5461	5402	5265	5609	5473	5184	5410	5444	5333	5413	5298	5249	5226	5283	5184	5285	5423	5599	5761	5687
5856	5822	5815	5818	5814	5693	5739	5748	5758	5813	5584	5689	5376	5640	5587	5636	5658	5842	5969	5934	6000	5856	5676	5582	5473	5357	5420	5468	5571	5567	5609	5521	5525	5259	5259	5408	5280	5172	5303	5324	5298	5344	5316	5293	5103	5445	5448	5609	5750	5851
5730	5625	5738	5796	5854	5598	5345	5561	5971	5921	5806	5577	5198	5299	5118	5273	5354	5273	5445	5460	5608	5460	5563	5629	5719	5743	5572	5499	5448	5590	5612	5577	5599	5654	5383	5343	5104	5576	5426	5446	5503	5424	5367	5431	5386	5295	5437	5615	5692	5846
5815	5513	5770	5801	5577	5545	5590	5580	5573	5592	5346	5350	5409	5594	5554	5724	5835	5704	5765	5834	5805	5723	5642	5601	5648	5531	5699	5832	5698	5721	5718	5697	5613	5511	5533	5637	5447	5357	5476	5626	5526	5617	5650	5602	5559	5537	5585	5694	5759	5865
5736	5633	5741	5759	5730	5784	5494	5461	5486	5652	5719	5647	5413	5392	5179	5374	5375	5332	5411	5438	5443	5451	5525	5614	5690	5785	5783	5732	5567	5707	5816	5618	5689	5687	5618	5457	5437	5667	5494	5726	5923	5681	5691	5773	5578	5664	5808	5790	5777	5884
5567	5690	5543	5773	5669	5862	5586	5645	5650	5643	5547	5442	5488	5598	5493	5662	5754	5757	5962	5887	5709	5663	5549	5517	5292	5434	5761	5762	5654	5493	5400	5612	5573	5684	5752	5751	5542	5540	5613	5686	5648	5912	5830	5651	5381	5663	5604	5723	5711	5597
5758	5726	5685	5670	5821	5834	5651	5543	5498	5635	5711	5724	5613	5586	5366	5482	5335	5543	5321	5547	5552	5631	5478	5684	5690	5757	5668	5706	5532	5770	5637	5687	5555	5845	5644	5639	5914	5725	5675	5736	5826	5787	5757	5660	5443	5353	5599	5558	5495	5395
6143	5810	5714	5757	6071	5919	5735	5514	5793	5742	5599	5502	5699	5454	5643	5674	5616	5617	5646	5752	5595	5738	5468	5547	5528	5523	5698	6127	5750	5539	5541	5697	5783	5663	5777	5960	5747	5867	5772	5817	5851	5944	5825	5690	5668	5459	5330	5429	5355	5198
6080	5924	6055	5776	5800	5814	5784	5745	5619	5599	5345	5775	5799	5761	5865	5610	5585	5600	5424	5905	5804	5906	5886	5876	5677	5462	5606	5698	5662	5628	5692	5624	5604	5945	5705	5715	5763	5740	5665	6073	5897	5837	5946	5599	5546	5525	5436	5527	5513	5340
6075	6137	5804	5663	5790	5797	5436	5472	5698	5807	5778	6055	5707	5946	5774	5396	5438	5610	5656	5601	5648	5531	5556	5502	5598	5619	5814	5744	5594	5562	5352	5744	5611	5519	5727	5572	5553	5781	5769	5569	5763	5735	5718	5825	5642	5389	5652	5518	5549	5554
5969	5732	5695	5856	5700	5402	5672	5774	5856	5773	5781	5910	5855	5704	5512	5253	5227	5278	5447	5573	5685	5591	5628	5293	5341	5360	5676	5869	5831	5879	5536	5554	5603	5582	5650	5607	5592	5511	5653	5785	5544	5640	5622	5625	5609	5651	5541	5715	5548	5559
5774	5811	5846	5546	5451	5533	5641	5476	5395	5413	5484	5579	5598	5817	5512	5410	5421	5551	5667	5597	5747	5700	5578	5618	5380	5344	5590	5730	5848	6069	5913	6001	5703	5574	5738	5696	5663	5864	5677	5680	5819	5583	5582	5758	5702	5642	5722	5628	5726	5555
6118	5952	5615	5765	5837	5775	5410	5282	5345	5479	5613	5652	5793	5533	5571	5293	5296	5290	5574	5512	5856	5776	5780	5602	5524	5547	5579	5741	5751	5749	5643	5866	5779	5535	5508	5641	5785	5901	5807	5742	5762	5889	5604	5877	5761	5797	5856	5996	5824	5760
5880	5663	5814	6011	5709	5503	5535	5526	5631	5563	5397	5345	5210	5175	5188	5063	5154	5137	5151	5392	5354	5259	5166	5404	5174	5250	5326	5550	5704	5608	5662	5468	5339	5579	5530	5657	5734	5638	5671	5784	5530	5689	5681	5645	5881	5855	5769	5870	5957	5960
6055	5950	5751	5580	5742	5897	5951	5600	5339	5107	5120	5124	5242	5389	5431	5407	5720	5633	5811	5943	5853	5750	5352	5132	5021	4937	5121	5304	5427	5488	5608	5676	5454	5341	5567	5724	5735	5644	5712	5666	5716	5495	5646	5454	5517	5726	5954	5729	6030	5757
6289	5785	5623	5860	6290	6144	5752	5406	5369	5460	5441	5636	5565	5559	5494	5325	5447	5431	5802	5819	6100	6035	6085	5903	5610	5401	5274	5476	5607	5467	5502	5473	5803	5679	5574	5760	5935	5822	5814	5871	6045	5838	5564	5812	5694	5746	5936	5934	5821	5820
6040	5667	6027	6498	5959	5783	5803	5955	5791	5681	5572	5404	5248	5365	5234	4929	5099	5161	5341	5331	5534	5560	5717	5614	5709	5994	5895	5778	5732	5617	5819	5530	5670	6005	5930	5771	5766	6071	5929	5859	5932	6061	5667	5851	6089	6052	5962	6096	6059	6107
5824	6069	6370	5939	5615	5751	5955	5682	5675	5548	5424	5370	5287	5350	5536	5558	5679	5908	6080	6023	6124	5687	5474	5283	5118	5369	5700	5877	5907	5843	5875	5705	5556	5607	6077	6042	5822	5802	5952	6022	5825	5946	5839	5886	6123	6237	6265	6176	6101	6162
6147	6065	5836	5470	5898	5872	5770	5597	5331	5404	5357	5326	5408	5563	5685	5779	5922	6122	6271	6386	6434	6396	6202	5868	5411	5104	5170	5229	5521	5526	5688	5691	5665	5462	5446	5793	5778	5392	5460	5786	5580	5471	5644	5878	5739	6024	6127	6005	6219	6129
6218	5793	5570	5722	5766	5490	5329	5168	5321	5194	5159	5054	5269	5305	5238	5364	5347	5175	5307	5470	5685	5718	5994	5954	5985	5876	5546	5184	5158	5397	5505	5498	5733	5314	5322	5143	5474	5530	5053	5242	5523	5279	5383	5568	5741	5816	5799	5638	5695	5613
5700	5523	5897	5836	5295	5073	5071	5114	5090	4936	4871	4969	4970	4958	4846	4762	4711	4625	4670	4605	4676	4749	4865	4907	5737	5906	5804	5596	5294	5151	5188	5252	5291	5381	5349	4911	5032	5348	5173	4995	5133	5188	5199	5481	5486	5581	5750	5552	5426	5453
5528	5706	5843	5406	5137	5204	5237	5014	4913	4955	5081	4998	4821	4624	4352	4306	4353	4394	4435	4514	4556	4532	4481	4340	4677	5066	5394	5534	5470	5056	5027	4831	5136	4816	4972	4817	4582	4671	5142	4743	4826	4983	4892	5040	5107	5165	5219	5428	5148	5420
5748	6009	5649	4908	4875	4929	4808	4756	4854	5028	5013	4429	3975	3871	3877	3976	4206	4214	4300	4315	4536	4544	4570	4369	4200	4396	4499	4840	5133	5056	4736	4615	4632	4348	4478	4609	4581	4342	4629	4738	4508	4499	4766	4600	4907	5154	4865	5187	5040	5162
6173	5614	5034	4779	4880	4822	4630	4758	4934	4825	4318	3645	3577	3524	3857	4245	4412	4570	4502	4407	4688	4675	4643	4562	4386	4307	4150	4162	4457	4784	4742	4631	4431	4304	4026	4439	4593	4126	4205	4845	4545	4348	4554	4588	4661	4829	4761	4719	4967	4751
6131	5140	4788	4968	4853	4703	4574	4815	4547	4046	3646	3553	3724	4137	4746	5101	5332	5010	5026	4780	4803	4841	4738	4864	4791	4852	4707	4362	4292	4634	4745	4726	4592	4367	4251	4149	4660	4690	4391	4736	4985	4501	4774	4703	4730	4635	4744	4463	4737	4573
5975	4893	5138	5150	4815	4638	4709	4472	4189	3671	3765	4260	4913	5371	5844	6049	5777	5524	5365	5337	5364	5284	5174	5181	5184	5299	5188	4919	4640	4527	4769	4791	4697	4603	4424	4296	4744	5045	4751	4860	5220	4811	4861	5052	4939	4888	4866	4582	4781	4555
5641	5246	5521	5350	4832	4386	4240	3872	3679	3794	4460	5117	5807	5888	5909	5650	5416	5318	4843	4836	5095	5268	5236	5133	5311	5398	5470	5283	4823	4517	4428	4445	4602	4664	4583	4292	4520	5029	4872	4552	4857	4755	4661	4822	4947	4838	4757	4702	4727	4770
5666	5636	5976	5416	4743	4263	4070	3674	3906	4470	5190	5727	5789	5457	4941	4610	4250	3935	3803	3866	4245	4644	4801	5211	5252	5200	5220	5170	4902	4569	4242	4235	4584	4607	4579	4411	4319	4644	4601	4212	4506	4623	4482	4683	4923	4781	4739	4909	4544	4852
5758	6017	5936	5016	4664	4264	3886	3848	4324	5166	5577	5688	5098	4503	3801	3317	2957	2911	2858	3130	3363	3718	4460	4868	5167	5285	4950	5142	4993	4830	4392	4222	4455	4697	4741	4683	4395	4667	4698	4285	4367	4557	4398	4488	4760	4778	4824	4768	4456	4783
5801	5911	5596	4941	4590	4366	4164	4370	5002	5709	5879	5188	4251	3441	2769	2515	2488	2341	2487	2554	2760	3227	3916	4639	5282	5441	5292	5122	5241	5153	4803	4438	4599	4938	5218	4945	4736	4747	4832	4692	4424	4744	4661	4660	4969	5102	4987	4940	4464	4739
5724	6038	5517	4813	4728	4572	4421	4721	5371	5852	5420	4415	3463	2677	2448	2357	2486	2662	2526	2667	2611	2855	3414	4255	5028	5554	5654	5497	5290	5313	5130	4828	4925	5196	5465	5323	5044	5051	5122	4984	4546	4857	4806	4678	5051	5148	4981	4988	4598	4622
5580	6033	5675	4891	4661	4552	4590	4959	5734	5606	4851	3927	2929	2418	2586	2751	3146	3115	3192	2999	2844	2790	3141	3694	4659	5633	5835	5450	5256	5333	5288	5116	4835	5428	5845	5540	5404	5406	5287	5129	4761	4873	4898	4860	5183	5095	5148	5135	4804	4730
5641	6064	5476	4934	4842	4800	4912	5150	5638	5570	4570	3647	2877	2733	3090	3522	3821	3999	3940	3507	3202	3146	3012	3710	4473	5423	5730	5717	5248	5155	5243	5023	4936	5215	5769	5727	5428	5424	5289	5021	4893	4772	5023	4896	5062	5327	5426	5289	5145	4918
5936	6266	5510	4858	4922	5145	5319	5516	5750	5451	4703	3614	3145	3180	3602	4168	4538	4666	4543	4284	3798	3308	3235	3506	4408	5423	5878	5757	5551	5342	5310	4977	4841	5088	5648	5700	5399	5312	5229	5044	4797	4797	5053	4940	5118	5318	5311	5361	5426	5091
6068	6116	5469	4915	5140	5515	5509	5849	5894	5713	4729	3810	3229	3298	3770	4273	4507	4762	4752	4507	3883	3434	3154	3474	4318	5430	6037	6011	5556	5264	5251	4957	4868	5142	5731	5507	5185	5344	5269	4874	4794	4768	5109	4949	5223	5241	5239	5116	5011	4991
5929	6002	5455	4975	5220	5734	5834	6067	5978	5573	4937	3801	3178	3161	3383	4000	4347	4484	4711	4280	3735	3332	3142	3366	4413	5496	6077	6145	5636	5371	5357	4932	4666	4966	5593	5424	5090	5322	5323	4905	4858	4913	5118	5024	5269	5112	5048	4992	4851	4836
5828	6080	5663	5235	5426	5858	5978	6225	5862	5545	4866	3984	3235	3131	3208	3574	4052	4194	4423	4220	3682	3358	3090	3672	4718	5951	6541	6374	5865	5518	5384	5156	4847	5263	5691	5385	5194	5499	5287	5164	5193	5064	5310	5204	5341	5086	5247	5156	4954	4760
5671	6026	5932	5367	5411	5868	5916	5787	5918	5628	4939	4123	3513	3175	3138	3372	3749	3846	4002	3874	3544	3239	3131	3994	4925	6419	6817	6511	5820	5396	5453	5039	4738	5352	5748	5197	5224	5760	5406	5189	5269	5260	5638	5350	5395	5445	5311	5266	5301	5084
5766	6033	6045	5325	5202	5400	5629	5668	5690	5595	5052	4455	3828	3507	3150	3189	3276	3339	3284	3276	3114	2967	3240	4151	5227	6489	6736	6352	5484	5269	5157	4989	4891	5472	5677	5015	5224	5712	5340	5276	5504	5259	5340	5135	5362	5274	5352	5432	5290	5180
5840	5806	5721	5045	4807	5035	5197	5372	5418	5499	5046	4856	4169	3784	3314	3056	2805	2765	2812	2831	2719	3025	3549	4568	5732	6497	6524	5768	5188	4864	5082	4885	4988	5447	5227	4750	5255	5577	4873	5024	5250	5037	5091	5024	5205	4997	5211	5003	5170	4899
5837	5455	5687	5040	4643	4757	4971	5277	5459	5517	5400	5106	4842	4416	3736	3228	2937	2653	2806	2713	2956	3579	4485	5415	6244	6503	6018	5248	4801	4875	4913	4909	5186	5530	4943	4862	5461	5189	4856	4876	5009	4903	4902	4947	5006	4838	4985	4759	4880	4742
5735	5527	5379	5096	4687	4461	4958	5239	5481	5551	5323	5304	5421	5110	4445	3816	3580	3392	3350	3692	4002	4669	5491	6408	6381	6261	5458	4767	4788	4903	4764	5028	5374	5418	4893	4825	5680	5321	4874	5206	5023	4890	4997	4857	4976	4498	4766	4463	4691	4592
5644	5373	5226	5153	4884	4547	4654	4944	5185	5248	5032	5150	5196	5251	5171	4687	4462	4257	4447	4768	5340	5831	6420	6649	6226	5497	4672	4367	4541	4791	4834	5312	5489	5193	4691	5023	5645	4937	4915	5153	5028	5076	4907	4825	4776	4649	4609	4284	4595	4426
5606	5439	5185	5127	4985	4603	4405	4591	4969	4845	4710	4751	4961	5228	5197	5243	5255	5313	5476	5763	6019	6290	6407	5910	5313	4586	4029	4289	4449	4699	4882	4885	5151	4551	4456	5243	5153	4666	4902	4995	4668	5007	4768	4895	4423	4589	4555	4406	4407	4329
5653	5388	5022	4922	5175	4671	4269	4059	4563	4689	4791	4711	4983	5058	5217	5334	5399	5604	5829	6014	5965	5915	5602	5092	4435	4050	4000	4553	4732	4558	4647	4854	4476	4214	4638	5174	4587	4400	4918	4906	4822	5107	4651	4771	4557	4941	4606	4680	4563	4572
5652	5426	4998	4855	4911	4826	4311	3984	4124	4425	4692	4978	4953	5019	4924	4933	5042	5338	5209	5179	5006	4770	4621	4234	4152	4340	4597	4726	4582	4463	4572	4359	4125	4035	4713	4779	4219	4458	4850	4424	4779	4697	4842	4713	4656	4843	4827	4964	4641	4869
5713	5001	4897	4831	4700	4650	4464	4196	4102	4159	4455	4793	4705	4943	4785	4673	4647	4427	4468	4440	4110	4075	4054	4255	4499	5042	5042	4848	4591	4331	4138	3884	3831	4276	4678	4125	3938	4570	4390	4367	4772	4550	4678	4546	4550	4667	4846	4850	4757	4918
5766	4911	4646	4607	4516	4603	4771	4676	4392	4057	4044	4135	4422	4580	4534	4427	4211	4118	3921	4054	3884	3950	4430	4525	5211	5228	4994	4688	4441	4370	4031	3999	4110	4466	4239	3869	4212	4403	4060	4438	4486	4350	4354	4376	4429	4260	4769	4613	4773	4709
5537	4970	4568	4522	4519	4459	4823	5081	5081	4636	4072	3874	3889	4112	4134	4220	4186	4191	4260	4195	4355	4547	4892	5099	5382	5107	5023	4613	4499	4241	4343	4600	4675	4471	4038	4207	4593	4340	4295	4595	4389	4460	4451	4511	4523	4645	4821	4525	4634	4660
5093	5036	4870	4705	4739	4832	4778	5119	5146	5137	4910	4324	4004	3861	3979	4008	3922	4206	4399	4566	4631	4900	5111	5181	5067	5043	4953	4788	4606	4662	4793	5142	4850	4311	4366	4943	4904	4591	4779	4866	4530	4685	4681	4828	4446	4961	4902	4870	4819	4709
4729	4828	5100	5116	4954	4963	4879	4565	4476	4703	5031	4884	4791	4610	4370	4218	4251	4455	4595	4762	4801	5011	4951	5221	5037	5061	4960	4707	4788	4867	5306	4927	4705	4560	4973	5036	4684	5106	5349	4961	5003	4858	4972	4851	4943	4979	5033	5087	4954	5053
5017	4536	4879	5092	5153	5206	5114	4594	4472	4263	4264	4495	4832	4888	5231	5104	5205	5234	5178	5221	5362	5317	5093	5168	4992	4858	4871	5031	5033	5206	4919	4767	4842	5193	5120	4694	4928	5361	5349	5342	5129	5141	5023	4730	5002	4818	5172	5181	5260	5171
5191	4773	4710	4839	5027	5122	4977	4924	4744	4579	4240	4167	4254	4634	4729	5144	5183	5326	5475	5456	5341	5381	5034	4938	4944	4826	4917	5277	5203	5041	4885	5097	5480	5329	5052	5006	5495	5579	5389	5444	5193	5253	4811	4969	4807	4898	5127	5053	5365	5388
5162	5178	5015	4818	4911	4956	4800	4731	4858	5055	5122	5028	4841	4599	4624	4598	4872	4987	4990	5230	5343	5352	5340	5158	5151	5100	5010	5112	5038	5016	5319	5499	5489	5195	5164	5605	5617	5556	5599	5706	5319	5143	5030	5064	4881	5229	4953	5351	5509	5559
5082	4892	4962	4859	4863	4772	4691	4614	4803	5002	5220	5380	5552	5560	5509	5423	5464	5471	5530	5694	5820	5974	5813	5282	5056	4736	4603	4818	5019	5576	5633	5363	5214	5304	5690	5637	5406	5654	5810	5687	5226	5150	5174	4835	5136	4825	4926	5191	5173	5497
5386	4824	4593	4704	4916	4752	4621	4609	4670	4866	4761	4855	5132	5521	5445	5593	5646	5566	5693	5659	5692	5605	5328	4875	4520	4513	4729	5149	5339	5467	5248	5254	5413	5801	5561	5548	5674	5777	5815	5537	5372	5353	5081	5126	5037	4778	4799	4811	5189	5226
5427	5122	4868	4575	4911	4956	4916	4789	4913	4829	4905	4719	4829	4822	4867	4903	4857	4879	4923	4949	5090	5279	5094	4876	4852	5018	5025	5006	5106	5156	5330	5917	5822	5564	5517	5716	5807	5646	5621	5829	5838	5434	5302	5307	5029	5024	4768	4798	4765	4766
5143	5066	5084	4854	4840	4943	4928	4956	5133	5073	4931	4982	4928	4937	4991	5016	4995	5059	5105	5355	5537	5505	5571	5488	5247	5158	5129	5093	5418	5805	5764	5613	5711	5545	5871	5819	5779	5596	5987	6027	5578	5762	5704	5110	5257	5014	4845	4916	4586	4697
5253	4872	4918	5028	5059	5039	4702	4648	4931	4782	4691	4596	4641	4789	4702	4803	4924	5286	5362	5428	5306	5479	5342	5240	5223	5244	5313	5387	5600	5556	5255	5249	5611	5710	5730	5517	5503	5697	5719	5538	5808	5648	5357	5383	5181	4742	4742	4672	4810	4738
5447	5050	4835	4897	4962	4945	4773	4592	4465	4383	4269	4253	4160	4365	4351	4403	4518	4699	4877	4915	5198	5180	5191	5281	5310	5227	5418	5283	5175	5118	5341	5408	5481	5399	5188	5326	5360	5317	5052	5328	5464	5225	5421	5211	4876	5143	4675	4769	4657	4756
5428	5123	5013	4897	4601	4524	4592	4435	4672	4365	4321	4085	4169	4072	4202	4313	4390	4476	4651	4718	5044	5021	5243	5004	5182	5039	5112	5181	5272	5205	5167	5006	5072	5119	5301	5136	4974	4947	5051	4947	4994	5064	5102	4934	5217	4918	4988	4881	4729	4738
5509	5220	5020	4716	4697	4605	4454	4395	4242	4246	4180	4176	4228	4326	4361	4317	4283	4528	4594	4602	4963	5036	4981	5005	5125	5058	4996	4937	4901	4994	4680	4910	5052	5012	4929	4958	4803	4966	4684	4548	4760	4598	4720	4985	4649	4953	5010	4859	4914	4747
5760	5557	5205	4391	4279	4262	4375	4456	4377	4122	4035	4060	3893	4039	4217	4043	4135	4082	4246	4252	4476	4377	4358	4422	4626	4665	4594	4579	4587	4556	4460	4726	4735	4687	4639	4677	4587	4375	4511	4525	4308	4356	4490	4387	4505	4854	4668	4965	4767	4783
5412	5294	4945	4484	4257	3923	4033	4055	4287	4380	4322	4119	4024	3946	3828	3831	3847	3959	3969	3943	4282	4244	4309	4403	4657	4580	4393	4353	4217	4171	4276	4520	4577	4654	4650	4545	4515	4515	4521	4282	4313	4291	4101	4106	4376	4334	4693	4565	4724	4596
5582	5056	4739	4562	4227	4206	4128	4176	4231	4325	4218	4172	4111	4028	4190	4086	4026	4204	4296	4228	4344	4289	4315	4255	4287	4306	4279	4319	4476	4442	4447	4491	4627	4804	4756	4798	4811	4779	4567	4472	4344	4160	4236	4184	4123	4405	4321	4650	4495	4691
5442	5189	4926	4537	4379	4191	4302	4423	4575	4595	4663	4398	4296	4203	4200	3992	3864	4068	4034	4106	4198	4255	4381	4634	4709	4579	4723	4497	4574	4299	4375	4592	4846	4753	4767	4891	5049	5023	4707	4723	4367	4559	4472	4416	4406	4204	4306	4400	4482	4608
5525	5031	4855	4544	4448	4364	4467	4505	4588	4543	4474	4672	4598	4538	4423	4379	4435	4382	4540	4577	4677	4713	4739	4515	4472	4394	4231	4397	4385	4481	4413	4390	4453	4775	4855	5004	5200	5195	4972	4901	4778	4587	4434	4524	4408	4298	4347	4231	4237	4545
5453	5116	4959	4590	4647	4641	4599	4599	4539	4681	4478	4383	4376	4257	4184	4127	4254	4100	4156	4304	4334	4501	4438	4489	4598	4417	4410	4129	3967	4022	4076	4241	4356	4498	4683	4966	5121	5214	5266	5024	4955	4826	4727	4625	4579	4334	4466	4322	4178	4298
5375	4982	4852	4902	5053	4813	4793	4802	4480	4549	4549	4707	4638	4639	4608	4569	4532	4557	4707	4843	4897	4869	4823	4743	4621	4605	4458	4274	4402	4299	4343	4330	4544	4643	4905	5252	5309	5291	5444	5433	5265	5287	5049	5053	4762	4714	4383	4269	4240	4373
5312	5079	5119	5149	5215	5118	5150	4866	4882	4701	4633	4604	4837	4693	4766	4780	4754	4776	4778	4998	5032	5137	5254	5224	5260	5058	4952	4679	4260	4416	4484	4568	4754	4921	5081	5314	5648	5660	5606	5563	5534	5423	5506	5207	5035	4853	4708	4492	4707	4479
5241	4924	5017	5141	5340	5059	4966	4877	4711	4647	4629	4589	4760	4823	4734	4794	4988	4995	5041	5333	5376	5361	5337	5400	5128	5112	4995	4839	4608	4486	4434	4561	4620	5003	5268	5552	5519	5719	5662	5567	5658	5748	5732	5621	5337	5207	4917	4856	4646	4618
4855	4665	4612	4833	4868	4830	4773	4437	4320	4263	4479	4531	4600	4510	4552	4704	4874	4934	4919	5111	5220	5244	5128	5101	5058	5167	5029	4811	4493	4525	4416	4689	4913	5182	5369	5660	5772	5656	5707	5592	5481	5739	5916	5643	5635	5519	5339	5141	5004	5079
4496	4340	4415	4555	4666	4448	4298	4237	4291	4460	4380	4351	4596	4625	4493	4611	4531	4792	5047	5039	5046	5083	5015	5094	5088	5098	5024	4869	5002	4715	4698	4800	5146	5451	5649	5770	5825	5788	5754	5683	5887	5802	6057	6158	5936	6020	5842	5702	5380	5269
4572	4448	4490	4506	4612	4526	4450	4422	4423	4485	4431	4433	4574	4638	4709	4685	4743	4967	5088	5107	5107	4981	5191	5082	5268	5186	5039	5179	5186	5025	5019	5203	5355	5596	5848	5842	5889	5823	5730	5797	5740	5888	5940	6024	6458	6231	6195	6022	5904	5759
4874	4808	4852	4830	4865	4805	4691	4590	4550	4573	4697	4751	4926	4906	4878	4799	4945	5052	5062	5157	5202	5083	5279	5067	5218	5131	5016	5302	5108	5306	5140	5280	5396	5553	5712	5837	5828	5634	5456	5474	5678	5627	5806	5922	6123	6141	6115	6017	5920	6024
4898	5016	5146	5275	5026	4760	4796	4806	4728	4906	4877	5006	4969	4844	4920	4684	4793	4697	4768	4823	4886	4824	4923	5071	5007	4975	5001	4993	5164	5117	5110	5165	5351	5683	5682	5608	5552	5334	5322	5207	5108	5253	5389	5667	5919	6049	5984	5941	6058	5882
5270	5381	5396	5434	5316	5033	4893	4788	4856	5070	5130	5272	5297	5169	5046	5035	4994	4849	4862	4873	4844	4916	4799	4914	4877	4934	5016	5102	5065	5047	5276	5222	5484	5634	5557	5552	5595	5189	5196	5116	4968	5237	5284	5316	5668	5839	5926	5929	5904	6003
5914	5910	6128	5860	5614	5259	5140	5011	5165	5420	5612	5750	5926	5545	5645	5377	5278	5191	5169	5033	5095	5180	5149	5217	5154	5039	5159	5258	5331	5415	5585	5468	5723	5562	5744	5662	5423	5123	5297	4985	4895	4927	4984	5309	5467	5610	5753	5887	6067	5966
6548	6574	6563	6095	5946	5567	5497	5448	5404	5716	5717	5896	6065	5888	5817	5747	5465	5362	4983	5059	5219	5062	5245	5398	5390	5315	5234	5308	5253	5364	5631	5694	5931	5642	5747	5504	5472	5279	5121	5151	4793	4730	4815	4995	5181	5354	5734	5831	5806	5806
7155	6920	6760	6306	6227	5835	5552	5483	5488	5663	5911	5812	5845	5885	5935	5918	5433	5378	5141	4983	5063	5081	5285	5226	4984	5066	5055	4944	5122	5349	5533	5750	5692	5721	5769	5613	5355	5160	5098	4967	4594	4709	4580	4821	4918	5197	5394	5471	5528	5658
6795	6547	6436	6091	5831	5290	5181	5215	5358	5371	5533	5632	5517	5445	5582	5485	5105	4862	4803	4555	4725	4890	4888	4861	5114	4787	4691	4562	4592	4971	5146	5410	5388	5560	5584	5435	5398	5171	5070	4803	4709	4704	4620	4790	4945	5016	5169	5378	5320	5465
6347	6004	5841	5452	5079	4971	4740	4799	4833	5055	5031	5103	5145	5062	5000	4626	4532	4341	4154	4033	4028	4252	4260	4361	4282	4168	4191	4285	4081	4286	4633	4847	5185	5355	5546	5568	5526	5214	5038	4779	4696	4536	4533	4567	4654	4905	5037	5068	5178	5246
5939	5545	5259	4851	4763	4644	4634	4667	4712	4751	4807	4815	4795	4768	4628	4420	4240	3948	3769	3757	3860	3803	3977	3964	3839	3813	3876	3761	3938	3860	4134	4314	4692	5097	5248	5430	5337	5281	5105	4851	4590	4569	4562	4523	4636	4741	4698	4779	4928	5063
5757	5269	4819	4560	4315	4264	4182	4360	4442	4540	4449	4519	4469	4407	4289	4185	4059	3801	3687	3467	3692	3669	3795	3763	3803	3594	3637	3472	3624	3618	3748	4134	4246	4612	4848	5216	5320	5288	5081	4952	4667	4635	4452	4495	4642	4583	4675	4785	4688	4831
5110	4784	4632	4391	4125	4010	3945	4072	4290	4366	4304	4242	4274	4237	4113	3927	3742	3822	3529	3592	3490	3523	3639	3657	3650	3555	3384	3394	3127	3282	3466	3763	3970	4285	4601	5000	5162	5239	5154	5092	4980	5022	4762	4730	4599	4557	4676	4597	4510	4669
4824	4336	4079	4130	3780	3773	3649	3772	3975	4056	4081	4089	4017	3983	3792	3616	3505	3581	3548	3553	3523	3596	3570	3459	3438	3515	3243	3174	3090	3065	3212	3393	3653	3904	4285	4567	4930	5057	5038	5170	5060	4900	4971	4870	4653	4682	4554	4586	4605	4667
4821	4324	3913	3817	3756	3559	3357	3471	3688	3852	3792	3793	3841	3717	3459	3384	3344	3396	3481	3481	3638	3658	3720	3392	3384	3428	3078	3083	3153	3009	3058	3203	3282	3581	4026	4368	4573	4845	4850	4997	5182	4931	4998	4946	4848	4692	4635	4425	4458	4543
5018	4631	4295	3928	3733	3485	3512	3688	3781	3802	3779	3860	3804	3680	3706	3520	3308	3376	3431	3638	3767	3828	3738	3860	3608	3547	3508	3298	3281	3209	3181	3267	3273	3517	3853	4118	4526	4684	4952	4946	4987	5092	4979	4830	4833	4690	4472	4254	4447	4261
5440	4919	4642	4436	4180	3969	3778	3785	4030	4114	4152	3989	3913	3945	3709	3599	3557	3593	3853	3928	4206	4403	4329	4134	4003	3876	3728	3614	3582	3685	3524	3514	3742	3732	3798	4240	4488	4699	4957	5052	5189	5131	5198	5040	4977	4840	4737	4394	4499	4400
5429	5074	4930	4766	4412	4189	4131	4062	4123	4278	4388	4241	4124	4119	3999	3897	3780	3924	4036	4382	4465	4700	4756	4504	4431	4310	4215	3978	3940	3925	3946	3888	4109	4194	4305	4445	4535	4752	4995	5155	5267	5356	5387	5280	5362	5138	5079	4699	4539	4540
5512	5007	5026	4798	4640	4579	4229	4237	4406	4568	4732	4571	4505	4485	4183	3958	3994	4061	4313	4505	4728	4831	5064	5040	4701	4732	4661	4523	4368	4464	4331	4452	4567	4485	4600	4572	4702	4939	4921	5270	5367	5472	5471	5617	5376	5308	5149	5015	4653	4520
5813	5684	5400	5317	5279	4863	4914	4808	4906	5055	5068	5099	4982	4914	4731	4491	4512	4538	4653	4935	5105	5368	5651	5697	5425	5332	5304	5494	5385	5222	5229	5133	5161	5109	5042	4904	4887	4970	4913	5183	5424	5499	5558	5844	5563	5519	5452	5078	4911	4621
6099	5884	5899	5900	5870	5702	5853	5608	5768	5782	5784	5737	5692	5640	5502	5241	5084	5118	5113	5283	5622	5879	6123	6173	6299	6115	6217	6335	6395	6191	6126	5971	5955	5803	5600	5490	5342	5263	5164	5183	5363	5601	5862	5949	6059	5682	5648	5355	5139	4898
5964	5906	6112	6122	6221	6055	6054	6116	5926	6146	6217	6083	6105	6027	5854	5846	5714	5580	5592	5635	5781	5882	6212	6448	6472	6558	6587	6617	6782	6777	6783	6591	6470	6381	5946	5658	5590	5426	5296	5387	5522	5719	5746	5984	5999	6178	5937	5610	5418	5152
5301	5350	5565	5695	5806	5903	6023	5895	5794	5924	5867	5805	5796	5754	5653	5489	5423	5328	5209	5114	5357	5624	5595	5809	5810	6018	6290	6298	6337	6656	6639	6530	6516	6230	6155	5882	5740	5656	5287	5200	5436	5437	5733	5830	5948	6100	5924	5647	5478	5057
4955	4907	5064	5364	5499	5647	5698	5632	5548	5429	5317	5264	5208	5175	5144	5133	5038	4925	4806	4789	4652	4880	4898	5025	5002	5123	5502	5456	5680	5817	6108	6063	6225	6078	5902	5613	5564	5350	5215	5032	5105	5234	5377	5532	5518	5761	5513	5471	5337	5049
4723	4584	4791	5101	5234	5419	5430	5249	5147	5067	4783	4867	4811	4804	4682	4697	4714	4489	4427	4304	4368	4409	4252	4451	4601	4675	4735	4895	5023	5239	5475	5736	5823	5790	5532	5413	5437	5165	4871	4757	4860	4817	5124	5239	5199	5316	5378	5139	5270	4823
4332	4061	4306	4507	4810	4986	4944	4858	4681	4769	4534	4457	4320	4174	4282	4331	4094	4172	4067	4088	3942	3869	3835	4026	3887	4148	4128	4150	4371	4727	4922	5301	5475	5531	5493	5222	5209	5024	4959	4782	4871	4968	4946	4819	5002	4980	4941	4945	5090	4969
3688	3743	3675	3960	4151	4315	4397	4347	4226	4327	4203	4121	3796	3885	3798	3938	3797	3724	3807	3659	3594	3551	3525	3483	3643	3405	3469	3539	3907	4173	4529	4932	5177	5400	5610	5515	5270	5221	4874	4934	4986	4942	5063	5091	4954	5119	4859	4999	5044	4893
3589	3609	3500	3680	3738	4116	4098	4166	4136	4175	3935	3925	3745	3700	3773	3798	3607	3795	3802	3487	3532	3464	3314	3286	3266	3116	3122	3420	3556	3773	4207	4610	5039	5354	5498	5645	5420	5245	5180	5153	4889	5013	5025	4959	4864	5082	4859	4901	4842	4973
3796	3722	3817	3704	3966	4105	4208	4351	4378	4467	4395	4084	4081	4070	4085	4024	3957	4067	4130	4096	3969	3605	3587	3449	3296	3328	3299	3557	3881	3933	4450	4784	5175	5457	5695	5879	5543	5569	5571	5438	5340	5143	5012	5025	5037	5140	5010	4910	4936	4980
4299	4116	3991	3891	4108	4448	4680	4805	4953	4968	4825	4824	4675	4565	4452	4440	4488	4441	4614	4457	4314	4215	3973	3910	3774	3714	3741	3878	4138	4380	4638	5027	5350	5866	5957	5897	5800	5731	5673	5624	5509	5250	5089	5088	5168	5052	4821	4962	5065	5179
4710	4348	4282	4324	4294	4480	4606	4823	5089	5375	5412	5280	5240	5024	4768	4865	4823	4960	4882	4831	4604	4495	4213	4184	3913	3911	3950	3981	4349	4536	4710	4974	5403	5657	5828	6047	5765	5852	5733	5760	5417	5307	5238	5247	5101	5150	4924	5105	5093	5138
4946	4709	4634	4484	4414	4623	4705	4907	5187	5546	5822	5577	5510	5325	5069	5178	4971	4910	5031	4976	4992	4710	4475	4478	4131	4235	4192	4172	4416	4606	4765	4976	5349	5699	5759	5828	5859	5911	5954	5876	5375	5396	5460	5387	5305	5112	5089	5039	5032	5271
5500	5445	5196	5273	5148	5032	5027	5114	5464	5958	5991	6251	6113	6026	5687	5669	5546	5460	5432	5475	5528	5233	5164	4887	4682	4524	4586	4420	4579	4623	5029	5180	5495	5459	5589	5897	5773	5784	5855	5862	5687	5414	5314	5434	5320	5123	5004	4881	5166	5059
6262	6235	6158	6079	5789	5629	5463	5386	5654	6191	6465	6857	6579	6634	6412	6228	5980	6193	5937	6005	5996	5920	5798	5449	5244	5038	5029	4868	4826	4959	5179	5191	5218	5329	5420	5556	5478	5634	5715	5619	5654	5523	5468	5392	5371	5383	5066	4951	5214	5155
6467	6337	6304	6185	5825	5519	5464	5472	5705	6100	6315	6726	6790	6732	6489	6195	6159	6231	5949	6238	6313	6081	5911	5805	5494	5244	5082	4853	4961	4998	4967	5055	4989	4961	5029	5347	5379	5497	5539	5629	5476	5690	5632	5486	5433	5441	5072	5104	4871	5032
6066	5921	5862	5711	5587	5342	5287	5112	5196	5584	5867	6056	6137	6185	6127	5824	5829	5889	5551	5671	5733	5697	5576	5468	5226	5009	4858	4753	4515	4688	4741	4690	4760	4556	4918	4839	5116	5280	5467	5731	5736	5786	5706	5469	5356	5359	5260	5020	4863	4786
5527	5551	5508	5354	5146	5058	4952	4767	4930	4948	5279	5414	5618	5652	5562	5662	5290	5323	5206	5325	5367	5408	5447	5219	4822	4797	4650	4393	4450	4323	4488	4448	4534	4493	4757	4834	5096	5345	5329	5397	5680	5711	5874	5495	5544	5391	5204	4985	4887	4708
5227	5075	5253	5132	4994	4878	4775	4667	4518	4642	4722	5007	5366	5275	5307	5259	5243	5048	5043	5102	5247	5265	5128	4939	4844	4726	4571	4292	4290	4170	4208	4414	4337	4539	4685	4889	4989	5153	5485	5744	5698	5864	6050	5878	5646	5465	5314	5075	4801	4545
4983	4779	4939	4876	4875	4667	4517	4556	4474	4165	4390	4628	4872	4935	4995	5140	4990	5000	4707	4772	5003	4878	4888	4899	4721	4658	4576	4420	4209	4088	4322	4347	4313	4539	4505	4825	4988	5077	5362	5639	5788	6016	6068	6037	5722	5554	5335	5016	4834	4652
4293	4474	4212	4421	4555	4320	4094	4098	4052	3997	3918	3993	4237	4466	4524	4599	4645	4491	4443	4496	4320	4437	4498	4597	4775	4464	4274	4263	4185	4035	4160	4203	4285	4560	4640	4808	4996	5140	5391	5572	5872	5970	6227	6084	5850	5647	5420	5096	4690	4613
3984	3934	4157	4088	4287	3974	3906	3787	3760	3592	3649	3651	3793	3928	4035	3981	4013	4252	4197	4153	4151	4256	4384	4484	4306	4377	4253	4027	4125	4004	4182	4218	4389	4593	4647	4894	5081	5096	5396	5689	5598	5901	5863	5948	5897	5621	5407	5028	4787	4661
4166	4199	4170	4335	4327	4265	3986	3887	3858	3813	3707	3669	3790	3855	4034	4119	4094	4160	4333	4319	4280	4364	4332	4552	4375	4399	4424	4311	4451	4391	4383	4342	4582	4591	4995	5015	5300	5452	5455	5759	5778	5787	5943	5900	5781	5551	5266	4945	4848	4745
4372	4503	4556	4613	4918	4648	4602	4483	4287	4276	4227	4205	4088	4241	4414	4343	4360	4526	4628	4599	4767	4787	4852	4854	4740	4912	4757	4942	5050	4927	4831	4867	4832	4914	5121	5413	5519	5657	5561	5782	5782	5924	6177	5986	5722	5607	5379	5153	4989	4778
4790	4739	4928	5173	5292	5315	5262	5121	4992	4886	4802	4612	4594	4661	4746	4807	4910	4914	5119	5008	5255	5106	5211	5184	5240	5205	5337	5367	5408	5394	5173	5159	5026	5308	5450	5474	5824	5716	5829	5777	6027	5997	6164	6032	5961	5562	5491	5232	5185	4845
4924	4979	5207	5472	5471	5655	5590	5478	5345	5352	5209	5084	4960	4946	4871	4847	4943	5009	5121	5315	5246	5363	5340	5307	5320	5394	5419	5692	5594	5436	5248	5411	5235	5403	5603	5446	5631	5606	5635	5756	5731	5794	5948	5899	5648	5470	5286	5171	5018	4860
5448	5409	5569	5737	5906	5896	5822	5922	5718	5502	5359	5215	5295	5129	4956	4914	4949	5061	5201	5392	5369	5341	5326	5231	5264	5352	5339	5457	5378	5152	5171	5084	5176	5216	5221	5317	5246	5255	5448	5380	5312	5508	5574	5442	5289	5274	5175	5058	4945	4929
5971	5731	5827	6024	5984	6044	5925	5882	5775	5557	5569	5353	5289	5166	5179	5074	5092	5242	5248	5400	5518	5202	5318	5105	5123	5053	5104	5082	4956	5089	5042	4753	4819	4902	4962	4998	5088	4907	4928	4969	4931	4998	5083	5213	5241	5076	5064	5048	5046	4848
6322	6174	6075	5856	6016	6046	5756	5925	5499	5449	5346	5310	5261	5172	5054	4987	5101	5154	5230	5166	5355	5209	5061	4907	4804	4770	4844	4770	4743	4733	4741	4658	4511	4544	4627	4675	4661	4782	4785	4951	4693	4775	4789	5036	5045	5075	4952	5016	4864	5051
6261	6104	5979	5788	5657	5551	5367	5333	5176	5131	5064	5071	5089	4854	4856	4694	4836	4885	4977	4995	5020	5016	4712	4641	4528	4508	4368	4529	4471	4377	4344	4229	4217	4239	4335	4463	4392	4506	4354	4437	4513	4403	4497	4619	4943	4836	4999	5035	5008	5072
5998	5969	5713	5551	5513	5143	5124	4784	4711	4796	4527	4509	4668	4634	4603	4395	4467	4701	4581	4745	4814	4615	4543	4359	4281	4059	4199	4252	4098	4153	4101	4107	3979	4079	4130	4309	4333	4081	4265	4187	4172	4330	4230	4472	4624	4741	5028	4977	5127	4939
5841	5810	5666	5449	5223	5058	4733	4492	4397	4208	4255	4305	4253	4332	4275	4319	4346	4350	4447	4483	4612	4656	4555	4353	4065	4148	3957	4037	4214	4156	4086	4066	3996	4168	4187	4299	4152	4352	4250	4202	4237	4272	4269	4484	4689	4836	5100	5135	5160	5177
5731	5491	5688	5535	5250	4910	4759	4550	4486	4186	4185	4137	4111	4001	4197	4182	4348	4386	4533	4742	4738	4743	4569	4523	4590	4439	4376	4246	4356	4360	4308	4334	4279	4401	4260	4398	4564	4472	4360	4498	4495	4515	4586	4678	4967	5128	5265	5201	5147	4980
5665	5669	5605	5564	5262	4989	4691	4691	4460	4410	4365	4119	4115	4063	4232	4213	4302	4545	4546	4605	4713	4786	4812	4701	4643	4649	4540	4498	4539	4553	4582	4533	4604	4626	4585	4520	4577	4754	4779	4642	4833	4697	4879	4935	5103	5217	5387	5248	5111	4837
5512	5700	5588	5408	5192	4975	4670	4623	4503	4511	4245	4263	4087	3935	4106	4021	4263	4331	4307	4435	4415	4632	4590	4686	4703	4597	4593	4653	4645	4540	4583	4565	4650	4641	4595	4519	4529	4696	4646	4717	4745	4832	4837	5041	5214	5236	5219	5120	4770	4548
5369	5493	5435	5264	5194	4856	4775	4665	4575	4625	4290	4267	4072	3901	3869	3890	3844	4097	4093	4152	4260	4426	4567	4475	4584	4522	4489	4587	4497	4430	4492	4625	4453	4417	4385	4412	4414	4502	4405	4662	4672	4736	4730	4827	4923	4948	4895	4836	4627	4243
5444	5275	5239	5294	5074	4940	4865	4683	4671	4576	4599	4552	4214	4116	3959	3850	3888	3878	3908	4094	4042	4153	4198	4382	4539	4458	4495	4453	4560	4461	4384	4518	4489	4355	4411	4373	4322	4451	4573	4767	4624	4634	4751	4825	4762	4845	4707	4663	4355	4256
5287	5116	5258	5218	5060	4933	4806	4783	4949	4922	5116	4777	4731	4450	4063	3998	3847	3969	3933	3977	4044	4041	4086	4320	4577	4488	4512	4491	4491	4702	4618	4621	4577	4579	4396	4462	4377	4422	4431	4518	4666	4691	4833	4695	4692	4793	4762	4762	4548	4313
5323	5218	5207	5039	5007	4885	4865	4957	5074	5148	4931	4937	4852	4655	4416	4181	3998	3986	4071	3922	4027	3922	4175	4291	4408	4228	4544	4424	4644	4634	4543	4521	4521	4537	4445	4334	4359	4391	4439	4499	4569	4697	4618	4710	4785	4544	4963	4889	4818	4474
5257	5072	5136	5093	4934	4907	4907	4896	5028	5120	5275	5136	4940	4839	4722	4557	4395	4236	4223	4065	4161	4320	4219	4364	4420	4451	4572	4543	4597	4717	4582	4667	4729	4640	4485	4397	4204	4197	4529	4427	4455	4596	4715	4725	4893	4995	5012	5094	5112	4929
5082	5039	4847	4915	4980	4887	4800	4994	5066	5213	5382	5389	5183	5063	5035	4785	4538	4359	4309	4478	4532	4468	4690	4655	4728	4766	4651	4738	4713	4765	4983	5046	4904	4719	4671	4709	4574	4607	4666	4848	4866	5011	5055	5124	5118	5354	5378	5451	5527	5325
4760	4734	4704	5068	4986	5194	5080	5220	5340	5428	5485	5563	5147	5262	4840	4784	4666	4501	4436	4565	4835	4860	4978	4920	4893	4739	4667	4955	4921	4993	5085	5204	5281	5118	5032	5003	4854	4882	4985	5106	5360	5362	5353	5540	5628	5797	5716	5830	5730	5455
4482	4490	4649	4931	5064	5151	5452	5613	5354	5664	5432	5440	5311	5068	4800	4446	4450	4483	4466	4534	4979	4907	5121	5212	5072	4951	5002	4946	5097	5210	5316	5510	5543	5461	5452	5298	5194	5092	5278	5253	5427	5637	5508	5498	5674	5929	5850	5774	5573	5396
4451	4499	4611	4877	5233	5398	5621	5667	5588	5656	5525	5252	5142	4868	4798	4387	4377	4330	4174	4561	4618	4738	5003	5079	5019	5073	5044	4887	4930	5008	5452	5617	5557	5721	5694	5478	5383	5200	5305	5381	5360	5339	5390	5269	5652	5668	5547	5464	5327	5159
4470	4465	4434	4812	5160	5570	5774	5873	5846	5813	5700	5322	5008	5113	4718	4407	4255	4338	4387	4364	4630	4718	4918	5137	5148	5049	4948	4843	4780	5030	5350	5655	5607	5820	5764	5718	5508	5346	5256	5225	5297	5127	5296	5028	5327	5257	5313	5209	5161	5157
4587	4419	4370	4675	5148	5537	5747	5791	5845	6085	5821	5610	5294	4941	4872	4377	4275	4337	4305	4430	4617	4750	5136	5240	5236	5197	4755	4692	4818	5015	5177	5478	5782	5738	5727	5612	5620	5438	5426	5124	5285	5094	5085	5004	4996	5237	5127	5218	5053	5056
4553	4321	4342	4561	4928	5293	5286	5518	5723	5698	5667	5489	5401	5127	4703	4382	4359	4330	4357	4519	4598	4844	5042	5258	5213	5140	4668	4526	4649	4682	4884	5101	5281	5408	5433	5444	5472	5336	5204	5186	5022	4889	5118	4893	5110	5204	5281	5198	5175	5123
4685	4393	4416	4641	4891	4873	5159	5238	5184	5420	5416	5272	4952	4734	4605	4322	4304	4039	4104	4378	4551	4814	5067	5151	4942	4822	4472	4366	4283	4325	4544	4577	4918	5143	5227	5342	5302	5366	5036	4989	4980	4874	4699	5100	5225	5382	5335	5380	5315	5269
4519	4414	4417	4567	4716	4897	4896	4907	4883	4997	4937	4730	4625	4492	4461	4080	3976	4009	4001	4240	4525	4832	5028	5124	4986	4733	4418	4303	4106	4194	4238	4415	4694	4930	5058	5239	5217	5306	4873	5095	5094	5050	5019	5261	5558	5328	5538	5465	5230	5175
4434	4440	4393	4479	4805	4748	4892	4689	4789	4629	4739	4484	4277	4284	3980	3849	3760	3810	3964	4221	4429	4728	5001	4876	4957	4656	4425	4292	4144	4129	4173	4472	4630	4952	5057	5084	5114	5035	4920	5069	5024	5202	5282	5273	5469	5642	5495	5532	5374	5042
4583	4265	4303	4380	4480	4914	4809	4631	4667	4553	4437	4261	4176	3982	3892	3678	3530	3611	3639	3811	4153	4367	4514	4709	4777	4753	4579	4293	4106	4013	4161	4255	4536	4620	4868	4861	4997	4944	4851	4876	4940	4958	5051	5057	5442	5497	5490	5358	5194	4798
4725	4326	4139	4226	4474	4637	4574	4365	4504	4426	4324	4110	3913	3759	3560	3410	3355	3261	3334	3350	3767	3873	4143	4248	4507	4511	4296	4114	3895	3836	3969	4031	4268	4300	4636	4542	4512	4573	4647	4686	4572	4859	4909	4944	5012	5171	5070	5012	4946	4765
4896	4490	4239	4195	4288	4519	4438	4483	4355	4366	4220	4025	3764	3678	3377	3384	3220	3158	3124	3239	3474	3847	3977	4211	4272	4327	4108	3886	3840	3792	3828	3832	4036	4271	4364	4291	4233	4104	4158	4315	4634	4562	4636	4799	4930	5008	5077	4963	4814	4786
5086	4592	4286	4052	4379	4370	4284	4428	4486	4473	4459	4009	3952	3847	3510	3391	3273	3167	3233	3298	3634	3885	4187	4516	4481	4228	4054	3744	3769	3743	3884	3988	4069	4129	4267	4302	4328	4073	4058	4228	4523	4533	4756	4866	5076	5248	5155	5051	5118	5072
5024	4626	4254	4178	4413	4412	4362	4408	4442	4598	4455	4145	4113	4036	3654	3553	3477	3387	3420	3605	3804	4249	4476	4446	4484	4299	4210	4137	3956	4006	3995	4080	4102	4266	4325	4451	4349	4124	4101	4390	4475	4715	4943	5128	5467	5562	5628	5506	5292	5366
4759	4510	4353	4181	4398	4428	4418	4245	4392	4450	4430	4131	3975	3740	3637	3435	3270	3458	3578	3532	3881	4277	4432	4554	4492	4424	4393	4059	3930	4008	4019	4160	4382	4352	4479	4360	4357	4233	4183	4376	4567	4866	5065	5301	5511	5658	5635	5467	5457	5281
4456	4220	4158	4207	4327	4519	4360	4465	4544	4307	4380	4028	3788	3674	3459	3417	3400	3330	3413	3590	3736	4078	4294	4508	4493	4415	4375	4091	4016	4037	4017	4265	4342	4490	4577	4449	4349	4496	4448	4529	4770	5019	5208	5166	5451	5529	5410	5370	5153	5031
4423	3998	3986	3993	4408	4501	4518	4657	4804	4729	4546	4238	3924	3699	3378	3430	3223	3307	3311	3526	3677	4148	4273	4403	4525	4612	4415	4414	4151	4173	4298	4528	4780	4907	4821	4652	4658	4706	4490	4523	4928	4928	5188	5295	5262	5474	5518	5379	5255	5057
4224	4163	3779	3942	4111	4307	4770	4938	4868	4847	4916	4541	4168	3801	3565	3339	3306	3139	3356	3496	3662	3989	4249	4428	4541	4492	4500	4318	4253	4335	4401	4688	4925	4914	4765	4805	4731	4488	4473	4444	4450	4813	4855	4981	5227	5278	5403	5347	5457	5364
4558	4295	4023	3991	4051	4308	4523	4659	5007	5087	4929	4778	4346	4102	3788	3462	3386	3359	3261	3363	3674	3919	4182	4391	4465	4464	4390	4324	4202	4264	4391	4629	4915	4992	4934	4763	4453	4605	4433	4470	4412	4344	4593	4818	4848	5067	5017	5298	5373	5330
4604	4473	4328	4147	4299	4418	4521	4731	5133	5160	5068	4671	4392	4179	3935	3535	3502	3412	3472	3613	3795	4132	4367	4499	4689	4689	4563	4388	4274	4355	4519	4541	4903	5154	4940	4989	4739	4754	4591	4581	4521	4740	4789	4787	4752	4892	4911	5036	4938	4814
4495	4494	4539	4454	4584	4693	4971	5071	5385	5408	5267	5076	4589	4223	4060	3795	3608	3715	3786	3973	4172	4517	4783	5032	5014	4962	4865	4799	4703	4622	4880	4946	5323	5401	5507	5437	5282	5315	5175	5243	5248	5212	5525	5630	5429	5214	4986	4801	4595	4527
4555	4449	4403	4626	4894	5022	5313	5559	5839	5939	5777	5387	4987	4539	4266	4023	3956	4051	4128	4220	4578	4877	5200	5377	5349	5362	5359	5167	5290	5106	5131	5348	5707	5927	5819	5878	5752	5674	5611	5577	5663	5857	6147	6375	6111	5760	5611	5147	4937	4920
4623	4398	4342	4648	5168	5267	5548	5593	6121	6250	6083	5772	5222	5027	4485	4249	4169	4090	4337	4436	4823	5014	5211	5360	5465	5803	5505	5474	5599	5397	5301	5432	5667	5833	6002	5820	5626	5535	5514	5535	5430	5741	6294	6434	6427	6516	6335	5996	5754	5499
4865	4673	4412	4636	4778	5265	5365	5626	5893	6236	6156	6112	5539	5206	4623	4426	4035	4298	4450	4407	4688	4912	4933	5175	5416	5569	5363	5255	5277	5247	5234	5484	5455	5641	5713	5577	5591	5243	5344	5211	5128	5599	6005	6049	6165	6597	6745	6368	6122	6090
4680	4480	4506	4401	4676	4901	5300	5537	5854	6116	6117	5841	5572	5259	4861	4473	4365	4476	4551	4786	4819	4967	5131	5441	5426	5344	5380	5472	5239	5334	5308	5463	5534	5661	5734	5669	5567	5562	5490	5166	5273	5631	5939	5871	6073	6470	6615	6466	6071	5997
4640	4385	4327	4487	4754	4965	5260	5594	5753	6004	5691	5775	5486	5183	4750	4602	4590	4511	4887	4847	5022	5049	5349	5484	5604	5629	5706	5730	5625	5631	5658	5731	5795	5897	5953	6067	6049	5809	5618	5447	5158	5749	6041	6091	6193	6503	6672	6331	5956	5858
4591	4227	4307	4395	4654	4986	5141	5474	5640	5960	5833	5517	5445	5136	4670	4639	4250	4688	4726	5021	5083	5326	5426	5545	5749	5571	5776	5699	5697	5740	5712	5976	6059	5835	6026	6180	6115	5796	5578	5510	5510	5921	6491	6444	6535	6692	6694	6196	5903	5612
4466	4406	4252	4316	4543	4743	4980	5194	5505	5809	5676	5226	5116	4766	4442	4171	3984	4100	4463	4597	4839	4987	5160	5362	5450	5543	5544	5480	5596	5385	5363	5682	5561	5654	5771	5775	5934	5722	5554	5470	5537	5933	6427	6525	6392	6302	6216	6074	5737	5330
4876	4393	4245	4334	4480	4628	4884	5143	5364	5427	5446	5320	4897	4725	4293	3990	3994	3851	4062	4317	4497	4797	4992	5079	5148	5324	5085	4964	5137	4944	5111	5232	5263	5169	5227	5359	5272	5286	5280	5385	5484	5813	6307	6393	6397	6048	5702	5579	5124	4948
4905	4595	4444	4397	4502	4540	4826	4972	5164	5125	5370	5027	4824	4403	4145	3942	3834	4081	3985	4358	4432	4720	4883	5018	5085	5049	5081	5050	4878	4719	4597	4749	4824	4807	4920	4892	5104	5132	5289	5480	5631	5774	5980	6024	5860	5608	5310	5064	4709	4596
4907	4753	4558	4471	4545	4718	4825	4794	5131	4988	4908	4853	4602	4232	4227	3843	3623	3748	3913	4111	4443	4520	4995	4835	5114	5052	5005	4965	4667	4538	4546	4626	4699	4625	4744	4626	4950	5072	5098	5123	5431	5382	5727	5682	5613	5329	5065	4782	4695	4389
5207	4653	4597	4503	4853	4699	4612	4836	4831	4713	4711	4514	4195	4032	3613	3783	3487	3424	3486	3795	4194	4450	4593	4978	4931	4865	4896	4683	4722	4307	4314	4477	4349	4382	4352	4342	4564	4631	4754	4934	5047	5315	5326	5366	5469	5237	5028	4799	4660	4674
5081	4733	4641	4503	4644	4729	4646	4530	4710	4672	4507	4301	3919	3744	3743	3393	3277	3254	3388	3439	3868	4075	4519	4789	4826	4759	4749	4488	4319	4207	4115	4172	4005	4124	4052	4173	4378	4509	4696	4742	4916	5219	5303	5343	5609	5428	5289	5194	4926	4928
5034	4691	4689	4573	4785	4518	4399	4461	4489	4513	4455	4228	4013	4027	3603	3426	3280	3369	3363	3527	3933	4429	4736	4925	4844	4790	4544	4437	4224	4005	3923	3935	3684	3957	4206	4267	4436	4629	4734	4785	5182	5423	5416	5756	5677	5689	5643	5190	5149	5053
5004	4677	4809	4748	4699	4656	4609	4489	4382	4562	4398	4118	3954	3695	3830	3524	3280	3357	3534	3788	4124	4779	5052	5270	4979	4884	4694	4387	4221	4019	3875	3781	3730	3868	4026	4320	4481	4755	4961	5048	5431	5615	5869	6070	5973	5959	5688	5313	4960	4908
4990	4891	4634	4637	4861	4710	4575	4499	4424	4335	4356	4086	3808	3749	3428	3354	3218	3385	3488	3895	4173	4633	4968	5170	5125	4809	4647	4484	4170	3860	3817	3722	3687	3958	4059	4327	4365	4762	4973	5131	5299	5473	5888	5789	5884	5876	5409	5127	4984	4759
5045	4714	4733	4684	4654	4597	4529	4462	4336	4412	4181	3996	3795	3421	3295	3034	3098	3250	3296	3762	3911	4364	4919	4954	4866	4991	4683	4248	3901	3933	3556	3679	3743	3955	4015	4092	4332	4486	4830	4936	5070	5450	5465	5560	5404	5532	5205	5161	4810	4643
5039	4886	4721	4569	4712	4716	4573	4516	4456	4476	4324	4067	3835	3590	3330	3295	3192	3233	3508	3766	4030	4393	4691	4896	5113	4960	4632	4282	4045	3797	3687	3628	3865	3823	4016	4123	4194	4528	4790	5105	5305	5302	5435	5797	5647	5379	5370	5077	5134	4813
5094	4951	4754	4551	4656	4541	4656	4707	4537	4642	4343	4244	3968	3723	3662	3570	3432	3517	3734	3944	4290	4522	4900	4978	5258	4958	4722	4575	4336	4132	3995	3830	4066	4116	4011	4286	4526	4807	4920	5325	5504	5518	5873	5816	5795	5861	5603	5250	5297	5110
5180	4817	4782	4736	4745	4823	4725	4791	4684	4683	4637	4300	4191	3819	3729	3745	3690	3818	3925	4248	4471	4832	5006	5306	5278	5338	5193	4905	4661	4328	4230	4084	4204	4311	4406	4546	4924	5098	5326	5547	5812	5893	6059	6114	6065	5939	5795	5401	5197	5149
5202	4786	4802	4843	4862	4769	4958	4754	4777	4943	4830	4481	4236	4007	3993	3735	3940	4064	4157	4470	4846	4861	5183	5454	5495	5430	5417	5142	4889	4805	4600	4480	4416	4483	4607	4848	5084	5217	5539	5753	5897	5870	6147	6113	5937	5714	5568	5237	5168	5137
5378	4850	4773	4747	4912	4933	4905	5081	5041	5042	4970	4708	4563	4380	4068	4081	4374	4345	4647	4788	4823	5088	5388	5710	5826	5691	5554	5460	5138	5067	4927	5027	4853	4767	4992	5258	5306	5254	5662	5873	5970	6239	6092	6089	5862	5704	5616	5379	5310	5167
5345	4923	4892	4936	4933	4939	5112	5121	5257	5164	4951	4872	4907	4844	4756	4678	4887	4831	5018	5161	5232	5329	5761	6046	5857	5928	5994	5756	5605	5456	5281	5184	5262	5203	5249	5212	5535	5622	5787	5877	6118	6308	6251	6384	5967	5747	5678	5540	5351	5529
5308	4969	4652	4957	5205	5135	5243	5317	5393	5116	4929	4874	4710	4943	4932	4920	5097	5059	5209	5255	5416	5525	5692	5885	6049	5865	6009	5658	5671	5608	5471	5413	5359	5375	5406	5445	5532	5782	5853	5859	5939	6303	6213	6122	5880	5692	5539	5398	5444	5543
5298	5154	4998	4909	5031	5359	5474	5411	5288	5121	4902	4867	4884	4797	4976	4971	4957	5159	5102	5167	5189	5490	5531	5748	5612	5754	5749	5651	5476	5351	5273	5456	5437	5393	5566	5435	5598	5770	5690	5745	5771	5966	5977	5569	5619	5437	5221	5251	5289	5349
5090	5040	5146	4889	4929	5091	5314	5327	5088	5148	5161	4812	4777	4997	4980	4978	4976	5074	5054	5025	5041	5260	5393	5679	5480	5525	5343	5221	5298	5286	5326	5183	5255	5313	5495	5494	5470	5539	5686	5745	5863	5846	5768	5391	5300	5268	5082	4910	4942	5289
5358	5207	4971	5161	5077	5143	5009	5233	5209	4999	5077	4999	4801	4884	4983	5059	5319	5132	5196	4969	5121	5262	5600	5444	5555	5352	5205	5153	5035	5132	5123	5142	5366	5337	5441	5502	5488	5746	5879	5852	5843	6023	5699	5433	5404	5103	4869	5096	5074	5298
5316	5230	5166	4939	5045	5001	5072	4830	5085	4966	4987	4855	4847	4896	5081	5048	5109	5388	5200	5320	5232	5346	5443	5513	5385	5389	5220	5054	4953	5000	5067	5383	5407	5558	5716	5762	5731	5825	5754	5858	6012	5915	5773	5367	5123	4953	4876	4834	4974	5222
5116	5022	4909	4990	4886	4669	4779	4854	4723	4807	4758	4733	4741	4773	4713	5024	5156	5035	5312	5294	5233	5257	5234	5441	5389	5375	5147	4895	4834	4809	4908	5167	5421	5495	5535	5918	5809	5900	5900	6060	5939	5937	5572	5219	5041	4881	4830	4902	4878	5079
5211	4921	4822	4681	4757	4547	4348	4605	4573	4580	4489	4592	4613	4774	4656	4845	5081	4852	5142	5129	5324	5068	5209	5095	5259	5103	5004	4903	4794	4975	4944	5035	5357	5421	5487	5682	5681	5759	5793	5978	5980	5667	5462	5345	5126	4776	4800	4806	4897	5136
5087	4963	4797	4557	4702	4635	4423	4441	4408	4491	4540	4681	4840	4637	4894	4678	4870	4902	4949	4953	5077	5005	5122	5049	4963	4937	4973	4709	4830	4853	4770	5166	5215	5361	5275	5345	5556	5595	5652	5881	5777	5666	5542	5023	4937	4862	4810	4852	4963	5110
4853	5086	4888	4687	4445	4457	4365	4168	4385	4382	4436	4309	4461	4675	4666	4881	4757	4845	4739	4806	4760	4906	4886	4909	5037	4940	4800	4882	4797	4878	4744	5026	5103	5111	5226	5263	5390	5414	5493	5577	5664	5476	5228	5113	4745	4683	4667	4728	4975	4975
4799	4848	4919	4937	4553	4278	4286	4151	4028	3980	4298	4110	4316	4432	4379	4673	4585	4605	4541	4525	4733	4594	4685	4741	4792	4727	4752	4660	4662	4591	4742	4878	4848	4962	4923	5084	5071	5125	5404	5255	5198	5180	4953	4680	4699	4380	4484	4803	4902	4862
4880	4630	4707	4785	4729	4406	4168	4196	4019	3974	4016	4184	4118	4258	4431	4221	4533	4389	4565	4517	4490	4552	4689	4691	4675	4543	4522	4589	4540	4723	4839	4752	4735	4878	4727	5072	4962	4995	5002	5173	4989	4949	4776	4504	4380	4559	4493	4766	4920	5075
4825	4720	4622	4621	4747	4534	4186	4162	4159	4025	4090	4250	4284	4293	4271	4440	4559	4662	4649	4476	4877	4710	4810	4900	4837	4561	4508	4363	4672	4615	4799	4861	5004	4889	4998	5036	5092	5011	5035	4997	5109	4908	4764	4669	4582	4697	4741	4848	5133	5310
4677	4722	4672	4586	4685	4597	4237	4057	4256	4175	4281	4402	4300	4363	4465	4502	4393	4625	4475	4690	4906	5014	4998	5191	4969	4773	4731	4687	4746	4900	4858	4966	5079	5026	5081	5079	4986	5026	4936	5106	4956	5006	4977	4707	4658	4802	4890	5032	5188	5471
4356	4637	4836	4613	4538	4492	4517	4127	4180	4191	4192	4370	4396	4465	4321	4314	4395	4435	4354	4769	4836	5004	5078	5052	4893	4770	4519	4627	4646	4835	4913	4856	4940	4840	4843	4923	4797	4786	4662	4751	4727	4786	4845	4624	4704	4736	4930	5057	5038	5196
4170	4542	4898	4635	4380	4324	4464	4254	4111	4405	4197	4438	4351	4387	4378	4328	4308	4289	4181	4404	4596	4690	4660	4705	4752	4624	4493	4517	4583	4590	4837	4832	4931	4644	4634	4439	4451	4505	4497	4536	4716	4630	4755	4539	4755	4785	4837	4962	4859	5089
4276	4203	4628	4829	4449	4225	4519	4367	4236	4205	4439	4227	4357	4436	4497	4414	4332	4127	4234	4408	4575	4705	4815	4748	4962	4782	4803	4647	4676	4772	4740	4712	4780	4674	4680	4438	4333	4430	4462	4484	4592	4624	4726	4652	4790	4832	4897	4933	4948	4768
4563	4262	4459	4849	4776	4463	4523	4646	4368	4535	4631	4503	4574	4624	4510	4551	4382	4561	4510	4678	4735	4736	4973	4910	5067	5048	5148	5112	5147	5088	5012	4997	5040	4717	4538	4572	4490	4527	4559	4679	4573	4787	4712	4681	4929	5030	5077	5195	4945	4918
4926	4445	4180	4636	4953	4729	4463	4815	4843	4561	5020	4675	4547	4770	4610	4621	4753	4700	4579	4732	4723	4943	5092	5049	4989	5117	5361	5253	5099	5263	5102	5339	5032	4922	4840	4728	4490	4582	4651	4580	4727	4834	4708	4853	5014	4893	5141	5058	4887	4933
5096	4697	4407	4436	5010	4992	4632	4775	5202	4813	5052	5114	4648	5018	4816	4822	4702	4932	4662	4839	5022	5169	5198	5205	5264	5200	5314	5232	5453	5126	5241	5288	5167	5128	5011	4747	4693	4701	4872	4807	4870	4846	5004	4896	4896	5008	4970	5053	4958	4909
5285	5187	4875	4393	4942	5199	4837	4919	5347	5151	4895	5259	4778	5063	5076	5026	4987	4944	4943	5103	5390	5497	5404	5489	5421	5521	5613	5450	5520	5318	5437	5249	5349	5162	5331	5203	5004	5042	4955	5060	5149	5036	5031	5219	5239	5235	5306	5146	5088	4865
5442	5602	5311	4835	5161	5837	5321	5240	5597	5436	5231	5759	5312	5269	5444	5270	5315	5281	5737	5384	5558	5698	5779	5790	5784	5847	5771	5906	5822	5682	5622	5723	5529	5447	5333	5443	5180	5047	5241	5306	5335	5344	5265	5278	5410	5450	5338	5382	5530	5209
5360	5890	5843	5110	5327	6137	5900	5640	5900	5800	5378	5801	5807	5634	5810	5639	5656	5679	5757	5804	5820	5766	5941	5851	5797	5968	5986	5943	5918	5643	5688	5450	5780	5741	5445	5352	5360	5356	5450	5521	5535	5635	5398	5358	5439	5439	5474	5550	5290	5172
4961	5617	5793	5246	5293	6107	6284	5695	5854	5940	5438	5864	5574	5486	5728	5559	5716	5736	5643	5659	5747	5696	5749	5836	5644	5642	5679	5636	5525	5687	5373	5259	5336	5336	5257	5160	5074	5223	5505	5474	5586	5558	5546	5379	5367	5469	5281	5371	5057	4967
4638	5276	5442	5152	4716	5588	5982	5245	5327	5750	5173	5414	5388	5142	5467	5355	5495	5253	5458	5580	5450	5461	5564	5571	5500	5476	5510	5472	5388	5325	5244	5071	5097	4943	4799	4857	4971	4957	5192	5570	5599	5549	5509	5404	5343	5261	5143	5121	4766	4621
4310	4852	5095	4635	4121	4925	5273	4861	4944	5183	4779	4883	5092	4855	5151	5060	5169	5418	5372	5411	5346	5418	5335	5545	5368	5476	5309	5368	5319	5220	5224	5110	4936	4785	4812	4904	4932	5010	5145	5257	5271	5445	5292	5272	5157	5074	4965	4868	4618	4488
4053	4620	4975	4310	4051	4600	4864	4234	4615	4917	4341	4612	4955	4588	5101	4920	5189	5189	5376	5330	5321	5328	5550	5521	5416	5393	5442	5229	5186	5242	5179	4970	5121	4831	4809	4888	5120	5235	5358	5216	5262	5320	5303	5097	5086	4916	4892	4778	4591	4527
4175	4822	4878	4387	3996	4541	4653	4307	4442	4700	4301	4461	4631	4703	4906	4927	5082	5142	5133	5284	5125	5327	5407	5262	5401	5310	5295	5157	5208	5005	5114	5006	4931	4971	4912	5043	5261	5523	5415	5362	5241	5106	5265	5127	4898	4845	4687	4591	4495	4614
4252	4574	4660	4039	3854	4413	4552	4196	4275	4486	4256	4400	4519	4407	4801	4828	5026	5102	5126	5073	4986	5230	5362	5235	5356	5226	5098	5130	5124	5226	4957	4929	4901	4882	4963	5095	5372	5501	5378	5309	5316	5305	5002	4977	4949	4750	4650	4641	4561	4773
4146	4369	4199	3688	3589	4186	4299	4072	4328	4477	4133	4522	4503	4294	4754	4877	5177	4999	5069	5254	5066	5237	5438	5243	5392	5261	5254	5005	5163	5083	4888	5189	5013	5118	5102	5137	5227	5357	5452	5368	5146	4937	5005	4803	4767	4625	4571	4635	4638	4854
4327	4320	4075	3409	3556	4144	4241	4047	4416	4709	4342	4637	4694	4688	4912	5039	5179	5164	5128	5044	5161	5153	5274	5362	5271	5315	5339	5039	5072	5198	4965	5027	5158	5276	5258	5286	5398	5306	5196	5314	4988	4963	4875	4887	4751	4610	4590	4604	4501	4885
4627	4515	4118	3577	4150	4542	4373	4333	4755	4864	4612	4976	4723	4909	5251	5138	5353	5017	5096	4875	4985	4961	4942	5092	5159	5215	5191	5158	5011	4927	4980	4871	5043	5176	5213	5267	5328	5333	5102	5077	4905	4749	4829	4658	4703	4647	4577	4731	4721	4819
4957	4841	4270	4031	4449	4758	4462	4713	5049	4854	4841	5220	4929	5014	5474	5212	5446	5037	4958	4738	4751	4722	4794	4771	5008	5061	5083	5119	5042	4837	4944	5008	5069	5287	5389	5272	5097	4934	4910	4834	4752	4577	4746	4779	4716	4704	4726	4698	4762	4912
5223	4863	4407	4577	4775	4602	4456	4689	5145	5029	4988	5175	4815	5273	5326	5334	5416	5027	5015	4872	4695	4558	4763	4768	5099	5104	5048	5117	4927	5002	5009	5108	5259	5265	5326	5175	4874	4696	4749	4884	4760	4596	4565	4595	4719	4779	4621	4662	4716	4765
5045	4603	4522	4833	4939	4602	4364	4817	4915	4875	5022	5191	4889	5364	5128	5193	5218	5154	4973	4817	4772	4453	4724	4730	4883	5067	4997	5107	5008	4896	4863	5154	5298	5368	5286	5179	4888	4805	4658	4782	4736	4514	4649	4641	4616	4831	4762	4604	4609	4600
4883	4538	4732	5025	4946	4604	4644	4778	4820	4779	5209	5182	4923	5329	5132	5149	5089	4860	5003	4687	4743	4673	4646	4935	4933	5026	4978	4907	4830	4921	4926	5010	5337	5266	5238	5116	4942	4829	4799	4814	4800	4908	4829	4691	4764	4782	4695	4675	4488	4606
4568	4516	4885	5291	5038	4738	4976	4994	4735	4994	5391	5069	5264	5388	5141	5109	4953	4941	4830	5036	4854	4897	4958	5027	5091	5167	4997	4919	4743	4831	4985	4980	4980	5240	5168	5088	4800	4801	4816	4771	4868	5000	4801	4716	4901	4878	4881	4788	4729	4739
4657	4759	5054	5260	4986	4951	5243	4945	4834	5454	5357	5087	5387	5233	5306	5315	4931	5028	4868	5084	5020	5265	5176	5328	5222	5500	5162	5088	4943	4915	4965	5105	5280	5245	5141	5084	4827	4809	4885	4823	4851	4945	4911	4928	4855	5058	5007	5029	4860	4812
5109	5001	4929	4801	4911	5107	5125	5070	5033	5439	5507	5308	5620	5344	5532	5351	5030	5295	5004	5359	5171	5376	5223	5320	5412	5336	5338	5265	5061	5044	5013	5181	5354	5253	5041	4987	4809	4940	4988	4921	5081	5222	5104	5011	5018	4924	4915	4909	4969	4728
5407	4958	4739	4619	4863	4928	5052	4980	4972	5170	5111	5422	5266	5230	5310	4942	4905	4768	4848	5049	4980	4993	5090	4952	5100	4963	5105	4814	4818	4796	4749	4777	4978	4719	4811	4549	4649	4697	4745	4936	5033	5084	5154	4954	4937	4839	4936	4875	4597	4554
[truncated: 920 more columns]
