# Supplementary material for: Spatial Resolution and Refractive Index Contrast of Resonant Photonic Crystal Surfaces for Biosensing
Source: IEEE Photonics J. Author manuscript; Available in PMC 2015 Sep 7. (PMC4561521; doi:10.1109/JPHOT.2015.2435699)
Supplement: fig4_data [file NIHMS64775-supplement-fig4_data.gz › Volumes/graham/MacBook_backup/PhD_folder_2015_06_02/paper_improvements/IEEE_J_Photonics/final_files/data_files/fig4/ref/r00.csv]

5639	5058	5180	5217	5232	5300	5318	5529	5333	5276	5223	5278	5184	5190	5176	5108	5110	5041	5066	5016	5237	5240	5268	5223	5201	5231	5121	5279	5096	5385	5481	5448	5397	5352	5356	5218	5193	5266	5395	5353	5357	5298	5231	5235	5231	5311	5465	5245	5269	5324
5711	5542	5702	5599	5659	5594	5746	5819	5837	5762	5684	5681	5587	5292	5212	5058	5203	5188	5091	5218	5354	5365	5431	5526	5462	5403	5441	5146	5374	5732	5735	5698	5493	5514	5445	5527	5632	5620	5692	5638	5767	5590	5453	5374	5290	5399	5429	5409	5593	5371
5784	5529	5519	5510	5631	5745	5866	5920	5764	5688	5706	5507	5391	5297	5474	5186	5259	5227	5319	5280	5332	5315	5454	5501	5406	5556	5526	5517	5449	5623	5626	5722	5688	5479	5559	5663	5652	5872	5839	5886	5716	5490	5553	5372	5351	5310	5493	5506	5535	5481
5848	5707	5773	5655	5725	5757	5863	5898	5868	5923	5636	5544	5280	5288	5132	5344	5315	5344	5369	5385	5422	5435	5243	5249	5304	5456	5667	5552	5652	5760	5694	5760	5821	5617	5708	5711	5693	5729	5901	5760	5807	5866	5470	5523	5460	5508	5521	5396	5454	5466
5792	5650	5621	5515	5693	5758	5808	5746	5756	5579	5636	5376	5385	5307	5405	5442	5508	5701	5785	5801	5624	5588	5505	5331	5462	5457	5631	5573	5597	5691	5744	5810	5617	5732	5774	5771	5783	5878	5932	5893	5675	5766	5542	5535	5638	5586	5501	5415	5594	5390
5839	5951	5673	5591	5709	5625	5605	5755	5728	5673	5554	5455	5406	5623	5525	5367	5549	5687	5896	5812	5813	5644	5351	5417	5501	5563	5637	5776	5579	5633	5604	5799	5792	5731	5819	5869	5750	5914	5893	5955	5884	5869	5573	5792	5736	5583	5416	5463	5440	5484
6122	5894	5803	5687	5685	5512	5403	5642	5403	5497	5440	5368	5448	5550	5622	5562	5960	5857	5980	5831	5791	5781	5494	5665	5693	5744	5706	5625	5622	5712	5669	5698	5792	5916	5944	5882	5894	5980	5960	6120	6016	5957	5799	5853	5794	5658	5729	5551	5600	5434
5862	5725	5917	5815	5756	5699	5476	5421	5402	5276	5376	5569	5701	5533	5629	5709	5788	5809	5994	5907	5764	5617	5657	5756	5665	5863	5695	5536	5535	5574	5673	5630	5763	5795	5917	6006	6005	5891	6043	5978	6175	5927	6027	6127	5880	5748	5672	5594	5393	5429
5835	5728	5812	5956	5783	5565	5440	5380	5311	5365	5369	5733	5628	5745	5818	5671	5689	5719	5726	5754	5775	5717	5848	5743	5609	5658	5685	5449	5661	5493	5395	5623	5514	5763	6015	5797	5957	5891	5997	5882	6022	5919	6086	5977	6164	5859	5672	5736	5582	5447
5759	5672	5658	5855	5761	5517	5701	5441	5338	5270	5638	5504	5524	5744	5616	5666	5684	5652	5576	5751	5667	5702	5792	5783	5717	5615	5597	5600	5567	5355	5495	5519	5791	5875	5943	6018	5841	5848	5669	5916	6066	6016	6099	6047	6003	5762	5791	5501	5528	5524
5644	5511	5584	5855	5654	5510	5662	5556	5457	5311	5585	5445	5703	5606	5534	5529	5496	5312	5493	5493	5815	5875	5864	5850	5865	5727	5497	5442	5576	5453	5502	5344	5798	5853	5794	5809	5754	5857	5752	5926	5838	6029	6013	6001	5823	5800	5549	5723	5423	5541
5690	5437	5470	5512	5573	5862	5813	5695	5619	5546	5299	5422	5603	5412	5505	5288	5276	5288	5291	5449	5670	5765	5885	5699	5792	5596	5486	5623	5506	5404	5399	5717	5560	5601	5792	5665	5848	5716	5817	5942	5890	6016	6022	5884	5882	5878	5594	5539	5465	5421
5618	5590	5396	5533	5691	5851	6002	5945	5630	5233	5522	5449	5525	5404	5403	5190	5040	5266	5394	5468	5701	5703	5769	5569	5627	5488	5414	5328	5373	5619	5552	5579	5705	5529	5651	5454	5562	5834	5966	5824	5891	5917	5738	5694	5691	5680	5696	5474	5618	5351
5741	5424	5468	5531	5548	6014	6071	5779	5876	5583	5410	5329	5323	5161	5141	5208	5138	5186	5151	5535	5574	5656	5591	5673	5466	5491	5416	5297	5519	5565	5722	5539	5634	5605	5488	5415	5449	5507	5867	5747	5938	5780	5863	5840	5827	5635	5534	5631	5413	5412
5856	5642	5454	5638	5654	5875	6123	6007	5756	5612	5485	5323	5163	5144	5112	5135	5328	5191	5401	5347	5661	5637	5674	5426	5443	5395	5393	5389	5406	5442	5590	5536	5594	5443	5426	5326	5449	5636	5669	5764	5816	5682	5928	5738	5696	5374	5634	5450	5429	5433
5728	5571	5387	5678	5698	5926	6055	5919	5812	5661	5506	5436	5557	5283	5278	5336	5436	5247	5337	5356	5391	5366	5343	5436	5363	5447	5124	5324	5290	5440	5502	5521	5551	5502	5134	5313	5220	5397	5563	5715	5718	5544	5551	5494	5617	5512	5544	5464	5533	5328
5841	5749	5624	5537	5815	5880	6033	5893	5888	5683	5539	5404	5229	5532	5288	5210	5457	5525	5274	5289	5307	5211	5183	5418	5344	5263	5206	5226	5224	5326	5318	5477	5284	5509	5280	5403	5563	5342	5656	5700	5520	5713	5623	5679	5465	5633	5637	5478	5321	5419
5981	5794	5826	5698	5875	5871	5789	5796	5702	5588	5383	5359	5326	5517	5354	5145	5343	5341	5403	5339	5389	5307	5163	5257	5378	5382	5081	5157	5220	5201	5150	5141	5254	5219	5343	5400	5387	5527	5609	5411	5598	5628	5611	5620	5693	5569	5705	5529	5490	5445
5889	5757	6118	6053	6087	6004	5763	5796	5628	5622	5511	5451	5390	5271	5305	5329	5296	5525	5326	5219	5220	5208	5203	5227	5129	5074	5107	5102	5016	5073	4922	5095	5121	5201	5353	5460	5507	5524	5602	5600	5478	5427	5565	5681	5826	5667	5739	5543	5563	5397
5797	5869	6151	6198	6218	6011	5804	5694	5518	5675	5506	5558	5288	5410	5378	5338	5351	5363	5399	5291	5154	5123	5116	5234	5110	5023	4962	5033	4919	5004	4898	5029	5239	5216	5392	5291	5442	5536	5488	5370	5380	5326	5537	5580	5832	5719	5703	5843	5693	5598
5909	5882	6199	6147	6283	5818	5674	5673	5632	5570	5523	5573	5516	5410	5510	5426	5370	5330	5357	5240	5098	5058	4971	5162	5175	5011	4996	5092	4983	4971	4955	4996	5126	5186	5258	5507	5684	5480	5545	5366	5433	5524	5500	5588	5724	5753	5679	5713	5617	5511
5971	6019	6139	6234	6222	6005	5500	5561	5530	5548	5627	5460	5564	5419	5396	5324	5283	5376	5251	5200	5283	5270	5215	5190	5059	5035	5024	4897	4957	5059	4972	5185	5059	5128	5368	5479	5464	5520	5399	5606	5544	5603	5554	5741	5717	5629	5602	5554	5601	5844
5771	5813	6214	5984	6115	5949	5817	5669	5763	5639	5799	5664	5567	5366	5395	5419	5283	5171	5269	5357	5305	5400	5329	5433	5314	5146	5087	5100	5018	5064	5055	4935	5111	5299	5238	5275	5529	5390	5343	5673	5617	5611	5557	5608	5592	5486	5582	5405	5601	5619
5806	5809	5868	6017	5942	5914	5610	5687	5727	5756	5989	5829	5696	5522	5205	5193	5178	5234	5314	5450	5463	5365	5422	5327	5118	5107	5100	5336	5221	5039	4992	4958	5073	5194	5067	5155	5325	5491	5458	5476	5553	5710	5563	5510	5419	5298	5463	5543	5635	5614
5696	5513	5757	5723	5828	5873	5781	5606	5696	5872	5877	5567	5428	5245	5260	5046	5159	5132	5149	5484	5439	5442	5386	5325	5305	5118	5101	5244	5183	5271	5110	4916	5093	5076	4988	5282	5336	5343	5343	5370	5642	5622	5845	5414	5332	5295	5417	5648	5524	5735
5457	5377	5549	5544	5825	5703	5823	5656	5648	5825	5543	5556	5361	5289	5243	5205	5191	5197	5476	5615	5435	5387	5444	5407	5360	5163	5234	5221	5151	5161	5013	4986	4983	5000	4955	5153	5449	5303	5527	5464	5649	5610	5546	5515	5506	5393	5509	5541	5682	5763
5438	5470	5546	5435	5695	5635	5649	5524	5535	5353	5405	5219	5216	5268	5148	5392	5266	5237	5445	5348	5376	5390	5280	5128	5154	5132	5235	5248	5207	5138	5126	5092	4977	5172	5054	5480	5303	5109	5509	5379	5533	5598	5557	5519	5490	5501	5576	5642	5455	5588
5674	5700	5604	5789	5702	5600	5607	5520	5565	5270	5280	5390	5271	5148	5291	5399	5251	5380	5443	5349	5244	5237	5384	5285	5292	5071	5142	5009	5261	5167	4995	4962	4983	5087	5140	5312	5261	5279	5308	5241	5472	5688	5628	5700	5638	5630	5502	5532	5589	5537
5877	5806	5742	5834	5797	5633	5415	5446	5430	5124	5314	5191	5369	5365	5412	5529	5408	5364	5383	5316	5409	5390	5339	5225	5249	5171	5051	5217	5189	5015	4954	4997	4943	5111	5178	5154	5060	5042	5190	5441	5291	5576	5643	5665	5521	5837	5459	5761	5245	5565
6080	5937	5819	5814	5643	5456	5412	5290	5157	5211	5308	5118	5156	5440	5444	5511	5176	5348	5244	5355	5254	5311	5354	5394	5368	5362	5259	5233	5136	5125	4890	5054	5016	4987	5094	5125	4977	5247	5134	5338	5325	5507	5635	5817	5754	5755	5713	5636	5554	5593
6060	5941	6038	5844	5796	5525	5410	5184	5263	5283	5218	5288	5298	5240	5455	5430	5207	5160	5240	5083	5338	5364	5383	5477	5379	5395	5259	5110	5075	4958	5036	5016	5099	5056	5024	5032	5185	5268	5139	5434	5262	5329	5679	5521	5788	5758	5809	5608	5454	5392
6206	5972	5935	5905	5659	5586	5554	5312	5299	5377	5320	5284	5348	5449	5053	5331	5216	4951	5109	5030	5185	5377	5257	5426	5354	5449	5339	5132	5043	5025	5000	5076	5052	5199	5157	5114	5053	5209	5021	5179	5301	5517	5588	5588	5748	5741	5761	5492	5541	5397
6021	5956	5914	5892	5754	5738	5267	5586	5468	5643	5262	5339	5237	5206	5218	4982	4964	5097	5080	5177	5228	5116	5401	5398	5412	5413	5156	5202	5197	5135	5043	5137	5259	5049	5175	5105	5059	5288	5084	5221	5358	5307	5561	5604	5844	5642	5823	5632	5751	5535
5985	6039	5839	5784	5791	5610	5538	5432	5619	5534	5489	5274	5330	5184	5008	5006	5030	4997	5133	5101	5261	5175	5299	5335	5265	5326	5185	5340	5119	5067	5135	5146	5137	5076	5023	5034	5132	5335	5245	5247	5379	5451	5380	5450	5733	5735	5811	5733	5695	5524
5945	5951	5782	5878	5532	5735	5626	5690	5682	5643	5559	5205	5107	5010	5035	4996	4889	5077	5011	5249	5012	5093	5295	5305	5270	5417	5241	5350	5378	5127	5297	5173	5264	5154	5296	5108	5086	5366	5208	5334	5496	5281	5515	5340	5431	5576	5902	5792	5938	5675
6011	5880	5818	5661	5492	5592	5436	5483	5551	5605	5490	5150	5058	5132	5006	5026	5088	5124	5238	5191	5005	5152	5387	5276	5209	5280	5355	5306	5378	5217	5360	5117	5208	5191	5194	5098	5229	5276	5393	5336	5384	5371	5265	5283	5431	5685	5768	5778	5823	5587
5986	5795	5912	5850	5509	5579	5438	5312	5500	5603	5482	5405	5381	5267	5099	5273	5135	5203	5207	5084	5086	5021	5143	5088	5154	5395	5343	5465	5380	5327	5376	5422	5182	5229	5272	5253	5238	5214	5351	5480	5426	5319	5316	5341	5751	5567	5617	5751	5791	5508
6056	5904	5894	5855	5702	5496	5518	5477	5424	5441	5401	5250	5514	5274	5185	5359	5245	5273	5162	5186	5189	5103	5191	5218	5422	5466	5557	5519	5536	5454	5549	5496	5386	5387	5358	5188	5247	5219	5279	5399	5452	5403	5349	5243	5489	5512	5711	5587	5484	5528
6115	5950	6066	5937	5567	5290	5458	5427	5450	5414	5439	5311	5501	5387	5444	5366	5438	5345	5306	5209	5290	5037	5066	5238	5384	5249	5462	5475	5532	5320	5386	5630	5341	5491	5543	5254	5276	5310	5232	5306	5438	5507	5398	5347	5398	5379	5470	5573	5552	5431
6176	6248	6082	5828	5437	5431	5315	5082	5165	5436	5477	5365	5474	5463	5343	5373	5257	5248	5184	5261	5063	5163	5088	5255	5342	5285	5562	5381	5364	5367	5333	5473	5474	5648	5602	5243	5333	5225	5399	5411	5379	5386	5332	5330	5333	5307	5407	5384	5630	5669
6338	6115	6143	5860	5518	5394	5115	5153	5361	5445	5544	5379	5524	5507	5458	5103	5288	5304	4970	5091	5075	5293	5305	5218	5286	5379	5262	5428	5203	5287	5289	5476	5571	5646	5540	5351	5271	5138	5365	5404	5385	5482	5472	5373	5312	5231	5250	5449	5507	5566
6405	6197	6222	5858	5616	5211	5263	5389	5311	5511	5285	5418	5381	5588	5474	5148	5267	5164	5248	5172	5124	5200	5130	5171	5391	5095	5465	5299	5336	5374	5353	5476	5671	5695	5576	5462	5244	5264	5239	5297	5495	5494	5485	5472	5142	5303	5266	5417	5404	5489
6197	5963	5995	5789	5563	5408	5298	5197	5324	5407	5348	5315	5495	5448	5404	5420	5196	5372	5233	5231	5244	5012	5268	5034	5160	5157	5365	5302	5257	5268	5430	5683	5537	5746	5589	5649	5469	5264	5315	5339	5364	5470	5330	5468	5324	5454	5298	5290	5502	5579
5929	5820	5946	5647	5521	5346	5374	5384	5425	5342	5166	5275	5401	5402	5369	5427	5335	5304	5306	5275	5192	5163	5191	4999	5140	5066	5388	5446	5346	5315	5419	5377	5540	5707	5662	5683	5672	5558	5400	5314	5447	5551	5552	5356	5348	5371	5371	5454	5408	5500
5818	5745	5838	5830	5700	5522	5603	5417	5421	5150	5277	5143	5269	5354	5244	5318	5385	5383	5428	5230	5138	5306	5180	5136	4962	5046	5280	5252	5352	5488	5355	5494	5510	5490	5704	5685	5775	5684	5476	5525	5602	5382	5370	5370	5409	5566	5495	5493	5405	5434
5837	5804	5982	5964	5744	5723	5471	5527	5394	5268	5167	5160	4940	5170	5419	5351	5442	5504	5514	5269	5246	5206	4992	4975	5154	5139	5226	5243	5418	5560	5401	5304	5474	5634	5695	5870	5753	5753	5712	5646	5505	5476	5689	5592	5649	5570	5332	5420	5565	5398
5610	5674	6025	5697	5759	5485	5455	5552	5324	5205	5292	5258	5122	5194	5402	5329	5449	5287	5324	5292	5274	5245	5241	5137	5122	5117	5040	5236	5350	5191	5350	5357	5372	5582	5692	5650	5777	5864	5707	5734	5464	5536	5603	5560	5477	5597	5677	5436	5337	5432
5782	5908	5991	5839	5646	5678	5516	5342	5336	5309	5137	5138	5221	5117	5347	5339	5356	5307	5350	5441	5348	5423	5345	5175	5099	5265	5254	5245	5301	5389	5300	5338	5288	5589	5565	5772	5804	5758	5726	5710	5697	5672	5641	5767	5525	5486	5402	5430	5469	5573
5817	5798	6049	5754	5535	5408	5167	5361	5291	5195	5222	5227	5170	5120	5182	5235	5301	5360	5375	5533	5604	5496	5591	5379	5166	5185	5237	5222	5317	5329	5392	5430	5384	5528	5548	5753	5745	5687	5752	5762	5733	5800	5648	5486	5534	5535	5423	5682	5618	5611
5849	5661	5643	5686	5323	5442	5359	5175	5258	5243	5194	5214	5338	5198	5205	5283	5324	5298	5477	5403	5562	5733	5496	5204	5260	5124	5299	5072	5216	5455	5220	5309	5319	5682	5678	5786	5835	5796	5796	5725	5848	5934	5810	5664	5566	5526	5461	5517	5401	5681
5729	5518	5627	5419	5306	5280	5395	5259	5458	5449	5359	5298	5240	5133	5182	5138	5217	5154	5373	5668	5458	5644	5490	5268	5203	5267	5242	5141	5340	5427	5405	5365	5508	5397	5790	5647	5812	5849	5794	5874	5818	5848	5611	5767	5737	5487	5640	5539	5612	5501
5717	5426	5582	5456	5546	5426	5329	5233	5337	5379	5319	5210	5227	5280	5232	5183	5245	5288	5310	5402	5679	5540	5659	5366	5289	5296	5295	5260	5295	5413	5408	5492	5466	5518	5526	5708	5767	6042	6039	5890	5891	5741	5616	5633	5576	5735	5382	5504	5656	5483
5627	5484	5628	5509	5294	5213	5185	5259	5400	5397	5381	5314	5203	5120	5151	5206	5185	5263	5336	5419	5509	5770	5510	5451	5306	5361	5277	5319	5363	5644	5663	5543	5582	5414	5628	5574	5847	5813	5948	5870	5885	5824	5626	5650	5501	5488	5485	5351	5587	5478
5505	5433	5562	5426	5280	5180	5042	5119	5227	5276	5447	5257	5311	5201	5300	5353	5337	5355	5455	5390	5647	5606	5644	5468	5432	5336	5437	5403	5528	5392	5421	5507	5510	5530	5493	5811	5691	5731	5819	5814	5811	5685	5834	5622	5530	5331	5453	5378	5609	5581
5714	5511	5529	5320	5280	5044	5114	5229	5047	5194	5394	5372	5395	5402	5256	5363	5274	5318	5346	5377	5516	5533	5483	5562	5519	5460	5494	5472	5510	5501	5414	5652	5436	5545	5521	5503	5748	5755	5722	5803	5736	5699	5575	5601	5603	5539	5559	5499	5516	5566
5634	5468	5625	5338	5166	4912	5061	5120	5181	5205	5300	5312	5334	5550	5575	5540	5321	5347	5355	5467	5348	5568	5593	5761	5709	5559	5436	5464	5462	5431	5628	5494	5625	5517	5534	5720	5749	5618	5739	5734	5679	5737	5715	5461	5469	5557	5329	5372	5347	5582
5644	5671	5595	5339	5228	5022	4926	5014	5112	5280	5228	5457	5474	5462	5385	5397	5340	5383	5343	5339	5374	5483	5610	5584	5738	5742	5549	5449	5589	5504	5372	5560	5504	5562	5476	5476	5682	5603	5739	5751	5756	5580	5538	5423	5678	5502	5501	5409	5321	5483
5777	5538	5583	5478	5133	5110	5016	5043	5189	5284	5324	5466	5427	5395	5386	5490	5254	5436	5285	5425	5519	5753	5852	5584	5601	5584	5397	5542	5400	5560	5552	5746	5562	5468	5482	5472	5602	5703	5674	5814	5785	5784	5663	5614	5592	5442	5411	5368	5332	5434
5661	5682	5813	5268	5205	5044	4874	5073	5087	5158	5205	5291	5258	5343	5502	5470	5738	5457	5451	5442	5472	5622	5685	5562	5738	5616	5519	5418	5510	5595	5572	5676	5630	5621	5617	5719	5760	5745	5779	5795	5811	5592	5431	5601	5592	5516	5452	5387	5220	5410
5897	5709	5654	5581	5267	5100	5010	5066	4986	4979	5107	5222	5352	5471	5375	5723	5637	5653	5534	5446	5605	5370	5619	5685	5527	5578	5567	5536	5514	5554	5544	5668	5603	5518	5504	5515	5604	5792	5902	5723	5538	5571	5483	5500	5549	5464	5581	5409	5368	5300
5861	5817	5738	5721	5296	5187	5198	5127	4944	4976	5022	5081	5256	5491	5412	5476	5784	5773	5495	5430	5459	5533	5458	5580	5544	5638	5616	5451	5507	5669	5742	5663	5562	5539	5420	5532	5770	5781	5825	5748	5617	5426	5531	5537	5582	5560	5524	5418	5208	5270
5937	5919	5830	5619	5534	5391	5160	5113	5099	4942	5035	5112	5273	5400	5495	5567	5585	5707	5562	5454	5429	5500	5502	5733	5655	5598	5575	5533	5570	5543	5594	5635	5620	5548	5511	5599	5702	5744	5804	5806	5613	5589	5452	5423	5493	5404	5332	5477	5298	5383
5839	5918	5956	5735	5582	5539	5250	5161	5024	5002	5000	5028	5223	5375	5428	5543	5700	5744	5575	5692	5548	5495	5443	5622	5761	5658	5730	5483	5525	5503	5549	5633	5562	5805	5685	5613	5678	5862	5864	5708	5680	5497	5407	5435	5488	5539	5566	5368	5332	5541
5649	5947	5867	5788	5584	5367	5395	5108	5102	4940	5051	5054	5118	5176	5508	5485	5774	5674	5692	5679	5610	5486	5713	5772	5711	5808	5698	5607	5549	5569	5716	5719	5777	5733	5631	5576	5714	5655	5708	5705	5590	5405	5375	5438	5453	5388	5357	5473	5239	5507
5919	5828	5830	5851	5685	5661	5393	5349	5257	5393	5199	5017	5207	5361	5465	5553	5734	5710	5692	5694	5669	5571	5725	5663	5642	5662	5455	5459	5652	5576	5523	5700	5635	5646	5792	5578	5546	5662	5569	5719	5759	5514	5483	5464	5640	5631	5450	5515	5316	5445
6050	6009	5983	5763	5808	5737	5433	5420	5279	5316	5326	5181	5131	5247	5473	5647	5679	5558	5846	5576	5530	5617	5674	5576	5722	5655	5534	5384	5512	5589	5732	5702	5638	5595	5507	5509	5584	5689	5847	5840	5685	5555	5634	5629	5572	5678	5525	5640	5482	5554
5826	5810	6008	5878	5863	5897	5616	5541	5545	5249	5328	5187	5161	5225	5374	5410	5539	5850	5753	5720	5767	5630	5685	5617	5633	5476	5391	5491	5542	5554	5611	5564	5668	5633	5461	5630	5593	5589	5773	5833	5545	5587	5612	5492	5805	5747	5680	5517	5585	5741
6023	5939	6196	5930	5797	5809	5654	5634	5464	5183	5224	5081	5117	5126	5268	5432	5461	5846	5790	5774	5784	5716	5774	5598	5665	5580	5656	5518	5450	5476	5479	5519	5640	5620	5561	5413	5626	5738	5655	5786	5664	5643	5583	5754	5701	5920	5774	5813	5700	5743
5999	5989	6069	5974	5914	5850	5925	5652	5480	5275	5394	5248	5334	5185	5177	5455	5665	5602	5680	5788	5888	5682	5700	5649	5541	5445	5506	5462	5465	5536	5509	5447	5612	5571	5627	5528	5867	5697	5828	5600	5678	5707	5608	5773	5806	5870	5925	5857	5925	5832
6207	6031	6095	5871	5906	5824	5755	5577	5693	5402	5379	5260	5343	5430	5212	5328	5428	5468	5772	5646	5801	5612	5665	5682	5726	5723	5569	5473	5507	5353	5448	5548	5451	5563	5363	5530	5676	5790	5792	5675	5657	5714	5945	5632	5871	5903	5996	5859	5883	5890
6251	6031	5872	5946	5540	5621	5635	5792	5711	5675	5360	5500	5387	5314	5211	5342	5469	5611	5579	5627	5725	5874	5845	5683	5907	5664	5543	5393	5318	5408	5359	5380	5535	5480	5487	5422	5588	5647	5710	5722	5795	5652	5708	5708	5851	5852	5996	6022	6117	6045
6213	6062	6071	5659	5713	5528	5619	5598	5613	5468	5439	5458	5408	5375	5314	5443	5404	5603	5741	5667	5649	5606	5720	5675	5665	5610	5504	5556	5328	5559	5342	5550	5550	5389	5395	5364	5559	5665	5756	5783	5907	5780	5769	5751	5839	6039	5997	6052	6055	5961
6092	6007	5905	5800	5631	5635	5704	5615	5656	5535	5512	5534	5301	5346	5206	5357	5339	5565	5410	5589	5583	5605	5614	5682	5773	5704	5732	5450	5402	5464	5410	5487	5540	5549	5416	5351	5499	5463	5619	5865	5847	5770	5901	5779	5982	5967	6057	5963	6112	5993
6120	6096	5938	5821	5569	5753	5654	5713	5702	5575	5577	5407	5371	5365	5331	5357	5447	5453	5398	5576	5608	5435	5527	5766	5930	5771	5696	5569	5519	5470	5540	5574	5581	5502	5456	5487	5529	5705	5726	5769	5893	5944	5902	5959	5909	6038	5981	6024	6203	6201
6226	6044	5878	5733	5662	5710	5609	5597	5502	5577	5623	5377	5344	5396	5398	5246	5565	5477	5367	5414	5375	5471	5735	5716	5922	5645	5616	5420	5434	5550	5475	5386	5479	5577	5556	5687	5696	5673	5784	5731	5895	5983	5755	5991	5979	6029	5982	6165	6151	6162
6191	5955	5832	5702	5839	5459	5633	5455	5368	5430	5386	5350	5333	5481	5441	5430	5455	5455	5224	5463	5347	5485	5647	5710	5655	5681	5564	5431	5392	5446	5506	5631	5669	5597	5623	5575	5661	5635	5769	5842	5901	5860	5788	5882	5880	5902	5899	6052	6129	5886
6183	5953	6000	5622	5569	5508	5575	5486	5530	5287	5457	5433	5401	5519	5386	5474	5467	5374	5310	5472	5478	5471	5505	5623	5765	5672	5552	5531	5515	5364	5639	5455	5746	5757	5499	5659	5680	5630	5834	5822	6031	6015	5820	5836	5820	5961	5827	6059	6057	6047
6004	5965	5821	5635	5474	5478	5277	5383	5384	5367	5497	5608	5544	5463	5511	5345	5378	5398	5462	5461	5450	5499	5445	5512	5588	5766	5624	5560	5523	5449	5617	5648	5709	5783	5750	5747	5669	5867	5762	5920	5990	5738	5767	5959	5981	5902	5906	5928	5753	5985
6227	5897	5857	5446	5578	5287	5246	5489	5443	5403	5398	5476	5354	5449	5456	5411	5455	5532	5402	5373	5502	5382	5688	5716	5610	5654	5617	5616	5673	5585	5571	5572	5579	5666	5802	5786	5683	5821	5857	5902	5872	5854	5995	5827	5815	6000	5844	5777	5710	5863
5866	5861	5875	5390	5487	5299	5395	5408	5563	5355	5388	5353	5458	5494	5540	5555	5758	5452	5624	5435	5420	5521	5572	5736	5713	5671	5538	5626	5541	5576	5571	5471	5481	5714	5846	5940	5863	5930	5906	6060	6069	6209	5936	6055	5835	5846	5855	5703	5765	5865
6051	5851	5785	5528	5237	5360	5513	5532	5547	5551	5276	5403	5480	5532	5595	5594	5639	5630	5543	5355	5533	5543	5625	5630	5716	5647	5710	5639	5535	5606	5676	5551	5674	5646	5888	6040	6015	6107	6082	6117	5950	6166	6060	6058	5868	5958	5856	5913	5755	5954
6058	5771	5540	5709	5418	5359	5621	5532	5424	5310	5457	5474	5540	5447	5682	5556	5677	5502	5630	5559	5639	5533	5712	5890	5791	5757	5810	5697	5770	5583	5549	5689	5723	5730	5893	5843	5939	5928	6177	6032	6078	6238	6080	6163	5839	5796	5882	5696	5857	5867
5908	5819	5766	5422	5441	5452	5441	5265	5656	5514	5309	5487	5459	5606	5652	5749	5746	5748	5732	5605	5676	5620	5876	6059	5881	5822	5889	5854	5772	5563	5594	5686	5609	5745	5916	5839	6011	6054	6046	6092	6086	6116	5999	5986	5989	5774	5922	5767	5966	5751
5906	5799	5686	5477	5471	5353	5567	5520	5385	5326	5551	5651	5559	5679	5782	5874	5819	5722	5729	5632	5696	5748	5861	5909	5966	6015	5985	5965	5918	5622	5710	5734	5726	5719	5838	6054	5958	6036	5951	6068	6135	6117	5995	5951	5900	5992	5845	5719	5859	5862
5939	6024	5719	5582	5487	5500	5497	5582	5565	5507	5738	5642	5597	5777	5826	5828	5766	5820	5667	5732	5727	5715	5838	5832	5975	6002	5850	5948	5818	5792	5897	5717	5654	5887	5828	5947	5832	5998	5981	6067	6032	6068	6183	6022	6159	5920	5760	5980	5686	5996
5894	5743	5681	5612	5644	5594	5613	5579	5640	5379	5612	5798	5665	5677	5870	5811	5875	5747	5775	5643	5678	5695	5836	5988	5914	5999	5949	6021	6004	5908	5881	5663	5665	5678	6076	5780	6036	5812	5949	6041	6032	6000	6028	5870	5971	5887	5868	5851	5923	5815
5900	5872	5731	5773	5399	5579	5467	5608	5673	5698	5597	5645	5684	5836	5995	5878	5911	6062	5853	5871	5773	5611	5746	6089	6041	5937	6033	6007	5999	5987	5752	5812	5729	5669	5782	5817	5918	6053	6130	5898	6077	5965	5801	5940	5700	6045	5744	5978	5737	6001
6069	5790	5618	5627	5719	5510	5510	5490	5585	5440	5606	5657	5821	5807	5950	5908	5787	6073	5779	5712	5701	5814	5749	5857	5944	6014	6118	5969	5969	6002	5829	5697	5855	5849	5806	5902	5884	5851	6086	6114	6047	5902	5787	5791	5925	5778	5946	6019	5963	6004
6044	5720	5700	5640	5691	5512	5624	5584	5544	5538	5668	5648	5906	6034	5977	5983	5854	5743	5941	5707	5704	5562	5697	5689	5770	5804	5865	5984	5918	5760	5875	5775	5640	5848	5852	5989	5983	6021	5904	5867	6089	6038	5819	5776	5930	5994	5971	5839	5825	5989
6048	5796	5817	5565	5670	5544	5573	5552	5596	5464	5641	5726	5823	5703	6007	6179	5976	5931	5753	5754	5592	5757	5639	5753	5811	5610	5768	5699	5901	5687	5874	5879	5908	5813	5824	6063	5999	6001	5942	6003	6012	5922	5995	5709	5854	5891	5888	5799	5755	6006
5906	5745	5513	5757	5649	5557	5618	5582	5529	5566	5499	5555	5695	5935	6038	5929	5963	5986	5742	5635	5588	5728	5665	5655	5713	5669	5708	5754	5743	5726	5781	5859	5770	5950	5948	5924	5930	5879	5904	5744	5946	5978	5962	5923	5890	5780	5826	5857	5893	5957
5894	5793	5572	5690	5551	5545	5549	5434	5390	5447	5458	5631	5691	5838	6055	5954	5855	5811	5773	5644	5650	5741	5676	5479	5623	5549	5638	5635	5721	5808	5850	5805	5674	5798	5869	5950	5792	5889	5934	5996	5837	5764	5976	5843	5937	5892	5791	5904	5906	5822
5974	5786	5811	5659	5685	5521	5546	5474	5281	5418	5258	5632	5690	5774	5786	5700	5763	5741	5590	5713	5690	5615	5499	5493	5524	5350	5642	5613	5724	5732	5900	5767	5572	5830	5783	5916	5953	5989	5973	5994	5840	6010	5880	5962	6030	5919	5977	5900	5837	5935
5772	5716	5608	5670	5634	5684	5630	5534	5462	5304	5122	5506	5524	5564	5738	5657	5706	5611	5505	5625	5458	5406	5427	5451	5538	5511	5726	5589	5597	5809	5760	5779	5723	5719	5658	5685	5779	6045	5823	5995	6078	5864	6019	6084	5952	5968	6053	5773	5934	5826
5806	5665	5625	5514	5561	5598	5664	5469	5310	5207	5360	5160	5401	5485	5458	5507	5520	5554	5537	5385	5341	5424	5358	5261	5286	5526	5607	5608	5663	5673	5798	5686	5783	5772	5835	5764	5873	5883	6145	5950	6024	5886	6025	5812	5937	5883	5845	5796	5880	5811
5928	5517	5648	5687	5615	5681	5610	5562	5509	5332	5260	5217	5372	5461	5407	5651	5456	5474	5490	5331	5255	5301	5276	5369	5379	5520	5416	5637	5613	5661	5533	5720	5734	5747	5837	5853	5925	5918	5903	5748	5787	5962	5829	5779	5758	5866	5889	6004	5843	5803
5842	5664	5744	5564	5686	5528	5635	5459	5361	5274	5065	5399	5350	5428	5535	5433	5414	5347	5406	5434	5314	5387	5208	5281	5235	5494	5711	5747	5667	5796	5602	5605	5660	5723	5692	5807	5895	5727	5893	5816	5738	5869	5760	5777	5880	5794	5808	5794	5774	5792
5774	5692	5666	5643	5746	5814	5468	5589	5324	5229	5170	5240	5402	5377	5387	5530	5357	5523	5346	5441	5268	5291	5229	5256	5262	5377	5663	5728	5746	5792	5703	5877	5704	5658	5763	5826	5833	5789	5770	5858	5834	5645	5793	5708	5795	5810	5872	5648	5821	5765
5907	5735	5798	5759	5595	5788	5765	5640	5355	5343	5180	5272	5345	5484	5457	5456	5447	5391	5458	5305	5317	5232	5094	5210	5280	5459	5643	5688	5629	5775	5659	5702	5856	5733	5834	5775	5834	5831	5827	5674	5638	5615	5795	5755	5748	5827	5766	5733	5779	5947
6065	5678	5968	5877	5824	5882	5722	5570	5453	5424	5343	5521	5498	5518	5623	5573	5390	5490	5337	5442	5297	5177	5272	5265	5300	5442	5610	5728	5721	5778	5775	5915	5719	5713	5879	5813	5817	5652	5630	5912	5643	5764	5562	5744	5866	5989	5749	5815	5771	5848
6194	5887	6210	6038	6042	5881	5636	5565	5554	5381	5484	5635	5537	5603	5452	5624	5559	5597	5406	5503	5472	5284	5181	5371	5351	5433	5556	5837	5794	5951	5881	5806	5817	5768	5836	5657	5854	5733	5656	5732	5585	5749	5662	5683	5818	5663	5880	5756	5648	6018
6221	6206	6068	6198	5993	5966	5916	5752	5579	5574	5609	5652	5569	5717	5538	5450	5555	5572	5619	5492	5336	5407	5517	5179	5348	5357	5529	5698	5886	5779	5883	5717	5708	5791	5748	5861	5690	5699	5788	5851	5729	5614	5656	5712	5873	5911	5896	5760	5880	6059
6159	6277	6186	6051	6130	5969	5922	5671	5468	5644	5510	5560	5600	5720	5626	5639	5474	5322	5476	5661	5551	5357	5263	5230	5288	5288	5621	5704	6040	5929	5929	5885	5704	5663	5698	5611	5806	5651	5599	5736	5697	5749	5662	5804	5890	5927	5962	6108	6055	6022
6186	6271	6336	6241	6007	5961	5813	5751	5776	5628	5550	5533	5709	5659	5707	5576	5597	5590	5508	5525	5668	5633	5486	5375	5449	5520	5747	5624	5911	5953	5905	5773	5885	5727	5712	5568	5596	5724	5800	5884	5820	5740	5718	5884	5900	5885	6171	6128	6111	5996
6318	6047	6131	6055	6166	6102	5890	5832	5865	5636	5633	5698	5711	5643	5664	5635	5572	5493	5630	5539	5616	5622	5382	5525	5586	5546	5867	5852	5862	5927	5845	5884	5599	5772	5819	5641	5643	5809	5800	5827	5781	5754	5704	5804	6096	6174	6051	6026	6261	6204
6126	6104	6128	6092	6088	6111	5791	5837	5611	5676	5835	5632	5603	5612	5534	5547	5387	5624	5681	5604	5765	5604	5597	5394	5541	5588	5732	5618	5795	5816	5825	5790	5809	5654	5747	5822	5695	5697	5700	5857	5883	5906	5854	6097	6045	6261	6204	6304	6298	6246
6082	6066	6165	6076	6089	5858	5724	5585	5636	5523	5674	5553	5667	5591	5445	5427	5421	5543	5674	5713	5541	5560	5601	5613	5453	5697	5914	5918	5942	5747	5755	5763	5960	5819	5732	5765	5726	5870	5778	5902	5896	5865	5902	6031	6362	6190	6401	6175	6380	6139
5967	5926	6061	5853	5770	5741	5703	5660	5604	5429	5730	5392	5647	5554	5344	5475	5494	5531	5561	5619	5557	5568	5726	5528	5573	5901	5940	5926	5939	5960	5763	5811	5766	5583	5704	5866	5845	5959	5834	6090	5943	5914	5976	6218	6126	6129	6185	6196	6175	6177
5947	5843	5986	5805	5703	5703	5508	5494	5439	5563	5499	5504	5402	5562	5347	5353	5530	5424	5614	5705	5720	5719	5685	5596	5638	5699	5811	6026	5944	5942	5800	5859	5951	5835	5671	5721	5791	5834	5850	5929	6126	6081	5997	6165	5965	6049	5962	6077	6026	6054
5969	5778	5768	5779	5630	5581	5406	5391	5374	5321	5505	5401	5299	5350	5322	5171	5399	5403	5567	5650	5704	5465	5721	5499	5571	5737	5943	5930	5883	5978	5872	5782	5785	5847	5762	5719	5816	5678	5803	5899	5988	6023	6058	6024	5985	6004	5977	6192	5996	5853
6087	5857	5896	5878	5787	5479	5367	5292	5336	5365	5461	5524	5458	5413	5318	5476	5447	5556	5811	5639	5420	5714	5587	5628	5710	5833	5866	6040	6008	5865	5946	5898	5873	6035	5855	5654	5751	5688	5685	5774	5997	5800	6195	5926	5999	5881	6042	5916	6017	5868
6000	5970	5958	5802	5589	5507	5391	5053	5301	5534	5403	5355	5325	5220	5320	5481	5516	5604	5444	5718	5697	5619	5590	5507	5721	5631	5918	5832	5936	5916	5722	5784	5796	5808	5759	5729	5714	5659	5718	6004	6159	6026	5989	5925	5715	5766	5857	5948	5887	5783
6042	5841	6174	5939	5703	5456	5425	5341	5217	5407	5423	5299	5268	5346	5329	5419	5462	5616	5537	5529	5620	5578	5547	5420	5687	5697	5784	5723	5778	5704	5636	5553	5857	5809	5818	5645	5753	5821	5799	5928	5895	6119	5972	5814	5877	5777	5828	5845	5749	5721
6030	5972	5807	5847	5553	5585	5399	5424	5350	5444	5437	5255	5391	5396	5567	5486	5369	5605	5613	5656	5521	5535	5738	5540	5711	5578	5752	5783	5731	5639	5643	5732	5691	5637	5756	5745	5836	5730	5743	5900	5872	6013	5642	5906	5859	5684	5974	5703	5842	5626
5937	5950	5995	5711	5536	5648	5442	5418	5458	5476	5561	5344	5487	5452	5452	5362	5593	5558	5665	5639	5647	5602	5589	5442	5551	5781	5855	5629	5585	5583	5591	5602	5421	5584	5610	5761	5685	5705	5726	5703	5755	5802	5793	5828	5570	5894	5815	5724	5981	5781
5965	5962	5937	5683	5625	5614	5558	5519	5455	5514	5520	5412	5278	5382	5530	5340	5639	5579	5554	5680	5703	5479	5598	5582	5629	5659	5665	5620	5603	5625	5713	5611	5421	5566	5599	5559	5339	5623	5652	5648	5816	5776	5864	5793	5775	5883	5740	5842	5839	5848
6000	5867	5842	5916	5726	5602	5634	5563	5747	5637	5576	5434	5511	5421	5479	5610	5555	5683	5592	5734	5714	5651	5567	5473	5637	5574	5623	5454	5481	5585	5707	5610	5531	5297	5177	5499	5518	5460	5661	5769	5718	5811	5886	5698	5735	5680	5768	5710	5817	5864
6035	5838	5845	5801	5747	5691	5558	5647	5676	5530	5636	5544	5646	5602	5545	5468	5633	5674	5673	5653	5451	5378	5577	5403	5444	5599	5773	5518	5405	5493	5584	5681	5428	5499	5530	5610	5362	5794	5706	5699	5681	5945	5831	5753	5814	5906	5730	5832	5828	5837
6053	6040	6087	5942	5723	5535	5951	5714	5811	5928	5507	5468	5448	5581	5546	5747	5770	5766	5650	5581	5444	5368	5456	5415	5349	5535	5705	5608	5537	5673	5680	5529	5403	5526	5391	5533	5709	5915	5846	5792	5871	5843	5830	5943	5717	5507	5883	5789	5737	5868
6122	5791	5986	5779	5847	5685	5753	5592	5612	5724	5450	5533	5487	5605	5696	5818	5946	5792	5713	5547	5449	5322	5326	5384	5529	5565	5653	5415	5397	5505	5650	5471	5580	5507	5852	5683	5881	5762	5873	5875	5842	5878	5746	5918	5640	5786	5822	5696	5753	5878
5904	5651	5788	5819	5815	5736	5780	5664	5796	5633	5565	5393	5434	5649	5646	5773	5873	5768	5701	5660	5512	5293	5324	5396	5462	5559	5390	5448	5514	5640	5757	5732	5612	5589	5649	5717	5864	6009	6046	5952	5946	5881	5660	5792	5624	5821	5717	5878	5903	5864
5893	5734	5798	5732	5826	5766	5669	5587	5698	5702	5537	5402	5669	5564	5619	5679	5754	5783	5660	5514	5501	5348	5472	5436	5558	5486	5563	5604	5640	5721	5788	5754	5701	5702	5703	5858	5928	5865	5866	5993	6032	5609	5599	5721	5702	5720	5788	5743	5778	6065
5876	5696	5776	5795	5527	5676	5588	5659	5640	5393	5453	5446	5661	5485	5630	5713	5571	5670	5684	5576	5494	5438	5456	5453	5516	5713	5662	5656	5673	5647	5860	5930	5810	5650	5838	5978	5815	5872	5975	5915	5889	5629	5712	5594	5587	5685	5844	5783	5664	5921
5871	5684	5919	5824	5906	5645	5645	5585	5556	5342	5679	5523	5402	5489	5593	5626	5645	5702	5678	5419	5481	5451	5434	5740	5719	5624	5581	5701	5807	5804	5980	5883	5835	5748	5880	5837	5935	5958	5963	5709	5775	5558	5593	5773	5519	5759	5827	5748	5800	5827
5777	5843	5837	5857	5627	5772	5675	5463	5634	5595	5512	5641	5611	5580	5596	5570	5656	5518	5446	5424	5414	5389	5558	5715	5783	5658	5814	5929	5871	5891	5969	5866	5829	5643	5601	5672	5720	5843	5711	5794	5735	5596	5595	5568	5546	5780	5893	5729	5816	5715
6068	5938	5832	5764	5844	5562	5603	5621	5498	5568	5452	5578	5522	5514	5564	5496	5462	5498	5336	5475	5231	5503	5407	5582	5696	5597	5773	5820	6019	5823	5889	5749	5647	5932	5637	5629	5815	5794	5714	5828	5645	5582	5627	5613	5755	5850	5725	5701	5801	5681
6084	6124	6009	5926	5669	5760	5814	5590	5459	5402	5357	5362	5487	5616	5663	5478	5635	5268	5328	5164	5441	5307	5379	5525	5727	5729	5637	5757	5959	5795	5824	5789	5682	5725	5568	5461	5452	5799	5528	5578	5547	5627	5527	5544	5528	5898	5680	5851	5672	5682
6058	6007	6131	5865	5839	5668	5773	5492	5605	5297	5407	5380	5429	5393	5295	5393	5368	5383	5283	5288	5323	5311	5376	5492	5710	5620	5721	5827	5846	5786	5597	5654	5625	5838	5546	5493	5674	5717	5701	5574	5528	5620	5512	5713	5713	5794	5767	5536	5843	5671
6141	5953	5958	5864	5843	5665	5644	5667	5421	5270	5334	5327	5399	5385	5336	5252	5363	5285	5354	5101	5374	5057	5319	5642	5537	5618	5708	5687	5605	5672	5587	5527	5448	5362	5405	5575	5584	5663	5608	5531	5542	5451	5709	5814	5725	5609	5751	5639	5764	5690
6144	5989	6139	5931	5600	5646	5573	5668	5310	5355	5260	5354	5382	5343	5419	5289	5172	5317	5304	5250	5355	5361	5367	5689	5618	5626	5694	5680	5622	5535	5510	5536	5308	5435	5462	5498	5595	5763	5568	5564	5475	5667	5788	5805	5698	5776	5826	5776	5809	5701
5846	5742	6003	5889	5873	5606	5600	5354	5432	5232	5263	5299	5457	5384	5327	5351	5381	5364	5435	5345	5283	5529	5482	5556	5555	5666	5623	5615	5714	5567	5603	5479	5281	5475	5411	5668	5677	5525	5642	5697	5539	5690	5800	5943	5733	5888	5797	5709	5825	5686
5979	5968	5818	5918	5637	5493	5520	5533	5429	5338	5305	5350	5457	5271	5367	5263	5211	5321	5474	5546	5394	5596	5553	5629	5741	5715	5773	5919	5792	5591	5381	5316	5426	5661	5634	5694	5662	5588	5679	5752	5681	5735	5855	5817	5815	5818	5755	5673	5638	5587
6064	5924	5918	5765	5640	5652	5479	5510	5211	5319	5410	5418	5537	5317	5411	5449	5417	5248	5375	5630	5605	5697	5692	5596	5764	5839	5840	6044	5847	5729	5517	5425	5444	5671	5580	5766	5938	5681	5598	5633	5754	5793	5924	5748	5732	5744	5603	5621	5666	5623
6217	5890	5997	5745	5608	5490	5531	5377	5448	5385	5434	5219	5546	5341	5569	5495	5472	5330	5622	5651	5853	5872	5700	5806	5891	5753	5903	5966	5757	5611	5581	5503	5680	5886	5779	5825	5748	5568	5603	5858	5677	5928	5641	5753	5820	5698	5814	5677	5546	5695
6123	5943	5883	5778	5675	5445	5560	5367	5358	5401	5424	5312	5522	5446	5237	5496	5558	5678	5631	5657	5770	5870	5832	5750	5760	5707	5874	5695	5648	5656	5693	5587	5557	5689	5982	5864	5891	5740	5682	5669	5645	5794	5756	5669	5686	5725	5669	5457	5415	5656
5950	5983	5902	5694	5463	5566	5410	5376	5337	5305	5389	5444	5441	5580	5515	5473	5533	5420	5746	5805	5788	5627	5686	5806	5659	5875	5847	5789	5694	5676	5606	5573	5642	5742	6042	5904	5865	6006	5741	5722	5686	5704	5897	5790	5791	5579	5655	5555	5499	5582
6146	6009	5744	5884	5557	5625	5401	5530	5419	5289	5358	5558	5397	5303	5467	5474	5645	5660	5586	5556	5677	5721	5588	5634	5696	5653	5691	5734	5620	5632	5448	5490	5661	5636	5875	5935	5869	5804	5803	5685	5889	5741	5750	5761	5645	5529	5545	5487	5485	5742
6155	5919	6005	5598	5662	5420	5458	5395	5364	5484	5398	5440	5356	5262	5272	5427	5419	5615	5500	5511	5727	5553	5639	5658	5557	5755	5636	5825	5576	5508	5460	5650	5602	5749	5925	5784	5888	5810	5727	5647	5682	5574	5685	5718	5680	5793	5440	5586	5689	5544
6278	5919	5844	5773	5572	5665	5489	5477	5393	5338	5205	5443	5362	5132	5340	5334	5393	5488	5470	5419	5449	5386	5536	5519	5561	5494	5700	5598	5513	5479	5634	5499	5710	5773	5847	5752	5681	5815	5557	5672	5562	5511	5698	5594	5569	5658	5713	5606	5644	5621
6162	6003	6006	5903	5704	5727	5494	5546	5470	5287	5304	5304	5143	5213	5277	5199	5273	5348	5347	5332	5425	5410	5412	5506	5504	5483	5631	5501	5555	5441	5442	5494	5701	5823	5776	5836	5740	5479	5573	5524	5570	5433	5591	5636	5642	5629	5815	5487	5787	5727
6323	6052	6037	5766	5835	5525	5646	5570	5280	5409	5264	5260	5102	5228	5214	5244	5198	5262	5339	5385	5280	5244	5429	5518	5582	5658	5578	5549	5500	5639	5708	5703	5859	5753	5758	5893	5817	5536	5669	5503	5539	5385	5505	5779	5759	5694	5572	5812	5565	5603
6227	6170	6082	5824	5756	5678	5577	5503	5463	5416	5275	5385	5157	5109	5081	5284	5250	5258	5187	5249	5454	5502	5417	5655	5446	5545	5494	5566	5650	5676	5711	5630	5697	5840	5818	5886	5770	5563	5445	5622	5592	5628	5616	5729	5710	5711	5734	5839	5559	5763
6270	6062	6125	5872	5992	5564	5523	5461	5274	5370	5416	5345	5174	5284	5364	5258	5352	5455	5323	5409	5509	5529	5728	5741	5720	5658	5674	5747	5581	5442	5698	5676	5679	5824	5792	5819	5711	5750	5574	5564	5535	5497	5648	5805	5838	5819	5839	5785	5873	5589
6310	6116	6111	5703	5630	5585	5624	5421	5406	5415	5315	5316	5393	5377	5350	5401	5564	5361	5460	5456	5625	5637	5765	5786	5650	5712	5598	5525	5661	5734	5849	5742	6010	5840	5690	5798	5613	5561	5583	5497	5669	5653	5675	5918	5901	6094	5890	5783	5662	5857
6294	6067	6010	5783	5740	5599	5483	5379	5280	5379	5316	5259	5332	5337	5289	5391	5458	5432	5455	5549	5664	5750	5858	5856	5733	5653	5708	5599	5660	5659	5651	5654	5595	5547	5454	5706	5747	5681	5719	5587	5653	5811	5779	6079	6001	5965	5750	5794	5670	5753
6160	5822	5954	5456	5688	5556	5305	5411	5438	5291	5360	5356	5365	5282	5351	5403	5473	5246	5479	5544	5809	5809	5788	5853	5865	5396	5645	5650	5702	5621	5787	5824	5731	5645	5626	5601	5532	5560	5611	5729	5754	5932	5890	5902	6053	5555	5763	5765	5574	5668
6100	5816	5820	5570	5483	5300	5317	5362	5343	5438	5415	5305	5265	5417	5353	5305	5455	5519	5650	5524	5717	5761	5564	5692	5591	5525	5601	5485	5505	5536	5624	5719	5594	5567	5465	5671	5569	5742	5852	5804	5801	5817	5886	6000	5946	5696	5605	5632	5554	5689
6015	5718	5679	5534	5414	5517	5245	5350	5543	5286	5280	5444	5230	5257	5284	5407	5245	5445	5676	5653	5802	5734	5645	5353	5313	5405	5396	5440	5484	5661	5643	5522	5564	5587	5393	5506	5594	5501	5883	5802	5980	5776	5910	5767	5747	5772	5721	5602	5615	5753
5930	5874	5682	5351	5574	5413	5391	5374	5585	5613	5435	5304	5352	5267	5219	5293	5392	5561	5634	5608	5446	5450	5452	5487	5452	5372	5368	5594	5552	5649	5643	5578	5476	5454	5464	5616	5641	5655	5675	5833	5836	5723	5737	5783	5626	5497	5444	5739	5502	5581
5899	5730	5583	5628	5461	5493	5555	5534	5751	5687	5351	5405	5381	5333	5195	5487	5545	5472	5433	5515	5407	5551	5311	5368	5401	5241	5529	5532	5583	5439	5384	5463	5533	5548	5430	5507	5475	5665	5684	5665	5930	5845	5744	5519	5476	5551	5550	5267	5639	5602
6127	5665	5914	5564	5502	5525	5584	5771	5712	5472	5632	5393	5237	5466	5327	5358	5517	5604	5452	5502	5393	5062	5302	5278	5315	5375	5496	5665	5583	5540	5420	5448	5660	5604	5689	5486	5562	5784	5750	5576	5604	5561	5611	5817	5456	5269	5398	5612	5686	5609
5909	5854	5759	5779	5812	5708	5804	5829	5732	5818	5605	5423	5463	5324	5462	5517	5541	5484	5369	5303	5311	5390	5303	5435	5363	5373	5454	5510	5513	5423	5345	5370	5373	5407	5442	5495	5458	5514	5672	5709	5586	5593	5622	5434	5546	5416	5605	5526	5865	5816
5884	5947	5803	5843	5775	5908	5918	5885	5920	5635	5767	5519	5426	5426	5301	5617	5375	5472	5463	5391	5454	5336	5395	5374	5440	5553	5622	5521	5598	5778	5530	5496	5493	5602	5572	5591	5641	5465	5450	5618	5528	5472	5661	5517	5513	5625	5641	5748	5762	5647
6063	5715	5889	5609	5919	5931	5740	5848	5742	5668	5600	5557	5584	5625	5357	5427	5464	5551	5386	5220	5275	5422	5417	5596	5731	5802	5683	5842	5573	5592	5610	5468	5590	5475	5524	5616	5613	5568	5634	5540	5388	5556	5503	5565	5618	5649	5603	5774	5871	5885
5921	5665	5793	5776	5669	5839	5834	5733	5758	5637	5576	5498	5363	5203	5392	5499	5546	5247	5421	5319	5422	5506	5478	5600	5693	5613	5715	5773	5547	5667	5533	5529	5461	5403	5579	5479	5533	5489	5441	5708	5582	5515	5428	5497	5571	5741	5856	5782	5736	5970
5938	5733	5894	5839	5749	5743	5641	5423	5503	5458	5396	5239	5329	5361	5331	5289	5226	5309	5398	5504	5398	5393	5463	5561	5730	5771	5845	5806	5768	5703	5651	5577	5667	5518	5624	5707	5590	5597	5585	5489	5730	5497	5572	5620	5738	5571	5747	5789	5639	5767
5706	5749	5772	5625	5743	5790	5419	5370	5240	5334	5265	5086	5285	5281	5114	5025	5301	5433	5405	5493	5344	5476	5605	5558	5630	5798	5764	5714	5490	5652	5563	5429	5476	5448	5656	5577	5569	5543	5747	5645	5487	5515	5507	5573	5732	5658	5643	5647	5627	5412
5828	5848	5720	5769	5706	5819	5404	5252	5258	5111	5056	5235	5349	5142	5222	5332	5280	5262	5178	5402	5459	5578	5536	5673	5699	5832	5590	5588	5540	5517	5439	5411	5440	5555	5454	5525	5445	5637	5539	5712	5723	5451	5498	5512	5580	5698	5608	5526	5442	5484
6020	5879	6021	5622	5726	5612	5281	5293	5364	5219	5408	5283	5144	5162	5406	5308	5237	5298	5449	5507	5517	5469	5516	5465	5571	5648	5753	5578	5695	5514	5533	5435	5362	5516	5637	5683	5668	5458	5537	5594	5410	5659	5693	5635	5501	5581	5525	5585	5424	5383
6221	5940	6151	5736	5811	5546	5302	5266	5227	5248	5228	5297	5208	5430	5455	5323	5439	5600	5670	5476	5463	5440	5440	5645	5690	5601	5721	5614	5552	5403	5346	5432	5534	5533	5530	5593	5596	5625	5618	5545	5392	5484	5613	5635	5611	5552	5535	5765	5508	5466
6133	6176	6004	6028	5744	5586	5487	5379	5391	5319	5359	5137	5455	5557	5271	5389	5485	5512	5556	5195	5314	5396	5554	5525	5563	5468	5516	5481	5390	5375	5322	5415	5345	5364	5578	5534	5513	5484	5704	5589	5645	5617	5493	5504	5747	5578	5515	5423	5699	5498
6177	6102	6172	5940	5639	5636	5399	5408	5614	5301	5304	5523	5376	5247	5282	5598	5557	5345	5258	5551	5529	5371	5407	5484	5464	5520	5609	5498	5558	5499	5418	5533	5714	5632	5729	5727	5727	5506	5586	5596	5523	5728	5740	5495	5449	5656	5626	5481	5679	5727
6465	5710	6038	5791	5606	5714	5354	5566	5625	5438	5468	5492	5190	5321	5626	5513	5375	5363	5566	5417	5467	5483	5334	5563	5578	5447	5699	5661	5648	5793	5549	5493	5611	5744	5726	5784	5806	5568	5619	5476	5544	5745	5839	5830	5591	5338	5671	5703	5466	5537
6375	5719	5910	5612	5658	5496	5359	5630	5196	5403	5438	5228	5172	5459	5537	5380	5374	5380	5374	5522	5309	5365	5481	5483	5374	5622	5615	5623	5840	5684	5792	5662	5575	5769	5839	5732	5841	5762	5798	5442	5535	5609	5769	5630	5638	5561	5545	5492	5535	5674
6036	5914	5781	5509	5459	5450	5574	5406	5205	5201	5180	5128	5087	5371	5333	5405	5453	5265	5292	5284	5189	5395	5528	5516	5592	5502	5671	5524	5550	5628	5784	5716	5643	5700	5624	5740	5769	5732	5700	5665	5553	5542	5501	5460	5564	5587	5431	5586	5832	5742
5770	5855	5836	5483	5553	5298	5564	5309	5419	5236	5129	5336	5351	5269	5182	5265	5504	5254	5284	5217	5299	5417	5450	5679	5484	5489	5473	5538	5584	5663	5651	5700	5595	5704	5709	5626	5571	5602	5600	5562	5633	5663	5537	5550	5650	5653	5512	5618	5608	5797
5618	5860	5634	5546	5569	5549	5429	5180	5362	5169	5109	5314	5300	5242	5265	5500	5386	5327	5099	5360	5468	5449	5354	5462	5397	5534	5491	5778	5633	5557	5755	5574	5627	5688	5547	5531	5409	5368	5456	5420	5626	5582	5520	5396	5643	5589	5535	5687	5482	5895
5688	5755	5490	5746	5492	5459	5510	5362	5296	5192	5234	5276	5284	5248	5378	5205	5096	5090	5199	5458	5389	5387	5241	5507	5514	5475	5644	5604	5666	5578	5771	5603	5504	5594	5550	5531	5445	5414	5305	5522	5370	5707	5621	5507	5529	5400	5491	5614	5495	5554
5659	5694	5633	5840	5450	5443	5487	5367	5338	5265	5360	5461	5197	5274	5314	5107	5260	4957	5299	5410	5293	5292	5184	5493	5379	5642	5504	5533	5542	5608	5666	5629	5501	5689	5493	5542	5504	5501	5374	5351	5486	5508	5757	5747	5503	5458	5435	5580	5526	5577
5611	5523	5651	5780	5525	5474	5301	5140	5270	5187	5422	5349	5305	5363	5378	5266	5263	5212	5378	5407	5374	5327	5316	5594	5508	5473	5569	5569	5510	5551	5362	5530	5617	5584	5481	5434	5591	5485	5423	5571	5484	5414	5671	5605	5562	5402	5379	5627	5729	5547
5737	5728	5687	5668	5504	5353	5377	5321	5297	5410	5487	5363	5241	5243	5176	5303	5290	5361	5305	5350	5304	5345	5363	5469	5561	5383	5464	5414	5495	5328	5433	5472	5564	5452	5653	5519	5461	5728	5769	5703	5423	5477	5363	5487	5653	5505	5480	5596	5669	5641
5765	5710	5493	5664	5503	5371	5420	5253	5326	5523	5366	5478	5306	5259	5126	5118	5259	5278	5242	5429	5443	5591	5422	5379	5361	5426	5397	5384	5513	5414	5431	5547	5390	5453	5472	5374	5583	5598	5659	5784	5787	5521	5302	5329	5356	5550	5468	5526	5705	5746
5920	5761	5688	5716	5378	5267	5536	5336	5338	5341	5235	5228	5346	5208	5187	5311	5376	5346	5400	5433	5403	5544	5567	5316	5279	5247	5427	5382	5558	5399	5592	5549	5421	5509	5504	5501	5488	5711	5649	5621	5494	5595	5298	5299	5404	5531	5471	5391	5602	5779
6039	5822	5640	5731	5485	5475	5437	5195	5324	5312	5126	5095	5202	5106	5105	5235	5363	5291	5276	5212	5428	5489	5329	5493	5420	5371	5275	5375	5316	5501	5546	5668	5700	5536	5576	5502	5537	5590	5570	5547	5635	5401	5189	5308	5510	5590	5447	5520	5619	5673
6039	5879	5715	5610	5372	5401	5429	5126	5233	5127	5054	5150	5259	5056	5121	5303	5204	5236	5192	5426	5484	5439	5472	5420	5331	5405	5370	5357	5381	5591	5561	5510	5587	5541	5321	5377	5297	5388	5447	5498	5529	5363	5443	5276	5603	5460	5666	5433	5509	5556
5883	5679	5730	5598	5403	5271	5344	5024	5031	5118	4841	5216	5024	4901	5012	5185	5127	5139	5062	5253	5390	5402	5443	5498	5358	5315	5268	5376	5391	5695	5598	5602	5359	5312	5263	5215	5289	5385	5565	5599	5536	5367	5422	5339	5366	5800	5459	5445	5590	5614
5960	5730	5595	5404	5437	5421	5237	5103	5017	5010	4943	4942	5056	4950	5119	5163	5294	5302	5138	5349	5314	5454	5362	5215	5204	5226	5187	5475	5620	5481	5572	5515	5465	5357	5276	5391	5379	5419	5518	5493	5610	5682	5442	5360	5487	5689	5530	5469	5415	5503
5997	5660	5653	5567	5357	5312	5197	5105	5118	5147	5113	5235	5066	5152	5081	5205	5177	5192	5134	5241	5256	5358	5378	5143	5185	5419	5339	5364	5479	5500	5593	5596	5372	5354	5471	5360	5349	5514	5445	5610	5540	5670	5547	5590	5386	5654	5525	5305	5289	5661
6106	5452	5547	5338	5282	5184	5093	4948	5165	5024	5127	5151	5260	5055	5223	5365	5308	5281	5393	5376	5517	5422	5367	5300	5293	5291	5396	5285	5501	5348	5525	5539	5424	5385	5388	5377	5465	5475	5602	5830	5692	5684	5678	5422	5670	5539	5562	5375	5449	5652
5835	5523	5470	5438	5047	5149	5177	5068	5080	5285	5158	5210	5204	4998	5092	5208	5267	5226	5198	5176	5300	5349	5274	5360	5204	5312	5363	5612	5574	5426	5510	5354	5465	5396	5617	5366	5461	5524	5770	5798	5926	5695	5585	5338	5442	5724	5519	5462	5488	5665
5757	5558	5375	5405	5101	5239	5214	5026	5335	5294	5297	5179	5201	5165	5204	5066	5173	5205	5155	5115	5123	5310	5406	5195	5128	5296	5404	5509	5685	5441	5540	5506	5468	5555	5358	5413	5436	5408	5655	5942	5668	5538	5357	5452	5474	5510	5590	5439	5668	5662
5816	5798	5537	5249	5109	5241	5320	5236	5362	5496	5299	5317	5303	5132	5234	5177	5386	5090	5073	5054	5130	5215	5191	5364	5411	5262	5460	5481	5381	5401	5431	5548	5458	5496	5385	5335	5405	5669	5538	5751	5808	5635	5555	5396	5418	5590	5402	5511	5639	5851
5755	5703	5457	5214	5240	5353	5604	5182	5332	5276	5163	5176	5261	5066	5009	5283	5119	5295	5074	5235	5192	5295	5226	5269	5196	5189	5197	5302	5114	5242	5233	5301	5365	5521	5402	5468	5432	5439	5591	5725	5370	5489	5224	5300	5377	5616	5630	5614	5604	5653
5583	5461	5203	5285	5307	5148	5461	5285	5209	5529	5113	5108	5013	5108	5026	4921	5075	5061	5006	5005	5082	5178	5418	5560	5409	5295	5407	5385	5360	5248	5194	5332	5261	5330	5352	5477	5586	5626	5511	5427	5539	5257	5268	5422	5396	5696	5399	5775	5702	5637
5643	5468	5374	5069	5390	5295	5503	5428	5121	5257	5244	4904	5020	5087	4903	5064	5027	5037	4998	4942	4884	5055	5342	5422	5520	5560	5553	5439	5379	5349	5428	5298	5216	5308	5316	5499	5563	5614	5583	5431	5310	5299	5340	5495	5298	5775	5561	5702	5880	5536
5714	5428	5666	5393	5615	5543	5409	5437	5137	5240	5334	5191	5092	5264	5372	5021	5067	5272	5291	5064	5156	5117	5279	5385	5363	5483	5501	5439	5493	5485	5420	5411	5386	5309	5524	5526	5466	5529	5453	5448	5325	5205	5484	5663	5502	5599	5610	5744	5701	5561
5580	5362	5634	5454	5537	5622	5329	5298	5256	5142	5266	5018	5069	5118	5108	5117	4954	5205	5351	5411	5291	5218	5416	5396	5378	5332	5439	5623	5498	5499	5333	5401	5474	5586	5687	5519	5571	5469	5211	5218	5382	5301	5504	5598	5672	5728	5586	5721	5479	5585
5720	5491	5673	5444	5307	5526	5215	5151	5043	4817	4887	5034	4918	4876	5129	5076	5138	4988	5440	5362	5389	5388	5312	5178	5465	5381	5416	5491	5495	5383	5400	5471	5426	5415	5616	5666	5536	5491	5391	5283	5387	5499	5617	5557	5505	5575	5815	5611	5418	5538
5669	5670	5623	5570	5405	5236	5221	4855	5050	4997	4996	5194	5129	4994	5154	5059	5120	5035	5047	5230	5534	5375	5416	5230	5297	5253	5430	5422	5429	5406	5241	5361	5411	5455	5499	5430	5553	5320	5490	5492	5447	5400	5353	5382	5652	5635	5725	5532	5342	5565
5611	5795	5589	5611	5438	5363	5319	5078	5098	5337	5117	4921	5275	5214	4998	4906	4922	5020	5107	4953	5138	5285	5199	5318	5242	5295	5170	5286	5379	5368	5520	5412	5308	5361	5320	5208	5157	5150	5409	5476	5530	5323	5415	5430	5478	5716	5623	5386	5518	5706
6047	5834	6030	5495	5540	5389	5313	5199	4986	5093	5112	5053	5209	5235	5052	5078	5075	5329	5057	5090	5034	4995	5097	5238	5161	5254	5167	5198	5256	5339	5419	5490	5624	5457	5286	5474	5341	5232	5356	5472	5447	5410	5552	5720	5441	5422	5416	5525	5686	5498
6088	5717	5931	5642	5511	5397	5324	5203	5253	5129	5435	5171	5133	5251	5300	5195	5289	5228	5383	5105	5278	5243	5234	5351	5191	5357	5200	5215	5293	5202	5247	5402	5664	5567	5446	5384	5392	5235	5021	5242	5308	5499	5799	5649	5593	5427	5455	5612	5615	5508
5753	5683	5556	5423	5213	5246	5153	5157	5348	5067	5192	5160	4947	5122	5132	5040	4979	4947	5183	5284	5322	5139	5350	5402	5488	5341	5352	5259	5278	5437	5423	5445	5469	5540	5509	5545	5424	5380	5315	5376	5481	5561	5697	5538	5531	5541	5727	5706	5488	5569
5614	5838	5512	5389	5131	5149	5278	5119	5183	5004	5050	5053	4976	4823	4935	5078	4967	4906	4718	4985	5266	5253	5414	5464	5466	5333	5394	5349	5330	5306	5554	5319	5326	5178	5309	5333	5200	5313	5425	5511	5741	5553	5605	5645	5562	5604	5747	5542	5506	5503
5625	5483	5494	5294	5298	5390	5359	5272	5203	5262	5116	5032	5265	5057	4957	5006	5125	5054	4990	5021	5124	5203	5105	5325	5045	5407	5271	5355	5229	5387	5482	5671	5266	5238	5205	5260	5462	5325	5652	5721	5679	5765	5529	5717	5414	5451	5448	5477	5673	5587
5851	5484	5771	5669	5587	5340	5309	5313	5043	5188	5156	5126	5209	5199	5259	5137	5117	5303	5149	5097	5148	5179	5190	5004	5091	5207	5237	5399	5307	5511	5528	5438	5385	5437	5310	5289	5427	5250	5405	5534	5461	5624	5503	5562	5720	5281	5257	5548	5574	5277
5717	5609	5698	5783	5496	5391	5275	5354	5299	5173	5364	5335	5089	5261	5170	5284	5042	5076	5214	5540	5529	5419	5211	5381	5250	5013	4982	5073	5312	5439	5582	5596	5463	5512	5511	5472	5199	5238	5301	5192	5500	5692	5840	5590	5473	5334	5214	5394	5457	5705
5678	5877	5935	5720	5377	5413	5216	5222	5176	5018	5019	5105	5088	5025	4955	5100	5196	5187	5259	5340	5475	5585	5424	5512	5227	4998	5166	5124	5070	5300	5314	5223	5105	5201	5393	5300	5347	5330	5475	5411	5439	5287	5363	5491	5538	5661	5541	5312	5270	5522
5665	5689	5840	5426	5440	5248	5213	5248	5149	5088	4919	5008	5047	5179	4929	4944	5208	5212	5320	5264	5116	5116	5118	5358	5345	5411	5316	5507	5246	5056	5439	5303	5155	5121	5282	5435	5521	5693	5708	5484	5356	5379	5302	5519	5585	5707	5441	5483	5506	5477
5898	5648	5599	5287	5185	5362	5059	5248	4975	4793	5020	5055	5007	4995	5129	5123	5118	5141	5316	5103	5199	5083	5318	5122	5111	5342	5689	5571	5626	5447	5257	5532	5307	5148	5183	5131	5219	5493	5487	5533	5367	5582	5352	5291	5533	5458	5762	5524	5459	5485
5765	5627	5625	5441	5376	5215	5283	5068	5120	5141	5235	5180	5050	5146	5008	5255	5213	5121	5067	5179	5213	5196	5234	5103	5152	5166	5274	5343	5365	5325	5580	5377	5498	5379	5121	5249	5345	5388	5531	5726	5669	5652	5515	5414	5436	5396	5600	5358	5588	5702
5882	5787	5712	5502	5317	5213	5123	5218	5290	5222	5156	5211	5164	5244	5235	5183	5308	5334	5342	5206	5097	5199	5265	5294	5262	5163	5234	5360	5522	5613	5422	5365	5381	5425	5368	5290	5410	5236	5342	5557	5459	5468	5722	5575	5703	5420	5306	5503	5715	5650
5890	5736	5732	5464	5346	5390	5217	5182	5329	5335	5339	5331	4877	5213	5262	5179	5354	5267	5292	5225	5307	5114	5163	5147	5217	5237	5135	5187	5340	5305	5295	5218	5370	5618	5634	5551	5476	5478	5442	5442	5447	5454	5844	5728	5400	5488	5498	5514	5468	5526
5790	5520	5488	5349	5223	5161	5229	5291	5216	5324	5102	5083	5053	5220	4996	5016	5119	5223	5039	5252	5456	5280	5321	5368	5463	5391	5129	4978	5118	5139	5161	5053	5153	5232	5424	5509	5614	5669	5566	5498	5482	5238	5305	5630	5649	5644	5263	5355	5407	5654
5808	5498	5529	5416	5223	5031	5088	5033	5255	5109	5029	5047	4766	4913	4867	4903	5035	5087	5191	5210	5157	5254	5383	5268	5320	5464	5331	5359	5286	5329	5364	5265	5228	5156	5330	5477	5554	5777	5626	5461	5393	5096	5343	5505	5483	5459	5532	5564	5384	5449
5384	5344	5443	5181	5243	5199	5213	5276	5352	5068	5036	4948	4839	4806	4784	4748	5005	5083	4972	5042	5122	5137	5078	5371	5408	5438	5519	5261	5509	5182	5189	5005	5022	5175	5214	5206	5224	5406	5659	5543	5440	5432	5119	5072	5335	5390	5480	5617	5569	5567
5573	5367	5560	5314	5284	5130	5256	5428	5122	5076	5084	4938	4848	5060	4968	4998	5072	5044	5027	4939	5045	4993	5051	5225	5310	5529	5391	5351	5348	5510	5199	5318	5194	5077	5373	5216	5358	5470	5453	5518	5563	5509	5308	5415	5274	5110	5267	5426	5800	5650
5740	5575	5810	5274	5278	5457	5298	5374	5272	5145	4897	5064	4883	4709	4874	5162	5198	5307	5214	4938	4889	4901	5030	5115	5116	5142	5393	5437	5186	5413	5399	5385	5129	5283	5238	5183	5037	5325	5270	5233	5380	5514	5449	5364	5265	5526	5464	5330	5524	5762
6021	5582	5612	5510	5578	5466	5735	5500	5370	5265	5214	5182	5264	4989	5093	5043	5245	5307	5186	5205	5094	5211	4960	5093	5302	5284	5311	5258	5135	5051	5389	5300	5237	5376	5385	5308	5295	5424	5388	5329	5356	5291	5319	5616	5484	5305	5422	5605	5503	5581
5880	5843	5839	5685	5637	5627	5436	5228	5160	5088	5111	5183	5097	5324	5436	5635	5396	5137	5134	5282	5308	5178	5202	5053	5110	5240	5363	5210	5177	5223	5071	5395	5453	5404	5716	5530	5404	5205	5293	5256	5317	5364	5470	5506	5632	5392	5333	5289	5493	5518
6127	5887	5669	5400	5410	5316	5106	5052	4798	4859	4881	4839	4988	5104	5134	5326	5231	5305	5270	5147	5136	5206	5416	5638	5218	5195	5372	5178	5104	5197	5093	5179	5348	5386	5539	5649	5455	5375	5637	5338	5096	5183	5144	5539	5689	5655	5417	5333	5439	5322
5834	5398	5552	5227	5247	5367	5430	5064	5147	4989	4987	5155	4997	4900	5056	5138	4862	5201	5077	5215	5259	5153	5174	5369	5494	5403	5488	5569	5342	5037	5271	5183	5012	5351	5475	5533	5567	5455	5650	5381	5375	5169	5099	5372	5386	5759	5695	5570	5320	5451
5531	5546	5579	5352	5352	5196	5199	5173	5214	5025	5077	5154	4965	5181	5107	5029	5039	4899	4792	4954	5188	5298	5196	5319	5635	5747	5547	5419	5231	5227	4978	5350	5194	5123	5416	5506	5845	5692	5800	5430	5329	5331	5198	5265	5254	5397	5545	5681	5600	5431
5715	5534	5514	5281	5145	5148	5178	4978	4932	4772	4849	4896	4851	4968	4972	5222	4979	4976	4716	4839	4970	5135	5303	5207	5405	5560	5588	5372	5124	5586	5578	5060	5288	5093	5214	5419	5181	5603	5519	5446	5521	5393	5329	5224	5134	5302	5406	5709	5594	5582
5766	5552	5470	4986	5064	4987	5136	5290	5052	5017	4946	4813	4649	4825	4723	4977	4930	5165	5245	5048	4681	4844	5238	5417	5410	5195	5396	5483	5256	5429	5525	5290	5232	5286	5207	5205	5287	5297	5416	5315	5339	5475	5282	5359	5136	5273	5269	5524	5692	5701
5378	5401	5488	5355	5422	5470	5509	5537	5427	5515	5206	5238	5222	5038	4877	4802	4834	5065	5294	5165	5082	4905	4961	5292	5351	5261	4968	5266	5280	5267	5469	5346	5120	5323	5277	5062	5134	5170	5322	5280	5419	5203	5347	5361	5349	5265	5293	5404	5516	5833
5574	5679	5845	5630	5573	5716	5633	5586	5328	5519	5311	5513	5380	5412	5451	5307	5065	5124	5082	5134	5392	5365	4954	4955	5185	5307	5180	5098	5368	5443	5100	5521	5414	5414	5739	5325	5199	5225	5036	5190	5159	5326	5389	5469	5453	5408	5327	5373	5601	5529
6001	5787	5941	5744	5561	5365	5245	5062	5187	5125	5114	5190	5224	5491	5512	5474	5438	5368	5027	4998	5239	5471	5500	5102	5017	5174	5245	4952	4977	5382	5121	5170	5480	5503	5751	5615	5485	5482	5210	5253	5152	5283	5410	5540	5558	5481	5307	5377	5370	5642
6099	5792	5657	5388	5245	5117	4911	4800	5003	4825	4886	5072	4918	5033	5187	5435	5531	5561	5268	5186	5162	5274	5593	5479	5065	5154	5297	5199	4947	5185	5199	5214	5440	5618	5566	5839	5606	5458	5123	5253	5176	5286	5408	5509	5434	5634	5623	5447	5344	5597
5958	5331	5364	5189	5171	5116	4998	5097	5057	5027	4962	4840	4911	4941	4885	5109	5206	5492	5466	5303	5177	5088	5402	5758	5448	5271	5146	5519	5173	5082	5347	5160	5430	5678	5518	5690	5720	5377	5536	5420	5171	5193	5434	5319	5639	5577	5599	5631	5371	5429
5486	5169	5075	5287	5200	5502	5257	5208	5048	5279	5132	4992	5280	5044	4989	4869	4938	4970	5271	5481	5433	5089	5028	5519	5800	5396	5183	5387	5493	4999	5120	5312	5098	5278	5276	5465	5629	5436	5671	5317	5149	5147	5222	5426	5479	5448	5603	5394	5598	5459
5371	5321	5517	5489	5542	5554	5402	5344	5161	5250	5098	5007	5238	5199	5011	5056	4662	4560	4829	5221	5389	5402	5174	5248	5790	5717	5322	5220	5415	5228	5054	5328	5120	5040	5437	5228	5386	5425	5583	5285	5163	5146	5255	5374	5289	5601	5606	5521	5662	5422
5365	5526	5710	5611	5334	5293	5232	5216	4964	4948	5095	5079	5181	5243	5310	5146	4758	4515	4647	4882	5227	5551	5447	5111	5441	5781	5466	5198	5386	5373	5063	5211	5209	4945	5257	5141	5251	5545	5365	5262	5248	5311	5138	5349	5159	5532	5394	5631	5447	5370
5503	5629	5742	5515	5124	5045	4822	4839	4820	4942	4981	5025	5101	5111	5240	5372	5108	4735	4595	4647	5132	5568	5485	5363	5259	5558	5657	5201	5253	5650	5175	5020	5195	5000	5181	5070	5050	5477	5358	5510	5262	5265	5228	5237	5129	5363	5200	5523	5512	5374
5853	5666	5525	5273	5124	5008	4685	4747	4709	4587	4669	4952	5076	5012	5154	5290	5350	5219	4884	4751	5041	5485	5569	5194	4818	5343	5599	5273	5351	5519	5314	5039	5290	5056	5010	5237	4982	5287	5110	5482	5256	5445	5205	5174	5182	5295	5272	5443	5484	5396
6053	5670	5519	5139	5255	4964	4915	4881	4584	4560	4732	4625	4822	5034	5194	5334	5373	5396	5164	4639	4735	5171	5381	5149	4934	5069	5574	5446	5082	5365	5475	5094	5458	5333	4985	5295	4810	5197	5217	5170	5349	5441	5309	5245	5206	5340	5267	5539	5553	5476
5994	5777	5633	5195	4996	4955	4994	4930	4858	4845	4753	4745	4717	4857	4912	5111	5146	5390	5075	4676	4644	4941	5436	5227	4972	4990	5382	5514	5092	5190	5465	5237	5348	5374	5141	5344	4951	5143	5284	5100	5251	5369	5482	5583	5294	5362	5260	5546	5356	5482
5849	5519	5421	5012	5069	5099	5096	5008	4918	5080	5057	4903	4691	4786	4815	4939	5186	5457	5292	4872	4702	4804	5171	5400	5071	4719	5203	5259	5130	5240	5469	5310	5238	5495	5242	5311	5193	5091	5169	5111	5454	5376	5670	5579	5474	5602	5278	5579	5277	5571
5991	5505	5552	5093	5276	5195	5289	5203	5233	5152	4998	5154	5035	4874	4817	5038	5181	5508	5451	5149	4847	4934	5320	5344	5000	4775	5122	5343	5155	5220	5444	5253	5245	5673	5233	5400	5452	5105	5327	5187	5382	5150	5726	5572	5630	5444	5486	5426	5335	5551
6109	5622	5204	5286	5336	5426	5429	5175	5257	5090	4937	5016	4855	4766	4818	4850	5107	5487	5519	5263	4837	4746	5010	5453	5185	4890	5232	5444	5066	4816	5488	5321	5298	5615	5442	5599	5391	5158	5276	4853	5247	5259	5383	5559	5646	5510	5565	5315	5436	5349
5997	5496	5412	5202	5280	5294	5281	5441	5226	5279	5050	4998	4836	4846	4847	4833	5106	5410	5611	5335	4971	4864	5178	5543	5385	4892	5176	5297	5134	4950	5379	5232	5283	5588	5576	5602	5440	5154	5152	4857	5186	5115	5437	5446	5684	5517	5436	5351	5285	5431
5896	5519	5374	5309	5286	5292	5155	5069	5098	5006	4980	4954	4865	4669	4906	4923	5177	5552	5706	5427	5151	5048	5386	5707	5448	4880	5246	5384	4959	5079	5447	5200	4875	5592	5427	5503	5430	5142	5242	4895	5144	5108	5411	5340	5688	5556	5480	5264	5152	5440
5951	5596	5286	5069	5017	5136	5196	5027	4782	5006	4806	4858	4650	4664	4990	5040	5233	5590	5728	5518	5107	5116	5471	5648	5383	5088	5168	5296	5062	5043	5204	4957	5140	5379	5410	5579	5438	5209	5296	4992	5176	5159	5126	5270	5607	5668	5469	5391	5206	5116
6177	5616	5228	5111	5075	5020	4976	4910	4756	4780	4622	4780	4706	4646	4590	4914	5294	5448	5459	5187	5096	5194	5720	5839	5565	5114	5214	5495	4996	4839	5311	5158	5091	5453	5306	5489	5409	5271	5186	5070	5210	5149	5331	5204	5569	5709	5504	5378	5255	5302
6048	5654	5294	5103	4915	4920	4609	4587	4551	4469	4506	4571	4635	4739	4719	5142	5346	5629	5623	5379	4975	5205	5688	5820	5388	5149	5280	5429	5105	4952	5163	4782	5046	5491	5042	5363	5363	5361	5176	5247	5176	5044	5390	5230	5593	5560	5377	5436	5208	5366
6126	5849	5431	4978	4961	4759	4657	4657	4473	4445	4501	4359	4640	4725	4847	5168	5375	5328	5457	5117	4924	5175	5720	5640	5347	5072	5410	5380	4900	4916	5302	5000	4980	5314	5221	5517	5480	5470	5424	5176	5297	5149	5301	5243	5482	5459	5505	5404	5621	5320
6031	5690	5555	5049	4825	4662	4695	4556	4600	4490	4566	4515	4563	4795	4847	5120	5288	5139	5091	4840	4916	5207	5563	5696	5215	5410	5537	5123	4886	5257	5231	4933	5259	5276	5125	5401	5413	5686	5706	5254	5480	5256	5339	5182	5283	5617	5579	5770	5481	5350
6077	5814	5727	5315	5206	5010	4918	4785	4547	4572	4723	4695	4778	4926	5134	5133	5184	5045	4757	4751	5003	5228	5510	5333	5029	5405	5666	5141	4891	5346	5141	4780	5310	5156	5208	5477	5452	5636	5498	5494	5325	5437	5272	5040	5425	5521	5526	5736	5548	5214
5777	5837	5796	5453	5365	5228	5126	4851	4972	4823	4793	4952	5017	4973	5088	5034	4866	4814	4536	4696	5017	5387	5257	5070	5176	5571	5571	4985	4995	5185	5032	4875	5181	4961	5360	5354	5359	5605	5398	5451	5304	5421	5212	5238	5257	5765	5656	5717	5666	5555
5262	5325	5572	5451	5633	5636	5302	5219	5035	5078	5023	5257	5345	5131	5014	4982	4703	4653	4697	4920	5312	5370	5228	5101	5273	5502	5298	5182	5386	5406	4942	5167	5212	4952	5357	5319	5338	5428	5281	5537	5473	5435	5093	5367	5334	5512	5625	5733	5790	5416
5281	5124	5375	5430	5598	5373	5576	5328	5207	5251	5097	5199	5231	4886	4779	4773	4483	4631	4789	5134	5115	5093	4987	5141	5448	5461	5178	5286	5581	5326	5338	5293	5065	5044	5359	4990	5164	5346	5505	5507	5498	5255	5315	5365	5161	5427	5575	5522	5826	5466
5415	5179	5191	5168	5274	5143	5123	5189	5187	5154	5222	5045	5027	4829	4551	4655	4692	4766	5041	5261	5133	4885	5031	5360	5532	5281	5112	5531	5720	5255	5434	5287	5095	5147	5269	5091	5264	5314	5523	5592	5575	5585	5450	5158	5358	5344	5612	5581	5779	5571
5759	5275	5055	4900	4999	5014	5063	4974	4957	4897	4730	4752	4672	4696	4519	4734	4901	5018	4945	5008	4847	4737	5119	5445	5539	5283	5573	5463	5401	5260	5399	5351	5145	5136	5283	5284	5288	5286	5521	5387	5560	5458	5359	5233	5225	5355	5603	5742	5632	5523
5826	5617	5452	5197	5041	4884	4939	4701	4813	4846	4740	4676	4571	4769	4927	5016	5224	5070	4901	4809	4748	5195	5466	5340	5187	5203	5568	5642	5273	5334	5242	5151	5268	5336	5082	5239	5095	5361	5235	5244	5600	5297	5326	5196	5181	5194	5461	5702	5609	5750
5508	5561	5604	5571	5321	5109	5137	5112	4880	5014	4844	5019	4847	5215	5266	5152	4933	4895	4656	4732	4795	5261	5337	5166	5151	5390	5523	5308	5239	5481	5152	5172	5179	4906	5053	5180	5004	5283	5308	5425	5444	5335	5129	5249	5213	5399	5365	5585	5540	5756
5265	5328	5464	5592	5532	5544	5307	5320	5300	5174	5153	5104	5226	5272	5162	5089	4796	4717	4907	5033	5161	5125	5093	5094	5316	5250	5212	5136	5535	5472	5245	5358	5272	4982	5114	5078	5131	5103	5233	5543	5434	5371	5288	5232	5204	5246	5323	5490	5700	5595
5381	5162	5157	4969	5179	5126	5266	5286	5205	5078	5104	5216	4878	4925	4917	4712	4736	4823	4826	5184	5016	4797	4802	5076	5347	5256	5147	5312	5254	5109	5297	5310	5058	5211	5168	4988	5266	5235	5430	5372	5561	5363	5236	5198	5157	5075	5451	5592	5709	5504
5927	5463	5033	5126	5018	5050	4996	5077	4904	4845	4726	4929	4863	4915	5115	4952	5051	5142	4893	4838	4825	4862	5101	5033	5094	5178	5491	5410	5199	5112	5273	5189	5107	5136	4962	5119	5085	5126	5243	5482	5354	5186	5337	5120	5196	5157	5277	5548	5577	5548
5560	5551	5455	5391	5173	5209	5118	5034	5051	4917	4964	5002	4970	5032	5069	5150	4945	4934	4812	4655	4835	5041	5002	5099	5094	5243	5553	5226	5423	5412	5326	5214	5183	4926	5083	5065	5032	5340	5162	5415	5392	5436	5402	5349	5165	5330	5170	5421	5478	5850
5336	5293	5202	5440	5443	5391	5382	5362	5528	5269	5247	5107	5010	5274	4975	4980	4905	4822	4765	5030	4956	4936	4775	4881	5105	5381	5267	5343	5293	5176	5469	5341	5319	5089	5202	5176	5317	5237	5386	5608	5473	5468	5270	5224	5266	5348	5235	5544	5665	5848
5474	5182	5191	5103	5152	5094	5236	5148	5253	5041	5107	4944	4879	4959	4781	4776	4771	4920	4968	4955	4663	4685	4920	4998	5248	5054	5204	5588	5441	5325	5229	5239	5185	5115	5247	5281	5212	5275	5444	5514	5517	5332	5341	5157	5173	5274	5425	5538	5944	5640
5546	5693	5430	5212	5258	5168	5186	5051	4961	4885	4744	4720	4719	4784	4869	4997	4896	4889	4758	4629	4716	4844	5062	5142	5207	5155	5329	5349	5270	5333	5500	5170	5256	5313	5123	5191	5182	5405	5412	5416	5630	5533	5322	5252	5234	5195	5277	5412	5806	5679
5560	5400	5299	5300	5319	5306	5140	5291	5115	5135	4977	5033	4978	5090	4998	4928	4782	4751	4694	4733	4965	4864	4958	4907	5180	5335	5549	5375	5503	5378	5290	5246	5382	5384	5255	5222	5174	5384	5564	5622	5478	5413	5348	5227	5250	5251	5254	5578	5856	5756
5444	5323	5251	5291	5134	5075	5128	5046	5085	5179	4898	4917	4778	4711	4859	4826	4626	4981	4980	4892	4825	5039	5012	5067	5232	5304	5353	5274	5476	5439	5310	5310	5194	5149	5265	5095	5286	5354	5512	5420	5518	5406	5135	5182	5223	5190	5296	5487	5554	5745
5787	5452	5492	5274	5234	5092	4917	5068	4961	4834	4874	4801	4918	4703	4953	4957	4852	4866	4789	4889	4751	5006	5157	5151	5319	5455	5388	5434	5607	5599	5400	5429	5201	5128	5019	5213	5170	5429	5512	5557	5595	5364	5190	5254	5337	5135	5077	5359	5600	5633
5470	5219	5430	5153	5146	5078	5124	5042	5010	4965	4837	4891	4904	4870	4968	4904	4927	4956	4914	4954	5063	5123	5060	5127	5360	5602	5689	5564	5416	5387	5355	5148	5212	5092	5140	5274	5340	5232	5415	5623	5479	5322	5053	5138	5194	5069	5216	5623	5607	5562
5447	5435	5245	5081	5006	5026	4978	4919	4831	4808	4736	4766	4751	4769	4821	4927	4955	5125	5134	5006	5040	5152	5239	5325	5409	5477	5453	5495	5409	5473	5350	5289	5271	4969	5084	5232	5313	5185	5389	5482	5504	5109	5180	5173	5071	5013	5330	5444	5686	5566
5476	5280	5345	5167	4974	5056	4971	5035	4948	4851	4705	4824	4748	4782	4918	4923	4933	4988	4837	4963	5146	5007	5221	5370	5253	5352	5522	5396	5210	5202	5330	5154	5060	5131	5041	5233	5164	5382	5502	5471	5361	5069	5122	5025	4977	5234	5389	5591	5362	5359
5571	5378	5218	5088	5019	5072	5023	4895	4973	4924	4828	4770	4811	4821	4885	4914	4810	4958	5201	5111	5014	5144	5059	5389	5316	5578	5270	5298	5299	5351	5258	5109	4979	4817	5074	5158	4941	5306	5428	5411	5093	5169	5100	5192	4985	5170	5601	5355	5176	5149
5522	5415	5259	5105	4923	4927	4994	5038	4944	4992	4908	4787	4814	4782	4898	4800	4887	5074	5096	5142	5157	5099	5018	5285	5385	5303	5383	5328	5383	5218	5086	5192	5002	4933	5232	5064	5084	5384	5406	5481	5365	5170	5148	4979	4911	5286	5475	5258	5189	5245
5607	5472	5178	5168	4958	4912	5085	4955	5116	4915	4864	4798	4993	4856	4903	4952	4914	5084	5209	5211	5127	5133	5245	5256	5180	5222	5386	5279	5218	5164	5174	4942	5068	4857	5011	4964	5042	5247	5505	5470	5252	5257	5099	4834	5068	5334	5463	5328	5360	5593
5693	5464	5414	5119	5117	5014	5039	4965	5048	4937	4860	4921	4876	4894	4931	4964	5172	5138	5018	5196	5247	5163	5148	5155	5256	5282	5221	5082	5047	5026	5211	5033	5007	4978	5216	5106	5357	5423	5474	5548	5434	5217	4869	4834	5119	5482	5555	5292	5610	5816
5767	5483	5383	5269	5243	5220	5124	5047	5003	5075	4938	4980	4926	4816	4856	4962	4974	5130	5211	5057	5117	5244	5271	5335	5103	5320	5229	5225	5094	5011	5229	4890	5066	4988	5067	5180	5228	5421	5519	5330	5347	5292	4999	5278	5448	5742	5423	5363	5599	5612
5770	5522	5556	5411	5335	5269	5336	5025	5213	5089	5053	5019	4841	4879	4885	5033	5060	5157	5143	5289	5184	5267	5140	5142	5135	5300	5156	5085	5223	5028	4995	5064	5049	5116	5181	5272	5494	5428	5438	5304	5264	5412	5181	5425	5643	5520	5322	5236	5602	5405
5689	5676	5560	5458	5268	5238	5214	5122	5160	5213	5040	5028	4962	4904	4957	4995	5162	5261	5278	5241	5045	5141	5345	5138	5158	5083	5086	4977	5115	5091	5143	4755	5115	5171	5289	5512	5451	5424	5245	5462	5455	5555	5320	5455	5624	5444	5172	5316	5596	5732
5819	5681	5866	5614	5406	5210	5206	5184	5267	5155	5283	5164	5077	4940	4953	4979	5041	5118	5282	5238	5182	5416	5329	5201	4969	5110	4961	4961	4989	4875	4925	5056	5226	5382	5349	5410	5526	5358	5494	5539	5364	5407	5242	5470	5491	5389	5386	5526	5850	5431
6036	5646	5716	5475	5553	5369	5292	5239	5309	5426	5174	5101	5138	5121	5177	5133	5208	5299	5132	5353	5112	5139	5140	5036	5151	4921	5142	5160	4990	5050	5085	5096	5340	5277	5303	5374	5440	5512	5497	5504	5222	5089	5288	5575	5716	5741	5384	5574	5539	5404
6022	6008	5942	5676	5537	5487	5453	5376	5283	5169	5302	5123	5121	5076	5080	5138	5121	5129	5191	5194	5230	5146	5158	5038	5125	5020	4988	5166	5047	5057	5209	5285	5295	5347	5503	5539	5565	5339	5394	5088	5086	5024	5530	5813	6003	5603	5480	5470	5403	5261
6038	5867	5936	5618	5581	5416	5434	5316	5298	5082	5281	5177	5172	5275	5228	5191	5262	5380	5096	5187	5229	5227	5174	4989	4971	5003	5165	4861	5029	5207	5251	5434	5533	5412	5657	5642	5596	5288	5094	5112	5263	5489	5907	5974	5956	5440	5343	5252	5240	4964
5939	6001	5849	5677	5625	5513	5616	5421	5242	5251	5352	5267	5303	5227	5151	5127	5128	5160	5320	5288	5252	4975	5008	5076	4978	5141	5026	4989	5277	5255	5385	5356	5494	5685	5643	5504	5321	5129	5048	5270	5567	5775	5914	5941	5584	5212	5138	5184	5433	5213
6186	5984	5868	5741	5620	5296	5420	5280	5133	5185	5215	5130	5253	5107	5073	5172	5195	5014	5185	5189	5249	5079	5019	4928	5123	5139	4924	5063	5177	5201	5428	5456	5621	5764	5726	5346	5099	5030	5201	5518	5703	5698	5540	5529	5306	5022	5106	5401	5638	5295
5899	5785	5646	5672	5448	5262	5201	5382	5270	5144	5165	5040	5159	4935	5002	5002	5155	5104	5087	5066	5028	4981	5191	5129	5027	4984	5152	5226	5319	5342	5423	5453	5672	5645	5369	5066	4904	5175	5347	5503	5553	5552	5372	5370	5289	5183	5150	5684	5874	5433
5718	5510	5551	5481	5478	5257	5435	5167	5088	5141	5136	4996	5054	5014	5084	4963	4950	4948	4957	4940	4949	5069	5076	5179	5098	5089	5243	5257	5412	5341	5400	5564	5519	5307	5000	4982	5155	5269	5518	5468	5436	5223	5197	5452	5465	5195	5217	5731	5849	5352
5693	5308	5556	5410	5244	5199	5117	5008	4905	4956	4892	4831	4952	4851	5037	4927	5046	5030	4989	4955	4900	5151	5214	4956	5132	5238	5319	5232	5247	5378	5408	5600	5245	5078	4919	5041	5337	5500	5215	5289	5463	5252	5244	5408	5471	5145	5348	5832	6037	5178
5490	5497	5476	5171	5266	4984	4906	4896	4868	4874	4780	4721	4949	4725	4871	4871	4905	5023	4901	4939	5043	5145	5072	5110	4904	5257	5382	5203	5294	5218	5561	5369	4988	5067	5163	5135	5238	5341	5156	5246	5327	5315	5270	5382	5354	5326	5237	5854	5864	5018
5632	5310	5304	5188	5312	5048	4997	4894	4856	4897	4832	4864	4985	4984	4979	4950	4928	4957	4978	4983	5081	5109	5128	5114	5272	5472	5269	5145	5152	5383	5435	5194	4980	4849	5184	5430	5240	5225	5147	5244	5340	5214	5146	5514	5572	5268	5236	5879	5716	4779
5552	5440	5101	5085	5112	4974	4816	4845	4837	4897	4778	4862	4841	4901	4930	4933	4891	4983	5030	4891	5276	5319	5222	5218	5311	5378	5225	5122	5202	5310	5117	4835	4791	4887	5439	5326	5330	5073	5114	5400	5353	5275	5165	5547	5647	5240	5235	5628	5650	4740
5686	5421	5318	5211	5148	4965	5024	4977	4901	4938	4693	4920	4928	5052	4943	4947	5257	5298	5014	5119	5247	5293	5166	5327	5342	5300	5185	5138	5211	5084	4919	4596	4931	5301	5391	5360	5320	5192	5196	5399	5500	5343	5341	5556	5486	5145	5295	5567	5600	4912
5846	5558	5467	5392	5207	5095	5081	4968	4923	5047	4932	4897	5016	5039	5091	4996	5068	5169	5170	5188	5298	5235	5190	5398	5410	5025	5103	5073	5057	5078	4856	4757	5174	5437	5416	5365	5300	5283	5296	5282	5312	5329	5288	5358	5358	5109	5179	5658	5803	4953
5901	5815	5615	5391	5383	5380	5264	5082	5049	5215	5077	5082	5039	5152	5082	5332	5313	5231	5171	5122	5248	5257	5167	5125	5238	4892	4884	5066	5020	4815	4670	4990	5350	5312	5353	5165	5263	5170	5314	5309	5188	5308	5114	5261	5364	5182	5055	5671	5644	5261
6016	5657	5585	5673	5577	5336	5172	5094	5213	5375	5075	5164	5269	5144	5275	5275	5333	5297	5214	5157	5193	5028	5221	5030	4915	4846	4737	4937	5011	4757	4932	5223	5331	5348	5063	5038	5215	5339	5208	5165	5575	5240	5194	5391	5428	5209	5165	5466	5732	5502
5991	5759	5666	5455	5507	5514	5565	5480	5329	5308	5219	5259	5162	5177	5152	5274	5274	5158	5212	5113	4915	4886	5032	4940	4823	4806	5104	5138	5066	4724	5119	5347	5597	5342	4987	4943	5262	5088	5366	5410	5490	5310	5269	5333	5454	5232	5175	5501	5874	5849
5669	5682	5582	5491	5359	5507	5230	5484	5234	5320	5246	5274	5201	5134	5166	5143	5120	5020	5051	5029	4845	4927	4825	4812	4752	4813	5152	5346	4999	4789	5188	5573	5564	5160	4990	5224	5492	5478	5569	5490	5409	5367	5181	5273	5421	5339	5439	5604	6118	6119
5780	5423	5368	5393	5397	5436	5369	5358	5152	5163	5150	5151	5054	4948	5003	4970	4917	4996	4891	4949	4648	4689	4883	4772	4725	4998	5298	5161	5063	5034	5494	5388	5239	5029	5015	5058	5428	5523	5583	5668	5442	5318	5267	5475	5485	5542	5420	5854	6019	6090
5536	5275	5440	5158	5291	5123	5203	5092	5230	5007	5061	4787	4844	4884	4734	4802	4908	4737	4851	4715	4710	4772	4835	4864	5024	5096	5416	5206	5069	5240	5420	5292	5110	4957	5128	5321	5351	5583	5769	5590	5456	5408	5343	5364	5346	5697	5616	5777	5971	5738
5495	5339	5222	5118	5175	5062	5115	5106	5026	5080	5061	4876	4842	4838	4673	4788	4734	4788	4790	4822	4833	4884	5148	4921	4995	5235	5343	5441	5047	5299	5533	5236	5093	5119	5150	5384	5591	5827	5745	5523	5551	5343	5372	5472	5607	5769	5796	5870	5838	5679
5556	5492	5519	5065	5067	5141	5077	4888	5021	4870	4960	4858	4801	4754	4570	4814	4822	5048	4968	4927	4987	5195	5092	5051	5056	5187	5326	5157	5053	5315	5503	5072	4981	5026	5251	5419	5718	5854	5559	5411	5464	5387	5443	5462	5674	5923	5856	5882	5629	5436
5525	5570	5556	5417	5344	5176	5296	5067	4918	5041	5079	4926	4927	4829	4918	4806	4909	5132	4980	4972	5037	5077	5224	5011	5084	5299	5235	4922	4893	5063	5410	5154	5007	5101	5281	5570	5699	5643	5444	5207	5306	5459	5387	5542	5778	5925	5815	5651	5561	5471
6019	5829	5765	5494	5544	5502	5426	5204	5268	5134	5156	5145	5061	5026	4962	5002	4896	5099	5148	5055	5262	5247	5170	4900	4872	5075	5169	4886	4933	5241	5373	5150	5110	5427	5464	5722	5749	5515	5308	5119	5179	5413	5541	5768	5839	5740	5586	5470	5280	5412
5769	5787	5773	5671	5622	5381	5318	5388	5517	5211	5304	5169	5098	5137	4992	4970	4921	5042	5172	5080	5102	5130	4979	4968	5008	5074	4986	4813	4950	5430	5383	5243	5342	5451	5498	5626	5726	5387	5150	5106	5380	5536	5744	5930	5822	5787	5364	5326	5526	5516
5758	5684	5652	5697	5593	5555	5277	5350	5128	5188	5186	5145	5085	4989	4921	4884	4811	4836	4857	4901	5084	5035	4850	4833	4870	5092	5048	4976	5209	5515	5663	5329	5233	5437	5358	5484	5437	5285	5057	5248	5417	5596	5705	5771	5748	5650	5518	5525	5505	5617
5803	5515	5787	5595	5490	5273	5224	5204	5088	4973	4941	5075	4921	4905	4820	4742	4702	4707	4755	4599	4933	5094	4778	4782	5084	5215	4995	5021	5400	5541	5680	5380	5174	5307	5384	5463	5500	5446	5339	5298	5403	5526	5711	5791	5597	5787	5653	5594	5497	5437
5716	5512	5421	5274	5261	5107	5043	4968	4881	4932	4870	4894	4759	4706	4600	4599	4695	4667	4674	4793	4970	5163	4963	4822	5140	5341	5385	4941	5434	5652	5528	5349	5151	5328	5468	5538	5557	5540	5388	5302	5451	5397	5448	5597	5742	5771	5714	5516	5470	5397
5686	5358	5505	5133	5203	5077	4937	4854	4856	4794	4715	4567	4590	4682	4617	4614	4773	4931	4818	4938	5093	5280	5256	5089	5234	5315	5243	5181	5245	5493	5374	5084	5072	5257	5535	5622	5802	5655	5432	5379	5347	5291	5383	5565	5606	5838	5736	5423	5402	5404
5754	5353	5494	5419	5577	5204	4987	4998	4911	4804	4800	4781	4773	4678	4792	4864	4894	4983	5011	5001	5161	5362	5326	5180	5293	5494	5369	5081	5112	5505	5323	5166	5226	5355	5577	5715	5808	5631	5316	5250	5158	5357	5513	5869	5790	5720	5606	5639	5279	5302
5907	5602	5831	5554	5578	5372	5266	5190	4942	4864	5047	4996	5007	4952	5088	5050	5038	5134	5054	5062	5064	5298	5189	5095	5202	5268	5128	5053	5086	5363	5329	5284	5253	5492	5682	5669	5636	5409	5184	5102	5108	5397	5618	5808	5702	5751	5597	5655	5437	5469
6073	5872	5720	5522	5614	5515	5476	5350	5071	5066	5074	4973	5036	5069	5186	5079	5059	5156	5044	5006	5074	5137	5196	4987	4990	5289	5151	4892	5118	5329	5518	5425	5247	5311	5474	5372	5445	5345	5106	5132	5159	5380	5548	5630	5607	5505	5475	5386	5550	5424
5854	5642	5709	5537	5310	5335	5375	5275	5180	5116	5033	4830	5022	5037	5025	5183	4950	4916	4950	4891	5012	4976	4997	4802	4956	5160	5211	4957	5085	5560	5558	5319	5120	5164	5227	5335	5549	5394	5175	5211	5221	5175	5417	5436	5372	5483	5591	5649	5543	5421
5586	5639	5373	5366	5107	5316	5098	5078	4957	4888	4761	4778	4959	4696	4936	4937	4836	4918	4938	4781	4834	5067	4908	4844	5072	5382	5509	5200	5190	5456	5474	5226	4945	5015	5084	5269	5508	5439	5295	5041	5125	5145	5288	5252	5355	5671	5641	5449	5342	5351
5733	5523	5371	5300	5004	5286	4880	4857	4812	4853	4822	4725	4625	4599	4719	4748	4881	4927	4990	5026	4954	5082	5161	5139	5143	5370	5395	5343	5049	5237	5413	5206	4935	4899	5283	5235	5678	5484	5427	5034	5049	4995	5190	5359	5497	5607	5565	5585	5320	5307
5647	5504	5270	5136	5238	5218	4898	5028	4850	4824	4755	4758	4857	4831	4693	5062	4963	4945	5230	5317	5070	5284	5277	5365	5112	5405	5405	5157	4939	4952	5281	5300	4980	5082	5198	5318	5436	5395	5346	5059	4972	5214	5240	5338	5355	5593	5430	5653	5440	5424
5797	5664	5438	5518	5450	5291	5075	5134	5013	4974	4921	4863	4997	4912	5064	5105	5171	5138	5286	5348	5228	5180	5201	5151	4968	5230	5249	5226	4906	5071	5465	5605	5348	5114	5296	5358	5347	5483	5382	5276	5174	5175	5442	5366	5384	5506	5405	5557	5513	5657
5715	5763	5601	5686	5390	5217	5266	5189	5159	5146	5020	5056	4944	4960	5037	5235	5182	5280	5262	5249	5199	5067	5160	5161	5033	5010	5182	5297	5311	5034	5526	5532	5431	5041	5146	5123	5198	5381	5389	5341	5304	5378	5316	5253	5368	5463	5533	5516	5581	5730
5754	5428	5545	5341	5236	5247	5113	5225	5217	5142	5129	5079	5038	4930	4890	4976	5196	5094	4981	5112	4937	4942	5038	4977	5044	5062	5265	5381	5357	5065	5252	5553	5419	5018	4910	5011	5313	5418	5469	5453	5465	5293	5276	5191	5316	5410	5511	5700	5672	5696
5381	5405	5341	5240	4947	5224	4971	4977	4767	4978	4940	4933	5085	4900	4888	4776	4899	4884	5146	5075	5144	5120	5137	5332	5181	5086	5276	5319	5162	5140	5098	5430	5368	5118	5034	4922	5090	5429	5370	5551	5349	5413	5196	5131	5229	5458	5513	5524	5579	5521
5515	5423	5326	5132	4843	5103	4861	5048	4825	4938	4930	5002	4916	4910	4974	4834	4982	4909	5011	5180	5254	5251	5181	5265	5194	5099	5100	5067	5197	5047	4911	5053	5233	5319	5059	4972	5049	5353	5317	5346	5186	5270	5192	5061	5218	5282	5462	5508	5496	5334
5763	5540	5340	5257	5307	5271	4916	5042	4946	4990	4976	4997	4921	5201	5094	5063	5212	5131	5183	5291	5332	5065	5174	5122	5093	4867	4843	5054	5139	5089	4989	4958	5281	5463	5326	4910	5015	5037	5111	5437	5508	5430	5349	5216	5220	5035	5306	5129	5279	5479
5865	5584	5539	5440	5372	5451	5132	5024	5197	5171	5243	5057	5070	5092	5305	5072	5095	5151	5095	5299	5154	4958	5055	5085	5046	4951	4909	5060	5012	5267	5046	4982	5155	5273	5302	4980	4897	4926	5296	5483	5518	5499	5320	5363	5320	5296	5158	5043	5136	5356
5369	5357	5312	5357	5241	5271	5194	5157	5122	5019	5111	4984	5069	5130	5078	5142	5039	5121	4968	4888	4912	4895	5105	5258	5095	4992	5058	4913	5195	5233	5164	4906	4902	5197	5211	5184	5016	4891	5068	5370	5445	5375	5330	5322	5393	5360	5305	5199	5160	5283
5316	5372	5303	5134	5014	5068	5164	4919	5062	4886	5018	4920	4844	5198	4918	4966	4979	4888	4891	4927	5150	5102	5155	5038	5279	5180	5179	5112	5069	5129	5069	5078	4930	4979	5437	5426	5370	5161	4944	5260	5244	5254	5471	5475	5516	5512	5582	5397	5233	5170
5645	5226	5465	5171	5101	4914	5004	4921	4963	4821	4901	4822	4955	5091	5135	4993	4987	4917	5130	5098	4970	5069	5180	5290	5090	5208	5247	5199	5110	5157	5212	5214	5000	5132	5187	5506	5505	5318	5117	5156	5097	5452	5575	5798	5616	5651	5739	5579	5390	5263
5746	5446	5469	5339	5418	5217	5155	5152	5117	5152	5037	5162	5116	5099	5125	5191	5213	5131	5209	5017	5175	5119	5036	5033	5177	5054	5231	5193	5024	5228	5278	5368	5142	5239	5142	5576	5456	5507	5489	5170	5170	5131	5571	5619	5724	5682	5629	5671	5718	5641
5724	5562	5501	5356	5344	5233	5188	4946	5167	5016	5030	5028	5084	4930	5080	5075	5095	5207	5058	4888	5083	5031	5171	5199	5054	5116	5237	5287	5248	5162	5219	5345	5226	5152	5133	5178	5408	5429	5371	5347	5331	5212	5247	5421	5443	5552	5607	5743	5762	5635
5523	5484	5320	5235	5210	5121	5017	4907	4902	4949	5016	5026	5059	4773	5048	5099	5037	5084	5052	5124	5003	5166	5072	5251	5123	5155	5177	5246	5307	5109	5191	5192	5263	5124	5044	5265	5166	5468	5606	5533	5383	5241	5144	5160	5194	5417	5629	5720	5744	5658
5448	5473	5237	5014	4961	5091	4939	5114	4937	4883	5123	5063	5129	5096	5022	5190	4975	5037	5009	4989	5154	5110	5083	5179	5072	5224	5283	5245	5302	5229	5105	5059	5089	5103	5159	5120	5117	5246	5346	5462	5383	5407	5285	5247	5206	5147	5533	5465	5693	5676
5746	5603	5416	5163	5093	5221	5218	5061	5058	5224	5224	5148	5207	5129	5178	5172	5096	5085	5212	5080	5079	5054	5034	5200	5270	5093	5144	5151	5090	5227	5027	5061	5176	5174	5331	5294	5279	5102	5180	5428	5470	5639	5385	5540	5271	5225	5165	5439	5285	5317
5768	5442	5436	5250	5264	5163	5284	5195	5295	5306	5226	5135	5254	5216	5103	5127	5130	5243	5133	5101	5046	5143	5115	5164	5125	4997	5111	5230	5125	5137	5091	5151	5134	5000	5017	5426	5333	5174	5054	5133	5393	5467	5532	5370	5590	5327	5227	5289	5231	5295
5660	5314	5470	5403	5275	5097	5339	5224	5197	5239	5084	5083	5184	5083	5056	5110	5035	5120	5073	5035	5084	5100	5005	5198	4946	4946	4975	5112	5120	5008	5085	5094	5107	4949	5276	5079	5353	5345	5284	5302	5133	5160	5228	5381	5434	5491	5329	5266	5276	5292
5474	5573	5677	5379	5217	5281	4968	5106	5032	5010	5064	5176	4920	5238	5253	5011	4940	5010	4924	4858	4854	5099	5049	5134	4986	5052	5138	5095	5070	5026	4985	5088	5151	5219	5087	5034	5179	5222	5356	5363	5287	5250	5241	5237	5576	5453	5554	5559	5627	5496
5500	5640	5618	5507	5357	5153	5054	5149	5067	4997	5176	5174	5197	5154	5180	5016	5020	5099	4990	5020	4935	5024	5025	4993	5058	4941	5154	5066	5045	5041	5019	5076	5232	5325	5314	5205	5176	5177	5344	5364	5340	5215	5238	5248	5544	5405	5582	5474	5529	5607
5651	5486	5558	5444	5299	5216	5164	5128	4985	5234	5037	5161	5201	5012	5023	5111	5073	4963	4909	4997	5066	5153	5176	5207	5105	5084	5031	5073	5203	5245	5234	5232	5081	5318	5142	5251	5227	5193	5347	5306	5504	5373	5407	5313	5382	5366	5319	5294	5455	5641
5574	5515	5263	5363	5273	5214	5236	5015	5045	5022	5003	5118	5135	5060	5054	5175	5109	4938	5084	4972	5043	5222	5036	5196	5029	5162	5007	4964	5162	5209	5212	5098	5095	5143	5157	5177	5385	5267	5223	5283	5317	5315	5413	5443	5447	5313	5399	5489	5591	5669
5573	5388	5194	5278	5018	5196	5083	5085	5007	5007	5013	4923	5095	5215	5068	5004	5140	5171	5109	5004	5131	5131	5134	5107	5021	5198	5146	5164	5101	5212	5200	5229	5045	5126	5313	5452	5337	5335	5364	5403	5379	5334	5345	5513	5691	5661	5529	5730	5575	5501
5552	5336	5410	5295	5172	4991	5119	4949	5006	5109	5118	5075	5249	5254	5246	5126	5280	5024	5007	5168	5061	5254	5287	5156	5244	5323	5278	5115	5256	5342	5362	5250	5246	5478	5415	5440	5372	5370	5457	5489	5393	5402	5602	5543	5484	5476	5638	5687	5655	5895
5693	5274	5407	5294	5169	5280	5053	5108	5183	5120	5061	5271	5110	5136	5236	5057	5279	5166	5045	5143	5202	5172	5188	5142	5229	5131	5087	5258	5236	5055	5103	5354	5267	5486	5413	5391	5354	5198	5326	5350	5473	5320	5368	5572	5419	5329	5567	5581	5773	5838
5614	5289	5380	5260	5219	5242	5290	5110	5056	5210	5171	5021	5171	5147	5155	5113	5229	5354	5229	5361	5246	5272	5303	5244	5352	5310	5311	5196	5058	5165	5152	5243	5309	5259	5401	5234	5128	5332	5260	5240	5266	5429	5341	5273	5376	5403	5604	5611	5445	5610
5510	5378	5352	5154	5303	5091	5324	5234	5155	5156	5145	5171	5138	5067	5141	5260	5277	5282	5275	5299	5273	5192	5058	5154	5126	5090	5111	5202	5099	5210	5203	5246	5225	5224	5375	5235	5226	5298	5281	5225	5367	5266	5265	5355	5477	5369	5467	5478	5358	5433
5600	5497	5382	5236	5224	5321	5278	5171	5140	5214	5253	5245	5208	5281	5166	5097	5388	5223	5234	5079	5170	5282	5130	5133	5111	4961	5195	5088	5130	5032	5154	5213	5232	5475	5411	5215	5445	5300	5232	5355	5356	5285	5265	5415	5410	5528	5435	5473	5346	5424
5732	5516	5337	5173	5130	5356	5269	5280	5307	5314	5397	5270	5233	5239	5302	5266	5004	5029	5051	4929	5232	5073	5083	5049	5035	5064	5144	5091	5132	5186	5250	5192	5169	5242	5336	4996	5317	5166	5095	5244	5251	5243	5406	5346	5359	5423	5341	5447	5438	5347
5630	5395	5475	5240	5207	5164	5216	5303	5344	5182	5217	5311	5375	5226	5152	5062	5005	5105	5075	5133	5242	5147	5148	5144	5215	5089	5030	5116	5055	5180	5292	5072	5269	5134	5094	5141	5137	5215	5171	5254	5305	5301	5396	5241	5435	5268	5438	5410	5280	5432
5578	5380	5380	5293	5164	5228	5306	5262	5344	5226	5109	5043	5322	5253	5057	4933	4937	5102	5220	5386	5210	5100	5114	5159	5036	5055	5096	4970	5103	5133	5291	5164	5205	5122	5053	5172	5128	5176	5233	5184	5336	5285	5328	5340	5494	5180	5269	5320	5404	5351
5626	5316	5437	5379	5411	5257	5377	5277	5107	5140	5255	5121	5280	5175	5147	5138	5251	5237	5018	5149	5174	4940	5089	5119	5129	5022	4944	5096	4906	5096	5116	5051	5074	5193	5176	5234	5356	5305	5191	5220	5293	5138	5315	5230	5300	5314	5414	5265	5504	5461
5440	5530	5377	5328	5427	5409	5333	5236	5087	5043	5232	5125	5259	5039	5148	5212	5146	5218	5102	4921	4915	5057	5096	5191	5066	5049	5066	5206	5095	5056	5153	5161	5247	5372	5286	5471	5432	5151	5329	5191	5378	5466	5508	5565	5528	5483	5473	5455	5467	5513
5626	5501	5532	5263	5216	5274	5157	5121	4993	5070	5188	5236	5109	5268	5225	5382	5297	5079	4992	4956	5095	5217	5217	5230	5242	5166	5265	5372	5256	5361	5173	5295	5324	5327	5338	5240	5260	5382	5352	5463	5383	5474	5496	5594	5355	5604	5642	5532	5583	5500
5607	5566	5432	5346	5147	5185	4926	5126	5006	5077	5247	5122	5094	4985	5150	5208	5107	5197	5126	5080	5079	5210	5411	5158	5278	5285	5291	5359	5342	5230	5292	5302	5471	5313	5292	5202	5413	5322	5439	5423	5323	5487	5475	5608	5517	5583	5511	5536	5559	5633
5709	5470	5386	5132	5178	5262	5174	5145	5223	5235	5152	5050	5138	5052	5187	5267	5210	5085	5190	5384	5213	5388	5401	5374	5380	5333	5256	5274	5199	5184	5217	5174	5472	5173	5219	5166	5277	5230	5486	5401	5554	5407	5423	5549	5556	5525	5533	5488	5536	5598
5544	5300	5311	5216	5221	5105	5260	5114	5239	5240	5156	5104	4999	5170	5235	5250	5127	5425	5405	5329	5155	5337	5185	5208	5352	5200	5212	5137	5088	5286	5210	5261	5139	5185	5210	5043	5344	5240	5480	5427	5544	5418	5398	5345	5460	5464	5477	5445	5450	5541
5470	5358	5326	5139	5147	5164	5195	4980	5109	5215	5121	5004	5096	5279	5345	5184	5346	5295	5250	5345	5229	5393	5215	5209	5259	5166	5205	5255	5130	5244	5421	5175	5215	5236	5189	5287	5189	5320	5377	5378	5428	5478	5430	5430	5359	5415	5289	5409	5479	5213
5470	5239	5261	5049	5081	5162	4985	5074	5099	5092	5086	5081	5203	5409	5204	5372	5314	5198	5346	5208	5504	5187	5153	5276	5174	5291	5041	5120	5367	5325	5267	5383	5320	5284	5268	5293	5361	5319	5420	5276	5341	5226	5445	5286	5355	5255	5374	5326	5308	5246
5292	5461	5401	5089	5243	5194	5062	5057	5205	5125	5133	5113	5307	5234	5359	5330	5247	5166	5332	5273	5192	5236	5220	5418	5158	5356	5200	5334	5381	5369	5479	5434	5360	5257	5292	5264	5383	5262	5208	5192	5231	5137	5382	5206	5344	5289	5399	5413	5379	5399
5614	5413	5522	5244	5102	5213	5108	5082	5254	5082	5241	5331	5363	5187	5306	5280	5173	5251	5243	5231	5290	5170	5215	5147	5412	5280	5245	5353	5365	5315	5323	5348	5244	5374	5174	5175	5265	5029	5170	5142	5116	5197	5297	5258	5282	5435	5482	5417	5207	5365
5600	5460	5282	5142	5213	5083	5232	5145	5243	5184	5014	5238	5253	5268	5195	5163	5221	5370	5343	5301	5188	5327	5395	5303	5216	5300	5266	5242	5138	5200	5207	5301	5207	5353	5232	5118	5135	5023	4897	5060	5155	5054	5081	5239	5147	5263	5484	5207	5364	5300
5345	5458	5373	5177	5136	5328	5204	5294	5232	5147	5066	5223	5293	5086	5115	5417	5193	5297	5309	5274	5366	5194	5229	5322	5047	5042	5396	5243	5147	5083	5235	5166	5156	5121	5171	5024	5092	5076	4875	5071	4890	5028	5084	5170	5279	5196	5124	5129	5277	5365
5745	5424	5320	5323	5470	5331	5262	5306	5148	4985	4986	5133	5056	5065	5107	5190	5415	5265	5329	5279	4988	5133	5251	5216	5232	5223	5170	5207	5100	5144	5080	5141	5044	5066	5101	5020	5098	5136	4994	5111	5030	5041	5057	5120	5167	5118	5164	5110	5213	5241
5647	5275	5451	5332	5406	5409	5305	5265	5026	4914	5166	5179	5133	5064	5101	5206	5230	5360	5316	5176	4983	5179	5135	5146	5045	5256	5318	5261	5223	5065	5115	4999	5158	5100	5137	5029	5047	5021	4986	5190	5124	5145	4972	5248	5147	5206	5284	5134	5221	5204
5511	5535	5516	5173	5284	5345	5254	5148	5041	5021	5157	5228	4998	5017	4971	5129	5232	5230	5054	5130	5077	4997	5004	4985	5094	5188	5250	5200	5362	5168	5277	5149	5366	5347	5242	5200	5072	5199	5031	5250	5243	5307	5076	5290	5247	5199	5230	5209	5258	5171
5707	5489	5438	5282	5103	5085	4996	5058	5043	5172	5070	5131	4937	4947	4871	5119	5067	5065	5126	4954	5140	5051	5169	5228	5326	5505	5381	5307	5263	5375	5267	5324	5405	5299	5329	5167	5173	5189	5075	5203	5302	5242	5337	5396	5187	5270	5159	5232	5347	5269
5705	5575	5464	5447	5181	5149	5124	4970	5024	5128	5171	4968	4929	5023	4983	4984	5129	5117	5099	5073	5135	5170	5246	5440	5527	5497	5416	5414	5345	5364	5279	5468	5192	5227	5219	5207	5159	5131	5172	5206	5323	5282	5117	5431	5314	5359	5272	5276	5315	5316
5839	5505	5270	5143	4914	5085	4986	4930	4914	5039	5088	5065	5061	4953	4851	5006	5160	5179	5130	5177	5234	5365	5324	5473	5508	5519	5434	5536	5155	5409	5268	5534	5313	5299	5229	5244	5061	5106	5037	5210	5187	5241	5198	5288	5238	5202	5145	5245	5175	5350
5667	5335	5288	5091	5082	4906	5029	4925	4980	4993	4919	4887	4937	4834	4873	5039	5115	5349	5282	5375	5454	5368	5349	5527	5589	5653	5431	5533	5438	5298	5280	5497	5302	5114	5244	5245	5099	5188	5304	5165	5330	5254	5177	5134	5234	5208	5288	5202	5410	5274
5521	5436	5365	5209	5144	4981	5088	4971	4920	4939	4803	4950	4738	4797	4953	5192	5245	5346	5302	5269	5499	5385	5424	5539	5614	5644	5535	5520	5489	5418	5442	5402	5356	5323	5248	5312	5155	5264	5183	5187	5347	5211	5024	5239	5248	5312	5152	5397	5488	5389
5573	5296	5398	5333	5253	5002	5032	4989	4905	4826	4999	4819	4887	5121	5091	5249	5372	5412	5271	5466	5408	5457	5334	5476	5534	5553	5381	5358	5606	5366	5422	5357	5324	5443	5402	5376	5253	5293	5414	5262	5312	5399	5172	5218	5295	5270	5237	5181	5351	5308
5465	5437	5357	5315	5410	5064	5096	5048	4862	4903	4970	4979	4995	5142	5097	5207	5234	5306	5328	5373	5480	5299	5308	5469	5514	5510	5555	5645	5523	5560	5524	5371	5430	5358	5462	5258	5362	5259	5434	5402	5289	5297	5194	5304	5162	5319	5261	5328	5321	5324
5563	5389	5335	5238	5354	5055	5055	4951	5138	4910	4940	4983	5019	5200	5222	5319	5157	5217	5418	5515	5432	5232	5410	5413	5539	5790	5631	5551	5478	5594	5640	5452	5361	5365	5530	5398	5313	5430	5331	5370	5424	5275	5335	5400	5292	5278	5275	5293	5413	5339
5539	5570	5544	5336	5353	5228	5036	5083	4913	5085	4973	4824	5185	5085	5074	5110	5242	5138	5277	5325	5298	5395	5441	5469	5474	5690	5646	5589	5730	5574	5657	5584	5474	5301	5296	5392	5361	5226	5320	5396	5224	5305	5277	5426	5386	5476	5321	5206	5360	5347
5687	5396	5536	5285	5200	5250	4972	5097	5169	5137	4998	4959	5133	5155	5134	5092	5085	5037	5234	5199	5470	5301	5380	5540	5634	5585	5558	5583	5623	5471	5468	5428	5534	5471	5207	5353	5266	5163	5426	5260	5303	5431	5273	5556	5183	5372	5323	5371	5193	5466
5563	5413	5553	5246	5248	5149	5085	5160	5161	5082	5173	5099	5266	5162	5016	5068	4995	5051	5199	5229	5290	5311	5356	5516	5540	5656	5564	5631	5609	5529	5559	5445	5345	5300	5335	5366	5159	5063	5216	5272	5287	5218	5351	5261	5367	5311	5369	5260	5442	5384
5578	5216	5410	5190	5192	5148	5084	4992	5081	5257	5180	5056	4988	4917	5010	4956	5016	5045	5094	5195	5335	5327	5393	5497	5623	5430	5450	5500	5397	5435	5369	5484	5451	5254	5170	5299	5197	5179	5048	5102	5067	5194	5235	5423	5123	5262	5186	5220	5378	5402
5553	5312	5265	5087	5231	5155	5176	5236	5081	5330	5034	4913	4887	5066	4987	4944	5027	5056	5000	5188	5192	5444	5382	5327	5584	5377	5360	5373	5499	5519	5290	5277	5278	5164	5056	5281	5198	5228	5152	4984	5074	5116	5137	5030	5078	5081	5206	5258	5259	5261
5375	5511	5548	5233	5225	5251	5407	5455	5329	5100	5125	5118	4933	5045	4878	5044	5099	5129	5077	5077	5098	5148	5244	5252	5362	5299	5208	5248	5280	5134	5488	5170	5160	5175	5173	5318	4931	5099	5101	5202	5163	5137	5083	5067	5165	5156	5159	5066	5187	5236
5463	5316	5235	5160	5242	5209	5338	5244	5301	5111	5069	4995	5137	4965	4937	5001	5238	4982	5169	5082	5152	5156	5262	5241	5132	5153	5194	5280	5396	5429	5352	5204	5366	5132	5152	5273	5197	5075	5294	5214	5072	5147	5228	5005	5160	5270	5150	5184	5245	5136
5405	5385	5437	5199	5235	5477	5409	5191	5350	5188	5074	5064	4998	4980	4923	5028	5000	5043	5078	5025	5179	5273	5150	5264	5271	5249	5067	5214	5348	5299	5282	5383	5370	5170	5257	5167	5217	5151	5227	5326	5138	5113	5175	5175	5097	5130	5276	5263	5127	5134
5570	5430	5399	5501	5443	5328	5264	5211	5212	5084	5129	5009	5061	4830	4962	4899	5063	5078	4998	5174	5212	5224	5123	5039	5124	5329	5260	5254	5336	5328	5334	5444	5126	5246	5184	5105	5296	5323	5257	5193	5268	5173	5248	5206	5140	5273	5185	5090	5264	4972
5511	5395	5448	5416	5437	5533	5267	5106	5192	5239	5131	5026	5052	5085	5077	4908	4959	4984	5006	5093	5067	5106	4921	5136	4865	5016	5116	5160	5151	5269	5392	5238	5166	5060	5312	5220	5353	5200	5415	5359	5416	5241	5211	5318	5289	5284	5266	5180	5134	4935
5381	5410	5522	5396	5289	5376	5398	5199	5070	5003	5221	5226	5108	5021	5180	5075	4950	4973	5021	5015	4884	4987	4959	5108	5196	4984	5355	4980	5111	5157	5268	5328	5325	5306	5375	5324	5218	5429	5270	5338	5480	5363	5379	5415	5569	5273	5235	5346	5261	5145
5342	5299	5619	5416	5382	5242	5239	5032	5091	5087	4984	5131	5122	5131	5036	4878	4925	4855	4977	5015	4988	4967	4953	5051	5202	5236	5354	5243	5148	5259	5349	5301	5383	5422	5313	5268	5234	5293	5268	5346	5493	5311	5571	5406	5445	5367	5395	5404	5279	5363
5470	5433	5401	5276	5338	5191	5097	4989	5104	4951	5012	4958	5045	5028	5044	4887	4866	4952	4993	4950	4984	4952	5136	5084	5179	5256	5419	5326	5149	5306	5281	5366	5367	5406	5380	5296	5206	5175	5448	5370	5253	5385	5439	5287	5492	5556	5349	5355	5304	5382
5534	5365	5309	5364	5083	5088	5033	5081	5136	4869	5057	4917	5014	4980	5067	4947	4985	4983	4893	4883	4783	4988	5052	5095	5143	5280	5291	5477	5298	5308	5313	5169	5321	5398	5401	5371	5457	5228	5268	5366	5313	5232	5369	5419	5442	5379	5402	5382	5496	5505
5443	5259	5356	5141	5128	5040	4963	5058	4905	4877	4957	5049	5196	5037	5195	5036	5029	4992	4987	5105	5133	5093	5197	5162	5100	5227	5254	5353	5284	5191	5242	5172	5234	5423	5443	5277	5397	5056	5204	5314	5177	5282	5287	5287	5441	5397	5390	5571	5322	5289
5520	5260	5113	5150	4952	5108	4941	4980	5091	4963	5156	5004	4928	5046	5055	5108	4918	4968	5092	5105	5189	5305	5376	5363	5382	5355	5316	5242	5361	5206	5204	5195	5568	5313	5340	5361	5145	5094	5238	5431	5338	5187	5443	5337	5424	5293	5462	5371	5329	5376
5408	5228	5188	5050	4858	4815	4964	4924	4939	5099	5015	5128	4903	4899	4970	5096	5006	5065	5146	5244	5195	5287	5359	5432	5417	5336	5530	5239	5250	5368	5459	5424	5326	5151	5307	5227	5306	5240	5181	5288	5203	5138	5250	5183	5375	5220	5406	5124	5221	5321
5356	5225	5221	4947	4840	4863	4870	4938	4847	4998	5091	5017	5043	5106	5007	5219	5139	5160	5329	5196	5206	5258	5343	5425	5445	5371	5281	5242	5335	5418	5364	5340	5369	5239	5324	5353	5043	5156	5191	5207	5166	5112	5261	5143	5246	5216	5265	5322	5186	5179
5369	5282	5118	4924	4783	4842	4857	4882	4873	4989	5138	5010	5255	5034	5163	5057	5189	5358	5087	5504	5531	5605	5557	5476	5540	5513	5468	5416	5524	5485	5524	5472	5465	5280	5233	5113	5178	5219	5176	5148	5155	4952	5250	5191	5084	5150	5201	5163	5186	5297
5247	5149	4937	4898	4706	4896	4952	4962	4978	4954	5136	5152	5063	5090	5141	5204	5186	5345	5354	5578	5564	5648	5518	5460	5540	5642	5588	5513	5467	5432	5495	5499	5280	5267	5293	5208	5065	5186	5161	5070	5174	5132	5072	5003	5136	5030	5144	5119	5250	5152
5405	5007	5008	4935	4946	4941	4906	5028	4902	5052	4984	5045	5033	5055	5152	5232	5210	5315	5420	5409	5595	5683	5627	5884	5584	5687	5527	5538	5478	5386	5479	5432	5402	5316	5226	5108	5034	5082	5324	5115	5103	5056	5244	5131	5135	5210	5133	5114	5175	5078
5403	5250	5159	4985	5052	4854	4942	4890	5040	4974	5023	4912	5053	5034	5027	5113	5203	5192	5369	5493	5499	5534	5696	5762	5622	5638	5662	5555	5470	5503	5274	5367	5480	5528	5194	5136	5326	5069	5086	5220	5237	5071	5120	5110	5084	5112	5128	5257	5248	5250
5494	5321	5242	4956	5023	4996	4967	4909	5033	5082	4968	4898	5011	4892	5081	5241	5297	5357	5315	5371	5383	5428	5541	5545	5504	5494	5597	5659	5650	5460	5257	5206	5187	5375	5364	5242	5229	5176	5101	5144	5196	5252	5081	5353	5065	5192	5127	5172	5102	5387
5536	5182	5042	4932	4866	4763	4954	4972	5020	5019	4865	5007	5034	5028	5119	5271	5410	5487	5372	5413	5427	5484	5535	5493	5638	5455	5551	5627	5623	5520	5292	5244	5175	5125	5279	5161	5135	5209	5192	4913	5087	5088	5127	5196	5180	5114	4991	5245	5006	5053
5510	5240	5220	4946	4978	4826	4923	5085	4957	4900	5181	5120	4983	5087	4993	5269	5271	5448	5488	5436	5577	5484	5453	5500	5377	5329	5414	5334	5426	5401	5346	5460	5382	5152	5102	5285	5142	5234	5048	5028	5048	5061	5076	5012	5084	5080	5012	5048	5101	5183
5344	5081	5216	4972	5053	5085	5093	5067	5071	5068	4990	5107	4900	4904	4999	5108	5166	5301	5318	5376	5544	5530	5449	5405	5589	5549	5464	5341	5338	5367	5439	5351	5294	5161	5184	5030	5047	5226	5108	5194	5090	5108	5012	4804	5055	5094	5066	4987	5161	5019
5265	5031	5154	5001	5256	5127	5143	5143	4892	4993	4885	4976	4888	4973	5074	5055	5056	5218	5235	5225	5342	5299	5406	5326	5337	5456	5229	5305	5209	5255	5329	5380	5263	5329	5271	5143	4982	4980	5043	5124	5118	5036	5004	5009	5105	5011	5095	5136	5064	5245
5064	5118	5148	5126	5133	5206	5087	5155	5050	4865	4855	4840	4885	4943	4930	4892	4990	5029	5152	5154	5262	5223	5323	5394	5419	5342	5354	5225	5284	5200	5055	5291	5232	5037	5262	5204	4913	4966	4959	5060	5027	5108	5052	5162	5023	4857	5093	5090	5135	5344
5176	5146	5129	5117	5207	5161	5094	5024	4994	4809	4791	4828	4866	4817	4988	4950	4855	4952	4969	5015	5087	5082	5161	5203	5260	5214	5352	5317	5288	5267	4975	4942	5089	5237	5202	5182	4980	4945	4985	5092	5043	4867	4921	4838	5010	5007	5048	5025	5180	5282
5138	5098	5248	5278	4998	5184	5183	5048	4971	4918	4814	4890	4776	5046	4987	4910	4937	4999	4979	5018	5001	5066	5213	5170	5170	5059	5148	5207	5400	5180	5207	5112	4993	4991	5063	5215	5026	5095	5037	5010	4815	4862	4934	4860	4829	4870	5016	5091	5113	5291
5138	5144	4988	4975	5047	5086	5176	5095	5008	4941	4925	4886	4845	4878	5102	5001	5035	5077	5113	4961	5000	5139	4947	4932	5022	4969	5062	5040	5107	5138	5150	5136	5024	4955	5024	4991	5055	4789	4947	4917	4885	4833	4977	4892	5012	4886	4911	4959	4899	5082
5257	4996	5167	4993	4984	5097	5057	4912	5158	5097	5072	5027	4972	4978	4978	5111	5258	5128	5079	5110	5021	5027	5158	4922	4894	4895	4977	4934	5086	5137	5146	4972	4930	4723	4770	4697	4979	4864	4866	4660	4920	4822	4981	4992	4884	4827	4785	4801	4852	4929
4974	4913	5081	4872	4925	5067	5151	5156	5187	4992	5048	4861	4913	5004	5194	5115	5301	5168	5162	5223	5022	4959	4912	4923	4771	4951	4884	4962	4865	5046	5102	5086	5032	4947	4849	4709	4929	4908	4887	4710	4836	4873	4834	4819	4767	4852	4872	4898	4863	4915
5160	4976	4984	4847	4999	5150	5098	5141	5206	5196	5069	4980	5091	4956	5123	5209	5189	5230	5400	5241	5199	4997	5145	4979	5002	5004	4927	5004	4915	4986	4935	4961	5111	4912	4834	4655	4921	4864	4932	4996	4955	4826	4716	4705	4793	4801	4827	4738	5001	5058
4986	4864	5151	4965	5042	5175	5070	5103	5214	5049	5130	4997	5052	5035	5084	5336	5188	5351	5071	5204	5193	5213	4956	5059	5032	4900	4882	5043	4944	4843	4854	4975	4997	4866	4868	4718	4702	4832	5039	4887	4827	4706	4642	4738	4885	4922	4825	4778	4858	4883
5085	5102	5154	4976	4989	5091	5140	5179	5145	5079	4999	5109	5001	5015	5120	5214	5146	5354	5295	5340	5381	5202	5230	5289	4806	5034	4811	4959	4963	4914	4889	4995	4884	4833	4778	4790	4900	4746	4848	4754	4786	4794	4803	4941	4988	4904	4868	4827	4740	4808
5390	5208	5115	5124	5122	5159	5243	5144	5058	5089	4901	4934	5015	4917	5106	4999	5089	5230	5391	5409	5337	5358	5208	5149	4972	5111	5010	4929	4861	5009	4946	4965	4911	4982	4949	4875	5037	4714	4677	4818	4791	4701	4658	4871	4864	4759	4701	4740	4774	4678
5410	5297	5241	5175	5117	5227	5093	5033	5071	5007	4920	4952	4852	4909	4837	4885	5032	5215	5342	5180	5286	5342	5179	5237	5085	5136	5099	4839	5018	4959	4920	4828	4805	4887	4739	4971	4953	4818	4672	4822	4785	4918	4734	4794	4778	4837	4763	4693	4709	4733
5351	5272	5238	5142	5219	5308	5147	5188	5048	4914	4809	4915	4900	4887	4813	4856	4930	4832	5132	5131	5106	5263	5151	5164	5242	5090	5069	5064	4974	4963	4800	4855	4850	4823	4870	4963	4985	4798	4745	4804	5049	4891	4770	4868	4766	4772	4833	4794	4738	4774
5672	5376	5452	5286	5140	5304	5232	5083	4892	4842	4739	4737	4806	4776	4886	4768	4802	4802	5070	5172	5048	5204	5219	5211	5091	5122	5002	5013	5149	5207	4969	4875	4932	4930	4947	4937	5019	4934	4850	4986	4916	4950	4840	4840	4754	4952	4836	4875	4847	4758
5680	5384	5256	5320	5128	5264	5203	5189	4973	4724	4864	4651	4637	4653	4639	4707	4679	4649	4952	5061	5106	5122	5240	5132	5156	5190	5114	5114	5047	4947	5044	4801	4941	4888	4891	4787	5177	5001	5002	4859	4921	4867	4926	4948	4942	5026	4892	4980	4860	4912
5600	5328	5372	5330	5169	5257	5212	5113	5028	4899	4716	4733	4726	4577	4504	4557	4698	4790	4902	4818	5022	5013	5061	5056	5052	5115	4972	5140	5128	4979	4890	5048	4943	4816	4874	5167	5032	4889	4791	4728	4935	5025	5045	4878	5107	5169	5051	4971	4834	5054
5598	5583	5425	5359	5212	5348	5234	4983	5034	4706	4787	4674	4655	4540	4450	4550	4541	4621	4708	4769	4861	4996	4953	4967	5012	5236	5069	4966	5201	4910	4960	4957	4784	4922	4846	4915	4982	5041	4911	4797	4963	4910	5132	5033	5121	5080	5088	4913	4967	4775
5663	5411	5534	5221	5301	5141	5031	5000	4885	4841	4715	4732	4636	4538	4437	4547	4567	4551	4750	4855	4969	4734	4913	5111	5127	5043	5043	5105	4982	5056	4938	5036	4971	4795	4950	4997	5073	4876	4717	4816	4938	5136	5055	5016	4983	5024	4888	5087	4904	4918
5457	5549	5379	5246	5189	5068	4917	4909	4785	4686	4769	4714	4636	4600	4554	4504	4654	4605	4678	4793	4682	4917	4861	4848	4931	5050	4958	5124	5040	4995	5078	4920	4881	4952	4856	5047	5038	4912	4799	4790	4985	5109	4997	5043	4887	4813	5061	4904	4949	5001
5432	5497	5386	5162	5066	4971	5053	4968	4819	4723	4706	4736	4720	4529	4536	4663	4573	4582	4743	4668	4762	4770	4896	4830	4901	4826	5099	4982	4911	4957	4714	4768	4770	5007	4859	5046	4989	4980	4794	4878	4939	4999	5149	5067	4881	4793	4965	4969	4960	5086
5397	5382	5250	5089	4995	4988	4824	4838	4769	4878	4845	4733	4867	4620	4686	4607	4560	4658	4702	4801	4703	4852	4727	4820	4887	4973	5043	5017	5022	4931	4923	4814	4847	4852	5049	4953	4859	4816	4887	4938	4989	5152	5079	4868	4890	4815	4779	4960	4957	5030
5443	5409	5269	5034	5000	4975	4895	4796	4800	4822	4714	4743	4664	4754	4775	4602	4660	4672	4741	4716	4872	4775	4880	4886	4982	4980	5068	5026	5086	5057	4843	4820	4888	4984	4854	4805	4908	4893	4875	5023	4975	5014	4979	4794	4853	4826	4985	5013	5067	5034
5522	5291	5206	5017	4925	4818	4714	4717	4734	4761	4730	4688	4829	4698	4749	4752	4569	4547	4693	4742	4874	4878	4943	5031	4976	5139	5026	5161	5098	4942	4915	4943	5010	4897	4945	4843	4796	4967	4801	4837	4918	5013	4877	4897	4742	4866	4895	4892	5005	4855
5347	5255	5128	5058	4926	4828	4807	4811	4871	4848	4668	4678	4817	4756	4558	4751	4584	4795	4766	4872	4846	4910	4876	5033	5067	5147	5119	5098	5054	5065	4976	5000	5086	4905	4916	4914	5043	4892	4975	4898	4994	4896	4861	4922	4724	4766	4849	4922	4859	4876
5395	5278	5360	4954	4926	4729	4734	4647	4718	4778	4763	4766	4619	4634	4693	4741	4782	4727	4785	4757	5043	4950	4875	5017	5099	5167	5257	5157	5130	5091	4981	5062	4936	4863	4954	5020	5004	5030	4955	4958	5057	4920	5023	4826	4767	4938	4997	4880	4841	4833
5377	5281	5292	5169	4974	4714	4789	4735	4729	4847	4677	4771	4709	4699	4751	4787	4872	4699	4810	4920	4959	4988	4985	5070	5024	5208	5058	5241	5252	4964	5139	5185	5130	4924	4968	5093	5139	5147	4966	5071	4900	4930	4824	4862	4813	4902	4902	4870	4768	4899
5428	5454	5345	5002	4973	4986	4833	4670	4672	4706	4704	4600	4690	4673	4619	4756	4871	4865	4886	4820	5009	4941	5052	5069	5253	5238	5150	5309	5165	5055	4985	5193	5151	5064	5098	5140	5231	5202	5074	4999	5049	5109	5099	4985	4811	5003	5026	4967	4824	4908
5285	5395	5440	5210	5132	5100	4978	4803	4657	4684	4547	4631	4604	4563	4792	4788	4847	4738	4858	5008	4892	5010	4888	5002	5102	5201	5338	5200	5161	5020	5099	5144	5023	5153	5254	5208	5265	5107	5225	5150	4975	5186	5048	4863	4935	5065	4907	4953	4779	4842
5391	5192	5463	5278	5293	5127	5039	4838	4733	4750	4543	4635	4697	4799	4704	4776	4738	4827	4843	4826	4928	4848	5111	5016	5094	5124	5308	5424	5119	5018	5011	5149	5143	5062	5200	5247	5391	5382	5039	5070	5213	5003	5128	4926	4831	5209	4934	4832	4863	4803
5484	5254	5526	5232	5161	5416	5043	4872	4906	4923	4567	4662	4749	4679	4752	4760	4881	4820	4781	4978	4946	4883	5010	4997	5044	5124	5156	5173	5074	4897	5027	5179	5100	5089	5241	5228	5190	5252	5111	5134	5175	5030	5009	4982	5003	4982	5010	4876	4965	4808
5257	5316	5222	5327	5284	5407	5194	5131	4923	4885	4791	4712	4724	4770	4711	4991	4888	4842	4936	4879	4966	4959	5016	5003	5009	5102	5033	5050	4913	4954	4955	5077	5095	4940	5017	5180	5240	4996	4993	5014	5127	4919	4929	4987	5203	5090	4950	4880	4899	4911
5396	5111	5155	5033	5181	5299	5332	5047	5015	4940	4843	4809	4736	4921	4911	4966	4856	4959	4819	4964	4904	5076	4983	5024	5054	5104	4955	4919	4876	4876	4911	5139	5073	5062	5029	5140	5105	5038	4951	5138	5057	5040	4979	4952	5226	5066	5039	4965	4839	4954
5270	5092	5035	5084	5242	5321	5451	5214	4988	5055	4865	4906	4889	4739	4971	4993	4898	4898	4855	4864	4910	5018	5013	5069	4971	5040	4915	5021	4922	4942	5002	5005	4988	5070	5245	5092	5094	5054	5097	5080	5135	5037	4864	4968	5088	5042	4908	5017	4917	4890
5463	5216	5019	4988	4850	5022	5197	5326	5133	5064	4970	4931	4821	4888	4969	4951	4846	5002	4785	5084	5110	5083	5020	4924	5006	4884	5021	4869	4896	4971	5073	5017	5057	5023	5066	4836	5118	5158	4978	4979	4976	4975	4919	5122	5202	4996	4899	4869	5000	4951
5540	5256	5090	4910	5039	4947	5146	5076	5140	5139	4867	4855	4765	4836	4915	4950	5030	5012	4969	4981	5090	4958	5105	4954	5115	5031	4992	4929	4980	4894	5085	5223	5111	4876	4859	4914	4968	5021	5284	4955	4831	4923	5042	5074	4998	4969	5078	4858	5018	4874
5570	5208	5229	5001	4923	4948	5042	5078	5112	5020	4940	4916	4901	4865	4904	4945	5012	4852	4848	5001	5170	5160	5015	4945	4838	5074	4954	5070	4966	5088	5146	5189	5063	4979	4871	4920	5110	4939	4986	5046	4787	4937	4982	5115	5124	5071	4983	5133	5001	4864
5529	5387	5246	5096	4993	4811	4827	4882	4851	4897	4912	4791	4895	4896	4787	4934	4966	4816	4976	4934	5012	4918	5033	4938	4949	4995	5042	5149	5131	5147	5272	5143	5109	4826	4844	5023	5280	5202	4970	4884	4972	4812	5001	5084	4935	5008	4924	4975	4993	4840
5434	5409	5278	5120	5108	5046	4780	4909	4754	4794	4683	4766	4806	4798	4905	4764	4873	4911	4823	4908	4808	4752	4758	4853	4892	4913	5111	5009	5033	5180	5258	5120	4944	4957	5036	5088	5284	4996	5039	4954	4895	4857	4826	4921	4798	5011	5033	4926	4897	4844
5549	5356	5489	5317	5181	4963	4867	4895	4786	4788	4652	4638	4672	4712	4851	4659	4683	4782	5034	4949	4759	4877	4832	4746	4772	4983	4897	5140	5045	5064	5129	4950	4947	4773	5092	4907	5128	5116	4941	4918	4914	5009	5198	4782	5018	4897	5000	4796	4867	4771
5556	5379	5520	5381	5212	5128	4947	4918	4904	4741	4601	4617	4647	4714	4712	4748	4651	4803	4796	5010	4790	4814	4792	4840	4751	4910	5107	5049	4986	4974	5014	5072	4996	4971	5064	5125	5111	4951	5192	4894	4950	4948	4928	4951	4977	5102	4917	4835	4791	4918
5262	5382	5333	5319	5260	5138	5219	5022	4947	4740	4638	4728	4589	4767	4666	4703	4833	4698	4879	4959	4905	4793	4795	4847	4891	4833	4922	4949	4881	4902	5002	4993	5094	5045	5021	4988	4975	5046	4996	5102	4862	4971	4700	4924	4999	4953	5046	4884	4894	4854
5285	5231	5355	5191	5285	5230	5265	4881	4949	4754	4870	4707	4774	4741	4718	4752	4724	4803	5002	4953	4858	4735	4818	4796	5005	4806	4849	4932	4843	4691	4855	4983	4939	4886	4957	4911	5017	4799	5026	4832	4962	4843	4953	4966	5059	4868	4990	4953	4980	4938
5364	5320	5211	5093	5073	5151	5203	5113	4993	4966	4843	4746	4713	4819	4721	4731	4667	4801	4880	4873	4984	4838	4903	4823	4810	4690	4681	4769	4929	4803	4855	4817	4961	4798	4776	4686	4820	4815	4949	4823	4953	4879	4757	5006	4930	4870	5040	5007	4927	4917
5341	5277	5207	4994	4987	5126	4904	5023	5066	4929	4950	4767	4788	4831	4936	4653	4720	4796	4824	4887	4863	4893	4848	4868	4806	4704	4748	4807	4866	4845	4880	4819	4752	4669	4777	4652	4887	4808	4764	4826	4827	4753	4872	4909	4917	4775	4908	4907	4972	5046
5452	5401	5207	5028	4956	4956	4752	4885	4895	5128	4933	4953	4848	4982	4780	4646	4737	4625	4891	4852	4814	4889	4636	4746	4791	4687	4827	4996	4979	5069	4846	4666	4834	4830	4776	4777	4662	4749	4785	4711	4896	4703	4774	4677	4862	4621	4773	4823	4803	4911
5311	5204	5330	5203	5014	5015	4868	4777	4766	4956	4915	5008	4828	4874	4817	4632	4645	4650	4693	4692	4674	4835	4774	4722	4794	4915	4890	4936	5028	4879	4763	4635	4807	4767	4793	4830	4769	4735	4757	4708	4893	4734	4795	4924	4855	4733	4749	4720	4744	4853
5248	5193	5198	5242	5163	4965	4999	4846	4791	4765	4775	4742	4773	4827	4737	4748	4748	4671	4623	4681	4700	4822	4697	4806	4888	4915	4750	4807	4852	4853	4812	4727	4655	4776	4880	5026	4795	4664	4809	4835	4849	4838	4707	4857	4623	4812	4769	4753	4754	4799
5307	5086	5177	5058	5141	5158	4954	5041	4857	4755	4781	4876	4693	4856	4825	4931	4860	4738	4765	4829	4875	4736	4904	4835	4774	4883	4910	4853	4779	4928	4837	4751	4699	4802	4871	4774	4891	4870	4845	4901	4738	4823	4811	4760	4722	4668	4662	4613	4694	4668
5282	5119	4952	4978	5000	4977	5114	4883	5018	4878	4889	4819	4743	4892	4834	4898	4902	4936	4885	4798	4830	4771	4875	4807	4821	4768	4904	4850	4661	4838	4840	4761	4819	4665	4935	4753	4799	4867	4755	4602	4769	4709	4815	4799	4900	4713	4826	4620	4727	4712
5531	5128	5100	4854	4869	4848	4995	4989	4895	4784	4732	4707	4693	4751	4732	4812	4962	4927	4878	4928	4858	4804	4942	4873	4875	4829	4773	4751	4915	4909	4858	4883	4760	4644	4723	4819	4908	4874	4775	4528	4805	4743	4759	4734	4689	4823	4726	4665	4834	4778
5444	5118	5310	4958	4951	4869	4981	4737	4954	4919	4919	4694	4819	4727	4671	4825	4878	4837	5017	4800	4816	4804	4667	4742	4951	4966	4821	4792	4633	4789	4964	4744	4805	4727	4817	4831	4800	4749	4745	4708	4565	4729	4600	4694	4804	4852	4705	4715	4763	4882
5369	5076	5231	5012	5128	4974	4942	5007	4866	5032	4833	4947	4824	4745	4876	4812	4808	4793	4810	4860	4830	4805	4871	4841	5008	4859	4996	4920	4825	4806	4681	4739	4708	4785	4638	4720	4795	4727	4669	4638	4622	4594	4769	4751	4646	4810	4927	4762	4683	4719
5187	5192	5132	5033	5026	4967	4976	4967	5015	4989	4980	4980	4938	4879	4955	4939	4974	4910	4822	5000	4809	4851	4867	4732	4885	4761	4880	4967	4735	4768	4874	4774	4811	4769	4792	4759	4800	4716	4901	4685	4590	4554	4599	4618	4828	4687	4692	4753	4804	4703
5205	5111	5029	4989	4888	4955	4901	4940	4987	4967	4990	4904	5097	5195	5168	5061	5094	5101	4920	5014	4782	4721	4694	4783	4735	4827	4665	4824	4793	4736	4772	4770	4817	4764	4828	4814	4663	4672	4588	4674	4716	4626	4643	4465	4590	4693	4751	4737	4793	4764
5202	4840	4961	4894	4986	4857	4981	4871	4866	4739	4942	4860	4963	4973	5066	5123	5138	5259	5107	4957	4971	4851	4823	4761	4704	4902	4746	4871	4685	4748	4679	4769	4691	4532	4800	4829	4646	4538	4550	4703	4640	4608	4597	4591	4407	4627	4762	4701	4720	4543
5056	4947	5080	4984	4988	5020	4911	4932	4695	4701	4864	4942	4890	4840	5017	5070	5013	5176	5044	5082	4934	4977	4786	4945	4905	4930	4898	4844	4829	4882	4739	4698	4808	4581	4771	4722	4675	4582	4483	4494	4648	4633	4439	4516	4514	4660	4647	4667	4749	4737
5178	5115	5046	4854	4876	4804	4792	4770	4907	4976	4931	4887	4833	4832	4971	4891	4944	5006	5035	5152	5128	4961	4990	5034	4998	4965	4828	5030	4859	4875	4943	4989	4753	4792	4682	4611	4700	4629	4539	4520	4644	4834	4645	4682	4589	4593	4703	4656	4619	4902
5086	5058	5237	4857	4791	4849	4748	4831	4811	4828	5003	5102	5097	4993	4894	4830	4937	4988	4935	5119	5008	4937	4979	5208	5057	4960	5046	4991	4986	4929	4842	5009	4867	4895	4741	4673	4658	4584	4805	4533	4610	4724	4601	4849	4745	4791	4845	4740	4806	4756
5053	5049	5175	4996	4906	4886	4669	4754	4815	5012	4966	4936	5016	5057	4907	4875	5052	5138	4979	5064	5051	5067	4877	5025	5044	5031	5074	5087	5062	4964	5022	4941	5028	4927	4877	4851	4781	4812	4769	4748	4587	4754	4841	4708	4839	4836	4837	4906	4824	4869
5081	4812	5082	4865	4856	4911	4804	4656	4860	4896	4945	5065	5134	4999	4982	5060	4993	5004	5074	5015	4994	5139	4798	5041	4927	5118	5101	5100	5066	5017	4920	4902	5038	4981	5033	4715	4873	4770	4745	4777	4568	4859	4801	4886	4763	4943	4905	4773	4758	4862
4933	4807	4851	4819	5053	4822	4862	4805	4813	4903	4911	4875	4875	5038	4993	5019	5061	5092	4967	5027	5142	5130	4967	5034	4872	5052	5010	4984	4896	5034	4878	4965	4913	5015	4876	4880	4677	4744	4651	4735	4763	4704	4844	4932	4803	4780	4651	4839	4797	4939
5003	4775	4961	4675	4816	4837	4755	4872	4802	4931	4894	4915	5004	5068	4908	4988	4954	5001	5127	5222	5191	5206	5163	5034	5023	5080	5130	5002	4915	4892	4810	4718	4888	4786	4839	4833	4551	4687	4674	4698	4732	4709	4783	4781	4817	4779	4848	4694	4850	4999
4956	4974	4827	4825	4742	4709	4815	4856	4837	4960	5089	5030	5142	5110	4947	4935	5030	4949	5063	5058	5154	5127	5354	5204	5089	5111	5107	5014	5039	4984	4920	4945	4860	4838	4977	4810	4643	4758	4639	4774	4656	4756	4684	4820	4840	4830	4895	4927	5032	5055
4945	4836	4999	4860	4776	4898	4792	4758	4817	4773	4851	4990	4848	5003	4928	4853	5104	5083	5101	5039	5126	5143	5155	5163	5259	5179	5026	5077	5014	5058	4980	5053	4981	4958	4851	4958	4960	4912	4832	4796	4815	4843	4903	4847	4901	4897	4848	4977	4967	4884
5019	5035	4735	4750	4783	4804	4790	4738	4613	4670	4689	4838	4943	4861	4981	5031	5066	5171	5072	5084	5170	5060	5194	5194	5129	5081	4942	5079	5064	5130	5092	4923	4971	4925	4952	5098	5017	4955	4967	4976	4957	5037	5030	4862	4868	4739	4904	4867	4767	5053
5151	4893	4847	4812	4629	4697	4823	4688	4682	4662	4615	4740	4750	4780	4883	5003	5030	5085	5224	5168	5174	5279	5229	5321	5297	5124	5187	4941	4997	5189	5120	5180	4965	4915	4949	5015	5049	4920	4981	4900	4932	4841	5023	4978	4859	4959	4981	4854	4803	5046
5167	5019	4907	4749	4764	4804	4727	4655	4654	4610	4702	4684	4592	4728	4771	4884	4978	4899	5061	5040	5199	5338	5178	5266	5303	5281	5314	5176	5112	5048	5067	5108	4975	5028	4859	4984	4938	4948	5053	4979	4973	5021	5055	5024	4947	5084	4830	4844	4977	5203
5163	4964	4893	4814	4872	4890	4701	4657	4720	4656	4737	4702	4628	4648	4582	4817	4836	4830	4973	5111	4959	5160	5128	5230	5229	5073	5251	5305	5093	5110	5232	4953	4984	5088	5217	5149	5067	5003	4964	5127	5051	4998	5142	4984	4935	5051	5083	4995	5001	5354
5087	4898	5017	4852	4886	4870	4718	4630	4656	4578	4784	4751	4913	4794	4755	4773	4818	4750	4971	4874	5010	5104	5113	5041	5199	5100	5156	5092	5079	5061	5106	5166	5106	5020	5158	5084	4988	5121	5186	5003	5166	5028	4967	4810	5225	5009	4908	4808	4837	5206
5117	4966	4985	4930	4804	4859	4736	4683	4629	4567	4663	4684	4684	4696	4698	4785	4777	4897	4976	4959	4992	5035	5035	5046	5103	5074	4965	4973	5028	4930	5075	5003	5002	5044	5074	4945	5000	5004	5054	5008	5002	4983	4880	5020	4907	4902	4841	4959	4898	5189
5107	5025	5017	4920	4643	4824	4735	4770	4634	4626	4663	4590	4556	4565	4456	4727	4764	4824	5027	4993	4955	5037	5092	4983	4954	5011	4917	5035	4958	4951	4949	5003	4987	4703	4841	4957	4964	5024	4951	4998	4873	4951	4835	5076	4884	5004	4869	4945	4882	5020
5208	5054	4944	4944	4853	4818	4714	4542	4683	4725	4640	4704	4618	4458	4611	4653	4806	4833	4825	4972	4980	5038	5012	4987	5065	5035	4970	4926	4998	4937	4973	4867	5032	4996	4846	4860	4870	4827	4782	4908	4971	4854	4716	4979	4751	4949	4923	4855	4849	4987
5091	5230	5211	4925	4840	4782	4696	4653	4706	4587	4734	4582	4643	4502	4538	4706	4800	4803	4870	4908	4785	4909	4806	4875	5120	4825	5104	5058	4840	5020	5042	4936	4969	5011	4957	4933	4879	4886	4859	4991	4758	4793	4892	4952	5003	4846	4885	4838	4822	4736
5211	5122	5236	4970	4887	4795	4744	4719	4613	4627	4503	4587	4518	4533	4422	4605	4573	4736	4770	4670	4837	4748	4934	4900	4862	4834	4785	4782	4790	4952	4985	5067	5098	5063	4977	4994	4791	4891	4724	4687	4759	4778	4841	4760	4992	4781	4774	4801	4878	4828
5496	5272	5181	4933	4950	4812	4868	4808	4829	4742	4607	4658	4741	4560	4603	4579	4545	4738	4739	4752	4807	4798	4763	4862	4785	4737	4772	4895	4765	4724	4913	4799	4851	4831	4856	4861	4762	4766	4823	4631	4723	4808	4667	4731	4797	4777	4724	4696	4690	4754
5380	5266	5229	5140	5071	5125	4847	4743	4718	4653	4791	4800	4668	4637	4618	4477	4538	4671	4609	4617	4723	4861	4799	4776	4728	4647	4720	4803	4878	4916	4811	4934	4918	4882	4739	4827	4689	4707	4825	4682	4833	4841	4769	4705	4794	4677	4839	4834	4785	4710
5449	5257	5187	4966	4975	5088	4926	4870	4861	4836	4851	4794	4833	4717	4639	4555	4580	4687	4632	4602	4722	4661	4709	4722	4669	4801	4768	4851	4712	4888	4848	4815	4858	4849	4700	4773	4687	4726	4748	4812	4769	4677	4727	4782	4727	4787	4740	4705	4690	4853
5331	5336	5205	5070	5149	5043	5118	4944	4879	4901	4891	4811	4661	4757	4698	4646	4634	4622	4607	4604	4691	4690	4651	4622	4695	4653	4666	4628	4703	4742	4669	4747	4677	4779	4907	4744	4642	4698	4643	4609	4650	4611	4731	4591	4735	4817	4532	4724	4767	4693
5354	5248	5348	5067	5191	5102	5005	5059	4841	4852	4861	4872	4879	4685	4710	4697	4611	4761	4614	4691	4683	4774	4674	4695	4706	4597	4858	4839	4662	4754	4701	4676	4661	4638	4640	4605	4760	4585	4681	4659	4509	4567	4704	4597	4570	4696	4655	4492	4584	4653
5353	5235	5217	5009	5155	5025	5038	4984	4984	4975	4858	4776	4787	4869	4742	4686	4755	4709	4732	4635	4740	4852	4854	4699	4736	4707	4773	4711	4723	4663	4837	4672	4767	4709	4669	4719	4545	4552	4607	4671	4494	4605	4611	4655	4614	4608	4605	4686	4762	4752
5240	5186	5282	5077	5141	5060	5133	4827	4926	4754	4928	4811	4915	4860	4726	4557	4786	4771	4848	4710	4713	4702	4886	4806	4790	4804	4658	4877	4694	4650	4824	4613	4768	4632	4657	4664	4557	4628	4600	4661	4694	4614	4632	4476	4573	4503	4629	4641	4719	4649
5186	4974	5169	5018	5136	5160	4926	5031	4851	4824	4871	4883	4913	4950	4810	4748	4864	4766	4838	4700	4796	4854	4833	4858	4937	4790	4903	4867	4619	4724	4766	4700	4727	4777	4586	4641	4455	4660	4701	4587	4439	4533	4551	4623	4604	4566	4666	4618	4676	4780
5157	5066	5028	4985	5021	5121	5093	5046	4884	4881	4869	4997	4945	4931	4873	4894	4942	4797	4668	4795	4895	4913	4929	4807	4661	4780	4895	4851	4838	4746	4747	4776	4787	4805	4743	4772	4629	4587	4768	4647	4655	4636	4614	4683	4547	4549	4622	4611	4864	4702
5060	4955	5065	4841	4953	5096	5114	5061	5106	4794	4843	4911	4962	4891	4927	4864	4847	4874	4777	4801	4898	4948	4890	4802	4955	4817	4829	4776	4624	4586	4597	4863	4766	4740	4778	4691	4748	4629	4687	4744	4737	4573	4613	4526	4711	4695	4725	4821	4807	4798
4957	4972	4932	4891	4955	4869	4945	4902	4908	4887	4820	4940	4974	5038	4974	4880	4857	4900	4889	4804	4686	5001	4855	4676	4824	4713	4737	4778	4930	4741	4796	4627	4841	4706	4859	4775	4611	4662	4676	4751	4776	4645	4859	4799	4555	4907	4666	4736	4864	4964
5109	4983	5079	4911	4891	4771	4857	4892	4822	4877	4645	4787	4771	4674	4844	4766	4945	4891	4822	4733	4796	4761	4854	4782	4857	4726	4706	4812	4730	4686	4825	4781	4725	4752	4794	4832	4810	4641	4791	4741	4670	4814	4775	4952	4902	4771	4792	4864	4949	4787
5140	5005	4950	4800	4820	4873	4898	4725	4900	4696	4638	4576	4667	4580	4763	4827	4870	4853	4766	4799	4924	4818	4813	4847	4858	4752	4716	4875	4832	4758	4783	4678	4866	4908	4891	4859	4879	4706	4808	4712	4718	4851	4938	4995	4800	4917	4901	4914	5000	5031
5140	5182	5046	4964	4950	4798	4801	4565	4735	4622	4457	4543	4658	4765	4587	4739	4784	4696	4708	4650	4735	4958	4768	4749	4697	4901	4831	4769	4753	4749	4760	4806	4833	4896	4979	4818	4882	4757	4612	4794	4734	4785	4882	4945	5040	4836	4928	4876	4958	5008
5204	5104	5110	4757	4848	4734	4877	4730	4616	4531	4429	4462	4409	4580	4607	4684	4798	4846	4626	4592	4857	4748	4839	4915	4804	4769	4783	4708	4705	4877	4811	4907	4981	5017	4959	4981	4792	4821	4880	4773	4966	4812	5002	4851	4816	4896	4928	4961	5026	4994
5214	5280	5142	4875	4797	4829	4839	4614	4586	4437	4356	4541	4332	4580	4671	4652	4665	4665	4646	4747	4805	4874	4686	4731	4870	4738	4787	4820	4790	4918	4828	4930	4914	4920	4919	4849	4846	4741	4814	4887	4899	4862	4805	5006	4885	4717	4880	5050	5186	5036
5415	5133	5163	4904	4790	4838	4788	4567	4502	4623	4432	4407	4471	4552	4516	4540	4517	4692	4692	4721	4910	4698	4799	4662	4852	4778	4693	4836	4803	4873	4788	4984	4764	4809	4887	4845	4928	4860	4777	4826	4834	4869	4926	5001	5020	4853	4906	5133	4943	5020
5401	5228	5071	4902	4722	4775	4707	4734	4619	4437	4380	4439	4372	4549	4557	4614	4479	4616	4765	4771	4788	4632	4641	4955	4811	4868	4882	4794	4751	4871	4836	4684	4812	4743	4735	4901	4831	4802	4790	4731	4735	4837	4840	4903	4882	4873	4739	4764	4965	4941
5332	5153	5266	4961	4887	4695	4892	4636	4553	4364	4394	4488	4498	4654	4542	4589	4719	4687	4646	4568	4711	4697	4733	4763	4682	4740	4652	4645	4664	4727	4696	4707	4678	4726	4808	4865	4606	4616	4679	4503	4689	4753	4803	4865	4807	4628	4837	4921	4911	4921
5424	5241	5173	4926	5004	4795	4758	4841	4764	4576	4451	4614	4625	4459	4687	4739	4736	4685	4533	4610	4530	4530	4624	4672	4598	4709	4691	4651	4553	4628	4641	4543	4708	4575	4623	4606	4492	4663	4593	4660	4660	4696	4690	4754	4807	4682	4780	4732	4764	4934
5325	5145	5108	5061	4989	4851	4962	4736	4631	4608	4614	4580	4614	4692	4759	4775	4915	4608	4639	4493	4555	4642	4616	4562	4598	4512	4524	4428	4500	4534	4574	4452	4625	4611	4624	4580	4628	4575	4573	4549	4595	4544	4581	4582	4590	4608	4652	4869	4671	4850
5345	5252	5191	5124	5086	5027	5056	4856	4840	4867	4600	4602	4652	4649	4830	4892	4636	4561	4521	4492	4483	4613	4456	4545	4554	4495	4455	4522	4500	4603	4515	4468	4585	4557	4717	4583	4662	4559	4622	4493	4546	4631	4646	4648	4772	4820	4756	4697	4686	4738
5399	5290	5307	5222	4955	5093	4941	4943	4906	4829	4902	4662	4855	4670	4883	4751	4752	4725	4540	4578	4503	4548	4498	4565	4549	4492	4589	4433	4573	4594	4546	4496	4581	4555	4502	4749	4632	4433	4492	4519	4602	4571	4746	4721	4741	4709	4753	4737	4805	4683
5324	5199	5500	5006	5091	5032	4948	5070	4954	4954	4769	4814	4704	4820	4904	4639	4660	4494	4590	4360	4478	4628	4566	4578	4562	4583	4450	4471	4535	4545	4563	4560	4504	4633	4645	4514	4616	4597	4512	4589	4718	4613	4595	4770	4746	4845	4811	4803	4735	4828
5348	5274	5253	5161	5132	5093	4927	5027	4829	4920	4805	4690	4577	4678	4767	4643	4769	4666	4482	4375	4564	4480	4547	4680	4619	4561	4515	4654	4528	4639	4628	4585	4550	4616	4643	4584	4540	4659	4605	4614	4704	4727	4856	4824	4794	4881	4837	4839	4883	4866
5381	5337	5261	5210	4960	5112	4914	4920	4813	4939	4703	4658	4707	4766	4628	4856	4719	4708	4590	4645	4676	4662	4638	4694	4697	4663	4673	4535	4700	4728	4606	4840	4709	4561	4743	4605	4690	4675	4600	4605	4641	4588	4916	4898	4865	5043	5064	4920	5002	4869
5522	5417	5329	5098	5040	4968	5069	4889	4738	4727	4760	4722	4628	4678	4572	4663	4649	4631	4750	4686	4558	4702	4696	4654	4890	4735	4916	4727	4892	4785	4898	4815	4759	4761	4740	4642	4845	4788	4756	4673	4846	4857	4928	4901	4902	4916	5014	5077	4933	5041
5513	5381	5310	5025	4891	4810	4765	4679	4723	4708	4648	4541	4694	4551	4735	4714	4731	4776	4843	4780	4792	4868	4743	4806	4822	4939	4800	4880	4679	4812	4911	4944	4812	4755	4782	4763	4836	4773	4803	4810	4843	4795	4738	5067	4998	5029	5127	4960	5120	5146
5315	5166	5158	4984	4941	4722	4684	4800	4579	4661	4619	4552	4618	4626	4722	4794	4765	4683	4847	4900	4779	4828	4821	4918	4947	4876	4953	4858	4930	4939	4999	5080	4939	4919	4819	4951	4900	4903	4887	4962	4806	4752	4790	4858	4927	5078	5013	5187	5158	5117
5420	5301	5234	4967	4793	4659	4762	4600	4635	4578	4585	4453	4584	4740	4715	4726	4770	4855	4776	4922	4923	5039	4906	5007	5080	4973	5007	4855	4879	5044	4876	5078	4975	5105	4868	4739	4970	4891	5068	4853	4966	4724	4872	4962	4837	5098	5084	5316	5057	4925
5379	5207	5185	4867	4772	4771	4807	4563	4637	4629	4689	4629	4580	4762	4766	4832	4814	4811	4763	4914	4820	4937	4959	4871	4966	4814	4966	4822	4931	4814	5093	5012	5022	4917	4959	4885	4762	4883	4940	4919	4825	4819	4871	5028	4961	4932	4854	5038	5032	5069
5400	5166	5100	4961	4802	4690	4801	4766	4608	4613	4709	4590	4669	4702	4722	4749	4872	4686	4787	4677	4726	4874	4750	4969	4961	4936	4840	4901	4889	4831	4978	4797	4911	4778	4747	4782	4711	4760	4780	4836	4726	4795	4785	4927	4972	4863	4943	4888	4898	5167
5415	5158	5332	5002	4919	4837	4918	4773	4726	4848	4781	4738	4748	4600	4754	4675	4801	4623	4843	4766	4824	4624	4648	4790	4922	4846	4957	4771	4644	4635	4725	4961	4635	4837	4675	4628	4718	4615	4695	4749	4663	4763	4700	4745	4726	4814	4790	4816	4819	4969
5442	5545	5320	5039	4892	4863	4954	4894	4938	4867	4788	4709	4649	4885	4760	4736	4684	4584	4634	4776	4580	4576	4531	4703	4786	4578	4767	4654	4737	4657	4710	4787	4640	4758	4580	4583	4513	4625	4710	4684	4656	4651	4667	4739	4805	4742	4735	4639	4898	4766
5503	5220	5203	5069	5091	5030	5060	5145	4995	5001	4877	4661	4665	4673	4825	4576	4682	4650	4635	4606	4494	4699	4598	4602	4597	4539	4547	4619	4642	4681	4663	4683	4667	4682	4658	4643	4441	4554	4526	4566	4770	4663	4519	4887	4648	4875	4746	4682	4748	4745
5291	5314	5204	5087	5048	5033	5083	5067	4996	5073	4948	4820	4790	4818	4850	4795	4802	4711	4699	4629	4521	4554	4643	4515	4458	4573	4403	4597	4417	4644	4570	4628	4657	4603	4636	4614	4559	4598	4589	4646	4593	4620	4776	4740	4676	4796	4678	4763	4719	4593
5290	5278	5225	5091	5075	4992	5263	5019	5130	5056	5019	4896	4784	4688	4746	4751	4794	4665	4717	4559	4551	4432	4483	4509	4357	4510	4495	4616	4530	4679	4601	4576	4571	4546	4665	4589	4521	4500	4495	4707	4703	4683	4690	4708	4616	4766	4724	4815	4859	4672
5299	5147	5145	4974	4995	4939	4954	5007	5052	5062	5037	4845	4866	4817	4726	4863	4784	4705	4612	4448	4494	4434	4578	4663	4555	4627	4588	4541	4593	4467	4627	4605	4592	4713	4639	4594	4598	4577	4572	4641	4744	4723	4669	4649	4696	4752	4705	4905	4846	4761
5287	5227	5216	5156	5002	4782	4794	4938	4902	4889	4908	4866	4843	4759	4741	4636	4776	4773	4624	4541	4546	4402	4566	4569	4585	4605	4644	4517	4658	4558	4700	4629	4671	4712	4683	4688	4634	4579	4533	4787	4811	4797	4691	4804	4731	4808	4788	4756	4857	4844
5350	5257	5310	4958	5138	4949	4872	4812	4854	4816	4813	4687	4684	4541	4657	4718	4697	4753	4648	4728	4574	4749	4400	4716	4688	4723	4668	4747	4720	4643	4740	4609	4778	4650	4639	4705	4745	4648	4767	4740	4926	4845	4769	4901	4808	4874	4891	4813	4845	4967
5228	5120	5260	5151	5121	4952	4926	4745	4749	4556	4744	4510	4645	4538	4556	4558	4611	4701	4587	4626	4505	4579	4668	4818	4754	4778	4786	4822	4761	4960	4895	4830	4848	4750	4731	4810	4879	4707	4720	4773	4768	4856	4887	4934	4857	4852	4839	4956	5052	5090
5225	5127	5234	4946	4926	4911	4753	4676	4395	4373	4503	4464	4555	4585	4491	4712	4582	4705	4793	4590	4593	4736	4650	4730	4764	4804	5046	4880	4954	4896	4775	4911	5021	4799	4970	4826	4850	4814	4709	4730	4757	4692	4876	4887	4870	4960	4955	5058	4980	5029
5441	5133	5374	5017	4961	4828	4643	4589	4493	4435	4440	4466	4460	4484	4489	4406	4582	4579	4617	4509	4624	4694	4702	4757	4903	4867	4678	4837	4833	4987	4878	4982	4804	4863	4865	4891	4829	4802	4821	4745	4828	4774	4880	4859	4877	4949	5043	4971	5160	5075
5380	5155	5273	5024	4880	4772	4665	4510	4350	4389	4466	4497	4537	4451	4416	4461	4510	4555	4690	4774	4644	4588	4605	4750	4765	4717	4805	4921	4792	4799	4800	4874	4936	4763	4615	4822	4630	4980	4858	4701	4696	4700	4687	4766	4818	4793	4831	4940	5012	4999
5470	5187	5113	5011	4899	4836	4703	4471	4365	4537	4511	4490	4587	4508	4538	4447	4470	4526	4637	4658	4662	4425	4566	4667	4745	4707	4884	4657	4663	4738	4892	4931	4853	4593	4770	4653	4790	4791	4782	4640	4608	4629	4695	4734	4741	4787	4774	4946	4884	4826
5244	5357	5255	4964	4899	4794	4600	4625	4484	4417	4517	4440	4615	4513	4497	4535	4458	4522	4693	4666	4533	4579	4572	4617	4694	4704	4713	4574	4653	4676	4758	4558	4568	4530	4494	4507	4597	4624	4558	4519	4617	4674	4481	4574	4725	4817	4834	4761	4882	4837
5457	5296	5285	4896	4854	4754	4686	4671	4624	4624	4621	4454	4554	4667	4598	4355	4449	4584	4567	4559	4602	4561	4553	4476	4507	4516	4627	4605	4468	4410	4544	4565	4450	4444	4443	4458	4581	4677	4557	4479	4547	4496	4614	4587	4671	4738	4760	4575	4771	4735
5500	5292	5326	5049	4869	4822	4892	4677	4675	4611	4660	4680	4627	4547	4373	4487	4433	4740	4585	4719	4427	4528	4557	4507	4453	4576	4607	4582	4426	4445	4333	4349	4292	4372	4444	4429	4508	4503	4519	4536	4373	4436	4511	4571	4739	4676	4772	4518	4673	4648
5416	5219	5041	4945	4865	4998	4872	4805	4637	4792	4628	4763	4796	4526	4603	4560	4472	4538	4511	4656	4481	4636	4543	4479	4364	4574	4401	4422	4440	4417	4367	4430	4319	4230	4388	4263	4281	4575	4581	4565	4641	4481	4476	4537	4582	4817	4701	4754	4754	4726
5429	5216	5130	4873	4851	4917	4840	4909	4710	4777	4673	4657	4728	4717	4560	4665	4410	4631	4588	4604	4616	4651	4543	4416	4491	4412	4404	4477	4463	4374	4459	4535	4374	4560	4391	4359	4386	4339	4397	4577	4552	4593	4522	4505	4594	4784	4869	4748	4726	4787
5232	5169	4969	4807	4794	4815	4867	4822	4829	4893	4862	4760	4751	4788	4715	4522	4642	4618	4679	4599	4725	4596	4586	4386	4482	4431	4504	4513	4687	4372	4535	4736	4466	4469	4570	4443	4374	4676	4541	4606	4626	4397	4659	4627	4846	4799	4777	4754	4802	4837
5216	5174	5118	4804	4784	4608	4719	4910	4762	4855	4848	4730	4840	4746	4624	4592	4604	4339	4549	4451	4458	4459	4555	4573	4605	4464	4525	4553	4534	4553	4578	4527	4569	4549	4493	4482	4637	4577	4678	4769	4548	4700	4780	4746	4869	5038	4874	4893	4935	4897
5281	4990	5175	4929	4673	4638	4790	4786	4818	4728	4751	4717	4738	4758	4771	4732	4718	4609	4533	4620	4553	4548	4660	4647	4547	4429	4543	4515	4519	4506	4843	4648	4604	4684	4562	4701	4693	4970	4813	4869	4901	4761	4917	4706	4804	4838	4965	4863	5092	5013
5223	5135	5319	5007	4768	4609	4488	4757	4879	4664	4728	4672	4542	4571	4538	4529	4725	4582	4721	4636	4482	4579	4555	4543	4413	4427	4585	4446	4485	4725	4520	4684	4565	4732	4760	4714	4880	4777	4832	4887	4953	4741	4831	4850	4755	4871	4847	4848	4960	4986
5147	5210	5330	5020	4822	4714	4541	4520	4680	4664	4610	4713	4678	4580	4537	4536	4476	4511	4630	4345	4271	4483	4458	4684	4565	4454	4526	4610	4551	4632	4610	4637	4619	4616	4902	4829	4673	4932	4979	4918	4891	4962	4853	4940	4997	4912	4899	4879	4938	4998
5241	5095	5207	4937	4809	4902	4879	4557	4616	4608	4441	4500	4662	4420	4431	4627	4650	4752	4632	4477	4464	4491	4687	4581	4597	4474	4612	4572	4564	4693	4610	4661	4558	4634	4861	4742	4858	4981	4775	4878	4848	4887	4902	4808	4729	4788	4889	4707	4803	4934
5172	5180	5166	4825	5021	4745	4708	4724	4647	4562	4544	4541	4563	4342	4435	4391	4463	4499	4462	4394	4199	4425	4566	4560	4588	4522	4658	4620	4451	4567	4541	4584	4699	4675	4708	4840	4829	4835	4836	4845	4754	4885	5009	4908	4975	4725	4731	4865	4971	4914
5235	5121	5107	4964	4807	4725	4720	4825	4676	4623	4417	4544	4548	4390	4380	4542	4492	4522	4310	4398	4388	4551	4452	4695	4593	4679	4578	4611	4534	4676	4644	4585	4746	4544	4723	4746	4754	4840	4812	4828	4707	4777	4817	4863	4740	4718	4725	4976	4859	4897
5230	5116	5088	4871	4723	4734	4545	4550	4597	4668	4777	4576	4576	4406	4369	4482	4477	4412	4398	4454	4374	4415	4397	4524	4622	4557	4553	4613	4579	4652	4800	4706	4735	4923	4644	4837	4898	4650	4640	4601	4904	4706	4840	4804	4912	4689	4879	4862	4818	5050
5198	5221	4962	4810	4705	4681	4631	4680	4590	4643	4461	4537	4511	4410	4462	4437	4531	4548	4539	4479	4472	4385	4549	4497	4565	4603	4736	4474	4728	4697	4807	4699	4831	4728	4579	4762	4668	4708	4699	4681	4520	4591	4669	4611	4982	4895	4864	4786	4900	4822
5139	4934	4993	4750	4608	4624	4535	4366	4417	4590	4728	4511	4582	4410	4224	4272	4434	4503	4448	4472	4382	4437	4402	4566	4570	4653	4613	4595	4590	4810	4768	4724	4766	4696	4736	4678	4756	4715	4698	4659	4586	4776	4733	4730	4734	4819	4966	4923	4892	4829
5251	4871	4929	4873	4664	4651	4503	4425	4460	4458	4384	4490	4434	4549	4427	4511	4533	4484	4443	4431	4390	4489	4668	4624	4693	4498	4684	4652	4714	4638	4681	4872	4830	4675	4816	4688	4812	4870	4849	4658	4695	4671	4744	4709	4849	4929	4833	4873	4977	4880
5039	4881	4890	4677	4787	4704	4468	4367	4414	4558	4530	4507	4441	4182	4249	4124	4357	4382	4477	4520	4411	4421	4529	4440	4527	4505	4577	4805	4713	4877	4932	4876	4810	4711	4924	4867	4766	4883	4791	4774	4642	4689	4901	4825	4867	4863	4905	4891	4780	5159
5153	4912	4941	4745	4680	4554	4564	4421	4330	4396	4277	4273	4537	4417	4422	4489	4351	4465	4551	4537	4490	4402	4616	4495	4648	4689	4653	4626	4618	4865	4801	4634	4837	4737	4734	4736	4766	4842	4792	4727	4771	4530	4711	4768	4709	4725	4730	4765	4911	4956
5001	4801	4882	4726	4750	4688	4583	4418	4540	4409	4308	4370	4207	4150	4153	4241	4218	4388	4396	4428	4400	4412	4237	4410	4449	4482	4684	4734	4613	4766	4741	4836	4822	4704	4679	4864	4878	4770	4799	4834	4610	4793	4702	4610	4714	4699	4869	4896	4907	4980
5217	4930	4896	4647	4719	4735	4589	4539	4619	4193	4151	4285	4299	4502	4598	4491	4496	4470	4493	4468	4532	4551	4538	4635	4614	4689	4562	4587	4664	4746	4716	4728	4629	4557	4729	4727	4776	4764	4933	4666	4945	4676	4679	4672	4828	4753	4735	4982	4877	4893
5143	4964	4953	4673	4728	4625	4719	4517	4616	4554	4450	4314	4284	4080	4180	4253	4286	4284	4330	4252	4333	4258	4406	4332	4413	4637	4620	4751	4580	4769	4577	4672	4640	4523	4673	4647	4682	4637	4745	4779	4691	4796	4673	4647	4649	4591	4675	4714	4882	4847
5436	5212	4930	4822	4865	4698	4534	4615	4723	4444	4239	4259	4226	4420	4615	4499	4600	4618	4678	4608	4617	4600	4698	4704	4762	4748	4551	4400	4616	4672	4784	4686	4553	4680	4525	4641	4758	4698	4573	4728	4694	4635	4531	4750	4677	4715	4774	4542	4870	4808
5284	5092	5017	4928	4915	4604	4651	4583	4466	4492	4519	4465	4366	4399	4382	4445	4398	4250	4373	4360	4314	4407	4470	4621	4610	4786	4767	4764	4844	4572	4701	4705	4694	4545	4542	4535	4503	4639	4794	4846	4575	4742	4705	4687	4839	4792	4674	4550	4754	4783
5287	5256	4966	4749	4760	4648	4557	4580	4417	4632	4536	4364	4177	4354	4387	4577	4468	4607	4486	4652	4656	4692	4813	4637	4700	4577	4642	4718	4792	4909	4867	4829	4752	4859	4715	4638	4709	4677	4536	4694	4726	4587	4715	4684	4626	4691	4797	4654	4833	4769
5282	5044	5071	4820	4640	4540	4588	4420	4511	4433	4338	4344	4337	4523	4491	4555	4636	4467	4419	4466	4615	4753	4706	4747	4914	4851	4932	4758	4644	4738	4786	5000	5025	4900	4842	4767	4647	4779	4795	4642	4633	4784	4703	4757	4608	4536	4699	4665	4864	4806
5252	5102	4980	4720	4597	4524	4532	4264	4292	4422	4606	4444	4444	4460	4367	4539	4541	4368	4595	4623	4715	4655	4677	4621	4744	4771	4744	4763	5065	4934	4715	4825	4812	5007	4789	4793	4936	4659	4505	4853	4587	4660	4755	4766	4725	4753	4722	4624	4800	4694
5126	5077	4879	4804	4716	4495	4350	4385	4498	4382	4376	4253	4257	4112	4336	4453	4354	4537	4478	4605	4753	4596	4729	4612	4712	4696	4629	4716	4752	4796	4910	4832	4765	4717	4874	4819	4825	4677	4697	4699	4793	4641	4572	4761	4611	4512	4642	4629	4558	4717
5102	4873	5065	4894	4503	4417	4545	4373	4250	4080	4222	4382	4453	4509	4579	4502	4561	4599	4688	4664	4816	4793	4872	4869	4673	4597	4567	4655	4661	4708	4776	4703	4950	4943	4867	4873	4612	4722	4746	4673	4406	4700	4585	4630	4608	4544	4569	4584	4591	4447
4973	5130	4823	4595	4642	4688	4378	4017	4163	4325	4368	4635	4489	4281	4313	4325	4386	4243	4327	4347	4380	4682	4404	4601	4601	4711	4753	4644	4786	4811	4701	4553	4702	4766	4841	4733	4649	4644	4807	4614	4576	4388	4616	4407	4538	4551	4493	4444	4596	4487
5210	4894	4824	4896	4720	4337	4369	4463	4620	4541	4406	4126	3962	4081	4176	4210	4425	4496	4449	4328	4438	4424	4367	4394	4210	4408	4513	4618	4714	4864	4704	4704	4527	4352	4615	4590	4636	4527	4516	4706	4678	4353	4424	4567	4518	4442	4594	4441	4498	4527
5062	4862	5062	4730	4317	4349	4476	4485	4511	4206	4098	4271	4444	4410	4456	4753	4829	4773	4819	4861	4811	4928	4908	4756	4613	4391	4316	4448	4474	4608	4638	4427	4583	4555	4448	4337	4675	4704	4622	4589	4558	4611	4460	4473	4690	4430	4584	4583	4453	4499
5031	4997	4741	4519	4615	4634	4492	4122	4113	4409	4360	4505	4569	4633	4419	4497	4294	4525	4303	4347	4470	4636	4780	4804	4883	4864	4859	4634	4575	4620	4578	4489	4479	4543	4709	4579	4466	4675	4664	4500	4538	4499	4714	4488	4544	4503	4356	4551	4548	4500
5136	4750	4705	4724	4752	4251	4125	4275	4451	4497	4343	4353	4291	4117	4084	4114	4280	4306	4229	4135	4200	4227	4148	4120	4156	4405	4717	4667	4833	4726	4701	4619	4549	4485	4481	4828	4538	4298	4541	4668	4386	4391	4579	4520	4413	4543	4602	4640	4528	4594
4846	4733	5023	4782	4349	4176	4200	4462	4423	4180	4172	4279	4313	4287	4299	4444	4772	4795	4804	4685	4751	4868	4659	4416	4298	4106	4241	4458	4676	4729	4716	4666	4575	4611	4278	4517	4712	4495	4475	4557	4746	4584	4654	4619	4715	4673	4654	4670	4616	4610
4929	4970	4893	4436	4351	4516	4494	4276	4144	4236	4335	4397	4460	4298	4573	4457	4831	4928	4802	4923	4878	5149	5388	5138	5058	4889	4590	4358	4346	4474	4806	4671	4665	4706	4684	4403	4551	4794	4696	4511	4535	4892	4661	4599	4803	4690	4675	4858	4750	4710
5145	5052	4512	4600	4709	4707	4395	4156	4165	4404	4369	4459	4278	4562	4417	4553	4717	4748	4490	4574	4350	4529	4758	4846	5101	5194	5130	4836	4450	4248	4412	4776	4772	4826	4846	4753	4377	4645	4705	4589	4490	4711	4581	4560	4512	4507	4534	4576	4602	4532
5091	4706	4633	5083	4903	4453	4242	4306	4372	4343	4390	4516	4572	4811	4466	4506	4581	4447	4404	4206	4083	4130	4079	4120	4312	4535	4879	4987	4994	4687	4551	4649	4767	4481	4736	4886	4635	4252	4548	4640	4345	4375	4535	4460	4491	4624	4378	4380	4546	4508
4800	4452	4949	4987	4631	4182	4422	4407	4397	4475	4649	4856	4850	4737	4410	4293	4373	4279	4333	4279	4240	4253	4235	4005	4008	4001	4369	4589	4979	4956	4864	4651	4454	4500	4526	4736	4813	4404	4321	4647	4549	4325	4446	4507	4560	4487	4682	4560	4504	4648
4478	4570	5064	4715	4394	4468	4504	4337	4469	4655	5031	4827	4575	4262	3984	3989	4205	4254	4299	4523	4379	4521	4484	4543	4470	4169	4089	4088	4269	4584	4714	4511	4449	4411	4341	4348	4663	4671	4407	4407	4691	4388	4309	4641	4653	4578	4589	4377	4548	4602
4352	4874	4853	4316	4240	4521	4489	4492	4557	4929	4627	4302	3976	3923	3911	4331	4624	4665	4942	4820	4781	5021	4883	4669	4837	4564	4276	4049	3993	4046	4521	4628	4549	4607	4383	4407	4556	4736	4627	4272	4539	4492	4336	4373	4360	4249	4334	4410	4319	4509
4609	4793	4350	4123	4468	4628	4276	4576	4655	4710	4227	3973	3948	4275	4682	5260	5456	5559	5540	5521	5503	5251	5001	4811	4604	4617	4437	4323	4020	3952	4182	4426	4625	4502	4457	4219	4333	4492	4595	4133	4259	4427	4349	4123	4327	4363	4268	4393	4450	4336
4974	4576	4243	4472	4647	4436	4374	4536	4452	4063	3952	4052	4592	5016	5519	5775	6096	5863	5733	5554	5389	5387	5064	4887	4695	4742	4613	4650	4620	4287	4203	4317	4386	4390	4445	4312	4125	4052	4535	4432	4130	4501	4432	4271	4350	4521	4364	4597	4500	4383
5044	4396	4310	4542	4598	4417	4407	4267	4198	3932	4043	4680	5324	5810	5998	5967	5572	5199	4861	4815	4882	4944	5054	4948	4968	4729	4858	4680	4507	4367	4051	3949	4049	4335	4304	4241	4369	4123	4551	4593	4344	4593	4807	4428	4469	4811	4707	4534	4618	4425
4796	4186	4460	4693	4651	4304	4231	4245	4095	4144	4698	5278	5739	5609	5405	4979	4508	3959	3717	3740	3950	4312	4586	4824	5057	4853	4629	4508	4358	4369	4100	4010	4060	4246	4388	4446	4563	4289	4452	4699	4436	4436	4723	4579	4460	4749	4474	4447	4678	4401
4630	4273	4952	4851	4437	4324	4294	4099	4111	4483	5378	5635	5720	5177	4517	3706	3153	2817	2867	2981	3056	3419	3709	4159	4522	4606	4531	4298	4531	4335	4448	4276	4083	4211	4559	4517	4460	4325	4293	4588	4413	4188	4607	4504	4277	4397	4315	4395	4457	4320
4687	4423	5057	4895	4621	4492	4256	4164	4516	5174	5673	5615	5074	4182	3440	2716	2512	2433	2432	2593	2618	2748	3075	3493	4051	4485	4639	4708	4595	4636	4522	4498	4335	4131	4342	4309	4271	4216	4056	4524	4426	4265	4397	4510	4341	4551	4444	4439	4621	4413
4607	4569	5347	4924	4390	4254	4366	4504	4865	5426	5714	5224	4451	3494	2748	2438	2383	2502	2653	2580	2555	2466	2614	3139	3575	4329	4755	4756	4660	4582	4564	4395	4130	4086	4195	4302	4383	4192	4187	4382	4464	4375	4555	4720	4585	4659	4764	4616	4671	4762
4394	4531	5088	4854	4430	4289	4376	4703	5215	5655	5474	4794	3904	3034	2569	2478	2696	3034	2947	3014	2826	2652	2605	2961	3380	4111	4642	4993	4735	4417	4359	4448	4110	3964	4121	4405	4374	4403	4353	4665	4627	4468	4472	4704	4733	4679	4706	4564	4546	4736
4446	4662	5310	4738	4184	4377	4598	4920	5049	5486	5242	4485	3644	2903	2604	2750	3192	3396	3642	3481	3219	2991	2872	2887	3008	3710	4322	4794	4737	4464	4444	4451	4344	4132	4267	4674	4822	4278	4414	4454	4618	4475	4466	4622	4637	4432	4647	4457	4421	4585
4482	4604	5064	4575	4348	4424	4563	4902	5125	5237	4993	4325	3515	2838	2692	2906	3538	3733	3969	4095	3729	3368	2885	2590	2781	3351	4030	4718	4957	4803	4541	4596	4550	4366	4279	4565	4663	4257	4452	4257	4473	4222	4232	4372	4303	4384	4414	4288	4471	4473
4483	4794	5113	4578	4413	4559	4697	4992	5031	5262	4982	4212	3317	2636	2629	3049	3408	3962	4304	4203	4001	3335	2859	2476	2637	3155	4169	4952	5056	4983	4645	4532	4404	4225	4214	4595	4463	4153	4358	4467	4306	4344	4167	4372	4224	4405	4544	4291	4350	4421
4406	4657	5237	4678	4401	4337	4586	4807	5259	5355	4942	4149	3318	2786	2688	2955	3584	4000	4221	4152	3718	3116	2639	2445	2459	3163	4231	4918	5107	4744	4415	4284	4286	4075	4208	4504	4528	4061	4259	4418	4308	4126	4223	4460	4353	4336	4483	4542	4573	4546
4710	4860	5270	4673	4164	4280	4528	5108	5267	5324	4761	4135	3405	2974	2805	3027	3302	3568	3783	3618	3320	2871	2392	2260	2563	3303	4299	4868	4782	4547	4157	4236	4056	3947	4185	4543	4350	4164	4404	4555	4305	4322	4485	4539	4402	4445	4493	4575	4697	4659
4721	4645	4964	4727	4126	4259	4769	5120	5126	5080	4760	4332	3811	3266	2882	2753	2897	2974	3051	3127	2916	2564	2258	2280	2736	3488	4447	4867	4765	4287	4046	4056	4019	3987	4306	4749	4365	4292	4424	4470	4398	4507	4291	4408	4243	4411	4428	4376	4643	4524
4773	4540	4748	4764	4380	4339	4689	4957	5127	4981	4904	4550	4286	3543	3072	2739	2630	2598	2611	2606	2469	2385	2276	2441	3032	3972	4780	5105	4829	4144	3984	4076	4198	4253	4575	4872	4396	4113	4739	4590	4445	4445	4333	4375	4354	4193	4248	4222	4423	4500
4705	4579	4761	4931	4564	4406	4523	4743	4905	5010	5001	4852	4644	4114	3452	2944	2721	2467	2437	2381	2210	2340	2450	2937	3697	4554	5335	5222	4661	4071	4086	4379	4184	4319	4605	4795	4188	4116	4754	4470	4169	4465	4358	4375	4188	4285	4244	4186	4390	4203
4660	4472	4838	5000	4845	4488	4233	4364	4729	5022	5093	4856	4723	4423	3874	3389	3170	2878	2749	2510	2619	2763	3174	3914	4589	5440	5559	5182	4457	4051	3984	4265	4287	4480	4672	4480	3920	4162	4543	4148	4397	4370	4200	4431	4235	4438	4341	4259	4495	4329
4730	4768	4657	4999	4908	4380	4130	4347	4736	4894	4934	4804	4831	4697	4551	4167	4069	3819	3482	3503	3505	3838	4367	4928	5652	5917	5677	4673	4047	3897	3885	4138	4199	4352	4635	4082	3976	4584	4597	4128	4484	4520	4428	4583	4505	4655	4298	4509	4296	4572
4699	4903	4932	4858	4746	4655	4268	4334	4498	4791	4850	4645	4614	4820	5026	4960	4748	4492	4557	4415	4623	5055	5467	5861	6101	6021	4993	4336	3821	3938	3909	4161	4306	4560	4406	3908	4136	4809	4528	4254	4801	4492	4542	4615	4625	4724	4519	4472	4435	4764
4682	4675	4913	4476	4684	4822	4515	4339	4408	4589	4766	4665	4705	4812	4912	5088	4990	5102	5109	5388	5509	6047	6008	5820	5463	5117	4195	3752	3720	3962	4167	4345	4391	4540	4283	4068	4579	4869	4368	4537	4619	4518	4570	4656	4502	4498	4260	4498	4257	4440
4699	4513	4605	4639	4884	5064	4829	4367	4023	4237	4517	4732	4822	4622	4735	4621	4685	4915	5163	5320	5452	5584	5353	5006	4517	3830	3744	3503	3925	4258	4323	4294	4545	4471	4146	4326	4814	4632	4119	4712	4623	4299	4466	4438	4567	4347	4402	4208	4274	4287
4761	4368	4670	4742	4788	4970	4844	4591	4092	3969	4323	4600	4733	4618	4531	4319	4442	4435	4622	4711	4645	4489	4256	3882	3611	3486	3671	4170	4474	4559	4620	4487	4481	4342	4047	4599	4678	4318	4266	4634	4357	4270	4395	4354	4382	4408	4309	4265	4302	4056
4914	4613	4718	4760	4866	4722	4769	4760	4369	4154	4111	4311	4396	4229	4296	4192	4254	4211	4187	4077	4014	3717	3499	3585	3683	3989	4408	4454	4621	4657	4481	4459	4400	4082	4383	4737	4333	4077	4401	4459	4051	4536	4418	4495	4353	4355	4432	4328	4549	4202
4830	5051	4832	4795	4689	4618	4676	4979	4878	4647	4305	3943	4006	3963	4150	4320	4303	4283	4126	4012	3825	3670	3874	4041	4101	4663	4665	4630	4580	4421	4562	4334	4194	4281	4703	4398	3939	4203	4492	4297	4263	4551	4304	4501	4453	4580	4347	4465	4464	4517
4664	4896	5020	4705	4617	4521	4679	4683	4930	5082	4687	4287	3948	3810	4019	3951	4228	4173	4213	4210	3997	3989	4264	4411	4587	4573	4560	4310	4410	4342	4427	4294	4383	4568	4422	3961	4008	4664	4474	4403	4534	4461	4549	4747	4751	4762	4656	4797	4616	4784
4762	4563	4877	4846	4630	4594	4771	4605	4542	4862	5148	4855	4545	4333	4123	4070	3834	3922	3901	3974	4051	4129	4260	4408	4178	4284	4425	4340	4354	4270	4234	4225	4559	4436	4090	4181	4571	4664	4314	4585	4583	4506	4826	4627	4800	4671	4710	4619	4642	4705
5049	4650	4586	4836	4899	4740	4790	4711	4475	4334	4445	4711	5048	5046	4683	4558	4210	4095	4255	4208	4065	4300	4288	4309	4331	4255	4393	4260	4143	4159	4379	4416	4511	4251	3993	4617	4759	4380	4544	4648	4574	4558	4672	4554	4596	4653	4847	4505	4737	4547
4987	4600	4453	4486	4811	4918	4728	4814	4581	4338	4107	4277	4548	4845	4791	4636	4737	4484	4694	4693	4532	4413	4293	4374	4289	4223	4059	4110	4163	4360	4659	4463	4391	4222	4712	4765	4452	4464	4640	4598	4465	4395	4464	4539	4363	4465	4380	4394	4476	4478
4491	4702	4609	4600	4490	4560	4690	4634	4708	4703	4450	4268	4105	4065	4020	4238	4262	4321	4397	4405	4447	4341	4053	4103	3973	4072	4090	4217	4381	4490	4378	4241	4275	4654	4676	4314	4320	4547	4623	4216	4246	4346	4400	4309	4292	4303	4275	4435	4270	4495
4555	4404	4742	4666	4479	4430	4378	4388	4488	4513	4714	4812	4577	4390	4057	3821	3809	3991	4019	4050	4056	3919	3954	4000	4131	4342	4263	4451	4318	4345	4197	4451	4712	4597	4340	4149	4372	4641	4174	4342	4236	4267	4170	4169	4198	4104	4433	4452	4458	4499
4763	4400	4430	4608	4784	4422	4200	4206	4255	4389	4478	4697	4589	4684	4676	4399	4530	4535	4521	4509	4486	4375	4423	4269	4281	4293	4168	4032	4123	4293	4503	4666	4554	4226	4098	4589	4502	4134	4290	4242	4229	4087	4109	4302	4081	4175	4329	4201	4496	4347
4684	4637	4750	4512	4506	4498	4420	4303	4410	4451	4304	4141	4058	4084	4356	4623	4596	4741	4695	4782	4503	4306	4163	3987	3860	4070	4073	4071	4397	4421	4367	4229	4139	4313	4456	4426	4162	4129	4321	4374	4079	4194	4474	4225	4221	4550	4404	4611	4615	4622
4666	4739	4827	4516	4410	4313	4351	4298	4487	4501	4499	4211	4156	4213	4173	4210	4319	4181	4142	4000	4023	3910	3935	3830	4202	4238	4445	4390	4247	4135	4143	4139	4331	4337	4184	4041	4213	4408	4281	4202	4229	4502	4324	4355	4584	4410	4464	4717	4640	4720
4826	4781	4733	4580	4555	4383	4365	4359	4385	4350	4314	4296	4421	4596	4465	4591	4576	4616	4435	4348	4204	4263	4390	4470	4522	4480	4371	4133	3926	4005	4229	4329	4288	4235	4017	4338	4460	4413	4170	4483	4560	4426	4331	4728	4422	4496	4617	4389	4674	4519
4824	4522	4596	4413	4487	4581	4445	4464	4214	4112	4323	4388	4484	4617	4500	4548	4588	4499	4556	4524	4405	4290	4369	4372	4409	4321	4183	4131	4141	4153	4241	4028	4022	4211	4478	4521	4349	4383	4576	4414	4356	4605	4788	4603	4570	4659	4366	4684	4356	4534
4655	4663	4503	4506	4406	4454	4521	4363	4250	4085	4204	4132	4287	4360	4483	4401	4472	4370	4460	4378	4365	4408	4469	4444	4514	4456	4278	4130	4055	3942	4013	4135	4458	4382	4238	4332	4461	4655	4571	4300	4417	4652	4486	4518	4717	4375	4445	4290	4358	4359
4649	4480	4449	4401	4438	4526	4287	4097	4197	4167	4347	4449	4372	4398	4420	4260	4272	4287	4361	4482	4484	4486	4478	4606	4374	4216	4252	4004	3989	4113	4260	4285	4163	4363	4333	4493	4650	4543	4449	4525	4709	4431	4448	4582	4323	4502	4293	4222	4213	4138
4683	4399	4407	4377	4428	4431	4329	4154	4008	4236	4140	4329	4378	4463	4480	4465	4322	4397	4464	4537	4764	4618	4586	4492	4587	4349	4128	4001	4111	4142	4254	4101	4205	4430	4585	4348	4506	4602	4616	4448	4419	4493	4560	4202	4364	4282	4065	4247	4002	4070
4456	4483	4634	4474	4433	4342	4358	4172	4117	4278	4180	4002	4132	4056	4104	4097	4107	4328	4269	4518	4496	4650	4391	4314	4183	4158	4114	4101	4238	4153	4297	4480	4288	4267	4150	4408	4591	4464	4408	4389	4233	4351	4237	4365	4273	4012	4265	4001	4166	4159
4714	4422	4469	4558	4440	4412	4127	4114	4061	4179	4305	4438	4393	4408	4238	3990	4267	4343	4346	4378	4471	4465	4331	4253	4446	4457	4452	4340	4316	4367	4186	4343	4319	4291	4398	4336	4288	4420	4270	4354	4283	4270	4281	4143	4199	4287	3941	4099	4156	4079
4590	4601	4614	4469	4420	4402	4140	4174	4158	4144	4176	4111	4151	4136	4140	4283	4430	4512	4612	4698	4698	4356	4279	4309	4404	4228	4235	4217	4459	4548	4500	4481	4313	4177	4169	4296	4268	4328	4236	4170	4261	4258	4198	4314	4335	4009	4354	4237	4185	4158
4486	4429	4653	4594	4470	4307	4098	4030	4154	4363	4363	4334	4207	4283	4202	4123	4323	4286	4324	4489	4272	4347	4206	4395	4370	4468	4653	4509	4583	4560	4236	4385	4348	4254	4137	4276	4301	4280	4235	4273	4280	4306	4242	4199	4178	4352	4352	4310	4235	4187
4854	4646	4584	4551	4315	4187	4240	4261	4263	4182	4073	4072	4045	4050	4176	4384	4377	4601	4659	4498	4476	4461	4307	4377	4387	4391	4487	4508	4588	4611	4598	4362	4358	4245	4032	4296	4223	4218	4270	4215	4216	4388	4315	4388	4373	4255	4514	4230	4274	4373
4647	4686	4756	4486	4322	4268	4202	4109	4248	4197	4206	4328	4049	3991	3979	4261	4338	4200	4344	4241	4147	4218	4330	4292	4566	4609	4705	4796	4484	4452	4327	4323	4307	4318	4241	4208	4155	4207	4349	4417	4285	4269	4467	4501	4273	4521	4449	4428	4342	4256
4711	4686	4705	4533	4455	4424	4223	4309	4158	4223	4188	4134	4118	4269	4284	4412	4379	4464	4275	4453	4227	4425	4392	4392	4573	4320	4346	4501	4524	4563	4574	4376	4153	4152	4272	4268	4283	4336	4389	4355	4485	4367	4490	4513	4603	4525	4567	4638	4424	4372
4708	4672	4819	4543	4415	4353	4315	4361	4378	4294	4246	4076	4017	4131	4185	4381	4255	4128	4229	4148	4110	4237	4368	4395	4524	4618	4647	4447	4485	4437	4268	4343	4265	4306	4265	4144	4394	4413	4417	4512	4543	4495	4408	4599	4467	4647	4675	4673	4449	4350
4749	4912	4732	4622	4526	4507	4409	4439	4322	4204	4093	4021	4097	4188	4178	4180	4267	4208	4216	4381	4334	4474	4456	4524	4450	4503	4432	4396	4495	4349	4510	4283	4283	4220	4254	4442	4414	4504	4544	4547	4500	4526	4641	4612	4450	4559	4579	4500	4449	4468
4830	4634	4816	4711	4577	4588	4560	4420	4269	4137	4352	4193	4044	4218	4227	4372	4187	4252	4191	4170	4298	4415	4525	4628	4618	4613	4373	4326	4350	4276	4534	4323	4313	4404	4371	4430	4369	4418	4485	4451	4644	4468	4562	4580	4576	4599	4473	4443	4539	4479
4926	4806	4777	4492	4652	4620	4504	4401	4260	4319	4299	4283	4231	4234	4270	4166	4056	4131	4036	4186	4348	4528	4529	4366	4461	4444	4391	4360	4342	4420	4460	4275	4313	4367	4498	4547	4379	4537	4466	4577	4541	4791	4728	4686	4479	4492	4762	4430	4615	4497
4918	4716	4851	4710	4671	4648	4591	4543	4399	4392	4384	4254	4141	4335	4195	4162	4216	4225	4193	4143	4314	4452	4676	4537	4591	4353	4341	4198	4200	4310	4347	4448	4423	4445	4570	4559	4599	4330	4483	4709	4563	4435	4618	4641	4475	4471	4566	4476	4346	4530
4972	4751	4780	4652	4751	4827	4571	4415	4435	4283	4413	4449	4398	4333	4198	4282	4233	4206	4120	4230	4191	4551	4580	4514	4557	4274	4260	4310	4251	4350	4371	4332	4433	4538	4660	4468	4552	4508	4533	4568	4464	4591	4479	4531	4465	4702	4557	4511	4448	4319
4802	4590	4783	4706	4725	4649	4567	4494	4413	4362	4459	4455	4416	4181	4156	4067	4099	3972	4163	4089	4294	4359	4309	4411	4421	4320	4319	4311	4237	4396	4306	4471	4474	4749	4524	4471	4389	4430	4350	4438	4510	4349	4527	4398	4518	4443	4454	4429	4338	4472
4650	4760	4762	4647	4559	4754	4577	4377	4241	4309	4451	4374	4352	4366	4148	4202	4192	4019	4151	4198	4440	4414	4336	4268	4293	4151	4100	4424	4386	4289	4337	4412	4479	4575	4637	4510	4410	4301	4452	4520	4474	4538	4505	4319	4334	4382	4360	4429	4392	4382
4785	4556	4656	4830	4791	4556	4351	4479	4389	4469	4290	4530	4423	4294	4357	4182	4166	4105	4058	4256	4256	4347	4307	4306	4345	4127	4218	4166	4221	4238	4367	4546	4519	4523	4421	4661	4434	4386	4340	4308	4426	4369	4315	4263	4341	4467	4275	4388	4384	4397
4648	4647	4721	4626	4621	4464	4500	4520	4395	4403	4429	4397	4398	4254	4226	4234	3974	3992	4120	4150	4213	4219	4153	4111	4118	4123	4085	4199	4162	4293	4234	4459	4418	4592	4582	4486	4480	4371	4263	4250	4227	4382	4288	4229	4274	4490	4426	4334	4356	4336
4703	4592	4774	4637	4718	4644	4442	4323	4458	4311	4411	4399	4450	4436	4280	4162	4218	4219	4586	4285	4327	4179	4198	4034	4127	4040	4049	4197	4222	4307	4273	4429	4400	4491	4497	4502	4520	4261	4428	4179	4231	4229	4214	4240	4242	4415	4410	4330	4243	4540
4770	4542	4782	4655	4798	4488	4400	4239	4350	4399	4406	4325	4608	4539	4337	4220	4189	4377	4289	4349	4324	4351	4216	4166	3973	4081	4119	4073	4417	4225	4224	4450	4300	4459	4464	4401	4488	4289	4146	4227	4223	4163	4232	4158	4199	4285	4303	4263	4366	4322
4540	4512	4796	4738	4620	4502	4308	4275	4300	4447	4383	4378	4414	4383	4349	4189	4270	4197	4356	4416	4302	4168	4175	4067	4058	4186	4346	4262	4225	4231	4247	4345	4567	4530	4552	4446	4264	4283	4279	4333	4235	4088	4132	4186	4092	4332	4263	4259	4342	4347
4615	4521	4688	4484	4565	4519	4381	4333	4363	4397	4490	4291	4308	4355	4229	4279	4395	4387	4383	4486	4382	4328	4162	3997	4160	4087	4179	4250	4354	4310	4356	4391	4374	4421	4422	4352	4214	4283	4221	4249	4151	4076	4178	4107	4152	4269	4201	4164	4333	4161
4529	4524	4555	4457	4578	4397	4237	4278	4261	4341	4331	4420	4425	4346	4310	4214	4482	4475	4507	4406	4484	4292	4182	4187	4159	4118	4111	4209	4312	4334	4367	4382	4287	4365	4320	4405	4372	4306	4288	4226	4105	3998	4189	4140	4159	4266	4190	4131	4316	4164
4588	4509	4610	4417	4382	4221	4230	4175	4296	4382	4416	4358	4255	4180	4345	4207	4316	4406	4553	4518	4362	4367	4270	4174	4139	4115	4193	4360	4184	4373	4404	4327	4262	4350	4368	4220	4176	4150	4196	4127	4227	4163	4013	4088	4142	4095	4206	4206	4212	4260
4625	4459	4497	4411	4399	4424	4274	4184	4216	4298	4343	4265	4168	4209	4213	4274	4430	4450	4504	4443	4425	4394	4253	4144	4257	4299	4192	4340	4258	4356	4320	4482	4301	4182	4334	4306	4136	4222	4278	4242	4167	4108	4132	4074	4072	4030	4215	4227	4345	4235
4569	4269	4455	4399	4342	4334	4123	4290	4223	4317	4369	4320	4150	4137	4161	4277	4338	4385	4463	4587	4523	4493	4281	4291	4200	4361	4443	4419	4411	4475	4413	4358	4326	4238	4235	4247	4273	4342	4225	4212	4140	4073	4091	4125	4253	4243	4183	4235	4208	4184
4467	4334	4438	4339	4367	4308	4190	4075	4198	4148	4208	4368	4137	4215	4251	4187	4431	4570	4535	4650	4535	4444	4308	4148	4285	4220	4489	4318	4493	4614	4646	4495	4325	4310	4420	4302	4236	4312	4058	4277	4122	4078	4059	4153	4257	4189	4175	4182	4199	4353
4573	4404	4455	4329	4241	4167	4097	4047	4126	4187	4211	4248	4105	4054	4090	4247	4301	4483	4665	4625	4467	4370	4243	4281	4238	4240	4381	4437	4400	4487	4473	4531	4288	4423	4234	4201	4300	4137	4328	4172	4201	4100	4183	4055	4064	4096	4174	4163	4161	4335
4390	4372	4522	4253	4354	4197	4104	4194	4150	4072	4200	4149	4151	4101	4040	4133	4311	4578	4633	4606	4491	4351	4266	4208	4277	4229	4429	4477	4565	4596	4625	4510	4491	4372	4260	4265	4334	4236	4280	4284	4284	4241	4246	4120	4124	4130	4152	4175	4306	4364
4443	4452	4451	4380	4333	4260	4078	4060	3956	3956	4209	4010	4045	3919	3984	4181	4298	4448	4536	4484	4410	4279	4181	4282	4250	4218	4479	4460	4510	4700	4646	4657	4526	4352	4364	4226	4412	4259	4247	4166	4166	4281	4253	4383	4138	4124	4182	4213	4282	4230
4573	4396	4483	4578	4345	4161	4108	3981	4065	4077	4185	4128	4150	3997	3954	4127	4271	4386	4531	4474	4437	4361	4383	4421	4292	4310	4355	4533	4654	4593	4545	4669	4443	4474	4371	4458	4462	4368	4305	4262	4374	4185	4275	4202	4227	4174	4183	4280	4369	4317
4393	4502	4659	4398	4307	4265	4060	3924	4040	4041	4156	4067	3988	4028	4024	4066	4270	4342	4430	4627	4458	4390	4180	4210	4130	4408	4413	4590	4477	4532	4547	4815	4537	4522	4398	4453	4536	4387	4330	4473	4299	4397	4270	4196	4257	4216	4297	4134	4279	4392
4455	4472	4643	4468	4430	4179	4129	4048	4132	4203	4175	4032	4074	4009	3994	3941	4157	4296	4479	4516	4463	4308	4121	4139	4282	4396	4258	4414	4622	4536	4565	4574	4603	4547	4266	4401	4512	4538	4418	4441	4405	4294	4213	4312	4266	4343	4345	4454	4274	4454
4572	4546	4762	4544	4446	4202	4213	4273	4045	4265	4018	4158	3985	4006	3972	4031	4159	4270	4339	4365	4405	4216	4085	4098	4128	4150	4254	4289	4501	4505	4713	4682	4638	4521	4510	4431	4549	4453	4449	4479	4489	4396	4375	4283	4299	4314	4305	4247	4429	4467
4485	4505	4748	4499	4544	4251	4325	4233	4209	4128	4212	4154	4064	3972	3955	3752	4102	4222	4286	4250	4296	4187	4243	4236	4195	4111	4129	4431	4493	4580	4609	4573	4565	4490	4599	4498	4504	4491	4513	4473	4418	4389	4437	4259	4370	4266	4404	4345	4426	4479
4552	4533	4685	4497	4434	4242	4152	3959	4297	4206	4255	4173	4023	3882	4011	3934	4025	4293	4209	4266	4232	4249	4140	4054	4218	4102	4085	4197	4429	4387	4415	4448	4317	4413	4472	4529	4466	4292	4446	4310	4371	4295	4393	4225	4344	4326	4529	4400	4453	4597
4525	4487	4559	4493	4555	4315	4208	4056	4074	4190	4293	4199	4146	3857	3818	3913	4022	4157	4095	4377	4184	4142	4079	4201	4064	4071	3931	4156	4130	4425	4517	4312	4611	4460	4533	4520	4421	4362	4310	4386	4501	4344	4400	4372	4384	4343	4348	4411	4463	4515
4537	4530	4684	4359	4371	4397	4276	4039	4186	4405	4267	4331	4236	3972	3920	4060	4033	4138	4216	4282	4262	4102	4094	4159	4087	4055	3983	4137	4213	4228	4308	4280	4400	4334	4407	4365	4319	4428	4362	4377	4423	4335	4442	4353	4487	4320	4276	4279	4360	4483
4416	4368	4320	4399	4449	4394	4277	4314	4194	4225	4273	4356	4202	4079	3925	4017	4062	4061	4163	4125	4355	4246	4075	4025	3938	3877	3836	4015	4153	4171	4176	4369	4325	4334	4281	4361	4439	4393	4376	4373	4423	4371	4439	4275	4186	4156	4196	4285	4263	4378
4430	4317	4449	4268	4316	4404	4260	4136	4218	4253	4272	4364	4130	4089	4004	3956	4002	4251	4169	4277	4211	4153	4098	4144	3817	3940	3893	3988	4038	4173	4287	4291	4371	4438	4324	4204	4378	4357	4442	4281	4347	4328	4288	4121	4236	4232	4183	4168	4301	4444
4385	4231	4107	4252	4272	4249	4278	4277	4245	4284	4348	4248	4206	4187	4105	4028	4056	4168	4342	4175	4425	4293	4179	4065	3925	3938	3782	4008	4085	4012	4290	4182	4261	4295	4352	4272	4433	4325	4399	4301	4229	4182	4144	4195	4115	4171	4073	4157	4094	4271
4377	4035	4117	4128	4277	4105	4422	4192	4014	4207	4220	4346	4195	4239	4035	4156	4093	4072	4231	4307	4436	4329	4354	4192	4012	3854	3920	3867	4045	4072	4111	4088	4235	4197	4378	4305	4236	4251	4332	4307	4179	4249	4188	4116	4095	3990	3966	4223	4309	4343
4216	4110	4033	4031	4208	4263	4082	4197	4196	4167	4234	4285	4250	4291	4273	4046	4090	4087	4117	4302	4352	4326	4431	4339	4107	3952	4033	3914	3908	3951	4098	4180	4293	4147	4295	4225	4196	4268	4185	4378	4234	4256	4074	4121	4122	3993	4052	4043	4203	4262
4450	4143	4072	3920	3884	4066	4057	4128	4082	4123	4186	4235	4240	4216	4322	4263	4061	4096	4264	4232	4415	4510	4358	4270	4242	4038	3974	3862	4014	3900	4231	4096	4202	4255	4101	4231	4154	4300	4394	4284	4340	4278	4174	4174	4054	4170	4101	4093	4168	4145
4384	4142	4108	3799	3953	3869	4040	3957	3893	3903	4128	4204	4156	4338	4305	4279	4235	4028	4230	4343	4239	4521	4416	4349	4344	4125	3954	3991	3999	4178	4017	4143	4170	4223	4242	4310	4205	4367	4228	4274	4330	4205	4163	4155	4115	4125	4144	4063	4187	4363
4531	4265	4001	3995	3943	3920	4032	3977	3867	3862	3886	3872	4167	4158	4297	4209	4154	4292	4119	4383	4405	4469	4442	4387	4312	4309	4164	4089	3977	4126	4011	3974	4146	4143	4268	4232	4294	4380	4393	4512	4233	4132	4121	4249	4191	4082	4142	4258	4204	4317
4323	4304	4161	4026	3992	3963	3959	3957	3926	3764	3794	3875	4009	4247	4241	4135	4137	4206	4190	4294	4348	4421	4399	4449	4351	4497	4288	4162	4075	4053	4104	4187	4294	4132	4346	4309	4134	4241	4451	4317	4327	4332	4340	4132	4238	4287	4383	4341	4409	4431
4445	4276	4219	3864	3923	4025	4057	3984	3860	3845	3812	3806	3945	4003	4072	4268	4040	4089	4167	4162	4287	4515	4384	4331	4220	4434	4278	4328	4221	4178	4283	4260	4265	4226	4254	4191	4175	4316	4414	4481	4372	4299	4365	4341	4316	4299	4367	4417	4400	4404
4311	4243	4248	4083	3956	4077	4007	3999	3768	3942	3783	3833	3835	3892	4056	4012	4129	4134	4174	4195	4189	4302	4229	4305	4474	4427	4377	4242	4330	4287	4375	4275	4427	4253	4217	4078	4116	4330	4463	4507	4301	4248	4450	4396	4144	4338	4243	4400	4474	4347
4500	4503	4383	4052	3996	4026	3996	3983	3929	3747	3802	3760	3785	3881	3969	4119	4071	4014	4025	4103	4057	4171	4159	4287	4418	4325	4447	4297	4384	4384	4505	4409	4171	4183	4135	4162	4380	4341	4357	4343	4369	4373	4378	4136	4049	4345	4244	4294	4376	4532
4340	4321	4448	4171	4143	3889	4056	3923	3934	3925	3923	3798	3902	3916	3899	3974	3888	3991	4060	3951	4013	4125	4033	4290	4479	4353	4339	4396	4288	4475	4474	4224	4188	4088	4281	4246	4402	4362	4280	4046	4171	4184	4289	4270	4211	4270	4363	4591	4731	4616
4300	4278	4460	4149	4199	3992	3882	3889	3977	4006	4016	3991	3917	3801	3828	3953	4049	4057	4080	4022	4045	4096	4072	4243	4133	4049	4098	4254	4273	4425	4255	4315	4388	4240	4265	4418	4174	4063	4033	4068	4079	4151	4303	4445	4377	4376	4395	4711	4490	4709
4246	4198	4522	4388	4163	4153	3963	3953	3979	3992	4054	4019	3841	3847	3793	3799	4038	4072	3977	4085	3925	4009	3998	4027	3942	4099	4180	4326	4140	4189	4309	4310	4444	4349	4169	4236	3978	4024	4025	4101	4020	4289	4291	4360	4397	4466	4438	4385	4422	4421
4252	4311	4203	4261	4277	4089	3953	4000	4011	4080	4127	4235	4032	3889	3839	3951	3854	4018	3926	4008	4131	3932	3973	3754	3847	3953	4019	4169	4095	4387	4328	4435	4435	4319	4125	3983	3932	3926	4016	4172	4142	4241	4182	4305	4129	4015	4102	3885	4070	4003
4156	4133	4231	4286	4144	4312	3955	4011	4064	4214	4152	4298	4083	4069	3907	3948	3951	3921	4097	4056	4092	4017	3901	3934	3884	3834	3780	3919	4063	4225	4234	4376	4218	4206	3975	3953	4131	4220	4294	4367	4261	4031	3991	3915	3721	3705	3765	3816	3767	4004
4395	4235	4195	4174	4234	4091	4132	4068	4014	4158	4202	4263	4174	4031	4020	3973	3910	3961	4217	4185	4138	4122	4052	3997	3975	3713	3670	3683	4053	4121	4209	4199	4055	4066	4240	4207	4244	4263	4217	3931	3912	3925	3827	3743	3648	3809	3682	3933	4099	4137
4278	4178	4123	4103	4117	4142	4065	4105	3975	4076	4152	4267	4206	4126	4131	3976	3995	3858	4023	4168	4028	4089	4161	4121	3905	3790	3617	3856	4006	3999	4015	3877	3978	4193	4440	4344	4519	4136	4110	3900	3742	3753	3868	3742	3844	3859	3969	4241	4217	4398
4330	4259	4254	4049	4075	4039	4099	4059	4002	4067	4137	4242	4184	4236	4181	4022	4003	3946	3946	4182	4048	4251	4243	4167	4045	3815	3864	3931	3875	3808	3752	3765	4116	4416	4433	4474	4139	3937	3752	3919	3889	4069	3972	4108	4102	4262	4337	4316	4304	4464
4372	4378	4140	4005	4112	3948	3947	4114	4053	3988	4147	4003	4095	4105	4212	4189	3938	3995	4204	4001	4053	4285	4370	4042	3917	3954	4119	4134	3868	3778	3732	3928	4256	4460	4277	4202	3900	3901	3851	4128	4103	4295	4256	4282	4213	4253	4185	4362	4283	4361
4405	4195	4275	3999	3922	4027	3982	4035	4193	4196	3860	4056	4105	4173	4146	4148	4060	4048	4023	3995	4269	4190	4230	4101	3998	4278	4248	4123	3922	3886	4021	4158	4415	4232	4019	3781	3845	3824	4114	4256	4410	4428	4333	4464	4196	4149	3993	4067	4182	4120
4437	4391	4295	4178	4122	4009	4027	4225	4004	4140	4054	3881	4058	4087	4073	4136	4155	4071	3889	3975	4134	4221	4155	4050	4331	4423	4314	3993	3830	3931	4220	4363	4198	3952	3831	3759	3893	4029	4255	4422	4387	4527	4236	4280	4143	4063	3912	3944	4030	4010
4420	4291	4426	4191	4213	4098	4024	4172	4152	4017	4085	3911	3973	3916	4070	3947	4187	3890	4011	3948	4169	4026	3870	3997	4324	4362	4050	3953	3948	4445	4453	4343	3991	3795	3722	3660	3940	4281	4268	4344	4455	4278	4108	3775	3868	3804	3902	3823	3978	4119
4465	4376	4421	4242	4115	4223	4052	4043	4232	4104	4074	3977	3915	3837	3899	3976	4127	3797	4013	4148	4159	3965	3876	3980	4421	4263	3839	3980	4308	4642	4606	4157	3829	3819	3784	4060	4285	4364	4484	4324	4039	3948	3829	3721	3759	3941	3954	4059	4197	4355
4513	4425	4264	4265	4371	4216	4070	3992	4151	4147	4006	3967	3846	3820	3871	3924	4000	3988	3991	4044	4118	3784	3857	4123	4217	3893	3732	4037	4439	4708	4546	4126	3981	4008	4212	4371	4489	4358	4170	4000	3889	3827	3664	3600	3770	3885	4097	4190	4490	4571
4394	4270	4248	4248	4370	4260	4085	4075	4040	4126	4110	4089	4013	3970	3842	3825	3907	3850	4111	4201	3942	3843	4039	4112	3985	3559	3733	4213	4434	4597	4334	3894	4055	4271	4431	4684	4544	4321	4051	3919	3683	3668	3519	3801	3829	4063	4392	4363	4559	4663
4353	4234	4329	4331	4323	4257	4096	4165	3947	3991	4157	4063	4060	3937	3886	3721	3714	3736	3960	4033	3975	3934	4206	4268	3780	3589	3813	4263	4215	4260	3936	4014	4221	4403	4730	4798	4494	4249	3984	3717	3837	3892	3798	3981	4164	4399	4425	4513	4707	4680
4509	4301	4226	4243	4254	4197	4324	4088	4015	4022	4024	4040	4031	4080	4087	3986	3571	3828	4006	3751	3822	3970	4364	4172	3696	3647	3909	4255	4010	3792	3670	4145	4323	4638	4776	4629	4363	4117	3881	3891	3863	3895	4125	4288	4529	4484	4691	4699	4755	4629
4489	4432	4399	4205	4317	4162	4220	4136	4037	3926	3946	4067	4014	4083	4195	3851	3737	3726	3876	3683	3729	3984	4164	4041	3670	3850	4276	4298	3829	3635	3680	4019	4274	4457	4636	4226	3871	3845	3841	3949	4111	4287	4363	4649	4720	4678	4741	4728	4757	4793
4484	4477	4393	4117	4081	4126	4321	4169	4195	4037	4050	3899	3744	4051	4013	3851	3851	3947	3860	3581	3673	4172	4192	3866	3589	4200	4454	4162	3718	3584	3696	3967	4252	4436	4256	3963	3728	3676	3747	3949	4268	4333	4468	4657	4732	4710	4681	4647	4644	4550
4432	4404	4416	4326	4087	4111	4131	4219	4246	4240	4122	3965	3900	3911	3875	3786	3919	4109	3859	3654	3937	4203	3826	3502	3669	4257	4418	4090	3781	3664	3875	4125	4561	4395	4077	3802	3545	3615	3826	4085	4364	4584	4676	4662	4745	4560	4529	4466	4554	4353
4597	4427	4474	4259	4256	4173	4120	4136	4200	4241	4132	3912	3803	3956	3792	3681	3963	3914	3667	3772	4049	4200	3864	3625	3784	4305	4331	4073	3614	3953	4107	4405	4396	4159	3901	3592	3567	3739	3871	4086	4363	4482	4650	4281	4486	4393	4226	4270	4435	4056
4530	4364	4389	4370	4485	4325	4150	4056	3898	4124	4225	4001	3890	3816	3717	3693	3822	4086	3815	3804	4080	4266	3772	3483	3836	4354	4144	3662	3804	3946	4371	4582	4582	4343	3866	3539	3713	3782	4010	4250	4458	4473	4525	4303	4293	4070	4075	3899	3880	3994
4616	4369	4456	4210	4286	4337	4239	4217	4097	4022	4034	3944	3931	3743	3716	3619	3863	3923	3758	3824	4256	4211	3704	3604	4076	4334	4094	3575	3691	4044	4420	4750	4632	4218	3702	3715	3750	3989	4235	4534	4568	4455	4347	4205	4046	3882	3849	3915	3699	3715
4703	4617	4496	4250	4305	4295	4402	4154	4147	3912	4011	3920	3951	3904	3715	3689	3855	3831	3612	3968	4367	4185	3691	3597	4243	4343	3860	3619	3619	4064	4548	4585	4381	4043	3660	3825	3958	4209	4562	4792	4766	4625	4451	4303	4018	4011	3740	3749	3790	3838
4486	4599	4499	4223	4109	4224	4382	4276	4189	3993	3892	3759	3911	3894	3799	3932	3880	3820	3662	3839	4250	4119	3725	3940	4466	4394	3991	3637	3668	4072	4340	4349	4138	3705	3612	3832	3937	4292	4646	4946	4695	4694	4575	4378	4152	4048	3946	3952	3903	3904
4494	4499	4461	4092	4203	4080	4231	4156	4285	4164	3919	3843	3979	3903	3721	3943	4009	3959	3747	3931	4143	4050	3766	3910	4540	4476	3953	3815	3865	4145	4386	4334	4131	3711	3570	3781	4051	4254	4670	4976	4811	4627	4522	4343	4252	4061	4203	3959	3961	4086
4558	4513	4542	4307	4207	4126	4128	4108	4134	4239	4138	4010	3998	3799	3681	3867	4083	4018	3854	4136	4078	3845	3655	4018	4511	4358	3816	3821	4112	4302	4549	4366	4180	3600	3532	3752	3969	4314	4554	4757	4679	4585	4322	4170	4146	4007	3947	3930	3776	3907
4549	4365	4319	4126	4312	4200	4112	4116	3976	3978	3984	4040	4174	3843	3744	3971	3910	3911	3898	4280	4274	3925	3685	3959	4339	4128	3789	3673	4164	4360	4567	4568	4072	3624	3505	3717	3964	4276	4511	4577	4558	4435	4185	4090	4047	3887	3857	3896	3754	3826
4492	4323	4279	4108	4103	4261	4094	3900	3952	3908	4059	3938	4207	3864	3700	3943	4039	3866	3802	4270	4492	4069	3664	4006	4460	4228	3730	3719	4134	4349	4597	4532	4026	3618	3684	3741	4148	4441	4522	4685	4514	4356	4295	3993	3881	3855	3642	3547	3729	3664
4325	4325	4259	4085	4215	4045	4145	4051	4024	3889	3824	3959	3970	3963	3901	3927	4022	3981	3746	4215	4557	4136	3823	4124	4567	4233	3642	3601	3946	4343	4467	4364	4027	3845	3538	3965	4164	4495	4645	4814	4581	4493	4229	3955	3912	3848	3696	3669	3670	3582
4370	4371	4425	4196	4237	3987	4124	3970	3980	3952	3822	3772	3832	3941	3857	3944	4181	3994	3815	3946	4367	4255	3831	4287	4753	4394	3708	3677	3992	4243	4281	4344	3889	3605	3549	3952	4313	4484	4691	5023	4725	4626	4254	4158	4023	3972	3845	3815	3757	3729
4444	4257	4276	4170	4163	4096	3925	4094	4109	3982	3816	3748	3878	3880	3799	4069	4341	4039	3799	3952	4280	3945	3639	3936	4575	4452	3845	3740	3977	4338	4419	4280	3841	3510	3582	3798	4121	4588	4844	4960	4995	4692	4538	4218	4211	4109	4051	3856	3896	3858
4396	4275	4332	4237	4226	4107	4075	4046	3944	4100	3914	3868	3882	3670	3645	3736	4044	4045	3956	4118	4352	3983	3553	3890	4507	4456	3882	3776	4046	4359	4468	4593	4208	3531	3508	3672	3982	4370	4666	4800	4847	4713	4368	4317	4024	4246	3917	3821	3862	3886
4489	4326	4269	4193	4139	4154	4275	4008	3946	3903	4054	3809	4031	3931	3756	3852	3988	4003	3892	4228	4335	4128	3652	3882	4301	4297	3850	3822	3975	4384	4574	4708	4310	3851	3739	3710	3997	4367	4516	4691	4722	4556	4297	4131	4046	3880	3843	3784	3855	3799
4419	4208	4332	4045	4127	4210	4105	4007	4043	3988	3912	3844	4027	4066	3955	3991	3971	4021	3823	3980	4186	4229	3754	3671	4236	4370	3814	3582	3690	4054	4253	4542	4454	4097	3775	3872	4256	4337	4616	4871	4761	4626	4273	4215	4133	4006	3738	3752	3716	3739
4330	4181	4148	4266	4310	4158	4159	4053	3990	4099	4002	3940	4052	4019	3935	3995	4084	4040	3724	3837	4155	4148	3822	3680	4313	4445	4105	3566	3528	3786	4125	4322	4401	4051	3791	3822	4119	4432	4702	5057	4873	4713	4605	4466	4315	4080	4042	3830	3818	3892
4266	4060	4207	4164	4177	4098	4047	4061	4091	4080	4004	3920	3916	3973	4051	4128	4094	4230	3896	3717	4113	4119	3829	3594	4269	4493	4259	3722	3510	3815	4131	4239	4311	3971	3709	3864	3859	4098	4394	4748	4887	4658	4614	4644	4437	4330	4323	3993	4070	3936
4134	3989	4336	4294	4207	4045	4225	4038	4023	3969	4075	4033	4006	3992	3908	4018	4104	4244	4004	3843	4160	4087	3842	3513	3862	4271	4318	3983	3635	3895	4272	4359	4396	4172	3768	3606	3566	3910	4147	4399	4674	4693	4572	4452	4408	4273	4288	4001	4095	4021
4198	4049	4240	4099	4070	3999	4023	3940	3960	3897	3990	3985	4024	4032	4140	3962	4075	4187	4084	3988	4118	4245	3997	3731	3646	4132	4315	3951	3569	3837	4094	4246	4524	4462	4050	3702	3738	4006	3896	4110	4331	4311	4272	4297	4309	4318	4248	4127	3963	3882
4337	4118	4158	4056	3944	3980	4085	3929	3978	3883	3823	3807	3906	3972	4141	3878	4095	4191	4141	3929	3962	4311	4173	3801	3596	4074	4441	4166	3726	3641	4002	4255	4350	4551	4284	4196	3926	3841	3996	3980	4249	4388	4495	4518	4468	4366	4249	4201	4186	4062
4169	4159	4290	4196	4161	4019	4129	3979	3909	3890	3859	3796	3835	3900	3968	4013	4062	4081	4144	3888	3658	3988	4174	3976	3621	4026	4561	4488	4037	3619	3788	4172	4340	4474	4413	4275	4095	3807	3879	3986	4247	4262	4561	4656	4738	4673	4738	4508	4529	4464
4452	4251	4227	4371	4146	4182	4078	3944	3937	3835	3850	3960	3852	3789	3957	3891	3980	4011	4112	3959	3709	3979	4106	4116	3603	3890	4360	4469	4335	3953	3836	4023	4283	4481	4580	4346	4056	3814	3771	3920	3956	4106	4272	4587	4694	4832	4885	4845	4756	4757
4303	4276	4373	4354	4374	4094	4116	4066	4049	3781	4026	3848	3826	3831	3924	3897	3912	3930	4080	3924	3727	3943	3980	3997	3639	3573	3866	4320	4362	4039	3822	4016	4172	4484	4494	4437	4175	4013	3742	3758	3800	3839	4166	4202	4569	4504	4706	4801	4803	4684
4238	4314	4489	4436	4410	4354	4275	4120	3935	3940	3789	3914	3936	3851	3888	4034	3856	3846	3951	4034	3727	3557	4005	4021	3849	3545	3728	4217	4344	4214	3798	3765	4087	4204	4422	4468	4226	4116	3992	3646	3690	3741	3977	4074	4234	4409	4609	4505	4615	4750
4354	4333	4339	4257	4367	4295	4181	4143	4056	3992	3844	3891	3826	3802	3916	3866	3787	3609	3765	3928	3749	3661	3914	3941	3951	3796	3636	3744	4262	4230	3917	3524	3543	3931	4392	4463	4426	4294	4240	3935	3731	3844	3981	4042	4286	4255	4565	4424	4413	4582
4207	4281	4278	4339	4314	4321	4084	4129	4187	4112	4044	3967	3987	3846	3811	3987	3835	3737	3728	3907	3759	3712	3637	3757	3951	3810	3836	3767	4009	4211	4046	3690	3459	3730	4083	4195	4274	4422	4276	4107	3924	3894	3963	3901	3974	4065	4162	4264	4502	4374
4322	4342	4410	4187	4150	4051	4202	4136	4125	4057	4008	3968	3952	3959	3789	3821	3961	3754	3774	3904	3791	3846	3621	3755	3900	4084	3834	3675	3756	4154	4327	3965	3784	3634	3778	4015	4039	4124	4152	4221	4042	4006	3849	3861	3770	3741	3977	3808	3935	4057
4362	4283	4336	4117	4036	4054	4012	3984	3908	4017	3937	3923	4067	3873	3915	3778	3904	3805	3782	3830	4078	3975	3857	3812	3847	4097	3945	3878	3648	3923	4213	4184	3943	3755	3763	3758	3949	4079	4233	4364	4178	4072	4162	4039	3934	3807	3835	3679	3844	3901
4373	4307	4357	4190	4081	4189	3943	4075	3775	3906	3910	3939	3920	3868	3859	3766	3794	3838	3739	3746	3956	3907	3989	4003	4063	4031	4072	3926	3694	3799	3982	4216	4321	3839	3759	3733	3805	3943	4016	4259	4323	4401	4384	4381	4135	4019	3914	3836	3938	3964
4391	4355	4399	4244	4095	3862	3813	3935	3800	3823	3853	3731	3849	3861	3896	3810	3756	3814	3754	3883	3893	4057	3973	4108	3939	4043	4182	4158	3907	3892	3921	4059	4049	4236	3944	3794	3778	3710	3901	4289	4291	4353	4532	4569	4570	4325	4289	4251	4048	4271
4370	4395	4442	4127	4138	4076	3908	3986	3879	3881	3787	3776	3801	3694	3900	3780	3733	3875	3843	3913	3974	3916	4085	4075	3977	3966	4143	4076	4178	4020	3771	3918	4075	4113	4229	4026	3790	3750	3843	3932	4137	4370	4573	4514	4496	4385	4429	4434	4281	4482
4202	4258	4125	4217	4027	3920	4060	4134	3827	3976	3869	3821	3698	3726	3785	3813	3668	3719	3862	3825	4024	3902	4046	3945	4112	4010	3862	4064	4052	4144	4001	3800	4055	4107	4191	4186	4196	3956	3772	3801	3904	4162	4376	4465	4427	4432	4546	4579	4678	4526
4087	4261	4282	4198	4073	3982	4081	4024	3962	3921	3846	3850	3725	3585	3649	3674	3680	3700	3712	3857	3873	3926	3852	4021	4016	3954	3816	3809	3990	3917	3971	3926	3776	3935	4059	4234	4243	4142	4058	4024	3967	4022	4042	4102	4299	4339	4410	4340	4466	4651
4153	3984	4265	4076	4135	4058	3948	3976	3917	3770	3849	3898	3771	3782	3652	3636	3823	3712	3878	3805	3893	3848	4032	3846	3935	3845	3785	3829	3707	3880	3981	3963	3858	3645	3750	3992	4170	4216	4203	4131	4017	3939	3915	4030	4076	4161	4044	4329	4300	4460
4034	3904	4094	4148	3926	4027	4031	3950	3774	4097	3992	3947	3773	3643	3653	3692	3838	3901	3807	3951	3929	4004	3787	3831	3884	3971	3804	3777	3779	3873	3906	4063	3978	3910	3612	3719	3932	4041	4155	4140	4246	4144	4093	3977	3963	3858	4018	4063	4009	4243
4041	3904	3940	3819	3953	3986	3901	3893	3934	3891	3932	3878	3766	3820	3826	3736	4016	3921	4072	3892	3935	3823	3921	3757	3820	3730	3915	3810	3728	3708	3794	3853	3997	3953	4041	3811	3807	3751	3982	4088	4184	4254	4274	4078	4077	4013	3969	4057	3762	4025
4104	4001	3935	3817	3831	3797	3788	3935	3783	3960	3969	3765	3922	3829	3760	3891	3939	4000	4024	4083	3915	3957	3925	3952	3842	3762	3834	3923	3866	3838	3828	3754	3909	3951	4006	3999	3994	3759	3824	3908	4125	4107	4241	4080	4081	4145	4190	3989	4242	4169
4038	3898	3894	3831	4084	3797	3788	3867	3894	3950	3892	3841	3775	4013	3908	3859	3757	3874	4047	3805	3966	3858	3874	3803	3886	3890	3804	3953	3897	3935	3975	3916	3939	3806	4034	4155	4007	3904	3920	3953	4061	3897	4097	3987	4097	4276	4165	4230	4296	4515
4026	3852	4010	3865	3846	3794	3915	3963	3714	3879	3765	3847	3735	3693	3821	3851	3775	3874	3842	3918	3857	3911	3703	3744	3819	3942	3830	4005	3909	3963	4052	4037	3938	3957	4093	4128	4128	4099	4131	4068	4090	3863	3952	3969	3911	4071	4016	4139	4380	4424
4125	4099	4070	3999	3885	3848	3852	3671	3942	3769	3743	3689	3734	3717	3731	3655	3823	3767	3758	3765	3885	3755	3795	3699	3919	3853	3815	3925	3912	4051	3964	4138	4117	4116	4016	4082	4112	4179	4138	4169	4115	4068	4029	3985	3989	3936	4052	4199	4172	4192
4017	3968	4035	4138	3982	3810	3978	3845	3770	3789	3718	3585	3761	3670	3676	3593	3749	3635	3687	3672	3694	3802	3629	3756	3896	3954	3884	3818	3714	4008	3877	4024	4151	3966	4118	3978	4085	3895	4068	4231	4179	4137	4073	4137	4043	4126	4110	4111	4180	4098
4219	4095	4069	3999	4087	3974	3853	3764	3860	3860	3723	3812	3550	3670	3537	3720	3689	3680	3600	3637	3600	3556	3741	3769	3804	3647	3807	3831	3979	3909	3825	3892	4053	3887	3921	3924	3958	3944	3979	3878	3997	4109	4085	4110	4119	4245	4204	4168	4133	4255
3902	4095	4177	4075	4139	3942	3944	3863	3874	3839	3867	3613	3706	3630	3619	3706	3792	3762	3724	3604	3637	3681	3593	3707	3825	3890	3898	3814	4011	3939	3954	3862	3898	3960	3976	3751	3909	3920	3721	3831	3966	3921	3918	4173	4085	4113	4034	4246	4067	4175
4174	3976	4024	4119	4167	3883	3913	3810	3767	3776	3701	3625	3650	3608	3599	3610	3697	3654	3539	3760	3737	3674	3602	3719	3824	3846	3853	3870	3878	3856	3860	3777	3915	3891	3720	3744	3952	3790	3723	3823	3807	3935	3959	3981	3977	4006	4005	4045	4011	4104
4055	4195	4246	4043	3896	3970	3944	3767	3698	3739	3667	3554	3569	3695	3657	3605	3714	3726	3838	3743	3772	3696	3745	3796	3831	3795	3931	4015	3846	3780	3738	3973	3816	3795	3840	3826	3757	3834	3721	3713	3893	4050	4023	4057	4004	3834	3986	4057	3917	3934
3943	3980	4036	4188	4017	3794	3849	3832	3831	3553	3605	3652	3466	3592	3657	3642	3799	3698	3896	3704	3683	3764	3757	3812	3894	3866	4050	3834	3844	3839	3738	3928	3833	3815	3796	3885	3815	3867	3909	3918	3832	3849	4093	4009	4137	4046	4087	4066	3954	4046
4066	4129	3983	4063	4024	3870	3840	3696	3794	3739	3566	3730	3711	3534	3641	3573	3659	3732	3675	3823	3780	3795	3866	4091	3805	3887	3976	3966	3908	3891	3801	3859	3842	3902	3788	3811	3903	3808	3885	3913	3827	3959	4039	3992	4027	4038	3971	4023	4109	4060
4054	4173	4157	3937	3774	3935	3766	3766	3676	3795	3769	3609	3616	3666	3500	3614	3597	3638	3663	3644	3734	3922	3834	3713	3956	3804	3846	3873	3841	3786	3799	3822	3828	3815	3952	3945	3899	3941	3922	3952	4069	4001	4032	4052	3898	3985	3911	4103	3958	3981
3974	3776	4081	4047	3967	3825	3783	3783	3752	3713	3798	3798	3669	3648	3724	3628	3639	3551	3803	3786	3911	3718	3790	3761	3828	3797	3830	3829	3811	3763	3812	3863	3761	3898	3843	3835	3930	3914	3953	4188	3981	4131	4063	3953	3978	4007	4032	4080	3985	3944
4098	3856	3888	3753	3922	3841	3807	3867	3794	3859	3632	3905	3720	3701	3760	3594	3765	3739	3626	3801	3764	3923	3718	3966	3835	3981	3789	3802	3757	3703	3798	3789	3725	3904	3912	3868	3878	3991	3896	3921	3935	3956	3990	3969	4020	3903	4024	4072	4021	4031
3926	4100	4020	3805	3779	3913	3824	3732	3731	3924	3955	3740	3821	3766	3611	3736	3743	3841	3678	3762	3915	3856	3826	3735	3861	3782	3684	3642	3700	3804	3687	3860	3752	3885	3813	3846	3728	3947	3935	3918	4051	3929	4047	4040	3837	3943	3992	4016	4053	4026
4014	3861	4104	3922	3814	3725	3807	3827	3789	3957	3962	3787	3710	3672	3755	3871	3775	3728	3904	3784	3810	3712	3931	3833	3809	3541	3652	3781	3665	3783	3779	3792	3851	3793	3773	3850	3865	3957	4070	4000	3958	4138	3991	3818	3974	3890	3901	4005	4014	4084
3969	3835	3892	4044	3890	3741	3662	3966	3878	3828	3859	3829	3875	3779	3706	3595	3796	3687	3736	3858	3822	3801	3788	3790	3782	3774	3803	3883	3947	3872	3767	3818	3772	3837	3876	3862	3780	3922	3953	3838	4139	4033	4000	4046	3983	3880	3867	3963	3985	4056
4178	3994	4010	3894	3979	3785	3715	3865	4070	3787	3748	4025	3808	3721	3812	3718	3584	3815	3783	3837	3640	3842	3708	3860	3730	3763	3775	3931	3833	3858	3978	3976	3846	3966	3965	3845	3836	3908	3975	4053	4114	4010	4023	4055	3823	3999	3936	3999	4213	4034
4132	4154	4055	3820	3922	3919	3847	3850	3952	3980	3889	3799	3830	3652	3622	3657	3746	3693	3770	3705	3742	3672	3913	3727	3964	3791	3916	3757	3927	3904	3926	4008	3977	3932	3834	3863	3768	3888	4013	4001	4056	3852	3926	4000	3902	3838	3845	4016	3975	4021
3925	4263	4236	4037	3798	3920	4012	3906	3851	3922	4003	3832	3700	3693	3514	3691	3672	3714	3727	3738	3780	3621	3917	3821	3853	3765	3893	3757	3787	3868	3929	3909	3868	3799	3849	3906	3763	3868	3989	4030	3995	4038	4043	4021	3942	3912	3852	3887	4024	3933
3913	4105	4444	4243	3886	3950	3943	4020	3867	3834	3919	3839	3758	3609	3820	3753	3778	3655	3747	3581	3685	3766	3906	3927	3895	3807	3954	3801	3863	3853	3864	3890	3796	3839	3850	3831	3888	3844	3810	3787	3875	4069	4058	4146	3939	3859	3947	3832	4032	3930
3863	4045	4145	4410	4167	3822	3971	4028	3779	3723	3826	3679	3743	3822	3814	3695	3854	3759	3783	3722	3668	3620	3811	3867	3922	3901	3874	3807	3800	3770	3942	3958	3839	3804	3880	3717	3816	3776	3796	3832	3841	3997	3927	3959	3882	3943	3826	3915	3913	3791
4196	3778	4003	4205	4282	3955	3833	4080	3976	3618	3782	3746	3677	3812	3953	3866	3844	3820	3665	3735	3706	3674	3668	3909	3783	4091	3873	3911	3772	3690	3846	3801	3897	3823	3869	3883	3797	3772	3714	3780	3811	3921	3901	3867	3889	3867	3863	3666	3746	3715
4270	3999	4017	3991	4276	4197	3740	3865	4087	3680	3634	3979	3723	3789	3813	3908	3862	3914	3749	3683	3815	3689	3760	3839	3963	3843	3917	3836	3865	3845	3778	3707	3847	3799	3745	3774	3829	3817	3732	3805	3840	3834	3848	3853	3788	3808	3864	3784	3753	3867
4453	4354	4071	3905	4164	4157	4011	3620	3953	3772	3749	3735	3911	3762	3990	3781	3947	3862	3908	3902	3862	3803	3854	3939	3964	3890	4073	3980	3881	3871	3756	3837	3786	3799	3820	3857	3836	3825	3967	3809	3771	3857	3837	3788	3836	3929	3724	3848	3884	3852
4197	4542	4454	3898	3959	4117	4054	3711	3884	3995	3777	3875	3912	3835	3960	4001	3985	4080	3896	3906	3921	4002	3794	3898	3924	3861	3951	3922	3782	3632	3733	3781	3947	3769	3848	3929	3687	3918	3814	3765	3735	3837	3769	3749	3749	4037	3857	3910	3879	3897
3910	4357	4549	4010	3808	4101	4314	3866	3896	4222	3985	3802	3960	3928	4072	4018	4071	4135	4030	4019	3932	3916	3809	3904	4008	4007	3949	3837	3909	3742	3729	3772	3905	3749	3783	3893	3829	3849	3827	3862	3765	3881	3721	3874	3684	3839	3874	3787	3913	4055
3689	4272	4708	4349	3859	3860	4253	3849	3716	4152	4078	3925	4151	3968	3924	4069	4023	4087	4001	4137	4068	4050	4061	4149	3996	3947	4033	3920	3915	3800	3926	3870	3948	3866	3838	3645	3845	3974	3814	3802	3759	3837	3862	3761	3733	3819	3932	3826	3945	3936
3679	4069	4504	4452	3908	3777	4160	4100	3742	4192	4229	3821	4080	4107	3890	4127	3935	4032	4049	3917	4168	4047	4042	4038	4097	3891	3853	3797	3914	3864	3931	3986	3926	3915	3779	3937	3801	3772	3743	3837	3749	3908	3928	3821	3828	3681	3799	3905	3936	3893
3727	3927	4345	4418	4022	3824	4140	4276	3683	4026	4184	3892	3924	4204	3994	4084	4052	3996	4003	3944	4069	3903	4054	3930	3992	3878	3873	3803	3983	3823	3935	3998	3929	3865	3907	3823	3719	3639	3655	3846	3788	3858	3938	3735	3701	3926	3822	3925	3900	3930
3757	3777	4253	4664	4109	3745	4056	4323	3918	3895	4219	4007	3947	4225	3941	4078	4077	4055	4111	3977	3907	4009	4032	3919	3837	4005	3922	3882	3826	3852	3883	3890	3917	3803	3913	3895	3678	3746	3798	3769	3822	3800	3871	3820	3845	3892	3906	3984	3927	3933
3864	3657	4154	4560	4142	3687	4215	4435	4090	4001	4370	3972	3937	4186	3978	3901	3980	3895	4134	3974	4001	4114	4122	4156	4090	3967	3894	4055	3919	3893	4007	3960	4041	3794	3807	3859	3769	3718	3649	3775	4080	3871	3785	3956	3872	3813	3821	3997	3923	3856
3901	3647	4138	4556	4252	3695	4053	4407	4118	3945	4215	4046	3816	4166	3834	4077	3984	3936	4081	3974	4075	3920	4197	4154	4089	3994	3947	3969	3962	3998	3929	3999	3987	3919	3816	3624	3760	3720	3703	3786	3817	3840	3817	3790	4036	3863	3918	3868	3900	3843
3920	3706	4086	4604	4242	3725	4048	4370	4047	4013	4310	4030	3868	4098	3944	4002	4112	3858	4200	3888	4168	3992	4201	4094	4120	3928	3993	4049	3958	4037	3986	4090	3983	3998	3922	3736	3756	3853	3815	3693	3826	3937	3889	3799	3726	3894	3967	3982	3908	4025
3844	3703	4183	4707	4207	3845	3890	4303	3976	3879	4190	3964	3797	4180	4021	3982	4147	4070	4173	3933	4119	4003	4130	4055	4056	4053	3960	3978	3958	4038	4121	3931	4075	4018	3924	3870	3869	3851	3907	3835	3876	3876	3938	3715	3664	3979	3799	3845	3923	3875
3948	3579	4213	4539	4279	3774	4051	4339	4115	3729	4332	3945	3825	4198	3992	4115	4125	4106	4161	3952	3983	3968	4051	3975	4061	4175	4035	4068	3939	4038	4069	3871	4047	4032	3957	3803	3982	3877	3885	3865	4002	4022	3881	3778	3767	3796	3905	3876	3870	3906
3976	3771	4386	4736	4181	3940	4060	4301	3963	3889	4392	4070	3880	4232	3901	4205	4130	4010	4157	4053	4058	3957	4113	4092	4246	4127	4160	4119	4010	4008	3929	3973	4076	3967	4097	3970	3944	3835	3855	3970	4164	3990	3943	3967	3788	3864	3817	3913	3840	3838
3887	4029	4390	4627	4072	4004	4257	4397	3798	4132	4329	3993	4134	4267	4087	4336	4139	4131	4249	4089	4114	4004	4050	4197	4199	4104	4213	4201	4164	4077	4011	4208	4015	4109	4107	4040	4057	4061	3990	4162	4068	4072	3944	4042	3939	4026	3812	3802	3862	4110
3968	4150	4545	4404	3915	3912	4451	4233	3914	4157	4544	4159	4290	4324	4081	4228	4171	4078	4213	4040	4123	3958	4187	4087	4263	4202	4241	4263	4311	4131	4022	4099	4114	4079	4089	4227	4152	4069	3977	4075	4146	4136	4020	4126	4004	4053	3956	3966	4010	4118
4101	4349	4591	4215	3992	3956	4419	4188	3805	4224	4427	4161	4442	4143	4018	4327	4019	4147	4098	4083	4108	4027	4122	4211	4358	4490	4359	4304	4260	4323	4226	4250	4251	4272	4251	4305	4326	4015	4093	4077	4068	4154	4158	4162	4130	4135	4205	4004	4041	4014
4301	4577	4334	3855	3942	4255	4493	4024	3990	4439	4203	4187	4448	4085	4273	4094	3886	4154	3953	4077	4114	4090	4254	4367	4386	4418	4412	4363	4374	4290	4349	4368	4222	4282	4307	4301	4174	4243	4005	4200	4070	4111	4133	4213	4207	4130	4196	4103	4274	4367
4688	4610	4315	3932	3945	4340	4204	3931	4031	4201	4089	4303	4425	4185	4247	4300	3992	4157	4128	4269	4229	4387	4259	4531	4386	4443	4527	4476	4423	4301	4372	4419	4263	4327	4364	4278	4248	4108	4291	4207	4193	4211	4163	4216	4281	4303	4291	4286	4208	4233
4801	4480	4192	3961	4307	4330	3940	4005	4217	4177	3970	4232	4282	4141	4133	4122	4154	4214	4087	4222	4237	4339	4229	4445	4316	4475	4379	4342	4453	4446	4368	4303	4295	4216	4114	4283	4221	4190	4200	4076	4164	4088	4106	4093	4203	4073	4158	4033	4092	4003
4582	4221	4086	4159	4378	4125	3990	4061	4141	3981	3857	4273	4099	4105	4240	4038	4129	4076	3960	4255	4097	4209	4173	4251	4234	4355	4448	4201	4335	4163	4278	4191	4183	4092	4130	4134	4077	4092	4081	4070	4053	4051	3954	4000	4136	3981	4134	4001	3931	3868
4064	3946	4359	4415	4535	4073	4078	4197	4137	3926	4042	4220	4013	4055	4235	4143	4340	3991	4144	4054	4045	4160	4227	4220	4272	4407	4510	4371	4352	4284	4089	4040	4164	4173	4218	4192	4184	4185	4137	4235	4101	4099	4015	4032	4087	3934	4036	3926	4053	3948
3905	3996	4318	4572	4355	4417	4359	4457	4225	4136	4205	4060	4124	4359	4353	4339	4488	4337	4371	4313	4302	4120	4199	4253	4326	4212	4358	4391	4431	4290	4152	4276	4180	4177	4331	4265	4242	4143	4173	4170	4208	4177	4266	4235	4189	4241	4240	4164	4094	4242
4030	4041	3985	4101	4120	4288	4388	4443	4292	4272	4443	4306	4345	4585	4240	4592	4425	4445	4408	4418	4386	4264	4369	4142	4223	4312	4506	4574	4349	4304	4233	4281	4280	4358	4395	4500	4449	4313	4256	4276	4280	4176	4171	4373	4240	4320	4229	4396	4167	4191
[truncated: 920 more columns]
