# Supplementary material for: Spatial Resolution and Refractive Index Contrast of Resonant Photonic Crystal Surfaces for Biosensing
Source: IEEE Photonics J. Author manuscript; Available in PMC 2015 Sep 7. (PMC4561521; doi:10.1109/JPHOT.2015.2435699)
Supplement: fig4_data [file NIHMS64775-supplement-fig4_data.gz › Volumes/graham/MacBook_backup/PhD_folder_2015_06_02/paper_improvements/IEEE_J_Photonics/final_files/data_files/fig4/ref/r01.csv]

5699	5021	5010	4989	5166	5143	5223	5319	5354	5272	5132	5230	5226	5142	5074	5010	4904	4885	4864	4970	5032	5087	5303	5079	5125	5096	5154	5012	5058	5229	5333	5367	5303	5175	5285	5160	5098	5112	5169	5203	5227	5291	5145	5120	5124	5248	5185	5265	5197	5111
5629	5437	5631	5541	5446	5633	5623	5717	5581	5726	5579	5432	5454	5180	5274	5017	4998	4996	5069	5168	5175	5339	5415	5439	5348	5317	5277	5318	5358	5579	5611	5502	5355	5459	5346	5339	5335	5547	5622	5653	5464	5328	5479	5259	5360	5279	5322	5407	5353	5320
5719	5538	5376	5510	5517	5542	5766	5837	5665	5683	5614	5500	5290	5168	5237	5088	5215	5121	5304	5113	5361	5327	5361	5453	5409	5342	5426	5427	5556	5423	5681	5488	5558	5363	5375	5572	5568	5679	5807	5760	5534	5546	5367	5299	5320	5377	5406	5493	5335	5452
5716	5718	5748	5546	5543	5679	5803	5788	5756	5756	5771	5412	5282	5120	5086	5254	5150	5307	5462	5280	5331	5412	5363	5463	5427	5455	5407	5612	5532	5591	5660	5760	5634	5436	5509	5507	5694	5677	5780	5829	5688	5576	5424	5359	5273	5404	5453	5398	5453	5457
5629	5625	5684	5286	5645	5793	5727	5688	5624	5594	5617	5389	5266	5242	5390	5238	5440	5546	5576	5707	5600	5310	5482	5334	5277	5463	5555	5439	5487	5641	5552	5756	5630	5670	5719	5767	5646	5754	5780	5643	5902	5623	5482	5527	5539	5421	5446	5369	5453	5477
5731	5686	5684	5550	5613	5635	5596	5659	5601	5378	5572	5456	5316	5411	5293	5479	5579	5706	5785	5775	5694	5451	5321	5369	5418	5442	5522	5509	5575	5550	5629	5552	5540	5644	5854	5942	5788	5759	5877	5719	5815	5630	5647	5604	5729	5609	5508	5417	5299	5396
5842	5695	5564	5626	5606	5517	5458	5475	5368	5384	5346	5248	5277	5516	5498	5581	5801	5915	5827	5781	5739	5541	5592	5612	5470	5646	5525	5448	5655	5683	5577	5621	5769	5730	5856	5877	5782	5991	5967	5839	5900	5748	5796	5861	5679	5452	5321	5431	5472	5446
5807	5718	5813	5780	5632	5453	5528	5587	5307	5308	5274	5554	5446	5541	5535	5695	5668	5743	5761	5741	5712	5621	5616	5617	5536	5682	5554	5508	5426	5517	5536	5711	5617	5875	5754	5907	5793	5894	5939	5787	5930	5739	5789	5896	5820	5610	5533	5454	5453	5665
5775	5648	5681	5769	5629	5398	5469	5327	5309	5342	5278	5564	5658	5673	5715	5617	5522	5532	5703	5649	5638	5726	5706	5674	5574	5614	5578	5494	5495	5368	5472	5444	5694	5838	5851	5950	5746	5920	5746	5775	5793	5839	5993	5926	5968	5798	5652	5440	5487	5608
5636	5442	5606	5644	5724	5461	5438	5357	5250	5212	5409	5508	5559	5829	5673	5493	5437	5543	5537	5555	5689	5780	5802	5717	5604	5751	5519	5419	5443	5411	5414	5478	5594	5763	5789	5888	5910	5807	5632	5684	5888	5921	6060	6098	5917	5765	5684	5543	5459	5376
5588	5342	5434	5676	5646	5477	5420	5494	5437	5373	5303	5416	5594	5518	5433	5454	5382	5237	5336	5550	5469	5841	5783	5699	5623	5558	5490	5547	5579	5441	5308	5400	5556	5837	5748	5615	5841	5840	5737	5869	5902	5924	5919	5930	5800	5705	5546	5562	5419	5478
5624	5481	5385	5493	5523	5741	5738	5639	5479	5464	5271	5595	5460	5448	5222	5229	5160	5237	5352	5259	5660	5707	5685	5615	5788	5583	5541	5686	5389	5285	5379	5506	5611	5646	5832	5649	5597	5558	5764	5760	5872	5931	5927	5728	5866	5694	5436	5528	5473	5293
5625	5389	5344	5475	5645	5751	5924	5719	5685	5465	5384	5433	5284	5405	5184	5179	4983	5114	5208	5356	5550	5658	5598	5507	5530	5532	5482	5622	5406	5457	5489	5426	5516	5532	5499	5425	5602	5673	5754	5738	5941	5835	5802	5727	5761	5659	5685	5500	5380	5259
5806	5470	5513	5506	5540	5854	6029	5867	5613	5693	5407	5382	5097	5162	5030	5022	5114	5088	5258	5329	5636	5532	5535	5434	5469	5443	5436	5389	5507	5404	5743	5558	5500	5497	5414	5446	5653	5682	5752	5666	5913	5757	5744	5661	5623	5628	5435	5375	5269	5410
5769	5463	5278	5346	5622	5894	5894	5851	5833	5637	5436	5243	5357	5149	5066	5282	5160	5155	5345	5406	5554	5606	5542	5494	5273	5431	5422	5359	5563	5476	5636	5367	5476	5409	5417	5300	5273	5622	5583	5728	5683	5717	5778	5685	5582	5328	5501	5309	5414	5345
5631	5311	5251	5571	5625	5851	5880	5725	5798	5752	5424	5324	5356	5248	5307	5297	5278	5361	5290	5266	5241	5328	5307	5282	5296	5313	5166	5450	5377	5358	5360	5474	5485	5322	5370	5221	5310	5398	5517	5679	5592	5592	5694	5574	5461	5695	5591	5375	5323	5356
5715	5457	5379	5495	5647	5829	5750	5975	5839	5476	5379	5313	5418	5427	5178	5230	5310	5421	5455	5226	5239	5249	5268	5121	5289	5289	5171	5119	5201	5249	5260	5333	5378	5400	5133	5141	5488	5456	5519	5567	5568	5634	5422	5522	5448	5581	5515	5486	5294	5340
5918	5691	5721	5717	5954	5820	5692	5729	5568	5507	5410	5384	5305	5367	5076	5207	5300	5488	5334	5293	5265	5198	5193	5135	5206	5096	5173	5180	5251	5133	5293	5116	5152	5367	5193	5122	5454	5458	5429	5521	5472	5453	5584	5482	5599	5583	5763	5490	5445	5321
5707	5655	5987	5908	6029	5835	5677	5604	5666	5677	5278	5417	5234	5300	5165	5187	5287	5402	5252	5372	5142	5057	5002	5126	5176	5065	5125	4888	4981	5035	4929	5093	5162	5256	5456	5309	5322	5436	5420	5347	5462	5314	5453	5469	5759	5665	5658	5490	5518	5345
5871	5811	6057	6102	6317	5907	5835	5707	5535	5583	5430	5407	5371	5286	5245	5144	5311	5311	5314	5175	5091	5069	5022	5118	4944	5000	4865	4906	4984	4823	4926	4831	5097	5218	5346	5494	5548	5552	5375	5342	5305	5377	5573	5511	5693	5725	5793	5678	5636	5431
5816	5798	5984	6370	6236	5907	5693	5577	5640	5531	5462	5467	5449	5245	5386	5236	5362	5324	5160	5182	5062	5087	5097	5177	5204	4940	5024	4936	5049	4936	4883	4904	4951	5277	5226	5392	5289	5341	5501	5338	5270	5479	5498	5738	5539	5635	5600	5705	5544	5448
5874	5896	5952	6263	6015	5891	5562	5551	5373	5588	5458	5616	5483	5422	5406	5117	5188	5270	5117	5302	5212	5266	5354	5106	5222	5027	4980	4885	5073	4896	5080	4993	5113	5309	5447	5145	5330	5212	5354	5345	5402	5568	5429	5567	5594	5483	5477	5679	5419	5585
5590	5773	6008	5927	6016	5887	5768	5570	5692	5763	5686	5563	5480	5471	5197	5290	5296	5180	5047	5185	5272	5268	5269	5206	5119	5014	4962	4890	5016	4797	4982	4936	5034	5172	5147	5233	5309	5299	5218	5572	5440	5513	5519	5547	5432	5350	5465	5452	5623	5353
5857	5729	5782	5863	5855	5751	5781	5546	5556	5863	5712	5691	5506	5402	5377	5186	4990	5054	5099	5245	5364	5489	5265	5094	4899	4912	5066	5070	4982	5124	4995	5091	5074	5200	5130	5025	5185	5236	5356	5513	5484	5691	5469	5467	5215	5177	5398	5503	5441	5623
5444	5237	5741	5860	5854	5738	5640	5611	5575	5928	5732	5527	5468	5242	5058	5051	4989	5209	5114	5383	5411	5460	5408	5241	5220	5108	5032	5126	5233	4983	4956	4954	4962	5071	5044	5241	5107	5186	5478	5434	5571	5432	5559	5365	5344	5316	5293	5285	5691	5620
5408	5164	5521	5668	5695	5761	5656	5557	5619	5697	5587	5336	5328	5235	5230	4989	5113	5137	5365	5378	5442	5347	5116	5309	5094	5137	4974	5080	5200	5002	4984	4967	4829	4957	4972	4911	5273	5323	5261	5372	5514	5556	5407	5575	5419	5262	5293	5575	5572	5551
5415	5361	5451	5607	5663	5631	5559	5391	5485	5609	5333	5346	5171	5058	5219	5249	5173	5234	5320	5303	5418	5298	5112	5187	5139	5080	5331	5013	4894	5011	5041	4769	4991	5222	5002	5117	5292	5264	5195	5410	5371	5574	5450	5550	5334	5367	5396	5609	5431	5703
5587	5501	5490	5477	5737	5407	5562	5341	5460	5197	5195	5023	5132	5213	5194	5194	5234	5165	5302	5196	5301	5281	5170	5232	5130	5065	4959	4934	5085	4986	4994	4930	4894	5024	5127	5262	5214	5129	5252	5316	5382	5538	5613	5578	5532	5528	5452	5408	5480	5477
5812	5547	5665	5611	5716	5499	5482	5335	5131	5210	5246	5187	5195	5171	5478	5438	5449	5227	5309	5332	5347	5291	5184	5204	5090	5256	5226	5070	5039	5026	4923	4900	4979	5041	5162	5041	4988	5146	5128	5273	5316	5480	5621	5576	5560	5673	5498	5393	5468	5461
5886	5695	5773	5687	5664	5504	5505	5355	5189	5104	5325	5206	5213	5282	5394	5366	5420	5231	5337	5342	5263	5227	5334	5217	5120	5254	5132	5113	4993	4975	5057	4843	4957	5074	5121	5144	5193	5170	5035	5071	5199	5542	5569	5588	5717	5646	5744	5503	5470	5425
5960	5736	5902	5809	5772	5516	5392	5212	5236	5367	5133	5365	5164	5267	5424	5304	5189	5087	5051	5103	5142	5237	5319	5433	5453	5159	5109	5122	5122	4994	4940	5010	4917	5151	5153	5174	5000	4995	4990	5249	5105	5399	5601	5466	5689	5576	5528	5612	5539	5461
5945	5875	5951	5711	5685	5510	5367	5280	5243	5422	5343	5252	5199	5307	5160	5070	4989	4961	4979	5027	5110	5294	5177	5531	5224	5370	5284	5268	5097	4940	4986	4909	4988	5189	5256	5169	5013	5104	5007	5067	5147	5413	5551	5509	5726	5715	5727	5442	5365	5443
5996	5888	6024	5833	5756	5587	5432	5505	5316	5389	5420	5080	4969	5055	5083	5104	5004	4957	4945	5015	5244	5076	5380	5399	5490	5171	5279	5200	5110	4956	4917	5060	5236	5034	5083	5124	5044	5291	5185	5149	5242	5227	5514	5464	5819	5610	5717	5434	5456	5563
5941	5733	5854	5676	5721	5657	5535	5458	5428	5537	5340	5285	5171	5126	5007	4871	4926	4890	5076	5055	5137	5207	5238	5302	5221	5213	5051	5233	5102	5149	5236	4972	5121	5078	5118	5106	4923	5144	5148	5266	5306	5206	5541	5523	5558	5560	5709	5644	5586	5630
5966	5802	5669	5621	5447	5566	5589	5450	5587	5554	5448	5216	5044	5062	4811	4928	4890	4954	5256	5167	5132	5090	5206	5182	5280	5190	5145	5143	5271	5147	5182	5248	5154	5129	5106	5080	5044	5322	5250	5370	5364	5263	5263	5362	5506	5545	5705	5735	5536	5559
5838	5720	5632	5809	5471	5516	5407	5528	5569	5629	5453	5159	5232	4997	4977	5144	5048	5054	4938	5047	5071	5080	5236	5028	5287	5158	5236	5274	5267	5258	5314	5284	5155	5112	5204	5128	5165	5139	5309	5269	5344	5210	5334	5231	5381	5532	5725	5738	5688	5587
5839	5735	5748	5641	5551	5487	5411	5366	5575	5601	5375	5383	5173	5152	5034	5149	5060	5057	5132	5045	5087	5045	5101	5109	5041	5250	5501	5183	5338	5166	5374	5197	5139	5372	5118	5323	5226	5151	5282	5337	5405	5250	5297	5376	5418	5505	5732	5735	5558	5586
5972	5877	6058	5652	5555	5415	5229	5387	5333	5336	5224	5311	5268	5239	5172	5102	5172	5151	5156	5085	5118	5130	5096	5159	5150	5427	5401	5432	5371	5320	5396	5293	5417	5163	5372	5128	5042	5293	5285	5249	5309	5272	5170	5265	5344	5371	5624	5505	5640	5456
6089	5887	5768	5871	5555	5354	5319	5326	5355	5221	5281	5356	5340	5344	5272	5493	5161	5246	5027	5152	5119	4902	5120	5161	5315	5342	5334	5362	5332	5367	5410	5343	5425	5336	5422	5215	5156	5184	5165	5319	5240	5348	5144	5222	5392	5305	5417	5447	5539	5553
6052	6174	6089	5864	5515	5278	5170	5197	5240	5413	5326	5373	5362	5416	5430	5243	5157	5204	5160	4990	5002	5180	5208	5263	5378	5460	5421	5285	5318	5377	5363	5376	5478	5412	5316	5339	5108	5189	5290	5404	5338	5259	5225	5241	5335	5241	5345	5316	5491	5573
6138	6058	6051	5832	5453	5356	5159	5164	5240	5414	5543	5362	5387	5550	5390	5335	5097	5128	5088	5133	4945	5084	5129	5385	5330	5215	5294	5379	5318	5234	5214	5462	5639	5530	5474	5419	5108	5256	5213	5316	5340	5278	5252	5179	5245	5113	5270	5355	5488	5544
6155	6133	6088	5815	5501	5247	5327	5307	5324	5247	5368	5359	5391	5483	5493	5141	5201	5154	5009	5154	5160	5094	5271	5164	5184	5191	5205	5269	5111	5230	5470	5660	5516	5685	5545	5440	5265	5153	5026	5056	5285	5426	5373	5349	5088	5303	5291	5379	5267	5429
6052	5948	5862	5687	5503	5287	5364	5154	5324	5310	5261	5330	5460	5280	5469	5259	5122	5249	5155	5231	5066	5121	5005	5181	5041	5198	5197	5189	5284	5236	5367	5569	5494	5519	5574	5628	5457	5218	5249	5362	5145	5419	5409	5429	5295	5394	5377	5244	5430	5388
5956	5677	5915	5709	5616	5460	5391	5371	5199	5485	5297	5262	5275	5227	5288	5306	5347	5304	5245	5313	5254	5137	5175	5013	5047	5106	5151	5361	5171	5394	5255	5560	5432	5651	5475	5652	5546	5411	5205	5360	5361	5450	5353	5493	5095	5302	5294	5418	5423	5351
5856	5681	5744	5883	5615	5501	5477	5367	5302	5213	5383	5215	5319	5103	5292	5307	5282	5263	5427	5294	5058	5086	4927	4986	5023	5142	5105	5296	5389	5346	5383	5326	5424	5455	5726	5700	5653	5571	5461	5449	5583	5382	5513	5362	5336	5387	5277	5384	5391	5363
5699	5690	5864	5733	5648	5502	5440	5405	5256	5314	5076	5191	5109	5220	5296	5347	5407	5525	5358	5420	5217	5114	5022	5032	5073	5094	5125	5380	5241	5343	5384	5435	5336	5526	5741	5594	5579	5670	5663	5528	5381	5543	5423	5400	5416	5341	5469	5255	5322	5400
5650	5709	5890	5888	5737	5505	5496	5414	5385	5341	5168	5121	5157	5227	5305	5435	5187	5210	5391	5300	5239	5272	5168	5062	4950	5143	5040	5254	5366	5309	5273	5341	5248	5599	5643	5784	5733	5704	5655	5698	5363	5565	5500	5436	5551	5462	5445	5284	5591	5298
5632	5815	5892	5867	5669	5448	5386	5244	5369	5228	5093	5090	5170	5077	5213	5202	5429	5341	5325	5354	5392	5340	5335	5213	5126	5031	5231	5226	5276	5262	5189	5239	5232	5550	5643	5760	5672	5674	5792	5695	5549	5743	5538	5395	5534	5405	5403	5562	5460	5482
5793	5640	5938	5552	5462	5369	5387	5368	5149	5114	5151	5174	5157	5047	5250	5153	5216	5265	5351	5426	5339	5481	5443	5264	5146	5071	5261	5216	5261	5259	5235	5411	5232	5356	5481	5725	5631	5613	5690	5709	5769	5723	5661	5639	5268	5639	5540	5647	5427	5518
5802	5615	5721	5453	5426	5316	5394	5380	5193	5227	5079	5004	5249	5149	5131	5134	5136	5314	5549	5467	5432	5430	5465	5239	5180	5122	5127	5292	5134	5266	5088	5364	5402	5614	5668	5740	5774	5596	5730	5745	5699	5815	5602	5553	5482	5517	5457	5445	5439	5512
5733	5509	5306	5444	5436	5269	5384	5153	5083	5353	5233	5307	5152	5237	5215	5152	5270	5250	5334	5452	5539	5642	5578	5317	5209	5179	5172	5274	5232	5267	5550	5402	5567	5496	5707	5616	5692	5873	5658	5828	5728	5634	5701	5528	5613	5517	5402	5564	5391	5437
5651	5380	5556	5356	5257	5245	5395	5397	5354	5423	5190	5219	5304	5028	5250	5138	5281	5296	5303	5371	5642	5512	5401	5465	5286	5085	5138	5190	5318	5449	5351	5432	5580	5472	5530	5485	5791	5896	5852	5874	5768	5762	5606	5590	5473	5695	5404	5572	5614	5438
5533	5442	5544	5383	5309	5277	5295	5288	5367	5346	5351	5193	5154	5338	5070	5178	5144	5304	5305	5506	5566	5735	5572	5489	5342	5254	5389	5333	5338	5447	5460	5498	5473	5403	5644	5675	5685	5796	5813	5809	5723	5826	5479	5672	5579	5469	5423	5340	5652	5573
5529	5491	5546	5449	5196	5196	5226	5212	5127	5239	5264	5329	5288	5214	5286	5247	5365	5200	5336	5432	5571	5621	5549	5502	5441	5266	5474	5267	5459	5402	5610	5439	5494	5487	5488	5498	5619	5728	5885	5745	5906	5652	5638	5552	5429	5338	5438	5434	5548	5547
5496	5512	5382	5485	5172	5082	5054	5166	4933	5211	5365	5394	5205	5288	5410	5397	5386	5308	5394	5329	5360	5472	5434	5658	5353	5313	5383	5350	5337	5359	5589	5415	5457	5385	5375	5597	5726	5627	5715	5754	5757	5528	5702	5550	5542	5460	5472	5180	5595	5475
5634	5498	5570	5296	4983	4907	4970	5116	4963	5071	5291	5330	5288	5411	5436	5369	5351	5417	5227	5280	5553	5574	5625	5616	5579	5462	5401	5493	5419	5449	5424	5507	5418	5410	5540	5493	5711	5675	5658	5544	5703	5479	5581	5615	5529	5749	5406	5370	5339	5388
5743	5428	5648	5313	5145	4834	5020	5023	5043	5163	5148	5214	5402	5446	5342	5364	5202	5354	5308	5466	5374	5462	5669	5494	5756	5423	5395	5351	5397	5505	5522	5306	5419	5521	5541	5577	5533	5720	5663	5754	5762	5519	5626	5568	5520	5519	5226	5286	5259	5343
5740	5436	5506	5357	5031	5017	4996	4915	5083	5154	5361	5376	5364	5382	5450	5344	5334	5411	5373	5306	5630	5703	5706	5640	5581	5575	5456	5523	5471	5511	5495	5628	5448	5494	5571	5596	5562	5699	5664	5795	5745	5521	5529	5627	5547	5516	5381	5317	5372	5507
5788	5630	5664	5343	5116	5036	4917	5119	5097	5140	5172	5282	5233	5366	5424	5508	5491	5409	5406	5481	5482	5469	5465	5633	5399	5655	5504	5347	5491	5511	5521	5558	5578	5687	5496	5652	5428	5819	5752	5803	5851	5486	5383	5441	5371	5674	5311	5361	5279	5404
5754	5629	5559	5457	5272	5162	5012	4988	5040	4955	5081	5001	5249	5344	5381	5642	5698	5592	5476	5431	5491	5425	5621	5562	5394	5608	5582	5473	5463	5435	5612	5587	5595	5470	5544	5474	5567	5658	5636	5814	5439	5537	5511	5406	5447	5365	5451	5322	5286	5347
5632	5673	5739	5550	5257	5102	5006	5179	5028	4984	5038	5022	5000	5417	5432	5403	5408	5642	5459	5414	5427	5271	5525	5485	5679	5724	5582	5437	5520	5616	5526	5539	5452	5472	5355	5443	5526	5548	5796	5565	5627	5414	5406	5677	5603	5424	5575	5311	5325	5267
5787	5765	5672	5567	5390	5336	5188	5057	5093	4943	4931	5015	5131	5375	5405	5653	5584	5652	5372	5506	5295	5531	5437	5664	5548	5627	5527	5481	5483	5482	5492	5489	5623	5477	5505	5637	5582	5796	5750	5582	5734	5430	5494	5624	5231	5528	5594	5316	5447	5327
5853	5794	5704	5657	5415	5375	5200	5284	4880	4917	4897	5124	5192	5342	5432	5597	5736	5477	5550	5428	5411	5476	5538	5602	5753	5622	5597	5522	5628	5608	5591	5721	5488	5611	5706	5507	5586	5707	5702	5606	5670	5469	5398	5317	5415	5340	5580	5292	5240	5570
5782	5829	5821	5773	5523	5307	5245	5214	4968	4965	5123	5124	5114	5334	5294	5655	5645	5660	5685	5549	5478	5498	5675	5694	5647	5719	5548	5539	5417	5641	5721	5685	5634	5647	5580	5696	5659	5464	5706	5582	5555	5519	5355	5458	5284	5592	5471	5358	5400	5524
5908	5778	5913	5798	5797	5566	5309	5423	5278	5232	5187	5082	5268	5253	5454	5603	5579	5670	5754	5670	5615	5461	5587	5636	5705	5580	5575	5488	5544	5458	5739	5611	5727	5526	5553	5510	5674	5466	5666	5582	5591	5509	5604	5394	5490	5530	5570	5499	5385	5345
5884	5888	6056	5842	5564	5578	5562	5350	5261	5320	5202	5023	5132	5359	5257	5305	5716	5729	5802	5610	5556	5641	5680	5688	5485	5645	5541	5453	5452	5419	5616	5516	5822	5564	5509	5376	5599	5707	5705	5645	5659	5487	5378	5484	5598	5545	5597	5514	5323	5571
5924	5702	5942	5877	5834	5769	5599	5476	5329	5377	5167	5165	4944	5144	5268	5436	5694	5622	5632	5607	5772	5715	5610	5695	5705	5646	5478	5486	5655	5516	5383	5500	5616	5458	5699	5546	5473	5565	5759	5846	5591	5567	5574	5503	5619	5574	5732	5637	5559	5508
6126	5813	5981	5920	5778	5865	5763	5535	5502	5379	5202	4975	5089	5096	5289	5554	5526	5725	5681	5699	5720	5754	5747	5718	5788	5660	5511	5507	5348	5387	5569	5570	5629	5604	5502	5612	5626	5643	5647	5710	5642	5721	5444	5703	5701	5706	5811	5592	5492	5663
5779	5771	5999	5989	5921	5757	5883	5609	5397	5323	5226	5157	5170	5159	5267	5343	5347	5497	5589	5723	5803	5515	5638	5614	5616	5589	5506	5311	5363	5404	5432	5587	5508	5452	5548	5354	5572	5548	5640	5584	5778	5721	5517	5685	5821	5721	5784	5674	5590	5754
6115	5889	5966	5884	5665	5835	5716	5700	5670	5369	5409	5281	5229	5315	5146	5250	5484	5709	5596	5633	5691	5796	5726	5671	5811	5625	5557	5439	5444	5476	5501	5558	5592	5391	5498	5488	5568	5694	5726	5712	5626	5740	5740	5758	5776	5720	6089	5880	5964	5803
6283	5997	5866	5773	5634	5482	5662	5732	5574	5383	5332	5409	5349	5269	5233	5203	5481	5556	5629	5744	5569	5577	5879	5694	5715	5639	5571	5291	5391	5457	5318	5565	5400	5432	5425	5434	5442	5565	5719	5820	5641	5662	5647	5657	5869	5934	5842	5896	5866	5885
6032	5913	6005	5740	5614	5684	5676	5692	5555	5559	5376	5254	5356	5496	5422	5237	5378	5468	5614	5466	5590	5530	5639	5749	5736	5708	5455	5477	5400	5445	5470	5437	5434	5364	5467	5398	5480	5685	5755	5744	5845	5899	5609	5789	5740	6017	5995	5971	5927	5840
6095	5882	5898	5733	5678	5556	5498	5709	5485	5483	5352	5500	5431	5209	5514	5134	5382	5264	5412	5363	5622	5649	5684	5754	5661	5631	5569	5479	5439	5521	5439	5439	5493	5500	5339	5503	5480	5589	5646	5754	5745	5700	5774	5803	6017	5896	5933	5985	6008	5899
5981	5842	6040	5734	5629	5674	5571	5755	5593	5436	5455	5387	5270	5017	5302	5411	5274	5359	5356	5426	5356	5491	5699	5743	5741	5774	5546	5302	5369	5435	5467	5378	5522	5359	5373	5503	5590	5605	5543	5722	5749	5826	5883	5892	5936	5877	5926	5995	5866	6069
6092	5869	5876	5634	5612	5540	5594	5499	5498	5482	5336	5335	5379	5388	5272	5325	5430	5308	5483	5402	5368	5499	5618	5750	5717	5705	5525	5232	5309	5273	5423	5344	5498	5506	5513	5558	5577	5616	5628	5718	5810	5980	5902	5785	5862	5761	5854	6110	6037	5899
6197	5920	5839	5577	5550	5366	5429	5390	5481	5339	5347	5289	5313	5510	5374	5314	5419	5286	5342	5405	5436	5529	5575	5592	5684	5531	5613	5451	5408	5513	5337	5400	5524	5578	5581	5600	5418	5562	5788	5884	5824	5906	5754	5894	5714	5973	5978	6090	5914	6145
6021	5925	5884	5534	5414	5642	5425	5340	5307	5336	5346	5265	5491	5235	5387	5590	5308	5331	5294	5396	5488	5415	5450	5569	5557	5751	5543	5543	5465	5350	5386	5466	5535	5691	5595	5568	5646	5603	5571	5840	5774	5923	5728	5760	5925	5772	5979	5956	5864	5984
6016	5767	5751	5515	5534	5552	5385	5323	5239	5275	5410	5477	5652	5325	5458	5383	5311	5331	5258	5359	5374	5435	5521	5560	5465	5663	5700	5505	5559	5524	5567	5560	5554	5645	5737	5670	5721	5719	5801	5819	5829	5952	5843	5789	5906	5847	5813	5804	5792	5933
5937	5684	5645	5484	5400	5361	5416	5358	5337	5401	5300	5320	5373	5447	5491	5471	5405	5364	5401	5344	5425	5515	5597	5469	5644	5652	5473	5562	5609	5524	5579	5607	5519	5630	5825	5735	5726	5738	5768	5801	6000	5919	6010	5841	5807	5719	5737	5716	5585	5912
5768	5651	5648	5373	5426	5472	5372	5365	5443	5255	5439	5310	5423	5383	5470	5441	5587	5488	5523	5299	5368	5337	5684	5782	5500	5563	5565	5521	5582	5425	5496	5549	5574	5565	5698	5691	5805	5749	5796	5921	5976	5935	5933	6004	5811	5766	5915	5750	5643	5721
5866	5814	5883	5527	5392	5412	5504	5420	5522	5481	5342	5345	5565	5447	5494	5582	5659	5576	5544	5453	5449	5414	5475	5737	5805	5737	5759	5621	5572	5625	5490	5529	5608	5810	5858	5815	5943	5799	5815	5927	6063	6057	6042	6003	5882	5977	5777	5637	5797	5750
5920	5648	5700	5404	5441	5503	5538	5449	5537	5430	5266	5332	5428	5620	5662	5647	5622	5524	5610	5578	5574	5581	5728	5861	5671	5711	5862	5770	5704	5443	5570	5520	5505	5663	5786	5933	6113	5875	5989	5963	6133	6100	6120	6003	5959	5877	5810	5672	5611	5686
5822	5729	5591	5564	5388	5357	5557	5231	5370	5318	5386	5420	5477	5596	5557	5724	5689	5748	5650	5530	5565	5625	5855	5963	5809	5761	5837	5847	5722	5586	5565	5526	5547	5566	5678	5762	5972	6012	6068	5957	6092	6059	6039	6136	6018	5709	5663	5600	5653	5693
5839	5739	5722	5590	5415	5389	5504	5531	5341	5525	5466	5527	5500	5607	5835	5824	5949	5804	5732	5717	5629	5703	5924	5947	5944	5717	5898	5893	5886	5624	5658	5682	5738	5751	5790	5823	5927	6079	6037	6109	6075	5943	6063	5927	5894	5927	5799	5711	5861	5919
5873	5724	5523	5464	5160	5425	5535	5356	5380	5562	5488	5565	5641	5676	5783	5800	5897	5893	5681	5845	5471	5875	5921	5724	5952	5820	5925	5841	5939	5722	5777	5659	5651	5728	5735	5792	5987	6066	5869	5990	6084	6028	6175	5981	5868	5847	5849	5818	5623	5935
5932	5695	5487	5448	5388	5579	5635	5468	5582	5445	5555	5687	5612	5802	5862	5754	5769	5846	5650	5687	5620	5804	5713	5929	5866	5905	5971	5971	5889	5887	5731	5734	5544	5755	5804	5881	5884	5942	5771	5910	5987	6164	5832	5912	5933	5888	5803	5758	5779	5782
5884	5743	5823	5541	5477	5525	5497	5660	5558	5503	5722	5620	5685	5879	5954	5874	5777	5802	5861	5712	5775	5740	5801	5857	5811	5961	5838	5984	5844	5996	5852	5830	5677	5778	5821	5905	5965	6112	5968	5992	5998	5951	5730	5886	5884	5828	5854	5784	5730	5964
5773	5818	5637	5579	5509	5363	5522	5399	5516	5570	5497	5632	5749	5850	5839	5924	5869	5680	5882	5846	5740	5888	5834	5901	5918	5840	5973	5713	5992	5907	5772	5637	5638	5730	5870	5748	5896	5806	6087	5995	6039	5955	5629	5972	5934	5694	5806	5956	5826	5900
5908	5681	5678	5407	5520	5437	5599	5542	5592	5512	5684	5646	5578	5905	6138	5920	5938	5793	5795	5794	5648	5741	5610	5605	5697	5709	5958	5799	5830	5850	5847	5789	5776	5804	5911	6056	5951	5945	5904	5870	5998	5939	5764	5815	5738	5811	5929	5859	5704	5863
5792	5703	5760	5558	5650	5582	5440	5583	5634	5432	5601	5670	5746	5992	5965	6068	5932	5986	5808	5743	5607	5554	5633	5743	5805	5748	5885	5697	5756	5781	5791	5928	5752	5803	5799	6000	5831	5904	5884	6007	5888	5949	5956	5833	5851	5743	5840	5879	5802	5972
5888	5613	5658	5617	5607	5562	5547	5478	5445	5471	5401	5647	5661	5781	6021	6010	6008	5902	5801	5637	5663	5541	5596	5705	5736	5667	5823	5601	5631	5823	5675	5808	5712	5707	5837	5843	5938	5938	5924	6010	5723	5878	5874	5917	5703	5791	5768	5784	5721	5678
6067	5533	5640	5602	5640	5725	5452	5517	5516	5332	5488	5589	5586	5775	5876	5945	5835	5835	5641	5602	5507	5606	5691	5630	5316	5524	5673	5587	5711	5782	5611	5642	5717	5628	5855	5856	5779	5849	5928	5948	5963	5886	5851	5894	5814	5863	5860	5861	5902	5831
5846	5629	5684	5548	5515	5693	5468	5562	5480	5354	5228	5532	5775	5771	5664	5781	5674	5797	5467	5556	5521	5529	5501	5325	5339	5508	5455	5505	5637	5791	5952	5692	5609	5734	5686	5761	5932	5848	5860	5649	5819	5955	5721	5951	5898	5918	5870	5741	5687	5693
5708	5530	5594	5641	5509	5703	5616	5420	5340	5269	5166	5377	5617	5561	5690	5510	5635	5575	5513	5403	5380	5379	5427	5450	5376	5494	5588	5437	5636	5726	5688	5606	5708	5651	5648	5689	5925	6018	5847	5938	5797	5930	5960	6057	5745	5872	5795	5846	5762	5765
5717	5613	5643	5579	5669	5557	5461	5414	5280	5208	5215	5304	5463	5491	5525	5601	5601	5467	5369	5332	5400	5460	5327	5214	5340	5570	5557	5458	5638	5551	5539	5599	5642	5697	5697	5798	5818	5853	5900	5800	5999	5896	5747	5887	5948	5862	5736	5662	5752	5834
5707	5495	5563	5488	5344	5649	5629	5424	5308	5229	5109	5109	5340	5444	5387	5435	5482	5440	5433	5329	5320	5314	5292	5190	5221	5217	5500	5706	5788	5414	5626	5594	5614	5688	5833	5807	5889	5768	5695	5791	5774	5774	5813	5713	5755	5673	5616	5679	5819	5777
5752	5495	5608	5622	5484	5529	5659	5538	5404	5289	5103	5333	5210	5319	5458	5448	5569	5280	5335	5214	5187	5270	5081	5274	5332	5288	5556	5679	5806	5793	5456	5526	5731	5488	5580	5859	5818	5803	5738	5789	5741	5765	5676	5837	5619	5829	5780	5933	5738	5596
5836	5506	5800	5674	5592	5625	5732	5518	5196	5191	5182	5176	5244	5329	5340	5475	5353	5419	5126	5277	5123	5268	5151	5007	5191	5337	5676	5649	5704	5677	5496	5545	5710	5748	5629	5658	5713	5766	5839	5658	5722	5624	5719	5660	5738	5856	5740	5751	5771	5876
5850	5755	5833	5636	5770	5796	5630	5646	5419	5424	5255	5294	5335	5547	5468	5304	5461	5427	5502	5421	5254	5318	5027	5068	5278	5462	5445	5625	5583	5589	5667	5727	5861	5689	5706	5865	5933	5697	5721	5654	5662	5499	5640	5572	5621	5853	5642	5715	5716	5767
6056	5575	5883	5828	5975	5959	5722	5542	5340	5273	5297	5415	5469	5431	5525	5574	5461	5546	5386	5409	5286	5284	5173	5194	5356	5548	5571	5629	5581	5637	5848	5896	5653	5652	5786	5734	5820	5734	5798	5667	5610	5515	5641	5599	5838	5851	5650	5744	5762	5794
6024	6005	6064	6022	5922	5879	5756	5561	5522	5361	5442	5537	5541	5559	5583	5617	5661	5469	5405	5436	5345	5310	5288	5321	5432	5509	5650	5823	5783	5755	5812	5799	5720	5904	5798	5705	5731	5549	5674	5594	5686	5519	5645	5575	5624	5783	5729	5745	5772	5950
6109	5961	6088	6060	6024	5912	5945	5612	5517	5464	5446	5568	5611	5604	5680	5564	5593	5371	5624	5223	5404	5390	5238	5183	5255	5487	5648	5745	5823	5975	5807	5775	5849	5676	5767	5846	5569	5541	5737	5744	5550	5592	5582	5737	5855	5937	5898	5787	5963	5969
6011	5916	6217	6062	6222	6128	5875	5804	5664	5565	5396	5563	5690	5619	5516	5724	5601	5499	5573	5485	5525	5412	5261	5220	5350	5487	5516	5661	5918	5828	5821	5747	5869	5570	5737	5528	5712	5833	5767	5711	5709	5631	5541	5757	5799	5831	6038	6142	6114	5948
6182	6063	6244	6081	6072	5916	5832	5730	5831	5698	5502	5517	5679	5477	5564	5627	5493	5501	5600	5633	5492	5414	5303	5401	5296	5682	5712	5886	5876	5828	5902	5739	5788	5632	5557	5600	5613	5672	5650	5807	5787	5760	5713	5919	5956	5879	6059	5869	6064	5969
6378	5967	6090	6046	5992	5924	5887	5812	5629	5693	5616	5429	5708	5632	5452	5505	5490	5399	5537	5558	5712	5592	5479	5382	5526	5605	5617	5753	5979	5648	5768	5803	5760	5701	5744	5746	5655	5624	5724	5813	5866	5765	5786	5848	6027	6136	6068	6127	6118	6139
6103	6051	6005	6087	6091	5944	5704	5727	5709	5563	5647	5581	5543	5618	5544	5380	5265	5507	5661	5709	5664	5674	5670	5434	5368	5653	5701	5947	5955	5713	5766	5698	5707	5635	5630	5693	5634	5787	5646	5802	5881	5894	5891	5869	6238	6125	6194	6140	6284	6278
6062	5914	6109	5900	5985	5811	5793	5608	5538	5494	5569	5537	5585	5529	5321	5350	5320	5539	5690	5609	5703	5518	5433	5631	5278	5555	5701	5901	5998	5776	5777	5801	5601	5656	5787	5636	5697	5819	5767	5744	5696	5795	5909	6192	6106	6298	6383	6193	6097	6161
5908	5998	6089	5937	5738	5741	5639	5384	5593	5466	5570	5547	5441	5403	5375	5516	5466	5424	5565	5582	5479	5549	5611	5527	5435	5722	6048	5877	5988	5938	5917	5841	5783	5601	5676	5782	5777	5835	5838	5839	5755	5920	5785	6089	5931	6231	6267	6256	6224	6186
6011	5831	5875	5681	5652	5525	5364	5380	5402	5430	5506	5377	5572	5407	5410	5192	5448	5484	5493	5680	5634	5628	5659	5655	5625	5714	5947	5917	5960	5974	5972	5990	5836	5647	5752	5684	5720	5778	5816	5957	5865	6217	6098	5926	6043	6123	5913	6065	5939	5905
5898	5720	5838	5723	5447	5353	5394	5245	5300	5301	5262	5516	5395	5315	5328	5268	5457	5376	5639	5700	5602	5672	5705	5564	5668	5768	5820	5807	5841	5885	5927	5789	5840	5848	5746	5667	5756	5773	5748	5959	6135	5941	6023	6099	5976	6069	5939	6121	5789	5745
5978	5734	5848	5675	5475	5407	5379	5257	5341	5325	5279	5473	5329	5174	5361	5350	5323	5667	5589	5664	5708	5610	5578	5440	5674	5731	5705	5775	5899	5924	5976	5908	5855	5823	5813	5660	5784	5725	5764	5896	5920	5926	6044	5844	5866	5941	5903	5862	5960	5859
5816	5896	5871	5679	5663	5518	5335	5097	5264	5248	5381	5343	5211	5383	5360	5373	5303	5499	5592	5608	5782	5612	5561	5583	5631	5762	5628	5876	5905	5914	5673	5606	5726	5844	5744	5776	5661	5722	5788	5826	6083	6070	6004	5890	5643	5897	5843	5829	5777	5661
5961	5937	5879	5779	5540	5451	5321	5191	5219	5263	5299	5292	5327	5305	5316	5321	5475	5681	5511	5456	5531	5566	5323	5588	5753	5554	5821	5700	5734	5716	5692	5523	5770	5593	5724	5754	5743	5835	5948	5832	6080	5822	5836	5779	5757	5698	5824	5787	5776	5776
6131	5790	5797	5626	5586	5433	5510	5315	5409	5402	5373	5246	5312	5287	5282	5381	5414	5553	5611	5552	5641	5475	5605	5546	5641	5702	5778	5857	5854	5604	5541	5430	5508	5575	5447	5601	5633	5647	5765	5614	5882	5909	5750	5785	5797	5792	5680	5845	5853	5793
6012	5838	5892	5522	5499	5566	5469	5245	5451	5470	5507	5298	5349	5336	5391	5321	5376	5658	5574	5612	5552	5547	5705	5523	5587	5725	5724	5609	5689	5694	5453	5561	5373	5520	5597	5638	5405	5593	5541	5701	5764	5675	5644	5697	5590	5627	5787	5660	5823	5716
6104	5676	6016	5669	5541	5505	5469	5478	5329	5509	5297	5348	5293	5226	5446	5461	5442	5668	5539	5567	5601	5645	5487	5588	5509	5768	5574	5397	5701	5610	5539	5368	5541	5426	5479	5582	5376	5604	5621	5760	5624	5743	5720	5692	5540	5577	5570	5924	5893	5757
5946	5920	5806	5719	5673	5688	5557	5476	5590	5756	5464	5361	5365	5508	5462	5595	5620	5451	5697	5631	5564	5560	5392	5622	5518	5638	5651	5541	5522	5467	5513	5662	5438	5574	5430	5442	5465	5611	5561	5693	5680	5747	5710	5635	5745	5647	5791	5716	5752	5884
6002	5729	5861	5724	5603	5556	5529	5482	5599	5444	5690	5457	5298	5481	5506	5548	5658	5747	5485	5515	5411	5407	5405	5444	5417	5569	5457	5567	5548	5395	5639	5453	5402	5493	5424	5471	5570	5651	5523	5825	5688	5897	5717	5694	5713	5701	5730	5638	5670	5716
5976	5818	6041	5791	5693	5530	5726	5765	5653	5564	5477	5535	5676	5532	5592	5627	5790	5702	5602	5653	5503	5338	5366	5343	5500	5621	5458	5498	5423	5481	5474	5482	5436	5409	5428	5556	5621	5620	5771	5767	5782	5859	5782	5739	5710	5556	5686	5799	5712	5843
6034	5752	5825	5723	5739	5909	5719	5603	5636	5605	5420	5442	5439	5510	5542	5730	5828	5819	5643	5546	5383	5199	5425	5243	5516	5366	5446	5457	5544	5454	5424	5460	5543	5616	5581	5744	5760	5771	5754	5758	5932	5649	5670	5757	5701	5720	5777	5900	5664	5855
5799	5582	5703	5572	5706	5664	5777	5674	5709	5619	5466	5284	5569	5440	5630	5761	5683	5812	5673	5575	5386	5265	5353	5291	5515	5456	5620	5543	5687	5525	5558	5793	5793	5701	5688	5691	5821	5779	5795	5881	5879	5671	5591	5652	5423	5715	5722	5813	5825	5816
5618	5683	5637	5695	5760	5657	5776	5671	5566	5665	5604	5403	5490	5422	5498	5637	5816	5749	5565	5569	5379	5280	5273	5458	5535	5625	5487	5586	5450	5659	5755	5643	5754	5787	5779	5771	5868	5893	5975	5984	5900	5698	5638	5628	5649	5719	5690	5618	5804	5919
5784	5529	5617	5903	5695	5597	5687	5686	5540	5496	5441	5347	5458	5518	5573	5672	5590	5520	5681	5476	5401	5293	5298	5530	5445	5587	5525	5679	5605	5751	5734	5903	5797	5764	5785	5897	5874	5847	5831	5904	5801	5620	5607	5702	5569	5732	5838	5630	5764	5778
5736	5770	5877	5592	5662	5615	5664	5522	5484	5439	5606	5432	5571	5492	5429	5610	5665	5574	5647	5391	5499	5495	5543	5518	5617	5632	5665	5729	5720	5653	5830	5793	5653	5684	5709	5835	5885	5839	5780	5929	5767	5574	5550	5691	5553	5760	5696	5738	5714	5863
5805	5640	5881	5757	5955	5624	5689	5589	5323	5514	5421	5592	5541	5525	5375	5639	5509	5471	5540	5408	5378	5341	5398	5763	5711	5703	5885	5631	5688	5845	6065	5962	5786	5601	5572	5760	5903	5756	5735	5538	5674	5469	5726	5351	5591	5694	5755	5654	5786	5529
5983	5870	5739	5833	5866	5786	5601	5670	5510	5432	5512	5512	5476	5575	5579	5440	5423	5500	5442	5410	5344	5412	5447	5591	5485	5626	5727	5771	5772	5889	5831	5816	5695	5781	5629	5498	5640	5718	5551	5686	5574	5606	5524	5473	5727	5704	5673	5779	5747	5565
6048	5771	5921	5838	5758	5676	5583	5644	5382	5497	5394	5567	5430	5427	5489	5542	5530	5217	5316	5322	5345	5474	5336	5522	5739	5536	5697	5717	5752	5863	5853	5585	5548	5687	5496	5638	5530	5712	5586	5595	5430	5508	5517	5517	5540	5864	5666	5837	5756	5722
6018	5868	6062	5861	5719	5790	5657	5568	5425	5461	5355	5478	5402	5267	5384	5427	5242	5430	5311	5319	5237	5357	5484	5549	5520	5645	5737	5706	5835	5818	5813	5681	5630	5601	5594	5475	5627	5494	5599	5489	5484	5432	5475	5463	5603	5696	5731	5708	5677	5783
6009	5730	5944	5726	5644	5626	5612	5538	5463	5415	5326	5321	5405	5442	5189	5380	5295	5398	5272	5182	5269	5256	5369	5480	5594	5563	5743	5724	5653	5551	5649	5496	5528	5365	5455	5431	5628	5566	5645	5514	5487	5548	5647	5576	5629	5578	5707	5687	5783	5651
5890	5710	5942	5955	5643	5699	5517	5383	5250	5309	5332	5354	5293	5379	5354	5307	5225	5265	5218	5271	5233	5282	5554	5535	5481	5513	5647	5753	5760	5476	5494	5460	5356	5175	5354	5404	5579	5660	5590	5569	5472	5577	5710	5728	5585	5622	5790	5619	5739	5696
5800	5614	5926	5784	5667	5686	5413	5383	5460	5312	5214	5182	5373	5344	5431	5300	5425	5228	5347	5335	5389	5436	5466	5556	5573	5572	5588	5759	5731	5511	5551	5273	5253	5331	5354	5527	5518	5681	5804	5851	5730	5780	5767	5766	5558	5741	5813	5743	5646	5546
5865	5878	5798	5743	5739	5640	5472	5477	5387	5239	5423	5376	5363	5345	5325	5309	5351	5468	5352	5503	5484	5588	5638	5564	5452	5524	5612	5775	5645	5526	5435	5274	5480	5351	5592	5642	5683	5648	5706	5607	5593	5690	5749	5883	5670	5731	5605	5561	5654	5744
5953	5867	5846	5722	5558	5624	5482	5514	5347	5294	5233	5380	5447	5414	5506	5460	5426	5288	5536	5522	5538	5686	5652	5681	5895	5838	5977	5886	5945	5617	5473	5396	5553	5740	5606	5634	5817	5761	5680	5753	5509	5645	5676	5881	5714	5659	5639	5510	5658	5695
5933	5869	5954	5697	5555	5485	5378	5354	5437	5267	5391	5302	5434	5405	5578	5412	5401	5418	5492	5609	5732	5887	5901	5800	5828	5871	5808	5791	5760	5749	5512	5438	5700	5757	5858	5734	5762	5641	5666	5683	5690	5553	5754	5892	5652	5746	5573	5636	5506	5538
6062	5759	5782	5786	5520	5544	5508	5285	5468	5268	5299	5341	5367	5261	5359	5407	5593	5543	5564	5715	5814	5811	5712	5729	5648	5780	5871	5773	5783	5532	5570	5526	5591	5627	5809	5743	5871	5677	5560	5647	5619	5746	5564	5638	5658	5554	5650	5491	5524	5441
6052	5850	5858	5744	5599	5526	5345	5480	5360	5338	5450	5480	5266	5537	5410	5526	5521	5507	5665	5690	5770	5859	5647	5702	5671	5882	5968	5814	5689	5747	5728	5673	5628	5838	5899	5820	5866	5877	5467	5699	5698	5886	5881	5634	5675	5509	5633	5344	5552	5571
6053	5945	5860	5861	5430	5406	5392	5481	5489	5387	5464	5468	5394	5260	5224	5479	5401	5552	5610	5551	5618	5722	5512	5551	5618	5682	5722	5749	5692	5561	5491	5536	5521	5776	5664	5834	5810	5687	5628	5499	5606	5548	5639	5829	5574	5673	5379	5544	5539	5569
6113	5708	5918	5500	5790	5387	5440	5423	5526	5445	5199	5228	5382	5037	5177	5326	5519	5607	5465	5409	5684	5477	5533	5522	5557	5578	5569	5526	5651	5457	5467	5540	5411	5725	5695	5669	5777	5714	5624	5596	5693	5598	5574	5635	5818	5621	5448	5435	5483	5511
6051	5834	5701	5725	5539	5517	5490	5468	5281	5323	5321	5154	5209	5369	5284	5255	5307	5589	5376	5397	5365	5294	5546	5651	5478	5621	5501	5559	5720	5414	5447	5692	5664	5575	5765	5711	5618	5768	5691	5628	5477	5616	5706	5754	5625	5587	5447	5542	5628	5666
5934	5874	5812	5625	5727	5539	5467	5300	5384	5312	5242	5195	5269	5289	5204	5123	5183	5294	5356	5508	5261	5410	5473	5443	5539	5385	5487	5483	5583	5519	5526	5599	5559	5739	5737	5814	5650	5635	5502	5447	5491	5480	5540	5536	5487	5827	5566	5541	5623	5659
6183	5853	5944	5787	5691	5683	5409	5396	5421	5350	5316	5090	5108	5037	5200	5236	5134	5260	5239	5185	5087	5205	5615	5484	5577	5677	5608	5274	5540	5660	5622	5515	5763	5695	5793	5683	5669	5581	5450	5513	5438	5400	5372	5591	5601	5656	5619	5780	5791	5649
6265	5939	6013	5844	5703	5615	5671	5388	5421	5406	5301	5291	5213	5181	5132	5190	5201	5267	5216	5155	5302	5366	5440	5496	5495	5445	5348	5513	5539	5625	5593	5768	5709	5632	5725	5640	5727	5707	5581	5495	5455	5440	5589	5529	5604	5723	5764	5885	5508	5789
6262	6025	6147	5708	5786	5564	5574	5457	5426	5336	5361	5155	5273	5332	5110	5235	5153	5373	5181	5245	5286	5465	5505	5726	5545	5489	5655	5482	5503	5515	5568	5794	5894	5872	5768	5650	5783	5603	5520	5642	5399	5648	5748	5937	5956	5913	5671	5697	5686	5612
6173	6121	5968	5580	5664	5536	5436	5453	5309	5274	5314	5427	5339	5193	5352	5419	5303	5264	5363	5487	5415	5602	5547	5719	5732	5606	5640	5524	5795	5836	5720	5870	5804	5632	5738	5747	5502	5564	5395	5544	5456	5590	5829	5796	5751	5820	5781	5714	5737	5723
6176	5907	5901	5732	5556	5469	5498	5467	5246	5308	5408	5410	5318	5291	5252	5349	5233	5554	5325	5617	5582	5537	5731	5663	5743	5722	5662	5654	5714	5689	5647	5757	5745	5723	5420	5748	5561	5601	5639	5762	5591	5597	5634	6048	5870	5913	5807	5694	5706	5620
6157	5728	5789	5602	5318	5508	5519	5384	5347	5274	5353	5236	5254	5321	5293	5404	5235	5263	5527	5583	5670	5687	5595	5701	5735	5547	5580	5604	5651	5766	5678	5972	5752	5655	5665	5519	5503	5498	5656	5877	5743	5831	5966	6027	5900	5689	5737	5545	5625	5632
5903	5692	5716	5545	5395	5344	5402	5254	5178	5292	5287	5251	5368	5183	5324	5355	5432	5312	5550	5542	5614	5665	5683	5598	5595	5466	5389	5562	5569	5412	5584	5632	5749	5507	5428	5515	5554	5602	5764	5759	5770	5764	5873	5996	5859	5741	5597	5608	5500	5537
6027	5686	5775	5432	5434	5350	5280	5399	5389	5401	5326	5462	5260	5244	5341	5257	5250	5328	5553	5550	5710	5736	5579	5347	5422	5483	5442	5546	5471	5523	5615	5500	5772	5498	5602	5588	5535	5674	5794	5635	5914	5843	5795	5792	5469	5613	5588	5720	5534	5584
5680	5749	5689	5504	5462	5337	5346	5461	5387	5532	5451	5267	5244	5401	5182	5273	5211	5531	5617	5477	5487	5546	5297	5278	5435	5437	5598	5572	5538	5466	5498	5601	5447	5569	5500	5558	5534	5739	5733	5726	5700	5632	5732	5770	5608	5491	5513	5653	5325	5450
5816	5637	5646	5508	5369	5516	5436	5352	5677	5579	5347	5361	5425	5304	5267	5320	5478	5416	5405	5288	5352	5491	5257	5327	5341	5374	5441	5342	5534	5404	5383	5463	5475	5513	5384	5442	5501	5668	5588	5530	5832	5714	5689	5491	5378	5412	5495	5412	5663	5691
5996	5484	5886	5426	5511	5607	5561	5744	5701	5523	5454	5516	5411	5383	5385	5481	5347	5625	5416	5510	5377	5075	5136	5145	5232	5406	5538	5540	5533	5521	5479	5573	5370	5626	5565	5387	5632	5552	5748	5662	5520	5597	5713	5579	5388	5408	5505	5595	5579	5636
5782	5604	5755	5605	5811	5676	5784	5853	5775	5969	5691	5615	5394	5419	5275	5548	5559	5378	5304	5480	5318	5144	5231	5304	5444	5254	5435	5512	5404	5371	5389	5421	5265	5322	5428	5437	5476	5442	5533	5721	5579	5554	5466	5439	5658	5593	5360	5492	5702	5573
5877	5624	5730	5827	5724	5854	5795	5889	5797	5668	5747	5422	5391	5480	5297	5490	5623	5238	5449	5414	5483	5306	5375	5332	5521	5539	5725	5444	5722	5551	5576	5552	5427	5611	5438	5596	5723	5453	5345	5475	5465	5488	5556	5423	5466	5614	5628	5583	5813	5677
5873	5625	5756	5553	5790	5856	5801	5727	5760	5530	5583	5388	5367	5475	5450	5340	5563	5353	5339	5240	5288	5247	5344	5587	5656	5755	5734	5708	5382	5437	5474	5483	5543	5456	5467	5567	5690	5556	5343	5570	5385	5489	5342	5611	5622	5651	5628	5751	5929	5761
5911	5649	5669	5639	5786	6002	5791	5694	5548	5430	5536	5551	5400	5329	5417	5472	5413	5319	5260	5391	5227	5516	5423	5606	5649	5654	5717	5583	5606	5472	5502	5535	5565	5503	5418	5515	5554	5407	5654	5615	5471	5568	5439	5622	5561	5766	5695	5798	5579	5838
5815	5678	5635	5807	5800	5637	5563	5554	5449	5292	5321	5226	5193	5227	5427	5167	5193	5251	5366	5369	5350	5322	5371	5334	5478	5682	5688	5688	5634	5532	5678	5554	5529	5462	5693	5524	5511	5502	5533	5424	5613	5701	5680	5678	5611	5729	5640	5662	5544	5470
5717	5560	5795	5652	5643	5710	5657	5321	5321	5339	5037	5176	5404	5222	5213	5187	5324	5451	5475	5346	5440	5370	5548	5651	5777	5645	5712	5742	5526	5564	5551	5499	5392	5413	5513	5588	5549	5611	5558	5574	5465	5406	5511	5491	5837	5637	5562	5541	5515	5465
5846	5623	5767	5782	5491	5600	5455	5410	5300	5099	5090	5276	5228	5128	5179	5374	5350	5315	5267	5372	5408	5530	5517	5645	5582	5651	5691	5556	5546	5495	5333	5398	5388	5293	5403	5477	5519	5479	5544	5660	5438	5451	5490	5515	5536	5589	5551	5460	5443	5441
6009	5731	5903	5767	5844	5530	5261	5255	5130	5016	5327	5246	5234	5280	5204	5209	5408	5296	5421	5536	5616	5450	5313	5393	5604	5636	5582	5568	5717	5506	5539	5377	5487	5471	5660	5539	5563	5352	5510	5511	5379	5507	5564	5470	5351	5469	5354	5497	5339	5460
6134	5843	5987	5665	5844	5513	5391	5267	5126	5330	5399	5133	5292	5411	5277	5246	5508	5534	5613	5437	5332	5326	5464	5563	5538	5563	5622	5674	5431	5458	5373	5402	5329	5559	5546	5759	5598	5698	5683	5608	5447	5394	5546	5722	5584	5480	5528	5486	5459	5376
5981	6001	5928	5873	5626	5542	5577	5302	5312	5336	5162	5247	5388	5443	5349	5347	5617	5526	5471	5311	5277	5386	5467	5513	5568	5566	5588	5414	5561	5424	5234	5339	5296	5407	5350	5528	5427	5600	5593	5672	5433	5513	5551	5398	5584	5515	5497	5540	5620	5486
6226	6212	5867	5900	5537	5524	5525	5342	5505	5333	5260	5499	5422	5147	5532	5622	5409	5316	5512	5417	5464	5448	5549	5387	5553	5389	5421	5615	5388	5458	5416	5504	5600	5544	5677	5644	5645	5346	5569	5604	5536	5606	5418	5523	5665	5520	5578	5403	5566	5591
6317	5734	6041	5665	5497	5768	5429	5465	5462	5301	5454	5327	5350	5211	5537	5402	5392	5318	5571	5464	5412	5427	5456	5494	5531	5444	5587	5520	5494	5690	5639	5752	5740	5751	5770	5790	5687	5629	5474	5536	5435	5733	5700	5820	5530	5502	5598	5748	5476	5635
6120	5581	5924	5507	5614	5413	5418	5702	5368	5389	5300	5249	5122	5427	5386	5402	5385	5349	5414	5315	5236	5336	5378	5475	5640	5681	5605	5419	5569	5449	5642	5532	5610	5687	5747	5662	5804	5791	5652	5546	5458	5610	5780	5721	5605	5476	5499	5585	5552	5504
5992	5518	5818	5405	5551	5537	5509	5540	5151	5338	5150	5135	5258	5389	5246	5195	5360	5372	5290	5356	5371	5292	5412	5464	5396	5656	5606	5556	5471	5581	5679	5554	5646	5584	5506	5656	5496	5766	5844	5631	5511	5531	5403	5505	5735	5499	5374	5401	5668	5879
5786	5754	5682	5362	5528	5386	5452	5180	5138	5275	5036	5210	5277	5136	5295	5419	5382	5224	5319	5184	5182	5345	5395	5456	5566	5475	5410	5611	5525	5517	5582	5521	5646	5432	5606	5539	5390	5633	5530	5506	5612	5664	5352	5549	5609	5639	5627	5438	5533	5719
5622	5718	5516	5464	5499	5363	5396	5295	5241	5237	5002	5400	5303	5223	5299	5322	5352	5214	5087	5256	5406	5358	5394	5420	5447	5375	5568	5513	5526	5608	5749	5621	5588	5561	5580	5503	5412	5504	5278	5350	5559	5638	5591	5490	5421	5574	5461	5547	5570	5681
5724	5525	5425	5535	5297	5541	5325	5211	5444	5266	5247	5265	5377	5256	5262	5138	5197	5086	5156	5336	5403	5262	5375	5244	5466	5426	5587	5538	5637	5531	5611	5632	5628	5446	5558	5503	5344	5377	5398	5449	5446	5536	5624	5617	5436	5468	5448	5535	5403	5597
5695	5596	5677	5637	5499	5377	5433	5340	5190	5254	5400	5263	5142	5240	5331	5168	5110	5114	5370	5462	5296	5267	5387	5297	5558	5500	5513	5602	5524	5482	5594	5546	5444	5595	5529	5604	5452	5523	5392	5345	5520	5547	5519	5572	5387	5392	5489	5548	5739	5525
5598	5585	5629	5601	5420	5343	5156	5203	5215	5307	5333	5319	5292	5259	5370	5140	5188	5211	5238	5303	5401	5408	5458	5488	5498	5544	5539	5544	5466	5414	5314	5446	5487	5415	5536	5420	5655	5491	5503	5507	5338	5305	5510	5504	5576	5372	5382	5503	5644	5478
5672	5572	5509	5610	5437	5315	5531	5296	5248	5306	5338	5349	5419	5274	5187	5060	5207	5243	5268	5355	5396	5311	5405	5472	5462	5464	5558	5354	5163	5370	5463	5427	5414	5406	5499	5498	5438	5701	5565	5505	5371	5479	5370	5422	5514	5583	5308	5552	5715	5509
5571	5580	5494	5451	5528	5434	5479	5189	5336	5381	5384	5257	5249	5229	5228	5244	5331	5323	5329	5340	5360	5362	5596	5497	5498	5284	5250	5287	5369	5416	5364	5494	5372	5393	5483	5394	5326	5648	5515	5621	5428	5366	5293	5301	5551	5559	5411	5616	5521	5719
5828	5797	5445	5489	5451	5304	5554	5259	5292	5362	5349	5229	5218	5174	5105	5274	5382	5198	5246	5233	5451	5363	5498	5453	5401	5256	5335	5307	5359	5174	5551	5636	5472	5516	5461	5347	5390	5541	5754	5476	5433	5467	5295	5324	5424	5483	5337	5435	5612	5555
5767	5557	5678	5685	5451	5382	5449	5184	5237	5324	5146	5056	5214	5080	5023	5257	5354	5223	5217	5335	5309	5529	5329	5307	5345	5393	5292	5329	5219	5513	5582	5403	5599	5536	5399	5311	5583	5480	5523	5575	5532	5374	5302	5344	5629	5560	5495	5281	5565	5579
6008	5815	5622	5580	5454	5429	5296	5010	5141	5145	5066	5081	5088	5010	5151	5192	5262	5263	5204	5347	5501	5494	5405	5249	5331	5165	5388	5421	5489	5549	5485	5543	5489	5466	5322	5447	5258	5460	5381	5567	5421	5359	5300	5269	5582	5326	5601	5266	5484	5636
5836	5631	5592	5484	5288	5272	5415	5113	5147	5120	5121	4983	4970	4863	5141	5232	5213	5090	5229	5293	5341	5425	5349	5271	5248	5292	5339	5234	5291	5451	5706	5510	5394	5420	5170	5364	5207	5340	5386	5573	5417	5402	5350	5356	5395	5468	5340	5377	5381	5488
5986	5571	5614	5499	5221	5266	5195	5139	5024	4941	5026	5087	5103	4949	4955	5299	5273	5076	5056	5055	5327	5488	5354	5196	5096	5294	5272	5458	5390	5649	5527	5462	5405	5291	5100	5234	5212	5497	5327	5556	5539	5634	5406	5312	5504	5614	5483	5254	5417	5467
5884	5561	5586	5382	5356	5245	5257	5001	5139	5053	4961	5189	5177	4916	5042	5194	5330	5160	5142	5268	5206	5266	5338	5308	5187	5282	5252	5327	5235	5390	5664	5444	5467	5298	5405	5417	5239	5526	5499	5551	5525	5768	5411	5565	5381	5593	5430	5200	5550	5576
5906	5574	5393	5298	5197	5210	5077	5048	5066	5079	5233	5210	5365	5084	5164	5286	5262	5162	5105	5320	5414	5376	5258	5345	5195	5374	5239	5362	5456	5276	5487	5417	5401	5523	5412	5351	5563	5518	5667	5710	5826	5659	5438	5558	5563	5443	5570	5282	5459	5479
5671	5389	5392	5356	5003	5083	5153	5218	5235	5318	5152	5141	5033	5059	5014	5138	5090	5027	5150	5117	5426	5169	5319	5201	5185	5291	5398	5377	5524	5439	5483	5513	5426	5288	5509	5255	5553	5556	5619	5829	5876	5505	5511	5370	5512	5526	5491	5399	5414	5730
5802	5496	5325	5381	5035	5358	5256	5090	5264	5250	5146	5176	5257	5090	5167	5233	5184	5168	5061	5124	5270	5237	5104	5111	5227	5090	5355	5576	5481	5491	5379	5420	5340	5350	5350	5395	5302	5511	5751	5654	5676	5684	5395	5524	5503	5447	5535	5298	5435	5595
5760	5612	5451	5346	5070	5177	5339	5378	5421	5587	5319	5216	5267	5195	5057	5259	5161	5068	5144	5046	5059	5272	5196	5256	5266	5099	5199	5310	5390	5467	5415	5546	5469	5468	5373	5457	5202	5498	5730	5718	5689	5454	5357	5408	5258	5600	5470	5404	5456	5847
5786	5639	5295	5082	5234	5372	5544	5279	5278	5340	5200	5024	5145	4934	4983	5164	5264	5251	5091	5093	5214	5364	5187	5193	5313	5322	5227	5358	5484	5272	5295	5261	5509	5355	5453	5402	5479	5483	5534	5389	5366	5387	5124	5361	5451	5521	5715	5381	5789	5667
5463	5129	5317	5033	5174	5036	5357	5211	5212	5368	5132	4926	5004	5006	4967	4974	4987	5173	5045	4977	5163	5347	5397	5611	5313	5356	5399	5267	5335	5315	5232	5209	5132	5275	5195	5326	5525	5458	5381	5433	5314	5062	5266	5241	5481	5582	5476	5618	5822	5639
5560	5492	5316	5146	5359	5092	5378	5407	5115	5167	5183	4758	4843	4885	4951	4913	5070	5074	5000	4811	4982	4966	5366	5274	5601	5519	5601	5461	5233	5433	5315	5254	5125	5193	5269	5447	5206	5544	5478	5442	5250	5251	5298	5320	5533	5585	5627	5546	5628	5547
5831	5365	5492	5226	5504	5435	5364	5436	5067	5329	5185	4990	5082	5192	5174	5032	5153	5075	5164	5251	5207	5282	5163	5270	5316	5558	5488	5387	5460	5524	5410	5470	5490	5482	5385	5439	5669	5526	5409	5229	5319	5331	5375	5487	5479	5511	5603	5637	5691	5566
5543	5383	5713	5459	5431	5558	5323	5493	5274	5167	5203	5125	5029	5108	5244	5048	4955	5241	5393	5339	5335	5272	5308	5292	5353	5475	5415	5294	5405	5395	5335	5371	5498	5311	5622	5541	5572	5400	5383	5196	5226	5199	5522	5522	5616	5535	5565	5761	5525	5453
5676	5353	5453	5326	5185	5488	5225	5112	5003	4863	4954	4977	4734	4853	5232	5062	5151	5201	5372	5529	5233	5334	5240	5425	5344	5521	5331	5425	5365	5391	5345	5324	5490	5439	5617	5685	5340	5439	5335	5247	5237	5482	5333	5408	5495	5430	5892	5588	5376	5508
5696	5615	5431	5542	5307	5176	5181	4867	5081	4923	4781	4993	5120	5148	5041	5052	5138	4885	5010	5158	5312	5491	5440	5192	5203	5419	5427	5281	5421	5355	5156	5279	5300	5371	5425	5334	5353	5261	5328	5356	5311	5291	5306	5167	5610	5683	5689	5662	5407	5385
5605	5768	5616	5554	5456	5275	5278	5214	5156	5141	5167	5152	5171	5026	4872	4935	4871	5020	4887	5126	5129	5119	5203	5275	5150	5266	5156	5167	5254	5372	5554	5455	5394	5358	5477	5199	5030	5243	5461	5528	5686	5470	5419	5448	5580	5668	5465	5494	5490	5547
5865	5830	5823	5615	5646	5441	5453	5149	4993	5187	5035	5082	5167	5193	5152	5045	5269	5263	5268	5067	5146	5030	5211	5321	5204	5266	5215	5234	5006	5293	5426	5528	5561	5387	5287	5324	5129	5235	5508	5359	5361	5500	5258	5545	5442	5441	5379	5467	5631	5558
6203	5641	5799	5422	5460	5351	5219	5096	4948	5190	5273	5167	5316	5290	5430	5211	5214	5308	5248	5134	5232	5232	5121	5281	5332	5301	5201	5217	5271	5204	5264	5341	5515	5551	5509	5313	5236	5244	5130	5139	5191	5498	5631	5615	5631	5468	5408	5413	5443	5345
5638	5609	5493	5479	5216	5092	5142	5074	5230	5000	5174	5029	4963	4963	5164	5144	4950	5077	4950	5190	5168	5166	5458	5271	5445	5287	5325	5180	5248	5310	5397	5208	5538	5499	5532	5561	5451	5294	5148	5262	5365	5517	5740	5654	5501	5344	5631	5716	5391	5567
5569	5715	5454	5174	5270	5199	5251	5172	5249	5192	4880	5013	5148	4807	4954	4988	5024	4796	4847	4940	5093	5312	5342	5170	5327	5344	5295	5324	5174	5322	5437	5315	5295	5199	5300	5228	5207	5282	5467	5528	5544	5702	5525	5470	5506	5751	5638	5438	5405	5501
5741	5461	5409	5337	5367	5345	5465	5238	5201	5280	5010	4943	5262	5125	5035	4988	4980	4919	5100	5017	4990	5011	5284	5226	5237	5085	5297	5205	5337	5450	5511	5442	5371	5081	5135	5226	5308	5306	5523	5640	5623	5670	5513	5435	5492	5381	5433	5442	5651	5487
5754	5529	5524	5514	5404	5426	5332	5383	5196	5171	4987	5235	5182	5282	5237	5100	5206	5144	5246	5245	5185	5197	5165	5065	5104	5186	5180	5251	5263	5415	5377	5534	5359	5344	5231	5359	5172	5226	5417	5483	5487	5580	5625	5574	5536	5442	5195	5484	5462	5445
5711	5608	5807	5494	5488	5314	5379	5193	5355	5110	5141	5244	5158	5095	5052	5208	4946	5090	5369	5462	5425	5289	5144	5192	5301	5025	4939	4967	5230	5331	5449	5388	5364	5647	5434	5415	5212	5314	5162	5348	5508	5738	5740	5548	5354	5221	5303	5274	5325	5686
5732	5651	5662	5377	5254	5313	5178	5148	5179	5155	5065	5137	5051	4950	4802	4979	5099	5180	5149	5186	5425	5299	5413	5210	5218	5151	5080	4980	5138	5180	5199	5054	5250	5076	5369	5268	5338	5278	5211	5585	5439	5354	5351	5415	5514	5675	5458	5204	5288	5579
5714	5723	5686	5247	5282	5263	5306	5204	5223	5006	4964	5008	5019	4946	4876	4967	5145	5195	5275	5188	5044	5270	5188	5217	5454	5387	5377	5416	5272	5144	5304	5139	5141	5105	5197	5194	5384	5544	5665	5437	5406	5307	5335	5546	5505	5537	5497	5256	5593	5335
5819	5436	5458	5218	5052	5295	5190	5305	4950	4918	5061	5031	4916	4868	5116	5046	5069	5187	5177	5278	5156	5005	5057	5118	5281	5337	5517	5640	5522	5545	5299	5370	5359	5127	5091	5271	5220	5497	5538	5341	5472	5448	5441	5471	5387	5409	5529	5444	5360	5409
5793	5513	5507	5450	5274	5279	5374	5016	5271	5033	5162	5088	5090	5016	4870	5236	5373	5217	5088	4994	4939	5102	5043	5144	4887	5119	5320	5316	5484	5400	5386	5409	5351	5099	5126	5180	5239	5373	5462	5676	5705	5632	5427	5336	5333	5405	5416	5400	5660	5469
5973	5664	5685	5443	5427	5337	5109	5231	5292	5345	5304	5137	5201	5307	5321	5268	5343	5228	5268	5234	5080	5210	5252	5249	5092	5310	5124	5324	5388	5538	5276	5330	5344	5367	5396	5336	5275	5416	5533	5507	5544	5466	5782	5655	5559	5277	5386	5378	5545	5610
5817	5568	5596	5635	5368	5306	5165	5372	5251	5144	5170	5254	5088	5062	5286	5147	5300	5253	5362	5287	5213	5111	5274	5177	5068	5151	5166	5146	5278	5447	5340	5201	5371	5481	5371	5614	5551	5366	5223	5278	5454	5362	5700	5571	5467	5503	5321	5497	5324	5547
5680	5550	5406	5612	5369	5125	5415	5329	5253	5263	5064	5059	5073	5110	4920	5139	5160	5130	5040	5158	5294	5416	5257	5368	5370	5387	5050	5048	5319	5090	5054	5125	5028	5168	5350	5408	5576	5520	5494	5464	5369	5305	5449	5658	5637	5543	5310	5354	5391	5674
5753	5447	5492	5298	5150	5135	5011	5201	5143	5030	4811	4819	4815	4900	4943	4814	5057	4876	5202	5192	5024	5265	5410	5477	5311	5396	5341	5400	5207	5241	5137	5037	4965	5219	5253	5455	5454	5667	5504	5308	5299	5225	5285	5438	5403	5590	5492	5381	5169	5371
5432	5318	5299	5198	5194	5185	5232	5180	5293	5072	4987	4806	4982	4801	4784	4738	5020	4934	4955	5083	5134	5232	5045	5319	5382	5373	5390	5439	5232	5226	5228	5147	5151	5141	5289	5205	5305	5476	5498	5550	5360	5300	5099	5255	5192	5412	5381	5565	5521	5408
5443	5439	5465	5383	5350	5267	5194	5252	5147	5016	5066	4875	4896	5068	4893	4990	5091	4969	5099	5004	4876	4990	5076	5157	5324	5577	5503	5458	5405	5312	5095	5366	5329	5167	5334	5178	5171	5339	5400	5384	5592	5463	5246	5136	5195	5106	5379	5508	5599	5558
5491	5717	5590	5435	5163	5197	5318	5304	5173	5111	4862	4903	5024	4882	5008	5078	5256	5374	5187	5054	4870	4891	5012	5133	4996	5097	5289	5347	5284	5238	5380	5323	5208	5130	5168	5193	5135	5195	5218	5287	5286	5307	5415	5430	5176	5246	5222	5397	5348	5692
5686	5478	5531	5572	5429	5437	5597	5594	5291	5182	5120	5141	5078	5067	5131	5025	5324	5190	5257	5212	5094	5010	4907	5096	5207	5199	5249	5280	5070	4965	5129	5262	5284	5283	5363	5357	5221	5300	5459	5193	5257	5339	5246	5614	5416	5183	5331	5287	5570	5568
5733	5658	5770	5559	5441	5603	5523	5202	5217	4910	5015	5229	5124	5488	5344	5496	5424	5159	5013	5303	5352	5210	5096	5159	5050	5239	5266	4985	5055	5173	5085	5227	5429	5351	5561	5526	5235	5393	5288	5199	5278	5422	5350	5584	5537	5387	5431	5386	5506	5420
5919	5752	5641	5327	5379	5188	5271	5159	4837	4881	4949	4948	4889	4893	5149	5143	5364	5317	5266	5090	5161	5075	5269	5408	5160	5103	5364	5173	5027	5001	5111	5203	5299	5312	5563	5602	5503	5359	5419	5284	5199	5189	5286	5426	5600	5552	5566	5275	5375	5321
5713	5295	5380	5190	5250	5369	5260	5000	4923	5054	5065	5139	5089	4947	4951	4974	4996	4978	5220	5394	5181	5134	5027	5307	5415	5358	5454	5397	5325	5135	5149	5191	5070	5346	5363	5360	5534	5408	5521	5391	5180	5109	5110	5114	5429	5619	5589	5470	5222	5244
5417	5483	5453	5186	5519	5160	5299	5136	5103	4988	5046	5170	4960	4944	5081	4815	4858	4819	4809	4832	5101	5183	5212	5303	5633	5767	5346	5179	5287	5118	4992	5210	5236	4910	5369	5648	5402	5616	5674	5481	5236	5209	5130	5143	5255	5406	5402	5632	5673	5296
5659	5617	5459	5205	4947	4919	5027	5074	4881	4846	4833	4763	4812	4882	5121	5009	5161	4976	4803	4748	4826	5119	5337	5237	5297	5335	5506	5261	5141	5520	5484	5355	5322	5059	5313	5249	5216	5455	5362	5563	5334	5517	5222	5156	5092	5240	5555	5514	5554	5520
5630	5368	5313	4911	5052	4899	5099	5063	4965	4974	5092	4752	4705	4622	4639	4789	4943	5165	5136	5037	4656	4829	5224	5656	5403	5242	5432	5400	5304	5390	5628	5245	5239	5249	5155	5272	5233	5108	5413	5297	5538	5310	5329	5203	5039	5300	5076	5535	5695	5614
5332	5223	5239	5452	5185	5361	5669	5431	5467	5470	5227	5215	5118	4943	5029	4901	4825	5014	5083	5114	5039	4955	5000	5230	5332	5173	5008	5171	5365	5265	5423	5318	4972	5262	5293	5005	5025	5109	5189	5138	5406	5151	5193	5323	5230	5324	5184	5328	5395	5600
5652	5423	5572	5798	5616	5662	5588	5581	5454	5458	5385	5404	5312	5369	5447	5249	4992	5059	4994	5167	5251	5361	5008	4951	5109	5252	5091	5034	5410	5329	5223	5424	5319	5334	5615	5296	5152	5150	4979	5125	5186	5266	5298	5464	5353	5453	5243	5460	5344	5635
5873	5547	5927	5798	5514	5222	5316	5132	5151	5141	5100	5155	5293	5458	5403	5511	5410	5392	5006	5065	5283	5373	5434	4939	5001	5204	5193	4889	4933	5297	5170	5071	5452	5459	5571	5543	5326	5573	4962	5159	5204	5236	5446	5494	5477	5431	5301	5434	5387	5487
6157	5517	5655	5557	5129	5149	4964	4831	4920	4921	4782	5056	4874	5004	5326	5288	5490	5539	5250	5195	5025	5324	5595	5404	5031	5105	5308	5161	4867	5236	5282	5018	5459	5366	5380	5838	5461	5574	5163	5249	5148	5169	5527	5571	5545	5496	5548	5420	5204	5425
5898	5369	5329	5094	5185	5224	4996	5028	4914	4910	4911	5011	4950	4739	4896	5043	5069	5373	5400	5505	5171	5083	5323	5518	5536	5187	5236	5620	5099	5024	5265	5140	5257	5610	5505	5582	5652	5342	5459	5213	5201	5148	5344	5258	5593	5607	5602	5414	5477	5289
5432	5159	5011	5208	5278	5446	5272	5205	5124	5291	5071	5028	5190	4919	4996	4775	4847	4904	5235	5510	5280	5129	5161	5552	5713	5364	5193	5401	5378	5014	5178	5227	5006	5404	5296	5551	5704	5414	5614	5267	5199	5093	5184	5362	5501	5547	5512	5336	5559	5341
5309	5275	5279	5489	5528	5476	5397	5316	5296	5080	5193	5230	5245	5121	5115	4798	4625	4705	4739	5314	5531	5362	5135	5369	5765	5672	5386	5292	5479	5197	5056	5370	5104	4956	5245	5128	5298	5383	5514	5405	5105	5178	5062	5280	5390	5389	5602	5363	5534	5256
5179	5427	5547	5517	5194	5256	5175	5209	5095	5014	5045	5067	5259	5055	5276	4987	4786	4528	4662	4912	5432	5440	5521	5196	5500	5848	5636	5112	5425	5371	5070	5289	5163	4846	5342	5120	5155	5421	5413	5362	5209	5284	5108	5244	5093	5276	5385	5505	5443	5346
5630	5504	5769	5460	5377	4968	4865	4906	4711	4871	4724	4995	5251	5179	5175	5183	5084	4855	4641	4746	5051	5591	5531	5145	5195	5485	5618	5102	5207	5696	5189	4861	5175	4932	5005	5093	5014	5234	5114	5395	5170	5191	5003	5152	4975	5485	5285	5587	5432	5502
5757	5613	5626	5199	5128	5032	4733	4548	4602	4721	4866	4843	4894	4966	5362	5264	5137	5057	4736	4678	4835	5361	5545	5102	4991	5264	5561	5270	5169	5657	5289	4991	5328	5030	5038	5026	4929	5342	5000	5502	5278	5356	5213	5021	5084	5300	5307	5464	5437	5367
5930	5635	5476	5114	5050	4928	4678	4743	4668	4781	4665	4707	4863	4875	5046	5398	5320	5307	5014	4738	4865	5128	5340	5134	4846	5098	5573	5393	5226	5391	5350	5030	5478	5229	4867	5188	5022	5062	5178	5241	5226	5257	5418	5307	5089	5344	5229	5505	5348	5530
5796	5740	5417	5228	4994	5060	4912	4889	4721	4683	4676	4554	4627	4907	4904	5080	5104	5307	5181	4720	4613	4920	5213	5226	5091	4923	5398	5489	4963	5187	5473	5275	5362	5259	5128	5357	4914	5115	5173	5058	5316	5429	5494	5430	5412	5250	5291	5307	5436	5460
5998	5466	5326	5258	5034	4994	5076	4955	4948	5070	4721	4852	4880	4833	4922	5020	5274	5308	5350	4845	4658	4856	5279	5503	4940	4776	5191	5523	5057	5115	5373	5215	5391	5422	5220	5293	5120	5252	5083	5049	5364	5185	5692	5498	5602	5314	5333	5487	5261	5544
6019	5525	5366	4954	5214	5181	5182	5134	4996	5189	4973	5077	4870	4836	4809	4900	5380	5443	5402	5197	4845	4917	5251	5318	5095	4694	5059	5244	5184	4996	5380	5141	5218	5568	5098	5392	5232	5112	5137	5166	5344	5290	5555	5462	5608	5351	5298	5331	5256	5451
6076	5455	5298	5203	5294	5369	5354	5232	5164	5031	5000	5079	4880	4696	4845	4825	5056	5526	5426	5226	4978	4892	5153	5335	5298	4780	5252	5391	5127	4897	5357	5402	5194	5748	5357	5651	5256	5166	5123	4886	5237	5260	5420	5358	5590	5391	5480	5199	5233	5407
5921	5509	5366	5214	5206	5252	5335	5226	5224	5315	5058	4919	4891	4594	4819	4882	5015	5417	5706	5338	4802	4904	5183	5528	5374	4851	5099	5163	4969	4814	5366	5163	5103	5633	5473	5602	5306	5091	5319	5035	5148	5123	5452	5369	5567	5480	5363	5261	5063	5371
5953	5303	5373	5054	5149	5166	5201	5203	4969	5065	5063	4969	4929	4657	4821	4917	5219	5524	5804	5496	5106	5089	5394	5660	5362	4922	5083	5530	4927	4852	5182	5073	5092	5722	5276	5512	5530	5134	5140	4841	5088	4852	5544	5296	5489	5610	5450	5325	5018	5212
5977	5449	5263	4935	5040	5015	5075	4947	5019	4827	4824	4740	4774	4702	4706	5026	5265	5524	5737	5359	5195	5084	5426	5696	5363	5085	5126	5464	5051	4746	5254	5187	5001	5465	5216	5458	5584	5152	5239	4924	5193	5089	5272	5198	5625	5478	5552	5191	5049	5169
6091	5625	5253	5067	4851	4878	4954	4949	4715	4868	4640	4684	4622	4605	4712	5037	5122	5467	5533	5172	4851	5117	5523	5818	5464	5006	5127	5233	4950	4875	5360	4963	5074	5265	5283	5492	5403	5151	5240	4912	5333	5094	5175	5229	5530	5562	5450	5279	5196	5111
5927	5593	5191	4989	4776	4809	4702	4675	4610	4650	4540	4668	4609	4586	4724	5108	5296	5540	5473	5435	5050	5146	5582	5715	5279	4988	5310	5263	4868	5011	5151	4791	5038	5258	5091	5447	5367	5348	5335	5110	5331	4969	5233	5068	5644	5323	5350	5179	5192	5324
5982	5720	5368	5024	4655	4710	4679	4459	4487	4410	4439	4380	4615	4664	4906	5143	5368	5352	5361	5098	4880	5009	5571	5773	5178	5118	5484	5407	4833	4996	5187	4919	5082	5036	5047	5408	5221	5469	5426	5264	5215	5120	5177	5189	5329	5192	5481	5503	5440	5293
5939	5825	5536	5087	4884	4660	4530	4494	4562	4407	4517	4574	4716	4724	4911	5134	5181	5199	5008	4756	5028	5251	5582	5634	5255	5216	5443	5144	4866	5292	5295	4954	5066	5133	5126	5484	5329	5581	5414	5310	5477	5069	5185	5189	5280	5554	5513	5536	5513	5235
6012	5651	5662	5090	5132	4821	4813	4702	4713	4550	4696	4728	4816	4866	5158	5158	5224	5014	4653	4597	4959	5333	5396	5205	5095	5223	5425	5013	5041	5220	5016	4885	5229	5212	5233	5440	5359	5706	5401	5475	5284	5259	5151	5028	5349	5515	5747	5611	5556	5343
5624	5689	5731	5436	5284	5369	5194	4916	4837	4780	4756	4939	4966	5004	5020	4996	4875	4788	4533	4695	5046	5493	5290	5115	5076	5567	5499	5014	5091	5301	5040	4974	5334	5086	5299	5333	5263	5625	5392	5560	5277	5388	5179	5168	5226	5485	5710	5593	5494	5457
5344	5319	5679	5589	5578	5469	5254	5166	4963	5104	5086	5180	5173	5116	4895	4872	4729	4595	4646	4911	5391	5553	5167	5081	5119	5284	5351	5136	5381	5343	4845	5207	5085	4958	5252	5192	5377	5413	5311	5734	5166	5307	5185	5349	5243	5533	5596	5596	5649	5415
5241	5017	5277	5436	5359	5419	5454	5416	5148	5323	5163	5166	5293	5028	4806	4646	4592	4638	4802	5001	5185	5041	5039	4961	5368	5531	5285	5190	5525	5297	5182	5323	5069	4979	5202	4922	5214	5199	5273	5588	5399	5324	5269	5335	5237	5277	5533	5556	5788	5380
5312	4928	4962	5157	5168	5310	5358	5094	5133	5063	5058	5100	4986	4756	4511	4550	4596	4852	5074	5227	4968	4891	4969	5405	5570	5124	5005	5564	5522	5166	5409	5371	5195	5101	5282	5116	5326	5328	5455	5466	5409	5428	5362	5257	5265	5304	5481	5498	5698	5480
5715	5052	5201	5016	4963	5028	4840	4865	4860	4705	4869	4718	4491	4627	4498	4663	4924	4985	5027	4955	4937	4861	4975	5399	5432	5267	5419	5602	5441	5134	5468	5327	5092	5400	5112	5221	5355	5172	5519	5407	5543	5501	5389	5087	5164	5213	5577	5625	5610	5651
5804	5440	5455	5162	5066	4955	4908	4707	4771	4792	4561	4664	4617	4827	4872	5003	5122	5059	4906	4693	4790	5055	5315	5268	5265	5311	5610	5625	5164	5344	5327	5167	5136	5215	4899	5272	5060	5285	5356	5326	5550	5196	5206	5102	5209	5288	5379	5636	5764	5568
5714	5542	5707	5411	5357	5118	5084	4986	4898	5050	4908	4846	4948	5048	5110	5056	5035	4982	4715	4509	4989	5131	5318	5160	4972	5438	5530	5280	5240	5486	5301	4992	5170	4888	5078	5051	4908	5129	5375	5418	5207	5276	5117	5310	5212	5216	5155	5513	5699	5644
5270	5234	5439	5481	5612	5434	5407	5171	5102	5278	5248	5233	5267	5213	5162	5013	4817	4794	4840	4947	4987	5162	5063	5129	5280	5274	5255	5018	5461	5333	5155	5312	5135	5029	4966	4982	5098	5187	5048	5390	5263	5415	5108	5211	5073	5103	5315	5511	5695	5612
5283	5018	5146	5103	5194	5251	5238	5166	5137	5226	5180	5084	4838	5057	4902	4833	4648	4923	4921	4994	5038	4929	4863	5086	5420	5201	5190	5442	5361	5060	5433	5293	5150	5055	5089	5081	5186	5088	5360	5454	5397	5370	5099	5170	4958	5127	5385	5678	5622	5457
5747	5256	5090	4954	4911	4925	4998	4885	4899	4854	4860	4886	4931	4759	4852	4957	4989	5167	4987	4848	4901	4856	5040	5049	5154	4999	5328	5435	5214	5108	5269	5131	5036	5038	4849	5063	4979	5133	5377	5217	5418	5312	5273	5073	4995	5257	5421	5373	5504	5519
5522	5536	5437	5300	5219	5090	5082	5035	5008	5046	4996	4977	4987	4992	5030	5093	5092	4751	4750	4649	4781	5097	5052	5112	5054	5251	5465	5367	5209	5245	5302	5098	5079	4957	5099	4968	5086	5314	5330	5344	5334	5345	5468	5022	5181	5287	5246	5212	5369	5650
5265	5201	5252	5295	5415	5355	5400	5314	5205	5075	5247	5191	5181	5061	4933	4932	4743	4720	4819	4922	4963	4764	4862	4894	5084	5279	5364	5223	5355	5185	5120	5265	5302	5070	5195	5123	5240	5242	5212	5475	5396	5565	5185	5275	5123	5291	5207	5434	5735	5669
5437	5101	5079	4990	5109	5138	5194	5268	5159	5055	4940	4942	4872	4974	4741	4781	4793	4829	4931	4808	4731	4835	4961	4981	5227	5124	5168	5509	5297	5171	5198	5160	5046	5211	4995	5102	5427	5350	5470	5470	5497	5099	5360	5072	5272	5274	5321	5518	5696	5633
5674	5426	5388	5287	4980	5151	5122	4966	4883	4791	4805	4845	4990	4728	4811	4924	4874	4991	4884	4778	4723	4737	5031	5010	5030	5129	5329	5362	5364	5368	5476	5215	5192	5128	5220	5173	5214	5290	5426	5480	5761	5403	5251	5211	5288	5222	5442	5547	5833	5851
5472	5253	5316	5232	5251	5176	5076	5204	5172	4979	4980	5101	4930	4984	4919	4953	4746	4703	4781	4904	4968	5069	4911	4920	5095	5303	5333	5421	5369	5314	5216	5288	5298	5285	5268	5241	5149	5311	5538	5468	5513	5550	5290	5070	5084	5194	5200	5592	5716	5692
5471	5320	5311	5227	5261	5131	4996	5073	4939	4880	4927	4776	4799	4579	4742	4878	4753	4723	4872	4677	4700	4868	5019	5064	5155	5251	5346	5362	5394	5420	5374	5213	4969	5248	5027	5051	5150	5366	5358	5496	5536	5309	5275	5039	5232	5235	5332	5375	5572	5538
5625	5428	5463	5252	5132	5063	4958	4951	4929	4877	4794	4708	4953	4815	4791	4942	4887	4766	4809	4759	4903	4938	5070	5319	5354	5261	5273	5396	5483	5441	5527	5229	5222	5002	5166	5200	5153	5358	5458	5474	5614	5337	5160	5138	5215	5051	5198	5357	5530	5769
5462	5171	5353	5184	5070	5155	5099	5056	5064	4936	4763	4887	4790	4840	4898	4855	4883	4806	4990	4858	4952	5152	5071	5088	5308	5447	5498	5463	5362	5340	5081	5232	5327	5026	5118	5156	5255	5368	5431	5606	5339	5186	5002	5190	4926	5218	5118	5443	5728	5427
5545	5187	5247	5123	4993	4869	4998	4860	4785	4660	4809	4648	4746	4679	4765	4848	4871	4994	5017	4951	4998	5122	5171	5209	5203	5216	5339	5331	5485	5257	5369	5266	5076	5021	5072	5091	5351	5216	5368	5685	5321	5221	5070	5071	4976	4939	5217	5494	5589	5275
5483	5457	5272	5156	5081	4954	5062	4944	4909	4578	4752	4732	4844	4790	4800	4979	5028	5020	4907	5023	5056	5112	5082	5244	5310	5487	5435	5294	5145	5307	5140	5206	4955	5048	5059	5153	5222	5265	5454	5448	5368	5221	5143	4908	5062	4947	5480	5540	5437	5133
5543	5177	5284	5127	4902	4812	5059	4864	4928	4970	4782	4816	4786	4729	4883	4833	5002	5009	4983	5068	5114	5041	5167	5237	5395	5476	5391	5449	5368	5152	5176	5136	4977	4787	4957	5102	5112	5159	5346	5459	5241	5235	5101	5122	5045	5381	5418	5413	5072	5006
5650	5255	5304	5014	5058	4818	4983	5007	4908	4847	4919	4819	4886	4936	4937	4894	5052	4949	4915	5092	5242	5167	5169	5150	5396	5319	5308	5334	5444	5265	5014	4944	4904	4864	5018	4989	5093	5236	5419	5581	5249	5217	5151	4886	4937	5064	5319	5191	5121	5260
5507	5440	5172	4939	4922	4952	5042	5031	4993	4718	4915	4829	4775	4839	4951	5021	5068	5228	5249	5049	5175	5088	5221	5245	5243	5169	5231	5201	5141	5222	5072	4828	4969	4842	4949	5063	4901	5324	5497	5575	5236	5138	5023	4816	4925	5415	5392	5175	5391	5586
5593	5335	5280	5042	5053	4997	4975	4979	5128	5005	4868	4994	4974	4866	4918	4841	5013	5008	5117	5188	5062	5071	5200	5217	5110	5174	5173	5174	5081	5022	4982	5005	4882	5040	5118	5087	5179	5514	5583	5310	5365	5220	4891	4759	5180	5600	5557	5350	5421	5673
5581	5471	5472	5181	5110	5225	5118	5190	4945	5101	5001	4992	4915	4745	4936	4944	5115	5185	5262	5030	5099	5147	5272	5251	5090	5138	5283	5107	5089	5030	5176	4927	4927	4892	5004	5068	5275	5367	5339	5373	5183	5207	5174	5197	5547	5702	5499	5254	5410	5428
5666	5497	5456	5351	5314	5244	5246	5214	5266	4933	4975	4999	4904	5070	4843	4932	5078	5066	5045	5261	5103	5067	5241	4998	5188	5305	5270	5157	5101	4959	4994	5045	4822	5143	5170	5168	5475	5411	5398	5365	5283	5198	5203	5361	5638	5497	5234	5200	5515	5358
5560	5412	5552	5442	5193	5216	5075	5159	5090	5166	5131	4927	4917	4892	5146	5164	5093	5119	5169	5084	5190	5158	5198	5179	5037	5077	5095	4945	4742	4967	4942	4846	4973	5161	5285	5463	5322	5340	5348	5328	5560	5519	5378	5469	5338	5487	5103	5289	5485	5368
5883	5487	5807	5493	5407	5289	5132	5242	5155	5142	5241	5147	5021	5090	5093	5230	5127	5131	5317	5312	5264	5171	5079	5137	5028	4993	5129	5078	4953	4811	5111	4987	5151	5183	5448	5317	5451	5384	5437	5386	5436	5384	5149	5388	5446	5392	5070	5485	5747	5458
5888	5655	5624	5502	5297	5481	5382	5286	5124	5391	5081	5012	5059	5177	5126	5135	5149	5404	5134	5168	5164	5189	5211	5020	5075	5198	4988	4995	4903	4889	5066	5116	5315	5276	5414	5322	5303	5343	5264	5415	5231	5127	5057	5427	5789	5631	5542	5446	5493	5355
6011	5917	5829	5666	5550	5514	5393	5428	5277	5446	5299	5211	5279	5097	5146	5056	5151	5171	5185	5206	5215	5133	4985	4953	5040	5017	5094	4797	4979	5110	5128	5460	5389	5382	5202	5406	5665	5347	5120	5201	5022	5146	5431	5824	5701	5613	5490	5562	5372	5123
5970	5982	6017	5621	5615	5357	5377	5374	5259	5142	5128	5073	5136	5247	5139	5092	5181	5285	5173	5262	5050	5206	5099	5023	4916	4929	5018	4946	4936	5185	5367	5369	5259	5502	5546	5651	5481	5432	5206	5221	5249	5519	5818	6006	5766	5472	5177	5112	5272	5151
5796	5821	5817	5620	5535	5366	5461	5312	5217	5205	5131	5083	5283	5237	5009	5051	5091	5133	5199	5080	5185	4989	4940	5019	4919	4882	4878	4956	5209	5244	5300	5322	5449	5707	5650	5527	5326	5164	5175	4970	5568	5736	5774	5864	5614	5092	5026	5199	5386	5215
5899	5804	5989	5655	5645	5310	5347	5277	5143	5273	5174	5335	5222	5169	4970	5187	5108	5226	5145	5073	5183	5101	4961	5050	4961	5026	4985	5038	5388	5236	5264	5349	5629	5794	5605	5233	4957	4981	5096	5421	5644	5563	5599	5530	5366	5031	5026	5223	5544	5342
5858	5576	5675	5518	5442	5399	5309	5223	5244	5180	5130	5010	5032	4801	4871	5079	5148	4962	5090	4976	5072	4979	5018	5235	4991	4980	5131	5230	5332	5283	5374	5539	5664	5647	5244	5083	4949	5229	5226	5508	5530	5399	5337	5328	5148	5112	5085	5717	5831	5471
5637	5458	5557	5558	5466	5220	5301	5234	4926	5090	4956	5017	4993	4984	5043	4906	4953	4932	5051	4988	5044	5018	5023	4979	5068	5064	5231	5285	5347	5208	5441	5547	5521	5209	5217	4967	5154	5270	5355	5397	5371	5312	5237	5425	5281	5215	5253	5704	5988	5453
5673	5289	5513	5288	5346	5149	5067	5122	4889	4916	4791	5032	4804	4929	4827	4964	4974	4940	4958	4883	4937	5094	5112	4953	5024	5250	5315	5175	5197	5283	5397	5478	5276	5047	4834	4930	5235	5321	5284	5105	5111	5072	5126	5441	5438	5318	5302	5783	5981	5030
5474	5367	5313	5186	5158	5187	4987	4914	4799	4905	4785	4897	4909	4891	4782	4917	4945	4987	4972	4833	5030	5154	5126	5008	4996	5256	5484	5106	4981	5288	5384	5242	4930	5027	4889	5227	5420	5298	5155	5122	5328	5118	5300	5289	5393	5234	5098	5774	5797	4969
5537	5310	5409	5232	5100	5067	4905	4874	4838	4847	4798	4800	4953	4932	4846	4708	4897	4914	4908	5057	5075	5103	5155	5056	5297	5334	5255	5061	5172	5379	5350	5077	4802	4821	5032	5308	5444	5078	5263	5090	5346	5212	5198	5460	5598	5210	5136	5649	5607	4696
5478	5390	5248	5169	5060	5115	4999	4796	4875	4738	4690	4931	4833	4789	4957	4991	4857	4948	4939	5077	5060	5210	5272	5249	5245	5298	5188	5089	5258	5392	5035	4808	4817	5040	5292	5383	5143	5130	5063	5253	5318	5157	5187	5410	5592	5212	5159	5599	5569	4816
5642	5149	5301	5046	5113	5018	4895	4847	4847	4964	4706	4755	4942	4890	4879	4965	5075	5136	5096	5076	5242	5279	5272	5151	5336	5318	5078	5132	5188	5186	4984	4704	5091	5297	5336	5153	5302	5047	5191	5306	5399	5239	5330	5439	5567	5144	5162	5747	5520	5010
5889	5462	5540	5303	5243	5187	5000	5025	5022	4913	4961	5098	4887	5191	4947	5179	5213	5038	5228	5327	5334	5266	5223	5253	5331	5228	4928	4886	5015	5131	4767	4824	5045	5384	5317	5362	5228	5344	5221	5206	5421	5257	5273	5334	5447	5090	5114	5713	5657	5085
5847	5878	5688	5394	5400	5200	5171	5082	5318	5158	4996	5022	5170	5233	5146	5369	5210	5282	5213	5215	5215	5241	5132	5115	4990	4942	4772	4994	5125	4775	4697	4921	5340	5493	5276	5158	5303	5274	5224	5243	5312	5226	5021	5368	5340	5090	5015	5479	5635	5166
5998	5615	5621	5418	5487	5371	5273	5146	5271	5457	5208	5260	5188	5236	5144	5170	5283	5258	5323	5147	5065	5041	5127	5019	4881	4791	4842	5058	4797	4692	4809	5199	5305	5339	5118	5048	5133	5269	5267	5361	5368	5100	5182	5258	5277	5229	5234	5491	5632	5536
5859	5663	5565	5391	5585	5449	5512	5357	5227	5255	5171	5164	5262	5213	5209	5356	5146	5143	5059	5119	4851	4784	4827	4896	4772	4687	5087	4985	4910	4849	4971	5447	5507	5238	5043	5086	5180	5275	5259	5410	5396	5325	5197	5349	5395	5268	5188	5461	5819	5738
5613	5354	5401	5338	5392	5464	5455	5447	5226	5230	5113	5210	5122	4996	5074	5108	5139	5074	4976	4900	4779	4777	4946	4813	4753	4746	5090	5103	4904	4882	5098	5437	5430	5043	4907	5116	5177	5520	5417	5456	5320	5232	5341	5295	5297	5284	5112	5672	5938	5835
5680	5342	5411	5304	5387	5300	5390	5367	5207	5261	5102	5105	5017	5006	4919	4924	4770	4817	4957	4868	4794	4791	4923	4702	4752	4911	5212	5228	5017	4981	5301	5548	5238	4983	4951	5227	5234	5479	5536	5554	5351	5388	5289	5210	5388	5305	5485	5731	6123	5970
5543	5235	5410	5219	5214	5175	5122	5062	5145	4880	5046	4943	4786	4675	4695	4801	4731	4729	4793	4752	4649	4659	4809	4748	4946	5045	5322	5375	5111	5001	5495	5273	5011	5171	5060	5252	5508	5702	5509	5438	5559	5347	5269	5315	5320	5664	5642	5816	5900	5812
5328	5293	5176	5231	5100	5241	5040	5040	4935	4886	5026	4701	4736	4707	4623	4837	4698	4805	4869	4741	4851	4973	5063	4992	5040	5268	5428	5132	5125	5278	5459	5288	4986	4978	5232	5331	5439	5915	5644	5480	5488	5367	5455	5417	5654	5661	5837	5920	6001	5774
5490	5363	5216	5199	5200	5010	5063	4943	4926	4870	4799	4724	4752	4734	4779	4785	4867	4879	4724	4763	4999	5085	5063	5089	5086	5206	5396	5057	4965	5168	5406	5211	4952	4921	5186	5452	5752	5672	5681	5345	5385	5234	5341	5476	5701	5860	5916	5698	5592	5602
5698	5533	5647	5393	5425	5157	5217	5048	4987	4989	5013	4962	5019	4860	4960	4872	4959	4985	5128	5005	5050	5238	5191	4944	5058	5310	5340	4945	4789	5264	5252	5224	4941	5107	5450	5693	5684	5660	5421	5274	5133	5195	5385	5607	5995	5936	5637	5455	5434	5372
6032	5725	5915	5408	5393	5354	5433	5175	5172	5094	5169	5023	4914	5046	5013	4798	5103	5115	5120	5044	5122	5111	5116	5075	5039	5126	5163	4883	4836	5381	5314	5240	5015	5227	5434	5589	5654	5476	5275	5068	5121	5283	5467	5783	5858	5808	5569	5405	5521	5606
5953	5622	5825	5786	5586	5496	5343	5267	5365	5237	5155	5120	5083	4892	5038	4966	5009	4895	5153	5040	4985	5155	5057	4952	4882	5142	5076	4936	4872	5406	5535	5269	5322	5307	5434	5690	5475	5522	5043	5150	5306	5509	5507	5773	5774	5755	5380	5538	5410	5613
5821	5593	5727	5591	5602	5448	5313	5336	5169	5157	5138	5115	5037	4929	4872	4989	4951	4926	4912	4863	4940	4986	4890	4793	4966	5186	5000	4943	5183	5616	5473	5356	5148	5275	5402	5383	5525	5500	5159	5169	5354	5492	5575	5788	5820	5636	5439	5547	5540	5450
5673	5479	5544	5476	5322	5380	5246	5285	5041	5003	5070	5097	4990	4797	4862	4694	4714	4686	4708	4637	4764	4876	4811	4977	5070	5053	5088	4927	5306	5576	5633	5290	5217	5307	5404	5481	5402	5342	5294	5237	5495	5610	5545	5728	5675	5732	5477	5615	5618	5487
5581	5404	5393	5230	5155	5114	5145	5008	4803	4917	4894	4778	4638	4702	4633	4622	4667	4579	4708	4841	4747	5151	5065	4845	4978	5210	5279	5052	5319	5738	5403	5215	5118	5307	5446	5440	5552	5497	5326	5251	5362	5174	5290	5606	5728	5841	5639	5612	5474	5455
5588	5385	5471	5041	5182	4923	5061	4738	4941	4718	4774	4754	4749	4579	4737	4522	4673	4850	4812	4853	5165	5183	5231	5083	5300	5414	5267	5094	5323	5475	5223	5169	5171	5140	5433	5543	5824	5560	5228	5254	5195	5092	5406	5622	5671	5782	5721	5610	5585	5156
5895	5466	5422	5450	5426	5207	5003	4827	4923	4732	4705	4886	4640	4651	4948	4924	4983	5016	4907	4937	5088	5388	5355	5144	5248	5472	5300	4994	5029	5271	5211	5076	5093	5370	5627	5730	5564	5623	5325	5125	5186	5271	5538	5770	5691	5493	5678	5719	5339	5369
5885	5589	5627	5582	5504	5520	5196	5208	4945	4893	4899	5139	4943	4846	4975	4988	5142	5106	5120	5035	5173	5208	5183	5238	5169	5409	5095	4891	5107	5290	5455	5239	5175	5385	5540	5642	5606	5266	5042	5167	5243	5311	5688	5737	5811	5663	5481	5602	5392	5360
5988	5726	5806	5548	5356	5388	5384	5288	5207	5171	5100	5026	4989	4871	5101	5116	5052	5171	4998	4984	4923	5229	5047	5066	5086	5401	5029	4871	5102	5393	5483	5438	5198	5361	5355	5384	5359	5283	5065	5184	5227	5188	5531	5469	5618	5493	5549	5336	5519	5351
5834	5503	5638	5545	5367	5462	5297	5278	5225	5078	4979	4969	4932	4854	5010	4979	4904	4926	5001	4933	4953	4942	5028	4870	5088	5338	5222	4905	5069	5436	5578	5372	5061	5159	5349	5328	5330	5321	5217	5095	5164	5206	5324	5254	5427	5474	5644	5642	5399	5436
5633	5412	5252	5266	5102	5267	5016	5142	5098	4889	4805	5003	4649	4755	4931	4889	4911	4953	5009	4993	4883	5003	5037	4896	5013	5403	5280	5228	5049	5368	5374	5144	4984	4907	4993	5199	5427	5485	5446	5121	5022	5147	5138	5166	5442	5584	5644	5413	5362	5270
5567	5344	5318	5221	5016	4938	5066	4982	4941	4867	4730	4741	4836	4750	4788	4940	4832	4884	5072	4880	4962	4939	5217	5175	4999	5464	5384	5301	4901	5139	5250	5099	4924	4943	5154	5366	5438	5458	5205	5048	4955	4972	5241	5383	5486	5537	5549	5611	5343	5164
5654	5427	5308	5174	5072	5206	4859	4968	4900	4942	4726	4759	4842	4782	4882	4933	5116	5021	5093	5170	5131	5245	5226	5236	5138	5196	5335	5244	4936	4975	5177	5141	5082	5146	5130	5370	5412	5444	5371	5077	5068	5119	5337	5233	5384	5505	5639	5555	5394	5249
5725	5617	5438	5431	5356	5223	5069	5002	5053	4943	4950	4965	4946	4989	5042	5065	5024	5288	5315	5334	5149	5011	5282	5144	5182	5236	5282	5244	5031	5003	5338	5331	5270	5143	5216	5305	5436	5473	5195	5077	5193	5225	5245	5242	5422	5404	5467	5483	5590	5638
5875	5763	5428	5422	5289	5242	5235	5244	5000	5026	4960	5155	4970	5045	4915	5311	5264	5131	5364	5098	5128	5016	5107	4912	4882	5045	5200	5249	5167	5135	5239	5788	5376	5122	5178	5109	5273	5189	5448	5219	5214	5299	5428	5304	5190	5440	5460	5613	5626	5650
5555	5288	5309	5340	5149	5281	5021	5123	5131	5138	5021	5178	5114	4919	4925	4978	5058	4982	5140	5022	5038	5000	5179	5071	5150	4992	5279	5453	5162	5135	5241	5567	5386	5058	4904	4933	5305	5338	5413	5439	5339	5230	5204	5238	5370	5663	5413	5620	5654	5684
5539	5387	5293	4997	4978	4927	4927	4853	5059	4912	4957	4874	5025	4744	4942	4974	4954	5056	5008	5090	5073	5121	5065	5142	5143	5191	5402	5286	5161	5186	5087	5214	5217	5123	4944	4815	5035	5393	5430	5333	5373	5184	5170	5075	5237	5431	5450	5540	5488	5694
5487	5349	5255	4944	5037	5017	4869	4872	4850	4948	4883	4792	4836	4963	4844	4882	4929	5076	5163	5174	5200	5219	5188	5180	5144	5056	5017	5104	5171	4973	4935	5105	5335	5376	5161	4925	5067	5161	5239	5215	5374	5381	5229	5108	5127	5258	5241	5296	5405	5421
5668	5487	5304	5240	5122	5254	5182	5099	5089	4996	5021	4969	4962	5061	5076	4976	5162	5034	4979	5185	5250	5189	5150	5068	5029	4840	4910	4936	4988	5168	4891	4974	5245	5485	5178	4993	4821	4954	5340	5371	5285	5421	5262	5130	5008	5123	5199	5399	5348	5402
5744	5666	5500	5470	5395	5375	5238	5045	5084	5182	5121	5167	5144	5025	5139	5008	5141	5070	5066	5113	5032	5117	5063	4925	5108	4823	4899	4945	5153	5141	5022	5130	5124	5346	5133	5019	4821	4906	5038	5241	5354	5544	5350	5344	5162	5196	5113	5098	5177	5253
5405	5446	5326	5270	5264	5211	5365	5095	4969	5043	5095	4819	4933	5095	5122	5045	4985	4958	5025	4942	5147	4919	5117	5090	5066	4980	4927	4961	5175	5074	5097	4879	5029	5163	5211	5112	5050	5078	5018	5212	5397	5352	5520	5415	5437	5224	5288	5208	5120	5211
5468	5205	5163	5107	5120	5128	5035	4995	4978	4849	4860	5018	4908	4981	5100	5051	4915	4986	4928	5225	5021	4999	5012	5102	5082	5260	5137	5197	5143	4959	5165	5053	4952	5002	5267	5287	5278	5141	4968	5029	5292	5283	5328	5563	5373	5603	5443	5294	5244	5066
5545	5227	5411	5169	5114	5096	5066	4811	5017	4790	5055	4959	4924	4952	5112	5001	5080	5023	5040	5116	5072	5081	5196	5077	5153	5252	5181	5073	4970	5006	5222	5086	5098	4995	5191	5544	5446	5325	5027	5045	5189	5326	5428	5632	5508	5557	5657	5468	5478	5206
5718	5580	5616	5367	5445	5190	5100	5056	4993	5035	5089	5033	5062	5143	5077	4964	5150	5108	5123	5128	5017	5157	5027	4924	5181	5039	5093	4978	5080	5052	5275	5277	5158	5116	5262	5261	5418	5472	5302	5208	5223	5262	5643	5699	5605	5605	5556	5708	5635	5617
5574	5555	5425	5244	5287	5116	5237	5121	5044	5213	5070	5082	5173	4956	5157	5164	5122	5119	4980	4952	5165	4977	5130	5077	5017	5058	5146	5199	5330	5035	5143	5292	5155	5080	5004	5087	5172	5368	5581	5353	5252	5331	5268	5350	5405	5484	5564	5741	5660	5638
5539	5423	5312	5038	5092	5268	5209	5016	5016	5073	4878	4943	4937	4957	5050	5037	5030	5033	4994	4968	4946	4986	5122	5169	5163	5073	5235	5095	5317	5115	5028	5123	5083	5185	5131	5073	5216	5378	5403	5742	5215	5348	5073	5126	5318	5255	5525	5783	5848	5645
5684	5333	5249	5119	5002	5039	4924	5005	4886	5045	4946	5054	5076	4977	5136	5089	4924	5099	5093	5033	5072	5112	4977	5068	5171	5181	5201	5261	5301	5122	4964	5054	5067	5030	5302	5264	5195	5260	5372	5316	5546	5379	5223	5219	5276	5305	5386	5540	5529	5615
5667	5548	5252	5161	5160	5167	5140	5146	4969	5044	5047	5184	5130	5144	5016	4978	5035	5273	5236	5106	5068	4945	5009	5175	5048	5101	5172	4979	5213	5224	4893	5087	5096	5172	5434	5183	5200	5086	5085	5245	5525	5657	5444	5433	5317	5354	5076	5329	5158	5404
5611	5514	5368	5078	5145	5310	5136	5210	5265	5214	5171	5114	5223	5265	5147	4995	5212	5115	5129	5075	5074	5214	5229	5114	5112	5154	5028	5009	5066	5139	5129	5211	4939	5249	5013	5144	5131	5154	4991	5188	5362	5519	5523	5536	5245	5347	5302	5194	5280	5147
5459	5335	5355	5323	5298	5020	5197	5149	5117	5106	4950	5145	5007	5246	5048	5124	5077	5032	5072	5035	4994	5095	5118	5011	4874	4959	5060	5003	5078	5167	5214	5103	4886	5123	5058	5215	5126	5210	5252	5220	5332	5152	5286	5552	5521	5422	5352	5236	5257	5422
5289	5408	5479	5553	5320	5261	5105	5051	4997	4992	4945	4985	5111	5149	5122	5167	5008	4977	4892	5035	5078	5125	5018	4983	5010	5025	5098	4997	5090	5005	5077	5141	5163	5174	5013	5171	5162	5109	5378	5325	5237	5289	5250	5261	5535	5579	5612	5610	5434	5398
5581	5505	5669	5341	5343	5125	5043	5138	5130	5116	4973	5270	5070	5074	5202	5133	4925	5049	5022	5034	5028	4950	5092	5034	5087	4959	5203	5140	5070	4940	5173	5111	5204	5287	5207	5188	5121	5189	5247	5384	5278	5278	5350	5195	5331	5338	5496	5662	5451	5663
5748	5318	5503	5441	5302	5252	5117	4943	5139	5215	5192	5115	5044	5103	5118	5236	5213	4898	5120	5034	4994	5172	5212	5156	5067	4949	5144	5199	5222	5192	5220	4965	5020	5165	5237	5130	5180	5133	5235	5430	5306	5350	5325	5366	5390	5489	5310	5330	5428	5367
5636	5372	5275	5234	5231	5182	5123	5087	5116	5061	4920	5159	5111	4989	5135	5000	4995	4950	5009	4958	5103	5132	5012	5141	5012	4946	5061	5051	5047	5361	5177	5127	5135	5084	5296	5160	5141	5463	5262	5226	5147	5335	5521	5456	5493	5333	5392	5429	5470	5548
5552	5342	5291	5121	5128	5062	5182	5055	4983	5030	4823	5094	5135	5131	5183	5222	5008	5000	4975	5168	4962	5200	4972	5118	5138	5199	5138	5210	5189	5156	5133	5128	5175	5269	5300	5512	5370	5305	5349	5344	5271	5279	5308	5476	5560	5611	5651	5718	5625	5642
5675	5411	5287	5094	5105	5152	4962	5115	5021	5029	5010	5015	5217	5089	5285	5166	5240	5188	5026	5169	5222	5218	5190	5249	5161	5209	5238	5218	5236	5295	5300	5213	5332	5372	5274	5369	5335	5353	5410	5338	5411	5470	5409	5528	5482	5638	5577	5649	5663	5704
5569	5245	5353	5343	5213	5175	5032	5091	5183	5221	5173	5271	5194	5186	5233	5102	5202	5146	5245	5304	5278	5276	5239	5151	5178	5132	5326	5217	5083	5235	5134	5260	5337	5209	5301	5251	5490	5311	5264	5361	5610	5353	5384	5381	5554	5298	5297	5619	5662	5799
5563	5366	5314	5198	4897	5125	5222	5164	5108	5111	5186	5103	5113	5128	5141	5164	5247	5188	5345	5309	5298	5190	5227	5169	5235	5271	5122	5215	5222	5196	5219	5185	5143	5185	5090	5254	5343	5191	5221	5245	5322	5273	5270	5393	5380	5334	5466	5419	5496	5587
5598	5298	5425	5255	5231	5149	5227	5286	5100	5163	5179	5067	5192	5067	5179	5353	5367	5342	5266	5190	5299	5093	5175	5019	5200	5083	5103	5103	5032	5261	5202	5281	5137	5363	5197	5216	5148	5355	5104	5232	5203	5337	5477	5333	5374	5265	5310	5488	5392	5345
5547	5254	5448	5094	5300	5328	5285	5195	5120	5225	5188	5236	5099	5128	5258	5126	5300	5197	5106	5153	5097	5213	5145	5033	5147	4997	5044	5095	5160	5141	5158	5115	5188	5351	5277	5404	5118	5159	5367	5240	5218	5249	5404	5398	5388	5565	5494	5399	5533	5471
5580	5584	5467	5359	5345	5312	5114	5398	5361	5318	5292	5016	5231	5235	5276	5194	5161	5021	5002	5018	5100	5141	5218	5104	5022	5002	5001	5113	5015	5202	5161	5157	5132	5275	5345	5157	5105	5194	5302	5265	5300	5259	5516	5532	5489	5485	5495	5369	5514	5253
5499	5307	5328	5207	5067	5305	5236	5160	5241	5188	5315	5147	5272	5191	5190	5055	5052	4853	5071	5075	5074	5041	5128	5042	5178	5150	5084	5013	5170	5092	5295	5200	5193	5204	5086	5128	5060	5216	5135	5268	5142	5321	5348	5194	5234	5367	5316	5237	5322	5307
5518	5343	5195	5333	5274	5155	5283	5277	5199	5197	5296	5164	5170	5128	5109	4948	5230	5103	5185	5344	5034	5172	5112	5084	4937	4992	4918	5008	5016	5025	5122	5016	5184	5079	5113	5077	5172	5270	5212	5135	5168	5011	5257	5348	5364	5317	5178	5211	5173	5295
5538	5159	5405	5291	5392	5329	5233	5324	5285	5152	5065	5265	5390	5173	4995	5190	5097	5142	5151	5085	5102	4928	4995	4987	5044	5047	4967	4864	5082	5007	5103	5000	4946	5213	5190	5160	5235	5192	5264	5237	5244	5139	5269	5387	5199	5428	5449	5224	5389	5389
5409	5327	5468	5294	5174	5299	5332	5152	5100	5235	5104	5164	5259	5065	5151	5224	5154	5183	5023	5057	4925	4933	5078	5222	5130	4992	5202	5223	5050	5050	5243	5021	5164	5212	5367	5350	5445	5414	5282	5258	5214	5277	5367	5430	5515	5509	5437	5397	5408	5545
5545	5455	5495	5281	5261	5212	5218	5115	5082	5152	5148	5280	5075	5284	5304	5193	5114	5073	5061	5157	5082	5043	5172	5256	5139	5128	5305	5375	5267	5340	5233	5385	5270	5328	5175	5286	5290	5495	5329	5357	5295	5535	5596	5558	5596	5604	5565	5515	5443	5368
5531	5414	5441	5203	5101	5213	5223	4939	5101	5163	5209	5039	5145	5064	5252	5266	5211	5276	5189	5091	5365	5197	5192	5213	5306	5310	5297	5419	5326	5174	5258	5304	5299	5495	5408	5158	5374	5311	5321	5552	5400	5534	5386	5552	5559	5651	5538	5505	5467	5441
5611	5334	5505	5034	5105	5160	5081	5136	5180	5231	5120	4947	5066	5129	5126	5197	5246	5286	5262	5292	5221	5302	5186	5252	5241	5133	5246	5256	5141	5144	5243	5218	5315	5210	5248	5289	5242	5298	5327	5494	5467	5487	5403	5566	5504	5382	5482	5581	5592	5465
5649	5344	5162	5159	5226	5156	5141	5106	5175	5201	5082	4938	5060	5008	5253	5320	5307	5306	5199	5270	5326	5342	5323	5188	5317	5124	5157	5302	5096	5281	5246	5205	5142	5119	5224	5111	5287	5256	5404	5481	5431	5396	5542	5354	5485	5359	5341	5368	5494	5497
5426	5176	5324	5038	5199	5252	5254	5162	5121	5239	5067	4930	4997	5179	5291	5394	5197	5322	5271	5348	5344	5319	5231	5195	5225	5192	5170	5118	5181	5215	5236	5282	5176	5198	5262	5254	5229	5391	5340	5372	5417	5436	5381	5285	5358	5298	5258	5497	5468	5249
5601	5250	5257	5199	5257	5167	5007	5074	5187	5064	5113	5124	5187	5280	5295	5325	5286	5204	5207	5220	5269	5329	5212	5253	5172	5174	5053	5156	5377	5378	5373	5343	5188	5216	5253	5282	5253	5346	5302	5297	5265	5255	5375	5392	5324	5360	5404	5261	5442	5265
5662	5337	5396	5139	5301	5139	4971	5004	5105	5089	5190	5240	5429	5372	5454	5325	5185	5159	5286	5157	5283	5169	5204	5124	5197	5262	5215	5532	5295	5366	5411	5369	5312	5263	5277	5364	5228	5238	5165	5120	5138	5162	5323	5453	5417	5309	5365	5273	5445	5195
5537	5452	5435	5194	5170	5222	5015	5222	5210	5056	5215	5270	5452	5443	5270	5202	5224	5120	5272	5336	5274	5111	5371	5298	5197	5232	5396	5138	5363	5442	5321	5263	5192	5301	5211	5144	5172	5125	5032	5006	5107	5151	5216	5086	5205	5380	5465	5295	5406	5420
5483	5345	5362	5190	5148	5245	5071	5106	5226	5144	5109	5333	5313	5200	5367	5183	5192	5220	5304	5189	5183	5258	5273	5227	5076	5191	5073	5228	5106	5217	5363	5254	5223	5129	5356	4968	4949	4974	5030	5026	5022	5156	5112	5066	5240	5122	5421	5395	5327	5238
5390	5282	5330	5161	5268	5279	5209	5290	5307	4990	5156	5111	5033	5183	5192	5229	5235	5381	5346	5212	5148	5150	5086	5209	5073	5140	5086	5192	5089	5089	5177	5070	5199	5103	5186	5046	5119	4872	4959	5104	5068	5083	5055	5213	5204	5135	5175	5247	5126	5239
5555	5268	5599	5324	5391	5188	5260	5205	5147	5166	5034	5089	5148	5184	5369	5430	5258	5491	5276	5340	5153	5137	5118	5085	5191	5163	5164	5245	5112	5130	4957	5082	5008	5063	5049	5039	4984	5101	4996	5135	5009	5046	4929	5388	5236	5179	5222	5383	5056	5217
5499	5438	5593	5218	5383	5338	5171	5103	5052	5141	5069	5167	4989	5024	5124	5190	5383	5437	5249	5173	5116	4961	5107	5069	5100	5204	5189	5249	5221	5168	5089	5014	5146	5125	5214	5023	5105	5107	5084	5095	5212	4939	5103	5112	5259	5061	5225	5146	5202	5223
5561	5424	5487	5361	5323	5282	5098	5097	5091	4890	5017	5064	5160	5025	4916	5009	5050	5230	5215	5074	5199	5040	4944	4999	5261	5232	5256	5241	5215	5327	5235	5129	5249	5081	5171	5231	4973	5174	5101	5123	5208	5100	5151	5196	5169	5173	5156	5196	5282	5227
5537	5467	5436	5415	5208	5084	5012	5077	4972	5018	5141	5114	5016	5042	4867	5076	5057	5120	5099	5020	5035	5004	5070	5107	5250	5297	5389	5227	5287	5185	5310	5234	5242	5209	5135	5108	5110	5144	5227	5138	5153	5400	5293	5311	5172	5199	5190	5206	5356	5185
5721	5595	5332	5235	5066	5038	5190	4946	5073	4992	4974	5064	4869	4944	4936	4986	5165	5030	5033	5083	5145	5135	5345	5279	5343	5402	5342	5396	5368	5297	5262	5382	5385	5350	5134	5154	5003	5151	5037	5208	5257	5233	5288	5383	5292	5290	5112	5259	5285	5215
5743	5454	5311	5116	5042	4972	4996	5091	4983	5024	4969	4890	5014	4893	4793	5012	5017	5278	5160	5200	5214	5342	5336	5525	5521	5699	5353	5389	5372	5396	5421	5433	5279	5257	5035	5257	5136	5109	5101	5107	5178	5263	5129	5234	5221	5210	5217	5356	5292	5304
5550	5426	5308	5101	5027	5028	4994	4990	4994	4909	5037	4890	4917	4945	4954	4928	5187	5172	5176	5287	5330	5314	5428	5599	5684	5451	5492	5363	5293	5297	5435	5437	5427	5269	5246	5124	5171	5321	5170	5274	5342	5177	5170	5053	5239	5118	5227	5323	5458	5260
5631	5411	5264	5047	5199	5100	5034	5077	4892	4983	4821	4840	5044	4848	4970	5238	5082	5344	5278	5422	5422	5373	5431	5547	5672	5695	5469	5531	5443	5291	5460	5412	5361	5380	5298	5194	5285	5318	5128	5177	5155	5190	5151	5238	5184	5222	5128	5347	5211	5338
5611	5347	5368	5202	5189	5174	5115	4982	5027	4873	4857	4856	4931	5105	4936	5259	5477	5242	5293	5267	5396	5396	5412	5584	5622	5675	5348	5513	5535	5423	5637	5512	5483	5283	5308	5381	5269	5465	5356	5249	5244	5359	5201	5119	5218	5297	5307	5317	5321	5310
5303	5439	5467	5164	5304	5185	4962	4959	4883	4814	4933	4952	5106	5000	5153	5222	5327	5357	5311	5297	5415	5259	5452	5324	5437	5521	5420	5605	5529	5575	5488	5414	5378	5497	5522	5269	5382	5423	5354	5401	5342	5268	5209	5356	5301	5199	5254	5261	5397	5232
5583	5377	5231	5318	5161	5354	5013	5047	4917	4861	5014	5054	5135	5110	5110	5083	5240	5234	5305	5304	5298	5429	5410	5517	5423	5553	5604	5386	5419	5515	5564	5541	5448	5232	5403	5383	5374	5253	5460	5492	5289	5305	5255	5320	5318	5239	5287	5250	5373	5338
5483	5323	5348	5283	5293	5148	5020	5118	4949	5015	5091	5070	5108	5017	5009	5028	5267	5244	5346	5314	5354	5507	5350	5442	5517	5563	5505	5681	5619	5453	5642	5672	5347	5347	5391	5438	5336	5267	5339	5332	5372	5210	5291	5318	5351	5289	5354	5316	5277	5451
5538	5490	5367	5337	5184	5158	5123	4981	5077	5093	5171	5211	5166	5175	5056	5185	4952	5115	5116	5354	5366	5291	5321	5600	5572	5516	5560	5518	5685	5479	5363	5461	5480	5407	5313	5377	5236	5295	5209	5256	5312	5331	5223	5393	5290	5376	5284	5355	5313	5427
5544	5424	5362	5151	5068	5123	5041	5194	5251	5093	5097	4975	5120	5118	5070	4898	5049	5002	5142	5315	5406	5373	5366	5523	5622	5595	5549	5541	5480	5443	5437	5527	5400	5439	5190	5312	5256	5195	5328	5153	5209	5352	5376	5274	5430	5313	5394	5123	5347	5344
5367	5272	5344	5160	5298	5077	5177	5099	5120	5197	5117	5022	5007	5070	4986	4868	5098	5041	5177	5243	5351	5307	5413	5603	5445	5488	5542	5385	5422	5471	5507	5450	5282	5247	5211	5181	5139	5240	5133	5070	5102	5217	5267	5168	5082	5200	5348	5107	5400	5376
5541	5215	5390	5095	5262	5249	5177	5104	5041	5180	5067	5080	4919	4952	4956	4831	4977	5059	5132	5111	5163	5105	5385	5431	5429	5479	5330	5345	5433	5420	5395	5311	5303	5066	5031	5218	5155	5173	5060	4986	5220	5368	5137	5096	5008	5178	5147	5228	5362	5245
5423	5301	5267	5219	5243	5276	5251	5276	5407	5246	5241	4954	4994	5038	4943	5018	5091	5076	5024	5033	5131	5201	5265	5350	5431	5261	5316	5264	5399	5326	5315	5141	5107	5097	5101	5283	5170	5194	5042	5114	5055	5092	5061	5003	5069	5184	4971	5304	5112	5291
5370	5318	5318	5276	5367	5416	5381	5369	5348	5191	5137	5102	4981	4953	4961	5048	4987	5128	4974	5056	5141	5138	5237	5208	5338	5077	5115	5114	5318	5293	5191	5255	5138	5301	5121	5273	5105	5064	5231	5324	5094	5089	5045	5138	5072	5136	5075	5296	5283	5230
5441	5386	5425	5337	5306	5458	5369	5187	5163	5118	5133	5078	5128	5006	4810	4945	5125	5132	5113	5055	5233	5105	5030	5103	5205	5094	5121	5139	5271	5336	5200	5325	5413	5141	5248	5163	5106	5228	5310	5151	5249	5110	5177	5308	5081	5157	5124	5122	5092	5090
5356	5327	5551	5385	5294	5330	5442	5191	5100	4971	5012	4962	5129	4886	4957	5000	4969	5135	5098	5188	5236	5161	5036	5167	5190	5157	5209	5308	5298	5229	5410	5324	5236	5253	5178	5115	5277	5318	5328	5205	5277	5271	5270	5185	5245	5372	5211	5110	4986	5125
5575	5244	5376	5427	5440	5406	5356	5224	5153	5208	5273	5089	4949	5053	5178	5094	4949	4885	4977	4990	5179	5005	5031	5055	5013	5107	5157	5282	5180	5235	5285	5318	5233	5277	5173	5355	5281	5355	5265	5386	5276	5307	5380	5334	5377	5385	5179	5113	5102	5138
5455	5191	5354	5495	5527	5167	5218	5212	5138	5083	5078	5088	5036	4933	5055	5072	5013	5006	4943	4969	4964	4985	4907	4983	5103	5148	5066	5086	5062	5220	5248	5293	5133	5365	5332	5290	5286	5204	5370	5361	5514	5320	5298	5405	5422	5254	5262	5257	5284	5178
5310	5278	5341	5387	5369	5282	5163	5057	5097	4988	5067	5059	5060	5188	4945	4988	4918	4953	5048	4928	5025	4943	4938	5065	5201	5181	5335	5038	5130	5203	5323	5410	5277	5323	5460	5266	5357	5311	5362	5455	5411	5229	5526	5467	5351	5285	5258	5276	5318	5265
5592	5341	5391	5326	5352	5254	5079	5129	4960	5031	4910	4877	4908	5210	5104	4886	4731	4944	4799	4802	4901	5010	5103	5130	5167	5257	5480	5175	5233	5132	5309	5178	5319	5298	5296	5378	5270	5232	5293	5351	5376	5336	5257	5287	5440	5394	5366	5424	5405	5455
5484	5381	5365	5100	5331	5039	5055	4868	4976	5066	4968	4957	5044	5037	5142	5088	4856	5005	4904	4874	4966	4897	5027	5220	5131	5208	5282	5303	5320	5152	5146	5293	5281	5316	5400	5354	5337	5310	5298	5139	5296	5280	5354	5327	5334	5513	5337	5389	5441	5401
5397	5373	5376	5149	5076	5028	4878	5061	4995	5124	4935	5052	5048	5178	4993	5015	4970	4903	5013	5034	5016	5303	5167	5321	5089	5206	5149	5313	5184	5275	5133	5252	5363	5480	5384	5277	5330	5330	5254	5263	5330	5178	5321	5259	5372	5443	5319	5491	5422	5461
5303	5202	5146	4998	4818	4927	4978	4816	4998	5002	4981	5012	5022	4997	5034	5013	5001	5054	4915	5150	5214	5247	5218	5272	5423	5212	5239	5340	5292	5358	5257	5355	5415	5342	5272	5117	5214	5281	5225	5281	5248	5313	5287	5386	5218	5322	5345	5295	5462	5410
5256	5101	5217	4979	4820	4847	5006	4904	4940	4929	5017	5025	4967	4910	4849	5130	5013	5050	5012	5173	5209	5198	5233	5406	5410	5487	5305	5290	5283	5306	5397	5394	5317	5300	5263	5289	5257	5261	5196	5144	5128	5191	5225	5234	5378	5377	5368	5312	5305	5267
5451	5223	5201	4975	4787	4815	4903	4809	4914	5031	4939	4973	4931	4933	4992	5133	5148	5215	5163	5210	5214	5175	5352	5405	5526	5445	5228	5239	5253	5282	5368	5317	5113	5124	5326	5317	5135	5199	5211	5164	5165	5263	5153	5188	5223	5223	5322	5164	5150	5304
5339	5150	5061	4866	4711	4838	4806	4918	4956	4853	5027	4983	5146	5068	5020	5155	5253	5264	5261	5365	5467	5508	5492	5377	5598	5414	5478	5409	5373	5541	5503	5461	5264	5085	5247	5254	5111	5338	5279	5130	5141	5025	5213	5208	5140	5224	5101	5079	5128	5199
5355	5040	4984	4700	4796	4903	4976	4965	5080	4989	4967	5085	5103	5060	5124	5129	5124	5126	5443	5499	5498	5577	5580	5559	5599	5625	5578	5595	5477	5615	5502	5457	5262	5188	5154	5152	5165	5045	5132	5117	5077	5133	5103	5029	5138	5163	5129	5294	4936	5208
5242	5117	5050	4882	4837	4880	5002	4985	5082	5072	5092	5000	5148	5008	5127	5044	5144	5225	5276	5316	5684	5531	5573	5725	5550	5548	5534	5369	5429	5370	5451	5518	5296	5324	5317	5082	4980	5111	5054	5076	5202	4997	5164	5166	5100	5206	5193	5182	5127	5253
5513	5221	5031	5005	5000	5026	5088	5108	4820	4939	4986	5049	4886	5072	5017	4953	5237	5191	5287	5364	5390	5491	5684	5663	5755	5735	5599	5582	5676	5500	5395	5328	5377	5359	5193	5076	5146	5113	5183	5115	5147	5132	5167	5153	5100	5128	5090	5146	5096	5135
5528	5374	5209	4900	4907	4879	5066	4885	4953	5015	4963	5079	4726	5028	4819	5122	5152	5300	5386	5349	5383	5428	5456	5500	5668	5525	5625	5656	5715	5568	5366	5170	5276	5200	5329	5304	4935	5128	5106	5122	5110	5130	5260	5170	4971	5121	5197	5156	5094	5226
5484	5142	5064	4950	4854	4947	5115	4879	4987	5093	4944	4935	4946	4979	5100	5264	5238	5364	5444	5330	5482	5374	5459	5562	5435	5370	5461	5675	5525	5548	5340	5363	5205	5261	5204	5110	5143	5162	5093	5101	5104	5173	5229	5164	5055	5171	5146	5041	5037	5287
5399	5089	5140	4938	4932	4918	4972	4914	4907	5003	5009	5051	4902	5082	4893	5179	5319	5236	5486	5389	5452	5418	5359	5343	5423	5369	5461	5441	5529	5424	5428	5398	5263	5087	5178	5169	5199	5033	5136	5049	4999	5017	4869	4929	5082	5032	5155	5078	5065	5246
5265	5138	5155	5029	4935	5106	4915	5044	5116	4965	4820	4945	4904	4832	5139	5089	5131	5243	5226	5287	5448	5446	5473	5476	5482	5419	5324	5243	5176	5418	5442	5444	5392	5176	5232	5070	5119	5044	5144	5001	5013	5092	5016	4975	4905	5125	5062	5016	4922	5066
5180	5028	5105	5286	5159	5237	5163	5122	4926	5118	5008	4999	5000	5100	4954	5095	5071	5243	5223	5288	5290	5209	5362	5308	5292	5307	5349	5195	5156	5012	5197	5165	5308	5138	5140	5129	5071	5004	5107	5091	5112	4977	4985	5087	5061	5062	4976	5020	5003	5038
5229	4969	5225	5197	5290	5439	5239	5245	4993	5085	4935	4676	4956	4864	5071	5156	4873	4954	5193	5259	5069	5155	5365	5205	5315	5391	5314	5123	5253	5033	5114	5038	5142	5200	5295	5115	5034	4894	5022	5012	4970	5115	4976	4987	5092	4886	4811	5161	5069	5114
5138	5103	5050	5153	5218	5215	5105	5162	4942	4846	4757	4833	4790	4767	5031	4932	5100	5048	4994	5038	5007	5176	5201	5144	5146	5070	5207	5348	5236	5128	5039	4872	5099	5166	5215	5135	4829	4954	5090	4919	4948	4897	4983	4907	4961	4925	5001	5099	5072	5069
5118	4978	5110	5075	5141	5161	5120	5021	5065	4974	4815	4735	4813	4802	4944	4939	4839	5010	5013	5127	4999	5062	5102	4927	5019	5084	5114	4988	5313	5110	5130	4969	4816	5018	5059	5067	4992	4984	4982	4814	4890	5023	4901	4837	4905	4862	4841	4880	5000	5143
5160	5013	5051	5036	5057	5031	5038	5124	4939	4926	4875	5094	4940	4829	4946	4893	5101	5053	4996	4926	4897	5047	4863	5034	4957	4955	5011	5106	5150	5112	5125	4990	4760	4775	4986	4884	4947	4925	4833	5039	4832	5001	4934	5042	4963	4856	4914	4892	4985	5025
4995	4946	5115	4928	5111	5031	5004	4898	5091	4992	5074	4968	4907	5122	5193	5137	5124	5134	5110	4940	4960	5090	4820	4982	5034	5020	4841	4954	4999	5003	5093	5045	4819	4744	4625	4795	4925	4968	4728	4665	4789	4925	4932	4898	4947	4820	4850	4895	4953	4984
5041	4844	4929	4859	5000	5143	5170	5155	5130	5157	4961	4984	5009	4975	5025	5206	5202	5193	5340	5145	5100	5028	5012	5044	4891	4789	4990	4826	4847	4961	5028	4942	4964	4826	4714	4840	4959	4944	4842	4777	4889	4700	4889	4904	4799	4681	4805	4841	4958	4962
5035	4906	4929	4821	5058	5071	5073	5211	5217	5200	5058	5048	5108	5004	5088	5124	5215	5309	5244	5197	5214	5021	5194	4958	4887	4889	4982	4951	4817	4892	4884	4771	4977	4834	4731	4654	4805	4872	4994	5025	4842	4765	4734	4685	4717	4873	4805	4850	5021	4824
5210	4920	5051	4989	5056	5076	5215	5163	5174	5059	4965	4973	4959	5015	5018	5171	5153	5392	5234	5180	5121	5292	5060	5141	4902	4857	4999	4901	4861	4886	4734	4962	5088	4905	4822	4657	4601	4955	5040	4907	4866	4816	4647	4795	4753	4796	4846	4778	4776	4811
5117	5047	5068	5192	4991	5062	5291	5246	5146	5169	5018	5090	5021	5110	5070	5267	5194	5173	5432	5319	5320	5375	5288	5219	4984	4915	4835	4911	4849	4847	4953	4904	4800	4805	4846	4679	4823	4643	4744	4839	4780	4731	4735	4927	4900	4934	4733	4797	4567	4720
5330	5105	5085	5196	5247	5172	5113	5134	5109	5155	5056	4808	4830	4730	5139	5064	5277	5229	5436	5262	5294	5340	5153	5197	5078	4959	4972	4992	4996	4991	4912	4901	4800	4872	4846	4909	4827	4726	4729	4816	4715	4755	4816	4909	4891	4783	4803	4677	4670	4722
5310	5266	5199	5192	5142	5151	5157	5016	5228	5043	4961	4822	4950	4816	4879	5001	5007	5062	5111	5130	5354	5270	5270	5160	5096	5039	5013	5096	5100	4942	4856	4740	4702	4885	4933	4879	4678	4763	4702	4625	4775	4788	4797	4802	4839	4803	4881	4702	4661	4749
5464	5214	5355	5216	5306	5117	5257	5226	5051	5044	4837	4803	4997	4725	4867	4874	4784	4972	5074	5147	5162	5451	5137	5269	5060	4945	5084	5076	5153	5013	4828	4856	4737	4891	4932	4941	5060	4809	4702	4752	4968	5002	4831	4796	4770	4857	4761	4646	4885	4806
5466	5389	5347	5167	5250	5278	5156	5076	4932	4835	4818	4737	4821	4756	4706	4803	4783	4807	4957	5034	5065	5148	5129	5122	5317	5058	5083	5157	5024	4980	4871	4885	4799	4907	4901	4882	5022	4677	4932	4832	4903	4957	5018	4740	4864	4852	4951	4763	4731	4874
5573	5326	5401	5159	5142	5285	5330	5060	4985	4655	4797	4722	4656	4619	4627	4915	4887	4770	4849	4952	4996	5181	5051	5079	5101	5041	5151	5109	5011	5003	4905	4798	4753	4859	4911	4893	4943	5057	4865	4683	4806	4784	4922	4826	5040	5008	5016	4779	4801	4948
5521	5469	5496	5114	5305	5189	5295	5218	4974	4772	4634	4649	4621	4412	4614	4517	4595	4812	4727	4841	4995	4951	5033	5115	5010	5088	5213	5002	5071	5008	4713	4958	4847	4914	4848	5021	4911	4924	4841	4744	4887	4830	4846	4860	4986	4848	5057	4788	4807	4896
5534	5275	5488	5197	5252	5251	5112	5036	4996	4975	4656	4695	4704	4510	4533	4429	4581	4629	4696	4656	5022	5067	4977	5064	4943	5065	5165	5102	5041	4991	4915	4997	4951	4940	4739	4989	5098	5048	4905	4766	4755	4849	5016	5006	5072	4959	5113	4884	4894	4806
5612	5445	5311	5249	5147	5141	5063	5092	4903	4869	4779	4705	4751	4635	4563	4529	4545	4690	4669	4698	4847	4734	4932	5045	5028	5062	5045	5139	4926	5010	5001	4930	4788	4794	4938	4908	4965	4815	4697	4761	5009	4925	5117	4896	4983	5086	4951	5003	4786	4844
5530	5450	5367	5082	4988	4989	5072	4919	4941	4824	4706	4737	4678	4588	4675	4615	4504	4614	4803	4742	4826	4891	4913	4973	4890	4985	4969	5050	4994	5129	5013	4847	4848	4900	4914	5076	5012	4829	4719	4798	5002	4926	4993	4965	4976	4998	4954	4967	4911	5025
5467	5411	5292	5146	4979	5024	5067	4999	4938	4783	4766	4712	4817	4609	4622	4465	4555	4637	4696	4750	4874	4773	4808	4857	4896	4947	4987	4886	4939	4914	4788	4895	4909	4953	4970	4992	4757	4710	4941	4850	5048	5010	5091	4911	4991	4856	5031	4990	4915	5061
5364	5353	5304	5111	5027	4914	4952	4919	4850	4699	4858	4641	4698	4586	4562	4520	4625	4626	4678	4673	4714	4806	4736	4748	4878	5009	5016	5010	4963	4968	4863	4830	4891	4859	4921	4884	4936	4961	4798	4867	4925	5033	5045	4937	4872	4876	4886	5004	5014	5051
5447	5354	5290	4992	4991	5019	4980	4790	4890	4679	4756	4711	4697	4747	4781	4627	4496	4737	4718	4663	4647	4972	4740	4929	4811	4960	4906	4885	4941	4867	4735	4833	4918	4934	4697	4921	4933	4885	4800	4851	4934	5083	5005	4847	4857	4835	4911	4939	5063	4909
5413	5266	5421	4961	4797	4792	4728	4661	4950	4756	4662	4815	4724	4715	4768	4587	4615	4585	4700	4836	4864	4867	4847	4921	5007	5185	4995	5081	5039	4953	4846	4873	5023	4840	4976	4885	4785	4733	4803	4750	4849	5113	4971	4886	4698	4848	4834	4756	4926	4989
5481	5284	5280	5086	4861	4859	4839	4656	4791	4796	4757	4740	4648	4804	4773	4727	4646	4714	4882	4825	4753	4868	5009	5059	5140	5088	5099	5019	5041	5116	4970	4756	4989	5009	4750	4940	4884	4807	4883	4913	4985	4914	5001	4888	4781	4796	4812	4885	4741	4776
5289	5177	5338	5061	4998	4977	4749	4806	4699	4771	4913	4696	4742	4587	4600	4553	4557	4605	4899	4736	4822	4962	5134	5097	5216	5172	5112	5165	5170	5008	4991	5068	5105	4980	4849	4927	5133	4981	4845	4882	4960	4936	4775	4806	4839	4810	4718	4744	4889	4785
5320	5256	5185	5135	5075	4862	4708	4827	4742	4789	4678	4619	4733	4713	4633	4632	4806	4774	4723	4860	4848	5161	4879	5113	4929	5138	5075	5168	5098	5088	5024	4942	5155	4923	4923	5136	5201	5033	4989	4938	4834	5013	4864	4789	4708	4889	4849	4929	4666	4837
5420	5301	5338	5162	5050	4933	4844	4785	4661	4771	4643	4523	4574	4633	4665	4691	4818	4843	4871	4953	4870	4948	4848	4969	5111	5160	5232	5228	5317	5042	5146	5028	5138	4997	4983	5185	5193	5130	4983	4910	4992	4929	5043	4900	4791	4875	4973	4914	4824	4781
5318	5295	5494	5268	5114	4937	4998	4792	4688	4644	4591	4639	4543	4659	4785	4861	4740	4817	4810	4887	4935	4950	4984	5052	5110	5256	5427	5262	5071	5048	4966	5169	5049	4974	5175	5215	5298	5128	5075	5227	5147	5066	4976	4758	4919	5007	4923	5019	4872	4866
5359	5274	5281	5240	5214	5108	4988	4896	4804	4737	4632	4552	4683	4751	4632	4626	4797	4851	4785	4869	5020	4760	5084	5087	5152	5074	5316	5103	5139	5072	5067	5017	5058	5106	5020	5234	5169	5212	5113	5138	5112	5086	4935	4909	4854	5010	4968	4896	4814	4694
5435	5330	5294	5056	5236	5315	5060	5129	4837	4795	4653	4719	4569	4788	4854	4796	4839	4864	4814	5029	4829	4954	5059	4955	5039	5057	5286	5018	5070	4898	5031	5077	5067	5088	5115	5252	5221	5120	5113	5104	5029	4970	4892	4970	5035	5082	5101	4903	4954	4705
5320	5280	5329	5083	5264	5299	5213	5029	4940	4885	4692	4676	4655	4892	4772	5012	4971	4907	4892	4991	4932	4913	4974	4915	5012	5057	5131	4917	4877	4955	4991	5201	5109	5067	5171	5076	5210	5026	5038	5074	4999	5036	4827	4967	4892	4975	4971	4814	4867	4925
5208	5157	5201	5214	5143	5191	5284	5158	4981	4987	4791	4595	4887	4861	4762	4985	4901	4874	4876	4841	4886	4953	4993	4917	4918	4930	5078	5023	4857	4870	4890	5027	4945	5052	5043	5098	5115	5059	4991	5154	5034	4886	4864	4923	5121	4885	5033	4967	5015	4830
5294	5131	5053	5108	5070	5189	5187	5139	5062	4997	4881	4772	4863	4917	4821	4966	4945	4806	4931	4846	4954	5128	5082	4996	4889	4943	4995	4950	4747	4948	4897	5086	5184	5015	5085	5023	5000	5007	5045	4925	4989	5089	4957	5185	4977	4954	4969	5051	4886	4911
5250	5137	5088	5113	5004	5128	5046	5238	5142	5000	4910	4914	4727	4834	4896	4885	4889	4874	5005	4961	5175	5070	5159	5120	4877	4922	5001	4918	4761	4823	5021	5120	4984	5019	4923	4959	5091	5004	4987	4937	4852	4876	5054	5059	5037	4999	5020	4815	4934	5017
5409	5163	5172	4844	4997	5040	5068	5042	5075	5043	5037	4946	4945	4992	4828	4892	4981	5044	4952	5079	4918	4983	5189	5013	4947	5064	4945	4951	4928	4915	5129	5037	5085	5095	4839	4947	4901	4965	5135	4929	4874	4980	4951	4983	5115	5034	4863	4913	5005	4942
5643	5136	5042	5004	4909	4857	4997	4911	5014	4911	4998	4958	4981	4950	4788	4804	4831	4879	4934	5019	5029	4956	5081	4989	4984	4976	4979	5097	5018	5064	5065	4986	5111	4945	4908	4984	4971	5024	4993	4934	4943	4870	4842	5121	5073	4933	4996	5032	4977	4800
5503	5163	5271	5002	4868	4969	4838	4848	4851	4834	4851	4957	4794	4878	4984	4882	4738	4799	4843	4803	5013	4772	4988	4970	4911	4921	4968	4975	4922	5055	5111	5157	4916	4787	4899	5047	5089	5143	5011	4975	4855	4744	4935	5057	4944	5020	4961	4921	4774	4809
5448	5294	5461	5153	5015	4907	4829	4872	4694	4740	4814	4748	4760	4812	4813	4708	4772	4769	4992	4824	4850	4868	4831	4949	4902	4884	4943	5055	5115	5111	5150	5053	4971	4929	4939	4989	5118	5206	4965	4880	4851	4845	4877	5016	4884	4928	4966	4971	4892	4809
5521	5292	5495	5178	5149	4982	4930	4854	4816	4667	4627	4693	4801	4728	4706	4721	4824	4881	4834	4993	4860	4869	4849	4757	4775	4922	4994	4935	4950	5096	5055	5031	4837	4833	5087	5144	4989	5056	4874	4873	4936	4848	5098	4815	4992	5151	4905	4753	4798	4647
5492	5345	5553	5345	5237	5142	5082	4866	4868	4720	4739	4691	4675	4652	4892	4681	4723	4630	4814	4923	4936	4848	4696	4714	4761	4770	5042	4894	4993	4708	4987	4872	4925	4936	5017	5194	5104	5045	5088	4932	4994	4820	5015	4961	4956	4932	4878	5011	4834	4815
5467	5369	5362	5343	5315	5341	5060	5065	4940	4775	4799	4573	4753	4580	4664	4809	4692	4697	4832	5092	4848	4637	4573	4778	4851	4740	5001	4866	4930	4678	4855	4912	4932	4927	5002	4866	5068	5024	4879	5037	4977	4862	4915	4936	4853	4905	4871	5001	4981	4893
5198	5282	5229	5119	5145	5179	5308	5163	5056	4713	4943	4674	4764	4500	4723	4797	4781	4751	4888	4878	4750	4852	4714	4793	5035	4781	4853	4908	4751	4698	4714	4951	4915	4980	4857	4814	4721	5005	4977	4828	4893	4812	4725	4759	4901	4936	4934	4902	4869	4955
5246	5161	5168	5137	5063	5247	5128	5189	5152	4939	4807	4572	4915	4869	4709	4779	4720	4846	4939	4861	4870	4892	4821	4848	4847	4642	4782	4714	4786	4742	4642	4823	4941	4865	4760	4784	4851	4895	4822	4824	4940	4860	4632	4839	4844	4907	4972	5014	4930	4910
5369	5126	5218	5025	5080	4955	5232	5097	5116	4973	4908	4887	4901	4777	4734	4670	4728	4754	4867	4912	4909	4880	4817	4769	4784	4806	4704	4686	4833	4885	4750	4842	4833	4707	4713	4748	4800	4752	4804	4794	4715	4897	4755	4807	4876	4864	5005	4768	4970	5020
5396	5234	5371	5066	4851	4874	4961	4900	4819	4888	4917	5010	4881	5049	4671	4755	4654	4664	4765	4775	4814	4827	4854	4755	4749	4829	4832	4939	4959	4950	4764	4654	4641	4781	4826	4756	4751	4721	4678	4755	4822	4691	4736	4786	4772	4788	4798	4757	4917	4825
5345	5197	5393	5028	4915	4864	4970	4811	4857	4801	4824	4866	4885	4804	4841	4776	4643	4718	4645	4653	4708	4789	4798	4672	4852	4769	4891	4826	5027	4910	4678	4750	4702	4786	4811	4854	4655	4708	4648	4692	4753	4639	4721	4799	4821	4850	4714	4756	4757	4841
5331	5242	5270	5092	5082	5087	5108	4738	4806	4844	4959	4800	4883	4841	4718	4740	4635	4683	4666	4543	4804	4764	4881	4973	4871	4876	4907	4851	4869	4882	4733	4697	4720	4846	4948	4828	4601	4757	4686	4751	4731	4666	4890	4781	4594	4696	4651	4861	4715	4758
5202	5037	5069	4881	5131	4990	5122	4907	4891	4737	4738	4782	4806	4871	4801	4838	4848	4856	4780	4779	4822	4772	4759	4854	4766	4898	4765	4803	4757	4707	4818	4814	4608	4755	4874	4880	4773	4628	4615	4780	4783	4720	4844	4797	4936	4666	4643	4711	4740	4629
5312	5117	5087	4914	5090	4948	5100	4949	4822	4814	4907	4711	4762	4688	4778	4767	4869	4985	4907	4805	4980	4729	4749	4729	4797	4696	4910	4743	4650	4807	4885	4825	4706	4799	4712	4892	4767	4905	4654	4645	4698	4626	4875	4952	4784	4618	4751	4478	4665	4687
5338	5191	5011	4768	4983	4969	4860	5007	4966	4859	4861	4814	4739	4596	4713	4878	4893	4856	4807	4869	4937	4908	4718	4838	4882	4954	4784	4765	4757	4883	4915	4798	4805	4593	4742	4928	4806	4722	4694	4634	4565	4580	4668	4767	4746	4692	4574	4665	4764	4633
5235	5194	5142	4972	4890	5025	5022	4848	5039	4805	4773	4878	4685	4720	4724	4854	4840	4789	4830	4850	4895	4673	4761	4830	4877	4947	4832	4855	4776	4738	4901	4853	4743	4778	4612	4724	4758	4743	4720	4561	4509	4596	4587	4718	4807	4741	4772	4719	4606	4764
5143	5108	5317	5065	5071	4897	4936	5006	5099	4936	4961	4845	4784	4792	4844	4816	4940	4863	4868	4793	4784	4804	4701	4940	5020	4989	4888	4913	4724	4793	4652	4888	4796	4730	4738	4668	4709	4784	4613	4644	4420	4500	4702	4593	4699	4735	4944	4721	4710	4816
5215	4997	5190	5014	5001	4885	5057	4963	4927	4928	5200	4936	4931	4905	4812	4991	4964	4960	4945	4837	4667	4625	4664	4792	4847	4800	4734	4792	4714	4584	4690	4879	4805	4975	4818	4625	4644	4784	4699	4705	4743	4612	4590	4579	4655	4695	4614	4700	4757	4813
4996	5029	5049	4937	4889	4917	4988	4909	4891	5059	4971	4943	4830	4986	4973	5009	5054	5087	4787	4997	4716	4593	4701	4683	4588	4668	4720	4762	4801	4620	4650	4665	4730	4734	4751	4780	4525	4608	4586	4583	4706	4622	4497	4469	4601	4560	4646	4679	4827	4761
5215	4864	4969	4988	5101	5010	5007	4792	4836	4872	4796	4894	5058	4895	5029	5039	5126	5168	5073	4971	4965	4753	4684	4715	4865	4742	4718	4718	4629	4662	4716	4663	4734	4757	4579	4775	4658	4557	4591	4608	4662	4649	4593	4431	4532	4719	4557	4567	4661	4664
5194	4876	4999	4910	4835	5009	5003	4936	4859	4854	4996	4867	4854	4873	5022	4944	5044	5049	5166	5025	5017	4902	4800	4919	4807	4673	4826	4697	4694	4741	4782	4610	4721	4696	4690	4640	4522	4552	4508	4581	4524	4588	4437	4590	4534	4565	4657	4508	4540	4788
5047	4990	4780	4937	4821	4778	4776	4885	4926	4914	5086	4870	4900	4935	4830	4802	5007	5038	5025	5168	5152	5020	4909	4930	4928	5004	4922	4866	4870	4786	4951	4854	4826	4644	4660	4681	4507	4647	4388	4629	4557	4558	4511	4794	4510	4663	4723	4779	4421	4751
5181	5069	5068	4793	4799	4831	4929	4838	4856	4823	4902	4996	4988	4762	4842	4963	4879	5021	5099	5034	5021	5047	4917	5111	4963	4993	5026	5128	4930	4871	4793	5069	4832	4730	4754	4595	4796	4693	4599	4711	4580	4681	4611	4884	4639	4920	4669	4789	4693	4775
4991	4923	5142	4992	4886	4743	4841	4858	4765	4921	4955	4976	4860	5029	4879	4983	4940	5011	5019	4991	4989	4811	4838	5022	5017	5021	5030	5019	4975	4961	4998	4969	4829	4907	4964	4828	4638	4648	4451	4754	4696	4699	4661	4724	4715	4845	4723	4848	4764	4733
5141	4968	4923	4870	5100	4843	4697	4693	4789	4863	4844	4858	5212	5048	5012	4933	4992	4997	4866	4879	4966	4975	4960	4851	5000	4945	5105	4949	4919	4920	4941	4806	4791	4950	4877	4837	4814	4670	4693	4814	4781	4708	4766	4785	4865	4860	4736	4922	4663	4901
4877	4855	4788	4888	4896	4920	4921	4939	4879	4877	4800	4952	4901	4908	5112	5075	5154	5056	5086	4978	5038	5111	4991	4860	5018	5079	4980	4970	5034	4939	4996	4785	4772	4931	4804	4887	4910	4667	4624	4650	4667	4802	4726	4728	4779	4756	4702	4820	4696	4856
4966	4900	4822	4684	4867	4723	4860	4846	4943	4954	4878	4951	5001	5019	5017	5068	5051	5122	5122	5144	5112	5152	5083	5074	5128	4936	4975	4954	4830	4869	4940	4756	4842	4774	4790	4735	4669	4665	4684	4648	4694	4708	4802	4763	4819	4820	4771	4718	4823	4763
5004	4706	4818	4781	4720	4779	4741	4693	4923	4891	4980	5004	5106	4949	4880	4875	4842	4938	5075	5135	5212	5083	5206	5234	5065	5004	5166	4912	5069	4939	4961	4989	4814	4832	4731	4897	4696	4619	4719	4790	4806	4757	4926	4863	4832	4840	4861	4810	4967	4954
4821	4762	5022	4713	4754	4877	4801	4810	4689	4669	4729	4906	4863	4898	4972	4975	4898	4976	5086	5002	5010	5208	5142	5131	5142	5082	5031	5182	5108	5079	4961	4984	5055	4884	4779	4850	4941	4861	4807	4835	4916	4830	4921	4931	4926	4964	4806	5015	4888	5042
5011	4721	4778	4804	4707	4769	4817	4694	4641	4659	4601	4685	4922	4850	5016	5017	5013	5166	5120	5075	5019	5245	5275	5148	5190	5169	5126	5044	5145	5045	4935	5093	4939	4977	5023	4924	5065	5044	4918	4942	4829	4894	4957	4983	4887	4820	5015	4689	4990	4993
5202	4784	4786	4707	4799	4799	4869	4656	4887	4542	4611	4579	4697	4735	4799	5040	4989	5016	5316	4977	5112	5364	5194	5160	5262	5219	5231	5071	5060	5013	5076	5063	5109	4999	5000	4997	5006	4914	4873	5041	4975	4928	5022	4905	4812	4939	4788	4748	4807	4879
5081	4912	4878	4879	4728	4678	4770	4697	4687	4812	4816	4914	4567	4763	4766	4736	4842	4846	4946	5114	5141	5144	5282	5188	5260	5267	5235	5093	5156	5065	5016	4934	5001	4746	4925	5048	4940	5017	4919	4989	4869	4897	5021	4804	4999	5098	4874	4823	4879	5038
5184	4975	4912	4924	4825	4775	4694	4666	4641	4586	4665	4724	4601	4707	4570	4795	4782	4957	4988	5032	5033	5081	5068	5074	5202	5178	5387	4962	5107	5117	5139	5042	4988	4996	5092	5031	4999	5070	4981	5009	5069	4929	4916	4972	5070	5006	5061	5023	5054	5164
5103	4945	5037	4828	4810	4747	4789	4747	4529	4768	4584	4677	4760	4667	4727	4773	4797	4799	4965	4783	5043	5152	5035	5114	5102	5047	5146	5183	5076	4986	5098	5045	5153	5083	5017	5084	5209	4945	5009	5078	4947	4998	4895	4935	5042	5031	5000	4946	5107	5007
5216	5050	5000	5033	4920	4869	4844	4753	4658	4725	4486	4689	4529	4669	4659	4819	4789	4819	4850	4947	4946	5004	5001	4970	5065	4989	4975	5012	4872	5032	5006	5120	5023	4920	4980	4965	4957	5058	4943	4842	5018	4818	5030	4924	4912	4882	4954	4968	4717	4897
5155	4933	5008	4816	4683	4722	4647	4630	4656	4620	4594	4596	4631	4609	4600	4741	4714	4814	4876	4944	4989	5074	5226	4986	5108	5051	4852	4824	5009	4810	4920	5046	4873	4879	4868	4950	4722	4904	4896	4831	4825	4898	4869	4965	4852	4857	4749	4728	4871	4964
5201	4970	5103	4834	4763	4834	4727	4752	4596	4680	4740	4545	4613	4505	4646	4652	4666	4838	4794	4902	5054	4933	4924	5007	4950	5055	5028	5185	4939	4934	4995	4978	4907	4964	4869	4774	4888	4826	4827	4794	4848	4910	4774	4982	4901	5005	4910	4729	4899	4870
5199	5146	5013	4960	4882	4705	4769	4605	4614	4436	4628	4576	4509	4619	4706	4751	4705	4728	4788	4749	4785	4906	4871	4946	4958	4929	5106	4989	4842	4892	4974	5029	4892	4920	4877	4875	4893	4720	4815	4813	5002	4810	4906	4737	4871	4991	4846	4751	4885	4867
5311	5057	5095	4919	4855	4818	4649	4718	4599	4602	4616	4529	4651	4437	4570	4630	4551	4789	4765	4727	4763	4825	4821	4873	4755	4704	4802	4913	4733	4966	4983	4939	4944	5069	4885	4911	4835	4808	4734	4716	4816	4692	4692	4831	4701	4945	4806	4700	4742	4735
5310	5182	5174	4895	4973	4990	4857	4832	4711	4729	4597	4556	4594	4440	4554	4608	4674	4593	4668	4800	4787	4798	4945	4741	4764	4749	4814	4874	4839	4807	4926	4812	5042	4891	4892	4959	4698	4704	4672	4524	4750	4639	4726	4633	4782	4736	4731	4734	4671	4900
5393	5317	5174	5005	5136	4968	4870	4854	4766	4575	4602	4835	4762	4622	4560	4589	4612	4567	4633	4676	4751	4674	4618	4752	4681	4842	4866	4727	4687	4878	4764	4904	4904	4869	4879	4726	4703	4664	4728	4733	4641	4757	4788	4741	4791	4803	4688	4692	4870	4918
5378	5160	5305	5031	5012	5038	4959	4856	4837	4831	4832	4603	4837	4543	4627	4504	4533	4515	4565	4571	4575	4675	4686	4761	4460	4593	4820	4778	4806	4599	4805	4746	4814	4925	4771	4799	4735	4665	4565	4688	4722	4551	4657	4630	4630	4737	4613	4754	4767	4907
5220	5321	5240	5231	5148	5200	4956	4975	4848	4756	4808	4867	4680	4749	4753	4726	4646	4696	4677	4725	4667	4743	4638	4543	4549	4701	4688	4649	4728	4710	4742	4690	4597	4627	4717	4664	4691	4651	4739	4560	4745	4531	4657	4646	4641	4597	4537	4558	4721	4675
5350	5142	5087	5056	5087	5169	5002	5004	4820	4985	4879	4853	4775	4808	4823	4719	4484	4724	4707	4666	4618	4549	4737	4646	4727	4570	4689	4875	4686	4664	4660	4676	4595	4700	4782	4642	4600	4499	4538	4547	4666	4559	4639	4447	4643	4460	4744	4599	4675	4582
5179	5128	5299	5184	5088	5157	4984	4968	5057	4776	4877	4974	4884	4773	4684	4650	4710	4654	4746	4592	4721	4766	4773	4728	4719	4823	4753	4759	4635	4634	4687	4656	4721	4758	4505	4568	4502	4657	4549	4645	4736	4454	4608	4568	4644	4641	4647	4606	4592	4548
5318	5130	5174	5095	5029	5117	4955	4899	4845	4793	4830	4771	4933	4997	4755	4743	4792	4757	4717	4851	4821	4704	4775	4790	4667	4884	4758	4757	4715	4695	4663	4623	4714	4629	4734	4507	4585	4733	4625	4653	4591	4553	4629	4651	4521	4567	4563	4676	4590	4648
5188	5087	5192	4911	5081	5100	5022	4902	4912	4841	4876	4817	4892	4876	4774	4906	4746	4762	4780	4808	4711	4596	4795	4889	4826	4837	4791	4728	4722	4746	4659	4510	4682	4670	4651	4677	4719	4677	4624	4618	4511	4669	4571	4608	4663	4646	4453	4582	4666	4712
5029	4963	5119	4876	4971	4865	5098	4994	4774	4886	4854	4966	4819	4882	4999	4771	4853	4650	4817	4783	4866	4871	4929	4718	4720	4785	4793	4922	4720	4779	4598	4635	4729	4630	4751	4711	4548	4593	4599	4679	4530	4676	4665	4599	4450	4628	4651	4692	4801	4625
4924	4990	4832	4865	4941	4869	4852	5028	4974	4916	4775	4905	4772	4844	4884	4862	4867	4873	4897	4843	4884	4880	4805	4776	4775	4770	4928	4715	4695	4694	4579	4764	4639	4722	4686	4772	4614	4697	4646	4673	4615	4644	4691	4747	4691	4733	4537	4703	4817	4884
4988	4839	4830	4777	4749	4895	5005	4808	5055	4984	4738	4808	5013	4941	4846	5049	4868	4901	4810	4733	4681	4909	4840	4630	4730	4786	4738	4835	4637	4700	4748	4647	4683	4627	4869	4789	4798	4726	4666	4646	4668	4670	4722	4791	4581	4729	4733	4819	4854	4855
5082	4842	4822	4845	4889	4941	4973	5016	4850	4850	4794	4630	4808	4699	4685	4734	4704	4856	4809	4690	4884	4865	4779	4821	4829	4795	4846	4805	4638	4626	4767	4734	4755	4824	4780	4664	4894	4637	4748	4656	4705	4764	4898	4686	4877	4758	4851	4751	4864	4773
5245	4918	5011	4917	4818	4735	4878	4873	4842	4772	4608	4537	4759	4716	4829	4834	4745	4658	4788	4890	4911	4806	4774	4841	4691	4687	4949	4819	4819	4742	4726	4882	4781	4766	4932	4752	4717	4719	4740	4592	4768	4718	4753	4838	4710	4755	4735	4873	4884	5058
5277	5053	4923	4735	4767	4840	4738	4805	4671	4634	4690	4578	4558	4591	4659	4579	4760	4708	4624	4600	4678	4999	4737	4779	4754	4785	4694	4810	4920	4690	4762	4899	4804	4845	4915	4859	4746	4881	4697	4531	4657	4931	4953	4842	4953	4824	4804	4854	4836	4950
5323	5225	5141	4854	4932	4832	4741	4658	4645	4487	4414	4504	4494	4498	4604	4753	4709	4698	4586	4755	4889	4827	4758	4884	4721	4785	4706	4724	4702	4937	4849	4952	4897	4868	5013	4835	4803	4868	4829	4613	4792	4922	4970	4962	4842	4966	5018	5021	5003	4955
5331	5148	5038	4820	4898	4751	4907	4688	4367	4449	4329	4340	4476	4494	4532	4637	4602	4655	4669	4759	4815	4805	4780	4752	4919	4760	4732	4873	4876	4913	4805	4835	5001	4860	4892	4912	4906	4863	4888	4852	4943	4860	4882	5018	4890	4817	4854	4952	5014	5033
5371	5108	5061	4785	4763	4819	4710	4798	4435	4449	4309	4349	4328	4453	4501	4631	4591	4709	4575	4733	4874	4870	4582	4701	4904	4855	4738	4825	4714	4975	4777	4763	4759	4815	4852	4811	4879	5001	4804	4783	4928	4840	5057	4933	4828	4937	5021	4870	4982	5020
5357	5162	5134	4963	4745	4768	4779	4630	4529	4292	4398	4431	4419	4515	4485	4498	4536	4645	4707	4576	4807	4821	4681	4791	4705	4799	4795	4753	4827	4709	4875	4770	4794	4985	4721	4705	4697	4726	4755	4698	4737	4970	4851	4970	4829	4784	4883	4927	4784	4799
5384	5212	5111	4995	4868	4788	4807	4661	4730	4458	4302	4292	4582	4497	4717	4689	4701	4580	4515	4660	4687	4631	4651	4706	4654	4625	4645	4705	4632	4649	4642	4642	4613	4636	4727	4713	4735	4726	4616	4621	4498	4683	4779	4799	4674	4789	4809	4850	4795	4856
5210	5040	5127	4984	4881	4860	4875	4808	4510	4549	4456	4438	4521	4637	4599	4745	4539	4544	4507	4604	4725	4681	4727	4567	4628	4771	4643	4669	4451	4565	4524	4637	4671	4721	4588	4650	4652	4490	4556	4558	4425	4728	4575	4615	4851	4579	4834	4835	4687	4811
5358	4983	5109	5051	4879	4920	4908	4879	4710	4666	4561	4509	4646	4674	4746	4786	4777	4629	4490	4578	4448	4589	4549	4545	4575	4711	4575	4528	4719	4561	4436	4589	4657	4476	4602	4546	4520	4560	4534	4527	4534	4557	4498	4746	4570	4649	4687	4706	4705	4744
5369	5234	5183	5119	4959	5060	5009	4848	4778	4741	4539	4622	4843	4754	4635	4700	4755	4575	4480	4662	4428	4569	4664	4478	4436	4699	4517	4467	4500	4411	4599	4611	4621	4610	4594	4475	4571	4670	4419	4531	4550	4411	4662	4616	4689	4602	4796	4549	4790	4579
5383	5174	5240	5087	4927	4937	5083	5031	4916	4709	4679	4752	4701	4819	4656	4795	4635	4720	4414	4522	4483	4533	4656	4488	4457	4513	4533	4629	4458	4584	4544	4464	4616	4516	4473	4644	4589	4565	4671	4608	4496	4561	4640	4618	4681	4741	4780	4906	4742	4626
5239	4981	5224	5172	4965	5087	5139	4906	4942	4913	4743	4780	4568	4791	4894	4833	4701	4512	4534	4447	4517	4491	4661	4594	4605	4548	4549	4448	4546	4586	4499	4452	4444	4494	4499	4636	4669	4615	4445	4674	4562	4739	4657	4657	4765	4759	4883	4773	4746	4804
5214	5129	5109	5098	4872	5228	5069	4961	4897	4924	4718	4743	4737	4801	4768	4722	4634	4797	4599	4575	4559	4586	4611	4625	4692	4714	4569	4547	4664	4536	4563	4684	4490	4670	4421	4534	4656	4635	4501	4709	4651	4671	4769	4766	4876	4810	4761	4833	4769	4716
5248	5136	5265	5129	4948	5090	4929	4849	4991	4869	4695	4742	4664	4566	4614	4662	4602	4689	4454	4718	4729	4505	4628	4720	4737	4572	4706	4655	4640	4664	4879	4718	4680	4723	4743	4690	4664	4716	4552	4699	4773	4810	4861	4758	4751	4904	4924	5030	5025	4993
5375	5356	5358	5002	4941	5027	4903	4908	4890	4662	4673	4647	4603	4655	4636	4699	4680	4569	4745	4651	4666	4791	4637	4791	4892	4934	4760	4739	4579	4721	4863	4755	4874	4716	4600	4618	4696	4802	4727	4797	4760	4786	4717	4903	4807	4953	5010	5023	4950	5037
5320	5304	5247	5008	4917	4984	4824	4780	4755	4650	4573	4553	4619	4610	4706	4565	4663	4638	4644	4712	4839	4695	4721	4899	4839	4928	4926	4806	4594	4774	4890	4821	4872	4823	4748	4814	4816	4830	4947	4841	4767	4807	4772	4840	4809	4947	4886	5048	5045	5128
5383	5115	5115	4962	4924	4987	4794	4469	4639	4663	4718	4578	4506	4699	4638	4642	4637	4796	4675	4741	4801	4853	4876	4861	4978	4960	4922	4810	4857	4930	4897	4858	4807	4847	4835	4818	4910	4965	4990	4689	4949	4745	4877	4931	4852	5133	5035	5120	5280	5066
5378	5220	5175	4872	4791	4685	4703	4599	4622	4541	4631	4507	4475	4600	4782	4673	4821	4841	4750	4877	4836	4902	4909	4911	4973	5033	5016	4968	4796	4873	4931	5043	5056	4810	4877	4763	4830	4938	4832	4876	4685	4903	4716	4859	4932	5073	5010	5002	4988	4995
5412	5128	5150	4883	4587	4708	4734	4819	4598	4612	4560	4624	4560	4870	4746	4762	4761	4864	4728	4904	4873	4824	4940	4895	4938	4951	5001	4923	4842	4947	5016	4854	5039	4924	4797	4966	4760	4771	4880	4921	4757	4758	4823	4910	5077	4931	4941	4922	4915	4960
5300	5066	5154	4908	4771	4715	4795	4797	4627	4640	4588	4642	4651	4657	4690	4858	4718	4659	4733	4732	4885	4685	4690	4764	4819	4964	4918	4871	4754	4880	4839	4826	4893	4772	4694	4596	4804	4812	4827	4838	4717	4701	4805	4898	4730	4696	4688	4870	4923	5003
5389	5115	5180	4928	4826	4861	4915	4763	4726	4710	4676	4629	4730	4617	4729	4660	4702	4749	4798	4703	4640	4627	4751	4819	4858	4709	4873	4903	4789	4735	4812	4931	4725	4692	4549	4493	4619	4686	4811	4733	4601	4691	4629	4840	4639	4842	4763	4789	4840	4698
5320	5250	5223	5015	4834	4904	4887	4900	4882	4807	4715	4668	4670	4780	4683	4791	4646	4610	4686	4614	4711	4618	4577	4635	4830	4496	4816	4682	4854	4659	4718	4755	4669	4698	4681	4566	4550	4513	4661	4617	4682	4678	4661	4740	4755	4768	4682	4720	4704	4751
5299	5183	5311	5130	5050	5007	4968	4953	5040	4877	4889	4672	4768	4663	4819	4597	4650	4793	4669	4668	4462	4623	4524	4609	4548	4490	4608	4673	4463	4606	4624	4661	4756	4669	4663	4576	4465	4643	4583	4613	4614	4628	4655	4831	4834	4859	4758	4654	4772	4729
5408	5248	5151	5095	5038	5174	5102	5028	5021	5072	4957	4733	4797	4771	4721	4822	4789	4850	4659	4606	4593	4329	4653	4415	4468	4573	4456	4526	4470	4584	4463	4547	4719	4554	4642	4557	4523	4528	4457	4695	4610	4705	4638	4750	4702	4726	4532	4640	4730	4645
5210	5104	5182	5109	4884	4961	5078	5092	4992	4983	5019	4862	4693	4744	4803	4793	4819	4668	4716	4633	4461	4460	4437	4534	4537	4278	4589	4590	4615	4540	4614	4577	4694	4556	4666	4483	4536	4537	4482	4732	4642	4572	4633	4607	4733	4653	4718	4753	4716	4734
5111	5070	5172	5086	4989	4969	5003	5072	5043	5014	5085	5043	4827	4750	4707	4825	4769	4799	4617	4540	4446	4368	4595	4551	4518	4573	4592	4576	4389	4469	4591	4643	4606	4501	4567	4544	4456	4762	4665	4689	4504	4651	4653	4674	4869	4681	4623	4899	4721	4677
5265	5167	5111	4994	5086	4976	4877	4857	4944	4947	4859	4955	4772	4682	4772	4806	4757	4676	4630	4685	4583	4536	4585	4534	4517	4612	4560	4532	4560	4560	4686	4753	4573	4608	4488	4625	4709	4666	4535	4691	4831	4782	4719	4637	4730	4682	4865	4681	4894	4816
5099	5038	5251	5108	5155	4865	4906	4828	4637	4840	4770	4719	4653	4639	4608	4698	4805	4639	4798	4636	4572	4707	4554	4688	4646	4841	4575	4625	4701	4602	4904	4618	4768	4632	4738	4684	4694	4648	4727	4695	4746	4853	4834	4700	4747	4853	4936	4864	4891	4894
5257	5174	5191	5107	5043	5022	4926	4586	4723	4569	4620	4652	4547	4555	4588	4625	4609	4642	4711	4569	4540	4450	4624	4626	4859	4735	4722	4807	4704	4821	4740	4875	4811	4679	4863	4776	4644	4712	4733	4734	4758	4824	4863	4780	4856	4880	4856	4929	5029	4898
5226	5232	5175	4916	4972	4946	4693	4645	4674	4510	4500	4407	4442	4569	4404	4552	4575	4654	4649	4594	4616	4576	4878	4745	4863	4995	4846	4846	4934	4858	4849	4707	4896	4847	4759	4772	4675	4847	4665	4720	4798	4670	4857	4933	4839	4922	4807	4990	5010	5089
5279	5217	5164	4999	4903	4790	4506	4632	4577	4484	4445	4362	4472	4486	4390	4592	4765	4513	4721	4663	4737	4655	4748	4742	4897	4759	4856	4747	4890	4884	4896	4801	4856	4799	4744	4779	4964	4862	4844	4707	4807	4733	4866	4739	4882	4895	4867	5015	5069	5077
5310	5068	5254	5067	4781	4723	4555	4491	4438	4321	4446	4594	4508	4563	4482	4561	4485	4613	4714	4672	4746	4485	4513	4767	4848	4708	4786	4826	4839	4782	4717	4833	4808	4765	4695	4675	4668	4697	4739	4811	4721	4741	4652	4856	4843	4778	4831	4993	4977	5123
5395	5001	5159	4969	4929	4830	4632	4456	4423	4458	4489	4557	4616	4475	4329	4368	4439	4578	4649	4492	4612	4556	4558	4564	4749	4563	4786	4868	4543	4723	4638	4856	4696	4577	4714	4622	4612	4735	4805	4671	4575	4640	4633	4761	4725	4817	4872	4848	4897	4799
5460	5277	5253	5029	4857	4806	4772	4597	4363	4463	4558	4404	4467	4535	4503	4550	4529	4534	4622	4588	4631	4560	4612	4462	4547	4691	4631	4494	4617	4667	4515	4653	4463	4565	4552	4474	4583	4681	4559	4509	4588	4521	4666	4501	4682	4617	4817	4732	4861	4648
5438	5012	5168	5007	4788	4820	4695	4666	4613	4537	4284	4531	4503	4598	4534	4399	4556	4552	4586	4681	4705	4440	4551	4521	4513	4477	4596	4555	4497	4376	4548	4373	4416	4363	4452	4517	4454	4777	4516	4449	4648	4481	4531	4515	4702	4668	4637	4570	4700	4710
5348	5132	5298	4819	4895	4832	4681	4687	4650	4647	4558	4532	4723	4538	4530	4470	4476	4552	4636	4688	4558	4511	4508	4480	4235	4375	4550	4693	4538	4435	4519	4144	4360	4312	4440	4448	4376	4520	4430	4516	4501	4475	4466	4561	4601	4588	4664	4665	4626	4603
5419	5125	5121	4905	4859	4884	4756	4674	4915	4666	4676	4789	4760	4648	4602	4495	4534	4540	4553	4488	4426	4424	4572	4531	4574	4358	4448	4378	4370	4385	4383	4313	4317	4357	4379	4315	4370	4404	4313	4520	4501	4514	4517	4550	4637	4768	4648	4541	4568	4631
5287	5089	5078	4935	4802	4844	4837	4880	4694	4682	4633	4695	4814	4776	4586	4642	4531	4525	4626	4541	4720	4586	4571	4418	4458	4384	4461	4452	4396	4433	4556	4383	4271	4401	4324	4288	4397	4502	4431	4673	4582	4490	4467	4469	4707	4588	4944	4612	4623	4783
5311	5093	4912	4784	4701	4750	4777	4783	4742	4865	4880	4609	4615	4615	4600	4663	4548	4481	4617	4671	4609	4575	4597	4394	4467	4334	4503	4465	4589	4528	4485	4632	4462	4447	4606	4419	4353	4616	4509	4645	4657	4500	4686	4710	4732	4677	4753	4735	4762	4826
5043	5219	4960	4699	4644	4784	4714	4814	4776	4722	4745	4742	4712	4824	4553	4501	4538	4359	4604	4395	4498	4500	4541	4477	4550	4517	4530	4475	4521	4631	4584	4637	4472	4447	4471	4562	4633	4716	4679	4666	4655	4761	4701	4832	4820	4918	4886	4835	4805	4895
5295	5103	5176	4705	4723	4740	4799	4765	4594	4799	4784	4633	4721	4795	4624	4635	4699	4546	4714	4408	4479	4617	4656	4629	4549	4527	4480	4578	4648	4590	4623	4661	4648	4647	4664	4560	4689	4741	4732	4808	4842	4722	4745	4844	4762	4980	5023	4821	4987	4912
5299	5200	5207	4977	4847	4595	4604	4557	4750	4845	4729	4735	4801	4524	4564	4458	4600	4632	4573	4454	4585	4468	4567	4453	4426	4513	4416	4479	4693	4595	4676	4627	4535	4804	4748	4745	4816	4725	4752	4770	4972	4770	4886	4837	4815	4754	4799	4838	4847	4955
5196	5227	5116	4951	4983	4715	4515	4594	4651	4707	4894	4735	4731	4518	4566	4457	4520	4503	4387	4595	4292	4438	4527	4467	4552	4579	4548	4593	4573	4574	4550	4595	4679	4565	4890	4776	4788	4674	4856	4854	4882	4846	4767	4718	4908	4841	4870	4771	5001	4836
5020	5097	5140	4835	4797	4921	4607	4660	4616	4603	4518	4502	4421	4461	4512	4419	4552	4621	4540	4501	4358	4410	4518	4653	4414	4460	4485	4572	4593	4649	4620	4573	4587	4695	4744	4759	4625	4967	4894	4856	5027	4807	4818	4967	4859	4664	4761	4746	4845	4868
5091	4938	5000	4855	4862	4768	4627	4573	4525	4601	4527	4555	4506	4537	4290	4404	4561	4448	4290	4303	4338	4383	4351	4448	4541	4617	4710	4454	4624	4568	4518	4573	4598	4576	4786	4792	4804	4746	4765	4784	4822	4904	4897	4705	4892	4858	4745	4902	4960	4932
5111	5105	4948	4889	4820	4756	4748	4665	4698	4735	4707	4375	4452	4257	4468	4491	4515	4556	4584	4395	4380	4408	4466	4672	4611	4657	4808	4543	4614	4583	4632	4730	4638	4651	4742	4680	4783	4765	4797	4751	4702	4760	4918	4941	4842	4722	4789	4793	4818	4768
5319	5113	5062	4811	4741	4580	4586	4553	4695	4801	4575	4538	4458	4260	4317	4394	4272	4326	4406	4348	4388	4342	4403	4523	4512	4360	4587	4466	4620	4668	4680	4712	4616	4760	4705	4806	4806	4783	4576	4734	4707	4785	4610	4759	4796	4799	4625	4843	4836	4875
5230	5136	5159	4838	4713	4629	4547	4568	4610	4749	4464	4451	4431	4425	4530	4443	4437	4454	4498	4291	4391	4390	4435	4574	4605	4674	4761	4711	4646	4741	4660	4585	4828	4657	4699	4654	4661	4651	4544	4667	4652	4608	4648	4712	4833	4730	4800	4827	4827	4919
5018	4957	4861	4836	4752	4609	4683	4402	4461	4635	4629	4598	4448	4261	4319	4217	4431	4518	4516	4464	4331	4322	4471	4397	4586	4550	4499	4651	4708	4771	4767	4848	4756	4711	4693	4640	4621	4670	4664	4713	4847	4500	4825	4707	4787	4806	4859	4880	4827	4866
5151	5055	4777	4781	4784	4650	4547	4561	4382	4415	4470	4462	4414	4521	4455	4470	4447	4592	4634	4438	4330	4494	4486	4539	4771	4642	4596	4543	4815	4832	4671	4571	4779	4771	4711	4732	4749	4890	4676	4567	4726	4809	4538	4614	4770	4763	4953	4807	4931	5004
5097	4905	4886	4700	4671	4793	4444	4410	4376	4377	4367	4450	4334	4183	4131	4137	4376	4411	4425	4343	4447	4384	4573	4389	4495	4561	4643	4798	4567	4903	4749	4826	4949	4772	4890	4701	4857	4880	4706	4775	4796	4557	4708	4755	4737	4707	4928	4929	4921	4961
5099	4816	4952	4687	4571	4776	4738	4658	4441	4286	4271	4438	4416	4415	4509	4423	4431	4520	4556	4441	4407	4449	4565	4620	4450	4633	4556	4639	4647	4799	4739	4832	4771	4637	4820	4763	4754	5019	4779	4767	4764	4641	4657	4757	4588	4741	4896	4689	4857	4970
5090	4803	4799	4679	4745	4609	4648	4463	4662	4400	4328	4300	4223	4171	4248	4154	4194	4347	4501	4501	4309	4370	4332	4390	4406	4411	4682	4744	4682	4871	4663	4702	4827	4606	4791	4824	4725	4659	4818	4900	4757	4676	4695	4753	4791	4771	4818	4686	4759	4920
5084	4963	4921	4625	4707	4677	4609	4671	4676	4299	4106	4137	4398	4502	4497	4382	4302	4487	4508	4449	4448	4426	4565	4613	4510	4694	4730	4557	4617	4770	4758	4552	4635	4667	4741	4567	4781	4857	4666	4729	4770	4787	4571	4590	4672	4712	4771	4718	4831	4877
5236	4807	4785	4778	4770	4711	4633	4617	4657	4549	4459	4286	4118	4145	4149	4205	4240	4307	4430	4416	4356	4299	4256	4237	4450	4672	4695	4749	4844	4747	4695	4729	4630	4583	4590	4539	4771	4602	4917	4793	4514	4657	4820	4606	4524	4549	4743	4713	4842	4905
5380	5019	5112	4778	4740	4692	4623	4710	4711	4419	4296	4168	4159	4303	4583	4614	4442	4443	4362	4581	4662	4651	4478	4749	4804	4627	4547	4610	4687	4804	4743	4658	4605	4607	4630	4540	4501	4663	4651	4613	4756	4637	4663	4705	4666	4731	4746	4690	4700	4854
5248	5039	4981	4851	4861	4636	4846	4788	4542	4496	4478	4384	4357	4357	4428	4352	4445	4248	4388	4458	4437	4437	4400	4585	4565	4771	4856	4669	4630	4717	4675	4681	4673	4600	4487	4694	4508	4658	4739	4730	4614	4754	4658	4714	4708	4833	4666	4697	4810	4807
5354	5009	4894	4678	4836	4727	4428	4413	4473	4603	4496	4390	4260	4333	4546	4645	4569	4448	4525	4525	4687	4683	4824	4658	4695	4643	4697	4745	4869	4763	4855	4772	4803	4780	4694	4578	4681	4774	4615	4675	4859	4569	4768	4674	4583	4763	4715	4598	4742	4783
5283	4975	4980	4794	4623	4472	4549	4578	4488	4460	4523	4271	4411	4673	4551	4635	4553	4494	4355	4415	4640	4734	4651	4746	4801	4904	4893	4653	4588	4799	4781	5127	4980	4828	4940	4753	4550	4590	4670	4762	4606	4776	4717	4652	4667	4512	4716	4803	4836	4729
5152	5227	5047	4592	4577	4702	4574	4227	4397	4409	4400	4631	4459	4410	4415	4490	4368	4289	4349	4477	4678	4658	4756	4605	4743	4646	4740	4949	5022	4838	4820	4865	4850	4892	4712	4843	4738	4591	4690	4728	4641	4623	4921	4759	4605	4717	4632	4699	4716	4660
5135	5005	4861	4717	4771	4460	4248	4416	4332	4427	4215	4236	4157	4360	4456	4409	4407	4383	4437	4461	4629	4709	4676	4637	4757	4551	4574	4749	4774	4855	5001	4877	4761	4707	4959	4872	4822	4803	4737	4570	4674	4687	4585	4726	4659	4617	4661	4460	4516	4711
5073	4818	4863	4759	4534	4353	4436	4479	4294	4047	4186	4453	4516	4374	4460	4575	4680	4704	4650	4845	4803	4839	4653	4805	4718	4674	4624	4694	4540	4619	4633	4632	4987	4799	4871	4896	4791	4618	4846	4574	4530	4532	4532	4477	4532	4473	4553	4440	4439	4519
5044	4948	4702	4589	4599	4589	4454	4123	4195	4253	4598	4696	4351	4430	4152	4241	4408	4247	4251	4374	4395	4475	4457	4531	4631	4674	4637	4728	4740	4670	4700	4595	4664	4814	4740	4716	4629	4810	4503	4648	4561	4410	4514	4581	4466	4511	4379	4576	4506	4390
5034	4794	4672	4839	4630	4344	4282	4452	4582	4569	4515	4107	4201	4039	4056	4156	4432	4402	4496	4433	4393	4333	4399	4185	4229	4315	4366	4497	4763	4685	4644	4700	4519	4440	4572	4646	4693	4565	4548	4651	4687	4546	4491	4543	4591	4411	4624	4632	4406	4560
4946	4841	4975	4604	4256	4352	4578	4554	4450	4150	3994	4274	4270	4482	4497	4775	4685	4903	4902	4872	4978	4980	4883	4790	4604	4401	4385	4416	4419	4467	4505	4721	4670	4498	4431	4351	4674	4614	4473	4596	4594	4579	4419	4304	4615	4425	4509	4535	4491	4573
4975	5083	4814	4468	4646	4544	4573	4255	4163	4282	4403	4597	4631	4436	4360	4434	4536	4410	4439	4400	4434	4614	4763	4803	4967	4839	4792	4594	4625	4504	4524	4328	4384	4620	4567	4589	4375	4655	4683	4555	4521	4465	4539	4382	4344	4387	4497	4568	4502	4484
5119	4729	4701	4776	4673	4434	4130	4270	4461	4370	4407	4400	4245	4114	4039	4082	4282	4364	4259	4091	4087	4214	4116	4158	4090	4382	4740	4795	4825	4799	4660	4673	4532	4439	4463	4663	4638	4315	4540	4652	4308	4460	4552	4592	4391	4523	4534	4550	4485	4556
4975	4648	4996	4769	4228	4126	4328	4592	4338	4242	4326	4314	4371	4274	4309	4661	4812	4614	4823	4727	4787	4813	4601	4322	4350	4059	4225	4502	4793	4767	4879	4854	4510	4535	4366	4551	4642	4554	4408	4648	4823	4526	4589	4711	4583	4570	4743	4706	4677	4698
4785	5007	5103	4552	4431	4470	4610	4237	4187	4229	4295	4370	4473	4461	4468	4500	4737	4762	4878	4774	5094	5157	5182	5166	5123	4960	4602	4338	4280	4483	4631	4624	4749	4831	4781	4472	4523	4711	4595	4533	4687	4727	4568	4695	4670	4533	4586	4731	4788	4792
5056	4994	4791	4479	4603	4704	4486	4173	4179	4335	4419	4474	4440	4464	4515	4399	4650	4660	4334	4468	4378	4662	4598	4903	5009	5218	5119	4757	4487	4254	4516	4683	4682	4871	4912	4671	4466	4548	4827	4529	4477	4660	4465	4456	4631	4586	4393	4663	4466	4445
4961	4561	4596	4922	4875	4515	4249	4307	4326	4208	4481	4612	4626	4635	4584	4510	4606	4379	4329	4196	4192	4114	4123	4015	4280	4578	4862	5011	5025	4603	4556	4497	4686	4633	4678	4917	4562	4296	4425	4568	4383	4316	4588	4483	4525	4655	4395	4484	4587	4485
4639	4458	4902	4977	4523	4218	4320	4559	4406	4420	4693	4919	4937	4667	4430	4443	4298	4382	4246	4224	4245	4293	4221	4083	3987	4083	4232	4550	4773	5034	4778	4529	4436	4549	4445	4507	4735	4424	4193	4558	4451	4378	4453	4490	4448	4591	4586	4466	4553	4536
4254	4546	5060	4723	4274	4351	4684	4311	4464	4796	4930	4864	4657	4254	3930	3910	4122	4320	4359	4464	4471	4517	4611	4476	4360	4335	3991	4118	4204	4527	4629	4526	4348	4406	4305	4494	4615	4560	4392	4462	4666	4410	4401	4559	4559	4602	4578	4522	4475	4749
4344	4819	4771	4251	4215	4511	4637	4399	4628	4927	4865	4274	3932	3900	3986	4295	4723	4702	4763	4645	4743	4824	5021	4808	4748	4561	4248	3916	3913	4073	4505	4681	4557	4523	4388	4463	4554	4854	4600	4159	4465	4510	4270	4398	4425	4475	4316	4562	4267	4484
4675	4758	4300	4058	4360	4618	4434	4440	4747	4561	4305	3904	3814	4200	4567	5201	5450	5503	5609	5558	5282	5294	5118	4890	4742	4568	4467	4199	4022	3966	4185	4584	4689	4570	4345	4346	4245	4333	4550	4168	4128	4430	4132	4228	4303	4235	4320	4383	4178	4427
4973	4454	4171	4500	4564	4452	4475	4546	4454	4173	3872	4078	4450	5100	5482	5867	5907	5850	5692	5552	5506	5232	5045	4960	4759	4642	4637	4648	4384	4248	4184	4238	4431	4526	4259	4171	4099	4076	4340	4292	4091	4404	4326	4293	4564	4491	4412	4532	4521	4396
5108	4279	4343	4470	4559	4329	4340	4397	4128	3936	4079	4744	5216	5841	6025	5853	5487	5228	4889	4890	4883	4955	5001	4959	4944	4784	4554	4606	4587	4312	4077	4022	4129	4293	4317	4266	4251	4167	4480	4761	4375	4534	4758	4567	4466	4732	4522	4481	4605	4395
4878	4185	4571	4920	4484	4373	4343	4147	4006	4079	4660	5256	5847	5892	5546	4952	4332	4005	3691	3790	3837	4268	4494	4955	4923	4811	4574	4397	4338	4473	4189	4090	4038	4368	4331	4604	4284	4235	4436	4749	4353	4482	4673	4445	4500	4543	4556	4563	4556	4344
4820	4249	4864	4915	4578	4336	4230	4040	4263	4552	5318	5751	5530	5235	4370	3751	3106	2865	2857	2865	3195	3440	3786	4224	4511	4679	4606	4424	4338	4452	4382	4319	4066	4226	4526	4353	4559	4247	4280	4535	4346	4219	4478	4486	4258	4378	4383	4279	4381	4334
4648	4324	5059	4856	4719	4289	4202	4151	4576	5176	5685	5743	5191	4246	3395	2743	2410	2350	2472	2632	2585	2768	3035	3603	4070	4489	4566	4657	4611	4468	4667	4350	4098	4028	4390	4333	4425	4170	4053	4418	4327	4191	4461	4576	4386	4391	4342	4446	4595	4471
4501	4476	5261	4866	4411	4330	4281	4499	4803	5460	5760	5280	4428	3416	2866	2462	2351	2503	2633	2595	2380	2569	2639	3135	3731	4347	4787	4898	4708	4477	4516	4465	4211	3982	4091	4270	4330	4116	4237	4321	4424	4432	4614	4663	4380	4436	4679	4528	4617	4614
4379	4607	5191	4863	4385	4449	4527	4623	5166	5523	5396	4935	3896	3034	2481	2474	2616	2905	2968	3066	2765	2679	2679	2888	3379	4055	4697	4929	4772	4377	4368	4416	4190	3850	4144	4484	4433	4395	4362	4517	4597	4429	4541	4784	4571	4646	4723	4450	4551	4630
4406	4735	5043	4752	4260	4469	4665	4811	5211	5321	5132	4549	3592	2839	2570	2805	3145	3546	3566	3437	3418	2989	2679	2824	3074	3811	4331	4688	4674	4497	4448	4455	4362	4152	4402	4693	4617	4442	4387	4421	4553	4440	4475	4550	4499	4470	4518	4449	4333	4596
4513	4850	4966	4711	4310	4377	4837	4856	5098	5173	5010	4342	3450	2841	2625	2985	3479	3852	3989	3978	3657	3292	2928	2589	2738	3476	4175	4764	4973	4673	4566	4586	4369	4150	4293	4628	4611	4430	4421	4274	4280	4293	4284	4383	4345	4326	4371	4327	4313	4356
4427	4761	5138	4777	4453	4548	4698	4810	5040	5262	5002	4149	3342	2751	2633	2959	3434	3939	4200	4253	3987	3403	2815	2484	2531	3227	4027	4783	5051	4876	4502	4513	4403	4277	4238	4393	4422	4042	4258	4314	4263	4146	4092	4369	4153	4255	4429	4363	4458	4388
4537	4759	5126	4599	4352	4362	4737	4914	5193	5279	4800	4105	3264	2678	2710	3038	3573	3933	4132	4118	3562	3203	2485	2297	2551	3225	4119	4830	5100	4692	4338	4396	4238	3987	4026	4507	4424	4066	4198	4380	4375	4205	4222	4460	4225	4335	4636	4366	4512	4569
4594	4786	5179	4817	4158	4330	4690	5085	5310	5325	4814	4083	3423	2890	2891	2944	3364	3536	3755	3532	3271	2878	2482	2281	2528	3268	4323	4908	4973	4552	4183	3996	4197	3903	4139	4558	4460	4096	4348	4468	4476	4365	4396	4608	4375	4389	4530	4562	4668	4592
4694	4712	5022	4585	4272	4284	4642	5137	5114	5149	4885	4343	3803	3325	2966	2883	2923	3061	3125	3018	2811	2613	2216	2320	2720	3450	4506	4806	4802	4309	4028	4098	4109	4062	4316	4833	4419	4168	4484	4627	4355	4384	4358	4460	4342	4242	4519	4368	4533	4351
4854	4476	4751	4726	4429	4285	4742	5030	5082	5021	4805	4690	4293	3605	3105	2778	2523	2617	2631	2605	2437	2266	2174	2533	2988	4084	4777	5022	4683	4236	4041	4160	4190	4081	4522	4832	4369	4261	4710	4615	4213	4490	4329	4350	4085	4205	4322	4326	4428	4294
4683	4513	4749	4872	4577	4453	4506	4764	4854	5091	5065	4861	4582	3931	3289	2885	2538	2519	2463	2309	2247	2216	2411	2913	3774	4534	5197	5102	4678	4077	4195	4236	4187	4212	4524	4684	4067	4040	4615	4441	4091	4520	4326	4239	4163	4308	4392	4183	4420	4235
4669	4373	4796	4919	4829	4389	4325	4707	4828	4891	5157	5029	4769	4402	3880	3397	3235	2927	2770	2586	2646	2735	3188	3937	4679	5478	5634	5128	4380	3983	4088	4124	4245	4240	4650	4490	3748	4238	4603	4217	4256	4555	4216	4467	4176	4435	4300	4386	4367	4312
4639	4829	4827	4995	4866	4488	4085	4393	4781	4954	4913	4859	4912	4660	4549	4180	3901	3630	3473	3495	3370	3716	4385	5103	5689	5826	5689	4796	4192	3772	3975	4053	4169	4376	4520	4123	3862	4478	4540	4140	4480	4392	4390	4485	4474	4611	4304	4463	4391	4478
4709	4909	4791	4750	4860	4535	4295	4334	4731	4770	4887	4714	4766	4946	4892	4903	4643	4691	4462	4323	4749	5172	5482	5712	6021	5783	5146	4186	3788	3658	3853	4215	4288	4624	4386	3940	4160	4847	4376	4315	4568	4555	4534	4761	4364	4699	4420	4533	4293	4611
4619	4703	4879	4612	4723	4910	4655	4368	4423	4676	4762	4578	4692	4839	4946	5021	4877	4978	5153	5330	5624	5808	5946	6017	5609	4991	4090	3558	3644	3979	4187	4077	4375	4428	4229	4038	4586	4926	4253	4334	4901	4437	4598	4612	4546	4445	4329	4358	4362	4465
4649	4507	4703	4571	4723	5016	4924	4335	4076	4164	4456	4805	4811	4786	4591	4556	4709	4954	5076	5244	5613	5593	5309	5176	4409	3873	3574	3563	3999	4319	4372	4372	4545	4507	4205	4201	4826	4745	4200	4703	4615	4390	4446	4373	4518	4359	4226	4251	4288	4249
4885	4567	4514	4586	4580	4938	4926	4512	4128	3980	4246	4718	4682	4721	4566	4251	4325	4345	4726	4754	4595	4606	4211	3936	3513	3553	3769	4075	4259	4551	4481	4675	4501	4156	4214	4571	4788	4142	4282	4687	4234	4212	4331	4343	4464	4187	4418	4152	4326	4251
4932	4648	4661	4775	4757	4755	4801	4815	4451	4016	4042	4224	4295	4490	4445	4327	4219	4285	4163	4009	4004	3770	3595	3483	3600	3968	4279	4547	4561	4634	4477	4512	4182	3986	4325	4890	4288	3902	4478	4422	4085	4461	4340	4459	4409	4381	4502	4345	4469	4366
4837	4933	4903	4635	4782	4464	4699	4843	4940	4787	4253	4077	3919	3901	4196	4174	4418	4255	4172	3977	3894	3760	3789	3907	4254	4528	4819	4652	4588	4610	4436	4359	4275	4214	4579	4458	3907	4214	4529	4123	4295	4391	4348	4433	4492	4676	4419	4587	4523	4498
4587	4927	4899	4762	4540	4544	4609	4656	4940	5091	4688	4329	4020	3733	3847	3969	4187	4285	4160	3907	3945	4000	4198	4459	4368	4619	4585	4353	4446	4486	4345	4155	4351	4689	4419	3920	4113	4597	4467	4242	4579	4484	4595	4613	4663	4628	4573	4761	4556	4755
4708	4643	4901	4728	4592	4675	4681	4681	4679	4790	4920	4930	4612	4252	4130	3981	3965	3906	4043	3940	4126	4226	4297	4321	4419	4297	4377	4366	4246	4209	4195	4274	4456	4448	4122	4072	4621	4583	4142	4463	4660	4528	4684	4576	4757	4665	4698	4646	4572	4693
5109	4516	4577	4651	4760	4824	4886	4671	4433	4311	4415	4673	5052	4983	4873	4565	4331	4175	4145	4110	4139	4233	4341	4162	4278	4266	4304	4149	4104	4100	4289	4495	4529	4114	4066	4469	4675	4314	4560	4762	4702	4501	4657	4535	4509	4467	4646	4535	4733	4650
4931	4673	4450	4506	4652	4806	4808	4851	4422	4328	4180	4253	4444	4763	4894	4713	4734	4536	4608	4702	4504	4469	4321	4263	4226	4136	3999	4097	4255	4310	4519	4413	4232	4242	4696	4679	4464	4382	4638	4724	4262	4431	4432	4532	4336	4536	4373	4461	4461	4487
4574	4604	4462	4397	4502	4557	4745	4672	4652	4590	4461	4409	4201	4040	4107	4113	4242	4261	4519	4421	4352	4279	4055	4023	4065	3995	4167	4192	4483	4493	4366	4183	4358	4668	4679	4272	4183	4622	4469	4279	4332	4374	4264	4223	4423	4367	4099	4407	4275	4461
4531	4375	4741	4707	4607	4438	4441	4286	4507	4704	4754	4934	4563	4319	4067	3722	3957	4035	3932	4042	3988	3995	3953	3998	4110	4208	4322	4396	4243	4226	4173	4389	4683	4574	4272	4192	4720	4547	4337	4224	4309	4234	4102	4122	4354	4058	4157	4425	4437	4386
4766	4517	4436	4533	4615	4503	4407	4137	4244	4499	4519	4604	4789	4705	4654	4584	4491	4370	4485	4496	4417	4422	4154	4302	4261	4189	4181	4107	4077	4202	4686	4544	4505	4229	4080	4486	4515	4102	4214	4290	4214	4088	4105	4374	4184	4269	4221	4253	4485	4510
4655	4680	4654	4509	4343	4419	4416	4306	4405	4429	4358	4171	4194	4234	4400	4585	4668	4706	4670	4734	4499	4377	4083	4093	4043	3991	4155	4107	4461	4619	4523	4246	4127	4403	4414	4443	4070	4177	4274	4189	4165	4255	4412	4192	4221	4335	4180	4480	4600	4592
4767	4629	4709	4688	4191	4288	4374	4375	4524	4514	4422	4353	4256	4334	4191	4123	4312	4138	4144	4047	4013	3880	4035	4049	4188	4319	4540	4351	4313	4210	4082	4136	4283	4309	4219	4215	4113	4444	4263	4125	4230	4426	4549	4224	4591	4357	4394	4598	4583	4547
4787	4549	4659	4681	4525	4458	4468	4332	4349	4309	4357	4316	4461	4564	4633	4583	4621	4507	4387	4228	4142	4305	4274	4415	4418	4316	4278	4159	3996	4042	4160	4430	4235	4092	3994	4259	4417	4320	4270	4480	4538	4366	4449	4621	4315	4593	4581	4509	4690	4477
4845	4707	4537	4435	4486	4412	4633	4400	4323	4128	4347	4290	4407	4451	4615	4528	4715	4539	4383	4427	4386	4307	4371	4326	4389	4386	4191	4196	4091	4070	4130	4222	4058	4205	4490	4326	4326	4341	4512	4410	4303	4446	4638	4453	4570	4619	4318	4525	4330	4526
4607	4552	4396	4301	4263	4419	4533	4459	4360	4037	4004	4085	4346	4486	4502	4390	4403	4367	4328	4324	4392	4405	4401	4323	4521	4480	4274	4311	3950	4011	3984	4106	4476	4363	4264	4346	4530	4589	4463	4366	4493	4691	4341	4561	4630	4192	4365	4259	4285	4276
4632	4472	4552	4402	4380	4454	4314	4319	4162	4311	4226	4407	4371	4423	4338	4327	4396	4357	4329	4381	4300	4469	4415	4436	4287	4527	4130	4025	3998	4144	4164	4225	4168	4158	4502	4601	4492	4576	4429	4525	4537	4454	4484	4590	4194	4534	4203	4106	4173	4217
4689	4412	4427	4325	4457	4520	4457	4091	4003	4119	4167	4344	4439	4470	4292	4358	4478	4450	4395	4556	4573	4469	4506	4591	4379	4355	4257	3997	4180	4061	4001	4156	4403	4546	4568	4442	4460	4501	4546	4340	4312	4440	4543	4264	4538	4276	4168	4093	4068	4248
4467	4543	4555	4327	4376	4331	4282	4172	4152	4285	4167	4214	4189	4001	3981	4136	4205	4226	4331	4422	4448	4523	4478	4314	4310	4181	4070	4137	4246	4224	4356	4470	4323	4316	4231	4492	4591	4394	4431	4327	4318	4452	4169	4345	4269	4130	4186	3891	4148	3937
4604	4372	4523	4417	4463	4492	4058	4039	4115	4090	4264	4495	4433	4339	4177	4285	4368	4377	4486	4530	4440	4323	4390	4415	4383	4453	4358	4207	4421	4334	4399	4341	4153	4243	4289	4351	4361	4393	4252	4293	4112	4263	4240	4085	4266	4289	4080	4153	4050	4112
4656	4694	4654	4502	4307	4321	4168	4201	4201	4269	4202	4127	4147	4083	4146	4290	4398	4597	4629	4708	4533	4436	4304	4292	4318	4205	4231	4308	4451	4539	4596	4356	4263	4249	4219	4187	4280	4250	4281	4277	4289	4333	4094	4248	4216	4071	4336	4100	4168	4006
4643	4376	4732	4574	4390	4252	4131	4144	4370	4246	4382	4395	4245	3990	4063	4182	4182	4411	4335	4262	4343	4257	4168	4306	4457	4516	4637	4608	4450	4385	4326	4236	4267	4214	4283	4201	4067	4271	4239	4250	4310	4256	4460	4334	4201	4182	4338	4309	4300	4132
4662	4670	4683	4434	4272	4168	4297	4252	4165	4245	4150	3953	4020	4196	4174	4370	4549	4621	4634	4667	4379	4336	4385	4399	4363	4331	4359	4559	4630	4491	4416	4396	4306	4126	4220	4218	4375	4107	4263	4269	4318	4244	4384	4330	4386	4301	4362	4417	4310	4260
4841	4600	4709	4542	4424	4229	4266	4220	4342	4323	4364	4206	3970	4113	4097	4326	4240	4386	4285	4235	4171	4170	4308	4364	4444	4501	4716	4689	4568	4311	4345	4238	4227	4322	4165	4194	4326	4261	4356	4271	4395	4244	4467	4353	4444	4487	4403	4530	4370	4322
4812	4670	4762	4502	4374	4336	4299	4301	4330	4163	4153	4145	4161	4181	4199	4371	4396	4512	4367	4373	4305	4485	4507	4498	4546	4380	4418	4511	4675	4634	4481	4252	4232	4242	4183	4232	4342	4309	4395	4398	4471	4434	4467	4481	4574	4447	4505	4681	4505	4359
4885	4651	4806	4600	4418	4485	4480	4392	4410	4374	4163	4093	4132	4175	4228	4314	4251	4194	4292	4194	4249	4379	4266	4567	4506	4672	4533	4669	4366	4458	4415	4269	4371	4208	4240	4231	4352	4328	4439	4435	4465	4409	4591	4583	4504	4674	4599	4484	4454	4297
5042	4841	4790	4509	4510	4536	4438	4369	4438	4107	4118	4015	4108	4235	4280	4304	4322	4184	4210	4337	4255	4484	4562	4586	4479	4486	4420	4330	4388	4575	4435	4424	4247	4226	4205	4376	4380	4348	4338	4524	4608	4670	4584	4483	4613	4482	4559	4616	4368	4311
4981	4792	4687	4744	4462	4446	4538	4458	4249	4265	4261	4232	4216	4291	4411	4030	4256	3986	4118	4139	4255	4382	4438	4583	4622	4616	4370	4479	4366	4349	4267	4388	4323	4326	4339	4301	4307	4444	4459	4545	4597	4610	4613	4639	4485	4594	4516	4576	4608	4575
4991	4772	4652	4567	4674	4565	4611	4405	4326	4336	4220	4316	4342	4197	4430	4166	4072	4213	4135	4168	4390	4364	4568	4598	4398	4447	4304	4309	4320	4447	4541	4431	4399	4352	4324	4363	4341	4387	4416	4529	4622	4703	4629	4522	4658	4513	4692	4397	4519	4499
4940	4627	4870	4701	4618	4694	4546	4505	4329	4471	4334	4297	4290	4260	4144	4238	4034	4092	4149	4240	4323	4423	4553	4557	4438	4408	4361	4270	4162	4302	4389	4282	4363	4399	4545	4484	4467	4476	4440	4533	4565	4537	4469	4613	4599	4481	4589	4378	4526	4499
4868	4667	4765	4720	4741	4747	4583	4397	4321	4398	4259	4334	4364	4325	4223	4203	4245	4088	4129	4169	4373	4473	4503	4539	4554	4386	4376	4243	4357	4324	4365	4415	4518	4466	4508	4554	4485	4485	4430	4527	4627	4540	4672	4550	4487	4506	4449	4397	4451	4369
4712	4674	4622	4683	4696	4581	4582	4448	4355	4363	4362	4509	4338	4312	4201	4137	4122	3962	4059	4025	4253	4430	4384	4295	4309	4278	4417	4409	4322	4210	4392	4405	4517	4527	4605	4495	4569	4211	4405	4540	4598	4586	4445	4493	4460	4430	4515	4450	4387	4463
4810	4614	4660	4594	4547	4770	4618	4482	4358	4388	4460	4324	4421	4282	4253	4340	4175	4122	4090	4185	4571	4540	4294	4305	4260	4080	4118	4250	4399	4247	4315	4329	4455	4488	4541	4510	4399	4401	4319	4452	4518	4371	4530	4400	4436	4388	4386	4406	4368	4372
4780	4526	4500	4675	4744	4813	4547	4368	4387	4288	4414	4418	4509	4378	4213	4225	4060	4212	4246	4244	4399	4447	4353	4290	4220	4134	4274	4090	4296	4263	4454	4522	4481	4580	4477	4542	4419	4314	4366	4417	4385	4340	4434	4355	4246	4369	4348	4326	4261	4418
4618	4617	4673	4725	4423	4526	4486	4517	4398	4365	4336	4508	4378	4285	4322	4267	4126	4038	4031	4097	4248	4183	4119	4093	4152	4264	4146	4230	4348	4180	4276	4246	4512	4638	4574	4541	4511	4415	4216	4159	4360	4423	4339	4286	4230	4446	4416	4201	4355	4433
4746	4651	4755	4585	4678	4593	4489	4349	4373	4290	4354	4330	4276	4342	4311	4314	4160	4262	4267	4411	4288	4183	4142	4114	4035	4013	4116	4148	4179	4326	4287	4302	4342	4603	4626	4507	4421	4206	4244	4383	4209	4349	4245	4187	4104	4405	4180	4339	4280	4226
4641	4584	4634	4590	4797	4545	4486	4244	4271	4372	4486	4520	4344	4399	4340	4289	4294	4261	4455	4421	4382	4257	4253	4098	4099	4142	4090	4145	4226	4140	4258	4412	4321	4407	4354	4501	4413	4211	4274	4201	4227	4255	4197	4284	4134	4271	4233	4327	4360	4357
4567	4557	4563	4705	4649	4401	4446	4291	4365	4574	4478	4396	4423	4316	4393	4255	4388	4188	4444	4468	4289	4160	4154	4121	3991	4044	4262	4242	4161	4231	4140	4362	4520	4493	4515	4370	4289	4234	4260	4165	4282	4232	4063	4122	4279	4178	4271	4259	4331	4283
4555	4445	4591	4636	4541	4539	4423	4294	4388	4378	4392	4367	4437	4440	4324	4372	4309	4385	4352	4371	4344	4321	4233	4164	4057	4013	4160	4211	4236	4280	4365	4375	4374	4460	4512	4404	4249	4294	4287	4114	4114	4199	4257	4132	4140	4214	4276	4164	4081	4347
4531	4347	4598	4425	4404	4436	4270	4228	4266	4309	4443	4385	4345	4356	4204	4363	4409	4419	4463	4541	4462	4276	4172	4191	4134	4007	4278	4131	4202	4232	4356	4338	4309	4494	4228	4317	4143	4258	4109	4149	4140	4171	4246	4045	4155	4310	4143	4281	4290	4303
4550	4465	4437	4519	4466	4264	4191	4222	4287	4379	4308	4423	4195	4207	4328	4301	4384	4441	4566	4422	4425	4306	4199	4163	4230	4260	4112	4198	4283	4255	4266	4412	4332	4320	4292	4281	4188	4217	4324	4155	4107	4094	4162	4209	4136	4161	4128	4096	4262	4262
4482	4416	4562	4349	4355	4403	4353	4234	4228	4389	4338	4320	4142	4152	4247	4357	4373	4587	4476	4407	4366	4302	4259	4274	4075	4200	4180	4308	4322	4210	4326	4343	4302	4292	4237	4190	4330	4193	4100	4189	4245	4097	4020	4020	4176	4077	4161	4158	4234	4182
4490	4346	4433	4373	4330	4242	4219	4210	4256	4342	4392	4298	4330	4055	4276	4276	4431	4406	4503	4550	4464	4418	4280	4239	4079	4373	4324	4462	4181	4517	4379	4422	4171	4257	4321	4280	4208	4198	4190	4171	4166	3953	4022	4089	4144	4185	4193	4294	4347	4283
4483	4442	4474	4334	4244	4145	4066	4063	4101	4201	4349	4253	4189	4162	4191	4261	4453	4528	4506	4554	4525	4528	4281	4040	4253	4314	4594	4466	4608	4424	4477	4440	4323	4415	4254	4364	4335	4194	4160	4252	4158	4091	4125	4140	4148	4170	4021	4113	4236	4303
4435	4303	4488	4445	4286	4166	4067	4170	4093	4064	4157	4100	4105	4012	4089	4222	4415	4466	4720	4401	4534	4414	4315	4156	4293	4260	4465	4561	4436	4508	4614	4362	4346	4396	4268	4425	4234	4224	4278	4230	4092	3975	4050	4132	4265	3950	4108	4148	4143	4245
4526	4422	4361	4493	4327	4144	4079	4034	4012	4149	4189	4144	4148	4068	4088	4132	4479	4399	4644	4456	4274	4367	4280	4182	4151	4299	4287	4558	4531	4411	4583	4476	4565	4443	4263	4208	4216	4114	4247	4152	4114	4164	4242	4125	4112	3993	4207	4231	4231	4246
4421	4406	4539	4303	4300	4191	3983	4075	4046	4160	4217	4035	4149	3991	3967	4188	4367	4407	4480	4543	4455	4306	4157	4205	4261	4359	4304	4567	4548	4546	4673	4488	4502	4450	4328	4263	4500	4418	4269	4140	4176	4211	4133	4204	4192	4145	4112	4293	4263	4301
4459	4324	4461	4379	4373	4183	4203	3900	4075	4003	4202	4041	4000	4025	4031	4014	4281	4478	4594	4581	4390	4392	4246	4230	4463	4278	4334	4678	4460	4663	4596	4525	4408	4536	4409	4451	4418	4409	4389	4256	4245	4190	4231	4221	4112	4143	4284	4300	4412	4283
4469	4415	4635	4413	4272	4129	4093	3999	3937	4219	4246	3991	3974	3902	4024	4222	4187	4393	4379	4440	4410	4403	4269	4232	4203	4285	4434	4505	4555	4478	4846	4741	4671	4547	4442	4512	4561	4443	4608	4369	4276	4438	4256	4301	4245	4275	4224	4362	4412	4354
4575	4398	4709	4573	4449	4315	4205	4082	4116	4040	4232	4175	4118	3993	3927	4081	4094	4444	4396	4551	4367	4282	4275	4150	4177	4374	4351	4513	4439	4577	4694	4620	4788	4536	4416	4456	4500	4371	4509	4483	4331	4304	4415	4286	4235	4397	4374	4288	4312	4535
4412	4559	4620	4471	4222	4261	4233	4126	4130	4196	4151	4161	3987	4004	3958	4068	4220	4211	4341	4339	4391	4226	4156	4134	4090	4160	4195	4269	4402	4646	4580	4664	4551	4632	4594	4500	4511	4428	4493	4446	4472	4289	4307	4239	4185	4324	4399	4260	4415	4325
4539	4529	4643	4522	4473	4311	4152	4125	4281	4207	4284	4126	4047	3986	3977	3840	4024	4277	4441	4354	4281	4225	4126	4062	4089	4127	4165	4371	4428	4593	4671	4520	4489	4553	4488	4505	4374	4453	4358	4353	4485	4359	4320	4256	4359	4305	4359	4369	4541	4508
4536	4550	4635	4614	4506	4330	4166	4271	4245	4369	4295	4159	3992	3974	4003	3903	4055	4190	4333	4334	4096	4340	4093	4139	4093	4091	4165	4242	4306	4429	4456	4428	4473	4523	4474	4398	4253	4396	4271	4359	4303	4381	4341	4328	4316	4337	4393	4336	4351	4408
4461	4430	4546	4530	4444	4301	4250	4171	4257	4195	4367	4204	4162	3844	3921	3960	4137	4135	4194	4233	4232	4210	4066	4238	4137	4058	4044	4055	4173	4413	4285	4373	4500	4380	4460	4340	4392	4362	4413	4406	4497	4313	4246	4202	4297	4198	4422	4253	4445	4500
4468	4393	4533	4373	4386	4348	4191	4176	4234	4309	4337	4293	4143	4029	3954	3945	4122	4022	4165	4261	4236	4274	4133	4045	4118	3922	3922	4184	4253	4256	4488	4259	4413	4398	4479	4487	4405	4268	4291	4412	4442	4370	4331	4337	4334	4273	4289	4315	4330	4421
4351	4289	4307	4318	4343	4415	4227	4224	4297	4288	4304	4402	4112	4060	4032	4064	3969	4115	4125	4071	4285	4248	4045	4113	3932	3855	3844	4032	4089	4178	4184	4295	4362	4397	4379	4444	4467	4353	4445	4322	4327	4363	4224	4233	4330	4052	4201	4276	4248	4428
4274	4175	4301	4320	4301	4249	4285	4169	4146	4273	4365	4340	4354	4147	3933	3961	4010	4109	4235	4270	4426	4249	4178	3943	3828	3905	3968	3890	4015	4088	4102	4096	4365	4478	4326	4255	4327	4357	4376	4391	4410	4330	4186	4246	4187	4224	4069	4173	4381	4344
4341	4172	4214	4164	4334	4240	4341	4244	4318	4293	4391	4377	4235	4152	4211	4054	4240	4180	4258	4250	4467	4323	4186	3988	3962	3899	3806	3856	3984	4109	4140	4331	4194	4304	4377	4280	4320	4326	4255	4253	4310	4245	4160	4177	4161	4080	4027	3937	4163	4273
4349	4097	4063	4008	4171	4243	4229	4277	4164	4093	4368	4304	4281	4206	4100	4072	4057	4221	4243	4333	4323	4400	4240	4191	3897	3900	3872	3869	3959	4027	4051	4089	4214	4215	4194	4223	4325	4381	4214	4237	4073	4254	4228	4224	4105	4060	3957	4140	4081	4227
4224	4099	4036	4129	4147	4151	4217	4192	4118	4155	4222	4297	4297	4157	4298	4162	4009	4076	4230	4335	4413	4383	4365	4211	4062	3998	3833	3890	4024	3975	4144	4157	4208	4130	4266	4348	4321	4184	4272	4262	4333	4330	4134	4010	4092	4120	4090	4043	4169	4105
4329	4196	4037	4067	3926	4002	4112	4144	4045	4149	4132	4211	4232	4305	4304	4281	4207	4089	4220	4348	4430	4505	4462	4287	4250	4133	4014	3847	4014	3860	4006	4117	4157	4259	4276	4206	4311	4196	4297	4401	4306	4267	4071	4180	4005	4073	4020	4089	4235	4097
4367	4069	3972	3925	3921	4036	4130	4089	4047	3936	3933	4148	4107	4416	4313	4274	4161	4256	4242	4229	4450	4527	4399	4329	4378	4158	4053	4081	4106	4053	3986	4265	4133	4188	4276	4288	4373	4319	4225	4492	4327	4207	4196	4026	4043	4119	4088	4161	4171	4237
4472	4304	3992	3991	3977	3939	4059	3926	3953	3865	3983	3928	4144	4260	4231	4250	4175	4342	4196	4293	4247	4389	4412	4537	4346	4269	4172	4114	4044	3994	4039	4101	4181	4231	4183	4297	4244	4290	4319	4345	4272	4203	4172	4104	4079	4118	4119	4158	4266	4263
4483	4289	4003	3990	3992	4001	4102	3927	3854	3797	3862	3807	3982	4243	4213	4251	4235	4193	4316	4357	4270	4414	4403	4320	4443	4293	4206	4194	4000	4050	4182	4165	4215	4246	4318	4181	4178	4149	4321	4545	4213	4257	4282	4375	4131	4240	4191	4329	4310	4448
4347	4354	4110	4054	3952	4015	3927	3942	3840	3828	3854	3829	3839	4068	4039	4270	4216	4194	4022	4231	4200	4307	4320	4375	4434	4424	4348	4190	4103	4122	4282	4176	4337	4192	4199	4228	4183	4266	4295	4288	4337	4291	4363	4231	4235	4274	4324	4291	4460	4448
4303	4366	4355	3977	3933	4008	3965	3919	3999	3803	3774	3776	3833	3960	4035	4135	4138	4179	4175	4210	4201	4381	4424	4407	4331	4360	4388	4360	4248	4244	4236	4367	4243	4190	4053	4156	4077	4381	4303	4409	4233	4280	4365	4264	4277	4244	4367	4379	4523	4443
4397	4246	4311	4217	4030	3987	4019	3900	3953	3723	3845	3767	3830	3930	4028	3934	4058	4128	4135	4027	4077	4071	4409	4240	4449	4480	4381	4278	4305	4417	4343	4348	4199	4145	4049	4267	4253	4252	4400	4306	4267	4258	4301	4215	4285	4196	4302	4395	4543	4504
4416	4362	4248	4142	4067	4032	4033	3900	3989	3973	3859	3693	3803	3944	4054	3988	3933	4024	4261	3998	4039	4167	4196	4311	4274	4446	4261	4355	4416	4452	4511	4400	4241	4137	4219	4186	4240	4268	4116	4110	4269	4285	4218	4245	4245	4285	4476	4518	4552	4645
4278	4193	4359	4185	4096	4126	3912	3921	4022	4148	3994	3992	3890	3875	3830	3869	3890	4025	4095	4018	3912	4076	4023	4168	4206	4159	4279	4332	4372	4446	4295	4287	4126	4417	4272	4270	4121	4121	3984	4065	3978	4182	4320	4179	4427	4602	4538	4519	4601	4677
4135	4234	4296	4328	4122	4107	4036	3915	3992	4141	4009	3980	3926	3882	3795	4018	4060	4040	4041	3966	3997	4069	4057	3985	3905	4032	4224	4182	4267	4272	4245	4317	4459	4417	4191	4155	4069	3914	3970	3998	4128	4289	4392	4396	4233	4341	4178	4373	4355	4310
4270	4103	4321	4331	4274	4085	3952	3905	3980	4088	4042	4212	4129	3930	3798	3900	3908	4086	4051	4022	3993	4133	4004	3874	3905	3873	4011	4140	4086	4213	4315	4291	4456	4285	4141	3881	3994	4020	4217	4265	4321	4277	4200	4217	3932	4062	4083	3863	4089	4113
4229	4093	4244	4161	4213	4136	3979	3997	4126	4065	4076	4232	4178	4103	4007	3989	3979	3976	4033	4084	4159	4093	4008	3845	3751	3995	3840	3895	4098	4271	4458	4359	4264	4134	4148	3961	4122	4228	4139	4206	4141	3994	3947	3946	3710	3837	3677	3859	3810	3891
4205	4210	4265	4083	4224	4013	4099	4028	4002	4132	4211	4283	4332	4138	3942	3995	3847	4017	4017	4161	4158	4090	3930	3841	3939	3884	3713	3840	3904	4111	4189	4324	4124	4185	4207	4151	4320	4356	4306	4231	4016	3879	3749	3699	3741	3729	3939	3806	4026	4169
4399	4053	4170	4105	4102	4167	4053	4050	4001	4153	4141	4181	4226	4158	4218	4119	3955	3855	4032	4130	4061	4130	4148	4094	3864	3646	3761	3935	3965	4089	3936	3926	4090	4202	4441	4490	4418	4261	4063	3874	3845	3950	3825	3723	3922	3997	4018	4238	4274	4470
4344	4087	4124	3963	3988	4092	4097	3979	4155	3965	4169	4085	4119	4396	4163	4100	3961	3952	4054	4030	4047	4302	4305	4287	4001	3880	3950	3983	3989	3815	3746	3914	4044	4396	4529	4395	4203	3853	3941	3845	3874	4042	3938	4099	4178	4102	4325	4287	4352	4476
4309	4145	4181	4024	3995	4011	4089	4122	4111	3948	4007	4088	4053	4287	4174	4049	4032	3878	3909	4081	4072	4279	4336	4202	3942	4002	4136	4034	4008	3809	3765	4060	4375	4371	4369	4127	3857	3968	3913	4089	4058	4408	4294	4323	4383	4353	4201	4251	4129	4217
4393	4245	4293	3943	3949	3989	4067	4069	4241	4145	4038	4026	4126	4176	4194	4110	4064	4046	3991	4143	4212	4228	4371	4090	4186	4198	4268	4116	3805	3713	3964	4233	4408	4256	3865	3895	3841	3861	4058	4194	4438	4446	4266	4319	4281	4290	3954	4130	4236	4158
4296	4392	4323	4082	4019	3958	4025	4097	4122	4087	3986	3958	3966	4053	4165	4155	4186	3949	3971	3970	4126	4077	4157	4177	4265	4464	4288	4066	3807	4086	4190	4316	4315	4011	3749	3721	3819	4093	4262	4381	4472	4366	4235	4131	4141	4106	3938	4066	4019	4153
4380	4340	4280	4075	4060	4005	4044	4182	4098	3990	3945	4058	4059	3912	3970	4126	4048	4025	3840	4044	4129	3994	3897	4154	4269	4398	4072	3988	3979	4307	4587	4381	4085	3758	3711	3821	4094	4280	4405	4448	4424	4168	4084	3929	3827	3865	3994	3894	3952	4096
4325	4418	4314	4091	4263	4102	3992	4119	4170	4094	4076	4024	3924	3829	3915	3859	4018	3983	4053	4155	4018	4026	3693	4112	4373	4252	3912	3965	4356	4525	4669	4243	3983	3657	3838	4151	4297	4313	4386	4319	3917	4025	3870	3649	3790	3802	3878	3993	4240	4340
4561	4237	4309	4215	4226	4160	4081	4101	4081	4118	4083	4098	3929	3865	3843	3916	4000	3859	3945	4165	4154	3768	3873	4042	4020	4087	3703	4117	4548	4720	4409	4112	3930	3882	4039	4435	4569	4264	4194	3994	3812	3681	3613	3603	3839	3983	4180	4268	4275	4591
4352	4300	4207	4114	4210	4156	4227	4050	3975	4070	4166	4102	4022	3852	3955	3847	3873	3790	4031	4122	3800	3772	4038	4130	3875	3653	3680	4214	4534	4623	4192	4100	4082	4300	4503	4547	4666	4464	4066	3813	3531	3634	3727	3847	3962	4091	4217	4332	4703	4704
4436	4051	4232	4109	4178	4206	4170	4056	3975	4095	4053	4248	4115	4019	3970	3863	3624	3575	3814	4058	3806	3872	4280	4248	3864	3562	3785	4293	4202	4150	3962	3927	4107	4505	4765	4730	4567	4294	3977	3848	3788	3785	3834	3829	4176	4346	4422	4600	4639	4707
4564	4369	4251	4154	4184	4168	4207	4164	4165	4061	4102	4094	4038	4101	4073	3835	3662	3725	3797	3787	3755	4067	4224	4162	3794	3607	3863	4269	3979	3847	3727	3930	4170	4602	4602	4630	4304	4021	3891	3870	3932	4016	4107	4335	4433	4533	4433	4695	4657	4661
4447	4331	4366	4208	4256	4209	4251	4202	4016	4005	3995	4136	3979	4078	4070	3811	3718	3717	3830	3702	3699	4052	4288	3980	3783	3884	4247	4263	3860	3673	3527	4021	4327	4510	4574	4278	3929	3860	3833	3998	4156	4250	4423	4690	4622	4741	4674	4613	4867	4646
4569	4362	4400	4158	4152	4073	4271	4125	4043	4115	4153	3921	3830	3936	4014	3771	3852	3930	3739	3622	3720	4047	4180	3796	3595	4063	4368	4168	3778	3523	3764	3887	4207	4356	4258	4069	3792	3671	3914	3909	4158	4357	4452	4692	4682	4807	4764	4566	4700	4561
4542	4347	4360	4150	4198	4130	4144	4188	4155	4100	4092	3944	3934	3948	3947	3817	3918	4050	3816	3605	3982	4139	3940	3575	3789	4255	4475	4166	3800	3719	3901	4128	4362	4339	3957	3631	3468	3617	3894	3972	4257	4520	4699	4749	4535	4441	4539	4420	4297	4343
4449	4275	4504	4417	4240	4195	4114	4058	4131	4196	3985	3902	3915	3958	3740	3791	3865	4171	3887	3800	4048	4258	3815	3477	3797	4459	4440	4016	3931	3946	4134	4169	4439	4185	3915	3689	3437	3663	3955	4209	4318	4565	4515	4536	4519	4419	4303	4148	4199	4107
4407	4327	4467	4436	4310	4198	4238	3947	4034	4155	4103	4015	3954	3803	3750	3573	3879	3981	3886	3760	4109	4198	3808	3404	4009	4268	4221	3765	3727	3947	4352	4598	4500	4183	3760	3529	3517	3789	3896	4272	4306	4336	4397	4223	4325	4108	4116	3779	3924	3907
4705	4434	4302	4277	4274	4226	4266	4063	4094	4134	4078	3910	3998	3906	3560	3555	3764	3915	3705	3907	4382	4375	3829	3725	4124	4474	4106	3584	3676	4006	4409	4705	4575	4105	3780	3634	3808	4044	4182	4455	4563	4480	4396	4269	4220	3939	3857	3798	3900	3779
4623	4435	4321	4164	4327	4289	4355	4311	3959	3915	3970	3942	3916	3887	3850	3734	3792	3719	3789	3974	4323	4172	3637	3766	4259	4396	3901	3561	3774	3978	4375	4568	4464	3963	3714	3849	4018	4255	4561	4693	4620	4602	4488	4346	4036	3910	3717	3811	3717	3659
4567	4450	4378	4188	4196	4251	4352	4275	4107	4132	3963	3649	3944	3996	3882	3744	3874	3861	3596	3802	4330	4134	3733	3948	4489	4494	3940	3699	3758	3956	4322	4377	4130	3759	3577	3870	3966	4320	4639	4856	4841	4655	4500	4295	4151	4006	4043	3855	4005	3778
4525	4464	4540	4192	4173	4201	4064	4178	4286	4319	4036	3811	3947	3823	3767	3919	4022	3920	3670	4001	4200	4030	3619	3915	4550	4536	4090	3595	3923	4101	4358	4431	4135	3699	3552	3744	4030	4424	4737	4823	4865	4727	4542	4250	4124	4149	4028	3906	3866	3944
4439	4435	4474	4475	4253	4010	4075	4045	4077	4096	4156	3984	3986	3940	3679	4004	4069	3897	3854	3931	4219	3837	3642	3885	4469	4372	3887	3716	4009	4295	4381	4544	4070	3593	3587	3778	4027	4266	4538	4849	4659	4665	4477	4057	4229	3928	3891	3826	3918	3898
4444	4293	4453	4318	4298	4197	4136	4067	4007	3932	4116	4043	4034	3973	3707	3874	4061	3974	3832	4112	4256	3958	3665	3999	4379	4150	3792	3647	4021	4328	4624	4532	4023	3475	3620	3702	3887	4294	4591	4492	4557	4521	4328	3954	4114	4043	3764	3596	3751	3832
4323	4326	4329	4173	4223	4225	4144	4012	3936	3900	4002	3989	4077	3920	3828	4000	3970	3962	3898	4263	4451	4253	3710	3953	4371	4240	3694	3701	4090	4253	4546	4558	4057	3669	3687	3804	4252	4402	4600	4598	4530	4517	4202	4027	3861	3816	3642	3647	3670	3608
4433	4282	4256	4086	4205	4243	4051	4019	4042	3858	3982	3936	3944	3906	3902	3977	4112	3887	3787	4078	4367	4191	3796	4196	4429	4223	3709	3752	3989	4388	4430	4353	3984	3780	3724	3906	4285	4337	4645	4596	4601	4630	4307	4166	3904	3765	3600	3600	3674	3761
4243	4250	4404	4222	4128	4015	4016	4063	4064	3992	3931	3882	3784	3969	3923	4149	4167	4018	3671	4059	4324	4017	3800	4342	4759	4550	3790	3620	3798	4251	4416	4234	3992	3623	3713	3912	4316	4617	4812	4884	4882	4637	4440	4221	4016	4007	3838	3579	3730	3810
4298	4295	4377	4174	4070	4151	4041	3995	3994	3962	3878	3781	3777	3781	3923	3936	4169	4084	3845	4043	4290	3953	3678	4080	4552	4513	3946	3774	4158	4257	4388	4248	3855	3513	3394	3880	4120	4694	4717	4910	4894	4764	4568	4310	4157	4062	3921	3952	3771	3915
4388	4152	4235	4156	4165	4131	4070	3925	3972	3966	3969	3938	3917	3835	3757	3877	4042	4047	3874	4149	4322	3975	3605	3815	4382	4444	3951	3849	4044	4335	4606	4438	4033	3633	3472	3550	3965	4298	4744	4790	4857	4413	4422	4291	4103	3998	3892	3941	3990	3829
4373	4257	4215	4087	4083	4234	4169	3982	4004	4011	4049	4022	4082	3941	3788	3767	4059	4092	3950	4181	4419	4075	3564	3833	4276	4320	4027	3727	4018	4230	4464	4571	4334	3865	3510	3630	4101	4213	4640	4574	4621	4569	4288	4308	4030	3807	3751	3777	3648	3711
4311	4296	4268	4231	4224	4273	4260	4041	4037	4068	3904	3850	3971	4101	3928	4065	4046	3903	3901	4097	4344	4221	3892	3778	4214	4252	3899	3575	3737	3997	4435	4600	4317	4044	3690	3838	4122	4348	4536	4842	4837	4460	4427	4216	4030	3892	3839	3755	3629	3566
4217	4107	4158	4286	4100	4195	4291	4111	4102	4024	3942	3815	3950	3940	3947	4033	4205	4027	3842	3881	4228	4114	3823	3761	4404	4398	4018	3533	3620	3909	4056	4539	4326	4053	3786	3766	4171	4306	4646	4914	4869	4798	4586	4527	4325	4165	3942	4037	3751	3869
4192	4141	4216	4257	4251	4044	4156	4107	4065	4133	4043	3988	3958	4076	3939	4049	4040	4160	3828	3735	4088	4200	3620	3675	4098	4619	4166	3672	3537	3818	4150	4337	4282	3968	3776	3608	3804	4118	4476	4747	4795	4708	4698	4577	4412	4451	4165	4124	4086	3922
4122	4128	4199	4071	4225	4115	4042	4041	3901	4063	4131	3973	3951	4085	3986	3918	4124	4161	4020	3799	4112	4310	3857	3558	3874	4226	4290	3920	3689	3799	4190	4351	4369	4243	3715	3632	3697	3902	4186	4322	4578	4556	4362	4567	4423	4262	4197	4158	4065	3975
4157	4073	4099	4172	4069	4130	4051	4144	3886	3882	4036	4024	4063	4254	4126	3774	4118	4095	4035	3942	4033	4307	3942	3636	3678	4257	4263	3972	3677	3773	4110	4321	4476	4469	4052	3809	3756	3761	3937	4090	4232	4434	4349	4395	4220	4166	4155	4146	4031	3922
4101	4218	4129	4259	3951	4024	4246	4051	3919	3954	3840	3795	3949	3997	4091	4044	4066	4117	4035	3931	3936	4344	4301	3805	3745	4029	4568	4110	3775	3746	3954	4270	4409	4652	4336	4114	4002	3841	3951	4036	4275	4269	4471	4422	4434	4442	4341	4383	4158	4080
4239	4283	4160	4157	4126	3979	4008	4013	4082	3936	4038	3846	3805	3865	4071	4087	3998	4193	4084	3908	3856	3943	4106	3878	3865	3973	4553	4474	4066	3655	3801	4198	4287	4499	4485	4250	3997	3963	4037	3989	4251	4271	4465	4596	4807	4833	4737	4583	4621	4451
4319	4334	4299	4245	4334	4127	4096	4110	4108	3873	3986	3883	3830	3737	3917	3916	3899	4112	4107	4187	3784	3821	4061	3997	3850	3788	4297	4638	4258	3898	3781	4023	4267	4422	4390	4230	4079	3843	3800	3874	3954	4071	4310	4469	4723	4882	4857	4767	4761	4698
4286	4217	4483	4266	4473	4243	4171	4155	3957	3896	3940	3821	3863	3892	3857	4055	3884	3832	4031	4057	3848	3771	3985	4094	3790	3563	4036	4369	4419	4008	3755	3820	4305	4401	4410	4434	4333	3959	3675	3682	3823	3846	4038	4358	4571	4628	4834	4553	4670	4705
4386	4247	4420	4453	4504	4261	4207	4199	4042	3926	3845	3990	3890	3843	3933	3775	3772	3748	3931	3997	3797	3840	3847	4076	3869	3593	3676	4158	4355	4231	3822	3765	3914	4246	4456	4603	4410	4336	4085	3736	3640	3877	3985	4071	4297	4404	4559	4569	4626	4604
4322	4247	4350	4330	4383	4265	4362	4122	4233	4079	3968	4001	3950	3821	3951	3894	3726	3665	3734	3849	3846	3674	3775	3904	4031	3943	3762	3839	4166	4344	3969	3682	3747	4015	4275	4350	4386	4308	4153	4029	3803	3880	3817	3851	4119	4437	4526	4282	4538	4674
4329	4210	4409	4327	4404	4182	4071	4092	4152	4079	3958	3983	3984	3811	3979	3985	3943	3697	3746	3772	3852	3600	3584	3801	4028	3999	3824	3704	3902	4165	4028	3789	3653	3741	3956	4113	4178	4459	4295	4078	3883	3882	3836	3775	3874	4049	4121	4265	4327	4421
4334	4190	4223	4129	4306	4155	4053	4038	4000	4047	4080	4020	4087	3825	3824	3801	3886	3777	3741	3865	3865	3854	3731	3638	3982	4070	4007	3690	3838	4031	4206	4032	3860	3664	3780	3994	4011	4099	4128	4027	4098	3999	3860	3839	3743	3815	3969	3935	4021	4194
4225	4238	4318	4177	4200	4086	4031	3937	4058	3961	4007	3985	3993	3866	3837	3844	3793	3894	3791	3732	3982	4068	3943	4025	3818	3945	4120	3892	3604	4033	4172	4185	4055	3677	3643	3699	3902	4083	4258	4223	4215	4068	4094	4028	4013	3843	3864	3796	3724	3764
4355	4161	4195	4221	4238	3915	3917	3911	3818	3972	3839	3813	3840	3855	3850	3774	3900	3841	3838	3758	3914	3986	4037	3916	4011	4010	4259	3963	3670	3903	4007	4289	4227	3883	3812	3716	3640	3912	4060	4306	4350	4484	4334	4339	4211	4067	3995	3987	3826	3882
4306	4265	4466	4243	4053	3910	3891	3931	3907	3831	3827	3747	3843	3881	3702	3877	3790	4008	3804	3952	3821	4110	3973	4033	3979	4019	4055	4091	3906	3852	3867	3924	4240	4023	3889	3785	3716	3662	3932	4123	4170	4425	4570	4565	4545	4446	4224	4108	4183	4059
4333	4308	4321	4215	4059	3936	4014	3831	4009	3858	3818	3859	3706	3669	3860	3727	3832	3701	3774	3881	3991	4126	4014	4082	3888	3873	4052	4118	4076	3915	3844	3921	4167	4236	4192	4018	3817	3674	3799	3967	4147	4186	4543	4519	4498	4476	4437	4403	4353	4416
4365	4153	4203	4242	4106	3970	4008	4099	4053	3827	3916	3725	3792	3789	3795	3740	3798	3650	3989	4061	3900	3923	4029	3923	3976	3933	3905	4020	4018	4155	3930	3720	3972	4097	4286	4158	4151	3952	3814	3766	3907	4073	4291	4308	4426	4508	4453	4428	4527	4609
4209	4158	4252	4119	4143	4059	4077	3950	3951	4098	3827	3796	3841	3632	3777	3870	3680	3670	3863	3899	3886	3869	3860	3973	3995	4040	3830	3824	3945	3999	4014	3879	3738	3818	4024	4337	4254	4232	4145	4013	3991	4042	4066	4160	4357	4305	4297	4394	4387	4632
3982	4000	4091	4200	4222	3995	4039	3887	4020	3816	3940	3942	3714	3695	3859	3707	4010	3774	3826	3883	3948	3904	3931	3859	3890	3945	3917	3846	3848	4014	4035	3957	3934	3767	3764	3984	4129	4177	4164	4177	4016	3984	3967	3976	4027	4162	4159	4301	4316	4418
3942	3950	4126	3892	4002	3895	4055	4042	3918	3950	3931	3877	3853	3734	3681	3762	3795	3826	3867	4053	3881	3905	3827	3895	3785	3840	3868	3765	3835	3805	3883	4061	3978	3899	3797	3800	4040	3991	4122	4223	4266	4138	4185	4007	3998	3903	3929	3962	4020	4169
3973	3873	4083	3918	4013	3949	3920	3942	3913	3995	3950	3891	3891	3912	3749	3700	3962	3971	4018	3890	3985	3889	3923	3765	3748	3737	3908	3883	3840	3766	3752	3852	4008	4075	3921	3827	3837	3809	4035	4076	4147	4254	4303	4132	4083	4015	4039	3927	4037	3932
3954	3913	4023	3878	3826	3687	3927	3990	3741	3949	3921	3841	3867	3805	3800	3836	3849	4037	3964	4004	3933	3944	3881	3973	3775	3854	3879	3967	3758	3798	3893	3760	3800	4099	4035	3912	3957	3823	3842	4034	4006	4219	4057	4153	4230	4101	4213	4178	4175	4319
3985	3934	3926	3692	3879	3916	3795	3817	4025	3979	3806	3927	3802	3921	3833	3665	3904	3845	3949	3953	3987	3899	3860	3830	3862	3810	3945	3883	4005	3884	4018	4017	3997	3890	4069	4056	4218	4048	3891	3889	4020	3931	4012	4131	4050	4016	3995	4172	4365	4441
3957	3882	3990	3858	3919	3685	3828	3776	3915	3839	3916	3807	3716	3729	3756	3742	3841	3750	3809	4082	3915	3908	3834	3812	3856	3975	3836	3966	3849	3941	4152	4171	3994	3961	3961	4015	4178	4166	4034	4037	3802	4009	3900	3927	3870	4113	3900	4164	4311	4396
4007	3930	4096	3916	3796	3994	3870	3876	3953	3838	3850	3752	3695	3797	3643	3694	3744	3713	3799	3791	3909	3824	3761	3794	3768	3886	3938	3994	3935	4020	4093	4193	4188	4109	4037	4090	4063	4094	4148	4287	4174	4118	4074	4138	3911	4105	4077	4038	4151	4237
4068	3971	4057	4192	3899	3866	3865	3787	3834	3773	3763	3732	3784	3573	3727	3678	3723	3726	3601	3641	3774	3827	3674	3771	3788	3876	3856	3755	3906	3924	3953	4124	4020	4065	4103	3872	4072	3921	4055	4334	4165	4118	4199	4193	4050	4017	4042	4017	4201	4208
4215	4140	4088	4024	4005	4056	4012	3823	3874	3888	3890	3717	3669	3622	3690	3689	3663	3682	3604	3703	3597	3520	3691	3732	3814	3640	3817	3924	3857	3916	3942	4018	3996	3907	3946	3932	3889	3961	3944	4013	4037	3893	4082	4137	4151	4133	4125	4045	4386	4238
3998	4041	4183	4169	4015	3935	4006	3861	3870	3717	3677	3810	3644	3709	3691	3743	3740	3710	3664	3680	3662	3665	3667	3775	3871	3759	3801	3935	4052	3892	3933	3873	3890	3961	3940	3905	3885	3949	3860	3787	3999	3814	3951	4115	4104	4091	4177	4175	4192	4213
4133	3967	4102	4249	4050	3975	3791	3886	3901	3759	3747	3604	3637	3635	3615	3663	3622	3687	3672	3777	3557	3770	3655	3829	3685	3716	3847	3857	3766	3818	3895	3818	3912	3860	3754	3730	3834	3725	3973	3844	3851	3858	4024	3973	4029	3971	4056	3929	3924	3991
3940	4082	4085	4054	3862	3976	3799	3725	3810	3776	3736	3570	3664	3680	3660	3738	3758	3731	3699	3681	3616	3715	3775	3784	3839	3851	3952	4145	3859	3823	3827	4015	3846	3780	3680	3895	3798	3811	3861	3864	3893	3987	3921	4140	3988	3981	4025	4059	3925	3779
4145	3929	4064	4112	4093	3811	3881	3907	3732	3751	3615	3706	3512	3705	3780	3617	3827	3713	3705	3708	3692	3771	3865	3807	3940	3914	3999	3915	3942	3728	3880	3692	3754	3889	3848	3890	3707	3856	3805	3898	3926	3927	4021	4011	3888	4100	3953	4005	4082	4094
4062	3953	4152	3829	4005	3910	3689	3829	3855	3783	3667	3611	3805	3615	3624	3747	3635	3745	3650	3784	3814	3775	3935	4029	3913	3934	3867	3851	3768	3839	3945	3806	3809	3825	3754	3957	3889	3798	3909	3846	3961	3925	3970	4048	4004	3910	3959	4029	4057	4055
3943	4119	4101	3887	3822	3920	3784	3778	3679	3775	3731	3605	3624	3655	3470	3701	3628	3605	3818	3786	3653	3811	3902	3788	3975	3810	3843	3809	3770	3888	3827	3827	3817	3845	3753	3881	3873	3912	3922	4003	3969	4012	3863	4004	3912	4021	3966	4076	4041	3971
3963	3836	3996	4118	3879	3837	3742	3898	3781	3682	3818	3639	3627	3803	3749	3727	3711	3643	3749	3757	3906	3894	3855	3829	3941	3736	3925	3763	3779	3800	3713	3796	3777	3845	3860	3865	3912	3880	3992	4133	4047	4000	3930	3970	3968	4067	4045	4007	4045	4008
4029	3893	3881	3876	3883	3835	3740	3768	3738	3728	3865	3862	3683	3625	3690	3768	3698	3724	3677	3928	3843	3889	3823	3860	3876	3810	3797	3779	3779	3749	3663	3906	3945	3761	3843	3935	3914	3901	3971	4006	4089	4049	4089	3964	4006	4016	3902	4101	4022	4056
3936	3918	3920	3746	3721	3849	3734	3760	3790	3928	3925	3775	3783	3771	3779	3873	3834	3838	3759	3817	3759	3887	3717	3722	3776	3693	3711	3753	3722	3758	3782	3782	3816	3851	3850	3800	3910	3948	4030	4083	3996	4069	3974	3896	3901	3972	3921	4103	4017	4091
3866	3880	4085	3986	3815	3809	3828	3888	3829	3865	3866	4003	3826	3775	3687	3739	3775	3778	3838	3744	3916	3840	3909	3798	3859	3749	3780	3754	3709	3785	3776	3902	3754	3763	3837	3927	3863	3796	3963	3997	4172	4068	3964	3932	4016	3918	3968	3896	4042	4161
3952	3767	3996	3988	3926	3720	3827	3895	4013	3920	3897	3820	3748	3774	3768	3700	3876	3816	3728	3968	3780	3913	3864	3968	3623	3757	3766	3783	3842	3760	3825	3908	3839	3878	3885	3838	3962	3794	3931	3889	4164	4135	4098	3950	3942	3992	3813	4077	4008	3968
4199	3896	3926	3945	3850	3912	3824	3937	4037	4003	3870	3852	3891	3843	3631	3694	3672	3906	3745	3788	3634	3833	3742	3840	3774	3785	3858	3809	3871	3826	3955	3999	3889	4071	3950	3775	3807	3821	4027	3931	4079	4009	3922	3983	4022	3900	3994	3900	4173	3965
4193	4235	3990	3865	4057	3941	3808	3902	3856	3968	3949	3809	3793	3677	3685	3665	3712	3818	3793	3516	3826	3739	3941	3847	3784	3811	3756	3923	3879	3933	3982	3943	3843	3818	3821	3882	3883	3889	3820	3991	4011	3954	4053	4020	3917	3854	3912	3901	4013	3984
3991	4204	4267	4148	3925	3974	3904	3907	3827	3862	3941	3739	3650	3665	3580	3635	3804	3777	3809	3713	3815	3695	3965	3783	3911	3739	3952	3822	3772	3935	3939	3877	3870	3759	3904	3702	3835	3813	3904	3922	3926	3915	4020	4265	3864	3955	3837	3908	3888	4017
3906	4014	4389	4226	3988	3925	3911	3994	3867	3894	3918	3804	3813	3686	3760	3758	3713	3833	3648	3572	3724	3793	3922	3921	3909	3846	3943	3830	3857	3888	3914	3864	3803	3839	3993	3983	3719	3847	3897	3821	3905	3967	3878	4093	3984	3998	3817	3885	3813	3935
3957	3765	4181	4349	4068	3932	3995	4074	3815	3876	3932	3681	3695	3752	3849	3820	3715	3797	3600	3700	3678	3651	3803	3960	3706	3792	3835	4001	3842	3825	3823	3859	3896	3876	3815	3725	3807	3781	3779	3753	3859	3758	3905	3896	3771	3845	3813	3850	3881	3823
4230	3859	3988	4169	4136	4030	3772	3985	3882	3632	3767	3836	3710	3802	3795	3835	3934	3802	3881	3769	3690	3865	3756	3856	3869	3996	3842	3837	3835	3736	3787	3815	3829	3863	3736	3805	3805	3871	3835	3795	3854	3816	3858	3874	3878	3872	3808	3770	3781	3860
4371	4104	3862	4047	4301	4155	3731	3832	3877	3790	3713	3868	3696	3736	3877	3768	3897	3800	3713	3743	3777	3814	3969	3836	3899	4072	4047	3925	3768	3822	3784	3793	3608	3701	3703	3814	3933	3862	3671	3881	3805	3963	3773	3795	3865	3739	3954	3644	3782	3701
4432	4388	4057	3879	4202	4264	3969	3686	3982	3983	3677	3750	3774	3840	3986	3922	3867	3883	3917	3876	3856	3807	3907	3876	4033	3940	3846	3872	3830	3741	3890	3841	3793	3709	3763	3918	3874	3835	3846	3682	3721	3844	3910	3860	3908	3889	3842	3845	3820	3826
4119	4583	4342	3912	3952	4237	3974	3620	4045	3992	3940	3925	3972	3800	3927	3869	3920	4079	4013	3842	3840	3891	3853	3959	3956	3844	4045	3962	3890	3711	3663	3867	3822	3801	3949	3870	3849	3737	3921	3794	3766	3660	3876	3723	3809	3874	3786	3807	3941	3873
3816	4375	4574	3993	3886	4169	4136	3890	3777	4224	3980	3828	3982	3801	3997	3988	3978	4127	3908	3942	3908	4020	3933	3864	3950	3880	4091	3900	3991	3774	3727	3799	3946	3688	3881	3858	3766	3733	3862	3837	3789	3814	3803	3776	3780	3870	3884	3781	3903	3886
3585	4303	4594	4202	3795	3748	4170	4085	3635	4194	4159	3772	3991	3959	4065	4099	4006	3981	3845	4061	4015	3977	3771	4034	4070	3986	3922	3918	3838	3828	3794	3969	3868	3756	3802	3858	3716	3920	3769	3780	3949	3875	3702	3694	3801	3792	3869	3880	3775	3904
3620	4143	4496	4341	3849	3782	4166	4114	3696	4132	4044	3807	3876	4068	3899	4122	3818	4029	3980	3913	3994	3943	3959	3961	3960	3955	3791	3893	3865	3894	4002	3877	3914	3851	3824	3750	3814	3756	3816	3708	3779	3802	3753	3701	3774	3826	3944	3793	3880	3822
3744	3865	4463	4519	3880	3649	4207	4178	3950	3945	4142	3788	4033	4029	3843	4010	3996	3996	3977	3913	3871	3957	3926	3991	3995	3976	3798	3747	3872	3847	3926	4026	3906	3922	4013	3756	3846	3586	3833	3787	3826	3844	3922	3694	3805	3765	3819	3916	3941	3937
3781	3717	4285	4539	4122	3755	3926	4353	3882	3932	4240	4100	4035	4016	3879	4020	4032	4052	3972	3995	3800	4055	4114	4013	3919	3887	4014	3797	3781	3903	3933	3949	4026	3854	3804	3720	3738	3775	3663	3764	3753	3743	3800	3718	3810	3912	3926	3783	3880	3883
3717	3671	4016	4633	4052	3641	4076	4338	4085	3930	4358	4096	3864	4143	3964	3993	3988	3872	3968	3829	4001	4233	4142	4056	4031	4028	4057	3884	3986	3992	3940	4004	3859	3836	3882	3748	3770	3801	3732	3688	3846	3794	3847	3580	3760	3887	3933	3808	3924	3857
3899	3606	4127	4585	4357	3696	3976	4413	4014	3914	4315	3992	3875	4156	3920	4118	3889	3850	4076	3881	4013	4070	4153	4057	4000	4050	4070	3967	4025	3817	4064	4002	3910	3957	3697	3707	3817	3666	3652	3709	3872	3783	3935	3808	3903	3903	4013	3896	3950	3942
3937	3777	4123	4527	4341	3752	4113	4381	4038	3974	4243	4086	3933	4130	3903	4064	4002	3891	4061	3999	4081	4034	4081	3937	4048	3925	3915	3954	3959	4077	4067	4087	4135	3928	3806	3710	3825	3843	3819	3763	3771	3876	3972	3800	3762	3897	3804	3927	4021	3850
3834	3627	4130	4761	4241	3790	3917	4233	3977	3814	4170	3691	3848	4054	4016	4095	4070	3941	4088	3964	4136	4033	4062	4076	4138	3992	4071	4006	3933	3948	3980	3859	3948	3926	3868	3816	3910	3883	3846	3806	3823	3995	3922	3731	3739	3756	3811	3871	3917	3923
3892	3718	4319	4597	4216	3758	4160	4220	3993	3854	4187	3920	3739	4178	3757	4052	4116	4086	4057	3865	4131	3911	4152	3984	4011	4007	4002	4129	4023	3852	3832	3948	4051	3814	3951	3901	3817	3764	4018	3945	3904	3917	3857	3724	3767	3794	3811	3808	3885	3865
3795	3894	4399	4584	4215	3811	4006	4366	3974	3827	4237	3942	3878	4164	4001	4141	4140	4095	4115	3989	4149	3991	4168	3975	4107	4057	4105	4116	3984	4098	3895	4055	3939	4166	4013	3837	3887	3896	3983	3908	4070	3956	3802	3940	3825	3860	3810	3839	3770	3864
3840	4029	4482	4575	4036	4000	4258	4315	3835	3971	4479	4185	3998	4243	3984	4326	4101	4113	4070	4012	4060	3895	4040	4042	4169	4192	4160	4169	4091	4037	4070	3931	4078	4163	4056	3944	3998	3937	3923	4093	4087	4027	3994	4102	3933	4019	3937	3940	4007	3959
3998	4205	4488	4352	3920	4017	4344	4228	3882	4073	4347	3972	4162	4169	4001	4273	4214	4118	4143	4029	4048	4005	3952	4089	4136	4351	4290	4295	4210	4155	4119	4195	4192	4260	4106	4227	4127	4067	4031	4060	4046	3974	4130	4132	4041	3991	3892	3839	3841	4125
4199	4355	4544	4221	3907	4121	4350	4155	3855	4279	4269	4186	4221	4239	3918	4181	3998	4155	3931	4011	4038	4100	4201	4218	4292	4364	4286	4362	4283	4154	4170	4193	4319	4286	4274	4205	4155	4120	3937	4100	4162	4121	4158	4195	4185	4058	4082	4000	4093	4123
4343	4568	4271	3991	3988	4306	4290	4105	3986	4263	4140	4161	4385	4021	4036	4297	3989	4040	3929	4095	4112	4228	4156	4324	4342	4493	4391	4394	4442	4313	4328	4348	4310	4096	4325	4344	4296	4211	4070	4146	4240	4229	4141	4175	4227	4073	4212	4177	4209	4126
4664	4670	4167	3850	4039	4172	4125	3810	4018	4212	4106	4251	4497	4026	4272	4220	4076	4170	4137	4242	4242	4314	4238	4377	4311	4472	4501	4481	4319	4438	4308	4459	4360	4229	4305	4284	4150	4041	4288	4142	4181	4133	4053	4340	4148	4189	4282	4154	4118	4146
4805	4531	4028	3853	4344	4385	3965	3882	4071	4059	3939	4187	4176	4146	4119	4112	4036	4249	3973	4224	4159	4180	4227	4453	4317	4300	4360	4359	4288	4207	4243	4266	4250	4175	4204	4193	4062	4082	4128	4128	4067	4047	4008	4051	4113	4027	4131	3955	3991	4038
4383	4225	4132	4153	4347	4177	3954	4022	3966	3898	3905	4201	4094	4032	4129	3922	4173	3888	3827	4140	3938	4268	4227	4267	4228	4309	4317	4359	4238	4054	4130	4126	4027	4166	4151	4109	4055	4101	4145	4115	4050	3901	3938	4035	4007	4002	4058	3863	3891	4040
4074	3927	4259	4384	4414	4191	4153	4212	4080	3822	4002	4169	4066	4107	4195	4118	4187	4074	4136	4107	4090	4034	4268	4215	4210	4296	4299	4361	4353	4113	4115	4098	4083	4039	4135	4135	4110	4044	4084	3976	3972	3970	4014	4030	3995	3993	3889	4095	3879	3822
3866	3933	4257	4431	4339	4314	4339	4335	4054	4018	4222	4288	4106	4477	4161	4403	4332	4067	4347	4071	4216	4112	4178	4249	4262	4265	4425	4400	4435	4323	4188	4050	4246	4270	4152	4334	4179	4106	4244	4155	4095	4061	4092	4274	4142	4079	4046	4102	4010	4107
3926	3862	4056	4002	4076	4158	4388	4383	4307	4220	4356	4207	4365	4391	4343	4564	4362	4312	4450	4327	4420	4303	4281	4091	4181	4426	4343	4564	4396	4503	4214	4286	4261	4357	4428	4231	4284	4300	4242	4379	4270	4320	4262	4367	4301	4199	4201	4200	4271	4233
[truncated: 920 more columns]
