# Supplementary material for: Spatial Resolution and Refractive Index Contrast of Resonant Photonic Crystal Surfaces for Biosensing
Source: IEEE Photonics J. Author manuscript; Available in PMC 2015 Sep 7. (PMC4561521; doi:10.1109/JPHOT.2015.2435699)
Supplement: fig4_data [file NIHMS64775-supplement-fig4_data.gz › Volumes/graham/MacBook_backup/PhD_folder_2015_06_02/paper_improvements/IEEE_J_Photonics/final_files/data_files/fig4/ref/r02.csv]

5477	4826	5034	4988	5001	5166	5111	5170	5086	4957	5062	5146	5064	5033	4871	4904	4859	4803	4842	4754	4738	4923	5118	4946	4970	4920	4900	4865	4874	4997	5149	5112	5043	4949	5029	4871	4946	4912	4918	4988	4985	5017	5011	5002	5033	4970	5076	5118	5002	4925
5370	5287	5387	5538	5275	5302	5390	5512	5427	5486	5507	5285	5330	5064	5036	5014	4809	4896	4729	4831	5154	5072	5144	5138	5145	5112	5123	5010	5189	5321	5412	5469	5203	5110	5183	5207	5189	5197	5440	5401	5312	5214	5142	5335	5181	5108	5085	5244	5320	5130
5559	5449	5322	5385	5255	5415	5341	5676	5485	5476	5407	5186	5104	5016	4978	5124	5077	4898	5025	4898	5102	5133	5228	5174	5179	5178	5208	5227	5153	5248	5396	5417	5194	5196	5326	5257	5467	5690	5528	5634	5468	5188	5126	5172	5105	5118	5108	5235	5248	5019
5562	5248	5429	5292	5410	5488	5556	5557	5565	5666	5500	5268	5160	4793	4943	4947	5014	5201	5257	5083	5206	5279	5094	5148	5202	5311	5350	5384	5313	5354	5386	5423	5508	5285	5340	5589	5425	5432	5646	5437	5483	5503	5251	5213	4988	5141	5243	5312	5110	5260
5692	5375	5319	5305	5278	5401	5507	5617	5417	5397	5398	5140	5195	5089	5072	5056	5254	5307	5377	5471	5478	5204	5219	5097	5226	5362	5304	5529	5428	5559	5480	5551	5478	5473	5486	5451	5501	5477	5630	5610	5530	5432	5408	5391	5352	5252	5152	5168	5183	5236
5587	5480	5453	5331	5388	5405	5559	5430	5400	5228	5302	5243	5266	5208	5275	5294	5271	5570	5678	5648	5457	5293	5168	5083	5267	5215	5420	5326	5332	5446	5425	5379	5379	5546	5523	5709	5629	5460	5653	5604	5700	5385	5468	5520	5471	5452	5365	5285	5178	5085
5593	5452	5441	5404	5393	5333	5313	5216	5186	5219	5113	5281	5197	5381	5402	5335	5552	5562	5724	5606	5539	5399	5311	5286	5308	5535	5411	5345	5384	5435	5393	5481	5368	5649	5731	5496	5574	5753	5739	5631	5705	5522	5678	5584	5653	5263	5343	5281	5326	5265
5626	5477	5612	5397	5425	5311	5233	5232	5100	5092	5194	5276	5415	5312	5421	5516	5493	5506	5770	5556	5555	5489	5540	5512	5418	5411	5382	5324	5285	5198	5400	5316	5448	5619	5580	5703	5650	5689	5766	5783	5707	5667	5853	5693	5466	5335	5509	5271	5182	5327
5552	5460	5427	5619	5421	5152	5247	5145	5258	5156	5170	5323	5304	5603	5471	5436	5317	5534	5451	5416	5513	5679	5605	5671	5469	5412	5238	5312	5390	5318	5237	5452	5409	5779	5529	5675	5657	5698	5451	5665	5605	5621	5800	5833	5784	5691	5491	5323	5287	5279
5567	5396	5406	5428	5468	5245	5272	5311	5105	5248	5271	5154	5379	5595	5568	5378	5391	5382	5440	5487	5538	5688	5649	5622	5482	5455	5246	5390	5385	5383	5271	5364	5541	5570	5670	5755	5561	5730	5551	5735	5735	5779	5864	5814	5823	5556	5594	5325	5453	5207
5410	5324	5287	5454	5392	5428	5374	5256	5227	5211	5196	5477	5474	5404	5369	5217	5095	5175	5261	5296	5527	5784	5521	5632	5383	5307	5254	5343	5292	5314	5292	5407	5465	5570	5511	5685	5549	5674	5556	5797	5626	5870	5763	5811	5818	5692	5414	5511	5219	5421
5275	5240	5201	5396	5339	5460	5469	5378	5512	5405	5135	5393	5331	5213	5114	5179	5136	5089	5250	5197	5545	5604	5541	5668	5491	5310	5446	5502	5296	5110	5335	5356	5457	5566	5568	5557	5483	5599	5531	5833	5718	5853	5679	5686	5646	5646	5563	5364	5368	5306
5243	5304	5141	5175	5573	5609	5707	5673	5489	5422	5499	5196	5060	5196	4930	5073	5040	4904	5145	5332	5468	5498	5515	5417	5433	5413	5397	5320	5237	5318	5358	5397	5427	5502	5538	5392	5643	5526	5681	5795	5846	5663	5523	5686	5583	5573	5558	5223	5410	5186
5391	5338	5194	5425	5280	5670	5863	5751	5509	5445	5336	5100	5024	4996	5074	5052	5033	5044	5239	5270	5477	5544	5597	5435	5332	5355	5269	5332	5395	5456	5419	5428	5476	5396	5251	5404	5420	5460	5522	5680	5595	5718	5678	5663	5467	5514	5471	5380	5236	5318
5364	5349	5101	5254	5331	5582	5782	5635	5740	5370	5294	5199	5089	5084	5055	5123	5018	5119	5180	5170	5184	5427	5396	5244	5304	5352	5194	5307	5275	5320	5506	5433	5482	5393	5169	5117	5239	5460	5517	5612	5609	5708	5699	5495	5436	5534	5352	5283	5254	5230
5684	5306	5025	5319	5539	5621	5794	5710	5662	5458	5388	5373	5241	5195	5206	5087	5189	5134	5224	5264	5111	5307	5242	5182	5405	5221	5127	5172	5384	5212	5352	5340	5300	5179	5252	5101	5242	5514	5470	5654	5577	5512	5553	5510	5344	5386	5390	5240	5233	5188
5555	5370	5293	5420	5433	5755	5635	5748	5628	5436	5402	5207	5165	5201	5181	5080	5144	5273	5256	5224	5179	5092	5136	5123	5222	5133	5097	5072	5147	5128	5119	5236	5283	5235	5076	5269	5410	5161	5434	5422	5404	5450	5333	5299	5445	5530	5387	5425	5267	5346
5570	5502	5508	5478	5696	5665	5682	5713	5523	5534	5245	5216	5158	5258	5083	5091	5309	5192	5016	5150	5086	5051	5110	5108	5004	4950	4957	4992	4949	5048	5074	5064	5096	5104	5156	5238	5552	5224	5277	5285	5254	5240	5307	5471	5481	5438	5505	5381	5293	5180
5743	5601	5756	5711	5913	5662	5725	5688	5468	5422	5376	5230	5195	5148	4827	5083	5255	5218	5190	5093	5087	4931	4823	5018	5015	4948	4991	4903	4841	4840	4859	4942	5037	5082	5132	5289	5350	5365	5237	5264	5254	5276	5490	5407	5627	5463	5595	5399	5303	5238
5719	5526	5869	5973	6003	5730	5669	5603	5416	5486	5389	5103	5214	5073	5147	5062	5235	5281	5277	5179	5028	4853	4942	4925	5027	4971	4841	4840	4872	4727	4727	4891	5004	5008	5305	5353	5247	5262	5199	5266	5168	5288	5294	5358	5558	5517	5626	5330	5441	5134
5589	5706	5828	6030	5953	5766	5657	5697	5555	5369	5405	5213	5376	5217	5208	5284	5278	5177	5121	5104	4908	4900	4912	5054	4947	4830	4822	4819	4792	4783	4660	4948	4921	5043	5230	5177	5453	5232	5175	5185	5179	5248	5323	5451	5466	5410	5391	5441	5414	5423
5651	5662	5888	5943	5928	5749	5616	5435	5365	5337	5446	5391	5332	5157	5243	5079	5060	5106	5003	5080	4999	5055	5093	5042	4936	4799	4893	4711	4732	4988	4665	4872	4927	5043	5116	5124	5232	5213	5277	5114	5321	5293	5385	5310	5426	5340	5338	5236	5191	5453
5584	5622	5846	5909	5847	5630	5515	5547	5538	5480	5706	5525	5417	5253	5118	5159	4912	5040	5009	5123	4996	5187	5050	5126	5119	4786	4819	4805	4741	4849	4977	4815	4889	5074	5026	4968	5157	5073	5259	5381	5224	5314	5466	5318	5293	5159	5209	5225	5310	5282
5546	5425	5609	5796	5664	5636	5537	5319	5482	5766	5703	5463	5472	5337	5071	5007	4952	4955	4897	5116	5216	5276	5042	5112	4853	4989	4730	5034	4876	4924	4883	4898	4872	4912	4895	5097	5043	5137	5144	5288	5365	5439	5381	5190	5085	5076	5272	5197	5230	5420
5277	5216	5383	5704	5656	5565	5826	5638	5661	5748	5668	5489	5152	5127	5099	5001	4918	4870	5004	5192	5306	5142	5215	5067	5055	5053	4907	4881	4978	4957	4902	4886	4834	4816	4930	4853	4955	5101	5080	5164	5260	5258	5248	5103	5122	5132	5244	5225	5254	5294
5193	5078	5253	5417	5508	5527	5519	5447	5546	5429	5346	5328	5156	5091	5167	4998	4937	5085	5220	5259	5249	5128	5191	5016	5007	4934	4883	4898	4941	4938	4920	4724	4865	4822	4910	4920	4982	4997	5197	5258	5258	5272	5214	5292	5226	5231	5174	5357	5196	5369
5135	5164	5175	5283	5576	5419	5607	5373	5341	5198	5308	5106	5178	4974	5200	5120	5024	4933	5162	5101	5192	5243	4908	4988	4931	5129	4769	4980	4919	4927	4851	4744	4930	4942	5003	5141	4957	4817	5107	5304	5162	5425	5132	5340	5294	5352	5309	5259	5180	5397
5482	5381	5404	5563	5601	5535	5423	5411	5125	5251	5087	5139	5112	5019	5155	5262	5012	5176	5115	4959	5197	5187	5090	4941	4958	4984	4912	4878	5053	4885	4805	4700	4769	4934	4967	4818	5123	4942	5078	5105	5244	5192	5304	5412	5489	5349	5320	5357	5228	5334
5574	5518	5423	5367	5527	5480	5274	5261	5069	5069	5040	5178	5041	5216	5439	5304	5120	5277	5124	5062	5026	5099	5111	4897	4928	5033	4979	5018	4911	4922	4842	4726	4833	4881	4947	4884	4902	5012	4896	4975	5198	5389	5415	5501	5538	5402	5356	5331	5074	5455
5630	5481	5757	5611	5426	5511	5263	5046	4974	5066	5100	4966	5033	5147	5249	5195	5110	5219	5088	5063	5043	5034	5070	5101	5132	5133	4913	4885	4910	5013	4942	4876	5022	4869	4898	4953	4882	4924	5019	4871	5150	5342	5365	5470	5539	5378	5628	5361	5341	5326
5811	5665	5688	5696	5712	5342	5389	5065	5066	5069	5149	5091	5101	5126	5075	5156	5123	4843	5015	4881	5174	5103	5083	5209	5220	5004	4928	5029	4933	4775	4908	4864	4739	4832	4936	4863	4816	5015	4936	5024	4928	5161	5364	5483	5698	5403	5415	5373	5127	5369
5814	5776	5639	5623	5526	5341	5244	5133	5106	5348	5089	5248	5063	5124	5094	4992	4910	4790	4977	4861	5001	5073	5102	5122	5165	5211	5190	4984	4851	4810	4923	4842	4951	4881	4997	4888	4954	4710	4846	5016	5149	5314	5291	5416	5523	5375	5364	5308	5352	5123
5745	5565	5761	5509	5516	5555	5338	5293	5312	5297	5176	5232	5148	5070	4987	4815	4717	4835	4948	5051	5077	5053	5082	5224	5124	5024	4993	5027	5024	4718	4862	5009	4926	4911	4904	4865	4794	4991	4953	4982	5201	5107	5230	5257	5646	5326	5390	5457	5402	5175
5592	5623	5581	5569	5577	5482	5490	5381	5389	5611	5366	5060	5252	5013	4725	4913	4664	4838	4915	4933	5021	5115	5045	5141	5235	5179	5144	5009	4952	4945	4963	4918	4969	4858	4797	4844	4770	4851	5060	5064	5296	5099	5268	5267	5407	5358	5660	5433	5526	5413
5820	5536	5565	5763	5513	5412	5375	5412	5437	5493	5287	5145	4999	5023	4743	4844	4786	4986	4986	4944	5069	5003	5115	5001	5078	4988	5042	5030	5113	5013	4949	4971	4963	5031	4928	4877	4824	5072	5124	5070	5052	5090	4999	5080	5238	5327	5458	5359	5459	5359
5700	5687	5603	5485	5346	5314	5170	5403	5341	5458	5447	5018	5101	4929	4956	4911	4901	4924	5108	4882	4953	5003	5035	4952	5014	5076	5204	5056	5111	5148	5061	4967	5101	5019	5001	4955	4847	5170	5220	5340	5205	5117	5100	5122	5268	5260	5465	5579	5652	5500
5730	5538	5516	5729	5397	5316	5329	5294	5376	5316	5263	5140	5142	4985	4943	5123	4995	4885	4979	4966	4931	4931	4768	4917	4948	5108	5361	5288	5132	5060	5171	5184	5060	5028	5030	4998	5080	5057	5209	5151	5240	5072	5111	5133	5256	5395	5479	5560	5548	5341
5915	5690	5663	5344	5547	5209	5241	5195	5238	5160	5242	5276	5144	5065	5236	5050	5034	5096	5084	4950	5002	4855	4996	4970	5022	5342	5283	5155	5327	5164	5172	5359	5149	5215	5115	4999	4865	5051	5126	5073	5037	5079	5067	4972	5223	5234	5374	5589	5286	5422
5899	5539	5790	5608	5492	5096	5241	5075	5168	5266	5190	5148	5361	5161	5323	5290	5146	5088	5059	5135	5044	4887	4891	5137	5114	5201	5115	5316	5266	5174	5382	5221	5224	5276	5183	5034	5292	5197	5137	5190	5267	5148	5267	5007	5137	5176	5314	5340	5480	5536
5913	5731	5898	5622	5268	5273	5050	5099	5004	5238	5219	5223	5220	5321	5136	5142	4985	5017	4916	4909	4909	5016	5058	5140	5114	5149	5245	5107	5090	5100	5180	5223	5173	5388	5300	5104	5095	4931	4945	5128	5104	5285	5062	5107	5175	5238	5174	5213	5248	5408
5984	5954	5837	5553	5262	5260	5132	5151	5046	5251	5267	5254	5370	5455	5365	5272	5072	5126	4931	4884	4859	4925	5041	5167	5065	5156	5124	5147	5099	5003	5238	5285	5447	5498	5247	5064	5021	4906	4995	5089	5285	5322	5222	5197	5057	5053	5117	5232	5231	5408
6022	5808	5771	5543	5337	5161	4987	5069	5198	5205	5247	5224	5239	5345	5229	5168	5121	5034	5003	4919	4812	5003	5040	5076	5038	5011	5025	5195	5256	5252	5201	5442	5418	5478	5475	5256	5130	4934	5084	5075	5197	5268	5198	5184	5003	5073	5019	5152	5097	5235
5770	5734	5740	5440	5379	5176	5202	5132	5029	5333	5168	5126	5305	5247	5282	5225	5163	5105	5092	5000	4956	4880	4977	5013	4956	5044	5138	5028	5116	5163	5241	5248	5466	5314	5485	5448	5314	5225	5096	5063	5293	5386	5126	5223	5174	5078	5068	5140	5126	5334
5835	5524	5539	5464	5481	5480	5190	5206	5286	5200	5190	5059	5206	5173	5294	5287	5275	5116	5312	5118	5018	4962	4933	4962	4776	5048	5009	5122	5169	5276	5273	5227	5341	5413	5510	5466	5512	5266	5069	5127	5266	5225	5157	5133	5262	5039	5140	5320	5254	5299
5635	5492	5517	5716	5526	5488	5371	5241	5157	5112	5253	5080	5013	5031	5180	5186	5215	5291	5283	5322	5156	5112	4932	4841	4758	4951	5012	5042	5152	5227	5067	5277	5255	5383	5400	5432	5487	5435	5258	5250	5191	5217	5408	5164	5237	5290	5246	5195	5317	5129
5636	5327	5606	5678	5451	5398	5341	5207	5264	5098	5091	4900	4955	5048	5239	5104	5295	5237	5278	5260	5119	5075	4842	4922	4876	4962	5022	5140	5176	5115	5214	5159	5292	5315	5486	5478	5540	5394	5455	5445	5293	5373	5349	5140	5181	5275	5210	5112	5301	5119
5503	5527	5604	5732	5655	5430	5285	5170	5165	5038	5081	4940	5090	5007	5239	5161	5315	5389	5318	5262	5155	5159	5048	5065	4905	5018	5036	5012	5190	5275	5017	5145	5062	5369	5393	5455	5523	5595	5531	5442	5293	5464	5480	5335	5336	5324	5219	5251	5318	5172
5527	5487	5813	5666	5566	5349	5323	5111	5074	5152	5074	5037	5001	5090	5027	5137	5220	5193	5143	5371	5184	5200	5197	5001	5040	5072	4994	5052	5222	5146	5061	5164	5067	5261	5309	5740	5578	5462	5558	5333	5440	5505	5396	5409	5318	5238	5310	5407	5213	5264
5575	5648	5504	5540	5410	5203	5197	5094	5051	5099	5024	5008	5081	4974	4983	4990	5042	5156	5258	5284	5333	5403	5206	5147	5212	4956	5052	5150	5160	5155	4984	5208	5160	5196	5583	5490	5545	5653	5537	5394	5583	5459	5443	5387	5350	5378	5341	5368	5169	5369
5542	5429	5451	5123	5256	5353	5010	5238	5037	5125	5089	5082	5129	4999	5043	4986	5116	5268	5356	5332	5455	5464	5235	5108	4941	5042	5018	5053	5021	5196	5105	5226	5285	5401	5625	5569	5513	5581	5642	5674	5562	5444	5426	5487	5319	5299	5305	5384	5386	5361
5593	5289	5370	5240	5261	5231	5190	5017	5156	5293	5180	5135	5000	5127	4968	4912	5057	5088	5201	5202	5424	5418	5437	5225	5198	5070	4934	5121	5165	5144	5230	5160	5371	5283	5446	5357	5494	5636	5758	5533	5753	5434	5511	5545	5480	5297	5419	5300	5457	5245
5479	5124	5270	5314	5280	5291	5206	5180	5331	5438	5136	4995	4978	5005	5208	5098	5157	5040	5195	5306	5402	5417	5327	5317	5128	5120	5102	5124	5288	5351	5381	5222	5280	5203	5309	5377	5607	5710	5771	5740	5681	5636	5373	5518	5346	5466	5158	5348	5309	5536
5445	5283	5374	5144	5253	5135	5052	5151	5168	5097	5256	5053	5068	5194	5142	5028	5155	5257	5333	5213	5400	5529	5313	5270	5216	5195	5155	5354	5193	5238	5242	5363	5250	5280	5202	5504	5593	5643	5797	5710	5412	5737	5394	5455	5440	5168	5409	5151	5387	5323
5268	5220	5292	5321	5116	4974	5092	4979	5040	5082	5343	5124	5128	5237	5168	5206	5264	5388	5297	5236	5265	5383	5452	5316	5219	5247	5152	5196	5291	5168	5398	5365	5346	5370	5323	5644	5450	5529	5650	5792	5580	5561	5528	5341	5334	5325	5111	5229	5299	5411
5388	5284	5315	5321	5143	4923	5041	5045	5053	5118	5234	5168	5242	5224	5300	5348	5106	5182	5286	5170	5290	5159	5436	5372	5282	5157	5305	5305	5267	5297	5377	5259	5213	5306	5314	5446	5552	5452	5476	5654	5496	5521	5559	5486	5448	5173	5337	5198	5273	5255
5488	5335	5211	5173	5139	4866	4856	4991	4974	5046	5201	5187	5097	5271	5332	5376	5384	5269	5177	5142	5312	5399	5447	5464	5535	5361	5235	5363	5272	5186	5313	5216	5403	5263	5296	5512	5525	5610	5424	5624	5453	5320	5301	5390	5355	5416	5220	5177	5121	5321
5623	5313	5383	5234	4974	4865	4833	4967	4946	5165	5174	5320	5355	5369	5234	5185	5106	5374	5189	5264	5347	5450	5731	5349	5478	5388	5462	5208	5272	5246	5399	5336	5407	5461	5321	5433	5388	5464	5567	5506	5628	5560	5425	5316	5391	5243	5175	5196	5295	5322
5544	5307	5469	5271	5062	4864	4925	4831	5010	5016	5140	5239	5296	5222	5248	5174	5422	5171	5194	5175	5466	5580	5531	5486	5427	5363	5345	5192	5385	5502	5432	5445	5278	5394	5437	5262	5555	5594	5565	5621	5635	5389	5479	5397	5476	5342	5273	5092	5195	5311
5439	5443	5505	5154	4977	4766	5017	5067	4952	4930	5110	5212	5234	5223	5473	5335	5280	5347	5223	5200	5520	5585	5344	5564	5382	5352	5397	5214	5236	5425	5469	5529	5392	5438	5352	5452	5377	5521	5522	5528	5561	5304	5316	5477	5496	5360	5276	5251	5186	5260
5701	5455	5383	5330	5135	5027	4834	4846	4908	4897	4894	5156	5115	5236	5254	5450	5493	5339	5470	5266	5315	5371	5391	5448	5428	5540	5260	5358	5279	5381	5528	5480	5441	5255	5320	5177	5400	5491	5535	5490	5433	5128	5344	5416	5322	5439	5385	5259	5134	5111
5543	5492	5544	5401	5133	4910	5066	4926	5011	5096	4884	4822	5189	5197	5332	5264	5464	5509	5483	5263	5299	5350	5384	5442	5544	5402	5381	5276	5443	5428	5506	5403	5249	5278	5225	5305	5422	5560	5554	5544	5313	5298	5246	5540	5345	5371	5389	5332	5116	5179
5589	5630	5526	5563	5242	5128	5117	5092	5020	4723	4995	4977	5110	5149	5333	5490	5640	5475	5409	5339	5352	5275	5498	5423	5495	5493	5399	5232	5387	5342	5447	5470	5355	5279	5350	5262	5332	5557	5613	5458	5521	5334	5300	5368	5152	5299	5228	5209	5118	5165
5636	5592	5658	5630	5403	5269	5061	5203	4895	4923	4807	4901	5085	5118	5384	5455	5512	5521	5366	5218	5371	5448	5421	5457	5516	5556	5378	5410	5291	5464	5413	5350	5251	5539	5563	5309	5508	5579	5701	5384	5472	5182	5384	5196	5360	5257	5316	5274	5234	5251
5750	5630	5753	5606	5406	5391	5255	5100	4942	4992	4884	5014	5078	5163	5204	5336	5614	5561	5435	5331	5320	5181	5555	5448	5515	5461	5371	5293	5402	5459	5554	5602	5492	5381	5545	5315	5604	5469	5428	5516	5324	5425	5177	5351	5223	5394	5236	5293	5204	5189
5770	5650	5623	5585	5632	5293	5225	5117	5264	5114	5032	5048	5125	5178	5291	5395	5741	5398	5456	5588	5409	5500	5465	5593	5445	5482	5400	5405	5398	5529	5661	5588	5638	5500	5339	5370	5383	5450	5549	5334	5436	5217	5422	5316	5300	5447	5387	5261	5202	5198
5660	5827	5801	5742	5717	5478	5502	5264	5217	5223	5042	4970	5043	5125	5208	5485	5739	5656	5627	5556	5476	5581	5559	5492	5707	5550	5460	5336	5328	5497	5384	5396	5532	5517	5391	5423	5528	5573	5471	5689	5628	5449	5428	5283	5348	5531	5381	5432	5352	5338
5682	5522	5485	5674	5623	5687	5437	5319	5411	5310	5113	5026	4900	5149	5129	5455	5563	5410	5601	5623	5531	5674	5540	5547	5357	5427	5355	5373	5381	5291	5422	5425	5493	5418	5506	5364	5463	5497	5525	5560	5404	5422	5312	5339	5530	5529	5355	5529	5399	5296
5873	5629	5798	5771	5589	5841	5735	5401	5369	5243	5028	4913	5088	4963	5184	5311	5400	5679	5777	5774	5627	5695	5610	5332	5458	5530	5333	5373	5311	5199	5379	5350	5391	5514	5468	5371	5359	5431	5353	5631	5546	5551	5574	5585	5641	5648	5601	5529	5369	5501
5682	5697	5770	5827	5759	5619	5587	5618	5357	5191	5141	4941	4923	5129	5098	5245	5388	5423	5596	5779	5601	5516	5623	5496	5496	5402	5329	5286	5276	5169	5328	5272	5520	5379	5313	5425	5316	5558	5567	5704	5570	5635	5508	5644	5573	5649	5671	5666	5553	5556
5984	5695	5703	5633	5677	5675	5652	5494	5508	5212	5079	5115	5316	5064	5107	5175	5293	5542	5510	5455	5563	5462	5576	5573	5685	5601	5274	5242	5205	5212	5341	5313	5457	5344	5256	5410	5558	5382	5477	5618	5588	5672	5496	5335	5592	5767	5864	5648	5725	5595
5948	5919	5830	5614	5483	5424	5488	5552	5552	5322	5227	5315	5354	5125	5239	5046	5304	5361	5438	5336	5500	5699	5700	5569	5612	5422	5318	5328	5125	5203	5192	5366	5215	5125	5273	5361	5399	5498	5494	5612	5617	5466	5472	5609	5720	5751	5760	5596	5749	5644
6009	5839	5709	5687	5430	5265	5605	5506	5523	5474	5215	5208	5187	5210	5152	5116	5262	5352	5431	5538	5517	5451	5535	5630	5436	5560	5415	5459	5341	5208	5308	5307	5311	5236	5268	5288	5403	5432	5593	5547	5609	5604	5682	5510	5549	5745	5797	5809	5903	5756
5783	5586	5627	5643	5543	5573	5552	5535	5458	5493	5489	5357	5325	5074	5186	5200	5183	5281	5293	5237	5387	5588	5485	5586	5464	5685	5557	5338	5251	5408	5353	5358	5294	5294	5357	5113	5364	5427	5516	5582	5601	5632	5659	5656	5659	5637	5830	5761	5842	5789
5793	5661	5571	5759	5303	5656	5489	5602	5551	5489	5431	5137	5320	5235	5158	5284	5169	5190	5342	5385	5450	5477	5564	5553	5629	5549	5487	5348	5269	5248	5309	5275	5368	5232	5225	5455	5295	5421	5563	5572	5830	5586	5709	5706	5778	5763	5846	5823	5791	5836
5999	5592	5779	5515	5374	5384	5509	5458	5285	5344	5258	5189	5285	5249	5262	5293	5125	5176	5387	5462	5368	5331	5492	5633	5559	5574	5404	5344	5320	5213	5307	5314	5436	5315	5285	5304	5394	5436	5512	5730	5693	5885	5657	5683	5683	5796	5761	5893	5885	5884
5845	5582	5824	5437	5310	5311	5414	5401	5339	5402	5192	5283	5211	5249	5211	5321	5376	5261	5298	5226	5221	5274	5495	5623	5316	5507	5535	5303	5172	5275	5286	5382	5469	5505	5407	5517	5377	5428	5627	5775	5743	5798	5629	5676	5602	5536	5861	5845	5839	5862
5862	5660	5697	5339	5355	5488	5338	5285	5252	5083	5203	5201	5377	5352	5292	5349	5202	5313	5332	5185	5364	5234	5326	5583	5460	5480	5350	5540	5372	5355	5342	5294	5496	5609	5519	5513	5490	5430	5584	5643	5848	5732	5563	5616	5606	5774	5782	5842	5703	5698
5839	5487	5674	5458	5405	5389	5367	5238	5143	5161	5324	5404	5210	5228	5397	5193	5206	5296	5192	5202	5351	5293	5422	5427	5445	5630	5507	5498	5349	5272	5390	5269	5438	5513	5521	5495	5631	5570	5565	5664	5626	5759	5735	5529	5692	5769	5678	5626	5679	5652
5803	5493	5593	5438	5411	5254	5315	5305	5204	5234	5144	5297	5248	5442	5336	5294	5395	5227	5375	5264	5205	5311	5585	5458	5485	5538	5450	5394	5495	5370	5483	5526	5531	5411	5540	5598	5595	5500	5612	5662	5777	5668	5778	5700	5689	5664	5611	5723	5616	5720
5833	5571	5607	5248	5313	5314	5329	5301	5343	5124	5302	5217	5194	5273	5398	5376	5403	5299	5317	5403	5448	5394	5343	5457	5447	5480	5389	5477	5455	5439	5443	5324	5408	5576	5454	5690	5683	5674	5731	5719	5838	5990	5612	5780	5628	5432	5517	5616	5613	5453
5818	5528	5567	5303	5150	5250	5390	5307	5269	5211	5334	5227	5231	5310	5534	5479	5303	5627	5488	5307	5245	5385	5536	5632	5599	5587	5483	5484	5426	5449	5188	5321	5461	5689	5665	5718	5838	5814	5768	5817	5827	6069	5891	5814	5644	5632	5640	5496	5531	5576
5774	5468	5579	5307	5279	5295	5439	5422	5431	5465	5292	5251	5439	5332	5469	5633	5333	5292	5480	5525	5386	5417	5605	5766	5885	5557	5656	5501	5602	5448	5487	5472	5450	5491	5641	5805	5968	5864	5871	5923	5868	5965	6014	5748	5833	5680	5590	5485	5645	5577
5789	5534	5368	5255	5366	5404	5414	5421	5270	5287	5402	5429	5459	5475	5621	5595	5656	5606	5455	5550	5405	5536	5749	5744	5798	5666	5703	5672	5395	5437	5386	5416	5483	5387	5679	5532	5898	5838	5943	5777	5927	5988	5881	5720	5756	5555	5754	5508	5481	5494
5576	5548	5377	5235	5216	5186	5444	5320	5376	5298	5453	5427	5238	5571	5580	5833	5787	5662	5704	5559	5602	5604	5670	5661	5822	5822	5726	5629	5567	5608	5596	5339	5420	5560	5531	5603	5680	5922	5891	5886	5894	5894	5978	5883	5802	5748	5608	5537	5711	5567
5823	5413	5338	5364	5305	5439	5389	5338	5355	5486	5504	5540	5545	5549	5636	5673	5763	5573	5578	5640	5563	5733	5653	5935	5595	5897	5688	5715	5654	5514	5689	5567	5344	5474	5644	5668	5706	5790	5826	5854	5962	5916	5946	5830	5885	5775	5725	5675	5734	5844
5866	5525	5569	5469	5365	5421	5358	5383	5619	5485	5471	5430	5604	5637	5754	5713	5767	5747	5646	5493	5604	5553	5700	5688	5902	5854	5895	5902	5805	5737	5578	5516	5572	5442	5675	5615	5739	5837	5882	5889	6010	5850	5752	5826	5768	5662	5658	5555	5630	5592
5727	5538	5443	5481	5439	5530	5563	5309	5427	5336	5565	5461	5641	5647	5807	5834	5927	5925	5599	5570	5577	5563	5599	5945	5709	5819	5799	5930	5774	5781	5802	5633	5602	5591	5744	5696	5706	5789	5869	5786	5901	5830	5611	5693	5632	5688	5677	5774	5829	5833
5714	5496	5424	5283	5535	5384	5555	5561	5507	5505	5447	5437	5659	5633	5948	5827	5902	5893	5719	5578	5737	5583	5665	5707	5827	5667	5751	5797	5825	5789	5609	5627	5680	5563	5822	5569	5592	5788	5729	5881	5568	5804	5571	5615	5724	5590	5619	5722	5589	5825
5668	5535	5413	5366	5371	5539	5573	5415	5502	5432	5409	5554	5610	5899	5984	5937	5979	5973	5700	5649	5440	5605	5424	5506	5772	5642	5552	5748	5639	5768	5605	5865	5622	5810	5699	5669	5767	5631	5789	5701	5852	5797	5647	5635	5664	5633	5625	5699	5691	5872
5769	5563	5638	5429	5383	5457	5411	5499	5396	5303	5475	5658	5699	5670	5854	5912	5857	5839	5638	5566	5692	5764	5501	5517	5650	5656	5632	5579	5626	5733	5726	5621	5623	5585	5508	5759	5800	5787	5818	5862	5628	5793	5588	5727	5714	5760	5719	5628	5586	5937
5810	5452	5435	5499	5329	5497	5527	5445	5324	5398	5349	5605	5536	5700	5805	5998	5763	5841	5619	5542	5438	5575	5434	5384	5559	5557	5495	5612	5646	5536	5566	5531	5537	5545	5692	5675	5793	5702	5808	5880	5702	5660	5691	5629	5796	5605	5803	5554	5649	5704
5768	5435	5379	5370	5446	5520	5491	5423	5349	5355	5429	5442	5576	5635	5900	5703	5730	5729	5617	5494	5622	5550	5532	5381	5331	5391	5417	5552	5545	5651	5528	5604	5460	5583	5589	5688	5779	5653	5738	5683	5627	5706	5651	5754	5686	5626	5753	5747	5586	5653
5680	5535	5416	5541	5471	5457	5436	5289	5395	5249	5231	5520	5571	5807	5658	5708	5629	5591	5564	5546	5441	5501	5342	5326	5390	5199	5445	5584	5484	5464	5514	5445	5539	5729	5691	5772	5655	5602	5730	5695	5641	5704	5875	5723	5803	5907	5780	5701	5619	5637
5563	5366	5403	5464	5491	5586	5603	5350	5198	5124	5215	5349	5363	5565	5624	5510	5378	5580	5366	5430	5374	5346	5240	5203	5369	5428	5479	5626	5384	5612	5535	5480	5639	5433	5672	5658	5693	5686	5758	5812	5656	5750	5766	5722	5839	5785	5727	5604	5641	5712
5807	5369	5409	5470	5568	5593	5511	5316	5329	5110	5147	5213	5224	5300	5442	5548	5457	5412	5319	5369	5320	5325	5327	5219	5217	5358	5369	5337	5369	5359	5523	5455	5477	5762	5551	5772	5676	5508	5800	5654	5713	5764	5659	5650	5607	5639	5631	5392	5596	5528
5630	5336	5555	5286	5490	5541	5530	5452	5409	5173	5054	5067	5262	5479	5461	5410	5278	5459	5295	5101	5201	5158	5173	5248	5222	5192	5323	5508	5611	5520	5406	5553	5455	5575	5642	5676	5830	5648	5556	5488	5646	5610	5624	5645	5621	5565	5879	5599	5544	5538
5606	5450	5678	5371	5545	5428	5410	5486	5175	5027	4971	5102	5231	5268	5349	5275	5292	5368	5311	5208	5091	5242	5126	4994	5119	5393	5370	5505	5609	5706	5484	5649	5506	5498	5571	5517	5601	5727	5726	5565	5623	5432	5534	5638	5687	5628	5699	5574	5683	5636
5572	5388	5437	5347	5599	5581	5604	5527	5233	5184	5191	5207	5203	5436	5327	5294	5390	5352	5239	5167	5228	5186	4967	5146	5051	5300	5573	5551	5546	5664	5491	5649	5458	5446	5696	5535	5853	5611	5697	5532	5506	5453	5544	5668	5703	5634	5660	5718	5666	5530
5836	5556	5583	5669	5650	5710	5594	5484	5240	5248	5153	5194	5303	5353	5435	5242	5168	5402	5240	5294	5082	5096	5013	5058	5119	5194	5443	5591	5442	5567	5510	5599	5581	5551	5646	5556	5783	5675	5669	5487	5575	5417	5617	5634	5497	5581	5484	5501	5617	5630
6002	5665	5803	5578	5790	5662	5508	5296	5397	5039	5260	5301	5306	5240	5439	5290	5400	5372	5415	5179	5200	5153	5170	5106	5092	5271	5359	5545	5625	5699	5655	5585	5612	5642	5573	5684	5664	5572	5502	5581	5465	5387	5492	5554	5613	5595	5473	5689	5499	5615
5929	5629	5904	5861	5709	5875	5706	5565	5390	5174	5287	5400	5486	5433	5356	5429	5364	5400	5271	5095	5367	5314	5204	5161	5200	5264	5379	5438	5752	5799	5641	5649	5658	5663	5759	5558	5564	5605	5517	5406	5414	5581	5361	5413	5542	5551	5551	5759	5528	5679
6007	5871	5761	5954	5905	5883	5899	5494	5554	5389	5482	5561	5513	5548	5486	5453	5327	5264	5369	5341	5389	5229	5157	5055	5078	5255	5384	5526	5781	5719	5942	5705	5614	5644	5737	5623	5692	5566	5495	5566	5598	5561	5578	5491	5737	5796	5690	5635	5867	5698
6022	5877	5938	6062	5883	5852	5863	5624	5678	5578	5478	5592	5605	5603	5657	5404	5293	5378	5464	5440	5484	5230	5207	5059	5088	5428	5504	5752	5967	5757	5775	5639	5691	5608	5739	5646	5605	5627	5529	5718	5482	5566	5405	5614	5771	5606	5972	5810	5808	5842
6072	6014	5969	5916	5940	5887	5881	5629	5836	5543	5475	5496	5479	5538	5417	5450	5393	5494	5347	5497	5390	5418	5224	5332	5369	5490	5464	5694	5684	5593	5795	5671	5602	5574	5474	5639	5443	5561	5856	5635	5635	5767	5579	5824	5851	5775	6011	5888	5983	5840
6154	5780	5817	5923	6008	5782	5875	5712	5675	5681	5424	5352	5368	5435	5470	5422	5464	5432	5454	5525	5621	5513	5387	5357	5303	5504	5577	5651	5620	5524	5675	5748	5607	5505	5503	5402	5452	5589	5634	5471	5570	5651	5558	5758	5923	6111	5851	6037	6032	6143
5866	5993	5853	5899	5767	5805	5698	5731	5583	5571	5426	5477	5518	5474	5497	5262	5384	5410	5525	5565	5512	5424	5321	5426	5446	5573	5554	5750	5833	5623	5686	5497	5598	5599	5658	5402	5625	5449	5675	5569	5752	5572	5694	5817	5886	6076	6028	6080	6001	6093
5761	5721	5941	5907	5859	5738	5678	5594	5428	5451	5413	5587	5477	5398	5347	5317	5259	5425	5558	5578	5560	5380	5306	5409	5411	5537	5620	5594	5644	5655	5837	5657	5611	5465	5569	5529	5747	5557	5623	5568	5649	5573	5860	5934	5961	6139	6239	5938	6029	5988
5778	5632	5821	5783	5583	5705	5447	5306	5457	5444	5464	5406	5476	5433	5344	5255	5332	5395	5437	5598	5527	5478	5366	5384	5353	5685	5820	5821	5767	5796	5789	5766	5632	5639	5542	5689	5543	5677	5632	5752	5774	5766	5844	5815	5952	6016	5879	6060	5856	6094
5815	5555	5746	5730	5609	5460	5329	5287	5277	5390	5508	5343	5356	5093	5177	5121	5290	5288	5427	5608	5567	5466	5491	5380	5471	5515	5727	5875	5814	5836	5719	5653	5686	5582	5398	5614	5627	5675	5658	5821	5873	5851	5853	5886	5845	5889	5912	5892	5910	5727
5680	5620	5679	5558	5457	5394	5257	5085	5264	5161	5285	5356	5210	5231	5112	5199	5143	5487	5553	5463	5564	5431	5450	5404	5407	5616	5605	5683	5730	5904	5751	5633	5671	5622	5642	5698	5589	5689	5549	5824	5988	5907	5879	5928	5753	5854	5752	5884	5682	5735
5771	5530	5686	5584	5441	5355	5386	5225	5213	5237	5236	5223	5289	5197	5216	5227	5159	5282	5310	5587	5524	5641	5266	5450	5579	5720	5591	5667	5734	5693	5602	5645	5652	5660	5732	5497	5752	5610	5557	5661	5902	5851	5949	5730	5612	5754	5827	5643	5662	5638
5751	5739	5606	5392	5560	5275	5337	5289	5195	5237	5171	5284	5343	5211	5324	5154	5294	5405	5390	5544	5446	5444	5329	5280	5537	5434	5515	5687	5645	5754	5560	5649	5634	5714	5706	5598	5573	5647	5647	5709	5803	5924	5825	5714	5574	5772	5600	5637	5771	5496
5869	5696	5706	5531	5383	5239	5373	5162	5263	5122	5326	5167	5104	5181	5216	5347	5245	5473	5521	5431	5583	5442	5413	5581	5365	5570	5649	5669	5562	5469	5383	5482	5509	5504	5621	5678	5580	5610	5722	5828	5828	5753	5760	5651	5572	5607	5599	5677	5313	5549
6017	5535	5841	5534	5341	5413	5263	5320	5167	5357	5282	5129	5274	5243	5261	5315	5291	5521	5573	5560	5319	5369	5444	5344	5541	5590	5627	5506	5706	5427	5531	5542	5425	5447	5456	5510	5417	5549	5774	5685	5728	5646	5602	5433	5652	5533	5664	5675	5636	5683
6049	5718	5614	5491	5328	5463	5259	5384	5356	5498	5289	5182	5300	5200	5269	5132	5459	5563	5659	5502	5425	5428	5344	5444	5371	5718	5547	5613	5466	5491	5472	5284	5499	5413	5427	5337	5369	5553	5494	5520	5542	5555	5671	5519	5398	5517	5486	5504	5796	5704
5871	5584	5664	5539	5417	5528	5473	5423	5457	5377	5482	5466	5307	5381	5439	5382	5466	5473	5500	5581	5438	5509	5442	5321	5493	5541	5477	5416	5224	5418	5463	5329	5352	5272	5400	5347	5292	5307	5358	5416	5472	5546	5427	5546	5467	5526	5561	5608	5547	5779
5852	5674	5814	5687	5459	5519	5512	5582	5500	5434	5443	5377	5347	5244	5473	5304	5513	5380	5497	5494	5445	5280	5456	5393	5584	5522	5450	5428	5381	5336	5376	5365	5208	5356	5135	5210	5324	5423	5386	5635	5427	5668	5573	5579	5552	5629	5443	5509	5603	5766
5787	5650	5761	5511	5607	5531	5517	5421	5638	5465	5504	5272	5429	5304	5360	5560	5749	5612	5367	5310	5386	5342	5188	5323	5482	5224	5512	5459	5350	5367	5333	5436	5391	5362	5180	5077	5384	5441	5439	5656	5561	5754	5725	5594	5673	5508	5535	5628	5429	5706
5805	5650	5736	5418	5374	5484	5672	5488	5521	5576	5518	5249	5473	5386	5641	5517	5689	5716	5507	5367	5307	5327	5258	5170	5341	5357	5368	5357	5404	5408	5423	5375	5213	5320	5285	5444	5493	5560	5484	5611	5623	5680	5571	5609	5432	5428	5622	5634	5734	5576
5971	5602	5640	5583	5493	5533	5552	5653	5450	5424	5368	5336	5396	5544	5631	5565	5635	5658	5587	5492	5312	5336	5215	5233	5458	5480	5389	5392	5354	5312	5483	5382	5340	5465	5415	5527	5596	5721	5563	5733	5727	5570	5639	5632	5445	5549	5582	5687	5564	5591
5643	5455	5606	5578	5471	5580	5623	5574	5699	5510	5341	5387	5250	5523	5521	5650	5796	5656	5591	5418	5340	5251	5228	5265	5464	5341	5325	5450	5497	5487	5426	5478	5484	5541	5552	5637	5637	5683	5742	5750	5766	5778	5490	5685	5434	5641	5603	5740	5611	5634
5693	5488	5454	5585	5565	5546	5583	5511	5519	5584	5449	5373	5299	5448	5477	5556	5570	5696	5699	5359	5430	5297	5253	5372	5327	5386	5498	5451	5541	5509	5605	5509	5566	5475	5467	5739	5653	5720	5697	5694	5612	5620	5552	5498	5364	5593	5639	5519	5544	5632
5573	5368	5450	5605	5600	5598	5466	5558	5501	5425	5542	5295	5301	5325	5537	5623	5538	5623	5481	5452	5416	5192	5330	5217	5478	5323	5438	5533	5477	5557	5719	5838	5601	5556	5577	5561	5652	5719	5657	5650	5526	5420	5566	5616	5487	5590	5694	5577	5582	5617
5636	5428	5542	5478	5625	5656	5654	5577	5523	5226	5460	5555	5385	5306	5498	5575	5618	5447	5479	5424	5243	5383	5414	5642	5516	5450	5468	5564	5619	5569	5852	5733	5625	5586	5601	5777	5699	5766	5738	5649	5510	5380	5611	5570	5518	5611	5590	5488	5662	5814
5638	5371	5632	5555	5617	5612	5708	5483	5454	5539	5400	5288	5456	5626	5582	5334	5589	5592	5311	5298	5190	5379	5322	5534	5589	5552	5419	5429	5695	5625	5762	5701	5644	5535	5396	5495	5691	5680	5388	5682	5547	5424	5352	5435	5446	5650	5613	5543	5649	5573
5781	5649	5625	5634	5766	5553	5584	5561	5408	5304	5362	5424	5423	5461	5515	5418	5406	5572	5285	5335	5330	5375	5307	5439	5572	5596	5503	5506	5693	5717	5723	5657	5554	5432	5326	5452	5544	5540	5568	5469	5532	5364	5343	5451	5533	5540	5564	5510	5559	5524
5785	5754	5847	5645	5615	5551	5670	5431	5365	5222	5248	5413	5394	5513	5334	5511	5414	5283	5219	5134	5330	5321	5246	5443	5405	5495	5638	5543	5650	5697	5793	5656	5520	5404	5472	5408	5349	5416	5555	5471	5460	5361	5473	5310	5346	5585	5514	5503	5747	5494
5887	5667	5823	5759	5598	5670	5544	5415	5388	5439	5265	5338	5206	5207	5375	5286	5304	5199	5142	5240	5211	5183	5187	5458	5567	5652	5630	5591	5629	5532	5548	5515	5441	5440	5341	5326	5468	5594	5464	5429	5349	5500	5425	5461	5670	5680	5485	5551	5639	5519
5922	5582	5726	5745	5624	5687	5435	5398	5309	5266	5187	5329	5283	5256	5267	5129	5173	5322	5307	5160	5080	5064	5283	5507	5370	5574	5775	5553	5538	5473	5305	5266	5211	5306	5233	5426	5461	5573	5386	5493	5427	5314	5507	5381	5505	5709	5522	5593	5605	5586
5915	5614	5802	5714	5597	5678	5519	5363	5513	5147	5201	5237	5150	5129	5249	5202	5108	5117	5147	5303	5185	5188	5241	5597	5556	5502	5558	5742	5524	5319	5352	5259	5232	5155	5236	5189	5607	5499	5457	5390	5377	5421	5672	5561	5513	5521	5758	5449	5547	5500
5789	5545	5773	5646	5592	5467	5445	5254	5321	5154	5163	5066	5260	5263	5260	5053	5229	5189	5143	5288	5371	5360	5458	5365	5452	5469	5590	5479	5575	5257	5228	5135	5179	5169	5346	5402	5447	5517	5459	5458	5600	5446	5558	5571	5582	5561	5560	5453	5579	5721
5659	5600	5708	5731	5472	5392	5361	5316	5263	5321	5408	5138	5271	5195	5269	5233	5219	5306	5391	5257	5341	5517	5504	5514	5423	5480	5496	5700	5559	5497	5173	5280	5214	5415	5561	5362	5515	5494	5733	5548	5594	5502	5544	5777	5443	5620	5694	5389	5393	5671
5763	5663	5803	5567	5590	5450	5407	5413	5284	5197	5281	5290	5228	5336	5315	5238	5331	5282	5248	5580	5642	5659	5588	5505	5690	5651	5890	5919	5638	5480	5427	5185	5362	5407	5403	5439	5680	5538	5508	5398	5519	5601	5731	5588	5523	5619	5416	5474	5483	5495
5919	5551	5856	5620	5417	5398	5263	5357	5205	5143	5204	5252	5303	5349	5402	5374	5374	5339	5412	5491	5612	5606	5668	5710	5650	5655	5612	5560	5667	5481	5415	5403	5452	5626	5710	5628	5598	5588	5476	5524	5513	5558	5529	5672	5600	5472	5480	5253	5401	5531
5854	5547	5625	5436	5438	5399	5363	5247	5382	5150	5240	5256	5405	5326	5361	5412	5459	5546	5501	5467	5657	5620	5426	5468	5658	5733	5567	5808	5672	5481	5521	5444	5354	5600	5819	5831	5706	5575	5612	5514	5551	5456	5455	5575	5516	5437	5454	5479	5350	5307
5710	5582	5781	5551	5384	5294	5392	5324	5211	5270	5286	5286	5305	5353	5357	5428	5208	5573	5474	5633	5706	5549	5545	5565	5521	5658	5710	5556	5627	5597	5515	5524	5641	5586	5812	5950	5720	5747	5481	5486	5293	5590	5536	5611	5570	5442	5268	5280	5290	5444
5931	5682	5695	5541	5523	5502	5364	5346	5264	5444	5425	5289	5309	5123	5199	5541	5381	5465	5520	5460	5547	5449	5467	5561	5499	5514	5530	5534	5490	5303	5406	5464	5538	5619	5851	5751	5602	5603	5500	5519	5604	5610	5473	5599	5426	5393	5340	5373	5224	5350
5925	5587	5541	5496	5357	5417	5474	5192	5408	5216	5271	5265	5352	5059	5172	5188	5400	5379	5440	5376	5457	5324	5390	5379	5433	5502	5527	5604	5404	5353	5238	5460	5407	5490	5698	5570	5590	5620	5488	5467	5577	5529	5577	5626	5534	5466	5376	5307	5467	5542
6036	5577	5505	5648	5402	5510	5419	5352	5572	5272	5268	5111	5066	5069	5165	5219	5389	5414	5388	5388	5298	5256	5192	5278	5329	5435	5349	5505	5488	5497	5414	5585	5504	5523	5737	5554	5574	5563	5458	5392	5568	5355	5548	5539	5422	5526	5528	5364	5415	5396
5848	5689	5616	5595	5592	5400	5436	5370	5307	5293	5308	5025	5162	5099	5092	5064	5186	5176	5194	5142	5103	5237	5399	5365	5556	5435	5346	5341	5507	5373	5360	5416	5559	5426	5539	5511	5409	5513	5390	5329	5305	5339	5374	5450	5462	5387	5416	5408	5485	5521
5906	5729	5753	5666	5487	5443	5529	5300	5303	5240	5157	5065	4919	5011	5049	5067	5097	5152	5220	5051	5122	5193	5439	5317	5519	5379	5379	5357	5369	5473	5590	5384	5678	5524	5734	5690	5512	5380	5163	5311	5203	5175	5361	5683	5478	5532	5351	5546	5578	5582
6030	5800	5767	5701	5553	5561	5454	5387	5354	5393	5085	5087	5041	5068	5149	5260	5215	5149	5197	5043	5171	5182	5413	5408	5378	5394	5416	5305	5432	5518	5600	5543	5637	5625	5795	5558	5622	5286	5435	5305	5392	5476	5445	5515	5482	5659	5503	5693	5543	5597
6159	5645	5942	5631	5749	5523	5530	5452	5289	5345	5261	5269	5160	5222	5104	5203	5126	5125	5352	5205	5282	5215	5525	5492	5464	5438	5492	5430	5377	5429	5440	5587	5616	5787	5723	5738	5662	5437	5421	5252	5384	5378	5439	5569	5686	5693	5516	5686	5643	5561
6167	5777	5816	5712	5701	5409	5413	5388	5256	5320	5111	5312	5232	5092	5199	5364	5327	5258	5290	5337	5536	5552	5691	5523	5517	5452	5381	5551	5649	5549	5593	5658	5690	5644	5438	5524	5412	5491	5349	5439	5490	5475	5670	5711	5542	5926	5646	5636	5484	5724
5920	5778	5775	5700	5524	5523	5320	5166	5274	5317	5226	5301	5327	5186	5261	5319	5257	5181	5171	5533	5637	5608	5648	5610	5660	5483	5572	5478	5409	5487	5649	5478	5542	5651	5413	5530	5387	5514	5444	5381	5320	5464	5478	5815	5862	5606	5638	5491	5575	5579
5965	5536	5676	5350	5470	5342	5343	5182	5359	5215	5261	5365	5265	5218	5253	5159	5158	5123	5233	5497	5663	5773	5601	5798	5502	5356	5471	5482	5578	5565	5631	5555	5740	5433	5502	5277	5302	5363	5506	5535	5691	5647	5709	5849	5749	5737	5640	5477	5312	5532
5716	5431	5312	5333	5294	5230	5285	5307	5178	5324	5269	5151	5296	5118	5218	5242	5298	5387	5334	5520	5359	5548	5472	5706	5384	5529	5422	5491	5497	5483	5464	5400	5550	5452	5248	5585	5294	5484	5585	5649	5559	5551	5825	5786	5712	5462	5361	5336	5506	5560
5877	5487	5472	5302	5193	5341	5366	5285	5371	5345	5296	5210	5181	5131	5115	5231	5176	5293	5200	5409	5583	5605	5262	5216	5338	5170	5431	5389	5373	5338	5530	5374	5453	5304	5195	5261	5286	5369	5598	5624	5741	5846	5694	5584	5449	5502	5676	5386	5343	5420
5588	5447	5446	5325	5243	5237	5281	5411	5513	5460	5325	5326	5174	5321	5138	5148	5028	5403	5497	5514	5429	5440	5284	5229	5342	5176	5235	5356	5315	5379	5412	5425	5388	5228	5400	5360	5503	5517	5650	5688	5698	5473	5608	5680	5462	5221	5175	5291	5247	5341
5687	5372	5345	5513	5255	5310	5522	5420	5531	5606	5453	5071	5268	5222	5171	5257	5404	5275	5384	5294	5356	5378	5232	5153	5252	5158	5173	5513	5268	5161	5440	5334	5316	5525	5267	5425	5398	5394	5523	5586	5559	5719	5441	5419	5266	5414	5226	5313	5196	5479
5813	5363	5708	5315	5359	5499	5488	5709	5609	5454	5711	5484	5226	5276	5369	5312	5306	5356	5502	5329	5191	4986	5162	5005	5380	5354	5355	5440	5449	5356	5244	5434	5410	5369	5520	5443	5422	5377	5525	5530	5351	5336	5335	5456	5310	5161	5252	5416	5488	5418
5742	5645	5580	5527	5771	5497	5754	5964	5694	5735	5603	5387	5293	5277	5205	5518	5490	5464	5278	5279	5322	5162	5366	5276	5338	5273	5274	5336	5379	5168	5224	5253	5276	5296	5287	5301	5549	5468	5451	5519	5449	5347	5356	5264	5309	5291	5184	5369	5676	5626
5688	5520	5507	5661	5625	5724	5781	5756	5635	5817	5502	5530	5272	5282	5410	5324	5330	5240	5269	5303	5241	5197	5367	5443	5239	5326	5492	5376	5444	5391	5410	5401	5332	5411	5481	5358	5440	5385	5281	5288	5325	5424	5384	5339	5480	5265	5465	5573	5617	5443
5645	5402	5582	5602	5634	5785	5664	5723	5838	5606	5394	5422	5406	5307	5427	5127	5212	5369	5351	5193	5160	5060	5303	5308	5743	5718	5405	5592	5346	5361	5389	5315	5326	5302	5382	5512	5352	5521	5361	5413	5190	5338	5404	5404	5386	5457	5564	5529	5648	5480
5688	5550	5499	5406	5594	5756	5594	5621	5544	5527	5357	5393	5128	5245	5293	5309	5326	5249	5217	5160	5315	5459	5351	5455	5523	5474	5658	5311	5446	5465	5389	5380	5279	5204	5249	5368	5247	5392	5284	5396	5437	5305	5271	5337	5404	5642	5486	5605	5537	5717
5650	5468	5672	5498	5578	5475	5651	5467	5312	5323	5316	5165	5177	5203	5226	5331	5119	5100	5236	5319	5253	5210	5289	5354	5549	5538	5629	5508	5622	5528	5615	5436	5445	5403	5348	5592	5428	5528	5383	5357	5444	5367	5482	5246	5343	5597	5472	5582	5438	5450
5553	5451	5599	5489	5416	5541	5447	5306	5239	5186	5107	4989	5136	5189	5212	5151	5194	5335	5187	5243	5191	5354	5336	5529	5519	5568	5787	5481	5477	5499	5281	5219	5243	5217	5438	5379	5432	5618	5473	5345	5292	5200	5400	5545	5505	5318	5407	5517	5401	5225
5772	5612	5545	5555	5678	5501	5402	5089	5197	5126	5056	5148	5138	5052	5216	5236	5037	5111	5138	5163	5389	5517	5476	5569	5539	5509	5433	5411	5453	5300	5249	5194	5154	5211	5461	5289	5341	5313	5521	5348	5345	5238	5317	5350	5502	5496	5440	5218	5396	5162
5928	5607	5923	5523	5476	5451	5376	5170	5204	5138	5118	5160	5100	5022	5309	5286	5289	5379	5434	5461	5347	5264	5371	5212	5488	5543	5520	5506	5443	5425	5278	5337	5390	5411	5362	5439	5511	5368	5312	5306	5285	5307	5397	5252	5345	5303	5293	5610	5176	5172
5864	5597	5843	5572	5627	5293	5216	5272	5142	5258	5327	5185	5311	5320	5209	5272	5266	5471	5462	5270	5248	5249	5372	5539	5366	5365	5506	5504	5330	5379	5291	5295	5319	5332	5426	5477	5453	5408	5320	5307	5392	5283	5315	5419	5382	5252	5368	5487	5408	5285
5719	6002	5858	5659	5648	5485	5440	5143	5272	5409	5020	5078	5342	5305	5093	5407	5474	5405	5349	5214	5254	5257	5301	5224	5427	5530	5461	5298	5203	5140	5084	5074	5186	5234	5277	5477	5449	5395	5545	5425	5485	5297	5311	5338	5460	5400	5466	5259	5536	5506
5897	5838	5786	5759	5444	5404	5516	5224	5478	5374	5187	5325	5518	5274	5358	5353	5316	5357	5293	5285	5381	5201	5322	5305	5267	5267	5296	5373	5281	5394	5262	5428	5336	5456	5427	5451	5479	5429	5371	5235	5527	5497	5488	5349	5373	5444	5388	5281	5474	5435
6132	5600	5835	5614	5477	5533	5450	5366	5393	5304	5253	5418	5137	5188	5374	5562	5362	5251	5310	5495	5145	5201	5357	5259	5396	5371	5439	5425	5438	5431	5491	5377	5610	5537	5469	5442	5418	5401	5492	5298	5330	5480	5493	5408	5302	5341	5354	5564	5373	5508
6109	5289	5786	5222	5454	5245	5405	5425	5240	5378	5475	5215	5174	5118	5432	5184	5328	5282	5241	5362	5226	5076	5187	5441	5481	5438	5470	5475	5405	5393	5549	5486	5432	5419	5574	5716	5590	5636	5453	5292	5360	5420	5531	5588	5335	5287	5379	5320	5390	5414
5877	5520	5538	5241	5621	5290	5352	5475	5112	5249	5093	4886	5203	5151	5284	5138	5260	5328	5195	5230	5032	5295	5275	5322	5376	5460	5429	5300	5236	5412	5416	5465	5409	5436	5370	5372	5485	5577	5542	5545	5395	5351	5401	5383	5450	5345	5372	5343	5458	5532
5522	5522	5517	5493	5467	5060	5443	5177	5178	5238	5045	5026	5282	5126	5092	5226	5305	5207	5162	5191	5189	5274	5370	5484	5416	5359	5332	5384	5334	5516	5436	5476	5446	5324	5390	5252	5460	5348	5476	5416	5475	5350	5217	5442	5515	5476	5396	5294	5426	5469
5656	5496	5319	5326	5460	5318	5206	5167	5178	5211	5066	5288	5284	5207	5190	5230	5159	5010	4954	5230	5258	5213	5298	5116	5290	5399	5299	5292	5567	5376	5384	5441	5490	5560	5396	5346	5283	5197	5136	5338	5469	5530	5545	5316	5378	5303	5382	5434	5437	5420
5381	5422	5353	5390	5334	5263	5267	5244	5361	5041	5148	5173	5271	5063	5241	5180	5116	5017	4945	5130	5385	5254	5116	5321	5248	5458	5401	5314	5586	5355	5488	5521	5502	5394	5386	5376	5210	5206	5192	5285	5304	5450	5487	5366	5411	5184	5280	5365	5401	5458
5619	5412	5350	5268	5320	5295	5237	5061	5244	5129	5222	5198	5142	5183	5153	5154	4966	4986	5430	5304	5235	5157	5348	5437	5449	5538	5174	5445	5380	5304	5338	5455	5313	5381	5359	5247	5434	5297	5289	5111	5240	5355	5449	5605	5316	5304	5330	5390	5453	5288
5512	5338	5383	5342	5299	5157	5259	5085	5259	5133	5287	5333	5177	5383	5224	5072	5133	5180	5159	5404	5215	5174	5348	5406	5154	5516	5345	5338	5217	5237	5347	5527	5328	5419	5451	5216	5387	5305	5296	5281	5267	5312	5368	5498	5499	5243	5352	5457	5326	5413
5392	5379	5445	5403	5485	5250	5391	5126	5231	5196	5310	5131	5198	5203	5187	5020	5303	5156	5200	5177	5348	5264	5351	5236	5274	5406	5227	5257	5233	5235	5295	5430	5349	5471	5399	5273	5433	5569	5528	5338	5358	5368	5215	5415	5400	5235	5325	5205	5457	5403
5407	5469	5394	5453	5271	5226	5268	5247	5342	5309	5165	5316	5265	5278	5226	5141	5109	5306	5165	5391	5377	5352	5415	5431	5254	5324	5181	5260	5303	5297	5265	5394	5325	5395	5350	5339	5434	5446	5430	5498	5338	5136	5073	5171	5427	5399	5291	5316	5561	5563
5513	5561	5448	5365	5299	5231	5297	5184	5164	5327	5154	5097	5098	5100	5025	5088	5262	5095	5328	5074	5312	5427	5347	5310	5212	5286	5081	5346	5179	5248	5292	5459	5389	5276	5330	5285	5283	5435	5448	5540	5377	5264	5147	5045	5291	5444	5293	5154	5460	5396
5675	5611	5481	5579	5376	5200	5320	5178	5304	5202	5051	5021	4965	5055	5005	5210	5279	5192	5271	5242	5395	5454	5318	5351	5193	5193	5110	5096	5211	5415	5439	5334	5287	5320	5331	5225	5264	5433	5440	5428	5444	5225	5221	5193	5430	5390	5269	5310	5204	5368
5645	5617	5234	5365	5367	5296	5295	5007	5027	5004	4844	5208	5015	5013	5128	5296	5166	5112	5168	5316	5283	5441	5250	5322	5226	5169	5084	5310	5260	5192	5444	5293	5414	5292	5308	5174	5161	5197	5361	5324	5300	5269	5077	5150	5377	5385	5607	5260	5378	5214
5666	5617	5458	5338	5115	5154	5296	4929	5082	4993	4869	4965	4818	4857	4933	5046	5141	5001	4986	5114	5314	5326	5356	5285	5351	5241	5190	5220	5246	5418	5468	5391	5266	5345	5100	5125	5071	5345	5345	5254	5369	5361	5292	5191	5355	5371	5335	5247	5211	5551
5721	5364	5309	5396	5265	5179	5198	4903	5040	4937	4757	4975	4948	5046	5053	5131	5029	5025	5017	5151	5278	5482	5332	5266	5061	5003	5272	5219	5457	5296	5446	5263	5241	5193	5304	5049	5138	5128	5332	5324	5283	5442	5151	5207	5449	5430	5241	5200	5319	5356
5804	5351	5457	5278	5267	5012	5102	4984	5208	5007	4822	5086	5110	4930	5072	5088	5190	5083	4885	5214	5108	5226	5184	5090	5211	5098	5176	5194	5242	5372	5307	5232	5239	5263	5073	5066	5157	5326	5368	5491	5603	5490	5357	5267	5295	5473	5380	5151	5135	5476
5706	5362	5486	5178	5033	5165	4966	4872	4956	5101	5001	5297	5145	5029	5136	5173	5232	5104	5105	5232	5232	5426	5312	5089	5011	5048	5231	5160	5349	5370	5231	5312	5293	5325	5176	5300	5333	5341	5321	5546	5538	5646	5442	5307	5389	5420	5385	5154	5191	5286
5654	5282	5293	5297	4957	5006	5001	5055	5168	5261	4969	5166	4994	4771	4955	4952	5025	5071	5054	5155	5190	5226	5296	5200	5086	5173	5303	5337	5410	5143	5219	5430	5226	5173	5252	5270	5312	5475	5468	5658	5425	5693	5283	5340	5291	5366	5368	5173	5025	5486
5503	5366	5219	5176	5062	4986	5175	5091	5224	5077	5171	5102	5137	5062	5050	5089	5088	5006	4972	5095	5092	5171	5052	5056	4864	5046	5284	5454	5249	5331	5194	5220	5364	5248	5219	5203	5156	5259	5658	5616	5622	5468	5291	5148	5239	5413	5253	5194	5348	5389
5527	5487	5256	5129	4840	5186	5211	5292	5347	5367	5212	5071	5267	5082	4941	5075	5073	4919	4796	4934	5072	5097	5139	5062	5135	5074	5248	5109	5284	5241	5388	5212	5248	5436	5349	5216	5124	5408	5408	5420	5558	5341	5347	5128	5301	5417	5247	5199	5403	5595
5528	5507	5152	4950	5175	5340	5422	5167	5160	5269	4979	5042	5031	4881	4946	4971	5298	5080	4838	5022	5094	5084	5180	5054	5062	5218	5064	5038	5067	5106	5078	5267	5079	5190	5179	5443	5275	5227	5493	5385	5188	5199	5102	5114	5279	5374	5480	5324	5512	5444
5546	5163	5097	4997	5185	5059	5325	5104	5070	5250	5053	4972	4966	5072	4959	4939	4998	5027	4864	5114	4963	5057	5229	5329	5242	5266	5296	5106	5167	5165	5221	5063	5038	5122	5197	5203	5261	5533	5283	5253	5219	5065	5109	5049	5435	5329	5471	5454	5505	5483
5362	5174	5191	4873	5212	5202	5277	5460	5075	5054	5021	4734	5018	4778	4822	4967	4931	4890	4807	4864	4837	4986	5165	5245	5245	5444	5276	5325	5226	5344	5349	5115	5124	5143	5161	5302	5391	5389	5312	5259	5238	5093	5040	5254	5333	5369	5370	5408	5523	5292
5682	5147	5350	5245	5558	5244	5218	5280	4893	4986	5115	5069	4824	5088	5050	4871	5102	5177	5174	5086	5070	5167	5122	5197	5266	5321	5353	5260	5372	5311	5147	5181	5256	5267	5326	5373	5459	5262	5333	5348	5111	5260	5228	5282	5349	5273	5438	5574	5459	5277
5460	5222	5340	5407	5295	5353	5298	5257	5228	4967	5104	4998	4947	4950	5131	4968	4922	4988	5207	5229	5185	4980	5172	5320	5265	5216	5222	5247	5466	5303	5279	5305	5093	5477	5377	5456	5315	5318	5196	5146	5071	5156	5313	5495	5434	5424	5421	5464	5438	5515
5588	5284	5282	5284	5140	5309	5188	4969	5040	4799	4867	4777	4850	4803	4991	5147	4997	5116	5271	5320	5280	5304	5095	5197	5287	5190	5309	5343	5271	5134	5303	5237	5292	5441	5417	5476	5284	5298	5178	5305	5202	5320	5390	5393	5253	5406	5467	5336	5176	5419
5592	5386	5354	5322	5198	5006	5023	5005	4896	4997	4825	4960	4968	4982	4973	5037	5033	4923	5003	5041	5259	5298	5174	4994	5234	5275	5211	5242	5173	5158	5011	5246	5296	5278	5218	5328	5280	5103	5314	5256	5332	5219	5186	5231	5254	5501	5491	5459	5236	5212
5420	5541	5361	5489	5281	5281	5138	5080	5165	5225	5078	4940	4967	4990	4831	4963	5065	4814	4902	4919	5101	5023	4950	5106	5147	5118	5154	4981	5164	5255	5258	5067	5243	5293	5098	5033	5035	5116	5228	5183	5355	5225	5296	5179	5286	5477	5361	5216	5489	5434
5764	5759	5657	5416	5495	5248	5254	5151	4956	5162	4969	4960	5104	5122	5115	4969	5133	5170	5023	4992	4955	4962	5049	5023	5149	5071	5074	5104	5085	5104	5283	5316	5318	5390	5310	5365	5009	4980	5280	5156	5181	5413	5247	5365	5351	5326	5342	5200	5512	5227
5982	5213	5698	5478	5298	5288	5025	5114	4923	5126	5208	5147	5055	5237	5125	5201	4928	5163	5220	5146	5207	5018	5177	5196	5097	5263	5059	5161	4951	5097	5104	5291	5336	5357	5372	5120	5313	5013	5115	5121	5133	5229	5441	5401	5514	5268	5408	5273	5321	5264
5657	5360	5362	5318	4876	5179	4968	5018	5247	4928	5113	5065	4844	5044	4969	4877	4853	4818	5069	5109	5146	5031	5168	5345	5199	5098	5215	5103	5094	5296	5266	5276	5284	5520	5384	5184	5232	5240	5034	5178	5334	5524	5534	5511	5362	5309	5363	5379	5258	5282
5541	5458	5346	4996	4842	5173	5042	4952	5121	4947	4845	5028	5070	4899	4816	4898	4971	4831	4717	4927	4974	5179	5181	5186	5241	5275	5299	5149	5221	5266	5250	5188	4967	5008	5156	5118	4970	5226	5300	5219	5399	5508	5384	5317	5412	5390	5428	5398	5185	5421
5403	5258	5242	5175	5279	5123	5292	5069	5140	5055	5015	4902	5021	4954	4877	4910	5042	4945	4942	4998	4980	5065	4903	5218	5126	5167	5156	5138	5107	5129	5437	5351	5106	5030	4936	5157	5150	5062	5355	5444	5544	5497	5277	5310	5383	5332	5267	5415	5514	5388
5687	5296	5411	5301	5376	5356	5217	5122	4917	5142	5175	5104	5143	5157	5080	5016	5042	5170	5087	5100	5146	5151	4974	4934	4950	5062	5198	5231	5310	5299	5312	5246	5230	5236	5115	5280	5057	5075	5229	5377	5413	5419	5525	5387	5273	5085	5171	5267	5207	5211
5615	5427	5463	5523	5316	5372	5047	5228	5262	5077	5167	5112	5065	5078	4887	4989	5051	5170	5163	5405	5253	5153	5085	5056	5046	4820	4836	4914	4970	5180	5419	5353	5233	5291	5299	5355	5090	5114	5122	5187	5431	5704	5414	5376	5306	5220	5048	5275	5367	5501
5652	5509	5604	5319	5105	5098	5103	5028	5042	5029	4982	4917	4950	4838	4821	5051	5073	5182	5113	5114	5246	5449	5208	5277	5089	5159	4973	4866	4878	5125	4984	4949	4993	5077	5185	5052	5287	5150	5134	5238	5339	5269	5254	5211	5243	5614	5278	5066	5219	5323
5757	5394	5415	5085	5238	5040	5214	5050	5123	5006	4920	4692	4885	4853	4897	4898	4974	5149	5268	5109	4976	5049	5272	5242	5312	5349	5136	5222	5152	5071	5192	5016	4778	4763	5039	5171	5306	5495	5314	5368	5137	5109	5184	5265	5484	5511	5214	5338	5305	5138
5860	5374	5276	5142	5112	5154	4987	4898	5036	4884	4894	4931	4885	4884	4998	4879	4948	4902	5131	5110	4969	5092	4935	4945	5042	5256	5281	5497	5377	5201	5298	5297	5172	4849	4903	5042	5105	5403	5286	5172	5364	5198	5223	5232	5314	5428	5348	5310	5306	5224
5586	5266	5245	5266	5168	5175	5298	5040	5083	4984	5187	5083	5006	5070	4875	5106	5180	5097	5020	5090	5019	4910	4992	5036	5015	4985	5074	5240	5270	5319	5357	5165	5155	5108	4924	4917	5010	5253	5390	5635	5494	5313	5328	5178	5297	5182	5384	5237	5427	5482
5678	5380	5597	5242	5304	5123	5053	5141	5151	5142	5177	5122	5269	5118	5272	5160	5194	5158	5198	5061	5096	5033	4948	4944	5037	5009	5066	5185	5147	5381	5153	5103	5167	5223	5131	5127	5237	5191	5170	5365	5421	5325	5531	5429	5427	5321	5023	5410	5400	5469
5671	5404	5409	5315	5268	5040	5005	5194	5180	5113	5042	5191	4998	5011	5256	5081	5105	5125	5120	5109	5108	5059	4994	4991	5105	4998	5180	4929	5174	5168	5276	5074	5285	5364	5226	5296	5131	5210	4947	5156	5188	5222	5534	5360	5265	5204	5245	5282	5202	5312
5462	5277	5499	5367	5279	5016	5212	5207	5097	5213	5114	5040	4997	4953	4925	4905	5052	5161	5020	5058	5253	5061	5268	5257	5158	5238	4950	4933	4966	4945	5011	4904	4945	5201	5191	5215	5403	5396	5337	5272	5238	5105	5294	5415	5355	5347	5144	5152	5239	5625
5469	5194	5258	4991	4989	5016	4889	4997	5144	5002	4929	4772	4650	4846	4828	4768	4844	4937	5102	5087	4993	5103	5234	5229	5214	5378	5322	5178	5142	5248	4957	4998	4908	5124	5205	5302	5334	5464	5409	5240	5085	4947	5192	5370	5388	5418	5314	5447	5193	5163
5351	5081	5195	5035	4989	4983	5231	5194	5233	5036	4865	4930	4817	4702	4616	4711	4766	4822	4870	4897	5006	4956	4895	5167	5334	5274	5275	5245	5046	5050	5134	4918	4804	4963	5050	5223	5186	5213	5483	5325	5323	5188	4850	5043	4971	5382	5234	5268	5158	5170
5265	5204	5415	5183	5114	5164	5186	5138	5086	4924	4872	4712	4779	4758	4801	4841	4884	4826	4899	4972	4839	4882	4942	5124	5169	5339	5248	5130	5229	5168	5148	5184	5162	4932	5155	5072	5093	5225	5316	5230	5312	5309	5178	5137	4969	4973	5274	5339	5513	5295
5401	5408	5310	5193	5073	5241	5220	5186	5249	4971	4742	4819	4848	4718	4882	5003	5158	5063	5122	4915	4760	5018	4891	4947	4918	4866	5067	5207	5031	5237	5116	5052	5108	5037	4944	5062	4894	5060	5086	5204	5361	5475	5242	5133	5069	4998	5229	5186	5375	5533
5585	5361	5354	5235	5352	5318	5598	5296	5158	5146	5137	5072	4944	4916	4965	5035	4907	5099	5058	5149	5008	4990	4930	4902	5067	5051	5108	5010	4875	4852	5022	5216	5058	5269	5217	5072	5124	5227	5193	5080	5139	5035	5196	5182	5274	5147	5117	5212	5307	5382
5658	5475	5610	5367	5406	5540	5241	5273	5113	5011	5013	5113	5195	5160	5256	5278	5136	5209	5050	5201	5162	5190	4934	4874	5003	5139	5104	4919	4955	4986	4990	5088	5374	5156	5389	5362	5281	5117	5208	5133	5047	5249	5420	5349	5321	5278	5251	5233	5241	5328
5800	5564	5354	5076	5078	5098	5106	4926	4770	4713	4869	4788	4763	4923	5076	5175	5276	5281	5149	5007	4941	5044	5244	5243	5111	5077	5271	5005	4935	4916	5029	4804	5046	4948	5427	5565	5346	5346	5275	5170	4888	5109	5121	5352	5512	5338	5394	5077	5350	5257
5392	5201	5195	5003	5225	5223	5269	4937	5034	4920	4814	5080	4828	4843	4970	4797	4924	5136	5022	4971	5229	5108	5043	5198	5199	5435	5305	5465	5171	4828	4984	4958	5006	5084	5130	5291	5324	5256	5322	5193	5104	5057	4901	5098	5090	5506	5674	5332	4982	5151
5266	5261	5364	5229	5243	5145	5259	5144	4957	4926	5064	5074	4862	5033	5079	4968	4577	4783	4659	4863	5087	5120	4874	5083	5336	5485	5306	5164	5134	5036	5006	5083	4860	4977	5275	5240	5513	5549	5482	5217	5173	5108	4917	4983	4970	5310	5389	5423	5316	5056
5488	5361	5328	5104	4886	4850	4908	4810	4816	4662	4650	4727	4679	4760	4848	5140	4964	4768	4643	4734	4696	5141	5099	5221	5227	5367	5548	5198	5101	5382	5196	5108	5164	5066	4990	5023	5042	5287	5249	5256	5148	5297	4968	5002	4878	5103	5382	5334	5587	5348
5358	5163	5222	4828	4941	4927	5055	5107	5058	4867	4732	4686	4804	4592	4534	4611	4853	5011	5138	4773	4701	4654	5192	5271	5235	5147	5386	5512	5171	5249	5508	5057	4953	5175	5028	5093	5003	5099	5223	4941	5442	5148	5090	5188	5026	5036	5100	5379	5555	5340
5109	5110	5107	5239	5096	5241	5297	5469	5314	5389	5180	5010	5025	4860	4943	4687	4792	4997	5083	5084	4823	4769	4743	5179	5222	4999	4869	5236	5242	5056	5332	5170	4930	5152	5200	4898	5083	4970	5178	4826	5225	5125	5181	4998	5101	5257	5154	5201	5258	5528
5358	5301	5646	5581	5482	5404	5464	5383	5322	5219	5230	5334	5250	5241	5321	5191	4954	4832	4854	4936	5177	5282	4878	4809	5004	5135	5029	4963	5231	5061	5045	5317	5354	5302	5548	5107	4972	5032	4921	4929	5083	5047	5255	5405	5273	5179	5186	5144	5280	5387
5615	5467	5599	5468	5294	5158	5295	4924	5075	5023	5025	5091	5146	5403	5317	5144	5470	5086	4931	4834	5161	5336	5307	4932	4868	5042	5052	4659	4771	5200	5028	5038	5183	5275	5465	5532	5115	5136	4902	5163	4993	5131	5173	5324	5388	5241	5161	5151	5238	5448
5768	5295	5339	5185	5135	4985	4990	4787	4905	4853	4886	4788	4803	4785	5083	5305	5533	5337	5301	5106	4885	5246	5432	5266	4991	5027	5088	4898	4907	5003	5124	4781	5217	5414	5309	5558	5273	5320	5128	5177	5171	4963	5304	5329	5442	5345	5264	5240	5109	5307
5607	5198	4953	5037	4975	4973	5046	4997	4841	4852	4910	4670	4753	4821	4885	5046	5114	5178	5432	5378	5053	4923	5115	5431	5328	5122	5120	5226	5030	4794	5130	5038	5076	5470	5403	5460	5546	5298	5254	5018	4983	5003	5299	5253	5430	5354	5315	5356	5381	5250
5343	4940	4980	5056	5225	5234	5321	5082	5069	5050	4980	5030	5032	5026	4827	4768	4701	4841	5093	5483	5223	4919	5021	5435	5653	5307	5085	5360	5174	4958	4911	5228	5052	5256	5177	5180	5521	5125	5514	5119	5063	5029	5041	5155	5287	5338	5521	5276	5152	5156
5103	5020	5296	5090	5054	5380	5214	5305	5008	5196	5030	4987	5215	5019	4960	4775	4637	4529	4789	5137	5223	5204	5241	5116	5622	5529	5161	5150	5289	5075	4801	5221	4900	4894	5137	5005	5237	5312	5325	5002	4857	4971	4864	5249	5122	5319	5292	5230	5199	5304
5000	5304	5467	5412	5166	5127	5043	5046	5044	5003	4953	5038	5085	5096	5111	4803	4570	4369	4509	4799	5163	5523	5352	5038	5451	5556	5404	4938	5232	5292	4718	4996	4888	4727	5209	4926	5000	5294	5242	5115	5040	5050	4917	5093	5017	5202	5235	5400	5289	5275
5396	5321	5536	5332	5128	4821	4865	4777	4803	4871	4756	4748	4837	5016	5262	5006	4944	4701	4644	4525	4931	5394	5354	5121	5084	5378	5517	5029	5187	5382	4959	4963	5010	4697	4946	4825	4878	5264	4989	5371	5068	5077	4914	4918	4918	5108	5222	5298	5274	5100
5460	5432	5321	5086	5036	4748	4647	4436	4474	4680	4652	4522	4877	4854	5060	5240	5317	4970	4832	4516	4922	5253	5534	5223	4918	5149	5424	5179	4998	5426	5048	4769	5097	4900	4898	4994	4771	4973	4905	5319	5057	5117	4948	4851	4853	5071	5045	5327	5342	5245
5745	5457	5263	4950	4984	4828	4706	4610	4454	4571	4564	4646	4666	4685	5030	5325	5167	5119	4953	4454	4679	4947	5178	5088	4731	4967	5619	5286	4919	5146	5226	4919	5204	5007	4767	4935	4767	5028	5121	5157	4987	5280	5293	5025	4872	5065	5182	5231	5320	5223
5767	5517	5259	4895	4851	4860	4968	4772	4654	4655	4581	4624	4736	4749	4865	4977	5020	5222	5114	4743	4501	4731	5082	5193	4854	4852	5428	5318	4894	5074	5249	4938	5092	5133	5107	5106	4894	5017	5169	4946	5181	5161	5299	5333	5148	5115	5153	5387	5153	5252
5719	5379	5298	4982	4958	4955	4915	4939	4857	4885	4856	4747	4695	4647	4722	4829	5057	5242	5074	4786	4500	4774	5082	5271	4807	4701	5161	5233	4927	4999	5438	5168	5098	5313	4834	5093	4923	5016	5125	4918	5247	5056	5499	5240	5320	5233	5103	5360	5234	5292
5850	5282	5162	4979	5078	5117	5098	5025	4951	5021	4957	4827	4884	4684	4815	4912	5150	5434	5339	4948	4650	4848	5161	5302	4990	4623	4986	5205	4985	4884	5255	4960	5250	5569	5057	5295	5060	4986	5068	4970	5098	4974	5584	5093	5480	5233	5242	5353	5128	5364
5784	5396	5148	5022	5175	5295	5287	5268	4966	4920	4803	5048	4942	4712	4769	4886	5111	5396	5363	5124	4761	4819	4866	5366	5077	4660	5115	5316	5005	4781	5223	5254	5110	5539	5377	5366	5281	4821	5107	4730	5055	5118	5277	5427	5371	5284	5239	5321	5247	5188
5635	5289	5289	4978	5141	5069	5220	5112	5125	5150	4906	4802	4653	4726	4675	4748	4962	5206	5565	5133	4918	4825	5028	5395	5260	4726	4889	5233	5010	4758	5137	5274	4879	5438	5369	5405	5178	5154	5115	4717	5144	4953	5323	5347	5393	5462	5282	5081	5044	5223
5751	5220	5138	5107	4935	5083	5003	5041	4899	4938	4768	4754	4754	4698	4876	4898	4947	5354	5404	5418	5034	4966	5255	5519	5281	4883	4907	5067	4941	4810	5080	4986	4978	5462	5215	5209	5427	5027	5047	4842	4986	4871	5262	5246	5406	5391	5309	5255	5017	5010
5911	5478	5154	5083	4929	5062	5055	4892	4781	4889	4813	4582	4534	4599	4742	4901	5028	5345	5649	5283	4989	5003	5167	5576	5228	4916	5129	5127	4871	4731	5072	5014	4909	5285	5104	5449	5407	4942	5076	4743	4931	4983	5017	5140	5329	5448	5310	5195	4901	4875
5774	5381	5056	4789	4671	4832	4790	4802	4823	4694	4659	4530	4417	4488	4722	4805	5134	5301	5449	5183	4947	4964	5364	5678	5343	5006	5008	5225	4854	4860	5074	4865	4860	5215	5082	5305	5279	4948	5216	4850	5178	4826	5176	5047	5218	5353	5291	5175	4981	5074
5783	5296	5047	4876	4751	4682	4571	4591	4487	4476	4414	4494	4533	4440	4602	4944	5226	5492	5414	5317	5011	5112	5393	5617	5250	4930	5060	5218	4764	4792	4968	4744	5049	5317	5071	5330	5220	5235	5191	5053	5129	4927	5016	4908	5400	5296	5338	5022	4891	5257
5717	5299	5049	4794	4627	4604	4527	4639	4425	4305	4202	4343	4468	4572	4734	4951	5264	5259	5191	4979	4719	4930	5476	5607	5109	4965	5356	5194	4762	4770	5056	4696	4923	5085	5099	5565	5135	5238	5253	5089	5130	5038	4975	5057	5249	5359	5232	5249	5163	5276
5786	5474	5246	4967	4681	4486	4493	4522	4524	4410	4416	4405	4659	4673	4792	4928	5149	5115	4820	4704	4679	5048	5597	5423	5126	5122	5365	4994	4711	5026	5202	4651	5109	5078	5088	5173	5163	5480	5354	5164	5208	5059	5038	5037	5044	5327	5346	5442	5357	5092
5723	5485	5415	5102	5045	4691	4724	4588	4659	4579	4647	4564	4458	4775	5039	4964	5228	4898	4723	4679	4875	5356	5421	5170	4992	5271	5371	4913	4703	5104	4944	4650	5085	4835	5150	5417	5263	5419	5386	5393	5186	5056	5012	5048	5194	5314	5610	5474	5156	5100
5423	5475	5465	5217	5305	5111	5105	4874	4885	4691	4663	4826	4814	4896	5017	5037	4830	4594	4348	4610	4888	5422	5358	4936	5062	5430	5311	4843	4839	5138	4732	4823	5059	4907	5170	5106	5167	5392	5158	5416	5251	5105	5012	5078	5041	5474	5521	5494	5611	5152
5186	5116	5424	5253	5447	5316	5198	5014	4878	4895	4975	5220	4922	4910	4867	4819	4669	4496	4465	4868	5193	5326	5044	4876	5066	5375	5147	5013	5121	5197	4855	4941	4980	4793	5144	5043	5253	5241	5181	5472	5116	5040	4989	5134	5117	5375	5421	5571	5524	5273
5054	4873	5125	5206	5307	5314	5294	5265	5150	5053	5008	5028	5080	4824	4592	4538	4515	4541	4782	4982	4967	5010	4928	4986	5304	5497	5021	5222	5396	5139	4981	5219	4826	4829	5059	5006	5131	5218	5320	5373	5179	5105	5174	5112	5075	5145	5349	5420	5503	5325
5072	4799	4917	4937	5070	5187	5194	5151	5102	5153	5101	4930	4806	4778	4570	4574	4649	4538	5090	5078	4913	4783	4927	5230	5252	5004	4963	5327	5363	5125	5135	5143	4866	5113	5179	5098	5232	5062	5212	5393	5290	5084	5244	4989	5130	5150	5334	5450	5438	5258
5512	5045	4917	4791	4814	4827	4776	4780	4942	4707	4576	4606	4548	4616	4473	4674	4681	4851	5001	4848	4710	4657	5023	5232	5237	5177	5312	5316	5204	5002	5339	5170	5024	5098	4964	5100	5228	5158	5416	5348	5258	5155	5170	5028	5080	5117	5268	5614	5474	5318
5650	5428	5246	5058	4923	4725	4726	4657	4680	4599	4575	4548	4581	4674	4761	4738	5018	5045	4851	4531	4645	4928	5296	5211	5074	5100	5464	5370	5083	5269	5150	4934	5211	4973	4887	4981	5031	5162	5237	5195	5378	5037	4994	4901	4987	5138	5136	5435	5459	5376
5484	5416	5468	5341	5209	5052	5017	4843	4836	4889	4709	4715	4781	5001	4949	5084	4864	4695	4563	4652	4705	5060	5148	5055	4905	5172	5311	5147	5046	5293	5166	5038	4927	4767	4921	4990	4864	4945	5136	5305	5188	5032	4813	4907	4947	5144	5285	5519	5592	5392
5065	5130	5199	5416	5459	5368	5184	5151	4986	5131	5208	4906	5070	5186	5124	4834	4739	4699	4850	4847	5108	4956	4870	4955	5160	5163	5087	5004	5284	5200	5043	5019	5124	4804	4952	4835	5009	5053	5094	5430	5311	5209	4967	5088	4978	4904	5157	5360	5483	5420
5128	4997	4940	4881	5022	5098	5086	5088	5236	4993	5166	4915	4733	4874	4831	4621	4725	4766	4680	4965	4930	4668	4664	5046	5220	5007	5071	5295	5249	5069	4980	5130	4899	4999	5045	4972	5126	5143	5200	5301	5335	5226	5130	5073	4954	4901	5133	5452	5495	5149
5568	5196	4867	4711	4869	4835	5024	4816	4830	4903	4806	4765	4649	4768	4827	4879	4881	4933	4777	4780	4676	4758	4832	4971	5035	4927	5147	5391	5128	4946	5134	4934	4947	4916	4808	4795	5084	4964	5213	5213	5288	5118	5218	4898	4938	4943	5233	5286	5412	5331
5344	5323	5266	5075	4905	4949	4904	4987	4928	4932	4924	4811	4865	4830	4873	4990	4945	4705	4710	4541	4505	4830	4852	4921	4895	4944	5356	5064	5150	5189	5183	5035	4974	4932	4875	4839	4808	5091	5150	5221	5181	5189	5158	5162	5024	5132	5135	5262	5313	5586
5152	5099	5202	5037	5438	5301	5399	5173	5341	5100	5044	4978	4909	5020	4984	4897	4672	4572	4698	4785	4822	4718	4630	4740	5023	5081	5156	5168	5106	5160	5048	5052	4987	4834	5071	5015	5000	5072	5250	5308	5232	5353	5050	5031	4975	5008	5292	5227	5545	5458
5197	4941	4954	4865	5016	4927	5001	5130	4974	4837	4997	4901	4778	4853	4686	4648	4555	4733	4898	4878	4662	4749	4776	5035	4977	5050	5165	5259	5119	5018	5101	4988	4802	4951	4984	5020	5209	5167	5151	5348	5427	5317	5177	4979	5078	5196	5195	5389	5711	5531
5381	5371	5161	5027	4964	4928	4898	4982	5042	4756	4769	4764	4666	4568	4787	4882	4749	4679	4767	4573	4480	4706	4966	4842	4809	5044	5257	5186	5173	5188	5209	4899	4902	4921	5000	4970	5067	5039	5373	5339	5589	5214	5161	5136	4873	5072	5210	5310	5626	5497
5296	5182	5289	5120	5094	5172	5187	5087	4933	4892	4934	4893	4865	4816	4967	4743	4662	4624	4522	4651	4875	4749	4756	4955	5135	5148	5323	5241	5122	5171	5129	5119	4952	4921	5075	5155	5066	5222	5185	5433	5336	5222	5062	5105	5035	4999	5178	5427	5496	5508
5266	5098	5184	4993	5010	4878	4938	5034	4943	4820	4793	4854	4666	4757	4662	4637	4649	4740	4776	4683	4674	4898	4767	5079	5085	5134	5202	5359	5326	5181	5085	5071	4863	5014	4977	4907	5047	5209	5233	5211	5286	5234	5007	5004	5049	5013	5060	5178	5425	5518
5420	5371	5254	5027	4977	4950	4904	4910	4962	4692	4779	4685	4695	4703	4744	4756	4704	4594	4839	4761	4664	4737	5055	5039	5195	5182	5213	5261	5249	5247	5192	5181	5135	5081	4917	5025	5110	5142	5293	5488	5394	5186	5043	5051	5015	5023	5038	5086	5386	5376
5308	5013	5148	4990	4825	4882	5021	4937	4964	4900	4794	4780	4713	4701	4802	4623	4672	4841	4798	4873	4949	5020	4980	5027	5131	5304	5310	5323	5381	5060	5042	5067	5110	4840	4938	5030	5100	5196	5263	5467	5336	5211	4824	4943	4932	4821	5027	5307	5487	5298
5411	5065	4986	4822	4858	4792	4891	4843	4694	4776	4751	4667	4568	4719	4640	4744	4977	4813	4960	4938	5029	4938	4986	5132	5008	5091	5271	5217	5342	5323	5243	4883	5004	4801	4919	4938	5103	5114	5329	5277	5180	4858	4913	5029	4919	4727	5035	5328	5436	5274
5276	5263	5125	4938	4918	4781	4766	4813	4992	4770	4709	4732	4620	4662	4607	4723	4822	4980	4861	4901	5201	4909	4976	5006	5313	5291	5167	5035	4981	5060	5070	4977	4882	4816	5009	5036	5183	5265	5273	5282	5104	4888	4828	4818	4920	4919	5157	5368	5161	5236
5340	5021	5004	4863	4884	4805	4959	4752	4729	4687	4794	4677	4710	4684	4701	4938	4786	4892	4993	4972	4907	4866	4972	5145	5256	5200	5271	5271	5122	4977	4973	4929	4820	4687	4920	4987	4940	5094	5291	5195	5115	4925	4957	4933	4779	5172	5216	5250	5024	5035
5394	5092	5111	4987	4851	4937	4950	4828	4772	4796	4966	4797	4742	4869	4731	4762	4830	4937	4972	5035	4873	5100	4888	5109	5219	5201	5276	5226	5149	5043	4957	4759	4837	4843	4835	5012	4919	5080	5286	5197	5056	5052	5074	4944	4805	4950	5268	4996	4974	5089
5419	5057	5012	4894	4937	4796	4957	4885	4969	4862	4904	4768	4839	4693	4676	4904	4798	4943	5017	5008	5020	5074	5053	5134	5156	5132	5097	5204	5071	5032	4890	4780	4872	4812	4808	4801	4923	5099	5176	5290	5047	5137	4879	4702	4745	5216	5201	5079	5133	5536
5420	5318	5326	4947	4953	4884	4836	4858	4862	4792	4782	4676	4745	4862	4829	4787	4896	5013	5067	4952	5042	5103	4963	4984	5038	5019	5104	4896	4921	4879	4974	4823	4919	4819	4957	4970	5061	5303	5420	5185	5116	5043	4826	4688	4952	5364	5439	5168	5201	5500
5580	5325	5270	5115	4915	5073	4994	5083	4996	4838	4816	4849	4813	4797	4852	4783	4916	5087	5190	5038	4962	4992	5158	5072	5119	4958	5151	5037	4811	4989	4952	4874	4797	4887	4947	4986	5194	5390	5335	5107	5045	4977	4880	5048	5389	5670	5212	5189	5355	5385
5523	5327	5490	5113	5101	5105	5113	4826	5211	4966	4948	4942	4879	4955	4902	4832	4991	5010	4976	5102	5048	5110	4904	4913	5007	5077	5076	4917	4950	4840	4863	4738	4799	4840	5063	5009	5351	5331	5036	5203	5089	5236	5180	5174	5443	5466	5145	4945	5279	5395
5556	5334	5397	5217	5132	5038	5044	5254	5048	5067	5028	4886	4852	4784	4913	4892	5009	5071	5016	5111	4908	4844	5140	4913	4993	4855	4937	4847	4872	4909	4830	4795	4751	4935	5071	5215	5260	5171	5223	5133	5351	5245	5215	5304	5276	5224	4980	5048	5273	5224
5733	5398	5445	5396	5335	5291	5197	5194	5208	4997	5091	4811	4861	4865	5059	4909	4977	5105	5132	5151	5065	5070	5082	5050	5073	4857	4825	4944	4836	4911	4878	5005	4951	5117	5176	5214	5330	5170	5113	5236	5227	5275	5198	5124	5280	5221	5145	5379	5623	5233
5917	5514	5534	5269	5309	5163	5239	5103	5116	5171	5029	4949	4974	5014	5029	4981	5071	5277	5160	5011	4963	5005	4974	4999	4913	4921	4931	4752	4749	4869	5005	4864	5181	5247	5015	5163	5240	5231	5364	5320	5165	4930	5099	5314	5576	5402	5282	5340	5309	5259
5729	5678	5618	5380	5378	5436	5237	5241	5165	5209	5172	5066	5086	5182	5201	5046	4972	4970	5142	5093	5083	5070	4861	4922	5068	4905	4944	4823	4896	5026	5116	5187	5173	5098	5253	5265	5487	5341	5102	4924	4977	5024	5258	5691	5804	5534	5233	5210	5287	5017
5851	5651	5762	5402	5539	5331	5280	5316	5203	5157	5065	4977	5041	5149	5100	4975	5077	5357	5072	4898	5065	4997	5007	4920	4872	4904	4824	4880	4663	5045	5105	5184	5339	5313	5390	5347	5335	5215	5142	4774	5211	5315	5584	5842	5687	5350	4982	5041	5159	4932
5808	5614	5696	5531	5463	5280	5332	5276	5354	5221	5033	5131	5151	5019	4925	5039	5031	5016	5027	4976	5183	4780	4893	4992	4920	5006	4777	4876	5072	5027	5251	5133	5323	5273	5433	5524	5268	4815	4864	4926	5492	5454	5659	5714	5439	4918	4899	5016	5217	5163
5737	5683	5710	5421	5492	5227	5237	5215	5035	5143	5019	5103	5046	4972	5178	4931	5041	5085	4897	5004	5089	5035	4902	4751	4863	4917	4881	5056	5068	5088	5163	5239	5365	5569	5443	5141	4874	4728	5008	5249	5492	5508	5342	5194	5094	4820	4893	5177	5325	5236
5750	5336	5564	5332	5248	5495	5313	5296	5033	5042	5035	4965	4953	4847	4820	4990	5062	4937	4890	5091	4937	4859	4973	4877	4865	4849	4887	5091	5122	5296	5306	5245	5464	5475	5007	5067	4785	4976	5267	5430	5390	5343	5339	5232	5092	5040	4897	5465	5602	5226
5463	5287	5419	5138	5203	5208	5238	5215	5042	4873	4936	4843	4941	4757	4863	5004	4789	4800	4912	4880	4989	4829	4900	4904	4961	4927	5013	5102	5135	5031	5215	5402	5486	5053	4892	4849	4990	5136	5318	5246	5214	5143	4959	5172	5183	5014	5053	5505	5835	5151
5505	5147	5172	5191	5087	4992	5074	4907	4903	4893	4718	4812	4765	4795	4875	4787	4819	4807	4846	4928	4846	4946	4903	4972	4876	5050	5231	5160	5098	5280	5311	5404	5129	4892	4820	4891	5026	5243	5072	4996	5099	4952	5049	5302	5300	5203	5076	5646	5770	4914
5268	5126	5109	4980	5112	4941	4899	4809	4859	4685	4718	4729	4729	4828	4734	4890	4768	4872	4976	4868	4931	5085	4952	4981	5114	5085	5197	5118	4980	5111	5208	5089	4992	4654	4844	5046	5315	5112	5053	5009	5105	5099	4946	5227	5271	5141	5207	5580	5699	4799
5475	5071	5210	4844	5081	4980	4815	4831	4700	4715	4676	4709	4846	4998	4742	4729	4821	4791	4915	4850	4927	5064	5032	5060	5193	5310	5137	4999	4936	5303	5251	4859	4762	4761	5022	5052	5028	4992	4885	5007	5186	5080	5068	5287	5428	5143	5073	5504	5367	4584
5313	5168	5135	4946	4977	4888	4896	4818	4696	4658	4664	4582	4844	4718	4843	4859	4863	4894	4890	5100	4950	5193	4998	4932	5136	5168	5122	5110	4991	5090	4849	4559	4701	4960	5208	5218	5033	5080	5029	5127	5190	5103	5078	5277	5329	5133	5131	5347	5374	4657
5432	5287	4994	4893	4845	4878	5053	4764	4776	4861	4509	4823	4783	4731	4830	4922	5018	4962	4893	5080	5059	5241	5132	5237	5283	5176	5086	4798	5095	4934	4792	4542	4850	5208	5299	5180	4959	4992	5093	5122	5175	5129	5069	5323	5436	4945	4966	5442	5461	4671
5716	5248	5306	5034	4951	4893	5139	4823	4803	4937	4869	4953	4930	5003	5068	5119	5019	5152	5104	5180	5279	5132	5124	5146	5268	4833	4861	5042	4869	4808	4622	4515	4885	5359	5280	5268	5166	5241	5010	5144	5202	5078	5081	5211	5308	4929	5064	5455	5402	4880
5741	5397	5431	5276	5210	5187	5025	5000	5072	5011	4899	5030	5166	5114	5185	5127	5137	5155	5290	5242	5196	5068	4996	5109	5121	4894	4626	4839	4824	4667	4595	4864	5227	5389	5157	4973	5140	5041	5076	5081	5153	5085	5009	5187	5270	5093	5012	5448	5525	5248
5849	5544	5320	5119	5442	5186	5265	5073	5152	5178	5068	5033	4991	5162	4995	5281	5367	5057	4983	5124	5122	4821	4867	4996	4771	4627	4772	4879	4954	4579	4698	5067	5295	5217	5140	4960	5238	5082	5003	5159	5217	5095	4939	5156	5168	5124	4991	5344	5584	5405
5768	5324	5322	5152	5273	5356	5456	5165	5341	5135	5212	5100	5036	5088	4954	5008	5060	5057	5020	4994	4710	4663	4806	4848	4635	4652	5014	5058	5030	4632	4809	5316	5316	4995	4892	4917	5050	5023	5121	5269	5189	5239	5124	5181	5257	4968	4924	5286	5673	5751
5538	5334	5345	5252	5311	5179	5337	5123	5210	5141	5005	5080	5108	4986	5027	4936	4939	4869	4924	4747	4677	4561	4801	4840	4654	4682	4908	5010	4863	4723	5049	5341	5219	4955	4866	5089	5095	5308	5235	5294	5369	5123	5019	5325	5134	5110	5157	5457	5926	5691
5468	5252	5220	5130	5141	5228	5220	5109	5110	5087	5075	5015	4900	4911	4820	4729	4843	4755	4881	4836	4712	4517	4810	4611	4503	4869	5197	5047	4845	5027	5195	5344	5094	4839	4959	4941	5258	5428	5401	5276	5315	5156	5045	5175	5261	5209	5331	5601	5883	5742
5294	5063	5168	4906	5078	5017	5080	4970	5059	5020	4966	4902	4772	4691	4704	4787	4737	4745	4681	4639	4595	4551	4796	4638	4869	4932	5281	5176	4997	5097	5353	5286	4942	4887	4927	5131	5332	5466	5504	5386	5345	5084	5100	5206	5296	5424	5680	5675	5822	5689
5128	5097	5216	5039	4957	4932	4899	4906	4974	4805	4839	4776	4641	4709	4656	4686	4636	4685	4774	4817	4807	4803	4927	4850	4884	4993	5272	4999	4966	5087	5500	5096	4927	4825	4939	5204	5578	5702	5522	5277	5312	5150	5329	5183	5416	5679	5559	5699	5633	5495
5286	5072	5219	5033	4898	5003	5092	5020	4808	5049	4922	4749	4749	4633	4525	4646	4762	4703	4785	4875	4937	4904	5063	5016	4843	5148	5199	4978	4828	5075	5309	4952	4820	4966	5175	5397	5717	5604	5364	5209	5169	5181	5320	5478	5622	5699	5680	5526	5407	5247
5584	5199	5420	5168	5188	5157	5179	5011	4969	5001	4991	4930	4856	4795	4778	4798	4901	4912	4972	4962	4959	5011	5146	4907	4842	5171	5110	4729	4730	5039	5233	4984	4961	5084	5166	5470	5626	5568	5217	4992	5127	5224	5193	5573	5544	5730	5501	5440	5242	5276
5682	5421	5560	5353	5392	5328	5113	5196	5152	5188	5176	4989	4924	4985	4977	4917	5011	4947	4939	4905	5066	5064	4994	4735	4823	5064	4937	4624	4777	5066	5184	5115	5007	5201	5268	5600	5584	5270	5182	4952	4981	5264	5409	5451	5618	5553	5406	5210	5268	5397
5768	5675	5527	5520	5472	5376	5334	5251	5229	5088	5143	5078	5065	4883	4815	4882	4872	4884	5002	4987	4876	5123	4887	4776	4815	4929	4981	4750	4956	5251	5279	5252	5180	5128	5332	5395	5435	5347	5067	4924	5121	5338	5464	5627	5668	5577	5410	5216	5261	5279
5590	5620	5540	5576	5475	5262	5162	5235	5246	5041	4935	5080	5085	4860	4879	4790	4816	4851	4917	4797	4853	4951	4642	4674	4850	5041	4861	4806	4965	5386	5557	5189	5227	5192	5406	5410	5267	5249	5060	5037	5264	5386	5561	5663	5576	5475	5309	5147	5366	5362
5415	5463	5323	5214	5271	5217	5200	5170	5096	4858	4876	4917	4749	4843	4696	4754	4719	4588	4583	4607	4775	4848	4668	4788	4981	5081	5067	4840	5131	5487	5429	5237	4962	5166	5176	5374	5240	5236	4955	5182	5269	5317	5356	5534	5544	5483	5388	5477	5266	5332
5484	5166	5377	5075	5159	4986	5145	4844	4919	4815	4619	4702	4758	4609	4547	4491	4458	4490	4453	4752	4844	4897	4956	4878	5084	5217	5197	4911	5312	5445	5334	5131	4960	5065	5389	5391	5559	5483	5138	5199	5264	5190	5263	5453	5624	5641	5440	5462	5408	5263
5487	5104	5331	4856	5091	4982	4898	4708	4782	4765	4660	4787	4616	4491	4549	4494	4575	4708	4637	4737	4941	5122	5116	5017	5150	5376	5289	5018	5075	5388	5156	5000	4948	5168	5489	5426	5591	5450	5295	5132	5071	5213	5273	5517	5545	5615	5635	5495	5164	5081
5738	5303	5267	5225	5127	5072	4997	4975	4834	4744	4742	4795	4746	4672	4639	4829	4757	4998	4938	4931	5015	5209	5213	5001	5202	5316	5270	5022	5161	5163	5249	5135	5063	5281	5403	5542	5545	5246	5156	5061	5016	5164	5384	5795	5638	5515	5414	5496	5191	5230
5771	5364	5494	5302	5336	5402	5193	5143	4997	4764	4966	4865	4865	4897	5041	4862	4871	4994	4926	5009	4998	5189	5170	4970	5024	5207	5079	4689	5070	5187	5344	5115	5196	5279	5568	5708	5639	5253	4973	4997	5100	5210	5438	5676	5724	5475	5354	5569	5230	5295
5801	5622	5622	5464	5472	5419	5402	5170	5081	4963	5039	4939	5003	5092	4922	5049	4939	4819	4961	4922	4914	4939	5091	4911	4852	5084	4960	4834	5033	5276	5455	5211	5110	5315	5310	5260	5223	5230	5014	4994	5145	5195	5358	5398	5367	5301	5232	5456	5377	5246
5640	5483	5289	5391	5351	5218	5242	5156	5091	5084	4870	4909	4800	4840	4822	4862	4948	4845	4933	4741	4831	4933	4894	4847	4972	5236	5178	4951	5088	5191	5388	5224	5085	5089	5172	5141	5330	5247	5111	4953	5141	5155	5261	5403	5352	5257	5264	5243	5199	5334
5509	5310	4940	5163	5035	4978	5075	5006	4936	4720	4792	4774	4671	4672	4760	4840	4846	4797	4939	4754	4788	4935	4874	4840	5063	5131	5246	5199	5007	5127	5334	5089	4782	4857	4995	5204	5326	5380	5179	5012	4956	4928	5041	5141	5193	5440	5464	5311	5272	5197
5466	5264	4935	5141	4942	4992	4912	4862	4861	4793	4723	4637	4576	4605	4607	4749	4679	4832	4914	4807	4760	4925	5114	5038	5024	5263	5327	5240	4908	5061	5091	5039	4702	4827	4976	5157	5323	5440	5175	4785	4863	4861	5010	5197	5309	5545	5272	5332	5253	5214
5551	5307	5229	5091	5086	5077	4889	4907	4848	4888	4805	4866	4775	4634	4761	4879	4885	4879	5117	5152	4933	5163	5158	5044	4931	5079	5257	5183	4888	4971	5085	5281	5031	4974	5258	5380	5240	5304	5230	4984	4849	5000	5197	5119	5377	5385	5272	5243	5410	5247
5453	5400	5391	5241	5135	5161	5045	5031	4937	5003	4913	4885	4978	4931	4948	5120	5100	5084	5277	5184	5032	5085	5161	5132	4958	5039	5203	5093	4901	4989	5215	5473	5231	5022	5089	5120	5299	5251	5195	5029	5139	5012	5202	5201	5354	5313	5415	5326	5366	5444
5706	5472	5308	5398	5081	5218	5078	5175	5187	5031	4927	5066	5046	4950	4904	4968	5174	5245	4975	5075	4968	4886	4883	4981	4799	4913	5018	5188	4994	5055	5337	5506	5448	4923	4982	5000	5091	5255	5237	5150	5038	5202	5177	5065	5196	5212	5329	5402	5514	5581
5558	5252	5286	5148	5049	5128	4974	5148	5195	5003	4886	4872	4961	4886	4873	4819	5078	4824	5066	4940	4993	4920	5082	4926	5033	4918	5124	5356	5048	4893	5192	5323	5221	5071	4772	4784	4960	5235	5267	5287	5080	5099	4984	5244	5128	5272	5358	5431	5426	5499
5249	5208	5187	4948	4833	4993	4876	4808	4787	4917	4829	4914	4906	4699	4772	4818	4812	5008	4955	5008	5017	5033	5076	5069	4973	4977	5243	5241	5208	5128	4960	5161	5177	5137	4920	4721	5013	5196	5262	5430	5283	5151	5042	4935	5094	5184	5343	5338	5259	5444
5408	5177	5087	5010	4871	5097	4803	4852	4802	4871	4769	4850	4947	4764	4844	5053	4877	4938	5136	5051	5135	5097	5172	5074	5190	4975	4933	5132	5043	4908	4802	5030	5118	5192	4969	4921	4896	5155	5246	5030	5217	5183	5241	5032	5067	4917	5232	5275	5232	5197
5468	5258	5215	5137	5099	5320	5020	5042	4992	5046	4924	4865	4938	5121	4950	5046	5101	5045	5074	5043	5114	5124	4909	5029	4791	4781	4911	4797	4970	4888	4840	4741	5254	5322	5051	4832	4787	4834	5051	5188	5261	5118	5288	5055	5142	4966	5090	5058	5266	5206
5530	5252	5292	5256	5188	5167	5134	4964	5062	4984	5030	5047	5042	4988	5004	5155	5069	5029	4969	5015	4937	5021	4938	4922	4957	4913	4877	4817	5024	5204	4953	4864	4915	5236	5165	4912	4673	4858	5012	5203	5425	5353	5257	5101	4931	4970	5134	4983	5029	5126
5363	5089	5278	5171	5011	5202	5130	4925	4880	4966	4979	4893	4984	5019	4989	4915	4894	4898	4752	4986	4921	4886	4919	5001	5034	4857	4925	4826	5120	5144	4947	4835	4882	5148	5173	5186	4916	5009	4897	5057	5162	5258	5374	5153	5215	5088	5292	4959	4996	5030
5429	5001	5146	4880	4925	4889	4995	4943	4823	4842	4835	4847	4815	5032	4992	4996	4965	4980	4837	4819	5056	4958	4931	4947	5099	5132	5111	4998	5058	4976	5046	5000	4698	4941	5254	5238	5147	4957	4854	4969	5023	5235	5381	5307	5258	5218	5442	5207	4958	5046
5521	5177	5252	5232	5106	5027	5027	4915	4841	4753	4854	4930	4747	5024	5015	5077	5031	5079	4991	5054	4988	4954	4989	4980	4995	5105	5049	5104	4954	5035	4988	4859	4956	4803	5122	5398	5304	5299	4992	4994	5048	5076	5362	5485	5613	5543	5412	5472	5231	5223
5508	5399	5383	5244	5379	5169	5153	4944	5064	5064	5009	4966	5183	5042	5076	5063	4990	4970	4880	5153	4875	4904	5064	4942	5088	4827	5044	4964	4843	4883	5183	5258	5162	4892	4912	5166	5323	5362	5234	5094	5122	5175	5336	5517	5523	5607	5496	5550	5551	5322
5547	5327	5266	5232	5217	5079	5149	5091	4981	5097	4966	5062	5127	5082	5079	4985	5100	4927	4895	4846	4946	5141	4951	5102	4927	4967	5183	5025	5043	4968	5206	5101	5316	5059	4885	4970	5162	5289	5416	5282	5118	5184	5012	5300	5397	5277	5478	5711	5762	5494
5275	5125	5177	4987	5011	4935	4930	5023	5000	4883	4866	4747	4957	4839	4947	5051	4952	4951	4901	4890	4852	5065	4998	5091	4985	5090	5002	5052	5080	4996	4990	5059	5029	5000	4971	5130	5065	5258	5379	5355	5289	5078	4973	4960	5134	5296	5450	5567	5544	5543
5349	5316	5177	4977	4884	4923	4984	4921	4906	5057	4967	5085	5106	5142	4954	4981	4948	5022	4954	5042	5128	5055	5189	4950	4985	5093	5124	5217	5082	5079	4925	4929	5077	5019	5045	5131	5022	5195	5211	5164	5487	5271	5176	5279	5281	5163	5359	5305	5626	5486
5531	5371	5253	5006	4975	4997	5036	5058	5093	4999	5122	5096	5122	5076	4926	4897	4972	5101	4925	4975	4940	5108	4991	5053	5160	4935	5094	4893	5076	4955	5021	4988	4944	5088	5165	5214	5049	4916	4991	5210	5373	5426	5271	5307	5234	5135	5022	5136	5299	5332
5442	5249	5354	5001	5101	5134	5046	5110	5130	5334	5065	5094	5205	5111	5099	5054	5041	5066	4944	5022	4915	5195	5014	5102	4942	5183	4921	4959	4990	5017	4952	4987	4922	5029	5046	5188	5047	5007	4919	5058	5327	5300	5424	5393	5437	5242	5135	5120	5068	5088
5457	5265	5199	5115	5174	5105	5160	5199	5103	4960	5050	5012	5014	4956	5032	5144	4872	5076	4974	5105	5041	5102	5009	4852	4870	4798	4834	4970	4856	5000	4997	4929	4971	4940	5005	5026	5057	5084	5041	5027	4856	5117	5221	5328	5345	5468	5335	5165	5254	5037
5424	5151	5342	5219	5080	5226	4994	5098	4890	4971	4986	5028	4942	4982	5161	5078	5050	4880	4861	4971	4897	5012	4961	5027	4844	5003	5113	4966	4854	4984	5016	5150	5056	5051	5009	5128	5133	5033	5189	5211	5198	5175	5067	5057	5310	5505	5361	5423	5303	5404
5588	5239	5438	5384	5243	5121	5031	5059	5079	5045	4994	5107	5062	5018	5119	5057	4918	4848	5011	4933	4895	5016	5022	4920	5097	4916	4973	4993	5099	4911	4951	5009	5061	5259	5099	4998	5028	5061	5261	5115	5276	5157	5191	4964	5254	5354	5337	5172	5497	5366
5526	5232	5414	5344	5198	5143	5038	5076	5055	5029	5169	5154	5069	5023	5072	4995	5082	4760	4974	4944	4982	5010	5051	5031	5041	5032	4914	4981	5079	5070	5066	4947	5003	4949	5048	5011	5151	5054	5123	5190	5398	5262	5340	5354	5334	5305	5030	5273	5274	5377
5465	5235	5069	5005	4944	4980	5023	5175	4958	5034	4867	5001	5047	5038	4964	4989	5054	4949	4810	4937	5065	5034	5124	5214	5007	4972	4991	4985	4987	5133	5132	5005	4971	5044	5021	5137	5228	5049	5186	5061	5150	5168	5317	5315	5358	5263	5435	5274	5367	5327
5289	5181	5152	4994	5089	4993	5015	4952	4844	4915	4902	4966	5014	4973	4987	5053	4957	5073	5017	4950	4926	5070	5066	5047	4963	4994	5112	4995	5149	5147	5187	5139	5130	5153	5283	5181	5270	5211	5234	5199	5148	5022	5263	5304	5363	5327	5430	5330	5527	5386
5356	5142	5231	5064	5043	5056	5097	5014	4869	5007	5079	5084	5094	5151	5095	5064	5104	5034	5176	4967	5197	5124	5160	5049	5148	5053	5166	5084	5132	5186	5318	5197	5167	5236	5107	5352	5268	5153	5410	5206	5199	5204	5350	5284	5276	5439	5401	5602	5565	5647
5376	5144	5138	5153	5015	4992	5010	5075	5148	5139	5077	4943	5132	5165	5100	5077	5116	5151	5077	5241	5099	5129	5108	5245	5145	5187	5330	5206	5227	5101	5158	5064	5202	5312	5233	5158	5140	5255	5144	5322	5247	5294	5308	5358	5266	5222	5282	5500	5410	5669
5352	5451	5197	5168	5138	5142	5228	5149	5099	5211	5207	5099	5245	5185	4973	5168	5229	5073	5163	5256	5205	5306	5225	5183	5317	5016	5127	5071	5179	5041	5099	5014	4895	5125	5049	5176	5121	5199	5028	5112	5182	5155	5216	5213	5199	5180	5259	5286	5443	5358
5390	5043	5226	4924	5186	5212	5239	5123	5112	5118	5148	5033	4995	5095	4969	5129	5143	5288	4934	5087	5206	5207	5082	5100	4908	4986	5080	4931	5117	5031	5162	5145	5056	5000	5163	5053	4929	5084	5253	5032	5120	5002	5372	5245	5275	5300	5310	5318	5219	5278
5303	5245	5271	5125	5162	5157	5376	5097	5114	5104	5127	5142	5090	5109	5101	5095	5093	5113	5076	4983	5068	5031	5055	5119	5031	4930	4956	5012	5022	4989	5119	5042	5203	5233	5140	5219	5234	5061	5297	5273	5113	5084	5201	5323	5191	5324	5411	5365	5486	5369
5447	5259	5317	5232	5226	5139	5153	5260	5256	5365	5195	5120	5214	5063	5190	5117	5081	4995	4987	5069	5025	5000	5007	5073	4955	4971	5094	5119	4946	5066	5117	5106	5164	5237	4973	5006	4976	5137	5090	5303	5099	5174	5263	5311	5204	5315	5340	5260	5286	5358
5387	5274	5165	5102	5017	5185	5074	5215	5255	5277	5114	5117	5061	5183	5190	4990	4810	4935	5013	5177	5346	5147	5024	5057	4941	5145	4847	5067	4962	5070	5209	5000	5083	4974	5002	5000	4995	5054	4994	5182	5185	5243	5228	5246	5213	5194	5146	5228	5136	5277
5396	5435	5243	5214	5114	5182	5122	5257	5149	5251	5104	5107	5105	5128	4867	4918	4928	5049	5167	5250	4912	4962	5021	5013	4935	4888	4924	4960	4902	4908	5067	5058	5091	4906	5022	4960	5072	5186	5112	5207	5059	5000	5240	5153	5140	5045	5167	5176	5212	5186
5608	5359	5286	5198	5124	5205	5204	5142	5250	5136	5041	5084	5047	5055	4920	5170	5042	5213	5120	5091	5043	4992	4841	4933	5042	4796	4832	4867	4788	4886	4957	5042	4981	5043	5124	5095	5184	5089	5029	5161	5127	5023	5135	5205	5055	5179	5192	5263	5178	5279
5374	5231	5407	5177	5183	5311	5135	5096	4975	4948	5107	5103	5143	5063	5170	5139	5026	5002	5049	5011	5070	5050	4960	4984	4962	4844	5070	5138	5079	5036	5136	4980	5019	5140	5065	5222	5080	5249	5246	5198	5197	5228	5298	5209	5207	5342	5396	5388	5419	5178
5382	5174	5343	5087	5157	5246	5080	4947	5012	4949	5187	5020	5066	5244	5123	5097	5036	4990	5136	5026	5020	5084	5180	5070	5159	5155	5201	5312	5262	5129	5060	5106	5383	5123	5337	5153	5122	5174	5189	5314	5321	5416	5470	5253	5413	5455	5398	5370	5339	5286
5443	5342	5382	5034	5115	5158	5036	5031	5120	5142	5140	5046	5125	4972	5149	5238	5017	5150	5120	5127	5066	5256	5184	5139	5099	5195	5236	5343	5100	5052	5151	5237	5295	5309	5121	5029	5206	5266	5193	5469	5273	5418	5410	5496	5380	5385	5570	5437	5440	5311
5410	5315	5359	5043	4980	5020	5207	5012	5124	4982	5075	4884	5006	5095	5051	5086	5096	5135	5156	5229	5188	5146	5090	5128	5302	5167	5115	5198	5184	5148	4977	5201	5301	5111	5230	5087	5165	5227	5360	5277	5329	5386	5214	5290	5404	5299	5337	5375	5377	5434
5465	5247	5089	5192	5015	5011	5148	5101	5149	5177	5087	4974	5068	5114	5192	5219	5217	5224	5124	5294	5165	5176	5115	5258	5112	5147	5075	5061	5154	5007	5092	5233	5108	5166	5146	5073	5157	5235	5292	5313	5381	5328	5221	5352	5300	5375	5200	5182	5324	5402
5299	5171	5117	5102	5046	5140	5141	5029	5162	5112	5196	4981	5003	5128	5154	5168	5210	5172	5280	5236	5272	5280	5142	4918	5078	5083	5134	5147	5020	5212	5173	5035	5177	5315	5239	5197	5144	5219	5233	5295	5455	5247	5335	5244	5302	5248	5277	5334	5276	5264
5298	5059	5191	5078	4970	5007	5047	4949	4999	5016	5022	4988	5089	5237	5150	5221	5136	5148	5177	5284	5252	5288	5036	5097	5179	5018	5110	5032	5171	5101	5144	5157	5121	5143	5137	5141	5162	5195	5219	5159	5145	5092	5318	5104	5111	5251	5300	5320	5319	5282
5373	5143	5287	5001	5176	4964	5071	5060	4914	5098	4962	5075	5313	5262	5308	5161	5149	5184	5241	5153	5151	5210	5081	5163	5214	5128	5060	5274	5283	5198	5292	5325	5233	5229	5140	5120	5150	5246	4950	5052	4994	5019	5075	5123	5182	5442	5381	5236	5278	5281
5318	5161	5118	5159	5139	4930	4971	5043	5183	5113	5064	5217	5349	5170	5200	5187	5119	5130	5300	5188	5171	5061	5228	5233	5238	5092	5333	5139	5292	5054	5211	5285	5058	5147	5251	5173	5071	5043	5047	4950	5070	5024	5081	5133	5239	5380	5379	5309	5275	5181
5493	5214	5223	5044	5210	5012	5167	5056	5323	5090	5046	5051	5198	5169	5179	5178	5217	5158	5134	5232	5169	5065	5195	5173	5036	5036	5265	5167	4977	5002	5196	5161	5137	4926	5217	5046	4915	4889	4828	4897	5090	4907	4904	5100	5094	5061	5244	5238	5145	5330
5506	5274	5221	5102	5118	5176	5135	5354	5098	5133	5092	5203	5158	4954	5063	5171	5157	5142	5290	5128	5065	5088	5283	5137	5014	5030	5099	5113	5050	5060	5111	5030	5027	5012	5060	5008	4961	4922	4864	4967	4914	4960	4971	5037	5147	5015	5076	5157	5035	5227
5502	5253	5224	5271	5134	5314	5258	5190	5088	5034	4977	5109	5036	4951	5120	5162	5341	5298	5139	5049	5176	4992	5105	4941	5104	5123	5160	4965	5044	5119	4977	4975	5007	5018	5088	4864	5028	5035	4928	4979	5003	4942	4944	5095	5095	5031	5002	5129	5145	5051
5260	5079	5306	5228	5263	5152	5148	5091	5112	4989	5082	4965	5099	4913	5092	5059	5246	5246	5117	4950	4912	5108	4888	5037	4999	5078	5149	5026	5033	5106	4929	4921	5044	5091	5103	4899	4989	4953	4952	4852	5029	4979	4890	5017	5144	5089	5073	5078	5041	5096
5504	5264	5386	5237	5237	4964	5202	5049	5028	4892	5116	5044	5033	4840	5028	4965	5080	5057	4886	4976	4991	4838	5032	4832	4897	5028	5154	5105	5071	5085	5059	4964	4966	5173	5154	5029	4914	4963	5104	5188	5063	5288	5073	4958	5137	4984	5112	5130	5223	5104
5498	5345	5360	5217	5080	5051	4935	4907	4855	5046	5126	4945	4926	4938	4808	4890	4976	5004	5031	4865	4968	5046	5152	4933	5165	5232	5137	5281	5212	5245	5272	5224	5283	5307	5036	5057	5242	4976	4981	5106	5165	5033	5187	5078	5197	5068	5161	5133	5084	5112
5696	5428	5223	5278	5032	4921	4982	4920	4989	4803	4977	4908	4816	4904	4893	4949	5011	5050	5100	4886	4989	5086	5111	5332	5221	5448	5255	5315	5170	5222	5350	5315	5286	5057	4965	5190	4947	4974	4897	4972	5182	5189	5184	5264	5212	5129	5100	5274	5151	5247
5513	5370	5267	5028	5032	4919	5033	4804	4914	5035	4889	4947	4883	4877	4905	4900	4891	5219	5079	5207	5233	5055	5253	5343	5400	5484	5411	5341	5315	5224	5263	5181	5184	5149	4966	4993	4976	4989	5105	5087	5145	5073	5057	5118	5154	5149	5194	5164	5221	5065
5420	5060	5116	4921	4953	5049	5030	4932	4965	4865	4873	5013	4675	4779	4839	4881	5121	5109	5092	5192	5236	5193	5172	5485	5388	5552	5364	5317	5315	5224	5254	5353	5295	5206	5169	4935	5117	4945	5098	5105	5168	5182	5000	5025	5088	5105	5151	5289	5240	5157
5404	5228	5121	5098	4954	4896	5020	4975	4897	4698	4824	4851	4756	4861	4896	5027	5123	5161	5174	5300	5414	5332	5272	5498	5452	5646	5562	5284	5294	5393	5353	5322	5208	5355	5120	5251	5183	5238	4989	5198	5008	5161	5042	5118	5148	5068	5110	5188	5133	5144
5423	5133	5352	5100	5062	5178	4976	4964	4861	4720	4834	4807	4858	5014	4942	5080	5180	5058	5318	5241	5324	5167	5475	5332	5359	5535	5549	5158	5504	5320	5331	5282	5343	5269	5184	5306	5152	5076	5214	5237	5203	4984	5169	4949	5090	5181	5171	5280	4987	5160
5499	5115	5176	5032	5215	5226	5067	5070	4750	4756	4844	4946	4985	5007	5033	5169	5110	5282	5157	5359	5360	5367	5424	5362	5427	5366	5370	5306	5357	5493	5410	5529	5349	5170	5504	5265	5208	5291	5356	5323	5211	5180	5183	5056	5127	5327	5056	5196	5243	5177
5306	5275	5209	5144	5226	5114	4969	4885	4961	4804	4935	4991	5084	5076	5109	5145	5229	5149	5200	5285	5203	5263	5240	5201	5303	5524	5475	5418	5357	5434	5507	5333	5345	5200	5441	5301	5294	5321	5282	5303	5233	5199	5178	5216	5272	5241	5137	5182	5169	5283
5332	5326	5303	5163	5240	5122	4992	5014	4915	4898	4948	5037	5047	5037	5043	5158	5003	5199	5084	5215	5230	5141	5305	5399	5514	5527	5540	5434	5407	5487	5454	5559	5405	5348	5264	5202	5161	5164	5318	5273	5230	5295	5259	5300	5228	5142	5090	5155	5322	5207
5560	5268	5515	5187	5224	5024	5041	4990	5079	5095	5047	5017	5048	5037	5115	5108	5054	5052	4965	5154	5311	5241	5296	5345	5523	5483	5458	5425	5491	5382	5377	5327	5294	5196	5341	5196	5040	5013	5228	5250	5162	5202	5152	5168	5374	5258	5250	5272	5251	5266
5380	5276	5335	5082	5140	5044	5026	5072	5001	5103	5075	4967	5187	5039	5014	4989	4996	4988	5005	5212	5168	5230	5176	5285	5478	5409	5391	5345	5478	5229	5274	5491	5262	5107	5169	5174	5091	5187	5238	5184	5009	5195	5230	5339	5109	5142	5190	5237	5299	5293
5262	5102	5331	5140	5021	5092	5056	5097	5143	5123	5023	5015	5009	4887	5073	4867	4974	5040	5042	5190	5265	5267	5247	5405	5459	5413	5301	5326	5461	5260	5262	5434	5168	5009	5122	5085	5100	5035	5051	5011	4989	5224	5038	5243	5170	5009	5105	5069	5358	5221
5403	5113	5343	4960	5049	5146	5196	5211	4949	4982	5063	4932	4902	4906	4953	5029	4871	4904	4994	5048	5126	5152	5180	5316	5481	5278	5338	5234	5267	5349	5410	5078	5239	4944	5151	5161	5065	5196	5185	4959	5041	4962	4964	4992	5049	5079	5013	5153	5223	5170
5373	5258	5151	5139	5072	5253	5149	5156	5163	5122	5165	4957	4754	4729	4909	4929	5036	5074	4862	4996	5010	5169	5204	5189	5400	5129	5139	5143	5237	5195	5274	5197	5018	5132	5067	5277	5134	5091	4958	4999	5176	5119	5021	5144	4937	5054	5029	5178	5129	5094
5534	5158	5253	5118	5132	5229	5338	5394	5248	5219	5168	4932	4994	5016	4911	4888	4961	5080	5064	4926	5116	5182	5106	5103	5000	5075	5057	5225	5252	5155	5125	5238	4916	5098	5125	5087	5045	4928	5014	5052	5050	4914	4905	5048	4974	5056	5007	4950	5146	5096
5303	5260	5391	5182	5281	5267	5289	5207	5337	5135	5004	4966	5073	5048	4983	4938	5099	5144	4900	5070	5137	5162	4952	5097	5010	5114	5029	5028	5259	5226	5113	5228	5203	5153	5184	5173	5113	5070	5181	5313	5164	4966	4878	5065	4995	5093	5128	5018	5007	5123
5427	5188	5319	5298	5284	5355	5327	5131	5115	5204	5098	4984	4994	4810	4937	5062	4882	4917	5034	5093	5048	5081	4975	5107	5037	5073	5030	5267	5185	5190	5256	5164	5130	5048	5024	5136	5136	5200	5387	5080	5050	5262	5202	5095	4995	4982	5012	4965	4978	5119
5279	5177	5325	5350	5343	5215	5266	5093	5152	5040	5001	4992	4906	4786	5034	4943	4881	4885	4964	4923	5032	4953	4846	4826	4927	5133	5081	5038	5122	5134	5288	5208	5040	5059	5261	5135	5202	5196	5130	5195	5138	5046	5076	5331	5169	5130	5159	5188	5023	4912
5292	5108	5324	5408	5354	5303	5222	5201	5038	4953	5095	4965	4978	5105	4946	4942	4971	4929	4873	4894	4859	4960	4931	4791	4952	4928	5144	5060	5041	5077	5095	5095	5168	5220	5253	5175	5205	5209	5129	5181	5327	5126	5072	5406	5297	5137	5209	5253	5146	5073
5315	5119	5309	5385	5299	5172	5092	5106	5091	5155	5018	4908	4956	5150	4987	4851	4960	4903	4836	4844	4878	4930	4925	4980	5094	5014	5105	5191	5012	5112	5211	5285	5275	5312	5215	5196	5339	5209	5112	5329	5258	5197	5092	5298	5246	5136	5175	5297	5115	5263
5359	5179	5403	5126	5330	5163	5063	4968	5003	4951	4943	4973	4998	4991	4993	4973	4823	4930	4807	4878	4795	4924	4940	4969	4981	5100	5161	5186	5167	5105	5085	5264	5344	5323	5240	5220	5364	5219	5440	5271	5274	5094	5249	5146	5310	5339	5414	5170	5168	5257
5524	5208	5267	5034	5110	5035	5046	4983	4935	5058	4851	4904	4956	5010	4937	4978	4907	4946	4796	4894	4770	4863	5020	5007	5118	5042	5242	5268	5160	5150	5106	5158	5294	5215	5404	5234	5235	5242	5287	5276	5128	5234	5297	5294	5279	5325	5259	5315	5233	5289
5205	5289	5196	4891	5063	4862	4945	4997	5042	5062	5021	4942	4998	5058	4952	4884	4912	4881	4924	5012	5024	4984	5059	5072	5084	5142	5099	5111	5089	5133	5083	5156	5189	5163	5213	5304	5281	5084	5217	5182	5202	5044	5206	5164	5184	5311	5230	5380	5110	5200
5303	5147	5052	4930	4823	4922	4889	5031	4908	4960	5071	4870	4933	5042	4866	4885	4842	4938	5071	4976	5132	5104	5194	5111	5129	5187	5220	5207	5240	5205	5121	5151	5161	5292	5230	5232	5064	5124	5180	5176	5134	5055	5312	5191	5102	5180	5208	5208	5194	5226
5293	5108	5098	4963	4923	4746	4952	4814	4915	4999	4973	4940	5000	4882	4899	4999	5010	4960	4972	4898	4983	5101	5128	5290	5331	5298	5352	5127	5239	5306	5192	5239	5181	5159	5082	5041	5238	5102	5049	5010	5079	5162	5249	5048	5363	5078	5181	5052	5033	5056
5237	5098	5109	4913	4676	4785	4864	4811	4969	4961	4914	5051	4838	4817	4889	5069	5023	5165	5043	5166	5049	5182	5240	5345	5439	5349	5315	5299	5223	5389	5395	5205	5014	5212	5177	5164	5153	5022	5119	5099	5063	5070	5025	5153	5165	5049	5087	5181	5039	5054
5213	5039	5109	4691	4806	4770	4843	4793	4959	4900	5023	5025	5020	4971	5004	5073	4976	5196	5213	5316	5280	5303	5388	5369	5446	5418	5475	5330	5410	5389	5417	5402	5200	5094	5057	5135	5079	5021	4973	5020	4974	5001	5077	5004	4950	5034	4823	4921	5026	5139
5212	4901	4901	4735	4627	4793	4944	4908	4890	5033	5049	4893	5034	5144	4956	5098	5110	5231	5300	5417	5592	5454	5435	5351	5447	5545	5474	5300	5317	5274	5398	5218	5238	5051	4980	5016	5019	5006	5069	4932	5019	4921	4916	4842	5025	5009	4999	4965	5201	5077
5300	5073	4929	4844	4788	4906	4986	4878	4954	5090	4864	4989	5083	4967	4964	4993	5093	5191	5413	5395	5433	5528	5540	5444	5473	5459	5377	5261	5369	5326	5211	5435	5392	5240	4953	5011	4928	4936	5204	4931	4896	5063	4937	5041	4973	5067	4952	5112	5141	5130
5243	5246	5163	4846	4823	4990	4922	4773	5074	4884	5017	4924	4862	4972	4890	5102	5153	5121	5143	5257	5435	5429	5580	5637	5561	5583	5583	5523	5386	5355	5432	5250	5133	5127	5090	5064	5078	5085	4910	4860	4937	5026	5121	4972	5013	4889	5009	5012	5033	5172
5497	5141	5219	4919	5013	5011	4952	4876	4856	4831	4953	4841	4790	4890	4908	5228	5144	5410	5354	5436	5194	5342	5313	5288	5455	5465	5501	5537	5490	5441	5190	5099	5151	5235	5249	5192	5042	4959	5037	4942	4958	4904	5157	5186	5045	4977	5127	5090	5016	4986
5471	5033	5001	4816	4740	4835	5004	5012	5127	5001	4808	4964	4895	4934	4872	5154	5173	5231	5269	5350	5295	5514	5308	5487	5355	5421	5531	5414	5609	5497	5313	5144	5116	5008	4994	5043	5016	5029	5133	4894	4839	4948	5065	4972	5059	5010	4967	5033	5012	5025
5294	5064	4971	4986	4922	4753	4915	4936	5066	4857	4956	4946	4992	5001	4947	5118	5374	5193	5326	5190	5431	5451	5219	5269	5433	5310	5261	5300	5213	5459	5255	5280	5140	5142	5073	5107	5158	5192	5080	4997	4909	4962	4817	4948	4905	4926	4908	5004	4883	5009
5207	5141	5200	4930	4991	5029	5064	5066	5117	5019	4816	4966	4989	5005	4971	5060	5047	5192	5306	5377	5264	5499	5194	5380	5244	5161	5265	5086	5169	5347	5287	5277	5230	5086	5088	4986	5017	4881	4953	4842	5110	4860	4905	4858	4988	4958	5150	4860	4860	4916
5237	4996	5106	5044	5213	5076	5264	5143	5107	4895	4894	4814	4846	4871	4901	5102	5019	5256	5166	5094	5228	5210	5314	5278	5221	5282	5137	5183	5082	5083	5184	5245	5043	5224	5107	4972	4829	4855	4838	5116	5064	4902	4787	4890	5000	4853	4826	5023	4894	4961
5162	4924	5027	4967	5172	5298	5190	5012	5033	4725	4771	4812	4671	4949	4991	4962	5049	5052	5135	5008	4994	5138	5078	5339	5131	5165	5159	5271	5201	5059	5001	5101	5141	5122	4983	5025	4867	4849	4901	4853	4913	4903	4852	4920	4941	4747	4866	5051	5072	5019
5060	4888	4994	4969	5101	5176	5121	5081	5005	4862	4777	4858	4769	4865	4906	5020	4939	5000	4821	5045	4939	4960	5070	5131	5144	5142	5163	5158	4989	4879	4880	4922	5002	5021	5098	5135	4958	4779	4845	4984	4998	4793	4838	4831	4892	4787	4888	4961	5076	5253
5101	4950	4961	5109	4930	4963	4851	5058	5068	4825	4803	4722	4681	4999	4861	4919	4938	4816	4956	4870	4997	4860	4999	4930	4969	5031	5087	5127	5141	5108	4991	4908	4858	4830	4893	4897	4859	4936	4628	4949	4802	4686	4713	4694	4801	4841	4746	4763	4933	5193
5085	4884	4908	4882	5135	5045	5116	5018	4987	4971	4845	4753	4896	4929	4979	4933	5059	5015	4947	5002	4900	4885	4939	4912	4937	4791	4908	4829	5023	4920	5082	5007	4744	4826	4766	4989	4745	4809	4808	4764	4904	4823	4802	4831	4819	4812	4718	4898	4890	4779
4940	4744	5014	4836	4939	4965	4974	5059	5004	5082	5113	4846	4836	4925	4983	4978	5076	5028	4966	4878	4890	4901	4783	4879	4832	4950	4827	4810	4894	4868	5104	4942	4788	4702	4639	4670	4668	4811	4584	4604	4657	4772	4810	4733	4872	4676	4812	4693	4824	4754
4975	4697	4853	4757	4777	5086	5036	5107	5099	5238	4923	4941	5083	4873	5094	5132	5117	5192	5094	5129	4953	4872	5018	4940	4847	4759	4734	4734	4942	4847	4956	4900	4854	4787	4703	4722	4642	4832	4751	4794	4745	4688	4692	4644	4742	4661	4767	4759	4829	4741
5019	4788	4798	4689	4895	5025	5127	5060	5084	5208	4872	5064	5065	5010	5008	5036	5219	5184	5102	5154	4942	4915	4976	4942	4876	4764	4809	4693	4801	4745	4897	4770	4963	4802	4693	4647	4627	4792	4859	4869	4652	4643	4656	4643	4650	4630	4802	4770	4816	4862
4952	4814	5014	4880	4900	5224	5172	5182	5250	5043	5058	4982	4917	5015	5200	5037	5203	5210	5393	5173	5099	5054	5127	4986	4902	4896	4845	4817	4888	4669	4733	4840	4820	4737	4555	4651	4548	4820	4772	4887	4633	4652	4618	4630	4766	4805	4729	4589	4792	4584
5038	4848	4969	4859	4935	5084	5233	5147	5276	5111	5088	5061	5037	4974	5085	5138	5192	5310	5164	5325	5199	5231	4983	5025	4916	4915	4783	4824	4768	4750	4766	4765	4812	4738	4760	4673	4593	4638	4680	4690	4641	4569	4551	4700	4832	4841	4789	4765	4711	4676
5167	5031	5021	5036	5091	5067	5064	5179	4980	5017	5053	4955	4940	4785	4865	4898	4990	5164	5212	5030	5301	5230	5092	5030	4865	4934	5043	4894	4850	4938	4754	4818	4771	4772	4698	4716	4823	4709	4546	4612	4634	4632	4717	4743	4768	4637	4726	4505	4631	4746
5303	5074	5067	5045	5166	5196	5177	4978	4914	5033	5053	4728	4875	4748	4816	4815	4953	5152	5196	5118	5283	5227	5141	5041	4947	5005	4962	4771	4864	4965	4821	4734	4742	4652	4658	4828	4734	4654	4632	4761	4656	4581	4596	4585	4706	4690	4760	4800	4689	4658
5406	5088	5200	5031	5142	5151	5063	5070	5020	4887	4811	4850	4924	4777	4846	4804	4834	4965	4979	5068	5097	5088	5158	5137	4929	5057	4971	5009	4932	4826	4655	4782	4683	4803	4885	4806	4872	4657	4678	4818	4726	4896	4585	4627	4646	4843	4649	4540	4651	4747
5548	5249	5300	5058	5257	5047	5067	5019	4946	4900	4828	4705	4794	4703	4683	4858	4645	4774	4816	5047	5079	5121	5175	5083	5080	5063	4826	5052	5035	4942	5012	4798	4735	4845	4889	4951	4762	4701	4733	4866	4735	4797	4782	4774	4552	4717	4757	4792	4731	4856
5461	5365	5240	5206	5098	5320	5237	5023	4854	4812	4776	4665	4714	4612	4523	4521	4634	4682	4668	4879	4964	5118	4958	5063	4895	4989	4955	4957	4903	4956	4788	4802	4722	4791	4891	4744	4839	4750	4768	4641	4814	4683	4793	4768	4823	4852	4852	4779	4679	4847
5398	5324	5349	5122	5202	5102	5099	5064	5001	4855	4628	4624	4608	4462	4437	4492	4702	4577	4647	4836	4893	4988	5017	5070	5006	4943	5138	5088	4979	4923	4878	4849	4842	4725	4811	4824	4839	4844	4665	4688	4714	4746	4880	4697	4976	4932	5027	4925	4732	4717
5306	5313	5394	5189	5184	5232	5067	5069	4962	4769	4775	4476	4590	4553	4559	4605	4550	4549	4753	4649	4913	4850	4930	4943	5047	4894	4866	5077	4985	4844	4844	4953	4914	4639	4817	4877	4927	4792	4765	4619	4782	4881	4988	4889	4967	4837	4905	4756	4839	4729
5489	5289	5315	4968	5270	5150	5100	5038	5010	4911	4666	4711	4614	4532	4522	4409	4443	4410	4647	4728	4737	4739	4884	4876	4914	4901	4879	5058	4949	4874	4851	4834	4873	4813	4733	5016	4784	4649	4700	4594	4861	4824	5120	4851	4869	4984	4936	4923	4905	4812
5404	5205	5237	5040	4801	4849	4964	4935	4817	4904	4757	4694	4758	4512	4409	4551	4388	4530	4678	4679	4626	4759	4712	4994	4876	4811	4829	4934	4863	4879	4730	4784	4656	4801	4811	4756	4802	4772	4638	4624	4918	4887	4940	4917	4846	4818	4935	4684	4711	4819
5470	5055	5156	5123	4956	4926	4919	4965	4959	4791	4731	4728	4751	4605	4531	4632	4626	4466	4633	4729	4725	4778	4709	4769	4847	4831	4918	4832	4914	4908	4739	4748	4731	4913	4955	4940	4729	4713	4761	4773	4850	4870	4811	4866	4910	4801	4904	4606	4784	4777
5473	5221	5202	4902	4983	4794	4796	4828	4859	4724	4722	4847	4586	4609	4618	4579	4488	4597	4648	4522	4651	4685	4653	4791	4782	4890	4969	4858	4898	4951	4711	4781	4653	5006	4795	4844	4719	4669	4818	4797	4765	4946	4883	4802	4807	4735	4716	4826	4889	4878
5327	5226	5054	4990	4776	4925	4838	4789	4820	4818	4688	4614	4644	4630	4618	4544	4493	4496	4645	4611	4603	4744	4730	4712	4708	4810	4913	4963	4755	4799	4716	4760	4853	4864	4735	4634	4690	4816	4689	4794	4882	4838	4976	4856	4537	4741	4845	4813	4837	4872
5373	5128	5111	4834	4908	4748	4942	4829	4743	4662	4770	4595	4688	4728	4665	4678	4569	4520	4630	4718	4760	4847	4811	4874	4804	4922	5070	4921	5036	4905	4832	4866	4778	4739	4828	4771	4692	4830	4715	4625	4879	4895	4829	4720	4681	4843	4750	4723	4879	4872
5210	5267	4981	5025	4860	4904	4806	4765	4786	4624	4690	4653	4708	4674	4764	4478	4551	4645	4659	4676	4912	4704	4886	4901	5045	4982	4974	5036	4958	4861	4906	4654	4957	4879	4752	4710	4728	4968	4713	4835	4926	4816	4688	4831	4661	4650	4646	4661	4764	4760
5247	5138	5207	4910	4856	4751	4775	4522	4624	4747	4705	4644	4698	4600	4589	4581	4770	4557	4747	4772	4918	4961	4773	4905	4987	5103	5003	5012	5088	4989	4816	4915	4774	4913	4743	4985	4837	4830	4702	4834	4896	4921	4781	4717	4635	4663	4672	4724	4673	4683
5264	5061	5332	4994	5085	4746	4629	4774	4759	4641	4650	4669	4681	4656	4643	4667	4729	4779	4760	4706	4770	4945	4742	4979	5094	5063	4885	5069	4871	4990	4819	4915	5040	4887	4820	4824	5015	4980	4854	5004	4850	4775	4748	4807	4622	4775	4797	4735	4789	4818
5296	5237	5282	5134	4803	4840	4795	4666	4737	4601	4494	4468	4448	4608	4662	4672	4727	4650	4755	4729	4879	4858	4934	5056	5000	5050	5080	5223	4968	4987	4825	4948	4924	4741	4869	5184	5033	4867	4824	4849	4868	4925	4856	4874	4822	4840	4808	4740	4766	4631
5147	5213	5273	5121	5097	4991	4860	4777	4610	4562	4544	4546	4422	4578	4664	4838	4747	4752	4794	4743	4853	4778	4873	4868	4887	5195	5238	5123	5095	4938	5149	5022	4914	4885	5170	5083	5118	5169	5067	4957	4897	4986	4783	4838	4697	4962	4889	4707	4648	4711
5337	5077	5147	5174	5131	5202	4971	4819	4787	4663	4625	4587	4632	4634	4687	4650	4689	4683	4689	4780	4901	4799	4933	4927	4895	5072	5139	5221	5111	5019	4874	5066	4967	5099	5055	5218	5176	5132	4997	5069	4959	5032	4793	4759	4781	4837	4895	4768	4778	4594
5263	5190	5262	5194	5266	5267	5059	4984	4770	4755	4699	4662	4589	4634	4618	4830	4700	4766	4816	4859	4798	4793	4851	4851	4971	4980	5031	5103	4863	4838	4957	4877	4964	5008	5153	5101	5012	5033	4919	5000	4993	4865	4913	4863	4924	4952	4816	4775	4785	4626
5258	4849	5160	5091	5246	5162	5203	5088	4885	4883	4690	4689	4632	4874	4817	4894	4768	4705	4818	4863	4818	4905	5004	4941	4820	4932	5075	4914	4846	4880	4895	5055	4961	4984	5112	5036	4991	4945	4836	4759	4890	4945	4874	4893	4841	5020	4952	4801	4748	4817
5208	4900	5094	4970	5096	5205	5297	5090	4983	4905	4819	4722	4641	4677	4860	4727	4909	4775	4789	4859	4681	4913	4816	4870	4876	5008	4943	4925	4886	4813	4845	4935	4909	5084	4963	5005	4954	4805	4847	4902	4806	4717	4733	4851	4964	4977	4884	4900	4944	4789
5068	4962	5061	4844	5015	5135	5131	5114	5159	4988	4783	4814	4764	4825	4795	4797	4859	4713	4692	4854	4873	4917	5021	4825	4870	4819	4948	4864	4722	4743	4829	4900	4779	5013	4945	4966	4921	4822	4986	4816	4785	4732	4743	4857	4998	4952	4865	4920	4892	4800
5253	4969	4950	4925	4887	5113	5283	5076	5195	5105	4880	4854	4694	4944	4772	4896	4791	4763	4836	4932	4957	4987	4907	4960	4782	4747	4836	4765	4689	4747	4926	4910	4786	4825	4837	4847	4820	4936	4985	4926	4949	4870	4909	4950	5076	4932	4783	4783	4941	4933
5314	4911	4977	4775	4847	4942	5074	5018	5098	5090	4849	4761	4803	4867	4836	4901	4899	4815	4755	4957	4769	4954	4947	4848	4909	4825	4829	4870	4692	4973	5025	5010	5015	4953	4697	4735	4933	4946	4904	4777	4651	4886	4709	4988	4987	5033	4693	4908	4853	4792
5376	5178	4981	4859	4888	4798	4864	4837	4924	4954	4730	4783	4877	4752	4779	4793	4800	4898	4783	4942	4831	4918	4810	5004	5001	4899	5130	4857	4978	4906	4993	5085	5027	4797	4754	4684	4891	5032	4954	5037	4898	4887	4799	4804	5000	4819	4864	4789	4801	4749
5371	5138	5026	4917	4786	4709	4790	4669	4696	4919	4821	4773	4881	4815	4729	4610	4687	4810	4795	4744	4767	4850	4849	4928	4895	4790	4925	4910	4891	4934	4962	4984	4977	4694	4712	4939	4897	5039	4974	4696	4817	4788	4775	4729	4911	4886	4784	4922	4666	4643
5497	5202	5341	4984	5015	4896	4764	4887	4609	4805	4712	4758	4686	4724	4779	4644	4845	4560	4812	4758	4683	4782	4713	4782	4831	4814	4957	4889	5033	4908	4976	4884	4814	4740	4851	4904	4914	4961	4926	4812	4708	4823	4847	4797	4841	4797	4981	4755	4704	4649
5469	5238	5359	5173	5136	4871	4948	4680	4728	4737	4536	4620	4630	4637	4607	4657	4713	4872	4713	4830	4834	4808	4743	4772	4858	4850	4899	5035	4993	4909	4936	5023	4796	4833	4966	4962	4995	4893	4929	4743	4772	4915	4970	4702	4803	4802	4890	4677	4856	4700
5378	5245	5400	5181	5197	5026	4901	4877	4820	4742	4540	4764	4586	4621	4550	4736	4631	4761	4948	4779	4834	4696	4712	4686	4653	4729	4903	5025	4822	4836	4770	4882	4775	4782	4839	4970	4951	4904	4864	4789	4830	4716	4999	4706	4820	4857	4641	4790	4769	4782
5263	5142	5265	5178	5134	5201	4951	4900	4886	4703	4780	4693	4602	4658	4727	4618	4632	4752	4821	4822	4842	4670	4642	4709	4688	4648	4882	4761	4741	4703	4671	4793	4915	4907	4854	4813	4828	4827	4867	4809	4836	4881	4723	4719	4887	4753	4659	4877	4856	4863
5172	4930	5229	5154	5237	5231	5179	4983	4921	4825	4790	4636	4561	4698	4643	4620	4625	4615	4819	4782	4725	4579	4752	4622	4697	4791	4811	4783	4746	4738	4597	4619	4723	4897	4684	4738	4914	4891	4839	4653	4710	4516	4708	4685	4754	4741	4866	4875	4871	5007
5269	5074	5072	5056	4996	5210	5197	5046	4960	4943	4888	4773	4732	4776	4559	4581	4633	4801	4674	4901	4769	4649	4805	4936	4677	4567	4639	4673	4706	4777	4527	4747	4704	4560	4597	4636	4814	4806	4864	4777	4846	4717	4777	4754	4674	4805	4776	4848	4912	4927
5231	5023	5015	4969	4877	4988	4909	4993	4974	4981	4860	4775	4770	4666	4542	4547	4725	4762	4719	4745	4748	4779	4718	4663	4673	4440	4640	4682	4784	4868	4862	4764	4558	4703	4547	4576	4657	4742	4726	4732	4702	4628	4746	4716	4813	4741	4732	4797	4860	4808
5282	5105	5215	5029	4948	4876	4853	4896	4813	4972	4904	4932	4844	4769	4749	4591	4644	4662	4786	4733	4687	4667	4647	4606	4643	4711	4783	4838	4858	4831	4603	4648	4724	4605	4584	4686	4500	4684	4628	4569	4788	4577	4679	4665	4566	4682	4734	4752	4891	4748
5296	5193	5206	5014	4952	4948	4737	4597	4715	4688	4858	4859	4725	4772	4694	4633	4517	4736	4624	4582	4657	4562	4676	4614	4814	4804	4828	4843	4936	4969	4635	4547	4659	4658	4719	4581	4694	4518	4569	4672	4550	4546	4743	4634	4623	4684	4553	4704	4714	4499
5246	5174	5181	4977	5037	4955	4911	4948	4778	4751	4705	4688	4843	4793	4668	4645	4685	4679	4599	4571	4718	4627	4762	4802	4780	4709	4786	4790	4841	4685	4554	4583	4511	4720	4748	4590	4551	4694	4485	4570	4626	4712	4622	4775	4623	4667	4586	4600	4469	4819
5216	4807	5112	4882	5021	5058	5023	4899	4903	4744	4528	4864	4683	4806	4800	4794	4933	4698	4680	4664	4559	4659	4717	4755	4716	4719	4699	4884	4703	4739	4661	4697	4695	4574	4799	4716	4618	4621	4558	4711	4649	4720	4707	4768	4751	4538	4624	4641	4498	4535
5203	4874	4911	4900	4885	4885	4982	4914	4956	4897	4715	4611	4741	4749	4751	4767	4792	4959	4838	4733	4705	4616	4662	4826	4844	4709	4539	4559	4769	4686	4726	4631	4546	4715	4734	4728	4669	4612	4587	4544	4661	4600	4700	4618	4656	4501	4617	4626	4724	4658
5254	5082	4986	4821	4926	4824	4851	4888	4936	4789	4853	4687	4670	4681	4719	4594	4773	4866	4852	4893	4702	4745	4659	4788	4669	4820	4762	4688	4851	4712	4803	4672	4690	4646	4671	4709	4716	4466	4625	4538	4674	4646	4750	4819	4654	4601	4625	4643	4496	4594
5150	5042	5135	4961	4759	4991	4882	4895	4919	4920	4747	4865	4502	4668	4640	4807	4809	4724	4769	4756	4803	4757	4671	4758	4779	4754	4926	4729	4690	4718	4739	4728	4684	4432	4512	4711	4679	4660	4602	4603	4532	4584	4602	4604	4615	4571	4706	4640	4576	4802
5268	4906	5192	4903	4985	4871	4870	4882	4925	4904	4759	4843	4835	4816	4721	4582	4748	4706	4706	4610	4565	4591	4576	4741	4770	4701	4855	4814	4791	4625	4640	4825	4590	4649	4663	4583	4677	4574	4731	4623	4466	4554	4595	4588	4655	4609	4781	4753	4619	4764
5041	4943	5054	4990	4848	4827	4991	4946	4953	5003	4889	4890	4882	4872	4694	4705	4951	4769	4804	4807	4605	4710	4630	4692	4773	4626	4731	4736	4702	4610	4694	4557	4778	4789	4543	4618	4591	4531	4403	4554	4535	4453	4716	4529	4789	4675	4614	4588	4619	4697
5069	4826	4895	4825	5053	4811	4800	4908	4783	4995	4944	4891	4848	4986	5002	4947	5023	4945	5017	4843	4634	4646	4621	4564	4606	4565	4641	4633	4653	4648	4537	4569	4549	4538	4519	4567	4469	4594	4566	4655	4513	4409	4611	4436	4419	4518	4724	4510	4542	4736
4966	4777	4786	4752	4864	4832	4918	4880	4808	4689	4822	4735	4868	4918	4853	4926	4957	4946	4844	4765	4871	4688	4731	4724	4617	4794	4735	4750	4562	4550	4615	4604	4506	4592	4587	4554	4470	4409	4438	4468	4608	4429	4408	4427	4516	4495	4550	4528	4575	4519
5052	4827	4922	4782	4858	4814	4761	4930	4839	4858	4790	4879	4780	4769	4874	4762	4862	5072	4946	4921	4769	4969	4676	4705	4844	4719	4708	4533	4828	4629	4526	4463	4578	4670	4601	4524	4719	4556	4408	4444	4436	4477	4448	4574	4434	4509	4471	4434	4526	4517
5055	4913	4828	4783	4631	4727	4797	4788	4826	4902	4872	4854	4883	4788	4965	4717	4955	4991	5169	5044	4979	4973	4871	4896	4865	4826	4848	4781	4685	4821	4629	4666	4677	4617	4718	4456	4513	4414	4576	4526	4427	4549	4592	4606	4597	4510	4515	4661	4620	4597
4904	4962	4905	4736	4721	4630	4725	4558	4822	4810	4850	4958	4975	4866	4803	4904	4760	4858	5005	4940	5050	4959	4897	4970	5031	4842	4990	4847	4795	4848	4723	4751	4710	4852	4613	4516	4590	4655	4539	4637	4506	4579	4486	4680	4611	4734	4650	4669	4665	4756
4883	4901	4855	4917	4896	4882	4708	4741	4683	4779	4992	4826	4899	4939	4765	4999	4872	4904	4898	4798	4889	4934	4838	4905	4837	4975	4933	4937	5050	4771	4746	4808	4739	4799	4744	4722	4481	4628	4522	4685	4520	4692	4720	4758	4845	4918	4792	4785	4647	4746
4825	4667	4794	4713	4793	4838	4882	4788	4723	4737	4781	4977	4757	4875	4881	4974	4823	4813	4862	4795	4907	4880	4783	4965	4805	4910	5035	4950	4904	4782	4734	4767	4794	4739	4952	4652	4624	4565	4624	4698	4589	4769	4790	4816	4611	4770	4548	4670	4642	4771
4880	4610	4705	4642	4725	4895	4815	4787	4821	4818	4797	4927	4812	4779	4906	4924	4898	5012	5064	4993	4969	4966	4782	4837	4875	4834	4928	4864	4805	4754	4884	4822	4651	4672	4676	4627	4603	4582	4492	4680	4707	4623	4664	4633	4735	4682	4653	4504	4675	4728
4926	4710	4705	4685	4751	4702	4753	4822	4742	4906	4970	4789	5005	4954	4892	4900	4975	5043	5071	5050	4988	5064	4983	5019	4994	4939	4993	4909	4775	4834	4806	4744	4623	4614	4623	4738	4500	4499	4421	4594	4613	4609	4759	4586	4759	4611	4579	4651	4748	4775
4909	4690	4880	4656	4591	4712	4670	4715	4836	4917	4825	4819	4937	4861	4898	4821	4920	4779	5034	5011	5092	5025	5044	5060	4990	4854	4945	4892	4897	4866	4774	4671	4801	4674	4717	4647	4565	4637	4605	4753	4505	4678	4676	4711	4829	4872	4681	4783	5017	4747
4698	4756	4784	4583	4542	4685	4752	4717	4733	4679	4773	4746	4799	4796	4836	4902	4776	4813	4848	4960	5056	4999	4936	5069	5029	4871	5058	5025	5031	5083	4822	4876	4850	4796	4910	4736	4776	4826	4673	4868	4731	4808	4836	4755	4762	4798	4846	4753	4859	4873
4918	4695	4643	4599	4685	4576	4654	4642	4663	4675	4805	4714	4756	4863	4866	4867	5000	4995	4955	4956	4973	5013	5137	5077	5112	4918	5069	5008	5019	4862	4910	4921	4779	4895	4874	4812	4774	4922	4805	4832	4720	4971	4869	4906	4984	4767	4859	4686	4849	4905
4931	4687	4786	4465	4596	4672	4738	4677	4627	4614	4530	4497	4697	4577	4788	4798	4867	4950	4914	4990	5131	5129	5081	5146	5052	5129	4993	4913	5013	4905	4889	4840	4868	4780	4836	4824	4799	4847	4928	4798	4950	4805	4868	4885	4726	4777	4670	4706	4757	4900
5040	4734	4835	4574	4573	4633	4698	4602	4634	4591	4593	4669	4455	4637	4582	4741	4852	4863	4865	4949	5036	5151	5058	5240	5209	5189	5181	4905	5005	4954	5054	4905	4737	4932	4945	4889	4814	4924	4930	4891	4802	4745	4855	4810	4841	4905	4798	4807	4846	4905
4989	4815	4819	4757	4783	4641	4651	4582	4640	4600	4584	4598	4704	4542	4581	4648	4728	4724	4772	4953	4907	5042	5021	5118	5158	5086	5082	5078	4960	5032	4930	4978	4874	4973	4963	4989	4926	4994	4968	4819	4936	4857	4716	5038	4936	4939	4912	4918	4704	4944
5035	4781	4911	4795	4660	4590	4694	4690	4599	4652	4617	4665	4708	4613	4730	4721	4719	4802	4794	4893	4861	4870	5034	4958	5007	4986	4901	4977	4875	4847	4851	4972	5063	4945	5041	4926	4925	4908	5145	4980	5001	4899	4988	4804	4782	4875	4763	4895	4856	4948
5114	4784	4989	4779	4660	4601	4731	4576	4507	4609	4510	4512	4601	4493	4547	4722	4826	4703	4923	4865	4963	4774	5033	4882	4931	4919	4912	4909	4992	4811	4968	4744	4810	4976	4882	5053	4915	4985	4930	4849	4902	4726	4792	4870	4775	4861	4724	4856	4650	4843
5035	5033	4916	4713	4695	4513	4607	4652	4623	4711	4542	4547	4620	4455	4498	4651	4636	4783	4803	4872	4968	4968	4906	4889	4867	4925	4969	4916	4647	4705	4777	4880	4938	4759	4717	4867	4594	4757	4739	4774	4813	4585	4802	4675	4953	4738	4776	4749	4703	4944
5097	4899	4916	4720	4648	4632	4664	4528	4610	4445	4506	4466	4632	4458	4567	4573	4713	4636	4736	4817	4882	4891	4811	4835	4988	4813	4907	4940	4767	4802	5022	4878	4881	4823	4765	4706	4867	4786	4730	4727	4808	4795	4768	4647	4918	4834	4832	4644	4685	4791
5184	4961	5021	4901	4912	4565	4636	4587	4608	4572	4461	4582	4523	4429	4551	4685	4532	4702	4766	4823	4588	4791	4877	4911	4856	4882	4717	4843	4931	4847	4937	4873	4862	4780	4651	4742	4776	4757	4601	4675	4740	4724	4754	4901	4844	4876	4727	4774	4786	4698
5148	5061	5086	4963	4783	4745	4738	4704	4579	4546	4520	4469	4608	4494	4589	4584	4592	4656	4613	4675	4658	4781	4621	4753	4823	4863	4683	4802	4596	4793	4761	4944	4841	4867	4837	4731	4647	4638	4678	4677	4598	4606	4595	4746	4763	4665	4711	4716	4778	4646
5093	5086	4999	4882	4864	4783	4727	4786	4567	4698	4617	4557	4605	4522	4508	4488	4583	4629	4649	4587	4656	4786	4692	4733	4716	4613	4574	4792	4663	4821	4714	4747	4793	4880	4824	4761	4663	4611	4613	4686	4538	4657	4614	4869	4700	4595	4641	4495	4670	4615
5254	5200	5053	5010	5062	4859	4936	4683	4859	4685	4645	4703	4639	4532	4523	4530	4595	4420	4568	4508	4598	4702	4577	4709	4623	4720	4679	4609	4748	4665	4830	4714	4710	4718	4811	4633	4687	4591	4720	4671	4580	4692	4775	4596	4634	4552	4591	4545	4583	4819
5166	5199	5282	5046	4955	5003	4878	4894	4759	4794	4682	4697	4754	4582	4430	4535	4493	4552	4556	4556	4486	4509	4655	4451	4590	4662	4751	4750	4740	4654	4784	4762	4684	4724	4748	4671	4677	4533	4470	4667	4624	4492	4622	4640	4658	4542	4617	4691	4529	4730
4994	5057	5233	5109	5116	5049	5204	4899	4832	4748	4697	4639	4620	4718	4686	4462	4463	4576	4586	4627	4570	4624	4580	4487	4459	4578	4583	4572	4666	4626	4595	4531	4535	4620	4686	4535	4699	4453	4620	4557	4592	4495	4599	4522	4520	4598	4524	4541	4539	4561
5326	4925	5149	5025	4960	5072	4933	4832	4746	4968	4727	4867	4668	4655	4598	4587	4457	4534	4718	4550	4723	4489	4577	4515	4585	4636	4657	4630	4502	4491	4664	4550	4721	4473	4679	4552	4489	4407	4570	4524	4431	4539	4416	4514	4464	4416	4559	4417	4597	4530
5114	5048	5022	4921	4859	5056	4980	4881	4899	4763	4821	4737	4693	4601	4748	4594	4674	4616	4692	4587	4704	4613	4489	4611	4634	4696	4693	4528	4640	4548	4670	4691	4539	4580	4578	4504	4522	4378	4396	4435	4493	4614	4345	4426	4439	4415	4621	4374	4545	4484
5226	5000	5089	5031	4975	4930	4890	4777	4824	4662	4724	4847	4837	4745	4762	4662	4633	4712	4655	4525	4700	4673	4697	4783	4661	4645	4631	4590	4525	4528	4491	4663	4661	4660	4601	4358	4471	4618	4641	4422	4481	4548	4460	4474	4481	4512	4444	4540	4557	4562
5004	4809	4958	4908	4936	4995	4938	4911	4717	4830	4777	4681	4889	4805	4905	4793	4723	4686	4674	4681	4599	4652	4693	4631	4710	4644	4672	4656	4405	4606	4624	4564	4520	4688	4702	4607	4544	4516	4401	4613	4505	4567	4361	4492	4561	4539	4335	4543	4418	4720
4957	4836	4938	4795	4777	5045	4892	4864	4752	4809	4702	4800	4670	4784	4715	4743	4841	4753	4717	4829	4763	4821	4744	4596	4610	4604	4684	4550	4586	4557	4530	4520	4597	4655	4578	4643	4497	4730	4552	4535	4494	4518	4567	4558	4459	4473	4525	4636	4547	4609
4935	4766	4878	4775	4807	4950	4862	4852	4801	4792	4862	4770	4923	4728	4910	4719	4931	4578	4716	4590	4894	4681	4696	4592	4746	4837	4752	4779	4686	4652	4605	4629	4719	4607	4557	4582	4689	4494	4510	4622	4615	4645	4527	4531	4582	4643	4528	4512	4761	4730
4786	4834	4743	4794	4771	4740	4877	4886	4851	4841	4740	4900	4766	4661	4781	4908	4689	4855	4690	4803	4769	4725	4779	4763	4530	4766	4774	4645	4547	4661	4611	4718	4744	4703	4689	4700	4582	4536	4672	4548	4686	4713	4595	4588	4720	4667	4523	4721	4574	4840
4859	4653	4729	4753	4812	4705	4955	4692	4780	4846	4751	4727	4695	4605	4728	4775	4764	4648	4768	4781	4726	4771	4800	4782	4801	4575	4677	4653	4654	4696	4630	4578	4570	4624	4843	4644	4611	4738	4597	4572	4686	4715	4697	4771	4687	4609	4669	4735	4844	4762
4963	4893	4700	4768	4776	4850	4825	4728	4768	4583	4601	4600	4642	4638	4779	4625	4637	4836	4568	4602	4710	4742	4801	4672	4782	4801	4538	4757	4700	4663	4544	4655	4608	4738	4674	4753	4761	4604	4654	4593	4559	4608	4815	4711	4625	4779	4716	4722	4773	4830
5191	4861	4950	4591	4841	4831	4793	4545	4671	4521	4535	4531	4453	4439	4541	4648	4635	4599	4735	4585	4725	4785	4753	4738	4714	4682	4708	4707	4711	4702	4759	4633	4787	4781	4737	4648	4698	4680	4609	4625	4704	4632	4959	4720	4937	4736	4678	4862	4713	4868
5270	4957	4985	4658	4768	4758	4629	4588	4529	4389	4408	4333	4481	4454	4549	4637	4584	4601	4532	4556	4744	4809	4644	4814	4669	4642	4715	4637	4680	4685	4831	4784	4910	4918	4707	4858	4851	4807	4707	4664	4743	4642	4854	4792	4837	4722	4875	4895	4807	4859
5168	4879	4865	4666	4905	4693	4707	4581	4515	4331	4418	4210	4353	4423	4471	4469	4571	4496	4532	4692	4718	4709	4666	4605	4905	4746	4862	4662	4787	4813	4764	4725	4924	4830	4805	4759	4820	4735	4764	4556	4634	4827	4821	4911	4818	4662	4895	4902	4871	4941
5232	4978	5005	4681	4812	4786	4700	4589	4482	4428	4279	4326	4343	4471	4505	4523	4458	4537	4558	4721	4609	4632	4588	4634	4685	4620	4644	4676	4681	4728	4786	4834	4616	4803	4710	4649	4720	4740	4699	4677	4630	4686	4802	4845	4885	4714	4747	4749	4906	4869
5258	5058	5004	4903	4838	4576	4601	4609	4422	4444	4286	4318	4469	4506	4432	4473	4453	4455	4600	4701	4645	4688	4543	4833	4726	4786	4614	4700	4621	4663	4704	4716	4638	4577	4748	4708	4639	4685	4661	4662	4634	4705	4702	4752	4809	4638	4819	4646	4736	4721
5286	5008	4910	4815	4963	4768	4815	4640	4583	4458	4308	4293	4433	4477	4507	4634	4639	4516	4485	4656	4569	4590	4619	4708	4673	4648	4686	4590	4514	4614	4627	4554	4430	4558	4594	4468	4510	4561	4547	4506	4370	4622	4663	4771	4640	4691	4560	4793	4684	4699
5191	4851	5044	4788	4891	4787	4758	4638	4516	4429	4438	4377	4490	4579	4610	4538	4585	4532	4597	4443	4562	4572	4558	4649	4543	4531	4573	4532	4439	4467	4520	4568	4495	4514	4490	4458	4469	4518	4319	4511	4442	4526	4517	4603	4646	4685	4572	4615	4630	4555
5279	5018	5057	4822	4853	4649	4814	4800	4685	4614	4578	4498	4451	4580	4821	4605	4682	4490	4417	4491	4557	4544	4426	4521	4573	4437	4507	4360	4442	4398	4399	4442	4554	4527	4508	4376	4400	4453	4473	4419	4239	4494	4513	4509	4455	4571	4524	4678	4664	4649
5221	4932	5124	4904	4820	4988	5073	4837	4795	4707	4635	4643	4590	4585	4780	4801	4673	4512	4375	4483	4663	4487	4429	4330	4448	4336	4477	4255	4400	4358	4393	4485	4420	4571	4448	4383	4443	4584	4530	4474	4431	4459	4511	4547	4676	4635	4682	4777	4563	4630
5140	5100	5118	5000	4937	5064	4851	4972	4909	4746	4695	4828	4607	4619	4672	4710	4567	4388	4404	4430	4525	4433	4431	4434	4374	4333	4389	4458	4300	4413	4357	4378	4499	4558	4400	4491	4374	4373	4481	4477	4580	4380	4462	4579	4638	4727	4708	4669	4644	4538
5049	5127	5121	4909	5080	4971	4961	4884	4861	4802	4779	4627	4697	4664	4732	4690	4514	4622	4496	4305	4433	4471	4413	4436	4544	4467	4330	4431	4365	4475	4503	4452	4375	4516	4380	4436	4452	4444	4340	4396	4616	4668	4554	4667	4589	4671	4696	4658	4596	4667
5143	5095	5225	5000	5003	4929	4968	4958	4905	4874	4833	4673	4667	4670	4735	4586	4580	4727	4333	4580	4579	4523	4591	4593	4525	4488	4468	4469	4425	4432	4412	4579	4465	4461	4447	4354	4694	4541	4423	4594	4509	4520	4571	4720	4627	4814	4720	4692	4655	4717
5115	5133	5154	4913	5004	4914	4867	4943	4647	4848	4750	4599	4613	4760	4632	4556	4617	4685	4413	4648	4654	4593	4531	4593	4555	4523	4600	4508	4472	4515	4564	4769	4676	4519	4594	4385	4543	4545	4586	4456	4599	4506	4733	4609	4692	4719	4889	4822	4937	4852
5367	5236	5175	4991	4832	4875	4791	4789	4827	4680	4572	4628	4537	4731	4600	4644	4663	4587	4490	4581	4613	4662	4662	4662	4763	4716	4631	4700	4459	4799	4563	4654	4722	4644	4553	4633	4733	4620	4641	4658	4744	4791	4699	4825	4586	4899	4847	4940	4877	4989
5325	4950	5209	4985	4765	4832	4774	4749	4707	4548	4615	4537	4448	4536	4554	4467	4634	4619	4565	4633	4656	4827	4707	4750	4938	4781	4752	4683	4649	4801	4731	4681	4732	4659	4783	4754	4781	4772	4707	4756	4567	4744	4729	4799	4799	4839	4843	4860	4936	4798
5233	5154	5048	4707	4795	4864	4622	4704	4696	4457	4561	4353	4464	4545	4577	4572	4572	4721	4730	4731	4804	4734	4876	4839	4916	4927	4855	4824	4799	4907	4819	4994	4878	4929	4697	4661	4796	4979	4800	4717	4752	4686	4802	4680	4971	4845	4805	5019	4982	4924
5259	5062	5008	4903	4625	4534	4702	4616	4573	4425	4447	4448	4614	4554	4675	4613	4625	4675	4631	4708	4859	4858	4844	4877	4775	4876	4984	4886	4837	4837	4942	4842	4809	4831	4759	4727	4829	4759	4811	4737	4691	4609	4659	4840	4971	4885	4903	4947	4844	4978
5383	5036	5045	4745	4561	4663	4598	4661	4574	4680	4664	4630	4587	4525	4632	4661	4713	4802	4764	4694	4861	4788	4723	4759	4976	4911	4814	4818	4684	4822	4877	4896	4888	4855	4766	4761	4652	4763	4771	4829	4812	4631	4800	4713	4678	4842	4826	4734	4932	4916
5392	5093	4995	4881	4715	4550	4713	4638	4548	4568	4683	4483	4455	4721	4755	4647	4558	4588	4756	4689	4903	4797	4635	4678	4947	4934	4776	4629	4533	4690	4759	4921	4745	4704	4629	4743	4560	4612	4768	4744	4658	4634	4653	4650	4640	4654	4895	4796	4729	4909
5433	5141	5074	4822	4736	4705	4733	4704	4653	4545	4632	4579	4714	4608	4630	4607	4585	4635	4595	4565	4554	4498	4603	4648	4777	4747	4755	4775	4601	4538	4641	4681	4628	4589	4541	4540	4609	4517	4594	4514	4624	4551	4693	4549	4703	4581	4751	4651	4691	4818
5222	5070	5109	4884	4931	4870	4885	4822	4868	4697	4668	4627	4586	4573	4668	4730	4615	4483	4557	4485	4600	4537	4505	4612	4634	4628	4568	4592	4526	4648	4690	4527	4591	4538	4550	4436	4444	4548	4403	4638	4570	4552	4604	4682	4655	4765	4794	4527	4676	4597
5356	5174	5221	4932	4959	4939	4856	4989	5005	4917	4685	4726	4719	4656	4756	4769	4602	4546	4669	4537	4508	4374	4579	4589	4568	4399	4493	4621	4543	4448	4589	4594	4596	4514	4533	4402	4477	4341	4545	4421	4684	4512	4509	4653	4595	4616	4593	4554	4569	4737
5203	5043	5294	4956	4994	5046	4927	5045	5117	4927	4856	4799	4792	4685	4711	4783	4789	4687	4565	4478	4525	4430	4344	4530	4399	4356	4527	4394	4464	4471	4365	4426	4526	4482	4444	4475	4439	4407	4393	4477	4556	4643	4487	4673	4533	4552	4464	4535	4638	4703
5029	5052	5115	4899	4985	4961	5016	5058	5078	5047	4926	4813	4697	4818	4795	4629	4904	4615	4578	4481	4473	4296	4417	4287	4376	4495	4420	4413	4468	4576	4552	4615	4612	4489	4624	4566	4441	4566	4540	4619	4519	4491	4456	4444	4613	4660	4662	4740	4591	4550
5065	5058	5084	4887	4818	4806	5021	4938	5023	4987	4960	4826	4792	4731	4689	4759	4733	4587	4529	4725	4489	4372	4436	4519	4563	4457	4380	4390	4440	4482	4450	4573	4630	4501	4631	4457	4445	4533	4352	4524	4608	4594	4511	4576	4413	4637	4669	4706	4758	4769
5075	5100	5086	5030	4788	4878	4782	4889	4887	4848	4975	4683	4541	4748	4543	4680	4666	4572	4820	4432	4534	4457	4525	4505	4554	4439	4551	4472	4473	4405	4671	4487	4600	4598	4462	4485	4519	4573	4544	4584	4662	4739	4555	4736	4569	4648	4694	4709	4696	4703
5075	5090	4962	4974	4929	4933	4845	4884	4661	4765	4873	4734	4570	4607	4593	4580	4623	4530	4610	4535	4402	4585	4412	4707	4602	4545	4697	4670	4569	4611	4600	4691	4561	4501	4527	4612	4577	4611	4596	4643	4673	4647	4627	4760	4732	4764	4874	4657	4695	4829
5138	5053	4963	4928	4970	4926	4828	4801	4600	4662	4626	4575	4509	4516	4501	4591	4543	4647	4591	4456	4473	4609	4535	4508	4671	4799	4698	4715	4648	4721	4666	4656	4738	4654	4675	4703	4637	4630	4668	4596	4636	4668	4741	4757	4739	4727	4779	4795	4861	4896
5116	4921	5053	4906	4790	4760	4792	4562	4555	4568	4567	4464	4447	4436	4511	4421	4654	4579	4482	4489	4411	4638	4632	4667	4766	4776	4661	4810	4717	4727	4775	4727	4825	4698	4726	4683	4635	4736	4667	4655	4625	4765	4743	4850	4871	4732	4835	4918	5030	4855
5237	5030	5179	4952	4934	4635	4696	4498	4457	4521	4466	4307	4406	4395	4403	4409	4605	4412	4641	4556	4487	4507	4673	4650	4716	4748	4752	4623	4809	4818	4740	4840	4578	4676	4654	4732	4690	4740	4720	4692	4770	4545	4744	4657	4771	4793	4701	4957	4822	4886
5261	4978	5097	4825	4817	4655	4516	4608	4487	4506	4418	4441	4419	4314	4455	4316	4318	4591	4485	4810	4610	4578	4510	4511	4714	4589	4713	4819	4675	4769	4734	4845	4786	4604	4657	4614	4525	4758	4640	4595	4600	4700	4588	4553	4682	4641	4675	4796	4750	4897
5297	5017	5046	4933	4643	4624	4600	4357	4498	4391	4422	4376	4515	4348	4404	4385	4362	4442	4596	4619	4507	4474	4577	4559	4515	4662	4680	4748	4655	4645	4542	4675	4676	4470	4449	4575	4519	4737	4696	4531	4618	4482	4570	4583	4618	4648	4627	4734	4756	4844
5206	5068	5078	4843	4629	4634	4511	4656	4485	4417	4486	4440	4471	4447	4434	4374	4280	4509	4481	4482	4464	4412	4542	4403	4478	4546	4697	4481	4519	4392	4459	4550	4466	4392	4481	4378	4568	4515	4497	4677	4377	4443	4368	4563	4528	4764	4594	4687	4642	4708
5271	5077	5121	4932	4656	4659	4589	4515	4559	4447	4542	4480	4438	4582	4408	4484	4463	4425	4538	4555	4373	4504	4464	4364	4570	4459	4511	4415	4443	4222	4430	4505	4210	4312	4320	4207	4464	4530	4436	4451	4411	4427	4459	4379	4662	4541	4609	4458	4549	4592
5440	5097	5126	4891	4714	4728	4717	4735	4743	4701	4607	4528	4555	4453	4510	4204	4411	4551	4688	4443	4534	4384	4386	4449	4278	4455	4474	4428	4305	4419	4229	4294	4305	4228	4360	4382	4356	4238	4452	4340	4383	4312	4450	4528	4649	4573	4608	4520	4669	4602
5252	4968	5069	4947	4727	4824	4743	4680	4710	4627	4606	4630	4576	4603	4554	4561	4447	4435	4362	4426	4456	4360	4498	4455	4388	4407	4429	4349	4439	4341	4291	4284	4266	4343	4204	4284	4230	4329	4471	4455	4426	4400	4457	4543	4544	4636	4628	4504	4579	4498
5206	5024	5019	4831	4655	4760	4733	4686	4578	4703	4666	4606	4753	4662	4596	4568	4560	4501	4518	4553	4549	4594	4505	4357	4275	4457	4366	4222	4411	4321	4354	4428	4313	4382	4376	4262	4328	4308	4352	4499	4454	4451	4477	4595	4457	4631	4615	4527	4586	4572
5102	5067	4910	4699	4631	4782	4775	4581	4731	4782	4785	4612	4662	4582	4498	4549	4491	4411	4584	4512	4573	4589	4541	4519	4432	4306	4332	4408	4462	4436	4344	4450	4492	4358	4400	4198	4387	4384	4397	4536	4470	4463	4517	4644	4613	4717	4610	4655	4700	4733
5216	5039	4912	4777	4599	4679	4606	4836	4784	4840	4785	4690	4607	4659	4688	4471	4485	4355	4403	4442	4554	4420	4473	4270	4332	4610	4512	4415	4572	4386	4490	4497	4598	4617	4460	4390	4520	4548	4658	4540	4493	4604	4572	4451	4684	4706	4684	4809	4740	4793
5189	4863	5023	4807	4566	4652	4795	4710	4672	4737	4725	4807	4711	4802	4584	4572	4477	4539	4714	4439	4447	4572	4509	4456	4544	4512	4422	4339	4418	4465	4551	4687	4469	4595	4625	4492	4647	4814	4426	4773	4768	4604	4662	4735	4743	4789	4866	4739	4927	4576
5127	5058	5039	4963	4698	4666	4444	4745	4765	4692	4744	4570	4527	4556	4360	4415	4466	4515	4564	4329	4348	4478	4423	4365	4371	4401	4460	4427	4389	4420	4573	4506	4701	4635	4689	4638	4862	4656	4664	4763	4871	4765	4715	4698	4698	4774	4671	4798	4901	4891
5149	4923	4916	4841	4751	4695	4628	4584	4654	4665	4734	4562	4735	4462	4424	4381	4442	4430	4539	4338	4280	4258	4535	4404	4498	4427	4572	4511	4402	4455	4491	4634	4590	4545	4658	4793	4649	4834	4802	4684	4885	4785	4722	4689	4747	4641	4755	4691	4675	4775
5077	5011	5015	4890	4737	4619	4762	4566	4590	4501	4457	4606	4586	4397	4418	4438	4429	4565	4465	4430	4409	4390	4543	4606	4416	4482	4406	4434	4596	4578	4349	4521	4501	4740	4721	4619	4651	4780	4806	4686	4838	4749	4739	4676	4689	4730	4621	4768	4774	4835
4952	4812	4870	4778	4765	4753	4701	4648	4585	4507	4506	4507	4396	4350	4255	4277	4447	4526	4289	4304	4322	4343	4297	4424	4600	4414	4564	4610	4519	4527	4368	4398	4442	4525	4596	4586	4647	4576	4715	4828	4768	4713	4836	4771	4547	4756	4576	4814	4791	4821
5113	5019	4782	4760	4703	4713	4699	4632	4626	4661	4416	4426	4298	4264	4385	4411	4439	4566	4348	4307	4403	4343	4455	4417	4523	4517	4479	4446	4368	4428	4619	4591	4522	4445	4635	4582	4712	4586	4705	4578	4593	4688	4708	4749	4637	4631	4544	4628	4732	4718
5208	4845	4993	4756	4690	4605	4667	4543	4518	4690	4585	4441	4357	4350	4356	4334	4411	4304	4278	4353	4335	4261	4213	4460	4400	4501	4424	4373	4400	4447	4588	4588	4677	4580	4571	4723	4573	4661	4710	4497	4621	4582	4560	4736	4611	4635	4749	4613	4731	4789
5094	4938	4885	4848	4658	4414	4559	4435	4757	4678	4548	4359	4259	4455	4344	4412	4431	4498	4389	4277	4366	4402	4407	4414	4435	4529	4598	4538	4558	4795	4620	4557	4632	4516	4446	4515	4728	4798	4607	4623	4466	4544	4510	4581	4611	4688	4716	4754	4808	4713
5111	4841	4882	4597	4600	4541	4514	4453	4380	4549	4725	4464	4322	4278	4163	4296	4363	4366	4405	4413	4319	4226	4277	4503	4478	4563	4526	4538	4529	4544	4631	4668	4715	4476	4623	4607	4538	4560	4555	4570	4618	4522	4610	4629	4711	4674	4682	4856	4790	4823
4997	4682	4863	4810	4401	4579	4499	4488	4528	4406	4430	4412	4421	4466	4343	4399	4348	4470	4418	4542	4349	4394	4527	4521	4369	4417	4520	4505	4648	4588	4579	4755	4638	4721	4693	4721	4820	4668	4649	4529	4691	4529	4630	4570	4712	4768	4828	4744	4727	4690
4927	4863	4734	4521	4570	4530	4529	4254	4271	4422	4413	4413	4379	4145	4026	4157	4336	4339	4437	4293	4375	4341	4337	4426	4358	4480	4666	4629	4607	4663	4686	4901	4593	4637	4653	4682	4701	4764	4622	4581	4629	4509	4702	4601	4735	4570	4827	4658	4839	4914
5037	4687	4688	4634	4590	4704	4564	4358	4399	4255	4181	4325	4373	4396	4299	4266	4388	4301	4436	4337	4259	4389	4399	4479	4391	4541	4484	4617	4569	4682	4659	4637	4684	4624	4561	4574	4567	4743	4721	4541	4700	4551	4684	4635	4722	4705	4691	4629	4706	4840
4905	4624	4748	4634	4721	4517	4680	4559	4466	4416	4224	4252	4286	4135	4095	4114	4084	4412	4311	4397	4289	4383	4211	4398	4324	4440	4557	4533	4685	4639	4481	4694	4666	4544	4485	4815	4748	4582	4644	4773	4650	4638	4700	4559	4618	4484	4761	4826	4735	4708
5130	4777	4729	4677	4651	4649	4709	4673	4470	4222	4140	4288	4392	4492	4504	4394	4287	4454	4431	4421	4459	4429	4527	4600	4502	4550	4572	4386	4529	4674	4653	4516	4528	4546	4591	4600	4642	4769	4643	4580	4847	4554	4510	4711	4574	4553	4661	4738	4711	4712
4977	4831	4941	4540	4807	4666	4601	4540	4567	4476	4390	4339	4246	4138	4135	4198	4172	4302	4297	4206	4270	4200	4277	4271	4339	4447	4433	4682	4598	4630	4561	4413	4617	4573	4540	4624	4538	4528	4612	4649	4528	4581	4651	4469	4529	4525	4803	4677	4704	4651
5116	4852	4829	4773	4782	4597	4599	4618	4677	4442	4212	4202	4245	4394	4427	4597	4458	4414	4398	4513	4501	4446	4511	4609	4671	4533	4479	4516	4461	4734	4650	4401	4502	4446	4438	4539	4494	4581	4609	4584	4602	4507	4539	4483	4558	4553	4587	4719	4596	4726
5270	4954	4836	4785	4587	4698	4659	4670	4451	4487	4417	4329	4380	4378	4336	4235	4305	4343	4136	4403	4241	4286	4368	4362	4663	4594	4801	4554	4657	4529	4667	4782	4642	4542	4632	4691	4370	4511	4737	4683	4447	4518	4545	4554	4573	4574	4608	4676	4689	4606
5187	5046	4781	4700	4755	4617	4475	4623	4431	4556	4407	4277	4139	4309	4448	4357	4529	4416	4468	4499	4656	4603	4658	4600	4764	4569	4662	4494	4719	4740	4771	4737	4592	4741	4774	4456	4669	4596	4404	4573	4627	4515	4711	4707	4539	4603	4612	4638	4598	4599
5342	4893	5021	4680	4627	4311	4518	4457	4479	4470	4402	4542	4318	4452	4419	4502	4512	4419	4492	4571	4584	4729	4709	4673	4842	4820	4746	4758	4554	4614	4678	4920	4692	4677	4756	4792	4395	4545	4613	4690	4458	4810	4533	4583	4666	4402	4497	4613	4449	4613
5262	4887	4909	4531	4441	4532	4514	4223	4231	4318	4426	4440	4349	4285	4429	4426	4357	4293	4393	4516	4582	4747	4568	4668	4495	4628	4559	4689	4926	4910	4703	4660	4753	4792	4735	4669	4854	4551	4541	4627	4467	4454	4565	4642	4561	4526	4573	4508	4537	4544
5028	4861	4714	4603	4588	4576	4278	4343	4384	4328	4303	4279	4162	4298	4280	4444	4367	4386	4416	4456	4548	4672	4575	4513	4449	4625	4585	4515	4680	4732	4771	4887	4733	4662	4733	4633	4748	4700	4713	4445	4624	4578	4539	4684	4490	4418	4526	4546	4453	4689
5015	4841	4832	4656	4613	4438	4586	4420	4420	4170	4228	4409	4440	4368	4499	4602	4639	4502	4478	4713	4785	4895	4659	4550	4576	4599	4597	4551	4601	4502	4632	4646	4827	4734	4827	4568	4549	4610	4738	4465	4511	4582	4515	4351	4526	4416	4434	4414	4429	4528
4838	4816	4606	4562	4509	4568	4295	4206	4116	4327	4462	4389	4352	4334	4282	4117	4396	4253	4243	4245	4340	4307	4529	4393	4491	4632	4617	4578	4678	4615	4607	4418	4533	4693	4625	4519	4566	4462	4551	4603	4539	4262	4446	4345	4477	4468	4395	4384	4548	4422
4995	4685	4675	4868	4663	4341	4302	4497	4578	4435	4299	4144	4015	4023	4095	4116	4353	4243	4307	4323	4464	4247	4353	4004	4132	4193	4364	4519	4654	4543	4501	4557	4366	4300	4312	4441	4489	4488	4440	4535	4543	4412	4469	4353	4394	4458	4502	4462	4490	4502
4862	4692	4917	4674	4195	4374	4606	4477	4367	4177	4064	4276	4219	4437	4453	4743	4759	4724	4870	4715	4784	4895	4795	4707	4498	4390	4256	4406	4393	4517	4363	4464	4642	4409	4476	4309	4495	4737	4569	4447	4363	4501	4374	4386	4654	4389	4450	4387	4388	4443
4989	4947	4632	4313	4443	4539	4471	4159	4103	4235	4406	4408	4650	4477	4429	4393	4502	4401	4416	4334	4594	4615	4603	4699	4864	4624	4798	4491	4383	4499	4381	4422	4397	4561	4650	4418	4333	4468	4686	4498	4407	4447	4443	4318	4349	4364	4421	4454	4496	4342
5119	4631	4585	4553	4610	4215	4092	4271	4331	4351	4357	4328	4280	4173	4005	4272	4152	4197	4093	4124	4182	4151	4067	4189	4124	4362	4539	4844	4775	4686	4634	4578	4456	4403	4424	4492	4410	4291	4577	4655	4431	4539	4498	4542	4304	4418	4419	4345	4326	4284
4865	4629	4843	4753	4242	4031	4248	4487	4197	4205	4101	4234	4200	4230	4221	4391	4614	4659	4827	4763	4727	4689	4592	4319	4236	4131	4258	4366	4525	4696	4607	4631	4515	4410	4335	4436	4770	4331	4193	4520	4550	4530	4631	4547	4455	4457	4599	4570	4406	4543
4858	4877	4858	4363	4349	4448	4626	4205	4151	4235	4427	4206	4420	4386	4378	4545	4700	4835	4827	4758	4860	5045	5114	5137	4994	4688	4546	4286	4190	4309	4470	4534	4676	4671	4563	4397	4409	4689	4519	4528	4683	4728	4610	4587	4546	4437	4546	4559	4668	4560
4923	4900	4460	4271	4678	4563	4382	4136	4209	4413	4368	4421	4527	4543	4386	4430	4510	4595	4516	4331	4368	4559	4564	4730	4886	5068	4996	4769	4313	4261	4423	4603	4470	4801	4758	4582	4382	4557	4755	4470	4383	4585	4507	4456	4357	4482	4356	4417	4454	4336
5061	4515	4426	4725	4755	4432	4226	4267	4296	4460	4427	4594	4470	4685	4525	4349	4496	4449	4238	4202	3997	4206	4117	3996	4225	4567	4638	4875	4825	4523	4441	4406	4464	4460	4628	4759	4523	4232	4483	4584	4305	4310	4456	4312	4390	4523	4335	4295	4402	4302
4741	4312	4775	4806	4370	4266	4325	4466	4352	4462	4844	4847	4929	4765	4448	4301	4454	4289	4321	4223	4206	4139	4087	4084	3951	3930	4233	4405	4769	4795	4716	4489	4507	4314	4384	4378	4464	4223	4044	4462	4342	4141	4426	4462	4350	4548	4558	4363	4366	4585
4286	4522	4965	4461	4207	4388	4510	4431	4483	4744	4899	4882	4507	4113	3944	3982	4316	4226	4151	4296	4415	4544	4369	4467	4246	4118	3918	3820	4285	4446	4581	4454	4510	4378	4298	4256	4599	4721	4288	4376	4608	4341	4260	4547	4372	4355	4337	4329	4382	4566
4500	4763	4781	4103	4282	4527	4445	4399	4569	4824	4814	4282	4053	3770	3949	4249	4575	4640	4820	4516	4798	4864	4806	4669	4603	4406	4232	3937	3800	3940	4396	4518	4521	4472	4459	4319	4429	4601	4361	3940	4520	4583	4144	4200	4317	4301	4253	4452	4194	4462
4500	4623	4218	4045	4419	4480	4374	4434	4699	4575	4141	3958	3846	4163	4675	5187	5466	5523	5493	5445	5280	5114	4952	4742	4610	4525	4482	4219	4106	3957	4101	4471	4612	4442	4422	4211	4121	4264	4323	4088	4242	4338	4161	4064	4336	4222	4211	4324	4187	4340
4827	4437	4140	4352	4516	4392	4351	4500	4246	4106	3879	4046	4430	5075	5484	5866	5964	5757	5632	5499	5371	5215	5081	4829	4694	4506	4695	4500	4454	4287	4099	4150	4316	4391	4238	4218	4112	3959	4464	4234	3972	4310	4399	4021	4338	4500	4421	4550	4492	4230
4842	4189	4231	4507	4643	4286	4353	4320	4074	3899	4094	4591	5270	5767	5818	5790	5592	5153	4938	4800	4682	4926	4866	4790	4913	4704	4640	4581	4413	4302	4119	3888	4019	4195	4131	4200	4211	4146	4460	4648	4200	4436	4502	4307	4375	4515	4589	4512	4559	4260
4856	4088	4471	4749	4624	4319	4312	4200	3952	4192	4727	5402	5623	5705	5411	4848	4374	3874	3689	3814	3895	4141	4485	4695	4716	4740	4540	4452	4313	4226	4125	3829	4030	4286	4391	4325	4342	4183	4443	4676	4351	4434	4683	4410	4342	4476	4538	4360	4591	4122
4615	4269	4662	4777	4420	4187	4226	4154	4157	4485	5320	5793	5736	5152	4461	3868	3089	2819	2775	2826	3067	3341	3772	4214	4410	4660	4487	4282	4272	4266	4333	3980	3981	4274	4406	4408	4198	4140	4242	4438	4348	4057	4435	4333	4098	4281	4259	4215	4370	4150
4484	4273	4866	4927	4593	4282	4281	4277	4504	5025	5570	5765	5146	4135	3387	2697	2420	2327	2447	2603	2519	2720	3022	3545	3953	4385	4653	4534	4486	4498	4481	4457	3994	4091	4261	4290	4154	4136	3989	4276	4359	4075	4309	4351	4237	4318	4364	4463	4348	4323
4258	4415	5095	4721	4280	4193	4312	4418	4782	5394	5679	5334	4335	3390	2732	2476	2394	2417	2644	2496	2512	2481	2665	3091	3619	4302	4582	4795	4755	4473	4545	4410	4158	3845	4121	4259	4298	4016	4134	4301	4399	4320	4403	4614	4287	4371	4476	4421	4524	4635
4320	4576	5125	4755	4224	4250	4501	4717	5251	5470	5413	4789	3943	2969	2498	2504	2734	2997	3098	2998	2743	2619	2619	2883	3367	4126	4576	4880	4791	4289	4254	4210	4122	3778	4025	4482	4393	4209	4249	4360	4509	4323	4557	4651	4389	4417	4647	4476	4523	4535
4387	4585	5066	4749	4141	4417	4644	4805	5173	5196	5226	4402	3555	2974	2507	2603	3119	3470	3533	3387	3295	2898	2814	2659	3036	3626	4361	4788	4716	4414	4285	4247	4349	3940	4312	4618	4614	4411	4253	4391	4618	4241	4336	4495	4314	4342	4289	4337	4281	4429
4363	4629	4913	4660	4380	4313	4595	4745	5015	5207	5009	4252	3495	2818	2584	2837	3366	3657	3963	4169	3683	3265	2860	2630	2669	3317	4098	4659	4835	4594	4414	4403	4403	4053	4184	4677	4503	4222	4296	4233	4135	4113	4129	4289	4228	4188	4374	4194	4205	4246
4393	4530	4986	4589	4233	4543	4691	4790	4816	5285	4837	4192	3295	2732	2620	3025	3419	3912	4317	4158	3784	3362	2771	2454	2478	3082	4077	4802	4921	4838	4375	4547	4365	4002	4115	4486	4503	4045	4214	4225	4302	4065	4069	4311	4191	4299	4338	4333	4208	4284
4383	4553	5143	4675	4342	4225	4731	4707	5106	5272	4904	4088	3164	2774	2681	3034	3469	3916	4133	4114	3647	3082	2446	2302	2431	3121	4021	4766	4992	4630	4309	4138	4129	3906	4049	4426	4375	3996	4265	4206	4316	4260	4173	4441	4261	4316	4478	4430	4417	4374
4607	4642	4926	4772	4139	4282	4612	5000	5284	5222	4669	4172	3397	2794	2729	2939	3234	3579	3687	3516	3305	2770	2375	2211	2519	3433	4155	4741	4697	4439	4075	4043	3968	3854	4019	4371	4258	4092	4325	4395	4262	4186	4399	4338	4183	4233	4442	4338	4498	4438
4587	4516	4791	4604	4038	4230	4817	5066	5297	5066	4838	4395	3704	3194	2941	2761	2921	3097	3058	3010	2764	2528	2129	2217	2696	3474	4408	4821	4798	4273	4003	4005	4011	3889	4322	4731	4332	4063	4292	4581	4220	4366	4280	4397	4300	4343	4307	4273	4440	4376
4637	4392	4635	4486	4372	4353	4738	5000	5046	4956	4932	4656	4219	3534	3085	2755	2589	2541	2602	2408	2401	2321	2071	2469	3075	3909	4667	5029	4687	4197	3915	4086	4203	4022	4484	4741	4252	3926	4693	4441	4199	4473	4181	4353	4203	4168	4255	4191	4408	4393
4564	4303	4725	4799	4622	4195	4528	4820	4741	5001	5125	4901	4479	4088	3266	2857	2703	2530	2505	2330	2267	2194	2392	2983	3588	4637	5159	5141	4583	3865	4092	4226	4160	4181	4502	4524	4105	4073	4671	4308	4137	4382	4154	4321	4149	4238	4278	4227	4207	4164
4450	4384	4683	4980	4850	4292	4300	4491	4743	4947	5098	4983	4792	4293	3833	3498	3084	2872	2707	2543	2605	2760	3218	3752	4576	5264	5400	5110	4416	3937	3818	4045	4174	4230	4712	4256	3858	4270	4467	4099	4146	4349	4164	4395	4121	4322	4243	4289	4249	4181
4599	4569	4771	4846	4705	4343	4114	4284	4737	5011	5077	4743	4774	4627	4462	4316	3868	3639	3475	3325	3400	3718	4279	4974	5658	5648	5480	4750	3858	3931	3888	3886	4136	4302	4437	4019	3767	4434	4413	4005	4420	4487	4309	4497	4373	4440	4278	4392	4259	4402
4638	4669	4801	4705	4640	4445	4272	4342	4594	4715	4791	4660	4712	4834	4853	4955	4656	4429	4497	4471	4603	5058	5422	5829	5898	5667	4898	4236	3589	3791	3921	4042	4280	4473	4305	3898	4061	4674	4475	4195	4475	4426	4375	4593	4530	4465	4292	4396	4323	4560
4589	4502	4721	4525	4741	4853	4602	4351	4208	4651	4661	4599	4679	4728	4850	4964	4871	5023	5167	5200	5483	5769	5879	5845	5545	4945	3990	3624	3699	3894	4209	4146	4412	4456	4052	3881	4450	4846	4250	4436	4712	4289	4436	4539	4436	4333	4250	4312	4332	4340
4591	4525	4547	4446	4752	4893	4772	4345	4072	4262	4628	4671	4808	4727	4713	4597	4678	4867	5180	5264	5374	5524	5258	4987	4379	3772	3618	3513	3925	4260	4339	4248	4529	4345	4021	4278	4838	4585	4202	4525	4506	4281	4537	4361	4412	4276	4272	4155	4215	4163
4665	4336	4471	4760	4621	5062	5019	4517	3991	4066	4361	4461	4668	4719	4401	4263	4334	4341	4718	4652	4489	4516	4108	3833	3532	3348	3636	4140	4364	4495	4562	4399	4354	4112	4001	4508	4548	4048	4181	4611	4144	4234	4438	4224	4297	4181	4334	4141	4269	4065
4812	4506	4705	4677	4744	4641	4803	4796	4525	4098	4062	4278	4300	4469	4445	4297	4257	4217	4184	4007	3968	3679	3507	3474	3617	3897	4248	4567	4620	4457	4375	4368	4239	4048	4358	4648	4328	3955	4403	4430	4012	4294	4190	4387	4294	4266	4338	4359	4362	4205
4585	4828	4720	4679	4745	4456	4501	4820	4933	4668	4234	3840	4002	3982	4054	4257	4256	4219	4162	3997	3767	3769	3928	3995	4253	4408	4619	4625	4484	4473	4395	4153	4093	4221	4399	4286	3931	4191	4446	4071	4144	4341	4343	4432	4444	4524	4354	4483	4364	4429
4536	4806	5011	4501	4502	4558	4509	4821	4955	5148	4730	4298	3924	3790	3888	4079	4020	4139	4038	4054	4062	4206	4159	4368	4426	4500	4486	4381	4329	4376	4152	4186	4257	4529	4324	3837	3965	4434	4238	4161	4476	4393	4531	4533	4638	4568	4423	4595	4538	4749
4750	4453	4707	4837	4589	4499	4738	4555	4753	4774	4956	4827	4482	4218	3949	3894	3905	3972	3894	3922	4035	4071	4140	4273	4451	4328	4264	4256	4231	4235	4051	4167	4405	4326	4016	4064	4501	4625	4069	4342	4497	4421	4527	4541	4758	4594	4654	4530	4471	4669
4995	4537	4426	4648	4770	4746	4818	4708	4402	4225	4490	4716	4871	5149	4792	4492	4340	4156	4107	4045	4026	4164	4095	4365	4235	4164	4272	4216	4039	4094	4403	4326	4434	4117	3877	4469	4592	4420	4387	4698	4329	4449	4499	4650	4437	4401	4712	4402	4507	4440
4836	4523	4332	4322	4617	4750	4746	4808	4523	4484	4148	4238	4534	4699	4738	4785	4729	4517	4547	4517	4520	4269	4291	4354	4224	4115	3988	3953	4090	4304	4565	4421	4276	4127	4501	4608	4248	4260	4697	4505	4379	4416	4413	4432	4182	4368	4343	4408	4432	4402
4433	4489	4684	4321	4403	4485	4692	4702	4672	4849	4573	4300	4068	3990	3978	3997	4322	4294	4329	4476	4217	4146	4096	4096	4071	3995	4083	4213	4413	4374	4251	4117	4234	4533	4707	4327	4249	4551	4429	4183	4058	4223	4256	4247	4194	4231	4148	4316	4291	4248
4434	4188	4535	4679	4571	4541	4477	4353	4430	4656	4879	4848	4639	4263	4027	3935	3958	3821	3954	3961	4078	3980	3937	3950	3993	4162	4209	4278	4410	4188	4180	4385	4625	4522	4104	4046	4391	4419	4212	4285	4190	4214	4076	4182	4083	4009	4225	4152	4307	4408
4639	4322	4433	4549	4504	4415	4411	4375	4232	4509	4496	4455	4698	4807	4613	4377	4490	4538	4490	4604	4352	4336	4240	4182	4276	4168	4173	4043	4101	4237	4485	4676	4405	4008	4191	4316	4386	4203	4127	4359	4135	4159	4207	4239	3971	4148	4259	4237	4409	4389
4476	4601	4587	4468	4391	4443	4398	4420	4455	4402	4406	4319	4155	4164	4324	4545	4625	4743	4671	4721	4601	4334	4061	4044	3796	3959	4185	4099	4398	4536	4411	4181	4062	4271	4401	4297	3975	4054	4159	4261	4027	4262	4293	4218	4221	4343	4236	4490	4260	4553
4663	4557	4683	4522	4330	4395	4264	4492	4564	4544	4366	4376	4089	4147	4122	4251	4182	4374	4118	4051	3997	3920	3915	4104	4062	4192	4484	4329	4244	4072	4021	4041	4198	4286	4119	4048	4231	4263	4217	4094	4210	4358	4352	4255	4461	4352	4460	4454	4539	4508
4628	4489	4539	4429	4403	4401	4347	4374	4409	4329	4458	4390	4427	4471	4389	4473	4639	4474	4416	4269	4039	4250	4226	4447	4370	4340	4257	4121	3895	3878	4204	4272	4216	3909	4100	4379	4317	4408	4116	4359	4532	4280	4376	4686	4241	4478	4588	4270	4597	4324
4719	4482	4462	4291	4414	4448	4432	4425	4285	4237	4245	4225	4356	4397	4525	4453	4575	4579	4444	4425	4391	4284	4436	4300	4255	4278	4253	4043	4105	4164	4033	4059	3969	4093	4378	4386	4394	4306	4340	4358	4433	4499	4640	4358	4428	4437	4226	4414	4246	4396
4689	4493	4436	4198	4346	4395	4556	4454	4127	4192	4071	4160	4241	4374	4497	4439	4397	4267	4277	4213	4296	4314	4356	4436	4541	4330	4197	4135	3955	3845	3879	4062	4299	4353	4349	4328	4409	4485	4525	4283	4447	4547	4366	4339	4529	4239	4449	4125	4230	4144
4426	4390	4419	4369	4456	4409	4341	4181	4089	4209	4389	4327	4394	4278	4394	4325	4331	4175	4366	4332	4453	4411	4350	4553	4266	4413	3996	4117	3969	4033	4277	4073	4155	4226	4391	4483	4487	4496	4531	4360	4360	4244	4476	4469	4248	4344	4153	4116	4182	3964
4538	4274	4279	4258	4353	4497	4549	4142	3979	4089	4095	4192	4424	4509	4333	4344	4417	4513	4469	4480	4579	4437	4479	4600	4579	4226	4179	4005	4085	3985	4143	4156	4256	4118	4399	4327	4377	4559	4584	4402	4207	4468	4382	4212	4285	4172	4053	4176	3942	3988
4451	4287	4456	4379	4316	4280	4284	4230	4168	4174	4285	4153	4014	4206	4237	4032	4201	4214	4369	4387	4467	4453	4393	4173	4285	4037	4111	4008	4080	4115	4272	4361	4294	4264	4182	4348	4485	4458	4272	4198	4287	4296	4173	4375	4107	3948	4060	3915	4000	3882
4500	4273	4348	4413	4436	4360	4198	4049	4064	4251	4230	4389	4390	4270	4054	4170	4235	4530	4363	4424	4352	4339	4321	4284	4409	4342	4251	4206	4192	4267	4227	4274	4283	4235	4164	4284	4216	4287	4257	4244	4161	4067	4287	4097	4063	4140	3969	4196	4037	3962
4569	4546	4536	4309	4484	4176	4186	4235	4144	4235	4125	4137	4144	4127	4150	4207	4449	4490	4658	4576	4470	4384	4320	4270	4377	4025	4091	4223	4405	4340	4300	4355	4198	4232	4238	4121	4181	4315	4132	4178	4118	4234	4118	4097	4193	4055	4120	4180	4105	3975
4388	4373	4563	4484	4344	4169	4149	4114	4108	4332	4401	4294	4048	4114	4113	4193	4245	4352	4339	4274	4242	4102	4093	4328	4378	4526	4514	4665	4421	4414	4286	4302	4177	4143	4123	4152	4178	4116	4101	4075	4210	4114	4265	4191	4133	4361	4221	4295	4159	4116
4581	4596	4617	4314	4378	4291	4345	4078	4307	4301	4175	4099	3857	4123	4127	4266	4555	4513	4658	4485	4429	4404	4557	4401	4287	4261	4335	4430	4512	4690	4455	4388	4224	4111	4191	4057	4151	4122	4300	4108	4130	4329	4219	4244	4298	4310	4287	4174	4244	4207
4626	4414	4587	4537	4365	4197	4139	4241	4245	4318	4360	4247	4260	3961	4070	4289	4376	4158	4182	4220	3919	4118	4180	4353	4549	4497	4489	4571	4419	4415	4181	4243	4251	4197	4114	4132	4199	4297	4026	4258	4270	4299	4382	4196	4264	4403	4337	4392	4284	4341
4689	4646	4656	4508	4458	4314	4338	4242	4280	4195	4153	4034	4104	4164	4339	4297	4451	4553	4518	4265	4318	4384	4324	4405	4407	4492	4335	4431	4468	4415	4437	4363	4287	3996	4092	4010	4201	4169	4214	4378	4283	4407	4396	4495	4470	4475	4409	4358	4360	4290
4613	4606	4732	4439	4303	4374	4374	4317	4412	4318	4108	4133	4118	4222	4291	4227	4233	4192	4065	4111	4204	4274	4419	4431	4454	4598	4715	4509	4586	4350	4262	4228	4163	4152	4184	4222	4206	4321	4352	4335	4374	4380	4453	4539	4233	4491	4496	4499	4305	4291
4911	4568	4695	4466	4378	4468	4431	4394	4468	4255	4184	4098	4149	4235	4211	4220	4183	4168	4244	4348	4284	4343	4469	4479	4272	4385	4438	4317	4462	4439	4308	4285	4231	4162	4200	4260	4329	4390	4441	4405	4454	4516	4429	4450	4465	4395	4556	4488	4352	4347
4751	4643	4731	4681	4562	4406	4460	4466	4325	4337	4233	4204	4176	4116	4303	4126	4073	4159	4004	4113	4196	4372	4435	4619	4552	4458	4459	4304	4358	4297	4234	4225	4215	4180	4183	4249	4257	4254	4401	4311	4580	4434	4535	4440	4478	4515	4538	4436	4473	4315
4885	4818	4676	4413	4712	4610	4600	4447	4403	4322	4310	4275	4287	4203	4249	4192	4089	4171	4120	4139	4244	4536	4492	4457	4510	4336	4395	4328	4178	4489	4451	4256	4347	4369	4303	4407	4375	4496	4352	4520	4530	4558	4652	4520	4528	4510	4441	4434	4447	4315
4769	4643	4740	4544	4561	4726	4580	4502	4317	4445	4457	4307	4204	4210	4200	4084	4143	4048	4167	4143	4170	4357	4440	4537	4536	4318	4392	4349	4327	4377	4353	4300	4384	4442	4455	4333	4373	4360	4391	4430	4572	4607	4523	4536	4386	4542	4369	4423	4334	4437
4856	4725	4739	4487	4652	4660	4538	4507	4438	4370	4362	4383	4339	4251	4281	4161	4229	3993	4248	4278	4353	4421	4354	4450	4322	4308	4239	4221	4305	4252	4388	4251	4543	4381	4577	4575	4381	4320	4358	4487	4563	4418	4443	4287	4400	4501	4376	4300	4336	4364
4775	4471	4674	4509	4772	4556	4627	4465	4305	4568	4502	4554	4305	4323	4059	4189	4108	4031	4003	4116	4297	4369	4300	4385	4314	4159	4254	4349	4196	4264	4308	4430	4358	4442	4569	4530	4462	4247	4328	4335	4409	4429	4415	4377	4374	4318	4289	4295	4235	4360
4613	4633	4699	4493	4595	4562	4714	4462	4426	4509	4500	4455	4436	4379	4127	4081	4181	4120	4120	4075	4237	4385	4311	4266	4090	4078	4136	4129	4239	4415	4372	4466	4403	4536	4510	4405	4372	4242	4367	4296	4424	4421	4332	4246	4308	4316	4353	4321	4249	4190
4679	4378	4547	4555	4587	4630	4478	4387	4394	4562	4375	4488	4463	4369	4353	4275	4159	4145	4069	4200	4416	4280	4437	4306	4220	4137	4051	4056	4164	4244	4294	4559	4500	4442	4535	4458	4352	4268	4195	4339	4296	4252	4280	4312	4255	4225	4212	4304	4210	4334
4537	4612	4698	4676	4688	4657	4430	4400	4360	4283	4458	4437	4431	4295	4313	4155	4130	4085	4135	4170	4128	4084	4072	4279	4128	4162	4166	4243	4200	4265	4293	4334	4390	4567	4370	4374	4371	4342	4214	4349	4231	4137	4253	4247	4150	4208	4239	4167	4300	4411
4570	4548	4631	4511	4632	4571	4480	4368	4387	4412	4462	4384	4452	4437	4288	4168	4227	4311	4197	4393	4348	4242	4155	4105	4031	4008	4142	4048	4088	4242	4264	4282	4475	4408	4452	4423	4287	4335	4145	4163	4221	4178	4169	4191	4167	4273	4171	4191	4218	4451
4548	4378	4560	4661	4573	4575	4520	4231	4342	4447	4455	4620	4346	4475	4461	4266	4244	4224	4337	4428	4482	4316	4102	4161	4067	4093	4152	4115	4359	4274	4214	4416	4376	4332	4357	4240	4244	4150	4187	4058	4229	4137	4224	4213	4092	4232	4279	4231	4146	4375
4532	4411	4713	4817	4734	4566	4405	4237	4505	4569	4398	4406	4456	4382	4302	4256	4269	4258	4392	4271	4267	4214	4189	3934	4006	4009	4097	4241	4187	4206	4156	4235	4398	4419	4412	4206	4269	4224	4248	4183	4149	4030	4038	4118	4080	4218	4083	4062	4303	4225
4402	4432	4594	4521	4479	4519	4325	4299	4328	4453	4396	4319	4363	4381	4397	4252	4389	4313	4307	4317	4305	4139	4165	4106	4142	4102	4187	4171	4139	4255	4145	4403	4241	4328	4255	4196	4236	4036	4150	4101	4197	3934	4144	3955	4046	4061	4212	4257	4107	4194
4548	4350	4569	4500	4382	4395	4167	4228	4230	4403	4407	4385	4443	4350	4223	4287	4322	4309	4448	4558	4438	4273	4226	4219	4124	4008	4106	4125	4331	4319	4409	4349	4275	4231	4115	4337	4366	4201	4214	4109	3863	4005	4178	3927	4003	4203	4032	4173	4069	4037
4542	4412	4411	4395	4290	4195	4201	4290	4349	4397	4255	4323	4182	4190	4221	4255	4395	4302	4561	4393	4417	4312	4134	4102	4109	4233	4086	4155	4222	4215	4443	4199	4338	4194	4132	4207	4134	4043	4124	4034	3981	3964	4091	4002	4138	4062	4170	4149	4231	4281
4444	4428	4405	4393	4248	4235	4266	4248	4201	4357	4306	4345	4277	4192	4129	4281	4324	4292	4494	4502	4476	4383	4184	4158	4053	4154	4221	4280	4290	4342	4354	4216	4212	4088	4168	4217	4066	4190	4059	3964	4115	3897	4052	4011	4163	3996	4176	4175	4175	4235
4446	4335	4432	4391	4365	4308	4212	4202	4174	4135	4287	4375	4303	4248	4197	4148	4335	4437	4494	4514	4416	4366	4288	4203	4048	4199	4215	4287	4346	4454	4295	4348	4299	4080	4268	4146	4117	4129	3972	4133	4046	4081	3994	3976	3997	4035	4199	4133	4258	4168
4362	4352	4306	4345	4375	4197	4161	4133	4139	4186	4223	4249	4261	4118	4199	4254	4220	4424	4486	4389	4587	4237	4329	4065	4095	4162	4474	4456	4400	4424	4449	4431	4268	4388	4171	4114	4118	4134	4062	4106	4020	3952	3971	4011	4018	4144	3947	4111	4164	4184
4478	4306	4307	4365	4265	4234	4090	4159	4183	4156	4094	4135	4154	4077	4051	4225	4357	4466	4666	4472	4363	4356	4231	4056	4175	4284	4345	4438	4348	4531	4468	4384	4401	4294	4125	4192	4234	4134	4109	4127	4155	4028	4143	4040	4054	4135	4179	4102	4048	4257
4415	4266	4364	4416	4356	4322	4008	4230	4087	4148	4293	4054	4115	3960	4110	4178	4298	4484	4512	4524	4366	4309	4094	4083	4140	4265	4313	4477	4485	4461	4472	4434	4405	4336	4300	4275	4253	4156	4105	4185	4026	4089	4043	4065	4021	4013	4132	4213	4172	4193
4388	4367	4388	4482	4225	4070	4091	4032	4099	4154	4288	4141	4039	3947	3982	4202	4247	4288	4548	4499	4454	4226	4265	4124	4351	4270	4367	4399	4438	4369	4567	4579	4439	4427	4251	4293	4295	4265	4203	4217	4123	4154	4175	4156	4213	4111	4111	4204	4156	4190
4365	4353	4560	4395	4335	4198	4108	4108	3932	4198	3992	4035	4000	4017	4014	4076	4226	4410	4586	4459	4474	4257	4137	4228	4288	4376	4356	4449	4487	4539	4646	4517	4489	4393	4449	4407	4352	4300	4193	4197	4259	4196	4110	4237	4022	4124	4111	4351	4201	4245
4431	4413	4523	4375	4273	4191	4098	3936	4149	4092	4168	4133	4118	3931	4091	4134	4116	4277	4266	4397	4250	4223	4193	4187	4238	4225	4278	4417	4466	4685	4577	4645	4615	4452	4384	4369	4431	4289	4284	4271	4267	4280	4181	4074	4185	4316	4123	4110	4275	4229
4576	4364	4594	4475	4427	4172	4060	3925	4121	4164	4115	4239	4034	3985	3841	4077	4068	4260	4425	4474	4319	4343	4289	4251	4141	4230	4245	4376	4408	4628	4593	4553	4420	4435	4317	4396	4330	4421	4303	4477	4356	4305	4333	4198	4296	4205	4246	4236	4349	4330
4363	4409	4586	4509	4399	4262	4220	4104	4057	4290	4118	4123	4051	3994	3973	3915	4083	4277	4461	4329	4272	4137	4208	4141	4099	4169	4332	4353	4288	4610	4638	4578	4353	4509	4348	4305	4552	4540	4427	4240	4397	4323	4339	4324	4220	4128	4405	4126	4351	4442
4472	4409	4540	4477	4201	4327	4244	4155	4240	4117	4204	4027	4095	4002	3897	3934	3986	4254	4279	4319	4281	4137	4096	3935	4108	4199	4113	4158	4326	4478	4462	4435	4476	4429	4528	4428	4207	4339	4485	4406	4377	4390	4366	4247	4342	4250	4388	4331	4355	4426
4431	4421	4550	4453	4450	4243	4126	4298	4298	4234	4368	4101	4034	4014	3955	3842	4099	4136	4219	4283	4161	4068	4014	3952	4081	4052	4009	4205	4355	4269	4413	4404	4476	4409	4371	4420	4390	4331	4279	4280	4368	4358	4314	4240	4343	4286	4418	4332	4293	4373
4412	4292	4523	4379	4340	4234	4229	4160	4172	4298	4278	4353	4177	3974	3945	3896	4053	4148	4099	4417	4300	4219	4035	4093	3974	3918	4015	4047	4244	4342	4325	4450	4478	4349	4517	4382	4303	4388	4273	4385	4295	4218	4235	4181	4294	4183	4450	4308	4386	4318
4366	4114	4326	4312	4403	4333	4295	4065	4333	4190	4404	4286	4146	3963	3986	3967	3974	4153	4028	4252	4271	4146	4037	4032	4051	3903	3920	4060	4150	4296	4321	4330	4307	4500	4294	4304	4394	4355	4223	4362	4342	4230	4272	4251	4188	4150	4374	4226	4247	4288
4356	4179	4233	4424	4311	4199	4278	4113	4286	4311	4290	4335	4139	3983	3917	3934	3994	4146	4133	4207	4240	4232	4060	4086	3884	3778	3821	3919	4147	4095	4097	4291	4349	4334	4276	4203	4076	4374	4208	4280	4288	4247	4250	4198	4028	4130	4170	4126	4194	4291
4324	4135	4210	4292	4218	4231	4339	4045	4218	4238	4269	4268	4378	4145	4090	4009	3990	4062	4127	4228	4258	4198	3992	3809	3823	3777	3897	3991	3939	4007	4268	4170	4371	4172	4397	4295	4208	4408	4230	4300	4240	4305	4135	4124	4044	4078	4119	4025	4195	4245
4227	4096	4039	4140	4199	4181	4175	4165	4254	4289	4357	4327	4229	4102	4111	4088	4069	4179	4222	4262	4319	4262	4165	4086	3912	3919	3835	3949	3922	4011	4121	4162	4280	4340	3998	4233	4255	4277	4246	4254	4211	4106	4113	4081	4175	4019	4131	4040	4165	4282
4121	3929	4066	4002	4094	4094	4195	4267	4106	4319	4391	4224	4287	4224	4174	4067	4092	4182	4086	4223	4328	4362	4302	4020	3904	3888	3914	3784	4025	4014	3955	4151	4184	4253	4183	4270	4341	4268	4246	4271	4167	4105	4092	4092	3992	3953	3908	4022	3997	4120
4211	4014	3949	3945	4046	4194	4153	4210	4211	4319	4342	4257	4345	4264	4342	4119	4101	4177	4292	4358	4362	4384	4324	4181	4137	3847	3907	3875	3874	3931	4007	4064	4200	4143	4156	4263	4175	4125	4235	4195	4244	4254	4031	4039	4064	3903	3970	3898	4096	4163
4217	3955	4019	3734	4030	4168	4067	4043	3946	4062	4096	4260	4262	4425	4254	4142	4181	4075	4273	4293	4354	4300	4388	4195	4278	3957	3926	3869	3906	3790	3991	4078	4218	4241	4196	4153	4261	4167	4277	4220	4286	4202	4146	4033	3994	4024	3965	4071	4049	4100
4319	4018	3980	3896	3839	4118	3905	4081	3868	3984	3974	4184	4066	4308	4210	4138	4195	4262	4070	4328	4436	4500	4403	4260	4322	4176	4027	3982	3880	3952	4075	4064	4206	4261	4210	4115	4257	4290	4215	4223	4202	4074	4282	4118	3966	4097	4009	4152	3998	4187
4366	4140	3870	3880	3880	3874	4027	4025	3936	3890	4047	4093	4153	4134	4292	4377	4265	4102	4194	4395	4376	4338	4322	4432	4350	4196	4011	4103	4075	3981	4091	4003	4115	4300	4242	4154	4337	4278	4333	4310	4181	4157	4065	4027	3993	4078	4156	4134	4150	4322
4404	4249	4045	3884	3818	3946	3912	4093	4005	3822	3844	3893	4097	4047	4054	4234	4187	4149	4319	4309	4245	4433	4424	4408	4295	4299	4166	4198	4030	4080	3977	4052	4263	4262	4177	4158	4153	4287	4345	4219	4289	4257	4136	4176	4165	4143	4247	4353	4256	4305
4327	4284	4213	3980	3841	3871	3966	3889	3812	3868	3767	3779	3943	4111	4004	4122	4301	4165	4177	4121	4288	4359	4331	4371	4437	4261	4262	4251	4040	4130	4180	4308	4163	4211	4208	4160	4160	4282	4327	4334	4282	4284	4330	4262	4158	4127	4298	4375	4363	4371
4220	4181	4244	4019	3868	4034	4011	3976	3975	3820	3712	3713	3817	3904	3934	4066	4113	4122	4103	4121	4103	4240	4331	4218	4531	4364	4195	4357	4163	4281	4310	4385	4166	4175	4001	4167	4179	4142	4409	4392	4257	4206	4298	4286	4238	4224	4202	4380	4308	4294
4348	4366	4399	4085	3986	4091	4033	4099	3987	3973	3895	3749	3737	3953	3964	3974	4049	4073	4126	4039	4134	4187	4323	4295	4447	4581	4397	4285	4224	4349	4370	4368	4134	4055	4099	4163	4131	4259	4169	4212	4330	4257	4279	4214	4219	4096	4203	4256	4311	4299
4150	4201	4516	3999	4051	4038	4095	3939	4003	3985	3847	3899	3745	3953	3947	3903	4095	3982	3999	4015	4027	4060	4030	4363	4252	4286	4104	4267	4357	4440	4348	4210	4123	3944	4127	4252	4224	4258	4063	4026	4058	4056	4004	4293	4255	4175	4381	4445	4548	4472
4293	4164	4249	4242	4031	3964	3959	3885	3987	4038	3888	3865	3781	3777	3934	3841	3963	4083	4099	4019	3994	3967	4189	4175	4145	4063	4277	4276	4347	4357	4261	4208	4277	4163	4198	4079	4092	4018	3868	4043	4038	4091	4165	4222	4502	4451	4299	4540	4433	4708
4206	4212	4442	4287	4025	3989	3987	3925	3983	4083	4015	3878	3970	3781	3815	3757	4084	3976	4120	3923	3962	3992	3853	4001	3917	4062	4156	4103	4139	4302	4369	4360	4388	4211	4138	3947	3871	3873	3888	3968	4045	4267	4257	4256	4261	4331	4359	4400	4241	4302
4201	4081	4277	4315	4292	4122	3969	3977	4084	4069	4151	4119	4045	3975	3737	3919	4013	3958	4054	3950	3998	3957	4008	3762	3844	3995	3947	3907	4190	4382	4268	4271	4378	4324	4015	3903	3838	4034	4006	4186	4103	4224	4154	4094	3982	4078	3945	3896	3941	4021
4260	4056	4186	4120	4152	4141	3999	3945	4077	4162	4177	4242	4121	3990	3930	4000	3905	3965	4081	4058	4149	4034	3989	3769	3896	3798	3949	3859	3956	4295	4301	4369	4241	4134	3882	3952	4104	4238	4194	4209	4067	3982	3921	3865	3651	3693	3765	3666	3839	3952
4269	3940	4119	4042	4148	4168	4106	4018	4019	4153	4195	4228	4212	4057	4036	3958	3932	3944	4031	4051	3990	3925	3984	3933	3879	3845	3780	3662	3984	4166	4246	4027	4057	3943	4184	4243	4310	4090	4259	4066	3889	3792	3791	3613	3642	3784	3803	3876	4197	4068
4263	4010	3920	4064	4076	4085	4150	4130	4099	4168	4207	4300	4122	4111	4121	4090	3838	3956	4077	4025	4182	4111	4141	4025	3869	3838	3675	3575	4045	3964	3933	3914	3931	4153	4325	4371	4215	4161	3940	3828	3781	3710	3782	3707	3786	3853	3965	3981	4271	4313
4159	4070	4050	3943	3962	4135	3980	3930	4088	4036	4022	4178	4147	4232	4224	3997	3843	4068	4051	4209	4014	4115	4290	4009	3888	3717	3737	3842	3911	3920	3691	3791	3897	4454	4519	4399	4176	3917	3823	3836	3923	3963	3906	4034	4086	4125	4233	4108	4222	4367
4374	4116	4094	3903	3993	3986	4090	4043	4145	4055	4014	4173	4169	4222	4220	4093	3953	3989	4032	4042	4091	4280	4343	4172	3921	3888	4100	4025	3790	3812	3698	3980	4283	4398	4325	4006	3715	3860	3805	3950	4074	4222	4130	4226	4245	4250	4116	4148	4206	4089
4356	4295	4068	4007	4004	3880	4059	4163	4089	4111	3944	3998	4058	4268	4118	4227	4217	4029	3950	4035	4045	4212	4382	4037	4045	4189	4273	4131	3938	3680	3994	4120	4259	4101	3986	3737	3817	3791	4022	4152	4369	4383	4250	4352	4294	4109	4017	4052	4069	4110
4401	4179	4206	4016	4048	3919	4024	4247	4180	3995	4024	3984	3997	3983	4178	4268	3949	4159	3941	3929	4072	3941	4016	4062	4237	4348	4192	4060	3779	3812	4181	4295	4245	3903	3728	3741	3832	4090	4159	4524	4325	4337	4131	4221	4023	4064	4036	3980	3953	3970
4257	4282	4201	4121	4042	3981	4061	4193	4327	4113	4003	3948	3920	3930	3969	3957	4129	3853	3969	3996	4172	4069	3940	3990	4275	4280	4050	3941	3912	4233	4348	4274	3855	3838	3682	3873	4065	4217	4360	4242	4300	4190	3983	3940	3771	3801	3913	3755	3998	4027
4387	4170	4341	4241	4118	4123	4053	4089	4127	4136	4016	4014	3936	3887	3863	4021	4117	3874	3995	4196	4058	3830	3787	4073	4290	4195	3989	3971	4273	4622	4727	4194	3867	3736	3695	3958	4206	4316	4238	4205	4029	3847	3762	3600	3723	3689	3925	3864	4094	4155
4298	4274	4243	4279	4165	4204	4119	3986	4094	4202	4070	3998	4029	3683	3865	3927	3842	3945	4027	4120	3951	3939	3918	4107	4112	3990	3768	4002	4458	4642	4432	4173	3982	3975	4206	4341	4393	4503	4092	3952	3762	3695	3502	3550	3810	3883	4103	4300	4289	4488
4220	4263	4210	4210	4269	4142	4138	4187	4214	4116	4157	4255	4035	3862	3885	3918	3674	3792	3970	4156	3953	3789	3924	4217	3820	3651	3637	4107	4390	4536	4179	4030	3915	4308	4450	4674	4516	4295	4023	3794	3557	3579	3599	3628	3842	4000	4280	4327	4601	4581
4432	4132	4051	4093	4178	4432	4131	4069	4153	4017	4138	4221	4109	3961	3909	3802	3727	3737	3823	3875	3868	3872	4166	4273	3770	3529	3859	4248	4306	4034	3867	3916	4085	4392	4554	4746	4512	4288	3840	3748	3786	3821	3627	3900	4081	4330	4370	4374	4587	4653
4373	4266	4073	4143	4161	4097	4259	4215	4097	4084	4112	4149	4095	3883	4033	3780	3688	3748	3900	3800	3753	4056	4310	4079	3669	3517	3945	4230	4028	3701	3803	3834	4262	4579	4607	4626	4414	4005	3819	3839	3986	3830	4161	4336	4493	4478	4489	4523	4671	4688
4293	4263	4191	4124	4113	4047	4364	4191	4200	3984	4116	3958	4104	3991	4091	3889	3678	3875	3885	3690	3616	4084	4131	3905	3699	3843	4320	4176	3874	3473	3634	3928	4199	4352	4398	4239	3948	3844	3774	3812	4052	4164	4331	4513	4605	4643	4703	4619	4725	4612
4559	4341	4416	4272	4169	3970	4259	4339	4314	4190	4092	3987	3792	4001	3933	3970	3766	3898	3826	3647	3720	4032	4178	3716	3715	4138	4504	4143	3811	3519	3658	3939	4245	4321	4158	3961	3763	3703	3753	4010	4208	4341	4474	4660	4810	4649	4649	4515	4570	4457
4449	4316	4206	4118	4107	4061	4112	4220	4197	4171	4056	3903	3791	4000	3929	3873	3941	4034	3991	3580	3772	4163	3874	3612	3739	4297	4629	4134	3740	3681	3941	4210	4372	4342	3967	3638	3511	3613	3885	3987	4255	4250	4624	4499	4556	4469	4405	4355	4409	4327
4341	4298	4264	4338	4241	4097	4095	4113	4243	4183	4112	3844	3861	3838	3843	3772	3975	4070	3852	3741	4138	4077	3819	3524	3800	4239	4322	4008	3689	3796	4107	4300	4502	4318	3919	3494	3434	3713	3704	4066	4351	4501	4414	4402	4388	4398	4194	4220	4177	4054
4560	4393	4367	4422	4260	4213	4236	3985	4080	4165	4096	4015	3941	3906	3767	3673	3902	4050	3882	3708	4160	4204	3672	3481	3842	4333	4090	3656	3645	3963	4229	4485	4448	4040	3643	3532	3565	3637	3994	4231	4348	4305	4264	4202	4104	4070	4186	3845	3860	3859
4605	4319	4323	4104	4364	4179	4216	4099	3967	4080	4024	3941	3898	3868	3674	3686	3598	3766	3797	3881	4263	4296	3651	3660	3939	4322	3896	3557	3699	4042	4412	4612	4610	3992	3772	3512	3780	3984	4086	4540	4370	4373	4329	4245	3932	3877	3813	3808	3687	3703
4699	4456	4320	4216	4287	4266	4325	4292	4054	4009	3964	4014	4064	3852	3652	3622	3798	3794	3778	3857	4289	4223	3664	3797	4302	4334	3812	3511	3623	3944	4298	4456	4338	3936	3694	3689	3838	4225	4412	4525	4652	4505	4401	4257	4128	3895	3726	3750	3633	3743
4509	4456	4364	4147	4189	4269	4180	4204	4129	4120	3810	3833	3867	3856	3789	3858	3835	3835	3788	3877	4277	4150	3830	3873	4431	4462	3895	3677	3679	4003	4186	4498	4108	3811	3656	3740	4018	4266	4663	4792	4739	4587	4506	4292	4148	4023	3900	3852	3799	3718
4492	4365	4292	4191	4216	4165	4127	4199	4325	4248	4012	3867	3955	3877	3787	3840	4078	4033	3662	3957	4116	3938	3614	3888	4450	4386	4009	3511	3989	3992	4456	4333	4035	3504	3459	3555	3888	4132	4535	4802	4744	4606	4368	4336	4118	4122	3944	4042	3828	3880
4295	4354	4331	4290	4168	4193	4010	4071	4116	4288	3995	4001	3979	3833	3769	3917	4012	3938	3814	3946	4221	3844	3568	4018	4471	4340	3885	3715	3877	4384	4468	4418	4055	3544	3459	3696	3884	4168	4542	4729	4658	4504	4429	4135	3947	3929	3846	3919	3835	3826
4500	4313	4173	4248	4146	4115	4174	4055	4011	4120	4071	3882	4055	3806	3772	3863	4037	4008	3911	4194	4415	3952	3605	3930	4332	4122	3728	3702	3946	4431	4509	4497	4051	3648	3477	3741	3941	4109	4536	4492	4580	4458	4107	4111	3941	3890	3747	3623	3733	3732
4274	4283	4282	4123	4142	4168	4030	3894	3968	3909	3974	3988	3919	3855	3934	3911	4157	3872	3898	4239	4513	4075	3695	4101	4449	4200	3699	3678	4097	4303	4468	4629	3899	3617	3525	3828	3984	4324	4404	4577	4498	4310	4193	3911	3829	3819	3603	3463	3695	3652
4275	4240	4296	4009	4146	4154	4040	4026	4105	3813	3875	3912	3893	3952	3985	3998	4155	3800	3785	4080	4428	4090	3845	4148	4436	4239	3627	3604	3897	4334	4479	4425	3944	3637	3495	3844	4163	4288	4651	4721	4542	4456	4233	3968	3877	3797	3526	3570	3533	3600
4233	4236	4234	4114	4081	4060	4129	4141	4107	3889	3808	3801	3872	3959	3958	4082	4250	4112	3790	3985	4307	4016	3837	4220	4614	4460	3857	3649	3923	4214	4359	4304	3914	3550	3621	3821	4234	4502	4802	4861	4753	4423	4341	4137	4003	3987	3672	3804	3627	3788
4253	4196	4318	4095	4048	3985	4069	3978	3836	4096	3911	3814	3795	3843	3824	4010	4172	4036	3699	4116	4307	3937	3824	4095	4574	4504	3844	3822	4008	4269	4367	4222	3907	3467	3447	3712	4017	4447	4707	4853	4786	4610	4392	4168	4165	4011	3945	3731	3740	3769
4206	4090	4180	4184	4213	4189	3911	4009	3887	3985	3866	3844	3923	3780	3785	3940	4106	3984	3993	4190	4345	3917	3551	3815	4321	4394	3855	3652	4008	4310	4518	4442	4077	3588	3545	3668	4111	4357	4601	4774	4643	4456	4408	4188	4008	3953	3851	3876	3817	3716
4293	4256	4121	4105	4253	4188	4143	4078	4062	3898	4055	3991	3961	3900	3813	3755	4014	3992	3835	4111	4279	4073	3647	3674	4188	4238	3846	3676	3962	4336	4562	4480	4312	3909	3660	3763	3883	4298	4530	4627	4635	4434	4145	4137	3908	3672	3757	3600	3726	3653
4224	4252	4115	4106	4046	4282	4177	4022	4001	3865	3993	3971	3949	3993	3884	3937	4060	4003	3782	4016	4250	4330	3700	3740	4202	4235	3860	3508	3656	4079	4387	4430	4361	3957	3678	3849	4015	4289	4588	4699	4676	4594	4347	4266	3984	3868	3790	3746	3683	3631
4148	4131	4235	4091	4129	4144	4182	4095	4119	4038	3990	3952	4089	4139	4046	4043	4149	4076	3717	3763	4327	4174	3869	3766	4130	4260	3975	3425	3523	3787	3990	4373	4351	3984	3711	3795	4010	4307	4711	4900	4833	4654	4504	4303	4161	4084	3960	3858	3974	3680
4047	4027	4157	4095	4045	4060	4042	4250	4108	4093	4181	4014	4012	3934	4049	3961	4145	4105	3918	3929	4011	4147	3682	3704	4015	4416	4289	3705	3595	3854	4130	4243	4344	3894	3698	3652	3948	3997	4445	4678	4830	4763	4591	4552	4389	4209	4155	4090	4027	3963
4115	3963	4125	4077	4086	4169	4044	4071	3982	4034	4101	4073	4072	4089	3979	4101	4190	4082	3990	3791	4209	4281	3894	3601	3752	4317	4255	3879	3499	3899	4149	4345	4406	4063	3881	3704	3599	3853	4042	4253	4486	4416	4364	4336	4225	4290	4274	4119	3867	3860
4057	3963	4023	4151	4161	4072	3922	4094	3995	4007	3996	3935	4064	4067	4175	4015	3995	4220	3927	3838	4048	4265	4092	3657	3631	4127	4426	4022	3556	3824	4165	4283	4474	4410	4059	3788	3710	3749	3803	4128	4273	4234	4410	4351	4162	4205	4108	4025	3894	3827
4217	4145	4065	4029	4000	4027	4061	3904	3888	3963	3881	4007	3973	4033	4156	4112	4029	4163	4116	3927	3972	4251	4294	3773	3698	4015	4480	4170	3712	3601	3711	4227	4488	4441	4317	4124	3840	3851	3917	4033	4216	4195	4232	4511	4443	4324	4330	4089	4121	3986
4229	3983	4213	4057	3922	4021	4020	3965	3924	3902	3970	3975	3834	3809	3925	3945	4186	4080	4198	3987	3731	4026	4230	3866	3725	4027	4455	4341	3970	3616	3775	4038	4294	4337	4375	4309	3992	3925	3858	3966	4232	4231	4372	4585	4639	4672	4526	4523	4422	4376
4322	4178	4205	4363	4048	3969	4009	4136	4053	3873	3991	3860	3802	3686	3905	3980	3987	4034	4236	3945	3743	3977	4155	3866	3697	3830	4117	4555	4232	3943	3819	3981	4174	4372	4377	4232	3936	3759	3631	3782	3891	3996	4179	4400	4670	4798	4978	4815	4673	4690
4155	4128	4307	4351	4404	4105	4168	4155	4044	3924	3815	3889	3847	3832	3901	3963	3830	3796	4019	4003	3721	3771	3875	3958	3729	3507	3997	4403	4458	4040	3768	3824	4201	4404	4385	4356	4227	3916	3781	3662	3717	3797	4107	4254	4374	4539	4663	4662	4699	4694
4267	4147	4329	4224	4246	4258	4141	4158	3961	3926	3894	4061	3896	3965	3969	3863	3821	3642	4007	3975	3765	3671	3942	3890	3792	3636	3660	4206	4289	4189	3818	3854	3990	4339	4396	4553	4476	4222	3920	3716	3737	3677	3820	4074	4197	4397	4423	4500	4515	4575
4293	4259	4312	4347	4341	4373	4151	4127	4133	4034	3963	3846	3861	3896	3926	3904	3868	3784	3751	3763	3682	3603	3722	3827	3936	3813	3767	3915	4092	4107	3784	3634	3716	3916	4252	4344	4491	4232	4025	3960	3635	3873	3761	3942	4007	4129	4331	4373	4552	4604
4229	4092	4204	4326	4366	4208	4087	4302	4168	4078	4005	4155	3985	3851	3843	3886	3917	3817	3777	3917	3793	3613	3584	3772	4064	3901	3808	3615	4048	4289	4014	3821	3490	3826	3819	4054	4309	4287	4098	3947	3834	3849	3763	3807	3891	4006	4127	4338	4202	4458
4204	4264	4170	4170	4191	4181	4111	3986	4117	4116	4058	4086	3997	3866	3826	3822	3993	3897	3781	3909	3997	3794	3637	3855	3904	4054	3871	3737	3867	4142	4210	3922	3711	3592	3721	3983	4020	4048	4075	4041	4171	3840	3836	3697	3775	3836	3847	3787	4060	4071
4179	4194	4201	4045	4098	3944	4031	3876	3978	3974	3923	3901	4054	3949	3881	3878	3945	3915	3774	3884	3893	4013	3823	3862	3815	4131	4114	3788	3694	3874	4281	4187	4032	3650	3689	3713	3961	4038	4212	4205	4066	3997	4085	3967	3854	3815	3676	3785	3620	3796
4301	4145	4244	4118	4153	4008	4072	3909	3964	3925	3915	3923	3781	3983	3921	3872	3872	3869	3769	3633	3951	4160	4001	3959	3904	3975	4112	3873	3702	3856	3991	4228	4153	3969	3775	3638	3728	3969	4210	4294	4323	4304	4286	4400	4304	4110	3919	3960	3946	3804
4233	4220	4333	4254	3976	3976	3879	3901	4009	3848	3901	3840	3795	3775	3768	3876	3832	3900	3845	3719	3787	4011	4068	4084	3961	3982	4221	4131	3894	3734	3759	3961	4226	4075	3931	3771	3616	3672	3786	4025	4230	4437	4501	4482	4408	4329	4264	4151	4111	3996
4262	4281	4251	4110	4151	4049	3788	3915	3907	3849	3764	3893	3668	3758	3709	3695	3747	3823	3915	3934	3968	3912	4139	4054	3928	3861	3928	4114	4091	3862	3823	3754	4068	4242	4134	3979	3728	3607	3778	3845	3994	4230	4310	4458	4415	4268	4458	4338	4383	4292
4193	4310	4157	4191	4099	3961	3986	4034	3964	3999	3911	3795	3820	3654	3599	3892	3785	3758	3787	3908	3941	3881	4040	3982	3877	3929	3813	4052	4046	4057	3852	3699	4001	4086	4260	4165	4055	3847	3808	3917	3894	4077	4247	4344	4396	4433	4421	4445	4441	4449
4143	4117	3994	4105	4100	4004	4113	3894	3939	4005	3821	3848	3888	3754	3786	3802	3668	3720	3744	4014	3956	3931	3869	3892	3997	4057	3759	3646	3969	3911	4031	3903	3700	3813	4051	4177	4258	4165	3924	4012	3915	3956	4003	4251	4247	4286	4263	4325	4531	4644
3996	3934	3986	4008	4047	3968	3993	4008	4032	3864	4000	3952	3652	3753	3850	3861	3878	3670	3897	3727	3982	3724	3962	3893	4050	3857	3814	3756	3749	3807	3900	3933	3823	3648	3718	3864	4134	4177	4263	4179	3976	3993	3917	4054	3914	3998	4066	4085	4298	4421
3985	3785	3990	3948	3907	3831	3956	3856	3840	3959	3970	3751	3855	3842	3727	3806	3937	3926	3949	3903	3888	3891	3783	3774	3826	3958	3821	3794	3733	3641	3815	3972	3914	3842	3686	3740	3939	4068	4012	4139	4174	4094	4145	4001	3897	3903	3995	3788	3957	4199
3846	3928	3764	3770	3870	3904	3805	4001	3969	4079	4029	3916	4070	3797	3777	3762	3954	3872	3988	3895	3970	3925	3915	3852	3885	3789	3884	3780	3743	3611	3579	3860	3990	3920	3980	3749	3826	3702	3915	4078	4231	4252	4232	4021	4092	3900	3990	3946	3985	4089
3872	3879	3982	3816	3777	3803	3899	3837	3837	3974	3879	3838	3956	3839	3870	3782	3918	4095	3890	4054	3921	3959	3838	3930	3799	3888	3659	3875	3900	3827	3879	3830	3990	3921	3999	4047	3803	3822	3906	3899	4069	4071	4176	4167	4145	4099	4087	4160	4232	4197
3974	3838	3818	3867	3830	3891	3819	3814	3960	3885	3731	3849	3876	3947	3856	3758	3946	3818	3886	3884	4013	3804	3916	3782	3839	3788	3941	3902	3873	3885	3850	3872	3999	3943	3965	4109	4053	4058	3918	3914	3751	3836	3972	4110	4004	4088	4354	4262	4357	4330
3727	3705	3920	3891	3814	3768	3858	3751	3738	3973	3797	3725	3850	3725	3738	3837	3603	3834	3840	3888	3856	4004	3733	3821	3844	3941	3943	3935	3898	3940	4069	4074	3956	3895	4078	4156	3963	4044	4060	3957	3986	3971	3930	3869	3859	4054	3971	4067	4187	4286
4014	3964	3987	3860	3874	4077	3875	3789	3764	3764	3918	3902	3701	3791	3801	3747	3767	3717	3848	3843	3908	3700	3755	3728	3847	4022	3916	3914	3769	4031	3960	4107	3997	3942	4137	4054	4002	4063	4069	4123	4065	4101	4018	4058	3888	3915	3889	3940	4137	4028
3955	3965	4005	4065	3927	3837	3788	3908	3875	3805	3721	3676	3681	3626	3656	3656	3710	3806	3664	3787	3812	3889	3610	3693	3650	3758	3835	3853	3763	4028	3907	4040	4081	4156	3930	3917	3953	3951	4092	4091	4157	4142	4153	3999	3983	4043	4080	4069	4144	4173
4043	3972	3957	4007	4008	3924	3787	3719	3825	3828	3916	3748	3646	3631	3660	3688	3772	3651	3579	3707	3570	3677	3655	3863	3745	3792	3788	3859	3790	3809	3799	4019	3829	3967	3862	3925	3928	3848	3886	3955	3971	4028	4068	4100	4074	4045	3960	4102	4191	4218
4014	4054	4048	4147	4109	4001	3949	3763	3794	3768	3909	3773	3520	3691	3613	3735	3628	3753	3711	3759	3556	3580	3563	3810	3723	3697	3872	3836	3894	3956	3919	3831	3783	3902	3959	3864	3893	3896	3876	3866	3870	3946	3952	3981	4068	4018	4065	3986	4095	4300
4041	3925	4057	3979	3942	3910	3758	3705	3857	3782	3705	3647	3659	3725	3583	3644	3739	3811	3683	3698	3647	3557	3661	3684	3802	3764	3697	3809	3830	3813	3737	3816	3778	3827	3842	3840	3699	3711	3977	3793	3740	3923	3825	3871	3952	3858	3959	3971	3994	4052
3985	3978	4169	4021	3955	3858	3982	3749	3773	3795	3592	3704	3670	3536	3718	3641	3772	3763	3737	3717	3770	3718	3771	3646	3835	3875	3918	3873	3869	3714	3852	3826	3854	3759	3767	3821	3649	3778	3729	3947	3765	3797	3940	3994	4051	3987	4162	3939	3931	3829
3889	3950	4038	3989	3855	3772	3835	3846	3790	3546	3650	3655	3663	3711	3631	3710	3835	3783	3645	3695	3778	3675	3758	3956	3928	3835	3981	3783	3792	3852	3801	3852	3720	3781	3672	3771	3734	3747	3768	3908	3834	3980	3826	4021	4037	3934	4036	3979	3973	4085
4054	4016	3933	3890	3989	3878	3779	3705	3721	3751	3667	3623	3654	3617	3709	3737	3587	3743	3694	3708	3722	3862	3788	3929	3878	3842	3962	3840	3777	3840	3902	3877	3864	3879	3870	3814	3840	3776	3876	3955	3910	4006	3882	4003	4034	3959	4043	4000	4049	4028
4003	4053	4176	3851	3817	3810	3883	3679	3601	3793	3805	3582	3615	3651	3762	3726	3502	3718	3768	3709	3791	3810	3872	3776	3891	3705	3737	3878	3815	3765	3767	3886	3818	3814	3841	3833	3853	3929	3999	3900	4027	4012	3906	4045	3838	3970	3995	4065	3911	3982
3787	3810	3856	3980	3917	3773	3677	3803	3644	3691	3806	3702	3665	3700	3660	3664	3686	3566	3768	3803	3858	3724	3821	3777	3784	3780	3852	3876	3747	3765	3735	3837	3782	3814	3861	3818	3838	3982	3879	3874	4032	4046	4038	4126	3821	3921	3832	3972	4052	4004
4055	3748	3842	3742	3931	3862	3725	3806	3746	3723	3745	3835	3766	3759	3746	3731	3795	3747	3657	3858	3760	3838	3770	3869	3825	3869	3738	3729	3693	3622	3725	3695	3828	3830	3952	3730	3855	3937	3857	3887	3917	3898	4091	3908	4005	3984	4087	3994	3994	4156
3947	3995	3846	3747	3750	3747	3830	3853	3667	3980	3927	3904	3707	3678	3709	3828	3646	3734	3790	3715	3844	3755	3739	3890	3782	3715	3619	3682	3677	3675	3684	3689	3806	3772	3843	3798	3769	3869	3862	3899	3996	4044	3807	3900	3838	3986	3877	3882	4105	4104
3770	3901	3905	3962	3565	3665	3824	3825	3817	3793	3902	3845	3882	3809	3699	3646	3751	3746	3832	3655	3820	3801	3867	3893	3769	3682	3768	3708	3646	3768	3787	3788	3803	3839	3863	3846	3726	3835	4047	4086	3976	4043	3943	3882	3900	3831	3916	3960	4023	4122
3752	3826	3894	4014	3880	3694	3790	3826	3868	3949	3867	3911	3746	3797	3656	3636	3717	3782	3779	3930	3770	3779	3774	3841	3716	3843	3745	3618	3863	3757	3977	3893	3968	3763	3910	3739	3815	3940	3870	4029	4060	4010	4008	3993	3885	3870	3821	3977	4025	4086
4061	3832	3876	3918	3845	3806	3767	3897	3985	3895	3873	3843	3716	3893	3669	3630	3655	3735	3800	3937	3706	3896	3642	3823	3771	3896	3681	3819	3870	3724	4012	3838	3819	3782	3839	3801	3779	3793	3819	3906	3977	4111	3963	3993	3934	3979	3911	3866	4051	4045
4217	4036	3914	3880	3994	3831	3709	3703	3859	4096	3942	3617	3785	3755	3673	3752	3664	3761	3794	3816	3849	3626	3812	3903	3780	3726	3817	3957	3795	3873	3907	3908	3893	3872	3784	3860	3946	3797	3903	3853	3965	3889	3854	3968	3973	3781	3857	4024	3866	3952
3930	4230	4154	3905	3900	3956	3922	3876	3970	3881	3885	3719	3893	3856	3633	3707	3833	3676	3888	3732	3703	3626	3838	3766	3850	3866	3855	3862	3701	3837	3930	3943	3800	3711	3825	3851	3751	3808	3871	3893	3885	3931	3971	4079	3928	3866	3816	3925	3888	3905
3788	3970	4207	4202	3962	4001	4037	3999	3684	3896	3880	3834	3783	3624	3695	3708	3822	3641	3694	3780	3620	3717	3681	3890	3858	3818	3855	3802	3803	3853	3764	3915	3861	3836	3851	3792	3800	3900	3848	3766	3872	4063	4047	3985	3976	3810	4037	3806	3891	3868
3786	3790	4099	4320	4151	3894	4006	3917	3839	3668	3782	3796	3621	3823	3833	3719	3810	3690	3672	3810	3645	3705	3733	3863	3908	3795	3856	3799	3755	3719	3854	3774	3896	3810	3788	3674	3772	3790	3773	3840	3802	4003	3925	3978	3914	3797	3818	3944	3819	3970
3967	3793	3951	4193	4092	3810	3839	4034	3900	3748	3774	3802	3723	3698	3814	3859	3769	3826	3595	3714	3685	3740	3769	3960	3757	3928	3814	3800	3778	3749	3722	3693	3820	3781	3784	3828	3708	3681	3815	3787	3856	3772	3979	3811	3850	3848	3765	3818	3769	3790
4360	3979	3766	4048	4126	4042	3727	3837	4020	3676	3834	3780	3650	3863	3861	3856	3937	3803	3707	3667	3705	3751	3935	3921	3905	3982	3916	4008	3721	3617	3737	3768	3684	3698	3710	3890	3852	3809	3709	3800	3827	3901	3778	3904	3854	3844	3855	3627	3843	3811
4300	4357	3933	3917	4057	4197	3937	3647	3988	3825	3709	3788	3849	3701	3887	3767	3923	3867	3954	3873	3796	3888	3860	3833	3911	3948	3891	3838	3942	3858	3757	3653	3847	3747	3711	3725	3894	3866	3778	3831	3742	3828	3858	3744	3938	3922	3793	3801	3805	3835
4277	4403	4218	3939	3952	4224	4092	3639	3853	3852	3702	3829	3943	3749	3850	3867	4070	4082	3876	3851	3770	3787	3864	3839	3950	4015	3916	3885	3811	3744	3720	3736	3887	3821	3859	3877	3704	3879	3773	3765	3761	3643	3925	3828	3802	3794	3867	3782	3823	3882
3764	4447	4469	3980	3804	4025	4095	3799	3754	4100	3933	3867	3960	3755	3883	4103	3945	3965	4026	3872	3962	4004	3967	3940	4002	3982	3956	3844	3870	3789	3723	3789	3875	3716	3821	3755	3715	3726	3737	3877	3869	3742	3864	3789	3725	3796	3846	3841	3935	3997
3675	4218	4475	4146	3808	3842	4117	3857	3654	4095	4100	3752	4038	3835	4055	3975	3935	3954	3903	4038	4020	3991	3974	3982	4062	3857	3873	3892	3940	3824	3838	4003	3935	3809	3839	3777	3986	3748	3824	3680	3756	3805	3780	3732	3771	3776	3787	3770	3820	3967
3596	4011	4485	4208	3991	3609	4080	3932	3630	3963	4112	3849	3928	3966	3965	3887	3824	3944	3945	3791	3931	4014	3886	4022	4062	3826	3850	3674	3731	3792	3871	3826	3932	3939	3789	3771	3796	3691	3819	3731	3740	3748	3801	3820	3759	3870	3801	3802	3942	3900
3555	3843	4388	4551	3849	3702	4060	4099	3691	3853	4100	3854	3835	4082	3942	4087	3953	3922	3986	3833	3919	3931	3868	3891	3923	3896	4008	3789	3844	3640	3970	3939	3832	3928	3847	3816	3782	3663	3767	3744	3779	3732	3790	3818	3761	3892	3990	3755	3912	3667
3836	3675	4256	4553	4046	3735	4034	4345	3785	3796	4265	4056	3767	4007	3791	4007	3976	3952	3891	3890	3962	3933	3963	3900	3935	3883	3859	3834	3735	3830	3943	3894	3889	3807	3754	3775	3796	3546	3705	3757	3757	3851	3766	3768	3764	3893	3915	3856	3835	3968
3799	3581	4081	4513	4233	3740	4131	4358	3778	3791	4244	3829	3779	4159	3636	3907	3927	3759	3960	3878	4070	3989	4007	4009	3945	4061	3987	3997	3826	3928	3879	3989	3860	3780	3780	3811	3663	3718	3556	3644	3997	3884	3671	3641	3651	3850	3790	3911	3861	3875
3850	3634	4119	4509	4186	3792	4159	4473	4016	3894	4133	3784	3797	4125	3757	4052	3819	3829	3856	3858	3976	3957	4142	4032	3868	3954	3856	3856	3993	3973	3985	3852	3994	3812	3606	3666	3775	3671	3692	3693	3678	3826	3852	3823	3879	3835	3990	3890	3846	3874
3912	3698	3878	4557	4261	3619	3906	4180	3965	3824	4169	3907	3879	4094	3824	3889	3997	3881	4065	3841	4088	4062	4222	3946	3977	3937	3893	3901	3934	3974	3913	4024	3882	3965	3869	3827	3696	3715	3743	3681	3808	3823	3853	3785	3847	3764	3758	3827	3789	3859
3826	3703	4106	4513	4040	3660	3907	4302	3987	3761	4214	3919	3711	4168	3888	3889	4090	3999	3970	3893	3941	3908	3981	3862	3943	3940	3895	3897	3874	3859	4016	3798	3931	3895	3958	3820	3720	3888	3820	3783	3861	3843	3776	3727	3786	3751	3769	3899	3886	3817
3884	3487	4122	4619	4221	3810	4052	4297	3930	3818	4086	3733	3741	4010	3853	3977	4081	4010	4036	3915	3995	3798	4011	3990	3938	4041	3853	3973	3999	3824	3946	3976	3968	3892	3920	3750	3838	3995	3866	3881	3887	3879	3734	3860	3751	3787	3729	3715	3842	3795
3777	3767	4175	4530	4042	3842	4101	4254	3880	3756	4320	3787	3795	3994	3928	4079	3979	3994	4126	3994	3878	4008	4124	3912	4072	4197	4025	3981	3956	3943	3876	3987	4016	4014	4061	3884	3859	3836	3904	3868	3957	3931	3895	3923	3779	3854	3697	3731	3876	3870
3819	3966	4310	4520	3955	3883	4061	4210	3808	3913	4371	3857	4011	4152	3859	4085	4083	4023	4007	3975	4008	3962	4007	4005	4129	4122	4188	4200	3963	3928	4046	3938	4109	4138	4051	4022	4016	3897	3912	3986	4081	3906	3945	3957	3944	3864	3749	3825	3848	3967
3852	4113	4326	4327	3873	3977	4279	4098	3769	4079	4282	3956	4272	4095	3971	4192	3949	4106	4075	3861	4030	3752	3992	4055	4188	4167	4247	4268	4204	3903	4061	4046	4172	4122	4138	3976	4071	4005	4034	3980	3960	4029	4012	4058	3990	3886	3842	3814	3832	4051
3996	4258	4512	4051	3908	4094	4359	4033	3836	4227	4211	4074	4381	4231	4001	4225	3986	4131	4150	4029	3994	3966	4010	4057	4220	4389	4334	4217	4318	4268	4236	4117	4158	4154	4111	4100	4156	4067	3948	4075	4007	3989	4020	4183	4201	3970	4138	3910	4037	4063
4385	4640	4340	3897	3793	4234	4256	3990	4088	4264	4181	4117	4277	4111	4055	4137	4084	4166	4004	4080	4117	4129	4215	4127	4332	4298	4397	4243	4328	4163	4142	4093	4240	4267	4286	4252	4128	4128	4018	4005	4149	3954	4158	4193	4155	4119	4049	4052	4133	4159
4659	4504	4017	3733	4025	4149	4092	3836	3976	4227	4133	4180	4287	4102	4223	4179	4072	4078	3982	4115	4055	4299	4244	4313	4314	4288	4364	4270	4286	4248	4267	4121	4281	4130	4096	4138	4112	3994	4038	4108	3992	4066	4178	4242	4193	4064	4093	4039	4005	4023
4703	4374	4022	3734	4202	4126	3897	3824	4098	3986	3838	4192	4099	3972	4072	4010	3957	4031	3921	4146	3897	4128	4187	4297	4210	4231	4286	4214	4191	4037	4203	4065	4146	4052	4054	4153	4055	4004	4067	3989	3942	4076	3988	4062	4030	3959	3993	3953	3905	3900
4477	4016	3973	4121	4337	4092	3919	4021	4026	3784	3701	3989	3859	3946	4076	3934	3961	3859	3941	3964	3957	4153	4260	4140	4081	4079	4258	4123	4025	3938	4014	4129	4037	4066	4053	3983	3987	4022	3844	3954	3961	3842	3884	3871	3952	3968	3844	3817	3774	3849
3908	3756	3926	4368	4340	3955	3967	4321	4057	3831	3927	4066	3892	4071	4106	4019	3986	3901	4051	3866	4087	3992	3986	4167	4142	4180	4206	4204	4151	4006	3987	4050	4189	4050	4056	4032	4055	4040	3969	3986	4019	3893	3806	3962	4054	3885	4029	3874	3789	3849
3731	3895	4177	4386	4278	4327	4145	4387	4019	3951	4097	3984	3986	4314	4052	4197	4242	4144	4124	4014	4204	4062	4060	3994	4298	4208	4297	4400	4237	4196	4061	4217	4190	4084	4298	4015	4097	4190	4052	4170	4078	4014	3970	4112	4086	3954	4171	4015	4095	3994
3845	3813	3966	4001	3996	4073	4223	4272	4085	4316	4201	3990	4337	4416	4206	4560	4372	4346	4284	4206	4268	4249	4198	4119	4370	4267	4312	4483	4372	4263	4276	4194	4156	4292	4286	4370	4286	4203	4258	4138	4213	4188	4051	4175	4155	4213	4229	4188	4175	4058
[truncated: 920 more columns]
