# Supplementary material for: Spatial Resolution and Refractive Index Contrast of Resonant Photonic Crystal Surfaces for Biosensing
Source: IEEE Photonics J. Author manuscript; Available in PMC 2015 Sep 7. (PMC4561521; doi:10.1109/JPHOT.2015.2435699)
Supplement: fig4_data [file NIHMS64775-supplement-fig4_data.gz › Volumes/graham/MacBook_backup/PhD_folder_2015_06_02/paper_improvements/IEEE_J_Photonics/final_files/data_files/fig4/ref/r03.csv]

5322	4749	4782	4812	4793	4891	4920	5065	4952	4906	5006	4894	4827	4858	4779	4757	4775	4657	4582	4490	4753	4816	4873	4839	4818	4812	4766	4831	4886	4842	4938	5083	4966	4820	4902	4854	4814	4881	4952	4748	4840	5028	4820	4849	4834	4846	4884	4948	4807	4715
5297	4904	5196	5224	5193	5206	5063	5328	5377	5330	5203	5094	5022	4919	4834	4817	4687	4673	4623	4573	4825	4842	4978	5095	4850	4873	5006	4746	4953	5068	5096	5124	4949	5020	4995	4958	5077	5081	5329	5184	4960	5056	4828	5028	4913	4964	4931	5154	5100	4896
5263	5027	5186	5193	5081	5164	5276	5323	5189	5386	5200	5063	4973	4762	4794	4699	4724	4817	4905	4904	4757	4885	4962	4965	4893	5011	4925	4897	4932	5051	5102	5117	4918	4962	5025	5177	5151	5335	5135	5200	5055	5053	4909	4880	4887	4912	4873	5012	4908	5132
5431	5122	5339	5045	5152	5190	5441	5469	5374	5424	5166	5053	5063	4825	4723	4844	4882	4934	4927	5021	5052	4934	4883	4972	5034	5013	5135	5148	5068	5025	5188	5161	5176	5287	5104	5252	5387	5211	5496	5144	5220	5128	4961	5083	5039	5095	4992	5077	4885	5119
5409	5189	5237	5188	5252	5225	5397	5306	5212	5194	5144	5007	4971	4845	4836	4991	5008	5071	5288	5311	5219	5028	4977	5034	4956	5068	5174	5199	5190	5313	5175	5236	5061	5260	5219	5362	5415	5355	5466	5230	5358	5270	5139	5263	5214	4961	4943	4911	4993	5098
5440	5250	5269	5127	5173	5211	5314	5274	5134	5087	5100	5064	5081	4975	4895	5043	5234	5352	5373	5450	5367	5352	4961	5049	5138	5049	5139	4985	5072	5177	5197	5206	5073	5321	5262	5353	5499	5315	5399	5313	5357	5207	5199	5391	5382	5167	4936	5134	4920	5007
5515	5411	5270	5356	5271	5267	5072	5109	4831	4989	5027	4974	4910	5069	5170	5015	5348	5449	5458	5431	5156	5315	5182	5023	5106	5283	5188	5161	5086	5202	5109	5247	5314	5397	5405	5406	5336	5552	5523	5458	5511	5298	5337	5182	5226	5076	5161	4985	5091	5122
5339	5341	5290	5384	5125	5128	5114	5153	4943	4918	5073	5093	5248	5192	5373	5259	5319	5339	5632	5337	5259	5264	5321	5281	5339	5329	5249	5152	4980	5091	5150	5178	5276	5227	5506	5447	5399	5462	5506	5423	5394	5413	5510	5392	5388	5221	5143	5078	5022	5260
5520	5267	5230	5326	5281	5063	4928	4831	4979	5000	5145	5098	5386	5445	5294	5326	5304	5367	5355	5252	5360	5567	5344	5248	5313	5228	5209	4985	5013	5122	5021	5169	5414	5383	5406	5398	5454	5463	5290	5534	5523	5504	5555	5665	5579	5367	5446	5175	5075	5259
5195	5162	5106	5164	5208	5053	5043	4950	5132	5216	5122	5150	5345	5355	5208	5245	5196	5160	5221	5357	5357	5451	5368	5476	5313	5381	5151	5283	5164	5042	4999	5276	5303	5286	5602	5569	5475	5587	5471	5563	5409	5582	5728	5556	5568	5328	5342	5268	5260	5137
5270	4999	5056	5247	5150	5127	5071	5149	5064	5140	4936	5336	5435	5309	5116	5233	5098	4975	5080	5221	5516	5557	5432	5608	5483	5309	5151	5228	5231	5167	5144	5218	5288	5414	5485	5484	5472	5463	5384	5523	5539	5562	5602	5619	5484	5486	5221	5288	5125	5142
5157	5033	5019	5095	5158	5354	5322	5379	5146	5067	5156	5206	5066	5107	4920	5081	5007	4963	5106	5046	5391	5565	5608	5258	5361	5305	5210	5177	5038	4999	5236	5267	5283	5355	5409	5352	5442	5505	5407	5606	5585	5702	5541	5539	5469	5563	5390	5243	5276	5016
5233	5142	5115	5136	5290	5517	5527	5462	5326	5333	5184	5125	5075	5053	4891	4852	4709	4887	5009	5040	5412	5461	5326	5447	5212	5201	5145	5266	5187	5278	5182	5342	5261	5358	5307	5252	5352	5366	5340	5426	5782	5619	5546	5707	5413	5397	5277	5333	5204	5045
5380	5071	5108	4975	5206	5415	5606	5418	5470	5275	5141	5072	4957	4891	4832	4985	4738	4921	5027	5166	5397	5354	5247	5210	5291	5297	5200	5216	5129	5344	5339	5196	5313	5320	5221	5188	5202	5259	5420	5445	5510	5554	5533	5624	5327	5353	5223	5121	5097	5162
5218	5047	4990	4915	5251	5500	5500	5525	5416	5178	5051	5160	4907	4956	4727	5066	5022	4879	5085	5179	5182	5234	5282	5146	5180	5191	5185	5235	5151	5166	5383	5204	5204	5168	5187	5220	5162	5341	5298	5565	5428	5456	5525	5338	5391	5257	5361	5243	5035	5130
5319	5142	5077	5069	5267	5463	5655	5434	5632	5322	5285	5294	5058	5015	5019	5094	5126	5079	5199	5080	5018	5181	5302	5128	5078	5105	5048	5075	5128	5082	5336	5183	5165	5116	5029	5003	5013	5155	5348	5440	5472	5261	5475	5428	5254	5311	5296	5088	5310	5105
5322	4987	5016	5129	5310	5502	5365	5675	5522	5262	5311	4990	5013	5091	5026	5187	5064	5099	5031	4992	5012	5023	5063	5094	5037	4948	4939	5012	5063	5102	4999	5100	5114	5069	5048	5082	5353	5281	5349	5225	5275	5234	5193	5284	5358	5297	5339	5159	5149	5151
5457	5372	5243	5402	5622	5570	5573	5619	5317	5380	5082	5197	5031	4990	5037	4978	5068	5004	5103	4917	5110	4916	4809	5013	4881	4915	4809	4767	4786	4914	4949	5013	5006	5112	4970	5099	5167	5255	5091	5165	5201	5136	5179	5412	5288	5221	5335	5209	5003	5106
5444	5376	5543	5756	5574	5599	5639	5398	5399	5451	5149	4961	5138	5012	4867	5000	5138	5087	4930	5223	4857	4905	4773	4887	4870	4684	4741	4756	4763	4795	4772	4865	4859	5020	5238	5240	5214	5259	5112	5098	5100	5068	5210	5207	5414	5586	5415	5262	5286	5029
5534	5458	5585	5739	5837	5725	5496	5303	5357	5242	5263	5255	5125	5126	4950	5093	5246	5061	5076	5005	4985	4870	4761	4999	4760	4870	4838	4867	4759	4712	4576	4598	4878	4958	5093	5230	5127	5226	5140	5076	5267	5096	5106	5470	5448	5503	5454	5376	5078	5305
5568	5468	5710	5864	5718	5711	5312	5306	5357	5301	5208	5139	5160	5051	5065	5085	5032	5070	5129	4952	4902	4887	4775	4906	4727	4701	4715	4762	4737	4596	4587	4748	4856	4977	5077	5149	5176	5023	5168	5049	4997	5146	5176	5264	5377	5305	5339	5149	5232	5129
5505	5433	5668	5656	5719	5579	5477	5443	5185	5291	5234	5331	5120	5126	5081	4908	4979	4901	4897	4934	4882	4966	4842	4812	4803	4749	4803	4713	4642	4757	4800	4759	4881	5001	4992	5094	5109	5026	5003	5100	5113	5170	5255	5281	5237	5210	5209	5125	5145	5279
5399	5312	5549	5675	5828	5648	5532	5360	5421	5432	5564	5356	5331	5087	4916	4952	4964	4876	4796	5023	4965	5004	4783	4943	4876	4865	4682	4565	4672	4708	4864	4686	4847	4830	4974	4772	5105	5085	5090	5186	4902	5251	5305	5068	5037	4951	5035	5124	5034	5250
5357	5270	5403	5636	5551	5571	5445	5331	5441	5513	5512	5409	5242	5066	4974	4901	4941	4715	4812	4973	5095	5092	5002	4858	4771	4679	4856	4856	4925	4628	4713	4673	4705	4683	4846	4824	4941	4929	5027	5181	5120	5145	5196	4923	5108	5139	5021	5029	5267	5167
5064	5017	5276	5436	5526	5370	5426	5411	5620	5519	5353	5352	5075	4888	4734	4829	4804	4953	5065	5042	5081	5203	5014	4868	4833	4812	4766	4771	4856	4830	4747	4615	4687	4701	4648	4865	4889	4954	4999	5145	5127	5067	5298	4881	5017	5006	4970	5164	5364	5267
5091	4922	4987	5124	5437	5389	5586	5474	5440	5228	5217	5260	4997	4920	4989	4878	4729	4950	5050	5052	5107	4903	4957	4975	4817	4856	4721	4821	4639	4937	4587	4580	4589	4695	4858	4776	4919	4825	5079	5111	5268	5221	4960	5133	5140	5071	4953	5194	5126	5075
5178	4992	4983	5357	5447	5213	5335	5202	5247	5221	5177	5079	4974	4932	4775	4992	4852	4903	4982	5056	5013	4967	4871	4718	4757	4790	4824	4744	4750	4667	4751	4607	4752	4874	4812	4984	4824	4869	5060	5078	5069	5176	5137	5124	5142	5081	5041	5148	5106	5128
5334	5116	5200	5223	5362	5458	5239	5354	5224	4931	4925	5049	4932	4896	5074	4952	5020	5006	5111	4955	4932	4927	4930	4751	4856	4750	4745	4832	4870	4652	4638	4669	4707	4822	4764	4704	4914	4818	5011	4874	5046	5102	5184	5141	5088	5035	5005	5029	5107	5154
5394	5347	5262	5221	5556	5455	5076	5178	4888	4977	4917	5018	4944	5014	5163	5133	5141	5120	4994	5161	4947	4926	4979	4848	4794	4877	4869	4901	4933	4704	4743	4597	4760	4849	4710	4679	4730	4757	4814	4926	4967	5258	5254	5127	5215	5187	5158	5112	5024	5297
5574	5535	5393	5533	5227	5215	5142	4951	4836	4876	4917	4899	4826	5073	5010	5143	5020	5129	5016	4917	4936	4987	4949	4913	4919	4845	4878	4861	4703	4808	4810	4742	4572	4754	4651	4692	4840	4679	4785	4706	4963	5093	5185	5261	5337	5335	5091	4949	5124	5095
5619	5502	5406	5439	5490	5335	5049	5052	4966	4844	4934	4951	5034	5068	5024	4997	4851	4822	4829	4879	4842	4944	4991	5048	4993	4868	4903	4785	4845	4604	4670	4625	4603	4773	4810	4798	4842	4708	4777	4806	4722	5014	5221	5165	5347	5182	5137	5165	5051	4997
5730	5480	5354	5519	5382	5185	5280	4940	5002	5094	5067	4943	5014	4969	5025	4851	4810	4685	4734	4842	4802	4908	5051	4971	4991	5032	5014	4834	4659	4551	4769	4702	4691	4683	4796	4754	4709	4754	4685	4821	4892	4984	5100	5212	5259	5219	5115	5126	5051	4951
5609	5491	5607	5408	5353	5401	5347	5194	5019	5213	5136	4924	4933	5007	5010	4739	4554	4620	4788	4854	4882	4970	5008	5114	4984	4946	4917	4713	4962	4726	4587	4818	4741	4657	4759	4738	4746	4844	4865	4979	4943	4928	5056	5110	5516	5075	5102	5063	5223	5170
5516	5665	5431	5359	5528	5263	5247	5270	5289	5171	5306	5062	5182	4763	4706	4657	4733	4682	4781	4784	4830	4863	4959	4951	4981	5032	4783	4773	4865	4776	4890	4826	4806	4780	4733	4792	4796	4725	4753	4962	5021	4969	5083	5002	5184	5254	5282	5201	5392	5090
5585	5381	5300	5489	5308	5352	5193	5426	5202	5373	5210	5037	4915	4843	4748	4719	4721	4801	4811	4788	4711	4886	4878	4920	5006	4915	4930	4872	4912	4670	4913	4851	4703	4871	4828	4818	4742	4934	4891	5046	4870	4903	5039	4834	5083	5056	5283	5270	5349	5059
5660	5328	5491	5380	5328	5315	5195	5214	5375	5245	5149	4997	5005	4771	4791	4755	4689	4865	5055	4832	4835	4932	4872	4753	4830	4832	4981	5053	4834	4939	5048	4911	4858	4837	4650	4718	4821	4740	4915	4951	5019	4888	4962	5004	5103	5120	5297	5381	5384	5163
5475	5542	5481	5329	5319	5287	5169	5186	5256	5179	5096	5018	5035	4932	4868	4933	4653	4876	5025	4964	4756	4673	4779	4635	4864	4976	5081	5055	4872	4854	5056	4963	5011	4981	4917	4801	4842	4854	4729	5126	4989	4921	5007	4949	5106	5137	5421	5263	5391	5129
5758	5546	5430	5259	5406	5173	5084	5169	5194	5131	5001	5010	5145	5043	5079	4865	4952	4892	4895	4893	4797	4550	4765	4872	4977	4969	5145	5063	5134	4985	5092	4945	5067	5003	4989	4829	4871	4824	4892	5011	4909	4878	4841	4967	5011	5099	5182	5253	5183	5174
5682	5587	5547	5560	5279	5032	5263	5081	5109	5041	5051	5126	5178	5081	5108	5205	4961	4934	4881	4804	4823	4671	4738	4881	5035	4966	5182	5078	4986	4959	5189	5131	5032	5158	5004	4824	4894	4869	4792	5070	5037	5056	4926	4929	4847	5036	5191	5172	5351	5418
5630	5646	5694	5477	5187	5245	4950	4922	4914	5205	5158	5054	5181	5168	5114	5012	5004	4902	4782	4755	4742	4681	4837	4962	5039	5160	5176	5214	5020	4954	5031	5143	5078	5264	5136	4869	4857	4908	4918	5012	4935	4999	4942	4956	4967	4936	5107	5042	5134	5209
5856	5615	5693	5422	5305	5146	5061	4944	5061	5125	5165	5192	5211	5221	5065	4955	4894	5002	4759	4727	4765	4762	4861	4751	4833	5015	5070	4951	4854	4967	4908	5160	5186	5238	5087	4929	4935	4804	4896	4938	5005	5142	5008	4843	4966	4913	4905	4939	5177	5155
5745	5663	5639	5382	5245	5122	5146	5061	5000	5008	5098	5065	5229	5333	5151	4994	5027	4826	4961	4691	4706	4698	4891	4885	4816	4817	4812	5004	4986	5054	5127	5235	5175	5191	5194	4965	4994	4918	4777	4919	4966	4978	5194	5056	4863	5013	4875	4993	4789	5144
5711	5548	5497	5287	5256	5059	5034	4932	5024	4983	5087	5052	5219	5155	4953	5018	5008	4996	4800	4796	4832	4888	4877	4709	4748	4841	4907	4972	4935	5138	4862	5052	5223	5238	5175	5148	5093	4732	4852	4968	5003	5023	5095	5089	4912	4961	5033	5091	4967	5037
5542	5455	5385	5359	5463	5237	5159	5140	5080	5221	5076	5144	5016	5193	5078	5150	5051	4967	5015	4843	4916	4908	4812	4700	4618	4788	4867	5030	4952	5011	5128	5171	5116	5360	5191	5402	5109	5025	5075	4934	4996	4907	5015	4977	4998	4813	4933	5057	5082	4951
5570	5270	5464	5329	5438	5409	5227	5128	5139	5096	4960	4882	5008	4903	5115	5124	5127	5108	5156	4903	5014	4962	4718	4756	4747	4621	4714	5002	4837	4989	5007	5012	5195	5217	5328	5352	5413	5004	5238	5064	5107	5019	5128	5059	5048	4871	4980	5060	4981	4995
5476	5331	5378	5532	5438	5323	5288	5281	5064	4990	4987	4910	4972	5091	4998	5090	4997	5190	5095	5011	4883	4978	4663	4710	4750	4729	4934	4930	5015	5028	4960	5159	5061	5178	5444	5238	5304	5358	5312	5167	5075	5101	5113	5097	5154	5049	5093	4994	5186	5052
5346	5418	5513	5580	5460	5405	5206	5235	5101	5140	5055	4791	4923	5000	5125	4993	5146	5153	5225	5046	5068	4870	4831	4763	4761	4746	4854	4836	4922	4957	5092	4932	4954	5253	5421	5254	5512	5434	5259	5172	5104	5248	5262	5029	5161	5137	5045	5087	5120	4982
5408	5423	5728	5554	5402	5246	5115	5105	4961	5086	4847	4876	4803	4974	5064	5122	4954	5179	5158	5158	5079	5166	4947	4961	4929	4758	4877	4872	4905	4986	5066	4936	4912	5161	5336	5419	5388	5294	5410	5363	5205	5303	5208	5152	5232	5135	5186	5213	5074	4976
5546	5503	5432	5384	5267	5001	5148	5042	4961	4975	4872	5046	4915	4932	4913	4855	4986	5239	5126	5337	5160	5156	5102	4948	5042	4837	4914	4887	4852	4967	4975	4844	4964	4988	5296	5310	5315	5521	5442	5349	5399	5388	5302	5187	5114	5218	4933	5099	5054	5255
5500	5364	5192	5217	5258	5008	5068	5194	5130	5049	4993	5035	4991	4979	4810	4919	4832	4886	5131	5122	5253	5382	5056	5055	4752	4810	4940	4808	4972	4953	4945	5108	5080	5276	5334	5408	5464	5375	5491	5512	5380	5520	5286	5156	5089	5154	4982	5049	5064	5062
5578	5076	5118	5151	5084	5103	5181	5165	5147	5108	5013	5045	4947	5003	4862	4942	4899	4926	5178	5191	5316	5310	5127	5020	4841	4889	4810	4940	4946	5030	5060	5009	5082	5190	5216	5321	5442	5480	5552	5467	5346	5394	5333	5277	5161	5227	5041	5070	5187	5189
5314	5131	5009	5078	5226	5266	4994	5093	5163	5214	5135	4954	4926	4986	4822	5021	5128	5036	5105	5029	5288	5332	5193	5172	5014	4886	4953	4961	5129	4974	5086	5043	5042	5212	5077	5276	5347	5476	5595	5580	5486	5447	5288	5359	5110	5165	5027	5150	5131	5154
5310	5130	5377	5336	5027	5034	4997	5021	5204	4975	5063	5122	5058	5087	4982	4898	5068	5068	5041	5120	5362	5183	5206	5166	5034	4988	5094	5158	5173	5127	5277	5133	5020	5129	5150	5267	5327	5408	5510	5501	5399	5450	5217	5134	5255	5127	5045	5096	5141	5090
5188	5060	5073	5176	5048	4972	4917	5018	5002	4992	5138	5135	5098	5181	5085	5100	5058	5100	5010	5102	5082	5144	5245	5162	5124	5004	4999	5062	5000	5189	5129	5097	5282	5058	5255	5229	5232	5434	5448	5403	5402	5324	5309	5218	5084	5009	4969	5148	5135	5182
5234	5142	5188	5161	4878	4847	4967	5051	4943	5115	5000	5148	5243	5107	5151	5114	5057	5080	5074	5141	5239	5109	5349	5271	5134	5203	5128	5069	5209	5160	5097	5215	5133	5184	5209	5142	5308	5387	5348	5310	5316	5238	5200	5077	5217	5128	5045	5038	5004	5139
5252	5080	5140	5049	4784	4778	4833	4948	4949	4962	5151	5216	5129	5151	5131	5143	5069	5073	5100	4949	5149	5129	5296	5268	5151	5256	5115	5155	5173	5247	5166	5053	5116	5093	5157	5251	5601	5387	5413	5365	5319	5372	5192	5195	5132	5127	4970	5119	5001	5137
5362	5162	5198	5122	4819	4808	4806	4876	4959	4989	4928	5190	5215	5147	5163	5070	4996	5066	4966	5104	5211	5342	5399	5323	5393	5252	5153	5140	5079	5147	5183	5138	5295	5262	5255	5218	5227	5332	5360	5424	5322	5262	5277	5334	5107	5127	4924	4859	5011	5078
5379	5182	5183	4995	4694	4873	4726	4827	4964	4956	5124	5191	5078	5142	5263	5070	5083	5209	5158	5049	5317	5254	5369	5287	5392	5171	5199	5153	5106	5146	5154	5151	5244	5143	5211	5195	5177	5278	5523	5373	5473	5128	5295	5287	5214	5164	5022	5029	4972	5027
5426	5195	5272	4983	4908	4819	4742	4831	4825	4962	5000	5148	5077	5183	5392	5388	5356	5203	5076	5192	5225	5322	5310	5509	5213	5244	5107	5191	5254	5327	5227	5262	5295	5212	5275	5183	5314	5372	5356	5400	5230	5131	5091	5259	5200	5214	4866	5086	4923	5045
5322	5147	5312	5165	4955	4804	4865	4878	4767	4737	4967	4934	5161	5120	5315	5383	5405	5276	5304	5100	5295	5239	5211	5281	5264	5270	5229	5215	5148	5267	5290	5427	5179	5085	5115	5156	5434	5234	5563	5365	5152	4983	5120	5289	5084	5137	5133	4961	5097	5120
5514	5410	5531	5247	5032	4961	4912	4889	4853	4877	4880	4927	5022	5219	5259	5261	5175	5308	5214	5106	5181	5259	5229	5228	5418	5355	5182	5088	5136	5464	5226	5226	5075	5197	5083	5163	5158	5405	5333	5359	5321	5131	5141	5201	5311	5234	5008	4951	4895	5031
5495	5488	5377	5302	5170	5191	5018	5050	4834	4681	4717	4807	4938	5106	5276	5388	5333	5480	5333	5343	5183	5332	5311	5373	5294	5268	5189	5217	5202	5148	5286	5121	5243	5020	5073	5316	5199	5439	5409	5357	5320	5373	5149	5206	5123	5144	4936	5148	5001	4975
5496	5508	5426	5525	5160	5177	4990	4961	4802	4699	4773	4918	5096	5092	5281	5358	5456	5161	5281	5272	5251	5346	5224	5164	5371	5420	5258	5258	5041	5178	5243	5210	5357	5234	5172	5196	5349	5374	5239	5443	5232	5114	5303	5075	5048	5209	5135	4991	5114	5147
5412	5569	5421	5496	5504	5158	5182	5021	4865	4848	4866	4905	5013	5092	5116	5278	5369	5460	5377	5295	5278	5387	5153	5344	5350	5372	5261	5280	5177	5366	5352	5257	5400	5379	5366	5295	5152	5375	5340	5185	5223	5215	4972	5088	5052	5151	4993	5113	5050	5213
5523	5468	5556	5594	5486	5294	5246	5120	5235	5128	4993	5067	5016	5070	5230	5393	5427	5521	5485	5358	5318	5374	5439	5496	5293	5284	5228	5155	5143	5313	5244	5508	5346	5347	5314	5258	5261	5343	5300	5415	5353	5228	5465	5118	5182	5057	5162	5142	5084	5162
5570	5607	5746	5345	5440	5380	5352	5321	5132	5159	5042	4800	4988	5055	5201	5255	5590	5402	5561	5468	5335	5408	5292	5410	5322	5308	5187	5325	5365	5350	5339	5301	5347	5245	5196	5181	5217	5371	5506	5437	5378	5345	5166	5247	5294	5276	5170	5246	5098	5299
5602	5373	5743	5494	5508	5617	5543	5242	5318	5063	5012	4930	4789	4965	5115	5282	5186	5380	5510	5485	5536	5413	5270	5358	5281	5280	5242	5228	5277	5081	5276	5367	5450	5242	5178	5268	5279	5241	5466	5433	5190	5244	5144	5159	5261	5173	5323	5329	5103	5265
5609	5318	5611	5500	5568	5597	5412	5445	5299	5143	4913	4886	4865	4873	5113	5193	5250	5330	5478	5521	5470	5342	5453	5401	5363	5356	5143	5264	5247	5061	5327	5165	5186	5161	5249	5171	5218	5203	5411	5449	5331	5271	5331	5287	5405	5404	5441	5287	5334	5416
5539	5579	5705	5639	5711	5577	5574	5450	5268	5348	5027	5158	5016	5101	5048	5156	5265	5297	5505	5443	5337	5283	5456	5408	5335	5238	5306	5187	5098	5059	5067	5279	5245	5132	5189	5197	5192	5194	5309	5422	5365	5301	5251	5387	5324	5394	5537	5510	5460	5368
5680	5709	5673	5538	5520	5447	5698	5486	5408	5284	5187	5056	5068	4950	4957	5049	5277	5465	5408	5426	5441	5303	5385	5427	5493	5291	5063	5190	5096	5146	4951	5177	5102	5210	5224	5254	5294	5084	5463	5397	5560	5339	5317	5367	5443	5488	5659	5388	5537	5443
5998	5601	5818	5485	5398	5296	5447	5480	5362	5313	5193	5215	5075	5045	5071	5066	5188	5376	5333	5318	5410	5439	5510	5460	5370	5147	5173	5238	5198	5139	5051	5171	5133	5061	5232	4888	5261	5354	5352	5300	5415	5330	5393	5281	5314	5564	5511	5476	5723	5476
5837	5546	5630	5476	5451	5249	5552	5403	5429	5421	5267	5076	5150	4944	5027	5050	5256	5155	5250	5299	5374	5477	5355	5425	5477	5343	5096	5149	5097	5195	5208	5131	5103	5183	4978	5161	5228	5280	5492	5411	5300	5407	5433	5567	5259	5566	5545	5646	5540	5573
5729	5592	5408	5379	5308	5459	5564	5418	5308	5343	5251	5194	5163	5136	5077	4944	5115	5182	5283	5327	5342	5527	5429	5464	5426	5322	5268	5171	5106	5222	4989	5150	5141	5198	5142	4969	5071	5193	5429	5514	5307	5464	5527	5349	5537	5622	5680	5530	5525	5550
5695	5521	5624	5337	5469	5364	5388	5377	5522	5453	5313	5165	5214	5103	5128	4974	5088	5155	5237	5205	5252	5258	5486	5462	5339	5390	5281	5114	5173	5124	5273	5112	5159	5018	5090	5069	5015	5306	5463	5356	5392	5482	5491	5469	5584	5717	5552	5594	5625	5695
5814	5429	5545	5462	5304	5364	5306	5546	5279	5242	5102	5091	5150	5126	5193	5275	5077	5156	5274	5111	5246	5268	5386	5382	5333	5233	5325	5180	5046	5069	5009	5206	5161	5157	5131	5180	5310	5227	5385	5501	5561	5468	5470	5600	5545	5476	5537	5734	5740	5663
5731	5439	5445	5229	5319	5314	5185	5175	5330	5234	5151	5151	5203	5205	5236	5125	5180	5168	5070	5048	5348	5433	5324	5444	5401	5320	5299	5196	5111	5258	5175	5061	5188	5315	5247	5220	5145	5225	5489	5404	5570	5634	5561	5418	5322	5456	5509	5628	5597	5540
5598	5520	5474	5349	5244	5204	5328	5191	5305	5146	5247	5232	5265	5190	5143	5349	5148	5156	5200	5188	5199	5161	5286	5531	5440	5292	5266	5164	5128	5062	5077	5279	5269	5365	5271	5285	5359	5399	5436	5572	5612	5481	5416	5396	5521	5472	5681	5575	5662	5539
5608	5386	5506	5191	5337	5158	5342	5111	5285	5189	5146	5306	5176	5220	5284	5100	5149	5125	5205	5184	5077	5281	5374	5384	5420	5398	5374	5227	5144	5110	5085	5209	5274	5346	5313	5403	5412	5437	5455	5490	5602	5497	5565	5432	5563	5570	5435	5558	5428	5555
5621	5516	5440	5228	5185	5134	5121	5234	5349	5283	5201	5181	5188	5207	5202	5220	5136	5337	5163	5147	5046	5133	5248	5469	5295	5307	5321	5181	5117	5169	5301	5196	5152	5302	5391	5552	5498	5501	5457	5442	5601	5588	5512	5496	5444	5483	5412	5394	5438	5526
5523	5539	5433	5288	5242	5228	4938	5052	5265	5289	5048	5150	5149	5385	5368	5281	5203	5237	5326	5246	5168	5108	5336	5360	5394	5286	5175	5203	5195	5153	5168	5206	5191	5276	5425	5511	5636	5516	5541	5610	5654	5718	5496	5572	5357	5417	5421	5299	5339	5481
5592	5437	5332	5184	5082	5071	5227	5244	5312	5282	5085	5106	5273	5282	5305	5429	5338	5481	5448	5285	5275	5304	5452	5511	5561	5384	5447	5203	5290	5224	5313	5174	5292	5317	5455	5484	5462	5492	5562	5512	5605	5708	5719	5757	5436	5404	5432	5345	5345	5601
5580	5376	5385	5072	5267	5250	5376	5200	5265	5249	5201	5285	5275	5452	5466	5440	5441	5378	5532	5306	5297	5315	5543	5560	5623	5413	5339	5492	5346	5235	5224	5194	5362	5330	5423	5481	5558	5697	5643	5756	5756	5848	5735	5645	5656	5572	5401	5430	5518	5526
5659	5363	5418	5130	5099	5184	5330	5253	5304	5319	5106	5364	5193	5320	5420	5471	5499	5497	5549	5634	5492	5533	5607	5701	5602	5594	5623	5342	5261	5179	5280	5221	5335	5333	5485	5465	5661	5576	5756	5710	5699	5827	5740	5422	5677	5434	5562	5290	5408	5558
5387	5531	5298	5194	5161	5341	5347	5376	5241	5304	5310	5386	5261	5343	5570	5650	5547	5698	5484	5460	5387	5441	5639	5634	5799	5525	5710	5487	5432	5315	5347	5319	5338	5354	5576	5537	5655	5714	5622	5652	5599	5579	5796	5595	5583	5636	5534	5379	5375	5346
5639	5302	5229	5159	5188	5421	5281	5279	5323	5273	5380	5391	5526	5497	5694	5652	5716	5442	5482	5508	5469	5553	5490	5687	5708	5628	5677	5623	5441	5542	5391	5288	5252	5476	5357	5452	5506	5629	5593	5628	5634	5699	5620	5556	5701	5552	5338	5504	5465	5546
5643	5411	5309	5386	5261	5416	5416	5323	5292	5370	5467	5499	5512	5534	5554	5702	5568	5667	5578	5437	5419	5560	5614	5678	5647	5681	5740	5648	5776	5495	5486	5347	5315	5363	5608	5463	5680	5455	5817	5668	5592	5783	5597	5693	5387	5648	5512	5597	5470	5729
5548	5388	5276	5318	5407	5413	5296	5469	5348	5256	5521	5347	5505	5795	5685	5668	5730	5682	5609	5565	5377	5479	5611	5704	5665	5593	5735	5674	5748	5618	5623	5324	5349	5360	5505	5434	5451	5772	5647	5724	5620	5609	5601	5490	5491	5505	5365	5462	5535	5620
5508	5370	5436	5319	5314	5305	5431	5377	5415	5346	5300	5373	5549	5632	5846	5765	5840	5758	5663	5600	5555	5562	5439	5658	5523	5664	5659	5770	5620	5536	5438	5388	5449	5520	5485	5436	5573	5425	5599	5600	5552	5503	5482	5257	5614	5453	5313	5635	5446	5431
5522	5474	5500	5278	5279	5434	5311	5431	5355	5357	5328	5330	5515	5837	5815	5790	5710	5828	5662	5453	5377	5503	5384	5312	5511	5446	5416	5460	5543	5547	5442	5442	5400	5427	5419	5533	5409	5571	5745	5588	5488	5601	5594	5529	5475	5474	5568	5478	5533	5442
5584	5437	5402	5321	5261	5410	5270	5399	5381	5418	5357	5472	5619	5715	5746	5800	5604	5737	5467	5460	5362	5464	5272	5399	5538	5561	5429	5454	5588	5309	5591	5568	5424	5447	5411	5603	5653	5619	5738	5732	5588	5452	5389	5503	5504	5578	5489	5424	5482	5542
5680	5383	5390	5403	5384	5410	5502	5353	5270	5329	5408	5486	5518	5583	5713	5846	5748	5593	5508	5480	5355	5390	5422	5370	5378	5367	5415	5467	5518	5466	5385	5510	5554	5354	5462	5682	5606	5659	5588	5514	5390	5528	5525	5500	5404	5501	5546	5429	5568	5383
5403	5214	5366	5385	5281	5412	5379	5336	5291	5232	5327	5354	5599	5571	5647	5649	5627	5576	5441	5467	5346	5370	5312	5275	5133	5276	5363	5193	5497	5442	5341	5385	5412	5455	5508	5549	5581	5542	5512	5603	5613	5587	5692	5555	5447	5497	5473	5563	5459	5453
5559	5538	5234	5327	5423	5411	5316	5414	5209	5212	5110	5286	5584	5690	5577	5440	5382	5507	5407	5321	5298	5334	5405	5277	5092	5257	5294	5324	5400	5294	5439	5335	5238	5231	5516	5460	5479	5661	5527	5505	5584	5646	5456	5636	5680	5566	5421	5587	5304	5259
5499	5118	5258	5453	5313	5422	5396	5455	5315	5136	5187	5311	5300	5566	5456	5415	5331	5441	5235	5249	5207	5197	5197	5212	5167	5162	5283	5302	5310	5388	5426	5474	5403	5597	5448	5374	5457	5499	5743	5635	5546	5693	5648	5440	5547	5545	5537	5459	5324	5435
5450	5376	5156	5350	5370	5355	5461	5307	5263	5070	5060	5065	5268	5407	5391	5337	5307	5282	5093	5163	5073	5198	5142	5092	5156	5242	5316	5448	5358	5232	5457	5290	5417	5421	5482	5484	5438	5469	5650	5595	5660	5496	5495	5585	5483	5643	5507	5363	5387	5546
5562	5312	5262	5450	5291	5533	5445	5286	5273	5022	5085	5018	5302	5180	5280	5447	5169	5310	5181	5092	5283	4990	4953	5041	4906	5097	5385	5421	5481	5312	5271	5405	5402	5324	5396	5401	5483	5526	5539	5336	5335	5345	5516	5479	5530	5463	5458	5463	5460	5488
5330	5259	5244	5200	5355	5386	5350	5313	5188	5180	5022	5028	5227	5254	5332	5215	5266	5203	5218	5022	5072	4980	5041	4907	5018	5267	5224	5380	5378	5441	5405	5351	5328	5420	5466	5445	5526	5339	5452	5414	5513	5417	5387	5575	5451	5413	5402	5420	5355	5486
5466	5304	5247	5316	5425	5468	5381	5372	5200	5113	4920	5008	5140	5078	5297	5206	5249	5141	5023	5059	4965	4957	4935	5003	4930	4999	5407	5415	5376	5394	5300	5541	5316	5366	5408	5509	5459	5482	5318	5285	5376	5334	5422	5472	5412	5356	5312	5538	5518	5601
5557	5374	5401	5419	5474	5605	5603	5537	5076	5106	5164	5249	5252	5397	5442	5061	5182	5261	5146	5191	5084	4901	5011	4994	5033	5179	5292	5408	5351	5408	5500	5457	5467	5425	5518	5454	5533	5506	5407	5314	5329	5280	5338	5443	5333	5385	5451	5298	5298	5550
5838	5508	5572	5579	5570	5522	5469	5371	5209	5195	5226	5289	5204	5286	5290	5279	5431	5167	5302	5069	5058	5012	5062	4953	5053	5204	5240	5343	5349	5419	5547	5548	5620	5440	5383	5406	5306	5494	5298	5442	5216	5275	5310	5278	5424	5415	5369	5429	5264	5553
5818	5642	5653	5591	5750	5527	5640	5465	5384	5138	5304	5261	5338	5254	5368	5287	5304	5314	5226	5086	5180	5182	5108	4954	5010	5026	5414	5566	5669	5508	5603	5542	5412	5497	5539	5446	5438	5302	5372	5269	5247	5231	5211	5293	5314	5268	5386	5437	5458	5455
5678	5666	5664	5802	5666	5678	5739	5592	5358	5376	5368	5465	5519	5372	5346	5346	5351	5127	5265	5230	5290	5254	5036	4865	5198	5140	5360	5462	5484	5536	5529	5573	5514	5407	5360	5546	5448	5423	5369	5275	5374	5235	5355	5260	5491	5473	5405	5473	5527	5568
5714	5778	5898	5652	5728	5662	5809	5583	5464	5464	5404	5545	5362	5410	5323	5273	5367	5269	5305	5318	5284	5180	5049	4995	5127	5135	5441	5356	5576	5670	5571	5513	5523	5339	5418	5320	5463	5326	5437	5395	5357	5385	5352	5339	5564	5561	5688	5735	5654	5598
5890	5918	5813	5799	5731	5778	5618	5536	5618	5416	5305	5523	5427	5347	5512	5309	5443	5247	5245	5329	5512	5258	5067	5181	5280	5144	5339	5650	5601	5485	5435	5598	5417	5369	5333	5348	5387	5252	5430	5362	5520	5408	5389	5597	5685	5612	5854	5727	5711	5472
5948	5775	5865	5880	5918	5669	5774	5654	5502	5570	5609	5461	5447	5341	5346	5449	5358	5385	5262	5426	5445	5366	5316	5200	5394	5355	5347	5452	5505	5475	5413	5487	5412	5407	5354	5343	5284	5492	5381	5318	5490	5241	5523	5665	5656	5792	5658	5762	5808	5848
5693	5799	5594	5825	5928	5699	5540	5535	5516	5521	5444	5455	5435	5257	5313	5286	5351	5307	5476	5379	5442	5468	5338	5221	5208	5202	5344	5520	5605	5583	5493	5499	5448	5548	5528	5368	5306	5253	5491	5373	5480	5452	5680	5706	5879	5688	5784	5962	5926	5754
5721	5586	5602	5715	5742	5671	5467	5278	5459	5293	5579	5373	5359	5438	5349	5311	5177	5425	5356	5404	5267	5266	5351	5294	5201	5234	5631	5634	5649	5570	5481	5469	5457	5428	5214	5373	5499	5383	5359	5426	5500	5572	5614	5593	5903	5845	6075	5909	5830	5669
5676	5501	5703	5798	5590	5521	5405	5410	5357	5428	5412	5333	5285	5274	5310	5212	5304	5280	5381	5445	5355	5330	5328	5256	5368	5568	5670	5505	5609	5740	5566	5444	5441	5479	5254	5702	5482	5511	5490	5455	5614	5520	5649	5865	5623	5883	5869	5816	5759	5782
5646	5553	5730	5483	5485	5430	5383	5267	5353	5447	5381	5305	5349	5239	5173	5171	5234	5356	5477	5380	5261	5447	5426	5270	5306	5429	5711	5655	5771	5597	5588	5594	5362	5395	5513	5492	5414	5479	5522	5690	5669	5666	5723	5576	5616	5803	5646	5752	5627	5710
5543	5613	5601	5490	5370	5419	5124	5171	5196	5233	5162	5281	5178	5129	5122	5150	5214	5355	5300	5458	5454	5290	5342	5296	5358	5459	5431	5446	5531	5570	5573	5545	5541	5473	5544	5428	5561	5391	5512	5647	5734	5617	5659	5544	5554	5560	5516	5741	5522	5527
5648	5523	5642	5511	5423	5258	5209	5168	4972	5089	5250	5218	5093	5184	5302	5337	5180	5285	5449	5330	5360	5347	5265	5162	5372	5614	5439	5472	5700	5594	5665	5395	5450	5522	5487	5493	5428	5414	5346	5603	5669	5746	5600	5387	5628	5402	5534	5557	5463	5359
5657	5479	5633	5567	5376	5181	5266	5067	5193	5095	5194	5128	5120	5092	5126	5184	5253	5275	5306	5445	5385	5391	5290	5167	5246	5357	5352	5583	5709	5480	5411	5366	5526	5462	5345	5349	5477	5328	5481	5516	5596	5719	5493	5594	5357	5522	5441	5545	5589	5326
5598	5608	5703	5448	5265	5324	5138	5195	5142	5117	5215	5107	5150	5179	5188	5107	5236	5366	5189	5383	5475	5273	5271	5181	5373	5268	5367	5529	5397	5373	5350	5429	5258	5529	5254	5245	5423	5517	5577	5627	5584	5608	5564	5397	5505	5370	5405	5432	5413	5272
5617	5652	5494	5448	5302	5350	5256	5324	5075	5205	5189	5048	5141	5269	5109	5134	5287	5332	5359	5397	5422	5412	5220	5319	5253	5594	5521	5529	5369	5297	5307	5162	5368	5325	5189	5238	5438	5370	5521	5558	5621	5354	5438	5498	5444	5410	5500	5388	5397	5368
5727	5524	5615	5337	5425	5389	5327	5197	5312	5322	5138	5119	5200	5226	5369	5200	5527	5380	5433	5374	5218	5386	5175	5299	5246	5343	5538	5331	5305	5265	5262	5172	5249	5362	5213	5162	5232	5329	5388	5457	5355	5378	5435	5369	5352	5436	5314	5426	5514	5515
5758	5449	5406	5368	5289	5337	5329	5368	5297	5291	5305	5272	5114	5262	5507	5258	5356	5542	5329	5362	5312	5457	5292	5247	5245	5315	5401	5352	5253	5310	5274	5154	5187	5123	5188	5259	5064	5253	5278	5362	5341	5244	5411	5371	5336	5445	5428	5505	5302	5563
5650	5533	5595	5427	5307	5460	5360	5395	5386	5312	5307	5257	5210	5291	5343	5399	5413	5388	5396	5247	5233	5427	5129	5324	5403	5286	5280	5250	5162	5339	5334	5360	5216	5183	5075	5209	5068	5225	5339	5395	5505	5405	5307	5424	5482	5351	5486	5413	5478	5542
5737	5527	5531	5379	5411	5438	5557	5416	5562	5428	5403	5437	5189	5315	5265	5395	5546	5605	5523	5448	5406	5115	5089	5219	5195	5333	5299	5092	5157	5156	5241	5275	5147	5135	5007	5087	5173	5267	5246	5525	5456	5364	5450	5377	5491	5272	5432	5493	5355	5513
5694	5503	5628	5577	5389	5487	5464	5520	5418	5405	5365	5421	5394	5331	5365	5593	5567	5557	5510	5323	5224	5081	5021	5145	5163	5320	5236	5247	5236	5192	5152	5230	5179	5122	5132	5222	5155	5522	5581	5370	5410	5536	5549	5432	5385	5239	5262	5370	5420	5510
5713	5388	5522	5508	5439	5367	5489	5598	5562	5539	5451	5309	5278	5319	5536	5595	5739	5485	5468	5338	5152	5096	5113	5112	5326	5271	5158	5335	5054	5286	5222	5132	5208	5296	5223	5586	5369	5522	5562	5437	5589	5406	5404	5436	5332	5322	5312	5338	5376	5566
5574	5421	5395	5327	5381	5578	5598	5451	5407	5494	5395	5237	5389	5476	5407	5537	5572	5488	5490	5341	5174	5128	5011	5051	5252	5121	5202	5205	5282	5297	5370	5296	5231	5376	5395	5554	5406	5524	5596	5681	5547	5542	5265	5260	5270	5427	5436	5482	5515	5662
5555	5425	5529	5401	5474	5550	5449	5539	5512	5386	5388	5327	5507	5491	5375	5596	5600	5486	5520	5398	5021	5054	5262	5182	5271	5243	5220	5324	5269	5370	5471	5305	5420	5362	5616	5476	5573	5616	5550	5690	5605	5393	5254	5487	5401	5447	5378	5364	5482	5378
5431	5193	5378	5484	5458	5503	5613	5597	5569	5337	5403	5170	5461	5388	5412	5613	5446	5437	5328	5310	5266	5146	5301	5250	5376	5419	5224	5347	5349	5515	5581	5467	5384	5369	5421	5609	5502	5583	5651	5362	5489	5343	5364	5443	5485	5422	5492	5338	5379	5478
5532	5410	5530	5478	5482	5361	5496	5396	5420	5339	5382	5340	5404	5291	5577	5392	5515	5372	5417	5227	5198	5275	5250	5298	5319	5424	5439	5456	5523	5431	5518	5621	5362	5576	5381	5555	5332	5461	5504	5449	5342	5158	5300	5337	5142	5481	5352	5283	5460	5534
5651	5479	5436	5519	5492	5531	5514	5529	5236	5355	5278	5326	5418	5565	5553	5482	5427	5277	5228	5208	5138	5093	5135	5380	5444	5358	5485	5373	5482	5525	5522	5534	5332	5530	5243	5422	5524	5373	5428	5350	5358	5180	5236	5213	5258	5404	5440	5328	5455	5351
5704	5509	5483	5543	5576	5493	5443	5402	5357	5349	5351	5419	5291	5268	5498	5407	5251	5252	5283	5167	5223	5135	5139	5252	5456	5323	5450	5306	5534	5603	5606	5587	5513	5307	5249	5432	5391	5367	5307	5245	5260	5212	5270	5250	5394	5344	5379	5394	5397	5451
5799	5540	5651	5571	5756	5490	5604	5410	5404	5243	5212	5347	5355	5253	5271	5256	5386	4980	5105	5079	5238	5241	5268	5350	5354	5317	5370	5351	5469	5453	5508	5365	5297	5332	5172	5255	5360	5338	5346	5136	5218	5120	5178	5210	5320	5438	5350	5290	5331	5340
5767	5602	5674	5706	5521	5503	5399	5505	5285	5221	5196	5221	5133	5254	5263	5254	5138	5252	5070	4914	4971	5028	5188	5298	5233	5515	5518	5444	5575	5421	5512	5390	5239	5215	5198	5165	5502	5307	5331	5187	5023	5204	5225	5450	5295	5487	5344	5355	5496	5268
5831	5566	5672	5493	5507	5382	5361	5468	5332	5278	5205	5057	5191	5026	5080	5138	5174	5116	4990	5015	5141	5201	5178	5421	5406	5248	5434	5454	5460	5360	5222	5133	5133	5045	5118	5118	5171	5224	5254	5426	5233	5123	5308	5299	5311	5424	5264	5415	5503	5399
5705	5392	5614	5644	5339	5303	5304	5386	5367	5095	5091	5187	5055	5110	5286	5225	4978	5126	4925	5223	4991	5099	5143	5264	5423	5248	5405	5557	5442	5318	5238	5075	4988	4950	5134	5148	5274	5087	5303	5199	5094	5185	5478	5370	5477	5366	5443	5456	5584	5405
5606	5435	5566	5377	5412	5331	5291	5276	5247	5183	5235	5078	5284	5222	5166	5321	5195	5208	5178	5130	5217	5413	5337	5200	5352	5360	5330	5528	5370	5313	5003	4978	5098	5090	5016	5272	5333	5415	5292	5384	5276	5533	5419	5539	5453	5395	5510	5444	5346	5339
5572	5537	5606	5496	5289	5433	5366	5337	5215	5147	5246	5226	5178	5212	5230	5159	5268	5167	5174	5303	5420	5485	5449	5329	5338	5466	5481	5431	5451	5213	4973	5043	4878	5127	5216	5280	5507	5310	5509	5376	5305	5349	5439	5278	5363	5429	5385	5325	5351	5394
5675	5540	5725	5517	5450	5273	5409	5313	5239	5117	5192	5075	5068	5257	5326	5185	5237	5138	5338	5544	5297	5450	5343	5467	5541	5447	5578	5589	5463	5322	5227	5065	5238	5296	5344	5385	5410	5277	5431	5382	5528	5499	5547	5571	5538	5290	5305	5215	5291	5336
5654	5655	5552	5279	5340	5472	5181	5233	5116	5246	5254	5154	5250	5275	5296	5310	5341	5298	5411	5366	5507	5689	5475	5548	5574	5548	5521	5667	5535	5347	5358	5341	5428	5655	5350	5489	5447	5345	5338	5429	5344	5419	5308	5451	5458	5377	5177	5222	5235	5322
5691	5473	5689	5586	5443	5140	5348	5178	5189	5006	5242	5286	5360	5227	5297	5263	5431	5381	5398	5530	5464	5605	5468	5544	5514	5493	5473	5612	5598	5362	5319	5257	5204	5315	5538	5490	5469	5478	5315	5248	5366	5333	5367	5487	5387	5349	5250	5134	5163	5197
5717	5522	5631	5449	5405	5249	5301	5228	5205	5425	5318	5243	5275	5309	5230	5298	5504	5417	5362	5679	5518	5443	5413	5453	5502	5358	5493	5559	5379	5523	5386	5279	5336	5470	5638	5612	5540	5695	5557	5247	5315	5286	5349	5396	5307	5166	5338	5132	5243	5244
5713	5608	5451	5349	5289	5261	5382	5133	5284	5300	5148	5300	5203	5068	5118	5221	5197	5329	5388	5441	5489	5415	5319	5295	5349	5268	5431	5322	5233	5172	5290	5251	5326	5483	5457	5515	5451	5515	5346	5451	5351	5172	5370	5269	5345	5288	5114	5311	5133	5244
5656	5497	5515	5394	5188	5229	5337	5164	5231	5324	5253	5145	5177	4959	5045	5224	5223	5259	5369	5243	5311	5300	5100	5439	5490	5290	5233	5368	5141	5250	5254	5383	5171	5410	5512	5615	5468	5321	5417	5313	5292	5156	5486	5290	5296	5303	5037	5144	5234	5277
5816	5560	5590	5432	5189	5243	5326	5125	5238	5200	5098	5143	4998	5064	5049	5171	5092	5175	5185	5232	5149	5079	5154	5144	5255	5290	5247	5440	5235	5269	5301	5341	5428	5583	5568	5364	5320	5305	5209	5211	5101	5114	5466	5286	5276	5301	5192	5471	5143	5332
5749	5561	5548	5441	5405	5381	5387	5233	5347	5218	5233	5039	5058	5025	4921	5351	5149	5070	5104	5125	4924	5166	5326	5301	5267	5131	5188	5200	5297	5228	5291	5285	5478	5362	5476	5308	5335	5268	5373	5150	5222	5268	5261	5240	5286	5375	5173	5332	5290	5516
5811	5575	5600	5337	5594	5397	5332	5383	5318	5137	5185	5009	5070	5078	5123	5012	4986	5063	5031	5017	5084	5066	5236	5162	5456	5348	5285	5318	5139	5352	5338	5313	5433	5411	5421	5624	5312	5301	5233	5102	5032	5136	5202	5231	5193	5218	5178	5343	5379	5413
6058	5683	5677	5468	5399	5335	5416	5337	5396	5167	5091	5138	4963	4997	5048	5133	5133	5188	5061	5161	5142	5029	5208	5270	5281	5045	5147	5209	5114	5380	5408	5486	5488	5428	5515	5504	5301	5211	5148	5170	5235	5229	5290	5243	5384	5422	5445	5546	5295	5311
5875	5788	5742	5496	5533	5419	5225	5317	5141	5269	5171	5038	5096	5156	5084	5081	5015	5221	5271	5287	5237	5338	5344	5404	5504	5273	5158	5160	5203	5295	5468	5450	5408	5555	5510	5598	5486	5341	5291	5314	5102	5332	5302	5465	5625	5516	5426	5525	5410	5408
5796	5708	5598	5538	5355	5344	5339	5364	5269	5219	5222	5287	5013	5163	5120	5281	5275	5171	5225	5171	5324	5552	5489	5594	5431	5387	5296	5268	5402	5367	5461	5574	5480	5362	5291	5370	5209	5069	5301	5223	5338	5283	5268	5452	5523	5601	5452	5410	5398	5374
5740	5587	5557	5435	5362	5513	5311	5384	5250	5219	5219	5159	5190	5226	5171	5086	5121	5231	5209	5302	5402	5490	5468	5480	5449	5399	5277	5293	5411	5350	5379	5411	5520	5314	5186	5341	5351	5290	5422	5265	5331	5416	5372	5664	5537	5736	5507	5416	5437	5390
5713	5517	5456	5299	5136	5325	5144	5085	5142	5160	5105	5230	5113	5171	5126	5252	5110	5081	5244	5316	5607	5417	5553	5307	5459	5373	5285	5388	5422	5278	5375	5426	5476	5333	5236	5154	5291	5326	5306	5496	5409	5551	5548	5584	5541	5427	5325	5362	5208	5309
5602	5583	5424	5193	5102	5083	5267	5166	5047	5376	5136	5184	5197	5187	5073	5146	5139	5266	5408	5412	5500	5504	5570	5387	5348	5348	5250	5454	5270	5189	5312	5290	5286	5292	5240	5279	5195	5341	5599	5424	5545	5494	5570	5824	5534	5439	5330	5251	5252	5219
5650	5299	5457	5092	5201	5246	5149	5234	5371	5366	5183	5306	5113	5073	5089	5313	5149	5111	5282	5295	5546	5539	5116	5160	5182	5166	5201	5282	5213	5291	5168	5301	5282	5140	5283	5140	5079	5272	5395	5333	5450	5587	5531	5562	5315	5387	5322	5229	5202	5353
5446	5307	5417	5186	5181	5241	5204	5297	5457	5449	5407	5086	5042	5137	5132	5088	5205	5201	5298	5329	5360	5219	5142	5004	5223	5207	5210	5277	5199	5230	5226	5309	5233	5342	5017	5202	5287	5429	5552	5383	5475	5505	5394	5443	5332	5108	5075	5098	5203	5316
5567	5493	5122	5362	5125	5174	5559	5319	5381	5562	5297	5204	5135	5130	5146	5191	5245	5212	5105	5403	5188	5123	5101	5025	5010	5024	5227	5117	5214	5380	5196	5224	5301	5223	5245	5118	5071	5313	5284	5456	5386	5468	5356	5132	5181	5184	4985	5137	5258	5285
5625	5369	5622	5293	5421	5426	5555	5471	5640	5358	5492	5339	5246	5345	5097	5233	5256	5211	5275	5363	5138	4764	4983	4953	5034	5154	5276	5298	5311	5233	5199	5091	5237	5295	5203	5284	5286	5314	5415	5278	5300	5294	5438	5348	5128	4973	4985	5385	5316	5315
5571	5428	5399	5504	5564	5437	5729	5688	5482	5612	5475	5281	5384	5170	5257	5384	5264	5320	5305	5092	5116	4921	5024	5197	5064	5099	5281	5254	5198	5266	5162	5067	4999	5140	5144	5126	5191	5263	5306	5291	5225	5116	5041	5138	5273	5109	5166	5201	5481	5490
5657	5414	5349	5576	5434	5691	5850	5634	5626	5669	5423	5235	5314	5357	5351	5097	5266	5290	5195	5105	5252	4874	4952	5271	5239	5205	5300	5305	5403	5410	5184	5285	5108	5156	5306	5159	5251	5275	5097	5275	5244	5192	5349	5171	5232	5277	5307	5503	5564	5380
5707	5434	5424	5574	5484	5675	5591	5718	5577	5378	5397	5361	5286	5263	5203	5272	5217	5321	5218	5114	4897	5044	5188	5318	5229	5435	5367	5362	5299	5204	5237	5217	5206	5262	5056	5269	5424	5281	5248	5189	5030	5307	5252	5328	5309	5345	5363	5448	5610	5459
5661	5401	5422	5503	5516	5617	5500	5669	5560	5404	5366	5225	5292	5101	5187	5337	5399	5289	5132	5039	5165	5141	5338	5333	5127	5261	5288	5329	5346	5231	5201	5151	5223	5270	5155	5170	5291	5222	5323	5216	5205	5196	5117	5131	5232	5345	5408	5428	5407	5503
5533	5373	5536	5554	5750	5365	5664	5408	5337	5173	5216	5087	5121	5131	5179	5094	5185	5060	5252	5249	5285	5099	5066	5248	5230	5531	5487	5503	5435	5285	5465	5255	5171	5193	5186	5352	5295	5199	5231	5039	5362	5275	5299	5318	5288	5437	5380	5412	5262	5328
5336	5543	5443	5578	5571	5339	5307	5163	5068	5205	5080	5108	5025	5097	5056	5065	5023	5147	5248	5185	5104	5192	5331	5363	5459	5427	5537	5364	5294	5304	5207	5282	5142	5188	5196	5289	5278	5293	5295	5312	5261	5152	5214	5233	5312	5238	5301	5262	5188	5171
5516	5551	5407	5401	5527	5441	5285	5169	5038	5068	4923	5151	4997	4933	5024	5125	5261	5071	5089	5220	5274	5266	5338	5303	5346	5413	5306	5392	5128	5151	5141	5042	4994	5158	5193	5302	5092	5299	5139	5135	5293	5213	5113	5129	5231	5341	5171	5200	5243	5203
5737	5572	5622	5437	5482	5506	5277	5179	4951	4962	5180	5126	5032	5132	5284	5114	5185	5150	5151	5403	5291	5174	5213	5054	5317	5384	5423	5253	5296	5210	5125	5061	5244	5358	5292	5317	5350	5263	5095	5282	5016	5238	5166	5180	5078	5085	5208	5295	5122	5006
5798	5462	5742	5514	5514	5480	5305	5134	4947	5221	5275	5101	5147	5290	5090	5167	5088	5325	5397	5226	5135	5188	5211	5294	5268	5474	5404	5382	5121	5175	5169	5238	5177	5186	5188	5335	5146	5384	5250	5183	5111	5147	5227	5215	5285	5122	5135	5372	5185	5195
5647	5685	5681	5562	5489	5235	5352	5038	5244	5274	5186	5177	5170	5253	5205	5154	5402	5313	5277	5253	5175	5165	5148	5259	5346	5328	5310	5387	5105	5086	4967	5168	5210	5144	5225	5253	5226	5269	5254	5233	5314	5267	5303	5203	5339	5188	5152	5119	5319	5221
5783	5700	5558	5721	5218	5518	5379	5211	5395	5362	5045	5394	5236	5184	5325	5338	5369	5319	5250	5263	5165	5267	5089	5176	5253	5209	5231	5244	5249	5053	5212	5315	5213	5338	5357	5255	5309	5065	5177	5243	5316	5418	5307	5262	5134	5183	5321	5107	5267	5217
5873	5419	5650	5526	5252	5453	5348	5339	5433	5193	5236	5227	5143	5125	5241	5284	5284	5203	5200	5214	5085	5277	5034	5277	5130	5257	5482	5316	5358	5415	5247	5461	5464	5548	5359	5458	5262	5357	5372	5152	5253	5420	5356	5273	5163	5088	5344	5314	5220	5295
5827	5313	5602	5156	5402	5216	5225	5477	5177	5242	5241	4988	4945	5153	5211	5045	5141	5204	5298	5199	5153	5113	5062	5211	5286	5468	5254	5354	5396	5392	5352	5341	5284	5328	5435	5421	5520	5429	5357	5256	5200	5244	5340	5317	5296	5137	5206	5162	5322	5255
5663	5496	5494	5163	5339	5250	5340	5281	5157	5129	4928	5012	5064	5155	5121	5060	5262	5131	5246	5045	5024	5263	5086	5183	5199	5298	5216	5143	5277	5354	5237	5404	5385	5400	5193	5154	5278	5311	5375	5318	5314	5164	5283	5281	5301	5107	5135	5101	5314	5242
5668	5518	5251	5189	5430	5170	5389	5063	5039	5080	4920	4930	5251	5003	5076	5113	5255	5097	5044	4980	5021	5266	5283	5261	5246	5270	5269	5249	5143	5323	5344	5185	5166	5354	5122	5184	5244	5256	5370	5245	5434	5370	5065	5254	5209	5336	5067	5137	5153	5470
5436	5410	5221	5263	5262	5093	5040	4999	5012	4997	4939	5125	5289	5050	5170	5254	4995	4918	4885	5068	5108	5167	5314	5240	5075	5296	5267	5325	5310	5437	5300	5306	5320	5310	5243	5106	5158	4991	5045	5157	5215	5383	5333	5294	5179	5284	5237	5217	5168	5300
5318	5170	5209	5167	5127	5235	5221	5254	5075	5085	5103	5250	5126	5066	5031	5035	5083	5060	4984	5119	5249	5195	5135	5089	5119	5167	5244	5316	5352	5209	5373	5317	5219	5160	5353	5322	5157	5189	5025	5126	5226	5250	5302	5169	5290	5057	5076	5379	5177	5184
5325	5285	5291	5356	5165	5214	5165	5105	5165	5047	5178	5253	5095	5117	5202	4929	4926	5000	5187	5196	5060	5137	5087	5272	5234	5212	5273	5226	5257	5266	5214	5259	5299	5249	5321	5271	5249	5138	5063	5005	5244	5231	5339	5313	5210	5085	5280	5288	5111	5218
5412	5342	5191	5439	5118	5140	5263	5073	5102	5093	5240	5178	5037	5153	5166	5117	5051	5056	5014	5230	5067	5233	5190	5223	5206	5416	5273	5177	5133	5234	5115	5239	5170	5284	5313	5240	5237	5348	5126	5140	5176	5151	5263	5222	5328	5040	5126	5264	5355	5008
5296	5388	5141	5268	5186	5057	5218	5118	5155	5390	5231	4992	5028	5132	5071	5030	5014	5176	5093	5177	5095	5238	5173	5249	5247	5186	4999	5115	5247	4963	5027	5087	5199	5217	5144	5137	5256	5287	5253	5214	5182	5141	5017	5156	5236	5035	5056	5193	5365	5296
5370	5211	5263	5335	5247	4979	5130	5215	5203	5227	5242	5052	5265	4988	4955	4959	5178	5214	5190	5193	5175	5213	5319	5225	5050	5089	5122	4973	5141	5139	4991	5145	5233	5068	5115	5164	5161	5117	5294	5270	5247	5086	5017	5009	5249	5186	5106	5153	5294	5206
5274	5389	5239	5340	5085	5112	5238	5244	5221	5292	5059	4991	5127	4962	4923	5195	5245	5091	5059	5208	5235	5220	5193	5249	5043	5013	4971	4997	5014	5180	5163	5240	5185	5249	5231	5087	5211	5143	5355	5324	5196	4979	4932	4917	5159	5293	5055	5036	5313	5214
5659	5469	5303	5293	5339	5056	5315	5047	5223	5229	4975	4976	5007	5088	4863	5118	5172	5156	4824	5086	5238	5224	5307	5125	5025	5010	4955	5081	5039	5262	5163	5229	5206	5205	5268	5074	5103	5169	5203	5309	5076	5176	4932	4939	5228	5149	5148	4958	5166	5226
5655	5341	5323	5206	5238	5194	5171	5052	4959	4909	4766	4990	4939	4859	5018	5162	5123	5167	5070	5058	5344	5368	5128	5099	4917	5008	5038	5063	5122	5155	5216	5084	5133	5382	5052	4910	5028	5070	5205	5324	5050	5069	5051	5066	5312	5189	5388	5091	5136	5163
5458	5422	5283	5231	5078	5123	5189	4994	4845	4829	4849	4867	4947	4810	4836	4919	4950	5027	5005	4977	5185	5233	5021	5201	5094	5067	5030	5219	4976	5085	5281	5275	5096	5020	5014	5058	4916	5013	5193	5140	5176	5248	5140	5018	5258	5274	5171	5067	4944	5103
5554	5367	5289	5245	5012	4986	4970	4976	5001	4861	4852	4904	5086	4841	4968	5011	5121	5008	4884	4977	5204	5077	5097	5029	4927	5009	5075	5153	5333	5244	5177	5169	5225	5151	4967	5009	5065	4996	5185	5190	5286	5236	5266	5012	5264	5145	5252	4969	5299	5034
5512	5297	5238	5212	5219	4942	5010	5066	4924	4881	4868	4926	5052	4881	4998	4982	5085	5006	4941	5112	5093	5182	5127	5099	5108	5004	4986	5074	5240	5073	5281	5323	5264	5101	5106	5044	4988	5105	5131	5369	5372	5334	5220	5428	5097	5266	5090	4892	4927	5450
5446	5254	5168	5132	5079	4938	4952	4847	5066	5007	4985	5010	5085	4918	5013	5102	5149	5204	4993	5132	5145	5232	5178	5059	5057	4865	5200	5073	5187	5167	5093	5171	5197	5168	4960	5117	5153	5255	5267	5511	5318	5469	5386	5225	5055	5408	5233	5104	5114	5230
5299	5183	5018	5127	4825	4916	5042	4947	5104	5080	5064	4967	4998	4845	4975	4897	4961	5028	5012	5085	5083	5059	5151	4828	5045	4986	5041	5137	5279	4998	5138	5024	5072	5171	5228	5057	5084	5298	5395	5423	5471	5513	5174	5067	5142	5237	5116	4996	4968	5360
5416	5327	5070	5166	4860	4982	5023	5005	5029	5025	5094	5090	5017	4893	5023	5091	5201	5016	4927	4852	5000	5043	4901	4956	4818	4947	5046	5231	5253	5353	5147	5237	5183	5019	4990	4985	5195	5133	5236	5410	5406	5261	4985	5117	5030	5254	5219	5213	5112	5330
5434	5279	5086	5065	4968	4854	5268	5046	5116	5351	5045	4971	5151	4883	4915	5103	5014	4928	4741	4756	5017	5004	4919	4964	4974	4946	4986	4999	5054	5063	5046	5058	5107	5071	5019	5120	5062	5244	5202	5381	5321	5235	5254	5025	5038	5307	5161	5007	5093	5457
5425	5253	4875	4927	4961	5048	5409	5118	5055	5093	5078	4953	5090	5023	4943	4978	5109	5020	4932	4858	4967	5026	4973	4877	5026	5010	5030	4954	4915	4963	5122	5153	5178	4942	5059	5115	5127	5210	5213	5246	5018	5117	4841	5007	5160	5256	5229	5284	5390	5330
5295	5148	4834	4914	5020	4932	5370	5084	5095	5257	5020	4809	4907	4830	4877	4742	4953	4932	4842	4743	4942	5046	5238	5144	5105	5109	5039	4964	5035	5036	5069	5017	4928	4867	5034	5072	5289	5258	5176	5195	4966	4946	4879	4976	5072	5304	5175	5118	5326	5203
5345	4943	5017	4908	5107	4908	5179	5191	5029	5085	4911	4771	4896	4772	4817	4829	4866	4977	4887	4775	4660	4880	4970	5209	5057	5292	5293	5172	5076	5033	5095	5039	4780	4966	5008	5231	5083	5233	5075	5149	5145	4996	4937	5106	5152	5208	5263	5138	5190	5206
5389	4994	5112	5003	5305	5129	5093	5293	5135	5142	5151	4891	5016	5190	5032	4942	4977	4960	5046	4847	4909	4928	5073	4960	5118	5255	5277	5059	5195	5111	5125	5187	5156	5077	5076	5215	5356	5164	5125	5310	4963	4833	4892	5215	5314	5071	5441	5333	5270	5096
5367	5110	5302	5172	5186	5241	5208	5206	5109	5093	5118	5005	4719	4912	4888	4840	4894	5030	5212	5202	5054	4899	5087	5123	5157	5135	5015	5151	5102	5091	5107	5006	5000	5182	5275	5158	5343	5165	5144	5028	5012	4993	5101	5111	5222	5355	5254	5264	5184	5165
5445	5195	5280	5136	4912	5098	5059	4821	4850	4817	4808	4767	4571	4928	5045	4947	5020	4938	5108	5291	5225	5101	5006	4976	5169	5172	5208	5136	5013	5104	5207	4987	5285	5153	5393	5405	5250	5109	4983	5084	4978	5185	5143	5270	5045	5235	5267	5264	5169	5173
5534	5152	5156	5138	5079	4943	4956	4772	4915	4824	4805	4848	4911	4871	5036	4999	4980	4869	4832	5060	5222	5262	4974	5082	4831	5209	5125	5041	5114	5086	4940	4986	5114	5116	5157	5182	5071	5074	5136	5343	5105	5084	5103	4985	5175	5327	5401	5306	5070	5161
5224	5433	5161	5312	5182	4905	5147	5021	4898	5020	4766	4938	4926	4802	4782	4842	4797	4770	4806	4959	4880	4865	4965	5073	5069	4813	5052	4970	5131	5046	5146	5069	4954	5013	5016	4930	4892	4981	5109	5101	5263	5070	5088	5061	5058	5438	5239	5225	5201	5294
5635	5617	5576	5235	5224	4991	5186	5042	4831	5023	4891	4911	4877	5133	4943	4878	4954	5047	5006	4832	4738	4914	4859	4806	4926	4829	4926	4922	4940	4930	5109	5178	5214	4993	5048	5049	5000	4990	5078	5107	5176	5275	5101	5258	5262	5144	5093	5236	5392	5082
5738	5318	5443	5121	5172	5180	5079	4893	5010	4928	5197	4970	4944	5138	5146	5057	5134	5098	5027	5033	5043	5053	5104	5081	4986	4963	4937	4973	4977	4922	4968	5171	5328	5149	5168	5045	4951	4838	4904	4877	4964	5045	5389	5296	5339	5098	5188	5164	5089	5081
5470	5253	5147	5154	4793	4910	4922	4918	5009	4988	4982	4980	4693	4769	4939	4810	4702	4829	4758	4935	4887	4931	5140	5057	5178	5194	4991	4865	5119	5065	5082	4998	5122	5161	5113	5153	5134	5022	4872	5038	5094	5150	5423	5381	5244	5135	5284	5093	5005	5291
5374	5410	5196	5060	4938	4814	4950	5077	5034	4933	4748	4677	5017	4743	4736	4835	4899	4792	4537	4669	4885	5017	5134	5056	5157	5122	5136	5090	5018	5062	5173	4926	4926	4927	4963	4922	4916	5174	5136	5126	5550	5304	5182	5266	5208	5388	5211	5121	5075	5188
5357	5130	5253	4886	5133	5191	5226	5104	4943	5014	4866	4723	4938	4992	4803	4758	4762	4848	4872	4742	4813	4865	4906	5079	5064	4970	5011	5079	5004	5022	5135	5238	5102	4887	4816	4894	4960	5115	5311	5327	5298	5241	5329	5126	5239	5169	5188	5096	5272	5159
5547	5176	5208	5057	5281	5124	5155	5052	4957	5061	4899	5132	5124	5187	5025	4903	4970	5054	4954	5117	5114	4817	4821	4921	4800	4836	5032	5029	5067	5124	5112	5162	5156	5074	5100	4955	5000	5095	5028	5288	5214	5220	5261	5194	5160	5040	4940	5228	5217	5200
5377	5253	5183	5355	5265	5303	5138	5189	5238	4915	5106	5023	4871	4824	4916	4926	4797	5036	4891	5156	5222	4962	4885	4859	4881	4726	4729	4814	4887	4995	5279	5093	5150	5141	5192	5056	5163	4932	4818	5086	5307	5407	5251	5094	5084	5005	5016	5007	5146	5435
5530	5320	5418	5230	5108	4958	5058	4902	5036	4952	4829	4865	4955	4720	4849	4935	4931	5097	4997	4976	5214	5270	5089	4966	4816	4989	4901	4869	4671	4880	4932	4769	4829	5065	4931	5113	4911	5152	4922	5189	5129	5051	5192	5100	5112	5384	5136	5001	4950	5179
5205	5299	5464	5020	5130	4987	5079	4980	4867	4906	4743	4806	4757	4843	4674	4803	4881	4955	5039	5085	4919	4896	5079	5160	5167	5059	5148	5087	4957	4833	4912	4910	4712	4880	5038	5105	5131	5247	5239	5151	5094	4930	5056	5221	5245	5164	5008	5198	5083	4876
5633	5318	5143	4979	4994	4954	4865	4902	4900	4913	4831	4817	4707	4894	4978	4934	4812	4920	5042	5118	4993	4879	4823	4852	4981	5116	5261	5251	5224	5170	5093	5032	4969	4866	4661	4891	4871	5054	5110	5119	5281	5022	5045	5127	5259	5132	5265	5070	4977	5182
5505	5350	5203	5119	4944	4975	5216	4813	4988	5011	4801	5018	4886	4935	4831	4969	5038	4972	4964	4963	4923	4778	4845	4905	4846	4868	4792	5052	5086	5016	5186	5108	4963	4964	4869	4921	5019	5034	5314	5497	5205	5383	5247	4939	5121	4976	5248	5119	5257	5373
5479	5426	5350	5132	5135	5134	4932	5119	4855	5058	5092	4949	5285	5030	5091	5085	5129	5121	5027	4862	4841	4800	4990	4778	4881	4941	4890	4986	5142	5192	5185	5091	5191	5033	5067	4928	5074	4992	4994	5179	5342	5285	5379	5226	5282	4923	4995	5202	5337	5325
5488	5206	5294	5226	5084	5010	5068	5033	5156	5049	5024	5133	4913	4907	5015	5024	5018	5034	5212	5078	5041	5063	4920	4913	4818	4838	4835	4984	4992	4949	5008	4946	5049	5282	5155	5122	5135	5074	5021	5063	5062	5046	5472	5088	5133	5222	5178	5007	4965	5159
5429	5110	5253	4925	5164	4993	5049	5115	5100	5218	4926	5055	4986	4938	4683	4910	5043	4922	4862	5084	4899	5147	4883	4992	5094	5013	4852	4813	4781	4884	4906	4736	4864	4940	5034	5158	5432	5227	5201	5167	5061	5012	5037	5329	5280	5072	5062	5085	4911	5315
5381	5074	5071	5026	4830	4876	4942	4951	5045	4942	4791	4648	4659	4647	4733	4813	4680	4728	4955	4831	4919	5056	5147	5080	5092	5081	5078	5066	4954	4934	4960	4861	4887	4875	5003	5123	5239	5242	5133	5059	5015	4888	4909	5126	5063	5265	5321	5188	4918	5113
5100	4998	5069	4975	4788	4936	5169	5164	5090	5064	4922	4834	4603	4715	4392	4578	4783	4789	4775	4869	4993	4869	4971	5076	5139	5109	5127	4939	4914	4874	4833	4955	4771	4956	4951	4948	4975	5127	5282	5212	5178	4943	4713	4828	4789	5064	5125	5235	5096	5130
5118	4979	5084	5151	4958	5003	5128	5103	4946	4907	5005	4568	4680	4829	4768	4844	4802	4807	4761	4782	4647	4796	4784	4973	4996	5208	5224	5136	5003	5037	4897	5003	4959	4793	4999	5089	5014	5109	5034	5174	5111	5143	4918	4964	4826	4768	4988	5222	5394	5233
5423	5233	5196	5126	4807	4986	5058	5155	5005	4927	4789	4784	4770	4706	4685	4685	5065	5044	4984	4760	4591	4678	4860	4886	4538	4852	5111	5052	4990	5158	4989	4901	4937	4870	4856	4868	4761	4881	4884	5148	5087	5262	5015	5043	4812	5089	5005	5170	5103	5156
5274	5168	5139	5244	5202	5324	5255	5265	5138	5094	4879	4974	4902	5029	5050	4855	4898	4961	5119	5008	4920	4888	4573	4878	4992	4952	5024	4877	4733	4745	4904	5013	4886	5084	4939	5074	4970	4961	5142	4860	4899	4898	5093	4988	4963	4995	4966	5125	5160	5126
5621	5381	5441	5353	5308	5254	5203	5135	5141	4934	5018	5077	5034	5074	5103	5217	5074	4944	4880	4885	5092	4959	4786	4842	4941	5012	4951	4637	4711	4811	4966	5091	5044	5105	5237	5082	5025	4946	5116	4860	4945	5231	5104	5142	5187	5068	5028	5078	5065	5178
5583	5496	5222	4957	5010	5047	4999	4865	4714	4752	4879	4801	4833	4943	4936	5034	4988	5039	5054	4836	4790	4948	5136	5173	4913	4904	5048	4961	4795	4761	4970	4758	4897	5153	5106	5325	5055	5155	5141	4950	4873	4935	4942	5205	5337	5300	5116	4925	5149	5091
5293	5035	4913	4944	5021	5035	4977	5062	4898	4831	4785	5077	4781	4653	4890	4806	4824	4846	4975	5005	4971	4796	4960	5074	5145	5059	5117	5237	4842	4605	4839	4828	4805	4982	5031	5278	5209	5100	5166	5011	4920	4789	4786	4923	5048	5280	5287	5295	4995	4925
4953	5124	5112	4977	4976	5004	5050	5044	4996	4891	4898	4872	4857	4946	4854	4829	4786	4699	4660	4744	5027	5030	4863	4888	5472	5465	5255	5019	5034	4999	4697	4998	4833	4773	5101	5135	5253	5440	5314	5125	5042	4834	4708	4854	4964	5103	5238	5309	5245	5007
5424	5290	5103	4998	4876	4786	4824	4760	4575	4644	4743	4666	4780	4802	4736	4960	4896	4624	4628	4580	4726	5080	5189	5108	4971	5191	5196	4912	4928	5186	4980	4943	4855	4802	4931	5088	4934	5301	5237	5037	5073	5132	4884	4851	4833	5009	5109	5341	5321	5177
5372	5024	5014	4780	4685	4749	4900	4982	4961	4776	4682	4592	4678	4577	4646	4599	4854	4853	4865	4631	4460	4652	4862	5133	5049	4994	5167	5127	4995	5143	5245	4892	4919	4878	4704	5040	4843	4976	5063	4939	5134	4913	4836	5024	4712	4845	4922	5262	5390	5253
5070	5009	4957	5017	5108	5124	5262	5252	5323	5102	5083	5018	4891	4741	4668	4704	4653	4777	5025	4895	4799	4683	4812	4960	5066	4897	4673	5098	5107	5030	5050	5068	4733	4998	4951	4850	4744	4832	4887	4732	5066	4992	5083	4921	4910	4983	4985	5088	5164	5390
5143	5169	5493	5428	5325	5266	5534	5217	5306	5462	5224	5184	5082	5240	5065	5020	4880	4836	4894	5002	5182	5171	4861	4693	4866	5120	4804	4812	5100	5089	4797	5050	5054	5145	5190	4928	4802	4883	4783	4767	4942	4884	5148	5163	5048	4918	4932	4912	5108	5240
5487	5433	5452	5255	5341	4987	5193	4940	5065	4984	5039	4906	5055	5170	5305	5224	5353	5095	4830	4740	4828	5169	5165	4886	4754	4969	4934	4580	4697	4863	4913	4811	5070	5129	5281	5230	5060	5097	4861	4908	4777	5170	5143	5239	5032	5018	4900	5004	5045	5219
5893	5341	5228	5143	4848	4905	4763	4619	4776	4720	4887	4851	4702	4783	5051	5287	5405	5258	5201	4974	4906	5113	5215	5196	4888	4771	4939	4756	4724	4837	5005	4786	5201	5209	5201	5309	5257	5219	4963	4849	4785	4953	5117	5104	5108	5172	5157	5031	5030	5170
5573	4984	4859	4918	4890	4885	4851	4977	4836	4755	4745	4811	4831	4604	4835	4841	5129	5131	5150	5195	4967	4931	5036	5441	5199	4711	5016	5181	4852	4797	4953	4785	4844	5372	5283	5450	5311	5019	5039	4814	4870	4777	5085	4964	5295	5158	5070	4933	4938	4918
5136	4911	4804	4890	4940	5098	4997	5073	4926	4956	4895	4982	4979	4928	4801	4698	4642	4901	5079	5242	5161	4803	4760	5243	5371	5135	4814	5214	5016	4575	4779	5083	4830	5079	5019	4993	5413	5030	5375	4941	4810	4899	4878	4913	5327	4987	5133	5061	5144	4967
4894	4840	5077	5070	5095	5200	5252	5145	5043	5031	4777	5006	5060	4883	4853	4683	4394	4398	4624	4930	5143	5155	4909	5062	5476	5489	5081	4933	5166	4826	4778	5069	4753	4717	5052	4881	5168	4942	5116	4919	4892	4957	4813	4963	4961	5110	5109	4985	5226	5051
4903	5165	5408	5246	5129	4999	4924	5090	4913	4929	4858	4884	4941	5049	5108	4899	4492	4340	4527	4624	5071	5161	5140	4891	5282	5430	5191	4775	5290	5149	4741	4853	4723	4587	4998	4879	4901	5094	5120	4883	4930	4926	4772	4910	4803	4950	5020	5031	5137	5117
5066	5271	5362	5329	5034	4785	4586	4670	4700	4700	4693	4789	4997	5051	5130	5042	4861	4617	4594	4468	4801	5276	5288	5053	4968	5374	5286	4813	4981	5335	4770	4708	4743	4663	4919	4734	4581	5169	4834	5111	4773	4927	4743	4825	4765	5033	4950	5172	5080	4957
5488	5252	5162	5052	4891	4793	4559	4587	4502	4528	4443	4742	4779	4800	4932	5127	5130	5047	4699	4427	4836	5139	5252	4947	4787	4951	5382	5084	4932	5254	4925	4630	4991	4824	4598	4733	4619	5005	4656	5156	4952	4953	4866	4796	4723	4938	4966	5136	5111	5143
5711	5340	5086	4861	4943	4673	4637	4539	4551	4521	4420	4527	4526	4617	4817	4968	5074	5146	4810	4497	4526	4836	5026	4864	4583	4706	5260	5227	4768	5286	4879	4693	5014	4875	4696	4845	4717	4817	4744	5000	4887	5056	4920	5009	4842	4921	5111	5082	5195	5004
5566	5302	5118	4873	4754	4591	4764	4809	4552	4568	4501	4555	4591	4664	4785	4897	4971	5074	5059	4456	4368	4487	5121	4944	4772	4722	5185	5073	4776	4861	5286	4919	5140	4988	4764	5060	4661	4807	4999	4859	4882	4985	5159	5112	4942	5075	4896	5123	4937	5176
5541	5256	5003	5011	4858	4748	4712	4786	4749	4779	4803	4629	4533	4487	4748	4792	5065	5174	4909	4573	4421	4589	4969	5125	4812	4584	4968	5126	4814	4902	5133	4808	4904	5037	4997	4954	4754	4915	4899	4873	5213	4890	5287	5223	5107	5038	4978	5088	5097	5109
5607	5261	5029	4735	5034	4954	4976	4945	4873	5030	4860	4925	4811	4515	4744	4759	5211	5212	5254	4816	4665	4817	5051	5070	4777	4627	4838	5174	4882	4784	5058	5085	5044	5290	4985	5134	4986	4772	4891	4776	5044	5006	5310	5114	5216	5046	5104	5033	4998	5091
5579	5181	4942	4811	5031	5185	5084	5036	4972	4998	4855	4850	4778	4619	4761	4808	4854	5318	5148	5018	4769	4683	4839	5105	4970	4449	4854	5208	4732	4786	5068	4982	4944	5251	5248	5360	5039	4874	4974	4658	4938	5027	5207	5098	5253	5135	5181	5072	4918	5105
5520	5174	4894	4899	4854	5024	4996	5128	5105	4974	4826	4794	4532	4555	4690	4730	4809	5137	5407	5146	4831	4684	4757	5197	5137	4714	4724	4958	4710	4572	5101	4961	4801	5346	5142	5092	5019	4863	4870	4669	4779	4786	5121	5092	5205	5164	5065	4998	4914	5000
5549	5134	4919	4863	5008	4954	5038	4973	4993	4995	4700	4738	4680	4580	4740	4685	4919	5220	5480	5440	5033	4864	5103	5310	5097	4704	4842	5000	4773	4617	4968	4871	4980	5304	5000	5013	5107	4848	4853	4597	4795	4744	5151	5055	5242	5190	5071	4955	4772	4894
5695	5206	4837	4774	4774	4737	4944	4854	4830	4707	4577	4631	4621	4348	4797	4839	5094	5349	5505	5167	4738	4938	5263	5454	5112	4684	4906	5081	4756	4551	5042	4902	4826	5267	4992	5227	5146	4937	4921	4640	4796	4940	4949	5028	5245	5166	5084	4930	4862	4771
5602	5081	4895	4651	4553	4571	4640	4536	4613	4757	4392	4481	4385	4244	4541	4915	4934	5342	5355	5088	4784	4866	5307	5566	5099	4767	4847	5027	4598	4741	4964	4771	4754	5097	4925	5153	4961	4964	4925	4661	5098	4713	4917	4975	5116	5239	5046	5005	4704	4925
5734	5274	4849	4785	4609	4465	4338	4525	4372	4395	4423	4467	4389	4611	4527	5002	5177	5319	5357	5139	4798	4887	5382	5409	5031	4717	5003	4999	4643	4713	4908	4473	4814	5249	4601	5035	5064	4989	5063	4815	4859	4755	4944	4895	5207	5214	5162	5050	4838	4984
5667	5302	4986	4615	4684	4389	4403	4346	4283	4134	4289	4306	4476	4539	4631	4889	5131	5188	5181	4755	4741	4961	5328	5527	5046	4766	5095	4898	4585	4610	4821	4682	4729	5089	4849	5147	5014	5077	5074	4966	5068	4795	4840	4920	5128	5003	5231	5105	4892	5083
5712	5254	5101	4880	4478	4433	4394	4320	4442	4451	4383	4245	4438	4534	4697	4812	5031	4934	4798	4588	4666	5073	5518	5215	4965	5019	5113	4923	4624	4963	4854	4514	4898	4902	4985	5143	5113	5200	5193	5022	5050	4914	4968	4822	4893	5071	5308	5232	5093	4960
5636	5478	5181	4749	4757	4793	4774	4481	4500	4351	4526	4495	4452	4719	4904	4909	5050	4832	4619	4578	4709	5227	5209	5162	4853	5011	5158	4713	4711	4902	4706	4539	4911	4725	4898	5260	5072	5370	5184	5167	5127	5026	4927	4945	4969	5089	5338	5341	5216	5041
5303	5369	5258	5210	4929	4917	4999	4763	4668	4605	4778	4785	4852	4724	4826	5016	4547	4644	4486	4509	4829	5169	5159	4841	5037	5225	5166	4728	4645	5052	4681	4660	4839	4659	5043	5182	4992	5331	4984	5239	5150	5075	4854	4799	4952	5299	5342	5445	5188	4905
5048	4900	5148	5158	5186	5014	4934	4976	4909	4970	4986	4987	5062	4956	4876	4713	4646	4476	4440	4744	5118	5145	4943	4775	4934	5167	5127	4916	4979	5090	4660	4776	4869	4638	4960	4821	5180	5104	5129	5325	5099	5087	4802	4959	4968	4997	5229	5330	5194	5125
4965	4809	4893	5034	5175	5224	5162	5113	4974	5068	5048	4920	5031	4780	4687	4637	4343	4456	4553	4944	4948	4734	4778	4838	5189	5234	4934	4942	5267	4892	4830	4998	4680	4670	4996	4923	4953	4997	5081	5325	5077	4898	4888	4982	4857	5115	5168	5260	5317	5104
5089	4804	4634	4746	4832	5019	4932	4848	5149	4877	5034	4871	4828	4651	4414	4400	4571	4535	4925	5016	5005	4659	4635	5276	5216	5004	5045	5155	5169	4945	5079	5095	4620	4920	4911	4791	5095	5017	5223	5280	5102	4946	5038	4854	5036	4835	5304	5437	5309	5188
5338	4922	4852	4531	4762	4606	4870	4725	4701	4590	4578	4516	4307	4339	4411	4473	4705	4827	4907	4850	4579	4507	4950	5118	5019	5016	5180	5380	4847	4883	5284	5053	4810	5055	4812	5022	4948	5012	5275	5131	5268	5013	4933	4817	4769	5036	5173	5330	5286	5033
5376	5145	5087	4818	4701	4765	4640	4407	4576	4627	4467	4433	4348	4591	4855	4639	4920	4860	4785	4366	4695	4869	5155	5114	4864	5137	5275	5180	4853	4953	4986	4819	4898	4966	4730	4973	4854	5008	5139	5190	5146	4928	4961	4845	4888	4887	5091	5218	5148	5130
5192	5226	5391	5283	5003	4963	4799	4847	4666	4754	4658	4734	4771	4752	5036	4936	4848	4758	4604	4527	4664	4994	5103	4973	4900	5157	5201	4934	5004	5193	4992	4875	4785	4645	4709	4762	4730	5017	4956	5083	4953	4972	4819	4840	4791	5029	4963	5176	5352	5319
5087	4954	5079	5181	5187	5180	5131	4930	4966	4971	5016	5084	5080	4994	4890	4821	4425	4542	4652	4789	4941	4889	4734	4928	5026	5016	4897	4890	5107	5156	4936	4962	4949	4614	4722	4686	4816	4981	4961	5226	4999	5090	4680	4887	4748	4843	4995	5196	5318	5117
4984	4923	4801	4935	4828	4952	4929	4877	4952	5102	4958	4853	4782	4677	4634	4611	4641	4788	4658	4971	4699	4593	4702	4908	5088	5009	4808	5076	5026	4924	5014	4987	4810	4736	4721	4757	5074	4913	5022	4878	5234	4874	4901	4809	4750	4815	4931	5088	5404	5096
5405	4967	4790	4643	4747	4869	4760	4779	4757	4720	4810	4736	4813	4627	4905	4820	4955	4906	4869	4535	4607	4599	4767	4767	4828	4926	5100	5171	4944	4893	5074	4815	4710	4702	4618	4673	4820	4836	5014	4999	5073	4929	5031	4847	4782	4728	5097	5120	5078	4978
5216	5225	5110	4995	4924	4895	4788	4994	4799	4837	4826	4861	4874	4802	4930	4930	4831	4592	4641	4470	4539	4581	4818	4757	4706	4948	5140	4952	4887	4993	4869	4829	4916	4801	4654	4825	4678	4935	4855	5210	5065	5084	4944	4777	4699	4874	4986	5179	5167	5146
4983	4791	4917	4855	5052	5155	5275	4961	5171	4940	4945	4951	4876	4849	4767	4718	4573	4516	4630	4516	4681	4682	4555	4493	4831	5024	5240	4985	5063	5036	4991	4965	4956	4722	4856	4808	4865	5093	5054	5282	5188	5057	4777	4852	4793	4868	4941	5119	5306	5336
4940	4865	4779	4836	4722	4835	4954	5074	5064	4892	4918	4827	4715	4675	4623	4615	4582	4638	4718	4576	4623	4556	4772	4852	4929	4937	5028	4920	4975	4845	4951	4872	4800	4789	4905	4914	4932	5003	5076	5294	4953	4893	4944	4837	4938	4952	5093	5224	5466	5282
5305	5238	5012	4931	4917	4903	4840	4986	4951	4728	4670	4722	4740	4684	4669	4652	4770	4727	4609	4485	4474	4662	4822	4897	4844	4842	4987	5082	4945	5036	4987	4892	4900	4816	4833	4879	4854	4996	5152	5192	5280	5091	5065	4957	4999	4940	5117	5171	5388	5437
5217	5091	5143	4963	4933	4980	4940	4961	5037	4880	4869	4804	4780	4815	4792	4586	4640	4613	4524	4544	4723	4660	4769	4765	4967	5043	5153	4979	5051	5084	5089	4979	4897	4892	4782	4883	4920	5121	5096	5174	5067	5179	4766	4748	4650	4884	4867	5199	5460	5162
5268	5066	5064	4886	4869	4775	4800	4801	4920	4915	4857	4705	4691	4598	4649	4698	4515	4668	4664	4595	4681	4616	4781	4824	4949	4961	5154	4967	5150	5158	4960	5046	4899	4801	4752	4822	4929	4910	5124	5110	5162	5091	4905	4793	4923	4977	4960	5124	5059	5114
5490	5073	4940	4998	4697	4893	4816	4743	4754	4727	4747	4625	4670	4592	4669	4698	4629	4745	4772	4570	4615	4872	4761	4990	5092	5042	4984	5320	5112	5128	5064	5023	4864	4880	4741	5023	4943	4945	5140	5084	5388	5039	4912	4835	4899	4819	4779	5103	5266	5300
5168	4958	4880	4909	4904	4833	4970	4895	4764	4805	4639	4808	4660	4579	4646	4712	4646	4830	4701	4734	4778	5035	4810	4884	5009	5201	5322	5322	5193	5100	4833	4802	4878	4750	4750	4868	5070	4962	5012	5337	5295	4980	4908	4805	4891	4727	4909	5103	5249	5009
5263	4875	4979	4742	4703	4795	4882	4756	4660	4678	4574	4580	4575	4389	4624	4763	4674	4801	4894	4791	4797	4818	4991	4968	4942	5028	5127	5110	5304	5197	5039	4893	4787	4722	4703	4848	4838	4936	4917	5184	5198	4885	4698	4596	4795	4660	4789	5034	5222	5092
5191	4949	4872	4839	4813	4745	4785	4830	4776	4688	4614	4742	4647	4655	4667	4686	4903	4820	4667	4858	5010	4847	4956	4871	5060	5204	5040	4987	4912	4979	4782	4920	4837	4825	4731	4890	5014	5024	5122	5228	5218	4693	4763	4655	4616	4835	5120	5176	5120	4939
5331	4976	4945	4763	4701	4730	4889	4683	4722	4777	4695	4667	4537	4732	4732	4740	4788	4797	4728	4904	5004	4872	4910	5010	5136	4980	5123	5119	5062	4907	4875	4746	4679	4582	4723	4763	4643	5019	5032	5053	4811	4726	4680	4790	4800	4887	5168	5026	4851	4795
5199	5069	4987	4802	4714	4705	4873	4794	4649	4786	4722	4592	4728	4882	4836	4826	4903	4820	4864	4963	4881	5013	4952	5040	5062	5060	5090	5050	5039	4846	4849	4644	4730	4640	4685	4864	4939	5037	5150	5138	4962	4878	4947	4579	4645	4905	5135	4937	4819	4940
5410	4909	4826	4830	4748	4822	4816	4868	4691	4693	4918	4674	4695	4677	4693	4919	4735	4896	5036	4872	4842	4965	5011	5111	4949	4837	5053	4971	4838	4820	4742	4650	4669	4626	4641	4718	4698	4952	5126	5097	4870	4940	4710	4597	4708	5121	5048	4957	4693	5125
5423	5044	5049	4882	4771	4823	4737	4804	4861	4700	4832	4807	4613	4824	4745	4717	4946	4946	4738	4990	5148	4939	4884	5035	4980	5008	4916	4805	4865	4788	4713	4603	4727	4668	4776	4852	4912	5130	5395	5013	4874	4748	4670	4494	4887	5115	5301	4965	5042	5236
5389	5122	4997	4861	4819	4824	4830	5042	4813	4907	4745	4742	4778	4757	4699	4868	4921	5056	4958	4918	4842	4907	4989	5036	4899	4930	4983	4974	4798	4827	4798	4806	4761	4588	4711	4828	4988	5077	5096	4882	4977	4905	4580	4782	5134	5258	5082	4876	5087	5111
5458	5215	5188	4975	4998	4819	5070	5009	4974	4881	4921	4793	4689	4953	4774	4744	4909	4941	4991	4994	5072	4880	4915	4911	4992	4886	4798	4879	4808	4707	4724	4736	4490	4722	4913	4931	5176	5137	5067	4803	5013	5106	4841	4967	5380	5153	4824	4836	5246	4918
5289	5179	5116	5070	5159	5034	4864	4949	4924	5217	4970	4836	5000	4759	4861	4972	4807	5009	4918	4982	4830	4927	5041	4959	4763	4728	4747	4778	4787	4703	4711	4573	4643	4776	5003	5088	5029	4993	5050	5036	5235	5105	4959	5103	5254	4974	4783	4789	5136	5043
5480	5307	5374	5178	5186	5121	5059	5088	5225	5122	5080	5010	4912	4791	4963	4988	5051	5008	5014	4935	5081	4993	4976	4937	4789	4750	4666	4633	4710	4731	4592	4756	4853	4906	5067	5034	5095	5071	5076	5042	5044	4985	4946	5121	5199	5089	5028	5186	5251	5067
5645	5382	5375	5152	5262	5135	5230	4966	5168	5041	5130	4863	4948	4940	5024	5038	5157	5122	5105	5029	4959	4872	4904	4821	4686	4789	4853	4690	4732	4765	4791	4724	4986	5020	5055	5041	5005	5126	5055	5014	4950	4935	4970	5133	5357	5172	4975	5151	5418	5063
5599	5534	5560	5308	5401	5229	5244	5137	5167	5298	5104	5048	4959	5087	4945	5033	5003	4985	5013	5077	4975	4925	4896	4799	4819	4771	4742	4769	4724	4567	4926	5085	5046	5110	4991	5063	5257	5101	4889	4855	4824	4883	5180	5524	5669	5210	5086	5058	5063	4858
5784	5479	5595	5231	5243	5224	5143	5217	5066	5052	5125	5073	4955	5032	5064	5030	4869	5134	4908	4918	4975	4983	4704	4710	4751	4847	4866	4689	4666	4863	4783	5141	5158	5194	5130	5267	5160	4919	4732	4807	4988	5187	5266	5720	5581	5154	4769	4993	4936	4756
5718	5416	5561	5358	5264	5393	5218	5266	4999	5054	5192	5008	5152	5117	4818	4952	4955	4762	5017	4892	4877	4842	4618	4877	4792	4729	4660	4811	4916	5031	5088	5149	5151	5273	5324	5170	5054	4844	4980	4804	5287	5459	5496	5570	5446	4843	4703	4778	5086	4855
5630	5466	5588	5369	5362	5100	5181	5083	5135	5180	4942	4928	4978	4984	4975	4995	4922	4865	4815	4987	5002	4980	4748	4981	4615	4752	4797	4816	5049	5041	5121	5143	5227	5300	5443	4911	4787	4673	4861	5089	5297	5396	5249	5256	4949	4741	4775	4899	5361	4997
5673	5293	5194	5176	5029	5244	5072	4968	5099	4993	4905	4892	4869	4875	4940	4951	4815	4925	4798	4926	4967	4856	4825	4859	4697	4674	4752	4862	5035	5107	5139	5080	5264	5393	5127	4686	4508	4956	5070	5236	5216	5241	4998	5051	4921	4772	4771	5293	5662	5155
5255	5190	5253	5021	5184	5130	5039	5096	5024	4938	4720	4718	4820	4796	4857	4967	4770	4785	4673	4831	4946	4789	4823	4956	4954	4786	4815	5187	4984	5042	5120	5246	5310	5042	4731	4679	4870	4960	5297	5059	5221	5074	4949	5084	5120	4763	5035	5279	5748	5254
5329	5055	5108	5014	5097	4927	4903	4817	4854	4517	4772	4627	4791	4661	4709	4724	4877	4739	4738	4859	4812	4846	4804	4867	4746	4915	5002	5073	4939	4921	5075	5081	5127	4746	4748	4698	4826	5115	4976	4809	4952	4919	4996	4981	5327	4913	5045	5529	5678	4821
5099	5049	5034	4868	4984	4835	4804	4689	4761	4784	4682	4702	4505	4725	4690	4749	4668	4827	4772	4812	4912	4810	4793	4863	4871	5036	5074	5108	4819	5071	5079	5053	4754	4759	4704	4812	5113	5017	4755	4887	5087	4913	4771	5109	5097	5007	4860	5518	5422	4607
5215	5007	4855	4894	4944	4828	4731	4743	4823	4788	4727	4680	4705	4664	4711	4507	4773	4711	4853	4798	4944	4939	4904	4869	5039	5206	4913	4948	4844	5007	5143	4829	4696	4610	4817	5055	5019	5007	4756	4834	5028	4836	4776	5121	5298	5067	4956	5392	5337	4580
5219	5099	4801	4881	4737	4784	4770	4664	4704	4666	4663	4594	4842	4768	4847	4871	4773	4717	4787	4749	5024	5045	5083	4961	5081	5082	5015	4820	4825	5014	4813	4483	4575	4653	4963	5044	4971	5015	4711	5063	5064	4893	4950	5162	5244	4908	4882	5188	5214	4494
5304	4908	4890	4778	4761	4757	4855	4795	4723	4744	4740	4698	4739	4673	4857	4889	4975	5024	4930	5005	5125	4942	5134	5018	5148	5039	4888	4726	4951	4842	4618	4513	4687	5018	5039	5173	4851	4955	4955	5003	5009	5002	4928	5111	5114	4841	4814	5464	5360	4617
5410	5324	5094	4929	4985	5005	4886	4866	4871	4804	4886	4765	4915	4937	4913	4876	5237	4978	4916	5099	5248	5025	5067	5035	5085	4870	4810	4770	4765	4702	4521	4530	4874	5217	5171	5036	4956	5075	4922	4940	4976	5012	4883	5099	5164	4896	4820	5214	5207	4690
5469	5308	5285	5087	5005	5078	4887	4872	5041	5094	4996	4861	4967	5011	5071	5164	4991	5194	5148	5115	5168	5030	4997	4899	4779	4620	4683	4688	4792	4552	4399	4631	5059	5091	5036	5037	4909	4842	4902	4931	5156	4911	4906	5039	4894	4805	4707	5130	5355	4973
5721	5309	5257	5170	5262	5186	5075	5113	4974	5101	4966	4942	4990	4985	5135	4981	5119	5050	4868	4933	4907	4850	4796	4852	4724	4570	4634	4818	4735	4495	4567	4974	5219	5002	4842	4701	5022	4845	4939	5038	5112	4933	4863	5121	5058	4947	4873	4973	5339	5288
5568	5288	5263	5190	5272	5262	5225	5137	5224	5025	5104	4912	5044	5066	4901	5021	5061	5026	4968	4869	4768	4786	4773	4729	4574	4561	4740	4766	4800	4567	4648	5139	5055	5006	4792	4718	4900	4954	5040	5226	5076	5080	4953	5058	5109	4897	4747	5195	5428	5482
5345	5191	5106	5020	5132	5295	5151	5079	5158	5049	5102	5018	5123	4991	4987	4852	4807	4804	4855	4812	4678	4533	4595	4726	4511	4551	4902	4834	4807	4570	4971	5324	5075	4807	4645	4845	5090	5165	5122	5140	5091	4984	4921	5026	5125	4959	4811	5176	5562	5593
5238	5032	5095	4963	4973	5131	5001	4962	5010	5117	4899	4897	4812	4830	4789	4799	4734	4676	4700	4598	4464	4508	4648	4649	4579	4774	5066	4913	4672	4851	5001	5176	4916	4585	4799	4847	5120	5161	5352	5254	5101	5033	5023	4961	5194	5146	5018	5558	5559	5687
5158	4953	5090	4824	4907	4900	4987	4892	4957	4731	4951	4787	4751	4643	4624	4643	4666	4500	4593	4560	4539	4505	4628	4604	4569	4799	5042	4974	4723	4924	5272	5101	4866	4735	4909	4971	5091	5398	5319	5325	5062	5167	4918	5096	5204	5257	5458	5558	5595	5382
5061	5092	4926	4868	4841	4888	4783	4939	4829	4890	4857	4603	4600	4560	4504	4637	4543	4665	4710	4625	4658	4685	4831	4731	4804	4827	5177	4990	4919	5071	5151	4987	4684	4718	4875	5070	5200	5307	5492	5097	5066	5050	5006	5123	5372	5491	5458	5513	5433	5374
5154	4910	4877	4960	4751	4877	4878	4733	4708	4862	4743	4716	4670	4546	4715	4810	4564	4674	4892	4757	4801	4902	4911	4718	4906	5035	5101	4883	4619	4973	5026	4930	4771	4781	5011	5378	5527	5502	5186	5147	5064	5182	5125	5169	5286	5639	5596	5451	5137	5179
5282	5207	5197	5118	5069	4868	4999	4909	4950	4905	4921	4769	4772	4797	4815	4733	4806	4819	4907	4890	4958	5023	4996	4829	4784	5013	4862	4559	4484	4929	5159	4894	4793	4948	5115	5299	5414	5374	5057	4897	4899	5054	5187	5209	5521	5628	5384	5374	5257	5105
5799	5140	5470	5216	5318	5219	5264	5010	5080	5060	4944	4935	4832	4793	4854	4761	4711	4948	4859	4830	5030	4937	4917	4711	4713	4922	4888	4586	4617	5000	5118	4957	5006	5036	5269	5267	5352	5200	4941	4864	5021	5178	5102	5410	5533	5261	5184	5189	5126	5176
5593	5458	5328	5522	5323	5195	5246	5039	5155	5043	5073	4953	4955	4844	4793	4832	4898	4791	4980	4827	4885	4899	4728	4550	4838	4771	4807	4686	4699	5106	5291	5035	4976	5060	5147	5284	5148	5066	4811	4791	4962	5256	5269	5484	5447	5292	5184	5122	5161	5201
5429	5389	5327	5265	5237	5208	5020	5154	5075	5033	5003	5060	4837	4785	4702	4778	4649	4802	4694	4643	4717	4796	4749	4659	4676	4853	4909	4640	4814	5316	5292	5125	4930	5060	5230	5129	5206	5004	4862	4898	5095	5176	5262	5356	5351	5314	5223	5050	5272	5107
5203	5223	5287	5260	5150	5138	5037	4921	4942	4975	4870	4898	4738	4603	4577	4495	4462	4427	4502	4566	4711	4859	4687	4681	4749	4944	4987	4789	4988	5382	5282	4929	4892	5135	5137	5065	5365	5138	4886	4984	5127	5244	5150	5269	5397	5353	5263	5359	5100	5148
5250	5172	5155	4867	5022	4873	4833	4852	4773	4809	4659	4591	4517	4522	4517	4308	4409	4559	4467	4629	4576	4918	4798	4663	4867	5157	5035	4934	5032	5189	5177	4920	4801	5005	5134	5282	5425	5277	5109	4943	5116	4932	5076	5237	5299	5488	5452	5280	5143	5062
5456	5039	5075	4911	5033	4814	4641	4778	4688	4704	4600	4522	4453	4436	4480	4390	4526	4688	4559	4703	4835	5078	5007	4808	4983	5209	5216	4925	4992	5314	5020	4870	4873	5075	5371	5438	5415	5162	5158	4931	5007	4922	5049	5485	5457	5472	5394	5348	5039	5165
5437	5106	5199	5090	5044	4994	4814	4843	4725	4719	4623	4695	4610	4751	4767	4602	4802	4766	4800	4844	4937	5093	5199	5003	5104	5257	5057	4728	4869	5163	5106	4937	4737	5136	5308	5437	5388	5365	4905	4897	4958	5071	5186	5434	5508	5343	5269	5276	5148	5081
5576	5324	5437	5277	5252	5231	5162	4984	4948	4813	4861	4855	4863	4804	4862	4923	4869	4945	4934	4908	4846	4978	4969	4867	4885	4929	4915	4770	4901	5077	5257	5078	5110	5104	5399	5329	5305	5060	4806	4868	4848	5106	5245	5478	5552	5209	5343	5057	5217	5120
5578	5545	5420	5223	5273	5286	5142	5183	5070	5009	4844	4874	4980	4914	4803	4922	4973	5020	4824	4867	4691	4887	4842	4731	4714	4915	4981	4813	4705	5129	5389	5138	5021	5180	5104	5127	5136	5081	4783	4849	4893	4977	5257	5299	5382	5296	5243	5200	5095	5187
5573	5301	5103	5206	4919	5032	5124	5214	5191	4975	4919	4834	4712	4879	4891	4953	4809	4871	4762	4782	4585	4863	4865	4772	4871	5030	4995	4768	4987	5090	5300	5208	4856	4799	4987	5129	5126	5177	5097	4910	4987	5040	5016	5125	5140	5186	5148	5310	5287	5123
5316	5265	4931	5054	4698	4965	4997	5042	4858	4730	4824	4720	4837	4615	4785	4696	4725	4712	4853	4485	4724	4762	4907	4840	4929	5007	5121	4909	4770	5086	5139	4948	4541	4652	4885	5018	5219	5208	5073	4825	4818	4807	4904	4959	5142	5308	5288	5021	5073	5020
5280	5159	4871	4843	4891	4876	4898	4756	4704	4724	4529	4600	4658	4354	4731	4664	4730	4803	4695	4779	4850	4835	5043	4823	4968	5137	5248	4933	4809	4774	4943	4900	4805	4678	4817	5142	5237	5215	5083	4949	4695	4753	4962	5082	5188	5185	5243	5153	5031	5070
5449	5034	4922	5002	4904	5050	4780	4810	4767	4707	4656	4677	4674	4639	4759	4880	4879	4974	4934	5086	4951	5154	5115	5066	5052	5087	4983	5057	4780	4696	5114	5098	4913	4851	4959	5202	5177	5167	5114	4874	4751	4932	5061	5089	5181	5234	5283	5115	5090	5060
5476	5305	5240	4995	4970	5001	5015	5036	4834	4909	4872	4750	4849	4811	4879	4859	5181	4989	5034	5203	5061	4910	4999	4852	4797	4834	5126	5108	4685	4841	5082	5293	5114	4928	4849	4955	5118	5270	5212	4955	4955	5028	5100	4822	5072	5061	5143	5301	5145	5199
5482	5206	5201	5210	5054	5126	4936	5166	5129	5012	4939	4839	4921	4800	4719	4851	4996	5035	5033	5089	4854	4912	4832	4940	4647	4742	5028	5109	4847	4962	5099	5477	5212	4888	4677	4824	4971	5171	5100	5175	5017	4957	4997	5132	4988	5254	5158	5258	5406	5391
5273	5186	5178	5049	5037	4996	4890	4932	5062	5046	4897	4846	4759	4675	4716	4896	4768	4897	4864	4973	4948	4776	4964	4873	4795	4911	4981	5136	4946	4996	5110	5169	5188	4847	4751	4724	4958	5042	5177	5156	5125	4901	5080	5025	5120	5217	5246	5346	5204	5411
5152	5125	5039	4900	4642	4934	4845	4854	4793	4784	4766	4679	4822	4749	4688	4848	4756	4855	4823	4862	4841	4959	5011	5009	4882	4844	5027	5099	5094	4864	4843	4941	5117	5008	4714	4870	4882	5072	5081	5131	5018	4984	5025	4802	4950	5154	5350	5139	5219	5339
5152	5211	4953	4802	4875	4775	4737	4640	4844	4636	4823	4742	4928	4873	4908	4798	4839	4805	5003	5025	4938	4971	5113	5077	5030	4909	4942	4838	5033	4768	4737	4846	4908	5137	4807	4819	4657	4937	5053	5128	5088	5048	4986	4795	4828	4956	4960	5091	5130	5104
5421	5244	5069	5175	5017	4970	5074	4823	4907	5072	4950	5015	4930	4948	4970	5075	4916	4922	4974	5022	5079	4997	4916	4884	4765	4774	4606	4737	4930	4817	4720	4781	5039	5216	5059	4731	4618	4629	4979	5101	5079	5106	5083	4944	4848	4876	4954	5033	5144	5066
5364	5052	5252	5028	5135	5125	5062	4882	4956	4984	5093	5021	4875	5004	5061	4874	4983	4917	4969	4959	4795	4877	4728	4731	4815	4735	4640	4775	4922	4907	4949	4741	4893	5041	5006	4785	4441	4652	4724	4925	5144	5112	5120	5021	4921	4948	4853	4875	4826	4980
5357	5046	5066	4926	5102	5057	5034	5023	5057	4797	5068	4866	4806	4860	4946	4916	4865	4696	4825	4724	4785	4967	4897	4874	4816	4856	4850	4769	4907	4914	4868	4780	4638	4737	5098	4847	4828	4783	4901	5013	5071	4992	5106	5250	5047	5181	4985	4980	4829	4874
5180	4975	5082	4951	4768	4851	4922	4835	4839	4724	4807	4817	4693	4863	4806	4805	4890	4889	4818	4753	4970	4870	5085	4974	5062	4921	5035	4843	4837	4919	4923	4834	4620	4845	5105	5012	5108	4901	4836	4680	4898	5095	5225	5202	5174	5221	5086	5191	4910	5012
5316	5017	5215	4958	4814	4894	4926	4883	4713	4644	4886	4967	4952	4829	4913	4975	4951	4780	4895	4796	4932	5027	4828	4887	5057	5077	5080	4927	4720	4891	4874	5031	4707	4735	4870	5078	5195	5081	4685	4841	4885	5068	5323	5349	5224	5255	5311	5222	5063	5067
5459	5334	5392	5070	4981	4936	5079	4978	5006	5142	4996	5055	4959	5137	4980	4939	4988	4952	4916	4985	4692	4975	4910	4843	4829	4921	4866	5016	4798	4918	4939	5207	5053	4808	4812	5090	5166	5297	5211	4937	4947	4945	5283	5306	5411	5367	5286	5348	5323	5195
5396	5179	5144	5039	5011	4977	4932	5044	4957	4919	5016	4851	5036	4921	5073	4968	4961	4821	4866	4890	4846	4923	4843	4727	4874	4914	5062	4997	4971	4985	5010	5023	4959	4921	4798	4774	5021	5279	5307	5162	5044	4962	5061	5266	5152	5149	5410	5446	5381	5307
5291	5185	4945	4878	4805	4754	4942	4876	4852	4753	4725	4840	4825	4798	5094	4980	4792	4810	4806	4895	4832	4969	4956	4833	4987	4940	4813	4966	5037	4979	4730	4916	4826	5013	4933	4848	4921	4926	5298	5145	5094	4995	4873	4857	4931	5182	5294	5432	5426	5271
5257	5252	4888	4884	4835	4871	4823	4722	4811	4864	4870	4906	4984	4943	4886	5024	4963	4975	5078	4857	5062	4903	5062	5178	4879	5080	5039	5005	4897	4818	4905	4737	4781	4875	4963	5002	4868	5043	4961	5049	5202	5104	4874	5129	4917	4953	5073	5186	5407	5334
5441	5258	5142	4897	4963	4821	4952	4789	5125	5027	5098	4893	4983	5019	4943	4999	5031	4983	4999	4975	4859	5032	4927	4903	4932	4872	5031	4920	4897	4767	4978	4828	4914	4922	5022	5087	4911	4812	4968	5109	5238	5162	5180	5294	5284	5014	4936	5068	5100	5048
5310	5193	5342	4892	4971	4982	5026	5050	5070	5116	5045	4895	5051	5012	4930	4943	5025	4942	4835	4958	4903	5072	4915	4920	4869	4858	5114	4858	4809	4956	4797	4888	4777	4853	4784	5117	5011	4757	4880	4922	4977	5140	5291	5227	5070	5077	4966	4873	4934	5055
5239	5202	5127	5103	5071	4977	5237	5026	4956	4947	4847	4847	5068	5056	5017	5090	4961	4886	4967	4888	4893	4991	4971	4717	4701	4790	4834	4844	4800	4829	4964	4829	4833	4806	4798	4874	4981	4982	4974	4958	4965	4922	5150	5016	5128	5142	5139	5085	5080	5091
5220	5309	5188	5162	5010	5126	5091	5075	4933	4868	4978	5007	5004	5000	5118	5018	4884	4904	4825	4948	4783	4849	4840	4871	4851	4818	4999	4700	4874	4716	5015	4819	4940	5063	4886	4714	4982	4927	5188	4955	4913	4996	4922	5030	5134	5434	5309	5275	5143	5272
5492	5229	5252	5249	5023	5019	4971	4880	5038	4870	5018	5157	4907	4929	5077	4891	4954	4954	4855	4855	4799	4870	4782	4836	4909	4718	4911	4890	4938	4844	4894	4957	4989	5059	4909	4985	4888	4949	5055	5025	5118	5120	4994	5038	5111	5193	5213	5165	5203	5310
5344	5115	5252	5100	5090	5016	4854	4959	5115	4983	5033	5207	4955	4966	4878	4832	4895	4812	4843	4886	4903	4861	4819	4941	4900	4952	4809	4876	5008	4944	5014	4986	4931	4954	4986	5040	4861	5051	5002	5031	5074	5346	5111	5178	5158	5076	5091	5007	5221	5370
5388	5157	5105	4931	4996	4926	4981	4802	4985	4957	4883	4923	4989	4851	4972	4917	4984	4943	4773	4962	5045	4843	4985	4923	4904	4922	4925	4880	4918	4912	5001	5043	4803	4746	5047	5041	5045	4863	4960	5021	5049	5069	5054	5424	5146	5135	5159	5110	5257	5346
5296	5209	4876	4957	4923	5044	5054	4937	4890	4852	4881	4919	4859	5045	4959	5059	4951	5118	5114	4876	4903	5037	4841	5051	4954	4910	5016	4922	4980	5078	5003	4916	4883	4973	5195	5199	5065	5069	5111	5007	5018	5116	5165	5289	5241	5462	5207	5291	5311	5426
5274	5119	5102	5012	4975	5085	4947	4898	4960	4899	4959	5110	4982	4939	4974	4994	4974	5093	5011	4859	4994	5050	5037	5029	4958	5014	4998	4960	5076	5161	5234	4965	5059	5060	5109	5142	5191	5003	5221	5085	5183	5146	5106	5163	5274	5224	5451	5386	5422	5493
5245	5060	5138	5038	5001	5007	4980	5019	5063	4983	5016	5031	5147	4969	5152	5127	5194	5093	5117	5039	5035	4999	5045	5072	5107	5086	4984	5131	5027	5065	5070	4998	5147	5142	5116	5112	4978	5030	5088	5221	5112	5257	5220	5357	5144	5151	5193	5344	5343	5492
5343	4980	5171	5142	4857	4929	5135	5038	5118	4999	4958	4955	5074	4946	5069	5060	5126	5097	5153	5182	5051	5231	5217	5053	5132	5092	4952	5123	5099	5009	4774	4925	5026	5010	5027	5009	4977	5003	4932	4953	5017	5123	5008	5052	5221	5078	5133	5083	5298	5300
5385	5079	5080	4899	4943	5017	5089	5037	4960	5085	4959	4922	4959	5017	4954	5060	5118	5097	5062	5012	5053	5031	5058	4839	5005	4848	5021	5006	5004	4869	4937	5027	4892	4881	4949	4785	5003	4998	5131	4986	5044	5001	5134	5127	5128	4928	5175	5190	5261	5274
5311	5124	5063	4997	5038	5226	5243	5155	5138	5197	5092	5118	5040	5055	5153	5030	5150	5043	4890	5029	5043	4990	4762	4822	4873	4839	4905	4874	4805	4965	4866	5069	4885	5179	5138	5135	5058	4943	5157	5069	5041	5078	5072	5254	5127	5308	5281	5222	5238	5194
5221	5201	5162	5099	5097	5008	5051	5141	5147	5084	5141	5104	5149	5115	5219	5145	5001	4762	4792	4989	4990	5038	4957	4937	4797	4816	4973	4998	5142	5075	4912	4921	5050	5123	5039	4924	4936	4964	5040	5162	5109	5129	5151	5135	5177	5064	5080	5138	5204	5170
5115	5122	5145	4933	5031	4964	4933	4995	5242	5140	5023	4991	5091	5170	4901	4903	4767	4875	4997	5019	5245	5105	5052	4968	4964	4877	4981	4809	4909	4947	4888	4994	5085	4778	4978	4863	4928	4917	4969	4989	5037	5014	5211	5151	5197	5104	4925	5234	5244	5162
5305	5163	4983	5074	4938	4835	4978	5124	5281	5113	5182	5032	5061	4927	4977	4957	4805	5079	5121	5192	5006	4960	4931	4928	4910	4841	4809	4802	4818	4939	5075	4714	4987	4906	4879	4974	4799	4975	5077	5027	4955	5129	5094	5062	5005	5007	5017	4995	5003	5131
5448	5023	5143	5047	5079	5030	5145	5164	5121	4960	4947	4975	5226	4966	5102	5026	4986	5103	5068	5034	4937	4904	4919	4875	4994	4795	4717	4584	4833	4732	4870	4890	4932	4991	4934	5015	4951	4894	5036	4984	5016	4899	4933	5138	4968	5210	5204	5095	5218	5251
5156	5119	5298	4987	5019	5164	5233	5030	5090	5018	5005	5161	5139	5083	5112	5101	5032	5141	4903	4861	4862	4866	4832	5001	4941	4941	4861	5145	4989	4951	5020	4913	5049	5009	5115	5205	5034	5111	5057	5070	5094	5229	5108	5177	5333	5244	5177	5292	5164	5150
5336	5024	5329	5152	5044	5118	5145	5007	4932	4901	4986	5108	5033	5143	5067	5157	4914	4884	4901	4770	4945	5078	5008	5084	4993	5014	5012	5279	5119	5044	4910	5086	5019	5030	5231	4971	5019	5243	5222	5021	5093	5213	5439	5307	5355	5194	5233	5192	5201	5269
5254	5275	5243	5008	4986	5007	5023	5022	5027	5053	5170	5043	4937	4909	5119	5196	5004	5072	5058	4958	4957	5033	5155	5197	5095	5068	5083	5050	5114	4997	5049	5077	5224	5172	5198	5074	5049	5128	5178	5281	5179	5235	5239	5266	5245	5209	5236	5393	5317	5295
5462	5143	5217	4915	4983	4978	5080	5053	5113	4993	5018	4958	4990	4943	5202	5054	5042	5123	5204	5093	5043	4983	5015	4936	5202	5166	5031	5122	4970	5006	4944	5112	5033	5021	5015	5108	5059	5079	5211	5125	5235	5258	5118	5171	5330	5107	5285	5239	5349	5456
5272	5110	5018	4968	4888	4989	5091	5086	5029	5252	5032	4980	4853	5039	5028	5191	5120	5125	5108	5024	5151	5230	5054	5067	5095	5085	4961	4883	5011	4944	4942	5037	5131	5036	4975	4957	5032	5140	5205	5214	5157	5233	5163	5178	5310	5199	5188	5155	5206	5224
5154	4990	5031	4921	4903	5055	5088	4925	5012	4978	4997	4808	5083	4947	5181	5144	5170	5136	5170	5234	5073	5129	4945	4814	5144	5086	5067	4934	5020	5124	5166	5123	4953	5062	5055	5044	5025	5113	5215	5194	5198	5129	5171	5015	5236	4948	5249	5101	5122	5134
5270	4986	5053	4945	4910	5137	5083	4824	4885	5000	4911	4971	5190	5155	5198	5185	5321	5146	5215	5151	5163	5267	4912	5060	4932	4944	4926	4935	5127	5105	5096	5071	5035	4985	5119	5051	5225	5005	5085	5041	5056	5084	5169	5063	5184	5062	5169	5094	5097	5030
5238	5162	5263	4998	4975	5004	4981	5022	4976	5005	4979	5253	5032	5205	5263	5208	5052	4938	5152	5182	5100	5071	5124	5081	5129	4969	5014	5124	5213	5263	5184	5306	5083	4960	5098	5096	4938	5020	5105	5002	4829	4921	5031	5174	4966	5146	5285	5218	5133	5166
5151	5144	5104	4985	5066	4993	4846	4975	5069	5069	5108	5208	5338	5127	5323	5083	5203	5037	5116	5064	5132	5012	5087	5077	5118	5024	5107	5121	5038	5099	5028	5085	5112	5024	5069	4970	5039	4918	4974	4800	4923	4868	4978	5002	5104	5012	5076	5288	5068	5179
5358	5085	5083	5039	4972	4918	5102	5044	5172	5185	5053	5155	5285	5202	5139	4955	5087	5009	5140	5178	4980	5081	5073	5024	5104	5040	4986	5021	4815	4993	5098	4905	4981	5069	5013	4950	4965	4760	4716	4839	4793	4823	4846	5028	4986	5019	5184	5155	4940	5208
5347	4944	5173	4928	5124	4976	5124	5250	5140	5140	4921	5173	5084	5065	4957	5210	5194	5127	5268	5036	5041	5033	4966	4971	5106	4884	4962	4975	4951	4847	4926	4928	5046	4886	4924	4988	4768	4777	4849	4848	4811	4843	4871	4894	4879	4908	4891	4986	5115	5059
5250	5157	4965	5052	5074	5025	5167	5043	5116	4912	4943	5015	4977	5112	4867	5067	5181	5228	5203	5082	5029	5004	5059	4967	4969	5056	5063	5037	4996	4912	4872	4753	4928	4803	4933	4849	4908	4942	4761	5010	4799	4682	4855	4944	4988	4954	4948	5015	4998	4917
5359	5074	5220	4944	5212	5052	5153	5274	4985	4912	5107	5205	5123	4907	5066	4941	5259	5157	5090	4916	4835	4876	4860	4883	4915	5046	5078	4984	4945	4919	4760	4856	5063	5069	5059	4938	4789	4854	4839	5007	4972	4798	4798	4876	4886	4851	4949	5007	4979	4956
5399	5178	5156	5047	5123	4976	5120	4949	4924	4898	4977	4999	5009	5041	5000	5055	5035	4948	4986	4926	4833	4952	4857	4800	4880	5097	5009	4981	5093	4941	4986	5063	5014	5081	5062	5069	4867	4837	4970	4958	5070	4971	4948	4977	4934	4975	5056	4941	5024	4925
5419	5382	5072	5164	5009	4941	4856	4948	4884	4973	5054	4954	5168	4872	4868	4864	5012	4901	5022	4899	4983	4999	5106	4844	5075	5189	5222	5070	5113	5118	5146	4989	5169	5157	5100	4972	5027	4925	4935	5011	4952	5099	5106	5079	4932	5021	4982	4959	5074	4929
5416	5347	5307	4998	4925	4867	4976	4847	4723	5057	4894	5124	4898	4789	4932	4734	4937	4940	4887	4827	5109	5118	4931	5175	5051	5122	5205	5132	4999	5166	5270	5234	5111	5049	5063	5068	4915	4924	4972	4859	5091	4980	5039	5153	5067	4946	5168	5211	5090	4909
5509	5105	5113	4945	4892	4757	4837	4861	4918	4932	4878	4947	4919	4791	4670	4877	4875	4988	4921	5013	5095	5123	5241	5288	5296	5218	5273	5292	5163	5120	5210	5052	5148	5043	4909	5050	4948	5047	4895	4960	4932	4931	4980	4952	5006	4944	5010	5028	4960	5104
5266	5099	5128	4926	4823	4856	4975	4980	4766	4843	4953	4908	4835	4796	4865	4831	5092	5041	5018	5099	5134	5164	5245	5241	5419	5341	5277	5254	5263	5169	5192	5105	5160	5027	5089	4886	4981	5039	5012	5018	5047	5013	5001	4834	5096	4993	4973	4960	5120	5037
5316	5073	4987	5048	4849	4780	5085	4912	4840	4852	4953	4859	4758	4834	4851	5126	4991	5132	5248	5049	5390	5268	5096	5335	5224	5290	5214	5389	5226	5263	5262	5310	5170	5195	5142	4954	5075	5102	5047	5083	4966	4859	4956	5068	4918	5152	5104	5102	5108	5170
5344	5137	5203	4948	4935	5052	4959	4862	4987	4810	4814	4912	4766	4937	4918	4859	5241	5100	5285	5208	5229	5209	5217	5386	5278	5492	5409	5106	5267	5321	5200	5153	5292	5210	5213	5199	5144	5095	5136	5229	5084	5041	5016	5087	4899	4981	5047	5233	5168	5102
5323	5185	5138	4985	5032	5013	4981	4903	4853	4796	4781	4859	5032	4991	4959	5168	5193	4928	5233	5155	5260	5456	5353	5383	5334	5348	5329	5300	5251	5332	5265	5390	5236	5102	5239	5336	5205	5171	5170	5259	5178	5058	4931	5093	5027	5034	5124	5197	5026	5142
5260	5094	5080	4922	5122	4926	5033	4821	4821	4858	4817	4877	4902	4976	4900	5129	5106	5137	5135	5255	5069	5095	5242	5278	5338	5412	5370	5309	5336	5412	5465	5423	5238	5360	5101	5246	5143	5236	5172	5078	5109	5043	5026	5224	5144	4999	5019	5207	5148	5194
5373	5235	5175	4959	5024	4988	4985	4867	4826	4874	4931	4853	5023	4912	4931	4934	5067	5038	5106	5122	5081	5086	5075	5376	5372	5334	5404	5339	5424	5358	5514	5409	5415	5235	5299	5103	5152	5249	5270	5026	5203	5233	5274	5039	5111	5199	5080	5131	5212	5217
5345	5063	5296	4931	4969	5090	5014	4892	4942	5022	4931	5010	5090	5086	4956	5032	4917	5026	4964	5033	5235	5174	5092	5277	5339	5380	5324	5442	5460	5149	5330	5154	5151	5281	5109	5230	4950	5011	5140	5127	5091	5013	5198	5169	5124	5091	5079	5065	5013	5254
5271	5185	5134	5114	4962	4975	4925	4969	5061	5098	5197	4942	4996	5106	4806	4970	4902	4914	4985	5151	5164	5226	5146	5240	5433	5316	5276	5114	5455	5300	5195	5215	5122	5226	5089	5161	4990	5063	5096	4980	5115	5181	5056	5217	5085	5088	5139	5156	5235	5205
5281	5071	5077	4919	4965	4941	4958	5005	5077	5134	5021	4948	5030	5021	4839	4962	4922	4748	4876	5037	5114	5208	5038	5291	5325	5250	5344	5317	5258	5207	5260	5239	5162	5018	5071	4945	5115	5034	4954	4839	5115	5000	5070	4926	4930	5063	5008	5035	5275	5117
5310	4963	5014	5049	5029	5053	5127	5220	5230	5101	5028	5008	4882	4944	4779	4862	5031	4978	4942	5070	5039	5076	5102	5277	5125	5227	5282	5141	5210	5191	5200	5186	5087	4954	4969	5035	4941	4852	5011	4984	5044	4959	4982	5009	4912	5018	5013	4910	5059	5050
5224	5178	5085	4899	5101	5001	5222	5321	5188	5211	5089	5045	4810	4740	4755	4847	4892	4941	4749	5025	5001	4935	5027	4978	5165	5105	5006	5126	5172	5151	5106	5023	4875	4924	5025	4922	4913	4952	5027	4843	5075	4917	4920	4764	4886	4967	4907	4892	4984	5110
5215	5089	5137	4974	5024	5158	5157	5185	5218	5180	5058	5114	4860	5020	4799	4854	4847	5056	4795	4935	5021	5023	4966	5095	4914	4987	5001	4916	5078	5221	5006	4964	4925	5088	4995	5094	4916	4745	4929	5064	5023	4945	4920	4973	4983	4972	5045	4931	4871	4963
5342	5079	5104	5047	5045	5262	5253	5261	5224	5084	5124	5065	5068	5102	4744	4846	4970	4850	4983	4836	4966	5014	5007	4918	4898	4890	4755	4989	5160	5060	5073	5176	5117	4926	5068	5032	4931	5006	5084	5061	4867	4882	4845	5023	4843	4969	5070	5011	4861	4974
5172	5053	5218	5169	5238	5356	5240	5107	4984	5142	5210	4995	4874	4791	4819	4945	4754	4954	4872	5013	4929	5125	4880	4935	4929	4997	5049	5091	5204	5176	5118	5018	5140	5033	5033	5068	5135	5026	5162	5082	5066	4994	5013	4988	4903	4979	5063	4970	4923	4946
5323	5041	5186	5121	5283	5145	5217	5016	4915	5068	5096	5112	4920	4951	4928	4931	4984	4830	4885	4866	4948	4908	4953	4776	4823	4781	4996	4908	5029	5021	5037	5119	5042	4978	5218	4996	5218	5144	5183	5048	5114	5064	5104	5179	5082	5044	5051	5080	5069	4877
5249	4976	5121	5204	5225	5252	5117	5217	4958	5005	5000	5081	4839	4860	4982	4909	5021	4961	4834	4783	4816	4872	4832	4818	4881	4937	5062	4854	4913	4987	4969	4927	5023	5165	5198	5124	5016	5170	5136	5152	5189	5152	5035	5066	5058	5057	5187	5160	5120	4921
5106	5030	5382	5070	5334	5126	5134	5134	5139	5043	4956	5057	5154	5170	4875	4768	4887	4836	4795	4880	4770	4799	4927	4877	5008	5055	4948	4985	4958	5036	5113	5175	5143	5212	5244	5156	5048	5289	5085	5212	5157	5125	5207	5261	5276	5128	5181	5293	5128	5080
5215	5160	5085	5160	5146	5188	4911	5026	4963	4982	4876	4842	4969	5015	4995	4809	4847	4711	4839	4766	4763	4751	4866	4986	5001	5122	5091	5191	5057	5092	5034	5149	5107	5244	5041	5229	5211	4970	5199	5165	5240	5215	5125	5161	5203	5373	5232	5346	5176	5166
5286	5157	5173	5143	5049	4978	4962	5058	4908	4947	5051	5067	4935	4897	4992	5026	4864	4675	4858	4723	4835	4876	4763	5017	4901	5028	4992	5191	5165	5076	5006	5089	5082	5241	5138	5100	5092	5087	5084	5029	5128	5049	5126	5154	5187	5263	5067	5205	5192	5196
5075	5023	5142	4867	4969	4781	4786	4972	4892	4981	5066	4998	4857	5026	4867	4988	4925	4932	4876	5002	4857	4912	4936	5012	5023	5156	4987	5011	5124	5083	4888	5069	5109	5181	5136	5069	5022	5038	4986	5043	5133	5114	5229	5049	5182	5075	5189	5299	5192	5169
5202	5063	5035	4796	4808	4830	4848	5002	5081	4916	5036	4950	4793	4925	4885	4896	4832	4885	4747	5032	5092	4957	5063	5173	5188	5067	5031	5122	5194	5143	5103	5195	5112	5127	5092	5169	5052	4981	4983	5111	4996	4962	5034	5087	5127	5036	5150	5159	5241	5152
5288	5033	5038	4893	4663	4704	4780	4786	4947	4819	5006	4986	4832	4745	4981	4867	5022	4789	4911	4984	4990	5169	5076	5230	5199	5249	5065	5065	5061	5126	5243	5173	5076	5100	5028	5007	5062	4986	4978	5027	4960	5101	5100	5036	5061	4990	5094	5121	5039	5028
5213	4982	4901	4824	4633	4629	4745	4970	4912	4924	4816	5030	4892	4854	4775	4998	5041	4918	5078	5304	5042	5058	5154	5246	5251	5339	5207	5169	5229	5296	5209	5043	4995	5180	5101	5010	5003	5064	4937	5005	4960	4987	5097	5132	5053	5043	4932	5079	5031	4945
5218	4853	4847	4721	4609	4617	4711	4784	4889	4954	4923	4991	5112	5069	5060	4991	5135	5176	5090	5172	5290	5358	5310	5343	5276	5398	5367	5294	5188	5187	5292	5092	5061	5037	4905	4902	5063	5001	5025	4762	4891	4990	5031	4933	4887	4929	4948	4890	4803	4995
5092	4932	4786	4675	4581	4659	4855	4876	4868	4909	5011	5046	5067	5054	5023	4971	5193	5138	5214	5167	5466	5444	5247	5386	5357	5442	5446	5245	5336	5132	5231	5165	5180	5015	5034	5006	4854	4934	4929	4854	5100	4818	4875	4872	4942	4958	4906	5023	4967	4933
5067	5027	4896	4673	4792	4878	5045	4836	4878	4936	5030	4922	4973	4863	5007	5014	5257	5174	5205	5283	5481	5381	5455	5598	5450	5500	5194	5283	5193	5317	5304	5087	5260	5167	5062	4837	4795	4891	5086	4842	4914	4861	4835	4946	4755	4897	5008	5026	4968	4929
5280	4962	5014	4863	4838	4802	4919	4766	4905	4861	4861	4854	4776	4845	4966	5027	5128	5015	5307	5241	5336	5326	5447	5618	5453	5426	5417	5405	5475	5306	5145	5053	5259	5155	4951	4983	4931	4835	4851	4758	4987	4921	4927	4927	4873	4987	4942	5138	5012	4939
5301	5212	5052	4846	4824	4724	4834	5004	4869	4968	4949	4759	4814	4752	4981	5025	5111	5243	5071	5225	5182	5219	5355	5348	5438	5342	5481	5262	5293	5187	5063	5028	5111	5148	5114	5087	4767	4972	4918	4811	4910	4708	4871	5075	4960	4957	5010	4945	5023	5019
5308	5114	4964	4658	4673	4756	4987	4767	5004	4972	5031	4844	4797	5087	4830	5230	5195	5113	5191	5302	5291	5393	5424	5299	5397	5250	5441	5393	5546	5351	5311	5170	4984	5203	4967	4984	5048	4991	4952	4831	4786	4891	4847	4921	4926	5014	4960	4909	4945	4975
5235	4966	4989	4833	4863	4851	4746	4965	4967	4937	4967	4889	4966	4939	5037	5053	5168	5093	5167	5164	5262	5298	5265	5255	5165	5167	5270	5209	5186	5225	5309	5172	5059	5044	4842	4939	4826	5003	4862	5003	4965	4675	4753	4901	4832	4782	5015	4763	4760	5009
5059	4760	4976	4833	4793	4870	4910	5008	4919	5020	5032	4786	4895	4904	4968	4965	5074	5092	5175	5304	5186	5313	5381	5146	5264	5301	5203	5036	5040	5084	5274	5104	5238	4973	4968	4961	4882	4973	4925	4921	4751	4861	4905	4909	4728	4781	4912	4820	4887	4955
4953	4961	5002	4960	5072	5083	5041	5060	5068	4910	4793	4794	4678	4915	4926	4956	4914	5068	5104	4985	5110	5201	4940	5253	5238	5144	5162	4984	5080	4999	5089	5124	5164	5043	4962	4892	4786	4885	4772	4807	4989	4864	4796	4834	4849	4942	4834	4814	4736	4841
4986	4765	5049	4944	5070	5182	5197	4964	5034	4875	4854	4661	4934	4835	4973	4916	4992	4843	5005	4926	4972	4985	5086	5111	5132	5109	5087	5098	4972	5008	4947	4986	4824	5010	4849	5020	4986	4673	4824	4765	4912	4853	4830	4811	4878	4649	4895	4781	4934	5074
4870	4782	4944	5062	4974	5188	5138	4977	4895	4814	4635	4841	4610	4751	4830	4890	4916	4868	4914	4848	4968	5008	4959	5038	4870	4979	5123	5124	5089	5024	4749	4838	4779	4913	4914	4936	4790	4611	4736	4774	4789	4694	4837	4821	4731	4768	4649	4984	5087	4928
4923	4888	5000	4986	4813	5048	5106	4872	4921	4932	4730	4633	4876	4835	4969	4857	4777	4807	4837	4812	4612	4968	4969	4893	4974	4881	5040	4911	5071	5001	5021	4851	4773	4613	4946	4803	4899	4816	4610	4821	4771	4681	4632	4737	4795	4828	4662	4823	4858	4904
5038	4929	4634	4879	4886	4879	5000	4956	5007	4841	4983	4836	4896	4866	4887	4923	4906	4909	4833	4857	4810	4923	4897	4851	4805	4798	4760	4785	4848	4865	4986	4755	4777	4698	4834	4855	4668	4759	4637	4677	4720	4711	4692	4678	4773	4620	4754	4722	4828	4678
4927	4886	4879	4710	4880	5009	4949	4871	5003	5065	4917	4903	4868	4813	5028	4889	4947	5019	4925	5055	4844	4971	4702	4834	4739	4732	4829	4622	4801	4944	4974	4679	4737	4613	4596	4632	4747	4630	4563	4678	4764	4575	4737	4685	4703	4624	4681	4600	4766	4772
4859	4679	4909	4771	4939	4982	4995	5009	5052	4979	4996	4894	4902	4858	5014	4980	5167	5086	5086	4972	4915	4900	4967	4863	4857	4773	4711	4624	4693	4639	4844	4817	4874	4641	4593	4677	4691	4685	4666	4612	4647	4642	4643	4606	4726	4546	4646	4759	4765	4815
4860	4672	4548	4670	4849	4922	4947	5134	5132	5077	4980	4979	4808	5031	5095	5001	5213	5207	5043	5271	5041	4939	4959	4782	4664	4819	4764	4724	4746	4693	4791	4611	4759	4763	4568	4502	4654	4752	4739	4700	4865	4592	4616	4475	4618	4684	4679	4699	4793	4674
4826	4677	4912	4813	4978	5040	5094	5230	5117	5127	5156	4903	4977	5051	5078	5088	5187	5107	5167	5033	5019	5136	4980	4832	4748	4847	4617	4717	4649	4636	4789	4844	4786	4651	4593	4510	4491	4699	4774	4659	4563	4453	4558	4569	4750	4508	4720	4633	4697	4599
4908	4839	4947	4915	5029	4958	5186	5115	5201	4936	5137	4893	4983	5034	4979	5060	5103	5113	5088	5171	5116	5100	5068	4909	4808	4700	4672	4682	4704	4576	4729	4715	4638	4671	4626	4625	4586	4582	4584	4605	4642	4580	4574	4768	4659	4758	4696	4693	4485	4541
5048	5023	5037	4862	4785	5153	5068	5182	5071	5080	4988	4865	4816	4750	4881	4930	5009	5188	5137	5085	5105	5066	5037	5036	4819	4661	4874	4739	4750	4736	4831	4616	4680	4628	4662	4782	4643	4556	4629	4500	4549	4614	4612	4603	4774	4694	4640	4575	4567	4533
5133	5182	4967	4959	4970	5018	5157	4987	5041	4894	4839	4818	4842	4816	4749	4793	4944	4983	5103	5106	4991	5265	5114	4952	5037	4826	4861	4866	4890	4747	4651	4560	4606	4551	4721	4774	4659	4567	4445	4638	4585	4579	4622	4534	4622	4627	4554	4596	4552	4527
5269	5072	5165	5030	5020	5000	5136	4910	4932	4773	4809	4750	4819	4779	4566	4708	4739	4985	4896	4901	5001	5079	5029	5135	5003	4874	4677	4830	4928	4850	4542	4624	4651	4683	4786	4822	4815	4604	4476	4648	4684	4673	4679	4622	4673	4695	4592	4596	4604	4532
5302	5073	5191	5122	4953	5160	5005	5012	4883	4901	4789	4715	4664	4727	4670	4831	4645	4812	4833	4829	4964	5026	5127	4979	4997	4873	4867	4896	4931	4777	4724	4625	4716	4683	4699	4661	4744	4626	4693	4707	4713	4718	4589	4536	4520	4740	4803	4551	4688	4631
5388	5138	5246	5055	5080	5154	5061	5063	4962	4772	4772	4545	4584	4496	4506	4481	4585	4569	4703	4690	4993	4908	5047	4869	4975	4884	4893	5051	4847	4691	4822	4690	4669	4687	4763	4803	4783	4794	4769	4557	4636	4720	4563	4553	4594	4819	4854	4704	4560	4704
5310	5260	5245	5059	5093	4992	5078	5081	4919	4832	4651	4607	4623	4424	4492	4371	4612	4686	4694	4766	4924	4869	4929	4856	4908	4889	4900	4955	4943	4730	4687	4705	4762	4755	4716	4699	4784	4773	4641	4649	4716	4800	4700	4714	4857	4851	4843	4795	4560	4756
5371	5157	5176	5064	4983	5010	4948	5054	4913	4874	4604	4567	4464	4624	4380	4439	4534	4472	4621	4557	4776	4841	4921	4889	4886	4880	4837	4958	4848	4757	4744	4738	4605	4679	4575	4626	4755	4657	4693	4444	4652	4793	4853	4878	4734	4850	4867	4748	4683	4775
5283	5203	5123	5115	4957	5015	5008	4979	4963	4857	4727	4596	4673	4487	4365	4430	4535	4474	4558	4647	4634	4850	4797	4902	4891	4911	4897	4919	4721	4791	4871	4792	4606	4798	4729	4889	4768	4784	4669	4548	4713	4829	5075	4794	4712	4992	4707	4868	4618	4654
5392	5174	5111	5057	4932	5027	4944	4953	4908	4639	4603	4658	4642	4505	4439	4414	4449	4535	4422	4686	4676	4618	4709	4845	4729	4629	4809	4753	4837	4751	4665	4624	4806	4582	4744	4683	4715	4621	4577	4677	4697	4775	4930	4767	4754	4778	4861	4623	4574	4695
5260	5095	5091	5040	4863	4884	4852	4916	4806	4839	4899	4653	4670	4596	4614	4531	4582	4476	4467	4663	4529	4562	4699	4839	4769	4790	4987	4827	4733	4592	4601	4634	4566	4612	4864	4741	4775	4755	4588	4617	4722	4840	4887	4757	4848	4781	4755	4775	4819	4735
5136	4960	5021	4818	4814	4635	4897	4896	4833	4823	4797	4757	4688	4656	4419	4530	4522	4445	4420	4555	4703	4582	4607	4724	4667	4822	4856	4875	4640	4812	4605	4554	4696	4689	4627	4764	4743	4566	4681	4806	4762	4841	4933	4707	4657	4703	4632	4719	4718	4851
5248	5317	4994	4816	4751	4781	4745	4669	4823	4826	4685	4665	4760	4534	4653	4580	4488	4628	4518	4556	4799	4776	4660	4809	4699	4871	4793	4695	4785	4778	4647	4606	4669	4677	4654	4695	4540	4615	4673	4689	4709	4825	4804	4741	4572	4625	4556	4843	4849	4707
5176	5129	4925	4864	4887	4851	4665	4718	4802	4696	4625	4632	4751	4525	4513	4510	4602	4442	4713	4614	4788	4702	4625	4781	4951	4869	4780	4817	4808	4784	4652	4765	4812	4662	4732	4672	4708	4601	4515	4735	4784	4893	4777	4804	4617	4618	4713	4759	4647	4826
5178	5096	4962	4882	4608	4703	4654	4597	4665	4592	4619	4619	4597	4751	4684	4473	4477	4609	4591	4666	4735	4955	4767	4855	4929	4956	4933	4919	4984	4840	4712	4669	4900	4598	4606	4755	4777	4816	4764	4668	4833	4742	4592	4648	4572	4611	4565	4600	4572	4555
5110	4995	5147	4898	4754	4513	4654	4583	4625	4554	4861	4660	4603	4471	4637	4502	4605	4611	4672	4676	4771	4782	4866	4866	4918	4941	4954	4799	4953	4774	4833	4880	4683	4707	4747	4777	4858	4879	4617	4683	4798	4686	4759	4570	4654	4561	4792	4539	4644	4723
5158	5103	5117	4997	4983	4575	4645	4718	4668	4706	4551	4620	4552	4607	4396	4662	4734	4692	4789	4628	4748	4833	4814	5021	4994	4967	4903	5002	4959	4890	4644	4887	4821	4819	4623	4714	4883	4792	4782	4643	4825	4744	4688	4685	4787	4728	4574	4676	4650	4472
5225	5196	5185	4943	4954	4745	4650	4538	4765	4591	4589	4441	4470	4538	4419	4600	4636	4526	4653	4737	4777	4826	4684	4965	5013	4950	4947	5016	4970	4829	4830	4888	4874	4769	4862	4839	5089	4857	4797	4771	4880	4693	4703	4779	4786	4814	4723	4664	4603	4659
5200	5063	5185	4912	5052	4968	4839	4855	4738	4646	4537	4490	4494	4644	4587	4669	4693	4787	4662	4724	4797	4626	4863	4846	4959	5064	4978	5063	4897	4850	4928	4834	4816	4715	4856	4995	5136	4868	4825	4962	4777	4761	4952	4642	4678	4689	4889	4769	4649	4453
4965	5040	5063	5019	5103	5049	5008	4753	4688	4767	4826	4531	4562	4668	4610	4658	4697	4708	4674	4698	4751	4698	4895	4689	4921	4842	4994	5050	4890	4876	4756	4902	4908	4863	5041	5055	4949	4927	4999	4930	4918	4842	4690	4682	4710	4833	4869	4628	4769	4587
5052	5124	5181	4981	5014	5092	5034	4978	4716	4878	4599	4659	4581	4588	4614	4634	4682	4766	4769	4779	4822	4782	4790	4714	4871	4992	4856	5008	4745	4655	4828	4826	4895	4980	4919	5033	4929	4786	4875	4914	4793	4724	4657	4691	4793	4831	4795	4783	4635	4687
5049	4928	5132	5029	5022	5187	5132	4949	4904	4626	4845	4636	4572	4725	4583	4947	4737	4809	4706	4885	4710	4725	4957	4817	4777	4843	4786	4826	4768	4817	4698	4827	4853	4901	4927	4906	4771	4764	4790	4728	4717	4854	4612	4790	4833	4906	4677	4815	4613	4742
5109	4860	4897	4999	4860	5251	5213	5074	4963	4858	4806	4682	4604	4647	4786	4861	4691	4751	4714	4844	4594	4692	4753	4826	4778	5003	4728	4729	4768	4763	4714	4937	4860	4811	4852	4675	4935	4825	4767	4790	4808	4638	4783	4658	4895	4767	4870	4790	4733	4744
4986	4758	4855	4821	4913	4964	5133	5052	4889	5046	4717	4688	4695	4674	4736	4971	4817	4722	4719	4775	4838	4758	4777	4844	4774	4844	4857	4850	4720	4495	4763	4841	4721	4826	4844	4781	4656	4897	4990	4832	4689	4812	4681	4885	4819	4822	4701	4665	4789	4749
5125	4814	4975	4856	4887	4915	4896	5037	5036	5023	4830	4837	4767	4865	4646	4819	4725	4702	4762	4949	4904	4882	4848	4851	4819	4819	4738	4688	4640	4671	4883	4786	4862	4702	4848	4679	4700	4876	4749	4813	4745	4814	4689	4896	4853	4865	4694	4794	4780	4645
5105	4898	4935	4744	4861	4688	4828	4901	5053	4891	4817	4885	4859	4745	4924	4810	4730	4808	4690	4832	4891	4896	4858	4861	4850	4781	4810	4789	4712	4719	4886	4851	4782	4783	4710	4732	4765	4778	4933	4761	4655	4588	4789	4857	4880	4778	4677	4545	4800	4621
5212	4860	4991	4700	4772	4778	4833	4842	4956	5002	4907	4822	4778	4742	4748	4693	4797	4697	4706	4732	4757	4848	4853	4781	4935	4783	4986	4783	4773	4837	4927	4944	4733	4669	4550	4629	4925	4868	4866	4640	4731	4764	4731	4808	4883	4768	4741	4673	4738	4660
5193	5222	5070	4820	4780	4644	4716	4705	4847	4815	4764	4641	4744	4640	4783	4735	4807	4668	4749	4738	4886	4712	4719	4790	4867	4747	4851	4891	4812	4864	5021	4906	4766	4671	4639	4681	4816	4849	4875	4768	4673	4723	4803	4754	4788	4826	4743	4697	4816	4582
5310	5271	5047	4986	4871	4787	4832	4773	4596	4674	4758	4592	4766	4590	4673	4623	4695	4547	4728	4686	4701	4509	4685	4800	4642	4762	4912	4751	4860	4753	4906	4811	4776	4774	4856	4853	5044	4695	4892	4640	4662	4805	4749	4839	4733	4957	4763	4716	4496	4554
5311	5196	5211	5095	5074	4939	4749	4777	4771	4655	4578	4634	4661	4660	4565	4587	4519	4602	4642	4831	4769	4743	4669	4636	4679	4654	4887	4871	4724	4844	4788	4756	4686	4736	4721	4934	4845	4803	4750	4675	4745	4748	4865	4729	4822	4800	4720	4733	4577	4543
5175	5199	5199	5233	5131	4952	4951	4771	4714	4772	4482	4601	4606	4602	4653	4616	4563	4734	4741	4700	4640	4650	4549	4641	4569	4628	4787	4859	4725	4641	4688	4693	4764	4587	4766	4701	4815	4625	4798	4593	4752	4800	4613	4655	4571	4783	4800	4671	4696	4624
5172	5027	5197	5103	5127	4914	4953	4942	4731	4699	4691	4651	4530	4626	4497	4561	4550	4554	4727	4685	4689	4700	4581	4614	4696	4721	4705	4732	4663	4553	4653	4656	4721	4652	4817	4652	4624	4724	4782	4905	4762	4674	4629	4784	4653	4780	4822	4729	4678	4595
5103	5056	5116	5122	5146	5176	5053	5061	5128	4770	4685	4593	4631	4682	4527	4529	4549	4601	4701	4737	4632	4722	4623	4528	4691	4546	4684	4522	4598	4558	4560	4684	4751	4792	4612	4638	4648	4843	4830	4697	4672	4622	4722	4593	4794	4663	4732	4753	4675	4700
5083	4896	4929	4974	4878	4971	4891	4968	4971	4889	4771	4724	4715	4677	4682	4572	4607	4777	4636	4733	4623	4774	4627	4669	4607	4525	4504	4551	4546	4591	4461	4588	4594	4489	4564	4495	4738	4555	4751	4609	4535	4506	4676	4733	4536	4675	4643	4840	4679	4875
5176	5035	4961	4819	4945	4767	4874	5002	4957	5084	4812	4868	4766	4663	4622	4571	4680	4623	4673	4751	4660	4760	4724	4646	4500	4560	4591	4646	4706	4702	4501	4643	4555	4655	4310	4470	4713	4597	4662	4675	4475	4701	4641	4557	4584	4716	4639	4699	4579	4754
5125	5149	4878	4849	4844	4607	4708	4792	4738	4802	4762	4887	4834	4674	4759	4519	4606	4510	4552	4585	4617	4539	4554	4626	4587	4676	4646	4805	4816	4664	4715	4541	4442	4565	4531	4501	4532	4616	4433	4528	4595	4461	4578	4484	4550	4650	4634	4763	4748	4614
5010	5082	5146	4822	4799	4697	4756	4717	4601	4818	4755	4824	4674	4649	4597	4524	4533	4524	4558	4505	4498	4679	4606	4554	4634	4728	4807	4713	4758	4715	4494	4410	4614	4521	4552	4565	4506	4475	4556	4494	4597	4408	4598	4648	4633	4631	4466	4542	4531	4524
5037	4898	5042	4890	4933	4869	4786	4782	4760	4647	4684	4653	4790	4685	4885	4689	4572	4556	4466	4641	4504	4583	4680	4651	4732	4790	4867	4601	4811	4651	4624	4471	4658	4603	4668	4594	4497	4339	4483	4567	4539	4566	4610	4663	4409	4647	4425	4613	4463	4530
4879	4814	4978	4876	4930	4979	4959	4944	4825	4834	4573	4581	4724	4730	4717	4698	4747	4609	4742	4656	4647	4567	4576	4680	4619	4654	4603	4525	4398	4635	4555	4422	4449	4485	4472	4710	4469	4485	4466	4575	4509	4555	4609	4675	4574	4580	4529	4485	4541	4517
5042	4871	4945	4627	4862	4879	4988	4881	4714	4674	4736	4762	4714	4564	4762	4733	4780	4880	4682	4657	4692	4598	4635	4569	4527	4550	4628	4595	4604	4568	4588	4600	4485	4666	4529	4623	4504	4665	4585	4554	4469	4486	4584	4521	4537	4409	4450	4460	4521	4462
5133	4967	4959	4795	4771	4905	4874	4868	4849	4665	4775	4700	4665	4562	4559	4692	4630	4753	4738	4631	4714	4563	4544	4622	4666	4669	4593	4670	4537	4590	4687	4601	4500	4528	4485	4608	4580	4620	4522	4444	4406	4553	4423	4616	4441	4516	4567	4449	4462	4622
5161	4935	4866	4724	4856	4879	4829	4794	4906	4778	4664	4714	4627	4648	4496	4512	4778	4792	4753	4507	4738	4613	4641	4582	4622	4753	4639	4557	4492	4432	4548	4454	4537	4394	4465	4446	4590	4619	4434	4506	4406	4481	4431	4569	4573	4707	4615	4490	4561	4606
5017	4908	4913	4778	4821	4868	4759	4822	4866	4908	4811	4684	4535	4621	4598	4599	4574	4734	4652	4495	4650	4634	4695	4646	4670	4610	4673	4714	4632	4543	4611	4507	4460	4657	4442	4453	4626	4502	4529	4610	4295	4419	4493	4522	4583	4639	4548	4594	4639	4654
4850	4821	4891	4979	4766	4726	4782	4870	4856	4830	4974	4743	4843	4741	4823	4809	4810	4745	4705	4841	4671	4488	4489	4587	4550	4434	4690	4591	4490	4579	4393	4565	4716	4602	4458	4387	4427	4558	4497	4465	4425	4321	4408	4339	4565	4531	4602	4462	4588	4519
4788	4757	4747	4805	4746	4706	4737	4693	4725	4764	4829	4884	5015	4830	4861	4861	4907	4941	4815	4884	4606	4438	4594	4451	4625	4550	4531	4557	4560	4544	4636	4471	4602	4420	4407	4524	4283	4486	4470	4410	4525	4210	4442	4269	4415	4492	4385	4369	4518	4575
5001	4777	4764	4690	4667	4634	4825	4703	4742	4577	4816	4737	4643	4861	4758	4812	4947	4940	4960	4671	4758	4624	4657	4579	4477	4549	4431	4612	4467	4557	4354	4479	4432	4458	4406	4496	4481	4339	4322	4325	4435	4402	4331	4328	4332	4405	4563	4520	4346	4430
4816	4684	4710	4676	4760	4729	4892	4733	4778	4701	4736	4810	4735	4773	4818	4815	4835	4869	4877	4915	4755	4753	4715	4636	4652	4693	4569	4499	4572	4612	4494	4523	4480	4411	4458	4371	4344	4488	4317	4208	4312	4360	4348	4455	4360	4307	4243	4475	4402	4453
5009	4609	4832	4616	4687	4550	4752	4718	4661	4735	4953	4778	4795	4682	4705	4778	4780	4770	4936	4959	4778	4779	4809	4830	4805	4715	4847	4565	4570	4700	4554	4556	4497	4619	4460	4379	4297	4336	4280	4301	4468	4491	4361	4507	4479	4514	4463	4423	4480	4492
4998	4843	4897	4671	4592	4541	4646	4648	4699	4713	4951	4814	4844	4790	4834	4798	4669	4956	4916	4682	4870	4847	4827	4784	4779	4814	4838	4831	4778	4720	4754	4642	4689	4519	4555	4530	4566	4461	4400	4419	4348	4408	4413	4686	4571	4639	4579	4647	4597	4611
4679	4664	4740	4674	4772	4653	4708	4707	4717	4946	4755	4781	4912	4764	4803	4806	4820	4867	4757	4672	4769	4816	4824	4886	4665	4750	4918	4854	4958	4582	4655	4707	4518	4660	4674	4602	4476	4588	4481	4563	4603	4459	4572	4650	4401	4716	4688	4692	4625	4649
4785	4613	4698	4734	4776	4605	4589	4751	4745	4726	4672	4846	4917	4835	4893	4914	4692	4865	4841	4837	4710	4767	4755	4727	4794	4851	4710	4773	4909	4774	4726	4756	4686	4602	4561	4591	4692	4593	4489	4578	4482	4520	4574	4602	4541	4535	4528	4631	4661	4685
4774	4518	4613	4642	4654	4669	4779	4839	4679	4853	4773	4751	4775	4960	4810	4839	4849	5074	4966	4892	4870	5004	4836	4743	4624	4878	4726	4898	4615	4726	4633	4538	4567	4667	4590	4632	4512	4422	4331	4461	4528	4541	4636	4476	4429	4516	4470	4666	4569	4600
4714	4595	4642	4452	4541	4654	4708	4815	4864	4893	4724	4973	4802	4751	4810	4860	4822	4935	4990	4960	4999	4870	4997	4901	4949	4700	4748	4845	4687	4632	4635	4596	4531	4516	4522	4488	4536	4486	4375	4417	4391	4556	4585	4532	4610	4519	4727	4416	4473	4763
4726	4578	4667	4488	4537	4485	4611	4475	4773	4820	4759	4889	4876	4865	4803	4726	4837	4896	5010	4960	5020	5013	4913	5029	4773	4904	4832	4916	4670	4725	4686	4706	4686	4633	4518	4533	4623	4442	4492	4565	4501	4502	4593	4606	4618	4515	4597	4666	4698	4695
4724	4617	4656	4598	4561	4511	4532	4564	4565	4702	4815	4673	4674	4755	4832	4798	4681	4853	4872	4879	4879	4913	4870	4860	4982	4926	4884	4916	4883	4893	4745	4796	4707	4681	4673	4596	4597	4666	4536	4690	4744	4651	4709	4510	4746	4619	4659	4665	4740	4711
4835	4587	4502	4559	4511	4646	4596	4566	4568	4606	4641	4613	4658	4739	4833	4917	4988	4894	4930	4855	5039	5044	5074	5069	4929	4840	4842	4832	4757	4829	4694	4883	4692	4709	4798	4789	4616	4834	4732	4693	4691	4833	4670	4694	4811	4676	4596	4550	4639	4713
4833	4665	4672	4496	4574	4605	4623	4568	4609	4616	4585	4436	4704	4522	4603	4846	4715	4896	4929	5004	5210	4972	5019	4956	4953	4993	4879	4981	4712	4872	4738	4818	4808	4751	4686	4702	4614	4669	4654	4814	4776	4636	4723	4664	4624	4674	4748	4569	4541	4700
4912	4775	4574	4562	4652	4558	4638	4612	4658	4572	4597	4480	4539	4449	4584	4752	4749	4665	4809	4940	4968	5016	4997	5080	5066	4882	4955	4891	4740	4871	4772	4752	4730	4669	4897	4705	4761	4651	4763	4815	4729	4770	4786	4737	4806	4780	4624	4638	4610	4783
4807	4779	4652	4727	4531	4564	4525	4549	4580	4579	4555	4508	4605	4604	4596	4576	4661	4711	4678	4858	4846	4900	4937	5048	4981	4994	5049	4999	4858	4857	4859	4853	4794	4865	4788	4775	4920	4756	4802	4712	4840	4816	4700	4895	4752	4779	4722	4735	4762	4805
4897	4777	4724	4642	4701	4577	4544	4548	4508	4659	4548	4631	4486	4566	4697	4647	4571	4617	4808	4634	4794	4811	4869	4880	4902	4855	4800	4903	4979	4781	4933	4691	4885	4839	4915	4756	4799	4866	4865	4808	4707	4762	4644	4745	4776	4675	4708	4677	4670	4753
4744	4724	4630	4634	4593	4693	4528	4520	4669	4450	4420	4394	4464	4445	4582	4559	4726	4771	4804	4812	4741	4790	4748	4702	4860	4745	4602	4797	4684	4683	4895	4879	4749	4866	4687	4677	4734	4765	4878	4696	4747	4683	4780	4745	4765	4667	4689	4730	4755	4757
4902	4921	4894	4595	4525	4507	4399	4419	4424	4588	4494	4548	4445	4341	4470	4633	4594	4659	4759	4825	4663	4674	4838	4928	4845	4711	4851	4767	4608	4760	4618	4713	4694	4713	4543	4724	4640	4568	4614	4643	4622	4538	4627	4545	4737	4651	4551	4540	4620	4641
4918	4713	4950	4624	4697	4569	4521	4576	4623	4580	4471	4498	4482	4454	4574	4471	4526	4600	4579	4791	4772	4652	4769	4957	4695	4693	4757	4724	4715	4676	4779	4712	4882	4878	4536	4618	4625	4721	4610	4543	4663	4649	4666	4614	4637	4760	4709	4629	4600	4566
4897	4945	4989	4767	4761	4419	4631	4601	4499	4663	4479	4381	4468	4364	4457	4601	4461	4554	4513	4629	4688	4802	4691	4685	4866	4702	4774	4800	4775	4751	4657	4808	4789	4717	4665	4678	4694	4590	4611	4594	4543	4665	4535	4624	4703	4709	4627	4522	4481	4503
5114	4788	4886	4746	4625	4611	4626	4610	4486	4486	4482	4429	4407	4415	4446	4475	4473	4536	4552	4567	4611	4563	4690	4659	4553	4566	4543	4674	4696	4668	4709	4637	4718	4825	4672	4477	4523	4592	4553	4642	4424	4529	4473	4582	4707	4660	4592	4472	4536	4559
5044	4958	4915	4876	4765	4753	4704	4768	4586	4529	4425	4516	4524	4339	4389	4358	4448	4466	4524	4460	4497	4468	4651	4549	4593	4498	4540	4586	4550	4651	4568	4646	4691	4635	4579	4660	4490	4510	4457	4513	4536	4499	4513	4692	4621	4508	4513	4413	4472	4475
4988	4988	4914	4887	4813	4783	4779	4676	4693	4652	4566	4648	4603	4528	4456	4377	4396	4259	4577	4535	4523	4469	4617	4493	4561	4583	4558	4673	4595	4513	4653	4738	4627	4581	4476	4632	4519	4580	4467	4456	4459	4430	4404	4510	4591	4535	4604	4469	4595	4606
4997	4943	5030	4846	4924	4787	4969	4717	4680	4774	4630	4692	4573	4604	4501	4424	4409	4418	4412	4485	4457	4609	4461	4482	4522	4628	4553	4587	4651	4530	4561	4567	4590	4558	4513	4512	4479	4601	4423	4536	4485	4443	4422	4395	4523	4356	4372	4489	4456	4500
5085	4955	5009	4959	4970	4773	4932	4818	4683	4789	4752	4625	4607	4600	4561	4461	4662	4386	4572	4484	4505	4342	4490	4320	4331	4539	4500	4462	4567	4404	4337	4468	4498	4439	4444	4431	4488	4371	4495	4412	4546	4315	4489	4490	4360	4417	4390	4421	4355	4517
5105	4990	4958	4726	4957	4932	4831	4791	4772	4874	4740	4748	4671	4759	4553	4479	4466	4564	4584	4442	4462	4506	4390	4585	4533	4530	4534	4417	4406	4312	4402	4464	4336	4444	4511	4361	4290	4287	4403	4502	4218	4371	4259	4419	4455	4285	4238	4277	4472	4335
5013	4851	4967	4985	4838	4852	4818	4732	4911	4681	4705	4766	4611	4720	4658	4449	4359	4500	4502	4504	4555	4424	4552	4488	4536	4618	4494	4448	4483	4464	4516	4542	4505	4387	4312	4470	4268	4330	4368	4493	4331	4412	4272	4390	4489	4299	4335	4321	4346	4351
4939	4960	4872	4938	4801	4937	4697	4855	4865	4690	4737	4673	4788	4660	4667	4580	4487	4655	4753	4455	4542	4581	4569	4482	4554	4581	4607	4451	4511	4550	4467	4347	4523	4622	4402	4409	4334	4386	4296	4452	4372	4368	4294	4382	4361	4418	4418	4441	4392	4441
4966	4784	4808	4741	4718	4874	4866	4795	4826	4587	4710	4610	4797	4764	4723	4619	4727	4648	4611	4507	4697	4668	4692	4550	4543	4526	4472	4471	4550	4567	4537	4430	4480	4567	4513	4406	4396	4429	4448	4404	4227	4349	4264	4250	4330	4336	4242	4411	4298	4568
4795	4702	4696	4663	4695	4880	4802	4806	4731	4817	4708	4696	4653	4767	4690	4726	4754	4548	4776	4565	4693	4694	4552	4635	4520	4582	4614	4562	4438	4502	4481	4418	4524	4536	4508	4474	4608	4340	4388	4496	4368	4300	4324	4446	4423	4516	4295	4311	4538	4452
4822	4632	4693	4519	4575	4855	4785	4835	4767	4724	4796	4688	4844	4743	4658	4687	4623	4723	4688	4604	4866	4603	4767	4614	4514	4640	4580	4514	4398	4492	4515	4517	4545	4552	4552	4463	4386	4399	4437	4468	4475	4484	4490	4311	4440	4452	4450	4521	4603	4536
4705	4586	4559	4579	4634	4700	4770	4772	4798	4769	4685	4728	4773	4729	4749	4752	4689	4598	4613	4688	4692	4844	4600	4614	4577	4647	4512	4528	4456	4477	4488	4385	4504	4504	4652	4581	4607	4417	4420	4520	4579	4542	4586	4519	4484	4398	4550	4436	4587	4589
4734	4763	4595	4527	4554	4663	4801	4579	4785	4694	4649	4680	4708	4759	4765	4663	4691	4567	4687	4573	4815	4671	4717	4483	4590	4485	4580	4530	4487	4433	4547	4398	4431	4506	4575	4434	4528	4516	4584	4430	4502	4691	4492	4522	4504	4509	4579	4406	4569	4634
4861	4801	4664	4535	4605	4609	4638	4688	4659	4603	4596	4528	4500	4467	4622	4474	4573	4695	4563	4679	4749	4592	4576	4636	4588	4502	4541	4603	4512	4482	4549	4537	4498	4569	4683	4542	4597	4475	4483	4491	4490	4730	4573	4648	4488	4665	4642	4590	4583	4633
4957	4762	4774	4586	4597	4701	4640	4508	4532	4510	4417	4479	4457	4456	4465	4468	4501	4543	4619	4455	4656	4815	4684	4626	4639	4507	4669	4546	4494	4603	4512	4615	4666	4637	4747	4670	4594	4512	4627	4561	4644	4623	4615	4660	4643	4622	4636	4670	4520	4672
5064	4915	4785	4536	4690	4570	4750	4518	4367	4334	4368	4345	4465	4415	4548	4534	4499	4494	4389	4723	4661	4718	4567	4644	4439	4585	4610	4517	4639	4677	4562	4740	4554	4766	4847	4602	4677	4715	4679	4656	4702	4589	4709	4723	4611	4738	4553	4754	4703	4751
5002	4815	4659	4598	4687	4638	4488	4506	4422	4356	4272	4281	4245	4397	4431	4546	4597	4295	4340	4594	4530	4611	4520	4748	4528	4574	4548	4481	4576	4663	4659	4635	4780	4806	4702	4609	4775	4617	4561	4544	4541	4542	4726	4670	4820	4674	4718	4734	4800	4735
5018	4864	4719	4687	4564	4711	4585	4610	4386	4336	4318	4247	4308	4172	4396	4423	4474	4275	4386	4605	4635	4625	4422	4602	4517	4611	4484	4537	4505	4688	4568	4634	4708	4750	4518	4607	4518	4576	4530	4543	4657	4566	4598	4680	4792	4552	4619	4595	4750	4671
5060	4773	4814	4624	4698	4664	4614	4539	4362	4359	4197	4323	4282	4316	4312	4338	4449	4370	4465	4631	4494	4450	4627	4585	4709	4402	4519	4526	4595	4422	4555	4441	4548	4412	4577	4560	4370	4619	4405	4532	4546	4634	4609	4574	4607	4682	4500	4686	4671	4613
5048	4846	4856	4654	4723	4587	4622	4467	4518	4325	4276	4303	4382	4414	4498	4382	4427	4481	4507	4471	4444	4580	4407	4430	4670	4483	4412	4614	4504	4526	4475	4454	4539	4464	4479	4495	4545	4463	4362	4409	4306	4451	4584	4591	4551	4527	4588	4536	4618	4575
5154	4859	4824	4801	4543	4657	4644	4537	4499	4451	4311	4503	4467	4505	4492	4532	4536	4426	4312	4416	4447	4532	4438	4380	4522	4507	4315	4344	4402	4356	4451	4475	4372	4371	4367	4454	4408	4271	4226	4297	4319	4407	4431	4473	4479	4519	4531	4564	4512	4691
5046	4983	4754	4847	4657	4774	4561	4687	4530	4538	4432	4371	4395	4558	4582	4568	4556	4410	4412	4288	4269	4461	4351	4237	4383	4252	4508	4361	4347	4310	4426	4250	4244	4272	4496	4238	4352	4326	4446	4335	4219	4375	4448	4389	4332	4458	4347	4389	4489	4559
4994	4853	4965	4856	4838	4779	4870	4626	4755	4650	4536	4501	4604	4573	4609	4611	4531	4483	4352	4350	4240	4478	4387	4214	4335	4412	4398	4311	4292	4297	4352	4315	4254	4390	4423	4353	4370	4379	4289	4395	4433	4370	4369	4319	4454	4430	4451	4322	4415	4412
5004	4920	4832	4798	4606	4787	4841	4871	4735	4779	4602	4641	4666	4580	4681	4640	4570	4342	4209	4263	4366	4300	4258	4380	4451	4333	4309	4278	4332	4379	4297	4335	4367	4252	4303	4338	4458	4415	4370	4263	4326	4356	4428	4621	4444	4442	4484	4466	4556	4600
5001	4934	4947	4778	4730	4882	5045	4837	4805	4738	4736	4611	4720	4614	4645	4692	4512	4417	4246	4464	4419	4300	4433	4308	4462	4274	4317	4401	4303	4270	4241	4373	4302	4339	4294	4385	4390	4453	4299	4438	4359	4465	4407	4378	4457	4534	4523	4578	4469	4511
5030	4890	4820	4863	4881	4796	4880	4811	4794	4808	4705	4674	4672	4574	4502	4567	4506	4492	4326	4395	4377	4515	4327	4533	4410	4431	4386	4309	4340	4334	4356	4291	4353	4311	4512	4371	4362	4447	4411	4426	4540	4448	4590	4607	4621	4611	4560	4743	4500	4618
5067	5135	5031	4973	4829	4775	4836	4732	4693	4677	4704	4604	4495	4493	4608	4625	4502	4461	4537	4445	4488	4598	4458	4494	4498	4550	4506	4322	4504	4385	4435	4346	4488	4326	4419	4309	4309	4527	4512	4412	4453	4440	4598	4625	4768	4738	4744	4695	4751	4615
5157	4964	5032	4875	4808	4771	4730	4661	4720	4526	4468	4631	4523	4566	4578	4553	4493	4518	4449	4606	4586	4634	4590	4580	4706	4522	4490	4519	4617	4508	4525	4636	4510	4528	4512	4507	4633	4539	4534	4582	4532	4540	4600	4580	4643	4644	4696	4681	4815	4670
5168	5031	5093	4818	4715	4652	4609	4643	4538	4601	4547	4402	4519	4405	4492	4393	4543	4538	4531	4551	4511	4695	4529	4719	4604	4790	4749	4637	4596	4759	4625	4553	4548	4570	4623	4552	4686	4709	4562	4537	4549	4526	4613	4700	4583	4663	4750	4808	4773	4798
5152	5060	4759	4766	4695	4718	4609	4541	4444	4472	4424	4508	4432	4450	4567	4594	4567	4642	4635	4636	4626	4762	4694	4682	4786	4785	4586	4719	4668	4740	4760	4778	4812	4672	4634	4692	4632	4794	4640	4549	4564	4680	4628	4621	4761	4686	4740	4907	4816	4858
5120	4929	4857	4746	4637	4508	4449	4590	4392	4428	4520	4462	4414	4584	4538	4521	4564	4636	4580	4648	4615	4684	4631	4782	4722	4821	4576	4658	4682	4640	4578	4875	4778	4831	4522	4688	4732	4614	4612	4445	4550	4571	4624	4575	4657	4822	4711	4795	4719	4827
5013	4951	4873	4647	4613	4483	4459	4534	4502	4339	4483	4450	4409	4612	4593	4643	4490	4637	4606	4607	4593	4564	4645	4643	4707	4729	4751	4775	4658	4712	4634	4709	4677	4552	4539	4629	4608	4629	4640	4700	4549	4542	4561	4615	4777	4701	4625	4598	4730	4733
5135	4913	4860	4766	4576	4487	4323	4602	4651	4485	4511	4518	4513	4614	4509	4533	4617	4612	4776	4592	4529	4628	4463	4505	4767	4673	4657	4683	4734	4576	4592	4686	4534	4620	4538	4677	4454	4560	4538	4606	4527	4573	4521	4618	4577	4547	4666	4645	4689	4826
5129	4967	4861	4753	4757	4727	4669	4492	4610	4525	4482	4541	4665	4512	4432	4593	4501	4404	4554	4544	4554	4561	4599	4557	4634	4578	4621	4651	4470	4541	4581	4596	4450	4474	4404	4405	4478	4483	4397	4519	4455	4590	4383	4516	4522	4558	4548	4709	4548	4597
5162	5125	5012	4886	4785	4581	4791	4648	4747	4717	4598	4620	4664	4526	4456	4477	4651	4421	4525	4533	4624	4456	4417	4549	4460	4532	4540	4516	4498	4451	4606	4458	4448	4517	4356	4323	4318	4339	4389	4322	4489	4373	4629	4392	4460	4491	4586	4481	4465	4388
5058	4975	4973	4767	4845	4734	4863	4773	4967	4691	4570	4648	4580	4699	4771	4606	4485	4417	4492	4438	4308	4385	4345	4329	4431	4343	4291	4367	4299	4305	4469	4352	4442	4361	4214	4328	4349	4363	4279	4475	4422	4398	4366	4347	4622	4466	4528	4216	4500	4446
4873	5051	4905	4914	4866	4842	4863	5035	4895	4874	4830	4655	4670	4681	4748	4648	4633	4400	4544	4310	4326	4335	4333	4288	4382	4306	4418	4251	4391	4357	4294	4299	4493	4386	4525	4201	4258	4183	4333	4338	4300	4451	4378	4424	4434	4585	4334	4492	4333	4443
4942	4965	5082	4891	4916	4743	4954	4815	5046	4806	4860	4733	4691	4773	4627	4596	4695	4598	4507	4516	4314	4215	4290	4274	4261	4286	4310	4468	4275	4392	4285	4428	4270	4426	4314	4257	4378	4372	4445	4370	4375	4478	4417	4342	4480	4453	4549	4436	4486	4487
4946	4937	4837	4887	4706	4886	4804	4786	4948	4938	4841	4870	4583	4463	4574	4639	4690	4571	4492	4620	4331	4288	4373	4383	4282	4269	4392	4365	4412	4354	4285	4445	4426	4375	4359	4414	4410	4372	4345	4359	4598	4347	4414	4248	4392	4515	4461	4449	4601	4555
4934	4965	4966	4907	4590	4826	4736	4852	4669	4850	4742	4767	4607	4607	4493	4680	4557	4567	4425	4382	4389	4384	4462	4252	4365	4349	4437	4357	4387	4283	4503	4432	4491	4381	4372	4504	4408	4382	4356	4393	4522	4491	4452	4428	4584	4481	4459	4543	4551	4610
4977	4888	4915	4829	4864	4633	4753	4800	4613	4614	4606	4680	4626	4614	4733	4495	4576	4575	4455	4445	4348	4435	4376	4485	4561	4550	4468	4540	4477	4503	4652	4517	4513	4436	4410	4576	4477	4476	4525	4505	4577	4719	4626	4690	4503	4591	4579	4597	4574	4725
4970	4858	4790	4834	4780	4719	4681	4600	4591	4410	4428	4518	4445	4403	4513	4447	4380	4547	4518	4463	4410	4354	4423	4649	4559	4484	4617	4755	4426	4526	4573	4504	4643	4616	4559	4565	4398	4517	4568	4496	4587	4541	4519	4474	4620	4557	4702	4635	4714	4836
5051	4903	4775	4830	4842	4676	4556	4528	4501	4396	4335	4313	4351	4387	4235	4461	4444	4509	4397	4340	4445	4467	4543	4523	4675	4678	4727	4793	4662	4618	4712	4709	4696	4528	4589	4575	4496	4473	4577	4494	4551	4552	4568	4613	4573	4679	4630	4723	4697	4926
4906	4875	4821	4814	4762	4553	4558	4438	4531	4360	4395	4346	4370	4340	4204	4177	4352	4591	4468	4411	4480	4447	4507	4523	4594	4673	4543	4677	4604	4718	4665	4650	4519	4423	4614	4667	4579	4533	4492	4486	4610	4500	4631	4477	4581	4754	4612	4756	4853	4870
5190	4766	5024	4755	4730	4461	4406	4429	4336	4491	4400	4242	4592	4335	4280	4291	4373	4352	4600	4461	4481	4486	4358	4619	4547	4486	4608	4744	4660	4727	4502	4650	4608	4540	4639	4385	4434	4657	4453	4619	4409	4479	4391	4524	4412	4489	4629	4682	4729	4696
5069	4905	4879	4806	4610	4534	4464	4420	4300	4577	4384	4231	4495	4310	4408	4270	4273	4439	4432	4509	4416	4378	4469	4313	4451	4370	4564	4482	4493	4477	4444	4573	4576	4388	4411	4332	4467	4573	4477	4448	4296	4409	4315	4438	4444	4460	4536	4619	4691	4660
5083	4909	5009	4745	4484	4621	4494	4386	4343	4399	4465	4350	4277	4462	4354	4269	4429	4450	4420	4367	4451	4402	4448	4289	4358	4298	4538	4536	4483	4425	4311	4479	4315	4427	4408	4288	4343	4305	4392	4367	4411	4296	4258	4443	4524	4589	4593	4641	4624	4482
4986	5028	4790	4834	4625	4520	4607	4536	4465	4344	4454	4378	4394	4345	4351	4399	4337	4335	4598	4465	4383	4355	4463	4340	4344	4271	4386	4316	4185	4213	4432	4294	4157	4284	4133	4164	4188	4347	4241	4212	4379	4293	4256	4291	4411	4339	4553	4372	4397	4487
5173	4916	5017	4701	4764	4516	4713	4568	4531	4565	4525	4567	4721	4378	4376	4257	4411	4455	4542	4356	4416	4333	4289	4345	4376	4415	4343	4352	4097	4198	4216	4170	4106	4244	4154	4224	4300	4333	4246	4218	4255	4328	4338	4432	4497	4406	4375	4379	4521	4395
5050	4923	4825	4755	4681	4624	4701	4652	4586	4476	4667	4640	4591	4593	4538	4473	4383	4361	4382	4333	4322	4368	4394	4307	4306	4185	4395	4149	4209	4277	4178	4198	4178	4318	4138	4089	4126	4172	4119	4290	4298	4230	4220	4358	4492	4521	4449	4515	4419	4485
5027	4891	4778	4675	4580	4539	4684	4648	4538	4800	4641	4685	4578	4579	4506	4636	4346	4471	4453	4471	4569	4192	4374	4132	4224	4341	4229	4238	4274	4268	4132	4100	4252	4283	4190	4064	4326	4233	4206	4255	4335	4256	4354	4332	4533	4500	4591	4467	4396	4398
5150	4840	4823	4623	4487	4623	4666	4522	4612	4749	4728	4610	4588	4609	4405	4266	4409	4399	4444	4588	4346	4293	4324	4384	4425	4289	4331	4199	4334	4263	4338	4232	4249	4357	4258	4198	4279	4367	4289	4306	4429	4449	4385	4440	4481	4606	4488	4620	4517	4514
4837	4851	4729	4489	4589	4494	4784	4639	4695	4662	4829	4657	4648	4676	4498	4465	4474	4357	4251	4395	4440	4370	4230	4371	4339	4359	4367	4365	4451	4378	4396	4434	4279	4440	4411	4293	4477	4360	4418	4505	4653	4575	4429	4531	4516	4526	4659	4608	4603	4638
4895	4776	4960	4501	4448	4436	4698	4613	4698	4639	4627	4557	4565	4478	4534	4599	4388	4533	4515	4430	4345	4410	4408	4485	4507	4273	4266	4295	4491	4489	4439	4448	4457	4428	4403	4296	4464	4594	4597	4550	4628	4469	4574	4584	4559	4584	4626	4589	4618	4692
4943	4860	4939	4723	4590	4417	4465	4548	4676	4619	4669	4525	4515	4450	4404	4429	4297	4377	4419	4286	4458	4276	4388	4227	4290	4223	4218	4340	4325	4375	4479	4448	4528	4532	4395	4606	4551	4505	4589	4672	4689	4627	4681	4524	4602	4745	4551	4573	4637	4573
5016	4915	4991	4752	4685	4552	4465	4436	4450	4574	4749	4630	4660	4391	4367	4478	4326	4341	4307	4284	4176	4315	4278	4393	4410	4391	4289	4359	4438	4483	4536	4456	4270	4333	4538	4486	4494	4648	4743	4605	4720	4697	4611	4607	4628	4686	4507	4602	4652	4649
4837	4868	4892	4814	4625	4546	4500	4499	4423	4572	4439	4474	4471	4341	4166	4478	4423	4400	4473	4337	4226	4427	4440	4468	4376	4354	4281	4229	4589	4402	4517	4309	4534	4529	4521	4517	4523	4628	4681	4614	4724	4521	4699	4613	4552	4598	4661	4523	4621	4623
4961	4793	4758	4774	4682	4588	4541	4492	4553	4405	4445	4381	4419	4315	4276	4378	4185	4300	4227	4145	4131	4196	4290	4327	4421	4391	4447	4453	4442	4347	4303	4376	4456	4343	4329	4578	4599	4550	4577	4510	4512	4705	4570	4604	4491	4478	4470	4526	4675	4722
4847	4801	4701	4691	4623	4598	4681	4502	4489	4544	4452	4356	4403	4257	4272	4368	4373	4367	4379	4278	4266	4203	4402	4536	4445	4315	4310	4463	4324	4344	4424	4639	4459	4227	4476	4494	4448	4549	4453	4370	4394	4479	4581	4532	4580	4361	4532	4614	4581	4684
4988	4801	4856	4670	4566	4508	4522	4534	4540	4613	4562	4333	4371	4251	4135	4272	4093	4352	4333	4216	4067	4136	4241	4252	4550	4459	4392	4370	4394	4304	4477	4352	4460	4425	4311	4668	4541	4370	4441	4493	4549	4377	4590	4508	4559	4504	4506	4552	4605	4586
4928	4721	4774	4775	4638	4443	4503	4507	4738	4533	4433	4248	4276	4336	4195	4381	4387	4447	4232	4185	4303	4312	4271	4237	4518	4560	4534	4529	4391	4484	4497	4385	4594	4418	4534	4401	4417	4464	4417	4511	4380	4488	4439	4511	4529	4694	4635	4664	4534	4755
4866	4719	4834	4645	4544	4461	4425	4315	4187	4582	4550	4494	4298	4234	4167	4123	4242	4253	4275	4354	4152	4269	4320	4241	4376	4404	4357	4489	4461	4525	4611	4659	4434	4462	4468	4523	4376	4443	4544	4437	4544	4344	4515	4502	4637	4575	4701	4647	4645	4648
4889	4684	4743	4392	4554	4548	4418	4395	4308	4455	4316	4315	4483	4401	4229	4354	4289	4346	4482	4242	4235	4258	4546	4448	4457	4501	4479	4473	4517	4534	4605	4599	4637	4638	4599	4587	4559	4460	4491	4536	4453	4494	4499	4458	4463	4513	4573	4623	4651	4656
4794	4694	4587	4488	4535	4581	4440	4318	4180	4398	4360	4287	4332	4181	4085	4120	4196	4293	4366	4149	4307	4308	4308	4394	4373	4366	4480	4499	4556	4638	4622	4697	4582	4400	4637	4620	4560	4586	4462	4383	4492	4558	4470	4593	4570	4483	4649	4613	4592	4688
4800	4748	4495	4528	4491	4584	4605	4470	4330	4200	4080	4341	4262	4335	4336	4338	4241	4284	4440	4359	4306	4255	4359	4418	4504	4474	4438	4488	4385	4531	4581	4549	4566	4542	4566	4537	4556	4593	4659	4505	4508	4621	4430	4523	4431	4521	4520	4626	4678	4761
4765	4715	4671	4541	4562	4674	4393	4393	4509	4392	4306	4174	4278	4102	4073	3983	4037	4245	4232	4319	4264	4148	4235	4229	4233	4343	4527	4514	4429	4509	4488	4464	4780	4469	4406	4578	4647	4541	4609	4621	4460	4410	4531	4476	4558	4581	4436	4614	4556	4662
5024	4642	4590	4586	4665	4495	4555	4571	4556	4159	4137	4071	4420	4552	4424	4316	4366	4340	4436	4517	4345	4407	4369	4339	4502	4469	4475	4393	4450	4495	4543	4512	4408	4353	4368	4559	4519	4533	4562	4447	4557	4635	4332	4491	4526	4565	4586	4616	4643	4585
4991	4640	4772	4580	4570	4546	4519	4410	4411	4368	4350	4390	4092	4172	4222	4155	4094	4134	4135	4205	4223	4040	4206	4168	4239	4356	4431	4594	4630	4500	4505	4382	4505	4421	4435	4522	4591	4322	4602	4559	4372	4424	4408	4410	4358	4566	4465	4544	4530	4497
5112	4899	4825	4584	4676	4592	4507	4603	4438	4456	4127	4138	4165	4332	4478	4541	4499	4483	4364	4421	4482	4561	4432	4629	4624	4543	4367	4313	4442	4498	4757	4475	4471	4505	4383	4563	4437	4533	4483	4518	4625	4347	4357	4344	4474	4478	4490	4585	4497	4604
5018	4720	4800	4698	4618	4453	4753	4550	4378	4319	4400	4264	4275	4225	4234	4268	4443	4060	4020	4197	4282	4279	4136	4420	4530	4578	4617	4666	4544	4414	4576	4533	4568	4422	4332	4531	4399	4403	4792	4503	4452	4443	4362	4322	4450	4501	4441	4380	4511	4571
4979	4924	4651	4589	4589	4684	4433	4583	4440	4582	4387	4276	4176	4315	4333	4530	4391	4332	4418	4549	4531	4573	4509	4554	4537	4483	4446	4515	4518	4654	4658	4471	4598	4648	4487	4462	4379	4591	4429	4452	4626	4396	4578	4597	4471	4497	4390	4445	4574	4469
5128	4753	4718	4715	4452	4331	4453	4483	4342	4295	4263	4405	4350	4413	4489	4344	4376	4430	4309	4314	4620	4453	4499	4613	4620	4711	4790	4652	4455	4493	4499	4815	4707	4635	4727	4581	4369	4436	4532	4455	4434	4456	4323	4531	4494	4250	4484	4487	4596	4463
4927	4811	4798	4443	4303	4376	4449	4291	4099	4299	4375	4305	4352	4268	4372	4551	4274	4296	4304	4359	4592	4537	4413	4353	4488	4545	4550	4655	4890	4702	4603	4567	4600	4638	4697	4645	4602	4284	4353	4525	4474	4411	4510	4426	4426	4570	4344	4437	4530	4541
5032	4756	4699	4607	4590	4480	4169	4282	4296	4308	4226	4228	4307	4202	4270	4457	4294	4509	4329	4300	4411	4458	4412	4443	4462	4373	4502	4440	4553	4638	4760	4464	4578	4633	4614	4610	4584	4587	4506	4468	4468	4380	4429	4546	4402	4292	4550	4386	4334	4609
4923	4897	4745	4516	4383	4265	4471	4314	4217	4050	4199	4366	4506	4326	4412	4322	4663	4541	4460	4671	4704	4549	4697	4547	4575	4422	4462	4426	4447	4436	4443	4419	4820	4660	4717	4707	4663	4636	4556	4420	4324	4472	4390	4453	4472	4219	4356	4273	4329	4407
4895	4626	4660	4442	4544	4569	4311	4151	4040	4294	4434	4499	4362	4402	4157	4136	4320	4248	4075	4164	4348	4413	4332	4384	4428	4417	4528	4465	4600	4537	4458	4398	4463	4585	4613	4474	4395	4422	4473	4424	4405	4414	4409	4399	4374	4324	4286	4300	4277	4361
4919	4709	4539	4605	4543	4222	4334	4331	4434	4424	4272	4038	4096	3913	4071	4233	4314	4378	4320	4320	4364	4224	4208	4053	4002	4179	4220	4329	4452	4552	4486	4467	4374	4257	4364	4420	4444	4444	4339	4327	4445	4274	4346	4427	4133	4187	4343	4218	4353	4457
4806	4672	4829	4375	4229	4308	4483	4545	4342	4079	4028	4189	4368	4378	4318	4632	4632	4759	4753	4679	4729	4729	4825	4620	4392	4458	4295	4263	4244	4306	4328	4432	4347	4359	4223	4239	4416	4607	4447	4294	4235	4332	4258	4256	4441	4373	4324	4454	4256	4308
4741	4756	4453	4277	4392	4610	4414	4087	4045	4212	4358	4417	4448	4478	4277	4353	4354	4387	4305	4205	4383	4419	4462	4648	4496	4700	4586	4486	4421	4391	4331	4319	4265	4461	4409	4228	4187	4346	4514	4455	4271	4394	4334	4349	4262	4267	4447	4428	4174	4188
4940	4428	4447	4608	4580	4313	4027	4222	4293	4457	4285	4389	4263	4244	4098	4066	4018	4187	4121	3985	4007	4158	4026	3977	4002	4396	4467	4603	4661	4526	4384	4403	4346	4297	4331	4429	4331	4204	4350	4419	4274	4291	4413	4235	4228	4339	4321	4337	4456	4187
4600	4556	4610	4525	4260	3875	4131	4384	4320	4248	4273	4273	4239	4286	4064	4421	4631	4713	4750	4629	4586	4708	4555	4163	4176	3999	4193	4430	4711	4537	4551	4573	4418	4408	4082	4357	4491	4317	4218	4488	4544	4445	4348	4405	4331	4431	4532	4476	4505	4430
4615	4909	4847	4275	4165	4410	4350	4217	4181	4245	4261	4427	4502	4241	4377	4584	4720	4746	4793	4685	4889	4938	5011	5004	4839	4640	4489	4178	4095	4229	4308	4572	4489	4437	4412	4328	4373	4539	4415	4270	4639	4561	4373	4505	4444	4259	4547	4509	4581	4414
4900	4838	4402	4274	4402	4477	4303	4195	4101	4387	4346	4383	4316	4466	4479	4394	4384	4395	4363	4302	4349	4467	4470	4792	4805	5122	4997	4665	4404	4021	4222	4431	4459	4494	4687	4458	4302	4360	4736	4470	4334	4560	4376	4199	4346	4344	4329	4359	4246	4186
4898	4506	4428	4758	4728	4349	4157	4309	4132	4297	4409	4501	4528	4496	4592	4572	4383	4329	4178	4089	4011	4013	3988	3935	4130	4487	4721	4772	4730	4565	4255	4387	4476	4421	4551	4669	4474	4235	4399	4395	4223	4226	4458	4350	4417	4368	4169	4289	4384	4246
4588	4182	4647	4775	4486	4167	4249	4381	4346	4501	4595	4812	4728	4616	4273	4450	4293	4264	4159	4115	4271	4139	4072	3922	3864	4009	4077	4411	4664	4740	4516	4382	4392	4301	4257	4536	4499	4151	4087	4461	4423	4220	4234	4387	4340	4249	4356	4235	4446	4280
4284	4385	4928	4581	4105	4142	4447	4358	4325	4748	4883	4858	4544	4155	3933	4035	4059	4121	4313	4273	4215	4458	4240	4451	4314	4115	3939	3877	4248	4492	4427	4342	4239	4266	4323	4237	4455	4447	4191	4298	4460	4253	4203	4499	4430	4392	4411	4295	4173	4442
4272	4674	4642	4069	4167	4383	4491	4386	4624	4782	4728	4363	3993	3880	3940	4295	4367	4628	4777	4594	4798	4740	4644	4768	4620	4323	4161	3835	3787	3858	4458	4505	4249	4361	4360	4251	4497	4592	4306	3983	4338	4381	3967	4176	4211	4124	4178	4267	4148	4389
4498	4555	4280	3915	4229	4364	4248	4475	4544	4560	4128	3872	3818	4182	4674	5083	5336	5424	5375	5343	5164	5054	4995	4712	4624	4346	4290	4032	3833	3754	4182	4410	4470	4325	4261	4306	4050	4242	4377	4044	4044	4383	4107	4021	4078	4253	4056	4289	4103	4186
4656	4340	4059	4284	4496	4204	4306	4418	4404	4049	3811	3965	4344	4869	5391	5918	5821	5695	5516	5470	5438	5152	4794	4844	4484	4474	4487	4512	4285	4050	3908	4051	4219	4266	4169	4095	3941	3953	4254	4127	4011	4301	4202	4046	4217	4248	4296	4307	4251	4224
4826	4225	4194	4476	4499	4274	4279	4319	4082	3999	4095	4576	5263	5615	6065	5861	5617	5056	4846	4835	4697	4746	4782	4746	4768	4674	4452	4464	4444	4126	4005	3876	4008	4028	4123	4131	4164	3936	4400	4452	4016	4417	4498	4320	4323	4481	4343	4399	4485	4211
4729	4034	4299	4716	4508	4102	4099	4094	4015	4093	4676	5265	5595	5656	5253	4855	4231	3890	3724	3751	3886	4158	4399	4744	4693	4873	4473	4493	4238	4195	4080	3849	3818	4058	4160	4104	4228	4002	4215	4585	4169	4225	4598	4388	4264	4121	4377	4263	4503	4223
4571	4028	4611	4694	4304	4313	4310	4096	4177	4578	5217	5617	5572	5186	4413	3684	3176	2845	2799	2931	3071	3330	3674	4276	4348	4563	4583	4278	4178	4323	4254	4131	3823	4086	4326	4345	4237	4065	4049	4327	4335	4037	4236	4272	4125	4193	4229	4079	4261	3896
4348	4346	4820	4673	4237	4292	4210	4069	4672	5034	5687	5730	5073	4183	3428	2661	2376	2272	2388	2563	2576	2766	3043	3398	3988	4391	4441	4489	4205	4498	4337	4281	3929	3947	4135	4195	4143	3986	4007	4143	4246	4044	4208	4169	4093	4151	4182	4100	4217	4182
4285	4370	4911	4739	4332	4165	4343	4459	4844	5468	5727	5196	4331	3504	2767	2311	2343	2462	2625	2533	2463	2500	2659	3002	3637	4301	4590	4618	4607	4455	4269	4387	3991	3915	3943	4175	4163	4006	4186	4182	4481	4159	4444	4422	4335	4322	4441	4457	4388	4440
4214	4453	4953	4616	4223	4245	4260	4566	5114	5336	5275	4763	3802	2996	2545	2474	2724	2915	2989	2962	2863	2661	2609	2871	3275	4034	4514	4677	4575	4235	4208	4289	4030	3805	4018	4294	4204	4137	4180	4162	4456	4317	4416	4488	4367	4383	4524	4284	4428	4399
4175	4446	4960	4569	4155	4374	4568	4853	5100	5418	5047	4534	3500	2880	2547	2710	3083	3278	3443	3427	3190	2923	2803	2626	2990	3456	4325	4549	4488	4328	4244	4208	4243	3801	4073	4512	4464	4148	4129	4326	4440	4158	4125	4362	4212	4268	4322	4307	4310	4215
4335	4541	4952	4447	4224	4430	4548	4636	5102	5209	4976	4303	3438	2860	2583	2959	3353	3740	3951	3938	3640	3224	2759	2457	2724	3277	3871	4555	4702	4518	4319	4339	4170	4027	4209	4487	4527	4110	4175	4240	4133	4029	3970	4106	4098	4058	4215	4215	4181	4178
4265	4499	4715	4513	4318	4457	4761	4770	4910	5192	4778	4211	3240	2688	2623	2977	3422	3937	4103	4018	3945	3317	2672	2349	2453	2963	3960	4632	4866	4664	4449	4352	4283	4030	4131	4456	4356	3924	4192	4128	4227	3975	4019	4090	4145	4220	4378	4107	4155	4255
4387	4658	4987	4547	4182	4148	4682	4694	5203	5343	4948	3953	3248	2612	2655	2948	3480	3884	4085	3967	3611	3062	2483	2286	2427	3089	3987	4908	4870	4575	4221	4247	4037	3730	4063	4206	4295	3886	4048	4236	4051	4133	4170	4241	4152	4176	4342	4287	4356	4330
4476	4586	4903	4566	4026	4346	4607	5083	5085	5220	4823	4082	3379	3002	2735	3020	3308	3522	3598	3541	3254	2902	2338	2169	2418	3323	4174	4685	4734	4464	4035	4120	3977	3725	3799	4319	4374	3892	4228	4326	4209	4045	4318	4474	4191	4298	4328	4225	4423	4374
4555	4536	4662	4475	4104	4235	4612	5003	5208	5165	4713	4259	3666	3176	2908	2726	2850	2976	3058	3036	2803	2404	2188	2163	2712	3603	4299	4745	4740	4145	4000	3989	4030	3787	4127	4667	4202	4052	4285	4428	4177	4345	4201	4285	4175	4151	4194	4205	4352	4213
4638	4182	4501	4664	4227	4223	4729	4946	5077	5030	4932	4687	4028	3591	3072	2694	2474	2578	2578	2370	2395	2355	2159	2398	2888	3886	4496	4906	4683	4179	3880	3989	3944	3919	4382	4705	4153	4099	4522	4390	3992	4276	4149	4262	4067	4106	4207	4114	4331	4149
4580	4400	4618	4729	4541	4351	4425	4724	4816	4897	5027	5004	4523	3918	3406	2768	2620	2504	2429	2279	2301	2263	2381	2870	3652	4446	5073	5046	4643	3928	3921	4100	3912	4164	4658	4582	3962	4021	4502	4334	4056	4248	4234	4127	3743	4116	4126	4087	4142	3995
4357	4390	4478	4651	4635	4242	4149	4541	4614	4926	4899	4988	4789	4310	3776	3339	3080	2979	2761	2548	2585	2763	3028	3822	4487	5165	5368	5071	4306	3872	3994	4143	3997	4253	4476	4303	3777	4204	4411	3985	4137	4243	4158	4263	4055	4191	4052	4222	4262	4177
4487	4592	4620	4809	4739	4281	4087	4260	4725	5055	4896	4824	4949	4586	4377	4208	3936	3674	3448	3482	3429	3755	4239	4897	5642	5717	5447	4548	3894	3728	3797	4080	4062	4222	4294	4040	3698	4385	4356	3996	4314	4393	4246	4360	4296	4535	4094	4307	4199	4435
4525	4655	4852	4502	4591	4562	4315	4364	4519	4797	4834	4732	4603	4868	4795	4759	4620	4470	4349	4342	4628	5019	5306	5793	5963	5647	4764	4131	3622	3687	3894	3986	4095	4391	4329	3884	4010	4714	4400	4111	4570	4537	4345	4550	4370	4534	4157	4381	4164	4416
4464	4599	4594	4410	4660	4592	4407	4408	4295	4480	4702	4906	4653	4851	4794	4876	4965	4939	5064	5304	5470	5691	5952	5652	5534	4808	4057	3536	3509	3969	4177	4153	4243	4404	4055	4004	4473	4759	4085	4397	4528	4177	4477	4417	4429	4322	4222	4141	4194	4248
4495	4166	4443	4499	4537	4809	4692	4186	4072	4092	4586	4653	4734	4744	4675	4642	4597	4837	5135	5313	5445	5325	5235	4874	4319	3748	3553	3414	3843	4150	4222	4262	4440	4202	4046	4260	4727	4454	4084	4439	4567	4128	4587	4268	4308	4118	4154	4165	4151	4110
4793	4352	4483	4555	4569	4854	4878	4630	4024	4070	4292	4505	4760	4482	4453	4213	4287	4446	4638	4732	4555	4516	4095	3879	3430	3301	3644	4032	4316	4329	4340	4397	4582	4140	3902	4551	4496	4003	4066	4430	4045	4242	4283	4175	4176	4065	4222	3978	4099	3987
4778	4504	4529	4606	4654	4656	4678	4726	4508	4099	4130	4407	4438	4527	4248	4194	4111	4202	4191	3992	3886	3711	3514	3622	3526	3799	4257	4481	4543	4353	4365	4391	4233	3968	4322	4623	4146	3942	4319	4325	3971	4265	4136	4268	4221	4086	4270	4315	4290	4070
4443	4757	4590	4565	4581	4510	4574	4760	4835	4643	4268	4093	4025	3854	4027	4233	4113	4225	4071	3822	3718	3799	3807	3966	4163	4372	4532	4607	4425	4278	4401	4143	3985	4118	4382	4173	3808	4149	4360	4101	4169	4310	4120	4286	4278	4415	4357	4286	4328	4516
4385	4770	4885	4567	4423	4502	4459	4691	4986	5135	4599	4258	3964	3704	3878	4032	4128	4164	4105	3917	4018	3988	4189	4313	4269	4399	4470	4373	4264	4208	4126	4025	4138	4369	4303	3765	4007	4488	4343	4139	4316	4357	4344	4444	4344	4533	4507	4458	4247	4512
4578	4335	4772	4707	4571	4479	4488	4537	4705	4860	4883	4701	4608	4268	4078	4000	3827	3937	3938	3903	4041	4035	4221	4054	4274	4331	4332	4228	4092	4069	4126	4135	4468	4228	3913	3886	4435	4451	4187	4297	4554	4415	4443	4442	4625	4532	4610	4535	4578	4543
4813	4356	4402	4636	4826	4594	4820	4598	4278	4307	4502	4580	4995	5101	4655	4488	4322	3910	4076	4170	4066	4114	4154	4222	4318	4105	4094	4043	3989	4059	4257	4381	4246	4021	3993	4333	4617	4185	4333	4517	4371	4436	4375	4371	4426	4293	4619	4334	4479	4386
4809	4532	4239	4490	4609	4552	4695	4771	4693	4312	4101	4196	4477	4647	4809	4840	4595	4545	4590	4602	4452	4412	4273	4184	4276	4151	4051	3864	4135	4362	4353	4322	4064	4073	4387	4466	4275	4204	4524	4468	4252	4373	4263	4277	4195	4254	4123	4250	4377	4119
4319	4407	4627	4431	4355	4506	4612	4484	4658	4658	4516	4333	4150	3953	4035	4067	4166	4258	4325	4342	4134	4213	4089	3924	4047	3923	3875	4137	4422	4335	4165	4029	4244	4454	4488	4241	4241	4463	4384	4107	4023	4115	4112	4063	4215	4238	4048	4227	4279	4287
4478	4263	4486	4597	4539	4344	4363	4362	4303	4627	4729	4768	4524	4385	3959	3824	3737	3860	3942	3923	4019	3818	3916	3954	4004	4100	4159	4196	4196	4213	4029	4337	4532	4454	4173	4042	4323	4367	4023	4154	4140	4080	3959	4074	4277	3891	4169	4225	4264	4257
4534	4293	4287	4467	4595	4395	4252	4263	4300	4315	4498	4654	4621	4694	4393	4490	4475	4531	4516	4411	4474	4329	4239	4326	4197	4102	4068	4025	4149	4057	4285	4627	4352	4052	4057	4325	4173	4089	3963	4270	4122	4013	4023	4193	3974	4070	4254	4133	4355	4314
4464	4479	4565	4284	4328	4454	4379	4368	4497	4382	4323	4165	4141	4242	4446	4340	4638	4618	4777	4574	4469	4196	4041	3761	3908	3880	3915	4051	4337	4358	4370	4139	4183	4205	4251	4234	4086	4042	4117	4207	3998	4112	4281	4034	4079	4152	4117	4455	4205	4432
4582	4479	4692	4488	4280	4264	4263	4462	4475	4555	4490	4429	4079	4289	4211	4213	4155	4254	4134	3986	3867	3860	3886	4084	4041	4139	4451	4173	4243	3992	3934	4038	4255	4219	4014	4007	4018	4201	4190	4068	4011	4314	4206	4018	4381	4195	4310	4350	4470	4549
4600	4424	4549	4484	4443	4367	4386	4225	4489	4264	4470	4282	4551	4457	4516	4512	4547	4422	4388	4218	4273	4119	4256	4372	4297	4361	4107	3969	3854	3879	4091	4266	4091	4040	3891	4249	4256	4204	4155	4334	4380	4158	4116	4498	4295	4402	4427	4241	4363	4512
4616	4501	4402	4329	4383	4489	4474	4310	4216	4165	4083	4247	4287	4440	4549	4568	4531	4597	4454	4375	4347	4217	4328	4390	4329	4241	4181	4081	4017	4068	3955	3834	4060	4080	4273	4290	4148	4312	4315	4370	4148	4356	4424	4174	4359	4374	4237	4378	4175	4301
4616	4458	4369	4199	4211	4305	4482	4422	4301	4239	4165	4194	4232	4331	4427	4412	4436	4309	4282	4236	4237	4268	4276	4332	4346	4319	4219	3990	4022	3792	3967	4027	4203	4184	4099	4258	4367	4551	4328	4157	4389	4433	4149	4254	4324	4183	4320	4201	4070	4154
4468	4356	4193	4245	4326	4363	4154	4227	4192	4140	4310	4298	4274	4437	4365	4209	4258	4137	4299	4419	4315	4400	4208	4387	4198	4280	3937	4013	3879	3998	4039	4272	4032	4161	4320	4334	4341	4325	4264	4429	4353	4207	4329	4278	4191	4265	4082	3994	3992	4073
4488	4273	4131	4184	4283	4468	4335	4242	4005	4000	4154	4225	4449	4367	4382	4312	4206	4263	4486	4595	4567	4466	4538	4436	4396	4285	4086	3967	3911	4097	4060	4034	4201	4226	4323	4274	4362	4320	4503	4223	4258	4176	4212	4184	4190	4046	4035	4045	3871	3958
4314	4259	4474	4384	4194	4237	4212	4156	4258	4251	4175	4134	4177	4131	4143	4014	4205	4265	4360	4473	4565	4409	4356	4293	4211	4179	3986	3957	4049	4039	4263	4183	4180	4171	4172	4225	4385	4203	4241	4138	4169	4119	4044	4202	4047	4112	4053	3951	3974	3820
4500	4213	4351	4364	4333	4285	4219	4028	4075	3995	4235	4490	4331	4359	4165	4137	4185	4308	4320	4372	4334	4308	4295	4370	4281	4206	4311	4123	4115	4168	4238	4217	4146	4175	4220	4273	4102	4090	4108	3996	4164	3965	4200	3929	3957	4071	3917	4113	3931	4019
4453	4507	4463	4387	4454	4229	4157	4197	4217	4129	4240	4161	4128	4231	3954	4091	4296	4510	4422	4694	4588	4358	4268	4145	4156	4214	4018	4256	4369	4437	4380	4269	4176	3990	4154	4038	4066	4093	4031	4144	4127	4192	4090	4123	4115	3954	4134	3968	4077	3972
4349	4290	4509	4526	4467	4222	4157	4103	4072	4217	4359	4339	4209	4203	4023	4115	4214	4133	4266	4252	4206	4095	3969	4226	4327	4443	4417	4580	4456	4275	4178	4230	4160	4132	4112	4081	4091	4046	4060	4113	3951	4112	4210	4177	3938	4336	4149	4117	4043	4040
4558	4456	4518	4306	4370	4381	4313	4250	4199	4102	4275	3908	3982	4056	4160	4268	4459	4592	4584	4574	4402	4283	4243	4398	4302	4304	4383	4445	4431	4523	4409	4419	4131	4089	3973	4084	4154	4091	4101	3996	4111	4008	4185	4243	4129	4206	4203	4185	4099	4282
4572	4414	4620	4414	4315	4257	4155	4158	4194	4298	4179	4211	4114	4087	4150	4104	4248	4280	4197	4096	4014	4085	4260	4245	4419	4517	4618	4534	4427	4318	4234	4104	4260	4246	4120	4096	4100	4251	4054	4058	4271	4235	4322	4282	4164	4364	4264	4411	4127	4149
4542	4573	4550	4346	4282	4234	4249	4345	4270	4324	4245	4145	3895	4139	4188	4231	4319	4312	4257	4301	4255	4216	4378	4379	4311	4413	4347	4421	4387	4399	4314	4296	4077	3997	4023	4168	4226	4095	4133	4288	4200	4264	4365	4396	4447	4467	4350	4472	4255	4113
4780	4564	4665	4352	4340	4271	4303	4237	4376	4301	4220	4072	4147	4185	4286	4192	4289	4097	4180	4068	4152	4201	4323	4336	4448	4499	4574	4337	4445	4240	4222	4158	4120	4203	4182	4096	4101	4141	4183	4213	4378	4277	4345	4424	4254	4393	4440	4463	4341	4162
4636	4600	4561	4409	4361	4441	4408	4375	4336	4281	4204	4022	4034	4188	4095	4323	4299	4102	4165	4042	4300	4412	4346	4350	4552	4204	4336	4327	4395	4374	4288	4166	4166	4135	4264	4204	4296	4282	4180	4445	4356	4328	4312	4460	4423	4395	4275	4386	4381	4293
4735	4589	4688	4476	4469	4467	4470	4425	4394	4216	4275	4162	4183	4152	4111	4127	4105	4058	4130	4050	4244	4252	4510	4413	4406	4443	4310	4190	4225	4188	4234	4190	4217	4313	4267	4281	4317	4286	4119	4242	4474	4506	4507	4442	4484	4477	4300	4390	4297	4182
4811	4798	4631	4499	4572	4438	4724	4481	4240	4256	4257	4173	4335	4226	4213	4164	4015	4068	4047	4065	4268	4349	4381	4405	4486	4255	4264	4311	4260	4351	4329	4251	4418	4253	4383	4367	4392	4203	4301	4442	4456	4517	4383	4290	4527	4380	4323	4370	4396	4341
4787	4621	4648	4586	4551	4593	4474	4502	4424	4268	4445	4313	4322	4185	4072	4026	4049	4056	4051	4058	4262	4427	4381	4301	4321	4299	4154	4143	4181	4202	4154	4269	4240	4412	4418	4387	4352	4325	4310	4373	4598	4427	4255	4481	4381	4313	4288	4357	4277	4355
4722	4692	4614	4485	4572	4829	4513	4477	4366	4451	4376	4277	4349	4419	4261	4176	4191	4117	3975	4203	4181	4444	4335	4419	4339	4208	4311	4148	4202	4220	4282	4266	4303	4386	4404	4400	4338	4138	4223	4263	4338	4436	4258	4341	4451	4393	4282	4262	4198	4273
4671	4383	4565	4559	4672	4663	4547	4486	4418	4475	4522	4355	4479	4255	4243	4054	3979	4031	3922	4128	4148	4243	4309	4297	4256	4153	4226	4163	4167	4147	4167	4266	4375	4335	4455	4497	4307	4261	4179	4311	4357	4306	4328	4306	4257	4346	4328	4262	4120	4193
4493	4514	4520	4464	4512	4526	4531	4552	4387	4348	4538	4431	4299	4379	4259	4317	3977	4033	3977	4160	4238	4415	4231	4298	4148	4065	4252	4090	4202	4188	4273	4290	4332	4509	4383	4432	4293	4232	4160	4334	4168	4331	4163	4181	4268	4277	4237	4098	4164	4200
4774	4463	4472	4530	4589	4610	4421	4333	4431	4448	4518	4507	4469	4380	4342	4158	4198	4149	4135	4269	4388	4244	4286	4293	4150	4139	3970	4112	4119	4171	4358	4409	4413	4371	4373	4369	4224	4104	4273	4306	4226	4150	4274	4053	4177	4377	4129	4135	4421	4323
4558	4459	4601	4613	4504	4583	4604	4489	4389	4579	4402	4384	4409	4238	4300	4173	4040	4044	4052	4019	4198	4148	4050	3992	4080	4056	4139	4269	4174	4145	4246	4191	4407	4378	4376	4290	4272	4155	4129	4006	3933	4163	4149	4097	4127	4246	4107	4261	4135	4289
4489	4493	4447	4598	4673	4526	4356	4308	4349	4470	4449	4346	4272	4330	4347	4236	4113	4224	4166	4367	4187	4119	4206	4054	3850	3891	4024	4103	4148	4171	4162	4320	4374	4276	4276	4453	4279	4122	4157	4013	4058	4169	4131	4118	4019	4167	4153	4069	4193	4254
4366	4311	4539	4602	4766	4509	4279	4159	4357	4452	4380	4329	4588	4332	4306	4178	4255	4345	4411	4408	4397	4294	4197	4175	3997	4065	3858	4016	4055	4215	4265	4397	4260	4439	4303	4404	4067	4082	4122	4179	4155	4241	4012	4052	4069	4190	4146	4113	4227	4245
4480	4361	4516	4652	4425	4455	4384	4267	4391	4473	4471	4411	4375	4435	4340	4255	4271	4287	4295	4299	4389	4163	4057	4018	4006	4070	4028	4056	4153	4100	4062	4211	4384	4326	4405	4085	4176	4153	4052	4074	4108	3988	4047	4087	4075	4128	3946	4005	4224	4002
4304	4367	4420	4520	4427	4355	4251	4364	4346	4438	4409	4466	4267	4461	4333	4389	4242	4356	4286	4392	4374	4253	4162	4071	4084	3898	3982	4153	4220	4182	4142	4207	4206	4202	4389	4088	4161	4148	4128	3971	3978	3919	3998	3961	3958	4014	4069	4118	3926	4148
4359	4325	4372	4287	4298	4356	4158	4355	4172	4357	4296	4430	4340	4379	4255	4251	4222	4437	4400	4467	4198	4347	4124	4090	4076	3854	4123	4040	4117	4190	4238	4326	4182	4355	4108	4189	4161	4217	4109	4070	3859	3980	4008	4001	3962	4052	4027	4116	3993	4177
4302	4325	4386	4404	4223	4178	4161	4189	4227	4351	4357	4293	4331	4179	4245	4378	4372	4421	4451	4423	4339	4316	4119	4113	4070	4075	4025	4102	4152	4112	4169	4237	4287	4254	4153	4030	4140	4101	4108	4079	3866	3991	4001	3964	3911	4039	4191	3883	4077	3992
4535	4275	4413	4314	4292	4223	4356	4166	4267	4324	4428	4301	4259	4140	4115	4210	4123	4372	4390	4357	4347	4322	4115	4019	4165	4075	4107	4136	4262	4182	4160	4215	4301	4152	4171	4075	4164	4006	4065	3995	3997	3912	3810	3853	3909	3998	4012	4111	3994	4009
4488	4245	4441	4297	4180	4305	4180	4167	4116	4156	4291	4386	4252	4236	4166	4229	4288	4372	4530	4462	4375	4298	4224	4062	4073	4134	4214	4339	4253	4407	4256	4281	4134	4174	4130	4137	4062	4183	3956	4120	3934	3929	3904	4055	3932	4165	3977	4097	4107	4101
4321	4233	4190	4282	4293	4052	4066	4142	4180	4387	4215	4280	4099	4113	3940	4277	4441	4415	4512	4604	4345	4340	4123	4160	4225	4237	4239	4333	4345	4409	4433	4312	4147	4289	3990	4141	4189	4038	4064	4104	3956	3852	4048	3843	4019	3961	4036	3992	4051	4204
4440	4118	4247	4196	4271	4157	4116	3964	4222	4139	4204	4161	4063	4123	4094	4185	4329	4342	4468	4507	4587	4283	4201	4106	4136	4276	4359	4255	4483	4359	4374	4314	4245	4283	3970	4100	4084	4056	4097	4045	4014	3991	4032	3977	4013	3975	4054	4009	3877	4201
4400	4301	4333	4411	4255	4188	3998	4031	4167	4024	4143	4241	3972	4108	3995	4131	4299	4424	4500	4458	4252	4263	4146	4128	4179	4244	4338	4262	4474	4450	4529	4360	4285	4196	4277	4184	4256	4160	4094	4160	3997	3945	4041	3982	3954	3955	4021	4079	4132	4210
4317	4257	4297	4360	4176	4026	4086	4009	4032	4089	4114	4118	4084	4122	3953	4207	4205	4415	4445	4470	4293	4222	4075	4144	4181	4313	4274	4267	4546	4507	4448	4523	4455	4243	4325	4232	4296	4127	4136	4181	4093	4149	3946	4135	4040	3972	4096	4116	4276	4068
4353	4213	4436	4392	4199	4122	4083	3990	4059	4120	4088	4104	4096	3931	4026	4002	4248	4231	4515	4448	4328	4321	4159	4310	4169	4239	4353	4348	4421	4600	4631	4418	4460	4293	4349	4210	4198	4187	4216	4175	4156	3977	4099	4073	4067	3944	4071	4083	4150	4118
4399	4319	4388	4341	4288	4105	4048	3907	4142	4054	4233	3927	3978	3996	3909	4063	4105	4282	4495	4445	4454	4173	4209	4171	4150	4181	4332	4380	4372	4646	4560	4469	4467	4292	4352	4253	4365	4290	4299	4261	4186	4223	4264	4071	3997	4133	4159	4169	4244	4159
4270	4232	4549	4352	4349	4234	4033	3975	4069	4037	4186	4145	4012	3948	4024	3838	4268	4299	4339	4230	4301	4239	4182	4006	4316	4113	4340	4348	4385	4408	4630	4480	4505	4416	4247	4327	4381	4304	4288	4221	4159	4203	4283	4142	4071	4230	4208	4143	4187	4301
4492	4463	4439	4565	4381	4216	4241	4137	4080	4210	4171	4141	3938	3942	3979	4000	3985	4216	4258	4376	4205	4081	4077	3940	4005	4009	4179	4204	4263	4398	4608	4540	4421	4468	4358	4326	4229	4306	4239	4231	4311	4236	4126	4102	3981	4133	4289	4309	4194	4357
4350	4469	4552	4467	4320	4124	4153	4206	4233	4201	4229	4156	4081	3813	3944	3842	4028	4142	4273	4336	4212	4113	4079	3953	4009	3993	4093	4392	4386	4250	4477	4449	4401	4452	4349	4365	4288	4327	4285	4274	4201	4237	4167	4206	4094	4184	4258	4308	4136	4169
4327	4415	4383	4411	4498	4231	4096	4033	4249	4131	4305	4106	4017	3900	3872	3982	4034	4171	4201	4220	4275	4200	3981	4003	4061	3888	4080	4105	4290	4352	4388	4304	4328	4312	4403	4265	4299	4271	4194	4336	4408	4236	4237	4243	4170	4155	4169	4277	4258	4226
4368	4346	4387	4442	4337	4212	4163	4184	4260	4247	4219	4261	3985	3889	3850	3890	3991	4106	4075	4212	4114	4125	3969	3948	3926	3929	3820	3991	4170	4350	4314	4259	4223	4271	4303	4328	4257	4171	4228	4212	4249	4258	4173	4073	4238	4060	4212	4211	4227	4243
4285	4230	4347	4340	4204	4281	4201	4173	4311	4276	4169	4328	4126	3990	3997	3960	4022	4137	4105	4179	4189	4101	4018	4038	3909	3770	3900	3937	4155	4190	4233	4148	4373	4399	4301	4424	4166	4184	4272	4220	4206	4103	4137	4122	4102	4226	4092	4188	4158	4236
4317	4199	4181	4303	4434	4244	4245	4111	4288	4354	4339	4287	4208	4150	3862	3835	3933	4158	4125	4142	4225	4202	4118	3974	3844	3768	3847	3914	4106	4036	4128	4302	4240	4297	4229	4253	4116	4178	4324	4314	4236	4287	4175	4056	4015	4113	4108	4092	4092	4255
4146	4091	4235	4209	4144	4285	4212	4182	4184	4314	4503	4400	4359	4155	4101	3941	4063	4127	4134	4282	4110	4177	4066	3946	3712	3919	3775	3857	3892	4112	4046	4148	4311	4184	4199	4225	4172	4206	4199	4311	4215	4118	4204	4016	4065	3947	3977	3986	4191	4146
4269	4021	4068	4137	4177	4082	4271	4118	4259	4332	4300	4291	4364	4147	4152	4102	4028	3949	3968	4303	4236	4218	4022	4009	3817	3700	3900	3795	4038	3879	3969	4080	4117	4109	4184	4210	4193	4138	4179	4090	4160	4148	4010	3944	3969	3805	3932	3936	3999	3996
4109	3855	3991	3933	4026	4216	4209	4047	4064	4156	4324	4313	4409	4106	4197	4017	4067	4042	4132	4280	4256	4229	4138	3969	3981	3648	3912	3920	3796	3906	4062	4047	4131	4127	4210	4153	4297	4270	4152	4011	4245	4028	3999	3876	4023	3853	3819	4019	4041	4149
4233	3879	3861	3913	3994	3970	4141	4127	4088	4117	4254	4317	4292	4287	4229	4161	4061	4080	4225	4197	4255	4409	4256	4249	3909	3781	3863	3862	3872	3893	3872	4131	4081	4069	4029	4190	4189	4146	4018	4114	4133	4084	4073	3975	4024	3813	3985	4003	4079	4043
4202	4038	3965	3849	3886	4135	4043	3912	4052	4151	4165	4247	4347	4342	4269	4203	4160	4004	4217	4216	4323	4378	4294	4134	4089	4049	3767	3811	3786	3956	3889	4014	4050	4179	4168	4163	4115	4018	4167	4301	4225	4204	4047	3956	3907	3872	3976	4007	4141	3935
4279	3959	3937	3852	3889	3936	4096	4022	3754	3900	4023	4048	4207	4327	4305	4275	4159	4007	4219	4281	4385	4507	4399	4261	4216	4100	3979	3931	3944	3923	3993	4120	4091	4079	4172	4260	4016	3993	4116	4136	4241	4072	4166	3894	3956	3904	4016	4046	3978	4120
4296	4133	3982	3797	3934	3961	4023	3935	3844	3941	3807	3899	4096	4319	4368	4223	4269	4308	4225	4242	4244	4496	4328	4401	4273	4060	4018	3930	3900	3940	3975	4075	3995	4039	4052	4250	4217	4170	4174	4224	4089	4160	4069	4013	3923	3901	3962	4027	4105	4053
4270	4180	3950	3899	3844	3939	3887	3803	3917	3828	3788	3843	3978	4134	4168	4231	4067	4040	4115	4219	4263	4267	4176	4352	4321	4130	4166	4131	3911	3905	4043	4034	4090	4073	4150	4201	4091	4206	4247	4214	4150	4082	4146	4122	4181	4114	4160	4120	4144	4362
4353	4322	4019	3883	3913	3978	3953	3910	3907	3762	3675	3803	3961	4012	4106	4165	4100	4067	4212	4079	4200	4377	4245	4300	4194	4371	4224	4322	4193	4059	4112	4060	4210	4170	4095	4091	4057	4257	4261	4250	4134	4253	4202	4211	4146	4129	4222	4169	4306	4229
4254	4266	4120	3912	3935	3869	4106	3925	3954	3776	3716	3802	3816	3839	4106	3919	3991	4113	4084	4011	4189	4232	4243	4371	4440	4312	4276	4197	4197	4237	4167	4321	4219	4115	4107	4148	4121	4147	4189	4290	4266	4372	4283	4148	4170	4007	4151	4156	4187	4318
4231	4219	4311	4050	3887	3916	3934	3978	4002	3898	3734	3810	3854	3872	3963	3935	3963	4124	4053	4033	4032	4065	4052	4173	4362	4447	4289	4186	4250	4397	4159	4232	4020	3927	4038	4195	4146	4224	4211	4276	4099	4207	4275	4136	4051	4084	4091	4236	4272	4316
4216	4166	4283	4183	3911	3998	3957	3962	3959	3922	3936	3785	3856	3810	3753	3901	3999	4050	4111	3936	3989	4134	4042	4212	4332	4226	4246	4178	4266	4220	4338	4129	4037	4061	4090	4080	4235	4238	4096	4185	4021	4073	4156	4234	4085	4187	4375	4277	4337	4462
4143	4109	4348	4208	3882	3983	4019	3995	4057	4064	3929	3891	3924	3837	3712	3901	3893	4120	3922	3894	3917	4022	4012	4103	4153	4102	4124	4107	4295	4249	4283	4088	4005	4045	4165	4110	4106	3994	3997	3984	3935	4091	4217	4232	4171	4382	4277	4479	4412	4527
4082	4168	4109	4296	4071	3983	4016	3859	4080	4072	4162	3968	3996	3917	3816	3900	3900	4124	4047	3884	3965	3988	3936	3889	3954	3943	4010	4134	4164	4146	4301	4269	4317	4384	4119	4006	3872	3796	3857	4025	4061	4168	4228	4280	4236	4188	4211	4249	4196	4348
4077	4107	4184	4341	4033	3991	3941	4001	4109	4030	4136	4065	4118	3895	3822	3918	3959	3990	3849	3970	3926	3986	3826	3856	3785	3821	3967	3899	4100	4166	4212	4420	4324	4171	3965	3901	3855	3908	3883	4013	4017	4024	4141	4051	3796	3897	3934	3695	3925	3885
4140	4083	3986	4170	4231	4084	3994	4051	4039	4227	4174	4201	4182	3981	3870	3921	3932	3930	3993	3945	4075	4032	3833	3767	3859	3820	3964	3863	3985	4150	4208	4277	4196	4112	4050	3880	4039	3979	4117	4021	4139	3967	3804	3820	3592	3700	3660	3614	3708	3865
4157	4149	4071	3986	4097	4088	4054	3982	4198	4158	4104	4321	4197	4106	3967	3966	3839	3937	4090	4169	3991	3997	3918	3877	3930	3773	3561	3702	4029	4134	4127	4052	3955	3962	4132	4192	4201	4240	4057	4078	3852	3653	3681	3595	3556	3720	3649	3829	3894	3940
4061	3943	4043	3988	4069	4020	4072	4108	4084	4057	4290	4241	4292	4130	4048	4046	3915	3861	4008	4086	3947	4084	4038	4048	3896	3678	3747	3660	4043	3911	3887	3891	3915	4198	4283	4276	4309	4195	3857	3850	3822	3698	3682	3690	3804	3912	3890	4031	4216	4137
4117	4056	4033	3869	4006	3956	4229	4098	4045	4052	4191	4083	4080	4104	4140	4083	3936	3948	4073	4124	4019	4107	4275	4114	3820	3724	3739	3804	3863	3867	3848	3743	3965	4172	4385	4366	4013	3844	3790	3734	3912	3826	3847	4007	3967	3992	4124	4012	4185	4184
4335	4119	3973	3918	4006	3997	4084	4065	4136	4054	4053	4062	4175	4157	4178	4077	4023	4039	3966	3897	4064	4248	4212	4061	3918	3804	3953	4023	3786	3618	3605	3863	4245	4204	4095	3989	3757	3759	3863	3823	3935	4119	4127	4238	4215	4301	4040	4087	4036	4212
4263	4216	4019	4004	3908	4011	3972	4054	4292	4163	4153	4064	4115	4269	4147	4157	3865	4202	3993	4020	4067	4189	4107	4160	4035	4058	4281	4087	3729	3738	3697	4072	4240	4105	3907	3651	3694	3783	4065	4108	4153	4464	4235	4261	4233	4120	3942	4051	3939	4055
4252	4234	4239	3976	3880	3934	4143	4100	4111	4125	4025	3940	4022	4135	4009	4140	4071	4140	3879	3886	4114	3948	4103	3905	4155	4345	4267	3856	3694	3850	4063	4236	4024	3843	3698	3600	3610	3763	4150	4309	4373	4186	4289	4104	3928	3908	3878	3905	3895	4000
4284	4181	4191	4057	4060	4066	4037	4086	4156	4153	3956	3920	4020	4056	3853	3957	4079	3930	3902	3955	4188	4001	3896	4022	4168	4319	4100	3785	3938	4177	4512	4240	4052	3697	3680	3688	3915	4139	4284	4264	4100	4148	3889	3798	3692	3612	3765	3762	3858	3970
4284	4125	4231	4154	4080	4052	4075	4045	4120	3937	4022	4080	3987	4035	3801	4042	3997	3943	3890	3982	4057	3820	3723	4145	4263	4143	3893	3947	4215	4465	4506	4156	3870	3631	3785	3931	4196	4304	4207	4091	3879	3810	3711	3595	3627	3660	3919	3895	3894	4134
4348	4159	4236	4153	4311	4175	4071	4136	4136	4117	4168	4040	3921	3908	3888	3888	3882	3719	3959	4211	4107	3708	3707	4051	4203	3897	3747	4002	4369	4483	4504	4034	3801	3827	4030	4324	4313	4384	4079	3951	3705	3730	3518	3644	3557	3866	3920	4034	4308	4344
4375	4231	4131	4102	4132	4064	4051	4055	4126	4136	4144	4180	4176	3878	3882	3833	3716	3762	4004	4080	3891	3880	4065	4124	3835	3581	3585	4128	4492	4528	4206	3906	3969	4168	4354	4580	4353	4360	3949	3761	3572	3493	3528	3731	3765	4103	4257	4222	4454	4440
4246	4123	4125	4013	4110	4172	4076	4138	4099	4139	4150	4052	4102	4046	3899	3872	3675	3674	3892	4052	3831	3871	4178	4207	3873	3611	3822	4140	4413	3956	3891	3838	4009	4367	4640	4544	4431	4297	3910	3699	3552	3663	3716	3730	4081	4239	4233	4367	4501	4540
4263	4227	4078	4105	4241	4160	4145	4077	3940	4011	4167	4117	4072	3918	3933	3866	3641	3781	3934	3836	3823	3892	4282	4170	3571	3536	3916	4270	3957	3751	3677	3890	4021	4336	4489	4458	4173	3866	3789	3677	3748	3884	4048	4174	4442	4405	4509	4586	4400	4513
4541	4332	4128	4097	4090	4142	4303	4188	4064	4034	4059	4070	4027	4066	4092	3853	3748	3802	3861	3569	3695	3958	4237	3991	3557	3714	4154	4159	3837	3550	3639	3891	4109	4392	4464	4138	3844	3640	3651	3665	3839	4107	4153	4464	4465	4553	4569	4521	4555	4503
4414	4234	4254	4203	4022	3911	4179	4250	4280	4135	4172	3927	4106	4060	4145	3827	3729	3870	3923	3723	3613	3976	4071	3721	3615	4075	4281	4092	3738	3588	3541	3812	4187	4141	4239	3762	3587	3580	3630	3715	4058	4211	4373	4498	4470	4511	4534	4489	4530	4430
4217	4270	4214	4113	4005	4097	4149	4105	4199	4192	4085	3967	3939	3936	3889	3919	3862	4007	3809	3757	3770	3994	3861	3579	3594	4201	4385	4123	3698	3562	3881	4161	4279	4219	3825	3594	3469	3567	3799	3979	4296	4293	4534	4467	4391	4481	4355	4360	4361	4250
4319	4142	4381	4221	4209	4068	4115	4056	4142	4187	4108	4053	3764	3975	3791	3764	3948	4122	3923	3650	3912	4198	3803	3470	3735	4275	4242	3827	3664	3810	4091	4291	4347	4061	3789	3471	3417	3593	3764	4010	4224	4249	4446	4362	4377	4254	4161	4136	4088	4062
4400	4196	4300	4357	4194	4110	4200	4023	3915	4132	4177	4084	3945	3937	3670	3773	3965	4009	3803	3695	4058	4196	3695	3525	3832	4157	4127	3656	3626	3843	4088	4349	4349	4214	3664	3414	3419	3722	3861	4116	4276	4274	4118	4234	4171	3956	4013	3731	3825	3657
4486	4299	4121	4124	4233	4255	4271	4141	4171	4079	4074	4073	3837	3732	3733	3562	3789	3933	3805	3846	4051	4235	3654	3534	3898	4247	3987	3506	3511	3940	4227	4446	4478	3990	3628	3634	3736	3750	4136	4365	4314	4311	4228	4151	4098	3674	3833	3662	3707	3582
4484	4294	4385	4130	4287	4260	4347	4270	3963	4096	3895	4007	3950	3795	3789	3698	3984	3825	3718	3844	4379	4152	3726	3660	4176	4282	3823	3409	3589	3855	4166	4407	4297	3911	3668	3767	3876	3983	4217	4627	4542	4449	4244	4201	3972	3710	3840	3587	3625	3603
4426	4336	4240	4139	4145	4180	4189	4209	4244	4232	3953	3894	3938	3976	3770	3865	4037	3823	3673	3898	4127	4016	3727	3812	4387	4440	3931	3506	3551	3901	4279	4309	4126	3623	3535	3551	3891	4230	4444	4708	4667	4657	4342	4318	4100	3948	3831	3793	3781	3765
4316	4369	4199	4221	4199	3964	4229	4189	4226	4140	4107	3922	3951	3817	3700	3799	4037	3937	3653	3899	4089	3868	3548	3891	4526	4370	3866	3541	3751	4108	4310	4285	3922	3502	3446	3620	3938	4104	4515	4656	4567	4522	4405	4227	3968	4004	3854	3806	3966	3660
4297	4206	4254	4118	4211	4133	4025	4038	4187	4203	4143	3951	4041	3847	3688	3866	4067	3978	3863	3992	4148	3851	3641	3804	4373	4225	3925	3621	3801	4229	4163	4378	4049	3468	3339	3587	3748	4044	4504	4520	4416	4431	4264	4052	3970	3970	3835	3862	3882	3666
4322	4114	4221	4096	4070	4142	4005	3905	3983	3884	4192	3979	4143	3974	3778	3869	4098	3978	3968	4208	4393	3855	3514	3957	4301	4128	3674	3668	3898	4283	4598	4452	3862	3507	3417	3656	3924	4004	4494	4615	4371	4206	4121	3934	3727	3704	3728	3685	3566	3744
4222	4096	4064	4042	4127	4164	3945	3913	3922	3988	3992	4055	4091	3950	3829	3908	4062	3890	3895	4173	4460	4079	3712	4102	4361	4095	3618	3615	3960	4224	4602	4423	3948	3632	3472	3833	4018	4235	4400	4553	4442	4196	4077	3963	3808	3679	3475	3425	3534	3647
4244	4090	4180	3944	4068	4023	3958	4046	3979	3936	3730	3840	3868	4052	3883	3995	4029	3757	3696	4076	4279	4170	3754	4055	4417	4107	3621	3544	3844	4284	4479	4348	3899	3648	3526	3834	4179	4295	4632	4728	4427	4333	4226	3975	3778	3748	3469	3541	3557	3464
4079	4037	4179	4077	3993	3879	3945	3966	4050	3975	3870	3791	3719	3856	3898	4149	4211	3909	3712	4117	4229	4075	3708	4124	4597	4344	3875	3509	3906	4386	4336	4317	3699	3336	3573	3794	4236	4423	4702	4832	4675	4507	4236	4082	4010	3899	3758	3615	3607	3721
4212	4156	4307	4076	4077	3960	3868	3992	4112	4006	3996	3888	3920	3778	3859	3998	4208	4143	3846	4091	4174	3897	3626	3943	4568	4538	3912	3800	3886	4181	4310	4240	3808	3430	3444	3608	4034	4372	4664	4858	4723	4527	4510	4256	4036	3902	3831	3663	3727	3791
4187	4101	4175	4067	4102	4156	4056	4016	3960	3971	3920	3785	3848	3895	3616	3797	3992	4030	3891	4156	4407	4033	3576	3726	4331	4319	3795	3805	3914	4179	4486	4401	4107	3538	3507	3554	4099	4325	4503	4675	4577	4581	4291	4050	4060	3752	3813	3727	3798	3719
4239	4281	4192	4134	4212	4075	4190	4141	3845	4031	4039	3932	4032	3985	3807	3784	3767	3922	3887	4135	4360	4095	3692	3751	4195	4130	3707	3613	3899	4269	4557	4615	4260	3813	3535	3585	3943	4171	4433	4573	4457	4539	4204	4068	3817	3760	3760	3556	3626	3510
4194	3992	4208	4114	4171	4143	4194	4046	3975	4191	3903	3908	3953	4080	4002	3887	4106	3931	3802	3927	4237	4190	3768	3709	4135	4234	3792	3462	3570	4031	4346	4503	4357	3942	3645	3694	3951	4288	4473	4720	4656	4495	4235	4201	3931	3814	3651	3679	3594	3638
4113	3900	4114	3947	4111	4086	4212	4145	4031	4113	4000	3841	3972	4018	3897	4165	4102	4122	3785	3742	4139	4140	3752	3728	4137	4345	4032	3450	3553	3632	4227	4339	4327	3977	3587	3849	3935	4217	4488	4787	4822	4715	4358	4363	4194	3957	3845	3865	3660	3655
3928	3955	4013	4064	4120	4025	4029	4169	4033	4085	4152	3933	3931	4061	3969	4046	4102	4101	3825	3892	3982	4251	3773	3670	3964	4377	4164	3644	3537	3709	4136	4184	4266	3945	3696	3498	3698	4085	4345	4543	4700	4469	4538	4516	4251	4132	4202	3991	3880	3852
4069	3955	4096	4075	4013	3982	4076	3977	3869	4051	4033	4065	3881	4056	4130	4070	4085	4140	4003	3846	4089	4203	3870	3457	3711	4155	4237	3796	3522	3874	3984	4188	4297	4164	3835	3563	3583	3871	3949	4343	4532	4540	4379	4421	4227	4198	4185	4000	3995	3940
4053	4014	3982	4052	4068	3939	4028	4070	3894	3879	3927	3994	4104	4116	4188	3832	4033	4088	4120	3839	4103	4220	4069	3666	3617	4050	4297	3900	3566	3574	4038	4254	4382	4394	4078	3870	3616	3679	3896	4047	4264	4154	4314	4275	4189	4108	4160	3975	3846	3806
4179	3961	4004	4143	3939	3854	4027	3926	3906	3904	3849	3933	3900	4086	4136	4061	4077	4079	4014	3911	3965	4162	4216	3773	3625	4075	4286	4120	3770	3600	3784	4106	4312	4450	4242	4125	3757	3676	3831	4003	4111	4260	4293	4447	4375	4273	4172	3994	3915	3996
4007	4126	4191	4176	3947	3946	3894	3955	3971	3842	3822	3926	3749	3895	3960	3885	4034	4150	4178	3982	3756	4063	4086	3934	3628	3928	4426	4412	4016	3658	3741	3989	4204	4356	4249	4196	3875	3801	3838	4014	4085	4036	4351	4545	4619	4551	4569	4475	4356	4314
4222	4128	4016	4152	4105	4054	4065	3974	3979	3964	3795	3892	3738	3784	3916	3939	3908	4018	4214	3914	3652	3811	4155	4028	3659	3733	4111	4638	4139	3887	3819	3927	4159	4310	4459	4099	3949	3697	3708	3694	3756	4069	4211	4417	4573	4782	4677	4699	4522	4578
3979	4127	4226	4282	4179	4088	3990	3951	3832	3818	3863	3916	3842	3787	3939	3872	3812	3908	4007	3941	3735	3816	3823	4041	3675	3605	3921	4324	4414	4075	3836	3860	4113	4273	4369	4349	4311	3868	3741	3603	3654	3751	3957	4100	4465	4538	4553	4577	4577	4543
4101	4090	4296	4273	4187	4106	4121	4006	3964	3874	3866	4052	3904	4137	3935	3959	3824	3823	3957	3838	3844	3714	3854	3988	3853	3544	3670	4130	4229	4192	3813	3733	3863	4147	4324	4447	4383	4124	3924	3687	3621	3658	3871	3911	4078	4358	4427	4463	4641	4560
4192	4177	4111	4333	4176	4166	4110	3985	4029	4038	3965	4035	3977	3919	3890	3960	3837	3809	3723	3781	3686	3580	3640	3886	3851	3831	3677	3729	3976	4147	3791	3619	3677	3847	4112	4332	4399	4220	4009	3886	3735	3511	3818	3826	4101	4200	4274	4332	4450	4511
4238	4038	4213	4169	4271	4145	4035	4075	4191	4092	4024	4083	3863	4002	3880	4021	3826	3798	3727	3820	3752	3520	3552	3864	3983	3895	3789	3666	3841	4164	3927	3768	3542	3620	3770	3993	4184	4169	4064	3807	3795	3714	3765	3743	3930	3808	4017	4158	4264	4325
4165	4134	4147	4164	4092	4001	4128	4082	4039	4090	3968	4066	3970	4036	3833	3940	3883	3852	3789	3777	3978	3811	3538	3647	3836	3970	3903	3645	3751	3953	4203	3957	3645	3611	3671	3859	4004	4122	4053	4161	3919	3882	3824	3669	3741	3597	3725	3740	3924	4062
4183	4104	4075	4040	3992	3944	4013	3926	3986	3977	3980	3908	4107	3958	3898	3832	3796	3849	3760	3790	3916	4176	3892	3861	3973	3965	3914	3669	3597	3783	4040	4217	4089	3681	3616	3713	3773	3978	4144	4163	4052	4068	3979	3954	3846	3807	3709	3675	3668	3708
4130	4127	4105	4140	3998	3933	3942	4065	3804	3843	3889	4050	3913	3914	3800	3672	3751	3858	3770	3772	4006	4033	4010	3857	3846	3966	4100	3909	3733	3680	3917	4138	4173	3898	3806	3728	3592	3852	4047	4154	4125	4263	4327	4172	4251	3932	3798	3706	3820	3698
4167	4203	4175	4141	3892	3891	3867	3824	3752	4008	3891	3871	3877	3937	3828	3936	3709	3873	3858	3839	3905	3923	4050	3965	3845	3920	4066	4014	3825	3753	3751	3878	4127	4109	3918	3798	3582	3798	3832	4062	4096	4426	4307	4352	4459	4277	4118	4074	3974	4064
4205	4268	4187	4127	4015	4040	3955	3860	3839	3878	3802	3877	3766	3725	3754	3746	3817	3821	3943	3898	3812	3924	3877	4027	3854	3803	3975	4013	3989	3853	3808	3751	3938	4071	4116	3880	3845	3636	3688	3816	4006	4306	4341	4390	4374	4282	4479	4376	4316	4247
4204	4040	4004	4116	4000	3878	3869	3994	3887	3828	3786	3831	3772	3794	3714	3792	3693	3653	3825	3849	3917	3830	3950	3969	3903	3831	3680	3912	3944	4077	3919	3744	3912	4126	4124	4164	4237	3830	3671	3751	3938	4046	4019	4305	4351	4277	4330	4399	4527	4432
4027	4165	3988	4001	3888	4018	4117	3993	3956	4039	3882	3884	3766	3669	3808	3705	3606	3792	3791	3939	3835	3896	3828	3980	3947	3906	3735	3651	3942	3970	3895	3831	3657	3741	3893	4178	4070	4216	4008	3955	4021	3951	4056	4062	4173	4187	4334	4296	4457	4428
3972	3886	3927	3974	4091	3985	3921	3944	3994	3826	4055	3946	3774	3777	3757	3875	3746	3742	3907	3795	3899	3800	3802	3752	3941	3726	3874	3652	3732	3879	3887	3902	3770	3735	3652	3921	4010	4174	4092	4119	4037	3941	3904	3880	3882	4080	3974	4002	4196	4323
3727	3857	3873	3906	3788	3874	3962	3832	3861	4055	3985	3941	3955	3681	3669	3739	3848	3803	3880	3955	3852	3882	3783	3865	3747	3877	3667	3718	3644	3778	3863	4003	3879	3733	3670	3623	3783	3836	4056	4116	4052	4096	4100	3871	3835	3797	3868	3902	3967	3947
3821	3770	3830	3734	3849	3860	3769	3831	3971	3987	3996	4009	3808	3820	3948	3741	3967	3818	3881	3956	3945	3834	3927	3851	3814	3722	3971	3666	3731	3689	3650	3883	3953	4000	3936	3810	3840	3811	3861	3973	4043	4114	4225	4044	4021	4041	3890	3978	3911	3883
3750	3834	3753	3783	3633	3797	3928	3945	3831	4001	3854	3714	3859	3863	3845	3916	3919	3996	3923	3899	3831	3849	3823	3867	3729	3826	3701	3899	3795	3746	3834	3768	3908	3792	3955	3914	3853	3819	3790	3951	3956	4121	4092	4117	4101	4070	4051	4131	4133	4086
4054	3844	3911	3773	3761	3743	3731	3844	3908	3862	3922	3761	3791	3866	3755	3891	3914	3682	4025	3985	3897	3744	3856	3697	3914	3865	3819	3837	3874	3931	3857	3791	3858	3852	3966	3942	3985	3912	3875	3980	3871	3855	3867	3989	3892	4132	4113	4141	4179	4336
3830	3837	3779	4034	3724	3726	3855	3791	3749	3960	3783	3904	3836	3713	3749	3712	3686	3782	3840	3821	3786	3880	3554	3771	3761	3876	3800	3803	3923	3835	3998	3983	3880	3885	3921	3995	4049	3891	3987	3901	3896	3946	3830	3910	3679	3995	3933	4107	4190	4342
3834	3838	3883	3845	3880	3933	3763	3747	3914	3796	3740	3741	3766	3718	3624	3725	3663	3733	3723	3733	3841	3764	3737	3642	3732	3828	3854	3845	3809	3935	3959	4062	4014	3954	3945	3923	3943	3985	4066	4088	4166	3944	3957	3957	3891	3740	3998	3899	4081	3982
3826	3795	3874	3968	4064	3882	3941	3756	3807	3764	3755	3784	3718	3662	3706	3643	3799	3694	3645	3639	3737	3614	3678	3729	3718	3818	3835	3704	3774	3792	3897	3845	4026	4053	3851	3839	3960	3908	4095	4058	4045	4075	4262	3960	4091	4011	4060	4114	4062	4145
3946	3981	3907	3991	3874	4063	3688	3721	3792	3857	3951	3649	3585	3608	3716	3636	3752	3632	3625	3625	3560	3509	3671	3657	3732	3761	3648	3806	3861	3799	3902	3752	3847	3791	3895	3931	3901	3823	3680	3799	4024	3980	4185	4165	3916	4042	4116	4058	4016	4153
3896	3885	4140	4123	4047	3892	3847	3855	3868	3891	3844	3687	3589	3661	3650	3523	3789	3707	3589	3698	3534	3437	3592	3746	3833	3677	3774	3704	3887	3797	3799	3847	3837	3855	3790	3771	3818	3894	3848	3859	3819	3811	3955	3886	3855	3987	3934	4026	4012	4152
4051	3834	4005	3983	4124	3947	3809	3715	3785	3774	3688	3697	3610	3572	3561	3795	3566	3729	3659	3589	3768	3624	3512	3726	3734	3715	3766	3823	3722	3748	3793	3743	3793	3705	3740	3755	3588	3785	3721	3697	3593	3712	3842	3787	3904	3922	3992	3929	3929	3944
3841	3977	3917	3932	3872	3808	3820	3732	3729	3826	3569	3569	3647	3639	3635	3782	3869	3741	3531	3713	3805	3730	3648	3711	3881	3899	3904	3831	3752	3713	3759	3715	3793	3709	3810	3614	3758	3688	3847	3848	3789	3880	3834	3936	3966	3911	3810	3945	3898	3899
3900	3712	3899	3998	4086	3763	3724	3775	3718	3650	3608	3706	3526	3676	3541	3701	3701	3730	3795	3696	3732	3666	3879	3805	3778	3779	3889	3851	3808	3830	3652	3766	3813	3809	3816	3824	3737	3774	3700	3688	3831	3818	3928	3982	3893	4024	4058	3915	3874	3927
3827	3935	3862	3799	3934	3746	3743	3705	3849	3758	3704	3579	3724	3574	3683	3477	3660	3725	3624	3745	3634	3804	3693	3895	3792	3873	3899	3845	3770	3803	3776	3784	3736	3798	3776	3885	3731	3789	3777	3887	3649	3873	3824	3947	3981	3869	3906	4132	4046	3925
3802	3900	4001	3847	3813	3761	3784	3571	3754	3662	3692	3687	3681	3644	3551	3654	3642	3696	3723	3704	3757	3638	3811	3793	3768	3810	3789	3773	3816	3817	3759	3643	3715	3773	3815	3773	3816	3802	3813	3849	3846	3999	3817	4035	3810	4079	3996	3964	4052	3891
3684	3769	3852	3887	3770	3660	3648	3766	3697	3739	3756	3721	3634	3722	3642	3683	3648	3589	3771	3718	3796	3778	3595	3676	3820	3799	3708	3727	3694	3838	3719	3749	3736	3810	3755	3769	3740	3874	3823	3832	3950	3992	3969	3878	3878	3884	3929	3950	4080	4013
3806	3714	3690	3807	3815	3799	3642	3624	3753	3826	3748	3760	3679	3665	3691	3722	3758	3685	3617	3873	3710	3926	3735	3886	3742	3744	3808	3691	3694	3675	3634	3661	3684	3889	3747	3714	3804	3816	3814	3739	3853	3949	4031	3861	3779	3914	3961	3956	3955	4016
3827	3803	3745	3596	3667	3861	3804	3643	3665	3917	3865	3776	3804	3720	3673	3763	3750	3731	3858	3761	3812	3785	3856	3816	3853	3648	3628	3809	3643	3672	3707	3644	3788	3898	3773	3699	3850	3880	3898	3858	3946	4053	3964	3801	3821	3830	3761	3861	3969	3864
3778	3764	3705	3794	3747	3571	3790	3806	3750	3763	3921	3827	3663	3820	3653	3786	3771	3716	3654	3816	3826	3845	4004	3818	3772	3619	3799	3795	3658	3739	3724	3772	3798	3789	3705	3725	3845	3825	3826	3896	3909	3887	3864	3944	3825	3846	3802	3940	4042	3958
3783	3685	3817	3959	3830	3579	3703	3797	3797	3867	3856	3707	3757	3685	3718	3421	3745	3641	3761	3741	3799	3759	3662	3860	3677	3738	3779	3643	3823	3765	3875	3794	3809	3744	3675	3801	3698	3886	3784	3865	4137	3910	3952	3813	3923	3808	3846	4008	3846	3979
3875	3639	3799	4006	3960	3899	3661	3879	3962	3908	3855	3824	3826	3773	3668	3708	3613	3816	3806	3889	3574	3781	3682	3768	3653	3844	3868	3875	3765	3838	3961	3847	3882	3851	3775	3656	3881	3849	3923	3896	4069	3987	3908	3976	3901	3830	3863	3938	4018	4053
3981	3874	3829	3778	3720	3905	3793	3815	3890	3995	3886	3812	3836	3717	3679	3821	3580	3757	3691	3705	3680	3806	3802	3719	3806	3879	3860	3921	3641	3927	4003	3823	3909	3809	3729	3862	3777	3789	3849	3920	3906	3886	3992	3905	3837	3778	3815	3801	3817	3983
3816	4091	4140	3996	3833	3861	3928	3806	3869	3848	3861	3819	3690	3738	3687	3738	3689	3730	3885	3553	3735	3657	3882	3790	3765	3737	3729	3668	3776	3858	3831	3826	3785	3727	3805	3725	3758	3828	3782	3839	3997	3887	3971	3975	3797	3886	3685	3792	3745	3778
3621	3927	4065	4138	3892	4003	3842	3961	3727	3763	3819	3827	3706	3650	3785	3831	3749	3601	3615	3552	3701	3627	3762	3826	3927	3892	3879	3714	3840	3731	3779	3757	3673	3689	3840	3716	3721	3765	3785	3890	3815	3958	3864	3892	3768	3749	3809	3873	3828	3892
3695	3733	4041	4282	4062	3845	3990	3821	3718	3841	3798	3771	3696	3734	3779	3723	3854	3688	3694	3631	3732	3606	3754	3845	3911	3755	3783	3761	3724	3630	3834	3797	3766	3791	3739	3776	3804	3813	3649	3716	3792	3843	3828	3845	3845	3717	3750	3770	3725	3707
4005	3854	3826	4113	4117	3816	3778	3867	3786	3564	3839	3588	3664	3705	3829	3814	3872	3764	3781	3778	3681	3800	3708	3770	3803	3856	3843	3881	3746	3595	3723	3706	3829	3707	3788	3724	3663	3743	3828	3716	3685	3727	3722	3761	3778	3782	3742	3851	3667	3814
4151	3964	3818	4000	4240	4164	3677	3751	3804	3612	3607	3769	3700	3757	3809	3870	3981	3790	3783	3776	3629	3739	3850	3929	3896	3778	3831	3927	3781	3646	3723	3607	3642	3754	3751	3756	3849	3695	3735	3750	3929	3781	3719	3726	3822	3821	3771	3662	3601	3711
4217	4254	3824	3833	4055	4069	3809	3580	3795	3824	3679	3665	3744	3655	3828	3744	3787	3846	3896	3814	3860	3837	3894	3747	3886	3880	3728	3770	3750	3739	3648	3781	3705	3662	3665	3763	3688	3801	3810	3793	3716	3782	3873	3792	3828	3831	3799	3809	3617	3871
3977	4300	4140	3810	3737	4110	4052	3567	3691	3830	3665	3714	3812	3710	3867	3747	4041	3947	3927	3921	3737	3709	3817	3881	3902	3842	3889	3949	3760	3663	3580	3798	3803	3888	3863	3774	3766	3796	3820	3690	3621	3759	3832	3763	3770	3835	3824	3698	3713	3753
3651	4289	4376	3807	3765	4077	4058	3620	3620	3992	3839	3795	3871	3778	3786	4013	3872	4089	3893	3868	4051	3865	3811	3857	3874	3757	3868	3821	3854	3721	3636	3720	3820	3710	3770	3800	3622	3805	3704	3787	3662	3738	3709	3659	3787	3730	3740	3736	3767	3813
3533	4132	4426	4112	3727	3837	4027	3887	3599	4096	4007	3750	3925	3915	3762	3854	3831	3823	3823	4058	3921	3858	3871	3831	3944	3897	3893	3947	3768	3791	3756	3823	3814	3777	3690	3675	3799	3810	3821	3747	3741	3889	3738	3605	3685	3694	3758	3794	3754	3936
3621	3888	4480	4358	3901	3502	4118	3929	3648	4019	4082	3662	3949	3987	3858	3992	3874	4023	3810	3969	3937	3806	3904	3934	3889	3853	3839	3704	3777	3658	3791	3832	3818	3808	3750	3636	3654	3549	3639	3841	3719	3819	3773	3641	3741	3719	3797	3793	3829	3801
3584	3780	4138	4379	3837	3712	4010	3998	3703	3867	4171	3700	3789	3927	3731	3925	3831	3926	3812	3797	3881	3923	3906	3853	3890	3884	3781	3739	3819	3844	3768	3829	3810	3782	3770	3833	3688	3543	3794	3705	3719	3748	3731	3661	3565	3730	3805	3834	3713	3797
3623	3576	4082	4521	3857	3715	4091	4320	3759	3744	4050	3769	3755	3938	3710	3937	3940	3715	3797	3751	3872	3818	3933	3807	3862	3905	3770	3851	3814	3761	3878	3872	3786	3804	3839	3849	3702	3672	3609	3655	3756	3697	3738	3740	3747	3732	3919	3940	3874	3790
3716	3524	3880	4427	4058	3635	3925	4350	3788	3712	4286	3895	3735	4083	3587	3838	3830	3793	3923	3642	3816	3851	3954	3972	3891	3946	3887	3860	3779	3766	3912	3800	3867	3736	3854	3695	3664	3686	3542	3584	3742	3723	3575	3779	3642	3803	3867	3932	3694	3806
3799	3504	3965	4409	4231	3624	3953	4240	3860	3733	4138	3763	3654	4110	3811	3797	3854	3664	3939	3707	3955	3952	3913	3943	3972	3834	3902	3719	3932	3881	3880	3924	3802	3701	3625	3769	3612	3743	3680	3642	3715	3746	3775	3644	3841	3805	3848	3785	3750	3802
3735	3491	3952	4531	4154	3639	3868	4285	3855	3658	4082	3830	3627	3942	3876	3816	3836	3769	3950	3891	3903	3934	3845	3873	3951	3842	3858	3954	3870	3869	3930	3898	3856	3758	3814	3621	3690	3747	3731	3693	3719	3801	3785	3749	3762	3758	3766	3869	3702	3883
3827	3526	3938	4515	4142	3622	3932	4122	3828	3676	4003	3714	3657	3998	3712	3908	4013	3919	3878	3777	3869	3774	3958	3824	3944	3877	3874	3851	3814	3831	3899	3852	3947	3824	3733	3737	3810	3864	3730	3784	3776	3781	3849	3846	3606	3792	3678	3787	3763	3875
3857	3605	4026	4375	4157	3631	3940	4253	3834	3686	3964	3696	3637	3989	3694	3879	3919	3971	3866	3739	4027	3766	3931	3843	3889	3865	4009	4006	3999	3749	3896	3782	3954	3892	3930	3682	3850	3839	3913	3818	3765	3798	3889	3793	3827	3705	3680	3564	3863	3697
3846	3752	4198	4537	4014	3667	4066	4204	3677	3755	4201	3823	3771	4064	3727	4101	3930	3849	3939	3776	3873	3791	4002	3906	4039	3968	3983	3896	3939	3823	3908	3947	3977	3971	4100	3866	3772	3816	3921	3798	3966	3957	3739	3842	3693	3903	3774	3675	3912	3923
3734	3769	4283	4375	3829	3694	4163	4054	3760	3780	4166	3811	3808	3958	3878	4066	4007	3941	4001	3900	3974	3808	4006	3908	3958	4103	4042	3947	4046	3953	3975	3887	3915	3965	4028	4053	3897	3988	3943	4049	3975	4034	4059	3973	3968	3818	3866	3791	3900	3903
3801	4061	4412	4127	3763	3886	4066	4108	3723	4027	4148	3982	4025	3969	3772	4056	3973	3837	3983	3764	3969	3878	3895	3966	4045	4157	4124	4245	3985	3952	4053	3896	3929	3886	3974	3997	3997	3927	3952	3946	3934	3918	3891	3944	4084	3714	3813	3848	3798	3964
3856	4173	4311	3912	3682	3921	4198	3911	3724	4176	4202	4067	4227	4051	4001	4093	3859	3907	3930	4006	3902	3910	3911	4093	4201	4316	4226	4287	4241	4261	4139	4049	4114	4015	4257	4214	4078	4023	3896	3925	4048	3970	4065	4047	3927	3866	4005	3892	3888	4042
4194	4264	4212	3662	3739	4071	4149	3910	3889	4138	4076	4106	4387	3918	3962	4057	4003	3910	3815	3970	3945	4042	4051	4128	4122	4274	4101	4298	4317	4195	4229	4251	4065	4183	4218	4120	4106	3992	3924	3905	4010	4072	4037	3972	4082	3999	3930	4060	4025	4061
4572	4408	4044	3804	3803	4037	3843	3653	3876	4031	3920	4044	4241	3895	4111	4025	3894	4011	3907	4020	4076	4166	3967	4206	4011	4334	4057	4172	4014	4038	4075	4095	4070	4058	4031	4127	4031	3991	3943	3992	4015	4053	4069	4047	4038	3835	4030	3885	3979	4018
4612	4290	3928	3830	4058	4017	3756	3614	3783	3854	3829	4090	3975	3975	4072	3977	3788	3929	3883	3991	3969	4161	3955	4051	4123	4033	4093	4064	4090	4080	4028	3989	3993	3978	3878	3947	3817	3890	3799	3797	3803	3880	3799	3905	3960	3944	3868	3842	3891	3899
4261	4096	3957	4026	4251	4028	3811	3817	3874	3768	3718	3948	3850	3786	3895	3792	3898	3799	3838	3920	3812	3921	3942	3979	3942	4010	4003	4055	4074	4005	3949	3942	3876	3946	3864	3956	3849	3995	3816	3931	3839	3860	3761	3802	3945	3832	3765	3810	3752	3737
3880	3714	3956	4405	4313	4013	3796	4128	3884	3887	3834	4008	3830	3932	4031	3865	3946	3817	3943	3934	3881	3991	4104	4026	4064	3942	4058	4206	4001	3967	3934	4034	3891	4107	3903	3880	4008	3967	3879	4018	3732	3761	3787	3853	3875	3951	3912	3859	3739	3737
3672	3721	3969	4167	4115	4120	4299	4182	4080	3949	3961	4009	3929	4094	4080	4129	4181	4031	4119	3938	4089	3855	4063	4053	4146	4161	4155	4264	4263	4137	4074	4024	4025	4167	4198	4145	4128	4141	3962	4000	4100	3976	3911	4013	3995	3907	3878	3910	3832	3854
3851	3776	3899	3803	3916	4024	4066	4134	4066	4064	4132	3959	4333	4294	4195	4367	4213	4279	4236	4209	4288	4231	4170	4072	4132	4147	4229	4342	4210	4241	4134	3982	4146	4148	4281	4204	4200	4077	4143	4148	4176	4059	4057	4191	4187	4067	4115	4030	4011	4103
[truncated: 920 more columns]
