# Supplementary material for: Spatial Resolution and Refractive Index Contrast of Resonant Photonic Crystal Surfaces for Biosensing
Source: IEEE Photonics J. Author manuscript; Available in PMC 2015 Sep 7. (PMC4561521; doi:10.1109/JPHOT.2015.2435699)
Supplement: fig4_data [file NIHMS64775-supplement-fig4_data.gz › Volumes/graham/MacBook_backup/PhD_folder_2015_06_02/paper_improvements/IEEE_J_Photonics/final_files/data_files/fig4/ref/r04.csv]

5164	4579	4642	4666	4776	4748	4850	4975	4901	4887	4840	4797	4787	4743	4604	4561	4682	4469	4459	4458	4616	4743	4791	4730	4741	4547	4686	4746	4542	4725	4807	4891	4858	4707	4769	4526	4655	4700	4779	4724	4748	4713	4761	4655	4763	4589	4791	4690	4728	4704
5001	5035	5053	5043	4981	5160	5090	5092	5205	5071	5028	4928	4778	4670	4705	4561	4571	4450	4413	4515	4822	4714	4821	4760	4664	4778	4898	4661	4705	4968	4957	5025	4818	4661	4689	4889	4812	5041	4837	4770	4724	4774	4649	4798	4701	4684	4634	4875	4745	4660
5001	5091	5015	4860	4848	4907	5109	5138	5374	5129	4923	4785	4719	4640	4596	4560	4637	4675	4634	4576	4860	4799	4711	4619	4872	4694	4676	4688	4882	4830	4856	5102	4765	4815	4752	4976	4879	4950	4927	5052	4881	4776	4792	4592	4767	4584	4668	4696	4722	4810
5106	5034	5097	5030	4996	5011	5159	5224	5212	5205	4992	4868	4819	4766	4652	4641	4736	4858	4801	4744	4788	4892	4817	4629	4646	4713	5081	4966	4872	4736	5020	4820	4858	4797	4870	5141	5110	4921	5037	4981	5069	4981	4840	4802	4896	4720	4764	4795	4718	4729
5186	4945	5079	4868	4952	5002	5064	5224	5108	5024	4788	4893	4764	4570	4631	4844	4882	5032	4989	5067	5047	4868	4764	4803	4782	4845	4954	4971	4915	5026	4976	4983	4940	5044	5045	5209	4958	5115	5240	5011	5103	5024	4868	4883	5020	4821	4835	4909	4691	4743
5223	5216	5039	5159	4923	4902	5107	5088	4887	4922	4909	4795	4790	4823	4875	4864	5083	5075	5253	5288	5089	5095	4940	4911	4824	4994	4810	4940	4849	5004	4865	5028	4995	4955	4971	5121	5096	5175	5252	5205	5182	4974	5013	5095	4926	4894	4787	4886	4770	4880
5345	5246	5046	4991	4935	4883	4991	4921	4797	4835	4927	4857	4822	4905	5015	4955	5212	5360	5321	5159	5150	5061	4900	4789	4909	5078	5030	4733	4944	4867	4944	4899	5041	5237	5134	5212	5079	5226	5051	5303	5205	5166	5230	5134	5087	4821	4807	4827	4872	4839
5207	5185	5304	5068	4953	4877	4742	4773	4712	4712	4880	5032	4946	5101	4950	5193	5164	5288	5257	5213	5002	5108	5056	5036	5027	5086	4917	4862	4885	4908	4952	4913	5048	5206	5145	5166	5245	5320	5263	5356	5235	5253	5312	5239	5073	5020	4981	4792	4921	4986
5272	5202	5198	5192	5010	4810	4796	4701	4728	4869	4844	5030	5211	5123	5157	5173	5044	5134	5258	5247	5109	5301	5211	5119	5207	4975	4966	4939	4977	4980	4820	4937	5176	5037	5132	5263	5386	5422	5215	5184	5198	5343	5217	5509	5347	5094	4859	5040	4922	5045
4954	4995	5119	5083	5054	4866	4868	4790	4767	4881	4826	5201	5134	5189	4960	5144	5106	4998	5067	5145	5148	5312	5332	5189	5213	5196	5124	4950	4906	4859	5000	5079	5154	5262	5411	5341	5287	5369	5354	5316	5225	5516	5437	5275	5338	5164	5027	4930	4997	4805
5073	4888	4944	4986	4960	5071	4934	4937	4982	4794	4983	5205	5146	5190	5023	5054	4937	4740	4821	5116	5176	5346	5434	5424	5284	5042	4960	5085	4999	5034	4966	4995	5059	5186	5341	5320	5318	5348	5179	5331	5537	5493	5531	5406	5198	5260	5134	5222	4952	5036
5153	4790	4960	4976	4886	5077	5018	5158	4953	4938	5003	4885	5170	4943	4813	4889	4846	4690	4926	4929	5247	5261	5199	5276	5141	4972	5097	5030	4987	4996	5008	5074	5026	5186	5272	5159	5306	5235	5277	5498	5366	5432	5356	5377	5394	5198	5224	4980	5231	5009
4920	4813	4887	4984	4879	5252	5307	5295	5149	5182	5007	4831	4876	4925	4702	4827	4843	4616	4824	5013	5247	5232	5170	5140	5141	5073	5045	4966	5095	5149	5079	4927	5272	5096	5043	5164	5136	5292	5480	5390	5558	5528	5340	5337	5195	5205	5214	5028	5035	4991
5073	4924	4936	4795	4932	5290	5469	5372	5205	5110	4976	4858	4932	4945	4735	4709	4816	4848	4861	5057	5174	5120	5176	5080	5147	5033	5110	4848	5112	5191	5311	5069	5252	5144	4998	5090	5062	5098	5512	5211	5473	5388	5254	5480	5360	5178	5075	5141	5004	5104
5249	4789	4825	4892	5085	5331	5356	5465	5201	5155	4835	5017	4805	4874	4706	4819	4891	4983	4992	4997	5117	5112	5094	5125	4874	5020	5157	4880	5025	5190	5231	5201	5167	5096	5040	4874	5050	5197	5273	5443	5368	5308	5223	5264	5361	5144	5093	4989	5052	4770
4966	4955	4855	4893	5142	5281	5340	5371	5274	5316	5186	5033	4907	4915	4805	4935	4956	4946	4972	4903	4925	5112	4992	5140	5038	4859	4928	4835	5024	4928	5109	5096	5038	5020	4879	4893	4942	5198	5052	5346	5277	5237	5227	5218	5226	5073	5090	4975	4965	5009
5146	5087	4924	4990	5296	5514	5481	5391	5397	5145	5073	5015	5093	4961	4870	4906	5014	5081	5048	5024	4979	4911	4876	4929	4970	4837	4882	4914	4845	4867	4789	5057	4867	4884	4858	4957	5072	5046	5132	5144	5207	5267	5007	5154	5142	5174	5088	5120	4956	5088
5441	5119	5153	5126	5301	5495	5373	5475	5170	5203	4960	5003	4818	4845	4837	4825	4933	4860	4878	5025	4865	4886	4840	4776	4730	4974	4763	4903	4780	4910	4818	4907	4901	4893	5002	5057	5105	5123	5184	5179	4892	5158	5157	5304	5156	5262	5163	4990	5077	5045
5351	5222	5260	5403	5361	5274	5415	5331	5382	5211	5063	4913	5084	4998	4819	4924	4908	4892	4983	4960	4785	4848	4700	4788	4785	4780	4722	4582	4679	4572	4632	4738	4656	4815	4977	5149	4973	5053	4950	5054	5024	4948	5214	5062	5284	5287	5283	5209	5119	4845
5297	5300	5466	5649	5611	5480	5392	5350	5220	5148	5115	5032	5073	4873	5049	4777	4987	5042	4903	4922	4828	4662	4778	4831	4715	4665	4593	4579	4575	4571	4442	4637	4694	4864	5048	5180	4914	5018	4927	4910	5064	5118	5079	5237	5272	5326	5233	5049	5155	5034
5302	5392	5449	5576	5603	5307	5332	5232	5255	5239	5178	5244	5101	5055	4940	4926	4859	4901	4938	4785	4844	4789	4707	4675	4717	4586	4673	4683	4491	4429	4598	4664	4684	4921	4939	5124	4967	4973	5052	5038	5069	4850	4881	5142	5151	5148	5052	5181	5093	5086
5421	5472	5402	5565	5608	5529	5234	5296	5318	5242	5283	5150	5084	5021	4909	4896	4927	4920	4746	4814	4879	4652	4730	4667	4845	4638	4680	4567	4636	4582	4470	4691	4832	4869	4973	4904	5079	4944	4895	5052	4968	5021	5196	5159	5205	5026	4982	5052	4933	5117
5224	5302	5450	5520	5515	5422	5373	5252	5332	5554	5434	5479	5143	5114	4808	4725	4769	4804	4661	4780	4824	4804	4898	4797	4679	4726	4539	4619	4551	4649	4569	4705	4646	4776	4829	4784	4811	4981	4899	4908	4963	4910	5057	5014	4935	4919	4986	4810	4931	5103
5031	5022	5172	5413	5334	5523	5433	5370	5333	5543	5369	5219	5094	4863	4746	4716	4843	4678	4703	4916	4956	4912	4809	4952	4535	4607	4644	4722	4497	4619	4553	4615	4693	4812	4609	4741	4763	4888	4903	4916	4972	5119	4977	4873	4830	4818	4951	4933	5147	4977
5040	4854	4953	5216	5421	5277	5411	5511	5399	5326	5234	5275	5074	4711	4815	4651	4704	4642	4993	4785	4937	4860	4904	4907	4688	4653	4596	4613	4717	4729	4573	4641	4577	4658	4467	4640	4662	4723	4841	4883	4976	4905	5035	4855	4952	4828	4883	4904	5130	5006
4846	4884	4775	5133	5305	5401	5285	5430	5170	5276	5181	5058	4996	4765	4862	4775	4738	4920	4996	4907	4996	4931	4841	4758	4736	4613	4687	4714	4626	4648	4354	4530	4543	4624	4661	4718	4774	4822	4892	4922	5034	5055	4860	5035	4985	4905	4840	4885	5060	5219
4951	4760	4767	5106	5343	5321	5269	5284	5075	5079	5093	4915	4926	4757	4852	4849	4803	4690	4786	4943	4999	4875	4697	4566	4751	4618	4682	4527	4634	4637	4553	4399	4545	4685	4743	4711	4579	4747	4763	4765	4974	5069	4893	5092	4909	5019	4930	5073	5046	5120
5075	4919	5130	5216	5291	5161	5094	5240	5069	4857	4873	4816	4894	4818	4873	4798	4996	4806	4755	4847	4867	4814	4736	4642	4800	4688	4545	4621	4578	4698	4467	4510	4566	4537	4672	4641	4709	4767	4891	4724	4704	4986	4949	5090	4960	4870	5035	5094	4964	4994
5377	5158	5034	5275	5254	5225	5104	4971	4841	4869	4853	4846	4826	5028	4981	5040	4986	5074	4933	4841	4815	4989	4807	4731	4679	4738	4619	4646	4648	4581	4563	4489	4515	4611	4523	4587	4751	4714	4582	4807	4636	5039	5066	5189	5093	5193	5065	4966	4824	5069
5496	5276	5311	5272	5153	5246	4951	5005	4769	4888	4822	4664	4839	4890	4892	5027	4900	4881	4843	4842	4725	4872	4839	4725	4857	4713	4786	4573	4670	4698	4517	4554	4613	4668	4628	4572	4705	4619	4562	4521	4691	4936	4998	5251	5063	5124	5195	4918	4888	4929
5378	5381	5312	5364	5257	5137	5015	4823	4931	4858	4830	4900	4771	4939	4963	5058	4840	4714	4482	4639	4556	4645	4959	4825	4967	4774	4652	4784	4675	4546	4447	4486	4467	4661	4660	4592	4743	4674	4554	4672	4661	4998	5166	5208	5200	5011	4976	4919	4780	4891
5516	5412	5203	5269	5236	5157	5014	4993	5074	5069	4888	4837	4985	4927	4904	4744	4736	4546	4594	4813	4650	4714	4718	4886	5003	4760	4800	4734	4571	4681	4501	4638	4599	4595	4513	4587	4515	4655	4556	4671	4698	4910	4982	5019	5090	4978	4925	4880	4907	4807
5372	5372	5261	5324	5276	5151	5088	5164	4955	5183	5012	4796	4800	4987	4728	4560	4548	4375	4677	4734	4676	4643	4949	5130	4844	4776	4718	4732	4707	4393	4628	4693	4729	4576	4532	4498	4594	4655	4599	4660	4918	4849	4955	4960	5163	4874	4882	4907	5044	4972
5413	5319	5144	5191	5225	5295	5155	5085	5186	5209	5144	4840	4890	4619	4541	4607	4580	4547	4650	4684	4611	4843	4739	4707	4720	4816	4656	4887	4691	4727	4581	4737	4629	4690	4621	4517	4536	4633	4596	4697	4829	4806	4815	4762	4996	4936	5105	4924	5003	4864
5328	5445	5301	5203	5246	5274	5069	5108	5085	5337	5100	4820	4747	4627	4644	4552	4619	4816	4766	4620	4724	4784	4752	4637	4741	4720	4692	4746	4733	4648	4641	4817	4697	4745	4706	4570	4693	4810	4848	4894	4797	4935	4661	4694	4909	5154	5249	5035	5256	5086
5367	5166	5106	5157	5231	5061	5101	5065	5232	5084	5019	4854	4700	4762	4834	4659	4672	4811	4700	4786	4567	4710	4702	4660	4529	4791	4805	4878	4735	4832	4823	4799	4721	4758	4603	4634	4717	4773	4733	4818	4832	4757	4736	4656	4837	4910	5225	5143	5138	4961
5448	5179	5281	5193	5145	5102	5041	5119	5008	5130	5024	5005	4725	4998	4684	4784	4640	4773	4763	4709	4682	4572	4576	4623	4642	4835	4869	4873	4769	4716	4799	4808	4837	4845	4697	4605	4551	4902	4758	4848	4758	4737	4759	4739	4930	4973	5142	5045	5119	4914
5399	5402	5340	5233	5268	4942	4994	5026	5095	5019	5025	4874	5078	4969	4883	4795	4881	4733	4606	4793	4543	4595	4650	4713	4696	4891	4973	4937	4865	4795	4869	4844	4988	4896	4711	4704	4664	4688	4661	4876	4742	4796	4788	4708	4843	4903	5164	4995	5089	4937
5455	5445	5385	5248	5099	4931	5032	4883	4961	4925	5034	4832	5195	5061	5020	4910	4923	4718	4789	4838	4669	4619	4623	4735	4796	4848	4912	4906	4975	4901	4870	4937	4804	4937	4786	4666	4770	4756	4727	4930	4840	4850	4748	4778	4804	4914	4923	5052	4959	4947
5444	5482	5421	5326	4987	5011	4836	4875	4891	5098	5037	5030	5111	4984	4929	4975	4737	4890	4865	4820	4693	4797	4772	4943	4784	4894	4868	4885	4743	4903	4859	4939	5003	4811	4996	4846	4669	4721	4730	4702	4780	4723	4790	4745	4691	4852	4891	4769	4874	4888
5570	5479	5459	5265	5173	4879	4893	4884	4995	4942	5032	5041	5039	5157	4981	4959	4769	4766	4683	4665	4686	4626	4614	4687	4786	4721	4854	4737	4788	4777	4807	4860	5096	5023	4915	4747	4726	4669	4607	4818	4810	4910	4916	4803	4821	4669	4847	4807	4891	4984
5646	5388	5440	5311	5037	4923	4771	4996	4866	5008	4855	5179	5152	5073	5074	4767	5079	4637	4710	4743	4615	4687	4688	4727	4785	4757	4770	4962	5008	4932	4848	4968	5142	5086	4938	4915	4780	4646	4602	4770	4912	4910	4963	4834	4726	4754	4663	4760	4704	4961
5535	5266	5206	5205	5090	4956	5097	4935	4895	4921	4958	4870	5203	4884	5009	4808	4789	4898	4751	4716	4692	4658	4610	4628	4682	4596	4748	4640	4878	4853	4931	4714	5138	5215	5034	4982	4992	4758	4885	4672	4746	4838	4812	4893	4762	4648	4841	4757	4896	4879
5380	5245	5153	5313	5168	5123	5089	5064	4973	4964	4939	4903	5008	4953	5068	4965	4942	4781	4901	4806	4587	4665	4657	4562	4502	4670	4815	4827	4810	4874	4851	4814	4927	5196	5149	5077	5002	4924	4848	4843	4840	4841	4861	4820	4860	4790	4707	4800	4814	4863
5320	5298	5123	5177	5186	5365	5104	4968	4866	4953	4881	4891	4839	4794	4928	5098	4993	4873	4915	4853	4717	4662	4574	4550	4485	4472	4747	4721	4879	4875	4830	4861	5117	5125	5110	5050	5074	5065	5029	4814	4749	4876	5013	4701	4785	4898	4858	4784	4912	4783
5296	5203	5342	5521	5255	5353	5118	5085	5016	4923	4938	4810	4822	4875	5033	5015	4970	4934	5090	5050	4744	4695	4655	4580	4541	4588	4776	4829	4879	4905	4899	5009	4946	5021	5227	5147	5103	5251	5130	4832	5068	4970	4936	4871	4845	4834	5000	4790	4873	4702
5181	5386	5317	5411	5332	5305	5125	5007	5039	4964	4761	4787	4758	4924	5082	4975	4948	4977	4991	4877	4825	4886	4924	4500	4634	4692	4686	4735	4794	4919	4848	4765	4778	4975	5061	5095	5222	5213	5084	4973	4892	5059	4950	4905	4894	4861	4924	4994	4834	4787
5197	5314	5338	5306	5305	5225	4858	4969	4986	4965	4921	4710	4841	4818	4956	4804	4851	4953	5046	4880	5042	4955	4900	4798	4563	4736	4749	4781	4733	4738	4926	4732	4769	4883	5187	5292	5340	4956	5063	5012	5055	5114	4945	4979	4876	5045	4888	4969	4950	4925
5286	5211	5288	5342	5429	4965	5063	4913	4968	4993	4787	4860	4675	4753	4729	4922	4834	5003	5060	4962	5206	5092	5013	4884	4793	4767	4778	4728	4768	4788	4805	4841	4876	5003	5068	5171	5117	5156	5054	5049	5314	5194	5068	5105	4915	4905	4820	5073	4915	5018
5241	5157	5114	5108	5047	5046	5059	4905	4958	4996	4952	4864	4851	4761	4853	4779	4907	4970	5030	4990	5167	5000	4926	4884	4756	4645	4890	4848	4725	4763	4860	4921	4917	5182	5154	5239	5194	5116	5136	5221	5181	5155	5086	5024	5170	4909	4766	4964	4793	4871
5245	4937	5047	4976	5013	4965	4956	5078	5098	5070	5004	4821	4823	4846	4789	4966	4851	4958	4942	5075	5264	5060	5126	4877	4738	4777	4689	4877	4896	5003	4963	5007	4811	5013	5110	5148	5192	5257	5344	5309	5203	5241	5068	4991	5052	4737	5003	4866	5019	4832
4924	5086	5089	5143	5006	5170	5123	5023	5010	5021	4999	4682	4932	4807	4791	4909	4886	4902	4931	5137	5171	5077	4938	4971	4891	4756	4664	4785	4922	4825	4999	4813	4837	4808	4905	5157	5331	5291	5446	5291	5246	5093	5004	5001	4899	4941	4944	4932	4859	4969
5167	4971	5170	5016	5007	4843	4951	5047	5076	5085	4920	4929	4963	4969	4932	4846	4900	4973	4911	5024	5006	5128	5152	4973	4833	4880	4865	5017	4959	5195	4973	4893	5056	4860	4933	5098	5084	5225	5309	5144	5303	5204	5106	5105	5077	4833	4888	4967	5030	4778
5034	5026	4868	5118	4771	4909	4824	4944	4898	4925	5163	4940	4874	4886	4994	4894	5038	5023	5056	5061	5122	5166	5192	5143	5026	4878	4872	4758	4984	4849	4926	5117	4897	4902	5082	5253	5113	5159	5314	5234	5142	5031	5143	4996	5013	4933	4900	4817	4903	5039
5056	4987	4975	5042	4769	4747	4775	4933	4694	4979	4969	4950	4955	5053	5088	5139	4960	4887	5118	5093	5015	5081	5053	5146	5140	4914	4866	4917	4962	5090	4956	4965	4905	4855	4968	5091	5142	5100	5093	5185	5128	5126	5103	4999	5037	4926	4880	4812	4870	4889
5177	5017	5022	4993	4687	4718	4804	4918	4883	4955	4974	5017	4954	5121	5102	4984	4917	4914	5130	4828	4916	5121	5161	5157	5273	5007	4957	4996	4972	4896	4948	4978	5122	5018	4918	4992	5233	5162	5059	5093	5195	5150	4894	5104	4875	4967	4895	4834	4871	4883
5260	5000	5033	4920	4765	4729	4752	4661	4899	4905	4982	5055	5080	5073	5096	4973	4936	4962	5008	4986	5145	5210	5244	5129	5153	5213	4915	4975	5106	4931	4862	4994	4983	5028	5091	4958	5105	5189	5202	5208	5233	5060	4962	4983	4956	4862	4763	4713	4765	4815
5217	5105	5088	4840	4778	4731	4840	4822	4906	4839	4951	5071	5072	5068	5053	5053	5018	4943	4976	4909	5134	5133	5355	5248	5035	5072	5035	4984	4864	4963	5050	5087	4871	4935	5061	5040	4942	5153	5245	5282	5171	4947	5057	4984	5061	4938	4876	4907	4803	5045
5071	5078	5012	4950	4817	4606	4600	4784	4796	4855	4972	5013	4949	5019	5196	5350	5178	5218	4925	5029	5076	5112	5114	5164	5161	5034	4985	5040	4909	5081	5055	5084	5002	4975	5060	4927	5114	5146	5254	5174	5285	4856	5031	5127	4914	5115	4893	4818	4783	4760
5241	5218	5258	5022	5019	4849	4685	4828	4704	4789	4682	4873	4875	5004	5131	5171	5345	5213	5047	5220	5121	5061	5148	5135	5151	5103	5067	5104	5048	5159	5086	5198	4996	4985	4958	5015	5052	5160	5189	5065	5090	4784	5035	4952	4940	5079	5019	4847	4791	4832
5171	5202	5151	5161	4871	4914	4687	4843	4729	4807	4712	4737	4955	5009	5092	5225	5269	5255	5123	4964	5047	5090	5085	5135	5282	5183	5051	4918	5007	5079	4995	5024	4986	4928	5024	4932	4978	5090	5050	5095	4939	4993	4836	5069	4870	4947	4813	4860	4732	4895
5437	5291	5247	5344	5030	4989	4885	4844	4702	4623	4735	4748	4831	5168	5267	5160	5293	5299	5075	5114	5034	5081	5126	5130	5206	5083	5130	5116	5039	5011	5005	5043	5038	5051	4839	4952	4943	5223	5217	5107	5115	4885	4941	4919	4906	5052	4859	4646	4676	4764
5393	5421	5395	5333	5199	5129	5002	4839	4888	4653	4661	4905	4794	4986	5112	5200	5430	5424	5196	5071	5053	5273	5167	5094	5173	5227	5134	5084	4983	5186	5139	5056	5119	5114	5059	5051	5180	5297	5013	5065	5148	4867	4802	4864	4945	4924	4896	4867	4808	4887
5260	5349	5441	5359	5144	5040	5112	4871	4887	4700	4736	4855	4921	4905	5020	5092	5360	5290	5181	5107	5093	5208	5127	5091	5196	5109	5120	4947	5063	5198	5030	5157	5111	5105	5061	5110	4933	5124	5033	5032	4866	4925	4922	4977	4905	4846	4705	4852	4883	4947
5439	5286	5343	5383	5163	5268	5185	4999	5030	4978	4863	4768	4874	4933	5102	5203	5398	5233	5360	5236	5314	5226	5220	5289	5204	5099	4954	5026	5120	5166	5121	5250	5295	5166	5126	5110	4951	5191	5044	5065	5027	5046	5048	4890	4955	4965	5003	4922	4916	4855
5437	5458	5527	5319	5399	5237	5222	5138	4996	5085	4939	4837	4773	4959	5132	5218	5353	5218	5366	5215	5366	5185	5199	5186	5290	5092	5109	5091	4973	5081	5078	5010	5093	5086	5138	4974	5063	5108	5216	5195	5208	4909	4871	5015	4990	5184	5053	5093	4898	5014
5369	5408	5281	5446	5295	5359	5295	5241	5159	5099	4880	4785	4618	4907	4936	5185	5150	5389	5341	5456	5289	5177	5229	5247	5297	5197	5128	4968	4873	4963	4944	5003	5003	5101	5093	5091	5269	5119	5181	5326	5105	5050	5137	5037	4977	5063	5136	5000	5044	5062
5476	5554	5350	5677	5577	5522	5468	5247	5231	5121	4874	4830	4863	4885	5060	5088	5141	5475	5410	5322	5371	5187	5229	5316	5250	5127	5083	5003	4933	4983	5017	4949	5087	5099	4952	5036	5223	5165	5175	5259	5009	5081	4989	5116	5038	5153	5246	5080	4983	5138
5496	5475	5422	5479	5573	5307	5438	5367	5264	5132	4966	4993	4920	4921	4939	5049	5152	5191	5335	5271	5280	5313	5220	5275	5209	5054	5063	4956	5016	4935	4978	5040	4978	4933	5058	4921	5029	5048	5106	5154	5186	5121	4961	5057	5220	5254	5317	5184	5107	5148
5493	5500	5431	5439	5375	5439	5468	5410	5236	5269	5038	5086	4985	4838	4859	4962	5063	5316	5268	5278	5314	5248	5255	5209	5217	5096	4912	5005	5059	4870	4960	4987	4969	5076	4871	4987	5021	5083	5259	5047	5158	5173	5008	5181	5153	5389	5283	5209	5316	5305
5658	5550	5417	5452	5259	5120	5420	5333	5384	5178	5070	5115	5027	4916	4987	4938	5130	5198	5222	5235	5353	5250	5325	5348	5251	5128	4964	5121	4823	4984	4981	4960	4891	5036	4940	4972	4992	4909	5297	5245	5184	4960	5310	5076	5038	5333	5276	5288	5423	5249
5708	5488	5403	5354	5156	5160	5184	5390	5266	5209	5092	4905	4918	5132	4928	5010	5125	5061	5178	5125	5300	5182	5207	5286	5160	5173	5032	4866	4804	5019	4868	5090	4907	4867	4844	4866	4985	5088	5178	5114	5159	5272	5134	5194	5166	5260	5419	5287	5389	5481
5571	5491	5184	5245	5307	5188	5315	5381	5208	5373	5067	5070	5040	4943	5068	5037	4891	5082	4963	5074	5041	5315	5171	5305	5224	5170	5029	5068	4975	5018	4966	4996	5005	4946	4893	4885	4883	5120	5105	5283	5145	5277	4959	5152	5351	5158	5409	5283	5525	5289
5498	5330	5447	5298	5109	5230	5332	5311	5166	5313	5111	5109	5114	4988	4969	5041	4949	5106	5144	5150	5263	5136	5292	5289	5258	5218	5079	4912	4893	4892	4882	4879	4965	4818	4915	4895	5008	4953	5125	5245	5306	5368	5225	5335	5228	5302	5230	5377	5553	5669
5573	5338	5323	5244	5134	5072	5324	5327	5352	5056	5070	5066	5126	5027	5042	5022	5087	4993	5088	5154	4994	5093	5219	5215	5253	5082	5080	4950	4834	5029	4900	5015	4943	4931	5051	4985	5049	5135	5190	5212	5250	5229	5318	5329	5132	5181	5373	5436	5419	5699
5576	5463	5312	5137	5243	5144	5164	5175	5038	5163	5004	5112	4998	5190	5063	5130	5081	5055	5088	5120	5119	4977	5003	5261	5234	5134	5172	4937	4808	4983	4983	4977	5087	5084	4986	4996	5013	5054	5214	5335	5285	5317	5330	5334	5229	5253	5318	5405	5431	5313
5563	5332	5205	5168	5186	5095	5284	5095	5028	5216	5164	5125	5154	5063	5134	5012	5035	4939	5021	5089	4970	5055	5059	5222	5209	5072	5129	4991	4949	4965	4886	5018	5088	5132	5167	5151	5089	5121	5253	5194	5259	5327	5211	5257	5240	5388	5389	5315	5361	5153
5538	5477	5357	5259	5025	5149	5114	5079	5058	5034	5131	5113	5164	5127	5115	5084	5075	5044	5047	5034	4883	4981	5116	5204	5212	5120	5034	5031	5032	4917	4964	5018	5080	5131	5100	5017	5246	5277	5293	5179	5160	5398	5419	5245	5374	5291	5287	5238	5276	5262
5551	5282	5210	5142	4991	5137	5087	5183	5070	5129	5000	4884	5149	5075	5349	5167	5127	5010	5101	5099	4931	5115	5096	5342	5251	5158	5159	5107	5112	5005	5008	5010	5074	5063	5261	5152	5204	5320	5264	5233	5297	5348	5443	5356	5327	5237	5193	5341	5045	5395
5564	5365	5283	5133	5093	5020	5241	5203	5184	5164	5077	5069	5066	5148	5144	5150	5279	5115	5221	5069	5071	5179	5300	5200	5168	5196	5026	5109	5152	4986	5057	4896	5138	5081	5261	5320	5362	5405	5325	5321	5330	5416	5398	5306	5253	5326	5208	5165	5216	5278
5417	5143	5263	5131	5167	5108	5230	5274	5138	5034	5078	5053	5136	5218	5228	5352	5142	5413	5336	5033	5120	5251	5175	5340	5267	5189	5095	5185	5043	4887	4984	5103	4999	5139	5277	5407	5490	5363	5559	5331	5471	5493	5450	5500	5250	5453	5099	5213	5190	5074
5442	5412	5148	5065	5218	5191	5299	5295	5067	5004	4990	5063	5203	5271	5332	5291	5114	5170	5321	5372	5343	5230	5246	5436	5474	5243	5171	5133	5224	5138	5070	5075	5173	5246	5457	5426	5400	5439	5265	5538	5527	5434	5578	5331	5278	5395	5390	5055	5181	5081
5377	5268	5125	5119	5081	5019	5157	5123	5239	5049	5032	5165	5127	5310	5443	5340	5333	5353	5289	5365	5186	5479	5392	5487	5469	5404	5383	5245	5165	5079	4935	5086	5167	5142	5313	5375	5305	5447	5350	5435	5516	5560	5497	5557	5437	5238	5306	5144	5168	5235
5430	5359	5124	5144	4888	5109	5201	5123	5234	5176	5334	5162	5308	5308	5527	5537	5531	5345	5401	5306	5333	5354	5495	5563	5488	5470	5427	5293	5369	5238	5258	5208	5267	5196	5313	5284	5417	5387	5504	5518	5659	5447	5420	5395	5396	5240	5223	5136	5253	5295
5444	5221	5216	5069	5141	5124	5214	5015	5313	5276	5429	5243	5363	5382	5569	5507	5514	5442	5372	5292	5272	5379	5341	5472	5503	5440	5441	5411	5282	5249	5360	5147	5085	5122	5383	5273	5353	5458	5468	5379	5632	5427	5421	5384	5461	5220	5330	5176	5159	5349
5423	5300	5254	5156	5178	5225	5209	5198	5102	5239	5377	5393	5263	5506	5630	5476	5562	5497	5393	5195	5187	5490	5443	5460	5491	5402	5387	5612	5365	5256	5381	5268	5223	5212	5348	5244	5404	5459	5646	5400	5476	5491	5424	5475	5329	5345	5339	5235	5400	5343
5453	5317	5337	5162	5104	5246	5264	5260	5287	5316	5345	5508	5587	5538	5629	5568	5580	5418	5286	5367	5370	5274	5473	5574	5656	5325	5507	5454	5463	5468	5104	5307	5244	5389	5482	5357	5352	5462	5534	5436	5397	5411	5307	5327	5363	5274	5273	5464	5161	5334
5528	5311	5060	5228	5183	5136	5271	5230	5220	5314	5292	5401	5469	5614	5660	5575	5716	5539	5487	5478	5396	5424	5338	5386	5315	5467	5441	5585	5416	5375	5263	5235	5310	5238	5397	5340	5402	5323	5345	5445	5329	5356	5241	5353	5207	5229	5306	5347	5251	5351
5453	5231	5301	5057	5111	5150	5310	5155	5310	5216	5287	5331	5498	5565	5753	5848	5647	5628	5493	5384	5334	5297	5214	5262	5338	5498	5287	5413	5442	5425	5258	5301	5208	5142	5269	5391	5267	5317	5421	5350	5497	5228	5128	5377	5203	5332	5237	5283	5384	5331
5494	5234	5152	5267	5212	5374	5360	5375	5340	5111	5286	5484	5511	5739	5583	5856	5589	5629	5353	5316	5341	5401	5267	5293	5270	5297	5187	5396	5400	5203	5346	5188	5204	5136	5243	5268	5305	5376	5357	5399	5390	5292	5427	5293	5265	5237	5318	5208	5269	5400
5423	5135	5138	5140	5221	5374	5342	5271	5095	5111	5236	5262	5379	5537	5706	5573	5714	5555	5554	5153	5325	5259	5191	5326	5106	5168	5290	5339	5134	5213	5211	5114	5314	5203	5412	5412	5513	5453	5324	5262	5304	5361	5263	5341	5226	5231	5267	5159	5266	5269
5525	5182	5103	5370	5293	5126	5201	5248	5146	5107	5278	5380	5485	5469	5609	5603	5553	5452	5412	5371	5209	5149	5241	5076	5072	4977	5272	5106	5265	5292	5229	5189	5186	5205	5433	5416	5319	5401	5404	5390	5328	5206	5271	5407	5396	5391	5265	5283	5238	5207
5349	5245	5281	5198	5186	5213	5283	5272	4995	5093	5057	5405	5395	5409	5589	5446	5334	5373	5278	5459	5168	5357	4950	5029	5038	4946	5084	5084	5051	5195	5219	5210	5178	5317	5278	5236	5211	5278	5404	5418	5366	5281	5357	5363	5466	5355	5390	5253	5200	5307
5387	4941	5143	5356	5247	5289	5285	5180	5072	5045	5151	4979	5186	5323	5291	5293	5301	5310	5133	5096	5082	5117	4938	5029	5105	5247	5014	5109	5087	5431	5198	5148	5234	5267	5142	5290	5288	5324	5371	5553	5278	5484	5491	5395	5299	5391	5241	5208	5111	5213
5278	5221	5031	5217	5146	5297	5353	5130	5134	4909	5049	5078	5123	5222	5215	5274	5219	5192	5102	4934	5030	5179	5019	4824	4945	5046	5196	5180	5062	5173	5180	5110	5229	5242	5445	5393	5217	5171	5381	5246	5321	5366	5216	5240	5414	5218	5235	5203	5247	5372
5161	5134	5127	5242	5173	5228	5349	5274	5186	5056	5067	5042	5205	5120	5138	5156	5271	5205	4940	4861	5145	4873	4870	4953	4825	5091	5087	5181	5137	5306	5068	5325	5244	5171	5297	5298	5252	5396	5366	5345	5287	5249	5163	5209	5361	5394	5179	5138	5129	5171
5392	4984	5109	5197	5139	5193	5233	5104	5189	4968	4834	4953	5076	5152	5326	5106	5173	5044	4972	4982	4941	4789	4696	4713	4787	4981	5163	5128	5312	5152	5079	5233	5130	5199	5225	5177	5098	5306	5209	5164	5052	5260	5242	5344	5118	5142	5106	5218	5098	5226
5331	5221	5318	5298	5334	5336	5385	5262	5151	4939	5012	4909	5159	5168	5048	5117	5058	5129	4898	4995	4850	4985	4793	4741	4936	5083	5245	5217	5150	5243	5100	5234	5150	5138	5171	5347	5345	5393	5133	5102	5120	5152	5013	5243	5234	5341	5174	5237	5308	5279
5312	5274	5314	5408	5464	5476	5250	5322	4953	5127	4982	4989	5386	5314	5253	5110	5101	5201	5169	4980	4969	4895	4733	4745	4871	4891	5024	5130	5193	5186	5256	5312	5323	5234	5259	5341	5389	5326	5208	5066	5069	5092	5234	5163	5143	5168	5290	5288	5087	5298
5590	5375	5437	5361	5504	5432	5465	5327	5086	4952	5181	5128	5142	5269	5250	5163	5120	5148	5091	5034	5175	4914	4829	4811	4838	5113	5119	5099	5186	5214	5181	5406	5242	5201	5157	5354	5091	5288	5151	5186	5009	5096	5115	5178	5316	5162	5419	5181	5086	5120
5660	5397	5787	5518	5430	5550	5365	5357	5252	5294	5203	5188	5171	5207	5227	5187	5084	5229	4993	5047	4919	5010	4952	4865	4844	4988	5107	5165	5399	5405	5317	5321	5237	5416	5256	5248	5225	5117	5164	5160	5089	4943	5035	5073	5040	5331	5209	5248	5221	5227
5526	5525	5511	5714	5702	5615	5547	5452	5335	5260	5210	5399	5272	5244	5302	5272	5280	5168	5250	5159	5108	4977	4926	4842	4863	5161	5148	5178	5273	5247	5364	5223	5385	5282	5185	5176	5369	5196	5080	5104	5113	5135	5074	5192	5291	5197	5301	5284	5315	5243
5591	5745	5632	5561	5596	5686	5657	5467	5399	5285	5291	5381	5410	5446	5375	5405	5219	5097	5052	5186	5356	5112	4904	4876	5027	5104	5046	5317	5386	5322	5422	5296	5232	5415	5154	5199	5054	5308	5150	5130	5082	5101	5043	5151	5275	5327	5357	5231	5401	5411
5605	5617	5997	5697	5684	5642	5640	5540	5542	5326	5296	5492	5347	5396	5302	5274	5205	5217	5208	5320	5149	5133	4870	4950	5107	5073	5228	5352	5355	5346	5328	5307	5218	5166	5173	5000	5219	5335	5250	5298	5252	5187	5143	5521	5273	5384	5542	5527	5356	5465
5756	5522	5716	5697	5687	5663	5656	5638	5421	5359	5341	5380	5244	5414	5386	5257	5259	5180	5202	5230	5254	5226	5149	5028	5043	5226	5295	5300	5326	5333	5306	5306	5202	5153	5250	5335	5210	5072	5059	5355	5172	5246	5322	5453	5559	5528	5473	5446	5649	5507
5677	5735	5463	5618	5538	5569	5597	5498	5348	5426	5359	5367	5400	5264	5144	5132	5351	5285	5329	5369	5300	5223	5176	4956	5186	5071	5268	5413	5318	5310	5349	5185	5242	5155	5317	5291	5092	5067	5193	5229	5189	5308	5368	5474	5645	5597	5659	5617	5460	5595
5557	5561	5510	5612	5449	5588	5433	5388	5233	5175	5424	5432	5330	5385	5250	5123	5066	5242	5252	5292	5209	5089	5140	5082	5044	5195	5496	5597	5424	5374	5313	5357	5244	5176	5220	5039	5215	5230	5349	5186	5301	5323	5439	5630	5556	5666	5626	5590	5657	5551
5462	5434	5512	5466	5431	5406	5277	5249	5215	5284	5242	5306	5197	5250	5100	5106	5025	5208	5194	5274	5082	5068	5195	4961	5151	5305	5458	5381	5518	5444	5492	5442	5293	5260	5061	5329	5284	5394	5371	5339	5229	5485	5457	5452	5652	5498	5620	5597	5513	5493
5563	5235	5503	5513	5380	5350	5146	5202	5152	5120	5369	5193	5233	5106	4998	5142	5127	5296	5327	5151	5389	5242	5210	5131	5142	5162	5532	5406	5413	5437	5383	5334	5280	5265	5263	5294	5269	5238	5388	5404	5311	5628	5423	5517	5350	5423	5523	5511	5343	5391
5432	5394	5427	5300	5414	5228	5089	4870	5179	5072	5226	5200	5143	5080	4914	4995	5138	5331	5208	5133	5117	5026	5139	5178	5318	5221	5541	5358	5340	5486	5363	5329	5349	5336	5304	5239	5425	5277	5366	5418	5500	5531	5566	5511	5383	5384	5407	5470	5367	5198
5469	5267	5463	5293	5339	5079	5150	4987	5018	5002	5077	5263	4968	5215	5039	5148	5254	5185	5242	5160	5253	5304	5223	5291	5142	5332	5401	5275	5472	5330	5420	5191	5241	5355	5376	5339	5244	5369	5195	5277	5422	5332	5503	5359	5249	5285	5304	5300	5337	5256
5379	5448	5412	5307	5353	5187	5099	4992	5004	5120	5045	5111	5192	5115	5115	5101	5152	5304	5208	5156	5421	5249	4965	5028	5175	5189	5305	5292	5280	5262	5327	5352	5209	5278	5274	5333	5100	5175	5248	5484	5278	5550	5359	5307	5230	5388	5348	5352	5114	5075
5582	5510	5542	5379	5262	5196	5026	5182	5051	4957	5165	5155	5082	5082	5057	5038	5082	5260	5333	5155	5234	5132	5188	5072	5149	5236	5237	5366	5258	5018	5186	5232	5185	5297	5219	5155	5304	5308	5258	5322	5348	5311	5411	5157	5245	5328	5265	5253	5179	5136
5628	5378	5506	5230	5274	5071	5188	5085	5147	5137	5053	5106	4969	5001	5060	5271	5084	5328	5241	5305	5258	5206	5179	5042	5335	5279	5418	5228	5046	5142	5119	5032	5129	5132	5189	5189	5055	5252	5335	5328	5372	5259	5266	5337	5178	5268	5323	5140	5161	5247
5691	5359	5352	5465	5231	5165	5157	5265	5171	5343	5283	4963	5152	5034	5235	5146	5419	5296	5369	5296	5211	5112	5279	5089	5191	5220	5287	5135	5175	5067	5252	5047	5044	5206	5109	4899	5180	5246	5155	5257	5139	5286	5135	5236	5224	5140	5087	5301	5229	5273
5465	5503	5237	5317	5187	5258	5307	5210	5291	5217	5276	5106	5192	5211	5311	5131	5250	5254	5293	5356	5230	5228	5161	5140	5193	5116	5115	5100	5072	5069	5057	5042	4953	5012	4821	4895	5075	4971	5070	5164	4994	5234	5035	5149	5000	5227	5157	5172	5287	5350
5648	5507	5373	5328	5391	5198	5334	5190	5261	5253	5328	5276	5289	5112	5205	5246	5438	5190	5229	5377	5182	5202	5055	5150	5228	5125	5185	5090	5022	4953	5085	5071	5056	4979	4905	5106	4958	5034	4974	5146	5095	5263	5032	5156	5166	5263	5263	5085	5380	5224
5711	5545	5411	5398	5321	5290	5460	5237	5355	5328	5315	5303	5195	5346	5242	5244	5343	5364	5192	5375	5292	5064	4985	5080	5097	5060	5226	5189	4955	5017	5039	5157	5220	5036	4896	4899	5081	5126	5173	5275	5109	5255	5158	5287	5159	5153	5103	5142	5244	5225
5517	5488	5423	5378	5351	5335	5448	5375	5401	5316	5347	5267	5310	5283	5381	5473	5550	5441	5304	5143	5124	4940	4983	4932	4984	5052	5128	5098	5086	5030	4940	4930	5009	4918	4940	5061	5134	5312	5207	5240	5405	5290	5311	5224	5025	5172	5118	5136	5238	5246
5539	5244	5390	5254	5219	5333	5479	5427	5468	5408	5294	5329	5279	5366	5247	5561	5409	5503	5416	5176	5045	4899	4936	4972	4975	5014	5026	5062	4988	4999	5081	5096	5140	5044	5146	5070	5319	5220	5366	5480	5395	5257	5196	5117	5038	5159	5057	5176	5171	5254
5419	5260	5201	5323	5231	5367	5378	5275	5391	5361	5233	5136	5349	5259	5473	5528	5559	5354	5488	5181	5169	4980	4951	4973	5140	5231	5035	5146	5064	5067	5091	5200	5176	5129	5184	5180	5464	5269	5449	5360	5442	5188	5141	5097	5244	5282	5369	5309	5198	5227
5332	5135	5389	5127	5483	5327	5471	5405	5312	5285	5241	5372	5049	5219	5329	5143	5460	5442	5264	5068	4994	4964	5034	5085	5187	5206	5141	5157	5171	5260	5217	5120	5216	5258	5072	5273	5324	5344	5379	5450	5365	5161	5151	5160	5159	5157	5205	5072	5237	5427
5295	5149	5467	5379	5302	5247	5389	5390	5426	5459	5285	5232	5116	5289	5465	5393	5426	5399	5348	5092	5166	5119	4934	5194	5137	5231	5155	5056	5242	5295	5432	5297	5277	5198	5304	5263	5475	5323	5358	5219	5466	5089	5074	5209	5046	5215	5092	5230	5221	5336
5432	5269	5343	5346	5477	5351	5489	5281	5445	5369	5329	5144	5326	5243	5368	5399	5433	5344	5302	5038	5145	5190	5173	5126	5278	5102	5259	5191	5312	5313	5421	5474	5138	5198	5359	5262	5240	5334	5340	5332	5215	5008	5102	5282	5128	5231	5187	5094	5131	5258
5352	5235	5307	5323	5392	5360	5404	5131	5164	5234	5216	5311	5367	5489	5392	5359	5369	5167	5107	5063	5028	5089	5067	5219	5197	5353	5231	5231	5373	5180	5505	5314	5254	5129	5102	5207	5135	5321	5224	5094	5011	5049	5103	5043	5104	5155	5219	5206	5354	5177
5583	5521	5341	5443	5443	5301	5556	5343	5203	5275	5360	5198	5181	5442	5281	5176	5320	4979	5203	5057	5083	4932	5168	5177	5308	5351	5141	5306	5308	5440	5343	5227	5321	5209	5007	5203	5121	5206	5098	5018	5191	5181	5177	5062	5139	5051	5230	5203	5053	5072
5544	5558	5496	5445	5469	5425	5426	5470	5253	5166	5278	5204	5269	5269	5265	5229	5120	5104	5022	5064	5040	4984	5031	5122	5269	5217	5219	5215	5388	5289	5359	5321	5219	5041	5012	5160	4938	5092	5032	4956	5078	4931	4963	4931	5183	5080	5099	5206	5147	5156
5525	5583	5559	5434	5486	5504	5229	5428	5215	5239	5211	5156	5154	5131	5272	5114	4997	4974	5069	4850	5012	4936	4974	5088	5247	5120	5357	5244	5307	5134	5267	5089	5075	5115	4977	5087	5071	5160	5148	5116	5000	4994	5148	5107	5185	5191	5083	5028	4977	5185
5616	5320	5512	5456	5377	5286	5307	5348	5197	5120	5263	5197	5284	5139	5057	5117	5072	4978	4957	4953	5112	4846	5091	5208	5235	5104	5218	5292	5169	5215	5088	5097	4743	5041	4926	5071	5102	5115	5157	5126	5136	4901	5181	5062	5065	5355	5183	4940	5152	5160
5598	5396	5597	5434	5290	5285	5210	5258	5170	5122	4913	4978	5020	5089	5286	5099	4998	4992	5021	4994	5120	5089	5032	5400	5046	5243	5122	5369	5297	5134	4980	5067	4940	4972	5019	4962	5175	5175	4875	5053	5090	4922	5391	5245	5412	5191	5235	5166	5162	5081
5450	5267	5625	5410	5340	5402	5189	5269	5170	5071	5055	4999	5297	5272	5122	5080	5061	5088	5028	5079	5163	5186	5063	4961	5059	5102	5188	5276	5352	5120	4929	4860	4912	4908	4870	5017	5089	5080	5138	5131	5152	5205	5185	5279	5140	5151	5173	5047	5222	5071
5448	5436	5343	5476	5301	5335	5095	5100	5006	5131	5099	4984	5129	5021	5281	5027	5040	5085	5177	5120	5230	5174	5194	5300	5322	5215	5284	5288	5307	5129	4906	4781	4860	4987	5125	5143	5196	5138	5172	5102	5095	5273	5206	5300	5178	5343	5268	5069	5056	5203
5418	5480	5397	5286	5373	5238	5200	5257	5053	5215	5203	5067	5230	5181	5261	5067	5108	5211	5170	5331	5226	5370	5274	5345	5327	5274	5578	5393	5548	5249	4969	5011	5073	5294	5170	5159	5264	5060	5181	5045	5168	5182	5271	5239	5155	5102	5154	5097	4951	5046
5588	5271	5443	5239	5237	5305	5105	5104	5030	5117	5159	5142	5273	5135	5192	5332	5157	5295	5211	5294	5419	5268	5333	5241	5271	5413	5434	5262	5365	5111	5129	5053	5130	5351	5248	5234	5246	5081	5188	5145	5083	5337	5026	5345	5231	5151	5246	5015	4872	5146
5559	5321	5319	5253	5128	5187	5230	5156	5132	5063	5191	5304	5176	5227	5226	5354	5312	5315	5251	5385	5465	5324	5245	5387	5314	5338	5394	5389	5356	5205	5108	5000	5073	5220	5470	5143	5354	5140	5366	5173	5093	5132	5146	5189	5163	5138	5073	5077	5027	5150
5391	5417	5346	5327	5060	5100	5137	5154	5142	5182	5210	5220	5203	5069	5290	5011	5174	5305	5359	5390	5346	5223	5318	5224	5321	5333	5397	5457	5177	5084	5252	5016	5117	5258	5290	5402	5386	5377	5199	5122	5240	5258	5229	5152	5182	5139	5016	4981	5016	5017
5489	5408	5443	5397	5289	5131	5103	5109	5163	5231	5123	5104	4992	5060	5024	5205	5194	5180	5349	5352	5378	5223	5177	5242	5213	5209	5210	5234	5171	4942	5022	5128	5210	5333	5326	5463	5213	5193	5168	5211	5126	5207	5198	5158	5027	5008	4896	5026	4816	4962
5716	5248	5408	5145	5319	5161	5165	5159	5147	5199	5069	5041	5079	4858	4929	5006	5224	5291	5245	5002	5111	5094	5217	5246	5076	5123	5151	5029	5008	4945	5099	5057	5125	5361	5415	5175	5104	5297	5101	5101	5131	5066	5122	5160	5145	5059	4933	5085	4971	5019
5454	5358	5366	5333	5207	5216	5227	5211	5124	5170	5227	5005	4992	5043	4867	5075	5085	5128	5014	4953	4991	4916	5042	5220	5043	5211	5157	5190	5091	5040	5100	5087	5159	5143	5245	5418	5242	5079	5166	5001	5058	5242	5132	5055	5141	5002	5100	5068	4866	5195
5667	5441	5506	5386	5231	5270	5302	5209	5092	5231	5053	5087	5038	4969	5129	4962	5013	5038	4980	5012	5049	4866	5179	5098	5175	5032	4922	5108	5124	5036	5130	5102	5229	5222	5337	5204	5143	5157	5021	5003	5008	5015	5005	5112	5030	5162	5064	4924	5039	5264
5737	5605	5579	5367	5321	5299	5179	5128	5059	5158	5175	4976	4875	4890	4965	5005	5007	4864	4948	4952	5026	4974	5106	5165	5214	5070	5172	5114	5152	5138	5181	5164	5291	5410	5355	5276	5201	5026	5002	4847	4826	4942	4933	5166	5113	5033	5000	5142	5036	5193
5765	5657	5412	5475	5360	5280	5131	5225	5163	5109	4993	5092	4964	4916	4889	5257	5123	4975	4911	5049	4957	5089	5063	5126	5100	5068	5100	5062	5108	5077	5182	5229	5342	5365	5224	5263	5211	5010	4938	4936	5015	5074	5121	5146	5066	5323	5073	5202	5077	5312
5730	5596	5506	5442	5362	5274	5400	5272	5199	5149	5174	4881	4920	5046	5050	5137	5039	5139	5069	5003	5138	5156	5228	5290	5248	5142	5032	5132	5241	5022	5179	5181	5235	5402	5348	5225	5018	5119	5123	4963	5075	5106	5171	5144	5371	5299	5186	5348	5170	5046
5710	5454	5365	5410	5468	5130	5330	5296	5286	4932	5020	5004	5110	5012	5118	5133	5171	5140	5059	5209	5193	5325	5393	5235	5088	5238	5077	5169	5306	5327	5255	5243	5341	5332	5160	5297	5165	4995	5118	5082	4949	5095	5250	5190	5311	5397	5221	5137	5143	5180
5740	5415	5277	5302	5281	5300	5193	5256	5104	5148	5185	5015	5074	4958	5050	4952	5084	5083	5099	5123	5230	5357	5401	5388	5232	5143	5298	5181	5065	5239	5365	5202	5208	5135	5111	5140	5151	5254	5206	5145	5024	5136	5165	5433	5324	5328	5251	5251	5177	5155
5729	5248	5388	5065	5140	5161	5040	4994	5162	5099	5163	5095	5085	5083	5058	5115	5042	5071	5071	5350	5368	5472	5394	5238	5219	5096	5112	5279	5211	5142	5315	5349	5189	5228	5183	5065	4995	5067	5206	5212	5280	5356	5460	5402	5313	5210	5199	5142	5087	5106
5520	5267	5314	5103	5056	4980	5110	5119	5040	5091	5329	4948	5219	5151	5130	5106	5108	5135	5160	5409	5129	5345	5354	5135	5142	5115	5089	5104	5127	5145	5225	5115	5135	5095	5019	4972	5048	5109	5234	5372	5341	5256	5361	5482	5438	5009	5089	5060	4966	5103
5447	5170	5128	5117	4906	5103	5170	5190	5234	5228	5188	5386	5083	5062	5014	5134	5069	4949	5288	5179	5340	5251	5151	4948	4884	5030	5045	5035	5085	5157	5176	5026	5145	5040	4973	4993	5054	5046	5260	5265	5255	5415	5305	5246	5282	5177	5133	4946	4977	5107
5505	5319	5160	5025	5166	5028	5119	5158	5183	5181	5302	5108	5009	5074	5145	5064	4988	5165	5239	5272	5162	5176	5031	5080	4934	5041	5102	5063	4975	5008	5099	4995	5084	5013	5070	5043	5133	5170	5246	5344	5264	5203	5336	5291	5143	4851	4888	5038	4864	4991
5466	5216	5144	5242	5025	5184	5352	5286	5447	5480	5344	5107	5222	5079	5159	5111	5266	5207	5083	5158	5186	4932	4987	4864	4881	4837	4942	5244	5029	4967	4991	5049	5040	4931	5078	5011	5001	5174	5078	5211	5368	5262	5133	4915	5009	4916	4962	4993	5096	5053
5654	5263	5307	5175	5185	5349	5382	5432	5529	5302	5404	5397	5211	5099	5233	5233	5054	5370	5165	5089	5109	4791	4865	4894	4878	4979	5045	5105	5072	4952	5047	5155	4920	5011	5037	5224	5098	5050	5162	5090	5049	5021	5168	5145	4929	4753	4989	4927	5099	4855
5524	5257	5240	5353	5423	5432	5540	5636	5514	5577	5391	5162	5262	5221	5125	5224	5342	5213	5084	5026	5105	4936	5092	5038	4987	5065	5077	5024	5058	4943	4910	4884	4828	5022	4985	4876	5176	5094	5243	5151	5001	5069	5088	5013	5162	4957	5020	5081	5251	5168
5466	5306	5160	5453	5265	5536	5714	5638	5719	5783	5366	5320	5157	5282	5181	5208	5348	5223	5173	5027	5080	4987	5032	4951	5018	5172	5157	5123	5269	5233	5102	5196	4985	5100	4965	5034	5124	5047	4896	5127	4981	4978	5020	5042	5062	5015	5227	5059	5152	5194
5442	5184	5262	5303	5510	5508	5511	5579	5528	5445	5353	5211	5253	5197	5238	5156	5377	5129	4990	5014	4912	4928	4822	5332	5125	5226	5163	5299	5176	5127	5153	5044	5120	5098	5035	5098	5152	5024	4997	5002	5042	5019	5042	5109	5060	4985	5230	5213	5181	5208
5265	5228	5325	5304	5449	5602	5416	5542	5349	5172	5295	5316	5037	4955	5243	5160	5266	5121	4972	4966	5001	5135	5158	5244	5151	5276	5173	5076	5125	5149	5165	5013	4946	4965	4977	5118	5062	5008	5042	5116	4952	4896	4956	5076	5207	5264	5097	5235	5102	5189
5304	5315	5385	5304	5280	5281	5352	5242	5105	5106	5131	4985	4972	5050	5041	5078	4925	5038	5212	5160	5097	5101	4971	5115	5303	5355	5394	5247	5194	5176	5191	5169	5178	5046	5082	5130	5068	5081	5055	4929	4943	5051	5113	5063	5115	5183	5171	5202	5111	5093
5236	5236	5394	5351	5395	5407	5273	5127	5095	5003	4892	4880	5035	5054	5055	4916	5066	4993	5128	5082	5070	5026	5175	5231	5236	5250	5186	5264	5023	5146	4998	4827	4831	4936	5091	5234	5152	5186	5078	5055	5014	5045	5072	5043	5296	5148	4942	5055	4959	5027
5433	5324	5461	5416	5263	5292	5234	5034	5076	4906	4885	4988	5060	4868	5007	4936	5057	5144	5164	5062	5186	5159	5233	5290	5239	5158	5245	5086	5077	5020	5008	4922	4795	4927	5017	4881	4942	5182	5136	5096	5065	4828	4839	5122	5152	5078	5028	4988	5049	4883
5533	5421	5460	5392	5417	5271	5076	5095	4990	4958	5114	5068	4923	5143	5158	4926	5037	5033	5112	5264	5113	5213	5156	5207	5057	5186	5294	5067	5118	5092	5032	5023	5012	5101	5069	5161	5205	5022	4977	5030	4858	5166	5025	4956	5047	5007	5015	5178	4843	4760
5663	5638	5516	5454	5575	5073	5129	4966	5109	5062	5247	5087	5009	5182	5117	5127	5169	5394	5287	5052	5119	5006	5101	5081	5169	5287	5168	5165	5095	5043	4854	4949	5028	5055	5012	5036	5102	5072	5106	4921	4879	4845	5134	5156	5160	5057	4991	4869	5042	4872
5635	5480	5525	5411	5312	5193	5247	5061	5044	5225	5015	5082	5104	5155	4959	5184	5263	5344	5174	5050	4901	4952	5040	5097	5205	5123	5204	5020	5090	4786	4932	4875	4969	5040	4980	5075	5116	5048	5140	5181	5126	5193	5061	5114	5029	5130	5052	4983	5086	4945
5724	5692	5579	5533	5224	5372	5351	5107	5274	5260	5046	5245	5330	5071	5148	5374	5217	5031	5024	5041	5095	5100	5087	5115	5073	5106	4921	5134	4996	4975	4953	5049	5055	5072	5247	5212	5077	5088	5010	5129	5120	5212	5118	5118	4964	5004	5228	4881	5070	5128
5871	5292	5337	5331	5178	5293	5119	5313	5328	5182	5183	5223	5080	4960	5085	5256	5106	5066	5122	5146	5079	5020	5073	4950	5193	5131	5121	5234	5094	5383	5200	5291	5196	5171	5222	5304	5274	5172	5005	5052	5080	5154	5283	5047	4932	4988	5064	5138	4982	5084
5838	5313	5519	5081	5217	5131	5020	5362	5117	5083	5179	5036	4941	5147	5112	5132	5233	5118	5076	5127	4810	4997	5053	5125	5070	5139	5151	5292	5164	5172	5126	5287	5305	5163	5213	5162	5205	5250	5068	5016	4916	4990	5254	5124	5029	4986	5009	5052	5187	5080
5575	5136	5360	4954	5225	5042	5238	5254	5041	5164	5076	4941	5093	5066	5150	5176	5278	5178	5045	5068	4913	4844	5122	5041	4937	5039	5176	5061	5055	5038	4955	5149	5249	5091	4993	5268	5110	5176	5163	5093	5028	5039	5030	5124	5182	4997	4936	4990	5023	5136
5429	5287	5231	5177	5024	4967	5148	4985	5034	5101	4850	4944	5151	4938	5017	5032	5220	4969	4805	4793	5038	5015	5145	5068	5210	4995	5111	5059	5071	4994	5231	5064	4979	4979	5133	5043	5064	4969	5030	5122	5005	5151	5179	4975	5026	5094	5117	5004	5057	5183
5300	5451	5175	5121	5132	5057	5246	4908	5076	5186	5070	5107	5012	5130	5034	5166	5009	4899	4694	4966	5087	5166	5000	4917	5024	4982	5111	5204	5089	5232	5059	5083	5105	5079	4946	4961	4868	4803	4718	4947	5133	5171	5073	4942	4936	5053	5064	5027	5004	5208
5290	5155	5151	5149	5037	5148	5145	5103	4992	5095	4957	5076	4970	4949	4935	4945	4997	4862	4812	5011	5079	4886	4902	4905	5017	5053	5115	5126	5112	5178	5099	5108	5126	5001	5175	5056	4896	4959	4799	4905	4859	5126	4965	5012	4899	4917	5078	5030	5008	5037
5187	5165	5112	5128	5187	5065	5000	4867	4964	5050	5113	5208	5065	5015	5099	4917	4787	4870	4907	5121	5056	5099	5129	4976	5156	5144	5119	5096	5032	5119	5189	5172	4986	4998	5033	5000	5055	4911	4972	4940	4911	5045	5155	5285	5081	4923	5018	5003	5017	4969
5244	5111	5103	5161	5168	5093	5130	5061	4993	5160	5150	5152	5160	5095	5130	5082	4872	5043	4952	5099	5032	5029	4946	5019	5095	5163	5307	5022	4972	4965	4860	5142	5020	5012	5094	5047	5204	5234	4954	5076	4953	4962	5083	5032	4949	4753	4869	5036	5057	4965
5072	5313	5000	5193	5080	4928	5035	4971	5061	5245	5303	5145	5149	5046	5013	4833	5078	5173	5000	5087	5168	4964	5137	5102	5130	5100	5034	4941	4758	5064	4996	5070	4941	5051	4982	5043	5017	5104	5124	5081	5018	4970	4889	4920	5019	4989	5081	5076	5060	4966
5238	5211	5154	5210	5200	4899	5091	4961	5063	5037	5172	5052	5122	5098	4976	5066	5052	5038	5046	5054	5148	5246	5206	5076	5005	4963	4920	4928	4906	4858	5001	5060	4824	4958	4902	4956	5223	5149	4982	5133	5085	4898	4926	4910	5010	4884	4944	4975	5111	5043
5176	5248	5056	5376	5137	5068	5234	5098	5175	5068	5066	4888	4849	4954	4951	5191	5179	5028	4909	5002	5173	5096	5128	5060	4883	4981	4885	4908	4974	5129	5027	5039	5045	5085	4958	4934	5045	5083	5059	5064	4924	4979	4782	4912	5114	5124	5019	4848	5121	4922
5402	5281	5281	5209	5154	5006	5297	4998	5078	5129	5052	4858	4943	4815	4771	5107	5083	5001	4892	4878	5043	5107	5022	5000	4975	4793	4796	4900	4767	5149	5144	5088	5065	4980	4894	4961	4971	4972	4989	4980	4967	5087	4842	4827	4918	5047	4995	4802	4916	5160
5486	5282	5184	5122	5218	5233	5188	4847	4930	4929	4723	4845	4851	4864	4824	5036	5081	5069	4881	4932	5111	5152	5071	4895	5040	4829	4944	4935	5075	4992	5188	4928	5062	4962	4935	4849	4892	4770	4974	5106	4910	4889	4813	4986	4881	5131	5105	4713	4932	4965
5404	5154	5052	5088	4906	4967	5091	4843	4919	4863	4626	4765	4809	4890	4765	4826	4907	4893	4799	4920	5027	5157	5110	5154	5009	4852	4844	4891	5080	4999	5074	5092	4968	4963	4803	4664	4837	4957	4950	5026	5001	5002	4899	5016	4868	5028	4967	4837	4960	5059
5394	5174	5177	5001	4955	4948	4962	4735	4794	4806	4618	4973	4855	4749	4951	4922	5014	4875	4836	4895	5156	5111	4987	4968	4833	4841	5016	5061	5165	5080	4992	5070	4964	4852	4821	4771	4848	4906	4937	5002	5124	5075	5070	4814	5008	5036	4996	4788	4957	4936
5509	5160	5173	5094	4978	4977	4860	4853	4968	4813	4908	4915	5008	4891	4910	4995	5045	4859	4825	5048	4966	4963	4868	4974	4900	4973	4813	4939	4956	4976	4871	5006	4919	4967	4864	4936	4915	4799	5108	5095	5269	5278	5049	4929	5104	5127	5091	4886	4860	4959
5459	5179	4998	4935	4989	4895	4747	4742	4915	4867	4882	5044	4910	4861	4886	5003	4836	4896	4931	5100	5085	5131	4946	4917	4769	4798	4980	4938	5085	5021	4890	5004	5035	5029	4936	4916	5006	4870	5102	5261	5130	5251	5124	5038	4999	4964	5065	4864	4814	4999
5329	5229	5031	5010	4586	4756	4814	4880	4986	5104	4989	4943	4953	4788	4846	4887	4926	4737	4861	4911	5013	4903	4965	4895	4889	4878	5025	5062	5188	4948	4931	4886	4924	4958	4973	4968	4882	5073	5229	5137	5281	5045	5023	4763	4871	5039	4959	4931	4902	5081
5262	5314	4904	4899	4765	4863	4882	4807	5045	5099	4862	5097	4945	4962	4798	5100	4931	4912	4880	4874	4955	4900	4855	4722	4943	4857	4962	5135	4990	5083	4870	4920	5122	4863	4810	4974	4997	4926	5204	5424	5189	5177	4989	5008	4902	5021	5060	4780	5033	5234
5282	5152	5111	5092	4735	5051	5000	5038	5234	5151	5014	4967	4992	4905	4796	4967	4851	4797	4681	4766	4851	4826	4788	4824	4700	4834	4956	4878	4930	4944	5059	4962	5037	4902	4870	4982	4916	4996	5049	5164	5143	5066	4884	4843	4911	5128	4922	4898	5098	5219
5334	5128	4834	4897	4766	4917	5214	4986	5157	5092	4908	4878	4994	4777	4911	4846	5022	4967	4785	4915	4880	4745	4931	4833	4866	4781	4904	4957	4892	4975	4846	4899	4861	4853	4906	4938	5001	4960	5089	5177	4988	4925	4661	4659	5040	5012	5001	4949	5057	5112
5289	4879	4819	4761	4957	4792	5030	5076	4923	5064	4852	4695	4934	4921	4855	4824	4921	4855	4801	4766	4777	4908	4951	5081	4948	4985	4992	4950	4894	4859	4771	4736	4801	4840	4865	4882	5132	5094	5048	4935	4879	4796	4801	4740	4963	5021	4982	4957	5058	5085
5216	4992	4823	4762	5172	4859	5008	5070	5061	5083	4834	4594	4876	4742	4751	4832	4807	4777	4664	4718	4638	4733	4967	5105	5007	5119	5048	5118	4825	4969	4933	4921	4767	4754	4858	5118	5022	5109	5050	4975	4830	4773	4815	4934	4993	4894	4908	5037	5061	5083
5267	4881	5107	4950	5062	5047	5107	5166	5031	5078	4978	4828	4761	4997	5013	4858	4785	4901	4961	4817	4970	4769	4907	4887	4969	5083	4968	4983	5094	5178	4917	4910	5040	5030	5021	5068	4961	5035	4847	4889	4949	4730	4978	4991	4969	4895	5138	5198	5236	5029
5143	5061	5187	5053	5077	5077	5058	5054	5007	4873	5003	4828	4751	4924	4872	4968	4869	4900	5091	4978	5012	4866	4871	4861	4962	4901	5021	5078	5016	4992	5116	4965	4964	5000	5158	5081	5088	4966	4834	4827	4907	4845	4948	5121	5115	5260	5075	5313	5081	4900
5417	5225	5159	4961	4784	5138	4817	4806	4846	4593	4640	4669	4777	4767	4950	5031	4842	4954	4969	5143	5082	5021	4845	5042	4919	5034	5072	5001	5038	4916	5067	4867	4992	5114	5177	5183	5114	4913	4829	4855	4895	5066	5073	4926	5102	5052	5118	5043	4781	5011
5147	5088	4942	5209	4851	4923	4805	4758	4773	4704	4733	4870	4825	4694	4782	4903	4761	4811	4805	4836	5130	5130	4957	4798	4849	4893	5067	5019	5042	4815	4839	4929	4928	5105	4866	5129	5212	4869	4931	4944	4982	4815	4749	4834	5137	5157	5149	4906	4850	4988
5245	5246	5171	5213	5109	4881	5056	4882	4944	4993	4923	4976	4932	4685	4683	4661	4694	4704	4684	4768	4806	4779	4844	4893	4900	4934	4978	4682	4884	4910	5062	5007	4793	4832	5053	4857	4764	4837	4916	5089	5091	4895	4855	4854	4955	5181	4814	5053	5035	4947
5438	5480	5444	5199	5187	5055	5067	4999	4945	4912	4849	4827	4799	4868	4814	4869	4865	5095	4885	4774	4718	4866	4664	4710	4749	4738	4812	4796	4743	4914	4854	5071	5041	4979	4905	5022	4789	4746	4919	4849	4969	5026	4915	5070	5084	5005	4921	4906	5135	4909
5738	5104	5389	5157	5153	5009	4956	5015	4834	4903	5081	4840	4955	4954	5056	5026	4975	4964	5079	5050	4858	4926	4916	4918	4914	4865	4866	4916	4930	4841	4926	5013	5075	5282	5094	5049	4859	4853	4744	4748	4663	4913	5194	5056	5049	5007	4848	5015	4851	4891
5369	5137	5088	4968	4663	4747	4871	4973	4992	4852	4975	4838	4771	4865	4803	4658	4672	4779	4823	4897	5007	4802	4909	5013	4991	4897	4874	4862	4958	4886	5073	4940	5093	5024	5122	4975	4823	4934	4763	4905	4930	5164	5194	5211	4973	5019	4932	5155	5099	5077
5042	5222	5127	4892	4812	4767	4830	4976	4968	4861	4744	4707	4807	4685	4739	4674	4632	4701	4581	4635	4828	4985	4923	4925	4848	5062	4843	4912	4955	4951	4959	4748	4675	4671	4887	4726	4793	4866	4935	4964	5129	5054	5100	5211	4929	5109	5182	5136	4873	5069
5152	4968	5014	4882	4961	4964	5107	5059	4943	4926	4732	4654	4899	4920	4726	4655	4760	4715	4719	4784	4818	4737	4732	4890	4788	4772	4798	4923	4815	4993	4827	5044	4762	4681	4663	4757	4943	4885	5050	5292	5109	5141	4936	5063	5199	5075	5029	4967	5177	5021
5294	5127	5130	5157	5193	5139	4963	4913	4896	4975	4926	4972	4910	4972	4887	4903	4790	5020	4838	4898	4899	4780	4696	4723	4669	4732	4836	4788	4976	5012	5011	4882	4886	4944	4792	4802	4933	4845	4866	4992	4996	5117	4974	5041	5015	4942	4794	4956	4965	4956
5288	5161	5239	5076	5133	5329	5104	4969	5085	5032	5043	5007	5013	4807	4917	4848	4721	4714	5008	5013	5079	5061	4766	4889	4700	4581	4514	4700	4789	4889	4994	4981	5053	5041	4952	4772	4867	4764	4705	5016	5079	5158	5169	5051	4899	4836	4758	5028	4899	5060
5400	5465	5193	5245	4926	4851	4885	4828	4875	4938	4812	4770	4857	4793	4823	4746	4946	4978	4960	4832	5031	5173	4964	4813	4744	4775	4657	4654	4749	4758	4742	4623	4685	4800	4850	4817	4764	4724	4727	4877	4886	4996	5007	4844	5219	5300	4903	4775	4843	4924
5320	5101	5232	4920	4961	4953	5031	4919	4857	4818	4881	4759	4763	4867	4728	4532	4759	4906	5042	4898	4881	4865	4805	4981	5090	5083	5054	4983	4682	4689	4785	4796	4623	4580	4681	4807	5002	5159	4954	4879	4890	4662	4857	5074	5008	5081	5004	5055	4925	4853
5398	5110	5085	4881	4794	4937	4863	4811	4690	4809	4684	4852	4572	4692	4872	4858	4789	4908	4767	4829	4776	4809	4791	4634	4741	4914	5108	5147	5055	4916	4908	4833	4843	4657	4744	4796	4867	4896	4997	4958	4876	4874	4907	4879	4935	5065	5194	5008	5008	4872
5236	5270	4983	4947	4914	5009	4967	4824	4958	4916	4936	4861	4845	4850	4779	4966	5036	4957	4685	4799	4838	4650	4682	4789	4768	4780	4824	4967	4908	4897	5030	4981	4912	4830	4746	4672	4782	4891	5160	5322	4984	5205	4913	4876	4889	4933	5112	4952	5018	5008
5500	5217	5119	5085	5085	4868	4985	5063	4999	5069	5038	4925	5029	5050	5030	4849	4973	4760	4982	4865	4623	4791	4734	4856	4721	4601	4737	4765	5085	4967	4879	4785	4861	4979	4847	4746	4848	4815	4857	5044	5026	5072	5179	5133	5151	4709	4812	5001	5180	5116
5225	5253	5148	5072	5055	4966	4914	5064	5110	5098	5001	4968	4856	4833	4991	4918	4801	4884	4918	4839	4799	4738	4889	4739	4723	4763	4785	4840	4958	4883	4979	4909	4868	5112	4999	4794	4849	4752	4819	4878	4916	4915	5083	5142	5002	4931	4809	4905	4960	5013
5224	5247	5149	4983	4996	4685	4984	5011	5201	5118	5024	5010	4803	4869	4846	4764	4813	4801	4873	4964	5024	4939	4877	4956	4790	4831	4560	4750	4616	4778	4674	4653	4802	4887	4901	4965	5094	5068	5021	5002	4935	4882	5018	5145	5129	5149	4950	4805	4843	5159
5186	5091	4952	4961	4813	4737	4856	4936	4945	4896	4703	4768	4576	4641	4703	4676	4774	4734	4897	4733	4868	4874	4835	4941	4938	4959	4857	4882	4745	4861	4764	4663	4658	4674	4895	5066	4898	5095	4917	4949	4729	4733	4801	5090	5095	5157	4891	5007	4879	4925
4892	4914	4834	4850	4818	4845	4903	4995	5092	4806	4664	4757	4684	4525	4363	4473	4615	4621	4683	4822	4812	4712	4786	5014	5006	4967	5021	4946	4744	4586	4735	4633	4656	4671	4801	4851	4786	4988	5071	5222	5013	4696	4610	4645	4693	4953	4810	4925	4908	4777
5026	4992	5017	4841	4801	4911	4961	4980	5097	4863	4903	4657	4675	4734	4734	4734	4660	4663	4594	4660	4583	4476	4699	4551	4954	5052	5025	4911	4794	4940	4761	4750	4751	4682	4820	4749	4812	5008	5089	4897	5093	4880	4785	4842	4784	4734	4834	5065	5072	5127
5157	5006	5103	4895	4895	4919	5050	4841	4945	4910	4717	4648	4684	4576	4805	4921	4939	4934	4760	4762	4627	4492	4722	4605	4537	4740	4901	5089	4857	4869	4772	4746	4760	4691	4699	4810	4673	4687	4807	4868	4908	4962	4933	4792	4714	4849	4689	4982	5023	5152
5313	5155	5077	4957	5123	5140	5222	5146	4981	5024	4899	4928	4789	4789	4888	4785	4805	4972	4823	4915	4785	4569	4579	4730	4890	4795	4694	4856	4754	4639	4748	4885	4840	4862	4839	4880	4947	4837	4775	4712	4906	4833	5093	4976	4835	4802	4812	4780	5088	5018
5553	5334	5309	5128	5113	5206	5102	5054	4994	4827	4898	4921	4924	5099	5144	5241	5092	4882	4800	4975	4918	4798	4595	4629	4715	4889	4712	4540	4655	4796	4648	5009	4912	4935	5183	4885	4922	4809	4865	4736	4778	5042	4928	5112	4837	4943	4811	4972	4904	5075
5461	5331	5051	4946	4788	4968	4984	4792	4596	4833	4818	4752	4920	4754	4922	4900	4981	4976	4845	4728	4570	4747	5079	4932	4841	4748	4885	4858	4591	4695	4705	4604	4912	4932	5107	5159	5030	4936	5002	4859	4701	4843	4774	5204	5112	5202	4892	4839	5022	4910
5148	5042	4759	4926	4781	4875	4971	4941	4857	4832	4720	4895	4666	4685	4871	4718	4612	4785	4949	4808	4798	4799	4878	4928	5181	4925	4952	5046	4959	4521	4778	4777	4711	4851	4924	4954	4970	5015	5018	4775	4752	4664	4590	4842	4959	5070	5179	5107	4728	4904
5003	5057	5180	4913	5087	4881	5006	4751	4722	4853	4813	4871	4866	4815	4804	4794	4590	4656	4591	4642	4859	4897	4855	4920	5254	5329	4995	4799	5081	4744	4723	4883	4670	4625	4937	5110	5091	5233	5139	5001	4761	4731	4712	4756	4720	4886	4962	5038	4975	4733
5090	5188	4961	4847	4692	4693	4758	4698	4698	4597	4565	4628	4525	4745	4703	4853	4865	4596	4441	4476	4520	4813	4936	4920	4955	5063	5021	4942	4831	5070	4854	4792	4708	4492	4750	4798	4831	4991	4890	4925	4990	4914	4698	4785	4604	4778	5029	5159	4980	5097
5273	4997	4987	4719	4666	4721	4864	4943	4736	4771	4714	4612	4512	4459	4549	4611	4656	4792	4853	4674	4322	4515	4797	4988	4873	4905	5003	5008	4853	4993	5233	4856	4604	4760	4514	4738	4701	4775	4961	4769	4967	4815	4758	4802	4493	4741	4773	5028	5075	4952
4855	4885	4835	5056	4952	5079	5216	5279	5222	5222	4947	4923	4906	4806	4626	4593	4678	4783	4828	4803	4783	4712	4643	4820	4854	4673	4668	4889	4909	4820	4951	4878	4587	4725	4769	4544	4667	4698	4686	4653	4876	4750	4767	4871	4875	4845	4794	4942	5072	5110
5178	5037	5314	5235	5142	5290	5273	5222	5282	5228	5106	5311	5277	5097	5199	5084	4728	4776	4758	4932	5034	4826	4761	4504	4752	4940	4650	4697	5062	4958	4779	4878	5057	5043	5132	4743	4864	4690	4499	4587	4705	4801	4836	5052	4861	4799	4818	4748	4914	5106
5259	5240	5342	5191	5291	4947	5060	4806	4839	4913	4968	4947	4914	5221	5206	5196	5255	5105	4782	4661	4925	5164	5205	4601	4643	4936	4707	4590	4609	4858	4763	4597	4970	5081	5074	5100	4808	4965	4655	4605	4738	4680	4931	5007	4828	4962	4662	4775	4762	5089
5632	5208	5092	4907	4775	4718	4787	4683	4741	4670	4706	4731	4687	4835	5041	5152	5390	5113	4906	4804	4930	4907	5212	5018	4861	4697	4853	4739	4500	4761	4904	4693	4882	5195	4951	5355	5045	5102	4642	4717	4839	4924	4822	4974	5057	4961	5041	4886	5019	4952
5473	4922	4783	4731	4840	4937	4855	4661	4636	4803	4760	4766	4726	4645	4728	4764	4929	4992	5215	5087	4791	4794	4962	5392	5123	4663	4875	5085	4712	4476	4854	4687	4732	5254	5116	5052	5137	4802	4911	4729	4672	4672	4976	4804	5123	5021	5002	5076	4841	4834
5188	4770	4614	4823	4867	5039	4967	5084	4857	4971	4931	4957	5000	4859	4616	4650	4712	4750	4927	5207	5021	4792	4852	4971	5276	4968	4758	5043	4890	4541	4597	4800	4597	4934	4922	4913	5174	4938	5018	4767	4712	4710	4737	4812	5095	5015	5059	4831	4893	4754
4848	4816	4957	4901	4977	5099	5086	5009	4965	4819	4968	4774	5241	4949	4891	4680	4310	4371	4602	4924	5082	5064	4870	4879	5253	5395	4940	4990	5040	4652	4708	5002	4661	4769	4992	4661	4917	4833	4945	4813	4783	4793	4537	4597	4864	4936	5000	4818	4916	4929
4842	5059	5055	5041	5042	4923	4892	5024	4944	4875	4774	4824	4991	4916	4991	4853	4493	4348	4417	4613	4933	5179	5096	4961	5165	5363	4899	4801	4906	4917	4608	4739	4642	4511	4901	4809	4791	5032	4799	4960	4642	4691	4658	4787	4750	4757	4998	4967	4968	5022
5112	5138	5175	5054	4783	4806	4602	4576	4586	4659	4641	4670	4953	4972	4923	4962	4797	4507	4507	4434	4697	5202	5272	4891	4819	5123	5214	4709	4972	4986	4736	4585	4654	4565	4598	4637	4696	4968	4682	5010	4661	4710	4559	4700	4590	4781	4708	4936	4935	4774
5183	5164	5126	4845	4683	4544	4365	4433	4356	4473	4391	4637	4663	4745	4876	4957	4843	4908	4537	4329	4534	4976	5145	4814	4707	4879	5170	4866	4771	5042	4918	4663	4853	4553	4509	4603	4518	4725	4671	4911	4790	4758	4698	4741	4499	4938	4947	4851	5024	4911
5549	5139	5110	4672	4753	4564	4494	4441	4506	4472	4441	4514	4573	4579	4817	5013	5083	5003	4854	4265	4442	4737	4966	4756	4545	4689	5217	5111	4693	4920	4951	4660	4939	4635	4475	4929	4522	4627	4782	4879	4851	4946	4869	4631	4620	4713	4933	4775	4893	4918
5465	5253	4989	4725	4667	4703	4610	4785	4585	4457	4501	4518	4520	4495	4777	4780	4888	5022	4743	4525	4340	4521	4814	4689	4527	4527	4952	4918	4601	4831	5038	4721	4884	4987	4592	4784	4472	4663	4709	4710	4820	4783	5056	5062	4853	4879	4918	4911	4838	4877
5323	5133	4883	4713	4702	4708	4774	4729	4668	4773	4540	4777	4572	4493	4619	4771	4949	5033	4779	4446	4361	4564	4747	5114	4646	4377	4843	4997	4640	4656	5129	4665	4720	5057	4797	4777	4706	4664	4632	4691	4789	4878	5118	4984	4890	4848	4888	4972	4822	4910
5466	5065	4851	4796	4805	4914	5062	4849	4841	5031	4776	4836	4534	4613	4709	4716	4914	5110	5191	4595	4485	4477	4901	5104	4770	4334	4744	4966	4611	4716	4950	4811	4935	5127	4746	5073	4928	4813	4721	4708	4924	4830	5111	5069	4907	4879	4894	4906	5051	5104
5304	5111	4806	4851	4778	4990	5000	5051	4891	4894	4734	4781	4701	4587	4613	4669	4899	5182	5012	4978	4539	4364	4689	4891	4837	4590	4813	5088	4610	4414	4929	4941	4882	5380	4871	5286	4933	4450	4841	4683	4897	4855	5001	5190	5130	5053	4897	4830	4923	4863
5502	5083	4941	4917	4841	4704	5086	5052	4981	4835	4728	4647	4541	4539	4490	4627	4780	5066	5183	4998	4646	4627	4802	5198	4915	4582	4725	4918	4549	4497	4853	4766	4815	5240	5016	5014	4963	4768	4784	4372	4753	4618	5037	4950	5005	4917	4985	4728	4651	4915
5471	4916	4803	4736	4792	4827	4913	4833	4767	4702	4794	4662	4580	4537	4653	4657	4817	5167	5357	5138	4752	4802	5017	5173	5017	4463	4800	5101	4652	4432	4718	4593	4716	5177	4944	5132	4993	4713	4724	4550	4675	4627	4960	4915	5139	4991	4942	4866	4728	4859
5505	5178	4797	4783	4601	4770	4716	4841	4630	4652	4436	4575	4524	4318	4515	4613	4820	5343	5413	5183	4826	4733	5087	5300	4906	4666	4769	5007	4433	4401	4865	4843	4630	4999	4794	4941	5086	4645	4949	4479	4554	4626	4828	4865	5027	5027	5078	4673	4554	4714
5565	4990	4847	4702	4422	4500	4510	4550	4541	4643	4380	4325	4325	4311	4442	4707	4815	5148	5305	4936	4807	4738	5158	5482	5062	4541	4722	4844	4429	4492	4847	4569	4485	5002	4787	4882	5039	4844	4795	4462	4830	4623	4754	4744	4966	4992	4942	4734	4629	4702
5436	5114	4741	4580	4475	4363	4375	4363	4389	4471	4379	4263	4350	4412	4602	4814	4977	5236	5254	4946	4739	4829	5235	5226	4941	4761	4825	4988	4611	4505	4869	4410	4627	4901	4729	5136	4995	4963	4786	4629	4750	4738	4748	4778	5054	4904	4900	4726	4613	4863
5545	5224	4860	4658	4337	4393	4353	4368	4221	4255	4236	4298	4333	4431	4677	4776	5117	4978	4992	4734	4614	4832	5247	5195	4828	4850	4985	4853	4536	4694	4606	4457	4657	4804	4659	4999	4935	5035	4931	4695	4821	4622	4662	4739	4875	4896	5054	4866	4884	4878
5520	5175	4933	4688	4378	4307	4386	4241	4367	4408	4373	4248	4380	4530	4793	4820	5053	4978	4702	4539	4614	4887	5242	5050	4910	4812	5034	4719	4434	4699	4767	4470	4867	4741	4791	4949	4867	5099	5011	4810	4887	4748	4638	4747	4770	5012	4908	5108	4896	4704
5388	5086	5133	4972	4674	4567	4461	4295	4347	4343	4483	4495	4322	4717	4754	4861	4925	4745	4587	4509	4863	4944	4963	4983	4769	5031	4875	4645	4511	4765	4521	4426	4823	4643	4728	5034	5004	5134	5024	5064	4800	4800	4574	4799	4785	4962	5204	5200	5046	4675
5232	5223	5208	5141	4780	4681	4679	4572	4729	4475	4639	4700	4815	4697	4809	4744	4751	4616	4217	4299	4864	5056	5023	4689	4819	5182	5102	4520	4686	4904	4509	4652	4653	4514	4863	4908	4870	5227	4841	5005	4844	4834	4757	4752	4815	5046	5203	5201	5084	4928
4927	4659	5034	5088	5106	5042	4908	4853	4807	4713	4901	4898	4875	4861	4756	4616	4499	4471	4344	4635	4881	5020	4869	4671	4875	5126	4900	4763	4868	5032	4482	4600	4698	4576	4770	4785	5010	4983	4867	5088	4789	4917	4709	4748	4760	4944	5157	5185	5095	5033
4751	4764	4830	4894	4983	5141	5058	4984	5037	5055	4850	4842	4943	4745	4474	4310	4356	4245	4663	4808	4674	4717	4688	4792	5088	5111	4924	4905	5103	4865	4706	4961	4542	4356	4723	4819	4814	4940	4977	5024	4805	4926	4750	4787	4781	5016	5015	5007	5307	4846
4970	4511	4642	4689	4806	4959	4941	4824	4850	5003	4719	4736	4744	4531	4420	4223	4483	4362	4875	4929	4727	4604	4628	5100	5194	4980	4732	5210	5091	4667	4961	4843	4602	4726	4754	4729	5010	4911	5070	5026	5037	5026	4948	4683	4714	4726	5077	5197	5193	5025
5051	4786	4780	4581	4627	4500	4721	4722	4614	4681	4536	4526	4542	4467	4313	4391	4576	4604	4711	4634	4494	4509	4832	5012	5007	4937	4936	5108	4969	4828	4960	4911	4650	4758	4681	4857	4948	4780	5102	4847	5012	4874	4853	4722	4841	4788	4905	5151	5256	4991
5357	4991	4939	4743	4706	4597	4592	4547	4371	4429	4519	4409	4415	4491	4653	4754	4764	4815	4645	4355	4496	4822	4973	4901	4700	4839	5164	5100	4775	4879	4846	4668	4625	4769	4575	4777	4695	4884	4932	4908	5013	4852	4708	4593	4667	4752	4826	5171	5007	5056
5112	5134	5146	5258	4867	5050	4812	4906	4642	4699	4628	4735	4668	4938	4921	4806	4670	4606	4579	4388	4577	4823	5007	4812	4660	5053	5036	4760	4780	5059	4818	4736	4735	4352	4638	4651	4593	4808	4851	4951	4814	4853	4703	4715	4720	4734	4727	4991	5132	5099
4946	4856	5005	5223	5099	5120	4923	4893	4919	4915	4993	4953	5000	4934	4932	4828	4505	4341	4487	4568	4596	4765	4652	4707	4922	4853	4735	4669	4892	4925	4778	4868	4601	4538	4673	4624	4706	4796	4863	5036	4832	4778	4811	4738	4603	4588	4896	5005	5272	4957
4981	4640	4626	4771	4682	4791	4743	4917	4880	4943	4907	4859	4782	4637	4672	4657	4361	4551	4576	4657	4668	4652	4461	4748	5011	4852	4758	4931	4828	4674	4897	4897	4500	4683	4615	4612	4879	4754	4860	4890	4976	4827	4741	4641	4671	4694	4809	5057	5048	4896
5299	4927	4625	4550	4663	4630	4674	4626	4640	4689	4601	4546	4662	4680	4735	4611	4708	4857	4774	4402	4432	4534	4712	4718	4764	4561	4841	4898	4900	4830	4702	4726	4636	4696	4528	4636	4798	4647	4914	4846	4883	4679	4870	4615	4739	4628	4818	4907	4929	5032
5193	5084	4881	4929	4745	4725	4801	4848	4799	4774	4674	4704	4863	4824	4952	4861	4664	4721	4380	4374	4464	4631	4701	4660	4646	4685	4924	4860	4877	4902	4850	4553	4683	4500	4704	4496	4564	4742	4730	5008	4952	4779	4703	4609	4685	4644	4743	4986	5083	5032
4968	4662	4757	4858	4872	4970	5008	4963	5125	4992	4994	4763	4754	4758	4772	4667	4580	4355	4542	4521	4607	4456	4444	4538	4739	4909	4906	4988	4966	4892	4750	4872	4816	4584	4744	4619	4749	4942	4965	5160	4936	4964	4802	4665	4714	4689	4801	4891	5179	5019
4900	4802	4715	4609	4701	4815	4883	4965	4856	4842	4933	4656	4597	4754	4673	4521	4561	4626	4563	4487	4499	4562	4561	4676	4802	4781	4861	5064	4955	4788	4707	4651	4618	4710	4640	4631	4713	4893	5037	5003	4942	4856	4716	4591	4785	4820	4996	5028	5283	5243
5001	5116	5039	4795	4779	4835	4797	4746	4743	4692	4688	4504	4555	4701	4597	4718	4624	4612	4512	4271	4414	4377	4633	4817	4620	4785	4682	4872	4905	4822	5020	4737	4772	4660	4698	4753	4769	4778	4952	4983	5159	4877	4992	4820	4760	4709	4863	4989	5194	5306
4904	4966	4822	4827	4737	4843	4998	4877	4867	4838	4750	4676	4769	4669	4625	4584	4528	4376	4329	4372	4611	4663	4627	4681	4766	4844	4964	4992	5020	4892	4769	4803	4883	4633	4697	4835	4722	4956	5008	5160	5131	5057	4640	4623	4525	4745	4872	5025	5285	5243
5032	4810	4877	4758	4761	4598	4889	4929	4756	4861	4724	4550	4625	4436	4478	4437	4454	4515	4520	4504	4627	4610	4594	4802	4769	4970	5098	4989	4976	4921	4941	4780	4703	4698	4653	4740	4778	4822	4970	5012	4964	4946	4898	4551	4827	4796	4807	4959	5160	5110
5221	4923	4972	4956	4786	4565	4667	4723	4713	4660	4515	4648	4556	4463	4612	4650	4579	4703	4634	4540	4504	4612	4665	4973	4847	4917	5031	4981	4992	5042	5025	4878	4813	4718	4703	4717	4710	4843	4993	5030	4946	4870	4777	4737	4662	4750	4838	4949	5029	5022
5207	4826	4856	4770	4718	4723	4949	4788	4790	4832	4505	4561	4610	4477	4699	4559	4590	4757	4729	4666	4698	4789	4686	4860	4922	5109	5052	5035	5030	4922	4840	4691	4623	4739	4719	4761	4828	4976	4950	5129	4964	4800	4715	4570	4562	4616	4739	5173	5105	4971
5155	4951	4807	4758	4528	4814	4646	4613	4628	4621	4555	4548	4389	4654	4501	4783	4714	4674	4605	4801	4701	4744	4880	4953	4848	4948	4935	5063	5028	5149	4831	4827	4612	4663	4709	4641	4735	4789	5004	5127	4973	4786	4666	4600	4606	4531	4780	5000	5121	5053
5085	4937	4713	4671	4627	4594	4824	4759	4801	4707	4566	4657	4580	4651	4568	4630	4754	4643	4686	4702	4918	4849	4861	4820	4928	4962	4961	4807	4901	4881	4790	4716	4457	4521	4487	4708	4617	4904	4982	5005	4867	4662	4643	4540	4484	4738	4956	5192	5034	4805
5111	4881	4783	4568	4585	4759	4763	4717	4688	4705	4665	4552	4696	4557	4606	4590	4609	4721	4778	4792	4762	4752	4743	4908	4942	4983	4881	4979	5014	4661	4749	4722	4469	4456	4561	4642	4656	4828	4913	4889	4674	4845	4593	4635	4548	4781	5024	4978	4818	4672
5173	4917	4872	4697	4665	4717	4895	4676	4807	4713	4610	4617	4581	4715	4724	4748	4673	4661	4832	4812	4875	4829	4708	4975	5006	5027	5009	4985	4946	4668	4767	4581	4499	4637	4549	4701	4690	4831	5010	4992	4812	4680	4835	4536	4373	4783	4986	4850	4665	4664
5169	4865	4668	4728	4568	4649	4778	4702	4834	4643	4586	4640	4648	4626	4625	4718	4797	4840	4890	4850	4687	4855	4838	4996	4874	4799	4710	4934	4791	4620	4800	4527	4457	4468	4634	4676	4594	4821	4847	4985	4827	4735	4654	4501	4392	4806	4925	4727	4632	5019
5180	5002	4886	4778	4749	4737	4723	4689	4784	4728	4604	4678	4666	4891	4569	4641	4814	4782	4909	4930	4887	4830	4867	4839	4795	4851	4859	4768	4677	4641	4658	4588	4566	4516	4680	4696	4789	5114	5009	4975	4874	4778	4415	4509	4630	5071	5051	4887	4912	5259
5269	4979	4988	4807	4726	4686	4819	4780	4845	4882	4688	4628	4721	4569	4678	4872	4903	5019	4895	4826	4805	4747	4907	4915	4779	4684	4816	4858	4661	4601	4587	4443	4575	4536	4576	4691	4753	5033	4989	4986	4664	4664	4631	4702	4889	5069	4985	4846	5157	5014
5286	5091	5103	4860	4852	4838	4847	4842	4977	4810	4700	4882	4804	4713	4710	4696	4909	4803	4882	4970	4947	4935	4801	4786	4781	4843	4909	4689	4720	4618	4687	4548	4487	4596	4778	4684	5033	5047	4836	4755	4800	4790	4825	4908	5178	5026	4914	4698	5029	4899
5367	5089	5088	4858	4834	4865	4817	4817	4861	5011	4785	4936	4846	4568	4622	4858	4719	4963	5041	4819	4887	4870	4870	4798	4732	4656	4659	4615	4639	4584	4562	4476	4599	4824	4788	4952	4932	4946	4758	4938	4958	4905	4804	4903	5055	4942	4680	4758	5062	5037
5448	5171	5114	5061	5089	4959	4973	4881	5138	4987	4859	4760	4672	4832	4799	4959	4888	4830	4934	4968	4925	4873	4741	4760	4662	4611	4639	4537	4509	4550	4568	4578	4659	4866	5027	4816	5000	4742	4839	4958	4890	4987	4861	4715	5127	4903	4878	5059	5257	4920
5453	5357	5065	5046	5014	5056	5041	4946	5033	5155	4979	4768	4771	4861	4905	4838	4979	4909	4894	4910	4968	4749	4783	4779	4595	4695	4711	4462	4611	4617	4702	4679	4936	4835	4877	4884	4946	4945	4896	5034	4896	4724	4894	5038	5281	5113	4889	5093	5059	4853
5318	5600	5404	5217	5164	5180	5177	5124	5095	5175	5122	4774	4932	4988	4964	4909	4951	4975	5005	4842	4855	4831	4848	4706	4754	4591	4631	4536	4600	4474	4702	4784	4904	4820	4953	4997	4995	4931	4914	4781	4635	4677	4984	5364	5571	5159	4897	5019	4995	4702
5574	5536	5499	5196	5204	5065	5061	5001	5068	4913	4904	4894	4886	4850	4857	4887	5031	4989	4915	4793	4842	4899	4617	4685	4640	4731	4663	4517	4573	4998	4815	5033	5048	4869	5082	4975	4990	4739	4785	4686	4787	5137	5262	5459	5439	5071	4712	4793	4872	4631
5534	5446	5381	5284	5119	5162	5190	5032	5089	5151	5011	4902	4963	4949	4862	4855	4847	4911	4834	4825	4904	4638	4626	4679	4595	4680	4457	4613	4802	4918	4979	4980	5125	5229	5095	5080	4841	4603	4672	4761	4932	5212	5462	5348	5094	4757	4575	4758	5135	4842
5363	5315	5200	5287	5151	4967	5102	5026	5147	5051	5049	5013	5044	4897	4891	4961	4810	4881	4623	4757	4838	4805	4683	4638	4733	4803	4520	4718	4862	4851	4877	4922	5055	5201	5081	4843	4678	4542	4623	4984	5118	5318	5135	5055	4739	4596	4664	4826	5048	4877
5303	5102	5057	5181	4985	4935	5089	4919	5063	4783	4810	4836	4706	4704	4760	4721	4673	4633	4803	4930	4703	4610	4745	4825	4743	4508	4774	4772	4864	5002	5072	4977	5135	5037	4886	4594	4546	4590	4778	5120	5170	4997	4841	4899	4808	4666	4665	5119	5428	5073
5237	4964	5100	4981	5046	5197	5103	5095	4946	4809	4841	4844	4825	4726	4611	4844	4594	4678	4736	4657	4788	4748	4746	4807	4712	4790	4600	4932	4884	4964	5043	4999	5113	4883	4514	4447	4651	4799	4895	4968	5038	4920	4800	4838	4826	4824	4771	5321	5660	5070
5254	5113	4944	4851	4957	4867	4894	4644	4634	4667	4679	4679	4748	4720	4613	4657	4678	4623	4729	4691	4621	4827	4748	4708	4736	4842	4864	4823	4765	4870	4917	5024	5002	4482	4546	4545	4781	4935	4837	4706	4822	4700	4771	4813	5031	4879	4845	5358	5551	4703
5055	5008	4975	4677	4753	4811	4718	4728	4578	4583	4599	4684	4531	4596	4678	4641	4608	4614	4713	4647	4800	4760	4833	4857	4747	4831	5037	4793	4769	4860	5010	5015	4727	4327	4571	4785	4957	4966	4777	4831	4794	4792	4654	4890	4958	4946	4901	5276	5325	4523
5302	4861	4787	4721	4633	4730	4767	4849	4724	4690	4724	4537	4543	4621	4540	4637	4677	4569	4702	4747	4823	4760	4688	4863	4925	5061	4930	4600	4717	4945	4921	4607	4457	4491	4686	4775	4970	4804	4772	4829	4764	4702	4707	5021	5245	4921	4792	5293	5258	4382
5247	4922	4836	4705	4566	4705	4710	4737	4781	4694	4622	4503	4698	4630	4693	4635	4661	4744	4632	4723	4897	5005	4835	4812	4982	5019	4929	4784	4857	5023	4832	4367	4425	4590	4890	4872	4830	4820	4882	4690	4890	4882	4770	5020	5218	4860	4680	5157	5090	4390
5345	4964	4864	4734	4689	4729	4688	4702	4550	4694	4647	4636	4618	4736	4792	4891	4897	4850	4905	4836	5025	5024	4945	4927	4946	4799	4893	4669	4706	4695	4546	4295	4520	4777	4964	5070	4841	4854	4794	4818	4915	4991	4686	5074	5053	4785	4668	5117	5042	4502
5365	5041	5107	5033	4770	4825	4822	4863	4882	4680	4744	4798	4777	4846	4692	4923	4994	4991	4934	4927	4994	5081	4877	5074	4836	4752	4769	4629	4500	4657	4490	4341	4673	5088	5028	4920	4905	4869	4922	4929	4938	4899	4730	4917	4974	4674	4604	5132	5216	4656
5427	5102	5125	5062	5069	4963	4910	4771	4966	4919	4947	4812	4836	4862	5011	4971	5147	5063	4993	4996	5002	4861	4875	4909	4843	4442	4529	4634	4612	4509	4586	4567	4899	5055	4847	4837	4872	4925	4779	4894	4872	4948	4761	4812	4995	4776	4714	5091	5184	5032
5551	5310	5288	5104	5155	5031	5070	4919	5080	5040	4857	4971	4894	5055	5008	5067	4942	4936	4708	4887	4840	4579	4791	4779	4604	4375	4470	4538	4578	4423	4484	4662	5039	4962	4787	4740	4768	4860	4833	4923	4918	4884	4795	4856	5027	4919	4721	5084	5310	4999
5323	5086	5111	4982	5025	5027	5277	5196	5111	5195	5035	4973	5076	4914	4945	4918	5001	4872	4877	4741	4540	4391	4511	4687	4475	4419	4619	4786	4661	4425	4656	5067	4979	4806	4653	4586	4806	4809	4921	5031	5016	4864	4733	5032	4868	4748	4774	5002	5271	5275
5250	4925	5097	4925	4995	5130	5103	4947	4973	5064	5027	4936	5025	4889	4807	4860	4848	4679	4695	4824	4487	4506	4551	4483	4436	4389	4790	4849	4518	4551	4856	4997	5036	4699	4613	4742	4963	4961	5056	5073	5008	4918	4804	4871	4927	4918	4868	5156	5618	5569
5184	4897	4945	4946	4894	4926	5009	4876	4875	4855	4834	4914	4774	4670	4744	4636	4741	4662	4562	4632	4390	4458	4574	4503	4321	4709	4918	4944	4729	4559	4950	4892	4814	4666	4575	4784	4900	4996	5152	5048	4924	4945	4841	4908	4945	5020	5097	5171	5366	5399
5101	4872	4839	4842	4783	4854	4891	4924	4860	4721	4839	4770	4696	4588	4622	4502	4613	4452	4563	4478	4461	4418	4556	4577	4513	4704	4978	4953	4664	4856	4973	5112	4753	4622	4741	4913	4923	5413	5220	5149	5066	5021	4766	5025	5030	5243	5256	5373	5509	5277
4955	4819	4755	4762	4824	4747	4758	4861	4763	4796	4680	4603	4504	4541	4347	4546	4510	4490	4561	4498	4525	4674	4832	4650	4647	4721	5147	4860	4615	4913	5051	4794	4694	4649	4890	4947	5366	5221	5218	5094	5052	4906	4963	4958	5286	5404	5427	5333	5292	5198
5114	4818	4774	4866	4678	4704	4856	4721	4674	4778	4667	4627	4579	4610	4620	4545	4563	4748	4712	4685	4750	4918	4925	4724	4720	4992	4934	4730	4628	4789	4967	4768	4650	4599	5013	5107	5289	5460	5114	4856	4853	4956	4928	5057	5211	5514	5391	5196	5004	5049
5280	5023	5164	5029	4911	4901	4946	4875	4791	4855	4820	4738	4699	4862	4685	4670	4744	4733	4889	4807	4714	4951	4907	4598	4733	4811	4947	4553	4433	4803	4909	4738	4671	4842	4960	5190	5339	5265	4968	4888	4876	4869	5097	5120	5347	5364	5175	5124	5029	4951
5443	5165	5385	5130	4981	5080	5021	5017	4940	4971	4930	4891	4734	4814	4800	4720	4751	4800	4854	4832	4841	4904	4736	4617	4610	4793	4658	4437	4498	4995	5004	4820	4846	4868	5041	5251	5271	5039	4853	4717	4787	5004	5038	5123	5435	5247	4983	5044	5073	5066
5307	5291	5182	5162	5252	5176	5003	5096	5260	4981	4941	4910	4879	4746	4952	4624	4767	4763	4833	4768	4621	4763	4615	4501	4672	4694	4760	4675	4600	5047	5184	4915	4859	4858	5135	5119	5089	4884	4669	4603	4963	5150	5213	5355	5285	5262	4970	5025	5089	5206
5187	5197	5183	5246	5237	5089	5079	5092	4935	5067	4814	4928	4747	4672	4744	4588	4578	4643	4696	4618	4620	4655	4556	4412	4699	4681	4571	4604	4707	5217	5325	4936	4767	4894	4880	5138	5052	5021	4752	4876	5005	5117	5128	5174	5338	5125	4947	5127	5138	4912
5128	5016	5087	5079	4980	4931	5041	4877	4843	4781	4800	4682	4625	4608	4636	4456	4384	4415	4541	4393	4595	4603	4588	4413	4572	4919	4765	4632	4918	5082	5242	4871	4689	4816	4940	5115	5156	4966	4998	4814	4960	5111	5034	5107	5149	5140	5227	5190	5035	4917
5063	4827	4959	4911	4832	4885	4825	4712	4841	4718	4806	4720	4479	4369	4567	4425	4263	4550	4409	4497	4612	4786	4770	4642	4745	5020	4987	4714	4910	5147	5098	4823	4833	4845	5071	5157	5046	5141	4976	4836	4904	4956	4972	5286	5287	5302	5296	5053	5013	4861
5126	4912	5024	4763	4758	4769	4784	4674	4678	4621	4487	4437	4424	4393	4552	4434	4602	4630	4584	4561	4806	4896	5016	4729	4957	5040	5088	4731	4807	5124	4991	4725	4793	5027	5259	5334	5242	5277	4970	4902	4892	4991	5039	5184	5485	5328	5268	5160	4959	4765
5412	5174	5136	4934	5038	5071	4934	4733	4607	4725	4675	4757	4561	4684	4631	4554	4768	4892	4563	4676	4783	5016	4879	4944	4923	5259	4819	4780	4776	5005	5181	4867	4759	5034	5176	5331	5277	5056	4786	4864	4695	4789	5097	5391	5298	5195	5151	5155	5068	4878
5390	5268	5194	5132	4995	4987	5022	4848	4868	4760	4624	4740	4723	4832	4804	4731	4773	4771	4828	4781	4767	4907	4946	4671	4803	4999	4884	4528	4722	5012	4998	4847	4860	4831	5147	5298	5157	4903	4826	4671	4823	4895	5150	5095	5342	5172	5144	5101	5026	4839
5433	5328	5186	5173	5078	5088	5100	5141	5082	4863	4844	4795	4929	4806	4969	4948	4792	4831	4828	4769	4720	4890	4839	4561	4786	4906	4903	4660	4805	5215	5177	4982	4957	4766	5071	5089	4957	4938	4828	4805	4907	5054	5029	5150	5145	5124	5005	5157	5120	5025
5342	5217	5038	5045	4972	5052	4957	5149	5015	4722	4872	4737	4760	4832	4648	4806	4882	4868	4773	4565	4596	4615	4765	4844	4721	4913	5003	4746	4802	5103	5092	4849	4677	4725	4809	4949	4868	4853	4903	4822	4808	4964	4936	4889	5006	5106	5173	5132	5090	5086
5154	5073	4994	4873	4792	4869	4812	4964	4715	4654	4690	4589	4535	4591	4608	4675	4773	4549	4609	4526	4560	4724	4743	4664	4803	5054	4912	4905	4808	4946	5087	4842	4524	4606	4713	4938	5161	5039	5040	4786	4691	4761	4838	4936	4863	5368	5214	5071	4897	5005
5082	4998	4933	4740	4680	4772	4740	4753	4609	4648	4589	4503	4574	4485	4581	4632	4519	4653	4759	4653	4666	4863	4928	4757	4835	4960	4999	4774	4696	4841	4925	4848	4575	4591	4714	4986	5159	5199	5019	4575	4682	4614	4819	4904	5100	5044	5161	4949	5076	4867
5260	5133	4856	4914	4828	4871	4679	4905	4735	4622	4570	4726	4797	4557	4758	4719	4619	4847	4865	4914	4868	5015	4949	4878	4747	5054	4965	4787	4619	4818	4990	4915	4945	4679	4813	5073	5105	4967	4954	4746	4705	4764	4839	4924	4946	5085	5085	4933	4994	4963
5221	5337	4940	5118	4749	4969	4920	4896	4821	4959	4843	4775	4727	4666	4798	4936	4848	4993	4958	5015	4784	5020	4924	4857	4777	4808	4906	4910	4690	4855	5047	5145	4867	4715	4954	4856	5089	5075	4907	4935	4798	4773	4882	4931	4994	4844	4999	5033	5092	5125
5396	5199	5043	5127	4956	5029	4906	5019	4781	5059	4934	4857	4874	4700	4808	4865	4969	4945	4868	4849	4885	4736	4704	4828	4539	4803	5000	4879	4741	4886	5082	5153	5072	4790	4741	4846	4898	4987	5036	4810	4943	4839	4750	4855	5005	5162	5120	5178	5184	5183
5119	4970	4960	4998	4799	4921	4870	4849	4954	4794	4818	4752	4874	4670	4791	4612	4845	4865	4815	4744	4860	4666	4824	4694	4831	4767	4984	5036	4860	4739	4977	5091	5158	4769	4689	4592	4872	5116	5058	4998	5103	4982	4874	4850	4961	5067	5199	5032	5067	5190
5023	4962	4744	4685	4574	4788	4641	4611	4726	4778	4814	4632	4686	4647	4610	4728	4751	4758	4830	4983	4886	4847	4870	4930	4765	4767	5021	5065	4969	4807	4692	4984	4988	4877	4733	4622	4659	4934	5067	5135	4892	5078	4797	4725	4935	5002	5052	5135	5128	5146
5079	5099	4818	4830	4509	4754	4703	4823	4717	4779	4714	4730	4715	4694	4795	4783	4738	4892	4848	4997	5027	4865	4801	4985	4808	4761	4625	4799	4868	4789	4560	4741	4959	5054	4756	4569	4705	4833	4738	4898	4948	4938	4851	4778	4795	5003	5075	4950	4949	5113
5298	5207	5075	4968	4921	5054	4857	4930	4903	4800	4935	4942	4799	4908	4894	4916	4838	4882	4893	4882	4878	4977	4810	4830	4704	4640	4620	4582	4815	4774	4507	4664	4971	5052	4965	4592	4478	4580	4887	4807	4966	4936	4919	4716	4781	4726	4778	4709	4886	4931
5342	5043	5071	5073	4942	5014	5102	4967	4953	4970	5067	5039	4997	4865	4889	5032	4941	4930	4954	4960	4903	4765	4718	4762	4769	4712	4567	4713	4625	4956	4803	4522	4775	4798	4885	4766	4450	4463	4706	5008	5014	4930	4989	4915	4753	4840	4784	4651	4768	4848
5036	4877	4856	4822	4973	4884	4868	5031	4772	4910	4913	4769	4790	4699	4771	5038	4793	4707	4704	4526	4645	4846	4844	4812	4726	4799	4746	4878	4810	4869	4769	4568	4666	4752	5001	4954	4665	4744	4684	4815	4945	5027	5012	4956	5027	5054	4806	4802	4822	4800
5194	4898	4854	4906	4836	4799	4848	4802	4708	4773	4602	4646	4717	4782	4857	4894	4738	4843	4791	4858	4843	4836	4800	4896	4812	4961	4921	4834	4826	4889	4797	4619	4680	4698	4742	5138	4861	4662	4541	4793	4852	4871	5069	5088	5123	5069	4975	4863	4826	4714
5181	4870	5225	4897	4911	4758	4797	4888	4868	4797	4835	4848	4704	4958	4905	4807	4943	4846	4915	4864	4841	4917	4814	4809	4833	5042	4879	4796	4601	4658	4808	4687	4705	4572	4735	5081	4852	4982	4748	4725	4786	4840	5141	5243	5227	5142	5154	5178	4999	4894
5339	5125	5196	5127	5034	4721	4892	4843	4969	4925	4872	5018	5052	4831	4985	4972	4789	4917	4955	4843	4773	4726	4818	4746	4687	4793	4913	4892	4760	4789	4768	4830	4981	4722	4786	4839	5073	5073	4897	4895	4703	4871	5143	5192	5178	5263	5323	5285	5152	5048
5241	5173	5012	4925	4834	4725	5046	4941	4939	4709	4833	5097	4869	4859	5081	4926	4803	4848	4797	4792	4739	4799	4873	4832	4865	4764	4964	4957	4953	4867	4921	4943	4793	4699	4717	4786	4892	5001	5225	5097	4966	4800	4899	5064	5057	5192	5251	5336	5330	5174
5179	5003	4926	4724	4677	4715	4725	4792	4715	4742	4769	4824	4808	4770	4849	4881	4757	4753	4849	4907	4764	4762	4814	4896	4809	4804	4879	4902	4952	4744	4785	4680	4796	4920	4820	4725	4727	4970	5206	5224	5022	4803	4789	4864	4898	5082	5141	5418	5330	5303
5173	5150	4865	4768	4780	4824	4847	4834	4814	4909	4951	4869	4922	4912	4821	4969	4906	4838	4753	4866	4900	4907	4817	4948	4785	4777	4913	5017	4906	4802	4661	4633	4739	4761	4827	4725	4781	4849	4850	4973	5243	5038	4938	4751	4929	4835	4936	5168	5167	5231
5358	5171	5046	4849	4893	4824	4902	5058	4972	4997	5061	4932	5045	4920	4972	4971	4971	4898	4849	4795	4773	4963	4802	4872	4925	4841	4919	4844	4876	4799	4765	4797	4761	4860	4811	4851	4827	4666	4762	5015	5136	5264	5131	5193	5097	4931	4866	5040	5065	4991
5247	5016	5030	4809	4900	5000	5087	5046	5038	5060	4989	4970	4908	5089	4943	4881	4833	4954	4913	4743	4801	4875	4981	4883	4802	4860	4875	4954	4863	4819	4743	4821	4572	4710	4758	4921	4793	4808	4851	4916	4922	4950	5067	5115	5103	5012	4868	4775	4706	4929
5088	5072	5089	4941	5004	4922	4887	4934	5086	4906	4906	4878	5033	4848	4844	4989	4800	5003	4893	4733	4809	4831	4825	4824	4784	4592	4751	4886	4724	4764	4756	4660	4863	4708	4752	4871	4865	4787	4882	5020	4785	4794	4999	4997	4988	5024	5065	5093	4916	4957
5198	5117	5085	5099	4987	4977	4940	4887	4766	4965	4990	4830	5044	4909	5058	4927	4842	4775	4796	4934	4845	4914	4721	4708	4700	4697	4764	4731	4792	4809	4775	4710	4872	4767	4778	4765	4814	4773	5034	4905	4889	4914	4869	4752	4961	5194	5134	5116	4914	5107
5331	5236	5166	5168	5083	5059	4936	4903	4989	4822	5062	4861	5018	4886	4944	4939	4939	4786	4797	4864	4817	4797	4761	4743	4802	4729	4723	4698	4718	4787	4740	4769	4888	4894	4891	4795	4766	4793	4948	4923	4884	5081	4909	4975	4990	5079	5031	4976	5055	5140
5244	5085	5088	4995	4828	4824	5030	4921	4922	4857	4968	5034	4832	4927	4814	4865	4631	4773	4774	4802	4909	4783	4825	4861	4710	4804	4828	4757	4722	4718	4764	4869	4884	4818	4831	4701	4905	4936	4899	4990	5034	5018	5097	4962	5033	5136	4975	5074	5058	5205
5132	5179	5013	4778	4890	4878	4870	4886	4698	4956	4861	4795	4914	4861	4857	4835	4918	4820	4718	4812	4790	5004	4852	4920	4853	4737	4897	4726	4942	4823	4894	4808	4685	4910	4897	4853	4862	4893	4824	4973	4825	4847	4973	5140	4985	5116	4986	5129	5113	5123
5192	5000	4794	4779	4822	4946	4835	4893	4923	4948	4806	4892	5033	5015	4901	4969	5000	4799	4976	4839	4779	5007	4852	4926	4870	4898	4796	4862	4849	4878	4924	4898	4776	4745	4945	5004	4961	5053	4998	4954	4993	4991	5018	5046	5131	5150	5139	5238	5257	5254
5132	4955	4982	4766	4952	4846	4975	4785	4858	4935	4933	5088	4996	5096	5159	4884	5034	4948	4801	4800	4829	4844	5026	4990	4871	4931	4886	4929	4969	4898	4948	4953	4895	4965	5069	5007	5183	5029	5080	4982	5035	5118	5101	5072	5256	5115	5181	5312	5248	5215
5039	4978	4903	4878	4820	4977	4850	4913	4962	4929	4981	4964	5086	4963	5086	4881	4859	4926	5008	4930	4932	4925	4943	4838	5052	4971	5015	4847	4837	4940	5007	4916	4906	4858	5091	4958	4929	5122	4932	4931	5161	5193	5201	5172	5042	5259	4946	5128	5357	5344
5129	4988	5098	4952	4871	4844	4848	4977	5091	4954	4983	4924	5008	5016	4943	4941	4985	4946	4989	5067	5113	4998	5120	4937	4989	4982	4963	5005	5000	4881	4931	4847	4863	5032	4912	4866	4930	4861	4808	4893	4991	5094	5035	4966	5069	5120	5019	5182	5153	5235
5025	5089	5023	4854	4822	4977	5012	4962	5048	4982	4981	4968	4901	5049	4982	4904	4994	5054	4922	4977	5109	4993	4989	4911	4945	4793	4889	4930	4892	4905	4760	4805	4891	4780	4807	4839	4786	4883	4914	4882	4861	4834	4883	4920	4983	5027	5030	5204	5074	5096
5078	5026	4970	4934	5039	5057	5055	4972	5098	5098	5007	5208	5029	4974	5030	5093	5141	4890	5005	4905	4911	5057	4769	4825	4796	4804	4865	4771	4870	4859	4850	4970	4941	4969	5049	4931	4902	4918	4957	4910	4890	4947	4950	4929	5057	5115	5096	5172	5044	5026
5122	5125	5072	4974	4949	4985	5104	5078	5062	5073	5139	5249	5136	4985	5053	5148	4964	4863	4845	4837	4758	4898	4974	4848	4711	4850	4839	4828	4901	4953	4778	4749	4936	4939	4918	4902	4903	4871	4722	5039	4886	4936	5062	5221	4986	5011	4998	5009	5143	5086
5297	5184	4933	4837	4777	4992	4969	5062	5040	5199	5122	4922	5139	5042	5024	4757	4904	4732	5030	4946	5099	4903	4963	4838	4907	4765	4905	4744	4876	4768	4854	4860	4865	4772	4850	4829	4745	4891	4892	4858	4899	4962	4925	4976	4996	4915	4939	4992	4984	4981
5211	5218	4933	4954	4869	4895	5035	5100	5158	5031	5008	5089	4914	4975	4809	4821	4716	5008	4968	5030	4884	4775	4814	4849	4760	4800	4577	4755	4734	4737	4946	4900	4806	4825	4782	4731	4655	4871	4913	4882	4793	5014	5104	4881	4933	4823	4789	4971	4825	4923
5334	4998	5093	4833	4978	4813	5159	5080	5193	4930	4843	4939	5043	5039	4988	4985	5006	4978	5017	4979	4789	4843	4630	4760	4720	4821	4652	4660	4599	4689	4831	4770	4897	4796	4895	4957	4931	4938	4807	4747	4839	4907	4875	4926	5069	4882	4942	5028	5089	5006
5157	5031	5047	4926	5016	5133	5001	5040	4916	4969	5002	4970	5072	5030	5069	5028	4959	4870	4849	4749	4769	4728	4816	4948	4922	4851	4878	4839	4868	4765	4831	4774	4935	4932	5022	4996	4998	5087	4919	5103	5005	5083	5159	4971	5163	5056	5219	5085	5022	4970
5206	4922	5233	5043	5021	4955	5012	4857	4946	4915	5044	5095	5083	5082	4958	4986	4870	4884	4856	4862	4791	4971	4898	4837	4965	4911	4908	5134	4929	4892	4859	4872	5076	5146	5104	4929	4785	5070	4961	5029	5087	5043	5122	5204	5137	5169	5112	5156	5176	4990
5198	5107	5066	4827	4796	5120	4807	5014	4942	5020	5110	5022	4984	4832	5029	5078	5023	4907	4832	4948	4869	5027	4977	5018	5120	5060	4982	4986	5007	4978	4878	4942	4991	5070	5071	4884	5048	5033	5075	5068	5044	5162	5160	5194	5105	5102	5158	5321	5155	5223
5254	5161	5025	4829	4941	4911	4918	4894	5040	5087	5054	5048	4854	5013	5005	5123	5021	5068	4960	5130	5002	5013	5038	5046	5037	4996	5070	4918	5011	4975	4903	4975	5070	5113	4903	4911	4929	5096	4958	5138	4998	5150	5103	5092	5187	5057	5052	5191	5342	5207
5173	5040	4837	4881	4826	4861	4970	5007	4995	5052	5112	4908	4774	4959	5099	5060	5109	5019	5069	5048	5008	4993	4979	4955	4959	4862	4950	4781	4814	4976	4890	4772	4945	4794	4892	4939	4819	4893	5047	5014	5074	5028	5030	5050	5185	5140	4928	4943	5131	4999
5026	5015	4878	4796	4961	4978	4879	4899	4774	5027	5056	4942	4814	5138	5174	4982	4965	5096	5151	5044	5045	5144	4998	4774	4885	4859	4819	4924	4846	4966	5172	4915	4981	4881	4922	4899	4830	4912	5023	4908	5035	5151	5201	5051	5086	4986	4921	4894	5005	4932
5134	4903	4874	4903	4828	4905	4896	4873	4782	4868	4931	4983	4932	5138	5102	5059	4915	5123	4866	5031	5104	5095	4921	4802	4982	4868	4816	4779	4964	5017	5051	4960	5007	4864	4915	4996	5106	5032	5001	5012	4945	5039	5032	4951	4979	5068	4945	5016	4990	4944
5116	5052	5001	4892	4919	4797	4751	4860	4920	4958	4881	5102	5159	5270	5252	5060	4855	5013	5107	5142	4965	4989	4950	4960	4906	4988	4767	4920	5060	4966	5087	4939	5082	5061	4972	4925	4865	4922	4867	4928	4738	4757	4957	5180	4884	5020	5046	4892	5006	5055
5048	5040	4900	4980	4849	4791	4988	4950	5155	4957	4958	4988	5097	5059	5088	5117	5229	5103	5078	5026	5015	4874	4922	5109	4955	5040	4779	4963	4944	4904	5099	5015	4935	4946	4908	4876	4696	4831	4708	4841	4740	4733	4874	4864	4945	4938	4929	4924	4969	5066
5122	4983	5009	4961	4796	4950	4957	5068	5039	5069	4936	5071	5130	5111	5185	5100	5119	5191	5089	4959	4966	4952	4905	4993	5040	4816	5004	4873	4823	4807	4856	4949	4877	4817	4746	4857	4740	4656	4879	4773	4852	4727	4805	4749	4720	4783	5018	4974	5054	4983
5125	4997	5030	4887	5067	5026	5097	4981	5202	5119	4900	5053	4967	4977	4994	5108	5074	5196	4970	5089	5084	5068	4968	5085	4836	4836	4920	4860	4976	4783	4627	4886	4880	4877	4850	4852	4684	4679	4786	4696	4754	4708	4768	4786	4816	4845	4863	4958	4919	4886
5318	5019	4986	5106	4964	4962	5112	5026	4980	4934	4921	4982	4963	4848	4924	5038	5140	5266	5024	4927	5054	4894	4894	4875	4802	4855	4926	4859	4860	4860	4773	4698	4787	4806	4760	4804	4894	4733	4785	4803	4670	4737	4808	4670	4844	4761	4822	4921	4903	4937
5131	5014	5125	4936	4999	5063	5060	4990	4882	4867	4923	5108	4919	4894	5073	5064	5228	5071	5082	4869	4818	4816	4699	4912	4941	4906	4828	4971	4839	4762	4752	4752	4897	4907	4849	4702	4892	4741	4663	4771	4696	4785	4696	4959	4871	4812	4768	4823	4743	4967
5224	5171	5080	4907	4969	4866	5037	5013	4881	4870	4880	4932	4930	4882	4963	4863	4913	4902	4880	4820	4863	4838	4637	4674	4834	4836	4881	4849	4736	4885	5003	4888	4976	4957	4958	4724	4693	4772	4796	4931	4973	4901	4961	4769	4794	4881	4815	4788	4953	5005
5272	5100	5043	5113	4903	4740	4806	4848	4786	5004	4996	5053	4893	4865	4902	4868	4921	4863	4903	4700	4850	4860	4883	4805	4977	5114	5073	4924	4951	5088	5030	5100	4998	4984	5008	4879	4885	4860	4846	4865	4977	4984	4950	4874	4998	4919	4793	4877	4987	4932
5247	5106	5094	4979	4883	4822	4671	4845	4821	4904	4999	4891	4883	4847	4752	4709	4903	4969	4889	4852	4911	4957	4892	5078	5062	5231	5066	5112	4917	5029	4994	5090	4866	5021	5002	4971	4836	4915	4681	4952	4990	4885	5005	4857	4886	4976	4848	4903	4877	4996
5417	5031	4996	4864	4854	4710	4754	4916	4930	4847	4909	4869	4801	4697	4738	4744	4880	4845	5070	4811	5045	5046	4952	5008	5186	5191	5217	5025	4991	5026	4973	4998	4862	4882	4770	4814	4821	4802	4911	4813	5005	4943	4881	4815	4875	4924	5037	4792	4866	5035
5353	4959	4903	5060	4804	4790	4878	4852	4928	4929	4796	4834	4783	4703	4728	4994	5009	5002	4980	4989	5109	5238	5221	5156	5315	5298	5073	5174	5057	5088	5041	5060	4979	4944	4952	4801	4888	4922	4912	4860	4932	4927	4874	4854	4748	4806	4794	4977	5093	4889
5277	5050	5047	4876	4754	4763	4859	4926	4753	4672	4758	4730	4767	4697	4861	5016	4991	5084	4994	5125	5221	4988	5123	5276	5295	5269	5179	5206	5103	5131	5172	4988	5074	4985	4994	4950	4900	4859	4958	4930	4973	4871	4843	4904	4855	4910	4906	4897	4976	5109
5284	4946	4994	4958	4714	4757	4795	4769	4719	4569	4859	4888	4815	4875	4864	5111	5165	5174	5131	5249	5115	4982	5101	5245	5228	5471	5046	5170	5142	5057	5157	4978	5073	5114	5107	5131	4853	5052	5068	5193	4953	4941	4791	4796	4849	4885	4994	4940	4967	4896
5147	5032	4990	4972	4900	4897	4941	4819	4873	4628	4772	4878	5003	4880	5029	4939	5130	5005	5150	5204	5024	5131	5122	5174	5261	5174	5119	5225	5290	5296	5222	5070	5104	5165	5114	5114	5147	5018	5057	5157	5017	4904	4763	4933	5019	4976	4976	5067	4855	5011
5120	5006	5115	4841	4845	5121	4969	4776	4796	4809	4823	4845	5013	4792	4964	4914	5047	4996	5058	5097	5133	5126	5105	5101	5341	5313	5149	5238	5365	5224	5130	5169	5112	5151	5166	5171	5216	5021	5166	5188	5062	5000	4883	4812	5095	5024	4928	5006	4887	4928
5193	5167	4943	5069	5053	5061	4870	4855	4832	4884	4861	4961	4971	4773	4787	5095	4984	5136	5102	4992	5125	5159	5094	5073	5272	5248	5285	5315	5470	5221	5129	5340	5131	5067	5231	5017	5221	5026	4961	5124	5097	4953	4985	4985	5020	5057	5043	5062	4986	5133
5096	5175	5115	4982	4895	4929	4911	4775	4831	4958	4963	4893	4978	4973	4998	4890	4912	4943	5080	5238	5017	5093	5149	5223	5438	5114	5213	5300	5087	5118	5125	5264	5224	5122	5153	5071	4943	4924	5006	5164	5039	5015	5113	5014	5121	5183	4866	4873	5110	5041
5109	4956	5100	4985	4970	4946	4669	4987	4870	5023	5073	4919	5079	4917	4767	4698	4837	4605	4942	5030	5147	4936	5010	5207	5294	5275	5151	5082	5165	5164	5151	5193	5090	4960	5013	4949	5004	5026	4983	4948	4826	4919	4995	5048	4992	4870	4876	4877	5177	4985
5158	5034	4837	4844	4831	4798	5148	4974	5074	5082	5057	4918	4910	4864	4944	4757	4845	4883	4793	4950	4869	5007	5127	5197	5201	5120	5107	5052	5071	5150	5092	5116	5025	4857	4857	4936	4877	4856	4931	4768	4813	4904	4950	4981	4957	4848	4873	4957	5096	5006
5129	4981	4975	4929	4752	4873	4986	5191	5071	5027	4952	4924	4874	4829	4635	4868	5005	4788	4865	4922	5078	5014	5055	5170	5140	5094	5027	5000	5042	4996	4957	5099	5171	5010	4722	4934	4892	4997	4865	4762	4948	4762	4883	4790	4837	4896	4792	4820	4963	4902
5109	5079	5047	4802	4971	4956	5047	5172	5149	5123	5040	4896	4636	4740	4753	4750	4983	4871	4775	4804	4884	4867	4863	4957	5068	5119	5039	4968	5158	5024	4902	4883	4993	4902	4871	4921	4927	4893	4791	4796	4827	4794	4772	4809	4772	4846	4841	4902	4911	4890
5191	5017	4938	5041	4966	5180	5156	5181	5006	4986	4920	4973	4917	4921	4797	4731	4789	4967	4831	4721	4981	4883	4863	4970	4811	4874	4861	4787	5068	4978	5141	4770	4995	4936	4920	4963	4867	4690	4891	4800	4929	4781	4811	4718	4737	4949	4685	4744	4915	4796
4958	4937	5127	5056	4980	5154	5205	5214	5206	5082	5037	4963	4929	4840	4705	4823	4941	4852	4834	5022	4940	4881	4912	4686	4774	4887	4731	4955	5060	5030	4985	5001	5032	4872	5040	4993	4885	4844	4981	4854	4868	4768	4819	4893	4837	4824	4961	4685	4892	4870
5008	4899	5025	5117	5116	5046	5100	4970	5099	5088	4934	5114	4914	4885	4756	4888	4813	4848	4938	4964	4884	4852	4914	4787	4727	4885	4968	5021	5049	5017	4973	5048	5028	4907	4954	4859	4964	5030	5026	5029	4952	4855	4893	4912	4813	4955	4788	4752	4857	4708
5053	4919	5024	5137	5048	5165	5137	4832	5041	5001	5072	4911	4913	5012	5056	4787	4883	4741	4732	4791	4892	4962	4753	4811	4709	4855	4872	4837	4875	4897	4980	5026	4949	4943	4990	4841	4980	4988	4997	5011	5012	5023	4973	5005	5013	5018	5013	4884	4839	4754
5215	4997	5117	5206	5073	5147	5023	4992	5133	5053	5064	4966	5058	4948	4834	4917	4792	4862	4700	4710	4876	4839	4740	4841	4779	4814	4930	4875	4881	4822	5067	5157	4939	4931	5098	5009	4989	5040	5034	5213	5036	5011	4922	5193	5043	5038	4977	4985	4904	4905
5097	4995	5048	5177	5145	5052	5026	5095	5065	4976	4897	4892	5029	4945	4816	4691	4852	4805	4837	4614	4678	4684	4773	4796	4895	4910	4981	4777	4921	4854	5033	5108	5003	5110	4999	4945	4981	5001	5051	5079	5065	5117	5012	4997	5051	4963	5019	5054	4995	5001
5082	4945	5171	5066	5084	4957	4951	4804	4851	5005	4854	4765	4849	5023	4879	4836	4674	4645	4725	4644	4572	4636	4778	4965	4950	5053	5012	5024	5004	4976	5019	5071	4976	5058	5043	4828	5101	4916	5038	5048	5042	4937	4945	5144	4956	5099	5061	5164	5066	5119
5140	4922	5003	5031	4846	4845	4737	5065	4847	5033	4825	4963	5044	4870	4896	4832	4747	4584	4747	4711	4629	4681	4765	4851	4816	4871	5097	5199	5079	4976	4946	4879	5137	5120	5026	5112	5004	4953	4984	4987	4905	4950	5037	5101	4933	5012	5009	5146	5035	5149
5107	5064	5004	4862	4878	4714	4805	4825	4828	4949	4979	4767	5003	4936	4915	4806	4857	4768	4818	4873	4774	4860	4808	5059	4940	4920	4976	5082	4976	4992	4913	4969	4954	5139	5067	4971	5030	4893	4848	4987	5020	4921	5011	5166	5087	5153	4938	5228	5214	5066
5056	4901	4871	4705	4731	4767	4807	4896	5050	4914	4946	4914	4902	4869	4947	4830	4764	4634	4758	4870	4947	5030	4989	5003	5156	5104	4907	5026	5175	4966	5038	5123	5134	5040	4929	4856	4893	4805	4961	4865	4874	4860	4997	5067	4885	5030	5095	5098	5059	5081
5198	4959	4935	4768	4657	4674	4821	4823	4955	4877	4813	4989	4824	4724	4809	4887	5000	4830	4822	5102	4884	5092	4999	5118	5205	4970	4987	4935	5033	5259	5111	5006	5060	4937	5000	4841	4934	4854	4836	4875	4987	4982	4951	5010	5008	4943	4947	5017	4988	5076
5136	5021	4876	4734	4740	4697	4736	4722	4736	4812	4696	4915	4900	4850	4731	4829	4942	4913	4899	5019	4811	4963	5081	5162	5164	5267	5014	5083	5031	5145	5161	5017	4750	4868	4903	4987	4811	4792	4805	4851	4931	4895	4985	4922	4956	4888	4924	4816	4819	4805
5066	4790	4778	4690	4459	4750	4679	4688	4803	4881	4922	5023	5003	4936	5036	4873	4943	5078	5096	5119	5270	5229	5133	5125	5164	5129	5257	5208	5156	5116	4991	5157	5045	4903	4892	4938	4824	4965	4823	4743	4813	4707	4873	4842	4811	4866	4858	4803	4854	4964
4957	4808	4655	4633	4610	4603	4744	4893	4931	5018	4954	4915	5055	4986	4925	5023	5072	5046	5077	5264	5306	5459	5234	5245	5240	5307	5198	5357	5144	5206	5262	5094	5146	4890	4853	4779	4876	4838	4803	4763	4849	4809	4828	4737	4710	4794	4897	4947	4847	4769
5038	4727	4736	4654	4600	4653	4857	4866	4932	4881	5015	4963	4848	4986	5001	4991	4991	5077	5170	5274	5298	5477	5411	5335	5300	5167	5157	4962	5102	5146	5018	5214	5128	4954	4918	4796	4675	4783	4867	4769	4766	4843	4717	4886	4644	4954	4918	4992	5008	4952
4996	5055	4838	4831	4773	4764	4878	4823	4774	4801	4908	4853	4780	4846	4867	5022	5031	5047	5174	5192	5159	5374	5225	5409	5423	5365	5236	5325	5306	5195	5163	5129	5153	5101	4994	4960	4866	4943	4758	4798	4726	4891	4869	4958	4939	4905	4665	4960	4895	4996
5208	5099	4959	4740	4713	4706	4660	4955	4776	4860	4861	4850	4808	4885	4926	4793	5208	5132	5077	5103	5078	5159	5440	5339	5265	5246	5302	5433	5239	5286	5054	4909	5093	5025	5036	4981	4782	4853	4802	4766	4747	4736	4791	4922	4963	4833	4814	4925	4847	4863
5289	4902	4679	4706	4664	4709	4754	4854	4786	4925	4880	4885	4792	4900	5001	5025	5061	5069	5175	5257	5092	5223	5272	5258	5125	5144	5222	5304	5302	5257	5192	5005	4851	4931	4893	4948	4811	4888	4794	4579	4639	4911	4755	4791	4833	4811	4851	4927	4827	4883
5182	4979	4876	4723	4725	4675	4771	4878	4760	4932	4947	4930	4991	4823	4881	4965	5098	5024	5155	5151	5122	5220	5228	5147	5059	5142	5099	5144	5058	5127	5130	5006	5164	4914	4804	4850	4884	4969	4752	4834	4895	4751	4609	4625	4825	4869	4687	4788	4645	4813
4816	4773	4878	4920	4855	4843	4896	4845	5071	4986	4817	4775	4833	4923	4889	5065	4904	5120	5096	5041	5207	5221	5198	5252	5260	5163	4997	5066	5167	5027	5186	5172	5033	4885	4852	4797	4922	4880	4785	4794	4731	4680	4774	4795	4759	4796	4835	4633	4603	4881
4855	4761	4688	4750	4892	5048	4834	5136	4914	4852	4872	4925	4923	4876	4892	4871	4997	4903	4985	5120	4890	4960	5129	5108	5057	5102	4976	4870	4941	4748	5021	5177	4932	4976	4785	4875	4694	4667	4770	4804	4760	4775	4627	4815	4749	4748	4742	4802	4710	4929
4962	4816	4877	4800	4986	4999	5068	5010	5070	4725	4709	4776	4865	4857	4883	4924	4848	4872	4932	4869	5033	4875	5072	5079	5084	5103	5113	4923	4903	4799	4805	4841	4920	4945	4855	4886	4724	4540	4685	4738	4590	4669	4692	4768	4689	4694	4676	4843	4930	4950
4764	4858	4688	4883	4857	5132	5066	4843	4856	4744	4686	4701	4622	4708	4802	4855	5007	4797	4795	4768	4831	4820	4897	4880	4911	5008	4922	4872	4934	4764	4738	4712	4703	4840	4889	4854	4707	4625	4665	4649	4690	4610	4513	4672	4517	4717	4657	4837	4920	4840
4737	4818	4819	4832	4872	5032	4821	4986	4755	4736	4622	4816	4761	4834	4752	4733	4808	4936	4785	4749	4899	4789	4841	4739	4711	4757	4830	4925	4976	4797	4889	4735	4655	4660	4712	4783	4538	4536	4565	4743	4669	4665	4563	4556	4523	4621	4679	4573	4784	4741
4801	4685	4731	4775	4907	4801	5035	4935	5015	4885	4903	4873	4897	4764	4911	4801	4934	4832	4672	4883	4789	4923	4875	4725	4615	4822	4855	4739	4835	4831	4785	4775	4713	4598	4682	4518	4656	4740	4604	4603	4512	4626	4555	4571	4655	4601	4619	4701	4619	4631
4711	4652	4817	4753	4853	4794	4878	4938	4985	5021	4979	5009	4907	4854	4952	4869	4964	4925	4973	4793	4715	4700	4583	4702	4658	4629	4689	4620	4707	4682	4937	4768	4616	4593	4469	4530	4640	4653	4588	4528	4533	4452	4663	4508	4659	4581	4494	4691	4654	4635
4857	4593	4683	4680	4668	4779	4955	4944	5001	5029	4916	4923	4972	4808	5037	5115	4920	5008	5001	4980	4797	4668	4878	4749	4589	4829	4530	4582	4652	4898	4720	4641	4693	4488	4545	4502	4583	4624	4565	4515	4577	4490	4536	4637	4482	4609	4578	4600	4669	4735
4865	4567	4707	4626	4738	4837	4950	5023	5061	4970	4950	4889	4949	4986	4837	5002	5074	5203	5133	4988	4879	4837	4778	4911	4670	4683	4614	4587	4618	4730	4714	4726	4772	4707	4457	4546	4412	4585	4610	4742	4563	4448	4474	4493	4305	4484	4442	4465	4730	4655
4745	4637	4685	4734	4886	4874	5043	4996	5044	5093	4960	4972	4899	4960	4808	5099	5115	5075	5145	4992	4886	4861	4771	4859	4655	4697	4529	4602	4668	4535	4702	4709	4638	4711	4408	4359	4413	4510	4609	4637	4509	4335	4445	4447	4506	4490	4533	4553	4695	4589
4885	4731	4782	4780	4879	4767	4940	5108	5149	5039	4890	4872	5001	4933	4869	5080	5053	5086	5211	5180	4992	5020	4968	4838	4805	4753	4564	4552	4611	4628	4665	4793	4593	4628	4304	4487	4436	4559	4509	4446	4557	4467	4420	4456	4442	4574	4462	4408	4428	4415
4907	4962	4805	4902	4868	4984	4992	5038	5016	4966	4885	4787	4823	4815	4858	4848	4908	5058	4945	5082	5043	5022	4982	4913	4694	4693	4709	4616	4706	4585	4664	4641	4624	4355	4600	4511	4462	4438	4360	4418	4547	4414	4425	4609	4649	4499	4456	4571	4398	4458
5166	4992	5069	4712	4932	4990	4944	4888	4977	4897	4891	4788	4713	4571	4782	4666	4878	5004	4882	4890	5065	5046	5042	4875	4876	4719	4738	4718	4673	4582	4553	4615	4571	4543	4703	4526	4683	4590	4440	4468	4505	4552	4498	4321	4505	4480	4573	4579	4409	4463
5020	4899	5052	4974	4936	5135	5018	5064	4865	4822	4705	4669	4530	4725	4660	4665	4772	4724	4843	4877	4975	4906	4955	5009	4837	4822	4787	4830	4661	4717	4622	4532	4469	4625	4492	4741	4544	4548	4423	4581	4517	4445	4413	4444	4451	4557	4559	4545	4519	4504
5266	4931	5008	4950	4946	4996	4996	4870	4894	4788	4740	4668	4647	4580	4498	4636	4556	4582	4657	4815	4898	4852	5001	4850	4890	4845	4777	4829	4749	4864	4667	4555	4453	4630	4651	4664	4601	4433	4530	4595	4607	4523	4532	4521	4466	4650	4538	4554	4490	4551
5273	5037	5022	4989	4939	5068	5081	4961	4940	4742	4745	4546	4644	4460	4464	4603	4672	4463	4630	4756	4788	4857	4858	4752	4864	4743	4760	4852	4633	4884	4548	4551	4503	4503	4535	4648	4743	4697	4702	4482	4442	4599	4600	4502	4684	4665	4645	4646	4519	4561
5167	5120	4961	4957	4970	5077	4823	5016	4821	4838	4622	4499	4573	4375	4430	4361	4572	4576	4681	4671	4750	4747	4893	4803	4745	4695	4852	4834	4842	4920	4553	4727	4657	4556	4561	4715	4750	4506	4457	4532	4565	4493	4638	4514	4726	4688	4590	4610	4500	4673
5209	5183	5157	4953	4875	4857	4866	5016	4929	4748	4616	4589	4600	4439	4297	4307	4329	4581	4483	4597	4763	4773	4721	4728	4691	4777	4699	4745	4727	4709	4727	4703	4562	4653	4551	4697	4738	4539	4542	4647	4584	4736	4671	4625	4748	4601	4792	4716	4628	4552
5183	5081	4968	4826	4975	4943	4896	4948	4991	4761	4603	4506	4541	4544	4233	4355	4440	4426	4634	4456	4531	4643	4702	4670	4767	4822	4734	4826	4684	4647	4717	4649	4613	4626	4712	4682	4708	4661	4555	4569	4543	4576	4838	4858	4710	4740	4752	4646	4415	4615
5227	5087	4955	4938	4750	4942	4767	4731	4974	4815	4599	4658	4544	4483	4355	4378	4368	4450	4425	4501	4490	4560	4672	4600	4650	4719	4620	4708	4711	4585	4664	4608	4548	4561	4597	4709	4527	4649	4494	4534	4647	4717	4684	4738	4674	4717	4794	4605	4721	4639
5240	4825	4980	4886	4807	4712	4831	5008	4745	4662	4758	4585	4532	4535	4408	4317	4408	4378	4591	4486	4492	4572	4539	4575	4676	4581	4738	4713	4559	4597	4619	4461	4540	4489	4546	4698	4577	4456	4589	4539	4657	4686	4839	4794	4694	4704	4769	4688	4672	4750
5071	4984	4846	4795	4767	4587	4774	4804	4708	4686	4699	4657	4632	4673	4427	4547	4429	4472	4550	4546	4598	4584	4435	4502	4566	4660	4848	4572	4660	4607	4672	4446	4468	4670	4709	4487	4622	4490	4625	4639	4722	4798	4659	4593	4578	4596	4610	4641	4699	4675
5063	5018	4916	4738	4778	4631	4756	4723	4607	4759	4710	4594	4614	4546	4633	4544	4432	4562	4454	4580	4430	4666	4550	4695	4692	4748	4764	4660	4747	4552	4547	4558	4673	4676	4612	4608	4516	4651	4560	4513	4719	4726	4591	4638	4636	4554	4596	4543	4671	4638
5114	5098	4865	4860	4683	4674	4692	4693	4587	4511	4583	4513	4751	4620	4574	4509	4494	4401	4520	4640	4791	4611	4636	4632	4795	4868	4800	4705	4673	4600	4687	4567	4633	4502	4655	4510	4560	4458	4566	4540	4616	4747	4710	4663	4415	4536	4543	4560	4633	4777
5074	5108	4971	4733	4662	4554	4575	4422	4576	4720	4565	4646	4588	4641	4572	4546	4583	4580	4537	4473	4648	4534	4681	4760	4845	4924	4767	4887	4774	4686	4544	4651	4693	4606	4416	4506	4672	4442	4484	4482	4728	4714	4567	4607	4741	4562	4586	4612	4604	4484
5025	4866	4898	4727	4707	4592	4533	4441	4665	4665	4665	4624	4676	4558	4416	4566	4572	4690	4540	4585	4761	4767	4702	4734	4884	4748	4844	4704	4905	4678	4540	4708	4727	4717	4668	4721	4642	4580	4523	4459	4675	4611	4667	4411	4435	4487	4495	4573	4501	4486
5005	5085	4904	4863	4787	4709	4548	4504	4598	4618	4541	4506	4484	4486	4430	4477	4618	4547	4662	4674	4641	4799	4636	4744	4862	4806	4861	4866	4760	4643	4660	4839	4753	4716	4685	4765	4843	4567	4651	4566	4743	4636	4547	4556	4628	4570	4670	4582	4442	4536
5062	5149	4976	4849	4740	4662	4514	4589	4636	4538	4594	4423	4534	4396	4368	4509	4575	4513	4615	4671	4630	4620	4658	4775	4967	4939	4985	4898	4727	4784	4815	4686	4929	4639	4839	4835	4877	4947	4789	4768	4792	4671	4698	4466	4584	4693	4681	4555	4513	4541
5038	4984	4990	4919	4794	4875	4712	4698	4611	4448	4531	4401	4495	4409	4541	4630	4518	4691	4604	4857	4659	4560	4807	4696	5029	4966	4823	4937	4812	4773	4794	4566	4755	4775	4849	4864	4812	4845	4876	4775	4714	4669	4776	4533	4576	4671	4743	4557	4542	4492
4994	4969	4919	5022	4945	4871	4875	4742	4674	4609	4532	4464	4476	4546	4571	4522	4580	4715	4549	4528	4711	4694	4828	4790	4902	4746	4871	4964	4732	4704	4741	4780	4920	4689	4901	4992	4980	4879	4787	4780	4754	4721	4637	4542	4588	4737	4648	4468	4515	4455
4855	4856	5098	5012	5011	5056	4885	4722	4741	4743	4599	4615	4597	4643	4594	4599	4636	4678	4645	4656	4630	4741	4721	4777	4781	4852	4924	4803	4738	4665	4719	4870	4824	4845	4832	4901	4872	4793	4756	4698	4671	4781	4616	4531	4661	4732	4694	4603	4672	4503
4900	4816	5018	4969	4900	5016	5006	4947	4857	4836	4635	4569	4553	4691	4572	4790	4642	4702	4656	4713	4650	4635	4790	4833	4636	4863	4796	4701	4682	4665	4743	4763	4723	4730	4727	4779	4669	4675	4645	4724	4551	4550	4639	4637	4664	4820	4759	4688	4641	4568
4950	4803	4809	4796	4871	5053	4946	5008	4864	4939	4679	4592	4632	4744	4810	4839	4697	4756	4586	4803	4577	4711	4790	4645	4724	4899	4664	4664	4631	4495	4631	4666	4665	4634	4750	4669	4692	4745	4578	4668	4594	4599	4641	4623	4790	4752	4737	4722	4664	4504
4917	4630	4734	4827	4930	4950	5014	4943	4867	4883	4665	4624	4788	4649	4579	4688	4697	4687	4667	4792	4840	4687	4703	4833	4667	4699	4733	4709	4545	4458	4664	4831	4675	4625	4759	4607	4620	4720	4708	4561	4718	4685	4653	4810	4683	4781	4727	4603	4651	4665
4921	4873	4643	4743	4624	4871	5091	4897	4978	4736	4839	4824	4732	4925	4616	4684	4640	4716	4661	4849	4747	4772	4767	4664	4778	4645	4705	4729	4496	4651	4753	4789	4583	4597	4731	4631	4637	4741	4704	4626	4515	4657	4754	4672	4712	4689	4731	4628	4671	4576
5083	4832	4752	4689	4563	4801	4788	4809	4883	4904	4721	4665	4775	4660	4795	4777	4704	4762	4650	4800	4851	4747	4969	4668	4688	4756	4774	4616	4602	4597	4790	4933	4681	4659	4552	4453	4608	4676	4556	4498	4552	4499	4675	4763	4765	4805	4657	4618	4534	4611
4969	4911	4846	4800	4637	4699	4620	4641	4901	5001	4737	4677	4820	4734	4695	4697	4628	4779	4553	4778	4810	4689	4586	4750	4816	4717	4734	4643	4732	4786	4729	4844	4678	4704	4664	4606	4774	4633	4613	4552	4555	4684	4597	4799	4780	4632	4732	4623	4677	4607
5158	4927	4902	4641	4676	4674	4588	4704	4671	4626	4766	4665	4546	4679	4701	4660	4602	4580	4625	4791	4605	4634	4636	4711	4649	4702	4856	4896	4668	4763	4934	4797	4625	4579	4667	4603	4707	4804	4609	4605	4606	4537	4644	4760	4675	4537	4662	4666	4568	4539
5130	4945	5000	4810	4634	4641	4617	4691	4664	4572	4679	4670	4547	4573	4479	4612	4595	4602	4592	4709	4541	4664	4619	4582	4694	4636	4711	4800	4645	4719	4770	4635	4660	4701	4605	4606	4764	4723	4578	4561	4501	4601	4477	4693	4739	4761	4708	4768	4496	4508
5135	5133	5273	4941	5008	4855	4785	4695	4537	4799	4528	4511	4458	4431	4514	4584	4437	4597	4639	4627	4606	4594	4579	4425	4511	4596	4745	4760	4782	4683	4796	4675	4600	4590	4737	4727	4714	4783	4638	4496	4477	4525	4605	4582	4724	4563	4654	4543	4515	4400
5067	5035	5129	4971	4937	4953	4899	4845	4726	4577	4565	4516	4564	4564	4514	4576	4575	4645	4686	4673	4611	4531	4526	4465	4554	4457	4691	4725	4517	4590	4545	4698	4690	4652	4661	4667	4727	4666	4646	4660	4571	4635	4664	4687	4575	4617	4794	4585	4671	4617
5042	4901	5052	5155	4980	4950	5056	4807	4658	4704	4646	4524	4547	4553	4467	4600	4555	4603	4531	4600	4526	4491	4605	4578	4571	4518	4571	4665	4548	4615	4483	4574	4636	4627	4739	4569	4794	4653	4552	4726	4562	4490	4566	4481	4690	4618	4675	4610	4590	4479
4973	4843	5009	4989	5112	4959	4959	4848	4739	4696	4615	4671	4623	4551	4546	4518	4514	4511	4659	4592	4666	4613	4530	4516	4599	4550	4408	4611	4419	4486	4455	4635	4608	4520	4557	4488	4675	4626	4724	4487	4560	4451	4429	4557	4460	4628	4751	4663	4593	4635
5054	4804	4711	4793	4896	4880	4958	4924	4915	4792	4890	4642	4549	4604	4466	4596	4500	4516	4641	4647	4541	4648	4590	4578	4532	4464	4401	4565	4488	4544	4498	4545	4485	4372	4432	4552	4375	4580	4588	4481	4587	4532	4585	4564	4565	4663	4611	4672	4605	4739
5128	4828	4872	4707	4757	4723	4866	4936	4794	4838	4901	4820	4641	4726	4544	4453	4580	4595	4661	4684	4579	4596	4567	4436	4364	4437	4465	4572	4511	4639	4581	4309	4472	4359	4431	4438	4454	4546	4517	4526	4558	4493	4467	4548	4605	4456	4477	4458	4577	4546
5076	4950	4932	4881	4599	4657	4691	4795	4582	4741	4799	4809	4801	4713	4655	4485	4479	4576	4430	4563	4547	4574	4440	4600	4500	4590	4478	4559	4665	4664	4466	4531	4327	4375	4484	4538	4344	4385	4462	4454	4543	4338	4439	4506	4440	4484	4361	4447	4417	4576
5056	4972	4920	4972	4785	4636	4627	4562	4609	4659	4776	4673	4556	4637	4580	4515	4454	4462	4469	4507	4378	4542	4543	4546	4612	4608	4600	4647	4710	4652	4393	4329	4460	4411	4521	4379	4371	4488	4290	4374	4439	4420	4495	4535	4533	4545	4395	4399	4424	4410
4836	4820	4845	4843	4746	4825	4793	4627	4686	4610	4684	4541	4756	4697	4562	4688	4544	4610	4560	4407	4469	4590	4583	4674	4414	4687	4635	4507	4591	4401	4472	4346	4439	4469	4605	4484	4371	4433	4379	4442	4393	4424	4415	4509	4328	4443	4405	4404	4357	4377
4906	4726	4799	4779	4809	4898	4865	4734	4782	4754	4623	4729	4625	4612	4635	4587	4600	4672	4587	4554	4469	4521	4543	4527	4564	4645	4491	4490	4652	4518	4453	4440	4279	4339	4550	4592	4526	4411	4391	4400	4381	4546	4497	4439	4372	4458	4423	4310	4346	4411
4867	4758	4780	4761	4734	4652	4802	4788	4771	4686	4743	4626	4700	4574	4645	4480	4625	4722	4599	4606	4605	4537	4523	4443	4471	4490	4390	4389	4535	4431	4482	4483	4421	4323	4466	4383	4432	4514	4400	4299	4358	4528	4519	4474	4340	4232	4423	4336	4359	4288
5051	4858	4787	4622	4725	4761	4874	4839	4778	4683	4699	4601	4666	4579	4510	4596	4743	4655	4622	4626	4634	4575	4437	4401	4556	4453	4613	4617	4596	4472	4623	4555	4454	4354	4347	4532	4580	4433	4421	4326	4196	4439	4469	4516	4424	4421	4354	4346	4386	4387
5045	4787	4847	4675	4534	4722	4803	4729	4786	4721	4733	4695	4544	4517	4540	4548	4575	4493	4553	4596	4478	4487	4569	4623	4542	4472	4737	4346	4560	4411	4509	4418	4478	4258	4327	4544	4481	4396	4583	4273	4276	4503	4427	4409	4505	4475	4498	4367	4474	4611
4729	4783	4768	4811	4771	4678	4724	4699	4857	4975	4766	4647	4703	4543	4625	4559	4523	4551	4553	4499	4563	4551	4472	4564	4694	4701	4530	4735	4421	4403	4421	4469	4413	4423	4345	4368	4506	4481	4314	4298	4189	4287	4370	4469	4435	4449	4489	4463	4478	4521
4587	4765	4756	4755	4586	4748	4756	4644	4781	4675	4772	4774	4703	4848	4745	4738	4811	4644	4860	4566	4532	4373	4496	4361	4495	4454	4428	4563	4544	4495	4441	4529	4358	4488	4433	4342	4402	4375	4443	4276	4346	4129	4329	4343	4419	4448	4402	4431	4458	4525
4685	4592	4699	4729	4741	4709	4609	4630	4634	4885	4745	4766	4858	4803	4650	4755	4866	4826	4857	4441	4503	4321	4444	4435	4473	4405	4266	4591	4424	4305	4430	4352	4403	4227	4323	4436	4255	4253	4297	4382	4318	4330	4228	4177	4265	4331	4303	4485	4488	4429
4694	4593	4762	4558	4744	4638	4739	4620	4740	4846	4667	4684	4667	4818	4714	4927	4917	4780	4720	4806	4529	4548	4507	4543	4488	4430	4392	4426	4326	4413	4404	4315	4348	4382	4446	4243	4332	4162	4286	4171	4350	4256	4204	4096	4245	4258	4301	4241	4431	4203
4702	4549	4609	4622	4649	4671	4560	4560	4585	4744	4737	4695	4511	4744	4714	4748	4802	4888	4896	4731	4595	4610	4566	4642	4647	4542	4503	4472	4329	4449	4336	4317	4341	4314	4291	4400	4384	4281	4165	4149	4134	4229	4313	4188	4228	4263	4233	4402	4324	4247
4699	4691	4630	4509	4468	4555	4597	4685	4733	4805	4790	4733	4662	4781	4751	4589	4646	4725	4689	4940	4828	4717	4668	4638	4634	4694	4610	4547	4545	4525	4442	4379	4381	4409	4270	4383	4356	4474	4259	4190	4154	4318	4201	4358	4387	4351	4241	4383	4387	4310
4770	4705	4687	4656	4517	4573	4644	4428	4598	4566	4835	4899	4738	4606	4702	4802	4690	4708	4729	4773	4790	4704	4644	4753	4746	4771	4700	4709	4635	4643	4508	4574	4613	4433	4366	4260	4258	4258	4263	4281	4288	4450	4427	4541	4454	4441	4426	4538	4299	4423
4636	4769	4597	4647	4481	4377	4594	4427	4586	4780	4626	4841	4818	4829	4615	4738	4788	4836	4701	4686	4668	4768	4758	4673	4663	4638	4717	4792	4714	4662	4711	4648	4630	4454	4395	4453	4437	4330	4355	4501	4289	4453	4362	4476	4384	4578	4608	4567	4418	4427
4640	4559	4641	4456	4655	4486	4732	4530	4573	4747	4654	4821	4851	4926	4752	4853	4727	4860	4729	4674	4744	4706	4725	4660	4574	4771	4816	4773	4673	4503	4742	4653	4602	4565	4542	4526	4562	4330	4386	4379	4372	4371	4420	4470	4528	4521	4522	4480	4436	4513
4691	4433	4403	4424	4649	4585	4766	4709	4792	4783	4673	4858	4733	4727	4878	4854	4857	4708	4678	4974	4798	4846	4729	4739	4628	4789	4702	4622	4674	4589	4505	4584	4567	4549	4597	4474	4389	4297	4332	4390	4352	4395	4577	4484	4364	4328	4351	4409	4495	4487
4640	4488	4306	4433	4531	4458	4662	4643	4700	4789	4723	4807	4768	4846	4652	4798	4797	4864	4783	4904	4839	4873	4759	4635	4678	4589	4757	4809	4600	4582	4650	4488	4536	4381	4424	4412	4438	4264	4298	4270	4321	4341	4495	4390	4365	4434	4418	4427	4483	4605
4620	4516	4580	4622	4493	4437	4370	4441	4527	4693	4889	4708	4833	4773	4691	4643	4753	4774	4866	4840	4857	4730	4831	4938	4821	4739	4712	4679	4591	4652	4514	4503	4622	4470	4557	4389	4321	4338	4360	4391	4302	4444	4512	4601	4505	4541	4406	4567	4562	4611
4603	4464	4523	4410	4503	4557	4464	4522	4626	4491	4553	4666	4747	4836	4687	4708	4693	4710	4776	4732	4814	4781	4824	4738	4754	4734	4860	4824	4801	4630	4603	4639	4502	4498	4533	4534	4556	4586	4473	4475	4491	4441	4483	4561	4453	4478	4428	4513	4475	4638
4656	4509	4438	4400	4485	4568	4523	4543	4505	4524	4462	4565	4707	4698	4716	4812	4931	4879	4849	4896	4790	4942	4734	4968	4815	4832	4770	4746	4731	4676	4761	4735	4573	4499	4660	4641	4779	4714	4670	4575	4486	4504	4650	4566	4675	4457	4556	4547	4649	4714
4792	4596	4456	4390	4413	4499	4607	4413	4415	4542	4526	4438	4503	4562	4488	4718	4837	4804	4882	4883	4974	4902	4924	4885	4877	4933	4800	4741	4823	4709	4701	4802	4647	4643	4822	4437	4612	4640	4656	4631	4551	4577	4541	4557	4481	4367	4506	4508	4377	4740
4692	4671	4521	4456	4442	4526	4450	4529	4464	4520	4637	4517	4408	4559	4540	4566	4669	4704	4861	4835	4762	4887	4861	5007	4991	4881	4838	4820	4748	4750	4666	4814	4604	4616	4665	4546	4701	4613	4615	4593	4696	4731	4693	4626	4657	4756	4590	4512	4601	4663
4658	4635	4640	4580	4520	4392	4431	4500	4463	4569	4410	4505	4490	4458	4529	4429	4607	4486	4751	4797	4822	4838	4811	4858	4789	4824	4903	4619	4722	4705	4777	4698	4870	4793	4582	4741	4661	4620	4630	4626	4806	4634	4713	4705	4692	4652	4602	4680	4626	4739
4741	4570	4731	4565	4535	4504	4574	4555	4485	4474	4543	4439	4510	4599	4568	4571	4613	4585	4664	4813	4624	4680	4760	4708	4798	4794	4760	4804	4670	4835	4652	4762	4709	4768	4801	4673	4694	4788	4831	4575	4631	4588	4794	4608	4610	4681	4618	4579	4638	4669
4659	4631	4580	4614	4565	4489	4581	4528	4469	4550	4383	4358	4430	4266	4563	4623	4563	4585	4673	4636	4639	4829	4810	4720	4596	4717	4518	4752	4508	4644	4670	4726	4567	4583	4691	4659	4637	4624	4640	4518	4698	4480	4569	4634	4566	4540	4594	4482	4511	4647
4896	4688	4601	4587	4531	4403	4467	4469	4411	4431	4312	4451	4448	4349	4313	4448	4576	4597	4703	4643	4754	4703	4600	4727	4700	4637	4692	4631	4536	4624	4461	4570	4607	4514	4612	4569	4597	4497	4528	4531	4479	4452	4550	4500	4610	4666	4470	4502	4434	4464
4879	4622	4734	4537	4479	4366	4441	4475	4447	4336	4541	4445	4370	4526	4345	4406	4533	4531	4585	4814	4643	4600	4746	4625	4701	4707	4628	4631	4584	4606	4532	4671	4661	4695	4549	4519	4455	4336	4498	4553	4473	4508	4409	4557	4477	4587	4530	4462	4399	4554
4731	4879	4744	4613	4627	4440	4427	4429	4395	4341	4440	4390	4279	4418	4373	4510	4558	4446	4548	4550	4606	4533	4646	4639	4633	4698	4617	4513	4721	4479	4578	4526	4583	4708	4504	4651	4492	4452	4479	4460	4457	4494	4443	4425	4535	4542	4412	4512	4398	4492
4945	4855	4745	4767	4572	4508	4513	4552	4503	4419	4298	4403	4472	4388	4436	4390	4463	4401	4397	4581	4567	4475	4597	4458	4481	4551	4466	4595	4604	4619	4606	4616	4630	4589	4449	4536	4464	4403	4343	4396	4377	4481	4471	4611	4526	4474	4458	4461	4382	4303
4964	4773	4905	4760	4627	4603	4674	4630	4430	4479	4379	4472	4457	4273	4438	4370	4376	4473	4412	4369	4368	4422	4582	4481	4356	4460	4443	4625	4468	4479	4502	4472	4699	4621	4565	4322	4381	4354	4396	4275	4312	4366	4405	4439	4518	4420	4403	4440	4393	4466
4860	4841	4765	4699	4683	4842	4636	4691	4528	4598	4579	4523	4483	4507	4245	4265	4463	4308	4375	4414	4266	4386	4345	4602	4324	4497	4492	4456	4495	4473	4362	4510	4474	4467	4481	4481	4397	4486	4439	4298	4363	4460	4448	4459	4442	4564	4459	4441	4438	4395
4960	4833	4790	4827	4720	4684	4699	4635	4655	4677	4682	4522	4530	4640	4369	4489	4322	4323	4356	4294	4274	4499	4459	4316	4391	4465	4386	4494	4378	4443	4476	4405	4408	4536	4442	4409	4295	4418	4298	4412	4457	4373	4326	4434	4286	4314	4284	4411	4353	4427
4942	4859	4728	4808	4761	4732	4748	4717	4756	4767	4648	4637	4375	4495	4532	4412	4368	4437	4374	4494	4276	4362	4321	4362	4227	4416	4283	4426	4363	4291	4345	4349	4455	4236	4432	4209	4562	4282	4369	4301	4319	4250	4288	4371	4268	4360	4271	4202	4300	4348
4801	4790	4968	4841	4928	4817	4782	4713	4706	4722	4613	4775	4647	4598	4472	4477	4495	4473	4489	4416	4287	4383	4395	4442	4423	4386	4480	4287	4333	4340	4366	4341	4372	4276	4279	4267	4313	4209	4259	4488	4167	4297	4293	4343	4335	4336	4207	4226	4230	4111
4889	4905	4700	4697	4716	4679	4632	4755	4723	4601	4599	4619	4619	4629	4578	4558	4427	4465	4534	4461	4349	4341	4374	4333	4490	4597	4201	4319	4433	4267	4398	4371	4312	4303	4271	4295	4349	4257	4288	4414	4274	4255	4212	4283	4286	4204	4281	4125	4229	4313
4767	4809	4643	4740	4684	4759	4903	4658	4629	4639	4743	4525	4645	4666	4649	4540	4503	4504	4660	4490	4414	4470	4492	4550	4357	4307	4480	4460	4513	4357	4454	4279	4413	4363	4334	4289	4263	4369	4448	4215	4295	4287	4166	4260	4187	4157	4332	4241	4311	4341
4786	4673	4682	4792	4664	4773	4771	4761	4580	4615	4615	4557	4757	4646	4502	4682	4543	4472	4474	4267	4445	4615	4444	4497	4469	4312	4521	4501	4367	4394	4337	4382	4253	4419	4432	4146	4279	4346	4350	4246	4265	4257	4205	4234	4251	4297	4224	4135	4353	4317
4649	4573	4482	4551	4754	4739	4876	4731	4798	4643	4610	4686	4616	4610	4598	4560	4589	4497	4641	4583	4558	4554	4467	4551	4294	4406	4436	4362	4529	4399	4253	4459	4483	4339	4460	4278	4362	4370	4215	4431	4366	4271	4331	4337	4197	4257	4168	4310	4380	4359
4580	4422	4506	4529	4562	4603	4767	4718	4737	4675	4630	4696	4713	4765	4534	4722	4544	4604	4610	4663	4616	4604	4600	4498	4571	4530	4521	4408	4501	4401	4308	4467	4395	4357	4404	4501	4335	4364	4393	4391	4303	4384	4207	4228	4277	4360	4201	4412	4448	4361
4562	4482	4458	4341	4579	4510	4717	4636	4644	4697	4667	4689	4672	4687	4734	4630	4675	4621	4532	4609	4560	4559	4539	4491	4487	4481	4392	4419	4352	4320	4398	4259	4439	4491	4352	4341	4247	4311	4376	4328	4394	4349	4456	4324	4382	4336	4374	4329	4445	4483
4655	4631	4466	4376	4509	4547	4639	4593	4648	4723	4687	4694	4500	4714	4629	4503	4530	4578	4689	4514	4649	4506	4583	4365	4444	4423	4549	4273	4360	4373	4527	4445	4402	4340	4313	4336	4419	4422	4385	4237	4428	4367	4415	4299	4525	4337	4518	4428	4502	4528
4914	4595	4432	4448	4479	4517	4540	4540	4687	4537	4433	4447	4456	4570	4507	4456	4553	4525	4412	4402	4495	4611	4379	4503	4585	4510	4414	4526	4383	4367	4302	4258	4389	4486	4524	4447	4530	4504	4250	4484	4445	4378	4411	4516	4414	4459	4605	4466	4515	4586
4740	4779	4522	4498	4500	4481	4485	4444	4448	4367	4419	4452	4453	4502	4484	4426	4410	4598	4514	4412	4484	4456	4547	4619	4542	4502	4449	4507	4513	4454	4527	4485	4587	4553	4479	4550	4510	4531	4389	4416	4473	4486	4467	4550	4711	4480	4533	4515	4420	4443
4897	4739	4607	4611	4531	4481	4498	4421	4393	4398	4297	4104	4370	4355	4285	4562	4443	4436	4404	4479	4472	4544	4509	4538	4482	4416	4451	4491	4410	4500	4633	4508	4485	4576	4657	4521	4465	4519	4561	4510	4493	4597	4525	4627	4482	4611	4593	4665	4494	4537
4909	4639	4640	4577	4515	4380	4524	4365	4436	4277	4282	4158	4188	4307	4343	4319	4381	4464	4351	4385	4605	4528	4421	4507	4479	4580	4398	4398	4484	4596	4516	4389	4606	4658	4561	4583	4606	4488	4611	4410	4472	4465	4623	4674	4565	4428	4638	4566	4706	4611
4949	4812	4604	4496	4537	4533	4378	4533	4216	4218	4206	4175	4306	4188	4287	4282	4301	4262	4307	4418	4400	4481	4421	4455	4550	4412	4504	4443	4375	4440	4463	4323	4440	4482	4488	4479	4309	4327	4501	4445	4322	4388	4573	4505	4529	4511	4530	4589	4642	4570
4930	4933	4707	4531	4562	4590	4423	4510	4321	4252	4128	4319	4285	4282	4379	4290	4316	4339	4407	4561	4375	4336	4216	4503	4483	4554	4328	4334	4272	4410	4431	4399	4383	4460	4367	4434	4439	4563	4466	4330	4379	4408	4443	4566	4550	4480	4397	4527	4606	4572
5025	4829	4718	4584	4546	4537	4556	4403	4303	4265	4284	4230	4390	4240	4333	4391	4351	4277	4329	4304	4367	4442	4323	4471	4480	4447	4345	4397	4359	4362	4326	4325	4326	4264	4308	4249	4348	4358	4345	4301	4204	4476	4406	4434	4277	4209	4284	4527	4378	4413
4916	4769	4750	4684	4638	4636	4476	4454	4299	4310	4280	4334	4428	4485	4434	4524	4509	4279	4343	4467	4244	4317	4304	4349	4505	4316	4263	4374	4286	4223	4222	4301	4377	4284	4104	4270	4391	4247	4329	4208	4148	4102	4185	4288	4278	4226	4407	4287	4313	4351
4968	4823	4782	4768	4611	4533	4695	4534	4436	4527	4379	4494	4419	4490	4524	4467	4497	4325	4300	4294	4346	4436	4325	4216	4203	4203	4169	4092	4302	4225	4139	4291	4295	4271	4216	4278	4168	4292	4212	4091	4189	4197	4262	4400	4307	4347	4280	4343	4392	4438
4820	4771	4775	4652	4789	4724	4803	4735	4496	4650	4379	4463	4513	4569	4644	4555	4511	4318	4243	4186	4305	4439	4250	4264	4202	4229	4313	4149	4076	4153	4117	4162	4161	4205	4309	4185	4268	4272	4318	4268	4307	4201	4136	4267	4425	4368	4345	4372	4396	4324
4894	4855	4715	4708	4785	4709	4716	4851	4771	4734	4536	4647	4506	4681	4577	4489	4636	4316	4283	4227	4300	4300	4228	4250	4172	4154	4133	4264	4075	4135	4234	4239	4140	4267	4251	4290	4187	4320	4289	4159	4164	4221	4228	4446	4276	4376	4286	4378	4148	4414
4789	4718	4709	4785	4586	4827	4801	4893	4742	4706	4529	4589	4498	4628	4574	4573	4514	4410	4380	4126	4393	4310	4279	4221	4321	4224	4287	4096	4173	4233	4226	4158	4169	4301	4280	4263	4385	4204	4230	4324	4389	4289	4227	4290	4426	4444	4435	4310	4416	4455
4787	4833	4938	4805	4705	4704	4638	4609	4703	4678	4625	4647	4642	4581	4565	4488	4401	4307	4329	4240	4296	4439	4487	4306	4234	4262	4215	4275	4283	4328	4049	4196	4155	4311	4384	4229	4282	4283	4210	4154	4295	4266	4346	4344	4389	4468	4368	4377	4291	4488
4923	4957	4858	4814	4788	4608	4682	4667	4570	4737	4516	4537	4593	4625	4539	4489	4557	4362	4356	4392	4347	4465	4300	4365	4400	4413	4387	4352	4411	4236	4412	4480	4294	4295	4326	4318	4347	4292	4349	4475	4436	4346	4351	4357	4526	4530	4399	4560	4632	4463
4934	4804	4804	4766	4779	4647	4622	4598	4503	4518	4562	4504	4440	4435	4446	4570	4401	4405	4367	4496	4582	4453	4453	4499	4625	4442	4477	4339	4417	4420	4458	4399	4345	4460	4369	4441	4371	4552	4407	4331	4481	4495	4476	4555	4629	4518	4611	4494	4735	4682
5107	4786	4883	4728	4597	4737	4496	4413	4618	4454	4492	4366	4314	4474	4515	4391	4465	4499	4535	4393	4587	4544	4507	4439	4550	4485	4557	4588	4523	4418	4474	4386	4440	4639	4462	4461	4496	4539	4454	4537	4427	4507	4513	4504	4591	4547	4668	4538	4706	4621
5012	4784	4684	4722	4544	4537	4488	4478	4411	4347	4465	4383	4362	4457	4501	4429	4503	4464	4548	4491	4528	4496	4630	4607	4614	4588	4659	4589	4579	4525	4645	4611	4547	4553	4551	4478	4435	4683	4459	4513	4434	4570	4498	4476	4494	4706	4704	4647	4720	4713
4994	4906	4706	4682	4437	4419	4482	4443	4323	4369	4548	4235	4391	4597	4432	4494	4437	4516	4469	4474	4615	4596	4685	4784	4677	4705	4576	4594	4504	4781	4693	4685	4680	4478	4530	4428	4593	4574	4508	4375	4512	4457	4473	4583	4731	4650	4741	4627	4655	4545
4956	4847	4759	4571	4407	4322	4545	4464	4406	4420	4379	4363	4465	4512	4480	4627	4518	4610	4550	4601	4547	4637	4506	4578	4641	4757	4654	4617	4518	4519	4681	4663	4494	4555	4442	4458	4390	4534	4756	4473	4402	4445	4411	4374	4430	4447	4595	4586	4512	4575
4907	4741	4638	4545	4530	4358	4523	4482	4441	4530	4334	4526	4451	4637	4389	4585	4367	4562	4565	4552	4460	4601	4468	4465	4657	4579	4489	4433	4397	4394	4545	4577	4535	4488	4462	4441	4262	4407	4420	4448	4477	4265	4406	4429	4315	4357	4336	4399	4490	4569
5011	4844	4897	4646	4511	4431	4397	4542	4481	4629	4565	4521	4450	4428	4527	4476	4616	4485	4510	4455	4521	4376	4431	4399	4688	4508	4434	4466	4328	4319	4296	4571	4411	4335	4424	4316	4311	4297	4250	4335	4359	4340	4352	4378	4456	4473	4371	4387	4346	4342
5077	4865	4686	4714	4597	4552	4662	4516	4602	4489	4553	4551	4473	4608	4443	4493	4552	4217	4501	4295	4358	4340	4389	4415	4398	4389	4448	4313	4332	4339	4470	4343	4279	4413	4294	4166	4328	4254	4066	4329	4330	4430	4278	4368	4347	4426	4402	4308	4429	4203
4929	4930	4706	4673	4594	4747	4843	4751	4762	4598	4597	4633	4635	4514	4521	4429	4511	4457	4303	4378	4345	4391	4196	4281	4336	4233	4292	4328	4345	4182	4269	4140	4384	4336	4147	4333	4246	4079	4173	4072	4237	4320	4248	4360	4423	4317	4358	4247	4192	4252
4863	4933	4914	4883	4634	4684	4795	4820	4961	4806	4806	4585	4604	4588	4539	4596	4508	4498	4422	4374	4285	4390	4271	4266	4290	4243	4323	4337	4338	4231	4214	4293	4269	4192	4256	4162	4236	4236	4287	4268	4276	4248	4247	4360	4283	4451	4184	4296	4259	4205
4723	4872	4855	4802	4713	4730	4633	4864	4787	4819	4851	4647	4700	4617	4499	4625	4533	4349	4522	4305	4178	4283	4124	4244	4163	4145	4294	4088	4207	4193	4187	4237	4299	4236	4195	4150	4144	4175	4180	4182	4217	4269	4160	4262	4261	4317	4235	4279	4371	4377
4772	4615	4704	4681	4644	4664	4683	4862	4725	4862	4793	4678	4594	4481	4534	4616	4449	4431	4375	4432	4301	4190	4244	4144	4294	4164	4333	4165	4150	4283	4233	4418	4395	4354	4297	4138	4238	4154	4314	4230	4484	4338	4414	4273	4318	4316	4479	4331	4443	4316
4899	4711	4687	4750	4631	4743	4653	4754	4720	4676	4698	4549	4534	4515	4580	4618	4523	4411	4407	4370	4285	4267	4318	4307	4414	4194	4400	4302	4128	4257	4184	4381	4299	4438	4336	4273	4302	4284	4360	4287	4300	4441	4207	4367	4276	4500	4274	4411	4447	4370
4800	4837	4780	4793	4654	4642	4554	4688	4634	4563	4586	4467	4420	4555	4442	4580	4375	4346	4471	4347	4232	4358	4273	4413	4435	4593	4356	4404	4306	4434	4510	4337	4343	4354	4348	4361	4389	4365	4287	4387	4390	4365	4432	4345	4377	4523	4447	4422	4527	4561
4912	4613	4793	4833	4599	4729	4575	4645	4463	4441	4567	4371	4522	4256	4480	4359	4348	4433	4387	4395	4259	4286	4356	4493	4506	4404	4567	4527	4397	4439	4441	4537	4467	4433	4389	4485	4475	4461	4383	4435	4485	4357	4365	4326	4325	4485	4466	4587	4510	4384
4820	4831	4767	4662	4648	4558	4580	4495	4434	4339	4337	4427	4348	4258	4317	4456	4341	4513	4376	4350	4237	4436	4465	4428	4467	4599	4635	4713	4610	4494	4438	4462	4432	4547	4435	4468	4403	4521	4542	4457	4349	4567	4496	4443	4462	4535	4622	4562	4609	4750
4976	4748	4772	4703	4528	4425	4460	4519	4256	4369	4269	4237	4355	4225	4070	4330	4344	4407	4287	4218	4333	4375	4342	4453	4495	4519	4438	4457	4646	4479	4614	4418	4542	4384	4517	4458	4406	4472	4507	4377	4365	4291	4382	4480	4482	4513	4611	4580	4581	4468
4935	4783	4695	4597	4493	4449	4326	4373	4376	4310	4328	4244	4301	4253	4232	4242	4342	4296	4511	4334	4298	4334	4211	4424	4557	4367	4486	4517	4464	4434	4502	4483	4511	4496	4256	4253	4395	4421	4351	4426	4421	4318	4398	4361	4344	4639	4403	4649	4541	4660
5004	4616	4798	4588	4467	4462	4436	4311	4207	4200	4246	4323	4373	4250	4298	4157	4216	4259	4229	4337	4367	4278	4155	4356	4486	4308	4503	4415	4392	4545	4461	4402	4369	4255	4381	4368	4331	4382	4435	4270	4288	4266	4347	4338	4361	4488	4489	4553	4473	4490
4958	4786	4703	4546	4598	4488	4332	4329	4331	4243	4326	4434	4250	4393	4190	4233	4235	4319	4338	4334	4350	4321	4328	4221	4310	4312	4403	4360	4371	4265	4348	4346	4161	4319	4154	4262	4258	4341	4430	4272	4201	4172	4195	4262	4270	4450	4251	4324	4430	4367
4966	4871	4749	4573	4482	4447	4496	4456	4398	4384	4423	4261	4349	4501	4242	4184	4335	4208	4420	4286	4288	4286	4219	4258	4298	4270	4286	4088	4163	4143	4178	4157	4036	4028	4127	4186	4135	4192	4166	4183	4276	4215	4178	4286	4226	4307	4342	4278	4249	4406
5045	4862	4756	4623	4509	4522	4530	4507	4525	4438	4456	4490	4501	4418	4313	4175	4363	4251	4330	4352	4210	4330	4146	4289	4211	4106	4121	4201	4087	4125	3958	4101	4052	4021	4062	4052	4203	4167	4296	4171	4215	4197	4279	4193	4276	4269	4278	4376	4365	4210
4975	4865	4825	4674	4631	4560	4510	4397	4505	4678	4527	4431	4618	4486	4400	4340	4359	4329	4251	4428	4277	4248	4254	4291	4096	4206	4138	4239	4094	3940	4069	4201	4087	4077	3969	4021	4142	4164	4180	4094	4145	4266	4196	4271	4277	4190	4334	4229	4470	4366
4895	4725	4685	4686	4373	4501	4562	4569	4569	4572	4492	4595	4461	4525	4450	4367	4317	4414	4463	4447	4385	4292	4350	4310	4196	4263	4245	4250	4136	4109	4140	4117	4140	4007	3972	4110	4093	4122	4066	4296	4304	4073	4184	4225	4193	4404	4299	4273	4393	4250
4819	4715	4635	4432	4507	4425	4604	4531	4601	4508	4581	4550	4451	4502	4411	4317	4241	4254	4461	4487	4264	4437	4354	4271	4257	4139	4291	4190	4348	4192	4067	4227	4163	4187	4131	3964	4218	4147	4291	4206	4367	4323	4232	4292	4353	4383	4359	4441	4408	4458
4791	4741	4641	4406	4284	4459	4490	4598	4485	4546	4733	4447	4518	4573	4436	4419	4334	4137	4383	4213	4419	4222	4332	4241	4269	4303	4259	4150	4286	4272	4327	4215	4190	4265	4260	4242	4086	4294	4232	4299	4339	4375	4278	4250	4394	4422	4535	4408	4445	4452
4868	4760	4658	4459	4385	4316	4530	4494	4555	4514	4479	4366	4533	4497	4466	4382	4427	4357	4423	4287	4373	4279	4406	4318	4217	4198	4119	4141	4306	4263	4373	4320	4271	4379	4171	4270	4334	4420	4355	4422	4465	4400	4485	4410	4448	4556	4516	4439	4546	4626
4828	4858	4749	4585	4378	4331	4347	4498	4531	4515	4516	4579	4492	4474	4337	4239	4312	4221	4329	4118	4341	4269	4196	4294	4164	4226	4287	4206	4327	4259	4400	4363	4249	4372	4285	4292	4540	4282	4475	4541	4396	4438	4555	4438	4450	4530	4467	4529	4454	4505
4846	4698	4684	4722	4546	4398	4376	4396	4463	4324	4684	4644	4539	4263	4364	4322	4330	4172	4152	4228	4042	4045	4186	4205	4263	4427	4126	4365	4183	4328	4341	4288	4251	4194	4463	4475	4353	4449	4436	4449	4462	4735	4443	4405	4436	4540	4446	4506	4563	4645
4892	4666	4787	4620	4594	4562	4402	4390	4444	4387	4369	4385	4411	4212	4395	4309	4365	4411	4286	4193	4277	4207	4285	4329	4293	4266	4171	4198	4306	4304	4274	4333	4265	4418	4372	4329	4391	4382	4466	4398	4674	4583	4427	4527	4419	4439	4299	4495	4475	4543
4853	4663	4686	4602	4662	4493	4525	4405	4338	4530	4348	4367	4381	4261	4212	4242	4293	4120	4034	4036	4072	4099	4130	4248	4338	4270	4390	4326	4280	4307	4268	4130	4324	4307	4449	4354	4383	4480	4426	4421	4516	4489	4552	4361	4478	4280	4497	4305	4442	4422
4801	4608	4664	4573	4502	4441	4581	4384	4550	4555	4367	4405	4202	4232	4350	4360	4213	4413	4174	4193	4188	4120	4246	4448	4490	4247	4326	4311	4069	4324	4275	4233	4301	4313	4408	4355	4430	4413	4463	4316	4309	4476	4455	4376	4376	4328	4431	4328	4497	4332
4892	4649	4669	4633	4351	4338	4357	4380	4346	4487	4458	4273	4270	4175	4120	4172	4211	4242	4166	4136	4222	4285	4109	4204	4382	4164	4297	4277	4142	4370	4291	4292	4307	4272	4218	4365	4395	4380	4252	4345	4358	4219	4362	4461	4303	4271	4374	4420	4366	4311
4799	4832	4535	4541	4353	4366	4336	4353	4509	4470	4395	4168	4318	4158	4146	4316	4241	4227	4310	4218	4202	4196	4292	4292	4304	4525	4186	4273	4317	4393	4210	4363	4471	4287	4338	4353	4315	4311	4201	4219	4436	4321	4306	4313	4351	4536	4433	4452	4323	4484
4833	4607	4666	4438	4355	4484	4223	4205	4323	4492	4462	4506	4312	4156	3979	4090	4106	4097	4152	4149	4127	4204	4189	4238	4403	4350	4251	4392	4433	4432	4359	4414	4443	4464	4331	4402	4301	4259	4258	4215	4402	4343	4380	4381	4510	4417	4630	4515	4498	4565
4759	4723	4575	4419	4413	4330	4273	4281	4180	4310	4314	4219	4322	4298	4223	4295	4226	4361	4290	4218	4193	4200	4381	4370	4392	4338	4322	4396	4456	4492	4305	4447	4386	4358	4489	4240	4420	4477	4393	4376	4389	4332	4384	4149	4365	4435	4515	4561	4499	4511
4707	4470	4434	4455	4456	4398	4319	4145	4337	4207	4296	4135	4244	3926	4044	3957	4091	4235	4109	4139	4081	4256	4400	4144	4184	4247	4323	4367	4344	4633	4482	4601	4586	4528	4444	4498	4455	4471	4366	4483	4374	4438	4346	4311	4326	4432	4364	4439	4565	4563
4577	4559	4517	4448	4288	4353	4430	4351	4320	4079	4067	4086	4220	4297	4277	4378	4221	4349	4269	4104	4344	4337	4247	4347	4331	4363	4258	4303	4371	4532	4338	4452	4317	4345	4442	4274	4276	4443	4405	4341	4402	4329	4303	4538	4397	4514	4503	4418	4490	4481
4697	4355	4522	4367	4476	4267	4492	4299	4332	4141	4147	4177	4195	3986	4081	3928	3996	4148	4275	4147	4218	4168	3999	4142	4226	4252	4322	4448	4284	4439	4457	4346	4445	4285	4378	4363	4481	4367	4432	4495	4470	4364	4395	4321	4314	4330	4412	4333	4394	4468
4826	4512	4496	4527	4351	4295	4475	4398	4447	4210	3929	4006	4355	4440	4324	4398	4219	4245	4289	4191	4423	4167	4278	4294	4383	4199	4339	4352	4218	4438	4444	4329	4290	4272	4284	4384	4408	4512	4419	4337	4432	4335	4174	4393	4262	4219	4423	4281	4366	4447
4820	4611	4556	4495	4481	4418	4478	4329	4391	4278	4337	4233	4264	4053	4141	4008	4080	4017	4003	4047	4010	4037	4107	4068	4170	4262	4337	4499	4241	4308	4313	4266	4261	4223	4144	4226	4340	4356	4355	4524	4289	4341	4347	4278	4242	4375	4340	4392	4444	4455
4833	4559	4617	4597	4306	4490	4367	4477	4538	4338	4092	4040	4065	4331	4333	4441	4395	4349	4165	4423	4400	4321	4293	4502	4422	4309	4305	4218	4326	4676	4457	4342	4298	4271	4269	4325	4267	4406	4477	4407	4509	4220	4300	4319	4349	4445	4341	4399	4322	4382
4827	4753	4631	4532	4435	4561	4518	4528	4426	4434	4355	4319	4263	4160	4218	4101	4106	4132	4074	4109	4084	4252	4172	4322	4246	4488	4520	4603	4501	4159	4366	4279	4417	4432	4127	4377	4318	4377	4385	4345	4253	4442	4351	4115	4405	4208	4327	4410	4332	4468
4952	4699	4506	4466	4526	4410	4222	4378	4336	4432	4323	4140	4139	4287	4432	4378	4243	4298	4313	4453	4531	4435	4357	4440	4362	4384	4345	4386	4572	4470	4385	4438	4399	4400	4513	4360	4349	4403	4306	4420	4485	4302	4368	4330	4393	4370	4391	4262	4393	4300
5011	4742	4524	4667	4376	4321	4392	4492	4312	4158	4221	4147	4189	4370	4265	4469	4327	4267	4194	4203	4374	4438	4461	4532	4527	4544	4590	4468	4268	4259	4365	4689	4586	4509	4504	4387	4294	4406	4436	4289	4214	4505	4261	4371	4351	4150	4429	4334	4282	4382
4859	4653	4678	4395	4286	4474	4286	4155	3975	4192	4241	4361	4344	4176	4393	4468	4233	4232	4207	4226	4533	4423	4345	4411	4425	4475	4603	4522	4571	4595	4452	4382	4484	4731	4606	4439	4474	4302	4253	4394	4256	4277	4362	4365	4247	4251	4328	4249	4294	4222
4887	4785	4456	4457	4399	4286	4075	4155	4204	4235	4166	4121	4089	4180	4225	4163	4141	4263	4102	4302	4447	4388	4412	4403	4474	4333	4354	4379	4411	4614	4562	4606	4402	4411	4637	4550	4411	4494	4389	4234	4397	4295	4269	4486	4351	4268	4397	4190	4311	4354
4748	4582	4695	4291	4378	4255	4283	4187	4183	4051	4053	4156	4386	4221	4281	4446	4397	4512	4418	4523	4461	4407	4543	4387	4367	4400	4296	4343	4285	4221	4353	4381	4527	4563	4509	4515	4381	4323	4368	4374	4221	4305	4203	4297	4400	4197	4134	4222	4187	4370
4596	4613	4449	4494	4332	4506	4140	4159	4101	4222	4294	4380	4349	4326	4175	4022	4137	4095	4036	4211	4074	4279	4249	4271	4307	4313	4212	4509	4381	4303	4301	4258	4187	4495	4394	4369	4274	4348	4311	4353	4393	4063	4332	4207	4208	4180	4117	4066	4225	4175
4730	4574	4454	4505	4538	4125	4050	4185	4407	4405	4309	4001	4048	3927	3983	4002	4214	4099	4269	4157	4074	4129	3999	3989	3910	4025	4043	4219	4340	4293	4415	4313	4159	4098	4275	4294	4248	4240	4265	4352	4254	4223	4195	4254	4057	4104	4275	4165	4148	4266
4690	4502	4669	4347	4098	4151	4263	4282	4306	4078	3942	4118	4238	4274	4377	4463	4585	4546	4583	4546	4677	4815	4586	4425	4184	4202	4091	3970	4279	4259	4180	4319	4357	4152	4141	4088	4389	4366	4336	4255	4291	4246	4252	4267	4269	4098	4274	4233	4073	4159
4615	4631	4418	4221	4339	4463	4321	4106	3969	4123	4215	4367	4384	4285	4305	4313	4133	4324	4257	4212	4347	4448	4514	4537	4541	4591	4446	4387	4107	4270	4116	4215	4172	4339	4249	4158	4023	4383	4359	4315	4166	4302	4219	4162	4134	4029	4209	4131	4214	4161
4739	4483	4204	4569	4450	4118	3920	4018	4257	4381	4201	4104	4223	3990	3869	3835	4099	4167	3907	3931	3945	3950	3948	3988	3857	4336	4416	4505	4499	4392	4427	4222	4160	4082	4257	4231	4303	4037	4359	4354	4136	4171	4349	4264	4083	4050	4311	4267	4210	4226
4595	4496	4695	4576	4073	3971	4069	4363	4342	4122	4127	4101	4211	4099	4109	4269	4421	4452	4663	4430	4692	4476	4363	4241	4031	3839	4021	4139	4468	4554	4381	4370	4310	4308	4192	4235	4412	4237	4168	4215	4351	4307	4244	4312	4129	4279	4163	4321	4401	4348
4604	4591	4605	4160	4155	4167	4407	4013	4057	4062	4242	4329	4355	4393	4436	4361	4569	4595	4508	4568	4663	4940	4978	4887	4717	4438	4427	4140	4090	4165	4259	4358	4405	4416	4339	4232	4248	4384	4378	4147	4368	4335	4344	4331	4433	4347	4467	4321	4315	4334
4756	4685	4365	4262	4269	4370	4189	4058	4080	4294	4179	4418	4384	4348	4334	4290	4567	4404	4170	4183	4217	4295	4513	4534	4783	5010	4925	4537	4253	3969	4189	4418	4276	4406	4605	4352	4127	4272	4420	4241	4218	4262	4358	4135	4275	4261	4224	4128	4207	4153
4696	4468	4256	4750	4555	4186	4158	4077	4385	4164	4276	4466	4461	4559	4490	4528	4317	4322	4188	3982	3945	3972	3942	3890	3936	4296	4453	4830	4544	4311	4203	4232	4349	4391	4478	4537	4213	3969	4278	4425	4019	3996	4247	4180	4016	4258	4145	3989	4283	4140
4315	4081	4534	4683	4281	4071	4228	4210	4340	4425	4531	4738	4737	4546	4372	4182	4267	4091	4016	4132	4115	3957	4078	3788	3686	3821	3975	4356	4618	4492	4545	4302	4208	4186	4228	4329	4357	3962	3912	4305	4086	3952	4129	4308	4188	4220	4437	4077	4121	4307
3954	4238	4634	4500	3968	4053	4266	4129	4304	4583	4826	4801	4462	4086	3911	3973	4013	4047	4138	4193	4146	4326	4213	4184	4072	4089	3755	3769	3891	4355	4349	4204	4098	4179	4151	4057	4327	4345	3879	4131	4370	4139	3993	4300	4285	4292	4210	4119	4212	4354
4077	4604	4450	3897	3946	4151	4314	4131	4612	4738	4653	4275	3863	3799	3861	4159	4333	4452	4598	4613	4556	4668	4551	4575	4429	4335	4052	3765	3871	3924	4300	4471	4133	4052	4210	4205	4250	4388	4169	3839	4241	4163	3938	4174	4139	4143	4033	4021	4040	4197
4391	4485	4133	3911	4170	4344	4273	4342	4551	4474	3952	3829	3786	4091	4537	5041	5143	5287	5138	5079	5006	5030	4673	4557	4510	4284	4227	4088	3892	3809	3975	4187	4307	4218	4240	4237	3956	4112	4247	3896	4052	4188	3969	3842	4087	4086	3937	3963	4087	3931
4564	4260	3961	4142	4271	4182	4167	4257	4337	3898	3821	3864	4314	4866	5447	5633	5775	5677	5439	5460	5121	5123	4736	4546	4317	4277	4515	4191	4339	3885	3844	3970	4192	4145	4031	3973	3769	3874	4242	3974	3851	4181	4092	3963	4249	4225	4160	4190	4229	4112
4694	4020	3911	4249	4172	4280	4208	4311	4030	3933	4141	4549	5086	5585	5716	5801	5245	4996	4758	4505	4634	4581	4697	4762	4694	4487	4490	4350	4321	3962	3801	3711	3799	4024	4051	4034	3962	3728	4185	4228	3901	4181	4240	4197	4143	4298	4307	4328	4357	3990
4452	3971	4132	4676	4360	4024	4163	4119	3944	4082	4568	5185	5680	5571	5478	4954	4147	3824	3650	3555	3725	4037	4229	4679	4598	4453	4364	4372	4159	4089	3994	3637	3664	4025	4040	4110	4047	3877	4135	4442	4100	4119	4439	4302	4222	4167	4214	4172	4275	4075
4408	4044	4524	4683	4288	3921	4081	3961	4111	4652	5186	5685	5579	4942	4385	3603	3080	2789	2608	2722	3079	3261	3578	4078	4274	4202	4338	4221	4085	4198	4050	3976	3753	3993	4251	4090	4137	4011	3974	4149	4142	4005	4068	4181	4013	3975	3968	4026	4056	3992
4225	4156	4671	4779	4331	4051	4084	4132	4310	4950	5569	5486	5128	3994	3330	2583	2364	2296	2335	2419	2476	2661	3107	3398	3816	4357	4283	4338	4237	4238	4281	4128	3948	3830	4104	4133	4128	3936	3803	4000	4079	3895	4051	4173	4020	4136	4029	4053	4149	4035
4228	4268	4920	4716	4187	4018	4175	4363	4569	5264	5548	5205	4324	3262	2650	2391	2208	2394	2662	2570	2364	2302	2525	2906	3458	4034	4414	4394	4392	4364	4279	4089	3897	3614	3784	3988	3945	3768	3896	4014	4289	4043	4170	4393	4176	4038	4362	4318	4234	4330
4047	4376	4797	4563	4231	4001	4238	4602	4995	5386	5326	4566	3700	2894	2455	2345	2612	2786	2975	2919	2677	2531	2525	2776	3213	3898	4376	4573	4534	4346	4046	4155	3855	3708	3847	4127	4184	4155	4097	4215	4377	4133	4036	4386	4215	4136	4230	4267	4296	4311
4197	4484	4821	4422	4138	4217	4322	4731	5032	5250	4956	4287	3440	2727	2556	2657	2968	3209	3480	3291	3013	2865	2709	2634	2997	3551	4189	4518	4501	4180	4140	4147	4024	3928	3922	4473	4342	4039	4079	4137	4281	4214	4198	4272	4108	4112	4245	4134	4026	4157
4202	4279	4760	4551	4135	4099	4454	4589	5078	4880	4986	4137	3350	2753	2562	2833	3368	3649	3851	3838	3521	3043	2752	2438	2685	3228	3877	4378	4703	4470	4226	4231	4204	3899	4012	4353	4362	4004	3997	4185	4140	3910	4060	4013	4083	3941	4132	4056	4002	4083
4213	4360	4846	4452	4033	4238	4343	4690	5003	5159	4861	4136	3208	2611	2554	2902	3360	3775	4067	4168	3764	3291	2581	2437	2434	2930	3822	4544	4730	4533	4241	4221	4079	3871	3943	4310	4208	3777	4062	3929	4023	3925	4003	4081	4025	3979	4140	4025	4001	4053
4178	4421	4844	4596	4082	4092	4511	4755	5024	5113	4841	4037	3178	2635	2635	2986	3375	3901	4066	4033	3545	3045	2367	2208	2287	2863	3845	4743	4850	4473	4078	4127	3993	3785	3873	4248	4224	3725	3942	4034	3909	3910	4028	4076	4042	4094	4155	4300	4115	4104
4416	4488	4651	4555	4015	4050	4475	4844	5021	5174	4647	3995	3295	2824	2657	2929	3177	3483	3580	3499	3150	2685	2253	2160	2390	3163	3977	4515	4529	4215	3986	3922	3769	3670	3911	4212	4161	3806	4050	4196	4030	4018	4102	4319	4112	4096	4196	4229	4313	4253
4355	4395	4624	4587	3988	4018	4481	4970	5110	5027	4748	4234	3654	3184	2934	2731	2792	2998	2877	2894	2784	2308	2116	2158	2665	3374	4217	4591	4614	4049	3747	3807	3742	3839	4037	4409	4163	3860	4334	4324	3978	4098	4191	4092	4066	4090	4190	4017	4264	4297
4575	4056	4468	4364	4153	4099	4484	4882	4896	4928	4702	4619	4196	3533	3036	2674	2487	2460	2558	2477	2304	2173	2061	2295	2955	3739	4556	4697	4552	3938	3822	3877	4001	3966	4343	4369	4191	3882	4378	4093	3946	4100	4022	4118	3960	4026	4120	3941	4232	4123
4370	4169	4097	4561	4408	4242	4280	4605	4697	4916	4838	4882	4390	3917	3374	2783	2516	2405	2326	2272	2183	2184	2454	2879	3516	4447	4964	4858	4336	3933	3792	4054	3881	3998	4392	4480	3945	3813	4297	4087	4019	4240	4028	4082	3902	4041	3994	3968	4016	3962
4420	4254	4413	4616	4491	4187	4128	4309	4676	4912	4974	4902	4728	4210	3814	3300	2948	2771	2582	2533	2466	2672	2939	3653	4399	5154	5230	4932	4167	3807	3773	3984	3829	4216	4352	4246	3806	3953	4391	3936	4008	4196	3985	4091	4017	4085	3944	4098	4039	4030
4374	4427	4415	4570	4461	4132	3977	4184	4610	4899	4813	4809	4723	4576	4422	4122	3849	3543	3282	3344	3378	3573	4121	4854	5410	5592	5319	4615	3831	3567	3857	3804	3902	4168	4161	3850	3587	4080	4346	3660	4177	4265	4182	4117	4104	4234	3970	4161	3881	4133
4347	4581	4513	4549	4514	4302	4112	4195	4563	4727	4818	4717	4678	4726	4736	4693	4540	4416	4254	4307	4571	4926	5276	5473	5710	5544	4779	4023	3566	3659	3860	4019	3978	4227	4040	3674	3840	4546	4239	4041	4470	4297	4232	4401	4374	4355	4000	4242	3998	4210
4308	4384	4513	4386	4614	4613	4388	4184	4261	4404	4600	4612	4645	4773	4808	4824	4828	5042	4758	5171	5229	5421	5676	5630	5315	4690	3881	3332	3476	3923	3915	3958	4114	4306	3922	3753	4352	4680	4008	4304	4382	4197	4196	4322	4315	4223	4036	4072	4134	4249
4418	4179	4335	4345	4381	4808	4642	4183	3894	4108	4364	4519	4795	4509	4612	4417	4571	4878	4855	5030	5282	5373	5016	4753	4277	3617	3321	3414	3780	4017	3976	4108	4327	4086	3892	3992	4681	4329	3893	4402	4248	4122	4246	4233	4188	3933	3974	3899	4013	3927
4500	4185	4237	4438	4483	4593	4704	4438	3966	3988	4169	4490	4521	4574	4385	4295	4146	4266	4340	4533	4479	4360	3979	3691	3413	3290	3414	3938	4147	4309	4384	4295	4110	3990	3938	4319	4485	3964	4004	4458	4039	3989	4091	4068	4149	3989	4029	4007	4126	3847
4664	4533	4384	4367	4464	4446	4454	4613	4412	4046	4067	4233	4242	4504	4304	4166	4085	4113	3980	4046	3804	3624	3413	3497	3493	3759	4138	4334	4507	4315	4197	4175	4160	3858	4202	4533	4082	3869	4286	4151	3900	4020	4078	4000	4116	4154	4163	4063	4125	4102
4573	4679	4390	4485	4433	4259	4576	4795	4763	4554	4113	3928	3933	3950	4009	4210	4149	4139	4026	3793	3857	3691	3733	3790	3953	4277	4376	4376	4224	4256	4320	4076	3880	4095	4413	4171	3623	3997	4221	3969	4001	4263	4106	4167	4157	4314	4200	4284	4197	4264
4251	4589	4768	4472	4251	4265	4386	4556	4933	4942	4669	4217	3845	3688	3735	3934	4085	4022	4029	4061	3986	3967	4036	4291	4214	4358	4334	4288	4206	4114	4068	3958	3920	4307	4202	3663	3891	4256	4069	3943	4396	4225	4357	4305	4167	4384	4252	4564	4310	4379
4412	4273	4619	4498	4468	4464	4378	4299	4455	4617	4708	4722	4453	4281	3924	3898	3874	3942	3789	3890	3899	3930	4039	4083	4230	4033	4155	4196	4084	4027	3970	4074	4077	4243	3797	3836	4294	4307	3970	4122	4276	4300	4396	4398	4563	4252	4447	4369	4298	4475
4679	4328	4293	4449	4542	4519	4769	4555	4271	4164	4473	4666	4765	4940	4720	4412	4063	4096	4031	4100	3967	4085	4019	4078	4115	4125	4041	3953	3922	3937	4079	4285	4184	3878	3864	4347	4499	4052	4171	4426	4263	4361	4323	4384	4316	4276	4415	4176	4405	4281
4623	4551	4121	4265	4521	4645	4627	4631	4614	4206	4151	4204	4341	4481	4716	4714	4534	4399	4341	4423	4373	4257	4183	4164	4126	3831	3892	3907	3957	4247	4203	4269	3866	3932	4316	4340	4068	4096	4422	4247	4266	4170	4238	4309	4051	4163	4130	4234	4278	4132
4149	4337	4396	4290	4346	4404	4631	4563	4494	4694	4452	4245	4163	3995	3953	3995	4103	4144	4119	4328	4073	4055	3964	3860	3811	3746	3770	4006	4251	4162	4090	3917	4119	4330	4360	3971	3989	4244	4193	3880	4164	4074	4036	3990	4043	3901	3976	4161	4121	4084
4359	4209	4336	4423	4280	4275	4236	4289	4324	4420	4747	4750	4524	4131	3947	3821	3806	3847	3835	3936	3841	3829	3875	3948	3946	3968	3988	3943	4167	4137	4000	4193	4393	4374	4019	3842	4189	4257	3920	3917	3938	3825	3828	3981	4060	3832	4098	4079	4099	4077
4475	4211	4303	4335	4341	4409	4224	4110	4126	4180	4463	4594	4615	4436	4483	4592	4303	4299	4423	4382	4172	4237	4163	4243	4046	4070	3851	3911	3886	4025	4235	4432	4233	3997	3920	4192	4274	3998	4034	4054	4003	3836	3883	4006	3867	3961	4009	3957	4298	4230
4254	4340	4414	4224	4293	4304	4200	4206	4273	4428	4230	4212	4048	4098	4167	4329	4459	4543	4572	4568	4357	4247	3945	3878	3834	3739	3857	3978	4285	4412	4295	4059	3999	4055	4278	3904	3815	3921	3997	3935	3933	4029	3969	3926	3935	4226	3965	4240	4218	4243
4478	4400	4455	4378	4154	4020	4319	4296	4359	4454	4403	4266	4138	4146	4105	4073	4198	4147	4167	3899	3931	3731	3804	3963	3973	4200	4216	4177	4021	3871	3937	3923	4114	4170	4029	3833	4160	4132	4018	3969	3947	4048	4057	4053	4287	3921	4217	4206	4243	4303
4526	4397	4358	4373	4253	4171	4216	4134	4297	4317	4365	4182	4265	4447	4420	4375	4489	4380	4271	4048	4031	4094	4180	4259	4351	4171	4140	3860	3819	3746	3966	3998	4080	3807	3936	4004	4141	4010	4081	4109	4308	4011	4148	4442	4098	4173	4269	4244	4335	4165
4535	4296	4141	4203	4185	4423	4387	4211	4137	4225	4067	4174	4227	4331	4487	4426	4354	4437	4481	4275	4216	4230	4066	4226	4191	4143	4050	3988	4065	3917	3899	3716	3876	4001	4216	4176	4140	4198	4149	4286	4110	4155	4245	4215	4308	4195	4040	4340	4004	4070
4437	4455	4162	4234	4126	4323	4347	4300	4152	4006	4074	4139	4157	4237	4417	4247	4295	4155	4186	4208	4144	4244	4244	4226	4356	4215	3975	3950	3859	3785	3783	3866	4163	4159	4134	4178	4357	4299	4247	4112	4156	4304	4099	4225	4391	4079	4154	4035	4023	4002
4377	4290	4157	4120	4277	4232	4187	4053	4120	4087	4171	4129	4295	4213	4135	4186	4159	4105	4089	4295	4126	4276	4187	4257	4165	4134	4020	3853	3858	3794	3961	3827	3908	4001	4049	4297	4199	4206	4244	4215	4208	4184	4281	4183	4076	4168	4135	3840	3955	3768
4500	4224	4000	4105	4196	4252	4218	4070	3880	3879	4152	4276	4371	4405	4235	4255	4209	4170	4390	4384	4433	4367	4412	4327	4408	4172	4053	3841	3969	3866	3945	3961	4021	4166	4193	4210	4320	4194	4292	4333	3995	4217	4252	4009	4188	3891	4042	3969	3759	3912
4293	4132	4287	4280	4250	4022	4110	4067	4201	4132	4052	4122	4161	4159	4050	4070	4182	4173	4185	4331	4440	4280	4342	4137	4163	4073	3922	3909	4086	3932	4184	4187	3956	3962	4099	4215	4414	4057	4130	4094	4192	4105	3803	3973	4083	3834	3945	3708	3705	3772
4309	4117	4212	4291	4394	4348	4153	4055	3907	4055	4149	4313	4353	4288	4094	4181	4016	4308	4269	4347	4324	4202	4098	4138	4234	4170	4103	4086	4139	3979	4122	3972	4042	4114	4096	4095	4044	4067	3977	4167	3902	4007	4100	3787	3840	3943	3750	4055	3792	3799
4324	4366	4343	4259	4096	4116	4130	4097	4141	4160	4103	4019	4095	4054	3926	4173	4263	4410	4466	4365	4295	4201	4162	4097	4135	4034	3917	4158	4223	4265	4261	4214	4109	4059	4053	3930	4088	3949	3955	3960	3837	4180	3986	3995	3915	3872	4022	3955	3720	3955
4395	4253	4361	4453	4297	4126	4058	4116	4129	4232	4210	4272	4115	4094	3986	4129	4148	4157	4267	4256	4068	4047	3977	4239	4264	4369	4406	4438	4191	4149	4197	4297	4019	4037	3937	3965	3956	3963	3822	4012	3937	4046	4015	3990	3988	4102	4014	4033	4032	3914
4448	4288	4334	4333	4177	4065	4196	3978	4084	4162	4131	3958	3947	4025	4089	4184	4274	4395	4418	4439	4298	4433	4131	4204	4237	4215	4166	4228	4318	4456	4339	4126	4034	4065	3932	3932	4023	3963	3963	3867	4103	4034	4067	4049	4232	4111	4201	4040	3980	4104
4350	4291	4354	4383	4200	4105	4021	4151	4199	4170	4310	4210	4059	4016	3974	4207	4221	4156	4010	3969	3924	3960	4052	4216	4348	4387	4508	4418	4289	4405	4257	4021	4057	4010	3938	3867	3959	3921	4012	4116	3997	4240	4247	4086	4015	4234	4152	4220	4211	3986
4423	4552	4306	4282	4127	4237	4189	4200	4141	4177	4148	3975	4072	4042	4198	4299	4408	4315	4279	4189	4268	4262	4294	4225	4213	4266	4222	4317	4483	4392	4266	3995	3930	3937	4008	4074	4138	3996	4015	4060	4112	4239	4117	4299	4293	4221	4315	4240	4118	4096
4467	4383	4496	4360	4359	4212	4205	4271	4149	4184	4147	4049	3948	4124	4168	4211	4113	4063	4034	4065	4126	4030	4219	4303	4389	4451	4470	4455	4311	4202	4100	4092	4172	4036	4118	4042	4041	4182	4160	4161	4158	4140	4157	4171	4288	4254	4293	4276	4072	4023
4656	4575	4432	4373	4408	4377	4372	4232	4389	4227	4014	4000	3992	4086	4225	4011	4030	4044	3913	3955	4259	4153	4271	4344	4211	4389	4309	4198	4194	4240	4259	4192	3962	4009	4065	4019	4146	4115	4246	4117	4263	4293	4272	4257	4360	4254	4311	4259	4109	4068
4612	4624	4599	4456	4375	4394	4293	4373	4313	4247	4224	4090	4106	4153	4074	4031	4015	3970	3922	3973	4111	4357	4392	4384	4459	4313	4206	4137	4262	4301	4078	4122	4184	4035	4277	4157	4208	4110	4181	4332	4322	4308	4293	4316	4334	4238	4268	4119	4147	4149
4569	4512	4491	4321	4383	4541	4430	4289	4159	4274	4178	4189	4315	4389	4138	4077	3952	3934	4008	4001	4149	4200	4244	4359	4221	4248	4089	4111	4270	4196	4119	4216	4082	4189	4167	4233	4227	4116	4318	4331	4362	4374	4396	4262	4437	4302	4332	4243	4348	4101
4552	4484	4465	4487	4433	4227	4471	4446	4293	4278	4320	4249	4160	4169	4115	4034	3903	3970	3915	4017	4123	4226	4301	4324	4193	4188	4215	4023	4107	4084	4120	4181	4164	4298	4349	4249	4314	4205	4238	4317	4318	4362	4322	4368	4273	4306	4282	4201	4119	4153
4660	4487	4447	4376	4486	4487	4527	4454	4293	4209	4304	4284	4265	4220	4203	4279	4076	4003	4014	4039	4225	4385	4383	4264	4240	3968	4092	4295	4203	4109	4263	4133	4230	4334	4287	4275	4320	4106	4260	4233	4313	4335	4368	4316	4141	4126	4227	4014	4138	4087
4555	4335	4445	4454	4518	4486	4389	4475	4369	4362	4464	4407	4335	4303	4057	4004	3997	3888	3974	3907	4167	4236	4250	4148	4286	4117	4128	4030	4215	4127	4104	4306	4285	4194	4346	4340	4125	4263	4101	4238	4328	4179	4241	4145	4162	4169	4240	4190	4187	4140
4515	4419	4422	4394	4419	4440	4459	4387	4283	4347	4432	4284	4358	4215	4261	4125	4005	3975	3935	3982	4081	4325	4214	4148	4093	4185	4067	3964	4015	4048	4241	4164	4258	4332	4228	4213	4247	4095	4130	4107	4164	4276	4189	4174	4177	4047	4096	4119	4020	4080
4410	4338	4324	4440	4487	4488	4326	4340	4210	4250	4447	4410	4347	4415	4212	4168	4107	4071	4007	4198	4232	4217	4093	4112	4011	3909	3963	3824	4148	4008	4120	4299	4287	4415	4283	4140	4264	4116	4162	4032	4083	4117	4090	3990	4036	4081	4110	3980	4030	4112
4509	4225	4470	4371	4572	4555	4272	4277	4271	4424	4354	4322	4354	4152	4131	4074	4014	3926	4005	3883	4052	4107	4016	3993	4020	3861	4006	3967	3983	4031	4040	4234	4251	4369	4398	4189	4068	4217	4039	4038	3999	4089	4002	4017	4013	4055	4139	4052	4082	4189
4348	4331	4455	4369	4368	4581	4349	4412	4229	4364	4378	4225	4401	4211	4170	4176	4120	4019	4117	4208	4128	3975	4131	3862	3821	3853	3934	4015	4088	4143	4153	4064	4316	4313	4318	4213	4161	4085	4057	4038	3904	4005	4074	4008	3994	3981	4137	4049	4040	4144
4389	4389	4343	4472	4530	4318	4246	4163	4360	4293	4362	4467	4437	4351	4203	4278	4218	4195	4255	4390	4319	4365	3976	4081	3986	3827	3936	4027	3906	4071	4075	4178	4227	4273	4266	4206	4022	3889	3944	4018	3936	3928	4056	3969	4021	4014	3987	4008	4159	4097
4363	4254	4293	4568	4502	4343	4360	4148	4353	4435	4196	4385	4329	4423	4269	4235	4180	4281	4203	4207	4159	4137	3939	3970	3985	3872	3970	4066	4092	3892	4039	4094	4312	4157	4066	4205	4023	4021	4118	3950	3971	3899	3913	4028	4008	3794	4049	4009	4048	4146
4383	4204	4453	4429	4418	4328	4243	4255	4255	4359	4361	4358	4256	4336	4276	4220	4227	4263	4164	4248	4263	4176	4118	3904	3885	3997	4051	4224	3981	4044	4175	4122	4131	4019	4177	4127	4015	4053	3908	3865	3932	3916	3871	3998	3852	3879	3827	3942	4086	3982
4312	4144	4159	4198	4377	4280	4028	4185	4201	4225	4330	4414	4339	4279	4241	4251	4200	4235	4430	4301	4295	4194	4045	3995	3968	3960	3987	4040	4153	4171	4174	4127	4129	4076	4126	4117	4142	4023	3888	3876	3799	3729	3867	3805	3711	3900	3883	3891	3991	4003
4290	4258	4166	4197	4116	4207	4022	4179	4111	4246	4354	4399	4303	4140	4174	4169	4236	4204	4291	4302	4121	4187	4027	4002	4125	3885	4102	4023	4007	3983	4309	4214	4139	3949	4010	3987	4036	4029	3814	3914	3890	3930	3858	3918	3862	3960	3939	3886	3954	4005
4292	4230	4314	4219	4125	4028	4160	4127	4147	4313	4219	4305	3990	4066	4247	4226	4252	4298	4292	4398	4364	4253	4056	4123	3808	4020	4056	4217	4140	4206	4121	4049	4150	4031	3989	3971	3974	3837	3973	3932	4020	3892	3906	3838	3841	3936	3993	4015	3945	3951
4187	4252	4282	4232	4166	4183	4186	4151	4026	4223	4297	4267	4164	4111	4240	4190	4216	4370	4202	4348	4328	4307	4140	4046	4037	4125	4076	4184	4151	4171	4203	4184	4125	4203	4047	3939	4032	3903	3957	3855	3822	3858	3954	3874	3875	3775	3961	3984	3966	3957
4271	4140	4181	4172	4230	4154	4011	4111	4025	4018	4310	4154	4168	4109	4213	4191	4300	4409	4452	4417	4354	4315	4076	4026	3964	4079	4162	4242	4316	4262	4219	4237	4074	4191	4051	4077	3939	3957	3938	3994	3889	3756	3894	3959	3971	3992	3832	3893	4007	3912
4280	4211	4112	4279	4029	4134	4049	3901	3957	4132	4060	4115	4117	4026	3894	4190	4267	4375	4502	4443	4443	4247	4101	4188	4110	4257	4155	4296	4327	4415	4345	4255	4156	4154	4015	4079	4004	3928	4057	3862	3846	3823	3948	3983	3869	3814	3788	3894	4030	4146
4352	4312	4220	4194	4149	4041	3867	4051	4024	4016	4069	4132	3986	3915	4032	4110	4280	4380	4387	4265	4359	4102	4052	4046	4023	4128	4186	4234	4328	4274	4330	4282	4290	4158	4102	4154	4047	4022	3930	3973	3898	3968	3866	4012	3935	3848	3843	3992	3966	4042
4294	4105	4103	4095	4103	3949	3881	3904	3967	3966	4251	3979	3939	3989	3962	4103	4126	4248	4389	4234	4207	4191	4045	4208	4106	4143	4271	4315	4196	4443	4385	4418	4348	4131	4198	4144	4178	4003	3988	4025	3960	3935	3891	3948	3920	3959	3858	4032	3961	3973
4199	4238	4343	4355	4144	3960	3966	3943	3975	4076	3903	4007	3907	3826	3985	4005	4245	4337	4251	4313	4275	4168	4134	4049	4056	4111	4192	4280	4326	4529	4484	4408	4256	4273	4192	4157	4172	4101	4062	4051	4051	4044	3978	3993	3971	4060	3915	4056	4157	3991
4200	4346	4338	4234	4258	4015	3995	4004	3972	4136	4168	4061	4051	3811	3831	3951	3917	4224	4323	4213	4229	4183	3990	3997	4080	4153	4263	4232	4422	4500	4491	4433	4410	4222	4231	4217	4228	4166	4064	4073	3986	4001	4109	3979	4006	3898	3879	4003	4053	4150
4228	4274	4210	4302	4242	4137	3924	3968	3953	4191	3979	4038	3841	3826	3852	3826	4054	4197	4288	4237	4132	4242	4118	4026	4044	4180	4230	4296	4195	4382	4436	4511	4456	4217	4206	4155	4157	4208	4243	3993	4119	3972	4045	4117	3911	4121	4254	4001	4063	4192
4251	4243	4378	4216	4177	4180	4150	4081	4037	4071	4060	4108	3907	3759	3949	3955	3964	4237	4213	4284	4221	3956	3972	3937	4054	3983	4165	4161	4268	4350	4386	4393	4418	4286	4229	4270	4200	4331	4264	4182	4258	4144	4176	4100	4000	4270	4080	4068	4131	4202
4180	4359	4438	4318	4178	4151	4092	4043	4186	4213	4232	3966	4139	3845	3803	3808	3993	4108	4164	4339	4240	3932	3956	4032	3976	3890	3964	4070	4167	4273	4317	4310	4387	4300	4371	4301	4059	4202	4169	4219	4127	4070	4153	4127	4176	4046	4121	4191	4179	4253
4230	4342	4344	4297	4246	4007	4075	4017	4047	4171	4235	4100	4072	3895	3828	3894	3877	4043	4115	4142	4114	4077	3838	3877	3836	3854	3863	4023	4118	4282	4144	4406	4212	4353	4231	4276	4222	4226	4173	4091	4229	4135	4183	4124	4054	4110	4150	4119	4128	4191
4322	4274	4125	4314	4186	4152	4075	4152	4139	4233	4192	4193	4032	4049	3871	3826	4009	4049	3913	4044	4137	3981	4046	3947	3805	3813	3796	3946	3859	4177	4174	4190	4318	4275	4223	4120	4178	4190	4160	4308	4116	4097	4091	4082	4115	4086	4141	3957	4130	4135
4235	4012	4108	4160	4124	4182	4127	4129	4146	4229	4306	4288	4233	3999	3843	3896	3855	3986	4052	4199	4043	4144	3986	3989	3861	3686	3791	3856	3993	4138	4042	4051	4185	4230	4240	4123	4267	4120	4223	4136	4344	4064	4016	4093	3980	4140	3950	4072	4086	3964
4147	4037	4147	4155	4196	4195	3993	4042	4199	4146	4247	4309	4170	3991	3966	3901	3911	3999	4068	4118	4056	4053	4009	3982	3834	3758	3681	3698	3837	4001	4020	4155	4122	4168	4206	4100	4052	4114	4195	4073	4143	4062	3938	4092	3992	4008	4003	4014	3872	4020
4134	3914	3960	4111	4102	4104	4093	4147	4176	4284	4300	4274	4237	3946	3937	3971	3948	4060	3957	4064	4194	4084	3900	3894	3730	3769	3638	3787	3790	4097	3959	4076	4237	4136	4176	4000	4076	4059	4096	4077	4076	3923	4067	3810	3940	3949	3897	3973	3986	4086
4114	3868	4006	3971	3968	4046	4166	4083	4126	4217	4307	4293	4216	4200	4029	3969	4073	4046	4057	4155	4203	4117	4085	3958	3781	3734	3724	3803	3838	3838	3942	3988	4155	3993	4174	4072	4046	4050	4068	4132	4072	4007	4014	3961	3857	3818	3771	3813	3867	3933
4079	3861	3899	3898	4002	3998	4193	4100	4144	4098	4339	4131	4319	4113	4092	3922	4129	4016	4084	4194	4247	4336	4165	3982	3842	3639	3575	3762	3741	3848	3864	3822	4053	3965	4130	4239	4059	3995	4062	3973	3850	4052	4027	3807	3754	3903	3692	3936	3882	3925
4039	3904	3700	3919	3852	4009	4091	3987	4092	4092	4171	4175	4236	4227	4244	4120	4011	4091	4097	4200	4184	4237	4084	4082	3908	3793	3639	3750	3676	3935	3967	4085	4041	4069	4146	4025	4199	3999	4092	4068	4147	4042	3970	3884	3873	3970	3658	3919	3946	3951
4110	3818	3778	3675	3710	4044	3998	4020	3754	3918	4106	4178	4178	4279	4255	4172	4055	4002	4108	4055	4243	4368	4265	4158	3958	3938	3849	3655	3603	3726	3664	3958	3948	4076	3946	4011	3952	4170	4039	3992	4275	4016	3920	3949	3773	3914	3738	3946	3946	3933
4109	3803	3780	3685	3849	3786	3925	3857	3873	3897	3979	3985	4199	4288	4185	4218	4032	4049	4123	4172	4218	4254	4237	4260	4182	3908	3832	3773	3819	3757	3942	3931	4073	3983	4134	4152	4074	4100	4179	4156	4070	4014	3934	3890	3773	3834	3930	3815	4105	3881
4230	4086	3718	3699	3719	3852	3833	3835	3799	3835	3850	3968	4010	4216	4297	4113	4235	4204	4117	4238	4316	4303	4257	4152	4265	3956	3884	3888	3900	3864	3867	3937	3811	4005	4014	4116	4200	4276	4125	4146	4106	3971	3880	3970	3884	3885	3911	3974	3905	4018
4295	4121	3755	3917	3796	3858	3877	3834	3806	3863	3792	3856	3969	4087	4190	4221	4133	4146	4066	4152	4272	4304	4321	4220	4163	4168	4078	3947	4037	3990	3918	4002	3988	4001	4095	4156	4068	4138	4126	4100	4104	4035	4068	4012	4082	3965	4029	4024	4128	4192
4200	4054	3962	3808	3885	3892	3843	3849	3751	3743	3743	3705	3784	3974	4016	4137	4125	4015	4024	3994	3926	4177	4274	4164	4301	4070	4230	4153	4040	3827	3877	4028	4097	4093	4111	4001	4081	4043	4212	4072	4093	4181	4153	4235	4062	4076	4146	4191	4062	4173
4187	4066	4077	3836	3843	3863	3824	3756	3816	3786	3695	3782	3791	3982	3987	3989	4096	4035	4030	3930	3953	4214	4245	4060	4253	4248	4118	4170	4129	4037	4260	4076	3981	4138	3895	3884	3983	4058	4067	4194	4101	4168	4135	4182	3990	3959	4175	4237	4095	4165
4165	4158	4179	3865	3781	3697	3849	3891	3866	3734	3756	3659	3751	3868	3910	3900	3849	3962	4004	3907	3880	4063	4060	4167	4307	4281	4184	4101	4023	4167	4302	4087	4074	3984	3964	3978	3919	4135	4223	4095	4083	4142	4000	4061	4047	4006	4124	3965	4194	4150
4045	4072	4195	3902	3950	3901	3858	3777	3881	3992	3881	3736	3675	3885	3860	3939	3927	3990	3975	4012	3865	3862	3931	4116	4102	4166	4074	4008	4279	4256	4267	4208	4027	3971	4035	4004	4019	4127	3943	3861	3875	4058	3993	3928	3996	4205	4085	4132	4180	4375
4077	4143	3967	4117	3935	3942	3911	3897	3921	4061	4091	3888	3726	3821	3750	3830	4021	4028	4050	3899	3890	3976	3843	4013	3972	3982	3977	4247	4177	4157	4124	4066	3978	4007	4119	4047	3920	3761	3790	3954	3862	4048	3975	4059	4223	4171	4273	4194	4300	4285
3957	4089	4050	4084	4018	4033	3829	3901	4001	3995	4051	3941	3939	3760	3809	3712	3981	3790	3968	3890	3906	3859	3957	3859	3705	4107	3932	4047	4096	4097	3974	4018	4130	4218	4114	3962	3936	3796	3695	3911	3921	4119	4038	4088	4158	4118	4211	4108	4010	4079
4080	4002	4053	4003	4093	3982	3808	3855	3996	4118	4088	4017	3957	3893	3702	3780	4015	4026	3996	3931	3880	3938	3773	3826	3748	3825	3836	3880	4038	4042	4158	4183	4191	4306	3891	3709	3718	3661	3768	3893	3892	3991	3915	3913	3814	3810	3695	3786	3712	3885
4068	4006	3921	4013	4073	3971	3920	3775	4002	4064	4130	4259	4108	3988	3894	3728	3843	3817	4006	3931	4064	4112	3700	3737	3621	3760	3819	3722	3812	4024	4309	4210	4198	4005	3771	3898	3922	3951	3971	3944	3920	3934	3702	3723	3656	3496	3516	3652	3599	3859
4027	3897	3878	3836	4082	4044	4111	3946	3893	3986	4287	4159	4192	4292	3986	3837	3884	3811	3944	4100	4002	3933	3888	3786	3824	3795	3541	3643	3790	3976	4078	3933	3837	3850	3840	4088	4100	4295	4071	3822	3767	3677	3584	3487	3500	3618	3579	3774	3765	3884
4024	3950	3827	3912	3927	4056	3972	3933	3983	4073	4069	4241	4118	4058	4049	3960	3990	3875	3774	4079	4069	4002	3977	3939	3885	3698	3568	3723	3785	3898	3836	3799	3899	3984	4220	4320	4279	3957	3892	3787	3655	3561	3585	3556	3751	3860	3786	3960	3914	4168
4109	4052	3837	3754	3827	3744	3980	3898	3947	3955	4046	4147	4198	4153	4105	3965	3997	3908	3979	3893	4001	4162	4145	4070	3890	3658	3736	3808	3782	3627	3650	3767	3900	4165	4203	4226	4061	3725	3697	3662	3826	3656	3684	3885	3997	4025	4017	4037	4150	4135
4235	3917	3838	3767	3706	3941	4072	3971	4137	4049	4032	4153	4042	4263	4164	4106	3812	4048	3928	3836	3916	4106	4193	4004	3903	3791	3837	3969	3801	3524	3654	3795	4113	4126	4067	3995	3675	3615	3754	3906	4002	4132	3981	4119	4310	4129	3895	4062	3894	4137
4174	4050	3947	3798	3744	3929	3966	3966	4055	4111	4025	3945	4004	4198	4207	4222	4040	3979	3864	3971	3994	4001	4053	4061	3894	4019	4044	4061	3681	3600	3713	3976	4100	3940	3914	3659	3634	3663	3813	4011	4207	4190	4260	4155	4146	4105	3872	3839	3965	3907
4213	4301	4104	3995	3733	3745	4037	3980	3923	4106	3943	3929	3903	4098	4029	4047	4021	4097	3915	3854	3823	3996	3960	3899	4073	4292	4060	4027	3549	3759	3906	4207	3944	3826	3545	3559	3712	3844	4025	4309	4172	4275	4205	4007	3960	3695	3808	3769	3878	3888
4060	4077	4207	3987	3930	3861	3931	3986	4106	3996	3915	3969	4039	3816	4017	3838	3977	3922	3810	3944	3842	3949	3683	3854	4075	4269	3989	3661	3827	4122	4344	4203	3914	3623	3469	3690	3772	4033	4221	4204	4106	3850	3841	3747	3708	3607	3757	3668	3747	3895
4105	4102	3999	4027	3949	3927	3926	4026	4067	3942	4063	3879	3952	3918	3758	3880	3987	3765	4032	4023	3862	3795	3705	3909	4110	3959	3744	3846	4098	4342	4320	4189	3731	3495	3716	3811	3878	4158	4119	4074	3952	3741	3618	3514	3526	3525	3691	3679	3966	3981
4221	4128	4068	4171	4062	4037	3977	4008	4045	4144	4031	3926	3930	3765	3763	3875	3896	3926	3889	3891	3998	3734	3764	3948	4059	3745	3589	3826	4221	4502	4549	4010	3676	3718	3980	4166	4072	4133	4048	3863	3648	3659	3440	3473	3554	3752	3933	3898	4144	4142
4045	4031	4031	4035	4159	4165	3987	3980	4079	4066	4081	4071	4052	3813	3841	3648	3726	3732	3990	3917	3946	3654	3801	4019	3855	3442	3513	3988	4248	4385	4076	3856	3755	4136	4286	4359	4291	4144	3822	3711	3660	3368	3487	3496	3780	3824	4008	4151	4335	4438
4195	4128	4048	4065	3968	3985	4043	4004	3945	3985	3979	4094	4175	3928	3725	3743	3811	3654	3875	3840	3806	3867	4019	4091	3722	3456	3635	4004	4121	3989	3755	3757	3913	4177	4367	4427	4424	4002	3800	3632	3563	3521	3580	3721	3996	4010	4137	4274	4271	4593
4406	4065	3898	3881	3981	4065	4010	4050	4012	4006	4096	3922	3939	4048	4033	3858	3630	3747	3736	3711	3711	3834	4153	4008	3567	3534	3755	4111	3730	3577	3478	3634	3948	4297	4276	4209	4016	3819	3636	3678	3595	3724	3964	4062	4176	4281	4371	4401	4429	4440
4183	4224	4097	4095	3995	4046	4089	4192	3960	3965	4118	3980	3866	4118	3993	3836	3803	3655	3663	3590	3571	4027	4102	3899	3539	3680	4131	4177	3764	3482	3508	3782	4065	4237	4177	4165	3759	3675	3688	3652	3816	4029	4131	4367	4506	4346	4433	4460	4498	4495
4268	4042	4083	3984	4049	3994	4086	4040	4040	4111	4025	3982	3981	3867	4089	3900	3738	3939	3746	3505	3580	3954	3910	3748	3536	3927	4313	4058	3693	3443	3502	3612	4087	4152	4063	3735	3579	3466	3702	3651	3943	4096	4406	4388	4501	4510	4478	4518	4347	4342
4059	4163	4244	3940	3988	3963	4057	4089	4031	4184	4208	3835	3839	3923	3879	3880	3820	4014	3781	3635	3731	4094	3745	3427	3467	4249	4272	4028	3527	3522	3727	3982	4151	4153	3673	3517	3361	3371	3653	3791	4003	4214	4460	4408	4289	4363	4331	4129	4218	4166
4211	4131	4126	4285	4082	4064	4072	3875	3985	4254	3947	3903	3716	3838	3846	3706	3889	3925	3737	3611	3849	4135	3796	3434	3763	4164	4281	3872	3594	3588	3860	4114	4246	4044	3619	3249	3344	3512	3639	3907	4123	4243	4149	4234	4209	4231	4026	4014	4098	3763
4324	4120	4123	4216	4190	4129	4084	3946	4084	4064	4070	3867	3924	3755	3684	3566	3881	3895	3839	3766	4010	4124	3639	3365	3853	4144	4079	3595	3468	3835	4170	4251	4325	4148	3571	3398	3363	3575	3948	4045	4058	4141	4032	4143	3904	3867	3897	3611	3628	3733
4329	4169	4131	4133	4184	4245	4237	4015	3972	4108	4029	3841	3904	3847	3612	3695	3724	3884	3572	3627	4154	4127	3743	3545	3883	4201	3842	3362	3400	3789	4092	4383	4232	3907	3594	3487	3657	3850	3998	4126	4171	4244	4104	4086	3866	3672	3593	3607	3595	3582
4329	4210	4038	4055	4045	4177	4127	4166	4083	4076	4022	3870	3947	3853	3612	3628	3862	3801	3663	3813	4193	4072	3653	3579	4082	4234	3800	3502	3440	3828	4159	4367	4183	3854	3499	3555	3876	3826	4388	4539	4449	4270	4178	4039	3914	3730	3644	3596	3482	3453
4281	4148	4191	4152	4098	4016	4236	4092	4076	4038	3969	3808	3851	3871	3729	3811	3864	3832	3542	3736	4038	3941	3614	3744	4289	4317	3829	3456	3617	3955	4166	4144	3889	3612	3428	3600	3763	4130	4406	4483	4526	4484	4173	4182	3935	3864	3750	3705	3623	3661
4155	4284	4308	4207	4073	4000	4112	4124	4104	4092	4070	3786	3773	3887	3720	3773	3957	3928	3566	3893	4203	3932	3544	3756	4331	4290	3824	3462	3695	3957	4127	4288	4030	3377	3373	3432	3889	4017	4430	4592	4419	4426	4250	4052	3856	3843	3838	3740	3630	3767
4278	4090	4121	4177	4117	4070	4062	3935	4109	4189	4000	3902	3870	3898	3666	3798	3984	3936	3720	3967	4089	3863	3550	3844	4290	4226	3690	3626	3609	4080	4409	4203	3928	3365	3341	3410	3707	4067	4268	4303	4440	4268	4251	4054	3906	3786	3801	3724	3703	3714
4288	4059	4087	3983	3999	4053	4053	3947	3738	4064	4102	3982	4051	3917	3632	3748	3913	3888	3911	3992	4196	3844	3457	3703	4130	4175	3739	3616	3761	4095	4376	4291	3928	3585	3543	3568	3797	4000	4317	4385	4368	4152	3923	3892	3785	3693	3620	3704	3473	3614
4162	4049	4061	3915	3962	4030	3933	3915	3740	3894	4006	3944	3927	4043	3657	3887	3920	3829	3765	4104	4473	3992	3536	3888	4300	4080	3528	3488	3833	4068	4373	4316	3862	3504	3410	3699	3841	4064	4290	4377	4296	4190	3927	3730	3628	3694	3451	3382	3450	3535
4133	4056	4037	3916	3926	3950	4020	3903	3978	3765	3826	3801	3905	3881	3818	3881	4004	3858	3711	4009	4417	4011	3650	4044	4399	4160	3597	3462	3740	4030	4377	4200	3854	3466	3459	3835	4053	4294	4512	4659	4287	4263	4161	3851	3647	3630	3533	3355	3480	3438
3982	4137	4041	4082	3868	3836	3914	3888	4030	3987	3766	3671	3752	3816	3835	4042	4056	3864	3663	3845	4211	4114	3665	4021	4521	4287	3730	3420	3779	4170	4219	4088	3772	3509	3411	3707	4055	4297	4719	4652	4547	4346	4138	3902	3819	3753	3615	3483	3454	3629
4119	4050	4071	4034	3918	3860	3907	3790	3941	3984	3889	3789	3632	3687	3807	3960	4156	4085	3846	3881	4126	3866	3545	3894	4478	4292	3846	3681	3896	4073	4276	4049	3854	3347	3307	3728	3862	4319	4622	4662	4507	4411	4194	3999	3834	3925	3894	3738	3623	3553
4104	4114	4056	3932	3917	4044	4008	3866	3874	3880	3932	3799	3910	3820	3696	3891	3975	3894	3834	3988	4276	3929	3442	3696	4203	4312	3703	3628	4075	4279	4433	4365	3968	3574	3246	3626	3790	4148	4468	4504	4481	4378	4112	3991	3906	3740	3754	3653	3563	3535
4160	4025	3997	4055	4003	4000	4006	3953	3865	3862	4040	3835	3899	3898	3781	3699	3900	3919	3804	3982	4290	4091	3573	3538	4069	4133	3768	3494	3699	4040	4341	4521	4117	3817	3483	3618	3819	4166	4446	4420	4486	4269	4114	3952	3733	3542	3500	3533	3446	3431
4084	4072	4029	3985	3960	4120	3974	3972	3976	3986	3833	3817	3990	4036	3917	3870	3929	3907	3687	3822	4159	4214	3692	3611	4086	4045	3837	3315	3539	3900	4190	4390	4233	3807	3688	3618	3975	4203	4355	4505	4535	4341	4213	4028	3787	3675	3679	3545	3495	3554
3920	3960	3990	3977	3920	4007	4011	4083	4062	4103	4038	3877	4007	3916	3992	3852	4082	3879	3813	3760	4035	4106	3723	3630	4062	4351	3999	3452	3465	3797	3960	4241	4143	3895	3553	3604	3848	4090	4446	4631	4671	4567	4339	4219	4285	3911	3865	3728	3649	3614
3951	3804	4048	4008	3914	3928	3926	3932	4066	4004	4009	3940	3877	3981	3908	3888	4031	4055	3932	3682	4041	4005	3709	3593	3841	4268	4135	3662	3378	3683	4001	4049	3985	3975	3560	3413	3587	3880	4182	4555	4602	4486	4368	4456	4256	4129	4025	3912	3735	3762
3860	3860	3977	3862	3956	3885	4001	3850	3930	3938	3930	3978	3992	3949	3968	3972	4006	4150	3953	3768	4086	4241	3769	3400	3568	4187	4133	3831	3474	3718	3931	4173	4136	4096	3689	3426	3329	3742	3779	4069	4300	4191	4301	4180	4142	3992	4057	3844	3731	3681
4033	3924	3852	3873	3951	3812	3987	3952	3790	3829	3857	3932	3980	4028	4006	3919	4016	4128	4053	3844	3873	4166	4065	3555	3524	3992	4092	3792	3553	3548	4048	4237	4323	4318	4038	3660	3513	3562	3713	3863	4035	4163	4253	4052	4184	4083	4012	3891	3671	3800
4076	3850	4031	3990	3813	3795	3934	3865	3871	3882	3790	3786	3928	4018	4029	3918	4014	4078	4151	3650	3868	4229	4104	3746	3605	3906	4342	4062	3647	3490	3746	4047	4295	4314	4180	3952	3703	3698	3749	3957	4047	4217	4264	4260	4306	4124	4156	4155	3894	3854
3940	3989	3910	3905	3826	3866	3888	4015	3818	3808	3848	3777	3822	3895	3992	3885	4015	4099	4061	3803	3745	3859	4022	3888	3704	3836	4351	4298	3911	3576	3570	3900	4148	4215	4135	4155	3870	3627	3772	3879	3863	4068	4132	4457	4436	4408	4659	4429	4259	4161
4038	3889	4019	4177	4045	3944	3879	3910	3843	3969	3897	3807	3850	3809	3895	3957	3792	4044	4044	4040	3769	3785	4056	3922	3713	3756	4240	4456	4264	3882	3657	3879	4123	4248	4231	4110	3893	3625	3651	3647	3703	3892	4042	4230	4474	4598	4590	4487	4545	4497
4057	4089	4041	4167	4165	4067	3973	3936	3942	3834	3931	3815	3748	3808	3876	3797	3674	3864	3907	4023	3734	3727	3884	3951	3544	3543	3721	4223	4383	3984	3623	3737	4080	4309	4410	4208	4070	3728	3569	3458	3606	3674	3955	4054	4280	4379	4472	4370	4490	4563
4008	4021	4140	4091	4116	4045	4025	4137	3849	3828	3941	3810	3902	3984	3897	3813	3754	3685	3746	3926	3732	3506	3807	3937	3812	3606	3580	4010	4166	4018	3694	3670	3777	3990	4329	4367	4276	4044	3810	3592	3546	3622	3657	3920	4021	4159	4405	4458	4341	4360
4106	3947	4027	4096	4189	4105	4026	4057	4062	4074	3998	4054	4013	3826	3862	3910	3847	3635	3684	3778	3782	3565	3615	3801	3885	3843	3504	3688	4144	3988	3837	3544	3522	3796	4065	4185	4257	4205	3988	3803	3670	3563	3636	3761	3980	4067	4208	4297	4331	4395
4098	3897	4116	4149	4243	4044	3975	3919	3882	4063	3892	3976	4087	3850	3877	3791	3956	3795	3821	3701	3862	3700	3569	3704	3949	3955	3663	3581	3801	4088	3980	3769	3564	3533	3685	3906	4066	4165	3966	3888	3705	3738	3527	3536	3672	3918	3865	4061	4111	4304
4045	3969	3991	4095	3927	3922	3974	3907	3928	4105	3931	3927	4046	3958	3806	3835	3751	3781	3618	3846	3829	3672	3617	3609	3822	3885	3780	3558	3534	3901	4054	3821	3667	3533	3604	3808	3980	3974	3888	4010	3880	3823	3699	3681	3641	3562	3646	3725	3723	3858
4009	4092	4072	3841	3886	3891	4028	3908	3821	3806	3889	3847	4169	3909	3831	3854	3885	3766	3735	3668	3917	3903	3832	3835	3785	3946	3999	3701	3473	3725	3968	4108	3877	3770	3516	3602	3785	3913	4043	3940	4032	4108	4015	3941	3834	3602	3695	3586	3590	3649
4129	4016	3967	4010	3867	3839	3814	3848	3785	3813	3916	3894	3880	3916	3816	3703	3779	3755	3848	3757	3811	3789	3916	3803	3741	4063	3974	3883	3657	3598	3957	4076	4016	3826	3607	3612	3601	3777	3891	4186	4041	4223	4186	4165	4091	3955	3731	3710	3790	3508
4009	4136	4119	4059	3885	3761	3907	3755	3732	3731	3773	3814	3815	3922	3732	3789	3675	3911	3856	3762	3787	3931	3902	3909	3774	3762	4035	3890	3804	3662	3677	3835	4103	3982	3784	3790	3553	3507	3806	3917	4134	4094	4263	4341	4124	4132	4176	4011	3931	3959
4081	4211	4046	3947	3948	3954	3772	3737	3669	3760	3841	3860	3756	3717	3869	3673	3677	3634	3913	3889	3694	3913	3923	3994	3867	3665	3898	4005	3971	3921	3755	3763	4032	4064	4125	3868	3733	3545	3634	3907	4039	4028	4278	4422	4282	4177	4136	4264	4019	4207
4002	4024	3960	4077	4071	3895	3794	3899	3958	3858	3828	3758	3759	3722	3668	3729	3713	3706	3771	3809	3897	3791	3870	3922	3861	3739	3771	3834	4023	3935	3880	3650	3770	4000	4094	4071	3992	3803	3681	3677	3808	3879	4185	4244	4170	4293	4129	4237	4436	4341
3893	4017	3884	3830	3922	3932	3943	3830	3906	4000	3864	3833	3856	3711	3743	3685	3625	3745	3786	3913	3715	3805	3587	3816	3897	3757	3602	3549	3740	3803	3846	3725	3540	3755	3923	4032	4137	3919	3956	3802	3762	3820	4048	3938	4003	4090	4198	4364	4288	4362
3868	3744	3806	3925	3875	3925	3856	3884	3986	3856	3860	3884	3826	3825	3690	3630	3763	3775	3828	3752	3944	3774	3729	3707	3845	3825	3800	3680	3626	3735	3768	3799	3666	3626	3622	3680	3932	4015	4099	3981	3906	3850	3907	3772	3849	3847	3964	4016	4050	4234
3767	3718	3792	3634	3782	3898	3830	3691	3852	4035	3848	3851	4030	3764	3722	3777	3826	3769	3879	3750	3765	3790	3732	3794	3664	3747	3733	3719	3608	3663	3705	3793	3791	3701	3622	3647	3803	3856	3902	3977	4087	3869	3916	3737	3674	3751	3720	3741	3819	3865
3833	3713	3625	3769	3697	3753	3890	3809	3805	3825	3850	3892	3734	3953	3717	3719	3797	3752	3960	3848	3921	3893	3899	3618	3677	3727	3723	3763	3614	3575	3609	3745	3761	3702	3835	3705	3682	3758	3686	4003	4074	4156	4105	3898	3873	3876	3782	3934	3713	3810
3789	3731	3671	3785	3668	3691	3700	3652	3797	3796	3896	3794	3821	3774	3855	3920	3762	3883	3928	3931	3811	3921	3796	3809	3770	3636	3799	3691	3820	3697	3704	3699	3746	3981	3917	3922	3782	3630	3718	3797	3709	3887	3934	3968	4006	4044	4014	3946	3981	4131
3775	3760	3722	3708	3753	3661	3777	3741	3868	3919	3826	3842	3704	3927	3829	3828	3874	3916	3942	3841	3752	3775	3763	3645	3734	3670	3780	3729	3805	3831	3859	3682	3731	3786	3815	3893	3906	3954	3888	3739	3726	3766	3918	3876	3944	4082	3970	4098	4154	4126
3707	3696	3664	3639	3789	3636	3729	3664	3647	3700	3784	3863	3836	3714	3675	3719	3655	3690	3836	3836	3660	3868	3641	3750	3794	3778	3802	3850	3790	3802	3961	3926	3807	3874	3852	3904	3980	4023	3924	3861	3878	3791	3759	3691	3807	3907	3960	3982	4108	4172
3923	3856	3883	3782	3832	3876	3808	3683	3794	3719	3789	3748	3670	3737	3659	3706	3600	3618	3644	3824	3765	3689	3579	3505	3746	3845	3676	3768	3737	3874	3865	3951	3997	3921	3879	3818	3896	3907	3927	4006	3913	4062	3983	3965	3803	3858	3802	3964	3921	3998
3813	3768	3947	3705	3955	3819	3879	3711	3774	3708	3845	3687	3773	3652	3683	3540	3711	3711	3606	3695	3694	3707	3583	3634	3674	3652	3607	3635	3711	3712	3825	3887	3881	3993	3874	3805	3730	3890	3819	4078	3991	3957	4027	4062	3777	4016	3893	3941	3924	3982
3938	3946	3786	3853	3907	3921	3814	3753	3755	3658	3811	3773	3672	3750	3600	3612	3728	3640	3604	3613	3598	3570	3713	3604	3650	3699	3600	3623	3775	3852	3696	3633	3740	3717	3833	3722	3838	3708	3824	3839	3935	3941	3954	3890	4000	3842	3874	3932	4013	3901
3851	3769	3926	3960	3773	3886	3730	3754	3815	3741	3790	3695	3694	3684	3635	3599	3641	3646	3656	3565	3560	3468	3593	3566	3622	3655	3666	3716	3892	3787	3704	3809	3759	3609	3754	3746	3751	3666	3723	3710	3725	3741	3751	3706	3882	3804	3993	3859	3993	4107
3784	3834	3838	3849	3799	3878	3598	3656	3710	3708	3571	3575	3577	3580	3581	3542	3636	3717	3570	3598	3517	3599	3615	3580	3682	3655	3646	3780	3631	3714	3704	3673	3662	3692	3672	3669	3669	3498	3665	3796	3738	3824	3839	3898	3819	3798	3835	3821	3761	3933
3762	3835	3943	3860	3745	3758	3838	3637	3619	3620	3674	3482	3674	3532	3619	3696	3707	3585	3484	3642	3636	3673	3613	3658	3591	3673	3838	3747	3734	3668	3776	3671	3732	3612	3615	3576	3630	3670	3730	3746	3773	3697	3994	3822	3835	3963	3715	3929	3776	3852
3695	3741	3697	3928	3679	3713	3685	3680	3588	3707	3586	3620	3530	3597	3614	3685	3630	3648	3663	3739	3647	3691	3766	3748	3691	3775	3866	3808	3659	3685	3518	3674	3642	3643	3597	3579	3748	3664	3729	3705	3686	3815	3793	3842	3961	3931	3952	3823	3757	3914
3839	3826	3698	3724	3863	3658	3598	3701	3691	3603	3651	3663	3604	3623	3582	3651	3578	3693	3635	3835	3668	3772	3665	3772	3752	3632	3761	3773	3682	3712	3638	3743	3650	3771	3770	3745	3800	3755	3815	3767	3782	3764	3767	3837	3895	3766	3812	3837	3954	3837
3718	3864	3714	3801	3761	3656	3578	3641	3564	3620	3636	3713	3645	3610	3597	3549	3680	3535	3712	3623	3808	3664	3708	3633	3700	3790	3627	3727	3622	3755	3771	3668	3778	3669	3706	3793	3749	3727	3761	3898	3813	3871	3962	3802	3826	3869	3895	3933	3899	3980
3566	3643	3616	3759	3750	3603	3701	3577	3692	3690	3755	3512	3567	3759	3589	3543	3520	3576	3660	3645	3774	3741	3842	3751	3740	3771	3629	3640	3688	3767	3672	3763	3711	3695	3773	3707	3710	3687	3828	3782	3847	3906	3806	3830	3774	3840	3903	3895	4016	3974
3781	3683	3613	3681	3815	3748	3694	3655	3669	3802	3854	3611	3703	3660	3687	3572	3731	3755	3517	3761	3646	3827	3713	3801	3616	3748	3761	3607	3716	3587	3616	3644	3640	3770	3631	3817	3734	3812	3840	3754	3679	3813	3861	3854	3789	3873	3890	3939	3938	3930
3686	3791	3568	3686	3635	3687	3844	3627	3591	3785	3694	3653	3660	3667	3644	3788	3548	3824	3754	3800	3831	3732	3749	3643	3811	3711	3572	3651	3664	3643	3611	3580	3688	3858	3716	3763	3638	3835	3691	3714	3798	3804	3740	3871	3797	3855	3815	3758	3998	3978
3560	3611	3786	3749	3697	3677	3759	3766	3694	3807	3792	3691	3740	3684	3639	3721	3768	3668	3807	3734	3792	3669	3908	3652	3655	3594	3603	3625	3580	3566	3563	3696	3691	3693	3746	3632	3644	3777	3887	3808	3804	3959	3764	3811	3797	3847	3899	3758	3889	3900
3730	3623	3666	3915	3713	3694	3613	3860	3755	3779	3817	3727	3790	3725	3633	3579	3713	3751	3751	3779	3806	3777	3620	3758	3684	3621	3785	3683	3738	3799	3738	3722	3844	3676	3603	3748	3647	3690	3683	3705	3927	3726	3927	3896	4003	3784	3818	3861	3914	3928
3872	3660	3620	3769	3808	3700	3649	3746	3875	3831	3711	3734	3541	3463	3616	3640	3560	3725	3691	3778	3634	3779	3518	3728	3583	3680	3645	3695	3739	3737	3714	3757	3789	3795	3846	3592	3749	3801	3842	3844	3813	3849	3815	3915	3850	3763	3774	3781	3902	4021
3857	3794	3769	3626	3859	3726	3733	3681	3732	3906	3784	3761	3663	3671	3712	3657	3597	3628	3564	3632	3666	3618	3648	3660	3574	3688	3805	3735	3640	3759	3832	3706	3861	3703	3614	3673	3686	3858	3745	3865	3865	3724	3850	3795	3780	3795	3791	3813	3812	3939
3713	3905	3943	3879	3758	3966	3996	3716	3770	3762	3771	3689	3594	3651	3664	3565	3629	3561	3745	3628	3671	3603	3563	3638	3674	3852	3706	3718	3618	3721	3789	3766	3797	3668	3656	3601	3623	3723	3732	3816	3845	3843	3891	3948	3847	3769	3695	3902	3875	3744
3594	3670	4034	4008	3826	3738	3881	3812	3520	3790	3792	3608	3611	3654	3816	3692	3738	3582	3542	3479	3634	3518	3708	3678	3859	3757	3636	3661	3723	3820	3772	3765	3684	3534	3702	3774	3737	3702	3742	3687	3702	3814	3932	3766	3725	3867	3765	3664	3861	3766
3616	3633	3819	4118	3924	3730	3909	3884	3626	3577	3708	3539	3657	3708	3771	3564	3731	3637	3564	3518	3662	3648	3576	3731	3686	3811	3706	3728	3688	3683	3648	3619	3681	3716	3640	3619	3693	3780	3615	3649	3736	3867	3779	3745	3745	3731	3672	3705	3752	3698
3872	3619	3604	3972	3999	3902	3666	3807	3842	3549	3585	3688	3557	3682	3749	3706	3699	3797	3687	3682	3665	3701	3724	3799	3798	3840	3816	3787	3670	3607	3644	3553	3683	3717	3718	3666	3636	3771	3621	3814	3707	3664	3761	3809	3731	3738	3714	3781	3494	3755
4030	3944	3600	3833	4048	3967	3736	3750	3726	3653	3586	3665	3607	3676	3810	3696	3806	3794	3725	3669	3625	3749	3768	3706	3823	3935	3847	3737	3738	3641	3642	3693	3743	3632	3666	3667	3674	3710	3567	3686	3702	3767	3702	3717	3671	3709	3665	3686	3683	3607
4096	4040	3847	3628	3962	4088	3815	3634	3665	3730	3508	3636	3640	3722	3878	3773	3849	3719	3756	3821	3737	3718	3832	3787	3907	3849	3829	3666	3675	3732	3616	3571	3599	3615	3647	3772	3639	3744	3747	3778	3708	3724	3679	3613	3751	3796	3716	3841	3626	3676
4028	4100	3978	3608	3640	3966	3836	3596	3692	3707	3602	3674	3949	3652	3767	3673	3785	3892	3904	3774	3711	3682	3654	3676	3744	3742	3852	3731	3587	3575	3594	3599	3751	3792	3723	3687	3630	3720	3729	3841	3680	3609	3686	3623	3748	3822	3704	3526	3740	3756
3719	4039	4237	3910	3756	3908	3907	3696	3613	3909	3857	3764	3821	3762	3829	3970	3894	4019	3919	3902	3742	3843	3839	3777	3790	3932	3885	3834	3855	3613	3484	3707	3717	3598	3761	3693	3753	3728	3685	3759	3709	3660	3638	3785	3690	3715	3726	3728	3752	3800
3392	3970	4259	4060	3697	3716	4098	3706	3480	3924	3935	3635	3809	3881	3691	3853	3721	3861	3794	3937	3849	3898	3864	3981	3850	3792	3942	3774	3753	3607	3697	3850	3748	3733	3737	3671	3587	3771	3653	3697	3789	3750	3685	3755	3569	3632	3797	3866	3726	3929
3481	3805	4322	4275	3601	3572	4003	3794	3649	3836	4044	3542	3722	3950	3660	3896	3829	3796	3965	3812	3790	3752	3865	3942	3698	3762	3717	3673	3739	3739	3781	3906	3792	3681	3701	3593	3721	3707	3680	3710	3596	3764	3782	3720	3632	3684	3798	3672	3772	3896
3510	3649	3988	4266	3907	3687	3940	4049	3612	3830	3886	3642	3731	3921	3669	3835	3797	3920	3729	3640	3735	3763	3705	3930	3726	3743	3723	3628	3875	3750	3845	3794	3810	3837	3697	3643	3647	3521	3614	3690	3696	3752	3678	3637	3566	3697	3808	3985	3830	3834
3625	3488	3897	4372	3941	3548	3940	4117	3698	3595	4022	3768	3682	3863	3589	3813	3815	3690	3912	3699	3825	3723	3688	3866	3831	3734	3728	3748	3752	3787	3807	3747	3657	3824	3730	3620	3578	3595	3613	3697	3751	3728	3572	3758	3767	3714	3730	3709	3782	3642
3645	3495	3852	4358	3995	3633	3911	4147	3806	3595	4076	3803	3610	3794	3509	3740	3688	3737	3875	3698	3820	3918	3964	3899	3724	3850	3788	3779	3759	3866	3869	3747	3826	3659	3634	3686	3737	3651	3542	3587	3748	3664	3737	3669	3801	3583	3809	3704	3696	3808
3790	3352	3808	4250	4102	3588	3859	4308	3791	3672	3983	3697	3714	4019	3534	3732	3655	3658	3769	3717	3926	3851	3859	3855	3817	3815	3844	3684	3888	3781	3881	3795	3793	3691	3505	3572	3706	3613	3599	3609	3643	3757	3646	3711	3657	3701	3808	3725	3814	3749
3662	3563	3835	4317	4100	3525	3922	4092	3867	3708	3928	3755	3648	3899	3625	3806	3780	3845	3890	3691	3849	3929	3933	3908	3806	3838	3805	3804	3672	3816	3793	3897	3793	3871	3810	3530	3588	3657	3670	3655	3752	3791	3780	3684	3648	3788	3673	3855	3780	3775
3740	3456	3885	4333	4089	3474	3798	4142	3663	3562	3821	3600	3642	3881	3634	3769	3797	3763	3799	3764	3774	3887	3854	3844	3826	3803	3937	3899	3750	3665	3849	3839	3754	3877	3794	3737	3750	3766	3813	3688	3728	3682	3804	3689	3640	3866	3756	3657	3622	3688
3655	3448	3927	4359	3985	3574	3802	4039	3749	3716	3907	3513	3574	3909	3670	3759	3883	3698	3862	3673	3787	3765	3796	3706	3842	3862	3853	3796	3846	3837	3801	3681	3763	3714	3752	3777	3729	3905	3812	3831	3775	3875	3843	3708	3675	3574	3653	3630	3727	3734
3701	3567	4060	4234	3908	3602	3951	4171	3732	3662	4003	3627	3744	3905	3645	3854	3705	3822	3879	3738	3742	3721	3868	3718	3965	3863	3912	3870	3919	3829	3742	3860	3828	3898	3926	3859	3732	3700	3884	3773	3790	3909	3763	3725	3767	3632	3665	3710	3724	3834
3600	3860	4184	4090	3851	3734	4042	4126	3619	3791	4116	3723	3752	3904	3496	3897	3833	3974	3906	3804	3796	3833	3803	3879	3932	4010	4069	4067	3816	4000	3779	3858	3891	3855	3937	3873	3890	3857	3785	3823	3850	3897	3807	3815	3643	3651	3681	3729	3856	3908
3605	3917	4310	4112	3670	3705	4130	3979	3511	3971	4084	3802	3944	3979	3739	4027	3797	3816	3913	3796	3783	3700	3774	3929	3881	3982	4162	3995	3881	3887	3964	3894	3871	3998	3970	4084	3868	3856	3933	3843	3855	3756	3908	3912	3915	3847	3636	3619	3794	3833
3843	4128	4186	3802	3652	3778	4139	3809	3779	4111	4165	3855	4192	3888	3735	4035	3756	3892	3850	3872	3943	3893	3981	3919	4123	4174	4073	4100	4107	4044	4090	4153	4034	3940	4040	4144	3978	3855	3942	3919	3877	3851	4074	4012	3968	3859	3829	3847	3941	3936
4094	4291	4003	3761	3559	3910	4036	3664	3770	4145	4070	3887	4277	3867	3890	3876	3935	3804	3817	3746	3890	3852	3983	4055	4019	4091	4240	4117	4122	4233	4168	3941	4001	4047	4073	4183	3886	3997	3859	3809	3939	3790	3940	4033	4052	3805	3947	3959	3901	3907
4484	4443	3975	3640	3823	3821	3819	3630	3768	4083	3771	3920	4090	3872	3930	3979	3739	4013	3812	3949	3788	3967	3837	3977	4045	4116	3899	4012	4021	4016	4077	4096	4003	3878	3973	3987	3807	3771	3852	3802	3735	3758	3930	3932	3938	3890	3916	3776	3799	3891
4426	4249	3813	3748	3991	3996	3597	3613	3753	3744	3640	3906	3958	3717	3852	3762	3586	3821	3727	3756	3655	3960	3795	3898	3874	3969	3930	4083	3871	3995	3898	3857	3788	3875	3853	3783	3828	3755	3726	3777	3811	3785	3781	3886	3812	3804	3835	3742	3581	3700
4144	3970	3743	3950	4282	3836	3713	3762	3750	3486	3585	3808	3631	3620	3908	3728	3762	3648	3774	3796	3704	3909	3928	3843	3830	3956	3981	3938	3903	3825	3922	3815	3792	3827	3773	3737	3762	3752	3825	3716	3697	3706	3750	3715	3733	3750	3785	3619	3713	3701
3760	3714	3920	4220	4158	3951	3787	4011	3780	3566	3770	3793	3702	3857	4011	3893	3799	3715	3751	3702	3770	3816	3883	3852	3942	3942	4121	3984	3948	3907	3936	3940	3906	3796	3940	3897	3838	3874	3821	3827	3828	3817	3672	3826	3810	3777	3739	3709	3657	3660
3593	3612	3859	4075	3938	4080	3984	4236	3988	3918	3988	3956	3978	4092	3988	4102	4109	3858	4048	3923	3977	3893	3947	4004	4078	3975	4104	4085	4195	4138	3900	4005	3998	3956	4024	4116	3952	4108	4066	3902	3905	3909	3883	3966	4005	4007	3998	3878	3938	3865
3796	3824	3776	3695	3652	3889	4027	4023	3931	3977	4046	3925	4006	4231	3977	4296	3928	4112	4172	4102	4247	4067	3951	3890	4020	3979	4143	4196	4086	4131	4068	3991	4009	3930	4078	4129	4001	3935	4166	4083	4065	3913	3945	3988	3972	3894	3929	3876	3960	3959
[truncated: 920 more columns]
