# Supplementary material for: Spatial Resolution and Refractive Index Contrast of Resonant Photonic Crystal Surfaces for Biosensing
Source: IEEE Photonics J. Author manuscript; Available in PMC 2015 Sep 7. (PMC4561521; doi:10.1109/JPHOT.2015.2435699)
Supplement: fig4_data [file NIHMS64775-supplement-fig4_data.gz › Volumes/graham/MacBook_backup/PhD_folder_2015_06_02/paper_improvements/IEEE_J_Photonics/final_files/data_files/fig4/ref/r05.csv]

4997	4524	4486	4393	4504	4633	4722	4780	4688	4773	4776	4685	4608	4565	4486	4443	4480	4424	4455	4415	4495	4508	4595	4655	4587	4507	4545	4548	4429	4669	4784	4738	4617	4532	4613	4529	4670	4490	4607	4691	4657	4681	4503	4628	4616	4678	4652	4527	4715	4666
4983	4791	4769	4821	4818	4938	5037	4934	5017	4958	4886	4686	4517	4535	4409	4443	4337	4438	4437	4298	4383	4629	4486	4647	4642	4722	4522	4577	4497	4730	4806	4751	4628	4602	4350	4710	4842	4801	4795	4697	4496	4594	4369	4487	4404	4669	4416	4613	4534	4423
5014	4906	4870	4673	4846	4961	5060	5017	4891	5081	4881	4612	4621	4481	4443	4460	4418	4484	4515	4397	4395	4551	4550	4618	4671	4509	4531	4714	4656	4602	4734	4853	4516	4535	4684	4714	4823	4796	4805	4710	4576	4655	4591	4492	4592	4448	4516	4518	4619	4563
5092	4809	4877	4768	4744	4788	5021	4944	4960	4982	4717	4715	4523	4491	4481	4448	4488	4608	4564	4535	4659	4515	4551	4497	4528	4428	4691	4689	4738	4630	4773	4774	4969	4727	4677	4743	4755	4760	4871	4829	4923	4688	4580	4848	4580	4569	4574	4680	4545	4683
5034	4755	4823	4716	4791	4852	4948	4999	4935	4814	4766	4674	4679	4523	4502	4696	4856	4701	4889	5024	4800	4782	4785	4574	4524	4773	4815	4677	4694	4768	4769	4702	4778	4792	4984	4929	4784	4892	4959	4851	4859	4856	4814	4641	4618	4592	4626	4613	4526	4556
5017	4904	4973	4934	4832	4724	4890	4818	4777	4710	4846	4614	4710	4624	4785	4666	4930	4984	4802	4974	4838	4752	4597	4549	4785	4672	4774	4747	4758	4777	4713	4822	4821	4792	4901	4983	4932	4890	5096	4899	4886	4912	4848	4873	4787	4719	4669	4578	4610	4641
5143	5059	4948	4851	4864	4614	4722	4622	4599	4634	4786	4590	4613	4649	4771	4688	5006	4965	5062	4902	4943	4785	4701	4707	4761	4751	4781	4686	4602	4662	4798	4851	4983	4883	4834	5069	4938	4956	4951	5092	4914	4970	5045	4914	4771	4796	4686	4544	4729	4576
5202	4906	4894	4868	4737	4668	4538	4709	4579	4674	4729	4778	4798	4876	4747	4919	4891	5158	5086	5094	4916	4913	4893	4760	4886	4848	4780	4663	4728	4707	4774	4652	4914	4916	4840	5057	5137	4993	5116	5058	5041	5020	5168	5006	4902	4881	4626	4738	4839	4786
5003	5098	4894	5002	4865	4637	4662	4563	4560	4620	4596	4828	5106	4963	4845	4900	4811	4826	5011	5055	4922	5253	4968	5077	4883	4814	4811	4765	4721	4815	4666	4897	5053	4833	4922	5094	5187	5164	4987	5072	4894	5212	5177	5214	5256	4793	4752	4924	4888	4762
4851	4849	4741	4943	4731	4580	4644	4536	4725	4673	4624	4964	5013	4884	4937	4966	4884	4750	4860	5082	4951	5175	5183	5178	4887	4897	4776	4698	4749	4725	4875	4903	4997	4975	5140	5192	5173	5096	5064	5189	5110	5263	5248	5108	4960	4898	4976	4773	4849	4787
4940	4769	4835	4787	4740	4701	4716	4793	4695	4524	4910	5032	4978	4947	4739	4848	4729	4584	4717	4886	4959	5036	5227	5131	4915	4858	4910	4919	4844	4804	4734	4794	5047	5062	5098	5235	5191	5003	5168	5234	5287	5243	5178	5305	5107	4976	4946	4918	4970	4828
4847	4794	4566	4716	4740	4998	4962	5038	4822	4946	4925	4827	4804	4793	4577	4703	4642	4620	4715	4788	5086	5113	5149	5024	5002	4802	5025	4925	4797	4757	4796	4992	4973	4971	5109	5053	5095	5149	5172	5268	5266	5303	5206	5205	5194	4985	4956	4837	4874	4842
4773	4649	4638	4654	4771	5161	5197	5045	4845	4860	4722	4765	4581	4711	4710	4568	4645	4711	4707	4829	5009	5231	5050	5022	4984	5024	5079	4780	4941	4932	4806	4821	5098	4891	5005	4954	5098	5124	5237	5311	5267	5204	5344	5185	5051	5176	5059	5031	4903	4810
4898	4764	4732	4681	4776	5133	5133	5226	5121	4975	4706	4698	4729	4632	4670	4566	4586	4649	4627	4949	4969	5032	5026	4963	5001	4868	4865	4864	4947	4921	5100	5056	4993	4988	4754	4829	4967	5013	5195	5295	5291	5108	5252	5361	5182	5021	5010	4875	4819	4808
4940	4683	4652	4731	4917	5221	5029	5281	5105	5004	4855	4766	4597	4639	4544	4767	4860	4834	4795	4837	4844	5024	4903	4761	4785	4922	4896	4947	4917	5034	4883	5149	5096	4823	4901	4777	4912	5190	5054	5205	5301	5186	5187	5234	5166	4909	5015	4933	4907	4793
5021	4902	4659	4701	4856	5095	5323	5277	5172	5060	5133	4916	4728	4802	4758	4805	4994	4911	4742	4863	4884	4960	5048	5115	4874	4836	4714	4640	4868	4809	4983	5024	5025	4871	4770	4753	4832	4953	4975	5145	5250	5075	5089	5015	5053	5038	5083	4913	4902	4818
5122	4915	4670	4836	4954	5053	5177	5357	5126	5002	4966	4912	4771	4721	4870	4756	4962	4812	4716	4860	4806	4675	4705	4842	4888	4712	4602	4727	4726	4684	4881	4940	4892	4868	4625	4748	4991	4937	4965	5035	5067	5193	5024	5013	4971	4986	5113	4979	4895	4894
5059	4954	4946	5059	5113	5210	5158	5275	4954	5046	4740	4834	4843	4799	4902	4811	4828	4733	4951	4773	4699	4568	4726	4746	4666	4746	4621	4671	4610	4689	4767	4747	4795	4844	4770	5085	4993	4949	4841	5190	4983	5058	4995	5073	4975	5162	5194	4957	4865	4931
5239	5015	5157	5146	5049	5192	5031	5132	5135	4987	4849	4799	4802	4899	4775	4833	4715	4866	4754	4719	4629	4697	4604	4573	4684	4715	4621	4519	4449	4497	4384	4660	4717	4736	4886	4808	4948	5036	4820	4858	4928	4776	5049	5027	5314	5308	5273	4930	4952	4908
5295	5214	5370	5394	5195	5314	5082	5188	5094	5117	4981	4829	4979	4680	4826	4708	4887	4901	4843	4746	4665	4556	4565	4602	4668	4569	4598	4477	4486	4498	4392	4603	4691	4808	4859	4792	4822	4850	4794	4788	4782	4923	5031	4958	5030	5095	5013	5074	4999	4834
5357	5214	5209	5326	5326	5328	5183	5112	5215	5051	5074	5040	4829	4974	4825	4910	4822	4834	4740	4699	4717	4632	4599	4674	4633	4378	4486	4730	4479	4309	4304	4552	4658	4732	4773	4849	4841	4808	4877	4785	4688	4937	4901	4968	5020	5060	5112	4953	5009	4916
5214	5102	5216	5371	5552	5192	5087	5059	5087	5200	5099	5055	4863	4800	4729	4678	4731	4728	4738	4867	4667	4710	4689	4627	4609	4493	4401	4436	4560	4463	4562	4441	4711	4660	4849	4870	4753	4849	4697	4901	4888	5016	5042	5037	5011	4869	4855	4959	4901	5105
5174	4983	5211	5335	5226	5338	5127	5178	5287	5465	5206	5153	4983	4855	4776	4796	4577	4675	4689	4729	4758	4847	4732	4720	4729	4658	4457	4462	4544	4491	4541	4534	4531	4537	4667	4551	4791	4769	4826	5035	4878	4989	4880	4864	4791	4802	4797	4714	4878	4851
5010	4787	4950	5042	5228	5225	5179	5159	5320	5337	5312	5078	5005	4921	4729	4623	4500	4615	4748	4703	4900	4917	4670	4815	4590	4590	4470	4506	4622	4451	4422	4510	4514	4509	4518	4584	4756	4818	4725	4815	4883	4892	4853	4754	4738	4790	4778	4829	4909	4821
4841	4818	4852	4901	5192	5185	5246	5343	5298	5269	5132	5159	4947	4636	4679	4561	4646	4710	4846	4911	4701	4847	4730	4574	4594	4576	4540	4462	4724	4464	4511	4487	4486	4506	4587	4545	4584	4705	4878	4864	5051	4814	4799	4618	4783	4675	4813	4768	4934	4830
4744	4727	4741	4949	4968	5196	5181	5204	5168	5201	5175	5092	4722	4696	4748	4671	4615	4751	4866	4860	4714	4780	4592	4567	4756	4569	4572	4585	4510	4459	4533	4397	4523	4525	4515	4652	4687	4767	4806	4909	4942	4845	4850	4832	4779	4668	4794	4932	5018	4986
4897	4820	4852	4954	5070	5088	5126	4951	4922	4874	5114	4909	4619	4713	4817	4785	4699	4669	4746	4814	4831	4790	4683	4539	4504	4541	4432	4586	4609	4564	4403	4359	4412	4552	4430	4508	4571	4679	4724	4579	4752	4966	4868	4797	4708	4779	4800	4912	4867	5071
5120	4745	4963	4983	5108	4901	5077	5104	4759	4922	4911	4650	4646	4857	4808	4772	4644	4773	4730	4721	4726	4804	4632	4605	4616	4635	4524	4516	4486	4546	4326	4317	4378	4577	4349	4458	4664	4617	4704	4739	4739	4704	4855	4896	4773	4825	4718	4718	4825	4819
5156	5032	5021	4986	5025	5111	4836	4838	4663	4813	4669	4728	4676	4765	4991	4984	4868	4843	4755	4712	4818	4830	4615	4606	4505	4550	4435	4539	4466	4460	4361	4403	4572	4596	4355	4536	4674	4640	4562	4561	4750	4890	4953	5003	5005	4928	4795	4841	4799	4779
5190	5159	5131	5164	5102	4856	5092	4838	4724	4725	4647	4748	4691	4793	4778	4825	4802	4756	4765	4622	4678	4477	4624	4614	4592	4747	4676	4593	4438	4434	4337	4394	4397	4495	4471	4570	4474	4554	4488	4565	4648	4778	4920	5098	5055	4889	4867	4886	4731	4673
5395	5252	5033	5077	5076	5036	4866	4670	4776	4748	4769	4770	4828	4631	4929	4815	4836	4621	4570	4562	4659	4489	4715	4739	4713	4757	4595	4572	4566	4261	4369	4347	4429	4602	4623	4509	4513	4530	4486	4582	4529	4746	4812	4895	5035	4818	4745	4778	4744	4748
5281	5206	5011	5113	5081	5000	5041	4852	4988	4913	4933	4623	4782	4740	4789	4641	4577	4434	4478	4504	4648	4704	4615	4767	4775	4696	4644	4567	4491	4406	4547	4432	4568	4535	4517	4462	4434	4385	4479	4461	4713	4792	4942	4912	4872	4904	4777	4811	4795	4649
5174	5063	5197	5065	5064	5147	5095	5017	4902	4817	4888	4792	4854	4653	4605	4536	4418	4423	4512	4566	4759	4639	4865	4819	4662	4613	4606	4670	4524	4449	4505	4503	4482	4484	4508	4326	4471	4582	4461	4544	4625	4745	4724	4983	4970	4760	4935	4663	4906	4718
5192	5113	4949	5065	5121	5133	5135	5125	4978	5063	4806	4861	4784	4663	4411	4401	4445	4469	4616	4565	4464	4663	4737	4572	4669	4672	4727	4851	4522	4523	4450	4622	4430	4470	4467	4415	4475	4529	4550	4527	4562	4649	4664	4798	4842	4982	4852	4785	4970	4748
5131	5039	4981	5044	5063	5003	5132	5128	5127	5154	4895	4808	4601	4472	4411	4620	4410	4495	4535	4659	4666	4528	4583	4499	4528	4599	4657	4714	4588	4528	4568	4605	4580	4488	4441	4480	4455	4547	4502	4662	4592	4557	4622	4549	4812	4781	5103	4853	4974	4812
5282	5037	5134	5053	5009	5046	5010	5127	5146	5032	4887	4703	4560	4681	4641	4566	4461	4655	4631	4624	4506	4367	4439	4475	4716	4663	4867	4617	4671	4667	4622	4609	4626	4585	4525	4481	4513	4639	4748	4552	4726	4569	4582	4524	4635	4791	4965	4958	5033	4796
5199	5200	5024	5005	4967	5034	5022	5133	4991	4985	4942	4739	4779	4633	4724	4657	4649	4621	4678	4740	4486	4466	4588	4372	4571	4687	4592	4817	4527	4683	4833	4726	4613	4720	4403	4415	4584	4646	4684	4750	4620	4609	4568	4554	4732	4918	5038	4850	4995	4857
5228	5275	5127	5000	4964	4888	4993	4978	4916	4780	4775	4763	4849	4884	4843	4701	4636	4732	4557	4641	4459	4342	4651	4532	4751	4680	4732	4783	4762	4881	4770	4753	4695	4811	4634	4574	4531	4459	4718	4673	4682	4656	4447	4638	4612	4784	4933	4809	4826	4820
5480	5382	5085	5137	5068	4879	4981	4834	4912	4855	4811	4883	4981	4768	4821	4938	4599	4714	4692	4697	4497	4528	4417	4554	4449	4717	4817	4693	4816	4690	4708	4792	4758	4700	4747	4505	4649	4545	4570	4655	4533	4615	4696	4567	4682	4716	4868	4835	4950	4882
5377	5266	5241	4947	4918	4923	4871	4741	4787	4943	4922	4963	4943	4877	4821	4802	4731	4619	4604	4586	4499	4468	4684	4587	4679	4829	4707	4672	4729	4497	4729	4817	4926	4741	4792	4768	4506	4617	4663	4618	4705	4693	4552	4533	4656	4624	4710	4720	4755	4719
5417	5372	5229	5057	4964	5015	4761	4791	4891	4996	4906	4988	5102	5027	4836	4788	4686	4717	4452	4509	4619	4631	4534	4775	4715	4610	4594	4551	4544	4582	4661	4776	4968	4926	4770	4673	4610	4554	4609	4663	4536	4745	4673	4680	4530	4574	4520	4661	4499	4732
5438	5247	5149	5130	4869	4723	4916	4834	4766	4832	4922	5040	4850	5016	4726	4726	4691	4661	4690	4478	4615	4525	4631	4699	4533	4586	4600	4653	4650	4758	4671	4927	5050	4956	4798	4814	4632	4571	4471	4535	4556	4719	4585	4691	4438	4506	4701	4619	4623	4636
5406	5195	5041	5020	5025	4970	4894	4730	4844	4867	4975	4878	4920	4824	4997	4824	4699	4638	4586	4543	4571	4406	4506	4581	4563	4557	4578	4594	4629	4682	4799	4747	4895	4964	4910	4891	4813	4585	4661	4589	4803	4670	4660	4712	4587	4683	4648	4786	4543	4827
5258	4947	5039	5004	5002	5067	4944	4927	4916	4979	4956	4774	4750	4772	4790	4884	4911	4807	4835	4712	4669	4435	4540	4498	4397	4506	4439	4619	4572	4663	4729	4853	4972	4963	4942	4975	4861	4682	4792	4613	4749	4692	4703	4733	4517	4590	4597	4709	4705	4598
5008	5021	4965	5034	5163	5092	5048	4811	4797	4910	4658	4755	4683	4782	4770	4855	4847	4779	4940	4691	4788	4708	4470	4355	4327	4497	4581	4557	4568	4768	4635	4843	4925	4862	5020	4901	4936	5008	4890	4713	4818	4726	4834	4623	4634	4559	4815	4793	4675	4653
5135	4990	5052	5125	5104	5159	4943	4822	4909	4787	4684	4829	4559	4730	4843	4842	4862	4734	5026	4895	4783	4648	4595	4417	4342	4627	4536	4662	4730	4808	4716	4807	4737	4734	4946	5011	5165	5158	5081	4664	4901	4787	4744	4630	4752	4703	4912	4712	4798	4568
5171	5148	5186	5117	5254	5175	5103	4956	4814	4891	4608	4717	4627	4713	4754	4981	4708	4820	4974	4825	4713	4773	4654	4503	4428	4536	4527	4670	4867	4702	4707	4565	4628	4709	5060	4942	5027	5136	4925	4769	4744	4864	4761	4801	4786	4830	4952	4737	4760	4546
4930	5255	5255	4997	5142	5090	4998	4981	4846	4777	4681	4593	4778	4708	4816	4742	4882	4832	4899	4794	4893	4766	4595	4673	4679	4558	4623	4433	4667	4535	4594	4662	4661	4757	4925	4939	5179	5074	4971	5034	4969	4822	4763	4821	4709	4767	4730	4687	4687	4567
5132	5124	5136	5101	5028	4878	4886	4788	4815	4774	4783	4704	4710	4705	4696	4768	4661	4718	4861	4948	4981	4892	4692	4717	4574	4491	4650	4432	4695	4603	4682	4588	4685	5027	4971	4900	5041	4889	5006	4934	5110	4947	4799	4837	4628	4827	4711	4773	4762	4805
5056	4913	4919	4825	4928	4936	4830	4913	4797	4835	4801	4773	4716	4669	4732	4668	4705	4745	4889	5010	4895	5005	4817	4697	4672	4613	4713	4724	4700	4765	4587	4696	4813	4940	4902	5077	5098	5020	5105	5034	4991	4977	4989	4807	4825	4758	4710	4719	4737	4673
5101	4727	4751	4854	4797	4994	4901	4853	4951	4861	4817	4789	4860	4782	4746	4639	4810	4794	4859	4973	4897	4961	4896	4817	4611	4681	4452	4599	4705	4703	4757	4794	4936	4820	4874	4912	5174	5135	5122	5168	5046	4860	4887	4983	4830	4885	4629	4828	4923	4792
4909	4742	4794	4990	4964	5040	4900	5076	5002	4979	4883	4697	4836	4784	4674	4708	4819	4766	4867	5030	4917	5008	5024	4788	4697	4631	4638	4574	4685	4780	4825	4632	4735	4743	4774	4986	4913	5184	5172	5000	5006	5121	4980	4958	4754	4908	4698	4858	4702	4769
4944	4734	4830	4939	4928	4921	4744	4877	4783	4975	4739	4793	4801	4877	4793	4861	4732	5000	4869	4986	4869	5098	4988	4770	4845	4798	4693	4734	4789	4765	4875	4737	4876	4738	4770	4899	5021	4944	5053	5002	5058	4978	4978	4909	4813	4808	4709	4743	4859	4689
4958	4751	4757	4902	4829	4668	4775	4833	4822	4792	4866	4809	4809	4899	4917	4862	4838	4786	4949	4819	4868	5132	4989	4875	4902	4824	4854	4769	4716	4831	4895	4884	4867	4751	4953	4904	4954	4959	5067	5098	4760	4791	5012	4863	4913	4548	4850	4767	4797	4865
4980	4734	4837	4762	4657	4605	4663	4691	4759	4843	4804	4734	4866	4801	5015	4932	4797	4923	4756	4884	4880	4956	4831	4885	4857	4899	4798	4727	4707	4771	4807	4807	4617	4725	4885	4854	5027	5047	4922	4961	4860	4829	4913	4740	4788	4720	4753	4726	4844	4762
4950	4838	4931	4870	4538	4661	4701	4736	4792	4755	4831	4856	4944	4931	4880	4835	4904	4853	4864	4812	4864	4923	5030	4842	4810	4929	4822	4681	4855	4841	4767	4835	4818	4819	4785	4979	4992	4965	4954	5070	4947	4897	4828	4884	4698	4828	4614	4601	4608	4803
5051	4816	4942	4793	4756	4549	4591	4756	4657	4734	4931	4928	4940	4896	4839	4953	4747	4869	4761	4920	4899	5016	5090	4996	4873	4818	4861	4681	4831	4781	4684	4913	4791	4903	4766	4951	4964	5040	5039	4993	5005	4899	4906	4877	4767	4763	4617	4711	4627	4733
5101	4842	4837	4778	4651	4481	4662	4534	4688	4734	4997	4916	4815	5019	4965	4870	4871	4973	4837	4859	5068	4972	5075	5002	4939	5065	4821	4668	4924	4799	4870	4837	4897	4893	4826	4919	4907	5100	5085	5101	4892	4865	4831	4738	4743	4653	4649	4588	4602	4760
5058	4998	4877	4680	4653	4599	4679	4806	4634	4641	4702	4751	4971	4954	4988	5020	5037	5071	4870	4911	4927	4910	5043	5088	4949	4808	4879	4777	4835	4904	4833	5025	4783	4909	4940	4856	5010	5087	5150	4975	4846	4793	4851	4830	4776	4786	4696	4651	4657	4818
5061	4904	4934	4863	4617	4651	4630	4563	4516	4638	4540	4681	4898	4959	5042	5161	5086	5054	5050	4925	4864	4844	5014	4989	4983	4934	4967	4810	4762	4862	4797	4952	4852	4803	4861	4769	4907	5037	4929	4954	5045	4689	4688	4752	4907	4783	4779	4633	4664	4637
5152	5145	5062	4888	4815	4736	4641	4805	4474	4701	4590	4623	4771	4855	5057	5149	5091	5049	5123	5002	4883	4898	4967	4964	5093	4974	4943	4751	4973	5014	5043	4905	4869	4855	4848	4906	4914	4913	4893	4847	4865	4869	4651	4815	4852	4778	4717	4672	4608	4650
5127	5099	5080	5163	5025	4777	4763	4700	4593	4583	4602	4688	4868	4765	4997	5164	5095	4985	5042	5078	4902	4912	5049	5027	5030	4868	4889	4825	4859	5009	4799	4915	4828	4769	4719	4916	4915	5044	4919	4878	4805	4792	4836	4582	4792	4784	4713	4698	4648	4657
5233	5198	5034	5059	5095	5046	4814	4705	4670	4662	4591	4770	4715	5020	5101	4975	5191	5082	4951	4980	5025	5020	4891	5087	5029	5108	4964	4955	4880	4917	4979	4809	4991	4900	4834	4932	5019	5025	4994	5064	4787	4670	4796	4686	4934	4729	4766	4689	4775	4601
5111	5180	5204	5322	4948	5057	5035	4752	4697	4722	4699	4733	4750	4908	4986	4935	5168	5208	5103	5054	4935	4915	5010	5104	5053	4975	4948	4853	4923	4956	4945	4894	5070	4816	5020	4987	4831	4789	5041	4783	4904	4717	4738	4785	4757	4844	4613	4739	4668	4661
5212	5025	5252	5254	5178	5086	5037	4943	4943	4783	4742	4619	4829	4861	4954	5059	5228	5198	5237	5236	5125	5091	5102	5202	5085	5043	4922	4776	4853	4950	4941	5082	5063	4873	4923	4821	4925	4819	4912	5044	4854	4775	4812	4731	4789	4828	4809	4877	4823	4706
5210	5097	5322	5197	5212	5190	5123	4933	4882	5005	4688	4646	4669	4895	5000	5064	5178	5247	5302	5119	5153	5169	4873	5149	5035	5026	4855	4859	4884	4927	4925	4853	4964	4971	4864	4801	4807	4965	4989	5065	5048	4733	4778	4820	4818	4801	5016	4880	4960	4716
5090	5219	5143	5305	5224	5239	5341	5069	5119	4892	4738	4603	4631	4809	4901	5117	5038	5042	5250	5279	5123	5087	4990	5103	5045	4965	4839	4871	4844	4860	4883	4920	4971	4836	4698	4822	4833	5013	5053	4866	4953	4771	4907	4904	4844	5006	4961	4953	4764	4926
5200	5254	5299	5400	5311	5367	5161	5188	5092	4980	4667	4735	4620	4739	4951	4902	5007	5101	5196	5295	5134	5042	4985	5062	5115	4928	4893	4886	4800	4850	4811	4967	4962	4766	4848	4761	5018	4895	4842	5085	4981	4882	4903	4906	4889	5155	5120	4929	4812	4911
5335	5197	5322	5497	5351	5250	5380	5164	5029	5062	4955	4869	4695	4905	4765	4813	5005	5001	5222	5063	5049	4977	5180	5073	4940	4954	4894	4742	4793	4860	4680	4924	4867	4745	4849	4842	4843	4989	4923	5009	5089	5026	4808	4887	5001	5032	5135	5064	4858	4955
5451	5308	5270	5325	5215	5274	5370	5199	5099	5062	4924	4966	4813	4667	4746	4931	4968	5077	5316	5051	5164	5154	5316	5155	4983	4841	4733	4855	4819	4814	4749	4849	4855	4775	4838	4704	4969	4876	5002	5020	4862	5088	4989	4949	4963	5044	5113	5160	5094	5039
5434	5314	5287	5147	5214	5208	5146	5180	5167	5091	4989	4927	4890	4822	4657	4813	5116	5052	4963	5034	5261	5148	5022	5063	5117	4870	4863	4642	4805	4836	4880	4841	4759	4829	4640	4810	4801	4920	4972	4966	5069	4940	5081	4978	5055	5159	5070	5061	5091	5120
5502	5284	5218	5161	5027	5273	5147	5222	5321	5066	4991	4887	4985	4897	4947	4839	4978	4938	5015	5142	4992	5086	5174	4961	5167	4993	4937	4780	4688	4797	4738	4876	4835	4827	4684	4796	4872	4833	4916	4991	5062	5050	5032	4945	4836	4982	5107	5190	5134	4996
5379	5315	5229	4978	4993	5160	5255	5242	5165	4987	4975	5014	4903	4850	4774	4953	4847	4938	5074	5057	4945	5086	4903	5124	5138	4969	4887	4650	4855	4728	4865	4809	4885	4748	4873	4709	4733	4729	5121	5139	4929	5068	5095	4954	5193	5162	5093	5048	5140	5032
5432	5035	5228	5058	5097	5203	5134	5160	5248	5107	5058	4992	4916	4956	4802	4853	4834	4913	4911	5055	4979	4829	5163	5127	5136	4978	4929	4714	4778	4925	4768	4830	4783	4749	4809	4760	4862	4795	4923	5114	5131	5155	5019	5084	5076	5259	5071	5113	5147	5226
5435	5150	5194	5080	5124	5160	5071	5192	4986	4951	4844	4895	4750	4876	4902	5101	4839	5039	4914	5130	4922	4983	5044	4988	5074	4933	4800	4803	4754	4792	4623	4786	4854	4727	4777	4915	4861	4869	5078	5038	4983	5047	5154	5053	5086	5013	5166	5151	5323	5159
5413	5238	5037	4987	5113	4919	4984	5063	4927	5060	5038	4968	4964	5044	4882	4928	4861	4931	5037	4762	4934	5004	4889	5064	5055	4899	4974	4829	4745	4907	4773	4855	4833	4895	4849	4882	4799	4962	4938	5077	4983	5256	4929	5079	4945	5087	5160	5128	5210	5211
5317	5195	5174	5005	5052	5035	5080	4970	5006	4986	5080	5071	5025	5045	5148	5170	5019	4870	4908	4717	4876	4888	4952	5021	5034	4953	5005	4866	4879	4850	4766	4850	4981	5029	4882	5084	4869	4882	4916	5133	5104	5214	4944	5039	4977	4955	5112	5099	5131	5136
5251	5167	5085	5022	5010	4915	4942	4955	5073	4956	4946	5019	5061	5061	5043	4981	4874	4862	4924	4967	4856	4924	4962	5143	4951	4952	4923	4943	4857	4759	4903	4740	4898	4900	4992	4889	4948	5094	4956	5035	5167	5283	5063	5080	5151	5086	5026	5103	5053	5139
5316	5171	5152	4992	5042	5010	4942	4807	4995	4854	4904	4959	5040	4946	5023	4909	5059	4931	4919	4787	4831	4875	5068	5194	4892	4904	4827	5048	4807	4950	4926	4647	4877	4932	5143	4963	5071	5049	5083	5106	5210	5109	5086	5030	5098	5039	5060	5043	4984	5156
5345	5123	5069	5034	4867	4962	5003	4963	5110	5051	4916	4885	4931	5047	4996	5133	5083	4989	4911	4996	4769	4923	5110	5102	5033	5106	4998	4836	4736	4727	4933	4996	4916	4988	4946	5250	4995	5077	5113	5142	5135	5283	5195	5076	5094	5237	5033	4997	5010	5138
5232	5124	5006	5119	4945	5000	5071	5137	4969	5031	4996	4998	4993	5051	5003	5068	5111	5083	5177	4997	4948	4889	5028	5130	5061	5130	5107	5010	4906	4764	4786	4921	4908	4998	5212	5047	5241	5240	5251	5109	5199	5354	5209	5289	5207	5129	4951	4975	4922	5078
5299	5115	5172	4833	5042	4907	5049	5239	5100	4955	4984	5080	5128	5063	5066	5093	5045	5144	5107	5042	5244	4925	5138	5200	5182	5194	5172	5060	5062	4914	4750	4837	4845	5016	5173	5213	5232	5040	5239	5376	5239	5410	5278	5205	5305	5150	4989	4910	5046	5009
5248	5151	4927	4927	5109	5091	5152	5016	5037	4950	5044	5036	5110	5206	5144	5339	5286	5258	5074	5116	5267	5127	5277	5238	5314	5230	5172	5137	4954	4973	5002	4954	5084	5042	5017	5102	5193	5327	5229	5130	5140	5316	5269	5236	5219	4971	5073	4962	5095	5070
5129	5240	4953	4972	4844	5002	5105	5029	4968	5159	5122	5143	5231	5255	5349	5519	5425	5314	5231	5172	5087	4945	5411	5209	5315	5247	5287	5244	5217	5042	5095	5047	4883	5083	5083	5123	5082	5292	5323	5235	5233	5295	5232	5167	5157	5060	5012	4968	4977	5060
5235	5135	4958	4994	4959	4928	5179	5029	5179	5049	5096	5076	5244	5305	5374	5382	5337	5281	5240	5108	4924	5141	5111	5073	5269	5259	5376	5258	5098	5219	5181	4932	4945	4944	5002	5211	4997	5288	5265	5319	5388	5069	5264	5101	5167	5067	5110	5123	5084	4992
5152	5195	4941	4979	5173	4981	5101	5015	5104	5181	5122	5248	5269	5445	5374	5510	5233	5398	5231	5203	5200	5337	5480	5451	5291	5326	5294	5220	5251	5168	5049	5105	4981	5121	5118	5101	5230	5349	5286	5169	5235	5157	5235	5218	5223	5128	5026	5153	5150	5215
5365	5118	5171	5131	5032	5164	5143	5262	5162	5058	5170	5223	5317	5486	5502	5478	5341	5436	5248	5282	5194	5181	5158	5362	5301	5299	5251	5327	5182	5094	5186	5036	5119	4839	5152	5053	5173	5296	5298	5298	5016	5116	5151	5096	5028	5050	5031	5188	4995	5216
5375	5186	5106	5041	5006	5010	5153	5121	5071	4986	5234	5260	5372	5401	5490	5585	5474	5470	5373	5297	5226	5028	5278	5211	5270	5239	5252	5233	5264	5195	5187	5140	5213	4999	5225	5136	5298	5241	5302	5191	5147	5132	5038	4963	5139	4999	4982	5139	5027	5077
5318	5100	5164	4957	5011	5269	5134	5093	5037	5233	5140	5370	5297	5455	5567	5545	5379	5385	5339	5348	5144	5153	5065	5098	5192	5336	5068	5239	5169	5317	5149	5177	5230	5098	4995	5115	5134	5214	5334	5065	5129	5152	5061	4962	4935	5070	5027	5064	5068	5110
5196	5023	5116	5068	5085	5170	5040	5138	5253	5173	5187	5225	5433	5375	5610	5746	5489	5350	5222	5341	5226	5175	5112	5131	5037	5104	5206	5235	5313	5168	4940	5160	5020	5051	4990	5271	5160	5137	5241	5245	5211	5158	5032	5074	5076	5190	5005	5059	5040	5161
5219	5034	4939	5146	5083	5128	5149	5019	5105	5123	5071	5339	5285	5450	5513	5591	5386	5359	5277	5193	5213	5057	5176	5072	4962	5081	5259	5072	5208	5043	5036	4975	5033	4963	5087	5231	5218	5195	5116	5207	5254	5248	5066	5067	5068	5085	5017	5109	5025	5101
5102	4948	4944	5031	5058	5155	5030	5171	4907	4985	5116	5087	5427	5415	5454	5521	5378	5273	5127	5145	5082	5045	5007	5014	4874	4844	5034	5042	5009	5088	5099	5055	4841	4987	5168	5232	5230	5221	5147	5261	5025	5222	5083	5184	5091	5025	5224	5057	5018	4978
5226	5154	4966	5100	5294	5199	5076	4965	4894	5052	4915	5089	5336	5347	5462	5403	5300	5183	5192	5201	5112	5006	5000	4877	4932	4846	5050	4959	4973	4889	4962	4973	5130	5134	5100	4990	5154	5124	5164	5064	5127	5249	5099	5167	5225	5127	5210	5064	5044	5059
5099	4975	4989	5086	5128	5238	5188	5064	4874	4964	4887	5060	5093	5106	5262	5237	5187	4976	5028	4960	4957	5010	4881	4904	4830	4929	4884	5013	5023	5082	5004	5047	5161	5015	5059	5082	5013	5122	5229	5139	5196	5314	5200	5200	5119	5113	5106	5025	4870	4977
5015	5084	4939	5104	4986	5159	5102	5040	4955	4823	4772	4864	5125	5090	5198	5070	5265	5140	4838	4851	5035	5062	4918	4923	4804	5026	5004	5007	5078	4934	4976	5077	5015	5081	5005	5157	5054	4983	5225	4993	5240	5071	5126	5164	5053	5113	4974	4996	4869	5142
5081	4966	4957	5040	5014	5067	5204	5013	4877	4987	4800	4872	5112	5153	5138	5011	5203	5027	5073	4738	4875	4717	4660	4667	4754	4997	4836	5099	5114	5021	4870	5056	4951	4952	5059	5127	5119	5058	5078	5000	4961	5001	5073	5137	5123	4989	5002	4924	4916	4842
5065	4982	4958	5105	5062	5000	5263	5152	5001	4860	4781	4813	5033	4988	5046	4906	4898	4875	4924	4872	4643	4698	4685	4646	4884	4938	4909	4885	5143	4946	4958	4968	5025	5063	5086	5109	5099	5116	5170	5055	4900	4905	5078	5048	5070	4978	4948	4989	4895	4943
5069	5177	5051	5162	4975	5021	5250	5078	4918	4873	4852	5113	5057	5046	4923	4979	5091	4980	4966	4843	4807	4754	4542	4535	4801	4809	4963	4977	4988	5024	4978	5100	4975	5039	5044	5128	5021	5129	5021	5019	5009	4838	4947	5019	4906	5023	4989	5059	5026	5050
5204	5062	5177	5304	5324	5368	5215	5071	4963	4954	4914	4944	5035	5172	5121	4949	5051	4909	4948	4925	4849	4741	4683	4559	4656	4738	4883	5073	4980	5106	5069	5087	5114	5005	5131	5134	5009	4945	5029	5093	4932	4820	4890	4945	4864	4954	5079	5034	4947	5086
5282	5195	5252	5123	5389	5369	5355	5159	5074	5014	4942	5088	5128	5090	5031	5082	4979	5075	4905	4778	4787	4778	4756	4724	4799	4870	4960	4894	5017	5023	5162	5102	5056	5138	4942	5105	5051	5062	5001	5002	4995	4877	4934	5065	5078	4989	5079	4954	4987	4957
5392	5231	5376	5540	5320	5367	5174	5273	5214	5035	4914	5159	5059	5177	5040	5113	5032	5088	4865	4959	4686	4950	4748	4776	4810	4881	4974	5114	5043	5014	4955	5071	5074	5219	5141	5072	5001	4888	4880	4995	4906	4842	4843	4825	4958	5045	4934	4898	5006	5022
5399	5345	5292	5473	5562	5348	5389	5244	5266	5058	5144	5174	5093	5345	5217	5095	5088	5141	4960	4891	5093	4913	4735	4730	4779	4878	4937	5107	5257	5170	5146	5090	5128	5078	5046	5161	5060	5065	4921	5071	4873	5077	4879	5098	5127	5071	5095	4975	5199	4975
5404	5477	5459	5433	5521	5549	5509	5337	5299	5177	5143	5255	5179	5421	5234	5194	5119	4854	5174	5018	5011	4895	4644	4800	4762	4782	5004	5066	5305	5230	5202	5104	5096	5081	4885	5021	5074	5067	4970	5166	4912	4892	5016	4944	5297	5118	5109	5186	5266	5218
5648	5497	5537	5479	5431	5468	5438	5469	5197	5124	5191	5305	5186	5184	5178	4992	5039	5185	5120	5131	5090	4791	4708	4936	4915	5031	5000	5052	5237	5093	5186	5140	5037	4972	4989	4848	4886	5091	5054	5200	5060	4972	5053	5301	5193	5196	5150	5216	5210	5213
5503	5449	5449	5542	5463	5440	5376	5327	5335	5216	5244	5090	5258	5199	5107	5174	5112	5277	5252	5352	5190	5197	4908	4874	4930	5045	5022	5126	5211	5126	5068	5109	5044	4909	5062	4892	5050	4960	4995	5056	4923	5039	5006	5189	5301	5382	5261	5420	5335	5228
5467	5408	5271	5423	5565	5454	5324	5193	5288	5184	5252	5224	5196	5120	5075	5024	4972	5137	5088	5057	5204	5143	5063	4893	5015	5082	5185	5171	5315	5147	5112	5075	5025	5007	5124	5010	5009	4896	4824	5031	5143	5015	5053	5132	5390	5317	5469	5388	5432	5417
5318	5386	5403	5449	5398	5281	5272	5098	5183	5255	5123	5163	5084	5070	5122	4965	5109	5098	5165	5054	5148	5044	4913	4812	4896	4987	5295	5257	5282	5194	5190	5081	5046	5059	5043	4993	5094	5004	5170	5127	5056	5116	5310	5356	5383	5512	5426	5373	5384	5396
5327	5349	5340	5362	5232	5383	5102	5094	5163	5179	5123	5222	5100	5151	4894	5063	5094	5093	5085	5104	5067	5069	4814	4820	5019	5123	5183	5252	5403	5249	5186	5133	5121	5028	5034	5039	5089	5041	5209	5068	5265	5217	5267	5242	5461	5393	5357	5382	5365	5345
5502	5226	5320	5312	5142	5108	5071	5060	5085	4965	5161	5109	4961	4981	4971	4758	5095	4978	5111	5118	5053	5110	4927	4863	4895	5009	5324	5243	5185	5337	5142	5103	5128	4904	5158	4986	5010	5101	5223	5134	5212	5168	5212	5217	5253	5129	5127	5211	5239	5144
5292	5065	5229	5253	5211	4991	4935	4857	4859	5031	5071	5047	5089	5006	4954	5052	4989	5063	5107	5084	5131	4907	5030	4973	5132	5004	5132	5111	5237	5284	5032	5189	4970	5009	5110	5198	5118	5068	4994	5127	5253	5274	5310	5313	5187	5127	5219	5148	5117	5080
5265	5338	5390	5140	4951	4913	4969	4922	5036	5063	4935	5027	4985	4989	4920	4956	4841	4987	5038	5045	5086	5060	5059	4968	5199	5228	5043	5219	5177	5200	5319	5104	5096	5105	5206	5076	4961	5040	5094	5138	5278	5195	5301	5145	5076	5030	5288	5101	5147	4992
5214	5234	5172	5177	5080	4936	4925	5016	5045	5032	5003	5025	4862	4976	4908	4965	4981	4955	5198	4966	5192	5012	5047	5064	5125	4981	5099	5053	5114	5147	5091	5065	4937	5043	5022	5080	4994	5126	5203	5009	5148	5245	5165	5028	5031	5159	5056	5060	5002	4881
5257	5268	5254	5320	5102	5056	4805	5051	4970	5028	4943	5116	4850	4836	4990	4966	4998	5144	5112	5086	5154	4994	4932	5083	4947	5000	5038	5112	5114	5018	4912	4922	4940	5030	5052	4961	5028	5022	5060	5185	5160	5064	5219	5033	5093	5013	5152	5149	5078	4923
5387	5188	5238	5223	5117	5040	5039	5057	5041	4994	4972	4977	4937	5006	4971	4995	5026	5048	5147	5192	5186	4960	4947	4928	4990	5234	5073	5200	4967	4980	5026	4935	4829	4832	4844	4924	5062	5018	5006	5003	5115	5096	4944	5122	4951	5006	5087	5070	5043	5040
5453	5294	5405	5166	5057	4980	5010	4980	5114	4977	5088	4882	5103	5011	5197	5058	5093	5133	5137	5142	4943	4910	5123	5032	4985	5050	5049	5107	5045	5226	4944	4918	4855	4904	4832	4956	4950	4867	5000	4925	4918	5099	4897	5008	4915	5084	5006	4954	5021	5090
5409	5365	5156	5243	5114	5077	5099	5049	5167	5108	5069	5125	4904	5213	5132	5152	5144	5196	5203	5150	5161	4979	5062	5025	5054	5016	5034	4899	5009	4987	4871	4935	4826	4753	4719	4729	4684	4720	4954	5045	5127	5057	5090	4992	4899	4996	5048	4944	5119	5036
5370	5354	5295	5195	5045	5232	5134	5329	5127	5141	5168	5044	5175	5163	5099	5072	5221	5134	5227	5141	5079	4987	4812	4913	5088	5066	5042	4903	4778	4877	4999	4822	4879	4820	4686	4695	4942	4857	4887	5095	5043	5073	5036	5115	4855	4952	5106	5070	5037	5073
5434	5322	5186	5269	5092	5158	5334	5065	5228	5143	5171	5070	5078	5160	5124	5230	5403	5252	5288	4987	5102	4987	4883	4793	4914	4993	4914	4939	4847	4787	4833	4887	4828	4794	4771	4965	4775	5008	5061	5048	4948	5093	5145	5050	4978	5080	4850	4844	5021	4973
5469	5189	5219	5280	5132	5255	5326	5263	5301	5260	5149	5143	5166	5220	5227	5257	5370	5324	5142	5063	4901	4909	4871	4838	4990	4901	5009	4924	4812	4855	4775	4763	4826	4936	4863	4835	4929	5086	5076	4973	5084	5111	5110	5011	4941	4885	4868	4755	5035	4899
5450	5105	5211	5178	5092	5358	5293	5383	5191	5146	5106	5402	5133	5203	5326	5389	5440	5289	5079	5060	4979	4798	4856	4901	4883	5042	4824	4893	4854	4808	4976	4897	4880	4923	4848	4914	4878	5009	5062	5189	5270	5053	4943	5015	5077	4914	5013	5076	4954	5037
5208	5129	5148	5175	5196	5262	5407	5172	5234	5297	5016	5171	4972	5210	5187	5453	5332	5288	5429	5027	4901	4891	4814	4907	4978	4962	4877	4927	4915	4966	4925	5045	5012	4997	5010	4991	5105	4951	5369	5245	5263	4995	4972	4969	4940	5080	4961	4901	4974	5181
5205	5078	5175	5192	5248	5101	5307	5203	5148	5172	5042	5274	5193	5296	5180	5347	5247	5317	5189	5026	4874	4954	4807	4805	4992	4920	4881	4934	5043	5093	5054	4937	4950	5069	5053	5058	5177	5199	5298	5181	5182	5037	4912	5125	5010	5075	5009	5090	5040	4966
5133	5173	5128	5279	5080	5184	5365	5280	5309	5185	5202	5112	5125	5216	5329	5322	5284	5250	5292	4980	5100	5028	4976	5034	5149	5025	5133	5113	4996	5041	5242	5068	5192	5043	5087	5159	5112	5081	5267	5097	5020	4854	5014	5087	5057	5049	5022	4838	5123	5149
5147	5136	5227	5243	5273	5206	5258	5230	5129	5078	5235	5132	5067	5201	5168	5239	5237	5190	5162	5067	5026	4957	4833	5044	5067	4972	5098	5007	5176	4955	5366	5250	5037	4987	5040	4929	5146	5072	5111	5066	4970	4858	4889	4799	4836	4940	4964	4895	5045	5090
5287	5161	5145	5280	5273	5222	5255	5104	5130	5154	5138	5095	5283	5261	5099	5172	5157	5007	5214	4804	4987	4947	4840	5042	5032	5064	5017	4992	5279	5117	5160	5288	5045	4943	4863	5066	4992	5067	4999	4895	4857	4874	5014	4822	5096	5043	5021	5069	5020	4973
5434	5264	5342	5293	5355	5230	5039	5308	5087	5201	5149	5129	5232	5244	5290	5236	5105	5079	4878	4944	5075	4970	4921	5120	5065	5085	4965	5054	5177	5260	5289	5176	4996	5021	5105	4871	4955	5115	4875	4844	4830	4825	4808	4853	4969	5098	4853	4995	5025	4961
5323	5430	5353	5386	5421	5129	5397	5209	5075	5062	5099	5275	5005	5027	5037	5194	5008	4999	4985	4919	4986	4805	5042	5064	4992	4973	5007	4873	5174	5214	5109	5125	4888	5001	4873	4945	4927	4824	4871	4836	4758	4921	4856	4929	4966	5125	4980	4853	4864	5001
5532	5455	5433	5373	5310	5342	5211	5146	5059	5264	5147	5062	5071	4995	5059	4963	4969	4886	4988	4946	4946	4845	4965	4965	4955	5096	5099	5080	5038	5140	5063	4922	4908	4866	4913	4836	4898	4952	4867	4746	4923	4824	4842	4871	5032	4924	4970	4899	4927	4800
5407	5249	5331	5168	5164	5229	5172	5093	5117	5039	4957	5036	5026	4999	5062	4911	4839	4876	4974	4891	4693	4861	4939	4933	4881	5130	5047	4948	5060	4958	4908	4831	4633	4777	4844	4704	4919	4921	4936	4939	4838	4749	5051	5047	4984	4975	4900	4980	5149	5030
5338	5235	5267	5301	5158	5126	5134	5230	5047	5000	4878	5029	4970	5051	5142	4979	4960	4981	4874	4787	4939	4963	4771	4959	4853	5042	5002	5170	5096	4857	4863	4817	4666	4826	4647	4848	5008	4856	4806	4870	4879	4964	4966	4894	4840	4881	5008	4859	5020	4959
5293	5147	5335	5163	5205	5317	5219	5151	5118	5131	4888	4881	5045	5028	4976	4953	4926	4993	4986	4970	4993	5039	4956	5012	4910	5074	5148	5181	5179	4891	4773	4802	4689	4814	4731	4819	5074	5034	4995	4966	5014	5039	5057	4971	4892	5021	5123	4871	4998	4975
5311	5114	5138	5310	5278	4988	5225	5157	5092	5035	4902	5065	5005	4970	5118	4966	4998	4920	4935	5030	5099	5119	5065	4953	5105	5123	5092	5324	5142	4901	4901	4608	4802	4895	4859	5041	5074	4834	4951	4845	4961	4993	4934	5020	4928	4881	4990	4857	4946	5012
5296	5241	5148	5233	5019	5290	5016	5053	5002	4994	4867	5104	4940	5079	5157	5005	5047	4973	5033	5072	5121	5047	5102	5203	5274	5315	5328	5370	5202	5010	4942	4764	4830	4997	5006	5002	5147	5043	4905	4949	4994	5027	5116	5120	5056	5092	4971	4865	4802	5088
5396	5251	5214	5075	5091	4979	5089	4983	5010	4989	5031	5034	5193	5003	5142	5142	5027	5162	5168	5227	5221	5242	5227	5251	5211	5202	5249	5166	5216	5109	4775	4913	4935	5166	5257	5087	5025	4933	4924	5027	5020	5002	4963	5118	5086	4995	4794	4967	4818	4946
5433	5384	5192	5239	5103	4987	5152	5078	5065	5110	5104	5128	5104	5097	5050	5065	5179	5304	5254	5177	5250	5088	5239	5044	5211	5166	5247	5171	5115	5043	4979	4876	5127	5137	5250	5164	5120	4976	5178	4924	4881	4911	4990	5065	4857	4758	4839	4695	4859	4950
5235	5304	5275	5247	5043	4986	5028	5113	4926	5148	5121	5042	5076	5084	5168	5076	5003	5094	5125	5314	5189	5176	5153	5205	5062	5185	5187	5092	4911	4893	4958	5053	5112	5214	5258	5079	5165	5254	4965	5108	4929	5022	5089	4894	5000	4914	4779	4806	4855	4835
5394	5331	5337	5194	5031	5173	5076	5121	4999	5058	5083	5082	4995	4905	4994	4987	5023	5046	5126	5107	5230	5099	5167	5021	4984	5225	4978	5050	4942	5103	5017	4919	4955	5035	5222	5178	5023	5165	5038	5067	4895	5057	4919	4908	4854	4918	4778	4785	4806	4760
5453	5271	5096	5175	5165	5077	5086	5042	4915	5121	5067	4942	4975	4902	4831	4911	4975	5263	5070	5102	4862	5045	5067	5074	4907	5003	5045	5023	4750	4996	4878	4890	4925	5088	5015	5213	4974	5002	4874	4910	4901	4787	4962	4910	5037	4876	4781	4863	4878	4871
5388	5357	5293	5306	5083	5075	5062	4974	5080	4995	4906	4985	4856	4921	4791	4902	5001	5050	4982	4912	4883	4841	4908	4861	5031	5155	4895	4838	5018	4990	4903	4994	5027	4992	5157	5016	5027	5009	4853	4775	5013	4850	4947	4993	4926	4810	4745	4812	4734	4982
5444	5333	5306	5198	5137	5114	5112	5096	5119	5100	4828	4885	4848	4781	4986	5020	4954	4857	4847	4784	4790	4989	4920	4951	4938	5002	4942	4995	5016	4911	4859	4966	5012	5141	5106	5138	4958	4849	4942	4775	4871	4833	4870	4755	4797	4997	4793	4779	4933	5031
5475	5519	5478	5218	5184	5131	5226	4975	5050	5137	4904	4932	4780	4899	4854	4873	4935	4832	4838	4813	4839	4710	4842	4931	4931	5086	4918	4986	5060	4991	4980	4998	5029	5076	5222	5232	4981	4928	4758	4877	4577	4705	4730	4957	4806	4774	4926	5074	5029	5058
5750	5601	5391	5266	5169	5216	5044	4997	5113	4970	4955	4872	4817	4773	4705	4948	5028	4946	4845	4726	4894	5001	4972	4917	4855	4981	4910	4824	4965	4929	5049	5051	5073	5176	5058	4996	4990	4919	4884	4773	4779	4978	4933	4874	5138	4929	5166	4974	5060	5016
5647	5364	5417	5152	5291	5067	5162	5088	5017	4929	4962	4735	4790	5006	4947	4854	4903	4975	4864	4860	4889	5118	5098	5048	5095	4994	5065	5022	5014	4994	5169	5094	5129	5183	5024	5100	5159	4937	4881	4802	4849	5043	4969	5141	5165	4920	5015	5167	4847	4968
5352	5395	5407	5212	5048	5077	5100	5184	5255	4806	5045	4964	4990	4976	5024	5045	5118	4892	5053	5027	5040	5195	5197	5219	5105	5066	4942	5091	5047	5103	5227	5116	5025	5090	5125	4923	4930	4887	4967	4826	4973	4987	5039	5110	5043	5244	5079	5216	5015	5021
5516	5329	5152	5121	5116	5084	5213	5025	5103	4950	5002	5055	4957	5005	5075	4840	4966	5030	5102	5026	5154	5184	5334	5212	5208	5011	5059	5018	5058	5023	5040	5096	4928	5113	4862	5042	5026	4867	4954	4962	4855	5036	4984	5270	5104	5092	4936	4884	5022	5002
5510	5091	5217	4972	4976	4901	5046	4944	5019	4999	4931	4914	5032	5032	4972	5060	5027	4962	4918	5188	5322	5322	5336	5093	5064	4997	4902	5059	4920	4959	5125	5137	5041	5078	4905	4900	4887	4977	5027	4925	5118	5174	5199	5232	5251	5167	5161	5046	4938	5029
5371	5126	5099	5072	4961	4988	5094	4957	5008	5073	4925	4944	4931	5001	4830	4934	5003	4962	5077	5210	5065	5139	5104	4971	5059	4864	4949	4961	5060	5056	5079	4969	5102	5124	5000	4918	4770	4904	5195	5144	5113	5093	5245	5251	5171	4960	4832	4996	4896	4890
5286	5204	5034	4941	4891	5002	4901	4897	4935	5179	4978	5050	5079	4891	5016	4967	4893	4950	5180	5242	5149	5164	4905	4795	4726	4963	4977	4927	4976	4914	5022	4954	4883	4922	4789	4840	4679	4915	4894	5083	5087	5205	5220	5062	5019	5031	4895	4862	4802	4912
5304	5117	5108	4958	5161	4931	4969	5155	5040	5163	5120	5073	4877	4964	4976	4829	4942	5000	5155	5092	4923	4894	4942	4838	4943	4870	4915	4939	4830	5013	4874	5028	4859	4824	4845	4817	4962	5065	5101	5026	4971	5064	5058	4983	5040	4706	4721	4894	4876	4805
5266	5208	4960	5159	4906	5107	5285	5116	5224	5225	5130	4893	5019	4998	4987	5012	5079	4953	5062	5031	4974	4804	4897	4956	4884	4774	4914	4760	4876	4921	4838	4864	4686	4874	4783	4961	4825	4950	4937	5168	5045	5059	4860	4799	4797	4717	4753	4694	4748	5020
5412	5173	5156	5119	4958	5233	5307	5349	5425	5284	5279	5130	5157	5086	5135	4942	5065	5106	4993	5039	4855	4746	4685	4776	4925	4924	4975	4929	4975	4940	4807	4805	4683	4923	4837	4978	5094	4942	5115	4904	4870	4884	4984	4877	4786	4678	4616	4793	4915	4785
5336	5338	5079	5089	5235	5281	5499	5619	5296	5426	5379	5215	5191	5037	4935	5053	5175	4939	4970	4873	5043	4793	4729	4886	4880	4825	4939	4868	4798	4813	4914	4865	4766	4741	4775	4898	4845	4923	5010	4918	4860	4830	4873	4593	4929	4823	4925	4770	4960	4961
5321	5255	5111	5190	5193	5438	5445	5469	5523	5534	5366	5161	5073	5284	5001	5084	5018	4892	4792	4924	4860	4808	4959	4919	4823	4726	4954	5118	4982	4994	5090	4988	4839	4798	4657	5001	4854	5014	4819	4881	4749	4791	4993	4782	4757	4924	4898	4976	5088	5015
5189	5056	5019	5224	5297	5334	5401	5452	5216	5312	5158	5099	5089	5036	5054	5047	5080	5037	4930	4896	4766	4881	4876	5043	5135	5035	5105	5127	5027	4999	4964	4812	4882	4906	4862	4950	4950	4950	4886	4756	4810	4801	4728	4863	4978	4915	4994	5058	5145	4929
5217	5114	5110	5033	5212	5293	5334	5549	5257	5164	5139	5164	4926	4970	5076	5041	5180	4912	4974	4850	4946	4913	5097	4887	4912	5077	4995	5057	4947	5001	5013	4958	4861	4917	4827	4979	4876	4945	4921	5051	4941	4891	4743	4750	4905	5115	4991	5077	5064	5184
5219	5138	5146	5184	5311	5254	5194	5256	5116	4996	5093	4758	4990	4942	5142	5073	4954	4821	4944	4966	4996	4787	4891	4900	4939	5102	5086	5230	5099	4910	5091	4850	4959	4934	5015	4979	4986	5067	4899	4841	5018	4727	4899	4897	4930	5021	5002	5115	4904	4960
5056	5017	5209	5303	5218	5124	5100	4882	4957	4972	4989	4864	4902	4985	4949	4636	4887	4903	4942	4707	4904	4787	5021	4983	5041	5264	5203	5044	5014	4868	4859	4772	4696	4891	4775	4972	4874	5135	5031	4943	4939	4938	4733	4809	5059	4962	5003	4829	5056	4649
5375	5234	5018	5247	5311	5074	4977	5008	4902	4783	4730	4880	4924	4845	4817	4903	5058	4829	4938	5053	4988	5025	5053	5067	5003	4984	5111	5094	4891	4914	4701	4809	4734	4715	4844	4736	5008	4817	4889	5062	4938	4931	4838	4827	4752	4999	4868	4713	4827	4784
5502	5191	5229	5388	5148	5198	5029	4880	4861	4662	5111	4965	4959	4883	5073	5025	4915	4921	4961	5077	5042	5015	4946	5008	5010	4938	5030	4926	5034	4907	4938	4882	4775	4987	4952	4869	5061	4894	4846	4867	4777	4922	4862	4967	4775	4787	4823	4836	4672	4711
5500	5245	5403	5299	5215	5190	5130	4897	4921	4969	4980	4873	4954	5066	5166	4926	5094	4983	5059	5006	4864	5035	4991	4937	4943	5087	5106	4974	4866	4871	4692	4918	4965	4891	4924	5119	4878	5027	4846	4743	4751	4883	4876	4970	4938	4823	4839	4863	4757	4750
5372	5552	5471	5396	5315	4982	5278	4990	5116	5115	4946	4937	5048	5141	5001	5102	5231	5171	4902	4900	4774	4954	4977	5151	5039	5025	4898	5054	4838	4757	4757	4798	4780	4829	4924	4907	4790	4885	4994	4817	4759	4954	4856	4808	5076	4772	4834	4737	4849	4778
5453	5412	5208	5411	5147	5235	5152	4972	5116	5039	5028	5096	5050	4956	4936	4961	5019	5153	5032	5036	4833	4974	4902	4994	4897	4842	4838	4811	4964	4823	4946	5008	4930	5027	4932	4966	4931	4794	4860	4821	5011	4858	5001	4768	4786	4997	4862	4761	4750	5001
5686	5093	5264	5198	4941	5119	5038	5161	5307	5125	5071	5102	4957	5028	5098	5126	5069	4981	5010	5060	5016	5030	4976	4964	4925	5006	4929	5081	4989	5072	5135	5074	5038	5180	5030	4947	4958	5061	4916	4867	4812	4986	4936	4852	4711	4720	4933	4897	4856	4935
5564	5162	5315	5005	5128	4971	4996	5252	5060	5013	4966	4898	4878	4976	4861	5032	4972	4975	5007	4996	4862	4888	4958	5051	4958	5063	5112	5086	5115	5128	5030	5052	5023	4953	5060	5078	4965	5052	4969	4837	4953	4906	5092	5019	4933	4837	4720	4753	4907	4895
5569	5070	5124	4816	5089	5040	5058	5081	4877	4995	4844	4812	4905	5090	4916	5021	5079	5043	4947	4824	4703	4922	4950	5049	5015	4942	5086	4958	4784	5041	4905	5039	4888	5045	4886	4969	4911	4848	4915	4784	4823	4930	4766	4965	4942	4893	4767	4741	4972	5002
5221	5138	5018	5032	5046	4916	5024	4974	4883	4990	4796	4982	4957	4900	4928	4952	5147	4861	4701	4854	4819	5079	4911	4929	5004	4954	4941	4896	4862	5014	4882	5059	5010	5024	4948	4770	4918	4751	5003	4914	4865	4970	4903	4889	4951	4839	4793	4683	4888	4991
5140	5329	4964	5014	4989	5015	4992	4940	4969	4790	4869	4928	4990	4888	5046	4976	4912	4727	4787	4824	5089	4917	4922	4837	4974	4907	4912	4891	4980	4913	4946	4910	4928	4930	4903	4864	4536	4831	4667	4781	4902	4889	4957	4752	4749	4976	4821	4765	4840	5024
5089	5151	5028	5067	5024	5110	5039	5210	5091	4901	5068	4988	5071	4787	4885	4978	4956	4842	4769	4955	4834	4946	4683	4861	5016	4903	4911	4857	5125	4983	4940	4962	5045	4976	4803	4862	4769	4685	4708	4828	4787	4992	4841	4660	4680	4791	4951	4918	4860	4926
5030	5196	4962	5031	4916	4939	4961	4908	4927	4896	5077	4963	4984	4769	4943	4845	4699	4850	4804	4884	4963	4930	4878	4918	4990	5042	5081	5009	4880	4862	5026	4871	4862	5039	4882	4880	4994	4851	4712	4844	4748	5008	4993	4943	4628	4777	4661	4921	4784	4941
5103	5105	4787	5081	4863	4922	4929	4950	4983	4967	5068	4918	5153	5014	4996	4846	4823	4848	4887	4879	4969	4881	5066	4957	4940	4967	4884	4764	4834	4989	4743	4859	4848	4931	4874	5009	4861	4917	4824	4725	4726	4955	4828	4917	4848	4808	4893	4887	4900	4814
4959	5075	4980	5025	4887	5003	4921	5008	5011	5018	5024	4979	5050	5104	4830	4854	5013	5030	4746	4878	4859	4953	5012	4830	4942	4860	4832	4802	4774	4793	4878	4746	4752	5045	4856	4752	4838	5002	4993	4778	4822	4774	4706	4778	4859	4861	4845	4815	5036	4880
5108	5071	4916	5130	5068	4898	5090	4952	5050	5090	4875	4913	5048	4885	4799	4851	5041	4983	4920	4846	4939	5053	4957	5028	4989	4896	4657	4814	4695	4824	4716	4792	4780	4862	4830	4800	5011	4948	4879	5046	4972	4655	4565	4729	4680	4889	4988	4853	4839	4893
5071	5195	4985	5043	5095	4986	5037	4995	4910	4991	4878	4746	4957	4719	4870	4893	5011	4925	4933	4838	5031	4947	5051	4970	4894	4725	4796	4726	4838	4726	4784	4901	4912	4820	4845	4866	4823	4909	4878	4922	4829	4670	4624	4507	4796	5002	4731	4784	4917	4868
5338	5180	5139	5284	5088	4860	5050	4880	4992	5102	4690	4856	4878	4842	4811	4842	5000	4851	4717	4760	4831	5019	4897	4810	4893	4685	4713	4788	4841	4987	4778	4846	4961	4856	4761	4785	4725	4797	4933	4907	4795	4795	4716	4621	4925	4828	4698	4818	4679	4968
5329	5219	4995	4936	4998	4982	5047	4788	4729	4881	4589	4812	4871	4785	4852	4953	4836	4855	4830	4819	5022	5012	4764	4938	4885	4712	4773	4786	5025	4996	4823	4837	4958	4867	4709	4803	4758	4716	4868	4961	4823	4724	4703	4720	4736	4941	4881	4581	4769	4877
5327	5047	5080	5028	4935	4861	4957	4699	4659	4699	4564	4621	4791	4691	4721	4781	4738	4743	4825	4960	5035	5004	4949	4793	4828	4830	4793	4808	4808	4919	4827	4945	4823	4762	4763	4652	4709	4781	4803	4819	4797	4763	4793	4855	4831	4866	4929	4687	4690	4893
5325	5210	5006	4935	4898	4758	4918	4610	4696	4638	4698	4924	4794	4820	4826	4923	4827	4732	4642	4710	4905	4863	4854	4861	4737	4701	4783	4871	5027	4973	4805	4903	4745	4668	4630	4678	4631	4599	4772	4864	4847	4856	4830	4757	4886	4818	4690	4539	4788	4848
5144	4971	5174	5075	4912	4745	4969	4818	4791	4800	4797	4894	4911	4739	4792	4681	4923	4766	4809	4826	4933	4737	4865	4730	4852	4862	4656	4863	4739	4978	5032	4811	4887	4718	4887	4850	4574	4860	4729	4817	5212	5026	4858	4927	4843	4773	4952	4652	4765	4821
5266	4926	4918	4871	4919	4763	4828	4669	4814	4913	4783	4923	4806	4650	4823	4862	4982	4871	4817	4977	5064	5014	4931	4476	4726	4767	4757	4880	4997	4875	4828	4857	4867	4837	4827	4703	4861	4848	4904	5120	5044	5130	4946	4721	4847	4874	4932	4692	4710	4764
5007	5082	4755	4807	4576	4619	4796	4736	4798	4831	5022	4780	4756	4661	4634	4821	4747	4806	4838	4780	4824	4912	4795	4815	4677	4779	4747	4833	4979	4841	4914	4862	4863	4779	4803	4840	4762	4862	4999	5096	5077	4894	4864	4609	4850	4773	4746	4671	4767	4998
5223	4973	4780	4835	4735	4836	4849	4751	4880	4982	4887	4821	4777	4887	4761	4854	4775	4729	4870	4845	4790	4772	4690	4670	4612	4722	4864	4838	4901	4835	4847	4756	4833	4753	4707	4863	4733	4832	5077	5001	5036	4856	4866	4725	4844	4782	4819	4625	4782	4909
5153	5075	4779	4857	4727	4815	4940	4906	5022	5110	5002	4985	4805	4902	4772	4855	4846	4711	4591	4607	4692	4860	4708	4788	4621	4661	4817	4783	4825	4878	4750	4787	4636	4810	4821	4704	4701	4978	5029	4729	5052	4922	4740	4744	4793	4907	4765	4754	4906	5218
5295	5105	4765	4743	4673	4916	4982	4880	5026	5082	4885	4838	4880	4880	4710	4779	5008	4796	4689	4708	4567	4810	4652	4762	4715	4777	4857	4519	4778	4711	4769	4773	4701	4757	4785	4760	4833	4903	5048	4864	4881	4830	4643	4700	4781	4936	4846	4803	4799	4948
5042	4763	4585	4613	4847	4769	4953	4966	4955	4974	4792	4645	4814	4656	4618	4640	4957	4809	4657	4652	4547	4719	4911	4945	4868	4834	4811	4817	4730	4795	4752	4707	4664	4702	4688	4757	5012	4988	4859	4753	4564	4548	4618	4778	4781	4987	4817	4954	5020	4816
5097	4860	4706	4514	4862	4649	4980	5037	4791	4796	4775	4450	4667	4649	4571	4589	4767	4697	4707	4488	4470	4701	4692	4846	4953	4911	4851	4663	4849	4838	4849	4712	4449	4523	4762	4861	4811	4845	4877	4873	4680	4629	4673	4760	4781	4851	4817	5022	5041	4784
5175	4836	5037	4747	5033	5002	4847	4955	4825	4901	4983	4747	4726	4949	4904	4776	4765	4957	4827	4829	4689	4703	4827	4678	4864	4987	4948	4862	5022	4746	4884	4838	4912	4923	4698	4892	4950	4867	4875	4728	4743	4674	4672	4918	4794	4803	4927	5031	5073	4882
4974	4867	5033	4934	4904	5072	4774	4994	4943	4885	4862	4791	4756	4718	4858	4726	4627	4822	4927	4998	4908	4636	4737	4831	4989	4877	4842	4824	5057	4754	4778	4827	4713	4911	4904	4968	4978	4753	4691	4641	4703	4765	4799	4922	4897	4866	4877	5138	4833	4834
5219	4992	4775	4883	4824	4990	4924	4795	4583	4555	4698	4689	4590	4685	4680	4880	4804	4733	4866	5035	4948	4980	4781	4681	4838	4811	4876	4821	4847	4739	4798	4780	4922	4907	4932	5031	4857	4821	4800	4714	4646	4881	4797	4824	4809	4873	5053	4924	4787	4881
5096	4835	4739	5038	4896	4774	4859	4679	4833	4704	4614	4707	4759	4725	4718	4749	4657	4692	4706	4703	4847	4830	4808	4847	4807	4844	4818	4890	4832	4783	4706	4697	4778	4858	4969	4862	4857	4833	4724	4908	4641	4846	4670	4607	4850	4935	4908	4882	4683	4774
5051	5246	5236	4920	5136	4721	4798	4873	4784	5050	4679	4858	4836	4678	4597	4585	4650	4670	4553	4606	4756	4705	4664	4726	4696	4744	4628	4752	4779	4832	4779	4869	4872	4806	4830	4747	4725	4664	4739	4805	4992	4679	4771	4807	4914	4847	4813	4830	4863	4882
5332	5398	5341	5031	5116	4978	4937	4809	4742	4774	4844	4723	4743	4864	4812	4724	4898	4998	4723	4653	4460	4589	4581	4559	4601	4639	4692	4694	4538	4728	4602	4911	4773	4818	4663	4751	4741	4784	4733	4687	4666	4831	4836	4828	4873	4738	4699	4757	5036	4762
5522	5157	5335	5113	4922	4946	4954	4938	4914	4930	4966	4711	4866	4888	5009	4856	4882	4757	4907	4675	4842	4719	4744	4747	4743	4680	4838	4826	4745	4754	4731	4996	4766	4839	4878	4797	4792	4665	4653	4612	4766	4817	4973	4999	4986	4836	4747	4757	4920	4720
5116	4992	4990	4840	4646	4785	4635	4726	4706	4675	4863	4695	4577	4666	4668	4651	4825	4773	4759	4803	4761	4767	4717	4994	4726	4674	4747	4630	4704	4642	4794	4746	4907	4937	4967	4788	4736	4731	4597	4682	4840	5002	5051	4945	4934	4911	4793	4842	4677	4952
5077	5008	4871	4791	4725	4627	4873	4750	4851	4740	4580	4608	4581	4502	4683	4689	4476	4402	4424	4640	4661	4680	4821	4802	4717	4905	4834	4693	4701	4889	4792	4813	4618	4782	4781	4708	4747	4780	4891	4709	4891	4930	4880	4824	4945	5001	4902	4790	4786	4854
5089	4771	4928	4783	4917	4827	5056	4841	4861	4876	4828	4624	4936	4938	4655	4626	4733	4583	4557	4545	4703	4653	4601	4793	4656	4722	4728	4749	4747	4750	4745	4773	4726	4496	4593	4673	4793	4690	5102	4998	4905	4991	4829	4847	4999	4863	4916	4786	5056	4850
5149	5064	4971	5017	4946	5049	4860	4946	4848	4861	4817	4791	4929	4900	4860	4726	4711	4670	4840	4733	4676	4706	4518	4569	4655	4713	4662	4747	4813	4838	4805	4694	4756	4696	4620	4670	4736	4723	4750	4810	4938	4890	4934	4774	4872	4808	4675	4794	4845	4791
5304	5046	5023	5112	4953	5081	4904	4950	4933	5004	4977	4834	4840	4698	4821	4709	4687	4680	4821	5022	5026	4819	4670	4751	4583	4481	4445	4485	4683	4887	4827	4924	4874	4974	4840	4589	4682	4624	4585	4732	4895	5029	5146	4829	4646	4600	4618	4676	4688	4908
5269	5171	5266	4915	4979	4824	4883	4803	4663	4817	4701	4856	4832	4578	4597	4721	4710	4864	4759	4712	4843	4929	4780	4868	4690	4533	4588	4533	4390	4598	4609	4593	4514	4628	4737	4677	4615	4689	4694	4890	4838	4803	4674	4781	4926	5007	4747	4682	4632	4998
5155	5119	5035	4807	4748	4817	4888	4726	4799	4733	4591	4688	4570	4590	4530	4486	4674	4815	4808	4895	4621	4648	4714	4863	5032	5002	4896	4707	4669	4582	4636	4607	4544	4644	4564	4732	4693	4964	4699	4744	4651	4766	4690	4857	5043	4811	4701	4685	4710	4731
5296	5104	4905	4791	4686	4771	4681	4600	4724	4682	4771	4735	4681	4588	4545	4817	4608	4593	4820	4773	4615	4646	4630	4705	4594	4798	5007	5060	5005	4824	4726	4710	4668	4565	4534	4587	4738	4872	4856	4804	4761	4877	4663	4891	4808	4835	4905	4647	4774	4710
5269	4960	4887	4883	4747	4858	4798	4656	4921	4913	4966	4770	4777	4754	4687	4823	4802	4844	4597	4642	4635	4516	4565	4632	4677	4761	4660	5012	4826	4661	4737	4655	4688	4727	4398	4518	4677	4733	5042	5190	5010	4896	4716	4584	4865	4696	4873	4806	5004	4807
5288	5022	5185	4897	5022	4751	4822	5011	4932	4902	5022	4908	4929	4939	4870	4777	5057	4871	4903	4668	4672	4510	4729	4537	4580	4584	4678	4714	4884	4989	4746	4777	4823	4811	4659	4705	4648	4765	4675	4786	4839	4951	4947	4907	5012	4745	4653	4800	4766	5006
5086	5146	4840	4892	4713	4970	4755	4820	5010	4933	5011	5012	4830	4771	4804	4908	5009	4874	4851	4732	4762	4646	4562	4686	4404	4544	4523	4658	4719	4807	4753	4711	4822	4947	4816	4771	4732	4657	4663	4740	4614	4986	4942	4906	4850	4733	4816	4759	4737	4942
5116	4906	4945	4919	4946	4753	4904	4866	5019	5200	4896	4876	4762	4769	4705	4763	4842	4738	4709	4801	4905	4867	4917	4725	4738	4648	4544	4468	4569	4630	4589	4657	4494	4834	4765	4937	4995	4922	4794	4723	4724	4690	4778	4987	4935	4932	4652	4817	4685	4982
5171	4827	4814	4845	4693	4680	4809	4833	4850	4969	4793	4655	4625	4506	4594	4641	4566	4747	4758	4722	4729	4744	4812	4816	4862	4787	4750	4762	4663	4691	4616	4475	4573	4632	4731	4775	4858	4852	4742	4626	4587	4615	4651	4968	4859	4931	4798	4813	4633	4798
4918	4812	4812	4758	4872	4813	4875	4822	4958	4792	4667	4731	4504	4431	4375	4430	4505	4483	4550	4682	4614	4611	4689	4832	4977	4689	4878	4727	4705	4689	4770	4540	4438	4623	4618	4610	4783	4895	4919	4899	4714	4620	4497	4446	4543	4723	4782	4833	4716	4736
4917	4993	4877	4918	4667	4774	5024	4839	4960	4677	4680	4618	4538	4717	4591	4624	4620	4518	4510	4618	4615	4320	4573	4766	4655	4927	4891	4810	4667	4733	4843	4677	4640	4511	4763	4689	4660	4797	4959	4755	4800	4827	4585	4579	4585	4655	4767	4973	4823	4941
5111	5140	5002	4819	4655	4827	4834	4906	4948	4823	4637	4643	4648	4501	4625	4834	4856	4720	4777	4530	4358	4430	4635	4574	4529	4689	4876	4778	4610	4736	4630	4653	4575	4623	4673	4570	4471	4688	4683	4767	4764	4801	4768	4688	4622	4645	4742	4770	4789	4968
5105	5084	5086	4906	4998	5117	5062	5037	5111	4972	4846	4845	4835	4906	4707	4697	4659	4862	4728	4663	4644	4484	4423	4573	4722	4716	4742	4590	4602	4457	4466	4769	4631	4713	4793	4742	4613	4669	4812	4594	4634	4603	4824	4705	4749	4566	4591	4884	4975	4927
5104	5246	5089	5213	5069	4891	4892	4924	4925	4860	4928	4971	4971	4975	4926	4941	4952	4737	4642	4763	4724	4783	4559	4545	4639	4724	4653	4502	4408	4656	4531	4714	4782	4699	4900	4860	4716	4713	4544	4771	4741	4740	4830	4844	4784	4743	4581	4668	4835	4999
5229	5204	4974	4771	4876	4825	4726	4771	4645	4814	4791	4635	4663	4899	4704	4889	4935	4987	4899	4691	4596	4656	4842	4935	4755	4608	4863	4648	4451	4445	4596	4611	4580	4673	4948	5026	4871	4827	4654	4657	4551	4653	4602	4868	4901	4948	4640	4588	4695	4918
5032	4962	4691	4756	4860	4835	4755	4698	4795	4790	4742	4708	4564	4577	4681	4698	4574	4694	4851	4738	4778	4723	4745	4859	4944	4815	4957	4830	4627	4393	4509	4606	4596	4745	4737	4862	4917	4933	4934	4667	4787	4588	4414	4551	4695	4940	4895	4712	4685	4660
4876	4781	4915	4743	5001	4715	4955	4813	4683	4817	4783	4742	4602	4764	4757	4666	4499	4374	4452	4621	4848	4792	4714	4666	4967	5090	4950	4818	4674	4578	4503	4661	4509	4457	4781	5006	5016	5005	4946	4890	4617	4515	4519	4514	4553	4861	4894	4831	4811	4739
4997	4919	4903	4640	4617	4583	4722	4618	4882	4633	4355	4531	4502	4555	4702	4914	4793	4564	4340	4481	4451	4636	4908	4705	4810	4880	4963	4700	4738	4913	4693	4544	4804	4519	4561	4753	4701	4907	4918	4823	4805	4713	4582	4619	4608	4675	4859	4868	4734	4836
5031	4910	4741	4566	4471	4751	4671	4851	4788	4715	4662	4420	4453	4462	4542	4567	4720	4642	4687	4498	4374	4266	4722	4921	4740	4727	4776	4906	4579	4693	4928	4909	4560	4636	4536	4683	4622	4760	4688	4689	4760	4688	4629	4576	4454	4609	4629	4879	4979	4978
4746	4839	4730	4829	4895	4989	4955	5120	5134	5111	4922	4728	4894	4521	4641	4514	4577	4575	4781	4704	4645	4516	4551	4639	4858	4683	4423	4729	4895	4674	4989	4751	4584	4715	4672	4340	4577	4410	4719	4521	4853	4493	4801	4640	4663	4684	4684	4542	4879	4944
5064	4905	5181	5148	5086	5081	5143	5208	5129	5192	5174	5137	5033	5026	5102	4952	4691	4594	4698	4793	4812	4799	4504	4470	4599	4758	4565	4557	4790	4655	4681	4821	4775	4778	4931	4727	4594	4645	4436	4572	4547	4740	4870	4791	4591	4619	4647	4765	4803	4901
5163	5137	5280	5114	5099	4767	5094	4745	4829	4877	4779	4776	4889	5125	5181	4980	5046	4961	4644	4670	4656	5032	5069	4513	4520	4786	4809	4360	4458	4767	4654	4638	4867	4839	4913	4788	4798	4816	4497	4665	4671	4707	4810	4857	4732	4839	4596	4622	4800	4925
5335	5154	4900	4861	4691	4628	4587	4446	4749	4580	4563	4697	4557	4749	4766	5115	5228	4958	4961	4679	4621	4847	5065	4988	4555	4575	4668	4659	4479	4692	4806	4597	4953	4956	4666	5017	4783	4837	4464	4584	4553	4616	4820	4840	4943	4823	4752	4718	4734	4763
5299	4842	4680	4563	4610	4562	4710	4703	4719	4623	4694	4716	4639	4571	4563	4728	4821	4999	5111	4943	4575	4566	4874	5062	4959	4599	4616	4896	4557	4474	4824	4543	4716	5064	4781	5028	4870	4884	4760	4626	4592	4565	4755	4726	4886	4868	4856	4831	4722	4710
4940	4757	4487	4804	4779	4876	4873	4883	4672	4863	4869	4797	4874	4817	4687	4468	4639	4542	4951	5140	4983	4588	4722	5010	5154	4866	4628	4883	4791	4521	4570	4710	4482	4851	4757	4850	5103	4660	4817	4738	4513	4494	4656	4659	4981	4854	4820	4727	4706	4758
4786	4757	4737	4909	4887	4897	4836	4892	4975	4839	4758	4869	4926	4775	4745	4681	4350	4175	4736	4796	4956	4858	4616	4788	5243	5311	4846	4696	4840	4620	4480	4750	4579	4470	4722	4612	4797	4731	4909	4546	4541	4634	4459	4700	4640	4842	4943	4677	4750	4808
4711	4900	5044	4929	4748	4865	4847	4830	4936	4526	4735	4707	4892	4741	4795	4690	4274	4274	4261	4519	4956	5029	4810	4723	5044	5209	4963	4620	4938	4843	4567	4727	4495	4338	4824	4479	4662	4842	4790	4795	4697	4600	4344	4666	4505	4747	4708	4792	4738	4854
4906	5044	5034	5027	4670	4490	4433	4492	4621	4603	4551	4549	4728	4814	4789	4797	4734	4317	4174	4375	4570	5072	5142	4790	4672	5046	5025	4576	4821	4894	4621	4436	4657	4343	4567	4506	4594	4723	4714	4823	4685	4456	4467	4501	4567	4707	4744	4954	4730	4574
5144	5127	4955	4860	4696	4495	4329	4310	4277	4300	4425	4538	4605	4628	4895	4895	4928	4796	4400	4176	4634	4776	4997	4669	4543	4772	5057	4753	4684	4954	4643	4611	4763	4451	4328	4509	4380	4582	4434	4776	4720	4713	4480	4390	4411	4607	4684	5009	4707	4782
5555	5240	4807	4678	4542	4447	4498	4432	4342	4398	4333	4309	4454	4532	4833	4864	4913	4868	4571	4351	4254	4653	4867	4761	4543	4547	5150	4866	4594	4931	4769	4566	4863	4451	4431	4567	4338	4598	4510	4654	4548	4715	4612	4558	4550	4672	4668	4710	4831	4813
5489	5113	4857	4644	4570	4475	4582	4599	4530	4559	4476	4367	4526	4254	4634	4716	4641	4920	4673	4472	4146	4245	4706	4647	4516	4482	5030	4852	4420	4746	4955	4507	4747	4679	4557	4757	4397	4708	4572	4659	4687	4660	4785	4760	4557	4606	4711	4701	4865	4799
5321	4975	4772	4577	4637	4609	4576	4701	4648	4575	4624	4536	4435	4578	4378	4657	4742	4885	4751	4475	4183	4516	4700	4663	4572	4230	4614	4847	4479	4729	4862	4630	4653	4885	4632	4700	4545	4626	4653	4522	4681	4743	5011	4864	4752	4731	4619	4844	4733	4853
5340	4976	4766	4670	4638	4777	4858	4830	4712	4808	4766	4551	4727	4493	4591	4602	4896	4947	4910	4607	4358	4477	4788	4900	4597	4363	4501	4962	4505	4597	4778	4621	4744	5010	4671	4934	4641	4591	4558	4511	4707	4665	4911	4902	4815	4749	4663	4770	4765	4909
5350	5092	4708	4664	4678	4867	5064	4946	4789	4754	4818	4641	4532	4323	4515	4692	4683	4967	5123	4760	4354	4476	4637	4788	4587	4378	4670	4893	4489	4340	4825	4775	4710	5138	4924	4927	4718	4440	4631	4458	4682	4764	4747	4959	5050	4819	4753	4789	4663	4835
5323	5014	4648	4632	4837	4730	4832	4831	4876	4786	4629	4724	4539	4327	4545	4570	4679	5092	4965	4834	4615	4404	4618	4914	4832	4410	4570	4744	4491	4285	4694	4475	4605	5007	4870	4957	4828	4471	4610	4412	4577	4590	4778	4825	4862	4794	4797	4580	4499	4707
5424	4793	4569	4854	4722	4635	4670	4686	4848	4768	4634	4508	4592	4490	4564	4491	4687	5077	5271	4979	4723	4518	4917	5115	4892	4344	4609	4841	4395	4379	4826	4467	4571	5185	4681	4821	4712	4402	4489	4299	4468	4433	4758	4785	4977	5002	4731	4715	4308	4530
5221	4898	4594	4598	4645	4733	4674	4608	4531	4670	4544	4393	4436	4332	4387	4626	4703	5144	5160	4939	4627	4666	4943	5058	4730	4444	4629	4873	4469	4347	4716	4647	4546	4861	4572	4849	4872	4690	4574	4362	4500	4463	4577	4742	4934	4837	4772	4672	4328	4416
5263	5071	4871	4523	4446	4444	4494	4499	4551	4379	4474	4448	4334	4258	4337	4566	4855	5068	5045	4801	4581	4701	5013	5263	4897	4570	4667	4697	4436	4415	4632	4487	4461	4882	4750	4859	4835	4866	4597	4416	4639	4555	4681	4575	4862	4926	4703	4706	4374	4644
5444	4930	4694	4589	4284	4249	4261	4396	4201	4371	4334	4344	4349	4419	4545	4595	4980	5082	5188	4806	4644	4708	5276	5069	4884	4618	4679	4782	4409	4486	4607	4394	4566	4728	4465	4863	4953	4667	4609	4592	4489	4432	4673	4573	4925	4883	4773	4701	4461	4714
5439	5096	4688	4510	4129	4418	4297	4257	4148	4275	4223	4299	4252	4319	4523	4679	4950	4904	4889	4621	4575	4841	5191	5151	4749	4556	4801	4698	4324	4332	4699	4299	4583	4798	4636	4804	4848	4764	4768	4598	4612	4489	4690	4680	4746	4788	4848	4803	4620	4696
5435	5210	4870	4585	4439	4235	4236	4281	4162	4229	4152	4259	4280	4465	4561	4808	4797	4803	4607	4458	4497	4732	5156	4989	4774	4702	4782	4540	4261	4617	4640	4351	4413	4611	4704	4884	4807	5104	4759	4810	4798	4572	4665	4578	4704	4890	4827	5073	4665	4556
5261	5152	4928	4703	4639	4553	4437	4263	4195	4385	4189	4374	4394	4621	4783	4767	4825	4691	4464	4290	4475	4853	4965	4829	4603	4813	5056	4518	4370	4619	4319	4353	4652	4524	4628	4922	4900	5012	4903	4964	4568	4685	4488	4579	4646	4942	5082	5063	4770	4614
4946	5041	5032	4938	4710	4858	4753	4674	4387	4528	4456	4570	4560	4607	4643	4766	4447	4435	4161	4171	4693	4925	5004	4609	4741	5100	4887	4488	4405	4744	4489	4417	4594	4378	4668	4719	4792	4973	4799	4864	4672	4729	4524	4495	4594	4996	4989	5016	4782	4643
4728	4738	5014	4971	5024	4999	4862	4714	4821	4775	4770	4985	4812	4778	4793	4432	4382	4252	4238	4421	4844	4923	4542	4595	4568	4895	4717	4578	4831	4795	4316	4510	4511	4327	4616	4683	4851	4871	4730	4764	4779	4805	4593	4586	4638	4897	5065	4915	4927	4677
4660	4709	4741	4746	4828	4937	5026	5019	4888	4808	4990	4729	4841	4631	4461	4366	4258	4151	4342	4643	4634	4577	4512	4627	4863	4956	4799	4766	5040	4601	4550	4732	4396	4357	4675	4521	4669	4770	4774	4933	4623	4696	4575	4643	4714	4781	4926	4842	5031	4743
4774	4312	4488	4599	4652	4819	4876	4871	4903	4805	4806	4661	4645	4453	4193	4329	4310	4442	4691	4733	4707	4438	4407	4820	4921	4700	4550	5063	5044	4694	4661	4660	4496	4462	4603	4458	4754	4671	4863	4835	4786	4655	4783	4716	4567	4564	4831	5132	4865	4710
5100	4764	4651	4438	4546	4465	4568	4593	4647	4501	4402	4432	4264	4380	4278	4306	4398	4560	4557	4570	4363	4591	4669	4857	4714	4819	4785	5086	4855	4553	4792	4851	4539	4643	4654	4672	4631	4837	5018	4834	4754	4721	4605	4477	4431	4597	4787	4988	5057	4731
5230	4998	4835	4781	4475	4573	4489	4397	4491	4486	4370	4294	4343	4394	4567	4608	4614	4741	4488	4307	4416	4725	4855	4919	4742	4721	4982	4927	4733	4814	4784	4559	4764	4579	4436	4693	4572	4777	4677	4847	4966	4557	4599	4557	4529	4653	4769	5064	5018	4834
5015	4991	4981	4991	4782	4823	4698	4644	4563	4530	4580	4554	4592	4751	4871	4777	4414	4553	4377	4283	4447	4732	4733	4564	4667	4826	4767	4642	4715	4793	4642	4568	4614	4335	4420	4488	4425	4761	4786	4790	4751	4695	4609	4505	4536	4611	4724	4866	4915	4899
4813	4696	4795	5011	4971	4925	4978	4831	4852	4925	5004	4682	4935	4915	4753	4629	4343	4387	4470	4630	4549	4590	4546	4617	4800	4777	4703	4472	4838	4882	4659	4896	4572	4416	4510	4509	4597	4609	4675	5018	4639	4684	4585	4559	4537	4549	4707	4995	4922	4839
4753	4583	4659	4535	4657	4697	4909	4791	4772	4720	4775	4722	4621	4645	4488	4458	4384	4500	4622	4606	4462	4400	4393	4625	4902	4733	4554	4765	4745	4632	4605	4613	4431	4545	4516	4477	4723	4643	4792	4756	4815	4534	4591	4412	4442	4479	4626	5082	5069	4748
5119	4811	4568	4540	4541	4612	4631	4617	4468	4644	4448	4648	4425	4456	4519	4586	4571	4793	4673	4395	4338	4568	4555	4620	4641	4599	4902	4858	4745	4624	4637	4496	4397	4539	4446	4520	4585	4574	4897	4766	4748	4639	4702	4420	4463	4582	4797	4881	4714	4805
4992	4944	4811	4621	4689	4687	4641	4791	4648	4708	4731	4764	4776	4683	4688	4829	4569	4558	4380	4336	4283	4377	4426	4505	4545	4651	4800	4719	4658	4791	4637	4576	4563	4420	4492	4464	4437	4765	4645	4788	4832	4746	4725	4467	4493	4646	4690	4680	4901	4961
4797	4728	4717	4664	4931	4979	5120	4979	5001	4869	4900	4815	4675	4681	4678	4616	4477	4307	4446	4430	4503	4324	4437	4371	4637	4672	4813	4717	4746	4597	4682	4748	4539	4315	4688	4603	4732	4820	4659	4932	4781	4913	4576	4616	4536	4745	4685	4782	4983	4884
4863	4671	4529	4551	4456	4665	4865	4877	4722	4756	4760	4717	4642	4674	4371	4516	4375	4459	4515	4390	4342	4278	4376	4667	4665	4500	4720	4784	4824	4607	4779	4620	4563	4582	4577	4510	4561	4748	4842	4856	4713	4670	4626	4587	4532	4816	4785	4837	5105	5020
4955	4985	4768	4749	4788	4593	4627	4622	4565	4674	4602	4614	4564	4542	4496	4560	4508	4416	4332	4252	4296	4397	4638	4538	4528	4640	4794	4739	4677	4853	4876	4646	4478	4591	4639	4714	4561	4818	4932	4921	4965	4774	4684	4617	4517	4741	4629	4936	4982	5120
4953	4861	4913	4755	4830	4857	4707	4761	4821	4733	4600	4827	4751	4591	4604	4474	4421	4433	4312	4287	4479	4551	4530	4561	4653	4843	4825	4816	4700	4848	4643	4608	4682	4497	4635	4683	4621	4693	4895	5003	4936	4820	4627	4415	4469	4626	4638	4873	5104	4971
4916	4831	4642	4625	4498	4674	4710	4832	4658	4696	4650	4533	4479	4459	4295	4490	4447	4538	4528	4442	4312	4580	4539	4765	4760	4705	4683	4940	4948	4797	4788	4662	4438	4556	4443	4566	4633	4756	4822	4907	4967	4681	4630	4448	4589	4639	4691	4768	4910	4972
4979	5006	4713	4605	4573	4547	4592	4595	4618	4568	4466	4543	4622	4478	4464	4535	4485	4667	4441	4506	4423	4523	4615	4614	4771	4858	4748	4897	4824	5011	4727	4584	4568	4549	4651	4625	4714	4820	4932	4857	4921	4746	4524	4594	4528	4556	4601	4819	4856	4909
4946	4709	4687	4635	4639	4569	4743	4542	4661	4634	4720	4571	4570	4473	4494	4319	4427	4578	4627	4493	4633	4648	4558	4601	4709	4966	4936	4832	4991	4737	4740	4545	4708	4533	4534	4569	4631	4738	4918	4875	4829	4694	4557	4425	4486	4360	4600	4876	4905	4887
4990	4804	4480	4632	4441	4446	4420	4599	4564	4590	4504	4381	4360	4396	4391	4560	4629	4639	4619	4632	4578	4694	4732	4684	4769	4619	4833	4908	4857	4803	4660	4604	4409	4410	4376	4500	4682	4654	4923	4981	4728	4511	4413	4531	4497	4419	4609	4831	4896	4848
4922	4811	4663	4580	4521	4636	4704	4585	4612	4588	4580	4534	4464	4487	4497	4500	4540	4672	4464	4496	4656	4719	4674	4776	4783	4900	4747	4763	4788	4606	4663	4666	4573	4325	4533	4668	4677	4783	4736	4890	4732	4458	4587	4351	4444	4451	4842	5051	4792	4623
4962	4882	4642	4523	4369	4583	4628	4571	4658	4635	4551	4458	4457	4560	4494	4606	4518	4676	4653	4611	4720	4637	4701	4850	4904	4825	4909	4791	4893	4643	4563	4622	4348	4362	4448	4388	4457	4680	4663	4707	4597	4581	4594	4625	4395	4662	4864	4830	4627	4613
4961	4817	4700	4623	4544	4560	4624	4688	4562	4665	4657	4594	4744	4524	4652	4622	4630	4639	4640	4780	4653	4758	4724	4801	4780	4814	4898	4688	4762	4707	4628	4490	4443	4446	4504	4533	4450	4682	4987	4863	4712	4580	4571	4307	4293	4624	4912	4509	4450	4636
5079	4667	4517	4640	4470	4602	4602	4601	4623	4551	4618	4390	4536	4389	4433	4763	4611	4718	4675	4758	4689	4733	4753	4825	4741	4715	4600	4679	4625	4662	4331	4351	4384	4485	4462	4478	4455	4652	4859	4758	4650	4468	4435	4255	4469	4647	4815	4533	4558	4855
5093	4938	4590	4583	4653	4647	4652	4587	4715	4648	4579	4567	4436	4554	4574	4634	4571	4765	4645	4784	4715	4676	4593	4661	4600	4691	4676	4481	4515	4464	4425	4439	4399	4391	4587	4594	4742	4728	4791	4771	4748	4532	4379	4203	4566	4797	4964	4745	4751	5065
5129	4931	4773	4629	4685	4707	4692	4741	4714	4812	4632	4705	4694	4593	4575	4690	4722	4802	4866	4633	4676	4534	4829	4687	4635	4588	4711	4616	4360	4596	4576	4497	4427	4331	4384	4601	4634	4936	4986	4701	4524	4608	4326	4689	4948	5110	4872	4746	4818	4953
5177	5113	5008	4738	4709	4664	4698	4653	4882	4868	4725	4711	4658	4674	4751	4559	4806	4765	4714	4849	4829	4814	4657	4611	4605	4798	4680	4488	4606	4415	4405	4396	4372	4420	4553	4640	4698	4735	4716	4519	4673	4591	4672	4832	5027	4857	4593	4645	4778	4649
5321	5066	4904	4767	4641	4792	4748	4939	4824	4910	4791	4752	4694	4608	4702	4741	4787	4905	4768	4751	4788	4738	4747	4673	4550	4563	4441	4564	4420	4727	4379	4351	4523	4564	4871	4781	4742	4762	4573	4549	4803	4891	4761	4787	4911	4692	4479	4564	4886	4879
5179	5049	5119	4908	5047	4798	4790	4831	4955	4972	4772	4942	4732	4630	4753	4636	4699	4777	4780	4806	4717	4706	4644	4593	4449	4477	4491	4499	4279	4451	4301	4534	4565	4768	4781	4815	4776	4695	4717	4715	4877	4723	4719	4870	4890	4818	4526	4838	5055	4877
5347	5110	4978	5092	4920	4820	4848	4816	4965	4981	4641	4846	4729	4693	4646	4790	4877	4875	4892	4673	4710	4629	4751	4573	4543	4442	4519	4420	4356	4322	4565	4487	4771	4745	4644	4699	4755	4804	4763	4797	4677	4582	4653	4960	5036	4914	4813	4900	5035	4898
5342	5338	5242	4942	5044	4894	4892	5050	5078	5135	5004	5013	4925	4910	4843	4835	4710	4819	4844	4728	4680	4693	4597	4440	4440	4617	4552	4452	4414	4422	4642	4958	4704	4752	4700	4785	4864	4665	4640	4476	4569	4543	4742	5253	5321	4954	4822	4805	4794	4639
5479	5284	5262	4994	5017	4936	4941	4944	4884	5009	4819	4832	4861	4786	4860	4721	4801	4742	4698	4657	4750	4770	4664	4392	4700	4592	4554	4458	4446	4610	4759	4923	4853	4857	4883	5049	4748	4761	4497	4618	4548	4895	5159	5217	5062	4908	4517	4650	4751	4474
5319	5276	5232	5290	5095	4995	5047	4957	4888	4976	4936	4795	4921	4908	4626	4633	4701	4721	4716	4801	4643	4743	4433	4505	4575	4530	4424	4473	4486	4873	4767	4740	4705	4936	5004	4864	4717	4532	4341	4548	4909	5171	5275	5266	5019	4630	4424	4596	4801	4688
5279	5220	5222	5029	5094	4986	4888	4800	4938	4912	4926	4776	4677	4856	4712	4736	4689	4681	4612	4699	4883	4600	4538	4504	4544	4633	4457	4573	4742	4846	4804	4777	4909	5062	5000	4604	4422	4479	4438	4713	4966	5112	4896	4861	4750	4481	4456	4726	4971	4851
5167	5010	5238	4950	4789	4921	4891	4933	4855	4788	4869	4695	4627	4670	4562	4677	4495	4563	4687	4632	4491	4450	4573	4564	4539	4486	4495	4558	4837	4802	4865	4918	5069	5112	4650	4503	4382	4526	4733	4975	4943	4899	4723	4693	4611	4548	4532	5023	5194	4860
5102	4930	4889	4901	4771	4811	4869	4931	4772	4726	4617	4642	4765	4508	4558	4628	4539	4514	4588	4488	4561	4550	4539	4708	4620	4463	4585	4750	4905	4612	4790	4916	5068	4751	4527	4364	4509	4715	4746	4837	4903	4790	4598	4685	4706	4580	4702	5013	5365	4778
5114	4832	4968	4771	4798	4587	4673	4629	4503	4525	4571	4552	4593	4617	4549	4461	4583	4567	4571	4549	4619	4708	4680	4612	4504	4768	4761	4850	4740	4812	4762	4789	4697	4491	4338	4435	4702	4847	4631	4675	4569	4715	4609	4689	4838	4757	4840	5153	5309	4472
4870	4763	4724	4649	4664	4601	4451	4634	4508	4451	4329	4468	4530	4398	4562	4515	4461	4517	4531	4596	4647	4573	4675	4637	4621	4825	4720	4685	4493	4650	4840	4733	4455	4323	4361	4658	4737	4713	4654	4609	4525	4632	4673	4705	4888	4582	4711	5148	5053	4279
4984	4696	4607	4522	4797	4563	4548	4552	4594	4558	4529	4529	4547	4648	4553	4598	4465	4549	4629	4547	4712	4758	4721	4736	4837	4878	4664	4740	4562	4619	4913	4398	4324	4188	4673	4716	4797	4708	4637	4571	4715	4674	4548	4729	5076	4760	4680	5018	5038	4217
5071	4842	4571	4675	4515	4618	4576	4523	4500	4443	4533	4502	4805	4526	4610	4615	4514	4605	4655	4578	4733	4829	4797	4703	4977	4858	4713	4622	4673	4778	4583	4367	4252	4477	4768	4670	4780	4674	4606	4710	4659	4726	4513	4821	4948	4779	4669	4932	4945	4235
5076	4829	4694	4763	4675	4549	4659	4561	4540	4607	4454	4658	4641	4570	4730	4619	4707	4761	4729	4653	4755	4755	4757	4839	4714	4799	4682	4674	4698	4534	4335	4234	4472	4838	4896	4847	4723	4636	4643	4573	4772	4817	4534	4950	4980	4634	4543	4801	4925	4357
5148	4976	4972	4735	4706	4766	4735	4676	4714	4772	4788	4650	4744	4674	4645	4791	4754	4905	4741	4898	4895	4735	4764	4927	4797	4599	4472	4560	4476	4594	4188	4308	4571	4890	4829	4738	4748	4709	4601	4711	4726	4776	4641	4630	4714	4562	4455	4875	4993	4408
5253	4982	4918	4978	4835	4781	4730	4809	4831	4706	4676	4879	4780	4772	4823	4907	4873	4795	4691	4843	4868	4835	4680	4699	4654	4514	4504	4460	4422	4283	4301	4355	4658	4746	4814	4565	4659	4663	4690	4643	4681	4765	4579	4713	4809	4611	4405	4898	4916	4729
5330	5020	4974	4773	5142	4874	4999	4796	4722	4925	4746	5021	4743	4887	4928	4829	5052	4929	4672	4759	4690	4636	4540	4658	4396	4350	4361	4489	4475	4370	4224	4751	4833	4739	4516	4478	4578	4658	4779	4778	4892	4797	4521	4843	4786	4570	4526	4943	5139	5054
5273	5009	4910	4940	4854	4990	5099	5002	4991	4983	4841	4913	4921	4875	4836	4905	4822	4745	4811	4681	4323	4368	4468	4559	4356	4263	4616	4579	4551	4314	4444	4874	4886	4601	4312	4497	4567	4626	4632	4858	4848	4675	4633	4705	4760	4623	4483	4702	5105	5193
5126	4937	4893	4760	4819	4892	4908	4937	4869	4936	4789	4831	4847	4765	4691	4732	4712	4602	4638	4668	4403	4195	4451	4351	4275	4247	4580	4819	4438	4399	4798	4810	4839	4596	4515	4506	4768	5011	4877	4880	4919	4720	4571	4622	4865	4629	4571	4950	5304	5393
4983	4815	4698	4613	4769	4752	4748	4838	4859	4875	4823	4797	4686	4692	4616	4644	4504	4545	4358	4332	4374	4381	4279	4465	4290	4359	4793	4739	4589	4716	4701	4814	4680	4493	4384	4436	4783	4891	5036	4883	4810	4727	4702	4798	4879	4763	4983	5219	5358	5164
4892	4724	4888	4663	4573	4673	4705	4686	4754	4696	4735	4618	4496	4509	4428	4562	4439	4471	4291	4453	4256	4423	4480	4440	4383	4646	4854	4809	4490	4634	4814	5056	4512	4487	4521	4555	4936	5221	5128	4907	4914	4785	4681	4847	4807	5015	5209	5261	5102	5048
4751	4833	4747	4620	4424	4558	4551	4715	4606	4642	4627	4355	4402	4350	4360	4520	4449	4467	4467	4430	4443	4664	4587	4596	4609	4622	4990	4735	4717	4760	4811	4763	4451	4426	4540	4850	5080	5168	5090	4704	4810	4802	4777	4974	5074	5157	5229	5246	5195	4933
5042	4806	4639	4661	4541	4776	4635	4624	4572	4670	4575	4573	4585	4453	4484	4383	4459	4537	4647	4525	4625	4743	4657	4605	4493	4659	4829	4536	4530	4505	4735	4615	4564	4645	4707	5016	5066	5190	4977	4872	4739	4827	4957	4901	5199	5171	5172	4908	4854	4774
5004	5125	4995	4844	4766	4945	4706	4730	4606	4685	4691	4867	4728	4682	4446	4691	4551	4689	4687	4635	4674	4817	4800	4509	4543	4739	4777	4453	4370	4676	4860	4725	4376	4701	4896	5000	5215	4909	4707	4632	4614	4807	4912	5099	5183	5278	4969	5040	4885	4838
5363	5033	5086	4933	5103	4928	4818	4979	4833	4709	4893	4737	4705	4707	4618	4679	4599	4634	4590	4635	4610	4744	4761	4483	4383	4684	4510	4326	4294	4665	4806	4707	4619	4812	4949	5076	4977	4792	4704	4644	4610	4933	4972	5084	5127	5075	4940	4826	4727	4940
5263	5210	5018	5038	4999	4985	4833	4980	4975	4896	4901	4794	4818	4702	4710	4658	4564	4619	4673	4662	4479	4576	4457	4228	4477	4547	4538	4295	4569	4882	5054	4813	4700	4865	4842	4953	5181	4732	4498	4697	4707	5106	5012	5104	5070	5081	4906	4858	4800	4987
5108	5038	4976	5005	4972	4906	4934	4966	4909	4918	4953	4789	4760	4594	4580	4561	4469	4553	4337	4429	4440	4565	4449	4274	4457	4682	4676	4466	4727	5025	5108	4804	4543	4666	4851	4795	4848	4815	4636	4571	4897	4785	5063	5053	4968	5165	4897	4928	4928	4797
4890	4836	5014	5012	4818	4926	4853	4872	4798	4792	4681	4650	4551	4496	4428	4396	4347	4328	4362	4347	4416	4601	4370	4301	4535	4579	4658	4434	4886	4995	5089	4816	4521	4601	4730	4917	5010	4783	4803	4790	4811	4767	5006	5126	4957	5046	4949	5075	4745	4768
5118	4924	4807	4809	4705	4808	4726	4734	4433	4647	4492	4542	4380	4361	4443	4288	4286	4275	4383	4403	4564	4607	4779	4474	4557	4906	4781	4530	4801	4992	4875	4774	4684	4726	4856	4920	5128	5066	4810	4764	4713	4855	4782	5028	5075	5173	4974	4966	4915	4654
5218	4794	4704	4679	4656	4457	4577	4648	4518	4536	4362	4366	4332	4419	4367	4405	4402	4524	4625	4454	4635	4901	4726	4714	4754	4957	4738	4606	4701	4973	4758	4676	4760	4785	4866	5230	5090	5041	4719	4686	4652	4714	4889	5166	5136	5190	4981	4991	4725	4627
5251	4944	4836	4947	4853	4828	4658	4661	4498	4630	4488	4506	4449	4546	4639	4507	4605	4666	4517	4653	4626	5022	4861	4685	4689	4825	4866	4553	4616	4858	4934	4539	4644	4823	5075	5352	5181	4716	4637	4534	4672	4841	4977	5158	5024	4968	5026	4950	4839	4821
5274	5170	4910	4952	5009	5038	4994	4865	4753	4619	4646	4590	4744	4736	4812	4799	4595	4599	4729	4493	4647	4847	4722	4622	4723	4812	4640	4482	4579	4741	5047	4913	4709	4802	5113	4934	5015	4670	4642	4598	4729	4762	4996	4994	5205	4997	4868	5067	4869	4866
5361	5316	5111	5073	5037	4877	4958	4961	4851	4754	4758	4763	4784	4819	4803	4743	4809	4716	4549	4604	4542	4657	4723	4588	4417	4776	4664	4501	4663	4915	5067	4709	4767	4686	4962	4838	4934	4817	4680	4674	4589	4687	5016	4891	4978	5022	4794	5012	4971	4867
5149	4966	4889	4875	4856	4824	4972	4908	4836	4783	4842	4581	4484	4538	4574	4703	4670	4491	4622	4369	4549	4645	4589	4554	4574	4875	4856	4705	4556	4899	4990	4793	4649	4592	4708	4771	4987	4841	4812	4649	4535	4636	4699	4760	4861	4927	4965	4784	4969	4797
5006	4838	4863	4796	4598	4785	4733	4698	4635	4397	4667	4440	4586	4494	4489	4646	4508	4535	4431	4341	4464	4643	4709	4555	4713	4783	4943	4705	4519	4824	4891	4685	4399	4377	4726	4799	4894	4913	4810	4531	4554	4668	4643	4792	4811	5062	5058	4858	4748	4709
5003	4859	4703	4674	4646	4627	4635	4674	4528	4436	4496	4500	4505	4492	4406	4699	4532	4584	4625	4671	4559	4675	4626	4724	4651	4885	4742	4602	4522	4497	4775	4791	4407	4408	4616	4814	4878	4887	4772	4340	4561	4489	4672	4812	4822	5073	4911	4837	4777	4725
5097	4928	4721	4617	4782	4662	4485	4819	4591	4548	4503	4395	4702	4388	4653	4768	4725	4707	4879	4890	4684	4846	4856	4757	4662	4557	4809	4777	4451	4505	4677	4708	4737	4495	4794	4914	4924	4970	4761	4562	4497	4674	4738	4793	4772	4875	4908	4832	4819	4837
5135	5048	4916	5002	4686	4763	4647	4855	4659	4763	4661	4669	4677	4666	4680	4915	4857	4796	4826	4979	4768	4646	4756	4602	4490	4593	4658	4686	4466	4551	4860	4840	4720	4747	4586	4710	4847	4725	5020	4652	4661	4637	4644	4846	4778	4871	5022	5102	4783	5009
5142	5126	4955	4864	4744	4806	4874	4937	4753	4765	4826	4791	4804	4854	4625	4815	4860	4836	4716	4704	4610	4767	4634	4581	4537	4676	4673	4858	4571	4657	4935	5194	4837	4668	4524	4656	4834	4914	4806	4711	4660	4657	4708	4687	4640	4771	4912	4961	4975	5183
5015	4907	4820	4759	4704	4687	4764	4830	4668	4765	4685	4657	4621	4585	4537	4540	4649	4744	4649	4644	4674	4560	4715	4674	4529	4694	4693	4947	4683	4539	4667	4946	4859	4619	4407	4529	4747	4881	4896	4871	4972	4749	4746	4703	4742	4860	5062	4984	5011	5058
4842	4859	4607	4601	4476	4515	4492	4648	4573	4571	4469	4613	4559	4535	4558	4579	4625	4632	4734	4713	4734	4662	4848	4900	4855	4766	4728	4925	4826	4665	4533	4670	4803	4748	4667	4403	4648	4821	4920	4861	4796	4838	4579	4653	4709	4859	4983	4867	4954	5017
4915	4851	4635	4705	4513	4601	4598	4586	4578	4761	4666	4825	4780	4556	4534	4840	4617	4795	4733	4760	4965	4790	4780	4776	4640	4724	4697	4712	4727	4565	4429	4481	4859	4922	4443	4544	4344	4628	4710	4719	4744	4720	4689	4720	4611	4711	4727	4868	4784	4833
5192	4988	4800	4763	4753	4744	4763	4720	4873	4817	4724	4805	4693	4828	4716	4776	4876	4713	4767	4906	4715	4734	4637	4542	4556	4561	4428	4410	4768	4673	4530	4419	4749	4966	4791	4417	4237	4482	4702	4723	4785	4835	4719	4736	4590	4698	4593	4669	4776	4793
5071	4973	4858	5003	4862	4990	4872	4869	4793	4900	4959	4781	4850	4870	4879	4797	4709	4613	4701	4651	4531	4652	4711	4629	4560	4389	4504	4442	4692	4764	4750	4378	4561	4799	4694	4521	4459	4419	4649	4781	4787	4834	4765	4636	4605	4558	4720	4586	4617	4815
4867	4752	4729	4720	4703	4710	4791	4742	4732	4745	4808	4708	4660	4664	4713	4748	4620	4568	4566	4415	4646	4619	4695	4581	4693	4589	4589	4529	4730	4656	4792	4275	4440	4591	4718	5019	4508	4495	4547	4674	4756	4843	4853	4704	4772	4946	4651	4679	4428	4627
4924	4563	4733	4596	4626	4657	4681	4660	4640	4682	4566	4626	4566	4675	4733	4555	4626	4570	4698	4655	4632	4646	4674	4763	4774	4776	4650	4666	4623	4604	4711	4495	4395	4362	4805	4788	4782	4686	4511	4568	4609	4806	4806	4935	4984	4862	4789	4841	4846	4717
5068	4761	5016	4744	4740	4650	4695	4662	4829	4723	4769	4670	4907	4719	4702	4757	4900	4689	4749	4700	4665	4707	4681	4628	4672	4678	4645	4508	4545	4554	4654	4667	4425	4526	4676	4886	4798	4653	4672	4508	4614	4710	4896	5134	5129	5070	5039	4922	5020	4779
5107	5032	5116	4821	4958	4691	4743	4788	4873	4815	4815	4847	4846	4754	4891	4814	4805	4752	4790	4779	4517	4641	4617	4653	4641	4722	4834	4615	4574	4677	4634	4635	4694	4612	4565	4614	4884	4985	4724	4643	4705	4701	4992	5014	4928	4907	5041	5077	4973	4990
5079	4944	4799	4840	4814	4647	4722	4785	4755	4799	4720	4800	4785	4769	4821	4653	4726	4766	4641	4627	4610	4653	4691	4729	4562	4636	4852	4851	4724	4607	4650	4767	4871	4660	4707	4579	4687	4754	4967	4856	4604	4726	4524	4767	5034	4994	5042	5107	5222	4982
4989	4912	4654	4570	4587	4805	4597	4564	4649	4761	4661	4706	4634	4577	4725	4675	4669	4789	4580	4773	4788	4790	4529	4762	4716	4702	4710	4759	4846	4746	4551	4457	4640	4757	4536	4676	4634	4784	4844	4899	4816	4705	4647	4607	4736	4746	5119	5261	5050	5180
5152	4969	4780	4667	4646	4699	4636	4720	4698	4802	4730	4633	4627	4871	4632	4825	4766	4856	4666	4719	4786	4613	4660	4781	4669	4845	4772	4749	4687	4672	4460	4372	4630	4625	4595	4580	4828	4605	4625	4892	4850	4852	4805	4693	4713	4656	4765	4870	4861	5003
5266	4979	4863	4724	4705	4797	4811	4852	5057	4853	4855	4962	5008	4757	4914	4863	4749	4823	4783	4613	4617	4620	4755	4639	4806	4645	4621	4736	4622	4661	4729	4639	4713	4667	4611	4832	4675	4636	4569	4780	4806	4913	4970	5000	4942	4700	4569	4768	4757	4772
5070	4936	4944	4638	4691	4707	4908	4893	4863	4933	4821	4795	4877	4933	4714	4792	4669	4791	4835	4737	4652	4824	4756	4681	4707	4709	4690	4836	4552	4545	4670	4520	4529	4509	4629	4710	4749	4597	4619	4709	4730	4845	4939	5054	4965	4911	4715	4682	4607	4662
5016	4862	4975	4862	4753	4755	4828	4758	4724	4809	4814	4850	4720	4777	4823	4771	4734	4714	4732	4671	4690	4650	4551	4703	4527	4505	4638	4544	4587	4710	4718	4401	4614	4692	4616	4715	4657	4719	4701	4698	4648	4668	4780	4858	4871	4973	4783	4813	4791	4694
4923	4978	4850	4992	4778	4794	4658	4780	4653	4642	4781	4734	4715	4885	4857	4817	4664	4711	4695	4673	4627	4636	4729	4764	4555	4706	4662	4556	4666	4655	4607	4475	4602	4761	4646	4629	4672	4932	4796	4790	4757	4799	4708	4708	4998	5029	4980	4981	5024	4929
5115	4941	5023	4996	4816	4807	4787	4759	4764	4731	4823	4895	4993	4817	4808	4884	4752	4642	4701	4593	4581	4623	4709	4632	4677	4516	4599	4561	4660	4561	4605	4738	4572	4703	4788	4499	4636	4588	4801	4835	4762	4816	4863	4898	4821	4794	4889	4768	5011	4997
5066	5018	5001	4843	4849	4773	4755	4805	4824	4810	4885	4888	4769	4901	4843	4752	4929	4636	4689	4620	4574	4601	4649	4563	4695	4656	4670	4643	4787	4750	4725	4630	4618	4762	4757	4560	4711	4728	4662	4843	4797	4793	4890	4854	4849	4886	4785	4789	4903	4888
5071	4991	4818	4798	4714	4653	4825	4738	4636	4770	4662	4865	4762	4719	4742	4648	4752	4875	4580	4624	4671	4656	4803	4764	4720	4552	4805	4659	4751	4584	4850	4650	4628	4592	4780	4686	4678	4768	4771	4709	4736	4780	5007	4962	4906	4896	4993	4917	4860	4771
4907	4941	4681	4814	4641	4733	4720	4845	4650	4704	4678	4675	4860	4842	4716	4785	4865	4814	4683	4813	4604	4675	4750	4605	4702	4595	4652	4716	4621	4792	4682	4706	4587	4751	4762	4881	4775	4657	4796	4664	4707	4755	4874	4903	4953	5108	4944	5034	5057	4932
5064	4857	4715	4682	4761	4738	4840	4714	4782	4794	4965	4835	4878	4913	4901	4880	4836	4870	4752	4729	4794	4787	4729	4855	4686	4732	4693	4680	4862	4865	4968	4744	4780	4856	4792	4908	4967	4927	4915	4825	4779	4845	5098	4841	4980	5062	5058	5130	5131	5117
5011	4916	4780	4790	4837	4724	4673	4774	4878	4924	4839	4775	4877	4991	4859	4784	4845	4879	4997	4758	4882	4824	4803	4783	4766	4958	4809	4807	4786	4798	4811	4822	4693	4752	4778	4790	4696	4695	4800	5033	4909	4924	4858	5074	4807	4751	5017	5136	5076	5091
4977	4863	4844	4672	4738	4763	4945	4920	4811	4905	4832	4707	4877	4691	4908	4804	4820	4856	4977	4802	4898	4876	4820	4857	4787	4756	4866	4830	4848	4782	4713	4741	4717	4675	4628	4630	4703	4726	4680	4871	4888	4807	4907	4773	4797	4709	4888	4882	5066	4996
5058	4968	4723	4636	4805	4852	4944	4827	4775	4987	4914	4869	4789	4804	4809	4761	4975	4767	4860	4822	5005	4739	4866	4835	4669	4766	4861	4657	4756	4708	4755	4644	4677	4646	4713	4709	4697	4765	4730	4816	4729	4684	4758	4764	4857	4839	4873	4974	5005	4987
5052	5029	4910	4758	4689	4783	4987	4833	4949	4842	5000	5064	5061	4839	4893	4970	4819	4834	4725	4875	4713	4886	4765	4691	4507	4548	4548	4706	4595	4741	4722	4595	4835	4783	4798	4738	4661	4736	4727	4681	4782	4719	4847	4870	4977	4937	4984	4910	5046	4830
4920	4975	4880	4924	4876	4866	4909	4933	4980	4970	5192	5177	4889	4888	4941	4982	4799	4753	4667	4769	4661	4702	4814	4725	4729	4660	4544	4668	4754	4848	4716	4711	4703	4805	4665	4601	4856	4650	4803	4734	4789	4761	4811	4917	4906	4868	4846	4898	4944	4868
5046	4911	4885	4782	4676	4885	4849	4946	5000	5117	4945	4866	4827	4983	4699	4692	4778	4860	4641	4901	4822	4754	4667	4638	4694	4758	4680	4598	4590	4701	4675	4572	4659	4646	4627	4541	4604	4651	4721	4819	4883	4902	4884	4859	4844	4832	4834	4769	4861	4804
5043	4846	4895	4873	4713	4850	4801	4917	5007	4886	5070	4816	4983	4890	4627	4741	4660	4701	4787	4935	4728	4536	4761	4627	4596	4767	4619	4454	4463	4510	4578	4718	4671	4595	4661	4514	4710	4653	4666	4658	4573	4795	4849	4703	4815	4755	4811	4708	4678	4807
5062	4964	4898	4760	4776	4874	4930	4986	5064	5025	4861	4805	4982	4857	5068	4734	4917	4921	4911	4754	4651	4542	4626	4588	4607	4554	4561	4497	4604	4397	4667	4702	4585	4647	4629	4549	4772	4766	4674	4716	4767	4762	4849	4803	4826	4843	4708	4746	4869	4827
4943	5022	4979	4860	4869	5012	4992	4846	4865	4913	4778	4842	4866	4833	4789	4816	4929	4794	4758	4640	4634	4630	4559	4712	4640	4546	4669	4833	4755	4552	4581	4625	4778	4740	4838	4866	4805	4728	4801	4849	4724	4907	4792	4828	4942	5072	4834	4935	4897	4916
4979	4752	4937	4927	4867	4943	4914	4768	4610	4686	4905	4762	4931	4966	4927	4863	4718	4900	4667	4710	4672	4676	4736	4651	4812	4795	4778	4782	4756	4842	4657	4842	4802	5022	4770	4810	4881	4709	4879	4882	4931	4824	4982	4892	4877	5030	4964	4866	4941	4951
4955	5101	4843	4739	4768	4778	4858	4749	4817	4859	4818	4877	4992	4918	4823	4909	4821	4765	4842	4714	4835	4861	4913	4730	4927	4937	4903	4938	4929	4866	4779	4847	4903	5020	5055	4799	4755	4879	4942	4963	4989	4969	4969	5054	5013	4966	5009	4981	4987	5055
5089	5029	4953	4748	4855	4758	4776	4993	4915	4907	4880	4914	4796	4778	4971	4803	4856	4978	4818	4915	4949	4851	4830	4860	4829	4843	4921	4715	4625	4793	4714	4866	4736	4765	4700	4720	4814	4861	4795	4854	4761	4978	4927	4912	5021	4923	4858	4930	5034	5123
4966	4892	4721	4716	4558	4749	4852	4836	4913	5002	4950	4816	4794	4953	4927	4921	5008	4923	4951	4974	5061	5035	4773	4752	4835	4772	4839	4692	4752	4730	4725	4717	4823	4704	4744	4759	4745	4786	4939	4931	4865	4860	4870	4784	4959	4739	4808	4859	4822	4962
4952	4768	4748	4798	4662	4668	4806	4802	4719	4736	4858	4687	4890	4984	4983	4764	4915	4958	4853	4969	4825	4897	4733	4839	4714	4800	4698	4780	4771	4776	4755	4780	4847	4650	4823	4693	4866	4825	4747	4840	4863	4998	4930	4704	4745	4800	4814	4707	4912	4846
5010	4920	4875	4747	4688	4739	4687	4703	4811	4803	4812	4752	4912	5015	5036	4854	4939	5146	4876	4962	4933	4911	4734	4757	4803	4687	4783	4756	4761	4727	4842	4755	4792	4850	4801	4862	4834	4813	4806	4915	4718	4855	4816	4835	4751	4917	4828	4653	4819	4700
4920	4914	4850	4787	4612	4645	4781	4754	4766	4776	4857	4956	5130	5113	5011	4983	4777	4858	4991	4897	4713	4820	4793	4821	4939	4779	4743	4919	4933	4836	4914	4849	4912	4810	4924	4818	4839	4647	4716	4463	4563	4628	4854	4833	4870	4778	4754	4744	4894	4857
5029	4736	4834	4823	4767	4689	4717	4868	4936	4840	4960	5045	5193	5002	4992	4820	4956	4864	4953	4807	4862	4782	4867	4872	4916	4813	4755	4805	4754	4897	4671	4665	4725	4796	4791	4720	4690	4616	4715	4661	4641	4684	4689	4698	4795	4788	4882	4841	4864	4972
5058	4977	4797	4795	4761	4747	4544	5028	4790	4883	4877	5058	5033	4847	5054	4927	4991	4934	4990	4932	4820	4871	4879	4816	4790	4675	4845	4877	4603	4756	4798	4775	4776	4740	4604	4618	4813	4551	4553	4628	4546	4589	4636	4666	4628	4710	4914	4885	4810	4866
5114	4906	4878	4832	4875	4893	4951	5023	4835	4985	4839	4897	5093	4844	4836	4932	5015	5186	4960	4913	4797	4986	4947	4943	4782	4691	4689	4720	4816	4605	4755	4726	4673	4648	4722	4643	4579	4627	4555	4635	4550	4563	4550	4706	4765	4574	4595	4722	4734	4785
5116	4946	4696	4957	4915	5019	4977	4947	4975	4804	4739	4889	4899	4793	4777	4915	5026	4950	5105	4748	4791	4838	4676	4775	4822	4778	4703	4794	4696	4718	4708	4688	4497	4570	4668	4602	4522	4602	4567	4670	4507	4619	4676	4654	4783	4572	4573	4695	4736	4583
5075	4946	4861	4813	4995	4813	4846	4865	4794	4845	4846	4947	4872	4824	4836	4917	4948	5004	4856	4845	4766	4738	4714	4755	4663	4787	4759	4678	4658	4762	4589	4635	4635	4641	4587	4655	4636	4622	4606	4583	4562	4716	4616	4716	4622	4559	4484	4656	4734	4630
5017	4835	4971	4843	4940	4790	4908	4828	4792	4627	4926	4973	4829	4798	4651	4866	4928	4804	4790	4585	4755	4580	4631	4654	4733	4657	4727	4700	4761	4595	4662	4668	4880	4783	4732	4708	4660	4710	4591	4660	4694	4732	4702	4677	4674	4576	4586	4708	4728	4757
5134	5095	4945	4843	4923	4678	4786	4711	4774	4828	4818	4962	4837	4689	4705	4847	4731	4722	4767	4730	4629	4746	4705	4673	4807	4849	4889	4776	4841	4793	4782	4756	4970	4750	4750	4715	4683	4699	4717	4737	4784	4765	4787	4807	4642	4739	4634	4632	4728	4814
5092	5027	4886	4749	4690	4551	4705	4701	4599	4816	4810	4881	4733	4782	4574	4756	4820	4766	4658	4677	4733	4740	4878	4848	4821	4859	4851	4868	4695	4838	4880	4873	4780	4777	4677	4830	4710	4664	4625	4663	4805	4726	4719	4748	4750	4823	4743	4795	4746	4682
5148	4832	4823	4769	4749	4661	4688	4722	4617	4665	4751	4731	4730	4764	4626	4630	4630	4795	4837	4756	4894	4857	4901	4906	4947	5089	4921	4858	4851	4903	4751	5028	4841	4750	4759	4743	4743	4758	4755	4748	4680	4662	4703	4721	4704	4671	4684	4797	4758	4719
5232	4927	4808	4755	4596	4527	4742	4739	4750	4704	4696	4765	4692	4520	4720	4824	4857	4867	4813	4993	4854	5027	4865	5052	5029	5107	4941	4838	4879	4753	4959	4894	4792	4875	4837	4729	4680	4723	4712	4771	4679	4679	4667	4680	4691	4656	4689	4777	4885	4765
5092	4866	4816	4725	4776	4759	4691	4887	4705	4609	4603	4736	4749	4502	4747	4816	4950	4922	5018	4917	5159	4876	5022	4983	5150	5116	4919	4913	4882	4954	4964	4937	4836	4809	4874	4797	4797	4843	4733	4623	4767	4717	4708	4664	4659	4651	4688	4780	4875	4896
5156	5044	4773	4689	4730	4650	4714	4784	4693	4564	4751	4586	4693	4713	4848	4863	5034	4878	5060	5033	4966	4975	4965	5114	5048	5096	4757	4924	5079	4861	4985	4850	4945	4830	4883	4937	4879	4834	4937	4874	4874	4664	4741	4816	4645	4698	4841	4706	4836	4822
4922	4995	4877	4812	5032	4641	4673	4696	4577	4479	4649	4698	4838	4889	4874	5005	4910	4989	4917	5014	4996	4871	4979	4962	5122	4955	4932	5083	5095	5066	4975	5027	4768	4844	4951	5000	5052	4816	4897	4896	4898	4928	4718	4769	4744	4697	4828	4832	4819	4766
4881	4816	4759	4827	4860	4917	4861	4686	4639	4614	4614	4769	4910	4787	4902	4832	4951	4868	4833	4904	4982	4801	4932	5083	4955	4889	5270	5135	5122	5057	5107	4915	4934	4952	5051	4924	4863	4864	4870	4949	4850	4755	4716	4639	4756	4768	4696	4904	5012	4756
5112	4936	4908	4927	4829	4856	4864	4770	4664	4586	4753	4795	4789	4919	4696	4771	4928	4850	4902	5051	5060	4995	4942	4960	4979	5002	5121	5005	5241	5029	5077	5007	5042	4893	4862	4805	4955	4913	4851	4881	4823	4828	4861	4889	4858	4723	4928	4828	4900	4918
5154	5037	4952	4928	4864	4741	4824	4738	4800	4820	4783	4922	4844	4813	4842	4801	4821	4781	4840	5001	4827	5089	4936	4941	5047	5017	5000	5107	5068	5011	5082	4945	5022	4897	4783	5036	4759	4883	4875	4864	4704	4741	4923	4820	4979	4918	4777	4717	4752	4837
5101	4918	4863	4836	4765	4783	4779	4751	4769	4812	4926	4778	4778	4856	4821	4699	4575	4840	4806	4887	4869	4812	4926	4986	5138	5189	4996	4924	4902	5102	5028	4996	4894	4778	4861	4763	4788	4814	4695	4858	4716	4910	4836	4921	4777	4741	4804	4819	4941	4818
4937	4800	4771	4796	4579	4696	4765	4780	4884	4780	4931	4697	4790	4652	4779	4685	4667	4691	4824	4927	4879	4977	4880	5108	5170	5118	4955	4918	5040	4903	5017	4975	4937	4828	4727	4685	4653	4906	4761	4654	4631	4727	4707	4761	4811	4737	4810	4717	4844	4753
4950	4872	4823	4701	4633	4897	4898	4872	4980	4963	4844	4787	4707	4689	4557	4710	4915	4813	4780	4730	4860	4867	4766	4962	5032	4958	4867	4936	5026	4884	4814	4873	4955	4776	4633	4715	4722	4690	4808	4718	4770	4762	4653	4630	4663	4588	4739	4780	4813	4907
4967	4852	4857	4818	4720	4841	5077	5061	5108	4869	4907	4787	4677	4666	4725	4610	4782	4644	4596	4746	4778	4656	4728	4829	4795	4830	4852	4783	4894	4834	4746	4690	4767	4777	4675	4758	4604	4730	4742	4564	4700	4669	4587	4632	4574	4663	4589	4822	4734	4722
5053	4987	4771	4802	4820	4800	4977	5106	5109	5104	4989	4889	4841	4674	4708	4703	4708	4770	4652	4662	4712	4770	4877	4645	4723	4676	4680	4749	4828	4923	4806	4767	4752	4620	4747	4815	4715	4632	4835	4751	4550	4603	4556	4655	4603	4583	4652	4656	4703	4719
4865	4795	4912	4689	4934	4813	4963	5030	5007	5025	5043	4877	4885	4805	4614	4659	4854	4843	4855	4773	4728	4754	4705	4644	4706	4835	4723	4753	4847	4887	4925	4778	4791	4775	4747	4817	4704	4735	4917	4709	4700	4533	4754	4796	4701	4717	4643	4657	4587	4665
4895	4922	5005	4869	4908	4961	4912	4935	5020	4801	4858	4838	4852	4735	4786	4774	4716	4810	4620	4689	4851	4745	4674	4630	4666	4824	4774	4864	4814	4786	4850	4762	4816	4857	4821	4834	4713	4793	4877	4757	4608	4717	4803	4769	4850	4724	4571	4546	4722	4658
5043	4902	4894	4965	4923	4942	4952	5009	4797	4917	4882	4808	4787	4885	4632	4718	4725	4606	4783	4574	4681	4722	4690	4485	4704	4667	4696	4759	4719	4865	4760	4781	4660	4787	4755	4757	4868	4855	4780	4904	4781	4825	4800	4813	4834	4932	4769	4615	4644	4650
4933	4756	4897	5077	5065	4994	4906	4851	4917	4903	4834	4897	4802	4864	4692	4816	4727	4679	4665	4528	4630	4781	4615	4605	4597	4588	4769	4695	4531	4833	4746	4834	4792	4904	4826	4781	4725	4780	4957	4867	4864	4940	4823	4782	4878	4875	4679	4851	4757	4530
4896	4902	5031	4943	4902	4813	4702	4966	4810	4898	4808	4901	4840	4903	4796	4746	4620	4623	4757	4504	4587	4608	4559	4515	4753	4570	4727	4751	4855	4644	4685	4862	4874	4840	4999	4968	4862	4886	4928	4988	4804	4836	4764	4934	4886	4759	4751	4839	4875	4943
4826	4770	4939	5056	4919	4789	4905	4898	4812	4893	4842	4677	4775	4855	4835	4703	4595	4519	4640	4502	4485	4628	4664	4705	4671	4797	4763	4793	4751	4678	4748	4813	4966	4951	4899	4911	4860	4894	4829	4804	4986	4836	4813	4938	4802	5011	4939	4826	4875	4816
5041	4867	4802	4919	4746	4648	4787	4796	4742	4740	4780	4825	4824	4906	4778	4782	4627	4558	4647	4591	4553	4569	4696	4686	4791	4657	4871	4867	4935	4774	4798	4839	4980	4825	4994	4749	4953	4872	4769	4735	4821	4898	4825	4899	4869	4873	4735	4891	4921	4943
4897	4751	4803	4717	4633	4696	4595	4818	4705	4858	4724	4784	4881	4759	4775	4790	4797	4622	4783	4801	4610	4817	4673	4745	4710	4706	4774	4789	4814	4773	4784	4835	4862	4896	4956	4723	4801	4695	4734	4836	4831	4846	4829	4940	4862	4836	4855	4877	4907	4811
4990	4820	4815	4659	4520	4567	4608	4688	4801	4881	4878	4781	4831	4708	4788	4737	4709	4750	4620	4776	4724	4810	4809	4990	4914	4750	4811	4864	4848	4955	4963	4888	4811	4847	4735	4749	4819	4735	4858	4802	4846	4703	4688	4790	4676	4768	4870	5012	4867	4863
4955	4733	4672	4656	4403	4579	4671	4615	4725	4772	4702	4731	4675	4688	4635	4764	4698	4725	4722	4712	4642	4784	4826	4925	5023	4988	4857	4779	4866	4951	4892	4742	4662	4783	4827	4602	4790	4855	4716	4712	4698	4733	4773	4820	4801	4851	4784	4948	4829	4765
4907	4795	4618	4603	4527	4408	4512	4642	4618	4647	4688	4793	4650	4742	4545	4684	4837	4748	4732	4889	4828	4823	4850	5043	4934	5005	5001	4959	4817	4968	5032	4936	4752	4799	4824	4757	4717	4606	4647	4676	4610	4687	4627	4732	4772	4745	4797	4706	4643	4811
5006	4721	4618	4404	4415	4375	4585	4559	4799	4741	4661	4738	4767	4774	4894	4854	4960	4906	4741	4901	5101	5054	5009	4949	4924	5025	5000	5015	4958	4926	5106	4949	4812	4756	4566	4815	4653	4670	4658	4652	4690	4600	4605	4606	4708	4592	4645	4673	4646	4833
4840	4729	4424	4439	4483	4398	4714	4727	4895	4870	4821	4858	4819	4886	4798	4950	4903	5027	5007	4960	5132	5107	5108	5103	5037	4988	5000	5011	5008	4980	4961	4982	4887	4740	4776	4644	4487	4643	4747	4674	4615	4490	4494	4665	4752	4737	4807	4535	4580	4710
4819	4645	4626	4453	4620	4662	4556	4781	4811	4945	4809	4725	4907	4776	4839	4953	4984	4916	5018	5082	5097	5120	5099	5219	4968	5012	5070	5011	5101	4888	4861	4981	5106	4993	4733	4647	4649	4740	4657	4721	4649	4595	4535	4646	4632	4683	4585	4693	4599	4794
4914	4808	4683	4651	4611	4653	4684	4709	4729	4865	4706	4632	4632	4744	4772	4841	4999	4996	4930	5027	5063	5081	5243	5171	5251	5037	5208	4966	5105	5085	4877	4770	4935	4781	4839	4775	4702	4696	4591	4602	4717	4641	4608	4656	4741	4671	4711	4681	4680	4801
5046	4854	4699	4743	4682	4469	4717	4804	4751	4782	4716	4673	4703	4763	4697	4834	4898	4978	4938	5118	4854	4938	5058	5052	5228	5184	5229	5088	5143	5044	4840	4685	4873	4856	4922	4790	4690	4737	4563	4570	4615	4580	4588	4684	4706	4599	4720	4598	4720	4655
5223	4741	4717	4685	4455	4604	4726	4641	4702	4719	4753	4718	4770	4728	4865	4831	4946	4983	5104	5004	5050	4947	4913	4963	4983	5027	5057	5039	5168	5172	5103	4834	4941	4788	4786	4695	4731	4620	4671	4376	4631	4536	4656	4534	4554	4691	4540	4656	4614	4640
4995	4769	4693	4619	4608	4638	4865	4923	4765	4826	4754	4863	4873	4813	4838	4894	5065	4849	5010	4957	4976	4982	4967	4936	4887	4964	4791	4850	4845	5066	5065	4910	4915	4771	4691	4826	4733	4636	4603	4718	4675	4531	4609	4430	4616	4549	4469	4557	4615	4736
4827	4600	4829	4704	4744	4694	4812	4928	4795	4794	4687	4734	4667	4775	4814	4910	4882	5100	4992	4989	4925	5049	4907	5032	4912	4917	4884	4761	4881	4895	4894	4958	4768	4801	4760	4714	4702	4675	4737	4579	4609	4611	4502	4623	4558	4609	4528	4518	4498	4567
4566	4698	4713	4807	4679	4744	4749	4869	4906	4702	4749	4619	4726	4691	4745	4693	4956	4826	4942	4866	4984	4826	4961	4937	4831	4888	4840	4885	4743	4837	4705	4712	4830	4825	4716	4636	4633	4478	4613	4521	4497	4632	4543	4532	4571	4602	4472	4634	4580	4581
4633	4647	4641	4726	4688	4924	4983	5041	4942	4831	4700	4675	4614	4661	4732	4756	4803	4848	4863	4776	4653	4625	4886	4937	4970	4831	4888	4790	4859	4693	4630	4684	4786	4726	4631	4706	4455	4530	4548	4525	4459	4511	4364	4490	4491	4620	4539	4601	4682	4789
4698	4685	4677	4649	4809	4903	4757	4805	4760	4670	4473	4526	4660	4607	4690	4679	4723	4705	4591	4770	4714	4729	4726	4814	4602	4741	4754	4828	4847	4746	4558	4522	4616	4688	4552	4642	4502	4335	4557	4546	4624	4407	4493	4475	4439	4511	4421	4540	4642	4839
4670	4574	4585	4667	4893	4737	4693	4779	4615	4636	4580	4568	4573	4802	4662	4699	4769	4594	4742	4649	4578	4729	4666	4698	4520	4692	4696	4852	4831	4713	4759	4438	4416	4550	4479	4574	4445	4436	4493	4589	4476	4443	4385	4480	4435	4432	4523	4577	4615	4596
4699	4605	4565	4582	4795	4895	4813	4829	4729	4747	4785	4682	4721	4596	4639	4800	4705	4704	4585	4613	4703	4702	4681	4578	4570	4534	4506	4554	4627	4741	4738	4657	4587	4441	4429	4570	4309	4444	4342	4403	4379	4469	4441	4435	4560	4404	4454	4499	4503	4441
4700	4607	4579	4528	4687	4726	4833	4752	4827	4899	4859	4883	4629	4819	4776	4794	4823	4822	4882	4681	4544	4732	4560	4564	4579	4407	4524	4428	4410	4652	4666	4637	4519	4365	4393	4458	4461	4416	4388	4289	4373	4460	4415	4360	4468	4385	4400	4232	4488	4489
4635	4618	4440	4556	4554	4670	4771	4830	4928	4844	4804	4825	4826	4742	4864	4810	4838	5033	4785	4730	4684	4630	4640	4571	4345	4510	4399	4524	4502	4514	4478	4593	4362	4401	4421	4459	4423	4440	4551	4357	4352	4344	4400	4516	4241	4378	4455	4362	4515	4604
4632	4510	4431	4513	4656	4668	4853	4937	4889	4909	4812	4792	4822	4805	4796	4951	4857	4869	4867	4873	4837	4713	4711	4669	4407	4592	4469	4495	4445	4633	4538	4488	4430	4327	4329	4218	4383	4508	4460	4464	4387	4274	4213	4223	4124	4417	4368	4349	4484	4412
4613	4495	4525	4838	4721	4625	4702	4988	4949	4895	4899	4851	4816	4715	4796	4976	5090	4950	4955	4999	4900	4887	4725	4662	4561	4557	4397	4585	4336	4398	4634	4584	4603	4512	4319	4318	4225	4354	4368	4451	4357	4193	4168	4361	4329	4451	4371	4322	4349	4347
4688	4540	4661	4720	4760	4847	4947	4782	5008	4839	4658	4916	4751	4899	4780	4845	4801	4956	4946	4931	4949	4778	4878	4737	4612	4539	4507	4438	4454	4528	4497	4373	4542	4440	4397	4436	4228	4409	4505	4325	4264	4127	4282	4253	4287	4417	4333	4183	4289	4320
4844	4719	4628	4731	4841	4766	4787	4746	4885	4835	4776	4637	4690	4797	4712	4833	4801	4863	4883	5064	4893	4796	4791	4731	4738	4503	4557	4509	4617	4424	4425	4540	4270	4445	4392	4514	4437	4401	4346	4221	4223	4376	4280	4423	4447	4376	4248	4194	4185	4306
4872	4755	4773	4807	4900	4908	4860	4823	4699	4748	4794	4635	4723	4576	4620	4527	4777	4785	4720	4727	4890	4948	4762	4721	4682	4657	4584	4467	4479	4561	4421	4463	4260	4425	4586	4514	4339	4271	4381	4385	4406	4475	4364	4354	4335	4265	4283	4253	4303	4329
4989	4897	4792	4851	4861	4826	4776	4725	4798	4740	4613	4579	4547	4655	4566	4667	4663	4641	4738	4814	4791	4954	4772	4797	4745	4599	4699	4738	4524	4634	4443	4386	4349	4498	4548	4485	4473	4383	4341	4409	4443	4293	4333	4332	4358	4428	4216	4381	4381	4474
5051	4899	4937	4839	4732	4976	4873	4796	4748	4657	4653	4613	4519	4475	4463	4496	4407	4541	4574	4598	4857	4755	4817	4768	4698	4740	4496	4716	4540	4664	4393	4513	4449	4486	4528	4649	4482	4327	4418	4370	4381	4386	4342	4362	4330	4370	4436	4377	4319	4350
5189	4929	4947	4725	4812	4946	4889	4830	4844	4619	4579	4515	4480	4428	4364	4434	4523	4466	4477	4609	4721	4687	4783	4744	4628	4630	4586	4683	4770	4597	4597	4477	4477	4437	4553	4524	4492	4499	4415	4399	4497	4398	4500	4315	4417	4608	4558	4491	4497	4373
5030	4914	4994	4706	4767	4818	4931	4768	4866	4679	4612	4466	4488	4406	4373	4229	4331	4387	4415	4474	4503	4595	4627	4606	4631	4610	4612	4583	4666	4534	4387	4394	4563	4492	4420	4550	4544	4502	4429	4527	4470	4331	4532	4359	4445	4523	4671	4461	4409	4450
5082	4897	4948	4841	4816	4700	4784	4804	4934	4695	4640	4385	4393	4425	4297	4369	4322	4273	4406	4454	4569	4660	4657	4664	4561	4630	4532	4702	4583	4594	4664	4566	4500	4532	4406	4550	4562	4482	4323	4445	4390	4429	4454	4434	4468	4638	4620	4501	4469	4430
5166	4980	4960	4917	4695	4747	4717	4863	4777	4705	4566	4402	4438	4318	4325	4307	4160	4307	4408	4458	4429	4442	4477	4633	4583	4533	4629	4637	4548	4558	4533	4498	4359	4497	4497	4489	4480	4378	4374	4381	4358	4504	4605	4641	4434	4685	4516	4638	4404	4488
4852	4849	4794	4787	4732	4824	4824	4734	4670	4724	4629	4506	4365	4419	4300	4292	4287	4299	4272	4406	4519	4361	4473	4548	4496	4546	4682	4560	4502	4454	4413	4481	4409	4264	4590	4474	4498	4472	4383	4507	4421	4431	4608	4528	4557	4553	4688	4417	4538	4457
5022	4838	4780	4799	4639	4745	4726	4622	4642	4607	4625	4492	4470	4401	4362	4353	4498	4287	4362	4459	4322	4445	4526	4460	4544	4532	4624	4469	4562	4372	4381	4329	4378	4498	4529	4476	4440	4352	4335	4558	4484	4391	4649	4603	4642	4491	4511	4428	4527	4615
4915	4896	4766	4723	4653	4587	4531	4640	4641	4540	4568	4721	4536	4469	4397	4312	4268	4540	4331	4478	4449	4418	4403	4417	4497	4511	4579	4587	4470	4607	4419	4226	4464	4513	4526	4401	4486	4451	4436	4449	4480	4548	4544	4521	4341	4557	4373	4409	4481	4555
4829	4850	4859	4646	4549	4540	4522	4690	4558	4463	4670	4566	4541	4342	4404	4327	4343	4296	4338	4299	4447	4546	4353	4483	4501	4611	4653	4668	4587	4460	4539	4383	4496	4614	4430	4407	4415	4456	4388	4404	4457	4541	4524	4483	4413	4401	4447	4481	4452	4577
4955	4778	4870	4670	4605	4594	4334	4561	4496	4587	4560	4541	4633	4666	4426	4344	4413	4448	4503	4431	4605	4652	4520	4582	4605	4560	4660	4561	4531	4340	4560	4416	4497	4384	4452	4464	4411	4403	4395	4394	4415	4572	4491	4467	4301	4268	4408	4497	4466	4516
4726	4824	4826	4819	4605	4559	4497	4523	4412	4500	4467	4476	4487	4588	4477	4410	4315	4423	4400	4398	4615	4473	4665	4649	4701	4594	4600	4505	4535	4526	4576	4600	4555	4497	4399	4399	4459	4425	4320	4344	4515	4543	4457	4306	4461	4458	4352	4460	4375	4340
4848	4801	4794	4692	4688	4546	4494	4395	4497	4526	4552	4530	4507	4465	4414	4467	4406	4466	4465	4523	4588	4505	4601	4647	4599	4753	4634	4623	4706	4658	4564	4515	4577	4499	4420	4471	4531	4515	4399	4472	4387	4486	4477	4244	4461	4338	4349	4215	4459	4374
4885	4936	4834	4825	4607	4432	4476	4473	4556	4439	4422	4379	4496	4361	4292	4367	4565	4484	4566	4534	4581	4640	4701	4720	4658	4656	4605	4755	4766	4645	4498	4628	4555	4382	4559	4550	4698	4424	4458	4498	4623	4488	4336	4440	4355	4387	4460	4478	4452	4334
4928	4792	4882	4754	4716	4662	4585	4532	4505	4431	4499	4388	4259	4420	4275	4409	4396	4442	4601	4654	4580	4511	4587	4579	4664	4598	4719	4762	4574	4611	4550	4696	4469	4585	4518	4660	4693	4642	4686	4593	4380	4561	4519	4342	4421	4552	4352	4535	4465	4378
4827	4893	4901	4813	4687	4734	4654	4564	4443	4537	4515	4347	4426	4442	4505	4488	4490	4536	4483	4501	4483	4454	4553	4683	4618	4749	4711	4856	4674	4754	4622	4537	4595	4608	4708	4725	4799	4629	4520	4619	4668	4651	4523	4445	4512	4574	4519	4409	4333	4402
4823	4899	4916	4934	4836	4753	4804	4642	4620	4537	4483	4453	4463	4474	4440	4401	4517	4413	4473	4623	4500	4509	4631	4567	4703	4717	4741	4858	4526	4549	4541	4621	4620	4565	4685	4761	4662	4697	4599	4590	4618	4546	4495	4412	4399	4607	4589	4343	4403	4335
4802	4710	4890	4860	4938	4708	4853	4752	4701	4642	4483	4449	4355	4524	4539	4523	4657	4402	4521	4685	4564	4480	4606	4766	4641	4613	4714	4625	4582	4448	4599	4520	4659	4748	4529	4622	4652	4468	4645	4569	4487	4513	4364	4424	4554	4660	4517	4499	4364	4464
4720	4831	4830	4921	4887	4953	4813	4801	4727	4723	4508	4481	4624	4533	4483	4554	4666	4506	4570	4521	4453	4436	4571	4632	4482	4713	4696	4577	4555	4640	4459	4653	4745	4515	4563	4518	4585	4568	4632	4566	4551	4429	4413	4494	4469	4684	4596	4563	4335	4317
4686	4634	4797	4752	4758	4735	4809	4909	4763	4702	4730	4477	4599	4455	4624	4584	4657	4512	4560	4620	4524	4665	4642	4583	4652	4589	4382	4502	4528	4534	4418	4491	4591	4567	4490	4513	4640	4553	4544	4535	4340	4441	4368	4459	4555	4575	4531	4365	4577	4454
4734	4577	4692	4707	4742	4800	4957	4837	4801	4659	4661	4524	4573	4607	4738	4573	4566	4545	4538	4626	4613	4522	4678	4628	4444	4511	4407	4487	4285	4409	4536	4591	4531	4636	4530	4606	4408	4569	4537	4544	4388	4356	4414	4608	4461	4589	4461	4426	4481	4441
4826	4588	4652	4637	4485	4813	4801	4927	4830	4675	4866	4618	4674	4692	4551	4576	4581	4547	4718	4607	4593	4563	4559	4599	4503	4612	4421	4460	4402	4442	4529	4557	4537	4531	4476	4554	4534	4496	4458	4495	4374	4519	4514	4597	4553	4519	4405	4450	4457	4347
4985	4775	4764	4525	4449	4749	4668	4793	4777	4807	4742	4624	4534	4604	4595	4608	4630	4673	4686	4672	4655	4585	4709	4510	4520	4517	4622	4453	4530	4544	4672	4638	4587	4462	4364	4433	4428	4606	4458	4332	4402	4299	4611	4569	4448	4642	4412	4550	4479	4488
5020	4815	4671	4644	4531	4487	4499	4696	4646	4904	4600	4786	4614	4669	4449	4496	4638	4557	4447	4544	4509	4509	4529	4560	4628	4587	4471	4613	4511	4548	4775	4697	4496	4363	4254	4502	4505	4615	4528	4371	4408	4508	4464	4580	4436	4537	4570	4573	4486	4383
4966	4934	4865	4654	4508	4527	4556	4596	4602	4617	4727	4607	4520	4538	4641	4462	4480	4630	4556	4572	4642	4399	4525	4558	4475	4600	4568	4581	4604	4510	4721	4665	4539	4439	4346	4589	4515	4582	4466	4336	4374	4344	4522	4485	4514	4446	4428	4379	4376	4367
5064	4950	4834	4876	4739	4672	4621	4546	4491	4515	4441	4575	4431	4551	4538	4479	4490	4448	4432	4556	4609	4437	4422	4464	4477	4602	4513	4610	4620	4637	4592	4591	4546	4497	4490	4473	4639	4459	4512	4432	4344	4494	4377	4490	4485	4354	4472	4544	4341	4276
4992	4903	4821	4857	4766	4640	4564	4528	4509	4462	4444	4346	4517	4471	4394	4415	4613	4469	4573	4551	4515	4383	4429	4462	4344	4417	4448	4637	4660	4482	4584	4449	4480	4414	4558	4568	4475	4539	4544	4441	4396	4545	4393	4425	4527	4459	4412	4287	4361	4287
4893	5015	4976	4959	4911	4804	4793	4752	4705	4610	4448	4502	4283	4524	4390	4522	4419	4486	4430	4465	4609	4370	4373	4378	4351	4391	4452	4513	4540	4496	4354	4521	4509	4357	4429	4430	4527	4518	4531	4445	4459	4341	4566	4464	4427	4580	4377	4358	4379	4556
4915	4833	4929	4864	4937	4908	4740	4685	4838	4654	4515	4568	4485	4355	4327	4366	4352	4430	4431	4453	4350	4384	4383	4420	4395	4455	4423	4393	4438	4227	4373	4381	4542	4539	4384	4434	4396	4545	4417	4545	4344	4459	4478	4343	4468	4500	4591	4497	4480	4404
4868	4818	4778	4826	4963	4745	4844	4794	4737	4680	4586	4560	4469	4506	4481	4307	4423	4475	4460	4521	4535	4492	4476	4428	4423	4436	4398	4265	4403	4273	4315	4446	4347	4429	4392	4478	4388	4574	4480	4407	4443	4403	4380	4310	4504	4382	4464	4445	4521	4401
4849	4787	4781	4627	4692	4805	4849	4873	4804	4780	4693	4685	4560	4513	4396	4508	4514	4530	4583	4580	4626	4524	4309	4577	4307	4367	4234	4260	4352	4385	4336	4416	4533	4372	4379	4289	4283	4353	4269	4441	4343	4384	4230	4483	4387	4352	4443	4429	4508	4540
4939	4727	4684	4659	4493	4634	4656	4778	4731	4792	4722	4709	4730	4669	4402	4447	4424	4467	4508	4474	4388	4364	4351	4279	4415	4303	4348	4326	4432	4400	4368	4315	4149	4299	4351	4099	4277	4158	4393	4297	4247	4329	4332	4389	4333	4321	4401	4416	4321	4479
4947	4667	4762	4637	4540	4619	4542	4743	4505	4668	4605	4757	4671	4579	4569	4477	4345	4408	4328	4317	4413	4532	4380	4333	4385	4532	4293	4537	4424	4317	4392	4265	4251	4315	4388	4299	4244	4322	4303	4373	4387	4226	4234	4242	4309	4229	4448	4487	4345	4384
4711	4729	4750	4782	4695	4457	4557	4513	4521	4525	4761	4731	4626	4556	4364	4445	4324	4264	4385	4469	4356	4331	4504	4306	4329	4419	4490	4408	4598	4285	4297	4190	4286	4297	4240	4240	4235	4178	4309	4306	4409	4274	4233	4394	4279	4274	4304	4330	4272	4166
4750	4646	4796	4598	4673	4561	4683	4502	4446	4584	4496	4547	4628	4532	4455	4462	4392	4364	4305	4354	4331	4333	4319	4556	4510	4577	4494	4566	4319	4463	4407	4253	4202	4308	4373	4378	4284	4289	4178	4335	4345	4243	4216	4313	4287	4401	4266	4221	4047	4343
4579	4607	4678	4539	4630	4747	4737	4616	4703	4610	4565	4527	4499	4648	4444	4567	4508	4459	4536	4386	4460	4472	4360	4308	4485	4318	4368	4435	4248	4383	4272	4339	4382	4299	4316	4291	4231	4300	4289	4309	4326	4336	4317	4078	4322	4110	4285	4189	4169	4125
4758	4640	4548	4561	4487	4624	4720	4697	4668	4679	4469	4504	4579	4532	4545	4473	4539	4606	4514	4518	4358	4436	4328	4304	4273	4410	4468	4489	4408	4319	4309	4297	4138	4288	4355	4306	4242	4441	4238	4139	4355	4238	4323	4319	4266	4197	4146	4144	4202	4149
4690	4657	4560	4502	4478	4695	4713	4688	4726	4643	4704	4526	4506	4434	4372	4538	4471	4531	4553	4559	4520	4454	4331	4259	4480	4405	4362	4419	4474	4483	4416	4257	4198	4209	4224	4323	4282	4217	4214	4142	4190	4205	4201	4302	4216	4254	4311	4242	4141	4193
4867	4743	4674	4638	4339	4621	4557	4617	4703	4656	4501	4546	4504	4501	4389	4425	4576	4526	4429	4339	4517	4339	4432	4444	4371	4478	4400	4472	4402	4403	4358	4258	4407	4401	4287	4156	4245	4359	4279	4145	4180	4315	4130	4248	4322	4304	4386	4407	4173	4342
4730	4601	4700	4566	4677	4597	4642	4606	4723	4714	4608	4647	4675	4569	4409	4554	4468	4554	4482	4375	4371	4320	4481	4436	4545	4546	4284	4394	4240	4327	4290	4339	4324	4306	4282	4207	4299	4345	4213	4318	4098	4120	4179	4273	4222	4428	4302	4268	4379	4259
4690	4517	4560	4650	4578	4598	4684	4691	4777	4633	4720	4690	4689	4730	4730	4535	4642	4540	4465	4421	4450	4362	4296	4283	4184	4386	4374	4340	4180	4241	4239	4360	4266	4387	4164	4264	4158	4319	4186	4219	4164	4140	4250	4150	4214	4274	4252	4378	4303	4271
4540	4590	4477	4545	4451	4547	4534	4650	4402	4756	4733	4708	4830	4691	4609	4755	4842	4847	4734	4505	4424	4278	4377	4315	4387	4231	4380	4331	4202	4143	4256	4282	4121	4084	4190	4193	4117	4166	4158	4257	4225	4219	3990	4115	4162	4193	4093	4077	4201	4096
4534	4490	4472	4446	4496	4579	4525	4578	4580	4604	4616	4628	4782	4637	4741	4750	4692	4782	4643	4496	4536	4418	4462	4392	4272	4371	4283	4226	4259	4218	4238	4269	4206	4204	4140	4122	4099	4133	4093	4117	4094	4218	4217	3942	4102	4094	4068	4255	4129	4188
4647	4478	4440	4559	4460	4455	4631	4569	4629	4481	4518	4599	4493	4595	4473	4567	4598	4674	4591	4592	4637	4497	4426	4399	4446	4337	4288	4291	4391	4242	4247	4177	4228	4241	4094	4247	4116	4093	3935	3965	4115	4019	4016	4072	4054	4101	3978	4216	4083	4154
4574	4572	4519	4343	4408	4393	4394	4598	4604	4678	4635	4736	4515	4694	4484	4569	4630	4739	4556	4709	4686	4697	4526	4509	4630	4447	4534	4522	4458	4273	4368	4326	4324	4335	4219	4148	4050	4113	4223	4060	4097	4240	4216	4211	4201	4115	4321	4119	4225	4132
4610	4453	4692	4619	4524	4418	4372	4417	4612	4583	4709	4612	4696	4612	4627	4591	4627	4704	4700	4695	4534	4635	4615	4534	4631	4635	4604	4614	4543	4464	4380	4385	4290	4272	4278	4290	4234	4122	4127	4070	4042	4182	4231	4312	4309	4400	4362	4396	4277	4142
4436	4500	4502	4526	4456	4528	4402	4431	4387	4528	4680	4610	4635	4646	4584	4683	4562	4566	4565	4625	4683	4554	4523	4541	4638	4559	4605	4581	4526	4523	4374	4370	4405	4399	4409	4384	4400	4227	4209	4291	4294	4302	4231	4309	4180	4360	4319	4452	4229	4351
4528	4294	4436	4501	4490	4427	4692	4545	4494	4611	4578	4596	4638	4675	4635	4612	4718	4706	4573	4642	4565	4522	4369	4459	4475	4400	4503	4440	4438	4533	4298	4294	4467	4413	4511	4304	4325	4288	4151	4288	4261	4466	4315	4274	4246	4186	4259	4402	4221	4373
4508	4274	4327	4284	4458	4418	4697	4476	4556	4709	4499	4709	4735	4670	4712	4650	4646	4758	4761	4725	4724	4665	4484	4534	4545	4518	4495	4452	4434	4387	4449	4464	4382	4374	4325	4231	4199	4128	4156	4185	4206	4333	4331	4282	4221	4274	4194	4169	4181	4321
4495	4341	4273	4240	4387	4410	4477	4599	4707	4602	4646	4693	4671	4608	4602	4660	4652	4647	4610	4732	4644	4712	4718	4685	4500	4565	4646	4567	4384	4491	4410	4272	4376	4288	4259	4318	4258	4102	4216	4154	4240	4282	4312	4276	4209	4175	4307	4336	4235	4337
4403	4355	4414	4420	4297	4411	4373	4476	4489	4539	4692	4549	4685	4638	4639	4551	4475	4639	4632	4775	4642	4765	4684	4693	4662	4645	4553	4560	4569	4493	4471	4440	4332	4403	4293	4233	4189	4118	4090	4326	4126	4317	4472	4287	4388	4426	4372	4463	4505	4296
4489	4447	4306	4348	4306	4360	4437	4359	4360	4493	4540	4494	4639	4596	4481	4601	4670	4763	4662	4742	4602	4717	4724	4588	4590	4569	4638	4765	4726	4564	4479	4364	4551	4444	4318	4358	4395	4390	4300	4306	4275	4318	4390	4512	4328	4465	4324	4387	4408	4445
4572	4464	4284	4311	4202	4335	4493	4389	4550	4350	4427	4516	4559	4521	4555	4737	4790	4743	4637	4780	4722	4691	4716	4645	4659	4707	4695	4703	4634	4540	4578	4351	4403	4374	4445	4314	4420	4464	4386	4303	4389	4343	4564	4429	4451	4282	4309	4370	4393	4339
4528	4456	4306	4230	4241	4257	4488	4418	4258	4376	4305	4396	4462	4476	4606	4509	4688	4797	4674	4736	4750	4788	4698	4735	4692	4652	4536	4648	4589	4475	4540	4459	4503	4478	4598	4499	4483	4514	4459	4459	4462	4320	4458	4409	4329	4340	4347	4408	4276	4467
4659	4375	4333	4323	4357	4298	4501	4452	4405	4461	4355	4462	4445	4490	4456	4555	4539	4531	4686	4666	4650	4754	4753	4861	4899	4825	4758	4571	4733	4627	4565	4581	4485	4425	4429	4383	4516	4516	4509	4376	4611	4511	4496	4340	4454	4476	4391	4318	4480	4367
4555	4343	4533	4386	4369	4402	4411	4488	4441	4404	4326	4503	4398	4437	4461	4467	4579	4497	4679	4496	4583	4758	4748	4731	4771	4593	4714	4646	4609	4526	4702	4529	4501	4526	4598	4512	4647	4482	4457	4414	4508	4492	4456	4543	4529	4495	4459	4435	4388	4537
4464	4446	4584	4438	4385	4406	4380	4346	4339	4397	4392	4496	4309	4444	4364	4419	4514	4430	4444	4437	4498	4689	4584	4702	4538	4558	4623	4534	4594	4576	4574	4538	4469	4597	4663	4405	4493	4574	4477	4452	4592	4562	4539	4567	4382	4457	4426	4470	4372	4518
4687	4484	4317	4376	4399	4328	4271	4308	4293	4491	4293	4320	4247	4415	4314	4514	4509	4429	4480	4562	4613	4608	4536	4427	4559	4534	4551	4483	4502	4442	4490	4465	4505	4481	4442	4301	4406	4462	4562	4243	4413	4315	4414	4493	4447	4473	4352	4342	4190	4480
4601	4566	4671	4415	4327	4349	4266	4396	4401	4429	4269	4412	4319	4303	4298	4474	4474	4581	4545	4571	4635	4527	4677	4514	4581	4475	4545	4323	4331	4415	4408	4446	4453	4374	4417	4467	4398	4451	4344	4368	4239	4425	4304	4364	4374	4449	4306	4258	4235	4350
4690	4534	4462	4401	4448	4300	4234	4240	4419	4431	4288	4363	4251	4231	4300	4336	4422	4439	4529	4472	4513	4516	4610	4580	4492	4529	4403	4514	4403	4345	4430	4449	4413	4505	4414	4386	4346	4420	4364	4183	4415	4259	4328	4384	4425	4454	4323	4260	4252	4389
4774	4494	4600	4481	4390	4280	4358	4227	4462	4314	4343	4221	4283	4218	4276	4446	4358	4415	4507	4440	4351	4342	4372	4399	4582	4496	4450	4453	4457	4439	4502	4365	4559	4547	4445	4327	4455	4279	4380	4243	4278	4245	4357	4374	4413	4390	4329	4219	4249	4226
4793	4674	4720	4473	4502	4446	4484	4404	4379	4374	4272	4391	4333	4183	4247	4341	4317	4412	4274	4431	4510	4390	4448	4344	4461	4468	4352	4365	4251	4372	4404	4402	4482	4417	4308	4512	4250	4241	4117	4291	4208	4242	4249	4393	4328	4289	4336	4193	4313	4351
4716	4621	4679	4675	4502	4556	4472	4505	4462	4419	4402	4239	4385	4386	4334	4310	4301	4348	4439	4378	4208	4333	4442	4334	4278	4442	4295	4229	4397	4385	4395	4382	4215	4379	4487	4264	4189	4166	4263	4166	4172	4327	4200	4216	4304	4133	4298	4089	4142	4205
4752	4679	4714	4667	4568	4606	4593	4545	4544	4377	4397	4421	4394	4491	4317	4170	4234	4209	4354	4172	4357	4255	4407	4318	4351	4270	4253	4299	4361	4237	4361	4358	4336	4375	4353	4320	4216	4276	4171	4243	4157	4279	4222	4268	4221	4080	4198	4246	4267	4387
4811	4767	4730	4608	4622	4690	4662	4505	4550	4613	4631	4556	4427	4418	4432	4356	4277	4409	4212	4352	4230	4224	4222	4211	4246	4347	4360	4419	4186	4202	4213	4428	4263	4175	4281	4203	4220	4171	4165	4270	4262	4168	4201	4129	4184	4155	4034	4203	4290	4241
4690	4603	4719	4764	4646	4602	4760	4581	4653	4490	4618	4482	4462	4484	4482	4283	4306	4214	4334	4108	4139	4275	4222	4209	4175	4310	4190	4147	4162	4127	4098	4156	4247	4140	4282	4190	4386	4071	4225	4166	4180	4152	4051	4009	4098	4156	4070	4246	4102	4175
4681	4566	4633	4696	4672	4726	4604	4649	4582	4569	4444	4603	4489	4327	4323	4332	4227	4367	4183	4356	4151	4362	4244	4186	4277	4319	4129	4246	4151	4265	4189	4082	4228	4133	4160	4176	4209	4000	4250	4051	4056	4127	4090	4112	4185	4078	4080	3990	4161	3971
4750	4728	4606	4573	4525	4495	4607	4635	4534	4510	4588	4416	4545	4604	4400	4295	4307	4289	4303	4374	4307	4315	4237	4286	4230	4286	4292	4233	4276	4254	4123	4103	4108	4208	4111	4199	4058	4159	4104	4177	4167	4099	4012	4087	4165	4111	4091	4090	4074	4113
4690	4658	4558	4566	4520	4669	4702	4494	4503	4655	4511	4671	4554	4515	4578	4562	4350	4395	4437	4456	4259	4302	4405	4305	4370	4279	4382	4383	4300	4211	4169	4249	4315	4193	4205	4161	4212	4131	4242	4115	4138	4105	4000	4158	4122	4050	4051	4051	4122	4132
4579	4446	4500	4475	4459	4617	4664	4629	4715	4476	4524	4517	4723	4601	4541	4551	4553	4481	4365	4477	4287	4386	4275	4301	4298	4288	4417	4259	4343	4135	4304	4224	4240	4223	4240	4055	4233	4135	4111	4034	4141	3989	4080	4069	4129	4017	3990	4177	4133	4207
4523	4397	4346	4371	4349	4533	4561	4613	4515	4589	4486	4539	4529	4623	4474	4577	4330	4390	4387	4378	4307	4561	4333	4269	4281	4278	4395	4290	4075	4134	4198	4349	4296	4190	4309	4244	4143	4178	4186	4154	4024	4117	4194	4128	4153	4020	4111	4205	4182	4174
4566	4409	4426	4326	4602	4428	4633	4529	4631	4577	4515	4605	4541	4521	4535	4460	4465	4434	4384	4482	4599	4440	4490	4376	4335	4322	4243	4225	4311	4157	4127	4127	4214	4207	4312	4291	4221	4166	4236	4136	4083	4239	4172	4138	4201	4056	4251	4238	4311	4281
4484	4285	4175	4328	4312	4397	4574	4581	4777	4444	4376	4581	4545	4618	4637	4535	4683	4415	4410	4442	4420	4478	4397	4306	4302	4337	4417	4377	4212	4067	4341	4195	4267	4301	4138	4332	4318	4182	4196	4244	4261	4199	4238	4196	4124	4164	4164	4285	4291	4266
4456	4369	4393	4314	4458	4507	4495	4493	4410	4549	4479	4462	4603	4563	4552	4432	4502	4478	4458	4492	4488	4412	4321	4289	4357	4305	4360	4273	4242	4257	4242	4072	4206	4251	4246	4275	4240	4371	4177	4169	4265	4239	4284	4172	4329	4246	4236	4308	4282	4349
4770	4452	4497	4365	4469	4415	4453	4367	4399	4489	4305	4458	4379	4368	4366	4272	4507	4382	4321	4429	4403	4393	4336	4410	4370	4306	4331	4288	4344	4332	4357	4270	4188	4280	4259	4324	4243	4174	4386	4405	4145	4329	4224	4294	4221	4218	4356	4269	4307	4284
4535	4575	4417	4343	4317	4360	4324	4323	4360	4449	4410	4235	4121	4354	4385	4374	4326	4290	4349	4359	4414	4580	4498	4333	4387	4354	4407	4349	4392	4397	4245	4322	4293	4403	4443	4426	4336	4352	4197	4250	4331	4213	4310	4383	4219	4441	4336	4366	4521	4378
4600	4546	4541	4381	4438	4378	4434	4239	4279	4320	4234	4145	4270	4127	4304	4358	4411	4349	4330	4428	4208	4587	4473	4340	4365	4415	4347	4230	4375	4379	4328	4379	4400	4393	4463	4322	4327	4291	4420	4307	4344	4418	4424	4387	4317	4436	4403	4399	4445	4497
4802	4460	4560	4427	4324	4508	4342	4370	4253	4042	4216	4118	3968	4309	4364	4188	4247	4228	4300	4229	4275	4386	4208	4286	4344	4366	4221	4267	4356	4359	4348	4360	4399	4340	4390	4273	4395	4319	4370	4326	4223	4325	4347	4433	4355	4327	4287	4420	4507	4531
4794	4581	4552	4374	4392	4426	4461	4260	4337	4222	4059	4070	4112	4116	4246	4271	4297	4211	4346	4203	4318	4267	4318	4380	4466	4268	4281	4240	4389	4470	4344	4316	4317	4491	4357	4382	4340	4317	4276	4273	4295	4296	4366	4492	4273	4427	4365	4491	4392	4464
4761	4630	4656	4549	4310	4424	4357	4356	4242	4068	4090	4161	4174	4237	4350	4250	4142	4255	4363	4191	4210	4336	4327	4238	4296	4158	4303	4309	4204	4252	4262	4234	4219	4243	4470	4256	4238	4382	4219	4228	4243	4219	4253	4384	4405	4351	4418	4329	4404	4354
4911	4726	4669	4625	4512	4324	4497	4316	4329	4128	4074	4021	4310	4159	4218	4412	4240	4203	4245	4311	4269	4288	4293	4203	4240	4168	4164	4302	4286	4158	4252	4265	4097	4172	4302	4215	4121	4126	4293	4137	4068	4246	4145	4466	4228	4219	4166	4340	4330	4275
4765	4722	4578	4631	4622	4385	4391	4460	4262	4194	4213	4244	4209	4296	4338	4258	4499	4243	4208	4226	4248	4132	4330	4198	4260	4259	4219	4130	4139	4067	4182	4071	4153	3942	4044	4077	4042	4105	4081	4065	3903	4182	4162	4157	4160	4182	4193	4295	4181	4096
4784	4670	4587	4603	4419	4398	4445	4557	4417	4385	4300	4341	4317	4276	4371	4362	4332	4322	4119	4134	4146	4184	4133	4116	4091	4180	4163	4051	4137	4181	4094	4125	4015	3948	4238	4091	4054	4129	4111	4124	4000	4032	4101	4092	4060	4242	4087	4173	4189	4221
4655	4653	4706	4572	4424	4606	4682	4595	4475	4472	4442	4353	4345	4452	4512	4426	4426	4273	4120	4216	4088	4189	4161	4071	4121	4106	4094	4092	4055	3999	3972	3983	4025	4187	4051	4245	4134	4118	3962	4101	4038	4014	4171	4115	4137	4117	4169	4218	4090	4190
4796	4651	4708	4619	4512	4570	4616	4749	4656	4543	4327	4531	4341	4496	4516	4494	4402	4283	4081	4173	4036	4131	4185	4117	4133	4164	4124	4062	4078	4018	4048	4012	3976	4125	4040	4063	4114	4025	4157	4156	4099	4107	4139	4244	4165	4215	4208	4135	4142	4222
4722	4714	4662	4496	4520	4653	4555	4692	4606	4572	4560	4476	4596	4504	4507	4525	4266	4163	4251	4107	4210	4145	4082	4069	4159	4017	4075	3951	4000	4085	4204	4129	4085	4087	4111	3991	4017	4226	3899	4148	4071	4147	4372	4263	4162	4204	4285	4138	4269	4286
4678	4761	4700	4554	4633	4625	4661	4450	4610	4563	4497	4427	4455	4278	4418	4595	4535	4267	4367	4210	4273	4249	4125	4307	4169	4215	4071	4063	4066	4084	3964	4083	4108	4103	4010	4028	4025	4073	4114	4179	4081	4033	4132	4318	4211	4317	4342	4277	4127	4346
4918	4670	4617	4683	4718	4572	4557	4428	4492	4631	4437	4518	4317	4332	4254	4469	4483	4228	4218	4309	4300	4344	4172	4346	4138	4149	4237	4133	4089	4219	4120	4285	4153	4340	4165	4309	4085	4266	4240	4198	4247	4225	4138	4209	4345	4322	4372	4472	4233	4356
4996	4741	4703	4690	4605	4563	4611	4584	4322	4292	4461	4300	4372	4443	4317	4441	4205	4321	4388	4385	4332	4390	4296	4317	4445	4375	4141	4311	4397	4345	4258	4211	4237	4232	4268	4293	4202	4288	4176	4298	4396	4284	4201	4431	4412	4469	4446	4355	4420	4442
4871	4793	4775	4473	4533	4481	4440	4390	4459	4263	4404	4268	4155	4238	4316	4277	4451	4277	4442	4297	4402	4263	4247	4390	4476	4444	4306	4354	4306	4299	4342	4314	4311	4382	4300	4265	4435	4284	4412	4363	4217	4347	4300	4391	4414	4246	4359	4396	4502	4388
4769	4728	4571	4489	4524	4384	4406	4341	4424	4286	4218	4501	4334	4300	4344	4455	4208	4297	4312	4444	4471	4349	4458	4549	4643	4497	4451	4301	4354	4530	4401	4545	4331	4429	4459	4215	4447	4475	4428	4339	4270	4268	4380	4288	4240	4449	4515	4465	4514	4454
4758	4644	4600	4396	4373	4382	4275	4358	4220	4287	4208	4142	4286	4316	4401	4413	4534	4364	4488	4482	4469	4514	4454	4489	4380	4457	4457	4452	4333	4449	4422	4427	4488	4401	4458	4235	4374	4404	4402	4190	4386	4273	4266	4267	4321	4453	4458	4464	4355	4486
4886	4671	4582	4466	4336	4258	4189	4338	4244	4320	4342	4370	4419	4365	4406	4435	4338	4358	4326	4407	4393	4464	4294	4474	4325	4508	4389	4461	4356	4379	4357	4343	4483	4397	4380	4350	4390	4320	4347	4356	4230	4366	4172	4235	4386	4322	4416	4428	4456	4458
4856	4630	4496	4437	4443	4308	4271	4416	4363	4320	4350	4408	4290	4351	4366	4381	4382	4358	4460	4469	4501	4400	4296	4408	4471	4386	4394	4433	4222	4388	4261	4447	4308	4206	4264	4183	4263	4229	4258	4309	4194	4083	4279	4350	4224	4290	4245	4409	4340	4357
4929	4677	4654	4592	4491	4368	4469	4359	4436	4402	4351	4284	4448	4344	4383	4369	4404	4362	4334	4318	4379	4303	4255	4304	4388	4351	4277	4301	4254	4210	4175	4433	4341	4110	4178	4191	4187	4261	4183	4164	4178	4335	4292	4279	4196	4301	4177	4235	4320	4119
4823	4633	4535	4576	4449	4507	4379	4565	4560	4508	4321	4393	4452	4386	4333	4277	4368	4269	4445	4259	4269	4227	4308	4202	4283	4258	4287	4121	4322	4074	4208	4186	4250	4290	4116	4154	4154	4151	3989	4328	4061	4200	4113	4196	4327	4241	4179	4145	4189	4074
4856	4761	4620	4497	4502	4520	4587	4734	4737	4552	4561	4551	4343	4503	4466	4422	4400	4295	4297	4357	4321	4155	4151	4263	4084	4014	4165	4213	4070	4252	4171	4151	4101	4186	3955	4159	3951	3995	3997	4038	4148	4147	4043	4062	4138	4153	4033	4069	4157	4071
4736	4802	4607	4603	4566	4459	4603	4726	4699	4668	4666	4496	4570	4367	4549	4380	4424	4395	4377	4127	4145	4061	4231	4100	4025	4119	4150	4089	4071	4069	4132	4120	4013	4117	4240	4074	3980	4110	4024	4017	4005	4083	4119	4155	4193	4199	3968	4005	4179	4324
4560	4635	4664	4748	4595	4544	4589	4635	4625	4816	4732	4637	4499	4543	4447	4494	4464	4343	4314	4189	4144	3978	3997	4061	4029	3956	4118	3997	4048	4058	4038	4116	4072	4169	4091	4064	3967	4102	4076	4063	4155	4155	4219	4037	4098	4228	4252	4186	4232	4240
4573	4558	4673	4570	4423	4579	4541	4687	4715	4688	4638	4627	4568	4539	4425	4456	4420	4297	4169	4144	4187	4038	4156	4054	4018	3990	4199	4128	4203	4065	4148	4137	4221	4206	4016	4043	4093	4075	4047	4145	4160	4136	4208	4116	4117	4251	4105	4371	4273	4101
4793	4525	4685	4555	4372	4501	4518	4615	4623	4611	4653	4501	4454	4366	4388	4488	4404	4232	4259	4243	4220	4165	4128	4187	4238	4122	4275	4130	4110	4106	4194	4102	4063	4173	4157	4261	4159	4181	4059	4218	4208	4179	4095	4079	4190	4130	4331	4135	4246	4252
4759	4745	4680	4528	4568	4490	4466	4622	4475	4503	4613	4554	4338	4320	4176	4308	4262	4308	4387	4205	4117	4262	4252	4286	4127	4285	4228	4278	4189	4182	4139	4176	4308	4131	4163	4235	4228	4190	4241	4207	4268	4318	4276	4374	4333	4284	4226	4442	4274	4437
4522	4599	4582	4610	4499	4411	4412	4327	4288	4406	4302	4339	4210	4276	4069	4206	4173	4299	4254	4272	4125	4153	4281	4266	4335	4320	4362	4302	4301	4332	4303	4282	4453	4206	4304	4204	4340	4247	4323	4309	4314	4311	4290	4287	4288	4474	4415	4388	4458	4475
4817	4747	4588	4480	4499	4362	4412	4379	4247	4310	4215	4222	4039	4050	4264	4251	4229	4354	4261	4256	4143	4182	4259	4244	4298	4512	4329	4419	4395	4326	4378	4469	4332	4321	4258	4224	4319	4308	4296	4173	4234	4255	4275	4330	4237	4295	4463	4330	4520	4428
4773	4601	4689	4623	4552	4260	4332	4179	4222	4147	4200	4042	4181	4144	4004	4142	4294	4228	4237	4158	4185	4278	4183	4364	4365	4360	4464	4411	4385	4290	4286	4317	4293	4282	4352	4269	4249	4326	4275	4344	4380	4200	4228	4246	4349	4324	4343	4488	4458	4426
4838	4676	4570	4535	4418	4251	4174	4121	4169	4245	4174	4197	4208	4093	4083	4097	4106	4217	4283	4230	4200	4280	4183	4291	4217	4268	4235	4404	4326	4256	4292	4320	4168	4273	4153	4241	4276	4299	4225	4282	4180	4245	4211	4239	4211	4186	4228	4380	4340	4403
4841	4577	4701	4523	4605	4298	4215	4233	4175	4212	4173	4214	4283	4159	4083	4155	4046	4263	4197	4226	4279	4157	4335	4209	4119	4144	4268	4308	4244	4268	4194	4123	4290	4189	4186	4090	4255	4149	4260	4165	4108	4186	4140	4227	4254	4251	4122	4286	4263	4352
4681	4643	4683	4606	4325	4376	4278	4244	4246	4292	4243	4215	4367	4317	4239	4013	4146	4211	4180	4210	4212	4111	4177	4247	4199	4180	4075	4122	4097	4063	4287	4148	3965	4020	3970	4110	4202	4211	4051	4185	4023	4177	4162	4195	4220	4271	4203	4254	4371	4242
4832	4641	4744	4604	4431	4217	4454	4340	4467	4301	4235	4293	4177	4388	4242	4230	4084	4081	4271	4141	4255	4071	4147	3947	4152	4196	4175	4022	4018	3979	3952	4038	3976	3996	3838	4095	3948	4053	4151	3964	4068	4082	4029	4103	4037	4198	4191	4166	4319	4244
4793	4654	4601	4567	4460	4333	4365	4392	4336	4348	4417	4380	4370	4413	4220	4224	4027	4161	4241	4148	4088	3992	4177	4072	4140	3977	3996	3965	4030	4134	3893	4054	3925	3958	3911	3878	4069	4125	4002	3963	4077	4010	3919	3984	4029	4110	4091	4113	4128	4148
4871	4626	4526	4467	4350	4371	4347	4419	4451	4360	4310	4279	4461	4348	4369	4175	4198	4196	4211	4150	4264	4084	4098	4095	4070	3974	4050	3974	4069	4000	3843	4011	3839	3932	3783	3891	3864	4149	4000	4037	3932	4055	4048	4126	4291	4149	4219	4236	4143	4099
4746	4554	4555	4516	4366	4358	4410	4496	4445	4349	4356	4420	4407	4448	4281	4363	4206	4084	4338	4158	4110	4133	4201	4056	4071	4026	4105	4088	4053	3919	4009	4035	3935	4002	3929	3815	3961	4084	3981	4089	4080	4064	4083	4087	4148	4311	4185	4213	4077	4168
4845	4585	4484	4344	4344	4229	4511	4438	4504	4466	4590	4450	4433	4347	4147	4255	4238	4292	4250	4288	4234	4108	4159	4121	4043	4079	4043	4045	4030	3930	4068	4067	4096	4038	4061	3897	4025	4198	4161	4016	4221	4082	4086	4185	4207	4253	4305	4194	4212	4345
4639	4556	4541	4365	4330	4196	4372	4521	4600	4453	4540	4361	4439	4345	4356	4183	4242	4113	4275	4184	4195	4026	4123	4168	4160	4052	4135	4046	4086	4158	4112	4123	4043	4080	4074	4193	4080	4159	4140	4203	4226	4415	4258	4171	4371	4408	4321	4273	4197	4446
4644	4420	4443	4367	4170	4267	4305	4351	4436	4561	4442	4451	4383	4339	4328	4317	4312	4269	4279	4224	4237	4119	4235	4229	4006	4010	4147	3967	4180	4134	4196	4086	4153	4210	4185	4099	4147	4344	4289	4146	4271	4263	4240	4176	4327	4326	4292	4337	4245	4401
4624	4723	4563	4436	4366	4185	4228	4375	4428	4406	4425	4438	4384	4208	4328	4239	4107	4246	4129	4116	4150	4083	4065	4033	4024	4145	4013	4027	4137	4216	4153	4198	4168	4279	4101	4161	4420	4252	4207	4403	4402	4233	4285	4217	4196	4230	4363	4369	4261	4331
4519	4760	4677	4568	4362	4291	4237	4294	4394	4399	4509	4454	4320	4301	4229	4103	4012	4208	4169	4124	4008	4103	4028	4151	4053	4144	4112	4097	4078	4082	4153	4211	4244	4107	4284	4286	4266	4259	4281	4364	4395	4458	4229	4310	4309	4266	4370	4260	4317	4316
4739	4503	4596	4555	4492	4417	4323	4326	4349	4129	4314	4417	4148	4192	4193	4122	4339	4354	4245	3998	4077	4086	4106	4144	4123	4112	3958	4147	4273	4180	4132	4158	4208	4343	4338	4278	4227	4323	4390	4262	4350	4307	4299	4408	4253	4127	4227	4202	4205	4363
4612	4540	4530	4477	4232	4395	4354	4353	4264	4256	4188	4196	4223	4116	3986	4226	4060	4087	4059	3862	3899	3931	4000	4079	4272	4243	4165	4114	4049	4185	4038	4149	4240	4157	4192	4215	4263	4143	4387	4441	4177	4324	4257	4252	4341	4213	4264	4245	4169	4326
4676	4480	4581	4562	4293	4343	4253	4240	4449	4386	4177	4164	4133	4041	4093	4211	4204	4113	3985	4181	3979	3967	4024	4181	4209	4219	4183	4151	4100	4048	4173	4185	4189	4012	4192	4167	4274	4169	4276	4143	4237	4304	4259	4236	4067	4114	4038	4226	4191	4340
4750	4473	4479	4308	4369	4283	4143	4294	4385	4505	4238	4145	4238	4055	3989	4105	4083	4066	4090	4033	3942	4073	3979	4064	4182	4131	4135	4120	4120	4162	4132	4197	4188	4161	4110	4281	4288	4188	4120	4228	4268	4194	4211	4341	4247	4184	4266	4226	4309	4280
4708	4670	4477	4445	4298	3996	4220	4359	4387	4409	4328	4187	4179	4106	4037	4140	4184	4203	4129	4025	4087	4143	4104	4122	4164	4213	4196	4318	4265	4213	4196	4244	4303	4193	4122	4249	4210	4274	4206	4109	4172	4242	4418	4195	4343	4306	4376	4263	4320	4181
4695	4398	4441	4283	4341	4255	4232	4031	4193	4422	4267	4148	4109	4034	3918	3981	4029	4155	4027	3968	4121	4012	4023	4183	4252	4167	4163	4216	4201	4302	4253	4318	4169	4198	4117	4121	4263	4200	4098	4113	4117	4113	4276	4214	4252	4250	4401	4282	4383	4238
4656	4326	4466	4353	4243	4087	4242	4237	4164	4148	4130	4192	4277	4000	4209	4150	4058	4124	4214	3993	4078	4071	4147	4258	4167	4211	4226	4315	4347	4304	4213	4282	4162	4365	4108	4244	4284	4353	4334	4163	4176	4236	4153	4182	4246	4303	4330	4366	4200	4362
4698	4377	4451	4211	4172	4230	4111	4033	4103	4288	4317	4224	4152	3903	3936	3856	4006	4021	4085	3992	4004	3977	4115	4011	4140	4123	4241	4351	4228	4321	4303	4421	4277	4168	4239	4427	4272	4165	4200	4215	4172	4194	4268	4134	4254	4195	4300	4424	4209	4494
4623	4349	4251	4304	4316	4326	4336	4323	4092	4007	4009	4066	4088	4231	4174	4111	4081	4114	4115	4135	4060	4061	4261	4281	4291	4234	4200	4299	4149	4222	4282	4300	4375	4229	4249	4272	4342	4416	4264	4285	4177	4224	4244	4263	4345	4103	4166	4228	4422	4307
4619	4484	4437	4294	4323	4269	4116	4305	4205	4226	4112	4210	4100	3947	3856	3972	3909	4003	4160	3932	4006	4011	3942	4154	4011	4180	4270	4334	4093	4277	4243	4373	4300	4183	4118	4240	4236	4140	4283	4228	4165	4180	4316	4172	4303	4387	4219	4096	4301	4323
4610	4492	4346	4387	4395	4315	4339	4393	4248	4168	3779	4045	4130	4131	4158	4155	4108	4323	4101	4185	4329	4111	4154	4262	4246	4134	4183	4015	4144	4181	4212	4249	4074	4090	4248	4121	4208	4411	4106	4142	4246	4241	4174	4188	4129	4147	4179	4198	4253	4332
4667	4508	4462	4411	4426	4267	4401	4224	4409	4234	4188	4067	4095	3866	3990	4031	3863	3946	4034	4008	3932	3925	3956	3931	4044	4191	4239	4299	4249	4231	4239	4200	4076	4061	4136	4192	4169	4192	4380	4279	4155	4270	4152	4020	4159	4258	4140	4123	4302	4258
4767	4392	4361	4505	4308	4228	4271	4431	4422	4208	4013	4090	4055	4123	4367	4115	4200	4204	4159	4266	4072	4167	4262	4293	4343	4136	4127	4081	4150	4281	4235	4064	4094	4109	4135	3959	4099	4299	4199	4143	4283	4149	4070	4232	4027	4170	4063	4118	4202	4289
4832	4451	4513	4431	4235	4388	4394	4348	4164	4263	4174	4193	4120	4112	4185	4063	4011	3930	4081	3900	3986	4028	4148	4161	4393	4411	4368	4309	4390	4183	4071	4186	4241	4245	4054	4253	4174	4217	4266	4201	4144	4300	4223	4154	4269	4209	4110	4179	4232	4185
4754	4600	4393	4371	4437	4324	4186	4088	4233	4179	4249	4037	4040	4099	4367	4237	4272	4245	4110	4283	4278	4334	4194	4336	4202	4161	4085	4348	4321	4479	4285	4099	4272	4236	4182	4141	4335	4324	4201	4292	4262	4090	4252	4289	4114	4219	4181	4231	4187	4177
4757	4465	4404	4414	4142	4125	4193	4180	4112	4122	4205	4096	4135	4097	4194	4106	4357	4052	4032	4183	4263	4216	4243	4301	4385	4608	4209	4225	4245	4176	4416	4508	4324	4186	4379	4296	4144	4314	4277	4218	4134	4178	4146	4180	4169	3982	4117	4237	4283	4108
4791	4421	4482	4280	4151	4224	4233	3960	3997	4048	4236	4219	4124	4283	4252	4085	4174	4051	4124	4103	4272	4312	4273	4255	4215	4305	4215	4447	4390	4431	4173	4313	4376	4621	4430	4256	4232	4099	4072	4411	4136	4063	4245	4065	4293	4102	4060	4217	4212	4101
4605	4495	4248	4360	4385	4122	4034	4081	4063	4023	4037	4035	4104	3919	4143	4098	4031	4046	4138	4228	4164	4255	4247	4136	4248	4223	4213	4071	4220	4224	4439	4250	4264	4218	4388	4335	4141	4261	4047	4032	4212	4131	4039	4225	3959	4255	4087	4260	4088	4161
4740	4388	4417	4284	4117	4046	4191	4190	4011	3887	3949	4059	4318	4186	4188	4202	4096	4316	4342	4333	4376	4352	4347	4274	4203	4137	4239	4235	4301	4284	4213	4159	4345	4217	4389	4350	4078	4268	4179	4259	4145	4159	4062	4032	4181	4076	4075	4073	4004	4164
4460	4431	4392	4170	4174	4232	4163	4035	3887	3957	4291	4234	4275	4013	3958	3979	4136	4015	3849	4055	3943	4151	4146	4156	4161	4146	4026	4246	4250	4330	4048	4221	4080	4386	4373	4263	4188	4103	4149	4213	4137	3996	3965	4167	3970	3982	3946	4017	4121	3919
4626	4281	4212	4539	4239	4055	4006	4128	4349	4287	4294	3968	3916	3918	3845	4026	4063	4063	4164	4117	4029	3969	3915	3788	3761	3921	4018	4144	4146	4245	4325	4184	3978	3975	4173	4036	4147	4074	4109	4023	4028	3831	3958	4186	4018	3945	4142	4058	4051	4232
4454	4356	4449	4357	3915	4055	4159	4272	4168	3943	3892	3927	4095	4153	4242	4437	4390	4444	4396	4445	4640	4576	4470	4365	4217	4176	4045	3929	3948	4057	4118	4263	4155	4201	3986	3871	4070	4281	4188	4076	4094	4033	4095	4054	4187	3976	4039	3933	4001	4114
4428	4474	4240	4075	4143	4390	4142	4063	3927	4105	4127	4252	4315	4331	4065	4227	4252	4256	4042	4009	4149	4265	4329	4339	4466	4468	4271	4179	4060	4081	4070	4120	3925	4159	4178	4022	3959	4236	4175	4123	4037	4099	4065	3957	4048	4048	4007	4005	4066	3799
4697	4317	4100	4277	4434	3952	3812	4033	4096	4261	4159	4049	4043	3908	3883	3859	3892	4014	3789	3843	3863	3889	3810	3799	3947	4073	4280	4475	4340	4279	4285	4161	4072	4032	4179	4191	4028	3755	4077	4149	3978	3941	4183	4031	3859	4157	4092	4018	4069	4048
4506	4232	4453	4399	4074	3779	3956	4104	4126	4086	4062	4117	3981	3907	4002	4195	4384	4494	4517	4397	4457	4384	4307	4146	3945	3882	3827	4185	4281	4292	4275	4181	4137	4114	3902	3941	4129	3978	3983	4124	4213	4163	4118	4097	4177	3963	4160	4120	4158	4137
4429	4524	4448	4042	4009	4239	4274	4073	3816	4065	4121	4259	4173	4202	4152	4324	4365	4691	4390	4536	4477	4686	4718	4768	4638	4360	4111	4019	3870	3925	4243	4146	4278	4256	4210	3930	4034	4360	4222	3965	4195	4270	4218	4137	4093	3977	4111	4201	4292	4220
4725	4484	4213	4136	4345	4314	4098	4002	4009	4112	4117	4273	4234	4085	4220	4288	4338	4259	4116	4085	4141	4252	4390	4596	4726	4689	4659	4371	4013	3801	4056	4206	4167	4373	4402	4158	4004	4129	4344	4124	3935	4360	4059	4119	4110	4065	3945	4163	4062	4062
4721	4165	4238	4508	4320	4085	3883	3980	4082	4206	4202	4378	4440	4296	4309	4283	4223	4116	3933	4005	3812	3866	3675	3702	3989	4207	4407	4542	4424	4214	3978	4130	4147	4133	4283	4382	4056	3826	4038	4204	3944	3929	4071	3941	4052	4142	4061	3882	4059	3912
4346	4021	4284	4594	4134	3883	4009	4030	4083	4271	4614	4709	4456	4411	4210	4201	4061	4092	3947	3864	3864	4027	3921	3727	3610	3710	3945	4092	4487	4475	4218	4145	4095	3944	4092	4134	4147	3819	3815	4064	4027	3799	3997	3931	4000	3978	4136	4008	4031	3935
3939	4149	4568	4260	3837	3957	4059	4197	4212	4451	4538	4749	4269	3915	3979	3747	3956	3879	3924	4065	4106	4101	4117	4112	4016	3849	3716	3658	3833	4318	4221	3979	4115	3970	3920	3940	4308	4106	3950	4089	4132	4014	4044	4069	4171	4055	4065	3883	4016	4131
4029	4346	4275	3886	3785	4067	4189	4136	4387	4484	4544	4075	3803	3750	3745	4094	4314	4364	4499	4394	4410	4412	4476	4406	4269	4099	3835	3703	3550	3687	4115	4164	4179	3945	3997	3927	4001	4178	4101	3753	4037	4000	3840	4018	3945	3949	3969	4063	3900	4078
4269	4531	3932	3784	3963	4078	4056	4303	4377	4278	3826	3673	3663	3974	4354	4803	5122	5193	5076	5107	4803	4949	4636	4496	4247	4227	4061	3892	3658	3643	3858	4092	4143	4148	3925	3998	3839	3929	4108	3789	3842	4004	3766	3746	3843	3914	3859	3905	3641	3963
4503	4134	3753	3930	4223	4104	4170	4058	4198	3958	3512	3904	4302	4935	5153	5516	5587	5703	5290	5164	4919	4772	4623	4584	4272	4198	4286	4184	4044	3708	3728	3844	4071	3991	4092	3912	3735	3744	4015	3873	3622	4021	3975	3691	3975	4108	3918	4116	4050	3888
4418	3817	3808	4246	4159	4036	4030	4130	3950	3855	3899	4382	4950	5466	5713	5630	5385	4827	4681	4430	4479	4500	4479	4517	4320	4188	4304	4232	4086	3971	3662	3662	3699	3937	3909	3770	3906	3732	3958	4124	3793	4003	4200	4053	4138	4250	4185	4064	4177	3951
4442	3793	3948	4393	4158	3899	3976	4031	3760	3926	4432	5078	5357	5342	5222	4736	4156	3742	3493	3612	3548	3869	4147	4382	4432	4447	4320	4201	4099	4066	3818	3667	3570	3898	3945	3978	3917	3802	4052	4205	3957	3974	4316	4136	3916	4085	4153	4028	4070	3852
4347	3840	4288	4527	4182	4014	4074	3973	3994	4415	4948	5426	5385	4780	4211	3522	3094	2728	2628	2707	2847	3212	3480	4049	4167	4216	4059	3979	3947	4039	3941	3866	3665	3806	3942	3981	3963	3812	3912	4050	3984	3706	4011	3918	3831	3974	3939	3924	3958	3831
4229	3931	4510	4403	4145	3940	3943	4051	4266	4726	5430	5479	4721	4099	3194	2616	2310	2279	2364	2418	2351	2457	2892	3246	3716	4050	4231	4155	4094	4107	4270	3883	3626	3657	3829	4051	3796	3820	3658	3943	3986	3862	3869	4038	3922	3818	3917	3828	3962	3951
4026	4079	4602	4496	4016	4005	4043	4108	4561	5182	5417	4913	4215	3231	2703	2286	2165	2373	2441	2510	2311	2329	2507	2880	3442	3864	4244	4402	4227	4115	4063	3915	3805	3520	3626	3869	3818	3789	3662	3959	3986	3972	4033	4081	4054	4104	4132	4008	4036	4125
3999	4137	4519	4333	3999	3980	4216	4466	4863	5206	5310	4414	3663	2732	2452	2258	2607	2723	2849	2825	2672	2430	2518	2632	3177	3691	4147	4442	4469	4047	3933	4051	3675	3514	3680	4090	3985	3877	3948	4009	4264	4116	3899	4299	3933	4115	4151	4020	4200	4288
3989	4160	4628	4249	3886	3947	4308	4457	4834	5022	4896	4138	3391	2642	2517	2571	2892	3237	3361	3159	2975	2701	2626	2566	2934	3325	3958	4322	4295	4050	4024	3997	3883	3726	3967	4202	4121	3895	4010	4049	4128	3957	3888	4083	4062	3963	4071	3996	3838	3896
4078	4302	4577	4284	3987	3967	4304	4444	4880	4922	4703	3973	3215	2541	2517	2768	3253	3454	3728	3730	3458	2945	2676	2453	2500	3044	3746	4375	4465	4271	4078	4133	3988	3959	3850	4256	4224	3939	3917	3989	3984	3904	3825	3944	3859	3758	4020	3776	3825	3779
4052	4380	4671	4384	3857	4156	4349	4549	4788	5069	4659	3928	3272	2652	2487	2912	3245	3612	3921	3983	3607	3140	2579	2243	2338	3023	3746	4333	4562	4289	4095	4111	4035	3678	3794	4179	4074	3682	3818	3877	3800	3985	3760	3789	3751	3876	4015	4011	3879	3985
4127	4260	4719	4497	3938	3959	4241	4643	4862	5122	4520	3887	3151	2660	2541	2830	3311	3779	3863	3832	3476	2949	2344	2147	2253	2929	3866	4462	4598	4373	3962	4055	3928	3589	3718	4067	4061	3684	3929	4032	3774	3948	3827	3965	3841	3943	4206	4010	4040	3935
4158	4268	4527	4428	3959	3946	4368	4942	5052	4838	4618	4011	3324	2815	2621	2740	3174	3338	3454	3423	2997	2703	2231	2094	2347	3034	3876	4406	4494	4043	3812	3825	3738	3622	3785	4097	3989	3697	3976	4055	3943	4026	3958	4140	3995	3927	3889	3975	4067	4005
4261	4233	4434	4249	3867	3877	4459	4799	4943	4954	4449	4044	3478	3031	2787	2691	2851	2898	2839	2785	2667	2350	2058	2030	2581	3174	4118	4572	4353	3950	3683	3666	3604	3658	3859	4307	3972	3882	4207	4089	3990	4044	4014	4018	3951	3978	4086	3909	4073	3993
4277	3994	4144	4286	4059	4030	4392	4746	4858	4688	4512	4492	4046	3457	3019	2592	2446	2511	2453	2419	2269	2074	2087	2122	2804	3726	4480	4593	4204	3924	3544	3816	3733	3704	4225	4326	3921	3806	4311	4026	3934	4096	3957	3943	3849	3889	3849	3876	4035	3933
4185	3972	4215	4493	4343	4126	4110	4336	4684	4701	4682	4732	4369	3694	3177	2726	2416	2351	2335	2144	2136	2078	2306	2636	3319	4188	4812	4818	4252	3770	3661	3921	3840	3836	4340	4189	3908	3766	4181	4011	3765	4081	3971	3882	3854	3769	3802	3732	3847	3809
4267	4081	4205	4567	4449	4047	4021	4323	4624	4707	4814	4909	4561	4174	3620	3288	2983	2790	2537	2448	2497	2515	2892	3461	4337	4864	5143	4689	4055	3681	3700	3822	3880	3971	4196	4003	3558	3850	4245	3726	3862	4065	3892	4040	3803	4018	3826	3930	3742	3924
4218	4356	4368	4540	4430	3996	3869	4202	4507	4806	4791	4752	4669	4465	4335	4051	3708	3448	3345	3233	3156	3487	3966	4637	5251	5550	5189	4367	3629	3551	3635	3861	3681	4042	4162	3701	3416	4085	4085	3795	4041	4073	3896	4072	3969	4020	3977	4074	3918	4143
4227	4341	4408	4387	4414	4214	3937	4065	4338	4544	4541	4588	4651	4610	4651	4507	4532	4337	4224	4185	4415	4806	5061	5466	5622	5272	4507	3808	3363	3482	3662	3867	3888	4037	3941	3508	3868	4295	4113	3885	4187	4107	4171	4127	3997	4170	3862	4185	3927	4261
4132	4260	4270	4313	4412	4364	4157	4062	4162	4471	4490	4388	4550	4649	4536	4674	4755	4867	4833	5032	5239	5457	5556	5295	5174	4408	3871	3263	3293	3626	3751	3842	4021	4096	3833	3610	4276	4344	3960	4180	4364	4096	4214	4195	4154	4010	3817	4030	3899	4053
4280	3949	4182	4202	4288	4605	4561	4000	3761	4110	4294	4591	4676	4444	4432	4428	4460	4598	4756	4909	4970	5109	4891	4569	4066	3731	3311	3295	3643	3977	4012	3997	4066	3827	3693	3911	4582	4089	3866	4230	4179	3834	4269	4026	4080	3911	3920	3888	3860	3872
4460	3978	4124	4288	4299	4458	4579	4334	3800	3866	4114	4434	4391	4409	4234	4022	4064	4243	4297	4387	4224	4146	3938	3639	3297	3174	3411	3786	3979	4085	4105	4204	4130	3765	3804	4237	4281	3723	3942	4120	3875	3956	4010	3855	4027	3801	4076	3644	3966	3878
4491	4421	4077	4250	4395	4322	4232	4438	4312	4061	3891	3972	4274	4160	4212	4122	3899	3993	3950	3835	3766	3487	3313	3244	3380	3580	4002	4218	4311	4277	4199	4089	3944	3721	4074	4262	3804	3652	4081	3984	3772	3996	3997	3867	4023	3919	4032	3816	4125	3796
4365	4406	4418	4405	4418	4180	4282	4597	4741	4393	4018	3779	3755	3809	4070	4109	4032	3888	3980	3739	3625	3562	3578	3667	3881	4261	4349	4203	4107	4122	4093	3909	3764	4021	4252	3971	3640	3895	4137	3691	3906	4130	3951	4133	3954	4295	4024	4230	4099	4159
4118	4483	4541	4321	4213	4185	4269	4531	4699	4693	4568	4073	3793	3625	3785	3827	3911	3931	3980	3884	3685	3825	3797	3960	4184	4210	4290	4045	4084	4014	3905	3819	3929	4213	4039	3615	3740	4069	3977	3972	4289	4102	4143	4141	4074	4353	4049	4319	3985	4212
4353	4119	4385	4427	4307	4281	4309	4198	4308	4623	4744	4539	4390	4209	3888	3860	3762	3756	3680	3780	3835	4003	3896	3954	4137	3965	4009	4017	3942	3796	3920	3952	4053	4006	3811	3592	4312	4210	3799	3997	4206	4270	4214	4201	4324	4198	4245	4089	4316	4271
4563	4271	4167	4418	4469	4393	4539	4370	4215	4074	4252	4519	4696	4787	4478	4416	3949	4027	3984	3876	3851	4009	3922	3943	3961	4099	3981	3904	3863	3777	3962	4015	4070	3789	3780	4051	4321	3860	4108	4189	4021	4112	4145	4220	4136	4082	4282	4060	4205	4060
4523	4406	3993	4234	4342	4372	4552	4488	4320	4223	4026	3989	4277	4503	4516	4449	4568	4378	4295	4368	4269	4264	4037	3962	4007	3906	3805	3824	3852	4123	4127	3957	3869	3853	4128	4183	4028	3860	4225	4201	4007	4040	4044	4102	3813	3999	3984	4009	4214	3994
4170	4034	4230	4078	3994	4213	4214	4429	4385	4485	4444	4204	4051	3754	3922	3847	3933	3987	4050	4145	3925	4011	3835	3815	3803	3751	3693	3970	4096	4141	4067	3804	3855	4181	4270	3891	3910	4310	4134	3961	3889	3920	3934	3832	3922	3904	3811	3999	3858	4018
4203	3961	4226	4314	4232	4038	4051	4175	4252	4343	4603	4723	4322	4176	3873	3796	3634	3831	3751	3712	3851	3891	3788	3768	3881	3896	3938	4008	4035	3816	3911	4165	4229	4160	3823	3748	4082	4168	3817	4000	3903	3785	3861	3745	3966	3614	3931	3888	4128	3929
4286	4065	4088	4244	4160	4155	4012	4032	4072	4152	4427	4486	4483	4478	4288	4341	4256	4379	4219	4189	4140	4168	4153	4114	3984	3840	3835	3794	3835	3947	4131	4313	4095	3880	3867	4029	4102	3794	3831	3859	3929	3764	3669	3912	3719	3827	3883	3949	4090	4094
4138	4259	4337	4056	4128	4142	4160	4072	4249	4268	4162	4110	4081	4049	4096	4282	4406	4377	4430	4474	4230	4044	3697	3708	3583	3639	3619	3984	4152	4139	4012	3838	3776	3907	4041	3899	3664	3806	3951	3879	3790	3883	3932	3776	3811	4010	3868	4039	3988	4055
4334	4255	4382	4244	4064	3918	4040	4288	4253	4495	4357	4080	4051	4070	4075	3983	4173	3991	4021	3890	3783	3759	3738	3744	3942	3959	4100	4145	3979	3705	3645	3858	3984	4053	3767	3652	3776	3976	3916	3756	3938	4012	3972	3948	4253	3935	4128	3996	4108	4194
4248	4237	4281	4160	4195	4060	4115	4134	4258	4170	4167	4207	4260	4394	4249	4305	4359	4332	4243	4065	4035	3999	3982	4357	4052	4011	4056	3945	3796	3725	3927	3911	3870	3664	3797	3891	3875	3961	3833	4196	3999	3962	3936	4129	3813	4066	4129	4139	4120	4095
4401	4133	4172	4160	3986	4218	4200	4225	4089	3989	3983	4174	4018	4269	4297	4244	4544	4402	4177	4135	4097	4136	4079	4183	4037	4073	4033	3825	3843	3831	3836	3721	3811	3880	4105	4059	4020	3952	4018	4036	4032	3958	4248	3989	4074	4123	3974	4079	3943	4100
4393	4110	4032	4149	4086	4139	4220	4089	4007	3962	4099	3919	4195	4102	4212	4180	4224	4022	4106	4131	4095	4108	4137	4013	4070	4124	3959	3800	3657	3614	3764	3784	3850	4053	3972	4036	4217	4207	4066	4040	4153	4211	3971	4086	4036	3897	4046	3875	3884	3875
4255	4104	4049	3998	4068	4183	4134	3883	4040	3974	4187	4194	4086	4059	4198	4126	4091	3925	4141	4164	4187	4139	4181	4065	4151	4041	3880	3691	3754	3772	3827	3864	3815	3824	3921	4140	4074	4000	4084	4066	4144	3871	4166	4116	3855	4093	3888	3831	3857	3694
4293	4007	3958	3970	4037	4256	4182	4041	3850	3882	4021	4138	4174	4330	4350	4200	4172	4049	4253	4229	4250	4359	4229	4147	4161	3941	3871	3725	3839	3769	3852	3743	3863	4152	4041	4083	4009	4138	4200	3978	3889	4039	4029	3922	3943	3758	3807	3849	3736	3759
4110	4132	4150	4203	3973	4066	4086	3985	3932	4027	4137	3984	3894	3992	3772	3929	3929	4030	4103	4188	4136	4236	4020	3952	3857	3856	3828	3673	3855	3926	3948	3908	3889	3907	3917	4009	4094	3960	3920	4053	3909	3872	3746	3924	3819	3720	3850	3566	3769	3747
4286	4062	4060	4263	4212	4027	3876	3808	3911	3925	3980	4285	4199	4063	3987	4076	4062	4069	4104	4153	4083	4104	4124	4131	3999	4103	4050	3984	3939	3980	4037	3987	3956	4082	4059	4140	3926	3807	3900	3806	3722	3862	3882	3791	3801	3826	3633	3799	3665	3714
4109	4245	4134	4153	4090	4009	3869	3933	3934	4072	3972	3925	4035	3870	3825	4023	4136	4395	4252	4253	4222	4190	4051	3957	3940	3936	3948	4136	4155	4135	4093	4127	3959	3887	3781	3791	3903	3738	3881	3836	3786	3795	3810	3818	3878	3816	3933	3712	3670	3771
4214	4146	4178	4351	4264	4020	3840	4025	4118	4037	4183	4247	4036	4036	3933	3996	4090	4134	3952	4027	3978	3843	3913	3961	4051	4282	4224	4180	4108	4103	4064	3945	3902	3866	3866	3783	3778	3873	3843	3803	3868	3858	3953	3850	3778	3965	3905	4093	3757	3778
4346	4195	4376	4221	4133	3999	4124	4020	3939	4068	3987	3960	3733	3931	3967	4058	4263	4328	4408	4195	4133	4204	4047	4025	4111	3979	4112	4207	4187	4310	4354	4003	3971	3827	3777	3774	3936	3784	3949	3746	3903	4047	3891	3979	3876	4067	3996	3870	3913	3879
4288	4213	4275	4215	4054	3784	4090	3947	4043	4117	4132	4094	3832	3918	3906	3935	4088	4205	3976	3970	3814	3856	4058	4088	4236	4315	4342	4300	4179	4209	4016	3965	3826	4001	3843	3938	3860	3845	3883	3799	4016	3902	3975	4010	4030	4140	4060	3974	4003	3993
4336	4218	4174	4125	4041	4010	4100	4046	4160	4083	4110	3879	3789	3851	4048	4117	4147	4204	4109	4132	3969	4060	4128	4079	4024	4064	4116	4100	4185	4154	4207	3916	3852	3829	3779	3898	3887	3815	3914	3935	4016	3999	4097	4098	4157	4133	4159	4017	4010	3893
4408	4370	4345	4226	4160	4178	4097	4059	4131	4095	4073	4056	3968	3930	4160	4066	3957	3942	3991	3926	3953	4057	4133	4252	4181	4236	4193	4273	4136	4187	3979	3900	4038	3967	3850	3828	3958	4000	4053	4044	4090	4057	4058	4104	4094	4212	4164	4103	4160	3851
4458	4331	4297	4124	4110	4229	4226	4229	4225	3974	4018	4004	3979	3961	4047	4000	3916	4015	3988	3878	4129	4113	4106	4254	4334	4088	4115	4144	4065	4094	4189	4020	3819	3933	3915	3929	3998	3927	3962	4029	4119	4138	4209	4101	4177	4150	4291	4095	4085	4051
4410	4370	4266	4265	4299	4190	4213	4186	4182	4028	4295	3941	4025	3950	3986	3928	3883	3878	3899	3952	3941	4181	4320	4214	4283	4236	4136	4050	4053	4100	3999	3908	3935	4107	4074	4059	4082	4017	4050	4075	4075	4217	4154	4055	4139	4169	4155	4157	4119	4019
4483	4336	4421	4204	4354	4349	4260	4264	4045	4142	4154	4203	4087	4144	4090	3956	3875	3880	3918	3933	4035	4137	4252	4249	4179	4016	4125	4023	4067	4127	4057	4023	4048	4030	4239	4011	4153	4087	3986	4110	4221	4256	4113	4143	4143	4074	4155	4019	4094	4093
4477	4392	4344	4350	4342	4288	4265	4313	4191	4240	4278	4091	4247	4013	4022	3917	3803	4016	3761	3940	3916	4083	4141	4234	4169	4070	3930	4033	3884	4081	3990	4068	3978	4042	4148	4039	4014	4082	4029	4080	4258	4126	4110	4180	4199	4246	4156	3986	4023	3968
4526	4329	4274	4258	4333	4330	4471	4288	4267	4114	4139	4198	4218	4130	4014	4063	3921	3872	4023	3928	4108	4157	4244	4100	4013	4037	4020	3931	3902	4012	4031	4162	4013	4048	4175	4191	4043	4065	3938	4107	4046	4171	4101	4172	4032	4022	4031	3925	4007	4005
4419	4324	4268	4291	4398	4232	4268	4317	4141	4129	4265	4182	4182	4151	4093	3990	3980	3735	3796	3850	3911	4029	4069	4152	4028	3862	3923	3949	3986	3905	4028	4160	4208	4173	4167	4306	3942	3931	4024	4088	4239	4082	4129	3978	3951	4064	4030	4013	3933	4029
4214	4364	4425	4215	4271	4368	4304	4328	4274	4270	4179	4203	4239	4151	4216	3979	3931	3802	3832	4006	3970	4065	4011	3951	3886	3831	4018	3954	4008	3974	4033	4109	4120	4097	4226	4192	3919	4152	3968	3996	3997	3910	4026	3966	3964	4018	4000	3930	3879	3947
4407	4191	4254	4457	4279	4289	4233	4292	4171	4249	4299	4212	4425	4168	4106	4075	3975	4031	3908	4035	4122	4041	4128	3928	3889	3886	3871	3926	3998	4069	3986	4041	4078	4133	4120	4116	4053	3929	3908	3882	4056	3870	3834	3840	3971	4050	3869	3875	3840	3909
4203	4285	4242	4322	4390	4302	4324	4258	4269	4325	4206	4325	4358	4104	3999	4071	3937	3922	3945	3887	3993	3911	3883	3755	3964	3780	3887	3914	3843	3893	3942	4044	4034	4198	4128	4132	4020	3948	3928	3956	3771	3854	3896	3963	3838	3932	3947	3892	3946	4002
4303	4315	4346	4404	4246	4265	4160	4120	4107	4182	4326	4332	4277	4157	4189	3913	3947	3978	4166	4021	4096	4013	3913	3763	3802	3771	3876	3939	4034	3948	3835	3950	4120	4054	4119	3960	3879	3996	3889	3899	3869	3798	3891	3889	3857	3861	3884	3941	3870	3990
4189	4181	4082	4313	4342	4303	4207	4014	4164	4213	4269	4287	4383	4221	4037	4120	4024	4136	4183	4017	4103	3931	3942	3877	3835	3817	3919	3939	3996	3818	4044	3996	4081	4056	4191	4107	3897	3820	3994	3920	3727	3842	3860	3897	3767	3787	3827	3949	3913	3929
4341	4148	4199	4307	4313	4192	4178	4111	4242	4239	4127	4194	4250	4179	4117	4029	3973	4130	4040	4059	4020	4192	3795	3841	3770	3898	3812	3865	3848	3785	3888	4067	4150	4008	3960	4001	3825	3889	3859	3824	3822	3831	3837	3895	3797	3892	3767	3960	3790	3792
4308	4096	4255	4247	4274	4148	4116	4063	4313	4199	4259	4248	4212	4202	4083	4120	4053	4250	3986	4081	4126	4031	4039	3768	3749	3834	3876	3911	3962	4001	3903	4088	4005	3929	3937	3934	3732	3908	3780	3751	3854	3858	3722	3791	3764	3851	3765	3892	3907	4005
4176	4104	4103	4226	4113	4116	4049	4149	4062	4188	4111	4314	4344	4245	4110	3999	4162	4157	4081	4059	4171	4079	3898	3971	3767	3785	3830	3867	3905	4017	4117	4107	4027	3825	3923	3934	3978	3806	3815	3834	3756	3693	3915	3774	3596	3759	3863	3739	3834	3933
4124	4032	4068	4142	4206	4118	3905	4022	4159	4142	4194	4206	4121	4079	4027	4024	4126	4068	4133	4243	4210	4102	3989	3878	3801	3812	3863	3952	3803	3963	4104	3959	4001	3892	3928	3710	3870	3718	3716	3749	3782	3830	3759	3746	3778	3724	3810	3728	3650	3937
4102	4063	4034	4038	4100	4076	4055	4049	4089	4077	4175	4249	4071	3938	4003	4116	4184	4048	4221	4138	4262	4084	4168	3847	3820	3782	3794	3999	3976	3960	4020	3924	3990	3912	3830	3934	3827	3839	3789	3779	3723	3728	3661	3734	3708	3825	3859	3857	3847	3826
4092	4058	4097	4025	3996	4016	3936	4046	3989	4191	4160	3980	3990	3903	4065	4055	4101	4215	4363	4107	4245	4065	4051	3848	3879	3841	3896	4128	3940	4171	4118	4058	3944	3899	4019	3861	3841	3798	3771	3687	3792	3701	3835	3666	3644	3744	3829	3878	3813	3967
4129	4056	3975	4073	4000	3933	3915	3893	3894	4076	3946	4100	4011	3919	3907	4078	4179	4291	4275	4226	4186	4159	3970	3967	3979	3997	3911	4073	4212	4256	4255	4085	3961	4043	3907	3973	3777	3814	3705	3904	3721	3757	3773	3709	3702	3722	3759	3850	3830	3769
4210	3983	3956	4154	3971	3881	3808	3776	4006	3997	4056	4006	3985	3996	3924	4056	4072	4240	4307	4378	4248	4119	4031	3921	3929	3929	4082	4066	4243	4194	4127	4215	4023	4012	3938	3931	3743	3813	3851	3803	3741	3717	3797	3713	3617	3710	3729	3762	3922	3926
4138	4122	4006	4051	3988	3834	3922	3979	3917	3837	4176	3983	3966	3910	3867	4086	4150	4235	4300	4318	4169	4060	3893	3950	3828	4009	4031	4205	4277	4263	4189	4228	4161	4020	4113	4027	3918	3734	3847	3943	3755	3739	3817	3812	3783	3709	3822	3825	3829	3917
4119	4055	4095	4058	4011	3787	3813	3732	3833	3976	3860	4145	3771	3860	3821	3918	4077	4086	4232	4179	4068	3974	3956	3927	4015	4059	4191	4016	4158	4212	4157	4219	4184	3951	4118	3991	3998	3971	3930	3808	3852	3879	3775	3727	3658	3701	3703	3918	4029	3882
3918	3982	4147	4007	4035	3889	3765	3766	3894	3931	3992	3850	3780	3938	3853	3785	4115	4215	4123	4322	4062	3964	4062	4008	3969	3998	4040	4121	4110	4438	4406	4204	4023	4015	4063	4002	4051	3933	4021	3907	3854	3950	3882	3824	3855	3909	3868	3808	3893	3870
4260	4017	4117	4076	3933	3982	3823	3801	3832	3967	4017	3930	3757	3716	3758	3860	3930	4167	4169	4055	4091	3939	4000	3837	3947	3998	4090	4209	4176	4404	4420	4275	4235	4188	4027	4110	4111	4037	3956	3831	3857	3994	3973	3881	3949	3812	3824	3960	3888	3839
4135	4154	4131	4058	4130	3884	3737	3905	3789	4073	4015	3886	3888	3814	3798	3748	3835	4112	4226	4080	4064	3950	3888	3894	3970	3924	4052	4066	4250	4213	4344	4400	4090	4102	4143	4085	4118	4022	4077	3913	3965	3889	4044	3901	3885	3946	3828	3857	3915	3957
4026	4186	4189	4052	4045	3974	3799	3938	3955	4043	4045	3876	3927	3707	3749	3708	3907	3991	4086	4157	4121	3930	3856	3806	3829	3836	3915	4066	4033	4231	4107	4292	4216	4229	4050	4060	3982	4178	4104	3990	4073	4030	4021	3899	3863	3915	3957	3859	4029	4002
4119	4105	4275	4047	4194	4019	3917	3977	4104	3940	3911	3988	3882	3760	3793	3710	3753	3992	3998	4108	4036	3939	3748	3760	3831	3863	3855	3949	4029	4176	4203	4146	4216	4150	4198	4143	4082	3984	4129	4001	4064	3980	3983	3909	3849	3898	4053	4122	4097	4170
4119	4234	4037	4192	4220	3877	3776	3989	4131	4034	4174	3878	3981	3824	3678	3660	3840	3989	4021	4114	4003	3932	3735	3754	3687	3710	3744	3870	4038	4175	4082	4082	4150	4119	4140	4127	4120	3948	4142	3984	4101	4059	3902	3913	3892	3837	3931	4019	3952	4120
4089	4039	4142	4221	4070	4044	4006	4025	4038	4192	4192	4027	3908	3916	3817	3724	3823	3814	3898	3921	3990	3947	3881	3743	3745	3767	3648	3798	3906	4066	3939	4011	4105	4103	4146	4118	3882	4045	3997	3980	4042	4054	3995	3967	3804	3841	3963	3974	3946	3935
3964	4051	4082	4147	4130	4073	3957	3992	4195	3992	4119	4231	3917	3828	3727	3774	3872	3824	3834	3983	3847	3896	3774	3735	3646	3587	3653	3788	3855	4032	3944	4038	4068	4061	4066	4064	3999	3994	3927	3974	3982	3896	3900	3934	3833	3849	3910	3835	3938	3797
3989	3946	3956	4075	4097	4006	3922	4018	4028	4224	4083	4048	4182	3976	3871	3830	3831	3816	3929	3863	4043	3989	3823	3679	3688	3602	3589	3614	3671	3753	3904	3985	4098	4035	3999	4153	3950	4007	3955	3995	3928	3986	3850	3858	3894	3874	3724	3910	3926	4004
3966	3766	3758	3981	3868	3960	3985	4012	3978	4006	4244	4220	4152	3935	3899	3875	3814	3803	3874	4039	4067	4032	3848	3777	3621	3559	3627	3581	3782	3821	3812	3893	3904	3953	4137	4034	3950	3899	3932	3999	3861	3900	3856	3788	3774	3734	3759	3724	3901	3846
3988	3781	3657	3886	3882	4008	4052	3932	4075	4055	4204	4101	4101	3980	3827	4010	3970	3885	3983	4010	4069	4042	3940	3751	3667	3658	3564	3554	3741	3697	3812	3795	3948	4004	3953	3839	4004	3924	3879	3800	3815	3765	3731	3771	3727	3736	3540	3775	3757	3887
4022	3783	3757	3708	3890	3893	3993	4045	3934	4040	4255	4127	4164	4216	4094	3955	3870	3864	3990	4017	4089	4111	4097	3789	3731	3460	3602	3611	3651	3614	3756	3842	3833	3952	3978	3945	4178	4031	3827	3913	3861	3861	3842	3682	3690	3570	3669	3758	3752	3842
3953	3659	3620	3705	3743	3839	3876	3948	3884	3915	4155	4152	4166	4070	4073	3846	3981	3846	4072	4084	4011	4129	4161	3938	3825	3577	3582	3623	3694	3730	3798	3715	3995	3835	3930	3833	3966	3965	3807	3975	4019	3864	3764	3618	3798	3695	3708	3782	3802	3695
4018	3834	3552	3638	3737	3822	3743	3802	3770	3691	4083	4064	4211	4076	4115	4004	3958	3921	4007	4141	4089	4212	4137	4022	3897	3715	3633	3538	3615	3717	3835	3829	3888	3944	3864	3916	3881	3707	4025	3946	3823	3892	3936	3701	3744	3718	3695	3733	3725	3673
4104	3723	3557	3700	3709	3670	3816	3919	3827	3853	3790	3929	4036	4035	4075	4023	4071	4115	4035	4027	4167	4015	4102	4066	4094	4005	3664	3701	3597	3743	3644	3844	3866	3966	3912	3978	3908	3973	3856	4036	4003	3856	3810	3783	3601	3676	3749	3854	3748	3811
4137	3891	3669	3774	3752	3665	3849	3699	3728	3765	3720	3859	3951	4076	4046	4101	4062	3997	4087	4006	4061	4335	3981	4172	3997	3969	3941	3770	3721	3796	3820	3712	3773	3783	3880	3995	3994	3995	3928	4071	3851	3805	3761	3720	3693	3784	3699	3838	3777	3843
4085	3947	3830	3710	3805	3710	3658	3735	3703	3614	3731	3631	3920	4098	4130	3974	4038	3937	4021	4010	4108	4133	4225	4116	3996	4035	3946	3909	3770	3715	3841	3858	3888	3870	3867	3846	3950	3910	3887	3985	3965	3812	3868	3894	3843	3746	3834	3961	3867	3959
4038	4093	3811	3698	3663	3693	3728	3742	3740	3621	3623	3556	3695	3826	3980	3902	3986	3836	3986	3902	3927	4060	4178	4040	4052	4048	4131	3977	3789	3881	3821	3828	4083	3942	3798	3887	3867	3852	3946	4106	3902	3956	3983	3984	3942	3868	4039	3867	3939	3920
4162	3925	3932	3860	3690	3633	3715	3797	3748	3712	3652	3632	3605	3697	3815	3925	3880	4002	3878	3903	3898	3896	4131	3948	4240	4135	4106	4028	3921	3993	4019	4066	3922	3950	3766	3774	3941	3987	4103	4182	4093	4005	4012	3948	3931	3888	3895	3833	4019	3981
3949	4100	3993	3857	3777	3802	3829	3911	3834	3715	3783	3631	3702	3783	3624	3887	3894	3876	3838	3818	3817	3841	3852	4102	4040	4065	4002	3942	3955	4095	3979	3882	3806	3892	3858	3789	3891	3907	3950	3989	4003	3959	4009	3935	3912	4007	3880	3891	3993	3867
3926	4119	4024	3963	3782	3646	3750	3693	3874	3904	3893	3576	3707	3634	3809	3861	3777	3753	3791	3895	3835	3759	3810	3943	4036	3923	3968	3964	4122	4039	4116	3994	3863	3697	3880	3931	3895	4091	3870	3918	3867	3940	3905	3820	3793	3903	3949	3903	4212	4136
3983	3879	3966	4025	3758	3741	3856	3762	3736	3766	3981	3842	3599	3702	3673	3705	3771	3860	3901	3783	3677	3762	3801	3878	3876	3814	3930	3917	4012	4017	3928	4060	3924	3893	3886	3849	3858	3759	3608	3719	3714	3886	3915	3815	4069	3891	4075	4133	4143	4218
3961	3839	4014	3956	3850	3838	3749	3689	3890	3931	3816	3875	3840	3661	3707	3684	3877	3886	3715	3847	3789	3720	3821	3696	3604	3790	3812	3838	3976	3972	3989	3946	4061	3982	3921	3890	3801	3682	3639	3733	3775	3935	3963	3976	3895	3871	3787	3828	3880	3888
3903	3796	3995	3975	4011	3742	3734	3884	3811	3995	4048	3916	4039	3726	3741	3695	3766	3872	3930	3866	3702	3791	3756	3604	3554	3644	3637	3761	3885	3945	4035	4064	3921	3986	3733	3710	3671	3591	3724	3817	3881	3958	3765	3655	3599	3697	3703	3665	3562	3643
3953	3820	3840	3868	3878	3883	3762	3771	3889	4021	3991	4190	3959	3824	3760	3844	3860	3926	3947	3749	3989	3832	3707	3545	3716	3530	3602	3655	3701	3804	3970	4023	4000	3877	3839	3741	3744	3897	3848	3855	3837	3831	3601	3613	3404	3402	3338	3385	3583	3505
3914	3783	3675	3868	3823	3931	3794	3841	3835	4067	4173	4084	4105	3978	3909	3743	3729	3722	3842	3918	4047	3807	3616	3758	3598	3578	3494	3634	3685	3892	3968	3769	3744	3787	3884	3965	4028	3913	3922	3787	3702	3627	3563	3352	3447	3374	3474	3587	3647	3772
4097	3867	3616	3728	3798	3897	3859	4004	3882	3946	3930	4081	4015	4086	4127	3978	3849	3714	3907	3921	3894	3896	3929	3994	3616	3500	3478	3536	3721	3634	3736	3641	3662	3813	3960	4071	4034	3939	3679	3598	3514	3443	3378	3434	3605	3650	3587	3749	3937	3971
4062	3918	3779	3767	3645	3913	3939	3850	3981	3959	4045	4117	3962	4073	4013	3850	3846	3755	3870	3743	3829	3971	4142	3949	3646	3456	3663	3621	3698	3507	3525	3562	3838	4051	4136	3984	3894	3561	3644	3588	3649	3585	3664	3763	3802	3710	3807	3930	3974	4016
3939	3939	3699	3691	3758	3814	3769	4057	3894	3888	3977	3861	4042	3971	4038	4035	3787	3881	3886	3758	3857	3959	4056	3827	3721	3642	3859	3640	3561	3519	3495	3662	3937	4032	3926	3770	3602	3617	3628	3714	3859	3915	3947	3890	4013	3987	3943	3798	3950	3870
3976	3936	3940	3739	3640	3754	3946	3935	3997	3994	3869	3857	3970	4081	4031	3969	3850	3966	3813	3802	3808	4044	4009	3819	3830	3967	4024	3932	3493	3481	3644	3926	3874	3943	3663	3535	3376	3529	3702	3829	3914	4103	4113	4016	3927	3808	3704	3748	3823	3853
4032	4098	3982	3824	3768	3660	3855	3911	3868	4020	3933	3881	3781	3988	3809	3974	4062	3901	3832	3655	3790	3921	3861	3688	3914	4131	4017	3758	3605	3778	3797	3998	3955	3620	3484	3430	3481	3730	4000	3997	4005	4081	3944	3768	3703	3650	3724	3735	3710	3745
4133	4003	3909	3876	3747	3755	4024	3919	3947	3983	3848	3736	3873	3809	3783	3927	3877	3932	3647	3823	3786	3735	3619	3748	4071	4071	3891	3619	3638	3929	4155	3913	3754	3499	3432	3567	3706	3939	3974	4057	3940	3871	3880	3646	3442	3706	3415	3518	3615	3806
4005	3958	4009	4050	3883	3855	3973	3869	3944	3835	3862	3858	3820	3841	3730	3835	3780	3827	3862	3978	3950	3709	3668	3805	3922	3908	3674	3676	3967	4129	4187	4004	3612	3444	3467	3714	3877	3911	4038	3832	3701	3726	3471	3486	3325	3435	3544	3646	3823	3764
3996	4017	3850	4011	3973	3927	3810	3740	3974	3887	3952	3946	4001	3737	3623	3594	3669	3853	3806	3940	3854	3630	3646	3834	3859	3708	3453	3833	4031	4369	4259	3803	3714	3646	3784	3986	4081	4088	3875	3683	3553	3278	3245	3263	3409	3579	3671	3818	4004	3977
3972	4002	3867	3900	4036	3901	3965	3893	3980	3991	3859	4155	3997	3715	3608	3564	3699	3492	3735	3940	3755	3594	3874	3952	3661	3487	3456	3884	4210	4082	3843	3682	3791	3925	4159	4325	4193	3952	3832	3612	3234	3316	3342	3498	3645	3732	3801	4042	4049	4107
4113	3912	3805	3859	3838	4059	3955	3874	3962	3933	3958	4101	3969	3874	3802	3809	3446	3485	3773	3902	3640	3652	3950	3975	3577	3349	3531	3794	3885	3764	3574	3579	3789	4029	4260	4274	4201	3957	3645	3527	3355	3498	3577	3546	3804	3920	3984	4012	4363	4319
4144	3953	3769	3889	3878	3893	3953	3969	3898	3783	4001	3965	4026	3941	3906	3805	3493	3433	3652	3735	3558	3722	4144	3941	3383	3361	3675	3901	3808	3481	3383	3621	3927	4184	4243	4235	3923	3679	3535	3578	3649	3649	3861	3964	4150	4213	4231	4229	4210	4272
4133	4129	3957	3796	3786	3873	3949	4012	3977	3976	3948	3865	3919	3964	3987	3833	3542	3612	3661	3419	3559	3818	3844	3835	3425	3639	4022	4029	3615	3338	3366	3679	3864	4153	4066	3769	3632	3433	3396	3373	3755	3915	3970	4328	4152	4246	4219	4366	4247	4319
4178	4092	3981	3947	3788	3746	3991	4067	3972	4026	3980	3821	3835	3903	3843	3781	3694	3729	3743	3528	3576	3723	3863	3538	3503	3859	4136	3989	3478	3289	3347	3703	3831	4071	4013	3738	3375	3324	3672	3653	3811	3946	4164	4317	4215	4196	4237	4309	4262	4054
4095	4101	3955	3949	3793	3889	3874	3934	4032	3933	3981	3818	3748	3667	3748	3751	3716	3914	3765	3557	3476	3775	3701	3354	3375	3988	4376	3849	3498	3411	3677	4017	3970	3912	3713	3278	3227	3392	3586	3586	3873	4072	4264	4103	4083	4143	3997	4122	3860	3941
4145	4115	3955	4087	3858	3909	3795	3762	3915	4028	3924	3773	3748	3662	3727	3683	3629	3852	3673	3603	3862	3963	3611	3240	3486	3945	4125	3742	3550	3679	3746	4078	4006	3875	3539	3331	3216	3391	3575	3817	4007	4031	4121	4056	4167	3982	3856	3851	3752	3774
4153	3930	3964	4105	3963	3899	3963	3950	3771	3969	3958	3863	3796	3689	3561	3680	3714	3870	3630	3602	3890	3960	3604	3243	3480	3999	3849	3410	3409	3639	4060	4324	4154	3869	3447	3237	3288	3432	3699	3840	4052	4055	3901	3985	3905	3721	3684	3542	3471	3525
4052	3940	4073	3901	3998	3953	4154	3978	3854	3936	3906	3816	3914	3871	3621	3511	3691	3756	3523	3647	4146	4018	3635	3409	3869	4124	3789	3399	3418	3582	3956	4302	4212	3939	3554	3350	3566	3676	3820	4134	4257	4138	4023	3872	3680	3657	3488	3525	3512	3374
4106	4105	3889	3836	3920	4087	4124	4006	4003	3903	3841	3819	3845	3840	3570	3537	3722	3730	3452	3633	4023	3818	3543	3519	4103	4155	3572	3263	3373	3738	3966	4096	4022	3702	3410	3416	3589	3877	4060	4371	4408	4043	4113	3947	3831	3536	3566	3541	3395	3450
4188	4108	4053	3916	3809	4094	3962	3919	3890	3931	3867	3589	3763	3745	3687	3716	3827	3646	3393	3637	4111	3834	3532	3732	4269	4214	3810	3374	3582	3797	4006	4188	3770	3412	3274	3377	3663	3916	4404	4368	4414	4306	4149	3846	3885	3671	3545	3607	3534	3573
4085	4178	3971	4020	3960	3856	4010	3934	4007	4005	3929	3743	3709	3713	3633	3703	3863	3800	3527	3740	3866	3780	3385	3713	4164	4286	3745	3407	3589	3901	4124	4055	3810	3298	3206	3344	3580	4011	4234	4416	4253	4266	4124	4005	3762	3714	3751	3706	3606	3539
4131	3899	4012	3968	3981	3927	3833	3830	3884	3917	3891	3913	3963	3759	3655	3637	3936	3908	3688	3797	4024	3742	3416	3688	4106	4087	3630	3456	3541	3867	4210	4127	3666	3263	3296	3507	3512	3957	4202	4247	4139	4146	3982	3734	3654	3618	3596	3543	3480	3451
4176	3904	3811	3915	3864	4028	3884	3817	3805	3844	3880	3910	3920	3686	3583	3641	3737	3829	3634	4039	3986	3742	3397	3634	4139	4029	3526	3442	3696	3916	4301	4213	3754	3352	3213	3627	3564	3930	4229	4349	4106	3931	3804	3684	3499	3453	3384	3344	3427	3388
3967	3880	3906	3914	3893	3952	3831	3780	3676	3744	3807	3851	3880	3798	3721	3722	3738	3795	3700	4052	4254	3857	3482	3811	4211	3993	3371	3329	3618	4003	4155	4062	3761	3276	3293	3454	3730	3927	4139	4221	4292	3969	3785	3660	3480	3609	3232	3201	3449	3287
3985	3867	3942	3741	3766	3679	3861	3886	3764	3759	3694	3705	3795	3800	3757	3842	3880	3793	3591	3847	4098	3915	3663	3863	4394	3945	3574	3446	3780	3985	4271	4055	3657	3391	3311	3560	3884	4112	4215	4400	4270	4154	3802	3666	3564	3612	3294	3276	3433	3407
4072	3957	3839	3962	3812	3777	3693	3696	3729	3826	3780	3552	3673	3752	3840	3871	3947	3743	3690	3751	3990	3786	3608	3846	4299	4171	3568	3448	3649	3932	4078	4081	3567	3271	3205	3554	3884	4294	4338	4547	4329	4147	3936	3893	3721	3668	3562	3462	3391	3486
3991	3899	3964	3984	3740	3902	3727	3826	3744	3755	3761	3602	3713	3741	3642	3819	4009	3831	3709	3928	4002	3828	3535	3807	4403	4206	3736	3497	3688	3964	4119	4158	3616	3294	3238	3515	3741	4145	4299	4440	4459	4290	4022	3869	3746	3734	3646	3564	3476	3454
3938	3883	3884	3938	3846	3868	3870	3727	3759	3883	3781	3649	3812	3683	3602	3681	3876	3990	3759	3908	4074	3705	3399	3620	4003	4108	3727	3580	3607	4083	4321	4117	3889	3393	3211	3337	3692	4067	4277	4336	4274	4143	3950	3906	3701	3685	3564	3577	3480	3504
3983	3912	3897	3757	3918	3921	3921	3790	3790	3891	3890	3771	3866	3824	3717	3540	3945	3850	3636	3792	4081	3981	3405	3533	3927	3851	3669	3347	3573	4056	4226	4292	4045	3560	3266	3350	3744	3889	4123	4379	4190	4165	3894	3722	3612	3463	3538	3419	3383	3346
3915	3913	3773	3884	3852	3989	3948	3802	3744	3769	3779	3781	3863	3776	3706	3766	3905	3911	3649	3642	3925	3986	3687	3454	4034	4037	3625	3370	3376	3714	4045	4277	4119	3595	3556	3530	3748	4076	4220	4404	4345	4158	4004	3897	3727	3581	3572	3549	3322	3319
3795	3887	3830	3872	3901	3888	3966	4026	3863	4026	3942	3782	3867	3867	3888	3740	3934	3829	3626	3654	3846	3882	3601	3496	3931	4236	3809	3430	3268	3623	3891	4032	3983	3835	3430	3465	3720	4087	4206	4540	4463	4297	4181	4139	4003	3797	3726	3628	3538	3478
3614	3748	3762	3851	3851	3924	3815	3867	3857	3978	3858	3834	3857	3947	3695	3814	3957	3986	3758	3644	3859	3990	3607	3409	3744	4134	3875	3626	3247	3468	4003	4039	4170	3770	3470	3423	3495	3728	3958	4354	4310	4317	4164	4222	4012	3955	3828	3733	3612	3427
3738	3641	3823	3896	3897	3834	3850	3867	3801	3889	3860	3847	3837	3862	3984	3824	3819	3930	3822	3698	3753	4105	3743	3389	3574	3845	4041	3718	3397	3590	3842	4143	4189	4024	3688	3371	3321	3462	3760	3957	4095	4119	4127	4094	3926	3966	3991	3636	3652	3590
3796	3783	3787	3857	3759	3800	3909	3776	3614	3723	3752	3781	3897	4051	3900	3844	3935	3954	3722	3722	3912	4083	3834	3573	3493	3878	4059	3680	3499	3444	3864	4139	4331	4176	3929	3555	3444	3483	3724	3818	3980	3923	4054	3999	4021	3806	3761	3639	3673	3586
3865	3831	3826	3750	3806	3810	3711	3683	3682	3666	3624	3766	3807	3935	4052	3920	3988	3895	4008	3789	3710	3978	4033	3747	3559	3923	4285	3906	3642	3431	3543	3913	4164	4111	4166	3745	3601	3703	3619	3765	3981	3969	4141	4163	4095	4138	4027	4009	3766	3690
3964	3853	3923	3908	3779	3797	3748	3918	3696	3687	3718	3673	3791	3671	3785	3868	3839	4043	4026	3789	3531	3920	3928	3735	3510	3725	4148	4181	3725	3556	3569	3786	4031	4186	4227	4004	3744	3552	3659	3695	3791	4004	4157	4328	4271	4402	4337	4225	4102	4084
3926	3840	3979	4034	4001	3918	3816	3972	3842	3870	3747	3747	3664	3628	3771	3908	3818	3828	3846	3806	3564	3590	3868	3805	3392	3446	4040	4251	4039	3674	3549	3709	3985	4066	4111	4047	3704	3502	3496	3404	3624	3735	3913	4110	4272	4401	4419	4327	4359	4333
3870	3898	4058	3964	4114	3971	3831	3858	3757	3762	3848	3830	3903	3834	3897	3880	3703	3649	3885	3820	3625	3648	3845	3787	3559	3351	3750	4147	4216	3794	3532	3527	3789	4056	4167	4168	4001	3823	3538	3375	3449	3589	3699	3859	4114	4273	4278	4382	4295	4295
3915	3886	3956	4060	3973	4071	3974	3910	3841	3887	3757	3878	3850	3676	3727	3794	3489	3522	3604	3704	3566	3538	3716	3866	3773	3386	3322	3820	4076	4033	3570	3431	3572	3960	4090	4277	4252	3905	3772	3461	3356	3460	3653	3674	3933	4036	4212	4030	4204	4217
3946	3996	3938	4079	3992	4087	3990	3906	3806	3910	3783	3713	3862	3779	3723	3808	3766	3520	3596	3625	3614	3399	3543	3776	3864	3664	3470	3515	3908	3902	3732	3391	3310	3425	3902	4060	4155	4134	3785	3739	3472	3493	3491	3615	3736	3855	3940	4049	4257	4154
3854	3957	3946	3956	4188	3912	3951	3885	3916	3969	3913	3821	3772	3822	3798	3656	3709	3683	3574	3630	3726	3515	3446	3632	3820	3768	3604	3527	3809	3818	3924	3563	3471	3434	3634	3824	3881	3931	3876	3818	3660	3583	3439	3532	3665	3666	3865	3859	3914	3990
3906	3940	3865	3920	3897	3846	3883	3852	3798	3916	3947	3834	3912	3778	3696	3826	3697	3646	3593	3751	3749	3577	3432	3483	3777	3869	3628	3377	3515	3714	4041	3959	3535	3472	3485	3698	3788	3851	3942	3799	3866	3580	3669	3408	3451	3448	3446	3476	3645	3698
3939	3841	3899	3735	3735	3839	3764	3741	3766	3868	3790	3812	3930	3964	3748	3735	3668	3676	3603	3756	3776	3799	3793	3633	3682	3881	3867	3635	3430	3651	3959	3938	3736	3614	3422	3518	3623	3755	3838	3932	3849	3865	3831	3782	3629	3587	3527	3495	3545	3601
3872	3856	3872	3860	3731	3724	3743	3774	3743	3713	3725	3795	3679	3846	3742	3677	3751	3704	3636	3711	3819	3779	3898	3794	3681	3839	3958	3677	3477	3590	3819	3850	3930	3638	3537	3508	3499	3562	3803	3935	3918	4004	3999	3970	3935	3824	3726	3605	3556	3511
4006	3960	3799	3965	3701	3830	3714	3694	3744	3733	3751	3696	3662	3695	3598	3708	3604	3775	3699	3696	3785	3697	3785	3937	3672	3725	3812	3924	3768	3560	3587	3733	4006	3997	3740	3555	3432	3541	3546	3818	3877	4157	4043	4122	4066	3976	3975	3880	3835	3816
4023	3949	3891	3832	3859	3715	3608	3564	3663	3634	3757	3758	3600	3647	3806	3578	3676	3558	3775	3801	3760	3726	3878	3878	3773	3654	3707	3884	3782	3762	3517	3548	3866	3938	3926	3855	3567	3424	3484	3654	3882	3940	4060	4188	4044	3994	4091	3988	4095	3980
3912	3886	3803	3886	3862	3697	3825	3903	3744	3827	3722	3706	3658	3687	3654	3777	3632	3654	3789	3734	3780	3713	3840	3748	3851	3657	3664	3691	3801	3959	3668	3606	3652	3749	3964	3952	3837	3730	3623	3588	3648	3782	3918	3979	4165	3962	4111	3976	4139	4050
3817	3766	3826	3718	3852	3927	3722	3696	3808	3719	3772	3753	3693	3596	3525	3607	3614	3577	3643	3814	3685	3684	3647	3778	3761	3745	3625	3563	3655	3771	3772	3698	3547	3637	3572	3868	3914	3910	3719	3782	3772	3712	3754	3891	3832	3903	4048	3987	4084	4222
3741	3739	3653	3713	3754	3811	3749	3707	3723	3774	3916	3771	3652	3695	3543	3559	3677	3697	3757	3641	3678	3712	3695	3630	3719	3713	3706	3414	3569	3630	3595	3738	3690	3542	3515	3585	3834	4026	3995	3839	3823	3691	3636	3819	3712	3799	3806	3768	3892	4099
3596	3715	3671	3780	3641	3800	3798	3678	3806	3937	3831	3756	3840	3651	3705	3555	3782	3829	3754	3719	3639	3792	3574	3557	3625	3616	3521	3605	3559	3505	3604	3831	3627	3659	3518	3466	3519	3771	3804	3902	3823	3902	3832	3685	3600	3607	3617	3626	3769	3839
3604	3551	3506	3630	3699	3744	3679	3701	3798	3774	3864	3791	3732	3738	3623	3684	3888	3609	3802	3829	3823	3686	3699	3522	3654	3657	3721	3598	3569	3519	3483	3549	3812	3702	3610	3618	3696	3481	3669	3717	3891	3851	3800	3765	3769	3708	3684	3730	3628	3707
3747	3581	3607	3650	3529	3515	3602	3694	3711	3726	3777	3642	3806	3861	3635	3846	3650	3751	3711	3860	3693	3739	3691	3634	3691	3639	3615	3736	3620	3707	3557	3642	3581	3733	3788	3641	3633	3586	3611	3660	3656	3921	3923	3791	3821	3970	3959	3797	3895	3943
3733	3690	3534	3566	3547	3591	3572	3664	3644	3677	3721	3621	3650	3750	3584	3704	3664	3576	3899	3754	3694	3621	3798	3650	3701	3665	3706	3770	3739	3772	3770	3691	3690	3709	3753	3876	3886	3849	3741	3711	3702	3626	3682	3722	3704	3795	3848	3990	4055	4126
3573	3585	3564	3741	3712	3649	3680	3719	3710	3700	3643	3596	3785	3627	3615	3631	3670	3782	3550	3680	3645	3626	3658	3654	3673	3804	3647	3693	3668	3792	3931	3691	3707	3702	3744	3799	3744	3842	3766	3807	3689	3698	3722	3696	3461	3732	3833	3819	4021	3942
3767	3706	3523	3858	3716	3576	3711	3619	3663	3842	3701	3678	3622	3542	3521	3541	3748	3564	3603	3711	3717	3505	3632	3562	3615	3714	3666	3642	3538	3786	3870	3809	3881	3840	3858	3867	3703	3822	3841	3841	3895	3962	3834	3769	3603	3711	3616	3732	3779	3901
3703	3518	3752	3703	3719	3663	3610	3687	3621	3517	3625	3689	3636	3642	3555	3593	3663	3605	3513	3579	3559	3565	3358	3567	3575	3567	3632	3610	3629	3611	3777	3789	3870	3863	3791	3707	3705	3758	3867	3759	3827	3927	3789	3838	3832	3867	3754	3829	3834	3877
3791	3700	3659	3706	3709	3770	3678	3699	3630	3592	3715	3563	3732	3501	3538	3562	3555	3572	3470	3465	3455	3413	3370	3638	3409	3583	3571	3453	3699	3755	3652	3647	3653	3790	3618	3759	3542	3662	3599	3642	3808	3694	3856	3827	3878	3832	3850	3963	3827	3899
3591	3684	3719	3925	3710	3695	3745	3605	3627	3642	3599	3568	3616	3470	3468	3600	3495	3522	3486	3467	3437	3326	3608	3610	3531	3610	3583	3477	3618	3670	3614	3604	3629	3557	3665	3689	3670	3628	3614	3654	3670	3649	3697	3598	3726	3791	3720	3828	3800	4001
3781	3672	3574	3725	3800	3766	3514	3533	3616	3575	3593	3537	3527	3461	3464	3558	3534	3567	3453	3411	3442	3548	3500	3606	3539	3538	3631	3505	3493	3527	3628	3566	3536	3563	3654	3535	3548	3591	3570	3462	3567	3581	3686	3718	3687	3729	3735	3703	3685	3651
3623	3813	3776	3589	3633	3789	3750	3579	3468	3635	3458	3318	3558	3428	3540	3581	3641	3527	3575	3511	3627	3545	3548	3633	3683	3723	3753	3751	3613	3723	3656	3637	3579	3602	3614	3563	3548	3431	3506	3527	3541	3668	3823	3788	3756	3767	3758	3632	3755	3679
3525	3587	3702	3702	3660	3623	3656	3528	3577	3557	3453	3540	3473	3564	3474	3548	3598	3524	3681	3529	3659	3507	3503	3594	3677	3591	3557	3697	3623	3648	3615	3630	3485	3578	3741	3530	3662	3586	3642	3625	3576	3668	3756	3781	3857	3838	3827	3683	3877	3719
3698	3697	3523	3684	3727	3664	3612	3570	3491	3473	3467	3532	3575	3516	3572	3525	3547	3618	3514	3794	3555	3588	3568	3740	3635	3639	3688	3555	3574	3785	3705	3550	3629	3601	3553	3623	3679	3657	3550	3557	3681	3800	3828	3793	3849	3790	3757	3881	3839	3837
3689	3697	3704	3538	3652	3746	3679	3487	3556	3472	3522	3499	3555	3519	3494	3504	3534	3545	3431	3495	3664	3706	3676	3541	3628	3616	3539	3566	3553	3640	3543	3575	3563	3758	3634	3560	3578	3586	3680	3735	3800	3709	3798	3764	3687	3815	3793	3817	3770	3727
3623	3622	3644	3619	3634	3576	3517	3563	3541	3488	3614	3583	3628	3628	3481	3605	3439	3463	3591	3595	3637	3475	3616	3666	3608	3596	3732	3595	3614	3611	3610	3591	3565	3595	3537	3596	3596	3668	3666	3675	3702	3899	3770	3785	3694	3795	3750	3790	3862	3853
3647	3578	3413	3671	3726	3662	3594	3567	3535	3564	3655	3582	3593	3504	3646	3590	3568	3561	3475	3576	3507	3750	3566	3760	3506	3589	3649	3477	3616	3544	3678	3530	3536	3578	3627	3661	3657	3722	3595	3670	3697	3694	3748	3692	3665	3770	3847	3757	3744	3790
3602	3523	3527	3479	3564	3577	3578	3482	3496	3639	3658	3625	3680	3617	3605	3616	3480	3644	3564	3646	3605	3762	3624	3574	3617	3649	3470	3541	3489	3599	3523	3432	3627	3677	3581	3600	3666	3614	3550	3593	3646	3777	3770	3632	3724	3645	3723	3750	3816	3821
3476	3532	3734	3679	3425	3513	3597	3595	3590	3713	3725	3673	3672	3535	3593	3648	3609	3563	3783	3667	3655	3587	3784	3659	3615	3387	3623	3517	3569	3576	3548	3492	3626	3623	3629	3496	3468	3659	3673	3665	3661	3768	3769	3669	3648	3626	3794	3663	3688	3664
3452	3573	3444	3668	3646	3497	3586	3651	3767	3699	3597	3691	3442	3694	3579	3467	3652	3636	3757	3721	3650	3641	3633	3628	3637	3610	3637	3629	3540	3735	3646	3786	3602	3565	3557	3595	3637	3615	3681	3660	3661	3789	3715	3799	3768	3659	3666	3731	3721	3791
3811	3618	3433	3584	3734	3517	3589	3683	3723	3687	3781	3613	3595	3577	3418	3502	3447	3617	3559	3687	3462	3620	3564	3684	3548	3670	3644	3617	3605	3696	3638	3684	3717	3656	3513	3635	3576	3494	3735	3739	3749	3753	3744	3785	3621	3679	3811	3762	3684	3751
3785	3636	3581	3677	3788	3697	3524	3717	3638	3676	3670	3576	3651	3549	3523	3418	3505	3709	3510	3541	3584	3560	3496	3556	3644	3636	3590	3645	3569	3737	3683	3660	3642	3619	3570	3675	3529	3759	3632	3624	3652	3717	3753	3751	3694	3612	3642	3689	3681	3843
3564	3885	3778	3781	3569	3727	3813	3594	3649	3666	3535	3488	3665	3591	3608	3490	3512	3554	3519	3446	3605	3490	3671	3556	3763	3683	3759	3611	3441	3720	3681	3611	3705	3487	3473	3555	3506	3581	3620	3567	3698	3686	3805	3706	3727	3708	3539	3653	3687	3736
3497	3606	3888	3846	3715	3653	3760	3793	3593	3553	3649	3406	3631	3561	3565	3677	3490	3534	3512	3490	3580	3603	3580	3643	3723	3685	3679	3651	3615	3672	3550	3610	3596	3548	3630	3700	3703	3638	3531	3691	3590	3750	3690	3756	3718	3586	3555	3701	3688	3655
3508	3351	3618	4021	3923	3678	3775	3745	3622	3611	3602	3524	3491	3631	3680	3686	3539	3470	3536	3447	3480	3411	3612	3686	3655	3679	3656	3584	3651	3571	3523	3684	3542	3551	3543	3515	3515	3576	3619	3521	3510	3634	3702	3529	3639	3590	3555	3638	3482	3710
3833	3471	3482	3794	4006	3654	3478	3655	3561	3523	3479	3567	3505	3574	3560	3576	3731	3653	3722	3479	3604	3567	3570	3646	3657	3814	3616	3649	3678	3556	3545	3577	3534	3660	3575	3496	3499	3571	3565	3465	3689	3597	3620	3545	3610	3504	3529	3561	3528	3522
3916	3577	3480	3610	4047	3769	3510	3592	3614	3444	3427	3510	3530	3551	3677	3688	3809	3705	3603	3508	3414	3703	3634	3616	3847	3762	3678	3736	3511	3568	3557	3582	3568	3569	3637	3701	3690	3497	3662	3685	3661	3634	3535	3691	3708	3581	3623	3652	3480	3643
4011	3870	3581	3530	3883	4034	3650	3524	3654	3659	3455	3529	3587	3613	3682	3540	3725	3791	3620	3651	3736	3632	3696	3759	3739	3728	3781	3659	3573	3419	3554	3569	3572	3657	3562	3610	3644	3722	3609	3630	3680	3646	3635	3669	3663	3536	3562	3635	3590	3666
3859	3965	3766	3477	3582	3881	3821	3319	3636	3597	3465	3632	3769	3566	3591	3541	3709	3708	3773	3694	3625	3587	3679	3657	3691	3659	3736	3664	3554	3523	3633	3557	3575	3633	3649	3648	3654	3511	3579	3626	3536	3439	3540	3605	3647	3664	3563	3614	3830	3669
3479	3889	3951	3746	3488	3834	3927	3450	3478	3806	3620	3754	3696	3553	3654	3884	3726	3735	3682	3697	3737	3603	3693	3771	3834	3739	3726	3748	3632	3576	3505	3627	3579	3656	3696	3568	3708	3599	3645	3530	3598	3655	3534	3686	3550	3649	3506	3519	3683	3646
3330	3853	4118	3891	3418	3697	3951	3604	3531	3785	3679	3532	3698	3649	3715	3730	3696	3624	3588	3823	3752	3776	3660	3691	3789	3824	3835	3723	3551	3686	3663	3648	3678	3646	3568	3478	3648	3625	3598	3530	3619	3675	3620	3573	3739	3675	3671	3628	3533	3748
3399	3605	3931	3929	3570	3461	3892	3795	3532	3815	3759	3420	3779	3693	3502	3721	3670	3641	3763	3769	3582	3666	3749	3767	3616	3729	3790	3668	3745	3586	3531	3764	3632	3657	3520	3508	3696	3533	3439	3647	3517	3620	3587	3592	3617	3679	3629	3729	3633	3644
3410	3401	3958	4050	3729	3464	3931	3976	3434	3651	3922	3547	3579	3742	3549	3675	3596	3599	3530	3541	3754	3662	3765	3714	3673	3627	3573	3743	3561	3619	3754	3742	3723	3662	3655	3520	3584	3478	3512	3595	3602	3643	3481	3566	3536	3681	3598	3632	3514	3715
3440	3401	3819	4122	3702	3445	3833	4090	3573	3512	3923	3601	3448	3648	3509	3697	3594	3646	3675	3507	3716	3694	3715	3731	3690	3609	3627	3779	3620	3676	3744	3653	3675	3603	3682	3698	3517	3500	3605	3586	3634	3473	3585	3547	3647	3568	3659	3678	3537	3665
3554	3294	3784	4148	3708	3504	3805	4065	3586	3504	3974	3575	3559	3714	3407	3635	3696	3581	3681	3542	3768	3755	3777	3738	3602	3735	3720	3812	3674	3701	3781	3723	3558	3653	3454	3519	3481	3600	3614	3430	3518	3532	3558	3518	3642	3686	3609	3654	3567	3663
3504	3239	3654	4185	3938	3433	3722	4138	3662	3564	3923	3753	3540	3869	3481	3645	3556	3438	3673	3582	3768	3688	3737	3784	3711	3632	3856	3698	3816	3605	3735	3718	3606	3689	3491	3524	3517	3492	3433	3460	3595	3578	3493	3650	3623	3649	3691	3743	3686	3621
3546	3203	3634	4200	3928	3477	3743	4042	3685	3539	3929	3637	3614	3699	3534	3631	3509	3678	3750	3694	3796	3678	3633	3741	3713	3636	3767	3634	3727	3707	3717	3700	3612	3589	3645	3684	3541	3560	3549	3539	3552	3701	3575	3742	3552	3696	3637	3646	3623	3541
3605	3285	3688	4207	3828	3440	3692	4050	3548	3577	3762	3440	3551	3786	3543	3622	3798	3775	3720	3600	3725	3756	3730	3727	3728	3487	3575	3691	3694	3671	3669	3635	3779	3835	3671	3541	3515	3669	3650	3561	3578	3582	3663	3505	3552	3614	3584	3583	3622	3611
3511	3342	3765	4051	3933	3331	3617	3938	3552	3450	3753	3507	3522	3744	3567	3623	3758	3639	3787	3532	3690	3616	3651	3689	3688	3681	3703	3733	3770	3659	3882	3523	3761	3733	3663	3669	3602	3630	3646	3763	3683	3713	3673	3555	3488	3549	3534	3488	3623	3645
3536	3404	3927	4111	3764	3383	3802	3885	3592	3603	3812	3483	3524	3754	3469	3783	3657	3654	3713	3486	3795	3632	3673	3674	3758	3866	3759	3811	3720	3768	3837	3695	3762	3799	3725	3643	3678	3700	3728	3777	3682	3653	3648	3621	3528	3479	3593	3522	3613	3607
3478	3570	4018	4007	3474	3433	3952	3849	3485	3731	3878	3480	3699	3682	3622	3837	3662	3740	3764	3659	3779	3605	3641	3643	3835	4003	3885	3798	3720	3775	3767	3687	3701	3879	3790	3744	3585	3688	3592	3807	3630	3705	3687	3845	3691	3476	3521	3533	3608	3612
3493	3764	4030	3808	3407	3567	4016	3969	3481	3881	3902	3537	3879	3702	3604	3928	3616	3764	3788	3641	3611	3654	3707	3739	3870	3922	3855	3911	3796	3882	3712	3835	3844	3869	3931	3877	3823	3782	3653	3842	3772	3693	3763	3852	3795	3697	3557	3513	3618	3759
3702	3924	4052	3635	3430	3682	3946	3683	3493	3915	3927	3850	3908	3781	3785	3885	3570	3772	3767	3796	3711	3651	3818	3764	3843	3907	3952	3935	4000	3875	3991	3911	3832	3850	3758	3948	3867	3721	3650	3760	3757	3806	3894	3799	3806	3673	3816	3688	3711	3718
4062	4066	3878	3548	3388	3749	3978	3455	3593	3868	3783	3742	4079	3706	3741	3903	3731	3701	3666	3791	3623	3636	3760	3798	3961	3956	3824	3984	3957	3928	3930	3859	3909	3868	3894	3869	3840	3717	3798	3608	3822	3754	3724	3851	3844	3742	3706	3752	3688	3764
4267	4165	3828	3428	3584	3851	3722	3430	3544	3705	3552	3845	3808	3681	3720	3771	3542	3733	3479	3832	3735	3744	3618	3800	3908	3935	3792	3986	3935	3912	3790	3835	3771	3757	3634	3732	3638	3646	3746	3650	3631	3680	3728	3752	3677	3688	3694	3633	3661	3621
4279	3986	3701	3581	3806	3790	3436	3284	3573	3503	3459	3648	3712	3519	3678	3488	3442	3560	3627	3730	3477	3750	3754	3898	3686	3647	3790	3787	3745	3627	3755	3607	3563	3622	3610	3661	3629	3672	3611	3569	3576	3600	3651	3565	3617	3652	3586	3468	3486	3554
3869	3747	3622	3907	4067	3822	3463	3591	3640	3435	3427	3791	3561	3575	3636	3529	3681	3545	3603	3596	3562	3841	3679	3678	3623	3749	3746	3815	3742	3674	3740	3638	3663	3593	3695	3646	3694	3734	3639	3699	3742	3565	3453	3686	3514	3749	3611	3447	3595	3489
3620	3500	3674	3886	3993	3661	3706	3804	3670	3460	3664	3810	3547	3698	3728	3645	3751	3587	3660	3495	3718	3672	3819	3831	3716	3791	3968	3868	3772	3780	3850	3802	3626	3628	3805	3693	3682	3689	3775	3712	3477	3687	3563	3641	3682	3606	3713	3462	3644	3608
3551	3518	3700	3732	3755	3730	3867	4005	3830	3767	3892	3799	3902	3946	3948	3991	4015	3843	3886	3917	3992	3719	3886	3725	3930	3893	4060	4018	4008	3925	3859	3858	3702	3865	3924	3923	3851	3777	3860	3813	3793	3640	3713	3790	3773	3838	3781	3731	3731	3770
3743	3682	3624	3592	3545	3723	3809	3882	3732	3720	3886	3749	4021	4053	3973	3988	3949	4085	3933	3951	3973	3834	3826	3782	3829	3912	3991	4015	3800	3994	3878	3731	3785	3820	3962	3899	3859	3851	3844	3932	3828	3735	3715	3801	3859	3856	3748	3841	3775	3743
[truncated: 920 more columns]
