# Supplementary material for: Spatial Resolution and Refractive Index Contrast of Resonant Photonic Crystal Surfaces for Biosensing
Source: IEEE Photonics J. Author manuscript; Available in PMC 2015 Sep 7. (PMC4561521; doi:10.1109/JPHOT.2015.2435699)
Supplement: fig4_data [file NIHMS64775-supplement-fig4_data.gz › Volumes/graham/MacBook_backup/PhD_folder_2015_06_02/paper_improvements/IEEE_J_Photonics/final_files/data_files/fig4/ref/r06.csv]

4712	4381	4389	4447	4363	4527	4553	4727	4666	4605	4619	4563	4529	4524	4369	4342	4330	4212	4130	4300	4400	4598	4503	4436	4560	4458	4495	4448	4437	4569	4711	4536	4531	4480	4426	4459	4369	4524	4584	4420	4539	4543	4406	4440	4490	4414	4478	4522	4347	4340
4591	4758	4533	4695	4646	4779	4881	4870	4914	4917	4642	4582	4498	4461	4381	4247	4244	4183	4202	4345	4481	4585	4471	4525	4514	4464	4318	4396	4448	4510	4542	4664	4325	4231	4348	4615	4488	4598	4653	4407	4490	4425	4413	4318	4365	4378	4403	4437	4454	4455
4805	4848	4718	4570	4725	4714	4808	4846	4801	4665	4535	4466	4419	4318	4142	4327	4281	4198	4258	4280	4351	4426	4310	4400	4435	4369	4463	4388	4337	4407	4523	4481	4302	4435	4358	4525	4572	4584	4639	4611	4519	4332	4476	4251	4293	4336	4408	4427	4316	4332
4758	4666	4589	4627	4697	4663	4868	4918	4791	4688	4512	4517	4408	4274	4258	4292	4290	4430	4430	4465	4372	4368	4443	4392	4375	4272	4473	4513	4483	4598	4634	4469	4547	4498	4511	4618	4547	4571	4605	4478	4532	4618	4414	4429	4249	4360	4434	4467	4302	4359
4846	4716	4647	4545	4586	4646	4724	4721	4705	4486	4632	4520	4449	4295	4315	4254	4409	4515	4574	4616	4557	4549	4443	4263	4340	4540	4468	4456	4508	4604	4520	4582	4635	4606	4647	4735	4777	4691	4760	4628	4627	4506	4671	4655	4417	4347	4375	4331	4355	4556
4801	4608	4711	4670	4648	4717	4737	4596	4601	4560	4437	4475	4404	4414	4475	4488	4659	4579	4772	4738	4725	4547	4536	4429	4466	4497	4584	4622	4446	4572	4715	4595	4683	4654	4645	4652	4573	4806	4793	4694	4588	4744	4632	4585	4652	4560	4473	4322	4398	4362
4952	4780	4719	4738	4812	4473	4550	4443	4365	4566	4495	4419	4386	4404	4469	4557	4675	4813	4880	4783	4752	4580	4521	4481	4535	4595	4626	4514	4529	4625	4651	4682	4706	4705	4742	4531	4751	4711	4813	4773	4771	4785	4829	4735	4602	4489	4535	4454	4427	4668
4973	4818	4758	4713	4593	4462	4479	4574	4447	4588	4432	4458	4669	4682	4679	4655	4835	4802	4938	4715	4668	4715	4726	4558	4633	4702	4510	4537	4558	4548	4587	4485	4850	4593	4666	4748	4699	4739	4720	4861	4843	4737	4928	4750	4790	4745	4504	4530	4455	4431
4777	4663	4751	4711	4618	4529	4309	4414	4475	4437	4454	4626	4662	4731	4584	4749	4705	4738	4834	4827	4693	4837	4800	4675	4611	4791	4495	4424	4564	4589	4570	4681	4634	4842	4853	4863	4990	4980	4724	4918	4871	4987	5009	4862	4926	4795	4612	4531	4510	4583
4674	4620	4536	4681	4616	4408	4317	4475	4631	4483	4547	4795	4641	4712	4720	4648	4569	4765	4683	4804	4809	4863	5086	4926	4716	4787	4702	4652	4541	4412	4532	4687	4729	4794	4914	4987	4873	4963	4860	4874	5068	5090	4906	4883	4746	4731	4740	4570	4619	4475
4825	4566	4601	4667	4594	4544	4713	4562	4515	4374	4785	4725	4762	4796	4677	4549	4503	4610	4671	4717	4951	4944	5002	4895	4838	4651	4724	4679	4679	4587	4687	4659	4700	4932	4918	4962	5022	4851	4874	5034	4946	5124	4967	4905	4941	4899	4834	4809	4691	4644
4647	4597	4323	4593	4602	4771	4792	4761	4492	4641	4630	4587	4689	4584	4563	4591	4607	4482	4646	4833	4923	4892	5005	4850	4711	4764	4805	4691	4604	4609	4609	4688	4881	4791	4801	4934	5050	4866	4853	5031	5007	5129	5102	5220	4945	5025	4933	4773	4849	4694
4687	4468	4468	4554	4667	4943	4860	4877	4710	4688	4602	4619	4661	4502	4546	4541	4421	4444	4646	4809	4848	4995	4887	4897	4780	4890	4747	4795	4651	4850	4756	4789	4831	4739	4716	4857	4878	4955	5049	5043	5088	5168	4947	5078	4956	5004	4958	4725	4775	4790
4679	4503	4464	4554	4565	4874	4916	4713	4823	4758	4571	4568	4541	4480	4512	4535	4534	4393	4542	4786	4819	4774	4880	4870	4906	4797	4753	4808	4897	4924	4980	4890	4825	4753	4610	4715	4863	4929	4953	5132	4995	5250	4889	4959	5026	4991	4716	4960	4720	4682
4813	4528	4455	4479	4729	4813	4993	4921	4907	4662	4657	4712	4618	4555	4458	4617	4653	4534	4643	4754	4952	4834	4850	4756	4777	4677	4737	4727	4818	4931	5038	4909	4863	4657	4731	4661	4793	4960	4889	5074	4956	4979	5037	4998	4976	4830	4817	4794	4783	4669
4919	4563	4453	4533	4771	4877	4994	5179	4989	4824	4794	4668	4498	4666	4619	4778	4707	4684	4817	4631	4766	4795	4729	4827	4721	4728	4539	4736	4754	4684	4823	4754	4792	4798	4574	4774	4783	4811	4839	5038	5042	4880	5108	4960	4953	4865	4820	4820	4743	4684
4834	4737	4530	4686	4662	4892	5006	5079	4967	4801	4749	4546	4645	4714	4665	4613	4598	4770	4655	4615	4680	4654	4564	4606	4689	4659	4621	4734	4668	4662	4654	4600	4748	4724	4497	4666	4715	4770	4792	4912	5033	4837	4904	4966	4864	4930	4855	4830	4744	4698
4980	4788	4708	4786	4834	4936	4926	5025	4940	4809	4682	4643	4738	4706	4643	4672	4523	4679	4609	4639	4625	4447	4521	4407	4471	4535	4543	4563	4518	4437	4498	4571	4642	4643	4713	4743	4816	4637	4686	4942	4565	4779	4884	5000	4917	5086	4879	4799	4697	4838
4958	4911	5042	4848	5061	5018	4966	4929	4963	4889	4763	4785	4760	4589	4602	4790	4741	4648	4688	4569	4497	4488	4405	4514	4615	4437	4433	4372	4312	4325	4303	4452	4498	4562	4644	4707	4797	4710	4593	4813	4822	4587	4823	4817	5024	4959	4894	4740	4842	4671
4973	5074	5034	5131	5161	4977	4968	5041	4874	4942	4807	4611	4667	4737	4660	4620	4726	4641	4739	4586	4564	4464	4453	4522	4466	4444	4291	4275	4354	4131	4331	4340	4598	4560	4785	4731	4775	4713	4544	4752	4696	4730	4879	4807	5035	4967	4959	4873	4759	4685
5140	5023	5122	4901	5194	5033	5010	4988	4936	5015	4865	4841	4757	4710	4770	4595	4596	4658	4528	4627	4466	4463	4483	4441	4353	4368	4498	4381	4259	4337	4216	4352	4456	4649	4622	4703	4767	4623	4730	4780	4675	4822	4869	4882	5033	5182	4845	4758	4840	4786
5048	5065	5032	5204	5127	5024	5000	4885	5060	5147	5035	5002	4869	4697	4700	4579	4618	4523	4499	4380	4730	4501	4561	4636	4517	4411	4458	4353	4424	4445	4276	4441	4590	4564	4671	4576	4626	4642	4720	4765	4649	4834	4783	4945	4849	4783	4851	4883	4713	4757
4891	4808	5081	5136	5163	4963	5028	4965	5259	5167	5089	4900	4794	4777	4671	4670	4480	4447	4496	4691	4642	4625	4728	4514	4607	4524	4484	4326	4368	4422	4305	4351	4484	4401	4563	4422	4746	4707	4514	4844	4581	4754	4705	4756	4735	4488	4612	4570	4753	4688
4741	4730	4779	5143	4917	5041	5142	5104	5162	5198	4983	4959	4902	4646	4643	4503	4381	4423	4467	4614	4595	4571	4535	4659	4384	4383	4481	4430	4336	4362	4357	4357	4320	4393	4448	4594	4514	4577	4761	4818	4811	4804	4765	4716	4534	4454	4633	4702	4906	4656
4700	4650	4643	4825	4975	4984	5054	5155	5107	5045	5014	5022	4731	4534	4604	4404	4400	4468	4719	4694	4656	4700	4595	4441	4575	4568	4460	4390	4549	4410	4446	4395	4409	4420	4405	4515	4591	4557	4769	4671	4620	4788	4686	4496	4688	4631	4654	4635	4781	4773
4678	4528	4537	4809	4848	5007	5072	4933	5102	5007	4973	4755	4698	4584	4579	4334	4349	4705	4578	4765	4672	4587	4614	4514	4458	4407	4324	4376	4402	4310	4227	4298	4298	4527	4403	4336	4460	4607	4693	4707	4771	4679	4697	4587	4551	4660	4658	4812	4746	4832
4594	4524	4659	4740	4897	4844	5050	4910	4836	4855	4824	4573	4629	4565	4579	4592	4467	4492	4669	4632	4614	4701	4539	4349	4400	4339	4333	4492	4389	4404	4262	4309	4319	4445	4347	4370	4487	4463	4632	4560	4533	4753	4767	4785	4587	4652	4688	4796	4664	4715
4760	4725	4749	4892	4911	4865	4841	4868	4606	4756	4615	4603	4693	4705	4672	4490	4701	4513	4670	4694	4514	4532	4591	4492	4522	4480	4381	4399	4407	4324	4205	4328	4432	4315	4247	4400	4369	4506	4499	4442	4667	4723	4865	4905	4649	4645	4685	4597	4728	4700
4965	4838	4801	4901	4833	4761	4697	4714	4716	4594	4585	4648	4699	4601	4747	4798	4704	4591	4715	4537	4480	4522	4505	4481	4414	4496	4562	4472	4508	4365	4200	4201	4385	4265	4347	4305	4400	4326	4480	4400	4464	4714	4854	5037	4907	4739	4685	4552	4697	4736
5128	5069	4886	4883	4796	4732	4843	4740	4671	4680	4543	4572	4587	4618	4730	4802	4708	4506	4588	4458	4560	4499	4547	4348	4599	4592	4518	4370	4389	4355	4113	4321	4344	4389	4437	4413	4355	4342	4339	4357	4533	4742	4855	4845	4872	4999	4703	4704	4497	4799
5081	4926	4823	5048	4930	4849	4874	4624	4572	4649	4715	4758	4666	4631	4770	4681	4577	4487	4454	4516	4455	4563	4503	4526	4698	4536	4504	4382	4353	4402	4241	4253	4273	4411	4404	4330	4207	4261	4396	4415	4365	4765	4778	4803	4769	4798	4773	4523	4510	4583
5172	4821	4856	4956	5049	4841	4839	4667	4793	4694	4578	4724	4701	4665	4599	4380	4398	4408	4446	4324	4466	4474	4560	4685	4641	4596	4625	4404	4403	4308	4351	4249	4316	4465	4380	4377	4265	4333	4186	4423	4534	4616	4761	4831	4786	4793	4587	4689	4711	4711
4924	4908	4815	4920	4882	5054	4836	4804	5005	4777	4674	4776	4642	4630	4495	4407	4409	4377	4424	4376	4262	4525	4580	4602	4536	4549	4470	4592	4490	4252	4318	4391	4402	4251	4284	4316	4363	4369	4319	4413	4529	4600	4533	4580	4795	4559	4735	4665	4728	4546
5074	4832	4947	4927	4954	4918	4916	4930	5044	4991	4957	4655	4492	4430	4266	4359	4247	4322	4338	4404	4502	4515	4596	4505	4452	4536	4507	4564	4460	4253	4369	4449	4392	4353	4280	4315	4167	4331	4457	4539	4571	4561	4678	4500	4746	4728	4858	4767	4845	4618
5063	4880	4867	4803	4773	4926	4824	4922	4884	4981	4826	4561	4559	4261	4435	4469	4290	4509	4418	4513	4531	4566	4440	4431	4435	4566	4609	4520	4485	4501	4440	4545	4429	4322	4412	4186	4382	4469	4462	4527	4388	4438	4415	4481	4637	4614	4851	4689	4728	4709
5186	4911	4951	4864	4780	4768	4880	4890	4911	4839	4785	4534	4466	4442	4454	4470	4359	4490	4376	4384	4490	4288	4379	4450	4519	4477	4622	4564	4441	4602	4477	4454	4583	4360	4306	4295	4378	4437	4541	4588	4530	4431	4462	4424	4637	4666	4959	4882	4764	4530
5103	4875	4940	4993	4845	4876	4839	4867	4765	4765	4628	4571	4621	4601	4666	4450	4513	4565	4401	4422	4347	4340	4395	4404	4517	4474	4636	4574	4523	4513	4577	4574	4502	4630	4425	4379	4455	4492	4481	4606	4530	4492	4537	4369	4586	4632	4792	4846	4751	4578
5114	4959	5013	4946	4703	4819	4881	4724	4711	4767	4606	4692	4665	4558	4694	4515	4525	4496	4452	4621	4447	4230	4319	4311	4529	4573	4640	4614	4586	4646	4768	4704	4709	4603	4473	4397	4415	4364	4473	4490	4551	4457	4462	4562	4496	4578	4790	4831	4675	4707
5208	5007	5029	5070	4866	4885	4612	4595	4632	4738	4647	4729	4848	4777	4668	4646	4522	4553	4494	4504	4394	4276	4571	4460	4446	4658	4744	4647	4393	4599	4732	4656	4546	4673	4429	4453	4477	4455	4453	4462	4566	4556	4511	4441	4553	4620	4600	4611	4690	4815
5216	5148	5053	4925	4863	4789	4689	4601	4760	4663	4758	4796	4813	4776	4496	4578	4676	4362	4427	4450	4436	4440	4387	4467	4595	4554	4618	4573	4576	4507	4371	4569	4668	4786	4671	4542	4492	4482	4385	4501	4455	4519	4410	4428	4441	4394	4561	4553	4769	4748
5263	5217	5163	4864	4811	4751	4608	4685	4640	4629	4813	4727	4874	4821	4713	4568	4591	4558	4379	4403	4357	4393	4408	4415	4466	4525	4575	4403	4382	4548	4579	4652	4747	4842	4569	4611	4491	4243	4381	4501	4529	4662	4460	4486	4444	4408	4542	4501	4386	4600
5168	5065	4957	4845	4845	4725	4773	4773	4666	4724	4641	4868	4843	4767	4735	4567	4518	4452	4430	4376	4381	4444	4382	4410	4432	4513	4396	4597	4435	4560	4581	4832	4760	4753	4736	4721	4592	4467	4403	4426	4547	4555	4431	4574	4181	4465	4426	4517	4369	4642
5136	5002	4829	4823	4833	4683	4772	4510	4777	4619	4702	4765	4739	4513	4755	4556	4583	4602	4565	4521	4433	4318	4348	4419	4370	4401	4419	4555	4555	4552	4591	4581	4741	4813	4804	4750	4678	4629	4513	4460	4588	4458	4502	4592	4432	4479	4399	4478	4538	4515
4997	4911	4929	4891	4781	4899	4699	4804	4644	4779	4614	4700	4544	4699	4783	4632	4812	4649	4580	4703	4534	4452	4310	4403	4368	4348	4383	4581	4535	4547	4683	4616	4541	4792	4761	4840	4710	4610	4577	4500	4504	4437	4570	4501	4440	4451	4386	4558	4648	4432
4967	4969	4828	4870	4920	4965	4814	4800	4806	4781	4616	4548	4583	4452	4658	4654	4642	4784	4803	4667	4382	4471	4276	4367	4256	4392	4582	4480	4496	4552	4496	4626	4599	4803	4797	4830	4837	4928	4681	4519	4543	4702	4488	4549	4452	4533	4543	4692	4582	4487
5014	4865	4917	5086	5135	4933	4724	4882	4718	4704	4505	4421	4487	4627	4575	4639	4790	4696	4704	4652	4559	4437	4421	4340	4303	4376	4393	4425	4552	4544	4560	4488	4584	4696	4887	4943	4795	4977	4690	4542	4523	4431	4546	4507	4647	4518	4694	4462	4499	4412
4823	4919	5190	5011	4973	4928	4782	4986	4592	4648	4705	4447	4463	4697	4578	4603	4705	4736	4774	4614	4780	4551	4524	4371	4305	4430	4430	4429	4590	4528	4597	4421	4575	4618	4922	4752	4943	4883	4682	4659	4735	4745	4691	4653	4710	4527	4643	4429	4563	4452
4910	4975	5056	5136	4797	4963	4798	4717	4714	4550	4576	4565	4544	4675	4676	4591	4642	4813	4617	4654	4849	4598	4534	4468	4404	4458	4491	4511	4491	4501	4424	4487	4465	4688	4701	4818	4812	4705	4831	4922	4767	4741	4560	4598	4607	4495	4637	4577	4451	4484
4832	4804	4920	4951	4857	4573	4695	4683	4654	4640	4569	4525	4477	4514	4444	4612	4461	4568	4691	4593	4739	4712	4639	4533	4463	4407	4439	4375	4552	4528	4634	4675	4605	4702	4670	4730	4898	4835	4791	4767	4851	4722	4730	4749	4738	4873	4491	4726	4442	4650
4932	4837	4784	4682	4709	4743	4708	4745	4713	4616	4608	4515	4601	4498	4486	4408	4449	4656	4864	4852	4897	4822	4535	4502	4408	4388	4439	4507	4381	4598	4518	4623	4643	4766	4745	4827	4813	4919	4804	4955	4869	4910	4955	4719	4655	4611	4485	4536	4581	4455
4978	4778	4692	4857	4612	4843	4674	4830	4828	4746	4580	4654	4641	4668	4480	4504	4595	4539	4766	4819	4809	4875	4789	4613	4486	4523	4296	4482	4652	4571	4624	4555	4602	4608	4718	4638	5068	4994	4869	4872	4748	4812	4651	4755	4727	4588	4577	4560	4675	4488
4683	4601	4668	4641	4724	4795	4831	4668	4870	4775	4753	4637	4667	4648	4586	4549	4606	4624	4672	4831	4845	4767	4764	4661	4501	4444	4455	4607	4567	4646	4433	4678	4649	4555	4701	4722	4832	5006	4968	4822	4866	4851	4698	4671	4560	4594	4593	4587	4741	4604
4647	4666	4853	4830	4830	4597	4677	4651	4812	4801	4615	4579	4572	4756	4753	4597	4575	4715	4870	4657	4750	4851	4758	4629	4714	4647	4547	4638	4643	4674	4563	4687	4522	4561	4647	4787	4978	4904	4951	4795	4868	4747	4747	4814	4570	4570	4582	4522	4625	4716
4787	4569	4708	4652	4649	4511	4502	4576	4723	4738	4699	4582	4626	4719	4700	4621	4839	4658	4615	4591	4714	4859	4770	4603	4675	4561	4552	4665	4529	4579	4676	4612	4541	4655	4687	4785	4776	4822	4972	4856	4825	4585	4672	4560	4561	4438	4478	4481	4596	4546
4760	4741	4729	4549	4364	4775	4592	4676	4644	4639	4826	4700	4775	4693	4887	4832	4693	4650	4781	4530	4758	4842	4866	4875	4679	4686	4592	4496	4620	4768	4757	4662	4582	4699	4761	4713	4822	4830	4716	4895	4843	4760	4654	4501	4705	4442	4611	4522	4645	4637
4954	4716	4622	4601	4383	4499	4518	4660	4495	4599	4740	4929	4918	4647	4743	4675	4660	4630	4522	4693	4680	4856	4798	4807	4801	4799	4584	4708	4679	4604	4538	4605	4668	4683	4661	4762	4730	4862	4825	4759	4861	4720	4569	4637	4713	4536	4374	4562	4468	4561
4981	4634	4660	4448	4544	4411	4538	4570	4585	4727	4827	4779	4728	4720	4783	4729	4738	4714	4634	4704	4803	4925	4904	4885	4859	4729	4691	4617	4659	4635	4641	4692	4662	4781	4731	4645	4679	4666	4871	4843	4721	4847	4682	4610	4609	4524	4588	4400	4589	4645
4859	4697	4755	4650	4395	4483	4528	4601	4511	4609	4659	4709	4633	4755	4876	4885	4763	4708	4826	4769	4865	4806	4909	4764	4842	4859	4651	4596	4690	4727	4750	4742	4689	4710	4649	4649	4713	4974	4965	4894	4643	4564	4709	4648	4668	4487	4455	4445	4518	4517
4897	4836	4705	4646	4514	4470	4525	4577	4580	4437	4631	4613	4673	4916	4899	4952	4811	4848	4694	4738	4747	4829	4961	4910	4743	4699	4744	4553	4735	4740	4761	4795	4692	4702	4590	4640	4774	4823	4787	4745	4656	4563	4663	4545	4597	4584	4369	4509	4500	4586
4924	4835	4916	4908	4670	4599	4455	4594	4526	4534	4496	4600	4656	4775	4820	5032	4880	4885	4839	4728	4744	4627	4826	4791	4855	4955	4695	4499	4698	4720	4725	4808	4739	4650	4568	4657	4789	4871	4731	4720	4668	4501	4628	4543	4512	4629	4492	4447	4579	4534
5009	4881	4965	4796	4640	4629	4583	4592	4436	4355	4526	4525	4675	4795	4998	4884	4904	4952	4851	4724	4690	4740	4748	4846	4932	4902	4718	4592	4825	4878	4737	4724	4672	4637	4617	4553	4770	4792	4695	4657	4738	4595	4497	4663	4532	4620	4324	4382	4437	4490
4937	4940	4931	5006	4750	4836	4672	4406	4477	4527	4366	4538	4655	4710	4930	4960	5090	4851	4753	4717	4803	4796	4780	4895	4987	4761	4726	4626	4736	4739	4742	4831	4694	4660	4568	4634	4653	4725	4815	4744	4694	4589	4544	4552	4664	4650	4657	4494	4572	4541
5031	5037	5035	5088	4827	4877	4771	4550	4558	4465	4389	4623	4668	4863	5005	4998	5076	4915	4828	4607	4796	4822	4846	4896	4804	4807	4730	4663	4763	4789	4660	4767	4866	4690	4647	4833	4787	4831	4731	4795	4545	4647	4548	4508	4536	4420	4486	4634	4487	4588
4917	5036	5117	5062	4826	4772	4800	4620	4562	4571	4580	4632	4670	4674	4716	4974	4984	4928	4883	4974	4842	4797	5034	4880	4953	4781	4854	4718	4713	4755	4838	4814	4781	4775	4775	4799	4712	4652	4695	4612	4705	4686	4596	4597	4541	4529	4575	4617	4456	4444
5009	5098	5147	5062	4991	4941	4732	4731	4785	4700	4672	4489	4650	4605	4959	4982	5175	5131	5098	4873	4912	4900	4856	4773	4900	4760	4732	4780	4830	4752	4715	4783	5007	4877	4663	4629	4765	4666	4765	4758	4738	4556	4675	4607	4499	4515	4745	4554	4454	4442
4945	4925	5165	5198	5088	4879	4924	4953	4851	4885	4702	4517	4522	4665	4810	4810	5027	4900	4995	5069	5150	5014	4841	4924	5053	4947	4792	4676	4722	4770	4759	4684	4758	4703	4776	4661	4931	4812	4884	4791	4810	4629	4588	4683	4713	4759	4619	4734	4522	4629
4933	5012	5030	4956	5117	5172	5066	4941	5031	4911	4557	4545	4568	4672	4728	4852	4978	5079	5052	5090	5084	4929	4876	4835	4893	4778	4774	4727	4770	4643	4666	4644	4708	4708	4767	4604	4661	4798	4856	4736	4798	4588	4798	4535	4676	4697	4721	4710	4455	4683
5133	5130	5114	5325	5261	5299	5083	5030	4862	4804	4528	4690	4575	4632	4732	4811	4917	5001	5137	4958	4996	4790	4885	4771	4933	4838	4638	4723	4488	4671	4730	4682	4601	4675	4595	4666	4698	4792	4709	4817	4778	4768	4752	4638	4765	4834	4759	4727	4674	4714
5085	4998	5213	5238	5260	5080	5176	5070	4929	4876	4641	4716	4709	4588	4727	4768	4952	4935	4957	4948	4865	4994	4920	4955	4802	4698	4658	4647	4698	4704	4563	4707	4609	4636	4656	4736	4650	4712	4677	4787	4812	4799	4745	4711	4912	4823	4943	4760	4774	4894
4995	5151	5126	5161	4974	4963	4961	5039	4931	5028	4691	4803	4636	4691	4681	4628	4823	4770	4983	4999	4958	4828	4969	4990	4950	4665	4805	4661	4686	4539	4609	4560	4652	4607	4685	4620	4776	4839	4779	4904	4657	4897	4666	4676	4780	4805	4929	4792	4984	4893
5316	5225	5021	5104	5018	5101	5012	5155	4982	4896	4821	4881	4703	4704	4650	4698	4884	4791	4950	4917	5024	4985	4953	4916	4775	4749	4781	4596	4675	4584	4608	4683	4593	4556	4578	4601	4571	4815	4760	4888	4890	4633	4721	4630	4881	4883	4860	4954	5108	4828
5348	5247	5197	5079	5038	4988	5046	5062	5038	4976	4804	4808	4869	4743	4582	4808	4729	4968	4872	4850	4970	4857	4923	4858	4819	4812	4742	4614	4587	4638	4634	4553	4677	4650	4551	4704	4581	4738	4883	4775	4877	4928	4725	4818	4815	4891	4933	4899	5019	5041
5064	5144	5097	4865	5045	5080	5109	5020	5082	4947	4917	4727	4801	4575	4570	4653	4669	4701	4831	4779	4815	4951	4835	4881	4919	4838	4725	4801	4672	4498	4715	4561	4700	4669	4626	4527	4542	4604	4656	4915	4927	4804	4804	4945	4992	4814	5019	5049	4914	5002
5315	4987	5186	5179	4966	4907	5021	5024	4812	4898	4946	4761	4785	4743	4745	4742	4711	4704	4782	4829	4914	4794	4821	4946	4839	4734	4814	4669	4679	4761	4786	4692	4802	4613	4603	4674	4665	4582	4666	4909	4854	4868	4740	4810	4807	4828	4954	4874	5059	5151
5465	5015	5153	4904	4861	4926	4892	5084	5023	4807	4891	4794	4785	4805	4862	4679	4768	4709	4874	4758	4734	4699	4750	4887	4848	4913	4862	4565	4541	4647	4595	4643	4648	4633	4556	4608	4673	4684	4804	4752	4947	4941	4892	5074	4833	4915	4932	5026	4986	5040
5284	5018	4998	4917	4887	4929	4984	4803	4732	4815	4668	4853	4802	4829	4946	4908	4803	4579	4765	4599	4783	4768	4769	4837	4870	4978	4740	4653	4548	4706	4534	4575	4751	4636	4750	4635	4622	4673	4857	4836	4885	4970	4849	4689	4745	4878	4913	5002	4911	4869
5211	5013	5000	4865	4804	4830	4830	4796	4879	4825	4918	4876	4801	4820	4706	4848	4858	4896	4753	4710	4865	4730	4595	4854	4930	4778	4818	4587	4704	4710	4762	4730	4795	4836	4658	4704	4876	4722	4820	4899	4858	4926	4766	4790	4787	4793	5013	4984	4895	4857
5142	5018	4914	4995	4687	4934	4819	4837	4800	4843	4775	5008	4799	4864	4986	4866	4805	4658	4855	4700	4699	4722	4755	4776	4844	4726	4767	4584	4716	4513	4703	4599	4773	4751	4810	4914	4916	4898	4806	4951	4778	4990	4836	4973	4864	4911	4939	4916	4707	4789
5176	5088	4913	4762	4779	4762	4793	4859	4803	4835	4934	4842	4816	4958	4731	4823	4851	4773	4702	4718	4676	4675	4816	4962	4771	4805	4715	4740	4699	4678	4754	4691	4694	4903	4992	4803	4958	4813	4790	5121	4904	4934	5011	4865	4999	4886	4664	4952	4783	4901
5091	4980	4857	4912	4880	4970	4804	4831	4969	4791	4838	4843	4729	4968	4902	5009	4955	4892	4842	4715	4663	4649	4799	4914	4817	4787	4788	4697	4791	4592	4697	4714	4846	4825	4773	4951	4917	4863	4908	5112	5174	4996	4840	4931	4772	4921	4868	4809	4721	4857
5209	5059	4702	4768	4728	4881	4857	5013	4835	4792	4814	4722	4994	4965	4903	4896	4832	5006	5004	4863	4831	4650	4827	4933	4915	4840	4865	4773	4710	4586	4706	4834	4840	4776	4872	4970	5025	4948	4975	5064	5016	5129	5004	5089	4912	4858	4883	4795	4753	4769
4930	4992	4857	4774	4797	4891	4964	4874	4916	4900	4760	4750	5047	4887	5004	5032	4989	4966	5094	4861	4910	4770	4940	4891	4928	5067	4892	4982	4820	4784	4620	4716	4760	4816	5036	4899	4938	4863	5080	5076	5046	5147	5042	4935	5051	4888	4847	4784	4842	4839
5030	5006	4814	4693	4795	4828	4888	4726	4898	4902	4767	4906	5039	4971	5124	5075	4966	5005	4937	4968	4961	4968	5026	5003	5127	5060	5031	4940	4928	4745	4722	4637	4718	4833	4938	5017	5022	5065	5149	5047	5129	5135	5043	5085	4745	4821	4857	4683	4876	4896
5098	4930	4715	4787	4809	4743	4851	4777	4909	4946	4820	4925	5079	4965	5196	5276	5164	5272	5045	5025	4897	4843	5059	4954	5074	5098	5103	5161	5072	4946	4772	4773	4759	4936	4815	4869	4970	4969	5133	5116	5145	4960	5016	5063	4938	4942	4788	4819	4801	4827
5010	4891	4856	4732	4860	4803	4919	5003	4886	4987	5055	5082	5104	5218	5248	5210	5143	5211	4978	4932	4873	4963	4889	5110	5127	5029	5271	5175	4966	4947	4956	4864	4690	4876	4869	4911	4895	4966	5076	4874	5102	5041	5003	5046	5091	4876	4860	4857	4770	4972
5093	4921	4971	4942	4866	4910	4910	4847	5075	4870	5085	4965	5010	5264	5239	5397	5165	5260	4870	4931	4941	5011	5130	4973	5184	5103	5147	5091	4967	5063	4859	4858	4788	4809	4880	5054	4903	4993	5210	4921	4949	5175	4903	4964	4984	4949	4852	4930	4917	4922
5121	4938	4849	5040	4933	5070	5011	4970	4738	4998	4964	5149	5123	5364	5289	5272	5231	5377	5066	4961	5030	5019	5070	5046	5050	5167	5096	5107	5126	4891	4930	5075	4834	4789	4810	5003	4826	5021	4950	4992	4803	4953	4865	4950	4857	4887	4838	4988	4826	4963
5045	5028	4828	4832	4988	4915	4917	5146	5051	4873	5051	5125	5094	5294	5413	5348	5289	5165	5181	5131	5114	4786	4971	5037	5100	5126	5101	4978	5054	5111	5065	5004	4919	5017	5038	4850	4902	5050	5040	4815	4963	4976	4747	4901	4883	4848	4847	5008	4933	4939
5014	5227	4904	4952	4851	4933	4903	5042	4958	4923	4941	5131	5062	5251	5525	5330	5297	5228	5123	5047	5031	4965	4939	4918	4934	5102	5049	5025	4976	5023	5040	4815	4929	4826	4945	4986	4873	5143	5018	5036	4851	4986	4777	4875	4819	4804	4939	4883	4940	5055
5063	4955	4750	4934	4963	4892	4932	5039	4962	4870	4944	5002	5249	5148	5371	5417	5267	5247	5065	4877	4904	4989	4994	4990	4900	4953	4909	5114	5028	4768	4913	4856	4840	4958	4918	5070	5073	5019	4961	4936	5092	4901	4830	4881	4903	4969	4692	4848	4879	4811
5042	4907	4855	4898	4916	5128	4992	4999	5038	4768	4996	5103	5255	5206	5265	5435	5345	5267	4959	4987	4948	4906	4783	4950	4845	4964	4849	4942	4919	4929	4743	4731	4823	4836	5009	5031	4956	4970	5112	5053	4899	5107	4934	4803	4844	4938	4743	4751	4889	4781
5104	4759	4952	4918	4951	4886	4885	4923	4863	4847	5003	5185	5060	5130	5246	5274	5077	5176	4947	4947	4908	4833	4889	4790	4860	4885	4712	4764	4937	4952	4886	5005	5034	4827	4982	4901	5066	4944	4999	4982	4970	4882	4925	4851	4861	4961	4882	4835	4789	4783
5112	4931	4842	4882	4989	4974	4884	4927	4791	4862	4978	4987	5229	5157	5177	5152	5105	4916	4998	4824	4874	4946	4827	4798	4684	4812	4918	4795	4816	4772	4849	4696	4853	4877	4976	4959	4879	4999	4873	4850	4946	5006	4934	4997	5040	5016	4971	4869	4868	4744
4999	4792	4839	4869	4971	5000	5001	4860	4861	4811	4748	4887	5001	4976	5126	4970	5105	4973	4911	4831	4922	4725	4633	4638	4735	4790	4833	4787	4712	4832	4714	4713	4761	4949	4843	4905	4886	4863	4949	5077	5095	4910	4944	4978	4978	4951	4858	4743	4737	4755
4828	4791	4818	4874	4817	4930	4961	4817	4803	4644	4595	4860	4988	4957	5019	4988	5070	4925	4633	4835	4805	4744	4769	4723	4607	4820	4814	4710	4825	4762	4776	4801	4878	4876	4761	5010	4988	4900	5051	5061	5088	4958	4928	4946	4912	4885	4715	4683	4833	4879
4776	4733	4820	4949	4942	4877	4951	4798	4869	4738	4615	4927	4878	5006	4959	4914	4890	4780	4714	4639	4669	4644	4535	4485	4613	4691	4755	4849	4742	4769	4688	4751	4891	4828	4844	4911	4977	4931	4903	4895	4871	4746	4816	4833	4939	4800	4793	4706	4551	4763
4933	4801	4744	4879	4970	4955	4902	4963	4911	4760	4619	4726	4827	5023	4945	4819	4715	4705	4778	4568	4664	4535	4486	4478	4621	4706	4695	4884	4948	4907	4802	4771	4729	4742	4806	4822	4879	4862	4849	4824	4903	4794	4609	4657	4781	4910	4854	4774	4797	4757
5126	4832	4954	4864	4902	5046	4901	4816	4743	4807	4659	4748	4751	4781	4866	4980	4789	4743	4736	4602	4581	4614	4414	4482	4535	4694	4802	4769	4893	4763	4856	4859	4779	4837	4822	4863	4811	4728	4880	4872	4783	4814	4699	4731	4844	4796	4839	4783	4856	4968
5115	4904	4958	5027	5001	4887	5228	5048	4706	4769	4831	4818	4954	4943	4829	4773	4826	4867	4585	4618	4629	4541	4458	4370	4475	4558	4809	4692	4843	4893	4954	4926	4857	4868	4959	4909	4893	4808	4824	4698	4808	4740	4755	4741	4763	4712	4772	4816	4976	4868
5111	5057	4977	5152	5117	5157	5005	4984	4859	4847	4844	4891	4829	4912	4958	4781	4850	4913	4877	4710	4563	4506	4592	4566	4493	4698	4623	4846	4880	4895	4893	4960	5039	4828	5010	4828	4948	4819	4778	4922	4823	4660	4624	4815	4772	4682	4721	4939	4697	4795
5197	4963	5180	5410	5217	5310	5148	5073	4987	4843	4953	5011	4952	4945	4986	4895	4898	4721	4876	4839	4785	4723	4566	4600	4419	4691	4932	4927	4899	4915	4970	4864	4889	5033	4942	4866	4745	4821	4765	4734	4709	4654	4778	4635	4767	4798	4732	4749	4800	4742
5158	5189	5283	5247	5097	5269	5137	5203	4943	5031	4955	5073	5072	5102	4975	4938	4830	4853	4984	4923	4657	4657	4621	4518	4664	4681	4810	4923	4976	4880	5023	4946	4840	4789	4849	4728	4908	4776	4831	4775	4720	4662	4831	4906	4991	4888	4790	4837	4833	4801
5273	5346	5355	5256	5205	5321	5337	5055	5097	5095	4959	5100	5198	5068	5030	5060	4829	4865	4888	4781	4827	4743	4583	4566	4590	4666	4783	4886	5070	5060	4893	4826	4918	4873	4768	4854	4857	4711	5036	4682	4691	4878	4867	4863	4754	4926	4959	5020	5067	5066
5436	5435	5342	5282	5220	5470	5302	5302	5060	5140	5093	5107	5009	5044	4970	5062	4821	4994	5008	5019	5038	4732	4584	4602	4793	4756	4743	5031	5045	5054	4941	4812	5008	4804	4902	4781	4827	4881	4821	4907	4891	4870	4827	5033	4988	4964	5029	5086	5143	5013
5429	5203	5308	5335	5566	5286	5293	5139	5168	5066	4987	4984	5061	4920	4942	4997	4862	4946	5014	5013	4896	4842	4882	4750	4824	4781	5060	4971	4956	4958	4956	4957	4886	4790	4786	4714	4768	4791	4718	4827	4779	4818	4816	4972	5002	5054	4971	5153	5227	5100
5339	5269	5154	5281	5202	5371	5056	5148	4995	5057	5077	5098	4952	5021	5067	4856	5005	4991	4999	4992	4945	4845	4589	4750	4790	4926	4917	5019	5004	5057	4912	4864	4899	4914	4836	4820	4895	4785	4805	4944	4777	4945	4984	5096	5135	5171	5095	5240	5116	5232
5240	5157	5161	5116	5340	5189	4967	5056	4998	5044	5072	5103	5053	5130	4847	4947	4833	4928	5014	4872	4898	4880	4797	4707	4936	4832	5192	5069	5132	4836	5024	4816	4828	4860	4739	4813	4770	4954	4857	4922	4838	4909	5069	5251	5090	5276	5198	5175	5203	4984
5394	5084	5066	5176	5080	5006	5070	5095	5076	5123	4868	4917	4894	4743	4959	4920	4900	4765	4837	4930	4872	4758	4705	4674	4875	5155	5190	5015	5034	4978	5054	4966	5017	4876	4914	4976	4894	4842	5151	5012	5047	4972	5202	5113	5034	5002	5230	5142	5123	5041
5226	4958	5106	5249	5083	4959	4797	4826	4946	4945	5149	4908	4930	4869	4770	4843	4870	4939	5006	4928	4864	4965	4829	4746	4818	4967	5083	5155	5085	4947	5078	4991	4976	4793	4981	4922	4813	4770	4998	5064	4960	5069	5105	5088	5056	4948	5096	4977	4969	4881
5092	5069	5028	5098	4922	4840	4680	4646	4823	4780	4926	4905	4917	4892	4673	4852	4849	4849	4897	4873	5012	4917	4797	4782	4902	4789	4993	4939	4924	5051	5038	4963	5105	4932	4947	4975	4863	4851	4902	5212	4992	5163	4986	5131	4989	4951	5008	4998	4819	4928
5173	4992	5086	4986	4878	4720	4842	4659	4799	4729	4765	4897	4829	4714	4740	4824	4877	4906	4883	4900	4874	4889	4883	4795	4945	4985	4915	5070	4936	5101	5098	4810	4896	4822	4927	4879	4889	4749	4896	4985	4920	5156	5152	4874	4878	4918	4937	4810	4906	4813
5209	5054	5113	5039	4989	4855	4672	4874	4807	4800	4788	4735	4722	4752	4833	4862	4750	4823	4864	4942	4824	4884	4902	4808	4960	4881	5012	4911	4970	4966	4776	4719	5028	4799	4924	4775	4974	4794	4849	5021	5071	5188	4930	4943	4824	4945	4960	4828	4855	4734
5206	5202	5182	5170	4901	4891	4750	4745	4880	4902	4754	4843	4590	4782	4800	4865	4900	4864	4965	4818	4869	4918	4715	4736	4765	4806	4945	4934	4895	4865	4829	4742	4736	4816	4953	4707	4847	4931	4960	4939	4940	5029	5016	5004	4931	4904	4862	4790	4701	4671
5234	5129	5121	5057	4955	4875	4871	4817	4813	4994	4752	4727	4845	4871	4822	4800	4972	4930	4999	5001	4943	4852	4928	4726	4893	4940	4867	4905	4963	4830	4766	4767	4719	4572	4724	4663	4713	4796	4931	4867	4879	5038	4836	4802	4755	4766	4914	4893	4716	4763
5295	5136	5101	4950	5042	4761	4831	4777	4790	4986	4693	4720	4840	4805	4756	4870	4871	4927	4870	4832	4722	4749	4811	4731	4911	4963	4988	4767	4707	4771	4744	4669	4635	4728	4660	4625	4739	4738	4799	4855	4853	4790	4691	4788	4657	4795	4788	4941	4991	5012
5184	5108	5012	5134	4852	5016	4953	5010	4916	4815	4971	4873	4877	4940	5025	4981	4958	4928	4823	4932	5048	4869	4860	4809	4848	4852	4813	4860	4743	4829	4737	4700	4653	4695	4499	4679	4533	4633	4711	4761	4804	4708	4872	4920	4660	4773	4758	4792	4823	4920
5276	5221	5103	5086	4862	5019	5060	4993	4998	5011	5022	5050	4916	4916	4945	4915	5103	5036	4909	5038	4957	4644	4891	4868	4929	4809	4764	4708	4780	4646	4715	4632	4694	4620	4563	4543	4682	4854	4776	4914	4773	4794	4730	4835	4893	4724	4819	4800	4789	4885
5344	5060	5175	4956	4931	5001	5023	4991	5026	5093	4822	5073	5031	4922	4911	5065	5037	5010	5066	4853	4779	4661	4668	4747	4730	4692	4757	4734	4693	4637	4730	4604	4708	4746	4628	4611	4700	4896	4883	4834	4880	4896	4888	4815	4744	4794	4897	4776	4779	4954
5157	5093	5185	5176	5040	5140	5068	5010	5127	5077	5178	5040	5031	5079	5101	5042	5212	5093	5040	4830	4791	4705	4757	4706	4838	4822	4811	4792	4659	4623	4713	4623	4713	4665	4609	4612	4811	4838	4896	5017	4962	4987	4958	4823	4798	4714	4731	4844	4715	4771
5180	4998	5039	5055	5065	5212	5153	5141	5085	5126	5000	4995	4915	5069	5077	5093	5228	5183	5083	4770	4609	4720	4700	4585	4751	4686	4751	4814	4705	4684	4799	4666	4627	4789	4716	4731	4911	4959	4925	5076	4833	4745	4807	4768	4777	4742	4809	4773	4675	4783
5027	4914	4944	4874	4969	5016	5128	5015	5049	5038	4907	5029	4885	5067	5032	5054	5180	5253	5123	5057	4725	4681	4577	4732	4747	4887	4790	4803	4812	4861	4819	4798	4690	4884	4745	4844	4908	4867	4980	4949	4972	4928	4704	4951	4754	4817	4895	4826	4746	4892
4946	4926	4984	5201	5119	4998	5089	4975	5089	4986	4997	5079	4931	4924	4998	5237	5002	5091	5094	4990	4731	4670	4668	4792	4759	4920	4817	4710	4873	4916	4781	4873	4962	4854	4897	4832	4969	4941	5060	4861	4893	4816	4858	4751	4750	4797	4846	4708	4892	4810
4883	4936	5045	5045	4972	5110	4953	5214	5065	5074	4967	5023	5099	4976	5104	5105	5125	4970	5032	4816	4899	4674	4792	4771	4796	4963	4752	4917	4890	4801	4888	4910	4994	4834	4912	4860	4789	4969	4940	4912	4919	4739	4950	4834	4735	4924	4740	4690	4691	4971
4922	5019	4898	5048	5063	4956	5141	5111	5095	4989	5001	4740	5118	5124	5056	5040	5146	5060	5069	4819	4914	4653	4891	4895	4790	4765	4769	4947	4988	4865	4985	4835	4780	4755	4776	4969	4962	5073	5071	4904	4891	4605	4636	4675	4775	4773	4871	4726	4841	4877
4942	4965	4975	5219	5198	5144	5053	5039	4969	5035	4950	5071	5066	5148	5153	5087	5010	4916	5011	4801	4707	4757	4828	4872	4876	4941	4854	4932	4999	4990	5048	4928	4702	4756	4839	4950	4752	5015	4770	4807	4724	4676	4715	4611	4713	4755	4782	4738	4776	4691
5234	5105	5030	5165	5157	5063	5039	5161	4940	4889	4941	5049	4937	5167	5015	5044	4920	4907	4634	4845	4833	4808	4805	4850	4915	4781	4915	4990	5024	4951	5086	4960	4962	4785	4757	4805	4797	4694	4798	4806	4642	4595	4750	4611	4722	4715	4950	4769	4891	4785
5165	5206	5188	5191	5202	5158	5031	5107	4875	4947	4902	4996	4936	5020	5032	4871	5009	4672	4747	4759	4839	4715	4690	4862	4745	4902	4877	4902	4790	4928	5049	5084	4846	4750	4811	4723	4793	4823	4730	4592	4596	4683	4595	4621	4784	4928	4739	4917	4837	4779
5244	5219	5176	5200	5199	5270	5070	5042	4924	4813	4924	4916	4937	4890	4998	4835	4721	4820	4748	4698	4616	4642	4763	4940	4832	4964	4955	4886	4857	4865	4786	4774	4640	4704	4666	4676	4858	4791	4809	4695	4587	4599	4783	4559	4803	4655	4708	4853	4827	4724
5257	5091	5170	5117	5144	4947	5025	5004	4963	4912	4890	4860	4907	4849	4883	4878	4760	4755	4806	4643	4703	4674	4604	4842	4875	4790	4949	4848	4874	4826	4696	4668	4649	4562	4636	4698	4852	4702	4621	4697	4755	4669	4871	4760	4865	4674	4617	4735	4817	4744
5117	5192	5191	5297	4974	5087	4957	4826	4898	4898	4841	4755	4931	4977	4891	4645	4843	4716	4674	4767	4778	4720	4891	4784	4852	4804	4775	4940	4921	4702	4720	4580	4444	4566	4645	4646	4724	4836	4660	4772	4733	4831	4722	4867	4777	4749	4798	4676	4844	4725
5028	5082	5132	5012	5053	4990	4939	5025	4825	4803	4812	4834	4960	4936	4775	4938	4806	4886	4862	4817	4836	4794	4676	4778	4817	4926	4807	4885	4933	4773	4710	4578	4663	4749	4539	4724	4827	4831	4743	4747	4799	4669	4921	4964	4805	4711	4824	4738	4803	4780
5096	5193	4985	5126	4985	4991	4874	4874	5062	4876	4956	4913	4872	4849	4717	4866	4825	4769	4907	4987	4817	5025	4780	4937	4776	4972	5006	5144	4941	4676	4503	4582	4645	4715	4790	4764	4900	4781	4917	4775	4853	4778	4972	4946	4833	4803	4798	4712	4723	4772
5038	5071	5146	5031	5006	4956	4827	4981	4954	4907	4908	4806	4897	4776	4840	4832	4905	4837	4902	4912	4914	5023	4935	4943	4982	5055	5193	5041	5054	4767	4679	4586	4790	4849	4898	4748	4875	4712	4770	4641	4702	4930	4746	4898	4800	4761	4722	4755	4760	4815
5231	5106	5081	5060	4919	4773	4908	4929	4802	4749	4871	4983	4905	4900	4975	5065	4923	5005	5005	5124	5140	5032	4963	5021	5156	5007	5166	5052	4904	4824	4882	4717	4904	4894	4899	4902	4860	4844	4645	4795	4870	4846	4750	4860	4654	4728	4747	4635	4522	4657
5148	5160	5090	5161	4950	4750	4893	4797	4887	4776	4750	4970	4923	4765	5040	5018	5115	5143	4931	5016	5008	4943	5052	4906	5034	5033	4946	5279	5061	4875	4703	4809	4824	4955	5089	4878	5075	4942	4890	4830	4828	4948	4728	4882	4669	4782	4749	4669	4665	4656
5116	5105	5005	4880	4937	4856	4935	4901	4898	4947	4978	5012	4993	4986	4968	5125	4964	5129	5042	5215	4938	4932	5054	5015	4972	5003	5018	5027	4934	4835	4755	4803	4829	4915	5106	5096	5040	4953	4808	4769	4673	4830	4807	4812	4733	4581	4750	4787	4646	4699
4998	5136	5002	5005	4893	4893	4889	4888	4826	4847	5032	4855	4889	4736	4863	4927	5014	5024	5007	4921	5084	5011	4893	4999	4955	4739	4959	4919	4787	4749	4710	4739	4810	5008	4909	4860	4884	4940	4735	4893	4867	4768	4788	4675	4907	4590	4612	4708	4627	4656
5210	5127	5073	4955	4835	4825	4880	4870	4853	4948	4825	4959	4857	4666	4656	4829	4841	4938	5008	4808	4819	4806	4887	4834	4855	4849	4866	4731	4796	4709	4710	4721	4791	4828	4912	4862	4808	4955	4859	4824	4666	4770	4788	4758	4729	4818	4531	4547	4752	4579
5281	5196	5041	4983	4812	4945	4794	4845	4993	4765	4788	4808	4756	4726	4653	4713	4724	4883	4901	4813	4759	4759	4675	4821	4824	4822	4916	4807	4854	4645	4755	4802	4782	4834	4906	4851	4749	4912	4758	4588	4673	4707	4708	4707	4658	4733	4647	4776	4646	4652
5297	5243	5109	5153	4965	5008	5130	4923	4797	4686	4734	4729	4831	4603	4741	4816	4856	4762	4720	4794	4710	4670	4697	4852	4795	4855	4593	4697	4834	4748	4781	4819	4829	4961	4920	4926	4759	4690	4770	4586	4555	4624	4602	4528	4622	4844	4678	4702	4690	4854
5363	5105	5225	5193	5058	4883	4961	4985	4837	4880	4746	4663	4640	4756	4709	4725	4667	4768	4717	4545	4588	4670	4985	4812	4820	4940	4861	4824	4818	4904	4916	4885	4899	5012	5144	4693	4742	4758	4697	4614	4575	4608	4681	4820	4762	4671	4616	4719	4896	4746
5374	5124	5138	5105	4940	4901	5019	4787	4854	4841	4688	4775	4797	4719	4666	4728	4774	4641	4745	4623	4681	4749	4830	4770	4756	4785	4769	4809	4789	4735	4957	4935	5121	4950	4941	4957	4687	4689	4624	4644	4713	4681	4588	4787	4802	4960	4779	4876	4747	4787
5415	5242	5280	5118	5008	4841	4994	5047	4766	4899	4830	4646	4647	4778	4712	4759	4881	4767	4755	4758	4754	4865	4899	4930	4852	4752	4863	4769	4970	4901	4775	4885	4885	5021	4884	4922	4807	4734	4916	4795	4668	4698	4864	4779	5003	5013	4753	5051	4709	4731
5273	5224	5159	5086	4944	4875	4941	4903	4787	4706	4846	4712	4864	4878	4928	4966	4888	4759	4784	4892	4914	4886	5135	4973	4901	4869	4968	4916	4970	4887	5168	4940	4888	4930	4835	4773	4722	4629	4834	4756	4603	4754	4694	4817	4984	5011	4755	4889	4789	4772
5357	5097	5003	4986	4886	4838	5051	4811	4795	4907	4859	4767	4828	4804	4867	4723	4807	4849	4853	4885	5120	5133	4933	5201	4959	4954	4816	5076	4846	4890	4886	4818	4838	4866	4830	4851	4841	4832	4972	4712	4761	4775	5042	5177	4817	5084	4958	4784	4897	4811
5144	5003	4991	4874	4925	4900	4957	4832	4941	4730	4777	4927	4858	4812	4776	4934	4787	4695	4936	4890	5081	5104	4980	4928	4851	4920	4967	4797	4912	4914	5007	4979	4778	4875	4804	4729	4687	4785	4703	5004	4945	5036	4983	5040	5117	4873	5015	4872	4684	4654
5145	4950	4869	4925	4671	4802	4865	4903	4755	4881	4864	4637	4861	4898	4914	4696	4797	4847	4907	4900	5019	5008	4912	4788	4759	4878	4888	4865	4701	4792	4895	4870	4861	4795	4782	4756	4620	4878	4987	4893	4869	4980	5143	5103	4833	4941	4666	4773	4731	4731
5076	5057	4805	4856	4883	4771	4706	4845	4919	4904	4659	4957	4886	4778	4803	4882	4750	4812	4877	4976	4919	4965	4820	4602	4797	4559	4743	4762	4733	4763	4778	4736	4723	4779	4800	4709	4631	4749	4801	4839	4918	4959	4984	4913	4754	4866	4736	4622	4576	4694
5039	5021	4817	4878	4966	4862	4988	5056	5128	5029	4848	4899	4857	4864	4858	4747	4757	4893	5029	4965	4772	4836	4746	4762	4845	4736	4741	4789	4738	4871	4625	4800	4723	4825	4720	4651	4821	4770	4935	4905	4956	4859	4845	4871	4684	4634	4518	4611	4500	4568
5152	5021	4831	4834	4614	4840	5044	4960	5136	5053	4962	5060	4774	4850	4806	4922	4801	4741	4774	4930	4798	4851	4638	4615	4525	4539	4632	4640	4637	4654	4652	4642	4613	4756	4663	4726	4706	4830	4780	4933	4921	4828	4775	4697	4473	4716	4588	4553	4636	4681
5258	5016	4998	4797	4901	5106	4994	5210	5403	5107	5014	5094	4977	4926	4865	4918	5004	4892	4887	4824	4809	4549	4538	4702	4624	4789	4839	4872	4781	4774	4808	4783	4774	4657	4792	4723	4856	4809	4774	4818	4616	4737	4841	4690	4706	4533	4605	4743	4684	4705
5214	5090	5031	5072	5175	5053	5175	5485	5239	5389	5164	5046	4924	4945	4851	5042	5006	5062	4777	4539	4550	4575	4541	4702	4813	4668	4611	4798	4682	4828	4681	4539	4522	4539	4662	4629	4679	4826	4628	4860	4718	4644	4659	4587	4770	4602	4661	4715	4888	4782
5068	5089	5000	5105	5061	5258	5350	5288	5443	5326	5139	5079	4861	4986	4843	4973	4834	4797	4963	4791	4794	4849	4729	4638	4722	4778	4724	4845	4772	4872	4749	4653	4677	4701	4724	4728	4726	4694	4608	4706	4709	4765	4618	4658	4631	4665	4796	4717	4764	4857
5176	4930	4944	4920	5181	5153	5105	5167	5220	5116	5199	4879	4955	4954	4964	4795	4844	4848	4738	4740	4625	4615	4776	4751	4965	4902	4971	4852	4826	4755	4818	4691	4680	4769	4726	4736	4750	4660	4736	4620	4580	4581	4645	4744	4640	4828	4802	4737	4839	4852
5064	4921	4990	4990	5158	5203	5197	5143	5132	4962	5088	4911	4871	4706	4799	5017	4887	4807	4715	4561	4668	4764	4825	4827	4938	4893	4826	4945	4779	4753	4604	4652	4688	4717	4529	4736	4705	4768	4685	4741	4731	4649	4592	4657	4644	4928	4810	4830	4776	4852
5144	4978	4925	4957	4959	5102	5200	5062	4957	4839	4925	4729	4695	4738	5032	4740	4702	4723	4713	4763	4884	4606	4783	4810	4870	4974	4874	4893	4899	4805	4843	4822	4737	4960	4843	4886	4806	4695	4789	4725	4860	4771	4734	4656	4891	4785	4840	4829	4750	4666
5059	5049	5022	4970	5161	4907	5017	4867	4748	4749	4725	4774	4637	4719	4735	4662	4712	4771	4815	4670	4845	4817	4853	4781	5042	4972	4959	4966	4846	4720	4581	4644	4698	4720	4586	4777	4859	4799	4783	4679	4645	4521	4573	4701	4913	4726	4733	4722	4646	4499
4984	5077	5015	5104	5010	4943	4739	4677	4836	4560	4621	4804	4935	4691	4538	4799	4788	4904	4778	4877	4868	4873	5080	4963	4915	4852	4876	4902	4659	4644	4590	4827	4747	4713	4646	4656	4760	4743	4755	4726	4773	4771	4581	4676	4633	4918	4694	4599	4687	4574
5262	5069	5137	4993	4930	4969	4809	4816	4739	4644	4780	4863	4771	4838	4766	4892	4813	4736	4859	4869	4878	4716	4734	4865	4771	4790	4945	4810	4827	4799	4769	4741	4760	4731	4760	4796	4920	4639	4607	4640	4607	4800	4731	4596	4773	4661	4810	4678	4616	4418
5303	5143	5218	4926	5098	5023	4855	4915	4631	4859	4924	4834	4795	5001	5067	4883	4817	4865	5012	4890	4743	4572	4715	4843	4952	4959	4943	4839	4694	4584	4549	4789	4772	4756	4715	4834	4843	4675	4785	4745	4578	4663	4740	4802	4734	4733	4464	4690	4711	4613
5212	5236	5204	5163	4994	4980	5028	4732	4803	4916	4858	4763	5038	4907	4888	4996	5022	5098	4806	4741	4709	4677	4808	4781	4888	4837	4855	4769	4663	4595	4635	4572	4638	4680	4668	4824	4645	4784	4643	4649	4831	4766	4729	4659	4833	4609	4704	4662	4714	4680
5233	5374	4982	5348	4972	5010	4922	4867	5146	5049	4787	5023	4954	4863	4955	5003	4955	4792	4864	4899	4759	4869	4863	4792	4696	4813	4831	4636	4826	4876	4750	4696	4799	4770	4789	4763	4718	4615	4741	4754	4832	4704	4822	4598	4800	4600	4703	4684	4772	4821
5338	5061	5018	4944	4796	5027	4873	5051	4996	5037	4910	4923	4863	4917	4880	4954	4845	4823	4762	4804	4718	4789	4821	4701	4750	4839	4867	4839	4820	4956	4935	4962	4863	4804	4941	4896	4805	4761	4721	4690	4817	4876	4814	4760	4612	4641	4678	4794	4668	4810
5459	4940	5050	4867	4972	4920	4800	5051	4761	4814	4900	4777	4642	4856	4912	4777	4738	4915	4936	4755	4753	4780	4697	4869	4740	4813	4767	4999	4830	4864	5008	4748	4662	4819	4877	4965	4848	4878	4766	4666	4711	4736	4759	4804	4809	4578	4704	4691	4912	4773
5430	4906	5008	4652	4801	4744	4942	4932	4747	4891	4849	4652	4652	4849	4720	4757	4917	4726	4783	4620	4667	4696	4782	4931	4847	4935	4779	4798	4831	4736	4859	4728	4745	4781	4792	4833	4828	4772	4842	4702	4660	4749	4788	4641	4753	4741	4606	4511	4782	4764
5077	5121	4907	4800	4762	4696	4816	4907	4866	4756	4806	4668	4973	4764	4789	4937	4903	4693	4599	4670	4654	4803	4833	4862	4867	4724	4798	4683	4639	4578	4731	4738	4828	4803	4758	4695	4699	4748	4787	4743	4724	4855	4752	4682	4712	4739	4583	4549	4574	4814
5135	4945	4893	4979	4824	4772	4911	4774	4880	4827	4680	4892	4835	4661	4753	4947	4708	4502	4594	4794	4725	4829	4752	4741	4635	4774	4861	4863	4841	4672	4868	4830	4736	4913	4700	4843	4698	4602	4539	4742	4785	4847	4718	4600	4645	4814	4757	4709	4694	4606
5018	5012	4762	4886	4916	4861	4841	4950	4874	4811	4853	4970	4879	4819	4745	4876	4623	4587	4625	4868	4853	4679	4766	4726	4801	4872	4859	4931	4817	4718	4867	4840	4773	4797	4750	4704	4684	4498	4491	4582	4741	4764	4774	4733	4630	4697	4726	4711	4608	4864
4909	5068	4843	4997	4814	4849	4843	4751	4761	4773	4935	4973	4804	4734	4861	4652	4717	4576	4784	4850	4753	4663	4854	4851	4830	4911	4836	4788	4856	4741	4868	4756	4604	4821	4710	4678	4769	4643	4665	4533	4640	4748	4702	4791	4659	4615	4608	4813	4742	4758
4820	4902	4750	4942	4833	4676	4817	4741	4792	4892	4932	4927	4817	4869	4820	4808	4580	4759	4765	4865	4629	4774	4832	4736	4826	4805	4873	4771	4766	4746	4686	4761	4706	4689	4841	4813	4732	4726	4623	4760	4726	4680	4788	4676	4762	4551	4652	4752	4739	4626
4858	4900	4853	4943	4894	4749	5031	4912	4858	5020	4921	4892	4933	4772	4728	4657	4800	4900	4774	4667	4788	4748	4720	4929	4785	4758	4704	4808	4505	4725	4611	4646	4734	4813	4773	4636	4799	4915	4658	4694	4546	4617	4542	4715	4697	4635	4597	4792	4776	4649
4956	4825	4893	4940	4929	4693	4959	4729	4846	4953	4898	4761	4912	4827	4648	4747	4895	4769	4903	4779	4873	4972	4921	4877	4862	4761	4647	4692	4593	4622	4563	4571	4732	4620	4654	4772	4806	4789	4917	4666	4812	4499	4458	4531	4712	4773	4660	4730	4781	4623
5065	5052	4874	5004	4680	4855	5051	4822	4831	4923	4734	4751	4706	4746	4798	4756	4795	4794	4655	4710	4825	4893	4903	4729	4664	4603	4649	4458	4683	4555	4715	4771	4848	4691	4584	4672	4504	4675	4710	4808	4669	4571	4491	4490	4584	4676	4588	4700	4679	4723
5205	5062	5009	5003	4769	4681	4880	4934	4748	4842	4647	4706	4751	4744	4789	4705	4865	4624	4828	4688	4888	4838	4852	4784	4810	4509	4634	4709	4616	4709	4779	4775	4735	4756	4613	4801	4575	4594	4555	4753	4750	4463	4609	4402	4646	4739	4461	4615	4621	4710
5193	5070	4878	4934	4893	4823	4955	4679	4730	4745	4605	4653	4656	4730	4580	4726	4861	4775	4614	4558	4799	4786	4865	4713	4655	4607	4628	4671	4650	4790	4772	4636	4793	4698	4546	4600	4546	4575	4765	4802	4605	4634	4487	4562	4712	4576	4756	4559	4493	4742
5038	4994	5013	4742	4721	4772	4815	4605	4702	4484	4442	4474	4585	4686	4548	4620	4719	4738	4553	4644	4816	4640	4879	4730	4724	4595	4659	4662	4790	4817	4628	4717	4703	4607	4548	4567	4572	4452	4550	4745	4735	4641	4578	4570	4515	4782	4660	4689	4518	4723
5032	4978	4689	4821	4798	4699	4707	4540	4436	4432	4518	4559	4607	4559	4615	4711	4776	4687	4656	4657	4864	4838	4729	4580	4565	4473	4728	4642	4881	4780	4757	4750	4615	4661	4463	4628	4512	4542	4628	4724	4692	4790	4612	4533	4678	4580	4726	4498	4610	4569
5118	4905	4820	4919	4758	4649	4658	4644	4586	4633	4695	4679	4714	4657	4560	4691	4675	4636	4570	4714	4877	4699	4732	4550	4783	4805	4756	4618	4724	4665	4731	4764	4598	4596	4692	4488	4656	4597	4724	4772	4968	4873	4634	4744	4788	4704	4644	4591	4503	4790
5104	4713	4766	4629	4590	4628	4644	4523	4600	4659	4746	4744	4743	4585	4696	4800	4644	4683	4735	4846	4821	4913	4711	4658	4639	4708	4742	4720	4650	4631	4621	4758	4700	4632	4642	4662	4553	4624	4638	4924	5001	4888	4793	4550	4670	4735	4780	4518	4593	4691
4917	4923	4626	4658	4477	4433	4457	4520	4816	4695	4632	4739	4650	4666	4602	4791	4729	4633	4706	4768	4739	4757	4619	4477	4560	4644	4676	4704	4774	4734	4557	4655	4646	4778	4628	4733	4686	4814	4862	4904	4971	4798	4764	4622	4672	4740	4636	4617	4662	4893
5043	4829	4602	4564	4499	4583	4731	4620	4743	4896	4825	4861	4814	4690	4809	4861	4666	4649	4763	4686	4665	4662	4601	4556	4463	4482	4701	4735	4778	4703	4727	4718	4690	4533	4523	4639	4578	4491	4710	4919	4853	4746	4580	4651	4611	4528	4743	4554	4628	4849
5163	4855	4711	4855	4414	4635	4629	4708	4824	4976	4843	4818	4784	4694	4617	4519	4655	4484	4381	4485	4436	4645	4499	4558	4565	4566	4594	4706	4753	4664	4762	4701	4707	4615	4562	4516	4490	4779	4534	4806	4791	4654	4731	4372	4432	4732	4640	4483	4732	4783
4998	4896	4631	4567	4568	4691	4828	4836	4852	4953	4645	4732	4672	4737	4582	4599	4938	4655	4703	4432	4633	4637	4568	4611	4650	4645	4504	4686	4615	4683	4519	4641	4580	4501	4481	4733	4626	4812	4820	4780	4543	4466	4489	4525	4612	4716	4666	4623	4743	4793
4867	4791	4511	4438	4736	4482	4905	4822	4785	4731	4812	4460	4669	4630	4447	4460	4640	4779	4484	4547	4541	4708	4803	4746	4914	4614	4715	4556	4715	4605	4454	4406	4552	4517	4585	4641	4728	4750	4729	4771	4567	4471	4489	4564	4678	4692	4817	4698	4774	4732
4873	4696	4729	4336	4634	4749	4791	4855	4653	4754	4692	4507	4537	4563	4619	4567	4601	4615	4429	4347	4382	4570	4661	4687	4827	4926	4792	4694	4806	4600	4557	4572	4500	4461	4535	4602	4668	4846	4764	4686	4560	4621	4531	4554	4706	4693	4627	4744	4815	4699
4986	4645	4786	4668	4880	4775	4664	4947	4709	4708	4969	4707	4578	4748	4844	4583	4621	4699	4748	4771	4607	4528	4446	4562	4744	4798	4726	4659	4803	4871	4634	4675	4639	4619	4543	4742	4765	4701	4864	4743	4532	4534	4657	4601	4737	4609	4684	4767	4906	4686
4962	4768	4886	4811	4824	4907	4761	4939	4923	4785	4732	4728	4536	4636	4816	4579	4725	4678	4869	4850	4789	4605	4427	4744	4676	4772	4573	4806	4581	4792	4613	4574	4649	4839	4743	4822	4684	4621	4542	4534	4431	4569	4668	4721	4866	4691	4725	4846	4653	4843
5149	4757	4722	4635	4669	4878	4673	4710	4663	4595	4522	4564	4478	4418	4699	4669	4638	4615	4736	4813	4796	4691	4721	4650	4678	4697	4757	4676	4582	4615	4662	4540	4770	4813	4903	4974	4697	4532	4635	4640	4619	4793	4616	4675	4597	4681	4784	4747	4614	4570
4922	4945	4712	4857	4687	4683	4666	4453	4471	4635	4391	4615	4786	4496	4625	4641	4602	4527	4453	4638	4752	4876	4732	4595	4629	4751	4713	4736	4630	4500	4570	4567	4555	4659	4682	4748	4612	4531	4598	4731	4637	4757	4552	4573	4762	4826	4894	4654	4648	4627
4821	5136	4968	4870	4973	4600	4725	4730	4635	4721	4661	4586	4641	4655	4393	4621	4525	4435	4405	4472	4389	4580	4623	4664	4616	4611	4468	4578	4593	4667	4782	4608	4626	4539	4561	4577	4550	4629	4642	4685	4707	4515	4659	4637	4673	4869	4652	4639	4619	4739
5285	5033	5226	4872	5024	4864	4815	4724	4507	4835	4736	4681	4625	4829	4649	4612	4747	4679	4602	4418	4373	4519	4479	4494	4499	4606	4478	4522	4533	4416	4712	4768	4737	4649	4707	4587	4495	4546	4706	4648	4703	4652	4557	4800	4765	4596	4658	4727	4919	4725
5239	4980	4914	4965	4836	4823	4732	4917	4788	4672	5012	4665	4682	4768	4781	4692	4663	4718	4666	4567	4710	4607	4538	4617	4559	4623	4561	4699	4740	4558	4488	4839	4754	4731	4721	4615	4482	4398	4384	4482	4493	4679	4844	4785	4818	4461	4651	4641	4735	4553
4929	4828	4710	4699	4588	4608	4570	4659	4831	4645	4798	4687	4557	4625	4651	4527	4613	4463	4568	4671	4730	4624	4679	4754	4920	4704	4714	4568	4627	4656	4721	4611	4682	4722	4847	4705	4708	4525	4518	4517	4688	4851	4961	4861	4716	4660	4684	4749	4534	4664
4879	4921	4876	4589	4598	4631	4675	4516	4708	4621	4437	4470	4649	4320	4417	4485	4454	4260	4357	4418	4417	4821	4708	4759	4762	4681	4631	4675	4534	4659	4528	4574	4581	4413	4661	4420	4526	4750	4630	4723	4731	4839	4811	4708	4659	4906	4796	4638	4661	4801
4843	4731	4640	4567	4691	4722	4783	4779	4700	4731	4577	4524	4637	4661	4457	4496	4507	4462	4349	4481	4495	4590	4613	4724	4669	4455	4679	4673	4623	4507	4704	4703	4560	4370	4432	4366	4591	4669	4836	4850	4790	4771	4636	4686	4710	4621	4708	4600	4904	4862
5093	4913	4858	5017	4761	4880	4859	4680	4693	4567	4816	4696	4798	4644	4795	4564	4597	4617	4593	4624	4660	4472	4551	4374	4416	4388	4477	4608	4675	4777	4629	4562	4664	4516	4418	4542	4479	4461	4677	4831	4779	4616	4781	4694	4677	4571	4536	4756	4725	4475
5135	5045	4966	5168	4750	4861	4777	4705	4910	4730	4919	4843	4700	4728	4598	4675	4596	4589	4686	4904	4873	4679	4555	4678	4426	4254	4312	4354	4526	4734	4701	4841	4636	4739	4748	4459	4495	4547	4415	4592	4880	4858	4968	4741	4422	4540	4453	4657	4685	4757
5112	4965	5012	4872	4673	4574	4645	4670	4722	4699	4671	4740	4650	4667	4503	4701	4675	4625	4623	4726	4748	4862	4707	4610	4481	4425	4441	4421	4352	4472	4432	4498	4340	4517	4582	4482	4488	4550	4538	4546	4737	4593	4722	4719	4859	4807	4600	4448	4466	4722
4957	5008	4840	4674	4694	4552	4800	4769	4582	4583	4476	4696	4531	4499	4571	4394	4542	4636	4714	4678	4673	4564	4650	4905	4785	4846	4816	4742	4591	4429	4512	4454	4459	4399	4474	4572	4649	4697	4658	4629	4543	4538	4655	4675	4873	4651	4649	4687	4724	4472
5192	4911	4789	4682	4609	4529	4456	4456	4655	4413	4490	4572	4490	4555	4575	4618	4654	4618	4646	4578	4509	4549	4577	4509	4588	4601	4732	4801	4921	4690	4736	4501	4474	4405	4358	4555	4434	4557	4712	4621	4548	4550	4599	4633	4703	4692	4861	4548	4570	4506
4977	4822	4789	4673	4786	4636	4767	4746	4818	4778	4601	4709	4652	4564	4574	4684	4773	4579	4548	4486	4694	4547	4554	4560	4459	4398	4654	4752	4680	4643	4692	4676	4572	4519	4288	4529	4521	4638	4839	4898	4831	4712	4637	4452	4687	4604	4671	4724	4719	4560
5196	4932	4910	4881	4790	4747	4633	4749	4709	4824	4898	4734	4804	4795	4719	4690	4747	4749	4691	4545	4584	4424	4546	4577	4505	4537	4580	4688	4601	4724	4582	4655	4691	4708	4566	4531	4652	4593	4504	4647	4753	4717	4780	4782	4767	4557	4571	4854	4683	4660
5050	4861	4731	4995	4578	4741	4683	4801	5042	4880	4774	4889	4695	4620	4709	4617	4609	4699	4791	4635	4725	4587	4586	4601	4419	4277	4439	4468	4431	4714	4575	4543	4570	4777	4577	4640	4576	4506	4617	4586	4632	4603	4939	4741	4662	4635	4654	4647	4681	4774
4886	4818	4780	4815	4731	4795	4771	4663	4921	5027	4825	4589	4690	4605	4473	4647	4640	4680	4599	4657	4667	4708	4609	4779	4598	4439	4462	4439	4399	4267	4532	4493	4396	4617	4707	4672	4669	4846	4766	4655	4709	4485	4698	4869	4779	4708	4491	4612	4568	4727
4858	4832	4686	4717	4439	4671	4545	4791	4779	4599	4647	4403	4420	4477	4576	4428	4529	4397	4513	4545	4571	4603	4742	4707	4711	4652	4683	4603	4636	4445	4611	4501	4507	4352	4632	4675	4620	4715	4705	4480	4470	4356	4591	4767	4677	4729	4720	4569	4443	4653
4736	4709	4627	4662	4526	4610	4619	4763	4674	4702	4495	4468	4597	4476	4461	4314	4503	4384	4262	4521	4528	4317	4528	4659	4636	4720	4648	4613	4605	4505	4491	4447	4313	4441	4619	4631	4607	4747	4929	4657	4786	4499	4446	4331	4490	4636	4636	4702	4472	4592
4861	4664	4763	4597	4587	4630	4665	4876	4645	4832	4618	4465	4438	4516	4519	4567	4508	4485	4442	4341	4395	4415	4420	4571	4683	4776	4784	4615	4691	4623	4594	4723	4545	4405	4543	4490	4498	4787	4843	4685	4771	4642	4520	4503	4458	4451	4476	4716	4828	4647
4920	4834	4889	4811	4728	4697	4766	4718	4715	4588	4592	4440	4623	4510	4483	4571	4664	4595	4542	4453	4276	4229	4446	4512	4339	4578	4765	4587	4608	4581	4616	4513	4485	4483	4473	4484	4337	4449	4603	4450	4755	4692	4719	4580	4378	4594	4622	4732	4763	4872
5037	4829	4654	4702	4927	4908	4963	4893	4847	4779	4671	4626	4669	4614	4647	4551	4663	4691	4758	4688	4556	4350	4342	4494	4599	4604	4618	4591	4484	4379	4471	4671	4497	4532	4527	4608	4520	4584	4619	4384	4753	4688	4657	4847	4450	4486	4428	4660	4730	4710
5214	5093	4888	4905	4921	4938	4865	4675	4677	4706	4809	4750	4753	4809	4960	4833	4870	4677	4592	4543	4745	4639	4409	4433	4439	4711	4484	4413	4358	4305	4487	4559	4776	4634	4935	4773	4713	4685	4547	4582	4648	4806	4669	4811	4669	4551	4632	4586	4649	4794
5037	5077	4889	4601	4647	4553	4641	4626	4414	4543	4548	4623	4466	4636	4719	4779	4716	4770	4738	4583	4379	4612	4614	4792	4686	4587	4602	4420	4484	4371	4507	4426	4581	4589	4752	4872	4855	4714	4515	4436	4513	4482	4567	4780	4784	4689	4540	4556	4607	4733
4924	4818	4519	4594	4488	4786	4697	4501	4637	4745	4587	4779	4572	4483	4635	4516	4484	4486	4584	4597	4619	4617	4614	4746	4826	4653	4612	4750	4434	4258	4403	4309	4380	4527	4665	4556	4858	4663	4830	4385	4506	4582	4441	4474	4588	4840	4827	4607	4473	4610
4703	4768	4897	4661	4731	4607	4746	4782	4660	4769	4609	4623	4628	4572	4675	4603	4340	4400	4400	4485	4638	4649	4526	4660	5001	5031	4808	4584	4629	4474	4520	4579	4464	4479	4810	4819	4826	4877	4777	4681	4432	4414	4449	4314	4470	4830	4719	4662	4706	4439
4973	4781	4721	4667	4414	4435	4526	4557	4516	4482	4349	4436	4383	4456	4498	4634	4656	4417	4291	4298	4477	4659	4563	4860	4663	4651	4912	4715	4359	4702	4535	4424	4530	4279	4450	4678	4407	4723	4608	4728	4603	4611	4399	4450	4293	4581	4486	4812	4841	4757
4919	4829	4692	4307	4450	4449	4407	4666	4772	4601	4463	4317	4209	4366	4368	4586	4557	4655	4568	4409	4156	4197	4526	4744	4747	4553	4647	4743	4493	4772	4824	4482	4467	4440	4399	4456	4369	4627	4443	4409	4620	4537	4560	4572	4322	4531	4530	4797	4748	4728
4642	4674	4661	4779	4658	4959	4922	4861	4924	4920	4845	4712	4714	4558	4515	4403	4425	4584	4555	4592	4500	4360	4526	4415	4702	4505	4364	4561	4715	4579	4742	4590	4380	4423	4536	4361	4387	4565	4529	4438	4589	4353	4519	4516	4456	4556	4310	4603	4623	4910
4833	4819	5007	4990	4911	5035	4930	5052	4988	5163	4962	5134	4734	4787	4926	4715	4565	4576	4519	4727	4763	4627	4495	4262	4454	4628	4449	4338	4723	4661	4564	4693	4622	4739	4904	4400	4514	4447	4233	4375	4552	4516	4666	4550	4437	4618	4431	4592	4501	4733
5115	5058	5049	5073	5076	4622	4771	4587	4685	4774	4807	4787	4763	5004	5027	5030	5018	4827	4477	4520	4499	4757	4707	4445	4364	4483	4543	4222	4223	4536	4499	4508	4706	4692	4826	4775	4579	4638	4310	4431	4408	4545	4589	4668	4622	4566	4475	4535	4655	4655
5289	5100	4909	4782	4602	4554	4341	4394	4598	4488	4425	4561	4408	4655	4612	4906	4982	4962	4833	4492	4547	4839	4941	4747	4486	4388	4401	4572	4232	4527	4647	4302	4742	4664	4668	4830	4684	4660	4469	4442	4413	4511	4618	4497	4650	4534	4571	4458	4531	4469
5188	4699	4599	4565	4467	4588	4585	4500	4641	4472	4495	4529	4476	4435	4601	4557	4718	4812	4925	5024	4438	4422	4658	5071	4717	4476	4515	4770	4381	4264	4521	4551	4665	4880	4728	4851	4877	4701	4565	4394	4578	4409	4685	4737	4750	4621	4612	4695	4498	4495
4814	4465	4464	4600	4791	4828	4888	4842	4532	4754	4760	4573	4854	4585	4550	4493	4421	4487	4766	4932	4795	4446	4538	4768	5074	4700	4578	4636	4676	4331	4395	4612	4246	4591	4571	4654	5005	4583	4719	4404	4463	4360	4464	4526	4790	4607	4788	4553	4565	4578
4630	4596	4613	4680	4771	4784	4955	4881	4767	4816	4659	4664	4858	4778	4569	4371	4302	4152	4299	4755	4725	4715	4643	4760	5104	4911	4621	4605	4744	4352	4299	4564	4203	4323	4608	4478	4590	4608	4783	4413	4363	4427	4434	4634	4648	4818	4739	4585	4613	4541
4470	4862	4832	4823	4577	4718	4738	4699	4630	4660	4608	4602	4743	4625	4785	4505	4277	4148	4221	4378	4702	5002	4695	4609	4883	5111	4732	4432	4708	4645	4369	4459	4498	4209	4694	4579	4628	4685	4621	4662	4373	4415	4254	4635	4448	4519	4659	4567	4698	4662
4887	4853	4856	4842	4784	4421	4307	4538	4278	4392	4400	4497	4726	4745	4741	4740	4584	4251	4290	4111	4534	4871	4924	4597	4594	4856	4770	4522	4620	4713	4527	4335	4377	4284	4366	4413	4355	4638	4527	4630	4447	4535	4340	4296	4307	4565	4437	4743	4734	4600
5184	4863	4941	4693	4503	4384	4240	4132	4303	4136	4309	4353	4552	4587	4758	4773	4702	4632	4288	4087	4525	4752	4922	4560	4383	4748	4991	4608	4496	4795	4574	4319	4493	4353	4190	4427	4277	4459	4270	4721	4562	4442	4327	4306	4297	4536	4472	4765	4714	4474
5180	5056	4620	4544	4558	4334	4384	4286	4199	4304	4305	4259	4341	4509	4602	4843	4784	4938	4466	4345	4164	4412	4634	4575	4214	4490	5077	4897	4478	4631	4610	4350	4802	4414	4330	4596	4177	4459	4472	4718	4471	4739	4414	4436	4434	4557	4601	4701	4585	4567
5105	5054	4594	4450	4387	4410	4434	4467	4377	4405	4291	4422	4266	4402	4554	4571	4752	4727	4598	4245	4103	4348	4587	4690	4285	4323	4689	4784	4320	4591	4779	4470	4561	4634	4292	4450	4234	4498	4413	4488	4589	4621	4597	4755	4424	4519	4537	4600	4646	4475
5193	4904	4535	4503	4536	4438	4505	4603	4559	4684	4457	4520	4412	4354	4369	4483	4667	4801	4557	4208	4220	4275	4630	4678	4343	4291	4541	4629	4307	4521	4784	4435	4512	4760	4388	4618	4438	4517	4572	4477	4692	4538	4858	4674	4594	4554	4571	4696	4610	4676
5233	4993	4647	4505	4530	4509	4649	4633	4764	4658	4748	4644	4573	4370	4333	4517	4813	4938	4751	4517	4257	4318	4584	4608	4374	4182	4336	4589	4390	4489	4761	4504	4492	4835	4617	4678	4535	4336	4353	4547	4595	4558	4897	4661	4707	4559	4657	4530	4592	4674
5092	4727	4698	4613	4465	4861	4811	4874	4643	4664	4594	4651	4423	4437	4444	4590	4557	5004	4878	4522	4269	4231	4446	4631	4441	4256	4462	4733	4413	4252	4684	4617	4636	4765	4647	4746	4678	4410	4374	4292	4480	4602	4704	4746	4666	4670	4515	4660	4534	4543
5171	4868	4718	4599	4541	4673	4790	4835	4805	4681	4588	4517	4407	4336	4317	4462	4673	4983	4918	4758	4418	4422	4569	4747	4744	4224	4509	4629	4352	4341	4584	4521	4575	4846	4763	4764	4565	4428	4384	4242	4557	4409	4762	4680	4837	4778	4592	4478	4466	4625
5080	4732	4678	4725	4526	4588	4540	4604	4525	4609	4500	4498	4414	4313	4394	4423	4623	4859	5059	5007	4579	4519	4705	5022	4696	4220	4441	4678	4313	4438	4518	4439	4433	5003	4549	4819	4688	4441	4379	4284	4421	4341	4621	4671	4841	4726	4548	4544	4429	4486
5272	4911	4626	4451	4521	4523	4625	4539	4491	4503	4452	4375	4279	4273	4422	4430	4754	4971	5170	4871	4601	4539	4751	5007	4741	4362	4696	4744	4318	4139	4582	4369	4506	4770	4485	4760	4726	4473	4587	4175	4489	4323	4716	4618	4735	4715	4640	4496	4283	4263
5229	4904	4635	4594	4224	4341	4443	4390	4289	4356	4349	4255	4284	4133	4343	4422	4701	4825	4971	4812	4517	4563	4891	5135	4684	4354	4542	4591	4356	4261	4651	4369	4208	4717	4494	4703	4789	4505	4492	4437	4516	4306	4454	4521	4620	4870	4610	4626	4289	4431
5261	4929	4577	4382	4148	4331	4149	4334	4153	4225	4239	4244	4244	4164	4256	4514	4861	5110	5046	4694	4557	4619	5039	5112	4741	4338	4701	4676	4352	4277	4526	4131	4446	4803	4359	4715	4751	4547	4528	4530	4449	4271	4354	4578	4651	4684	4578	4423	4437	4292
5237	5142	4560	4455	4161	4186	4197	4191	4165	4057	4029	4007	4157	4341	4417	4554	4942	4841	4818	4531	4421	4472	4997	5033	4565	4475	4726	4700	4127	4298	4332	4183	4575	4597	4417	4708	4475	4698	4604	4386	4425	4518	4573	4516	4571	4753	4691	4692	4434	4440
5324	5131	4726	4463	4209	4125	4290	4198	4159	4215	4162	4067	4270	4444	4501	4607	4884	4825	4505	4482	4385	4779	5134	4905	4463	4637	4689	4509	4206	4507	4455	4124	4425	4584	4428	4732	4630	4858	4669	4715	4559	4373	4359	4503	4458	4734	4625	4826	4491	4417
5211	5064	4878	4694	4479	4367	4312	4178	4154	4275	4320	4257	4424	4408	4691	4621	4679	4459	4395	4366	4481	4726	4787	4704	4517	4720	4818	4407	4314	4499	4320	4175	4423	4365	4527	4520	4688	4893	4799	4843	4486	4526	4293	4520	4545	4766	4831	4907	4779	4361
4935	4838	4798	4781	4726	4552	4608	4488	4439	4369	4371	4470	4593	4483	4577	4672	4357	4310	4241	4158	4481	4883	4723	4451	4646	4941	4769	4434	4333	4570	4291	4284	4437	4290	4608	4669	4585	4863	4670	4738	4500	4476	4316	4481	4492	4847	4877	4899	4599	4486
4680	4655	4900	4855	4928	4833	4796	4766	4535	4780	4690	4838	4792	4727	4598	4536	4326	4181	4280	4367	4628	4853	4708	4541	4621	4843	4734	4531	4785	4630	4201	4219	4265	4193	4531	4540	4708	4687	4510	4832	4513	4477	4455	4408	4545	4850	4949	4922	4802	4743
4499	4520	4644	4729	4748	4841	4870	4726	4893	4818	4735	4852	4811	4550	4335	4333	4126	4029	4221	4508	4648	4449	4310	4566	4839	4891	4633	4604	4777	4508	4452	4588	4252	4303	4433	4463	4501	4589	4645	4811	4612	4586	4587	4446	4486	4642	4671	4774	4801	4656
4702	4432	4485	4479	4599	4627	4596	4675	4836	4758	4833	4578	4546	4444	4226	4237	4275	4354	4696	4591	4380	4423	4444	4882	4868	4542	4568	4902	4902	4502	4571	4662	4425	4364	4552	4520	4755	4641	4816	4636	4767	4669	4601	4548	4469	4492	4788	4820	4926	4600
4935	4722	4425	4422	4356	4423	4433	4355	4526	4397	4312	4361	4216	4219	4136	4253	4471	4447	4522	4391	4342	4382	4503	4874	4787	4631	4791	4932	4657	4497	4817	4486	4425	4640	4428	4490	4678	4624	4705	4586	4773	4552	4448	4302	4520	4608	4744	4932	4866	4481
5126	4890	4704	4583	4472	4403	4489	4386	4207	4311	4202	4177	4292	4430	4448	4527	4539	4634	4436	4246	4109	4346	4657	4794	4594	4547	4972	4849	4436	4526	4629	4386	4558	4431	4454	4479	4417	4700	4589	4645	4709	4499	4425	4325	4465	4539	4670	4918	4834	4589
4858	4997	4865	4874	4794	4653	4682	4505	4444	4477	4526	4341	4501	4547	4836	4583	4410	4439	4321	4349	4365	4607	4786	4581	4470	4899	4815	4488	4606	4797	4571	4440	4472	4210	4306	4450	4359	4541	4478	4603	4588	4428	4357	4374	4378	4589	4628	4811	4748	4722
4754	4628	4721	4870	4877	4796	4892	4768	4706	4712	4784	4646	4764	4801	4641	4530	4294	4297	4477	4483	4491	4670	4404	4431	4655	4721	4607	4683	4701	4642	4527	4478	4401	4256	4320	4383	4465	4493	4513	4768	4561	4683	4408	4386	4492	4477	4569	4858	4921	4759
4616	4488	4521	4537	4579	4617	4728	4652	4812	4705	4681	4692	4474	4480	4414	4286	4298	4364	4504	4549	4457	4367	4318	4419	4676	4607	4470	4636	4640	4380	4590	4593	4235	4375	4514	4273	4472	4596	4588	4609	4782	4592	4432	4294	4181	4415	4590	4782	4768	4625
4930	4618	4434	4484	4317	4481	4631	4381	4437	4457	4418	4413	4526	4383	4605	4572	4531	4726	4547	4308	4203	4369	4511	4398	4471	4495	4731	4815	4550	4507	4492	4441	4460	4313	4284	4292	4375	4423	4760	4545	4659	4677	4523	4316	4371	4439	4523	4847	4585	4491
4874	4798	4835	4700	4474	4519	4571	4545	4603	4673	4701	4552	4626	4697	4539	4660	4497	4376	4302	4084	4304	4448	4469	4473	4327	4532	4681	4695	4606	4734	4548	4448	4500	4266	4334	4341	4338	4583	4536	4764	4628	4546	4492	4436	4396	4524	4606	4723	4613	4745
4706	4661	4658	4638	4835	4850	4827	4916	4922	4843	4756	4639	4623	4535	4530	4370	4356	4297	4214	4247	4386	4315	4332	4257	4569	4671	4578	4651	4631	4572	4551	4547	4483	4396	4501	4424	4550	4652	4758	4930	4773	4685	4387	4507	4470	4373	4639	4766	4910	4848
4754	4584	4418	4548	4627	4481	4648	4570	4797	4629	4593	4441	4474	4385	4437	4346	4348	4446	4415	4440	4316	4218	4349	4419	4496	4552	4531	4753	4726	4541	4560	4542	4476	4371	4466	4506	4601	4688	4661	4820	4799	4501	4498	4413	4431	4580	4765	4828	4874	4943
4836	4818	4698	4696	4541	4450	4521	4625	4450	4567	4536	4600	4396	4496	4530	4536	4461	4341	4148	4191	4218	4376	4526	4570	4340	4517	4844	4717	4600	4679	4769	4503	4433	4397	4543	4420	4406	4584	4760	4757	4809	4624	4598	4376	4469	4373	4560	4864	4880	4940
4859	4625	4645	4648	4682	4666	4737	4630	4847	4655	4625	4493	4524	4523	4535	4434	4372	4289	4193	4298	4466	4514	4346	4423	4498	4619	4748	4816	4655	4719	4518	4572	4602	4448	4559	4490	4575	4622	4604	4907	4778	4648	4480	4442	4277	4427	4440	4764	4873	4576
4904	4650	4564	4321	4593	4396	4528	4685	4588	4606	4529	4484	4403	4334	4389	4287	4442	4292	4346	4429	4270	4338	4600	4541	4506	4664	4718	4726	4815	4671	4580	4478	4398	4388	4383	4445	4458	4504	4765	4765	4689	4633	4550	4408	4448	4424	4680	4579	4880	4645
4939	4737	4629	4602	4560	4429	4423	4507	4569	4457	4286	4469	4427	4410	4297	4552	4348	4410	4233	4215	4328	4355	4505	4452	4564	4706	4641	4758	4744	4736	4716	4594	4517	4467	4475	4479	4388	4610	4933	4666	4752	4418	4520	4399	4424	4489	4454	4721	4772	4733
4605	4404	4596	4502	4519	4666	4596	4737	4457	4540	4458	4446	4447	4413	4425	4328	4443	4352	4445	4397	4449	4608	4574	4535	4616	4851	4855	4770	4800	4585	4430	4426	4621	4365	4383	4511	4518	4667	4710	4724	4704	4432	4392	4426	4435	4356	4499	4679	4808	4475
4920	4657	4488	4614	4440	4377	4344	4520	4337	4322	4521	4320	4384	4362	4376	4452	4630	4439	4522	4413	4442	4492	4449	4443	4707	4741	4656	4711	4735	4660	4586	4534	4408	4447	4445	4475	4700	4575	4755	4820	4670	4419	4418	4329	4278	4296	4409	4732	4737	4647
4886	4731	4533	4432	4486	4336	4499	4623	4517	4460	4437	4403	4358	4300	4406	4327	4273	4509	4411	4574	4644	4558	4579	4636	4595	4733	4706	4653	4641	4679	4518	4482	4204	4322	4367	4465	4584	4638	4757	4793	4501	4365	4178	4298	4349	4382	4621	4737	4730	4357
4932	4628	4563	4487	4402	4372	4518	4427	4471	4360	4471	4376	4371	4416	4356	4596	4399	4465	4621	4597	4578	4608	4590	4552	4751	4743	4646	4788	4651	4620	4375	4402	4415	4198	4418	4408	4424	4673	4708	4783	4415	4346	4341	4385	4326	4628	4688	4511	4503	4315
4820	4852	4540	4547	4426	4427	4426	4477	4614	4473	4419	4537	4314	4527	4554	4464	4588	4630	4626	4676	4605	4507	4487	4621	4697	4674	4579	4729	4745	4514	4525	4356	4334	4189	4399	4385	4478	4559	4660	4674	4469	4418	4300	4217	4286	4465	4650	4585	4409	4449
4877	4573	4570	4479	4386	4511	4511	4531	4546	4512	4446	4450	4468	4461	4478	4501	4597	4641	4650	4663	4559	4585	4665	4699	4576	4608	4550	4688	4553	4546	4374	4335	4283	4232	4364	4413	4286	4546	4585	4583	4499	4585	4354	4293	4283	4639	4586	4423	4390	4601
4939	4903	4596	4551	4549	4438	4523	4474	4701	4568	4663	4346	4638	4429	4562	4419	4639	4565	4511	4638	4707	4591	4514	4522	4633	4502	4616	4560	4384	4349	4350	4312	4192	4360	4382	4419	4522	4637	4806	4699	4455	4349	4306	4025	4472	4765	4732	4673	4640	4887
4872	4790	4787	4675	4597	4501	4521	4652	4665	4598	4556	4357	4592	4407	4424	4560	4613	4795	4723	4615	4521	4427	4630	4499	4554	4524	4510	4554	4305	4478	4288	4471	4237	4357	4242	4463	4549	4602	4719	4493	4517	4505	4403	4514	4663	4878	4744	4455	4675	4833
5053	4917	4823	4767	4599	4501	4647	4578	4669	4746	4635	4610	4536	4442	4602	4553	4513	4624	4761	4720	4575	4605	4500	4545	4474	4712	4510	4473	4412	4365	4378	4307	4261	4462	4576	4464	4749	4584	4318	4455	4531	4361	4524	4628	4923	4888	4529	4450	4746	4481
4962	4962	4730	4851	4556	4621	4566	4824	4761	4810	4737	4715	4614	4584	4494	4600	4503	4757	4645	4715	4511	4551	4567	4642	4417	4470	4374	4331	4355	4380	4318	4352	4359	4440	4634	4698	4567	4538	4443	4577	4709	4875	4683	4655	4806	4581	4443	4453	4685	4742
4978	4976	4970	4871	4765	4858	4705	4716	4835	4789	4808	4727	4619	4670	4705	4740	4723	4606	4790	4592	4598	4576	4615	4562	4582	4410	4368	4420	4399	4427	4245	4404	4497	4602	4598	4465	4636	4371	4683	4590	4605	4659	4615	4642	4774	4579	4537	4801	4898	4749
5213	5057	5007	4915	4899	4802	4753	4763	4999	4923	4775	4714	4777	4542	4810	4809	4828	4753	4754	4643	4599	4474	4586	4574	4447	4333	4487	4269	4330	4481	4450	4470	4701	4620	4548	4623	4598	4584	4612	4596	4454	4497	4539	4801	4925	4813	4652	4743	4776	4679
5238	5130	5096	4990	4947	4870	4811	4935	4727	4942	4945	4667	4864	4677	4727	4709	4584	4780	4862	4658	4614	4659	4455	4417	4419	4286	4411	4309	4218	4382	4585	4725	4520	4477	4680	4605	4853	4651	4612	4431	4340	4395	4641	5062	5167	4720	4641	4609	4657	4624
5258	5231	5242	5083	4837	4885	4839	4659	4879	4767	4778	4647	4688	4698	4749	4660	4663	4729	4569	4423	4595	4632	4550	4406	4401	4518	4400	4265	4454	4501	4565	4653	4781	4817	4803	4821	4680	4405	4406	4356	4422	4671	5141	5219	5016	4782	4487	4559	4596	4365
5244	5222	5009	5162	4795	4814	4942	4792	4785	4795	4836	4668	4772	4745	4691	4639	4683	4674	4701	4630	4524	4526	4224	4298	4472	4410	4347	4387	4573	4528	4732	4590	4743	4704	4720	4742	4542	4369	4306	4411	4756	4970	5068	5000	4713	4383	4293	4355	4737	4598
5182	5101	5117	4920	4964	4737	4852	4847	4866	4770	4739	4702	4794	4658	4643	4594	4653	4534	4618	4633	4674	4546	4363	4450	4466	4436	4381	4504	4595	4637	4628	4572	4704	4946	4843	4576	4331	4211	4603	4683	4862	4992	4814	4801	4517	4208	4321	4648	4921	4511
5083	5012	4957	4779	4727	4797	4795	4770	4848	4687	4810	4608	4749	4525	4516	4537	4624	4535	4552	4411	4558	4517	4498	4478	4523	4355	4420	4636	4695	4719	4674	4690	4917	4897	4515	4354	4190	4376	4765	4976	4818	4707	4673	4615	4568	4448	4424	4943	5067	4708
4970	4732	4634	4794	4694	4790	4619	4758	4581	4673	4569	4525	4632	4581	4493	4447	4461	4423	4537	4522	4511	4393	4560	4619	4491	4587	4611	4642	4691	4627	4753	4699	4806	4716	4287	4276	4355	4560	4674	4673	4703	4559	4442	4577	4526	4280	4465	5005	5085	4761
4907	4691	4730	4753	4712	4354	4717	4500	4456	4366	4413	4538	4508	4545	4480	4493	4509	4587	4290	4476	4351	4525	4511	4447	4475	4668	4772	4566	4590	4778	4675	4643	4594	4371	4239	4435	4551	4804	4457	4428	4547	4532	4424	4619	4660	4565	4525	5068	5176	4414
4756	4720	4587	4524	4663	4504	4404	4547	4398	4361	4344	4436	4375	4450	4395	4496	4482	4465	4487	4496	4469	4535	4596	4549	4475	4686	4823	4431	4431	4583	4665	4602	4433	4166	4307	4550	4722	4660	4420	4510	4536	4380	4432	4707	4742	4505	4598	4973	4954	4140
4858	4667	4525	4570	4581	4410	4471	4445	4536	4470	4404	4360	4459	4455	4345	4421	4405	4350	4346	4517	4672	4674	4568	4650	4737	4763	4652	4489	4408	4582	4785	4288	4292	4232	4357	4655	4689	4549	4379	4424	4574	4494	4532	4578	4894	4629	4610	4841	4980	4105
4977	4691	4476	4521	4520	4455	4465	4426	4563	4356	4389	4332	4550	4529	4509	4542	4610	4510	4510	4506	4627	4706	4701	4538	4798	4702	4689	4487	4509	4615	4542	4178	4197	4259	4687	4689	4591	4507	4556	4490	4618	4463	4568	4677	5025	4667	4408	4752	4663	4069
4951	4596	4612	4615	4489	4505	4547	4421	4409	4478	4405	4450	4553	4525	4502	4559	4652	4691	4518	4599	4810	4785	4779	4710	4768	4689	4512	4353	4507	4466	4204	4142	4286	4578	4737	4573	4600	4415	4551	4449	4640	4576	4402	4706	4801	4502	4369	4723	4683	4161
5182	4753	4889	4674	4661	4558	4546	4666	4571	4604	4532	4572	4493	4609	4653	4686	4787	4668	4676	4664	4727	4705	4657	4770	4648	4608	4358	4333	4402	4385	4091	4157	4403	4676	4791	4616	4561	4411	4422	4664	4624	4542	4574	4687	4643	4414	4398	4631	4770	4360
5230	5049	4834	4702	4867	4667	4752	4759	4751	4760	4750	4795	4697	4741	4737	4737	4741	4790	4769	4696	4716	4587	4582	4638	4547	4272	4237	4330	4330	4278	4054	4385	4552	4635	4650	4467	4402	4551	4490	4570	4756	4551	4583	4644	4634	4502	4315	4603	5005	4535
5119	5041	4941	4826	4894	4794	4846	4744	4809	4767	4772	4666	4726	4864	4781	4884	4913	4945	4609	4603	4514	4409	4488	4363	4352	4335	4247	4383	4416	4218	4210	4541	4722	4675	4339	4395	4293	4638	4580	4517	4660	4558	4527	4502	4667	4424	4353	4655	4836	4718
5069	4913	4734	4897	4804	4761	4859	4877	4845	4729	4723	4832	4766	4864	4644	4766	4661	4588	4535	4496	4405	4355	4290	4404	4136	4255	4518	4600	4355	4230	4382	4726	4852	4548	4261	4310	4490	4653	4594	4650	4733	4619	4581	4600	4599	4492	4360	4683	4975	5025
4803	4845	4801	4740	4668	4913	4756	4876	4806	4811	4732	4804	4741	4782	4686	4488	4456	4538	4473	4595	4242	4221	4358	4357	4217	4272	4464	4601	4358	4240	4472	4668	4714	4348	4377	4231	4479	4680	4727	4818	4875	4686	4469	4549	4565	4665	4598	4894	5293	5066
4763	4724	4687	4628	4597	4524	4646	4670	4689	4592	4724	4627	4650	4471	4570	4496	4514	4254	4220	4221	4124	4280	4186	4230	4289	4370	4627	4602	4401	4366	4602	4655	4591	4320	4376	4343	4659	4860	4903	4811	4766	4692	4400	4584	4570	4790	4760	4967	5068	5051
4846	4623	4705	4561	4613	4453	4648	4525	4664	4491	4596	4534	4377	4383	4365	4380	4334	4278	4294	4339	4326	4245	4402	4401	4223	4637	4733	4654	4326	4428	4679	4702	4432	4392	4443	4651	4773	4964	5002	4864	4663	4670	4636	4792	4666	4971	4943	5029	5074	4840
4715	4625	4524	4556	4410	4589	4560	4660	4621	4403	4530	4436	4435	4398	4345	4240	4388	4319	4395	4270	4458	4494	4631	4547	4389	4485	4951	4546	4367	4515	4725	4609	4487	4376	4318	4649	5032	4996	4987	4798	4556	4642	4781	4592	5014	5057	5081	4938	4925	4809
4671	4641	4700	4718	4547	4594	4603	4473	4617	4752	4443	4408	4466	4339	4265	4400	4270	4498	4377	4397	4462	4608	4626	4534	4305	4603	4730	4480	4362	4541	4699	4398	4382	4351	4715	4737	5190	5046	4992	4696	4523	4741	4830	4953	5024	5055	5046	4941	4789	4762
5004	4863	4933	4699	4785	4606	4623	4752	4680	4613	4596	4629	4476	4551	4352	4552	4455	4567	4396	4572	4618	4658	4663	4413	4410	4518	4524	4339	4087	4524	4712	4567	4482	4598	4719	4920	4840	4846	4669	4518	4557	4656	4794	4846	5219	5060	4858	4810	4681	4809
5143	5028	5022	4919	4803	4956	4792	4721	4859	4813	4882	4682	4621	4637	4668	4404	4632	4564	4611	4596	4514	4591	4445	4331	4341	4578	4520	4185	4255	4569	4789	4712	4435	4780	4779	4787	4966	4767	4408	4485	4725	4799	4850	4942	5147	5013	4656	4657	4824	4732
5067	4954	4969	4977	4743	4834	4870	4787	4849	4799	4812	4757	4753	4613	4545	4624	4544	4593	4570	4507	4391	4534	4453	4250	4362	4500	4397	4326	4337	4833	5027	4622	4634	4736	4690	4961	4800	4639	4543	4417	4612	4940	5004	4873	5027	4925	4822	4586	4748	4773
5066	4828	4814	5032	4891	4831	4751	4835	4680	4663	4593	4693	4775	4535	4599	4439	4213	4468	4450	4419	4374	4403	4275	4303	4385	4536	4509	4403	4512	4845	4909	4728	4464	4608	4691	4695	4705	4632	4439	4508	4653	4796	4865	5001	4814	4859	4680	4668	4690	4660
4937	4686	4946	4722	4734	4754	4672	4627	4619	4551	4632	4529	4411	4361	4423	4268	4247	4256	4245	4323	4281	4421	4313	4300	4522	4681	4499	4324	4650	4926	4819	4602	4502	4470	4638	4715	4819	4765	4578	4694	4793	4814	4747	4851	4873	4760	4883	4851	4690	4658
4765	4752	4692	4620	4562	4512	4546	4472	4478	4367	4380	4432	4411	4297	4262	4291	4138	4203	4348	4223	4433	4668	4598	4410	4493	4714	4666	4547	4591	4769	4859	4405	4400	4488	4718	4840	4943	4705	4660	4578	4597	4552	4736	4911	4912	4890	4985	4779	4682	4574
4948	4785	4564	4575	4769	4486	4485	4520	4423	4539	4378	4332	4405	4236	4389	4365	4379	4478	4324	4407	4391	4814	4606	4515	4625	4892	4704	4483	4575	4771	4759	4353	4380	4577	4790	4972	4937	4714	4620	4516	4474	4524	4794	5072	5054	4928	4955	4826	4705	4453
5103	4831	4753	4692	4921	4700	4612	4486	4507	4435	4366	4403	4439	4490	4555	4491	4465	4456	4542	4564	4528	4783	4624	4683	4762	4841	4587	4331	4522	4649	4722	4649	4430	4675	4946	5001	4901	4734	4503	4405	4453	4573	4895	5061	4956	4773	4889	4795	4699	4616
5160	4952	4979	5014	4926	4872	4815	4711	4639	4557	4695	4590	4615	4607	4572	4668	4565	4659	4520	4546	4479	4588	4671	4575	4602	4561	4527	4312	4600	4671	4831	4687	4540	4670	4885	4904	4838	4547	4546	4453	4495	4574	4924	4929	5021	4832	4888	4686	4653	4781
5013	5018	5008	4960	4932	4870	4771	4809	4759	4800	4741	4493	4620	4619	4803	4681	4480	4557	4525	4391	4395	4568	4463	4344	4383	4600	4657	4243	4541	4780	4835	4600	4630	4676	4699	4732	4665	4579	4585	4568	4587	4661	4609	4853	4807	4758	4814	4830	4748	4677
5135	4793	4784	4789	4803	4640	4744	4809	4811	4534	4526	4616	4481	4640	4410	4577	4422	4503	4390	4378	4383	4372	4432	4375	4383	4663	4682	4594	4596	4758	5010	4674	4414	4459	4645	4538	4640	4696	4705	4494	4443	4554	4608	4601	4730	4778	4753	4676	4643	4616
4811	4842	4588	4608	4492	4544	4561	4619	4601	4532	4478	4396	4515	4293	4479	4559	4396	4406	4563	4288	4412	4229	4518	4484	4485	4759	4725	4640	4445	4507	4740	4628	4324	4256	4514	4678	4726	4787	4757	4491	4286	4482	4553	4625	4765	4790	4693	4615	4541	4637
5035	4842	4689	4542	4445	4655	4604	4304	4497	4500	4467	4427	4300	4377	4473	4442	4393	4522	4606	4474	4482	4600	4582	4674	4556	4689	4782	4611	4325	4430	4640	4535	4295	4334	4394	4723	4722	4952	4595	4359	4158	4403	4446	4674	4771	4898	4758	4612	4477	4649
4937	4776	4746	4751	4601	4611	4467	4642	4447	4504	4457	4398	4582	4531	4487	4550	4691	4581	4749	4696	4667	4606	4678	4688	4425	4520	4662	4527	4333	4556	4741	4842	4499	4425	4622	4664	4774	4826	4608	4443	4486	4525	4570	4647	4719	4712	4633	4826	4737	4778
5271	4950	4832	4842	4659	4685	4408	4646	4683	4638	4582	4605	4529	4524	4520	4722	4579	4590	4746	4727	4552	4608	4589	4484	4292	4500	4631	4621	4514	4413	4598	4738	4613	4454	4601	4614	4630	4643	4725	4494	4486	4388	4524	4682	4487	4732	4684	4699	4767	4858
5079	4913	4806	4874	4757	4787	4603	4708	4723	4766	4656	4585	4715	4628	4606	4582	4559	4690	4621	4615	4423	4435	4470	4477	4420	4355	4599	4627	4624	4432	4592	4829	4779	4412	4365	4504	4625	4678	4646	4617	4598	4557	4571	4432	4572	4665	4834	4742	4860	4790
4852	4817	4707	4655	4492	4518	4445	4625	4692	4599	4640	4541	4591	4597	4272	4666	4621	4477	4545	4567	4469	4500	4526	4528	4452	4484	4704	4784	4644	4502	4629	4685	4700	4495	4297	4363	4644	4701	4714	4765	4643	4592	4560	4494	4663	4732	4761	4724	4765	4838
4825	4545	4528	4358	4550	4458	4358	4468	4492	4543	4326	4494	4604	4533	4425	4475	4583	4389	4648	4611	4685	4648	4637	4583	4577	4652	4661	4691	4679	4432	4416	4766	4778	4674	4403	4377	4539	4761	4794	4780	4715	4582	4545	4538	4372	4666	4822	4611	4715	4681
4886	4851	4495	4586	4359	4528	4458	4439	4521	4509	4518	4551	4504	4540	4681	4620	4570	4692	4717	4704	4726	4746	4602	4641	4623	4535	4532	4433	4590	4337	4285	4471	4744	4746	4447	4246	4306	4519	4664	4692	4649	4558	4494	4615	4563	4508	4501	4638	4583	4654
5095	4990	4813	4824	4773	4808	4684	4610	4733	4776	4804	4669	4631	4618	4688	4633	4684	4697	4721	4743	4744	4578	4466	4554	4418	4422	4287	4318	4591	4526	4302	4442	4600	4777	4673	4166	4147	4317	4575	4453	4739	4736	4652	4556	4481	4530	4561	4462	4615	4694
4790	4739	4749	4808	4673	4723	4848	4732	4791	4671	4920	4585	4594	4614	4657	4546	4600	4642	4655	4571	4501	4495	4434	4489	4512	4438	4366	4364	4615	4686	4632	4260	4392	4541	4633	4400	4315	4215	4489	4744	4602	4610	4661	4579	4538	4491	4496	4581	4577	4359
4819	4648	4631	4719	4506	4613	4683	4643	4594	4527	4622	4676	4562	4567	4561	4568	4458	4593	4477	4502	4517	4499	4538	4556	4526	4436	4544	4377	4592	4621	4482	4283	4236	4520	4719	4618	4484	4398	4271	4452	4699	4666	4681	4764	4557	4540	4580	4514	4538	4426
4844	4575	4577	4608	4405	4562	4590	4409	4576	4488	4386	4601	4500	4475	4621	4654	4632	4395	4491	4549	4422	4572	4582	4603	4494	4737	4647	4488	4430	4543	4515	4358	4278	4390	4455	4750	4730	4406	4404	4368	4473	4584	4582	4736	4616	4670	4646	4575	4498	4544
4807	4744	4740	4708	4630	4413	4665	4535	4489	4608	4597	4559	4533	4756	4677	4711	4679	4671	4552	4603	4563	4507	4604	4533	4496	4521	4536	4592	4378	4365	4554	4570	4436	4431	4467	4755	4624	4551	4574	4382	4516	4616	4811	4723	4973	4820	4760	4754	4694	4705
5000	4878	4970	4773	4742	4607	4582	4618	4789	4733	4642	4807	4774	4790	4659	4661	4606	4750	4657	4569	4447	4524	4385	4633	4510	4529	4561	4568	4455	4517	4642	4670	4441	4494	4400	4563	4615	4730	4815	4593	4344	4523	4704	4814	4928	4806	4798	4907	4947	4751
4847	4882	4725	4649	4667	4535	4575	4616	4624	4566	4576	4665	4645	4641	4643	4560	4636	4498	4582	4454	4533	4593	4669	4438	4561	4448	4647	4654	4668	4600	4508	4586	4591	4467	4362	4493	4458	4823	4739	4697	4489	4535	4506	4614	4831	4844	4967	5170	5036	4857
4766	4719	4655	4700	4480	4523	4557	4585	4645	4547	4490	4495	4554	4502	4609	4581	4538	4636	4548	4627	4614	4596	4579	4504	4454	4500	4415	4704	4648	4451	4373	4346	4397	4539	4525	4451	4609	4512	4693	4822	4726	4473	4402	4540	4450	4701	4824	4844	4895	4865
4862	4895	4630	4565	4561	4547	4595	4563	4573	4675	4720	4658	4627	4730	4552	4668	4736	4571	4582	4540	4709	4627	4573	4609	4617	4631	4554	4637	4619	4632	4514	4394	4323	4554	4644	4564	4566	4473	4662	4770	4697	4647	4642	4521	4488	4585	4651	4635	4848	4885
5078	4783	4856	4595	4661	4513	4784	4740	4770	4787	4829	4781	4753	4768	4825	4626	4677	4681	4555	4420	4490	4546	4530	4524	4534	4516	4391	4486	4586	4466	4569	4497	4525	4396	4623	4682	4497	4406	4540	4732	4656	4794	4961	4745	4707	4505	4548	4613	4631	4618
4980	4739	4770	4567	4523	4503	4750	4742	4777	4871	4704	4805	4759	4871	4674	4619	4712	4720	4606	4685	4514	4647	4546	4602	4302	4472	4542	4549	4488	4572	4560	4436	4435	4482	4407	4542	4565	4434	4414	4431	4523	4737	4680	4765	4902	4680	4587	4526	4616	4640
4797	4825	4502	4746	4665	4605	4654	4609	4829	4658	4625	4703	4712	4691	4795	4684	4612	4673	4673	4720	4669	4503	4562	4391	4441	4458	4475	4474	4370	4417	4425	4453	4551	4495	4458	4523	4607	4652	4676	4595	4465	4485	4513	4631	4811	4688	4765	4686	4623	4765
4811	4823	4666	4721	4705	4661	4666	4666	4645	4664	4743	4642	4741	4596	4841	4721	4633	4609	4491	4660	4650	4493	4492	4547	4502	4558	4447	4360	4414	4340	4400	4587	4386	4622	4562	4460	4489	4472	4657	4550	4496	4573	4436	4508	4730	4871	4817	4793	4690	4641
4934	4840	4802	4864	4826	4738	4656	4658	4727	4726	4733	4705	4650	4777	4720	4624	4560	4652	4461	4561	4486	4549	4574	4672	4546	4426	4509	4425	4558	4350	4500	4484	4507	4531	4684	4389	4363	4424	4681	4599	4670	4607	4734	4588	4639	4687	4619	4722	4637	5007
5025	4870	4819	4889	4721	4663	4716	4724	4676	4713	4806	4790	4817	4629	4512	4693	4693	4553	4348	4455	4426	4491	4529	4426	4572	4412	4563	4612	4504	4610	4509	4486	4502	4566	4684	4658	4523	4497	4632	4652	4683	4772	4817	4684	4739	4731	4657	4657	4634	4708
4847	4761	4733	4770	4630	4689	4627	4601	4649	4740	4566	4548	4665	4506	4594	4604	4471	4494	4586	4563	4480	4651	4747	4704	4557	4509	4668	4465	4405	4571	4554	4619	4351	4497	4633	4498	4647	4620	4555	4548	4583	4517	4739	4829	4772	4595	4817	4891	4790	4574
4854	4815	4672	4586	4591	4663	4564	4643	4520	4559	4534	4619	4709	4587	4741	4781	4694	4724	4633	4539	4490	4408	4717	4640	4485	4560	4479	4637	4670	4616	4473	4549	4547	4742	4794	4710	4623	4560	4561	4589	4577	4519	4788	4684	4771	4887	4716	4875	4910	4898
4885	4663	4696	4569	4639	4591	4671	4589	4783	4792	4763	4722	4741	4794	4896	4725	4628	4716	4718	4656	4606	4581	4468	4643	4681	4585	4556	4608	4741	4719	4801	4696	4528	4637	4670	4807	4729	4773	4722	4752	4698	4769	4840	4682	4754	4859	4925	4984	4883	5001
4800	4768	4603	4594	4616	4568	4616	4754	4754	4806	4690	4738	4811	4630	4805	4699	4713	4720	4734	4686	4776	4620	4702	4642	4590	4583	4537	4728	4598	4595	4702	4681	4646	4592	4767	4734	4482	4712	4613	4794	4783	4684	4833	4719	4654	4818	4761	4846	4849	4948
4882	4819	4839	4754	4622	4587	4694	4813	4740	4797	4832	4786	4684	4604	4670	4771	4815	4622	4878	4816	4721	4899	4692	4532	4557	4588	4651	4600	4666	4603	4547	4491	4687	4496	4497	4629	4592	4574	4629	4703	4633	4694	4716	4667	4638	4683	4660	4560	4797	4817
5014	4736	4649	4490	4551	4592	4716	4801	4909	4696	4775	4644	4716	4758	4739	4671	4718	4660	4771	4753	4743	4630	4614	4661	4579	4567	4557	4590	4494	4655	4477	4537	4606	4588	4508	4696	4566	4718	4510	4530	4592	4593	4670	4662	4704	4678	4842	4731	4644	4638
4846	4698	4596	4748	4679	4735	4773	4850	4809	4738	4842	4874	4834	4898	4788	4927	4875	4802	4729	4596	4593	4664	4462	4527	4427	4400	4434	4544	4614	4505	4567	4625	4591	4603	4503	4635	4561	4483	4630	4802	4464	4627	4669	4784	4730	4610	4713	4782	4724	4684
4881	4731	4662	4668	4713	4641	4684	4911	4820	4938	5047	4918	4871	4831	4866	4878	4649	4623	4540	4621	4590	4518	4616	4541	4490	4423	4628	4629	4632	4510	4619	4629	4600	4523	4743	4508	4604	4577	4409	4681	4801	4759	4741	4766	4704	4780	4728	4733	4725	4795
4899	4853	4776	4831	4567	4675	4634	4719	4869	4996	4876	4890	4872	4825	4783	4570	4530	4607	4545	4704	4836	4616	4601	4547	4564	4428	4517	4435	4672	4463	4573	4495	4697	4565	4563	4448	4446	4632	4583	4590	4635	4650	4683	4600	4686	4703	4715	4592	4742	4638
4981	4807	4673	4625	4607	4591	4694	4775	4875	4813	4860	4837	4702	4748	4702	4628	4550	4562	4728	4580	4589	4619	4564	4550	4459	4466	4502	4626	4382	4470	4447	4552	4642	4588	4383	4444	4492	4508	4532	4570	4561	4537	4666	4591	4563	4653	4547	4481	4637	4649
4901	4801	4882	4620	4808	4748	4751	4804	4717	4774	4693	4873	4885	4752	4923	4764	4655	4719	4697	4606	4433	4539	4546	4510	4474	4510	4351	4331	4455	4459	4473	4510	4463	4479	4455	4448	4544	4572	4544	4577	4559	4638	4621	4587	4584	4641	4606	4666	4667	4764
4710	4780	4717	4678	4766	4722	4802	4690	4588	4788	4879	4777	4726	4836	4772	4754	4789	4593	4681	4567	4444	4410	4580	4681	4517	4490	4574	4497	4595	4525	4416	4448	4413	4606	4676	4653	4744	4562	4727	4531	4643	4724	4699	4625	4668	4706	4824	4732	4646	4611
4694	4864	4769	4729	4613	4625	4622	4672	4643	4624	4696	4731	4757	4599	4800	4939	4667	4639	4656	4585	4463	4640	4677	4681	4619	4687	4632	4668	4626	4610	4591	4506	4619	4614	4785	4660	4581	4653	4678	4675	4701	4660	4795	4798	4768	4851	4871	4754	4757	4593
4924	4961	4827	4642	4591	4749	4579	4654	4778	4825	4760	4740	4803	4641	4746	4805	4691	4837	4662	4666	4607	4728	4686	4662	4637	4612	4682	4621	4652	4614	4563	4623	4796	4732	4671	4628	4768	4646	4886	4683	4685	4833	4858	4860	4769	4809	4904	4739	4740	4901
4922	4853	4620	4544	4486	4584	4655	4813	4812	4763	4690	4684	4633	4638	4795	4878	4760	4748	4790	4653	4835	4770	4659	4655	4559	4628	4726	4536	4475	4581	4465	4616	4659	4759	4660	4527	4574	4604	4824	4767	4773	4830	4832	4845	4781	4755	4692	4800	4951	4769
4870	4720	4551	4611	4477	4631	4632	4751	4685	4926	4783	4689	4702	4690	4812	4826	4846	4815	4909	4879	4828	4767	4896	4736	4765	4586	4765	4603	4560	4586	4551	4610	4611	4564	4561	4613	4618	4621	4670	4717	4662	4768	4830	4733	4772	4700	4695	4629	4598	4749
4740	4530	4639	4611	4487	4583	4676	4702	4767	4711	4662	4618	4611	4856	4761	4797	4737	4818	4700	4772	4769	4565	4540	4788	4621	4483	4652	4542	4498	4768	4618	4606	4672	4551	4601	4552	4475	4746	4617	4729	4622	4870	4585	4621	4621	4660	4556	4586	4684	4589
4882	4606	4640	4688	4562	4579	4549	4596	4643	4779	4634	4873	4591	4874	5001	4765	4760	4813	4673	4759	4780	4793	4721	4568	4631	4544	4586	4543	4630	4839	4692	4661	4601	4668	4709	4668	4707	4776	4654	4597	4527	4561	4827	4736	4568	4732	4781	4590	4594	4664
5039	4648	4727	4686	4669	4709	4539	4581	4642	4706	4697	4769	5029	4836	4955	4876	4828	4729	4765	4748	4723	4787	4655	4666	4529	4686	4644	4624	4764	4677	4665	4718	4748	4719	4569	4603	4773	4651	4687	4499	4407	4441	4664	4623	4567	4629	4650	4610	4581	4668
4751	4755	4685	4630	4579	4509	4605	4535	4832	4774	4744	4832	4830	4833	4939	4811	4765	4792	4810	4866	4741	4604	4777	4724	4729	4632	4693	4548	4753	4669	4570	4776	4690	4592	4609	4532	4496	4368	4449	4453	4426	4637	4566	4434	4520	4538	4650	4593	4701	4799
4904	4679	4799	4657	4739	4583	4681	4737	4881	4722	4800	4850	4833	4870	4714	4712	4842	4799	4892	4753	4667	4730	4661	4659	4675	4619	4697	4514	4510	4550	4632	4571	4656	4540	4525	4756	4453	4341	4370	4291	4491	4361	4379	4535	4434	4506	4693	4651	4577	4676
4859	4895	4699	4703	4610	4699	4642	4752	4731	4693	4855	4684	4818	4984	4636	4867	4787	4996	4837	4603	4710	4604	4732	4654	4590	4560	4586	4537	4498	4500	4527	4670	4521	4351	4487	4405	4484	4371	4450	4431	4460	4415	4456	4415	4592	4458	4538	4586	4613	4668
4832	4755	4739	4864	4630	4723	4773	4591	4717	4624	4691	4687	4888	4715	4783	4794	4968	4831	4747	4731	4664	4714	4599	4609	4560	4475	4550	4567	4481	4641	4518	4409	4358	4517	4481	4646	4473	4446	4380	4393	4554	4278	4462	4606	4430	4458	4371	4401	4437	4426
4960	4663	4671	4689	4808	4628	4775	4843	4670	4696	4556	4826	4678	4763	4639	4655	4834	4877	4709	4617	4485	4531	4415	4615	4544	4602	4569	4602	4518	4423	4472	4449	4553	4464	4564	4383	4435	4479	4537	4482	4425	4552	4429	4479	4627	4317	4382	4544	4393	4457
4919	4751	4782	4894	4809	4622	4660	4572	4665	4697	4751	4730	4722	4728	4664	4666	4713	4784	4522	4444	4526	4593	4481	4636	4573	4454	4530	4626	4598	4578	4567	4433	4542	4647	4664	4567	4585	4624	4520	4443	4497	4578	4523	4467	4533	4417	4618	4574	4517	4405
4962	4928	4653	4956	4651	4518	4631	4554	4493	4722	4761	4713	4609	4620	4574	4720	4632	4671	4537	4414	4471	4512	4509	4608	4657	4714	4617	4607	4506	4608	4763	4700	4718	4747	4625	4575	4462	4438	4473	4589	4544	4808	4716	4544	4513	4568	4618	4427	4470	4483
4938	4825	4849	4857	4597	4468	4460	4553	4549	4650	4659	4597	4711	4530	4521	4526	4675	4547	4521	4633	4619	4721	4575	4704	4569	4829	4791	4601	4727	4666	4586	4745	4734	4630	4624	4567	4583	4616	4594	4501	4627	4596	4601	4549	4468	4529	4548	4479	4424	4575
5019	4860	4785	4785	4442	4430	4602	4589	4588	4673	4716	4629	4572	4664	4407	4480	4763	4709	4500	4626	4733	4760	4682	4877	4879	4735	4733	4720	4744	4737	4703	4738	4723	4622	4466	4507	4599	4592	4574	4554	4580	4552	4441	4526	4601	4612	4447	4694	4539	4594
4944	4686	4645	4609	4394	4475	4661	4569	4633	4588	4476	4648	4495	4445	4459	4633	4592	4698	4621	4725	4848	4815	4757	4929	4938	4876	4740	4691	4768	4580	4657	4711	4727	4566	4657	4554	4573	4717	4548	4534	4527	4465	4496	4469	4612	4550	4506	4586	4617	4615
5017	4784	4662	4783	4653	4438	4655	4614	4538	4618	4537	4616	4686	4588	4555	4668	4772	4813	4875	4716	4772	4767	4844	5017	4939	4973	4914	4837	4754	4769	4793	4832	4743	4715	4680	4533	4618	4550	4699	4629	4574	4626	4382	4546	4491	4499	4481	4631	4728	4554
4987	4727	4786	4692	4682	4513	4598	4617	4579	4350	4619	4530	4578	4712	4616	4834	4875	4927	4809	4957	4771	4759	4841	4936	4976	4851	4716	4946	4789	4811	4783	4743	4754	4728	4751	4591	4567	4777	4739	4669	4568	4515	4435	4493	4620	4485	4477	4578	4661	4576
4879	4664	4671	4641	4719	4631	4605	4559	4512	4410	4521	4558	4616	4707	4669	4852	4759	4798	4781	4805	4748	4804	4702	4928	4865	4974	4911	4857	4787	4882	4851	4863	4705	4729	4837	4753	4808	4728	4869	4798	4649	4590	4600	4673	4632	4642	4475	4806	4620	4743
4870	4666	4619	4857	4752	4620	4549	4513	4430	4442	4538	4590	4658	4766	4736	4678	4743	4765	4801	4758	4747	4760	4817	4864	4801	4875	4774	5093	4931	4866	4937	4762	4774	4767	4813	4811	4715	4613	4680	4839	4769	4627	4564	4698	4690	4715	4529	4676	4611	4714
4839	4777	4822	4647	4820	4675	4569	4634	4554	4708	4506	4605	4799	4732	4784	4677	4846	4759	4830	4684	4767	4863	4646	4865	4973	4830	4919	4784	5083	4864	4974	4868	4775	4712	4819	4717	4628	4795	4655	4771	4773	4595	4677	4626	4678	4691	4633	4594	4659	4777
4971	4866	4761	4779	4744	4750	4633	4659	4708	4792	4577	4657	4699	4728	4739	4641	4493	4647	4579	4763	4796	4679	4834	4958	4889	4811	4905	4940	4847	4941	4824	4848	4842	4749	4714	4672	4531	4676	4658	4656	4707	4638	4750	4645	4737	4666	4564	4537	4588	4682
4808	4868	4862	4681	4575	4640	4620	4669	4793	4821	4714	4668	4767	4698	4563	4549	4627	4574	4664	4690	4611	4792	4655	4947	5034	4893	4828	4769	4807	4987	4820	4727	4912	4723	4583	4618	4655	4685	4758	4579	4642	4580	4651	4767	4608	4605	4619	4651	4676	4732
4854	4597	4578	4768	4526	4640	4664	4747	4729	4800	4662	4650	4671	4591	4600	4641	4573	4487	4553	4726	4854	4691	4778	4834	5012	4873	4682	4820	4960	4794	4729	4863	4751	4619	4781	4538	4463	4790	4666	4586	4600	4557	4661	4760	4557	4429	4448	4656	4776	4662
4758	4599	4635	4477	4626	4625	4722	4874	4712	4831	4723	4594	4658	4588	4624	4554	4677	4643	4595	4643	4777	4567	4680	4680	4755	4630	4758	4831	4752	4707	4776	4787	4667	4496	4563	4592	4595	4514	4539	4376	4621	4513	4474	4536	4452	4611	4486	4451	4622	4655
4833	4787	4757	4772	4457	4687	4842	4911	4839	4809	4671	4638	4619	4494	4591	4607	4608	4460	4494	4567	4745	4514	4542	4668	4637	4684	4629	4694	4704	4735	4558	4440	4563	4461	4589	4771	4582	4407	4432	4548	4543	4550	4377	4583	4403	4477	4323	4687	4512	4509
4811	4687	4576	4596	4748	4752	4832	4866	4812	4740	4831	4834	4696	4553	4575	4605	4627	4737	4609	4553	4556	4592	4517	4530	4637	4505	4497	4588	4612	4707	4514	4531	4565	4629	4615	4725	4618	4412	4369	4504	4520	4424	4472	4548	4450	4473	4444	4452	4546	4544
4755	4565	4862	4819	4887	4803	4849	4961	4748	4886	4822	4715	4579	4689	4526	4516	4701	4573	4546	4563	4707	4525	4423	4536	4563	4472	4435	4528	4690	4610	4587	4719	4636	4471	4624	4577	4404	4582	4582	4750	4452	4427	4463	4515	4429	4418	4418	4616	4457	4431
4714	4524	4764	4745	4671	4762	4831	4849	4777	4787	4812	4716	4652	4613	4591	4594	4616	4656	4516	4539	4553	4542	4540	4380	4516	4462	4689	4516	4626	4827	4642	4535	4642	4555	4564	4646	4674	4626	4746	4694	4518	4492	4598	4532	4540	4547	4541	4312	4422	4395
4875	4768	4627	4789	4758	4875	4827	4762	4712	4701	4839	4591	4654	4646	4648	4601	4551	4580	4568	4554	4594	4547	4407	4361	4461	4455	4570	4495	4516	4653	4614	4590	4727	4517	4628	4639	4702	4595	4689	4639	4604	4639	4605	4740	4681	4671	4551	4544	4460	4478
4793	4710	4755	4914	4816	4736	4843	4776	4794	4674	4731	4743	4717	4683	4612	4627	4745	4698	4520	4432	4566	4409	4397	4368	4459	4431	4625	4503	4551	4591	4546	4582	4602	4643	4692	4681	4727	4579	4775	4672	4636	4591	4563	4791	4782	4763	4525	4586	4455	4464
4716	4733	4866	4890	4880	4841	4716	4789	4693	4669	4559	4795	4797	4854	4593	4586	4613	4548	4509	4562	4453	4431	4406	4484	4496	4496	4580	4607	4512	4569	4814	4762	4754	4787	4851	4793	4759	4640	4634	4666	4749	4538	4711	4648	4792	4878	4695	4783	4606	4721
4813	4743	4843	4913	4740	4761	4647	4671	4790	4715	4600	4660	4711	4760	4682	4595	4420	4499	4517	4414	4430	4276	4464	4537	4472	4669	4717	4603	4685	4741	4607	4619	4765	4867	4677	4622	4668	4712	4751	4580	4720	4510	4648	4695	4623	4845	4630	4672	4641	4840
4837	4667	4727	4752	4679	4510	4618	4551	4589	4719	4706	4649	4574	4601	4578	4607	4467	4427	4407	4450	4349	4408	4432	4507	4611	4460	4709	4643	4745	4574	4603	4509	4618	4804	4771	4772	4788	4669	4635	4534	4692	4677	4720	4650	4711	4601	4705	4680	4545	4701
4853	4791	4665	4660	4529	4321	4438	4586	4669	4655	4723	4642	4749	4622	4769	4620	4498	4387	4579	4537	4624	4576	4613	4727	4533	4525	4682	4780	4679	4629	4584	4578	4604	4706	4700	4693	4618	4550	4551	4495	4648	4512	4871	4519	4704	4598	4608	4715	4749	4723
4865	4546	4528	4534	4371	4469	4595	4592	4667	4703	4742	4728	4548	4700	4565	4663	4540	4542	4567	4627	4655	4562	4615	4708	4745	4742	4584	4626	4633	4811	4637	4695	4566	4790	4602	4665	4542	4579	4726	4528	4459	4536	4612	4622	4562	4657	4787	4740	4740	4717
4839	4497	4613	4443	4498	4395	4507	4676	4587	4531	4709	4660	4678	4499	4614	4617	4502	4650	4671	4628	4653	4520	4552	4838	4760	4822	4653	4648	4606	4696	4713	4634	4628	4616	4615	4590	4738	4587	4484	4514	4575	4501	4447	4520	4496	4634	4666	4571	4655	4506
4764	4566	4587	4615	4386	4334	4263	4486	4645	4508	4617	4590	4635	4552	4570	4688	4720	4591	4653	4730	4717	4649	4698	4825	4807	4817	4831	4756	4829	4718	4771	4635	4502	4561	4575	4641	4515	4499	4504	4493	4535	4457	4558	4527	4535	4596	4628	4436	4487	4479
4790	4627	4420	4351	4356	4317	4403	4500	4588	4633	4649	4713	4772	4723	4661	4646	4699	4697	4695	4950	4916	4810	4874	4810	4787	4768	4855	4765	4764	4833	4774	4903	4584	4570	4579	4606	4678	4578	4492	4459	4574	4360	4652	4470	4468	4562	4582	4556	4510	4539
4924	4390	4408	4319	4323	4341	4470	4587	4714	4603	4684	4755	4623	4654	4784	4831	4782	4781	5008	5043	5000	4970	4879	4911	4954	4941	4834	4769	4780	4669	4797	4788	4727	4576	4547	4493	4397	4402	4496	4509	4435	4423	4311	4307	4436	4446	4370	4404	4476	4575
4523	4556	4452	4340	4418	4480	4549	4610	4659	4621	4728	4635	4596	4658	4726	4704	4796	4772	4913	4884	5020	5022	5079	5148	5149	4876	5070	4774	4749	4798	4715	4810	4775	4754	4605	4396	4549	4407	4528	4473	4452	4415	4387	4348	4393	4432	4462	4557	4392	4352
4738	4681	4628	4481	4405	4367	4442	4551	4654	4672	4541	4583	4501	4564	4756	4764	4742	4724	4747	4955	4949	5126	5067	5075	5049	5070	4955	4790	4832	4778	4687	4728	4661	4628	4621	4544	4526	4442	4571	4410	4435	4468	4515	4481	4436	4503	4515	4451	4425	4433
4846	4768	4598	4532	4443	4427	4564	4487	4665	4534	4573	4569	4478	4584	4663	4818	4782	4866	4919	4939	4736	4819	4885	4955	4936	4886	4966	4909	4995	4884	4817	4671	4737	4685	4708	4734	4537	4323	4462	4384	4354	4478	4446	4667	4476	4466	4513	4526	4313	4622
4920	4650	4482	4583	4335	4427	4439	4582	4634	4637	4644	4657	4693	4761	4629	4779	4759	4732	4889	4872	5005	4783	4868	4786	4920	4870	4878	4906	5059	4738	4814	4638	4659	4617	4583	4595	4571	4695	4439	4397	4230	4385	4486	4300	4427	4454	4455	4454	4618	4524
4878	4581	4519	4556	4444	4459	4589	4669	4733	4649	4687	4720	4643	4677	4766	4734	4931	4911	4890	4782	4933	4903	4872	4757	4769	4798	4753	4695	4756	4752	4711	4847	4686	4513	4531	4650	4614	4594	4538	4499	4410	4306	4355	4343	4276	4426	4477	4477	4316	4420
4559	4437	4610	4462	4503	4608	4688	4605	4603	4786	4660	4662	4574	4739	4653	4783	4742	4835	4864	4796	4769	5024	4851	4730	4716	4787	4691	4554	4669	4663	4672	4795	4600	4642	4472	4451	4428	4456	4596	4398	4461	4313	4389	4422	4209	4538	4523	4493	4427	4500
4427	4544	4532	4713	4704	4685	4612	4615	4814	4674	4673	4615	4588	4468	4651	4571	4720	4662	4655	4678	4791	4788	4782	4791	4777	4622	4674	4567	4572	4660	4633	4652	4615	4585	4514	4459	4399	4309	4526	4406	4340	4517	4286	4369	4456	4354	4295	4339	4480	4297
4488	4564	4614	4609	4666	4774	4761	4819	4664	4622	4563	4637	4434	4643	4574	4785	4662	4556	4655	4617	4493	4675	4755	4702	4731	4613	4804	4554	4636	4532	4495	4433	4561	4572	4544	4402	4395	4496	4246	4278	4426	4345	4401	4333	4320	4376	4265	4444	4550	4565
4608	4468	4559	4729	4748	4699	4684	4656	4512	4474	4488	4495	4467	4434	4674	4533	4620	4604	4537	4478	4531	4530	4534	4627	4582	4552	4592	4633	4454	4442	4359	4405	4372	4531	4520	4427	4329	4267	4343	4354	4420	4346	4195	4244	4327	4237	4377	4429	4461	4649
4499	4466	4417	4539	4726	4634	4705	4569	4627	4489	4386	4458	4566	4572	4682	4657	4603	4514	4481	4482	4366	4510	4666	4335	4472	4536	4485	4461	4604	4570	4425	4468	4254	4405	4245	4493	4453	4235	4284	4390	4338	4257	4311	4247	4312	4202	4228	4260	4346	4434
4545	4387	4479	4563	4611	4534	4615	4672	4574	4626	4652	4653	4642	4678	4681	4653	4519	4514	4640	4373	4538	4447	4448	4413	4331	4391	4452	4297	4347	4584	4512	4403	4267	4380	4375	4332	4303	4208	4215	4194	4183	4229	4102	4314	4294	4213	4291	4278	4351	4321
4443	4299	4467	4437	4429	4391	4655	4690	4728	4694	4700	4599	4741	4695	4571	4779	4629	4638	4588	4588	4435	4484	4296	4441	4314	4315	4263	4370	4316	4507	4536	4401	4126	4268	4282	4156	4245	4204	4036	4205	4175	4222	4256	4249	4254	4168	4211	4224	4216	4305
4542	4248	4413	4472	4415	4578	4612	4814	4805	4770	4754	4626	4661	4646	4805	4690	4692	4746	4679	4592	4547	4440	4543	4337	4360	4371	4327	4223	4282	4288	4379	4397	4281	4091	4077	4339	4233	4368	4199	4075	4099	4198	4168	4136	4053	4147	4276	4387	4237	4225
4429	4387	4470	4416	4490	4594	4639	4793	4915	4756	4800	4687	4674	4730	4701	4755	4779	4825	4831	4693	4636	4553	4411	4534	4292	4334	4274	4280	4332	4170	4507	4352	4455	4219	4045	4110	4138	4139	4318	4415	4250	4197	4101	4081	4117	4165	4092	4225	4320	4246
4403	4200	4508	4466	4513	4640	4699	4753	4779	4673	4614	4670	4690	4688	4773	4749	4858	4803	4654	4706	4638	4734	4504	4514	4349	4370	4332	4183	4192	4231	4337	4419	4409	4262	4108	4043	4070	4116	4312	4263	4216	4092	4019	4087	4156	4099	4191	4104	4267	4105
4658	4488	4561	4510	4522	4655	4782	4851	4993	4765	4804	4806	4724	4689	4671	4760	4714	4748	4826	4669	4753	4702	4726	4622	4448	4337	4332	4339	4188	4345	4337	4263	4315	4227	4180	4137	4163	4232	4254	4194	4134	3833	4037	4325	4259	4335	4084	4152	4136	4066
4735	4571	4547	4470	4780	4679	4791	4661	4755	4648	4745	4661	4520	4550	4575	4644	4760	4770	4865	4703	4740	4534	4773	4507	4404	4376	4417	4418	4277	4172	4212	4185	4228	4169	4220	4180	4112	3952	4138	3993	4217	3984	4152	4134	4170	4144	4157	4025	4128	4145
4912	4705	4691	4677	4645	4564	4577	4609	4693	4664	4642	4545	4548	4433	4498	4508	4678	4543	4710	4687	4690	4637	4672	4622	4601	4492	4383	4253	4294	4343	4345	4298	4189	4183	4308	4283	4189	4231	4119	4166	4119	4211	4159	4129	4194	4182	4121	4142	4183	4085
4744	4587	4719	4761	4693	4744	4583	4664	4677	4530	4613	4455	4494	4378	4576	4506	4377	4544	4480	4696	4626	4682	4598	4605	4615	4397	4496	4431	4315	4336	4224	4312	4232	4199	4411	4291	4166	4100	4277	4219	4196	4215	4113	4153	4064	4183	4142	4240	4097	4222
4922	4641	4741	4695	4738	4691	4591	4766	4559	4607	4446	4489	4377	4349	4292	4400	4358	4367	4426	4445	4577	4556	4663	4594	4551	4574	4408	4547	4421	4487	4246	4303	4271	4318	4309	4344	4260	4098	4275	4281	4224	4225	4199	4095	4091	4397	4291	4095	4258	4160
4985	4829	4772	4815	4699	4749	4822	4678	4575	4479	4394	4368	4512	4417	4183	4283	4391	4270	4380	4459	4473	4558	4554	4601	4474	4462	4445	4525	4413	4462	4365	4292	4236	4337	4343	4340	4162	4343	4317	4286	4268	4282	4253	4190	4273	4322	4206	4265	4184	4392
4938	4835	4648	4649	4724	4761	4654	4775	4716	4532	4365	4361	4280	4261	4202	4066	4158	4276	4335	4242	4483	4440	4433	4526	4450	4438	4534	4418	4412	4464	4299	4406	4353	4389	4241	4430	4428	4209	4357	4189	4270	4293	4190	4297	4421	4388	4360	4387	4169	4249
4877	4909	4904	4618	4732	4668	4707	4838	4574	4389	4534	4380	4266	4180	4152	4257	4165	4272	4397	4281	4372	4444	4506	4372	4425	4489	4486	4423	4564	4341	4381	4310	4307	4374	4264	4398	4462	4313	4274	4274	4256	4272	4405	4330	4356	4425	4317	4301	4315	4249
4858	4705	4605	4644	4578	4613	4747	4769	4622	4545	4489	4283	4239	4182	4119	4074	4098	4183	4258	4290	4260	4265	4399	4392	4519	4569	4329	4461	4483	4457	4444	4388	4211	4364	4154	4414	4332	4235	4257	4109	4299	4422	4307	4334	4340	4387	4345	4334	4275	4294
4865	4651	4767	4662	4639	4566	4593	4628	4659	4464	4444	4422	4289	4197	4126	4167	4132	4257	4126	4235	4275	4222	4280	4384	4467	4361	4370	4500	4279	4426	4145	4258	4357	4208	4334	4385	4318	4289	4128	4135	4248	4325	4427	4446	4398	4247	4361	4268	4289	4301
4870	4711	4663	4647	4517	4405	4514	4570	4514	4392	4470	4375	4293	4187	4197	4191	4168	4117	4249	4286	4215	4184	4357	4261	4439	4404	4378	4209	4375	4299	4365	4287	4130	4397	4433	4349	4227	4246	4103	4249	4236	4347	4375	4304	4440	4292	4249	4256	4313	4354
4763	4698	4647	4585	4578	4298	4443	4424	4472	4370	4522	4444	4437	4313	4183	4310	4130	4356	4342	4132	4263	4150	4265	4357	4316	4349	4441	4445	4395	4371	4226	4275	4305	4262	4260	4217	4269	4137	4154	4227	4343	4428	4462	4223	4035	4334	4197	4353	4342	4324
4847	4690	4579	4375	4497	4290	4532	4377	4396	4455	4505	4419	4331	4343	4344	4179	4211	4113	4290	4217	4238	4264	4270	4350	4278	4355	4529	4419	4260	4264	4232	4271	4164	4472	4302	4247	4175	4302	4291	4114	4427	4383	4395	4186	4103	4158	4295	4335	4301	4257
4931	4799	4512	4483	4455	4451	4386	4457	4422	4350	4300	4506	4463	4536	4259	4324	4234	4136	4228	4326	4380	4406	4332	4477	4459	4458	4390	4432	4357	4329	4363	4331	4342	4282	4258	4276	4246	4287	4183	4215	4316	4572	4298	4217	4108	4091	4153	4247	4218	4375
4889	4742	4673	4455	4486	4470	4459	4296	4252	4436	4388	4408	4311	4426	4396	4303	4261	4119	4265	4185	4267	4445	4504	4491	4494	4416	4413	4338	4436	4413	4283	4333	4321	4377	4218	4337	4276	4262	4158	4237	4314	4381	4222	4159	4212	4194	4183	4166	4255	4317
4785	4750	4766	4566	4420	4361	4296	4383	4318	4500	4408	4422	4406	4197	4406	4230	4333	4236	4271	4294	4386	4399	4327	4506	4574	4520	4407	4483	4479	4360	4418	4370	4376	4396	4320	4346	4340	4318	4281	4255	4293	4220	4191	4193	4101	4225	4252	4153	4063	4159
4572	4668	4673	4526	4588	4419	4351	4330	4419	4372	4449	4377	4313	4258	4322	4331	4404	4444	4398	4400	4274	4396	4386	4464	4660	4540	4456	4479	4414	4465	4421	4393	4454	4226	4340	4315	4532	4412	4333	4323	4346	4322	4118	4250	4167	4287	4186	4169	4107	4176
4757	4755	4743	4516	4519	4519	4425	4445	4459	4359	4218	4296	4235	4227	4372	4296	4254	4326	4296	4390	4478	4305	4505	4446	4412	4551	4470	4512	4502	4310	4426	4348	4324	4438	4537	4473	4546	4473	4210	4342	4277	4363	4169	4265	4277	4237	4243	4134	4118	4257
4679	4681	4719	4723	4748	4632	4565	4290	4403	4284	4339	4278	4260	4218	4371	4370	4465	4425	4481	4419	4469	4311	4384	4364	4619	4505	4487	4599	4655	4422	4461	4494	4418	4472	4539	4482	4647	4403	4390	4387	4358	4373	4278	4222	4304	4169	4425	4237	4228	4082
4666	4620	4694	4731	4786	4689	4679	4548	4535	4411	4346	4321	4448	4250	4332	4466	4379	4418	4443	4365	4456	4309	4369	4437	4574	4466	4471	4617	4481	4350	4313	4420	4558	4462	4562	4622	4422	4535	4440	4499	4374	4276	4374	4238	4166	4363	4257	4210	4163	4197
4742	4524	4720	4682	4687	4902	4676	4495	4484	4489	4384	4350	4289	4246	4171	4296	4341	4406	4257	4397	4277	4309	4399	4388	4354	4485	4623	4492	4435	4277	4338	4542	4411	4491	4494	4562	4348	4404	4305	4374	4394	4324	4256	4229	4291	4541	4300	4315	4236	4300
4601	4633	4553	4640	4763	4666	4796	4690	4518	4576	4425	4392	4321	4261	4274	4412	4500	4377	4627	4392	4408	4441	4374	4387	4484	4446	4403	4428	4230	4219	4316	4472	4454	4408	4527	4398	4476	4339	4383	4426	4294	4452	4108	4281	4327	4288	4409	4345	4171	4282
4523	4560	4598	4623	4736	4832	4825	4722	4604	4566	4513	4442	4364	4261	4450	4497	4406	4392	4382	4430	4380	4363	4436	4522	4418	4421	4472	4383	4309	4354	4361	4477	4333	4419	4339	4321	4253	4234	4375	4396	4290	4285	4120	4295	4375	4336	4278	4293	4264	4291
4456	4377	4509	4554	4466	4597	4774	4647	4689	4508	4533	4410	4533	4447	4523	4552	4540	4486	4382	4379	4420	4464	4468	4567	4437	4232	4292	4264	4245	4265	4377	4460	4561	4529	4269	4290	4291	4312	4366	4416	4175	4237	4334	4336	4324	4272	4371	4297	4304	4261
4668	4503	4471	4538	4501	4534	4716	4867	4771	4585	4485	4579	4364	4480	4372	4342	4469	4425	4511	4497	4547	4492	4602	4487	4317	4248	4288	4207	4336	4206	4343	4460	4299	4294	4264	4310	4392	4311	4323	4291	4242	4265	4210	4389	4328	4237	4324	4324	4405	4195
4810	4665	4417	4320	4504	4422	4507	4624	4680	4613	4587	4431	4605	4528	4469	4474	4404	4471	4515	4530	4520	4560	4459	4445	4433	4396	4450	4245	4323	4358	4384	4573	4542	4115	4379	4337	4279	4381	4411	4250	4165	4221	4193	4289	4390	4278	4331	4304	4228	4203
4843	4606	4588	4405	4352	4293	4483	4632	4652	4680	4468	4474	4480	4390	4444	4325	4501	4438	4368	4513	4486	4448	4365	4480	4331	4361	4503	4381	4474	4373	4613	4470	4325	4387	4297	4204	4231	4436	4431	4313	4130	4245	4346	4343	4370	4303	4386	4336	4193	4181
4914	4710	4585	4594	4426	4291	4212	4268	4503	4463	4407	4423	4481	4426	4387	4353	4429	4453	4267	4399	4293	4416	4407	4285	4395	4380	4349	4401	4559	4518	4421	4321	4310	4269	4259	4346	4382	4346	4292	4293	4246	4127	4262	4286	4211	4218	4490	4340	4190	4177
4821	4657	4680	4653	4586	4391	4327	4438	4473	4395	4282	4387	4382	4296	4366	4296	4283	4367	4415	4303	4453	4270	4199	4262	4570	4387	4414	4430	4565	4455	4429	4421	4404	4180	4323	4363	4478	4323	4368	4267	4131	4284	4233	4305	4237	4520	4381	4333	4095	4163
4954	4787	4802	4806	4704	4584	4546	4476	4403	4463	4445	4357	4373	4244	4299	4335	4331	4308	4353	4314	4333	4158	4268	4215	4175	4331	4383	4400	4381	4369	4238	4277	4298	4202	4366	4317	4414	4322	4470	4362	4166	4258	4320	4233	4369	4270	4317	4125	4176	3978
4702	4754	4800	4770	4649	4641	4625	4539	4539	4470	4323	4310	4256	4245	4299	4303	4147	4407	4325	4349	4381	4261	4317	4177	4233	4317	4414	4271	4469	4246	4136	4277	4312	4336	4358	4395	4407	4264	4151	4261	4178	4285	4227	4222	4141	4364	4331	4230	4062	4156
4653	4657	4776	4914	4807	4700	4746	4624	4622	4439	4444	4348	4274	4281	4285	4237	4221	4268	4401	4417	4165	4356	4209	4374	4230	4232	4206	4253	4309	4176	4124	4303	4288	4251	4255	4247	4402	4262	4258	4250	4097	4241	4209	4358	4267	4275	4367	4232	4119	4176
4595	4633	4604	4724	4732	4754	4611	4643	4543	4557	4407	4482	4372	4291	4321	4279	4290	4260	4413	4270	4346	4308	4265	4169	4298	4226	4193	4242	4197	4171	4172	4372	4293	4269	4249	4081	4247	4308	4170	4178	4305	4133	4236	4246	4410	4236	4276	4163	4271	4378
4753	4594	4401	4720	4574	4561	4696	4765	4833	4613	4628	4422	4364	4394	4381	4346	4294	4395	4383	4453	4353	4315	4290	4272	4185	4181	4113	4256	4253	4332	4128	4388	4300	4153	4058	4097	4137	4248	4192	4168	4129	4227	4222	4248	4125	4206	4238	4250	4314	4321
4770	4548	4518	4461	4502	4292	4467	4507	4573	4659	4582	4653	4508	4403	4250	4282	4321	4324	4407	4474	4259	4229	4209	4126	4220	4097	4223	4229	4323	4188	4188	4237	4172	4050	4011	4143	4251	4188	4182	4227	4165	4151	4223	4136	4189	4168	4252	4183	4313	4247
4775	4781	4654	4691	4415	4384	4459	4419	4477	4578	4580	4520	4458	4424	4225	4169	4315	4145	4322	4273	4360	4216	4192	4240	4280	4200	4294	4282	4428	4327	4207	4114	4068	4176	4095	4035	4155	4178	4025	4050	4065	4056	4123	4066	4060	4231	4175	4225	4235	4143
4643	4684	4573	4571	4501	4381	4247	4291	4302	4456	4486	4469	4544	4347	4177	4234	4216	4281	4226	4162	4129	4244	4261	4238	4312	4306	4338	4380	4326	4219	4143	4049	4114	4061	4184	4149	4027	4044	4051	4031	4239	4108	4162	4056	4065	4126	4085	4155	4069	4159
4528	4597	4537	4570	4568	4514	4316	4389	4293	4304	4539	4415	4454	4324	4436	4261	4239	4111	4258	4261	4329	4256	4244	4384	4274	4279	4326	4337	4253	4270	4319	4179	4123	4177	4270	4127	4089	3999	3987	4095	4068	4240	4000	4226	4131	4077	4133	4085	4024	4107
4607	4359	4341	4491	4431	4659	4540	4597	4453	4437	4338	4442	4364	4304	4291	4381	4405	4337	4404	4277	4310	4399	4255	4270	4278	4382	4257	4069	4305	4191	4232	4189	4013	4039	4161	4210	4014	4080	3993	4223	4088	4144	4111	4050	4022	4089	4117	3913	4093	4048
4528	4439	4373	4480	4588	4550	4501	4545	4560	4519	4455	4366	4355	4468	4343	4328	4372	4386	4289	4365	4389	4218	4167	4196	4218	4338	4254	4181	4244	4183	4254	4150	4052	4056	4130	4107	4235	4080	3919	3925	4077	3927	3985	4042	4041	3895	4163	4011	4047	4213
4540	4524	4401	4562	4509	4369	4581	4586	4590	4443	4434	4392	4390	4263	4348	4227	4346	4353	4446	4317	4381	4271	4280	4229	4196	4197	4269	4162	4133	4258	4180	4194	4067	3994	4128	4086	4320	4009	4215	3958	4074	4087	4074	4127	4117	4144	4107	4135	4078	4220
4725	4568	4462	4437	4353	4457	4499	4457	4647	4602	4500	4433	4483	4448	4205	4346	4371	4369	4243	4184	4284	4328	4323	4278	4306	4210	4275	4119	4148	4200	4119	4061	4244	4101	4001	4173	4060	4086	4139	4051	3996	4129	3934	4186	4086	4209	4085	4104	3978	4172
4486	4553	4556	4515	4382	4386	4464	4450	4523	4439	4604	4623	4402	4554	4317	4454	4399	4285	4349	4420	4164	4319	4270	4206	4302	4289	4386	4285	4147	4270	4221	4189	4081	4026	4187	4103	4138	4069	4100	4039	4080	4043	4091	4032	4109	4127	4074	4192	4121	4201
4506	4365	4378	4547	4380	4485	4404	4402	4563	4563	4588	4520	4442	4593	4618	4606	4492	4447	4396	4174	4270	4237	4239	4214	4106	4173	4149	4330	4102	4093	4129	3965	4119	4267	3993	4057	4041	3971	4040	4000	3983	3972	3924	3931	4046	4037	4008	3937	4056	4141
4255	4381	4391	4345	4378	4439	4370	4443	4384	4461	4568	4503	4669	4452	4578	4457	4631	4638	4380	4482	4207	4158	4131	4129	4085	4185	4055	4185	4129	4113	4032	4121	4136	4011	4147	4033	4027	3929	4069	4094	3979	4033	3987	3802	3878	4061	4055	3893	3986	4018
4545	4312	4279	4321	4301	4525	4440	4457	4460	4564	4448	4429	4537	4503	4434	4627	4539	4569	4586	4476	4358	4192	4322	4225	4100	4221	4188	4118	4071	4151	4019	3988	3957	4065	4096	4037	3914	3962	3928	4008	3910	3875	3833	3877	3900	4035	4090	3981	4035	4051
4391	4430	4424	4254	4336	4326	4352	4393	4402	4443	4529	4478	4489	4417	4463	4574	4494	4636	4589	4508	4358	4321	4354	4349	4305	4207	4437	4096	4034	4151	4041	4111	4026	4121	4062	3943	4016	3975	3950	3879	3937	3912	3962	3917	3872	4000	3935	4134	4092	3968
4500	4376	4385	4296	4264	4195	4336	4425	4330	4483	4552	4479	4672	4392	4412	4493	4450	4567	4540	4529	4516	4430	4415	4369	4401	4319	4266	4266	4261	4236	4162	4209	4171	4078	4036	4113	4054	4055	4018	3870	4136	4009	4024	4047	4074	4023	3954	3977	3879	3988
4464	4441	4391	4417	4284	4235	4322	4364	4361	4484	4512	4591	4685	4558	4414	4402	4481	4452	4523	4439	4467	4396	4272	4411	4478	4433	4517	4495	4388	4301	4329	4176	4216	4095	4121	4098	4005	3966	4065	4082	3949	4021	4134	4139	4121	4250	4151	4137	3962	4105
4350	4394	4419	4398	4317	4387	4341	4287	4357	4426	4473	4511	4441	4544	4387	4557	4425	4474	4451	4442	4322	4242	4290	4236	4485	4375	4481	4345	4436	4282	4350	4246	4335	4317	4221	4129	4065	4117	4049	4163	4054	4201	4045	4113	4101	4160	4245	4146	4028	4117
4380	4263	4293	4310	4339	4334	4334	4354	4357	4372	4446	4480	4609	4564	4459	4631	4530	4362	4555	4569	4421	4361	4328	4301	4204	4397	4305	4540	4337	4280	4351	4195	4277	4317	4189	4310	4136	4005	3982	4049	4073	4046	4188	4223	3976	4174	4028	4156	4205	4129
4262	4101	4224	4311	4271	4333	4312	4509	4413	4435	4458	4537	4481	4520	4510	4546	4478	4469	4656	4548	4439	4478	4364	4321	4364	4351	4479	4247	4245	4324	4343	4117	4275	4163	4123	4268	4159	3933	3987	3984	4084	4079	4179	4050	4033	4083	4116	4005	4112	4049
4314	4171	4097	4341	4096	4259	4245	4292	4507	4469	4376	4642	4539	4632	4452	4502	4556	4640	4599	4592	4592	4533	4567	4433	4401	4440	4342	4374	4245	4206	4202	4269	4081	4143	4102	3977	4067	3988	3926	4016	4005	4174	4101	4161	4201	4098	4031	4168	4030	4249
4391	4282	4175	4336	4138	4257	4201	4294	4412	4524	4562	4580	4708	4524	4607	4475	4461	4565	4631	4429	4507	4640	4508	4564	4514	4435	4487	4382	4453	4317	4356	4201	4204	4163	4112	4190	4121	4103	3996	4101	4167	4088	4044	4363	4110	4193	4183	4149	4261	4279
4377	4173	4147	4180	4120	4206	4286	4190	4301	4347	4284	4416	4361	4574	4604	4668	4579	4401	4451	4474	4481	4586	4563	4501	4480	4468	4395	4488	4533	4425	4316	4358	4216	4346	4171	4337	4180	4247	4096	4217	4205	4065	4277	4215	4116	4269	4152	4123	4247	4289
4393	4114	4088	4141	4192	4230	4271	4342	4267	4328	4236	4438	4318	4424	4462	4560	4580	4585	4538	4635	4497	4574	4527	4581	4603	4412	4487	4366	4472	4337	4329	4289	4236	4306	4297	4207	4185	4248	4407	4220	4189	4165	4307	4299	4227	4321	4094	4119	4149	4426
4323	4276	4282	4150	4093	4208	4306	4323	4338	4262	4256	4396	4264	4375	4354	4434	4512	4461	4512	4532	4529	4640	4640	4674	4485	4458	4442	4469	4402	4336	4403	4228	4288	4255	4242	4226	4268	4341	4172	4135	4059	4235	4210	4235	4208	4213	4230	4235	4184	4193
4422	4303	4181	4179	4270	4230	4190	4277	4256	4232	4273	4280	4245	4363	4323	4409	4346	4435	4433	4483	4440	4647	4521	4586	4625	4549	4562	4525	4421	4298	4379	4353	4453	4314	4278	4380	4273	4407	4348	4303	4241	4267	4308	4286	4263	4249	4123	4242	4246	4365
4558	4423	4376	4425	4264	4138	4172	4263	4275	4401	4296	4333	4235	4261	4373	4347	4224	4417	4390	4459	4445	4533	4450	4505	4574	4493	4470	4472	4443	4572	4397	4408	4350	4333	4310	4421	4316	4336	4423	4254	4361	4314	4451	4298	4328	4415	4260	4218	4271	4376
4505	4232	4381	4327	4186	4186	4289	4257	4168	4245	4234	4302	4267	4364	4230	4272	4372	4428	4252	4471	4443	4447	4469	4418	4417	4339	4390	4398	4345	4450	4371	4355	4335	4297	4398	4327	4366	4295	4263	4451	4255	4275	4387	4291	4368	4283	4316	4311	4283	4384
4437	4463	4353	4319	4287	4195	4361	4300	4258	4432	4247	4154	4198	4314	4268	4260	4434	4389	4479	4376	4430	4508	4342	4417	4461	4296	4329	4227	4325	4263	4331	4213	4390	4425	4284	4245	4362	4334	4322	4311	4332	4280	4319	4318	4220	4105	4123	4231	4081	4117
4591	4420	4341	4406	4178	4116	4122	4197	4353	4275	4203	4172	4250	4217	4171	4251	4398	4321	4256	4318	4475	4344	4463	4280	4371	4463	4349	4172	4392	4246	4176	4310	4256	4171	4185	4184	4283	4102	4204	4231	4096	4185	4116	4246	4179	4165	4185	4181	4132	4171
4682	4516	4470	4422	4264	4198	4024	4086	4187	4208	4103	4086	4049	4099	4116	4268	4432	4328	4217	4377	4271	4474	4331	4360	4503	4299	4308	4443	4274	4273	4241	4368	4277	4310	4215	4120	4217	4205	4216	4041	4134	4015	4302	4218	4126	4295	4201	4126	4156	4211
4635	4533	4484	4459	4388	4301	4181	4070	4088	4186	4204	4174	4123	4229	4151	4259	4196	4177	4243	4228	4285	4354	4200	4339	4308	4269	4345	4176	4323	4263	4254	4361	4314	4296	4259	4193	4163	4189	4275	4070	4067	4081	4114	4229	4288	4157	4129	4055	3981	4066
4619	4598	4432	4455	4252	4307	4250	4284	4227	4257	4187	4270	4253	4126	4183	4291	4296	4147	4204	4265	4189	4257	4247	4211	4315	4179	4181	4202	4244	4223	4190	4221	4206	4261	4190	4145	4144	4070	4152	4096	3919	4046	4067	4178	4187	4023	4031	4142	4139	4056
4560	4432	4542	4363	4351	4496	4356	4227	4260	4204	4294	4197	4236	4175	4187	4043	4063	4197	4211	4134	4289	4128	4154	4285	4131	4145	4149	4234	4213	4165	4252	4250	4243	4278	4268	4136	4006	3954	4080	3988	4016	4064	4131	4145	4161	4116	4116	3993	4082	4022
4596	4359	4439	4555	4461	4543	4220	4311	4315	4294	4288	4292	4353	4271	4064	4101	4102	4107	4210	3938	4042	4280	4080	4119	4161	4042	4150	4247	4167	4134	4197	4292	4225	4119	4080	4101	4158	4099	4172	4021	4159	4039	4110	4171	4158	4084	4003	4080	3995	4103
4714	4521	4490	4639	4432	4402	4438	4416	4226	4386	4404	4283	4349	4245	4177	4105	4138	4053	4190	4103	4034	4111	4039	4283	4122	4075	4251	4157	4143	4084	4229	4093	4181	4105	4050	4048	4111	4014	4071	4059	3944	4113	4005	4012	3900	4102	3947	4065	3913	4128
4567	4479	4581	4527	4462	4567	4469	4442	4339	4404	4473	4421	4174	4270	4319	4190	4191	4095	4195	4140	4046	4109	4090	4065	3989	3945	4018	4136	4039	4071	4064	4037	3961	4029	4107	4104	4121	3893	4098	4058	4036	3960	3961	3983	3975	4029	3966	3976	3972	4065
4536	4481	4463	4479	4419	4313	4448	4396	4408	4442	4473	4276	4355	4353	4299	4382	4109	4207	4180	4239	4138	4027	4112	4118	4152	4235	4206	4056	4044	4102	4029	3950	4025	4086	3993	3973	4037	3963	4010	3906	3988	3939	3934	4040	3991	3935	3869	3961	4007	3932
4667	4557	4451	4509	4429	4409	4381	4411	4414	4375	4362	4547	4349	4449	4328	4319	4131	4106	4183	4084	4137	4211	4160	4034	4223	4167	4121	4202	4047	4049	4123	4049	4123	3937	4121	3978	4025	3968	3963	3942	4003	4084	3862	3904	4119	3840	3979	3957	3970	3867
4554	4494	4417	4436	4354	4475	4377	4379	4342	4417	4415	4372	4338	4489	4349	4246	4216	4234	4220	4126	4280	4109	4197	4167	4169	4145	4128	4125	4155	4045	3928	4123	4120	4179	4027	4003	3908	4035	4058	3964	4086	3940	3914	3983	3974	3961	3878	4030	3854	3937
4554	4297	4363	4385	4402	4511	4422	4496	4497	4371	4336	4446	4441	4315	4347	4346	4374	4168	4245	4182	4318	4201	4245	4208	4200	4128	4179	4112	4106	3982	4070	4139	4143	3981	3956	4092	4093	4004	4037	4007	3985	3829	3936	3999	3983	3865	3814	3844	4158	4045
4325	4278	4180	4311	4321	4205	4552	4426	4310	4428	4392	4420	4474	4435	4461	4339	4384	4332	4140	4235	4270	4252	4147	4168	4169	4123	4156	4169	4008	4065	4068	4043	4009	4092	4163	3982	4020	3978	3927	3893	3980	4030	3942	3934	3946	3954	3852	3914	4094	4041
4240	4200	4176	4164	4232	4346	4367	4515	4263	4369	4485	4491	4414	4564	4399	4474	4360	4282	4368	4249	4346	4292	4321	4156	4244	4185	4180	4142	3938	4126	4154	4256	4260	4130	3957	4078	4065	3999	4046	4136	4047	3907	3929	3935	3944	4090	4044	3981	4084	3942
4376	4199	4218	4173	4177	4300	4506	4453	4343	4413	4417	4412	4443	4435	4582	4368	4260	4278	4306	4359	4328	4245	4244	4185	4135	4035	4253	4195	4028	4070	4052	3961	4115	4026	4084	4151	4148	3982	4169	4137	4028	4032	3982	3931	4051	3998	4057	3995	4067	4109
4377	4139	4045	4341	4216	4228	4335	4390	4357	4487	4268	4184	4368	4378	4409	4342	4384	4231	4285	4397	4354	4318	4308	4233	4191	4203	4140	4130	4049	4121	4039	4080	4099	4044	4202	4268	4133	4199	4001	4001	4021	4052	4073	4229	4129	4146	4017	4065	4215	4172
4408	4338	4107	4241	4334	4157	4319	4356	4333	4335	4176	4339	4284	4366	4171	4308	4257	4174	4255	4137	4282	4333	4243	4241	4243	4136	4200	4269	4108	4071	4010	4272	4045	4205	4262	4132	4086	4067	4129	4193	4118	4141	4221	4213	4121	4196	4203	4122	4084	4199
4512	4315	4294	4288	4145	4262	4181	4237	4149	4189	4141	4234	4094	4082	4176	4226	4269	4295	4202	4218	4310	4420	4377	4064	4176	4199	4311	4017	4312	4201	4197	4136	4286	4272	4176	4211	4333	4157	4101	4092	4112	4166	4238	4188	4191	4126	4131	4175	4187	4284
4578	4266	4265	4269	4323	4211	4307	4198	4129	4156	4036	4100	4053	4142	4143	4217	4307	4174	4094	4211	4276	4331	4285	4211	4186	4134	4142	4177	4107	4267	4270	4124	4161	4290	4383	4333	4188	4069	4173	4075	4162	4004	4273	4297	4202	4216	4213	4219	4222	4362
4580	4393	4283	4357	4310	4401	4141	4186	4094	4141	4006	3976	3834	4146	4091	4287	4200	4246	4175	4105	4161	4221	4119	4118	4276	4183	4289	4230	4166	4143	3983	4248	4218	4311	4256	4069	4292	4214	4221	4145	4189	4143	4042	4257	4219	4215	4182	4161	4309	4180
4697	4421	4214	4340	4254	4149	4287	4079	4222	4052	3969	3934	4016	4030	3969	4098	4053	4071	4206	4148	4190	4229	4209	4235	4269	4049	4220	4190	4038	4123	4234	4196	4158	4315	4144	4174	4107	4186	4114	4108	4195	4154	4135	4218	4220	4078	4147	4196	4340	4324
4781	4433	4356	4384	4250	4305	4220	4240	3964	3995	4040	3906	4207	4137	4138	4056	4012	4011	4158	4046	4128	4132	4199	4208	4141	4098	4011	4093	4232	4174	4188	4039	4140	4107	4099	4145	4098	4215	4077	4049	4117	4095	4052	4140	4272	4075	4186	4177	4088	4223
4680	4421	4446	4379	4316	4279	4350	4204	4038	4166	4048	3965	4147	4005	4263	4009	4197	4156	4108	4172	4099	4123	4270	4120	4155	4121	4114	4105	4089	4184	4072	4135	4115	4005	4091	3982	4085	4127	4078	3846	3960	4103	4147	4081	4072	4012	4074	4097	4115	4193
4646	4578	4407	4297	4379	4246	4289	4228	4079	4064	3999	4114	4289	4170	4157	4197	4210	3968	3997	4133	4063	3973	4149	4096	4127	4058	4050	4023	3877	3905	4008	4055	3838	3973	4106	4076	3872	4000	4022	3851	4054	4036	3996	4089	4131	4106	4073	4049	4035	4097
4520	4575	4325	4467	4420	4350	4404	4391	4240	4209	4208	4146	4142	4203	4097	4310	4110	4071	4027	4107	4127	4034	3914	4028	3930	3982	3998	3925	3887	3912	3857	3924	3906	3853	4004	3857	3972	4000	3922	4007	3898	3906	4000	3945	3965	4062	3974	4008	3902	3996
4667	4391	4390	4361	4346	4434	4376	4490	4369	4369	4228	4230	4308	4327	4346	4300	4210	4030	4011	3862	4072	4068	4043	3952	4022	4090	3952	3946	3923	4005	3898	3901	3856	3975	4011	3896	3980	4025	3807	3876	3960	3958	3836	4002	4044	4046	3977	4030	4076	3975
4508	4446	4450	4582	4343	4342	4506	4493	4337	4287	4315	4273	4308	4356	4344	4247	4184	3971	3918	4063	3870	3975	4025	3913	3860	3917	3920	3899	3866	3965	3838	3909	3866	3902	3922	4022	3819	4003	3990	3982	3848	3943	3835	4044	3966	3952	4089	3948	3959	4015
4484	4335	4518	4403	4342	4393	4500	4515	4460	4483	4349	4236	4332	4502	4370	4324	4258	4044	4077	4000	4175	4073	3994	3899	3926	3961	3906	3925	3782	3874	3885	3896	3849	3871	3985	3871	3908	3977	3869	4049	3861	3965	3889	4059	4013	4104	4063	4120	4092	4051
4621	4610	4503	4591	4402	4465	4499	4359	4515	4478	4386	4296	4438	4389	4354	4316	4217	4177	4027	3981	4002	4093	4024	4026	4033	4160	3910	3831	4002	4053	3921	3992	3784	3946	3980	3874	3971	3923	3903	4037	4064	3905	4028	4145	4172	4174	3979	4169	4173	4076
4679	4530	4635	4591	4331	4480	4455	4288	4300	4511	4362	4312	4194	4238	4235	4330	4206	4014	4137	4046	4174	4084	4053	4012	4219	4045	4059	4085	3974	4123	4104	4171	3973	3980	4019	4055	4082	4084	4155	4023	4111	4046	4127	4095	4237	4251	4339	4263	4293	4173
4631	4524	4476	4497	4375	4294	4415	4236	4360	4397	4301	4218	4179	4306	4194	4193	4174	4109	4150	4141	4176	4150	4227	4027	4248	4206	4209	4038	4243	4168	4285	4246	4014	4154	4118	4196	4104	4113	4138	4035	4073	4029	4151	4089	4122	4255	4406	4254	4289	4222
4702	4531	4525	4570	4298	4276	4342	4347	4338	4265	4300	4104	4170	4238	4155	4214	4132	4196	4210	4172	4199	4171	4256	4263	4388	4206	4298	4040	4162	4308	4224	4199	4224	4194	4063	4205	4185	4324	4257	4257	4209	4084	4125	4222	4242	4290	4411	4139	4315	4330
4736	4444	4399	4418	4302	4266	4297	4134	4315	4099	4152	4257	4211	4196	4204	4353	4199	4234	4105	4272	4289	4182	4242	4340	4251	4329	4083	4171	4202	4312	4159	4168	4274	4196	4253	4269	4170	4141	4205	3994	4228	4147	4167	4169	4194	4276	4307	4226	4412	4314
4638	4596	4343	4418	4214	4177	4174	4159	4092	4098	4234	4167	4241	4115	4206	4303	4317	4174	4396	4290	4264	4314	4234	4310	4447	4328	4365	4306	4342	4366	4270	4233	4109	4242	4265	4028	4141	4282	4268	4277	4086	4187	3912	4225	4122	4270	4249	4201	4265	4354
4719	4455	4335	4382	4219	4155	4154	4206	4149	4117	4162	4268	4233	4192	4156	4182	4287	4214	4200	4264	4275	4290	4340	4261	4425	4385	4277	4239	4181	4166	4255	4275	4268	4238	4204	4291	4244	4209	4233	4124	4086	4084	4072	4288	4324	4205	4127	4226	4263	4195
4618	4392	4337	4337	4261	4120	4208	4208	4223	4231	4195	4263	4084	4247	4174	4254	4210	4290	4325	4394	4311	4342	4147	4256	4369	4262	4205	4074	4002	4216	4174	4216	4203	4236	4074	3937	4125	4167	4164	4059	4048	4025	4166	4116	4089	4063	4065	4163	4090	4072
4668	4435	4440	4435	4337	4169	4291	4325	4409	4354	4243	4193	4266	4005	4111	4218	4162	4164	4160	4204	4214	4151	4132	4239	4272	4307	4213	4105	4141	4038	4117	4247	4103	4210	3983	3999	3967	4050	4042	4009	4012	3964	4007	4001	4031	4095	4137	4059	4084	4143
4726	4637	4500	4458	4163	4318	4303	4376	4448	4449	4276	4268	4265	4338	4213	4324	4280	4154	4114	4060	4133	3995	3999	4131	4034	4009	4290	3984	3893	3981	4056	4104	4033	4157	3922	3984	3840	3910	3877	4048	3985	4021	4094	4091	4104	3984	4074	3935	3936	3930
4624	4563	4476	4463	4401	4395	4466	4405	4555	4473	4361	4441	4318	4394	4335	4322	4238	4078	4089	4071	4170	4049	4001	3963	3978	4079	3925	4007	4087	3925	4024	3986	3997	4051	3956	4031	3908	3955	3921	3893	3993	4044	3998	3980	4048	4015	4087	4000	3963	4043
4481	4413	4394	4470	4467	4392	4603	4493	4623	4597	4535	4390	4469	4349	4217	4310	4231	4223	4039	4089	4102	3958	3988	3936	3963	3909	3895	3856	3866	3946	3802	3931	4103	4028	3976	3910	3764	3904	3898	3898	4056	3851	3962	3969	4030	3938	4001	3901	3940	4100
4512	4410	4505	4538	4479	4451	4423	4395	4602	4644	4554	4515	4355	4444	4337	4214	4363	4105	4188	4026	4114	3965	3916	3897	3880	3880	3968	3970	3892	3967	3822	3929	4073	3982	3848	3981	3907	3880	3962	3878	3925	3960	3956	3864	4005	3999	4000	3964	3983	3979
4413	4445	4249	4499	4368	4478	4404	4455	4597	4581	4586	4560	4367	4250	4297	4330	4278	4292	4094	4050	3973	3897	4051	3905	3954	3922	3914	4004	3978	3891	4048	4047	4024	4054	3956	3950	3925	3864	4032	3886	4125	4040	4084	3980	3918	4061	3983	4164	4069	4163
4490	4470	4393	4362	4357	4427	4386	4502	4503	4341	4448	4409	4246	4309	4270	4233	4160	4107	4127	4079	4031	4073	3960	3949	4052	3998	3967	4062	4011	4011	4036	4087	4067	4099	3935	3998	3989	4030	4039	4042	4068	4184	3994	3934	4052	3980	4035	4147	4035	4228
4547	4467	4515	4369	4350	4336	4322	4331	4329	4338	4367	4238	4195	4203	4125	4245	4257	4166	4117	4045	3930	4107	4043	4036	3928	4142	4135	4132	4163	4043	4083	3882	4186	4057	4098	4080	4018	4040	4034	4081	4215	4159	4113	4172	4073	4216	4139	4036	4138	4283
4592	4385	4487	4437	4389	4320	4329	4295	4226	4142	4263	4239	4153	4147	4162	4042	4045	4096	4154	4092	4053	4159	4082	4138	4114	4096	4139	4189	4205	4234	4144	4066	4223	4059	4140	4058	4134	4209	4152	4148	4077	4015	4147	4213	4067	4189	4253	4149	4272	4303
4546	4603	4401	4499	4402	4181	4119	4125	4109	4147	4068	4029	3949	4015	3987	4070	4190	4114	4033	4168	3987	4023	4107	4044	4228	4214	4270	4177	4279	4238	4200	4323	4132	4106	4115	4191	4108	4264	4128	3975	4102	4046	4258	4010	4076	4078	4244	4336	4256	4441
4585	4528	4590	4494	4305	4118	4147	4052	4102	4053	4057	4014	3965	4022	3979	3987	4085	4005	4112	3998	3914	4045	4182	4241	4194	4139	4139	4272	4191	4316	4098	4161	4225	4117	4085	4153	4129	4099	4005	4072	4204	4143	4074	4177	4170	4211	4242	4262	4224	4275
4605	4466	4500	4375	4397	4111	4044	4130	4158	3966	4085	4065	3995	3942	4004	3941	3997	4029	4092	4112	3891	3991	4026	4077	4179	4009	4113	4260	4247	4158	4067	4138	4096	4112	4073	4103	4043	4155	4175	4146	3985	4042	3972	4111	4180	4106	4246	4158	4208	4093
4651	4522	4483	4463	4276	4189	4001	4006	3891	4146	4060	4142	4046	4030	3954	3965	3921	4091	3989	4052	3946	4050	4074	3989	3978	3975	4056	4076	4156	4072	4023	4068	4068	3928	4063	3999	3975	4009	4059	3996	3987	4088	3970	4050	4106	4187	4106	4066	4151	4096
4761	4597	4498	4434	4314	4237	4083	4146	4063	4038	4058	4241	4123	4037	4070	3941	3974	4052	3952	4126	4050	3957	4021	3983	4025	4144	4037	4107	3969	4079	4113	4070	3836	4046	3991	3813	3947	4025	3952	3916	4013	3971	3923	3995	4033	4010	4024	3958	4150	4053
4692	4454	4341	4459	4184	4168	4273	4121	4238	4143	4158	4093	4062	4064	4065	4066	4070	3938	4213	4146	4025	4049	4038	4018	4053	3969	4028	3827	3860	3897	3859	3839	3848	3800	3853	3792	3842	4007	3858	3955	3902	3837	3864	3968	3855	4000	3873	4032	3952	4081
4690	4392	4361	4357	4210	4298	4201	4168	4244	4211	4220	4235	4269	4144	4225	4002	4018	3974	4088	3978	4039	3999	3943	3919	4003	3866	3880	3817	3830	3932	3833	3778	3726	3722	3770	3711	4007	3921	3835	3846	3938	3856	3894	3923	3917	3994	3934	3925	4086	3969
4669	4538	4375	4345	4182	4143	4190	4295	4248	4309	4161	4268	4253	4333	4060	4173	4144	4072	3991	4046	3936	4078	4066	4107	3923	3941	3768	3857	3854	3757	3803	3759	3801	3873	3756	3658	3797	3820	3864	3899	3888	3890	3895	3896	4016	4045	4175	3911	4031	3975
4422	4592	4233	4264	4227	4199	4334	4356	4308	4372	4406	4319	4410	4281	4210	4047	4157	4079	4099	4090	4166	4016	3945	3953	3895	3924	3897	3851	3817	3926	3766	3855	3752	3812	3771	3711	3775	4022	3932	4025	3804	3897	3842	3877	4103	4112	3987	4060	3975	3923
4540	4469	4347	4184	4079	4178	4281	4285	4292	4442	4431	4266	4216	4205	4104	4025	4002	4058	4106	4100	4038	3967	3868	4081	3911	3774	3994	3893	3941	3960	3970	3911	3850	3863	3763	3849	3867	3984	3853	3899	3966	3958	3893	3909	4032	4105	4124	4112	4024	4054
4469	4353	4361	4186	4150	4001	4186	4325	4267	4377	4381	4275	4272	4205	3982	4149	4032	4008	3951	3998	4055	4014	3944	3912	3978	3855	4018	3956	3917	3874	4131	4004	3912	3967	3932	3847	3987	3960	4024	4066	4016	4117	3975	4084	4095	4029	4037	4213	4077	4173
4523	4392	4512	4268	4042	4128	4218	4246	4478	4190	4342	4261	4333	4182	4258	4323	4158	4158	4101	4145	4142	4079	4077	4009	4000	3798	3862	3832	3929	3872	3981	3943	4136	4146	4115	4028	4126	4177	4025	4069	4242	4125	4088	4108	4148	4150	4173	4055	4172	4176
4593	4376	4448	4265	4175	4063	4059	4296	4441	4344	4246	4151	4095	4029	4122	4104	4125	4139	4105	3928	4091	3932	3920	3801	3865	3822	3877	3925	3999	4087	4010	4068	4130	4149	4169	4126	4184	4087	4141	4252	4208	4060	4206	4198	4023	4228	4207	4080	4243	4031
4586	4349	4446	4339	4185	4088	4182	4113	4284	4184	4271	4390	4327	4089	4060	4046	4113	4039	3945	3838	3875	3913	3902	4013	4072	3832	3958	3944	3971	3953	4067	4084	4014	4121	4123	4104	4108	4159	4121	4152	4151	4184	4103	4149	4094	4161	4098	4148	4171	4147
4268	4422	4360	4458	4292	4249	4191	4129	4190	4127	4189	4184	4071	4058	4072	4049	4249	4197	4064	3978	3895	3932	4083	4043	4033	3904	3834	3997	3943	3930	3935	3889	3996	3983	4182	4039	4079	4113	4189	4253	4171	4147	4215	4183	4062	3994	4185	3981	4059	4058
4451	4371	4412	4295	4226	4302	4194	4155	4107	4139	4120	4177	4140	3881	4021	4031	3962	4036	3835	3891	3795	3917	3814	3987	4117	3936	3895	4034	4005	3960	3834	3910	4121	4024	4026	4072	4114	3998	4105	4165	4146	4112	4175	4167	4003	4084	3939	4098	4097	4140
4498	4331	4273	4319	4221	4091	4301	4284	4166	4241	4069	4067	3955	3918	3964	4088	3928	3991	3998	3864	3904	3837	3909	3902	4043	4162	4064	3917	3975	3876	3978	3911	3980	4033	4067	3982	3927	4108	4094	4114	3995	4071	4183	4199	4127	3908	3983	4198	4061	4160
4541	4540	4295	4286	4305	4015	4179	4092	4200	4279	4207	4014	3989	3973	3980	3913	3856	4053	3905	3783	3888	3863	3823	3962	3893	3840	3925	4016	3889	4095	3934	3972	3887	3968	3915	4064	3989	3971	4000	3980	3982	3973	4035	4138	4083	4169	4075	4012	4133	4136
4448	4365	4313	4273	4090	3936	4044	4129	4135	4365	4109	4013	4061	3879	4008	3991	4086	4027	3946	3898	4003	4066	3904	4048	3956	3994	3923	4019	4018	4112	4010	4186	4039	4034	4016	3971	4087	3972	3949	4017	4030	4013	4036	4084	4170	4083	4125	4015	4052	4134
4359	4385	4188	4185	4055	4090	4035	3922	4063	4225	4133	4228	4054	3870	3802	3959	3925	3903	3993	3850	3873	3853	3907	3940	4048	4010	4050	4036	3965	3971	4151	4198	3990	3909	3983	4119	4118	3930	4002	4035	4144	4009	4054	4078	4044	4127	4232	4227	4099	4094
4452	4353	4133	4242	4092	3922	3995	3948	4040	3868	4088	3931	4036	3907	4040	4000	4019	4046	4138	3961	4024	3992	4083	4013	4129	4020	4061	3979	4182	4189	4138	4190	4169	3922	4107	4119	4133	4126	4008	4056	4172	4047	4129	4083	4067	4183	4150	4159	4158	4139
4262	4144	4300	4227	4130	4153	4051	3923	3962	4100	4180	4085	3992	3761	3706	3818	3918	3950	3789	3926	3769	3926	3974	3935	3997	3994	4105	4097	4120	4073	4054	4275	4125	3969	4116	4195	4043	4149	4094	4259	4047	4017	3959	4240	4249	4124	4176	4132	4196	4265
4385	4284	4109	4301	4142	4049	4205	4074	4011	3937	3779	3950	4043	4045	3900	4069	4005	4019	3970	3996	4054	3963	4072	4004	4060	4082	4005	3953	4002	4284	4041	4148	4180	4111	4057	4114	4072	4192	4156	4027	4016	4039	4018	4101	4020	4070	3985	3989	4221	4244
4458	4208	4229	4212	4052	4141	4137	4162	4136	4051	4006	3870	3914	3913	3745	3595	3861	3904	3874	3893	3901	3732	3822	3867	4021	3987	4076	4193	4050	4093	4094	4013	4136	4049	4001	4006	4020	4070	4086	4244	4027	4006	4083	3983	4010	3915	4048	4079	4099	4207
4515	4217	4096	4257	4288	4190	4209	4148	4136	3920	3793	3864	4016	4113	4131	4059	3998	3984	4022	4061	3899	3987	3918	4036	4052	4067	3819	3973	4109	4047	4026	4054	3904	3907	4029	3921	4165	4270	4108	4069	4202	4173	3963	4031	3957	3978	3841	4135	4084	4093
4480	4303	4250	4316	4313	4233	4101	4168	4237	4070	4014	4048	4119	3867	3785	3837	3763	3908	3918	3916	3788	3842	3890	3768	3780	3983	4023	4112	4010	4081	4048	3894	4151	3896	3940	4054	4022	3935	4057	4225	4036	4034	4055	3886	4036	4002	4008	4098	4095	4058
4582	4383	4240	4200	4214	4171	4058	4271	4321	4149	3940	3898	3812	4061	4174	4138	4108	4140	4068	4037	4112	4090	3951	4355	4220	4079	3980	3995	4134	3971	4134	4022	3990	4020	3939	3954	4004	4034	3975	4056	4046	3866	3990	4022	3929	3878	3996	4159	3993	4008
4638	4341	4215	4215	4289	4219	4162	4058	4061	4157	4084	4015	4060	4018	3950	3929	3987	3929	3985	3874	3910	3864	3938	4025	4103	4282	4378	4282	4236	3865	4071	4190	4070	4063	4038	3986	3907	3977	4101	4146	3969	4031	3896	3882	4068	4051	3954	4014	3849	4119
4560	4476	4254	4112	4140	4185	4004	4081	4050	4131	4084	3940	3747	4074	4164	4209	4025	4155	4042	4198	4231	4272	4136	4200	4113	4108	4065	4053	4295	4128	4119	4059	4019	4108	4166	4011	4052	4152	3933	3967	4095	3884	4124	4004	3987	3922	4046	4009	4070	4028
4616	4310	4187	4244	4015	4062	4002	4123	4031	3991	3871	3945	3995	4028	4080	4087	4063	3989	4013	4066	4187	4142	4145	4332	4170	4297	4211	4015	3986	3997	4168	4386	4091	4124	4188	3994	3950	4053	4112	4044	3944	4102	3916	4039	4134	3864	4122	3874	4007	4018
4504	4378	4433	4145	4114	4201	4078	3885	3929	3972	4044	4139	3986	4035	3998	4177	3942	3989	3995	4118	4113	4076	4071	4072	4004	4082	4254	4174	4267	4336	4107	4042	4141	4310	4131	4037	4133	4030	4003	4199	3930	3940	4085	3816	4058	4064	3894	4074	3896	3906
4584	4407	4273	4223	4072	3962	3742	3981	4008	3956	3874	3916	3912	3872	3889	3963	3924	3934	3955	4049	4141	4008	4122	4037	4088	3986	4106	3951	4167	4131	4273	4154	4113	4124	4365	3997	4043	4228	4048	4002	4033	3987	3867	4109	3972	3988	3947	3979	3915	4043
4513	4400	4355	4229	3973	3929	4073	4071	3987	3645	3732	3994	3954	4096	4340	4046	4094	4139	4159	4291	4185	4302	4238	4225	4148	4059	4165	3994	4181	3986	3930	4012	4189	4273	4311	4208	4029	4148	4091	3975	3931	4036	3907	3879	3940	3873	3902	3869	3807	3990
4314	4348	4190	4142	4036	4132	4019	3812	3815	3871	4239	4207	4205	4037	3824	3845	4070	3865	3842	3909	3896	4043	3835	3944	4138	4058	4074	4067	4011	4106	4095	3991	3860	4280	4086	4068	3999	4071	3917	3985	4037	3843	3941	3915	3946	3923	3751	3848	3841	3748
4392	4168	4078	4278	4122	3862	3879	4054	4239	4239	3963	3869	3827	3777	3701	3943	4034	3997	3934	3901	3911	3873	3717	3584	3629	3840	3949	3948	4027	4104	4063	4103	3927	3895	4002	4020	4047	3995	3867	3911	3954	3844	3832	3894	3836	3803	3823	3886	3759	3911
4343	4241	4297	4210	3741	3821	4057	4224	3927	3852	3682	3864	4001	3925	4094	4282	4350	4445	4366	4292	4387	4471	4254	4100	4142	3816	3814	3924	3932	3931	3865	3946	3932	3868	3788	3878	3970	4006	4005	3863	3902	3928	3927	3940	3977	3731	3947	3913	3777	4003
4357	4386	4117	3953	4044	4186	4021	3829	3643	3850	3808	4046	4151	4100	3985	4087	4071	4098	3946	4018	4073	4127	4152	4189	4295	4359	4072	4059	3952	3935	3896	3883	3831	3948	4018	3858	3920	3981	4119	4044	3887	3983	3944	3811	3910	3957	3858	3857	3783	3792
4575	4096	3870	4284	4258	3776	3626	3842	3933	4154	4054	3983	3933	3803	3808	3757	3820	3872	3702	3822	3718	3782	3558	3738	3766	3971	4168	4374	4275	4072	3902	3980	3937	3893	3991	4065	3778	3818	4045	3978	3890	3725	3978	3826	3626	3856	3793	3801	3982	3789
4145	4059	4292	4216	3848	3735	3804	3998	3992	3947	3907	3924	3842	3920	3903	4051	4297	4330	4293	4178	4297	4120	3971	3850	3754	3610	3674	3871	4148	4346	4158	4193	3995	4037	3773	3876	4038	3872	3697	3880	4079	3837	4001	4022	3892	3908	3914	4032	4023	3946
4333	4405	4330	3940	3855	4035	4122	3927	3868	3956	3941	4085	4101	4059	4042	4169	4378	4352	4348	4440	4432	4514	4570	4627	4343	4294	3990	3768	3837	3913	4090	4138	4035	4091	3883	3836	3899	4169	3918	3829	4124	4151	3870	4059	4022	3972	4001	4051	3970	4063
4428	4304	3982	3985	4132	4011	4035	3764	3877	3998	4106	4139	4181	4014	4063	4162	4201	4037	4011	3959	3903	4142	4282	4261	4339	4661	4476	4256	3871	3655	3826	4000	4106	4141	4217	4058	3891	3837	4324	4075	3843	4077	3916	3898	3856	3856	3870	3960	3729	3949
4534	4050	3939	4396	4311	3835	3831	3962	4068	4045	4126	4130	4243	4367	4249	4129	4235	4079	3947	3854	3745	3755	3595	3579	3856	4028	4324	4408	4268	4119	3902	3974	4009	4052	4124	4212	3903	3793	4053	4018	3679	3868	3836	3879	3719	3929	3783	3837	3838	3795
4091	4035	4208	4514	3955	3726	3883	3968	4002	4133	4455	4560	4536	4313	4113	3986	3979	3955	3892	3709	3885	3827	3725	3495	3419	3583	3732	3977	4257	4330	4082	3790	3891	3808	3881	4147	4087	3648	3687	3881	3871	3689	3818	3784	3767	3888	4006	3768	3980	3876
3878	4080	4286	4203	3821	3836	3866	3911	4097	4307	4632	4521	4195	3962	3768	3720	3905	3893	3909	4048	3837	4140	4068	3954	3820	3642	3438	3610	3810	4055	4040	3860	3937	3672	3802	3710	4086	4056	3651	3836	3994	3804	3717	3989	3975	3780	3868	3785	3885	3974
3731	4215	4224	3662	3708	3904	4027	4070	4149	4528	4368	3998	3581	3606	3774	3942	4236	4220	4333	4309	4357	4363	4297	4121	4204	3977	3854	3606	3429	3621	4097	4067	3976	3751	3757	3855	3838	4064	4035	3672	3907	3830	3541	3796	3853	3694	3876	3850	3703	3878
4083	4166	3876	3525	3949	4053	3952	4020	4306	4124	3699	3463	3507	3882	4274	4650	4997	4948	4960	4924	4768	4670	4498	4354	4211	4072	3830	3771	3432	3569	3613	3921	3930	4014	3886	3887	3681	3795	3958	3568	3581	3817	3662	3535	3772	3739	3563	3788	3622	3771
4272	4030	3635	3800	4083	3992	3819	4052	4109	3910	3503	3690	4037	4757	5101	5320	5436	5212	5052	4942	4820	4730	4502	4299	4188	4091	4231	3975	3940	3704	3610	3783	3855	3854	3771	3722	3546	3648	3957	3764	3517	3793	3752	3528	3818	3927	3751	3813	3889	3817
4446	3789	3663	3880	3941	3842	3877	3797	3743	3675	3740	4199	4791	5093	5432	5267	5029	4894	4439	4356	4228	4307	4323	4339	4247	4152	4118	4020	4020	3979	3623	3520	3616	3776	3720	3711	3671	3646	3929	4028	3677	3888	3947	3702	3891	3940	3935	3870	4090	3717
4367	3684	3794	4215	4009	3786	3737	3808	3695	3747	4205	4913	5334	5434	5186	4705	4064	3699	3439	3451	3496	3683	3982	4336	4182	4326	4079	4089	3976	3740	3683	3453	3523	3771	3821	3791	3803	3786	3804	4047	3980	3846	4034	3840	3832	3789	3964	3888	4083	3773
4126	3701	4238	4277	3925	3771	3793	3792	3957	4093	4916	5368	5138	4766	4059	3522	2922	2622	2553	2546	2712	3099	3324	3731	4156	4180	4111	3904	3916	3894	3718	3693	3593	3799	3889	3807	3805	3700	3820	4019	3819	3586	3865	3813	3739	3917	3663	3749	3858	3774
4037	3778	4317	4345	4037	3745	3835	3906	4106	4594	5136	5252	4659	3998	3175	2474	2286	2194	2230	2327	2343	2457	2753	3126	3501	4024	4143	3992	4008	3806	4003	3863	3708	3651	3767	3817	3632	3736	3638	3790	3731	3553	3826	3903	3632	3752	3774	3731	3781	3630
3863	3984	4509	4350	3862	3693	3951	4060	4450	5010	5234	4856	4176	3246	2578	2261	2191	2232	2387	2437	2312	2238	2381	2734	3320	3877	4174	4275	4154	3915	3935	3850	3605	3462	3586	3678	3712	3604	3634	3755	3932	3722	3750	3906	3839	3916	3874	3809	3938	3956
3798	4095	4441	4173	3851	3767	3950	4246	4619	4931	4820	4321	3564	2752	2280	2247	2504	2682	2779	2670	2551	2348	2312	2530	3060	3566	4095	4250	4031	3915	3823	3823	3568	3428	3522	3821	3764	3623	3921	3838	4085	3760	3809	3991	3859	3971	3931	4000	3875	3975
3906	4042	4433	4139	3814	3804	4133	4273	4631	4933	4811	4116	3190	2624	2314	2502	2919	3164	3113	3195	2932	2702	2476	2459	2716	3326	3834	4119	4087	3945	3820	3873	3775	3634	3690	4076	3962	3761	3870	3842	3914	3853	3764	4011	3793	3826	3897	3720	3742	3788
3882	4210	4499	4149	3797	4038	4143	4406	4684	4765	4635	3832	3160	2492	2389	2580	3085	3476	3515	3574	3367	3082	2515	2386	2488	3021	3636	4095	4319	4111	3866	3816	3891	3708	3778	4110	4026	3843	3850	3839	3817	3765	3567	3819	3665	3640	3782	3677	3620	3783
4048	4159	4314	4203	3843	3843	4257	4525	4694	4684	4439	3796	3021	2447	2449	2810	3105	3478	3802	3779	3454	3097	2451	2129	2198	2789	3684	4205	4556	4182	3874	4026	3830	3686	3696	4115	3941	3460	3796	3779	3684	3738	3623	3779	3611	3678	3784	3612	3813	3758
3990	4073	4349	4251	3856	3891	4240	4462	4823	4821	4514	3748	2953	2542	2381	2808	3038	3558	3824	3677	3307	2897	2325	2075	2183	2843	3667	4295	4396	4091	3947	3798	3724	3439	3587	3871	3920	3392	3744	3917	3701	3599	3648	3750	3737	3783	3862	3912	3873	3862
4141	4016	4322	4114	3859	3700	4240	4649	4731	4841	4302	3783	3131	2650	2595	2741	3019	3196	3282	3240	2975	2600	2123	2006	2254	3032	3666	4302	4256	4018	3781	3598	3624	3508	3580	4007	3851	3667	3795	3860	3765	3826	3782	3895	3768	3741	3864	3879	4000	3885
4013	3956	4268	4146	3735	3771	4232	4590	4716	4607	4432	3983	3525	2982	2745	2623	2654	2762	2802	2768	2576	2238	1907	2070	2354	3078	3979	4299	4252	3800	3679	3567	3517	3433	3795	4100	3887	3651	3961	3985	3856	3872	3778	3851	3780	3718	3847	3797	3968	3850
4134	3947	4104	4148	3884	3756	4247	4593	4581	4562	4406	4334	3786	3432	2812	2528	2329	2423	2384	2354	2231	1948	1984	2231	2770	3482	4224	4482	4078	3740	3426	3558	3428	3617	3977	4145	3846	3664	4152	3984	3795	3884	3693	3869	3717	3725	3733	3698	3776	3903
4045	3872	4026	4397	4179	3764	4008	4281	4449	4497	4635	4664	4232	3532	3067	2665	2380	2307	2171	2134	2088	1991	2233	2705	3339	4094	4561	4746	4170	3585	3607	3798	3688	3835	4137	4213	3620	3746	4113	3839	3643	3877	3728	3717	3575	3696	3687	3789	3696	3677
4051	4001	3960	4396	4233	3798	3844	4106	4330	4584	4735	4619	4399	4053	3444	3196	2964	2602	2496	2277	2393	2549	2797	3443	4168	4703	4997	4551	3958	3534	3532	3660	3776	3905	4019	3995	3455	3802	3942	3639	3648	3766	3728	3820	3658	3806	3636	3731	3723	3701
4054	4109	4117	4278	4265	3969	3709	3940	4394	4708	4673	4489	4486	4287	4013	3932	3517	3420	3270	3111	3082	3485	3859	4492	4895	5077	4857	4301	3606	3359	3548	3563	3682	3984	4067	3488	3370	4009	3950	3651	3771	3864	3922	3886	3832	3906	3701	3897	3762	3968
4189	4140	4095	4193	4139	4002	3870	3993	4357	4469	4440	4378	4429	4517	4437	4449	4236	4056	3974	3902	4213	4535	5016	5244	5350	5104	4355	3725	3259	3305	3461	3680	3636	3911	3761	3474	3598	4201	3945	3688	4006	3912	4092	4080	3925	3994	3831	3873	3791	3902
4134	4079	4192	4026	4282	4291	3992	3925	3937	4192	4511	4491	4273	4543	4546	4492	4643	4558	4634	4786	5088	5164	5296	5236	5051	4358	3692	3322	3179	3470	3583	3786	3903	3975	3650	3548	4050	4200	3731	3910	4126	3918	4010	3914	3982	3771	3715	3782	3696	3742
4128	3841	4033	4071	4169	4384	4367	3972	3665	3793	4244	4295	4457	4362	4295	4181	4205	4544	4645	4870	4803	4824	4792	4425	3846	3487	3223	3168	3451	3722	3916	3821	3978	3715	3670	3756	4337	3977	3761	3959	3901	3746	3946	3932	3927	3790	3786	3682	3754	3602
4265	3944	4048	4152	4091	4229	4546	4109	3834	3717	3909	4253	4294	4211	4076	3990	3941	4030	4141	4312	4181	3932	3807	3441	3149	2957	3370	3625	3959	4062	3896	4044	3951	3597	3561	4147	4079	3571	3781	4089	3690	3791	3940	3708	3825	3556	3863	3633	3805	3575
4285	4038	4109	4295	4240	4190	4223	4257	4097	3892	3826	3969	3967	4120	3980	4003	3779	3758	3757	3631	3549	3440	3263	3127	3344	3473	3876	4083	4081	4046	3996	3940	3723	3532	3887	4242	3701	3473	3851	4001	3670	3780	3774	3855	3866	3800	3897	3808	3911	3733
4209	4336	4207	4231	4187	4146	4161	4431	4355	4149	3885	3658	3637	3766	3883	3858	3927	3766	3758	3609	3551	3414	3456	3614	3732	4118	4099	4255	3862	3995	3972	3863	3610	3847	3992	3757	3415	3626	3974	3652	3692	3878	3768	3892	3885	3900	3978	3915	3775	3997
3964	4215	4396	4130	3942	4015	4194	4239	4553	4577	4446	3957	3626	3465	3575	3812	3798	3869	3820	3763	3650	3721	3765	3838	3913	4046	4097	3900	3800	3924	3775	3713	3662	3952	3895	3518	3535	4001	3773	3661	3968	3843	3870	4013	4047	4073	4025	4097	3895	4001
4032	3989	4235	4277	4097	4031	4078	4177	4274	4526	4656	4497	4334	4035	3815	3669	3649	3635	3580	3554	3675	3726	3678	3796	4029	3853	3972	3758	3850	3699	3608	3666	4001	3825	3491	3636	4058	3981	3634	3817	4073	3979	4039	3933	4119	4039	4153	3995	4059	4086
4383	4096	4009	4037	4220	4214	4330	4187	3985	4039	4038	4293	4555	4476	4366	4250	3994	3885	3746	3803	3841	3767	3864	3881	3917	3682	3834	3748	3701	3804	3872	4056	3841	3712	3651	3921	4053	3753	3776	4125	3924	3962	3988	3910	3980	3918	4163	3849	4149	3927
4371	3978	3832	3799	4242	4291	4475	4334	4264	3977	3853	3920	4132	4393	4442	4378	4304	4238	4242	4167	4047	4006	3882	3803	3762	3800	3592	3661	3793	3851	3965	3896	3659	3654	4005	3949	3866	3972	4131	3956	3838	3891	3846	3875	3716	3958	3791	3870	3925	3818
3990	4017	4002	3975	4031	4078	4063	4126	4340	4289	4267	3992	3845	3679	3699	3811	3907	3827	3987	3895	3939	3843	3681	3655	3597	3635	3529	3874	3991	4026	3899	3643	3823	4055	3992	3824	3762	4005	4036	3668	3775	3800	3763	3638	3713	3651	3689	3801	3818	3796
4017	3811	4063	4086	3987	4013	4047	3929	3979	4233	4427	4488	4374	3966	3738	3602	3503	3536	3727	3660	3672	3586	3675	3703	3611	3704	3792	3774	3863	3698	3759	3909	4178	4005	3686	3595	3976	3958	3700	3727	3755	3768	3583	3870	3720	3575	3801	3767	3755	3839
4074	3955	3919	4160	4185	4015	3840	3806	3954	3929	4166	4240	4199	4141	4207	4201	4203	4160	4244	4095	3930	3909	3930	3838	3924	3839	3778	3560	3637	3901	3946	3928	4005	3613	3680	3907	3866	3696	3617	3904	3685	3534	3632	3781	3593	3735	3747	3722	3888	3830
4002	4019	4011	4090	4019	3873	3989	3986	4141	4163	4155	3829	3869	3815	3997	4092	4167	4402	4352	4284	4055	3963	3725	3571	3667	3536	3478	3761	3794	4041	3999	3686	3720	3709	3874	3859	3582	3520	3795	3672	3609	3718	3726	3716	3736	3813	3714	4058	3831	4007
4079	4156	4115	4160	3925	3778	3891	4001	4215	4228	4177	3991	3823	3988	3902	3941	3905	3865	3908	3804	3497	3585	3518	3628	3764	3828	4097	3876	3730	3767	3588	3650	3962	3801	3691	3576	3794	3821	3786	3724	3757	3889	3806	3755	3807	3773	3988	3875	3889	3948
4108	4119	3992	4079	3984	3855	3922	3931	4108	4066	4092	4139	4021	4187	4180	4242	4221	4142	4067	4034	3660	3819	4005	4034	4022	4002	3818	3641	3596	3626	3711	3943	3706	3551	3512	3823	3831	3851	3650	3782	3931	3747	3878	4088	3851	3972	3997	3840	4105	3861
4133	3938	4015	4004	4003	3931	4028	4031	3866	3892	3805	3890	4091	4203	4091	4196	4219	4143	4125	4039	3916	3954	4008	3986	3723	3972	3865	3742	3667	3702	3600	3594	3606	3762	3990	3931	3680	3900	3911	3902	3757	3837	4011	3843	3981	3959	3796	3943	3838	3783
4199	3996	3969	3932	3963	4081	3958	4073	3920	3873	3892	3797	3923	4030	4084	4016	4085	3905	3972	3932	3867	3945	4035	3974	4019	3933	3708	3738	3638	3447	3560	3580	3814	3912	3800	3739	4033	4123	4001	3899	4030	3885	3680	3918	3856	3723	3886	3730	3740	3846
4092	3840	3872	3983	4050	3904	3870	3784	3780	3864	3973	4032	4003	4038	4044	3904	3853	3926	3756	3987	3965	3929	4088	4023	3779	3878	3672	3730	3600	3660	3674	3703	3630	3711	3789	3905	3928	3987	3800	4015	3795	3729	3889	3936	3704	3838	3643	3682	3700	3563
4113	3852	3819	3896	3779	3998	3955	3764	3633	3689	3779	3925	4026	4027	3996	4095	4061	3937	3920	4167	4136	4181	4032	4060	4042	3867	3731	3559	3618	3536	3736	3727	3852	3761	3851	3853	3810	3892	3960	3764	3828	3807	3972	3752	3779	3660	3512	3713	3436	3639
4026	3809	3963	3985	3831	3930	3882	3854	3869	3986	3937	3840	3906	3691	3767	3795	3811	3968	3970	3974	3996	3878	3980	3847	3880	3728	3647	3655	3705	3736	3830	3869	3786	3664	3710	3957	3985	3919	3744	3753	3828	3699	3504	3743	3504	3605	3667	3407	3644	3501
4068	3923	3809	4020	4074	3941	3665	3715	3804	3780	3824	4112	4089	3973	3910	3956	3865	3955	3912	4056	4059	4041	4045	3981	3909	3906	3950	3734	3831	3860	3947	3820	3818	3891	3756	3723	3833	3834	3636	3742	3583	3706	3680	3544	3677	3599	3484	3657	3518	3539
3989	4004	3981	3943	4014	3857	3844	3788	3885	3866	3929	3770	3832	3742	3754	3827	3972	4200	4078	4126	4082	3949	3842	3773	3730	3802	3912	3710	4224	4103	4102	3905	3749	3721	3769	3802	3714	3756	3682	3550	3702	3677	3738	3709	3684	3616	3667	3588	3572	3653
4033	3919	4027	4094	4032	3785	3730	3786	3927	3910	4017	4121	3791	3747	3773	3640	3938	3868	3960	3865	3711	3694	3794	3925	4026	4000	4054	4116	4074	3885	3896	3770	3850	3676	3612	3499	3695	3640	3727	3690	3709	3659	3604	3727	3584	3764	3674	3881	3611	3686
4113	4002	4141	4145	3905	3985	3867	3796	3929	3900	3907	3695	3712	3864	3753	3870	4044	4196	4163	4174	3887	4044	3971	3871	3894	3845	3834	4039	4108	4099	4086	3956	3773	3614	3717	3556	3691	3698	3627	3642	3828	3810	3750	3723	3782	3681	3916	3772	3735	3792
4047	3978	4035	4144	3867	3884	3979	4000	3935	3962	4003	3849	3804	3772	3764	3723	4050	3996	3869	3845	3657	3797	3834	4076	4085	4022	4233	4220	3996	4028	3850	3876	3814	3795	3675	3620	3677	3671	3741	3803	3740	3745	3759	3823	3777	3958	3834	3851	3841	3721
4210	4088	4053	4086	3881	3966	3930	4020	3914	3948	3782	3753	3834	3781	3808	4091	3959	4175	3940	3976	3967	3950	3967	4027	4022	3926	3990	4001	4023	4020	3965	3874	3748	3618	3709	3775	3766	3697	3772	3843	3909	3767	3772	3819	3969	3846	3916	3909	3753	3949
4233	4103	4237	4053	3902	3886	4095	3918	4034	3870	3939	3935	3882	3817	3924	3955	3929	3832	3672	3668	3763	3868	3942	4047	4054	4173	3934	4007	4066	3846	3960	3748	3733	3772	3639	3613	3900	3750	3846	3866	3869	3924	3989	3942	3887	4045	3994	4047	3848	3828
4434	4181	4256	4099	4062	4015	3969	4035	3956	3928	3863	3784	3768	3954	4036	3937	3880	3806	3727	3911	3957	4031	3980	4129	4015	3996	3899	4081	4034	3949	3947	3939	3728	3746	3740	3862	3833	3813	3795	3903	3901	3837	3888	3959	3917	3991	4062	4031	3853	3909
4324	4176	4174	4073	4133	4182	4124	4244	4002	3781	3892	3850	3815	3875	3808	3821	3828	3808	3770	3744	3862	3920	4035	4069	4088	3944	3931	3950	3800	3797	3808	3771	3846	3881	3862	3854	3847	4017	3858	3931	3989	3910	4064	4059	4043	4001	3973	3949	3855	3828
4384	4143	4200	4071	4138	4182	4176	4064	3968	3959	3875	3834	3962	4033	3873	3762	3737	3814	3705	3915	3801	4061	4077	3934	4057	3997	4004	3954	3873	3907	3964	3988	3750	3881	4023	3903	3906	3874	3774	3847	4006	4063	4041	4016	4039	3973	4008	3930	3949	3805
4368	4110	4109	4112	4130	4151	4110	4133	4046	4081	4101	4010	4076	3880	3819	3870	3779	3719	3731	3773	3917	4056	4116	4018	3931	3893	3867	3811	3750	3991	3836	4007	3885	3930	4079	4044	3899	3856	3874	4049	4057	4021	3983	4024	4060	3924	3900	3862	3975	3772
4415	4279	4085	4184	4201	4227	4079	4048	4094	3985	3948	4031	3959	3978	3970	3836	3884	3676	3788	3791	3910	3997	4107	3980	3918	3808	3894	3798	3853	3871	3908	3994	3834	4058	3986	3907	4029	3824	3898	3997	3876	4037	4026	3862	3790	4029	3855	3893	3840	3846
4279	4112	4043	4255	4263	4155	4242	4026	4099	4057	4079	4116	4204	3942	3897	3823	3737	3717	3593	3801	3801	3905	3998	3952	3868	3962	3885	3765	3825	3851	3923	3873	4013	3955	4018	3947	4000	3837	3702	3819	3975	3924	3975	3890	3974	3918	3653	3880	3820	3855
4114	4174	4090	4054	4095	4165	4166	4066	4037	4056	4045	4166	4059	3997	3837	3978	3645	3802	3586	3771	3781	3814	3892	3818	3748	3785	3859	3856	3887	3930	3808	3932	3898	4009	3924	4013	3718	3862	3906	3736	3863	3963	3881	3736	3864	3869	3817	3773	3808	3800
4162	4039	4020	4233	4168	4027	4097	3966	4043	4030	4136	4222	4211	3969	3964	3876	3858	3799	3733	3835	3981	4013	3919	3766	3835	3730	3664	3713	3789	3838	3849	4017	3820	4060	4047	3919	3884	3761	3847	3752	3794	3630	3867	3822	3797	3724	3874	3716	3898	3769
4220	4003	4084	4236	4085	4142	4120	4127	3861	4096	4158	4176	4112	4108	3914	3782	3838	3785	3828	3858	3806	3764	3752	3728	3779	3702	3782	3678	3782	3767	3928	3836	3877	4116	3964	3939	3779	3907	3772	3714	3771	3696	3787	3726	3757	3748	3752	3733	3828	3833
4181	4072	4059	4271	4245	4221	4010	3982	4022	4101	4186	4091	4192	4008	4077	3799	4001	3855	3923	3857	3791	3774	3651	3647	3676	3670	3819	3768	3803	3792	3810	3870	3909	4042	3952	3904	3792	3707	3820	3699	3666	3865	3678	3592	3791	3792	3822	3687	3823	3674
4073	4135	4003	4192	4306	4112	4015	3844	3930	4222	4048	4022	4142	4143	4064	3969	3916	3925	4024	3987	4026	3855	3742	3783	3698	3573	3622	3729	3832	3812	3850	3963	3960	3997	3866	3814	3829	3651	3766	3740	3577	3647	3709	3668	3673	3641	3739	3730	3717	3808
4150	3962	4021	4233	4107	3929	3967	3961	3972	4183	4111	4173	4047	4099	3986	3982	4002	3991	4028	3953	3915	3899	3779	3722	3679	3726	3810	3785	3869	3642	3804	3807	3776	3957	3882	3779	3798	3776	3786	3572	3644	3607	3687	3777	3624	3616	3732	3629	3604	3688
4049	3963	4073	4185	4025	4031	3956	4015	3977	4126	4159	4065	4090	4158	3976	3866	3948	4060	3940	3955	3929	3988	3719	3685	3610	3713	3675	3851	3778	3765	3842	3888	3847	3823	3970	3780	3711	3775	3727	3609	3568	3635	3564	3473	3657	3652	3689	3725	3703	3699
4162	4055	3918	3979	4062	3938	3770	3892	3933	3970	3979	4217	3990	4012	3952	4005	3913	4003	4136	3956	4015	3961	3806	3748	3547	3721	3731	3721	3816	3815	3949	3980	3826	3899	3793	3833	3718	3667	3635	3637	3574	3505	3693	3561	3649	3578	3637	3704	3824	3764
3937	4045	3867	3996	4037	3926	3763	3830	3943	3986	4014	4160	3994	3976	3915	4013	3952	4002	4066	4052	3989	3965	3860	3891	3747	3695	3754	3702	3899	3922	3932	3917	3757	3839	3783	3797	3781	3749	3672	3603	3505	3479	3526	3674	3496	3643	3601	3557	3603	3785
3895	3890	3979	4033	3977	3826	3858	3902	3961	3932	4001	4050	3914	3868	3974	3930	3889	4025	4066	4021	3886	3875	3799	3823	3692	3730	3892	3727	3974	3816	3926	3777	3878	3875	3805	3690	3624	3687	3654	3641	3671	3571	3562	3686	3569	3628	3566	3715	3768	3708
3993	3978	3886	3924	3777	3951	3985	3798	3884	3960	4003	3963	3876	3879	3786	3937	4050	4106	4143	4103	4100	4009	3939	3793	3820	3853	3760	3945	3936	3864	3906	4015	3899	3797	3744	3800	3630	3733	3697	3533	3612	3658	3481	3511	3645	3573	3690	3696	3809	3732
4017	3871	3959	3941	4026	3796	3671	3825	3791	3848	3959	4039	3865	3813	3874	3827	4052	4149	4113	4185	4104	4055	3700	3783	3793	3735	4051	3972	3904	3957	4007	3940	3834	3892	3725	3791	3843	3648	3752	3674	3513	3544	3615	3576	3676	3630	3565	3680	3616	3714
4014	3876	3940	3888	3873	3811	3639	3847	3902	3847	3956	3916	3779	3723	3776	3916	4001	4044	4274	4004	4022	3911	3847	3829	3877	3905	3794	3940	3986	3983	4080	4061	3962	3903	3861	3723	3725	3680	3657	3634	3607	3522	3673	3645	3626	3563	3679	3526	3644	3783
3924	3969	3899	3911	3871	3739	3642	3730	3835	3877	3853	3920	3799	3709	3854	3841	4010	4104	4093	3994	4055	3927	3829	3705	3711	3789	4050	3943	4212	4090	4072	4028	3968	3907	3921	3801	3622	3689	3676	3676	3603	3640	3697	3636	3609	3515	3648	3685	3586	3672
3962	3897	3948	3943	3807	3741	3734	3641	3611	3825	3923	3753	3793	3654	3726	3772	3866	4114	3957	4056	4015	3855	3759	3746	3779	3938	3968	3962	4084	4089	3989	3993	3991	3985	3963	3774	3832	3898	3710	3919	3822	3609	3662	3647	3587	3497	3740	3668	3694	3675
4021	3920	3890	3996	3875	3769	3676	3600	3651	3824	3856	3799	3708	3718	3645	3720	3922	3906	3948	4018	3927	3901	3896	3850	3818	3965	3808	4078	4069	4183	4226	4038	3998	4033	3947	3979	3844	3872	3802	3695	3864	3785	3680	3745	3623	3622	3636	3843	3820	3927
4024	3976	3900	3914	3910	3743	3642	3606	3844	3830	3823	3772	3805	3582	3556	3852	3872	4048	4040	3951	3930	3792	3901	3722	3831	3956	3884	4015	4115	4129	4230	4108	4114	3839	3877	3847	3938	3956	3820	3807	3754	3699	3751	3754	3819	3738	3802	3754	3728	3795
3958	3890	4072	4004	3956	3904	3790	3727	3808	3737	3904	3837	3806	3751	3639	3680	3754	3900	3988	3946	3783	3779	3705	3689	3814	3816	3894	3930	3967	4118	4215	4162	4082	3980	3898	3912	3775	3991	3954	3815	3688	3756	3904	3756	3696	3856	3751	3794	3659	3697
3977	3945	3889	4022	3879	3848	3808	3845	3879	3880	3822	3744	3758	3628	3635	3628	3724	3839	3948	3975	3970	3678	3756	3707	3624	3702	3842	3913	3892	4182	4142	4175	4068	3987	3968	3943	3920	3885	3824	3921	3879	3790	3826	3737	3727	3862	3683	3803	3829	3805
4012	3920	4028	4033	3887	3876	3774	3834	3930	3846	3900	3843	3868	3575	3644	3567	3774	3735	3936	3862	3760	3711	3635	3654	3606	3705	3679	3730	3913	4034	4066	4094	4041	3958	3901	3958	3777	3962	3798	3798	3761	3832	3789	3771	3707	3939	3841	3857	3826	3864
3932	3947	4081	3910	3932	3910	3780	3831	3848	3910	3884	3889	3664	3704	3711	3678	3691	3872	3790	3841	3768	3763	3660	3691	3517	3572	3612	3799	3852	3894	3971	4013	4029	4005	4014	3982	3835	3854	3954	3857	3893	3811	3812	3754	3742	3803	3840	3798	3750	3840
4027	3833	3746	4054	3905	3831	3847	3752	3978	4042	3968	3857	3802	3705	3601	3535	3703	3728	3754	3809	3798	3727	3640	3627	3519	3588	3571	3682	3837	3742	3948	3928	3878	4079	3966	3985	3878	3849	3705	3878	3903	3844	3746	3653	3763	3601	3708	3760	3759	3919
4020	3846	3805	3991	4001	3985	3874	3847	3974	3910	4040	3908	3871	3782	3627	3698	3598	3725	3731	3666	3764	3670	3695	3610	3556	3521	3439	3557	3664	3799	3852	3863	3883	3882	3917	3863	3739	3707	3874	3750	3663	3799	3729	3708	3677	3721	3770	3748	3682	3742
3940	3769	3846	3869	4127	3841	3761	3799	3899	3913	3997	4060	3810	3813	3618	3701	3835	3728	3652	3676	3797	3789	3589	3742	3544	3463	3483	3498	3654	3631	3726	3867	3869	3898	3864	3911	3865	3845	3785	3833	3885	3717	3759	3679	3601	3778	3664	3603	3606	3734
3832	3726	3558	3829	3872	3852	3877	3724	3726	3991	4083	4060	3822	3781	3754	3815	3783	3674	3835	3866	3848	3856	3684	3563	3481	3565	3384	3622	3523	3682	3632	3723	3766	3939	3890	3823	3919	3760	3846	3868	3742	3641	3614	3608	3589	3565	3520	3627	3567	3681
3805	3752	3656	3770	3764	3737	4017	3809	3902	4018	4090	4124	3903	3878	3849	3813	3695	3725	3759	3885	3928	3842	3840	3624	3637	3486	3325	3412	3521	3568	3714	3718	3761	3898	3802	3862	3900	3883	3804	3712	3843	3749	3563	3562	3508	3605	3422	3566	3556	3675
3863	3575	3564	3703	3742	3725	3836	3754	3788	3943	4045	4021	3971	3994	3896	3795	3826	3704	3882	3931	3841	3900	3956	3771	3557	3515	3444	3463	3497	3567	3646	3707	3785	3895	3870	3827	3901	3746	3788	3689	3790	3755	3655	3529	3553	3556	3473	3644	3645	3642
3996	3689	3426	3464	3577	3696	3707	3764	3740	3817	3963	3911	3957	3892	3972	3819	3762	3917	3790	3900	3970	3968	3863	3813	3713	3600	3350	3489	3546	3631	3578	3661	3815	3753	3759	3744	3835	3761	3771	3714	3858	3754	3734	3483	3736	3481	3584	3635	3643	3619
3725	3597	3536	3445	3581	3628	3635	3768	3624	3765	3835	3905	4017	3879	3934	3881	3927	3917	3917	3931	3940	3988	4060	3984	3696	3611	3500	3548	3451	3512	3592	3665	3756	3796	3780	3756	3796	3622	3731	3906	3671	3719	3608	3591	3622	3531	3494	3503	3645	3571
3801	3759	3569	3521	3631	3645	3713	3639	3637	3535	3597	3801	3927	3992	3831	3982	3754	3904	3802	4095	3966	3915	4003	3923	3895	3708	3631	3567	3575	3536	3563	3675	3551	3861	3872	3900	3761	3757	3765	3812	3961	3711	3700	3487	3581	3553	3353	3516	3572	3594
4052	3670	3535	3531	3541	3561	3608	3717	3554	3682	3567	3799	3823	3894	3988	3870	3938	3825	3854	3860	3978	3835	3931	4022	3808	3785	3703	3693	3572	3611	3613	3569	3747	3771	3717	3867	3823	3798	3830	3825	3728	3701	3644	3625	3648	3537	3593	3638	3753	3695
4044	3820	3644	3578	3523	3526	3584	3556	3556	3482	3523	3622	3840	3837	3913	3889	3819	3837	3794	3919	3841	3973	3970	3979	3878	3762	3868	3726	3694	3661	3642	3714	3789	3780	3859	3745	3658	3713	3877	3974	3897	3860	3766	3875	3684	3573	3726	3799	3723	3700
3937	3750	3703	3775	3631	3566	3558	3671	3664	3609	3520	3539	3674	3734	3793	3810	3773	3779	3719	3746	3820	3925	3991	3959	4091	3919	3896	3773	3780	3770	3837	3831	3766	3827	3764	3694	3829	3764	3886	3806	3774	3869	3759	3878	3756	3685	3799	3781	3810	3803
4020	3920	3756	3683	3648	3678	3521	3627	3625	3578	3504	3505	3476	3703	3693	3688	3761	3844	3657	3661	3736	3771	3889	3896	3971	3767	3946	3755	3731	3670	3823	3813	3731	3747	3763	3656	3665	3703	3766	3914	3734	3909	3880	3892	3713	3723	3561	3755	3717	3802
3963	3937	3875	3807	3681	3626	3536	3620	3751	3578	3602	3478	3615	3679	3563	3749	3777	3744	3710	3748	3651	3760	3799	3906	3919	4007	3923	3830	3875	3887	3880	3890	3703	3614	3663	3603	3683	3809	3868	3774	3806	3907	3869	3840	3644	3785	3803	3676	3934	3860
3865	3830	3831	3844	3685	3539	3626	3645	3643	3643	3732	3552	3482	3565	3648	3659	3718	3739	3786	3738	3592	3731	3715	3861	3845	3831	3831	3771	3886	3878	3933	3739	3668	3626	3682	3698	3785	3688	3672	3649	3722	3696	3663	3766	3788	3745	3721	3858	3864	3975
3773	3728	3730	3747	3600	3737	3407	3619	3672	3961	3740	3633	3534	3534	3498	3598	3689	3777	3740	3704	3570	3619	3679	3737	3667	3697	3783	3844	3815	3891	3932	3790	3765	3700	3627	3686	3725	3545	3538	3430	3624	3673	3805	3762	3812	3957	3773	3877	3961	4028
3768	3760	3880	3852	3725	3658	3594	3616	3708	3923	3824	3720	3572	3540	3522	3573	3601	3719	3607	3702	3601	3639	3610	3555	3500	3603	3705	3862	3686	3744	3703	3862	3861	3888	3749	3564	3604	3318	3590	3637	3719	3698	3832	3829	3787	3767	3764	3818	3623	3702
3766	3740	3709	3871	3863	3692	3610	3573	3703	3888	3892	3881	3773	3785	3619	3621	3529	3652	3787	3741	3712	3562	3618	3511	3471	3535	3586	3628	3672	3732	3769	3915	3772	3825	3653	3538	3461	3542	3662	3663	3617	3647	3686	3570	3418	3419	3539	3419	3497	3365
3804	3557	3626	3860	3701	3811	3624	3605	3759	3843	3930	4023	3891	3781	3701	3598	3625	3802	3744	3692	3880	3807	3575	3503	3533	3393	3499	3391	3599	3739	3787	3829	3884	3607	3738	3607	3585	3764	3743	3689	3659	3647	3487	3417	3245	3241	3205	3382	3409	3337
3744	3657	3589	3652	3715	3805	3824	3685	3774	3731	3799	3863	3845	3896	3682	3647	3565	3522	3747	3715	3802	3695	3447	3597	3487	3423	3432	3409	3531	3726	3868	3733	3668	3557	3636	3848	3766	3799	3698	3774	3528	3436	3313	3317	3224	3202	3320	3480	3479	3507
3858	3698	3571	3679	3548	3557	3679	3696	3773	3747	3727	3891	3913	3830	3808	3726	3683	3624	3620	3849	3819	3747	3791	3778	3550	3368	3258	3333	3664	3564	3692	3409	3551	3596	3877	3972	3886	3765	3452	3613	3407	3333	3370	3312	3410	3473	3523	3621	3708	3756
3894	3788	3625	3478	3582	3596	3571	3835	3738	3654	3871	3809	3829	3928	3863	3743	3696	3604	3634	3740	3712	3809	3833	3770	3626	3381	3569	3421	3478	3539	3346	3437	3596	3763	3903	3847	3647	3440	3483	3402	3419	3399	3425	3513	3753	3756	3826	3697	3783	3779
3827	3769	3575	3631	3464	3701	3796	3790	3854	3653	3744	3682	3839	3845	3847	3759	3708	3747	3756	3597	3747	3764	3903	3693	3647	3600	3556	3619	3532	3386	3330	3602	3656	3785	3847	3572	3520	3256	3409	3627	3634	3754	3714	3788	3743	3798	3652	3654	3716	3691
3768	3736	3630	3512	3478	3585	3693	3877	3755	3796	3776	3589	3812	3893	3849	3685	3754	3772	3619	3605	3755	3864	3798	3748	3692	3787	3820	3722	3323	3479	3543	3708	3897	3742	3605	3369	3351	3391	3567	3734	3783	3937	3920	3777	3781	3638	3673	3475	3789	3716
3751	3888	3779	3676	3424	3712	3616	3651	3746	3836	3730	3746	3665	3776	3779	3906	3898	3761	3707	3539	3642	3773	3656	3649	3808	3962	3864	3625	3403	3524	3677	3900	3717	3531	3358	3285	3363	3518	3678	3914	3827	3832	3814	3731	3507	3468	3510	3621	3395	3439
3948	3812	3750	3814	3650	3654	3694	3665	3765	3749	3634	3585	3616	3648	3568	3676	3813	3777	3540	3549	3779	3628	3444	3505	3881	3853	3786	3489	3461	3824	4008	3856	3599	3308	3358	3355	3562	3736	3599	3872	3810	3723	3576	3406	3353	3294	3439	3460	3425	3526
3781	3792	3779	3744	3795	3655	3742	3681	3792	3725	3731	3646	3717	3603	3466	3715	3680	3540	3583	3708	3679	3691	3478	3675	3733	3828	3579	3513	3772	4074	4073	3766	3482	3373	3364	3560	3883	3820	3765	3792	3624	3390	3270	3304	3174	3309	3408	3498	3574	3721
3894	3756	3671	3846	3825	3679	3683	3786	3726	3809	3838	3763	3826	3592	3516	3661	3545	3511	3655	3715	3580	3502	3429	3793	3690	3485	3362	3604	3928	4232	3890	3696	3549	3543	3608	3972	3985	3956	3736	3508	3333	3222	3138	3141	3202	3477	3492	3678	3788	3891
3878	3817	3661	3824	3742	3743	3751	3722	3784	3784	3935	3759	3815	3658	3573	3493	3449	3449	3634	3756	3577	3504	3539	3769	3564	3329	3281	3532	4039	3911	3588	3533	3649	3786	3973	4054	4039	3854	3579	3478	3166	3239	3202	3258	3500	3487	3693	3922	3826	3953
3933	3951	3608	3830	3673	3772	3703	3720	3721	3829	3783	3820	3860	3674	3671	3587	3326	3371	3484	3702	3439	3469	3748	3837	3404	3206	3438	3759	3937	3619	3361	3451	3620	3938	4151	4055	4038	3809	3566	3178	3236	3269	3392	3420	3625	3842	3762	3834	3914	4058
4006	3843	3752	3667	3815	3868	3820	3822	3765	3708	3636	3839	3832	3788	3813	3627	3399	3383	3515	3577	3559	3605	3838	3759	3383	3206	3569	3757	3631	3318	3227	3451	3742	3951	4092	4010	3758	3635	3429	3384	3427	3520	3619	3775	3890	3907	4059	4040	4167	4135
4033	3780	3858	3722	3669	3714	3710	3877	3807	3756	3747	3773	3748	3755	3790	3634	3529	3423	3416	3402	3188	3758	3839	3576	3334	3391	3837	3867	3511	3154	3164	3502	3820	3879	3898	3651	3547	3413	3243	3353	3645	3750	3804	4040	4065	4059	4202	4178	4161	4186
3975	3926	3904	3871	3709	3584	3783	3935	3916	3805	3794	3798	3612	3765	3825	3559	3613	3626	3512	3240	3411	3553	3704	3502	3253	3680	3877	3840	3414	3263	3400	3620	3800	3791	3693	3371	3230	3167	3483	3502	3660	3829	3970	4189	4084	4052	4124	4104	3980	4004
3837	3835	3860	3844	3739	3677	3679	3752	3775	3939	3808	3575	3558	3669	3667	3603	3552	3730	3727	3358	3512	3710	3596	3252	3406	3873	4037	3742	3372	3287	3406	3812	3935	3874	3536	3239	3066	3160	3396	3552	3801	3814	3866	4052	3944	4005	3870	3933	3774	3731
3905	3788	3818	3841	3714	3764	3704	3630	3722	4018	3857	3743	3667	3558	3651	3371	3519	3657	3723	3504	3596	3907	3446	3180	3407	3966	3950	3622	3384	3437	3730	3923	3914	3702	3382	3169	3208	3187	3538	3651	3717	3988	3823	3848	3893	3825	3657	3620	3668	3484
3989	3764	3830	3964	3860	3855	3907	3767	3721	3907	3911	3707	3581	3654	3571	3360	3568	3720	3532	3548	3943	3910	3589	3080	3346	3799	3663	3324	3200	3601	3860	4130	3940	3817	3525	3119	3051	3373	3612	3691	3697	3843	3839	3784	3685	3607	3532	3373	3401	3371
3982	3857	3861	3836	3779	3984	3980	3798	3718	3630	3849	3572	3680	3660	3419	3454	3495	3604	3378	3520	3969	3942	3389	3195	3817	4021	3622	3177	3202	3565	3886	4035	4046	3737	3166	3351	3311	3482	3809	4025	4037	3978	3811	3786	3548	3525	3268	3240	3351	3184
3967	3990	3914	3824	3688	3808	3840	3914	3827	3751	3657	3623	3707	3700	3484	3492	3651	3593	3447	3448	4005	3862	3371	3392	3902	3968	3608	3093	3256	3619	3894	4003	3947	3443	3386	3230	3564	3684	3830	4208	4089	4081	3862	3690	3535	3404	3399	3234	3365	3178
3943	3931	3874	3837	3723	3869	3940	3849	3967	3787	3613	3453	3519	3685	3635	3582	3729	3591	3452	3327	3769	3700	3420	3461	4045	4086	3478	3283	3321	3544	3801	3930	3697	3290	3102	3180	3428	3759	4023	4291	4353	4111	3924	3945	3618	3492	3556	3497	3376	3421
3888	3907	3707	3874	3722	3666	3778	3780	3903	3908	3724	3615	3499	3596	3429	3559	3750	3655	3533	3543	3865	3613	3224	3556	3972	4068	3484	3281	3499	3714	3852	3890	3510	3248	3081	3265	3406	3740	4016	4276	4068	4119	3883	3816	3567	3638	3616	3458	3350	3436
3988	3913	3768	3748	3762	3686	3660	3730	3827	3872	3846	3686	3613	3665	3417	3489	3773	3763	3663	3573	3876	3632	3224	3513	4061	3874	3504	3223	3626	3872	3860	3991	3571	3236	3042	3252	3455	3720	3886	3995	4047	3925	3779	3672	3480	3446	3438	3375	3283	3357
3952	3803	3769	3773	3789	3722	3693	3731	3695	3769	3747	3787	3624	3573	3463	3340	3697	3652	3553	3848	4016	3579	3296	3468	3898	3795	3342	3266	3602	3840	4042	4009	3644	3300	3031	3276	3417	3721	3934	4005	4004	3838	3556	3489	3412	3336	3260	3283	3272	3333
3791	3812	3819	3673	3713	3749	3759	3645	3624	3616	3578	3639	3824	3608	3572	3531	3683	3603	3605	3762	4211	3752	3483	3643	4127	3827	3336	3278	3510	3875	4197	4060	3651	3245	3204	3464	3559	3811	3994	4074	4076	3939	3685	3496	3339	3378	3162	3130	3215	3131
3838	3717	3726	3697	3720	3556	3682	3680	3638	3628	3564	3403	3625	3710	3460	3657	3746	3601	3469	3674	4019	3756	3439	3740	4152	3913	3339	3209	3596	3773	3994	3997	3718	3222	3244	3482	3717	3931	4121	4135	4133	3933	3692	3541	3495	3362	3225	3110	3362	3283
3812	3840	3620	3776	3638	3553	3594	3570	3680	3654	3688	3448	3521	3575	3548	3777	3897	3668	3456	3696	3999	3680	3514	3640	4176	4039	3501	3259	3524	3806	3915	3880	3467	3121	3190	3445	3606	3967	4116	4247	4030	3954	3982	3596	3495	3483	3339	3357	3288	3323
3726	3659	3865	3838	3670	3596	3739	3623	3643	3558	3587	3547	3465	3506	3579	3621	3918	3738	3553	3673	3936	3695	3270	3664	4137	3960	3589	3427	3628	3837	3983	3783	3537	3058	3068	3377	3691	4001	4214	4232	4151	4027	4078	3709	3696	3467	3478	3378	3411	3383
3742	3720	3792	3558	3775	3643	3686	3639	3624	3680	3684	3627	3674	3588	3435	3484	3648	3748	3595	3794	4025	3712	3330	3448	3929	3941	3540	3361	3588	3948	4183	4037	3697	3270	3198	3305	3539	3818	4100	4155	4140	4013	3668	3686	3429	3534	3373	3267	3448	3375
3776	3698	3714	3717	3732	3876	3823	3733	3734	3598	3725	3679	3689	3699	3560	3533	3657	3734	3508	3654	3923	3776	3390	3415	3785	3808	3501	3210	3487	3827	4013	4024	3897	3600	3219	3386	3600	3823	4056	4188	4161	3850	3781	3569	3425	3315	3218	3335	3280	3245
3764	3729	3694	3576	3794	3711	3703	3740	3729	3592	3637	3537	3649	3761	3503	3716	3761	3687	3501	3524	3860	3875	3381	3460	3876	3840	3522	3139	3268	3613	4025	4003	3973	3495	3323	3411	3609	3988	4183	4266	4234	4056	3792	3694	3453	3353	3293	3358	3266	3229
3654	3586	3563	3726	3690	3708	3689	3721	3731	3790	3684	3687	3770	3785	3714	3654	3845	3851	3613	3549	3793	3864	3521	3440	3827	4017	3757	3238	3166	3544	3712	3865	3802	3663	3374	3436	3570	3969	4050	4364	4438	4082	4030	3903	3838	3527	3676	3440	3348	3370
3613	3671	3616	3731	3537	3650	3755	3788	3729	3749	3747	3676	3707	3894	3685	3635	3793	3851	3628	3505	3639	3783	3551	3293	3604	3932	3912	3381	3200	3448	3800	3978	3880	3547	3382	3235	3341	3640	3952	4264	4220	4124	4079	4147	3869	3767	3761	3612	3531	3380
3547	3555	3674	3801	3665	3661	3754	3761	3576	3607	3717	3726	3729	3888	3663	3804	3721	3918	3707	3634	3747	3801	3599	3273	3335	3842	3867	3497	3399	3487	3706	3978	4060	3938	3527	3269	3150	3460	3511	3839	3930	4006	3908	3922	3582	3755	3678	3563	3509	3495
3634	3585	3571	3679	3593	3656	3754	3583	3591	3675	3689	3623	3770	3825	3755	3710	3860	3731	3711	3559	3650	3926	3804	3396	3313	3630	3918	3557	3274	3322	3539	3976	4110	4015	3704	3444	3249	3285	3473	3618	3653	3788	3889	3923	3829	3697	3608	3634	3404	3417
3555	3577	3690	3685	3692	3557	3640	3591	3634	3618	3664	3480	3630	3657	3823	3717	3729	3878	3862	3483	3571	3801	3868	3607	3505	3744	3991	3993	3448	3419	3321	3857	3966	4135	3949	3671	3394	3332	3572	3765	3884	3894	4050	4068	4073	3966	3778	3699	3708	3698
3725	3766	3631	3648	3697	3603	3521	3674	3479	3593	3649	3698	3546	3560	3792	3761	3620	3935	3774	3659	3455	3724	3677	3697	3428	3564	4018	4054	3709	3438	3389	3609	3909	4001	3996	3798	3525	3357	3503	3573	3667	3726	4050	4128	4204	4151	4094	4080	4005	3855
3788	3636	3885	3727	3795	3786	3669	3753	3813	3628	3544	3639	3548	3580	3688	3712	3575	3722	3847	3723	3413	3588	3659	3559	3355	3383	3952	4109	3869	3615	3497	3706	3811	4033	3945	3900	3601	3499	3256	3299	3361	3604	3756	3876	4046	4113	4135	4201	4235	4133
3779	3753	3734	3890	3908	3786	3768	3731	3708	3611	3593	3541	3601	3671	3715	3590	3608	3466	3740	3650	3498	3434	3731	3711	3489	3217	3569	3924	4073	3639	3467	3536	3763	3918	4019	4048	3904	3604	3308	3236	3210	3394	3651	3682	3877	4066	4149	4070	4077	4153
3760	3655	3817	3933	3800	3885	3836	3680	3713	3736	3547	3658	3764	3666	3706	3697	3579	3452	3672	3582	3553	3301	3596	3689	3585	3229	3437	3641	3992	3900	3437	3388	3506	3781	3927	4057	3900	3845	3571	3361	3167	3332	3437	3581	3851	3923	3936	4051	4035	4060
3887	3652	3836	3832	3794	3859	3741	3719	3667	3726	3663	3726	3674	3573	3708	3625	3603	3484	3494	3627	3449	3294	3461	3598	3723	3486	3211	3681	3814	3769	3562	3319	3336	3536	3756	3893	3917	3908	3791	3546	3392	3446	3383	3486	3674	3816	3880	4019	3957	4041
3725	3645	3807	3880	3933	3800	3626	3610	3685	3800	3846	3762	3740	3647	3727	3590	3573	3581	3396	3606	3642	3412	3293	3469	3591	3685	3478	3326	3575	3854	3881	3445	3248	3276	3481	3659	3764	3773	3857	3546	3496	3487	3321	3441	3389	3550	3623	3774	3783	3755
3726	3704	3718	3660	3839	3587	3732	3750	3721	3801	3669	3713	3682	3671	3738	3572	3576	3593	3472	3597	3635	3540	3374	3439	3577	3715	3674	3379	3397	3600	3996	3710	3353	3390	3405	3462	3679	3766	3766	3762	3693	3601	3516	3445	3396	3339	3393	3226	3533	3489
3757	3792	3694	3710	3602	3582	3755	3664	3584	3713	3636	3748	3715	3614	3671	3564	3517	3538	3453	3507	3618	3851	3616	3559	3670	3725	3739	3421	3281	3527	3765	3862	3687	3413	3370	3379	3505	3563	3713	3788	3804	3648	3616	3659	3573	3389	3256	3325	3271	3358
3964	3692	3761	3673	3616	3658	3572	3608	3626	3570	3590	3631	3462	3791	3542	3468	3495	3483	3492	3485	3652	3748	3758	3624	3565	3718	3805	3717	3310	3483	3666	3812	3821	3531	3495	3329	3371	3470	3651	3670	3792	4038	3776	3839	3817	3556	3572	3491	3469	3488
3855	3872	3829	3785	3716	3600	3589	3579	3433	3554	3584	3569	3579	3552	3599	3563	3535	3613	3596	3595	3538	3658	3695	3638	3415	3695	3726	3789	3567	3477	3517	3636	3825	3879	3595	3458	3340	3420	3531	3524	3783	3811	3880	4003	4056	3792	3866	3793	3706	3570
3837	3790	3576	3795	3629	3561	3449	3485	3445	3594	3663	3527	3603	3454	3606	3513	3539	3515	3617	3441	3658	3661	3744	3761	3633	3512	3644	3690	3774	3744	3474	3502	3666	3694	3775	3646	3514	3380	3374	3557	3742	3699	3957	4174	3959	3921	3911	3851	3925	3879
3749	3794	3716	3701	3737	3504	3568	3515	3550	3552	3643	3586	3440	3566	3461	3629	3443	3542	3616	3605	3626	3512	3622	3777	3495	3515	3419	3536	3624	3789	3533	3467	3342	3742	3740	3824	3764	3580	3448	3419	3467	3584	3813	3946	3921	3958	3952	4044	4091	4018
3711	3703	3665	3602	3620	3646	3672	3665	3652	3655	3662	3540	3580	3414	3583	3524	3477	3608	3493	3680	3641	3653	3663	3658	3702	3541	3493	3300	3629	3583	3714	3515	3420	3308	3440	3670	3910	3923	3646	3650	3503	3521	3561	3693	3797	3724	3981	3793	3925	3959
3669	3554	3533	3675	3657	3669	3612	3798	3590	3533	3689	3598	3524	3596	3548	3481	3518	3560	3576	3627	3663	3551	3449	3494	3620	3608	3483	3467	3379	3439	3601	3557	3572	3284	3399	3437	3773	3673	3760	3778	3561	3570	3564	3624	3597	3661	3578	3587	3616	3810
3535	3430	3499	3527	3558	3483	3600	3644	3540	3724	3635	3578	3587	3602	3511	3503	3541	3755	3430	3611	3532	3629	3462	3537	3292	3514	3459	3404	3381	3330	3436	3603	3667	3469	3509	3371	3449	3557	3620	3812	3736	3771	3807	3603	3540	3525	3499	3521	3544	3591
3555	3400	3407	3503	3432	3505	3470	3593	3640	3664	3657	3568	3574	3530	3626	3581	3561	3541	3633	3659	3731	3615	3691	3521	3535	3533	3479	3466	3352	3456	3387	3491	3629	3560	3610	3468	3523	3494	3585	3623	3808	3730	3785	3825	3638	3650	3572	3500	3493	3591
3618	3415	3403	3511	3422	3506	3535	3576	3541	3595	3590	3595	3630	3536	3621	3589	3530	3715	3606	3739	3550	3664	3500	3572	3438	3556	3554	3494	3514	3502	3459	3453	3558	3652	3626	3591	3491	3481	3526	3572	3660	3664	3781	3688	3756	3794	3823	3756	3814	3835
3592	3583	3309	3462	3389	3397	3465	3508	3603	3616	3551	3804	3490	3642	3608	3483	3660	3545	3642	3633	3600	3601	3523	3417	3565	3455	3578	3606	3560	3596	3681	3489	3594	3452	3510	3653	3716	3708	3708	3560	3596	3505	3531	3606	3669	3761	3714	3678	3805	3848
3511	3405	3531	3594	3331	3318	3558	3513	3592	3377	3481	3523	3516	3570	3393	3535	3592	3649	3556	3642	3489	3602	3420	3507	3492	3560	3549	3612	3564	3475	3674	3760	3698	3705	3717	3616	3712	3622	3747	3753	3691	3638	3424	3415	3581	3628	3593	3618	3705	3734
3528	3636	3559	3538	3595	3560	3508	3598	3542	3478	3483	3523	3432	3492	3338	3373	3467	3473	3412	3449	3445	3468	3458	3450	3494	3609	3515	3520	3627	3535	3565	3611	3712	3614	3737	3575	3643	3575	3708	3842	3719	3706	3654	3718	3612	3523	3416	3600	3590	3799
3511	3604	3602	3677	3636	3523	3472	3433	3615	3378	3590	3554	3414	3437	3370	3355	3462	3511	3405	3552	3320	3447	3312	3530	3439	3469	3464	3477	3444	3494	3589	3579	3616	3639	3705	3515	3474	3646	3682	3663	3636	3753	3752	3629	3759	3635	3726	3594	3724	3710
3630	3604	3435	3641	3664	3583	3488	3460	3497	3514	3520	3472	3507	3469	3450	3438	3437	3439	3321	3306	3484	3384	3334	3461	3381	3419	3407	3502	3549	3520	3427	3543	3583	3550	3525	3534	3472	3503	3548	3560	3654	3578	3687	3716	3746	3767	3687	3799	3829	3756
3536	3587	3576	3593	3544	3519	3516	3591	3524	3611	3528	3423	3398	3353	3326	3394	3485	3448	3439	3390	3311	3265	3329	3459	3479	3434	3469	3453	3512	3622	3582	3572	3532	3467	3542	3516	3423	3526	3403	3471	3552	3476	3681	3553	3559	3519	3648	3609	3616	3756
3598	3461	3529	3525	3549	3576	3457	3443	3478	3463	3385	3288	3335	3276	3372	3414	3273	3542	3328	3407	3325	3349	3294	3548	3505	3445	3393	3460	3353	3416	3482	3522	3463	3426	3493	3374	3429	3462	3390	3499	3575	3627	3553	3532	3533	3506	3519	3658	3513	3648
3445	3657	3539	3576	3531	3615	3507	3425	3252	3491	3343	3299	3377	3272	3236	3434	3434	3473	3432	3353	3448	3421	3521	3423	3476	3539	3608	3680	3493	3516	3555	3474	3449	3493	3378	3384	3387	3369	3504	3448	3338	3639	3578	3707	3601	3591	3652	3591	3728	3620
3411	3504	3446	3555	3587	3462	3427	3466	3386	3295	3360	3388	3309	3419	3330	3435	3492	3387	3525	3413	3443	3474	3522	3543	3573	3530	3505	3560	3447	3506	3458	3505	3390	3340	3495	3523	3487	3437	3419	3553	3633	3600	3583	3621	3696	3675	3755	3679	3686	3749
3607	3515	3424	3463	3492	3393	3462	3380	3328	3360	3255	3381	3419	3387	3461	3365	3279	3497	3469	3414	3442	3455	3591	3586	3461	3457	3560	3580	3423	3457	3529	3427	3488	3478	3504	3503	3539	3478	3428	3477	3539	3627	3680	3526	3687	3603	3635	3652	3611	3716
3517	3489	3579	3486	3369	3488	3451	3423	3372	3446	3419	3417	3522	3406	3386	3417	3336	3438	3439	3466	3399	3417	3633	3451	3574	3487	3347	3455	3513	3495	3508	3451	3521	3403	3523	3531	3484	3428	3550	3594	3600	3603	3624	3709	3538	3670	3735	3651	3694	3685
3444	3512	3435	3491	3496	3428	3435	3468	3495	3439	3408	3276	3322	3414	3411	3315	3466	3291	3520	3489	3428	3412	3549	3556	3565	3453	3512	3471	3384	3422	3398	3516	3567	3366	3521	3420	3539	3516	3669	3756	3648	3681	3621	3657	3568	3537	3562	3660	3673	3630
3528	3373	3372	3294	3388	3482	3304	3531	3468	3409	3385	3441	3468	3339	3415	3413	3487	3468	3488	3536	3417	3558	3399	3579	3405	3490	3483	3425	3427	3359	3406	3436	3511	3537	3564	3637	3591	3506	3478	3639	3511	3588	3650	3495	3542	3684	3577	3576	3675	3644
3432	3509	3454	3324	3431	3496	3451	3467	3410	3577	3545	3349	3589	3452	3350	3485	3402	3584	3352	3617	3603	3507	3551	3514	3504	3322	3328	3472	3437	3400	3442	3422	3433	3504	3498	3488	3553	3530	3520	3477	3709	3630	3627	3470	3489	3463	3632	3580	3670	3647
3362	3425	3408	3349	3427	3300	3429	3548	3429	3556	3512	3482	3527	3438	3366	3547	3461	3433	3564	3516	3558	3405	3630	3412	3471	3414	3379	3443	3371	3308	3366	3328	3549	3431	3423	3486	3406	3472	3413	3508	3617	3580	3606	3638	3574	3515	3557	3575	3544	3740
3461	3320	3271	3503	3506	3347	3407	3487	3496	3571	3490	3533	3367	3501	3540	3365	3443	3469	3639	3508	3489	3399	3562	3525	3540	3315	3474	3408	3513	3563	3546	3526	3551	3609	3516	3441	3574	3491	3457	3525	3613	3691	3694	3564	3497	3568	3601	3507	3748	3610
3587	3401	3289	3540	3550	3464	3335	3494	3646	3518	3532	3569	3420	3422	3355	3304	3453	3463	3383	3500	3399	3468	3430	3402	3489	3488	3508	3482	3420	3556	3462	3455	3584	3500	3531	3432	3456	3513	3576	3590	3608	3614	3670	3581	3563	3440	3578	3546	3734	3697
3621	3421	3427	3406	3586	3670	3535	3591	3522	3531	3515	3424	3497	3383	3216	3363	3307	3468	3407	3465	3603	3466	3512	3502	3496	3544	3592	3463	3585	3555	3659	3617	3647	3512	3413	3388	3404	3398	3521	3537	3386	3548	3635	3450	3516	3497	3522	3582	3513	3564
3393	3585	3611	3493	3540	3580	3569	3317	3573	3559	3555	3467	3415	3533	3292	3389	3454	3367	3567	3305	3453	3365	3457	3492	3613	3539	3529	3492	3434	3489	3579	3483	3551	3340	3505	3438	3470	3335	3511	3461	3521	3500	3648	3651	3645	3585	3525	3462	3637	3467
3306	3459	3655	3688	3440	3523	3519	3604	3421	3479	3446	3365	3400	3383	3530	3405	3545	3350	3319	3318	3279	3372	3424	3539	3583	3530	3592	3490	3487	3376	3417	3571	3500	3516	3559	3416	3458	3460	3575	3351	3503	3513	3531	3621	3578	3426	3515	3428	3444	3489
3309	3353	3451	3742	3627	3545	3666	3417	3362	3409	3421	3336	3318	3441	3410	3462	3410	3553	3317	3337	3466	3450	3484	3515	3519	3568	3531	3499	3560	3470	3305	3465	3424	3470	3431	3367	3402	3446	3299	3356	3332	3358	3612	3530	3455	3477	3491	3537	3516	3494
3474	3236	3304	3642	3706	3611	3538	3642	3529	3377	3459	3403	3379	3424	3424	3485	3537	3487	3373	3444	3419	3462	3289	3564	3453	3598	3530	3568	3528	3435	3446	3417	3383	3480	3447	3427	3466	3388	3390	3356	3527	3409	3444	3520	3460	3417	3459	3378	3433	3421
3762	3611	3123	3469	3698	3658	3382	3523	3606	3252	3266	3367	3279	3477	3488	3471	3418	3618	3415	3429	3435	3413	3574	3547	3469	3625	3603	3597	3451	3473	3463	3377	3396	3417	3400	3507	3525	3455	3422	3447	3420	3519	3543	3421	3503	3519	3329	3390	3381	3540
3699	3794	3389	3311	3674	3739	3498	3324	3472	3529	3293	3415	3307	3413	3504	3423	3535	3616	3579	3541	3619	3533	3536	3471	3527	3591	3583	3510	3451	3411	3331	3407	3325	3434	3465	3480	3587	3481	3439	3415	3551	3474	3472	3364	3554	3512	3321	3456	3526	3481
3608	3744	3629	3388	3455	3740	3545	3243	3621	3564	3300	3559	3613	3388	3568	3557	3679	3626	3690	3526	3640	3338	3602	3506	3578	3548	3601	3535	3501	3337	3333	3483	3440	3542	3409	3549	3445	3475	3467	3380	3408	3480	3420	3491	3525	3499	3470	3410	3433	3483
3381	3774	3863	3339	3234	3748	3646	3332	3364	3773	3551	3461	3521	3436	3568	3580	3599	3515	3564	3635	3411	3494	3456	3566	3688	3580	3533	3550	3502	3479	3301	3417	3458	3523	3521	3520	3504	3432	3456	3411	3404	3451	3470	3610	3479	3389	3468	3517	3585	3598
3227	3650	3878	3646	3314	3362	3801	3413	3229	3640	3658	3383	3558	3510	3542	3563	3454	3554	3529	3544	3512	3692	3571	3667	3639	3583	3621	3525	3537	3373	3448	3496	3510	3507	3507	3527	3475	3556	3373	3419	3478	3542	3516	3458	3514	3548	3448	3496	3412	3513
3254	3469	3814	3836	3338	3283	3753	3539	3266	3739	3732	3487	3666	3489	3479	3651	3466	3533	3641	3669	3534	3598	3472	3583	3421	3576	3534	3473	3399	3504	3541	3583	3598	3448	3387	3360	3387	3380	3420	3427	3328	3438	3395	3364	3440	3414	3535	3417	3507	3560
3207	3340	3858	3788	3579	3315	3707	3722	3296	3574	3638	3402	3485	3568	3245	3611	3403	3568	3565	3517	3577	3483	3632	3599	3584	3436	3492	3508	3604	3592	3536	3516	3542	3591	3495	3553	3447	3452	3347	3455	3426	3393	3338	3416	3415	3435	3546	3411	3479	3524
3275	3222	3679	3933	3418	3292	3641	3826	3549	3459	3697	3247	3439	3563	3284	3464	3428	3401	3594	3406	3516	3481	3620	3729	3597	3464	3499	3544	3557	3452	3516	3409	3520	3520	3444	3440	3317	3349	3401	3367	3440	3385	3497	3491	3482	3476	3463	3520	3520	3559
3188	3122	3503	3809	3674	3279	3502	3835	3463	3455	3797	3515	3378	3448	3344	3507	3456	3451	3443	3453	3540	3597	3711	3568	3613	3473	3447	3555	3554	3723	3479	3566	3555	3490	3469	3345	3460	3390	3358	3342	3368	3434	3388	3405	3527	3413	3448	3502	3480	3538
3391	3077	3457	3843	3699	3291	3615	3891	3547	3471	3709	3402	3402	3608	3272	3385	3367	3356	3519	3432	3624	3505	3573	3522	3617	3526	3463	3517	3572	3589	3661	3580	3485	3422	3293	3441	3485	3388	3423	3273	3397	3501	3486	3474	3540	3436	3491	3588	3549	3514
3373	3159	3552	3941	3662	3292	3550	3719	3468	3301	3766	3429	3510	3569	3321	3386	3512	3484	3583	3412	3622	3418	3683	3521	3540	3424	3623	3473	3450	3488	3606	3619	3505	3516	3520	3399	3396	3537	3391	3397	3305	3522	3500	3492	3382	3530	3497	3564	3529	3497
3362	3182	3587	3881	3616	3180	3692	3723	3404	3226	3592	3364	3379	3604	3395	3463	3626	3498	3532	3536	3534	3409	3557	3563	3557	3454	3514	3523	3564	3569	3559	3563	3533	3603	3524	3534	3450	3537	3427	3456	3562	3447	3488	3363	3485	3473	3526	3346	3285	3454
3256	3180	3692	3862	3628	3419	3607	3745	3299	3237	3646	3315	3489	3555	3367	3605	3501	3371	3507	3390	3443	3397	3476	3442	3628	3582	3503	3651	3468	3518	3469	3543	3553	3524	3617	3536	3519	3420	3586	3493	3446	3629	3454	3433	3294	3378	3329	3316	3353	3508
3271	3189	3688	3776	3582	3177	3665	3763	3401	3361	3699	3386	3366	3710	3292	3586	3559	3508	3563	3375	3467	3455	3499	3570	3566	3618	3514	3653	3514	3521	3529	3504	3605	3597	3607	3541	3484	3507	3633	3452	3606	3523	3515	3450	3459	3367	3428	3421	3444	3466
3338	3421	3750	3744	3364	3432	3708	3710	3258	3454	3671	3418	3634	3642	3431	3660	3545	3599	3592	3549	3538	3475	3464	3502	3735	3694	3685	3727	3656	3626	3562	3574	3646	3696	3710	3717	3611	3540	3567	3553	3531	3519	3523	3580	3407	3315	3430	3374	3483	3533
3384	3551	3926	3661	3263	3385	3729	3661	3381	3533	3699	3500	3742	3750	3501	3591	3498	3548	3604	3498	3588	3538	3604	3586	3509	3741	3705	3767	3781	3723	3669	3628	3467	3708	3736	3648	3627	3613	3576	3547	3495	3578	3734	3614	3617	3540	3520	3439	3373	3634
3361	3658	3804	3527	3208	3423	3777	3469	3309	3725	3718	3607	3834	3568	3513	3779	3521	3596	3549	3615	3417	3574	3555	3691	3733	3614	3731	3839	3722	3651	3713	3719	3537	3716	3715	3659	3633	3635	3539	3592	3670	3615	3682	3664	3629	3545	3554	3598	3510	3574
3970	3921	3655	3344	3209	3528	3649	3364	3366	3666	3545	3528	3814	3522	3533	3682	3562	3601	3466	3497	3488	3556	3588	3588	3611	3790	3656	3645	3739	3634	3752	3631	3635	3566	3632	3637	3530	3496	3423	3413	3591	3554	3545	3582	3602	3567	3529	3464	3533	3508
4095	3905	3524	3285	3423	3633	3507	3188	3369	3520	3319	3456	3803	3413	3534	3531	3427	3490	3201	3544	3397	3485	3470	3583	3485	3634	3515	3686	3530	3451	3581	3541	3531	3635	3465	3627	3494	3425	3446	3448	3309	3337	3508	3591	3527	3570	3417	3453	3492	3434
4062	3758	3574	3527	3748	3636	3273	3274	3325	3431	3264	3519	3417	3482	3523	3235	3287	3336	3348	3440	3460	3459	3392	3622	3346	3555	3531	3467	3605	3531	3441	3528	3485	3459	3336	3459	3535	3391	3374	3426	3356	3415	3487	3396	3375	3419	3423	3393	3308	3380
3760	3665	3519	3701	3863	3680	3352	3396	3490	3158	3259	3569	3417	3438	3547	3330	3295	3376	3359	3429	3448	3530	3488	3541	3487	3475	3616	3554	3672	3486	3520	3449	3355	3487	3490	3494	3412	3476	3576	3497	3503	3426	3381	3395	3478	3433	3420	3280	3297	3425
3305	3350	3436	3744	3739	3661	3548	3577	3470	3307	3496	3570	3388	3590	3639	3487	3482	3531	3556	3432	3539	3528	3679	3646	3579	3772	3702	3642	3689	3570	3630	3634	3581	3624	3545	3616	3543	3671	3570	3438	3564	3517	3524	3414	3524	3400	3469	3324	3414	3450
3385	3368	3533	3572	3570	3573	3667	3857	3570	3622	3700	3537	3705	3767	3601	3914	3819	3584	3781	3598	3598	3655	3669	3497	3783	3708	3768	3786	3730	3700	3676	3636	3699	3705	3774	3688	3601	3654	3735	3673	3674	3519	3636	3676	3543	3512	3643	3556	3477	3452
3602	3415	3582	3415	3248	3477	3584	3669	3471	3569	3516	3560	3678	3755	3581	3856	3717	3790	3668	3552	3775	3487	3537	3543	3670	3700	3716	3759	3648	3723	3608	3607	3561	3653	3489	3727	3720	3668	3565	3615	3559	3542	3637	3589	3512	3556	3507	3604	3376	3514
[truncated: 920 more columns]
