# Supplementary material for: Spatial Resolution and Refractive Index Contrast of Resonant Photonic Crystal Surfaces for Biosensing
Source: IEEE Photonics J. Author manuscript; Available in PMC 2015 Sep 7. (PMC4561521; doi:10.1109/JPHOT.2015.2435699)
Supplement: fig4_data [file NIHMS64775-supplement-fig4_data.gz › Volumes/graham/MacBook_backup/PhD_folder_2015_06_02/paper_improvements/IEEE_J_Photonics/final_files/data_files/fig4/ref/r07.csv]

4685	4177	4148	4246	4216	4357	4421	4538	4575	4499	4502	4483	4428	4333	4301	4233	4191	4121	4234	4194	4261	4341	4475	4344	4267	4302	4300	4259	4407	4492	4454	4400	4431	4235	4277	4393	4426	4291	4423	4458	4400	4336	4390	4192	4392	4304	4316	4364	4263	4214
4600	4595	4352	4573	4487	4564	4507	4732	4816	4675	4410	4422	4438	4398	4186	4038	4028	3937	4053	4059	4323	4144	4265	4309	4298	4205	4170	4173	4385	4335	4432	4393	4257	4237	4140	4202	4402	4471	4378	4370	4316	4254	4053	4255	4159	4227	4213	4261	4423	4231
4555	4441	4410	4393	4458	4583	4693	4731	4617	4575	4324	4180	4176	4083	4077	4113	4147	4048	4073	4056	4093	4122	4205	4251	4247	4216	4242	4212	4269	4260	4463	4255	4206	4157	4228	4208	4296	4256	4423	4307	4410	4240	4260	4198	4156	4149	4129	4143	4225	4206
4453	4517	4370	4532	4576	4488	4586	4572	4554	4534	4389	4301	4149	4041	4058	4147	4084	4182	4184	4253	4101	4063	4171	4156	4093	4254	4448	4287	4156	4324	4256	4289	4206	4294	4295	4369	4341	4322	4415	4313	4345	4303	4348	4179	4227	4235	4207	4254	4181	4180
4565	4595	4531	4504	4423	4477	4480	4606	4435	4374	4375	4222	4185	4040	4058	4205	4073	4334	4442	4332	4328	4381	4388	4144	4189	4267	4304	4363	4251	4379	4316	4336	4416	4497	4480	4359	4378	4329	4412	4345	4472	4247	4395	4339	4257	4136	4227	4169	4249	4078
4632	4689	4619	4400	4254	4405	4477	4501	4366	4312	4315	4274	4233	4128	4185	4434	4398	4438	4519	4541	4394	4433	4245	4219	4396	4287	4251	4337	4363	4390	4284	4252	4408	4379	4317	4356	4475	4501	4566	4455	4412	4412	4512	4413	4260	4255	4337	4096	4200	4224
4940	4672	4525	4427	4304	4366	4295	4310	4301	4501	4306	4177	4324	4235	4245	4426	4482	4519	4547	4526	4493	4427	4318	4349	4424	4518	4199	4262	4377	4288	4455	4390	4416	4325	4452	4511	4369	4511	4437	4556	4600	4544	4522	4471	4404	4281	4252	4267	4344	4290
4790	4617	4526	4558	4386	4306	4269	4338	4173	4296	4207	4427	4439	4449	4413	4434	4520	4550	4740	4535	4520	4559	4545	4604	4541	4247	4287	4371	4269	4463	4295	4485	4420	4402	4463	4431	4503	4500	4626	4543	4650	4709	4609	4590	4649	4303	4274	4261	4323	4345
4756	4393	4440	4613	4447	4190	4284	4196	4411	4242	4303	4553	4501	4472	4410	4389	4392	4495	4573	4605	4493	4801	4622	4548	4561	4357	4311	4387	4259	4333	4385	4322	4361	4521	4437	4668	4622	4650	4546	4562	4654	4767	4672	4796	4592	4392	4492	4304	4372	4305
4513	4409	4399	4396	4378	4252	4432	4252	4165	4219	4323	4493	4369	4354	4453	4366	4385	4532	4485	4501	4642	4831	4775	4540	4495	4543	4398	4346	4221	4417	4388	4591	4443	4675	4715	4725	4665	4701	4556	4535	4702	4885	4683	4683	4684	4623	4454	4354	4330	4217
4488	4255	4333	4559	4411	4420	4637	4343	4286	4358	4449	4594	4447	4424	4443	4422	4311	4543	4355	4461	4753	4750	4837	4623	4575	4484	4488	4452	4304	4459	4417	4363	4505	4687	4758	4677	4766	4644	4747	4715	4798	4789	4922	4792	4616	4611	4622	4636	4402	4539
4435	4353	4434	4458	4440	4597	4645	4527	4462	4533	4241	4392	4572	4386	4316	4296	4279	4412	4287	4442	4757	4751	4812	4624	4671	4551	4604	4652	4441	4450	4547	4508	4697	4602	4658	4756	4753	4546	4724	4854	4873	4825	4878	4843	4791	4753	4743	4597	4592	4551
4465	4346	4300	4294	4578	4664	4584	4636	4533	4450	4287	4493	4423	4293	4346	4272	4375	4297	4350	4601	4761	4702	4795	4611	4496	4710	4714	4621	4670	4498	4582	4542	4837	4642	4550	4700	4675	4738	4768	4777	5009	4977	4879	4810	4734	4751	4826	4596	4606	4541
4516	4330	4270	4465	4465	4563	4717	4706	4692	4406	4421	4377	4387	4380	4364	4410	4353	4257	4309	4710	4552	4709	4732	4656	4644	4675	4599	4616	4574	4619	4749	4652	4722	4811	4538	4447	4745	4852	4745	4769	5004	4945	4923	4983	4823	4744	4657	4637	4567	4590
4521	4327	4300	4431	4581	4628	4779	4736	4619	4607	4445	4468	4226	4306	4409	4599	4638	4464	4633	4566	4683	4767	4543	4614	4602	4518	4483	4564	4601	4819	4716	4799	4665	4574	4547	4359	4670	4711	4783	4884	4969	4859	4861	4817	4804	4690	4734	4564	4624	4546
4671	4422	4380	4461	4535	4608	4842	4790	4809	4844	4562	4678	4441	4466	4437	4645	4563	4512	4617	4567	4687	4610	4585	4616	4555	4369	4487	4527	4603	4683	4784	4747	4629	4572	4522	4664	4507	4646	4848	4917	4853	4850	4792	4784	4690	4518	4728	4712	4609	4703
4566	4383	4449	4435	4434	4688	4892	4896	4595	4690	4597	4493	4510	4483	4514	4440	4417	4574	4438	4577	4567	4475	4427	4399	4460	4484	4443	4474	4375	4552	4557	4426	4498	4550	4627	4633	4600	4415	4687	4722	4616	4840	4683	4732	4778	4786	4574	4697	4666	4604
4734	4635	4562	4532	4540	4620	4713	4826	4632	4638	4565	4452	4512	4517	4464	4368	4568	4466	4499	4513	4564	4457	4412	4396	4339	4417	4428	4330	4410	4319	4477	4404	4434	4539	4607	4740	4723	4553	4581	4602	4572	4643	4694	4725	4734	4882	4741	4624	4502	4744
4720	4568	4772	4750	4731	4770	4711	4769	4669	4764	4564	4532	4330	4489	4436	4427	4474	4539	4584	4468	4267	4353	4328	4402	4303	4457	4379	4232	4272	4312	4239	4312	4407	4497	4587	4480	4614	4653	4483	4631	4624	4585	4758	4645	4941	4845	4785	4711	4783	4481
4736	4927	4907	4955	4822	4774	4633	4838	4718	4614	4679	4492	4639	4555	4516	4400	4556	4532	4439	4468	4344	4372	4310	4270	4354	4226	4213	4157	4133	4167	4076	4221	4509	4554	4733	4504	4506	4482	4481	4572	4660	4550	4726	4698	4762	4802	4720	4688	4590	4634
4873	4863	4723	4895	4906	4787	4775	4680	4768	4877	4637	4745	4558	4547	4622	4575	4466	4538	4553	4477	4332	4363	4282	4295	4241	4221	4312	4397	4243	4015	4212	4336	4273	4263	4558	4616	4684	4447	4488	4664	4469	4637	4655	4736	4830	4744	4726	4657	4465	4598
4736	4822	4918	4930	4996	4777	4806	4706	4894	4863	4775	4713	4726	4424	4458	4459	4358	4519	4455	4351	4245	4435	4320	4221	4393	4242	4236	4158	4157	4384	4213	4324	4356	4312	4515	4525	4498	4567	4492	4502	4659	4736	4616	4786	4579	4643	4470	4595	4615	4724
4621	4620	4686	4882	4934	4738	4822	4928	5036	4944	4963	4877	4800	4613	4544	4261	4384	4302	4406	4505	4389	4500	4371	4359	4344	4286	4346	4190	4139	4153	4097	4257	4131	4421	4382	4277	4407	4496	4545	4454	4663	4679	4612	4511	4606	4466	4608	4546	4550	4676
4613	4542	4587	4739	4932	4757	4861	4983	4968	5058	4848	4753	4710	4521	4263	4479	4182	4407	4415	4537	4562	4550	4535	4446	4433	4105	4171	4287	4326	4129	4094	4090	4194	4157	4249	4329	4539	4473	4390	4655	4534	4653	4464	4502	4382	4528	4528	4631	4648	4518
4453	4286	4485	4714	4764	4826	4818	4866	4722	4901	4847	4782	4703	4443	4406	4302	4384	4320	4604	4449	4556	4509	4457	4381	4305	4197	4205	4203	4375	4145	4261	4244	4213	4302	4262	4311	4331	4434	4498	4569	4685	4507	4597	4511	4513	4358	4477	4480	4666	4606
4423	4328	4435	4683	4696	4911	4803	4900	4848	4954	4839	4616	4508	4393	4299	4228	4187	4439	4577	4536	4554	4376	4302	4413	4375	4263	4314	4203	4264	4310	4177	4118	4240	4243	4073	4314	4465	4401	4623	4583	4661	4556	4549	4585	4412	4582	4517	4637	4606	4584
4488	4311	4483	4621	4754	4630	4849	4737	4586	4800	4721	4385	4542	4556	4314	4467	4376	4333	4410	4426	4403	4352	4280	4194	4186	4138	4305	4246	4250	4118	4071	4193	4216	4147	4155	4249	4269	4410	4270	4406	4437	4528	4609	4638	4482	4533	4586	4661	4628	4659
4518	4482	4587	4735	4789	4849	4757	4617	4525	4367	4570	4498	4556	4460	4405	4630	4452	4494	4544	4465	4428	4191	4493	4180	4408	4144	4128	4229	4271	4332	4159	4035	4100	4224	4232	4249	4391	4264	4293	4448	4439	4541	4599	4660	4568	4609	4470	4469	4562	4566
4874	4570	4614	4707	4651	4584	4489	4559	4603	4530	4375	4400	4605	4625	4593	4662	4493	4479	4513	4441	4416	4445	4363	4187	4212	4234	4239	4242	4269	4256	4099	4159	4189	4244	4135	4126	4257	4060	4163	4338	4364	4713	4670	4683	4670	4779	4570	4635	4423	4571
4894	4752	4737	4565	4546	4540	4509	4525	4448	4459	4443	4483	4456	4527	4722	4501	4439	4412	4477	4334	4391	4327	4358	4324	4370	4565	4284	4289	4224	4282	4052	4048	4330	4345	4151	4151	4250	4232	4134	4204	4261	4628	4574	4755	4660	4522	4673	4439	4492	4385
4803	4808	4671	4854	4640	4550	4450	4415	4491	4575	4532	4395	4625	4547	4418	4468	4334	4288	4223	4260	4273	4290	4451	4358	4466	4390	4414	4180	4216	4102	4074	4135	4166	4286	4280	4161	4140	4133	4182	4297	4413	4519	4593	4797	4626	4431	4615	4456	4308	4561
4804	4789	4740	4605	4707	4644	4563	4403	4574	4648	4450	4512	4634	4417	4347	4233	4273	4110	4336	4099	4293	4346	4485	4379	4508	4369	4381	4326	4243	4023	4105	4295	4283	4162	4259	4210	4015	4295	4157	4377	4222	4667	4558	4646	4577	4657	4566	4321	4502	4421
4734	4804	4764	4741	4765	4716	4647	4645	4606	4645	4589	4601	4413	4437	4361	4252	4116	4186	4326	4249	4302	4423	4331	4583	4503	4229	4243	4382	4403	4216	4242	4205	4170	4244	4149	4172	4296	4235	4296	4297	4354	4499	4442	4514	4512	4397	4623	4563	4476	4473
4720	4676	4683	4755	4674	4722	4643	4632	4791	4879	4668	4467	4457	4318	4212	4266	4073	4076	4354	4127	4342	4332	4312	4399	4339	4388	4318	4282	4230	4248	4258	4257	4365	4255	4040	4029	4125	4163	4311	4305	4347	4446	4377	4390	4452	4505	4561	4481	4706	4469
4745	4736	4641	4744	4693	4653	4679	4735	4850	4681	4726	4427	4357	4224	4319	4268	4198	4312	4261	4344	4368	4170	4248	4210	4338	4357	4374	4205	4351	4348	4239	4203	4312	4263	4102	4165	4234	4297	4419	4268	4267	4197	4331	4353	4463	4528	4654	4556	4616	4554
4772	4797	4669	4698	4667	4634	4743	4813	4928	4813	4546	4374	4243	4415	4381	4304	4168	4357	4406	4386	4246	4170	4295	4252	4356	4342	4364	4333	4366	4390	4411	4441	4365	4396	4261	4244	4312	4355	4451	4440	4486	4294	4331	4340	4274	4444	4609	4597	4783	4539
4730	4702	4797	4684	4758	4879	4577	4593	4655	4516	4432	4398	4499	4312	4414	4383	4309	4267	4400	4302	4076	4173	4118	4243	4325	4354	4429	4471	4283	4372	4409	4329	4374	4421	4201	4225	4308	4355	4359	4444	4351	4241	4183	4323	4399	4393	4534	4628	4675	4595
4849	5017	4907	4653	4543	4572	4672	4457	4593	4476	4467	4549	4650	4433	4554	4318	4284	4435	4310	4219	4187	4172	4025	4259	4392	4430	4453	4526	4479	4422	4348	4470	4450	4296	4360	4262	4247	4303	4420	4396	4426	4353	4226	4307	4142	4478	4468	4604	4682	4576
5024	4921	4918	4757	4697	4608	4493	4621	4493	4576	4520	4512	4629	4638	4383	4522	4526	4410	4332	4335	4115	4073	4301	4332	4243	4392	4481	4427	4434	4420	4426	4505	4414	4430	4343	4323	4358	4359	4313	4487	4482	4445	4429	4220	4289	4451	4494	4528	4463	4666
5086	4882	4936	4755	4569	4403	4361	4575	4561	4565	4519	4562	4581	4541	4377	4351	4407	4425	4300	4299	4191	4261	4203	4349	4415	4442	4342	4377	4309	4320	4353	4573	4524	4549	4495	4378	4390	4274	4249	4323	4258	4485	4238	4333	4209	4212	4349	4363	4354	4599
5144	4967	4768	4893	4606	4540	4366	4415	4515	4535	4598	4680	4735	4743	4677	4386	4343	4323	4256	4268	4172	4327	4185	4307	4288	4445	4343	4413	4277	4475	4461	4389	4633	4679	4503	4377	4212	4070	4354	4432	4308	4389	4375	4289	4179	4162	4274	4251	4205	4421
4979	4831	4724	4764	4545	4374	4662	4520	4511	4585	4778	4691	4625	4601	4557	4409	4387	4282	4228	4250	4231	4288	4193	4453	4299	4200	4285	4332	4416	4292	4504	4572	4604	4608	4479	4357	4303	4288	4218	4285	4373	4405	4391	4337	4269	4168	4300	4274	4198	4369
4805	4819	4551	4753	4548	4610	4545	4528	4410	4658	4508	4582	4532	4319	4528	4447	4444	4469	4333	4287	4183	4254	4287	4175	4213	4298	4242	4202	4298	4359	4439	4490	4627	4622	4595	4559	4394	4331	4404	4245	4280	4387	4362	4311	4098	4318	4262	4338	4318	4468
4903	4798	4715	4717	4638	4764	4479	4535	4551	4631	4590	4422	4510	4554	4408	4527	4569	4476	4530	4369	4324	4195	4142	4199	4165	4122	4244	4234	4334	4332	4504	4424	4647	4653	4724	4574	4608	4624	4455	4301	4500	4360	4367	4307	4266	4250	4361	4289	4277	4297
4718	4632	4718	4843	4862	4724	4656	4516	4572	4557	4417	4424	4488	4436	4412	4569	4616	4525	4627	4323	4388	4218	4150	4129	4080	4203	4375	4330	4272	4449	4301	4363	4463	4593	4647	4583	4528	4608	4405	4433	4380	4489	4484	4367	4434	4375	4366	4381	4347	4373
4809	4724	4806	4863	4738	4640	4603	4635	4684	4400	4343	4379	4347	4431	4444	4463	4553	4490	4637	4489	4480	4394	4351	4095	4195	4234	4340	4306	4329	4294	4463	4373	4299	4527	4775	4713	4723	4787	4489	4353	4491	4482	4492	4392	4431	4427	4386	4288	4244	4317
4608	4804	4859	4913	4743	4616	4670	4766	4498	4495	4422	4240	4364	4401	4420	4446	4476	4422	4520	4582	4289	4441	4253	4239	4190	4244	4266	4302	4304	4329	4301	4335	4404	4633	4755	4688	4685	4642	4448	4705	4567	4537	4493	4521	4519	4425	4509	4295	4317	4321
4711	4712	4724	4875	4674	4662	4577	4591	4526	4614	4290	4455	4395	4418	4448	4409	4474	4506	4507	4640	4500	4371	4450	4327	4249	4276	4360	4358	4366	4311	4295	4409	4425	4556	4580	4759	4753	4727	4608	4689	4567	4558	4508	4557	4525	4339	4383	4537	4338	4438
4675	4734	4674	4743	4781	4558	4556	4589	4515	4492	4379	4460	4413	4352	4462	4366	4360	4603	4455	4731	4485	4596	4433	4340	4418	4207	4263	4335	4262	4318	4357	4432	4544	4465	4503	4604	4811	4679	4714	4744	4595	4582	4628	4660	4594	4390	4392	4542	4331	4371
4712	4659	4479	4591	4502	4536	4670	4539	4685	4584	4582	4399	4397	4396	4303	4398	4519	4501	4499	4510	4707	4602	4543	4469	4259	4225	4196	4353	4284	4402	4362	4584	4471	4562	4559	4604	4760	4698	4688	4592	4713	4621	4690	4606	4632	4318	4339	4418	4454	4345
4568	4346	4477	4526	4500	4567	4601	4599	4728	4626	4558	4556	4388	4280	4385	4435	4329	4611	4402	4549	4674	4688	4402	4505	4477	4376	4270	4263	4492	4419	4403	4455	4273	4548	4623	4472	4672	4819	4904	4672	4568	4558	4524	4639	4479	4473	4408	4547	4514	4407
4585	4537	4406	4620	4545	4515	4555	4617	4654	4711	4568	4363	4502	4381	4488	4417	4548	4441	4458	4732	4714	4684	4534	4598	4404	4298	4434	4329	4432	4531	4501	4380	4450	4410	4614	4725	4635	4734	4874	4787	4663	4587	4510	4478	4369	4427	4476	4486	4478	4362
4652	4626	4481	4619	4479	4338	4660	4758	4679	4535	4432	4527	4597	4536	4499	4479	4421	4660	4640	4592	4465	4636	4630	4487	4410	4457	4306	4403	4504	4450	4452	4419	4400	4421	4474	4659	4694	4780	4862	4733	4744	4668	4569	4518	4391	4411	4355	4332	4689	4357
4653	4476	4538	4581	4520	4386	4480	4562	4616	4455	4535	4567	4625	4474	4613	4465	4493	4542	4484	4518	4653	4608	4552	4498	4390	4593	4433	4388	4390	4436	4418	4404	4540	4493	4626	4614	4631	4733	4740	4715	4503	4502	4609	4372	4437	4286	4445	4296	4324	4337
4543	4447	4543	4426	4331	4368	4399	4395	4527	4507	4475	4570	4500	4641	4669	4579	4550	4460	4530	4433	4457	4611	4707	4749	4454	4601	4552	4363	4441	4654	4483	4412	4466	4466	4507	4566	4621	4718	4655	4650	4509	4629	4482	4446	4480	4403	4357	4302	4193	4425
4681	4503	4454	4459	4269	4282	4455	4528	4632	4493	4608	4676	4529	4581	4763	4598	4442	4438	4391	4585	4544	4717	4808	4578	4601	4479	4430	4396	4278	4300	4490	4573	4570	4477	4562	4523	4594	4571	4773	4597	4604	4659	4420	4555	4434	4357	4317	4327	4371	4404
4782	4449	4516	4374	4222	4166	4301	4501	4412	4496	4539	4657	4636	4485	4446	4647	4554	4480	4461	4604	4564	4841	4716	4706	4588	4611	4494	4528	4395	4523	4405	4413	4553	4584	4538	4557	4688	4699	4694	4658	4569	4697	4558	4413	4481	4202	4286	4370	4387	4510
4754	4542	4490	4702	4243	4292	4305	4337	4519	4531	4484	4631	4441	4545	4676	4535	4697	4707	4536	4655	4632	4562	4595	4744	4643	4578	4434	4546	4412	4571	4606	4487	4566	4431	4442	4661	4662	4728	4541	4676	4482	4425	4411	4373	4474	4509	4249	4436	4378	4428
4750	4605	4506	4475	4480	4307	4347	4339	4330	4450	4492	4435	4745	4595	4677	4655	4798	4725	4609	4537	4682	4627	4744	4703	4525	4576	4445	4499	4509	4634	4452	4532	4503	4528	4523	4510	4563	4668	4784	4517	4482	4485	4476	4393	4353	4577	4340	4351	4198	4332
4740	4676	4629	4464	4390	4387	4324	4369	4279	4368	4294	4538	4540	4468	4724	4610	4804	4675	4560	4592	4562	4603	4600	4650	4654	4578	4573	4479	4517	4573	4628	4648	4424	4531	4424	4471	4638	4581	4575	4567	4534	4391	4276	4416	4527	4503	4444	4224	4402	4185
4771	4782	4798	4713	4551	4407	4485	4464	4296	4267	4421	4369	4633	4617	4610	4730	4902	4670	4716	4548	4552	4496	4594	4646	4805	4641	4506	4418	4529	4575	4564	4673	4335	4458	4513	4397	4608	4578	4547	4531	4510	4518	4398	4494	4352	4213	4361	4360	4213	4378
4819	4799	4867	4652	4606	4423	4446	4474	4414	4318	4267	4407	4429	4642	4723	4690	4799	4711	4517	4632	4634	4613	4565	4655	4706	4571	4610	4521	4550	4498	4478	4576	4527	4510	4470	4436	4467	4674	4720	4516	4423	4415	4430	4338	4235	4501	4424	4369	4283	4388
4883	4860	4849	4838	4520	4619	4503	4441	4384	4266	4422	4400	4547	4504	4869	4687	4968	4618	4792	4571	4687	4619	4721	4698	4625	4647	4645	4528	4459	4546	4612	4678	4426	4498	4515	4527	4512	4664	4677	4532	4437	4403	4432	4305	4385	4403	4396	4407	4487	4348
4822	4839	4852	4935	4731	4615	4622	4608	4511	4451	4514	4415	4451	4603	4628	4756	4838	4740	4819	4748	4729	4856	4595	4772	4601	4834	4596	4551	4545	4637	4553	4642	4668	4646	4566	4657	4533	4528	4622	4421	4618	4492	4402	4462	4436	4377	4261	4457	4118	4251
4803	4925	4828	4878	4749	4803	4602	4584	4526	4545	4501	4443	4494	4520	4786	4754	4989	4893	4734	4845	4744	4803	4686	4807	4671	4553	4547	4478	4628	4567	4622	4747	4784	4532	4532	4456	4444	4595	4453	4531	4541	4406	4442	4517	4350	4380	4481	4409	4439	4399
4767	4822	4907	4812	4942	4809	4679	4758	4532	4748	4535	4388	4396	4473	4551	4778	4769	4801	4773	4888	4804	4810	4719	4728	4655	4645	4718	4487	4559	4549	4505	4568	4529	4531	4501	4545	4563	4601	4561	4657	4640	4448	4399	4402	4526	4592	4602	4535	4339	4417
4853	4741	4919	5129	4932	4793	4920	4842	4752	4600	4333	4383	4403	4524	4676	4676	4731	4872	4962	4699	4872	4658	4613	4721	4613	4662	4486	4488	4583	4389	4562	4534	4636	4478	4569	4597	4561	4509	4625	4542	4484	4541	4450	4507	4561	4600	4550	4532	4542	4396
4874	4891	4857	5034	4890	4994	4906	5012	4774	4695	4494	4390	4366	4541	4635	4599	4750	4888	4697	4785	4731	4654	4756	4774	4777	4744	4669	4493	4488	4572	4637	4437	4462	4571	4462	4509	4616	4482	4627	4653	4482	4569	4575	4459	4581	4633	4588	4656	4535	4534
4856	4906	4947	5003	5041	4987	4894	4845	4757	4681	4472	4479	4418	4470	4320	4596	4724	4711	4636	4776	4770	4727	4831	4735	4786	4655	4613	4603	4398	4388	4447	4561	4572	4501	4508	4394	4514	4583	4587	4668	4685	4574	4624	4512	4748	4556	4768	4596	4704	4550
4952	4924	4846	5017	4933	4856	4985	4796	4759	4671	4571	4480	4475	4671	4449	4507	4672	4792	4724	4664	4801	4635	4826	4703	4619	4458	4511	4451	4398	4441	4369	4499	4443	4380	4520	4462	4554	4442	4772	4650	4748	4665	4395	4611	4669	4845	4710	4578	4756	4617
5000	4988	4881	4945	4756	4660	4826	4999	4706	4725	4645	4586	4531	4620	4464	4517	4794	4611	4656	4736	4656	4720	4886	4717	4697	4689	4530	4477	4470	4521	4371	4534	4460	4326	4377	4389	4401	4624	4582	4736	4623	4519	4587	4432	4648	4851	4709	4642	4765	4697
5064	4931	4826	4835	4740	4839	4830	4995	4949	4889	4785	4589	4535	4455	4443	4492	4610	4608	4708	4638	4694	4701	4700	4651	4671	4609	4580	4614	4450	4471	4497	4541	4548	4577	4293	4401	4441	4394	4618	4786	4664	4786	4565	4571	4493	4734	4824	4697	4713	4660
4917	4822	4694	4814	4877	4856	4918	4886	4821	4962	4657	4590	4518	4444	4497	4513	4570	4582	4740	4769	4634	4819	4712	4829	4671	4645	4548	4452	4568	4556	4327	4524	4475	4437	4395	4304	4460	4462	4582	4693	4572	4636	4574	4615	4831	4735	4786	4788	4897	4741
5031	4833	4846	4895	4721	4831	4910	4901	4890	4666	4660	4585	4570	4512	4614	4489	4662	4659	4700	4699	4658	4554	4756	4664	4689	4700	4659	4382	4293	4468	4440	4511	4524	4422	4352	4408	4503	4464	4537	4744	4626	4698	4576	4676	4593	4755	4824	4597	4940	4803
4980	4921	4780	4731	4674	4865	4875	4847	4817	4770	4603	4650	4623	4616	4391	4711	4671	4634	4491	4587	4658	4551	4640	4706	4811	4616	4609	4449	4354	4480	4442	4464	4557	4469	4457	4407	4570	4563	4662	4737	4675	4710	4599	4579	4617	4642	4859	4801	4836	4855
4981	4735	4734	4695	4583	4687	4740	4849	4611	4591	4685	4710	4596	4672	4643	4705	4533	4602	4649	4484	4450	4440	4468	4642	4582	4733	4562	4436	4401	4512	4412	4511	4578	4530	4663	4504	4495	4530	4538	4640	4619	4750	4593	4622	4680	4741	4762	4942	4877	4767
4975	4789	4645	4749	4669	4627	4689	4734	4593	4716	4639	4678	4688	4622	4487	4707	4532	4638	4520	4377	4657	4567	4682	4743	4745	4616	4498	4616	4529	4449	4529	4560	4456	4613	4552	4554	4564	4492	4727	4772	4736	4764	4743	4758	4679	4744	4762	4619	4705	4593
4855	4811	4825	4799	4666	4463	4584	4640	4697	4676	4677	4715	4625	4677	4443	4639	4512	4690	4532	4541	4606	4439	4501	4749	4626	4516	4447	4468	4588	4432	4560	4608	4509	4562	4580	4786	4723	4553	4528	4543	4654	4782	4799	4732	4718	4693	4770	4586	4703	4785
4876	4748	4711	4760	4557	4615	4572	4661	4624	4658	4560	4779	4669	4538	4556	4561	4586	4509	4691	4710	4460	4523	4604	4727	4624	4616	4544	4654	4576	4574	4406	4627	4494	4668	4795	4571	4660	4665	4631	4813	4791	4801	4594	4675	4729	4655	4730	4703	4624	4693
4883	4644	4777	4639	4617	4751	4641	4772	4715	4730	4626	4550	4624	4724	4641	4872	4762	4635	4617	4564	4495	4581	4719	4747	4606	4699	4644	4674	4542	4484	4657	4616	4516	4691	4661	4760	4764	4719	4716	4796	4816	4843	4838	4722	4726	4673	4666	4656	4608	4661
5040	4799	4652	4719	4628	4499	4683	4817	4671	4673	4685	4610	4632	4714	4677	4726	4642	4873	4704	4636	4607	4668	4665	4825	4799	4846	4693	4581	4653	4491	4411	4561	4502	4718	4706	4717	4865	4810	4809	4836	4796	4940	4928	4925	4727	4807	4550	4758	4513	4553
4891	4684	4747	4688	4645	4640	4742	4670	4674	4655	4651	4555	4709	4769	4756	4804	4893	4652	4904	4784	4817	4693	4878	4906	4822	4675	4908	4716	4713	4533	4709	4478	4629	4594	4732	4830	4873	4689	4840	4976	4911	5041	4803	4634	4635	4740	4650	4513	4665	4656
4906	4798	4720	4661	4613	4728	4774	4718	4825	4645	4724	4857	4762	4803	4763	4936	4861	4844	4839	4741	4788	4681	4794	4821	4923	4941	4870	4606	4790	4511	4635	4499	4661	4625	4604	4820	4823	4803	4857	4890	4860	4970	4760	4926	4889	4619	4762	4658	4680	4611
4793	4714	4689	4677	4603	4717	4721	4923	4813	4872	4747	4783	4820	4896	5003	4949	5026	4933	4886	4723	4870	4719	4999	5038	4854	4882	4929	4858	4879	4691	4535	4577	4579	4488	4630	4583	4928	4856	4728	4968	5006	4762	4888	4838	4777	4726	4602	4587	4603	4546
4987	4720	4558	4638	4623	4781	4785	4766	4730	4980	4800	4913	4764	5157	5002	4931	4975	4947	4695	4889	4863	4860	4860	4940	4868	4770	5056	4964	4887	4759	4725	4738	4649	4609	4621	4778	4822	4974	4954	4830	4906	4751	4892	4760	4718	4764	4714	4700	4516	4711
4889	4771	4721	4827	4656	4630	4642	4814	4907	4721	4839	4822	4995	5039	5019	5180	4969	5079	4805	4823	4813	4806	4802	5041	4933	4953	5015	4889	4961	4871	4881	4699	4787	4680	4879	4771	4825	4708	4792	4787	4873	4741	4587	4725	4690	4663	4760	4785	4726	4749
4861	4765	4686	4782	4824	4554	4768	4972	4724	4811	4895	4835	4993	5025	5076	5078	4990	5157	4947	4965	4942	4747	4757	5077	4904	4975	4884	4832	4959	4836	4810	4742	4705	4562	4750	4739	4785	4893	4867	4930	4765	4740	4761	4788	4588	4685	4701	4763	4768	4927
4867	4797	4639	4779	4709	4761	4731	4893	4998	4772	4936	4995	5075	5182	5169	5151	5185	5134	4988	4877	4883	4692	4809	4853	4803	4897	4762	5004	4921	4945	4931	4860	4712	4841	4765	4803	4797	4685	4820	4724	4724	4772	4678	4751	4679	4699	4725	4724	4759	4795
4847	4945	4810	4811	4647	4808	4839	4803	4953	4841	4670	4992	5007	5164	5173	5100	5061	4873	5011	4957	4905	4637	4769	4786	4761	4986	4810	4837	4772	4971	4719	4762	4755	4629	4800	4777	4695	4805	4697	4710	4787	4862	4709	4629	4547	4681	4883	4592	4642	4737
4854	4737	4722	4786	4721	4791	4646	4745	4739	4759	4774	4891	4899	5213	5246	5273	5022	4957	4793	4898	4746	4724	4781	4721	4891	4766	4809	4892	4805	4797	4724	4758	4590	4691	4789	4635	4729	4811	4737	4745	4813	4723	4763	4765	4633	4718	4556	4702	4638	4709
4849	4643	4663	4729	4741	4840	4847	4717	4813	4840	4776	4811	5086	5094	5304	5166	5079	5122	4976	4705	4761	4721	4652	4754	4725	4659	4672	4714	4811	4636	4656	4509	4671	4721	4803	4866	4745	4746	4820	4786	4788	4731	4845	4631	4687	4678	4602	4668	4707	4646
4860	4753	4650	4720	4768	4793	4808	4720	4744	4722	4777	4871	4951	5032	5060	4977	5004	5100	4816	4704	4766	4693	4745	4485	4681	4563	4733	4721	4609	4673	4727	4683	4739	4672	4653	4684	4694	4787	4803	4878	4798	4759	4606	4772	4773	4800	4602	4692	4679	4803
4729	4813	4657	4865	4808	4882	4687	4674	4615	4806	4658	4767	4935	4839	5077	4972	5032	4830	4787	4726	4689	4747	4603	4556	4723	4642	4737	4541	4708	4642	4697	4672	4772	4665	4696	4674	4779	4666	4793	4669	4953	4841	4746	4931	4746	4773	4762	4779	4640	4610
5001	4623	4577	4741	4893	4817	4853	4716	4608	4595	4681	4715	4715	4877	4901	4935	4965	4744	4773	4728	4658	4470	4575	4508	4625	4659	4703	4522	4673	4500	4587	4751	4757	4678	4583	4706	4692	4774	4821	4736	4761	4740	4807	4835	4685	4827	4630	4748	4543	4740
4650	4712	4585	4792	4731	4688	4823	4726	4589	4559	4723	4623	4741	4660	4824	4846	4846	4764	4501	4642	4497	4597	4591	4520	4463	4542	4610	4659	4583	4612	4672	4717	4626	4556	4726	4706	4747	4653	4921	4656	4799	4694	4690	4672	4735	4670	4622	4497	4410	4567
4839	4589	4666	4744	4705	4812	4839	4738	4640	4507	4493	4689	4758	4689	4700	4652	4701	4581	4539	4616	4559	4438	4389	4506	4574	4631	4545	4712	4585	4647	4748	4751	4666	4631	4700	4784	4795	4768	4802	4655	4593	4576	4844	4633	4629	4658	4646	4725	4601	4613
4690	4708	4633	4617	4689	4855	4807	4732	4635	4571	4419	4709	4735	4651	4799	4882	4678	4673	4527	4434	4376	4598	4483	4401	4474	4592	4559	4616	4732	4667	4567	4701	4590	4669	4697	4674	4787	4849	4651	4689	4710	4574	4532	4634	4629	4799	4553	4662	4712	4576
4796	4635	4801	4812	4715	4628	4741	4696	4598	4631	4539	4549	4640	4742	4676	4750	4595	4609	4648	4605	4421	4547	4451	4246	4478	4510	4697	4532	4531	4796	4656	4790	4679	4653	4733	4753	4801	4609	4704	4711	4641	4598	4657	4676	4540	4744	4504	4550	4747	4544
4782	4747	4835	4764	4879	4676	4864	4850	4652	4512	4651	4669	4699	4878	4764	4651	4616	4685	4635	4566	4523	4467	4483	4390	4401	4622	4591	4634	4699	4808	4563	4706	4756	4708	4689	4811	4873	4785	4596	4647	4607	4585	4510	4764	4487	4659	4587	4675	4585	4733
5000	4766	4729	5057	4929	4974	4930	4735	4700	4659	4837	4767	4803	4885	4762	4796	4652	4742	4566	4504	4476	4467	4418	4520	4398	4487	4555	4565	4848	4853	4751	4903	4767	4737	4705	4725	4738	4580	4613	4729	4688	4480	4572	4505	4708	4788	4669	4683	4531	4620
5116	4958	4994	5176	5095	5047	4920	4906	4781	4689	4795	4769	4717	4888	4720	4811	4724	4716	4711	4593	4604	4521	4568	4319	4488	4560	4581	4737	4837	4886	4679	4786	4588	4743	4801	4706	4745	4517	4623	4686	4539	4615	4493	4557	4555	4622	4585	4582	4589	4719
4943	4893	5023	5027	4974	5127	5039	4913	4763	4709	4825	4828	4881	4802	4841	4780	4703	4776	4813	4568	4591	4363	4419	4375	4362	4452	4594	4747	4894	4731	4806	4735	4748	4702	4623	4728	4707	4513	4711	4464	4517	4539	4604	4744	4687	4672	4563	4745	4613	4711
5038	4968	4951	5213	5030	5200	5104	5169	4793	4934	4841	4792	4982	4901	4879	4892	4730	4706	4741	4741	4776	4528	4490	4322	4555	4569	4605	4681	4782	4800	4654	4750	4676	4705	4594	4661	4727	4584	4541	4472	4412	4694	4639	4735	4814	4683	4705	4846	4820	4891
5279	5022	5069	5323	5169	5163	5039	5006	4999	4882	4765	4927	4962	4888	4914	4742	4718	4843	4843	4654	4821	4719	4459	4550	4613	4669	4634	4892	4972	4842	4855	4612	4785	4742	4645	4681	4618	4681	4662	4811	4701	4833	4582	4772	4710	4836	4657	4969	4940	4890
5035	5096	5000	5036	5135	5055	5083	4947	4957	4904	4879	4838	4723	4803	4752	4867	4770	4691	4937	4759	4825	4581	4535	4511	4645	4816	4678	4775	4874	4819	4803	4773	4694	4805	4607	4811	4620	4706	4590	4599	4676	4694	4632	4749	4805	4941	4833	4968	5005	5014
5119	4965	5139	5226	5076	5171	4896	4912	4878	4964	4875	4796	4803	4835	4810	4688	4751	4708	4845	4769	4826	4762	4714	4644	4708	4806	4820	4827	5023	4924	4692	4614	4638	4723	4756	4704	4594	4651	4663	4712	4602	4731	4856	4868	4868	4908	5049	5040	4980	4930
4969	4882	4866	5126	5022	4966	4858	4784	4826	4732	4733	4844	4781	4814	4868	4561	4651	4739	4640	4767	4712	4640	4737	4605	4645	4785	4938	4943	4952	4838	4852	4714	4752	4756	4654	4653	4742	4701	4867	4875	4495	4814	4724	4965	5035	5162	5077	5100	5010	4920
5057	4852	4959	4965	4898	4819	4866	4814	4859	4848	4817	4657	4800	4797	4705	4796	4671	4738	4885	4817	4776	4747	4653	4546	4732	4756	4849	4888	4949	5015	4830	4783	4780	4767	4672	4808	4611	4780	4692	4876	4780	4784	4957	4817	4960	4881	5125	5044	5044	4872
4929	4939	4883	4921	4992	4829	4719	4762	4730	4816	4696	4706	4745	4757	4473	4555	4801	4702	4715	4740	4712	4682	4582	4664	4552	4702	4812	4841	4810	4747	4783	4852	4795	4671	4719	4769	4616	4758	4804	4849	4899	4977	4949	4772	4773	4927	4860	5050	4908	4834
5045	4908	4879	4798	4774	4662	4551	4561	4576	4652	4722	4699	4614	4652	4598	4675	4603	4668	4543	4688	4724	4642	4640	4530	4679	4769	4658	4767	4837	4942	4651	4874	4789	4699	4691	4711	4772	4772	4732	4692	4882	4791	4849	4887	4809	4759	4767	4801	4757	4733
4874	4809	4912	4956	4788	4506	4602	4604	4490	4684	4621	4644	4821	4691	4623	4609	4631	4714	4609	4751	4638	4715	4696	4777	4509	4671	4760	4776	4765	4887	4899	4756	4729	4823	4717	4799	4717	4654	4816	4793	4884	4830	4839	4836	4738	4662	4693	4697	4708	4690
5026	4872	5046	4880	4750	4620	4628	4626	4668	4610	4619	4594	4610	4547	4714	4637	4702	4716	4725	4667	4636	4726	4602	4674	4665	4699	4804	4825	4853	4753	4688	4896	4739	4714	4645	4684	4859	4824	4823	4657	4842	5044	4920	4660	4752	4761	4745	4603	4667	4560
5019	5081	4941	4977	4753	4714	4564	4653	4750	4702	4566	4834	4599	4395	4497	4691	4796	4691	4821	4740	4799	4636	4667	4596	4703	4635	4742	4863	4795	4694	4645	4618	4682	4623	4653	4600	4628	4907	4814	4850	4766	4800	4735	4779	4792	4685	4798	4692	4603	4612
5042	4942	4889	4874	4817	4723	4745	4777	4636	4568	4784	4585	4635	4634	4587	4643	4799	4805	4790	4635	4769	4529	4667	4563	4581	4751	4675	4807	4639	4683	4535	4646	4589	4567	4654	4620	4737	4592	4630	4855	4696	4792	4666	4695	4651	4755	4798	4513	4665	4586
5070	5084	4968	4864	4810	4660	4774	4767	4697	4802	4839	4705	4698	4712	4762	4589	4731	4795	4803	4722	4728	4757	4641	4582	4576	4749	4769	4784	4686	4539	4553	4525	4514	4486	4484	4495	4400	4552	4656	4661	4753	4641	4525	4725	4632	4657	4555	4764	4662	4716
5107	4837	4908	4748	4769	4808	4845	4779	4809	4706	4861	4726	4648	4752	4894	4843	4911	4723	4706	4808	4717	4677	4646	4668	4734	4709	4594	4644	4596	4743	4578	4472	4568	4486	4594	4487	4492	4628	4544	4510	4663	4466	4637	4695	4582	4748	4636	4595	4710	4744
4952	4906	4790	4853	4813	4862	4813	4806	4841	4874	4857	4724	4734	4807	4694	4754	4875	4856	4825	4746	4733	4699	4436	4544	4530	4768	4632	4721	4620	4518	4482	4424	4473	4435	4424	4453	4496	4586	4728	4659	4776	4662	4685	4692	4806	4770	4595	4558	4663	4638
4949	4925	4964	4946	4905	4791	4886	4745	4894	4932	4958	4922	4904	4965	4822	4861	4890	4766	4838	4827	4575	4542	4438	4603	4576	4508	4685	4589	4671	4394	4524	4583	4548	4568	4438	4542	4494	4571	4547	4722	4723	4829	4836	4673	4919	4603	4613	4709	4658	4675
4989	4914	4919	5044	4871	4905	4968	4798	4935	5076	4882	4890	4942	4844	5018	4944	4878	4994	4877	4733	4582	4498	4476	4588	4603	4704	4741	4580	4456	4623	4493	4530	4556	4545	4543	4583	4697	4715	4730	4801	4741	4771	4654	4630	4768	4640	4601	4706	4640	4757
4932	4954	4859	5022	4958	4861	4997	4812	4962	4904	4980	4772	4882	4820	4860	4946	4862	5017	4886	4729	4695	4481	4669	4501	4560	4571	4551	4597	4517	4435	4542	4580	4643	4640	4636	4768	4767	4780	4847	4755	4868	4743	4630	4675	4843	4646	4655	4615	4643	4722
4776	4799	4797	4826	4922	4921	4961	4860	4874	4785	4904	4690	4884	4874	4985	5032	4976	5078	4920	4791	4640	4571	4560	4503	4650	4655	4588	4635	4725	4681	4686	4673	4648	4673	4657	4759	4787	4882	4901	4904	4671	4741	4743	4758	4664	4786	4667	4684	4744	4731
4748	4832	4767	4747	4851	4952	4954	4945	4994	4858	4858	4838	4743	4870	4967	5042	5041	4931	4811	4772	4599	4642	4606	4569	4819	4545	4540	4659	4824	4816	4922	4673	4761	4657	4711	4795	4808	4725	4816	4835	4728	4655	4670	4650	4685	4746	4647	4731	4764	4743
4741	4797	4859	4949	4898	4822	4858	5016	4850	4958	4846	4880	4807	4914	4901	4956	4980	4822	4737	4784	4698	4523	4675	4773	4712	4729	4715	4662	4665	4897	4898	4820	4669	4701	4702	4704	4758	4835	4755	4818	4698	4764	4604	4569	4586	4601	4762	4713	4689	4701
4883	4863	5006	4895	4787	4932	4901	4944	5030	4871	4917	4763	5054	4697	4892	4888	4901	4942	4879	4730	4626	4649	4738	4652	4803	4823	4709	4942	4792	4738	4928	4914	4776	4532	4696	4799	4649	4684	4805	4678	4658	4476	4490	4742	4718	4763	4628	4657	4661	4702
4940	4970	4816	5038	4954	4823	4950	4877	4686	4817	4861	4923	4817	4845	4898	4780	4918	4757	4585	4633	4625	4595	4687	4758	4664	4814	4749	4860	4711	4871	4939	4795	4643	4696	4605	4593	4557	4719	4732	4586	4570	4459	4432	4709	4432	4689	4811	4679	4746	4762
5041	5028	5032	5026	5066	4913	4752	4980	4993	4743	4880	4822	4845	4815	4825	4765	4810	4758	4689	4702	4700	4524	4714	4676	4693	4674	4741	4851	4835	4940	4835	4706	4708	4663	4636	4638	4504	4635	4663	4491	4508	4554	4487	4594	4630	4683	4627	4562	4796	4575
5035	5040	5006	5016	5031	4930	4882	4890	4703	4832	4711	4662	4835	4709	4705	4843	4748	4599	4680	4645	4547	4472	4585	4786	4663	4785	4688	4830	4848	4711	4856	4658	4732	4591	4610	4525	4611	4742	4571	4509	4569	4384	4540	4484	4670	4675	4578	4650	4724	4636
5060	5086	5098	4941	4975	4880	4739	4725	4921	4811	4738	4746	4851	4600	4788	4647	4628	4530	4533	4481	4544	4621	4521	4686	4571	4793	4685	4803	4811	4659	4700	4611	4589	4540	4560	4580	4497	4599	4652	4473	4481	4574	4550	4560	4543	4549	4564	4685	4567	4613
5230	4989	4982	4891	4914	4888	4752	4902	4719	4732	4690	4672	4652	4764	4713	4523	4787	4573	4647	4498	4566	4527	4634	4749	4835	4712	4733	4625	4685	4758	4557	4500	4339	4534	4469	4506	4666	4669	4609	4600	4630	4658	4591	4595	4719	4664	4542	4568	4674	4691
4987	4936	4899	4947	4841	4840	4836	4773	4882	4790	4512	4622	4749	4687	4782	4636	4533	4620	4702	4373	4638	4525	4480	4711	4680	4670	4800	4682	4744	4623	4621	4512	4435	4413	4532	4517	4514	4740	4482	4560	4406	4518	4792	4779	4622	4709	4714	4560	4467	4671
4823	4809	4773	4927	4939	4891	4733	4770	4823	4806	4636	4726	4709	4719	4731	4695	4771	4687	4679	4575	4706	4550	4796	4650	4528	4649	4747	4866	4893	4709	4552	4419	4496	4572	4478	4603	4540	4587	4648	4744	4718	4709	4664	4643	4688	4695	4505	4574	4610	4611
4933	4807	4908	4939	4867	4810	4804	4826	4762	4862	4642	4641	4617	4643	4719	4685	4786	4608	4724	4609	4739	4643	4827	4804	4771	4704	4860	4904	4792	4534	4522	4588	4507	4532	4663	4824	4645	4625	4763	4654	4684	4651	4781	4739	4688	4787	4599	4538	4720	4655
4946	4940	4896	4853	4917	4896	4847	4785	4674	4723	4721	4652	4675	4837	4787	4711	4678	4669	4781	4869	4841	4943	4847	4907	4899	4967	5091	5052	5058	4656	4550	4604	4519	4708	4742	4742	4752	4667	4651	4542	4665	4881	4740	4620	4669	4679	4634	4599	4615	4552
5010	4832	4935	4820	4855	4810	4727	4705	4600	4607	4799	4762	4755	4858	4888	4825	4921	4812	4853	4926	4850	4876	4832	4826	4845	4982	4887	4923	4822	4680	4496	4582	4730	4923	4702	4708	4717	4596	4593	4698	4617	4614	4623	4659	4714	4522	4575	4549	4548	4479
5047	4985	4848	5020	4811	4783	4743	4726	4650	4815	4678	4781	4858	4924	4922	4699	4799	5004	4957	4942	4829	4858	4846	4845	4884	4808	4882	4818	4726	4703	4686	4504	4707	4953	4959	4859	4779	4726	4628	4625	4542	4655	4624	4592	4572	4495	4527	4427	4435	4646
4924	4919	4846	4765	4815	4724	4749	4720	4566	4811	4967	4909	4871	4743	4846	4841	4861	4879	4847	4844	4855	4829	4841	4767	4828	4862	4856	4767	4711	4752	4582	4585	4788	4864	4936	4948	4805	4802	4702	4685	4763	4615	4764	4672	4631	4536	4639	4428	4553	4446
4951	4898	4996	4831	4788	4674	4761	4625	4670	4790	4797	4685	4673	4484	4705	4588	4842	4719	4857	4904	4786	4755	4839	4741	4643	4721	4849	4747	4667	4513	4650	4727	4741	4836	4893	4804	4675	4803	4730	4618	4608	4684	4649	4608	4645	4694	4456	4536	4568	4674
5147	4933	4792	4889	4662	4686	4729	4920	4736	4695	4797	4619	4686	4599	4675	4763	4865	4774	4852	4841	4658	4654	4697	4698	4744	4723	4678	4638	4508	4461	4461	4640	4682	4723	4758	4790	4613	4759	4643	4696	4647	4721	4647	4692	4586	4715	4413	4526	4555	4536
5186	5036	4912	4882	4704	4817	4777	4677	4770	4739	4688	4743	4552	4540	4637	4634	4703	4663	4762	4540	4495	4518	4603	4713	4681	4585	4620	4690	4656	4622	4586	4709	4783	4655	4780	4707	4686	4712	4594	4659	4423	4380	4583	4649	4543	4637	4490	4567	4529	4569
5015	4946	4964	4864	4832	4837	4709	4763	4803	4675	4486	4550	4499	4524	4586	4617	4690	4604	4667	4563	4719	4563	4736	4767	4707	4634	4607	4707	4583	4651	4506	4696	4708	4681	4835	4757	4612	4646	4514	4562	4521	4407	4611	4631	4629	4733	4508	4527	4597	4682
5269	5049	4906	4975	4847	4848	4890	4919	4977	4675	4769	4527	4549	4610	4573	4632	4628	4721	4639	4455	4608	4554	4597	4686	4759	4653	4543	4617	4651	4723	4738	4796	4741	4762	4804	4882	4609	4532	4629	4549	4439	4635	4475	4630	4593	4440	4538	4674	4627	4524
5145	5100	5029	4969	4901	4808	4801	4812	4722	4571	4622	4645	4695	4404	4533	4511	4500	4559	4518	4384	4591	4754	4715	4660	4602	4573	4587	4589	4632	4685	4749	4844	4822	4731	4803	4808	4669	4601	4610	4588	4561	4538	4609	4623	4730	4732	4698	4717	4670	4568
5158	5110	5041	4895	4942	4818	4913	4829	4856	4649	4719	4548	4484	4629	4584	4717	4497	4778	4726	4612	4664	4700	4775	4841	4759	4713	4632	4640	4697	4694	4919	4865	4929	4890	4828	4720	4681	4698	4565	4608	4483	4692	4545	4805	4700	4809	4757	4730	4485	4520
5176	5033	5049	4893	4949	4967	4910	4846	4726	4654	4658	4517	4684	4610	4730	4687	4726	4711	4704	4791	4894	4681	4892	4787	4795	4920	4745	4788	4837	4663	5032	4715	4854	4684	4750	4689	4501	4634	4654	4614	4729	4661	4775	4918	4831	4805	4734	4758	4730	4794
5066	5006	4939	4839	4854	4781	4681	4706	4605	4664	4541	4631	4519	4664	4611	4697	4727	4645	4681	4613	4775	4858	4936	4910	4817	4758	4743	4705	4773	4615	4826	4793	4719	4766	4519	4685	4588	4682	4806	4642	4618	4682	4706	4927	4856	4813	4693	4607	4703	4561
5069	4817	4925	4817	4585	4781	4734	4566	4780	4683	4700	4738	4840	4583	4769	4698	4711	4607	4771	4796	4985	4826	4936	4781	4644	4774	4669	4757	4832	4572	4679	4786	4749	4636	4700	4555	4610	4588	4565	4681	4728	4920	4797	4902	4784	4802	4836	4697	4604	4625
4898	4899	4801	4625	4585	4549	4646	4641	4600	4657	4728	4561	4798	4681	4635	4653	4646	4688	4812	4878	4719	4860	4872	4764	4573	4627	4773	4701	4618	4593	4675	4804	4479	4658	4651	4534	4560	4654	4808	4647	4741	4705	4964	4914	4780	4689	4554	4715	4582	4573
5037	4933	4797	4685	4559	4645	4598	4698	4804	4823	4658	4782	4706	4638	4623	4666	4772	4630	4780	4956	5011	4751	4755	4694	4688	4471	4633	4677	4508	4650	4639	4683	4517	4618	4441	4552	4567	4666	4700	4676	4787	4943	4657	4769	4723	4680	4547	4507	4466	4697
4939	4769	4651	4600	4767	4603	4670	4931	4822	4754	4851	4763	4785	4725	4693	4524	4679	4695	4798	4720	4783	4611	4502	4662	4599	4591	4589	4514	4590	4615	4634	4543	4620	4629	4636	4597	4659	4754	4808	4692	4712	4746	4714	4899	4689	4492	4407	4629	4436	4582
4935	4963	4604	4730	4619	4601	4957	4883	4869	4932	4759	4809	4781	4618	4629	4731	4718	4563	4611	4769	4619	4639	4606	4456	4501	4350	4501	4586	4634	4591	4618	4455	4411	4567	4601	4579	4585	4767	4652	4750	4717	4908	4710	4473	4469	4486	4417	4383	4545	4552
5102	4755	4810	4729	4794	4993	4784	4950	5118	4881	4856	4914	4866	4671	4734	4796	4698	4810	4818	4783	4703	4475	4427	4430	4529	4550	4605	4682	4796	4633	4548	4504	4523	4619	4545	4654	4879	4700	4753	4553	4600	4707	4674	4655	4457	4331	4639	4565	4623	4528
4940	4819	4789	4816	5084	4828	5092	5186	5058	5129	5003	4822	4879	4668	4712	4815	4848	4805	4740	4537	4531	4611	4637	4632	4669	4506	4366	4518	4582	4516	4416	4418	4484	4444	4543	4551	4601	4689	4591	4748	4543	4561	4523	4463	4690	4522	4549	4473	4786	4651
4883	4952	4831	4995	4836	4998	5186	5060	5171	5145	4935	4937	4951	4737	4874	4829	4715	4781	4663	4618	4650	4508	4538	4649	4751	4670	4607	4696	4687	4734	4658	4643	4591	4522	4520	4576	4576	4586	4658	4474	4547	4517	4607	4519	4532	4588	4637	4566	4744	4771
5066	4854	4789	4971	5006	5050	5006	4902	5079	5000	4816	4849	4769	4830	4811	4752	4753	4729	4692	4539	4524	4588	4530	4731	4729	4827	4811	4742	4619	4632	4694	4520	4593	4662	4543	4702	4664	4677	4715	4538	4610	4469	4576	4611	4682	4596	4783	4743	4718	4748
4899	4889	4826	4829	4919	4935	5032	5044	4992	4838	4790	4800	4711	4591	4606	4832	4807	4736	4540	4630	4623	4566	4661	4668	4679	4758	4788	4791	4674	4659	4517	4731	4626	4638	4395	4668	4511	4756	4559	4754	4576	4503	4524	4487	4548	4730	4680	4667	4695	4712
4728	4705	4913	4983	4917	4944	4877	4853	4642	4667	4597	4564	4440	4680	4875	4674	4635	4690	4582	4773	4583	4532	4648	4623	4736	4817	4868	4874	4693	4747	4641	4679	4628	4580	4611	4662	4728	4656	4486	4592	4562	4594	4663	4559	4644	4547	4738	4743	4692	4586
4887	4671	4957	5038	4813	4875	4787	4632	4631	4718	4566	4479	4743	4690	4537	4447	4558	4731	4681	4583	4575	4762	4641	4754	4863	4957	4872	4721	4742	4726	4441	4439	4452	4548	4638	4783	4789	4726	4667	4695	4609	4541	4528	4670	4781	4577	4670	4553	4631	4568
4885	4963	4830	5045	4827	4744	4527	4649	4607	4525	4548	4656	4590	4569	4711	4623	4780	4669	4571	4606	4787	4727	4784	4912	4746	4764	4732	4777	4598	4599	4473	4574	4563	4623	4504	4629	4530	4696	4717	4705	4736	4586	4539	4455	4664	4564	4631	4490	4488	4432
5059	4846	4992	5027	4844	4829	4562	4846	4610	4469	4677	4686	4626	4595	4811	4741	4642	4600	4697	4799	4652	4560	4738	4652	4522	4704	4783	4721	4715	4669	4663	4637	4606	4660	4703	4771	4673	4636	4632	4592	4621	4655	4607	4475	4483	4535	4470	4678	4453	4304
5122	4908	5159	4942	4980	4824	4738	4827	4672	4740	4834	4798	4647	4799	4748	4818	4842	4891	4697	4775	4558	4510	4655	4654	4784	4759	4877	4703	4670	4489	4527	4503	4675	4606	4782	4768	4539	4658	4803	4568	4533	4587	4596	4611	4392	4531	4568	4560	4485	4388
5156	5184	5075	4949	5006	4819	4810	4838	4685	4690	4729	4596	4721	4831	4743	4810	4901	4823	4688	4662	4622	4550	4618	4771	4765	4749	4616	4598	4543	4652	4568	4550	4546	4466	4761	4650	4702	4695	4693	4732	4631	4614	4547	4527	4577	4667	4580	4548	4499	4462
5175	5024	4907	4986	4649	4808	4782	4629	4840	4831	4510	4873	4790	4687	4800	4838	4753	4682	4811	4610	4643	4709	4732	4570	4527	4586	4667	4485	4690	4582	4600	4640	4604	4673	4733	4702	4649	4411	4698	4703	4795	4713	4722	4331	4561	4650	4648	4495	4548	4752
5315	4918	4979	4816	4649	4896	4670	4905	4932	4809	4863	4882	4684	4724	4851	4860	4874	4543	4826	4624	4680	4629	4547	4689	4605	4680	4745	4757	4771	4756	4789	4788	4956	4812	4827	4739	4743	4677	4655	4678	4634	4674	4770	4584	4557	4725	4586	4694	4622	4704
5261	4809	5036	4703	4818	4672	4800	4966	4717	4731	4686	4822	4551	4777	4846	4739	4806	4721	4652	4824	4633	4704	4650	4705	4689	4753	4791	4756	4774	4838	4733	4845	4781	4688	4871	4867	4750	4596	4632	4702	4636	4708	4703	4670	4814	4552	4574	4524	4623	4477
5006	4865	4860	4711	4728	4730	4787	4786	4656	4667	4625	4479	4706	4797	4707	4637	4680	4739	4618	4593	4626	4578	4654	4774	4663	4703	4631	4656	4727	4679	4720	4674	4616	4696	4699	4616	4685	4611	4685	4671	4580	4597	4521	4669	4645	4636	4410	4627	4622	4547
5021	4968	4683	4828	4828	4583	4732	4597	4629	4731	4590	4612	4667	4735	4630	4634	4718	4492	4517	4544	4578	4714	4567	4790	4751	4721	4469	4654	4739	4622	4682	4570	4671	4515	4618	4598	4549	4502	4640	4739	4671	4567	4677	4569	4512	4673	4636	4468	4581	4582
4892	5035	4587	4828	4711	4713	4699	4535	4742	4680	4574	4744	4698	4618	4715	4813	4733	4595	4446	4571	4763	4610	4676	4605	4607	4580	4714	4651	4655	4669	4701	4576	4527	4694	4565	4570	4569	4402	4459	4548	4634	4794	4546	4676	4615	4568	4703	4516	4541	4784
4665	4874	4607	4930	4559	4803	4621	4712	4775	4677	4547	4759	4687	4620	4718	4663	4493	4438	4638	4601	4727	4651	4482	4623	4733	4699	4654	4566	4735	4730	4741	4661	4547	4496	4556	4536	4569	4515	4470	4527	4391	4580	4628	4719	4599	4527	4687	4583	4584	4578
4840	4770	4736	4880	4733	4573	4675	4793	4751	4695	4791	4612	4582	4677	4853	4647	4519	4451	4589	4761	4642	4494	4600	4706	4750	4645	4740	4580	4618	4687	4734	4552	4511	4521	4589	4458	4633	4535	4496	4481	4540	4710	4738	4645	4508	4470	4504	4708	4564	4448
4796	4798	4651	4760	4662	4725	4616	4701	4689	4746	4792	4632	4645	4715	4612	4629	4525	4646	4621	4723	4604	4646	4706	4575	4591	4684	4691	4707	4640	4524	4473	4561	4617	4593	4536	4687	4665	4741	4720	4485	4519	4508	4609	4594	4718	4462	4538	4649	4608	4604
4637	4807	4711	4577	4684	4590	4631	4743	4735	4730	4795	4831	4681	4761	4550	4600	4631	4754	4602	4719	4582	4698	4607	4570	4661	4649	4517	4555	4428	4592	4396	4562	4546	4400	4760	4645	4706	4730	4594	4712	4626	4452	4404	4534	4714	4490	4546	4629	4739	4630
4631	4668	4630	4896	4771	4621	4733	4731	4771	4891	4751	4708	4748	4668	4483	4559	4680	4712	4692	4732	4775	4674	4713	4701	4606	4742	4584	4528	4530	4576	4429	4521	4632	4599	4638	4579	4679	4786	4583	4649	4641	4346	4354	4493	4458	4674	4532	4574	4644	4548
4879	4816	4702	4898	4747	4716	4836	4613	4640	4633	4697	4649	4647	4599	4529	4657	4785	4604	4598	4683	4666	4729	4644	4663	4607	4507	4403	4476	4454	4571	4521	4641	4644	4681	4573	4598	4524	4551	4646	4608	4575	4507	4346	4412	4344	4629	4455	4583	4639	4733
4804	4913	4925	4900	4728	4751	4701	4663	4600	4881	4679	4501	4535	4515	4523	4715	4742	4506	4608	4626	4661	4731	4667	4688	4619	4360	4500	4544	4460	4566	4786	4685	4832	4612	4568	4408	4581	4527	4606	4535	4498	4457	4357	4410	4407	4504	4588	4586	4446	4556
4808	4944	4640	4775	4864	4641	4711	4516	4440	4670	4363	4603	4512	4664	4611	4663	4707	4533	4511	4485	4707	4812	4616	4646	4434	4388	4344	4544	4638	4588	4625	4549	4663	4625	4423	4430	4459	4501	4439	4577	4501	4669	4427	4356	4665	4503	4718	4335	4523	4548
4929	4899	4719	4828	4633	4552	4578	4377	4568	4576	4241	4349	4642	4530	4500	4497	4456	4553	4533	4572	4671	4774	4695	4515	4530	4479	4554	4520	4607	4728	4579	4567	4676	4508	4445	4438	4411	4506	4552	4574	4472	4443	4484	4533	4407	4698	4649	4582	4388	4516
5029	4812	4640	4796	4575	4536	4591	4371	4397	4483	4355	4548	4457	4464	4421	4362	4536	4395	4668	4491	4587	4721	4570	4518	4418	4430	4559	4575	4669	4625	4662	4560	4551	4413	4495	4492	4379	4308	4419	4447	4693	4665	4698	4516	4484	4498	4707	4391	4546	4455
4796	4769	4693	4776	4635	4659	4683	4465	4620	4489	4504	4539	4590	4462	4467	4632	4625	4465	4535	4565	4758	4715	4619	4575	4398	4394	4577	4566	4668	4602	4584	4688	4511	4586	4420	4419	4383	4556	4661	4736	4699	4851	4613	4599	4514	4670	4581	4447	4315	4674
4882	4614	4617	4603	4470	4538	4539	4425	4493	4634	4537	4601	4693	4398	4560	4587	4604	4603	4551	4706	4733	4647	4588	4514	4396	4608	4683	4550	4636	4503	4612	4458	4595	4577	4550	4458	4593	4491	4730	4699	4766	4796	4576	4424	4532	4536	4650	4362	4467	4602
4735	4721	4697	4549	4257	4365	4525	4360	4697	4754	4661	4573	4643	4496	4446	4695	4582	4474	4454	4691	4538	4534	4492	4440	4420	4473	4544	4637	4608	4507	4715	4535	4513	4498	4480	4554	4511	4746	4675	4710	4746	4646	4430	4329	4550	4579	4586	4377	4380	4555
4870	4750	4448	4575	4451	4518	4578	4532	4584	4728	4571	4725	4597	4486	4453	4604	4643	4473	4450	4579	4411	4487	4458	4361	4326	4425	4484	4589	4470	4646	4564	4525	4523	4473	4569	4529	4519	4601	4666	4863	4785	4565	4463	4383	4471	4503	4563	4310	4457	4637
4770	4938	4593	4565	4430	4486	4640	4647	4777	4892	4700	4667	4623	4381	4508	4605	4521	4449	4323	4480	4498	4544	4591	4383	4508	4440	4526	4388	4632	4571	4632	4536	4574	4396	4446	4453	4424	4607	4686	4689	4636	4625	4530	4473	4514	4564	4512	4640	4553	4710
4845	4803	4389	4578	4536	4583	4868	4815	4700	4814	4583	4474	4590	4420	4468	4366	4618	4650	4502	4443	4405	4429	4566	4441	4583	4555	4465	4574	4429	4407	4553	4566	4385	4328	4421	4574	4603	4464	4522	4597	4491	4521	4356	4440	4517	4634	4505	4511	4682	4718
4774	4622	4385	4461	4550	4461	4673	4616	4457	4770	4630	4371	4469	4571	4321	4560	4608	4484	4393	4362	4332	4530	4615	4772	4669	4519	4575	4593	4565	4451	4428	4414	4440	4426	4459	4493	4768	4671	4557	4591	4344	4420	4350	4327	4691	4581	4485	4616	4720	4563
4762	4560	4441	4354	4502	4414	4594	4648	4523	4642	4546	4239	4488	4446	4435	4295	4398	4541	4460	4319	4279	4356	4463	4543	4628	4662	4742	4557	4572	4516	4485	4493	4319	4355	4416	4662	4662	4739	4649	4501	4383	4456	4457	4570	4610	4630	4600	4709	4621	4563
4785	4613	4610	4625	4732	4556	4597	4749	4590	4533	4828	4558	4457	4757	4722	4390	4377	4454	4624	4499	4503	4525	4386	4587	4724	4671	4561	4789	4710	4532	4528	4576	4536	4539	4480	4613	4636	4631	4605	4477	4431	4471	4452	4552	4536	4532	4646	4694	4622	4570
4805	4607	4683	4806	4539	4829	4516	4787	4757	4486	4711	4478	4447	4489	4611	4461	4565	4578	4576	4593	4605	4539	4511	4572	4394	4614	4517	4478	4650	4635	4664	4443	4556	4572	4660	4754	4577	4585	4501	4421	4345	4256	4485	4674	4473	4594	4655	4779	4587	4567
4967	4742	4568	4741	4481	4493	4491	4480	4626	4334	4396	4476	4499	4396	4692	4561	4587	4478	4517	4731	4520	4559	4503	4398	4491	4792	4571	4694	4676	4563	4543	4665	4607	4579	4687	4793	4499	4413	4312	4437	4292	4542	4653	4597	4606	4601	4604	4545	4505	4520
4765	4690	4524	4700	4558	4479	4493	4414	4354	4449	4401	4482	4543	4441	4364	4541	4471	4351	4489	4556	4555	4669	4554	4481	4417	4637	4510	4613	4602	4495	4476	4445	4471	4538	4595	4621	4613	4484	4452	4580	4516	4411	4549	4444	4670	4619	4754	4530	4508	4554
4881	4899	4922	4718	4735	4464	4520	4627	4645	4687	4451	4490	4515	4340	4342	4563	4347	4426	4408	4299	4346	4522	4454	4534	4484	4441	4474	4475	4554	4636	4592	4406	4435	4593	4499	4356	4435	4434	4537	4476	4616	4486	4436	4549	4633	4626	4563	4650	4615	4578
5091	5066	4930	4730	4769	4557	4594	4472	4517	4550	4465	4578	4577	4752	4468	4482	4649	4669	4394	4442	4222	4476	4396	4467	4394	4524	4545	4481	4223	4404	4560	4617	4633	4619	4542	4547	4456	4376	4450	4546	4538	4596	4567	4651	4539	4538	4513	4675	4682	4569
5203	4868	4852	4860	4800	4647	4568	4469	4457	4705	4795	4593	4582	4707	4628	4490	4583	4595	4571	4567	4551	4563	4486	4612	4582	4613	4426	4511	4649	4443	4453	4629	4720	4687	4622	4581	4396	4329	4316	4329	4510	4512	4690	4760	4643	4423	4434	4509	4652	4602
4731	4821	4592	4720	4421	4424	4472	4458	4567	4445	4524	4578	4434	4501	4572	4504	4479	4359	4461	4397	4552	4455	4690	4599	4538	4598	4534	4428	4586	4579	4608	4634	4626	4716	4518	4641	4585	4449	4395	4424	4495	4784	4825	4800	4669	4517	4590	4555	4396	4595
4703	4703	4708	4598	4520	4531	4527	4423	4541	4415	4337	4433	4528	4362	4429	4462	4341	4276	4220	4402	4389	4654	4641	4648	4525	4580	4506	4497	4358	4383	4466	4509	4376	4415	4479	4547	4489	4610	4579	4483	4603	4683	4644	4597	4547	4614	4617	4443	4523	4634
4796	4599	4475	4471	4582	4614	4629	4416	4546	4600	4415	4376	4474	4585	4332	4382	4461	4399	4403	4380	4292	4407	4600	4482	4604	4412	4522	4490	4397	4524	4668	4557	4293	4315	4398	4421	4462	4480	4792	4720	4682	4659	4591	4645	4582	4584	4553	4630	4648	4635
4909	4755	4719	4717	4779	4805	4574	4703	4587	4525	4561	4556	4728	4725	4611	4449	4408	4510	4548	4543	4492	4514	4371	4299	4326	4281	4427	4300	4574	4554	4470	4485	4599	4407	4506	4483	4458	4519	4368	4695	4499	4765	4597	4567	4633	4408	4480	4524	4526	4401
4846	4756	4784	4864	4841	4761	4536	4581	4747	4751	4760	4635	4648	4542	4423	4440	4512	4520	4642	4773	4694	4532	4557	4469	4398	4338	4235	4348	4414	4411	4606	4660	4741	4575	4503	4433	4407	4374	4444	4626	4690	4752	4704	4629	4477	4361	4455	4384	4459	4476
4990	4991	4952	4909	4646	4510	4630	4652	4531	4509	4523	4492	4492	4426	4474	4444	4566	4595	4597	4507	4649	4866	4699	4501	4514	4432	4306	4364	4306	4394	4383	4452	4418	4357	4461	4373	4310	4442	4291	4542	4495	4520	4515	4598	4625	4713	4524	4362	4457	4617
4847	4831	4883	4709	4585	4535	4448	4520	4652	4544	4538	4399	4358	4344	4254	4223	4576	4548	4558	4408	4389	4506	4462	4646	4612	4687	4621	4551	4408	4325	4369	4465	4261	4325	4449	4550	4553	4655	4553	4502	4377	4456	4437	4641	4721	4611	4428	4556	4523	4467
5038	4783	4681	4555	4383	4506	4302	4548	4484	4431	4386	4588	4391	4467	4540	4567	4532	4550	4696	4542	4548	4444	4472	4340	4372	4552	4672	4734	4552	4635	4359	4471	4432	4238	4236	4302	4590	4547	4563	4514	4575	4399	4449	4594	4509	4632	4678	4452	4449	4365
4923	4714	4576	4620	4479	4561	4588	4363	4555	4533	4523	4628	4379	4497	4451	4564	4654	4598	4380	4404	4566	4347	4460	4479	4312	4320	4441	4576	4533	4538	4635	4410	4383	4300	4246	4214	4444	4506	4763	4801	4656	4704	4477	4414	4636	4516	4655	4560	4705	4550
5060	4854	4898	4707	4638	4669	4435	4580	4601	4673	4743	4688	4728	4761	4683	4436	4579	4691	4515	4422	4424	4491	4432	4324	4561	4268	4374	4514	4643	4641	4476	4400	4557	4597	4459	4459	4477	4405	4484	4680	4620	4640	4692	4855	4680	4339	4351	4663	4675	4648
4883	4767	4826	4743	4645	4622	4608	4506	4716	4590	4725	4699	4651	4670	4756	4621	4677	4634	4705	4558	4587	4419	4467	4302	4219	4283	4272	4474	4463	4462	4621	4424	4494	4576	4630	4607	4588	4427	4302	4485	4609	4708	4724	4646	4675	4381	4553	4541	4581	4706
4860	4715	4709	4685	4627	4419	4572	4560	4728	4812	4639	4593	4602	4415	4441	4495	4540	4471	4556	4599	4644	4526	4470	4490	4565	4368	4346	4276	4351	4236	4205	4389	4275	4586	4508	4599	4582	4711	4489	4590	4608	4482	4541	4687	4609	4550	4417	4456	4553	4823
4694	4629	4696	4593	4400	4412	4554	4635	4688	4610	4380	4343	4335	4267	4395	4349	4255	4552	4699	4468	4454	4528	4544	4594	4533	4572	4481	4411	4465	4466	4469	4240	4338	4476	4508	4631	4606	4615	4564	4509	4375	4221	4540	4664	4696	4539	4677	4509	4417	4532
4587	4562	4563	4508	4431	4353	4564	4731	4725	4659	4394	4433	4323	4344	4154	4350	4344	4414	4422	4447	4394	4406	4397	4647	4566	4582	4523	4635	4409	4333	4383	4379	4216	4241	4432	4396	4511	4642	4729	4601	4592	4375	4205	4379	4568	4692	4526	4503	4472	4615
4666	4648	4684	4670	4490	4535	4574	4599	4581	4479	4489	4433	4354	4327	4313	4519	4282	4367	4266	4333	4264	4344	4300	4390	4537	4633	4516	4580	4555	4675	4360	4682	4255	4263	4479	4358	4495	4490	4605	4636	4575	4536	4499	4362	4311	4374	4426	4715	4618	4507
4780	4747	4676	4622	4474	4561	4563	4521	4535	4489	4334	4426	4313	4401	4367	4480	4591	4675	4501	4334	4109	4255	4300	4334	4196	4344	4659	4601	4432	4490	4486	4477	4425	4352	4336	4258	4286	4270	4557	4422	4618	4710	4552	4516	4399	4512	4510	4484	4503	4782
4842	4810	4632	4669	4720	4647	4737	4836	4726	4767	4555	4589	4590	4525	4534	4378	4577	4671	4502	4449	4372	4235	4315	4458	4318	4470	4454	4408	4335	4291	4480	4476	4380	4554	4508	4625	4371	4398	4430	4257	4447	4642	4530	4581	4493	4370	4333	4591	4623	4710
4940	5029	4940	4839	4747	4799	4763	4682	4676	4636	4586	4733	4840	4697	4730	4795	4716	4626	4369	4585	4655	4559	4362	4402	4384	4379	4410	4267	4333	4504	4358	4481	4594	4387	4551	4631	4589	4384	4429	4477	4432	4461	4645	4599	4584	4462	4497	4414	4500	4563
5013	4971	4784	4557	4580	4419	4399	4374	4290	4524	4488	4392	4478	4540	4546	4507	4664	4657	4587	4391	4403	4493	4570	4630	4377	4558	4420	4304	4220	4234	4358	4254	4583	4490	4615	4647	4523	4553	4480	4441	4360	4425	4349	4755	4673	4603	4405	4382	4520	4645
4858	4660	4571	4581	4381	4670	4612	4474	4565	4527	4420	4464	4509	4517	4453	4355	4196	4489	4592	4461	4491	4461	4260	4583	4681	4524	4594	4599	4379	4306	4272	4362	4220	4494	4580	4608	4700	4622	4663	4503	4441	4377	4327	4479	4575	4689	4678	4537	4320	4526
4668	4628	4618	4498	4596	4562	4676	4683	4501	4620	4586	4566	4398	4651	4647	4398	4353	4231	4270	4257	4570	4529	4377	4614	4891	4809	4736	4523	4535	4352	4312	4383	4185	4246	4607	4618	4691	4764	4754	4567	4532	4378	4256	4363	4442	4648	4671	4661	4523	4433
4754	4797	4743	4520	4302	4342	4492	4407	4409	4310	4305	4265	4309	4318	4431	4505	4514	4322	4294	4191	4307	4483	4548	4586	4537	4615	4734	4551	4415	4607	4324	4350	4389	4204	4403	4471	4523	4683	4748	4511	4541	4460	4266	4327	4148	4498	4574	4585	4487	4579
4815	4538	4445	4290	4186	4337	4431	4568	4615	4486	4329	4273	4185	4121	4305	4394	4359	4420	4398	4271	4171	4132	4421	4687	4548	4430	4634	4618	4447	4634	4620	4567	4362	4246	4280	4507	4345	4453	4584	4503	4571	4349	4403	4371	4327	4414	4396	4720	4710	4519
4700	4508	4550	4665	4467	4734	4618	4826	4738	4816	4608	4644	4529	4378	4314	4386	4287	4389	4474	4509	4309	4346	4218	4443	4573	4307	4222	4595	4550	4555	4511	4503	4385	4438	4478	4240	4291	4402	4485	4328	4617	4388	4447	4563	4325	4307	4311	4507	4620	4617
4608	4683	4950	4913	4775	4910	4738	4890	4861	4857	4804	4799	4979	4745	4742	4584	4587	4353	4460	4442	4749	4529	4311	4242	4364	4545	4397	4501	4498	4432	4426	4548	4580	4375	4768	4354	4409	4296	4265	4223	4342	4385	4553	4494	4383	4370	4410	4375	4510	4630
4932	4986	5054	4796	4876	4567	4639	4645	4643	4671	4465	4663	4729	4902	4819	4894	4875	4739	4379	4326	4491	4857	4664	4401	4342	4450	4409	3938	4281	4487	4275	4401	4635	4639	4860	4665	4493	4568	4253	4461	4341	4419	4386	4523	4559	4445	4401	4460	4527	4589
5247	4792	4693	4668	4579	4286	4463	4295	4491	4307	4498	4429	4369	4556	4540	4795	4966	4864	4658	4368	4468	4585	4823	4682	4386	4421	4556	4434	4160	4452	4396	4237	4596	4691	4598	4723	4515	4550	4266	4340	4364	4469	4585	4668	4575	4508	4442	4375	4409	4560
4945	4455	4443	4391	4420	4436	4405	4403	4398	4406	4336	4526	4517	4392	4413	4407	4662	4819	4848	4779	4483	4363	4546	4800	4560	4491	4460	4643	4289	4301	4480	4438	4517	4763	4575	4718	4750	4503	4430	4296	4128	4501	4561	4493	4602	4495	4600	4536	4465	4355
4643	4456	4361	4503	4544	4703	4730	4620	4665	4598	4570	4523	4610	4490	4308	4315	4276	4443	4657	4806	4657	4308	4507	4817	4862	4663	4400	4597	4444	4094	4236	4448	4349	4476	4450	4644	4719	4570	4667	4305	4267	4177	4481	4473	4556	4536	4661	4512	4388	4386
4408	4459	4547	4557	4748	4767	4821	4685	4739	4684	4506	4535	4687	4595	4475	4360	4185	4062	4345	4589	4758	4642	4469	4586	5083	4843	4475	4489	4652	4287	4259	4522	4329	4385	4509	4309	4671	4499	4584	4412	4469	4406	4249	4488	4492	4578	4624	4376	4509	4481
4554	4637	4762	4750	4505	4519	4576	4544	4590	4305	4596	4505	4646	4614	4665	4466	4222	4077	4086	4206	4462	4615	4578	4511	4849	4856	4708	4358	4638	4571	4107	4398	4212	4106	4546	4301	4479	4550	4489	4371	4305	4175	4145	4338	4315	4607	4654	4466	4532	4521
4696	4745	4651	4837	4551	4368	4298	4370	4411	4387	4312	4316	4591	4650	4663	4570	4554	4258	4058	4027	4369	4900	4897	4464	4552	4737	4634	4338	4518	4766	4403	4236	4289	4125	4468	4296	4272	4506	4306	4556	4336	4299	4227	4294	4335	4533	4406	4689	4485	4338
4926	4755	4761	4562	4483	4353	4146	4235	4053	4173	4149	4255	4525	4546	4586	4609	4781	4437	4129	4081	4286	4521	4832	4488	4312	4501	4813	4588	4469	4639	4398	4148	4450	4145	4196	4188	4220	4242	4293	4568	4409	4324	4188	4236	4247	4383	4498	4563	4697	4442
5270	4710	4611	4348	4298	4199	4340	4145	4066	4278	4177	4119	4241	4214	4563	4591	4603	4639	4352	4013	3964	4412	4537	4381	4199	4524	4799	4796	4389	4639	4530	4303	4590	4297	4127	4433	4017	4250	4354	4572	4476	4564	4365	4270	4337	4381	4495	4607	4434	4470
5095	4810	4612	4377	4291	4279	4357	4376	4243	4450	4164	4235	4282	4193	4463	4474	4571	4660	4430	4193	3943	4165	4595	4431	4307	4200	4783	4727	4184	4497	4630	4313	4649	4556	4249	4406	4142	4298	4324	4281	4405	4383	4418	4537	4300	4484	4436	4576	4427	4573
5071	4678	4558	4361	4420	4253	4431	4448	4443	4584	4459	4177	4295	4209	4435	4298	4514	4724	4552	4111	3946	4199	4532	4604	4231	4066	4421	4585	4300	4369	4638	4370	4481	4623	4155	4547	4297	4443	4454	4298	4526	4418	4788	4511	4467	4490	4408	4616	4532	4555
5118	4771	4507	4518	4593	4492	4587	4489	4580	4515	4578	4457	4365	4274	4410	4388	4639	4740	4760	4426	4149	4201	4598	4674	4301	4000	4300	4684	4348	4289	4578	4392	4462	4782	4379	4635	4354	4318	4356	4352	4487	4423	4690	4617	4537	4363	4436	4543	4523	4570
5106	4677	4534	4436	4514	4594	4740	4704	4570	4467	4478	4470	4320	4315	4243	4425	4558	4730	4821	4555	4230	4124	4348	4679	4390	4251	4409	4531	4320	4236	4458	4469	4549	4817	4474	4667	4408	4300	4360	4131	4524	4441	4588	4681	4524	4642	4608	4481	4394	4505
5045	4636	4598	4531	4351	4463	4630	4591	4693	4692	4365	4408	4239	4240	4260	4485	4438	4795	4791	4575	4289	4270	4401	4675	4624	4266	4485	4507	4261	4236	4475	4454	4355	4955	4637	4776	4545	4266	4363	4144	4415	4354	4539	4648	4717	4587	4557	4417	4246	4605
5014	4606	4507	4616	4663	4538	4584	4428	4554	4563	4311	4478	4447	4334	4335	4332	4547	4827	4886	4678	4559	4312	4671	4967	4643	4179	4316	4494	4302	4177	4588	4316	4372	4848	4542	4721	4614	4402	4368	4198	4229	4216	4499	4557	4708	4676	4547	4374	4158	4444
5048	4720	4355	4350	4277	4489	4461	4373	4458	4423	4339	4233	4266	4147	4332	4430	4686	4852	4940	4800	4380	4391	4711	4886	4641	4296	4353	4768	4251	3977	4552	4330	4388	4672	4297	4707	4446	4376	4400	4219	4268	4292	4502	4498	4663	4642	4570	4289	4277	4242
5100	4766	4483	4394	4185	4357	4305	4268	4238	4328	4142	4236	4059	4145	4217	4392	4694	4741	4875	4562	4190	4358	4735	5051	4607	4097	4415	4467	4324	4286	4588	4263	4279	4461	4467	4714	4661	4435	4321	4133	4411	4176	4429	4366	4418	4678	4504	4444	4225	4332
5161	4778	4427	4293	4145	4119	4007	4196	4138	4065	4251	4081	3990	4257	4208	4350	4763	4794	4888	4585	4325	4591	5041	4895	4751	4207	4542	4716	4270	4250	4389	4168	4214	4611	4440	4602	4681	4470	4544	4319	4246	4306	4400	4442	4703	4720	4656	4373	4323	4354
5230	4927	4423	4285	4044	4113	4028	4213	4050	3949	4030	4006	3944	4130	4244	4553	4950	4784	4655	4430	4341	4483	4856	5032	4539	4413	4647	4517	3953	4226	4215	4119	4337	4500	4344	4746	4402	4562	4475	4467	4318	4388	4280	4485	4508	4502	4535	4486	4478	4420
5052	4909	4570	4272	4121	4046	4065	4046	3973	4050	4058	4080	4118	4170	4435	4510	4764	4488	4509	4108	4422	4660	4843	4704	4622	4565	4732	4303	4152	4444	4482	4111	4345	4450	4442	4625	4483	4891	4532	4474	4436	4242	4341	4383	4423	4618	4647	4611	4557	4326
5013	4910	4709	4611	4321	4324	4293	4121	4002	4147	4052	4122	4176	4284	4604	4543	4586	4398	4265	4092	4293	4694	4828	4533	4379	4620	4710	4236	4148	4404	4215	4091	4406	4274	4347	4626	4566	4817	4537	4718	4118	4423	4149	4421	4399	4643	4696	4791	4606	4456
4720	4720	4817	4589	4519	4409	4476	4377	4304	4500	4377	4477	4373	4422	4490	4491	4347	4172	4049	4074	4340	4750	4583	4483	4571	4847	4730	4291	4229	4405	4182	4235	4239	4191	4503	4540	4529	4862	4556	4613	4425	4359	4263	4430	4274	4692	4639	4719	4575	4423
4573	4502	4797	4966	4746	4732	4710	4505	4447	4515	4588	4618	4666	4629	4458	4397	4177	4153	4121	4281	4551	4611	4517	4324	4559	4720	4588	4356	4464	4605	4325	4371	4359	4153	4281	4470	4575	4551	4488	4652	4379	4442	4316	4433	4549	4535	4818	4640	4602	4362
4334	4370	4434	4725	4706	4793	4857	4759	4804	4573	4744	4586	4796	4425	4257	4141	4140	4125	4240	4455	4403	4495	4403	4391	4807	4757	4556	4514	4670	4560	4385	4518	4166	4219	4462	4255	4572	4543	4707	4616	4436	4302	4354	4376	4573	4556	4724	4550	4723	4402
4439	4241	4353	4441	4484	4565	4552	4677	4599	4641	4605	4451	4466	4187	4075	4064	4189	4304	4489	4517	4389	4173	4273	4718	4695	4595	4492	4601	4738	4326	4509	4541	4209	4388	4315	4320	4627	4440	4734	4481	4654	4478	4453	4331	4484	4439	4711	4783	4825	4480
4785	4508	4414	4214	4223	4272	4306	4225	4510	4436	4210	4092	4101	4140	4098	4101	4334	4366	4320	4337	4222	4243	4553	4783	4762	4487	4691	4727	4355	4427	4687	4511	4337	4471	4316	4342	4441	4649	4658	4484	4653	4550	4372	4344	4368	4395	4676	4792	4745	4603
5036	4739	4567	4561	4426	4257	4310	4206	4255	4242	4067	4205	4186	4359	4385	4415	4571	4571	4375	4122	4271	4458	4699	4571	4462	4504	4815	4747	4400	4500	4572	4354	4309	4412	4138	4319	4445	4374	4525	4674	4628	4374	4363	4359	4308	4527	4543	4819	4770	4507
4707	4785	4842	4697	4546	4567	4463	4411	4402	4436	4354	4406	4458	4488	4585	4442	4341	4244	4200	4046	4299	4598	4705	4382	4447	4685	4742	4456	4450	4593	4355	4282	4374	4224	4348	4224	4321	4358	4398	4412	4280	4435	4335	4301	4334	4453	4578	4666	4732	4632
4470	4507	4572	4797	4834	4624	4701	4656	4674	4677	4695	4526	4722	4738	4565	4390	4215	4207	4300	4491	4480	4485	4409	4342	4491	4629	4479	4533	4602	4508	4336	4525	4405	4143	4269	4163	4394	4437	4451	4513	4527	4499	4352	4474	4279	4430	4395	4714	4609	4687
4563	4303	4358	4443	4294	4485	4611	4514	4648	4647	4587	4481	4305	4476	4336	4172	4335	4398	4462	4425	4275	4081	4015	4441	4623	4523	4496	4469	4544	4403	4463	4506	4227	4377	4235	4359	4298	4373	4585	4543	4599	4348	4321	4376	4224	4229	4503	4566	4750	4620
5018	4514	4423	4382	4139	4349	4371	4424	4280	4323	4349	4266	4275	4273	4246	4461	4337	4491	4467	4115	4173	4229	4365	4333	4381	4410	4562	4678	4584	4340	4494	4342	4279	4282	4093	4211	4372	4307	4551	4434	4605	4302	4479	4202	4265	4257	4469	4691	4516	4482
4672	4720	4668	4648	4319	4366	4406	4451	4527	4417	4560	4501	4494	4507	4698	4578	4478	4273	4209	4142	4313	4335	4238	4318	4288	4420	4615	4548	4547	4550	4638	4402	4380	4252	4209	4329	4267	4521	4401	4766	4421	4528	4394	4317	4191	4339	4309	4589	4439	4629
4622	4503	4580	4631	4634	4766	4763	4674	4759	4626	4603	4573	4409	4594	4359	4355	4240	4140	4236	4106	4371	4247	4307	4343	4503	4448	4559	4492	4439	4362	4460	4584	4335	4129	4452	4279	4436	4544	4604	4757	4668	4666	4331	4239	4200	4478	4453	4732	4649	4644
4630	4337	4412	4424	4405	4512	4551	4563	4603	4461	4424	4509	4497	4276	4408	4271	4249	4341	4378	4343	4159	4209	4297	4405	4366	4470	4539	4812	4462	4513	4521	4435	4299	4198	4349	4448	4407	4490	4518	4611	4636	4373	4375	4247	4303	4329	4541	4575	4859	4808
4718	4728	4481	4609	4364	4372	4399	4480	4448	4417	4280	4230	4339	4320	4320	4475	4261	4277	4233	4192	4134	4315	4462	4414	4348	4552	4590	4592	4590	4472	4597	4499	4395	4373	4316	4329	4322	4486	4643	4647	4791	4606	4642	4256	4318	4324	4377	4570	4713	4691
4643	4601	4501	4598	4485	4485	4563	4444	4612	4486	4426	4450	4550	4454	4317	4346	4321	4073	4106	4251	4323	4295	4355	4372	4386	4569	4524	4570	4594	4629	4303	4477	4398	4268	4415	4320	4472	4523	4790	4644	4660	4695	4343	4309	4195	4331	4449	4719	4797	4599
4815	4420	4465	4471	4482	4385	4388	4508	4639	4507	4505	4316	4321	4100	4302	4309	4054	4129	4365	4329	4173	4227	4351	4423	4492	4552	4596	4692	4648	4539	4474	4440	4359	4313	4324	4421	4506	4511	4591	4695	4679	4414	4337	4276	4321	4364	4566	4533	4688	4637
4796	4630	4544	4443	4425	4184	4296	4494	4498	4367	4287	4233	4354	4388	4203	4308	4286	4341	4222	4303	4201	4345	4463	4432	4546	4692	4611	4492	4583	4665	4503	4465	4500	4320	4368	4533	4350	4631	4709	4607	4658	4531	4516	4332	4319	4344	4346	4586	4528	4667
4692	4411	4363	4451	4232	4403	4425	4512	4439	4409	4400	4382	4400	4282	4390	4262	4359	4404	4288	4263	4381	4564	4381	4481	4490	4759	4738	4661	4634	4564	4437	4345	4459	4335	4371	4463	4349	4747	4570	4655	4699	4480	4177	4241	4308	4311	4443	4638	4688	4523
4747	4601	4411	4473	4354	4364	4268	4263	4180	4278	4326	4208	4240	4302	4181	4279	4371	4454	4416	4460	4291	4566	4401	4542	4592	4595	4635	4648	4697	4575	4566	4316	4386	4276	4203	4261	4503	4414	4488	4728	4536	4399	4194	4296	4278	4137	4377	4632	4607	4573
4691	4542	4367	4449	4409	4271	4358	4339	4449	4363	4417	4355	4309	4260	4185	4202	4391	4325	4302	4321	4319	4441	4527	4367	4544	4626	4501	4610	4390	4464	4487	4348	4333	4274	4230	4338	4529	4462	4620	4682	4486	4208	4244	4263	4120	4285	4456	4787	4408	4248
4704	4590	4407	4374	4173	4439	4245	4382	4443	4365	4263	4301	4359	4226	4199	4435	4344	4370	4461	4344	4447	4366	4373	4605	4622	4634	4592	4540	4589	4460	4374	4382	4267	4181	4149	4210	4407	4578	4690	4533	4317	4322	4387	4341	4329	4395	4694	4451	4321	4148
4701	4610	4462	4513	4435	4161	4345	4370	4414	4355	4242	4444	4272	4318	4339	4442	4510	4513	4591	4565	4494	4447	4491	4514	4633	4583	4510	4570	4517	4423	4208	4250	4201	4221	4204	4442	4385	4447	4644	4628	4408	4399	4393	4189	4150	4372	4594	4400	4277	4167
4798	4403	4344	4373	4250	4327	4436	4433	4371	4437	4452	4426	4444	4369	4328	4484	4430	4442	4568	4501	4518	4419	4580	4638	4459	4431	4492	4512	4446	4320	4239	4190	4268	4256	4319	4323	4247	4430	4564	4610	4392	4334	4202	4251	4000	4482	4490	4303	4227	4516
4737	4673	4642	4530	4374	4409	4253	4419	4528	4588	4314	4542	4443	4516	4390	4510	4435	4563	4453	4425	4577	4432	4553	4525	4519	4565	4436	4383	4246	4323	4200	4189	4235	4311	4326	4361	4444	4616	4749	4530	4464	4174	4157	4104	4412	4563	4734	4335	4486	4724
4956	4530	4577	4541	4340	4375	4389	4447	4512	4659	4520	4439	4452	4431	4471	4501	4505	4527	4539	4495	4468	4526	4578	4541	4545	4355	4592	4271	4275	4346	4259	4181	4187	4355	4216	4332	4541	4415	4532	4325	4288	4283	4220	4411	4559	4921	4534	4268	4501	4612
4869	4801	4746	4720	4512	4362	4482	4572	4565	4584	4524	4489	4522	4460	4413	4414	4501	4592	4644	4524	4630	4645	4330	4504	4575	4420	4319	4437	4073	4180	4350	4279	4125	4289	4490	4546	4680	4584	4397	4315	4364	4497	4439	4458	4674	4672	4357	4203	4519	4525
4917	4694	4669	4714	4582	4577	4416	4574	4659	4629	4674	4503	4463	4571	4454	4593	4630	4596	4587	4614	4548	4468	4599	4508	4365	4282	4228	4251	4239	4237	4246	4251	4372	4422	4421	4476	4610	4453	4368	4342	4546	4546	4473	4578	4611	4588	4215	4465	4619	4644
4996	4828	4878	4840	4687	4499	4568	4656	4775	4636	4705	4629	4411	4574	4525	4537	4523	4469	4637	4630	4604	4432	4403	4417	4378	4176	4270	4254	4376	4203	4279	4295	4447	4493	4496	4567	4539	4367	4419	4396	4673	4559	4397	4416	4582	4543	4289	4604	4695	4560
5207	4867	4789	4918	4631	4583	4698	4721	4775	4715	4631	4663	4554	4543	4624	4627	4649	4699	4688	4586	4424	4570	4422	4400	4254	4250	4212	4277	4219	4288	4265	4371	4535	4522	4485	4484	4497	4608	4460	4364	4533	4441	4364	4531	4983	4641	4419	4572	4811	4491
4967	4996	4898	4748	4954	4818	4803	4790	4787	4832	4722	4717	4812	4738	4571	4604	4580	4675	4496	4633	4556	4459	4460	4354	4287	4400	4273	4174	4276	4324	4288	4609	4534	4553	4524	4386	4592	4573	4478	4258	4319	4313	4747	4895	4988	4687	4410	4518	4524	4356
5073	5021	5104	4997	4864	4644	4697	4638	4674	4777	4698	4680	4764	4538	4636	4559	4635	4665	4472	4573	4483	4484	4436	4309	4247	4337	4405	4265	4206	4534	4509	4533	4721	4563	4571	4669	4560	4412	4207	4250	4382	4617	4842	5030	4881	4467	4144	4322	4426	4282
5058	5030	4912	4874	4851	4686	4780	4883	4739	4729	4861	4608	4775	4710	4538	4454	4576	4644	4581	4483	4417	4328	4295	4150	4262	4345	4338	4293	4378	4519	4695	4557	4592	4679	4732	4645	4513	4263	4211	4390	4559	4798	4984	4915	4644	4261	4196	4508	4611	4420
5099	4906	4989	4858	4773	4702	4803	4768	4660	4689	4744	4691	4685	4553	4582	4559	4475	4389	4350	4399	4589	4477	4271	4241	4380	4286	4290	4419	4625	4644	4652	4615	4691	4871	4647	4550	4207	4169	4385	4672	4700	4757	4717	4491	4298	4226	4145	4461	4805	4624
4860	4919	4653	4979	4583	4732	4529	4644	4617	4478	4712	4451	4382	4547	4381	4373	4411	4478	4399	4452	4330	4170	4394	4413	4461	4308	4425	4455	4638	4630	4574	4491	4845	4769	4461	4170	4229	4253	4643	4654	4767	4606	4542	4474	4414	4324	4221	4844	5019	4565
4661	4622	4625	4706	4640	4582	4712	4560	4498	4555	4500	4477	4518	4506	4437	4405	4296	4306	4355	4522	4447	4404	4481	4438	4511	4381	4464	4625	4655	4636	4533	4765	4738	4621	4360	4210	4264	4476	4679	4576	4559	4345	4307	4421	4367	4452	4332	4769	5066	4634
4823	4618	4592	4458	4439	4389	4431	4284	4352	4440	4292	4421	4380	4344	4372	4362	4353	4316	4260	4366	4328	4497	4424	4453	4343	4443	4549	4521	4515	4417	4627	4781	4429	4424	4099	4288	4419	4666	4450	4308	4445	4330	4266	4432	4584	4527	4589	4852	5007	4435
4618	4678	4611	4497	4401	4367	4317	4429	4404	4386	4242	4334	4221	4276	4413	4382	4251	4383	4363	4263	4353	4398	4429	4458	4339	4634	4741	4630	4343	4538	4664	4454	4251	4114	4084	4379	4631	4621	4315	4277	4429	4394	4346	4491	4649	4434	4450	4884	4776	4198
4807	4490	4390	4414	4297	4324	4339	4305	4330	4285	4313	4211	4293	4381	4339	4421	4392	4333	4438	4568	4492	4514	4650	4563	4586	4686	4603	4351	4426	4344	4617	4277	4011	4077	4331	4472	4543	4410	4326	4407	4400	4374	4343	4475	4705	4420	4361	4795	4668	4016
4825	4658	4448	4488	4313	4508	4228	4293	4358	4380	4255	4322	4238	4384	4362	4255	4379	4267	4355	4389	4524	4572	4589	4444	4666	4662	4424	4336	4409	4508	4361	3965	4184	4303	4488	4529	4378	4426	4311	4472	4352	4380	4296	4627	4653	4397	4302	4668	4648	3916
4789	4606	4378	4545	4231	4419	4534	4194	4364	4388	4278	4269	4424	4485	4360	4406	4542	4542	4516	4535	4535	4568	4528	4579	4557	4500	4356	4334	4292	4458	4016	4026	4224	4512	4645	4489	4408	4408	4331	4366	4617	4459	4505	4570	4729	4348	4196	4628	4552	4196
4861	4701	4620	4548	4494	4508	4522	4412	4423	4399	4409	4546	4510	4406	4435	4617	4754	4562	4645	4445	4723	4480	4381	4556	4598	4248	4299	4225	4240	4404	3981	3894	4342	4590	4615	4526	4354	4432	4375	4504	4457	4465	4463	4489	4592	4365	4240	4541	4769	4363
5045	4829	4638	4742	4581	4727	4444	4576	4656	4651	4597	4585	4607	4547	4686	4670	4747	4668	4589	4584	4529	4366	4391	4388	4357	4372	4115	4235	4344	4099	4158	4133	4436	4591	4542	4423	4422	4320	4438	4462	4445	4410	4448	4376	4411	4445	4346	4481	4767	4578
5099	4886	4722	4817	4747	4572	4560	4615	4804	4737	4529	4662	4592	4745	4622	4636	4755	4769	4643	4488	4449	4496	4391	4464	4272	3977	4069	4311	4313	4060	4165	4390	4620	4638	4435	4359	4265	4356	4401	4514	4666	4609	4287	4545	4508	4430	4336	4616	4981	4735
4835	4675	4663	4772	4617	4669	4634	4806	4643	4656	4632	4682	4632	4735	4636	4794	4628	4486	4380	4509	4299	4133	4238	4248	4067	4134	4265	4519	4356	4152	4329	4473	4562	4377	4316	4145	4328	4441	4409	4618	4659	4513	4478	4560	4473	4335	4413	4656	4925	4783
4744	4756	4495	4662	4664	4638	4511	4611	4678	4758	4628	4620	4600	4542	4429	4431	4305	4438	4325	4355	4149	4075	4180	4275	4060	4209	4318	4593	4251	4152	4558	4789	4563	4133	4220	4160	4381	4575	4530	4699	4599	4461	4256	4468	4483	4449	4281	4832	4988	5086
4737	4644	4544	4518	4536	4566	4609	4629	4588	4584	4562	4477	4524	4423	4298	4361	4506	4352	4218	4318	4030	4145	4153	4177	4057	4287	4525	4602	4146	4304	4547	4633	4392	4211	4195	4351	4532	4750	4739	4628	4586	4680	4383	4388	4588	4626	4578	4877	4845	5004
4642	4447	4480	4512	4283	4313	4496	4371	4482	4412	4531	4408	4287	4148	4261	4237	4441	4199	4202	4185	4219	4140	4232	4228	4262	4464	4581	4567	4338	4366	4532	4581	4289	4085	4341	4300	4719	4733	4765	4680	4555	4364	4488	4628	4635	4854	4842	4994	4802	4709
4550	4626	4394	4518	4334	4371	4328	4462	4421	4230	4431	4183	4346	4118	4125	4231	4237	4210	4232	4267	4297	4256	4449	4274	4559	4442	4549	4552	4328	4441	4672	4548	4357	4206	4478	4451	4818	4811	4757	4709	4512	4430	4435	4569	4866	5002	4900	4766	4639	4578
4596	4593	4502	4540	4414	4433	4277	4325	4267	4486	4346	4252	4317	4279	4358	4254	4299	4253	4456	4476	4482	4514	4574	4403	4298	4482	4561	4300	4253	4361	4460	4449	4319	4197	4573	4765	4885	4773	4774	4591	4528	4599	4565	4622	4989	5012	4919	4700	4631	4569
4891	4699	4649	4529	4758	4483	4509	4534	4545	4519	4528	4503	4422	4334	4398	4264	4347	4475	4444	4364	4544	4544	4560	4366	4393	4337	4437	4247	4137	4407	4563	4561	4337	4423	4586	4682	4873	4858	4499	4336	4411	4709	4777	4912	5018	4875	4796	4713	4625	4597
4952	4759	4926	4849	4856	4669	4622	4683	4629	4560	4574	4580	4515	4397	4527	4346	4490	4449	4512	4416	4441	4518	4310	4274	4290	4248	4313	4167	4201	4472	4791	4564	4421	4571	4777	4828	4824	4589	4398	4419	4456	4604	4760	4729	4933	4791	4617	4513	4459	4560
4945	4863	4774	4759	4868	4712	4779	4741	4811	4691	4724	4678	4462	4473	4492	4465	4411	4411	4362	4484	4291	4368	4331	4105	4186	4518	4299	4113	4226	4525	4889	4551	4488	4577	4506	4613	4598	4601	4335	4366	4577	4724	4781	4894	4819	4745	4646	4469	4571	4661
4819	4820	4672	4926	4757	4813	4681	4656	4542	4508	4580	4585	4633	4542	4339	4273	4314	4284	4273	4098	4253	4288	4097	4117	4267	4310	4442	4226	4396	4692	4818	4494	4348	4482	4534	4449	4677	4516	4421	4429	4749	4713	4576	4631	4818	4736	4648	4693	4520	4453
4579	4613	4671	4652	4648	4624	4448	4589	4554	4403	4524	4278	4322	4302	4209	4236	4222	4114	4136	4187	4224	4482	4206	4145	4312	4561	4468	4384	4489	4697	4841	4573	4268	4421	4591	4682	4551	4555	4459	4447	4562	4440	4623	4678	4683	4760	4764	4676	4547	4504
4643	4488	4470	4602	4570	4401	4367	4338	4340	4333	4085	4245	4146	4135	4042	4147	4051	4185	4072	4132	4340	4456	4630	4387	4538	4632	4565	4337	4597	4649	4712	4377	4316	4494	4576	4716	4865	4767	4445	4625	4567	4357	4571	4706	4823	4707	4841	4708	4562	4474
4928	4640	4631	4455	4360	4347	4327	4398	4251	4196	4100	4208	4103	4116	4205	4181	4195	4359	4166	4346	4404	4549	4569	4545	4691	4664	4590	4393	4541	4722	4499	4275	4303	4503	4861	4806	4823	4748	4465	4284	4319	4410	4580	4760	5056	4752	4778	4562	4510	4419
4969	4838	4805	4682	4586	4582	4588	4444	4423	4262	4298	4281	4213	4387	4489	4460	4399	4360	4405	4486	4541	4688	4596	4455	4458	4642	4536	4153	4387	4574	4459	4395	4405	4579	4840	4799	4809	4558	4380	4247	4443	4329	4652	4786	4849	4718	4694	4672	4598	4489
4833	4988	4869	4816	4832	4702	4761	4598	4596	4476	4441	4413	4336	4596	4499	4690	4439	4562	4456	4484	4451	4459	4613	4512	4423	4496	4497	4190	4305	4666	4792	4531	4356	4527	4918	4705	4507	4394	4398	4333	4392	4559	4703	4903	4827	4609	4587	4753	4578	4459
4988	4842	4802	4814	4763	4822	4687	4724	4549	4471	4536	4329	4511	4614	4425	4493	4520	4397	4487	4354	4309	4356	4295	4120	4230	4381	4454	4274	4397	4628	4839	4547	4485	4530	4624	4541	4588	4460	4422	4311	4395	4440	4627	4584	4774	4585	4601	4654	4629	4572
4771	4854	4552	4631	4546	4515	4605	4648	4617	4588	4348	4381	4374	4394	4365	4331	4318	4463	4363	4152	4230	4269	4400	4227	4323	4616	4503	4419	4443	4601	4910	4520	4252	4220	4406	4572	4612	4522	4543	4346	4365	4233	4477	4456	4634	4625	4656	4627	4475	4384
4672	4604	4464	4613	4319	4397	4354	4608	4399	4311	4355	4261	4322	4166	4226	4460	4341	4371	4456	4289	4273	4488	4294	4416	4499	4630	4706	4379	4318	4461	4617	4329	4147	4119	4354	4490	4592	4774	4484	4305	3998	4284	4407	4344	4539	4612	4710	4370	4485	4390
4753	4737	4429	4455	4270	4369	4444	4369	4282	4180	4251	4340	4419	4268	4157	4351	4305	4427	4399	4463	4443	4328	4560	4429	4523	4648	4631	4377	4151	4249	4457	4343	4188	4339	4384	4557	4562	4582	4425	4186	4130	4186	4301	4445	4575	4577	4604	4496	4295	4451
4839	4701	4493	4559	4427	4380	4282	4348	4379	4356	4294	4353	4415	4406	4411	4494	4531	4520	4539	4556	4491	4647	4605	4434	4322	4401	4496	4340	4141	4163	4562	4584	4409	4316	4470	4529	4529	4573	4460	4369	4330	4293	4353	4494	4639	4450	4557	4624	4581	4600
4860	4935	4650	4678	4610	4452	4457	4538	4559	4482	4585	4402	4483	4471	4499	4689	4675	4568	4626	4453	4407	4377	4440	4464	4304	4259	4444	4584	4392	4389	4703	4885	4478	4303	4243	4464	4444	4508	4485	4411	4538	4337	4425	4404	4476	4611	4467	4711	4534	4654
5029	4763	4517	4687	4526	4641	4625	4457	4517	4668	4499	4439	4568	4458	4298	4381	4496	4537	4395	4431	4517	4270	4240	4398	4321	4350	4508	4378	4423	4322	4599	4595	4524	4219	4286	4339	4440	4526	4438	4593	4418	4383	4585	4359	4377	4523	4723	4592	4772	4640
4663	4545	4484	4470	4452	4424	4415	4502	4437	4559	4376	4363	4538	4349	4428	4409	4393	4300	4431	4525	4522	4387	4537	4560	4380	4354	4463	4657	4515	4493	4362	4750	4574	4323	4265	4217	4474	4470	4719	4556	4674	4514	4347	4436	4461	4559	4657	4542	4587	4489
4697	4470	4558	4292	4299	4289	4272	4446	4220	4416	4317	4388	4407	4188	4395	4389	4487	4450	4472	4532	4574	4463	4537	4558	4438	4378	4497	4644	4592	4274	4188	4389	4699	4541	4296	4253	4355	4538	4535	4448	4479	4547	4377	4301	4369	4528	4593	4578	4587	4625
4688	4635	4478	4323	4399	4371	4394	4298	4302	4297	4443	4366	4433	4393	4428	4493	4595	4435	4623	4669	4734	4546	4471	4385	4447	4366	4224	4388	4477	4234	4291	4223	4595	4602	4396	4176	4116	4409	4579	4459	4421	4560	4422	4357	4360	4405	4429	4507	4593	4581
4749	4779	4732	4567	4495	4571	4489	4347	4488	4660	4575	4452	4524	4570	4528	4498	4358	4545	4485	4661	4701	4444	4507	4287	4384	4281	4061	4282	4365	4356	4250	4211	4483	4491	4387	4160	3992	4190	4343	4550	4492	4543	4576	4363	4323	4319	4279	4352	4338	4546
4718	4538	4567	4713	4547	4642	4570	4538	4605	4540	4572	4617	4655	4474	4596	4484	4413	4436	4448	4425	4448	4272	4359	4363	4355	4374	4163	4262	4487	4544	4447	4069	4283	4446	4469	4172	4226	4180	4290	4494	4611	4585	4441	4405	4276	4327	4411	4317	4407	4369
4517	4446	4447	4561	4493	4458	4367	4423	4465	4378	4490	4386	4385	4468	4368	4408	4305	4374	4331	4277	4285	4371	4427	4277	4269	4476	4381	4239	4423	4234	4250	4206	4221	4437	4553	4535	4379	4215	4267	4443	4534	4432	4564	4592	4521	4592	4460	4380	4254	4253
4660	4447	4479	4385	4305	4237	4455	4289	4265	4370	4382	4183	4334	4454	4463	4329	4532	4373	4412	4489	4456	4397	4490	4441	4391	4414	4529	4326	4301	4404	4372	4233	4282	4231	4415	4511	4549	4319	4290	4129	4230	4469	4457	4548	4482	4579	4478	4476	4308	4423
4790	4553	4636	4469	4604	4434	4491	4464	4647	4423	4580	4571	4524	4428	4640	4589	4571	4541	4530	4548	4485	4467	4422	4251	4454	4458	4530	4363	4272	4297	4372	4421	4216	4317	4355	4667	4610	4442	4389	4342	4237	4324	4587	4756	4673	4638	4616	4587	4442	4438
4781	4636	4737	4634	4698	4539	4591	4623	4597	4769	4617	4498	4650	4571	4531	4534	4482	4472	4361	4424	4390	4340	4376	4321	4366	4396	4449	4400	4423	4299	4302	4468	4360	4246	4274	4450	4573	4543	4692	4509	4407	4305	4589	4647	4714	4643	4751	4639	4726	4627
4637	4700	4512	4541	4404	4349	4469	4501	4445	4393	4504	4559	4569	4526	4409	4418	4360	4369	4358	4316	4441	4434	4455	4367	4417	4438	4514	4541	4615	4457	4357	4345	4597	4406	4253	4370	4436	4572	4579	4570	4437	4455	4370	4496	4479	4624	4805	4818	4882	4639
4699	4577	4319	4420	4366	4322	4341	4409	4360	4551	4494	4405	4325	4347	4521	4388	4320	4558	4332	4303	4393	4338	4418	4313	4256	4388	4414	4486	4531	4468	4350	4286	4361	4393	4312	4316	4302	4353	4572	4622	4557	4378	4363	4257	4525	4409	4602	4744	4791	4603
4871	4526	4557	4390	4459	4439	4333	4472	4388	4618	4625	4481	4615	4615	4505	4462	4541	4562	4490	4450	4475	4394	4521	4453	4417	4498	4421	4444	4391	4342	4340	4257	4293	4320	4327	4350	4391	4374	4285	4548	4553	4559	4387	4467	4411	4354	4364	4598	4629	4610
4853	4731	4585	4467	4443	4448	4469	4488	4508	4614	4745	4670	4656	4615	4563	4599	4463	4502	4508	4440	4356	4404	4423	4259	4403	4212	4440	4412	4330	4373	4240	4375	4265	4242	4419	4466	4303	4326	4258	4430	4553	4698	4645	4623	4625	4365	4316	4320	4539	4494
4704	4608	4593	4443	4633	4364	4673	4623	4581	4762	4469	4753	4712	4728	4713	4525	4558	4493	4521	4475	4521	4339	4457	4358	4366	4365	4346	4230	4220	4250	4356	4394	4104	4249	4440	4478	4444	4390	4307	4481	4431	4540	4567	4665	4549	4508	4319	4344	4268	4302
4776	4724	4530	4578	4563	4503	4456	4360	4353	4600	4430	4646	4630	4522	4633	4448	4403	4563	4458	4445	4389	4467	4469	4350	4273	4271	4314	4322	4345	4305	4488	4396	4358	4370	4350	4316	4311	4239	4441	4342	4489	4325	4409	4510	4477	4557	4521	4524	4560	4495
4718	4699	4535	4635	4520	4561	4538	4516	4471	4461	4595	4561	4441	4543	4675	4679	4582	4348	4432	4377	4496	4485	4364	4433	4389	4243	4334	4325	4237	4244	4286	4261	4234	4474	4305	4261	4377	4288	4436	4463	4363	4436	4353	4406	4592	4653	4575	4512	4544	4618
4753	4755	4619	4725	4537	4504	4588	4480	4484	4601	4597	4671	4601	4552	4571	4626	4609	4512	4444	4503	4286	4401	4430	4275	4383	4295	4364	4169	4356	4378	4448	4362	4295	4496	4388	4259	4270	4322	4367	4320	4499	4561	4440	4426	4484	4435	4475	4432	4621	4675
4661	4614	4720	4653	4689	4531	4417	4511	4588	4551	4598	4527	4576	4606	4544	4459	4308	4402	4297	4196	4406	4307	4445	4344	4374	4480	4272	4402	4533	4355	4410	4338	4264	4377	4452	4324	4144	4373	4378	4390	4456	4565	4519	4612	4563	4413	4539	4531	4282	4523
4766	4722	4525	4507	4308	4471	4436	4468	4614	4560	4599	4497	4591	4408	4433	4358	4372	4357	4400	4396	4515	4318	4637	4457	4448	4356	4351	4420	4428	4472	4456	4270	4218	4231	4293	4274	4425	4408	4356	4389	4420	4533	4422	4568	4638	4475	4657	4603	4432	4578
4659	4674	4462	4345	4420	4383	4456	4327	4536	4527	4496	4441	4556	4510	4522	4713	4595	4603	4504	4539	4340	4465	4380	4476	4391	4411	4401	4349	4357	4340	4476	4443	4305	4484	4459	4466	4626	4481	4434	4378	4468	4383	4423	4503	4643	4641	4681	4833	4718	4731
4643	4598	4510	4401	4510	4437	4565	4455	4467	4498	4565	4599	4559	4751	4715	4493	4513	4550	4469	4309	4549	4535	4479	4518	4387	4512	4431	4480	4379	4526	4519	4436	4347	4444	4549	4556	4597	4635	4418	4570	4597	4520	4504	4601	4520	4644	4652	4648	4768	4655
4642	4580	4419	4466	4510	4537	4410	4583	4649	4700	4492	4603	4571	4606	4580	4601	4571	4530	4568	4555	4564	4578	4425	4559	4371	4553	4459	4353	4534	4580	4526	4448	4437	4575	4535	4478	4373	4500	4531	4478	4703	4581	4580	4585	4527	4500	4444	4594	4665	4837
4679	4446	4386	4603	4477	4550	4426	4605	4607	4560	4748	4651	4654	4499	4527	4688	4666	4495	4600	4628	4649	4619	4533	4607	4496	4590	4499	4440	4449	4457	4286	4395	4374	4376	4444	4522	4414	4568	4405	4590	4387	4592	4475	4369	4667	4325	4595	4550	4631	4678
4772	4520	4493	4540	4551	4371	4622	4703	4513	4561	4555	4562	4476	4536	4529	4590	4607	4669	4527	4548	4588	4556	4496	4484	4483	4441	4371	4442	4540	4503	4398	4537	4413	4349	4485	4388	4408	4510	4483	4531	4363	4302	4477	4546	4398	4621	4540	4575	4622	4473
4639	4682	4578	4603	4453	4607	4530	4631	4659	4671	4725	4792	4503	4652	4591	4586	4707	4422	4569	4464	4374	4529	4429	4393	4384	4407	4313	4425	4375	4561	4361	4436	4355	4426	4550	4430	4462	4446	4522	4627	4419	4473	4546	4416	4539	4561	4575	4679	4455	4556
4657	4573	4506	4604	4589	4441	4416	4661	4562	4617	4704	4657	4657	4761	4523	4728	4519	4518	4442	4631	4422	4313	4397	4354	4343	4201	4412	4460	4379	4485	4491	4378	4499	4327	4487	4541	4351	4436	4384	4518	4529	4571	4539	4508	4396	4446	4486	4599	4617	4445
4592	4593	4544	4501	4483	4568	4413	4641	4682	4717	4725	4694	4618	4783	4554	4469	4414	4379	4453	4492	4504	4545	4503	4444	4393	4414	4402	4397	4433	4367	4590	4346	4466	4298	4404	4347	4390	4298	4332	4373	4421	4516	4540	4450	4593	4527	4430	4467	4588	4438
4836	4667	4585	4614	4593	4380	4496	4640	4676	4653	4756	4554	4628	4618	4460	4379	4490	4392	4599	4560	4519	4344	4468	4453	4375	4283	4250	4287	4170	4210	4239	4407	4321	4264	4210	4288	4249	4385	4303	4268	4327	4245	4311	4476	4530	4384	4448	4359	4541	4614
4727	4540	4607	4593	4557	4642	4684	4720	4574	4687	4608	4726	4652	4712	4592	4419	4569	4762	4514	4434	4349	4540	4313	4439	4404	4374	4292	4229	4353	4247	4272	4395	4343	4281	4372	4345	4476	4449	4344	4346	4403	4331	4358	4449	4415	4650	4403	4430	4510	4546
4564	4670	4536	4626	4542	4577	4638	4413	4420	4586	4638	4654	4728	4632	4556	4633	4500	4586	4391	4427	4337	4520	4256	4540	4307	4311	4331	4413	4433	4324	4300	4267	4360	4513	4400	4397	4456	4465	4527	4369	4478	4565	4512	4340	4490	4510	4586	4470	4608	4367
4681	4522	4666	4733	4561	4581	4527	4453	4561	4517	4562	4589	4602	4571	4566	4564	4444	4527	4528	4522	4366	4402	4525	4428	4466	4515	4524	4531	4428	4435	4474	4435	4320	4522	4571	4514	4549	4573	4501	4491	4474	4582	4689	4669	4598	4633	4751	4744	4587	4581
4752	4752	4571	4513	4533	4514	4454	4589	4449	4560	4656	4713	4424	4528	4584	4661	4559	4602	4537	4522	4448	4404	4417	4582	4558	4474	4545	4493	4492	4527	4507	4478	4540	4645	4517	4489	4459	4671	4629	4640	4570	4642	4729	4610	4710	4569	4699	4645	4612	4631
4842	4658	4537	4555	4492	4396	4663	4458	4622	4768	4646	4537	4652	4604	4539	4597	4547	4679	4597	4510	4674	4594	4602	4493	4563	4640	4474	4332	4317	4415	4427	4485	4582	4443	4382	4410	4409	4560	4572	4571	4635	4542	4633	4671	4746	4499	4503	4590	4710	4673
4761	4640	4402	4398	4357	4385	4556	4464	4680	4674	4675	4556	4631	4509	4677	4619	4632	4617	4514	4605	4588	4708	4524	4574	4488	4364	4452	4321	4336	4441	4416	4460	4418	4302	4438	4555	4385	4424	4594	4635	4580	4608	4599	4578	4554	4557	4445	4461	4504	4591
4801	4480	4465	4448	4648	4518	4564	4464	4451	4481	4491	4410	4551	4579	4610	4669	4790	4517	4682	4516	4636	4394	4453	4375	4440	4449	4429	4407	4428	4511	4445	4477	4436	4436	4443	4311	4517	4356	4466	4532	4645	4543	4625	4456	4489	4456	4340	4347	4486	4423
4709	4469	4531	4640	4392	4469	4423	4457	4501	4578	4605	4566	4458	4868	4821	4652	4704	4590	4538	4643	4516	4557	4511	4456	4493	4450	4385	4452	4474	4554	4605	4536	4499	4461	4483	4587	4491	4435	4560	4521	4357	4348	4492	4548	4545	4508	4496	4402	4568	4531
4705	4586	4572	4561	4604	4371	4369	4453	4449	4592	4573	4678	4859	4786	4748	4709	4641	4497	4551	4682	4449	4470	4559	4480	4545	4427	4481	4498	4556	4530	4526	4571	4606	4440	4498	4565	4504	4442	4381	4373	4271	4401	4617	4466	4416	4534	4502	4501	4526	4310
4559	4529	4572	4483	4493	4373	4353	4564	4466	4546	4507	4629	4785	4754	4762	4616	4641	4673	4655	4607	4550	4462	4537	4612	4463	4584	4558	4607	4561	4506	4413	4485	4515	4519	4396	4433	4279	4393	4311	4243	4277	4354	4215	4399	4312	4338	4515	4655	4464	4516
4805	4607	4549	4456	4589	4449	4481	4554	4637	4695	4586	4672	4660	4656	4695	4602	4621	4701	4669	4733	4620	4589	4757	4604	4641	4463	4343	4484	4491	4439	4387	4389	4404	4397	4439	4373	4270	4410	4231	4225	4285	4210	4310	4344	4339	4242	4491	4471	4464	4433
4815	4567	4617	4612	4576	4629	4507	4514	4657	4680	4552	4662	4616	4694	4626	4695	4575	4864	4776	4533	4509	4767	4616	4572	4464	4370	4446	4409	4471	4421	4440	4361	4471	4460	4225	4209	4225	4124	4327	4179	4331	4292	4201	4356	4413	4319	4284	4324	4340	4381
4735	4679	4559	4680	4557	4603	4646	4569	4574	4443	4597	4659	4506	4610	4671	4692	4724	4719	4613	4457	4655	4434	4645	4353	4435	4355	4497	4370	4352	4352	4264	4159	4415	4446	4293	4350	4197	4281	4192	4259	4262	4161	4170	4243	4326	4334	4191	4384	4257	4316
4772	4625	4664	4675	4553	4547	4606	4564	4444	4504	4603	4611	4529	4523	4522	4575	4647	4649	4611	4444	4368	4476	4460	4395	4418	4415	4428	4412	4346	4279	4191	4269	4446	4343	4298	4243	4328	4222	4286	4329	4328	4306	4293	4356	4312	4343	4192	4378	4183	4319
4746	4592	4610	4717	4673	4414	4572	4565	4451	4380	4621	4556	4464	4443	4608	4573	4577	4526	4394	4413	4365	4404	4316	4419	4481	4486	4368	4460	4299	4390	4444	4440	4510	4536	4426	4449	4299	4368	4312	4382	4414	4434	4418	4239	4461	4288	4363	4326	4376	4404
4834	4644	4649	4605	4504	4437	4390	4411	4386	4363	4461	4513	4553	4510	4286	4561	4555	4470	4397	4384	4329	4449	4436	4320	4447	4457	4548	4356	4489	4397	4376	4668	4504	4457	4492	4402	4454	4478	4351	4388	4458	4477	4414	4357	4290	4316	4164	4351	4332	4392
4890	4693	4636	4673	4482	4307	4425	4402	4426	4436	4536	4621	4488	4472	4356	4308	4514	4449	4370	4423	4450	4469	4520	4444	4578	4740	4557	4553	4328	4456	4610	4506	4563	4586	4416	4289	4502	4331	4332	4297	4444	4374	4357	4386	4309	4420	4287	4453	4375	4297
4770	4727	4411	4585	4407	4272	4411	4388	4473	4395	4589	4515	4518	4322	4307	4384	4613	4536	4553	4540	4444	4615	4595	4578	4714	4719	4679	4631	4556	4607	4307	4623	4607	4388	4434	4368	4472	4277	4476	4394	4297	4370	4499	4310	4321	4484	4331	4415	4370	4514
4701	4659	4457	4510	4417	4293	4513	4535	4482	4403	4396	4404	4399	4397	4249	4415	4618	4565	4582	4594	4707	4554	4642	4724	4723	4827	4708	4558	4473	4456	4519	4506	4400	4478	4534	4501	4360	4528	4330	4428	4422	4471	4261	4334	4317	4325	4385	4410	4518	4366
4728	4678	4449	4504	4371	4420	4299	4385	4396	4302	4393	4417	4440	4492	4381	4587	4594	4763	4582	4638	4764	4645	4634	4672	4723	4784	4545	4575	4543	4576	4498	4541	4423	4453	4537	4443	4419	4495	4521	4440	4486	4340	4245	4281	4349	4344	4284	4618	4469	4332
4767	4633	4530	4395	4397	4342	4493	4405	4491	4275	4401	4403	4505	4494	4384	4540	4543	4665	4690	4732	4645	4491	4618	4806	4805	4748	4610	4579	4660	4633	4602	4627	4572	4679	4594	4392	4554	4575	4621	4462	4503	4464	4324	4416	4481	4364	4360	4417	4428	4507
4680	4565	4414	4599	4605	4463	4434	4505	4418	4261	4408	4569	4464	4616	4507	4530	4722	4756	4682	4621	4707	4619	4516	4627	4750	4750	4617	4697	4755	4658	4733	4682	4664	4696	4709	4637	4533	4574	4573	4613	4578	4529	4495	4329	4396	4439	4424	4555	4442	4381
4565	4595	4415	4517	4620	4539	4361	4580	4283	4360	4369	4470	4474	4542	4637	4606	4657	4529	4619	4592	4649	4658	4597	4655	4724	4571	4725	4734	4839	4734	4750	4742	4682	4587	4664	4633	4670	4529	4630	4519	4498	4436	4445	4604	4471	4501	4341	4548	4330	4368
4630	4608	4443	4516	4548	4560	4474	4383	4231	4456	4411	4630	4681	4580	4396	4562	4623	4589	4573	4497	4573	4609	4599	4727	4795	4815	4907	4726	4666	4698	4779	4568	4737	4636	4652	4683	4544	4508	4588	4485	4540	4453	4539	4414	4479	4383	4536	4465	4434	4590
4799	4648	4616	4488	4467	4491	4370	4341	4438	4570	4463	4617	4647	4573	4530	4410	4631	4406	4471	4597	4707	4499	4627	4678	4708	4639	4562	4765	4738	4741	4633	4609	4609	4565	4591	4402	4370	4494	4460	4613	4440	4400	4409	4441	4479	4436	4553	4506	4410	4377
4775	4602	4529	4613	4485	4531	4437	4478	4543	4573	4465	4413	4638	4542	4548	4430	4516	4388	4441	4526	4620	4647	4566	4716	4937	4710	4647	4557	4801	4671	4690	4613	4625	4529	4479	4370	4398	4505	4389	4485	4283	4559	4439	4387	4502	4428	4369	4347	4593	4583
4739	4577	4437	4560	4459	4384	4449	4469	4517	4596	4541	4581	4489	4484	4466	4485	4365	4377	4437	4393	4624	4539	4560	4594	4650	4682	4744	4677	4577	4690	4611	4713	4464	4580	4382	4401	4431	4357	4415	4387	4312	4229	4405	4304	4363	4343	4340	4508	4560	4388
4632	4488	4476	4457	4417	4521	4600	4500	4610	4675	4615	4381	4413	4405	4344	4398	4548	4551	4492	4524	4589	4502	4548	4542	4555	4610	4626	4475	4589	4420	4536	4526	4461	4438	4426	4375	4353	4340	4368	4399	4381	4410	4375	4345	4323	4319	4214	4400	4447	4467
4525	4623	4481	4515	4433	4547	4673	4686	4522	4577	4625	4585	4541	4413	4359	4345	4347	4380	4446	4457	4443	4450	4505	4391	4602	4567	4516	4481	4557	4454	4340	4376	4449	4365	4332	4388	4322	4377	4270	4334	4475	4311	4321	4274	4392	4433	4404	4390	4262	4396
4681	4397	4536	4569	4516	4620	4617	4632	4743	4664	4720	4649	4454	4373	4466	4470	4449	4531	4408	4476	4380	4460	4540	4350	4455	4406	4538	4326	4379	4385	4434	4402	4445	4345	4412	4371	4397	4312	4396	4481	4318	4358	4320	4315	4359	4229	4488	4376	4213	4426
4590	4514	4584	4667	4729	4700	4733	4730	4566	4479	4602	4560	4453	4428	4392	4365	4375	4457	4414	4504	4377	4405	4243	4313	4434	4199	4288	4428	4442	4390	4514	4571	4565	4481	4345	4462	4324	4438	4565	4300	4486	4254	4405	4436	4367	4265	4389	4347	4288	4164
4803	4574	4501	4603	4701	4682	4541	4601	4557	4586	4595	4534	4589	4415	4458	4443	4355	4482	4427	4301	4597	4436	4327	4182	4471	4203	4370	4472	4553	4465	4381	4543	4482	4426	4449	4359	4478	4540	4524	4517	4385	4383	4304	4450	4276	4373	4276	4334	4252	4250
4540	4501	4461	4683	4495	4535	4473	4485	4476	4587	4716	4532	4651	4585	4400	4539	4463	4443	4379	4437	4339	4406	4312	4201	4177	4382	4427	4389	4303	4443	4515	4483	4413	4369	4506	4493	4593	4363	4461	4647	4526	4467	4430	4485	4516	4390	4418	4279	4238	4167
4436	4524	4598	4686	4766	4591	4515	4564	4666	4496	4645	4644	4484	4640	4463	4485	4340	4335	4346	4350	4278	4192	4325	4203	4313	4234	4337	4419	4300	4348	4509	4449	4490	4542	4586	4370	4632	4530	4491	4576	4387	4493	4393	4561	4542	4534	4497	4442	4310	4232
4566	4521	4625	4716	4692	4519	4626	4643	4648	4509	4496	4512	4619	4574	4532	4358	4479	4292	4415	4192	4260	4337	4171	4337	4271	4324	4469	4319	4240	4340	4491	4531	4544	4545	4591	4603	4523	4577	4434	4469	4502	4496	4592	4449	4359	4585	4487	4489	4359	4374
4617	4646	4621	4626	4590	4571	4537	4512	4498	4599	4440	4403	4385	4671	4581	4376	4437	4371	4259	4391	4321	4139	4314	4515	4311	4584	4497	4613	4378	4541	4508	4670	4687	4552	4496	4569	4545	4518	4522	4522	4477	4523	4616	4569	4474	4483	4427	4521	4575	4510
4670	4435	4537	4614	4429	4279	4361	4367	4473	4552	4444	4494	4520	4481	4489	4380	4454	4340	4236	4181	4198	4237	4322	4356	4354	4246	4398	4530	4528	4430	4354	4398	4613	4615	4599	4584	4527	4399	4469	4407	4430	4497	4553	4401	4415	4559	4434	4356	4543	4471
4662	4625	4449	4475	4365	4352	4352	4408	4484	4556	4574	4697	4532	4464	4510	4518	4387	4455	4522	4372	4482	4384	4397	4563	4470	4355	4438	4429	4441	4478	4424	4463	4549	4519	4518	4469	4418	4388	4454	4312	4280	4479	4477	4467	4358	4431	4328	4460	4507	4446
4627	4446	4274	4264	4249	4426	4297	4495	4486	4517	4509	4515	4542	4480	4571	4455	4414	4497	4329	4402	4454	4504	4476	4508	4596	4420	4407	4508	4581	4503	4619	4506	4573	4543	4512	4415	4332	4495	4448	4496	4253	4375	4556	4498	4381	4453	4473	4461	4588	4408
4716	4386	4346	4418	4234	4285	4364	4423	4490	4303	4518	4448	4394	4454	4372	4381	4396	4437	4380	4326	4413	4478	4597	4778	4618	4764	4453	4420	4327	4562	4525	4320	4425	4481	4435	4454	4469	4251	4410	4536	4327	4402	4225	4286	4403	4428	4364	4284	4524	4406
4678	4361	4443	4340	4284	4292	4425	4247	4426	4508	4445	4468	4428	4549	4382	4323	4599	4439	4616	4452	4524	4459	4543	4686	4615	4684	4586	4549	4547	4501	4608	4534	4361	4450	4502	4450	4473	4425	4377	4306	4316	4500	4413	4378	4326	4281	4344	4369	4436	4403
4681	4314	4265	4158	4145	4146	4137	4275	4407	4430	4485	4369	4560	4614	4535	4500	4441	4625	4515	4652	4695	4780	4708	4677	4554	4596	4607	4596	4646	4715	4645	4641	4466	4332	4344	4416	4433	4451	4273	4221	4276	4151	4378	4328	4351	4389	4291	4377	4280	4455
4577	4260	4307	4184	4144	4083	4313	4329	4508	4569	4625	4537	4626	4595	4548	4763	4682	4699	4697	4770	4878	4670	4680	4831	4682	4695	4680	4678	4564	4692	4485	4718	4530	4396	4399	4361	4349	4335	4340	4220	4237	4201	4256	4268	4421	4310	4312	4271	4304	4317
4670	4323	4372	4453	4243	4396	4349	4348	4450	4477	4600	4545	4470	4514	4589	4665	4533	4650	4780	4694	4844	4797	4908	4856	4803	4731	4737	4635	4601	4565	4622	4585	4586	4433	4344	4222	4275	4207	4394	4255	4304	4176	4220	4297	4135	4297	4214	4321	4261	4302
4544	4487	4349	4492	4450	4287	4388	4348	4384	4339	4440	4507	4432	4424	4588	4530	4551	4626	4663	4800	4757	4909	4921	4959	4787	4741	4716	4630	4786	4631	4575	4547	4633	4606	4460	4390	4303	4334	4405	4251	4264	4354	4330	4270	4310	4238	4329	4256	4490	4342
4525	4571	4371	4413	4327	4319	4362	4319	4428	4304	4350	4492	4398	4476	4549	4555	4612	4671	4860	4632	4668	4653	4699	4694	4794	4734	4569	4601	4766	4758	4572	4355	4576	4519	4511	4418	4300	4344	4289	4195	4254	4254	4282	4313	4310	4381	4392	4341	4389	4413
4677	4400	4348	4247	4259	4202	4322	4306	4381	4495	4463	4345	4421	4507	4520	4681	4613	4732	4789	4772	4706	4652	4679	4728	4715	4818	4697	4802	4701	4792	4626	4608	4346	4456	4455	4442	4342	4443	4426	4226	4324	4262	4408	4093	4228	4337	4369	4256	4201	4283
4621	4537	4356	4207	4218	4190	4304	4594	4449	4478	4485	4561	4550	4617	4572	4524	4645	4787	4698	4720	4705	4771	4580	4695	4554	4627	4597	4562	4559	4700	4661	4709	4455	4360	4389	4434	4292	4332	4311	4214	4155	4267	4177	4170	4138	4212	4261	4255	4337	4323
4473	4339	4231	4404	4482	4466	4576	4565	4615	4614	4494	4501	4437	4385	4572	4569	4599	4803	4667	4753	4698	4755	4565	4524	4700	4480	4455	4452	4593	4592	4672	4585	4573	4311	4358	4359	4436	4291	4309	4239	4253	4151	4204	4249	4166	4186	4317	4222	4322	4249
4265	4383	4412	4701	4503	4480	4474	4716	4681	4510	4466	4375	4454	4295	4504	4515	4627	4567	4558	4513	4457	4674	4560	4571	4514	4415	4443	4380	4360	4425	4501	4606	4572	4472	4421	4537	4206	4248	4263	4322	4223	4265	4178	4235	4221	4098	4147	4233	4196	4272
4411	4349	4368	4515	4489	4625	4633	4488	4566	4602	4430	4290	4516	4464	4433	4375	4490	4502	4558	4303	4477	4266	4560	4487	4534	4401	4467	4395	4392	4382	4348	4273	4278	4361	4409	4249	4221	4127	4100	4310	4086	4226	4033	4087	4132	4196	4277	4269	4261	4343
4481	4429	4315	4469	4527	4581	4582	4525	4442	4399	4292	4303	4357	4297	4362	4432	4381	4430	4463	4414	4306	4378	4324	4282	4327	4370	4468	4463	4431	4368	4124	4148	4339	4164	4399	4350	4057	4205	4166	4173	4067	4121	4124	4235	4247	4160	4139	4295	4323	4352
4511	4200	4274	4417	4512	4458	4541	4456	4441	4433	4305	4341	4383	4462	4504	4375	4460	4296	4383	4253	4412	4379	4459	4366	4266	4328	4260	4417	4449	4337	4294	4174	4169	4165	4195	4260	4183	4061	4295	4230	4227	4131	3979	4062	4197	4235	4075	4241	4081	4119
4319	4243	4242	4339	4652	4597	4392	4510	4470	4572	4475	4368	4523	4459	4478	4452	4370	4442	4284	4296	4425	4364	4432	4226	4147	4199	4351	4244	4161	4318	4336	4259	4047	4104	4195	4173	4216	4089	4033	4081	4150	4004	4198	4057	4098	4191	4172	4087	4026	4273
4357	4187	4161	4214	4267	4476	4440	4491	4473	4642	4590	4471	4429	4558	4549	4557	4535	4450	4331	4289	4347	4182	4318	4075	4171	4186	4240	4179	4212	4355	4314	4334	4129	4017	4074	4053	4145	4166	4080	4064	4000	4189	4129	3996	4078	4089	4050	4101	4151	4081
4282	4195	4320	4150	4237	4408	4588	4589	4560	4492	4613	4424	4507	4373	4583	4699	4586	4551	4604	4490	4368	4284	4321	4165	4182	4045	4152	4094	4173	4213	4204	4256	4120	4065	4052	4140	4083	4183	4073	4101	4076	4085	4049	4133	3924	3943	4092	4086	4093	4188
4234	4358	4239	4381	4370	4440	4446	4540	4594	4639	4451	4563	4516	4459	4561	4659	4675	4516	4642	4386	4576	4377	4398	4175	4190	4232	4164	4029	4242	4149	4157	4147	4240	4091	4011	3884	4139	4177	4167	4190	3995	3894	3987	3946	3857	3904	4022	4034	4125	4046
4375	4220	4242	4411	4509	4472	4470	4575	4711	4643	4439	4529	4585	4584	4533	4596	4552	4683	4631	4622	4499	4339	4474	4279	4208	4225	4117	4083	4210	4052	4141	4311	4182	4117	3995	4008	3901	4036	4051	4164	3979	3858	4009	4036	3963	4045	3941	4059	3983	4040
4451	4255	4316	4307	4495	4440	4551	4644	4600	4518	4527	4559	4700	4572	4475	4686	4678	4713	4669	4659	4563	4461	4613	4335	4252	4088	4061	4119	4216	4211	4181	4216	4268	4264	4048	4104	3955	4075	4037	4141	4024	3884	3867	3994	4042	3994	3957	4001	3945	3983
4371	4450	4368	4483	4501	4506	4497	4595	4588	4559	4583	4549	4473	4352	4300	4559	4630	4652	4649	4673	4647	4464	4600	4327	4445	4195	4159	4111	4134	4092	4019	4089	4097	3954	4085	4143	4034	4080	3985	3954	4038	3984	4027	4138	4171	4048	3824	3825	3951	3987
4573	4430	4324	4416	4446	4444	4454	4513	4474	4496	4411	4447	4320	4343	4482	4336	4418	4465	4518	4565	4462	4479	4438	4658	4392	4315	4211	4199	4220	4135	4133	4142	4070	4147	4333	4202	4016	4066	4059	3960	4082	4064	4082	4071	4000	3949	3896	3903	4020	3916
4613	4393	4558	4521	4457	4503	4483	4360	4349	4373	4441	4299	4269	4406	4419	4226	4332	4341	4458	4521	4641	4505	4468	4364	4399	4254	4355	4202	4328	4229	4069	4097	3991	4137	4207	4303	4236	4008	4052	4065	4160	4092	3935	4021	3997	4009	4033	3878	4016	4015
4725	4520	4508	4544	4565	4476	4513	4437	4424	4335	4489	4343	4198	4365	4234	4234	4239	4316	4364	4417	4463	4440	4481	4483	4233	4461	4331	4284	4284	4254	4121	4132	4183	4117	4236	4178	4136	4004	4130	4166	4167	4046	3979	3950	4067	4089	3994	4059	3970	4054
4766	4507	4521	4626	4543	4556	4563	4510	4407	4460	4204	4271	4283	4238	4017	4168	4049	4134	4242	4344	4293	4318	4378	4362	4393	4216	4287	4430	4354	4164	4245	4180	4065	4224	4240	4100	4139	4058	4137	4124	3995	4079	4152	3954	4105	4150	4229	4173	4084	4152
4636	4528	4603	4492	4657	4451	4525	4489	4453	4437	4375	4125	4207	4014	4021	4097	4129	4160	4113	4296	4383	4348	4331	4463	4229	4277	4241	4323	4209	4284	4228	4090	4217	4153	4261	4106	4173	4202	4100	4141	3984	4307	4099	4104	4171	4167	4119	4116	3967	4128
4703	4731	4542	4578	4412	4427	4567	4499	4424	4429	4297	4223	4224	3988	3976	4063	4058	4040	4172	4180	4253	4299	4295	4337	4240	4328	4390	4242	4371	4186	4238	4206	4153	4125	4292	4278	4307	4123	3991	4164	4003	4138	4177	4165	4191	4378	4106	4116	4158	4131
4747	4592	4410	4445	4487	4411	4371	4565	4593	4340	4320	4270	4110	4033	3934	3940	4080	4109	4000	4190	4167	4236	4293	4347	4269	4095	4316	4340	4328	4207	4130	4298	4193	4190	4224	4295	4277	4095	4033	3908	4157	4241	4159	4091	4276	4235	4147	4241	4053	4125
4609	4559	4589	4548	4654	4525	4424	4425	4357	4321	4365	4392	4201	4081	3995	4029	4017	4040	4051	4119	4249	4203	4131	4270	4238	4243	4279	4245	4196	4192	4196	4163	4054	4215	4219	4276	4379	4109	4107	4103	4085	4157	4143	4182	4311	4139	4175	4167	4088	4118
4574	4424	4463	4480	4392	4335	4291	4342	4421	4345	4416	4206	4188	4128	4061	4145	4090	4052	4134	4167	4028	4082	4101	4028	4232	4115	4273	4215	4280	4208	4109	4152	4096	4100	4133	4194	4145	4113	4075	4109	4211	4198	4203	4217	4119	4201	4099	4124	4130	4080
4556	4575	4388	4323	4383	4205	4277	4344	4320	4289	4386	4402	4223	4229	4128	4041	4013	4133	4184	4171	4150	4130	4137	4238	4186	4245	4337	4209	4313	4103	4049	4119	4142	4085	4048	4140	4122	4069	4022	4110	4160	4235	4340	4129	4033	4152	4032	4068	4210	4216
4703	4528	4362	4378	4236	4298	4331	4278	4376	4239	4365	4350	4211	4238	4144	4122	4032	4044	4110	4192	4119	4078	4090	4211	4235	4198	4155	4342	4211	4090	4116	4065	4219	4160	4153	4098	4163	4119	4026	4057	4075	4217	4103	4118	4024	4046	4059	4176	4068	4135
4734	4538	4483	4366	4347	4219	4356	4270	4219	4286	4276	4217	4398	4208	4269	4221	4086	4105	4196	4143	4127	4224	4253	4215	4231	4353	4293	4180	4271	4211	4140	4179	4141	4182	4074	4059	4103	4192	4045	4158	4204	4224	4073	4023	4048	4035	4019	4124	4066	4190
4536	4556	4412	4400	4333	4175	4058	4275	4254	4283	4387	4291	4213	4283	4215	4100	4216	4106	4049	4187	4177	4180	4243	4362	4282	4239	4309	4278	4337	4170	4133	4173	4264	4109	4167	4225	4201	4150	4166	4167	4287	4071	4016	3994	4064	4163	4057	3997	4047	4010
4685	4520	4442	4412	4302	4326	4199	4263	4243	4289	4309	4281	4246	4250	4097	4138	4159	4114	4123	4127	4226	4209	4353	4403	4341	4258	4357	4326	4258	4314	4225	4271	4143	4232	4215	4261	4262	4168	4053	4138	4114	4079	4012	4034	4036	4052	4088	4024	4122	4080
4535	4584	4468	4453	4359	4203	4107	4178	4047	4179	4359	4177	4217	4084	4191	4214	4251	4155	4201	4152	4180	4249	4343	4327	4333	4266	4294	4309	4303	4269	4206	4144	4240	4286	4303	4316	4381	4199	4255	4064	4248	4103	4080	4008	4171	4093	4093	3989	4048	3992
4707	4662	4571	4550	4399	4306	4263	4228	4141	4059	4174	4031	4239	4178	4252	4279	4168	4215	4216	4237	4302	4225	4393	4257	4410	4370	4393	4471	4241	4281	4167	4325	4305	4281	4309	4260	4366	4376	4246	4302	4333	4179	4088	4137	4093	4053	3933	4072	4067	4061
4520	4538	4645	4487	4535	4382	4354	4194	4204	4108	4251	4352	4150	4033	4263	4229	4115	4289	4208	4204	4375	4245	4389	4258	4283	4428	4465	4368	4385	4319	4336	4184	4381	4291	4360	4402	4429	4278	4360	4250	4159	4142	4175	4086	4087	4175	4052	4151	4041	4022
4422	4463	4541	4527	4555	4440	4515	4387	4364	4209	4162	4127	4119	4230	4306	4080	4354	4229	4120	4392	4191	4194	4216	4232	4284	4459	4355	4448	4260	4134	4176	4424	4446	4414	4471	4503	4364	4346	4279	4368	4256	4190	4213	4195	4222	4209	4140	4053	4097	3919
4398	4471	4435	4546	4565	4576	4553	4453	4329	4309	4272	4233	4202	4173	4144	4321	4395	4289	4348	4186	4279	4215	4244	4320	4378	4415	4258	4233	4192	4191	4243	4279	4308	4282	4251	4355	4290	4184	4348	4302	4129	4154	4026	3934	4167	4114	4283	4062	4173	4026
4333	4477	4425	4636	4577	4536	4532	4493	4266	4510	4256	4332	4178	4206	4219	4375	4273	4318	4306	4331	4283	4241	4332	4288	4215	4299	4329	4367	4221	4128	4169	4248	4359	4363	4287	4255	4256	4162	4335	4273	4214	4198	4076	4143	4235	4231	4212	4125	4161	4118
4419	4315	4426	4582	4516	4456	4577	4486	4475	4411	4371	4245	4207	4184	4411	4307	4358	4167	4237	4287	4229	4145	4289	4238	4147	4244	4235	4311	4205	4124	4114	4261	4271	4247	4259	4220	4220	4170	4168	4218	4201	4144	4108	4213	4152	4311	4152	4197	4080	4169
4478	4351	4300	4275	4261	4363	4635	4537	4464	4518	4358	4422	4348	4344	4297	4388	4319	4294	4277	4314	4163	4296	4326	4470	4264	4130	4140	4261	4214	4153	4287	4289	4256	4201	4236	4190	4129	4178	4170	4139	4158	4108	4060	4246	4247	4295	4204	4160	4333	4140
4564	4429	4087	4377	4325	4452	4525	4712	4541	4295	4387	4455	4378	4300	4289	4326	4257	4436	4315	4328	4346	4328	4427	4275	4360	4211	4223	4167	4128	4052	4198	4288	4321	4253	4185	4075	4152	4098	4161	4239	4037	4141	4049	4157	4361	4171	4253	4117	4187	4187
4625	4439	4443	4295	4328	4253	4429	4450	4502	4510	4507	4220	4421	4476	4310	4334	4331	4188	4363	4375	4351	4304	4366	4408	4139	4253	4248	4228	4153	4208	4264	4421	4326	4195	4240	4139	4120	4204	4175	4096	4165	4144	4197	4338	4216	4319	4064	4105	4209	4019
4621	4360	4321	4428	4208	4166	4162	4366	4441	4494	4269	4288	4311	4254	4408	4166	4297	4387	4214	4316	4329	4176	4299	4178	4317	4308	4232	4310	4232	4409	4479	4365	4074	4185	3982	4089	4248	4188	4199	4200	4051	4238	4278	4085	4265	4197	4130	4203	4105	4046
4641	4520	4392	4374	4273	4268	4245	4220	4233	4385	4159	4349	4281	4279	4289	4267	4259	4229	4196	4260	4352	4147	4161	4122	4241	4161	4338	4229	4295	4328	4434	4296	4171	4128	4228	4218	4234	4261	4148	4134	4086	4183	4204	4091	4221	4139	4186	4185	4128	4203
4613	4726	4661	4505	4528	4168	4170	4239	4225	4308	4188	4188	4282	4228	4174	4049	4266	4186	4203	4258	4310	4291	4259	4126	4186	4080	4293	4271	4212	4348	4352	4236	4159	4180	4145	4215	4289	4241	4216	4153	4107	4288	4164	4125	4010	4276	4225	4051	4004	3960
4497	4615	4555	4603	4608	4410	4372	4296	4305	4391	4163	4308	4178	4099	4233	4073	4395	4150	4248	4254	4231	4269	4147	4104	4116	4212	4285	4279	4309	4253	4197	4263	4244	4088	4113	4264	4266	4196	4149	4059	4068	4062	4115	4061	4174	4097	4115	4006	4053	3950
4668	4653	4631	4690	4580	4615	4519	4367	4397	4283	4296	4196	4226	4175	4103	4176	4215	4224	4244	4067	4196	4091	4079	4304	4137	4189	4314	4363	4211	4126	4104	4153	4251	4246	4168	4086	4132	4202	4236	4110	4027	4101	4159	4130	4124	4187	4125	4194	4022	4151
4396	4512	4510	4724	4678	4445	4388	4470	4482	4330	4200	4202	4313	4144	4184	4215	4173	4153	4318	4101	4285	4154	4120	4142	4038	4051	4053	4031	4087	4039	4013	4011	4235	4080	4110	4143	4186	4303	4083	4185	4086	4088	3890	4121	4061	4176	4040	4045	4092	4108
4460	4404	4494	4510	4699	4621	4572	4454	4399	4399	4243	4186	4279	4178	4119	4038	4206	4092	4282	4268	4234	4170	4190	4172	4112	4062	4057	4174	4068	4088	4133	4192	4167	4087	3998	4146	4073	4193	4104	4065	4065	4053	4039	4041	4293	4069	4186	4137	4188	4270
4588	4422	4308	4355	4458	4343	4501	4485	4633	4423	4401	4380	4291	4238	4134	4159	4221	4207	4354	4179	4311	4112	4084	4113	4114	3940	4069	4071	4078	3970	4110	4116	4108	4027	3900	4031	4229	4065	4163	4001	3979	4119	4037	4053	4073	4070	4151	4220	4135	4114
4696	4445	4431	4304	4364	4419	4255	4367	4484	4397	4336	4370	4303	4261	4236	4146	4188	4159	4171	4300	4187	4209	4119	4025	4076	4079	4143	4093	4249	4139	3992	4188	3965	4071	4001	3901	4027	4003	4068	4044	4089	4145	4105	3923	3992	4121	4090	4001	4183	4112
4562	4510	4553	4421	4358	4206	4249	4303	4429	4320	4313	4390	4346	4310	4152	4119	3986	4211	4129	4137	4156	4133	4067	4163	4052	4182	4136	4192	4180	4207	4034	3968	4004	4121	4077	3951	3938	3927	3956	4036	3990	3941	4121	4112	3991	4015	3929	3992	4087	3994
4536	4290	4499	4421	4441	4372	4273	4231	4312	4288	4387	4322	4344	4343	4173	4206	3954	4097	4063	4045	4125	4052	4078	4072	4096	4230	4197	4072	4216	4118	4076	3961	4042	4083	4006	4009	3886	3894	3918	3992	3982	3997	3994	4042	3852	4081	3937	3996	4003	3899
4453	4431	4396	4378	4357	4225	4497	4338	4130	4375	4284	4264	4380	4198	4256	4246	4164	4120	4004	4060	4186	4092	4189	4006	4153	4134	4196	4076	4172	4126	4025	3995	3910	4078	4074	4071	3984	3818	3869	3981	3976	4022	3961	4083	3939	4042	3887	4025	3817	3928
4355	4236	4211	4401	4372	4356	4366	4504	4346	4203	4270	4405	4274	4339	4128	4219	4317	4258	4185	4161	4160	4078	4087	4170	4072	4232	4043	4125	4014	4178	4121	3875	3972	4134	4042	3975	4043	4027	3931	3978	3969	3926	3952	4014	4102	3908	3980	3894	3850	3910
4440	4238	4379	4323	4409	4395	4402	4392	4434	4328	4347	4421	4284	4233	4220	4083	4128	4327	4267	4175	4118	4111	4058	4098	4098	4083	4095	4073	3997	4087	4024	3954	4005	3865	4043	3957	4009	4075	3796	3973	4008	3874	4017	3871	3899	3944	4041	3907	4014	3988
4554	4437	4335	4292	4296	4258	4315	4352	4390	4294	4425	4222	4304	4157	4242	4041	4159	4276	4283	4227	4122	4127	4090	4140	4190	4125	4204	4152	4083	4090	4058	4049	4029	3899	3973	4108	4140	3981	3978	3996	3989	3827	3897	4085	4092	4028	3932	3859	3899	4064
4451	4399	4297	4376	4233	4264	4258	4405	4364	4353	4420	4351	4252	4178	4038	4156	4141	4136	4167	4127	4256	3993	4095	4081	4226	4114	4168	4052	4075	4057	4072	3950	4025	4043	3813	4118	4062	3949	3947	3941	3821	3893	3952	4028	4018	3999	3953	3892	3917	4041
4490	4548	4220	4331	4414	4339	4328	4273	4413	4361	4271	4482	4309	4230	4272	4275	4333	4191	4195	4180	4149	4292	4139	4119	4215	4129	4175	4055	3839	4055	4028	4101	4049	4087	4005	3937	4082	4074	3961	3916	3801	3793	4005	3895	4013	4080	3888	4053	3880	4209
4347	4333	4223	4324	4270	4289	4282	4353	4294	4460	4400	4493	4398	4390	4339	4415	4418	4484	4344	4229	4109	4202	4068	4131	4168	3973	4051	4115	3999	3965	4033	3946	4082	3992	4025	3879	4030	3973	3862	3920	3963	3741	3858	3873	3909	3912	4036	3968	4014	4004
4205	4185	4162	4285	4371	4267	4213	4347	4316	4377	4438	4412	4390	4447	4385	4461	4408	4391	4348	4193	4135	4089	4222	4131	4036	4057	3968	4125	4051	3930	4002	3922	3900	3853	3987	3945	3769	4006	3937	3876	3889	3794	3792	3846	3863	3814	4045	3925	3741	3858
4263	4291	4191	4175	4193	4337	4209	4285	4342	4319	4393	4302	4291	4278	4298	4338	4449	4435	4385	4289	4304	4151	4124	4167	4117	4119	3944	4104	4026	3951	4006	3901	3946	3937	4028	3862	3902	3838	3836	3740	3936	3919	3857	3854	3849	3850	3919	3821	3945	3723
4275	4097	4226	4274	4178	4208	4241	4255	4185	4240	4288	4335	4234	4250	4280	4298	4371	4401	4405	4464	4432	4359	4269	4165	4303	4101	4101	4059	4030	3995	4027	3983	3973	3875	3890	3931	3868	3982	3863	3697	3792	3835	3850	3787	3857	3799	3799	3828	3921	3866
4282	4119	4208	4145	4083	4115	4240	4231	4407	4356	4412	4401	4216	4313	4391	4327	4476	4349	4487	4436	4549	4318	4308	4358	4203	4167	4314	4172	4128	4068	4211	4041	3855	3996	4032	3928	3996	3963	3792	3773	3746	3841	3813	4048	3857	3947	3824	3924	3947	3851
4269	4325	4189	4183	4153	4119	4201	4181	4217	4237	4382	4366	4430	4258	4316	4340	4219	4364	4310	4286	4313	4329	4235	4318	4289	4293	4269	4296	4271	4312	4186	4035	4237	4093	3982	3925	4073	3840	4010	3924	3829	4033	3974	4158	3982	4068	3932	4005	3904	3948
4231	4126	4210	4280	4151	4160	4072	4205	4185	4385	4328	4381	4348	4453	4457	4239	4249	4262	4331	4245	4348	4231	4119	4324	4168	4308	4385	4254	4326	4018	4144	4226	4115	4228	4032	3959	3996	4017	3975	3963	4001	4134	4024	4057	3997	3993	4087	4187	3971	4189
4120	4041	4165	4271	4372	4200	4066	4225	4280	4268	4364	4296	4364	4388	4433	4442	4421	4363	4440	4309	4348	4176	4179	4295	4220	4290	4297	4295	4321	4194	4066	4133	4105	4140	4085	4087	4088	4042	3980	3997	3959	4071	4019	3946	4067	3931	4068	4045	3999	4021
4211	4007	4055	4206	4179	4099	4188	4296	4403	4249	4461	4376	4338	4519	4333	4317	4445	4326	4357	4505	4402	4307	4386	4314	4290	4229	4274	4273	4130	4220	4044	4245	4124	4132	4004	4032	3992	3909	3864	3914	4014	4059	4075	3791	3938	3844	3941	3883	3952	4083
4035	4099	3983	4152	4016	4153	4132	4352	4451	4337	4397	4351	4381	4471	4459	4414	4295	4292	4409	4416	4408	4374	4337	4373	4199	4312	4290	4194	4083	4147	4075	4106	4100	4025	4013	4033	3990	3840	3887	3897	3937	3992	3846	4074	4067	3988	4086	3932	4004	4100
4150	4042	4006	4169	4098	4191	4145	4295	4219	4353	4383	4571	4374	4501	4278	4437	4251	4490	4397	4351	4646	4454	4448	4362	4344	4357	4436	4318	4177	4139	4137	4176	4073	4082	3990	3994	3967	3985	3889	3972	3868	3990	4032	4159	4040	4022	3989	4077	4170	4113
4311	4063	4154	4205	4121	4079	4113	4184	4171	4351	4291	4325	4356	4381	4461	4314	4520	4343	4338	4356	4461	4449	4426	4339	4380	4384	4384	4455	4418	4376	4269	4147	4117	4101	4075	4119	4028	4121	4051	4183	4000	3997	4241	4017	4126	4171	4083	3958	4082	4086
4254	4172	3971	4054	4241	4035	4138	4046	4225	4184	4121	4215	4302	4354	4336	4387	4458	4528	4421	4412	4505	4435	4347	4490	4302	4387	4349	4363	4223	4144	4300	4060	4215	4166	4164	4132	4165	4073	4162	4078	4119	4158	4175	4066	4108	4155	4021	4054	4049	4226
4264	4149	4081	4172	4011	4007	3992	4295	4194	4216	4208	4175	4204	4280	4254	4363	4336	4445	4309	4414	4417	4459	4461	4427	4355	4462	4412	4338	4380	4282	4329	4249	4089	4159	4214	4180	4256	4116	4174	4079	4123	4159	4106	4093	4164	4027	3972	4170	4188	4085
4330	4243	4173	4090	4080	4094	4145	4202	4102	4139	4247	4180	4150	4255	4183	4230	4132	4423	4286	4483	4515	4415	4507	4544	4500	4403	4298	4465	4435	4358	4289	4116	4219	4252	4144	4153	4259	4247	4147	3991	4185	4270	4236	4093	4144	4182	4224	4223	4118	4247
4389	4109	4148	4077	4130	4147	4155	4063	4162	4144	4161	4027	4258	4299	4103	4269	4126	4246	4238	4327	4203	4388	4223	4349	4417	4412	4285	4308	4345	4306	4371	4246	4134	4329	4264	4228	4411	4271	4351	4208	4338	4244	4185	4267	4190	4257	4262	3965	4174	4318
4329	4164	4145	4235	4098	4192	4115	4236	4116	4119	4143	4190	4109	4216	4294	4226	4212	4217	4313	4257	4344	4275	4355	4249	4358	4284	4329	4300	4318	4318	4300	4218	4244	4227	4102	4166	4204	4234	4103	4252	4047	4199	4227	4159	4163	4253	4199	4218	4153	4003
4319	4275	4196	4189	4054	4087	4130	4166	4155	4170	4057	4034	3936	4011	4171	4083	4154	4190	4263	4208	4342	4279	4287	4382	4126	4237	4189	4173	4273	4095	4343	4121	4158	4116	4239	4123	4163	4156	4074	4090	4098	4170	4093	3961	4121	4031	4085	4075	4067	4148
4471	4312	4257	4207	4095	4129	4065	4128	4086	4186	4077	4132	4057	4004	4056	4055	4178	4238	4164	4269	4274	4369	4433	4247	4371	4320	4097	4100	4282	4122	4178	4281	4226	4160	4087	4199	4084	4094	4089	4125	4060	4070	4094	3999	4081	4081	4001	4096	3933	4144
4444	4459	4257	4301	4147	4131	3998	4110	4189	4053	4080	4127	4117	4023	4054	4164	4160	4189	4189	4303	4224	4243	4308	4209	4223	4200	4118	4214	4241	4165	4091	4167	4188	4149	4142	4187	4106	4116	3983	4069	3974	4020	4000	4118	4087	4218	3994	4164	3988	4087
4430	4293	4306	4202	4374	4078	4064	4082	4116	4058	4039	3980	4058	4151	4121	4145	4120	4059	4167	4130	4141	4185	4121	4178	4295	4219	4186	4203	4286	4027	4078	4178	4291	4165	4115	4092	4112	3994	4154	4099	4057	4152	4092	4032	4065	4182	4020	3977	4076	3896
4468	4463	4256	4310	4241	4140	4221	4220	4122	4215	4066	4040	3974	4129	4095	4128	4001	4096	4034	4115	4086	4178	4238	4230	4299	4033	4024	3946	4140	4071	4117	4166	4187	4121	4052	4093	4147	4052	3899	4035	3915	3947	4032	3926	4095	4038	4057	3971	3885	3994
4475	4366	4416	4295	4307	4122	4241	4317	4085	4040	4152	4132	4205	4009	4090	4018	4168	4008	4042	4085	4052	4064	4112	4121	4084	4023	4034	4091	4042	4106	4081	4287	4014	4033	4168	4044	3960	3875	3971	3853	3947	3934	4052	4032	4071	4054	3999	4009	4046	3936
4447	4247	4422	4442	4447	4406	4273	4143	4262	4206	4173	4126	4113	4211	3996	3979	3881	4223	3935	4109	4014	3979	4048	4030	4091	4010	3998	4190	4183	4040	4000	4068	4099	4210	3949	4015	4009	3946	3788	3955	3938	3880	3923	3948	4044	4072	3934	3992	4007	3952
4358	4349	4280	4505	4409	4334	4270	4189	4200	4274	4306	4309	4278	4069	4143	4090	4133	4196	3903	4076	3914	3834	3817	3932	4030	3954	4123	4013	4080	3976	4012	4137	4105	4076	3976	3984	3919	3939	3901	3910	3974	3853	3909	4058	3888	3901	3874	3981	3851	3998
4428	4312	4350	4442	4359	4323	4323	4288	4220	4313	4253	4332	4298	4186	4203	4118	4112	4031	4055	3983	3987	4074	4150	3968	4027	4047	3988	4050	4072	4048	4026	3898	3960	3859	4049	4016	3977	3949	3925	3834	3815	3936	3920	3907	3976	3868	3880	3864	3875	3895
4432	4394	4292	4482	4316	4322	4342	4305	4421	4376	4410	4271	4185	4187	4080	4159	4087	4210	4120	4091	3941	4061	4073	4044	4010	3913	3997	3949	3951	3933	3836	3862	3926	3943	3887	3936	3801	3806	3877	3887	3886	3796	3854	3935	3851	3922	3866	3771	3866	3873
4434	4268	4403	4347	4482	4333	4428	4242	4250	4210	4276	4252	4255	4251	4172	4170	4103	4140	4033	4049	4105	3982	4084	3899	3994	4115	4127	3976	3901	3958	3994	3910	3981	4023	3958	3987	3763	3950	3801	3859	3882	3832	3800	3797	3863	3941	3777	3826	3805	3986
4432	4194	4267	4445	4297	4308	4350	4116	4293	4108	4167	4295	4324	4312	4185	4152	4226	4102	4132	4039	4104	4074	4145	4088	4012	4138	3999	4103	4019	3912	3904	3879	3924	4090	3974	3907	3962	3973	3859	3803	3932	3869	3789	3813	3816	3869	3953	3874	3957	3940
4341	4090	4289	4268	4272	4281	4333	4288	4271	4290	4265	4279	4297	4225	4304	4219	4161	4193	4068	4111	4158	4132	4002	4031	4050	4047	4152	4117	3967	4020	3913	3982	3999	3961	3999	3867	3968	3913	3912	3889	3798	3906	3929	3897	3870	3775	3835	3806	3978	3904
4248	4164	4112	4173	4253	4377	4315	4212	4338	4279	4301	4355	4421	4418	4358	4202	4083	4095	4202	4217	4245	4156	4072	4071	4054	4040	4084	4099	3949	4061	4024	3867	3910	3891	4018	3885	3954	3907	3955	3863	3869	3743	3752	3891	3911	3789	3855	3963	3910	3851
4245	4123	4162	4204	4206	4299	4233	4314	4318	4237	4265	4286	4291	4319	4212	4381	4311	4335	4214	4231	4209	4147	4252	4080	4198	4159	4153	4127	3906	3981	4007	4022	3980	3928	4002	4092	3933	3799	3903	3915	3907	3948	3931	3918	3888	3798	3861	4018	3993	3855
4186	4034	4118	4111	4152	4186	4174	4231	4450	4164	4265	4281	4303	4389	4389	4334	4272	4342	4130	4362	4129	4314	4284	3972	4124	4028	4074	4041	3985	3964	3894	3833	4026	4038	3902	4005	3891	4002	3875	3832	3967	3891	3937	4029	4029	3970	3996	3859	4023	4012
4251	4105	4016	4027	4136	4047	4231	4150	4124	4232	4189	4169	4242	4180	4261	4242	4207	4112	4219	4075	4213	4110	4128	4114	4151	4046	4091	4158	4027	4013	3887	3910	3860	3936	4130	4091	4163	4031	3943	4026	3975	3962	3841	4079	3989	4059	3912	3886	3959	4051
4418	4117	4091	4335	4121	4029	4267	4051	4246	4109	4153	4267	4174	4144	4153	4234	4138	4101	4087	4204	4238	4142	4192	4139	4160	4111	4066	4116	4091	4082	4096	4006	4017	4026	4032	4052	3945	3857	3936	3903	4005	4226	4020	4072	4025	4152	4000	4039	3970	3978
4470	4160	4175	4202	4118	4003	4167	4091	4042	4179	4037	4047	4103	3983	4163	4180	4136	3981	4040	4177	4082	4329	4204	4071	4058	4234	3978	4076	4112	4116	4061	4174	4036	4115	4137	4071	4172	3996	4047	4086	4041	4029	4018	4109	4108	4288	4051	4072	4159	4061
4435	4291	4271	4215	4229	4156	4130	4135	4104	4004	3906	3948	3821	4072	4032	4058	4124	3969	4016	4116	4067	4132	4145	4030	4003	4101	4058	3984	4112	4050	4092	4094	4117	4210	4198	4001	4148	4032	3916	4077	4020	4164	4170	4032	4100	3979	4152	4134	4214	4207
4572	4419	4122	4352	4070	4231	4147	4161	3986	4119	3976	3990	3876	4038	4081	4011	4218	4000	4129	4111	4167	4226	4132	4060	4045	4143	4097	4128	4196	4121	4112	3948	4176	4096	4251	4063	4106	4052	4175	4007	4039	4115	3936	4175	4093	4193	4155	4206	4140	4124
4523	4386	4200	4380	4189	4043	4156	4117	3947	3949	3784	3930	3844	3898	4036	3932	4007	4054	4050	4136	4027	4090	4118	4134	4001	3964	4082	4078	4039	4034	4093	3950	4014	4057	4004	4168	4067	4064	4033	4069	4126	4151	4124	4030	4157	4081	4239	4238	4130	4166
4657	4442	4256	4262	4132	4139	4126	4151	4095	3906	3924	3899	4005	4079	4079	4121	3990	4035	4054	4110	4185	4059	3975	4079	4093	4026	4093	3967	4075	4059	4132	4000	3945	4029	4117	4028	4082	3906	4028	4051	4024	4055	4025	4198	4093	4059	4136	4036	4082	4146
4567	4519	4230	4324	4257	4191	4186	4068	3913	4014	3851	3889	4052	4155	3963	4133	3834	4109	4064	3933	4069	3992	4006	4000	4143	3906	4041	4038	4024	3903	3979	3903	3919	3875	3900	4097	3892	3997	3993	3851	3815	3954	3906	3877	3883	3967	4056	3932	4095	4077
4564	4329	4292	4527	4179	4125	4146	4105	4139	3999	4004	3971	4114	4038	4085	4096	3985	4114	3997	3951	3964	4009	3976	3986	4066	3960	3964	3887	3805	3891	3870	3861	3935	3751	3907	3956	3889	3941	3870	3822	3895	3830	3847	3976	3900	3853	3898	4011	3819	4043
4421	4407	4354	4353	4221	4274	4225	4248	4112	4199	4082	4028	4030	4240	4350	4254	4111	4137	3993	3982	4000	4095	3994	3954	3885	3949	3800	3849	3828	3909	3855	3800	3858	3761	3985	3944	3859	3834	3872	3799	3969	3798	3937	3829	3893	3942	3804	3992	4028	3948
4425	4354	4324	4361	4260	4365	4418	4357	4343	4138	4169	4246	4195	4183	4274	4243	4132	4030	4085	3854	3904	3916	3980	3932	3888	3890	3928	3858	3826	3791	3720	3839	3841	3803	3917	3849	3824	3799	3838	3836	3915	3777	3893	3867	3894	3881	3934	3979	3872	3820
4490	4294	4400	4373	4372	4369	4280	4533	4357	4194	4349	4184	4240	4307	4240	4179	4191	3922	3945	3956	3966	3918	3995	3786	3783	3870	3789	3801	3887	3848	3870	3730	3927	3721	3930	3876	3827	3787	3853	3854	3891	3765	3916	3896	3875	3844	3951	3947	3956	3973
4396	4287	4348	4209	4356	4292	4365	4232	4279	4349	4231	4072	4241	4332	4244	4324	4083	3894	4001	3931	3989	4028	4014	3836	3872	3968	3973	3829	3865	3810	3801	3853	3850	3866	3797	3820	3930	3795	3852	3889	3898	3864	3989	4010	3886	4186	4034	4063	4040	4025
4332	4339	4363	4430	4373	4257	4317	4350	4380	4241	4337	4241	4223	4268	4320	4215	4180	4050	3983	3969	4061	4003	3978	4095	3946	3952	3882	3990	3768	3882	3879	3874	3826	3936	3876	3782	3948	3843	3834	3982	3885	3891	3917	3953	4040	4075	4035	4055	4038	3926
4372	4376	4329	4326	4384	4281	4315	4229	4181	4246	4290	4106	4221	4173	4224	4277	4170	4183	4006	4002	4137	4052	4144	3962	4118	4048	4015	3871	3960	4054	3939	4011	3968	3926	3950	3913	3962	3919	3908	3981	3938	3969	3918	4019	4021	3976	4045	4351	4144	4081
4558	4393	4423	4427	4382	4225	4251	4145	4279	4188	4177	4131	4113	4072	4037	4138	4168	4009	4058	4047	4123	4073	4116	4165	4121	4020	4068	4040	4069	4114	4049	4061	4035	4051	3977	3972	3952	4107	4065	4080	4101	4048	3964	4061	4030	4030	4304	4210	4175	4137
4618	4501	4346	4429	4261	4055	4216	4060	4130	4137	4212	3873	4132	4088	4122	4083	4150	4151	4006	4097	4157	4089	4081	4208	4180	4144	4174	4083	4108	4156	4145	4155	4057	4009	4014	4097	4108	4201	3985	4325	4115	3981	4106	4179	4046	4195	4193	4165	4078	4257
4391	4502	4323	4242	4238	4183	4106	4081	4229	4111	4016	4112	4102	4224	4134	4127	4151	4114	4062	4194	4165	4200	4240	4186	4173	4314	4126	4107	4170	4232	4222	4076	4210	4089	4101	4083	4139	4179	4078	4114	4098	4020	4035	4072	4008	4226	4249	4109	4269	4139
4453	4293	4313	4308	4126	4070	4094	4047	4035	4151	4089	4144	4137	4148	4050	4103	4263	4136	4260	4101	4309	4216	4014	4316	4324	4226	4271	4146	4262	4128	4314	4223	4159	4197	3984	4100	4219	4229	4067	4067	4070	4106	4190	4205	4241	4202	4286	4142	4175	4185
4595	4301	4295	4154	4213	4180	4032	4204	4119	4096	4083	4119	4135	4148	4132	4146	4214	4212	4229	4196	4191	4082	4117	4145	4228	4244	4232	4119	4188	4164	4073	4213	4158	4157	4003	4044	4215	4067	4132	3987	4025	4059	4049	4081	4040	4116	4039	4123	4177	4230
4589	4249	4299	4294	4130	4064	4181	4104	4206	3963	4099	4142	3988	4195	4150	4287	4040	4048	4225	4190	4178	4140	4069	4110	4210	4331	4092	4084	4061	3997	4004	4200	4092	4034	3976	4006	4015	4094	4083	4026	4043	3899	3902	3993	4048	3894	4010	4126	4054	4095
4637	4535	4288	4283	4303	4237	4130	4200	4215	4166	4131	4124	4296	4109	4252	4085	4080	4168	4135	4092	4174	4073	4206	3972	4107	4072	4090	4021	3962	3916	4146	4080	3986	4034	3925	3902	3902	3944	3932	3880	3753	3927	3913	3968	3879	3966	4025	3908	3997	3950
4475	4474	4348	4394	4203	4174	4207	4289	4367	4303	4240	4253	4171	4130	4115	4162	4147	3953	4088	4037	4032	4015	3997	4127	4160	3962	4103	3968	3991	4026	3978	4008	3961	3954	3927	3925	3842	3800	3907	3976	3850	3867	3814	3949	4057	3939	3894	3907	3925	3888
4353	4319	4346	4232	4356	4285	4283	4436	4496	4312	4311	4384	4256	4178	4203	4155	4121	4049	3951	4059	3953	3962	4027	3917	3978	3974	3935	4002	3836	3848	3895	3862	3959	3923	3805	3848	3674	3691	3849	3935	3856	3908	3887	3868	3866	3970	3845	3997	3899	3843
4434	4385	4368	4481	4319	4276	4466	4496	4520	4537	4261	4420	4323	4322	4379	4239	4268	4159	4165	4128	3922	3849	3908	3921	3866	3821	3796	3860	3825	3889	3819	3850	3919	3879	3985	3855	3759	3784	3879	3890	3790	3800	3880	3854	3901	3894	3890	3770	3832	3931
4361	4327	4307	4482	4445	4193	4466	4525	4484	4400	4428	4480	4308	4283	4252	4255	4155	4086	4025	3973	4026	3762	3831	3921	3828	3888	3935	3849	3865	3810	3843	3818	3881	3969	3907	3864	3857	3902	3789	3891	3814	3871	3898	3959	3935	3887	3934	4033	3935	3974
4353	4324	4328	4294	4365	4263	4292	4337	4366	4462	4430	4434	4307	4123	4283	4153	4176	4194	4050	4011	3954	3737	3914	3864	3908	3888	3930	3908	3836	3866	3909	4072	3866	3947	3792	4003	3835	3787	3789	3941	3838	3927	3875	3821	3787	3981	4045	3872	4065	4034
4261	4392	4252	4273	4342	4276	4348	4321	4228	4349	4370	4311	4258	4257	4219	4294	4127	4161	4103	4029	4007	3872	3821	3852	3968	4009	3894	3863	3916	4006	3949	3977	3935	3923	3848	3926	3833	3886	3861	3926	3998	3933	3893	3979	3961	4029	4015	3956	4003	4075
4342	4362	4372	4406	4385	4162	4185	4252	4228	4177	4276	4270	4161	4135	4041	4120	4181	4118	4089	4061	4010	3986	4085	4002	4046	4023	4064	3928	4030	4085	3883	3852	4052	3971	3975	4015	3971	4059	4018	4010	4010	3959	4041	4012	3949	4228	4081	3998	4059	4049
4428	4275	4321	4333	4340	4247	4214	4126	4163	4175	4087	4074	4195	4121	4107	3979	4044	4136	3956	3995	3912	3849	3918	4142	4028	4061	4004	4059	4137	4152	4119	3873	4113	3941	3939	4041	4025	3907	3966	4014	4101	4128	4103	4006	4196	4099	4120	4074	4114	4085
4511	4411	4304	4209	4225	4166	4067	4049	4080	3887	4123	3865	3876	3969	4002	4018	4061	4001	4017	3966	3986	4046	3966	4072	4193	4020	4152	4197	4146	4185	4013	4206	4088	4112	3998	4143	3932	3953	4045	3935	4077	4034	4003	3926	4129	4148	4119	4228	4147	4210
4485	4403	4355	4415	4132	4182	4077	3976	3938	3941	3851	3881	3867	3949	3928	3857	4107	3934	4076	3923	3941	4028	4057	4131	4025	4171	4156	4137	4079	4071	3963	4050	4172	4091	4130	4055	4079	3889	4171	3944	3992	4020	4150	4040	4121	4120	3964	4151	4065	4183
4564	4407	4353	4388	4250	4078	3948	4006	4100	3842	4120	4073	3890	3981	3864	3879	3897	3881	3946	3954	4096	3972	3886	4010	4061	3987	3972	4131	3962	4121	4041	4088	4076	4090	4030	3836	3963	3959	3984	3976	4034	3973	3983	4027	4052	3996	4036	4062	4060	4131
4572	4475	4371	4504	4249	4150	4028	4024	3846	3961	4014	3979	4007	3907	3945	3890	3927	3974	4049	4088	3957	3911	4062	3930	3926	3947	4035	4023	3900	4136	3966	4028	3998	3919	3860	3908	3873	4004	3944	3878	4026	3887	3889	3878	3918	3983	4082	4012	4006	4027
4549	4430	4408	4373	4139	4151	3966	4014	3961	3962	4045	3975	4048	4029	3952	3934	3946	3995	4012	3963	3969	4099	3951	3975	3982	3883	3933	3859	3842	3953	3967	4005	3860	3764	3911	3845	3889	3955	3905	3888	3828	3932	3827	3819	3778	3855	3995	3998	4006	3902
4537	4474	4318	4228	4165	4158	4109	4070	4023	4039	4079	4176	4019	3981	4009	3949	3850	3847	3980	4079	3928	3924	4013	4027	3816	3837	3892	3846	3816	3873	3887	3843	3856	3544	3752	3769	3784	3885	3841	3792	3699	3708	3724	3791	3836	3927	3873	3865	3938	3913
4497	4372	4406	4313	4278	4167	4151	4098	4069	4153	4269	4124	4161	4076	4032	3926	3949	3993	3964	4104	3925	3881	3881	3848	3886	3949	3747	3750	3759	3688	3682	3762	3727	3792	3775	3743	3836	3746	3820	3677	3884	3767	3845	3768	3874	3922	3906	3813	3836	3999
4450	4410	4292	4281	4259	3949	4072	4123	4246	4144	4113	4168	4184	4092	3977	3996	4073	4089	4058	4017	3746	3974	3970	3838	3862	3844	3905	3733	3807	3829	3627	3724	3638	3610	3711	3707	3674	3853	3829	3861	3819	3795	3844	3842	3863	4047	3801	3835	3901	3859
4507	4204	4292	4324	4204	4136	4085	4108	4168	4162	4196	4266	4260	4176	4177	4127	3974	4083	3901	4046	3972	3980	3968	3778	4012	3860	3870	3840	3829	3848	3685	3839	3750	3844	3640	3679	3834	3688	3862	3763	3855	3839	3867	3783	3923	3942	3925	3831	3835	3850
4308	4348	4170	4138	4116	4133	4143	4185	4218	4265	4253	4283	4150	4186	4029	4033	3933	3921	4052	4039	4039	4049	3995	3810	3854	3870	3797	3884	3855	3667	3898	3752	3816	3875	3746	3746	3814	3790	3855	3968	3810	3954	3858	3925	4030	4055	3937	3939	3860	3935
4377	4219	4341	4163	4063	4036	4151	4257	4302	4169	4236	4220	4251	4302	4130	3982	3994	3868	4010	3909	3932	3894	3908	3771	3965	3916	3900	3786	3852	3838	3941	3844	3999	3753	3868	3859	3873	3908	3956	4003	3925	4010	3906	3917	3965	4095	3949	4020	3889	4043
4476	4342	4175	4091	4104	3994	4087	4027	4240	4110	4168	4075	4160	4162	4164	4254	4142	4114	4087	4026	3983	3960	4063	3834	3958	3825	3911	3668	3964	3912	3941	4047	3880	3962	4007	3925	3899	3957	4000	4099	4113	4007	4088	4046	4082	4139	3917	3978	4089	4107
4461	4305	4312	4309	4181	4005	4040	4092	4218	4171	4280	4160	3985	4052	3943	4047	3972	3968	3998	3877	3825	3884	3836	3790	3848	3775	3823	3916	3940	3867	4022	4103	3987	4105	3969	4025	4129	4048	3931	4152	4106	4101	4133	4000	4127	4002	4000	4043	3991	4123
4390	4372	4497	4312	4166	4027	4006	3988	4318	4072	4219	4163	4218	4064	4069	4119	4085	3993	3920	3676	3864	3706	3878	3816	3982	3871	3971	3848	3863	3865	3931	3912	3962	4123	4183	4121	3935	4074	4033	3997	4100	4169	4067	3887	4022	3989	4104	3978	4115	3912
4439	4268	4129	4327	4240	4096	4076	4135	4096	4065	4025	4087	4013	3974	3977	4029	4154	4069	4008	4024	3799	3963	3878	3959	3874	3882	3767	3887	3887	3948	3901	3842	3928	3954	4009	4019	4026	4018	4022	4065	4020	4078	3972	4111	4121	4019	4021	4036	3916	4168
4275	4238	4293	4214	4239	4217	4146	4094	4056	3934	4077	4077	4065	3929	3887	3846	3939	4001	3722	3844	3808	3797	3803	3813	3920	3999	3954	4004	3842	3866	3777	3939	3873	3957	3879	3953	3993	4072	3972	4093	3953	4124	4014	4016	3936	3921	3987	3765	3984	4096
4351	4298	4289	4199	4201	4132	4017	4094	4160	4146	4023	4015	4051	3974	3918	3859	3856	3995	3869	3895	3903	3824	3931	3987	4087	3922	3873	3961	3878	3832	3736	3847	3928	3887	3904	3983	3959	3970	4117	3922	3962	4035	4103	4025	3987	3878	4029	3854	3975	4051
4369	4373	4223	4320	4039	4012	3973	3991	4186	4134	4171	4012	3977	3909	3971	3939	3830	3847	3842	3825	3803	3924	3776	3806	3877	3972	3894	3885	3816	3834	3886	3887	3958	3991	3861	3958	3862	3933	3811	3864	3932	4024	3978	4120	3999	4056	4049	3926	3897	3935
4343	4267	4159	4349	3946	3989	3956	3945	4152	4251	3946	3884	3974	3836	3867	4100	3980	3962	3986	3852	3847	3877	3905	3895	3954	4019	3966	4028	3967	3994	3952	4013	4003	3992	3909	3908	3937	4017	3884	3854	3987	4004	3980	4061	3996	3997	3982	4029	4000	3947
4346	4172	4150	4109	4033	3977	3940	3862	3869	4101	4192	4001	4081	3892	3777	3665	4003	3889	3870	3752	3759	3846	3766	3841	3948	3951	3906	3926	3919	4006	4164	4069	4056	4033	3973	4048	4120	3817	3870	3980	3863	3978	4047	3997	3964	4103	4029	4163	4004	3897
4321	4181	4019	4064	4019	3762	3855	3755	3879	3872	3958	3921	4047	3919	3895	3956	4010	4073	3833	3834	3924	3886	3998	3972	4046	4076	3852	4023	4036	4183	4112	4005	4077	4007	3985	3975	4024	3981	4026	3951	4019	4110	3936	4005	4002	4117	4043	4124	4066	4048
4404	4144	4098	3986	4124	4069	3900	3734	3847	3944	4006	3942	3872	3781	3606	3703	3677	3813	3879	3790	3804	3830	3883	3895	3901	3948	3993	3978	4220	4158	4082	4226	4116	3900	3972	4176	4027	4018	4030	4042	4030	3965	4039	4027	3984	4037	3989	4077	4031	4049
4292	3999	4112	4238	4168	3963	3986	3957	3986	3848	3811	3906	3934	3901	3964	4086	3848	3946	3851	3821	3843	3912	3909	3862	3934	4075	3978	4061	3983	4087	3946	4037	4063	3951	4159	4002	3910	4098	3975	4076	4140	3749	3985	4047	3927	4070	3971	3879	3950	4019
4182	4098	4109	4157	4155	4155	3970	3897	4067	4007	3875	4052	4009	3705	3730	3725	3728	3834	3725	3928	3804	3687	3653	3875	3811	3901	3974	4074	3958	3971	4011	3974	4138	3957	3916	3997	4128	3919	3924	3936	3954	3932	4040	4008	3930	3952	3856	4125	4107	4047
4218	4160	4140	4137	4209	3955	4085	4119	4031	3874	3695	3810	4021	4079	4061	3971	3925	4043	3894	3915	4021	3952	4086	3974	4070	3902	4088	3990	3899	3967	3902	3904	4041	3998	3970	3873	3919	4142	3949	3926	4030	4059	3989	3896	3945	3855	3869	3992	4014	3964
4394	4156	4254	4123	4204	4060	4011	3936	3944	4039	3900	3939	3940	3871	3704	3841	3722	3828	3652	3718	3771	3530	3743	3819	3927	3997	4003	4005	3962	3937	3891	4018	4040	3897	3953	3910	4014	3889	4043	4014	3955	3965	4020	3824	4030	3899	3832	3972	3979	3962
4466	4238	4122	4154	4083	4091	3976	4144	4220	3939	3720	3912	3720	3983	4012	3983	3959	4053	3955	4126	3966	4098	3975	4167	3997	4028	3910	3891	3925	4109	4165	4107	3916	4075	3892	3858	3938	3936	3915	3979	3999	3819	3891	3923	3789	3911	3904	3942	3929	4083
4422	4149	4166	4328	4041	4030	4228	3995	4161	4032	4066	4080	3916	4000	4023	3977	3948	3779	3688	3882	3873	3762	3858	3931	4045	4130	4185	4141	4078	3925	3998	3861	3964	3965	3889	3925	3907	3911	4187	3971	3890	3987	3922	3865	3979	3868	3832	3971	3868	4118
4525	4261	3991	4193	4252	4111	4090	3782	4024	4005	4011	3995	3769	3917	4037	4029	4075	4031	3950	4052	4082	4078	3992	3965	3948	3991	3996	4014	4180	4163	4174	3966	3944	4101	3969	3950	4132	4038	4016	4078	3958	4033	3891	3877	3978	3908	3887	3907	4012	3952
4511	4244	4349	4226	3997	3879	3950	3904	3979	3898	3831	3852	3921	3966	4122	4076	3963	3896	3761	3794	4038	4039	4255	4131	4224	4143	4129	4008	3978	4048	4095	4223	4110	4033	3926	3861	3885	4038	4005	3894	3958	3980	3912	3945	3942	3717	3764	3888	3924	3857
4415	4379	4109	4209	3860	3980	3937	3708	3732	3874	3921	3990	4072	3972	3969	4066	4019	3819	3936	3902	4075	4062	4042	3972	3955	4143	4050	4066	4216	4038	4075	4001	4334	4195	4098	4104	4051	3938	3935	3954	3824	3923	3888	3917	3861	3995	3827	3923	3847	3932
4514	4335	4240	4036	4158	3843	3827	3767	3879	3966	3863	3874	3747	3881	3972	3901	3806	4022	3832	3878	4004	3952	4036	4008	3958	3984	3915	3925	4028	4260	4220	4142	4031	4091	4161	4055	4103	4038	3911	3799	3972	3920	3874	3913	3860	3988	3970	3890	3857	3943
4329	4130	4056	4150	3946	3847	3908	3959	3815	3601	3789	3931	3978	3961	4036	3967	4201	4013	4114	4148	4114	4226	4061	4034	3821	3980	3942	3914	3807	3903	3939	4084	4186	4071	4081	4006	3931	3978	4074	3928	3857	4030	3889	3788	3900	3757	3775	3699	3797	3835
4294	4351	3925	3991	3970	4064	3938	3770	3705	3947	4100	4047	3999	3984	4015	3948	3787	3782	3794	3826	3874	4016	3906	3853	4035	3931	4118	3935	4149	3962	4024	3880	3863	4187	4087	3978	4008	3886	3822	3922	3862	3737	3877	3662	3684	3766	3835	3766	3830	3737
4310	4089	4037	4222	4137	3689	3711	3942	4006	4044	3926	3752	3814	3680	3798	3906	3822	3959	3874	3857	3876	3850	3606	3782	3626	3664	3830	3980	3966	3934	4051	3969	3893	3683	3816	3876	3893	3768	3902	4013	3915	3703	3807	3899	3660	3658	3808	3716	3697	3895
4223	4083	4053	4154	3687	3777	4032	4022	3804	3758	3684	3784	3726	3917	4050	4340	4268	4317	4322	4300	4472	4390	4123	3968	4030	3827	3798	3886	3721	3936	3891	3843	3961	3898	3768	3670	3917	4068	3920	3823	3820	3808	3737	3749	3933	3747	3800	3721	3636	3729
4232	4172	3972	3885	4003	4073	3746	3745	3596	3849	3948	3968	4054	4010	4057	3999	3986	4068	3850	3859	3977	4116	4074	4057	4257	4205	4080	3876	3791	3911	3873	3810	3866	4007	4033	3816	3795	3874	4121	3828	3861	3774	3930	3627	3797	3882	3713	3727	3777	3715
4349	4117	3876	4116	4164	3776	3546	3792	3780	3944	3930	3964	3802	3762	3735	3645	3812	3648	3747	3650	3683	3736	3595	3594	3620	3828	4056	4087	4143	3968	3996	3903	3846	3800	3860	3987	3853	3658	3889	3884	3741	3759	3767	3866	3878	3819	3806	3761	3816	3850
4268	3993	4212	4315	3780	3609	3804	4046	3884	3833	3918	3919	3754	3940	3751	4002	4079	4341	4211	4018	4130	4093	4092	3866	3763	3567	3650	3836	4073	4010	3916	3921	3938	3817	3818	3879	3960	3877	3741	3834	3947	3850	3822	3842	3787	3817	3858	3835	3825	3917
4170	4331	4317	3825	3739	3962	3832	3822	3718	3690	3869	3955	4001	4008	3952	3973	4278	4418	4148	4311	4367	4622	4422	4566	4346	4156	3970	3808	3692	3933	4034	3840	4064	4100	3796	3762	3804	4018	4020	3742	3892	3920	3831	3887	4067	3829	3924	3991	3844	3851
4400	4309	4115	3906	4171	4061	3865	3561	3717	3955	4087	4016	3982	4082	3990	4052	4272	4140	3943	3918	3804	4059	4080	4302	4284	4543	4317	4272	3824	3630	3715	3974	3896	3955	4126	3965	3694	3778	3985	3882	3767	3971	3896	3870	3758	3974	3774	3829	3748	3687
4438	4022	4074	4242	4278	3803	3670	3750	3952	3934	4031	4188	4134	4160	4143	4138	4009	4049	3910	3753	3723	3689	3587	3625	3720	4020	4225	4286	4284	3958	3721	3884	3989	3890	4096	4286	3742	3684	3880	3971	3689	3630	3800	3639	3769	3851	3791	3592	3783	3720
4082	3789	4265	4255	4025	3620	3809	3795	3921	4100	4183	4258	4417	4303	4016	4004	3896	3760	3733	3746	3786	3775	3679	3512	3463	3318	3683	3960	4184	4280	4139	3825	3867	3757	3862	3959	3859	3676	3523	3946	3886	3649	3820	3743	3650	3831	3753	3714	3867	3774
3758	3978	4334	4079	3550	3693	3926	3877	3974	4338	4454	4488	4063	3860	3642	3679	3640	3765	3771	3921	3950	3953	3989	3972	3814	3671	3288	3540	3679	4046	3965	3832	3845	3729	3691	3523	3949	3849	3606	3684	3969	3648	3690	3860	3880	3807	3778	3684	3790	3917
3576	4148	4085	3689	3562	3897	4062	3955	4188	4360	4335	3948	3506	3485	3609	3893	4163	4227	4205	4206	4289	4231	4262	4095	4099	3848	3669	3458	3465	3612	3730	4022	3855	3826	3877	3780	3869	4051	3831	3563	3829	3787	3560	3744	3742	3664	3650	3720	3613	3827
3964	4040	3690	3650	3943	3904	3811	3938	4166	4046	3718	3520	3582	3847	4380	4579	4983	4798	4805	4776	4650	4501	4437	4246	4147	3941	3868	3782	3567	3411	3563	3847	3971	3902	3823	3904	3608	3745	4033	3433	3584	3790	3549	3447	3698	3647	3565	3767	3540	3710
4181	3995	3610	3697	4023	3870	3827	3998	3985	3664	3481	3779	4064	4649	4964	5208	5246	5204	4968	4813	4727	4633	4340	4233	4035	3962	4062	3946	3789	3674	3646	3712	3800	3830	3791	3680	3499	3613	3738	3514	3370	3719	3804	3528	3634	3720	3788	3773	3752	3613
4233	3739	3625	4018	3999	3856	3786	3861	3808	3458	3828	4165	4745	5254	5365	5203	5091	4668	4402	4295	4205	4244	4359	4308	4177	3944	4041	4113	3836	3820	3502	3373	3582	3614	3525	3538	3599	3447	3716	3793	3510	3809	4012	3691	3854	3883	3831	3800	3885	3768
4172	3550	3788	4127	3808	3698	3776	3849	3590	3650	4099	4997	5065	5382	4954	4525	4027	3612	3404	3429	3462	3735	3886	4101	4056	4132	3960	3836	3767	3733	3677	3431	3404	3650	3753	3713	3672	3619	3731	3921	3745	3733	3967	3792	3853	3893	3877	3833	3929	3693
4125	3711	4142	4303	3836	3707	3855	3650	3799	4153	4742	5157	5040	4763	4103	3350	2850	2608	2543	2608	2830	3027	3348	3757	3994	3932	3954	3819	3838	3843	3682	3706	3458	3554	3798	3722	3768	3647	3606	3870	3653	3703	3763	3619	3641	3583	3742	3599	3640	3580
3858	3696	4121	4236	3864	3706	3703	3794	4027	4503	5062	5299	4704	3922	3089	2407	2196	2200	2156	2272	2237	2442	2723	3111	3571	3920	3880	3968	3931	3825	3947	3695	3542	3434	3688	3739	3763	3535	3475	3710	3734	3459	3818	3767	3558	3821	3637	3666	3630	3623
3757	3946	4418	4242	3776	3662	3816	3947	4277	4815	5064	4793	4011	3191	2480	2099	2084	2280	2302	2381	2214	2295	2315	2682	3175	3681	4186	4040	4116	4011	3896	3763	3572	3472	3532	3644	3679	3421	3521	3775	3750	3681	3896	3858	3699	3873	3954	3741	3797	3756
3800	4085	4386	4149	3804	3743	3973	4220	4418	4813	4828	4364	3472	2806	2331	2270	2453	2707	2747	2683	2435	2381	2268	2473	3023	3579	4055	4239	4206	3920	3696	3756	3502	3333	3492	3780	3725	3555	3580	3800	3960	3783	3864	3917	3890	3874	3998	3844	3906	4006
3720	4051	4404	4101	3705	3739	4014	4399	4634	4900	4589	4014	3241	2533	2296	2460	2801	3042	3091	3005	2913	2637	2354	2394	2781	3173	3996	4066	4073	3709	3804	3871	3669	3513	3615	3920	3942	3680	3746	3816	3795	3714	3613	3908	3674	3738	3814	3774	3708	3898
3725	4087	4278	4159	3779	3899	4161	4210	4545	4773	4444	3760	3006	2526	2355	2727	3050	3288	3373	3685	3238	2919	2446	2329	2367	2824	3539	4102	4264	3971	3808	3921	3797	3576	3657	3893	3986	3651	3740	3734	3656	3550	3485	3739	3543	3535	3651	3708	3575	3737
3827	4024	4215	4210	3824	3821	4126	4420	4516	4771	4423	3655	2973	2512	2348	2830	3045	3462	3824	3744	3499	3035	2426	2174	2234	2739	3464	4172	4334	4052	3870	3911	3771	3451	3646	3985	3732	3511	3685	3627	3578	3531	3601	3652	3565	3644	3603	3669	3676	3622
3866	4031	4233	4114	3795	3731	4103	4344	4480	4693	4387	3792	2850	2432	2436	2703	3119	3587	3737	3753	3265	2790	2238	2063	2148	2815	3586	4224	4430	4062	3930	3814	3611	3424	3570	3915	3713	3387	3623	3681	3676	3675	3652	3759	3601	3642	3795	3696	3737	3751
3969	3769	4063	4102	3626	3652	4103	4431	4652	4674	4376	3808	3084	2646	2464	2667	3088	3163	3338	3406	2849	2479	2065	2040	2295	2988	3626	4211	4264	3931	3624	3519	3490	3368	3601	3943	3891	3422	3650	3847	3663	3613	3763	3782	3612	3716	3844	3711	3793	3834
3850	3926	4067	3962	3624	3670	4107	4464	4765	4642	4261	3810	3392	2828	2685	2478	2664	2734	2757	2818	2481	2182	1977	1974	2504	3133	3845	4327	4160	3726	3585	3480	3489	3411	3628	4057	3788	3499	3827	3753	3776	3870	3732	3802	3738	3688	3697	3705	3882	3817
3992	3877	3971	4152	3835	3822	4180	4502	4522	4568	4217	4175	3750	3168	2781	2420	2314	2286	2292	2247	2187	2062	1894	2142	2735	3450	4164	4471	4158	3660	3435	3540	3499	3497	3844	4087	3718	3649	3953	3877	3665	3826	3656	3720	3579	3642	3762	3661	3766	3773
3913	3797	3832	4175	4035	3919	4009	4187	4418	4506	4597	4358	4174	3639	2991	2518	2417	2243	2178	2116	2012	1924	2247	2559	3269	3984	4594	4646	3991	3592	3562	3672	3633	3603	4132	4039	3509	3614	3974	3608	3577	3765	3667	3595	3564	3585	3609	3665	3690	3520
3821	3873	3916	4229	4197	3849	3726	3977	4345	4457	4555	4534	4354	3962	3515	3225	2734	2623	2368	2452	2316	2492	2775	3342	4130	4597	4717	4486	3877	3426	3510	3544	3614	3858	4066	3854	3420	3635	3927	3438	3586	3859	3568	3760	3574	3632	3617	3714	3657	3602
4011	4002	4065	4099	4278	3696	3556	3786	4222	4552	4471	4584	4310	4111	4123	3782	3553	3368	3147	3070	3024	3421	3789	4317	4828	5120	4809	4082	3448	3354	3420	3584	3448	3827	3882	3547	3403	3885	3880	3422	3726	3675	3787	3757	3670	3863	3574	3705	3662	3846
3988	4109	3945	4081	4144	3976	3711	3866	4019	4391	4441	4245	4366	4351	4426	4347	4232	4179	4016	4030	4191	4424	4867	5112	5170	4854	4307	3620	3221	3270	3422	3564	3700	3858	3704	3259	3594	4110	3755	3537	3926	3959	3843	3858	3827	3893	3711	3838	3639	3948
3945	3863	4029	4108	4036	4268	3900	3796	3932	3930	4205	4352	4291	4421	4341	4445	4461	4490	4554	4740	4926	5110	5079	5151	4835	4320	3628	3154	3143	3421	3708	3735	3814	3735	3471	3531	4015	4128	3743	3766	4101	3735	3763	3884	3820	3777	3680	3680	3720	3706
3897	3911	4002	3914	4086	4222	4068	3710	3591	3828	4115	4275	4354	4310	4252	4197	4286	4366	4527	4785	4627	4675	4700	4275	4012	3451	3080	3089	3436	3701	3656	3725	3960	3741	3480	3764	4192	3893	3641	4007	3814	3707	3971	3814	3964	3619	3695	3639	3694	3559
4227	3851	3789	4004	4187	4246	4122	3934	3650	3650	3882	4113	4182	4158	4119	3866	3896	3943	4017	4050	4074	3997	3715	3538	3120	3073	3268	3633	3720	3880	3792	3904	3842	3670	3559	4044	4050	3566	3702	3876	3693	3777	3798	3831	3793	3623	3760	3452	3731	3414
4182	3972	3775	4112	4081	3967	4151	4265	4007	3830	3673	3785	4032	4018	4010	3816	3906	3716	3711	3714	3524	3317	3158	3199	3249	3414	3743	3850	4082	3806	3815	3847	3596	3611	3856	3965	3704	3547	3860	3696	3508	3825	3702	3852	3663	3715	3754	3760	3897	3552
4041	4207	4014	4124	4061	3966	3967	4185	4426	4184	3837	3640	3445	3610	3782	3758	3822	3828	3646	3619	3419	3431	3420	3551	3712	4032	4041	3968	3898	3775	3796	3709	3626	3757	3809	3785	3356	3752	3832	3474	3711	3760	3726	3841	3828	3884	3752	3955	3747	3711
3842	4159	4287	4148	3875	4006	3946	4171	4342	4623	4259	3949	3490	3401	3444	3699	3638	3714	3831	3553	3481	3654	3604	3710	3829	3971	3887	3805	3772	3774	3681	3477	3673	3925	3752	3439	3601	3760	3553	3632	3826	3745	3994	3915	3818	3935	3831	4059	3633	3975
3960	3958	4051	4313	4083	4073	4056	4004	4203	4279	4386	4206	4169	3878	3737	3644	3642	3548	3434	3612	3484	3723	3690	3759	3900	3820	3736	3715	3797	3656	3695	3521	3903	3638	3387	3412	3761	3959	3456	3804	3901	3849	3907	3825	4171	3933	4106	3906	4046	3975
4191	4012	3867	3976	4365	4241	4299	4169	3884	3745	4064	4331	4438	4639	4343	4089	4024	3800	3732	3666	3735	3725	3797	3683	3767	3786	3561	3591	3578	3590	3737	3848	3835	3600	3596	3965	3987	3732	3787	4114	3866	3887	3844	3871	4013	3841	4020	3751	3951	3842
4173	4078	3797	3893	4129	4271	4303	4193	4154	4032	3744	3775	4019	4201	4265	4376	4259	4004	4146	4075	3948	3868	3738	3771	3891	3623	3551	3562	3663	3802	3887	3856	3613	3616	3838	4006	3770	3642	3984	3894	3730	3793	3826	3683	3688	3817	3744	3830	3889	3777
3952	3992	3979	3811	3935	4000	4121	4131	4171	4133	4072	3919	3866	3653	3564	3694	3698	3719	3907	3972	3927	3642	3553	3632	3598	3537	3500	3690	3865	3855	3656	3534	3735	4009	3956	3796	3643	3835	3756	3743	3595	3725	3774	3565	3713	3634	3667	3825	3626	3698
3900	3688	3926	4115	3918	3875	3888	3904	4006	4059	4278	4463	4140	3849	3713	3503	3456	3550	3459	3718	3645	3451	3589	3641	3668	3690	3810	3700	3761	3669	3701	3788	4019	3919	3672	3626	3930	3936	3581	3621	3628	3636	3443	3537	3713	3406	3629	3547	3692	3680
4019	3891	3760	3948	4008	3970	3756	3789	3728	3956	4163	4056	4222	4259	4052	4100	4049	4120	4119	4089	3984	3922	3838	3753	3778	3569	3633	3542	3641	3628	3925	4162	3844	3539	3616	3695	3749	3627	3710	3631	3527	3495	3501	3675	3431	3594	3767	3668	3869	3609
3953	4024	4040	3953	3812	4095	3808	3783	3967	3959	3826	3764	3871	3835	3836	4129	4098	4291	4212	4077	3949	3828	3606	3589	3504	3418	3523	3718	3835	3927	3776	3635	3612	3689	3745	3705	3564	3606	3650	3491	3605	3499	3659	3632	3577	3805	3491	3844	3703	3893
3964	4000	3923	4041	3733	3754	3849	4100	4142	4128	4108	3961	3903	3856	3816	3783	3778	3862	3848	3661	3511	3525	3546	3714	3782	3795	3865	3807	3683	3466	3487	3702	3724	3710	3654	3507	3586	3708	3618	3538	3604	3813	3631	3754	3901	3596	3784	3863	3838	3938
4072	3852	3863	4116	3915	3795	3790	3896	3906	3921	3931	3911	3968	3991	4203	4137	4140	4076	4022	3826	3732	3780	3829	3982	3827	3855	3795	3600	3559	3456	3693	3648	3671	3448	3660	3788	3759	3554	3646	3811	3839	3596	3842	3956	3646	3890	3856	3757	4011	3743
4073	3968	3830	3903	3963	4018	3950	3912	3793	3716	3827	3819	3900	4114	4067	4073	4162	4069	3986	3829	3897	3887	3856	3914	3951	3890	3706	3617	3504	3673	3619	3568	3516	3672	3916	3812	3879	3703	3823	3847	3676	3849	3892	3757	3756	3930	3726	3843	3667	3860
4025	4061	3883	3844	3802	3931	3835	4005	3845	3717	3708	3891	3690	3911	3995	3973	3937	3916	3759	3822	3705	3850	3969	3984	3896	3843	3700	3637	3520	3487	3411	3523	3746	3720	3654	3734	3852	3987	3690	3714	3789	3950	3699	3766	3810	3614	3764	3639	3657	3646
3972	3785	3736	3809	3973	3870	3873	3760	3666	3775	3920	3906	3936	3997	3958	4014	3864	3767	3808	3931	3835	3841	4108	3989	3946	3676	3718	3525	3512	3553	3492	3550	3514	3695	3833	3802	3816	3783	3762	3764	3703	3713	3779	3835	3398	3697	3588	3599	3497	3527
4116	3934	3762	3801	3883	3980	3853	3824	3701	3616	3773	3763	4164	3987	3924	4029	3944	3911	4166	3997	4049	4143	4021	3972	4005	3741	3660	3603	3568	3625	3605	3548	3703	3718	3704	3823	3874	3797	3804	3656	3721	3651	3752	3681	3729	3541	3546	3550	3440	3589
3810	3823	3888	3908	3819	3762	3750	3776	3864	3862	3750	3734	3741	3768	3638	3719	3754	3726	3995	3816	3887	3850	3775	3799	3816	3608	3611	3553	3604	3710	3627	3666	3727	3697	3713	3771	3912	3855	3609	3702	3726	3701	3462	3786	3433	3586	3570	3355	3661	3467
3944	3747	3833	3954	3978	3933	3736	3587	3575	3622	3926	4003	4000	3922	3884	3826	3843	3893	4031	3851	3909	4016	3903	3792	3889	3909	3754	3753	3729	3742	3676	3694	3603	3788	3719	3613	3743	3753	3623	3548	3515	3651	3645	3450	3462	3556	3434	3515	3417	3578
3933	3972	3932	3930	3889	3750	3725	3639	3813	3863	3797	3602	3798	3714	3597	3770	3897	4098	3963	4083	3980	3874	3751	3764	3855	3724	3791	3783	3886	3916	3939	3812	3643	3612	3609	3634	3529	3540	3493	3568	3625	3602	3565	3719	3524	3432	3655	3450	3523	3583
4036	3815	3866	4068	3857	3715	3655	3603	3675	3715	3927	4039	3759	3733	3705	3786	3852	3958	3856	3846	3875	3722	3747	3819	3978	4080	4028	4075	3990	3875	3837	3641	3815	3759	3605	3529	3625	3594	3668	3630	3590	3602	3624	3571	3614	3614	3639	3702	3517	3625
3995	3946	4006	3986	3935	3811	3686	3832	3715	3777	3726	3763	3613	3650	3816	3921	3993	4092	4061	3968	3985	3942	3785	3810	3909	3723	3908	3994	4174	4021	3948	3853	3695	3645	3411	3799	3615	3668	3581	3628	3625	3576	3684	3725	3811	3625	3619	3716	3635	3502
4013	3955	3927	4078	3792	3696	3810	3735	3750	3906	3852	3785	3631	3611	3729	3745	3899	3900	3797	3740	3635	3618	3810	3771	3989	4099	3933	4076	4024	3862	3664	3708	3691	3582	3630	3478	3669	3568	3681	3719	3799	3727	3675	3756	3788	3772	3638	3729	3712	3681
3972	4085	4089	3963	3806	3709	3916	3895	3877	3880	3955	3584	3643	3679	3715	3871	3946	3918	3859	3921	3764	3873	3868	3860	3779	3949	3789	3940	3963	3917	3758	3775	3656	3509	3536	3683	3610	3544	3701	3744	3684	3790	3710	3839	3924	3810	3952	3911	3820	3760
4059	3988	3977	4024	3830	3896	3909	3866	3881	3889	3780	3674	3734	3670	3800	3981	3689	3737	3640	3787	3699	3798	3934	3899	3984	3872	4007	3962	3854	3886	3678	3626	3664	3741	3660	3620	3668	3700	3735	3701	3825	3819	3822	3848	3887	3978	3887	3925	3897	3830
4165	4117	4012	3895	3905	3907	3919	3866	3998	3836	3731	3730	3785	3863	3789	3785	3777	3668	3632	3687	3905	3899	3942	3925	3974	3927	3841	3838	3934	3981	3817	3825	3731	3678	3682	3826	3778	3852	3785	3925	3675	3825	3841	3812	3911	3995	3933	3828	3804	3760
4230	4051	4031	3984	3899	4028	3977	4071	3995	3846	3848	3793	3709	3796	3843	3786	3850	3655	3603	3689	3846	3927	4029	3975	3969	3948	3868	3755	3790	3805	3790	3700	3654	3875	3699	3784	3897	3769	3749	3859	3923	3783	3875	3882	3870	3844	3855	3769	3896	3704
4176	4149	3981	4074	4079	4045	4086	3898	3933	3800	3847	3822	3982	3939	3980	3739	3734	3646	3663	3788	3679	3951	4002	4039	3908	3942	3821	3829	3940	3787	3762	3755	3847	3732	3820	3875	3810	3690	3911	3793	3939	3915	3874	4041	3886	3832	3834	3763	3872	3764
4226	4083	4051	4018	4051	4077	4008	4032	3999	3954	3908	3899	3878	3924	3828	3711	3660	3663	3647	3639	3877	3896	3974	3909	3908	3826	3761	3771	3855	3653	3912	3775	3893	3869	3863	3696	3886	3798	3783	3909	4008	3983	3833	3863	3825	3844	3878	3832	3788	3755
4207	4196	3959	4129	3952	4038	4070	3992	3937	3978	3859	3882	4017	3932	3869	3848	3783	3599	3629	3755	3907	3976	3955	3825	3904	3811	3705	3789	3760	3707	3775	3816	3822	3891	3884	3934	3855	3790	3780	3866	3854	3763	3898	3783	3935	3871	3830	3723	3689	3620
4146	4129	3855	4076	4022	4189	4011	4129	3903	3980	4120	4041	4016	4014	3815	3751	3752	3571	3628	3668	3737	3887	3908	3793	3722	3595	3736	3676	3735	3683	3709	3863	3988	3953	3937	3964	3852	3755	3665	3846	3779	3755	3784	3842	3717	3771	3807	3673	3780	3738
4081	4030	4021	4001	4046	3988	4006	4073	3875	4023	3967	3991	3957	3860	3843	3676	3717	3576	3583	3793	3495	3890	3773	3708	3623	3572	3610	3751	3728	3749	3714	3837	3856	3919	3925	3866	3883	3767	3604	3792	3700	3812	3801	3802	3737	3771	3799	3833	3732	3712
4066	3901	3937	4086	4119	3975	3897	3916	3975	3969	3986	3967	4038	4013	3930	3769	3750	3668	3746	3790	3771	3961	3881	3788	3766	3629	3605	3550	3636	3685	3722	3852	3980	3795	3825	3824	3778	3712	3773	3780	3727	3669	3732	3810	3711	3798	3785	3709	3697	3737
4055	3891	3903	4114	4224	4045	4031	3891	3912	3908	4107	4136	4067	3933	3837	3662	3707	3628	3623	3734	3805	3676	3682	3653	3635	3646	3631	3775	3669	3743	3677	3827	3785	3885	3897	3863	3720	3654	3648	3734	3683	3656	3526	3686	3581	3604	3650	3682	3688	3715
4057	3995	3922	4059	4125	3993	3988	3864	4004	3972	4239	3953	4019	3986	3843	3835	3689	3677	3697	3864	3719	3718	3568	3582	3610	3595	3725	3640	3719	3631	3794	3759	3974	3929	3890	3798	3712	3640	3685	3615	3547	3725	3656	3654	3761	3612	3660	3596	3614	3674
4042	3835	3933	4157	4168	3980	3907	3814	3886	3911	4085	3993	3936	3982	4085	3788	3792	3885	3933	3971	3801	3858	3795	3634	3646	3636	3486	3677	3620	3792	3722	3849	3970	3871	3723	3651	3647	3552	3651	3663	3494	3594	3752	3645	3582	3641	3560	3775	3752	3626
3994	3767	3998	4181	4055	3973	3793	3765	3952	3987	3903	4002	4045	4032	3948	3808	3816	3834	3887	3940	3877	3730	3648	3584	3443	3569	3728	3599	3711	3690	3754	3738	4017	3911	3758	3703	3742	3678	3603	3550	3438	3582	3467	3562	3583	3655	3551	3564	3547	3623
3863	3776	4004	4054	3947	3943	3944	3828	3983	3872	3996	4096	3892	4030	3914	3826	3787	3862	3946	3921	3770	3760	3733	3521	3629	3636	3566	3815	3827	3632	3753	3938	3838	3668	3762	3781	3650	3638	3687	3503	3479	3564	3537	3536	3480	3617	3567	3606	3634	3621
3929	3787	3726	3973	3925	3792	3741	3717	3817	4006	3930	4001	3924	3970	3905	3786	3828	3880	4033	3946	3840	3834	3788	3681	3651	3635	3631	3682	3672	3756	3808	3843	3698	3758	3749	3747	3596	3639	3515	3464	3586	3513	3612	3435	3449	3587	3507	3520	3640	3579
3900	3919	3708	3911	3822	3830	3695	3810	3852	3826	3875	4069	3914	3825	3906	3772	3835	3942	3989	3938	3940	3862	3757	3776	3640	3580	3630	3663	3825	3808	3800	3851	3728	3695	3710	3652	3740	3577	3509	3513	3555	3543	3438	3492	3500	3571	3569	3458	3619	3671
3768	3948	3857	3918	3757	3748	3827	3838	3811	3953	3897	4015	3821	3799	3777	3821	3799	3970	3866	4039	3917	3820	3675	3671	3682	3568	3704	3589	3788	3755	3920	3708	3668	3638	3547	3666	3606	3559	3545	3522	3632	3401	3418	3529	3431	3513	3474	3558	3603	3541
3910	3718	3784	3858	3817	3794	3723	3713	3648	4005	3909	3910	3850	3747	3799	3816	3945	3966	3931	4022	3897	3840	3750	3698	3693	3578	3806	3796	3774	3816	3896	3803	3825	3649	3673	3605	3570	3550	3488	3592	3545	3524	3450	3373	3570	3526	3560	3689	3687	3434
3743	3804	3793	3828	3825	3674	3688	3711	3797	3917	3813	3885	3811	3841	3676	3922	3952	4030	4037	3987	4072	3915	3799	3802	3606	3690	3805	3756	4009	3891	3940	3941	3799	3588	3811	3719	3620	3508	3575	3515	3465	3386	3445	3482	3452	3487	3428	3557	3572	3697
3871	3849	3732	3872	3777	3778	3720	3622	3761	3879	3761	3850	3812	3765	3784	3856	3869	4052	4098	3922	3973	3851	3808	3639	3720	3701	3751	3859	3884	3926	3891	3817	3727	3826	3753	3603	3580	3701	3566	3714	3547	3532	3371	3553	3443	3489	3533	3567	3683	3546
3802	3851	3912	3961	3776	3690	3602	3561	3701	3815	3795	3829	3675	3674	3749	3721	3843	3944	4107	4015	3867	3769	3724	3803	3761	3691	3952	3960	3946	3987	3944	3941	3864	3838	3685	3773	3643	3678	3615	3630	3519	3496	3574	3522	3445	3537	3531	3570	3655	3605
3836	3726	3861	3870	3663	3634	3592	3588	3621	3733	3803	3823	3583	3632	3679	3736	3756	3982	4066	4046	3843	3757	3735	3738	3827	3836	3868	3982	4034	4011	4101	4043	3852	3862	3799	3660	3788	3634	3737	3620	3620	3546	3488	3486	3622	3545	3467	3608	3556	3609
3756	3721	3791	3949	3639	3664	3625	3619	3531	3735	3726	3553	3601	3546	3555	3631	3753	3875	3970	3850	3760	3731	3734	3687	3675	3656	3848	3957	3948	4001	4016	3960	3881	3815	3867	3742	3663	3731	3749	3763	3794	3596	3541	3581	3457	3541	3496	3681	3592	3709
3803	3783	3877	3825	3805	3797	3633	3667	3704	3832	3821	3649	3623	3531	3599	3645	3656	3963	3983	3938	3901	3793	3775	3787	3729	3792	3780	3946	4085	4013	4131	4149	4026	3920	3835	3739	3810	3651	3761	3824	3589	3644	3703	3574	3635	3581	3543	3621	3675	3663
3881	3817	3892	3965	3855	3641	3674	3555	3696	3708	3708	3625	3732	3409	3572	3501	3658	3756	3864	3874	3805	3711	3808	3644	3667	3712	3806	3809	3990	4114	4049	4060	3999	3882	3793	3846	3856	3841	3887	3644	3746	3733	3693	3620	3662	3745	3613	3770	3549	3618
3836	3753	3940	3899	3863	3735	3659	3618	3780	3800	3732	3774	3696	3427	3584	3534	3631	3647	3890	3936	3786	3618	3480	3600	3592	3646	3748	3765	3864	3958	4068	4109	3996	3941	3888	3936	3941	3736	3856	3710	3799	3673	3696	3674	3700	3732	3730	3622	3614	3793
3827	3903	3775	3883	3843	3733	3664	3761	3677	3963	3761	3783	3609	3518	3391	3500	3591	3693	3883	3748	3708	3677	3538	3678	3521	3611	3669	3684	4038	3789	3982	4070	3941	3935	3866	3840	3799	3830	3934	3745	3810	3698	3769	3630	3641	3743	3679	3752	3698	3726
3871	3896	3839	3975	3949	3783	3643	3724	3869	3932	3937	3811	3616	3515	3514	3510	3568	3639	3719	3837	3683	3654	3673	3614	3552	3496	3514	3618	3748	3807	3792	3843	3831	3993	3787	3926	3736	3874	3822	3737	3613	3767	3696	3679	3683	3559	3722	3707	3654	3659
3808	3825	3798	3856	3893	3736	3833	3676	3835	3914	3852	3799	3693	3662	3562	3537	3609	3670	3741	3770	3704	3721	3523	3651	3443	3422	3541	3545	3719	3791	3882	3781	3875	3827	3813	3867	3727	3742	3714	3675	3705	3711	3683	3594	3744	3576	3686	3608	3636	3751
3732	3729	3696	3835	3836	3715	3763	3744	3815	3831	3856	3960	3756	3525	3493	3448	3697	3656	3634	3739	3613	3607	3586	3566	3419	3340	3442	3367	3546	3671	3785	3833	3801	3935	3981	3817	3744	3740	3779	3744	3625	3760	3574	3628	3635	3647	3639	3690	3621	3608
3757	3613	3584	3875	3761	3800	3767	3705	3829	3899	4008	3851	3872	3689	3578	3521	3664	3634	3745	3723	3752	3841	3585	3540	3466	3338	3399	3445	3523	3567	3665	3772	3837	3838	3782	3758	3871	3648	3837	3674	3736	3724	3648	3577	3547	3567	3406	3576	3614	3600
3744	3563	3718	3729	3682	3712	3761	3656	3772	3799	3819	3907	3846	3789	3658	3582	3636	3612	3821	3793	3800	3754	3529	3450	3377	3335	3439	3448	3470	3555	3505	3659	3780	3819	3825	3731	3820	3801	3749	3661	3735	3698	3558	3602	3424	3530	3387	3579	3509	3618
3594	3576	3430	3641	3785	3763	3752	3713	3731	3837	3895	3811	3840	3788	3800	3613	3541	3617	3825	3773	3813	3801	3687	3478	3433	3340	3466	3489	3476	3469	3478	3623	3660	3689	3688	3738	3702	3734	3643	3579	3566	3649	3519	3548	3513	3493	3323	3439	3507	3603
3654	3463	3424	3562	3631	3590	3704	3696	3723	3847	3887	3911	3795	3887	3774	3613	3714	3697	3707	3792	3903	3869	3814	3616	3458	3255	3343	3467	3473	3520	3578	3665	3739	3720	3577	3678	3804	3664	3642	3631	3668	3604	3606	3507	3395	3407	3449	3431	3435	3424
3642	3427	3459	3473	3655	3533	3724	3646	3585	3699	3866	3951	3896	3902	3745	3683	3796	3790	3732	3787	3897	3838	3853	3763	3678	3559	3301	3496	3465	3417	3438	3534	3555	3717	3789	3672	3681	3576	3641	3697	3828	3552	3615	3472	3437	3369	3330	3477	3420	3521
3738	3597	3403	3498	3515	3557	3615	3570	3453	3661	3624	3817	3882	3784	3900	3772	3684	3728	3837	3831	3926	3840	3823	3720	3662	3441	3486	3338	3410	3381	3416	3593	3681	3665	3763	3562	3589	3651	3644	3696	3706	3634	3574	3504	3536	3504	3467	3351	3554	3504
3786	3493	3399	3429	3437	3483	3688	3637	3507	3481	3647	3755	3774	3883	3926	4009	3718	3708	3727	3856	3890	3942	3866	3800	3798	3727	3507	3434	3449	3431	3596	3614	3587	3605	3581	3668	3692	3603	3731	3641	3688	3550	3469	3563	3416	3411	3552	3379	3483	3513
3743	3585	3343	3445	3402	3381	3494	3465	3471	3370	3585	3631	3809	3832	3892	3757	3811	3812	3804	3773	3747	3943	3880	3860	3791	3657	3573	3580	3516	3577	3498	3659	3588	3702	3584	3628	3795	3700	3742	3731	3614	3653	3570	3597	3507	3498	3559	3609	3534	3558
3889	3695	3466	3440	3528	3503	3449	3393	3488	3534	3467	3444	3544	3622	3768	3829	3831	3754	3740	3790	3850	3862	4007	3800	3994	3745	3775	3694	3522	3627	3587	3564	3603	3585	3701	3602	3682	3731	3775	3796	3772	3654	3731	3676	3713	3546	3539	3608	3769	3647
3810	3762	3665	3596	3423	3381	3496	3595	3398	3380	3393	3399	3429	3607	3643	3646	3733	3709	3690	3728	3799	3882	3892	3755	3846	3775	3829	3712	3505	3633	3671	3697	3710	3646	3650	3779	3561	3601	3801	3651	3752	3698	3839	3862	3601	3566	3566	3598	3747	3595
3682	3737	3702	3622	3479	3456	3640	3560	3516	3613	3267	3373	3482	3460	3665	3675	3790	3659	3590	3638	3629	3795	3778	3804	3844	3834	3852	3661	3673	3730	3756	3718	3758	3697	3548	3564	3704	3772	3869	3882	3753	3740	3789	3613	3784	3477	3509	3718	3599	3768
3731	3755	3730	3688	3472	3482	3462	3591	3621	3596	3371	3445	3399	3487	3599	3598	3677	3597	3674	3697	3569	3722	3696	3796	3803	3898	3790	3687	3631	3790	3824	3666	3660	3550	3603	3554	3676	3721	3791	3699	3764	3728	3721	3652	3663	3527	3666	3585	3664	3744
3766	3729	3641	3749	3561	3537	3482	3507	3584	3595	3512	3516	3370	3495	3594	3594	3442	3680	3657	3709	3473	3690	3603	3768	3750	3688	3745	3665	3883	3794	3834	3735	3596	3547	3539	3674	3849	3621	3685	3601	3600	3612	3612	3471	3576	3652	3725	3630	3771	3748
3603	3705	3674	3724	3546	3428	3489	3435	3609	3813	3678	3490	3543	3355	3450	3504	3522	3649	3475	3449	3645	3521	3501	3666	3621	3572	3679	3668	3780	3781	3826	3573	3644	3581	3642	3594	3567	3520	3522	3450	3598	3610	3707	3724	3676	3815	3745	3801	3967	3920
3663	3743	3587	3668	3628	3503	3457	3530	3589	3761	3715	3558	3492	3517	3483	3479	3435	3565	3646	3523	3441	3540	3571	3492	3400	3451	3639	3589	3668	3705	3634	3733	3742	3810	3639	3490	3513	3311	3400	3525	3549	3581	3533	3657	3704	3644	3570	3606	3645	3706
3572	3666	3515	3745	3704	3508	3435	3406	3598	3653	3627	3717	3724	3565	3420	3461	3554	3719	3548	3560	3673	3483	3429	3395	3265	3480	3373	3506	3645	3578	3726	3802	3668	3705	3540	3392	3225	3407	3448	3580	3455	3612	3487	3489	3422	3379	3349	3331	3325	3376
3669	3405	3610	3665	3683	3669	3402	3512	3696	3506	3816	3815	3742	3678	3603	3451	3437	3583	3655	3754	3683	3603	3457	3455	3331	3353	3355	3390	3475	3554	3808	3877	3774	3642	3527	3493	3469	3560	3652	3644	3561	3492	3311	3351	3224	3038	3112	3245	3170	3365
3676	3559	3539	3600	3667	3702	3711	3553	3645	3622	3752	3860	3841	3661	3638	3633	3402	3503	3563	3598	3636	3626	3490	3414	3383	3245	3240	3239	3550	3614	3572	3614	3584	3498	3620	3616	3728	3768	3601	3582	3417	3376	3377	3208	3138	3211	3097	3246	3375	3479
3773	3624	3400	3575	3533	3519	3655	3709	3594	3649	3707	3759	3818	3794	3695	3632	3585	3600	3523	3709	3656	3672	3686	3515	3529	3351	3229	3292	3446	3524	3396	3329	3355	3624	3735	3868	3735	3753	3538	3436	3375	3238	3279	3234	3238	3349	3399	3441	3612	3723
3689	3571	3632	3481	3523	3574	3525	3709	3593	3716	3645	3801	3785	3722	3772	3616	3612	3549	3590	3728	3549	3679	3823	3725	3442	3274	3323	3410	3353	3355	3312	3408	3481	3693	3646	3744	3529	3538	3335	3374	3406	3378	3376	3557	3594	3514	3582	3559	3717	3667
3731	3697	3515	3601	3447	3441	3592	3656	3714	3627	3581	3599	3675	3838	3702	3713	3436	3513	3512	3544	3728	3722	3811	3621	3448	3498	3567	3560	3362	3348	3156	3479	3599	3725	3633	3577	3338	3269	3429	3503	3387	3600	3691	3519	3733	3626	3717	3557	3633	3681
3747	3655	3670	3514	3379	3502	3619	3563	3701	3725	3628	3496	3687	3750	3832	3826	3599	3652	3596	3596	3646	3692	3749	3599	3774	3654	3764	3699	3271	3315	3399	3612	3826	3603	3520	3296	3327	3267	3350	3640	3713	3777	3738	3805	3711	3558	3555	3462	3549	3482
3756	3749	3749	3550	3472	3464	3480	3643	3593	3714	3590	3412	3506	3496	3755	3660	3720	3684	3464	3453	3647	3530	3556	3481	3708	3899	3825	3581	3339	3435	3634	3859	3768	3269	3266	3262	3300	3480	3606	3776	3902	3963	3683	3525	3512	3445	3362	3415	3422	3569
3810	3625	3725	3617	3425	3452	3596	3532	3747	3557	3604	3557	3497	3511	3408	3575	3634	3565	3403	3441	3424	3577	3400	3414	3644	3835	3650	3473	3484	3650	3859	3847	3429	3313	3195	3238	3482	3550	3761	3753	3661	3550	3547	3298	3284	3185	3212	3350	3352	3529
3635	3709	3611	3602	3673	3511	3576	3524	3540	3539	3583	3582	3544	3535	3414	3529	3496	3645	3510	3587	3654	3550	3407	3536	3810	3716	3407	3402	3616	3881	4104	3755	3395	3315	3224	3530	3782	3729	3723	3729	3543	3302	3218	3210	3139	3197	3328	3413	3484	3634
3757	3752	3693	3698	3723	3592	3561	3596	3579	3645	3645	3726	3678	3418	3449	3483	3492	3470	3479	3491	3556	3377	3325	3582	3585	3298	3294	3321	3970	3981	3810	3598	3458	3513	3467	3749	3800	3810	3608	3432	3194	3131	3141	3074	3233	3388	3443	3559	3691	3742
3843	3658	3654	3753	3693	3637	3592	3711	3664	3606	3747	3734	3668	3578	3536	3373	3366	3419	3562	3743	3541	3428	3523	3751	3439	3170	3222	3531	3882	3948	3512	3411	3456	3666	3797	4036	3971	3840	3442	3340	3053	3097	3162	3072	3352	3457	3598	3719	3966	3842
3726	3627	3581	3567	3638	3675	3645	3652	3604	3627	3676	3745	3756	3641	3663	3486	3210	3332	3424	3579	3495	3478	3620	3704	3473	3219	3285	3626	3677	3555	3344	3298	3495	3773	3975	4034	3945	3741	3302	3304	3177	3272	3269	3409	3513	3724	3721	3817	3872	3894
3791	3663	3572	3574	3568	3612	3693	3679	3682	3666	3650	3878	3723	3582	3583	3593	3242	3333	3291	3370	3291	3484	3772	3610	3274	3093	3542	3628	3556	3234	3081	3347	3681	3883	3860	3933	3580	3469	3286	3289	3417	3425	3577	3485	3742	3928	3881	3920	4071	4079
3834	3807	3730	3539	3535	3589	3590	3876	3705	3633	3607	3741	3676	3653	3621	3593	3248	3310	3395	3349	3329	3620	3628	3573	3173	3421	3726	3737	3426	3124	3177	3281	3795	3725	3739	3528	3361	3233	3198	3370	3488	3594	3756	3846	3991	4054	4055	3915	4046	4048
3873	3698	3693	3780	3437	3517	3672	3753	3773	3781	3669	3557	3479	3568	3743	3660	3425	3472	3454	3251	3276	3528	3631	3309	3209	3428	3974	3746	3236	3120	3265	3451	3788	3850	3614	3359	3115	3175	3205	3433	3480	3744	3833	3971	3998	4040	3997	4004	3794	3716
3864	3796	3782	3738	3589	3512	3551	3609	3669	3716	3743	3576	3473	3570	3588	3492	3464	3587	3403	3297	3469	3548	3567	3096	3180	3773	3925	3626	3156	3244	3421	3774	3868	3691	3424	3072	2989	3131	3344	3381	3637	3875	3845	3868	3752	3756	3828	3787	3656	3660
3770	3741	3755	3841	3684	3574	3704	3604	3641	3672	3786	3600	3437	3567	3477	3465	3511	3652	3561	3399	3533	3694	3289	3085	3303	3782	3897	3486	3225	3335	3567	3729	3843	3557	3243	3115	2975	3134	3450	3500	3700	3779	3771	3706	3911	3638	3460	3486	3484	3393
3913	3763	3673	3835	3655	3764	3697	3667	3537	3739	3633	3564	3618	3439	3425	3259	3399	3471	3459	3417	3696	3763	3469	3086	3393	3715	3672	3199	3164	3542	3694	3924	3890	3748	3279	3030	2991	3175	3449	3638	3740	3752	3630	3702	3557	3405	3406	3399	3364	3250
3910	3785	3797	3770	3697	3848	3821	3639	3544	3668	3522	3646	3557	3561	3382	3289	3382	3509	3283	3499	3715	3798	3372	3229	3643	3788	3524	3152	3165	3415	3850	3948	3905	3512	3191	3181	3259	3330	3552	3808	3781	3900	3615	3736	3510	3336	3074	3182	3105	3097
3802	3880	3742	3749	3564	3644	3872	3717	3614	3587	3547	3448	3601	3506	3474	3232	3477	3374	3241	3370	3759	3637	3350	3310	3708	3820	3336	3045	3152	3420	3731	3819	3849	3304	3155	3204	3425	3660	3893	4013	4077	3934	3845	3673	3473	3345	3310	3218	3211	3215
3779	3719	3757	3656	3496	3718	3763	3776	3606	3685	3600	3326	3467	3491	3606	3482	3475	3498	3251	3381	3716	3645	3275	3319	3852	3944	3498	3126	3326	3492	3753	3826	3533	3252	2979	3187	3369	3613	3901	4159	4095	3927	3764	3699	3545	3426	3417	3303	3356	3312
3801	3738	3643	3743	3626	3541	3676	3667	3773	3753	3589	3431	3566	3387	3344	3517	3676	3609	3284	3370	3673	3553	3239	3317	3873	4021	3417	3131	3345	3618	3816	3804	3551	3122	3048	3175	3371	3509	3861	4200	3852	3896	3836	3629	3544	3466	3363	3397	3373	3307
3809	3700	3583	3655	3553	3657	3537	3628	3593	3866	3631	3603	3573	3503	3252	3458	3655	3664	3395	3586	3789	3446	3178	3357	3913	3844	3378	3150	3395	3804	4008	3822	3504	3092	2956	3164	3344	3554	3912	4058	3808	3667	3617	3452	3494	3358	3241	3314	3260	3309
3689	3763	3571	3678	3688	3615	3657	3428	3601	3666	3731	3551	3706	3523	3297	3439	3519	3587	3504	3602	3876	3655	3142	3410	3949	3600	3239	3100	3437	3729	3958	3778	3540	3092	2987	3192	3337	3671	3867	3888	3725	3691	3494	3344	3295	3311	3185	3161	3142	3192
3666	3653	3603	3666	3589	3657	3552	3556	3504	3579	3517	3375	3686	3512	3406	3353	3569	3458	3357	3679	4005	3763	3300	3615	3893	3834	3244	3109	3420	3752	3907	3754	3630	3176	2992	3361	3491	3717	4017	3990	3928	3709	3511	3280	3263	3162	3071	3005	3131	3081
3687	3690	3579	3514	3553	3398	3549	3603	3594	3445	3408	3434	3400	3607	3553	3585	3664	3546	3314	3552	3827	3659	3349	3710	4124	3684	3228	3172	3317	3580	3950	3836	3562	3111	3186	3402	3629	3762	3934	4143	3845	3823	3675	3389	3266	3305	3076	3085	3043	3246
3678	3765	3736	3534	3398	3397	3450	3564	3645	3620	3487	3304	3280	3381	3385	3553	3739	3472	3318	3434	3824	3533	3263	3701	4153	3984	3442	3152	3554	3618	3829	3805	3331	3055	3074	3275	3625	3927	4114	4209	4152	3893	3704	3466	3374	3368	3307	3193	3205	3284
3647	3594	3669	3703	3513	3580	3445	3439	3517	3565	3528	3352	3323	3411	3411	3423	3755	3645	3339	3654	3794	3638	3198	3552	3961	3979	3482	3295	3513	3800	3857	3709	3429	3031	3022	3195	3555	3742	3997	4162	4083	3934	3719	3639	3448	3284	3384	3224	3263	3265
3578	3669	3519	3667	3653	3636	3654	3484	3552	3659	3419	3571	3543	3417	3338	3374	3584	3524	3374	3605	3824	3651	3364	3275	3749	3928	3412	3183	3532	3827	3879	3903	3554	3142	3036	3117	3534	3640	3932	4015	3869	3826	3583	3467	3410	3306	3226	3261	3292	3233
3685	3461	3495	3567	3622	3749	3645	3554	3386	3508	3614	3506	3586	3599	3323	3510	3584	3495	3504	3513	3901	3829	3216	3275	3671	3728	3333	3071	3290	3806	4000	4025	3687	3421	3225	3300	3412	3756	3873	4129	4015	3742	3665	3426	3252	3162	3217	3110	3184	3199
3562	3509	3548	3515	3509	3637	3481	3698	3519	3668	3635	3482	3565	3686	3555	3625	3597	3524	3419	3533	3684	3720	3358	3340	3722	3795	3449	3091	2977	3424	3720	3798	3794	3423	3222	3298	3648	3913	3985	4129	4147	3933	3779	3621	3404	3244	3172	3230	3073	3086
3462	3469	3448	3500	3544	3629	3551	3694	3689	3654	3632	3526	3539	3665	3517	3501	3684	3773	3432	3430	3594	3645	3383	3316	3614	3912	3658	3180	3130	3276	3704	3887	3742	3495	3220	3201	3524	3714	3949	4214	4311	4067	3933	3736	3564	3565	3453	3422	3330	3165
3520	3456	3437	3606	3483	3480	3505	3711	3509	3555	3644	3565	3577	3582	3510	3604	3660	3763	3519	3320	3526	3675	3344	3078	3488	3824	3769	3284	3105	3215	3732	3942	3900	3494	3239	3095	3298	3494	3795	3890	3987	3910	3881	3776	3860	3764	3634	3521	3403	3202
3495	3435	3490	3579	3502	3528	3531	3492	3539	3540	3574	3513	3620	3674	3603	3497	3602	3667	3613	3516	3597	3787	3640	3127	3156	3810	3834	3375	3121	3384	3651	3969	3828	3720	3386	3211	3130	3313	3430	3675	3815	3840	3696	3691	3619	3554	3670	3457	3369	3378
3572	3423	3501	3543	3478	3525	3531	3442	3508	3525	3597	3476	3527	3647	3695	3513	3684	3706	3635	3456	3507	3766	3757	3288	3325	3606	3790	3457	3219	3129	3501	3762	3915	4024	3752	3358	3255	3249	3498	3491	3657	3755	3810	3874	3598	3434	3546	3499	3421	3210
3563	3462	3508	3461	3533	3407	3562	3521	3613	3439	3481	3512	3512	3606	3660	3515	3646	3586	3612	3488	3457	3779	3835	3464	3266	3545	3874	3703	3381	3176	3312	3581	3868	4024	3912	3574	3325	3431	3478	3534	3779	3759	3811	3901	3914	3762	3752	3575	3456	3561
3544	3590	3464	3638	3548	3612	3461	3598	3451	3492	3555	3388	3443	3435	3525	3575	3578	3713	3632	3413	3456	3493	3550	3551	3167	3439	3953	4073	3520	3253	3225	3485	3781	3839	3906	3611	3409	3270	3239	3349	3491	3658	3903	3899	4049	4025	3896	3984	3854	3874
3745	3634	3620	3638	3733	3547	3646	3553	3592	3589	3518	3451	3485	3451	3489	3543	3640	3564	3586	3629	3390	3345	3536	3502	3198	3268	3718	4035	3760	3557	3273	3411	3794	3840	3896	3716	3474	3267	3161	3215	3299	3567	3678	3754	3900	4078	4041	4060	3927	4025
3704	3582	3543	3686	3721	3550	3654	3608	3503	3542	3417	3502	3485	3404	3309	3459	3435	3463	3514	3630	3357	3341	3558	3595	3285	3134	3324	3772	3882	3579	3352	3473	3569	3756	3875	3989	3857	3417	3153	3213	3072	3300	3452	3639	3785	4085	3957	3961	3958	3936
3598	3569	3659	3709	3670	3675	3612	3726	3572	3584	3550	3571	3572	3586	3594	3450	3398	3539	3395	3491	3334	3271	3393	3578	3479	3109	3191	3571	3791	3647	3501	3318	3380	3679	3809	3962	3839	3633	3426	3247	3207	3178	3285	3440	3615	3641	3828	4019	3854	3908
3654	3618	3695	3736	3663	3655	3652	3509	3685	3669	3561	3571	3640	3524	3496	3530	3333	3313	3389	3381	3389	3206	3239	3408	3499	3396	3151	3295	3693	3723	3547	3261	3170	3323	3698	3681	3747	3788	3565	3511	3315	3188	3211	3337	3483	3689	3722	3874	3771	3782
3545	3581	3668	3723	3697	3591	3478	3690	3784	3709	3756	3618	3585	3629	3539	3430	3469	3457	3404	3441	3527	3303	3306	3304	3596	3602	3390	3280	3451	3749	3551	3337	3139	3225	3387	3537	3732	3493	3767	3507	3489	3363	3229	3237	3313	3383	3407	3511	3508	3607
3564	3606	3602	3690	3606	3473	3578	3455	3555	3514	3708	3609	3597	3690	3508	3450	3378	3560	3418	3420	3590	3401	3349	3339	3471	3592	3428	3329	3344	3507	3681	3677	3258	3276	3299	3443	3542	3692	3531	3701	3546	3406	3294	3315	3288	3169	3267	3226	3318	3386
3749	3538	3529	3489	3583	3445	3538	3403	3506	3606	3508	3564	3746	3558	3569	3406	3437	3310	3389	3417	3535	3548	3436	3516	3544	3703	3564	3326	3146	3346	3594	3790	3612	3362	3263	3349	3324	3499	3577	3762	3609	3667	3567	3553	3475	3371	3265	3161	3233	3283
3665	3639	3518	3517	3646	3437	3563	3377	3385	3392	3422	3554	3508	3529	3500	3372	3316	3370	3434	3396	3449	3693	3605	3530	3486	3672	3694	3462	3399	3290	3450	3666	3790	3519	3250	3310	3295	3386	3579	3755	3673	3741	3949	3760	3688	3588	3492	3399	3442	3458
3684	3602	3740	3612	3474	3440	3367	3405	3442	3397	3590	3432	3411	3504	3520	3415	3350	3423	3379	3402	3368	3574	3599	3700	3398	3444	3690	3622	3449	3450	3364	3535	3530	3802	3556	3459	3184	3251	3385	3467	3646	3767	3830	3906	3847	3872	3717	3758	3513	3526
3783	3611	3552	3645	3485	3489	3367	3433	3433	3400	3398	3598	3394	3356	3450	3251	3409	3347	3455	3389	3442	3398	3451	3532	3590	3354	3511	3722	3671	3536	3351	3289	3435	3536	3652	3615	3444	3281	3304	3374	3478	3542	3783	3824	3882	3925	3781	3712	3728	3856
3509	3508	3489	3501	3496	3332	3441	3588	3391	3373	3483	3437	3466	3569	3387	3301	3317	3378	3407	3498	3427	3483	3478	3518	3515	3349	3316	3523	3591	3514	3494	3324	3311	3423	3772	3678	3643	3482	3459	3361	3389	3484	3653	3689	3806	3814	3869	3841	3897	3858
3628	3478	3499	3446	3640	3419	3563	3424	3541	3616	3392	3530	3528	3421	3434	3391	3343	3425	3386	3487	3343	3414	3327	3554	3465	3418	3325	3238	3517	3464	3421	3330	3346	3282	3466	3604	3621	3576	3584	3481	3402	3361	3476	3548	3675	3629	3720	3758	3767	3873
3374	3526	3387	3393	3468	3417	3441	3493	3527	3434	3449	3518	3392	3434	3389	3424	3366	3444	3517	3484	3488	3424	3350	3375	3410	3498	3436	3264	3247	3399	3534	3552	3443	3312	3280	3325	3465	3660	3758	3613	3441	3527	3507	3381	3342	3489	3511	3529	3643	3790
3343	3336	3299	3288	3374	3431	3601	3474	3414	3502	3535	3522	3597	3523	3507	3448	3405	3548	3394	3548	3341	3557	3461	3349	3351	3477	3307	3356	3229	3395	3268	3410	3462	3416	3360	3194	3478	3513	3526	3632	3587	3611	3561	3490	3544	3316	3383	3344	3401	3514
3347	3367	3260	3299	3385	3342	3361	3418	3600	3447	3566	3407	3515	3563	3425	3436	3459	3392	3453	3597	3548	3371	3481	3441	3319	3407	3419	3327	3334	3339	3228	3418	3341	3339	3411	3361	3351	3355	3412	3488	3536	3672	3734	3652	3747	3613	3580	3303	3578	3558
3367	3294	3232	3278	3140	3342	3405	3389	3424	3618	3454	3466	3414	3591	3514	3490	3488	3494	3568	3643	3419	3513	3461	3440	3505	3400	3420	3446	3340	3245	3316	3169	3350	3464	3600	3373	3311	3447	3381	3506	3479	3550	3585	3662	3616	3645	3765	3693	3664	3673
3526	3448	3253	3342	3206	3300	3333	3432	3494	3417	3372	3466	3289	3517	3380	3558	3430	3436	3508	3565	3523	3297	3473	3243	3406	3323	3474	3556	3349	3472	3527	3414	3451	3455	3523	3568	3632	3475	3440	3541	3604	3474	3448	3488	3514	3707	3544	3723	3743	3773
3416	3327	3219	3362	3457	3346	3305	3496	3405	3274	3404	3346	3288	3406	3409	3387	3414	3409	3453	3489	3382	3533	3279	3362	3310	3494	3446	3364	3439	3499	3586	3587	3426	3489	3474	3391	3550	3630	3542	3586	3545	3399	3528	3445	3352	3418	3457	3503	3627	3697
3416	3414	3364	3373	3477	3350	3274	3377	3443	3407	3369	3422	3219	3414	3197	3333	3293	3277	3318	3335	3364	3227	3304	3362	3360	3279	3391	3380	3455	3372	3569	3479	3680	3485	3558	3480	3537	3550	3625	3702	3627	3641	3557	3382	3518	3423	3483	3474	3428	3542
3374	3369	3431	3601	3479	3398	3403	3370	3407	3402	3400	3546	3483	3377	3207	3149	3390	3336	3327	3285	3189	3244	3251	3305	3317	3368	3385	3444	3471	3385	3340	3540	3504	3684	3697	3399	3388	3437	3573	3503	3449	3614	3609	3611	3532	3659	3605	3511	3668	3516
3433	3423	3363	3442	3493	3570	3338	3264	3473	3447	3403	3366	3322	3191	3231	3440	3299	3435	3220	3160	3302	3370	3253	3380	3361	3372	3295	3347	3475	3485	3392	3410	3278	3388	3447	3454	3376	3503	3333	3558	3539	3542	3615	3625	3465	3517	3609	3583	3605	3625
3419	3416	3424	3531	3427	3445	3373	3314	3301	3432	3333	3318	3305	3302	3224	3288	3282	3345	3286	3292	3293	3160	3326	3225	3388	3309	3391	3253	3485	3463	3411	3491	3355	3380	3393	3362	3368	3440	3402	3413	3421	3426	3387	3451	3501	3379	3536	3447	3530	3576
3385	3426	3365	3383	3425	3330	3417	3325	3305	3320	3334	3150	3217	3236	3288	3243	3279	3298	3273	3324	3121	3203	3244	3404	3293	3305	3379	3418	3358	3407	3457	3435	3407	3320	3369	3272	3285	3226	3457	3398	3381	3484	3418	3377	3512	3441	3388	3357	3488	3332
3415	3523	3398	3463	3341	3380	3383	3280	3281	3288	3176	3230	3211	3185	3208	3362	3253	3336	3276	3243	3242	3403	3336	3313	3327	3431	3588	3422	3498	3270	3467	3390	3439	3285	3325	3361	3281	3243	3275	3310	3343	3429	3494	3590	3475	3489	3534	3448	3378	3408
3337	3318	3223	3488	3326	3300	3293	3328	3252	3103	3299	3264	3289	3340	3225	3317	3449	3221	3345	3292	3346	3264	3379	3315	3427	3366	3517	3487	3371	3299	3382	3310	3341	3398	3387	3244	3384	3332	3290	3325	3337	3410	3705	3518	3639	3603	3447	3484	3419	3575
3365	3411	3310	3366	3476	3329	3259	3244	3282	3203	3175	3222	3212	3175	3307	3148	3241	3359	3309	3361	3364	3426	3339	3443	3434	3519	3566	3373	3330	3367	3330	3324	3426	3301	3381	3357	3367	3502	3374	3360	3499	3540	3454	3630	3522	3531	3441	3632	3503	3546
3360	3440	3351	3304	3238	3352	3268	3234	3268	3322	3249	3276	3349	3343	3207	3292	3226	3279	3323	3370	3399	3401	3556	3387	3359	3423	3397	3403	3349	3404	3336	3309	3343	3379	3318	3399	3457	3403	3401	3511	3511	3509	3606	3589	3440	3434	3523	3541	3567	3494
3311	3227	3256	3414	3306	3169	3374	3370	3382	3302	3448	3312	3239	3286	3279	3296	3396	3264	3330	3287	3446	3350	3389	3375	3405	3304	3340	3295	3304	3368	3254	3339	3376	3364	3332	3390	3409	3483	3319	3549	3523	3551	3519	3488	3550	3548	3511	3626	3565	3582
3401	3148	3052	3225	3345	3328	3247	3411	3316	3344	3305	3409	3321	3303	3404	3230	3438	3314	3298	3525	3281	3303	3422	3360	3218	3319	3463	3221	3239	3277	3275	3318	3373	3485	3495	3453	3394	3354	3430	3446	3572	3490	3376	3444	3486	3654	3516	3608	3556	3531
3372	3330	3234	3131	3214	3186	3375	3370	3340	3325	3388	3334	3360	3322	3315	3304	3258	3375	3398	3376	3455	3399	3252	3423	3219	3192	3256	3349	3219	3372	3276	3383	3450	3404	3242	3378	3364	3447	3442	3417	3457	3366	3472	3377	3427	3442	3450	3418	3640	3613
3246	3253	3283	3240	3151	3222	3292	3406	3286	3499	3344	3294	3286	3302	3291	3320	3341	3353	3366	3302	3387	3427	3482	3301	3459	3334	3311	3301	3292	3229	3230	3326	3465	3370	3266	3504	3439	3298	3401	3321	3497	3605	3535	3498	3572	3363	3516	3486	3522	3438
3292	3192	3242	3309	3237	3108	3277	3446	3394	3361	3481	3404	3211	3301	3224	3214	3324	3392	3343	3431	3439	3347	3485	3380	3377	3318	3294	3251	3366	3298	3410	3468	3318	3311	3316	3350	3291	3422	3387	3412	3489	3615	3532	3423	3446	3433	3491	3527	3495	3535
3441	3198	3224	3347	3311	3286	3333	3581	3511	3414	3394	3415	3317	3241	3204	3220	3172	3358	3352	3403	3243	3413	3274	3326	3395	3223	3210	3372	3353	3324	3471	3442	3321	3425	3349	3367	3246	3449	3595	3416	3478	3458	3413	3438	3362	3361	3606	3450	3504	3631
3402	3339	3130	3228	3476	3392	3312	3353	3459	3375	3288	3318	3471	3307	3121	3259	3205	3281	3161	3270	3215	3307	3324	3387	3252	3481	3300	3460	3388	3376	3414	3481	3492	3284	3304	3295	3415	3348	3420	3313	3410	3425	3519	3300	3325	3434	3467	3447	3412	3484
3336	3535	3487	3242	3285	3506	3509	3365	3377	3315	3272	3265	3312	3312	3226	3259	3310	3275	3352	3179	3345	3246	3410	3348	3450	3345	3427	3296	3319	3429	3337	3382	3384	3323	3371	3285	3201	3289	3284	3396	3361	3429	3605	3542	3443	3402	3374	3434	3312	3465
3159	3334	3483	3415	3362	3343	3434	3479	3313	3384	3282	3283	3418	3280	3249	3274	3277	3174	3103	3250	3238	3307	3344	3327	3557	3543	3417	3383	3400	3445	3311	3408	3323	3309	3385	3348	3340	3200	3203	3297	3388	3428	3460	3409	3434	3370	3342	3302	3464	3367
3131	3078	3311	3587	3508	3270	3425	3419	3195	3301	3356	3241	3203	3308	3345	3292	3294	3318	3283	3304	3394	3360	3307	3398	3317	3378	3323	3314	3357	3315	3360	3401	3319	3260	3252	3298	3385	3345	3292	3312	3258	3382	3463	3384	3385	3237	3431	3386	3326	3379
3388	3146	3187	3496	3545	3323	3326	3473	3336	3275	3285	3255	3230	3278	3439	3399	3361	3302	3250	3334	3326	3248	3268	3476	3385	3410	3386	3408	3314	3164	3357	3221	3323	3267	3374	3276	3211	3259	3326	3391	3289	3309	3549	3520	3291	3315	3402	3337	3329	3381
3615	3269	3092	3287	3594	3566	3236	3248	3499	3195	3230	3347	3348	3297	3406	3409	3324	3417	3366	3380	3283	3336	3301	3320	3360	3372	3402	3438	3241	3218	3261	3323	3294	3296	3314	3223	3349	3371	3315	3397	3442	3423	3258	3423	3468	3380	3289	3305	3278	3384
3600	3594	3283	3161	3432	3573	3388	3227	3310	3376	3109	3264	3313	3380	3409	3341	3304	3436	3527	3394	3449	3283	3302	3382	3389	3476	3347	3498	3310	3295	3286	3268	3385	3384	3381	3304	3476	3329	3363	3424	3346	3257	3392	3310	3333	3370	3260	3242	3313	3398
3483	3554	3465	3187	3272	3545	3372	3124	3350	3410	3320	3324	3311	3293	3258	3441	3428	3494	3404	3428	3309	3297	3428	3352	3357	3375	3372	3346	3339	3332	3115	3199	3405	3357	3409	3307	3247	3262	3282	3363	3301	3307	3360	3327	3310	3400	3259	3315	3339	3371
3176	3505	3534	3278	3115	3385	3486	3141	3236	3608	3285	3378	3331	3215	3349	3461	3379	3551	3495	3272	3393	3448	3418	3423	3455	3458	3400	3397	3359	3446	3205	3327	3197	3299	3403	3348	3286	3309	3338	3327	3307	3359	3299	3356	3346	3344	3302	3451	3319	3434
2935	3441	3798	3464	3115	3258	3469	3358	3097	3497	3452	3118	3311	3368	3371	3470	3325	3350	3362	3490	3410	3317	3419	3474	3443	3477	3378	3354	3341	3333	3215	3465	3333	3315	3316	3336	3315	3323	3229	3341	3338	3246	3287	3355	3333	3348	3353	3340	3281	3404
2947	3305	3707	3598	3197	3105	3610	3455	3171	3389	3467	3227	3402	3321	3285	3352	3210	3477	3303	3384	3380	3313	3346	3462	3371	3337	3434	3318	3368	3297	3383	3366	3331	3371	3221	3254	3148	3251	3345	3378	3184	3278	3233	3266	3249	3306	3331	3171	3368	3369
3098	3107	3580	3638	3191	3158	3586	3505	3174	3393	3488	3238	3301	3443	3123	3462	3344	3421	3434	3348	3425	3367	3436	3382	3331	3313	3234	3332	3407	3241	3308	3384	3312	3455	3363	3271	3132	3285	3211	3338	3353	3232	3292	3292	3318	3359	3330	3296	3395	3230
3051	2986	3510	3756	3408	3065	3405	3647	3203	3306	3503	3274	3273	3452	3096	3379	3279	3359	3397	3248	3404	3209	3314	3544	3392	3382	3358	3385	3389	3213	3332	3317	3319	3250	3271	3313	3250	3123	3215	3341	3194	3166	3241	3297	3274	3409	3330	3374	3328	3334
3130	2989	3348	3625	3435	3082	3501	3681	3353	3337	3619	3432	3235	3356	3234	3286	3225	3246	3423	3297	3395	3231	3429	3433	3399	3305	3279	3297	3262	3412	3371	3445	3273	3259	3265	3275	3184	3168	3246	3140	3323	3416	3322	3333	3384	3240	3373	3351	3332	3327
3183	2965	3297	3603	3555	3170	3428	3734	3415	3229	3574	3306	3190	3365	3188	3237	3277	3258	3260	3397	3531	3363	3504	3329	3478	3358	3332	3410	3524	3381	3483	3329	3345	3221	3225	3138	3276	3125	3201	3212	3126	3292	3207	3289	3438	3334	3284	3381	3342	3331
3147	2956	3395	3748	3447	3187	3466	3705	3320	3289	3507	3377	3241	3435	3303	3278	3291	3358	3385	3319	3452	3315	3515	3425	3378	3378	3438	3344	3408	3507	3429	3402	3367	3247	3286	3281	3255	3272	3259	3264	3192	3338	3294	3308	3268	3342	3257	3419	3365	3290
3261	3017	3343	3685	3343	2961	3417	3681	3297	3165	3394	3252	3247	3408	3244	3390	3433	3346	3475	3213	3322	3185	3479	3190	3396	3320	3414	3369	3394	3502	3372	3478	3312	3452	3364	3376	3233	3323	3359	3160	3170	3271	3400	3219	3310	3371	3248	3175	3342	3266
3240	2971	3440	3742	3435	3199	3401	3649	3353	3202	3427	3213	3202	3467	3262	3232	3301	3306	3421	3179	3377	3232	3378	3396	3385	3307	3425	3424	3423	3411	3273	3451	3545	3290	3430	3432	3247	3310	3402	3398	3328	3407	3365	3253	3138	3284	3230	3192	3324	3340
3097	3155	3644	3592	3354	3076	3510	3527	3208	3119	3550	3203	3279	3447	3315	3484	3365	3302	3388	3278	3377	3222	3509	3276	3414	3354	3338	3420	3460	3395	3428	3421	3370	3489	3420	3361	3357	3375	3460	3345	3285	3330	3306	3393	3269	3259	3344	3338	3305	3262
3080	3187	3568	3624	3080	3147	3515	3432	3283	3375	3519	3352	3442	3447	3325	3354	3419	3360	3344	3213	3378	3276	3352	3475	3365	3376	3476	3579	3410	3386	3451	3440	3475	3461	3435	3443	3370	3424	3416	3463	3427	3399	3385	3410	3301	3352	3216	3288	3359	3413
3137	3376	3605	3451	3055	3316	3517	3451	3221	3368	3461	3424	3606	3593	3292	3500	3307	3493	3354	3368	3309	3252	3378	3392	3514	3591	3578	3431	3387	3556	3455	3416	3364	3471	3595	3520	3450	3475	3204	3398	3534	3404	3405	3454	3418	3300	3233	3246	3297	3381
3338	3584	3699	3390	3010	3312	3497	3351	3175	3486	3670	3403	3592	3344	3488	3588	3373	3495	3354	3459	3302	3337	3359	3275	3540	3438	3511	3505	3507	3493	3495	3588	3319	3460	3501	3512	3421	3382	3354	3364	3360	3386	3432	3424	3424	3300	3336	3257	3219	3421
3666	3757	3435	3209	3075	3447	3360	3021	3261	3446	3431	3363	3602	3336	3371	3369	3280	3409	3217	3253	3253	3242	3317	3305	3444	3434	3326	3532	3483	3382	3487	3399	3383	3378	3339	3535	3334	3300	3330	3327	3235	3301	3265	3258	3414	3254	3349	3333	3293	3319
3845	3790	3487	3106	3326	3399	3320	3025	3068	3242	3260	3362	3491	3117	3187	3297	3177	3313	3047	3210	3198	3264	3283	3342	3337	3330	3431	3357	3309	3394	3492	3276	3314	3362	3382	3334	3386	3304	3255	3180	3240	3214	3184	3413	3314	3353	3306	3146	3212	3207
3712	3709	3389	3207	3502	3431	3155	3129	3286	3220	3121	3299	3371	3187	3350	3198	3144	3250	3154	3304	3277	3464	3243	3401	3195	3304	3273	3427	3417	3250	3217	3356	3354	3285	3272	3285	3285	3231	3289	3416	3258	3321	3255	3292	3272	3205	3213	3181	3113	3139
3620	3428	3263	3395	3678	3372	3205	3239	3335	3029	3208	3388	3192	3240	3372	3168	3214	3327	3151	3409	3181	3476	3293	3457	3222	3412	3518	3430	3442	3366	3331	3337	3265	3352	3337	3380	3331	3349	3389	3319	3320	3130	3201	3184	3271	3325	3270	3195	3181	3318
3116	3061	3367	3611	3476	3505	3383	3549	3379	3178	3279	3374	3294	3526	3301	3386	3378	3396	3395	3319	3378	3409	3429	3346	3429	3356	3473	3450	3395	3409	3416	3392	3324	3226	3468	3319	3411	3369	3261	3289	3268	3265	3403	3342	3280	3251	3290	3262	3268	3240
3189	3107	3362	3459	3346	3342	3557	3429	3388	3340	3487	3495	3338	3646	3490	3614	3566	3356	3600	3413	3551	3436	3508	3528	3440	3427	3519	3560	3553	3450	3506	3471	3408	3411	3403	3541	3493	3519	3465	3429	3400	3275	3405	3488	3407	3477	3292	3290	3258	3239
3478	3249	3359	3242	3268	3260	3482	3326	3245	3266	3361	3354	3541	3665	3447	3648	3498	3518	3573	3465	3518	3339	3384	3295	3314	3462	3416	3544	3400	3515	3377	3468	3363	3432	3276	3461	3436	3328	3403	3389	3292	3279	3444	3408	3345	3264	3399	3282	3397	3345
[truncated: 920 more columns]
