# Supplementary material for: Spatial Resolution and Refractive Index Contrast of Resonant Photonic Crystal Surfaces for Biosensing
Source: IEEE Photonics J. Author manuscript; Available in PMC 2015 Sep 7. (PMC4561521; doi:10.1109/JPHOT.2015.2435699)
Supplement: fig4_data [file NIHMS64775-supplement-fig4_data.gz › Volumes/graham/MacBook_backup/PhD_folder_2015_06_02/paper_improvements/IEEE_J_Photonics/final_files/data_files/fig4/ref/r08.csv]

4558	4070	4099	4030	4008	4162	4281	4385	4493	4530	4289	4204	4254	4292	4250	4127	4190	4052	3996	4016	4246	4383	4381	4275	4227	4155	4161	4187	4246	4286	4264	4359	4239	4075	4319	4233	4220	4200	4351	4343	4297	4226	4234	4337	4310	4230	4295	4285	4297	4238
4392	4322	4278	4179	4202	4612	4543	4677	4635	4543	4323	4205	4395	4094	4041	3866	3909	3849	3887	3974	4174	4022	4218	4226	4090	4077	4162	4049	4272	4313	4297	4311	4190	4194	4089	4307	4279	4225	4266	4170	4190	4183	4158	4217	4053	4134	3974	4122	4138	4220
4312	4270	4191	4202	4399	4527	4511	4689	4611	4397	4177	4214	4115	3951	3895	3870	3961	3892	3870	4038	4035	3980	4100	3952	4083	3992	4215	4286	4058	4239	4041	4013	3970	4066	4128	4078	4145	4172	4192	4193	4059	4110	3987	3974	3970	4008	4102	3914	4075	3951
4359	4352	4334	4439	4456	4394	4344	4436	4334	4405	4220	4073	4036	3933	3864	3979	3944	4111	4041	4026	4109	3985	3915	3896	4006	4069	4098	4114	4069	4054	4137	4124	4126	4070	4173	4332	4113	4202	4246	4144	4199	4275	4059	4149	4011	4010	4040	3951	4015	4050
4316	4310	4341	4275	4255	4291	4434	4254	4287	4228	4134	4149	4052	3924	3944	3970	4083	4110	4229	4101	4153	3996	4012	3937	3996	4112	4111	4149	4232	4071	4108	4181	4179	4227	4306	4236	4219	4279	4257	4192	4204	4371	4198	4118	4043	4070	4067	4039	4091	3971
4346	4532	4334	4325	4116	4297	4280	4217	4174	4182	4178	4006	4016	3890	3900	4104	4094	4258	4263	4259	4111	4100	4094	4088	4048	4095	4148	4146	4217	4197	4139	4241	4256	4200	4217	4222	4266	4265	4388	4331	4319	4270	4252	4212	4176	4210	4147	4257	4085	3930
4488	4551	4290	4225	4209	4256	4029	4147	3886	4105	4076	4110	4045	4121	4105	4125	4338	4258	4495	4249	4335	4253	4163	4299	4222	4193	4184	4161	4142	4177	4139	4219	4271	4268	4213	4369	4329	4404	4403	4347	4372	4290	4395	4194	4256	4144	4099	4261	4124	3914
4604	4484	4329	4379	4165	4083	4183	4252	4266	3950	4122	4260	4311	4205	4195	4244	4235	4320	4289	4229	4407	4372	4294	4290	4266	4176	4190	4084	3988	4171	4176	4301	4289	4231	4255	4318	4385	4461	4368	4310	4450	4298	4447	4478	4424	4175	4245	4124	4001	4198
4438	4289	4305	4265	4147	4057	3811	4102	4121	4046	4188	4305	4339	4195	4265	4318	4111	4404	4281	4382	4236	4521	4447	4415	4188	4174	4145	4303	4123	4124	4138	4137	4222	4372	4487	4419	4447	4509	4201	4546	4357	4537	4476	4439	4578	4322	4243	4260	4248	4119
4269	4129	4190	4224	4130	3968	4089	4237	4026	4220	4239	4180	4203	4314	4215	4137	4245	4374	4292	4323	4364	4517	4606	4331	4291	4245	4349	4265	4101	4130	4175	4188	4263	4306	4582	4426	4537	4457	4349	4494	4585	4522	4596	4495	4430	4356	4342	4267	4357	4265
4424	4160	4209	4109	4231	4275	4389	4208	4143	4135	4299	4296	4275	4235	4300	4225	4239	4273	4168	4457	4477	4563	4521	4393	4361	4378	4272	4200	4152	4200	4124	4263	4364	4392	4538	4626	4506	4306	4612	4576	4565	4605	4744	4549	4351	4529	4299	4366	4396	4357
4242	4208	4063	4175	4199	4299	4318	4311	4392	4251	4033	4167	4323	4126	4158	4122	4141	4225	4315	4377	4530	4527	4501	4492	4441	4319	4429	4324	4264	4198	4389	4327	4399	4493	4424	4445	4451	4494	4513	4608	4596	4669	4561	4677	4574	4601	4421	4492	4417	4304
4463	4140	4068	4148	4275	4379	4477	4573	4327	4234	4198	4191	4142	4232	4150	4163	4110	4210	4345	4235	4452	4512	4634	4404	4467	4490	4422	4441	4315	4422	4384	4399	4446	4495	4535	4328	4569	4600	4622	4657	4658	4869	4630	4723	4633	4511	4534	4457	4311	4457
4349	4138	4162	4226	4340	4536	4616	4466	4494	4336	4223	4251	4102	4259	4207	4139	4196	4193	4230	4516	4637	4496	4535	4533	4475	4447	4381	4439	4481	4543	4615	4481	4534	4472	4384	4572	4523	4585	4769	4651	4648	4767	4618	4765	4693	4528	4489	4575	4355	4350
4327	4118	4025	4179	4340	4412	4543	4498	4409	4359	4299	4200	4264	4205	4263	4336	4412	4297	4256	4403	4438	4803	4443	4554	4439	4366	4377	4375	4603	4614	4626	4664	4374	4395	4436	4458	4449	4556	4609	4875	4672	4702	4839	4756	4723	4549	4481	4517	4399	4436
4555	4054	4139	4252	4372	4703	4757	4547	4524	4575	4437	4490	4358	4329	4337	4529	4337	4323	4452	4461	4569	4408	4499	4476	4237	4267	4292	4357	4558	4498	4359	4504	4429	4455	4399	4469	4458	4537	4528	4778	4716	4843	4757	4671	4652	4522	4532	4500	4501	4444
4505	4383	4111	4150	4387	4599	4560	4547	4578	4515	4292	4354	4272	4307	4259	4495	4402	4338	4465	4338	4319	4446	4382	4275	4301	4229	4375	4346	4345	4463	4302	4465	4414	4514	4527	4551	4551	4369	4614	4653	4641	4804	4481	4703	4698	4659	4523	4603	4543	4681
4423	4419	4244	4406	4503	4430	4453	4589	4510	4441	4308	4302	4404	4380	4418	4368	4413	4253	4465	4333	4345	4166	4228	4325	4277	4304	4258	4098	4243	4245	4313	4222	4286	4381	4516	4357	4478	4454	4464	4691	4528	4491	4570	4689	4779	4599	4653	4619	4473	4522
4435	4407	4611	4592	4560	4511	4610	4437	4464	4542	4355	4379	4389	4276	4328	4359	4311	4564	4385	4335	4227	4275	4223	4209	4211	4268	4177	4148	4001	4110	4210	4268	4352	4321	4543	4589	4348	4580	4509	4465	4573	4383	4727	4766	4952	4761	4791	4667	4558	4361
4705	4685	4658	4681	4590	4624	4487	4504	4658	4628	4525	4507	4361	4495	4353	4328	4484	4288	4440	4304	4358	4225	4100	4261	4183	4207	4208	4115	4049	4068	4057	4176	4369	4355	4513	4507	4427	4444	4415	4395	4516	4525	4620	4524	4749	4634	4631	4707	4562	4499
4612	4603	4526	4629	4769	4645	4588	4501	4684	4537	4605	4526	4494	4423	4427	4337	4313	4340	4339	4305	4244	4234	4197	4253	4264	4102	4186	4197	4094	4002	4064	4147	4227	4244	4405	4380	4389	4511	4470	4404	4427	4505	4613	4583	4684	4730	4556	4629	4507	4492
4559	4581	4720	4617	4587	4560	4709	4619	4740	4601	4684	4541	4484	4591	4405	4220	4289	4215	4314	4376	4303	4223	4312	4263	4253	4236	4095	4133	3959	4189	4148	4191	4192	4286	4317	4266	4427	4337	4352	4426	4402	4486	4589	4584	4503	4392	4533	4613	4442	4541
4366	4404	4517	4721	4623	4590	4692	4810	4774	4696	4773	4627	4582	4386	4307	4268	4199	4209	4179	4353	4348	4349	4264	4306	4398	4193	4173	4092	4213	4085	4109	4092	4136	4093	4195	4076	4318	4422	4482	4484	4536	4529	4425	4548	4389	4475	4485	4455	4469	4453
4211	4373	4322	4644	4576	4646	4828	4884	4737	4780	4813	4671	4636	4360	4312	4224	4127	4138	4276	4222	4380	4340	4244	4312	4168	4010	4184	4205	4155	4090	4124	4040	4073	4046	4067	4080	4270	4300	4339	4475	4509	4549	4455	4331	4386	4293	4446	4400	4477	4564
4269	4136	4330	4500	4636	4593	4775	4582	4707	4749	4625	4681	4497	4445	4160	4181	4159	4279	4408	4420	4391	4304	4234	4219	4229	4215	4079	4028	4180	4094	4162	4078	4086	4088	4093	4150	4223	4372	4385	4432	4427	4376	4572	4205	4401	4250	4323	4311	4551	4494
4046	4032	4165	4488	4658	4677	4570	4538	4743	4700	4643	4421	4456	4378	4198	4217	4109	4149	4300	4412	4372	4379	4287	4264	4146	4084	4123	4145	4169	4012	4082	4016	4202	4177	4057	4086	4220	4347	4342	4347	4522	4404	4405	4401	4336	4526	4288	4572	4482	4492
4113	4227	4252	4504	4423	4531	4520	4531	4478	4496	4412	4281	4391	4383	4237	4349	4217	4151	4372	4311	4370	4225	4044	4146	4054	4075	4005	4144	4025	4073	3960	3980	4089	3922	3916	4174	4175	4165	4199	4390	4329	4388	4493	4329	4305	4475	4349	4567	4522	4508
4415	4291	4341	4495	4527	4354	4497	4474	4382	4303	4308	4167	4340	4383	4334	4411	4293	4345	4233	4330	4190	4304	4095	4120	4120	4194	3964	4188	4164	4105	4007	3984	4000	4024	3957	4179	4191	4132	4153	4224	4346	4505	4578	4507	4471	4391	4410	4484	4619	4527
4532	4462	4351	4552	4538	4497	4420	4191	4201	4320	4152	4364	4410	4336	4506	4440	4439	4383	4292	4438	4278	4226	4294	4084	4099	4124	4142	4154	4198	4031	4050	3911	4113	4099	3968	4068	4154	4126	4031	4280	4257	4565	4394	4492	4586	4493	4425	4472	4347	4464
4622	4536	4389	4528	4380	4371	4377	4196	4275	4263	4386	4186	4282	4391	4404	4282	4183	4176	4219	4262	4223	4258	4258	4315	4199	4250	4091	4024	4007	4101	3993	4001	4135	4071	4159	3997	4156	4032	4086	4050	4286	4415	4560	4504	4573	4448	4365	4365	4514	4335
4745	4533	4503	4520	4677	4402	4229	4299	4264	4345	4222	4373	4252	4436	4424	4350	4140	4032	4090	4139	4212	4192	4313	4268	4417	4324	4167	4222	4164	4084	3936	4089	4062	4056	4165	4103	3954	3951	4075	4228	4301	4364	4631	4366	4506	4354	4434	4328	4258	4335
4696	4397	4492	4444	4441	4365	4236	4348	4368	4368	4413	4308	4306	4424	4186	4020	4069	4084	4179	4032	4208	4363	4276	4300	4273	4411	4236	4088	4095	3926	3961	4195	4084	4068	4087	4017	4025	4156	4000	4186	4219	4391	4378	4488	4366	4372	4356	4233	4384	4390
4470	4490	4574	4523	4601	4568	4356	4416	4583	4481	4443	4393	4161	4179	4175	4109	4002	3943	4060	4096	4140	4158	4068	4377	4309	4206	4195	4206	4074	3970	3894	4118	4121	4078	4057	3956	3966	4057	4164	4305	4268	4081	4390	4339	4447	4394	4437	4490	4354	4415
4500	4529	4461	4468	4473	4503	4468	4499	4476	4495	4564	4232	4180	4130	4151	3976	3886	4068	4099	4143	4288	4094	4226	4259	4045	4161	4106	4114	4162	4276	4094	4252	4074	4037	4150	4010	4035	4175	4214	4253	4261	4122	4242	4272	4418	4386	4485	4417	4418	4438
4501	4519	4502	4591	4446	4512	4496	4619	4647	4602	4429	4337	4202	4201	4219	3984	4151	4123	4352	4169	4141	4004	4110	3997	4200	4281	4282	4114	4221	4130	4080	4159	4217	4034	4053	4088	4067	4175	4101	4282	4150	4107	4195	4080	4294	4347	4454	4394	4530	4433
4589	4508	4369	4429	4405	4415	4479	4427	4598	4511	4399	4161	4143	4209	4131	4030	4088	4088	4070	4149	4129	4029	3960	4106	4235	4135	4210	4243	4183	4128	4207	4242	4159	4192	3961	4102	4266	4218	4234	4232	4349	4093	4212	4281	4226	4406	4551	4676	4506	4409
4703	4486	4443	4614	4391	4480	4555	4455	4476	4478	4284	4232	4352	4207	4123	4260	4207	4144	4145	4090	3929	4043	3938	4020	4197	4324	4301	4197	4220	4270	4260	4313	4307	4245	4002	4046	4272	4168	4222	4255	4122	4164	4096	4130	4295	4367	4557	4425	4516	4322
4623	4510	4719	4530	4596	4393	4418	4409	4558	4428	4125	4263	4427	4302	4322	4280	4332	4237	4177	4078	3963	4004	4022	4021	4101	4409	4310	4286	4224	4280	4286	4417	4272	4278	4180	4109	4080	4253	4245	4075	4213	4235	4142	4148	4257	4334	4440	4473	4363	4436
4727	4644	4532	4651	4551	4485	4395	4448	4350	4530	4315	4498	4467	4454	4397	4396	4269	4159	4199	4172	4148	4037	4191	4205	4263	4268	4289	4282	4282	4104	4266	4311	4380	4224	4257	4086	4212	4145	4188	4257	4085	4129	4253	4126	4060	4375	4400	4331	4353	4335
4939	4737	4774	4486	4465	4381	4151	4321	4409	4466	4499	4484	4377	4382	4185	4311	4238	4155	4114	4032	4067	4187	4134	4261	4177	4397	4184	4283	4193	4265	4243	4290	4400	4291	4325	4236	4176	3937	4128	4209	4208	4180	4252	4153	4178	4176	4195	4106	4190	4355
4853	4801	4606	4427	4325	4425	4340	4318	4377	4465	4332	4589	4592	4440	4461	4338	4087	4138	4071	4183	4091	4076	4175	4098	4210	4098	4159	4276	4337	4190	4301	4335	4402	4446	4345	4268	4270	3951	4143	4129	4219	4211	4096	4261	4185	4209	3959	4234	4201	4322
4751	4551	4472	4497	4403	4283	4242	4264	4330	4354	4397	4408	4570	4382	4308	4231	4398	4086	4164	4140	4136	4124	4181	4176	4111	4204	4110	4294	4202	4276	4452	4385	4484	4522	4336	4225	4178	3979	4144	4040	4194	4117	4192	4128	4097	4205	4081	4223	4099	4256
4729	4508	4399	4518	4415	4393	4322	4306	4254	4418	4273	4272	4345	4341	4321	4334	4336	4243	4057	4244	4244	4120	4145	4051	4116	4124	4209	4224	4311	4177	4256	4218	4452	4546	4372	4409	4375	4150	4208	4200	4138	4352	4187	4168	4218	4099	4180	4103	4197	4230
4648	4502	4528	4529	4641	4606	4289	4283	4399	4425	4315	4313	4316	4571	4384	4507	4453	4249	4329	4210	4170	4159	3967	4015	3864	4165	4052	4271	4324	4295	4219	4434	4353	4579	4370	4592	4500	4363	4348	4329	4325	4287	4246	4203	4103	4198	4227	4102	4283	4152
4508	4508	4392	4571	4648	4521	4430	4400	4375	4424	4385	4257	4271	4327	4288	4348	4282	4398	4393	4338	4189	4220	3882	3876	3945	4085	4287	4191	4203	4320	4111	4242	4256	4276	4595	4490	4687	4443	4361	4219	4247	4296	4398	4423	4245	4113	4223	4323	4133	4146
4647	4383	4549	4623	4590	4487	4400	4404	4462	4380	4282	4243	4177	4348	4380	4283	4391	4455	4378	4437	4195	4150	4099	4017	3993	3988	4228	4066	4278	4111	4138	4186	4177	4436	4481	4523	4457	4494	4381	4334	4399	4122	4216	4238	4383	4275	4257	4305	4187	4086
4429	4684	4580	4748	4558	4377	4437	4452	4445	4332	4313	4318	4112	4257	4377	4254	4376	4393	4252	4351	4329	4222	4154	4044	4106	4071	4126	4179	4092	4316	4192	4158	4230	4471	4520	4522	4563	4373	4413	4400	4310	4335	4354	4441	4313	4307	4221	4152	4245	4057
4543	4562	4431	4562	4594	4599	4441	4488	4446	4289	4215	4343	4211	4279	4285	4307	4358	4375	4345	4269	4317	4309	4255	4238	4153	4020	4159	4085	4124	4104	4152	4199	4289	4391	4430	4496	4577	4511	4486	4535	4336	4359	4240	4321	4311	4363	4314	4223	4150	4377
4600	4421	4499	4539	4511	4415	4334	4317	4230	4163	4333	4319	4263	4230	4262	4261	4238	4247	4269	4350	4405	4320	4339	4123	4188	4122	4120	4182	4158	4177	4182	4328	4407	4224	4361	4558	4588	4526	4477	4449	4474	4428	4482	4432	4530	4321	4282	4369	4205	4261
4567	4348	4341	4476	4392	4396	4365	4448	4337	4413	4232	4276	4284	4171	4237	4160	4233	4250	4325	4513	4385	4486	4315	4175	4021	4060	4175	4247	4122	4251	4237	4164	4296	4422	4373	4404	4574	4599	4532	4377	4508	4572	4632	4286	4357	4257	4220	4265	4331	4178
4343	4292	4245	4400	4321	4353	4315	4405	4495	4467	4435	4332	4313	4267	4271	4186	4367	4245	4418	4504	4380	4515	4374	4283	4304	4255	4100	4173	4262	4221	4178	4316	4278	4231	4362	4436	4616	4761	4622	4699	4487	4445	4473	4414	4232	4309	4345	4332	4333	4382
4351	4330	4398	4248	4437	4344	4492	4465	4476	4445	4392	4288	4281	4212	4256	4275	4309	4304	4441	4490	4422	4516	4356	4370	4251	4264	4073	4141	4250	4276	4297	4145	4279	4310	4350	4433	4565	4552	4689	4494	4576	4545	4480	4388	4288	4282	4293	4284	4434	4384
4411	4333	4305	4534	4217	4285	4384	4550	4447	4468	4288	4320	4414	4404	4434	4306	4268	4450	4352	4314	4436	4499	4410	4362	4227	4126	4310	4283	4300	4288	4262	4232	4185	4269	4373	4299	4597	4603	4601	4505	4547	4538	4393	4334	4282	4212	4318	4247	4323	4285
4410	4321	4393	4392	4303	4257	4188	4373	4347	4459	4420	4437	4272	4381	4556	4347	4367	4381	4352	4384	4540	4452	4443	4348	4295	4297	4218	4273	4378	4256	4227	4133	4388	4201	4356	4413	4347	4494	4576	4541	4453	4448	4455	4353	4220	4193	4183	4173	4364	4382
4474	4400	4419	4346	4224	4078	4260	4376	4304	4449	4368	4410	4439	4432	4325	4324	4352	4344	4357	4368	4409	4574	4536	4393	4395	4335	4262	4299	4312	4280	4380	4220	4243	4384	4303	4477	4556	4440	4615	4504	4329	4561	4283	4317	4289	4258	4321	4230	4316	4352
4481	4369	4210	4332	4223	3954	4174	4404	4263	4403	4388	4454	4325	4375	4487	4402	4434	4282	4430	4448	4349	4469	4459	4464	4429	4332	4321	4206	4305	4288	4358	4385	4181	4335	4370	4484	4483	4439	4553	4302	4416	4517	4499	4347	4393	4213	4184	4237	4051	4495
4565	4349	4209	4304	4040	4085	4174	4260	4315	4392	4384	4492	4489	4341	4390	4402	4568	4459	4485	4434	4425	4482	4725	4554	4504	4345	4371	4356	4318	4318	4355	4341	4381	4430	4414	4441	4492	4606	4521	4547	4448	4430	4332	4328	4281	4224	4288	4122	4141	4311
4392	4394	4355	4388	4161	4044	4265	4280	4282	4291	4347	4277	4452	4488	4551	4533	4491	4449	4347	4432	4538	4525	4465	4377	4472	4398	4229	4336	4336	4374	4336	4345	4277	4360	4526	4385	4460	4572	4530	4436	4359	4395	4287	4298	4293	4331	4191	4218	4170	4379
4551	4410	4293	4404	4164	4199	4082	4196	4244	4199	4417	4393	4370	4599	4498	4560	4656	4513	4414	4378	4418	4430	4551	4523	4351	4351	4363	4220	4342	4309	4355	4527	4352	4296	4389	4482	4454	4501	4448	4412	4425	4182	4204	4335	4263	4242	4272	4334	4146	4259
4514	4493	4440	4519	4283	4123	4189	4181	4142	4162	4228	4336	4305	4463	4508	4382	4639	4457	4628	4400	4459	4500	4402	4382	4492	4484	4420	4403	4460	4471	4457	4388	4394	4355	4344	4341	4470	4337	4459	4368	4425	4289	4203	4318	4293	4442	4149	4171	4204	4145
4465	4604	4591	4431	4318	4265	4082	4304	4302	4168	4186	4224	4263	4435	4532	4566	4637	4516	4546	4277	4612	4377	4292	4427	4453	4544	4335	4375	4294	4490	4493	4438	4349	4388	4295	4303	4343	4321	4281	4368	4253	4355	4218	4211	4268	4320	4179	4170	4079	4280
4592	4674	4530	4596	4464	4269	4286	4098	4308	4098	4177	4201	4387	4541	4553	4647	4796	4525	4496	4471	4276	4403	4474	4628	4531	4516	4382	4256	4440	4397	4381	4314	4405	4249	4258	4311	4378	4456	4474	4564	4368	4221	4292	4101	4098	4301	4175	4410	4237	4277
4469	4609	4548	4670	4450	4375	4192	4434	4234	4108	4207	4171	4327	4471	4480	4484	4620	4595	4568	4463	4477	4485	4519	4584	4483	4505	4409	4398	4293	4391	4431	4529	4493	4395	4522	4378	4476	4428	4428	4380	4299	4338	4224	4297	4341	4266	4389	4291	4054	4121
4592	4669	4627	4882	4541	4553	4500	4311	4296	4271	4430	4329	4395	4429	4450	4630	4612	4526	4515	4628	4517	4439	4530	4459	4482	4484	4419	4435	4400	4473	4505	4516	4400	4480	4388	4392	4345	4422	4432	4351	4370	4257	4253	4256	4201	4235	4176	4177	4220	4286
4555	4666	4625	4698	4635	4475	4431	4374	4339	4379	4262	4060	4335	4403	4565	4445	4650	4601	4739	4612	4550	4543	4508	4476	4695	4432	4364	4266	4374	4405	4369	4491	4515	4414	4288	4380	4369	4506	4353	4470	4277	4348	4246	4251	4274	4356	4421	4200	4128	4170
4584	4612	4721	4800	4656	4608	4650	4520	4472	4486	4317	4121	4450	4182	4578	4510	4707	4713	4660	4621	4677	4601	4535	4562	4575	4423	4422	4295	4283	4429	4540	4494	4413	4391	4307	4350	4336	4454	4445	4412	4412	4273	4318	4220	4367	4411	4261	4375	4213	4244
4514	4583	4730	4826	4657	4757	4621	4583	4673	4469	4393	4289	4137	4269	4364	4560	4547	4604	4600	4632	4638	4562	4419	4556	4486	4587	4401	4289	4283	4255	4382	4420	4380	4449	4329	4453	4362	4335	4484	4577	4368	4321	4249	4355	4413	4314	4380	4329	4318	4445
4577	4563	4731	4770	4817	4751	4614	4654	4514	4488	4490	4246	4322	4231	4390	4496	4498	4707	4715	4684	4701	4531	4618	4508	4558	4436	4409	4323	4405	4331	4425	4492	4381	4331	4407	4209	4347	4399	4509	4465	4554	4450	4423	4355	4574	4567	4652	4334	4369	4382
4584	4682	4636	4770	4852	4750	4769	4803	4573	4539	4400	4390	4254	4247	4304	4366	4480	4594	4556	4600	4615	4591	4632	4527	4686	4445	4403	4235	4334	4283	4392	4386	4340	4289	4332	4312	4414	4416	4503	4490	4388	4468	4367	4397	4390	4432	4617	4433	4586	4263
4781	4816	4551	4761	4778	4765	4785	4737	4632	4564	4356	4414	4290	4378	4264	4432	4419	4534	4615	4690	4579	4603	4616	4558	4543	4356	4321	4375	4226	4318	4337	4310	4393	4282	4389	4408	4433	4370	4521	4508	4393	4480	4272	4334	4440	4465	4615	4550	4670	4570
4715	4743	4655	4766	4539	4608	4556	4728	4719	4579	4427	4467	4403	4238	4462	4388	4503	4640	4519	4556	4692	4579	4568	4549	4572	4465	4357	4426	4341	4271	4329	4227	4261	4350	4296	4322	4394	4355	4527	4684	4529	4412	4505	4324	4423	4700	4579	4566	4741	4438
4851	4665	4692	4672	4640	4581	4669	4709	4751	4568	4492	4549	4446	4418	4332	4271	4375	4485	4530	4443	4529	4393	4538	4584	4519	4457	4412	4394	4236	4343	4190	4389	4320	4304	4192	4332	4383	4309	4391	4383	4645	4468	4390	4443	4454	4473	4597	4531	4648	4645
4786	4716	4590	4618	4580	4605	4756	4711	4565	4708	4490	4506	4478	4247	4416	4382	4453	4451	4451	4510	4515	4517	4579	4495	4457	4476	4288	4272	4255	4344	4319	4294	4303	4189	4207	4222	4309	4282	4505	4444	4339	4434	4483	4449	4565	4392	4640	4540	4703	4716
4813	4664	4564	4649	4546	4592	4691	4684	4718	4592	4528	4411	4378	4241	4363	4328	4436	4451	4435	4509	4462	4420	4453	4507	4481	4442	4446	4273	4223	4310	4293	4230	4343	4225	4215	4178	4346	4357	4517	4528	4689	4563	4580	4437	4481	4531	4619	4556	4682	4759
4798	4667	4611	4572	4535	4450	4615	4599	4538	4544	4450	4429	4445	4452	4515	4458	4417	4385	4380	4453	4352	4508	4403	4517	4557	4423	4336	4324	4229	4239	4266	4331	4332	4250	4284	4458	4289	4454	4465	4478	4541	4481	4559	4486	4475	4603	4647	4630	4641	4725
4780	4582	4552	4518	4614	4520	4603	4569	4582	4597	4539	4394	4470	4570	4582	4535	4431	4319	4520	4406	4404	4366	4418	4543	4473	4437	4401	4293	4213	4349	4352	4359	4447	4496	4383	4393	4342	4385	4540	4448	4638	4566	4473	4434	4572	4369	4653	4709	4631	4611
4645	4665	4525	4647	4702	4597	4636	4519	4547	4639	4527	4521	4561	4501	4472	4420	4619	4404	4399	4387	4244	4370	4369	4513	4533	4418	4502	4331	4362	4207	4318	4336	4270	4495	4381	4322	4520	4421	4446	4578	4602	4635	4558	4517	4470	4578	4653	4582	4568	4526
4623	4665	4606	4508	4431	4489	4573	4416	4403	4567	4333	4521	4538	4512	4488	4500	4514	4436	4345	4441	4651	4433	4497	4543	4470	4390	4322	4457	4459	4399	4362	4287	4399	4469	4542	4343	4538	4593	4404	4611	4535	4619	4574	4416	4546	4470	4471	4567	4383	4476
4635	4572	4421	4511	4480	4436	4393	4450	4459	4534	4415	4382	4534	4459	4446	4485	4499	4387	4376	4450	4324	4535	4515	4448	4404	4422	4486	4388	4395	4292	4486	4443	4331	4450	4631	4557	4407	4464	4558	4667	4690	4628	4658	4549	4528	4523	4600	4552	4369	4548
4718	4628	4540	4456	4353	4522	4378	4343	4605	4485	4460	4479	4487	4507	4429	4573	4575	4506	4413	4459	4485	4395	4434	4539	4365	4474	4456	4396	4335	4371	4438	4312	4394	4543	4507	4643	4561	4560	4622	4617	4635	4667	4589	4598	4595	4615	4411	4493	4410	4453
4615	4596	4434	4505	4403	4431	4477	4678	4477	4550	4378	4396	4521	4582	4662	4545	4543	4574	4617	4508	4587	4411	4559	4520	4550	4564	4572	4452	4390	4320	4277	4286	4371	4526	4630	4642	4579	4611	4711	4691	4668	4721	4649	4573	4610	4555	4542	4463	4530	4625
4664	4597	4433	4594	4448	4451	4585	4540	4500	4511	4423	4463	4507	4632	4713	4689	4630	4679	4543	4636	4489	4462	4633	4796	4559	4596	4637	4496	4512	4409	4432	4345	4505	4485	4592	4589	4755	4808	4700	4773	4772	4777	4743	4687	4573	4501	4494	4534	4450	4592
4607	4534	4349	4446	4615	4579	4566	4470	4586	4594	4547	4490	4518	4501	4696	4743	4695	4729	4672	4570	4647	4596	4644	4802	4625	4657	4672	4650	4537	4345	4437	4371	4417	4654	4576	4603	4587	4657	4603	4689	4663	4813	4769	4740	4568	4448	4584	4381	4551	4360
4666	4470	4440	4436	4537	4477	4544	4579	4592	4779	4679	4665	4695	4745	4830	4861	4749	4886	4718	4537	4521	4500	4764	4713	4703	4644	4709	4681	4673	4530	4544	4415	4524	4617	4617	4532	4726	4695	4684	4789	4731	4762	4594	4667	4458	4531	4534	4492	4446	4581
4788	4472	4425	4523	4499	4491	4582	4557	4607	4694	4647	4688	4620	4862	4936	4919	4861	4685	4531	4635	4642	4722	4608	4721	4701	4834	4698	4620	4669	4591	4553	4495	4431	4590	4522	4646	4650	4591	4760	4642	4692	4646	4663	4422	4591	4473	4487	4423	4489	4598
4639	4715	4598	4716	4546	4586	4671	4542	4603	4676	4625	4734	4718	4683	4849	4874	4889	4745	4649	4669	4730	4664	4603	4755	4806	4762	4799	4704	4634	4619	4707	4492	4502	4548	4631	4611	4573	4766	4715	4611	4639	4700	4624	4730	4559	4555	4529	4510	4451	4584
4657	4637	4559	4673	4676	4679	4494	4587	4715	4721	4703	4751	4734	4917	4964	5054	4841	5018	4677	4726	4703	4689	4594	4682	4771	4841	4766	4691	4742	4701	4646	4538	4495	4572	4616	4574	4575	4698	4679	4583	4488	4710	4667	4548	4562	4507	4506	4505	4567	4478
4656	4653	4500	4623	4431	4617	4522	4648	4787	4677	4649	4804	4836	4957	4945	4947	4904	4889	4839	4761	4685	4539	4678	4688	4658	4847	4766	4727	4811	4620	4536	4632	4431	4563	4432	4674	4529	4490	4618	4717	4622	4547	4492	4641	4566	4520	4508	4686	4518	4529
4663	4699	4491	4513	4467	4587	4661	4611	4641	4704	4767	4682	4736	4904	5068	4991	4964	4673	4776	4843	4698	4628	4546	4611	4670	4604	4803	4770	4684	4811	4583	4530	4530	4487	4555	4584	4533	4764	4729	4543	4661	4507	4511	4509	4344	4532	4568	4631	4463	4564
4645	4467	4474	4529	4631	4630	4607	4692	4555	4562	4640	4787	4909	4783	5103	4973	4917	4871	4933	4664	4688	4663	4590	4621	4587	4571	4757	4568	4601	4607	4681	4651	4577	4583	4404	4699	4672	4676	4609	4599	4563	4603	4626	4497	4558	4454	4555	4598	4532	4610
4576	4643	4455	4619	4673	4548	4699	4721	4648	4638	4767	4682	4750	4856	5065	5015	4885	4801	4807	4605	4679	4635	4591	4605	4456	4512	4692	4458	4405	4687	4422	4600	4506	4484	4607	4670	4662	4691	4697	4613	4730	4606	4453	4562	4612	4531	4437	4375	4534	4533
4646	4533	4495	4652	4637	4645	4681	4440	4616	4698	4594	4573	4646	4797	4977	4887	4900	4799	4661	4706	4507	4562	4495	4399	4490	4630	4476	4567	4562	4552	4546	4606	4468	4528	4636	4610	4627	4668	4689	4536	4498	4650	4651	4724	4503	4586	4695	4467	4454	4457
4508	4495	4510	4644	4682	4593	4523	4541	4549	4531	4514	4652	4814	4730	4867	4856	4751	4715	4650	4502	4521	4595	4613	4514	4475	4471	4475	4419	4317	4591	4455	4470	4344	4484	4591	4456	4618	4501	4635	4767	4663	4650	4686	4657	4733	4677	4755	4467	4480	4478
4500	4469	4448	4568	4651	4711	4641	4491	4486	4423	4339	4603	4538	4690	4621	4682	4621	4642	4549	4523	4612	4433	4286	4390	4447	4424	4474	4519	4499	4473	4514	4449	4399	4534	4444	4506	4482	4590	4643	4793	4715	4677	4592	4648	4603	4701	4547	4548	4406	4386
4517	4420	4361	4652	4616	4541	4478	4514	4565	4296	4368	4387	4588	4691	4700	4700	4593	4590	4540	4413	4448	4319	4498	4331	4229	4220	4524	4366	4552	4395	4424	4428	4422	4515	4528	4504	4542	4558	4639	4501	4609	4580	4507	4633	4723	4599	4519	4474	4533	4432
4654	4333	4467	4455	4674	4472	4556	4581	4582	4315	4462	4558	4592	4670	4571	4706	4565	4476	4431	4464	4288	4288	4292	4340	4354	4340	4487	4470	4549	4470	4524	4454	4511	4546	4576	4507	4573	4576	4594	4490	4580	4531	4477	4627	4675	4654	4439	4445	4495	4420
4588	4407	4321	4524	4504	4700	4679	4579	4393	4480	4274	4354	4521	4528	4613	4501	4525	4283	4357	4300	4298	4298	4244	4233	4342	4443	4334	4470	4545	4452	4386	4474	4426	4371	4486	4618	4577	4479	4541	4448	4582	4468	4448	4539	4329	4640	4461	4521	4555	4592
4623	4471	4555	4670	4673	4518	4607	4614	4498	4364	4353	4381	4493	4649	4484	4551	4634	4461	4343	4387	4298	4285	4222	4150	4309	4306	4457	4376	4467	4541	4447	4530	4383	4476	4560	4563	4550	4562	4558	4503	4518	4357	4482	4421	4545	4547	4467	4586	4379	4554
4653	4540	4520	4694	4850	4671	4773	4656	4467	4496	4627	4491	4515	4659	4466	4418	4535	4603	4426	4387	4207	4333	4161	4154	4263	4399	4601	4538	4540	4559	4543	4527	4500	4572	4592	4452	4599	4548	4514	4456	4327	4367	4377	4427	4430	4502	4482	4518	4455	4501
4721	4710	4685	4742	4939	4784	4793	4659	4459	4509	4482	4469	4515	4614	4555	4447	4625	4542	4513	4256	4325	4268	4286	4300	4351	4372	4389	4497	4607	4532	4644	4726	4610	4606	4609	4693	4474	4546	4506	4509	4201	4317	4358	4466	4519	4481	4482	4498	4485	4431
4879	4809	4792	5043	4999	4932	4790	4675	4690	4492	4566	4550	4579	4576	4511	4489	4566	4572	4636	4478	4441	4399	4381	4179	4399	4258	4446	4567	4603	4709	4578	4688	4490	4553	4570	4781	4646	4434	4447	4394	4420	4456	4463	4449	4431	4483	4608	4552	4554	4650
4710	4755	4759	4895	4919	4793	4823	4872	4628	4698	4677	4802	4631	4702	4719	4587	4649	4515	4546	4516	4524	4446	4378	4109	4226	4412	4457	4619	4622	4715	4590	4633	4562	4524	4603	4543	4473	4459	4561	4570	4443	4623	4434	4462	4532	4543	4585	4498	4666	4651
4832	4786	4812	4987	4903	4919	4924	4906	4658	4710	4623	4671	4613	4693	4701	4595	4544	4615	4586	4551	4438	4365	4263	4307	4298	4394	4480	4590	4605	4637	4769	4635	4642	4564	4465	4552	4522	4535	4545	4512	4318	4352	4369	4612	4588	4629	4758	4580	4687	4692
4856	4784	4916	4916	4899	4939	4914	4711	4846	4671	4678	4761	4668	4719	4622	4547	4668	4645	4740	4556	4600	4519	4287	4343	4365	4441	4559	4757	4580	4644	4557	4599	4605	4493	4540	4389	4552	4494	4484	4479	4593	4540	4617	4659	4575	4684	4621	4770	4708	4638
4897	4730	4789	4951	5023	4846	4830	4885	4789	4796	4623	4803	4595	4693	4559	4611	4568	4738	4725	4621	4786	4426	4516	4325	4371	4376	4563	4598	4626	4646	4661	4400	4596	4477	4449	4567	4452	4481	4497	4525	4517	4422	4655	4747	4826	4839	4813	4760	4822	4977
4902	4869	4767	4853	4822	4887	4714	4679	4743	4737	4806	4752	4562	4694	4681	4734	4623	4699	4616	4505	4588	4485	4571	4457	4539	4652	4592	4663	4707	4703	4590	4575	4441	4529	4567	4598	4470	4527	4413	4581	4590	4565	4662	4599	4804	4738	4821	4742	4808	4713
4786	4659	4761	4839	4868	4705	4580	4676	4669	4635	4588	4615	4642	4675	4633	4630	4581	4604	4587	4545	4565	4484	4521	4422	4465	4633	4721	4823	4660	4633	4549	4426	4543	4570	4495	4504	4561	4464	4590	4548	4557	4531	4747	4867	4768	4880	5008	4749	4714	4825
4632	4705	4715	4932	4672	4715	4693	4704	4755	4639	4603	4673	4620	4647	4469	4609	4492	4660	4674	4613	4543	4593	4426	4402	4564	4597	4672	4791	4891	4868	4594	4681	4674	4643	4564	4645	4584	4672	4625	4670	4714	4740	4727	4761	4752	4826	4789	4784	4835	4834
4731	4749	4688	4657	4707	4703	4611	4477	4645	4643	4587	4647	4537	4378	4554	4403	4572	4553	4593	4544	4562	4464	4600	4530	4437	4599	4747	4654	4571	4579	4597	4683	4601	4517	4523	4588	4551	4570	4518	4683	4722	4740	4777	4838	4767	4663	4708	4794	4790	4544
4692	4688	4637	4696	4517	4517	4400	4383	4472	4559	4433	4622	4571	4554	4430	4503	4419	4487	4687	4582	4370	4408	4502	4544	4410	4712	4613	4687	4762	4806	4724	4645	4580	4603	4825	4572	4506	4515	4564	4699	4738	4830	4790	4758	4621	4671	4684	4681	4435	4534
4775	4729	4614	4831	4623	4384	4340	4432	4514	4552	4506	4740	4582	4520	4423	4492	4653	4413	4468	4609	4492	4525	4547	4499	4467	4423	4582	4645	4631	4727	4726	4546	4581	4690	4661	4653	4548	4557	4687	4542	4747	4746	4719	4703	4613	4578	4596	4545	4481	4500
4752	4748	4632	4789	4742	4571	4472	4463	4433	4565	4628	4544	4518	4351	4481	4513	4533	4453	4642	4639	4638	4478	4441	4499	4704	4490	4588	4546	4698	4536	4529	4671	4565	4539	4664	4551	4422	4531	4674	4589	4735	4726	4648	4565	4637	4714	4620	4459	4498	4509
4802	4783	4764	4845	4600	4521	4458	4421	4569	4595	4719	4552	4533	4425	4461	4506	4482	4635	4734	4555	4607	4628	4440	4381	4514	4421	4686	4715	4683	4482	4511	4453	4677	4463	4527	4490	4625	4575	4616	4655	4796	4779	4697	4627	4576	4479	4403	4580	4451	4437
4762	4796	4794	4841	4592	4460	4727	4504	4673	4496	4483	4454	4715	4507	4509	4475	4532	4697	4644	4534	4624	4429	4448	4465	4603	4574	4632	4646	4600	4576	4509	4418	4442	4475	4294	4336	4503	4377	4638	4546	4698	4726	4564	4576	4559	4406	4565	4495	4406	4466
4870	4841	4703	4736	4627	4509	4566	4668	4585	4544	4512	4392	4497	4448	4577	4502	4565	4685	4579	4551	4668	4537	4546	4394	4551	4560	4563	4476	4562	4507	4512	4402	4486	4408	4341	4328	4242	4446	4511	4569	4534	4522	4523	4412	4356	4475	4505	4524	4622	4599
4754	4794	4573	4703	4592	4619	4557	4469	4679	4660	4594	4575	4639	4598	4584	4615	4712	4661	4634	4610	4691	4431	4432	4490	4440	4542	4459	4542	4451	4462	4392	4397	4529	4418	4164	4340	4331	4460	4491	4494	4581	4540	4476	4434	4503	4498	4557	4526	4640	4633
4836	4572	4629	4728	4563	4728	4583	4622	4766	4632	4789	4611	4602	4525	4565	4482	4770	4604	4779	4567	4463	4428	4430	4554	4523	4483	4612	4536	4437	4435	4358	4391	4355	4357	4224	4365	4414	4513	4461	4554	4470	4732	4524	4521	4554	4399	4510	4484	4544	4459
4828	4681	4714	4812	4686	4533	4598	4576	4735	4650	4764	4596	4693	4682	4670	4762	4822	4617	4474	4507	4430	4484	4274	4442	4473	4444	4427	4571	4396	4391	4284	4478	4310	4282	4371	4411	4421	4612	4415	4525	4486	4608	4693	4530	4584	4614	4501	4475	4492	4558
4646	4743	4692	4758	4916	4666	4703	4705	4703	4808	4737	4731	4755	4857	4743	4745	4827	4714	4601	4481	4429	4395	4459	4432	4381	4424	4592	4390	4468	4367	4405	4411	4406	4340	4453	4373	4523	4590	4663	4735	4577	4686	4540	4503	4523	4517	4489	4434	4497	4600
4798	4571	4699	4723	4725	4700	4767	4777	4606	4722	4730	4694	4643	4601	4731	4773	4895	4708	4662	4643	4346	4357	4404	4328	4474	4421	4445	4399	4306	4355	4425	4449	4408	4527	4616	4331	4423	4552	4735	4633	4681	4600	4534	4687	4438	4428	4601	4460	4443	4571
4691	4535	4625	4696	4783	4820	4619	4794	4767	4688	4622	4614	4631	4803	4817	4754	4801	4715	4731	4698	4453	4468	4196	4306	4458	4442	4454	4366	4522	4620	4480	4540	4420	4563	4478	4603	4643	4677	4838	4625	4671	4444	4627	4595	4533	4575	4524	4567	4652	4628
4636	4634	4555	4567	4672	4730	4653	4824	4702	4714	4741	4758	4665	4692	4717	4761	5018	4713	4684	4653	4467	4369	4492	4529	4514	4547	4517	4598	4622	4747	4490	4572	4628	4504	4542	4640	4639	4571	4711	4748	4594	4564	4639	4523	4439	4578	4622	4487	4541	4693
4595	4737	4636	4818	4689	4784	4762	4798	4780	4700	4781	4614	4746	4646	4807	4932	4768	4801	4762	4537	4477	4311	4340	4384	4417	4428	4607	4614	4655	4696	4698	4583	4513	4611	4552	4513	4525	4638	4736	4565	4555	4312	4405	4508	4551	4467	4401	4553	4527	4579
4690	4573	4802	4821	5003	4778	4713	4725	4685	4668	4756	4650	4827	4685	4752	4826	4793	4637	4679	4588	4443	4518	4560	4472	4568	4578	4593	4687	4761	4571	4706	4530	4547	4478	4551	4522	4709	4543	4583	4537	4472	4418	4449	4386	4438	4497	4496	4632	4510	4570
4737	4649	4641	4696	4749	4815	4831	4701	4678	4663	4747	4707	4734	4741	4835	4681	4598	4533	4568	4511	4443	4578	4417	4574	4775	4489	4640	4622	4694	4731	4770	4743	4538	4511	4401	4523	4426	4510	4534	4464	4462	4433	4501	4379	4353	4543	4645	4497	4395	4495
4720	4813	4684	4906	4710	4790	4720	4886	4733	4632	4661	4553	4649	4632	4731	4779	4638	4452	4521	4465	4279	4420	4509	4427	4590	4457	4472	4660	4837	4757	4705	4566	4553	4428	4503	4571	4370	4501	4444	4388	4424	4467	4400	4310	4497	4428	4492	4407	4399	4444
4802	4784	4835	4794	4854	4736	4699	4661	4634	4604	4511	4607	4671	4564	4715	4644	4637	4481	4486	4430	4355	4532	4420	4582	4599	4609	4568	4599	4690	4655	4668	4597	4441	4514	4510	4321	4464	4500	4371	4395	4469	4348	4402	4314	4536	4476	4397	4505	4445	4622
4834	4778	4850	4827	4835	4849	4701	4706	4622	4519	4565	4660	4585	4585	4589	4656	4411	4389	4348	4394	4283	4403	4443	4525	4632	4451	4607	4714	4637	4647	4493	4474	4497	4305	4398	4480	4434	4491	4326	4334	4253	4476	4443	4399	4432	4489	4516	4530	4574	4419
4877	4686	4762	4908	4758	4766	4683	4699	4627	4523	4419	4620	4505	4653	4499	4366	4473	4250	4451	4474	4323	4414	4520	4447	4512	4557	4631	4530	4446	4563	4496	4396	4379	4382	4276	4518	4404	4496	4407	4373	4356	4417	4440	4403	4392	4491	4400	4388	4459	4601
4768	4617	4871	4887	4872	4800	4558	4537	4608	4588	4506	4561	4617	4507	4633	4423	4455	4417	4482	4523	4392	4398	4511	4543	4499	4642	4572	4549	4522	4519	4547	4248	4272	4247	4304	4393	4533	4423	4380	4317	4493	4436	4529	4435	4539	4424	4370	4330	4370	4528
4655	4740	4675	4700	4735	4800	4617	4523	4647	4692	4551	4518	4467	4458	4551	4519	4426	4486	4539	4521	4443	4428	4606	4484	4478	4461	4705	4573	4562	4433	4418	4298	4451	4317	4332	4335	4436	4386	4557	4487	4453	4535	4683	4655	4461	4525	4419	4352	4416	4516
4708	4510	4781	4684	4710	4553	4642	4651	4532	4553	4574	4457	4630	4536	4599	4595	4429	4565	4579	4498	4591	4579	4565	4570	4470	4707	4690	4738	4583	4330	4439	4241	4428	4380	4481	4547	4525	4503	4598	4390	4440	4464	4561	4511	4405	4485	4522	4430	4440	4597
4602	4730	4623	4686	4708	4612	4596	4620	4686	4577	4731	4569	4535	4649	4564	4718	4440	4530	4640	4756	4586	4646	4677	4608	4622	4738	4854	4710	4639	4358	4555	4343	4338	4448	4483	4578	4577	4545	4448	4528	4431	4532	4595	4555	4446	4338	4456	4462	4475	4479
4781	4592	4707	4721	4472	4702	4534	4504	4546	4691	4598	4573	4619	4655	4483	4720	4544	4698	4681	4721	4723	4743	4745	4500	4624	4672	4613	4662	4619	4337	4472	4423	4574	4570	4626	4570	4523	4628	4395	4598	4434	4495	4415	4571	4500	4575	4580	4289	4385	4397
4743	4711	4726	4696	4718	4540	4693	4597	4571	4631	4582	4594	4679	4609	4634	4707	4832	4804	4801	4723	4670	4620	4542	4658	4687	4758	4819	4748	4537	4541	4397	4296	4567	4606	4661	4621	4571	4543	4721	4486	4598	4510	4529	4588	4599	4315	4486	4242	4567	4451
4826	4739	4635	4762	4575	4662	4512	4462	4591	4588	4615	4626	4682	4634	4610	4599	4719	4650	4861	4846	4806	4691	4657	4566	4701	4590	4787	4726	4623	4550	4414	4484	4472	4680	4788	4676	4788	4631	4538	4538	4421	4454	4654	4488	4460	4456	4410	4387	4489	4409
4763	4894	4767	4790	4644	4562	4521	4410	4659	4735	4593	4626	4514	4406	4439	4593	4663	4668	4638	4730	4674	4541	4740	4615	4690	4620	4632	4470	4393	4504	4439	4547	4446	4612	4687	4681	4514	4692	4418	4553	4461	4504	4592	4434	4479	4383	4402	4342	4312	4452
4831	4660	4746	4737	4630	4397	4650	4615	4619	4591	4673	4418	4481	4500	4493	4545	4612	4589	4633	4510	4435	4453	4522	4510	4536	4582	4505	4603	4442	4395	4420	4480	4472	4558	4632	4478	4636	4533	4442	4495	4464	4423	4473	4466	4590	4478	4354	4405	4399	4384
4846	4733	4689	4785	4563	4659	4588	4679	4720	4538	4462	4519	4435	4302	4429	4584	4478	4486	4394	4488	4282	4384	4348	4551	4568	4466	4447	4557	4575	4436	4431	4579	4623	4694	4576	4690	4526	4475	4428	4478	4326	4522	4597	4487	4240	4454	4405	4468	4479	4555
4821	4809	4755	4844	4626	4634	4694	4645	4619	4605	4440	4412	4419	4337	4597	4416	4546	4412	4411	4377	4423	4481	4604	4536	4653	4407	4392	4357	4416	4575	4563	4524	4710	4623	4599	4502	4468	4526	4384	4275	4279	4300	4378	4369	4407	4479	4546	4328	4376	4496
4971	4758	4936	4905	4838	4664	4631	4568	4641	4550	4579	4429	4268	4369	4347	4402	4457	4559	4447	4357	4294	4348	4443	4485	4645	4581	4552	4551	4583	4536	4564	4536	4764	4634	4800	4617	4514	4443	4389	4332	4398	4224	4307	4576	4430	4514	4426	4511	4530	4504
5021	5027	4831	4893	4680	4671	4648	4650	4476	4565	4364	4395	4355	4389	4410	4575	4535	4479	4444	4322	4443	4397	4465	4506	4524	4359	4596	4410	4523	4662	4467	4673	4440	4540	4675	4457	4572	4412	4476	4324	4259	4479	4445	4545	4360	4467	4628	4625	4429	4596
4988	4840	4884	4833	4814	4705	4704	4671	4504	4517	4559	4365	4417	4418	4463	4554	4489	4525	4500	4429	4598	4632	4647	4695	4598	4521	4591	4486	4519	4597	4665	4692	4647	4722	4732	4696	4589	4528	4389	4431	4312	4544	4545	4538	4655	4495	4578	4541	4490	4560
4989	4834	4701	4924	4799	4710	4706	4487	4614	4445	4502	4471	4560	4489	4471	4510	4589	4517	4496	4663	4752	4628	4852	4764	4694	4654	4635	4562	4629	4685	4684	4446	4679	4441	4435	4637	4320	4406	4449	4335	4457	4447	4579	4532	4651	4707	4631	4526	4479	4461
4909	4858	4736	4630	4645	4688	4543	4603	4454	4562	4583	4541	4358	4471	4485	4478	4562	4513	4589	4635	4641	4780	4821	4708	4583	4594	4791	4661	4540	4467	4527	4521	4579	4413	4458	4490	4474	4480	4557	4589	4351	4524	4658	4750	4602	4675	4536	4640	4517	4586
4813	4780	4670	4625	4506	4451	4515	4509	4566	4451	4627	4564	4633	4476	4460	4602	4492	4482	4604	4557	4779	4688	4641	4651	4595	4590	4547	4501	4610	4503	4495	4746	4584	4566	4470	4423	4441	4348	4462	4603	4641	4744	4686	4703	4696	4592	4581	4356	4410	4560
4852	4609	4571	4482	4503	4397	4435	4495	4447	4489	4705	4430	4541	4483	4575	4419	4390	4636	4645	4748	4772	4600	4724	4462	4462	4507	4367	4521	4448	4634	4585	4516	4482	4500	4508	4440	4261	4537	4668	4603	4649	4631	4804	4880	4638	4536	4329	4419	4392	4441
4843	4690	4549	4631	4497	4532	4546	4486	4527	4611	4509	4583	4423	4426	4495	4455	4499	4615	4543	4760	4707	4659	4543	4417	4440	4429	4551	4523	4497	4551	4539	4534	4528	4564	4539	4358	4425	4509	4563	4503	4617	4671	4552	4584	4408	4422	4434	4382	4294	4497
4717	4553	4615	4501	4612	4430	4437	4575	4555	4804	4755	4555	4549	4545	4358	4427	4502	4574	4600	4610	4563	4515	4382	4401	4453	4436	4540	4378	4425	4560	4505	4549	4478	4431	4417	4518	4478	4555	4630	4618	4618	4580	4643	4480	4481	4281	4404	4376	4330	4351
4784	4767	4416	4536	4536	4553	4755	4683	4709	4782	4774	4608	4593	4643	4589	4453	4523	4511	4547	4665	4506	4426	4414	4384	4356	4295	4434	4399	4486	4405	4304	4383	4460	4431	4400	4433	4455	4543	4529	4731	4431	4758	4549	4359	4264	4415	4433	4357	4376	4418
4840	4660	4647	4567	4671	4791	4621	4794	4913	4872	4871	4731	4609	4601	4565	4577	4417	4747	4566	4584	4485	4270	4210	4334	4464	4517	4421	4433	4454	4466	4468	4586	4476	4530	4562	4496	4532	4540	4538	4454	4563	4470	4581	4542	4281	4216	4463	4437	4426	4479
4818	4685	4560	4585	4729	4751	4773	5099	4837	5061	4868	4708	4605	4606	4649	4580	4664	4769	4626	4510	4528	4386	4461	4485	4478	4495	4394	4390	4452	4304	4281	4254	4345	4286	4462	4495	4685	4446	4404	4527	4478	4488	4535	4393	4343	4373	4435	4380	4589	4544
4716	4680	4502	4826	4690	4719	5034	4986	5080	4957	4882	4703	4571	4608	4505	4635	4578	4632	4443	4625	4495	4373	4456	4494	4487	4556	4525	4533	4576	4650	4628	4386	4350	4391	4398	4417	4436	4469	4357	4471	4392	4536	4550	4434	4321	4406	4450	4548	4523	4510
4726	4587	4587	4659	4740	4821	4751	4932	5003	4848	4692	4662	4539	4593	4596	4537	4715	4536	4641	4607	4344	4459	4493	4445	4566	4558	4653	4612	4639	4513	4513	4363	4362	4421	4591	4431	4570	4520	4418	4420	4393	4381	4370	4544	4456	4537	4488	4534	4572	4550
4814	4629	4657	4683	4667	4710	4797	4863	4613	4674	4686	4629	4656	4524	4573	4682	4620	4579	4638	4384	4434	4619	4563	4491	4643	4604	4677	4636	4560	4521	4537	4497	4477	4516	4391	4355	4436	4512	4548	4485	4609	4475	4353	4417	4599	4553	4427	4623	4595	4448
4640	4626	4601	4675	4702	4526	4660	4797	4662	4626	4671	4442	4442	4567	4653	4624	4381	4469	4524	4640	4431	4459	4394	4537	4610	4593	4768	4723	4598	4552	4567	4608	4597	4567	4542	4594	4517	4483	4563	4366	4506	4437	4418	4437	4432	4559	4608	4572	4433	4535
4499	4729	4739	4756	4679	4704	4615	4490	4410	4437	4431	4364	4492	4560	4522	4382	4571	4570	4553	4550	4481	4410	4536	4581	4604	4650	4636	4520	4522	4436	4372	4518	4467	4451	4548	4500	4526	4493	4552	4474	4481	4283	4432	4392	4582	4393	4550	4325	4369	4315
4637	4775	4772	4846	4669	4573	4580	4458	4541	4549	4303	4514	4485	4462	4462	4474	4452	4496	4492	4442	4401	4573	4583	4769	4586	4539	4614	4510	4498	4357	4365	4377	4404	4416	4533	4478	4510	4644	4396	4420	4528	4469	4468	4352	4374	4479	4359	4435	4303	4396
4788	4796	4734	4745	4678	4658	4481	4624	4403	4382	4440	4595	4525	4512	4584	4641	4432	4492	4601	4537	4591	4516	4600	4533	4499	4479	4671	4591	4621	4506	4533	4586	4582	4543	4533	4543	4568	4377	4358	4414	4458	4527	4405	4374	4444	4347	4384	4487	4228	4266
4872	4706	4999	4718	4804	4602	4552	4606	4424	4637	4602	4562	4548	4838	4668	4792	4617	4812	4724	4651	4590	4473	4646	4623	4680	4440	4798	4436	4557	4390	4419	4470	4341	4457	4615	4538	4531	4547	4469	4419	4410	4445	4501	4508	4337	4423	4351	4393	4517	4342
4900	4847	4961	4897	4856	4589	4534	4625	4679	4585	4532	4450	4808	4783	4682	4648	4743	4650	4570	4426	4525	4490	4652	4672	4543	4463	4592	4378	4388	4429	4406	4363	4389	4515	4464	4536	4546	4558	4448	4491	4531	4570	4326	4402	4448	4453	4445	4379	4592	4368
5001	4880	4747	4881	4849	4631	4694	4594	4756	4593	4531	4604	4712	4605	4580	4770	4608	4651	4547	4484	4670	4586	4419	4547	4356	4416	4544	4382	4383	4440	4488	4469	4564	4561	4615	4485	4461	4378	4422	4467	4603	4563	4500	4403	4464	4496	4471	4456	4395	4562
5046	4736	4845	4676	4528	4718	4473	4600	4628	4544	4765	4670	4665	4446	4594	4623	4668	4585	4615	4490	4608	4654	4503	4490	4557	4493	4629	4669	4485	4686	4694	4572	4568	4594	4574	4619	4534	4490	4575	4526	4372	4533	4477	4410	4485	4411	4483	4428	4338	4442
4890	4846	4782	4628	4638	4554	4552	4709	4703	4619	4667	4468	4530	4537	4660	4489	4476	4554	4436	4453	4542	4443	4492	4388	4502	4555	4566	4704	4404	4626	4719	4602	4623	4513	4738	4617	4597	4564	4514	4519	4418	4405	4590	4497	4467	4311	4493	4399	4528	4382
4999	4581	4641	4430	4563	4424	4597	4543	4539	4549	4558	4387	4532	4552	4515	4517	4501	4547	4370	4369	4325	4483	4488	4691	4681	4597	4559	4572	4542	4437	4535	4551	4433	4570	4393	4577	4585	4591	4658	4582	4406	4554	4376	4491	4557	4507	4363	4415	4616	4470
4821	4743	4678	4532	4617	4493	4490	4539	4467	4377	4597	4423	4555	4590	4497	4598	4534	4522	4355	4411	4460	4508	4496	4572	4644	4494	4567	4492	4527	4565	4478	4448	4567	4410	4323	4353	4420	4479	4545	4497	4494	4569	4445	4443	4458	4549	4400	4328	4325	4614
4831	4801	4401	4643	4500	4383	4482	4668	4635	4508	4473	4699	4634	4422	4492	4529	4598	4520	4321	4438	4464	4457	4488	4361	4522	4626	4564	4498	4557	4562	4459	4519	4416	4454	4459	4368	4363	4327	4391	4327	4453	4481	4387	4472	4330	4512	4421	4331	4420	4527
4596	4677	4533	4614	4603	4585	4456	4581	4644	4604	4594	4572	4471	4365	4483	4450	4383	4367	4441	4508	4559	4445	4450	4408	4403	4554	4572	4629	4567	4634	4472	4565	4477	4526	4468	4489	4364	4439	4293	4445	4323	4495	4458	4368	4337	4476	4445	4634	4419	4371
4690	4726	4417	4686	4605	4503	4487	4550	4558	4510	4614	4642	4645	4661	4550	4354	4326	4472	4375	4499	4358	4441	4407	4429	4443	4594	4488	4391	4699	4476	4512	4543	4504	4389	4432	4481	4496	4541	4356	4300	4358	4488	4511	4551	4472	4295	4446	4550	4440	4503
4463	4669	4545	4532	4523	4435	4482	4647	4446	4646	4634	4568	4601	4608	4560	4447	4557	4537	4422	4483	4425	4436	4581	4480	4545	4717	4451	4419	4507	4396	4449	4481	4444	4472	4591	4567	4486	4526	4373	4295	4389	4360	4409	4508	4281	4314	4326	4494	4551	4392
4567	4658	4472	4565	4629	4368	4668	4566	4543	4722	4680	4615	4472	4474	4415	4559	4521	4492	4457	4459	4318	4519	4456	4597	4463	4550	4467	4406	4305	4349	4353	4413	4380	4390	4452	4404	4476	4467	4519	4590	4424	4297	4274	4316	4478	4452	4389	4473	4421	4444
4383	4657	4473	4663	4582	4564	4523	4505	4575	4692	4595	4624	4556	4560	4460	4471	4534	4663	4478	4427	4588	4561	4690	4520	4518	4408	4367	4387	4312	4286	4373	4450	4297	4436	4451	4422	4481	4595	4543	4624	4460	4176	4254	4422	4406	4359	4305	4457	4480	4498
4619	4650	4479	4667	4600	4458	4655	4528	4686	4466	4487	4586	4584	4402	4310	4547	4619	4595	4344	4414	4522	4614	4569	4508	4413	4381	4322	4321	4431	4367	4400	4541	4495	4421	4380	4438	4448	4382	4505	4505	4398	4351	4249	4336	4398	4540	4376	4384	4348	4387
4791	4698	4638	4682	4541	4491	4559	4580	4434	4529	4505	4439	4403	4408	4192	4597	4515	4395	4314	4478	4574	4573	4562	4412	4364	4309	4246	4344	4364	4517	4432	4492	4435	4376	4323	4307	4269	4409	4345	4406	4462	4300	4297	4234	4313	4484	4509	4396	4204	4418
4818	4767	4687	4770	4382	4454	4477	4426	4418	4420	4295	4430	4293	4235	4295	4535	4442	4474	4387	4357	4425	4532	4548	4520	4427	4238	4364	4484	4537	4551	4425	4482	4489	4410	4454	4400	4266	4314	4407	4433	4215	4370	4408	4317	4503	4334	4665	4239	4319	4294
4690	4712	4484	4766	4498	4409	4437	4251	4316	4294	4187	4348	4533	4225	4378	4450	4330	4324	4401	4426	4475	4504	4541	4395	4482	4315	4170	4398	4500	4628	4593	4427	4551	4310	4385	4334	4316	4276	4288	4366	4537	4396	4379	4278	4429	4526	4497	4326	4318	4439
4732	4548	4552	4409	4501	4333	4422	4210	4238	4314	4271	4435	4440	4273	4270	4467	4357	4360	4399	4458	4599	4570	4512	4455	4257	4488	4301	4364	4576	4661	4642	4450	4393	4382	4290	4228	4166	4346	4393	4440	4481	4615	4321	4414	4377	4526	4336	4391	4285	4310
4701	4595	4576	4756	4389	4414	4486	4370	4505	4423	4409	4475	4542	4377	4481	4377	4279	4281	4365	4545	4594	4499	4488	4439	4312	4304	4370	4326	4502	4522	4472	4483	4424	4421	4482	4196	4419	4319	4395	4582	4654	4717	4493	4408	4265	4459	4504	4352	4253	4584
4854	4554	4495	4401	4415	4401	4386	4345	4359	4434	4468	4445	4518	4417	4288	4511	4438	4498	4361	4588	4602	4560	4496	4333	4366	4412	4363	4374	4454	4392	4446	4509	4353	4420	4385	4357	4351	4261	4510	4578	4603	4710	4349	4399	4422	4518	4290	4216	4408	4596
4603	4479	4458	4481	4172	4117	4319	4308	4444	4420	4471	4455	4457	4287	4272	4487	4548	4311	4434	4449	4471	4427	4369	4287	4262	4363	4373	4527	4349	4389	4545	4265	4333	4418	4351	4317	4448	4403	4606	4445	4640	4552	4439	4323	4563	4290	4451	4408	4380	4467
4556	4626	4334	4341	4365	4418	4379	4384	4616	4555	4407	4442	4439	4489	4310	4490	4423	4292	4244	4400	4343	4349	4427	4328	4230	4228	4388	4513	4495	4408	4489	4402	4574	4288	4339	4330	4390	4321	4535	4607	4564	4486	4377	4351	4333	4348	4354	4224	4362	4533
4482	4664	4314	4505	4289	4320	4538	4514	4691	4687	4490	4565	4412	4356	4436	4326	4446	4382	4124	4283	4383	4363	4380	4397	4356	4239	4475	4446	4359	4477	4500	4311	4356	4401	4354	4384	4447	4423	4392	4545	4538	4452	4322	4213	4311	4369	4311	4147	4532	4527
4760	4566	4484	4677	4481	4389	4568	4529	4575	4561	4453	4469	4399	4359	4422	4409	4629	4377	4414	4183	4152	4351	4378	4229	4281	4295	4371	4264	4317	4244	4486	4304	4359	4371	4268	4464	4358	4495	4609	4406	4422	4391	4201	4293	4373	4413	4343	4401	4438	4540
4578	4439	4203	4341	4440	4250	4387	4418	4395	4464	4469	4285	4382	4206	4199	4288	4441	4409	4369	4181	4264	4380	4501	4575	4566	4406	4445	4480	4391	4301	4378	4272	4191	4361	4299	4419	4542	4463	4451	4439	4358	4448	4151	4316	4478	4455	4490	4521	4555	4313
4510	4304	4434	4166	4327	4437	4530	4611	4329	4539	4468	4190	4297	4394	4321	4291	4268	4372	4337	4201	4091	4190	4319	4466	4520	4590	4538	4503	4315	4437	4472	4227	4287	4415	4345	4438	4523	4492	4625	4328	4344	4223	4265	4242	4449	4424	4465	4562	4574	4586
4737	4485	4513	4445	4511	4523	4492	4656	4420	4470	4613	4461	4242	4503	4643	4410	4260	4457	4528	4462	4443	4368	4178	4403	4533	4603	4466	4561	4475	4467	4337	4426	4393	4339	4370	4498	4476	4442	4327	4398	4221	4220	4427	4412	4491	4519	4421	4656	4539	4362
4556	4477	4687	4613	4575	4579	4464	4574	4574	4400	4446	4554	4261	4346	4470	4400	4372	4389	4608	4563	4407	4506	4368	4329	4383	4449	4413	4502	4449	4610	4529	4357	4427	4404	4354	4366	4538	4302	4316	4321	4262	4259	4456	4374	4423	4437	4526	4499	4478	4506
4719	4564	4463	4536	4384	4433	4414	4267	4402	4385	4147	4244	4258	4159	4440	4466	4412	4406	4492	4491	4460	4376	4470	4379	4349	4467	4573	4541	4346	4387	4431	4365	4377	4533	4645	4597	4418	4244	4240	4125	4421	4496	4644	4421	4453	4449	4498	4417	4367	4474
4552	4715	4383	4662	4419	4240	4500	4214	4195	4268	4265	4403	4368	4404	4283	4351	4308	4377	4249	4374	4436	4475	4448	4462	4267	4442	4424	4401	4366	4371	4277	4332	4386	4403	4408	4519	4381	4327	4314	4360	4454	4386	4338	4349	4429	4604	4603	4443	4385	4336
4565	4625	4607	4703	4574	4202	4466	4360	4390	4512	4380	4242	4414	4284	4119	4249	4191	4154	4349	4180	4346	4421	4376	4573	4430	4385	4371	4222	4306	4321	4522	4400	4309	4467	4397	4323	4308	4287	4247	4297	4421	4435	4314	4374	4504	4527	4434	4474	4440	4398
4824	4716	4863	4666	4492	4410	4443	4313	4348	4402	4417	4286	4349	4519	4287	4365	4368	4384	4268	4187	4313	4280	4359	4361	4258	4324	4379	4281	4229	4298	4377	4443	4528	4392	4504	4377	4277	4371	4437	4506	4412	4463	4288	4437	4414	4424	4247	4374	4573	4290
4914	4544	4666	4713	4565	4546	4306	4425	4338	4492	4540	4447	4413	4497	4585	4486	4303	4548	4466	4393	4319	4415	4261	4348	4357	4394	4337	4288	4426	4222	4347	4493	4545	4507	4398	4273	4496	4230	4339	4255	4156	4414	4555	4598	4444	4332	4293	4426	4446	4339
4705	4491	4450	4632	4342	4228	4260	4368	4471	4345	4361	4285	4276	4372	4435	4297	4296	4307	4278	4275	4455	4522	4485	4602	4471	4394	4390	4372	4461	4189	4335	4329	4393	4552	4459	4439	4437	4369	4233	4194	4473	4518	4795	4618	4399	4239	4391	4547	4390	4416
4473	4609	4584	4508	4336	4263	4330	4391	4405	4334	4311	4348	4309	4314	4397	4254	4255	4112	4243	4211	4471	4511	4408	4457	4409	4474	4412	4353	4345	4394	4381	4248	4292	4232	4335	4376	4215	4419	4431	4550	4496	4556	4455	4394	4552	4588	4417	4259	4253	4388
4563	4400	4355	4338	4398	4373	4502	4418	4333	4467	4372	4323	4488	4361	4338	4165	4213	4320	4256	4240	4172	4399	4201	4458	4420	4370	4331	4393	4331	4265	4413	4448	4356	4135	4227	4334	4499	4374	4575	4539	4457	4587	4434	4476	4587	4476	4304	4323	4566	4330
4747	4556	4508	4708	4589	4489	4402	4289	4339	4427	4487	4336	4622	4477	4450	4414	4382	4345	4411	4271	4344	4444	4306	4091	4259	4367	4361	4431	4491	4581	4458	4420	4631	4377	4280	4244	4276	4425	4357	4569	4400	4454	4413	4507	4498	4429	4319	4508	4530	4415
4671	4659	4618	4724	4629	4521	4416	4514	4519	4664	4423	4620	4427	4323	4393	4358	4349	4302	4469	4589	4581	4396	4295	4257	4167	4098	4109	4077	4308	4376	4463	4478	4618	4569	4394	4399	4240	4233	4270	4392	4543	4639	4513	4358	4408	4247	4323	4348	4294	4629
4755	4887	4693	4711	4531	4422	4458	4375	4497	4432	4394	4436	4341	4335	4182	4505	4370	4403	4450	4474	4520	4610	4427	4416	4380	4253	4291	4162	4183	4296	4323	4125	4337	4255	4411	4276	4280	4357	4312	4341	4495	4287	4434	4480	4490	4587	4326	4188	4288	4487
4622	4621	4546	4339	4597	4167	4364	4313	4311	4454	4325	4249	4317	4277	4153	4226	4206	4401	4371	4491	4363	4411	4400	4517	4641	4597	4370	4441	4488	4168	4411	4304	4183	4130	4252	4380	4365	4578	4372	4285	4339	4331	4229	4483	4553	4421	4401	4406	4314	4366
4824	4589	4599	4518	4399	4424	4145	4443	4282	4272	4302	4209	4236	4243	4402	4373	4284	4364	4304	4502	4323	4175	4301	4340	4318	4426	4558	4646	4492	4576	4392	4403	4331	4226	4236	4279	4323	4386	4365	4467	4285	4318	4401	4370	4404	4479	4589	4207	4393	4339
4666	4642	4456	4508	4440	4372	4538	4317	4500	4565	4415	4403	4435	4289	4392	4279	4462	4421	4210	4339	4282	4373	4336	4219	4187	4326	4471	4551	4473	4337	4364	4398	4356	4232	4103	4051	4307	4381	4575	4627	4552	4616	4204	4312	4499	4395	4364	4489	4511	4368
4790	4602	4678	4626	4554	4450	4383	4498	4473	4564	4722	4476	4612	4708	4420	4397	4338	4454	4495	4234	4245	4443	4279	4330	4313	4320	4301	4271	4545	4474	4360	4404	4516	4409	4347	4173	4337	4184	4328	4672	4515	4564	4623	4547	4403	4340	4319	4441	4537	4653
4766	4673	4610	4619	4533	4446	4459	4504	4583	4516	4493	4633	4462	4414	4430	4557	4559	4469	4330	4311	4482	4357	4293	4249	4131	4086	4126	4267	4222	4381	4371	4311	4401	4409	4414	4467	4296	4256	4336	4355	4511	4536	4508	4507	4452	4229	4423	4434	4346	4282
4658	4549	4563	4543	4497	4330	4480	4578	4581	4640	4541	4513	4377	4473	4367	4357	4391	4428	4382	4359	4497	4316	4387	4463	4591	4199	4143	4041	4211	4083	4246	4187	4279	4447	4335	4538	4581	4557	4487	4427	4326	4342	4572	4561	4600	4460	4239	4334	4434	4528
4565	4561	4538	4611	4311	4460	4238	4390	4398	4458	4389	4219	4260	4180	4288	4258	4273	4308	4179	4336	4339	4264	4437	4455	4481	4459	4363	4376	4322	4288	4437	4248	4227	4214	4420	4432	4383	4596	4418	4213	4199	4124	4441	4549	4444	4518	4253	4502	4121	4346
4439	4373	4308	4427	4448	4387	4341	4534	4547	4379	4222	4226	4176	4129	4083	4083	4193	4320	4251	4089	4271	4346	4384	4455	4607	4401	4414	4391	4328	4291	4275	4071	4213	4255	4249	4257	4435	4476	4651	4411	4402	4223	4158	4278	4242	4458	4473	4348	4370	4443
4531	4502	4368	4510	4327	4308	4467	4619	4334	4264	4288	4190	4173	4300	4283	4366	4327	4165	4244	4301	4154	4255	4207	4475	4513	4575	4370	4437	4434	4411	4348	4409	4265	4198	4356	4239	4215	4271	4539	4438	4447	4526	4314	4382	4293	4246	4409	4520	4615	4311
4679	4601	4499	4446	4416	4329	4331	4609	4413	4315	4265	4272	4231	4155	4321	4393	4434	4386	4394	4157	4207	4079	4315	4258	4088	4259	4308	4441	4434	4443	4289	4304	4038	4247	4243	4240	4145	4287	4275	4377	4532	4362	4362	4210	4289	4272	4250	4287	4390	4525
4708	4676	4523	4517	4632	4497	4644	4584	4496	4546	4618	4420	4460	4461	4361	4268	4449	4482	4482	4372	4137	4255	4216	4205	4333	4331	4307	4400	4211	4271	4324	4331	4307	4306	4308	4363	4342	4245	4402	4255	4270	4483	4381	4465	4271	4204	4188	4329	4552	4492
4833	4804	4735	4819	4626	4797	4551	4431	4524	4487	4373	4445	4603	4533	4629	4605	4619	4395	4315	4376	4535	4279	4191	4170	4212	4363	4168	4167	4030	4219	4256	4454	4371	4341	4611	4503	4421	4244	4477	4354	4328	4408	4512	4416	4386	4255	4259	4342	4466	4565
4778	4793	4599	4503	4457	4428	4271	4306	4383	4211	4371	4300	4330	4313	4391	4376	4560	4516	4387	4411	4182	4306	4560	4415	4320	4352	4317	4338	4115	4192	4268	4123	4317	4395	4421	4415	4538	4498	4316	4195	4356	4287	4276	4553	4573	4548	4412	4104	4413	4416
4770	4528	4370	4396	4232	4463	4283	4392	4350	4482	4329	4328	4368	4337	4409	4335	4267	4348	4417	4414	4218	4370	4409	4477	4433	4386	4510	4469	4235	4041	4232	4213	4137	4328	4283	4439	4427	4491	4478	4355	4324	4243	4325	4328	4428	4568	4620	4338	4187	4227
4562	4449	4425	4467	4549	4391	4517	4438	4429	4390	4410	4524	4334	4324	4439	4287	4211	4120	4178	4260	4330	4233	4298	4372	4679	4795	4382	4393	4380	4381	4192	4329	4159	4064	4405	4603	4626	4681	4670	4392	4232	4162	4242	4229	4440	4449	4479	4553	4433	4164
4535	4707	4474	4392	4320	4208	4260	4097	4297	4175	4147	4113	4305	4226	4321	4380	4451	4176	3962	4140	4186	4381	4537	4378	4389	4479	4584	4321	4355	4469	4383	4263	4353	4161	4326	4254	4268	4598	4618	4490	4461	4328	4226	4213	4334	4438	4254	4618	4465	4384
4686	4478	4281	4177	4116	4141	4314	4337	4352	4373	4264	4113	4002	4038	4232	4204	4302	4379	4288	4251	4030	4047	4345	4510	4429	4387	4552	4431	4358	4576	4590	4314	4311	4224	4096	4293	4356	4396	4397	4243	4310	4321	4279	4327	4121	4263	4272	4469	4513	4367
4298	4289	4329	4452	4451	4644	4563	4643	4642	4782	4687	4405	4504	4246	4260	4164	4162	4267	4324	4347	4248	4099	4188	4423	4503	4251	4049	4400	4383	4262	4510	4399	4182	4258	4271	4120	4211	4229	4310	4149	4535	4322	4255	4205	4214	4198	4313	4481	4512	4587
4523	4401	4609	4858	4577	4815	4741	4621	4755	4756	4584	4710	4628	4661	4703	4514	4458	4206	4367	4362	4473	4393	4135	4175	4407	4401	4258	4175	4400	4463	4439	4310	4428	4341	4486	4201	4184	4166	4030	4215	4280	4332	4428	4311	4232	4299	4296	4388	4287	4605
4703	4755	4713	4747	4733	4342	4474	4460	4543	4514	4386	4475	4608	4681	4783	4725	4644	4764	4341	4181	4393	4688	4645	4183	4074	4482	4371	4068	4050	4373	4171	4309	4437	4458	4661	4447	4523	4360	4030	4187	4126	4292	4271	4477	4435	4259	4226	4356	4300	4509
4943	4621	4661	4399	4244	4330	4223	4193	4357	4161	4265	4368	4369	4405	4622	4606	4812	4708	4478	4412	4218	4478	4735	4624	4444	4213	4419	4181	4091	4188	4434	4291	4553	4539	4521	4730	4516	4355	4077	4312	4185	4338	4355	4574	4404	4366	4283	4323	4433	4600
4927	4324	4245	4299	4320	4296	4285	4229	4381	4348	4263	4225	4385	4284	4351	4492	4651	4587	4777	4584	4326	4208	4559	4699	4578	4298	4303	4380	4246	4052	4325	4138	4373	4674	4501	4589	4583	4371	4255	4166	4137	4198	4463	4323	4516	4423	4458	4452	4292	4309
4448	4302	4157	4279	4401	4512	4563	4536	4407	4438	4350	4422	4534	4384	4432	4221	4125	4221	4503	4622	4551	4256	4393	4686	4823	4510	4322	4431	4381	4071	4288	4138	4279	4462	4367	4560	4500	4437	4429	4379	4176	4276	4315	4500	4500	4431	4574	4360	4351	4327
4373	4301	4355	4470	4473	4688	4547	4647	4339	4537	4462	4454	4536	4410	4455	4223	4199	3999	4188	4572	4633	4517	4294	4377	4750	4541	4438	4550	4426	4129	4049	4261	4114	4111	4465	4304	4424	4288	4446	4367	4348	4116	4102	4500	4345	4459	4637	4371	4307	4490
4211	4477	4665	4518	4450	4359	4271	4387	4492	4385	4357	4319	4478	4560	4485	4288	4031	3907	4001	4175	4583	4743	4557	4288	4590	4695	4652	4404	4516	4408	4206	4179	4136	4078	4408	4200	4290	4424	4419	4373	4319	4050	4111	4218	4199	4514	4398	4462	4368	4319
4529	4653	4606	4632	4373	4208	4023	4123	4122	4385	4091	4266	4502	4466	4539	4456	4414	4006	3854	4041	4306	4641	4622	4392	4499	4558	4573	4314	4347	4519	4156	4053	4225	4125	4254	4107	4155	4472	4166	4447	4302	4219	4046	4152	4079	4455	4345	4501	4459	4364
4726	4732	4537	4523	4217	4032	4034	4047	3957	3974	3985	3990	4218	4318	4471	4437	4501	4418	4325	4043	4241	4542	4630	4337	4175	4412	4576	4308	4401	4679	4336	4210	4419	4240	4239	4277	4076	4366	4220	4310	4349	4266	4110	4143	4098	4440	4388	4436	4587	4406
4895	4712	4520	4372	4229	4159	4061	3985	4038	4154	4065	4059	4091	4253	4313	4633	4639	4543	4331	3948	4032	4271	4475	4268	4053	4322	4762	4642	4130	4415	4316	4166	4363	4172	4003	4254	4106	4082	4222	4323	4310	4413	4191	4135	4144	4335	4438	4364	4419	4452
4970	4711	4394	4305	4177	4116	4063	4186	4167	4285	4055	4039	4037	4138	4318	4491	4500	4552	4347	4180	3815	4093	4350	4216	4114	4095	4499	4552	4214	4319	4651	4229	4382	4267	4206	4425	4012	4301	4281	4229	4413	4377	4372	4374	4268	4254	4368	4435	4452	4463
4909	4604	4425	4353	4185	4260	4265	4389	4261	4396	4261	4226	4120	4226	4276	4270	4565	4475	4392	4158	3928	4014	4347	4522	4117	4036	4316	4461	4083	4317	4495	4235	4291	4479	4169	4363	4204	4335	4239	4239	4346	4335	4468	4496	4288	4303	4271	4512	4369	4480
4858	4579	4413	4431	4383	4313	4425	4277	4354	4591	4392	4277	4259	4179	4233	4243	4510	4687	4601	4266	4008	4122	4375	4552	4154	3959	4233	4471	4214	4225	4501	4300	4345	4698	4154	4624	4312	4187	4265	4230	4443	4204	4558	4538	4502	4364	4379	4374	4405	4569
4853	4562	4225	4373	4302	4371	4540	4591	4502	4654	4319	4377	4222	4230	4222	4246	4467	4589	4790	4264	4138	4036	4182	4493	4174	4015	4244	4468	4189	4136	4464	4409	4385	4624	4399	4597	4301	4081	4167	4120	4277	4417	4478	4323	4431	4333	4448	4399	4426	4497
4820	4634	4411	4346	4356	4363	4559	4545	4572	4419	4271	4236	4261	4149	4268	4347	4373	4653	4553	4441	4158	4174	4197	4535	4593	4139	4196	4310	4120	4002	4363	4166	4340	4616	4443	4437	4407	4182	4197	3998	4295	4206	4481	4364	4462	4377	4476	4236	4325	4423
4875	4447	4366	4429	4383	4460	4354	4372	4430	4604	4296	4355	4209	4157	4154	4244	4323	4655	4889	4638	4305	4193	4442	4701	4416	4071	4219	4375	4139	4143	4286	4151	4314	4712	4451	4621	4370	4194	4320	4072	4184	4223	4406	4439	4538	4471	4487	4199	4130	4245
5032	4516	4280	4346	4266	4226	4155	4250	4212	4238	4120	4165	4125	4000	4116	4263	4464	4649	4876	4535	4271	4240	4706	4663	4477	4254	4385	4450	4084	4012	4252	4315	4380	4505	4449	4603	4401	4244	4348	4140	4110	4179	4297	4261	4462	4481	4261	4242	4088	4169
4795	4653	4321	4234	4060	4111	4033	4246	4017	4157	4150	3995	3975	4021	4115	4199	4519	4690	4855	4402	4269	4266	4552	4621	4483	4067	4296	4429	4154	4085	4342	4073	4078	4411	4186	4434	4488	4399	4313	4071	4268	4078	4343	4253	4516	4601	4283	4357	4068	4258
4874	4482	4372	4231	4016	4155	3859	3907	4044	4117	3967	3979	3943	3956	4049	4370	4371	4750	4696	4336	4226	4414	4791	4854	4401	4201	4453	4449	4184	4122	4231	4109	4179	4483	4114	4529	4321	4217	4262	4203	4198	4105	4234	4283	4363	4464	4383	4228	4132	4318
4968	4763	4347	4186	3913	3909	3949	3911	3875	3989	3862	3880	4020	4074	4235	4418	4610	4649	4557	4374	4092	4364	4734	4627	4412	4366	4568	4448	4067	4123	4272	3922	4192	4316	4166	4604	4264	4515	4376	4341	4186	4157	4116	4262	4460	4527	4442	4322	4266	4345
4929	4680	4495	4331	4087	4057	3909	3924	3900	3957	3921	3844	3937	4055	4274	4312	4419	4452	4301	4032	4184	4620	4722	4527	4386	4428	4550	4270	3985	4386	4234	3901	4309	4247	4352	4475	4439	4536	4287	4438	4316	4211	4143	4389	4242	4471	4556	4494	4326	4246
4724	4550	4506	4411	4219	4222	4171	3932	4090	4126	4023	4117	4143	4435	4384	4473	4434	4426	4001	4079	4192	4471	4643	4522	4191	4561	4618	4246	4038	4298	4083	4002	4212	4187	4182	4602	4453	4600	4429	4521	4273	4286	4124	4159	4277	4487	4575	4614	4490	4124
4565	4666	4712	4440	4452	4342	4358	4208	4197	4252	4252	4253	4296	4340	4337	4358	4152	4099	3979	4130	4258	4553	4536	4248	4361	4647	4548	4148	4219	4228	4101	4032	4210	4049	4422	4459	4584	4770	4412	4504	4343	4290	4008	4192	4409	4611	4757	4583	4417	4259
4280	4335	4519	4711	4620	4502	4579	4457	4305	4482	4438	4500	4603	4506	4470	4276	4086	3988	3900	4233	4429	4528	4308	4258	4413	4658	4477	4310	4578	4252	3988	4077	4258	3999	4281	4295	4332	4369	4315	4540	4367	4372	4172	4284	4228	4535	4669	4534	4600	4398
4151	4282	4377	4425	4679	4656	4511	4635	4541	4525	4522	4431	4397	4310	4171	4053	3999	3971	4162	4225	4363	4211	4233	4481	4602	4559	4405	4396	4547	4282	4230	4376	4039	4025	4343	4102	4345	4306	4400	4429	4310	4452	4312	4165	4300	4411	4583	4449	4605	4354
4320	4246	4186	4274	4260	4383	4556	4473	4312	4512	4430	4411	4344	4258	4024	4010	4044	4082	4274	4520	4214	4056	4174	4504	4732	4344	4250	4640	4555	4283	4398	4402	4200	4210	4258	4152	4499	4445	4574	4426	4487	4353	4389	4165	4276	4354	4566	4678	4653	4307
4566	4300	4194	4030	4171	4177	4188	4198	4251	4196	4068	3979	4069	3947	3964	3907	4243	4258	4438	4151	4040	4151	4296	4480	4543	4337	4572	4590	4422	4283	4433	4300	4250	4147	4198	4347	4340	4558	4600	4485	4586	4328	4204	4057	4114	4348	4542	4762	4494	4375
4796	4595	4615	4416	4311	4162	4007	3997	4081	4245	4149	4029	4107	4052	4216	4242	4337	4363	4290	3993	4048	4424	4540	4451	4251	4403	4660	4532	4401	4475	4392	4106	4222	4319	4122	4234	4165	4486	4458	4406	4310	4270	4170	4080	4208	4398	4377	4702	4568	4498
4521	4626	4716	4638	4642	4341	4283	4199	4133	4378	4266	4188	4205	4485	4485	4374	4245	4205	4121	3998	4163	4415	4395	4395	4212	4449	4571	4427	4428	4667	4303	4246	4337	4096	4135	4188	4342	4299	4288	4391	4308	4183	4215	4240	4117	4355	4325	4642	4428	4534
4408	4286	4444	4702	4597	4628	4482	4381	4481	4462	4505	4466	4423	4676	4391	4263	4148	4108	4093	4372	4348	4324	4226	4204	4408	4439	4340	4293	4668	4394	4239	4398	4285	4107	4016	4068	4241	4325	4347	4584	4275	4440	4229	4144	4242	4165	4404	4550	4651	4375
4275	4320	4210	4413	4236	4265	4468	4432	4490	4481	4509	4356	4345	4377	4131	4120	4186	4163	4340	4274	4194	4140	4160	4264	4433	4420	4192	4351	4604	4115	4449	4330	4093	4222	4187	4079	4211	4345	4427	4416	4503	4279	4258	4232	4102	4194	4285	4547	4586	4302
4687	4520	4177	4228	4104	4198	4139	4239	4352	4193	4329	4285	4081	4211	4373	4355	4294	4377	4303	4137	4196	4239	4343	4241	4184	4288	4467	4511	4310	4210	4258	4126	4022	4124	4270	4172	4240	4298	4587	4310	4357	4236	4277	4035	4207	4162	4490	4466	4412	4250
4569	4522	4419	4498	4401	4419	4436	4454	4420	4359	4337	4313	4364	4431	4480	4308	4293	4233	4195	4046	4134	4262	4335	4290	4102	4286	4356	4396	4468	4365	4279	4205	4223	4138	3999	4064	4136	4365	4340	4416	4426	4284	4318	4069	4146	4183	4218	4431	4534	4316
4338	4193	4300	4420	4528	4520	4556	4592	4640	4446	4563	4399	4380	4270	4290	4282	4139	4111	4144	4146	4189	4174	4033	4342	4433	4446	4226	4362	4380	4424	4300	4340	4293	4080	4242	4245	4274	4497	4493	4637	4616	4370	4267	4187	4217	4305	4462	4572	4536	4488
4358	4158	4167	4249	4239	4242	4370	4404	4386	4332	4233	4302	4294	4206	4247	4230	4090	4318	4316	4085	4078	4038	4078	4315	4357	4249	4372	4540	4322	4297	4408	4179	4143	4139	4213	4270	4259	4393	4507	4420	4517	4259	4189	4176	4339	4203	4419	4633	4575	4624
4547	4611	4348	4380	4438	4265	4203	4198	4240	4372	4223	4192	4192	4252	4278	4277	4229	4074	4214	4005	3987	4157	4316	4373	4227	4271	4404	4605	4454	4439	4292	4264	4267	4237	4191	4193	4333	4336	4459	4571	4518	4394	4397	4129	4272	4159	4357	4518	4667	4597
4502	4490	4415	4420	4415	4463	4375	4354	4435	4322	4290	4268	4320	4312	4258	4164	4066	3950	4151	4040	4166	4157	4211	4146	4279	4364	4569	4519	4503	4441	4388	4365	4301	4173	4243	4254	4375	4344	4573	4725	4494	4530	4192	4119	4102	4186	4334	4545	4703	4486
4538	4427	4363	4336	4355	4218	4259	4402	4456	4446	4278	4267	4081	4137	4068	4176	4076	4166	4274	4270	4184	4143	4299	4450	4369	4381	4663	4525	4617	4443	4452	4173	4277	4175	4138	4143	4382	4469	4450	4506	4489	4461	4262	4036	4265	4240	4397	4445	4537	4586
4656	4324	4316	4459	4312	4197	4195	4318	4344	4203	4198	4189	4086	4211	4178	4128	4244	4339	4136	4157	4123	4223	4294	4281	4462	4503	4562	4597	4446	4615	4445	4304	4264	4249	4188	4168	4416	4445	4473	4514	4619	4320	4258	4238	4286	4125	4281	4502	4448	4436
4467	4259	4333	4223	4241	4368	4389	4422	4340	4359	4219	4122	4282	4198	4138	4114	4157	4249	4099	4261	4262	4322	4375	4401	4448	4531	4649	4577	4445	4430	4271	4247	4143	4258	4180	4311	4321	4453	4466	4473	4403	4346	4096	4095	4173	4327	4209	4438	4574	4520
4615	4409	4288	4351	4298	4162	4087	4145	4307	4135	4135	4185	4080	4207	4004	4179	4410	4206	4352	4153	4192	4316	4366	4324	4392	4493	4476	4494	4573	4386	4309	4355	4159	4257	4163	4322	4344	4263	4564	4490	4414	4285	4167	4095	4142	4152	4370	4493	4440	4338
4540	4297	4313	4243	4379	4112	4229	4297	4217	4261	4174	4115	4143	4090	4122	4111	4205	4314	4303	4359	4360	4288	4317	4363	4508	4395	4459	4365	4340	4387	4175	4281	4218	4145	4161	4119	4334	4344	4580	4540	4383	4057	4103	4010	4040	4287	4425	4600	4290	4154
4662	4338	4337	4221	4107	4206	4251	4188	4215	4233	4165	4248	4025	4307	4175	4402	4286	4323	4390	4368	4336	4347	4308	4288	4401	4530	4602	4530	4411	4262	4211	4182	4166	3966	4099	4230	4181	4308	4434	4369	4365	4147	4147	4130	4089	4261	4339	4571	4219	4152
4526	4457	4343	4370	4191	4228	4280	4091	4322	4189	4110	4339	4160	4329	4220	4233	4219	4455	4393	4311	4374	4404	4346	4421	4474	4537	4378	4445	4340	4260	4197	4135	4074	3963	4173	4219	4282	4417	4529	4554	4181	4089	4182	4155	4087	4263	4510	4264	4108	4213
4527	4389	4116	4423	4323	4158	4246	4051	4198	4264	4210	4181	4405	4294	4274	4292	4378	4345	4557	4455	4374	4369	4435	4340	4335	4291	4347	4389	4264	4356	4175	4059	4142	4152	4157	4256	4183	4417	4352	4406	4309	4162	4216	4096	4081	4330	4484	4169	4133	4369
4527	4532	4464	4325	4323	4154	4130	4188	4334	4333	4206	4238	4283	4333	4216	4248	4431	4330	4395	4389	4422	4328	4445	4525	4374	4350	4272	4261	4229	4185	4128	4144	4113	4036	4134	4129	4468	4473	4511	4292	4224	4099	3969	3981	4194	4391	4544	4307	4317	4549
4592	4486	4487	4397	4302	4319	4279	4268	4399	4475	4322	4214	4334	4386	4212	4319	4366	4400	4539	4335	4377	4322	4578	4549	4313	4237	4332	4184	4186	4237	4037	3949	4093	4235	4190	4238	4282	4551	4525	4175	4171	4005	4124	4429	4560	4787	4435	4274	4314	4419
4551	4584	4526	4537	4446	4355	4486	4138	4513	4502	4385	4416	4271	4429	4339	4381	4417	4459	4584	4452	4335	4361	4294	4316	4232	4392	4402	4120	4128	4081	4171	4180	4081	4329	4241	4298	4395	4479	4448	4278	4009	4194	4266	4318	4645	4645	4273	4135	4228	4297
4650	4648	4406	4508	4447	4339	4423	4495	4561	4398	4429	4456	4389	4395	4385	4389	4386	4690	4516	4450	4385	4369	4353	4337	4204	4159	4183	4158	4060	4225	4166	4102	4206	4290	4374	4457	4414	4287	4344	4271	4378	4350	4364	4514	4512	4504	4163	4170	4440	4426
4812	4675	4605	4723	4582	4485	4460	4468	4682	4522	4477	4453	4409	4428	4471	4438	4455	4545	4531	4483	4425	4454	4412	4246	4263	4188	4042	4104	4254	4079	4087	4151	4280	4289	4407	4255	4506	4259	4442	4408	4468	4373	4426	4382	4648	4311	4318	4361	4555	4486
4815	4704	4632	4682	4754	4522	4632	4359	4580	4675	4546	4473	4515	4517	4595	4600	4602	4527	4554	4441	4312	4428	4349	4294	4256	4178	4170	4092	4018	4250	4275	4190	4464	4383	4367	4427	4355	4587	4384	4325	4332	4268	4247	4501	4608	4593	4371	4461	4589	4554
4858	4909	4749	4737	4666	4757	4657	4520	4598	4735	4621	4527	4502	4502	4511	4354	4404	4495	4472	4448	4429	4325	4308	4210	4208	4160	4240	4107	4140	4110	4387	4364	4399	4490	4308	4506	4454	4378	4340	4120	4082	4212	4465	4637	4824	4656	4348	4460	4405	4278
5020	4970	4987	4794	4694	4570	4506	4479	4504	4642	4489	4622	4575	4556	4546	4453	4348	4541	4348	4291	4446	4423	4294	4100	4031	4315	4256	4256	4186	4384	4479	4519	4557	4630	4507	4449	4390	4330	4137	4102	4417	4428	4762	4887	4856	4464	4247	4347	4437	4156
4863	4872	4758	4727	4726	4464	4683	4493	4561	4474	4603	4526	4446	4512	4306	4408	4510	4561	4328	4256	4397	4202	4160	4293	4251	4249	4198	4187	4302	4429	4575	4460	4505	4577	4558	4455	4424	4173	4223	4335	4608	4675	4817	4696	4515	4222	3994	4273	4399	4390
4716	4827	4689	4705	4578	4549	4563	4699	4607	4568	4560	4638	4464	4446	4275	4390	4437	4387	4298	4315	4404	4246	4189	4154	4300	4129	4218	4158	4463	4490	4580	4482	4570	4633	4557	4239	4236	3913	4070	4539	4700	4600	4650	4489	4223	4094	4164	4424	4706	4478
4755	4609	4553	4680	4537	4509	4421	4471	4381	4349	4399	4314	4376	4273	4247	4280	4321	4308	4356	4237	4214	4148	4247	4332	4321	4223	4191	4451	4543	4425	4481	4406	4578	4641	4344	4094	4002	4085	4481	4536	4699	4502	4317	4386	4317	4285	4279	4656	4836	4612
4639	4597	4449	4497	4472	4426	4412	4424	4418	4377	4345	4338	4273	4207	4272	4172	4239	4220	4201	4371	4262	4358	4182	4370	4329	4290	4348	4536	4503	4526	4557	4514	4684	4475	4162	4205	4168	4253	4495	4534	4586	4266	4257	4241	4340	4237	4276	4751	5135	4495
4673	4348	4491	4454	4548	4318	4329	4314	4326	4194	4195	4284	4194	4192	4186	4251	4282	4181	4159	4132	4118	4273	4300	4354	4272	4407	4522	4417	4471	4384	4407	4694	4326	4211	4078	4158	4365	4541	4387	4336	4306	4266	4257	4317	4501	4496	4357	4731	4786	4250
4447	4522	4243	4325	4365	4335	4168	4126	4257	4153	4063	4094	4113	4326	4254	4205	4267	4257	4244	4148	4292	4327	4449	4433	4233	4397	4594	4364	4238	4453	4687	4425	4057	3992	4023	4272	4404	4501	4323	4090	4218	4212	4245	4299	4518	4358	4317	4763	4760	4137
4571	4316	4364	4290	4411	4190	4231	4235	4139	4126	4074	4214	4149	4285	4119	4159	4195	4164	4225	4425	4287	4253	4334	4407	4574	4590	4469	4300	4221	4279	4388	4129	4014	4022	4245	4241	4406	4270	4169	4168	4317	4322	4171	4523	4780	4505	4347	4556	4518	3904
4577	4481	4252	4283	4338	4239	4189	4129	4247	4131	4141	4110	4355	4277	4345	4293	4258	4274	4380	4323	4441	4582	4491	4361	4598	4557	4540	4382	4254	4316	4228	4019	3914	4150	4302	4495	4281	4291	4234	4337	4270	4263	4222	4482	4632	4404	4232	4441	4512	3859
4672	4478	4386	4436	4349	4327	4220	4014	4276	4312	4123	4227	4238	4366	4277	4330	4435	4360	4352	4393	4469	4420	4500	4454	4454	4467	4329	4241	4192	4241	4069	3870	4015	4333	4466	4348	4357	4155	4192	4185	4477	4269	4401	4579	4721	4393	4137	4388	4528	4030
4843	4531	4456	4438	4361	4335	4216	4400	4437	4468	4394	4390	4437	4347	4446	4606	4509	4554	4411	4529	4578	4459	4338	4421	4349	4253	4115	4175	4169	4171	3924	3875	4238	4505	4500	4456	4186	4322	4264	4274	4516	4391	4381	4479	4370	4384	4077	4401	4698	4172
4812	4687	4473	4664	4515	4519	4493	4490	4570	4557	4482	4405	4492	4472	4621	4472	4504	4566	4505	4586	4489	4342	4279	4380	4242	4083	3993	4031	4078	4059	3994	4078	4354	4408	4493	4204	4296	4255	4219	4359	4389	4445	4216	4329	4369	4252	4162	4457	4730	4462
4940	4659	4503	4552	4657	4500	4417	4594	4536	4619	4439	4542	4368	4582	4499	4574	4636	4605	4381	4398	4306	4208	4319	4353	4137	4098	3926	4191	4231	3945	4017	4282	4593	4533	4254	4053	4176	4257	4327	4353	4440	4470	4252	4310	4294	4335	4124	4503	4786	4719
4734	4633	4477	4616	4574	4539	4595	4551	4652	4515	4425	4473	4696	4566	4410	4486	4549	4415	4403	4357	4186	4090	4093	4254	3909	4140	4191	4354	4072	4116	4184	4469	4484	4229	4051	4102	4165	4354	4436	4394	4452	4389	4291	4312	4479	4357	4278	4613	4815	4860
4571	4640	4519	4602	4490	4509	4390	4555	4414	4598	4490	4510	4470	4483	4385	4387	4225	4052	4221	4178	3983	4049	4063	4077	4047	4146	4278	4419	4280	4073	4503	4383	4422	4078	4118	4087	4410	4413	4475	4645	4527	4396	4183	4433	4419	4489	4331	4520	4942	4805
4521	4455	4433	4380	4302	4340	4344	4521	4420	4280	4491	4451	4355	4338	4274	4279	4137	4254	4055	4187	3962	3955	4100	4176	4089	4106	4315	4440	4209	4205	4287	4519	4193	4036	4114	4151	4398	4570	4561	4556	4442	4507	4289	4302	4366	4530	4449	4696	4901	4677
4409	4300	4320	4486	4181	4292	4223	4301	4285	4274	4242	4238	4169	4101	4192	4121	4222	4003	4189	4071	4078	4261	4213	4267	4155	4260	4505	4534	4167	4095	4462	4363	4230	4177	4166	4347	4514	4769	4575	4614	4424	4371	4379	4494	4558	4812	4660	4681	4754	4636
4447	4497	4298	4261	4158	4097	4193	4306	4267	4255	4251	4115	4108	4177	3938	4114	4158	4134	4196	4180	4210	4246	4338	4359	4180	4383	4505	4390	4093	4314	4407	4336	4265	4136	4108	4430	4617	4702	4769	4478	4397	4377	4401	4497	4823	4839	4661	4644	4619	4518
4443	4649	4425	4574	4239	4217	4256	4208	4315	4381	4202	4224	4247	4115	4212	4251	4094	4143	4305	4302	4282	4358	4390	4202	4325	4343	4417	4206	4124	4270	4407	4363	4113	4105	4491	4518	4637	4786	4608	4378	4370	4482	4510	4608	4762	4968	4785	4657	4494	4434
4619	4562	4591	4648	4459	4261	4466	4505	4485	4514	4450	4349	4355	4281	4293	4236	4222	4378	4347	4292	4265	4420	4353	4243	4222	4321	4340	4033	3999	4239	4609	4218	4122	4381	4548	4594	4553	4565	4411	4252	4354	4381	4667	4796	4909	4735	4664	4626	4460	4374
4846	4622	4686	4706	4625	4485	4650	4473	4608	4576	4431	4433	4351	4448	4202	4335	4285	4360	4430	4297	4319	4340	4388	4098	4150	4292	4249	3898	4105	4329	4650	4383	4199	4384	4666	4658	4598	4447	4265	4321	4417	4542	4686	4729	4897	4792	4519	4467	4506	4547
4745	4721	4668	4749	4718	4640	4481	4525	4637	4531	4579	4533	4429	4484	4245	4210	4305	4300	4343	4377	4193	4159	4210	4027	4148	4152	4178	3997	4186	4505	4680	4533	4337	4498	4397	4559	4594	4459	4191	4324	4529	4505	4632	4662	4671	4723	4492	4427	4423	4493
4599	4671	4569	4683	4640	4488	4292	4406	4387	4499	4486	4400	4428	4352	4338	4084	4120	4122	4180	4137	4046	4214	4085	3957	4193	4270	4240	4238	4351	4481	4680	4394	4368	4386	4349	4503	4585	4320	4381	4213	4521	4574	4597	4631	4575	4547	4587	4549	4387	4288
4514	4403	4532	4427	4523	4415	4138	4437	4310	4344	4183	4258	4332	4120	4074	4029	3841	4062	4118	3950	3972	4196	4105	4065	4187	4520	4317	4374	4363	4632	4687	4348	4135	4291	4384	4532	4611	4483	4316	4441	4452	4420	4469	4523	4665	4669	4669	4508	4469	4358
4490	4391	4480	4350	4453	4355	4239	4284	4226	4219	4055	4134	4084	3996	4058	4066	4086	4076	4039	4165	4227	4257	4299	4314	4350	4641	4508	4311	4362	4573	4420	4204	4143	4356	4350	4682	4576	4742	4365	4324	4333	4289	4416	4703	4621	4796	4599	4583	4436	4224
4723	4541	4397	4135	4370	4379	4354	4139	4217	4111	4088	4080	4072	4070	4196	4040	4050	4226	4125	4130	4348	4361	4485	4405	4367	4499	4372	4363	4238	4417	4512	4350	4080	4300	4518	4731	4667	4439	4309	4330	4240	4191	4445	4714	4729	4723	4706	4475	4357	4192
4648	4671	4589	4372	4663	4379	4382	4236	4254	4222	4348	4206	4209	4201	4234	4247	4237	4320	4401	4356	4431	4468	4466	4353	4320	4426	4364	4142	4291	4385	4607	4390	4301	4514	4728	4683	4697	4469	4211	4146	4263	4314	4498	4753	4629	4561	4551	4477	4425	4339
4825	4761	4826	4568	4714	4485	4597	4543	4574	4227	4404	4432	4420	4333	4316	4371	4385	4308	4394	4261	4389	4339	4366	4239	4226	4474	4312	4132	4162	4541	4758	4246	4281	4439	4734	4561	4563	4344	4286	4214	4324	4523	4518	4669	4603	4518	4557	4502	4503	4495
4784	4692	4570	4541	4649	4630	4545	4588	4479	4402	4471	4350	4363	4301	4304	4500	4276	4350	4207	4285	4214	4341	4187	4256	4154	4366	4293	4224	4280	4631	4652	4472	4245	4396	4496	4523	4351	4424	4359	4277	4274	4363	4583	4579	4445	4432	4476	4525	4475	4369
4645	4699	4463	4567	4439	4494	4426	4549	4383	4318	4165	4489	4230	4218	4315	4250	4365	4248	4081	4138	4142	4168	4151	4172	4362	4399	4536	4170	4321	4542	4616	4285	4179	4148	4261	4423	4409	4522	4430	4267	4204	4327	4255	4321	4571	4682	4521	4460	4448	4360
4607	4453	4365	4445	4285	4404	4298	4268	4398	4174	4251	4162	4182	4108	4108	4209	4260	4186	4175	4104	4215	4186	4303	4352	4397	4413	4517	4384	4170	4381	4496	4427	4062	4038	4361	4557	4632	4505	4392	4244	4068	4249	4255	4387	4447	4568	4386	4438	4167	4357
4459	4467	4292	4358	4288	4329	4242	4170	4270	4185	4152	4084	4224	4175	4181	4390	4261	4355	4220	4284	4430	4487	4534	4190	4430	4335	4545	4211	4124	4132	4387	4381	4164	4063	4262	4378	4494	4432	4358	4195	4030	4229	4259	4485	4463	4495	4438	4473	4287	4355
4662	4684	4503	4505	4378	4350	4143	4442	4338	4186	4245	4376	4394	4073	4261	4328	4389	4420	4431	4546	4387	4517	4512	4357	4256	4208	4404	4428	4185	4119	4369	4549	4331	4117	4343	4464	4469	4462	4392	4234	4124	4218	4379	4258	4314	4413	4543	4377	4415	4499
4636	4714	4507	4500	4337	4434	4159	4324	4401	4548	4431	4302	4361	4252	4283	4384	4551	4426	4528	4555	4287	4359	4268	4329	4247	4174	4402	4476	4121	4297	4424	4575	4452	4279	4105	4233	4409	4339	4400	4335	4330	4323	4366	4290	4287	4410	4542	4470	4651	4442
4678	4679	4583	4572	4493	4551	4327	4409	4494	4422	4391	4306	4436	4370	4423	4455	4442	4485	4489	4382	4360	4211	4274	4133	4034	4265	4477	4579	4353	4280	4450	4653	4483	4184	4148	4158	4410	4472	4341	4340	4350	4287	4278	4249	4410	4418	4525	4449	4580	4565
4578	4334	4379	4494	4314	4328	4212	4296	4400	4313	4354	4233	4257	4324	4306	4271	4268	4191	4489	4343	4265	4295	4403	4313	4365	4157	4426	4576	4368	4169	4256	4483	4558	4248	3968	4143	4351	4355	4527	4527	4477	4373	4235	4326	4452	4499	4580	4485	4615	4639
4554	4343	4297	4315	4228	4250	4189	4212	4270	4284	4243	4179	4156	4250	4376	4234	4282	4448	4240	4390	4457	4295	4492	4362	4309	4282	4372	4371	4384	4288	4224	4262	4508	4407	4239	4142	4266	4278	4550	4578	4366	4430	4367	4334	4233	4413	4565	4467	4396	4443
4579	4524	4447	4467	4305	4168	4131	4157	4352	4365	4279	4255	4354	4387	4374	4402	4394	4389	4411	4490	4499	4327	4333	4376	4340	4351	4253	4303	4379	4285	4062	4199	4494	4464	4307	4084	4028	4200	4373	4331	4574	4361	4337	4317	4105	4307	4316	4330	4334	4418
4622	4560	4648	4513	4425	4387	4324	4341	4308	4594	4519	4546	4483	4554	4386	4394	4490	4415	4529	4281	4394	4344	4311	4342	4310	4095	4033	4194	4224	4338	4098	4174	4244	4445	4459	4041	4001	4044	4154	4428	4428	4485	4430	4279	4212	4168	4179	4132	4311	4445
4554	4321	4349	4457	4404	4238	4389	4405	4489	4513	4475	4469	4351	4503	4400	4455	4437	4177	4391	4331	4306	4238	4267	4173	4196	4310	4161	4350	4287	4412	4288	4058	4102	4371	4320	4320	3992	4097	4360	4446	4484	4516	4355	4287	4156	4216	4276	4196	4159	4288
4280	4363	4149	4365	4487	4205	4182	4348	4353	4182	4306	4240	4391	4395	4352	4402	4232	4256	4256	4279	4285	4369	4266	4284	4379	4398	4280	4165	4280	4294	4280	4032	3967	4204	4397	4382	4207	4283	4073	4234	4395	4374	4485	4424	4348	4303	4306	4256	4063	4105
4534	4289	4301	4289	4277	4184	4284	4168	4283	4321	4233	4367	4197	4387	4454	4430	4315	4281	4387	4253	4351	4390	4308	4383	4440	4403	4266	4202	4287	4208	4320	4181	4091	4166	4301	4326	4278	4297	4139	4205	4213	4293	4387	4583	4420	4394	4380	4313	4215	4221
4523	4525	4329	4456	4538	4238	4407	4311	4419	4280	4314	4377	4457	4474	4657	4393	4453	4398	4390	4272	4300	4281	4160	4376	4250	4305	4393	4297	4218	4115	4188	4364	4153	4139	4096	4455	4343	4455	4337	4225	4244	4303	4512	4681	4612	4609	4461	4431	4334	4413
4583	4604	4500	4438	4405	4441	4343	4350	4408	4519	4294	4412	4509	4490	4298	4333	4371	4439	4390	4340	4162	4395	4247	4157	4337	4415	4334	4340	4313	4106	4259	4317	4430	4142	4083	4272	4543	4511	4509	4346	4244	4213	4388	4494	4569	4584	4671	4624	4600	4550
4570	4593	4417	4452	4338	4382	4253	4463	4363	4417	4314	4407	4375	4208	4341	4248	4213	4354	4257	4198	4315	4321	4218	4290	4386	4286	4470	4401	4524	4336	4262	4300	4386	4134	4249	4239	4300	4410	4594	4470	4311	4169	4219	4419	4418	4529	4600	4718	4695	4463
4615	4519	4262	4375	4340	4352	4208	4313	4329	4441	4267	4319	4545	4266	4377	4304	4334	4396	4355	4423	4455	4427	4366	4292	4410	4278	4309	4318	4389	4231	4256	4255	4240	4267	4298	4295	4212	4278	4376	4684	4553	4257	4286	4299	4256	4437	4450	4724	4697	4674
4570	4420	4356	4350	4192	4297	4249	4337	4211	4384	4390	4407	4514	4422	4445	4511	4365	4398	4357	4358	4328	4312	4361	4220	4307	4213	4361	4295	4189	4156	4290	4269	4143	4175	4276	4206	4221	4294	4199	4444	4489	4436	4369	4408	4341	4157	4425	4391	4527	4500
4764	4646	4544	4508	4410	4304	4342	4476	4535	4507	4532	4467	4538	4429	4557	4355	4452	4426	4427	4238	4311	4354	4279	4325	4310	4226	4289	4185	4307	4186	4356	4314	4255	4321	4309	4330	4246	4140	4312	4210	4493	4559	4539	4472	4479	4291	4209	4227	4379	4356
4628	4478	4533	4513	4433	4380	4449	4363	4488	4565	4477	4584	4587	4486	4444	4402	4336	4376	4361	4386	4302	4475	4404	4227	4185	4356	4375	4379	4219	4346	4238	4226	4254	4192	4205	4371	4328	4241	4278	4207	4300	4345	4440	4422	4482	4451	4282	4159	4217	4315
4604	4522	4423	4494	4485	4273	4358	4427	4439	4372	4405	4426	4429	4462	4566	4516	4195	4354	4530	4447	4379	4320	4356	4216	4208	4208	4281	4209	4219	4127	4273	4251	4269	4194	4169	4224	4114	4284	4401	4393	4416	4206	4184	4452	4467	4701	4410	4436	4337	4213
4638	4545	4390	4501	4315	4438	4409	4365	4404	4479	4445	4515	4438	4428	4580	4470	4422	4459	4244	4443	4302	4370	4449	4210	4124	4337	4287	4205	4266	4129	4286	4216	4071	4305	4071	4375	4183	4170	4476	4250	4307	4361	4296	4291	4344	4519	4393	4544	4451	4468
4584	4427	4446	4468	4544	4301	4396	4379	4428	4497	4514	4421	4566	4551	4457	4593	4392	4280	4321	4368	4271	4243	4224	4153	4285	4170	4172	4300	4237	4221	4327	4208	4451	4312	4282	4169	4171	4137	4323	4345	4344	4478	4239	4396	4293	4370	4389	4450	4422	4502
4575	4584	4409	4650	4467	4393	4276	4490	4497	4482	4467	4540	4454	4404	4442	4325	4419	4329	4263	4171	4209	4282	4314	4179	4174	4248	4230	4273	4242	4339	4161	4232	4122	4337	4264	4366	4339	4306	4264	4406	4305	4364	4516	4474	4552	4330	4431	4311	4444	4614
4715	4535	4394	4289	4441	4371	4335	4301	4442	4398	4364	4492	4458	4340	4320	4403	4240	4302	4348	4311	4270	4270	4381	4486	4234	4303	4171	4216	4436	4382	4154	4255	4148	4392	4312	4363	4300	4371	4372	4291	4406	4351	4414	4521	4549	4366	4477	4461	4444	4345
4631	4533	4363	4350	4317	4342	4383	4312	4355	4461	4480	4454	4403	4359	4435	4505	4325	4433	4484	4356	4372	4456	4336	4262	4324	4099	4424	4230	4310	4364	4290	4276	4198	4369	4400	4347	4475	4384	4421	4423	4294	4343	4386	4363	4537	4592	4565	4550	4698	4571
4593	4192	4367	4383	4295	4350	4463	4315	4410	4321	4621	4331	4491	4571	4670	4543	4458	4453	4390	4309	4400	4373	4329	4444	4369	4320	4393	4146	4273	4559	4457	4375	4422	4414	4323	4623	4339	4469	4361	4351	4409	4472	4469	4443	4561	4457	4535	4654	4637	4630
4441	4312	4438	4447	4444	4327	4283	4359	4380	4427	4436	4482	4441	4528	4546	4337	4536	4437	4380	4445	4578	4419	4362	4174	4332	4395	4409	4321	4340	4329	4373	4477	4243	4342	4483	4423	4391	4415	4477	4385	4526	4438	4447	4508	4469	4495	4562	4593	4484	4753
4639	4393	4316	4451	4283	4317	4313	4380	4531	4551	4474	4422	4518	4451	4399	4406	4483	4482	4532	4545	4535	4620	4332	4429	4412	4330	4386	4280	4434	4391	4330	4406	4324	4170	4389	4277	4331	4225	4401	4406	4475	4533	4503	4488	4542	4369	4413	4522	4569	4532
4622	4409	4411	4382	4578	4261	4440	4461	4427	4556	4483	4495	4529	4373	4447	4493	4646	4553	4481	4310	4365	4515	4400	4373	4391	4369	4361	4307	4372	4335	4410	4253	4336	4356	4394	4268	4358	4326	4380	4334	4255	4339	4410	4341	4378	4471	4504	4410	4392	4420
4500	4562	4296	4430	4393	4553	4545	4532	4428	4457	4528	4583	4479	4658	4538	4500	4449	4363	4430	4370	4270	4429	4286	4366	4320	4228	4333	4307	4343	4243	4340	4259	4157	4344	4516	4416	4382	4352	4521	4403	4376	4305	4461	4328	4438	4373	4426	4448	4363	4522
4542	4452	4251	4519	4509	4453	4396	4400	4564	4591	4525	4633	4461	4603	4630	4621	4275	4463	4278	4302	4324	4331	4399	4278	4302	4164	4149	4204	4350	4252	4121	4247	4265	4280	4329	4414	4345	4387	4466	4429	4297	4414	4443	4377	4407	4467	4417	4566	4350	4447
4532	4495	4452	4387	4323	4442	4383	4439	4564	4670	4779	4569	4536	4505	4533	4496	4233	4345	4380	4360	4328	4419	4338	4374	4353	4294	4226	4077	4345	4194	4273	4310	4186	4144	4383	4276	4191	4224	4309	4382	4413	4338	4387	4342	4536	4330	4334	4322	4486	4395
4706	4558	4307	4407	4482	4375	4486	4584	4528	4515	4559	4450	4606	4409	4432	4415	4224	4483	4406	4475	4340	4462	4270	4274	4161	4193	4295	4199	4193	4196	4250	4186	4292	4180	4079	4141	4222	4319	4336	4396	4276	4231	4426	4258	4386	4227	4378	4317	4337	4395
4583	4446	4403	4317	4356	4359	4473	4620	4614	4400	4536	4391	4471	4544	4428	4433	4485	4566	4485	4429	4275	4175	4247	4254	4266	4163	4189	4127	4144	4153	4217	4131	4131	4076	4237	4214	4251	4346	4169	4165	4370	4310	4189	4379	4210	4417	4377	4448	4490	4381
4434	4462	4324	4526	4476	4578	4462	4363	4367	4455	4494	4534	4499	4415	4420	4520	4544	4313	4422	4361	4279	4275	4304	4421	4200	4268	4261	4227	4266	4252	4123	4215	4217	4351	4281	4344	4437	4304	4318	4319	4340	4550	4303	4350	4439	4453	4494	4535	4378	4299
4558	4363	4407	4514	4505	4483	4450	4204	4523	4351	4501	4426	4531	4440	4463	4433	4408	4472	4419	4291	4330	4298	4267	4275	4289	4242	4333	4353	4354	4355	4253	4266	4369	4379	4367	4456	4400	4538	4374	4455	4357	4569	4592	4505	4414	4604	4688	4438	4586	4420
4734	4535	4587	4540	4380	4422	4423	4415	4424	4478	4454	4479	4536	4412	4454	4563	4392	4440	4489	4387	4429	4377	4433	4464	4373	4456	4420	4352	4305	4238	4365	4521	4467	4455	4455	4239	4396	4323	4501	4475	4264	4372	4560	4632	4488	4503	4462	4527	4536	4497
4618	4508	4582	4354	4419	4457	4446	4456	4512	4593	4523	4460	4545	4459	4506	4546	4476	4571	4555	4589	4594	4470	4494	4386	4407	4496	4443	4280	4267	4307	4322	4349	4382	4333	4294	4317	4274	4348	4405	4462	4476	4570	4481	4459	4574	4573	4492	4444	4428	4573
4685	4382	4270	4409	4433	4434	4440	4417	4493	4618	4543	4374	4394	4431	4477	4549	4527	4573	4436	4557	4558	4506	4465	4510	4536	4432	4214	4327	4238	4209	4378	4383	4379	4363	4142	4272	4395	4276	4407	4456	4453	4492	4284	4487	4427	4413	4370	4313	4413	4386
4570	4477	4298	4406	4344	4499	4552	4427	4528	4501	4384	4517	4366	4504	4611	4572	4561	4587	4560	4463	4440	4442	4468	4265	4315	4379	4210	4222	4226	4482	4358	4339	4369	4363	4241	4220	4359	4329	4340	4400	4375	4469	4446	4448	4327	4312	4347	4316	4370	4407
4460	4285	4495	4366	4378	4336	4418	4441	4317	4357	4457	4404	4536	4602	4584	4647	4591	4478	4462	4545	4642	4487	4453	4440	4319	4312	4326	4406	4441	4350	4391	4342	4332	4329	4454	4438	4403	4466	4539	4228	4361	4378	4363	4307	4400	4475	4395	4481	4374	4374
4534	4314	4488	4342	4526	4234	4134	4347	4418	4417	4477	4563	4671	4645	4805	4551	4504	4439	4615	4491	4502	4461	4374	4352	4327	4372	4373	4466	4453	4401	4406	4354	4340	4416	4387	4342	4344	4317	4294	4303	4367	4315	4440	4356	4335	4538	4413	4349	4453	4446
4454	4334	4402	4335	4343	4399	4306	4403	4462	4454	4455	4594	4721	4705	4626	4502	4376	4477	4502	4512	4545	4450	4449	4433	4338	4331	4308	4401	4338	4360	4267	4333	4290	4444	4268	4306	4253	4167	4239	4327	4264	4264	4101	4221	4337	4320	4358	4359	4412	4371
4544	4507	4543	4351	4428	4415	4290	4425	4656	4558	4506	4660	4666	4692	4612	4463	4512	4577	4563	4612	4498	4461	4540	4530	4280	4447	4351	4477	4332	4430	4451	4244	4286	4364	4280	4228	4066	4239	4142	4108	4129	4235	4202	4273	4286	4294	4436	4248	4258	4387
4567	4374	4367	4400	4511	4544	4419	4466	4600	4528	4480	4558	4420	4450	4494	4437	4669	4795	4587	4417	4390	4441	4523	4499	4450	4314	4343	4264	4209	4299	4310	4280	4184	4315	4244	4233	4075	4200	4064	4237	4174	4094	4165	4185	4301	4238	4273	4108	4126	4309
4637	4459	4411	4521	4486	4498	4392	4548	4505	4562	4374	4471	4445	4500	4475	4499	4508	4566	4534	4462	4279	4422	4341	4363	4188	4248	4314	4322	4137	4051	4237	4236	4203	4184	4177	4191	4169	4090	4148	4185	4156	4052	4089	4176	4251	4210	4111	4136	4235	4147
4598	4553	4471	4403	4512	4415	4313	4524	4449	4384	4401	4386	4392	4265	4359	4618	4686	4480	4668	4355	4324	4369	4316	4299	4379	4265	4327	4336	4300	4166	4267	4143	4211	4276	4325	4068	4110	4146	4257	4187	4175	4298	4115	4194	4103	4174	4073	4135	4152	4164
4609	4601	4621	4595	4482	4359	4407	4484	4477	4206	4553	4472	4465	4396	4525	4508	4519	4491	4351	4414	4364	4298	4207	4240	4346	4205	4249	4258	4323	4226	4287	4263	4287	4315	4406	4355	4245	4191	4237	4308	4241	4284	4376	4226	4305	4122	4293	4244	4149	4164
4688	4576	4601	4525	4494	4402	4366	4364	4310	4488	4435	4475	4458	4334	4461	4366	4462	4429	4306	4296	4327	4290	4319	4251	4485	4513	4382	4397	4339	4300	4331	4480	4410	4468	4294	4451	4239	4242	4169	4305	4375	4331	4384	4276	4255	4261	4121	4160	4229	4179
4652	4549	4512	4465	4424	4128	4420	4289	4344	4330	4462	4445	4343	4221	4330	4244	4345	4490	4364	4317	4376	4413	4274	4380	4450	4535	4398	4377	4349	4411	4338	4373	4344	4425	4406	4401	4196	4292	4134	4269	4301	4246	4335	4310	4281	4279	4249	4270	4380	4235
4704	4432	4287	4360	4310	4230	4214	4389	4303	4286	4509	4515	4321	4272	4230	4347	4319	4485	4420	4442	4443	4485	4381	4476	4583	4498	4478	4530	4482	4417	4399	4415	4304	4286	4290	4219	4355	4255	4311	4181	4264	4231	4215	4271	4367	4231	4263	4398	4196	4378
4495	4508	4344	4321	4235	4172	4407	4339	4347	4367	4208	4420	4129	4298	4247	4348	4372	4469	4512	4404	4512	4542	4484	4755	4716	4577	4487	4425	4475	4543	4400	4464	4373	4281	4273	4352	4325	4310	4397	4304	4340	4229	4223	4107	4294	4111	4279	4231	4384	4268
4585	4423	4365	4304	4244	4286	4290	4321	4335	4193	4305	4277	4291	4214	4387	4406	4413	4678	4512	4719	4530	4360	4403	4623	4721	4595	4504	4425	4539	4542	4485	4577	4347	4288	4314	4391	4240	4368	4311	4395	4270	4270	4226	4147	4178	4273	4297	4252	4369	4442
4625	4514	4345	4384	4343	4375	4372	4380	4361	4247	4253	4266	4486	4223	4328	4446	4546	4534	4492	4431	4633	4453	4534	4619	4722	4496	4584	4529	4592	4433	4541	4402	4599	4331	4351	4470	4491	4458	4407	4418	4283	4432	4283	4220	4195	4279	4171	4359	4281	4268
4714	4382	4461	4447	4496	4349	4369	4317	4140	4184	4141	4416	4481	4410	4334	4470	4480	4553	4514	4625	4386	4493	4543	4683	4535	4522	4686	4587	4564	4574	4598	4521	4436	4375	4519	4445	4384	4428	4472	4451	4347	4389	4246	4266	4190	4237	4208	4352	4284	4375
4572	4349	4350	4488	4308	4434	4253	4313	4244	4262	4279	4363	4493	4446	4499	4472	4425	4461	4466	4421	4495	4476	4445	4460	4581	4550	4593	4547	4658	4699	4510	4550	4430	4457	4423	4424	4519	4393	4462	4446	4353	4372	4175	4373	4331	4311	4282	4420	4352	4363
4517	4450	4378	4514	4519	4416	4291	4280	4390	4369	4388	4356	4513	4388	4445	4356	4514	4416	4544	4464	4490	4452	4493	4640	4674	4496	4618	4523	4697	4636	4536	4491	4454	4401	4516	4408	4441	4447	4443	4432	4450	4414	4426	4437	4399	4359	4269	4452	4375	4345
4606	4534	4459	4482	4512	4256	4283	4335	4378	4360	4405	4458	4498	4458	4415	4432	4414	4281	4307	4516	4554	4454	4508	4601	4681	4712	4533	4721	4581	4771	4423	4497	4476	4499	4376	4448	4331	4380	4334	4442	4281	4319	4409	4324	4321	4358	4397	4284	4457	4323
4667	4467	4380	4321	4423	4370	4187	4224	4531	4374	4400	4416	4504	4400	4396	4278	4320	4444	4409	4497	4483	4343	4390	4579	4597	4633	4471	4406	4580	4582	4627	4559	4364	4508	4240	4206	4407	4387	4347	4392	4234	4263	4319	4323	4302	4355	4303	4343	4409	4350
4503	4491	4372	4400	4393	4271	4274	4471	4377	4563	4333	4301	4371	4355	4386	4324	4311	4266	4242	4356	4319	4315	4415	4458	4620	4592	4409	4493	4522	4416	4441	4538	4485	4373	4300	4357	4424	4374	4318	4170	4248	4311	4236	4164	4292	4296	4254	4267	4389	4503
4402	4512	4282	4277	4332	4382	4456	4564	4492	4500	4509	4495	4351	4403	4289	4341	4344	4348	4395	4283	4438	4416	4499	4505	4537	4561	4499	4392	4405	4435	4397	4345	4276	4342	4227	4427	4210	4188	4290	4205	4335	4252	4163	4251	4178	4282	4210	4205	4314	4295
4467	4476	4397	4447	4324	4316	4390	4503	4583	4629	4430	4415	4303	4342	4294	4275	4450	4386	4283	4158	4368	4469	4431	4415	4351	4358	4213	4285	4431	4365	4310	4378	4378	4248	4314	4372	4348	4303	4298	4133	4280	4192	4114	4137	4167	4049	4218	4323	4272	4322
4490	4437	4350	4325	4400	4491	4584	4576	4573	4468	4384	4466	4482	4347	4329	4237	4341	4304	4288	4359	4306	4431	4289	4183	4429	4243	4171	4217	4330	4315	4375	4232	4272	4310	4289	4368	4342	4309	4269	4261	4150	4151	4151	4192	4206	4191	4349	4091	4164	4278
4468	4471	4451	4506	4539	4490	4558	4480	4539	4460	4469	4540	4489	4381	4331	4309	4386	4300	4451	4377	4288	4319	4252	4301	4222	4298	4222	4294	4344	4364	4278	4565	4392	4369	4383	4390	4276	4287	4521	4258	4190	4293	4249	4211	4235	4179	4134	4217	4084	4225
4512	4366	4503	4384	4448	4558	4504	4580	4405	4492	4447	4451	4410	4360	4331	4377	4308	4301	4304	4198	4438	4345	4380	4219	4152	4242	4315	4118	4261	4347	4330	4335	4415	4323	4284	4195	4339	4479	4286	4461	4327	4219	4424	4282	4255	4254	4165	4251	4144	4207
4646	4442	4379	4571	4583	4448	4526	4542	4431	4372	4483	4448	4484	4396	4387	4379	4347	4339	4204	4311	4335	4239	4196	3994	4187	4257	4171	4298	4219	4328	4370	4346	4258	4267	4320	4295	4460	4364	4342	4347	4295	4344	4380	4417	4388	4453	4306	4181	4234	4020
4347	4383	4437	4579	4482	4501	4432	4348	4386	4474	4620	4429	4397	4388	4480	4386	4329	4246	4356	4287	4180	4227	4166	4110	4169	4194	4236	4263	4129	4135	4386	4312	4406	4345	4397	4372	4382	4377	4304	4346	4303	4391	4317	4441	4555	4344	4342	4247	4181	4150
4286	4485	4483	4488	4728	4427	4457	4529	4577	4436	4412	4330	4592	4526	4371	4149	4268	4341	4383	4106	4133	4199	4206	4265	4056	4238	4388	4427	4311	4213	4515	4461	4478	4340	4530	4408	4496	4323	4453	4337	4502	4411	4400	4431	4270	4465	4433	4424	4232	4385
4439	4404	4338	4614	4618	4437	4463	4382	4435	4379	4380	4348	4455	4499	4436	4381	4281	4197	4228	4092	4211	4101	4234	4296	4205	4345	4316	4286	4272	4234	4235	4291	4525	4461	4395	4446	4335	4404	4449	4425	4370	4438	4361	4395	4336	4406	4431	4329	4391	4359
4514	4391	4443	4470	4362	4250	4316	4238	4331	4385	4371	4464	4503	4426	4401	4295	4266	4176	4147	4208	4138	4086	4333	4275	4300	4193	4301	4403	4325	4264	4228	4393	4400	4461	4460	4564	4450	4184	4336	4330	4420	4318	4316	4324	4344	4384	4281	4360	4345	4554
4481	4445	4363	4420	4337	4172	4176	4364	4242	4326	4212	4453	4368	4437	4474	4337	4417	4298	4259	4350	4259	4165	4338	4298	4321	4255	4301	4412	4435	4378	4345	4357	4374	4518	4451	4331	4305	4400	4215	4303	4397	4270	4502	4379	4332	4394	4402	4510	4406	4512
4411	4338	4252	4154	4034	4114	4298	4320	4454	4382	4397	4376	4454	4302	4356	4371	4391	4250	4273	4374	4361	4335	4356	4370	4440	4460	4283	4360	4431	4603	4483	4466	4381	4410	4341	4438	4284	4248	4341	4318	4308	4255	4309	4414	4316	4397	4407	4448	4544	4313
4320	4325	4187	4236	4210	4157	4172	4127	4389	4384	4405	4454	4403	4327	4279	4402	4187	4281	4337	4397	4406	4379	4356	4443	4520	4448	4379	4331	4301	4381	4409	4344	4331	4456	4332	4386	4226	4217	4189	4261	4246	4332	4178	4279	4441	4298	4244	4302	4406	4347
4471	4202	4316	4251	4130	4046	4116	4164	4327	4106	4372	4422	4287	4507	4360	4247	4424	4318	4465	4362	4371	4409	4471	4547	4520	4601	4534	4488	4407	4537	4425	4372	4320	4255	4297	4406	4278	4236	4298	4285	4210	4287	4202	4327	4324	4251	4278	4115	4304	4275
4600	4349	4162	4170	4003	4036	4129	4108	4367	4298	4355	4393	4483	4329	4416	4391	4272	4480	4484	4618	4629	4554	4622	4577	4513	4572	4624	4522	4474	4445	4392	4480	4333	4341	4346	4403	4266	4380	4125	4137	4144	4188	4209	4228	4049	4310	4179	4306	4251	4216
4566	4288	4089	4140	4042	4101	4173	4315	4331	4424	4329	4493	4476	4521	4586	4421	4491	4489	4615	4529	4754	4546	4715	4612	4598	4598	4607	4490	4427	4454	4479	4631	4405	4355	4342	4214	4334	4241	4143	4123	4213	4018	4185	3982	4184	4117	4115	4239	4157	4150
4532	4257	4151	4091	4160	4184	4296	4306	4464	4500	4517	4324	4497	4439	4416	4528	4526	4532	4542	4647	4628	4744	4681	4801	4668	4455	4639	4551	4495	4425	4464	4537	4569	4293	4381	4357	4214	4180	4268	4391	4155	4096	4184	4198	4122	4027	4320	4194	4217	4154
4382	4355	4198	4273	4159	4230	4328	4272	4485	4237	4335	4281	4282	4321	4303	4375	4399	4572	4472	4488	4584	4574	4764	4692	4818	4711	4671	4458	4543	4631	4374	4414	4345	4541	4463	4300	4181	4178	4115	4128	4174	4145	4284	4134	4309	4246	4203	4286	4190	4217
4349	4438	4224	4316	4255	4205	4311	4236	4286	4133	4343	4285	4286	4333	4348	4420	4467	4475	4437	4620	4502	4567	4662	4628	4749	4564	4688	4671	4577	4575	4459	4554	4381	4405	4327	4384	4321	4344	4127	4070	4103	4132	4330	4263	4200	4150	4235	4123	4183	4191
4509	4444	4265	4319	4111	4148	4148	4368	4240	4411	4439	4436	4412	4502	4471	4463	4511	4587	4563	4623	4545	4613	4458	4566	4536	4565	4532	4695	4845	4594	4538	4372	4436	4241	4363	4366	4362	4321	4134	4125	4139	4214	4124	4144	4064	4220	4308	4200	4130	4305
4512	4208	4136	4249	4253	4201	4377	4210	4411	4361	4402	4510	4269	4510	4331	4420	4559	4624	4544	4602	4468	4628	4648	4532	4353	4429	4500	4495	4537	4590	4471	4471	4342	4298	4256	4229	4203	4398	4200	4290	4092	4035	4105	4028	4112	4041	4203	4205	4128	4225
4296	4270	4341	4298	4306	4336	4504	4486	4427	4503	4384	4330	4304	4371	4517	4345	4584	4441	4570	4569	4510	4521	4367	4580	4416	4356	4420	4426	4353	4371	4574	4364	4372	4351	4226	4108	4332	4188	4213	4165	4149	4041	4175	4007	4109	4046	4100	4089	4052	4159
4194	4261	4280	4388	4312	4354	4416	4463	4326	4374	4475	4288	4208	4327	4392	4485	4351	4612	4353	4421	4448	4470	4378	4536	4391	4477	4370	4308	4337	4456	4413	4282	4323	4323	4273	4246	4175	4048	4161	4239	4048	4248	4094	4184	4037	4134	4175	4236	4071	4220
4200	4220	4286	4554	4475	4396	4420	4481	4325	4281	4327	4223	4392	4252	4289	4255	4284	4246	4395	4352	4304	4330	4273	4416	4373	4298	4275	4415	4335	4163	4238	4172	4293	4230	4277	4069	4172	4033	4171	4046	4130	4120	4088	4009	4053	4152	4130	4108	4352	4183
4241	4244	4211	4462	4358	4422	4400	4393	4409	4268	4207	4269	4297	4316	4211	4340	4369	4251	4342	4249	4254	4229	4257	4317	4176	4223	4301	4391	4363	4175	4080	4260	4188	4093	4242	4101	3960	4050	4084	4152	4137	4065	4060	4063	4039	3972	4044	4114	4191	4253
4270	4136	4129	4312	4346	4346	4496	4292	4283	4383	4254	4257	4239	4336	4369	4395	4446	4183	4239	4186	4245	4175	4180	4094	4163	4175	4306	4226	4397	4149	4169	4230	3984	3974	4187	4174	4145	4028	4040	4192	4095	4158	3985	4049	4026	3990	4119	4017	4202	4238
4260	4187	4205	4231	4328	4442	4313	4387	4432	4364	4267	4329	4373	4277	4465	4407	4407	4315	4246	4139	4281	4234	4110	4089	4040	4131	4148	4009	4106	4127	4183	4200	4156	4091	3995	4088	4039	4056	4068	3934	4014	3977	4062	4067	3929	4005	4026	4157	3929	4020
4153	4065	4195	4174	4168	4293	4364	4421	4382	4356	4393	4373	4453	4370	4423	4509	4426	4358	4448	4192	4195	4157	4166	4131	4006	4146	4097	4158	4096	4148	4342	4108	4061	3902	3894	4043	4096	4090	3879	3910	3985	3914	4054	3904	4013	3914	4057	3963	4077	4068
4159	4072	4147	4114	4297	4193	4311	4359	4517	4476	4452	4322	4445	4403	4438	4474	4479	4414	4407	4446	4304	4144	4122	4189	4066	4081	3883	4042	3972	4158	4101	4006	4044	3850	3951	3916	4022	4021	4028	3985	3948	3886	3982	3962	3832	3813	3783	4021	4081	4064
4252	4049	4171	3977	4211	4360	4374	4532	4451	4625	4433	4481	4478	4454	4458	4461	4591	4560	4452	4360	4380	4157	4234	4202	4169	3943	4040	3997	4056	4059	4036	4074	4018	3968	4012	4109	4011	3956	4068	4073	3931	3840	3940	3967	3930	3709	3988	3961	3893	4082
4107	3956	4126	4254	4363	4239	4470	4389	4559	4537	4451	4427	4387	4446	4370	4527	4556	4464	4508	4539	4410	4324	4358	4145	4130	3975	3972	4051	3880	4032	4030	4150	4070	4214	3863	3871	3860	3951	4007	3900	3918	3875	3842	3917	3874	3938	3873	4011	3925	4013
4116	4212	4295	4190	4330	4412	4348	4400	4651	4414	4321	4538	4280	4456	4411	4510	4629	4407	4532	4397	4491	4407	4444	4264	4140	3999	4046	4022	3933	3960	4026	4173	3959	4097	3994	3817	3937	3979	3984	4009	3957	3872	3878	4064	3906	3947	3913	3893	3856	3841
4303	4251	4332	4449	4373	4410	4466	4406	4460	4346	4432	4308	4211	4277	4283	4399	4487	4437	4530	4365	4483	4334	4384	4230	4128	4197	4237	4041	4088	4018	4035	4077	3968	4058	4067	3905	3959	3990	4027	3828	3915	3953	4014	3971	3973	3908	3857	3841	3772	3709
4288	4293	4155	4295	4411	4328	4378	4348	4337	4456	4307	4210	4193	4240	4273	4256	4318	4421	4453	4444	4348	4438	4347	4433	4247	4219	4237	4149	4093	4047	3907	3901	4022	4106	4059	3990	3853	3950	3931	3975	3836	4076	3972	3946	3865	3837	3942	3860	3870	3891
4452	4394	4301	4292	4514	4443	4355	4272	4332	4368	4302	4300	4173	4055	4246	4203	4210	4304	4435	4308	4368	4427	4440	4369	4353	4181	4176	4213	4062	4087	3964	4066	3993	4047	4101	4184	4065	3999	3965	4086	3988	3910	3829	3851	3826	3910	3875	3953	3928	4024
4498	4374	4405	4487	4441	4426	4265	4501	4343	4318	4165	4128	4164	4080	4132	4202	4173	4079	4313	4247	4308	4295	4303	4280	4159	4208	4111	4284	4189	4160	4040	4105	4093	4002	4131	4125	4112	3985	3951	4066	4011	3908	3982	3901	3922	3962	3825	3976	3991	3903
4649	4448	4305	4497	4419	4400	4490	4515	4297	4185	4286	4081	4042	3971	3989	4005	4161	4112	4207	4217	4204	4384	4337	4166	4191	4195	4269	4316	4211	4157	4064	4030	3973	3929	4058	4072	4167	4039	3980	3999	4019	3856	4041	3931	3953	4112	4104	3957	4032	3969
4603	4474	4485	4378	4336	4327	4363	4421	4319	4285	4147	4082	4119	4011	3911	3842	3986	4059	4104	4134	4144	4204	4188	4337	4193	4073	4239	4151	4085	4173	4038	4030	4066	4029	4063	4130	4113	4029	4085	4052	4011	4077	4077	4052	4021	3966	4022	3937	4032	4140
4635	4576	4260	4362	4418	4481	4448	4316	4359	4216	4227	4051	4077	4089	3871	3896	4055	4043	3938	4237	4138	4198	4015	4006	4222	4155	4251	4207	4082	4076	4146	4044	4139	4220	4075	4140	4212	4180	4009	3970	4010	4092	4046	4057	4045	4124	4217	4046	3980	4139
4565	4529	4465	4313	4359	4304	4273	4449	4360	4251	4176	4118	4055	4056	3962	3998	3955	3782	4010	4124	3998	4102	4082	4147	4105	4127	4214	4152	4138	4105	3998	3962	4202	3993	4127	4045	4176	4039	3814	3922	4072	3943	4058	4119	4011	4143	3980	4206	3946	3971
4527	4566	4341	4379	4438	4367	4499	4429	4158	4276	4325	4081	4159	4014	3948	3864	4135	4026	3914	3951	3985	3922	4044	4119	4109	4130	4088	4108	4032	4033	4060	4124	4004	3920	4144	4031	4135	3957	3918	3972	3968	4131	4159	4064	4044	4198	3993	3996	4051	4062
4468	4293	4250	4332	4361	4084	4267	4207	4342	4177	4184	4240	4194	4095	3896	4094	3989	3959	3996	4056	4040	3814	4019	4008	4018	4163	4111	4088	4049	4049	3999	3981	4001	4122	3958	4029	4063	4055	4014	3919	4147	4175	4167	3958	3981	4040	4051	4101	3978	4024
4465	4284	4453	4364	4370	4164	4138	4279	4339	4419	4191	4289	4189	4150	4035	3947	3972	4110	4113	4026	4073	3949	3962	4043	4051	4046	4190	4040	4126	4094	3927	3960	4030	4014	4069	4055	4145	4009	3902	4089	4096	4132	4160	3846	4022	4044	3991	4068	3998	4112
4453	4451	4362	4316	4118	4026	3984	4106	4252	4176	4416	4296	4294	4024	4064	4007	3962	4019	4047	3936	4036	3980	4067	4012	4212	4182	4127	4085	4059	4156	4123	3974	3951	4178	4078	4009	4044	4052	3908	3928	4044	4061	4085	3861	4119	3901	3947	4118	4023	3998
4545	4429	4235	4296	4117	4096	4126	4114	4092	4187	4123	4191	4235	4112	4031	4098	3989	3918	4226	4032	4156	4068	4120	4181	4257	4179	4088	4161	4180	4031	4031	4068	3986	4117	4108	4110	3877	4000	3957	3920	3988	4198	4052	3956	3919	3935	4010	3902	3918	3979
4471	4474	4376	4380	4308	4074	3996	4042	4183	4108	4132	4114	4160	4109	3983	4129	3969	4051	3942	3965	4136	4126	4151	4292	4356	4104	4185	4149	4171	4141	4101	4215	4080	4132	3938	4063	3962	4085	3907	4014	4152	4079	4008	3897	3904	4027	3928	3971	4043	3915
4409	4393	4339	4366	4182	4018	4201	4177	3927	4077	4132	4145	4178	4089	4141	4117	4055	4026	4090	4162	4102	4133	4208	4260	4184	4195	4253	4226	4227	4094	4160	4142	4042	4100	4032	4177	4132	4066	3988	4115	4135	4093	3995	3820	4066	3978	4040	3924	3944	3923
4455	4525	4523	4412	4312	4213	4156	3947	4105	4157	4064	4166	4087	3897	4091	4108	4220	4158	4127	4031	4145	4168	4162	4227	4302	4301	4232	4204	4103	4188	4039	4285	4156	4204	4209	4144	4235	4052	4088	4196	4280	4091	3924	3932	4024	4066	4000	3999	3931	3945
4540	4337	4555	4413	4311	4190	4208	4118	4161	3937	4128	4074	3983	4107	4126	4212	4093	4186	4087	4053	4206	4092	4211	4247	4221	4172	4353	4181	4174	4131	4117	4303	4084	4210	4231	4173	4237	4350	4127	4145	4155	4205	4009	3982	3909	3974	3973	3998	4009	3956
4329	4536	4422	4437	4403	4350	4171	4177	4116	3993	4076	4136	4036	4171	4063	3984	4121	4176	4071	4147	4218	3989	4098	4180	4283	4249	4344	4286	4226	4182	4139	4263	4154	4117	4250	4269	4210	4341	4218	4161	4245	4162	4038	4087	3992	4080	4059	3948	3958	3896
4395	4330	4440	4531	4484	4409	4327	4147	4244	4115	4162	4119	4078	4147	4120	4056	4141	4144	4231	4252	4117	4146	4230	4252	4323	4258	4254	4227	4270	4193	3999	4193	4149	4266	4240	4368	4251	4167	4228	4159	4251	4072	3973	4130	4134	4042	3990	3964	3981	3934
4370	4303	4305	4537	4474	4530	4427	4278	4295	4257	4177	4044	4132	4128	4176	4173	4288	4166	4250	4102	4113	4148	4179	4222	4198	4352	4163	4155	4139	3946	4193	4238	4182	4189	4172	4306	4234	4201	4054	4204	4087	4085	3918	4168	4042	4283	4058	4033	4021	3917
4353	4353	4330	4430	4402	4515	4434	4430	4344	4126	4209	4128	4158	4140	4203	4353	4177	4087	4206	4143	4025	4161	4252	4196	4187	4114	4183	4280	4074	4002	4208	4266	4239	4218	4087	4077	4243	4169	4180	4065	4038	4179	4049	4043	4130	3988	4095	4103	4026	4024
4298	4176	4273	4301	4316	4300	4389	4461	4376	4263	4244	4103	4288	4095	4233	4260	4294	4204	4190	4229	4119	4201	4268	4267	4102	4172	4102	4126	4207	3986	4103	4136	4202	4298	4126	4132	4131	4223	4131	4096	4045	4089	4023	4083	4093	4066	4090	4080	4009	4083
4285	4237	4238	4230	4270	4370	4393	4451	4400	4240	4261	4168	4190	4156	4256	4404	4176	4301	4187	4295	4108	4246	4024	4289	4045	4110	4049	3961	4032	4087	4104	4131	4176	4256	4103	4025	4099	4220	4071	4115	3904	3929	4086	4049	4101	4093	4186	4123	4344	4078
4320	4089	4228	4204	4147	4299	4333	4343	4319	4398	4207	4185	4264	4336	4236	4252	4347	4150	4197	4342	4245	4250	4223	4150	4132	4114	4172	4005	3956	4075	4209	4369	4312	4144	4173	4088	4143	4105	4059	4067	3938	3931	4087	4144	4147	4127	4065	4177	4092	4088
4484	4309	4290	4321	4178	4283	4162	4233	4382	4392	4308	4162	4432	4212	4250	4239	4159	4259	4201	4315	4111	4287	4211	4178	4130	4071	4142	4112	4020	4112	4026	4235	4148	3998	4030	4065	4055	4112	4084	3904	4044	4046	4047	4241	3998	4136	4214	4043	4174	4036
4529	4346	4233	4112	4107	4203	4174	4248	4353	4292	4236	4293	4234	4202	4251	4245	4198	4239	4018	4166	4190	4166	4146	4161	4222	4062	4169	4218	4183	4188	4361	4335	4031	3992	4185	4038	4207	4231	4098	3989	3968	3979	4041	4160	4061	4095	4012	4214	4048	4024
4428	4439	4305	4362	4219	4096	4218	3993	4193	4111	4256	4138	4306	4191	4126	4206	4183	4154	4061	4194	4043	4129	4207	4103	3955	4097	4132	4279	4138	4197	4426	4272	4218	4106	4142	4082	4212	4184	4178	4128	3996	3936	4044	4031	4161	4078	4086	3990	4010	3914
4495	4536	4477	4434	4216	4218	4192	4157	4114	4191	4195	4097	4095	4206	3995	4137	4152	4167	4099	4121	4086	4161	4094	4151	4102	4181	4142	4222	4135	4157	4403	4056	4158	4019	4144	4126	4200	4098	4022	4026	3984	3964	3938	4121	4016	4104	4039	4014	3936	3872
4600	4442	4438	4469	4405	4268	4318	4244	4184	4251	3924	4230	4089	4043	4091	4021	4070	4075	4227	4144	4188	4116	4156	3967	4026	4114	4187	4225	4232	4273	4118	4050	4059	4149	4193	4218	4221	4141	4023	4005	3935	4108	4034	3965	4077	4035	4048	3961	4016	3860
4455	4549	4344	4562	4454	4467	4327	4335	4261	4301	3978	4157	3978	4185	4126	4142	4100	4210	4132	4155	4027	4154	4042	3912	3941	4073	4011	4064	4107	4111	4038	4100	4107	4003	4048	4091	4027	3931	4131	4160	4051	3984	3967	4136	4046	4017	4076	4046	3969	3988
4387	4310	4449	4421	4504	4500	4475	4344	4218	4339	4272	4141	4159	4071	4044	4081	4016	4154	4194	4104	4155	3981	3993	4086	3917	4044	4068	3912	3960	3887	3996	4040	4178	3962	3918	4062	4035	4024	3996	4176	3945	4035	3915	3967	4026	4152	4045	4035	3987	3994
4343	4339	4199	4452	4366	4542	4462	4432	4312	4271	4310	4347	4111	4103	4080	4008	4059	4146	4121	4203	4203	4059	4025	3912	4013	4069	3901	3943	3932	3833	3934	4082	4023	4023	4005	3988	4059	4228	4087	4010	4018	3841	3993	3909	4124	3993	3999	3955	4098	4018
4300	4344	4302	4350	4281	4276	4339	4515	4439	4296	4269	4173	4326	4260	4058	4049	4207	4061	4210	4054	4052	4182	3977	3915	4000	3886	3965	3992	4096	3910	4025	4041	3991	3878	3839	3967	3984	3939	4026	3927	3983	3870	4038	3886	3995	3999	3986	4063	4046	4177
4470	4400	4195	4328	4218	4231	4233	4319	4245	4378	4378	4170	4181	4105	4112	3960	4026	4008	4075	4139	4098	4049	3921	3845	3956	4069	4022	4117	4050	3983	3933	4018	3945	3934	3806	3923	3959	3882	3910	3961	3999	3946	3910	3976	3918	3968	3927	3952	4174	4150
4479	4435	4406	4345	4139	4142	4111	4200	4255	4159	4265	4192	4264	4237	4105	3985	3992	3982	4013	4163	4002	4084	3899	3920	3967	3988	4038	4116	4149	3951	4016	4011	3940	3864	4029	3865	3965	3950	3850	4025	3950	3835	3925	3939	3983	3938	3801	3954	3957	4004
4299	4266	4431	4444	4246	4304	4197	4208	4079	4185	4188	4205	4229	4243	4052	4081	3937	3959	3919	4029	4074	4059	4045	4168	4112	4138	4159	4072	4016	4000	3931	3874	3850	4039	4056	3952	3728	3870	3850	3726	3960	3900	4020	3969	3949	3879	3947	3824	3925	3874
4348	4201	4402	4352	4293	4281	4259	4198	4120	4173	4227	4135	4132	4068	4060	3983	3986	4001	3967	3926	4075	3990	4179	4033	3999	4116	4047	4031	3925	3991	3924	3887	3786	3944	4132	3859	3914	3744	3916	3756	3931	3909	3814	3882	3917	3929	3794	3917	3871	3827
4267	4092	4111	4281	4408	4285	4221	4242	4217	4191	4309	4159	4181	4191	4201	4065	4094	4081	4108	4088	4033	3917	3978	4001	3966	3980	4062	4025	3968	3911	3892	3905	3873	3901	3984	3984	3828	3810	3799	3924	3818	3848	3931	3882	3904	3841	3717	3670	3816	3842
4362	4144	4114	4121	4227	4249	4275	4290	4292	4233	4218	4174	4085	4176	4083	4117	4142	4189	4069	4106	4156	4079	3934	3913	3906	3897	3918	3854	4021	3906	4052	3894	3897	3784	4016	4032	3825	3984	3816	3839	3881	3861	3987	3886	3893	3922	3859	3746	3816	3922
4309	4194	4179	4300	4176	4118	4260	4203	4178	4281	4259	4169	4165	4086	4125	3974	4189	4297	4116	4116	4045	3887	4076	4016	4022	4146	4091	4004	3870	3926	4058	3965	3964	3845	3904	3828	3971	3966	3808	3643	3867	3823	3865	3927	3882	3854	3991	3893	3891	3930
4350	4311	4140	4263	4184	4121	4227	4217	4233	4246	4300	4247	4155	3987	4114	4048	4155	4063	4020	3938	4238	4055	4098	4126	4123	4073	4059	3980	3890	3981	3901	4016	3983	3889	3789	3878	4035	3947	3867	3826	3904	3811	3790	3880	3850	3865	3909	3938	3825	3962
4244	4283	4276	4254	4183	4121	4122	4263	4213	4266	4227	4279	4288	4137	4129	4047	4114	4100	4062	4134	4084	4098	3911	3896	4165	4066	4084	3933	3944	3939	3973	4044	4022	3934	3982	3779	3987	3883	3845	3949	3843	3882	3727	3869	3840	3947	3900	3741	3958	3957
4070	4157	4176	4342	4207	4085	4115	4147	4301	4305	4333	4307	4256	4313	4186	4260	4278	4276	4090	4089	4012	4028	3991	4110	4197	3963	3987	3961	3996	3927	3896	3998	3878	3934	3865	3955	3866	3950	3832	3866	3791	3750	3725	3745	3705	3806	3845	3825	3803	3936
3998	4046	4149	4174	4146	4095	4109	4148	4339	4178	4149	4298	4413	4345	4213	4366	4240	4382	4266	4010	4183	4108	3908	3923	4018	3990	3966	3984	3903	3972	3870	3835	3913	3857	3890	3798	3776	3888	3888	3811	3714	3793	3750	3667	3663	3663	3798	3914	3831	3837
4194	4239	4124	4190	4155	4166	4203	4224	4179	4268	4241	4247	4193	4235	4265	4197	4195	4362	4287	4089	4131	4010	4115	3989	4068	3978	3984	3931	3862	3975	3832	3779	3675	3820	3879	3869	3795	3845	3778	3807	3808	3750	3766	3673	3678	3671	3705	3900	3745	3771
4274	4089	4060	4187	4059	4071	4067	4097	4190	4271	4089	4131	4240	4143	4110	4224	4294	4250	4301	4195	4265	4138	4107	4073	4128	3992	4006	3822	4034	3924	3890	3900	3903	3826	3753	3911	3818	3762	3736	3625	3626	3748	3806	3737	3703	3736	3780	3821	3692	3712
4117	4173	4133	4167	4083	4040	4095	4166	4251	4293	4294	4250	4151	4161	4178	4262	4174	4147	4289	4307	4264	4190	4196	4108	4117	4085	4200	4085	3985	4030	3999	4069	3992	3858	3799	3929	3819	3866	3772	3684	3729	3759	3743	3770	3845	3842	3823	3896	3840	3770
4101	4146	4033	4144	4040	4034	4014	3954	4092	4083	4347	4194	4383	4147	4225	4138	4107	4157	4190	4211	4084	4115	4233	4181	4077	4101	4225	4224	4145	4119	4058	4080	3933	3989	3899	3928	3931	3851	3919	3957	3846	3922	3925	3929	3959	4023	3996	4023	3889	4036
4070	4050	4036	4237	4170	4197	4086	3978	4177	4167	4406	4258	4356	4320	4196	4206	4276	4188	4244	4244	4172	4125	4127	4210	4158	4166	4275	4212	4105	4010	4070	4035	3988	4056	3992	3923	4114	3848	3932	3867	3797	3924	3890	3945	4033	4071	3968	4036	3854	3983
4035	3921	3845	4146	4136	4102	4126	4198	4179	4158	4292	4278	4223	4351	4391	4238	4311	4268	4308	4073	4243	4264	4170	4140	3990	4210	4150	4176	4050	4036	4055	4204	3987	4013	4085	3915	3931	3828	3859	3927	3918	3860	3938	3924	3823	3878	3725	4089	3929	3923
4032	4011	3918	4147	3931	4134	4194	4293	4131	4208	4230	4218	4203	4210	4256	4275	4372	4468	4377	4384	4234	4344	4312	4184	4160	4077	4002	4110	4113	4066	4067	4013	3946	3987	4003	3998	3825	3811	3727	3804	3875	3763	3787	3939	3844	3913	3873	3832	3774	4013
4054	4018	3945	3856	3935	3986	4012	4181	4283	4230	4280	4284	4240	4262	4294	4187	4216	4278	4350	4407	4341	4303	4383	4209	4304	4302	4288	4116	4131	4087	4082	3967	3945	3861	3935	3888	3817	3840	3731	3932	3849	3845	3936	3907	3918	3951	3926	3803	3986	3913
4035	4025	3883	4041	3995	3917	4082	4048	4207	4267	4305	4333	4403	4335	4277	4297	4232	4189	4449	4176	4171	4336	4368	4262	4204	4386	4292	4237	4206	4243	4016	4129	3919	3994	4018	3962	3798	3842	3811	3891	3813	3950	3981	4021	3933	4133	3955	3883	4139	3985
4001	4020	3932	3981	4021	4123	4084	3990	4105	4162	4158	4283	4112	4217	4375	4241	4187	4217	4345	4296	4218	4336	4187	4222	4243	4146	4246	4240	4323	4246	4146	4074	4139	3981	4037	3974	4069	3879	3927	3895	3994	4005	3906	4058	4086	4039	3953	3904	4034	3987
3980	3952	3912	3909	3958	3980	4060	4105	3989	4022	4016	4039	4082	4232	4118	4239	4313	4364	4302	4414	4425	4395	4275	4234	4247	4197	4321	4264	4249	4312	4161	3989	3984	4078	3990	3997	4052	4126	4026	3929	4095	3979	4049	3935	4079	3886	3936	3908	4094	4095
4267	3902	3999	3960	4110	3978	4007	3943	4018	4033	3987	4090	4061	4084	4209	4253	4254	4191	4335	4288	4379	4414	4343	4348	4337	4309	4266	4218	4259	4127	4229	4100	4030	4001	4161	4073	4007	4066	3997	3871	4065	3996	4112	3928	4155	4030	3983	4019	3777	4039
4331	4054	3935	4040	4014	3882	4039	4002	3983	4092	3993	4091	4075	4135	4099	4101	4139	4131	4108	4335	4301	4291	4417	4375	4345	4323	4408	4166	4189	4209	4131	4146	4165	4130	4256	4231	4089	4189	4102	4032	4247	4060	4091	4126	4116	4067	4103	4082	4167	4244
4202	4198	4007	4099	3993	3988	4139	3905	4057	4163	4031	3944	4133	4086	4144	4165	4090	4117	4159	4200	4172	4219	4152	4277	4303	4266	4426	4219	4179	4292	4220	4196	4124	4155	4165	4124	4211	3989	4223	4197	4142	4161	4142	4203	4165	4188	4125	4115	4183	4257
4188	4034	4099	4087	4068	4113	3934	4095	3918	4020	3978	3933	4113	4157	4081	4113	4171	4115	4164	4210	4125	4289	4135	4319	4188	4218	4254	4252	4067	4305	4247	4065	4090	4211	4183	4124	4132	4109	4096	4110	4080	4179	4029	4121	4154	4039	4097	4076	3992	4205
4122	4081	4108	4112	3997	3907	3980	4049	4016	4096	3915	3886	3964	3811	4069	3931	4120	4145	4051	4049	4286	4204	4272	4158	4164	4103	4173	4160	4195	4029	4069	4042	4147	3975	4045	4171	4077	4002	4051	4025	4150	3977	3938	4088	3935	3998	3951	4003	4033	4152
4320	4153	4067	4121	4051	4072	4063	3999	4038	3939	3962	4031	3918	3972	3984	3950	4132	4192	4150	4082	4181	4126	4200	4040	4164	4145	4052	4042	4061	4035	3988	3991	4060	4077	4068	4094	4086	3971	3977	3942	3940	4020	3934	4080	4047	4001	4057	3871	3948	3932
4270	4223	4200	4071	4076	3910	3974	3856	4028	4092	3993	4056	3917	3974	4000	3989	3983	4048	4338	4229	4259	4126	4143	4119	4218	4192	4149	4148	4055	4048	4086	4108	4039	4092	4058	4010	4022	4021	3987	3850	3934	4037	4144	3913	3968	4047	3915	3969	3906	4062
4348	4290	4223	4335	4163	4055	3961	3986	4057	3856	3934	4045	4020	3958	3875	4061	3979	4041	3965	4060	4076	4057	4076	4120	4164	4198	4119	4090	4098	4033	4153	3958	3990	3981	4054	4069	4048	3861	3951	3960	3824	4034	3895	3965	4069	4049	3922	3838	3959	3861
4306	4154	4155	4176	4244	4087	4040	4183	3917	3967	4004	3848	3911	3924	3897	3955	3868	4012	4000	4098	4041	3976	4100	4105	4125	4125	3930	3968	4050	3972	3980	3998	4081	4135	3957	3996	3933	3812	3891	3925	3927	3813	4063	3962	4025	3997	3862	3821	3921	3863
4268	4285	4238	4401	4246	4106	4145	4263	3997	4053	4156	4007	4068	3993	3936	3834	3900	3934	3992	3883	3915	3931	3992	3914	4001	4058	4030	3981	3898	3959	3971	4039	3994	4044	3890	3963	3983	3838	3895	3849	3917	3853	3939	3870	4098	3919	3961	4029	3879	3939
4275	4304	4176	4357	4263	4119	4066	4073	4033	4221	4055	4122	4107	4003	3985	3880	3932	3878	3916	3947	3978	3861	3948	3945	3896	3947	3997	3927	4013	4004	4073	3979	3978	4017	3991	3913	3898	3958	3932	3639	3798	3788	3899	3913	3994	3895	3927	3888	3762	3867
4198	4197	4351	4200	4266	4242	4196	4122	4191	4261	4067	4202	4088	4055	4017	3895	4030	3930	3946	3908	3954	3887	3811	3800	3785	3767	3994	3850	3910	3869	3926	4020	3937	3903	3859	3833	3900	3825	3782	3880	3964	3867	3857	3850	3826	3845	3750	3870	3810	3818
4136	4340	4168	4337	4318	4242	4327	4110	4147	4163	4123	4281	4099	4052	4210	3948	4073	3888	3963	4023	3957	3941	3879	3812	3821	3890	3843	4023	3893	3940	3784	3985	3871	3794	3960	3803	3944	3853	3908	3885	3800	3768	3852	3771	3750	3758	3748	3826	3830	3755
4270	4329	4199	4342	4141	4245	4245	4220	4331	4173	4231	4190	4227	4086	4063	4074	4026	4041	4006	3920	3908	3888	3868	3919	3907	3870	3919	3959	3830	3866	3788	3882	3825	3871	3878	3803	3793	3933	3831	3849	3829	3733	3786	3714	3862	3802	3717	3757	3689	3700
4192	4253	4319	4309	4282	4128	4200	4307	4120	4150	4123	4249	4157	4289	4181	4051	3982	3974	4054	4017	3900	3944	4108	3833	3914	3910	3911	4010	3804	3832	3936	3883	3917	3865	3810	3885	3745	3686	3842	3766	3796	3751	3762	3717	3889	3720	3755	3684	3727	3749
4232	4186	4161	4214	4336	4174	4213	4060	4116	4150	4158	4185	4215	4105	4091	4074	4121	4172	4042	4063	3958	4050	3952	3882	3927	3974	3934	4063	3937	3839	3776	3899	3938	3950	3885	3818	3824	3936	3934	3748	3763	3880	3753	3771	3772	3774	3683	3753	3697	3756
4188	4126	4086	4253	4258	4274	4281	4137	4335	4102	4223	4187	4254	4332	4069	4074	4151	4061	4152	4097	3956	4062	3999	3855	3939	4012	3898	3930	3875	3947	3915	3866	3773	3979	3990	3818	3824	3891	3806	3779	3859	3687	3805	3864	3673	3714	3648	3718	3801	3942
4128	3994	3993	4059	4105	4286	4090	4173	4165	4239	4226	4131	4226	4247	4168	4066	4114	4081	4049	4107	4012	4130	4042	4011	3919	4103	3922	4008	3900	3865	3858	3820	3805	3942	3972	3883	3973	3784	3757	3930	3770	3838	3730	3706	3884	3747	3757	3800	3879	3852
4023	3972	3899	3982	3948	4179	4204	3988	4182	4201	4294	4165	4255	4231	4263	4117	4087	4133	4125	4044	4078	4063	4025	4128	4154	4128	4118	3962	3852	3873	3917	3839	3955	3901	4043	3923	3887	3829	3910	3865	3839	3858	3684	3881	3783	3866	3754	3848	3877	3911
4024	3919	3829	4056	3966	4124	4127	4159	4057	4047	4192	4257	4072	4234	4266	4164	4245	4108	4195	4058	4154	4047	4070	3953	4010	4001	3918	3983	3964	3843	3895	3834	3814	3923	3768	4025	3961	3836	3885	3823	3828	3937	3957	3777	3850	3932	3938	3875	3879	3883
4148	4044	3854	3907	4013	4024	3975	4031	4091	4181	4106	4149	4114	4235	4104	4099	4158	4107	4100	4058	4053	4096	4024	4056	4020	4038	4006	3980	3847	3983	3892	3858	3893	3953	4006	3848	3955	3764	3963	3936	3936	3875	3947	3839	4020	3872	3863	3907	3993	3854
4167	4136	3923	3941	4077	3883	4078	4137	3989	4160	4059	4028	4172	4077	4100	3962	4107	4060	3985	4086	4084	4092	3963	4037	3908	4033	3987	4134	3972	3910	3967	3929	4034	3883	3912	3934	3869	3832	3910	3973	3897	3982	3990	4037	4125	3950	3997	3969	3908	3928
4191	4024	4097	4020	4030	3960	4133	3941	4108	3917	3857	4014	3935	4063	3989	3990	4040	4022	3967	3995	4035	4113	4098	4078	3935	4172	4001	3989	3906	3917	4051	3852	4058	4061	4081	3909	3910	3989	3929	3997	4025	4018	4048	3951	3929	4095	3887	3932	4180	4025
4314	4101	4143	4074	4127	4138	3951	4071	4009	3857	3947	3720	3913	3864	3893	3985	3937	3934	3931	3994	3977	4095	4042	3918	3971	3892	3960	4019	3894	3985	3884	3963	4044	4072	4084	4067	3959	4003	3807	4055	3953	4082	3940	4076	3966	3990	4151	4099	3960	4030
4251	4222	4021	4193	4120	4092	4055	4068	3882	4031	3835	3859	3857	3741	3995	3975	3917	3842	3907	3957	4004	4015	4018	3917	4107	3981	3880	4061	3992	3997	3971	3959	4003	4066	3951	4150	4104	4119	4046	3956	3979	4001	4102	4205	4049	4022	4072	4136	4188	4025
4380	4219	4047	4175	3985	4058	4003	4030	3847	3889	3779	3777	3798	3790	3843	3873	3896	3980	3973	4002	3967	3863	3876	3914	3954	3950	3930	3906	3980	4016	3983	4020	4036	3910	4071	4131	4112	3978	4042	3950	4047	3982	3988	3937	4129	3933	3965	4091	4035	4067
4306	4312	4118	4049	4120	4044	3963	3948	3914	3819	3797	3803	3945	4007	3860	3923	3926	4016	3882	3893	3905	3996	3936	3896	3965	3942	4011	3842	3992	3942	3854	3986	3902	3947	3907	3919	3935	3857	4034	3970	3862	3897	4072	3855	3893	4041	3920	3931	3956	4036
4423	4328	4206	4134	4141	3997	4125	4078	3918	3877	3866	3801	3911	3998	4051	3915	3895	3968	3872	4079	3961	4046	3972	3860	3935	3976	3936	3864	3902	3806	3864	3797	3888	3806	3881	3958	3926	3886	3838	3815	3857	3875	3841	4015	3834	3937	3955	3826	3936	3868
4277	4250	4049	4140	4223	3999	3961	4124	4007	3984	3886	3879	3902	3891	4082	4016	3861	3881	3987	4020	3884	3861	3961	3801	3988	3945	3859	3882	3852	3869	3791	3739	3860	3933	3923	3827	3829	3788	3759	3754	3735	3858	3877	3860	3910	3837	3923	3849	3877	3879
4282	4104	4147	4211	4254	4052	4171	4109	4039	3985	4096	3982	4056	4122	4007	3969	4002	3864	4027	3804	3873	3910	3837	3889	3893	3799	3808	3761	3747	3777	3746	3815	3760	3790	3809	3812	3628	3836	3847	3831	3761	3698	3795	3895	3774	3857	3803	3774	3774	3800
4274	4358	4237	4266	4173	4217	4129	4215	4160	4075	4148	4069	4050	4074	4131	4161	4066	3895	3880	3876	3840	3963	3792	3723	3790	3821	3860	3767	3717	3741	3673	3757	3656	3562	3797	3846	3720	3769	3820	3834	3794	3823	3779	3806	3895	3831	3814	3954	3860	3811
4128	4161	4184	4230	4208	4246	4334	4223	4443	4186	4065	4284	4164	4115	3946	4034	4274	3913	3812	3868	3927	3901	3867	3838	3753	3749	3720	3737	3766	3721	3634	3652	3678	3721	3739	3803	3802	3666	3765	3810	3643	3748	3723	3829	3763	3864	3898	3841	3902	3769
4168	4147	4072	4114	4176	4209	4150	4253	4253	4332	4091	4235	4278	4137	4155	4280	4069	3950	3820	3863	3922	3811	3769	3804	3818	3892	3729	3795	3813	3800	3816	3693	3601	3870	3722	3827	3651	3939	3810	3868	3746	3763	3744	3759	3961	3811	3987	3966	3861	3899
4323	4301	4272	4204	4251	4213	4164	4291	4201	4270	4152	4134	4117	4136	4250	4107	4086	4037	3944	3935	3941	3916	4008	3873	3960	3814	3780	3791	3792	3847	3681	3806	3822	3724	3796	3838	3857	3833	3790	3807	3895	3791	3949	3810	3849	3918	3943	3921	3976	3979
4278	4477	4221	4213	4225	4158	4236	4123	4030	4186	4173	4075	4080	3999	4007	4060	4069	4023	3986	4037	3963	3922	3933	3764	4001	3829	3889	3795	3855	3875	3788	3832	3888	3871	3946	3731	3881	3819	3868	3819	4006	3888	3925	3935	4057	3976	4108	4033	4088	4146
4338	4231	4183	4223	4306	4184	4242	4215	3987	4118	4057	3994	4013	4062	3975	4079	3981	3988	3997	3959	3967	3972	4054	4071	3975	3997	3903	3944	3882	4000	3916	3929	3911	3999	3931	3920	3876	4070	3938	3919	3890	3913	3978	3824	3847	4062	4069	4116	4062	4023
4293	4209	4448	4364	4153	4109	4143	4072	4030	4131	3996	4060	3978	4086	3977	3908	4020	4012	3910	4002	4049	4037	3951	4078	4106	3963	4116	4036	4020	4092	4059	4063	4068	4104	3889	4036	3963	3959	4036	4068	3899	4119	3988	3943	4019	3974	4025	4051	4063	4183
4306	4282	4327	4315	4193	4064	4066	4047	4074	3931	4028	3921	3876	4040	3988	4057	4023	4005	3925	3981	4098	4161	4106	4093	4191	4132	3932	3861	4009	4124	4095	4052	4099	4205	4015	4063	4017	4015	4014	3926	3996	3951	3965	4031	4009	4141	4047	3967	4162	4083
4473	4297	4266	4128	4092	3886	3896	3919	3946	3986	4052	3936	3970	3951	4076	4021	4125	4045	4039	4045	4124	4070	4118	4173	4157	4019	4010	4083	4016	4157	4127	4260	4099	4037	4085	3984	4055	4022	4051	3953	4000	3924	3988	4028	3961	4181	4122	4058	4067	3980
4380	4221	4131	4147	3932	3965	4029	3877	3921	3993	3934	4109	4088	4080	4038	3977	4127	4063	4214	4162	4118	4063	4081	4217	4173	4215	4072	4114	3936	4034	4134	4178	4252	4141	3977	4018	3954	3983	3905	4055	3903	3867	3896	3934	3940	3906	3957	4044	3970	4043
4491	4257	4174	4142	4124	4047	3999	3972	4124	4056	4009	4023	3957	4175	4082	4112	4074	4088	4187	4001	4010	4144	4071	4073	4177	4121	4122	4014	3967	3973	4057	4053	4105	4017	3943	3895	3978	3998	4024	3959	3797	3919	3877	3969	3837	3922	3993	4017	4032	4023
4409	4376	4167	4196	4087	4045	4081	4131	3975	4046	4023	4107	4134	4039	4081	4029	3993	3922	4041	4158	4101	3990	3865	3983	4101	3986	4150	3879	4088	3867	3977	4092	3951	4064	3999	3901	3855	3858	3960	3929	3784	3927	3783	3793	3878	3890	3986	3905	3881	4006
4452	4259	4194	4255	4154	4172	4062	4201	4221	4181	4227	4152	4190	4179	4042	4179	4025	4028	4051	4082	3900	3894	3910	3920	3967	3961	3911	3809	3879	3897	3921	3946	3854	3942	3831	3739	3836	3733	3765	3920	3672	3888	3786	3780	3974	3775	3829	3906	3805	3869
4359	4242	4183	4226	4208	4106	4184	4324	4307	4250	4176	4131	4191	4082	4145	4034	3931	4071	3958	4002	3992	3882	3952	3856	3906	3851	3797	3964	3845	3741	3861	3854	3944	3913	3812	3790	3666	3677	3705	3680	3768	3782	3776	3791	3913	3869	3883	3728	3699	3795
4340	4241	4189	4339	4211	4181	4374	4368	4397	4396	4331	4381	4133	4283	4020	4215	3987	4043	3925	3956	3844	3796	3763	3799	3868	3834	3840	3811	3662	3792	3742	3834	3780	3697	3797	3760	3632	3747	3838	3692	3789	3774	3725	3804	3815	3878	3746	3788	3710	3772
4269	4215	4216	4188	4211	4126	4303	4365	4342	4301	4316	4295	4314	4209	4122	4187	4129	3977	3937	3917	3994	3824	3838	3855	3747	3748	3838	3768	3792	3794	3648	3759	3853	3770	3800	3773	3821	3677	3620	3879	3761	3841	3768	3794	3806	3842	3838	3799	3865	3827
4111	4109	4103	4082	4279	4254	4169	4216	4404	4340	4335	4386	4158	4238	4069	4114	4112	4066	4011	4004	3896	3822	3811	3914	3854	3725	3743	3887	3761	3758	3876	3851	3822	3920	3792	3694	3846	3813	3746	3773	3951	3867	3839	3846	3800	3884	3770	3867	3953	3899
4255	4218	4223	4234	4336	4059	4164	4134	4250	4296	4289	4257	4232	4080	4092	4236	4027	4005	3995	3815	3934	3785	3868	3870	3842	3914	3769	3822	3724	3889	3904	3869	3856	3838	3825	3843	3829	3989	3876	3795	3894	3872	3892	3839	3917	3887	3951	3967	3978	4034
4229	4205	4141	4310	4098	4128	4094	4190	4170	4161	4115	4225	4053	4170	4157	4156	4116	3978	4024	3887	3913	3792	3876	3949	4048	3974	3959	3923	3863	3850	3837	3845	3908	4015	3931	3882	3913	4007	3856	3908	4098	3944	3951	3901	3934	4062	3964	3922	3966	3963
4464	4243	4249	4300	4292	4167	4078	3986	4075	4104	4007	3933	3929	4067	4008	3994	3944	4012	3956	3947	3935	3723	3867	3974	4005	3994	3966	4006	3834	4036	3992	4004	4070	3976	3865	4047	4002	3992	3989	3973	3935	3966	3943	3914	4189	4103	3942	3978	4086	4093
4289	4352	4208	4244	4268	4058	4083	4033	3960	4104	3928	3988	3884	3820	3882	3910	3966	3923	3945	3942	3889	3927	4047	3941	4002	4067	4087	3975	4149	4147	4072	3961	4035	3857	4008	3869	3968	3962	3974	3852	3963	3971	4044	4054	3940	4088	3928	3998	4142	4033
4203	4308	4229	4270	4199	3894	3960	3979	3955	3906	3917	3862	3835	3872	3810	3833	3947	3834	4014	3904	3977	3825	4016	4013	3957	3949	3982	4060	4028	4085	4222	4108	4124	3874	4085	3992	4003	4038	4099	3981	3908	4057	4036	3870	4038	4023	3983	4143	4115	4073
4409	4155	4215	4229	4271	3990	3888	3855	3802	3905	3904	3911	3916	3851	3773	3675	3832	3773	3917	3875	3988	3861	3970	3950	3956	4091	3983	4021	4030	4063	3970	4030	4072	3927	3851	3906	3907	3904	3968	3930	3940	3849	3910	3929	3995	3908	3943	4010	3992	4154
4425	4252	4181	4387	4123	4008	3895	3757	3755	3881	3923	3945	3970	3966	3894	3835	3805	3812	3886	3947	3822	3828	3932	3942	3946	3863	3897	3861	4043	4052	3876	3959	3910	3840	3867	4013	3914	3879	4023	3868	3902	3842	3743	3740	3953	3974	3932	3839	4002	3779
4280	4375	4282	4308	4057	4045	4024	3968	4000	3873	3866	3834	4003	3895	3840	3737	3710	3868	3920	3973	3900	3855	3946	3841	3858	3887	3864	3724	3931	3805	3772	3864	3830	3736	3816	3831	3814	4058	3744	3757	3702	3711	3713	3810	3820	3888	3858	3715	3958	3964
4305	4244	4163	4162	4194	3972	3851	3984	4077	3928	4006	4088	3894	4042	3833	3796	3818	3826	3934	3904	3894	3820	3938	3851	3884	3766	3826	3832	3713	3776	3740	3888	3785	3633	3631	3807	3734	3783	3754	3752	3748	3695	3690	3837	3738	3902	3734	3859	3833	3831
4402	4215	4209	4083	4184	3956	4060	3984	4124	4104	4038	4079	4101	4021	3959	3895	3758	3901	4047	3874	3876	3900	3830	3840	3847	3722	3782	3700	3712	3774	3725	3595	3635	3665	3716	3662	3771	3741	3766	3729	3832	3814	3671	3746	3741	3698	3914	3830	3822	3735
4255	4227	4117	4150	4139	3994	4043	4071	4049	4077	4156	4139	4109	4090	4060	3936	3967	4019	3851	3927	3729	4021	3872	3839	3771	3738	3739	3768	3679	3724	3550	3689	3592	3652	3482	3515	3736	3854	3705	3714	3831	3705	3700	3696	3707	3759	3785	3779	3765	3822
4274	4219	4016	4054	4086	3893	3943	4025	4135	4227	4080	4127	4142	4111	3946	3985	3941	3963	3964	4003	3853	3844	4005	3856	3766	3764	3712	3796	3781	3585	3574	3611	3510	3589	3587	3712	3536	3766	3728	3776	3771	3712	3720	3729	3768	3973	3771	3787	3725	3727
4216	4262	4186	4051	4006	3946	4051	4123	4089	4237	4163	4120	4105	3979	3980	3984	3958	3868	3849	3851	3873	3945	3860	3864	3870	3753	3824	3802	3759	3707	3857	3814	3629	3794	3746	3855	3625	3777	3788	3844	3872	3792	3851	3772	3852	3899	3696	3788	3935	3921
4013	4178	4064	4054	4020	3925	3977	4052	4163	4095	4163	4107	4134	4084	4006	3938	3987	3774	3937	3944	3962	3889	3746	3807	3843	3759	3837	3731	3813	3775	3885	3821	3846	3854	3763	3761	3841	3947	3798	3793	3779	3922	3868	3960	3965	3888	3851	4001	3771	3951
4294	4233	3987	4192	4040	3853	3940	4079	4109	4086	4210	4050	4115	4076	4191	4020	3948	4013	4060	3969	3893	3893	3818	3859	3945	3761	3706	3705	3834	3823	3822	3831	3951	3943	3924	3800	3846	3948	3930	4038	4098	4000	4011	3976	3930	3951	3899	4005	3931	3921
4239	4143	4131	4165	4056	3795	4026	4077	4273	4170	4210	4070	4138	4018	3863	3946	3934	3917	3891	3773	3715	3843	3746	3860	3842	3753	3765	3789	3813	3826	3844	3840	3979	3880	3978	3801	3977	4008	4013	4114	4007	4006	4114	3833	3929	4013	3884	3914	4045	3932
4227	4100	4241	3993	4138	3873	3866	3976	4134	4023	4191	4149	4055	3967	4038	3945	3948	3976	3731	3799	3776	3801	3774	3849	3955	3791	3908	3737	3772	3800	3806	3804	3906	3945	4005	3924	3887	3985	4083	3881	4000	4014	4058	3940	3999	4016	3948	3942	3940	3940
4104	4079	4169	4215	4141	4172	3939	4035	3929	3771	3977	4105	3933	3846	3849	3922	3942	3923	3881	3733	3851	3840	3830	3856	3874	3756	3732	3739	3766	3946	3818	3746	3914	3986	3963	3869	3937	3943	3971	4089	4076	4067	3963	3896	3865	3903	3981	3819	3770	3951
4146	4142	4063	4074	4154	3896	4025	3966	3958	4008	3994	4097	3990	3943	3861	3840	3875	3805	3721	3746	3652	3706	3751	3807	3770	3843	3894	3794	3865	3804	3785	3865	3838	3780	3856	3944	3909	3916	3984	4051	4000	3904	3985	3903	3997	4016	3932	3837	3857	3852
4175	4135	4135	4035	4047	3968	3916	4065	4109	4047	3898	4017	3850	3773	3959	3877	3971	3937	3845	3920	3584	3835	3770	3908	3892	3871	3742	3851	3783	3803	3800	3791	3826	3821	3849	3908	3806	4014	4057	3858	3955	3854	3979	4061	3933	3739	3794	3843	3888	3835
4152	4163	4083	4128	4016	3880	4014	3939	3995	4109	3974	4001	3771	3747	3923	3862	3738	3837	3839	3747	3757	3830	3643	3744	3724	3807	3882	3816	3827	3946	3841	3816	3858	3717	3706	3853	3844	3869	3821	3960	3901	3848	3838	3896	3914	3903	3892	3830	3925	3848
4207	4129	4114	4029	3992	3934	3893	3934	4044	4060	3864	3819	3811	3799	3735	3835	3914	3885	3756	3639	3723	3835	3743	3712	3943	3964	3875	3961	3855	3835	3850	3817	3905	3914	3859	3966	3852	3943	3928	3775	3831	3943	3928	4010	3975	3962	3926	3954	3725	3934
4174	4167	4013	4107	4042	3813	3820	3826	3757	4096	4049	3912	3925	3718	3629	3829	3784	3859	3711	3757	3771	3788	3611	3873	3860	3801	3896	4011	3876	3917	3875	4030	3865	3801	3813	4000	3868	3823	3873	3752	3806	3922	3933	3917	4018	3968	4074	3976	3947	3960
4159	4075	4014	4092	3917	3966	3879	3812	3901	3924	3777	3924	3942	3813	3892	3842	3912	3895	3794	3787	3866	3888	3977	3921	3897	3864	3863	3889	4027	4047	3983	3949	3923	3939	3995	3800	3951	3885	3864	3863	4045	3902	3893	3902	3919	3884	4019	4052	4007	4009
4122	4028	4030	3979	4008	3984	3754	3803	3754	3874	3964	3935	3847	3657	3582	3631	3674	3764	3670	3661	3709	3740	3841	3746	3841	3759	3828	3995	3887	4109	4058	3973	3923	3768	4109	3896	4020	3938	3973	3945	3866	3864	3959	3968	3906	3990	3928	3922	3994	4030
4226	4112	4110	4008	4160	3894	3953	3780	3871	3798	3800	3808	3837	3800	3883	3899	3853	3872	3916	3734	3852	3784	3887	3746	3930	3983	3895	3968	3975	4129	3910	3982	4137	3899	4013	3928	3928	3982	3919	3963	3917	3960	3830	3886	3937	3851	3937	3966	3992	3991
4175	3947	3946	4061	4029	4040	3915	3964	3886	3914	3858	3775	3879	3679	3577	3678	3761	3738	3770	3666	3705	3778	3722	3763	3704	3986	3873	4006	3932	3940	4003	3905	3922	3906	3775	4045	3956	3987	3954	3930	3800	3832	4047	3905	3772	3955	3973	3906	3863	4041
4131	4079	4105	4017	4065	4013	4077	4001	4048	3892	3658	3750	3899	3959	3878	3971	3886	3921	3893	3905	3890	3946	3975	3928	3983	3906	3913	3853	3751	3994	3974	3889	3733	3891	3915	3855	3932	4019	3902	3964	3966	3934	3802	3922	3803	3764	3839	4001	3973	3966
4154	4144	4111	4136	3978	4041	4084	3965	4021	3949	3867	3968	3844	3635	3662	3785	3625	3682	3690	3700	3633	3625	3783	3697	3827	3890	3934	3967	3949	3869	3963	3878	3780	3805	3842	3992	3939	3868	3907	3927	3913	3785	3859	3750	3827	3809	3791	3924	3877	3784
4272	4261	3998	4105	4123	3902	3930	4093	4070	3874	3682	3718	3923	3897	3998	3903	4068	4002	3939	3931	4049	3973	3954	4008	3979	3902	3735	3777	3932	3910	4065	3897	3797	3915	3907	3817	3856	3933	3980	3925	3800	3845	3731	3786	3805	3754	3800	3732	3842	3860
4375	4122	4151	4004	3988	4074	4068	4130	3887	3864	3935	3878	3897	3973	3880	3797	3723	3727	3738	3796	3721	3869	3706	3873	3904	4063	4083	4085	4000	3861	3813	3980	3905	3877	3722	3942	3765	3887	3835	3966	3810	3878	3741	3807	3836	3922	3758	3900	3834	3758
4275	4257	3979	4169	4033	4088	3923	3859	3871	3931	4007	3699	3736	3945	4054	4004	3953	3924	3931	3972	4036	4110	4027	3943	4039	3855	3964	4049	4184	4193	3944	3895	3862	4068	3952	3825	3885	4006	3804	3799	3952	3872	3827	3899	3842	3801	3798	3784	3836	3810
4249	4126	3996	4035	3983	3787	3907	3950	3872	3837	3840	3807	3885	3908	3980	3952	3899	3826	3823	3912	4113	3961	3974	4098	4171	4113	4208	4002	3907	3998	4077	4120	4021	3845	4074	3986	3920	3937	4059	3858	3838	4011	3875	3864	3754	3808	3829	3881	3830	3821
4356	4195	4179	3942	3853	4010	3911	3663	3650	3755	3904	3890	3864	3900	3879	3848	3798	3824	3862	3746	3957	3913	3949	3930	3933	3997	4000	4075	4165	4166	4050	3920	4053	4136	4068	4039	3956	3896	3839	3980	3769	3826	3986	3820	3874	3754	3657	3777	3832	3661
4254	4273	4023	4008	4017	3930	3678	3697	3826	3912	3766	3859	3734	3803	3653	3814	3778	3841	3844	3858	4049	3825	3879	3955	3997	3891	3947	3897	3967	4138	4163	4107	3924	3994	4036	4029	3919	3994	3887	3778	3900	3786	3797	3943	3746	3798	3747	3795	3840	3835
4232	3945	4066	3961	3858	3773	3905	3915	3821	3680	3695	3907	3843	3969	3995	3903	3982	4076	3934	4135	4020	4059	3882	3958	3870	3843	3909	3850	4050	3929	3844	4089	4092	4019	4087	4038	3995	3980	3992	3757	3666	3799	3705	3855	3940	3735	3678	3628	3621	3842
4119	4016	4028	3838	4042	4015	3753	3589	3693	3728	4010	4007	3965	3835	3704	3764	3900	3760	3697	3783	3843	3871	3783	3912	3861	3938	3862	3979	3969	3951	3849	3845	3792	3944	4171	4030	3893	3893	3832	3990	3748	3646	3801	3664	3718	3707	3738	3824	3692	3783
4190	4045	3940	4105	4005	3693	3721	3758	3925	4088	3830	3709	3805	3572	3583	3733	3836	3799	3791	3880	3840	3737	3666	3587	3533	3611	3707	3811	3944	3921	4007	3842	3829	3816	3812	3769	3890	3749	3933	3810	3728	3758	3822	3731	3705	3717	3639	3671	3686	3725
4136	3952	4044	3963	3790	3654	3974	3920	3906	3659	3706	3707	3786	3881	4061	4090	4232	4233	4157	4187	4373	4189	4218	3926	3887	3851	3671	3767	3780	3743	3627	3773	3868	3802	3719	3593	3806	3813	3842	3782	3831	3788	3755	3763	3652	3708	3722	3695	3770	3776
4070	4187	3899	3804	3834	3981	3776	3639	3580	3756	3882	3949	4143	3873	4042	3900	3840	3804	3722	3940	3896	4057	4107	4103	4139	4161	4134	3960	3757	3738	3812	3750	3695	3839	3827	3649	3639	3893	3878	3728	3678	3881	3693	3747	3836	3780	3628	3671	3763	3748
4258	3911	3835	3885	4111	3609	3582	3648	3881	3918	3961	3941	3908	3623	3670	3711	3799	3720	3617	3623	3691	3628	3528	3581	3507	3923	4111	4159	3992	3956	3818	3857	3759	3770	3796	3832	3793	3623	3788	3870	3766	3838	3799	3830	3702	3802	3781	3670	3722	3614
4246	3809	4083	4182	3765	3509	3703	3856	3785	3810	3790	3698	3688	3803	3649	3963	4101	4093	4097	4015	4212	4145	3901	3817	3507	3556	3620	3725	4044	4065	3937	3724	3844	3795	3608	3807	3814	3809	3660	3874	3894	3706	3806	3979	3813	3716	3827	3743	3757	3828
4086	4261	4248	3779	3655	3851	3814	3751	3720	3697	3813	3847	3814	3870	3880	3956	4197	4270	4162	4239	4296	4490	4433	4430	4309	4021	3888	3651	3697	3736	3814	4011	3781	3891	3784	3716	3815	3867	3791	3698	3923	3946	3772	3923	3858	3798	3828	3869	3785	3922
4342	4190	3769	3812	3961	3932	3795	3610	3658	3836	3946	3852	3980	3918	3905	3923	4084	4063	3945	3794	3911	3991	3952	4101	4286	4432	4361	4003	3676	3510	3771	3980	3802	4006	3992	3864	3708	3805	3906	3759	3726	3775	3734	3717	3739	3881	3672	3811	3683	3644
4235	3866	3850	4141	4133	3756	3652	3687	3766	3807	3931	4082	4077	3998	4196	4126	3912	3936	3768	3641	3609	3543	3591	3481	3597	3850	4050	4233	4131	3726	3581	3767	3877	3957	3970	4052	3726	3467	3850	4018	3651	3671	3762	3598	3715	3799	3615	3467	3634	3607
3992	3704	3984	4137	3775	3754	3729	3914	3810	3950	4272	4328	4284	4197	4032	3869	3728	3735	3708	3642	3690	3592	3601	3371	3444	3424	3701	3822	4127	4040	3985	3736	3723	3797	3755	3869	3856	3575	3486	3854	3709	3493	3665	3673	3676	3826	3745	3628	3686	3772
3645	3897	4149	4043	3619	3525	3914	3842	3958	4151	4322	4271	4079	3818	3563	3553	3693	3701	3698	3754	3830	3817	3764	3828	3710	3617	3538	3416	3619	4000	3872	3819	3557	3656	3673	3652	3752	3860	3524	3732	3735	3661	3591	3726	3728	3688	3792	3700	3717	3839
3659	4009	3999	3523	3753	3780	3721	3898	4029	4267	4202	3817	3461	3545	3530	3859	4034	4188	4119	4168	4155	4164	4075	4007	3977	3889	3574	3389	3399	3459	3803	3797	3807	3748	3718	3494	3699	3915	3699	3523	3811	3836	3422	3662	3683	3620	3636	3715	3495	3682
3937	4040	3522	3452	3798	3845	3694	3837	3886	4032	3607	3381	3311	3718	4133	4634	4720	4772	4750	4654	4616	4456	4187	4149	3957	3936	3776	3645	3527	3341	3554	3794	3844	3804	3682	3614	3589	3780	3876	3542	3513	3671	3501	3475	3628	3489	3507	3694	3479	3691
4055	3879	3335	3632	3927	3802	3756	3868	3968	3633	3399	3452	4016	4482	5052	5067	5169	5225	4930	4798	4648	4465	4278	4166	4075	3938	3953	3806	3756	3544	3469	3447	3762	3777	3700	3537	3389	3437	3784	3620	3399	3626	3549	3414	3620	3650	3530	3871	3684	3732
3991	3655	3477	3766	4069	3586	3703	3625	3633	3484	3670	4025	4706	5030	5317	5259	4907	4641	4278	4267	4091	4034	4194	4172	4051	3868	3869	4089	3986	3657	3395	3334	3502	3575	3640	3491	3459	3408	3664	3785	3548	3686	3880	3652	3753	3744	3824	3727	3837	3630
3995	3504	3735	3990	4048	3631	3644	3579	3574	3621	4077	4716	5133	5102	4981	4360	3922	3493	3287	3439	3469	3640	3832	4031	4003	3954	3916	3828	3685	3782	3464	3326	3229	3683	3476	3724	3637	3532	3697	3901	3735	3696	3890	3833	3608	3825	3703	3693	3904	3569
3887	3410	3958	4161	3795	3598	3699	3616	3710	4033	4739	5037	4940	4631	4079	3324	2783	2502	2549	2513	2779	2999	3202	3551	3964	3937	3862	3753	3630	3721	3574	3468	3387	3580	3740	3740	3693	3559	3610	3670	3705	3618	3727	3686	3551	3508	3619	3596	3527	3509
3858	3673	4056	4183	3847	3626	3608	3775	3851	4320	4989	4998	4553	3798	3076	2447	2161	2136	2171	2188	2316	2421	2679	3148	3303	3706	3872	3861	3857	3783	3835	3803	3501	3433	3543	3575	3543	3426	3565	3654	3676	3414	3708	3725	3565	3603	3676	3578	3688	3467
3684	3618	4201	4166	3798	3690	3741	3836	4298	4699	5045	4700	4074	3020	2383	2119	2126	2176	2307	2312	2212	2160	2364	2615	3143	3684	3922	4161	4105	3819	3794	3715	3458	3293	3510	3570	3514	3499	3406	3712	3787	3579	3692	3812	3600	3618	3666	3741	3628	3724
3618	3741	4093	4073	3804	3532	3829	4012	4476	4835	4956	4271	3401	2738	2154	2177	2386	2550	2658	2548	2492	2246	2267	2503	2908	3569	3990	4019	4074	3803	3659	3675	3524	3249	3395	3723	3714	3667	3605	3808	3838	3783	3655	3973	3740	3779	3838	3789	3729	3770
3770	3880	4271	3910	3665	3573	3765	4063	4373	4760	4470	3816	3106	2497	2274	2368	2788	3060	3132	3058	2859	2600	2374	2334	2699	3122	3652	4026	3958	3791	3658	3656	3641	3452	3583	3869	3831	3578	3717	3726	3876	3562	3581	3913	3609	3790	3665	3607	3617	3664
3714	3908	4277	3935	3623	3636	3931	4188	4490	4613	4333	3778	2944	2410	2363	2572	2917	3228	3455	3463	3253	2803	2529	2289	2325	2790	3484	4006	3986	3785	3791	3749	3701	3483	3585	3998	3794	3582	3612	3706	3715	3661	3462	3663	3589	3616	3603	3565	3637	3570
3790	3928	4191	4121	3707	3753	4030	4219	4651	4633	4252	3621	2974	2372	2280	2661	3043	3488	3706	3683	3344	2876	2384	2138	2160	2711	3443	4053	4238	3996	3838	3835	3730	3556	3564	3902	3777	3419	3549	3619	3532	3507	3393	3619	3465	3583	3701	3651	3579	3588
3692	3956	4241	4001	3689	3677	3958	4303	4539	4768	4315	3572	2827	2388	2360	2639	3062	3350	3608	3672	3150	2702	2312	1935	2117	2671	3593	4095	4274	3998	3764	3631	3679	3399	3513	3815	3698	3437	3595	3602	3586	3525	3578	3646	3533	3643	3731	3632	3682	3737
3807	3668	4060	3975	3440	3613	3952	4431	4607	4538	4236	3637	3035	2587	2456	2677	3002	3163	3293	3247	2744	2473	2134	1903	2187	2896	3688	4073	4179	3767	3390	3435	3405	3252	3586	3932	3627	3314	3612	3806	3575	3575	3711	3851	3734	3738	3612	3686	3745	3706
3923	3838	3916	4002	3681	3652	4084	4396	4687	4407	4208	3886	3216	2866	2563	2542	2562	2701	2750	2697	2338	2147	2015	1944	2359	3035	3815	4135	4096	3688	3332	3431	3319	3325	3597	3882	3657	3382	3710	3667	3603	3731	3752	3707	3566	3548	3634	3583	3697	3757
3889	3694	3887	3937	3707	3628	4003	4403	4513	4328	4298	4129	3664	3149	2713	2444	2305	2234	2296	2203	2114	1897	1886	2145	2675	3514	3969	4328	3961	3482	3359	3544	3421	3486	3816	4034	3556	3509	4072	3703	3641	3747	3684	3620	3555	3522	3693	3561	3577	3678
3885	3668	3808	4089	3931	3700	3941	4095	4215	4410	4369	4404	4210	3594	3006	2544	2360	2193	2134	2107	1974	1924	2199	2507	3221	3968	4412	4367	3830	3327	3357	3691	3482	3576	3904	4059	3446	3487	3863	3736	3489	3758	3537	3520	3522	3533	3467	3529	3537	3594
3860	3761	3855	4202	4045	3748	3585	3842	4200	4298	4428	4447	4083	3966	3336	3008	2847	2600	2387	2337	2236	2420	2756	3323	3940	4636	4795	4380	3753	3412	3548	3509	3515	3699	3975	3810	3339	3591	3890	3387	3581	3555	3511	3609	3625	3716	3482	3672	3512	3584
3699	3840	3911	4102	4208	3707	3503	3779	4180	4343	4475	4246	4386	4044	3833	3691	3532	3271	3017	3145	3089	3320	3815	4402	4742	5013	4779	4093	3462	3233	3317	3639	3523	3777	3896	3373	3267	3911	3773	3372	3788	3721	3663	3755	3692	3809	3645	3713	3574	3767
3816	3854	3919	3880	4043	3905	3727	3752	3957	4138	4357	4243	4261	4230	4245	4206	4014	3959	3894	3906	4181	4425	4800	5040	5248	4940	4262	3585	3185	3166	3385	3483	3462	3683	3584	3230	3382	4109	3652	3582	3853	3717	3862	3760	3718	3811	3595	3754	3574	3770
3793	3825	4008	3868	4112	3989	3935	3782	3732	3894	4178	4037	4141	4307	4339	4414	4548	4366	4491	4657	4797	4881	5113	5159	4708	4138	3533	3105	3067	3351	3526	3613	3629	3784	3430	3444	3932	4059	3588	3683	3999	3750	3860	3865	3873	3693	3687	3607	3514	3671
3919	3664	3780	3927	4099	4235	4149	3630	3564	3742	3965	4126	4279	4055	4103	4079	4191	4238	4494	4606	4648	4639	4523	4253	3752	3340	2972	2992	3440	3647	3687	3690	3748	3651	3418	3709	4198	3923	3483	3975	3827	3640	3767	3730	3712	3607	3610	3490	3528	3567
4018	3744	3646	3944	3945	4020	4164	3908	3609	3563	3806	3956	4086	4168	3922	3852	3775	3817	3985	4102	4050	3971	3763	3339	3040	3084	3194	3546	3708	3779	3880	3749	3662	3510	3537	3918	3874	3363	3556	3775	3669	3644	3780	3550	3624	3513	3643	3427	3680	3452
4091	3998	3809	3963	4101	3968	4094	4024	3940	3734	3555	3731	3984	3884	4004	3891	3700	3554	3652	3636	3534	3235	3204	3135	3186	3412	3746	3980	3878	3843	3817	3796	3654	3424	3802	4030	3555	3434	3763	3480	3498	3611	3612	3738	3667	3696	3693	3606	3604	3482
3900	4075	3827	3884	4054	3893	3841	4205	4339	4169	3779	3582	3449	3596	3647	3811	3735	3754	3711	3415	3356	3410	3266	3499	3718	3920	3922	3914	3927	3843	3806	3744	3548	3640	3856	3605	3316	3594	3886	3526	3616	3698	3628	3724	3616	3697	3665	3903	3747	3805
3782	3957	4180	3885	3916	3790	3869	4148	4283	4430	4203	3840	3509	3359	3402	3460	3684	3626	3629	3613	3434	3426	3678	3720	3840	3884	3791	3863	3762	3712	3630	3487	3531	3711	3739	3401	3408	3800	3635	3568	3773	3620	3797	3717	3723	3847	3690	3882	3738	3941
4042	3819	4036	4022	3957	3948	3873	3910	4011	4319	4300	4285	3982	3864	3625	3670	3540	3515	3442	3503	3475	3646	3609	3712	3815	3660	3774	3712	3695	3517	3545	3524	3820	3638	3319	3331	3735	3762	3539	3681	3885	3719	3764	3818	3921	3839	4008	3883	3905	3865
4157	3784	3694	4005	4024	4089	4127	4013	3932	3748	3932	4145	4484	4409	4284	4073	3879	3674	3622	3629	3615	3558	3685	3728	3735	3675	3606	3495	3635	3693	3576	3774	3877	3410	3495	3775	3853	3669	3683	3870	3854	3790	3629	3883	3771	3821	3889	3796	3842	3752
4010	3927	3766	3645	4172	4072	4141	4117	4148	3821	3685	3705	3920	4106	4237	4209	4181	3954	3988	4037	3827	3965	3810	3639	3591	3547	3451	3416	3637	3667	3795	3673	3566	3570	3882	3809	3703	3606	3888	3932	3754	3675	3708	3627	3514	3757	3627	3704	3862	3628
3807	3759	3854	3814	3796	3893	3841	4101	3960	4097	4075	3913	3688	3559	3471	3570	3708	3700	3876	3753	3876	3734	3569	3569	3536	3391	3512	3662	3732	3764	3668	3425	3664	3912	3880	3577	3509	3795	3766	3488	3655	3599	3636	3492	3504	3553	3453	3741	3615	3679
3749	3661	3646	4036	3991	3915	3830	3842	3813	4080	4209	4282	4169	3754	3604	3364	3484	3475	3525	3552	3530	3496	3493	3551	3523	3571	3671	3654	3606	3590	3552	3805	4018	3776	3576	3538	3748	3606	3534	3517	3652	3543	3447	3533	3669	3279	3634	3406	3636	3682
3845	3690	3705	3977	4019	3808	3693	3772	3757	3955	4067	3978	4120	3977	4052	3914	3888	3965	4059	3940	3783	3791	3657	3728	3616	3571	3569	3511	3552	3612	3835	4030	3747	3499	3430	3876	3639	3487	3412	3638	3572	3370	3466	3593	3391	3557	3613	3603	3724	3648
3855	3813	3799	3770	3805	3851	3835	3767	3812	3968	3856	3722	3673	3764	3887	4005	3984	4109	4236	4096	3812	3837	3646	3528	3501	3366	3516	3670	3890	3903	3792	3680	3508	3596	3822	3643	3477	3510	3638	3505	3472	3554	3628	3449	3605	3607	3504	3794	3668	3778
3778	3903	3868	3817	3772	3653	3761	3930	4035	4055	3972	3941	3860	3763	3659	3589	3760	3652	3734	3598	3514	3402	3449	3559	3533	3767	3804	3768	3621	3554	3508	3602	3689	3682	3403	3421	3636	3597	3532	3517	3480	3635	3430	3599	3699	3639	3734	3831	3759	3765
3912	3763	3645	3736	3860	3717	3788	3913	3970	3870	3967	3928	3896	3983	3966	4023	4125	3969	3837	3706	3644	3655	3755	3927	3807	3700	3720	3560	3435	3550	3625	3567	3582	3446	3401	3725	3723	3604	3558	3694	3832	3496	3612	3773	3527	3760	3824	3785	3907	3715
3890	3937	3688	3755	3732	3860	3835	3892	3622	3654	3758	3763	3873	3910	4001	4047	4038	4019	3988	3895	3776	3820	3769	3802	3739	3753	3563	3679	3654	3551	3605	3358	3532	3529	3672	3676	3687	3620	3723	3839	3648	3721	3831	3599	3685	3706	3680	3917	3728	3796
3926	3812	3744	3696	3699	3746	3757	3866	3691	3698	3639	3668	3706	3914	4018	3926	3869	3733	3793	3690	3810	3819	3821	3848	3935	3792	3635	3517	3444	3362	3336	3441	3720	3692	3615	3642	3750	3927	3694	3707	3720	3854	3642	3842	3667	3470	3703	3577	3516	3684
3752	3727	3559	3750	3840	3841	3717	3684	3621	3640	3756	3905	3867	3783	3926	3700	3692	3694	3796	3764	3891	3836	3872	3744	3780	3699	3598	3476	3364	3654	3531	3549	3400	3582	3594	3752	3662	3761	3726	3756	3740	3538	3674	3813	3493	3685	3588	3545	3462	3431
4013	3733	3673	3638	3784	3835	3705	3668	3538	3557	3587	3817	3848	3873	3999	3769	3826	3781	3850	3946	3930	3981	3858	4023	3801	3718	3568	3394	3527	3502	3450	3548	3456	3642	3684	3694	3841	3713	3772	3619	3602	3714	3664	3418	3624	3498	3461	3536	3432	3486
3779	3695	3866	3898	3762	3699	3622	3556	3780	3812	3709	3598	3720	3673	3550	3651	3659	3660	3867	3854	3838	3778	3761	3658	3638	3587	3527	3461	3565	3627	3571	3591	3689	3579	3491	3777	3777	3641	3594	3535	3744	3584	3579	3616	3404	3528	3389	3395	3361	3282
3818	3712	3605	3890	3851	3793	3671	3503	3651	3676	3824	3826	3846	3815	3867	3601	3820	3710	3762	3976	3909	3825	3787	3877	3765	3822	3655	3617	3676	3656	3731	3648	3625	3728	3616	3674	3660	3521	3540	3647	3475	3478	3625	3308	3506	3556	3385	3547	3355	3467
3805	3915	3836	3905	3756	3668	3658	3743	3699	3828	3700	3627	3581	3590	3511	3688	3825	3926	3933	4022	3830	3834	3582	3627	3743	3625	3650	3682	3787	3897	3874	3671	3549	3529	3657	3512	3595	3521	3555	3478	3721	3581	3416	3544	3521	3319	3630	3321	3534	3350
3792	3677	3829	3854	3862	3708	3702	3612	3682	3791	3899	3809	3739	3638	3737	3654	3833	3887	3854	3865	3745	3583	3485	3684	3974	3897	4021	3903	3804	3831	3680	3655	3666	3557	3577	3424	3460	3471	3454	3555	3601	3600	3586	3472	3541	3572	3400	3602	3598	3467
3861	3818	3841	3840	3925	3711	3729	3658	3661	3684	3735	3619	3453	3533	3725	3795	3894	3992	4036	3892	3806	3707	3819	3750	3796	3696	3766	3945	3859	3965	3824	3757	3658	3449	3589	3562	3556	3483	3480	3610	3445	3524	3609	3638	3600	3655	3655	3659	3584	3677
3790	3848	3681	3854	3685	3591	3722	3639	3717	3755	3850	3557	3679	3567	3677	3706	3753	3741	3688	3630	3657	3521	3729	3787	3745	3909	3861	3917	3892	3828	3681	3713	3619	3518	3425	3431	3629	3499	3617	3583	3473	3582	3513	3690	3681	3699	3701	3744	3592	3712
3875	3886	3934	3807	3588	3718	3766	3773	3750	3851	3802	3623	3502	3538	3667	3682	3734	3892	3750	3833	3647	3878	3821	3767	3808	3785	3757	3770	3892	3999	3867	3631	3597	3534	3428	3508	3628	3521	3557	3688	3719	3577	3583	3797	3841	3822	3666	3830	3699	3628
3957	4013	3947	3849	3782	3698	3751	3709	3854	3739	3758	3668	3604	3632	3615	3808	3747	3701	3774	3621	3640	3693	3810	3737	3816	3896	3910	3998	3803	3773	3705	3556	3595	3591	3469	3616	3616	3635	3655	3702	3700	3800	3785	3821	3842	3746	3785	3684	3734	3575
3991	3948	3935	3819	3839	3827	3959	3846	3951	3801	3733	3544	3641	3767	3761	3707	3755	3664	3630	3607	3685	3816	3844	3853	3875	3754	3779	3662	3706	3803	3766	3723	3492	3676	3595	3731	3682	3772	3705	3817	3784	3839	3731	3797	3789	3811	3749	3797	3701	3670
4110	3910	3941	3858	3904	3840	3844	3981	3886	3774	3755	3640	3715	3758	3730	3588	3613	3615	3499	3513	3601	3841	3940	3866	3896	3881	3881	3712	3770	3751	3679	3699	3678	3577	3665	3667	3710	3769	3718	3846	3751	3718	3754	3838	3871	3835	3872	3773	3739	3718
3991	3871	3857	3813	3986	3884	4004	3951	3933	3765	3638	3750	3921	3832	3757	3642	3584	3638	3552	3502	3594	3933	3897	3832	3821	3772	3743	3697	3675	3814	3731	3696	3765	3765	3797	3733	3722	3752	3717	3666	3723	3778	3868	3715	3924	3863	3864	3743	3748	3811
3960	3969	3898	3932	4070	3875	3820	3966	3861	3926	3747	3877	3937	3848	3712	3653	3500	3452	3593	3611	3657	3833	3845	3806	3838	3663	3642	3690	3644	3721	3675	3801	3650	3988	3815	3823	3756	3721	3728	3844	3812	3761	3894	3869	3781	3833	3783	3624	3607	3621
4003	4034	3837	4056	4046	4002	4151	3869	3980	3849	3913	3929	3861	3839	3860	3713	3672	3467	3629	3560	3783	3986	3875	3884	3780	3581	3735	3607	3609	3704	3764	3784	3787	3831	3662	3857	3714	3725	3731	3804	3684	3702	3758	3797	3693	3819	3737	3661	3667	3635
4060	3852	3822	4030	3899	3939	3870	3951	3774	3964	3853	4008	3960	3948	3879	3711	3639	3399	3640	3445	3648	3824	3834	3929	3685	3620	3633	3575	3637	3542	3710	3811	3844	3770	3815	3785	3778	3645	3593	3752	3713	3747	3745	3607	3706	3764	3652	3678	3646	3725
3880	3945	3943	3942	3941	3925	3838	3840	3890	3966	3878	3869	3869	3903	3626	3804	3531	3592	3586	3624	3584	3690	3585	3543	3681	3542	3582	3663	3703	3728	3874	3765	3867	3822	3864	3820	3675	3615	3647	3665	3830	3749	3582	3600	3582	3721	3661	3668	3624	3722
3979	3822	3733	3873	4108	4008	3821	3869	3878	3822	3824	3846	3953	3853	3809	3732	3572	3663	3676	3658	3699	3688	3729	3595	3575	3565	3505	3540	3562	3599	3744	3805	3832	3754	3794	3853	3768	3637	3675	3680	3542	3612	3695	3607	3721	3620	3718	3639	3592	3621
3953	3721	3795	3902	3953	3843	3888	3812	3875	3906	4047	4087	3894	3880	3807	3686	3636	3589	3500	3664	3644	3747	3609	3666	3627	3426	3559	3564	3568	3606	3545	3823	3783	3936	3875	3814	3746	3611	3580	3481	3604	3493	3555	3642	3650	3609	3598	3629	3682	3689
3837	3859	3816	3960	4023	3985	3881	3803	3961	3811	3937	3850	3885	3816	3823	3742	3664	3679	3618	3612	3691	3681	3568	3587	3463	3421	3584	3629	3532	3578	3662	3630	3851	3803	3755	3636	3520	3604	3573	3614	3458	3545	3565	3618	3601	3582	3590	3687	3604	3619
3718	3817	3771	3927	4076	3890	3796	3721	3690	3876	3956	3949	3936	3914	3819	3752	3687	3779	3898	3968	3764	3872	3649	3631	3513	3533	3531	3635	3565	3659	3839	3776	3809	3852	3675	3671	3589	3575	3562	3501	3515	3450	3576	3529	3553	3450	3511	3575	3540	3642
3867	3754	3814	4014	3962	3875	3616	3825	3834	3859	3934	4068	3983	3958	3825	3684	3736	3801	3852	3896	3802	3707	3515	3474	3451	3403	3599	3582	3520	3709	3637	3860	3816	3708	3782	3700	3599	3565	3521	3413	3493	3454	3498	3438	3573	3571	3693	3540	3544	3585
3754	3708	3882	3908	3912	3872	3776	3775	3741	3812	3931	3937	3869	3883	3758	3828	3724	3845	3843	3802	3872	3665	3593	3607	3490	3529	3729	3598	3597	3703	3674	3793	3765	3827	3620	3595	3536	3538	3686	3542	3464	3532	3442	3454	3513	3409	3544	3429	3497	3586
3748	3815	3720	3918	3790	3656	3684	3655	3757	3822	3905	3825	3857	3810	3799	3642	3792	3827	3971	3727	3715	3745	3590	3623	3549	3495	3586	3614	3632	3590	3691	3727	3828	3705	3581	3560	3595	3581	3498	3352	3322	3331	3533	3385	3471	3516	3504	3599	3391	3541
3746	3715	3573	3753	3829	3690	3676	3630	3734	3740	3843	3859	3777	3768	3717	3802	3908	3649	3949	3896	3761	3750	3705	3599	3477	3514	3525	3561	3708	3745	3724	3749	3729	3643	3651	3596	3584	3573	3435	3371	3385	3344	3310	3411	3347	3462	3503	3490	3467	3477
3741	3658	3775	3792	3752	3655	3625	3731	3748	3875	3815	3846	3755	3723	3705	3783	3554	3815	3909	3889	3854	3854	3712	3639	3523	3534	3638	3568	3652	3705	3666	3791	3585	3673	3659	3528	3574	3369	3483	3389	3419	3367	3450	3519	3315	3540	3458	3510	3486	3540
3817	3637	3739	3687	3570	3655	3646	3582	3632	3643	3704	3701	3720	3740	3663	3817	3877	3990	3903	3796	3890	3790	3692	3534	3697	3606	3646	3743	3721	3762	3702	3783	3684	3593	3528	3524	3524	3575	3403	3463	3462	3458	3341	3355	3333	3541	3528	3489	3514	3524
3736	3561	3606	3759	3710	3666	3429	3522	3607	3773	3762	3791	3769	3699	3679	3728	3837	3991	3943	4006	3926	3806	3634	3582	3592	3631	3755	3757	3835	3907	3951	3866	3820	3715	3618	3647	3457	3563	3598	3471	3333	3274	3495	3362	3430	3410	3426	3552	3387	3551
3669	3681	3611	3711	3827	3606	3498	3580	3586	3665	3692	3681	3680	3569	3542	3742	3862	3835	3986	3931	3927	3769	3585	3752	3640	3751	3840	3866	3804	3834	3994	3797	3778	3685	3704	3628	3481	3617	3523	3496	3435	3394	3445	3499	3364	3487	3375	3467	3560	3670
3759	3620	3767	3750	3804	3648	3442	3563	3623	3604	3617	3709	3654	3607	3562	3726	3805	3928	3948	3932	3856	3755	3642	3638	3593	3550	3783	3775	3936	3950	3748	3794	3795	3675	3779	3714	3671	3603	3563	3587	3334	3551	3406	3397	3452	3486	3462	3525	3613	3538
3821	3625	3632	3762	3639	3506	3519	3432	3552	3575	3655	3611	3667	3529	3407	3553	3649	3768	3855	3862	3739	3675	3569	3647	3635	3696	3629	3789	3935	3971	3852	3882	3768	3748	3749	3613	3593	3542	3513	3633	3413	3563	3511	3522	3412	3371	3447	3597	3590	3607
3747	3665	3636	3801	3699	3570	3516	3537	3458	3651	3593	3607	3538	3417	3475	3639	3812	3877	3902	3743	3822	3770	3571	3648	3569	3859	3721	3832	4041	4065	4159	3946	3994	3797	3769	3795	3664	3722	3622	3623	3466	3600	3513	3473	3524	3581	3580	3540	3555	3533
3644	3707	3760	3845	3716	3602	3468	3567	3518	3624	3630	3595	3480	3508	3586	3577	3486	3798	3888	3858	3792	3621	3633	3638	3580	3640	3626	3882	3883	4059	4051	3983	3935	3801	3875	3775	3713	3725	3658	3559	3642	3656	3603	3725	3581	3556	3464	3483	3667	3556
3701	3735	3719	3697	3797	3619	3398	3463	3600	3709	3687	3668	3500	3496	3450	3529	3513	3747	3692	3845	3777	3693	3480	3556	3536	3679	3730	3656	3837	3870	3959	3898	3931	3804	3726	3788	3781	3807	3618	3660	3657	3567	3568	3542	3691	3570	3641	3660	3562	3567
3737	3679	3854	3869	3878	3733	3569	3579	3623	3742	3620	3608	3552	3539	3577	3385	3608	3727	3779	3720	3719	3558	3622	3533	3540	3510	3652	3657	3826	3842	3950	3958	3904	3852	3837	3788	3778	3750	3787	3667	3679	3614	3695	3545	3595	3594	3654	3586	3547	3705
3808	3823	3695	3861	3771	3615	3629	3568	3765	3758	3687	3643	3490	3513	3374	3337	3376	3579	3629	3719	3662	3515	3402	3496	3445	3540	3558	3651	3714	3777	3749	3886	3748	3852	3901	3697	3791	3707	3829	3690	3672	3711	3563	3556	3641	3578	3636	3638	3641	3691
3738	3653	3631	3809	3752	3660	3635	3661	3666	3784	3828	3700	3657	3500	3473	3480	3445	3684	3750	3671	3629	3568	3438	3482	3473	3426	3407	3546	3617	3779	3788	3867	3813	3810	3802	3744	3763	3683	3760	3609	3605	3687	3624	3632	3555	3447	3712	3750	3630	3640
3715	3659	3586	3855	3631	3755	3729	3752	3794	3736	3747	3646	3749	3465	3415	3432	3520	3506	3662	3605	3690	3539	3560	3449	3399	3351	3331	3417	3600	3690	3808	3637	3737	3820	3790	3612	3744	3609	3642	3755	3715	3605	3505	3566	3517	3699	3617	3467	3574	3666
3676	3648	3557	3718	3782	3673	3558	3536	3651	3795	3795	3830	3732	3557	3463	3381	3447	3433	3529	3550	3716	3547	3586	3544	3303	3336	3391	3426	3547	3608	3588	3755	3822	3786	3762	3608	3710	3649	3688	3655	3707	3594	3515	3478	3566	3552	3555	3493	3567	3521
3583	3443	3500	3674	3704	3694	3768	3678	3603	3799	3902	3737	3699	3545	3465	3490	3552	3588	3659	3860	3724	3590	3602	3498	3243	3386	3312	3404	3430	3533	3647	3731	3554	3747	3716	3670	3735	3680	3742	3778	3597	3564	3506	3463	3486	3539	3545	3515	3568	3594
3563	3575	3446	3686	3531	3771	3666	3554	3680	3777	3891	3865	3761	3800	3628	3555	3568	3554	3671	3757	3758	3613	3529	3450	3391	3347	3359	3290	3423	3592	3581	3602	3743	3747	3674	3573	3633	3667	3735	3757	3709	3465	3524	3458	3422	3355	3402	3569	3527	3492
3554	3415	3433	3514	3544	3644	3730	3659	3617	3700	3875	3815	3780	3729	3574	3523	3522	3623	3640	3626	3779	3708	3516	3430	3383	3359	3350	3390	3171	3489	3532	3682	3514	3738	3683	3642	3566	3702	3519	3530	3561	3502	3455	3428	3448	3351	3383	3306	3423	3490
3543	3319	3311	3437	3579	3555	3698	3595	3643	3670	3692	3811	3694	3756	3683	3630	3490	3552	3735	3751	3755	3723	3719	3521	3502	3319	3208	3259	3427	3333	3521	3516	3569	3576	3670	3741	3695	3658	3576	3711	3471	3501	3416	3351	3401	3340	3216	3367	3454	3374
3461	3336	3314	3375	3423	3510	3463	3464	3575	3676	3682	3785	3797	3715	3737	3642	3549	3591	3715	3685	3729	3729	3820	3616	3612	3463	3393	3335	3493	3338	3497	3540	3674	3612	3593	3639	3536	3579	3619	3584	3679	3573	3402	3449	3321	3418	3328	3428	3406	3394
3596	3390	3230	3382	3297	3447	3365	3639	3537	3529	3473	3691	3711	3832	3745	3761	3668	3715	3641	3736	3803	3819	3884	3836	3619	3383	3287	3329	3349	3377	3433	3547	3618	3640	3544	3661	3603	3552	3570	3728	3707	3605	3443	3544	3407	3320	3315	3353	3447	3516
3607	3392	3208	3283	3471	3395	3544	3469	3461	3548	3482	3633	3573	3813	3750	3712	3743	3615	3720	3706	3923	3810	3798	3737	3820	3514	3549	3393	3359	3361	3374	3498	3596	3718	3598	3530	3631	3634	3651	3660	3745	3521	3542	3415	3409	3396	3369	3326	3415	3462
3614	3643	3392	3377	3230	3339	3449	3437	3376	3412	3452	3501	3634	3745	3763	3791	3712	3571	3688	3671	3806	3715	3914	3838	3793	3692	3638	3539	3551	3497	3499	3408	3543	3614	3648	3555	3571	3567	3643	3631	3595	3590	3558	3468	3425	3405	3484	3498	3462	3467
3679	3645	3411	3394	3390	3266	3379	3379	3427	3390	3317	3382	3433	3672	3674	3663	3661	3653	3535	3642	3833	3819	3759	3699	3750	3735	3632	3575	3522	3595	3496	3534	3472	3544	3666	3679	3425	3669	3690	3639	3694	3622	3526	3568	3569	3489	3519	3430	3619	3654
3736	3631	3483	3388	3414	3352	3496	3429	3474	3378	3341	3253	3342	3576	3642	3525	3686	3749	3657	3614	3637	3666	3819	3778	3710	3704	3549	3647	3590	3615	3528	3534	3582	3551	3649	3536	3569	3666	3687	3636	3790	3644	3641	3603	3580	3522	3582	3634	3658	3675
3690	3716	3620	3418	3366	3274	3495	3488	3455	3382	3334	3268	3393	3524	3384	3616	3553	3586	3577	3631	3619	3588	3691	3748	4001	3737	3788	3603	3570	3688	3612	3665	3732	3544	3624	3491	3493	3665	3775	3831	3729	3692	3661	3654	3583	3463	3532	3626	3571	3649
3595	3742	3568	3523	3495	3352	3455	3551	3603	3457	3408	3430	3229	3327	3477	3440	3471	3523	3484	3582	3493	3627	3589	3786	3793	3763	3633	3597	3579	3831	3742	3779	3638	3424	3427	3426	3574	3646	3757	3745	3652	3681	3609	3552	3416	3636	3592	3683	3522	3662
3697	3489	3626	3691	3567	3428	3401	3445	3557	3577	3487	3306	3357	3377	3519	3450	3585	3566	3591	3434	3504	3561	3486	3612	3749	3582	3733	3727	3720	3795	3671	3655	3563	3426	3564	3593	3776	3625	3508	3525	3509	3509	3523	3516	3426	3553	3534	3609	3707	3658
3680	3570	3584	3598	3461	3302	3444	3479	3508	3548	3508	3397	3342	3407	3361	3445	3467	3622	3406	3431	3491	3514	3478	3526	3564	3508	3481	3654	3742	3733	3700	3545	3592	3524	3647	3480	3528	3471	3469	3412	3338	3608	3485	3611	3607	3604	3694	3832	3689	3777
3478	3562	3523	3634	3458	3447	3328	3446	3410	3561	3658	3635	3482	3359	3452	3450	3418	3604	3604	3533	3401	3435	3435	3421	3421	3380	3484	3571	3605	3645	3477	3578	3701	3515	3545	3528	3432	3271	3370	3397	3462	3516	3410	3524	3642	3511	3609	3625	3694	3665
3533	3561	3471	3569	3562	3516	3389	3431	3549	3522	3745	3627	3587	3470	3335	3364	3542	3477	3522	3454	3415	3469	3320	3328	3287	3241	3446	3378	3391	3505	3538	3610	3642	3665	3568	3379	3435	3228	3441	3396	3468	3492	3381	3510	3495	3289	3364	3387	3254	3318
3509	3460	3436	3521	3715	3522	3439	3418	3531	3618	3579	3720	3618	3481	3393	3387	3550	3536	3590	3528	3620	3519	3418	3290	3241	3332	3355	3284	3368	3546	3691	3775	3635	3562	3503	3289	3490	3558	3547	3549	3579	3409	3430	3220	3215	3104	3174	3257	3252	3256
3487	3360	3320	3538	3527	3662	3557	3422	3608	3582	3580	3679	3734	3674	3576	3501	3513	3518	3493	3687	3628	3426	3507	3423	3401	3318	3219	3325	3443	3460	3498	3424	3410	3471	3544	3639	3658	3667	3546	3465	3343	3278	3230	3120	3050	3252	3189	3406	3343	3320
3641	3462	3301	3453	3368	3486	3549	3555	3605	3647	3576	3783	3702	3646	3672	3547	3418	3343	3472	3533	3581	3587	3605	3468	3385	3274	3255	3223	3382	3388	3534	3244	3320	3396	3678	3843	3821	3622	3389	3338	3264	3175	3082	3187	3291	3396	3352	3343	3573	3534
3577	3555	3420	3408	3358	3390	3613	3498	3554	3488	3667	3596	3559	3607	3624	3584	3434	3436	3471	3461	3446	3639	3594	3546	3416	3185	3338	3304	3393	3254	3169	3229	3233	3661	3674	3636	3545	3406	3280	3221	3346	3302	3219	3449	3588	3445	3607	3649	3535	3526
3606	3383	3339	3466	3400	3393	3568	3675	3510	3515	3493	3571	3663	3646	3620	3539	3491	3505	3498	3518	3460	3577	3711	3561	3480	3442	3482	3580	3349	3244	3209	3333	3650	3779	3705	3475	3216	3239	3250	3328	3515	3518	3639	3718	3592	3570	3644	3593	3489	3526
3650	3547	3443	3305	3426	3265	3432	3521	3639	3580	3427	3554	3507	3751	3650	3544	3548	3446	3523	3518	3628	3626	3578	3438	3415	3544	3675	3502	3316	3319	3303	3561	3731	3605	3372	3175	3273	3276	3380	3464	3767	3753	3807	3605	3554	3519	3457	3304	3475	3449
3659	3551	3595	3512	3286	3381	3424	3583	3528	3673	3513	3433	3386	3470	3630	3584	3619	3649	3380	3334	3557	3618	3516	3447	3537	3664	3665	3402	3223	3349	3537	3836	3666	3371	3270	3153	3160	3336	3529	3734	3783	3809	3663	3609	3588	3323	3233	3302	3322	3374
3637	3511	3621	3554	3414	3488	3384	3532	3635	3616	3529	3459	3609	3485	3487	3538	3618	3541	3422	3426	3588	3524	3321	3349	3561	3624	3537	3414	3329	3582	3815	3725	3417	3202	3142	3178	3353	3414	3658	3800	3554	3461	3471	3243	3207	3247	3256	3231	3297	3349
3601	3628	3415	3591	3550	3559	3456	3373	3519	3625	3486	3430	3492	3434	3248	3385	3505	3485	3376	3551	3525	3387	3345	3551	3546	3608	3468	3341	3490	3934	3892	3634	3321	3221	3163	3399	3645	3703	3675	3594	3505	3241	3139	3077	3085	3192	3228	3379	3326	3548
3587	3555	3566	3661	3598	3511	3473	3562	3508	3596	3624	3538	3591	3425	3276	3296	3458	3390	3408	3577	3464	3289	3321	3523	3543	3340	3117	3331	3688	3983	3707	3481	3226	3399	3533	3625	3759	3683	3609	3444	3298	3155	3006	3148	3185	3213	3336	3533	3630	3622
3534	3442	3397	3467	3671	3555	3528	3535	3523	3485	3486	3675	3595	3447	3399	3330	3301	3288	3401	3624	3405	3188	3384	3597	3531	3161	3174	3494	3878	3716	3563	3315	3338	3627	3768	3820	3860	3597	3436	3227	3069	2962	2964	3174	3217	3351	3494	3599	3702	3747
3656	3498	3578	3463	3517	3526	3469	3479	3503	3532	3616	3675	3666	3519	3509	3437	3101	3219	3389	3478	3372	3387	3577	3803	3332	3034	3293	3591	3711	3433	3279	3301	3398	3637	3922	4052	3870	3553	3341	3274	3058	3142	3258	3145	3443	3588	3614	3641	3830	3948
3689	3612	3369	3443	3531	3584	3696	3559	3621	3476	3582	3661	3541	3527	3506	3529	3259	3207	3258	3281	3347	3320	3742	3543	3234	3135	3424	3556	3434	3120	3092	3287	3564	3778	3785	3776	3597	3377	3292	3158	3171	3402	3362	3774	3677	3940	3727	3793	3856	3875
3697	3629	3559	3452	3476	3474	3516	3647	3691	3622	3596	3579	3516	3634	3675	3616	3240	3382	3260	3265	3212	3447	3679	3452	3112	3194	3614	3748	3281	3031	3117	3317	3652	3581	3681	3475	3287	3264	3227	3215	3418	3493	3668	3764	3857	3963	3926	3899	3973	3855
3729	3516	3646	3620	3397	3338	3568	3637	3662	3703	3536	3595	3466	3370	3605	3484	3381	3439	3280	3110	3251	3422	3572	3298	3165	3477	3895	3706	3269	3029	3190	3458	3634	3680	3539	3295	3149	3035	3198	3354	3553	3744	3730	3773	3913	3946	3889	3780	3865	3834
3632	3621	3598	3673	3564	3496	3495	3646	3580	3618	3726	3469	3341	3456	3470	3370	3487	3459	3531	3198	3337	3558	3355	3030	3207	3624	3821	3565	3283	3124	3287	3665	3672	3558	3242	3074	2970	3001	3247	3319	3570	3701	3776	3837	3750	3664	3716	3727	3586	3654
3718	3565	3615	3628	3502	3478	3500	3459	3453	3566	3691	3439	3319	3301	3414	3402	3254	3511	3422	3211	3503	3579	3506	3017	3277	3776	3752	3451	3225	3339	3517	3706	3680	3646	3227	3039	2954	3090	3183	3455	3622	3681	3626	3719	3618	3610	3521	3401	3343	3381
3764	3585	3644	3708	3723	3543	3617	3549	3460	3588	3590	3483	3471	3325	3272	3202	3287	3396	3405	3335	3547	3670	3298	2849	3378	3762	3588	3237	3108	3299	3735	3873	3760	3712	3224	2990	2968	3264	3265	3410	3706	3593	3596	3432	3411	3392	3236	3226	3161	3147
3755	3559	3549	3669	3580	3622	3682	3625	3512	3659	3543	3456	3496	3381	3268	3235	3369	3469	3323	3345	3758	3696	3295	3038	3443	3784	3367	3017	3040	3447	3833	3747	3778	3563	3164	3147	3165	3445	3484	3821	3781	3604	3579	3589	3451	3409	3184	3166	3226	3090
3739	3656	3648	3576	3585	3600	3634	3622	3610	3495	3505	3294	3563	3401	3333	3224	3362	3383	3188	3230	3698	3643	3184	3162	3614	3841	3349	2967	3107	3389	3599	3785	3649	3347	3110	3081	3275	3544	3843	3994	3966	3887	3725	3491	3367	3191	3242	3087	3046	3123
3659	3671	3551	3499	3500	3482	3516	3731	3635	3672	3501	3309	3282	3407	3369	3390	3542	3495	3162	3297	3660	3511	3156	3275	3721	3890	3307	3057	3254	3387	3594	3823	3428	3213	3059	3087	3226	3513	3832	3998	4043	3842	3815	3608	3392	3345	3344	3270	3176	3249
3669	3625	3562	3596	3621	3503	3512	3555	3580	3749	3497	3471	3383	3314	3362	3543	3589	3483	3212	3325	3619	3445	3068	3221	3879	3887	3395	3127	3219	3565	3786	3706	3449	3006	2918	3093	3238	3591	3773	3977	3779	3812	3790	3569	3577	3303	3352	3191	3286	3184
3631	3522	3512	3538	3537	3596	3437	3561	3597	3658	3551	3475	3554	3415	3343	3336	3505	3446	3345	3384	3687	3504	3160	3208	3721	3694	3227	3048	3296	3692	3815	3752	3300	3006	2834	2969	3286	3476	3724	3805	3761	3504	3511	3335	3267	3251	3200	3217	3066	3226
3563	3584	3445	3568	3530	3510	3474	3320	3521	3436	3469	3585	3571	3415	3325	3271	3426	3421	3404	3537	3946	3520	3253	3370	3787	3606	3140	3094	3405	3668	3936	3840	3416	3134	3003	3022	3356	3460	3728	3958	3633	3552	3439	3403	3241	3195	3074	3017	3161	3119
3662	3529	3580	3559	3417	3499	3455	3344	3381	3400	3449	3483	3490	3563	3348	3323	3485	3295	3370	3617	3874	3635	3228	3476	3878	3607	3175	3039	3342	3801	3786	3718	3312	3110	3030	3247	3372	3665	3859	3827	3781	3621	3441	3367	3248	3120	2935	3002	2996	3146
3595	3553	3445	3455	3339	3476	3398	3447	3473	3522	3355	3290	3435	3505	3416	3401	3610	3460	3129	3480	3743	3704	3294	3516	3948	3812	3219	3158	3414	3670	3836	3742	3415	3095	3025	3354	3496	3715	3969	3908	3822	3687	3616	3381	3338	3170	3114	3003	3064	3115
3637	3517	3490	3454	3429	3245	3379	3431	3420	3460	3358	3339	3246	3423	3451	3441	3701	3625	3277	3491	3720	3438	3162	3450	4040	3965	3374	3138	3413	3583	3692	3649	3416	2967	3007	3243	3531	3653	4007	4052	3919	3791	3556	3517	3378	3203	3153	3163	3123	3252
3541	3619	3403	3605	3422	3393	3428	3435	3508	3381	3344	3199	3373	3400	3346	3400	3534	3459	3389	3536	3549	3458	3081	3390	3982	3858	3461	3264	3306	3638	3843	3678	3405	3020	2974	3231	3554	3687	3895	3973	3999	3747	3625	3448	3364	3366	3233	3100	3171	3215
3588	3420	3453	3548	3444	3580	3407	3455	3371	3425	3437	3390	3404	3469	3284	3317	3444	3612	3490	3513	3805	3549	3154	3211	3772	3802	3361	3161	3321	3716	3998	3832	3608	3182	3067	3132	3373	3528	3866	3904	3946	3658	3524	3539	3291	3112	3238	3205	3199	3037
3518	3468	3449	3472	3479	3543	3530	3349	3443	3420	3585	3335	3566	3431	3466	3358	3435	3435	3285	3349	3739	3644	3143	3205	3605	3688	3239	3019	3249	3629	3851	3973	3789	3271	3074	3172	3430	3622	3906	3881	3925	3675	3538	3320	3172	3091	3135	3079	3075	3121
3455	3444	3327	3464	3412	3425	3526	3548	3545	3476	3494	3421	3432	3494	3436	3481	3567	3430	3274	3306	3573	3636	3438	3221	3608	3744	3315	3000	3014	3460	3672	3899	3749	3335	3240	3243	3511	3765	3988	4123	4130	3936	3702	3440	3410	3196	3131	3105	3035	3023
3431	3417	3296	3563	3416	3455	3511	3644	3563	3597	3501	3334	3439	3514	3510	3529	3517	3625	3332	3249	3454	3519	3340	3149	3490	3869	3580	3187	3039	3285	3486	3666	3594	3488	3159	3310	3355	3608	3871	4099	3972	3942	3801	3655	3557	3437	3398	3308	3300	3174
3319	3374	3381	3584	3429	3372	3425	3419	3471	3449	3516	3432	3432	3450	3546	3496	3553	3660	3373	3375	3413	3561	3352	3070	3308	3731	3587	3181	3152	3205	3499	3619	3696	3582	3088	3108	3106	3377	3473	3873	4020	3857	3885	3773	3584	3507	3397	3399	3235	3215
3352	3383	3264	3383	3377	3395	3382	3454	3465	3467	3479	3490	3500	3589	3570	3495	3414	3652	3469	3401	3534	3695	3420	3076	3190	3626	3633	3350	3189	3227	3585	3868	3867	3632	3396	3173	3086	3191	3345	3562	3740	3708	3740	3617	3464	3540	3566	3361	3253	3160
3497	3313	3350	3400	3325	3428	3384	3466	3378	3398	3409	3387	3544	3608	3529	3427	3507	3650	3556	3375	3317	3695	3610	3286	3120	3432	3701	3438	3172	3074	3548	3735	3964	3769	3579	3314	3171	3261	3454	3518	3519	3660	3763	3647	3614	3521	3518	3405	3221	3244
3496	3415	3273	3422	3555	3307	3472	3407	3299	3314	3396	3289	3426	3496	3611	3536	3520	3624	3494	3361	3387	3467	3598	3429	3229	3435	3885	3548	3258	2999	3196	3628	3776	3906	3705	3500	3371	3351	3361	3610	3629	3685	3876	3952	3830	3787	3595	3609	3550	3544
3542	3436	3408	3443	3437	3396	3368	3500	3437	3380	3377	3451	3376	3471	3506	3407	3526	3527	3549	3455	3310	3323	3472	3460	3343	3317	3783	3961	3588	3176	3108	3419	3693	3842	3749	3637	3241	3293	3240	3306	3487	3512	3676	3859	3877	4002	3917	3970	3750	3825
3540	3373	3521	3525	3566	3489	3463	3551	3433	3413	3371	3359	3412	3357	3424	3421	3408	3463	3643	3526	3318	3237	3498	3407	3287	3327	3473	3868	3729	3384	3298	3395	3601	3735	3854	3704	3497	3201	3140	3184	3238	3414	3533	3704	3819	3878	3951	3887	3900	3944
3450	3593	3470	3647	3528	3588	3494	3472	3400	3441	3474	3381	3367	3515	3347	3473	3258	3370	3364	3424	3378	3347	3580	3465	3195	3016	3295	3610	3917	3588	3250	3189	3459	3703	4014	3878	3778	3295	3252	3028	2991	3244	3362	3650	3663	3814	3918	3799	3883	3863
3406	3520	3583	3565	3577	3681	3555	3654	3565	3463	3378	3472	3482	3437	3488	3455	3392	3379	3264	3420	3276	3172	3338	3463	3373	3124	3087	3492	3706	3625	3219	3133	3230	3575	3784	3786	3710	3646	3454	3241	3181	3154	3271	3434	3545	3673	3819	3893	3891	3946
3516	3477	3523	3511	3620	3574	3462	3559	3688	3567	3531	3512	3488	3462	3449	3448	3416	3175	3329	3367	3277	3196	3282	3394	3359	3357	3116	3265	3423	3616	3365	3101	3025	3218	3485	3586	3694	3556	3532	3379	3096	3155	3115	3317	3404	3395	3722	3787	3773	3755
3372	3414	3544	3556	3551	3500	3441	3490	3460	3607	3593	3430	3361	3435	3411	3454	3456	3367	3236	3332	3269	3250	3191	3247	3489	3319	3227	3135	3342	3785	3749	3314	3175	3103	3335	3477	3478	3628	3512	3461	3339	3328	3110	3113	3243	3236	3406	3541	3463	3579
3496	3422	3415	3495	3454	3314	3404	3464	3341	3571	3557	3452	3543	3447	3317	3456	3436	3363	3277	3343	3415	3249	3285	3247	3433	3495	3420	3127	3154	3422	3660	3507	3299	3146	3251	3340	3470	3505	3499	3580	3363	3434	3208	3272	3138	3051	3196	3201	3181	3313
3547	3485	3463	3463	3414	3405	3387	3378	3435	3510	3431	3460	3531	3503	3367	3327	3335	3304	3254	3326	3463	3436	3452	3304	3423	3495	3572	3229	3112	3296	3548	3715	3601	3295	3197	3160	3220	3435	3720	3596	3620	3564	3644	3392	3258	3245	3251	3145	3276	3245
3541	3404	3567	3371	3325	3419	3339	3429	3359	3356	3474	3483	3449	3458	3473	3256	3437	3294	3306	3256	3435	3384	3476	3257	3344	3473	3639	3467	3289	3202	3416	3664	3596	3357	3349	3043	3140	3197	3382	3596	3515	3655	3733	3707	3636	3445	3449	3420	3459	3191
3567	3446	3512	3574	3320	3356	3210	3303	3334	3287	3378	3295	3411	3308	3310	3355	3253	3466	3428	3320	3285	3487	3456	3397	3437	3413	3555	3577	3323	3263	3206	3385	3527	3658	3416	3240	3260	3126	3286	3340	3502	3704	3694	3725	3682	3754	3600	3527	3436	3395
3586	3617	3517	3459	3457	3436	3241	3277	3269	3232	3372	3302	3324	3301	3308	3235	3285	3255	3351	3370	3327	3256	3391	3534	3433	3340	3339	3462	3391	3523	3292	3336	3365	3509	3638	3472	3424	3288	3153	3192	3292	3627	3771	3762	3623	3714	3561	3691	3716	3804
3506	3481	3360	3449	3406	3337	3438	3470	3323	3355	3376	3253	3350	3206	3286	3391	3217	3329	3332	3369	3396	3352	3423	3383	3362	3315	3231	3377	3431	3488	3398	3283	3329	3402	3582	3668	3672	3361	3372	3310	3249	3547	3546	3634	3639	3691	3711	3742	3756	3808
3381	3410	3444	3382	3321	3420	3419	3391	3346	3499	3363	3289	3420	3240	3405	3289	3407	3280	3301	3454	3339	3291	3316	3417	3369	3456	3252	3181	3376	3378	3449	3354	3256	3148	3328	3499	3579	3526	3455	3450	3414	3332	3309	3466	3596	3674	3584	3621	3843	3731
3315	3296	3119	3287	3378	3360	3256	3351	3487	3431	3417	3475	3275	3368	3262	3373	3407	3257	3404	3377	3423	3421	3378	3263	3250	3263	3321	3220	3199	3230	3374	3422	3289	3247	3191	3373	3375	3525	3613	3487	3444	3423	3332	3301	3324	3334	3436	3522	3497	3650
3261	3143	3248	3226	3216	3321	3197	3329	3319	3505	3427	3418	3322	3314	3355	3389	3345	3460	3420	3459	3396	3316	3305	3291	3255	3322	3296	3351	3095	3100	3325	3407	3388	3320	3231	3373	3212	3437	3492	3532	3551	3555	3466	3383	3448	3313	3331	3259	3403	3345
3410	3147	3146	3203	3286	3221	3260	3271	3301	3452	3511	3339	3309	3423	3458	3304	3321	3395	3470	3349	3457	3346	3413	3318	3264	3262	3411	3330	3228	3203	3162	3202	3281	3398	3305	3315	3171	3254	3295	3446	3577	3545	3663	3596	3583	3467	3317	3372	3442	3475
3295	3280	3206	3144	3089	3253	3316	3347	3381	3458	3411	3327	3286	3389	3344	3449	3285	3498	3392	3501	3363	3314	3434	3360	3387	3378	3307	3377	3220	3397	3271	3244	3268	3428	3438	3393	3334	3314	3389	3353	3263	3488	3476	3416	3609	3571	3705	3603	3616	3611
3342	3305	3041	3250	3245	3213	3145	3381	3373	3374	3373	3414	3285	3393	3374	3363	3313	3376	3412	3421	3365	3448	3438	3253	3397	3231	3281	3294	3256	3483	3477	3369	3374	3347	3504	3458	3515	3463	3332	3458	3349	3379	3408	3419	3405	3451	3590	3640	3705	3664
3276	3163	3187	3186	3114	3216	3334	3261	3371	3319	3199	3246	3353	3258	3281	3415	3328	3351	3234	3565	3376	3330	3218	3151	3195	3431	3215	3347	3375	3328	3588	3510	3385	3414	3515	3504	3543	3567	3472	3530	3505	3411	3345	3423	3324	3433	3384	3451	3503	3545
3333	3274	3276	3260	3248	3297	3302	3301	3319	3370	3220	3305	3234	3264	3156	3223	3280	3317	3267	3125	3208	3218	3212	3236	3285	3233	3308	3354	3251	3247	3222	3455	3471	3319	3447	3372	3393	3437	3451	3572	3570	3606	3472	3539	3397	3426	3350	3467	3392	3464
3280	3263	3348	3428	3253	3300	3265	3381	3283	3309	3315	3441	3316	3239	3142	3192	3180	3256	3191	3264	3112	3124	3216	3145	3216	3284	3239	3290	3272	3259	3286	3373	3491	3491	3543	3249	3360	3374	3417	3471	3517	3469	3556	3390	3525	3474	3504	3507	3502	3545
3390	3300	3254	3326	3407	3275	3230	3104	3175	3286	3288	3296	3196	3200	3255	3294	3238	3192	3185	3263	3212	3067	3209	3313	3179	3227	3136	3301	3343	3332	3218	3309	3267	3426	3245	3340	3342	3364	3231	3280	3452	3561	3466	3452	3551	3485	3467	3496	3541	3515
3195	3334	3358	3391	3313	3310	3381	3167	3310	3187	3346	3172	3200	3121	3225	3231	3288	3196	3275	3211	3133	3132	3242	3213	3231	3230	3204	3274	3229	3369	3269	3246	3371	3274	3343	3309	3213	3322	3337	3411	3272	3330	3458	3303	3432	3368	3450	3356	3444	3532
3351	3294	3199	3331	3453	3266	3212	3115	3221	3264	3179	3084	3115	3090	3195	3207	3180	3172	3183	3224	3183	3181	3163	3289	3290	3267	3274	3237	3355	3189	3207	3138	3351	3192	3185	3195	3208	3221	3326	3224	3272	3347	3354	3505	3350	3420	3282	3326	3303	3363
3281	3256	3162	3261	3138	3303	3175	3293	3151	3099	3108	3097	3183	3169	3149	3161	3178	3202	3234	3173	3263	3233	3211	3198	3231	3377	3378	3324	3308	3295	3188	3263	3313	3264	3220	3312	3291	3128	3181	3173	3317	3405	3400	3479	3474	3396	3477	3422	3436	3355
3194	3146	3223	3321	3227	3148	3187	3240	3214	3018	3063	3228	3169	3235	3133	3127	3317	3246	3318	3240	3267	3123	3206	3309	3403	3280	3251	3330	3339	3333	3194	3168	3234	3186	3259	3138	3246	3249	3324	3236	3245	3384	3402	3496	3549	3381	3602	3482	3422	3414
3327	3245	3144	3264	3265	3270	3207	3174	3151	3099	3045	3051	3213	3121	3294	3173	3260	3129	3224	3252	3222	3245	3285	3354	3364	3244	3258	3290	3322	3296	3316	3318	3348	3297	3371	3347	3319	3335	3291	3297	3250	3455	3478	3401	3442	3374	3550	3438	3528	3488
3226	3288	3311	3128	3221	3284	3238	3376	3171	3122	3170	3137	3222	3167	3144	3153	3146	3265	3180	3180	3165	3224	3400	3285	3236	3401	3234	3248	3077	3269	3248	3262	3309	3395	3305	3332	3249	3250	3277	3447	3399	3492	3459	3535	3558	3509	3582	3321	3594	3489
3042	3148	3223	3258	3191	3042	3165	3208	3316	3190	3187	3163	3213	3148	3163	3159	3199	3044	3344	3208	3284	3226	3184	3193	3295	3307	3203	3200	3281	3165	3316	3311	3269	3217	3286	3251	3318	3361	3370	3468	3438	3542	3408	3308	3503	3403	3392	3450	3461	3505
3285	3137	3022	3062	3124	3146	3096	3315	3199	3220	3244	3151	3198	3123	3156	3216	3304	3164	3292	3226	3198	3269	3211	3249	3243	3218	3248	3227	3207	3197	3227	3204	3399	3353	3340	3279	3347	3356	3357	3286	3308	3378	3322	3374	3381	3395	3412	3483	3417	3540
3261	3217	3059	3020	3114	3123	3197	3145	3170	3287	3318	3178	3206	3293	3233	3343	3116	3231	3163	3255	3221	3324	3220	3292	3217	3357	3124	3231	3303	3165	3173	3262	3305	3307	3292	3346	3188	3210	3226	3324	3278	3396	3337	3357	3312	3375	3360	3235	3484	3424
3060	3009	3232	3106	3141	3072	3232	3202	3148	3251	3302	3294	3369	3316	3225	3247	3185	3180	3268	3220	3260	3395	3352	3205	3176	3115	3221	3183	3136	3263	3192	3207	3352	3250	3263	3309	3320	3182	3273	3471	3226	3453	3424	3453	3337	3357	3335	3408	3526	3481
3171	3022	3184	3182	3050	3117	3153	3325	3380	3292	3217	3253	3095	3169	3196	3209	3144	3150	3282	3314	3136	3251	3287	3290	3193	3240	3369	3247	3352	3350	3220	3275	3365	3291	3389	3241	3338	3320	3217	3279	3449	3449	3405	3509	3325	3327	3382	3288	3522	3477
3227	3128	3082	3264	3240	3263	3145	3252	3261	3174	3239	3243	3256	3067	3147	3238	3216	3326	3151	3271	3278	3387	3223	3269	3160	3266	3127	3300	3353	3289	3175	3388	3313	3336	3331	3249	3219	3191	3348	3328	3291	3369	3389	3299	3353	3354	3281	3462	3481	3329
3230	3325	3125	3122	3343	3234	3184	3109	3307	3361	3319	3198	3199	3168	3134	3170	3143	3271	3322	3201	3176	3101	3101	3158	3277	3200	3226	3281	3252	3365	3444	3317	3270	3255	3215	3228	3380	3327	3294	3277	3174	3269	3381	3356	3219	3288	3339	3256	3338	3413
3131	3298	3276	3273	3267	3212	3268	3251	3316	3281	3185	3216	3328	3197	3185	3149	3202	3131	3225	3109	3107	3135	3266	3209	3285	3264	3166	3121	3178	3356	3367	3278	3252	3129	3297	3281	3165	3363	3256	3347	3224	3282	3276	3416	3414	3384	3326	3419	3300	3241
3046	3210	3420	3321	3110	3333	3287	3271	3156	3240	3416	3238	3211	3216	3177	3134	3191	3064	3163	2994	3206	3074	3327	3238	3455	3257	3299	3228	3176	3210	3280	3307	3144	3150	3255	3271	3210	3226	3211	3198	3231	3303	3277	3398	3236	3200	3161	3328	3196	3260
3043	2978	3238	3433	3266	3156	3342	3198	3143	3214	3209	3100	3173	3167	3159	3268	3179	3053	3220	3237	3108	3162	3135	3176	3288	3234	3295	3116	3198	3181	3263	3165	3322	3193	3296	3190	3200	3164	3085	3080	3192	3253	3179	3217	3289	3271	3126	3268	3348	3289
3198	2976	3070	3265	3371	3244	3235	3269	3140	3145	3201	3096	3123	3249	3142	3225	3299	3328	3071	3298	3241	3175	3197	3257	3184	3340	3235	3197	3188	3093	3235	3182	3132	3219	3166	3220	3286	3067	3084	3263	3195	3242	3391	3313	3182	3289	3206	3192	3212	3221
3336	3084	2963	3143	3508	3352	3153	3060	3150	3044	3108	3296	3191	3224	3343	3254	3351	3185	3242	3167	3246	3085	3197	3335	3359	3341	3341	3268	3167	3229	3120	3109	3203	3143	3283	3285	3217	3176	3146	3188	3253	3254	3212	3218	3273	3263	3209	3250	3169	3308
3342	3409	3005	2967	3401	3345	3163	3174	3170	3193	3024	3195	3197	3197	3177	3236	3180	3230	3284	3268	3191	3247	3238	3300	3305	3315	3323	3272	3267	3144	3226	3099	3106	3072	3245	3122	3261	3119	3132	3148	3249	3212	3180	3323	3241	3302	3265	3236	3219	3226
3295	3355	3229	2928	3028	3412	3308	3104	3317	3277	3120	3150	3233	3146	3271	3117	3225	3328	3314	3228	3254	3151	3225	3233	3347	3247	3216	3179	3218	3231	3044	3146	3206	3150	3249	3142	3208	3156	3268	3164	3099	3143	3267	3143	3227	3362	3144	3259	3228	3241
2865	3444	3360	3134	2945	3309	3296	3031	3016	3299	3255	3146	3254	3258	3270	3318	3282	3342	3242	3309	3234	3247	3254	3355	3335	3305	3340	3257	3240	3201	3125	3181	3192	3170	3170	3249	3150	3185	3232	3130	3160	3305	3157	3232	3125	3299	3157	3234	3293	3295
2852	3429	3432	3329	3015	3212	3389	3132	3048	3381	3246	3169	3343	3246	3249	3424	3326	3290	3271	3300	3381	3417	3327	3332	3254	3281	3203	3263	3306	3132	3101	3220	3052	3181	3274	3250	3162	3177	3163	3181	3231	3212	3210	3107	3172	3256	3204	3040	3277	3246
2811	3180	3465	3351	3061	3014	3320	3315	3047	3260	3369	3076	3342	3286	3281	3285	3235	3340	3353	3196	3284	3306	3271	3282	3309	3312	3206	3218	3334	3221	3235	3181	3228	3201	3229	3107	3148	3092	3033	3103	3126	3232	3119	3123	3140	3245	3186	3138	3165	3287
2822	3102	3559	3531	3144	3115	3353	3311	3096	3141	3367	3205	3283	3288	3112	3186	3230	3325	3290	3289	3198	3175	3357	3160	3223	3288	3233	3257	3234	3248	3280	3315	3286	3309	3226	3129	3083	2980	3202	3106	3120	3152	3176	3198	3208	3213	3241	3289	3177	3202
2977	2869	3359	3524	3179	3003	3422	3460	3112	3279	3429	3184	3254	3219	3017	3204	3181	3204	3221	3237	3223	3245	3280	3138	3161	3210	3203	3124	3204	3193	3200	3242	3205	3225	3130	3203	3047	3060	3071	3192	3071	3210	3154	3164	3128	3187	3235	3135	3179	3184
2890	2870	3230	3629	3255	3041	3444	3569	3207	3147	3463	3217	3141	3306	2970	3223	3172	3123	3196	3169	3228	3205	3355	3203	3150	3134	3254	3240	3256	3310	3310	3299	3145	3198	3164	3105	3153	3121	2987	3145	3196	3140	3147	3139	3189	3236	3244	3132	3296	3270
3101	2847	3182	3488	3196	3007	3326	3516	3125	3170	3550	3259	3109	3410	3114	3156	3187	3158	3275	3238	3292	3279	3270	3322	3216	3175	3164	3344	3332	3261	3337	3186	3107	3253	3229	3078	3186	3029	3095	3104	3026	3253	3176	3076	3130	3229	3213	3276	3217	3236
2973	2699	3086	3467	3217	2982	3245	3562	3181	3060	3417	3213	3238	3351	3081	3252	3319	3172	3241	3153	3296	3270	3302	3271	3226	3268	3254	3137	3299	3263	3326	3334	3251	3259	3159	3162	3207	3137	3245	3124	3076	3193	3083	3171	3267	3078	3157	3198	3233	3202
3075	2892	3112	3558	3209	3071	3200	3460	3190	3120	3277	3085	3163	3255	3117	3212	3080	3226	3392	3044	3234	3153	3188	3139	3269	3231	3187	3217	3208	3134	3220	3319	3202	3191	3224	3210	3171	3191	3217	3076	3195	3292	3155	3088	3163	3183	3131	3124	3184	3217
2993	2976	3240	3523	3278	2973	3330	3386	3157	2982	3317	3030	3221	3243	2967	3267	3351	3221	3265	3212	3229	3199	3178	3142	3192	3180	3262	3231	3148	3124	3153	3240	3244	3258	3215	3243	3235	3176	3121	3251	3175	3356	3263	3232	3162	3086	3132	3204	3200	3172
3103	3008	3471	3590	3160	3038	3461	3420	3077	3036	3451	3124	3234	3318	3181	3326	3108	3169	3319	3114	3211	3184	3290	3146	3332	3364	3330	3282	3259	3183	3165	3296	3426	3359	3335	3327	3207	3369	3253	3287	3220	3290	3281	3171	3148	3172	3017	3291	3161	3230
3149	3056	3308	3343	3146	3031	3355	3381	3070	3215	3388	3193	3379	3384	3184	3408	3166	3311	3356	3126	3180	3100	3140	3238	3304	3311	3373	3281	3344	3266	3247	3256	3339	3288	3272	3351	3257	3368	3222	3289	3331	3238	3316	3314	3179	3179	3139	3165	3119	3224
3204	3304	3483	3328	3004	3100	3392	3246	3109	3301	3510	3274	3343	3388	3141	3379	3211	3256	3250	3242	3145	3184	3207	3281	3251	3379	3324	3447	3394	3364	3312	3322	3291	3291	3359	3364	3256	3362	3221	3175	3212	3229	3234	3195	3222	3102	3219	3145	3232	3231
3289	3605	3454	3169	3003	3063	3436	3090	3095	3387	3355	3329	3440	3184	3107	3499	3227	3211	3133	3321	3166	3157	3219	3134	3269	3296	3276	3315	3347	3391	3327	3335	3321	3335	3318	3364	3326	3302	3142	3171	3196	3270	3200	3306	3228	3156	3319	3147	3233	3248
3694	3718	3327	3102	3051	3259	3130	3004	3121	3424	3191	3295	3422	3080	3157	3236	2999	3228	3072	3173	3162	3124	3095	3242	3378	3263	3389	3196	3357	3327	3321	3325	3254	3216	3296	3311	3178	3179	3031	3133	3206	3230	3343	3137	3254	3144	3167	3125	3042	3231
3702	3617	3211	3050	3026	3276	3131	2918	3211	3085	3106	3175	3277	3068	3098	3156	3099	3162	3010	3183	3092	3173	3201	3296	3147	3246	3202	3203	3224	3239	3234	3197	3099	3180	3246	3145	3092	3063	3027	3149	3066	3164	3125	3273	3187	3137	3136	3152	3008	3095
3654	3396	3237	3123	3350	3268	3113	2943	3105	3142	3006	3122	3219	3048	3326	3053	3111	3083	3131	3275	3039	3185	3088	3268	3153	3276	3277	3300	3344	3145	3197	3282	3086	3079	3112	3165	3201	3190	3248	3200	3194	3147	3164	3193	3130	3263	3116	3018	3150	3059
3346	3141	3054	3352	3527	3294	3150	3188	3203	3008	3022	3156	3045	3132	3215	2994	3156	3106	3128	3192	3204	3309	3235	3187	3166	3105	3284	3154	3243	3184	3162	3228	3157	3223	3183	3239	3318	3306	3103	3232	3199	3026	3111	3173	3233	3168	3018	3084	3118	3106
3131	3014	3257	3411	3358	3260	3230	3336	3308	3114	3184	3293	3082	3242	3229	3277	3436	3271	3251	3089	3206	3276	3209	3320	3321	3267	3346	3316	3197	3365	3280	3276	3197	3232	3172	3282	3264	3202	3300	3169	3151	3211	3212	3227	3171	3155	3189	3088	3091	3097
3225	3182	3197	3320	3111	3215	3259	3383	3227	3168	3365	3315	3277	3514	3412	3601	3429	3290	3409	3150	3427	3293	3366	3243	3451	3347	3540	3384	3584	3348	3355	3250	3272	3237	3156	3308	3341	3298	3345	3286	3208	3335	3377	3307	3296	3307	3207	3227	3160	3148
3463	3360	3216	3063	3107	3161	3287	3213	3127	3239	3223	3276	3351	3413	3332	3584	3332	3423	3325	3320	3277	3277	3239	3196	3221	3315	3306	3344	3201	3259	3379	3218	3144	3276	3299	3369	3258	3231	3242	3327	3133	3200	3237	3184	3242	3158	3163	3126	3106	3187
[truncated: 920 more columns]
