# Supplementary material for: Spatial Resolution and Refractive Index Contrast of Resonant Photonic Crystal Surfaces for Biosensing
Source: IEEE Photonics J. Author manuscript; Available in PMC 2015 Sep 7. (PMC4561521; doi:10.1109/JPHOT.2015.2435699)
Supplement: fig4_data [file NIHMS64775-supplement-fig4_data.gz › Volumes/graham/MacBook_backup/PhD_folder_2015_06_02/paper_improvements/IEEE_J_Photonics/final_files/data_files/fig4/ref/r09.csv]

4510	3978	3957	3963	3984	4079	4257	4254	4384	4309	4231	4182	4250	4135	4187	4233	3997	4123	4017	4005	4156	4155	4213	4268	4199	4148	4072	4166	4160	4254	4326	4329	4206	3993	4124	4176	4181	4173	4195	4153	4215	4189	4156	4122	4196	4100	4276	4227	4206	4167
4230	4194	4227	4060	4165	4259	4637	4605	4620	4473	4316	4257	4092	4147	4079	4065	3835	3790	3858	3879	4066	4139	4174	4111	4149	4077	4014	4001	4144	4166	4305	4274	4013	4050	4078	4245	4149	4277	4142	4169	4273	4134	3963	4266	3925	4092	3996	4160	4103	4114
4205	4074	4062	4222	4228	4398	4628	4657	4382	4356	4139	4154	3985	3839	3857	3776	3809	3850	3893	3906	3998	3960	3970	3998	3874	4011	4047	4087	4153	4070	4044	3973	3961	3935	4025	4162	4043	4127	4159	3972	4132	3958	4132	3892	3985	3970	4012	3972	4058	3995
4239	4206	4337	4230	4371	4401	4305	4262	4426	4363	4017	4016	3821	3750	3847	3860	3809	3976	3957	4027	4024	3891	3956	3915	3965	4020	4041	4124	4012	4105	4093	3943	3905	4158	3934	4172	4077	4281	4183	4089	4126	4210	3940	3961	3917	4059	3894	3938	4009	3969
4198	4178	4237	4220	4242	4288	4173	4263	4170	4145	4159	3889	3928	3870	3823	3953	3893	4108	4054	4153	4198	4025	3982	4014	3878	4106	4074	4017	4131	4087	4033	4138	4004	4057	4200	4042	4225	4246	4240	4181	4161	4257	4201	3933	3982	3915	4058	4085	3970	4045
4313	4332	4425	4266	4155	4054	4114	4158	4169	4038	4126	3887	3942	4011	3755	4057	4160	4128	4223	4300	4240	3936	3941	4043	3978	4006	3966	4042	3944	4009	4019	4099	4121	4072	4101	4140	4221	4159	4334	4087	4278	4217	4289	4024	4097	4027	3982	4146	3904	4044
4445	4356	4348	4278	4058	4030	4094	3963	4117	4128	4089	3793	4148	3823	4004	4146	4186	4232	4227	4218	4246	4053	4124	4125	4095	4072	4041	3950	4114	4048	4120	4266	4238	4015	4131	4235	4216	4413	4238	4299	4322	4327	4331	4190	4175	4109	4062	4049	3986	4029
4461	4446	4372	4235	4063	4054	4065	4061	4136	4053	4014	4121	4095	4221	4261	4107	4208	4287	4341	4186	4200	4298	4268	4134	4157	4098	4054	4059	3853	3984	4049	4161	4062	4001	4274	4279	4219	4239	4342	4287	4342	4363	4489	4269	4405	4136	4028	3976	4017	3970
4346	4153	4121	4221	4091	3866	3970	4044	4040	3909	4149	4070	4195	4237	4164	4089	4042	4244	4348	4330	4284	4211	4492	4272	4134	4198	4092	4136	3984	4166	4140	4093	4032	4216	4320	4183	4392	4264	4203	4439	4276	4377	4378	4254	4365	4103	4059	4137	4069	4123
4363	4112	4151	4042	4089	3836	4034	3933	3957	4256	4128	4093	4008	4177	4211	4302	4153	4086	4269	4333	4247	4561	4268	4238	4227	4437	4152	4144	3980	4148	3970	4153	4179	4338	4319	4434	4443	4493	4249	4347	4443	4487	4401	4478	4436	4319	4248	4186	4196	4156
4213	4227	3989	4068	4092	4133	4172	4084	4009	4162	4183	4143	4178	4224	4148	4092	4120	4153	4188	4231	4437	4475	4358	4433	4257	4203	4153	4249	4052	4096	4114	4081	4282	4300	4503	4378	4488	4355	4489	4329	4537	4558	4447	4524	4374	4349	4336	4269	4263	4235
4265	4062	4051	4099	4161	4213	4255	4213	4140	4076	4150	4056	4105	4138	4075	4155	3974	4094	4156	4367	4475	4460	4560	4352	4384	4366	4375	4241	4301	4186	4375	4266	4315	4330	4442	4455	4509	4450	4475	4477	4624	4587	4612	4543	4525	4474	4303	4234	4204	4279
4301	4025	3995	4043	4201	4141	4378	4415	4167	4174	4111	4056	4038	4157	4040	4058	4056	4098	4146	4251	4372	4459	4520	4404	4327	4355	4359	4205	4276	4304	4250	4190	4283	4322	4287	4322	4332	4633	4557	4631	4686	4703	4615	4649	4709	4463	4454	4386	4203	4300
4165	4030	4045	4101	4131	4290	4651	4418	4329	4270	4224	4101	4175	4044	4088	4168	4083	4092	4061	4328	4372	4471	4457	4505	4413	4223	4292	4244	4366	4408	4484	4374	4482	4418	4341	4385	4355	4468	4510	4552	4717	4732	4514	4695	4535	4490	4477	4339	4297	4244
4240	3880	4026	4132	4294	4384	4436	4541	4489	4339	4208	4226	4134	4145	4233	4410	4277	4154	4250	4435	4501	4581	4392	4500	4255	4357	4331	4300	4483	4585	4446	4488	4389	4387	4283	4364	4472	4443	4568	4677	4517	4649	4705	4487	4537	4378	4396	4429	4421	4440
4408	4061	4054	4177	4110	4415	4543	4376	4441	4416	4380	4350	4254	4152	4365	4331	4317	4216	4337	4429	4379	4442	4412	4364	4226	4106	4344	4399	4369	4486	4467	4273	4343	4370	4364	4261	4391	4424	4643	4550	4672	4661	4511	4573	4705	4460	4663	4467	4370	4326
4403	4216	4159	4031	4238	4415	4426	4616	4437	4538	4402	4281	4346	4208	4311	4281	4344	4156	4312	4433	4321	4262	4236	4262	4330	4327	4317	4295	4358	4300	4303	4261	4270	4485	4395	4436	4390	4404	4534	4585	4515	4677	4595	4555	4388	4611	4483	4398	4394	4500
4486	4343	4319	4217	4345	4422	4399	4393	4471	4472	4235	4309	4331	4274	4330	4245	4370	4307	4313	4319	4339	4286	4259	4182	4115	4232	4305	4203	4208	4206	4229	4211	4257	4324	4351	4449	4535	4402	4295	4533	4375	4379	4474	4587	4542	4621	4661	4477	4481	4513
4417	4495	4382	4396	4327	4476	4375	4470	4454	4526	4284	4369	4235	4289	4231	4256	4459	4381	4459	4283	4157	4186	4197	4304	4319	4135	4159	4077	4048	4118	4014	4176	4321	4342	4433	4357	4385	4506	4339	4505	4446	4598	4559	4596	4797	4764	4611	4703	4354	4260
4527	4466	4596	4493	4578	4428	4467	4429	4504	4513	4417	4174	4313	4259	4379	4301	4385	4383	4352	4235	4214	4161	4174	4286	4120	4102	4158	4004	4078	3926	4058	4070	4298	4330	4367	4396	4410	4460	4410	4360	4358	4391	4621	4607	4687	4707	4712	4488	4474	4360
4569	4467	4577	4574	4687	4550	4552	4545	4493	4529	4365	4506	4463	4330	4287	4400	4224	4368	4345	4215	4271	4123	4156	4176	4131	4119	3990	3995	4127	3947	4074	4156	4092	4252	4230	4348	4439	4230	4466	4364	4435	4369	4539	4592	4545	4602	4572	4463	4442	4412
4445	4510	4484	4580	4567	4480	4580	4691	4636	4683	4666	4402	4465	4244	4357	4219	4172	4187	4294	4194	4170	4303	4209	4164	4035	4224	4128	4011	4012	3988	3995	4166	4234	4185	4241	4358	4398	4354	4394	4360	4465	4468	4400	4603	4572	4452	4528	4484	4456	4587
4367	4322	4533	4607	4536	4727	4635	4685	4791	4668	4615	4468	4540	4304	4268	4187	4110	4125	4232	4339	4253	4377	4290	4201	4114	3974	3999	4000	4116	4021	4001	3955	4093	4174	4104	4120	4235	4319	4370	4489	4330	4382	4308	4324	4300	4342	4443	4399	4403	4346
4284	4304	4311	4403	4541	4451	4772	4623	4706	4645	4780	4561	4430	4340	4195	4237	4040	3956	4286	4280	4276	4227	4360	4180	4189	4004	4054	4137	4117	4156	3977	4077	4005	4084	4110	4122	4265	4149	4272	4293	4444	4532	4258	4357	4260	4261	4352	4336	4470	4417
4134	4160	4229	4344	4483	4568	4564	4551	4601	4623	4565	4522	4345	4382	4138	4014	4080	4225	4272	4320	4222	4202	4241	4190	4184	4030	3977	4167	4104	4051	4022	4084	4128	4081	4055	4191	4160	4266	4287	4354	4427	4286	4454	4318	4343	4210	4355	4319	4509	4486
4024	4110	4164	4271	4474	4574	4665	4578	4602	4567	4485	4409	4393	4175	4118	4077	4042	4209	4347	4372	4290	4237	4238	4177	4123	4040	3935	4030	4028	3984	3940	3990	4013	4117	3880	3974	4185	4347	4334	4340	4323	4373	4419	4232	4235	4370	4309	4549	4524	4347
4087	4048	4353	4312	4518	4556	4446	4396	4467	4452	4326	4220	4302	4050	4177	4196	4168	4199	4353	4257	4313	4392	4146	4095	4119	3944	4001	4092	4128	3990	4006	3901	3951	3986	3897	4097	4015	4178	4404	4227	4384	4313	4363	4388	4291	4275	4398	4379	4390	4419
4300	4226	4252	4434	4533	4314	4451	4389	4295	4221	4331	4289	4317	4241	4296	4211	4412	4234	4257	4327	4142	4086	4222	4007	4145	4083	3926	3969	4122	3972	4068	3823	3952	3866	4007	4102	4047	4023	4088	4138	4293	4417	4550	4502	4382	4303	4408	4491	4417	4387
4516	4346	4343	4286	4407	4489	4359	4315	4235	4295	4267	4341	4341	4273	4431	4398	4303	4323	4187	4282	4093	4168	4212	4017	4074	4065	4123	4094	4181	4058	3942	3887	3988	3978	4126	4013	4035	3980	3991	4133	4285	4339	4485	4427	4507	4473	4361	4337	4150	4399
4598	4423	4302	4425	4384	4338	4291	4156	4117	4216	4341	4201	4223	4436	4378	4240	4166	4174	4167	4126	4156	3979	4120	4183	4116	4143	4123	4128	4067	4042	3968	3934	3987	4171	3990	4006	3978	4017	4012	3950	4061	4402	4450	4575	4482	4447	4365	4255	4364	4228
4523	4381	4384	4373	4435	4305	4183	4277	4179	4295	4324	4388	4381	4322	4313	4320	4210	4156	4063	4096	4012	4150	4168	4061	4406	4193	4239	4057	4044	3828	3909	3956	4024	4083	4013	3895	4009	3950	3947	4222	4188	4380	4535	4446	4494	4220	4328	4131	4243	4234
4518	4347	4400	4431	4526	4485	4291	4206	4194	4212	4315	4310	4272	4167	4103	4014	4001	4049	4063	4047	4147	4148	4117	4206	4196	4193	4147	4009	4072	3896	3986	4097	3971	3949	4031	3865	3994	4007	4042	4186	4191	4481	4384	4468	4419	4293	4388	4263	4393	4281
4448	4416	4407	4635	4434	4516	4215	4320	4488	4334	4504	4422	4240	4170	4142	4009	4035	3954	4090	4130	4123	4127	4242	4262	4278	4161	4058	4124	4012	4113	3999	4081	4068	4102	4033	4047	3884	3913	4064	4256	4290	4251	4267	4110	4362	4315	4447	4419	4362	4213
4420	4619	4553	4470	4374	4495	4355	4451	4482	4582	4478	4125	4058	4100	3995	4022	3992	3959	3894	4064	4153	4079	4106	4146	4117	4129	4074	4112	4024	3998	4113	4086	4189	3997	4026	3868	4043	3990	4122	4133	4244	4061	4198	4384	4152	4359	4322	4392	4429	4296
4312	4431	4427	4492	4304	4411	4314	4721	4551	4534	4519	4179	4118	4039	3964	3975	4044	4071	4194	4107	4098	4002	4017	4015	4063	4223	4171	4135	4193	4069	4216	4005	3955	4018	3982	3970	4014	4101	4094	4199	4079	4040	4043	4180	4278	4293	4379	4191	4463	4301
4458	4310	4333	4454	4247	4420	4442	4547	4460	4486	4384	4276	4135	4169	4157	4088	3949	4193	4066	4087	4029	4090	4084	4081	4315	4213	4275	4208	4163	4113	4240	4228	3944	4158	4058	3886	4052	4062	4106	4249	4305	4109	4087	4120	4285	4351	4447	4485	4449	4286
4516	4480	4220	4383	4351	4545	4458	4255	4320	4377	4365	4189	4265	4151	4185	4143	4079	4030	4285	4080	3939	3910	4046	3948	4094	4134	4272	4037	4221	4125	4250	4251	4124	4125	4157	4054	4143	4256	4116	4155	4027	4031	4065	4125	4165	4336	4288	4380	4440	4248
4599	4476	4504	4418	4413	4542	4313	4348	4413	4253	4321	4333	4386	4242	4222	4175	4220	4230	4056	4201	4128	4072	4074	4074	4088	4141	4337	4227	4287	4199	4297	4241	4278	4168	4133	4003	4261	4130	4125	4204	4170	4115	4168	4005	4181	4283	4436	4375	4418	4306
4622	4477	4447	4498	4384	4368	4304	4274	4398	4319	4306	4245	4381	4410	4314	4355	4234	4102	4034	4057	4035	4001	4162	4033	4174	4205	4272	4251	4276	4255	4396	4215	4153	4273	4104	4126	4177	4076	4070	4269	4133	4291	4052	4044	4143	4149	4300	4289	4152	4378
4635	4607	4534	4412	4342	4412	4331	4234	4137	4395	4251	4483	4390	4559	4181	4285	4229	4056	3992	4084	3998	4119	4114	4212	4189	4257	4143	4257	4132	4149	4206	4215	4191	4419	4219	4262	4020	4108	4082	4171	4196	4056	4193	4045	4011	4112	4274	4062	4224	4248
4710	4694	4499	4437	4307	4186	4068	4218	4309	4272	4363	4528	4410	4427	4388	4160	4121	4065	4081	3986	3950	3962	4129	4207	4085	4231	4090	4162	4116	4111	4245	4153	4417	4388	4287	4132	4145	3972	4073	4087	4133	4236	4110	4181	4031	4122	4079	4210	4131	4241
4569	4563	4435	4384	4391	4218	4186	4220	4279	4386	4491	4532	4384	4405	4382	4303	4234	4153	4070	3924	4209	4103	4119	4089	4091	4035	4178	4120	4229	4133	4284	4343	4504	4427	4425	4164	4137	3996	4083	4086	4112	4266	4198	4110	3984	4159	4097	4214	4097	4225
4634	4429	4410	4414	4375	4351	4316	4248	4287	4418	4384	4360	4427	4206	4184	4319	4177	4261	4151	4134	4043	4011	4025	3886	4021	4108	4139	4154	4233	4164	4341	4202	4493	4414	4287	4302	4189	4199	4148	4065	4217	4252	4194	4118	4096	4101	4089	4126	4132	4213
4663	4382	4466	4501	4475	4523	4195	4288	4297	4332	4274	4262	4325	4316	4381	4179	4356	4238	4202	4147	4170	4018	3974	3993	3883	3902	4198	4278	4121	4142	4268	4285	4290	4434	4482	4469	4385	4296	4255	4298	4280	4255	4099	4216	4110	4122	4120	4144	4181	4082
4316	4297	4400	4515	4622	4616	4437	4275	4419	4419	4304	4352	4107	4266	4325	4274	4326	4235	4219	4187	4200	4084	3900	3963	3944	3989	4080	4102	4156	4193	4084	4263	4306	4280	4409	4447	4431	4456	4251	4326	4121	4205	4383	4205	4275	4141	4203	4164	4081	4058
4490	4464	4420	4532	4579	4376	4448	4311	4430	4288	4221	4233	4100	4357	4288	4304	4305	4182	4270	4303	4131	4110	3853	3890	3890	4065	3960	4092	4126	4118	4153	4135	4266	4252	4558	4499	4600	4347	4219	4259	4308	4291	4105	4237	4278	4388	4317	4127	4189	4126
4457	4634	4490	4548	4426	4493	4293	4299	4251	4269	4233	4135	4217	4261	4347	4261	4256	4362	4377	4294	4108	4214	4171	4114	4038	4042	4209	4203	4167	4082	4272	4123	4254	4379	4438	4495	4405	4411	4315	4404	4303	4329	4247	4350	4161	4319	4232	4108	4130	4014
4521	4574	4527	4458	4540	4508	4272	4317	4278	4237	4286	4174	4157	4285	4261	4200	4227	4249	4426	4267	4215	4190	4201	4111	4079	4143	3979	4171	4130	4032	4018	4167	4259	4296	4332	4481	4426	4341	4459	4444	4233	4326	4214	4231	4223	4257	4279	4259	4090	4143
4459	4405	4427	4412	4371	4359	4394	4149	4416	4160	4307	4254	4248	4087	4230	4222	4310	4273	4306	4435	4334	4306	4243	4219	3989	4056	4074	4160	4168	4093	4169	4077	4354	4358	4378	4359	4537	4421	4433	4331	4484	4549	4365	4413	4321	4314	4301	4342	4164	4336
4397	4213	4171	4219	4238	4329	4276	4311	4322	4333	4346	4352	4158	4137	4163	4127	4117	4222	4308	4269	4475	4406	4272	4194	4166	4080	4211	4032	4050	4158	4106	4199	4388	4163	4362	4501	4419	4542	4467	4374	4457	4379	4557	4309	4313	4235	4224	4266	4309	4259
4388	4214	4283	4390	4356	4219	4295	4364	4396	4392	4354	4221	4236	4123	4160	4188	4267	4219	4417	4315	4400	4468	4272	4252	4168	4168	4174	4079	4027	4216	4215	4237	4188	4145	4306	4416	4441	4559	4588	4526	4357	4418	4422	4324	4293	4225	4288	4365	4394	4217
4179	4058	4229	4221	4440	4232	4282	4389	4460	4497	4470	4155	4224	4090	4252	4183	4368	4214	4354	4305	4439	4367	4419	4322	4334	4180	4090	4135	4257	4347	4160	4183	4139	4143	4282	4381	4563	4504	4605	4608	4425	4381	4320	4501	4189	4265	4295	4401	4252	4267
4180	4197	4271	4342	4326	4332	4294	4487	4454	4401	4310	4394	4371	4365	4209	4200	4117	4447	4407	4394	4340	4403	4396	4332	4370	4168	4199	4249	4286	4184	4212	4139	4175	4260	4422	4480	4522	4532	4565	4358	4616	4405	4245	4349	4247	4255	4174	4231	4239	4213
4203	4309	4093	4323	4331	4004	4243	4297	4301	4243	4402	4354	4295	4356	4441	4230	4364	4300	4254	4339	4493	4320	4394	4372	4261	4273	4173	4288	4240	4249	4190	4225	4289	4322	4321	4447	4460	4473	4382	4451	4353	4387	4265	4203	4130	4056	4095	4119	4230	4246
4305	4293	4296	4242	4110	4032	4232	4337	4322	4194	4292	4414	4416	4389	4264	4388	4259	4322	4244	4301	4382	4471	4431	4270	4240	4261	4237	4250	4194	4248	4362	4233	4162	4246	4272	4331	4478	4393	4392	4451	4371	4437	4361	4181	4226	4243	4258	3993	4224	4329
4287	4188	4203	4288	4091	4013	4182	4200	4220	4307	4385	4355	4344	4353	4340	4314	4273	4390	4254	4419	4389	4469	4481	4278	4390	4322	4284	4123	4227	4179	4227	4237	4296	4195	4214	4322	4363	4356	4481	4435	4401	4377	4315	4223	4140	4302	4152	4205	4150	4327
4410	4190	4281	4359	4106	4104	4134	4205	4252	4288	4415	4341	4281	4332	4223	4359	4399	4428	4202	4387	4400	4483	4434	4430	4409	4306	4236	4245	4203	4285	4328	4256	4311	4362	4289	4473	4358	4377	4517	4567	4324	4322	4414	4111	4225	4040	4132	4042	4285	4341
4262	4279	4385	4190	4268	4180	4142	4144	4188	4281	4290	4484	4371	4461	4298	4487	4426	4392	4301	4227	4356	4402	4548	4403	4403	4252	4346	4223	4216	4249	4227	4311	4338	4395	4306	4515	4412	4454	4479	4383	4255	4231	4372	4300	4194	4182	4023	4182	3998	4196
4417	4398	4257	4302	4109	4098	4140	4084	4173	4194	4170	4251	4382	4461	4471	4535	4544	4462	4392	4268	4356	4531	4391	4314	4427	4287	4250	4322	4298	4315	4355	4376	4170	4298	4319	4436	4473	4411	4439	4327	4351	4188	4201	4287	4236	4226	4183	4090	4044	4151
4400	4342	4390	4374	4294	4143	4098	4144	4129	4102	4237	4183	4327	4463	4466	4631	4528	4487	4376	4432	4298	4420	4306	4306	4381	4387	4337	4325	4284	4300	4297	4432	4333	4125	4266	4280	4446	4391	4403	4363	4368	4225	4297	4133	4242	4247	4061	4136	4162	4221
4339	4444	4615	4381	4338	4126	4099	4157	4140	4131	4119	4197	4290	4437	4622	4404	4479	4588	4400	4262	4392	4344	4367	4343	4490	4496	4300	4280	4300	4466	4417	4309	4273	4211	4175	4223	4279	4438	4270	4352	4286	4309	4074	4303	4227	4275	4035	4098	4082	4203
4406	4747	4516	4532	4424	4224	4192	4168	4119	4139	4025	4081	4348	4358	4510	4546	4459	4649	4283	4342	4525	4313	4385	4442	4503	4504	4379	4415	4361	4315	4336	4422	4350	4083	4363	4256	4340	4401	4381	4225	4334	4189	4357	4262	4275	4315	4183	4088	4157	4211
4539	4533	4578	4573	4562	4246	4123	4270	4123	4090	4147	4255	4314	4366	4533	4485	4599	4465	4404	4446	4418	4554	4283	4451	4453	4378	4393	4352	4415	4340	4366	4365	4369	4306	4255	4317	4267	4270	4495	4341	4334	4301	4266	4183	4144	4153	4090	4184	4161	4143
4527	4591	4554	4637	4490	4407	4439	4279	4149	4422	4194	4322	4254	4313	4440	4512	4564	4537	4447	4569	4396	4447	4448	4511	4419	4259	4359	4388	4323	4267	4410	4459	4380	4498	4268	4369	4349	4376	4325	4390	4236	4197	4238	4283	4152	4237	4188	4143	4054	4140
4603	4597	4584	4627	4587	4576	4373	4351	4408	4302	4438	4203	4264	4392	4346	4523	4682	4565	4529	4643	4441	4338	4408	4620	4484	4431	4261	4298	4300	4324	4426	4380	4432	4441	4376	4343	4434	4302	4271	4329	4347	4269	4242	4226	4167	4182	4296	4128	4117	4124
4455	4600	4706	4689	4607	4624	4487	4551	4420	4408	4324	4120	4167	4190	4504	4489	4458	4521	4660	4536	4619	4527	4524	4466	4375	4463	4208	4312	4193	4304	4402	4315	4378	4356	4258	4444	4194	4386	4412	4458	4362	4264	4223	4227	4289	4295	4315	4202	4178	4174
4499	4503	4673	4599	4779	4722	4614	4561	4553	4349	4302	4175	4321	4349	4344	4386	4478	4609	4654	4550	4654	4547	4394	4505	4405	4419	4342	4185	4316	4406	4281	4405	4324	4327	4287	4216	4362	4395	4423	4469	4402	4295	4252	4396	4218	4457	4435	4160	4162	4299
4458	4545	4614	4760	4717	4771	4636	4633	4467	4442	4369	4270	4249	4255	4344	4388	4510	4698	4628	4662	4418	4525	4478	4451	4566	4367	4355	4356	4279	4178	4361	4329	4265	4302	4217	4279	4250	4310	4398	4501	4321	4254	4314	4265	4306	4438	4482	4350	4310	4335
4441	4747	4643	4824	4833	4768	4717	4793	4500	4373	4239	4354	4278	4174	4355	4259	4467	4552	4380	4593	4666	4488	4600	4565	4461	4424	4432	4309	4196	4311	4242	4243	4182	4306	4236	4321	4331	4275	4342	4378	4398	4393	4280	4427	4354	4276	4476	4395	4396	4468
4790	4607	4630	4641	4609	4632	4583	4725	4636	4432	4399	4375	4164	4218	4369	4357	4493	4417	4390	4516	4470	4571	4579	4484	4436	4334	4262	4244	4208	4235	4196	4294	4352	4135	4383	4252	4403	4334	4412	4369	4373	4432	4303	4521	4354	4513	4486	4523	4465	4327
4710	4691	4462	4584	4505	4576	4567	4682	4693	4638	4407	4425	4312	4265	4338	4258	4506	4412	4402	4550	4527	4493	4466	4523	4461	4256	4179	4190	4187	4248	4211	4243	4271	4254	4318	4207	4374	4350	4374	4464	4439	4417	4336	4284	4506	4572	4534	4498	4577	4410
4640	4658	4558	4593	4521	4531	4702	4653	4702	4496	4477	4359	4364	4439	4308	4234	4386	4281	4383	4435	4567	4472	4476	4592	4479	4420	4251	4297	4322	4205	4168	4355	4244	4237	4231	4205	4278	4380	4316	4395	4463	4451	4400	4462	4347	4511	4517	4590	4559	4511
4663	4561	4519	4622	4605	4615	4558	4615	4539	4470	4427	4464	4347	4300	4334	4127	4150	4409	4324	4307	4399	4364	4418	4502	4598	4476	4320	4356	4294	4315	4320	4306	4322	4214	4128	4148	4300	4318	4312	4544	4464	4411	4287	4326	4426	4564	4459	4580	4535	4437
4578	4690	4524	4533	4497	4511	4530	4709	4592	4394	4569	4394	4349	4316	4347	4286	4256	4374	4480	4570	4344	4331	4413	4468	4457	4454	4382	4233	4166	4255	4307	4421	4213	4222	4207	4089	4367	4391	4368	4371	4547	4490	4513	4322	4517	4502	4555	4614	4707	4679
4723	4764	4487	4604	4530	4372	4611	4568	4525	4496	4528	4461	4277	4405	4366	4520	4394	4349	4406	4399	4367	4325	4388	4378	4479	4454	4184	4303	4054	4319	4172	4264	4266	4196	4217	4397	4245	4406	4344	4434	4522	4638	4557	4431	4370	4439	4558	4531	4629	4498
4687	4447	4486	4470	4433	4433	4450	4554	4415	4509	4449	4395	4501	4456	4296	4427	4421	4357	4371	4137	4426	4347	4392	4469	4342	4380	4248	4250	4194	4273	4203	4251	4301	4422	4255	4339	4326	4302	4368	4462	4386	4530	4457	4521	4468	4615	4574	4642	4534	4413
4642	4586	4557	4475	4497	4388	4531	4513	4402	4423	4336	4394	4501	4589	4347	4509	4421	4270	4346	4282	4308	4394	4394	4362	4456	4447	4364	4441	4328	4216	4177	4256	4348	4357	4191	4390	4275	4370	4431	4496	4524	4602	4458	4318	4498	4454	4612	4399	4614	4539
4557	4581	4469	4568	4359	4440	4408	4373	4439	4563	4311	4623	4555	4402	4398	4476	4387	4415	4413	4279	4302	4354	4369	4416	4533	4356	4420	4311	4397	4315	4431	4241	4315	4451	4495	4463	4516	4423	4485	4492	4458	4582	4530	4539	4480	4490	4526	4481	4494	4474
4590	4627	4267	4398	4425	4392	4337	4463	4490	4529	4308	4471	4524	4560	4286	4376	4540	4373	4216	4277	4251	4479	4490	4483	4325	4419	4319	4462	4211	4382	4387	4330	4361	4470	4521	4426	4653	4469	4447	4482	4419	4543	4568	4374	4565	4438	4541	4377	4373	4451
4641	4444	4490	4506	4441	4596	4521	4384	4520	4564	4356	4402	4390	4523	4484	4494	4386	4387	4456	4383	4374	4440	4367	4616	4537	4451	4289	4358	4406	4272	4402	4241	4348	4225	4578	4489	4647	4656	4556	4658	4606	4699	4594	4502	4493	4412	4387	4568	4335	4504
4533	4487	4395	4475	4437	4461	4432	4555	4299	4487	4380	4381	4377	4540	4628	4498	4354	4609	4442	4404	4376	4476	4440	4447	4530	4450	4383	4394	4301	4323	4320	4345	4319	4491	4453	4517	4662	4496	4561	4669	4768	4689	4420	4683	4546	4484	4463	4342	4451	4367
4529	4483	4372	4460	4471	4494	4588	4493	4486	4486	4450	4529	4564	4497	4571	4587	4596	4550	4548	4560	4408	4428	4599	4773	4635	4456	4513	4479	4392	4345	4365	4341	4357	4480	4590	4628	4602	4558	4601	4696	4637	4608	4603	4492	4440	4419	4473	4482	4491	4355
4526	4428	4382	4353	4410	4406	4494	4465	4450	4534	4517	4502	4526	4520	4701	4604	4718	4638	4517	4634	4328	4427	4639	4734	4637	4634	4580	4461	4393	4463	4320	4354	4352	4378	4555	4529	4623	4675	4545	4654	4535	4598	4590	4695	4598	4389	4642	4344	4393	4344
4675	4497	4402	4473	4480	4480	4522	4539	4714	4572	4544	4458	4605	4822	4820	4817	4707	4775	4605	4446	4494	4698	4526	4616	4512	4655	4638	4638	4587	4512	4515	4288	4340	4470	4574	4491	4514	4760	4622	4698	4665	4626	4632	4614	4485	4519	4469	4408	4418	4465
4707	4431	4399	4635	4531	4432	4602	4490	4657	4648	4617	4678	4653	4750	4793	4892	4898	4657	4545	4502	4548	4635	4668	4423	4576	4752	4677	4661	4570	4573	4484	4322	4373	4465	4441	4593	4568	4578	4791	4543	4502	4520	4651	4541	4469	4449	4459	4524	4382	4566
4695	4486	4559	4577	4635	4430	4564	4613	4534	4546	4492	4603	4612	4792	4755	4799	4821	4699	4654	4620	4509	4630	4640	4705	4703	4700	4672	4566	4640	4644	4624	4500	4374	4472	4565	4567	4582	4520	4638	4644	4576	4678	4471	4638	4549	4499	4413	4561	4564	4486
4620	4561	4349	4555	4568	4570	4454	4604	4560	4652	4516	4636	4722	4796	4995	4925	4882	4917	4849	4735	4653	4556	4565	4676	4654	4653	4806	4760	4671	4688	4539	4468	4491	4387	4522	4574	4654	4555	4672	4500	4456	4546	4494	4531	4415	4497	4513	4632	4527	4493
4505	4648	4390	4543	4605	4593	4556	4551	4628	4654	4575	4753	4763	4767	4999	4999	4862	4805	4697	4680	4577	4644	4534	4647	4533	4649	4740	4627	4729	4722	4623	4505	4533	4412	4565	4586	4559	4535	4622	4462	4557	4566	4418	4549	4543	4524	4519	4577	4428	4570
4572	4613	4507	4548	4580	4524	4527	4510	4589	4742	4606	4545	4755	4935	4923	4910	4866	4728	4776	4781	4602	4536	4542	4562	4596	4587	4440	4618	4621	4769	4607	4516	4510	4442	4363	4655	4500	4519	4668	4476	4505	4566	4477	4451	4392	4517	4398	4527	4399	4490
4575	4453	4417	4546	4561	4525	4515	4568	4650	4629	4513	4706	4813	4812	5051	4962	4890	4925	4664	4564	4642	4667	4534	4575	4646	4479	4622	4672	4498	4367	4578	4545	4610	4420	4530	4518	4526	4587	4558	4613	4462	4612	4647	4473	4484	4478	4469	4441	4489	4522
4710	4427	4339	4536	4581	4537	4536	4649	4590	4655	4511	4627	4663	4838	4832	4971	4950	4757	4646	4582	4575	4546	4406	4411	4498	4689	4414	4437	4511	4384	4400	4400	4408	4447	4484	4584	4562	4516	4723	4581	4420	4593	4609	4484	4385	4536	4462	4412	4476	4417
4619	4476	4355	4587	4658	4634	4465	4594	4583	4583	4520	4630	4682	4793	4918	4824	4641	4825	4628	4607	4540	4541	4545	4437	4294	4579	4374	4466	4485	4434	4433	4422	4385	4373	4385	4597	4466	4618	4565	4632	4600	4510	4551	4633	4569	4512	4360	4455	4380	4331
4369	4455	4435	4569	4628	4675	4371	4535	4514	4433	4472	4570	4571	4773	4737	4771	4638	4600	4514	4664	4436	4425	4377	4296	4271	4369	4341	4374	4476	4503	4443	4368	4463	4407	4584	4386	4420	4532	4572	4449	4579	4529	4492	4459	4567	4624	4574	4558	4355	4376
4358	4419	4420	4592	4488	4635	4446	4518	4509	4314	4402	4503	4510	4582	4722	4694	4642	4590	4543	4558	4417	4305	4279	4375	4343	4360	4387	4420	4323	4316	4441	4351	4532	4431	4413	4340	4395	4456	4587	4668	4589	4568	4449	4585	4658	4479	4384	4471	4442	4452
4481	4404	4415	4545	4522	4453	4668	4556	4430	4361	4433	4540	4510	4558	4678	4743	4483	4544	4460	4353	4321	4295	4281	4338	4280	4505	4415	4335	4371	4356	4446	4448	4350	4474	4416	4532	4474	4505	4693	4431	4609	4587	4535	4579	4474	4459	4423	4348	4515	4445
4404	4256	4491	4473	4648	4449	4556	4594	4455	4380	4273	4404	4563	4453	4514	4632	4432	4504	4430	4144	4364	4280	4156	4234	4338	4331	4467	4450	4434	4423	4394	4444	4348	4455	4506	4428	4444	4579	4473	4403	4461	4439	4558	4545	4756	4464	4368	4346	4443	4430
4489	4322	4218	4522	4568	4646	4518	4447	4409	4334	4343	4351	4537	4502	4421	4365	4484	4345	4328	4334	4392	4278	4114	4192	4260	4375	4321	4318	4475	4420	4501	4270	4431	4503	4478	4401	4525	4474	4485	4515	4503	4393	4355	4461	4452	4531	4398	4465	4360	4262
4432	4403	4267	4563	4708	4553	4566	4622	4480	4293	4344	4367	4388	4551	4442	4477	4490	4457	4335	4488	4243	4129	4151	4147	4170	4352	4336	4470	4418	4545	4359	4574	4528	4449	4536	4488	4497	4439	4319	4584	4484	4418	4206	4486	4416	4405	4385	4362	4463	4362
4564	4469	4447	4631	4752	4699	4724	4531	4570	4478	4450	4480	4448	4658	4484	4489	4514	4430	4264	4294	4267	4279	4069	4239	4185	4377	4357	4368	4362	4569	4492	4496	4586	4508	4573	4472	4551	4623	4433	4407	4406	4215	4394	4285	4395	4438	4368	4441	4282	4482
4823	4573	4601	4734	4777	4693	4676	4572	4478	4357	4541	4419	4458	4574	4445	4511	4458	4538	4492	4406	4298	4259	4166	4206	4211	4337	4321	4304	4628	4511	4639	4709	4499	4491	4590	4578	4457	4563	4415	4504	4263	4182	4411	4311	4415	4424	4422	4383	4395	4430
4739	4791	4761	4822	4855	4684	4741	4704	4538	4496	4618	4580	4505	4563	4573	4597	4485	4499	4523	4464	4284	4403	4313	4155	4258	4323	4354	4544	4480	4501	4657	4607	4538	4594	4618	4485	4424	4488	4390	4300	4235	4299	4249	4305	4361	4504	4434	4460	4395	4505
4744	4687	4648	4936	4811	4803	4791	4710	4581	4531	4552	4688	4606	4617	4553	4445	4663	4471	4387	4502	4482	4363	4240	4254	4178	4321	4482	4419	4572	4573	4583	4562	4399	4398	4434	4466	4483	4426	4519	4382	4402	4364	4364	4412	4552	4589	4542	4451	4566	4432
4819	4804	4787	4996	4959	4983	4773	4684	4748	4666	4591	4541	4779	4596	4530	4479	4665	4482	4565	4453	4423	4344	4232	4218	4376	4433	4493	4450	4655	4701	4465	4475	4505	4356	4431	4501	4517	4458	4540	4448	4463	4470	4496	4413	4579	4529	4592	4502	4654	4550
4763	4741	4912	4814	4867	4879	4651	4793	4746	4643	4689	4709	4663	4504	4563	4507	4564	4550	4507	4473	4577	4515	4278	4131	4448	4185	4520	4566	4576	4537	4556	4349	4478	4619	4479	4477	4360	4385	4408	4433	4590	4422	4524	4580	4694	4496	4634	4717	4703	4633
4863	4796	4883	4886	4837	4777	4819	4661	4641	4690	4673	4653	4658	4703	4660	4579	4616	4482	4600	4626	4557	4454	4412	4405	4489	4570	4496	4553	4707	4655	4533	4524	4441	4501	4371	4378	4511	4372	4414	4433	4473	4543	4492	4711	4680	4629	4694	4706	4835	4666
4732	4837	4743	4875	4876	4782	4696	4575	4642	4670	4874	4617	4670	4617	4494	4453	4587	4544	4507	4557	4578	4603	4477	4505	4461	4423	4594	4657	4756	4640	4542	4597	4484	4532	4484	4479	4368	4529	4485	4442	4456	4463	4730	4555	4733	4837	4784	4714	4728	4656
4628	4652	4615	4770	4796	4749	4748	4665	4471	4737	4735	4657	4537	4576	4581	4469	4523	4519	4536	4458	4567	4498	4358	4339	4449	4448	4654	4705	4743	4510	4580	4493	4526	4556	4403	4453	4547	4568	4460	4538	4497	4600	4510	4782	4747	4897	4880	4723	4849	4697
4697	4704	4783	4845	4666	4607	4642	4562	4711	4698	4649	4580	4625	4491	4364	4628	4418	4430	4704	4528	4586	4399	4523	4495	4389	4652	4758	4604	4743	4594	4652	4611	4513	4380	4410	4600	4524	4509	4694	4687	4562	4655	4726	4595	4733	4718	4635	4894	4630	4544
4691	4502	4757	4672	4528	4517	4411	4306	4575	4489	4656	4487	4535	4593	4449	4446	4587	4444	4516	4613	4644	4452	4375	4536	4290	4487	4789	4624	4747	4554	4673	4659	4529	4541	4470	4576	4481	4387	4572	4715	4715	4599	4691	4595	4712	4725	4609	4682	4479	4628
4778	4640	4572	4583	4538	4522	4368	4344	4429	4485	4533	4461	4507	4548	4429	4443	4565	4486	4624	4458	4522	4411	4450	4395	4651	4495	4544	4644	4587	4707	4637	4576	4452	4566	4523	4560	4483	4489	4636	4571	4666	4775	4669	4897	4611	4666	4511	4583	4536	4451
4735	4573	4510	4691	4705	4249	4494	4385	4372	4421	4401	4455	4419	4497	4421	4390	4580	4465	4522	4630	4572	4480	4353	4375	4295	4538	4503	4630	4581	4691	4695	4560	4561	4604	4567	4626	4479	4420	4405	4639	4795	4752	4683	4569	4540	4623	4499	4447	4451	4404
4580	4576	4567	4558	4587	4452	4230	4460	4472	4375	4628	4472	4471	4387	4450	4494	4492	4488	4468	4527	4556	4632	4451	4316	4470	4586	4465	4565	4599	4582	4514	4539	4577	4463	4612	4471	4499	4511	4598	4632	4737	4699	4585	4622	4468	4494	4565	4440	4312	4491
4733	4728	4586	4814	4445	4339	4344	4415	4416	4474	4536	4427	4423	4373	4335	4520	4418	4445	4490	4520	4566	4306	4531	4323	4353	4391	4548	4569	4670	4535	4311	4392	4529	4385	4369	4409	4535	4590	4473	4590	4582	4684	4658	4472	4476	4587	4549	4521	4332	4397
4841	4679	4689	4768	4541	4374	4570	4373	4540	4565	4585	4502	4366	4399	4468	4449	4522	4574	4584	4552	4486	4336	4337	4435	4367	4471	4495	4633	4553	4420	4434	4331	4377	4251	4443	4408	4375	4411	4581	4550	4501	4531	4571	4530	4415	4530	4542	4439	4376	4457
4886	4653	4546	4618	4645	4644	4415	4448	4464	4474	4587	4380	4558	4489	4459	4415	4599	4637	4691	4611	4398	4426	4350	4433	4537	4525	4493	4564	4445	4362	4429	4250	4305	4236	4228	4259	4258	4343	4544	4578	4497	4565	4371	4278	4367	4515	4479	4556	4537	4537
4720	4683	4477	4544	4620	4573	4643	4512	4622	4576	4577	4520	4470	4529	4594	4469	4721	4588	4592	4664	4414	4441	4310	4433	4373	4534	4463	4505	4380	4465	4314	4323	4306	4263	4152	4312	4294	4296	4344	4390	4372	4481	4502	4446	4346	4632	4437	4505	4515	4561
4775	4703	4645	4727	4631	4529	4547	4626	4574	4697	4699	4545	4679	4698	4578	4557	4695	4603	4565	4613	4448	4369	4446	4487	4351	4516	4360	4475	4254	4184	4247	4375	4281	4331	4125	4194	4339	4415	4444	4557	4437	4503	4353	4511	4611	4407	4588	4476	4551	4437
4754	4559	4655	4725	4618	4613	4663	4652	4592	4768	4655	4569	4656	4584	4713	4701	4688	4712	4535	4334	4509	4307	4446	4387	4337	4608	4421	4388	4455	4323	4272	4389	4331	4246	4153	4201	4262	4443	4466	4460	4683	4646	4484	4410	4510	4459	4473	4300	4379	4555
4763	4554	4640	4701	4613	4637	4665	4578	4684	4626	4618	4580	4613	4735	4620	4698	4733	4727	4637	4587	4252	4292	4372	4298	4347	4345	4533	4399	4392	4367	4338	4479	4288	4352	4398	4290	4410	4666	4570	4573	4577	4541	4600	4391	4507	4402	4419	4503	4422	4602
4788	4506	4506	4724	4567	4630	4722	4626	4770	4659	4694	4720	4533	4629	4694	4699	4830	4850	4630	4480	4373	4297	4214	4362	4389	4424	4404	4414	4349	4352	4475	4440	4334	4328	4378	4390	4504	4561	4570	4592	4573	4492	4417	4646	4431	4509	4450	4443	4448	4471
4467	4576	4573	4592	4654	4740	4847	4567	4680	4644	4667	4544	4536	4649	4710	4757	4784	4500	4626	4496	4450	4369	4267	4311	4340	4366	4387	4458	4568	4439	4504	4545	4282	4446	4474	4546	4504	4571	4564	4649	4471	4523	4338	4542	4549	4615	4491	4383	4533	4611
4609	4592	4281	4813	4601	4757	4679	4626	4719	4700	4526	4672	4729	4604	4543	4675	4724	4690	4593	4489	4453	4262	4358	4259	4438	4408	4391	4399	4570	4656	4562	4513	4517	4398	4415	4506	4660	4635	4646	4594	4509	4449	4543	4453	4429	4483	4434	4488	4563	4715
4518	4564	4639	4636	4590	4627	4781	4593	4661	4555	4492	4488	4637	4569	4868	4736	4605	4672	4590	4625	4609	4323	4480	4426	4540	4503	4492	4501	4528	4669	4671	4643	4474	4617	4559	4663	4461	4625	4611	4511	4444	4319	4513	4405	4441	4505	4400	4495	4488	4649
4554	4463	4581	4754	4812	4583	4563	4639	4628	4687	4661	4548	4636	4611	4642	4721	4756	4622	4613	4382	4413	4436	4443	4546	4537	4454	4411	4859	4602	4647	4669	4461	4513	4458	4507	4497	4444	4506	4310	4484	4355	4246	4383	4321	4380	4391	4443	4438	4553	4597
4499	4588	4653	4628	4688	4759	4749	4668	4520	4658	4650	4660	4674	4645	4723	4622	4671	4496	4439	4334	4399	4390	4411	4580	4465	4505	4450	4545	4573	4639	4536	4563	4490	4503	4404	4514	4462	4433	4298	4322	4329	4220	4337	4428	4374	4403	4509	4428	4525	4424
4682	4721	4659	4726	4768	4785	4615	4684	4660	4461	4690	4774	4629	4617	4754	4668	4586	4498	4427	4445	4520	4394	4516	4432	4417	4534	4580	4549	4683	4728	4685	4551	4413	4384	4433	4579	4416	4366	4317	4251	4414	4378	4410	4235	4571	4538	4416	4409	4496	4470
4657	4713	4647	4780	4681	4740	4721	4879	4532	4597	4643	4616	4592	4574	4585	4464	4474	4446	4266	4269	4454	4387	4257	4566	4601	4600	4401	4489	4674	4512	4501	4439	4535	4313	4483	4458	4302	4452	4345	4225	4315	4265	4308	4192	4323	4399	4424	4519	4428	4316
4837	4746	4817	4797	4839	4756	4648	4513	4536	4574	4424	4572	4612	4511	4632	4359	4355	4364	4280	4242	4328	4442	4375	4456	4401	4496	4557	4582	4691	4557	4477	4357	4275	4393	4300	4395	4411	4360	4398	4360	4329	4241	4393	4312	4397	4393	4410	4418	4512	4384
4711	4619	4630	4688	4641	4739	4498	4493	4629	4437	4570	4641	4445	4427	4520	4307	4506	4305	4502	4306	4335	4301	4376	4465	4542	4583	4621	4533	4536	4478	4394	4360	4172	4314	4230	4278	4260	4479	4390	4281	4436	4358	4421	4486	4471	4535	4342	4385	4421	4346
4708	4499	4779	4749	4658	4639	4603	4522	4628	4450	4403	4480	4480	4462	4442	4429	4390	4357	4373	4373	4428	4342	4479	4488	4352	4594	4533	4576	4507	4496	4465	4241	4198	4204	4196	4435	4400	4437	4491	4281	4355	4347	4456	4574	4306	4452	4309	4301	4370	4474
4635	4611	4622	4753	4678	4722	4677	4529	4580	4577	4392	4435	4514	4614	4453	4470	4435	4546	4304	4357	4473	4338	4535	4419	4423	4524	4555	4500	4627	4399	4307	4289	4335	4371	4278	4277	4360	4324	4396	4459	4299	4408	4511	4445	4435	4282	4331	4387	4374	4433
4713	4474	4648	4787	4706	4603	4476	4478	4510	4498	4591	4479	4419	4594	4608	4353	4400	4467	4454	4439	4579	4618	4513	4544	4570	4573	4536	4724	4567	4429	4371	4177	4275	4450	4446	4540	4411	4458	4648	4283	4555	4408	4593	4454	4353	4441	4387	4455	4373	4436
4677	4633	4615	4653	4672	4562	4589	4584	4485	4560	4462	4511	4672	4534	4709	4582	4478	4451	4596	4540	4569	4632	4567	4745	4619	4819	4843	4737	4630	4364	4372	4366	4442	4411	4428	4614	4490	4312	4512	4381	4432	4631	4543	4493	4475	4463	4409	4249	4355	4265
4589	4679	4628	4632	4537	4588	4506	4480	4401	4454	4493	4551	4585	4502	4577	4659	4549	4660	4723	4762	4689	4638	4694	4437	4668	4719	4696	4708	4461	4414	4444	4355	4607	4592	4601	4490	4499	4374	4496	4485	4377	4458	4425	4497	4413	4571	4407	4242	4205	4356
4632	4643	4747	4692	4619	4478	4592	4473	4547	4573	4576	4386	4710	4501	4561	4535	4622	4730	4737	4646	4728	4618	4646	4713	4691	4726	4597	4645	4518	4499	4427	4387	4490	4571	4608	4605	4568	4617	4513	4451	4489	4482	4403	4589	4390	4335	4349	4301	4379	4319
4733	4615	4579	4647	4530	4410	4502	4482	4612	4448	4540	4677	4564	4513	4656	4568	4598	4628	4671	4640	4727	4614	4559	4712	4571	4703	4609	4446	4511	4486	4419	4370	4538	4621	4744	4660	4523	4586	4453	4495	4428	4440	4423	4542	4345	4540	4323	4333	4421	4288
4748	4777	4431	4578	4534	4456	4428	4451	4494	4642	4512	4473	4454	4474	4380	4616	4722	4547	4535	4673	4675	4585	4564	4362	4526	4373	4487	4520	4413	4266	4418	4411	4455	4539	4522	4649	4562	4477	4479	4496	4335	4448	4424	4334	4393	4312	4353	4577	4262	4253
4722	4665	4731	4544	4571	4635	4467	4558	4569	4591	4375	4481	4463	4298	4416	4490	4579	4491	4535	4494	4512	4396	4528	4558	4522	4431	4440	4359	4443	4330	4436	4422	4430	4523	4468	4561	4607	4489	4533	4467	4387	4314	4528	4518	4387	4453	4314	4349	4266	4257
4745	4641	4671	4619	4580	4507	4491	4583	4648	4488	4459	4442	4384	4370	4489	4515	4392	4523	4361	4519	4383	4289	4292	4400	4514	4441	4409	4457	4445	4328	4397	4495	4408	4513	4600	4467	4406	4513	4357	4408	4430	4417	4363	4300	4322	4356	4317	4351	4277	4367
4782	4817	4508	4746	4635	4622	4532	4515	4601	4443	4475	4355	4326	4412	4364	4432	4399	4391	4434	4221	4367	4307	4589	4626	4460	4388	4264	4317	4503	4440	4483	4507	4500	4441	4558	4488	4387	4437	4354	4321	4345	4331	4319	4353	4420	4305	4263	4321	4521	4495
4883	4728	4631	4815	4729	4699	4451	4509	4566	4559	4422	4461	4401	4301	4419	4523	4427	4270	4404	4254	4488	4281	4459	4478	4480	4570	4481	4419	4564	4496	4569	4634	4649	4651	4496	4571	4401	4453	4383	4460	4182	4368	4339	4437	4420	4382	4363	4325	4430	4430
4944	4849	4721	4762	4805	4618	4690	4475	4478	4418	4425	4363	4367	4334	4393	4438	4481	4389	4361	4359	4399	4289	4394	4433	4475	4345	4472	4371	4423	4442	4487	4499	4429	4524	4508	4460	4469	4453	4398	4353	4362	4362	4402	4616	4448	4618	4548	4564	4464	4440
4870	4831	4665	4868	4663	4480	4582	4661	4573	4498	4574	4376	4426	4383	4471	4378	4469	4467	4413	4595	4362	4465	4444	4746	4503	4595	4404	4547	4456	4497	4538	4607	4586	4587	4587	4576	4441	4480	4426	4405	4314	4475	4476	4584	4474	4673	4549	4579	4424	4510
4833	4736	4559	4728	4727	4602	4524	4476	4572	4482	4385	4595	4494	4380	4483	4532	4561	4436	4467	4408	4638	4695	4580	4664	4530	4713	4569	4670	4688	4355	4591	4558	4622	4518	4503	4478	4496	4422	4396	4433	4551	4508	4444	4585	4451	4696	4651	4560	4463	4530
4864	4659	4415	4668	4600	4517	4529	4396	4467	4433	4483	4524	4462	4516	4538	4573	4445	4609	4322	4505	4665	4747	4724	4660	4616	4578	4484	4523	4538	4507	4574	4464	4398	4555	4434	4418	4422	4506	4483	4466	4436	4633	4613	4645	4650	4560	4429	4424	4438	4440
4865	4595	4552	4594	4414	4549	4491	4420	4558	4478	4474	4538	4452	4407	4659	4466	4373	4441	4527	4671	4761	4715	4569	4711	4364	4521	4422	4579	4511	4546	4530	4647	4677	4542	4423	4295	4312	4311	4327	4497	4668	4561	4643	4687	4718	4538	4382	4481	4302	4420
4699	4648	4421	4357	4564	4441	4434	4365	4396	4560	4591	4438	4621	4663	4531	4412	4432	4567	4640	4591	4513	4547	4665	4570	4420	4523	4383	4511	4416	4561	4506	4346	4455	4460	4317	4381	4520	4456	4575	4563	4628	4523	4664	4674	4568	4441	4377	4580	4470	4364
4739	4585	4494	4633	4470	4367	4548	4302	4533	4471	4394	4606	4381	4526	4337	4441	4375	4573	4631	4611	4666	4778	4437	4279	4290	4447	4462	4506	4441	4445	4445	4466	4467	4551	4391	4311	4261	4406	4445	4514	4625	4523	4557	4578	4367	4357	4367	4219	4357	4478
4694	4534	4629	4397	4605	4356	4257	4439	4588	4568	4638	4531	4589	4419	4446	4402	4454	4677	4517	4536	4370	4501	4354	4152	4348	4436	4554	4475	4372	4316	4330	4423	4325	4461	4374	4316	4506	4633	4580	4373	4462	4593	4549	4556	4455	4326	4178	4410	4284	4363
4648	4593	4445	4543	4502	4340	4615	4606	4747	4756	4544	4601	4531	4408	4379	4469	4398	4518	4524	4439	4474	4392	4269	4306	4156	4202	4367	4359	4447	4541	4358	4247	4337	4350	4293	4367	4373	4441	4479	4618	4583	4490	4378	4326	4376	4341	4277	4144	4363	4441
4699	4672	4532	4585	4527	4681	4560	4863	4909	4763	4765	4648	4666	4552	4624	4447	4654	4642	4483	4495	4402	4247	4318	4306	4220	4268	4374	4446	4514	4441	4330	4265	4349	4348	4395	4246	4399	4492	4480	4374	4593	4421	4545	4427	4299	4400	4290	4433	4481	4485
4691	4726	4565	4610	4775	4694	4786	4937	4824	4741	4900	4687	4556	4459	4533	4560	4557	4675	4457	4370	4371	4225	4424	4416	4308	4445	4480	4418	4417	4257	4370	4385	4245	4297	4276	4427	4451	4414	4409	4389	4317	4483	4354	4291	4415	4460	4415	4432	4506	4447
4587	4578	4604	4707	4766	4738	4843	5003	4889	4825	4670	4676	4537	4517	4633	4532	4634	4524	4504	4546	4428	4345	4363	4328	4297	4330	4518	4508	4499	4347	4424	4296	4435	4343	4301	4386	4450	4427	4341	4401	4404	4493	4303	4271	4296	4327	4497	4412	4565	4515
4756	4571	4577	4607	4637	4753	4835	4676	4861	4901	4659	4685	4623	4556	4597	4479	4511	4603	4602	4430	4293	4400	4357	4592	4669	4516	4529	4486	4467	4463	4371	4399	4254	4455	4410	4386	4384	4574	4448	4345	4258	4382	4318	4361	4452	4516	4474	4646	4572	4551
4657	4495	4538	4607	4671	4813	4760	4715	4797	4689	4575	4612	4440	4451	4606	4501	4667	4443	4560	4400	4401	4457	4489	4517	4425	4487	4520	4450	4542	4242	4344	4448	4387	4329	4381	4430	4361	4497	4418	4401	4456	4364	4197	4298	4391	4482	4535	4527	4496	4591
4597	4449	4634	4783	4699	4663	4584	4594	4695	4302	4497	4418	4383	4485	4614	4544	4374	4435	4509	4513	4517	4443	4387	4481	4626	4535	4655	4537	4655	4427	4535	4316	4502	4406	4589	4356	4574	4440	4356	4303	4367	4426	4360	4363	4378	4404	4537	4444	4304	4524
4568	4614	4597	4623	4724	4560	4635	4416	4474	4462	4330	4396	4437	4431	4343	4350	4339	4511	4503	4416	4457	4481	4514	4680	4477	4701	4732	4644	4275	4531	4256	4296	4283	4328	4364	4478	4531	4474	4455	4366	4476	4246	4333	4298	4479	4472	4529	4440	4415	4285
4542	4722	4715	4612	4706	4569	4385	4307	4361	4343	4284	4463	4345	4274	4373	4545	4511	4435	4457	4397	4559	4526	4578	4701	4614	4362	4398	4440	4593	4527	4342	4282	4282	4361	4483	4330	4447	4421	4484	4503	4531	4259	4303	4251	4351	4487	4443	4443	4167	4290
4784	4593	4705	4656	4615	4550	4396	4410	4352	4253	4505	4586	4454	4511	4408	4481	4490	4461	4544	4610	4449	4461	4482	4397	4435	4529	4602	4551	4475	4347	4426	4434	4370	4512	4386	4578	4459	4420	4423	4390	4305	4401	4468	4395	4329	4358	4399	4421	4244	4188
4834	4691	4794	4682	4787	4542	4446	4568	4481	4444	4617	4608	4438	4538	4687	4576	4510	4702	4631	4479	4464	4409	4548	4537	4607	4485	4621	4512	4393	4328	4328	4403	4372	4444	4424	4515	4431	4478	4267	4360	4450	4356	4452	4422	4427	4387	4276	4442	4235	4330
4812	4881	4786	4680	4821	4515	4574	4545	4525	4528	4364	4498	4600	4614	4521	4562	4610	4648	4475	4285	4513	4355	4539	4503	4453	4434	4479	4356	4281	4389	4280	4374	4328	4373	4415	4310	4419	4533	4471	4468	4485	4409	4445	4372	4377	4331	4243	4407	4345	4293
4694	4817	4675	4809	4609	4784	4498	4527	4670	4587	4535	4519	4561	4429	4549	4666	4473	4581	4481	4393	4465	4406	4443	4367	4439	4298	4373	4340	4459	4456	4301	4383	4544	4491	4442	4461	4354	4283	4526	4497	4551	4430	4489	4202	4443	4356	4493	4244	4387	4489
4941	4807	4588	4654	4444	4746	4369	4518	4692	4673	4552	4626	4613	4456	4501	4703	4410	4443	4564	4545	4530	4497	4443	4322	4551	4471	4542	4688	4536	4644	4569	4489	4641	4549	4523	4600	4472	4471	4504	4412	4475	4510	4464	4371	4419	4262	4474	4510	4223	4445
4914	4621	4629	4402	4599	4440	4521	4610	4446	4550	4626	4420	4454	4567	4532	4501	4466	4415	4576	4621	4339	4451	4409	4343	4480	4535	4493	4460	4568	4421	4631	4474	4470	4479	4533	4576	4549	4455	4574	4524	4301	4294	4456	4559	4416	4385	4380	4409	4403	4343
4930	4520	4640	4449	4531	4383	4458	4374	4439	4293	4492	4342	4457	4399	4512	4530	4516	4361	4532	4401	4410	4451	4473	4587	4550	4387	4486	4375	4446	4417	4467	4436	4390	4441	4345	4438	4478	4562	4389	4346	4526	4477	4420	4490	4576	4430	4193	4282	4391	4397
4730	4659	4643	4501	4664	4300	4537	4397	4379	4474	4396	4424	4613	4448	4542	4514	4421	4490	4337	4333	4361	4406	4581	4613	4500	4328	4377	4452	4518	4424	4300	4467	4307	4339	4289	4280	4295	4379	4376	4461	4420	4533	4466	4367	4384	4571	4272	4167	4339	4429
4542	4672	4412	4472	4507	4455	4544	4527	4463	4581	4539	4636	4557	4418	4445	4434	4452	4364	4271	4435	4471	4397	4267	4487	4398	4397	4513	4444	4618	4365	4486	4408	4420	4374	4308	4392	4318	4234	4306	4340	4502	4377	4505	4285	4336	4424	4502	4349	4450	4590
4532	4519	4396	4487	4603	4363	4475	4495	4614	4515	4509	4620	4632	4346	4468	4460	4370	4377	4322	4367	4491	4338	4326	4369	4358	4387	4562	4508	4498	4332	4498	4612	4443	4406	4409	4367	4259	4255	4230	4358	4330	4473	4447	4370	4443	4437	4368	4486	4306	4372
4530	4611	4472	4600	4460	4483	4462	4338	4398	4534	4595	4608	4450	4480	4437	4414	4318	4403	4481	4534	4315	4309	4349	4493	4404	4412	4508	4529	4547	4492	4423	4391	4364	4397	4395	4331	4441	4348	4188	4198	4355	4322	4481	4376	4380	4318	4371	4419	4488	4542
4407	4679	4472	4546	4609	4390	4529	4502	4274	4438	4628	4514	4617	4555	4440	4421	4416	4434	4347	4372	4417	4429	4419	4489	4378	4505	4416	4345	4398	4352	4106	4313	4372	4409	4434	4388	4504	4498	4363	4270	4363	4381	4457	4348	4296	4227	4385	4526	4435	4398
4487	4620	4483	4527	4519	4356	4401	4662	4535	4570	4516	4478	4496	4403	4444	4318	4405	4453	4415	4319	4219	4419	4504	4528	4601	4411	4347	4352	4325	4242	4240	4337	4316	4420	4530	4411	4447	4517	4519	4393	4359	4423	4254	4287	4455	4413	4370	4394	4575	4386
4398	4561	4483	4589	4498	4512	4651	4583	4544	4603	4567	4586	4650	4474	4332	4414	4544	4587	4508	4450	4571	4488	4479	4458	4306	4339	4254	4373	4290	4268	4200	4321	4410	4317	4355	4358	4336	4368	4466	4503	4384	4334	4238	4158	4223	4421	4264	4429	4486	4392
4485	4677	4530	4617	4540	4344	4538	4504	4558	4499	4372	4413	4522	4149	4381	4594	4558	4469	4427	4273	4491	4513	4524	4424	4365	4341	4312	4198	4339	4300	4387	4405	4515	4352	4448	4374	4333	4262	4378	4431	4419	4273	4188	4212	4276	4375	4272	4266	4275	4438
4698	4532	4651	4626	4512	4453	4538	4404	4554	4431	4392	4354	4342	4348	4376	4486	4413	4520	4361	4334	4425	4418	4491	4434	4385	4182	4255	4314	4258	4403	4542	4409	4515	4455	4455	4264	4421	4407	4315	4307	4407	4239	4202	4172	4296	4347	4240	4254	4104	4398
4711	4706	4550	4703	4588	4350	4455	4277	4423	4301	4156	4324	4379	4332	4330	4514	4364	4392	4337	4294	4565	4498	4527	4315	4308	4241	4354	4417	4359	4352	4383	4434	4412	4286	4219	4298	4188	4325	4394	4292	4388	4388	4282	4226	4411	4406	4427	4385	4293	4313
4654	4551	4499	4523	4478	4346	4404	4229	4299	4301	4244	4276	4268	4254	4263	4303	4442	4167	4271	4337	4426	4501	4555	4555	4397	4392	4343	4393	4362	4546	4587	4509	4372	4298	4343	4220	4284	4303	4272	4404	4269	4347	4271	4362	4185	4496	4387	4344	4193	4449
4706	4406	4534	4473	4444	4421	4190	4107	4381	4208	4273	4418	4263	4290	4244	4405	4464	4297	4173	4390	4339	4592	4375	4328	4243	4201	4457	4341	4383	4568	4445	4404	4319	4264	4235	4194	4211	4224	4308	4394	4509	4579	4313	4316	4397	4521	4313	4242	4341	4277
4636	4377	4396	4549	4288	4198	4330	4338	4347	4335	4403	4472	4392	4332	4286	4329	4415	4267	4247	4405	4539	4435	4300	4436	4331	4356	4317	4265	4316	4560	4466	4473	4309	4486	4323	4314	4367	4265	4396	4535	4563	4470	4353	4402	4368	4279	4343	4256	4221	4530
4709	4443	4333	4433	4359	4356	4264	4215	4330	4421	4380	4519	4541	4242	4353	4455	4375	4404	4412	4554	4474	4354	4317	4292	4421	4188	4248	4326	4328	4312	4224	4472	4327	4400	4362	4405	4311	4323	4449	4557	4599	4642	4380	4349	4392	4421	4488	4178	4253	4532
4467	4409	4394	4374	4281	4147	4202	4327	4358	4569	4368	4391	4347	4230	4392	4341	4452	4385	4218	4325	4412	4361	4284	4356	4267	4330	4379	4411	4370	4523	4290	4359	4269	4388	4381	4247	4376	4363	4429	4581	4575	4442	4316	4231	4253	4337	4268	4135	4227	4396
4581	4409	4143	4372	4232	4221	4295	4285	4524	4574	4348	4377	4515	4330	4276	4514	4400	4350	4232	4333	4348	4308	4251	4292	4276	4149	4328	4492	4360	4431	4428	4261	4426	4304	4168	4236	4303	4255	4648	4648	4648	4474	4266	4348	4191	4455	4363	4178	4380	4693
4527	4480	4336	4508	4279	4255	4427	4423	4546	4831	4477	4545	4463	4365	4310	4379	4342	4108	4205	4163	4279	4287	4189	4272	4245	4283	4291	4394	4340	4401	4430	4373	4361	4390	4355	4331	4289	4599	4528	4528	4362	4189	4263	4225	4249	4472	4200	4233	4365	4564
4438	4506	4136	4287	4451	4284	4647	4466	4473	4529	4276	4266	4452	4313	4310	4301	4504	4442	4169	4125	4314	4244	4225	4246	4319	4247	4331	4250	4269	4385	4196	4336	4259	4179	4286	4380	4297	4526	4427	4418	4383	4216	4109	4336	4215	4508	4321	4337	4288	4432
4530	4318	4198	4236	4332	4273	4555	4444	4290	4548	4275	4129	4261	4272	4174	4400	4244	4403	4272	4339	4239	4259	4399	4438	4509	4402	4187	4310	4335	4423	4294	4213	4279	4258	4304	4276	4537	4372	4476	4382	4288	4264	4166	4213	4315	4445	4411	4344	4627	4335
4618	4319	4315	4072	4237	4267	4387	4507	4427	4421	4316	4099	4333	4385	4171	3948	4249	4225	4220	4182	4124	4285	4437	4322	4483	4505	4529	4449	4354	4350	4349	4264	4179	4273	4253	4424	4421	4438	4483	4368	4338	4128	4246	4353	4553	4476	4422	4384	4481	4349
4494	4250	4445	4358	4422	4574	4528	4473	4279	4505	4548	4400	4302	4394	4500	4236	4351	4226	4429	4329	4217	4155	4374	4400	4527	4612	4442	4512	4460	4435	4299	4310	4356	4214	4337	4405	4460	4429	4349	4380	4286	4219	4222	4399	4272	4406	4456	4638	4560	4437
4564	4416	4595	4524	4475	4594	4481	4387	4500	4389	4402	4349	4258	4337	4486	4446	4324	4348	4418	4651	4460	4376	4377	4427	4448	4402	4328	4396	4483	4340	4269	4361	4287	4518	4528	4363	4431	4261	4163	4237	4292	4293	4423	4401	4453	4278	4358	4367	4476	4518
4677	4345	4440	4533	4275	4509	4315	4292	4302	4215	4183	4272	4243	4201	4267	4442	4293	4320	4407	4432	4496	4479	4334	4279	4372	4281	4331	4378	4290	4320	4360	4495	4521	4403	4426	4676	4291	4304	4324	4286	4159	4465	4439	4314	4199	4274	4455	4387	4272	4421
4483	4497	4355	4539	4273	4204	4192	4179	4208	4245	4075	4319	4332	4252	4375	4246	4298	4171	4294	4299	4368	4468	4338	4284	4370	4424	4447	4399	4431	4286	4160	4247	4409	4414	4441	4435	4305	4260	4148	4235	4242	4408	4285	4418	4295	4535	4460	4459	4216	4276
4523	4680	4544	4509	4423	4266	4356	4314	4246	4367	4338	4256	4373	4224	4228	4217	4131	4245	4243	4342	4101	4215	4319	4343	4406	4415	4143	4415	4397	4304	4369	4285	4178	4282	4245	4260	4338	4122	4418	4359	4364	4337	4281	4243	4316	4467	4456	4382	4311	4368
4815	4635	4741	4452	4549	4384	4451	4355	4165	4267	4501	4353	4444	4375	4386	4246	4367	4305	4280	4031	4140	4134	4190	4236	4177	4331	4255	4184	4206	4337	4425	4419	4383	4252	4436	4368	4198	4258	4395	4277	4410	4277	4292	4456	4435	4301	4294	4324	4446	4396
4816	4523	4666	4647	4521	4384	4189	4469	4456	4342	4476	4388	4386	4536	4553	4404	4242	4287	4329	4376	4271	4200	4251	4310	4280	4452	4346	4263	4343	4299	4212	4351	4427	4470	4426	4291	4308	4241	4233	4113	4271	4409	4491	4664	4420	4322	4228	4337	4358	4311
4560	4490	4397	4482	4376	4206	4311	4434	4430	4252	4339	4334	4203	4502	4300	4302	4271	4317	4332	4311	4308	4328	4411	4449	4259	4409	4291	4239	4379	4299	4369	4402	4485	4362	4493	4366	4299	4273	4182	4233	4400	4390	4611	4520	4477	4334	4423	4315	4405	4341
4356	4499	4309	4315	4318	4210	4333	4312	4191	4298	4150	4267	4305	4123	4238	4173	4107	4203	4096	4142	4279	4452	4432	4356	4337	4315	4318	4235	4282	4228	4218	4175	4221	4167	4338	4355	4204	4401	4383	4294	4421	4453	4409	4438	4370	4595	4375	4385	4311	4391
4448	4316	4286	4355	4502	4452	4546	4419	4344	4370	4259	4255	4321	4342	4180	4146	4204	4179	4196	4073	4194	4171	4248	4394	4165	4288	4280	4196	4255	4352	4361	4276	4178	4051	4166	4165	4363	4329	4611	4635	4455	4403	4354	4398	4430	4329	4312	4400	4376	4464
4580	4663	4503	4580	4604	4462	4392	4469	4427	4463	4400	4441	4491	4535	4300	4306	4266	4272	4366	4277	4241	4287	4206	4166	4163	4175	4376	4214	4422	4437	4374	4502	4340	4325	4212	4259	4317	4299	4428	4534	4330	4406	4518	4411	4384	4282	4291	4303	4494	4248
4594	4534	4622	4727	4595	4537	4448	4452	4388	4414	4547	4383	4446	4338	4342	4381	4129	4404	4365	4525	4607	4311	4171	4246	4251	4123	4198	4174	4069	4479	4504	4404	4495	4581	4309	4213	4216	4220	4073	4282	4436	4523	4506	4419	4330	4198	4301	4241	4399	4411
4722	4725	4562	4524	4319	4424	4267	4263	4339	4413	4318	4359	4324	4315	4163	4416	4279	4332	4305	4321	4478	4459	4447	4396	4215	4122	4179	4144	4094	4130	4199	4276	4237	4207	4394	4147	4129	4262	4127	4276	4352	4230	4361	4462	4414	4502	4225	4155	4270	4487
4691	4478	4581	4340	4457	4280	4244	4437	4407	4348	4174	4228	4131	4259	4159	4215	4260	4290	4338	4241	4406	4193	4347	4371	4541	4434	4466	4338	4164	4227	4404	4239	4188	4075	4360	4281	4379	4472	4369	4297	4396	4111	4229	4443	4404	4487	4375	4360	4333	4293
4534	4578	4388	4352	4305	4187	4211	4204	4188	4183	4213	4157	4204	4145	4351	4252	4205	4299	4431	4438	4291	4338	4258	4172	4257	4333	4550	4525	4445	4298	4473	4372	4254	4055	4143	4224	4208	4276	4379	4345	4336	4216	4299	4496	4404	4419	4470	4257	4249	4097
4612	4562	4240	4334	4446	4276	4318	4300	4388	4364	4399	4407	4299	4259	4311	4182	4378	4379	4151	4342	4385	4149	4168	4146	4194	4189	4350	4466	4431	4102	4289	4297	4184	4255	4009	4081	4149	4240	4401	4657	4496	4519	4418	4191	4395	4272	4346	4368	4400	4256
4803	4576	4501	4506	4626	4407	4308	4420	4396	4452	4537	4413	4436	4586	4378	4333	4306	4329	4270	4348	4206	4211	4060	4015	4181	4230	4203	4373	4468	4374	4283	4280	4368	4306	4217	4090	4335	4237	4314	4417	4380	4506	4589	4589	4377	4211	4160	4406	4431	4639
4593	4465	4449	4473	4572	4203	4380	4375	4513	4519	4337	4573	4508	4345	4450	4314	4454	4385	4372	4392	4394	4344	4237	4278	4038	4133	4063	4186	4293	4281	4355	4180	4379	4550	4376	4247	4407	4290	4252	4312	4436	4382	4541	4496	4424	4273	4368	4469	4394	4423
4467	4439	4525	4536	4355	4332	4345	4441	4484	4525	4509	4391	4333	4390	4124	4267	4390	4380	4347	4388	4407	4325	4478	4348	4345	4297	4086	3895	4150	4094	4166	4149	4183	4253	4309	4399	4354	4526	4455	4470	4352	4320	4445	4532	4508	4457	4216	4315	4332	4543
4471	4586	4354	4349	4327	4164	4300	4269	4406	4258	4274	4226	4062	4122	4143	4218	4096	4251	4363	4358	4319	4236	4395	4371	4338	4292	4338	4427	4368	4273	4233	4125	4104	4136	4383	4374	4491	4530	4374	4203	4107	4108	4457	4554	4388	4448	4294	4449	4305	4369
4451	4350	4314	4408	4143	4326	4287	4456	4280	4457	4216	4206	4156	4136	4105	4112	4263	4086	4155	4163	4269	4295	4287	4380	4424	4403	4409	4369	4339	4176	4254	4063	3987	4177	4351	4171	4230	4423	4461	4405	4382	4186	4112	4234	4149	4349	4453	4309	4310	4287
4556	4425	4456	4346	4296	4376	4411	4427	4376	4422	4378	4130	4084	4288	4041	4154	4139	4308	4074	4129	4189	4135	4180	4332	4406	4506	4278	4499	4426	4448	4286	4296	4214	4245	4193	4329	4256	4350	4459	4396	4483	4355	4278	4141	4158	4140	4311	4465	4580	4422
4591	4530	4392	4479	4343	4347	4315	4381	4290	4265	4132	4132	4137	4223	4216	4307	4321	4273	4182	4182	4065	4210	4138	4240	4072	4182	4476	4328	4269	4377	4350	4272	4094	4065	4162	3991	3959	4147	4175	4276	4471	4504	4185	4232	4005	4215	4338	4415	4341	4400
4469	4618	4367	4443	4560	4543	4617	4581	4441	4539	4366	4328	4413	4397	4215	4388	4459	4440	4364	4350	4226	3997	4082	4073	4249	4224	4278	4385	4141	3986	4212	4266	4219	4238	4325	4328	4210	4276	4342	4166	4320	4293	4321	4419	4113	4143	4146	4607	4432	4471
4791	4669	4616	4635	4693	4671	4500	4412	4560	4382	4312	4476	4437	4462	4542	4473	4534	4266	4322	4417	4457	4268	4128	4134	4241	4330	4196	4084	3999	4151	4241	4276	4336	4367	4540	4432	4386	4351	4310	4101	4296	4493	4305	4411	4299	4238	4296	4484	4473	4578
4704	4779	4525	4396	4324	4309	4321	4368	4286	4314	4312	4215	4295	4292	4274	4430	4386	4636	4408	4270	4187	4368	4417	4476	4214	4233	4306	4191	4092	4002	4274	4036	4180	4254	4358	4452	4433	4439	4247	4245	4204	4158	4236	4433	4367	4390	4386	4291	4332	4448
4547	4462	4271	4435	4280	4279	4353	4326	4394	4319	4225	4277	4204	4260	4267	4071	4274	4343	4434	4388	4193	4252	4183	4382	4442	4387	4404	4394	4163	4026	4162	4104	4108	4263	4279	4442	4318	4275	4378	4205	4214	4140	4197	4194	4412	4591	4489	4319	4149	4332
4308	4486	4473	4388	4330	4356	4407	4495	4342	4252	4282	4266	4165	4392	4359	4174	4185	4117	4287	4064	4392	4306	4210	4426	4689	4655	4358	4240	4394	4241	4093	4262	4101	4087	4288	4499	4558	4493	4574	4399	4265	4230	4114	4119	4268	4335	4348	4483	4322	4178
4518	4452	4484	4316	4226	4160	4242	4077	4246	4241	4178	3980	4172	4352	4293	4297	4387	4136	3941	3893	4128	4230	4302	4236	4271	4492	4449	4194	4215	4391	4306	4147	4269	4139	4275	4281	4315	4432	4364	4294	4359	4309	4101	4186	4180	4280	4287	4475	4431	4426
4526	4361	4472	4091	4121	4179	4181	4304	4388	4214	4205	3952	4180	3938	4070	4222	4256	4338	4226	4251	3993	4019	4216	4351	4376	4248	4433	4431	4275	4385	4423	4248	4160	4102	4098	4307	4121	4360	4292	4173	4434	4231	4154	4257	4152	4226	4262	4398	4405	4396
4330	4362	4313	4372	4545	4442	4492	4589	4797	4511	4598	4412	4389	4184	4087	4200	4077	4319	4338	4325	4226	4065	4049	4235	4388	4172	4101	4297	4328	4357	4415	4368	4090	4117	4221	4046	4321	4184	4203	4249	4323	4245	4144	4183	4108	4175	4179	4323	4467	4398
4514	4499	4561	4788	4736	4552	4543	4599	4723	4766	4533	4603	4610	4614	4508	4503	4446	4287	4242	4355	4364	4349	4126	4035	4171	4253	4182	4048	4431	4374	4224	4340	4302	4320	4392	4109	4065	4182	4168	4179	4113	4408	4329	4303	4206	4240	4216	4362	4368	4347
4741	4715	4776	4685	4616	4336	4389	4327	4377	4430	4434	4422	4505	4568	4749	4570	4609	4550	4278	4202	4302	4478	4506	4230	4022	4367	4211	4004	4130	4270	4100	4087	4363	4380	4635	4336	4340	4365	3998	4176	4121	4312	4227	4379	4296	4395	4183	4322	4254	4456
4920	4723	4481	4427	4398	4120	4113	3906	4204	4241	4168	4168	4157	4324	4405	4606	4777	4647	4420	4338	4293	4472	4538	4390	4198	4229	4213	4124	4060	4132	4197	4023	4371	4494	4456	4448	4435	4372	4226	4207	4199	4167	4406	4355	4501	4391	4300	4270	4126	4322
4654	4332	4200	4231	4152	4213	4257	4341	4217	4306	4111	4215	4211	4062	4269	4394	4515	4641	4649	4651	4246	4219	4532	4524	4401	4159	4294	4351	4146	4085	4326	4167	4307	4551	4380	4645	4651	4487	4308	4225	4087	4247	4231	4360	4437	4366	4358	4286	4360	4385
4407	4140	4015	4321	4372	4514	4528	4390	4296	4320	4315	4250	4429	4224	4172	4201	4059	4217	4472	4618	4598	4237	4142	4455	4784	4473	4172	4363	4319	3960	4001	4323	4179	4414	4393	4491	4448	4369	4494	4043	4229	4121	4192	4399	4527	4379	4427	4289	4360	4326
4264	4268	4321	4446	4516	4411	4601	4570	4411	4438	4378	4419	4394	4481	4243	4121	3990	3950	4133	4413	4541	4569	4354	4416	4845	4654	4340	4370	4488	4085	4124	4237	4016	4126	4454	4105	4379	4282	4472	4227	4145	4036	4090	4155	4360	4361	4511	4265	4262	4369
4218	4598	4447	4510	4385	4281	4289	4457	4194	4371	4296	4418	4412	4465	4348	4310	3984	3907	3899	4143	4337	4550	4366	4247	4590	4889	4393	4278	4606	4300	4043	4190	4042	4169	4228	4089	4299	4352	4312	4365	4085	4160	4008	4263	4064	4289	4284	4563	4383	4246
4336	4620	4690	4528	4249	4073	4107	4055	4185	4164	4171	4251	4343	4541	4392	4608	4204	4056	3888	3836	4322	4573	4518	4306	4212	4565	4628	4301	4229	4562	4169	4007	4180	3980	4248	4187	4195	4354	4082	4515	4137	4158	4058	4108	4094	4335	4459	4433	4326	4300
4608	4765	4512	4478	4214	4079	3880	3914	3887	3945	4016	4099	4217	4242	4312	4536	4528	4311	4112	3830	4202	4336	4557	4251	4112	4456	4596	4340	4240	4630	4174	4089	4296	3985	4020	4082	4132	4158	4123	4514	4330	4213	4055	4019	4139	4248	4430	4451	4378	4235
4768	4598	4306	4250	4115	4079	3870	3849	3891	4063	3998	3992	4040	4074	4227	4451	4494	4433	4306	3862	3895	4318	4421	4189	4025	4125	4570	4467	4169	4308	4308	4222	4397	4154	4051	4249	3981	4154	4193	4302	4212	4423	4121	4108	4088	4302	4434	4226	4322	4345
4850	4558	4299	4041	4242	4134	4125	4254	4096	4065	3929	4011	3973	4083	4181	4471	4425	4489	4217	4026	3859	4153	4341	4340	3959	4051	4456	4495	4000	4275	4428	4200	4311	4219	4022	4237	4022	4161	4260	4229	4239	4299	4295	4339	4238	4250	4361	4342	4332	4348
4743	4504	4334	4251	4183	4105	4198	4287	4331	4360	4232	4220	4125	4104	4180	4223	4293	4579	4352	4007	3866	4118	4242	4333	4111	3925	4224	4397	4153	4195	4549	4023	4362	4353	4187	4333	4176	4094	4130	4228	4273	4361	4529	4359	4342	4370	4257	4390	4280	4413
4753	4601	4279	4273	4384	4139	4319	4351	4337	4439	4383	4309	4265	4117	4214	4128	4483	4590	4642	4176	4112	4023	4421	4387	4047	3855	4176	4435	4212	4158	4392	4343	4302	4491	4163	4407	4182	4107	4044	4177	4309	4334	4491	4452	4402	4398	4279	4438	4298	4397
4634	4532	4209	4407	4182	4502	4400	4370	4510	4574	4274	4392	4130	4156	4163	4266	4294	4495	4608	4333	3964	3941	4209	4423	4084	4011	4148	4420	4081	3950	4517	4266	4375	4503	4287	4534	4191	4070	4258	3973	4377	4395	4308	4427	4389	4351	4230	4346	4316	4432
4906	4435	4290	4133	4248	4324	4431	4415	4435	4515	4189	4319	4151	4116	3965	4292	4232	4440	4648	4468	4218	4090	4330	4526	4397	3938	4256	4342	4078	3918	4211	4171	4219	4637	4405	4512	4297	4201	4118	3871	4272	4119	4414	4385	4448	4451	4316	4173	4090	4291
4697	4387	4170	4262	4240	4186	4346	4261	4248	4301	4203	4243	4214	4089	4251	4317	4413	4585	4904	4603	4238	4069	4388	4694	4326	3972	4107	4457	4045	3996	4216	4098	4206	4554	4367	4521	4387	4149	4270	4009	4030	4057	4414	4327	4542	4369	4214	4242	4068	4143
4852	4507	4241	4246	4184	4234	4207	4295	4144	4275	4270	4032	4048	3907	4086	4199	4254	4728	4812	4504	4188	4142	4328	4514	4396	4114	4274	4407	4133	3918	4301	4124	4257	4539	4194	4545	4474	4257	4194	4061	4096	4121	4335	4372	4423	4303	4348	4054	3904	4243
4780	4541	4205	4126	4043	3971	4067	4070	4021	4103	3959	3945	3886	3891	3995	4261	4381	4587	4681	4406	4237	4175	4618	4741	4452	4124	4178	4352	3960	4090	4225	3979	4126	4383	4173	4516	4335	4433	4173	4068	4169	3999	4266	4063	4440	4428	4305	4175	4040	4294
4833	4526	4238	4107	3932	3875	3899	4017	3841	3909	3871	3898	3887	3875	4161	4244	4494	4639	4678	4344	4215	4255	4754	4759	4358	4208	4184	4352	4063	4028	4279	3822	4184	4476	4142	4322	4366	4311	4151	4194	4075	4064	4102	4077	4459	4476	4262	4198	4087	4167
4784	4634	4316	4106	3831	3925	3851	3859	3839	3944	3755	3809	3928	4017	4190	4242	4726	4495	4394	4176	4120	4347	4698	4587	4189	4297	4393	4307	4041	4123	4180	4037	4038	4266	4222	4581	4241	4395	4228	4219	4130	4168	4122	4272	4427	4440	4497	4253	4206	4274
4684	4564	4345	4208	3909	3904	3799	3829	3963	3772	3810	3926	3910	4009	4106	4432	4477	4399	4191	4024	4212	4323	4770	4500	4246	4218	4623	4084	4022	4216	4065	3808	4146	4262	4313	4331	4320	4583	4469	4345	4296	4100	4214	4120	4263	4563	4351	4443	4202	4139
4663	4632	4428	4292	4178	4163	3999	3889	4031	3887	3905	3966	4042	4264	4333	4431	4454	4280	4031	4027	4165	4507	4446	4441	4218	4473	4448	4153	4076	4256	4024	3943	4201	3966	4186	4494	4330	4629	4405	4556	4153	4098	4158	4238	4198	4461	4647	4559	4461	4151
4522	4502	4562	4364	4280	4318	4229	4112	4109	4077	4216	4141	4169	4221	4273	4382	4182	4007	3869	3976	4164	4449	4411	4256	4341	4620	4480	4184	3975	4257	4111	3882	4083	4001	4351	4298	4378	4654	4298	4468	4256	4179	3996	4112	4158	4490	4495	4651	4373	4282
4240	4189	4469	4509	4427	4429	4536	4386	4282	4313	4343	4449	4566	4416	4327	4170	4094	3905	3925	4115	4474	4371	4266	4154	4358	4605	4371	4233	4308	4286	4087	4076	4119	3959	4327	4254	4413	4445	4206	4546	4209	4243	4107	4214	4351	4517	4561	4516	4650	4343
4128	4206	4257	4310	4331	4432	4683	4458	4516	4386	4577	4406	4457	4375	4059	4031	3740	3888	3987	4201	4281	4176	4001	4247	4679	4627	4226	4422	4455	4283	4168	4267	3968	4136	4266	4144	4342	4231	4480	4343	4344	4351	4215	4265	4300	4372	4560	4498	4524	4422
4219	4098	4011	4197	4287	4277	4361	4394	4440	4436	4409	4253	4380	4057	3927	3784	3961	3998	4371	4354	4176	3975	4132	4442	4565	4234	4214	4545	4439	4275	4305	4274	4115	4331	4263	4181	4310	4277	4566	4393	4374	4298	4369	4213	4286	4271	4559	4592	4516	4369
4538	4147	4228	4163	4019	4028	4212	4160	4170	4068	4149	4000	3874	4022	3881	3855	4088	4266	4189	4051	3944	4069	4255	4627	4510	4310	4440	4610	4187	4253	4332	4319	4113	4317	4111	4139	4336	4415	4405	4362	4413	4250	4244	4123	4116	4158	4492	4601	4543	4415
4575	4531	4384	4229	4042	4220	4084	3958	3987	4011	3953	3967	3941	4175	4166	4222	4321	4386	4085	4007	4024	4344	4502	4381	4195	4393	4720	4381	4306	4461	4329	4069	4265	4275	4122	4164	4184	4290	4311	4358	4319	4091	3980	4054	4191	4179	4431	4520	4544	4557
4377	4467	4566	4509	4410	4269	4137	4312	4094	4174	4261	4167	4331	4447	4467	4248	4204	4058	4045	3869	4184	4323	4389	4270	4241	4473	4442	4231	4338	4512	4229	4127	4145	4046	4087	4023	3985	4284	4216	4257	4186	4210	4141	4096	4060	4267	4452	4460	4429	4459
4241	4294	4443	4393	4513	4542	4440	4382	4404	4413	4460	4452	4355	4414	4392	4229	4093	4005	4175	4301	4326	4214	4152	4206	4374	4395	4230	4326	4362	4286	4272	4394	4055	4017	4155	4065	4179	4403	4228	4509	4226	4323	4174	4090	4133	4196	4291	4515	4582	4594
4194	4130	4078	4394	4191	4282	4458	4383	4342	4416	4408	4258	4245	4307	4059	4129	4021	4162	4233	4236	4217	3962	3986	4360	4378	4273	4321	4348	4331	4218	4325	4289	3969	4124	4065	4112	4311	4024	4384	4364	4380	4226	4119	4098	4144	4075	4308	4506	4430	4342
4612	4397	4092	4106	4240	4098	4089	4172	4207	4048	4103	4283	4203	4018	4214	4123	4315	4347	4268	4197	3997	4136	4222	4322	4178	4138	4493	4460	4349	4104	4425	4142	4136	4060	4049	4097	4171	4116	4375	4266	4337	4133	4208	4010	4151	4228	4308	4401	4261	4375
4451	4491	4332	4297	4175	4277	4264	4400	4230	4354	4436	4216	4362	4310	4456	4384	4215	4157	4083	3980	4036	4078	4199	4307	4126	4318	4358	4337	4389	4477	4371	4201	4090	4179	4069	4054	4155	4320	4358	4382	4322	4285	4401	4032	4069	4262	4185	4391	4219	4476
4286	4232	4213	4216	4448	4465	4539	4540	4545	4495	4586	4330	4237	4343	4344	4230	4112	4036	4011	4085	4138	3947	3962	4169	4302	4370	4296	4349	4337	4350	4216	4126	4261	4069	4098	4314	4194	4318	4445	4837	4460	4422	4180	4238	4098	4259	4426	4501	4421	4435
4248	4290	4070	4137	4286	4199	4247	4396	4340	4539	4276	4205	4298	4127	4153	3909	4061	4276	4299	4003	4093	4052	4107	4257	4342	4270	4377	4446	4441	4178	4395	4162	4055	4152	4178	4122	4260	4336	4505	4577	4357	4319	4317	4159	4227	4150	4354	4360	4699	4504
4500	4504	4304	4253	4234	4074	4204	4239	4236	4206	4228	4096	4187	4183	4147	4160	4153	4063	4000	4023	3927	4069	4219	4212	4231	4250	4333	4384	4289	4468	4397	4109	4055	4071	4251	4263	4161	4309	4539	4526	4531	4274	4327	4240	4093	4169	4225	4390	4712	4511
4318	4437	4476	4406	4370	4270	4361	4427	4454	4303	4314	4282	4274	4240	4106	4163	4098	3989	4038	4030	4105	4137	4143	4215	4185	4349	4428	4384	4372	4430	4165	4409	4286	4179	4226	4279	4182	4381	4444	4590	4425	4450	4214	4102	4168	4219	4252	4408	4589	4473
4491	4307	4201	4134	4231	4120	4182	4422	4509	4291	4178	4162	4027	4083	4030	4186	4012	4031	4038	3994	4029	4139	4237	4200	4341	4361	4377	4502	4554	4498	4338	4256	4075	4126	4214	4090	4309	4377	4527	4520	4447	4272	4179	3980	4254	4203	4362	4308	4495	4486
4506	4418	4157	4327	4172	4190	4244	4200	4391	4213	4140	4107	4073	4228	4171	4198	4377	4178	4123	4050	4022	4070	4217	4332	4329	4436	4390	4346	4471	4569	4335	4267	4234	4147	4067	4217	4274	4434	4657	4401	4517	4334	4190	4060	4220	4135	4327	4418	4394	4349
4390	4220	4266	4315	4335	4277	4165	4186	4192	4262	4195	4153	4162	4071	4267	4030	4117	4223	4144	4217	4136	4259	4292	4237	4474	4604	4648	4522	4533	4348	4173	4109	4334	4111	4286	4230	4359	4397	4426	4349	4361	4246	4205	4157	4267	4141	4166	4390	4435	4350
4391	4395	4200	4267	4217	4115	4172	4208	4163	4112	4154	4121	4094	4081	4036	4312	4221	4260	4247	4320	4198	4404	4414	4269	4345	4350	4380	4426	4544	4271	4206	4226	4222	4165	4087	4092	4230	4387	4419	4603	4378	4288	4078	4150	4105	4149	4196	4458	4466	4342
4377	4244	4185	4297	4218	4079	4165	4238	4139	4290	4057	4143	4135	4089	4200	4090	4170	4396	4040	4102	4266	4458	4238	4361	4230	4461	4329	4329	4354	4251	4272	4304	4078	4130	4164	4228	4211	4334	4392	4463	4414	4060	4151	3962	4006	4250	4395	4575	4332	4162
4489	4322	4124	4134	4070	4060	4105	4188	4265	4080	4043	4052	4159	4108	4203	4131	4117	4220	4238	4318	4229	4328	4289	4420	4396	4460	4393	4495	4423	4293	4158	4321	3990	4041	3975	4149	4274	4266	4385	4373	4187	4031	4092	4258	4143	4260	4380	4321	4183	3909
4441	4484	4271	4186	4160	4109	4183	4141	4206	4194	4217	4216	4214	4136	4147	4159	4334	4318	4277	4396	4354	4299	4431	4403	4522	4392	4355	4508	4358	4114	4138	4209	3994	4119	4061	4107	4246	4261	4327	4448	4213	4239	4026	4087	4016	4168	4395	4349	4017	4046
4562	4238	4166	4185	4042	4100	4140	4046	4175	4160	4197	4116	4257	4205	4232	4146	4176	4333	4328	4379	4237	4381	4420	4410	4399	4356	4208	4454	4294	4212	4051	4083	3972	4092	4065	4043	4014	4231	4361	4373	4169	4326	4000	4012	3989	4348	4427	4167	4075	4443
4589	4410	4371	4314	4337	4152	4142	4182	4261	4351	4260	4252	4345	4351	4224	4203	4257	4465	4385	4382	4333	4403	4383	4302	4243	4151	4234	4201	4176	4227	4125	4010	4088	4201	4065	4022	4284	4351	4486	4325	4308	4033	3984	3899	4344	4452	4492	4321	4295	4527
4526	4502	4319	4404	4280	4339	4250	4254	4321	4307	4284	4169	4273	4282	4234	4239	4407	4317	4413	4373	4288	4244	4289	4315	4204	4189	4216	4169	4023	4128	4076	4069	4121	4073	4186	4076	4157	4454	4509	4229	4271	4215	3966	4407	4325	4601	4345	4131	4344	4461
4516	4515	4429	4333	4336	4179	4346	4383	4506	4398	4356	4315	4343	4309	4281	4173	4284	4340	4340	4469	4415	4413	4221	4202	4275	4306	4312	4089	4089	4083	4157	4134	3891	4228	4308	4305	4320	4454	4380	4153	4219	4302	4281	4225	4742	4408	4326	4162	4375	4346
4601	4598	4455	4483	4394	4321	4233	4414	4390	4486	4414	4396	4352	4301	4265	4349	4352	4368	4375	4443	4304	4284	4304	4375	4322	4260	4089	3994	4028	4146	4048	4072	4166	4153	4233	4409	4361	4348	4107	4221	4242	4403	4299	4440	4620	4323	4146	4112	4274	4434
4838	4652	4629	4589	4538	4441	4511	4399	4463	4518	4491	4452	4505	4292	4331	4412	4331	4384	4532	4420	4326	4295	4342	4175	4185	4091	3968	4052	4106	4148	4039	4086	4248	4287	4400	4311	4259	4188	4321	4235	4344	4324	4187	4351	4588	4359	4169	4250	4529	4472
4748	4741	4508	4512	4600	4382	4521	4461	4549	4530	4514	4284	4427	4352	4367	4485	4503	4384	4437	4326	4225	4362	4456	4290	4173	4106	4157	3992	4108	4126	4072	4151	4413	4323	4350	4283	4281	4435	4267	4279	4263	4375	4234	4496	4635	4455	4289	4366	4588	4418
4778	4769	4656	4680	4548	4534	4509	4624	4444	4723	4616	4600	4456	4471	4312	4523	4262	4467	4488	4417	4375	4283	4206	4357	4158	4062	4045	4109	4056	4114	4328	4371	4396	4338	4436	4248	4413	4310	4322	4062	4205	4161	4376	4865	4795	4599	4369	4405	4360	4222
4769	4828	4850	4628	4680	4414	4580	4498	4483	4579	4353	4473	4483	4444	4550	4488	4426	4376	4420	4270	4274	4265	4202	3983	3952	4147	4138	4022	4109	4235	4422	4378	4455	4496	4471	4513	4384	4218	4100	4119	4295	4492	4734	4802	4662	4407	4085	4205	4251	4124
4848	4648	4596	4666	4541	4435	4627	4625	4540	4630	4489	4402	4519	4553	4320	4271	4394	4376	4370	4274	4119	4330	4113	4160	4147	4092	4025	4124	4183	4405	4473	4425	4459	4553	4618	4429	4439	4136	4101	4223	4395	4744	4692	4669	4491	4157	3878	4181	4386	4407
4653	4812	4659	4711	4557	4459	4628	4549	4520	4469	4323	4426	4360	4414	4246	4345	4263	4309	4196	4191	4403	4182	4158	4186	4133	4176	4089	4217	4406	4470	4312	4375	4415	4616	4570	4385	4086	3982	4110	4285	4662	4654	4427	4466	4402	3978	4042	4288	4628	4510
4688	4627	4628	4549	4577	4404	4475	4430	4338	4266	4369	4384	4310	4279	4224	4293	4255	4124	4090	4291	4256	4162	4112	4274	4293	4147	4288	4321	4493	4416	4432	4302	4652	4533	4282	4034	3876	4165	4307	4526	4569	4538	4316	4254	4175	4226	4166	4613	4762	4506
4546	4535	4412	4474	4464	4493	4406	4336	4339	4325	4288	4243	4256	4142	4088	4249	4121	4192	4083	4185	4273	4185	4229	4290	4305	4253	4359	4421	4515	4430	4446	4465	4482	4517	4032	3940	4177	4232	4505	4452	4427	4265	4135	4215	4362	4234	4313	4621	4861	4419
4397	4356	4341	4264	4387	4264	4188	4172	4213	4161	4099	4187	4181	4196	4122	4178	4273	4176	4184	4098	4286	4252	4283	4296	4230	4340	4407	4404	4339	4269	4468	4351	4221	4157	3897	4099	4251	4513	4477	4177	4279	4076	4208	4274	4436	4314	4229	4778	4833	4109
4406	4288	4130	4219	4351	4181	4174	4159	4219	4207	4079	4184	4124	4210	4164	4120	4115	4171	4157	4095	4206	4262	4357	4261	4274	4472	4513	4325	4214	4291	4386	4200	3944	3951	3953	4123	4444	4446	4273	4122	4202	4138	4188	4327	4366	4408	4310	4670	4738	4057
4580	4307	4193	4182	4325	4248	4237	4050	4257	4159	4135	4096	4125	4133	4275	4106	4114	4083	4132	4334	4180	4401	4479	4481	4448	4609	4492	4304	4257	4335	4255	3998	3816	3982	4124	4372	4364	4231	4080	4154	4239	4141	4142	4329	4545	4393	4248	4484	4478	3762
4582	4336	4068	4281	4175	4206	4132	4142	4281	4059	4141	3989	4322	4237	4162	4256	4156	4242	4119	4206	4350	4439	4343	4363	4493	4514	4394	4073	4212	4229	4201	3918	3915	4050	4430	4544	4318	4319	4161	4225	4222	4311	4128	4369	4531	4271	4089	4373	4384	3862
4463	4416	4247	4325	4268	4244	4159	4083	4019	4115	4152	4162	4314	4128	4133	4352	4349	4442	4356	4351	4347	4422	4400	4345	4401	4326	4206	4262	4216	4148	3917	3930	4126	4302	4485	4272	4275	4234	4091	4157	4301	4256	4206	4415	4481	4403	4070	4395	4416	3989
4639	4475	4314	4444	4355	4343	4168	4121	4304	4297	4316	4420	4223	4305	4400	4486	4484	4419	4350	4372	4513	4242	4381	4393	4192	4109	4130	4097	4181	4038	3921	3787	4081	4511	4459	4231	4239	4303	4207	4184	4311	4205	4256	4416	4359	4178	4084	4380	4533	4232
4839	4612	4542	4612	4486	4383	4392	4438	4356	4435	4416	4397	4511	4471	4385	4443	4500	4466	4383	4289	4315	4395	4223	4327	4202	4059	4066	4045	4065	3824	3908	4092	4392	4306	4329	4271	4273	4251	4178	4300	4425	4385	4180	4256	4375	4214	4099	4313	4644	4365
4682	4549	4482	4647	4547	4490	4463	4429	4492	4523	4376	4459	4364	4420	4564	4496	4505	4527	4282	4343	4329	4109	4264	4226	4157	3887	4035	4142	4130	4063	3995	4274	4519	4303	4215	4008	4129	4142	4281	4454	4482	4448	4110	4280	4380	4166	4002	4285	4677	4610
4701	4624	4457	4506	4554	4418	4551	4514	4464	4381	4519	4442	4479	4481	4397	4375	4324	4396	4372	4356	4106	3989	4051	4120	3985	4026	4227	4210	4149	3955	4211	4487	4481	4219	3981	3972	4215	4376	4286	4315	4331	4374	4229	4266	4328	4234	4295	4401	4617	4552
4585	4468	4336	4562	4332	4523	4287	4464	4429	4572	4434	4384	4393	4429	4232	4432	4266	4180	4107	4215	4008	3981	4060	4085	3977	3971	4218	4330	4216	4015	4168	4356	4427	4205	4010	4065	4180	4354	4509	4439	4448	4404	4243	4282	4333	4321	4398	4623	4957	4795
4469	4380	4336	4391	4146	4294	4356	4244	4328	4331	4411	4350	4268	4275	4198	4189	4061	4122	4234	3993	4102	3939	4047	4016	4235	4090	4454	4377	4178	4165	4354	4383	4264	4000	3981	4129	4249	4477	4558	4449	4363	4308	4241	4245	4359	4294	4612	4699	4685	4656
4430	4156	4195	4275	4224	4304	4206	4184	4391	4258	4260	4180	4168	3916	4127	4162	4035	4038	4067	4123	4025	4138	4245	4187	4174	4261	4403	4475	4139	4137	4434	4329	4141	4019	4256	4249	4422	4632	4607	4530	4246	4289	4072	4457	4527	4657	4515	4562	4605	4540
4309	4334	4199	4224	4297	4080	4260	4176	4212	4337	4265	4141	4019	4063	3982	4102	4124	4117	4185	4199	4116	4344	4362	4259	4145	4304	4462	4443	4134	4231	4261	4284	4053	4079	4234	4354	4607	4812	4633	4361	4337	4427	4267	4533	4662	4817	4594	4706	4631	4487
4439	4301	4373	4341	4246	4152	4153	4312	4196	4283	4280	4142	4252	4136	4056	4161	4156	4206	4222	4359	4219	4452	4282	4242	4188	4201	4418	4115	4005	4143	4443	4207	4025	4197	4258	4489	4533	4644	4385	4403	4238	4465	4507	4502	4647	4845	4568	4560	4433	4441
4610	4490	4613	4527	4513	4271	4324	4400	4388	4417	4387	4340	4340	4253	4273	4142	4126	4203	4503	4305	4394	4450	4294	4170	4279	4207	4178	4040	3900	4302	4301	4264	4125	4277	4385	4480	4658	4614	4348	4163	4308	4447	4516	4607	4908	4747	4629	4604	4580	4471
4654	4681	4727	4636	4578	4624	4472	4417	4478	4402	4415	4392	4260	4424	4354	4275	4119	4285	4351	4396	4252	4374	4227	4106	4058	4204	4134	3956	3984	4264	4433	4448	4239	4381	4433	4580	4415	4512	4153	4165	4266	4537	4499	4662	4886	4617	4461	4364	4422	4383
4654	4617	4637	4503	4625	4638	4492	4557	4603	4340	4478	4404	4268	4287	4339	4398	4208	4127	4268	4203	4067	4232	4120	3858	4021	4218	4157	4032	4023	4383	4660	4390	4228	4310	4335	4560	4454	4253	4191	4214	4577	4578	4529	4643	4571	4654	4534	4353	4490	4373
4577	4463	4559	4583	4604	4446	4427	4349	4359	4509	4420	4290	4306	4217	4157	4172	3972	4186	4016	4033	4149	4075	4052	3987	4050	4272	4267	4085	4309	4604	4690	4374	4220	4257	4364	4389	4495	4234	4217	4214	4371	4472	4382	4445	4539	4606	4511	4447	4546	4309
4408	4329	4386	4537	4558	4440	4307	4355	4388	4258	4248	4229	4203	4152	4127	4051	3892	3997	4017	4073	4130	4267	4083	4035	4256	4394	4286	4063	4387	4545	4570	4241	4116	4257	4388	4586	4541	4501	4362	4262	4322	4387	4281	4487	4408	4474	4451	4435	4356	4217
4424	4290	4236	4333	4383	4317	4186	4282	4145	4114	4166	4097	3913	3880	4097	4076	4059	3976	4047	4080	4132	4208	4401	4151	4326	4463	4396	4251	4385	4419	4351	4216	4170	4195	4399	4567	4559	4453	4241	4132	4353	4247	4339	4536	4537	4694	4700	4535	4392	4340
4500	4475	4419	4282	4363	4333	4230	4239	4199	3934	4132	3935	4004	4023	3994	4020	3953	4169	4210	4257	4269	4485	4483	4167	4276	4515	4491	4099	4207	4417	4375	4094	4103	4302	4571	4633	4624	4445	4253	4235	4187	4314	4488	4801	4739	4528	4415	4609	4276	4276
4653	4495	4518	4562	4489	4348	4242	4280	4219	4129	4207	4216	4145	4296	4190	4201	4240	4217	4387	4355	4194	4228	4494	4377	4217	4556	4258	4012	4292	4457	4514	4209	4205	4340	4594	4684	4578	4526	4190	4192	4199	4427	4416	4670	4703	4469	4478	4506	4396	4232
4781	4691	4726	4691	4665	4470	4595	4511	4227	4106	4402	4231	4134	4345	4293	4359	4223	4295	4191	4239	4295	4271	4375	4214	4168	4304	4276	4144	4167	4409	4618	4292	4294	4383	4693	4595	4529	4180	4239	4243	4382	4356	4575	4597	4608	4481	4403	4446	4424	4337
4741	4736	4605	4463	4533	4578	4529	4444	4418	4412	4380	4287	4441	4268	4445	4356	4202	4163	4196	4187	4210	4243	4304	4287	4036	4336	4386	4185	4305	4546	4491	4485	4271	4322	4369	4424	4293	4483	4312	4228	4241	4330	4366	4426	4423	4429	4563	4502	4408	4388
4576	4549	4469	4448	4451	4364	4387	4393	4428	4312	4365	4233	4156	4139	4223	4273	4268	4120	4129	4125	4160	4202	4147	4055	4226	4372	4325	4166	4289	4593	4409	4266	4195	4145	4262	4366	4362	4358	4441	4253	4161	4240	4270	4309	4442	4462	4423	4435	4347	4388
4492	4478	4174	4283	4269	4231	4231	4205	4251	3956	4291	4113	4069	4092	4097	4137	4246	4139	4108	4177	3999	4314	4271	4171	4210	4518	4367	4144	4240	4321	4381	4269	4082	3951	4306	4338	4404	4413	4322	4099	4102	4066	4209	4329	4386	4567	4569	4349	4225	4349
4459	4472	4328	4374	4363	4203	4207	4037	4270	4070	4239	4195	4106	4167	4214	4191	4199	4194	4194	4315	4300	4356	4404	4341	4157	4295	4412	4155	4203	4102	4282	4365	4131	4067	4209	4378	4414	4449	4483	4002	3996	4017	4290	4419	4332	4390	4483	4352	4245	4421
4617	4427	4380	4421	4353	4360	4148	4340	4213	4249	4139	4290	4318	4285	4203	4352	4302	4273	4458	4450	4240	4224	4334	4311	4249	4350	4375	4280	4060	3921	4261	4569	4351	4169	4268	4394	4320	4413	4342	4168	4070	4153	4404	4291	4218	4449	4494	4424	4490	4375
4705	4728	4448	4515	4344	4327	4387	4454	4348	4486	4327	4264	4380	4336	4303	4370	4403	4484	4474	4312	4307	4285	4211	4223	4143	4198	4378	4305	4128	4137	4412	4651	4329	4266	4171	4208	4335	4363	4378	4431	4219	4172	4251	4182	4252	4317	4410	4377	4578	4387
4581	4550	4242	4492	4362	4371	4365	4523	4366	4372	4241	4361	4257	4215	4259	4334	4339	4336	4323	4306	4178	4136	4266	4311	4241	4233	4386	4377	4341	4251	4323	4502	4504	4071	3963	4247	4240	4394	4298	4322	4270	4151	4307	4268	4357	4415	4388	4498	4544	4532
4368	4347	4350	4198	4191	4279	4168	4191	4258	4337	4278	4284	4264	4212	4227	4195	4250	4176	4261	4284	4241	4395	4229	4286	4323	4258	4343	4530	4429	4126	4232	4439	4479	4209	3974	4049	4207	4496	4398	4367	4293	4300	4115	4158	4138	4357	4541	4543	4573	4425
4505	4286	4194	4244	4172	4088	4027	4175	4062	4224	4311	4199	4157	4157	4312	4230	4189	4142	4389	4368	4427	4269	4315	4387	4279	4253	4308	4409	4394	4078	4069	4297	4391	4354	4181	4138	4223	4330	4414	4437	4351	4294	4273	4282	4219	4338	4551	4451	4361	4506
4485	4459	4256	4329	4182	4242	4113	4235	4205	4330	4334	4163	4298	4206	4334	4400	4427	4344	4344	4403	4514	4274	4415	4301	4264	4257	4205	4206	4332	4149	4072	4213	4409	4347	4243	4101	4048	4222	4364	4321	4383	4389	4410	4183	4225	4316	4166	4490	4386	4430
4582	4512	4479	4521	4329	4386	4323	4299	4405	4415	4439	4436	4380	4593	4344	4378	4496	4261	4304	4387	4360	4326	4216	4191	4198	4119	4076	4193	4288	4299	4113	4102	4264	4476	4342	3934	3855	4083	4186	4437	4328	4370	4402	4269	4237	4206	4194	4332	4270	4330
4477	4417	4363	4471	4300	4340	4416	4189	4377	4279	4452	4316	4282	4403	4400	4408	4402	4317	4140	4414	4239	4291	4294	4173	4118	4133	4204	4182	4194	4323	4314	4036	3996	4351	4286	4267	3959	4036	4221	4276	4268	4352	4321	4349	4129	4258	4231	4219	4209	4110
4252	4198	4234	4161	4215	4206	4191	4180	4113	4218	4198	4272	4221	4304	4268	4333	4150	4142	4152	4241	4241	4318	4329	4068	4234	4173	4187	4139	4376	4182	4108	3985	4087	4166	4334	4442	4155	4065	4052	4174	4299	4299	4550	4366	4232	4297	4253	4212	3996	4143
4483	4307	4272	4233	4240	4118	4187	4154	4244	4346	4225	4255	4160	4292	4318	4282	4286	4320	4353	4214	4260	4278	4231	4247	4279	4161	4247	4216	4198	4169	4267	4247	4046	4082	4177	4297	4368	4207	4087	4032	4148	4318	4311	4511	4414	4394	4269	4387	4293	4208
4693	4359	4555	4355	4352	4363	4387	4305	4338	4203	4395	4473	4303	4391	4397	4479	4453	4383	4448	4320	4240	4349	4256	4259	4319	4294	4224	4152	4117	4099	4252	4260	4193	4076	4093	4403	4467	4345	4232	4138	4238	4136	4411	4514	4453	4455	4443	4384	4318	4186
4376	4663	4379	4455	4373	4416	4266	4325	4463	4483	4315	4468	4442	4438	4364	4381	4366	4322	4316	4253	4121	4149	4170	4266	4173	4313	4232	4228	4199	4142	4304	4344	4243	4118	4162	4232	4339	4393	4511	4311	4233	4166	4331	4512	4693	4512	4600	4529	4516	4382
4455	4489	4377	4391	4360	4287	4220	4233	4314	4371	4369	4365	4476	4283	4270	4231	4243	4188	4100	4190	4386	4290	4285	4222	4232	4155	4304	4338	4423	4234	4246	4239	4384	4209	4184	4281	4337	4500	4469	4354	4366	4304	4088	4216	4450	4393	4494	4559	4652	4433
4409	4327	4369	4181	4286	4312	4261	4170	4282	4162	4150	4273	4166	4237	4210	4392	4286	4277	4224	4362	4368	4483	4298	4229	4278	4288	4199	4288	4239	4188	4182	4128	4228	4238	4390	4194	4189	4295	4305	4495	4350	4188	4182	4145	4193	4241	4436	4592	4618	4456
4519	4390	4419	4324	4269	4172	4230	4249	4212	4240	4486	4383	4308	4375	4356	4335	4321	4362	4268	4318	4283	4324	4294	4209	4160	4259	4203	4211	4320	4325	4048	3988	4187	4238	4301	4253	4235	4183	4259	4307	4505	4539	4339	4307	4092	4091	4347	4416	4451	4462
4671	4597	4499	4431	4374	4198	4317	4318	4325	4325	4560	4474	4384	4429	4388	4390	4348	4320	4415	4192	4301	4277	4173	4195	4266	4296	4241	4089	4240	4143	4213	4256	4202	4267	4254	4277	4270	4116	4300	4309	4236	4588	4528	4461	4511	4191	4215	4292	4356	4327
4490	4340	4457	4273	4269	4419	4405	4344	4261	4400	4447	4440	4449	4489	4368	4296	4390	4284	4370	4233	4286	4360	4328	4224	4150	4263	4325	4335	4202	4184	4175	4312	4156	4113	4282	4168	4338	4197	4001	4218	4239	4384	4439	4503	4615	4528	4360	4299	4492	4256
4423	4393	4470	4431	4304	4391	4344	4454	4220	4388	4305	4464	4561	4447	4403	4236	4312	4359	4365	4305	4299	4339	4219	4217	4265	4199	4268	4133	4145	4156	4111	4205	4160	4110	4176	4119	4220	4239	4381	4237	4211	4257	4155	4317	4465	4528	4433	4441	4372	4310
4567	4531	4399	4422	4320	4356	4265	4463	4371	4412	4290	4393	4463	4456	4441	4529	4496	4244	4238	4257	4218	4241	4324	4232	4080	4130	4209	4181	4174	4180	4132	4117	4226	4259	4154	4146	4218	4303	4340	4248	4373	4363	4166	4211	4230	4553	4442	4495	4488	4406
4659	4587	4519	4653	4453	4441	4296	4250	4420	4398	4394	4420	4527	4406	4407	4387	4294	4268	4289	4194	4344	4188	4238	4127	4125	4107	4052	4078	4180	4215	4211	4219	4236	4254	4196	4339	4247	4260	4242	4295	4317	4205	4304	4434	4357	4262	4218	4229	4258	4356
4547	4507	4452	4516	4420	4275	4416	4306	4302	4329	4369	4445	4279	4391	4316	4221	4250	4273	4158	4219	4160	4166	4223	4315	4187	4195	4197	4193	4236	4218	4342	4085	4093	4174	4293	4185	4224	4263	4226	4327	4281	4368	4374	4380	4393	4250	4310	4292	4254	4409
4536	4354	4238	4446	4242	4249	4222	4235	4201	4334	4346	4410	4249	4342	4423	4384	4380	4261	4381	4208	4172	4238	4311	4291	4398	4226	4396	4255	4184	4319	4259	4173	4129	4262	4298	4181	4252	4347	4243	4337	4384	4384	4371	4472	4534	4468	4624	4388	4344	4400
4546	4446	4291	4291	4384	4208	4192	4255	4466	4506	4491	4431	4489	4269	4356	4458	4361	4337	4397	4254	4324	4202	4215	4208	4243	4237	4145	4226	4329	4247	4334	4292	4142	4181	4306	4369	4270	4289	4454	4387	4223	4224	4350	4339	4481	4482	4474	4569	4571	4614
4496	4241	4241	4298	4274	4358	4523	4258	4278	4443	4353	4397	4496	4408	4437	4331	4364	4431	4273	4318	4334	4402	4302	4302	4292	4205	4270	4292	4245	4354	4309	4267	4279	4326	4407	4413	4338	4319	4426	4286	4464	4581	4366	4453	4423	4448	4417	4575	4668	4592
4536	4356	4470	4301	4325	4287	4279	4426	4290	4445	4321	4391	4528	4301	4359	4394	4288	4232	4240	4348	4485	4350	4218	4246	4154	4471	4364	4379	4281	4165	4396	4396	4268	4308	4367	4267	4321	4253	4341	4363	4454	4508	4410	4495	4390	4475	4458	4531	4386	4421
4490	4408	4258	4431	4213	4278	4449	4246	4347	4420	4432	4398	4451	4386	4399	4394	4398	4411	4508	4523	4417	4364	4366	4263	4423	4346	4347	4319	4157	4365	4157	4301	4382	4261	4271	4272	4302	4318	4289	4365	4344	4446	4330	4484	4295	4381	4332	4410	4424	4488
4516	4204	4313	4215	4353	4194	4330	4475	4357	4451	4402	4408	4371	4264	4425	4499	4416	4446	4440	4483	4429	4426	4391	4299	4314	4346	4208	4215	4189	4328	4212	4270	4356	4286	4338	4117	4256	4300	4393	4311	4225	4337	4200	4353	4376	4418	4419	4408	4326	4364
4533	4295	4303	4431	4411	4419	4457	4430	4451	4524	4472	4517	4447	4504	4436	4403	4558	4445	4483	4376	4341	4390	4175	4229	4188	4021	4294	4235	4293	4160	4391	4243	4219	4255	4208	4266	4312	4371	4374	4371	4228	4261	4347	4425	4371	4482	4518	4453	4451	4372
4400	4259	4436	4494	4492	4233	4344	4393	4617	4610	4508	4618	4535	4523	4481	4504	4452	4318	4262	4213	4295	4286	4342	4283	4151	4185	4227	4297	4133	4352	4202	4311	4306	4239	4292	4252	4241	4226	4286	4335	4374	4439	4438	4389	4313	4279	4223	4415	4360	4503
4493	4318	4459	4454	4387	4451	4279	4480	4484	4631	4347	4417	4323	4519	4448	4372	4222	4271	4353	4252	4283	4301	4252	4147	4141	4321	4287	4247	4174	4271	4266	4157	4221	4106	4295	4141	4098	4254	4227	4203	4239	4333	4495	4136	4282	4321	4239	4405	4451	4282
4603	4591	4274	4395	4285	4403	4417	4414	4595	4444	4484	4419	4483	4296	4395	4401	4348	4206	4434	4394	4341	4268	4323	4272	4195	4171	4222	4111	4123	4062	4111	4166	4197	4186	3971	4049	4050	4220	4280	4170	4074	4172	4282	4229	4377	4233	4392	4181	4247	4384
4537	4373	4404	4318	4354	4287	4526	4363	4530	4564	4498	4398	4467	4465	4437	4344	4471	4468	4418	4372	4216	4237	4247	4219	4144	4109	4070	4119	3935	4134	4007	4171	4138	4224	4162	4308	4297	4190	4297	4146	4240	4207	4276	4259	4358	4307	4348	4346	4159	4397
4451	4340	4480	4334	4440	4514	4430	4310	4402	4420	4441	4484	4489	4461	4592	4533	4358	4348	4269	4274	4225	4218	4266	4236	4225	4214	4230	4308	4195	4252	4075	4219	4163	4217	4149	4336	4238	4378	4279	4332	4258	4476	4259	4243	4363	4421	4486	4407	4348	4280
4479	4413	4407	4347	4444	4486	4454	4336	4173	4354	4445	4386	4544	4391	4383	4401	4387	4368	4275	4291	4292	4343	4339	4346	4328	4341	4218	4344	4186	4158	4236	4365	4242	4399	4222	4248	4213	4427	4433	4389	4373	4512	4336	4497	4507	4493	4571	4445	4353	4384
4575	4533	4388	4351	4514	4421	4304	4469	4321	4430	4546	4507	4467	4432	4508	4422	4405	4368	4489	4333	4408	4326	4333	4358	4547	4365	4324	4338	4378	4238	4361	4462	4492	4365	4323	4362	4299	4475	4456	4426	4450	4308	4412	4394	4520	4456	4513	4452	4520	4544
4410	4354	4291	4360	4264	4370	4417	4381	4580	4483	4483	4339	4420	4409	4490	4360	4443	4481	4370	4368	4411	4424	4465	4392	4376	4335	4370	4248	4243	4193	4250	4255	4469	4318	4390	4242	4128	4336	4395	4410	4430	4344	4483	4421	4485	4357	4485	4456	4304	4647
4464	4361	4218	4314	4271	4380	4195	4375	4468	4611	4390	4375	4462	4321	4487	4404	4457	4313	4433	4518	4407	4371	4340	4430	4340	4260	4291	4190	4169	4282	4321	4305	4288	4255	4227	4097	4222	4259	4310	4395	4461	4490	4435	4577	4341	4266	4289	4248	4479	4375
4475	4464	4263	4325	4249	4407	4351	4487	4376	4459	4432	4403	4606	4425	4553	4483	4560	4318	4559	4436	4479	4403	4475	4350	4224	4263	4296	4240	4309	4428	4176	4251	4361	4263	4406	4227	4296	4330	4377	4392	4425	4305	4300	4398	4306	4358	4304	4325	4258	4286
4585	4338	4375	4371	4413	4298	4338	4361	4390	4408	4431	4215	4553	4536	4639	4439	4501	4537	4509	4401	4482	4446	4344	4375	4372	4260	4173	4166	4351	4380	4393	4279	4271	4288	4361	4310	4272	4386	4349	4203	4215	4352	4244	4423	4326	4418	4373	4282	4329	4347
4411	4478	4434	4257	4337	4323	4171	4287	4379	4368	4341	4600	4505	4632	4596	4574	4452	4316	4432	4488	4325	4429	4343	4467	4152	4251	4309	4422	4385	4333	4297	4357	4344	4374	4436	4339	4344	4394	4290	4203	4080	4189	4348	4318	4347	4208	4492	4325	4403	4284
4483	4368	4369	4323	4308	4231	4123	4265	4525	4542	4446	4532	4670	4633	4461	4414	4494	4398	4510	4401	4493	4381	4317	4390	4404	4252	4362	4349	4357	4273	4308	4180	4373	4408	4342	4274	4302	4185	4341	4104	4128	4103	4202	4188	4211	4386	4370	4286	4286	4421
4529	4384	4338	4315	4461	4312	4336	4388	4529	4418	4436	4494	4578	4569	4530	4501	4483	4481	4428	4486	4423	4442	4499	4330	4260	4303	4334	4310	4243	4297	4335	4265	4189	4322	4212	4201	4040	4105	4130	4128	4096	4088	4029	4201	4139	4233	4279	4395	4157	4306
4422	4410	4315	4420	4378	4417	4447	4497	4594	4474	4512	4285	4398	4403	4510	4469	4541	4518	4495	4393	4462	4435	4413	4296	4321	4215	4278	4322	4239	4087	4149	4219	4223	4201	4124	4290	4110	4070	4097	4147	4079	4095	4165	4229	4195	4154	4112	4379	4203	4287
4462	4367	4448	4543	4358	4443	4391	4437	4427	4280	4281	4351	4522	4421	4480	4441	4535	4644	4475	4485	4374	4444	4381	4241	4392	4213	4320	4163	4108	4090	4130	4162	4105	4266	4100	4149	4072	3940	4167	4096	4149	4146	4108	4115	4222	3982	4117	4139	4074	4122
4480	4397	4254	4460	4546	4408	4324	4366	4360	4472	4401	4472	4307	4432	4375	4570	4396	4562	4419	4351	4352	4197	4309	4091	4229	4305	4278	4225	4215	4222	4178	4024	4295	4133	4356	4196	4086	4129	4142	4035	4125	4201	4133	4106	4204	4066	4213	4138	4040	4137
4641	4586	4506	4350	4316	4373	4411	4311	4329	4375	4397	4490	4332	4440	4401	4480	4458	4289	4395	4197	4194	4258	4209	4323	4182	4367	4178	4389	4228	4192	4267	4223	4220	4251	4296	4235	4109	4207	4026	4207	4149	4281	4093	4212	4209	4103	4154	4271	4192	4079
4624	4583	4385	4498	4322	4307	4218	4236	4291	4398	4432	4393	4353	4386	4373	4252	4323	4390	4313	4236	4183	4227	4216	4294	4284	4256	4400	4367	4186	4286	4241	4339	4407	4226	4357	4314	4247	4124	4062	4327	4368	4333	4113	4262	4163	4086	4194	4189	4206	4150
4537	4484	4411	4506	4224	4304	4161	4302	4190	4340	4431	4317	4392	4224	4269	4119	4422	4358	4252	4277	4289	4301	4417	4356	4404	4490	4447	4400	4322	4276	4376	4413	4290	4310	4368	4233	4179	4293	4206	4290	4237	4293	4288	4215	4256	4227	4123	4233	4079	4220
4568	4377	4261	4375	4245	4258	4333	4255	4183	4333	4434	4241	4305	4083	4211	4264	4414	4415	4357	4300	4195	4393	4542	4370	4455	4639	4578	4391	4509	4394	4373	4410	4308	4318	4192	4310	4286	4304	4103	4224	4325	4250	4276	4217	4204	4156	4304	4213	4286	4321
4625	4429	4292	4433	4227	4231	4315	4185	4149	4224	4191	4291	4234	4195	4164	4244	4358	4336	4509	4448	4371	4399	4479	4586	4531	4511	4421	4377	4395	4349	4306	4345	4387	4342	4363	4223	4193	4295	4420	4164	4269	4294	4075	4221	4246	4174	4350	4221	4364	4249
4572	4449	4344	4332	4288	4199	4313	4352	4249	4196	4349	4211	4308	4235	4227	4388	4405	4553	4265	4301	4443	4568	4370	4659	4654	4494	4360	4326	4437	4508	4367	4349	4331	4451	4290	4244	4322	4310	4258	4324	4193	4158	4192	4188	4121	4321	4141	4239	4229	4328
4664	4394	4320	4348	4468	4307	4260	4298	4263	4027	4328	4230	4315	4252	4257	4398	4524	4460	4505	4332	4617	4537	4353	4611	4677	4530	4505	4423	4470	4552	4482	4407	4455	4429	4449	4404	4306	4468	4374	4421	4298	4254	4203	4193	4207	4272	4096	4191	4152	4280
4470	4481	4409	4265	4354	4399	4241	4291	4195	4197	4217	4276	4418	4261	4388	4396	4360	4573	4515	4436	4366	4352	4489	4533	4546	4570	4627	4571	4664	4514	4573	4540	4339	4391	4534	4501	4350	4411	4340	4381	4451	4190	4224	4210	4201	4275	4314	4286	4237	4226
4496	4307	4368	4367	4400	4379	4232	4270	4197	4061	4370	4273	4342	4436	4372	4412	4418	4446	4435	4438	4479	4568	4466	4284	4538	4555	4547	4506	4630	4584	4447	4458	4358	4497	4435	4511	4370	4420	4511	4338	4334	4300	4314	4246	4303	4222	4170	4190	4317	4289
4469	4370	4320	4475	4420	4379	4158	4276	4330	4393	4429	4330	4374	4485	4424	4383	4364	4304	4499	4329	4620	4463	4416	4396	4615	4572	4539	4668	4414	4553	4571	4493	4514	4468	4382	4453	4397	4506	4318	4434	4341	4256	4334	4293	4391	4395	4364	4219	4289	4286
4504	4445	4403	4336	4371	4323	4249	4135	4346	4401	4481	4441	4567	4381	4493	4493	4279	4279	4257	4413	4400	4324	4350	4428	4528	4591	4457	4565	4486	4564	4492	4483	4527	4479	4376	4361	4314	4449	4352	4220	4229	4337	4339	4262	4237	4286	4226	4327	4298	4246
4458	4480	4301	4375	4307	4280	4197	4279	4399	4469	4455	4247	4422	4381	4335	4250	4288	4303	4274	4423	4417	4417	4463	4420	4692	4496	4480	4368	4422	4450	4486	4427	4417	4332	4285	4262	4407	4281	4380	4254	4311	4336	4373	4373	4316	4271	4256	4291	4343	4369
4461	4273	4257	4421	4360	4273	4328	4374	4398	4509	4393	4277	4382	4307	4390	4364	4168	4361	4310	4401	4280	4421	4331	4433	4466	4614	4512	4477	4512	4270	4499	4501	4411	4256	4236	4199	4353	4278	4354	4147	4135	4148	4323	4301	4159	4193	4137	4314	4365	4307
4418	4495	4289	4339	4299	4157	4331	4523	4405	4418	4426	4343	4366	4379	4341	4172	4298	4262	4287	4306	4331	4262	4400	4487	4301	4451	4448	4311	4374	4327	4390	4281	4269	4303	4160	4245	4323	4219	4346	4214	4187	4255	4128	4248	4173	4186	4172	4313	4284	4256
4341	4399	4245	4404	4312	4276	4432	4363	4406	4512	4387	4495	4228	4208	4225	4268	4325	4208	4233	4204	4299	4375	4362	4287	4427	4298	4262	4275	4325	4335	4253	4281	4123	4165	4325	4257	4284	4179	4334	4190	4157	4080	4099	4115	4124	4125	4117	4140	4100	4230
4492	4386	4340	4400	4369	4418	4356	4535	4633	4494	4430	4530	4385	4178	4246	4349	4316	4382	4161	4223	4411	4394	4237	4308	4186	4226	4166	4172	4269	4310	4192	4411	4182	4098	4247	4193	4195	4174	4366	4303	4346	4207	4063	4117	4153	4073	4058	4097	4160	4099
4385	4275	4307	4353	4488	4369	4483	4486	4420	4402	4539	4485	4404	4244	4184	4334	4409	4253	4256	4178	4349	4325	4199	4280	4178	4144	4141	4200	4243	4179	4327	4309	4350	4265	4258	4172	4166	4316	4421	4407	4172	4119	4173	4187	4029	4347	4216	4303	4085	4226
4368	4321	4384	4490	4485	4525	4554	4501	4305	4581	4474	4427	4394	4267	4312	4335	4275	4218	4240	4261	4327	4223	4129	4125	4153	4149	4290	4143	4201	4335	4360	4316	4252	4346	4286	4188	4436	4320	4282	4241	4165	4206	4395	4136	4212	4311	4094	4052	4180	4045
4368	4306	4437	4478	4556	4452	4527	4237	4416	4365	4319	4392	4399	4361	4381	4260	4300	4302	4218	4133	4279	4182	4231	4288	4123	4218	4186	4165	4101	4314	4395	4367	4191	4299	4262	4185	4409	4359	4263	4304	4281	4213	4235	4333	4338	4368	4105	4153	4104	4118
4280	4305	4356	4616	4494	4439	4434	4359	4455	4329	4445	4495	4462	4488	4370	4371	4199	4364	4249	4143	4252	4129	4179	4041	4045	4030	4057	4094	4155	4177	4263	4290	4276	4388	4287	4412	4189	4346	4443	4269	4363	4206	4324	4271	4432	4226	4264	4113	4111	4099
4393	4275	4495	4531	4639	4419	4348	4340	4518	4428	4342	4313	4358	4522	4404	4295	4222	4189	4130	4145	4208	4121	4119	4028	4117	4274	4341	4188	4152	4197	4354	4330	4358	4310	4350	4356	4407	4328	4406	4311	4279	4317	4404	4307	4226	4346	4358	4180	4243	4279
4283	4469	4451	4510	4404	4402	4436	4254	4284	4393	4292	4347	4391	4343	4426	4258	4149	4138	4139	4204	4159	4091	4198	4208	4157	4210	4294	4295	4186	4260	4220	4437	4452	4306	4263	4338	4382	4326	4326	4386	4465	4299	4272	4250	4306	4401	4238	4267	4256	4401
4464	4427	4345	4308	4375	4266	4290	4212	4216	4315	4343	4289	4410	4322	4282	4234	4200	4208	4205	4237	4100	4078	4095	4187	4188	4159	4226	4318	4246	4253	4290	4280	4509	4284	4459	4299	4271	4382	4223	4217	4383	4198	4357	4320	4221	4298	4324	4319	4236	4222
4453	4433	4277	4325	4301	4134	4259	4199	4221	4435	4360	4470	4303	4230	4286	4165	4201	4151	4168	4270	4286	4332	4112	4248	4294	4179	4178	4219	4287	4306	4185	4306	4390	4438	4453	4297	4342	4216	4301	4247	4197	4173	4315	4306	4411	4238	4239	4302	4333	4310
4375	4308	4268	4119	4168	4265	4224	4222	4312	4312	4442	4337	4346	4333	4350	4412	4208	4318	4144	4351	4339	4190	4374	4241	4397	4246	4171	4356	4191	4499	4292	4302	4506	4369	4347	4261	4273	4245	4373	4361	4230	4288	4268	4245	4302	4267	4307	4288	4280	4263
4291	4297	4253	4098	4175	3988	4149	4197	4128	4260	4416	4288	4187	4267	4252	4319	4154	4271	4207	4241	4388	4276	4278	4429	4459	4560	4227	4361	4269	4371	4540	4307	4309	4140	4379	4296	4289	4343	4273	4102	4223	4268	4240	4341	4247	4299	4195	4222	4254	4170
4455	4373	4339	4183	4135	4175	4115	4066	4276	4230	4195	4313	4359	4332	4185	4336	4245	4301	4440	4431	4425	4425	4386	4502	4471	4495	4518	4291	4202	4354	4375	4358	4312	4367	4235	4400	4266	4319	4151	4176	4222	4149	4215	4189	4245	4280	4216	4230	4147	4203
4411	4141	4208	4086	3943	4126	3970	4091	4317	4221	4308	4354	4442	4284	4370	4277	4217	4466	4275	4407	4563	4450	4510	4473	4429	4545	4484	4444	4646	4467	4415	4547	4392	4176	4209	4315	4105	4196	4147	3949	4234	4034	4089	4215	4165	4050	4184	4172	4166	4220
4355	4241	4054	4063	4059	4039	4153	4249	4302	4358	4450	4303	4371	4363	4506	4523	4450	4471	4656	4558	4554	4553	4506	4600	4569	4647	4490	4471	4381	4359	4449	4460	4495	4389	4338	4214	4159	4205	4109	4144	4110	4039	4150	4091	4227	4159	4137	4016	4181	4232
4293	4148	4140	4153	4218	4180	4157	4144	4253	4429	4370	4375	4332	4452	4368	4484	4418	4456	4527	4540	4493	4770	4660	4596	4710	4642	4631	4393	4476	4433	4487	4414	4468	4407	4334	4184	4134	4185	4199	4082	4061	4131	4159	4042	4213	3960	4094	4149	4147	4158
4460	4231	3960	4194	4128	4065	4169	4152	4346	4126	4265	4198	4280	4295	4284	4324	4425	4423	4529	4526	4559	4545	4686	4710	4655	4738	4562	4516	4534	4456	4419	4283	4353	4410	4332	4288	4254	4224	4149	4159	4203	4165	4161	4090	4189	4033	4046	4193	4258	4105
4372	4337	4180	4301	4226	4114	4125	4234	4329	4277	4324	4209	4275	4347	4165	4324	4400	4462	4471	4480	4617	4543	4596	4579	4586	4600	4737	4617	4528	4422	4391	4297	4371	4389	4394	4266	4097	4151	4266	3969	4046	4100	4021	4168	4083	4189	4047	4211	4096	4190
4396	4329	4075	4149	4137	4173	4257	4134	4249	4392	4367	4168	4448	4458	4336	4422	4495	4504	4555	4531	4506	4437	4541	4506	4459	4560	4518	4599	4515	4711	4419	4250	4167	4414	4280	4209	4321	4112	4127	4086	4146	4100	4096	4162	4193	4159	4180	4247	4191	4117
4379	4224	4143	4214	4194	4188	4165	4256	4408	4343	4259	4309	4203	4413	4425	4541	4459	4580	4524	4620	4502	4661	4349	4374	4341	4437	4360	4416	4527	4473	4520	4485	4261	4203	4194	4200	4260	4276	4074	4189	4084	4005	4107	4094	4015	4083	4137	4145	4035	4195
4101	4123	4168	4210	4380	4306	4305	4424	4434	4371	4239	4302	4190	4340	4405	4390	4481	4339	4429	4457	4448	4487	4542	4470	4430	4434	4408	4393	4339	4317	4409	4409	4426	4239	4105	4178	4157	4344	4222	3979	4135	4016	4194	4092	4025	4035	4099	3965	3953	4132
4280	4223	4155	4310	4330	4409	4375	4443	4406	4372	4389	4283	4255	4259	4217	4288	4251	4509	4317	4355	4330	4370	4387	4404	4410	4289	4081	4389	4210	4158	4336	4289	4321	4438	4328	4208	4014	4013	4139	4137	4060	4093	3982	4149	4077	4059	3985	4122	3974	3958
4325	4070	4125	4286	4486	4384	4382	4282	4321	4348	4225	4274	4169	4282	4285	4337	4445	4256	4314	4274	4231	4230	4336	4227	4440	4240	4225	4244	4280	4144	4214	4112	4306	4255	4278	4065	4078	3978	4040	4030	4055	4048	3981	3999	3893	4106	4053	4124	4109	4213
4129	4066	4262	4331	4330	4410	4362	4504	4235	4233	4277	4280	4171	4212	4265	4208	4255	4222	4378	4370	4113	4218	4279	4241	4202	4224	4357	4114	4133	4016	4177	4061	4006	4175	4137	4116	4018	3937	3937	4121	4009	4002	3979	3840	3993	3958	4111	4181	4146	4273
4339	4075	4029	4219	4258	4422	4417	4112	4296	4330	4083	4192	4201	4212	4359	4192	4200	4240	4183	4124	4092	4179	4186	4162	4171	4160	4180	4267	4238	4107	4143	4038	4053	4085	4072	4047	4139	3822	3992	3931	3970	4119	3842	3923	3888	4065	4078	4133	4247	4106
4091	4061	4075	4327	4305	4436	4263	4323	4330	4388	4336	4215	4257	4363	4358	4177	4289	4179	4173	4178	4172	4144	4125	4043	3990	4174	4070	4119	4237	4151	4075	3999	4026	4082	3828	4117	4085	4064	3814	3919	4064	4080	3895	4033	4030	3736	4114	3912	3915	4032
4121	4051	4049	4110	4256	4347	4240	4321	4375	4306	4333	4383	4323	4368	4263	4533	4351	4364	4297	4240	4144	4071	4043	4045	4028	4105	3980	3966	4002	4104	4125	3984	3936	3780	3996	3843	3998	3884	3858	3832	3951	3938	3986	3955	3988	3868	4025	3955	3941	4041
4103	4056	4025	4209	4128	4356	4332	4320	4462	4518	4397	4382	4421	4362	4529	4580	4583	4467	4353	4369	4193	4167	4109	4104	4087	3983	3932	3880	3878	3980	4096	3985	4091	3850	3918	3826	3911	4028	4023	3927	3875	3915	3871	3897	3760	3867	3835	4008	4076	3868
4206	3915	3958	4095	4230	4233	4380	4360	4423	4478	4310	4282	4347	4334	4473	4434	4489	4434	4409	4469	4331	4213	4271	4141	4018	3907	3818	3959	4008	3932	4041	3976	4017	4008	3984	3749	3908	3902	3988	3919	3835	3862	3800	3852	3696	3789	3873	3956	3919	3963
4133	4027	4120	4083	4327	4147	4392	4475	4521	4483	4482	4465	4372	4529	4322	4479	4455	4507	4385	4423	4491	4395	4292	4138	4039	4141	3895	3933	3933	3981	4001	4028	3910	4013	3962	3866	3924	3894	3940	3929	3779	3902	3862	3824	3880	3962	3851	3885	3995	3934
4117	4134	4173	4148	4375	4250	4347	4386	4463	4243	4350	4221	4464	4421	4227	4383	4484	4446	4524	4521	4494	4230	4320	4224	4123	4111	3956	4016	3959	4075	3970	3987	4052	3956	3779	3686	3849	3909	4007	3881	3837	3850	3708	3935	3875	3807	3870	3842	3930	3794
4235	4221	4256	4183	4346	4318	4352	4388	4342	4379	4348	4235	4183	4202	4100	4214	4356	4432	4421	4619	4291	4433	4419	4304	4084	4181	4099	4012	3922	4005	3915	4116	3985	3904	3935	3910	3897	3948	3813	3862	3833	3721	3841	3985	3952	3771	3875	3808	3768	3837
4212	4322	4292	4424	4354	4419	4378	4199	4282	4397	4245	4232	4178	4175	4255	4143	4236	4401	4427	4349	4505	4399	4262	4194	4233	4229	4147	4071	4009	3928	3975	3932	3986	3979	4133	4073	3926	3900	3806	3915	3900	3981	3920	3927	3720	3782	3857	3778	3889	3890
4336	4409	4376	4349	4530	4391	4350	4178	4237	4279	4175	4194	4127	4122	4101	4168	4164	4247	4212	4314	4401	4359	4403	4223	4238	4103	4094	4152	4058	4092	4008	3908	4024	4038	4139	4007	4064	3892	3867	3954	3956	3970	3979	3822	3802	3829	3853	3752	3820	3895
4432	4375	4240	4416	4417	4338	4323	4260	4220	4214	4338	4198	4029	4075	4104	4074	4177	4237	4150	4201	4241	4232	4352	4371	4175	4208	4056	4214	4113	4025	3843	3940	4155	4114	4159	4077	4003	3827	3964	4053	3953	3971	3858	3856	3914	3846	3987	3863	3918	3824
4367	4411	4514	4463	4308	4429	4462	4255	4312	4175	4189	4131	3877	3972	4026	4025	4109	4117	4118	4221	4341	4299	4149	4167	4214	4075	4119	4222	4220	4146	3966	4041	3903	3980	4071	4146	4007	4027	4035	3984	3966	4007	3840	3830	3985	4095	4026	4118	3907	3960
4448	4453	4479	4365	4325	4388	4385	4396	4216	4186	4204	4166	3987	3881	3847	3922	4061	3929	3949	4186	4183	4053	4154	4109	4118	4173	4176	4192	4092	4096	4000	3979	4037	4034	4074	4161	4159	4123	4049	3948	4059	4126	4017	3934	4020	4052	4090	3901	3930	3960
4482	4404	4256	4332	4327	4401	4332	4389	4364	4339	4249	4043	3915	3992	4041	3813	3904	3921	4095	4012	4034	4153	4064	4140	4124	4072	4168	4192	4034	4016	3983	4056	4106	3954	4097	4171	4148	3935	3760	3939	4094	4136	3913	3976	3919	4042	4106	4039	3874	3961
4464	4443	4269	4352	4298	4311	4318	4346	4348	4344	4141	4061	4026	3927	3890	3769	3855	3973	3955	3953	4052	4036	4169	4099	4118	4184	4132	4109	4017	3867	4035	3999	4005	3910	4051	4064	4052	4009	4017	3750	4012	4019	4128	4044	4011	4040	3995	4037	3910	4015
4450	4429	4249	4191	4363	4238	4347	4236	4321	4265	4138	4122	4075	3949	3918	3843	3968	3908	3848	4020	3909	4055	3984	4099	4041	4076	4027	4179	4077	3884	4044	4019	3901	4027	4053	4006	4024	3871	3918	3865	3922	4027	4101	3983	3934	4017	4163	4027	3948	3916
4374	4355	4226	4264	4244	4081	4256	4279	4103	4265	4222	4126	4084	3974	3880	4069	3867	3962	4019	4027	3848	3914	3987	3987	3970	4040	3936	3963	4039	3958	3936	3970	3916	4065	4050	4000	4067	3958	3868	3966	4101	4120	4024	4126	4021	3976	3960	3857	3861	4109
4474	4243	4330	4142	4200	4168	4182	4112	4157	4123	4183	4131	4050	4034	3879	3916	3861	4064	4012	3924	3994	3985	3852	3972	3961	3984	3994	4025	4119	4023	3871	3849	3875	3999	3950	3939	4016	3937	3877	3997	4061	4118	4128	3943	3967	3991	3908	3945	4032	4117
4355	4246	4241	4383	4306	4027	4143	4248	4067	4298	4071	4132	4173	4207	4107	4088	3950	3780	3981	3929	3915	3902	3968	4011	3950	4122	4101	4043	4063	4017	3847	3871	3969	3958	3906	4009	3997	3987	3874	3909	4050	4096	4015	3904	3957	3967	3999	3904	4141	3922
4523	4305	4229	4093	4081	4165	4160	4024	4084	4045	4023	4123	4073	4193	3997	3976	3913	3905	3952	4065	3965	4119	4041	4011	4225	4093	4158	4092	4128	3968	3896	3938	4112	4132	4000	4150	4000	3910	3983	3922	3948	4151	4026	3970	3801	3863	3886	4004	3912	3907
4412	4376	4375	4347	4126	4055	4063	3956	4064	4023	4073	3964	4205	4096	4184	4006	3967	3991	4065	4012	4045	4011	4181	4154	4234	4133	4112	4072	4109	3989	3954	4018	3964	4087	4119	4023	3959	4007	3895	3923	4105	4100	3985	3843	3909	3924	4058	3972	3886	3961
4271	4220	4325	4273	4159	4186	4065	4015	4047	4032	4081	4128	4135	3997	3955	3965	3893	3994	3889	4043	4141	4165	4086	4210	4118	4240	4227	4300	4154	4144	4037	4107	4261	4012	4063	4238	4108	3988	3864	4095	4041	3879	3977	3833	3941	3895	3952	3909	3973	3903
4278	4360	4281	4305	4266	4073	4025	4063	3921	4137	4092	4061	3869	3923	3986	4084	4103	4015	4007	4065	4056	4100	4086	4113	4270	4181	4120	4143	4140	4050	4078	3962	4210	3983	4156	4170	4238	4039	4007	3993	4141	4092	3948	4028	3919	3907	3964	3918	3832	3889
4312	4297	4315	4429	4295	4141	4045	4127	3920	4084	3997	3956	3970	4136	4053	3950	4165	4033	4140	4076	4091	4152	4175	4139	4187	4154	4114	4249	4224	4086	4128	4046	4145	4047	4189	4170	4160	4077	4096	4052	4067	4102	3916	3965	3960	3912	3962	3951	3887	3867
4364	4270	4360	4416	4322	4155	4131	4174	4067	3973	4054	3937	3906	4072	4120	4043	4075	4058	4077	4042	4067	4192	4054	4200	4088	4277	4271	4202	4259	4016	4137	4199	4143	4100	4219	4203	4258	4025	4162	4222	4095	4075	3968	3899	4071	4060	3910	3984	3972	3976
4282	4188	4359	4387	4368	4309	4309	4172	4079	4077	4216	3943	4094	4008	4066	4062	4107	3985	4041	4034	4080	4010	4192	4084	4115	4186	4167	4088	4182	4022	4178	4180	4139	4287	4193	4146	4259	4112	4021	4092	3996	4044	4028	3901	3935	4062	4082	3909	3936	3873
4210	4350	4294	4424	4491	4463	4333	4417	4267	4303	3958	4146	4076	3992	4109	4142	4120	4219	4082	4109	4085	4108	4088	4004	3976	4092	4149	4082	4110	4028	4042	4191	4235	4262	4084	4219	4143	4115	4093	4072	4187	3885	3966	3883	4062	4056	3973	3962	4038	3946
4290	4177	4247	4346	4324	4513	4391	4339	4280	4277	4146	4159	4041	4171	4109	4207	4103	4221	4151	4144	4084	4151	4145	4129	4103	4118	4051	4018	4060	4075	4075	4123	4256	4074	4176	4078	3989	4070	4126	4034	4031	3998	3982	3938	4140	4094	3961	4087	3908	3958
4215	4194	4207	4201	4291	4540	4360	4448	4414	4351	4097	4165	4222	4075	4146	4225	4147	4203	4191	4233	4159	4105	4142	4054	4049	4215	3954	4077	4052	3957	4060	4060	4095	4100	4057	4062	4088	3995	4126	4040	4024	3989	3912	3957	4068	4096	4082	4075	3897	3912
4298	4032	4114	4112	4198	4277	4410	4278	4341	4217	4285	4242	4098	4158	4113	4269	4222	4248	4173	4157	4068	4045	4148	4164	4081	4064	4025	4066	3933	4039	4093	4004	4125	4169	4119	4009	3995	4019	4082	4028	4089	3915	3862	4062	4039	4173	3985	3930	4018	3928
4161	4241	4073	4157	4203	4269	4260	4451	4380	4227	4163	4178	4165	4229	4223	4238	4159	4134	4141	4264	4179	4191	4070	4174	4068	4077	4099	3986	3881	3975	4129	4103	4234	4059	3927	3955	3997	4064	4069	3935	3866	4006	4006	4104	4141	4096	4020	4095	4060	4009
4354	4294	4079	4059	4138	4154	4178	4268	4319	4344	4199	4143	4264	4244	4128	4069	4150	4038	4122	4251	4096	4201	4130	4151	4074	4031	4026	4095	4037	4089	4134	4288	4115	4022	3927	4036	3965	4041	3995	3937	3932	3952	4043	4058	3935	4068	4131	4043	4063	3955
4355	4226	4127	4132	4063	3984	4181	4156	4203	4302	4223	4212	4196	4283	4221	4071	4117	4033	4146	4011	4050	4181	4015	4188	4079	4144	4158	4243	4126	4154	4289	4166	4135	4062	4006	4077	4230	4127	4115	3983	3974	4022	3977	4141	3968	4070	4041	4069	4071	3893
4490	4423	4214	4324	4199	4120	4189	4124	4026	4210	4082	4058	4096	4164	4170	4131	4229	4129	4135	4036	4154	4100	4128	4090	4041	4112	4177	4181	4159	4073	4230	4125	4063	3968	3962	4130	4140	4141	4127	3921	3915	4006	4020	3967	4071	3934	4002	4039	4020	3867
4505	4434	4320	4342	4310	4177	4160	4143	4087	4070	4096	3986	4024	4110	4077	3970	4003	4113	4122	3984	4090	4083	4021	4006	4055	3942	4023	4205	4200	4180	4200	4150	4019	3957	4046	4088	3984	3962	4004	3985	3953	4049	4041	4073	4077	3982	4105	4016	3999	3931
4406	4456	4360	4404	4423	4231	4187	4049	4136	4097	4129	3941	4042	4018	4082	3922	3980	4126	3972	4082	3964	4079	3971	3988	3980	4032	3977	4190	4106	4116	4223	4051	3961	3990	4149	4056	4113	4172	4001	4048	3834	3890	4003	3933	3945	4025	4074	3988	3788	3916
4307	4329	4358	4483	4386	4377	4281	4318	4203	4158	4095	4074	4042	4078	4030	4015	3983	4082	4108	4188	4048	4031	3906	3966	3962	4013	4035	4004	4080	4000	4003	4177	4030	4126	3990	4057	3884	4030	4133	4067	3892	4017	3988	3935	3978	3944	3962	3983	3912	3954
4198	4365	4347	4376	4401	4393	4377	4307	4283	4295	4191	4071	4046	4080	3994	3999	3970	3998	4047	4026	4066	4011	3953	4018	3999	3959	3937	3975	3832	3844	3983	4011	4052	3984	3973	4001	4069	4067	4006	4024	3952	3990	3759	3961	3962	3995	3837	4059	3941	3828
4301	4242	4171	4311	4418	4294	4307	4424	4356	4203	4129	4037	4138	4210	3896	3949	4105	4071	4141	4134	4100	3953	3991	4045	3924	3887	3838	3961	3749	3850	3889	4190	4022	3950	3840	3853	3897	3951	3956	3869	3897	3814	3901	4032	3907	3919	3894	4002	3913	4023
4334	4213	4269	4304	4254	4307	4267	4281	4353	4366	4344	4223	4186	4172	4077	3947	4023	4180	4183	4145	3977	4111	4022	3915	3876	3821	3873	3913	3914	4030	3913	4043	4028	3936	3819	3748	3771	3892	4042	3916	3822	3958	3906	3953	3979	3913	3894	4082	3958	4024
4332	4208	4292	4212	4194	4193	4177	4241	4233	4283	4233	4281	4124	4193	4128	4031	3998	3990	4023	4102	3874	3972	3932	3963	3910	3832	3928	4030	3990	3976	3976	3891	3757	3947	3836	3940	3807	3796	3889	3853	3824	3936	3915	3893	3928	3825	3782	4001	4105	4086
4447	4328	4205	4110	4206	4117	3935	4065	4212	4152	4196	4307	4131	4192	4105	3990	3888	3970	3914	3970	4022	3907	3982	3946	3969	3986	4044	4102	4072	4043	3977	3907	3847	3916	3889	4003	3776	3864	3820	3870	3832	3729	3879	3727	3887	3969	3932	3935	3939	3888
4300	4156	4271	4324	4183	4305	4039	4033	3968	4156	4168	4132	4047	4125	4010	3917	3909	3908	3925	3975	3972	3976	3993	3950	3978	4005	4010	4001	4010	3888	3769	3815	3838	3796	3881	3810	3706	3756	3829	3864	3856	3838	3882	3895	3850	3793	3846	3784	3805	3835
4259	4279	4152	4383	4296	4078	4296	4131	4181	4085	4158	4063	4020	4131	4104	4114	3944	3947	3990	3931	3965	3944	4020	3954	4068	3912	3886	4001	3911	3934	3885	3763	3816	3836	3834	3888	3827	3739	3830	3896	3896	3832	3854	3856	3788	3804	3763	3778	3794	3785
4104	4048	4091	4238	4300	4299	4205	4160	4182	4127	4085	4080	4144	4043	4178	4056	3947	3976	4024	4081	4032	3945	3974	4021	4030	3948	3898	3864	3915	3748	3901	3949	3727	3888	3960	3814	3779	3801	3687	3874	3823	3721	3846	3870	3838	3875	3749	3695	3812	3743
4149	4095	4063	4081	4078	4174	4170	4331	4240	4272	4218	4154	4066	4113	4138	4107	4039	4114	4070	4048	4044	3902	3919	4033	3950	3976	3963	3898	3872	3882	4017	3854	3819	3842	3797	3718	3959	3831	3778	3824	3800	3794	3877	3902	3809	3691	3840	3705	3670	3785
4196	4173	4081	4198	4184	4152	4240	4131	4315	4134	4109	4168	4134	4000	3986	3973	4106	4023	4061	4012	3971	3990	3967	3962	4004	3952	3986	4012	3932	3936	3863	3885	3959	3721	3790	3893	3774	3842	3858	3797	3812	3808	3805	3799	3848	3842	3818	3796	3959	3945
4164	4289	4099	4210	4164	4250	4165	4213	4156	4224	4232	4163	4098	4037	4092	3929	3958	4047	4071	3954	4214	4032	4089	4124	3994	3954	3977	3903	3946	3866	3955	3962	3993	3875	3756	3844	3941	3808	3706	3779	3720	3815	3797	3886	4022	3906	3853	3810	3762	3874
4193	4167	4127	4058	4102	4129	4044	4185	4282	4260	4278	4223	4049	4083	4011	4031	4145	3943	3971	4096	4041	4015	4034	3995	4005	4001	3865	4044	3853	3902	3883	3757	3887	3919	3981	3771	3969	3940	3973	3820	3661	3870	3777	3804	3881	3856	3822	3877	3689	3832
4049	4079	4109	4203	4052	4053	4085	4057	4121	4215	4196	4271	4195	4220	4186	4155	4171	4193	4098	3958	4043	4001	3966	3775	4070	4024	4002	3915	3905	3894	3835	3764	3924	3795	3924	3774	3801	3848	3778	3666	3727	3736	3742	3796	3727	3784	3794	3885	3859	3811
4064	4027	4181	4055	4175	4089	4109	4051	4179	4205	4332	4230	4251	4310	4274	4237	4181	4334	4193	4065	3922	4000	3825	3800	3908	3856	4009	3917	3823	3847	3794	3822	3779	3780	3771	3791	3797	3802	3800	3733	3802	3725	3586	3622	3693	3740	3770	3642	3818	3735
4063	3983	4091	4078	4088	4145	4013	4094	4129	4133	4124	4203	4187	4121	4128	4162	4192	4309	4176	4235	3999	3990	3946	4007	3845	3931	3853	3925	3797	3856	3827	3716	3741	3666	3824	3686	3793	3669	3709	3692	3680	3558	3689	3724	3839	3712	3703	3752	3774	3678
4174	3945	4054	3975	4081	4007	4053	3993	4205	4126	4145	4154	4061	4056	4070	4204	4205	4184	4233	4301	4226	4186	4114	4150	4083	3920	3993	3909	3866	3898	3855	3885	3715	3768	3785	3790	3770	3736	3656	3647	3569	3704	3668	3772	3790	3716	3677	3695	3652	3740
4019	4062	4147	4021	4030	3916	4074	3996	4265	4199	4213	4280	4136	4156	4133	4102	4219	4186	4223	4197	4204	4018	4036	4095	3999	4001	4023	3971	3966	3905	3832	3867	3902	3798	3761	3867	3850	3869	3722	3711	3623	3668	3805	3862	3823	3908	3849	3801	3749	3770
4027	4083	4089	4060	4035	3938	4038	3995	4243	4201	4188	4255	4176	4162	4263	4122	4091	4139	4165	4114	4179	4221	3971	4146	4031	4185	4163	4199	3974	4052	3931	3947	3961	3945	3901	3745	3838	3836	3650	3833	3660	3729	3869	3873	3940	3878	3886	3846	3751	3835
3911	4037	4058	4159	4156	4029	4031	3964	4062	4173	4149	4186	4369	4171	4111	4173	4156	4087	4137	4101	3965	4176	4023	3966	4090	4108	4139	4186	4089	4114	4071	3939	3935	3891	4053	3864	3910	3924	3884	3795	3889	3877	3860	3989	3819	3989	3889	4018	3765	3863
4097	3957	3817	3948	4223	3923	4115	4132	4099	4148	4265	4218	4268	4226	4157	4343	4215	4167	4204	4174	4073	4185	4088	3990	4082	4087	4055	4060	4094	4051	4012	4054	3887	3908	3967	3811	3986	3734	3828	3833	3936	3806	3757	3876	3842	3739	3790	4013	3964	3875
4017	3934	3863	3994	3947	3971	3989	4134	4144	4210	4236	4151	4257	4209	4231	4104	4210	4194	4313	4344	4193	4244	4021	4190	4007	4072	4005	4094	4078	4074	3947	4065	4006	3952	3857	3888	3887	3703	3715	3820	3735	3922	3883	3729	3884	3841	3797	3771	3779	3916
4030	3922	3783	3858	3909	3938	4010	4100	4152	4299	4227	4264	4219	4243	4163	4134	4175	4241	4269	4258	4240	4289	4220	4193	4085	4232	4111	4195	4105	4040	3965	3941	3923	3834	3855	3895	3742	3707	3725	3905	3838	3876	3800	3933	3897	3885	3872	3745	3759	4035
3927	3900	3873	3995	3858	3994	4026	3880	4099	4092	4176	4202	4255	4229	4237	4252	4122	4147	4218	4193	4272	4338	4247	4218	4326	4128	4283	4092	4143	4068	3965	4005	3949	3881	4006	3837	3906	3786	3758	3872	3975	3859	3954	3850	3907	3954	3974	3948	3877	3856
3943	3822	3845	3969	3944	3895	3949	4062	3971	4022	4162	4262	4136	4110	4372	4247	4210	4185	4221	4271	4218	4272	4312	4137	4253	4193	4133	4246	4183	4142	4130	3941	4119	3971	3978	3906	3985	3924	3986	3988	3835	3988	4029	3960	3992	3866	3790	3933	4050	3987
4042	3869	3783	3910	3928	4041	3988	3909	4010	4019	4085	4002	3885	4157	3985	4294	4286	4162	4206	4284	4239	4207	4200	4140	4172	4093	4196	4045	4164	4178	4103	3901	4025	3901	4077	3978	3982	4043	3902	4032	3920	3955	3948	4025	3889	3849	3862	3847	3768	4013
4020	3892	3908	3772	3910	3994	3902	3954	4054	3957	3976	3958	4043	4047	4111	4105	4080	4247	4240	4244	4247	4256	4143	4209	4264	4234	4169	4183	4065	4075	4075	4127	4026	4031	3986	3968	4026	3909	3916	3982	3896	3930	3956	3992	4019	3921	3901	3889	3922	4113
4067	3918	3925	3956	4002	3879	3947	3906	4102	4099	4111	3991	3945	4040	4132	4012	4091	4131	4086	4286	4204	4366	4314	4374	4322	4278	4313	4309	4149	4158	4044	4192	4123	4012	4000	4122	4105	4106	3928	4054	4068	4040	4115	4040	3928	4047	3999	4023	4098	4127
3989	4126	3960	4016	4013	4010	3959	4040	3823	4052	4115	3971	4025	4056	4124	3965	4200	4162	4131	4173	4194	4175	4184	4123	4195	4315	4093	4168	4214	4122	4182	4109	4079	4102	4178	4091	4079	4178	3980	4019	4026	4077	4012	4116	4152	4128	4013	4051	4063	4081
4100	4130	4007	4081	4061	3976	3978	4056	4002	4043	3995	3951	4144	4095	4052	4033	4031	4081	4133	4214	4153	4129	4176	4205	4142	3992	4192	4164	4143	4047	4198	4077	4106	4085	4140	4142	3895	4118	4053	3969	4040	4118	4050	4205	4083	3981	3984	3995	3877	3987
4218	4023	3916	3971	3968	3911	3856	3972	3935	4090	3899	3974	3841	3895	3916	4050	4074	4085	4149	4191	4110	4244	4090	4134	4031	4095	3973	4134	4019	4102	3975	4044	4058	4044	3947	3982	3915	3871	3905	3982	3935	3910	3934	3952	4081	3936	3989	3996	3812	4052
4167	4022	3975	3917	3956	4003	3921	3894	3945	4038	3802	3978	3972	4115	3958	4030	4028	4103	4110	3997	4131	4141	4062	4116	4196	4146	4118	4059	4003	3991	3978	3993	3985	3923	3964	4025	3912	3948	4036	3879	3899	3876	3819	3917	3969	3982	3878	3825	3891	3949
4018	4113	4005	4110	4044	3992	3880	3846	3987	4012	4027	3835	3886	3923	3910	3964	4088	4082	4039	3953	4096	4058	4183	4091	4077	4157	4080	4010	4062	4132	3950	4115	3983	4073	3896	3968	4043	3906	3881	3905	3852	3915	3964	3916	3946	4056	3888	3848	3950	3880
4299	4136	4127	4124	4107	3941	3980	3926	3951	3990	3846	3948	3913	3947	3965	4058	3964	4038	4048	4092	4008	4076	3985	3994	4018	3989	4091	3991	4028	4003	3895	3901	4129	3999	3968	3954	3898	3966	3940	3850	4007	3889	3882	3924	3963	3933	3938	3935	3920	3827
4308	4289	4160	4223	3963	3976	4001	4012	4026	3946	3929	3957	3812	4034	3793	3801	3958	3969	3941	4028	3908	3989	3910	4091	4104	4050	3921	4049	3895	3973	3935	3891	3807	3970	3929	3915	3742	3785	3803	3853	3811	3873	3860	3912	3864	3918	3923	3733	3824	3786
4101	4152	4182	4218	4240	4092	3875	4057	3964	3995	4033	4047	4078	3855	3852	3793	4034	3852	3828	3818	3798	3878	4025	3970	3936	3939	3899	3937	3995	4022	3936	3998	3968	3839	3984	3983	3884	3834	3890	3757	3825	3800	3776	3972	3859	3793	3911	3823	3852	3861
4334	4297	4244	4197	4231	4154	4188	4198	4072	4059	4105	4177	3975	4001	3919	3854	3815	3978	3809	3936	3734	3932	3903	3932	3817	3825	3843	3906	3879	3903	3926	3937	3973	3931	3882	3927	3787	3861	3912	3850	3784	3946	3803	3874	3902	3785	3852	3805	3735	3918
4176	4261	4166	4199	4200	4162	4079	4090	4073	4174	4172	4076	4008	3980	3882	3943	3864	3956	3926	3871	3881	3616	3722	3786	3797	3766	3891	3979	3819	3770	3857	4000	3768	3892	3957	3842	3816	3793	3695	3752	3755	3817	3881	3845	3819	3886	3784	3764	3737	3927
4177	4222	4276	4241	4178	4133	4075	3959	4180	4207	4138	4187	3982	4112	3977	3945	3955	3802	4094	3844	3803	3863	3777	3801	3811	3730	3828	3799	3884	3899	3750	3798	3751	3768	3820	3730	3722	3773	3859	3728	3706	3850	3770	3673	3902	3609	3742	3875	3692	3691
4116	4180	4194	4220	4257	4154	4200	4182	4159	4157	4127	4172	4010	4070	3969	4100	3940	3947	3863	3884	3802	3823	3841	3738	3827	3853	3822	3926	3830	3824	3760	3860	3703	3856	3949	3808	3729	3743	3774	3645	3699	3706	3718	3715	3773	3755	3656	3589	3670	3787
4027	4131	4176	4164	4274	4123	4104	4175	4156	4142	4170	4152	4070	4074	4006	4060	4014	3983	4001	3870	3819	3936	3900	3855	3931	3888	4018	3892	3741	3762	3802	3825	3740	3821	3729	3826	3847	3768	3809	3798	3801	3670	3642	3765	3764	3711	3671	3658	3736	3663
4187	4161	4194	4288	4141	4073	4296	4143	4085	4084	4116	4085	4169	4084	4118	4069	4004	4121	3932	4030	3876	3856	3948	3865	3709	3808	3883	3946	3820	3875	3932	3780	3972	3895	3909	3883	3668	3742	3730	3773	3821	3653	3713	3765	3590	3766	3533	3690	3846	3782
4069	4043	4022	4194	4116	4199	4238	4155	4180	4142	4120	4179	4136	4202	4109	4060	4113	3990	3779	4061	3871	4059	3911	3892	3911	3919	3919	3854	3746	3911	3841	3859	3873	3771	3792	3713	3712	3717	3712	3655	3600	3771	3751	3790	3769	3721	3658	3722	3744	3796
4087	3875	3869	4139	4094	4093	4177	4051	4086	4115	4134	4174	4051	4253	4152	4131	4011	4009	4086	4106	4087	4097	4070	3896	3867	3971	4048	3970	3807	3850	3803	3813	3847	3816	3880	3820	3798	3724	3817	3779	3789	3831	3833	3721	3682	3833	3760	3778	3778	3879
3961	3920	3940	3858	3986	4136	4012	4186	4178	4236	4135	4232	4305	4141	4090	4095	4114	4101	3931	4003	4153	3947	4092	3949	3940	3809	3862	3962	3897	3949	3734	3856	3799	3867	4000	3809	3824	3676	3857	3759	3800	3761	3747	3726	3854	3710	3794	3938	3793	3875
4016	3956	3904	3905	4035	4101	4123	3989	4047	4056	4074	4056	4077	4282	4317	4185	4082	4041	4173	4036	4062	4047	3962	3906	3866	3803	4029	3966	3865	3762	3809	3810	3858	3861	3838	3917	3890	3811	3895	3818	3838	3771	3869	3909	3778	3792	3761	3755	3820	3942
4063	4133	3835	3868	3981	4138	4010	4023	4203	4167	4147	3993	4190	4106	4157	4119	4144	4107	4031	4115	4020	4038	3926	4030	4029	4041	3972	3893	3842	3868	3924	3783	3855	3756	3855	3922	3847	3766	3789	3850	3862	3795	3837	3896	3873	3787	3781	3745	3863	3844
4162	4022	3969	3872	4005	3930	4026	3945	4031	3885	4053	4013	3982	3971	4020	3948	3965	3992	3992	3901	4202	4026	4092	4111	3987	3952	3983	4012	4000	3913	3890	3848	3809	3911	3988	3817	3858	3877	3858	3925	3768	3962	3859	3878	3882	3850	3827	3882	3892	3717
4184	4116	3938	4008	3972	4042	3919	3928	4063	4039	3855	3949	3840	3975	4023	3893	3895	4003	3961	3910	3943	4014	4022	3980	3913	3872	4014	3955	3852	3960	3982	4014	3961	3881	3994	3912	3960	3862	3806	3915	4012	3943	3955	3909	3909	3915	3911	3844	3930	3991
4199	4074	4039	3996	4094	3927	3900	3929	3966	3743	3957	3806	3832	3815	3989	3984	3909	3833	3959	3938	3849	4028	3992	4002	3876	3898	4091	3986	3954	3989	3969	3983	3902	3942	3991	3972	3918	4013	3864	3887	3973	3971	4095	3939	3990	4045	3980	3919	3927	3993
4286	4018	3927	4083	4148	4027	4000	3986	3763	3856	3814	3769	3817	3785	3856	3955	3878	4010	3875	4009	4003	3938	4008	3913	4000	3817	3946	3919	3968	3912	3972	3947	3943	3985	4004	3939	4076	3961	3830	4028	3931	3829	3920	4034	3947	4007	3993	3911	3880	4068
4371	4086	4086	3989	4163	4008	3896	3959	3848	3899	3669	3745	3660	3760	3894	3859	3956	3830	3893	4013	3956	3943	3845	3768	3966	4009	4008	3847	3763	3982	3992	3966	3712	3862	3925	3974	3915	3998	3914	3860	3854	3899	3987	3930	3899	3899	4057	3980	4096	3991
4426	4116	4104	4046	4037	3966	3964	4024	3853	3836	3805	3765	3837	3991	3906	3951	3786	3859	3855	3905	3808	3918	3916	3994	3910	3815	3864	3816	3827	3861	3978	3986	3784	3885	3961	3823	3896	3898	3960	3903	3901	3931	3873	3817	3888	4027	3890	3898	4010	3984
4294	4258	4065	4092	4104	3946	3984	3886	3813	3738	3736	3750	3880	3951	3935	3859	3859	3878	3903	3950	3819	3707	3894	3869	3985	3909	3890	3925	3901	3869	3691	3776	3852	3686	3850	3793	3860	3859	3907	3764	3712	3799	3839	3882	3781	3838	3850	3896	3811	3834
4328	4263	4103	4118	4130	4125	3906	4001	4013	3846	3856	3801	3960	3968	3906	3911	4015	3903	3831	3881	3844	3865	3782	3807	3942	3935	3888	3757	3761	3722	3692	3750	3723	3717	3858	3796	3760	3806	3939	3775	3761	3695	3773	3938	3804	3835	3831	3767	3743	3843
4323	4224	4123	4315	4159	3995	4078	4143	3946	3929	3996	3944	3922	4065	4022	4008	3831	3862	3772	3808	3853	3831	3817	3874	3931	3890	3758	3683	3621	3776	3630	3650	3813	3722	3737	3829	3719	3853	3688	3709	3644	3705	3686	3821	3832	3832	3592	3829	3840	3882
4204	4093	4134	4159	4253	4092	4124	4005	4124	4069	3992	3974	4069	4110	4007	4176	4040	3824	3827	3846	3651	3818	3830	3711	3797	3838	3808	3605	3643	3724	3652	3647	3683	3784	3738	3775	3708	3789	3816	3726	3671	3726	3782	3758	3795	3839	3763	3818	3821	3799
4165	4256	4180	4067	4121	4154	4202	4299	4303	4119	4126	3974	4090	4137	4129	4073	4072	3796	3867	3785	3935	3798	3735	3841	3802	3736	3606	3706	3701	3803	3635	3701	3672	3907	3668	3754	3598	3670	3659	3647	3637	3582	3787	3814	3692	3867	3741	3888	3894	3816
4195	4256	4037	4192	4210	4213	4116	4000	4132	4280	4042	4048	4098	4134	4167	4069	4013	3875	3906	3828	3883	3773	3756	3802	3779	3707	3702	3695	3739	3808	3883	3815	3679	3767	3626	3780	3732	3755	3718	3737	3696	3773	3789	3868	3802	3740	3904	3964	3920	3783
4170	4221	4001	4153	4114	4144	4045	4162	4089	4133	4085	4186	4100	4004	4144	4043	4107	3902	3856	3779	3810	3819	3844	3898	3791	3830	3698	3884	3838	3754	3684	3750	3743	3834	3715	3780	3725	3858	3820	3750	3819	3703	3927	3804	3854	3956	3734	4011	3974	3974
4253	4215	4209	4083	4176	4167	4147	4175	4090	4123	4084	4072	3978	4017	4070	3944	3887	3868	3900	3875	4002	3802	3951	4078	3842	3842	3814	3877	3829	3794	3885	3729	3838	3891	3835	3824	3834	3986	3917	3711	3811	3792	3909	3768	3873	4018	3911	4006	4124	4021
4339	4257	4150	4154	4083	4137	4070	3963	4024	4218	3999	3894	4027	3868	4098	3915	3926	3837	3892	3849	3862	4022	3942	3820	4025	3952	3986	3820	4009	4008	3956	3932	4003	3886	3923	3882	3855	3879	3764	3926	3957	3909	3980	3792	3919	3965	4161	4112	4089	3917
4364	4368	4278	4198	4059	3962	4059	4060	3959	3968	4025	3890	3781	4048	3928	3972	3973	4025	3870	3867	3919	3962	3972	3944	3978	4178	4007	4002	3894	3833	3988	4008	3868	3947	3940	3968	4020	3844	3874	4034	3872	3955	3931	3951	3890	4089	4148	3941	4140	3972
4372	4299	4232	4243	4171	4006	4027	4036	3958	3983	3844	4002	3876	3815	3925	3954	3961	4147	3943	3974	4012	3904	4006	4034	4060	4011	4046	4094	3943	4056	4008	3966	4056	4063	4071	3904	4036	4035	3992	4009	3998	4034	3971	3959	3971	4049	4103	4070	4070	4112
4184	4195	4193	4006	4071	3952	3968	3965	3912	3824	3832	3870	3879	3995	3949	4001	4095	4177	3993	3992	4040	4013	4032	4121	4094	4091	4065	3922	4111	4072	4100	4310	4072	4082	3967	3978	4152	3948	3925	4008	3832	3949	3960	4006	3930	4022	3951	4235	4004	3977
4467	4284	4210	4082	3970	3974	3983	3957	3934	3907	3912	3963	3993	3981	3924	4039	4006	4066	4023	4077	4149	3962	4030	4014	4098	4039	3941	3985	4024	4003	4067	4040	4086	4032	4075	3978	3998	3997	3985	3967	3806	3958	3823	4006	4021	3944	3904	4015	3916	4011
4371	4167	4050	4145	3910	3895	3867	4041	3962	4004	3898	4068	3987	4073	3929	3967	4126	4038	4074	4019	4012	4056	3949	4063	4072	4039	4019	4039	3994	3868	3859	3981	3927	4109	3828	3962	3923	3854	3923	3886	3776	3852	3704	3859	3942	3726	3831	3870	3986	3889
4421	4220	4151	4150	4150	4021	3996	3954	4045	4008	3969	3907	4018	3965	3945	3986	3983	4154	4093	3998	4021	3921	3844	3943	4029	4036	4057	3876	3958	3857	3871	3970	3918	3847	3832	3730	3941	3786	3824	3811	3827	3728	3829	3754	3747	3841	3904	3797	3847	3862
4293	4222	4217	4203	4112	4113	4187	4150	4138	4120	4047	4050	4050	4158	4057	4032	4035	3940	3996	3988	3949	3782	3807	3875	3889	3970	3779	3862	3901	3670	3787	3823	3789	3892	3958	3693	3659	3910	3849	3922	3690	3751	3804	3750	3864	3840	3749	3752	3723	3782
4339	4303	4118	4272	4092	4231	4200	4059	4244	4081	4043	4085	4025	4164	4133	4020	3964	3957	3912	3883	3889	3834	3726	3866	3851	3816	3742	3780	3780	3806	3772	3702	3672	3846	3763	3621	3721	3705	3582	3737	3667	3792	3644	3701	3797	3842	3649	3670	3662	3690
4252	4220	4142	4187	4213	4099	4239	4316	4322	4403	4304	4176	4114	4040	4062	4042	3877	4052	3892	3891	3900	3845	3784	3833	3797	3793	3691	3763	3755	3641	3754	3754	3815	3721	3717	3775	3628	3664	3734	3715	3826	3664	3687	3683	3703	3840	3675	3754	3751	3814
4161	4177	4053	4193	4270	4162	4219	4122	4334	4386	4336	4372	4057	4189	4052	4118	3973	3959	3928	3835	3887	3785	3730	3713	3626	3677	3723	3806	3650	3760	3629	3716	3757	3665	3829	3788	3664	3769	3681	3747	3783	3648	3716	3707	3800	3796	3830	3831	3785	3749
4067	4156	4058	4117	4158	4010	4054	4220	4238	4228	4265	4256	4152	4110	4016	4004	4018	4045	3920	4016	3783	3791	3831	3741	3794	3705	3690	3758	3727	3676	3726	3851	3800	3805	3778	3721	3771	3605	3783	3748	3789	3730	3760	3802	3731	3810	3862	3838	3841	3963
4103	4104	4008	4084	4206	4063	4018	4189	4164	4202	4192	4132	4180	4176	3927	4120	4011	3998	4013	3837	3863	3739	3834	3776	3796	3826	3797	3782	3885	3669	3845	3839	3881	3694	3785	3907	3827	3869	3697	3822	3824	3949	3788	3856	3917	3811	3885	3800	3849	3964
4141	4054	4039	4161	4169	4084	4021	4048	4218	4054	4086	4012	4054	3949	3885	3893	3925	3810	3904	3809	3929	3824	3895	3955	3765	3884	3970	3845	3817	3934	3846	3805	3984	3811	3831	3801	3838	3828	3896	3720	3813	3795	3801	3827	3783	3991	3929	3842	3884	4023
4236	4159	4156	4245	4148	4035	4004	3930	3961	3955	3938	3872	3866	3966	3922	3940	3829	3969	3825	3754	3632	3726	3930	4080	3828	3857	3984	3862	3992	3986	4012	3786	3923	3832	3925	3900	3904	3981	3935	3866	4010	3999	3926	3896	3899	3989	4008	3930	3989	3983
4169	4220	4065	4056	4010	3924	4003	3905	3970	3881	3750	3958	3882	3839	3811	3839	3972	3851	3923	3984	3771	3873	3950	3993	3899	4053	3920	3984	4024	3987	3988	3839	4032	3976	3899	3764	3891	3889	3992	3979	3917	3864	4042	3828	3927	3979	3992	4051	3949	4086
4248	4181	4229	4238	4045	3976	3974	3842	3897	3872	3943	3842	3649	3787	3807	3800	3723	3905	3855	3704	3892	3802	3851	3887	4072	3874	4031	3923	4067	4055	4014	4040	3864	3980	3933	3926	4004	3864	3864	3889	3824	3859	3981	3928	4006	4017	3870	4107	4036	4010
4311	4174	4298	4184	4149	3914	3781	3745	3828	3848	3723	3791	3767	3817	3717	3650	3732	3834	3956	3873	3848	3753	3787	3999	3935	3838	3869	3968	3997	4030	3926	3983	3994	3900	3850	3827	3917	3837	4016	3946	3861	3911	3868	3820	4011	4059	3919	4086	3945	3993
4289	4205	4133	4192	4145	3867	3909	3883	3919	3890	3841	3904	3909	3813	3649	3623	3679	3789	3905	3782	3900	3838	3806	3864	3923	3896	3808	3824	3893	4005	3844	3919	3841	3817	3779	3846	3882	3850	3846	3786	3799	3795	3819	3751	3774	3767	3818	3929	4003	3873
4324	4278	4170	4119	4035	3988	3878	3971	3843	3913	3900	3940	3858	3956	3839	3747	3801	3833	4007	3734	3905	3696	3817	3695	3963	3732	3789	3739	3833	3805	3822	3729	3813	3651	3569	3790	3867	3823	3705	3873	3744	3700	3664	3805	3791	3683	3773	3748	3821	3823
4324	4169	4174	4072	4135	3918	3902	3969	3977	3874	4023	4064	3940	3915	3835	3857	3772	3823	3872	3809	3948	3793	3862	3794	3868	3752	3769	3794	3716	3758	3825	3765	3702	3666	3695	3704	3690	3865	3842	3738	3708	3725	3702	3713	3800	3816	3744	3771	3772	3791
4239	4252	4099	4159	4146	4034	3958	3998	3839	4099	4066	4067	4089	4074	3825	3728	3905	3812	3866	3858	3943	3758	3794	3742	3648	3764	3712	3693	3713	3620	3554	3523	3605	3692	3570	3648	3672	3760	3727	3687	3636	3754	3768	3721	3732	3739	3612	3821	3799	3770
4219	4082	4016	4089	4093	3936	4030	3919	4082	4109	4105	4054	4025	4147	4130	3836	3880	3877	3880	3877	3778	3818	3732	3592	3662	3742	3731	3661	3761	3656	3595	3668	3525	3568	3471	3565	3613	3653	3726	3663	3551	3659	3697	3716	3793	3689	3729	3688	3808	3751
4230	4091	3946	4063	4131	4083	4009	4033	4141	4164	4019	4123	4181	4010	3829	4046	3965	3898	3871	3880	3974	3803	3946	3716	3733	3775	3779	3608	3621	3647	3623	3697	3597	3633	3539	3443	3700	3633	3632	3834	3842	3739	3752	3884	3814	3824	3803	3719	3788	3727
4236	4109	3988	3924	3906	4019	3949	3887	4029	4216	4097	4056	4049	3976	3944	3882	3843	3956	3876	3893	3867	3747	3808	3781	3823	3717	3702	3687	3718	3735	3729	3773	3696	3717	3679	3539	3779	3718	3624	3780	3660	3794	3747	3886	3893	3797	3802	3811	3780	3833
4131	4065	4023	3888	3908	3923	4088	4035	4071	4073	4054	4163	4145	4018	3973	3760	3921	3895	3894	3841	3820	3810	3759	3905	3756	3763	3841	3760	3804	3785	3755	3820	3782	3755	3717	3741	3793	3767	3760	3758	3853	3837	3818	3879	3853	3899	3868	3842	3813	3819
4181	4063	4024	3971	3962	3738	3902	4080	4035	4114	4049	4075	4032	4060	3974	3940	4051	3858	3934	3847	3939	3862	3779	3807	3870	3800	3712	3693	3752	3880	3782	3769	3842	3828	3838	3884	3816	3962	3859	4013	3894	3942	3976	3908	3897	3912	3923	3908	3980	3888
4302	4241	4138	4093	4027	3851	3901	4045	4080	3997	4112	4033	3945	3920	3849	3828	3860	3985	3918	3796	3674	3767	3698	3634	3585	3770	3760	3737	3866	3822	3797	3798	3765	3963	3876	3865	4023	3941	3953	4035	3931	3892	3992	3878	3894	3957	3894	3875	3970	3950
4260	4232	4089	4109	3936	3933	3899	3883	4022	4068	4018	4069	4126	4044	3881	3931	4005	3735	3883	3733	3775	3624	3857	3733	3845	3832	3767	3780	3754	3782	3854	3766	3858	3810	4064	3922	4012	3926	3946	3898	3890	4030	4008	3907	4010	3950	3850	3973	3791	3876
4265	4052	4133	4249	4165	3941	3960	3978	3843	3995	3952	4022	3935	3817	3865	3851	3906	3863	3749	3753	3834	3833	3704	3634	3840	3730	3773	3855	3757	3850	3751	3688	3742	3889	3960	3822	3848	4019	3678	3946	3954	4021	3946	3977	3844	3838	3935	3851	3937	3920
4235	3981	4035	4069	4160	3898	3934	3877	3985	3836	3784	4114	3985	3781	3808	3819	3735	3761	3777	3611	3574	3707	3698	3706	3808	3853	3845	3831	3728	3617	3740	3696	3756	3710	3790	3991	3775	3880	3876	3992	3931	3938	3930	3812	3835	3823	3820	3819	3915	3809
4235	4126	4060	4016	4114	3947	3995	3929	3943	3921	3792	3924	3817	3780	3821	3911	3803	4014	3848	3703	3578	3671	3824	3876	3843	3932	3712	3858	3681	3871	3765	3659	3775	3790	3875	3891	4032	3803	3852	3850	3869	3854	3858	3983	3892	3837	3904	3895	3828	3846
4212	4144	4029	4000	3983	3825	3840	3880	4011	3976	3909	3808	3957	3778	3748	3776	3649	3773	3812	3661	3592	3639	3699	3842	3707	3748	3804	3745	3711	3833	3818	3734	3777	3799	3822	3784	3868	3827	3827	3853	3819	3849	3794	3968	3795	3854	3921	3890	3841	3855
4208	4022	4015	4020	3865	3738	3761	3968	4001	4129	3806	3719	3743	3782	3811	3872	3906	3723	3743	3666	3782	3665	3810	3811	3847	3864	3923	3840	3859	3764	3881	3885	3876	3733	3805	3887	3757	3915	3691	3763	3772	3771	3779	3923	3800	3823	3901	3966	3990	3818
4118	3927	3903	4062	4035	3762	3867	3765	3773	4157	3902	4019	3840	3699	3669	3655	3834	3832	3690	3638	3842	3633	3818	3804	3848	3843	3792	3805	3946	3963	3948	4060	3903	3923	3919	3832	3776	3804	3744	3742	3843	3863	3834	3854	3859	3922	3927	3861	3982	3883
4062	3921	3881	4009	3985	3847	3698	3644	3866	3815	3773	3837	3889	3775	3863	3899	3829	3749	3834	3772	3756	3784	3822	3914	3890	3780	3813	3913	4000	3970	3993	3945	3849	3740	3833	3783	3818	3981	3789	3841	3810	3895	3890	3938	3849	3904	4085	4011	4039	3951
4101	4061	3913	3972	4014	3836	3647	3721	3586	3761	3941	3881	3877	3623	3478	3627	3661	3800	3717	3622	3743	3701	3645	3769	3791	3776	3843	3950	3909	3928	3985	3908	3939	3672	3973	3991	3915	3975	3932	3965	3898	3740	3864	3915	3823	3954	3905	4050	3843	4020
4132	3876	3954	3893	3882	3859	3872	3940	3714	3695	3653	3736	3868	3740	3761	3830	3857	3815	3751	3784	3716	3813	3861	3777	3722	3915	3823	3814	3929	3917	3982	3913	3950	3874	3878	3887	3896	3867	3867	3910	3953	3861	3922	3919	3928	3939	3825	4022	3962	3949
3981	3951	4028	3942	3900	3887	3991	3839	3795	3766	3839	3781	3672	3625	3534	3611	3595	3657	3703	3697	3653	3718	3589	3707	3684	3881	3805	3827	3853	3874	3753	4000	4025	3816	3773	3882	3924	3879	3899	3944	3799	4010	3893	3820	3860	3969	3856	3979	3886	3894
4106	4050	3903	3943	4071	3949	4057	3879	3961	3641	3598	3686	3880	3880	3865	3978	3751	3830	3759	3820	3756	3873	3971	3972	3875	3699	3766	3767	3830	3970	3790	3771	3776	3910	3829	3763	3921	3896	3981	3727	3996	3894	3872	3848	3817	3684	3931	3736	3889	4035
4286	4103	3887	4124	4073	4016	3968	3986	4028	3893	3887	3887	3705	3537	3722	3659	3695	3596	3733	3633	3607	3555	3655	3747	3850	3981	3909	3890	3816	3881	3778	3860	3841	3729	3877	3825	3899	3814	3896	3856	3868	3835	3869	3695	3767	3827	3846	3823	3732	3829
4238	4101	3917	4004	4058	4003	3974	3971	3940	3909	3757	3605	3598	3766	4055	3898	4006	3939	3914	4004	3912	3932	3936	3875	3837	3880	3802	3851	3860	3978	3892	3952	3830	3826	3887	3805	3898	3812	3775	3732	3841	3742	3805	3764	3748	3715	3741	3694	3800	3894
4149	4110	4055	3949	3939	3898	3915	3950	3749	3815	3856	3921	3970	3720	3801	3747	3756	3808	3647	3851	3588	3773	3724	3889	3852	4002	4096	3993	4010	3816	3748	3863	3875	3914	3889	3770	3788	3795	3947	3699	3752	3828	3761	3763	3885	3887	3834	3838	3863	3749
4215	4123	3967	3978	3976	4001	3894	3872	3818	3918	3928	3832	3691	3712	3801	3948	3983	3758	3981	4046	4096	3985	3928	4007	3981	3837	3909	3939	3957	4084	4117	3857	3853	3945	4013	3817	3909	3877	3854	3893	3798	3689	3889	3908	3715	3652	3726	3805	3916	3806
4344	4008	3876	3976	3890	3737	3829	3878	3840	3776	3822	3868	3709	3848	3909	3862	3915	3825	3768	3810	4004	3824	3973	4011	3957	4136	4050	3909	3800	4012	3914	4057	3939	3956	4014	3967	3830	3798	4028	3748	3782	3950	3838	3795	3873	3715	3939	3769	3747	3765
4250	4011	4113	3947	3956	3839	3812	3677	3618	3633	3791	3825	3897	3902	3750	3821	3886	3668	3797	3812	3913	3945	3787	3728	3978	3944	4013	4049	4146	4091	3936	4076	4019	4037	4064	3970	3927	3788	3823	3931	3780	3823	3884	3789	3784	3824	3773	3736	3819	3719
4191	4053	4026	3836	4034	3859	3570	3500	3754	3851	3845	3598	3765	3645	3756	3703	3771	3785	3750	3796	3863	3937	3817	3904	3877	3923	3938	3880	3949	4001	4023	3934	3983	3854	4014	3970	3996	3882	3765	3700	3915	3755	3779	3858	3718	3688	3748	3707	3689	3792
4182	4145	4013	3944	3896	3748	3864	3964	3670	3629	3614	3924	3842	3881	3944	3914	3944	3884	3813	3952	3963	4091	3902	3909	3925	3867	3891	3789	3873	3819	3854	3987	4087	3928	4037	3967	3838	3836	4017	3953	3812	3841	3721	3695	3821	3685	3504	3763	3673	3790
4032	4057	3960	3848	3838	3931	3726	3647	3593	3772	3973	4033	3911	3887	3765	3858	3769	3749	3738	3728	3705	3829	3633	3741	3786	3899	3932	3771	3972	3857	3711	3797	3708	3975	3870	3858	3818	3920	3806	3796	3684	3659	3751	3551	3588	3783	3696	3612	3667	3703
4050	3840	4028	3915	3979	3724	3568	3862	3880	4057	3830	3729	3475	3613	3576	3818	3799	3756	3698	3735	3816	3716	3699	3567	3562	3562	3696	3837	3793	3796	3961	3837	3865	3602	3781	3896	3802	3826	3729	3729	3802	3636	3609	3841	3683	3611	3712	3719	3626	3690
4072	3887	4016	3885	3743	3754	3871	3858	3769	3583	3574	3531	3760	3742	3896	4028	4111	4121	4191	4179	4184	4196	4066	3928	3772	3756	3635	3808	3717	3880	3614	3715	3929	3721	3673	3641	3835	3753	3795	3776	3616	3698	3732	3763	3769	3637	3579	3627	3671	3591
3995	4145	3762	3756	3834	3842	3815	3669	3487	3662	3841	3833	4105	3822	3963	3860	3908	3818	3861	3864	3866	4018	4070	4038	4109	4168	3984	3812	3683	3702	3802	3737	3716	3723	3752	3720	3719	3918	3948	3705	3799	3700	3699	3612	3653	3674	3733	3679	3645	3720
4114	3879	3623	3994	4063	3689	3428	3585	3750	3850	3860	3838	3703	3550	3648	3497	3693	3698	3594	3538	3552	3548	3532	3565	3646	3710	3856	4069	4011	3889	3802	3856	3694	3752	3719	3882	3740	3670	3838	3885	3637	3632	3768	3657	3608	3750	3624	3654	3594	3639
4149	3731	4059	4020	3776	3564	3489	3847	3703	3669	3775	3556	3694	3568	3749	3937	4074	4167	4136	4002	4097	4120	3976	3716	3558	3455	3587	3754	3893	4078	3833	3826	3940	3766	3709	3731	3845	3809	3610	3763	3940	3658	3623	3815	3617	3659	3736	3714	3824	3808
4093	4082	4028	3748	3694	3810	3906	3779	3656	3679	3780	3782	3856	3725	3771	3991	3997	4248	4244	4252	4218	4407	4381	4399	4290	4052	3797	3558	3568	3714	3797	3705	4012	3920	3816	3626	3647	3919	3912	3642	3796	3902	3764	3791	3851	3723	3879	3899	3625	3787
4192	4123	3933	3586	3934	3961	3737	3657	3546	3830	3935	3939	3883	3953	3845	3955	3958	3927	3745	3719	3795	3889	3903	4035	4227	4388	4416	3984	3583	3494	3632	3805	3851	3877	4018	3820	3639	3755	3972	3709	3767	3902	3730	3665	3736	3764	3666	3754	3569	3763
4191	3852	3753	4175	4135	3731	3624	3535	3713	3709	3874	3953	4042	4185	3979	4007	3924	3739	3653	3586	3583	3553	3414	3504	3768	3913	4034	4168	4163	3678	3694	3709	3856	3770	3974	3921	3744	3457	3740	3824	3509	3787	3672	3559	3597	3695	3542	3663	3715	3506
3900	3630	3961	4201	3820	3644	3671	3822	3816	3852	4150	4103	4302	3993	3854	3858	3721	3683	3578	3638	3661	3563	3568	3388	3333	3386	3604	3835	4111	3920	3891	3670	3730	3733	3684	3629	3806	3627	3347	3751	3665	3470	3577	3757	3480	3679	3662	3634	3668	3608
3589	3741	4132	3945	3626	3675	3767	3956	3842	4065	4182	4196	3880	3666	3590	3359	3659	3598	3585	3893	3844	3844	3793	3737	3668	3483	3429	3482	3580	3827	3844	3586	3612	3610	3456	3533	3875	3711	3576	3631	3748	3593	3597	3729	3686	3697	3660	3568	3522	3858
3574	3994	3953	3492	3620	3740	3869	3821	3924	4214	4128	3716	3393	3484	3667	3852	3956	4056	4031	3994	4090	4189	4174	4136	4052	3812	3640	3371	3388	3449	3712	3766	3684	3633	3648	3645	3658	3984	3655	3424	3681	3766	3602	3610	3664	3672	3546	3710	3552	3728
3871	4096	3531	3417	3799	3678	3629	3840	4006	4104	3565	3383	3294	3684	4220	4348	4737	4750	4694	4670	4448	4366	4241	4155	4035	3863	3744	3652	3412	3273	3494	3759	3692	3811	3762	3647	3588	3678	3881	3406	3417	3619	3413	3530	3459	3519	3580	3637	3375	3534
4033	3731	3311	3628	3889	3774	3697	3876	3866	3530	3366	3503	3858	4468	4835	5182	5206	4993	4848	4662	4550	4468	4335	4105	4013	3686	3942	3812	3765	3496	3450	3538	3685	3764	3597	3579	3443	3377	3636	3642	3399	3585	3537	3447	3577	3674	3643	3642	3737	3606
4065	3581	3348	3717	4052	3654	3652	3677	3615	3610	3477	4113	4657	5011	5308	5105	4875	4592	4340	4105	4017	4125	4186	4101	4177	3847	3922	3892	3792	3636	3497	3325	3455	3495	3505	3565	3362	3462	3746	3691	3624	3637	3857	3594	3658	3907	3708	3768	3728	3620
3978	3563	3691	3880	3841	3594	3641	3660	3505	3587	3967	4639	5090	5178	4976	4436	3903	3475	3332	3254	3395	3513	3838	4127	4033	4081	3972	3755	3622	3746	3363	3215	3233	3587	3606	3583	3592	3440	3671	3840	3547	3670	3952	3608	3614	3758	3828	3699	3686	3517
3894	3487	3779	4075	3735	3587	3571	3638	3598	3981	4565	4968	5041	4553	3942	3308	2884	2507	2452	2465	2654	2861	3339	3638	3890	3786	3836	3635	3678	3769	3659	3416	3391	3501	3712	3823	3703	3578	3585	3830	3667	3502	3731	3689	3612	3547	3528	3491	3558	3492
3855	3589	4113	4032	3782	3667	3596	3639	3968	4291	4822	5050	4483	3768	2979	2493	2130	2004	2115	2187	2221	2412	2596	3064	3376	3772	3683	3823	3807	3902	3836	3632	3433	3434	3644	3758	3573	3248	3406	3675	3683	3426	3656	3632	3462	3587	3470	3563	3517	3607
3654	3660	4084	4125	3606	3656	3648	3760	4176	4652	5068	4801	3969	3054	2356	2079	2062	2169	2318	2270	2192	2181	2370	2646	2991	3578	3978	4015	3814	3901	3787	3695	3564	3307	3488	3572	3448	3564	3471	3545	3573	3553	3570	3843	3516	3829	3743	3550	3673	3669
3568	3828	4113	3989	3613	3602	3729	3993	4346	4773	4784	4173	3413	2521	2199	2106	2357	2614	2633	2530	2385	2292	2197	2453	2852	3423	3950	4082	4005	3784	3745	3534	3459	3275	3491	3749	3521	3601	3484	3745	3810	3769	3769	3795	3766	3730	3760	3700	3672	3889
3583	3817	4099	4100	3609	3668	3773	4088	4395	4672	4471	3913	3068	2454	2225	2405	2716	2991	3052	2991	2926	2609	2412	2253	2603	3059	3660	4003	3989	3606	3593	3746	3593	3345	3504	3817	3865	3511	3692	3702	3740	3689	3604	3654	3509	3611	3833	3711	3562	3649
3476	3812	4160	3884	3771	3706	3866	4192	4272	4615	4286	3746	2881	2429	2199	2485	2945	3266	3328	3405	3269	2845	2474	2255	2262	2838	3512	3859	4046	3838	3685	3859	3730	3564	3511	3812	3846	3508	3671	3765	3695	3538	3463	3672	3503	3480	3513	3495	3609	3567
3628	3969	4138	3889	3689	3680	4064	4119	4289	4544	4219	3641	2867	2408	2290	2613	3079	3440	3670	3568	3411	2852	2416	2043	2088	2571	3393	3935	4243	4005	3849	3851	3562	3435	3443	3734	3683	3426	3537	3540	3527	3349	3434	3622	3503	3492	3593	3528	3500	3516
3733	3776	4073	3930	3557	3713	3998	4176	4447	4619	4379	3584	2859	2398	2409	2697	3004	3319	3710	3480	3150	2670	2128	1920	2100	2662	3498	4113	4177	3941	3678	3730	3491	3313	3471	3848	3701	3358	3486	3626	3445	3442	3489	3630	3567	3654	3650	3695	3568	3623
3752	3788	4052	3989	3547	3566	4050	4288	4500	4440	4316	3600	2942	2490	2429	2690	2769	3026	3276	3230	2781	2415	2016	1928	2087	2872	3564	4213	4156	3770	3478	3461	3397	3193	3440	3798	3672	3292	3572	3749	3549	3536	3645	3744	3639	3648	3607	3765	3693	3723
3767	3788	3920	3820	3719	3638	4018	4404	4529	4432	4135	3725	3304	2811	2563	2410	2587	2793	2710	2603	2384	2237	1956	1952	2337	3039	3736	4158	3983	3599	3441	3281	3333	3344	3590	3889	3650	3390	3780	3779	3590	3601	3610	3719	3574	3544	3597	3505	3866	3682
3853	3539	3764	3948	3791	3598	3931	4286	4479	4307	4249	4110	3761	3164	2695	2350	2317	2273	2278	2204	2100	1868	1856	2021	2643	3421	4146	4285	4059	3628	3294	3425	3502	3571	3726	4103	3673	3507	3991	3727	3554	3793	3576	3611	3420	3631	3691	3523	3602	3541
3744	3716	3880	3884	3972	3697	3715	3953	4211	4271	4288	4383	3970	3611	3004	2498	2264	2176	2052	2085	1956	2025	2082	2524	3133	3807	4469	4224	3831	3464	3392	3526	3435	3499	4010	3791	3431	3539	3913	3549	3466	3724	3551	3506	3432	3511	3442	3490	3445	3468
3762	3677	3829	4089	4044	3673	3611	3780	4162	4244	4385	4286	4083	3771	3350	2991	2738	2521	2515	2256	2247	2321	2687	3236	3961	4524	4761	4357	3739	3240	3339	3499	3562	3684	3851	3538	3295	3512	3864	3373	3448	3764	3473	3611	3336	3587	3459	3654	3547	3556
3782	3849	3791	4076	4119	3722	3397	3614	4094	4260	4352	4191	4156	4049	3818	3656	3446	3206	2977	2930	3004	3314	3770	4363	4787	4957	4704	3895	3417	3221	3376	3451	3472	3644	3737	3494	3237	3769	3781	3301	3710	3756	3540	3685	3656	3658	3432	3728	3473	3679
3644	3881	3856	3869	3954	3837	3566	3657	3837	4211	4305	4190	4149	4307	4316	4220	4019	3921	3920	3859	4072	4345	4703	5046	5143	4912	4310	3488	3115	3234	3334	3450	3538	3722	3508	3192	3483	4001	3619	3523	3833	3744	3750	3709	3755	3754	3583	3749	3654	3820
3765	3800	3782	3729	3967	4021	3922	3748	3725	3820	4133	4185	4096	4171	4318	4369	4311	4456	4495	4470	4825	5049	5067	4988	4661	4169	3386	3043	3068	3351	3446	3517	3662	3714	3454	3434	3824	3983	3653	3739	3903	3717	3797	3629	3779	3528	3661	3595	3431	3591
3892	3740	3780	3895	3945	4040	4120	3633	3486	3707	3816	4013	4197	4151	4039	4085	4051	4257	4440	4671	4552	4696	4542	4192	3807	3196	3012	2994	3240	3541	3607	3679	3833	3620	3342	3523	4003	3785	3442	3823	3874	3686	3824	3589	3755	3574	3733	3447	3498	3475
3983	3684	3640	4027	3979	4029	4187	3864	3606	3524	3846	3979	4181	4027	3914	3791	3707	3791	3852	4032	3978	3756	3592	3270	3115	2887	3072	3439	3724	3829	3765	3775	3600	3356	3400	3873	3952	3377	3512	3840	3448	3672	3589	3569	3541	3437	3628	3385	3585	3442
4175	3837	3736	4013	3977	4021	4031	4010	3772	3730	3554	3645	3758	3892	3724	3641	3558	3541	3596	3529	3455	3232	3120	3040	3198	3503	3732	3935	3924	3808	3771	3766	3646	3415	3699	3943	3610	3357	3811	3471	3461	3680	3623	3637	3634	3624	3561	3592	3597	3581
3873	4097	3879	4062	4081	3777	3982	4177	4223	4114	3676	3450	3467	3516	3706	3715	3752	3647	3676	3378	3374	3278	3282	3288	3606	3854	3961	4014	3757	3718	3711	3614	3489	3556	3774	3652	3197	3522	3662	3361	3550	3591	3494	3666	3702	3672	3570	3810	3664	3734
3684	3891	4007	3975	3901	3863	3836	4044	4177	4372	4223	3788	3452	3272	3412	3565	3568	3693	3470	3541	3411	3436	3616	3732	3799	4005	3757	3724	3678	3592	3542	3417	3481	3674	3707	3240	3380	3710	3541	3437	3764	3610	3764	3815	3725	3795	3836	3920	3644	3803
4024	3799	3945	4025	3823	3880	3927	3765	3805	4175	4435	4182	4034	3805	3562	3506	3462	3578	3414	3449	3449	3587	3532	3763	3666	3806	3660	3601	3614	3488	3520	3512	3744	3576	3271	3357	3702	3647	3368	3613	3716	3758	3837	3829	3976	3875	3926	3936	3959	3766
4177	3866	3621	3980	4120	4005	4008	3992	3853	3739	3943	4188	4311	4457	4165	4000	3754	3555	3626	3573	3601	3590	3609	3659	3693	3632	3588	3469	3483	3580	3661	3764	3696	3432	3425	3796	3976	3673	3761	3925	3914	3818	3715	3918	3790	3881	3935	3589	3846	3794
3982	3962	3553	3729	3945	4128	4059	4104	3943	3753	3717	3614	3771	4157	4169	4196	4113	3808	3966	3989	3838	3912	3790	3703	3668	3510	3448	3597	3586	3628	3684	3620	3482	3506	3759	3898	3652	3639	3841	3696	3659	3678	3617	3770	3526	3734	3695	3690	3674	3638
3653	3782	3770	3746	3815	3807	3883	3880	4012	3991	3993	3837	3637	3422	3461	3569	3644	3651	3694	3792	3774	3577	3485	3452	3351	3439	3458	3567	3792	3810	3657	3521	3480	3809	3877	3487	3696	3801	3688	3528	3637	3627	3637	3410	3584	3521	3476	3688	3523	3470
3816	3480	3689	3891	3927	3725	3646	3700	3748	4014	4142	4164	4097	3861	3607	3442	3359	3386	3383	3533	3424	3448	3504	3499	3490	3509	3682	3722	3617	3647	3619	3759	3810	3704	3424	3439	3700	3713	3584	3443	3468	3554	3430	3367	3603	3328	3494	3515	3634	3624
3786	3645	3624	3838	4046	3882	3605	3587	3761	3845	3948	4038	4066	4068	3940	3927	4002	3943	3967	4034	3812	3714	3764	3633	3682	3525	3441	3491	3491	3674	3695	4018	3742	3481	3515	3749	3758	3421	3572	3565	3471	3404	3513	3598	3298	3526	3554	3496	3677	3609
3659	3817	3792	3810	3822	3757	3871	3733	3877	3967	3878	3761	3705	3710	3765	3773	3885	4064	4060	4062	3868	3615	3628	3421	3461	3326	3451	3619	3705	3737	3842	3622	3419	3561	3633	3594	3469	3453	3639	3453	3351	3411	3598	3437	3500	3548	3401	3734	3687	3782
3849	3802	3838	3890	3543	3574	3587	3876	3988	4022	3996	3836	3747	3802	3678	3744	3685	3774	3709	3593	3445	3430	3291	3682	3674	3729	3793	3635	3618	3491	3461	3646	3581	3593	3472	3443	3591	3689	3505	3439	3501	3612	3506	3509	3701	3486	3878	3802	3670	3809
3818	3613	3762	3875	3810	3758	3772	3749	3894	3896	3877	3929	3846	3961	3922	4006	3998	3869	3890	3690	3692	3704	3896	3899	3833	3741	3638	3319	3461	3382	3646	3538	3483	3337	3338	3579	3607	3574	3455	3609	3673	3491	3574	3791	3504	3702	3782	3686	3971	3722
3792	3720	3682	3642	3727	3850	3802	3776	3654	3687	3690	3732	3834	3966	4038	3994	3915	3869	3872	3768	3786	3611	3879	3779	3743	3658	3627	3561	3636	3529	3423	3303	3517	3647	3651	3714	3660	3639	3840	3680	3607	3600	3732	3559	3708	3611	3648	3774	3728	3663
3882	3814	3727	3696	3703	3804	3831	3840	3664	3611	3572	3658	3717	3776	3904	3804	3821	3662	3674	3771	3738	3831	3876	3757	3816	3787	3603	3587	3464	3386	3317	3349	3630	3564	3516	3591	3884	3821	3737	3673	3617	3632	3553	3686	3748	3524	3689	3575	3512	3598
3808	3658	3459	3776	3740	3726	3724	3657	3647	3758	3792	3688	3817	3838	3773	3881	3614	3684	3726	3756	3820	3793	3756	3693	3860	3572	3595	3485	3451	3459	3462	3474	3419	3593	3645	3875	3885	3633	3688	3627	3670	3580	3648	3741	3451	3637	3516	3516	3580	3485
3965	3659	3621	3588	3806	3699	3684	3627	3653	3488	3621	3644	3857	3885	3833	3854	3797	3717	3902	3963	3944	3935	3834	3876	3746	3628	3592	3341	3507	3574	3417	3466	3547	3579	3541	3593	3729	3696	3782	3560	3705	3566	3625	3560	3494	3450	3619	3381	3383	3499
3735	3596	3766	3681	3713	3708	3694	3606	3695	3821	3718	3718	3654	3640	3488	3546	3557	3735	3751	3800	3762	3753	3714	3648	3684	3524	3632	3532	3558	3427	3700	3591	3595	3527	3557	3765	3780	3685	3550	3688	3602	3364	3450	3638	3297	3463	3520	3395	3409	3247
3794	3612	3710	3797	3886	3806	3574	3509	3553	3579	3680	3819	3964	3766	3777	3692	3655	3642	3900	3891	3742	3742	3752	3739	3809	3686	3512	3524	3654	3549	3483	3727	3638	3627	3555	3532	3570	3472	3502	3506	3599	3392	3578	3349	3463	3423	3212	3454	3395	3401
3681	3776	3734	3745	3838	3686	3575	3430	3654	3694	3649	3706	3540	3515	3520	3692	3721	3914	3903	3950	3888	3703	3621	3628	3574	3519	3525	3717	3743	3855	3692	3850	3600	3575	3545	3524	3460	3395	3528	3463	3478	3486	3432	3542	3414	3488	3517	3386	3402	3335
3745	3741	3755	3813	3888	3626	3482	3558	3662	3706	3802	3756	3703	3651	3569	3676	3687	3707	3651	3751	3724	3605	3543	3638	3827	3814	3810	3816	3775	3722	3588	3691	3574	3545	3441	3497	3475	3547	3476	3639	3533	3490	3392	3435	3559	3607	3472	3510	3448	3456
3869	3849	3703	3737	3800	3602	3649	3633	3670	3731	3548	3593	3480	3406	3632	3828	3943	3895	3928	3710	3817	3822	3728	3767	3662	3743	3463	3775	3933	3966	3765	3625	3678	3566	3420	3563	3523	3535	3573	3543	3529	3558	3486	3497	3578	3540	3674	3504	3517	3576
3970	3711	3959	3830	3720	3697	3541	3669	3817	3809	3882	3791	3458	3479	3525	3672	3686	3778	3715	3531	3471	3414	3671	3814	3732	3962	3923	3952	3789	3718	3733	3636	3591	3592	3515	3403	3501	3504	3565	3510	3494	3552	3494	3498	3554	3742	3564	3782	3612	3610
3942	3881	3907	3732	3670	3594	3793	3647	3792	3860	3566	3546	3457	3599	3529	3777	3799	3924	3821	3729	3644	3753	3598	3682	3741	3712	3891	3805	3892	3909	3770	3607	3424	3381	3482	3525	3457	3546	3540	3682	3630	3622	3631	3835	3775	3664	3815	3715	3664	3614
3902	3699	3859	3717	3729	3755	3784	3775	3683	3784	3671	3561	3617	3642	3670	3692	3630	3527	3489	3544	3628	3689	3641	3770	3798	3882	3852	3817	3748	3712	3649	3525	3525	3482	3496	3435	3621	3580	3575	3516	3657	3671	3636	3623	3752	3860	3742	3626	3614	3626
3929	4021	3829	3788	3831	3723	3754	3807	3802	3722	3583	3686	3678	3707	3718	3685	3647	3611	3632	3598	3592	3652	3787	3779	3766	3795	3764	3789	3742	3692	3728	3620	3455	3524	3653	3582	3563	3624	3590	3707	3649	3804	3753	3775	3807	3740	3851	3691	3686	3674
4055	3801	3839	3734	3824	3751	3853	3954	3813	3800	3604	3629	3749	3669	3597	3689	3444	3541	3534	3510	3641	3791	3816	3781	3935	3843	3708	3652	3657	3742	3603	3698	3641	3743	3586	3686	3695	3644	3753	3730	3841	3689	3645	3775	3736	3802	3739	3694	3630	3620
4035	3936	3809	3757	3847	3909	3853	3804	3734	3747	3744	3618	3871	3868	3739	3610	3546	3498	3588	3648	3641	3755	3739	3790	3751	3637	3675	3715	3618	3848	3619	3673	3652	3702	3749	3718	3800	3717	3678	3711	3834	3782	3797	3772	3768	3799	3751	3708	3744	3625
3906	3850	3808	3854	3988	3883	3849	3938	3936	3936	3836	3680	3780	3690	3647	3650	3572	3439	3516	3442	3607	3680	3859	3767	3683	3591	3592	3732	3554	3695	3803	3681	3694	3656	3852	3699	3678	3680	3640	3858	3821	3793	3778	3821	3786	3798	3656	3680	3607	3626
3952	3939	3862	3874	3875	3993	3998	3904	3864	3787	3724	3810	3805	3837	3732	3740	3538	3502	3630	3590	3539	3796	3702	3833	3678	3615	3703	3620	3629	3642	3698	3687	3825	3877	3775	3830	3765	3582	3714	3723	3745	3817	3778	3688	3814	3739	3699	3779	3616	3706
3869	3746	3753	3878	4020	3891	3890	3807	3685	3794	3860	3881	3842	3890	3717	3623	3547	3510	3351	3549	3612	3663	3795	3762	3675	3635	3669	3513	3569	3550	3618	3773	3810	3814	3745	3768	3694	3699	3675	3660	3605	3666	3767	3670	3652	3701	3792	3738	3616	3686
3879	3770	3796	3880	3827	3783	3826	3885	3845	3818	3836	3815	3778	3805	3762	3587	3612	3438	3486	3607	3664	3661	3669	3578	3555	3382	3645	3512	3603	3658	3653	3696	3688	3746	3736	3847	3697	3673	3602	3620	3553	3691	3559	3558	3577	3658	3692	3674	3505	3623
4026	3806	3800	3829	3929	3865	3912	3747	3870	3752	3927	3924	4034	3801	3803	3656	3646	3618	3619	3647	3741	3661	3715	3702	3526	3519	3425	3577	3641	3679	3844	3732	3740	3766	3782	3839	3804	3679	3609	3546	3630	3588	3522	3646	3468	3698	3557	3565	3593	3627
3909	3674	3841	3842	3827	3981	3842	3925	3818	3908	3831	3968	4002	3886	3694	3643	3497	3517	3571	3551	3654	3567	3611	3625	3429	3418	3489	3608	3536	3608	3675	3823	3928	3832	3756	3638	3713	3621	3565	3539	3527	3453	3510	3512	3569	3533	3568	3487	3567	3685
3713	3815	3819	3911	3801	3891	3895	3835	3770	3887	3844	3925	3972	3947	3847	3689	3624	3623	3603	3530	3541	3640	3546	3482	3529	3409	3526	3503	3629	3659	3636	3756	3945	3786	3727	3728	3638	3643	3605	3467	3611	3505	3465	3588	3405	3530	3485	3657	3504	3542
3758	3662	3735	3783	4012	3966	3818	3767	3692	3752	3856	3913	3933	3860	3706	3881	3639	3633	3814	3772	3798	3579	3686	3501	3360	3479	3564	3554	3441	3729	3610	3788	3768	3767	3637	3707	3646	3467	3572	3477	3597	3372	3513	3519	3485	3554	3491	3495	3546	3548
3661	3666	3770	3971	3939	3793	3732	3696	3773	3847	3931	3991	4049	3950	3728	3763	3645	3919	3816	3879	3770	3593	3556	3499	3391	3425	3513	3564	3657	3480	3638	3721	3840	3754	3615	3586	3566	3489	3471	3537	3454	3413	3528	3568	3459	3409	3425	3487	3516	3579
3854	3682	3723	3764	3827	3790	3710	3728	3743	3859	3884	4003	3779	3906	3739	3760	3697	3671	3858	3835	3677	3637	3590	3466	3483	3475	3591	3584	3459	3592	3604	3618	3686	3731	3581	3650	3585	3566	3564	3438	3358	3391	3467	3391	3337	3419	3378	3519	3424	3460
3621	3632	3693	3778	3809	3716	3709	3511	3690	3824	3876	3802	3789	3803	3688	3645	3774	3648	3819	3756	3682	3668	3575	3616	3468	3582	3607	3562	3641	3739	3738	3830	3718	3676	3572	3626	3573	3602	3506	3359	3398	3390	3399	3407	3350	3508	3515	3344	3463	3459
3692	3649	3693	3749	3754	3639	3685	3682	3619	3799	3735	3836	3779	3738	3775	3727	3722	3818	3812	3871	3732	3634	3659	3582	3571	3591	3468	3608	3633	3735	3773	3784	3681	3718	3591	3555	3499	3504	3392	3386	3369	3289	3366	3398	3418	3423	3430	3497	3569	3543
3763	3689	3599	3764	3610	3676	3704	3667	3618	3821	3859	3802	3752	3590	3742	3670	3750	3792	3794	3779	3790	3719	3687	3611	3534	3507	3659	3623	3698	3675	3716	3788	3654	3533	3620	3614	3593	3492	3498	3363	3397	3368	3374	3327	3464	3440	3430	3510	3637	3442
3763	3702	3662	3770	3756	3552	3624	3552	3656	3782	3824	3743	3705	3696	3640	3680	3878	3784	3846	3814	3880	3811	3642	3491	3497	3515	3735	3590	3711	3711	3682	3637	3629	3471	3642	3561	3430	3453	3443	3387	3348	3312	3339	3415	3385	3424	3439	3484	3451	3421
3728	3634	3542	3632	3790	3625	3503	3480	3705	3726	3729	3761	3755	3583	3637	3662	3855	3864	3864	3897	3845	3826	3613	3687	3561	3614	3774	3750	3731	3828	3955	3806	3721	3605	3774	3525	3413	3587	3430	3421	3411	3302	3367	3421	3457	3275	3398	3502	3404	3448
3671	3634	3580	3718	3694	3614	3422	3516	3581	3596	3614	3620	3502	3575	3573	3728	3800	3941	3881	3731	3717	3692	3604	3551	3664	3628	3773	3702	3755	3930	3881	3781	3747	3601	3627	3662	3568	3438	3540	3372	3377	3316	3436	3425	3312	3435	3331	3560	3436	3461
3676	3683	3692	3667	3687	3437	3549	3534	3557	3535	3705	3581	3566	3512	3548	3556	3739	3722	3915	3951	3843	3645	3507	3593	3487	3644	3782	3886	3919	3836	3875	3812	3773	3715	3585	3540	3580	3424	3614	3361	3471	3329	3490	3413	3433	3360	3528	3605	3512	3443
3735	3642	3637	3684	3721	3582	3482	3451	3574	3572	3640	3536	3526	3508	3489	3596	3625	3820	3784	3689	3778	3537	3601	3611	3622	3594	3723	3858	3876	3944	3818	3805	3860	3613	3719	3523	3615	3587	3603	3460	3423	3497	3456	3408	3456	3365	3408	3492	3464	3490
3581	3545	3710	3729	3704	3632	3472	3465	3465	3630	3655	3589	3478	3424	3510	3519	3728	3801	3862	3794	3770	3521	3588	3587	3539	3638	3626	3724	3866	4048	3989	3989	3896	3761	3699	3651	3696	3610	3534	3504	3558	3537	3431	3458	3436	3487	3528	3551	3531	3498
3612	3633	3683	3764	3752	3550	3415	3493	3441	3555	3677	3662	3499	3475	3460	3512	3607	3718	3761	3721	3732	3511	3558	3610	3807	3621	3736	3804	3910	3965	3926	4036	3865	3729	3754	3703	3671	3726	3575	3712	3650	3508	3506	3495	3478	3502	3523	3461	3515	3459
3630	3699	3719	3727	3710	3598	3445	3410	3508	3543	3679	3563	3516	3487	3365	3536	3537	3659	3764	3686	3707	3663	3564	3443	3502	3589	3633	3811	3891	3795	3907	3847	3922	3949	3754	3766	3745	3740	3772	3648	3642	3543	3695	3572	3539	3576	3550	3531	3580	3567
3651	3775	3858	3712	3758	3634	3422	3513	3539	3686	3673	3599	3486	3375	3459	3397	3604	3597	3641	3809	3571	3532	3499	3439	3381	3536	3607	3646	3757	3854	3925	3761	3885	3828	3811	3746	3770	3762	3714	3675	3716	3600	3632	3524	3612	3567	3612	3477	3478	3613
3661	3639	3621	3787	3769	3673	3621	3620	3598	3693	3563	3647	3436	3391	3439	3301	3591	3553	3643	3584	3540	3540	3388	3518	3441	3490	3459	3588	3701	3753	3811	3809	3929	3790	3832	3692	3650	3618	3813	3645	3588	3668	3657	3497	3560	3603	3642	3663	3591	3567
3815	3627	3583	3752	3827	3677	3511	3718	3685	3789	3851	3533	3697	3420	3400	3502	3545	3702	3564	3627	3487	3485	3496	3491	3448	3358	3452	3557	3621	3717	3672	3770	3791	3844	3692	3664	3636	3579	3787	3574	3750	3669	3616	3562	3458	3518	3600	3626	3593	3536
3711	3584	3613	3800	3814	3715	3582	3620	3720	3788	3811	3699	3587	3508	3404	3397	3422	3578	3619	3593	3654	3587	3443	3523	3352	3328	3381	3402	3577	3640	3668	3700	3731	3799	3797	3761	3624	3675	3674	3584	3795	3627	3527	3515	3461	3569	3652	3514	3557	3598
3587	3635	3632	3736	3649	3714	3638	3536	3565	3750	3773	3774	3650	3643	3364	3435	3409	3683	3514	3705	3566	3578	3520	3438	3365	3223	3381	3384	3391	3586	3585	3595	3814	3807	3742	3661	3710	3662	3619	3567	3700	3515	3548	3546	3523	3494	3439	3470	3541	3520
3485	3534	3474	3621	3712	3694	3784	3537	3707	3766	3742	3774	3778	3655	3494	3581	3519	3493	3644	3614	3672	3475	3437	3417	3302	3266	3205	3330	3353	3589	3528	3688	3593	3641	3660	3610	3669	3714	3780	3647	3649	3455	3440	3423	3483	3402	3510	3448	3506	3541
3611	3428	3517	3604	3638	3632	3555	3566	3579	3707	3655	3757	3815	3555	3556	3476	3516	3541	3635	3581	3580	3743	3583	3458	3263	3244	3364	3335	3288	3388	3485	3597	3638	3615	3725	3680	3741	3674	3569	3638	3574	3513	3515	3495	3370	3408	3302	3374	3478	3576
3615	3328	3338	3520	3512	3570	3714	3640	3691	3768	3780	3710	3649	3641	3586	3462	3510	3615	3576	3573	3608	3721	3548	3449	3303	3262	3327	3273	3353	3337	3519	3585	3593	3659	3613	3663	3625	3696	3502	3533	3555	3400	3337	3511	3405	3409	3320	3403	3407	3403
3476	3321	3232	3313	3437	3462	3573	3632	3486	3698	3717	3711	3717	3748	3610	3600	3553	3536	3700	3698	3643	3798	3567	3498	3432	3302	3186	3271	3370	3312	3385	3486	3621	3488	3630	3672	3626	3690	3555	3560	3482	3546	3273	3383	3377	3335	3217	3500	3277	3426
3483	3348	3221	3310	3383	3555	3537	3551	3595	3583	3653	3700	3824	3718	3673	3634	3667	3565	3612	3736	3766	3823	3753	3605	3459	3382	3328	3238	3308	3248	3438	3507	3517	3658	3537	3636	3602	3598	3545	3612	3568	3535	3474	3366	3309	3287	3335	3349	3413	3541
3627	3308	3217	3342	3476	3562	3446	3428	3387	3446	3515	3603	3836	3793	3796	3611	3716	3558	3680	3556	3765	3771	3726	3781	3587	3480	3343	3321	3368	3276	3340	3517	3586	3510	3447	3574	3616	3539	3433	3617	3662	3572	3560	3391	3313	3322	3155	3406	3439	3450
3640	3346	3191	3255	3286	3373	3459	3358	3438	3426	3511	3508	3590	3664	3769	3628	3694	3804	3667	3634	3786	3830	3811	3757	3654	3628	3497	3326	3380	3309	3345	3368	3459	3579	3646	3520	3587	3610	3513	3559	3636	3457	3508	3414	3334	3373	3519	3414	3316	3434
3672	3376	3254	3295	3281	3309	3357	3435	3389	3350	3359	3331	3462	3678	3729	3594	3736	3652	3613	3604	3687	3757	3739	3791	3716	3526	3612	3603	3428	3384	3420	3354	3497	3619	3481	3657	3587	3623	3664	3637	3573	3543	3518	3515	3390	3340	3358	3511	3437	3510
3736	3513	3415	3313	3288	3240	3306	3381	3360	3331	3321	3460	3484	3564	3579	3606	3720	3653	3619	3757	3683	3795	3811	3752	3763	3662	3573	3467	3449	3396	3379	3587	3526	3540	3531	3591	3468	3577	3617	3712	3673	3554	3704	3524	3473	3493	3466	3615	3577	3591
3583	3666	3433	3362	3327	3316	3370	3292	3464	3335	3289	3220	3459	3390	3637	3608	3520	3689	3641	3579	3722	3668	3738	3644	3781	3557	3700	3679	3581	3546	3537	3458	3677	3618	3536	3550	3472	3599	3704	3574	3622	3650	3580	3686	3571	3558	3484	3612	3723	3560
3518	3735	3436	3371	3355	3425	3493	3379	3557	3277	3325	3214	3344	3402	3516	3473	3584	3552	3666	3484	3654	3650	3612	3695	3746	3719	3730	3590	3634	3568	3681	3571	3644	3547	3488	3456	3496	3635	3741	3659	3640	3647	3699	3604	3507	3435	3523	3567	3643	3622
3516	3690	3386	3510	3478	3414	3404	3556	3489	3380	3341	3294	3219	3313	3425	3467	3487	3558	3501	3559	3467	3402	3591	3449	3761	3694	3606	3570	3601	3698	3791	3604	3570	3469	3380	3442	3635	3542	3602	3455	3640	3640	3685	3471	3455	3531	3657	3569	3547	3662
3544	3566	3540	3522	3441	3379	3368	3387	3480	3406	3495	3366	3337	3380	3443	3434	3410	3545	3545	3493	3408	3435	3555	3635	3563	3522	3556	3628	3644	3700	3726	3555	3458	3509	3470	3584	3670	3637	3568	3391	3615	3503	3431	3481	3522	3503	3555	3649	3764	3619
3410	3579	3537	3556	3427	3335	3405	3373	3448	3482	3502	3482	3332	3381	3277	3382	3511	3464	3483	3429	3417	3496	3430	3508	3546	3423	3558	3546	3712	3755	3584	3566	3470	3536	3509	3456	3560	3395	3479	3486	3423	3483	3468	3642	3631	3665	3661	3675	3624	3539
3578	3473	3432	3561	3517	3453	3333	3361	3465	3588	3450	3478	3471	3376	3353	3284	3464	3432	3334	3408	3367	3450	3388	3246	3321	3416	3487	3465	3614	3702	3703	3603	3598	3732	3486	3460	3343	3344	3291	3333	3373	3482	3508	3544	3704	3599	3609	3527	3618	3602
3417	3472	3487	3488	3648	3555	3401	3439	3511	3657	3568	3514	3578	3540	3343	3230	3453	3501	3531	3397	3499	3345	3407	3239	3278	3242	3348	3438	3489	3474	3571	3603	3610	3627	3496	3317	3257	3198	3379	3452	3542	3520	3476	3416	3324	3288	3222	3281	3186	3296
3426	3418	3352	3577	3555	3526	3394	3427	3482	3493	3717	3682	3598	3463	3387	3298	3427	3431	3607	3487	3482	3494	3433	3254	3216	3144	3343	3259	3373	3550	3663	3691	3740	3463	3387	3255	3467	3446	3498	3452	3511	3452	3355	3330	3088	3112	3166	3198	3057	3196
3383	3356	3326	3456	3484	3463	3532	3506	3536	3519	3619	3696	3745	3545	3508	3481	3392	3414	3531	3567	3653	3670	3413	3338	3252	3268	3148	3188	3374	3508	3512	3517	3380	3371	3492	3572	3635	3632	3474	3446	3409	3377	3159	3059	3048	3091	3210	3188	3412	3336
3493	3307	3234	3456	3405	3380	3642	3458	3493	3575	3565	3651	3619	3597	3500	3435	3495	3375	3383	3624	3605	3487	3478	3414	3407	3191	3145	3231	3312	3512	3334	3222	3281	3418	3567	3748	3629	3578	3371	3323	3274	3215	3186	3145	3279	3316	3310	3472	3451	3518
3548	3512	3346	3281	3410	3393	3553	3462	3496	3605	3509	3620	3667	3605	3628	3519	3570	3342	3510	3480	3515	3550	3667	3567	3379	3169	3262	3406	3402	3266	3131	3215	3380	3528	3592	3551	3492	3254	3256	3241	3171	3313	3383	3415	3414	3435	3553	3506	3518	3643
3538	3481	3366	3368	3434	3265	3552	3699	3536	3368	3571	3406	3628	3642	3663	3461	3577	3548	3450	3390	3516	3655	3733	3607	3427	3293	3584	3503	3331	3111	3118	3230	3416	3592	3645	3439	3399	3220	3253	3411	3492	3607	3601	3672	3565	3579	3604	3609	3501	3668
3515	3474	3583	3277	3359	3278	3528	3627	3559	3492	3505	3364	3419	3577	3520	3505	3453	3459	3539	3410	3556	3699	3554	3412	3431	3623	3599	3464	3297	3226	3305	3620	3701	3463	3508	3092	3130	3230	3444	3469	3680	3800	3796	3706	3610	3532	3520	3371	3489	3434
3544	3664	3449	3287	3349	3456	3423	3464	3512	3588	3596	3488	3540	3503	3531	3556	3503	3478	3430	3413	3431	3515	3451	3412	3440	3685	3683	3481	3219	3247	3652	3704	3607	3427	3203	3113	3239	3335	3453	3675	3780	3714	3542	3559	3345	3332	3374	3241	3269	3291
3573	3488	3545	3606	3431	3304	3331	3450	3628	3622	3356	3454	3468	3381	3405	3424	3571	3459	3401	3379	3455	3373	3292	3195	3517	3692	3413	3291	3412	3530	3864	3665	3394	3226	3134	3208	3325	3654	3590	3711	3547	3426	3373	3253	3239	3277	3175	3216	3276	3367
3445	3505	3494	3582	3481	3401	3286	3439	3566	3612	3560	3482	3387	3340	3182	3392	3313	3378	3507	3450	3439	3284	3241	3342	3561	3573	3243	3351	3582	3769	3858	3592	3304	3270	3185	3313	3603	3619	3636	3535	3441	3142	3102	3088	3157	3087	3157	3321	3463	3534
3653	3485	3470	3594	3553	3470	3438	3452	3511	3568	3531	3466	3481	3387	3297	3285	3313	3399	3380	3514	3548	3208	3307	3525	3407	3263	3192	3342	3722	3908	3774	3395	3444	3295	3522	3709	3782	3679	3395	3410	3165	2995	2952	2996	3127	3266	3383	3475	3603	3650
3559	3520	3539	3419	3488	3559	3485	3484	3438	3538	3581	3622	3657	3357	3446	3356	3218	3321	3423	3568	3514	3234	3363	3520	3439	3130	3019	3388	3741	3871	3402	3343	3309	3588	3731	3819	3793	3632	3413	3126	3014	2939	3068	3128	3121	3298	3450	3556	3638	3613
3668	3451	3513	3461	3410	3592	3548	3505	3578	3560	3565	3685	3608	3485	3415	3368	3222	3142	3385	3391	3323	3304	3469	3590	3294	3156	3123	3489	3635	3462	3210	3213	3398	3592	3876	4019	3873	3561	3445	3115	3096	3163	3170	3254	3472	3521	3615	3688	3809	3774
3701	3579	3373	3436	3533	3430	3546	3490	3587	3544	3571	3581	3542	3548	3474	3518	3088	3155	3262	3293	3209	3334	3515	3520	3281	3027	3353	3527	3418	3117	2942	3215	3619	3676	3948	3717	3574	3321	3282	3240	3289	3395	3371	3495	3744	3656	3702	3797	3912	3888
3629	3549	3420	3494	3466	3405	3489	3636	3495	3513	3601	3403	3512	3534	3624	3483	3261	3221	3357	3210	3069	3452	3533	3506	3102	3284	3559	3677	3386	2952	3075	3269	3508	3755	3654	3507	3302	3118	3186	3174	3336	3460	3752	3709	3950	4020	3862	3983	3991	3890
3720	3626	3548	3561	3371	3461	3516	3631	3717	3590	3627	3369	3441	3378	3649	3456	3350	3331	3355	3196	3295	3510	3543	3222	3126	3492	3806	3707	3306	3071	3113	3453	3498	3693	3510	3247	3026	2976	3105	3413	3470	3791	3650	3821	3965	3858	3768	3795	3692	3572
3625	3516	3529	3446	3598	3340	3479	3501	3592	3621	3556	3454	3366	3509	3411	3377	3379	3455	3395	3206	3271	3507	3320	3163	3150	3597	3700	3458	3139	2966	3272	3588	3715	3474	3352	2951	2820	3023	3225	3387	3407	3649	3773	3779	3706	3674	3675	3634	3500	3666
3659	3656	3522	3625	3525	3383	3478	3432	3397	3668	3796	3463	3333	3340	3417	3279	3339	3427	3352	3312	3386	3444	3315	3075	3194	3566	3819	3385	3080	3269	3459	3784	3757	3541	3253	2836	2916	3050	3162	3434	3563	3703	3671	3695	3645	3546	3414	3408	3457	3427
3714	3619	3471	3663	3536	3605	3578	3532	3372	3622	3568	3380	3441	3380	3300	3190	3244	3483	3285	3234	3549	3664	3268	2940	3165	3661	3375	3135	3107	3336	3631	3753	3787	3656	3197	2872	3033	3261	3328	3459	3711	3717	3482	3561	3436	3285	3305	3260	3191	3255
3580	3476	3661	3528	3628	3505	3553	3546	3471	3458	3554	3291	3437	3501	3376	3178	3349	3359	3136	3269	3592	3780	3208	3053	3336	3648	3439	3074	3012	3334	3553	3933	3725	3364	3181	3175	3160	3433	3511	3656	3712	3846	3602	3400	3439	3338	3194	3081	3191	3069
3581	3584	3590	3624	3591	3606	3560	3593	3551	3515	3477	3369	3456	3416	3396	3291	3443	3389	3095	3233	3739	3638	3261	3121	3533	3775	3347	3008	3087	3358	3604	3767	3605	3331	3066	3181	3288	3519	3720	3918	4074	3916	3614	3645	3411	3255	3239	3174	3218	3119
3742	3510	3639	3584	3383	3552	3520	3585	3538	3569	3477	3283	3358	3380	3436	3368	3416	3357	3162	3135	3628	3528	3143	3199	3777	3840	3246	3191	3150	3322	3701	3643	3473	3140	2929	3017	3291	3658	3842	4021	3953	3842	3751	3540	3421	3361	3320	3171	3221	3167
3632	3500	3535	3610	3568	3345	3547	3596	3610	3647	3629	3412	3391	3317	3321	3370	3455	3468	3216	3396	3587	3520	3193	3305	3656	3895	3343	3041	3302	3555	3745	3710	3391	2957	2951	3077	3208	3430	3802	3936	3962	3695	3580	3641	3320	3356	3316	3237	3252	3258
3600	3528	3546	3534	3611	3434	3380	3405	3532	3609	3561	3452	3473	3340	3293	3418	3471	3542	3375	3431	3603	3373	3011	3246	3737	3789	3189	3060	3376	3636	3688	3716	3426	3084	2836	3070	3264	3486	3659	3852	3597	3582	3512	3386	3268	3210	3258	3128	3080	3183
3603	3603	3395	3456	3525	3382	3517	3406	3466	3510	3555	3523	3526	3353	3266	3349	3402	3445	3264	3650	3708	3456	3085	3236	3721	3660	3123	3088	3466	3643	3847	3800	3439	2954	2964	3011	3380	3478	3731	3748	3768	3622	3465	3202	3237	3116	3118	3090	3000	3013
3586	3429	3509	3499	3436	3546	3515	3426	3384	3421	3422	3502	3489	3344	3412	3327	3460	3472	3216	3595	3842	3568	3149	3442	3726	3521	3226	3021	3315	3645	3770	3803	3386	3156	3061	3203	3357	3630	3706	3901	3780	3747	3444	3357	3135	3136	3062	2906	3019	2893
3484	3459	3454	3488	3292	3444	3336	3434	3491	3282	3293	3209	3435	3479	3361	3552	3469	3352	3131	3320	3740	3591	3254	3581	3911	3762	3073	3103	3261	3613	3914	3665	3402	3076	3011	3328	3471	3686	3883	3985	3842	3681	3635	3359	3297	3154	3113	3002	3116	3048
3480	3477	3634	3382	3371	3305	3371	3335	3426	3513	3256	3297	3259	3410	3298	3404	3568	3584	3256	3442	3621	3571	3219	3424	3903	3858	3431	3115	3310	3602	3731	3615	3351	3070	2908	3153	3448	3817	4016	4093	3875	3762	3732	3443	3280	3258	3181	3218	3213	3123
3471	3496	3261	3558	3479	3417	3409	3366	3399	3511	3353	3212	3323	3265	3265	3401	3604	3506	3233	3483	3669	3454	3080	3369	3836	3897	3387	3154	3478	3644	3671	3593	3375	2932	2851	3126	3384	3668	3931	3936	3810	3772	3744	3513	3464	3353	3257	3189	3124	3124
3474	3443	3442	3411	3460	3501	3536	3388	3425	3492	3390	3316	3349	3364	3223	3235	3484	3458	3366	3500	3723	3443	3130	3201	3654	3715	3359	3123	3233	3615	3866	3790	3585	3130	3087	3166	3300	3699	3753	3844	3798	3736	3572	3409	3261	3209	3252	3194	3113	3089
3518	3338	3282	3357	3477	3553	3519	3538	3512	3403	3523	3366	3391	3520	3376	3320	3384	3443	3364	3473	3709	3565	3209	3184	3475	3629	3278	2953	3130	3575	3811	3869	3765	3248	3168	3122	3432	3747	3890	3948	3847	3704	3527	3231	3090	3098	3018	3062	2941	3069
3421	3388	3326	3414	3371	3350	3463	3500	3424	3474	3454	3401	3472	3555	3515	3378	3545	3461	3237	3359	3579	3673	3289	3209	3494	3610	3426	2957	3007	3429	3680	3724	3609	3322	3192	3355	3594	3831	3901	4109	4010	3832	3665	3468	3375	3287	3161	3132	3057	3038
3414	3272	3274	3465	3337	3350	3386	3581	3449	3551	3518	3393	3439	3534	3422	3462	3545	3546	3268	3362	3535	3409	3291	3069	3487	3902	3499	3078	3043	3360	3524	3730	3591	3367	3162	3141	3339	3645	3922	4083	4139	3882	3744	3738	3627	3567	3418	3316	3188	3238
3397	3279	3227	3399	3406	3258	3318	3522	3408	3520	3573	3478	3465	3432	3475	3401	3514	3609	3484	3329	3517	3618	3351	3071	3204	3752	3596	3211	2922	3214	3538	3770	3633	3553	3077	3016	3152	3313	3669	3842	3938	3828	3822	3785	3590	3585	3579	3366	3256	3311
3450	3229	3387	3310	3424	3412	3418	3389	3456	3345	3462	3510	3578	3495	3484	3411	3326	3612	3461	3344	3430	3678	3515	3024	3144	3609	3641	3282	3110	3205	3501	3751	3757	3626	3377	3062	3095	3196	3438	3639	3778	3855	3686	3646	3558	3585	3531	3378	3287	3264
3385	3364	3322	3427	3429	3297	3293	3375	3363	3496	3371	3374	3556	3580	3632	3438	3510	3582	3441	3350	3407	3657	3638	3226	3180	3379	3734	3304	3095	3036	3406	3759	3871	3870	3600	3260	3177	3251	3326	3486	3584	3778	3701	3546	3522	3554	3421	3328	3349	3271
3506	3401	3313	3375	3334	3357	3292	3315	3403	3456	3321	3425	3354	3529	3522	3659	3537	3673	3508	3298	3251	3621	3633	3392	3250	3401	3727	3717	3218	3078	3283	3600	3741	3743	3758	3450	3176	3231	3334	3446	3632	3650	3834	3879	3860	3830	3693	3609	3549	3465
3429	3465	3369	3424	3440	3384	3429	3412	3432	3299	3338	3407	3335	3336	3534	3507	3390	3600	3580	3416	3255	3306	3431	3451	3166	3336	3755	3851	3591	3219	3247	3452	3559	3784	3728	3611	3254	3228	3191	3238	3445	3596	3737	3794	3939	3845	3876	3966	3780	3750
3559	3463	3415	3568	3467	3375	3345	3406	3426	3389	3318	3365	3333	3359	3401	3522	3463	3445	3486	3510	3249	3120	3482	3320	3111	3214	3583	3790	3814	3380	3226	3425	3538	3684	3757	3585	3463	3210	3163	3101	3095	3329	3451	3716	3929	3958	3950	3999	3826	3950
3349	3431	3513	3531	3458	3530	3338	3525	3329	3434	3388	3387	3390	3402	3356	3332	3335	3500	3476	3488	3244	3374	3326	3443	3234	3047	3304	3671	3751	3524	3345	3254	3613	3642	3777	3814	3658	3492	3086	3032	3110	3137	3327	3519	3674	3855	3845	3880	3909	3812
3403	3560	3468	3490	3571	3571	3557	3472	3338	3480	3287	3446	3486	3446	3491	3385	3330	3174	3324	3335	3229	3245	3346	3494	3402	3078	3149	3397	3604	3511	3308	3164	3198	3374	3801	3771	3778	3619	3273	3266	3118	3171	3237	3333	3675	3627	3670	3819	3776	3828
3519	3428	3477	3526	3540	3458	3491	3483	3567	3441	3502	3462	3462	3427	3314	3464	3263	3271	3303	3290	3393	3110	3134	3302	3466	3328	3219	3267	3471	3513	3349	3075	3041	3234	3569	3672	3660	3752	3459	3271	3162	3214	3158	3297	3391	3593	3724	3746	3650	3675
3325	3476	3548	3537	3590	3515	3386	3341	3416	3470	3646	3342	3427	3456	3395	3345	3425	3292	3259	3350	3403	3322	3170	3051	3345	3471	3300	3159	3310	3705	3574	3281	3099	3091	3274	3465	3507	3555	3385	3389	3278	3265	3243	3130	3236	3305	3439	3431	3455	3486
3420	3286	3426	3437	3449	3318	3444	3356	3376	3507	3499	3437	3519	3558	3379	3298	3355	3290	3209	3409	3421	3499	3210	3302	3219	3437	3314	3171	3219	3456	3670	3563	3308	3203	3205	3312	3414	3450	3566	3499	3501	3371	3278	3222	3105	3119	3166	3154	3114	3330
3505	3464	3326	3390	3314	3381	3327	3291	3305	3567	3414	3416	3458	3385	3309	3230	3303	3325	3360	3264	3320	3462	3353	3314	3395	3568	3486	3282	3027	3133	3501	3696	3490	3354	3107	3239	3204	3336	3608	3445	3667	3529	3541	3496	3511	3155	3163	3230	3112	3230
3404	3369	3440	3382	3309	3254	3397	3263	3253	3230	3365	3379	3348	3463	3405	3183	3259	3221	3190	3161	3273	3452	3463	3236	3382	3477	3615	3485	3197	3267	3308	3604	3523	3427	3207	3248	3173	3219	3282	3576	3593	3693	3627	3638	3531	3558	3350	3366	3364	3375
3356	3418	3460	3375	3307	3318	3234	3230	3230	3373	3456	3412	3393	3295	3263	3379	3189	3394	3338	3379	3301	3428	3473	3522	3332	3385	3409	3403	3483	3269	3236	3403	3580	3605	3432	3318	3189	3081	3237	3304	3556	3711	3734	3717	3765	3702	3504	3422	3552	3528
3445	3515	3386	3308	3501	3288	3268	3216	3338	3238	3362	3329	3285	3290	3315	3149	3337	3247	3350	3267	3356	3285	3418	3423	3344	3226	3414	3337	3464	3441	3286	3201	3476	3550	3545	3471	3360	3193	3319	3185	3402	3514	3637	3776	3849	3780	3770	3633	3576	3582
3429	3320	3293	3360	3371	3214	3257	3337	3281	3315	3405	3270	3282	3267	3201	3256	3153	3312	3224	3413	3339	3359	3363	3485	3330	3361	3239	3263	3405	3477	3372	3163	3279	3340	3538	3583	3541	3436	3295	3350	3355	3387	3646	3529	3692	3650	3661	3805	3838	3758
3404	3418	3350	3300	3409	3363	3308	3423	3406	3419	3285	3289	3395	3166	3269	3222	3259	3338	3372	3334	3245	3310	3220	3379	3404	3253	3225	3034	3276	3409	3458	3236	3186	3149	3201	3451	3516	3660	3510	3412	3292	3346	3430	3438	3446	3524	3638	3624	3682	3769
3150	3207	3184	3300	3309	3335	3334	3418	3451	3452	3525	3321	3271	3392	3368	3282	3383	3344	3345	3344	3474	3325	3297	3208	3328	3273	3095	3250	3223	3282	3365	3372	3344	3185	3225	3259	3469	3496	3548	3478	3461	3411	3379	3232	3310	3363	3333	3443	3518	3566
3250	3188	3096	3139	3274	3256	3285	3277	3294	3375	3379	3348	3284	3339	3345	3242	3243	3396	3333	3463	3359	3378	3311	3362	3298	3322	3278	3135	3250	3161	3181	3331	3362	3392	3239	3179	3266	3207	3461	3439	3538	3543	3564	3261	3430	3302	3309	3344	3362	3388
3294	3172	2997	3109	3221	3184	3223	3246	3319	3394	3419	3340	3367	3383	3370	3245	3442	3307	3471	3470	3469	3413	3284	3302	3280	3219	3131	3306	3216	3240	3100	3222	3337	3467	3504	3283	3201	3303	3234	3304	3459	3592	3585	3547	3493	3328	3452	3385	3374	3399
3186	3266	3184	3082	3272	3075	3212	3281	3378	3378	3345	3204	3369	3487	3329	3372	3405	3378	3421	3403	3258	3404	3348	3478	3252	3295	3301	3269	3326	3256	3211	3184	3164	3331	3404	3340	3357	3250	3363	3334	3371	3417	3476	3503	3615	3589	3500	3570	3580	3668
3248	3214	3030	3124	3222	3199	3143	3174	3374	3334	3250	3271	3338	3415	3330	3316	3244	3216	3363	3434	3365	3314	3234	3300	3287	3250	3344	3260	3209	3333	3338	3325	3355	3242	3333	3344	3579	3413	3282	3475	3382	3291	3248	3361	3362	3421	3605	3498	3656	3741
3210	3269	3203	3156	3035	3067	3191	3233	3269	3369	3247	3336	3360	3332	3264	3322	3241	3259	3264	3356	3319	3364	3214	3225	3262	3323	3299	3262	3359	3403	3381	3380	3446	3345	3380	3398	3349	3480	3476	3508	3417	3477	3369	3403	3339	3389	3376	3504	3593	3533
3311	3293	3183	3278	3335	3248	3254	3242	3351	3256	3267	3293	3128	3208	3245	3205	3231	3156	3113	3194	3205	3217	3183	3224	3173	3371	3256	3283	3346	3368	3280	3416	3476	3256	3375	3396	3333	3439	3529	3502	3472	3474	3509	3390	3494	3355	3345	3459	3480	3357
3189	3159	3327	3372	3272	3222	3289	3217	3196	3313	3248	3437	3284	3198	3199	3113	3316	3099	3171	3167	3109	3168	3186	3258	3132	3198	3194	3149	3138	3272	3192	3469	3379	3362	3326	3280	3278	3166	3320	3323	3523	3559	3498	3545	3534	3535	3479	3465	3489	3447
3336	3310	3244	3326	3302	3358	3229	3206	3238	3294	3259	3297	3241	3160	3163	3206	3209	3157	3186	3106	3070	3133	3125	3185	3145	3260	3204	3251	3322	3324	3381	3120	3180	3198	3396	3268	3334	3254	3199	3261	3328	3295	3384	3413	3530	3419	3531	3457	3554	3540
3306	3262	3329	3366	3196	3222	3249	3365	3165	3176	3191	3183	3177	3263	3169	3250	3213	3130	3163	3132	3301	2985	3229	3148	3233	3202	3210	3266	3294	3294	3361	3100	3308	3295	3224	3337	3373	3319	3235	3232	3376	3341	3266	3326	3315	3280	3282	3292	3562	3458
3277	3206	3271	3355	3230	3341	3127	3132	3124	3090	3086	3068	3243	3236	3091	3084	3320	3171	3181	3127	3084	3141	3109	3165	3305	3267	3239	3272	3189	3238	3232	3199	3237	3206	3217	3109	3110	3120	3199	3258	3317	3369	3313	3464	3343	3332	3296	3316	3325	3448
3211	3325	3255	3254	3144	3310	3165	3130	3100	3120	2990	3025	3193	3157	3085	3226	3205	3218	3094	3102	3118	3135	3181	3275	3335	3398	3387	3299	3236	3237	3209	3134	3217	3316	3162	3124	3117	3174	3213	3268	3276	3350	3430	3416	3554	3433	3392	3387	3281	3343
3251	3170	3213	3159	3056	3109	3014	3153	3105	2997	3119	3142	3095	3189	3137	3041	3260	3068	3351	3164	3280	3155	3253	3219	3313	3243	3337	3351	3323	3191	3197	3232	3246	3242	3289	3206	3293	3247	3219	3297	3240	3324	3469	3446	3517	3409	3384	3395	3433	3316
3242	3301	2957	3259	3278	3294	3138	3051	3139	3062	3026	3088	3120	3189	3124	3155	3139	3261	3214	3307	3154	3292	3205	3411	3349	3320	3241	3319	3225	3273	3194	3288	3135	3222	3327	3231	3328	3328	3363	3199	3414	3337	3439	3335	3543	3480	3466	3422	3474	3484
3179	3251	3112	3090	3253	3215	3123	3032	3008	3108	3171	3047	3153	3205	3091	3094	3031	3150	3251	3157	3176	3237	3229	3190	3231	3380	3299	3290	3089	3183	3311	3196	3292	3318	3302	3223	3265	3234	3297	3365	3460	3360	3396	3514	3360	3397	3413	3468	3416	3463
3039	3034	3095	3159	3206	3047	3170	3171	3097	3120	3281	3119	2995	3325	3221	3176	3255	3121	3220	3130	3314	3235	3369	3213	3258	3190	3280	3197	3200	3116	3238	3278	3342	3240	3204	3198	3205	3461	3336	3348	3367	3370	3403	3349	3428	3351	3461	3511	3615	3566
3129	3081	3009	3199	3020	3077	3041	3201	3265	3081	3199	3198	3157	3148	3238	2967	3205	3142	3176	3258	3148	3246	3176	3216	3212	3174	3168	3174	3135	3190	3076	3149	3165	3245	3274	3332	3226	3338	3311	3297	3344	3282	3338	3452	3409	3425	3437	3346	3435	3543
3211	3146	2933	2866	2999	3193	3232	3019	3179	3149	3297	3010	3276	3152	3141	3201	3131	3258	3155	3244	3187	3333	3312	3272	3162	3202	3176	3184	3244	3179	3229	3217	3279	3298	3328	3295	3314	3322	3279	3343	3291	3460	3278	3317	3325	3426	3368	3344	3296	3379
2993	3045	3132	3059	2962	3067	3213	3099	3271	3278	3219	3211	3287	3216	3062	3293	3221	3120	3210	3076	3346	3314	3310	3309	3279	3155	3210	3217	3187	3155	3137	3253	3218	3202	3295	3246	3214	3282	3229	3310	3388	3399	3450	3314	3222	3351	3378	3413	3363	3413
3045	3092	2995	3138	3122	2975	3126	3214	3277	3270	3233	3142	3129	3215	3151	3143	3289	3072	3242	3244	3267	3220	3295	3281	3184	3205	3229	3250	3180	3305	3227	3273	3315	3268	3136	3265	3290	3294	3299	3303	3350	3353	3413	3291	3302	3383	3398	3435	3274	3470
3145	3082	3063	3151	3199	3182	3210	3258	3228	3222	3216	3291	3246	3114	3200	3124	3051	3314	3154	3157	3041	3292	3141	3207	3163	3211	3059	3185	3278	3234	3280	3392	3275	3244	3274	3231	3306	3209	3246	3335	3366	3420	3348	3297	3378	3353	3235	3300	3483	3556
3278	3292	3020	3115	3268	3212	3256	3155	3302	3288	3311	3124	3232	3212	3132	3106	3126	3127	3205	3257	3139	3157	3108	3281	3258	3276	3168	3241	3201	3272	3217	3297	3261	3257	3188	3139	3187	3285	3310	3304	3304	3298	3302	3317	3301	3138	3346	3375	3307	3483
3117	3301	3250	3150	3115	3230	3357	3214	3138	3222	3120	3208	3281	3154	3205	3097	3161	3216	3138	3116	3164	3031	3204	3216	3354	3134	3208	3136	3090	3287	3199	3365	3195	3127	3205	3178	3137	3167	3221	3226	3207	3238	3398	3307	3396	3288	3286	3347	3273	3236
2978	3135	3275	3211	3194	3159	3221	3107	3190	3258	3086	3131	3105	3109	3217	3132	3140	3070	3054	3158	3088	3127	3131	3202	3433	3140	3238	3204	3184	3283	3196	3217	3123	3178	3236	3131	3227	3192	3109	3265	3185	3150	3184	3371	3132	3277	3331	3242	3272	3210
3125	2989	3123	3385	3272	3190	3310	3340	3095	3074	3174	3082	3057	3142	3245	3144	3191	3127	3236	3182	3130	3135	3234	3224	3333	3255	3276	3248	3238	3194	3189	3263	3214	3193	3217	3166	3165	3165	3159	3092	3205	3091	3183	3256	3203	3220	3196	3118	3149	3169
3156	2901	3008	3361	3334	3139	3151	3219	3234	3104	3139	3202	3149	3265	3253	3191	3241	3227	3052	3181	3089	3166	3104	3182	3182	3371	3215	3201	3130	3105	3122	3083	3107	3233	3188	3209	3145	3029	3250	3122	3207	3169	3193	3169	3184	3297	3177	3237	3258	3133
3370	3064	2850	2978	3257	3364	3015	3173	3326	3024	3035	3074	3089	3262	3185	3155	3313	3131	3152	3216	3191	3185	3203	3201	3188	3362	3231	3342	3115	3057	3025	3021	3165	3042	3180	3138	3100	3219	3100	3213	3178	3203	3204	3275	3255	3306	3271	3075	3217	3203
3446	3318	2969	3009	3339	3324	3026	3124	3193	3083	3018	3080	3070	3190	3298	3256	3194	3266	3293	3234	3286	3155	3100	3141	3237	3240	3291	3273	3123	3101	3116	3078	3108	3148	3059	3105	3099	3170	3120	3168	3128	3022	3152	3102	3166	3162	3177	3080	3205	3215
3136	3433	3183	2933	3070	3454	3184	2976	3110	3270	3047	3169	3279	3102	3211	3198	3195	3237	3247	3207	3244	3232	3119	3222	3287	3266	3220	3235	3158	3083	2988	2990	3149	3143	3166	3160	3147	3141	3168	3203	3160	3182	3104	3202	3191	3110	3122	3214	3176	3297
3044	3372	3312	3072	2951	3181	3309	3022	3010	3396	3211	3160	3284	3013	3187	3388	3365	3348	3270	3282	3294	3217	3263	3249	3324	3236	3220	3163	3178	3132	3169	3183	3166	3219	3175	3292	3175	3046	3139	3244	3104	3212	3137	3222	3233	3143	3152	3168	3161	3288
2890	3338	3432	3283	2893	3227	3407	3133	2955	3309	3372	3076	3211	3147	3205	3296	3242	3258	3234	3256	3231	3219	3285	3210	3281	3226	3290	3215	3196	3167	3241	3134	3261	3168	3136	3123	3134	3094	3044	3135	3198	3192	3237	3141	3076	3264	3176	3195	3227	3229
2819	3118	3471	3390	3069	3064	3468	3270	3076	3262	3211	3170	3275	3248	3136	3354	3076	3315	3246	3239	3185	3234	3230	3255	3210	3213	3187	3240	3152	3156	3250	3257	3195	3232	3192	3088	3172	3011	3052	3168	3158	3223	3127	3122	3122	3061	3325	3159	3197	3296
2886	2914	3262	3541	3009	2941	3454	3485	3080	3240	3258	3032	3245	3232	3047	3293	3089	3316	3255	3170	3222	3303	3296	3037	3166	3054	3242	3209	3283	3104	3276	3242	3156	3248	3203	3149	3164	3127	3065	3047	3177	3098	3139	3123	3138	3148	3198	3135	3115	3117
2932	2905	3328	3435	3105	3088	3340	3416	3110	3195	3440	3150	3275	3174	2986	3144	3160	3256	3183	3132	3234	3157	3191	3251	3198	3193	3183	3091	3184	3095	3235	3100	3202	3174	3080	3083	3026	2983	3048	3063	3119	3053	3104	3110	3153	3097	3085	3127	3159	3294
2950	2761	3210	3535	3210	3111	3242	3502	3145	3066	3395	3225	3196	3268	3063	3120	3149	3147	3134	3169	3250	3222	3164	3280	3336	3172	3117	3200	3229	3255	3267	3207	3144	3191	3147	3075	3115	3190	3101	3065	3169	3069	3042	3109	3178	3167	3182	3193	3205	3147
3021	2763	3177	3452	3336	2836	3266	3468	3145	3157	3432	3137	3054	3323	3014	3235	3078	3181	3156	3120	3225	3275	3199	3292	3238	3107	3219	3186	3167	3180	3238	3250	3227	3166	3131	3012	3105	3125	3005	3052	3083	3134	3196	3144	3119	3161	3176	3320	3262	3184
2982	2792	3129	3557	3246	2919	3294	3375	3119	3134	3381	3200	3042	3380	3002	3078	3185	3150	3282	3198	3272	3187	3304	3198	3251	3241	3180	3260	3288	3231	3205	3236	3292	3262	3125	3186	3137	3155	3092	3068	3186	3186	3188	3093	3077	3126	3171	3171	3163	3081
2943	2791	3041	3554	3198	2954	3186	3393	3080	3118	3395	3174	3106	3369	3130	3164	3267	3143	3354	3154	3328	3133	3180	3150	3189	3160	3066	3275	3160	3164	3295	3180	3178	3170	3175	3070	2999	3200	3207	3154	3165	3167	3193	3152	3168	3173	3071	3125	3220	3088
3032	2855	3287	3443	3261	2989	3222	3349	3127	3062	3456	3031	3163	3244	3085	3235	3217	3121	3236	3137	3240	3112	3173	3301	3123	3171	3227	3252	3201	3143	3113	3272	3234	3256	3161	3168	3209	3233	3201	3140	3088	3177	3078	3171	3052	3089	3025	3069	3149	3163
3021	3006	3355	3468	3185	2884	3365	3443	3092	3090	3375	3187	3137	3254	3145	3258	3256	3286	3236	3150	3243	3063	3147	3370	3205	3238	3256	3184	3296	3205	3245	3328	3249	3302	3248	3337	3189	3200	3307	3157	3232	3228	3079	3220	3073	3095	3094	3160	3095	3221
2986	3067	3288	3322	2978	3011	3322	3457	3057	3209	3326	3300	3237	3373	3066	3376	3237	3224	3118	3067	3185	3074	3124	3090	3239	3200	3184	3276	3223	3210	3205	3214	3360	3344	3224	3231	3301	3150	3236	3266	3295	3239	3228	3286	3157	3246	3223	3063	3190	3186
3018	3416	3438	3297	2881	3046	3358	3282	3082	3266	3443	3223	3392	3419	3182	3494	3136	3256	3195	3152	3147	3293	3125	3178	3281	3286	3455	3271	3229	3208	3318	3260	3180	3308	3324	3198	3343	3141	3181	3158	3151	3097	3248	3179	3144	3040	3058	3127	3235	3125
3365	3458	3414	3169	2851	3118	3423	3053	2930	3317	3345	3258	3361	3202	3038	3280	3158	3145	3174	3088	3173	3004	3125	3093	3301	3270	3271	3240	3230	3313	3248	3244	3330	3297	3290	3244	3237	3194	3131	3247	3108	3066	3164	3299	3193	3188	3114	3084	3184	3148
3592	3681	3456	2927	2929	3200	3204	3084	2957	3339	3247	3223	3350	3026	3169	3128	3040	3124	3015	3114	3050	3106	3074	3158	3183	3233	3179	3254	3370	3252	3231	3158	3175	3232	3276	3333	3272	3024	3063	3153	3064	3026	3148	3108	3135	3039	3102	3078	3094	3180
3642	3629	3308	2927	3157	3276	3197	2919	3070	3203	3018	3116	3202	3030	3131	3231	2975	3145	3081	3208	3110	3090	3144	3168	3088	3158	3139	3226	3205	3171	3150	3285	3126	3252	3264	3161	3145	3054	3092	3072	3182	2974	3141	3121	3132	3153	3000	3040	3059	3106
3443	3346	3118	3152	3375	3283	2944	2962	3078	3088	2893	3243	3149	3003	3074	2988	3035	3147	2936	3218	3056	3198	3158	3149	3027	3272	3291	3180	3140	3137	3277	3306	3145	3108	3065	3153	3161	3112	3127	3124	3181	3076	3085	3141	3164	3138	3164	3128	3094	3074
3466	3158	3111	3148	3481	3356	3092	3155	3123	3038	3004	3142	3100	3115	3190	3040	3106	3169	3120	3063	3080	3186	3148	3144	3117	3248	3354	3152	3224	3150	3162	3032	3094	3153	3213	3149	3163	3133	3091	3227	3083	3050	3109	3095	3101	3097	3009	3051	3073	3054
3190	2949	3197	3330	3362	3155	3185	3263	3155	3168	3193	3219	3047	3340	3262	3283	3273	3203	3233	3051	3249	3188	3257	3126	3261	3269	3212	3222	3338	3381	3251	3338	3174	3221	3171	3265	3201	3312	3174	3256	3092	3106	3066	3252	3171	3038	3128	3070	3139	3065
3241	3152	3292	3227	3177	3206	3219	3345	3103	3136	3273	3251	3232	3463	3276	3470	3422	3286	3398	3299	3330	3196	3378	3229	3390	3287	3417	3323	3344	3352	3220	3244	3211	3300	3294	3273	3300	3319	3271	3265	3232	3209	3363	3269	3168	3239	3170	3131	3176	3171
3392	3267	3287	3160	3192	3114	3269	3196	3015	3146	3180	3129	3399	3425	3344	3401	3243	3321	3230	3285	3235	3106	3306	3113	3239	3260	3267	3274	3215	3311	3250	3198	3278	3255	3211	3186	3242	3249	3138	3183	3096	3141	3087	3174	3071	3177	3203	3151	3052	3158
[truncated: 920 more columns]
