# Supplementary material for: Spatial Resolution and Refractive Index Contrast of Resonant Photonic Crystal Surfaces for Biosensing
Source: IEEE Photonics J. Author manuscript; Available in PMC 2015 Sep 7. (PMC4561521; doi:10.1109/JPHOT.2015.2435699)
Supplement: fig4_data [file NIHMS64775-supplement-fig4_data.gz › Volumes/graham/MacBook_backup/PhD_folder_2015_06_02/paper_improvements/IEEE_J_Photonics/final_files/data_files/fig4/ref/r10.csv]

4478	3841	3739	3717	3812	3966	4084	4056	4267	4094	4044	4041	3976	4014	3957	3926	3812	3731	3833	3763	3913	3938	3913	4035	3924	4026	3949	3901	3968	4050	4092	4013	3961	3961	3939	4048	3933	3873	3917	4052	3842	3961	4003	3943	4035	4067	4028	4063	3983	3917
4125	3971	3868	3990	4024	4228	4348	4497	4269	4322	4084	4123	3945	3888	3852	3751	3639	3708	3772	3775	3921	3950	3887	4112	3945	3924	3892	3924	3916	3896	4005	3835	3884	3860	3951	3946	3920	3987	4019	3909	3932	4054	3900	3910	3873	3784	3926	3977	4009	3928
4043	3838	3865	4049	4230	4285	4167	4358	4291	4157	4046	3785	3892	3712	3671	3696	3766	3733	3670	3726	3816	3829	3831	3739	3671	3898	3883	3828	3916	3921	3945	3856	3735	3785	3821	3985	3987	3970	3941	3958	3906	3933	3908	3687	3841	3780	3677	3676	3855	3750
3837	4028	4052	4046	4281	4269	4186	4213	4195	3940	3886	3787	3754	3600	3526	3745	3644	3684	3840	3686	3794	3717	3737	3795	3842	3766	3803	3944	3812	3853	3840	3813	3740	3942	3889	3904	3900	3916	3931	3899	3956	4001	3771	3752	3682	3748	3657	3810	3763	3793
3940	3975	3993	4032	4109	4138	4127	3987	3936	3926	3872	3755	3691	3659	3699	3782	3782	3909	3943	3917	3878	3877	3752	3794	3701	3791	3791	3882	3763	3877	3813	3772	3828	3961	4023	3829	4026	3845	4011	3911	4072	3875	3901	3838	3721	3803	3727	3751	3797	3806
4116	4059	4229	4083	3975	3863	3963	3826	3899	3868	3789	3692	3760	3696	3749	3750	3970	3966	3996	3993	3944	3794	3787	3758	3818	3831	3825	3936	3830	3693	3925	3983	3899	3989	3892	3938	4054	3988	4127	4098	4025	4095	3996	3845	3894	3750	3768	3691	3828	3751
3982	4182	4089	4031	3984	3774	3804	3873	3876	3836	3813	3678	3705	3832	3881	3956	3892	4013	4049	4151	3936	3903	3775	3763	3910	3842	3834	3676	3727	3813	4032	3950	3890	3797	3919	4060	4015	4070	4058	4081	4041	4150	4022	4123	3969	3841	3818	3847	3827	3911
4118	4221	4251	4003	3826	3756	3765	3874	3801	3807	3985	3933	3938	3885	3921	3869	4017	4011	4078	3979	4147	3970	3928	3886	3952	3842	3742	3906	3901	3926	3917	3996	3861	4048	3973	4014	4115	4093	4050	4030	4201	4046	4038	4109	4024	3845	3913	3806	3828	3921
4123	4109	4003	3837	3813	3826	3841	3881	3701	3887	3855	3837	4035	3961	3901	3867	3966	3958	4197	4092	3955	4268	4052	4035	3933	3920	3845	3865	3832	3885	3881	3935	3905	4031	4213	4061	4217	4126	4143	4105	4131	4303	4230	4273	4060	4003	3899	3983	3808	3772
4101	3955	3915	3856	3759	3803	3814	3711	3829	4006	3896	3918	3908	3921	3950	3958	3925	3896	4015	3994	4047	4085	4166	3994	3946	4011	3822	3956	4007	3739	3922	4032	3843	4134	4242	4194	4112	4100	4091	4058	4266	4251	4259	4106	4287	4050	3935	3969	3969	3767
4141	3950	3837	3897	3957	3894	3879	3823	4025	3805	3859	4006	3920	3889	3850	3956	3881	3790	3916	4084	4277	4219	4109	4067	4103	4059	4051	4017	4010	3856	3972	3988	4059	4085	4415	4230	4099	4165	4141	4220	4249	4310	4377	4288	4179	4157	4010	4050	4055	3964
3845	4010	3854	3966	4030	3936	4086	4041	3960	3887	3910	3877	3903	4007	3924	3898	3782	3882	3977	3991	4068	4057	4181	4014	4054	4116	4149	4090	4054	4027	4064	4135	4062	4113	4243	4077	4218	4148	4191	4339	4255	4368	4369	4315	4246	4309	4098	4078	3981	4009
4052	3830	3823	3873	3959	4090	4067	4182	3984	3884	3917	3976	3906	3947	3768	3888	3806	3897	3900	4090	4160	4257	4177	4230	4252	4168	4145	4082	4037	4154	4106	4153	4157	4134	4203	4148	4182	4352	4248	4311	4448	4404	4342	4241	4284	4169	4147	4141	4115	4070
4052	3856	3819	3912	3918	4191	4345	4259	4164	3972	3922	3843	3904	3898	3916	3869	3983	3982	3980	4223	4157	4294	4294	4312	4207	4077	3964	4070	4164	4282	4326	4125	4096	4299	4151	4247	4129	4301	4459	4452	4401	4404	4542	4381	4277	4187	4200	4219	4164	4100
4179	3768	3715	4030	4102	4174	4207	4328	4283	4146	3946	3938	3771	4026	3944	4076	4068	4029	3989	4283	4229	4357	4300	4142	3887	4204	4112	4171	4078	4458	4319	4215	4092	3868	4257	4066	4132	4127	4283	4378	4477	4459	4488	4370	4364	4234	4193	4194	4223	4125
4076	3927	3991	4002	4078	4163	4198	4155	4220	4136	4186	4079	4075	4070	4028	4084	4016	4025	4245	4185	4188	4241	4248	4080	4016	3921	4062	4103	4256	4218	4117	4304	4117	4146	4274	4241	4144	4159	4278	4290	4416	4410	4450	4269	4351	4126	4289	4206	4110	4169
4085	4044	3795	3826	4032	4131	4140	4318	4186	4147	4186	4114	3983	4004	3978	4117	3984	4090	4120	4010	4085	4175	4034	4050	3910	4143	4086	4091	4053	3988	4111	4072	4066	4201	4141	4144	4167	4200	4194	4262	4279	4372	4236	4282	4252	4325	4300	4299	4225	4293
4191	4115	4025	4021	4201	4208	4314	4249	4111	4071	4154	3989	4156	4079	4079	4066	4006	4076	3976	4119	4173	4002	4034	3914	4071	3995	4025	3986	4023	3955	3959	3947	4063	4287	4181	4202	4208	4182	4289	4356	4350	4307	4328	4355	4515	4492	4398	4435	4293	4312
4351	4189	4262	4148	4200	4202	4163	4157	4322	4259	4098	4018	4205	4100	4069	3996	4195	4157	4144	4062	3970	4066	3928	4038	4165	3904	4005	3983	3748	3883	3863	3974	4011	4341	4124	4265	4152	4188	4204	4301	4179	4335	4288	4265	4581	4510	4533	4271	4367	4280
4285	4218	4287	4321	4191	4269	4180	4336	4216	4218	4252	4020	4207	4090	4236	4046	4235	4095	4184	4071	3945	4023	4113	3907	4032	3806	3962	3863	3740	3824	3776	4022	4118	4169	4295	4167	4263	4330	4262	4291	4199	4204	4224	4337	4577	4523	4510	4380	4352	4264
4397	4355	4353	4416	4312	4341	4351	4262	4449	4252	4107	4124	4054	4176	4085	4103	4160	4276	4107	4081	4051	3926	4110	3928	3950	4023	3781	3964	3762	3802	3839	3985	4172	4062	4139	4335	4123	4091	4183	4318	4155	4258	4275	4494	4332	4558	4157	4340	4354	4234
4299	4218	4210	4349	4373	4279	4409	4424	4270	4348	4216	4348	4308	4136	4133	4065	4056	3937	4054	4131	4024	3986	4037	4007	3967	3890	3960	3868	3868	3848	3853	3998	4113	4141	3992	4083	4107	4204	4220	4236	4294	4251	4180	4362	4240	4341	4170	4426	4161	4298
4128	4147	4184	4326	4327	4438	4349	4309	4450	4563	4340	4420	4199	4233	4142	3994	3884	3911	4118	4021	3971	4053	4022	3954	4112	3989	3898	3968	3838	3948	3911	3835	4003	4037	3942	3966	4000	4210	4233	4273	4172	4333	4090	4201	4373	4198	4240	4287	4235	4221
4125	4049	4051	4172	4373	4439	4437	4362	4430	4499	4494	4317	4371	4271	4049	4003	3867	3875	4120	4107	4114	4154	3988	4041	4083	3838	3847	3994	3809	3874	3898	3919	3855	4057	3958	3912	4144	4182	4125	4187	4174	4326	4216	4144	3978	4062	4262	4255	4204	4391
3942	3911	4080	4122	4242	4475	4374	4391	4436	4513	4553	4270	4315	4030	4064	3972	4053	4096	4163	4171	4047	4102	4140	3904	3901	3920	3841	3909	4010	3953	3975	3938	4042	3891	3952	3968	4108	4183	4172	4206	4388	4038	4216	4091	4227	4122	4214	4345	4325	4469
3920	3943	4049	4100	4286	4375	4321	4343	4330	4272	4333	4211	4150	3920	3988	3833	3875	4200	4091	4168	4071	4099	4062	4037	3882	3869	3945	3946	3931	3906	3895	3954	4000	3886	3807	3917	3949	4252	4161	4226	4353	4177	4166	4147	4164	4142	4050	4325	4249	4262
3967	3878	4063	4163	4234	4273	4216	4208	4164	4321	4274	4125	4124	4016	3978	4038	4094	4164	4259	4069	4231	3954	3940	3915	3981	3867	3883	3860	3992	3907	3816	3754	3854	3763	3913	3964	3921	3966	4076	4142	4087	4316	4320	4270	4088	4166	4200	4441	4267	4314
4067	3967	4087	4192	4266	4278	4215	4201	4148	4116	4052	4005	4076	4088	4113	4153	4173	4061	4128	4155	3994	3965	3987	3917	3966	3908	3840	3754	4027	3859	3825	3759	3860	3839	3915	3818	3964	3907	3939	4118	4132	4263	4254	4334	4294	4121	4200	4249	4107	4187
4260	4122	4111	4181	4208	4197	4136	4050	3996	3952	4149	3981	4135	4098	4184	4122	4125	4099	4072	4049	3937	4062	3932	3922	3965	3951	4011	3886	3954	3828	3694	3836	3981	4103	3861	3773	3927	3930	3997	3960	4029	4244	4282	4410	4242	4373	4216	4229	4108	4341
4273	4176	4130	4201	4260	4162	4081	3990	4059	3997	4098	3994	4069	4214	4272	4094	4051	3993	4069	3911	3911	4007	3954	3973	4039	4075	4052	3905	4024	3849	3811	3873	3800	3858	3906	3809	3841	3807	3844	3883	4139	4145	4435	4405	4276	4249	4208	4161	4135	4030
4243	4109	4286	4261	4266	4200	3978	4000	4007	4098	4072	4199	4175	4043	4077	4082	4000	4020	3915	3901	3853	3883	3921	4014	4164	3985	4048	4013	3929	3647	3844	3864	3777	3916	3879	3731	3801	3829	3950	3948	4057	4401	4300	4246	4202	4186	4126	4113	4089	4157
4226	4272	4128	4188	4357	4296	4138	4098	4069	4196	4145	4139	4154	4087	3895	3907	3895	3769	3834	3802	3929	4082	4006	4030	3977	4013	4027	3924	3798	3724	3861	3845	3912	3886	3906	3878	3843	3834	3914	3966	4115	4117	4165	4249	4149	4268	4194	4065	4133	4062
4243	4113	4179	4181	4313	4251	4253	4244	4217	4368	4311	4182	3984	4001	3921	3784	3877	3808	3947	4014	3964	4062	3962	4123	4025	3982	3960	4020	3910	3842	3867	3907	3934	3904	3887	3844	3875	4017	3866	4045	3992	4017	4074	4081	4234	4107	4185	4100	4212	4114
4282	4109	4164	4029	4216	4229	4224	4274	4284	4351	4219	3968	4020	3928	3739	3962	3798	3790	3805	3894	3984	3930	3901	4019	3974	3980	3951	3972	3865	3796	3939	3950	3955	3820	3834	3774	3937	4024	3929	4003	3989	3927	4006	4052	4132	4175	4326	4233	4205	4146
4227	4113	4121	4252	4131	4281	4384	4169	4100	4341	4158	4046	3980	3979	3923	3787	3860	3949	3937	3909	3966	3865	3957	3946	3933	3961	3995	3927	3818	3968	3992	3984	4112	3967	3924	3874	3930	4065	3917	3994	3874	3973	3952	4022	4182	4171	4282	4223	4200	4026
4257	4102	4078	4090	4168	4403	4328	4357	4273	4213	4014	3945	3978	3972	3935	3987	3845	4039	3970	3867	3811	3736	3922	4017	3935	3992	3949	4072	4039	3843	3995	4133	4028	3823	3902	3967	3928	4063	3921	3987	4079	3832	4032	3888	4123	4152	4291	4394	4229	4153
4239	4250	4207	4155	4258	4379	4212	4129	4109	4016	4151	3957	4093	4048	3973	3997	4094	3911	3999	3774	3930	3780	3908	3837	3954	4042	4084	4015	4025	4027	4199	4006	3894	4001	3892	3973	3959	4028	4006	3986	3861	3936	3875	3989	4000	4240	4272	4237	4248	4231
4455	4200	4317	4109	4307	4277	4209	4078	4043	4087	4163	4186	4193	4111	4034	4016	3926	3898	3969	3947	3762	3948	3928	3897	4132	4192	4141	4085	4121	4057	3974	3998	4023	4110	3904	3950	3931	4075	3877	4097	3954	4029	4045	3963	4102	4209	4282	4246	4255	4170
4543	4361	4353	4277	4151	4259	4115	4094	4078	4207	4257	4273	4282	4093	3997	4162	3966	3940	3948	3882	3900	3824	3951	4040	4064	3997	4091	3947	4070	3901	4166	4098	4145	4043	3940	4079	3926	3941	3991	3968	3870	4006	3929	4019	3994	4166	4013	4020	4166	4085
4385	4495	4390	4239	4271	4169	4142	3962	4061	4014	4214	4121	4121	4111	4103	3995	4023	3826	3937	3932	3998	3987	3945	4071	4049	4007	3932	4064	4001	4097	4066	4197	4097	4190	4082	3956	3967	3975	3912	4058	4015	3944	3882	3901	3912	3951	3939	3944	4022	4033
4411	4390	4255	4115	4194	4127	4068	4014	4147	4163	4266	4243	4312	4088	4121	4057	4029	3921	3913	3801	3867	3877	3753	3915	3848	4021	4063	4028	4065	4019	4120	4148	4252	4284	4153	4034	3904	3944	3924	4024	3997	4153	4018	4073	3965	3956	3981	4089	3904	4149
4510	4274	4165	4188	4247	4189	3972	4116	4034	4106	4210	4218	4229	4140	4019	3980	4066	3952	3950	3907	3993	3944	4022	3924	3917	3882	4021	4018	4069	4043	4059	4311	4309	4210	4110	4143	3868	3992	4004	3904	4150	4114	3936	3996	3956	3979	3917	3984	3953	3975
4289	4187	4243	4276	4058	4137	4059	4037	3929	4209	4210	4200	4144	4046	4170	4163	4041	3976	3935	3925	3862	3903	3819	3883	3806	4019	3853	3975	4049	4049	4090	4178	4215	4296	4218	4081	4096	3988	3997	4087	4038	3989	3997	3962	3990	3921	3959	4095	4061	3995
4292	4235	4297	4159	4288	4237	4250	3987	4150	4090	4165	4092	4123	4026	4143	4174	4078	4142	4050	3993	3919	3870	3901	3766	3792	3894	4064	3932	4011	3896	4004	4210	4178	4190	4332	4363	4271	4103	4002	3897	4093	3992	4167	3937	4010	4019	3909	3990	4025	3915
4066	4227	4210	4327	4389	4272	4280	4192	4263	4016	4146	3984	3974	4095	4102	4171	4216	4127	4182	4033	4007	3945	3764	3670	3782	3761	4034	3896	3986	3928	4137	4074	3948	4166	4264	4371	4376	4029	4034	4073	4054	4162	4068	4061	4086	4003	4072	4089	3837	3899
4148	4294	4322	4454	4327	4315	4245	4015	4237	4121	4023	3991	3935	3972	4160	4203	4154	4057	4087	4214	4099	3912	3870	3734	3758	3870	3979	3926	3919	3982	3945	3970	3991	4061	4399	4365	4313	4276	4072	4097	4103	3893	4136	4032	4293	4044	4050	3943	3950	3965
4143	4425	4317	4424	4303	4453	4349	4168	4098	4043	4062	3962	4016	4012	4092	3999	4159	4100	4199	4232	4129	4002	4015	3882	3834	3956	3863	3991	3962	4033	4030	4008	3998	4167	4321	4287	4391	4210	4215	4099	4276	4222	4046	4069	4075	3987	4063	3914	3925	3827
4133	4234	4223	4181	4341	4363	4102	4147	4112	4129	4008	3972	4025	4030	4072	4027	4143	4165	4255	4185	3988	4075	3987	3942	3847	3919	3939	3907	3926	3907	4041	4003	4041	4267	4138	4301	4398	4262	4257	4166	4193	4190	4222	4246	4190	4024	4113	4080	4126	4053
4186	4223	4159	4101	4222	4274	4264	4046	4200	4108	4052	4103	3983	4021	3849	4007	3962	4024	4093	4180	4161	4149	4129	4059	3870	3859	4030	3997	4013	3944	4033	4118	4105	4115	4170	4432	4264	4325	4111	4250	4220	4187	4273	4357	4116	4055	4063	4107	4118	4158
4119	4031	4178	4157	4234	4191	4073	4155	4195	4146	4062	4153	3966	3988	3964	3926	3882	4168	4144	4267	4278	4200	4145	3950	4028	3982	3934	3930	3964	4024	4049	4043	4087	4127	4075	4203	4459	4248	4293	4249	4269	4226	4339	4156	3956	4066	4106	4022	4131	4054
4042	3981	3924	4042	4084	4140	4116	4288	4233	4386	4350	4107	4171	3964	3985	4048	4093	4123	4236	4280	4361	4211	4164	4047	3931	3970	3940	3805	4059	4132	4157	4061	4045	4096	4038	4164	4256	4339	4314	4361	4275	4186	4199	4077	4046	4038	4069	3998	4105	4030
3994	4020	3985	4095	4192	4217	4214	4084	4379	4241	4275	4041	4035	4153	4037	4128	4094	4290	4144	4085	4207	4279	4159	4062	4073	4015	4032	4076	4058	4078	3964	3953	4077	4076	4234	4211	4353	4284	4323	4383	4284	4265	4192	4066	4007	4116	4148	4082	4048	4047
3965	4026	4002	4133	4099	4086	4147	4235	4333	4222	4131	4055	4062	4192	4160	4200	4102	4236	4155	4114	4122	4324	4232	4027	4090	4076	3980	4154	4019	4103	4005	4047	3971	4084	4076	4080	4226	4307	4463	4256	4340	4308	4303	4263	4125	4025	3892	3947	4222	3976
3968	4126	3960	4087	3998	4145	4083	4158	4200	4122	4251	4022	4196	4189	4141	4216	4178	4034	4174	4103	4140	4177	4295	4065	4137	4038	4026	3992	4053	4117	4047	4090	4003	4069	4160	4182	4289	4337	4236	4292	4400	4156	4207	4053	4164	4065	4043	3934	4189	4231
4113	4054	4082	3951	4076	3924	3968	4073	4037	4249	4130	4237	4234	4159	4243	4105	4162	4166	4072	4082	4105	4271	4268	4235	4143	4150	4038	4093	4060	4039	4068	4179	3984	3944	4013	4309	4178	4368	4304	4294	4192	4206	3997	4115	4084	3982	4073	3931	4034	4068
4206	3923	3972	3949	3911	3953	4044	4049	3892	4087	4181	4156	4328	4188	4237	4205	4197	3998	4039	3981	4185	4254	4328	4207	4176	4213	4139	4128	3987	3924	4133	4144	3981	4083	4161	4219	4273	4162	4333	4234	4243	4252	4204	4096	3987	4101	3936	3974	4087	4185
4290	4050	4019	4056	3930	3994	4010	3968	3952	4186	4024	4378	4204	4276	4272	4156	4306	4042	4158	4257	4193	4272	4294	4271	4039	4191	4048	4034	4061	4103	4112	4147	4150	4060	4231	4158	4306	4217	4330	4181	4199	4232	4156	4002	4106	3969	3833	3904	4021	4031
4201	4046	4061	4109	4078	3814	3864	3979	4064	3985	4201	4191	4167	4218	4320	4164	4150	4272	4241	4099	4214	4166	4181	4330	4192	4050	4024	3998	4134	4133	4152	4201	4161	4147	4176	4174	4313	4251	4194	4267	4180	4041	4133	4165	4026	4134	3978	3998	3979	4032
4273	4128	4125	4103	3957	3963	3944	3892	4048	3972	4069	4118	4331	4287	4294	4376	4251	4130	4149	4135	4159	4298	4193	4273	4225	4107	4160	4122	4158	4299	4189	4086	4213	4232	4004	4197	4127	4262	4222	4148	4163	4175	3914	4007	4138	3990	4041	3996	3955	3917
4118	4236	4203	4107	4172	3943	3875	3970	4074	4035	3881	4102	4177	4350	4330	4356	4216	4281	4327	4152	4118	4265	4266	4305	4202	4196	4104	4041	4044	4160	4048	4228	3984	4053	4204	4052	4230	4275	4263	4161	4045	4007	4111	3989	4061	4189	3977	3989	3934	4102
4246	4252	4169	4277	4063	4036	4002	3993	3951	3971	3934	4057	4165	4213	4427	4351	4420	4252	4297	4163	4129	4145	4106	4226	4376	4273	4261	4226	4175	4198	4225	4165	4015	4183	3952	3960	4238	4156	4133	4221	4135	4081	3953	3968	4087	4065	3969	3951	3996	4040
4290	4339	4213	4328	4182	4191	3997	4084	4009	3824	3940	3949	4201	4056	4345	4290	4374	4271	4108	4242	4191	4148	4202	4155	4400	4179	4375	4197	4106	4164	4277	4069	4186	3988	4042	4181	4068	4157	4281	4153	4151	4020	3965	3949	3947	4061	3989	3951	3750	3993
4338	4386	4448	4281	4306	4237	4070	4034	4035	3958	4073	4069	4146	4282	4294	4462	4387	4300	4231	4259	4333	4132	4164	4254	4293	4202	4190	4136	4189	4077	4284	4352	4204	4158	4137	4132	4243	4218	4265	4275	4085	3985	4065	4027	4081	3963	3896	3900	3866	4035
4241	4285	4239	4474	4293	4270	4234	4179	4087	4126	4111	4074	4093	4155	4246	4368	4428	4333	4386	4331	4259	4292	4256	4283	4407	4334	4255	4248	4148	4231	4138	4239	4204	4228	4192	4050	4178	4207	4155	4224	4120	4152	4176	4110	3988	4156	4061	3999	3920	3925
4359	4240	4330	4474	4346	4303	4231	4108	4153	4245	3972	3940	4182	4225	4239	4422	4300	4418	4288	4456	4361	4304	4262	4321	4283	4265	4318	4195	4201	4142	4288	4308	4253	4226	4183	4168	4321	4155	4279	4175	4161	4090	4081	3933	4039	4018	4204	3918	4036	4024
4309	4203	4441	4412	4370	4383	4268	4417	4365	4147	4027	3963	4155	4053	4230	4395	4406	4437	4412	4462	4358	4322	4224	4313	4251	4307	4209	4064	4116	4218	4276	4069	4291	4204	4133	4209	4067	4236	4219	4168	4181	4149	4033	4014	4125	4097	4076	4112	4190	3984
4429	4371	4492	4333	4391	4591	4472	4351	4319	4208	4140	4002	4127	4100	4058	4188	4444	4465	4476	4367	4361	4355	4215	4217	4357	4186	4105	4071	4108	4066	4029	4061	4237	4100	4077	4163	4129	4144	4368	4118	4171	4008	3967	4112	4322	4122	4149	4154	4059	4140
4364	4311	4457	4529	4612	4514	4419	4499	4444	4423	4141	3998	4093	4002	4046	4146	4306	4404	4420	4443	4196	4344	4221	4352	4336	4276	4170	4158	4171	4088	4150	4102	4242	4098	4049	4141	4185	4289	4096	4189	4243	4084	4103	4213	4221	4202	4341	4211	4019	4122
4448	4373	4394	4515	4571	4552	4470	4544	4415	4184	4217	4345	3980	4041	4066	4115	4414	4393	4223	4420	4410	4474	4452	4378	4268	4291	4146	4140	4148	4021	4049	3996	4094	4198	4094	4107	4117	4142	4175	4116	4296	4303	4159	4142	4121	4239	4261	4252	4232	4129
4352	4414	4396	4496	4358	4547	4471	4405	4396	4236	4290	4180	4115	3980	4073	4076	4152	4357	4261	4307	4302	4351	4403	4411	4181	4205	4129	4015	4146	3978	4154	4147	4003	4179	4140	4071	4036	4411	4176	4235	4150	4153	4177	4127	4328	4324	4302	4347	4310	4157
4406	4439	4329	4331	4321	4254	4384	4556	4522	4473	4227	4216	4155	4123	4146	4127	4258	4317	4307	4304	4422	4293	4394	4250	4380	4259	4105	4151	4132	4071	4069	4069	4129	4066	4177	3920	3882	4179	4167	4265	4141	4252	4092	4005	4181	4329	4383	4437	4378	4324
4351	4448	4342	4405	4437	4417	4480	4461	4474	4390	4341	4278	4193	4155	4052	4028	4071	4218	4300	4278	4226	4299	4276	4356	4248	4379	4208	4134	4073	4056	4160	4065	4057	4070	3967	4107	4181	4152	4167	4243	4290	4194	4195	4216	4194	4341	4329	4312	4315	4283
4494	4337	4434	4346	4419	4385	4549	4348	4549	4340	4301	4130	4148	4136	4154	4064	4109	4185	4165	4262	4332	4329	4310	4240	4273	4301	4249	4180	4074	4206	4150	4044	4035	4147	4000	4022	4024	4094	4308	4167	4308	4243	4242	4313	4362	4245	4344	4437	4441	4451
4455	4355	4364	4374	4353	4433	4392	4308	4305	4243	4246	4247	4298	4231	4201	4211	4155	4225	4121	4190	4283	4269	4402	4349	4271	4214	4267	4099	4140	4085	4171	4110	4104	3997	3834	4096	4058	4164	4191	4395	4342	4254	4201	4230	4232	4296	4306	4340	4363	4347
4552	4384	4308	4509	4197	4505	4258	4344	4238	4265	4231	4234	4114	4268	4272	4178	4111	4159	4140	4221	4140	4412	4259	4288	4238	4230	4151	4086	4061	4142	4067	3938	4083	4075	4179	4123	4218	4178	4158	4268	4280	4422	4233	4223	4242	4395	4366	4474	4441	4450
4403	4298	4250	4304	4367	4284	4272	4325	4240	4336	4396	4252	4278	4238	4269	4276	4259	4150	4183	4189	4291	4118	4204	4171	4305	4153	4174	4070	4036	4163	4119	4002	4145	4164	4218	4178	4137	4208	4318	4228	4329	4303	4237	4368	4148	4333	4349	4326	4404	4303
4364	4303	4370	4291	4271	4188	4288	4235	4280	4202	4220	4245	4263	4151	4282	4244	4233	4239	4128	4117	4164	4209	4193	4173	4196	4164	4216	4209	4139	4046	4091	4194	4053	4262	4180	4157	4279	4252	4236	4393	4370	4477	4415	4232	4305	4329	4374	4269	4365	4266
4484	4332	4238	4303	4198	4245	4102	4283	4195	4226	4272	4320	4227	4292	4151	4174	4210	4252	4130	4207	4260	4243	4239	4253	4246	4194	4129	4133	4110	4109	4128	4149	4180	4230	4122	4109	4345	4206	4248	4230	4261	4429	4321	4221	4358	4284	4234	4417	4292	4212
4357	4274	4176	4194	4231	4306	4184	4182	4207	4147	4306	4252	4162	4338	4193	4245	4303	4196	4231	4073	4255	4167	4305	4242	4356	4284	4136	4073	4137	4111	4265	4141	4192	4165	4299	4351	4213	4318	4300	4413	4416	4362	4240	4273	4289	4233	4196	4262	4299	4366
4339	4185	4157	4130	4440	4357	4156	4407	4291	4292	4158	4267	4236	4337	4375	4272	4335	4281	4393	4265	4312	4146	4229	4379	4246	4181	4251	3999	4183	3890	4200	4142	4133	4114	4171	4418	4283	4309	4310	4287	4512	4409	4361	4433	4341	4254	4403	4146	4285	4282
4341	4385	4194	4186	4125	4322	4276	4330	4199	4251	4250	4113	4255	4248	4454	4320	4251	4357	4338	4383	4134	4206	4169	4307	4304	4252	4363	4278	4123	4129	4082	4175	4254	4301	4476	4388	4348	4406	4476	4485	4516	4499	4494	4402	4400	4396	4291	4285	4254	4301
4370	4237	4160	4276	4299	4400	4203	4358	4224	4333	4338	4253	4477	4442	4441	4371	4452	4332	4458	4477	4274	4392	4336	4403	4649	4301	4273	4266	4134	4233	4185	4220	4208	4258	4394	4495	4326	4503	4364	4432	4438	4482	4283	4363	4320	4293	4243	4212	4327	4268
4381	4247	4142	4185	4366	4329	4433	4289	4199	4299	4353	4399	4341	4435	4559	4518	4481	4499	4500	4345	4335	4256	4386	4400	4433	4348	4388	4379	4376	4151	4123	4097	4255	4199	4295	4395	4334	4423	4403	4424	4395	4451	4410	4388	4324	4257	4242	4268	4377	4372
4303	4190	4219	4233	4282	4156	4427	4341	4351	4309	4410	4456	4339	4670	4661	4691	4537	4538	4383	4514	4369	4348	4466	4325	4428	4458	4590	4522	4392	4348	4228	4269	4220	4372	4366	4365	4443	4463	4328	4453	4433	4384	4446	4400	4284	4248	4403	4352	4210	4367
4356	4339	4264	4249	4329	4335	4349	4305	4385	4400	4507	4531	4376	4655	4580	4670	4473	4455	4424	4484	4383	4400	4368	4528	4532	4406	4584	4422	4383	4401	4322	4287	4286	4308	4355	4227	4442	4430	4452	4321	4481	4490	4411	4262	4322	4352	4331	4265	4191	4311
4349	4387	4276	4437	4465	4264	4366	4248	4473	4469	4439	4440	4574	4618	4682	4712	4534	4683	4415	4392	4413	4420	4566	4632	4480	4464	4418	4493	4447	4454	4344	4440	4294	4246	4426	4475	4581	4429	4402	4338	4352	4437	4273	4365	4315	4304	4270	4188	4147	4421
4388	4352	4408	4412	4422	4348	4354	4454	4280	4371	4307	4523	4667	4719	4754	4662	4787	4725	4468	4480	4532	4346	4304	4554	4495	4496	4581	4423	4528	4375	4432	4324	4369	4326	4366	4383	4380	4443	4522	4369	4343	4385	4356	4277	4388	4247	4359	4334	4266	4474
4302	4322	4351	4225	4352	4368	4428	4350	4372	4418	4483	4532	4580	4678	4745	4804	4764	4595	4557	4506	4354	4413	4443	4529	4435	4554	4454	4593	4370	4445	4554	4431	4371	4382	4302	4398	4314	4265	4499	4368	4425	4301	4191	4273	4281	4307	4206	4322	4313	4224
4381	4292	4182	4245	4384	4420	4363	4407	4433	4421	4350	4552	4539	4604	4756	4741	4740	4555	4491	4497	4354	4462	4350	4370	4345	4383	4432	4497	4528	4442	4496	4258	4327	4263	4268	4319	4310	4367	4393	4399	4421	4272	4299	4254	4220	4158	4167	4183	4287	4298
4344	4211	4243	4388	4387	4457	4374	4461	4387	4308	4497	4679	4421	4589	4829	4892	4653	4607	4502	4588	4512	4312	4562	4400	4418	4426	4500	4386	4398	4223	4299	4369	4306	4201	4350	4390	4457	4465	4335	4381	4377	4349	4357	4285	4213	4366	4129	4244	4295	4218
4380	4323	4335	4295	4400	4427	4455	4277	4351	4422	4408	4455	4585	4667	4677	4827	4673	4567	4545	4433	4374	4385	4328	4374	4390	4292	4375	4323	4345	4305	4333	4148	4267	4278	4363	4490	4275	4375	4481	4285	4316	4463	4471	4262	4232	4203	4239	4200	4263	4265
4334	4201	4223	4310	4452	4570	4415	4330	4448	4343	4364	4373	4505	4616	4574	4658	4574	4426	4526	4338	4234	4288	4255	4178	4289	4248	4314	4261	4339	4265	4229	4188	4263	4231	4307	4299	4355	4412	4384	4418	4223	4370	4355	4366	4270	4404	4261	4342	4254	4252
4372	4406	4202	4369	4345	4291	4324	4245	4238	4269	4215	4417	4580	4459	4631	4596	4482	4467	4390	4475	4397	4265	4304	4199	4305	4174	4283	4288	4272	4166	4265	4244	4280	4223	4255	4351	4306	4296	4390	4421	4402	4357	4320	4291	4212	4353	4426	4105	4118	4262
4117	4139	4303	4387	4432	4425	4427	4305	4339	4271	4219	4374	4350	4278	4464	4502	4418	4533	4286	4371	4100	4200	4164	4191	4329	4216	4284	4131	4169	4115	4303	4194	4340	4246	4320	4236	4186	4382	4320	4453	4439	4344	4300	4460	4343	4341	4230	4314	4199	4211
4237	4189	4193	4355	4443	4370	4483	4364	4258	4191	4342	4318	4301	4410	4399	4418	4309	4469	4168	4107	4124	4163	4066	4285	4157	4204	4186	4290	4157	4240	4286	4166	4382	4293	4416	4110	4296	4318	4379	4318	4330	4315	4311	4393	4365	4494	4228	4200	4300	4227
4228	4311	4182	4247	4323	4387	4495	4390	4147	4252	4144	4268	4393	4510	4266	4367	4266	4288	4236	3994	4114	3991	4072	4133	4171	4124	4226	4297	4206	4257	4305	4207	4203	4286	4317	4314	4329	4421	4315	4299	4316	4225	4444	4256	4384	4234	4131	4140	4154	4380
4208	4117	4201	4281	4418	4255	4318	4207	4212	4128	4106	4285	4271	4325	4300	4261	4254	4258	4123	4074	4154	4215	3993	4000	4068	4110	4306	4252	4251	4314	4177	4224	4148	4226	4301	4330	4371	4417	4325	4242	4195	4177	4236	4240	4257	4136	4268	4141	4308	4247
4335	4260	4232	4351	4435	4462	4446	4235	4035	4269	4116	4206	4338	4410	4312	4250	4238	4198	4099	4143	4145	4025	4057	4056	4081	4116	4275	4290	4240	4272	4317	4189	4272	4305	4144	4159	4438	4212	4193	4305	4167	4186	4322	4212	4184	4373	4184	4316	4126	4366
4444	4162	4305	4503	4632	4502	4511	4489	4247	4231	4215	4419	4361	4475	4367	4296	4323	4325	4219	4083	4140	4066	3986	4022	4023	4106	4273	4212	4208	4242	4366	4329	4281	4305	4379	4319	4415	4272	4332	4272	4101	4283	4308	4156	4209	4227	4289	4263	4285	4279
4414	4426	4407	4566	4736	4588	4463	4213	4321	4266	4128	4331	4406	4368	4332	4424	4341	4296	4292	4134	4008	4207	4117	4057	4013	4021	4195	4268	4355	4346	4347	4375	4327	4317	4383	4481	4232	4307	4324	4182	4214	4123	4158	4178	4308	4258	4139	4285	4254	4322
4517	4411	4506	4655	4646	4636	4529	4455	4359	4249	4446	4264	4364	4295	4399	4303	4452	4324	4231	4151	4244	4170	4010	4104	3994	4175	4323	4343	4486	4333	4483	4438	4352	4465	4533	4376	4348	4199	4114	4284	4074	4192	4134	4173	4248	4228	4286	4311	4281	4293
4442	4546	4546	4745	4608	4744	4661	4442	4388	4423	4478	4435	4607	4412	4384	4441	4363	4470	4398	4241	4309	4252	4097	3928	4042	4213	4314	4415	4430	4283	4359	4443	4407	4313	4259	4323	4302	4336	4180	4192	4156	4103	4410	4230	4413	4273	4512	4147	4414	4286
4580	4608	4661	4683	4664	4766	4712	4484	4489	4513	4460	4346	4603	4525	4370	4532	4404	4333	4381	4367	4298	4212	4069	3982	4067	4095	4270	4454	4378	4438	4364	4401	4305	4255	4251	4362	4221	4054	4210	4344	4293	4180	4168	4248	4365	4238	4418	4418	4444	4568
4552	4527	4571	4632	4699	4766	4710	4569	4544	4536	4547	4532	4448	4526	4371	4408	4373	4433	4429	4434	4347	4281	3995	4103	4241	4226	4383	4640	4482	4490	4403	4336	4319	4362	4281	4185	4290	4102	4180	4332	4291	4205	4272	4388	4337	4349	4547	4445	4432	4433
4620	4484	4423	4642	4743	4678	4630	4610	4504	4354	4522	4589	4594	4391	4410	4381	4480	4487	4521	4416	4514	4415	4274	4241	4149	4400	4432	4475	4306	4443	4363	4395	4349	4380	4323	4257	4298	4224	4275	4241	4150	4266	4290	4311	4443	4557	4412	4601	4652	4435
4465	4583	4470	4691	4626	4651	4484	4523	4394	4678	4604	4524	4505	4517	4355	4432	4420	4366	4408	4363	4380	4270	4172	4189	4339	4362	4356	4532	4597	4597	4378	4476	4386	4409	4195	4326	4230	4241	4420	4255	4269	4375	4459	4384	4541	4519	4592	4755	4604	4527
4549	4393	4559	4531	4607	4710	4479	4382	4484	4340	4410	4433	4473	4358	4395	4225	4421	4428	4439	4335	4339	4172	4228	4342	4284	4378	4594	4608	4471	4475	4342	4400	4366	4343	4259	4193	4287	4264	4409	4318	4257	4301	4493	4538	4483	4629	4559	4544	4649	4534
4434	4394	4452	4417	4594	4388	4459	4354	4397	4398	4494	4407	4420	4507	4238	4240	4342	4336	4351	4341	4280	4296	4279	4236	4301	4424	4416	4565	4562	4441	4333	4357	4457	4405	4302	4351	4463	4466	4387	4417	4465	4282	4525	4515	4412	4577	4546	4620	4423	4460
4444	4359	4468	4308	4538	4414	4362	4134	4365	4409	4382	4290	4411	4353	4312	4259	4391	4275	4395	4484	4287	4448	4307	4246	4275	4368	4406	4440	4352	4444	4481	4469	4313	4344	4322	4489	4355	4202	4431	4375	4453	4555	4555	4554	4392	4498	4403	4679	4378	4520
4549	4417	4345	4405	4412	4235	4102	4062	4178	4245	4374	4411	4385	4376	4155	4172	4333	4355	4364	4219	4244	4284	4353	4180	4270	4280	4439	4433	4388	4713	4474	4473	4422	4277	4391	4325	4337	4362	4383	4390	4448	4629	4537	4488	4372	4309	4427	4466	4292	4217
4524	4331	4446	4500	4350	4159	4270	4258	4265	4384	4312	4358	4322	4189	4325	4252	4358	4381	4387	4367	4334	4251	4227	4266	4215	4324	4337	4427	4470	4451	4448	4265	4411	4323	4362	4164	4239	4381	4287	4433	4461	4608	4581	4413	4333	4341	4371	4362	4341	4154
4368	4398	4460	4456	4423	4320	4117	4184	4288	4289	4318	4253	4241	4233	4395	4350	4304	4465	4244	4450	4361	4414	4225	4338	4413	4253	4328	4404	4380	4446	4267	4412	4338	4366	4374	4327	4342	4273	4439	4556	4551	4478	4445	4316	4364	4391	4335	4272	4228	4103
4631	4388	4613	4503	4257	4318	4228	4225	4288	4427	4336	4317	4385	4346	4298	4293	4271	4307	4434	4292	4321	4368	4252	4319	4187	4253	4484	4432	4298	4197	4308	4294	4320	4202	4259	4272	4192	4209	4289	4383	4347	4347	4421	4177	4378	4474	4265	4253	4251	4098
4584	4477	4522	4489	4451	4414	4369	4162	4328	4465	4368	4296	4315	4202	4369	4322	4346	4422	4423	4346	4316	4167	4323	4282	4232	4433	4420	4368	4343	4284	4216	4260	4115	4076	4283	4163	4114	4118	4419	4312	4278	4492	4388	4365	4281	4337	4364	4284	4275	4204
4584	4519	4381	4455	4444	4133	4254	4252	4387	4388	4346	4403	4331	4303	4283	4406	4473	4444	4391	4361	4447	4351	4290	4247	4265	4366	4399	4367	4281	4283	4115	4129	4095	4159	4146	4105	4224	4314	4263	4370	4285	4172	4333	4260	4135	4249	4163	4274	4289	4257
4455	4417	4298	4460	4438	4516	4341	4191	4395	4396	4438	4391	4270	4388	4359	4492	4422	4502	4470	4392	4317	4229	4176	4267	4179	4285	4295	4310	4272	4149	4246	4075	4119	4255	4041	4123	4002	4144	4223	4293	4248	4220	4387	4267	4175	4223	4257	4329	4389	4364
4591	4511	4403	4516	4444	4407	4398	4493	4472	4382	4473	4341	4435	4380	4566	4440	4530	4556	4531	4382	4194	4285	4265	4170	4197	4371	4204	4273	4179	4141	4216	4049	4219	4074	4107	4112	4160	4040	4207	4347	4223	4325	4314	4348	4274	4159	4388	4324	4242	4252
4650	4474	4393	4560	4439	4602	4526	4374	4533	4393	4372	4345	4439	4509	4325	4588	4479	4544	4397	4213	4261	4272	4135	4322	4219	4419	4131	4217	4160	4140	4198	4275	4153	4142	4134	4133	4229	4326	4361	4312	4329	4297	4301	4203	4375	4224	4307	4201	4101	4331
4448	4443	4346	4405	4476	4495	4436	4536	4483	4433	4410	4515	4444	4477	4580	4687	4498	4622	4406	4323	4272	4178	4082	4350	4237	4331	4316	4204	4253	4150	4166	4207	4192	4121	4231	4200	4243	4331	4416	4366	4497	4400	4272	4326	4387	4219	4288	4256	4472	4273
4482	4395	4339	4446	4502	4603	4588	4522	4599	4612	4448	4467	4344	4508	4592	4614	4501	4494	4447	4326	4191	4069	4172	4188	4117	4255	4239	4224	4231	4292	4256	4250	4237	4362	4121	4259	4365	4468	4384	4406	4387	4150	4338	4362	4299	4275	4309	4264	4264	4260
4310	4294	4241	4438	4487	4402	4373	4498	4536	4435	4491	4424	4504	4426	4399	4653	4679	4541	4392	4308	4233	4236	4107	4102	4199	4297	4183	4328	4281	4257	4266	4270	4260	4305	4384	4382	4468	4380	4589	4452	4446	4450	4399	4384	4225	4291	4292	4267	4379	4377
4368	4265	4165	4337	4641	4545	4464	4445	4376	4544	4446	4439	4511	4477	4638	4637	4588	4608	4492	4325	4359	4151	4284	4207	4231	4273	4262	4311	4395	4258	4356	4386	4406	4305	4318	4317	4381	4444	4413	4344	4356	4381	4290	4380	4304	4247	4203	4393	4491	4384
4442	4274	4314	4429	4469	4547	4546	4567	4531	4533	4479	4411	4422	4505	4705	4524	4650	4510	4470	4274	4287	4231	4257	4344	4309	4252	4343	4306	4360	4380	4532	4369	4332	4342	4331	4375	4330	4339	4424	4380	4259	4328	4221	4287	4111	4182	4254	4181	4309	4321
4338	4313	4438	4522	4445	4618	4416	4386	4504	4481	4397	4395	4519	4521	4565	4533	4561	4397	4480	4340	4365	4209	4279	4255	4312	4309	4400	4352	4369	4331	4441	4466	4164	4377	4306	4430	4332	4393	4375	4262	4292	4160	4259	4204	4105	4304	4341	4321	4273	4291
4486	4474	4362	4651	4463	4531	4564	4428	4367	4477	4485	4350	4517	4453	4575	4348	4291	4239	4295	4254	4218	4178	4284	4378	4413	4480	4404	4366	4499	4355	4412	4425	4300	4197	4247	4417	4267	4290	4264	4173	4217	4127	4113	4058	4192	4221	4284	4353	4142	4196
4321	4505	4439	4533	4536	4643	4391	4503	4393	4503	4326	4479	4518	4487	4497	4540	4501	4356	4227	4318	4154	4280	4259	4317	4423	4335	4378	4423	4567	4539	4472	4382	4381	4135	4279	4261	4343	4334	4286	4072	4207	4183	4126	4193	4246	4220	4316	4244	4276	4203
4549	4601	4429	4553	4495	4511	4631	4463	4396	4370	4521	4440	4350	4560	4450	4354	4415	4298	4216	4224	4335	4221	4146	4345	4235	4496	4218	4282	4488	4316	4488	4309	4255	4388	4323	4181	4410	4235	4096	4141	4130	4111	4202	4240	4139	4272	4278	4247	4195	4242
4571	4424	4490	4514	4680	4680	4421	4495	4339	4391	4467	4342	4316	4283	4449	4245	4320	4267	4128	4250	4184	4285	4123	4435	4335	4223	4254	4358	4383	4395	4210	4274	4214	4228	4157	4097	4198	4125	4190	4328	4118	4211	4220	4237	4150	4354	4252	4237	4244	4327
4444	4528	4484	4572	4602	4655	4330	4418	4401	4306	4194	4291	4262	4312	4196	4206	4209	4310	4336	4227	4088	4252	4241	4382	4241	4369	4357	4387	4277	4363	4227	4047	4074	4064	4068	4153	4249	4142	4281	4284	4200	4235	4218	4208	4281	4192	4199	4267	4145	4325
4456	4397	4501	4475	4464	4430	4347	4240	4336	4445	4289	4474	4341	4341	4408	4256	4141	4283	4297	4205	4177	4110	4175	4155	4107	4356	4420	4394	4279	4266	4293	4114	4057	4145	4152	4120	4223	4222	4108	4181	4164	4176	4218	4125	4155	4190	4325	4232	4139	4222
4400	4422	4418	4507	4536	4491	4381	4371	4445	4324	4375	4316	4437	4505	4366	4246	4399	4216	4194	4192	4398	4311	4364	4244	4343	4356	4418	4372	4331	4178	4211	4109	4078	4162	4130	4231	4243	4135	4303	4336	4291	4399	4323	4264	4215	4257	4267	4241	4242	4294
4421	4466	4397	4605	4587	4472	4404	4289	4295	4427	4336	4379	4262	4417	4415	4394	4297	4455	4315	4362	4410	4322	4248	4398	4400	4369	4411	4642	4414	4162	4019	3999	4226	4190	4218	4192	4272	4278	4208	4255	4291	4313	4336	4309	4321	4205	4175	4234	4199	4337
4402	4336	4470	4444	4529	4375	4345	4302	4254	4281	4502	4322	4354	4287	4516	4492	4287	4279	4296	4478	4383	4491	4438	4340	4400	4523	4803	4512	4321	4412	4217	4243	4295	4231	4327	4420	4276	4267	4245	4325	4320	4418	4185	4349	4241	4258	4168	4302	4276	4273
4415	4454	4465	4514	4449	4482	4270	4319	4445	4372	4397	4340	4413	4405	4337	4491	4445	4474	4470	4434	4584	4516	4430	4395	4385	4659	4476	4462	4493	4312	4176	4239	4361	4422	4388	4391	4343	4214	4166	4370	4119	4345	4251	4254	4343	4383	4209	4126	4078	4241
4556	4482	4384	4559	4490	4409	4261	4280	4344	4385	4409	4457	4386	4397	4378	4383	4425	4706	4560	4504	4442	4456	4556	4475	4484	4546	4478	4367	4280	4338	4296	4247	4265	4397	4648	4486	4392	4371	4285	4275	4330	4281	4268	4365	4212	4289	4122	4267	4224	4237
4479	4411	4504	4492	4307	4263	4356	4359	4453	4478	4371	4488	4457	4404	4360	4384	4470	4590	4503	4551	4430	4537	4447	4375	4366	4397	4421	4324	4344	4276	4385	4287	4388	4445	4485	4395	4520	4395	4297	4295	4183	4318	4267	4305	4326	4283	4129	4234	4129	4109
4506	4405	4467	4460	4468	4350	4342	4330	4472	4443	4417	4443	4351	4332	4254	4391	4426	4425	4465	4429	4278	4349	4400	4266	4439	4487	4401	4281	4224	4244	4210	4358	4371	4453	4464	4430	4288	4362	4232	4390	4341	4192	4288	4248	4298	4220	4169	4098	4047	4164
4590	4510	4462	4361	4515	4374	4328	4291	4517	4324	4364	4292	4408	4154	4215	4289	4338	4375	4500	4312	4430	4216	4386	4345	4410	4353	4270	4261	4194	4170	4250	4299	4269	4393	4477	4301	4557	4355	4287	4234	4156	4235	4220	4291	4255	4053	4100	4206	4080	4144
4582	4421	4436	4512	4337	4391	4446	4295	4414	4294	4290	4241	4380	4253	4175	4266	4349	4336	4355	4321	4106	4163	4208	4287	4268	4303	4249	4226	4220	4274	4273	4302	4338	4360	4381	4359	4139	4326	4197	4164	4229	4101	4271	4224	4101	4316	4165	4057	4053	4121
4676	4534	4532	4533	4527	4419	4280	4418	4423	4253	4318	4511	4262	4304	4308	4327	4274	4273	4160	4116	4171	4243	4336	4280	4305	4275	4189	4406	4199	4187	4293	4320	4365	4442	4424	4303	4252	4187	4130	4117	4193	4220	4123	4217	4232	4288	4145	4164	4124	4329
4695	4528	4450	4671	4632	4489	4345	4356	4353	4338	4297	4297	4112	4358	4209	4203	4125	4130	4128	4191	4158	4081	4413	4291	4214	4410	4363	4370	4292	4373	4346	4362	4483	4430	4357	4356	4292	4148	4196	4224	4172	4155	4120	4362	4260	4123	4288	4245	4333	4374
4722	4673	4534	4604	4486	4506	4411	4378	4428	4282	4113	4246	4226	4261	4203	4338	4355	4285	4221	4186	4296	4375	4190	4417	4221	4285	4125	4294	4264	4272	4388	4251	4380	4344	4401	4382	4253	4331	4284	4237	4240	4160	4236	4250	4282	4363	4380	4337	4205	4308
4743	4550	4509	4598	4548	4516	4440	4431	4410	4273	4420	4248	4159	4308	4320	4387	4284	4371	4252	4175	4298	4307	4416	4357	4414	4488	4407	4232	4354	4376	4341	4525	4346	4448	4434	4339	4308	4346	4315	4236	4275	4290	4159	4439	4446	4438	4367	4405	4351	4230
4822	4422	4459	4591	4498	4453	4397	4381	4241	4262	4276	4277	4343	4324	4201	4371	4364	4297	4280	4451	4430	4539	4608	4478	4447	4413	4386	4347	4422	4370	4439	4386	4342	4355	4244	4327	4114	4186	4357	4328	4243	4195	4330	4404	4418	4379	4376	4250	4274	4352
4576	4514	4486	4485	4511	4355	4355	4296	4250	4295	4384	4308	4418	4412	4404	4236	4345	4332	4447	4440	4409	4438	4582	4417	4489	4456	4409	4457	4321	4315	4313	4340	4419	4336	4339	4153	4178	4240	4360	4243	4259	4351	4425	4560	4461	4466	4324	4314	4248	4350
4524	4445	4328	4291	4242	4330	4266	4284	4372	4160	4407	4447	4271	4281	4326	4407	4263	4267	4433	4429	4458	4490	4493	4250	4414	4300	4376	4313	4341	4318	4478	4381	4480	4434	4399	4218	4157	4252	4238	4335	4550	4537	4465	4419	4428	4380	4305	4292	4185	4253
4361	4475	4307	4139	4264	4289	4260	4399	4192	4311	4377	4316	4323	4349	4270	4274	4414	4321	4506	4386	4392	4507	4391	4392	4349	4265	4317	4268	4337	4260	4392	4280	4400	4191	4166	4246	4284	4416	4395	4389	4392	4410	4364	4531	4314	4243	4207	4304	4266	4159
4559	4318	4354	4299	4244	4298	4333	4267	4272	4405	4372	4390	4265	4323	4273	4299	4285	4417	4387	4465	4456	4577	4338	4343	4137	4279	4218	4192	4221	4267	4443	4366	4267	4205	4144	4184	4179	4212	4325	4440	4384	4455	4443	4357	4316	4128	4279	4127	4155	4283
4460	4416	4298	4297	4374	4373	4302	4406	4424	4440	4544	4402	4348	4411	4346	4309	4288	4484	4360	4432	4334	4329	4197	4202	4231	4232	4325	4264	4242	4263	4261	4286	4244	4221	4189	4104	4380	4309	4404	4477	4430	4217	4327	4431	4102	4084	4040	4138	4123	4028
4588	4341	4164	4372	4460	4174	4431	4328	4496	4569	4522	4358	4255	4368	4406	4420	4412	4406	4340	4416	4185	4237	4226	4084	4176	4139	4226	4147	4102	4328	4106	4257	4263	4384	4166	4195	4242	4354	4321	4394	4308	4365	4320	4101	4242	4114	4216	4043	4272	4225
4702	4367	4547	4336	4335	4552	4536	4640	4713	4567	4543	4426	4332	4508	4344	4263	4327	4553	4378	4401	4291	3972	4174	4103	4078	4297	4370	4290	4402	4293	4260	4217	4239	4169	4262	4263	4292	4244	4287	4285	4260	4383	4292	4215	4129	3960	4221	4284	4257	4218
4475	4499	4406	4447	4686	4419	4523	4673	4716	4594	4844	4503	4495	4201	4386	4454	4481	4311	4364	4240	4276	4241	4230	4209	4296	4212	4202	4239	4287	4185	4106	4042	4127	4168	4045	4225	4238	4280	4202	4178	4292	4186	4161	4031	4217	4120	4117	4417	4347	4225
4314	4318	4344	4561	4518	4718	4885	4808	4771	4661	4550	4433	4330	4408	4388	4457	4418	4265	4201	4281	4312	4210	4217	4165	4236	4202	4220	4327	4377	4165	4343	4182	4213	4262	4090	4209	4196	4238	4147	4120	4156	4258	4168	4171	4237	4317	4326	4245	4298	4515
4395	4380	4356	4569	4512	4685	4655	4653	4575	4674	4575	4434	4425	4533	4444	4407	4324	4399	4268	4094	4185	4180	4216	4256	4313	4313	4373	4273	4342	4308	4194	4202	4224	4340	4255	4375	4305	4310	4229	4322	4147	4196	3961	4210	4228	4241	4224	4344	4197	4321
4546	4319	4305	4517	4398	4491	4656	4598	4639	4478	4426	4363	4386	4270	4224	4379	4426	4432	4241	4213	4256	4296	4273	4301	4334	4304	4346	4419	4343	4194	4155	4257	4205	4237	4225	4307	4182	4293	4210	4279	4300	4315	4158	4106	4297	4451	4252	4264	4327	4349
4463	4397	4396	4614	4366	4500	4524	4477	4382	4430	4359	4217	4308	4329	4420	4282	4201	4303	4197	4348	4189	4271	4262	4300	4311	4363	4651	4537	4452	4404	4267	4214	4359	4210	4279	4281	4283	4256	4264	4127	4194	4116	4189	4227	4180	4235	4336	4315	4174	4272
4440	4321	4476	4421	4552	4423	4424	4295	4345	4210	4193	4148	4268	4365	4181	4337	4249	4313	4364	4085	4374	4302	4203	4455	4443	4408	4486	4235	4250	4319	4108	4197	4090	4189	4108	4260	4384	4399	4221	4308	4141	4000	4223	4144	4369	4168	4280	4185	4241	4169
4336	4489	4395	4627	4561	4486	4349	4089	4242	4255	4186	4259	4410	4232	4220	4344	4277	4277	4177	4240	4265	4452	4343	4339	4328	4353	4301	4303	4108	4107	4270	4136	4176	4164	4143	4251	4067	4246	4384	4393	4378	4183	4147	4176	4328	4357	4188	4149	4171	4039
4671	4482	4603	4525	4521	4337	4308	4324	4332	4238	4413	4367	4256	4215	4390	4368	4321	4336	4344	4414	4261	4376	4247	4373	4307	4297	4250	4276	4305	4328	4262	4177	4318	4399	4413	4337	4245	4196	4189	4162	4214	4244	4202	4122	4183	4067	4211	4191	4143	4071
4711	4451	4670	4388	4647	4405	4178	4431	4161	4303	4546	4202	4218	4429	4339	4429	4433	4376	4468	4313	4190	4216	4340	4369	4387	4411	4458	4168	4274	4142	4181	4183	4285	4268	4367	4287	4391	4372	4272	4307	4198	4137	4235	4166	4162	4053	4163	4224	4136	4148
4723	4609	4645	4390	4452	4427	4449	4265	4242	4496	4259	4415	4287	4537	4357	4407	4390	4446	4385	4286	4237	4222	4327	4444	4352	4344	4141	4188	4092	4096	4060	4187	4244	4269	4242	4358	4104	4219	4185	4237	4326	4119	4186	4318	4279	4128	4242	4109	4199	4304
4598	4616	4485	4462	4490	4522	4437	4440	4536	4428	4399	4384	4490	4419	4410	4465	4535	4268	4296	4284	4335	4328	4253	4333	4161	4185	4192	4198	4320	4302	4248	4327	4387	4315	4300	4268	4159	4208	4151	4427	4384	4311	4145	4159	4281	4274	4234	4049	4256	4318
4720	4487	4369	4516	4283	4536	4267	4397	4528	4240	4399	4528	4289	4281	4438	4526	4307	4301	4363	4225	4381	4286	4296	4348	4183	4299	4300	4412	4305	4493	4255	4314	4510	4420	4244	4302	4262	4245	4258	4255	4270	4291	4341	4217	4253	4296	4161	4240	4190	4279
4763	4554	4501	4337	4397	4392	4340	4502	4316	4161	4310	4276	4261	4406	4471	4309	4281	4398	4315	4328	4314	4280	4156	4299	4318	4414	4384	4369	4295	4493	4384	4363	4394	4271	4466	4444	4408	4404	4284	4243	4254	4205	4279	4299	4278	4227	4246	4184	4110	4168
4679	4569	4403	4168	4354	4405	4277	4248	4313	4279	4387	4237	4156	4460	4424	4293	4208	4432	4359	4217	4155	4397	4217	4238	4291	4381	4248	4277	4320	4364	4159	4401	4253	4301	4287	4354	4269	4358	4329	4244	4331	4267	4218	4238	4298	4170	4100	4230	4294	4308
4493	4490	4394	4404	4303	4261	4346	4314	4318	4270	4243	4335	4497	4362	4176	4227	4321	4335	4207	4224	4142	4280	4246	4309	4318	4316	4394	4357	4242	4269	4201	4328	4225	4223	4195	4130	4102	4188	4163	4308	4272	4169	4222	4205	4296	4281	4219	4091	4222	4374
4386	4507	4216	4326	4457	4273	4299	4202	4313	4358	4296	4254	4428	4332	4377	4302	4330	4208	4164	4109	4314	4268	4152	4114	4181	4265	4297	4343	4426	4333	4253	4295	4253	4229	4212	4209	4261	4272	4229	4095	4346	4224	4200	4189	4179	4173	4367	4141	4090	4161
4349	4357	4300	4447	4527	4298	4299	4286	4394	4279	4297	4348	4287	4157	4270	4219	4247	4215	4265	4269	4211	4263	4049	4202	4146	4348	4338	4316	4329	4259	4331	4261	4410	4147	4236	4157	4150	4203	4017	4159	4072	4359	4140	4228	4149	4184	4285	4296	4175	4388
4195	4354	4218	4382	4565	4250	4266	4308	4311	4331	4300	4319	4476	4353	4229	4309	4186	4295	4335	4272	4164	4229	4198	4255	4306	4297	4262	4320	4271	4268	4228	4235	4207	4252	4318	4310	4223	4188	4151	4263	4204	4259	4234	4359	4155	3983	4190	4269	4256	4128
4220	4268	4209	4388	4428	4126	4235	4347	4356	4470	4515	4492	4314	4414	4280	4303	4229	4297	4278	4268	4306	4292	4273	4293	4360	4302	4340	4128	4277	4214	4101	4264	4208	4274	4292	4378	4274	4244	4149	4082	4259	4148	4277	4206	4112	4045	4167	4320	4288	4207
4364	4416	4355	4399	4422	4193	4289	4355	4403	4447	4484	4351	4349	4339	4271	4171	4371	4311	4181	4082	4259	4301	4412	4289	4222	4197	4234	4241	4114	4124	4208	4101	4083	4237	4304	4235	4444	4357	4329	4315	4295	4047	4145	4056	4223	4205	4145	4290	4261	4274
4380	4377	4232	4372	4487	4171	4375	4407	4407	4339	4345	4268	4329	4368	4280	4254	4545	4419	4358	4258	4298	4364	4290	4346	4251	4252	4106	4172	4157	3974	4087	4232	4036	4324	4245	4265	4360	4301	4341	4390	4243	4045	4030	4088	4239	4196	4161	4222	4396	4120
4390	4511	4202	4497	4415	4317	4387	4381	4366	4414	4241	4191	4245	4286	4126	4348	4383	4225	4217	4222	4318	4268	4354	4283	4081	4183	4085	4225	4225	4218	4132	4366	4228	4183	4187	4212	4341	4138	4359	4312	4229	4106	4129	4140	4083	4371	4105	4133	4037	4296
4526	4513	4358	4494	4505	4213	4510	4343	4302	4398	4365	4127	4374	4127	4090	4312	4344	4177	4095	4185	4334	4396	4398	4259	4136	4171	4095	4269	4159	4240	4314	4180	4211	4153	4165	4103	4100	4179	4215	4146	4145	4195	4049	4165	4139	4334	4053	4104	4041	4134
4693	4457	4331	4368	4475	4374	4350	4288	4063	4169	4041	4107	4342	4141	4165	4379	4264	4294	4048	4156	4347	4433	4398	4201	4160	4133	4154	4276	4089	4193	4234	4223	4235	4199	4156	4062	4139	4052	4111	4183	4199	4188	4146	4064	4156	4241	4320	4121	4060	4137
4472	4353	4306	4460	4375	4289	4231	4103	4123	4115	4080	4145	4152	4146	4209	4110	4132	4166	4040	4189	4291	4383	4261	4288	4255	4132	4197	4200	4235	4242	4323	4279	4210	4227	4146	4216	4011	4137	4182	4211	4350	4189	4124	4148	4110	4316	4248	4125	3977	4271
4441	4333	4308	4279	4320	4149	4209	4122	3971	4121	4140	4244	4289	4075	4042	4242	4125	4208	4143	4312	4267	4342	4287	4183	4086	4228	4125	4332	4222	4279	4278	4247	4114	4095	4053	4066	4139	4018	4109	4196	4318	4313	4237	4212	4244	4341	4129	4168	4192	4168
4510	4388	4237	4348	4266	4164	4109	4102	4248	4278	4263	4418	4389	4204	4081	4189	4152	4201	4210	4245	4341	4231	4257	4311	4177	4158	4179	4236	4236	4271	4294	4311	4222	4207	4154	4163	4111	4119	4172	4359	4402	4358	4209	4105	4319	4199	4217	4076	4105	4177
4453	4398	4185	4291	4124	4055	4187	4125	4308	4341	4303	4299	4334	4032	4119	4252	4150	4366	4299	4419	4326	4221	4205	4107	4101	4206	4197	4234	4236	4168	4252	4282	4258	4192	4186	4283	4163	4060	4208	4494	4295	4407	4212	4133	4179	4262	4311	4072	4103	4268
4395	4366	4178	4258	3956	4017	4044	4148	4280	4280	4335	4250	4259	4173	4177	4153	4220	4157	4301	4103	4302	4150	4123	4107	4132	4143	4321	4423	4317	4184	4143	4113	4162	4289	4251	4200	4042	4249	4372	4330	4546	4298	4164	4200	4263	4273	4077	4188	4193	4188
4272	4289	4104	4139	4082	4113	4165	4114	4335	4316	4242	4288	4180	4098	4108	4254	4201	4108	4235	4230	4251	4178	4069	3976	4022	4229	4119	4279	4250	4235	4260	4138	4196	4047	4122	4122	4089	4247	4239	4380	4408	4291	4090	4072	4105	4184	4197	4057	4077	4351
4337	4312	4153	4282	4178	4176	4317	4210	4383	4436	4331	4243	4286	4118	4097	4107	4209	4022	4113	4088	4009	4092	4150	4037	4186	4048	4175	4097	4252	4221	4132	4205	4161	4136	3993	4024	4114	4256	4250	4360	4416	4242	4192	4091	4134	4318	4252	4113	4306	4320
4340	4284	4117	4207	4234	4290	4481	4288	4210	4280	4254	4171	4436	4129	4123	4239	4272	4201	4141	3919	4101	4193	4183	4212	4075	4158	4175	4190	4014	4247	4096	4163	4100	4041	4153	4188	4207	4216	4305	4229	4287	4099	4046	4077	4101	4291	4211	4126	4371	4389
4255	4172	4167	4058	4214	4164	4318	4328	4116	4334	4277	4058	4263	4222	4050	4117	4154	4239	4136	4099	4114	4235	4171	4355	4246	4279	4239	4188	4234	4073	4084	3998	4006	4100	4060	4275	4255	4273	4155	4256	4049	4060	3980	4069	4223	4202	4126	4280	4419	4148
4338	4246	4095	3991	4224	4158	4227	4202	4112	4223	4297	4125	4159	4187	3991	3905	4090	4100	4127	4046	4022	4059	4244	4215	4402	4344	4401	4218	4165	4109	4143	4159	3953	4080	4257	4158	4245	4432	4311	4164	3976	4046	4216	4220	4165	4305	4129	4258	4328	4161
4390	4108	4185	4098	4340	4329	4187	4299	4228	4335	4368	4161	4212	4214	4433	4141	4164	4315	4211	4254	4140	4062	4191	4094	4207	4321	4235	4361	4314	4186	4121	4233	4149	4142	4132	4181	4348	4258	4330	4098	4182	4164	4123	4194	4272	4120	4339	4348	4530	4190
4332	4082	4356	4335	4297	4409	4274	4284	4202	4251	4180	4166	4137	4160	4309	4199	4278	4186	4343	4392	4175	4278	4104	4206	4285	4269	4140	4256	4410	4240	4237	4190	4103	4412	4233	4281	4193	4196	4180	3997	4090	4123	4264	4283	4238	4344	4227	4481	4184	4255
4503	4387	4144	4333	4112	4355	4174	4111	4182	4055	4077	4128	4065	4128	4124	4146	4126	4263	4174	4348	4303	4098	4308	4036	4225	4102	4176	4253	4203	4084	4181	4142	4365	4481	4381	4368	4264	4037	4158	4099	4121	4289	4224	4207	4190	4309	4337	4199	4321	4203
4375	4205	4198	4285	4247	4129	4190	3892	4037	4095	4054	4118	4163	4049	4110	4180	4160	4136	4132	4115	4228	4314	4221	4098	4153	4221	4283	4128	4221	4068	3958	4153	4165	4337	4196	4274	4189	4073	4060	4101	4203	4076	4166	4091	4288	4369	4322	4204	4063	4231
4289	4333	4424	4323	4298	4062	4125	4114	4121	4206	4247	4127	4154	4034	4141	4131	4089	4010	4031	3987	4010	4163	4151	4089	4253	4142	4042	4094	4181	4168	4298	4110	4196	4249	4050	4088	4147	4148	4114	4213	4101	4164	4124	4208	4242	4358	4267	4188	4282	4164
4531	4401	4644	4254	4321	4254	4169	4275	4077	4212	4110	4162	4191	4281	4179	4180	4227	4181	4021	3940	3865	4067	4112	4134	4174	4107	4152	3953	4123	4183	4257	4255	4296	4174	4090	4018	4083	4126	4223	4152	4129	4137	4148	4317	4249	4244	4224	4177	4326	4243
4604	4313	4412	4354	4423	4247	4175	4325	4203	4219	4347	4285	4292	4269	4332	4261	4278	4108	4186	4131	4053	4100	3992	4260	4143	4086	4060	4168	4282	4137	4089	4258	4375	4212	4258	4117	4117	4066	4041	4047	4068	4363	4414	4398	4358	4250	4210	4172	4307	4238
4267	4240	4283	4327	4211	4029	4098	4162	4189	4126	4253	4170	3942	4105	4028	4130	4127	4086	4164	4169	4211	4237	4351	4241	4208	4071	4167	4023	4065	4197	4222	4176	4326	4202	4244	4297	4211	4165	4147	4141	4150	4386	4321	4325	4260	4144	4348	4265	4093	4366
4236	4294	4253	4224	4098	4125	4194	4087	4202	4175	4058	4127	4107	4008	4057	4076	4061	3943	3898	4004	4215	4203	4240	4377	4225	4148	4125	4090	4130	4074	4050	4125	4080	3995	4070	4034	4075	4344	4292	4175	4353	4314	4283	4201	4361	4350	4144	3956	4132	4289
4380	4166	4145	4237	4308	4263	4298	4183	4221	4137	4153	3986	4310	4264	4062	4001	4057	4075	3967	4044	4034	4071	4062	4148	4137	4151	4081	4167	4111	4019	4138	4138	3924	3912	3895	4192	4131	4187	4397	4386	4234	4224	4150	4257	4361	4295	4188	4247	4236	4247
4489	4352	4189	4373	4352	4340	4255	4266	4128	4171	4226	4268	4244	4236	4309	4185	4112	4232	4159	4182	4118	4128	3936	3922	3898	4010	4034	4230	4289	4321	4259	4127	4226	4129	4151	4015	4072	4262	4123	4293	4383	4250	4241	4233	4253	4243	4223	4290	4256	4074
4423	4287	4446	4452	4384	4411	4125	4220	4346	4133	4322	4313	4211	4262	4220	4130	4053	4147	4313	4402	4265	4014	4062	4012	4061	4000	3940	4019	3995	4140	4256	4413	4345	4321	4203	4213	4098	4023	3952	4139	4426	4402	4385	4183	4161	4206	4074	4168	4138	4265
4471	4573	4424	4388	4361	4039	4157	4028	4106	4161	4240	4196	4180	4191	4019	4180	4188	4201	4133	4097	4154	4327	4281	4154	4048	3978	3981	3755	4008	4001	4216	4031	4104	3999	4218	4103	4070	4236	3985	4222	4116	4237	4117	4328	4186	4266	4115	4004	4085	4278
4308	4378	4400	4104	4187	4116	4092	4229	4151	4142	4125	3974	3966	4088	4081	3942	4175	4152	4261	4297	4135	4141	4041	4271	4419	4382	4191	4174	4138	4103	4267	4127	4056	3986	4105	4250	4136	4209	4157	4060	4123	4162	4202	4249	4314	4373	4091	4228	4149	4105
4575	4345	4148	4126	4061	4015	4122	4101	4105	3985	4066	4161	4069	4194	4215	4065	4083	4184	4212	4108	4222	4116	4250	3971	4155	4309	4393	4234	4450	4121	4195	4234	4058	3927	3973	4096	4136	4124	4209	4203	4060	4083	4153	4285	4234	4390	4315	4159	4035	4048
4291	4323	4180	4183	4294	4115	4231	4066	4199	4165	4120	4283	4127	4094	4089	4183	4222	4175	4028	4233	4232	4034	4093	4090	4052	3940	4044	4260	4345	4263	4219	4202	4118	3985	3805	3986	4021	4187	4210	4261	4292	4231	4227	4255	4264	4261	4425	4142	4252	4106
4536	4261	4472	4274	4499	4250	4284	4280	4230	4395	4465	4405	4389	4350	4282	4347	4136	4143	4161	4181	4100	4058	4026	3884	3993	3935	3907	4140	4262	4270	4222	4193	4215	4143	4097	4034	4128	4009	4209	4340	4241	4358	4325	4203	4267	4020	4077	4119	4278	4316
4336	4484	4305	4330	4230	4216	4169	4440	4443	4487	4331	4419	4222	4148	4291	4111	4301	4377	4284	4138	4189	4083	4091	4040	3871	3994	3924	4020	4179	4169	4173	4106	4151	4214	4233	4008	4225	4052	4053	4178	4302	4295	4454	4251	4197	4177	4138	4272	4222	4223
4431	4146	4406	4296	4355	4182	4270	4283	4354	4395	4258	4391	4314	4193	4129	4160	4110	4316	4111	4166	4240	4224	4141	4201	4217	3961	4060	3904	3964	3896	3957	4019	4124	4168	4134	4156	4262	4227	4258	4139	4148	4164	4232	4315	4320	4343	4020	4166	4291	4388
4349	4222	4182	4248	4237	4072	4206	4236	4241	4266	4253	4089	4122	3919	3918	4146	4064	4085	4238	4245	4055	4118	4221	4220	4160	4310	4201	4165	4111	4174	4163	3872	4023	3929	4234	4119	4256	4253	4195	4028	4043	4022	4278	4306	4241	4350	4171	4232	4046	4224
4289	4153	4299	4103	4085	4097	4269	4170	4348	4186	4138	4077	3938	3898	3803	3912	4055	4125	4045	4103	4048	4119	3937	4295	4309	4240	4160	4162	4028	3955	4015	3869	3774	3941	3997	4164	4101	4258	4448	4187	4302	4031	3882	4001	3959	4253	4179	4114	4166	4094
4292	4211	4294	4223	4127	4189	4192	4242	4284	4116	4011	4014	4012	4109	3947	3950	4081	3962	4148	4027	4104	3929	3966	4187	4199	4330	4137	4205	4234	4050	4104	4137	4072	3958	4113	3972	4017	4167	4299	4212	4249	4178	4179	3993	4030	3980	4172	4342	4298	4171
4442	4351	4339	4289	4069	4186	4309	4176	4176	4086	4029	4057	4066	4049	4085	4168	4165	4203	4144	3969	3804	4032	4003	3970	3933	3946	4154	4132	4242	4108	4216	4133	3963	4049	3989	4007	3806	4052	4066	4241	4173	4227	4105	4070	3917	4144	4105	4290	4321	4169
4354	4339	4277	4309	4439	4438	4555	4344	4333	4271	4319	4272	4172	4162	4072	4073	4140	4322	4321	4099	4072	3800	3952	4050	3896	4155	4047	4252	4104	4007	4073	4190	4039	4038	4055	4074	4092	4006	4100	4078	4215	4210	4142	4316	4021	4055	4026	4365	4152	4404
4507	4425	4388	4518	4356	4453	4351	4298	4327	4239	4237	4361	4373	4304	4490	4416	4389	4260	4129	4292	4290	4271	4000	3967	3977	4224	4150	3897	3879	3925	4137	4093	4140	4027	4356	4156	4150	4105	4022	4192	4129	4257	4203	4289	4179	4111	3978	4128	4214	4449
4492	4601	4479	4234	4264	4186	4196	4109	4077	4134	4215	4200	4104	4246	4145	4254	4186	4332	4349	4107	4173	4088	4123	4267	4159	4117	4127	4125	3887	4067	4041	4036	4208	4173	4188	4241	4231	4282	4179	4025	4071	4070	4052	4392	4238	4393	4053	4070	4251	4175
4376	4244	4135	4097	4155	4237	4282	4150	4173	4204	4137	4215	4203	4020	4146	3977	4009	4084	4134	4056	4053	4083	4155	4169	4328	4281	4090	4192	3998	3915	3997	4031	3957	4071	4132	4208	4249	4164	4237	4180	3914	4017	3960	4220	4260	4332	4348	4187	4062	4182
4146	4083	4255	4131	4327	4115	4221	4356	4181	4310	4212	4294	4104	4125	4135	4164	3872	4126	4037	4065	4152	4147	4073	4037	4364	4440	4279	4218	4202	4039	3862	4120	3976	3991	4237	4419	4282	4451	4425	4253	4064	4024	3966	4014	4110	4181	4347	4310	4013	4039
4237	4328	4164	4135	4152	4044	4095	3974	4140	3928	3987	3936	3943	4063	3971	4111	4238	4061	3837	3847	3984	4052	4250	4231	4134	4281	4428	4132	4106	4201	4153	4031	4010	3844	4013	4080	4158	4341	4289	4256	4114	4141	3975	3948	4065	4248	4244	4398	4319	4219
4384	4136	4176	4085	4048	3964	3866	4241	4137	4033	3971	3999	3812	3999	4019	4056	4066	4114	4169	4013	3779	3870	4024	4291	4115	4084	4306	4297	4218	4304	4354	4094	3970	3924	3963	4198	4009	4274	4105	4167	4118	4038	4037	4121	3906	4053	4123	4349	4259	4081
4097	4085	4239	4344	4148	4245	4332	4526	4440	4466	4415	4269	4317	4030	4111	4010	4091	4032	4185	4155	3997	3967	3876	4079	4193	4136	4102	4269	4199	4180	4329	4110	3856	4020	3986	3965	3948	4120	4198	4045	4168	4149	4035	4074	3917	3997	4005	4114	4312	4491
4208	4391	4470	4634	4462	4297	4364	4481	4448	4435	4335	4505	4474	4395	4455	4257	4049	4118	4110	4104	4177	4247	3989	3855	4014	4256	4034	3917	4156	4146	4024	4164	4167	4149	4432	3979	3998	4003	3953	3996	3991	4130	4156	4151	4015	4142	4089	4131	4220	4446
4539	4383	4569	4481	4492	4322	4199	4240	4164	4234	4305	4098	4260	4419	4522	4509	4374	4440	4199	4030	4081	4298	4329	3979	3962	4152	4098	3964	3861	4127	3930	4039	4288	4205	4330	4164	4101	4233	3918	4115	3965	4205	4321	4241	4082	4170	3962	4102	4325	4327
4593	4376	4299	4172	4170	4123	4065	4071	4144	4036	3985	4108	4102	4141	4333	4444	4628	4518	4221	4163	4122	4256	4384	4228	4007	4025	4141	3985	3774	3992	4131	3909	4328	4495	4243	4422	4291	4238	3968	4100	4045	4204	4228	4279	4393	4261	4104	4073	4202	4222
4507	4282	4035	4020	4098	4010	3986	4032	4240	3976	4165	4033	4136	4076	4114	4156	4303	4378	4430	4447	4068	4127	4270	4538	4166	3944	4040	4149	3881	3807	4134	4020	4140	4462	4249	4554	4495	4097	4157	3995	4002	4150	4101	4276	4359	4218	4247	4256	4157	4097
4319	4011	3987	4177	4139	4207	4189	4364	4121	4240	4121	4144	4241	4087	4007	3986	3941	4165	4253	4404	4241	3936	4178	4321	4505	4265	4057	4114	4318	3719	4047	4204	3788	4166	4153	4190	4327	4191	4439	4041	4088	3865	4048	4190	4250	4247	4298	4279	4185	4249
4034	4097	4138	4170	4264	4398	4295	4197	4285	4293	4273	4244	4400	4272	4097	4013	3841	3745	3912	4292	4413	4278	4155	4226	4498	4452	4090	4144	4283	3907	3958	4117	3915	3927	4207	3934	4147	4097	4204	4056	4107	3957	3878	3949	4165	4286	4242	4265	4176	4330
3925	4342	4321	4349	4142	4213	4213	4220	4183	4221	4238	4182	4238	4297	4221	4144	3797	3744	3917	3977	4250	4416	4229	3971	4395	4509	4220	4147	4331	4215	3984	4202	3823	3956	4209	3912	4219	4199	4083	4138	4070	3921	3991	3958	4044	4262	4300	4199	4265	4173
4227	4307	4425	4254	4142	4105	3889	3981	3855	4039	4030	3999	4111	4402	4226	4082	4020	3877	3889	3745	4150	4494	4415	4112	4139	4376	4329	4096	4240	4445	3900	4030	4073	3777	4043	3843	4019	4133	4156	4253	3994	3922	3805	3967	3885	4154	4328	4218	4240	4026
4406	4546	4213	4262	4084	3980	3879	3770	3758	3871	3807	3987	4001	4019	4314	4345	4260	4070	3957	3779	3937	4195	4506	4136	3888	4262	4388	4156	4123	4357	4048	3912	4099	3872	3759	3885	3929	4105	3994	4237	4071	4033	3911	3982	3881	4077	4146	4109	4322	4133
4531	4500	4320	4131	4022	3999	3910	3823	3807	3888	3830	3843	3969	4102	4127	4293	4310	4288	4052	3829	3712	4014	4174	4044	3861	4115	4481	4181	4051	4291	4140	3952	4216	3952	3801	4176	3791	4009	3908	4185	4146	4245	3987	4037	3866	4167	4193	4210	4198	4103
4566	4477	4115	4014	3928	3976	3940	4027	3938	4020	3865	3921	3853	4044	4095	4219	4259	4429	4100	3860	3679	3747	4094	4176	3927	3908	4323	4162	3940	4131	4194	4028	4246	4160	3960	4095	3783	4008	4031	4119	4159	4148	4168	4176	4033	4090	4016	4177	4132	4287
4534	4297	4066	4162	4094	3989	4053	4154	4082	4294	3856	4097	3940	3929	4048	4107	4296	4259	4259	3895	3741	3939	4183	4160	3824	3821	4090	4126	4020	4025	4321	4028	4079	4337	3925	4126	3890	4073	3999	3986	4156	4180	4266	4190	4192	4052	3962	4299	4256	4280
4627	4390	4115	4124	4215	4136	3959	4138	4245	4333	4124	4121	4059	3924	3981	4117	4279	4508	4371	4053	3861	3773	4141	4198	3929	3669	3951	4173	4061	3924	4083	4058	4065	4505	4091	4260	4021	4055	3990	4084	4037	4092	4318	4103	4241	4098	4073	4138	4191	4214
4620	4330	4042	4275	4083	4412	4232	4316	4300	4172	4193	4210	4058	3965	3907	4029	4119	4336	4350	4110	3879	3824	4114	4231	4041	3887	3928	4365	3935	3874	4269	4102	4031	4447	4145	4297	4110	3935	4048	3911	4235	4224	4188	4253	4187	4196	4147	4195	4078	4157
4520	4353	4109	4100	4177	4206	4256	4329	4303	4341	4103	4243	4018	3940	3996	4109	4143	4411	4534	4155	3920	3822	4131	4348	4193	3893	4107	4163	3945	3845	4232	4060	3960	4371	4379	4381	3974	3996	4067	3801	4093	4075	4167	4205	4251	4299	4138	4078	4115	4178
4622	4339	4119	4016	4166	4223	4084	4215	4193	4254	4127	4160	3871	3960	4150	4092	4300	4488	4572	4377	4151	3907	4181	4341	4140	3960	4009	4196	3889	3847	4142	3981	4028	4470	4085	4340	4232	4113	4125	3835	4000	3927	4174	4112	4331	4192	4068	3951	3945	4121
4567	4384	3955	3962	3971	4226	4073	3986	4005	4076	4052	3888	3995	3817	3997	4162	4278	4440	4571	4416	4093	4073	4219	4525	4189	3944	4136	4323	3888	3825	4111	3961	3963	4379	4101	4407	4192	4075	4086	3907	4030	3853	4077	4130	4314	4280	4234	3972	3889	3961
4618	4434	4114	4093	3905	3990	3888	4023	3869	3953	3796	3878	3771	3775	3956	4069	4233	4410	4483	4241	4026	4050	4421	4505	4252	3889	4008	4161	3838	3862	4082	3975	3894	4358	4125	4317	4196	3994	4002	3823	4057	3890	4056	4044	4201	4363	4201	4131	3711	3997
4728	4344	4076	3956	3832	3818	3705	3817	3710	3709	3846	3840	3834	3732	3934	4027	4405	4436	4484	4354	3971	4132	4603	4665	4345	3906	4152	4260	3900	3938	4154	3835	3935	4350	4015	4282	4232	4074	4091	3915	3829	3967	4045	4240	4215	4303	4199	4112	3968	4201
4642	4444	4065	3872	3898	3718	3761	3639	3739	3662	3730	3753	3694	3818	3827	4305	4429	4373	4298	4112	3946	4183	4494	4541	4153	3977	4331	4151	3929	3941	4081	3701	4009	4199	3982	4333	4007	4202	4157	3975	3953	3940	3882	4033	4213	4335	4273	4116	4000	4088
4657	4440	4175	4122	3828	3836	3788	3744	3821	3749	3783	3638	3758	3950	4024	4130	4265	4233	4091	3883	4057	4243	4501	4529	4129	4203	4337	4090	3746	4019	3984	3785	3968	3998	4160	4220	4311	4358	4073	4129	4092	3926	3949	4011	4063	4327	4289	4320	4075	3989
4622	4440	4251	4114	4075	3919	3951	3734	3810	3852	3953	3851	3814	4003	4309	4131	4406	4125	3853	3855	3970	4396	4332	4192	4081	4228	4420	3938	4032	4081	3865	3785	4061	3922	4174	4324	4306	4412	4332	4219	4025	4085	3977	4042	3975	4191	4482	4342	4291	3903
4326	4355	4462	4305	4101	4085	4113	3995	3979	3908	4061	4180	4091	4125	4088	4178	3964	3948	3750	3901	4157	4381	4351	3952	4191	4444	4385	3906	3984	4076	3736	3786	3971	3831	4067	4066	4219	4429	4216	4152	4132	4068	3844	4105	4145	4376	4404	4382	4309	4043
4059	4228	4270	4463	4359	4350	4320	4249	4251	4236	4256	4201	4395	4209	4091	4093	3931	3761	3819	3867	4201	4334	4242	3979	4235	4446	4296	3992	4186	4004	3845	3911	4115	3797	4119	4020	4243	4265	4129	4299	4021	4103	3912	4070	4082	4199	4363	4412	4438	4150
3932	3931	4152	4183	4340	4293	4422	4394	4274	4363	4235	4204	4241	4074	3941	3821	3758	3722	4030	4060	4139	4038	4023	4254	4341	4351	4151	4188	4375	4231	4061	4132	3828	3835	4048	3886	4132	4240	4409	4113	4141	4105	4115	4025	4081	4246	4463	4349	4408	4192
4085	3844	3750	4068	4218	4291	4278	4169	4144	4123	4247	3951	4057	3971	3856	3648	3836	4032	4184	4228	4027	3903	4006	4148	4420	4187	4152	4315	4332	4122	4214	4113	3883	4071	4203	3877	4184	4254	4298	4286	4302	4230	4165	4073	4016	4118	4358	4457	4437	4296
4369	4219	3833	3900	3869	3943	3978	3984	4030	3951	3944	3898	3836	3808	3802	3865	4029	4096	4033	3883	3937	3831	4056	4360	4282	4215	4224	4324	4333	4084	4351	4101	3936	4191	4023	3995	4238	4351	4340	4192	4247	4038	4082	3894	3950	4129	4309	4472	4394	4235
4483	4354	4156	4131	4068	4063	3858	3851	4033	3898	3819	3861	3894	4041	3984	4151	4079	4213	4044	3759	3780	4002	4431	4333	4088	4254	4544	4263	4106	4155	4083	3932	4174	4055	3955	4144	4025	4244	4303	4256	4132	4132	3918	3910	3968	4122	4312	4414	4444	4087
4421	4359	4374	4450	4327	4198	4092	4095	3965	4107	4088	3970	4037	4262	4326	4192	3999	3956	3920	3910	4061	4083	4219	4104	4120	4357	4349	4050	4094	4438	4100	4005	3881	3637	3988	3998	3952	4177	4201	4218	4110	4210	4007	4015	3927	4109	4137	4332	4184	4292
4163	4202	4218	4383	4451	4254	4277	4169	4249	4221	4316	4234	4243	4277	4159	3939	3963	3781	3937	4047	4180	4087	4029	4057	4356	4270	4127	4068	4312	4223	4069	4145	3946	3859	3937	3995	4165	4111	4048	4245	4137	4104	3897	3862	3992	4091	4169	4452	4371	4343
4219	4038	3960	4037	4232	4010	4297	4140	4240	4300	4248	4160	4108	3933	3960	3936	3945	3961	4057	4013	3944	3923	3915	4163	4298	4173	4090	4179	4353	4127	4118	4168	3857	4005	3908	3907	4040	4099	4297	4098	4149	4057	4198	3946	3828	3985	4152	4383	4431	4119
4461	4267	4049	4045	3895	4052	4140	4057	3902	4122	3941	4086	3935	3969	4140	4051	4145	4125	4043	3824	3867	3935	4108	4042	4125	3953	4151	4325	4230	4040	4003	3887	3882	3821	3907	4010	3960	4084	4152	4147	4162	4009	4031	3910	3967	4055	4186	4238	4173	4250
4341	4359	4225	4406	4179	4175	4149	4149	4102	4069	4101	4127	4041	4158	4138	4149	4072	4005	3892	3910	3870	3991	4042	3896	3967	4220	4333	4202	4342	4188	4229	4009	4051	3785	3961	3866	3900	4098	4222	4352	4269	4098	4057	4012	3957	3972	4175	4134	4270	4182
4103	3947	3993	4230	4359	4122	4348	4311	4346	4177	4326	4178	4074	4205	3990	4074	3906	3917	3799	4050	4020	3900	3814	3856	4098	4094	4120	4209	4139	4140	4142	4060	4127	3845	4023	4059	4082	4200	4401	4361	4252	4161	3962	3936	3907	3970	4167	4362	4404	4291
4206	3998	3888	3905	4122	4103	4150	4146	4209	4120	4162	4233	4125	4078	4008	3910	3932	4016	4121	3937	3870	3884	3933	4049	4144	4097	4180	4417	4241	4157	4209	4069	4041	3987	4013	3992	3989	4191	4178	4218	4200	4113	4086	3975	3940	4119	4293	4319	4449	4364
4297	4368	4202	4125	4134	4053	3938	4016	4090	4067	4036	3917	4045	4002	4114	4140	4083	3910	4014	3895	3832	4035	4101	4094	3952	4094	4307	4172	4276	4207	4225	4129	3920	4072	4032	4029	4017	4157	4291	4244	4297	4202	4263	4005	3965	4024	4142	4447	4298	4384
4259	4112	4163	4150	4238	4089	4125	4174	4413	4237	4145	4115	4242	4102	4061	3968	3991	3828	3806	3816	3938	3951	3887	4073	4114	4198	4236	4270	4235	4250	4065	4124	3997	3976	4055	4050	4048	4412	4337	4499	4219	4171	4070	4015	4065	4003	4070	4286	4423	4400
4366	4078	4009	4027	4140	4004	4053	4190	4233	4166	4047	4072	3997	3886	3914	4004	3992	4008	3915	4031	3805	3855	4075	4096	4236	4191	4355	4273	4452	4166	4131	4075	3966	3951	3899	3886	4021	4281	4416	4359	4288	4210	4036	3904	4163	4086	4101	4282	4347	4211
4316	4152	4215	4168	4081	3980	3945	4033	4081	4089	3889	4072	4088	3872	4075	3925	4107	4065	3929	3946	3927	3995	4092	4102	4198	4400	4288	4237	4116	4246	4249	4147	4084	4021	4032	4075	4252	4439	4345	4334	4253	4181	4057	4030	4062	4152	4120	4192	4310	4288
4100	4114	4020	4042	4056	4080	4110	4066	4149	4117	4056	3951	4078	3884	3947	3990	3878	3999	3951	4103	4026	4107	4251	4181	4289	4311	4404	4347	4355	4115	4215	4025	3993	4069	3979	4059	4187	4230	4314	4215	4274	4191	3972	3992	4063	4106	4168	4297	4304	4259
4348	4084	4046	3992	3943	3892	3921	3963	3934	3926	3919	3920	3999	3939	3977	3953	4046	4020	4045	4080	4183	4028	4192	4090	4181	4135	4314	4327	4310	4096	4033	4135	3928	4000	3976	3946	4010	4081	4262	4206	4424	4140	3965	3827	3951	3874	4069	4252	4334	4158
4263	4023	4023	3923	3986	3946	4026	4173	4058	3918	4017	4080	3972	3946	3992	3974	4112	4081	3994	4013	4168	4166	4189	4154	4304	4197	4299	4232	4173	4200	3984	4027	3926	3986	3930	3989	4184	4224	4352	4164	4207	3993	3917	3928	3882	4082	4216	4352	4137	4074
4279	4223	4035	4115	3907	3801	3928	4035	4122	3979	4001	3938	4017	3941	4019	4083	4074	4031	4250	4102	4021	4169	4193	4235	4354	4281	4186	4263	4201	4101	4064	3963	3946	3852	3881	4017	4069	4116	4140	4222	4013	3900	3998	3926	3927	4035	4334	4140	4112	4002
4249	4328	4029	3952	4024	3987	3978	4102	3976	4022	3936	4011	3931	4010	4188	3932	4080	4151	4189	4151	4068	4180	4155	4227	4310	4277	4296	4234	4251	4128	3996	3980	3882	3857	3986	4135	4128	4069	4219	4190	4111	4011	4001	3936	3972	4098	4332	4060	3890	3974
4280	4282	4047	3971	4031	4030	4097	4053	4013	4089	4035	4112	4170	3957	4069	4008	4094	4193	4215	4127	4187	4113	4247	4256	4236	4227	4219	4115	4174	4036	4048	4003	3856	3766	3966	3941	3998	4219	4287	4201	4005	4083	3970	3878	3874	4275	4370	3953	4033	4276
4323	4247	4160	4029	4109	3893	3884	3929	4082	4124	3992	4073	4055	4187	4028	4057	4243	4115	4216	4062	4267	4106	4166	4212	4096	4176	3994	4132	4135	3888	3916	3957	3910	3934	3984	3996	4147	4252	4379	4188	4085	3863	3824	3813	4106	4305	4383	4081	4171	4329
4395	4288	4244	4124	3994	4100	4102	3970	4108	4189	4149	4079	4086	4119	4092	3977	4223	4239	4184	4210	4177	4252	4165	4273	4087	4072	4035	4108	3925	3879	3990	3908	3978	3895	3924	4021	3963	4341	4293	4048	4001	3943	3930	4180	4281	4536	4380	4033	4167	4306
4449	4205	4294	4279	4191	4113	4215	4132	4195	4236	4272	4086	4146	4113	4207	4018	4224	4254	4171	4178	4258	4129	4027	4075	4007	4076	3935	3869	3782	3901	4009	3779	3850	3991	4231	4039	4168	4249	4170	4016	4015	4175	4125	4236	4402	4393	4058	3935	4175	4233
4525	4377	4218	4230	4357	4185	4061	4125	4198	4289	4269	4148	4079	4188	4098	4320	4228	4324	4236	4267	4226	4191	4215	4118	4053	3978	3967	3980	3939	3912	3889	3842	4091	3994	4293	4297	4181	4151	3893	4021	4115	4256	4155	4284	4293	4288	4072	3961	4242	4354
4565	4340	4333	4441	4360	4331	4216	4206	4442	4390	4398	4435	4312	4231	4383	4279	4252	4187	4252	4401	4258	4159	4089	4112	3994	3951	3883	3943	4035	3882	3914	3947	4159	4092	4274	3966	4142	4099	4028	4072	4254	4278	4078	4293	4395	4222	4067	4161	4360	4255
4675	4356	4387	4463	4362	4198	4300	4298	4312	4393	4242	4377	4332	4181	4313	4199	4244	4290	4353	4151	4241	4084	4152	3997	3939	3891	4020	4041	3938	3974	4012	4056	4210	4245	4159	4194	4173	4200	4172	4118	4048	4027	4068	4261	4503	4334	4267	4329	4395	4342
4571	4505	4594	4342	4556	4433	4508	4388	4495	4332	4440	4380	4406	4326	4285	4266	4248	4293	4179	4146	4158	4062	4126	3979	4067	3901	3959	3960	3873	4037	4149	4274	4321	4176	4261	4153	4336	4194	4034	3901	4027	4153	4244	4437	4578	4471	4182	4157	4277	4226
4566	4612	4579	4500	4404	4414	4437	4210	4271	4277	4303	4324	4262	4228	4403	4236	4358	4239	4196	4063	4105	4232	4144	3900	3986	4053	3997	4006	4035	4158	4111	4360	4366	4167	4237	4239	4409	4129	3985	3940	4160	4262	4519	4683	4649	4150	4003	4012	4186	3969
4597	4546	4420	4477	4485	4334	4366	4402	4404	4347	4277	4329	4281	4474	4106	4246	4151	4401	4132	4031	4094	4001	3905	3945	3873	3867	3904	3864	4041	4132	4425	4196	4350	4382	4390	4228	4282	3866	3940	3970	4322	4477	4747	4543	4282	3972	4020	4002	4236	4186
4488	4526	4518	4398	4414	4279	4245	4361	4225	4262	4351	4307	4200	4341	4277	4123	4079	4195	4067	3959	4222	3982	4041	3815	4103	4003	3908	4009	4356	4263	4306	4277	4328	4464	4389	4294	3839	3825	4030	4280	4451	4577	4282	4186	4089	3983	3940	4134	4516	4410
4512	4280	4495	4491	4306	4297	4242	4247	4220	4078	4123	4189	4090	4176	4118	4126	4159	4070	4066	3922	3999	3875	4072	4099	4220	4034	4122	4263	4244	4385	4173	4356	4438	4359	4168	3940	3967	3951	4147	4330	4301	4312	4096	4108	4001	3981	4158	4404	4619	4381
4364	4201	4181	4400	4236	4262	4191	4138	4128	4196	4169	4033	4108	4033	4003	4083	4148	3873	4090	3916	3975	4003	4021	4245	4149	4071	4138	4292	4169	4193	4215	4326	4424	4150	3943	3822	3941	4231	4224	4253	4294	4069	3898	4066	4182	4068	4219	4560	4829	4351
4283	4247	4370	4195	4323	3978	4118	4055	4007	3931	4034	4005	3992	3943	3975	4032	4150	4026	4014	3961	3880	4109	4070	4167	4114	4198	4300	4345	4127	4249	4178	4333	4238	3945	3710	3940	4245	4199	4131	4039	4023	4090	3961	4083	4316	4221	4187	4505	4647	4143
4301	4086	3996	4162	4186	4071	3894	4103	4021	3908	3917	3834	4068	3975	4079	4088	3954	4001	4108	3960	4033	4082	4161	4085	4220	4164	4304	4180	3945	4189	4239	4076	3990	3787	3883	4174	4348	4182	4015	3963	3930	4109	4117	4135	4309	4171	4247	4394	4683	4000
4369	4135	4049	3937	4249	3997	4032	3950	3997	4007	4016	3945	4108	4049	3964	4021	4118	4106	4008	4068	4087	4233	4080	4168	4335	4381	4285	4121	3962	4075	4203	3962	3843	3806	4116	4233	4275	4253	4008	4062	4050	4093	3904	4296	4420	4245	4107	4356	4450	3711
4364	4166	4090	4081	4048	4170	4048	4063	4047	4056	4048	4038	4178	4051	4130	4061	4020	3991	4112	4133	4244	4215	4251	4177	4182	4276	4276	4027	3921	4127	3945	3848	3752	3976	4295	4258	4159	3962	4075	4072	3941	4137	4075	4111	4423	4207	4074	4198	4234	3782
4447	4145	4138	4016	4213	4004	3930	3927	3936	3925	4115	3920	4113	4194	4120	4154	4212	4222	4096	4138	4128	4343	4150	4099	4150	4243	3967	3861	3956	3996	3857	3594	3768	4073	4305	4193	4081	3997	4031	3963	4175	4214	4095	4347	4406	4140	4012	4131	4357	3929
4565	4380	4287	4215	4267	4114	4099	4039	4157	4295	4274	4190	4199	4243	4354	4194	4342	4394	4261	4289	4325	4274	4157	4221	4083	3937	3925	3902	4032	3962	3803	3632	4048	4231	4324	4167	4166	4135	4040	4055	4273	4173	4107	4160	4308	4002	3925	4175	4419	4049
4562	4548	4332	4344	4282	4319	4198	4174	4250	4304	4270	4327	4371	4367	4371	4287	4242	4288	4324	4185	4227	4138	4087	4155	4042	3929	3833	3928	4048	3807	3821	3911	4396	4294	4163	3930	4091	4182	4061	4222	4273	4070	4225	4051	4152	3978	3961	4137	4577	4322
4586	4388	4381	4321	4422	4322	4456	4370	4413	4508	4283	4245	4233	4444	4339	4370	4409	4287	4209	4141	4092	3940	3980	4006	3834	3844	3789	3935	3944	3829	3771	4085	4340	4186	4003	3781	3950	4125	4147	4207	4190	4260	4062	4043	4155	3976	3973	4212	4553	4358
4641	4280	4454	4265	4290	4323	4312	4501	4250	4243	4302	4267	4326	4347	4351	4280	4095	4068	4141	3993	4032	3886	3867	3980	3738	3914	4075	4038	4130	3860	3947	4181	4243	3997	3792	3905	3895	4108	4207	4277	4318	4177	4067	4125	4055	4205	4049	4248	4656	4534
4342	4300	4287	4236	4234	4225	4381	4276	4388	4418	4207	4178	4262	4171	4243	4115	4147	4064	3930	4032	3884	3703	3798	3876	3751	3831	4102	4264	3996	3829	4047	4204	4147	4021	4001	3865	4020	4444	4257	4282	4187	4177	4041	4082	4040	4075	4217	4432	4542	4589
4240	4164	4194	4232	4063	4107	4319	4265	4214	4235	4244	4145	4066	4064	4054	4075	3970	3917	3916	3808	3737	3933	3956	3952	3843	3947	4162	4242	4133	3972	4160	4200	4038	3956	3839	3974	4112	4398	4487	4347	4155	4243	4042	4135	4147	4330	4306	4461	4514	4627
4362	4157	4044	4127	4105	4090	4018	4039	4204	4081	4040	4044	3873	3922	3943	3932	3999	3873	3814	3873	3905	3989	3916	4090	3956	4024	4308	4252	3972	4135	4194	4206	3936	3826	3945	4152	4312	4675	4521	4337	4214	4058	4073	4175	4229	4378	4441	4663	4458	4324
4271	4166	4061	4009	3961	3967	3998	4105	4101	3987	4110	4060	4008	3904	3917	3935	4018	3868	4022	4124	4056	3968	4255	4106	3997	4071	4294	4103	3938	4030	4291	4138	3970	3851	4089	4251	4351	4596	4281	4244	4142	4095	4318	4349	4601	4721	4487	4579	4513	4299
4232	4183	4128	4199	4130	4072	4011	3970	4207	4054	4069	4004	3979	4035	3917	3954	3932	4040	4145	4112	4057	4119	4172	4025	4084	4133	4272	4018	3793	3937	4302	4135	4012	4074	4270	4339	4466	4537	4294	4208	4093	4179	4319	4350	4554	4465	4555	4380	4233	4326
4313	4322	4410	4315	4331	4197	4152	4219	4144	4254	4155	4175	4203	4055	4104	4093	4077	4173	4087	4227	4096	4230	4390	4003	3989	4098	4135	3790	3911	4024	4252	4297	3910	4044	4311	4395	4382	4307	4182	4038	4114	4192	4305	4419	4696	4504	4302	4284	4331	4266
4561	4465	4503	4402	4607	4218	4283	4258	4333	4269	4380	4330	4195	4222	4109	4051	4103	4105	4119	4114	4112	4201	4061	3972	3815	4069	3929	3828	3827	4200	4350	4341	4131	4192	4229	4384	4487	4301	4072	4002	4070	4370	4450	4497	4590	4534	4389	4229	4409	4379
4447	4361	4405	4470	4462	4391	4386	4295	4423	4334	4281	4308	4138	4296	4165	4018	3963	4077	4028	4087	3791	4030	3981	3843	3888	4153	4021	3783	3939	4347	4479	4199	4138	4224	4267	4317	4380	4182	4125	3940	4235	4429	4397	4457	4519	4430	4310	4237	4356	4240
4458	4296	4250	4528	4430	4395	4285	4321	4134	4377	4302	4205	4061	4065	3991	3919	3888	3840	3845	3914	3858	4038	3984	3850	3899	4168	4017	3949	4064	4348	4366	4141	4047	3999	4242	4215	4360	4268	4035	4140	4214	4312	4261	4346	4363	4467	4401	4277	4261	4141
4332	4178	4236	4309	4284	4220	4059	4226	4148	4213	4192	4117	4101	3943	3902	3890	3747	3820	3969	3776	3957	3971	4051	4053	4017	4211	4090	4037	4157	4317	4349	4013	3897	4120	4166	4383	4450	4258	4211	4121	4315	4225	4321	4345	4448	4513	4455	4293	4271	4039
4239	4206	4109	4156	4176	4145	4080	4058	4012	4007	3908	4062	3997	3876	4005	3786	3644	3867	3868	3928	4036	4133	4059	4027	4062	4321	4339	4078	4142	4436	4257	4026	3966	4106	4274	4418	4448	4331	4073	4190	4126	4098	4237	4515	4588	4466	4446	4329	4249	3994
4374	4228	4223	4216	4304	4168	4147	4063	4032	3937	3992	3943	3845	3975	4181	3847	3989	3964	4040	4025	4070	4345	4337	4075	4168	4319	4165	4033	4066	4231	4261	4050	4205	4280	4402	4539	4548	4471	4187	4002	4117	4113	4318	4601	4396	4381	4400	4430	4157	4130
4508	4461	4430	4219	4543	4371	4260	4070	4171	4039	4126	4029	3988	4222	4051	4093	4141	4134	4066	4109	4052	4348	4233	4242	4036	4033	4070	3904	4028	4264	4440	4231	4106	4249	4348	4541	4525	4180	4169	3907	4022	4259	4354	4485	4466	4246	4190	4288	4269	4149
4530	4497	4573	4483	4483	4492	4395	4197	4325	4165	4255	4099	4152	4253	4324	4263	4051	4207	4161	4238	4261	4244	4075	4009	4026	4174	4094	3965	4049	4384	4476	4254	4199	4194	4394	4331	4347	4180	4082	4100	4102	4209	4374	4425	4398	4321	4259	4364	4387	4151
4437	4530	4444	4346	4293	4520	4432	4279	4283	4233	4244	4201	4088	4184	4145	4138	4132	4177	4098	3999	3993	3921	4060	3933	4043	4196	4185	4055	4103	4371	4436	4219	4103	4157	4393	4195	4218	4240	4043	4144	4104	4156	4298	4283	4309	4378	4324	4289	4325	4185
4463	4373	4261	4269	4219	4320	4280	4265	4175	4063	4058	4064	4081	4066	4163	4091	4065	4020	4064	3933	3994	3965	4004	4125	4057	4315	4397	4074	4008	4239	4301	4254	4003	3906	4167	4307	4328	4321	4155	4092	3995	3983	4171	4206	4324	4305	4285	4403	4233	4180
4316	4201	4195	4130	4069	4193	4174	4218	4075	4058	3974	4084	3939	4038	4054	4059	4039	4048	4047	4122	3962	4114	4038	4130	4224	4188	4271	4106	4053	4254	4272	4025	3834	3890	4067	4194	4281	4287	4267	3976	3919	4051	4103	4120	4263	4319	4361	4203	4093	4211
4358	4305	4208	4143	4142	4091	4016	4140	4032	4039	4047	3970	3990	3962	4056	4095	4040	4193	4156	4076	4120	4229	4323	4096	4013	4236	4243	4132	3993	3941	4156	4076	3949	3840	4106	4227	4268	4251	4144	3971	3848	4063	4082	4201	4281	4332	4374	4214	4153	4147
4394	4389	4183	4364	4278	4200	4092	4140	4116	4013	4276	4100	4228	4151	4172	4213	4197	4285	4319	4323	4191	4248	4192	4157	4125	4118	4018	4097	3866	3910	4200	4155	4174	4067	4070	4243	4138	4065	4212	4024	3900	4043	4120	4133	4102	4106	4334	4301	4231	4219
4499	4451	4251	4400	4227	4228	4080	4219	4199	4282	4193	4312	4149	4025	4123	4175	4335	4224	4194	4233	4044	4130	4092	4080	3942	4054	4204	4266	3977	4043	4249	4338	4388	4043	3967	4154	4147	4067	4129	4226	4037	4110	4055	4130	4042	4189	4222	4422	4286	4333
4476	4421	4120	4324	4207	4141	4256	4150	4219	4263	4141	4141	4141	4092	4144	4216	4198	4257	4074	4021	4165	3960	4074	4096	4103	4113	4225	4390	4045	4105	4244	4399	4350	3960	3850	4004	4172	4171	4172	4044	4285	4080	4131	4007	4257	4145	4252	4379	4316	4438
4327	4194	4050	4084	4040	4135	3979	3901	4088	4194	4035	4086	4185	4063	4171	4050	4047	4058	4127	4174	4172	4065	4202	4378	4176	4184	4169	4314	4179	4039	4028	4282	4258	4101	3805	3949	4068	4244	4279	4296	4230	4064	4145	4197	4087	4254	4364	4310	4235	4328
4139	4099	4079	4072	4007	3962	3945	3912	4001	4065	3970	4001	4116	4085	4122	4129	4073	4240	4257	4279	4227	4374	4074	4264	4286	4240	4247	4186	4193	4034	3987	4148	4286	4326	4083	3931	4082	4252	4218	4293	4130	3978	4097	3946	4107	4180	4313	4191	4337	4290
4254	4278	4055	4180	4036	4265	4038	4077	4017	4184	4234	4097	4195	4210	4101	4204	4250	4227	4301	4258	4270	4241	4181	4153	4075	4035	3999	4065	4033	4054	4067	4060	4211	4412	4150	3917	3937	3955	4168	4286	4370	4162	4177	3978	4052	4098	4112	4228	4231	4269
4423	4435	4374	4291	4385	4296	4184	4266	4185	4337	4361	4251	4360	4179	4169	4255	4175	4223	4332	4216	4219	4040	4054	4052	4172	3895	4003	4081	4098	4094	4063	4027	4125	4239	4135	3969	3764	3882	4052	4253	4238	4265	4194	4100	4063	4093	4011	4171	4111	4192
4373	4202	4185	4142	4235	4252	4312	4271	4162	4128	4441	4140	4320	4290	4181	4163	4155	4079	4168	4155	4101	4071	4011	4081	4061	4049	4057	4119	4039	4317	3985	3906	3854	4130	4084	4009	3877	3950	4022	4129	4210	4355	4129	4082	4036	4159	4078	4067	3862	3950
4162	4026	4084	4021	4130	4110	4163	4027	4150	4070	4148	4084	4110	4154	4081	4109	4151	4080	4059	4128	4089	4116	4078	4107	4040	4191	4035	3997	4065	4095	4047	3820	3824	3982	4193	4216	4129	3950	3943	4079	4144	4155	4263	4204	4088	4261	4160	4115	3933	3923
4418	4083	4285	4191	4094	4022	3971	3978	4085	3995	4164	4076	4069	4165	4293	4163	4167	4179	4045	4189	4219	4090	4096	4103	4107	4134	4028	3952	4002	4062	4052	3973	3833	3994	4138	4225	4250	4022	3943	3928	4054	4139	4187	4365	4337	4284	4096	4093	4045	4011
4457	4257	4325	4181	4123	4160	4222	4253	4257	4154	4226	4239	4329	4278	4298	4177	4364	4190	4219	4309	4133	4119	4155	4044	4130	4015	4188	4024	4045	3945	4072	4151	4025	4002	4012	4216	4261	4217	4147	3985	3979	4199	4318	4463	4330	4398	4351	4288	4253	4166
4448	4375	4310	4263	4355	4244	4187	4224	4290	4253	4324	4313	4258	4273	4249	4266	4210	4266	4143	4171	3982	4024	4152	4126	3938	4014	4138	4038	4067	3989	4096	4153	4147	4027	4004	4052	4207	4291	4259	4216	4028	4044	4161	4349	4296	4359	4448	4466	4344	4326
4278	4242	4178	4254	4149	4069	4175	4079	3969	4260	4119	4142	4168	4154	4161	4238	4127	4236	3993	4039	4129	4072	4184	4032	4156	4109	4077	4155	4196	4172	4020	4080	4194	4063	4048	3897	4162	4176	4345	4142	4178	4114	3997	4169	4294	4233	4391	4403	4610	4309
4437	4315	4183	3968	3994	4167	4076	4101	4216	3987	4047	4093	4104	4111	4232	4086	4163	4129	4189	4289	4219	4175	4153	4233	4126	4268	3996	4046	4259	4126	4039	4062	4128	4181	4123	4101	3981	4200	4081	4209	4246	4183	4023	4084	4067	4004	4372	4389	4461	4372
4398	4319	4126	4088	4164	4072	4102	4167	4218	4239	4231	4237	4201	4276	4252	4299	4192	4356	4253	4114	4088	4259	4082	4120	4026	4121	4108	4135	4141	4083	4013	3944	3973	4112	4022	4058	4056	4108	4094	4251	4255	4249	4175	4197	4194	4160	4095	4276	4297	4381
4378	4295	4327	4149	4159	4228	4298	4211	4285	4221	4305	4410	4494	4279	4342	4248	4247	4216	4149	4127	3978	4106	4122	4160	4089	4051	4006	4037	4098	4106	4179	4141	4086	4080	4130	4101	4067	3899	4091	4074	4287	4218	4405	4302	4229	4041	4006	4075	4105	4161
4280	4236	4201	4266	4260	4154	4234	4111	4173	4159	4235	4237	4397	4346	4372	4245	4177	4089	4153	4017	4117	4195	4098	4192	4109	4137	4007	4046	4061	4035	4066	4078	4037	3989	3995	4175	4147	4069	4025	4102	4099	4130	4310	4342	4356	4382	4125	4124	4064	4083
4429	4242	4172	4286	4182	4047	4144	4085	4151	4268	4164	4290	4262	4247	4215	4164	4165	4253	4133	4175	4159	4204	4079	4002	3935	3986	3987	3978	3931	4050	3917	4060	4106	3932	3985	3989	4032	3967	4152	4129	4133	4027	4146	4158	4385	4361	4320	4371	4243	4141
4374	4252	4244	4285	4321	4330	4236	4317	4152	4206	4282	4329	4315	4262	4439	4386	4170	4263	4011	4135	4080	4132	4194	4063	4005	4010	4009	4023	3945	4056	4080	4081	4150	4050	4054	4041	4060	3979	4078	4078	4107	4048	4064	4174	4164	4365	4352	4156	4354	4197
4481	4315	4445	4209	4409	4223	4196	4191	4288	4301	4203	4416	4313	4394	4273	4375	4219	4061	4067	4163	4104	4086	4041	4129	3816	3974	4009	3973	4054	3962	4084	4039	4113	4161	4174	4045	4076	4096	4182	4279	4230	4144	4165	4198	4153	4173	4115	4140	4234	4342
4406	4299	4383	4426	4328	4130	4142	4230	4120	4238	4303	4370	4309	4131	4282	4182	4076	4068	4001	4073	4056	4147	4026	4021	4107	4076	4103	3990	4162	4131	4144	3952	4066	4013	4122	4193	4159	4051	4074	4223	4073	4304	4306	4146	4198	4143	4279	4142	4176	4248
4370	4197	4169	4134	4102	4197	4112	4050	4087	4197	4219	4192	4135	4115	4187	4175	4127	4149	4101	4031	4109	4102	4131	4075	4087	3965	4118	4014	4140	4088	4209	4093	4136	4164	4209	4089	4129	4163	4098	4091	4133	4169	4171	4300	4353	4127	4375	4351	4245	4238
4323	4341	4076	4180	4161	4130	4188	4185	4155	4280	4211	4249	4273	4251	4139	4271	4306	4234	4211	4237	4125	4179	4116	4184	3995	4101	4123	4024	4110	4006	4182	4099	4046	4095	4213	4183	4228	4302	4151	4132	4067	4083	4092	4085	4270	4283	4342	4305	4344	4275
4357	4150	4141	4193	4158	4294	4214	4112	4157	4160	4218	4193	4225	4273	4242	4316	4194	4178	4226	4215	4151	4127	4228	4151	4170	4100	4078	4106	4286	4140	4232	4120	4184	4246	4222	4215	4259	4098	4264	4097	4167	4179	4319	4320	4335	4299	4253	4316	4438	4507
4215	4146	4267	4177	4166	4136	4041	4269	4187	4183	4354	4310	4472	4237	4334	4133	4372	4146	4162	4355	4243	4193	4140	4056	4172	4098	4135	4151	4140	4193	4125	4033	4139	4164	4171	4200	4067	4138	4147	4264	4383	4315	4278	4390	4276	4249	4319	4271	4311	4448
4384	4245	4186	4157	4186	4098	4182	4220	4258	4240	4350	4328	4211	4241	4211	4135	4187	4240	4371	4319	4526	4251	4123	4083	4273	4253	4155	4121	4166	4176	4186	4195	4005	4153	4200	4146	4125	4152	4161	4235	4254	4235	4168	4231	4270	4193	4196	4154	4320	4245
4368	4347	4140	4112	4234	4153	4169	4206	4432	4271	4276	4256	4384	4337	4220	4359	4470	4392	4278	4224	4236	4284	4060	4177	4156	4204	4187	4129	4140	4170	4154	3985	4110	4131	4088	4009	4125	4097	4218	4091	4096	3980	4149	4229	4201	4238	4340	4319	4308	4318
4363	4266	4264	4234	4344	4256	4266	4263	4350	4364	4328	4401	4351	4209	4331	4423	4282	4342	4269	4177	4176	4190	4032	4087	4064	3954	4184	4054	4034	4073	3968	3975	4117	4132	4171	4104	4032	4160	4128	4208	4101	4127	4093	4266	4260	4253	4178	4234	4251	4265
4283	4158	4123	4204	4300	4317	4212	4269	4357	4408	4491	4343	4281	4447	4367	4356	4150	4166	4131	4155	4058	4151	4133	4039	4100	3950	4068	4182	4139	4105	3944	4084	4063	4118	4222	4253	4133	3935	4181	4225	4238	4293	4349	4260	4268	4272	4200	4409	4230	4198
4234	4200	4122	4173	4347	4232	4248	4218	4365	4408	4289	4411	4372	4371	4271	4172	4165	4091	4127	4093	4216	4108	4162	4234	4150	4110	4072	4108	4129	4130	3996	4094	3999	4130	3889	4155	4087	4082	4105	4086	4154	4181	4254	4057	4265	4187	4142	4162	4215	4256
4411	4302	4191	4272	4172	4238	4238	4343	4410	4304	4277	4235	4247	4332	4136	4212	4247	4193	4252	4147	4153	4101	4044	3949	3999	4072	4072	3909	4050	3949	4031	4031	4068	3956	3964	4113	4016	4054	4198	4204	4018	4083	4197	4278	4201	4169	4118	4032	4151	4232
4373	4327	4142	4231	4099	4119	4317	4331	4305	4393	4245	4415	4328	4350	4278	4111	4271	4284	4181	4308	4110	4146	4118	4178	4052	3941	3999	3898	3861	3998	4061	3985	3998	3992	3931	4043	4058	4024	3989	4166	4074	4137	4015	4023	4148	4147	4169	4121	4008	4214
4262	4193	4223	4250	4355	4267	4282	4321	4169	4253	4303	4300	4375	4408	4307	4323	4384	4341	4259	4098	3963	3929	4194	4024	3992	4164	3898	4019	4122	4092	4040	3976	3992	4110	4040	4164	4192	4067	4135	4137	4176	4252	4147	4184	4219	4205	4193	4259	4241	4184
4302	4277	4345	4292	4350	4315	4295	4315	4149	4221	4283	4203	4197	4297	4222	4302	4242	4245	4282	4199	4073	4089	3998	4185	4049	4138	4259	4046	4139	4095	4086	4094	4279	4082	4203	4089	4262	4262	4203	4223	4166	4471	4414	4367	4322	4340	4315	4279	4320	4241
4407	4341	4175	4289	4219	4322	4067	4294	4286	4237	4397	4295	4291	4273	4289	4317	4395	4237	4300	4182	4217	4223	4195	4293	4193	4249	4186	4028	4119	4102	4062	4207	4194	4253	4448	4228	4196	4223	4231	4320	4314	4351	4316	4279	4334	4379	4241	4315	4200	4323
4411	4242	4140	4317	4330	4176	4240	4230	4191	4351	4343	4268	4249	4185	4319	4389	4273	4287	4347	4226	4257	4278	4236	4387	4342	4212	4130	4160	4123	4050	4043	4244	4273	4132	4142	4072	4078	4199	4196	4367	4274	4309	4265	4291	4291	4374	4202	4292	4344	4206
4272	4147	4181	4069	4200	4220	4205	4158	4309	4297	4310	4275	4190	4290	4290	4220	4339	4242	4306	4316	4374	4299	4309	4134	4293	4081	4150	4158	4080	4237	4119	4238	4073	4081	4134	3998	4183	4150	4224	4205	4264	4352	4247	4152	4050	4239	4158	4247	4186	4325
4304	4164	4225	4225	4142	4186	4121	4191	4354	4337	4272	4156	4308	4164	4253	4211	4282	4381	4363	4444	4297	4213	4180	4191	4182	4233	4175	4120	4127	4059	4054	4110	4094	4134	4182	4158	4128	4275	4102	4307	4263	4350	4262	4228	4252	4235	4156	4092	4106	4169
4308	4257	4142	4202	4273	4103	4246	4202	4250	4259	4234	4228	4261	4335	4486	4399	4408	4328	4252	4201	4404	4193	4336	4181	4091	4145	4062	4148	4152	4249	4240	4046	4061	4170	4328	4149	4242	4098	4208	4016	4144	4144	4209	4233	4145	4198	4158	4252	4140	4140
4396	4238	4293	4223	4301	4177	4096	4167	4185	4204	4265	4373	4491	4486	4474	4364	4253	4240	4378	4375	4199	4264	4127	4297	4119	4141	4115	4260	4287	4240	4174	4050	4151	4129	4330	4289	4091	4289	4125	4079	4047	4072	4175	4047	4212	4267	4302	4149	4105	4236
4218	4254	4160	4159	4225	4097	4214	4059	4243	4308	4351	4382	4427	4567	4309	4222	4400	4349	4303	4164	4288	4278	4190	4294	4088	4185	4070	4321	4161	4274	4187	4254	4128	4216	4157	4174	4134	4147	4019	4128	3981	4147	4088	4080	4139	4149	4237	4195	4197	4261
4365	4265	4187	4166	4237	4184	4088	4201	4345	4234	4263	4482	4523	4240	4159	4305	4219	4360	4335	4358	4357	4271	4347	4209	4151	4052	4221	4159	4179	4230	4128	4171	4080	4070	4129	4050	3893	4001	3951	3898	4061	3915	3820	3977	4098	4048	4238	4158	4143	4160
4449	4259	4198	4259	4400	4356	4151	4309	4433	4335	4231	4301	4569	4308	4300	4250	4309	4335	4396	4264	4354	4277	4493	4343	4134	4123	4099	4172	4030	3941	4023	4019	4054	4022	3944	3980	3871	4001	3934	3982	3962	3896	3939	4009	3969	4074	4096	4039	4046	4140
4130	4240	4172	4239	4309	4295	4337	4321	4332	4272	4318	4221	4237	4255	4282	4373	4327	4452	4423	4295	4261	4195	4196	4051	4031	4181	4007	4159	4034	4003	4062	3896	3946	4160	4123	3992	3958	3946	4015	4061	4122	3919	4050	3965	4019	3976	3920	4096	4016	4044
4456	4274	4211	4249	4275	4202	4314	4282	4217	4194	4232	4272	4368	4174	4245	4270	4396	4393	4278	4232	4088	4165	4131	4139	4130	4117	4159	4143	4067	3987	4109	3976	4131	4016	4032	3907	4024	3948	4093	4202	4005	3977	3927	4027	4014	3987	3905	4004	3967	3937
4415	4202	4261	4325	4232	4164	4162	4155	4206	4101	4292	4364	4234	4312	4297	4317	4271	4356	4129	4085	4081	4075	4076	4053	4220	4213	4170	4062	3987	4086	4052	4111	4123	4093	4162	4131	4161	4105	4034	3961	4078	3952	3902	4066	3965	4004	4018	3987	3971	4051
4405	4325	4260	4222	4204	4133	4156	4119	4133	4281	4514	4372	4337	4111	4198	4152	4245	4317	4208	4124	4127	4100	4138	3981	4184	4063	4087	4189	4140	4041	4163	4126	4142	4226	4164	4144	4110	3968	4059	4161	4219	4097	4060	4115	4093	4150	3875	4000	4044	3923
4510	4297	4238	4282	4234	4118	4194	4282	4150	4220	4293	4175	4252	4173	3974	4168	4351	4196	4103	4134	4174	4222	4230	4179	4312	4236	4140	4356	4156	4025	4245	4076	4132	4218	4174	4154	3972	4032	4083	4061	4182	4138	4006	4146	4263	4043	4140	4158	4030	3963
4504	4274	4169	4282	4178	4102	4105	4235	4036	4214	4141	4134	4228	4061	4028	4030	4206	4353	4254	4193	4211	4283	4075	4350	4169	4322	4258	4194	4249	4200	4166	4180	4267	4127	4069	4016	4057	3938	4155	4149	4111	4147	4152	4091	4048	4023	4072	3983	3953	4024
4465	4398	4173	4102	4050	4026	4212	4088	4045	4160	4082	4229	4173	3938	4056	4165	4180	4349	4275	4257	4355	4283	4398	4415	4413	4258	4326	4263	4219	4141	4315	4314	4162	4259	4147	4135	4143	3976	4067	4188	4059	4076	3981	3900	4010	4028	4037	4201	4247	4157
4382	4348	4066	4236	4134	4079	4044	4129	4038	4103	4093	4056	4064	4112	4169	4280	4243	4334	4251	4220	4451	4226	4304	4288	4521	4337	4322	4280	4205	4265	4264	4204	4081	4198	4059	4100	3985	4209	4225	4184	4114	4129	4068	3980	4161	4001	4037	4162	4130	4185
4363	4276	4081	4105	4329	4138	4066	4032	4149	4198	4038	4096	4221	4075	4156	4191	4375	4356	4328	4334	4415	4216	4365	4407	4351	4369	4229	4277	4397	4343	4224	4314	4209	4203	4279	4079	4247	4185	4355	4289	4154	4142	4204	3974	4078	4096	3983	4164	4006	4150
4428	4212	4191	4278	4334	4125	4145	4170	4061	4119	4002	4050	4093	4223	4163	4244	4300	4309	4301	4228	4390	4256	4233	4213	4337	4400	4356	4402	4410	4292	4346	4231	4214	4232	4257	4206	4284	4244	4414	4298	4231	4115	4037	4050	4020	4099	4062	4153	4146	4102
4375	4285	4263	4204	4320	4245	4168	4088	4052	4185	4199	4130	4332	4302	4251	4226	4326	4340	4296	4187	4312	4367	4341	4297	4347	4336	4343	4335	4335	4375	4353	4417	4320	4403	4278	4393	4213	4352	4315	4215	4171	4079	4180	4167	4125	4172	4177	4271	3947	4156
4344	4251	4191	4241	4264	4092	4161	4067	4152	4106	4195	4208	4224	4196	4152	4121	4320	4243	4174	4283	4293	4279	4227	4402	4383	4417	4371	4312	4349	4362	4430	4358	4343	4275	4326	4363	4219	4177	4245	4218	4209	4169	4253	4146	4230	4125	4093	4133	4010	4133
4431	4237	4286	4227	4220	4115	4112	4108	4247	4262	4285	4199	4398	4238	4257	4157	4117	4097	4078	4273	4393	4255	4288	4261	4416	4358	4420	4343	4511	4373	4428	4346	4224	4330	4268	4143	4130	4356	4147	4133	4265	4202	4238	4167	4189	4137	4093	4083	4109	4204
4341	4308	4209	4208	4198	4040	4131	4107	4203	4197	4265	4257	4281	4175	4233	4140	4089	4161	4094	4281	4346	4175	4223	4475	4512	4258	4355	4250	4266	4304	4327	4251	4277	4190	4093	4186	4153	4126	4129	4138	3969	4059	4111	4112	4125	4137	4107	4215	4089	4121
4355	4147	4089	4154	4154	4139	4203	4140	4281	4279	4241	4151	4191	4262	4094	3999	4157	4011	4031	4098	4278	4135	4258	4235	4344	4466	4220	4220	4278	4306	4324	4403	4232	4191	4057	4181	4091	4225	4195	4101	4050	4122	4333	4184	4056	4087	4102	4144	4269	4159
4322	4208	4190	4141	4190	4178	4408	4397	4309	4263	4194	4224	4091	4180	4075	4095	4139	4230	4145	4122	4149	4277	4276	4150	4208	4328	4181	4172	4252	4283	4055	4117	4164	4127	4066	4094	4091	4091	4126	4036	4091	4166	4162	4126	4028	3946	3947	4097	4000	4234
4244	4177	4096	4164	4267	4358	4442	4243	4373	4303	4299	4263	4027	4257	4092	4076	4201	4276	3975	4018	4079	4169	4168	4145	4214	4228	4040	4158	4243	4174	4145	4129	4065	4065	4027	4104	4247	4032	4064	4042	4080	4039	3913	3832	3964	4037	3905	4112	4107	4031
4408	4140	4187	4152	4127	4347	4267	4317	4371	4331	4285	4321	4181	4176	4129	4079	4160	4157	4108	4222	4012	4131	4144	3980	4030	4083	4168	4132	4082	4145	4071	4149	4105	4182	4014	4157	4108	4020	3964	4142	4084	3897	4082	3942	4114	3972	4036	4007	4059	3883
4260	4154	4155	4237	4383	4311	4382	4335	4338	4431	4317	4265	4231	4117	4157	4080	4301	4212	4178	4154	4051	4076	4003	3966	3998	4128	4051	4119	4054	4093	4160	4206	4138	4179	4143	4087	4073	4149	4053	4171	4079	4062	4091	4059	4019	4008	4054	4051	4005	3873
4238	4072	4266	4236	4289	4237	4323	4299	4147	4338	4188	4345	4197	4183	4084	4146	4095	4195	4061	4195	4132	4219	4065	3983	4031	3997	4068	3991	4171	4036	4190	4144	4225	4025	4123	4186	4180	4165	4257	4084	4148	3979	4154	4137	4133	4035	3985	3894	3945	3918
4280	4236	4214	4372	4275	4412	4304	4224	4188	4294	4379	4237	4237	4203	4259	4203	4161	4151	4095	4043	3939	4045	4043	4026	4001	4114	4097	3976	4090	4101	4124	4218	4165	4182	4134	4157	4146	4263	4272	4024	4174	4149	4027	4156	4045	4216	4062	3936	3879	4001
4213	4205	4287	4188	4426	4311	4240	4243	4369	4185	4293	4307	4336	4235	4146	4242	4141	4042	4063	3870	3997	3992	3988	3926	4033	3976	4031	3933	4140	3997	4179	4222	4121	4161	4178	4102	4204	4126	4265	4281	4118	4125	4157	4181	4340	4083	4220	3995	4141	3896
4283	3992	4298	4169	4395	4259	4253	4335	4295	4267	4189	4234	4382	4209	4352	4131	4164	4103	4013	3918	3876	3934	3912	3983	3980	3987	4189	4030	4033	4190	4132	4229	4126	4180	4244	4254	4165	4144	4183	4168	4177	4167	4087	4179	4214	4260	4021	4165	4145	4021
4367	4315	4355	4304	4305	4393	4190	4150	4101	4213	4097	4238	4186	4279	4178	4227	3989	4088	3930	4017	3898	3912	3939	4016	4154	4155	4260	4238	4013	4068	4092	4084	4337	4115	4251	4313	4169	4206	4133	4219	4073	4182	4149	4057	4168	4180	4097	4281	4168	4114
4172	4310	4102	4237	4326	4055	4204	4129	4111	4278	4303	4150	4182	4117	4175	4175	4002	4047	4018	4058	3927	3932	3957	4027	4023	3968	4152	4295	4050	4293	4001	4100	4233	4129	4268	4236	4140	4155	4125	4152	4085	4107	4217	4168	4223	4237	3973	4273	4198	4280
4293	4185	4077	4088	4077	4107	4091	4036	4140	4227	4237	4177	4155	4179	4206	4078	4028	3987	4152	4164	4006	4015	4095	4123	4005	4075	4079	4037	4145	4249	4060	4163	4332	4279	4236	4212	4123	4061	4191	4051	4191	4082	4247	4089	4187	4095	4151	4264	4108	4170
4327	4041	4092	4012	3995	3996	4100	4119	4138	4266	4272	4161	4206	4121	4195	4164	4031	4031	4155	4104	4115	3937	4221	4166	4152	4137	4194	4155	4226	4177	4194	4160	4112	4147	4123	4175	4185	4071	4177	4162	3912	4090	4107	4151	4177	4048	4227	4252	4206	4120
4297	4076	4134	4064	4131	4010	4071	4179	4126	4156	4028	4153	4132	4132	3981	4137	4068	4183	4015	4164	4056	4225	4188	4395	4360	4224	4214	4117	4150	4123	4112	4281	4215	4027	4152	4074	4153	4070	4019	3960	4174	4036	4083	4232	4056	4111	4166	4014	4131	4108
4271	4146	4079	3920	4004	3855	4020	3983	4098	4097	4060	4200	4188	4043	4141	4180	4054	4170	4221	4120	4281	4208	4229	4253	4268	4244	4202	4129	4157	4174	4235	4261	4170	4191	4312	4115	4007	4097	3998	3950	4025	4024	3891	4092	4083	4103	3984	4087	4012	3961
4319	4099	3932	3862	3867	3953	3884	4015	4076	4138	4132	4178	4194	4331	4208	4182	4229	4272	4269	4287	4403	4389	4286	4352	4272	4393	4380	4378	4316	4335	4296	4257	4197	4076	4063	4111	4111	4134	4001	3982	4009	4044	4142	3980	3931	4062	4067	3943	3993	4106
4406	4086	3839	3965	3996	4003	3981	4117	4031	4179	4247	4265	4199	4224	4315	4329	4301	4257	4353	4271	4440	4387	4300	4321	4476	4411	4306	4283	4256	4239	4319	4349	4304	4121	4239	4088	4064	3989	3906	4050	3957	4002	3891	3890	3956	4049	3924	4038	3999	3968
4118	4069	3930	3894	3928	3947	4098	4138	4290	4200	4198	4154	4229	4248	4230	4257	4206	4395	4337	4442	4449	4311	4412	4509	4385	4499	4298	4232	4252	4119	4222	4316	4260	4268	4155	4040	4081	3993	3934	4018	4022	4001	3965	3874	3823	3993	4093	4066	3979	4033
4130	4156	4010	4064	3989	3981	4053	4130	4177	4132	4066	4112	4138	4112	4170	4149	4186	4168	4320	4302	4380	4346	4467	4518	4586	4541	4384	4331	4271	4382	4158	4200	4296	4268	4230	4136	4063	4030	3985	3963	4001	3961	3938	3960	3975	4042	4017	4043	3984	3917
4304	4175	4087	4005	3993	4052	3966	4057	4211	4111	4107	4206	4234	4106	3967	4273	4287	4399	4372	4318	4287	4357	4367	4425	4248	4480	4274	4315	4460	4302	4300	4266	4139	4257	4258	4174	4035	3955	4022	3903	3969	4068	3933	4090	4125	4004	4105	4144	3992	3910
4326	4163	4076	4033	4004	4001	4071	4023	4159	4202	4154	4177	4163	4172	4158	4166	4359	4357	4305	4358	4317	4316	4338	4170	4330	4358	4435	4433	4487	4433	4236	4109	4097	4102	4014	4101	4131	4002	4034	3861	4020	3929	3980	3968	3956	4017	4111	4041	3901	3939
4243	4125	4063	3881	4157	4025	4214	4109	4227	4155	4084	4122	4159	4278	4175	4276	4359	4327	4411	4376	4312	4338	4327	4235	4199	4254	4339	4101	4366	4298	4300	4204	4214	4065	3987	4103	4055	4097	3936	4000	4008	3818	3987	3928	3966	4017	4033	4006	3980	3925
4183	4087	4010	4010	4132	4216	4125	4286	4178	4163	4074	4030	4117	4165	4265	4315	4261	4339	4203	4400	4215	4305	4328	4390	4115	4141	4114	4140	4208	4106	4231	4187	4198	4111	4019	4012	3911	4026	4029	3867	3930	3894	3827	3993	3883	3917	3964	3921	3913	3949
4095	4036	3950	4156	4261	4285	4269	4348	4150	4222	4256	4140	4105	4185	4123	4205	4378	4236	4197	4192	4193	4139	4145	4202	4229	4142	4151	4124	4074	4048	4094	4218	4143	4137	4089	4055	3850	3954	3948	4083	4045	3871	3982	3951	3994	3874	4036	3879	3963	4045
4217	3955	4096	4080	4161	4314	4195	4207	4113	4120	4180	4104	4077	4151	4028	4206	4035	4054	4028	4115	4152	4131	4253	4265	4159	4146	4213	4108	4071	4088	3989	4069	3995	4154	3996	4072	3819	3955	3942	3879	3888	3834	3823	3899	3840	3903	3915	3896	3953	4102
4070	3907	4089	4051	4235	4251	4193	4191	4131	4133	4101	4024	4130	4066	4137	4064	3953	4155	4137	4152	4099	4092	4047	3976	4068	4005	4123	4092	4160	3962	3893	3990	3987	3881	4058	3939	3861	3808	3899	3982	3893	3854	3723	3789	3816	3791	3945	3960	4058	4070
4124	3856	4019	4116	4147	4240	4287	4069	4144	4130	4065	4044	4135	4083	4265	4105	4047	3949	3913	3940	4003	3995	4134	3992	3997	3966	4158	4034	4092	3875	4028	3836	3870	3951	3972	3906	3789	3703	3949	3796	3848	3882	3851	3795	3829	3869	3728	3949	3984	4000
3882	4044	3865	4074	4155	4174	4026	4021	4156	4025	4098	4022	4035	4249	4115	4191	4180	4034	4074	4012	4136	4140	4059	3952	3919	3890	3841	3913	4075	3893	3936	3801	3913	3819	3903	3852	3828	3873	3758	3800	3759	3826	3740	3812	3877	3824	3951	3864	3824	3871
4007	3981	3922	3921	4044	4162	4142	4168	4121	4203	4252	4103	3995	4212	4263	4198	4208	4046	4096	4000	4008	4077	3965	3879	3902	3825	3960	3779	3926	3972	4022	3895	3759	3820	3719	3806	3883	3734	3762	3769	3795	3830	3733	3784	3851	3839	3845	3743	3854	3882
4109	3835	3941	3884	4024	4123	4099	4163	4310	4263	4354	4271	4288	4197	4293	4170	4275	4164	4181	4123	4048	4013	4029	3962	3892	3745	3839	3862	3932	3854	4006	3889	3768	3676	3664	3673	3807	3842	3749	3713	3699	3722	3759	3704	3590	3713	3698	3785	3948	3784
4042	3859	3869	3890	3930	3967	4135	4272	4215	4252	4351	4171	4316	4140	4231	4364	4263	4168	4239	4086	4114	4055	4079	3932	3826	3845	3895	3718	3847	3820	3834	3926	3981	3789	3775	3750	3848	3800	3938	3816	3657	3796	3758	3722	3649	3654	3746	3696	3992	3818
4075	3890	3894	4016	4096	4099	4171	4252	4305	4233	4188	4196	4284	4212	4183	4308	4390	4339	4308	4157	4286	4205	4087	4099	3880	3791	3843	3785	3789	3834	3748	3848	3932	3722	3659	3613	3743	3651	3770	3761	3699	3646	3660	3704	3847	3662	3751	3747	3788	3807
4042	3948	3823	4108	4187	4140	4174	4162	4171	4279	4166	4066	4279	4182	4136	4213	4287	4372	4300	4305	4256	4210	4201	4135	3940	3887	3712	3822	3742	3844	3814	3908	3819	3779	3745	3703	3570	3790	3789	3792	3750	3576	3581	3844	3629	3744	3677	3710	3695	3705
4124	4128	4005	4074	4066	4045	4184	4189	4244	4181	4037	4098	4169	4143	4031	4227	4364	4290	4344	4261	4201	4075	4232	4234	4061	3836	3995	3800	3925	3756	3822	3785	3788	3747	3848	3698	3720	3699	3759	3688	3803	3565	3708	3792	3740	3751	3712	3664	3544	3706
4188	4210	3934	4136	4141	4270	4092	4098	4124	4131	4151	4085	4118	4115	4158	4111	4112	4036	4201	4287	4266	4273	4182	4078	4043	4048	3909	3885	3835	3794	3884	3763	3890	3809	3930	3857	3807	3711	3674	3770	3772	3651	3821	3554	3659	3746	3748	3710	3739	3849
4286	4097	4136	4110	4216	4188	4139	4096	4061	4048	4154	4028	4044	4025	4071	4006	4054	4124	4120	4287	4234	4213	4161	4162	4061	4128	4060	4012	3955	3808	3757	3809	3844	3854	3921	3847	3816	3845	3814	3859	3874	3862	3727	3656	3706	3690	3694	3729	3636	3877
4331	4183	4122	4255	4344	4180	4281	4200	4022	4118	4176	3993	3931	3885	3978	4026	3945	4011	3924	4124	4116	4131	4073	4115	3948	3997	3887	3950	3938	3793	3944	3873	3736	3985	3975	3944	3768	3755	3775	3778	3871	3664	3633	3716	3715	3729	3768	3822	3822	3766
4303	4250	4176	4221	4228	4357	4211	4092	4170	4102	3976	3986	3833	3894	3747	3782	3850	3901	3860	3939	3998	4061	4112	3936	3991	4003	4010	4112	4006	3882	3896	3824	3837	3838	3913	3930	3826	3959	3923	3799	3865	3759	3825	3823	3812	3879	3660	3823	3805	3704
4208	4132	4337	4252	4218	4161	4176	4063	4223	4056	4065	3907	3873	3815	3887	3699	3788	3973	3885	3918	3919	4045	3958	4020	4052	4013	3991	4056	4078	3894	3884	3823	3925	3914	3909	3916	3798	3806	3863	3724	3814	3819	3859	3740	3866	3812	3915	3680	3776	3902
4261	4299	4201	4084	4254	4231	4128	4297	4187	4049	4091	3908	3896	3883	3774	3763	3734	3858	3909	3909	3894	4037	3901	3990	3916	3912	4107	3980	3980	3854	3904	3862	3729	3869	3855	3882	3821	3864	3794	3733	3955	3785	3905	3853	3902	3870	3953	3829	3862	3769
4311	4312	4083	4102	4125	4119	4303	4136	4130	3994	3998	4063	3965	3760	3748	3646	3818	3802	3751	3776	3951	3919	3823	3892	4027	3908	3944	3994	3854	3936	3820	3856	3820	3804	3871	3972	3846	3924	3699	3772	3866	3848	4011	3881	3934	3924	3857	3885	3777	3864
4264	4249	4186	4086	4246	4096	4108	4138	4077	4066	3964	4020	3887	3885	3774	3733	3784	3794	3867	3852	3838	3874	3851	3896	3988	3986	3873	3750	3810	3740	3761	3794	3797	3830	3959	4028	3834	3884	3627	3632	3830	3832	3947	3827	3950	3946	3874	3844	3875	3944
4332	4138	4084	4001	4062	3952	3978	3996	3927	4162	3944	3963	4089	3868	3944	3751	3813	3843	3808	3815	3670	3790	3744	3804	3818	4000	3890	3895	3812	3738	3796	3863	3671	3933	3817	3892	3776	3765	3721	3823	3797	3948	3858	3838	3881	3974	3913	4009	3823	3891
4175	4100	4079	4138	4042	3942	4016	3944	4052	4049	4170	4011	4044	3760	3826	3862	3789	3908	3970	3789	3738	3809	3718	3958	3803	3857	3952	3883	3836	3895	3782	3762	3887	3786	3873	3882	3897	3830	3782	3872	3931	3932	3891	3866	3694	3831	3770	3971	3803	3934
4249	4148	4058	4158	3979	4074	3885	4022	3999	3942	3917	4146	4028	3904	3979	3850	3728	3777	3943	3913	3876	3967	3845	3858	3797	3927	3952	3975	3777	3864	3879	3909	3750	3667	3782	3851	3828	3756	3877	3860	3944	3851	3914	3658	3802	3748	3802	3937	3833	3782
4158	4104	4071	4010	4010	3765	3953	3869	3980	3976	3892	3975	3938	4001	3917	3986	3756	3749	3847	3859	3884	3977	3906	3841	3995	4032	3914	3976	4044	3752	3742	3809	3820	3873	3930	3952	3933	3767	3725	3747	3804	3955	3806	3744	3848	3674	3782	3892	3672	3935
4293	4210	4111	4097	4058	3955	3927	3983	3778	3927	4031	4004	3907	3886	3848	3881	3848	3861	3889	3814	3936	3928	3904	4061	4049	3988	3996	4061	3964	3917	3788	3814	3899	3904	3813	3804	3758	3731	3759	3756	3941	3924	3955	3734	3752	3747	3814	3827	3851	3746
4216	3986	4156	4088	4102	3894	3840	3812	3917	3810	3977	3974	4043	3964	3840	3814	3794	3846	3999	3736	3872	3935	4059	4048	3986	4048	3964	4063	3916	3955	3848	3948	3841	3980	3940	3829	3881	3856	3733	3785	3846	3842	3690	3642	3779	3717	3792	3767	3736	3828
4210	3984	4146	4170	4052	3919	3863	3882	4009	4035	3873	3826	3906	3895	3864	3862	3779	3996	3926	3860	4031	3946	3849	4013	3927	3983	3912	4080	3943	4012	3866	3908	3949	3935	3899	3951	3958	3872	3834	3877	4008	3883	3705	3770	3736	3727	3838	3704	3886	3766
4124	4161	4341	4127	4132	3972	3942	3928	3902	3971	3763	3850	3831	3815	3966	3874	3894	4009	3971	3838	3948	4046	3981	3915	4003	3935	4117	4098	4043	3959	3847	4026	3903	3867	4071	3997	4042	3970	3847	3949	4058	3838	3943	3817	3897	3803	3865	3851	3807	3810
4125	4147	4159	4077	4089	4197	4069	3851	3904	3933	3935	3860	4035	3915	3967	3925	3972	3876	3864	3870	4015	3801	3945	4065	4044	4050	4132	4054	4033	3972	3938	3959	3940	4036	3867	4090	3979	3935	4018	4060	4070	3934	3803	3907	3801	3850	3759	3779	3739	3790
4106	4041	4130	4198	4319	4164	4236	3909	4089	3900	3916	3997	3945	3872	3988	3738	3890	3871	4023	3884	3811	3993	4017	3918	4068	4091	4117	3897	4001	3952	3903	3940	4081	4008	4123	4058	3920	4012	3947	3958	4013	3801	3794	3858	3843	3827	3807	3784	3765	3826
4117	3962	4055	4248	4238	4254	4158	4165	3955	4013	3939	3863	3992	3948	3922	3970	3982	3849	4010	4043	3932	3868	3981	3921	4006	3935	4077	3905	3891	3755	3959	3905	4013	4080	3958	4145	3910	3946	4022	4014	3905	3804	3832	3832	3924	3822	3829	3923	3753	3778
4203	4107	4050	4227	4136	4240	4284	4199	4099	4030	4017	3990	3976	3985	3875	4009	3946	3910	3990	4000	3850	3897	4016	4038	3933	4022	3892	3947	3815	3683	3876	4106	3964	3931	3992	4045	3909	3853	3947	3986	3852	3818	3839	3818	3932	3936	3780	3900	3763	3866
3939	3971	3946	4117	4189	4184	4227	4288	4212	4060	3976	3911	3902	4060	4141	3953	4109	3987	4062	3938	4017	3985	4024	3950	3883	3825	3884	3902	3886	3861	3795	3845	3786	3898	3952	3811	3971	3923	3938	3998	3750	3784	3894	3877	4011	3908	3974	3846	3994	3812
4135	4036	4040	3980	4048	4067	4207	4277	4139	4152	4031	4066	4064	3838	3960	4154	4078	4011	3972	3961	4101	4116	3899	4089	4053	3892	3956	3866	3696	3826	4020	3910	4104	3968	3907	3902	3845	3877	4038	3628	3783	3801	3704	3900	3974	3864	3816	3972	3872	3873
4217	3880	3926	3995	3994	4054	4201	4155	4095	4183	4063	4143	4017	4073	4075	4183	4163	3980	3984	4078	4057	3917	4001	3904	3936	3921	3907	3943	3729	3787	3900	3959	3919	3751	3853	3883	3847	3815	3955	3795	3809	3917	3772	3883	3919	3892	3909	3864	3848	3745
4167	4177	3950	3882	4001	4091	4147	4124	4191	4201	4150	4003	4012	4050	4074	4053	3932	4054	4026	4065	4051	4008	3977	4054	3927	3861	3855	3886	3804	3793	4021	4105	3905	3857	3863	3744	3873	4055	3772	3767	3813	3751	3977	3822	4025	3970	3757	3892	3863	3883
4213	4056	4124	3975	3874	3974	4032	4139	4078	4292	4098	3998	4023	4008	4095	4123	3940	4002	4052	3942	4033	3846	4013	4010	3978	3919	4005	4011	3970	3893	3932	4012	3956	3856	3891	3864	3946	3952	4020	3865	3746	3843	3785	3865	3871	3950	3955	3903	3860	3672
4265	4187	4075	4000	4072	3867	4004	3980	3971	4019	3945	3927	3962	4067	4072	4018	3948	3845	3934	3830	3884	3855	3910	3937	3783	3861	3938	3845	4028	3928	4114	4058	3865	3898	3815	3882	3931	3957	3865	3853	3810	3817	3848	3926	3989	3913	3939	3723	3838	3683
4384	4166	4343	4210	4065	3969	3942	3957	3878	4033	3960	3930	3943	4034	3828	3875	3865	3935	3881	3941	3818	3820	3958	3866	3842	3882	3835	3923	4032	3905	3996	3908	3862	3893	3808	3873	3975	3822	3760	3912	3754	3746	3798	3883	3812	3898	3756	3841	3768	3722
4344	4325	4266	4251	4232	3984	4080	4001	3956	3939	3881	3873	3947	3766	3811	3883	3844	4004	3831	3889	3930	3910	3772	3816	3822	3778	3874	4088	3950	3867	3890	3829	3951	3796	4046	3948	3893	3844	3801	3829	3800	3795	3856	3772	3865	3833	3942	3854	3849	3783
4215	4196	4150	4260	4372	4207	4103	4096	4047	4036	3918	3819	3906	3988	3828	3904	3801	3920	4059	3785	3976	3815	3833	3813	3866	3769	3819	3874	3896	3695	3768	3852	3846	3960	3768	3879	3811	3788	3961	3865	3853	3819	3844	3669	3794	3919	3893	3693	3768	3828
4223	4129	4062	4212	4356	4221	4223	4181	4165	4161	3961	3929	3977	3847	3817	3903	3888	3822	3911	3833	3947	3785	3782	3963	3732	3711	3769	3768	3694	3676	3806	3856	3874	3847	3873	3759	3854	3774	3942	3821	3803	3820	3790	3769	3695	3801	3799	3891	3815	3820
4129	4015	4071	4135	4337	4167	4138	4154	4296	4038	3963	3918	3819	4016	3950	3810	3750	4011	3878	4037	4026	3786	3784	3744	3802	3821	3701	3697	3624	3747	3757	3712	3700	3812	3770	3811	3806	3950	3786	3735	3778	3752	3859	3698	3918	3896	3869	3898	3929	3833
4132	4085	3988	4124	3961	4030	4197	4149	4118	4221	4181	3992	4090	3935	3829	3872	3857	3980	3904	4026	3919	3932	3785	3771	3657	3710	3622	3733	3833	3770	3740	3841	3756	3628	3644	3785	3668	3747	3894	3840	3761	3880	3785	3850	3752	3773	3836	3843	3970	3906
4266	4146	3989	3929	4058	3951	3986	4043	4082	4221	4074	4214	4105	3965	3970	3808	3985	3936	3958	3937	3834	3875	3864	3571	3827	3703	3750	3754	3963	3828	3787	3686	3740	3742	3624	3784	3762	3829	3744	3718	3721	3804	3736	3719	3711	3770	3802	3810	3850	3854
4271	4188	3924	4079	4056	4031	3994	3901	4032	4011	4111	4038	4116	4063	3887	3804	3736	3797	3825	3862	3807	3761	3775	3799	3737	3861	3783	3827	3952	3858	3716	3793	3707	3688	3677	3703	3570	3687	3619	3657	3638	3658	3824	3649	3786	3720	3803	3755	3723	3762
4149	4117	4040	4168	4188	4044	4010	3872	4014	3998	3935	3923	3942	3890	3982	3811	3864	3822	3689	3720	3835	3874	3888	3837	3764	3829	3891	3863	3735	3851	3698	3750	3652	3787	3688	3798	3521	3700	3647	3525	3848	3577	3629	3751	3644	3820	3683	3664	3708	3638
4086	4031	4009	4073	4135	4091	3992	4008	3961	3945	4018	4016	3867	3949	3868	3963	3823	3803	3837	3833	3740	3918	3748	3904	3825	3787	3716	3623	3870	3723	3757	3599	3692	3699	3786	3605	3747	3755	3722	3631	3803	3706	3716	3727	3723	3818	3596	3623	3724	3569
4061	3883	3967	3992	4039	4097	4054	4056	3929	4007	4077	3928	3979	3895	3912	3838	3912	3965	3904	3764	3840	3874	3805	3775	3780	3729	3696	3725	3716	3678	3779	3658	3636	3662	3695	3723	3726	3707	3664	3792	3648	3672	3671	3680	3759	3662	3643	3550	3607	3657
4132	3902	3922	3996	3956	3943	4183	3936	4099	3953	4108	3939	3943	3964	3887	3860	3980	3895	3904	4036	3999	3824	3696	3800	3773	3782	3765	3754	3696	3697	3757	3744	3543	3619	3737	3746	3738	3751	3742	3628	3603	3592	3707	3656	3710	3654	3606	3580	3610	3689
4125	4016	3942	3998	4007	3951	3996	4067	3922	3971	4045	3904	4040	3886	3857	3892	3909	3976	3841	3835	3872	3849	3823	3659	3808	3810	3782	3753	3792	3817	3709	3756	3601	3562	3604	3692	3895	3659	3639	3633	3604	3752	3784	3759	3760	3784	3731	3716	3664	3708
4071	3976	3998	3938	3896	3995	3995	4055	4104	4090	4111	3988	4045	3862	3911	3854	3917	3995	3751	4026	3909	3816	3742	3981	3791	3844	3829	3889	3778	3794	3793	3729	3753	3618	3758	3783	3745	3752	3569	3662	3598	3664	3713	3649	3821	3831	3637	3730	3646	3664
3982	4056	3931	3973	4015	3921	3931	3904	4095	4135	4125	3954	4015	3957	4031	3900	3896	3790	3952	3864	3794	3768	3719	3830	3902	3860	3820	3805	3909	3656	3878	3752	3779	3725	3712	3732	3674	3751	3791	3723	3627	3648	3686	3709	3802	3659	3662	3667	3716	3822
3831	3854	3955	3999	4003	3994	3920	3917	3920	4125	4077	4128	4108	4049	3958	4012	4014	4032	3957	3899	3870	3788	3884	3767	3788	3860	3835	3825	3776	3829	3639	3802	3699	3700	3717	3739	3790	3728	3659	3622	3561	3549	3658	3571	3724	3578	3603	3734	3688	3681
3917	3889	3883	3880	3950	3991	3976	3920	3972	4015	4071	4111	4156	4153	4022	4112	4144	4134	3974	3973	3846	3791	3674	3685	3869	3702	3736	3661	3740	3837	3698	3587	3502	3622	3675	3617	3605	3634	3647	3550	3703	3638	3644	3491	3587	3591	3676	3681	3582	3589
3991	3821	3822	3969	3927	3950	3855	3847	3910	4086	3971	4097	4031	4036	4003	3961	4184	4071	4060	4106	4043	3793	3832	3809	3799	3890	3666	3742	3666	3664	3735	3575	3676	3591	3737	3709	3552	3497	3496	3630	3578	3536	3458	3458	3513	3488	3586	3562	3511	3594
4008	3919	3798	3874	3896	3855	4029	3829	3974	3877	3988	4064	3924	3988	3965	4057	4103	3992	4089	4117	3992	3941	3918	3970	3981	3925	3842	3733	3794	3657	3710	3637	3723	3675	3628	3521	3485	3568	3575	3474	3416	3515	3529	3653	3604	3538	3611	3516	3552	3698
3907	3801	3813	3818	3842	3817	3840	3845	3947	4121	4053	4018	4077	4038	3932	4001	3980	3998	4099	4044	4057	3992	3913	3946	3907	3876	3888	3862	3718	3832	3636	3757	3763	3689	3520	3674	3669	3621	3553	3493	3544	3613	3654	3699	3779	3679	3751	3518	3585	3701
3819	3791	4037	3877	3822	3846	3838	3865	3988	3943	4066	4051	4035	4106	3973	3921	4008	3899	3957	3983	3945	3931	3836	3867	4089	3955	4012	4037	3877	3809	3800	3857	3875	3885	3662	3630	3625	3743	3646	3712	3586	3698	3701	3785	3752	3780	3708	3848	3620	3766
3861	3802	3864	3965	3934	3928	3798	3940	3876	4035	4162	4105	4133	4105	4008	4148	3878	4048	3992	3921	3950	3896	3805	3876	3906	4028	4011	4021	3924	3847	3909	3906	3979	3953	3748	3721	3632	3510	3790	3685	3655	3856	3718	3706	3843	3803	3768	3822	3747	3691
3926	3771	3800	3757	3992	3825	3927	3971	4085	4018	3975	4044	4148	4103	4136	4062	4134	3922	4145	3969	4053	3953	3835	3864	3882	3941	3907	3814	3912	3954	3818	3836	3808	3845	3888	3722	3732	3700	3612	3745	3585	3767	3693	3579	3578	3684	3714	3820	3766	3750
3822	3716	3769	3751	3694	3821	3943	4040	4019	3997	4097	4025	4186	4036	4010	4064	4093	4064	4122	4059	4026	4158	3960	3996	3923	3963	3924	3930	3822	3867	3749	3812	3685	3743	3777	3685	3702	3606	3546	3525	3605	3746	3711	3719	3648	3719	3723	3696	3740	3716
3786	3751	3680	3766	3719	3703	3813	3911	3859	4070	4069	4088	4015	4092	4088	4067	4039	3995	4092	4139	4203	4077	4072	4050	4023	3939	4053	3930	3988	3857	3764	3780	3706	3798	3782	3591	3621	3602	3607	3691	3675	3755	3703	3698	3769	3705	3790	3586	3712	3806
3737	3770	3622	3824	3840	3752	3701	3700	3887	3887	4080	4000	4169	4051	3958	4056	3950	4016	4111	4008	4098	3926	4126	3954	3968	4036	4038	4065	3827	3984	3855	3960	3733	3716	3779	3741	3719	3626	3717	3773	3661	3843	3789	3761	3729	3827	3821	3657	3806	3693
3834	3772	3769	3760	3699	3773	3739	3869	3847	3928	3901	3979	4101	3985	4065	4100	3999	4058	4187	4117	4096	4095	4126	4108	3881	3918	4107	3996	3944	4008	3814	3925	3948	3849	3785	3696	3897	3859	3821	3727	3837	3906	3835	3910	3788	3736	3685	3686	3645	3808
4038	3797	3704	3809	3727	3833	3807	3890	3797	3790	3923	3915	3935	4017	3982	4086	3954	4067	4118	4099	4082	4046	4069	4027	3968	4053	3976	4049	4052	3885	4020	3906	3858	3828	3916	3902	3685	3929	3756	3896	3793	3780	3835	3890	3796	3735	3734	3719	3656	3751
4006	3954	3674	3653	3725	3806	3907	3822	3872	3816	3931	3862	3862	3848	3863	3963	4025	4039	3990	4138	4104	4158	4024	4080	4168	4195	3999	4016	3957	3947	3898	3746	3824	3886	3828	3906	3948	3832	3821	3819	3915	3865	3924	3900	3886	3801	3768	3800	3803	3979
3956	3796	3878	3818	3810	3758	3762	3725	3912	3798	3960	3919	3807	4066	3881	3993	3926	4105	4065	3946	4199	4097	4176	4159	4081	4193	4085	4054	4046	3882	3980	4032	3845	3877	4023	3826	3895	3812	3822	3928	3928	3954	3946	3870	4043	3947	3770	3867	3821	3806
3813	3877	3857	3820	3798	3866	3911	3769	3751	4012	3977	3820	3801	3934	3948	3962	3730	3794	3915	3990	3964	4064	3985	4069	4121	4101	3928	4076	4086	4052	3887	3969	3827	3978	3948	3904	3951	3997	3964	3963	3972	3825	3944	3848	3937	3839	3908	3926	3809	3927
3939	3754	3874	3836	3815	3898	3971	3916	3831	3901	3922	3806	3864	3888	3845	3935	3835	3951	3962	4030	4037	4120	3988	4061	3935	3973	4018	3892	3921	3969	3919	3820	3859	3936	3932	3759	3978	3812	3954	3995	3909	3857	3869	3912	3810	3919	3935	3819	3813	3978
3932	3936	3861	3834	3817	3827	3835	3858	3959	3852	3840	3711	3941	3831	3820	3835	3898	4002	3872	3996	3990	4018	3996	3948	3888	3902	3983	3835	3868	3837	3793	3843	3811	3851	3769	3823	3808	3902	3838	3795	3762	3924	3803	3853	3788	3806	3741	3809	3921	3785
3982	3992	3787	3816	3743	3815	3669	3771	3693	3740	3728	3794	3807	3843	3840	3834	3911	3862	3913	3881	4105	4074	3965	3902	3902	4061	3958	3771	3826	3814	3871	3791	3801	3834	3772	3739	3808	3807	3906	3826	3688	3738	3780	3781	3864	3781	3795	3794	3781	3881
3924	3917	3978	3932	3920	3811	3779	3716	3882	3882	3819	3784	3802	3705	3742	3940	3726	3902	3794	3918	3955	3912	3938	3905	3827	3934	3904	3774	3843	3752	3860	3952	3827	3839	3858	3783	3781	3798	3652	3796	3688	3929	3809	3897	3801	3828	3860	3795	3845	3704
4118	3944	3992	3766	3912	3772	3865	3717	3694	3789	3802	3833	3700	3857	3806	3893	3841	4001	3728	3771	3892	3955	3829	3907	4041	3801	3939	3824	3846	3892	3707	3881	3938	3880	3877	3781	3812	3537	3783	3861	3754	3781	3640	3855	3837	3840	3770	3702	3755	3724
4127	4142	4012	4081	3892	3915	3783	3768	3875	3917	3836	3728	3816	3759	3714	3818	3851	3825	3739	3677	3779	3782	3809	3703	3891	3839	3705	3706	3849	3778	3830	3778	3759	3744	3781	3779	3657	3713	3626	3664	3741	3706	3816	3714	3693	3767	3746	3688	3626	3690
4107	3987	3943	3974	3947	4013	3918	3964	4032	3891	3822	3776	3800	3909	3813	3735	3723	3798	3757	3710	3801	3773	3783	3837	3844	3795	3816	3768	3740	3874	3858	3806	3824	3855	3808	3736	3758	3670	3634	3590	3680	3677	3656	3663	3791	3722	3736	3667	3783	3735
3949	4095	4062	4026	4074	4016	3872	3971	3910	3885	3888	3916	3888	3888	3712	3660	3713	3695	3641	3777	3638	3685	3838	3856	3717	3720	3680	3850	3839	3891	3832	3742	3813	3772	3716	3780	3699	3639	3768	3747	3704	3779	3795	3795	3716	3645	3651	3672	3609	3685
4064	3958	4034	4097	4008	4069	3997	3960	3886	3950	3932	3968	4009	3758	3748	3794	3704	3747	3786	3664	3772	3680	3695	3647	3693	3774	3686	3716	3779	3635	3585	3719	3873	3713	3752	3755	3719	3673	3695	3695	3643	3645	3671	3575	3681	3649	3621	3733	3707	3732
3986	3986	3956	4079	4073	4006	4067	3978	4050	4027	4044	3933	3933	3776	3811	3930	3752	3775	3740	3832	3773	3702	3783	3607	3781	3699	3762	3717	3638	3677	3627	3670	3674	3710	3678	3675	3695	3599	3637	3583	3635	3607	3591	3639	3548	3665	3551	3638	3596	3680
3957	4030	3962	3925	4095	3868	4041	3903	4000	4005	3931	4006	3995	3863	3893	3812	3856	3864	3766	3738	3722	3773	3715	3679	3816	3616	3725	3754	3729	3658	3549	3749	3552	3648	3631	3737	3656	3624	3567	3573	3636	3519	3546	3669	3597	3561	3595	3434	3676	3506
4019	4067	3939	4073	4051	3959	4046	4129	3932	3985	4066	4020	4016	3957	3884	3869	3785	3808	3913	3810	3868	3693	3724	3765	3673	3779	3635	3738	3631	3626	3717	3613	3648	3693	3696	3638	3659	3690	3632	3582	3647	3546	3457	3610	3670	3556	3509	3546	3627	3650
4075	3896	3817	4072	4033	3976	3850	3965	4036	3955	3922	3983	3960	4035	3856	3864	3856	3846	3803	3841	3808	3845	3855	3830	3722	3766	3883	3786	3624	3625	3642	3611	3680	3656	3772	3625	3617	3636	3731	3616	3618	3672	3616	3747	3609	3632	3613	3663	3634	3627
3837	3920	3928	3904	4035	3989	4028	3997	4066	3928	3980	4005	4044	4077	3947	3918	3978	3729	3981	3855	3860	3865	3690	3781	3878	3744	3763	3697	3719	3682	3666	3635	3613	3671	3705	3620	3646	3656	3643	3631	3655	3583	3544	3587	3597	3622	3438	3529	3667	3655
3843	3765	3684	3820	3944	4053	3950	4059	4015	3983	3982	4137	3993	4100	3829	3978	4037	3885	3829	3956	3851	3794	3901	3860	3786	3866	3848	3822	3662	3721	3618	3717	3655	3648	3692	3637	3627	3602	3573	3737	3620	3647	3595	3562	3643	3671	3655	3549	3697	3594
3700	3806	3696	3797	3816	3794	3964	3868	3960	3877	4022	4103	3990	4120	3878	3895	3972	3935	3952	3906	3997	3831	3762	3756	3758	3864	3797	3746	3692	3716	3738	3784	3706	3784	3741	3635	3748	3637	3689	3768	3672	3671	3646	3629	3583	3621	3679	3678	3609	3849
3808	3583	3733	3726	3883	3844	3883	3948	3939	3866	3873	3973	3904	4072	4121	3923	3965	3849	3925	3927	3833	3848	3877	3830	3753	3802	3796	3775	3747	3783	3649	3741	3666	3785	3720	3720	3679	3554	3608	3643	3758	3714	3527	3762	3653	3607	3672	3704	3800	3767
3924	3740	3720	3778	3774	3865	3843	3999	3862	3944	3860	3960	3956	3946	3880	3855	3866	4056	3929	3886	3926	3819	3813	3859	3786	3693	3812	3766	3713	3816	3763	3664	3591	3604	3683	3587	3707	3712	3667	3707	3751	3697	3782	3734	3815	3687	3770	3656	3729	3716
3858	3896	3829	3790	3731	3861	3848	3835	3853	3872	3837	3917	3796	3786	3849	3951	3863	3749	3759	3837	3937	3862	3806	3926	3845	3841	3738	3820	3851	3663	3724	3643	3673	3781	3817	3815	3807	3797	3707	3690	3747	3695	3748	3736	3858	3810	3763	3735	3800	3873
3978	3926	3814	3760	3889	3831	3905	3919	3837	3693	3716	3913	3782	3810	3817	3832	3809	3772	3761	3781	3924	3900	3955	3813	3764	3806	3830	3906	3826	3734	3692	3818	3860	3756	3759	3841	3849	3787	3600	3700	3783	3820	3905	3923	3826	3707	3841	3879	3745	3906
4073	3784	3855	3875	3934	3851	3888	3779	3672	3825	3702	3623	3677	3703	3791	3790	3697	3728	3816	3889	3714	3723	3728	3900	3790	3721	3809	3842	3781	3804	3697	3906	3872	3805	3876	3891	3939	3792	3791	3807	3805	3871	4031	3889	3736	3785	3849	3863	3893	3938
4080	4087	3847	3879	3884	3981	3781	3700	3717	3590	3622	3632	3547	3804	3838	3732	3764	3699	3797	3788	3780	3739	3809	3776	3731	3828	3816	3660	3744	3829	3794	3702	3810	3809	3872	3841	3899	3780	3822	3814	3840	3694	3952	3930	3866	3803	3873	3838	3942	4004
4084	3995	3963	3833	3838	3903	3758	3769	3811	3506	3618	3578	3578	3704	3696	3632	3762	3786	3855	3808	3717	3811	3767	3810	3676	3795	3760	3732	3781	3908	3833	3917	3810	3802	3849	3770	3769	3739	3805	3782	3837	3881	3647	3831	3884	3727	3817	3852	3818	3807
4154	3961	3878	3857	3976	3890	3777	3734	3729	3680	3590	3620	3671	3672	3697	3767	3733	3715	3726	3687	3692	3860	3741	3724	3932	3817	3786	3703	3780	3738	3694	3665	3739	3798	3756	3745	3687	3674	3753	3743	3741	3716	3924	3942	3805	3684	3674	3807	3795	3807
4202	3932	3946	3908	3841	3887	3830	3719	3819	3695	3579	3576	3736	3827	3674	3927	3648	3651	3736	3729	3632	3890	3541	3748	3853	3692	3685	3860	3640	3618	3692	3726	3574	3599	3785	3738	3674	3694	3683	3612	3710	3734	3740	3818	3621	3656	3764	3687	3715	3750
4167	4022	3996	3991	3993	3833	3912	3862	3756	3636	3659	3759	3716	3758	3885	3815	3779	3828	3640	3663	3655	3679	3636	3683	3872	3853	3739	3666	3672	3639	3578	3622	3521	3634	3550	3542	3627	3553	3650	3670	3602	3653	3743	3664	3725	3583	3742	3739	3906	3644
4190	3995	3978	3931	3904	3950	3904	3930	3846	3908	3760	3770	3828	3877	3931	3851	3952	3733	3649	3696	3652	3726	3683	3782	3692	3602	3721	3549	3504	3541	3633	3622	3573	3521	3655	3639	3570	3645	3696	3577	3566	3544	3635	3644	3657	3637	3636	3641	3793	3730
4065	4028	3932	3963	3952	3974	4004	3902	4046	3991	3818	3914	3854	4020	3972	3920	3852	3692	3659	3706	3658	3668	3648	3579	3671	3649	3552	3620	3693	3496	3540	3592	3577	3558	3587	3426	3552	3688	3705	3562	3624	3595	3528	3728	3595	3769	3674	3703	3671	3611
3844	3897	4011	3899	4006	4099	3920	4025	4044	3912	3853	3958	3933	4025	4032	3932	3860	3864	3697	3656	3627	3694	3525	3645	3562	3567	3516	3729	3673	3521	3511	3570	3701	3445	3686	3748	3551	3540	3583	3575	3594	3574	3643	3727	3678	3617	3550	3747	3701	3741
3963	3979	4009	3905	4008	3993	4133	4088	4090	4180	3918	3895	3957	3984	3961	3871	3801	3709	3675	3677	3705	3647	3636	3561	3702	3576	3579	3536	3523	3580	3628	3548	3529	3579	3529	3690	3584	3624	3625	3420	3686	3591	3675	3677	3753	3727	3828	3723	3752	3870
3948	3959	3926	3982	3995	4024	4162	3940	3928	3912	3989	3991	4056	3982	3988	3897	3840	3805	3686	3625	3688	3751	3769	3638	3604	3652	3533	3617	3565	3612	3603	3559	3660	3698	3575	3652	3643	3717	3619	3693	3529	3567	3784	3801	3803	3754	3681	3847	3773	3808
3993	3969	4054	4048	3992	3986	3975	4024	3950	4123	3925	3934	4003	3816	3840	3855	3801	3848	3711	3798	3725	3774	3653	3689	3945	3736	3739	3716	3719	3759	3764	3589	3657	3641	3732	3567	3802	3659	3747	3769	3657	3683	3782	3839	3796	3846	4003	3853	3941	3712
4208	4199	4081	4086	3979	3933	3882	3884	3796	3969	3786	3971	3826	3874	3824	3884	3782	3866	3767	3759	3834	3747	3846	3782	3862	3709	3727	3777	3746	3692	3857	3738	3733	3575	3768	3859	3644	3743	3767	3733	3769	3788	3810	3821	3742	3795	3911	3890	3846	3888
4092	4018	4031	3916	3914	3905	3851	3859	3846	3835	3850	3803	3760	3770	3706	3799	3826	3864	3729	3767	3787	3817	3775	3865	3836	3815	3777	3737	3878	3864	3872	3835	3822	3815	3709	3724	3824	3874	3830	3961	3685	3800	3728	3715	3771	3853	3871	4009	3936	3750
4044	4181	3966	3921	3977	3839	3908	3749	3827	3830	3759	3720	3758	3873	3849	3868	3666	3919	3764	3842	3724	3907	3867	3896	3968	3921	3979	3745	3778	3862	3844	3849	3897	3878	3840	3913	3852	3857	3974	3912	3720	3837	3839	3680	3877	3950	3993	3807	4006	3894
4025	4077	3992	3949	3909	3785	3741	3786	3802	3749	3797	3690	3784	3710	3939	3829	3891	3851	3800	3962	3848	3781	3838	3945	3964	3904	3769	3839	3882	3919	3911	4017	3809	3849	3789	3847	3889	3835	3779	3792	3795	3771	3701	3848	3963	3927	3941	3729	3923	3825
4057	3997	3942	3899	3776	3859	3745	3802	3766	3786	3767	3874	3858	3861	3862	3837	3961	3879	3921	3864	3859	3888	3918	4042	3956	3864	3831	3828	3872	3823	3971	3852	3991	3874	3801	3890	3949	3896	3874	3799	3752	3616	3837	3703	3845	3865	3672	3816	3814	4050
4022	4048	4080	3963	3804	3848	3783	3760	3839	3773	3890	3860	3786	3726	3912	3859	3801	3896	3800	3813	3856	3865	3860	3867	3934	4000	3880	3814	3783	3732	3867	3900	3918	3957	3637	3766	3728	3907	3883	3849	3660	3698	3765	3693	3705	3738	3696	3912	3697	3882
4277	4011	3837	3971	3938	3824	3855	3994	3936	3838	3943	3853	3916	3811	3805	3897	3711	3894	3837	3837	3844	3873	3788	3811	3970	3812	3892	3776	3753	3715	3692	3808	3813	3689	3627	3585	3692	3667	3793	3594	3737	3695	3704	3681	3678	3688	3774	3781	3664	3826
4231	4038	4047	3978	4003	3908	3959	3902	3995	4051	3889	3879	3860	3939	3844	3820	3942	3844	3878	3800	3797	3702	3708	3713	3808	3803	3792	3694	3711	3704	3646	3717	3597	3696	3622	3750	3615	3646	3629	3646	3598	3648	3603	3665	3737	3725	3716	3645	3638	3688
4114	4000	3959	3948	4061	3953	4126	4053	4046	3949	3968	4005	3885	4004	3967	3840	3827	3860	3947	3734	3636	3701	3675	3689	3720	3623	3618	3633	3651	3726	3637	3656	3753	3727	3681	3574	3525	3581	3659	3586	3699	3653	3553	3669	3645	3755	3656	3533	3632	3513
4021	4064	3837	4024	3970	4059	4078	4100	4046	4128	4038	4078	4030	3916	3940	3904	3788	3847	3826	3707	3621	3632	3696	3673	3688	3583	3575	3732	3600	3637	3507	3636	3685	3668	3619	3510	3567	3521	3601	3652	3572	3564	3646	3659	3661	3601	3496	3623	3583	3727
3982	3895	3987	4061	3986	3861	4102	4139	4037	4087	4181	3994	4015	3941	4029	3919	3856	3783	3932	3761	3643	3594	3694	3529	3606	3679	3724	3724	3567	3559	3645	3589	3689	3664	3672	3613	3582	3697	3650	3676	3542	3686	3501	3599	3586	3679	3658	3649	3732	3680
3835	3958	3875	3932	3881	4049	3948	4021	4009	4151	4106	4095	4018	4018	3897	3913	3821	3934	3710	3655	3667	3592	3694	3619	3686	3570	3759	3632	3670	3577	3533	3606	3585	3584	3674	3658	3647	3563	3777	3650	3716	3683	3554	3545	3809	3574	3698	3630	3609	3711
3978	3930	3901	3926	3952	3975	4012	4073	4112	4042	3978	4041	3946	3952	3785	3871	3855	3848	3748	3843	3634	3693	3781	3685	3700	3647	3593	3679	3853	3625	3752	3739	3589	3773	3743	3690	3675	3716	3620	3699	3749	3715	3700	3655	3671	3627	3778	3769	3748	3819
4047	3960	3877	4021	3976	3820	3910	3940	3889	3867	4046	3863	3922	3911	3777	3898	3913	3694	3890	3668	3693	3746	3707	3724	3801	3795	3756	3816	3656	3793	3730	3832	3791	3763	3682	3742	3663	3707	3688	3745	3824	3868	3774	3724	3693	3714	3721	3798	3946	3801
4085	3944	3977	3967	4024	3892	3720	3900	3768	3684	3897	3865	3776	3701	3788	3780	3700	3772	3697	3860	3626	3635	3688	3798	3822	3736	3821	3870	3857	3821	3862	3623	3784	3738	3830	3825	3799	3722	3690	3793	3751	3877	3706	3791	3821	3819	3902	3874	3844	4018
4211	4098	3825	3963	3985	3855	3715	3793	3770	3776	3814	3643	3702	3729	3633	3793	3786	3754	3762	3626	3635	3710	3810	3788	3866	3817	3934	3871	3873	3893	3803	3788	3743	3686	3715	3734	3821	3872	3808	3821	3775	3745	3921	3818	3840	3791	3857	3884	3914	3923
4097	4068	3979	3949	3994	3790	3716	3833	3594	3735	3660	3689	3706	3647	3560	3598	3656	3673	3765	3672	3796	3581	3799	3806	3810	3913	3690	3827	3823	3857	3886	3797	3872	3787	3790	3667	3743	3696	3778	3771	3842	3785	3853	3725	3783	3867	3921	3928	3959	3829
4241	3969	4043	3996	4019	3777	3685	3697	3658	3713	3762	3738	3737	3672	3670	3610	3639	3605	3775	3750	3682	3756	3738	3822	3769	3671	3759	3887	3815	3840	3790	3838	3835	3785	3701	3765	3714	3821	3850	3716	3770	3770	3797	3791	3853	3768	3748	3831	3919	3868
4192	4080	4054	4012	4003	3857	3749	3501	3626	3753	3681	3666	3772	3683	3587	3589	3520	3683	3677	3724	3672	3572	3725	3705	3819	3764	3820	3658	3718	3804	3820	3778	3694	3667	3649	3617	3727	3683	3713	3811	3748	3660	3780	3668	3730	3698	3741	3816	3804	3742
4240	4151	4027	3896	3874	3807	3821	3787	3758	3733	3883	3801	3744	3706	3629	3582	3682	3696	3693	3858	3751	3697	3718	3560	3748	3660	3605	3644	3755	3647	3713	3707	3545	3555	3609	3587	3707	3653	3725	3544	3607	3653	3660	3649	3569	3648	3690	3716	3734	3768
4126	3989	3921	3811	3918	3724	3731	3834	3683	3904	3724	3731	3752	3545	3664	3700	3543	3689	3654	3681	3706	3655	3734	3747	3710	3665	3626	3468	3600	3595	3693	3594	3536	3479	3680	3587	3578	3687	3619	3690	3622	3686	3533	3693	3614	3710	3647	3679	3572	3674
4169	3911	3950	3884	3960	3822	3785	3768	3794	3921	3887	3997	3969	3816	3848	3697	3682	3715	3708	3683	3773	3781	3627	3662	3616	3688	3617	3422	3520	3620	3580	3488	3545	3510	3488	3488	3514	3693	3569	3574	3625	3593	3538	3582	3611	3646	3658	3723	3675	3709
4086	3960	3876	3999	3843	3867	3823	3926	3765	3967	3810	3966	3976	4017	3820	3894	3829	3627	3769	3690	3599	3702	3765	3525	3697	3644	3450	3491	3472	3526	3517	3389	3455	3425	3376	3482	3483	3562	3635	3547	3540	3751	3596	3548	3647	3636	3656	3626	3601	3618
4068	3883	3715	3826	3870	3818	3808	3800	3881	4008	3929	3840	3888	3786	3816	3893	3899	3768	3779	3791	3782	3670	3723	3678	3663	3539	3608	3537	3681	3607	3499	3509	3525	3500	3344	3561	3469	3581	3604	3614	3609	3532	3583	3638	3666	3589	3626	3640	3761	3672
4045	3884	3893	3785	3921	3838	3781	3754	3868	4025	3989	3920	3985	3873	3876	3738	3675	3833	3716	3682	3700	3643	3561	3642	3674	3622	3691	3571	3620	3470	3575	3567	3563	3563	3593	3376	3622	3578	3676	3732	3634	3680	3754	3688	3823	3817	3637	3736	3704	3767
3924	3980	3879	3740	3707	3791	3863	3814	3908	3951	3922	3981	3993	3895	3829	3786	3750	3783	3626	3582	3777	3632	3848	3584	3771	3602	3746	3591	3611	3630	3596	3642	3647	3664	3689	3560	3715	3711	3652	3630	3715	3656	3705	3812	3815	3812	3789	3747	3740	3688
3978	3877	3867	3785	3718	3738	3800	3853	3918	3925	3842	3797	3869	3925	3828	3851	3942	3742	3802	3683	3685	3754	3681	3703	3741	3620	3631	3667	3650	3734	3705	3747	3730	3676	3689	3674	3729	3780	3721	3872	3781	3789	3875	3713	3800	3820	3829	3744	3785	3780
4058	4000	3930	3899	3801	3645	3684	3868	3994	3959	3893	3968	3953	3816	3830	3658	3612	3596	3678	3623	3706	3532	3666	3676	3625	3568	3644	3704	3683	3699	3688	3754	3768	3780	3853	3762	3779	3714	3790	3888	3871	3840	3816	3756	3908	3813	3811	3777	3845	3721
4123	4019	3923	3838	3947	3669	3637	3769	3758	3906	3896	3977	3922	3755	3826	3741	3745	3718	3584	3588	3673	3610	3656	3538	3770	3682	3705	3649	3553	3708	3596	3737	3766	3790	3823	3860	3803	3801	3977	3863	4004	3892	3865	3835	3779	3803	3761	3765	3802	3782
3999	3940	3913	3914	3977	3767	3739	3749	3834	3832	3838	3830	3725	3790	3777	3798	3824	3821	3716	3710	3589	3625	3658	3611	3615	3506	3598	3634	3650	3668	3625	3600	3691	3722	3765	3763	3794	3768	3713	3698	4003	3757	3791	3704	3787	3720	3721	3716	3714	3757
3985	3903	3872	3907	3872	3820	3788	3746	3663	3763	3786	3912	3872	3663	3609	3711	3750	3621	3533	3444	3534	3575	3469	3634	3681	3665	3655	3665	3663	3531	3614	3521	3726	3608	3694	3798	3702	3624	3810	3787	3726	3836	3798	3766	3844	3652	3772	3705	3793	3727
3978	3973	3869	3828	3831	3809	3676	3830	3823	3847	3805	3716	3666	3579	3639	3675	3787	3723	3739	3555	3586	3640	3587	3649	3768	3791	3670	3646	3732	3690	3500	3593	3665	3778	3799	3828	3634	3795	3891	3768	3663	3732	3822	3800	3816	3727	3774	3716	3780	3792
4028	3855	3900	3805	3683	3707	3738	3810	3896	4014	3767	3774	3779	3655	3652	3626	3582	3650	3577	3526	3616	3572	3514	3711	3712	3661	3747	3700	3709	3690	3572	3608	3587	3709	3654	3759	3690	3702	3756	3669	3834	3788	3761	3815	3742	3684	3752	3827	3798	3672
3952	4007	4019	3711	3807	3702	3708	3737	3842	3873	3837	3673	3663	3736	3651	3689	3765	3750	3683	3550	3719	3643	3623	3720	3694	3737	3598	3617	3695	3817	3689	3781	3757	3668	3557	3744	3654	3738	3661	3690	3692	3781	3709	3816	3912	3852	3731	3839	3671	3802
4042	3964	3895	3890	3702	3710	3607	3538	3640	3848	3824	3698	3734	3572	3482	3580	3726	3569	3605	3579	3525	3531	3668	3643	3668	3721	3691	3693	3795	3930	3891	3689	3688	3691	3764	3762	3802	3735	3575	3873	3652	3583	3699	3694	3804	3702	3852	3885	3775	3751
4007	3851	3879	3794	3947	3720	3648	3599	3716	3627	3640	3644	3690	3632	3621	3705	3733	3744	3685	3591	3633	3600	3795	3782	3653	3721	3793	3701	3831	3854	3794	3805	3844	3753	3690	3774	3886	3669	3709	3687	3699	3745	3747	3768	3855	3787	3856	3804	3886	3694
4049	3749	3762	3709	3877	3817	3736	3516	3612	3786	3719	3761	3718	3456	3448	3509	3582	3501	3452	3444	3528	3627	3673	3560	3674	3677	3631	3704	3787	3925	3794	3900	3855	3689	3731	3865	3817	3837	3694	3787	3792	3698	3826	3696	3811	3801	3829	3849	3875	3830
3988	3910	3687	3857	3824	3692	3763	3644	3675	3530	3481	3469	3700	3625	3688	3733	3695	3782	3686	3568	3645	3645	3846	3705	3714	3801	3579	3850	3582	3801	3783	3696	3673	3769	3820	3698	3863	3763	3813	3800	3761	3720	3771	3915	3742	3667	3752	3796	3824	3864
4005	3723	3700	3794	3871	3820	3677	3746	3691	3752	3631	3707	3589	3570	3506	3540	3517	3528	3664	3473	3451	3536	3533	3574	3620	3656	3779	3790	3769	3684	3836	3743	3840	3737	3710	3793	3837	3690	3737	3900	3663	3771	3740	3790	3873	3797	3744	3885	3764	3678
4019	3888	3743	3800	4006	3774	3784	3793	3803	3612	3425	3565	3658	3691	3753	3787	3746	3756	3769	3717	3739	3793	3723	3759	3843	3590	3636	3631	3808	3702	3801	3574	3799	3716	3653	3763	3829	3984	3678	3824	3905	3719	3659	3750	3652	3584	3729	3898	3855	3768
3935	3952	3777	3898	4021	3900	3820	3898	3788	3681	3700	3705	3737	3566	3663	3457	3506	3641	3432	3596	3556	3483	3521	3532	3615	3796	3670	3824	3752	3723	3708	3840	3788	3573	3678	3687	3683	3641	3829	3761	3613	3703	3751	3642	3688	3630	3640	3638	3739	3649
4144	4017	3800	3829	3833	3832	3691	3883	3939	3629	3694	3506	3542	3734	3759	3679	3821	3766	3798	3774	3754	3801	3687	3845	3692	3854	3667	3744	3705	3719	3750	3663	3744	3757	3687	3742	3765	3763	3689	3683	3768	3634	3589	3668	3676	3640	3612	3783	3616	3762
4179	3832	3834	3742	3864	3827	3861	3712	3727	3687	3757	3666	3860	3654	3604	3675	3726	3597	3612	3700	3580	3630	3682	3717	3847	3934	3940	3783	3767	3657	3726	3807	3808	3617	3652	3673	3808	3740	4026	3725	3705	3753	3582	3682	3843	3681	3615	3616	3666	3694
4130	3962	3809	3727	3907	3937	3675	3697	3700	3794	3782	3641	3615	3638	3696	3826	3873	3792	3675	3868	3829	3779	3766	3768	3878	3734	3800	3799	3911	3788	3783	3704	3832	3905	3827	3737	3709	3714	3763	3801	3750	3669	3645	3823	3781	3721	3662	3575	3737	3657
4223	3866	3773	3834	3858	3612	3645	3794	3711	3503	3670	3536	3631	3793	3738	3832	3815	3722	3716	3708	3771	3889	3702	3891	3925	3846	3897	3800	3649	3846	3817	3851	3824	3782	3874	3731	3643	3818	3910	3604	3638	3767	3656	3757	3731	3667	3637	3686	3677	3734
4050	3959	4007	3675	3783	3761	3683	3574	3353	3679	3759	3726	3622	3639	3686	3812	3464	3617	3716	3745	3867	3733	3833	3681	3757	3898	3818	4026	3933	3853	3729	3816	3986	3877	3809	3834	3754	3636	3704	3772	3523	3621	3785	3627	3647	3614	3645	3564	3744	3605
4094	3989	3827	3622	3899	3590	3412	3575	3593	3737	3656	3642	3609	3551	3687	3558	3627	3674	3672	3627	3792	3840	3759	3684	3782	3707	3766	3654	3839	3977	3917	3817	3844	3857	3907	3877	3835	3754	3760	3698	3862	3716	3638	3747	3754	3662	3713	3690	3625	3642
3997	3879	3907	3836	3682	3574	3797	3641	3505	3434	3496	3449	3656	3753	3749	3965	3792	3817	3685	3832	3777	3933	3833	3840	3854	3662	3852	3665	3674	3574	3716	3819	3854	3836	3835	3828	3644	3804	3716	3632	3753	3738	3586	3667	3703	3660	3618	3601	3544	3661
3895	4012	3776	3653	3872	3819	3694	3409	3511	3535	3811	3984	3763	3729	3653	3664	3636	3571	3562	3569	3753	3760	3739	3651	3686	3599	3844	3736	3731	3766	3595	3657	3652	3810	3849	3759	3687	3656	3760	3561	3596	3617	3543	3614	3563	3574	3453	3534	3541	3564
3829	3806	3564	3743	3971	3565	3525	3516	3644	3928	3712	3637	3403	3586	3426	3508	3491	3724	3608	3629	3631	3623	3494	3409	3459	3591	3639	3624	3675	3734	3655	3755	3631	3556	3655	3612	3738	3650	3602	3651	3735	3642	3632	3622	3477	3495	3532	3606	3500	3579
3934	3817	3937	3724	3580	3534	3802	3819	3578	3415	3427	3593	3563	3771	3676	4010	3979	4065	3982	3957	3985	4068	3925	3704	3678	3617	3637	3562	3585	3655	3522	3521	3734	3655	3491	3494	3651	3738	3600	3687	3683	3544	3509	3546	3736	3575	3544	3568	3613	3578
3818	3910	3818	3579	3694	3767	3767	3402	3368	3587	3621	3758	3864	3774	3833	3889	3803	3753	3681	3665	3916	3766	3946	3846	3974	3914	3805	3735	3593	3639	3614	3703	3539	3726	3751	3421	3453	3705	3692	3689	3567	3666	3672	3477	3510	3607	3608	3644	3482	3473
4064	3771	3623	3829	3908	3502	3434	3462	3651	3634	3692	3714	3491	3459	3530	3459	3625	3580	3471	3476	3343	3508	3364	3426	3449	3858	3777	3894	3837	3756	3786	3624	3624	3535	3722	3698	3610	3534	3795	3708	3657	3568	3569	3659	3441	3548	3507	3441	3634	3643
3974	3618	3741	3939	3550	3305	3520	3795	3672	3647	3516	3526	3605	3585	3601	3814	3842	3991	3944	3978	3914	3898	3815	3654	3507	3468	3473	3549	3851	3872	3691	3874	3708	3613	3493	3605	3608	3558	3425	3692	3722	3620	3506	3658	3578	3514	3659	3544	3523	3709
3898	3986	3925	3582	3478	3686	3706	3527	3501	3544	3583	3609	3785	3718	3716	3959	4000	3994	4017	4072	4177	4270	4293	4216	4176	3890	3691	3495	3435	3584	3691	3637	3670	3814	3638	3547	3579	3658	3775	3566	3786	3669	3707	3587	3656	3589	3726	3693	3631	3631
4090	3916	3741	3611	3789	3789	3688	3470	3395	3614	3748	3784	3740	3739	3638	3848	4001	3777	3654	3618	3599	3809	3825	3966	4274	4238	4245	3758	3662	3394	3533	3730	3603	3794	3933	3765	3481	3635	3849	3709	3692	3804	3651	3641	3608	3728	3578	3635	3500	3562
4071	3800	3617	3852	4065	3640	3516	3519	3550	3813	3813	3773	3943	3982	3944	3838	3683	3691	3479	3483	3555	3516	3431	3382	3410	3751	3882	4051	3963	3761	3520	3635	3632	3649	3719	3837	3629	3512	3747	3610	3473	3536	3594	3449	3745	3665	3411	3547	3538	3459
3794	3575	3835	3926	3618	3591	3613	3666	3642	3679	3921	4066	4047	3820	3840	3763	3637	3336	3478	3627	3604	3517	3448	3347	3250	3323	3462	3605	3996	3870	3923	3664	3645	3621	3566	3653	3808	3243	3303	3586	3511	3363	3568	3529	3434	3553	3578	3404	3502	3573
3503	3617	3865	3851	3527	3540	3543	3640	3754	4019	4204	4180	3838	3613	3524	3502	3567	3439	3587	3585	3713	3723	3708	3588	3475	3365	3269	3384	3503	3754	3710	3559	3539	3504	3533	3436	3670	3591	3313	3455	3748	3388	3459	3618	3695	3574	3621	3519	3559	3685
3454	3856	3817	3435	3357	3614	3725	3881	3829	4000	3973	3586	3370	3326	3392	3729	3844	3872	3995	3960	3865	4018	3882	4030	3853	3749	3493	3110	3222	3457	3507	3604	3570	3539	3638	3523	3469	3792	3563	3347	3634	3621	3305	3675	3468	3466	3548	3629	3583	3629
3763	3844	3464	3266	3607	3708	3674	3672	3951	3829	3506	3231	3262	3608	4038	4337	4489	4519	4587	4505	4433	4195	4020	4012	3802	3721	3577	3551	3157	3169	3423	3622	3787	3656	3696	3580	3396	3534	3618	3374	3379	3544	3495	3328	3452	3464	3313	3657	3364	3493
3957	3674	3197	3368	3790	3581	3573	3652	3794	3503	3299	3267	3738	4341	4650	4944	4909	4969	4616	4562	4450	4340	4175	3987	3760	3674	3767	3682	3594	3372	3317	3478	3622	3594	3554	3530	3352	3370	3632	3432	3236	3516	3527	3366	3398	3476	3370	3597	3525	3519
4071	3622	3259	3789	3884	3494	3546	3464	3449	3414	3413	3858	4358	4873	5021	5023	4763	4454	4207	3970	3982	3942	4129	3900	3926	3773	3775	3704	3690	3586	3308	3273	3412	3513	3359	3455	3351	3174	3589	3506	3349	3595	3783	3373	3584	3730	3684	3656	3706	3489
3859	3401	3356	3867	3657	3397	3516	3513	3418	3486	3923	4503	4851	4925	4616	4299	3793	3299	3289	3171	3179	3466	3737	3886	3850	3984	3803	3665	3578	3590	3342	3224	3180	3403	3542	3473	3407	3336	3424	3690	3494	3584	3822	3501	3599	3566	3739	3526	3609	3391
3634	3341	3711	3900	3630	3477	3463	3446	3489	3793	4405	4958	4776	4478	3828	3238	2723	2400	2380	2344	2633	2762	3165	3488	3793	3785	3888	3541	3520	3512	3421	3426	3359	3386	3699	3550	3531	3437	3440	3673	3532	3269	3650	3526	3417	3439	3469	3419	3477	3268
3557	3471	3846	3904	3648	3421	3626	3608	3780	4314	4851	4846	4355	3700	2952	2302	2134	1962	2057	2083	2208	2399	2507	2948	3247	3577	3696	3619	3676	3737	3679	3543	3351	3208	3500	3568	3458	3367	3250	3566	3531	3398	3471	3514	3449	3488	3485	3417	3469	3407
3503	3527	3975	3857	3566	3526	3512	3650	3981	4546	4736	4395	3848	3020	2360	2104	1984	2056	2229	2169	2116	2069	2291	2562	2979	3533	3912	3832	3756	3739	3760	3572	3406	3209	3386	3442	3396	3323	3314	3491	3615	3368	3502	3725	3454	3484	3515	3508	3629	3562
3394	3680	3952	3862	3552	3521	3540	3810	4225	4632	4669	4141	3342	2573	2107	2163	2309	2469	2596	2437	2395	2246	2118	2334	2706	3300	3827	3957	3836	3642	3571	3546	3331	3191	3222	3597	3608	3381	3429	3621	3711	3567	3601	3778	3744	3673	3681	3659	3618	3699
3366	3636	4047	3717	3355	3531	3685	3966	4120	4519	4283	3815	2942	2347	2159	2315	2476	2970	2872	2881	2679	2609	2270	2239	2501	2953	3657	3854	3891	3526	3511	3476	3504	3170	3397	3661	3676	3526	3597	3592	3633	3697	3550	3669	3545	3627	3667	3451	3352	3525
3500	3725	4059	3769	3526	3545	3744	3867	4306	4345	4136	3598	2845	2274	2332	2399	2773	3178	3309	3285	3061	2766	2362	2125	2246	2661	3291	3740	4071	3699	3703	3576	3452	3348	3614	3577	3818	3413	3599	3503	3495	3386	3313	3517	3475	3421	3472	3374	3367	3405
3566	3705	3989	3872	3489	3505	3756	4086	4240	4399	4051	3405	2765	2290	2236	2564	2758	3334	3461	3594	3188	2690	2316	2034	2053	2567	3300	3895	4027	3767	3673	3705	3571	3255	3431	3706	3545	3225	3423	3427	3378	3461	3285	3418	3418	3377	3411	3337	3383	3446
3523	3656	3998	3841	3459	3564	3752	4066	4391	4413	4112	3570	2839	2252	2263	2464	2845	3290	3516	3442	3097	2684	2065	1833	2081	2579	3323	4032	4188	3832	3537	3508	3295	3126	3339	3647	3468	3290	3294	3585	3449	3364	3516	3524	3467	3607	3422	3322	3502	3551
3637	3681	3843	3728	3461	3558	3844	4097	4465	4356	4026	3547	2957	2449	2378	2514	2792	3018	3092	3038	2720	2351	2035	1894	2058	2749	3525	4098	4024	3759	3387	3246	3271	3165	3300	3821	3519	3196	3465	3597	3318	3512	3515	3532	3574	3557	3602	3504	3638	3552
3632	3488	3774	3809	3578	3509	3866	4400	4236	4282	4159	3720	3276	2756	2410	2375	2554	2651	2649	2551	2405	2042	1837	1915	2256	2889	3724	4055	4102	3501	3291	3331	3153	3202	3438	3794	3445	3291	3594	3576	3390	3595	3431	3535	3449	3437	3525	3512	3582	3600
3780	3439	3752	3667	3528	3613	3767	4149	4337	4302	4186	4016	3487	3063	2565	2352	2238	2240	2192	2130	1969	1836	1764	2039	2596	3302	3945	4196	3807	3423	3181	3344	3329	3312	3667	3899	3579	3372	3765	3647	3367	3497	3567	3504	3371	3418	3499	3425	3501	3491
3731	3544	3709	3837	3786	3577	3732	4006	4079	4233	4344	4163	3847	3384	2762	2504	2237	2130	1981	1994	1885	1869	2056	2540	3221	3793	4257	4164	3664	3301	3320	3379	3337	3558	3771	3752	3336	3372	3792	3548	3401	3515	3544	3529	3333	3311	3452	3436	3324	3385
3686	3508	3680	3945	3895	3553	3474	3633	4052	4199	4225	4290	3963	3682	3322	2793	2597	2525	2316	2275	2203	2273	2646	3112	3967	4288	4489	4147	3628	3083	3251	3321	3398	3563	3768	3595	3157	3425	3690	3187	3437	3431	3309	3457	3236	3444	3393	3384	3410	3394
3708	3751	3674	3804	3920	3591	3262	3588	4089	4362	4154	4056	4168	4039	3704	3523	3262	3115	3010	2934	2958	3188	3548	4235	4606	4765	4575	3822	3327	3062	3248	3247	3377	3614	3648	3295	3186	3595	3553	3169	3556	3452	3508	3463	3405	3632	3347	3457	3473	3483
3689	3632	3716	3739	3992	3823	3521	3551	3830	4047	4127	4050	4036	4006	4125	4157	3943	3787	3788	3704	3875	4272	4562	4907	4909	4704	4047	3384	2993	3107	3239	3289	3340	3721	3518	3063	3447	3799	3389	3375	3753	3670	3579	3676	3619	3633	3513	3561	3321	3612
3618	3675	3676	3716	3701	3985	3773	3566	3712	3822	3978	4065	3955	4107	4191	4265	4177	4138	4296	4365	4571	4762	5019	4943	4447	4043	3377	2871	2920	3280	3396	3314	3543	3582	3325	3248	3740	3808	3329	3624	3825	3507	3669	3755	3666	3655	3579	3534	3365	3537
3718	3509	3523	3584	3881	3892	3914	3501	3369	3504	3797	4068	3977	4012	4035	3896	3905	4192	4155	4404	4501	4569	4412	4056	3694	3216	2867	2914	3299	3453	3501	3480	3706	3504	3262	3454	3920	3611	3343	3762	3556	3582	3711	3603	3604	3438	3433	3344	3435	3289
3890	3530	3558	3777	3791	3894	3998	3696	3404	3304	3628	3819	3969	3886	3739	3584	3653	3604	3810	3784	3841	3718	3461	3221	2856	2862	3001	3300	3660	3746	3649	3648	3702	3375	3335	3742	3856	3326	3340	3666	3349	3578	3594	3481	3521	3373	3555	3367	3479	3175
3849	3718	3627	3712	3789	3877	3874	3859	3781	3489	3433	3622	3783	3834	3620	3697	3479	3497	3361	3446	3207	3219	2925	2990	3061	3345	3470	3878	3769	3738	3678	3529	3402	3325	3589	3766	3477	3247	3584	3495	3293	3492	3521	3573	3465	3419	3468	3589	3547	3433
3726	3775	3668	3762	3845	3753	3754	3928	4015	3828	3629	3453	3334	3463	3416	3565	3540	3490	3542	3372	3206	3154	3147	3288	3505	3758	3751	3658	3742	3668	3657	3466	3306	3515	3698	3471	3282	3434	3731	3228	3468	3578	3535	3616	3476	3621	3599	3738	3523	3483
3498	3712	3923	3722	3718	3691	3773	3865	4131	4279	3990	3610	3421	3255	3199	3471	3460	3540	3475	3434	3444	3316	3412	3614	3710	3804	3728	3677	3603	3558	3529	3344	3430	3619	3465	3216	3296	3582	3436	3319	3564	3616	3514	3639	3628	3697	3656	3752	3601	3746
3759	3582	3915	3759	3872	3742	3807	3887	3792	4185	4216	4210	3922	3623	3437	3483	3320	3372	3201	3327	3292	3404	3472	3581	3575	3649	3555	3565	3531	3506	3315	3380	3582	3557	3205	3193	3573	3627	3306	3572	3697	3660	3714	3672	3838	3571	3891	3708	3710	3733
3901	3644	3516	3786	3723	3951	3830	3840	3760	3583	3828	4006	4253	4226	4059	3900	3709	3531	3515	3450	3356	3408	3608	3656	3616	3504	3538	3384	3421	3498	3578	3625	3372	3348	3286	3690	3741	3391	3626	3759	3628	3480	3555	3632	3649	3695	3671	3675	3661	3644
3792	3777	3493	3487	3763	3881	3912	4051	3759	3709	3503	3601	3685	4077	3997	4130	4021	3883	3867	3796	3708	3725	3598	3551	3557	3365	3462	3262	3419	3563	3668	3614	3316	3354	3676	3639	3491	3487	3777	3588	3555	3604	3493	3499	3367	3637	3446	3631	3608	3562
3524	3508	3676	3564	3607	3732	3773	3856	3885	3950	3828	3701	3529	3484	3447	3388	3641	3519	3714	3575	3554	3526	3456	3369	3400	3348	3227	3538	3707	3807	3468	3370	3481	3679	3686	3459	3444	3637	3506	3404	3516	3408	3413	3259	3430	3450	3359	3556	3460	3565
3596	3362	3692	3814	3770	3705	3499	3726	3624	3847	4045	4026	3909	3683	3582	3266	3285	3196	3285	3397	3368	3322	3355	3393	3415	3285	3451	3608	3472	3421	3389	3575	3820	3611	3495	3432	3547	3568	3326	3340	3486	3424	3282	3379	3427	3264	3393	3375	3518	3560
3651	3540	3700	3654	3816	3742	3556	3527	3544	3831	3791	4026	3789	3989	3823	3839	3925	3804	3881	3960	3792	3606	3622	3581	3465	3492	3414	3412	3438	3514	3795	3752	3683	3374	3391	3596	3527	3395	3403	3386	3309	3253	3223	3379	3284	3427	3338	3453	3528	3434
3633	3560	3651	3440	3607	3683	3607	3673	3685	3916	3832	3617	3627	3632	3646	3755	3889	3869	3852	3907	3662	3452	3357	3286	3345	3335	3419	3346	3546	3655	3652	3441	3409	3399	3531	3440	3306	3408	3452	3410	3331	3314	3545	3336	3205	3439	3358	3698	3444	3717
3717	3620	3565	3629	3516	3462	3639	3780	3710	3943	3919	3773	3624	3623	3698	3542	3553	3746	3488	3443	3338	3320	3254	3400	3442	3538	3613	3587	3521	3275	3296	3497	3389	3449	3338	3376	3378	3529	3421	3233	3451	3492	3320	3495	3487	3374	3625	3535	3615	3604
3595	3543	3666	3611	3644	3501	3526	3595	3762	3760	3766	3673	3710	3756	3918	3855	3800	3747	3728	3683	3577	3571	3709	3613	3702	3515	3527	3397	3401	3356	3325	3476	3382	3275	3235	3580	3487	3310	3445	3521	3505	3486	3452	3654	3351	3483	3563	3636	3621	3590
3750	3614	3554	3575	3622	3710	3712	3589	3547	3577	3631	3759	3719	3764	3796	3962	3859	3859	3658	3671	3731	3628	3688	3563	3577	3547	3643	3571	3451	3469	3376	3328	3286	3353	3659	3488	3462	3552	3614	3605	3419	3564	3634	3535	3635	3461	3426	3715	3540	3563
3638	3621	3426	3492	3517	3516	3705	3759	3638	3587	3514	3464	3619	3692	3746	3693	3555	3540	3553	3561	3518	3730	3760	3725	3720	3686	3547	3418	3273	3155	3355	3245	3491	3522	3498	3503	3768	3794	3467	3540	3476	3660	3467	3599	3490	3386	3423	3392	3464	3449
3709	3515	3430	3546	3610	3631	3536	3605	3409	3575	3711	3647	3668	3631	3619	3623	3618	3574	3603	3658	3671	3653	3620	3686	3704	3510	3493	3379	3271	3369	3419	3337	3370	3415	3669	3607	3575	3487	3529	3621	3646	3418	3625	3628	3361	3477	3380	3415	3193	3312
3732	3482	3447	3446	3634	3616	3525	3581	3464	3345	3418	3598	3768	3788	3756	3695	3710	3655	3719	3951	3713	3811	3769	3758	3664	3609	3422	3312	3285	3310	3342	3400	3454	3550	3476	3549	3660	3606	3694	3519	3434	3666	3453	3430	3414	3339	3365	3279	3302	3360
3503	3518	3553	3621	3605	3580	3490	3428	3553	3568	3652	3505	3512	3493	3413	3461	3590	3521	3651	3607	3576	3672	3600	3491	3487	3455	3469	3455	3436	3580	3488	3500	3560	3492	3534	3602	3514	3531	3322	3433	3500	3408	3337	3357	3357	3252	3386	3203	3346	3118
3634	3459	3537	3712	3656	3521	3553	3421	3356	3452	3550	3726	3774	3598	3606	3576	3638	3663	3771	3690	3684	3550	3627	3648	3676	3559	3607	3463	3391	3475	3435	3522	3492	3422	3643	3539	3447	3499	3433	3326	3224	3354	3442	3280	3384	3347	3287	3299	3127	3342
3758	3598	3634	3655	3554	3650	3520	3392	3569	3717	3618	3413	3513	3392	3552	3381	3577	3668	3752	3790	3704	3703	3441	3437	3553	3374	3500	3678	3570	3606	3690	3508	3567	3314	3421	3327	3396	3387	3434	3296	3372	3370	3404	3324	3349	3288	3366	3276	3426	3357
3664	3511	3520	3697	3751	3616	3384	3484	3511	3683	3686	3769	3604	3475	3435	3568	3702	3667	3695	3708	3507	3448	3433	3585	3558	3683	3765	3772	3746	3708	3578	3590	3434	3343	3427	3377	3313	3419	3406	3376	3291	3436	3411	3280	3375	3460	3380	3344	3313	3456
3699	3777	3561	3631	3526	3437	3592	3496	3628	3571	3335	3435	3503	3387	3505	3672	3757	3801	3774	3725	3593	3613	3433	3641	3611	3498	3658	3642	3874	3907	3620	3465	3395	3375	3374	3507	3358	3254	3399	3353	3440	3293	3372	3534	3431	3456	3487	3476	3433	3532
3637	3655	3658	3674	3577	3542	3533	3598	3559	3644	3635	3578	3536	3488	3574	3512	3587	3560	3607	3461	3404	3477	3629	3503	3642	3659	3813	3787	3664	3574	3450	3479	3399	3418	3265	3301	3371	3408	3425	3483	3585	3439	3527	3395	3561	3501	3538	3623	3439	3403
3760	3877	3733	3558	3554	3547	3634	3589	3663	3485	3502	3363	3436	3466	3507	3680	3725	3618	3570	3586	3615	3709	3479	3523	3568	3605	3635	3572	3874	3663	3670	3409	3320	3343	3297	3336	3460	3349	3581	3553	3422	3483	3539	3563	3568	3532	3670	3656	3536	3522
3713	3626	3668	3532	3661	3543	3620	3689	3747	3636	3639	3436	3451	3555	3497	3596	3625	3555	3522	3507	3557	3581	3597	3664	3616	3668	3618	3699	3651	3559	3581	3430	3504	3440	3431	3366	3425	3367	3358	3464	3504	3563	3546	3582	3534	3686	3679	3625	3556	3587
3834	3730	3678	3531	3562	3646	3717	3759	3689	3623	3580	3396	3480	3571	3620	3604	3512	3480	3501	3498	3476	3487	3595	3612	3631	3589	3645	3616	3635	3637	3518	3426	3425	3397	3508	3435	3470	3446	3586	3639	3639	3604	3541	3512	3686	3615	3681	3650	3656	3441
3818	3712	3796	3707	3785	3775	3742	3685	3597	3616	3604	3607	3571	3471	3474	3587	3409	3372	3411	3470	3562	3589	3726	3742	3669	3619	3619	3537	3536	3444	3488	3741	3500	3427	3528	3600	3580	3554	3593	3601	3647	3727	3764	3585	3688	3659	3708	3499	3516	3498
3823	3894	3668	3700	3833	3783	3804	3641	3586	3666	3645	3518	3561	3640	3524	3431	3437	3384	3402	3467	3530	3568	3751	3639	3704	3597	3573	3668	3569	3647	3634	3562	3606	3566	3603	3584	3669	3449	3704	3616	3627	3591	3660	3617	3683	3637	3578	3549	3587	3486
3912	3806	3659	3764	3829	3744	3654	3763	3764	3706	3703	3600	3768	3640	3591	3462	3281	3420	3324	3399	3580	3581	3610	3645	3589	3608	3562	3592	3584	3513	3503	3630	3576	3604	3682	3633	3673	3628	3567	3614	3743	3655	3685	3666	3696	3724	3690	3620	3639	3551
3934	3867	3715	3574	3745	3862	3718	3767	3710	3730	3681	3571	3695	3713	3662	3699	3463	3427	3388	3452	3605	3680	3662	3670	3482	3505	3603	3410	3547	3572	3535	3630	3630	3629	3648	3678	3646	3555	3573	3496	3630	3672	3691	3520	3513	3585	3623	3506	3590	3503
3877	3736	3547	3736	3863	3699	3819	3682	3651	3597	3791	3743	3748	3795	3560	3580	3439	3319	3233	3312	3597	3686	3606	3625	3574	3512	3431	3459	3433	3493	3657	3629	3656	3712	3731	3648	3507	3509	3611	3436	3459	3541	3554	3465	3473	3658	3552	3629	3392	3512
3732	3726	3749	3703	3692	3804	3684	3673	3685	3662	3669	3698	3686	3722	3617	3550	3423	3216	3389	3441	3496	3552	3518	3495	3484	3355	3503	3482	3383	3524	3572	3606	3622	3673	3653	3579	3545	3437	3333	3551	3513	3482	3419	3417	3464	3563	3555	3410	3477	3340
3815	3688	3667	3604	3772	3891	3605	3781	3668	3698	3665	3761	3898	3696	3719	3603	3450	3440	3508	3498	3644	3645	3485	3461	3423	3371	3358	3402	3441	3483	3508	3717	3602	3613	3730	3569	3549	3418	3465	3404	3532	3395	3526	3625	3497	3497	3503	3524	3456	3509
3788	3603	3505	3728	3771	3700	3729	3635	3708	3702	3831	3823	3741	3704	3593	3554	3462	3378	3469	3478	3508	3382	3535	3487	3344	3340	3467	3300	3499	3414	3419	3714	3637	3653	3601	3642	3579	3578	3412	3521	3411	3391	3411	3384	3500	3323	3394	3414	3406	3413
3807	3650	3582	3634	3713	3860	3585	3655	3664	3753	3605	3746	3823	3803	3679	3637	3589	3479	3507	3565	3510	3395	3480	3354	3398	3380	3304	3518	3457	3513	3435	3457	3582	3651	3592	3547	3429	3482	3434	3458	3320	3444	3287	3446	3366	3385	3433	3461	3394	3392
3604	3685	3503	3734	3843	3747	3748	3527	3642	3674	3757	3811	3710	3816	3653	3676	3622	3566	3612	3732	3631	3561	3417	3384	3278	3370	3441	3467	3397	3547	3458	3668	3616	3606	3705	3560	3509	3246	3428	3540	3228	3294	3387	3373	3339	3245	3381	3436	3536	3450
3521	3489	3563	3826	3722	3561	3624	3526	3754	3710	3772	3795	3735	3791	3758	3604	3628	3627	3764	3635	3633	3430	3440	3322	3312	3319	3444	3348	3468	3390	3561	3636	3615	3732	3597	3396	3492	3493	3353	3353	3331	3306	3269	3414	3283	3375	3428	3340	3375	3406
3554	3537	3624	3581	3672	3651	3641	3662	3570	3778	3781	3811	3649	3772	3710	3697	3517	3615	3675	3693	3454	3601	3386	3380	3227	3420	3392	3483	3420	3591	3497	3562	3599	3588	3505	3472	3484	3372	3393	3153	3346	3294	3337	3253	3253	3291	3282	3238	3391	3350
3550	3551	3518	3576	3619	3684	3481	3528	3514	3758	3678	3730	3668	3752	3496	3638	3657	3565	3575	3688	3568	3517	3464	3423	3309	3365	3438	3451	3511	3508	3569	3552	3627	3573	3376	3456	3524	3446	3369	3196	3232	3229	3333	3200	3334	3382	3267	3428	3470	3434
3512	3465	3509	3538	3655	3503	3509	3422	3464	3578	3855	3673	3680	3532	3599	3584	3586	3624	3792	3628	3663	3546	3419	3410	3292	3350	3445	3523	3405	3470	3661	3558	3590	3478	3473	3512	3339	3214	3248	3300	3279	3287	3281	3285	3189	3302	3364	3319	3343	3358
3525	3552	3558	3612	3576	3565	3523	3426	3529	3746	3803	3743	3604	3594	3575	3630	3692	3577	3742	3671	3669	3538	3580	3469	3380	3414	3379	3506	3514	3472	3543	3602	3532	3534	3347	3508	3494	3437	3326	3274	3320	3330	3210	3170	3293	3350	3393	3444	3372	3399
3564	3445	3389	3639	3591	3583	3509	3343	3504	3605	3643	3643	3774	3520	3592	3599	3650	3719	3728	3688	3707	3599	3577	3432	3526	3431	3421	3434	3582	3640	3635	3544	3559	3483	3499	3425	3300	3246	3305	3322	3192	3235	3230	3144	3222	3248	3390	3325	3356	3324
3495	3487	3526	3471	3641	3513	3317	3365	3522	3625	3613	3665	3641	3610	3573	3716	3641	3783	3720	3723	3671	3598	3566	3549	3481	3558	3537	3643	3661	3759	3701	3667	3637	3512	3495	3348	3343	3350	3411	3269	3295	3246	3325	3238	3233	3294	3310	3373	3444	3350
3648	3561	3329	3665	3613	3557	3367	3398	3401	3563	3609	3627	3375	3434	3374	3561	3646	3735	3773	3857	3570	3591	3575	3365	3413	3527	3583	3493	3635	3753	3688	3732	3731	3488	3508	3498	3517	3360	3385	3306	3279	3209	3285	3282	3375	3303	3317	3265	3387	3498
3472	3491	3532	3575	3594	3463	3400	3322	3515	3359	3512	3538	3581	3356	3455	3567	3662	3671	3757	3813	3651	3543	3596	3371	3439	3567	3581	3646	3656	3770	3728	3727	3582	3656	3599	3550	3479	3392	3360	3393	3288	3336	3301	3269	3335	3228	3317	3385	3333	3309
3617	3389	3407	3501	3515	3367	3398	3332	3370	3437	3519	3473	3471	3383	3352	3507	3498	3675	3750	3634	3697	3478	3354	3514	3498	3544	3626	3690	3661	3761	3739	3733	3557	3658	3581	3473	3444	3501	3473	3362	3408	3279	3459	3299	3382	3301	3292	3429	3348	3347
3620	3428	3661	3542	3439	3514	3326	3265	3387	3565	3536	3457	3388	3305	3372	3509	3570	3670	3679	3554	3547	3406	3585	3472	3521	3576	3626	3743	3775	3889	3875	3745	3634	3648	3617	3528	3533	3621	3523	3425	3494	3404	3361	3366	3355	3215	3415	3402	3506	3422
3568	3538	3698	3539	3520	3438	3336	3242	3398	3471	3505	3467	3289	3302	3373	3449	3504	3510	3640	3668	3599	3421	3526	3396	3362	3475	3554	3704	3826	3823	3791	3778	3836	3708	3572	3566	3746	3572	3513	3520	3440	3444	3399	3466	3411	3461	3375	3547	3550	3493
3615	3476	3679	3643	3593	3513	3294	3406	3407	3526	3470	3337	3367	3201	3253	3401	3518	3656	3576	3624	3660	3503	3431	3335	3456	3455	3515	3620	3818	3764	3742	3833	3716	3744	3543	3645	3506	3584	3524	3524	3522	3585	3508	3471	3493	3568	3477	3348	3509	3417
3534	3578	3581	3622	3680	3472	3459	3412	3473	3458	3557	3449	3361	3327	3304	3287	3359	3483	3575	3552	3492	3388	3464	3382	3314	3401	3431	3523	3623	3737	3810	3713	3731	3624	3671	3705	3724	3640	3633	3608	3414	3581	3400	3506	3431	3432	3420	3446	3406	3507
3539	3514	3597	3603	3623	3624	3369	3519	3534	3572	3561	3529	3424	3407	3286	3331	3256	3463	3475	3499	3416	3415	3421	3397	3313	3313	3357	3477	3480	3592	3580	3675	3653	3689	3659	3681	3479	3633	3602	3613	3555	3568	3468	3414	3379	3316	3567	3495	3408	3434
3548	3537	3458	3593	3598	3518	3343	3431	3689	3563	3661	3474	3441	3452	3346	3336	3382	3478	3641	3574	3466	3352	3396	3295	3287	3327	3291	3396	3496	3626	3642	3634	3574	3626	3831	3607	3613	3559	3590	3531	3594	3472	3568	3396	3304	3476	3544	3448	3477	3503
3517	3561	3362	3582	3581	3503	3536	3513	3526	3593	3600	3684	3540	3424	3313	3294	3360	3529	3445	3477	3467	3396	3310	3229	3118	3186	3266	3451	3446	3457	3480	3604	3660	3613	3679	3567	3618	3641	3514	3509	3543	3556	3446	3397	3440	3465	3522	3545	3416	3535
3533	3414	3497	3632	3609	3684	3422	3333	3590	3496	3754	3699	3589	3441	3375	3311	3386	3375	3431	3450	3379	3536	3479	3327	3270	3215	3301	3374	3287	3386	3414	3476	3668	3567	3698	3549	3568	3535	3592	3507	3441	3352	3429	3391	3406	3297	3354	3351	3398	3512
3517	3439	3382	3403	3585	3568	3543	3472	3527	3513	3662	3774	3561	3529	3390	3358	3412	3482	3533	3367	3621	3467	3444	3334	3235	3109	3204	3305	3196	3442	3435	3471	3543	3559	3550	3539	3575	3560	3532	3581	3506	3403	3342	3268	3345	3341	3398	3353	3330	3474
3359	3300	3320	3355	3337	3533	3567	3453	3528	3637	3647	3621	3539	3559	3436	3363	3415	3430	3460	3556	3521	3486	3377	3351	3194	3169	3208	3270	3141	3388	3395	3449	3450	3512	3530	3519	3534	3533	3515	3530	3493	3453	3347	3240	3243	3390	3320	3253	3307	3410
3347	3165	3193	3384	3362	3414	3635	3477	3593	3438	3576	3722	3604	3588	3419	3507	3393	3537	3444	3563	3566	3616	3566	3328	3305	3227	3250	3155	3288	3287	3437	3409	3483	3452	3511	3482	3471	3558	3520	3383	3410	3403	3270	3284	3314	3128	3290	3216	3292	3362
3383	3189	3019	3234	3470	3440	3487	3429	3417	3541	3643	3601	3642	3628	3580	3444	3462	3308	3621	3459	3702	3494	3577	3409	3308	3193	3199	3175	3152	3233	3334	3375	3474	3474	3588	3568	3536	3495	3405	3527	3491	3418	3274	3327	3201	3271	3185	3229	3284	3272
3500	3151	3103	3196	3353	3327	3426	3372	3370	3505	3580	3681	3749	3631	3659	3520	3467	3501	3401	3590	3676	3633	3679	3558	3328	3296	3050	3254	3276	3194	3322	3386	3409	3409	3435	3507	3399	3426	3468	3524	3415	3398	3391	3344	3271	3182	3198	3216	3438	3223
3447	3319	3135	3127	3339	3438	3380	3379	3285	3402	3355	3650	3643	3705	3589	3545	3498	3436	3488	3617	3711	3672	3725	3624	3419	3307	3198	3203	3241	3200	3296	3365	3438	3385	3495	3329	3480	3422	3494	3485	3525	3534	3394	3210	3369	3188	3120	3233	3231	3271
3565	3189	3198	3174	3297	3315	3434	3448	3218	3229	3360	3469	3458	3722	3568	3575	3529	3477	3538	3591	3631	3788	3633	3576	3540	3358	3258	3245	3274	3243	3197	3366	3371	3494	3433	3366	3502	3450	3428	3493	3552	3361	3463	3315	3379	3263	3287	3250	3363	3430
3526	3452	3203	3202	3123	3263	3293	3230	3320	3292	3232	3371	3536	3523	3576	3764	3513	3539	3498	3587	3643	3724	3655	3494	3562	3454	3390	3332	3296	3246	3360	3282	3291	3439	3392	3528	3422	3442	3520	3524	3417	3522	3494	3357	3273	3251	3343	3322	3367	3464
3513	3402	3292	3254	3235	3295	3236	3254	3362	3276	3087	3261	3410	3469	3505	3614	3668	3449	3506	3414	3532	3643	3659	3559	3591	3556	3509	3458	3221	3393	3374	3454	3505	3402	3502	3373	3505	3559	3579	3530	3455	3579	3379	3498	3350	3249	3498	3482	3477	3375
3548	3420	3417	3101	3258	3209	3194	3236	3300	3210	3225	3212	3259	3451	3492	3503	3599	3455	3551	3377	3448	3599	3629	3622	3622	3603	3494	3536	3381	3361	3354	3531	3575	3469	3411	3331	3427	3505	3437	3411	3593	3551	3463	3536	3438	3366	3472	3536	3494	3602
3493	3392	3328	3253	3327	3298	3282	3242	3222	3281	3288	3140	3286	3288	3417	3514	3420	3417	3517	3541	3487	3488	3580	3482	3542	3611	3488	3536	3463	3455	3563	3556	3578	3367	3394	3382	3335	3482	3455	3555	3598	3511	3459	3535	3495	3513	3424	3449	3483	3490
3423	3514	3426	3360	3329	3358	3347	3430	3321	3256	3174	3164	3274	3133	3329	3451	3492	3455	3408	3410	3394	3490	3471	3574	3578	3656	3497	3420	3499	3558	3515	3458	3427	3453	3138	3414	3437	3578	3511	3497	3576	3554	3381	3495	3219	3358	3423	3452	3495	3426
3438	3476	3425	3314	3375	3270	3349	3250	3385	3367	3295	3236	3079	3173	3309	3350	3337	3377	3347	3437	3314	3339	3394	3469	3567	3464	3499	3523	3456	3718	3584	3458	3495	3321	3377	3350	3531	3311	3442	3492	3488	3420	3410	3310	3413	3486	3504	3661	3672	3433
3401	3399	3446	3341	3340	3292	3322	3204	3403	3437	3316	3413	3249	3262	3254	3366	3177	3386	3349	3344	3405	3309	3393	3493	3319	3372	3397	3655	3385	3657	3459	3436	3379	3504	3447	3380	3456	3313	3232	3333	3244	3408	3365	3498	3511	3488	3540	3614	3658	3762
3368	3372	3451	3343	3485	3255	3244	3284	3371	3529	3407	3470	3345	3217	3200	3272	3384	3399	3369	3326	3351	3327	3256	3281	3251	3256	3334	3455	3434	3411	3426	3415	3447	3496	3453	3285	3212	3184	3229	3271	3373	3455	3308	3611	3428	3451	3613	3555	3401	3618
3290	3384	3366	3406	3499	3212	3331	3309	3351	3425	3500	3400	3447	3299	3260	3232	3365	3309	3378	3297	3356	3248	3379	3194	3270	3194	3178	3348	3248	3399	3404	3509	3519	3469	3348	3222	3243	3140	3325	3414	3251	3412	3402	3358	3179	3138	3209	3208	3171	3257
3430	3325	3345	3253	3426	3447	3378	3362	3419	3438	3434	3557	3397	3426	3304	3270	3254	3381	3411	3484	3478	3420	3170	3197	3057	3270	3170	3113	3254	3371	3458	3516	3555	3474	3277	3271	3267	3415	3345	3493	3314	3329	3261	3136	3065	2999	3006	3094	3038	3110
3424	3207	3191	3293	3355	3432	3393	3287	3420	3448	3549	3627	3554	3545	3414	3372	3360	3272	3373	3430	3531	3391	3268	3164	3224	3054	3005	3181	3262	3233	3400	3407	3349	3362	3427	3432	3504	3574	3375	3317	3380	3160	3182	2970	2944	3006	3048	3154	3264	3325
3538	3258	3206	3186	3393	3363	3388	3385	3427	3474	3524	3481	3482	3497	3581	3436	3233	3236	3227	3443	3335	3463	3376	3280	3237	3032	3037	3080	3238	3304	3214	3219	3236	3467	3394	3483	3669	3341	3232	3214	3162	3136	3071	3106	3191	3155	3320	3376	3431	3427
3357	3360	3200	3267	3254	3294	3489	3414	3420	3356	3402	3583	3637	3553	3459	3294	3370	3242	3401	3372	3507	3468	3514	3394	3310	3166	3044	3062	3303	3116	3129	3058	3277	3464	3591	3569	3478	3200	3330	3101	3206	3264	3219	3361	3407	3470	3551	3348	3546	3449
3464	3423	3191	3301	3266	3199	3318	3521	3390	3279	3361	3445	3375	3527	3502	3464	3464	3347	3428	3444	3318	3559	3563	3432	3256	3247	3287	3325	3181	3080	2934	3148	3372	3531	3511	3311	3186	3176	3123	3222	3416	3509	3478	3558	3466	3505	3400	3398	3395	3470
3453	3389	3310	3347	3202	3172	3364	3398	3374	3407	3311	3371	3446	3526	3519	3524	3328	3494	3377	3431	3455	3427	3438	3347	3416	3409	3576	3392	3122	3179	3199	3389	3666	3428	3088	3164	3047	3100	3221	3398	3580	3647	3624	3565	3543	3368	3345	3265	3336	3382
3449	3378	3436	3329	3342	3268	3268	3366	3371	3494	3387	3435	3283	3330	3505	3439	3465	3357	3314	3260	3475	3402	3324	3224	3480	3514	3645	3347	3113	3286	3526	3520	3442	3204	3046	3092	2987	3142	3400	3510	3558	3433	3601	3372	3375	3194	3241	3280	3153	3288
3422	3331	3290	3260	3340	3261	3299	3393	3405	3395	3346	3293	3418	3402	3325	3185	3294	3337	3212	3255	3386	3267	3122	3296	3395	3574	3467	3109	3194	3504	3634	3644	3279	3091	3067	2997	3286	3378	3670	3530	3397	3454	3327	3091	3087	3033	3087	3265	3280	3176
3437	3377	3424	3396	3417	3444	3231	3330	3418	3594	3365	3355	3347	3238	3218	3251	3385	3289	3400	3392	3369	3341	3051	3356	3443	3395	3280	3253	3392	3750	3717	3390	3148	3147	3138	3257	3422	3529	3536	3481	3311	3142	2987	2932	3052	3051	3037	3205	3258	3399
3479	3349	3366	3348	3489	3397	3336	3235	3310	3493	3478	3453	3355	3277	3123	3142	3317	3225	3288	3336	3404	3280	3222	3218	3283	3146	3043	3206	3646	3732	3794	3335	3244	3322	3392	3603	3607	3551	3404	3196	3100	3047	2989	2944	3016	3081	3161	3398	3369	3569
3535	3395	3239	3332	3489	3399	3312	3323	3363	3396	3476	3488	3457	3314	3205	3220	3145	3206	3191	3457	3285	3225	3273	3398	3310	2906	3043	3244	3645	3713	3301	3156	3248	3349	3637	3702	3719	3562	3314	3125	2983	2878	2941	3041	3177	3265	3340	3579	3625	3647
3525	3519	3297	3320	3324	3375	3438	3390	3476	3403	3373	3482	3448	3388	3344	3308	3149	3101	3310	3294	3232	3167	3333	3457	3187	2926	2959	3358	3437	3287	3100	3142	3348	3519	3769	3895	3614	3456	3089	3180	2929	3029	3200	3137	3335	3406	3588	3522	3604	3746
3582	3440	3314	3327	3353	3430	3479	3518	3520	3425	3535	3522	3518	3369	3316	3359	3117	3088	3227	3157	3069	3251	3564	3422	3122	2906	3225	3474	3387	3007	2951	3122	3317	3652	3676	3621	3498	3144	3023	3153	3142	3294	3340	3393	3581	3604	3671	3738	3863	3829
3500	3411	3511	3177	3400	3287	3440	3500	3459	3412	3531	3486	3351	3389	3443	3313	3241	3214	3180	3141	3058	3310	3388	3276	3009	3149	3472	3400	3233	2957	2996	3153	3411	3429	3600	3370	3115	3070	3085	3090	3274	3396	3527	3632	3785	3883	3895	3816	3845	3716
3491	3387	3442	3413	3234	3331	3402	3476	3626	3575	3512	3380	3414	3312	3495	3270	3240	3293	3197	3070	3162	3394	3411	3168	3074	3357	3768	3600	3158	3024	2945	3168	3569	3555	3362	3231	2947	2953	3159	3191	3392	3446	3545	3636	3706	3896	3850	3699	3719	3652
3425	3505	3403	3502	3405	3276	3271	3442	3440	3506	3431	3256	3313	3233	3220	3330	3236	3439	3326	3140	3192	3396	3245	2996	3001	3510	3611	3473	3148	2912	3188	3496	3523	3372	3217	2932	2778	2842	3039	3282	3385	3615	3585	3676	3656	3474	3609	3472	3436	3499
3576	3316	3478	3436	3410	3336	3430	3357	3348	3589	3448	3464	3304	3205	3273	3163	3188	3396	3341	3108	3404	3446	3183	2829	3041	3498	3694	3265	3078	3159	3345	3572	3646	3379	3151	2979	2798	3079	3082	3243	3399	3577	3387	3427	3441	3378	3411	3364	3271	3184
3507	3385	3409	3460	3480	3412	3499	3433	3317	3426	3519	3297	3317	3336	3250	3090	3139	3188	3204	3194	3565	3515	3250	2827	3004	3510	3332	3082	2980	3313	3551	3672	3683	3544	3097	2882	2955	3135	3288	3473	3613	3510	3414	3355	3465	3299	3143	3219	3085	3069
3538	3329	3539	3402	3359	3515	3559	3425	3390	3459	3412	3342	3394	3295	3213	3106	3191	3339	3201	3259	3562	3689	3243	2939	3272	3694	3239	2956	2954	3290	3462	3601	3521	3384	2914	2932	3113	3307	3355	3625	3694	3736	3522	3341	3316	3181	3049	3167	2980	2983
3528	3489	3344	3393	3481	3422	3578	3488	3493	3464	3394	3242	3318	3374	3317	3140	3195	3321	2988	3223	3461	3678	3270	3015	3593	3553	3300	2964	3101	3225	3420	3574	3477	3141	2992	2910	3205	3446	3606	3934	3755	3727	3552	3554	3358	3362	3139	3095	3030	3093
3463	3623	3455	3489	3471	3391	3517	3437	3493	3512	3378	3217	3242	3329	3266	3277	3372	3269	3083	3211	3433	3486	3200	3110	3616	3713	3177	2921	3018	3365	3454	3482	3416	3074	2991	3005	3126	3475	3744	3803	3910	3792	3597	3359	3209	3223	3159	3098	3051	3102
3447	3515	3395	3409	3390	3340	3435	3446	3581	3450	3455	3294	3403	3371	3168	3188	3440	3506	3106	3244	3471	3238	3046	3071	3568	3651	3245	3079	3129	3560	3574	3526	3285	2963	2817	2970	3190	3414	3481	3690	3829	3572	3603	3443	3263	3245	3215	3206	3190	3167
3454	3344	3406	3335	3462	3407	3320	3342	3417	3458	3593	3447	3450	3262	3085	3217	3326	3425	3212	3370	3535	3373	3017	3101	3561	3615	3211	2962	3221	3441	3679	3658	3315	2928	2772	3067	3110	3356	3609	3717	3649	3414	3282	3269	3215	3123	2991	3097	3073	3128
3512	3397	3290	3312	3409	3363	3415	3322	3409	3331	3403	3448	3357	3367	3241	2970	3353	3344	3244	3532	3751	3486	3037	3172	3618	3540	3120	2944	3172	3494	3637	3806	3416	2951	2895	3111	3183	3476	3581	3610	3577	3330	3294	3264	3058	3107	2914	2904	2987	2931
3492	3441	3319	3344	3238	3285	3407	3347	3387	3392	3245	3353	3361	3531	3305	3201	3361	3230	3211	3504	3694	3577	3081	3230	3698	3555	3195	2917	3247	3491	3656	3613	3418	2958	2964	2979	3407	3643	3692	3635	3550	3423	3425	3233	3071	3071	2893	2962	2907	2958
3321	3341	3325	3275	3262	3273	3340	3322	3442	3279	3364	3193	3242	3340	3281	3395	3381	3322	3117	3325	3722	3472	3215	3360	3815	3614	3186	2856	3191	3441	3614	3703	3258	2978	2945	3090	3433	3598	3883	3729	3703	3625	3380	3254	3158	3081	2868	2927	3095	3070
3344	3421	3395	3238	3283	3239	3185	3298	3295	3315	3245	3102	3202	3330	3281	3358	3490	3351	3247	3322	3454	3409	3130	3348	3858	3724	3289	3053	3225	3501	3689	3529	3214	2923	2815	3182	3404	3670	3821	3895	3842	3692	3492	3429	3250	3210	3109	2980	2995	3105
3316	3481	3314	3304	3338	3340	3265	3278	3201	3267	3190	3146	3311	3218	3071	3268	3417	3425	3284	3388	3584	3382	3044	3133	3619	3760	3318	3105	3293	3651	3573	3631	3264	2887	2909	2985	3322	3669	3897	3817	3700	3548	3497	3382	3358	3258	3123	3149	3149	3042
3472	3286	3237	3315	3419	3371	3401	3198	3294	3404	3308	3208	3322	3283	3137	3163	3301	3449	3239	3407	3642	3425	3004	3108	3587	3522	3198	2927	3296	3580	3861	3804	3484	2992	2899	3130	3336	3515	3771	3794	3768	3588	3475	3296	3108	3055	3071	3009	3009	3017
3347	3341	3300	3265	3384	3344	3421	3390	3346	3384	3371	3211	3381	3288	3200	3230	3299	3370	3203	3223	3506	3576	3081	3089	3497	3611	3100	2868	3071	3470	3693	3799	3693	3142	3003	3090	3379	3541	3680	3797	3851	3535	3413	3301	3047	2985	2932	3013	3010	2943
3300	3189	3187	3221	3244	3343	3371	3353	3377	3366	3430	3163	3269	3398	3394	3199	3381	3314	3265	3237	3490	3500	3235	3144	3488	3655	3208	2905	2821	3299	3540	3576	3531	3246	3123	3232	3344	3615	3826	4102	3945	3659	3548	3425	3197	3179	3086	3160	2898	2869
3196	3162	3266	3249	3312	3269	3288	3359	3324	3351	3449	3259	3297	3332	3351	3290	3518	3439	3215	3132	3444	3491	3234	3046	3323	3719	3497	3009	2885	3093	3394	3503	3423	3204	3089	3098	3344	3509	3755	3882	3901	3934	3690	3501	3457	3326	3270	3272	3099	3054
3221	3104	3176	3331	3347	3257	3287	3257	3296	3377	3420	3463	3316	3385	3489	3479	3419	3520	3377	3131	3460	3488	3157	2918	3200	3604	3489	3091	3043	3208	3474	3587	3579	3288	3003	3003	3023	3243	3484	3592	3790	3710	3734	3549	3508	3301	3431	3290	3257	3163
3230	3252	3189	3206	3232	3237	3374	3332	3251	3349	3364	3374	3529	3436	3404	3384	3353	3477	3314	3248	3234	3531	3391	3030	3030	3427	3560	3278	2951	3041	3388	3745	3761	3493	3187	3005	2990	3165	3274	3611	3632	3561	3597	3501	3371	3551	3339	3261	3220	3245
3294	3152	3198	3160	3295	3233	3194	3239	3204	3401	3277	3312	3409	3408	3473	3422	3351	3503	3403	3222	3339	3562	3482	3152	3125	3357	3643	3353	3005	2955	3217	3596	3830	3715	3493	3174	3105	3147	3268	3487	3585	3540	3655	3550	3408	3438	3427	3266	3178	3119
3228	3181	3234	3220	3308	3228	3170	3312	3262	3222	3233	3232	3252	3384	3545	3425	3376	3456	3401	3227	3235	3365	3435	3340	2964	3274	3625	3591	3119	3005	3104	3417	3682	3659	3663	3268	3116	3128	3263	3369	3543	3561	3570	3784	3769	3699	3550	3556	3453	3328
3287	3295	3161	3304	3307	3313	3225	3240	3155	3270	3270	3309	3191	3301	3421	3320	3308	3410	3521	3342	3231	3253	3417	3348	3095	3222	3563	3825	3445	3119	3071	3228	3584	3576	3582	3480	3235	3162	3056	3237	3383	3581	3536	3821	3819	3890	3808	3849	3688	3589
3406	3300	3393	3408	3264	3362	3386	3288	3241	3318	3180	3322	3247	3328	3358	3163	3387	3384	3433	3383	3174	3161	3312	3276	3083	3173	3357	3884	3593	3219	3112	3234	3404	3682	3660	3616	3361	3187	2923	2990	3061	3326	3517	3684	3954	3870	3833	3910	3785	3797
3321	3340	3403	3350	3532	3334	3332	3282	3383	3328	3318	3317	3386	3324	3223	3294	3284	3204	3363	3446	3272	3097	3325	3334	3231	2912	3106	3401	3716	3571	3072	3134	3284	3574	3700	3780	3681	3385	3106	2979	2960	3084	3292	3377	3553	3643	3796	3693	3723	3805
3361	3248	3356	3479	3387	3499	3318	3396	3349	3349	3246	3248	3359	3347	3364	3379	3196	3169	3211	3247	3169	3139	3246	3274	3216	3259	3128	3309	3531	3486	3259	2995	3252	3367	3611	3702	3665	3575	3426	3068	2968	3173	3091	3363	3392	3596	3634	3679	3882	3754
3413	3387	3396	3300	3373	3423	3282	3340	3388	3439	3303	3455	3304	3319	3221	3253	3144	3111	3131	3211	3228	3049	3097	3176	3368	3263	3051	3051	3406	3547	3408	3053	2929	3097	3384	3516	3549	3597	3308	3304	3143	3001	3065	3168	3198	3527	3519	3673	3603	3501
3385	3249	3326	3313	3418	3236	3329	3267	3410	3417	3428	3435	3295	3350	3188	3220	3256	3196	3273	3145	3173	3178	3117	3062	3293	3317	3173	3046	3303	3517	3378	3227	2997	2877	3219	3340	3296	3492	3496	3352	3109	3147	3028	3107	3045	3301	3250	3309	3427	3427
3286	3287	3241	3259	3275	3288	3269	3170	3253	3505	3413	3279	3376	3356	3303	3183	3187	3205	3175	3203	3199	3261	3083	3067	3252	3436	3208	3073	3101	3213	3510	3428	3209	3127	3013	3292	3228	3269	3411	3400	3416	3220	3246	3138	3137	3068	3041	3110	3138	3105
3425	3309	3304	3190	3261	3244	3184	3138	3239	3300	3219	3266	3446	3364	3365	3196	3253	3164	3184	3182	3309	3325	3239	3126	3147	3403	3400	3205	2959	3072	3417	3472	3452	3223	3010	3064	3184	3268	3488	3506	3560	3485	3487	3335	3247	3152	3218	3101	3077	3107
3373	3288	3138	3327	3229	3204	3201	3243	3174	3205	3241	3277	3166	3276	3280	3296	3171	3281	3297	3217	3184	3261	3379	3275	3235	3316	3453	3385	3152	3076	3250	3448	3600	3332	3275	3003	3082	3162	3277	3474	3416	3643	3535	3620	3510	3380	3365	3253	3284	3163
3347	3313	3265	3319	3198	3034	3241	3111	3136	3221	3156	3266	3172	3336	3383	3255	3158	3288	3263	3286	3234	3268	3346	3417	3206	3300	3344	3366	3471	3203	3193	3329	3444	3497	3339	3217	3056	3044	3104	3230	3489	3571	3620	3571	3686	3612	3549	3361	3511	3387
3362	3356	3252	3328	3330	3292	3121	3165	3066	3201	3171	3342	3266	3196	3187	3155	3243	3158	3233	3234	3284	3209	3324	3424	3338	3190	3188	3294	3456	3307	3251	3091	3246	3448	3515	3486	3247	3138	3094	3126	3366	3422	3517	3584	3678	3519	3649	3572	3609	3589
3246	3295	3243	3204	3237	3182	3301	3317	3217	3136	3201	3306	3225	3087	3196	3250	3065	3105	3249	3242	3218	3207	3275	3354	3257	3306	3165	3227	3309	3413	3260	3238	3116	3186	3420	3576	3544	3315	3121	3144	3101	3331	3481	3541	3587	3654	3603	3687	3751	3698
3294	3250	3152	3065	3324	3228	3225	3348	3280	3390	3188	3241	3262	3133	3180	3207	3197	3245	3197	3279	3155	3203	3126	3212	3204	3312	3177	3093	3151	3369	3342	3244	3058	3065	3215	3372	3444	3422	3407	3306	3264	3174	3329	3323	3459	3411	3645	3577	3574	3715
3125	3103	2956	3157	3298	3254	3209	3324	3237	3337	3346	3367	3220	3226	3155	3181	3154	3147	3349	3274	3317	3165	3189	3152	3137	3155	3116	3100	3160	3094	3248	3267	3166	3040	3137	3072	3316	3447	3464	3413	3304	3265	3272	3182	3149	3269	3336	3490	3279	3567
3145	3023	3024	3039	3168	3239	3207	3189	3098	3298	3282	3266	3301	3205	3206	3134	3274	3349	3253	3329	3290	3305	3274	3244	3111	3160	3182	3129	3143	3041	3088	3410	3283	3285	3199	3066	3118	3276	3257	3513	3434	3346	3413	3337	3339	3188	3150	3155	3159	3236
3182	3087	2997	3000	3057	3145	3018	3163	3173	3193	3329	3283	3196	3394	3234	3099	3336	3205	3331	3282	3270	3208	3432	3154	3184	3026	3201	3124	3128	3089	3066	3102	3186	3314	3248	3330	3180	3130	3155	3284	3419	3378	3553	3504	3456	3402	3366	3331	3300	3299
3141	3024	3047	3048	3015	3109	3134	3272	3106	3201	3170	3173	3275	3313	3219	3183	3238	3254	3211	3316	3242	3320	3221	3266	3180	3134	3132	3186	3230	3211	3187	3223	3138	3282	3248	3280	3325	3189	3297	3300	3225	3182	3382	3492	3400	3483	3472	3504	3527	3543
3233	3141	2984	3071	3094	3098	2933	3220	3098	3149	3206	3153	3226	3339	3244	3179	3199	3276	3319	3295	3353	3155	3306	3193	3178	3230	3276	3187	3268	3442	3237	3239	3251	3264	3206	3339	3303	3325	3315	3403	3296	3258	3323	3352	3289	3434	3492	3507	3544	3556
3151	3156	3137	3066	3151	3088	3142	3085	3195	3074	3118	3151	3287	3209	3134	3166	3181	3279	3189	3293	3163	3276	3190	3173	3192	3240	3148	3175	3117	3277	3292	3416	3320	3180	3334	3311	3322	3410	3421	3337	3376	3360	3184	3240	3258	3353	3287	3307	3467	3468
3230	3095	3061	3046	3158	3143	3091	3123	3296	3088	3130	3240	3070	3165	3018	3092	3092	3101	3135	3150	3036	3059	3113	3147	3158	3196	3137	3221	3113	3237	3223	3292	3239	3380	3261	3222	3304	3241	3391	3387	3350	3532	3372	3262	3290	3263	3220	3344	3404	3360
3063	3176	3192	3229	3052	3144	3084	3200	3121	3239	3253	3208	3201	3174	3127	3046	3211	3093	3146	3040	2977	3105	3129	3136	3068	3231	3104	3109	3155	3260	3184	3223	3197	3248	3182	3178	3203	3319	3244	3430	3322	3432	3525	3398	3541	3428	3397	3384	3309	3519
3150	3212	3030	3113	3293	3169	3194	3072	3181	3203	3184	3177	3089	3083	3160	3135	3170	3157	3034	3009	2962	3109	3101	3070	3124	3146	3202	3107	3177	3107	3209	3136	3204	3196	3124	3272	3361	3311	3101	3108	3388	3257	3295	3263	3369	3483	3402	3436	3345	3451
3117	3165	3226	3208	3107	3125	3119	3017	3111	3084	3027	3098	3162	3185	3086	3143	3160	3062	3074	3021	3133	3053	3118	3119	3118	3060	3141	3139	3042	3189	3147	3159	3085	3161	3096	3135	3163	3151	3200	3136	3220	3217	3282	3260	3368	3417	3190	3262	3406	3373
3228	3048	3126	3348	3161	3121	3062	3138	3063	3076	3102	3011	3108	3135	3022	3009	3062	3028	3212	3055	3090	3166	3107	3197	3103	3056	3105	3089	3103	3085	3065	3141	3142	3141	3142	3013	3130	2989	3135	3156	3173	3262	3377	3449	3220	3343	3213	3227	3224	3476
3140	3170	3145	3136	3087	3183	3039	3066	2919	3053	3024	3000	3019	3025	3090	3071	3113	3118	3077	3022	3109	3031	3188	3211	3172	3237	3289	3266	3114	3184	3145	3113	3204	3116	3117	3160	3076	3089	3065	3150	3186	3228	3338	3381	3323	3348	3267	3359	3222	3215
2999	3025	3105	3089	3109	2999	3121	3061	2944	2981	2989	3097	3025	3053	2946	3027	3120	3102	3357	3090	2974	3135	3105	3147	3239	3186	3308	3189	3211	3176	3042	3073	3061	3114	3258	3206	3072	3125	3068	3113	3139	3258	3310	3384	3359	3375	3299	3298	3338	3300
3231	3292	3162	3120	3176	3194	3145	2997	3122	2949	2913	3111	3054	3164	3073	3042	2975	3069	3074	3099	3158	3284	3144	3180	3222	3281	3248	3170	3134	3175	3243	3247	3104	3231	3284	3184	3176	3262	3215	3198	3233	3307	3321	3363	3405	3346	3237	3330	3347	3318
3164	3098	3012	2938	3112	3124	3059	2922	2984	3102	2979	3211	3110	3041	2963	3120	3071	3093	3102	3134	3119	3094	3191	3116	3113	3255	3157	3086	3028	3019	3109	3219	3196	3103	3206	3113	3089	3232	3134	3226	3333	3309	3366	3388	3254	3319	3356	3332	3425	3344
2971	2990	3034	3056	3048	3057	3076	3092	2970	3026	3063	3083	3010	3040	3012	3059	3167	3011	3162	3012	3226	3049	3288	3097	3242	2987	3108	3112	3051	3000	3073	3187	3192	3252	3237	3165	3188	3165	3215	3151	3309	3300	3287	3397	3343	3339	3369	3316	3320	3430
3115	3071	2953	3089	3135	3084	2926	3171	3114	3102	3014	3124	3026	2974	3040	3021	3226	3101	3079	3176	3039	3166	3058	3137	3010	3158	3090	3014	3007	3054	3136	3074	3070	3160	3189	3173	3105	3125	3219	3238	3279	3178	3270	3236	3285	3266	3321	3336	3365	3376
2981	3067	2876	2946	3078	3054	3048	3165	3031	3153	3108	3105	3106	3064	3077	3093	3029	3202	3060	3158	3231	3289	3085	3171	2958	3135	3008	3000	3101	3024	3101	3233	3211	3186	3157	3127	3138	3177	3174	3155	3302	3302	3224	3168	3139	3311	3378	3218	3333	3247
3045	3066	2931	3041	2938	3029	3165	2982	3040	3165	3187	3171	3169	3125	2977	3115	3184	3042	3261	3074	3136	3186	3293	3183	3143	3078	3081	3031	3054	3115	2965	3185	3208	3100	3197	3253	3176	3065	3081	3200	3199	3270	3202	3326	3243	3215	3345	3235	3262	3332
3044	2905	2908	3045	2996	2999	3155	3071	3204	3073	3249	3096	3021	2979	3058	3006	3193	3193	3005	3099	3221	3143	3165	3249	3178	3125	3182	3077	3199	3081	3186	3093	3221	3168	3219	3252	3061	3144	3129	3211	3305	3265	3361	3194	3262	3221	3304	3278	3370	3278
3070	3017	3021	3036	3098	3080	3083	3005	3171	3211	3120	3111	3031	2948	3057	3097	3057	3199	3060	3177	3020	3122	3146	3110	3140	3132	3003	3125	3128	3188	3112	3149	3211	3175	3226	3129	3151	3114	3141	3279	3265	3309	3313	3153	3252	3271	3178	3161	3275	3311
3175	2988	3037	2987	3172	3177	3063	3043	3085	3169	3121	3071	3115	3046	3024	3101	3008	3151	3014	3096	3031	3077	3162	3107	3176	3235	3070	3242	3152	3201	3161	3143	3256	3072	3054	3099	3156	3058	3035	3190	3153	3139	3211	3280	3180	3212	3225	3190	3192	3256
3042	3228	3145	3007	2986	3033	3185	3071	3125	3112	3054	3069	3034	3025	2941	2954	3042	3048	3114	3014	2985	3092	3032	3172	3139	3067	3081	3160	3003	3131	3140	3047	3231	2971	3050	3118	3081	3105	3152	3085	3150	3213	3215	3343	3232	3191	3144	3279	3234	3145
2827	3156	3220	3207	3070	3119	3110	3199	3055	3159	2995	3038	3109	3027	2996	3050	3120	2952	3074	3002	2992	3019	3114	3141	3225	3215	3161	3078	3114	3040	3193	3192	3088	3124	3097	3117	3065	3037	3065	3034	3029	2989	3205	3222	3180	3065	3085	3146	3131	3159
2816	2905	3084	3208	3177	3088	3137	3092	3079	2954	3026	3080	2950	3014	3100	3031	3087	2964	3033	2955	3027	3082	3098	3205	3151	3169	3110	3058	3055	3084	3053	3200	3117	3097	3155	3041	3103	3115	3051	2995	3072	3096	3128	3029	3132	3180	3060	3135	3170	3173
3118	2915	2840	3183	3338	3000	3041	3170	3063	2987	3092	3094	2975	3165	3142	3084	3085	3112	3096	3104	3092	2965	3056	3217	3079	3184	3239	3121	3021	3054	3064	2973	3044	3060	3044	2991	3079	2984	3044	3169	3037	2994	3220	3041	3116	3122	3068	3014	3083	3021
3201	3026	2863	3043	3282	3220	2965	3046	3158	2823	2927	3039	2966	3103	3065	3113	3150	3070	3058	3137	3008	3096	3069	3138	3274	3237	3163	3197	3108	3141	3112	2975	2933	3016	2991	3153	2987	3175	2960	3131	3060	3074	3057	3218	3077	3006	3028	3044	3122	3101
3335	3235	2935	2930	3174	3191	2974	2976	3056	2956	2966	3024	2955	3081	3209	3090	3101	3141	3164	3101	3020	3098	3128	3058	3124	3138	3226	3162	3133	3099	3018	3016	3013	3139	3004	3016	3105	3126	3175	3113	3021	3086	3001	3107	3125	3095	3028	3091	3080	3158
3172	3364	3135	2878	2997	3313	3184	2881	3040	3183	2956	3158	3122	3007	3225	3119	3106	3227	3217	3155	3078	3186	3140	3160	3190	3177	3194	3191	3073	2989	2930	3116	3169	3134	3075	3027	3047	3050	3116	3023	3120	3098	2995	3094	3047	3044	3031	3083	3114	3129
2909	3208	3263	2978	2914	3170	3301	2984	2871	3309	3063	3139	3176	3131	3116	3170	3063	3288	3169	3206	3174	3157	3189	3147	3142	3231	3194	3143	3047	3229	2932	2917	3042	3071	3156	3142	3073	2999	3162	3113	3166	3021	3090	3032	2990	3096	3013	3158	3037	3183
2720	3183	3345	3154	2848	3074	3183	3031	2881	3277	3155	3069	3216	3070	3127	3192	3055	3128	3093	3295	3160	3127	3164	3230	3177	3091	3182	3056	3113	3119	3142	3030	3156	3153	3013	2952	3045	3057	3033	3062	3106	3116	3006	3085	3091	3036	2986	3081	3155	3185
2695	3107	3342	3328	2920	2893	3332	3188	2804	3277	3248	2946	3223	3110	3105	3175	3152	3027	3197	3179	3230	3120	3096	3023	3191	3116	3083	3146	3067	3137	3103	3224	3105	3109	3116	3073	2963	2953	3039	3026	3028	3149	3174	3134	3088	3066	3072	3128	3268	3036
2773	2902	3214	3266	2936	2853	3225	3244	3020	3170	3213	2997	3085	3150	2890	3107	3066	3194	3155	3240	3106	3026	3064	3197	3028	3156	3168	3011	3123	3036	3177	3241	3012	3294	3139	2929	3078	2959	2906	3107	3013	3046	3047	3173	3005	3176	2986	3180	3096	3077
2827	2721	3189	3336	2989	2901	3217	3470	3007	3044	3241	3121	3023	3125	3013	3148	3165	3172	3261	3041	3163	3038	3188	3111	3089	3217	2998	3108	3104	3131	3103	3122	3138	3199	3176	3076	3118	3039	3029	2973	3110	2973	3046	3089	3099	2980	3177	3127	2983	3096
2855	2663	2986	3414	3157	2855	3204	3372	3078	3079	3339	3055	2995	3299	2849	3164	3055	3170	3073	3094	3124	3227	3216	3106	3185	3068	3132	3189	3172	3111	3167	3005	3049	3114	2956	3050	2991	2971	2924	2887	2980	3032	3103	3026	3061	3005	3103	3104	3039	3149
2897	2780	3039	3350	3215	2788	3128	3341	3008	3067	3355	3114	3020	3064	2940	3075	3088	3075	3192	3112	3173	3038	3231	3163	3043	3083	3132	3223	3126	3129	3194	3057	3110	3054	3025	3111	3002	3079	2985	3025	2984	3034	3068	3004	3026	3182	3152	3177	3130	3159
2920	2669	3101	3360	3217	2746	3153	3343	2983	2886	3331	3098	2994	3227	2983	3067	2982	3101	3228	3044	3240	3140	3185	3012	3102	3139	3026	3070	3114	3248	3164	3225	3212	3081	3100	3206	3063	3083	3003	3039	3085	3056	3040	3054	3054	3086	3132	3010	3146	3108
3021	2726	3141	3408	3190	2760	3081	3280	3099	2971	3275	2969	3084	3217	2957	3209	2959	3138	3197	3050	3114	3107	3039	3119	3156	2979	3078	3163	3165	3067	3242	3069	3264	3023	3088	3094	3010	3115	3064	3002	3031	3065	3111	2976	2995	3067	2970	3011	3083	3154
2996	2738	3030	3393	3052	2801	3127	3264	3033	2981	3265	2821	2999	3296	2994	3119	3174	2981	3247	3034	3114	3036	3152	3126	3132	3109	3127	3145	3177	3070	3138	3150	3085	3055	3120	3150	3036	3122	3072	3107	3175	3126	3060	3022	2928	2996	3056	3036	3124	3139
2997	2912	3300	3409	3128	2839	3233	3284	2947	2990	3281	2913	3088	3150	2867	3104	3097	3047	3106	3015	3076	2943	3025	3059	3107	3128	3173	3131	3141	3025	3032	3185	3205	3219	3256	3151	3209	2930	3144	3135	3135	3081	3148	3192	2989	3038	3023	2949	3112	3138
2973	3041	3336	3380	2806	2905	3103	3248	2896	3051	3305	3020	3221	3165	3075	3205	3196	3059	3109	3081	3053	2906	3067	2933	3046	3225	3102	3103	3013	3084	3124	3159	3168	3147	3180	3098	3147	3174	2989	3089	3063	3156	3069	3065	3091	2942	2996	3035	3061	3041
3054	3248	3328	3156	2788	2966	3283	3157	2905	3185	3271	2998	3350	3157	3052	3223	3051	3086	3006	3015	3021	3081	3090	3060	3058	3164	3133	3084	3020	3092	3095	3064	3130	3174	3277	3238	3107	3020	3096	3107	3087	3132	3198	3116	3009	2983	3074	2944	3027	3198
3086	3451	3337	2926	2873	2984	3151	2890	2865	3071	3172	3176	3150	3115	3044	3205	2985	3007	3096	2862	2975	3067	3028	3061	3124	3185	3153	3101	3143	3217	3066	3115	3162	3115	3229	3193	3069	3055	2983	3074	3064	3092	3083	3152	3043	2975	3009	2912	3030	3064
3381	3567	3250	3026	2929	3134	3115	2893	3011	3210	3072	3055	3337	3032	3070	3106	3032	3093	2944	3005	2938	3132	2924	3084	3062	3184	3091	3068	3129	3280	3132	3109	3119	3208	3142	3145	3140	3077	3066	3037	3033	2945	2994	3111	3001	3048	2918	3035	3010	3089
3474	3554	3245	2845	3031	3320	3014	2876	2958	3052	2949	3122	3060	2928	2997	3067	2917	3014	2880	3101	2969	2935	2977	3067	2936	3172	3063	3193	3172	3141	3154	3088	3096	3107	3048	3141	3043	2949	2967	3030	3063	3141	3120	3031	3071	2933	3049	3039	3010	3012
3465	3312	3079	3007	3253	3132	2991	2889	3038	2941	2952	3103	3110	2974	3033	2983	3008	2936	2981	3043	2998	3181	3025	3110	3100	3017	3111	3111	3120	2983	3042	3019	3012	2942	3055	3038	3029	3109	3044	3093	3049	3033	3037	3020	3068	3039	3053	2880	2998	2942
3249	3050	3037	3132	3209	3094	2996	3017	3015	2988	2933	3143	3052	3054	3122	2976	3101	3050	2941	3123	3094	3154	3044	3144	3107	3016	3163	3208	3067	2973	3047	3115	2937	2970	3087	3059	3181	3139	3029	3041	3129	3030	2938	2953	3029	3056	3014	3009	2975	2863
3114	2867	3061	3115	3178	3081	3052	3176	3163	3035	3183	3225	3149	3222	3165	3133	3298	3048	3212	3118	3133	3108	3094	3139	3177	3064	3194	3149	3182	3171	3103	3067	3102	3073	3127	3104	3161	3165	3129	3059	2944	3113	3069	3082	3209	2966	3016	2937	2979	2981
3143	3044	3082	3169	2935	2977	3259	3239	3072	3045	3181	3183	3219	3420	3226	3276	3284	3193	3195	3130	3211	3121	3227	3103	3197	3101	3291	3227	3254	3298	3150	3135	3190	3130	3121	3183	3207	3142	3132	3099	3127	3168	3041	3121	3177	3128	3071	2959	2981	3061
3311	3153	3052	2972	2993	3143	3067	3157	2843	3052	3107	3017	3365	3199	3140	3275	3168	3187	3068	3152	3175	3082	3063	3008	3143	3179	3074	3163	3130	3023	3150	2977	3081	3068	3102	3095	3072	3141	3091	3151	2916	3085	3001	3181	2927	3134	3015	2984	2924	2934
[truncated: 920 more columns]
