# Supplementary material for: Spatial Resolution and Refractive Index Contrast of Resonant Photonic Crystal Surfaces for Biosensing
Source: IEEE Photonics J. Author manuscript; Available in PMC 2015 Sep 7. (PMC4561521; doi:10.1109/JPHOT.2015.2435699)
Supplement: fig4_data [file NIHMS64775-supplement-fig4_data.gz › Volumes/graham/MacBook_backup/PhD_folder_2015_06_02/paper_improvements/IEEE_J_Photonics/final_files/data_files/fig4/ref/r11.csv]

4346	3866	3466	3633	3644	3736	3922	3926	3967	3810	3889	3876	3899	3928	3856	3751	3637	3554	3644	3724	3716	3760	3870	3858	3723	3852	3737	3733	3811	3861	3936	3894	3715	3697	3779	3853	3649	3713	3834	3791	3849	3766	3831	3734	3816	3744	3709	3797	3803	3713
3902	3696	3699	3759	3842	4026	4155	4197	4146	4013	3985	3816	3813	3795	3765	3639	3616	3503	3603	3698	3780	3738	3829	3808	3768	3873	3784	3671	3676	3856	3930	3776	3620	3809	3804	3806	3826	3938	3938	3786	3783	3846	3634	3867	3633	3833	3761	3874	3799	3741
3885	3762	3600	3695	3908	4161	4142	4124	4039	4072	3856	3696	3556	3565	3501	3581	3629	3548	3549	3424	3638	3641	3625	3708	3683	3724	3633	3682	3847	3657	3750	3600	3661	3655	3721	3724	3776	3807	3763	3826	3782	3739	3663	3578	3541	3613	3635	3708	3621	3638
3736	3576	3776	3893	3971	4120	4104	4048	4035	3815	3726	3643	3509	3462	3304	3406	3598	3638	3491	3378	3652	3709	3486	3641	3557	3519	3691	3697	3508	3669	3557	3627	3675	3639	3594	3764	3523	3674	3815	3802	3730	3778	3459	3570	3450	3540	3623	3637	3427	3562
3781	3720	3849	3949	3878	3945	3868	3892	3878	3726	3627	3617	3513	3330	3397	3565	3608	3719	3581	3719	3618	3532	3612	3463	3590	3591	3600	3697	3525	3697	3612	3783	3593	3696	3668	3646	3777	3766	3839	3718	3794	3705	3594	3609	3574	3559	3551	3658	3556	3470
3720	3938	3936	4001	3740	3626	3697	3752	3697	3723	3486	3623	3482	3408	3487	3615	3832	3717	3618	3754	3687	3623	3516	3582	3537	3666	3657	3693	3606	3608	3729	3641	3737	3654	3664	3825	3707	3703	3781	3773	3755	3832	3765	3647	3679	3636	3598	3740	3457	3542
3777	3894	3904	3874	3575	3649	3554	3638	3712	3586	3611	3666	3527	3523	3743	3719	3693	3873	3766	3816	3762	3698	3666	3641	3671	3562	3698	3536	3558	3645	3695	3806	3642	3698	3631	3751	3811	3921	3812	3835	3945	3813	3845	3765	3653	3629	3640	3595	3615	3609
3819	3871	3897	3834	3668	3597	3582	3666	3621	3699	3707	3614	3632	3561	3624	3685	3791	3827	3939	3772	3891	3805	3743	3690	3742	3683	3636	3548	3782	3713	3700	3664	3821	3766	3787	3910	3880	3939	3921	3922	3938	3838	4009	3810	3780	3685	3667	3626	3676	3718
3903	3931	3729	3703	3661	3523	3668	3401	3573	3663	3583	3728	3674	3618	3726	3746	3809	3736	3919	3830	3878	3857	3735	3896	3896	3750	3642	3606	3674	3623	3743	3731	3629	3887	3964	3868	3748	3894	3881	3963	3888	3860	3957	3956	3850	3752	3681	3622	3559	3740
3750	3754	3747	3700	3613	3584	3565	3563	3750	3692	3734	3641	3730	3834	3766	3691	3713	3713	3690	3774	3916	3943	3819	3906	3788	3787	3647	3592	3610	3682	3748	3810	3750	3831	4094	3941	3919	3923	3857	3895	4024	3917	3974	3914	3895	3844	3821	3699	3679	3670
3801	3802	3763	3796	3828	3617	3646	3747	3616	3622	3592	3695	3817	3718	3818	3668	3739	3657	3660	3876	4020	3981	3944	3904	3882	3768	3959	3803	3773	3747	3772	3798	3966	3874	4126	3973	3994	3856	3952	4070	3997	4106	4214	3969	3897	3983	3812	3756	3812	3805
3804	3650	3584	3850	3626	3773	3779	3884	3728	3676	3686	3764	3614	3710	3597	3635	3568	3695	3744	3840	3938	4025	4021	3973	4042	3836	3979	3889	3694	3767	3784	3756	3777	4002	3985	4098	3914	3825	4099	4131	4080	4066	4141	4109	3960	3945	4089	3866	3718	3667
3723	3766	3707	3713	3735	3811	3851	3830	3882	3739	3754	3728	3680	3760	3751	3624	3632	3664	3678	3837	4028	3966	4015	4072	3888	3776	3896	3912	3875	3937	3918	3904	3852	3951	3916	3916	3997	4044	4063	4151	4222	4091	4193	4160	4017	4057	4131	3912	3881	3768
3840	3618	3670	3703	3680	3917	3875	3965	3847	3849	3724	3740	3744	3762	3797	3718	3644	3760	3734	3972	3958	4031	4099	3995	3914	3854	3865	3798	3922	4120	4090	3907	3839	3867	3948	3978	3897	4085	4124	4021	4217	4205	4301	4093	4093	3951	4031	3956	3903	3841
3875	3750	3476	3611	3827	3899	4094	4093	3917	3868	3787	3841	3679	3694	3756	3939	3801	3844	3812	3894	3983	3981	3979	3884	3861	3830	3894	3930	4099	4051	4066	3899	3871	4008	3906	3843	3942	3995	4091	4226	4134	4159	4171	4098	4047	4103	3925	4070	4075	3959
3912	3805	3645	3682	3834	3950	4023	3919	4033	3928	3916	3919	3800	3876	3969	3916	4019	3856	3934	3956	4190	4066	3990	3839	3869	3861	3840	3995	4060	4105	3895	3956	4015	4182	3931	3930	4025	4079	3878	4275	4333	4142	4304	4080	4168	4120	4106	3902	4004	3997
3942	3926	3721	3757	3888	3845	3942	4057	3978	4051	3903	3855	3769	3953	3905	3782	3718	3794	3987	3940	3826	3772	3897	3829	3943	3916	3861	3905	3953	3810	3876	3809	3829	4004	4067	3953	4097	3946	4050	4104	4126	4081	4163	4132	4010	4070	4083	4134	3970	4002
4094	3931	3870	3675	3859	3998	3914	3991	3999	3880	3962	3811	3895	3967	3849	3987	3875	3898	3947	3948	3929	3751	3665	3825	3744	3876	3827	3841	3832	3871	3775	3880	3928	4033	3928	4075	3972	3975	4151	4183	4124	4100	4142	4115	4330	4233	4149	4194	4098	4065
4049	3871	4076	3918	3881	4081	4109	3863	4044	3940	3833	3934	3900	3871	3962	3917	3949	3991	3972	3968	3878	3684	3846	3850	3907	3818	3865	3615	3697	3668	3688	3784	3934	3934	4082	3972	3824	4083	4077	4037	4006	3969	4105	4139	4108	4230	4361	4171	4037	3972
4016	3962	4074	4120	3984	4048	3918	4077	4019	4061	3985	3935	4064	3973	4006	3998	3952	4024	3915	3965	3762	3827	3759	3905	3763	3684	3665	3714	3620	3784	3767	3775	3855	3951	4007	3983	3979	4101	3896	4053	4014	4094	4131	4295	4299	4288	4288	4189	4173	4126
4047	4067	3973	4174	4050	4201	4016	4088	4131	4037	4058	3994	4173	4004	3925	3948	3913	3966	3958	3857	3795	3866	3857	3672	3809	3811	3681	3706	3672	3670	3775	3829	3812	3825	3946	3948	4046	3961	4008	3963	4086	4025	4034	4184	4210	4217	4115	4157	4067	4061
4058	3897	4070	4085	4121	4095	4174	4318	4282	4138	4139	4033	4065	4082	3877	3980	3887	3851	3763	3817	3921	3894	3860	3809	3807	3724	3700	3790	3617	3877	3711	3727	3793	3956	3910	3999	3946	3985	4008	3971	4081	4087	3969	4130	4176	4087	4086	4137	4067	4100
4022	3846	4085	4217	4182	4175	4242	4236	4287	4153	4212	4165	4103	3904	3997	3839	3777	3873	3800	3889	4008	3960	3873	3981	3937	3744	3786	3737	3768	3838	3837	3663	3700	3754	3881	3830	3989	3961	4109	4153	3960	4168	4082	4077	4024	4066	4090	4113	4070	3963
3933	3732	3935	3928	4047	4090	4311	4221	4178	4269	4295	4362	4009	4019	3804	3882	3735	3772	3860	3931	3855	3939	3898	3902	3816	3761	3785	3757	3698	3841	3688	3800	3779	3821	3779	3805	3935	3972	3879	4169	4003	4132	3946	3981	3916	4044	4042	4078	4119	4193
3836	3754	3963	4019	4176	4041	4159	4154	4242	4294	4270	4200	3955	3823	3773	3734	3815	3832	4029	3965	4055	4025	3920	3991	3780	3764	3756	3755	3793	3769	3870	3758	3851	3714	3776	3818	3900	3897	3973	4081	4025	3937	3944	3816	3987	3983	4069	4091	4220	4164
3759	3682	3725	3929	4055	4152	4135	4065	4226	4172	4057	4181	3910	3908	3927	3816	3864	3864	4078	4054	3931	3890	3876	3827	3764	3793	3663	3831	3823	3742	3687	3749	3767	3726	3683	3836	3847	3855	3960	4098	3922	4029	4097	4092	3974	4056	3973	4178	4208	4096
3718	3723	3840	4030	4006	4006	4040	3979	4071	4105	3919	4028	3873	3822	3878	3869	3855	4013	3868	4093	3994	3888	3869	3743	3720	3699	3741	3918	3808	3806	3741	3737	3564	3638	3670	3780	3916	3825	3919	3988	4042	4088	4065	4078	4028	4130	4085	4164	4101	4109
3962	3623	3939	3846	3943	3969	4019	4035	3970	3908	3855	3913	3899	3967	4006	3926	3961	3948	4102	3852	3813	3909	3780	3856	3831	3754	3736	3719	3803	3649	3700	3520	3668	3792	3825	3778	3740	3795	3837	3780	4003	4174	4048	4206	3958	4156	4009	4182	4058	3950
4093	3820	3802	3925	3896	3795	3927	3896	3964	3888	3835	3812	3947	4072	3975	4141	4013	3915	3975	3818	3832	3818	3805	3887	3814	3912	3789	3835	3756	3687	3679	3705	3754	3806	3767	3746	3800	3706	3714	3898	3975	4168	4145	4263	4082	4091	4094	4031	3920	4066
4084	3744	4076	4045	3980	3957	3950	3812	3814	3933	3830	3856	3995	3958	3960	3933	3900	3849	3792	3788	3941	3852	3932	3895	3874	3830	3753	3858	3807	3664	3691	3797	3803	3812	3715	3699	3864	3734	3741	3861	3990	4060	4183	4155	4066	4256	4012	3957	3933	4023
3988	3879	3985	4000	3970	3929	4029	3787	3856	3825	3915	3996	3825	4043	3846	4043	3855	3779	3762	3791	3939	3849	3951	3965	3821	3927	3814	3833	3892	3587	3716	3652	3773	3759	3771	3742	3687	3704	3683	3888	3836	4131	4132	4040	4014	4080	3932	4064	3946	3858
4003	4043	3905	4017	4118	4006	4000	3842	3953	4020	4011	3819	3838	3874	3720	3791	3664	3736	3720	3667	4032	3717	3929	3766	3937	3940	3885	3752	3900	3787	3808	3689	3773	3657	3658	3763	3717	3563	3790	3982	4012	3996	4080	4106	4109	4085	4139	4002	4062	4011
4014	3928	3951	4053	3967	4169	4033	4077	3940	4024	4096	3976	3958	3809	3731	3617	3792	3599	3696	3845	3803	3777	3877	3899	3883	3942	3704	3891	3840	3755	3808	3852	3804	3654	3824	3699	3734	3794	3793	4006	3802	3861	3965	3859	4044	4183	4172	4058	4039	4016
4064	3990	3938	3978	3984	4133	4082	4148	4111	4126	4079	3840	3807	3796	3654	3861	3665	3771	3881	3869	3936	3779	3800	3867	4002	3935	3751	3834	3799	3770	3840	3740	3892	3681	3744	3682	3758	3848	3925	3866	3935	3839	3850	4030	4048	3956	4119	4206	4108	4125
3926	3973	4021	4039	4019	4039	4119	4100	4194	4159	3855	3795	3763	3822	3737	3724	3660	3920	3817	3827	3687	3566	3749	3892	3842	3767	3847	3868	3789	3964	3781	3886	3904	3770	3727	3759	3879	3909	3817	3882	3814	3839	3946	3861	4000	3992	4197	4158	4109	4193
4170	3999	4002	3933	4104	4141	4110	4187	3976	3928	3719	3863	3799	3737	3746	3758	3749	3710	3796	3649	3670	3715	3803	3796	3733	3927	3926	3949	3882	3833	3956	3894	3790	3854	3740	3658	3771	3822	3743	3857	3898	3908	3877	3884	4023	4105	4147	4219	4123	4063
4017	3981	3845	3959	4069	4067	3990	4045	4038	3929	3933	3931	3964	3945	3911	3783	3759	3870	3847	3615	3767	3653	3719	3651	3886	3790	3997	3966	3828	3914	4077	3905	3833	3863	3729	3702	3971	3904	3836	3834	3900	3722	3783	3774	3829	4049	4134	4284	3950	4155
4143	4106	3968	4125	4038	4072	4116	3978	4003	4040	3839	3896	4004	4057	3834	3914	3872	3802	3740	3785	3575	3728	3805	3876	3898	3865	4052	3978	3813	3897	3967	4011	3897	3919	3748	3857	3819	3817	3889	3839	3836	3752	3751	3834	3949	4139	4133	4026	4023	3957
4140	3925	4217	4120	3910	4076	4070	3859	3884	4014	3972	3982	3983	3965	3867	3843	3778	3830	3902	3820	3822	3748	3807	3837	3963	3929	4034	3860	3944	3788	3867	3934	4105	3957	3827	3840	3835	3737	3808	4014	3758	3913	3831	3938	3895	3989	3956	3985	3993	3914
4162	4185	4138	3953	3934	3956	3894	3937	3843	3984	4108	4092	3973	4078	3864	3908	3679	3821	3799	3765	3684	3846	3826	3821	3869	3984	3817	3896	3817	3882	3896	4031	4137	3952	4040	3796	3867	3747	3839	3854	3845	3900	3874	3851	3797	3881	3812	4043	3925	4032
4133	4108	3983	3995	3906	3940	3833	3902	3911	4041	3929	3977	4166	3993	3977	3956	3855	3830	3642	3666	3774	3697	3695	3789	3900	3905	3864	3850	3750	3900	3978	4011	4180	4127	3925	3822	3845	3761	3885	3850	3828	3910	3842	3864	3875	3925	3811	3937	3813	4022
4195	4140	4042	3966	3991	4073	3981	3822	3933	3890	4062	3939	4004	4008	3914	3948	3858	3784	3759	3792	3781	3794	3686	3739	3839	3784	3929	3883	3832	3908	3884	3966	4123	4113	3977	4095	3872	3822	3855	3914	4023	3882	3852	3858	3776	3829	3824	3859	3789	3928
4114	4092	3897	4006	3890	4064	3850	4000	3971	4091	4056	3985	3848	3910	4004	3851	3736	3951	3967	3762	3713	3692	3685	3765	3633	3747	3739	3665	3884	3872	3962	4111	4136	4066	4060	4123	3882	3895	3880	3936	3852	3858	3766	3847	3800	3871	3945	3867	3864	3937
4047	4028	4000	4033	3964	4058	4011	3807	3985	3894	3867	3769	3815	3970	3946	4024	3979	3930	3970	3818	3797	3635	3728	3590	3695	3811	3850	3899	3845	3882	3976	4009	4053	4106	4137	4213	4224	4010	3924	3828	3944	3961	3924	3858	3803	3840	3875	3727	3746	3801
3967	4020	4155	4124	4099	4110	4029	3924	3867	3883	3851	3793	3938	3903	3995	4072	3890	4018	4041	3886	3877	3694	3623	3617	3622	3700	3836	3849	3840	3765	3820	3898	3999	4063	4205	4243	4069	4017	3815	3970	3856	3967	3905	3878	3991	4007	3837	3856	3722	3750
4000	3987	4183	4182	4085	3999	4020	4002	3990	3969	3887	3895	3839	3924	3864	3914	4008	3967	3989	4139	3848	3732	3596	3700	3804	3770	3853	3819	3880	3869	3858	3945	3875	4023	4240	4201	4169	4122	4102	4024	4010	3925	3975	3933	4038	3920	3889	3817	3956	3760
4002	4109	4040	4181	4052	4060	4013	4039	3952	3717	3942	3871	3819	3836	3942	3872	3847	3967	4067	3975	3919	3761	3705	3736	3591	3715	3753	3884	3921	3796	3785	3911	4031	4099	4112	4177	4022	4003	4161	3973	3973	3994	3974	4048	3809	3916	3985	3802	3787	3872
4015	4049	4006	4044	4001	4052	4034	3989	3855	3923	3774	3844	3735	3814	3942	3778	3865	3919	4025	3942	3883	3781	3971	3824	3844	3775	3781	3856	3827	3752	3869	3912	4002	3985	3988	4286	4197	4041	4173	3991	4108	4154	4170	4001	3868	3935	4008	3798	3890	3931
4005	3899	3916	3927	3989	4027	3965	3918	3809	3950	3776	3961	3911	3732	3844	3890	3798	3777	3909	3887	3990	4075	4016	3809	3761	3718	3783	3783	3834	3801	3933	3929	3861	3928	4078	4080	4131	4049	4170	4075	4069	4115	4068	3996	3865	3892	3906	3977	3954	4009
3956	3807	3927	3865	3934	4001	3895	4044	3894	4033	3977	3971	3798	3689	3812	3879	3899	3865	3990	4017	4178	4086	4013	3861	3784	3889	3837	3829	3884	3952	3904	3985	3986	3939	4026	4182	4180	4206	4153	4192	4061	4124	4207	3957	3951	3861	3920	4021	3997	3845
4015	3839	3785	3923	3891	3888	4051	3943	4030	4001	3994	3879	3861	3828	3854	3854	3860	4014	4057	4060	4168	4093	3963	3927	3771	3767	3860	3870	3809	3978	3805	3961	3870	3803	3976	3960	4059	4257	4212	4115	4179	4150	4021	3910	3974	3883	3921	3958	3990	3972
3871	3854	3785	3826	3924	4013	4072	4103	4278	4103	4131	3963	3852	3855	3905	3953	3983	3868	3974	3925	4100	4021	4002	3969	3813	3970	3771	3825	3843	3935	3846	3869	3915	3849	3927	3977	4083	4204	4115	4128	4281	4244	4009	4059	3987	3987	3938	3983	3952	3905
4052	3786	3888	4001	4029	3914	4083	4121	4067	4057	3904	3915	4090	3944	3923	3982	3878	3940	4003	3944	4020	4046	4129	3951	3851	3806	3882	4005	3906	3894	3926	3862	3835	3962	3890	4128	4181	4074	4193	4152	4210	4161	3912	3950	3838	3933	3900	3910	3870	3953
3840	3866	3816	3879	3808	3920	3782	3877	3876	3925	4100	3915	4069	4054	3998	3980	4003	3948	3892	4059	4081	4004	4113	3911	3922	3935	3924	3908	3950	3918	3931	3992	3898	3926	4019	4135	4076	4194	4148	4051	4013	4010	4046	3981	3843	3862	3854	3923	4015	4016
3906	3897	3825	3765	3838	3975	3853	3839	3884	4066	3946	3999	4123	4024	4053	4019	4000	3948	3947	3890	4078	4090	4131	4110	4018	4053	3919	3886	3961	4015	4099	3933	3920	3894	3918	4017	4206	4110	4191	4085	3995	4174	3997	3993	3908	3788	3937	3830	3859	3966
3919	3937	3792	3841	3796	3806	3953	3729	3902	3915	4047	4066	4022	3962	4097	3963	3959	3917	3900	3988	4025	4194	4134	4076	4024	3978	3974	3899	3937	3965	4145	3882	3875	3943	4015	4002	4114	4161	4160	4064	4025	4190	3909	3923	3782	3914	3827	3887	3899	4097
4070	3924	3881	3907	3683	3810	3780	3822	3799	3859	3903	4024	4023	4016	4146	3941	3895	4084	3966	4071	4071	4051	4102	4136	3941	3950	3996	3945	3975	3893	3849	3987	4105	4090	4050	4082	4165	4096	4061	4098	4061	4049	3979	3921	3909	3745	3839	3719	3981	3814
4081	3806	3884	3835	3778	3717	3672	3698	3907	3810	3912	3995	4080	3958	4110	4211	3970	3995	4032	3918	4127	4107	4076	4101	4037	4075	3974	3978	4016	4107	4016	4056	3984	3978	4175	4061	3925	4164	4052	3968	3990	4167	3919	3948	3819	3786	3729	3861	3816	3866
4014	3902	4008	3798	3759	3780	3764	3790	3758	3860	3837	4044	3982	4098	4190	4185	4201	4114	3981	3900	4125	4042	4133	3912	4053	4060	3888	3942	4047	3954	4036	4113	4012	4083	3869	4036	4081	3905	3971	3961	4035	3911	3991	3899	3840	3934	3851	3799	3760	3896
3992	4066	3980	3975	3876	3746	3734	3735	3805	3765	3942	3945	3913	4160	4099	4200	4087	3994	4087	4059	4016	3901	4031	3997	3964	4174	4100	3880	4088	4105	3893	4026	3979	3890	3896	4070	3983	4120	3937	3951	3968	3768	3908	3890	3952	3894	3857	3818	3832	3780
4011	4078	4113	4074	3963	3982	3902	3832	3703	3818	3829	3899	3988	4154	4082	4074	4140	4149	4100	3923	3924	4017	3984	4061	4121	4169	4034	4017	4044	4000	4007	4013	3849	3979	3897	3961	4039	3944	4073	3808	3989	3828	3738	3902	3906	3890	3939	3882	3800	3844
4072	4191	4143	4108	4099	3948	3885	3761	3822	3795	3770	3824	3988	4074	4236	4273	4145	4131	4072	4089	4058	4167	4059	4127	4043	4046	4012	3959	4187	3979	4037	3961	4136	3893	4014	3960	3992	4039	4007	4060	4064	3988	3873	3913	3844	3906	3828	3889	3777	3895
4052	4114	4109	4041	4093	4009	4022	3911	3790	3748	3904	3984	4020	4125	4267	4200	4184	4161	4111	4171	4033	4233	4179	4163	4163	4014	4078	3937	3882	4038	4089	4113	4064	4061	4049	3994	4098	4049	4088	4157	4133	4036	3983	3922	3876	3843	3833	3812	3787	3873
4113	4014	4110	4111	4073	4030	4056	3874	3879	3901	3912	3866	3826	3965	4114	4115	4205	4190	4094	4175	4145	4046	4126	4076	4231	4110	4026	3948	4108	4120	4038	4176	4021	3948	4038	4032	3999	3977	4037	4004	3940	3916	4012	3848	3683	3880	3826	3844	3785	3840
4098	4095	4235	4139	4154	4089	4103	4011	3965	3867	3794	3904	3799	4084	4174	4204	4273	4365	4275	4215	4170	4146	4182	4151	4048	4048	3972	3924	4038	4077	4031	4257	4053	4139	4070	4070	3985	4157	4100	4077	3974	4070	3974	3816	4008	3792	3858	3891	3798	3848
4091	4081	4151	4267	4204	4219	4162	4064	4062	4043	3948	3949	3904	3962	4120	4098	4194	4345	4287	4384	4162	4222	4080	4197	4029	4045	4041	3952	3904	4049	3984	4021	3981	3937	3951	4044	4045	4104	3963	4105	4051	3902	3838	3860	4028	3896	3977	4040	3881	3976
4221	4085	4158	4240	4269	4304	4304	4167	4025	4113	3991	3897	3811	3858	4024	4189	4251	4330	4151	4154	4340	4088	4127	4163	4151	4020	3821	3846	4016	3943	4031	3904	4013	3976	4017	3964	4013	4012	4117	4168	4050	3897	4048	3988	4073	4034	4042	3963	3961	3969
4274	4180	4202	4356	4326	4385	4305	4150	4121	4003	3994	3974	3885	3851	4066	4058	4091	4184	4211	4238	4112	4189	4227	4150	4279	4020	4025	3950	3962	3886	3953	4046	4007	3959	3929	3870	3982	4093	4133	4010	3980	4043	3984	4099	4005	4128	4061	4022	3950	3991
4081	4140	4157	4215	4379	4345	4307	4152	4139	4070	3995	3888	3950	3868	3901	4024	4173	4080	4247	4103	4165	4177	4255	4140	4228	4193	3876	3870	3949	4014	3869	3949	3988	3971	3996	4028	4087	4049	3998	3989	4108	3949	4091	4002	4001	4022	4041	4067	3975	4108
4258	4256	4077	4159	4215	4180	4337	4177	4199	4072	4147	3934	3969	3803	3919	4104	4095	4050	4179	4077	4229	4245	4212	4099	4075	4060	4116	3961	3953	4001	3960	3876	3957	3952	3938	3975	3972	3960	4177	4151	4002	4110	3824	4132	3883	4158	4135	4187	4102	4013
4381	4147	4148	4100	4162	4277	4190	4322	4171	4093	4126	4063	3928	3998	4005	3982	4021	4152	4221	4240	4169	4259	4204	4099	3957	4039	3965	4030	3962	3855	4022	3993	3952	3935	3944	3927	3924	4092	4028	4132	3976	3993	3983	3965	4074	4164	4158	4173	4349	4113
4203	4192	4077	4245	4139	4219	4247	4343	4264	4096	4054	4080	4101	4036	3883	3906	4071	4076	4066	4143	4263	4147	4103	4189	4077	4157	3957	4051	4000	3901	3947	3917	4065	3917	3950	3941	4032	4039	4049	4048	4112	4019	4055	3910	4049	4182	4135	4318	4281	4139
4233	4215	4215	4169	4284	4305	4230	4262	4267	4093	4132	4031	4104	3880	4099	4031	3974	4058	4070	4163	4211	4161	4047	4196	4219	4077	4043	3929	3971	3911	4079	3937	3924	3758	3840	3858	3941	3937	4051	4039	4128	4118	4170	4077	4090	4238	4207	4229	4195	4105
4224	4220	4057	4071	4169	4169	4261	4291	4269	4117	3987	4034	4092	4006	4012	3967	4030	4112	4219	4063	4073	4123	3995	4145	4205	4037	4050	3888	4056	3997	3999	3900	3958	3855	3797	3804	3974	3979	4231	4058	4247	4094	4128	4179	4136	4276	4069	4142	4298	4307
4224	4141	4171	4105	4281	4123	4115	4115	4112	4104	4138	3974	4066	3920	4021	3997	4087	4077	4033	4038	4059	4168	4209	4062	4090	4078	3993	3786	3963	3833	3877	3943	4036	3990	3865	4052	3892	4032	4099	4153	4263	4195	4192	4119	4100	4136	4255	4270	4175	4239
4276	4186	3952	4192	4114	4325	4013	4221	4019	4097	4090	3995	4104	4076	3995	4079	4055	3987	4025	3963	4010	4031	3984	4238	4041	4032	3962	3911	3826	3910	3875	4019	4068	4004	4000	4063	3867	4160	4096	4027	4106	4186	4069	4175	4160	4139	4176	4215	4299	4273
4079	4074	4095	3995	4175	4140	4101	4063	4100	3998	4106	4144	4089	3981	4057	4067	4014	4097	3908	4080	4059	4015	4055	4054	4021	4175	3975	4009	3948	4006	3917	3985	4043	3982	3942	4091	4114	4047	4068	4089	4138	4209	4173	4223	4089	4209	4102	4239	4130	4039
4165	4211	3952	4103	3938	4114	4089	3942	3929	4164	3992	4159	4208	4075	4027	4018	4075	4122	3973	3898	4157	4127	4060	3973	4108	4060	3998	3923	4047	3942	3919	3952	3975	4083	4113	4112	4154	4106	4204	4068	4259	4106	4157	4054	4168	4031	4112	4068	4138	4041
4351	3974	3961	4004	4068	3974	4000	4035	3986	3999	4015	4035	4126	4010	4065	4083	4169	4073	3887	4085	4092	4029	4073	4169	4110	3955	4006	3937	4015	3996	4021	3935	3958	3962	4025	4182	4068	4166	4181	4151	4137	4333	4095	4219	4146	4080	4176	4107	3964	4087
4026	3986	4071	4018	4003	4098	4036	4141	4074	4095	4042	4105	4148	4091	4298	4156	4128	4175	4144	4116	4074	4032	4129	4268	3959	4047	4066	3950	3943	3944	4053	4099	4049	4067	4000	4154	4226	4108	4198	4210	4236	4225	4234	4261	4101	4153	4090	3992	4029	4096
4227	4079	3934	3984	4129	4162	4128	4200	4150	4117	4098	4106	4062	4121	4214	4254	4228	4224	4190	4170	4122	4048	4188	4138	4245	4091	4050	4107	4014	4045	3889	3931	3926	4084	4124	4268	4219	4287	4268	4231	4322	4373	4264	4267	4084	4186	4076	4014	3995	4052
4149	4055	4045	4096	4186	4119	4094	4130	4065	4216	4094	4066	4157	4180	4321	4319	4301	4144	4173	4080	4086	3960	4237	4222	4311	4217	4166	4099	4054	4030	4025	4074	4004	4121	4151	4190	4315	4211	4325	4111	4312	4352	4277	4324	4207	4170	4101	4064	3990	4062
4129	4097	4041	3979	4002	4078	4209	4171	4032	4113	4176	4189	4179	4247	4323	4305	4316	4305	4241	4282	4071	4309	4179	4152	4208	4247	4267	4109	4117	3947	4078	4037	3928	4039	4055	4237	4253	4330	4313	4315	4298	4338	4111	4360	4152	4081	4269	3937	4061	4020
4148	3966	3928	3903	4048	4115	4128	4209	4174	4208	4231	4176	4169	4486	4608	4452	4382	4364	4215	4236	4247	4043	4249	4342	4175	4311	4325	4259	4216	4116	4057	4112	3985	4175	4113	4112	4223	4295	4279	4349	4276	4252	4425	4170	4093	4143	4220	4079	4154	4001
4107	4160	4042	4107	4140	4226	4213	4117	4224	4107	4265	4250	4419	4363	4462	4473	4364	4403	4296	4274	4280	4338	4284	4390	4320	4452	4384	4305	4286	4129	4269	4003	4098	4134	4237	4347	4287	4323	4117	4179	4238	4242	4301	4160	4138	4142	4141	4023	4125	4122
4098	4135	3948	4128	4003	4165	4190	4178	4126	4202	4286	4241	4303	4454	4563	4509	4419	4332	4375	4329	4256	4231	4318	4410	4319	4422	4221	4321	4199	4332	4355	4137	4114	4186	4257	4274	4433	4209	4183	4154	4233	4211	4293	4232	4163	4093	4067	4191	4088	4190
4152	4176	4044	4073	4049	4245	4202	4280	4127	4217	4405	4374	4421	4569	4588	4590	4558	4545	4404	4344	4388	4232	4281	4353	4199	4347	4416	4258	4369	4357	4187	4016	4199	4196	4224	4109	4130	4239	4240	4173	4125	4117	4200	4085	4089	4165	4156	4244	4217	4281
4393	4183	4078	4147	4091	4249	4282	4260	4105	4166	4169	4352	4495	4481	4505	4681	4383	4454	4287	4318	4265	4265	4307	4345	4342	4512	4302	4170	4379	4273	4168	4121	4170	4310	4233	4191	4087	4179	4392	4138	4173	4175	4111	4166	4056	4134	4129	4196	4069	4248
4258	4082	4111	4119	4162	4240	4291	4095	4143	4236	4270	4344	4204	4549	4604	4575	4531	4435	4378	4374	4255	4310	4098	4212	4152	4279	4348	4357	4245	4213	4177	4149	4090	4220	4175	4022	4249	4250	4223	4216	4228	4197	4205	4117	4077	4102	4104	4163	4147	4124
4160	4081	3987	4090	4154	4235	4251	4099	4217	4200	4236	4331	4334	4341	4687	4651	4490	4391	4463	4246	4248	4231	4181	4179	4327	4229	4224	4212	4189	4140	4229	4155	4119	4143	4164	4218	4212	4413	4255	4128	4174	4329	4232	4082	3939	4162	4071	4079	4228	4140
4070	4028	3975	4078	4196	4179	4201	4207	4191	4319	4359	4297	4454	4513	4454	4600	4440	4374	4254	4281	4248	4114	4286	4126	4149	4201	4176	4073	4122	4062	4045	4031	4201	4117	4107	4205	4172	4179	4099	4136	4137	4269	4058	4207	4251	4152	4038	4096	4092	4078
4119	4095	3972	4148	4334	4239	4195	4208	4130	3999	4249	4219	4286	4293	4438	4461	4385	4335	4235	4246	4092	4072	4184	4121	4210	3958	4089	4133	4155	4130	4041	4066	4069	4156	4323	4125	4144	4150	4321	4263	4140	4140	4168	4090	4081	4140	4193	4177	4042	4019
4068	4072	3984	4197	4240	4228	4122	4031	3964	4177	4120	4239	4340	4383	4290	4440	4445	4288	4276	4264	4118	4101	4071	4168	4029	4182	4006	4028	3979	4006	4073	4014	4255	4158	4129	4270	4141	4182	4196	4243	4224	4320	4121	4219	4323	4185	4176	4066	4104	4229
4083	4053	3991	4113	4200	4406	4313	4118	4104	3949	4135	4072	4169	4291	4341	4350	4277	4210	4172	4147	4037	4040	4073	4028	4160	3976	4086	4085	4064	4139	4039	4039	4163	4068	4135	4161	4201	4164	4232	4193	4208	4228	4176	4193	4202	4160	4128	4124	4033	3973
4082	3980	3994	4205	4093	4223	4269	4050	4056	4060	4100	3995	4194	4182	4245	4173	4157	4156	3980	4026	3936	3909	3942	3998	3918	4109	4096	4025	4063	4056	4004	4059	4187	4186	4179	4180	4181	4172	4265	4188	4213	4217	4128	4249	4184	4149	4120	4122	4105	4009
4120	4072	4080	4015	4172	4129	4245	4225	4005	3882	4054	3975	4197	4213	4309	4140	4071	4021	4045	3843	3976	3875	3825	4021	4021	3993	4133	4146	4296	4063	4106	4077	4037	4114	4157	4129	4219	4105	4150	4153	4126	4208	4113	4123	4115	4211	4104	4127	4223	4070
4123	4086	4092	4116	4123	4334	4214	4214	4002	3860	3981	4215	4191	4001	4170	4031	4139	4060	4058	3813	3847	3870	3907	3802	3932	4119	4051	4106	4208	4122	3987	4105	3965	4162	4083	4221	4123	4218	4158	4167	4040	4057	4188	4082	4116	3971	4004	4084	4140	4088
4210	3938	4037	4107	4278	4116	4137	4253	3914	3900	4069	4016	4088	4177	4204	4177	4152	4034	4061	3975	3853	3949	3801	3854	3866	4051	4088	4020	4158	4090	4063	4188	4263	4035	4211	4131	4325	4093	4072	3989	4222	4067	4071	4060	3982	4063	4054	4081	4023	3991
4127	4079	4060	4069	4244	4398	4312	4315	4052	4031	4173	4131	4302	4164	4150	4035	4203	4117	4043	4034	3832	3999	3888	3824	3822	3933	4039	4064	4169	4250	4137	4224	4284	4300	4117	4227	4158	4132	4038	4019	4026	4025	4111	4069	3944	3999	4136	4047	4022	4142
4217	4059	4204	4397	4416	4459	4326	4221	4069	4170	4069	4138	4222	4291	4202	4215	4169	4224	3983	3987	3987	3921	4015	3912	3776	4033	4089	4083	4237	4111	4252	4305	4188	4170	4101	4210	4161	4024	4037	4069	4043	4065	4002	4091	3986	4121	4188	4077	4025	4029
4230	4201	4412	4320	4508	4501	4453	4308	4158	4216	4281	4277	4136	4221	4108	4149	4349	4110	4146	4116	4065	3965	3842	3943	3959	4121	4128	4140	4137	4232	4297	4261	4126	4316	4243	4200	4220	4072	4098	4054	4055	4020	4052	4035	4080	4077	4057	4204	4062	4126
4167	4321	4324	4381	4558	4551	4643	4162	4324	4168	4146	4338	4296	4281	4334	4175	4213	4264	4222	4149	4116	3959	3984	3903	4030	3972	4134	4116	4211	4354	4238	4261	4253	4258	4229	4300	4216	3980	3999	4086	4108	3960	4053	4150	4158	4236	4083	4166	4345	4139
4356	4292	4314	4506	4507	4540	4338	4362	4329	4325	4267	4359	4315	4340	4247	4234	4296	4296	4124	4153	4104	4075	3894	3950	3997	4121	4285	4166	4294	4270	4101	4242	4128	4226	4089	4184	4085	4029	4154	4163	4075	4029	4029	4167	4157	4133	4145	4284	4283	4227
4456	4371	4421	4590	4488	4536	4518	4414	4396	4401	4321	4189	4307	4294	4349	4258	4152	4202	4189	4230	4245	4097	3982	4144	4113	3982	4118	4229	4212	4229	4097	4130	4026	4171	4119	4117	4055	4178	4206	4124	4095	4160	4146	4228	4249	4334	4165	4255	4278	4344
4326	4363	4392	4374	4664	4503	4450	4337	4251	4216	4268	4319	4240	4256	4307	4250	4349	4252	4369	4201	4215	4114	4037	4051	4151	4221	4261	4181	4345	4257	4182	4235	4243	4054	4171	4107	3981	4122	4262	4117	4027	4097	4219	4216	4394	4441	4340	4465	4347	4477
4201	4259	4436	4404	4482	4390	4360	4220	4239	4317	4362	4382	4288	4371	4329	4257	4200	4297	4230	4328	4141	4098	4093	4145	4018	4163	4187	4316	4340	4342	4284	4185	4256	4198	4180	4103	4047	4093	4097	4186	4168	4151	4126	4258	4259	4387	4434	4502	4366	4293
4226	4312	4255	4348	4368	4348	4311	4283	4344	4145	4240	4235	4180	4263	4239	4254	4178	4108	4215	4223	4237	4150	4116	4184	4167	4310	4305	4421	4412	4203	4204	4103	4233	4229	4114	4130	4181	4265	4103	4147	4087	4214	4260	4238	4445	4369	4416	4379	4519	4363
4387	4207	4287	4160	4355	4255	4191	4250	4077	4200	4109	4289	4128	4356	4071	4214	4080	4150	4180	4274	4094	4218	4094	4112	4247	4186	4433	4343	4340	4237	4289	4322	4227	4083	4183	4140	4288	4313	4170	4170	4325	4151	4345	4367	4247	4452	4308	4482	4307	4400
4198	4201	4301	4331	4283	4174	4037	4138	4216	4181	4282	4165	4252	4185	4157	4013	4229	4275	4191	4156	4198	4162	4180	4170	4116	4259	4196	4341	4236	4213	4136	4246	4302	4242	4133	4194	4186	4168	4345	4265	4241	4369	4345	4426	4322	4207	4057	4357	4217	4133
4240	4304	4287	4089	4189	4096	4109	3887	4186	4122	4254	4197	4172	4065	4007	4128	4178	4239	4130	4068	4117	4129	4123	4119	4085	4025	4155	4175	4317	4337	4209	4124	4191	4203	4132	4189	4151	4340	4121	4119	4309	4338	4331	4383	4287	4252	4215	4218	4085	4020
4272	4259	4321	4123	4243	4227	4055	4025	3967	4163	4167	4177	4083	4061	4157	4082	4149	4132	4135	4179	4245	4200	4226	4129	4095	4296	4130	4302	4398	4160	4352	4186	4132	4032	4202	4110	4300	4188	4038	4263	4300	4395	4350	4224	4146	3997	4055	4087	4085	4006
4274	4198	4341	4112	4230	4147	4047	4057	4002	4098	4087	4177	4095	4067	4100	4182	4132	4166	4109	4217	4166	4074	4044	4095	4043	4132	4189	4091	4369	4275	4172	4324	4146	4269	4297	4213	4175	4170	4120	4225	4204	4300	4194	4194	4175	4215	4112	4081	4080	4024
4353	4232	4410	4245	4230	4110	4142	4215	4154	4094	4237	4159	4146	4131	4120	4090	4169	4166	4137	4130	4190	4187	4041	4126	4083	4205	4185	4305	4207	4181	4128	4234	4193	3986	4179	4046	4185	4046	4229	4247	4165	4306	4183	4161	4129	4133	4122	4134	3881	4058
4311	4306	4209	4158	4240	4057	4124	4112	4105	4187	4238	4001	4105	4226	4120	4157	4197	4191	4160	4212	4044	4126	4135	4043	4150	4125	4155	4282	4061	4090	3982	3993	3984	4008	4021	3894	3928	4091	4163	4073	4085	4133	4068	4090	4062	4027	4021	4085	4073	4144
4418	4226	4227	4171	4171	4173	4163	4088	4193	4195	4209	4229	4117	4109	4230	4193	4337	4266	4361	4285	4205	4161	4128	4038	4059	4213	4051	4216	4117	4038	3926	4007	3990	3894	3926	3940	3923	4031	4032	4081	4120	4138	4093	4070	4113	4102	4124	4110	3963	4153
4270	4203	4261	4253	4166	4210	4113	4182	4112	4159	4182	4249	4244	4257	4327	4373	4366	4338	4171	4138	4209	4075	4019	4089	4107	4138	4221	4180	4032	4051	4110	3944	4097	3816	3871	3894	3952	3986	4147	4093	4090	4033	4192	4077	3990	4214	4201	4091	4045	4178
4421	4183	4269	4263	4313	4283	4223	4242	4272	4276	4321	4177	4244	4277	4334	4315	4327	4276	4152	4120	4195	4072	4104	4120	4201	4118	4150	4067	4034	3898	4024	3899	3944	3930	3819	3950	4047	4035	4195	4102	4100	4182	4136	4088	4152	4195	4092	4154	3994	4135
4342	4286	4176	4250	4326	4396	4443	4252	4268	4258	4296	4438	4273	4293	4391	4314	4432	4290	4246	4133	4090	4085	4011	4046	4142	4125	4110	4085	4051	3992	4034	3944	4065	3978	3942	3904	4065	4085	4085	4049	4092	4121	4087	4065	4151	4112	4040	4024	3996	4036
4267	4215	4148	4171	4314	4245	4397	4281	4231	4337	4282	4223	4344	4192	4257	4396	4306	4426	4165	4284	3881	4148	3999	4046	4045	4128	4003	4096	4030	4097	4110	4041	4030	4070	3976	4064	4223	4127	4238	4302	4192	4355	4192	4100	4102	4125	4027	4072	4130	4104
4335	4093	4183	4275	4294	4314	4359	4225	4218	4283	4205	4321	4177	4309	4313	4444	4385	4257	4247	4195	4065	4026	3937	3980	3980	4086	4021	4064	4043	3981	4105	3953	4104	4108	4072	4056	4182	4259	4250	4306	4170	4120	4086	4261	4131	4050	4120	4088	3971	4185
4178	4183	4066	4132	4435	4322	4309	4334	4221	4321	4355	4177	4195	4330	4412	4388	4341	4442	4354	4212	3990	4035	4069	4054	4030	4018	3888	4240	4078	4064	4186	4154	4178	4136	4101	4053	4340	4247	4254	4337	4239	4226	4059	4279	4161	4146	4093	4151	4104	4131
4195	4130	4233	4206	4389	4377	4397	4231	4202	4318	4196	4260	4296	4367	4369	4435	4434	4345	4239	4200	4170	4050	4042	4124	4078	4066	4076	4146	4245	4223	4150	4231	4241	4122	4307	4147	4261	4264	4357	4250	4181	4212	4069	4130	4106	4194	4193	4135	4208	4170
4240	4163	4036	4284	4252	4400	4451	4338	4131	4254	4330	4082	4189	4277	4450	4524	4347	4390	4232	4083	4194	4123	4012	4137	4130	4275	4069	4250	4148	4532	4183	4221	4260	4144	4095	4272	4141	4175	4317	4184	3948	4112	4145	4014	4085	4093	4148	4211	4181	4153
4244	4163	4141	4445	4316	4282	4265	4349	4296	4205	4229	4157	4311	4434	4371	4352	4345	4361	4297	4111	4167	4176	4056	4192	4198	4263	4210	4275	4289	4175	4348	4216	4165	4126	4331	4206	4131	4249	4104	4145	4154	3989	4075	4085	4093	4149	4178	4036	4101	4331
4259	4332	4189	4229	4380	4343	4396	4257	4173	4275	4243	4339	4270	4403	4212	4195	4310	4229	4120	4135	4050	4164	4162	4147	4225	4186	4237	4266	4274	4180	4282	4256	4140	4077	4020	4145	4060	4100	4038	4074	4022	4027	3938	3957	4060	3997	4138	3950	4190	3938
4311	4262	4394	4338	4385	4420	4384	4282	4287	4270	4310	4234	4267	4264	4330	4259	4268	4251	4127	4164	4170	4115	4106	4161	4175	4111	4300	4313	4416	4261	4301	4187	4155	4105	4141	4069	4093	4066	4131	4023	3923	3992	3975	4089	4092	4110	4011	4073	4049	4142
4404	4387	4213	4413	4412	4297	4307	4310	4119	4213	4301	4173	4258	4358	4342	4299	4239	4104	3994	4072	4065	4038	4014	4060	4168	4103	4101	4204	4292	4291	4243	4089	4053	4103	4061	3921	4007	4113	4057	4034	3931	3966	4112	4111	4071	4111	3937	4030	4166	4106
4441	4299	4486	4426	4495	4403	4294	4247	4339	4249	4240	4256	4310	4232	4198	4125	4173	4045	4079	3931	4046	4144	3956	4096	4297	4145	4286	4292	4136	4177	3981	4071	4087	4077	4027	4010	4063	3991	4058	4044	4150	3988	4068	4057	4098	4252	4057	4113	4050	4076
4396	4286	4295	4389	4451	4365	4302	4260	4252	4203	4135	4173	4114	4039	4207	4007	4110	4026	4142	4040	3963	3958	4024	4105	4185	4208	4364	4086	4227	4157	4086	4087	3995	3944	3959	4033	4061	4050	3913	4071	4117	4137	4108	4121	4106	4020	4076	3935	4117	4106
4333	4245	4235	4321	4256	4305	4286	4193	4183	4216	4098	4104	4226	4080	4084	4176	4225	4068	4087	4107	4023	4026	4163	4166	4162	4079	4076	4261	4150	4153	4126	3899	3972	3810	3887	4010	4036	3987	3938	3961	4072	3985	4155	4009	4131	4104	4144	4078	4088	3941
4300	4192	4321	4284	4442	4201	4272	4115	4201	4168	4240	4314	4149	4216	4198	4139	4320	4088	4148	4179	4170	4121	4090	4153	4143	4196	4257	4271	4076	4022	3889	4005	3781	3912	3902	4057	4103	4043	4163	4111	4051	4124	4123	4278	4107	4123	4058	3959	3953	4098
4216	4296	4222	4401	4369	4226	4265	4274	4156	4206	4301	4226	4214	4230	4211	4093	4122	4190	4217	4250	4238	4181	4156	4178	4274	4351	4320	4228	4296	3964	3921	3903	3936	3913	4143	4041	4073	4331	4152	3937	4143	4171	4197	4287	4017	4139	4055	4013	4092	4254
4273	4213	4271	4153	4124	4270	4114	4262	4157	4143	4199	4222	4210	4281	4397	4388	4178	4333	4247	4369	4299	4222	4259	4241	4245	4384	4572	4487	4370	4013	4029	3989	4143	4197	4253	4115	4146	4077	3990	4157	4163	4273	4170	4171	4011	4135	4014	4133	4080	4056
4342	4265	4257	4247	4247	4311	4072	4147	4169	4275	4172	4175	4295	4187	4172	4304	4310	4388	4323	4456	4288	4246	4238	4235	4281	4249	4415	4371	4268	4013	3979	4023	4297	4155	4009	4266	4272	4032	4079	4239	4055	4146	4083	4150	4076	4121	4130	3991	3960	4020
4224	4264	4161	4233	4265	4277	4284	4241	4187	4148	4289	4220	4232	4245	4317	4367	4429	4426	4407	4278	4217	4266	4340	4400	4500	4351	4349	4324	4330	4301	4110	4070	4225	4267	4270	4225	4311	4186	4078	4056	3936	4194	4130	4130	3992	3888	4062	3962	4019	4021
4251	4148	4210	4299	4147	4293	4164	4137	4155	4245	4157	4245	4154	4254	4361	4400	4403	4401	4425	4282	4360	4170	4273	4318	4241	4237	4207	4246	4153	4178	4117	4293	4274	4351	4330	4238	4323	4109	4165	3990	4152	4192	4118	4126	4083	4010	3949	3964	3964	4033
4107	4339	4333	4108	4302	4141	4255	4177	4248	4177	4212	4175	4123	4215	4307	4343	4294	4131	4351	4171	4116	4170	4327	4269	4190	4117	4175	4084	4134	4030	4023	4126	4131	4322	4289	4392	4200	4272	4018	4274	4079	4051	4163	4030	3989	3935	3933	3991	3886	3970
4415	4358	4401	4203	4391	4157	4230	4370	4070	4132	4222	4090	4180	4067	4033	4127	4082	4237	4159	4116	4187	4274	4062	4053	4228	4121	4197	4044	4031	4095	4192	4185	4013	4003	4197	4187	4233	4137	4223	4076	4065	4084	4089	4155	4014	4018	4045	3993	4026	3886
4311	4337	4312	4279	4284	4209	4253	4205	4147	4132	4260	4141	3985	4098	4125	4250	4033	4112	4066	4164	4050	4130	4013	4142	4097	4153	4180	4055	4236	4245	4132	4160	4179	4196	4238	4054	4166	4108	4012	3980	4079	4011	4183	3982	3921	4090	3957	3919	3966	3877
4393	4359	4353	4261	4357	4369	4313	4251	4162	4248	4138	4048	3951	4076	4177	4212	4066	4143	4001	3950	3834	4110	4085	4227	4199	4229	4030	4174	4084	4132	4111	4170	4199	4248	4180	4224	4226	4161	4037	3878	4040	3966	3876	4091	3994	4024	4064	3999	3972	4164
4555	4454	4348	4331	4281	4398	4334	4161	4159	4246	4120	4134	4103	4075	4020	4027	4157	3920	4154	3930	4052	4140	4075	4095	4096	4260	4086	4057	4111	4165	4318	4258	4333	4260	4189	4246	4186	4091	4102	4026	4144	3929	4122	4188	4111	4010	4103	4040	4119	4179
4401	4466	4292	4467	4392	4398	4308	4110	4158	4177	4076	4131	4109	4160	4112	4169	4035	4093	4082	4122	4088	4139	4171	4261	4123	4061	4157	4167	4005	4130	4128	4284	4158	4129	4276	4259	4156	3976	4079	4028	3988	4046	4018	4104	4152	4162	4039	4102	4055	4110
4529	4340	4266	4291	4372	4277	4226	4252	4174	4256	4069	4171	4030	4259	4213	4151	4066	4199	4254	4182	4181	4288	4201	4265	4201	4125	4258	4138	4104	4225	4263	4177	4100	4345	4419	4121	4184	4031	3941	4023	4122	3926	4051	4201	4299	4128	4146	4368	4121	4109
4339	4305	4247	4323	4248	4226	4200	4313	4151	4158	4117	4155	4245	4232	4131	4227	4102	4079	4165	4303	4285	4372	4432	4392	4365	4322	4200	4334	4149	4259	4371	4130	4249	4185	4118	4138	4100	4184	3929	4157	4111	4124	4094	4257	4234	4304	4188	4262	4106	4182
4304	4251	4287	4206	4287	4257	4218	4215	4157	4217	4171	4181	4018	4233	4104	4117	4113	4264	4249	4156	4337	4232	4428	4357	4304	4170	4218	4242	4035	4322	4188	4080	4228	4181	4106	4071	4098	4235	4144	4114	4230	4175	4239	4353	4286	4234	4265	4132	4237	3955
4439	4224	4218	4098	4124	4171	4089	4086	4179	4151	4014	4131	4289	4145	4317	4319	4109	4003	4181	4259	4335	4374	4243	4272	4291	4045	4224	4226	4175	4158	4208	4152	4270	4200	4043	4229	3974	4137	4129	4314	4230	4210	4269	4226	4195	4200	4126	4084	3907	4047
4341	4089	4184	4075	4173	4108	4068	4170	3921	4104	4179	4082	4171	4109	4089	4033	4139	4233	4199	4110	4136	4242	4176	4063	4274	4136	4160	4106	4203	4216	4090	4293	4034	4103	4026	4108	4102	4221	4294	4159	4219	4107	4197	4298	4221	4173	4039	4081	3973	4131
4270	4225	4184	4122	4080	4167	4079	3982	4095	4055	4207	4160	4029	4154	4086	4103	4283	4159	4172	4254	4267	4290	4259	4173	3930	4097	4058	4020	4142	4119	4140	4173	4136	4030	3924	4104	4109	4058	4153	4171	4250	4231	4234	4192	4141	4116	4034	3988	4085	4214
4171	4166	4188	4014	4313	4141	4010	4201	4190	4259	4326	4139	4107	4116	4143	4165	4002	4193	4229	4229	4165	4068	4058	4015	4025	4104	4158	4094	4138	4060	4019	4144	4062	4179	4058	4107	4075	4171	4156	4216	4228	4221	4150	4141	4064	3932	3958	4014	4028	3953
4354	4329	4151	4136	4201	4314	4227	4371	4312	4410	4383	4199	4232	4202	4105	4135	4209	4177	4200	4128	4079	4067	4072	3981	3951	3943	4057	4006	4036	4160	4116	4016	3988	4006	4153	3967	4053	4151	4173	4233	4271	4169	4118	4024	3912	4029	3866	3869	3981	4000
4428	4169	4056	4245	4153	4450	4450	4419	4517	4342	4466	4306	4244	4203	4174	4145	4183	4170	4199	4139	4009	4077	3966	4062	3950	3991	4273	4223	4234	4189	4108	4140	3965	3995	4177	4135	4131	4075	4071	4175	4048	4235	4118	4164	3980	3877	4056	4014	4203	3991
4437	4200	4244	4118	4448	4347	4445	4453	4488	4493	4530	4311	4280	4251	4181	4344	4448	4307	4050	4051	4142	4175	4060	4187	4077	4066	4128	4037	4148	4019	3956	3946	3857	4074	4047	4085	4194	4078	4110	4048	4110	4015	3946	3968	4066	4004	3988	4226	4236	4059
4258	4265	4189	4328	4447	4538	4528	4465	4487	4542	4420	4293	4407	4292	4401	4286	4298	4116	4182	4101	4075	4106	4041	4134	4166	4163	4249	4101	4190	4130	4146	4022	4119	3998	4074	4079	4062	4115	4087	3985	3997	4032	4131	4106	4004	3975	4181	4239	4144	4214
4304	4243	4160	4268	4331	4509	4361	4342	4504	4403	4294	4326	4288	4365	4355	4124	4217	4272	4099	4124	4070	4099	4006	4219	4211	4163	4233	4369	4143	4097	4062	4051	4090	4126	4048	4011	4130	4127	4106	4137	4002	3992	3968	3962	4119	4005	3982	4207	4136	4197
4290	4293	4211	4153	4247	4634	4369	4462	4207	4436	4203	4275	4108	4219	4147	4146	4257	4190	4166	4093	4161	4137	4070	4311	4183	4117	4284	4233	4254	4111	4215	4055	4115	4034	4130	3991	4179	4225	4186	4115	4015	4070	3848	3912	4104	4293	4045	4047	4232	4214
4313	4071	4279	4270	4400	4318	4320	4207	4217	4134	4192	4175	4031	4136	4275	4321	4128	4050	4078	4178	4100	4058	4074	4058	4186	4313	4379	4347	4161	4049	4116	4137	4185	4238	4148	4075	4266	4206	4101	4087	4131	4032	4161	4043	4244	4064	4108	4194	3891	4067
4248	4179	4174	4349	4331	4209	4246	4036	4072	4133	4125	4023	4216	4281	4115	4018	4041	4148	4291	4171	3997	4003	4325	4134	4289	4230	4337	4249	4113	4135	4110	4013	3980	4036	4226	4123	4262	4196	4109	4135	4017	3831	4017	4042	4201	4118	4069	4123	4013	3986
4238	4308	4238	4350	4457	4236	4109	4075	4068	4156	3955	4077	4339	4163	4070	4076	4228	4060	4189	4173	4318	4259	4247	4315	4236	4317	4143	4078	4021	4136	3988	4070	3952	4093	3981	4010	4130	4185	4121	4239	4055	3982	3963	4040	4146	4030	3974	3912	3871	3903
4421	4246	4343	4402	4452	4417	4185	4099	4129	4024	4228	4203	4162	4162	4366	4210	4224	4224	4193	4186	4293	4175	4145	4091	4264	4204	4240	4108	4180	4105	4068	4026	4098	4214	4020	4104	4072	3999	4034	4038	4109	4094	4094	4009	4004	4025	4083	4052	3872	3902
4605	4245	4543	4258	4502	4303	4078	4341	4153	4135	4253	4283	4311	4241	4350	4314	4321	4346	4217	4179	4062	4116	4143	4224	4280	4278	4240	4244	4111	3997	3990	4021	4091	4110	4220	4234	4082	4111	4011	4057	4083	4009	4115	4125	4125	3900	4140	4059	4004	3967
4494	4395	4668	4371	4430	4243	4268	4055	4091	4360	4222	4158	4247	4313	4259	4298	4385	4282	4131	4006	4090	4154	4163	4279	4195	4088	4227	4033	4118	4009	4090	3935	4070	4068	3934	4205	4063	4144	4199	3998	4012	4099	3932	4033	4085	4146	3973	4010	4057	3875
4427	4509	4337	4268	4410	4343	4344	4172	4343	4381	4164	4177	4432	4135	4181	4251	4287	4171	4057	4029	4162	4217	4071	4134	4061	4125	4099	4074	4091	4054	4188	4200	4226	4202	4186	4094	4059	4079	4059	4107	4148	4153	4053	4167	3993	4132	4106	3956	4101	4070
4478	4335	4402	4329	4187	4282	4279	4206	4353	4178	4252	4168	4179	4203	4255	4299	4232	4179	4151	4257	4274	4125	4185	4096	4083	4127	4268	4122	4223	4266	4277	4227	4272	4363	4206	4149	4125	4084	4109	4023	4045	4158	4260	3982	4156	3985	4030	4044	4055	4100
4534	4227	4243	4166	4216	4433	4154	4242	4061	4126	4183	4270	4194	4140	4282	4138	4193	4143	4163	4056	4152	4073	4163	4173	4211	4309	4241	4258	4117	4263	4247	4219	4026	4323	4317	4297	4238	4125	4093	4238	3991	4231	4134	4214	4201	4011	4082	4109	4077	3936
4509	4266	4289	4119	4288	4179	4141	4207	4037	4072	4225	4087	4289	4332	4272	4171	4259	4130	4080	4030	4070	4067	4101	4149	4310	4265	4207	4050	4086	4258	4096	4174	4001	4221	3995	4105	4123	4122	4176	4209	4239	3994	4113	4098	4016	4124	3938	3992	4159	4166
4339	4220	4305	4065	4317	4054	4225	4185	4132	4084	4202	4175	4260	4297	4059	4279	4283	4042	4118	4086	4029	4032	4143	4152	4231	4016	4180	4029	4250	4176	4102	4077	3993	4077	4060	4019	3988	4094	4136	4071	4060	4246	4077	3938	4037	4143	3982	4015	4000	4168
4275	4221	4145	4201	4141	4327	4184	4050	4215	4146	4130	4275	4355	4082	4159	4288	4116	4042	4111	4071	4143	4106	4066	4093	4244	4147	4064	4169	4211	4209	4098	4147	4137	4070	3950	3973	3926	3902	4012	4003	4076	4130	4043	4090	3995	4206	4146	3964	3966	4177
4049	4302	4085	4167	4148	4235	4173	4187	4274	4160	4249	4359	4304	4137	4148	4300	3911	4014	4079	4134	4171	4089	3888	4083	4108	4149	4226	4176	4111	4142	4254	4134	4071	3986	4115	4077	4100	3929	3910	4039	4125	4059	4161	4022	3904	4006	4040	3985	3943	4130
4152	4296	4188	4220	4284	4138	4054	4050	4128	4244	4291	4307	4190	4096	4208	4113	4085	4107	4183	4216	4116	4037	4171	4105	4095	4085	4225	4220	4261	4166	4084	4034	4029	4099	4110	4127	4150	4045	4086	3924	4183	4146	4206	4019	4084	3946	3950	4123	4067	4062
4223	4337	4137	4316	4149	4061	4130	4227	4069	4392	4418	4105	4157	4292	4148	4101	4135	4184	4226	4014	4084	4153	4288	4197	4220	4166	4261	4010	4138	4092	4030	4053	4117	3960	4070	4031	4171	4242	4074	3922	4071	3998	4052	4100	4084	4004	4124	4132	4121	4093
4152	4276	4171	4193	4284	4002	4192	4277	4307	4373	4231	4142	4208	4102	3969	4265	4162	4163	4053	4032	4097	4155	4131	4119	4231	4152	4105	4098	4012	3970	3979	4059	3913	4176	4116	4016	4092	4179	4209	4151	3977	4001	3968	3978	4059	3984	4085	4016	4207	4122
4282	4173	4104	4179	4265	4103	4164	4250	4160	4342	4144	4084	4306	4175	4122	4205	4343	4240	4193	4146	4139	4245	4286	4092	4096	4123	4099	3847	4020	4047	4053	3995	3949	4149	3982	4102	4057	4150	4209	4073	4082	3955	3776	3903	4049	3978	4131	4122	3999	4095
4216	4353	4167	4191	4251	4180	4322	4043	4054	4213	4092	4055	4134	4203	4068	4135	4122	4167	4043	4118	4244	4261	4266	4151	4150	4097	4062	4041	3919	4039	4132	4151	4134	4098	4045	4102	4031	3976	4117	4161	4022	4029	3961	3915	3966	4119	4093	3868	4004	4041
4327	4365	4269	4231	4286	4187	4274	4079	4130	4135	4150	4030	4215	4154	4019	4224	4255	4157	4050	4064	4185	4162	4162	4017	3960	3817	4071	3935	4082	4228	4109	3996	4091	4101	3993	3939	3861	4075	4016	3984	4039	3998	3825	3947	4130	4102	4061	3860	3986	3975
4344	4314	4158	4163	4212	4230	4227	4039	3967	4073	3868	4046	4046	4013	4212	4126	4105	4146	3950	4179	4192	4166	4256	3976	4019	3927	4074	4112	4039	4102	4044	4062	4135	3864	3969	3918	3878	3907	4052	4000	3959	4012	3897	3976	4076	4163	4142	3895	3942	4055
4369	4265	4172	4133	4235	4104	4110	3858	4000	3846	3870	4140	4059	3994	4019	4075	4045	3944	4096	3996	4245	4178	4279	4124	4005	3993	4107	4015	4100	4177	4118	4115	4067	3919	4091	4011	3975	3944	4047	4112	3977	4057	4050	4057	3969	3995	4100	3949	3985	4014
4318	4145	4028	4068	4164	4115	3973	3835	3909	3940	3979	4095	4176	4061	4133	4067	4110	4028	3988	4134	4241	4163	4112	3914	4023	4176	4045	4099	4072	4086	4033	4090	4090	4091	3931	4049	3791	3879	3991	4033	4162	4284	4143	3951	4125	4006	4054	3882	3968	3992
4204	4178	4008	4071	4198	3837	3989	4015	4078	4221	4042	4096	4319	3918	4030	4150	4099	4059	4077	4131	4239	4172	4048	4083	4082	3945	4017	4020	4004	4155	4230	4184	4048	4026	3932	3925	3943	3948	4110	4262	4243	4153	4011	4127	4127	4038	4065	3920	3898	4094
4342	4126	3989	4083	4077	4030	3886	3898	4215	4167	4019	4193	4176	4114	4091	4214	4067	4223	4155	4206	4136	4056	4095	4035	3984	4099	4018	4065	4177	4120	4024	4084	4118	4076	3938	3905	4027	3929	4151	4278	4246	4300	4072	4018	4013	4026	4103	3848	3932	4125
4162	4129	3910	3965	3949	3890	3934	4053	4216	4316	4063	4156	4145	4006	4013	4158	4100	4072	4042	3935	4127	3977	3993	4057	3937	3980	4148	4010	4188	4144	4044	4071	3912	4097	4018	3872	4017	4040	4200	4243	4236	4118	4025	3913	3978	4044	4019	3916	3966	4102
4121	4275	3830	3913	3866	4030	3974	3991	4154	4173	4075	4207	4206	4051	4066	4133	4055	3956	3962	4110	4099	4011	4108	3965	3874	3969	4042	4140	4173	4083	4058	4040	4027	4003	3890	4102	4023	3966	4127	4196	4260	4291	4034	3972	3883	4053	4041	3995	4039	4098
4137	4055	3943	4097	4001	3984	4111	4103	4315	4317	4141	4150	4171	4040	3941	4081	4102	4042	3950	3962	3997	4003	3948	3975	3895	3915	3924	4136	4074	4050	4031	3930	3903	3925	3898	3925	4032	4124	4319	4175	4091	4022	3977	3909	4055	4108	3971	3953	4147	4206
4189	4193	3959	3983	4168	4180	4235	4130	4140	4383	3990	4018	4227	3998	3941	3868	4141	3997	4044	3903	3952	3953	4143	3935	4066	4072	3948	4044	3935	3883	3979	3988	3849	3969	3905	3928	4145	4060	4091	4000	4007	3925	3870	4090	4048	4038	3994	4157	4005	4132
4209	4003	3951	3894	4104	3986	4150	3998	3928	4162	4062	3921	4048	4085	3950	4028	4153	4090	4019	3831	3950	4049	4229	4212	4147	4086	4103	4018	4025	4006	4031	3963	3923	4002	3861	4111	4090	4048	4183	4129	3890	3827	3782	3970	4099	4087	4001	4070	4130	3990
4111	3901	3900	3740	4145	3945	4128	4082	3889	3939	4094	3767	3980	3986	3829	3822	3985	4019	3953	3952	3817	3982	4006	4157	4055	4259	4156	4224	3946	4075	4028	3810	3840	3982	4055	4061	4217	4190	4113	3976	3947	3819	3947	4085	4150	4098	4097	4020	4155	4041
4167	3996	4068	3946	4194	4162	4131	4139	4103	4040	4148	4039	3923	4172	4125	4090	4071	4042	4241	4022	4025	4011	3982	3998	4099	4195	4253	4241	4193	4165	4070	3953	3875	3933	3997	4124	4178	4069	4130	3950	4104	3898	3882	3989	4104	3993	4066	4189	4126	3991
4155	4067	4096	4231	4138	4297	4085	4152	4086	4116	4060	4213	4065	4039	4133	3936	4026	3997	4222	4224	3970	4038	3838	4108	4027	4160	4061	4097	4200	4005	4101	4048	4008	4173	4210	4132	4118	3964	4016	3842	4008	4000	4105	4160	4102	4080	4098	4167	3974	4130
4195	4213	4026	4092	4092	4081	4032	3903	4019	3913	3979	3939	3820	4001	4120	4226	3970	4144	4100	4136	4301	4039	4022	4066	4100	4089	4157	4163	4020	4040	3955	4097	4277	4227	4281	4256	3993	3941	3925	3873	3992	4047	4099	3994	4057	4146	4129	4060	3930	4120
4199	4241	4058	4163	4109	3896	4005	3722	3910	3897	4011	4069	4094	3975	4022	4003	4034	4015	4031	4169	4146	4212	4172	4010	4010	4103	4022	4027	3962	3860	3902	3911	3996	3935	4129	4163	4145	4008	4001	3954	4026	3939	4017	4016	4201	4143	4173	4130	4003	3941
4159	4262	4074	4182	4193	4059	4032	4022	4005	4005	4007	3988	3905	4029	3900	4027	3955	3963	3828	3905	3906	3965	4073	4019	4051	3998	4030	4002	3932	3972	4020	4000	4011	4033	4053	3847	4009	4095	4006	4144	4061	4069	4053	3991	4073	4185	4003	4069	4021	4207
4355	4228	4437	4197	4166	4113	4097	4199	4101	4107	3931	3926	4121	4113	4128	3963	4020	4017	3826	3687	3794	3831	3907	3971	4014	4138	4085	3984	3902	4054	4061	4100	4053	4160	4014	3973	3968	3990	4081	4012	4016	4056	3958	4041	4072	4000	3989	4091	4156	4053
4472	4133	4123	4236	4230	4252	3999	4112	4025	4056	4155	4083	4213	4227	4102	4091	3973	4147	4141	4033	3918	3986	4016	4028	4050	4007	3886	4066	4085	3998	4056	4123	4240	4211	4115	4138	3966	3923	3937	3889	4007	4145	4306	4124	4185	3951	3930	4038	4118	3962
4275	4188	4076	4012	3938	3944	3993	3984	4099	4127	4004	3960	3974	4018	4010	3923	3962	3880	4063	4019	4094	4169	4153	4166	4034	4077	4099	3929	4013	4019	4107	4027	4036	4171	4197	4136	3982	3987	3814	3942	4061	4137	4266	4164	3913	4012	4038	4098	4057	4053
4081	4182	4039	4044	3928	4145	3954	4004	4000	3980	3941	3925	4142	3897	3861	3968	3986	3743	3694	3735	3997	4229	3985	4088	4119	4019	3997	3865	3948	3999	3921	3920	3870	3893	4006	3958	3908	4086	3955	4095	4071	4164	4076	4133	4041	4077	4020	4002	3996	3967
4239	4003	4025	4069	4122	4073	4129	3987	4005	4053	3959	3875	4002	4119	3893	3793	3835	3935	3935	3832	3936	3943	3921	4068	3928	4013	4060	3959	3931	3916	3937	3947	3833	3851	3714	3978	3928	4092	4179	4075	4147	4056	4081	4089	4188	4010	4089	4122	4130	4071
4302	4187	4247	4132	4241	4200	4089	4073	4090	4057	4102	4157	4235	4193	4123	3963	3933	4082	3894	3974	4096	3961	3902	3772	3752	3870	3875	3930	4075	4013	4047	4138	4115	3932	3991	3832	3940	3980	4121	4160	4072	4062	4117	4086	4041	4047	4039	4057	4015	3914
4358	4188	4198	4293	4137	4157	4085	4186	4177	4131	4170	4173	4153	4118	4018	4030	4008	4114	4168	4196	4300	4112	3854	3890	3810	3804	3712	3788	3874	3919	4264	4128	4254	4097	4089	4013	3875	3942	3826	3984	4059	4215	4415	3989	4037	3847	4059	4043	4090	4114
4347	4361	4380	4259	4121	4073	3988	4021	4055	4071	4046	3931	4105	3911	3964	3994	4012	4117	4039	4006	4001	4279	4185	4003	3873	3885	3874	3849	3785	3859	3942	3940	3927	4028	3963	3879	3918	4010	3871	3967	4103	3942	3980	4116	4097	4063	3963	3909	4012	4125
4243	4150	4333	4089	3996	4090	3997	3986	4028	4007	3963	3987	3875	4081	3950	3768	4033	4140	4058	4030	4097	3893	4042	4140	4220	4298	4053	4135	3866	3815	4002	3882	3967	3940	4020	4104	4038	4217	4146	4015	3987	4066	3836	4104	4126	4090	4040	3958	4140	4088
4401	4247	4055	4088	4007	4198	3948	3970	3928	3876	3898	4044	3939	3823	3906	3985	3980	4012	4006	4131	3965	3956	3923	3972	4022	3938	4151	4305	4071	4203	4120	4007	3913	3860	3955	3920	3924	4000	4050	3844	3997	4050	4022	4149	4143	4123	4098	3977	3846	3882
4203	4128	4039	4125	4099	4017	4091	3934	4036	4043	4007	4110	4072	3918	3993	4023	4183	4045	4010	3993	3911	3944	3936	3939	3870	3906	3985	4121	4234	3985	3914	4030	3916	3821	3610	3825	4055	4053	4137	4272	4140	4137	3904	4028	4056	3987	4156	4089	4107	3960
4424	4098	4126	4203	4192	4134	3877	4161	4147	4242	4294	4255	4321	4222	4129	4004	4024	3991	4050	3802	3897	3913	3852	3804	3966	3858	3906	3987	4169	4105	4039	4152	4071	3939	4048	3771	3843	3869	3999	4182	4182	4085	4271	4045	4140	3935	3931	4080	4200	4116
4249	4271	4240	4224	4193	3962	3990	4165	4181	4213	4252	4262	4202	4104	4114	4122	4180	4017	4125	4057	4027	4029	3867	3881	3763	3766	3968	3865	4015	4072	4155	3913	4118	4091	4161	3837	3848	3896	3945	3895	4164	4166	4185	4074	3829	3896	4078	4057	4091	4065
4195	4122	4224	4137	4203	4245	4122	4167	4192	4221	4182	4141	4114	4100	3944	3842	4114	4056	4031	4162	4072	4091	4023	3971	4066	3789	3744	3848	3857	3821	3823	3841	3778	4069	4099	3996	4228	4023	4067	4073	3971	3985	4065	4167	4250	3982	3871	4093	4013	4173
4178	4184	4046	4076	3992	4063	4026	4159	4041	4069	3925	3852	3861	3807	3880	3962	4011	3961	4081	4047	3937	4104	4080	4048	4045	3983	3974	4007	3885	3984	3911	3749	4012	4048	4144	4050	4064	4070	3963	4003	3824	3901	3914	4109	4073	4174	3932	3935	3912	3965
4197	3902	4052	4034	3947	3825	3912	3980	4049	4175	4014	3922	3968	3740	3705	3836	3897	3922	3839	3933	3991	3958	3939	4155	4073	4085	4020	4077	3859	3942	3817	3790	3670	3842	4022	3954	4077	4098	4084	4082	3971	3813	3844	3905	3980	4162	4127	3957	3979	4056
4209	4099	4093	4095	4023	3998	4178	4038	4052	4044	4020	3894	4044	3951	3918	3962	3828	3878	3847	3823	3870	3758	3899	4049	4100	4215	4098	4060	4210	3980	4097	3962	3807	3914	3878	3922	3979	4054	4025	4096	4191	4144	3939	4060	3812	3938	3985	4229	4018	3993
4200	4310	4200	4117	4014	4196	4094	4129	4020	3937	3921	3946	3894	3817	4093	4086	4066	4075	3941	3823	3814	3800	4002	3927	3841	3833	4091	4053	3899	3972	4063	3971	3829	3812	3880	3860	3821	3882	3934	4103	4042	4003	3932	3812	3809	4038	3966	3943	4146	3997
4346	4266	4233	4038	4259	4223	4360	4250	4208	4196	4113	4131	4126	4145	4038	4003	4014	4108	4149	3963	3895	3858	3789	3827	3971	3911	3973	3918	3943	3804	4054	4039	3921	3818	4022	3903	3928	3998	4084	3930	3996	4053	3961	4001	3826	3828	3797	4153	4197	4083
4339	4381	4274	4229	4270	4297	4256	4080	4078	4031	4043	4231	4138	4231	4109	4093	4096	4070	3970	4129	4080	4024	3816	3756	3804	4013	3921	3833	3757	3862	4031	4127	4017	4012	4059	4074	3929	3989	4013	3905	3998	4038	4087	4112	4094	3997	3835	3984	4066	4216
4466	4374	4262	4047	4147	4138	3947	4016	3925	3992	4032	4053	4103	4095	4041	4107	4168	4280	3973	3921	3863	3813	4025	4142	3930	3967	3934	3847	3859	3855	3952	3885	3934	4060	4110	4219	3937	4298	3949	3927	3887	4109	3895	4121	4043	4100	3924	4153	4061	4109
4284	4173	4032	4034	3991	4186	3987	4073	4060	4157	4010	4005	4084	4054	3884	3923	3969	4066	4038	4077	4051	3952	3950	4153	4042	4098	4008	3978	3979	3801	3857	3873	3769	3965	4101	4079	4157	4060	4018	3983	3853	3872	3944	3965	3966	4434	4121	4001	3917	4030
4139	4093	4162	3911	4088	4154	4084	4100	4036	4183	4004	4113	4020	4145	4177	3882	4028	3890	3933	3858	3971	4116	3984	3908	4195	4214	4061	4054	4098	3899	3890	3847	3744	3877	4111	4176	4228	4167	4305	4131	4016	3930	3828	3946	3872	4165	4157	4198	4025	3757
4220	4163	4072	4025	3921	3915	3929	3890	3874	3812	3823	3784	3806	4067	3946	3976	4082	3925	3793	3787	3837	3946	3965	3943	3977	4230	4318	3973	4018	4043	4077	3901	4004	3664	3876	3976	4005	4228	4193	4109	3939	3983	3741	3865	3759	3937	4123	4172	4026	3970
4123	4099	3957	3916	3935	3879	3958	4029	4031	3856	3855	3768	3843	3771	3973	3872	4042	3974	3886	3691	3860	3678	3924	4061	4034	4024	4084	4194	4014	4129	4310	3999	3842	3817	3827	3827	3864	4116	4075	3913	4027	3991	3898	3839	3788	3845	3881	4203	4155	3935
4032	3929	3953	4092	4024	4156	4225	4318	4203	4237	4232	4014	4087	4046	4011	3737	3943	3916	4100	4056	3844	3820	3824	3892	4141	3823	3861	4131	4093	3985	4030	4042	3808	3944	3845	3615	3785	3934	4082	3790	4150	3794	3977	3928	3846	3753	3826	3974	4194	4226
4106	4282	4178	4294	4260	4425	4278	4370	4374	4383	4208	4393	4185	4333	4246	4059	4016	3869	4074	3873	4174	4127	3864	3855	3907	4004	3945	3960	4070	4055	3958	4140	3895	3945	4134	3892	3933	3773	3892	3834	3941	3987	4057	3980	3941	3875	4021	4026	4100	4266
4366	4243	4500	4326	4359	4181	4177	4041	4095	4110	4062	4178	4146	4387	4235	4380	4280	4158	3909	3946	4020	4155	4157	3895	3853	4038	3946	3844	3865	4068	3884	3954	4201	3987	4275	4132	3973	4173	3813	3984	3777	3849	3982	4201	3991	3830	3841	3973	4019	4209
4542	4309	4069	4080	3929	3880	3966	3758	3999	3865	3955	4008	3982	4108	4193	4351	4496	4334	4086	3962	3984	4048	4289	4158	3946	3873	4016	3883	3807	3885	4015	3912	4290	4257	4128	4375	3973	4012	3717	3868	3797	3993	4003	4145	4027	4038	4050	3950	4028	4093
4459	4074	3895	3861	3923	3994	3882	4017	4023	3835	4041	3934	3804	3935	4044	4080	4155	4315	4324	4193	3895	3987	4093	4236	4058	3849	3995	3969	3816	3707	3931	3905	4006	4239	4052	4183	4222	3941	3942	3722	3865	3876	4053	4004	4282	4027	4093	3951	3948	3943
4079	3792	3884	4004	4101	4114	4030	4123	4114	4045	3998	4062	4120	4022	3916	3837	3804	3927	4189	4343	4234	3861	4012	4385	4315	4100	4020	4049	3934	3657	3823	3969	3827	4030	3958	4142	4082	3928	4138	3740	3932	3883	4015	4081	4046	4082	4251	3891	4061	4023
3963	3916	4017	4205	4065	4241	4208	4216	4188	4283	4123	4170	4164	4100	4028	3871	3804	3628	3993	4088	4265	4105	4052	3986	4399	4324	3947	3925	4092	3890	3670	3940	3861	3694	4179	3906	4082	3994	4086	3882	3891	3831	3790	3866	4076	4074	4130	4010	4022	4021
3878	4140	4204	4148	4036	4103	3945	4111	4124	4004	3959	4096	4047	4203	4219	4035	3774	3445	3669	3909	4227	4230	4158	4051	4267	4365	4165	3929	4085	4060	3904	3985	3893	3889	3990	3892	3852	4032	4076	3938	3886	3782	3751	3910	4080	3972	4014	4102	4093	3912
4135	4206	4228	4197	4006	3931	3783	3750	3779	3879	3801	3884	4028	4145	4126	4156	3961	3785	3607	3708	3904	4250	4267	4100	3993	4362	4162	3863	4078	4202	3814	3841	3883	3700	3839	3813	3856	4114	3880	3958	3868	3815	3821	3882	3804	3933	4002	4055	4026	3909
4377	4351	4174	4093	3926	3776	3647	3611	3693	3694	3638	3908	3964	3999	4139	4167	4176	4076	3751	3615	3814	4145	4414	3888	3866	3984	4160	4082	3997	4230	3857	3723	4050	3702	3789	3882	3829	3990	3748	4013	3970	3920	3693	3689	3841	3922	4134	4100	4028	3900
4515	4313	4056	4012	3854	3813	3700	3481	3713	3667	3654	3761	3566	3811	4013	4335	4270	4220	4038	3692	3654	4083	4159	3879	3731	3965	4386	4128	3985	4002	4112	3785	4021	3881	3635	3882	3551	3875	3837	4039	3967	4164	3823	3862	3822	4030	3954	3973	3975	4056
4366	4393	4050	3918	3860	3920	3789	3917	3703	3803	3715	3724	3762	3750	3932	4006	4122	4193	4084	3822	3549	3773	3947	4084	3733	3792	4303	4145	3831	3862	4356	3864	4149	3842	3779	3860	3793	3934	3927	3857	3988	3965	4033	3960	3757	3896	4068	4057	4066	4024
4439	4068	3927	4016	3977	3841	3882	3956	3947	4123	3900	3857	3838	3834	3900	4054	4145	4215	4074	3837	3682	3697	3995	4050	3850	3617	4024	4154	3785	3908	4114	3921	3986	4097	3824	4100	3871	3941	3915	3892	4127	3963	4177	3987	3937	3978	3941	4103	4030	4030
4437	4179	3970	3916	4054	3977	4096	3917	3966	3977	4123	3932	3974	3774	3963	4031	4270	4388	4221	3936	3622	3736	4091	4049	3810	3611	3980	4324	3842	3805	4132	4027	4023	4203	3783	4234	3919	3834	3854	3828	4024	4149	4177	4070	4117	3873	4006	4008	4196	4015
4416	4248	3971	4072	4038	4145	4177	4100	4134	4198	3978	4048	3875	3892	3867	3951	4018	4352	4192	4016	3798	3730	3912	4185	3858	3692	3920	4075	3677	3779	4155	4034	3986	4222	3939	4233	3936	3881	4025	3850	3933	3962	4128	3992	3978	4026	3821	3996	3982	4077
4522	4228	4053	3925	3929	4211	4075	4160	4097	4129	3995	4061	3978	3780	3839	3974	4116	4319	4334	4167	3920	3950	4094	4185	4025	3702	3908	3932	3787	3819	4057	3893	3899	4367	4122	4146	3934	3798	3877	3649	3884	3909	4101	3935	4065	4045	3916	3743	3788	4031
4539	4044	3870	4005	4028	4030	3901	4027	3923	4092	3920	3994	3988	3707	3966	3909	4094	4356	4446	4268	3836	3917	3994	4337	4168	3844	3965	4116	3808	3710	3982	3940	4034	4327	3868	4198	4123	3949	3849	3681	3821	3785	4030	4013	4204	3997	3892	3859	3844	3954
4330	4130	3848	3828	3978	3911	3946	3963	3897	3901	3809	3762	3887	3708	3834	3983	4095	4367	4572	4192	3897	3859	4068	4367	4008	3823	3975	4097	3883	3815	4143	3858	3901	4171	4053	4289	4149	3882	4002	3695	3773	3797	3926	4046	4132	4003	3999	3819	3774	3867
4404	4117	3973	3722	3710	3878	3759	3798	3733	3893	3790	3598	3727	3691	3843	3996	4269	4242	4301	4291	3976	3901	4370	4495	4061	3825	3921	4113	3723	3915	4010	3909	3770	4200	3940	4090	3953	3941	3899	3770	3830	3700	3813	3961	4136	4085	4125	3867	3838	3946
4492	4114	3892	3763	3870	3865	3533	3739	3647	3732	3756	3669	3626	3777	3899	4024	4196	4435	4305	4087	3889	3968	4499	4440	4078	3937	4080	4113	3789	3917	3929	3613	3900	3976	3886	4246	4121	3912	3913	3846	3783	3861	3982	3928	4030	4118	4038	4008	3779	4046
4531	4249	3943	3783	3671	3679	3663	3642	3455	3583	3447	3648	3549	3789	3759	4107	4110	4207	4200	3998	3936	3980	4465	4357	4005	3945	4106	4086	3713	3764	3886	3727	3888	3946	3920	4129	3986	4081	4023	3835	3861	3894	3857	3955	3996	4201	3987	3969	4011	3827
4402	4191	4077	3961	3696	3678	3599	3578	3673	3606	3617	3642	3687	3839	3934	4087	4057	4111	3824	3920	3856	4082	4341	4296	3971	3967	4039	3770	3681	3895	3838	3674	3889	4003	4069	4095	4010	4072	4040	4005	3888	3818	3852	3976	3902	4080	4012	4241	3999	3956
4319	4326	4169	4012	3831	3800	3722	3695	3615	3714	3690	3707	3719	4002	4122	4111	4141	4034	3815	3727	3894	4216	4255	4029	3849	4179	4172	3818	3814	3854	3725	3709	3929	3790	4004	4091	4070	4328	4130	4102	3769	3845	3840	4027	3831	4179	4272	4216	4113	3870
4203	4229	4327	3969	4092	3846	3934	4026	3912	3805	3741	3923	3912	4007	4013	3950	3852	3818	3473	3737	3926	4196	4084	4053	4118	4406	4212	3859	3804	3970	3925	3684	3883	3775	4049	4080	4145	4262	4102	4015	3861	3901	3616	3870	3895	4252	4263	4206	4065	3898
3816	4054	4141	4229	4091	4351	4034	4109	4031	4098	4018	4237	4037	4177	4120	4043	3871	3692	3684	3802	4150	4263	3961	3905	4083	4311	4047	3863	4202	3954	3659	3921	3810	3747	3810	3911	4160	4063	3957	4115	3916	3929	3819	3848	3995	4164	4224	4297	4166	4023
3757	3859	3999	4035	4108	4170	4334	4152	4129	4105	4113	4124	4058	3920	3814	3678	3580	3580	3686	3997	4057	3967	3881	3940	4360	4249	3994	4126	4115	3967	3962	4058	3776	3723	3959	3807	4014	4058	4145	4100	4076	3837	3879	4008	4064	4264	4224	4224	4286	4076
3883	3747	3836	3873	3886	4174	4058	3962	4189	4134	3952	3940	3931	3928	3600	3611	3722	3777	4029	3934	4035	3780	3841	4159	4194	3911	4021	4111	4133	4030	4041	3902	3884	4054	3982	3974	4077	4015	4239	4122	4120	4044	4013	3840	3990	3930	4282	4219	4366	4021
4274	3848	3923	3664	3847	3868	4005	3878	3934	3772	3753	3748	3569	3619	3619	3684	3826	4042	3863	3769	3726	3796	3901	4183	4034	4007	4215	4271	3976	3930	4163	3989	3869	3826	3930	3934	3998	4160	4258	4244	4161	3969	3976	3724	3806	4039	4085	4224	4299	3924
4360	4229	4030	3955	3880	3823	3790	3708	3816	3828	3709	3768	3839	3806	3806	4054	4167	3963	3881	3659	3738	4080	4146	4178	4036	4092	4312	4186	3952	4206	4002	3847	3917	3886	3958	3899	3966	3993	4099	4051	3958	3832	3823	3757	3797	3995	4095	4333	4267	4099
4116	4140	4303	4124	4188	4149	3951	3890	3884	3969	4012	3887	3997	3955	3987	4017	3921	3856	3692	3708	3771	4039	4179	3898	3984	4171	4171	3960	4006	4110	3911	3924	4051	3681	3909	3869	3719	4019	4008	4095	3995	3835	3735	3829	3822	4107	4023	4241	4073	4076
4026	3969	4071	4204	4296	4155	4159	4070	4180	4245	4240	4048	4143	4129	4056	4025	3812	3778	3817	4053	4013	4020	3996	3846	4185	4135	3927	3966	4100	4141	3960	4003	3816	3667	3817	3810	3987	3864	3961	4197	3966	3991	3821	3792	3826	3910	4094	4060	4232	4085
3965	3817	3824	3884	4040	3960	4001	3976	4095	4068	4125	4030	3846	3897	3829	3798	3739	3947	3916	4026	3852	3776	3793	4037	4102	3944	3930	4144	4211	3933	3986	3885	3773	3804	3828	3852	3975	3940	4149	4057	4125	3848	3879	3764	3882	3858	4083	4245	4103	4047
4239	4053	3892	3734	3922	3818	3861	3824	3784	3887	3820	3785	3775	3706	3946	4017	4027	4057	4002	3675	3709	3815	4030	3911	3918	3971	4277	4154	4040	3786	3997	3878	3770	3804	3770	3930	3859	3911	4114	4005	3989	3916	3795	3749	3827	3769	4013	4171	4146	3929
4099	4117	4074	4063	4001	4006	4037	3969	3907	4121	4007	3951	4080	4001	4065	4099	4033	3766	3728	3611	3823	4008	3916	3971	3902	3952	4132	4030	4060	4100	3964	3952	3959	3784	3814	3732	3833	4025	4037	4027	4128	3897	3826	3880	3832	3918	3995	4227	4105	4044
3886	3880	4019	4025	4119	4116	4165	4094	4185	4070	4196	4039	3971	4086	3806	3921	3840	3765	3807	3798	3892	3827	3850	3742	3990	4062	4106	4114	4028	3874	3849	4051	3941	3760	3935	3947	3994	4033	4173	4211	4125	4081	3882	3796	3833	3880	4063	4131	4166	4184
3929	3887	3931	3855	3950	3924	4053	4076	4048	4136	3966	3931	3897	4004	3879	3915	3914	3984	3923	3861	3790	3736	3938	3944	3922	3886	4050	4220	4092	3924	4050	3907	3866	3774	3908	3902	3964	4097	4161	4136	3981	3919	3949	3784	3957	3926	4111	4130	4196	4119
4178	3955	4059	4004	3992	3928	3829	3913	3934	3918	3880	3957	3790	4020	4009	3901	3924	3791	3731	3754	3718	3805	3835	3785	3916	4046	4134	3951	3995	4060	3961	3949	3866	3841	3898	3801	3810	4057	4108	4148	4152	4125	4015	3853	3940	3916	3916	4138	4299	4190
4108	4114	3972	4012	4106	4005	4022	4037	4039	4148	4002	3968	4031	3928	3889	3797	3835	3716	3816	3775	3871	3854	3883	3978	3976	4124	4186	4125	4161	4010	3945	3974	3892	3921	3870	3977	3951	4044	4177	4338	4250	4106	3835	3768	3861	3911	3997	4235	4286	4148
4108	3873	3815	3760	3886	3854	3933	3962	4072	3980	3912	3896	3900	3884	3737	3902	3833	3914	3877	3921	3616	3827	3827	4063	4024	4161	4153	4148	4219	4075	3960	3817	3746	3923	3806	3777	4062	4198	4306	4145	4083	4004	3863	3840	3929	3984	4038	4061	4199	4114
4111	4236	3933	3989	3919	3897	3827	3817	4056	3963	3788	3820	3850	3938	3854	3893	3833	3731	3810	3856	3771	3785	4012	4068	4127	4189	4225	4142	4163	4174	4084	4021	3969	3850	3908	3944	4014	4199	4176	4186	4095	3989	3906	3823	3934	3968	4009	4138	4032	4121
4084	3910	3887	3778	3899	3949	3967	4026	3938	3934	3827	3916	4030	3953	3733	3907	3810	3809	3797	3910	3883	3974	3996	3930	4013	4170	4258	4208	4236	4157	3953	3924	3912	3770	3849	3880	3878	4224	4085	4228	4198	3959	3766	3790	3855	3992	4001	4057	4104	4038
4230	3959	3832	3970	3894	3917	3862	3858	3934	3792	3873	3672	3788	3838	3686	3976	3821	3961	3991	4065	3839	4015	4018	4080	4104	4051	4155	4148	4016	4053	4081	3841	3803	3778	3767	3905	4052	3979	4047	4083	4089	3974	3822	3799	3824	3829	4106	4082	4030	3978
4156	3938	3921	3958	3953	3904	3861	3878	3920	3863	3713	3968	3725	3856	3836	3783	3765	4009	3776	3924	4010	3954	3991	4026	4063	4029	4123	4294	4042	3916	3869	3832	3771	3873	3783	3856	3949	3981	4100	4054	3935	3864	3728	3792	3795	3851	4005	4313	4122	3868
4169	3914	4014	3922	3714	3826	3777	3897	3824	3935	3735	3925	3861	3844	3886	4155	3968	4036	3985	3931	3993	3960	4081	4138	4140	4183	4090	4171	4120	4003	3820	3887	3689	3688	3845	3887	3880	4021	4094	4080	3879	3851	3896	3915	3908	3903	4073	3994	3806	3719
4114	3917	3998	3960	3864	3944	3989	3786	3872	3882	3855	3911	3951	3862	3857	3925	3901	4090	4046	4153	4074	4002	4019	4073	4134	4100	4132	4064	3962	4015	3897	3873	3781	3789	3845	3852	3976	3885	4089	4016	3944	3778	3900	3876	3745	3876	4161	4066	3737	3769
4159	4054	3925	3926	3757	3883	3822	3937	3857	3923	3967	3793	3965	3944	3897	3801	3949	4021	3985	4038	4113	3997	4136	4095	3949	4005	3976	3995	3856	3991	3814	3812	3757	3694	3862	3862	3834	3911	4089	4111	3688	3853	3892	3759	3788	3987	4064	3876	3787	4026
4260	4127	4006	3953	4017	3884	3887	3834	3885	4059	3989	3878	3986	3887	3874	3837	3949	4069	4085	4057	4173	4056	4032	3983	4191	3995	4079	3963	3971	3693	3742	3771	3810	3782	3832	3874	3856	3986	4214	4101	3937	3899	3883	3734	3838	4098	4237	3918	3898	4181
4171	4107	4125	3961	3991	3951	3791	3847	4096	4052	4029	3911	3968	3991	3923	4094	4128	4091	4095	4205	4048	4147	3995	4051	3928	3839	3959	3940	3877	3868	3696	3806	3755	3830	3809	3965	3980	4028	4120	4013	3878	3989	3788	3964	4045	4129	4148	3822	4000	4211
4272	4107	4097	4021	3969	3839	4016	3919	4132	4100	4139	4064	3924	4032	4016	3968	4166	4175	4097	4107	4206	4036	3987	3914	3984	4126	3940	3854	3760	3753	3842	3832	3718	3935	3878	4055	4198	4094	3959	3741	3858	3931	4063	4067	4337	4227	3969	3821	3840	4086
4205	4179	4257	4058	4028	4019	3927	4073	4136	4131	4134	4024	4022	4091	4003	4056	4136	4066	4204	4151	4092	3904	4047	3904	3843	3877	3843	3714	3767	3871	3836	3892	4002	3934	4036	4075	3938	4033	3944	3894	4003	4197	4074	4173	4240	4104	3791	3821	4069	4112
4345	4173	4255	4191	4208	4238	4151	4127	4124	4097	4123	4169	4115	4080	4113	4200	4014	4045	4184	4131	4157	4025	3980	4013	3857	3739	3716	3722	3810	3677	3945	3886	3856	4068	4026	4053	3938	4066	4014	3850	4046	3988	4021	4057	4103	4156	4089	3964	4237	4201
4295	4294	4287	4333	4248	4246	4148	4221	4178	4137	4212	4119	4089	4124	4194	4192	4177	4177	4115	3923	4053	4052	4011	3785	3921	3727	3777	3809	3745	3741	3995	4002	4173	4208	4023	3871	4086	4019	4071	4092	3951	3980	3869	4228	4216	4178	3936	3979	4300	4011
4408	4475	4339	4291	4152	4279	4177	4233	4229	4287	4369	4319	4022	4133	4225	4074	4096	4009	4214	4092	4015	3936	3933	3846	3802	3889	3819	3897	3866	3796	4027	4121	4167	4121	3917	4078	4113	4043	3935	3821	3973	3917	4123	4324	4523	4096	3988	4195	4104	4160
4426	4447	4460	4257	4296	4315	4241	4086	4128	4175	4137	4129	4276	4190	4243	4122	4215	4192	4015	3983	4017	4092	3935	3844	3808	3906	3882	3866	3868	4027	4185	4134	4157	4211	4177	4067	4088	3963	3801	3873	3996	4176	4232	4480	4295	4091	3777	3908	4030	3859
4556	4286	4424	4224	4290	4368	4211	4090	4242	4169	4225	4163	4239	4049	4052	3949	4194	4041	3953	3951	3970	3977	3718	3891	3783	3848	3726	3823	3844	4130	4177	4164	4181	4193	4185	4175	3997	3815	3815	3832	4152	4457	4361	4350	4209	3792	3611	3937	4108	4000
4365	4323	4264	4139	4348	4313	4212	4206	4106	4162	4134	4127	4157	4145	4079	4000	3968	4024	3825	4006	3972	3788	3830	3996	3790	3816	3861	3964	4107	4186	4186	4157	4153	4230	4258	3975	3789	3765	3847	3958	4335	4318	4147	4072	3881	3761	3745	4017	4242	4151
4373	4154	4245	4327	4095	4185	4209	4082	4111	4036	4077	4154	4068	3991	3926	4037	3955	3910	3867	4003	3902	3776	3844	3945	3958	4005	3904	4037	4116	4067	4169	4079	4281	4239	3960	3799	3654	3902	4000	4369	4295	4213	3845	3763	3924	3993	3895	4313	4526	4240
4178	4129	4101	4120	4156	4237	3963	4106	4059	4007	3995	3980	4084	3940	3945	3949	3881	3800	3953	3940	3842	3830	3900	3893	3983	3950	4054	4232	4106	4065	4187	4161	4280	4050	3854	3666	3826	3970	4205	4165	4066	3892	3958	3929	3883	3917	4189	4223	4572	4186
4188	3979	4009	3986	4074	3900	3896	3859	3875	3793	3906	3889	4001	3884	3976	4047	3866	3811	3854	3888	3783	3952	3965	4045	3978	4156	4040	4090	4032	4082	4111	4195	4058	3785	3738	3697	4076	4202	3937	3874	3914	3896	3837	3871	4115	4076	4113	4321	4552	4123
4114	4099	3850	3926	3882	3931	3781	3958	3827	3926	3705	3843	3745	3776	3961	3779	3904	3857	3921	3801	3883	3911	4193	3939	4023	4162	4208	4064	3923	3935	4036	3968	3841	3679	3761	3870	4239	4154	3920	3841	3728	3808	3909	3947	4239	4036	4066	4313	4413	3801
4198	4002	3850	3970	3915	3914	3862	3795	3677	3881	3711	3809	3793	3908	4012	3782	4019	3984	3871	3926	4055	4140	4135	4123	4018	4160	4245	3920	3757	4003	4060	3899	3626	3682	3910	4082	4264	4138	3955	3881	3971	3807	3785	4084	4289	4074	3949	4245	4269	3613
4148	4076	3979	3850	3853	3947	3866	3760	3923	3846	3758	3929	3898	4062	3981	3949	4026	4014	4110	4031	4091	4234	4008	4107	3992	4152	4068	3991	3938	4006	3785	3552	3599	3822	4133	4189	4041	3899	3938	3948	4043	3823	3926	4102	4177	4095	3908	4059	4094	3625
4323	3953	3992	3869	4049	3928	3929	3877	3881	3949	3999	3957	4002	3956	3922	4099	4063	4131	4080	4011	4095	4229	4135	4026	4122	4135	4011	3800	3907	3971	3736	3637	3655	4042	4232	4154	3821	3959	3832	3808	3993	3991	3985	4165	4318	3908	3764	3946	4159	3750
4333	4187	3996	4026	4154	4105	3917	4008	3983	4169	4138	4041	4094	4040	4040	4099	4281	4148	4201	4041	4107	4198	4013	4088	4160	3880	3813	3731	3801	3877	3646	3517	3866	4081	4105	4009	3942	3927	3892	3878	3999	3994	3925	4015	4080	3901	3761	4038	4288	3951
4493	4155	4239	4256	4044	4120	4100	4165	4100	4164	4179	4302	4149	4138	4203	4350	4392	4171	4101	4163	4135	3991	3940	4058	3879	3704	3581	3764	3751	3721	3765	3816	4109	4120	4008	3820	3842	3935	3752	4000	4007	4151	3892	4051	3976	3911	3566	4061	4243	4139
4315	4201	4255	4192	4288	4188	4186	4160	4127	4255	4159	4100	4224	4153	4191	4187	4173	3999	4092	4033	3993	3851	3911	3920	3787	3585	3738	3896	3884	3718	3661	3949	4235	4046	3797	3825	3803	3911	3981	4028	4049	4124	3898	4004	3869	3853	3819	3991	4398	4303
4341	4061	4221	4093	4227	4094	4205	4052	4207	4149	4008	4187	4160	4253	4179	4228	4021	4054	3942	3960	3863	3617	3638	3850	3721	3714	3780	3999	3908	3774	3965	4092	4064	3958	3613	3691	3846	3941	4069	3998	4084	4029	3865	3884	3967	3953	3866	4101	4336	4407
4184	4123	4235	4072	4012	4160	4140	4214	4041	4169	4156	4040	4073	4045	3922	3960	3959	3913	3908	3842	3679	3724	3871	3705	3769	3751	3874	4038	3971	3818	3948	4152	4076	3686	3749	3743	3924	4056	4243	4295	4193	4135	3923	3921	3966	4024	4094	4325	4544	4444
4149	4094	4057	4011	4068	3998	4038	4010	3920	4020	4019	4053	3996	3919	3857	3832	3845	3824	3739	3743	3744	3702	3798	3746	3651	3827	4078	4068	3910	3885	4027	3997	3918	3797	3682	3861	4048	4293	4342	4241	4020	3968	3833	3941	3984	4112	4130	4451	4271	4316
4153	3820	3936	3722	3979	3902	3863	3889	3964	3819	3934	3949	3891	3714	3775	3768	3872	3830	3753	3928	3896	3885	3922	3870	3897	3914	4181	4061	3847	3918	4020	4106	3849	3734	3865	3981	4092	4428	4284	4156	4063	4069	3973	4123	4217	4383	4302	4324	4245	4234
3946	4019	3894	3902	3840	3858	3849	3966	4068	3906	3905	3932	3932	3747	3769	3762	3863	3812	3767	3815	3793	3952	4077	3860	3999	3842	4219	4071	3845	3957	4043	4031	3807	3777	4001	4125	4221	4384	4199	4139	4053	3980	4194	4160	4343	4383	4301	4304	4227	4210
4144	4250	4038	4063	4028	4074	3843	3751	3886	4009	4006	3834	4012	3855	3820	3865	3879	3987	3931	3957	3993	4028	4152	3879	3825	3885	4162	3972	3713	3941	3958	3981	3849	3983	4031	4251	4387	4412	4062	4014	4010	4099	4135	4241	4387	4297	4283	4250	4139	4127
4284	4214	4355	4223	4197	4155	4137	4070	4157	4076	4061	4096	4062	4059	4059	3911	4087	4022	3923	4054	4007	4056	4091	3827	3781	3920	3941	3707	3651	3936	4141	3951	3843	3807	4114	4251	4356	4334	3940	3883	4063	4148	4318	4278	4424	4343	4211	4240	4081	4171
4327	4342	4190	4212	4286	4205	4071	4208	4169	4185	4282	4164	4110	4034	4011	4067	3932	4036	3961	4037	4035	4079	3972	3723	3751	3921	3935	3687	3826	4009	4231	4111	3909	4010	4269	4158	4200	4074	3988	3911	4037	4295	4235	4227	4364	4364	4241	4180	4220	4155
4212	4165	4412	4230	4301	4293	4223	4078	4150	4040	4121	4113	4072	4059	3958	3896	3963	3775	3974	3923	3848	3888	3895	3717	3811	3891	3876	3754	3787	4203	4223	4166	3949	3903	4108	4137	4203	4148	3956	3886	4085	4212	4310	4258	4285	4371	4101	4075	4085	4236
4162	4117	4108	4355	4209	4227	3967	4188	4274	4129	4063	4059	3993	3956	3869	3840	3826	3734	3765	3782	3594	3879	3917	3750	3775	4076	3984	3873	3882	4350	4192	4187	3948	3931	4110	4088	4093	4106	3883	4111	4107	4150	4155	4203	4270	4288	4262	4099	4116	3963
4192	3894	4037	4076	4229	4079	3992	3925	3921	3977	3934	3867	3993	3796	3878	3747	3748	3740	3775	3719	3822	3783	3843	3801	3906	4209	3953	3819	4084	4229	4225	3894	3896	3945	4161	4194	4201	4009	4052	4030	3926	4077	4098	4105	4228	4308	4171	4205	4156	3953
3964	3984	3966	3886	4001	3919	3972	3929	3804	3907	3810	3667	3814	3754	3772	3685	3657	3875	3660	3891	3786	4156	4002	3902	4072	4183	4171	3858	3957	4009	4105	3805	3866	4075	4247	4341	4371	4202	4060	4076	3912	3985	4163	4152	4233	4329	4234	4078	4072	3924
4250	4098	4010	4029	4009	4172	4039	3931	3959	3856	3793	3856	3732	3859	4008	3826	3833	3864	3951	3898	3932	3978	4166	4008	3991	4170	4019	3939	3989	4054	4106	3912	4059	4047	4367	4271	4374	4204	3996	3812	3697	3988	4125	4344	4366	4374	4123	4158	4057	3952
4335	4293	4329	3999	4212	4050	4103	3931	3805	3900	3861	3968	3964	3944	3970	3981	3873	3960	3988	4059	4047	3960	4018	4006	3990	4233	3943	3877	3870	4134	4174	4045	3897	4173	4247	4335	4324	4125	3926	3863	3920	3936	4226	4379	4400	4141	4086	4353	4143	3985
4409	4401	4415	4278	4263	4189	4206	4114	4086	4016	4023	4002	4101	4025	4031	4019	4078	4028	3961	3928	3947	3968	4125	4005	3931	4063	4041	3948	3965	4148	4315	4106	3958	4061	4192	4236	4079	3921	3874	3837	4000	4143	4228	4272	4152	4171	4158	4304	4356	4046
4266	4222	4221	4276	4207	4212	4163	4085	4098	4117	4159	4008	3999	3925	4012	4110	3943	4102	3874	3970	3887	3982	3958	3749	3857	4035	4054	4047	4053	4199	4335	4172	3884	4076	4136	3963	4056	4184	3965	3933	4078	3897	4130	4270	4092	4226	4157	4138	4111	4060
4349	4136	4160	4145	4002	4114	4098	4047	4032	4049	3896	3937	3736	3913	3910	4030	3923	3938	3848	3920	3981	3903	3871	3794	4031	4060	4223	4109	3887	4118	4231	3944	3804	3945	3928	4111	4130	4138	4099	3824	3897	3835	4052	4017	4085	4305	4207	4198	4077	4040
4154	4026	4000	3996	4023	4004	4074	3886	3833	3823	3880	3874	3742	3885	3880	3936	3964	3864	3724	3935	3910	4008	3987	4073	4027	4105	4193	4098	3874	4039	4138	4007	3764	3764	4079	4051	4127	4113	4128	3893	3869	3914	3977	4050	4174	4316	4166	3968	4041	3936
4184	4146	4005	4021	3993	4033	3816	3873	3945	3925	3988	3965	3876	3875	3955	3849	3872	4044	4111	4048	4026	4004	4101	3984	3928	4036	4213	3993	3794	3915	4017	4044	3858	3846	3925	4005	4065	4054	3914	3794	3759	3892	3888	4169	4036	4053	4194	4144	4049	4101
4334	4207	4067	4027	4118	4016	3872	3879	3984	4010	3950	4102	4078	3875	3831	4106	3905	4133	4087	4130	4209	3936	4133	4051	3923	3912	3984	3968	3911	3842	4179	4184	4021	3845	3957	4076	4142	4017	4109	3836	4008	3829	3972	3980	4142	4004	4088	4107	4090	4142
4247	4265	4070	4118	4059	4113	4091	4081	4196	4184	4066	3910	4109	3975	4146	4036	4087	4124	4012	4000	4025	3894	3918	3822	3941	3984	4050	4070	3949	3826	4247	4282	4244	3980	3860	3933	3938	4112	3997	4091	3980	3901	3895	3919	3930	4078	4116	4234	4201	3982
4248	4100	4180	4042	4128	4158	3942	4017	3961	3935	4004	4023	4048	3973	3966	4163	4159	4099	4078	4065	3963	3883	3944	3927	3913	3972	4067	4049	4012	3814	4070	4123	4112	3902	3709	3884	4078	4047	4149	4156	4096	3941	3828	3888	3921	4081	4200	4264	4144	4171
4041	3923	3960	3846	3854	3996	3907	3947	3837	4015	3923	3905	4038	3943	4006	4055	3927	4067	3964	4015	3986	3906	4084	4151	4006	3927	4048	4220	4099	3917	3895	4112	4223	3998	3881	3806	3964	3992	4097	4034	4057	3958	4064	4020	4034	4149	4195	4258	4276	4125
4114	3996	3924	3963	3936	3914	3874	3973	3913	4090	3871	4018	3976	3923	3955	3991	3844	4065	4020	4149	4135	4050	4081	4163	3983	4072	4031	4153	4108	3909	3817	4006	4129	4062	4003	3802	3888	3970	4134	4021	4031	4065	4010	3793	3951	4037	4110	4111	4177	4205
4230	4219	4055	3951	3969	4033	3878	3930	3893	4091	4069	3966	4085	3993	3880	4060	4096	4140	4186	4251	4095	3986	4009	3904	4126	3863	3966	3820	3884	3907	3923	3844	4099	4187	3967	3668	3780	3793	4000	4035	3966	4045	3935	3950	4018	3862	3933	4123	4063	4104
4253	4250	4152	4012	4191	4060	4126	4043	4110	4175	4166	4090	4104	4104	4110	4082	4011	4108	4041	4167	4163	4056	3843	3878	3950	3792	3811	3841	4034	3961	3825	3847	3909	4144	4009	3693	3660	3784	4041	4165	4131	4066	4101	3867	3898	3821	3968	3901	4059	3939
4146	4082	3907	4068	4035	4125	4032	4098	4024	3935	4114	4092	4013	4092	4052	4150	4023	4021	4021	3893	3921	3932	4003	3795	3964	3992	3798	4008	4002	4011	3956	3714	3836	3813	4025	3834	3702	3779	3884	3989	4171	4122	4116	3881	3867	3876	3866	3882	3941	3962
3980	3956	3915	3902	4030	3888	3846	3920	3900	3994	4099	3898	3972	3947	4001	4049	3869	3939	3901	3932	3911	4017	3962	3910	3986	4017	3961	3839	3936	3786	3875	3694	3545	3840	4041	4105	3937	3927	3683	3870	3946	3971	4161	4071	3920	4080	4212	3954	3846	3835
4210	3896	4016	3893	3962	3997	3962	3814	3914	3954	3972	4080	3912	4053	4115	4088	4016	4052	3927	4090	4033	4049	4043	4002	4018	4125	3936	3999	3863	3852	3984	3885	3765	3791	4004	4134	4182	3969	3863	3741	3865	3876	4096	4190	4048	4028	4108	4013	3923	3914
4194	4050	4032	4045	4151	3951	4015	4069	4125	3963	4161	4081	4132	4037	4083	4082	4085	4068	4098	4187	3943	3899	4030	3958	3923	3910	3916	3967	3771	3863	3946	3981	3811	3862	3938	3976	4114	4112	3869	3911	3988	4016	4157	4153	4293	4295	4257	4152	4098	4006
4249	4108	4109	4052	4126	4031	3969	4081	4224	4169	4002	4110	4178	4095	4073	4101	3992	4205	4017	3925	4004	3866	3960	3893	3807	3975	4019	3890	3961	3986	4064	3927	4015	4046	3812	3925	4009	4185	4218	4027	3910	3872	3951	4068	4196	4159	4258	4260	4234	4173
4239	4158	4045	3970	3985	3935	4055	3875	3985	3958	4046	4045	3998	3935	4084	3971	3950	3961	3858	3890	3945	3955	3941	3852	3969	3932	4092	3983	3983	3929	3900	3872	3980	3919	3992	3794	4133	4029	4205	4159	4099	3902	4006	3945	4058	4193	4256	4341	4273	4171
4210	4186	4037	4042	3920	3969	3991	3964	3895	3986	4026	3961	4013	3942	4006	3937	4044	4041	3928	4070	4009	4008	4055	3889	3938	3915	3893	3953	3965	3957	3899	3877	3983	3995	4028	3881	3846	3952	4089	4101	4199	3987	3910	3964	3878	3992	4183	4317	4307	4220
4268	4122	4057	3882	3930	3977	3970	4034	4001	4037	4137	4063	4128	4094	4109	4177	4125	4250	4083	3961	4031	4168	3941	4014	3908	3973	4024	4032	4120	3996	3907	3661	4041	3775	3948	4018	3836	3953	3831	3982	4205	4227	4046	4112	3960	3952	3928	3933	4280	4127
4178	4210	4176	4086	4045	3953	4059	4107	4076	4036	4165	4265	4146	4266	4071	4077	4132	4027	4072	3826	3959	3992	3992	4062	3873	3961	3860	3927	3905	3979	3950	3897	4038	3925	4030	3884	3899	3898	4055	4031	4015	4186	3980	4128	4187	3881	3933	3922	4061	3874
4117	4136	4129	4015	4039	4002	3976	4013	4079	3958	4166	4280	4131	4132	4111	3974	4038	4061	4003	3886	3892	4159	4013	3905	3901	3905	3960	3918	3966	3928	3920	3966	3903	3876	3998	3951	3989	3940	3885	3917	3905	4046	4037	4129	4272	4256	3974	4008	3975	3917
4108	4235	4027	4057	3920	4104	3915	4014	4021	4034	3982	4238	4146	4107	4084	3984	4102	4107	4063	4030	4120	4099	4046	3893	4058	4000	4026	3865	3909	3802	3869	3891	3918	3929	3960	3820	4050	3993	3884	4006	3954	3956	3885	3995	4114	4164	4092	4149	4053	4022
4168	4178	4050	4057	4124	4075	3888	4141	4041	4052	4040	4143	4144	4118	4196	4023	4049	4044	3984	4052	3839	4064	3965	3941	3968	3976	3861	3836	3934	3891	3906	3859	3884	3975	3848	3912	3851	3866	3995	4031	3950	3974	3923	3842	4034	4159	4079	4025	4083	4012
4147	4112	4062	4044	4186	4027	4062	3950	3975	4165	4095	4160	4137	4254	4128	4165	3996	3918	3887	3915	3926	3984	3846	3934	3855	3789	3892	4025	3858	3942	3881	4101	4060	3944	4043	3854	3920	3938	3931	4019	4005	4121	4080	3839	3997	3958	3996	4020	4119	4127
4194	4120	4069	4193	4051	4027	4018	3997	3980	3995	4060	4251	4055	4132	4097	3980	3974	3904	3909	3929	3882	3758	4014	3957	3996	3834	4070	3925	3875	3993	4005	3909	3963	3868	4102	4010	3920	3970	3999	4083	4004	4131	4060	4231	4124	4032	3966	4105	4054	4006
4140	4133	4072	3920	3955	4104	3932	4013	3923	4183	4034	4045	4164	4019	4057	4138	3995	3989	4014	3936	3995	3931	3988	4064	3984	3867	4058	4079	3866	3986	3905	3907	3901	3984	3910	3931	3882	3985	4002	4008	3925	4012	4040	4170	4272	4115	4130	4135	4113	4111
4100	4047	3911	3891	3739	3955	3862	3942	3987	4039	4119	4170	4059	4098	4060	4249	4093	4094	4022	4087	3933	4039	4111	3933	3969	3928	4032	3981	4025	3958	3961	3924	3910	4007	4216	4115	4024	4074	4040	3941	4031	3896	3947	4065	4175	4140	4132	4291	4261	4160
4139	4039	3918	3988	4061	3927	4079	3934	4031	4034	4066	4048	4079	4105	4309	4241	4121	4042	4064	3984	4085	3973	3983	3905	3997	3834	4107	4123	4015	4048	4073	4051	4126	3996	4061	4079	3950	4096	4191	3989	4117	4118	4170	4050	4106	4131	4163	4348	4276	4251
4135	4057	3928	4008	3966	4046	3872	4047	4150	4010	4064	4124	4177	4145	4226	4043	4010	4110	3951	4168	4196	4136	4061	3956	3945	4173	4118	4096	4024	3976	4080	4064	4044	4139	4164	4034	4002	3949	4081	4113	4255	4136	4251	4210	4147	4058	4101	4148	4199	4102
4206	4104	3949	4071	4059	3938	4110	4064	4088	4108	4239	4159	3989	4077	4008	4144	4059	4185	4115	4110	4240	4206	4111	4186	4029	4041	4118	3943	4056	4019	4057	4109	3999	4056	3927	3955	4064	3952	4141	3985	4085	4094	4104	4137	4249	4111	4148	4087	4185	4107
4179	4138	4022	3874	4019	3955	4260	4110	4089	4249	4142	4142	4062	4188	4050	4145	4287	4061	4135	4065	4122	4084	4091	4079	3942	4014	3936	4027	3972	4026	4008	3999	4009	3945	3960	4033	3910	3988	3950	4035	3950	4008	4067	4135	4066	4114	4150	4094	4234	4094
4143	4090	4037	4028	4089	4003	4119	4111	4084	4229	4193	4085	4237	4126	4213	4082	4169	4070	4025	4028	4105	4145	3952	3925	3980	4030	3833	3961	3853	3931	3943	3914	3893	3866	3968	3948	3956	3991	4102	4129	4121	4008	4034	4090	4079	4083	4148	4121	4099	4254
4019	3966	4072	3911	4195	4095	3967	4159	4252	4208	4299	4290	4143	4333	4285	4075	4014	3977	3976	3962	3999	4086	3995	3922	3940	3856	3929	3908	4025	4052	3978	3855	3957	4010	3934	3902	3921	3816	4033	4072	3951	4025	4204	4131	4044	4033	3991	4150	4081	4061
4193	4160	4059	4028	4023	4132	3940	4052	4113	4291	4209	4165	4170	4216	4158	3947	3876	3944	4028	4081	4073	4030	3978	3942	3939	3776	3894	4004	3919	3892	4086	3878	3981	4017	4033	3996	3857	3887	4042	4102	3984	4060	4136	4014	4095	4115	3987	4063	4053	4047
4155	4172	4110	3985	4083	4143	4182	4177	4149	4213	4218	4045	4121	4161	4180	4055	4045	3988	4112	4009	3999	3953	3856	3912	3997	3891	3932	3849	3822	3839	3798	3892	3882	3962	3850	3882	3797	4041	4023	4007	3948	3980	3952	3956	3917	3983	3942	3986	4013	4151
4183	3991	4028	4033	4138	4047	4083	4204	4049	4185	4173	4194	4114	4197	4017	4072	4051	4113	4129	4005	3903	3928	3926	3958	3940	3967	3744	3775	3742	3812	3839	3773	3918	3875	3944	3782	3967	3994	3829	3927	3911	4022	4021	3975	3881	4027	4040	4015	4057	3961
4167	3981	3933	3997	4182	4141	4140	4096	4088	4116	4223	4318	4233	4148	3992	4225	4086	4078	4101	3891	3859	3881	3925	4072	3898	4001	3897	3875	3977	3913	3987	3848	3844	3892	3967	4057	4085	3878	3884	3961	4158	4083	3924	3941	4046	4165	4057	4096	4052	3973
4256	4004	4083	3990	4199	4078	4144	4024	4029	3977	4018	4157	4071	4120	4104	4238	3971	3987	3919	3975	3879	3872	4123	3955	4042	3935	3999	4016	3949	3922	3937	3928	3948	4012	4152	3934	4054	4004	4093	4036	4052	4087	4134	4177	4130	4224	4125	4077	4174	4089
4193	4058	4093	4033	4127	4145	4040	4132	4099	4110	4207	4051	4209	4300	4096	4112	4110	4052	4063	3926	4118	4102	3917	4099	4084	4109	4094	4083	3997	3992	3880	4012	4103	4025	4112	3964	4214	4067	4166	4153	4062	4133	4215	4133	4161	4176	4155	4147	4174	4273
4157	4055	3970	4071	4069	3953	4075	4113	4210	4167	4254	4241	3913	4312	4125	4082	4193	3995	4056	4145	4013	4102	4138	4006	4117	4080	4124	4008	3932	4024	4006	3861	4097	3965	4011	4001	3917	4034	4050	4122	4056	4100	4079	4271	4187	4036	4093	4179	4287	4264
4291	4101	3902	3930	4102	4123	4029	4041	4121	4223	4144	4044	4146	4022	4175	4115	4238	4125	4182	4250	4189	4141	4005	4044	3991	4085	3938	3955	3840	3968	4064	4094	4130	3991	3880	3915	4015	3931	4089	4137	4124	4052	3953	4172	4100	4012	4092	4097	4106	4165
4144	4015	3909	3871	3954	4028	3932	4093	4087	4058	4141	4048	4184	4164	4244	4198	3945	4142	4136	4153	4042	4057	4093	3875	3968	4003	3972	3888	3925	3968	4081	4138	3953	3833	4061	4078	4006	4001	4012	4092	4210	4083	4038	3980	4127	4003	4069	4029	3981	4113
4252	3979	3874	4120	4090	4083	3931	3980	4044	4087	4045	4097	4139	4156	4159	4168	4285	4086	4125	4227	4254	4176	4089	4025	3986	3899	3890	3924	3964	4117	3966	3997	3933	4021	4064	4002	4092	4064	3939	3840	4009	3948	4028	4092	4029	4132	4165	4014	4063	3932
4120	4172	4036	3985	3954	3988	3780	4062	4153	4053	4020	4119	4379	4253	4223	4377	4091	4090	4085	4242	4032	4074	3988	4174	4056	4064	3988	3986	4103	4016	4025	4028	4171	4091	3969	4113	3975	4153	3987	3888	4006	3913	4045	4028	4067	3922	4087	4007	3999	4034
4124	3994	4014	3952	4038	3976	3946	3970	4037	4097	4290	4133	4221	4180	4225	4209	4190	4156	4136	4137	4024	4020	4055	4092	4033	4134	4000	4038	3906	4132	3991	4015	4050	4025	3883	4017	3934	3804	3957	3892	3900	3983	3910	3913	3947	3915	3972	4052	3981	3957
4115	4099	4120	4030	3957	3921	3970	4156	4074	4261	4025	4441	4199	4308	4136	4015	4149	4219	4204	4177	4051	4033	4203	4233	4059	4052	4001	3863	4021	4039	4022	3867	3926	4032	4060	3893	3871	3849	3869	3826	3879	3661	3806	3997	3916	3965	3896	3988	3948	4093
4129	4162	4047	4030	4140	4003	4066	4226	4145	4153	4063	4280	4280	4178	4168	4268	4284	4390	4284	4138	4141	4013	4149	4007	4109	3862	4069	4015	3990	3871	3840	3890	3858	4070	3940	3905	3882	3905	3781	3842	3700	3853	3706	3906	3870	3849	3823	3916	3906	3882
4191	4080	3989	4072	3991	3967	4039	4283	4128	4046	4012	4099	4121	3944	4068	4178	4102	4339	4256	4097	3979	4035	4033	4046	3830	3909	3997	3917	3878	3860	3919	3827	3947	3873	3887	3822	3911	3797	3874	3808	3868	3843	3783	3778	3891	3840	3836	3877	3816	3810
4208	4079	3876	4015	4065	4132	4041	4094	4111	4067	4154	4127	4068	4130	4079	4205	4177	4196	4134	4075	3974	4018	4143	3875	3989	4072	4109	3990	3974	3848	3918	3909	3867	3916	3948	3822	3841	3799	3892	3945	3890	3805	3951	3858	3906	3763	3774	3846	3795	3894
4177	4275	4083	4197	4155	4015	4077	3971	3948	3966	4209	4174	4062	4084	3968	4109	4168	4178	3908	4050	3887	4018	3865	3987	3920	3888	3839	3959	3930	3975	3886	3849	3927	3986	4016	3939	3887	3901	3814	3883	3976	3906	3836	3988	3939	3827	3886	3854	3876	3897
4132	4144	4083	4030	4066	3999	3937	3964	3885	4175	4080	4142	4124	4040	4051	4096	3960	4083	4032	4001	4003	3933	3970	4033	3927	4076	4090	3942	3989	3910	3931	3948	4174	3977	4096	3916	3952	3952	3934	3851	4013	3980	3979	4020	3898	3986	3950	3945	3879	3788
4234	4176	4179	4128	4016	4028	3936	3918	3897	3952	4138	4131	4162	3985	4105	3972	4048	4005	4022	3982	4010	3898	3992	4121	4137	4158	4133	4141	4068	3957	4065	3944	4085	3987	3961	4010	3864	4006	3899	3938	4045	3949	3866	3984	3936	3959	3978	3915	3870	3880
4339	4244	4002	4009	3955	3852	3980	4068	3948	3959	4128	3968	3937	3903	3831	3924	4070	4045	4022	3979	4092	4159	4035	4157	4178	4245	4117	4103	3981	4152	3975	3950	4035	3918	3946	4114	3963	3870	4056	3986	3972	3977	4007	3956	3972	3907	3882	3933	3909	4119
4200	4267	3980	3827	3860	3897	3951	3839	3866	3926	4047	4058	3935	3896	3920	3953	4218	3986	4104	4129	4184	4167	4175	4236	4232	4152	4199	4128	4027	4172	4081	4143	4005	4039	4150	3909	3914	3894	3994	3836	3950	3783	3953	3908	3939	3929	4072	4065	4064	4051
4313	4079	4019	4014	3893	3994	3994	3960	3993	4033	4002	4064	3942	4088	3938	4052	4311	4282	4133	4016	4087	3990	4134	4122	4245	4105	4144	4148	4107	4093	4222	4111	4140	4011	4041	3961	4028	4046	4009	3983	3957	3885	3879	3872	3781	3899	3899	3880	4003	3943
4241	4106	4060	4035	4030	3967	3851	3859	3912	3885	3864	4054	4004	4000	4146	4088	4071	4203	4053	4126	4208	4172	4154	4147	4236	4364	4127	3927	3982	4184	4122	4120	4222	4223	4100	4116	4216	4147	4082	4061	3945	4135	3979	3757	3911	3936	3860	3964	3894	3867
4215	4147	3988	3954	4135	3999	3969	4049	3961	3899	3857	3993	4038	4015	4099	4145	4105	4128	4175	4250	4018	4094	4116	4170	4129	4151	4256	4129	4106	4106	4189	4236	4147	4086	4104	4181	3984	4053	4125	4157	4097	4064	3975	3986	3876	4035	3948	4027	3935	3935
4225	4082	3928	3942	4148	4011	3951	3846	3928	3876	3892	3958	4080	3936	3997	4183	4069	4101	4140	4070	4039	4072	4097	4053	4154	4218	4306	4186	4244	4176	4090	4243	4033	4136	4033	4123	4169	4132	4165	4056	4030	4143	3904	3953	3995	4049	3960	3921	4021	4056
4201	4121	4068	4038	4140	3982	3928	3945	3828	3950	4090	4028	4197	4123	3990	4086	4102	3995	4116	4150	4061	4187	4090	4176	4150	4165	4256	4294	4312	4325	4223	4129	4204	3992	4192	4036	4047	4177	4072	4036	4133	3980	4108	3991	4052	3937	4066	4048	4109	3957
4046	4058	4171	4113	4092	4050	3850	3826	3941	4079	4122	4086	4056	4096	4097	4024	4048	4004	4011	4175	3963	4048	4076	4254	4174	4284	4179	4126	4174	4170	4217	4044	4153	4006	3970	4044	4026	4019	4144	4042	4061	4102	3989	4029	3962	4112	3998	3850	3954	4130
4110	4175	4014	4149	4059	4069	4008	3803	4110	4081	4018	4115	4113	4106	4084	3933	3918	3928	4007	3855	4074	4033	4120	4143	4205	4127	4025	4096	4294	4237	4137	4159	4125	4070	4037	3897	4092	4007	4134	4040	3967	3946	4076	3950	4040	3911	3905	4017	4079	3866
4214	4055	3989	3957	4020	3997	4096	4023	4106	4052	4085	4086	3856	4103	3907	4047	4012	4043	3964	4106	4103	4072	4133	4020	4247	4163	4139	4063	4211	4174	4139	4182	3909	4036	3914	3937	4013	3947	3976	4035	3843	3954	4043	4060	3855	3868	3884	3942	4000	4043
4065	4036	4015	3985	4032	4036	4084	4024	4015	4164	4156	4006	3936	3926	3970	3932	4007	3922	3886	4036	4075	4013	4101	4132	4146	4151	4084	4074	4125	3978	4015	4079	3865	3993	3902	3957	3993	4031	3991	4001	3928	4015	3825	3783	3899	3922	3912	3868	3953	4014
4135	4084	4029	3953	3965	4031	4058	4084	4022	4048	4012	4035	3837	3959	3931	3885	4040	4071	3898	4038	4039	3992	4011	4057	4045	3936	3937	3879	4060	3973	3904	4016	3932	3768	3967	3985	3972	3929	3875	3886	3871	4011	3854	3772	3930	3786	3852	3865	3909	3917
4204	4078	3896	3991	4127	4084	4152	4191	4232	4076	4068	4176	4101	3948	3966	4036	3997	4001	3928	3991	4006	3983	3915	3964	3834	3939	3928	3923	3869	3918	3915	3837	3833	3925	3940	3933	4075	3842	3954	4074	3896	3929	3716	3881	3903	3947	3934	3828	3837	3819
4041	3969	4034	4022	4135	4081	4132	4207	4072	4127	4211	4081	4080	4137	3966	4054	3980	4075	3887	4009	3991	3870	3824	3728	3951	3811	3878	3915	4044	3871	4060	4113	3921	3994	3864	3908	3831	4032	3983	4030	3876	3891	3917	3833	3952	3882	3912	3869	3837	3775
4080	4078	3927	4063	4098	4175	4233	4148	4024	4112	4161	4187	4109	4034	4008	3988	4070	3940	4013	3996	4086	4010	3837	3843	3901	3912	3876	3927	4000	4054	3982	3968	4047	3841	4045	3905	3952	4003	4020	4061	3945	4040	3910	3920	3927	4034	3844	3755	3865	3925
4032	4068	4007	4138	4275	4113	4148	4045	4022	3950	4144	4112	3990	4068	4064	4005	4021	3853	3926	3827	3911	3836	3941	3787	3794	3871	4058	3859	3930	4053	4045	4060	3946	3944	3995	4031	4003	3923	4041	4074	3896	3994	3974	3994	4017	3838	3915	3846	3742	3805
4192	4024	4081	4247	4062	4148	4005	4014	4097	4067	4180	4069	4049	4163	4093	3998	3908	3916	3847	3904	3955	3750	3939	3746	3750	3945	3898	3917	3952	4013	3970	3902	3976	4035	4098	4107	4051	4057	4135	3997	3937	4034	4063	4007	3981	4096	3910	3933	3887	3885
4011	4077	4125	4144	4095	4154	4062	4058	4109	4088	3974	4145	4057	4182	4154	3836	3881	3906	3890	3955	3763	3736	3806	3832	3843	3935	3824	3954	3917	3990	4033	4027	4181	4089	4049	4008	4158	4081	4127	3949	4008	4051	3990	4095	3990	3908	4137	4080	3851	3910
4125	3987	4044	4009	4081	4084	4041	3952	3961	4055	4027	4124	4121	4223	4152	3951	3833	3825	3726	3892	3699	3669	3846	3801	3858	3986	4059	4038	3865	3881	3936	4082	4037	4170	4048	4003	4110	4095	4042	3949	3950	4034	4055	3958	4052	4052	4061	3954	3973	3985
4090	4015	4180	4076	3984	3950	3959	3906	3937	4013	4105	4097	4071	4081	4054	3999	3875	3794	3883	3888	3854	3831	3887	3952	3910	3979	3865	4111	3973	3917	3884	3982	4007	4057	4128	4040	3976	4082	4005	4022	3995	4056	4025	4035	3868	4022	4015	4051	4063	4206
4074	4047	4105	3967	3926	4006	3983	3984	3899	4104	4159	4113	3996	3998	3993	3862	3846	3911	3878	3975	3967	3909	3887	3886	3877	3871	3896	3926	4116	3963	3974	4054	4057	4123	3992	4122	3921	3913	3944	3996	3891	3924	4006	4010	4008	3918	4034	4104	3964	3882
4130	3983	3855	3861	3766	3970	3884	3890	3938	4102	4049	4020	4001	3975	3974	4009	3891	3901	3848	3958	4047	4001	3977	4051	4023	3947	3879	3940	3990	3997	4075	4115	4139	4051	3999	4070	3944	3872	4004	4042	3854	3936	4042	4041	3881	4008	3995	4068	4023	4015
4087	3933	3880	3844	3849	3797	3895	3933	4011	3952	4023	4062	3994	3999	3997	3960	3836	4094	4035	3843	4021	4025	4036	4173	4044	4088	4066	3895	3910	4066	4230	4008	3974	3933	4014	3959	4015	3906	3836	3822	3946	3831	3898	3892	4024	3987	3853	3903	3998	3881
4192	4058	3954	3984	3784	3727	3719	3707	4024	3851	3904	3808	4041	3924	3981	3960	3927	3984	4030	4066	3941	4040	4030	4121	4214	4082	4022	4091	3970	4173	4051	4002	4108	4091	4140	4017	3929	3769	3856	3855	3851	3896	3917	4005	3833	3835	3904	3834	3865	3847
4125	3873	3865	3704	3806	3795	3793	3810	3922	3862	4048	3897	4108	4048	4038	3941	3914	4084	4085	4148	4256	4132	4210	4004	4163	4153	3992	4119	4038	4054	4202	3989	4092	3982	3904	4067	3876	3951	3917	3877	3776	3939	3911	3887	3729	3822	3919	3884	3893	3915
3983	3965	3744	3641	3681	3735	3795	3895	3910	3970	3904	4272	4109	4072	3970	4030	4180	4122	4280	4193	4293	4307	4193	4093	4174	4113	4249	4145	4177	4085	4126	4051	4138	3982	3927	3846	3933	3781	3860	3935	3827	3875	3774	3792	3891	3818	3948	3784	3834	3993
4020	3876	3769	3714	3806	3919	3893	3970	3885	4048	3993	4028	3943	3925	4058	4269	4025	4087	4096	4278	4282	4314	4299	4214	4217	4171	4283	4190	4104	3986	4045	4171	4123	4166	4018	3891	3888	3883	3856	3790	3898	3759	3818	3732	3857	3827	3838	3871	3880	3921
3956	3894	3911	3853	3917	3841	4014	3882	3917	3838	4003	3948	4046	3938	3935	4023	4215	4118	4219	4088	3996	4258	4349	4327	4314	4120	4174	4087	4268	4066	3988	4016	4100	4110	3896	3880	3883	3762	3861	3674	3944	3869	3735	3778	3997	3926	3923	3930	3900	3881
4135	3949	3882	3902	3960	3856	3971	3897	3823	3906	3781	3965	3943	4063	3920	4007	4106	4079	4150	4370	4140	4100	4121	4189	4181	4281	4338	4287	4181	4203	4031	4085	3882	3953	4002	3933	3863	3933	3747	3831	3788	3695	3799	3908	3933	3814	3878	3944	3809	3858
4179	3965	3763	3900	3731	3843	3931	3949	3959	3966	4009	4019	4045	4080	4018	4120	4209	4135	4186	4261	4170	4132	4215	4064	4180	4129	4105	4364	4231	4294	4167	4064	3887	4054	4004	3911	3928	4001	3779	3810	3730	3680	3876	3853	3809	3872	3746	3741	3837	3884
4087	3987	3793	3707	3918	3963	3917	4071	3961	3984	4017	4065	4065	3990	4052	4072	4158	4315	4145	4129	4194	4052	4136	4014	4073	4112	4058	3998	4008	4217	4184	4135	4006	3951	3984	3899	3856	4035	3854	3869	3720	3862	3810	3674	3735	3752	3655	3860	3715	3842
3907	3947	3834	3871	3926	4017	4054	4084	3989	4073	3972	4103	4019	4019	4082	4100	4183	4067	4049	4219	4110	4125	4094	4075	4067	3943	3982	3960	3949	4000	4092	4062	3977	3818	3937	3872	3785	3890	3761	3886	3930	3731	3791	3770	3837	3835	3784	3792	3760	3817
3855	3904	3937	3883	4041	4008	3931	3994	4048	4030	4055	4016	3911	4003	3885	4093	4036	4101	3922	4046	4023	4104	4067	4105	4142	3920	4019	3869	3725	3992	3910	4002	3998	3909	3882	3861	3831	3783	3817	3803	3908	3672	3746	3758	3786	3745	3823	3800	3862	3964
3905	3944	3922	3869	4013	4128	4128	4032	3983	4096	3873	4002	3945	3978	3965	3933	3999	3951	3985	3992	3970	4017	4039	4051	3929	3843	3937	3991	3892	3887	3748	3793	3970	3790	3763	3894	3812	3752	3776	3728	3661	3817	3792	3764	3675	3915	3805	3880	3885	3997
3840	3840	3893	3857	4033	4159	4024	3983	4001	3816	3893	3972	3996	3968	3911	3940	3970	3931	3871	3922	4026	3887	3900	3893	3756	3777	3854	3944	3898	3763	3728	3700	3759	3813	3789	3877	3836	3713	3770	3838	3815	3854	3676	3603	3587	3643	3817	3792	4018	3970
3919	3850	3820	3941	4044	4013	4039	3962	3902	3875	3931	3860	3993	3947	3973	3980	3928	3863	3996	3894	3908	3773	3948	3679	3758	3821	3842	3889	3821	3901	3761	3772	3771	3667	3771	3800	3775	3673	3718	3784	3813	3759	3696	3646	3717	3646	3642	3717	3798	3845
3929	3812	3746	3841	4086	3949	3965	3986	3893	3875	3914	3812	3967	3906	4018	4072	4033	3921	3874	3905	3860	3895	3863	3672	3771	3772	3786	3775	3758	3847	3839	3692	3766	3688	3697	3760	3635	3717	3627	3640	3659	3681	3605	3580	3634	3707	3727	3819	3708	3765
3923	3850	3654	3932	3822	3915	3915	3999	3973	4028	4201	3873	4065	4063	3970	4096	4059	3934	4000	3867	3796	3825	3740	3731	3636	3754	3704	3792	3740	3745	3803	3650	3732	3558	3652	3728	3583	3811	3590	3476	3687	3740	3672	3688	3666	3629	3830	3520	3695	3769
3908	3581	3724	3602	3904	3944	3976	3974	4074	4029	4066	4045	4027	4017	4069	4147	4080	4136	4053	3943	3908	3902	3815	3745	3750	3724	3701	3608	3713	3832	3809	3834	3624	3601	3624	3566	3558	3674	3687	3701	3505	3629	3636	3625	3519	3572	3548	3637	3665	3658
3824	3765	3786	3838	3842	3958	3930	4062	4022	4052	3951	4024	4251	4137	4124	4117	4110	4134	4125	3923	4016	3792	3878	3863	3723	3620	3592	3632	3704	3720	3709	3755	3724	3655	3507	3637	3589	3593	3661	3665	3618	3657	3552	3545	3564	3509	3517	3655	3662	3631
3854	3658	3737	3772	3962	4003	4003	4012	3989	4127	4083	3993	4046	3985	4043	4164	4110	4215	4182	3970	4039	4076	3929	3821	3773	3700	3581	3674	3579	3608	3755	3791	3774	3618	3488	3528	3658	3550	3644	3608	3631	3547	3451	3494	3649	3619	3645	3611	3648	3643
3779	3803	3843	3892	3997	4018	3990	4073	4035	4181	3930	4097	3938	4097	4022	4169	4085	4031	4140	4233	4040	4089	3983	3982	3751	3577	3673	3649	3561	3624	3746	3743	3715	3656	3557	3492	3548	3766	3602	3682	3580	3459	3590	3596	3630	3657	3546	3620	3506	3502
3963	3860	3877	3986	3958	3925	4014	3899	4014	4045	4016	3924	3852	3887	3950	4135	4166	4144	4145	4116	4113	4083	4091	4024	3861	3674	3708	3750	3686	3765	3578	3687	3564	3617	3712	3618	3590	3645	3576	3564	3608	3527	3634	3521	3692	3648	3550	3485	3486	3518
4064	3897	3966	3975	4045	4070	3917	3962	4048	3859	3976	3974	3937	3959	3899	3908	3903	4057	4041	3978	4021	4031	4006	4051	3807	3834	3888	3720	3682	3712	3698	3666	3555	3696	3697	3704	3557	3571	3560	3602	3707	3612	3649	3577	3565	3532	3536	3424	3543	3547
4072	3942	3964	3966	3968	4009	3963	3856	3855	3917	3880	3905	3844	3700	3847	3949	3927	3860	4003	4024	4143	4062	3962	3909	3808	3767	3908	3764	3766	3672	3635	3734	3670	3685	3810	3819	3692	3602	3635	3711	3635	3715	3538	3572	3652	3594	3569	3574	3607	3623
3971	4054	4107	3930	4071	4101	3945	4084	3825	3803	3879	3947	3843	3724	3709	3823	3782	3863	3837	3876	3977	3902	4003	3852	3835	3761	3914	3846	3834	3704	3771	3668	3641	3572	3773	3746	3745	3438	3633	3645	3695	3573	3598	3581	3578	3615	3700	3663	3607	3645
4198	4041	4054	4109	4061	3915	4048	3970	3897	3832	3812	3781	3623	3535	3685	3740	3709	3683	3905	3726	3946	3876	3924	3923	3714	3722	3777	3870	3786	3776	3703	3699	3653	3740	3731	3717	3657	3666	3584	3570	3753	3566	3507	3686	3685	3777	3684	3657	3647	3753
4234	4061	4036	4041	4040	3993	4027	3945	3906	3850	3866	3747	3764	3712	3675	3675	3672	3692	3768	3749	3881	3904	3836	3935	3791	3909	3794	3843	3879	3769	3733	3656	3845	3831	3714	3800	3680	3731	3633	3666	3681	3752	3736	3675	3741	3759	3694	3728	3620	3662
4119	4171	4132	3866	3970	4024	3954	4067	3942	4033	3845	3735	3721	3672	3634	3553	3547	3704	3629	3735	3714	3821	3700	3745	3822	3749	3900	3799	3772	3640	3781	3697	3678	3756	3777	3842	3784	3703	3565	3783	3708	3639	3766	3597	3723	3588	3876	3699	3730	3672
4169	4184	4060	3878	4072	4154	3915	3968	3892	3827	3746	3772	3760	3642	3631	3601	3624	3608	3658	3641	3646	3670	3763	3798	3747	3810	3804	3673	3807	3757	3628	3725	3701	3733	3629	3687	3849	3723	3614	3640	3710	3665	3613	3726	3764	3770	3849	3689	3641	3742
4144	4001	3861	3966	4016	4007	4059	3910	3892	3936	3836	3707	3765	3767	3598	3579	3633	3523	3596	3563	3630	3597	3637	3818	3786	3672	3743	3743	3695	3622	3576	3701	3690	3799	3719	3683	3749	3660	3614	3552	3849	3749	3764	3766	3783	3711	3800	3666	3706	3693
4168	4020	3929	3956	3855	3807	3870	3984	3996	3854	3839	3884	3757	3749	3664	3661	3594	3556	3839	3795	3614	3516	3733	3685	3715	3781	3810	3698	3634	3576	3706	3620	3762	3645	3679	3661	3650	3669	3585	3563	3789	3836	3710	3580	3738	3706	3662	3808	3644	3800
3980	4018	3922	3914	3790	3832	3779	3827	3760	3780	3929	3907	3849	3681	3756	3693	3640	3682	3608	3647	3701	3728	3712	3673	3695	3789	3835	3718	3805	3601	3649	3613	3655	3658	3691	3691	3684	3648	3663	3556	3762	3891	3734	3706	3684	3703	3787	3664	3696	3683
4138	4019	3867	3866	3887	3732	3914	3750	3856	3876	3801	3904	3834	3788	3761	3697	3712	3647	3741	3726	3699	3655	3644	3642	3757	3828	3683	3748	3670	3558	3711	3578	3583	3757	3642	3668	3621	3644	3603	3643	3759	3809	3658	3606	3668	3691	3780	3689	3717	3703
4070	4036	3976	3705	3731	3847	3660	3702	3733	3828	3921	3781	3792	3810	3835	3696	3616	3728	3724	3628	3803	3722	3685	3778	3856	3764	3849	3763	3749	3615	3599	3646	3731	3729	3752	3654	3621	3559	3665	3792	3702	3769	3624	3548	3547	3559	3614	3673	3649	3704
4023	3971	4187	3932	3900	3762	3645	3645	3823	3820	3852	3733	3793	3672	3754	3747	3673	3691	3708	3659	3724	3775	3869	3793	3867	3888	3848	3863	3779	3688	3543	3625	3774	3635	3640	3843	3767	3654	3608	3697	3776	3782	3653	3608	3626	3679	3598	3658	3533	3641
4132	3953	3983	3827	3837	3767	3670	3737	3776	3785	3729	3877	3748	3771	3790	3626	3612	3698	3809	3650	3799	3797	3793	3771	3892	3737	3933	3774	3878	3781	3766	3688	3688	3753	3728	3834	3660	3550	3744	3670	3733	3635	3631	3611	3624	3658	3623	3561	3566	3603
4094	3948	3960	3910	3884	3755	3753	3675	3693	3830	3748	3635	3717	3651	3810	3635	3758	3695	3740	3757	3671	3821	3695	3907	3916	3830	3775	3865	3906	3712	3686	3691	3766	3655	3741	3770	3808	3740	3705	3757	3834	3750	3564	3521	3647	3763	3656	3694	3650	3535
4085	3992	3908	4010	3876	3782	3780	3674	3778	3653	3798	3605	3725	3700	3749	3764	3836	3769	3618	3817	3773	3708	3875	3830	3846	3893	3825	3860	3773	3788	3841	3817	3708	3842	3897	3857	3841	3682	3830	3834	3831	3665	3768	3530	3703	3454	3614	3610	3659	3691
3924	3963	4027	3899	3933	3951	3864	3832	3686	3711	3703	3722	3652	3805	3843	3731	3889	3842	3750	3780	3829	3751	3728	3823	3881	3995	3962	3880	3831	3844	3765	3831	3715	3861	3767	3914	3939	3770	3814	3714	3769	3710	3662	3442	3699	3787	3668	3629	3599	3714
4034	4010	3893	4062	4048	3977	3861	3868	3882	3809	3731	3667	3698	3859	3841	3887	3788	3761	3814	3831	3771	3725	3718	3838	3897	3899	3976	3785	3804	3826	3763	3907	3857	3932	3866	4011	3849	3870	3856	3791	3808	3764	3653	3623	3729	3809	3603	3640	3620	3610
3877	4021	3887	4135	3974	4258	3933	3918	3804	3840	3712	3637	3770	3866	3839	3800	3850	3808	3833	3726	3779	3871	3735	3778	3766	3849	3879	3705	3683	3735	3698	3785	3868	3855	3852	3861	3870	3703	3940	3718	3757	3782	3795	3656	3778	3837	3735	3674	3642	3759
3816	3881	3922	3917	4150	4112	4093	3990	3825	3864	3840	3842	3814	3757	3729	3768	3978	3862	3712	3759	3762	3719	3860	3826	3798	3874	3826	3819	3794	3624	3810	3727	3872	3820	3824	3752	3812	3634	3852	3756	3730	3679	3650	3667	3706	3701	3759	3682	3747	3633
3837	3655	3865	3816	3996	4091	4007	4001	4123	4128	3952	3755	3974	3781	3869	4036	3860	3848	3880	3754	3886	3802	3835	3868	3779	3616	3710	3665	3621	3685	3690	3822	3702	3824	3706	3683	3719	3756	3789	3802	3759	3698	3595	3702	3731	3742	3823	3750	3698	3594
3870	3850	3666	3731	3906	4029	4065	4027	4051	3993	3886	3860	3879	3838	3761	3951	3844	3839	3742	3795	3791	3873	3656	3888	3761	3763	3839	3788	3695	3700	3808	3801	3742	3745	3680	3600	3718	3642	3765	3650	3580	3688	3682	3785	3771	3749	3785	3690	3838	3521
3946	3769	3809	3884	3892	3886	3920	3994	3904	3995	3940	3982	3922	3849	3923	3789	3873	3940	3866	3934	3883	3827	3922	3916	3776	3769	3812	3621	3645	3711	3682	3930	3756	3873	3675	3719	3706	3841	3738	3728	3531	3666	3671	3684	3836	3729	3719	3732	3704	3734
4070	3871	3932	3770	3827	3865	3870	3882	3873	3968	4008	3818	3872	3734	3815	3748	3788	3814	3810	3939	3940	3847	3857	3796	3789	3779	3813	3712	3735	3757	3808	3904	3859	3662	3684	3645	3625	3790	3743	3510	3583	3703	3706	3789	3799	3781	3772	3739	3736	3540
4081	3873	3929	3659	3784	3867	3776	3850	3847	4044	3851	3882	3906	3973	3794	3906	3828	3873	3845	3771	3790	3895	3906	3848	3769	3680	3758	3876	3757	3973	3960	3877	3677	3743	3764	3685	3752	3839	3788	3686	3562	3641	3708	3751	3701	3734	3789	3739	3714	3536
4008	3924	3898	3892	3734	3792	3803	3742	3898	3772	3734	3891	3785	3805	3856	3805	3837	3721	3884	3724	3790	3746	3765	3840	3717	3797	3778	3776	3770	3736	3927	3777	3759	3493	3716	3781	3758	3788	3680	3741	3640	3732	3773	3637	3706	3684	3726	3639	3757	3654
4116	4089	3982	3912	3886	3860	3818	3823	3824	3800	3723	3660	3660	3809	3854	3754	3840	3848	3785	3784	3631	3790	3679	3712	3755	3736	3801	3885	3942	3692	3790	3827	3651	3662	3822	3863	3821	3741	3728	3698	3593	3748	3748	3789	3667	3783	3701	3724	3595	3684
4092	4058	4066	4062	4069	4036	3969	3817	3866	3920	3670	3604	3697	3692	3675	3620	3758	3718	3644	3716	3631	3694	3646	3618	3704	3661	3705	3817	3702	3746	3727	3701	3788	3717	3824	3720	3713	3755	3733	3713	3720	3611	3549	3678	3792	3583	3678	3628	3611	3607
3973	4047	3991	4003	4085	4014	4005	3930	3991	3820	3750	3709	3645	3724	3759	3682	3767	3750	3698	3675	3644	3654	3750	3541	3614	3678	3568	3710	3580	3578	3650	3753	3799	3647	3693	3824	3715	3760	3715	3615	3769	3620	3809	3676	3623	3646	3684	3714	3643	3615
3959	3960	3926	3919	3997	4030	3947	3898	3938	3906	3854	3837	3619	3736	3708	3582	3654	3783	3669	3725	3673	3736	3659	3695	3654	3756	3623	3626	3524	3485	3561	3675	3758	3645	3746	3580	3717	3676	3649	3715	3600	3591	3613	3627	3684	3614	3589	3774	3736	3678
3957	3893	3980	3916	3967	4042	4170	3988	3952	3946	3799	3874	3759	3707	3680	3799	3777	3783	3810	3826	3650	3734	3569	3554	3778	3608	3570	3577	3432	3617	3635	3657	3662	3598	3609	3557	3697	3726	3572	3547	3619	3582	3625	3633	3716	3682	3723	3713	3809	3655
4086	3950	3777	3867	3914	3998	3926	3825	4004	3992	3965	3842	3827	3775	3730	3714	3727	3728	3782	3678	3746	3504	3629	3610	3597	3551	3662	3601	3579	3647	3554	3586	3673	3507	3485	3697	3640	3689	3636	3625	3714	3573	3639	3703	3723	3678	3664	3690	3586	3748
3994	4041	3893	3827	3882	3917	3826	4003	3908	4013	3920	3931	3841	3863	3764	3631	3782	3723	3676	3742	3651	3781	3581	3570	3672	3669	3661	3686	3771	3643	3653	3526	3569	3598	3546	3540	3611	3580	3621	3569	3604	3662	3632	3621	3554	3514	3605	3757	3777	3711
4173	3979	3993	3757	3902	3752	3682	3873	3705	3947	3821	3939	3919	3910	3742	3760	3597	3563	3686	3688	3698	3613	3563	3585	3719	3639	3789	3648	3716	3614	3651	3502	3449	3614	3754	3606	3539	3581	3564	3712	3572	3529	3541	3458	3762	3485	3478	3565	3596	3587
3841	3862	3972	3961	3919	3697	3751	3761	3778	3709	3894	3776	3839	3811	3707	3669	3668	3596	3623	3667	3703	3717	3685	3679	3605	3759	3697	3689	3739	3647	3453	3521	3517	3674	3665	3528	3544	3392	3469	3545	3663	3619	3593	3632	3558	3521	3560	3509	3577	3493
3719	3757	3912	3880	3940	3852	3912	3789	3667	3797	3788	3744	3717	3902	3790	3771	3729	3623	3754	3695	3633	3603	3639	3719	3562	3552	3619	3495	3576	3682	3501	3472	3505	3537	3572	3635	3450	3502	3566	3470	3633	3640	3673	3468	3525	3492	3501	3419	3441	3417
3823	3613	3801	3778	4034	3843	3881	3859	3791	3838	3763	3889	3784	3705	3810	3744	3718	3750	3746	3759	3672	3617	3719	3635	3662	3563	3662	3512	3486	3683	3706	3600	3425	3473	3559	3656	3504	3489	3417	3516	3554	3587	3581	3552	3556	3521	3429	3507	3432	3529
3911	3763	3827	3758	3865	3809	3835	3791	4007	3950	3787	3789	3751	3755	3694	3772	3751	3791	3759	3768	3768	3674	3615	3627	3548	3681	3642	3521	3684	3503	3670	3563	3471	3540	3581	3557	3532	3487	3451	3503	3551	3554	3630	3553	3522	3588	3522	3497	3510	3556
3812	4022	3757	3707	3821	3845	3723	3855	3871	3879	3635	3829	3669	3800	3591	3774	3664	3712	3759	3814	3658	3658	3633	3698	3663	3708	3714	3717	3574	3635	3592	3514	3620	3534	3465	3528	3693	3526	3557	3299	3510	3494	3512	3590	3630	3496	3560	3542	3561	3519
3984	3993	3766	3686	3854	3749	3848	3788	3875	3928	3901	3811	3855	3780	3772	3717	3843	3737	3753	3784	3747	3748	3744	3754	3792	3563	3648	3660	3720	3679	3600	3588	3598	3375	3563	3487	3610	3674	3634	3527	3465	3505	3481	3565	3592	3644	3596	3643	3605	3579
3841	3970	3706	3888	3874	3816	3748	3823	3790	3893	3824	3838	3899	3892	3803	3711	3761	3762	3719	3851	3757	3717	3772	3722	3750	3692	3732	3597	3637	3590	3721	3600	3476	3544	3579	3541	3585	3589	3626	3606	3450	3521	3490	3565	3619	3524	3476	3580	3550	3622
3879	3749	3695	3811	3856	3782	3648	3792	3771	3863	3775	3865	3916	3922	3840	3897	3818	3733	3861	3733	3782	3709	3499	3675	3634	3588	3597	3581	3679	3498	3545	3591	3580	3661	3635	3518	3484	3517	3479	3498	3581	3476	3446	3412	3572	3412	3576	3487	3480	3550
3613	3749	3627	3854	3818	3868	3775	3811	3804	3844	3932	3782	3841	3902	3846	3812	3952	3933	3820	3673	3712	3617	3660	3571	3686	3613	3519	3581	3540	3532	3502	3523	3414	3409	3416	3589	3415	3517	3358	3411	3556	3327	3440	3443	3471	3450	3487	3393	3572	3439
3757	3681	3718	3738	3762	3656	3830	3833	3839	3922	3870	3837	3874	3836	3751	3782	3958	4011	3869	3949	3788	3793	3701	3729	3574	3699	3399	3574	3581	3656	3526	3447	3478	3428	3559	3556	3422	3350	3476	3483	3488	3354	3394	3315	3472	3372	3357	3461	3527	3432
3871	3821	3690	3696	3650	3781	3699	3911	3827	3843	3787	3847	3766	3840	3979	3885	3877	3771	4056	3920	3854	3856	3678	3756	3801	3613	3718	3654	3708	3566	3560	3549	3474	3424	3439	3565	3405	3438	3276	3350	3356	3352	3519	3431	3395	3454	3409	3422	3381	3474
3875	3869	3696	3693	3709	3479	3638	3719	3791	3991	4022	3900	3802	3894	3880	3864	3841	3993	3804	3954	3859	3841	3732	3800	3717	3791	3753	3710	3708	3554	3684	3677	3634	3589	3535	3542	3382	3543	3565	3295	3531	3436	3498	3589	3497	3498	3577	3521	3478	3539
3741	3754	3797	3707	3712	3682	3647	3651	3612	3738	3871	4029	3876	3905	3861	3888	3728	3753	3939	3833	3802	3767	3746	3776	3707	3876	3774	3819	3796	3767	3637	3649	3728	3597	3597	3547	3601	3582	3559	3478	3515	3671	3460	3683	3541	3659	3664	3656	3542	3426
3714	3722	3671	3698	3717	3718	3663	3678	3718	3769	3872	3811	3950	3923	3846	3955	3872	3747	3811	3855	3847	3678	3726	3739	3789	3833	3771	3811	3860	3782	3770	3768	3789	3764	3687	3574	3571	3617	3591	3612	3485	3560	3512	3590	3439	3798	3603	3576	3753	3527
3718	3685	3627	3670	3666	3630	3656	3719	3754	3836	3898	3859	3978	3926	3898	3881	3980	3986	3878	3889	3820	3774	3750	3755	3774	3675	3726	3947	3874	3633	3684	3699	3704	3629	3734	3611	3617	3558	3504	3443	3521	3703	3483	3562	3434	3572	3446	3629	3462	3672
3704	3664	3560	3550	3570	3636	3738	3873	3808	3856	3989	3881	3810	3908	3922	3863	3975	3894	4010	3958	3976	3857	3805	3788	3740	3828	3895	3670	3568	3648	3727	3609	3696	3619	3584	3591	3600	3387	3451	3607	3533	3499	3494	3665	3488	3574	3513	3428	3526	3647
3701	3537	3647	3576	3705	3688	3658	3591	3834	3832	3921	3983	4000	3928	3917	3834	3912	3883	3940	4049	3892	3888	3789	3911	3901	3805	3866	3684	3813	3655	3632	3561	3606	3645	3661	3603	3489	3451	3520	3422	3467	3562	3577	3450	3555	3586	3523	3668	3622	3595
3674	3503	3583	3643	3522	3605	3580	3588	3687	3849	3892	3868	3969	3891	3904	3757	3922	3921	3947	3761	3910	3947	3944	3938	3862	3878	3867	3818	3883	3729	3751	3607	3643	3627	3714	3517	3557	3529	3401	3591	3624	3555	3602	3663	3802	3688	3600	3658	3591	3635
3813	3580	3518	3483	3633	3596	3646	3567	3575	3721	3702	3709	3962	3937	3978	3968	3881	3943	3955	3919	3969	3980	3919	3983	3904	3898	3867	3991	3675	3710	3740	3686	3664	3788	3654	3644	3825	3693	3569	3560	3638	3713	3640	3675	3642	3677	3598	3643	3647	3586
3730	3669	3552	3485	3646	3622	3654	3629	3566	3726	3751	3741	3621	3873	3728	3908	3914	3941	4001	4035	3951	3947	4001	3903	3821	3822	3773	3832	3907	3687	3689	3754	3605	3672	3688	3627	3651	3783	3617	3587	3685	3692	3636	3645	3707	3698	3617	3566	3548	3751
3733	3549	3664	3606	3638	3500	3579	3546	3792	3541	3819	3656	3767	3687	3912	3865	3759	3795	3928	3912	4043	3913	3965	4047	3960	3875	3925	3776	3757	3808	3837	3737	3778	3755	3826	3717	3643	3825	3650	3739	3623	3625	3723	3641	3659	3554	3738	3725	3782	3772
3802	3568	3622	3615	3585	3737	3635	3654	3652	3686	3792	3749	3610	3758	3806	3782	3764	3723	3907	3848	3910	3898	3994	3966	3949	3977	3958	3862	3847	3863	3946	3710	3696	3812	3757	3822	3844	3719	3704	3760	3855	3756	3619	3808	3780	3728	3752	3667	3807	3665
3728	3709	3656	3617	3634	3569	3653	3663	3569	3633	3597	3719	3695	3832	3600	3684	3762	3763	3841	3830	3871	3781	3885	3884	3820	3907	3889	3903	3762	3953	3837	3821	3737	3780	3818	3899	3816	3848	3700	3766	3799	3774	3732	3768	3733	3782	3847	3692	3736	3761
3696	3724	3692	3658	3722	3611	3604	3652	3603	3620	3605	3778	3554	3813	3838	3778	3779	3691	3849	3768	3808	3891	3942	3865	3830	3824	3802	3780	3961	3875	3748	3827	3661	3635	3793	3704	3746	3717	3750	3713	3657	3844	3717	3749	3803	3778	3740	3769	3594	3738
3741	3759	3633	3622	3568	3714	3587	3619	3692	3714	3642	3721	3621	3663	3684	3705	3724	3844	3690	3823	3807	4025	3940	3939	3807	3853	3716	3803	3691	3703	3843	3667	3729	3691	3747	3630	3768	3706	3755	3538	3642	3630	3561	3742	3670	3755	3651	3737	3665	3661
3815	3820	3668	3595	3604	3639	3631	3548	3662	3713	3577	3495	3604	3710	3641	3596	3809	3842	3736	3779	3746	3820	3816	3828	3889	3925	3853	3744	3757	3748	3636	3806	3757	3689	3575	3644	3691	3679	3742	3664	3609	3613	3655	3599	3724	3672	3611	3652	3580	3707
3875	3853	3859	3667	3705	3626	3626	3571	3590	3617	3653	3667	3660	3597	3745	3605	3704	3674	3793	3785	3865	3738	3810	3809	3718	3827	3803	3772	3760	3671	3782	3863	3743	3733	3732	3686	3765	3604	3495	3493	3604	3545	3705	3590	3682	3741	3642	3527	3566	3575
3817	3865	3814	3681	3845	3543	3628	3530	3633	3707	3626	3725	3531	3607	3713	3665	3731	3658	3670	3619	3703	3745	3745	3798	3871	3630	3681	3681	3685	3771	3781	3663	3675	3561	3694	3687	3720	3675	3574	3540	3667	3636	3597	3615	3696	3527	3623	3577	3590	3610
3828	3854	3854	3805	3720	3682	3661	3716	3506	3643	3698	3573	3551	3636	3613	3642	3574	3548	3632	3623	3652	3566	3708	3716	3884	3705	3647	3641	3729	3702	3664	3711	3687	3646	3591	3653	3486	3672	3491	3649	3557	3476	3533	3619	3654	3507	3688	3439	3560	3658
3930	3921	3702	3852	3844	3794	3833	3797	3739	3758	3715	3731	3623	3719	3631	3590	3642	3588	3654	3609	3545	3599	3694	3672	3686	3522	3618	3612	3605	3545	3664	3626	3551	3684	3674	3494	3586	3485	3628	3520	3541	3620	3522	3664	3691	3525	3460	3569	3561	3543
3900	3894	3823	3896	3827	3918	3786	3732	3775	3657	3739	3754	3868	3659	3639	3536	3613	3563	3554	3609	3649	3606	3498	3590	3602	3589	3630	3510	3609	3704	3544	3555	3705	3638	3560	3652	3536	3531	3524	3459	3544	3562	3609	3485	3557	3575	3493	3528	3637	3546
3780	3840	3750	3839	3994	3676	3766	3702	3734	3795	3859	3724	3860	3682	3669	3634	3683	3594	3571	3643	3573	3523	3599	3567	3543	3437	3503	3613	3661	3543	3569	3566	3599	3623	3692	3486	3555	3492	3379	3581	3461	3496	3620	3609	3476	3537	3435	3485	3516	3467
3889	3747	3857	3854	3916	3862	3980	3824	3857	3818	3865	3785	3780	3766	3743	3663	3623	3577	3627	3575	3577	3565	3462	3543	3551	3484	3501	3638	3560	3548	3499	3492	3611	3622	3638	3568	3615	3433	3453	3458	3503	3529	3377	3477	3528	3463	3500	3399	3426	3487
3832	3857	3712	3702	3868	3872	3786	3811	3698	3866	3905	3905	3749	3889	3687	3666	3653	3592	3636	3648	3541	3602	3544	3613	3583	3487	3559	3512	3541	3400	3419	3451	3538	3538	3424	3478	3588	3495	3499	3513	3466	3537	3413	3469	3511	3442	3406	3475	3448	3403
3789	3798	3694	3895	3805	3874	3761	3800	3775	3844	3763	3839	3775	3833	3809	3673	3649	3823	3652	3612	3517	3614	3577	3588	3647	3655	3581	3553	3635	3617	3531	3509	3440	3510	3575	3461	3526	3523	3441	3355	3426	3468	3336	3553	3456	3378	3414	3407	3364	3465
3833	3663	3775	3817	3872	3844	3727	3730	3768	3798	3808	3937	3842	3777	3804	3740	3755	3767	3710	3651	3616	3641	3634	3610	3603	3635	3586	3573	3616	3573	3482	3554	3453	3509	3512	3503	3417	3547	3543	3518	3558	3485	3437	3421	3408	3520	3480	3416	3414	3492
3643	3639	3820	3652	3829	3812	3800	3827	3939	3812	3797	3860	3734	3840	3825	3800	3728	3652	3793	3713	3671	3725	3779	3680	3596	3742	3582	3649	3562	3544	3597	3527	3657	3515	3570	3539	3358	3468	3567	3561	3431	3479	3430	3317	3394	3424	3350	3393	3435	3574
3740	3476	3562	3588	3676	3776	3787	3773	3713	3803	3814	3787	3938	3780	3958	3783	3769	3683	3678	3765	3772	3824	3599	3700	3539	3789	3641	3620	3595	3529	3596	3540	3565	3611	3673	3495	3561	3550	3399	3535	3512	3503	3542	3504	3429	3494	3398	3526	3459	3547
3704	3564	3569	3557	3646	3777	3749	3708	3742	3798	3850	3891	3824	3972	3891	3779	3849	3752	3739	3779	3743	3701	3784	3773	3690	3760	3646	3688	3572	3560	3532	3511	3552	3591	3643	3707	3529	3533	3563	3467	3478	3515	3505	3470	3516	3581	3420	3531	3539	3684
3628	3517	3436	3486	3561	3671	3857	3804	3764	3804	3805	3850	3936	3803	3850	3807	3887	3815	3616	3709	3770	3882	3626	3767	3627	3620	3631	3608	3582	3607	3607	3512	3459	3504	3560	3529	3568	3512	3627	3502	3619	3466	3654	3694	3627	3546	3498	3373	3624	3598
3587	3674	3510	3614	3621	3666	3690	3650	3674	3783	3654	3758	3728	3759	3830	3819	3829	3716	3783	3722	3811	3726	3708	3669	3723	3574	3649	3689	3603	3539	3585	3532	3454	3541	3526	3477	3632	3556	3434	3543	3555	3637	3532	3608	3701	3589	3592	3527	3652	3528
3831	3716	3709	3496	3593	3617	3688	3711	3664	3733	3669	3635	3728	3721	3712	3694	3670	3757	3683	3699	3733	3662	3756	3696	3644	3686	3588	3660	3640	3660	3603	3702	3570	3685	3617	3550	3596	3574	3503	3756	3491	3565	3656	3706	3568	3688	3594	3680	3710	3590
3873	3679	3659	3654	3768	3630	3721	3681	3628	3777	3650	3593	3593	3673	3611	3639	3699	3538	3747	3655	3749	3702	3791	3716	3602	3663	3715	3630	3701	3706	3718	3576	3681	3591	3632	3608	3602	3754	3553	3498	3607	3740	3636	3758	3813	3641	3715	3668	3655	3581
3797	3706	3688	3722	3747	3640	3773	3675	3611	3491	3660	3419	3479	3610	3551	3670	3538	3572	3593	3583	3623	3714	3626	3629	3509	3605	3841	3639	3654	3675	3692	3630	3681	3737	3720	3741	3684	3726	3598	3774	3686	3663	3687	3674	3677	3702	3793	3723	3689	3699
3827	3750	3659	3820	3697	3796	3719	3610	3590	3591	3489	3465	3577	3720	3579	3674	3526	3571	3676	3647	3600	3662	3670	3676	3633	3521	3620	3576	3556	3615	3641	3624	3654	3773	3648	3651	3713	3723	3533	3711	3695	3612	3672	3678	3701	3768	3665	3816	3769	3735
4005	3667	3660	3655	3706	3764	3476	3609	3576	3466	3406	3464	3467	3635	3485	3555	3485	3599	3614	3727	3627	3632	3617	3646	3578	3577	3633	3585	3584	3792	3692	3656	3576	3589	3718	3585	3662	3773	3652	3529	3678	3604	3777	3563	3650	3762	3764	3586	3679	3639
3945	3841	3816	3801	3728	3643	3684	3602	3612	3555	3507	3341	3530	3544	3574	3600	3564	3491	3642	3613	3721	3575	3699	3569	3753	3597	3671	3540	3564	3650	3559	3681	3615	3500	3542	3626	3628	3652	3620	3767	3559	3596	3601	3575	3686	3766	3673	3585	3676	3648
4084	3873	3798	3752	3847	3718	3662	3618	3532	3441	3435	3412	3539	3563	3655	3638	3618	3611	3706	3679	3584	3555	3554	3583	3555	3643	3561	3556	3633	3508	3426	3559	3489	3483	3527	3576	3536	3520	3678	3612	3491	3672	3637	3566	3720	3506	3602	3555	3638	3644
3968	3805	3809	3671	3805	3615	3708	3806	3604	3461	3617	3543	3624	3691	3671	3706	3534	3639	3674	3618	3606	3594	3555	3635	3662	3553	3592	3515	3524	3447	3573	3456	3412	3452	3431	3515	3610	3471	3561	3447	3450	3491	3510	3515	3680	3516	3472	3626	3580	3471
3951	3724	3849	3851	3877	3732	3760	3705	3601	3628	3611	3573	3717	3811	3709	3779	3586	3545	3560	3613	3624	3612	3611	3585	3442	3522	3510	3419	3400	3550	3504	3579	3523	3510	3438	3523	3413	3506	3357	3497	3415	3453	3475	3568	3448	3527	3514	3672	3538	3546
3925	3693	3762	3787	3850	3850	3863	3772	3655	3746	3676	3568	3739	3822	3842	3847	3814	3669	3483	3509	3505	3534	3567	3507	3614	3506	3392	3431	3555	3522	3251	3482	3350	3476	3475	3412	3393	3410	3454	3526	3504	3498	3379	3396	3420	3649	3566	3598	3494	3436
4004	3931	3919	3857	3830	3848	3739	3905	3924	3847	3792	3817	3752	3807	3875	3854	3753	3708	3570	3536	3532	3515	3540	3457	3498	3452	3423	3495	3424	3440	3467	3487	3402	3484	3395	3504	3582	3522	3499	3439	3484	3374	3376	3584	3554	3553	3524	3583	3567	3556
3732	3762	3911	3760	3832	3840	3863	3790	3902	3846	3834	3778	3801	3903	3950	3736	3756	3590	3667	3647	3484	3489	3622	3510	3440	3427	3469	3546	3581	3439	3297	3487	3495	3467	3418	3458	3468	3509	3460	3460	3489	3558	3493	3550	3605	3591	3595	3626	3649	3687
3745	3846	3738	3779	3807	3820	3712	3851	3831	3796	3830	3788	3847	3876	3705	3849	3819	3635	3771	3518	3667	3522	3478	3431	3578	3491	3464	3512	3490	3518	3401	3474	3426	3440	3565	3404	3557	3603	3451	3534	3424	3508	3475	3536	3554	3726	3557	3651	3600	3675
3979	3892	3881	3756	3852	3775	3837	3859	3898	3814	3841	3575	3699	3847	3817	3686	3661	3670	3709	3541	3619	3683	3579	3572	3642	3684	3651	3555	3537	3448	3603	3612	3434	3585	3575	3516	3626	3605	3652	3602	3468	3708	3551	3748	3729	3597	3644	3775	3757	3782
3945	3914	3805	3807	3929	3794	3684	3778	3721	3685	3615	3611	3736	3812	3710	3655	3628	3566	3737	3579	3698	3704	3666	3660	3735	3691	3581	3538	3652	3738	3633	3677	3529	3622	3572	3545	3682	3722	3582	3585	3661	3668	3618	3665	3655	3621	3723	3792	3718	3710
3877	3960	3891	3839	3747	3713	3719	3697	3619	3767	3727	3643	3547	3776	3693	3584	3676	3729	3663	3762	3689	3630	3807	3700	3911	3767	3712	3624	3771	3705	3625	3753	3607	3667	3601	3680	3718	3780	3703	3721	3595	3788	3630	3719	3732	3725	3772	3811	3864	3764
4009	3938	3756	3748	3855	3774	3650	3658	3595	3779	3616	3683	3712	3686	3697	3725	3617	3703	3632	3661	3762	3726	3710	3771	3641	3768	3734	3678	3784	3813	3696	3764	3844	3724	3637	3778	3665	3813	3611	3687	3598	3566	3736	3747	3741	3915	3758	3775	3775	3701
3922	3838	3764	3818	3655	3580	3644	3594	3540	3619	3625	3628	3623	3691	3609	3701	3773	3709	3696	3700	3569	3620	3736	3783	3760	3778	3876	3562	3705	3684	3782	3820	3718	3670	3752	3701	3755	3791	3784	3616	3688	3649	3599	3786	3689	3737	3810	3784	3802	3737
4078	3903	3722	3573	3652	3624	3471	3528	3632	3589	3747	3592	3651	3684	3744	3709	3839	3709	3932	3796	3854	3607	3719	3658	3800	3833	3798	3691	3758	3768	3850	3712	3885	3798	3657	3660	3752	3741	3715	3704	3673	3528	3651	3651	3703	3710	3633	3699	3622	3747
4012	3897	3744	3641	3749	3608	3609	3661	3652	3577	3683	3649	3645	3703	3625	3756	3809	3703	3845	3738	3847	3747	3673	3832	3742	3773	3678	3701	3662	3729	3678	3789	3677	3712	3595	3690	3622	3658	3528	3631	3611	3586	3621	3569	3602	3527	3590	3629	3631	3591
4097	3947	3849	3824	3857	3728	3725	3631	3693	3642	3679	3649	3854	3735	3804	3645	3751	3596	3650	3782	3709	3784	3636	3782	3757	3835	3644	3516	3615	3585	3658	3656	3736	3623	3533	3464	3625	3681	3625	3519	3556	3589	3502	3556	3578	3643	3571	3752	3495	3726
4026	3928	3852	3788	3770	3826	3763	3891	3807	3828	3692	3770	3731	3812	3710	3770	3735	3611	3817	3609	3719	3552	3600	3528	3622	3520	3539	3523	3567	3549	3598	3569	3646	3580	3552	3542	3523	3578	3527	3467	3438	3520	3494	3559	3706	3619	3497	3485	3505	3465
3936	3852	3935	3794	3785	3746	3894	3857	4002	3891	3897	3907	3783	3825	3728	3735	3736	3558	3758	3521	3568	3624	3492	3577	3554	3543	3524	3452	3430	3437	3607	3373	3461	3527	3515	3540	3389	3494	3460	3405	3488	3489	3466	3436	3478	3413	3527	3364	3465	3410
3919	3904	3834	3697	3841	3805	3944	4046	4069	3856	3913	3809	3859	3753	3853	3808	3618	3820	3733	3662	3586	3463	3588	3634	3508	3430	3501	3445	3516	3503	3376	3399	3531	3447	3404	3209	3593	3402	3506	3464	3463	3453	3412	3510	3598	3440	3459	3496	3389	3476
3858	3750	3779	3792	3820	3814	3823	3896	3930	3965	3984	4022	3964	3928	3789	3693	3885	3743	3763	3567	3557	3608	3375	3505	3540	3411	3533	3523	3531	3455	3440	3572	3634	3504	3469	3546	3364	3482	3499	3467	3493	3568	3542	3420	3516	3505	3631	3515	3560	3538
3874	3691	3701	3708	3834	3832	3798	3684	3899	4040	3819	3888	3948	3736	3848	3711	3652	3625	3655	3633	3619	3517	3548	3505	3499	3512	3440	3506	3619	3445	3508	3599	3483	3588	3495	3486	3568	3478	3560	3575	3558	3540	3544	3504	3680	3496	3540	3532	3519	3692
3736	3765	3846	3848	3743	3669	3753	3822	3828	3908	3947	3885	3736	3873	3651	3813	3760	3735	3659	3452	3684	3651	3526	3579	3557	3637	3472	3491	3606	3494	3571	3460	3477	3489	3557	3605	3486	3548	3530	3587	3595	3442	3637	3584	3595	3593	3630	3670	3563	3649
3807	3835	3833	3771	3692	3736	3698	3828	3719	3802	3880	3831	3727	3716	3637	3631	3648	3750	3736	3538	3629	3629	3525	3664	3703	3709	3668	3641	3570	3605	3592	3582	3559	3516	3573	3543	3613	3624	3724	3682	3532	3668	3559	3657	3778	3603	3632	3607	3603	3686
4019	3819	3856	3812	3604	3876	3636	3613	3725	3559	3623	3656	3717	3582	3701	3707	3669	3545	3662	3663	3475	3608	3605	3643	3697	3667	3835	3752	3738	3761	3598	3610	3643	3643	3521	3638	3680	3674	3640	3723	3668	3604	3689	3679	3719	3612	3763	3699	3726	3738
3869	3776	3897	3774	3889	3774	3713	3560	3704	3619	3607	3588	3592	3508	3535	3581	3592	3602	3694	3563	3569	3519	3576	3768	3738	3875	3689	3790	3816	3692	3746	3695	3614	3635	3639	3503	3732	3622	3564	3712	3609	3674	3696	3669	3735	3677	3638	3730	3857	3804
3976	3904	3939	3785	3795	3602	3610	3643	3563	3526	3585	3468	3486	3598	3460	3456	3514	3548	3632	3457	3584	3618	3704	3667	3709	3668	3682	3731	3696	3697	3680	3750	3713	3750	3688	3531	3693	3651	3745	3594	3742	3640	3742	3598	3742	3634	3664	3715	3767	3666
4082	3934	3823	3777	3823	3663	3443	3459	3539	3452	3590	3511	3613	3414	3415	3434	3505	3425	3463	3591	3491	3687	3504	3655	3628	3638	3647	3624	3710	3721	3694	3734	3645	3712	3540	3497	3691	3575	3464	3726	3667	3669	3617	3552	3669	3682	3662	3736	3633	3537
3935	3771	3929	3841	3727	3671	3618	3529	3512	3621	3550	3604	3606	3480	3488	3395	3468	3604	3623	3569	3577	3528	3516	3531	3576	3685	3531	3580	3605	3724	3689	3727	3598	3508	3603	3556	3526	3567	3598	3559	3514	3601	3659	3624	3639	3667	3614	3715	3637	3662
3917	3854	3822	3795	3795	3811	3609	3509	3624	3524	3668	3618	3702	3512	3464	3487	3458	3578	3628	3573	3474	3608	3557	3442	3586	3631	3540	3598	3674	3470	3646	3605	3422	3439	3385	3511	3542	3565	3517	3449	3450	3510	3513	3431	3533	3515	3684	3579	3700	3619
3941	3940	3859	3781	3721	3654	3558	3709	3660	3661	3641	3706	3683	3608	3544	3553	3506	3519	3571	3667	3727	3509	3520	3454	3558	3498	3349	3588	3387	3416	3448	3592	3498	3397	3389	3319	3455	3601	3551	3498	3425	3476	3502	3522	3462	3557	3547	3501	3565	3504
3920	3871	3803	3644	3828	3743	3675	3736	3741	3870	3784	3860	3741	3656	3548	3564	3638	3475	3651	3486	3599	3581	3475	3494	3461	3620	3370	3352	3403	3403	3423	3414	3330	3517	3360	3412	3347	3507	3540	3432	3476	3546	3396	3423	3479	3457	3561	3479	3562	3524
3965	3788	3790	3625	3714	3747	3650	3569	3816	3767	3744	3787	3820	3744	3771	3490	3561	3603	3568	3779	3501	3555	3507	3584	3380	3389	3509	3323	3469	3404	3263	3441	3396	3277	3267	3323	3475	3445	3490	3353	3507	3588	3419	3548	3508	3572	3502	3552	3526	3488
3899	3731	3770	3698	3676	3766	3614	3619	3754	3839	3880	3759	3937	3649	3672	3614	3584	3626	3660	3681	3610	3610	3516	3512	3418	3417	3377	3507	3380	3484	3343	3488	3393	3343	3333	3366	3419	3377	3508	3545	3503	3516	3562	3506	3664	3574	3589	3448	3560	3411
3773	3872	3699	3608	3609	3614	3715	3627	3712	3811	3892	3831	3664	3767	3673	3599	3640	3575	3510	3660	3525	3582	3503	3670	3440	3530	3473	3546	3454	3444	3443	3461	3504	3362	3417	3373	3382	3470	3542	3480	3587	3544	3530	3650	3570	3553	3570	3584	3517	3580
3787	3783	3551	3679	3471	3669	3709	3704	3648	3745	3822	3701	3827	3743	3619	3621	3728	3656	3624	3699	3557	3520	3547	3457	3528	3630	3551	3446	3467	3516	3566	3459	3471	3511	3661	3379	3492	3566	3509	3578	3631	3581	3646	3632	3657	3676	3677	3743	3715	3628
3921	3688	3698	3629	3633	3547	3665	3702	3739	3662	3685	3722	3733	3760	3748	3788	3668	3808	3650	3589	3575	3647	3531	3530	3507	3413	3479	3429	3506	3512	3621	3520	3547	3625	3596	3640	3660	3636	3600	3597	3694	3517	3652	3551	3647	3567	3671	3685	3673	3746
3947	3888	3712	3648	3595	3672	3701	3705	3710	3724	3778	3856	3736	3550	3556	3587	3650	3538	3632	3455	3554	3545	3442	3424	3397	3553	3607	3588	3533	3572	3559	3712	3607	3504	3570	3597	3602	3678	3626	3738	3710	3660	3767	3697	3579	3630	3589	3649	3622	3660
3913	3838	3719	3671	3733	3609	3515	3704	3810	3785	3939	3777	3707	3728	3620	3694	3680	3502	3474	3502	3473	3501	3435	3429	3558	3438	3630	3477	3592	3511	3592	3543	3552	3637	3680	3599	3601	3683	3687	3690	3690	3808	3649	3661	3660	3557	3619	3601	3646	3645
3859	3793	3774	3737	3751	3639	3647	3664	3690	3674	3624	3808	3712	3627	3590	3553	3707	3542	3682	3501	3522	3553	3547	3516	3524	3503	3363	3488	3608	3561	3430	3415	3694	3580	3576	3653	3624	3678	3613	3761	3790	3576	3813	3641	3665	3628	3555	3553	3564	3548
3877	3746	3724	3806	3904	3750	3639	3636	3701	3760	3595	3749	3756	3563	3553	3456	3564	3482	3414	3376	3267	3500	3430	3547	3538	3582	3574	3640	3488	3522	3393	3521	3574	3486	3613	3697	3571	3580	3705	3613	3685	3624	3671	3595	3674	3545	3519	3560	3577	3653
3740	3763	3609	3659	3659	3637	3593	3749	3711	3615	3633	3614	3453	3479	3625	3691	3660	3566	3544	3462	3521	3389	3457	3646	3516	3632	3494	3607	3532	3530	3551	3540	3510	3573	3633	3635	3572	3522	3709	3474	3689	3611	3719	3620	3591	3561	3580	3588	3525	3587
3961	3843	3706	3626	3709	3703	3698	3672	3548	3656	3645	3655	3570	3530	3540	3499	3473	3515	3418	3450	3492	3433	3331	3467	3565	3599	3491	3581	3567	3637	3485	3560	3538	3467	3474	3437	3688	3680	3597	3534	3598	3599	3632	3671	3667	3606	3597	3617	3591	3588
3800	3764	3765	3603	3590	3453	3568	3464	3777	3752	3569	3521	3474	3396	3551	3524	3637	3597	3514	3495	3497	3554	3464	3576	3508	3534	3590	3602	3672	3670	3743	3659	3602	3567	3570	3565	3459	3477	3620	3471	3609	3680	3460	3689	3806	3714	3700	3654	3620	3648
3838	3660	3689	3675	3640	3665	3553	3461	3590	3747	3599	3519	3616	3394	3232	3530	3559	3472	3330	3420	3413	3463	3527	3571	3618	3542	3629	3653	3661	3633	3648	3717	3608	3557	3594	3567	3537	3494	3525	3568	3636	3526	3612	3765	3664	3767	3744	3746	3619	3474
3808	3634	3659	3607	3630	3395	3569	3481	3531	3602	3488	3527	3548	3430	3505	3478	3643	3631	3621	3496	3499	3617	3568	3567	3519	3645	3633	3657	3794	3655	3656	3595	3584	3607	3603	3727	3644	3619	3653	3571	3581	3651	3633	3759	3599	3686	3707	3710	3764	3621
3748	3612	3593	3544	3676	3627	3496	3415	3429	3598	3650	3622	3515	3352	3252	3394	3398	3398	3523	3480	3463	3356	3606	3546	3444	3469	3597	3662	3710	3788	3585	3704	3535	3499	3683	3658	3577	3534	3669	3665	3707	3587	3581	3726	3656	3583	3699	3608	3720	3790
3735	3773	3627	3562	3718	3642	3588	3581	3502	3387	3445	3531	3479	3584	3541	3476	3600	3562	3492	3451	3472	3454	3560	3487	3651	3566	3560	3664	3546	3744	3585	3683	3652	3611	3613	3491	3668	3578	3628	3555	3596	3523	3561	3679	3563	3599	3631	3590	3732	3623
3700	3651	3632	3605	3633	3760	3645	3557	3627	3570	3642	3550	3439	3444	3399	3347	3359	3510	3482	3526	3370	3409	3307	3303	3351	3477	3677	3603	3632	3619	3637	3600	3596	3630	3489	3487	3694	3523	3620	3621	3576	3702	3666	3618	3616	3677	3706	3599	3506	3675
3759	3710	3631	3678	3792	3717	3694	3560	3666	3530	3365	3379	3553	3702	3556	3647	3667	3630	3558	3643	3573	3590	3613	3716	3628	3543	3519	3557	3618	3726	3576	3609	3693	3452	3656	3560	3558	3777	3651	3517	3661	3670	3537	3550	3555	3546	3662	3704	3568	3721
3719	3653	3734	3685	3656	3723	3669	3605	3563	3584	3619	3561	3548	3577	3530	3420	3360	3401	3308	3468	3368	3404	3443	3497	3543	3576	3530	3708	3607	3581	3554	3680	3627	3536	3568	3727	3630	3495	3717	3579	3594	3590	3670	3437	3438	3510	3433	3602	3599	3568
3794	3916	3769	3704	3661	3707	3672	3620	3698	3594	3581	3504	3459	3493	3676	3738	3629	3576	3688	3746	3822	3750	3594	3865	3702	3602	3467	3592	3664	3650	3749	3459	3588	3660	3553	3506	3695	3598	3472	3644	3635	3383	3596	3543	3443	3576	3554	3525	3614	3587
3928	3742	3791	3668	3689	3643	3654	3558	3642	3643	3612	3583	3614	3646	3619	3496	3466	3440	3483	3579	3408	3442	3620	3646	3690	3726	3949	3792	3733	3509	3577	3623	3563	3559	3512	3547	3602	3456	3589	3534	3510	3708	3511	3537	3628	3661	3444	3550	3564	3535
3845	3753	3696	3729	3730	3735	3536	3539	3639	3670	3672	3382	3457	3541	3698	3712	3627	3541	3642	3668	3784	3626	3698	3646	3650	3526	3691	3605	3808	3770	3675	3641	3602	3659	3659	3548	3570	3800	3586	3576	3622	3640	3596	3581	3528	3657	3580	3480	3626	3618
4029	3774	3771	3642	3608	3430	3520	3635	3409	3550	3523	3485	3637	3732	3612	3562	3522	3548	3530	3553	3611	3680	3732	3751	3796	3802	3676	3646	3589	3715	3705	3737	3644	3701	3764	3611	3507	3588	3680	3531	3533	3602	3549	3663	3579	3512	3549	3422	3586	3583
3957	3805	3811	3626	3570	3641	3604	3351	3352	3481	3592	3630	3532	3547	3532	3679	3477	3606	3437	3697	3733	3641	3683	3532	3561	3619	3665	3765	3829	3771	3607	3694	3749	3724	3610	3482	3738	3566	3568	3586	3443	3472	3647	3518	3596	3487	3515	3546	3461	3485
3934	3838	3575	3604	3724	3563	3297	3365	3533	3622	3424	3420	3474	3392	3393	3509	3430	3534	3482	3592	3558	3546	3595	3713	3666	3606	3594	3547	3642	3695	3668	3564	3701	3757	3878	3608	3651	3543	3589	3440	3617	3579	3699	3686	3433	3590	3558	3592	3394	3611
3844	3612	3724	3672	3575	3514	3632	3546	3484	3455	3338	3466	3525	3558	3637	3677	3545	3624	3617	3586	3610	3764	3591	3648	3627	3525	3641	3656	3459	3553	3598	3590	3875	3692	3690	3614	3622	3709	3667	3520	3484	3557	3439	3449	3483	3348	3534	3486	3433	3477
3818	3793	3747	3584	3583	3692	3508	3255	3358	3333	3596	3692	3584	3587	3601	3523	3586	3393	3438	3407	3559	3498	3621	3479	3743	3572	3563	3554	3623	3620	3596	3495	3672	3628	3807	3693	3579	3512	3560	3530	3507	3364	3573	3385	3474	3413	3465	3461	3488	3448
3835	3679	3623	3553	3672	3449	3340	3451	3454	3568	3525	3421	3417	3379	3419	3411	3493	3542	3547	3352	3514	3422	3383	3266	3235	3346	3545	3513	3669	3672	3549	3434	3560	3500	3583	3645	3595	3517	3460	3463	3641	3413	3498	3430	3375	3384	3404	3424	3503	3577
3829	3634	3762	3631	3422	3442	3654	3745	3332	3304	3397	3327	3442	3658	3716	3783	3910	3903	3870	3944	3965	3953	3748	3538	3531	3429	3568	3527	3497	3570	3555	3609	3624	3500	3438	3407	3475	3635	3459	3504	3556	3518	3461	3436	3682	3441	3496	3466	3420	3522
3693	3805	3646	3399	3573	3742	3534	3180	3284	3364	3554	3716	3660	3648	3747	3670	3701	3640	3522	3591	3596	3786	3817	3778	3976	3839	3751	3584	3463	3489	3418	3503	3455	3555	3641	3487	3377	3548	3697	3564	3485	3531	3469	3517	3481	3528	3448	3348	3516	3335
3867	3767	3466	3515	3701	3499	3390	3337	3469	3559	3628	3666	3527	3423	3411	3247	3363	3351	3318	3356	3202	3461	3293	3200	3343	3514	3624	3697	3763	3555	3514	3522	3494	3512	3554	3661	3489	3478	3639	3570	3432	3437	3416	3473	3318	3516	3523	3352	3523	3452
3783	3451	3630	3745	3464	3306	3384	3496	3532	3429	3454	3456	3404	3412	3443	3584	3635	3790	3968	3676	3902	3786	3548	3427	3253	3180	3388	3425	3682	3721	3615	3639	3548	3526	3384	3390	3511	3424	3340	3576	3549	3497	3587	3481	3510	3422	3499	3438	3491	3490
3788	3817	3850	3489	3258	3535	3498	3314	3357	3321	3577	3555	3652	3520	3586	3767	3827	4042	3874	3904	3995	4015	4055	4141	3806	3806	3594	3466	3363	3485	3599	3547	3557	3616	3391	3400	3498	3564	3578	3359	3617	3604	3536	3516	3566	3496	3478	3524	3548	3438
3842	3939	3559	3416	3542	3618	3380	3356	3372	3527	3606	3591	3692	3602	3700	3629	3823	3695	3463	3544	3658	3727	3748	3804	4032	4102	4030	3645	3452	3297	3433	3480	3604	3728	3652	3447	3312	3408	3572	3502	3457	3745	3539	3414	3581	3588	3457	3427	3534	3578
3764	3619	3410	3724	3797	3463	3298	3322	3462	3606	3522	3667	3808	3770	3702	3696	3527	3538	3344	3257	3389	3421	3249	3257	3516	3605	3889	3845	3686	3592	3332	3542	3533	3704	3589	3736	3467	3250	3581	3507	3397	3406	3473	3392	3405	3477	3324	3322	3396	3413
3773	3398	3546	3794	3589	3346	3509	3638	3367	3650	3777	3963	4052	3738	3695	3591	3468	3371	3294	3293	3474	3478	3208	3274	3145	3076	3358	3585	3817	3747	3600	3549	3646	3588	3389	3674	3500	3165	3235	3485	3346	3291	3292	3366	3421	3492	3509	3204	3423	3343
3405	3515	3841	3482	3337	3327	3506	3414	3587	3782	4034	3945	3667	3402	3362	3321	3347	3381	3437	3525	3555	3633	3496	3463	3491	3305	3102	3172	3439	3652	3711	3464	3351	3435	3315	3350	3623	3398	3255	3390	3569	3405	3406	3578	3411	3424	3475	3347	3519	3627
3469	3675	3723	3263	3293	3430	3650	3539	3668	3822	3820	3516	3220	3112	3395	3555	3713	3818	3843	3740	3766	3750	3804	3671	3784	3484	3331	3099	3185	3263	3579	3591	3425	3451	3350	3329	3449	3611	3455	3241	3555	3418	3230	3516	3372	3301	3357	3363	3341	3432
3553	3752	3328	3170	3389	3582	3396	3575	3701	3684	3258	3076	3035	3483	3800	4125	4452	4485	4450	4277	4258	3949	3976	3850	3662	3666	3494	3347	3156	3111	3151	3525	3448	3512	3524	3431	3294	3549	3499	3264	3265	3479	3169	3185	3386	3367	3153	3400	3207	3272
3707	3478	3154	3278	3523	3468	3470	3629	3636	3334	3137	3296	3651	4253	4651	4825	4875	4818	4566	4396	4294	4333	3881	3844	3739	3594	3561	3564	3459	3328	3233	3392	3535	3399	3467	3347	3236	3232	3479	3209	3072	3428	3303	3163	3260	3303	3315	3362	3399	3382
3849	3291	3146	3456	3586	3447	3405	3395	3322	3265	3238	3845	4207	4690	4927	4882	4532	4335	4079	3904	3868	3859	3809	3899	3783	3689	3779	3623	3710	3368	3142	3072	3210	3448	3284	3262	3236	3177	3352	3511	3220	3529	3438	3361	3348	3576	3478	3513	3462	3497
3705	3209	3228	3605	3569	3374	3335	3427	3272	3346	3802	4385	4768	4796	4593	4222	3688	3280	3077	3068	3075	3300	3472	3854	3763	3754	3699	3539	3463	3484	3128	3099	3159	3229	3330	3335	3382	3245	3405	3605	3318	3441	3732	3389	3414	3465	3605	3507	3659	3293
3542	3196	3642	3653	3516	3296	3366	3329	3470	3685	4144	4688	4612	4251	3759	3107	2639	2363	2385	2281	2445	2710	3137	3432	3720	3532	3629	3461	3399	3500	3346	3234	3093	3169	3367	3543	3467	3281	3310	3610	3415	3239	3383	3447	3203	3423	3318	3320	3447	3236
3417	3344	3749	3741	3441	3389	3400	3494	3598	4020	4497	4747	4160	3508	2879	2352	2079	1987	1991	2071	2015	2265	2484	2867	3224	3434	3649	3485	3578	3536	3523	3459	3196	3234	3287	3388	3291	3271	3245	3387	3393	3281	3400	3346	3237	3288	3238	3278	3246	3243
3421	3349	3743	3891	3355	3349	3374	3524	3907	4456	4642	4464	3807	2872	2175	1988	1906	2087	2100	2053	2127	2026	2188	2400	2824	3380	3644	3703	3609	3538	3568	3446	3309	3110	3204	3314	3322	3200	3087	3379	3314	3386	3496	3543	3347	3372	3464	3361	3373	3387
3329	3509	3823	3708	3364	3280	3425	3631	4136	4454	4413	3927	3223	2457	2051	2005	2171	2489	2590	2475	2189	2138	2074	2154	2675	3196	3639	3901	3783	3521	3345	3412	3156	2983	3228	3377	3305	3337	3309	3403	3576	3436	3513	3560	3481	3527	3510	3381	3518	3489
3380	3487	3892	3619	3196	3287	3394	3780	4108	4429	4176	3689	2989	2237	2036	2288	2531	2714	2965	2834	2611	2415	2268	2206	2565	2923	3412	3646	3689	3393	3362	3321	3340	3164	3222	3725	3488	3393	3309	3509	3530	3404	3418	3612	3526	3459	3539	3436	3418	3454
3387	3474	3876	3666	3348	3373	3597	3768	4224	4258	4033	3439	2720	2185	2148	2447	2743	3044	3210	3235	3060	2661	2199	2085	2280	2709	3197	3538	3720	3649	3469	3498	3448	3200	3297	3605	3505	3299	3401	3392	3397	3295	3279	3230	3285	3328	3392	3230	3253	3399
3504	3657	3893	3457	3405	3509	3674	3834	4038	4191	3986	3395	2678	2253	2245	2450	2806	3029	3284	3367	3209	2781	2189	1858	1923	2499	3157	3766	3924	3802	3488	3619	3366	3126	3341	3526	3439	3087	3269	3391	3308	3275	3122	3357	3264	3324	3432	3244	3350	3231
3398	3565	3823	3575	3313	3328	3637	3981	4139	4199	4017	3378	2703	2175	2181	2440	2924	3224	3330	3313	3038	2554	2012	1785	1935	2584	3179	3740	3989	3689	3463	3407	3328	3186	3190	3516	3416	3108	3287	3378	3257	3260	3267	3429	3292	3296	3471	3266	3333	3409
3468	3555	3716	3658	3181	3315	3764	4003	4146	4337	3830	3442	2798	2405	2207	2379	2673	2923	3056	2953	2597	2217	1919	1797	2039	2618	3403	3950	3751	3597	3186	3385	3093	3078	3312	3504	3391	3090	3344	3486	3332	3218	3316	3334	3342	3446	3429	3420	3478	3346
3379	3382	3721	3617	3377	3382	3743	4021	4194	4025	3816	3425	3018	2694	2319	2378	2433	2504	2639	2443	2223	1956	1698	1824	2148	2734	3562	3903	3859	3358	3176	3180	3141	3057	3326	3771	3405	3140	3605	3505	3317	3388	3245	3415	3383	3234	3466	3385	3441	3480
3447	3408	3497	3770	3512	3337	3686	3961	4081	4065	4026	3871	3482	2902	2529	2210	2136	2147	2228	2040	1865	1862	1687	1956	2434	3268	3737	4033	3711	3239	3118	3176	3213	3246	3586	3792	3375	3237	3638	3546	3419	3440	3329	3365	3311	3303	3373	3318	3487	3264
3493	3460	3433	3661	3627	3477	3487	3772	3889	4126	4150	4054	3732	3270	2736	2381	2157	2118	1925	1954	1820	1815	2066	2434	3072	3637	4104	4104	3546	3258	3158	3389	3260	3422	3634	3576	3180	3241	3706	3400	3242	3425	3313	3384	3217	3296	3234	3220	3207	3266
3498	3407	3522	3645	3654	3348	3371	3463	3927	3967	4197	3973	3945	3560	3214	2733	2622	2397	2342	2187	2027	2279	2532	2980	3720	4186	4463	4005	3427	3084	3142	3259	3261	3415	3576	3380	3045	3396	3530	3030	3393	3380	3231	3309	3346	3345	3315	3241	3267	3253
3557	3621	3452	3679	3766	3372	3235	3464	3843	4097	4133	3958	3904	3785	3586	3457	3226	2964	2832	2767	2827	3122	3439	4073	4546	4665	4323	3629	3113	3024	3151	3228	3191	3349	3519	3207	2997	3514	3504	3028	3485	3394	3322	3320	3281	3424	3354	3488	3313	3421
3451	3644	3636	3643	3665	3490	3288	3447	3740	3968	3904	3798	3930	4006	3932	3998	3763	3650	3662	3557	3815	4066	4483	4712	4796	4413	3907	3355	2816	3094	3091	3214	3332	3463	3350	3027	3288	3682	3235	3199	3614	3492	3482	3533	3505	3419	3278	3397	3228	3560
3332	3528	3514	3571	3643	3689	3539	3406	3503	3734	3787	3852	3879	3983	3922	4017	4062	4119	4108	4248	4428	4613	4630	4623	4428	3958	3178	2887	2836	3148	3233	3285	3400	3521	3215	3169	3577	3745	3234	3547	3510	3469	3498	3470	3446	3341	3315	3372	3257	3461
3535	3422	3491	3525	3607	3804	3668	3423	3179	3404	3636	3895	3911	3866	3845	3897	3879	3983	4127	4278	4316	4300	4264	3975	3445	3102	2799	2674	3113	3285	3395	3509	3456	3401	3049	3494	3860	3425	3270	3646	3557	3386	3461	3386	3481	3343	3321	3114	3316	3244
3705	3482	3400	3522	3482	3767	3825	3689	3256	3290	3459	3693	3726	3489	3726	3493	3469	3451	3689	3639	3675	3603	3460	3140	2774	2770	2914	3237	3468	3570	3364	3578	3463	3214	3234	3701	3744	3251	3342	3607	3211	3357	3448	3334	3402	3264	3438	3139	3347	3142
3752	3568	3420	3585	3642	3624	3684	3814	3630	3445	3374	3472	3561	3664	3621	3398	3355	3330	3237	3307	3161	3025	2999	2808	2884	3086	3519	3539	3603	3545	3538	3528	3356	3092	3506	3697	3441	3145	3417	3345	3182	3356	3417	3450	3325	3290	3429	3303	3334	3135
3524	3753	3598	3607	3737	3658	3683	3825	3906	3669	3445	3287	3254	3370	3399	3472	3513	3450	3399	3172	3060	3037	3148	3233	3462	3645	3681	3709	3585	3593	3498	3395	3197	3336	3617	3414	3153	3360	3550	3174	3387	3440	3320	3458	3387	3538	3380	3523	3336	3425
3380	3742	3714	3695	3483	3567	3535	3704	3849	4037	3975	3586	3277	2970	3119	3254	3385	3415	3361	3326	3204	3150	3405	3570	3614	3627	3574	3597	3404	3415	3238	3321	3322	3561	3277	3102	3164	3446	3305	3225	3373	3347	3386	3465	3570	3430	3406	3585	3285	3455
3697	3516	3706	3653	3730	3640	3503	3632	3563	3860	4043	3934	3738	3519	3439	3223	3332	3203	3198	3082	3372	3318	3322	3434	3443	3515	3489	3331	3474	3281	3310	3380	3436	3271	3143	3150	3509	3569	3150	3434	3475	3516	3565	3489	3625	3486	3632	3442	3459	3600
3678	3574	3504	3488	3709	3746	3834	3585	3451	3535	3537	3832	4125	4162	3942	3773	3601	3487	3433	3357	3322	3372	3463	3485	3472	3486	3337	3273	3404	3372	3381	3463	3397	3175	3186	3528	3595	3362	3422	3728	3548	3574	3537	3651	3491	3532	3658	3622	3529	3349
3683	3631	3334	3336	3655	3726	3752	3863	3651	3557	3437	3469	3491	3861	3880	3910	3988	3830	3655	3749	3548	3458	3478	3454	3330	3333	3279	3280	3394	3418	3566	3340	3303	3262	3533	3587	3414	3249	3686	3475	3549	3349	3548	3354	3270	3492	3328	3446	3479	3382
3412	3423	3431	3378	3429	3555	3679	3591	3676	3936	3662	3516	3386	3352	3214	3381	3352	3439	3515	3447	3342	3457	3375	3315	3120	3206	3365	3300	3568	3419	3249	3306	3407	3621	3607	3456	3315	3546	3545	3357	3324	3368	3363	3160	3327	3311	3275	3384	3194	3405
3549	3284	3331	3612	3550	3473	3403	3459	3597	3718	3924	3894	3834	3548	3294	3123	3245	3181	3251	3309	3323	3182	3265	3281	3313	3267	3268	3397	3355	3300	3308	3313	3527	3607	3203	3284	3489	3443	3311	3239	3346	3369	3276	3218	3320	3261	3328	3269	3310	3333
3540	3358	3321	3610	3552	3530	3345	3384	3503	3530	3694	3884	3774	3814	3747	3679	3674	3689	3804	3717	3579	3652	3562	3399	3292	3366	3324	3231	3202	3391	3610	3675	3463	3168	3358	3478	3484	3272	3336	3403	3133	3228	3302	3274	3101	3320	3219	3256	3322	3405
3439	3559	3507	3486	3431	3489	3512	3394	3595	3637	3499	3491	3485	3366	3590	3529	3843	3711	3727	3775	3645	3482	3268	3284	3144	3082	3242	3350	3437	3569	3466	3331	3194	3349	3346	3333	3207	3250	3369	3237	3093	3184	3245	3219	3279	3314	3254	3439	3421	3534
3548	3624	3524	3545	3326	3436	3475	3414	3592	3586	3655	3545	3498	3434	3482	3437	3544	3373	3402	3305	3239	3087	3283	3333	3405	3446	3491	3433	3413	3313	3291	3342	3354	3407	3202	3273	3269	3391	3310	3257	3398	3458	3171	3409	3335	3301	3590	3392	3583	3506
3439	3431	3445	3350	3587	3415	3419	3459	3622	3684	3635	3655	3557	3680	3696	3877	3754	3549	3633	3585	3506	3445	3498	3582	3596	3495	3350	3255	3256	3336	3289	3404	3361	3077	3249	3407	3387	3348	3203	3497	3421	3234	3435	3526	3285	3479	3533	3432	3550	3548
3606	3521	3455	3310	3488	3519	3514	3505	3402	3443	3413	3558	3465	3678	3649	3691	3720	3538	3586	3536	3503	3381	3445	3565	3485	3443	3442	3336	3329	3256	3315	3107	3300	3395	3420	3467	3389	3494	3437	3574	3269	3424	3565	3378	3395	3398	3338	3546	3502	3489
3554	3395	3307	3307	3407	3425	3460	3558	3442	3376	3346	3381	3403	3499	3617	3602	3495	3413	3400	3404	3474	3471	3513	3602	3467	3505	3407	3311	3207	3089	3174	3105	3330	3286	3365	3335	3522	3424	3409	3325	3461	3352	3312	3401	3371	3364	3452	3253	3323	3371
3507	3303	3398	3289	3445	3522	3286	3359	3304	3349	3530	3478	3505	3497	3663	3496	3566	3384	3479	3430	3533	3485	3511	3551	3436	3325	3282	3192	3171	3206	3284	3364	3263	3294	3359	3487	3443	3377	3453	3363	3414	3313	3392	3368	3334	3294	3306	3218	3262	3179
3560	3480	3166	3378	3465	3546	3389	3406	3268	3294	3359	3384	3527	3650	3558	3614	3433	3574	3475	3710	3653	3584	3732	3639	3636	3442	3260	3199	3249	3209	3130	3345	3362	3402	3464	3457	3383	3589	3273	3374	3348	3476	3451	3161	3371	3227	3238	3266	3075	3122
3508	3466	3384	3389	3546	3407	3325	3270	3459	3516	3438	3509	3421	3432	3373	3318	3324	3503	3439	3474	3567	3446	3484	3284	3512	3299	3287	3304	3399	3301	3381	3283	3360	3382	3358	3458	3561	3302	3271	3329	3377	3266	3251	3304	3230	3250	3183	3017	3031	3101
3495	3424	3335	3445	3579	3451	3381	3195	3337	3409	3472	3662	3607	3471	3534	3397	3419	3521	3497	3677	3629	3590	3551	3635	3595	3558	3473	3349	3339	3427	3285	3339	3448	3471	3398	3394	3275	3348	3306	3224	3189	3249	3286	3026	3269	3104	3119	3113	3103	3155
3442	3432	3569	3510	3534	3480	3331	3237	3463	3407	3455	3305	3276	3332	3318	3306	3533	3557	3754	3658	3539	3475	3371	3364	3318	3316	3331	3463	3525	3655	3554	3404	3296	3308	3290	3277	3282	3374	3171	3184	3194	3250	3111	3210	3221	3163	3247	3173	3246	3178
3519	3355	3437	3600	3531	3505	3191	3290	3221	3497	3608	3477	3465	3407	3360	3475	3391	3486	3581	3544	3432	3359	3360	3581	3542	3694	3550	3552	3592	3418	3503	3439	3351	3317	3287	3209	3217	3111	3298	3241	3170	3242	3270	3253	3160	3356	3237	3295	3227	3189
3511	3540	3456	3377	3340	3378	3426	3374	3445	3397	3348	3293	3288	3302	3252	3566	3560	3687	3516	3673	3619	3469	3363	3422	3362	3366	3413	3620	3607	3689	3522	3372	3329	3298	3246	3231	3208	3229	3339	3227	3233	3368	3261	3269	3364	3350	3424	3226	3261	3281
3518	3482	3461	3479	3545	3416	3327	3364	3417	3531	3408	3402	3368	3300	3343	3515	3542	3535	3425	3452	3232	3366	3413	3466	3585	3654	3664	3622	3534	3465	3292	3482	3356	3344	3332	3266	3220	3220	3222	3390	3247	3238	3291	3292	3376	3452	3489	3335	3344	3399
3575	3626	3595	3421	3422	3480	3445	3461	3447	3557	3455	3283	3199	3293	3392	3384	3493	3482	3520	3521	3303	3339	3460	3518	3489	3431	3562	3631	3621	3580	3438	3330	3300	3229	3185	3257	3284	3255	3303	3339	3279	3414	3454	3423	3424	3338	3498	3501	3392	3344
3522	3486	3568	3572	3470	3405	3497	3501	3502	3571	3539	3310	3268	3380	3450	3408	3437	3391	3405	3320	3377	3434	3539	3471	3630	3563	3667	3546	3547	3379	3434	3473	3380	3287	3288	3201	3323	3353	3375	3301	3397	3489	3424	3477	3346	3459	3437	3528	3391	3315
3550	3686	3621	3327	3375	3561	3607	3582	3527	3565	3493	3176	3403	3352	3342	3396	3323	3332	3331	3383	3446	3487	3593	3554	3655	3479	3551	3544	3501	3667	3393	3303	3419	3398	3233	3422	3362	3366	3407	3331	3468	3483	3466	3407	3478	3525	3568	3490	3439	3501
3653	3502	3558	3448	3500	3541	3588	3590	3580	3453	3433	3403	3409	3418	3402	3361	3390	3186	3261	3301	3372	3476	3673	3593	3563	3540	3386	3412	3448	3404	3371	3394	3447	3388	3341	3414	3447	3400	3411	3502	3487	3522	3702	3572	3521	3426	3530	3398	3559	3378
3719	3678	3494	3423	3635	3735	3596	3605	3455	3462	3509	3443	3484	3526	3466	3451	3260	3175	3275	3338	3530	3527	3700	3515	3574	3503	3459	3440	3502	3368	3443	3518	3595	3412	3613	3403	3423	3459	3567	3516	3565	3401	3536	3498	3578	3566	3411	3366	3426	3430
3714	3715	3461	3569	3672	3593	3569	3603	3687	3529	3483	3518	3543	3512	3459	3299	3343	3227	3300	3265	3438	3480	3530	3471	3458	3391	3454	3383	3377	3394	3439	3427	3499	3507	3496	3524	3424	3351	3455	3464	3569	3461	3465	3576	3435	3469	3406	3502	3421	3423
3736	3688	3544	3592	3486	3662	3658	3639	3536	3494	3518	3560	3580	3581	3453	3404	3381	3311	3287	3282	3366	3502	3507	3459	3382	3339	3354	3337	3337	3350	3390	3508	3470	3508	3494	3580	3564	3358	3288	3453	3505	3493	3477	3425	3501	3468	3353	3467	3441	3294
3653	3574	3671	3585	3753	3727	3441	3542	3568	3533	3663	3621	3583	3515	3564	3350	3310	3250	3195	3283	3495	3513	3482	3480	3512	3283	3352	3371	3306	3385	3422	3473	3501	3586	3572	3651	3453	3317	3370	3444	3436	3457	3456	3317	3438	3426	3392	3369	3439	3358
3567	3523	3559	3479	3642	3550	3653	3580	3510	3464	3642	3650	3646	3511	3488	3444	3205	3216	3317	3258	3429	3337	3378	3266	3394	3289	3330	3279	3314	3386	3618	3437	3439	3494	3489	3524	3348	3502	3325	3462	3355	3473	3407	3344	3329	3332	3387	3426	3262	3465
3629	3477	3475	3495	3497	3513	3598	3571	3633	3614	3533	3499	3762	3636	3409	3462	3263	3371	3319	3414	3457	3467	3416	3299	3374	3217	3259	3344	3320	3349	3511	3585	3626	3488	3423	3569	3442	3266	3277	3357	3268	3279	3432	3267	3396	3342	3430	3447	3319	3408
3622	3476	3401	3556	3595	3677	3435	3581	3595	3563	3554	3645	3682	3696	3458	3438	3361	3343	3374	3314	3500	3425	3258	3291	3203	3302	3239	3322	3254	3240	3378	3567	3548	3548	3691	3449	3346	3288	3341	3440	3275	3177	3302	3371	3342	3294	3274	3313	3294	3365
3424	3685	3575	3647	3645	3691	3423	3465	3517	3593	3691	3793	3679	3647	3530	3483	3436	3292	3410	3292	3458	3294	3306	3106	3129	3088	3366	3367	3327	3325	3328	3391	3538	3475	3569	3396	3380	3301	3345	3219	3131	3297	3160	3326	3346	3232	3240	3356	3406	3226
3461	3506	3483	3572	3670	3541	3556	3511	3421	3551	3491	3626	3637	3704	3552	3505	3361	3502	3456	3518	3512	3499	3368	3251	3088	3274	3134	3286	3283	3493	3398	3365	3566	3502	3544	3473	3326	3229	3269	3152	3178	3159	3251	3284	3234	3218	3211	3365	3343	3300
3480	3324	3398	3582	3620	3504	3488	3397	3492	3543	3622	3631	3643	3563	3545	3408	3571	3532	3497	3481	3416	3421	3225	3214	3265	3251	3301	3346	3305	3366	3405	3533	3442	3435	3469	3301	3314	3322	3202	3243	3246	3172	3248	3175	3234	3246	3215	3241	3263	3329
3392	3384	3509	3498	3506	3466	3552	3433	3412	3527	3505	3656	3590	3655	3484	3517	3394	3470	3565	3646	3310	3298	3296	3227	3333	3187	3358	3330	3230	3392	3407	3539	3384	3470	3396	3358	3329	3192	3211	3103	3114	3303	3222	3109	3099	3284	3251	3203	3328	3326
3334	3411	3336	3410	3450	3473	3397	3448	3332	3494	3528	3523	3612	3551	3417	3390	3450	3503	3493	3401	3503	3342	3351	3303	3244	3287	3387	3216	3325	3306	3488	3468	3369	3388	3383	3375	3324	3131	3192	3196	3150	3184	3140	3233	3152	3151	3272	3216	3215	3267
3362	3439	3483	3441	3402	3266	3291	3421	3447	3462	3465	3488	3504	3425	3508	3388	3370	3547	3438	3500	3458	3405	3384	3357	3270	3192	3293	3390	3387	3463	3446	3519	3413	3411	3339	3236	3375	3221	3167	3222	3061	3131	2997	3225	3112	3196	3167	3220	3244	3205
3488	3402	3470	3422	3364	3453	3380	3415	3455	3411	3500	3504	3513	3330	3525	3473	3417	3502	3540	3556	3447	3362	3277	3248	3232	3358	3278	3379	3537	3465	3510	3457	3395	3354	3432	3315	3365	3255	3190	3220	3229	3132	3061	3231	3146	3239	3113	3179	3299	3247
3295	3405	3434	3328	3321	3539	3399	3289	3287	3377	3440	3494	3452	3543	3468	3367	3437	3550	3665	3540	3516	3611	3488	3279	3327	3269	3341	3414	3453	3501	3512	3519	3381	3269	3433	3239	3271	3101	3228	3165	3040	3257	3077	3112	3132	3144	3247	3283	3297	3287
3329	3305	3461	3383	3440	3348	3310	3117	3325	3301	3369	3448	3459	3458	3397	3471	3604	3602	3657	3672	3586	3511	3398	3407	3407	3343	3440	3444	3474	3568	3594	3492	3446	3358	3347	3382	3364	3255	3186	3162	3055	3214	3142	3154	3209	3155	3246	3184	3236	3244
3303	3376	3332	3420	3414	3424	3281	3176	3295	3317	3429	3514	3363	3351	3364	3422	3585	3717	3558	3651	3542	3412	3391	3313	3391	3392	3568	3526	3575	3634	3621	3489	3512	3483	3408	3305	3346	3223	3360	3188	3215	3019	3147	3154	3200	3218	3139	3250	3195	3227
3324	3275	3392	3265	3479	3371	3195	3174	3288	3362	3261	3373	3198	3241	3296	3494	3440	3615	3534	3556	3547	3448	3382	3273	3366	3448	3595	3569	3592	3718	3591	3604	3511	3470	3502	3412	3359	3249	3162	3278	3155	3175	3253	3145	3099	3168	3277	3277	3218	3257
3275	3295	3414	3374	3232	3243	3264	3248	3167	3311	3313	3354	3336	3235	3346	3370	3447	3599	3692	3508	3428	3399	3410	3272	3448	3408	3462	3543	3579	3613	3616	3538	3543	3557	3449	3344	3382	3334	3275	3269	3330	3194	3198	3231	3138	3201	3250	3221	3287	3162
3348	3324	3474	3395	3361	3315	3259	3244	3174	3416	3401	3358	3198	3341	3269	3352	3390	3480	3558	3509	3500	3365	3457	3297	3306	3389	3482	3459	3599	3736	3618	3558	3598	3597	3557	3611	3414	3271	3339	3340	3337	3265	3188	3085	3183	3266	3263	3190	3346	3203
3372	3287	3431	3244	3454	3339	3259	3174	3312	3244	3393	3319	3318	3223	3282	3328	3284	3412	3542	3449	3436	3419	3349	3355	3248	3314	3475	3592	3562	3665	3654	3684	3558	3590	3596	3431	3574	3399	3445	3436	3357	3328	3389	3230	3306	3391	3193	3260	3390	3351
3450	3545	3365	3475	3484	3365	3182	3136	3189	3280	3407	3399	3282	3157	3122	3207	3357	3432	3503	3331	3454	3288	3233	3348	3218	3429	3374	3485	3659	3674	3714	3641	3492	3619	3481	3461	3449	3441	3370	3399	3332	3432	3311	3368	3292	3387	3366	3204	3202	3370
3381	3495	3532	3431	3429	3362	3322	3355	3249	3377	3455	3379	3239	3205	3203	3214	3328	3404	3452	3396	3388	3363	3202	3249	3178	3271	3369	3441	3615	3558	3653	3524	3717	3517	3465	3459	3489	3397	3478	3437	3439	3413	3388	3269	3334	3309	3242	3200	3297	3360
3392	3433	3450	3456	3511	3440	3345	3328	3293	3443	3384	3389	3313	3327	3183	3055	3310	3394	3401	3339	3402	3286	3214	3248	3090	3142	3213	3346	3636	3529	3551	3635	3573	3586	3597	3483	3479	3410	3359	3381	3398	3327	3281	3270	3378	3305	3343	3313	3371	3392
3460	3359	3380	3382	3491	3410	3277	3349	3457	3561	3500	3384	3266	3254	3213	3230	3312	3341	3419	3355	3327	3299	3173	3304	3166	3150	3214	3234	3343	3481	3465	3515	3496	3406	3498	3466	3544	3386	3476	3256	3461	3347	3282	3340	3218	3170	3328	3378	3377	3333
3448	3270	3336	3418	3445	3384	3294	3456	3501	3430	3522	3546	3363	3218	3175	3063	3080	3347	3428	3415	3452	3230	3236	3160	3157	3129	3127	3220	3302	3498	3493	3381	3571	3488	3507	3439	3540	3498	3304	3334	3527	3314	3278	3338	3250	3180	3328	3333	3333	3309
3399	3363	3355	3439	3404	3377	3330	3268	3262	3263	3530	3573	3437	3424	3123	3163	3257	3245	3324	3482	3291	3251	3228	3200	3133	3153	3116	3145	3139	3373	3409	3463	3629	3529	3474	3467	3432	3307	3452	3425	3379	3366	3403	3290	3250	3272	3175	3194	3252	3193
3297	3152	3162	3398	3439	3392	3402	3305	3298	3514	3456	3499	3454	3483	3273	3246	3234	3294	3383	3421	3345	3315	3148	3125	3070	3067	3057	3094	3193	3206	3333	3400	3436	3470	3423	3226	3420	3462	3359	3398	3323	3310	3239	3230	3250	3142	3247	3228	3140	3303
3323	3053	3153	3202	3349	3412	3404	3315	3259	3408	3395	3580	3511	3432	3310	3290	3280	3282	3393	3368	3420	3459	3209	3158	3113	3104	3096	3223	3171	3082	3296	3321	3367	3416	3485	3359	3419	3300	3328	3353	3384	3313	3207	3131	3271	3191	3122	3171	3143	3267
3229	3101	3080	3182	3259	3345	3381	3440	3397	3448	3490	3470	3509	3554	3375	3296	3320	3367	3485	3490	3501	3419	3371	3262	3102	3035	3032	3106	3084	3136	3247	3379	3338	3343	3506	3408	3353	3336	3383	3189	3349	3221	3145	3268	3113	3153	3155	3116	3171	3124
3247	3052	3028	3079	3119	3232	3440	3304	3262	3414	3426	3515	3569	3485	3410	3320	3276	3320	3457	3445	3419	3462	3449	3317	3205	3076	3020	3052	3109	3179	3288	3208	3246	3290	3335	3336	3391	3419	3355	3320	3408	3270	3165	3124	3194	3077	3075	3144	3073	3197
3237	3008	2985	3069	3231	3156	3297	3281	3249	3320	3290	3383	3565	3524	3426	3304	3404	3273	3426	3471	3499	3517	3395	3298	3212	3120	3004	3041	3083	3068	3195	3329	3289	3254	3342	3292	3354	3271	3293	3404	3502	3322	3021	3191	3076	3085	3098	3198	3154	3114
3339	3193	3068	2970	2972	3161	3196	3246	3204	3258	3266	3477	3493	3478	3432	3466	3412	3364	3450	3448	3443	3494	3596	3449	3413	3216	3189	3099	3086	3063	3178	3245	3239	3329	3354	3187	3380	3317	3376	3378	3432	3210	3269	3194	3100	3119	3117	3165	3235	3157
3287	3125	2971	3045	3193	3170	3134	3210	3193	3104	3179	3371	3492	3546	3426	3523	3435	3386	3368	3369	3482	3546	3568	3529	3427	3283	3340	3166	3171	3169	3188	3168	3177	3371	3364	3354	3360	3365	3304	3367	3442	3303	3206	3279	3137	3190	3286	3214	3160	3150
3320	3237	3165	3123	3063	3124	3225	3118	3129	3092	3172	3305	3368	3509	3502	3406	3455	3303	3328	3460	3287	3540	3606	3449	3442	3303	3277	3267	3190	3254	3224	3241	3204	3333	3214	3348	3341	3360	3484	3483	3369	3364	3284	3213	3340	3107	3183	3189	3238	3212
3416	3314	3120	2983	3119	3094	3207	3119	3208	3212	3056	3157	3209	3473	3454	3270	3441	3334	3349	3454	3508	3575	3393	3526	3457	3454	3313	3341	3210	3274	3302	3247	3387	3377	3469	3287	3372	3431	3408	3505	3367	3372	3270	3270	3274	3276	3160	3440	3402	3330
3349	3361	3118	3043	2951	3150	3167	3128	3197	3146	2981	3071	3164	3190	3203	3356	3354	3336	3279	3329	3288	3422	3362	3429	3465	3369	3461	3424	3318	3267	3266	3303	3414	3300	3295	3193	3379	3258	3384	3399	3412	3408	3431	3411	3370	3240	3280	3315	3348	3407
3291	3288	3283	3284	3118	3133	3156	3136	3256	3144	3117	3084	3016	3240	3169	3356	3289	3266	3388	3291	3366	3306	3411	3386	3465	3449	3354	3323	3282	3237	3241	3313	3331	3276	3173	3218	3242	3435	3401	3460	3441	3442	3442	3428	3339	3317	3184	3312	3244	3351
3302	3360	3230	3231	3188	3192	3215	3169	3259	3138	3088	3052	3133	3152	3114	3207	3253	3278	3250	3212	3316	3355	3336	3280	3422	3379	3390	3363	3338	3540	3389	3442	3282	3159	3256	3198	3285	3344	3420	3420	3273	3498	3397	3338	3206	3254	3306	3334	3360	3316
3225	3254	3204	3271	3051	3174	3155	3169	3211	3257	3164	3090	3152	3148	3244	3191	3202	3197	3221	3234	3236	3332	3293	3251	3325	3322	3408	3287	3437	3590	3417	3373	3172	3133	3155	3241	3346	3346	3291	3304	3243	3208	3215	3331	3351	3289	3417	3381	3451	3448
3342	3265	3264	3267	3186	3094	3050	3125	3193	3225	3325	3343	3105	3099	3262	3210	3230	3368	3257	3182	3235	3142	3173	3391	3285	3267	3200	3352	3375	3426	3414	3343	3304	3298	3341	3171	3187	3230	3122	3243	3215	3102	3182	3377	3317	3369	3470	3499	3441	3379
3278	3201	3135	3218	3238	3132	3108	3161	3185	3317	3408	3241	3171	3221	3165	3137	3142	3173	3186	3283	3097	3188	3156	3246	3062	3098	3135	3319	3353	3275	3246	3289	3315	3406	3239	3185	3085	3083	3093	3152	3193	3267	3238	3324	3362	3492	3357	3357	3343	3401
3325	3273	3280	3258	3301	3270	3181	3135	3271	3368	3454	3287	3402	3262	3086	3161	3143	3227	3294	3256	3142	3179	3089	3022	2914	3077	3154	3225	3204	3254	3374	3474	3462	3397	3255	3139	3045	3145	3166	3275	3234	3224	3294	3208	3098	3105	3203	3085	3077	3169
3206	3225	3184	3098	3330	3338	3206	3191	3287	3273	3398	3549	3344	3293	3244	3224	3144	3174	3249	3322	3233	3288	3117	3049	3052	3106	3121	3128	3081	3207	3333	3445	3422	3278	3068	3144	3198	3199	3276	3264	3201	3286	3160	3053	3015	3002	2848	3045	2981	2957
3370	3163	3095	3266	3219	3178	3500	3250	3179	3194	3378	3462	3347	3373	3269	3261	3205	3079	3193	3324	3324	3268	3152	3070	3140	3013	2888	2966	3132	3207	3301	3232	3267	3206	3287	3404	3333	3346	3267	3185	3026	3055	2994	2846	2960	2979	2915	3058	2993	3149
3367	3105	3040	3130	3172	3201	3257	3206	3210	3367	3304	3380	3370	3446	3326	3305	3189	3026	3107	3305	3335	3293	3327	3252	3046	2903	2918	3117	3052	3125	3181	2963	3192	3147	3388	3415	3432	3305	3196	3065	3089	3013	2923	2912	3084	3106	3225	3271	3241	3380
3307	3204	3185	3042	3086	3134	3306	3313	3284	3175	3341	3354	3409	3342	3400	3349	3215	3164	3258	3089	3268	3400	3395	3365	3175	3060	2986	3102	3178	3051	2999	2950	3159	3318	3447	3486	3297	3127	3071	2981	2935	3018	3075	3106	3217	3211	3291	3410	3171	3337
3223	3193	3187	2987	3014	3089	3301	3239	3266	3222	3226	3346	3297	3423	3481	3332	3212	3206	3170	3194	3233	3316	3468	3296	3182	3139	3092	3246	3076	2993	2824	3001	3220	3447	3347	3307	3118	3060	3026	3082	3135	3307	3413	3423	3286	3341	3481	3379	3341	3349
3346	3300	3221	3090	3088	3043	3356	3264	3330	3216	3262	3287	3319	3319	3323	3265	3313	3297	3344	3166	3230	3360	3394	3174	3279	3316	3305	3331	3031	2995	3062	3191	3332	3293	3154	3078	2970	2991	3082	3298	3372	3536	3489	3357	3328	3331	3386	3190	3103	3188
3266	3391	3240	3144	3118	3160	3227	3244	3226	3346	3215	3252	3159	3224	3268	3143	3343	3325	3126	3111	3200	3187	3204	3053	3336	3442	3443	3348	3025	3167	3233	3477	3345	3154	3078	2935	2925	3048	3250	3481	3459	3394	3350	3245	3279	3085	3154	3155	3096	3068
3266	3311	3234	3270	3052	3208	3149	3150	3238	3274	3299	3272	3248	3171	3146	3020	3335	3245	3086	3140	3189	3198	3045	3035	3321	3601	3244	3109	3060	3406	3480	3511	3162	2959	3002	3031	3069	3249	3320	3405	3385	3466	3184	3029	2959	2947	3033	3102	3031	3127
3264	3240	3218	3156	3319	3257	3134	3194	3215	3336	3317	3230	3214	3164	3108	3089	3218	3263	3112	3249	3314	3143	2902	3078	3289	3250	3127	3087	3309	3641	3691	3351	3075	3049	3043	3089	3275	3353	3400	3244	3221	3046	2930	2947	2874	2839	3049	3063	3137	3192
3314	3194	3123	3290	3358	3233	3275	3237	3239	3377	3306	3296	3249	3108	3027	3064	3106	3087	3136	3280	3256	3040	3074	3220	3288	3079	2959	2990	3303	3631	3514	3199	3027	3212	3315	3350	3514	3434	3307	2989	2987	2945	2649	2880	2879	2930	3041	3234	3234	3416
3215	3330	3143	3222	3201	3223	3199	3179	3242	3331	3379	3309	3262	3175	3103	3054	3186	3059	3157	3266	3154	3092	3048	3250	3080	2932	2880	3111	3477	3336	3204	3025	3073	3348	3480	3785	3680	3352	3128	3009	2910	2821	2821	3063	3007	3112	3254	3318	3286	3519
3423	3259	3188	3106	3213	3237	3196	3348	3184	3265	3343	3316	3324	3368	3181	3066	2966	2863	3107	3120	3112	3037	3232	3277	3167	2823	2926	3239	3318	3194	3022	2971	3222	3467	3537	3786	3577	3365	3059	2963	2860	2889	2951	3111	3138	3309	3361	3435	3647	3449
3344	3387	3130	3124	3175	3396	3271	3306	3334	3229	3342	3292	3292	3252	3212	3165	3078	2988	3051	3097	2982	3109	3330	3355	2958	2917	3203	3280	3271	2904	2897	3015	3129	3502	3473	3448	3391	3104	2991	2994	3108	3023	3254	3459	3436	3598	3488	3667	3624	3755
3289	3392	3251	3096	3231	3219	3244	3316	3395	3338	3342	3139	3280	3277	3398	3172	3126	3119	3084	2990	2872	3176	3393	3215	3006	3064	3288	3442	3068	2847	2785	3061	3306	3294	3365	3165	3051	2924	2882	2962	3091	3187	3440	3459	3684	3551	3724	3706	3742	3617
3282	3300	3228	3303	3159	3076	3288	3354	3348	3355	3270	3276	3222	3289	3258	3207	3189	3133	3122	3012	2961	3199	3327	3080	2933	3125	3522	3531	3093	2902	2944	3164	3250	3492	3269	3049	2918	2762	2894	3106	3304	3432	3417	3581	3678	3542	3583	3643	3603	3273
3338	3278	3278	3310	3275	3271	3205	3253	3310	3301	3378	3307	3134	3068	3181	3131	3126	3294	3234	3016	3013	3173	3145	2912	2915	3360	3539	3380	2992	2922	3141	3351	3396	3331	3118	2846	2797	2690	2959	3118	3231	3455	3451	3498	3371	3439	3295	3410	3447	3255
3440	3238	3339	3213	3306	3254	3125	3302	3225	3318	3353	3233	3181	3067	3196	3076	3137	3220	3217	3030	3006	3221	3147	2850	2808	3394	3400	3146	2894	3069	3270	3454	3469	3338	2978	2740	2658	2729	3007	3113	3354	3403	3410	3449	3181	3264	3237	3229	3229	3090
3428	3294	3234	3321	3332	3380	3347	3228	3192	3392	3366	3290	3151	3131	3026	2991	3127	3204	3098	3104	3387	3440	3085	2851	3060	3383	3313	2970	2873	3090	3374	3580	3542	3259	3123	2762	2771	2914	3153	3297	3464	3381	3299	3264	3139	3116	3133	2982	3019	2996
3464	3283	3328	3210	3255	3299	3473	3289	3319	3340	3224	3263	3244	3236	2992	3037	3078	3135	3076	3029	3387	3518	3146	2858	3075	3440	3241	2870	2872	3114	3419	3517	3484	3267	2858	2926	3036	3135	3336	3494	3573	3573	3316	3291	3222	3141	2873	2960	2917	2944
3401	3417	3365	3371	3307	3376	3408	3349	3386	3249	3101	3113	3112	3261	3151	3030	3206	3104	2867	3138	3369	3429	3000	2940	3423	3435	3206	2908	2866	3067	3248	3517	3364	3027	2867	2947	3061	3247	3657	3685	3645	3602	3433	3294	3122	3049	2981	3022	3042	2914
3371	3423	3286	3295	3208	3254	3283	3323	3404	3371	3222	3048	3058	3183	3052	3149	3254	3208	2998	3106	3391	3283	2967	3007	3398	3568	3134	2959	2938	3122	3355	3428	3257	2801	2691	2862	3072	3382	3522	3677	3672	3581	3413	3334	3219	3187	2976	3000	3055	2883
3334	3351	3269	3256	3205	3180	3182	3166	3350	3373	3338	3142	3178	3113	3060	3102	3333	3088	2994	3041	3310	3241	2839	2989	3378	3564	3263	2769	3158	3278	3404	3392	3279	2864	2647	2795	3067	3282	3520	3674	3509	3506	3332	3293	3148	3050	2999	2978	2963	3058
3291	3267	3209	3219	3290	3236	3258	3117	3161	3324	3376	3266	3286	3130	3016	3069	3401	3295	3130	3325	3540	3246	2887	3046	3443	3375	3097	2923	3057	3360	3499	3465	3187	2752	2795	2849	3114	3199	3550	3460	3486	3188	3384	3016	3084	2960	2984	2906	2856	2800
3202	3260	3160	3143	3141	3130	3236	3294	3151	3183	3143	3210	3378	3235	3061	3022	3209	3238	3140	3398	3440	3428	2832	3057	3351	3379	2931	2969	3131	3391	3443	3672	3368	2969	2720	2897	3123	3306	3587	3598	3503	3241	3179	2998	2987	2892	2839	2895	2778	2840
3325	3131	3196	3202	3164	3197	3220	3142	3040	3242	3203	3073	3278	3278	3243	3223	3267	3180	3115	3430	3540	3334	2892	3179	3540	3411	2918	2780	3108	3297	3581	3575	3163	2845	2847	2958	3230	3329	3516	3565	3478	3339	3147	3011	2965	2917	2767	2721	2686	2817
3313	3110	3246	3179	3104	3106	3143	3124	3152	3146	3113	3056	3146	3133	3218	3281	3502	3184	2954	3269	3535	3232	2931	3268	3579	3523	3011	2892	3041	3347	3606	3401	3182	2896	2944	3058	3341	3438	3653	3697	3605	3417	3221	3150	3093	2990	2751	2809	3002	2886
3188	3273	3129	3206	3059	3083	3104	3221	3062	3053	3070	2987	3081	3100	3133	3193	3452	3312	2991	3204	3485	3280	2981	3163	3713	3670	3144	2927	3157	3341	3441	3460	3033	2780	2759	3124	3312	3628	3699	3750	3712	3398	3345	3279	3154	3111	2907	2805	2998	2947
3197	3163	3142	3097	3136	3168	3164	3158	3186	3203	3227	2983	3201	3126	2958	3220	3356	3290	3220	3213	3451	3168	2991	3037	3567	3601	3218	2874	3234	3346	3533	3367	3203	2797	2800	2901	3170	3508	3635	3716	3565	3486	3268	3156	3205	3044	3039	2943	2968	3007
3163	3135	3036	3196	3207	3283	3235	3070	3205	3173	3211	3105	3173	3138	3097	3051	3267	3316	3180	3318	3461	3362	2945	2944	3345	3494	2983	2889	3146	3376	3729	3551	3383	2960	2869	2856	3222	3343	3617	3608	3636	3484	3259	3223	3038	2910	2941	2903	2810	2875
3103	3190	3084	3210	3234	3260	3363	3301	3154	3146	3196	3131	3180	3278	3266	3056	3181	3252	3151	3182	3480	3401	3068	2918	3344	3492	3064	2804	2972	3278	3571	3604	3539	3062	3039	3050	3172	3360	3585	3671	3583	3489	3266	3145	3008	2835	2952	2766	2855	2783
3059	3085	3043	3141	3133	3210	3290	3261	3265	3240	3291	3129	3148	3271	3244	3253	3280	3359	3102	3042	3337	3415	3035	2982	3260	3507	3210	2733	2739	3106	3342	3486	3447	3127	2876	3105	3266	3493	3735	3818	3810	3558	3402	3213	3128	2967	2992	2915	2871	2878
2988	3128	3016	3206	3160	3106	3202	3277	3252	3325	3267	3062	3259	3297	3217	3193	3353	3391	3141	3157	3214	3299	3139	2938	3324	3440	3369	2913	2798	3066	3262	3293	3322	3100	2886	2919	3088	3409	3581	3836	3831	3770	3613	3347	3324	3283	3036	3025	2974	2822
3036	3017	3021	3069	3104	3129	3220	3179	3120	3188	3322	3196	3290	3182	3225	3261	3284	3481	3217	3009	3323	3367	3019	2844	3030	3374	3361	2947	2816	3087	3318	3475	3447	3219	2981	2887	2875	3072	3420	3578	3587	3505	3432	3408	3379	3233	3273	3106	3050	3021
3161	2956	3104	3169	3163	3086	3198	3117	3171	3168	3299	3325	3335	3259	3425	3234	3238	3219	3275	3141	3217	3371	3179	2945	2945	3303	3418	3140	2784	3009	3347	3494	3599	3469	3089	2983	2960	3097	3167	3273	3476	3523	3477	3343	3362	3297	3314	3142	3079	2999
3067	2951	3171	3102	3143	3165	3027	3090	3093	3120	3171	3152	3230	3313	3248	3307	3221	3242	3338	3111	3126	3434	3442	3067	3036	3379	3458	3254	2860	2894	3116	3475	3639	3515	3400	3095	3027	3058	3211	3289	3417	3538	3538	3596	3353	3329	3383	3108	2997	3005
3132	3079	3048	3149	3084	3226	3131	3068	3049	3130	3009	2986	3158	3165	3287	3203	3262	3262	3336	3070	3146	3200	3335	3039	3003	3194	3543	3400	2894	2860	2965	3328	3467	3578	3373	3222	3058	2994	3094	3317	3460	3467	3585	3658	3526	3575	3434	3439	3340	3417
3214	3148	3167	3114	3185	3065	3069	3108	3089	3059	3117	3111	3176	3058	3280	3321	3147	3390	3338	3270	2898	3184	3282	3196	2962	3151	3510	3666	3160	3095	2952	3215	3372	3538	3474	3296	3162	2941	2965	3054	3083	3475	3508	3727	3631	3714	3727	3667	3579	3584
3200	3093	3104	3161	3239	3177	3142	3051	3108	3145	3179	3110	3240	2981	3206	3172	3143	3287	3247	3224	3027	3047	3093	3186	2927	3022	3241	3645	3654	3143	2872	3098	3388	3467	3614	3421	3171	3035	2977	2864	3028	3148	3330	3578	3651	3584	3754	3632	3777	3671
3272	3301	3206	3260	3325	3328	3180	3129	3205	3198	3209	3208	3189	3114	3225	3196	3088	3012	3091	3232	3079	2965	3113	3272	3031	2806	3065	3460	3442	3420	2863	3009	3208	3457	3662	3569	3623	3209	3057	2906	2778	3042	3197	3404	3495	3499	3675	3610	3702	3578
3186	3206	3183	3218	3311	3281	3227	3246	3185	3155	3171	3225	3178	3147	3218	3206	3146	3086	3048	3179	2940	3007	2984	3127	3231	3035	2881	3191	3367	3370	3072	3014	3083	3280	3335	3614	3579	3441	3147	3018	2945	2986	3055	3260	3441	3539	3453	3481	3520	3639
3222	3149	3253	3233	3418	3255	3133	3097	3352	3249	3107	3193	3157	3110	3153	3076	3116	3023	3045	3009	3057	2996	2888	3141	3286	3048	2994	3004	3266	3496	3224	2947	2915	3009	3244	3366	3450	3355	3233	3160	3023	2940	2926	2958	3235	3332	3395	3539	3453	3439
3153	3185	3184	3193	3246	3138	3111	3207	3106	3178	3187	3225	3182	3251	3062	3072	3145	3147	3043	3129	3163	3023	2949	2987	3120	3226	3095	2963	3237	3433	3442	3152	2921	2837	3003	3216	3236	3393	3300	3224	3229	2977	3034	2860	3016	3128	2998	3275	3209	3243
3156	3220	3208	3169	3077	3196	3164	3223	3074	3313	3271	3126	3301	3184	3198	3181	3069	3085	3038	3067	3112	3228	2996	2973	3169	3251	3222	2905	3004	3137	3570	3298	3055	2929	2944	2994	3259	3301	3257	3320	3197	3153	3122	3029	3045	2976	2993	2891	2912	3147
3270	3221	3124	3020	3139	2980	3067	3143	3139	3134	3144	3328	3228	3205	3202	3177	3019	3119	3100	3013	3100	3350	3159	3047	3152	3207	3340	3124	2946	3061	3206	3384	3323	3058	3013	2868	3065	3205	3429	3461	3315	3248	3332	3248	3157	2983	3009	2971	3009	2999
3295	3189	3156	3117	3015	3062	3233	3053	3044	3170	3224	3049	3080	3214	3129	3037	3036	3072	3050	2978	3143	3135	3196	3234	3021	3225	3292	3283	3037	2963	3169	3230	3322	3253	3051	2920	2865	2957	3270	3389	3376	3528	3461	3342	3309	3307	3215	3114	3098	3101
3260	3170	3224	3182	3092	3115	3088	2991	3104	3149	3003	3076	3168	3097	3131	3067	2952	3137	3110	3138	3115	3234	3240	3303	3047	3045	3331	3251	3220	3069	3036	3187	3420	3440	3239	3084	2929	2877	2965	3229	3336	3308	3527	3558	3472	3449	3351	3246	3340	3259
3363	3129	3207	3106	3061	3045	3052	3035	3072	3025	3059	3083	2919	3092	3081	2979	3092	3088	3098	3165	3184	3089	3251	3208	3200	3115	3100	3154	3288	3196	3036	2940	3155	3241	3337	3508	3155	3023	3028	3097	3155	3270	3426	3523	3459	3462	3386	3558	3584	3511
3096	3099	3058	3131	3106	2967	3069	3047	3179	3026	3029	3103	3102	3028	2979	3183	2919	3042	2967	3049	3180	3086	3174	3230	3175	3056	3079	3127	3179	3241	3202	2999	2984	3122	3248	3445	3350	3292	3132	3004	2989	3139	3274	3347	3404	3425	3478	3441	3575	3568
3019	2994	3067	3063	3141	3190	3085	3089	3263	3164	3074	3116	3102	3054	3074	3049	3063	3114	3092	3207	3185	3113	3059	3152	3145	3101	3018	2929	3213	3117	3233	3113	3010	2936	3185	3165	3353	3413	3239	3139	3135	3163	3216	3240	3231	3320	3360	3473	3498	3588
2911	2925	2929	3087	3093	2948	3118	3085	3184	3083	3180	3084	3135	3088	3024	3111	3105	3184	3093	3163	3262	3140	3159	3036	3019	3141	3101	3034	3086	2968	3122	3165	3087	3072	3024	3003	3108	3233	3237	3358	3227	3137	3183	3109	3032	2955	3103	3204	3160	3289
2961	2932	2889	2873	2883	3100	2969	3035	3063	3215	3194	3105	3199	3104	3014	3192	3140	3320	3095	3276	3251	3131	3144	3037	3018	2935	3132	3020	2986	2974	2980	3144	3136	3048	3122	2987	2928	2996	3136	3224	3244	3318	3172	3203	3158	3110	3012	3019	3107	3100
3077	2961	2727	2944	2910	3037	2949	3074	3080	3109	3129	3066	3129	3186	3080	3191	3130	3067	3240	3197	3217	3183	3101	3088	3031	3022	2986	3176	2920	3115	3014	3049	3203	3200	3194	3150	2979	3131	3011	3008	3319	3275	3274	3366	3467	3332	3244	3093	3148	3200
3031	2916	2815	2845	2902	3020	3003	2996	3071	3144	3062	3139	3164	3099	3239	3069	3033	3223	3162	3262	3141	3197	3087	3100	3054	3060	3034	3055	3142	3105	3081	3103	3031	3203	3190	3185	3209	3046	3037	3221	3094	3160	3272	3317	3206	3378	3312	3369	3423	3411
3022	2987	2804	2971	2948	2917	2996	3035	3208	3074	3045	3027	2955	3198	3085	3056	3079	2978	3123	3083	3170	3054	3075	3003	3101	3157	3129	3142	3133	3199	3056	3169	3153	3139	3159	3202	3239	3246	3068	3157	3171	3034	3071	3230	3155	3256	3161	3357	3481	3352
2996	2965	2839	2885	3010	3027	3110	3017	2875	3145	3112	3125	3017	3096	3157	2984	3006	3078	3029	3042	3036	3177	3007	2975	3037	3141	3104	2995	3152	3095	3159	3264	3255	3122	3130	3189	3200	3403	3239	3283	3237	3294	3174	3060	3032	3174	3144	3176	3312	3399
3059	2944	2982	2915	3072	3071	2986	3046	3094	3044	3091	3037	2939	2972	2950	3102	2979	3056	3056	3032	2974	2947	3035	2940	3015	2906	3008	3137	3125	2994	3094	3174	3129	3222	3194	3151	3210	3225	3256	3206	3202	3289	3195	3144	3126	3181	3234	3264	3235	3249
2916	3007	3000	2935	3023	2921	3002	2946	3122	3053	3241	3076	3111	2947	2983	2868	2984	3054	2933	2911	2938	2802	2944	2893	3087	2935	3046	3074	3073	3132	3061	3184	3170	3109	3159	3192	3087	3146	3223	3178	3251	3369	3263	3281	3277	3314	3240	3239	3272	3325
3025	3084	3043	3071	3042	3175	2919	2959	3002	2999	3076	3020	3053	2920	2927	3076	2942	2848	2908	2977	2911	2925	2940	2998	3033	2941	2830	2964	3052	3123	3009	3032	3062	3064	3170	3085	3045	3069	3102	3057	3184	3099	3287	3259	3197	3332	3294	3301	3228	3259
3012	3018	3067	3034	3045	2943	2984	2911	2981	2983	3055	3126	2867	3019	2929	3020	2951	3021	2928	2840	3051	2891	2969	2958	2982	2955	3019	3115	2969	3033	2958	3176	3104	3063	3049	3019	3066	3056	2938	3116	3206	3139	3109	3030	3210	3210	3128	3066	3204	3277
3009	2982	3034	3052	3157	2969	2951	3043	2940	2829	2948	2917	2956	2994	2961	2948	3077	3033	2931	2952	2897	2956	2964	2873	3031	3092	3115	2924	2903	2989	2925	2999	2988	2895	3091	2907	3007	3025	3077	3074	3126	3089	3130	3204	3148	3186	3172	3108	3262	3133
3068	3082	2945	2968	3028	3088	2936	2899	2817	3021	2853	2824	2841	2862	2950	2984	2991	2959	2942	2904	2994	2982	3036	3145	3156	3088	3099	3119	3014	3053	3015	3053	3020	2964	2998	2984	2941	2977	2977	3082	3097	3234	3194	3263	3324	3248	3268	3195	3175	3181
2886	2986	3071	2942	2957	2959	2980	2879	2832	2915	2849	2959	2949	2865	2878	2973	2928	2987	3019	2862	3019	2905	2947	3156	3299	3077	3004	3044	3044	3024	3016	2950	3100	3085	3017	3043	3130	2953	3051	3025	2958	3111	3172	3279	3304	3175	3290	3061	3200	3263
3098	2939	2915	2952	3057	2989	2781	2784	2907	2821	2868	2944	3006	2994	2981	2885	2918	2999	2838	3011	3073	2990	3092	3153	3042	3126	3064	3084	3064	3060	3010	2984	3148	3103	3111	3123	3075	2983	3167	3039	3118	3252	3235	3217	3185	3134	3204	3195	3173	3335
2975	2974	2965	2777	2966	3020	3004	2721	2798	2970	2927	2963	3005	3044	2943	2928	2924	2970	2914	3038	2895	3003	2982	3031	3184	3074	3112	2925	2966	2910	3024	3170	3013	3124	3088	2989	3096	3107	3091	3224	3203	3185	3245	3195	3130	3183	3251	3128	3250	3210
2834	2884	2891	2958	2812	2894	2972	2880	2863	2966	2963	2970	2882	3058	2971	3011	3002	2908	3062	3145	3094	3009	3117	3081	3025	3041	2995	2977	3027	2950	2888	3085	3144	3045	3063	3018	3100	3089	3135	3098	3116	3220	3210	3249	3221	3142	3209	3238	3208	3251
2956	2902	2831	2829	2995	2897	2865	2930	2939	2881	3001	2964	3020	2865	3017	2983	2893	3065	2958	3041	2966	3083	3062	3069	2975	2954	3083	2949	2939	2959	2911	3006	3083	3061	3146	3110	3028	3215	3053	3129	3087	3132	3232	3131	3071	3242	3251	3198	3301	3215
2978	2936	2789	2813	2930	2914	3000	2962	2964	3023	2964	2918	3006	3100	2953	2959	2838	3080	3035	3092	3061	3033	3086	3108	3010	3026	3022	3086	3054	2970	2924	3025	3096	3167	3107	2994	2987	3047	3077	3112	3103	3112	3212	2982	2986	3215	3218	3186	3128	3209
2859	2810	2891	2867	2688	2841	2863	2988	2936	3078	3054	2933	2971	3069	2986	3009	2996	3085	3137	2946	3044	3016	3201	3076	3056	2995	2987	3074	3018	2910	3004	3064	3172	3074	3080	2984	3092	2998	3036	3109	3147	3112	3162	3124	3015	3088	3217	3150	3204	3259
2941	2791	2797	2955	2930	2882	2954	3054	3123	2983	2987	3035	2898	2879	2958	2822	3060	2988	2987	3043	2950	3032	2988	3113	3083	2987	3078	2960	3116	3052	3088	3141	3117	3010	3065	3043	2996	3009	2923	3176	3159	3197	3082	3137	3069	3019	3052	3129	3172	3044
2950	2877	2768	2919	3007	2954	2841	2986	2952	2985	3018	2974	3014	2898	3007	3004	3078	3045	2924	3054	2878	3020	2886	3050	3016	2987	3020	3041	3114	3044	3025	3047	2979	3011	3036	3110	3018	3011	3065	3106	3108	3113	3136	3058	3112	3130	3127	3074	3187	3234
3082	3045	2960	2863	2985	2908	2939	2980	2872	3091	3076	3009	2992	2957	2925	2969	2798	2907	2872	2980	2919	3003	3096	3046	3096	3013	2889	3026	3023	3081	3179	3085	3109	3051	3040	3009	3135	3036	2910	3018	3122	3032	2987	3136	3072	3087	3087	3131	3173	3213
2853	3023	2994	2954	2953	2957	3112	2957	2965	3032	3047	2852	2905	2934	2890	2881	2827	2945	2894	2894	2958	2783	2952	3078	2970	2932	3058	2978	3011	3051	3140	3067	2947	3027	3115	3077	3046	3083	3050	3050	2892	3008	2976	3079	3045	3097	3004	3063	3104	3104
2771	2862	3027	3033	2855	2934	3091	3090	2942	2941	2926	2933	2958	3017	2951	2918	2919	2856	2913	2957	2928	2888	2971	3028	3143	3059	3096	2943	3087	2987	3081	3010	3085	2863	2979	2960	2957	3080	3009	3014	3042	2901	3056	3072	3037	3090	3019	2976	3102	2984
2759	2668	2961	3127	3063	2790	2919	3036	2857	2697	3014	2910	2919	2931	2952	2965	2870	2903	2821	2966	2913	2929	2990	3077	3076	2994	3058	3015	3065	2974	2907	3029	2945	2930	2918	2955	2996	2946	2923	2863	2930	2976	3035	2979	3010	3002	2918	3107	2993	3034
2903	2744	2857	3076	3208	2992	2877	2897	2875	2862	2770	2946	2889	2899	2951	2899	2996	2966	2936	3024	2916	2863	3044	3206	3065	3228	3059	2888	3005	2933	2974	2889	3012	3012	3028	3029	2982	3004	2976	2895	2971	2967	2993	2944	2950	2935	2918	2994	2986	3038
3091	2872	2767	2853	2979	3080	2858	2993	2929	2807	2792	2851	2986	2990	3056	2988	2972	2981	2965	2893	2921	3047	2946	3006	3173	3299	2982	3059	2924	2947	2987	3053	2998	3012	2932	3001	3027	3055	2897	3006	2985	2953	2984	3014	3047	2938	2967	3012	3031	3038
2997	3157	2693	2758	2994	3071	2969	2869	2923	2905	2871	2985	2849	2895	3062	2956	2965	2932	3090	3107	2888	2912	2907	3029	3091	3049	3074	3021	2945	2977	2960	2970	3056	3069	2920	2996	3028	2986	3048	2952	3078	2933	2885	3000	2906	3020	2961	2950	2952	3072
3027	3163	2922	2651	2783	3135	3048	2722	2985	2970	2923	2967	3033	2914	3071	3020	3123	3054	3099	3045	3086	3016	3021	3009	3008	2984	3017	3107	2968	2850	2817	2883	3063	2944	3044	2965	2913	2894	3063	2906	2923	3081	2971	2913	2882	3071	3015	2961	2953	3000
2757	3123	3018	2812	2747	3000	3049	2739	2824	3125	3017	2935	3028	2904	2998	3118	3035	3059	3026	3120	3082	3067	2957	3020	3161	3126	3065	2963	3036	2977	2863	3099	2981	3027	3088	2982	2947	3031	2974	2939	3027	2932	3084	2987	3013	2873	2971	2974	2932	3101
2695	3080	3254	2852	2746	2825	3138	2928	2803	3160	3087	2867	3130	2989	3015	3040	3007	3013	3033	3018	3017	2969	3061	3006	3008	3087	3016	2944	3103	3005	2993	2960	3035	3097	2939	2999	2961	2875	2939	2957	3040	2995	2948	3041	3032	2893	2981	2914	2942	2963
2631	2871	3209	3076	2793	2885	3122	3023	2915	3057	3118	2962	3108	2870	2950	3109	3010	3132	3117	3019	3030	3040	2980	2968	3041	3201	3093	3026	3009	3015	3078	3074	3093	2993	3027	2897	2923	2934	2854	2966	2968	2891	3032	2900	2994	2938	2935	2962	2902	2966
2597	2691	3244	3090	2895	2767	3090	3082	2856	2985	3020	2873	3075	3150	2860	3037	2991	2986	2963	2937	2925	2923	3017	2959	2853	3140	2985	2986	2931	3023	2960	3043	3066	2983	2868	2961	2885	2829	3001	2903	2934	2844	2957	3027	2892	2970	2993	3095	3020	2992
2766	2608	2959	3224	2814	2709	3071	3378	2845	2954	3258	2846	2883	3083	2789	2908	2905	2955	2928	2934	3064	3015	2939	2978	2919	2877	2979	2933	3022	3060	3003	3059	2877	2999	3035	2875	2918	2885	2843	2871	2827	2836	2852	2927	2932	3013	2957	3017	3105	3033
2768	2631	2977	3225	2932	2799	3076	3326	2952	3040	3224	3039	2960	3057	2886	2953	2861	2902	3007	2920	2896	3033	3146	2979	2958	2950	2921	3028	2980	3078	2976	3002	2895	3003	2936	2919	2782	2922	2900	2789	2974	2857	2842	2984	3065	2931	2932	3014	2978	2925
2902	2556	2928	3179	3023	2621	3044	3252	3071	2879	3242	2958	2857	3094	2843	2988	2954	2916	3023	2906	3091	2953	3148	2981	3033	2974	2954	3014	3144	3065	2957	2999	2925	3043	2945	3010	2944	2807	2705	2929	2992	2806	2937	2952	2993	2936	2941	3023	2942	2953
2832	2632	2919	3154	3006	2727	2956	3239	2982	2878	3242	2889	2844	3114	2914	2949	2888	2961	3039	3025	3163	2969	3138	3102	2976	2967	2981	3013	3026	3024	3018	3108	3022	2949	3088	2919	3025	3039	2923	3002	2946	2910	2982	2911	2874	2983	3016	2989	3017	2963
2858	2772	2833	3330	2983	2732	2934	3119	2898	2795	3140	2954	2914	3082	2879	3051	3014	3021	3062	3029	3015	2993	2996	2881	3025	2900	2989	2988	2987	3019	3059	3068	2937	2892	2985	2958	2951	2956	2959	2917	2907	3007	3018	2965	2813	2813	2904	2917	2910	2882
2991	2755	3121	3365	2972	2684	3068	3144	2850	2872	3187	2835	3003	3098	3031	2898	3078	3088	2988	2959	2962	2874	2991	2975	3003	2971	2975	2969	3063	2915	2904	2895	2997	3099	3103	2976	2892	2972	3013	3014	2938	2973	2952	2935	2798	2869	2903	2970	2959	3004
2910	2712	3097	3209	2860	2594	3072	3123	2822	2860	3114	2945	2938	3094	2764	2991	2991	3073	3050	2891	2861	2865	3003	2912	2967	3042	3007	2900	2792	2891	2986	3006	3094	2977	3026	2969	2946	3016	3056	2988	3044	2967	3000	2952	2899	2838	2838	2935	2917	2989
2822	2902	3197	3131	2818	2805	3109	3190	2772	2924	3097	2903	3008	3188	2911	2967	3022	3094	2796	2868	2881	2884	2972	2836	2985	2984	2988	2944	2995	2968	3047	2921	2985	2999	3069	2989	3017	3046	2996	3058	2985	2892	2968	2928	2869	2825	2909	2940	2969	2891
2906	3154	3146	3033	2694	2755	3084	2971	2804	2936	3169	2938	3142	3165	2976	3074	2890	3045	2849	2966	2870	2916	2907	2866	2931	2884	2957	3143	3017	2936	2932	2967	2944	3009	3000	2947	2932	2900	2957	3068	2945	2869	2926	2971	2945	2827	2954	2935	2942	2827
3016	3308	3199	2943	2734	2853	2966	2925	2792	3016	3001	2951	3163	2989	3031	2998	2816	2856	2969	2995	2983	2817	2840	2930	3032	3001	2980	3029	2959	2991	3085	2922	2984	3029	3020	3058	3013	2981	2910	2979	2878	2920	3072	3044	2883	2884	2863	2907	2897	2940
3281	3408	3212	2773	2843	3025	2929	2698	2904	3138	2978	3008	3163	2906	2905	2998	2934	3005	2839	2913	2831	2877	2831	2875	2817	3064	2956	3049	3115	3088	3044	2886	3024	3026	3054	3020	2995	2969	2904	2904	2855	2911	2841	2986	3000	2914	2890	2880	2773	2842
3409	3344	3138	2831	3078	3148	2957	2763	2896	3057	2889	2990	2967	2830	3005	2885	2747	2852	2825	2972	2922	2909	2829	2948	2861	2990	2958	3041	3066	2939	2982	2939	2868	2873	2974	2998	2857	3028	2742	2984	2874	2942	2940	2963	3011	2887	2832	2868	2822	2871
3201	3072	2882	2953	3215	3055	2754	2811	2854	2877	2712	2943	2900	2877	2970	2831	2838	2825	2862	2916	2862	2853	2978	2944	2952	2904	2853	3016	3007	2936	2928	2931	2929	2882	2818	2911	2914	2863	2891	2874	2950	2923	2911	2892	2905	2988	2918	2968	2740	2876
3233	2970	2910	2972	3221	3019	2894	2947	3026	2788	2889	3028	2934	2961	2970	2800	2893	2907	2764	2920	2989	3033	2969	2896	3060	2892	3000	3012	2970	2832	2968	2915	2846	2889	3002	2888	3014	3052	2949	2929	2918	2932	3065	2998	3099	2904	2852	2793	2891	2819
2889	2870	3008	3129	3064	2958	2909	3135	2941	2881	2918	2966	2896	3225	3091	3069	3109	3040	3055	2941	3056	2951	3127	2942	3051	2907	2987	3128	3070	3004	2923	3057	2991	2921	2921	3014	3048	3023	3053	3023	2985	3001	2972	3030	2993	2972	2901	2921	2853	2934
3063	2970	2948	2987	2837	2987	3036	3103	3013	2861	2971	2908	2997	3156	3153	3132	3188	3023	3020	2971	3152	3092	3012	3016	3015	2941	3028	3101	2991	3043	2983	2979	3009	3030	2993	3007	3047	3074	3020	2979	2998	2986	3045	2893	3013	2964	3010	2882	2847	2840
3262	3145	3119	2969	2854	2966	2919	2979	2818	3003	2963	2810	3128	3146	2975	3228	3045	3172	3050	3046	2983	3024	2998	2915	2925	3025	2895	3007	3047	2961	2946	2839	2858	2891	2859	3020	2990	2933	2925	2892	2889	2951	2887	2939	2852	2948	2831	2833	2910	2854
[truncated: 920 more columns]
