# Supplementary material for: Spatial Resolution and Refractive Index Contrast of Resonant Photonic Crystal Surfaces for Biosensing
Source: IEEE Photonics J. Author manuscript; Available in PMC 2015 Sep 7. (PMC4561521; doi:10.1109/JPHOT.2015.2435699)
Supplement: fig4_data [file NIHMS64775-supplement-fig4_data.gz › Volumes/graham/MacBook_backup/PhD_folder_2015_06_02/paper_improvements/IEEE_J_Photonics/final_files/data_files/fig4/ref/r12.csv]

4179	3654	3511	3443	3585	3530	3725	3862	3801	3750	3750	3757	3750	3743	3592	3622	3443	3581	3455	3527	3648	3746	3821	3721	3583	3674	3646	3578	3628	3720	3695	3694	3667	3658	3787	3710	3660	3603	3648	3623	3642	3664	3538	3504	3610	3663	3579	3710	3691	3637
3882	3596	3450	3539	3812	3960	4026	4053	4042	3986	3838	3775	3704	3655	3518	3570	3457	3451	3381	3475	3614	3675	3707	3636	3687	3730	3719	3673	3619	3750	3712	3657	3577	3556	3618	3701	3714	3729	3853	3687	3696	3652	3662	3703	3530	3660	3616	3673	3676	3588
3722	3554	3494	3559	3786	3952	4000	3983	3843	3848	3723	3579	3602	3519	3504	3414	3459	3427	3488	3492	3511	3606	3544	3525	3540	3540	3614	3588	3682	3559	3463	3649	3555	3586	3594	3659	3794	3684	3777	3532	3582	3774	3628	3449	3500	3554	3532	3599	3520	3423
3627	3554	3573	3650	3825	3935	3845	3916	3973	3790	3572	3453	3464	3316	3241	3400	3264	3511	3568	3436	3449	3448	3444	3388	3448	3487	3543	3536	3442	3502	3495	3517	3593	3506	3500	3550	3589	3493	3549	3583	3674	3645	3451	3472	3389	3453	3403	3411	3411	3459
3736	3706	3721	3680	3787	3783	3684	3714	3701	3670	3383	3421	3364	3234	3426	3535	3455	3534	3534	3568	3473	3521	3398	3313	3376	3459	3433	3361	3425	3603	3542	3443	3448	3531	3379	3668	3575	3667	3532	3514	3751	3489	3462	3419	3375	3262	3540	3552	3335	3369
3566	3709	3770	3671	3838	3721	3749	3708	3583	3564	3454	3384	3445	3310	3369	3389	3595	3611	3627	3518	3547	3529	3480	3451	3260	3559	3467	3436	3422	3472	3367	3382	3451	3486	3548	3492	3617	3678	3650	3653	3681	3621	3543	3460	3486	3398	3560	3439	3282	3396
3768	3701	3735	3792	3677	3596	3611	3480	3440	3564	3434	3302	3421	3295	3531	3435	3569	3534	3522	3644	3586	3517	3563	3533	3554	3503	3522	3422	3504	3600	3550	3614	3487	3502	3579	3692	3686	3675	3702	3677	3789	3666	3642	3658	3526	3462	3327	3568	3410	3401
3622	3837	3844	3645	3468	3459	3485	3507	3383	3550	3490	3502	3375	3417	3556	3661	3572	3635	3685	3538	3724	3696	3548	3518	3581	3537	3508	3524	3480	3520	3603	3535	3547	3635	3665	3753	3544	3758	3610	3713	3559	3607	3789	3653	3644	3455	3405	3391	3463	3495
3542	3718	3713	3672	3447	3331	3349	3276	3534	3456	3448	3376	3547	3570	3552	3556	3460	3687	3682	3649	3670	3701	3589	3548	3593	3592	3544	3591	3478	3518	3482	3557	3611	3678	3832	3658	3662	3583	3702	3661	3778	3797	3710	4004	3742	3677	3489	3608	3546	3569
3554	3576	3612	3524	3608	3501	3329	3473	3470	3458	3467	3465	3614	3659	3601	3468	3513	3592	3581	3717	3718	3794	3768	3588	3619	3713	3582	3522	3455	3514	3586	3659	3630	3811	3877	3760	3652	3853	3765	3764	3778	3750	3821	3836	3842	3747	3694	3673	3652	3455
3560	3553	3585	3605	3624	3347	3525	3465	3453	3425	3475	3471	3636	3618	3574	3539	3484	3468	3572	3722	3740	3821	3875	3772	3651	3630	3714	3595	3615	3643	3557	3742	3738	3777	3932	3789	3847	3724	3814	3782	3802	3875	3853	3957	3746	3778	3735	3735	3532	3763
3565	3630	3501	3646	3501	3508	3569	3488	3605	3516	3489	3514	3554	3585	3366	3566	3479	3560	3557	3712	3781	3845	3826	3870	3776	3657	3772	3717	3653	3601	3769	3743	3723	3791	3870	3757	3795	3782	3976	3953	3982	3937	3906	4045	3832	3831	3712	3699	3659	3629
3595	3592	3500	3431	3607	3691	3642	3636	3513	3481	3461	3540	3543	3515	3550	3430	3449	3566	3642	3663	3787	3862	3773	3824	3624	3762	3814	3695	3742	3672	3746	3802	3807	3726	3752	3816	3928	3967	3922	4026	4016	3990	4066	3906	3957	3774	3744	3862	3748	3639
3530	3615	3432	3510	3570	3718	3658	3802	3694	3754	3642	3631	3612	3585	3656	3561	3539	3613	3646	3752	3902	3943	3917	3777	3908	3665	3758	3789	3689	3943	3826	3755	3739	3835	3718	3866	3880	3854	4000	3991	4088	4075	4035	3885	3902	3952	3859	3919	3807	3735
3671	3602	3405	3491	3593	3763	3780	3824	3716	3600	3675	3637	3551	3696	3564	3688	3629	3565	3573	3803	3800	3884	3706	3763	3659	3817	3728	3654	3934	3957	3874	3691	3857	3820	3781	3697	3800	3798	3955	4025	4102	3983	3930	4014	3912	3858	3837	3896	3752	3873
3800	3473	3485	3503	3562	3759	3803	3824	3767	3687	3781	3704	3702	3767	3559	3725	3738	3686	3845	3813	3754	3710	3814	3699	3645	3725	3770	3757	3687	3793	3761	3868	3778	3955	3760	3764	3825	3835	3958	4041	4042	3984	3891	3937	3983	3859	3971	3869	3836	3869
3848	3742	3511	3467	3718	3774	3802	3841	3871	3823	3806	3610	3719	3700	3785	3622	3740	3749	3674	3700	3782	3745	3666	3783	3565	3669	3760	3683	3840	3749	3720	3628	3879	3828	3827	3782	3844	3780	3986	3932	3937	4068	4035	4124	4059	3902	3817	4010	3986	3789
3939	3889	3712	3622	3614	3678	3814	3896	3752	3882	3623	3787	3627	3796	3648	3717	3714	3756	3670	3906	3877	3630	3608	3610	3590	3741	3613	3624	3712	3630	3784	3737	3697	3897	3822	3859	3770	3776	3895	3979	3925	3936	3920	4034	3996	4094	4050	3993	3975	3801
3837	3649	3837	3704	3695	3898	3748	3900	3833	3886	3651	3748	3711	3779	3623	3648	3837	3856	3720	3794	3670	3651	3656	3587	3782	3686	3701	3438	3522	3611	3645	3691	3699	3895	3834	3848	3859	3936	3789	3946	3959	3928	4083	4077	4152	4073	4098	4039	4057	3993
3889	3809	3803	3921	3857	3869	3839	3968	3950	3861	3793	3778	3863	3789	3725	3758	3747	3859	3809	3692	3535	3579	3595	3604	3674	3669	3503	3568	3493	3499	3555	3637	3860	3771	3756	3755	3944	3764	3783	3987	3906	3875	4011	4092	4107	4026	4072	3940	3831	3935
3856	3898	3838	3881	3970	3877	3876	3966	3937	3983	3873	3794	3920	3839	3771	3816	3791	3852	3774	3709	3581	3687	3704	3655	3546	3623	3569	3563	3585	3588	3610	3658	3705	3851	3837	3829	3850	3746	3876	3940	3795	3923	4030	4015	4019	4213	3981	3996	4003	3969
3873	3791	3830	3984	3916	3952	4025	3919	4034	3971	3821	3835	3953	3838	3783	3756	3838	3724	3678	3763	3694	3765	3637	3660	3708	3627	3454	3594	3640	3584	3674	3673	3704	3655	3791	3821	3858	3841	3940	3857	3956	3889	3984	3986	3822	3904	4011	4076	3928	3917
3840	3588	3898	3958	3909	4015	4005	4037	4163	4127	4164	3953	3998	3875	3677	3611	3811	3751	3828	3693	3795	3654	3708	3806	3723	3618	3689	3646	3583	3619	3622	3555	3646	3808	3757	3742	3893	3899	4060	3954	3899	3862	3826	3936	3943	3941	3858	4036	3890	3892
3670	3642	3743	3790	3969	4067	3968	4011	4053	4141	3960	4011	3883	3825	3717	3626	3588	3730	3798	3695	3864	3808	3827	3868	3604	3694	3657	3550	3596	3673	3689	3677	3736	3704	3527	3749	3997	3765	3641	3897	3931	3828	3788	3753	3873	3866	4035	3967	4058	4079
3658	3597	3688	3912	3988	3862	3809	3979	4099	4086	4067	4089	3867	3691	3684	3684	3634	3722	3755	3790	3887	3851	3767	3720	3683	3602	3731	3655	3627	3737	3629	3711	3693	3636	3661	3834	3716	3808	3781	3941	3856	3917	3876	3736	3863	3840	4011	3908	3961	4030
3471	3656	3603	3775	3937	3875	3842	3955	3951	4000	4025	3847	3791	3653	3696	3656	3782	3855	3868	3815	3816	3799	3714	3750	3642	3695	3640	3762	3632	3639	3703	3728	3568	3570	3761	3700	3732	3809	3908	3933	3845	3935	3975	3959	3935	3763	4025	4076	4041	3976
3581	3708	3741	3738	3758	3938	3870	3835	3811	3963	3954	3810	3686	3681	3790	3888	3859	3879	3740	3821	3835	3764	3803	3573	3554	3583	3637	3752	3765	3519	3565	3540	3495	3537	3786	3748	3649	3727	3880	3801	3915	3934	3961	3981	3941	4047	3878	3957	3945	4092
3736	3593	3726	3788	3795	3694	3830	3685	3809	3885	3730	3649	3822	3850	3832	3720	3786	3871	3848	3739	3656	3659	3729	3556	3619	3687	3555	3756	3628	3540	3539	3470	3555	3788	3609	3717	3679	3786	3733	3794	3824	3915	4016	4184	3854	3981	3871	3857	3992	3970
3911	3892	3761	3845	3810	3810	3785	3800	3694	3753	3723	3812	3899	3942	3962	3884	3930	3794	3728	3707	3726	3700	3710	3763	3767	3725	3718	3741	3738	3655	3538	3548	3593	3750	3585	3670	3710	3605	3509	3840	3823	4070	4088	4191	4099	3999	3879	3796	3825	4033
3958	3710	3603	3894	3766	3786	3857	3696	3637	3719	3724	3856	3800	3855	3916	3860	3796	3732	3641	3579	3631	3728	3672	3727	3703	3830	3674	3644	3739	3624	3597	3615	3702	3780	3682	3595	3552	3641	3692	3756	3904	4150	3998	4174	3982	3892	3861	3863	3805	3809
3868	3749	3829	3868	3841	3808	3803	3686	3755	3710	3898	3835	3781	3835	3685	3757	3742	3641	3702	3685	3777	3761	3813	3803	3734	3897	3704	3660	3717	3492	3589	3613	3622	3629	3589	3555	3591	3683	3687	3800	3840	3944	3928	3977	3995	3891	3873	3902	3734	3916
3771	3724	3818	3846	3821	3753	3840	3802	3726	3811	3895	3734	3759	3717	3699	3688	3617	3508	3610	3682	3735	3817	3840	3716	3699	3799	3827	3680	3671	3623	3609	3572	3700	3657	3576	3553	3532	3598	3754	3763	3894	3994	3930	3792	3876	3926	3921	3841	3877	3863
3892	3766	3757	3857	3794	3857	3976	3942	3882	3919	3808	3795	3672	3598	3787	3519	3589	3562	3574	3792	3673	3683	3762	3834	3662	3767	3662	3761	3705	3605	3653	3656	3641	3585	3653	3582	3693	3846	3692	3840	3818	3763	3890	3843	4049	3854	3960	4050	4110	3845
3922	3764	3776	3814	3984	3917	3911	3994	3986	3967	3803	3644	3724	3659	3603	3590	3528	3652	3801	3765	3652	3681	3657	3686	3778	3697	3794	3779	3704	3803	3675	3780	3706	3546	3671	3669	3599	3663	3672	3708	3829	3648	3882	3853	3796	3885	4065	4065	4112	3992
3773	3853	3658	3847	3800	3944	3997	3956	4044	3869	3803	3781	3712	3641	3651	3662	3581	3697	3818	3757	3841	3543	3648	3739	3681	3782	3647	3686	3761	3740	3765	3947	3798	3641	3649	3653	3782	3741	3724	3754	3818	3731	3751	3755	4011	3988	4028	4072	4054	4012
3916	3693	3775	3830	3910	3923	3931	3974	3948	3784	3871	3713	3627	3679	3673	3768	3689	3736	3785	3657	3592	3583	3591	3692	3736	3718	3716	3766	3715	3771	3797	3892	3792	3787	3492	3619	3754	3872	3788	3757	3820	3822	3717	3822	3933	4037	4210	4023	3992	3966
4027	3713	3801	3949	3879	3866	3901	3781	3883	3778	3779	3836	3759	3833	3632	3781	3662	3831	3704	3592	3625	3494	3574	3646	3691	3813	3814	3960	3831	3781	3829	3745	3768	3840	3640	3678	3770	3736	3712	3832	3755	3711	3685	3805	3914	3909	4104	3980	3943	3895
3862	3773	3841	3876	3892	3877	3880	3921	3764	3800	3636	3768	3866	3619	3980	3761	3705	3795	3704	3647	3687	3610	3717	3618	3783	3811	3813	3935	3756	3810	3915	3983	3805	3793	3869	3781	3860	3738	3766	3830	3763	3720	3691	3722	3809	3918	4053	3945	3910	4004
3968	3888	3854	3795	3781	3736	3973	3708	3740	3730	4046	3755	3885	3850	3819	3774	3825	3708	3652	3701	3574	3658	3616	3765	3786	3782	3916	3869	3791	3887	3847	3900	3816	4029	3748	3723	3746	3735	3630	3811	3764	3842	3771	3807	3821	3899	3849	3807	3833	3954
3948	3960	3875	3903	3797	3814	3781	3787	3734	3879	3808	3865	3857	3746	3812	3761	3651	3818	3622	3603	3585	3723	3646	3743	3733	3798	3832	3906	3750	3880	3879	3934	3889	3915	3901	3793	3789	3748	3744	3747	3800	3783	3668	3742	3779	3907	3809	3839	3859	3886
4150	3945	3892	3725	3700	3791	3663	3748	3913	3808	3858	3875	3822	3857	3839	3698	3747	3601	3629	3635	3638	3623	3611	3732	3814	3774	3741	3759	3629	3795	3850	3905	3941	3903	3837	3847	3868	3776	3651	3741	3827	3813	3760	3664	3648	3840	3750	3700	3827	3726
3913	3952	3758	3808	3774	3817	3828	3816	3836	3861	3870	4025	3929	3761	3778	3802	3607	3682	3796	3652	3700	3765	3725	3719	3658	3639	3714	3706	3725	3782	3880	4124	4111	4059	3892	3914	3852	3688	3840	3741	3837	3789	3881	3677	3729	3723	3719	3886	3720	3864
3873	3849	3925	3754	3830	3813	3832	3834	3711	3828	3842	3834	3900	3761	3773	3860	3794	3714	3660	3687	3599	3579	3582	3625	3683	3666	3781	3633	3718	3851	3734	4024	4079	3950	3988	4038	3954	3791	3821	3814	3930	3757	3844	3759	3686	3772	3638	3769	3855	3787
3849	3838	3874	3911	3909	3911	3800	3790	3809	3887	3838	3912	3692	3821	3739	3804	3934	3759	3856	3898	3615	3578	3519	3570	3655	3748	3646	3847	3735	3725	3793	3916	3934	4004	4087	4133	4077	3906	3822	3824	3782	3746	3783	3744	3833	3809	3904	3721	3725	3677
3805	3836	3890	3885	3955	3951	3860	3804	3783	3731	3728	3790	3742	3746	3876	3900	3870	3820	3940	3877	3687	3739	3547	3499	3450	3709	3682	3781	3767	3938	3788	3814	4017	3965	4258	4022	3996	3921	3897	3736	3746	3828	3858	3792	3891	3864	3973	3796	3810	3670
3920	3875	3964	3990	4005	3953	3964	3834	3719	3744	3659	3709	3718	3857	3888	3866	3962	3839	3912	3949	3709	3691	3573	3636	3584	3668	3700	3762	3594	3781	3784	3791	3906	3872	4069	4068	4024	4048	3899	3856	3845	3804	3915	4003	3897	3900	3767	3728	3878	3753
3832	3938	3847	3915	3844	4044	4015	3828	3787	3719	3670	3590	3729	3797	3737	3810	3750	3853	3887	3786	3875	3634	3612	3565	3632	3696	3793	3842	3729	3731	3830	3874	3910	3903	4037	3968	4035	4146	4089	3955	3843	3941	3931	3826	3884	3831	3925	3765	3743	3664
3759	3796	3843	3946	3868	3892	3932	3939	3724	3840	3769	3665	3744	3760	3731	3779	3888	3871	3842	3806	3813	3797	3774	3712	3701	3605	3726	3745	3654	3663	3809	3865	3869	3947	3978	4123	4268	4041	3927	3953	4003	3996	3881	3958	3741	3869	3873	4012	3760	3785
3833	3776	3776	3911	3811	3862	3846	3908	3761	3746	3752	3806	3851	3760	3697	3664	3804	3835	3824	3851	3886	3905	3786	3774	3773	3713	3744	3811	3668	3719	3845	3809	3837	3819	3913	4111	4115	3980	3953	3907	4052	4160	3957	3903	4006	3809	3896	3897	3889	3877
3777	3632	3784	3724	3691	3863	3906	3804	3769	3884	3769	3719	3724	3606	3777	3683	3671	3884	3813	3964	3900	3917	3827	3676	3729	3701	3750	3805	3810	3866	3794	3740	3919	3958	3969	4173	4153	4212	4051	4003	4147	4035	3965	3880	3845	3851	3925	3804	3834	3868
3773	3484	3613	3790	3766	3867	3878	3978	3816	4000	3907	3732	3671	3777	3762	3754	3799	3883	3761	3813	3972	4038	3844	3762	3759	3800	3711	3816	3698	3795	3818	3831	3917	3735	3920	4068	3936	4169	4267	4141	4089	3883	3992	3856	3853	3879	3779	3908	3964	4003
3607	3618	3703	3745	3793	3818	3818	4030	4034	3999	3932	3833	3788	3790	3776	3816	3809	3699	3865	3970	3888	4024	3960	3841	3648	3690	3761	3907	3804	3874	3703	3798	3733	3790	3931	4048	4100	4134	4205	3936	3957	4099	3814	3982	3899	3799	3788	3798	3955	3951
3663	3678	3687	3705	3827	3797	3917	3975	4014	3859	3854	3844	3888	3989	3922	3787	3732	3938	3897	3932	3935	3989	3992	3914	3855	3841	3704	3854	3962	3922	3767	3806	3735	3827	4004	3979	4018	4083	4049	4046	4112	3975	3857	4096	3860	3763	3729	3831	3879	3767
3754	3667	3655	3698	3747	3683	3687	3862	3909	3733	3823	3819	3908	3890	3913	3877	3845	3765	3877	3830	3962	4010	3936	3976	3878	3919	3842	3952	3887	3904	3771	3767	3834	3844	3903	4144	3887	4129	3976	4051	4119	3968	3973	3854	3806	3719	3858	3705	3925	3949
3726	3570	3722	3634	3655	3763	3699	3907	3774	3876	3766	4022	3955	3860	3977	3845	3921	3868	3755	3846	3967	4106	3969	3921	3840	3851	3868	3902	3751	3966	3885	3695	3655	3770	3808	3983	4081	4147	4017	3994	4010	3967	3923	3854	3860	3763	3810	3730	3985	3945
3871	3602	3655	3808	3558	3675	3666	3705	3769	3906	3911	3954	3907	3905	3942	3944	3847	3772	3845	3906	3867	3961	4063	4120	3887	3892	3803	3822	3858	3848	3913	3908	3708	3805	3897	3906	3990	4032	3926	4052	3986	3972	3931	3743	3832	3705	3762	3737	3824	3979
3713	3631	3529	3785	3543	3740	3607	3620	3658	3790	3771	4015	3954	3944	3844	3895	3928	3797	3885	3894	3969	3953	4070	3939	3889	3872	3792	3791	3844	3873	3859	3860	3970	3874	3904	4054	4002	4081	4086	4003	3976	3853	4022	3901	3876	3703	3752	3738	3847	3748
3865	3737	3726	3811	3628	3643	3618	3611	3657	3725	3785	3926	4031	3953	4142	4022	3923	4051	3762	3866	3919	4075	4031	3988	3918	3905	3855	3850	3866	3935	3829	3990	3908	3878	3872	4033	3951	3930	3881	3868	3890	3810	3840	3846	3800	3853	3686	3763	3659	3822
3724	3753	3853	3684	3559	3614	3584	3658	3763	3615	3820	3752	3900	4079	4066	4007	3989	3972	4035	3938	3800	4009	3827	3990	3913	3940	3747	3810	3969	4024	3999	3968	3869	3923	3956	3993	4044	4084	3917	3977	3858	3907	3726	3783	3702	3850	3691	3675	3792	3670
3843	3695	3884	3767	3703	3622	3677	3654	3550	3716	3555	3793	3981	3999	3966	4019	4024	3998	4102	3906	3887	4041	3860	3939	3857	3994	3978	3933	3862	4023	4063	3870	3737	3812	3800	3906	3949	3930	3925	3874	3896	3701	3770	3882	3903	3848	3804	3839	3683	3845
3858	3795	3863	3948	3670	3667	3735	3651	3666	3616	3747	3780	3803	3980	4001	4120	4073	3972	4011	3854	3938	3981	3949	4015	4004	3880	3956	3867	3999	3948	3925	3774	3853	3836	3832	3876	3942	3928	3813	3873	3896	3682	3737	3846	3911	3929	3659	3729	3628	3786
3872	4009	4034	4001	3882	3774	3841	3705	3674	3615	3703	3825	3851	4016	4102	4211	4130	4042	3949	3958	3990	4069	3994	4065	4071	3961	3885	3990	3904	3993	3919	3983	3871	3814	3875	3921	3986	4083	4079	3915	3909	3853	3960	3639	3852	3752	3737	3792	3734	3781
4001	3919	3878	3966	3921	3906	3783	3760	3621	3633	3835	3752	3853	3934	4015	4021	4115	4075	3987	4008	4054	3899	3928	3988	4112	3945	3922	3899	3859	3980	4005	4161	3942	3848	3808	4002	3904	3976	3905	3899	4075	3975	3890	3838	3888	3683	3718	3737	3723	3714
3874	3847	4030	4041	3930	3908	3884	3896	3739	3806	3877	3839	4014	3892	3947	3972	4093	4256	4098	4095	4022	3964	3902	4139	4067	3935	4083	3895	3860	3999	3903	4087	4034	3854	3933	3886	3914	3899	4005	3981	3942	3938	3821	3636	3809	3778	3828	3804	3602	3731
3912	3975	4013	4084	3911	4024	3867	3993	3829	3884	3832	3607	3898	3770	3892	4121	4151	4173	4104	4090	4050	4073	4076	4090	4094	3982	3985	3873	3762	3936	3868	3923	4003	3983	3896	3974	3940	3875	4028	4003	3912	3922	3905	3891	3849	3784	3769	3840	3779	3799
3816	3850	4001	4013	4080	4007	4008	3940	3964	3732	3689	3765	3808	3853	3954	4160	4181	4093	4089	4040	4010	4187	4062	4024	3990	3954	3893	3934	3853	3871	3895	3838	3873	4050	3919	3893	3848	4023	3876	4054	3973	3789	3744	3854	3784	3877	3934	3820	3605	3916
3931	3799	4006	4095	4013	4163	4039	4117	3991	3929	3905	3781	3763	3767	3887	4008	4230	4158	4193	4032	4162	4170	4033	3956	4076	3943	3897	3867	3864	3943	3922	3983	4018	3967	3972	3849	3997	3870	4051	3972	3915	3783	3924	3963	3971	3996	3924	3927	3745	3993
4076	4023	4063	4187	4216	4152	4077	4059	4011	3953	3786	3801	3616	3840	3868	3994	3999	4174	4249	4126	4063	3975	4137	4001	4162	3945	4014	3852	3895	3843	3785	3898	3821	4089	3841	3908	3840	3903	4051	3904	4097	3943	3913	3959	3891	4055	3974	4017	3990	3813
3913	3820	4133	3982	4224	4116	4095	4299	3925	4082	3767	3795	3742	3983	3770	3944	3973	4053	4052	4187	4136	4111	4144	4035	3995	3971	3896	3836	3934	3863	3898	3877	3792	3907	3825	3820	3941	3962	4018	4074	4077	3880	3945	4034	3968	3971	3974	4090	4030	3953
4121	3954	4088	3975	4124	4037	4166	4177	4028	4049	3883	3743	3839	3836	3856	3910	3836	3990	4039	4049	4039	4067	4104	3998	4054	3933	3941	3826	3852	3909	3787	3889	3913	3840	3830	3824	3906	4049	4137	3883	3923	3861	3852	3834	3895	4008	4117	3963	3992	3843
4079	3942	4074	4075	3957	4265	4157	4149	4114	4069	3995	3971	3883	3812	4030	3854	3962	4130	4012	4070	4151	4049	4132	4110	4210	3915	3944	3921	3823	3903	3825	3859	3842	3835	3833	3687	3886	3966	4059	3984	3930	3919	3935	3944	4123	4188	4045	4085	4047	4051
4041	3891	3928	4050	4115	4009	4155	4217	4060	4032	4075	3861	3828	3887	3785	3796	3870	3944	4018	4147	3972	4154	4026	4134	3926	4075	3938	3903	3747	3961	3958	3858	3879	3764	3883	3891	3734	3926	3975	3902	4039	3940	3921	3974	3929	4075	4072	4148	4090	4051
4065	3967	3985	4023	4031	4098	4092	4130	4111	3943	3964	3952	3863	3871	3870	3877	3927	3903	3997	3981	3928	4077	4053	4016	3992	4016	3989	3850	3885	3867	3825	3803	3903	3881	3829	3712	3917	3847	4011	4127	4042	4001	3840	3982	4065	4098	4143	4151	4223	4004
3969	4040	3949	4009	3975	4090	3974	4108	3920	4002	3956	3923	3924	3936	3864	3908	3876	3876	4001	4129	3982	3949	4032	4140	4098	4029	3909	3839	3732	3840	3828	3789	3855	3784	3740	3813	3779	3980	4057	4104	4058	4017	4009	3925	4039	4043	4072	4144	4092	4111
4012	3916	3843	4029	4032	4152	4064	4080	4077	4064	3941	3902	3679	3915	3878	3979	4113	3900	3952	3836	4058	3987	3973	4009	4114	3933	3800	3831	3846	3808	3812	3813	3924	3835	3839	3813	3886	3971	4065	4108	4020	4064	4083	4056	4133	4162	4037	4140	4229	4243
4115	3906	3996	3980	3889	4033	3933	4048	3933	3943	4023	3946	3888	4024	3890	3960	3863	3845	3914	3895	3952	3844	3934	3976	4023	3955	3953	3889	3814	3921	3836	3860	3898	4034	4017	3941	3884	3995	3910	3948	4029	4030	4059	4136	4019	4061	4121	4027	4194	4063
3990	3859	3931	3949	3901	3985	3932	4015	4003	3952	3888	3894	4022	3971	3983	4049	3998	3817	3932	3994	3972	3982	3977	4077	4028	3930	3956	3822	3872	3819	3902	3854	3809	3977	4041	3906	3854	3936	4164	4078	3947	4020	4134	3920	4039	4092	4016	4035	4067	4013
3975	3927	3877	3928	3852	3963	4002	3805	3904	3928	3855	4091	3877	3946	3982	3863	3999	3820	3962	3840	3838	4024	3880	3949	3964	3867	3863	3901	3773	3873	3843	3847	3908	3950	4057	4010	4049	3982	4140	3981	4188	4095	3969	4077	4053	4000	4047	4034	4016	4088
3879	3846	3743	3748	4011	4020	3949	3865	3907	3852	3998	3970	4112	3845	4104	4139	4059	3905	3876	3976	3951	3865	3827	4062	3948	3899	4012	3894	3828	3895	3934	4042	3844	4022	4141	4100	4160	4100	4099	4101	4233	4123	4039	4057	3998	3992	4047	4068	3986	4213
3924	3757	3827	3857	3925	3914	3938	3898	4038	3913	3986	3825	3899	4053	4032	4024	4036	4079	4074	3946	3893	3941	3931	4157	4102	4025	3940	3865	3991	3847	3737	3874	3957	3942	4010	4175	4023	4076	3952	4177	4195	4150	4297	4053	4000	3900	4073	4025	4071	3992
4097	3882	3843	3945	3962	3920	4045	3909	3914	4028	3857	4014	4019	3993	4063	4126	4085	4271	4188	3913	3990	4077	4058	4219	4054	4152	4129	3924	3944	3827	3890	3902	3987	4036	4123	4047	4060	4135	4230	4134	4237	4145	4218	4180	4167	4075	3951	3977	4052	4013
4159	3881	3969	3849	3792	4043	4032	4049	3959	3969	4040	3830	4039	4213	4052	4186	4174	4138	4124	4123	4044	4128	4038	4171	4053	4062	4129	4030	3957	3918	3877	3925	3959	4000	4073	4088	4023	4046	4253	4206	4144	4326	4109	4095	4161	4044	3961	4067	4062	3945
3875	3881	3881	3887	3900	3927	3994	4099	4033	4033	3998	3860	4125	4281	4164	4195	4253	4274	4082	4037	4048	4114	4046	4146	4154	4158	4138	4162	3999	4023	3977	3877	4071	4039	4107	4150	4095	4236	4134	4282	4087	4256	4072	3925	4185	4059	4094	3900	4133	3915
4040	3846	3787	3926	3844	3968	4033	4139	4078	4108	4015	4071	4189	4285	4249	4323	4262	4172	4159	4046	4109	4127	4092	4145	4133	4200	4192	4330	4051	4224	3989	3924	4036	3970	4118	4158	4037	4149	4224	4152	4305	4175	4246	4172	4161	3949	4009	4006	4059	4044
3944	3883	3845	3812	3855	4040	3993	4011	4141	4103	4010	4065	4221	4373	4368	4383	4158	4275	4099	4156	4179	4132	4226	4160	4352	4230	4265	4171	4108	4170	4023	3921	4035	4034	4031	4319	4189	4249	4125	4033	4146	4010	4101	4068	4049	4021	3957	3969	4006	4121
3976	3969	3811	3998	3892	3902	4064	3923	4121	3958	4191	4244	4337	4371	4212	4345	4383	4335	4205	4151	4232	4127	4172	4234	4291	4375	4235	4258	4240	4243	4102	4006	3945	4038	4020	4100	4157	4001	4111	4096	4160	4182	4037	3997	4102	4132	4012	4121	3979	4122
4034	3824	3917	3958	3964	4073	4110	4039	3987	4052	4144	4025	4375	4380	4498	4373	4333	4328	4215	4073	4166	4137	4090	4396	4182	4251	4252	4169	4337	4241	4119	3946	4059	4058	4021	4188	4165	4117	4142	4031	4224	4106	4002	3987	4001	4062	4146	4107	3971	4097
3995	3882	3937	3817	3941	3989	4132	4045	4103	3985	4073	4257	4356	4489	4436	4517	4286	4308	4378	4254	4149	4169	4151	4042	4077	4258	4243	4328	4230	4211	4009	4102	4088	4149	4117	4040	4099	4165	4081	4219	4134	4058	4100	4088	4189	4025	4008	4058	3984	4051
4000	3828	3991	4004	4056	3992	4054	4102	4151	3968	4097	4208	4255	4335	4405	4589	4472	4156	4166	4233	4100	4163	4086	4110	4147	4138	4175	4231	4182	4159	3921	4131	4105	4044	4166	3972	4051	4186	4119	4189	4081	4049	4002	4170	3974	4041	4000	3907	4126	4118
3975	3873	3854	3946	3962	4115	4141	3924	4159	3998	4148	4241	4248	4309	4477	4365	4377	4339	4289	4211	3975	4084	4043	4089	4000	4056	4206	4237	4099	4009	4166	4177	3978	4038	4077	4132	4086	4140	4154	4215	4109	4152	4166	4022	4144	4032	3972	4023	3957	4151
3871	3854	3853	3911	4075	4139	4084	4078	4032	3939	4021	4098	4178	4465	4397	4480	4425	4258	4161	4204	4091	4089	4084	4185	4078	4146	4014	4154	4014	4054	3989	4010	3992	4058	4150	4152	4013	4131	4208	4095	4006	4055	4082	4100	4110	4097	4002	4033	3813	4030
3941	3872	3834	3921	3935	4106	4046	4058	3973	3984	4001	4256	4323	4344	4330	4390	4366	4235	4190	4077	4160	4024	3970	4095	4058	4032	4047	4034	4032	4058	4032	4069	3969	3973	4178	4316	4082	4017	4169	4149	4045	4030	4131	4093	4116	4138	3882	4030	3922	4033
4027	3949	3859	3980	4082	4054	4148	3956	3992	4020	3852	4111	4290	4317	4271	4245	4184	4066	4182	4092	4095	4024	4041	4015	4024	3976	3926	3928	3877	4017	4021	3880	4053	3993	4055	4120	4070	4061	4166	4002	4145	4061	4032	4221	4107	4225	4032	4061	3933	4029
3921	3762	3789	3987	3897	4153	4031	3855	3822	3781	3912	4006	4102	4063	4358	3990	4127	4227	4054	3940	4036	3924	3811	3867	3898	3885	3944	3913	3920	3985	4086	4020	3882	3998	3967	4165	4030	4071	4103	4203	4009	4106	4111	4117	4163	4138	4116	3955	3932	4141
3839	3689	3813	3912	3942	4070	4159	3992	3910	3773	3901	3995	4043	4105	4008	4113	4086	3985	3993	3992	3845	3917	4010	4034	4041	3985	4030	4078	3920	3973	3993	4050	3882	4064	4036	4061	4091	3909	3963	4034	4026	4189	3963	4136	4006	4069	3945	3917	4012	3851
3990	3769	3855	3964	4017	4101	4053	3986	3850	3822	3901	3912	4078	4015	4164	4093	3967	4008	3917	3971	3817	3818	3835	3870	3915	3959	3875	4011	4090	4020	3973	4006	4078	3952	4029	4050	4101	4010	4003	3918	4007	4095	4041	4021	4053	3991	4006	3999	3916	3933
3828	3888	3802	3954	4009	3992	3972	4030	3884	3833	3872	3764	4019	4032	4024	3910	3917	3878	3973	3912	3797	3874	3887	3749	3772	3957	3944	4072	4066	4111	4051	3908	3889	4062	4195	3954	4104	3892	4024	3890	4026	4027	3830	4018	3920	4073	3951	3943	4000	4055
3908	3756	3871	3968	4057	3997	4022	4180	3715	3870	3873	4050	3935	3973	3966	4049	4053	3895	3996	3853	3886	3882	3723	3755	3920	3881	3997	4002	4005	4066	4029	4035	4213	4016	4108	4053	4123	4151	3974	3957	4005	3859	3822	3864	3871	4006	3911	4040	3893	3956
3938	3853	3991	4109	4126	4133	4053	4092	3942	3922	4025	3996	4078	4018	4074	3859	3904	4229	3888	3892	3922	3752	3767	3709	3814	3931	3828	4046	3920	3973	3967	4068	4158	4121	4098	4126	4058	4074	4041	3895	3971	3985	3984	3961	3706	4050	4068	3931	3875	4086
4095	3914	4110	4239	4334	4250	4134	4051	3994	3964	4072	3949	3958	4109	4081	4092	4221	4075	4071	3940	3922	3901	3788	3845	3920	3923	3960	4055	4102	4034	4040	4104	4035	4045	4032	4080	4090	4055	3903	3941	3862	3844	3933	3940	3976	4030	4006	4049	3965	4032
4201	3932	4146	4172	4348	4234	4214	4079	4109	3989	3975	4001	4010	4119	4126	4044	4183	3982	3971	4044	3934	3908	3822	3703	3739	3879	4070	4077	4298	4132	4176	3997	4001	4202	4152	4213	4127	4102	3944	4080	3823	3997	3876	3899	3957	4005	4099	3973	3970	4218
3999	4108	3961	4294	4271	4425	4234	4180	4141	4032	4035	4221	4133	4108	4180	4153	4092	4066	3992	4076	3937	3881	3919	3769	3902	3906	3977	4137	4028	4168	4238	4201	4021	4022	4057	4097	4101	3928	4041	3978	3943	4014	4012	3968	4152	4057	4032	4166	4188	3946
4240	4156	4181	4274	4339	4313	4219	4099	4002	4268	4098	4233	4104	4308	4207	4093	4095	4162	4067	4052	4052	3966	3795	3871	3876	4006	4089	4131	4183	4144	4103	4041	4085	4080	4099	4055	4070	4004	4064	3895	4072	3994	4019	4022	3976	4186	4175	4247	4092	4196
4195	4045	4276	4211	4251	4318	4220	4101	4294	4082	4091	4248	4159	4215	4174	4078	4174	4104	4113	4095	4057	3950	3828	3846	3972	4001	4052	4097	4300	4202	4007	4021	4111	4038	3907	3947	3978	4007	4038	4053	4021	4005	4233	4203	4138	4029	4214	4107	4261	4172
4305	4200	4223	4294	4229	4223	4289	4115	4043	4119	4214	4180	4107	4330	4027	4227	4111	4158	4170	4245	4172	4016	3932	3857	4028	4049	4153	4149	4152	4149	4005	4305	3967	4079	4226	4030	4093	4008	3894	3906	4013	4132	4085	4106	4228	4258	4268	4243	4230	4356
4110	4095	4216	4333	4204	4414	4104	4069	4049	4145	4162	4143	4017	4052	4107	4079	4132	4059	4368	4092	3940	4129	3968	3835	3949	4075	4093	4148	4274	4156	4090	4120	3967	4073	3931	4057	4005	4057	4043	4094	4087	4026	4174	4231	4231	4358	4363	4230	4372	4149
4035	4054	4141	4168	4133	4151	4255	4054	4063	4104	4005	4150	4066	4083	4131	4144	3951	4157	4181	4218	4040	3974	3990	3987	3979	4138	4246	4130	4205	4146	4076	4105	4010	4111	3920	3926	4099	4089	4062	4048	3998	4027	4084	4250	4212	4201	4327	4347	4353	4287
4005	3990	4102	4094	4058	4078	4027	3923	3991	4109	4183	3958	4034	4075	3978	4019	4007	4036	4086	4050	4092	4106	4045	4018	3904	4120	4231	4106	4230	4233	4210	4015	4062	4009	4097	4168	4086	4180	4050	4133	4166	4171	4222	4248	4202	4290	4237	4186	4274	4189
4179	3970	4074	4079	4054	4009	4017	3984	4015	4135	4017	4036	4139	3981	4042	3895	4047	4066	4080	4026	4093	4086	3932	4032	3892	4165	4069	4175	4197	4181	4263	4182	4114	4042	4117	4091	4060	3944	4145	4194	4225	4186	4182	4227	4327	4232	4093	4131	4038	4036
4079	3952	3965	3986	4082	3856	3878	3822	3962	3915	4070	4092	4017	4123	3938	4080	3991	4026	4075	4079	4134	4043	4040	3965	3959	4041	4085	4030	4223	4207	4106	4171	4099	4260	4093	4096	4129	4053	4122	4208	4169	4163	4178	4137	4128	4136	4100	4176	4107	4107
4178	4028	4061	4023	3983	3927	3836	3937	3945	3991	3864	3929	4095	3825	3962	3996	4067	4103	4118	4017	4072	4052	4080	4043	3914	3997	4109	4200	4137	4172	4235	4113	3980	4094	4033	4093	4064	4085	4177	4155	4185	4045	4207	4263	3981	4104	4033	4017	3989	3943
4086	4016	4123	4047	4024	3934	3995	3824	3914	4021	3987	4057	3992	3963	3920	3924	4036	4140	4162	4088	4128	4083	3946	4030	4046	4186	4162	4062	4061	4087	3981	4147	3947	4243	4059	4006	3908	4012	4133	4096	4231	4183	4104	3983	4043	4059	4196	3906	3944	3871
4157	4126	3987	4063	3934	3930	4066	3838	4017	4100	4041	4177	3967	4044	3916	4023	4050	4056	4170	4077	4003	3934	4021	3874	4030	4112	4026	4179	4061	4034	4076	4023	4067	3991	4017	3914	3963	4058	4176	4130	4114	4194	4201	3944	4068	4010	4038	3920	3939	3781
4156	4005	4022	4075	3965	4000	4084	3924	3994	3966	3980	3986	4083	4018	3855	4083	4067	4106	4146	4087	3941	3895	4050	3973	3964	4110	4097	4087	4001	4014	3938	3885	3996	3825	3982	3910	3894	4024	3973	3994	4017	4089	4056	3985	3980	3953	4101	3947	3923	3960
4298	4194	4038	4058	4031	4090	3966	3903	3970	4112	4142	4001	4009	4166	3987	4032	4158	4215	4130	4077	3999	3998	4052	3930	4006	4093	4117	4077	4007	3927	3909	3858	3818	3809	3764	3715	3961	3804	4005	4024	4059	4024	4002	3903	3852	4019	4018	4074	3911	3986
4159	4023	3962	4010	4055	4127	4000	4137	4115	4030	4015	4124	4117	4085	4213	4032	4182	4243	4183	4105	4058	3957	3994	3968	4098	4034	3960	3925	3993	3971	3909	3856	3826	3903	3844	3697	3821	4040	3951	3882	4006	3920	3950	4091	3947	3998	3999	4026	3953	3961
4075	4072	4002	4098	4159	4158	4129	3971	4087	4073	4202	4150	4245	4087	4288	4200	4265	4151	4204	4188	3949	3971	3946	3890	4130	4134	4059	3984	3731	3891	4011	3926	3948	3974	3769	3865	3880	3905	4062	4051	3910	4028	4038	3901	4085	4006	3982	3887	4152	3916
4144	3918	4039	4165	4084	4207	4197	4202	4134	4097	4191	4133	4172	4006	4189	4231	4166	4192	4200	4061	3949	3963	3839	3950	4059	4040	3965	3835	3815	3851	3864	3971	3917	3920	3905	3702	4003	4133	4018	4069	4042	4218	4048	3962	3978	3911	3967	3877	3978	3996
4075	3996	3992	4112	4152	4212	4307	4066	4072	4188	4122	4123	4252	4188	4173	4322	4333	4219	4103	3999	4077	4012	3872	3923	3845	4088	3960	3951	3805	3934	3854	3940	3816	3947	4034	4005	3976	4112	4040	4073	4026	4109	4029	4098	3935	3915	3901	3982	4011	4120
4028	4002	4100	4020	4070	4245	4167	4211	4055	4114	3994	4084	4121	4108	4276	4171	4244	4257	4190	3935	4019	3897	3941	3866	3931	3971	3885	3948	3850	4010	4011	3991	4054	3833	3882	4086	4008	4228	4062	4119	4091	4080	4075	4052	3956	4082	3945	3930	3880	4040
3973	3864	3969	4049	4063	4152	4237	4032	4208	4040	4055	4020	4167	4046	4284	4223	4262	4188	4155	4174	3933	3934	3832	3972	4093	3810	3969	4068	4080	4041	4028	4034	3965	3857	3999	3992	4194	4162	4209	4158	4169	4084	3991	4178	4015	4059	4083	3974	3996	4028
3962	3922	3954	4085	4136	4302	4320	4207	4130	4071	4076	4080	4145	4219	4207	4374	4275	4292	4125	4133	4076	3961	3959	3934	4156	4072	3859	4056	4228	4066	4099	4085	4050	4050	4004	4154	4212	4149	4220	4085	4023	4164	3917	4120	3920	3951	3994	3939	4012	4132
3919	3799	4030	4123	4146	4085	4309	4169	4103	4165	4210	4061	4229	4129	4301	4315	4276	4170	4298	4099	4067	4062	4040	3972	4048	4033	4153	4073	4070	4141	4200	4229	4050	4179	4133	4047	4138	4129	4148	3966	4166	3850	3958	3938	3955	4012	4102	3969	4124	4169
4134	3981	4003	4187	4176	4273	4110	3968	4138	4020	4097	4078	4220	4219	4368	4180	4234	4129	4158	4035	4062	4110	4064	4173	4183	4132	4080	4233	4120	4215	4148	4086	4107	4054	4097	4012	4157	4087	4057	4018	3905	3929	3878	4011	3872	4001	3990	3916	4111	4204
3983	3964	3884	4298	4189	4142	4221	4142	4069	4060	4101	4229	4223	4279	4201	4175	4066	4092	4101	4048	3985	3997	3988	4025	4031	4103	4101	4215	4123	4248	4154	4048	4005	3997	3907	4060	3956	4026	3942	3940	3881	3845	3795	3924	3864	3888	3987	3889	4128	4034
4092	4082	4100	4207	4126	4121	4144	4106	4154	4099	4038	4164	4101	4287	4201	4183	4137	4095	3979	4056	3977	3821	4067	4088	4165	4111	4106	4159	4236	4172	4112	4169	3991	3983	3964	3930	3987	3965	4053	3929	3864	4039	3951	3902	4068	3971	3953	3880	3945	3932
4228	4193	4184	4207	4150	4235	4246	4141	4149	4113	4074	4056	4045	4156	4139	4150	4056	3985	4042	4040	4145	3988	3926	3944	4202	4152	4048	3938	4103	4039	4112	4086	4001	3989	3978	3882	3899	3948	4023	3932	3863	3932	3903	3893	3978	4064	3979	3985	4126	3842
4190	4112	4217	4112	4124	4220	4203	4170	4125	4090	4085	3936	4109	4073	4196	3961	3957	3936	3990	3993	3818	3829	3999	4115	4163	3942	4077	4143	4014	3933	3988	3941	3952	3935	3970	3951	3921	3848	3927	4016	3888	3802	3923	3881	3897	3959	3932	3893	3931	3954
4184	4118	4116	4120	4268	4214	4111	4115	4016	3974	3997	3957	3954	4068	4002	4002	3892	3933	4013	3899	3906	4004	3919	4039	4005	4010	4092	4105	4099	4038	3869	3891	3949	3938	4016	3893	3935	3759	3887	3960	3838	3946	3950	4021	4088	3983	3933	3941	3976	3827
4073	4035	4099	4145	4128	4186	4030	4097	4138	3993	4060	4121	3955	4011	4024	4067	4000	4006	4023	4022	3813	3960	4127	4028	4027	4078	4144	4060	4195	4082	3902	3884	3938	3858	4019	3900	3909	3988	3911	4001	3961	4076	4161	4077	3927	3904	3949	3881	3962	4086
4074	4070	4092	4168	4237	4170	3995	4018	3977	4143	4018	3993	4114	4089	3988	4216	4180	4019	3972	4124	4108	4051	3952	4244	4010	4170	4092	4089	4031	3956	3917	3927	3758	3864	3946	3916	4007	4005	3958	4020	4059	3994	4060	4104	4044	4020	4082	3886	3981	3994
4120	4075	4097	4237	4124	4027	4065	4036	3990	4070	3917	4029	4117	4115	4032	4027	3912	4106	4111	4059	4134	4137	3991	4075	4102	4171	4229	4194	4103	3966	3813	3985	3954	4045	3971	4036	4066	4003	3918	4088	3936	3976	4014	4105	4016	4012	3912	3846	3859	3994
4104	4067	4150	4125	4099	4026	4092	4039	3967	4091	4057	4124	4009	4124	4211	4141	4134	4115	4171	4096	4130	4055	4227	4187	4302	4270	4202	4285	4226	4013	3868	3962	4091	4121	4092	4026	4164	3941	4014	3949	4029	4118	4051	4014	3943	4027	3850	3896	4050	3964
4082	4023	4111	4134	4058	4110	4102	4053	3962	3989	4136	4077	4136	4084	4129	4186	4062	4246	4217	4193	4128	4302	4087	4232	4272	4203	4376	4186	4162	4026	4147	3951	4133	4085	4208	4124	4010	3946	3990	4086	3973	4063	3938	4152	4005	3991	4046	3928	3894	3996
4119	4073	4135	4087	4174	4110	4187	3930	4148	3996	4043	4143	4080	4162	4135	4162	4275	4180	4211	4145	4299	4003	4108	4154	4320	4238	4249	4309	4064	4096	4019	3975	4074	4039	4268	4226	4138	4261	4058	3986	3934	3973	3881	4053	3934	3954	3991	3948	3964	3789
4146	3955	4109	4147	4102	4136	4013	4086	3991	4109	4064	4147	3962	4171	4165	4198	4211	4028	4316	4233	4351	4124	4206	4128	4129	4274	4180	4137	4115	4073	4097	3989	4090	4216	4216	4094	4185	4035	4115	4009	3975	4112	4024	3987	4017	3908	3898	3846	3859	3856
3958	4193	4074	4005	4013	3981	4176	4074	4109	4106	4014	4003	4059	3912	3987	4085	4049	4100	4122	4237	4167	4044	4132	4006	4016	4063	4032	4012	4021	4027	3945	4159	3997	4206	4071	4151	4028	3909	3905	4122	3959	4015	3946	4064	4097	3958	3936	3724	3915	3907
4216	4043	4090	4080	4135	4143	4096	3985	4105	3917	4052	3988	3973	3920	4059	3928	4095	4115	4200	4082	4010	4058	4188	4019	4152	4090	3930	4121	4052	4031	4047	4009	3970	4053	4118	4138	4113	4038	4076	3869	3934	3929	4124	4042	4002	3906	3934	4055	3934	3797
4096	4149	4106	4223	4045	4236	4119	4166	3918	4025	3990	4076	3977	3918	4070	3971	3996	4019	4189	3990	3970	3909	4028	3980	4024	4076	4083	4045	4025	4020	3986	3966	4081	4114	4162	4109	4080	4080	3962	3843	3861	3901	4127	3875	3880	3999	3907	3796	3908	3996
4121	4084	4088	4058	4221	4210	4004	4018	4119	3976	3880	4005	3816	3898	3945	3942	4060	3891	3876	3945	3814	4078	4075	4123	4111	4067	4067	3979	4136	3949	3978	4217	4041	4150	4197	4081	3945	3933	3923	3838	3884	3874	3872	3961	3806	3933	4023	3874	4036	4153
4322	4166	4079	4207	4132	4248	4067	4037	4053	3980	3984	3937	3879	3751	4069	3937	3871	3955	4080	3851	3913	3906	4063	4020	4091	3949	4014	3951	4033	4150	4080	4192	4146	4203	4155	4077	3965	4016	3908	3944	3827	3874	3961	3986	4008	3908	3931	3987	4002	3964
4170	4069	4170	4189	4106	4196	4078	4066	3950	4121	3971	4010	3876	3903	3952	4112	3996	3998	4032	4001	4017	4144	4017	4098	4080	3991	4017	4000	3983	4005	4094	4040	4033	4115	4136	3966	4040	3991	4004	3940	4018	3937	3856	3991	4094	4153	4078	4022	4078	3969
4261	4155	4199	4062	4201	4109	4269	4008	3968	3988	3968	3911	3988	3913	4051	4078	4064	3978	4057	4100	4032	4064	4096	4209	4134	4166	4112	4112	4062	4226	4064	4093	4205	4154	4128	4185	4077	4134	4027	3976	4041	3962	3992	4130	4236	4182	4094	4043	4045	3970
4206	4208	4030	4038	4206	4215	4096	4018	3946	3912	4020	4053	4073	3923	4084	3988	4136	4014	4033	4023	4080	4348	4263	4066	4118	4118	4202	4199	4064	4140	4209	4066	4107	4041	4032	4144	3967	3939	3993	3992	4013	4006	4149	4098	4071	4113	4014	4039	4044	4001
4225	4187	4102	4035	4058	3994	4003	3991	3917	4053	3979	3911	4057	4115	4161	3984	4080	4155	4196	4122	4141	4101	4310	4165	4275	4194	4057	4048	3997	4192	4207	4035	4054	4082	3976	3976	4114	4031	4094	4045	4050	4039	4219	4289	4220	4154	4015	4042	3959	3944
4235	3997	4078	3974	3862	3959	3951	4026	4016	3942	3917	4084	4107	4040	4024	4074	4122	3985	4124	4150	4221	4316	4403	4052	4066	4028	4035	4021	4040	4046	4242	4045	4109	4138	3867	4013	4025	3985	3991	4180	4191	4325	4135	4183	4112	4084	4031	4074	3878	3954
4148	4062	3932	3982	3977	3897	3969	4000	3874	3880	3913	3984	3988	4007	4057	4019	4057	4089	4322	4211	4129	4109	4146	4197	4042	4014	4050	4157	4005	4116	4070	4018	4153	3897	4001	4051	4083	4090	4163	4072	4105	4219	4192	4198	4094	3872	3964	4031	3868	3957
4103	3951	3854	3852	3907	3946	4006	3807	3981	4076	3955	4062	4004	4134	4089	4076	4097	4137	4143	4184	4220	4139	4037	3975	3958	3979	3896	4108	4034	4060	4065	4035	4110	3984	4019	4029	3935	3968	4027	4125	4217	4220	3977	4079	4061	4019	3972	3832	3939	4133
4161	3853	4076	3840	4031	4032	3851	4080	4240	4113	4106	4200	4099	4112	4153	3920	3938	4134	4247	4077	3884	4027	3788	3888	3902	4040	3959	4092	4016	4039	3920	4019	3880	3933	4036	3880	3932	4081	3953	4197	4035	4077	4005	4057	3963	3877	3859	3865	3826	3875
4053	3992	4010	4036	3936	3960	4201	4178	4178	4300	4290	4109	4117	4031	3984	4150	4065	4063	4087	4147	4008	4072	3833	3869	3897	4023	3927	3928	4057	3928	3953	4015	3947	4015	4115	4002	3981	3915	3982	4071	4189	4123	3971	3843	3879	4001	3958	3864	3862	3896
4057	4008	4025	4089	4011	4231	4249	4323	4316	4236	4260	4303	4094	4130	4116	4184	4045	4152	4124	4186	4046	3901	3830	3745	3929	3979	4031	4095	4130	4096	3907	4052	3922	4085	4160	4151	4068	3950	4024	4033	4024	4010	3955	3886	3804	3770	4051	3855	3916	3828
4249	3939	4082	4106	4232	4412	4386	4344	4338	4388	4189	4210	4036	4090	4196	4107	4166	4227	4086	3936	4018	4073	3831	4000	3983	4032	4029	3956	4071	3901	3968	3867	3846	3930	3977	4073	4074	3991	4020	4002	3984	3986	3962	3854	4027	3776	3859	3979	4039	3972
4096	3976	3966	4200	4238	4277	4366	4314	4337	4279	4320	4194	4102	4177	4147	4121	4084	4088	3973	4044	4057	3996	3781	3954	3865	4124	4097	4098	4109	4030	4038	4059	3849	3784	3897	3985	3998	4141	4108	3911	4018	3926	4009	3964	3896	3922	4043	4021	4017	4143
4178	4031	4037	4078	4143	4244	4180	4313	4325	4224	4153	4123	4038	4150	4046	4182	4059	4013	4035	3882	3884	4042	3882	4128	4143	4089	4126	4071	4158	4095	4039	4018	3996	4096	4136	4010	4058	4065	3928	4104	3840	3892	3865	3950	4114	3914	3914	4099	4104	4020
4040	4075	4013	4032	4266	4297	4176	4071	4129	4210	4153	4123	4094	4056	4042	4143	4271	3958	4042	3958	3895	4043	4141	3954	4095	4078	3987	4130	3963	4108	3957	3953	3944	3922	3928	4072	4104	4034	4110	4057	4005	3866	3910	3917	4050	4170	3945	4008	4099	3929
4178	3923	4036	4033	4133	4190	4098	4185	4038	3984	3914	4001	3991	4122	3992	4096	3964	4041	4009	4045	3918	3943	4001	4012	4068	4085	4352	4155	4162	4144	4042	3910	3991	3979	4096	4036	4101	4059	3870	4037	4009	3872	4062	3871	3998	4007	4058	3948	3963	3903
4126	4010	4110	4164	4188	4172	4082	3889	3921	3963	3955	3897	3994	4103	4070	3974	3962	4142	4016	3908	4016	3994	4109	4135	4198	4051	4141	4184	4005	4051	3908	3966	3934	4075	4088	3986	4090	4024	4036	4080	3888	3842	3901	3910	4109	3867	4040	3962	4014	3985
4039	4284	4020	4141	4182	4159	4019	3942	3964	3864	3904	3928	3980	4082	3984	3955	4118	3978	4044	4047	3933	4148	4169	4020	4201	4162	4078	4072	3877	4032	3889	3928	3864	3967	3914	4098	4078	3937	4083	3993	3956	4002	3908	3861	3902	3972	4014	3778	3898	3838
4282	4181	4240	4335	4185	4105	4072	3912	3910	3901	4070	4012	4036	4001	4226	4208	4033	4070	4027	4065	3984	3869	4054	4025	4183	4105	4021	4033	3984	4138	4044	3982	4105	4123	4128	4085	4018	3882	3882	3935	3784	3969	3947	3840	3958	3954	3916	3981	3824	3781
4366	4185	4246	4124	4301	4148	4118	4106	3976	4010	4076	4140	3997	4271	4212	4195	4141	4112	4100	4032	4067	3988	3980	4020	4087	4021	4158	3980	4043	3983	3920	4107	4017	4095	3939	4138	4059	3949	4008	3929	4036	4108	3965	4037	3887	3936	3982	4020	3879	3727
4190	4291	4284	4078	4268	4026	4189	4094	4088	4193	4082	4054	4218	4390	4161	4151	4135	4103	4029	4022	3950	4081	4058	4016	4174	4031	4119	3944	3875	3916	3935	4001	3887	4055	4043	3995	4118	4042	4125	4099	4099	4099	3961	4095	4091	3902	3809	3960	4101	3944
4286	4269	4183	4273	4097	4195	4258	4017	4213	4277	4025	4173	4135	4134	4089	4069	4128	4072	4013	4056	4136	4062	4021	4051	4189	3944	3990	3996	4058	4088	4013	4165	4075	4069	3958	4088	4077	3884	3985	4055	4081	4029	4010	4068	3764	4092	4040	3885	3957	4104
4326	4114	4140	4092	4075	4257	4127	3888	4266	4064	4054	4137	4111	4000	4165	4052	4030	3947	4228	4170	4052	4032	4026	4018	4022	4142	4052	3984	4243	4168	4208	4136	4144	4089	4052	4179	4080	4036	3933	3928	4005	4077	4051	4050	3838	3871	4009	4024	3861	4070
4385	4052	4124	3977	4092	4146	4028	4104	4001	3917	4120	4139	4009	4099	4170	3947	4031	4113	4187	4035	4042	3836	4037	4067	4157	4283	4212	4198	4240	4052	4140	4116	4054	4062	4146	4032	4077	4099	3963	4083	3843	3910	4181	3968	3912	4000	4031	3789	4025	3984
4318	4161	4042	3939	4040	3984	4033	4042	3800	3986	4022	4008	4023	4201	3990	4014	4137	4079	4066	4016	4029	4016	4109	4179	4161	4116	4135	4050	4022	4046	4105	4041	4047	4001	3901	3997	4061	4094	4061	3952	3990	4003	3897	3963	3975	4026	3839	3980	4081	3998
4184	4047	4077	3967	4274	3970	4021	3963	4077	4097	3929	4101	4264	3952	4033	4022	4201	3997	3939	3958	4032	4103	3965	4008	4062	4005	3973	4094	4053	3940	3895	4050	4012	3956	3883	3865	3930	3951	3890	3990	4005	3998	4114	3968	3968	3995	3777	3876	3982	3997
4087	4073	4043	4088	3998	3932	4065	4119	4010	4193	4075	4142	4121	4027	4007	4022	4060	3926	3977	3976	4030	3939	3970	3981	4039	3982	3986	4172	4128	3973	4021	4036	3836	4023	3948	3903	3896	3740	3768	3957	4056	4141	4001	3866	3985	3936	3877	3919	4029	4035
4186	4039	4074	4044	3899	4067	4078	4009	3962	3979	4194	4134	3980	3926	4048	3997	3988	3964	3981	3888	4066	3883	3904	3980	4112	4004	3885	3963	4108	3990	4104	4084	3934	3927	3989	3978	3959	3782	3814	4070	3938	4129	4046	3874	3882	3908	3980	3879	3867	4005
4080	4198	3876	4066	4052	3894	3947	3980	4011	4066	4245	4125	4182	4096	4152	3857	4014	3989	4083	4156	4003	4084	4042	4066	3984	4116	4083	4169	4101	3977	4061	3989	3939	4029	3983	3921	4109	4021	3878	3898	3946	4118	4114	3936	3848	3923	3849	4021	3859	3960
4079	4032	4008	4117	4022	3945	4032	4125	4049	4140	4158	4082	4054	4008	4219	4024	4065	4131	4059	4043	4160	3998	3998	3932	4093	4102	4087	4085	3944	3879	3946	3975	3873	4053	4028	3976	4050	3964	4056	3995	3915	3928	3902	3924	3869	4017	3988	4035	3997	3900
3936	4111	4016	4102	4057	3901	4158	4104	4192	4128	4148	4012	4114	4007	3940	3909	4129	4110	4032	3919	4028	3986	4140	4095	4162	4137	3978	4147	3989	3891	3799	3924	3874	4158	3953	4032	4050	4091	3947	3988	4054	3745	3795	3969	4006	3977	3939	4075	3985	4076
4085	3968	3950	4128	4133	4006	4142	4090	4118	4034	4215	4005	4113	4076	3985	4023	4182	4204	4163	3984	4059	4107	4066	4147	4024	3974	3828	3925	4026	3801	3955	3976	3976	3971	3953	4110	4010	4070	4071	4065	3947	3790	3686	3855	4028	4040	3977	3972	3971	3979
4191	4051	4040	4211	4053	4047	4099	3983	3992	3986	3912	3862	4041	4011	4098	3978	3971	4089	4008	3836	3962	4236	3999	4125	3958	3997	3926	3864	3879	3920	3975	4000	4123	4127	3998	3950	3958	3899	3946	3966	3936	4000	3749	3836	3898	3962	4078	3851	3894	3983
4114	4207	4019	4199	4024	4088	4163	3924	3912	4011	3973	3892	4018	3932	3922	4117	4133	3832	4003	3950	4097	4121	4085	4040	3941	3929	3967	3897	3903	4073	4122	4030	4027	3860	3885	4068	3874	3910	3883	3921	3905	3981	3773	3844	3948	4085	3940	3843	3812	3995
4227	4082	4011	3973	4137	3975	3998	3965	3729	3904	3817	3948	4015	3780	3949	3974	4013	4014	3901	3971	4152	4014	4031	3936	3997	3859	3786	3916	3931	3929	4007	4020	4052	3841	3940	3931	3934	3818	3949	3895	3886	3966	4010	3780	4092	4101	3969	3746	3788	3873
4078	4068	4054	4080	4040	3888	4008	3868	3775	3833	3934	3860	3870	3948	3879	3937	3908	3844	4045	4024	4091	4073	4097	4205	3955	3880	3877	4017	3928	4107	4023	4014	4059	3935	3913	3820	3832	3868	3865	3896	3974	4003	3904	3917	3863	4113	4006	3758	3762	3966
4167	4030	3950	3991	4089	3956	3904	3827	3844	3796	3837	4053	3900	3868	3925	3925	3977	4016	3943	4020	4103	3960	4076	3881	3911	3886	3973	3914	4022	4025	3945	4057	4034	3974	3872	3907	3930	3825	3894	4064	4028	4039	3983	3796	3959	4139	3942	3918	3941	3933
4161	3876	3949	3979	3894	3839	3850	3965	3860	4000	3917	4038	4097	3908	3915	3953	4039	3943	3959	4072	4074	4025	3870	3908	3888	4042	3924	3958	3982	4150	4069	4061	3890	3817	3965	3799	3844	3890	4110	4055	4217	4019	4048	3956	4012	3964	3990	3777	3805	4017
4194	3973	3803	3954	3926	3915	3870	3892	4008	3921	3931	3976	4020	3876	3918	4041	4135	4106	4061	4013	4060	3864	4007	3904	3925	3933	3920	4042	4129	3979	3957	4072	4020	3884	3903	3854	3859	3911	4066	4119	4179	4101	3939	3822	3955	4003	3942	3867	3742	3913
4067	4017	3884	3787	3709	3689	3785	3900	4052	3915	4022	4070	3928	3895	4039	4080	4110	3957	3968	3877	4031	3971	3855	4100	3964	3961	3840	4081	4037	3911	3947	3976	4035	3935	3885	3883	3934	4039	3987	4163	4080	3983	3982	3816	4013	3976	3903	3873	3853	3951
4029	4117	3768	3814	3720	3910	3855	3840	3884	3995	3976	3974	4067	3991	3860	3891	4101	3929	3891	3995	3912	3957	3889	3993	3837	3933	4069	4088	4119	3993	3901	3990	3939	3914	3870	3886	3857	3897	4059	4248	4093	3970	3875	3984	3960	3911	3946	3818	4025	4170
4048	3908	3800	3908	3865	3884	3989	3985	4045	4140	4036	3986	4006	3853	3761	3923	3905	3924	3830	3774	3905	4013	3853	3972	3797	3835	3984	3854	4025	4070	3876	3808	3847	3871	3900	3878	3802	3981	3991	4084	4051	3941	3809	3782	3863	3964	3936	3773	4032	4088
4057	4044	3842	3807	3927	3968	4154	4065	3987	4079	4009	3924	4005	4054	3808	4018	4107	4035	3827	3809	3838	3868	3972	3892	3933	3786	4015	3887	3875	3993	3899	3967	3939	3818	3876	3937	3884	4035	3983	3995	3972	3896	3749	3732	3868	4074	3988	3921	3966	4036
3910	3843	3785	3731	4057	3931	4087	4027	3836	4032	3906	3895	4007	3985	3954	3948	3917	3944	3856	3957	3922	3966	3990	4087	4124	4043	3957	4011	3971	3956	3950	3842	3886	3889	3813	4086	3937	4063	3965	3927	3793	3759	3870	3941	3994	4025	3919	3802	4127	3945
4018	3819	3757	3661	3922	3838	3982	3993	3813	3917	3914	3753	3748	3875	3732	3944	3745	3923	4040	3740	3774	3922	3870	3979	4079	4159	4117	3971	3957	3888	3892	3857	3800	3889	4007	3943	4024	4031	4018	3945	3879	3844	3810	3964	4028	4038	3991	4109	4110	3875
4108	3750	3862	3937	4129	4106	3856	3981	3856	3922	4036	3911	3943	4035	4002	3939	3923	4068	4137	3933	3877	3836	3820	3898	4087	4203	4054	4114	4112	4100	3779	4049	3967	3858	3936	4004	4150	4077	3967	3893	3829	3902	3833	3952	3927	3965	3963	4032	3995	3857
4006	3863	3848	4001	3957	4118	3986	3964	4073	3839	3964	4031	3910	3873	3938	4063	3992	3952	4104	4079	3938	3898	3920	3936	3915	4080	3934	4077	3979	4101	3955	3915	3978	4079	3950	4166	3955	3943	3980	3861	3865	3918	4028	4021	4033	3947	3926	4047	3845	4044
4174	3967	3854	4026	3888	3954	3947	3859	3834	3773	3855	3995	3764	3777	3945	4082	3884	4061	4029	4001	4028	3978	3841	3856	3895	4077	3972	4042	3975	3851	3872	4070	4023	4087	4273	4215	4090	3962	3875	3861	3831	3956	4080	3939	3900	3943	4048	4006	3909	4055
3943	4041	3949	4042	3817	3854	3887	3756	3749	3885	3805	3872	3813	3856	3960	3833	3884	3915	3875	3943	4148	4155	3878	3856	4002	3953	3922	3956	3952	3831	3932	3925	3940	3944	4056	4184	3946	3860	3838	4064	3965	3934	3827	3855	4044	3996	4110	3884	3829	4020
3947	4126	4076	4040	3988	3825	3745	3958	3823	3987	3941	3890	3930	3866	3708	3750	3834	3875	3713	3831	3733	3820	3961	4037	3986	3965	3761	3912	3830	3953	4031	3938	3966	4014	3942	3911	3883	3887	3880	3928	3891	4054	3868	3912	4104	4079	3896	4007	3939	3913
4222	4133	4201	4104	4093	4018	3956	3881	3776	4057	3869	3923	3948	3951	4160	3922	3923	3849	3722	3746	3773	3774	3983	3862	3876	3972	3954	3840	3801	3986	3962	3995	3970	3908	3932	3852	3927	3916	3984	3965	4170	3960	3939	4079	3994	3964	3830	3985	4024	3993
4212	4050	4066	4066	4139	4100	3912	3943	4055	3842	4009	3915	4063	4117	4113	3964	3982	3940	3980	3932	3748	3905	3965	3928	3886	3964	3912	3907	3894	3909	3948	4047	3987	4039	3925	3918	3903	3900	3869	3917	4018	4045	4105	4044	4123	3889	3924	3900	4044	3928
4093	3882	3873	4021	3887	3881	3868	3894	3969	3935	4050	3864	3798	3998	3949	3786	3927	4014	3883	4039	3983	3956	4030	4001	3972	3947	3957	3788	3820	3873	3965	3978	4029	4197	4087	4025	3969	3965	3869	3915	4093	4036	4136	3992	3957	3969	3992	4011	3923	4005
3896	3832	3805	3875	3822	3959	3855	3853	3826	3966	3750	3904	4005	3920	3837	3922	3721	3645	3751	3838	4019	3971	4074	4036	4030	3979	3846	3780	3731	3893	3888	3839	3841	3693	4014	3938	3837	3975	3942	4148	4010	4006	3950	3999	3921	4025	4035	3844	3743	4011
3947	3790	3831	3821	3909	3933	4015	3885	3858	3899	3840	3730	4023	3989	3776	3625	3834	3833	3740	3838	3929	4017	3884	4017	3909	3958	4017	3865	3818	3854	3980	3897	3800	3708	3764	3836	4001	4084	4228	4128	3994	4038	4011	3981	4121	4050	3865	3998	4100	3888
4151	4124	3971	4040	4111	4158	3897	4015	3934	3974	4051	3918	4051	4010	3960	3821	3845	3966	3863	3908	3884	3733	3872	3661	3791	3801	3886	3943	4034	4089	3977	3919	4008	3805	3805	3849	3958	3937	4058	4028	3867	3929	3865	4072	4039	3928	3859	4056	4018	3793
4058	3999	4154	4115	4160	4190	4097	3971	3949	3964	3942	4059	3968	3863	3871	3937	3822	3970	4002	4111	4101	3950	3828	3798	3594	3771	3765	3779	3883	3854	4143	4111	4151	4163	4032	3918	3726	3790	3807	4051	3958	4114	4017	3962	3872	3965	3969	3920	4050	4012
4203	4173	4169	4090	4034	3991	3930	3902	3992	4041	4002	3854	3896	3906	3864	3923	3961	3895	3957	3977	4127	4032	4008	3924	3822	3841	3847	3700	3715	3896	3880	3895	3751	3828	3915	3786	3893	3891	3800	3903	3947	3996	4067	4007	3978	3999	3835	3727	3836	3836
4154	4039	4296	3769	3991	3792	3985	3920	3841	3845	3840	3841	3731	3842	3791	3826	3874	3954	4031	3860	3968	3886	4028	4094	4066	4070	3945	3985	3866	3832	3957	3830	3828	3788	3962	4015	3893	4024	3925	3943	3887	3956	3887	4233	4134	4058	3877	3901	3930	3842
4060	4135	3852	3983	3785	3970	3843	3785	3804	3733	3650	3747	3921	3792	3794	3873	3881	3777	3818	3999	3894	3875	3864	3956	3899	4011	4150	4029	4067	4000	3962	4046	3788	3761	3750	3881	3782	4008	4026	3873	3887	3996	4025	4086	3979	4046	4088	3816	3786	3802
4101	3934	3832	3961	4040	3852	3863	3810	4007	3910	3838	3965	3967	3928	3863	3980	4064	4115	3805	3882	3838	3749	3882	3869	3822	3882	3964	4031	3979	3897	3849	3820	3866	3841	3752	3781	3846	3954	4138	4152	4046	4056	3869	3795	3946	4016	3970	3953	4053	3934
4189	3895	4065	4130	4087	4046	3900	3925	3899	3979	4234	4014	4222	4061	4033	4107	3907	3896	4041	3831	3825	3802	3744	3786	3779	3904	3824	3907	4005	4014	3940	3900	3896	4018	3858	3804	3986	3826	3943	4047	4028	4131	4127	3954	3967	3929	3750	4003	4075	4071
4058	4093	4054	4128	4047	4059	3955	4027	4084	4054	4047	4325	4065	3989	4057	3874	3992	3973	4023	3904	3912	3919	3809	3635	3757	3669	3658	3807	3910	3974	3988	3975	4034	3892	4007	3795	3922	3809	3674	3954	4016	4067	4121	3956	3865	3797	3907	4013	3962	3998
4066	3789	4108	4063	4066	3941	4061	4012	4120	4155	4178	3977	3865	4093	3817	3843	3924	3905	3920	4061	3976	4030	4033	3994	3860	3943	3820	3723	3720	3613	3805	3780	3985	4008	4157	4033	4079	3900	3958	3899	4049	3913	4054	4079	3938	3925	3805	3919	4014	4103
3957	4026	3995	3937	3825	3984	3947	4036	4026	3921	3932	3870	3743	3727	3783	3766	3858	3887	3861	3838	3892	3999	4020	3973	3929	4010	3978	3943	3934	3924	3900	3773	3741	3897	3923	3982	4058	4040	3832	3920	3909	3829	3987	4003	3972	3987	3955	3899	3794	4062
3995	3910	3850	3955	3731	3821	3897	3972	3946	3951	3872	3679	3647	3712	3615	3712	3851	3808	3719	3822	3876	3946	3901	3903	4143	3973	4026	4060	3821	3703	3897	3722	3709	3796	4034	3768	3877	3996	4077	4000	3826	3825	3858	3794	3805	3965	4061	3955	3781	3922
3937	3843	3922	3876	3981	3887	3997	4079	3952	4011	3837	3778	3692	3792	3672	3891	3637	3701	3675	3717	3760	3716	3922	4028	3971	4085	4023	3933	3986	3970	3825	3985	3773	3733	3736	3862	3824	4075	3928	3883	3974	3918	3893	3908	3762	3953	3979	4076	3960	3928
4084	4057	4008	4019	3857	3952	3992	3850	3788	3799	3774	3690	3817	3739	3977	4000	4039	3891	3981	3727	3698	3843	3912	3832	3765	3765	3953	3878	4004	4021	3991	3840	3778	3706	3840	3612	3697	3727	3915	3924	4034	4041	3830	3867	3717	3851	3856	4021	4017	3906
4138	4015	4005	3971	4084	4060	4090	4135	4027	3969	3941	4099	3980	3984	3880	3910	3997	3909	4110	3894	3860	3686	3757	3845	3902	3833	3910	3814	3862	3895	3908	3861	3763	3784	3793	3952	3671	3843	3894	3813	3881	3955	3854	3938	3731	3733	3842	3950	4116	4059
4185	4138	4037	4048	4168	4286	4128	4051	3995	4061	3887	4115	4124	4055	4165	4072	4102	3984	3951	3918	3987	3916	3675	3692	3716	3900	3755	3800	3801	3895	3895	3928	3835	3934	4060	4031	3799	4061	3912	3820	3834	4023	3940	3974	3947	3876	3775	3968	4030	4167
4357	4213	4184	3971	3938	3853	3851	3936	3798	3819	3886	3959	3842	4066	3965	3982	3990	4066	4029	3918	3819	3885	3958	4031	3863	3881	3950	3903	3716	3764	3833	3742	3893	3950	4030	4149	3982	4019	4027	3748	3750	3868	3787	4112	4059	3947	3804	3888	3947	4059
4086	4019	3838	3866	3933	3923	3951	3890	4031	4041	3998	3943	3992	3706	3837	3808	3985	4037	4027	3711	3855	3974	3869	4002	4012	3903	3910	3981	3800	3728	3736	3812	3692	3861	4029	3998	4017	4090	4098	3857	3861	3839	3740	3927	4000	4307	4047	3851	3716	3920
4012	3860	4010	3786	4022	3907	3992	4026	3922	3947	3847	3845	3876	4045	3886	3788	3851	3843	3736	3795	3962	3944	3846	3974	4131	4260	4072	3927	4018	3888	3776	3838	3624	3829	3928	4047	4245	4056	4163	3912	3752	3804	3705	3833	3850	4077	4049	3969	3853	3856
3965	4013	3973	3930	3787	3712	3843	3799	3884	3809	3679	3705	3788	3877	3971	3994	3938	3819	3614	3702	3781	4045	4065	3984	3877	4144	4042	3774	3947	3886	3933	3847	3766	3845	3935	3986	3897	4096	4090	4014	3915	3824	3768	3732	3880	3862	4033	3967	4010	3898
4108	3817	3818	3776	3835	3785	3874	3927	3975	3849	3768	3618	3635	3721	3682	3910	3991	3940	3823	3892	3610	3625	3873	4081	4059	3858	4000	3989	3871	4007	4087	3994	3707	3910	3882	3735	3941	3996	3874	3810	3935	3849	3854	3868	3602	3796	3842	3989	4027	3926
3920	3801	3836	3865	4005	4125	4229	4208	4080	4045	4065	3948	3973	3837	3810	3787	3842	3875	4049	3858	3890	3773	3717	3855	4056	3891	3820	3996	3939	3818	4003	3820	3668	3849	3834	3834	3801	3805	3920	3803	3831	3768	3892	3757	3844	3785	3834	3939	3932	4071
3888	4056	4102	4298	4145	4271	4223	4294	4222	4111	4132	4306	4281	4325	4166	3999	3966	3867	3894	3839	4024	4019	3870	3535	3797	3867	3879	3708	4046	4064	3941	3985	3906	3878	4037	3792	3837	3748	3709	3836	3830	3916	4066	3860	3933	3834	3818	3825	3831	4035
4235	4094	4292	4226	4130	3968	4011	3866	3900	3838	3992	4021	4053	4195	4189	4268	4147	4127	3880	3860	3847	4053	4066	3843	3773	3957	3830	3629	3841	3962	3745	3923	4069	4023	4108	3957	3847	3976	3647	3836	3775	3940	3947	3912	3979	3820	3822	3795	3916	4080
4311	4123	4004	3925	3944	3730	3803	3567	3836	3815	3848	3930	3913	3960	4073	4353	4341	4379	4022	3876	3783	4111	4109	4038	3708	3717	3917	3779	3576	3735	3833	3769	4123	4225	4075	4082	3940	4023	3645	3904	3813	4071	3927	3835	4015	3950	3904	3650	3896	4023
4191	4000	3788	3768	3893	3955	3798	3799	3897	3894	3888	3716	3812	3904	3851	3965	4188	4139	4378	3987	3989	3800	4112	4297	3966	3803	3945	4003	3711	3771	3855	3848	3903	4124	3949	4083	4080	4051	3689	3743	3807	3981	3926	3976	4003	4065	3946	3965	3853	3967
3905	3684	3721	3799	3951	4057	4086	4111	3998	3975	3910	3932	4105	4032	3767	3745	3708	3883	4117	4258	4105	3839	3897	4289	4400	3985	3725	3932	3843	3696	3735	3775	3772	3978	3951	4098	4061	3812	4164	3862	3699	3792	3922	3991	4016	3978	4061	3801	4015	3975
3746	3676	3819	3947	3853	4150	4047	4214	3989	4044	4018	4016	4126	4009	3878	3852	3657	3715	3819	4095	4182	4035	3893	4177	4300	4338	3873	3925	3949	3664	3702	3919	3696	3812	4004	3764	4048	3880	4080	3833	3876	3541	3757	3829	4020	4062	4081	3961	4037	4064
3785	4056	4010	4064	3914	4048	3932	3893	3828	3872	3894	4037	4103	3990	4111	4005	3690	3567	3540	3786	4096	4158	3943	3941	4261	4252	3903	4009	3991	3978	3767	3811	3710	3725	3964	3759	3846	3953	3967	3932	3790	3683	3754	3707	3792	3925	3943	3977	3820	3826
3925	4128	4122	4100	3971	3680	3700	3756	3734	3724	3810	3772	3900	4078	4021	3978	3845	3815	3540	3663	3758	4205	4136	3900	4006	4058	4099	3938	3947	4106	3770	3743	3812	3593	3767	3777	3723	3938	3824	4032	3766	3496	3755	3569	3885	3871	3962	4005	4023	3858
4129	4035	3943	3952	3861	3743	3538	3531	3577	3497	3580	3663	3911	3856	4016	4065	4120	3913	3682	3663	3696	4099	4184	3913	3597	3975	4192	3907	3929	4212	3859	3696	3826	3808	3659	3699	3725	3820	3753	4078	3879	3859	3503	3677	3660	3806	3897	3938	3940	3781
4247	4151	3914	3674	3691	3742	3657	3507	3581	3485	3542	3559	3765	3727	3940	4107	4026	4204	3898	3579	3571	3909	3942	3897	3647	3878	4375	3983	3869	4025	3985	3852	4070	3694	3608	3813	3521	3753	3788	3957	3713	3996	3771	3827	3749	3969	3834	3877	3884	3973
4316	4150	3919	3745	3776	3735	3655	3696	3705	3624	3541	3709	3674	3677	4001	4043	4029	4147	3994	3624	3441	3639	3862	3963	3648	3730	4174	3977	3699	3980	4162	3727	3924	3839	3731	3854	3676	3891	3789	3705	4042	3846	3986	3907	3761	3828	3881	4122	3850	4036
4258	3935	3893	3818	3783	3724	3778	3904	3826	3820	3735	3636	3682	3686	3930	3798	3914	4182	4010	3788	3466	3666	3908	4128	3783	3642	3795	3924	3719	3942	4082	3870	3848	4009	3753	3985	3720	3878	3896	3836	3974	3929	4038	3805	3858	3820	3758	4008	4024	4111
4218	3987	4036	3724	3869	3966	3907	3875	3877	4022	4101	3949	3808	3723	3783	3978	3961	4144	4166	3807	3631	3612	3895	3950	3675	3518	3743	4008	3669	3816	4021	3858	3905	4093	3873	3945	3735	3798	3856	3843	3986	3901	4136	3975	3935	3786	3948	3846	3996	4009
4311	4004	3787	3835	3770	3939	4004	4015	3936	3975	3810	3879	3750	3636	3837	3911	3991	4168	4187	3970	3762	3674	3730	4079	3824	3719	3712	3989	3729	3755	4097	4020	3983	4115	3919	4137	3859	3792	3796	3707	3924	3959	3980	4020	4076	3883	3966	3872	3891	3948
4285	3980	3896	3895	3896	3969	3897	3926	4050	4039	3708	3779	3706	3655	3697	3828	4031	4190	4247	4024	3656	3666	3917	4198	3960	3655	3914	3928	3677	3714	4028	3882	3798	4076	4164	3959	3897	3710	3692	3677	3850	3811	3903	3884	3965	3897	3782	3879	3764	4148
4303	3917	3767	3770	3822	3971	3921	3903	3965	3927	3822	3836	3761	3768	3822	3966	4039	4292	4329	4269	3825	3801	4125	4290	4019	3663	3827	3947	3729	3555	3933	3708	3876	4165	3930	4027	3896	3741	3863	3694	3792	3744	4090	3948	4129	4034	3740	3859	3754	3860
4303	3926	3823	3689	3779	3839	3726	3805	3722	3745	3621	3768	3620	3723	3747	3924	4006	4300	4346	4204	3852	3787	4037	4245	3986	3692	3963	3975	3622	3595	3988	3850	3953	4026	3965	4146	3891	3849	3749	3701	3933	3742	3936	4058	4036	3953	3898	3728	3679	3715
4265	3950	3814	3699	3580	3623	3590	3644	3716	3740	3610	3646	3515	3658	3712	3952	3894	4238	4268	3972	3771	3827	4174	4365	3957	3819	3825	3943	3742	3772	4040	3632	3784	3850	3819	4136	3958	3946	3882	3583	3912	3642	3874	3792	3956	4095	3815	3713	3681	3791
4401	3988	3603	3700	3521	3514	3385	3509	3584	3596	3546	3564	3540	3657	3742	4046	4081	4210	4311	4112	3884	4025	4392	4267	4047	3713	3977	3997	3801	3733	3973	3674	3793	3961	3790	4033	4000	3910	3853	3702	3702	3621	3810	3855	4045	4076	3937	3860	3789	3883
4213	4062	3895	3599	3539	3549	3631	3464	3367	3382	3487	3471	3497	3625	3750	3870	4057	4172	4104	3813	3672	4010	4388	4262	3998	3804	4075	3959	3608	3779	3785	3450	3739	3787	3978	4035	4068	4090	3899	3866	3846	3739	3708	3768	3972	4072	3961	3917	3776	3926
4072	3983	3883	3737	3526	3510	3405	3464	3498	3560	3585	3472	3649	3651	3733	3980	4044	4116	3880	3900	3793	3996	4352	4189	3971	3958	4143	3675	3695	3772	3765	3565	3754	3863	3859	4066	3947	4226	3946	3984	3833	3834	3647	3847	3800	4041	4030	4034	3864	3757
4305	4119	3966	3852	3739	3734	3771	3515	3512	3533	3539	3741	3615	3875	4004	4017	4144	3949	3678	3702	3846	4102	4075	3990	3765	4033	4100	3790	3647	3804	3706	3618	3869	3737	3846	4046	3943	4232	4021	4042	3868	3696	3676	3765	3858	3960	4039	4182	3969	3813
3821	3929	4084	3937	3814	3868	3915	3817	3710	3707	3758	3811	3926	3846	3959	3995	3745	3647	3450	3678	3854	4082	4144	3794	3849	4244	4090	3720	3776	4032	3612	3745	3756	3649	3870	3981	4101	4072	4059	4023	3854	3762	3570	3848	3961	4174	4111	4200	3998	3763
3845	3779	3974	3990	3969	4035	4186	3926	3787	3971	3931	3990	4003	3972	3959	3898	3718	3669	3555	3769	4050	4079	3899	3876	4042	4202	4028	3782	4123	3917	3708	3812	3774	3623	3921	3796	4077	3980	3935	3955	3718	3861	3742	3802	3923	4111	4214	3967	4187	3947
3754	3747	3802	3970	3939	4196	4206	4109	4008	4112	3996	3867	3984	3963	3774	3515	3520	3573	3713	3846	4040	3899	3754	3905	4155	4062	3971	3989	4147	3820	3719	3947	3635	3637	3868	3833	3880	4040	4119	3957	3907	3868	3828	3775	3865	3943	4200	4080	4226	3985
3611	3552	3605	3697	3841	3963	3921	3983	3950	3946	3858	3860	3850	3706	3621	3461	3629	3622	3859	3952	3856	3756	3679	4076	4134	3999	3963	4070	4073	3793	3975	3840	3744	3773	3771	3811	3957	3926	4021	4071	3930	3906	3807	3933	3906	3939	4106	4164	4126	4024
3870	3759	3710	3649	3577	3686	3796	3703	3801	3648	3679	3550	3553	3674	3532	3682	3761	3918	3764	3775	3672	3601	3976	4141	4023	4039	4068	4117	3844	3768	3903	3894	3756	3948	3756	3911	3860	3999	4096	4064	4074	3840	3835	3711	3834	3840	4037	4248	4120	3970
4042	4039	3862	3876	3683	3758	3649	3502	3558	3613	3683	3559	3605	3731	3732	3825	3922	3944	3767	3609	3689	3916	4069	4004	3893	4079	4157	4098	3930	3955	3902	3797	3979	3882	3674	3902	3792	3997	3979	4083	3935	3810	3731	3719	3762	3844	3936	4274	3976	3918
3930	4001	4181	4055	3883	3893	3786	3882	3703	3790	3876	3822	3941	3907	3923	3898	3878	3681	3749	3534	3837	4000	4114	3924	3957	4149	4116	3954	3913	4066	3910	3751	3779	3714	3778	3786	3777	3885	3888	3981	4041	3849	3709	3841	3776	3968	3976	4118	4128	4054
3708	3777	3809	4005	4137	3990	3970	3968	3938	3946	3931	3888	3877	4146	3914	3866	3743	3576	3860	3858	3886	3967	3777	3901	4076	4052	3970	3866	3999	3988	3959	3947	3779	3702	3769	3718	3786	3935	3901	4138	3961	3862	3721	3762	3708	3854	3983	4010	4007	3987
3796	3742	3551	3715	3797	3919	4007	3848	3860	3958	3975	3893	3783	3771	3835	3603	3694	3850	3931	3806	3821	3652	3676	3937	4096	4012	3846	3976	4031	3908	3926	3860	3794	3823	3705	3760	3890	3912	4021	3966	4033	3907	3700	3724	3778	3762	3909	4125	4044	3923
4078	3995	3791	3716	3764	3743	3787	3735	3621	3799	3797	3756	3895	3765	3825	3961	3924	4060	3852	3618	3634	3737	3794	3818	3850	3947	4146	4061	3999	3854	3988	3739	3798	3692	3640	3763	3753	3797	3951	3986	3911	3665	3839	3603	3842	3794	3871	3955	3973	3877
3967	3969	3923	3916	3727	3778	3809	3953	3824	3870	3965	3960	3930	3964	3954	3982	3900	3816	3622	3562	3838	3854	3842	3848	3954	3981	3996	3987	3984	4044	3837	3854	3770	3691	3751	3656	3793	4059	3982	3963	3987	3762	3860	3788	3747	3853	4042	4160	3880	3923
3690	3856	3701	4015	3929	4073	4103	4061	4112	4056	3964	4085	3845	4039	3967	3796	3692	3664	3661	3679	3744	3765	3676	3795	4005	4127	3875	3909	4106	3928	3893	3833	3777	3695	3833	3695	3932	3929	4109	4242	3989	3914	3698	3852	3563	3842	4010	4120	4159	3974
3986	3642	3671	3746	3837	3929	3820	3886	3899	3835	3846	3671	3671	3729	3858	3672	3711	3682	3723	3736	3670	3653	3760	3868	3940	3917	4022	4033	4026	3814	4023	3895	3723	3704	3745	3898	3891	3876	3950	4070	4036	3852	3810	3605	3865	3880	4000	4053	4144	4135
3969	3891	3860	3869	3854	3786	3659	3755	3983	3926	3811	3832	3816	3952	3847	3991	3779	3673	3786	3776	3696	3678	3790	3800	3847	3868	3920	3978	4064	4003	3954	3865	3768	3623	3876	3892	3854	3880	4156	3915	4135	4057	3862	3834	3854	3769	3917	4050	4051	4015
3811	3976	3926	3858	3860	3891	3957	3846	4102	3827	3917	3814	3950	3879	3780	3735	3755	3742	3607	3781	3768	3667	3703	3747	3985	4138	4136	4030	4067	3931	3797	3880	3843	3703	3921	3850	3940	4049	3986	4157	3995	3931	3789	3725	3670	3839	3984	4022	4231	3987
3944	3829	3823	3761	3843	3820	3881	3953	3827	3915	3782	3729	3706	3715	3706	3735	3639	3755	3740	3671	3680	3701	3872	3905	3860	4087	4145	4167	4184	3945	3888	3821	3845	3679	3642	3730	3805	3983	4338	4229	4072	3981	3881	3728	3906	3865	3948	3949	4115	3940
4074	3908	3935	3911	3771	3722	3729	3899	3820	3808	3820	3633	3835	3694	3694	3877	3829	3738	3743	3720	3729	3768	3881	4011	4016	4064	4140	3944	4057	4131	4024	3912	3869	3799	3895	3845	3954	3966	4095	4006	4138	3868	3894	3736	3859	3903	3900	3907	4020	4004
4024	3797	3761	3946	3836	3903	3873	3815	3832	3899	3674	3820	3709	3807	3830	3607	3807	3727	3740	3793	3871	3859	3899	3975	3916	4048	4108	4110	4172	4011	3858	3921	3793	3734	3807	3819	3793	3985	3970	4068	3888	3905	3697	3681	3839	3872	3897	4005	4127	3806
4131	3921	3883	3816	3771	3625	3803	3695	3644	3721	3655	3778	3770	3740	3681	3798	3771	3844	3890	3828	3851	3912	4012	3913	3971	4043	4077	4230	4091	4013	3950	3747	3750	3910	3774	3754	3919	3977	3964	4108	4035	3813	3741	3833	3771	3783	3733	4065	4069	3964
3905	3834	3871	3650	3867	3757	3674	3784	3842	3645	3851	3787	3674	3772	3759	3766	3781	3885	3764	3823	3818	3966	3848	3922	3914	4173	4081	4002	4011	3992	3827	3797	3817	3749	3686	3772	3894	3941	3928	3966	4029	3794	3728	3638	3632	3851	3965	4211	4002	3750
3914	3833	3806	3729	3639	3704	3880	3658	3835	3780	3720	3636	3698	3757	3897	3864	3863	3771	3996	3850	3898	3948	3992	3978	4211	4048	4096	4055	4000	3999	3767	3772	3743	3651	3627	3770	3810	4089	3987	4036	3816	3692	3752	3743	3695	3819	4039	3952	3851	3686
3906	3995	3788	3759	3794	3647	3763	3751	3685	3725	3819	3716	3653	3754	3888	3753	3834	3899	3886	3950	3898	4038	3909	3931	4076	4139	3950	3924	3893	3890	3805	3867	3720	3652	3808	3752	3796	3940	4042	4013	3786	3718	3791	3680	3721	3890	3964	3933	3635	3744
4044	3889	3788	3743	3680	3632	3679	3789	3745	3713	3762	3815	3854	3748	3740	3802	3976	3928	3926	3998	3920	4113	3960	4140	3906	4051	4006	4052	3930	3902	3817	3730	3703	3633	3749	3723	3701	3776	3999	3873	3660	3842	3816	3666	3632	3906	4069	3791	3663	3875
4035	3962	3797	3715	3790	3820	3809	3770	3767	3920	3862	3828	3877	3884	3847	3927	3762	3967	3988	4030	4151	3926	3960	4045	3973	3833	3821	3889	3953	3727	3720	3756	3700	3711	3711	3832	3905	3991	4137	3951	3862	3731	3602	3567	3865	3964	4060	3875	3850	3980
4194	4044	4035	3755	3703	3804	3822	3726	3914	3937	3924	3873	3840	3899	3820	3858	3953	4027	4036	3956	3911	4023	4084	4085	3900	3749	3784	3860	3667	3802	3758	3649	3824	3785	3725	3734	3982	4043	3973	3791	3842	3801	3797	3912	4059	4290	3991	3735	3951	4167
4142	4017	3922	3989	3993	3765	3927	3963	4026	4050	3926	3937	4021	3905	3935	3907	4059	4196	3962	4028	4053	4008	3783	3850	3792	3888	3863	3731	3790	3725	3625	3825	3687	3798	3817	3950	3966	4072	3878	3769	3806	3775	3932	3986	4198	4078	3896	3687	3883	3953
4212	4094	3965	3811	3925	3942	3913	3941	4046	3917	3976	4024	3929	3880	3813	3983	4016	4040	4020	3914	4048	3859	3817	3991	3834	3777	3731	3707	3701	3733	3762	3794	3795	3851	3989	4033	3986	3879	3762	3903	3984	3947	4014	3993	4090	4059	3565	3544	3901	3961
4243	4054	4067	4056	4074	4040	4007	4096	4028	3958	4018	4159	4099	4002	3856	3907	3955	3928	4171	4045	3995	3921	3916	3864	3819	3696	3603	3737	3737	3750	3723	3780	3867	3995	4031	3895	3973	3897	3912	3780	4026	3975	4050	4048	4117	3909	3718	3826	4118	4100
4306	4151	4054	4087	3951	3969	3988	3997	4041	4018	4051	4130	4007	4013	4077	3933	3956	4008	4031	3971	4053	3968	3933	3801	3793	3656	3800	3671	3740	3735	3688	3853	4061	3974	4023	3879	3966	4046	3924	3991	3859	3883	3837	4052	4107	3937	3958	3941	4114	4057
4214	4293	4253	4070	4236	4183	4143	4031	4114	4225	4150	4068	4056	4100	3990	4026	3928	4095	4070	4039	4053	3907	3842	3808	3876	3680	3657	3704	3695	3789	3914	3921	4094	4231	4016	3975	4042	3986	3969	3715	3825	3971	4048	4291	4295	4031	3919	3890	4022	3884
4356	4186	4286	4111	4064	4118	3904	3982	4046	3970	4114	4096	4100	4084	4181	3952	4024	3975	3896	3926	3825	4114	3773	3748	3720	3801	3709	3738	3806	3906	3981	3959	4197	4084	4221	3987	4081	3978	3774	3758	3984	4102	4187	4427	4218	3830	3721	3768	4026	3782
4233	4155	4293	4098	4087	4137	4121	3993	4037	4073	4072	4000	4075	3906	3984	3989	4036	3924	3964	3926	3857	3749	3828	3858	3605	3818	3751	3826	3826	3932	4239	4096	4144	4086	4041	4094	3899	3819	3647	3838	4092	4165	4420	4220	4048	3866	3671	3871	3918	3955
4183	4098	4045	4053	4150	3882	4089	4062	4042	4156	4113	4062	4102	3966	3967	3909	3879	3810	3813	3905	4078	3805	3701	3840	3832	3647	3700	3764	4141	4046	4107	3993	4072	4105	4043	3892	3633	3638	3776	3971	4280	4350	4181	3919	3999	3641	3673	3968	4229	4298
4015	3960	4131	4035	4028	3895	4048	4073	3888	3967	3995	3949	3991	3828	3850	3848	3895	3919	3851	3925	3897	3884	3734	3769	3852	3894	3939	3943	4097	4162	4037	4040	4123	4141	4030	3824	3634	3721	4038	4068	4219	3929	3802	3874	3805	3833	3792	4147	4393	4256
3982	4011	3896	3982	3978	4032	3847	3994	3820	3925	3961	3888	3922	3910	3787	3984	3734	3720	3769	3802	3817	3846	3798	4006	3988	3876	3869	4041	4063	3949	4021	4173	4117	3875	3781	3674	3742	4059	4238	4100	3994	3911	3784	3850	3861	3853	4111	4240	4570	4072
4038	3852	3911	3910	3997	3874	3800	3838	3853	3758	3702	3864	3815	3794	3892	3764	3757	3848	3827	3814	3745	3887	3909	3823	3815	3876	4090	4172	4001	3957	4032	4123	3825	3895	3610	3678	4005	4106	4064	3905	3830	3708	3827	3852	4003	3921	4021	4192	4446	3922
4026	3890	3711	3808	3832	3882	3766	3689	3748	3772	3642	3662	3662	3836	3785	3840	3826	3815	3748	3782	3888	4008	4038	3948	3829	3921	4143	4048	3678	3940	3976	3952	3691	3516	3668	3862	4056	4057	3838	3710	3608	3835	3767	3897	4120	4171	3880	4222	4297	3762
3991	3829	3840	3782	3846	3776	3687	3667	3741	3749	3783	3717	3695	3967	3848	3837	3751	3834	3796	3881	3947	3848	3987	3966	4116	4161	4104	3924	3690	3827	3866	3700	3643	3711	3760	4024	4074	3903	3790	3725	3890	3852	3862	3951	4149	4045	3810	4044	3969	3533
4020	3887	3797	3888	3836	3866	3792	3722	3704	3846	3713	3789	3684	3887	3863	3889	3838	3969	3936	3910	3990	4005	3898	3918	4098	4076	3884	3838	3763	3826	3702	3611	3598	3766	4110	3978	4045	3809	3724	3910	3823	3897	3833	3999	4157	4038	3705	3869	3910	3682
4129	3947	3724	3781	3854	3805	3742	3643	3868	3658	3698	3798	3873	3855	3896	3994	4038	4013	3930	4041	4053	4045	4052	3951	3971	4017	3884	3665	3829	3788	3657	3449	3629	3874	4083	4035	3906	3810	3800	3862	3886	4039	3993	3940	4095	3921	3760	3802	4097	3739
4296	4084	4006	3890	3912	3838	3943	3804	3877	3975	3896	3915	3993	3961	3907	3979	4153	4066	3889	3825	3981	4018	4055	4039	3981	3775	3612	3769	3653	3723	3534	3470	3768	4044	4061	3926	3755	3786	3859	3798	3970	3948	3944	3973	3975	3798	3739	3901	4217	3968
4145	4168	3974	4041	3994	3951	3975	3958	3970	4106	3940	3922	4012	4123	3962	4195	4120	4135	4048	3928	4148	3773	3814	3995	3921	3606	3517	3674	3805	3613	3643	3656	3922	3920	4024	3797	3865	3825	3905	3871	3921	4070	3985	3814	3891	3782	3618	3897	4106	4116
4183	4042	4024	3960	4138	3899	4088	4077	3965	4112	3999	4119	4029	4132	4241	4045	3980	4083	3834	3956	4009	3806	3836	3778	3888	3576	3695	3713	3824	3619	3628	3944	4114	3940	3863	3573	3696	3846	3885	4068	4077	4061	3831	3981	3852	3927	3678	3870	4042	4083
4036	4085	3974	4015	4026	4085	4062	3933	4078	4016	3982	4114	4172	4138	4054	4042	3982	3906	3818	3786	3727	3738	3666	3663	3735	3588	3795	3885	3797	3618	3790	4046	4011	3792	3677	3586	3805	3789	4132	4136	4018	3992	3818	3915	3881	3766	3706	4006	4432	4309
4054	3957	3887	4039	3967	3991	3898	3958	3843	3987	3985	3963	4038	3921	3928	3888	3848	3783	3745	3746	3695	3655	3624	3684	3727	3634	3814	4083	3716	3717	3966	3946	3871	3653	3667	3691	3775	4183	4172	4090	3995	3951	3793	3855	3767	3987	3911	4100	4509	4256
3940	3843	3766	3826	3869	3963	3822	3949	3972	4064	3946	3946	3972	3852	3691	3880	3787	3679	3789	3756	3632	3652	3765	3666	3700	3722	4119	4068	3825	3688	3920	4028	3802	3641	3649	3718	3910	4202	4174	4003	3945	3991	3797	3887	3896	3974	4146	4198	4188	4198
3925	3682	3775	3706	3694	3832	3799	3796	3832	3758	3852	3685	3714	3763	3658	3787	3807	3696	3568	3666	3729	3660	3716	3884	3862	3807	4117	3971	3855	3735	4050	4057	3706	3678	3822	3788	4012	4240	4225	4157	3819	3863	3836	3929	4084	4231	4014	4246	4075	3993
3777	3836	3811	3804	3740	3802	3775	3799	3748	3877	3807	3683	3723	3818	3621	3646	3827	3705	3841	3702	3785	3877	3937	3958	3765	3834	4103	4007	3656	3779	4060	3935	3775	3692	3857	4004	4049	4174	4204	4123	3949	3832	4087	4154	4315	4193	4321	4151	4096	4115
3914	4012	3875	3846	3691	3812	3765	3705	3754	4120	3887	3925	3913	3830	3761	3766	3708	3885	3836	3925	3849	3919	4108	3862	3751	3901	4009	3721	3618	3781	3998	3957	3875	3764	3982	4135	4185	4221	3998	3886	3916	3971	4104	4205	4300	4320	4252	4138	4101	4061
4102	4028	4101	3978	3881	3971	3936	3851	3903	3981	3913	3974	3950	3906	3916	3854	3966	3919	3961	3837	3962	3939	3958	3790	3738	3874	3890	3616	3585	3778	4106	3949	3856	4029	4006	4255	4185	4133	3979	3835	3872	4130	4134	4182	4322	4331	4162	4046	3921	4069
4146	3908	4062	4148	4141	4065	4066	3978	4028	3986	4061	4064	3965	3912	3949	3941	3867	3878	3912	3829	3813	3879	3923	3702	3678	3826	3749	3616	3586	3878	4195	3939	3809	4052	4100	4147	4125	4028	3852	3894	3733	4173	4041	4136	4257	4152	4154	3939	4135	3913
4125	4077	4024	4148	4085	4278	4141	4043	4057	3961	4027	3958	3913	4031	3924	3831	3783	3770	3763	3742	3705	3711	3871	3677	3726	3824	3880	3678	3721	4149	4307	4109	3907	3928	3939	4142	4007	3867	3781	3740	4070	4090	4292	4170	4214	4083	4173	3998	4005	4033
3993	4000	3963	4047	4044	4046	3950	3954	3888	3896	4054	3997	3763	3836	3710	3721	3711	3740	3770	3646	3687	3800	3684	3694	3723	3936	3905	3658	3840	4255	4181	3927	3713	3760	3867	4014	4152	4009	3864	3803	3936	4072	4042	4125	4210	4274	4071	4148	3916	3905
3841	3804	3894	3928	3849	3901	3851	3915	3778	3879	3745	3739	3771	3623	3710	3606	3609	3626	3622	3645	3676	3870	3687	3785	3757	4167	4001	3706	3880	4014	4158	3814	3729	3798	3932	4014	4177	4106	3937	4030	3930	3998	3930	4113	4071	4206	4107	4065	3943	3858
3872	3762	3903	3841	3740	3813	3673	3715	3787	3871	3685	3667	3736	3616	3630	3610	3552	3661	3780	3713	3824	3996	3909	3898	3902	4019	4029	3810	3828	4058	4051	3697	3904	3833	4076	4199	4343	4000	3895	3877	3854	3813	4082	4230	4155	4256	4078	3957	3921	3904
4080	3928	3861	3889	4052	3859	3905	3853	3635	3673	3574	3877	3616	3749	3777	3681	3625	3813	3749	3900	3920	3945	4073	4121	3902	3905	4145	3829	3690	4036	3997	3755	3850	3831	4152	4196	4221	4119	3756	3728	3810	3775	4061	4266	4219	4275	4043	4042	4066	3813
4207	3853	4091	3900	3998	4027	3985	3863	3803	3798	3775	3936	3849	3774	3983	3890	3850	3908	3909	3856	3870	3984	3987	3883	3831	3990	3885	3769	3898	4128	4066	3903	3896	4032	4120	4221	4083	3966	3910	3707	3939	3986	3951	4314	4191	4145	3872	4149	4087	3989
4112	4149	4192	4135	4101	3996	4068	3886	3868	3888	3938	4018	3885	4054	3912	4078	3837	3866	3933	3866	3827	3820	3917	3791	3779	3983	3913	3896	3891	4109	4171	3938	3989	3856	4122	4119	4167	3799	3790	3844	3899	3951	4181	4163	4191	4074	4088	4195	4025	3975
4155	4221	4141	4019	4040	4100	4127	3946	3931	3880	4010	3882	3769	3962	3982	3912	3885	3923	3784	3862	3808	3832	3818	3683	3654	3900	4010	3850	3980	4119	4172	3978	3914	3733	3872	3921	3933	3949	3996	3847	3922	3983	3855	3911	3984	4048	4044	4074	3964	3945
3956	4046	3900	4027	3962	3961	4009	3777	3929	3800	3789	3663	3795	3702	3692	3803	3946	3740	3744	3749	3824	3846	3885	3886	3920	4031	4148	4005	3883	4079	4096	3957	3786	3724	3875	3984	3987	4086	4042	3716	3739	3873	3866	3974	4004	4161	4111	4058	4060	3802
4033	3780	3769	3779	3796	3798	3868	3854	3778	3726	3736	3698	3765	3814	3748	3897	3843	3767	3845	3778	3880	3862	3980	3896	3940	4006	4012	4032	3785	3992	4047	3967	3723	3739	3741	3925	4188	4029	3920	3807	3706	3705	3859	4031	3998	4066	4031	3883	3868	3922
4058	3969	3869	3828	3903	3893	3859	3705	3772	3652	3837	3643	3884	3792	3750	3903	3943	3944	3861	3913	3864	3950	4064	3991	3802	3843	4128	3879	3704	3796	4064	3977	3689	3671	3931	3966	4026	3919	3899	3698	3677	3800	3826	3958	4063	4237	4052	3951	3950	3847
4067	3987	3866	4035	3905	3979	3756	3883	3908	3728	3910	3783	3972	3904	3887	4113	4039	3966	4038	4098	4043	3966	4106	3850	3739	3791	3973	3769	3825	3783	4062	4154	3967	3831	3814	3974	3904	3931	3907	3932	3837	3817	3947	3810	3887	3954	4031	4152	4015	4072
4207	4116	3960	3987	3906	4028	3978	3949	3859	3943	4033	3857	4023	4052	3792	4113	3970	3915	3830	3832	3855	3830	3666	3789	3811	3861	4007	4036	3911	3795	4020	4140	4038	3718	3862	3745	4070	3816	3956	3952	3921	3862	3885	3787	3867	3935	4090	4108	4008	3981
4183	4054	3891	3975	3932	3993	3875	3838	3962	3854	3869	3855	3858	3900	3823	3962	3853	3946	3839	3857	3893	3783	3782	4020	3891	3874	3984	4160	3985	3795	3911	4131	4000	3810	3727	3725	3881	4049	4036	3965	3900	3772	3863	3862	3819	3981	3962	4055	4009	4097
3823	3775	3679	3875	3716	3710	3689	3742	3775	3683	3859	3835	3836	4002	3786	3797	3885	3882	3885	3986	3959	3919	3808	3847	3873	3899	3935	4025	4017	3767	3716	4047	3995	3875	3652	3743	3821	4064	4007	3899	3911	3954	3859	3811	3891	4047	4151	4056	4037	4053
3933	3801	3817	3835	3715	3779	3653	3676	3621	3754	3869	3804	3773	3827	3772	3801	3988	3867	4049	4024	3869	4110	4037	4038	3964	3762	3840	3900	4001	3840	3833	3890	4067	4030	3810	3692	3750	4061	3959	4000	4048	3899	4006	3858	3763	3905	3936	4129	4058	4087
4102	3971	3897	3921	3812	4018	3925	3882	3889	3780	3964	3859	4018	3962	3869	4028	4040	3890	3954	4153	4062	3887	4011	3945	3937	3805	3791	3714	3911	3904	3815	3714	3912	4018	3890	3633	3644	3765	3959	4018	3964	3941	3883	3931	3776	3771	3959	3969	3926	4051
4101	4100	3993	4166	3935	3871	4048	3852	4030	4115	3986	4033	3912	4109	3977	3882	3976	3902	3903	3905	4038	3855	3815	3734	3837	3870	3702	3873	3933	3919	3772	3772	3819	4003	3975	3633	3648	3594	3841	3855	3971	3977	3995	3860	3672	3825	3838	3849	3846	3898
4031	3781	3923	3908	3906	3953	3899	3703	3790	3811	4120	3972	3945	4097	3852	3836	3949	3828	3813	3935	3845	3948	3866	3621	3895	3809	3858	3853	3778	3969	3966	3768	3722	3870	3876	3763	3693	3730	3822	3888	3899	3944	3955	3873	3817	3901	3863	3954	3814	3721
3874	3742	3769	3678	3827	3927	3774	3816	3798	3764	3838	3849	3733	3917	3882	3817	3850	3866	3829	3719	3939	3773	3897	3930	3871	3889	3816	3784	3854	3804	3748	3606	3532	3895	3913	4073	3848	3731	3689	3874	3866	4002	3902	3968	3820	3873	3897	3739	3662	3768
4118	3917	3818	3866	3778	3760	3787	3632	3840	3861	3806	3905	3834	3995	3950	3864	3961	3886	3856	3930	3909	3911	3942	3815	3760	3928	3842	3767	3717	3760	3812	3886	3693	3673	3878	4101	3859	3860	3722	3683	3772	3856	3987	4107	4013	3911	3947	3959	3811	3746
3977	3927	4060	3941	3822	3805	3866	3883	3885	4039	3961	3919	3993	3944	4082	3855	4062	3964	3919	3878	3867	3881	3830	3881	3905	3819	3871	3861	3773	3774	3889	3995	3801	3677	3789	3761	3976	3975	3792	3695	3730	3833	4006	4229	4086	4079	4125	4048	3899	3960
4043	3950	4044	3963	3867	3895	3816	3990	3819	3921	3911	3903	4010	3927	4004	3989	3838	4065	3901	3899	3849	3779	3919	3797	3872	3755	4015	3860	3884	3938	3676	3991	3979	3677	3740	3864	3892	3994	3994	3935	3743	3741	3833	4067	3916	4044	4227	4128	4033	4005
3906	3927	3764	3862	3788	3736	3876	3837	3781	3809	3844	3907	4001	3846	3924	3813	3935	3844	3793	3800	3909	3952	3918	3822	3842	3890	3992	3950	3999	3913	3810	3803	3813	3854	3832	3686	3869	3963	4028	3864	3937	3830	3890	3862	3994	4072	4142	4353	4289	4206
3998	3871	3844	3729	3731	3942	3725	3689	3761	3856	3947	3963	3863	3790	4005	3910	3942	3918	3946	3988	4002	3948	3884	3885	3843	3773	3971	3915	3885	3834	3676	3756	3737	3906	3739	3822	3869	3819	4010	3922	4044	3937	3860	3848	3820	3698	4084	4132	4180	3982
4007	3842	3991	3761	3733	3874	3778	3863	3874	3959	3997	3985	4009	3947	4064	4007	4030	3973	3997	3936	3803	3714	3865	3913	3928	3720	3797	3841	3944	3768	3753	3780	3818	3903	3828	3952	3863	3735	3787	3938	4080	4085	4154	3956	4001	3865	3885	3915	4014	3982
4124	4065	3978	3881	3845	3942	3963	3892	3895	3903	4009	4078	4041	4006	4035	3952	4011	3927	3947	4031	3890	3859	3958	3877	3788	3780	3846	3944	3847	3883	3992	3786	3777	3843	3942	4029	3753	3842	3778	3988	3971	4104	3993	4125	4070	3971	3875	3878	3864	3789
3952	3922	3930	3810	3901	3915	3802	3892	3759	3939	3855	4044	4014	3868	3935	3853	3927	3953	3816	3756	3796	3978	3914	3891	3912	3871	3873	3944	3830	3842	3810	3914	3710	3808	3640	3893	3864	3800	3909	3756	3823	3989	3921	4114	4194	4081	4077	3904	3865	3857
3943	3946	3823	3917	3819	3871	3779	3975	3912	3877	3950	3857	3992	3964	4060	3902	3851	3862	4065	4022	3934	3832	3989	3877	3734	3731	3859	3850	3686	3803	3946	3912	3767	3924	3833	3824	3813	3780	3874	3953	3851	3793	3708	3810	4061	4083	4229	3981	3921	3887
3941	3857	3954	4020	4082	4060	3903	3852	3938	3904	4018	4085	4139	3993	3994	4022	4110	3917	3945	3742	3927	3834	3918	3829	3858	3838	3714	3842	3688	3698	3894	3840	3758	3789	3829	3728	3841	3828	3895	3909	3893	3885	3834	3841	3919	3985	3982	3941	3942	4139
3978	3881	4028	4014	3987	3876	3993	3990	3825	4014	3852	3974	4007	4092	4003	3895	3948	3943	3826	3907	3739	3815	3808	3665	3767	3778	3772	3894	3784	3919	3855	3840	3808	3865	3842	3799	3899	3836	3997	3793	3903	3784	3889	3885	3834	3981	4006	3885	3966	4031
3961	3895	3990	3846	3909	3821	3911	3899	3833	3872	3903	4012	4102	3911	3929	3868	3988	3852	3640	3825	3825	3816	3832	3896	3778	3808	3886	3823	3788	3919	3910	3730	3874	3871	3812	3873	3862	3874	3861	3878	3941	3957	4123	4076	4089	3969	3940	4006	3919	4027
4143	4037	3849	3754	3794	3755	3851	3851	3959	3889	3930	4075	3993	3864	3949	3926	3854	3839	3923	3897	3848	3976	3881	3881	3782	3896	3832	3850	3854	3899	3888	3806	3702	3892	3950	3788	3761	3809	3832	3827	3855	3868	4107	3915	3972	4149	4049	4062	3972	4012
4047	3949	3808	3852	3626	3779	3927	3866	3922	3903	3942	3870	3939	3931	3968	4011	3965	3849	3904	3862	3808	3904	3901	3995	3816	3953	3708	3869	3905	3906	3942	3866	3840	3926	3878	3963	3881	3909	4018	3978	3913	3794	3859	4011	4061	4020	3995	4104	4192	4103
3935	3693	3770	3776	3810	3994	3900	3878	3925	3913	3865	3957	3918	3928	3933	4055	4027	4016	3872	4020	3955	3834	3892	3819	3795	3893	3921	3786	3831	3931	4036	3868	3908	4043	3998	3931	3887	3925	3986	4000	3950	4008	4025	4013	3927	3992	4121	4099	4153	4251
3889	3809	3903	3754	3805	3941	3624	3813	3876	4037	3908	3943	4073	3845	4141	4006	3919	3940	3953	3990	3926	4010	3821	3800	3894	4003	3962	3918	3818	3876	3856	3932	3977	3982	4011	3903	3972	3820	3928	3902	3941	4115	4060	4109	3934	3994	3968	4054	3965	4106
3824	3789	3869	3730	3872	3852	3870	3954	3933	3906	4041	4095	3960	3895	3905	3943	4059	4047	4068	4119	3978	4027	3993	3969	4020	4046	3965	3989	3949	3947	3877	3846	3883	3848	3985	3881	3869	3910	4055	3863	4056	3903	3962	3962	4026	3977	3924	3975	4022	3954
4122	4044	3778	3733	3914	3857	3848	4017	3922	3920	4006	4048	3938	3909	3902	3912	4052	4032	3915	3932	4127	4003	4007	3882	4034	4037	3952	3873	3770	3795	3827	3953	3855	3870	3791	3896	3870	3875	3917	3873	3872	3845	3904	3931	3976	3927	4007	3975	4004	4068
3996	3845	3868	3868	4001	3859	3929	3877	4019	3995	4047	4064	4037	3924	4082	3972	4092	4086	4011	3992	3958	3979	3914	3791	3907	3786	3714	3851	3836	3919	3824	3839	3916	3937	3822	3860	3829	3921	3863	3898	3997	3877	3913	4015	3886	3954	4135	3902	4054	3959
4007	3950	3794	3857	3916	3891	3920	3943	4021	4246	4050	4176	4085	4168	4033	4019	3963	3788	3802	3765	3853	3910	3928	3826	3861	3795	3790	3796	3765	3785	3869	3809	3815	3979	3939	3935	3817	3881	3864	3984	3914	3957	4116	4056	3973	3906	3855	3962	3949	3815
3985	4069	3737	3892	3970	3893	3922	3948	4055	4053	4036	3940	3913	4090	3965	3935	3933	3871	3804	3939	3855	3867	3933	3891	3862	3778	3834	3847	3713	3697	3897	4006	3818	3806	3713	3951	3784	3885	3778	3831	3910	3896	3840	3831	3904	4015	3863	3923	3948	3948
4151	3885	3989	3868	3878	3942	3913	3972	3901	4098	4015	3948	4126	4104	3998	3958	3953	3849	4039	3876	3847	3846	3880	3905	3873	3826	3784	3797	3788	3677	3736	3838	3819	3782	3701	3758	3731	3874	3880	3883	3757	3891	3796	3894	3920	3869	3981	3792	3877	3943
3947	3847	3740	3981	3879	3733	4015	4024	3993	4012	3985	3979	3944	3954	4057	4054	3915	3986	3975	3863	3769	3721	3868	3812	3814	3897	3715	3719	3825	3685	3720	3803	3836	3806	3741	3756	3744	3853	3773	3875	3827	3790	3846	3841	3614	3913	3825	3841	3866	3961
3961	3845	3808	3862	4002	3960	4010	3939	3746	4000	4010	4054	4075	3976	4023	3897	4031	3968	3920	3791	3746	3750	3898	3960	3884	3837	3820	3802	3844	3731	3679	3785	3774	3749	3891	3767	3821	3823	3837	3828	3916	3916	3852	3784	3905	4004	4041	3962	4063	3846
3949	3913	4014	3995	3837	3836	3861	3829	3794	3959	3958	3977	4031	4024	4010	3926	3945	3889	3917	3854	3783	3883	3785	3810	3881	3927	3843	3960	3954	3927	3839	3832	3926	3821	3818	3914	3940	3982	3952	3920	3965	4009	4197	3981	4115	4082	4045	3948	3882	4122
4033	3955	3972	3858	3840	4005	3882	3842	3979	3934	4027	4085	3977	4072	3927	3989	3896	3980	4023	3835	3920	3967	3917	3917	3926	3923	3805	3966	3808	3760	3800	3890	3867	3891	3791	4053	4011	4092	3965	3938	3886	4114	4102	3990	4117	4006	4036	4009	4043	4112
4117	3881	3918	3843	3912	3860	3838	3863	4053	3964	4037	4056	4090	3864	4025	3985	3897	4056	3927	3954	4053	3990	3966	3913	4010	3921	4060	3885	3883	3946	3828	4053	3893	3943	3878	4067	4020	3902	4023	4096	4032	4030	3910	4054	4185	4087	3945	4097	4005	3969
4011	4024	3586	3811	3744	4010	3852	3854	3871	3969	4028	3874	3985	4072	4060	3990	3994	4090	4010	4075	3981	4045	4020	3937	3913	3953	3932	3908	3811	3852	3830	3958	3846	3860	3800	3871	3792	3951	3925	4020	4026	3939	3922	3861	4102	3957	3907	3929	4016	3929
4074	3911	3770	3797	3828	3882	3960	3783	4085	3942	3930	3862	3966	4077	4028	4054	4071	4034	4056	3996	3985	3891	3892	3963	3911	3845	3862	3911	3824	3714	3879	3904	3827	3773	3886	4032	3997	3839	3883	3857	3964	4035	3790	3919	3825	3871	3922	3769	3944	3898
3958	3828	3935	3914	3736	3884	3969	3748	3916	3965	3935	3909	3985	4070	4093	4145	4061	4010	3971	3966	4100	4040	3880	3928	3897	3886	3802	3911	3941	3953	3970	3933	3814	4048	4036	4027	4105	3915	3833	3855	3771	3878	3944	3897	3943	4009	4019	3981	3986	4012
4022	3965	3896	3839	3743	3858	3783	3805	3871	3985	3886	4042	4213	4052	4102	4032	3915	4023	4045	4045	3960	4040	3917	3976	3800	3858	3836	3995	4004	4047	3878	3939	3972	3934	3918	3927	3930	3981	3873	3827	3783	3858	3837	3947	3901	4011	3918	3941	4002	4001
4033	3830	3877	3895	3831	3771	3842	3879	3960	4048	3935	4035	4029	4202	3987	3982	4018	3996	3981	4077	3985	3949	3966	3931	3958	3906	3797	3870	4042	3906	3885	3919	3898	3882	3939	3994	3893	3867	3863	3870	3748	3677	3801	3787	3864	3846	3965	3934	3857	3903
3896	3987	3853	3812	3811	3720	3842	3704	4005	3962	4081	4200	4097	4124	4045	3938	4022	4011	4058	4167	4017	3865	4036	3953	3896	3906	3902	3896	3927	3842	3772	3803	3859	3900	3864	3789	3790	3685	3675	3645	3807	3703	3657	3774	3849	3837	3965	3874	3846	3764
3931	3806	3812	3759	3864	3838	3922	4021	4042	3959	4010	4081	3966	3955	3894	4044	4053	4141	4180	4066	3934	4009	4029	3964	3778	3776	3855	3815	3740	3879	3867	3767	3757	3745	3787	3749	3623	3752	3659	3797	3817	3733	3813	3775	3745	3705	3781	3797	3740	3915
4058	3823	3906	3889	3844	3891	3951	4012	4050	3953	3790	4042	3974	3962	3929	3914	4051	4110	4062	3927	3876	4002	3941	3856	3834	3938	3926	3741	3829	3758	3753	3675	3735	3862	3685	3745	3745	3864	3622	3677	3711	3707	3630	3812	3806	3738	3705	3726	3758	3772
4023	3874	3889	3857	3967	4006	3832	3996	3921	3898	3986	3934	4043	3940	3994	4081	4181	4172	4057	3999	3860	3825	3885	3866	3815	3940	3891	3878	3860	3762	3832	3644	3788	3792	3774	3765	3773	3725	3665	3760	3710	3788	3713	3756	3844	3789	3720	3740	3684	3681
3995	4015	3927	3904	3874	3953	3853	3883	3983	3814	3958	3989	3909	3951	4061	3935	4053	3905	3923	3964	3836	3816	3871	3716	3834	3766	3923	3826	3921	3754	3816	3697	3923	3825	3897	3782	3773	3867	3767	3862	3796	3878	3826	3850	3910	3893	3852	3656	3791	3720
4045	3941	3896	3937	3791	3841	3832	3805	3679	3916	4056	3964	3978	3923	3961	3924	3937	3785	3799	3882	3822	3793	3918	3849	3925	3817	3959	3808	3793	3806	3758	3866	3857	3845	3868	3814	4030	3679	3804	3768	3924	3879	3910	3833	3809	3873	3836	3736	3806	3801
3938	3911	3931	3901	3833	3841	3815	3884	3859	3861	3973	3782	3908	3941	3890	3912	4008	3853	3849	3859	3810	3930	3870	3843	4001	3941	3963	3913	3843	3941	3941	3916	3859	3909	3832	3839	3884	3782	3876	3947	3893	3806	3898	3867	3842	3866	3824	3842	3845	3767
4164	3933	3890	3914	3780	3663	3845	3793	3764	3898	3828	3925	3849	3781	3802	3738	3887	3867	3908	3897	4036	3966	3901	4081	4009	4193	4023	3964	3971	4046	3924	3908	3989	3799	3861	3778	3797	3876	3831	3908	3850	3794	3837	3867	3813	3916	3737	3788	3796	3805
4035	3934	3929	3749	3833	3821	3764	3806	3730	3858	3902	3832	3757	3796	3772	3842	3911	4048	3979	4014	3917	3963	3979	3981	4128	4075	3967	3989	3945	3846	4014	3974	3990	3860	3917	3962	3898	3813	3838	3823	4013	3821	3835	3736	3841	3728	3855	3873	3895	3877
4080	3928	3855	3812	3735	3801	3801	3827	3705	3781	3836	3796	3789	3822	3812	3849	4043	4032	4003	3947	4121	3948	4044	4049	4007	4062	4032	3995	3960	4094	4016	3983	3946	3925	3820	4013	3824	3870	3894	3900	3809	3847	3764	3871	3838	3742	3884	3839	3889	3931
4161	3885	3844	3853	3917	3687	3817	3852	3802	3810	3768	3815	3793	3860	3755	3976	3927	4102	3993	4089	3979	3921	3921	4126	4176	4170	4133	3953	4050	4018	3901	3975	4039	3844	3934	4034	3930	4038	3979	4000	3865	3961	3764	3703	3719	3790	3791	3866	3864	3783
3858	3817	3907	3730	3921	3873	3893	3879	3655	3686	3794	3783	3792	3810	3871	4028	4001	3951	3974	3911	4051	3894	3984	3906	4057	4012	4031	4031	4006	4019	4005	4070	3934	4020	3993	4016	3928	3990	3958	4011	3852	3863	3770	3819	3876	3793	3949	3765	3870	3800
3987	3838	3883	3959	3921	3865	3870	3624	3800	3675	3786	3906	3893	3904	3821	3908	3934	4006	3987	4001	4025	3849	3964	3918	4092	4034	4061	4093	4168	4037	4142	4009	4054	4123	4065	4009	4045	3909	4008	3950	3963	3921	3893	3860	3995	3879	3874	4024	3852	3736
3784	3984	3979	3795	4007	3938	3804	3710	3803	3669	3859	3921	3937	3883	3939	3997	3883	4001	3826	3967	4043	3908	4034	3932	4098	4138	3916	4156	4098	4164	3994	4105	4052	4091	4041	4025	3965	4022	4007	3935	4102	3877	4068	3802	3894	3940	3933	3935	4004	3880
4003	3874	3894	3965	3826	3729	3797	3742	3810	3922	3904	3983	4080	3986	3911	3996	3958	3891	3839	3944	3964	4011	4070	4055	4155	4028	4012	4118	4145	4020	3988	4074	4032	4074	3975	4039	3865	3881	3995	4062	3823	3846	3954	3931	3813	3902	3854	3889	3949	3954
3878	3921	3930	3869	3805	3905	3745	3745	3833	3894	3910	3947	3929	4000	3870	3914	3796	3950	3802	3933	3930	3973	3975	4106	3999	3983	4042	4052	3994	3993	3977	4033	4093	3848	3877	3793	3891	3898	3896	3840	3860	3867	3846	3909	3969	3734	3770	3868	3912	3898
3974	3873	3787	3817	3923	3898	3906	3884	3978	3986	3921	3839	3847	3806	3801	3865	3879	3742	3861	3966	3745	3855	3851	4019	4068	3920	3904	3908	3982	4085	3912	4018	4029	3905	3954	3881	3872	3893	3932	3816	3680	3778	3791	3908	3870	3850	3887	3860	3902	3815
3911	3937	3751	3763	3885	3759	3845	4011	3930	3925	3998	3868	3857	3894	3903	3908	3853	3826	3870	3810	3825	3799	3963	4027	3856	3844	4048	3849	4013	3970	3941	3933	3895	3811	3894	3718	3912	3758	3809	3769	3752	3696	3728	3817	3813	3857	3708	3769	3863	3809
3913	3975	3771	3865	3884	3969	3911	4072	4133	3962	3984	3977	3807	3791	3721	3861	3908	3975	3816	3781	3977	3836	3864	3882	3963	3778	3788	3818	3946	3845	3788	3850	3724	3786	3859	3860	3824	3725	3713	3839	3846	3799	3686	3705	3691	3716	3723	3774	3872	3725
4010	3815	3838	3878	3928	4009	4078	3953	3965	3964	3950	3891	3946	3914	3777	3748	3805	3852	3943	3880	3763	3860	3748	3720	3855	3813	3724	3739	3826	3807	3864	3918	3765	3791	3936	3880	3765	3763	3726	3913	3686	3745	3694	3776	3774	3663	3782	3635	3765	3647
3843	3746	3871	3933	3883	4019	3994	3972	3996	4000	3971	3995	3806	3881	3775	3778	3942	3883	3742	3732	3932	3861	3858	3793	3814	3744	3870	3776	3889	3889	3900	3965	3815	3820	3848	3839	3845	3875	3876	3846	3725	3722	3798	3777	3679	3766	3750	3788	3634	3693
3972	3795	3750	3932	3900	4006	3930	3948	3943	3996	3980	3949	3936	3902	3922	3910	3965	3898	3705	3824	3709	3893	3737	3719	3746	3846	3818	3777	3877	3836	3780	3887	3877	3834	3835	3831	3856	3826	3879	3925	3692	3773	3939	3765	3726	3778	3657	3748	3851	3632
3906	3826	3934	3872	4083	4007	3911	3867	3883	3973	3941	3843	3852	3848	3929	3825	3865	3841	3714	3717	3774	3783	3827	3588	3829	3712	3734	3666	3713	3858	3847	3862	3874	3856	3895	3850	4086	3876	3851	3886	3834	3905	3832	3918	3906	3820	3848	3672	3812	3713
3721	3892	3885	3881	4003	3922	3882	3960	3941	3890	4031	4014	3969	3832	4008	3897	3778	3840	3783	3735	3625	3785	3762	3699	3695	3780	3632	3696	3754	3897	3933	3943	3885	3994	4028	3985	3975	3877	3939	3981	3912	3852	3932	3868	4076	3853	3818	3628	3868	3705
3873	3862	4011	3878	4020	3887	3913	3950	3970	3910	3872	3975	4038	4024	3967	3839	3816	3824	3790	3672	3644	3819	3692	3714	3735	3715	3849	3729	3867	3789	3903	3831	3808	3859	3980	3941	3891	3919	3941	3920	3953	3885	3939	3897	3920	3917	3947	3858	3809	3841
3860	3873	3961	4038	3854	3982	3929	3835	3924	3909	3785	3919	3876	3947	4059	3837	3733	3656	3578	3803	3739	3708	3749	3692	3778	3807	3892	3858	3760	3831	3890	3964	3839	3914	3940	3963	3997	4032	3928	3831	3882	3885	3980	3933	3884	3923	3843	3881	3871	4009
3981	3943	3902	3859	3803	3714	3740	3784	3726	3794	3975	3803	3927	3837	3901	3872	3778	3624	3753	3680	3721	3639	3812	3696	3681	3725	3823	3896	3737	3728	3764	3884	3804	4008	3919	3934	3866	3916	3792	3791	3976	3894	3902	3892	3812	3954	3909	4024	3941	3842
3865	3933	3699	3761	3835	3714	3897	3756	3834	3865	3888	3899	3971	3829	3917	3775	3793	3825	3737	3777	3745	3719	3796	3843	3876	3825	3777	3870	3820	3927	3866	3890	3982	4019	4002	3829	3869	3824	3815	3850	3805	3846	3823	3775	3828	3829	3826	3915	3990	3838
4001	3737	3774	3627	3612	3822	3669	3700	3800	4002	3992	3917	3935	3901	3899	3871	3737	3823	3752	3902	3862	3893	3753	3815	3916	3829	3739	3876	3777	3904	3924	3785	3892	3946	3983	3970	3734	3885	3898	3822	3807	3852	3837	3914	3700	3859	3905	3882	3917	3943
3969	3761	3806	3752	3684	3749	3755	3877	3706	3818	3898	3804	3921	3815	3763	3804	3805	3902	3827	3702	3857	3859	3805	4052	3896	3923	3889	3745	3870	3911	3931	3862	3923	3867	3935	4129	3868	3875	3770	3769	3703	3937	3782	3790	3820	3777	3861	3742	3979	3801
3967	3811	3771	3672	3560	3739	3609	3661	3728	3769	3738	3722	3878	3896	3874	3774	3835	3839	3878	3808	3892	3848	3989	3978	3982	4068	3896	3881	3849	3860	3852	3945	3947	3884	3851	3940	3864	3805	3815	3822	3880	3708	3773	3880	3704	3758	3713	3683	3729	3812
4013	3830	3699	3665	3578	3605	3548	3734	3722	3751	3870	3837	3940	3794	3752	3836	3904	3930	3930	4078	4065	3987	3986	4092	4087	3990	4001	4039	4025	4011	4052	3909	3860	3851	3789	3798	3810	3860	3763	3730	3765	3757	3788	3654	3652	3818	3652	3759	3791	3742
3908	3776	3584	3587	3476	3573	3670	3748	3780	3800	3902	3962	3858	4054	3812	3935	3910	4109	4152	3980	4176	4012	4162	4024	4030	4025	3995	3889	3926	3944	4089	4043	3938	3913	3817	3718	3715	3811	3703	3678	3711	3723	3607	3637	3825	3625	3701	3715	3727	3832
3788	3711	3607	3561	3696	3619	3760	3852	3880	3807	3929	3837	3811	3954	3930	3841	3950	3978	3982	4157	4274	4172	4131	4052	4166	3932	3968	3799	3972	3820	4058	3970	3970	3818	3864	3799	3667	3732	3760	3823	3712	3707	3823	3762	3660	3755	3731	3685	3688	3742
3844	3746	3666	3671	3646	3711	3676	3754	3748	3782	3720	3690	3717	3881	3818	3864	3923	3953	3914	4084	3978	4052	4148	4177	4240	4056	4108	4158	3941	3976	4017	3818	3989	3823	4059	3828	3661	3791	3693	3593	3638	3612	3761	3691	3709	3822	3690	3791	3847	3711
3949	3887	3792	3634	3661	3833	3643	3705	3699	3723	3725	3784	3810	3741	3773	3835	4015	3941	3913	3990	4154	4010	4095	4045	4079	3888	3986	4037	4139	4130	3919	3989	3946	3939	3934	3843	3722	3704	3609	3701	3712	3650	3688	3667	3739	3674	3705	3743	3703	3814
3851	3742	3707	3758	3547	3589	3797	3764	3852	3916	3885	3784	3860	3889	3925	3920	3958	4035	4046	3983	3953	4042	3937	3996	3981	4036	4064	4144	4198	4023	3943	3882	3862	3844	3865	3729	3898	3836	3708	3669	3720	3729	3679	3725	3709	3756	3629	3746	3730	3629
3927	3719	3603	3636	3720	3690	3768	3838	3887	3875	3960	3853	3786	3818	3965	3985	4121	4102	3976	3938	3946	4049	4033	3893	3968	3942	3857	4000	4068	3925	3917	4016	3861	3826	3789	3778	3883	3720	3691	3701	3768	3674	3869	3662	3684	3624	3657	3735	3721	3673
3668	3649	3742	3644	3833	3831	3917	3980	3830	3943	3836	3715	3784	3888	3903	4064	3914	3929	4053	4014	3893	4036	3969	3944	3960	4024	3943	3940	3868	3903	4037	3963	3855	3865	3832	3690	3657	3759	3736	3670	3657	3594	3628	3716	3669	3670	3895	3628	3644	3656
3701	3698	3687	3810	3762	3867	3862	3997	3943	3838	4026	3773	3787	3859	3748	3873	3929	3930	3883	3940	3909	3924	3939	3927	3858	3748	3827	3862	3768	3889	3858	3901	3779	3820	3778	3716	3769	3604	3708	3623	3618	3709	3739	3657	3779	3584	3807	3768	3682	3822
3802	3653	3739	3788	3827	3898	3942	3956	3774	3879	3826	3859	3872	3883	3825	3848	3745	3808	3772	3828	3911	3693	3903	3820	3876	3854	3871	3823	3727	3753	3681	3669	3698	3781	3793	3644	3626	3618	3641	3662	3627	3544	3570	3567	3626	3710	3604	3688	3766	3869
3645	3668	3607	3674	3764	3929	3729	3846	3834	3696	3765	3828	3766	3703	3907	3761	3781	3730	3828	3856	3747	3739	3778	3699	3678	3827	3895	3807	3818	3749	3661	3659	3712	3669	3833	3683	3647	3688	3678	3571	3749	3636	3569	3578	3526	3676	3594	3624	3847	3796
3775	3523	3587	3865	3703	3858	3864	3763	3765	3806	3809	3712	3874	3748	3857	3825	3828	3733	3617	3765	3663	3680	3738	3572	3680	3687	3780	3770	3579	3603	3724	3596	3647	3755	3762	3724	3629	3629	3603	3630	3719	3576	3544	3542	3609	3504	3759	3654	3751	3746
3722	3669	3700	3600	3729	3731	3999	3701	3780	3668	3708	3656	3905	3833	3857	3850	3856	3766	3858	3610	3711	3668	3673	3466	3571	3591	3586	3650	3686	3756	3728	3623	3562	3746	3693	3647	3450	3591	3453	3487	3550	3557	3540	3629	3611	3526	3695	3588	3633	3600
3702	3653	3612	3571	3667	3765	3832	3732	3880	3896	3811	3991	3833	3844	3833	3889	3897	3869	3894	3684	3614	3778	3637	3629	3610	3462	3642	3501	3641	3687	3559	3595	3455	3486	3497	3511	3660	3568	3450	3474	3513	3432	3521	3553	3522	3498	3609	3519	3542	3515
3629	3482	3741	3553	3634	3762	3848	3839	3943	3884	3848	3752	3933	3796	4086	3935	3925	3893	3880	3731	3780	3839	3651	3579	3625	3446	3423	3710	3583	3671	3676	3490	3514	3519	3532	3584	3627	3490	3589	3395	3487	3520	3757	3502	3444	3418	3584	3511	3587	3653
3639	3663	3591	3555	3856	3710	3864	3939	3902	3953	3779	3836	3951	3841	3918	3986	3928	4108	3977	3915	3875	3738	3734	3695	3552	3507	3539	3336	3624	3639	3544	3533	3537	3452	3480	3354	3547	3454	3553	3474	3581	3470	3403	3418	3389	3470	3465	3567	3587	3596
3642	3521	3601	3782	3787	3825	3789	3819	3990	3883	3917	3856	3851	3991	3952	4127	3912	4053	4106	3893	3876	3949	3891	3703	3580	3647	3580	3396	3530	3665	3672	3682	3538	3489	3491	3468	3519	3515	3471	3451	3470	3468	3419	3435	3463	3593	3575	3554	3572	3432
3671	3479	3598	3718	3799	3818	3869	3861	3897	3995	3878	3836	3894	3798	3887	3959	4081	4033	4037	3922	4006	3972	3912	3867	3660	3707	3537	3598	3617	3622	3584	3622	3480	3460	3449	3313	3522	3537	3570	3594	3489	3351	3428	3550	3641	3511	3569	3444	3444	3436
3637	3686	3756	3725	3817	3811	3967	3819	3855	3905	3798	3727	3817	3750	3714	3864	3870	3939	3982	3978	4078	3829	3949	3860	3740	3611	3632	3582	3584	3531	3555	3581	3509	3588	3575	3410	3480	3562	3483	3492	3503	3372	3487	3503	3542	3414	3411	3423	3456	3547
3778	3783	3721	3700	3852	3866	3876	3871	3751	3852	3650	3699	3765	3813	3836	3885	3886	3856	3879	3915	3965	3853	3905	3889	3714	3848	3619	3560	3657	3484	3621	3684	3586	3505	3538	3617	3521	3506	3511	3392	3457	3562	3522	3509	3434	3475	3490	3391	3431	3451
3772	3773	3832	3895	3780	3998	3780	3789	3860	3811	3688	3799	3703	3588	3693	3727	3666	3766	3810	3842	3815	3925	3820	3707	3653	3838	3650	3666	3750	3621	3582	3443	3585	3510	3715	3643	3502	3410	3548	3602	3685	3549	3382	3387	3501	3525	3483	3442	3536	3502
3951	3807	3812	3848	3840	3807	3781	3831	3692	3677	3706	3601	3679	3607	3652	3700	3681	3756	3638	3770	3658	3843	3811	3777	3881	3733	3756	3713	3688	3682	3546	3534	3587	3743	3698	3520	3573	3374	3530	3647	3618	3596	3435	3489	3402	3479	3475	3508	3391	3538
4037	3927	3851	3824	3875	3857	3946	3753	3727	3671	3710	3630	3596	3530	3486	3577	3524	3568	3644	3702	3740	3674	3707	3760	3733	3643	3677	3666	3632	3585	3644	3634	3523	3620	3608	3595	3601	3586	3587	3434	3618	3465	3617	3498	3532	3659	3690	3593	3647	3501
4018	3930	3865	3859	3805	3793	3752	3928	3695	3814	3757	3714	3537	3587	3482	3525	3460	3538	3458	3596	3773	3692	3644	3715	3691	3665	3701	3630	3682	3655	3585	3708	3560	3513	3655	3625	3549	3517	3703	3562	3505	3548	3610	3578	3686	3676	3673	3570	3549	3532
3920	3982	3873	3742	3787	3845	3692	3818	3779	3756	3665	3657	3627	3510	3484	3499	3403	3504	3538	3641	3514	3732	3700	3533	3703	3722	3734	3754	3708	3585	3586	3698	3444	3478	3610	3649	3851	3596	3508	3559	3467	3669	3603	3667	3674	3687	3644	3643	3532	3564
3914	3837	3724	3746	3739	3796	3798	3837	3778	3746	3598	3690	3488	3563	3401	3466	3514	3497	3541	3473	3513	3633	3601	3656	3594	3671	3819	3621	3660	3516	3551	3498	3598	3543	3646	3745	3730	3563	3577	3575	3681	3597	3560	3653	3620	3677	3667	3630	3579	3531
3992	3936	3841	3754	3829	3773	3715	3733	3627	3920	3714	3573	3625	3500	3390	3485	3414	3529	3432	3518	3430	3534	3456	3579	3725	3640	3673	3516	3648	3508	3488	3601	3563	3543	3618	3614	3605	3537	3468	3571	3680	3699	3675	3531	3666	3676	3698	3585	3639	3752
3959	3903	3705	3792	3728	3602	3597	3781	3759	3722	3726	3813	3656	3536	3620	3535	3514	3520	3577	3515	3479	3469	3550	3611	3574	3642	3606	3531	3505	3594	3438	3527	3462	3646	3617	3560	3642	3346	3523	3487	3588	3771	3675	3646	3711	3660	3682	3565	3612	3641
3859	3779	3763	3718	3657	3612	3641	3614	3665	3650	3712	3705	3632	3508	3541	3558	3429	3504	3502	3534	3539	3528	3599	3401	3605	3629	3630	3617	3637	3534	3516	3389	3450	3551	3543	3566	3528	3563	3545	3606	3555	3609	3566	3569	3569	3515	3619	3593	3555	3696
3949	3767	3613	3705	3722	3551	3700	3557	3717	3638	3712	3664	3692	3654	3538	3554	3512	3572	3569	3633	3551	3503	3638	3608	3652	3574	3671	3561	3543	3547	3563	3613	3547	3657	3523	3553	3491	3534	3528	3534	3722	3626	3505	3501	3536	3576	3586	3624	3659	3656
3938	3875	3693	3671	3566	3703	3617	3501	3654	3519	3602	3617	3654	3768	3782	3605	3441	3502	3500	3582	3601	3554	3629	3554	3624	3640	3748	3450	3694	3455	3599	3602	3590	3448	3566	3564	3683	3561	3518	3439	3613	3446	3575	3442	3418	3616	3517	3408	3663	3499
3893	3885	3793	3592	3740	3576	3676	3433	3534	3579	3691	3575	3674	3628	3631	3547	3540	3519	3624	3490	3665	3615	3607	3636	3682	3506	3711	3820	3728	3615	3477	3595	3587	3634	3619	3659	3637	3497	3417	3631	3559	3608	3398	3510	3485	3485	3407	3552	3504	3518
3922	3790	3820	3794	3636	3561	3546	3531	3670	3665	3572	3636	3564	3576	3619	3682	3673	3632	3621	3508	3659	3642	3648	3770	3603	3690	3753	3692	3735	3775	3563	3543	3635	3751	3655	3703	3560	3645	3523	3618	3606	3570	3459	3416	3478	3582	3493	3584	3501	3567
3853	3800	3799	3950	3747	3599	3493	3449	3505	3697	3569	3505	3572	3660	3580	3637	3537	3585	3573	3651	3664	3652	3602	3718	3621	3565	3763	3728	3732	3563	3579	3588	3624	3729	3642	3776	3538	3646	3618	3593	3695	3492	3506	3504	3529	3557	3350	3507	3445	3522
3788	3684	3725	3839	3789	3697	3603	3606	3458	3626	3480	3487	3493	3667	3567	3548	3612	3573	3692	3674	3681	3713	3608	3586	3655	3732	3740	3902	3637	3790	3531	3675	3634	3639	3687	3777	3652	3541	3592	3652	3614	3659	3635	3531	3521	3458	3512	3530	3479	3489
3745	3828	3882	3679	3884	3780	3752	3734	3600	3505	3626	3557	3545	3677	3622	3550	3611	3649	3607	3666	3484	3526	3703	3686	3802	3834	3672	3839	3795	3590	3622	3670	3750	3624	3649	3793	3808	3710	3738	3749	3641	3579	3518	3465	3495	3599	3553	3456	3455	3569
3699	3839	3800	3922	3819	3824	3802	3762	3781	3559	3605	3568	3596	3545	3652	3665	3541	3685	3687	3627	3689	3418	3692	3702	3696	3645	3794	3806	3682	3742	3642	3824	3683	3864	3785	3877	3625	3656	3652	3691	3704	3613	3614	3537	3691	3635	3657	3671	3496	3468
3795	3659	3743	3885	3927	4085	3807	3774	3682	3739	3647	3616	3673	3600	3811	3534	3722	3688	3628	3680	3688	3597	3718	3714	3748	3676	3693	3604	3533	3564	3669	3631	3699	3861	3627	3709	3791	3675	3677	3664	3677	3580	3514	3594	3612	3650	3561	3584	3655	3506
3708	3740	3724	3778	3865	3942	3869	3723	3916	3658	3496	3610	3571	3704	3655	3688	3626	3752	3789	3713	3588	3607	3763	3676	3724	3679	3609	3684	3626	3583	3597	3712	3860	3661	3778	3588	3606	3716	3598	3740	3676	3580	3667	3629	3742	3611	3608	3564	3485	3603
3662	3523	3585	3651	3883	3913	3840	3804	3877	3739	3685	3779	3723	3654	3722	3656	3677	3806	3714	3826	3651	3679	3729	3575	3651	3593	3602	3624	3612	3598	3506	3688	3609	3623	3587	3518	3727	3623	3693	3685	3662	3641	3591	3554	3557	3516	3644	3552	3735	3574
3763	3555	3589	3723	3811	3776	3792	3964	3778	3785	3732	3749	3739	3606	3740	3848	3801	3759	3724	3625	3632	3893	3661	3699	3732	3588	3615	3567	3509	3486	3665	3569	3661	3624	3542	3460	3639	3656	3625	3607	3579	3612	3511	3653	3684	3505	3652	3478	3697	3422
3771	3643	3460	3695	3579	3783	3799	3764	3855	3734	3709	3665	3713	3765	3733	3804	3692	3645	3738	3823	3654	3799	3771	3714	3635	3706	3601	3598	3644	3467	3669	3747	3729	3552	3520	3508	3570	3706	3623	3554	3541	3561	3526	3636	3692	3654	3561	3605	3640	3617
3939	3664	3646	3615	3626	3707	3779	3784	3792	3753	3841	3688	3792	3769	3679	3697	3690	3700	3675	3879	3635	3703	3656	3793	3601	3582	3533	3525	3626	3656	3657	3780	3635	3543	3558	3537	3536	3711	3644	3547	3441	3587	3710	3545	3607	3697	3684	3644	3571	3595
3885	3731	3648	3576	3672	3685	3595	3837	3767	3778	3691	3782	3753	3675	3655	3787	3737	3674	3647	3670	3621	3607	3757	3787	3697	3538	3652	3631	3571	3690	3648	3796	3558	3510	3562	3602	3658	3605	3755	3437	3597	3663	3604	3624	3693	3652	3677	3629	3533	3541
3879	3821	3818	3673	3680	3678	3705	3726	3526	3622	3588	3683	3550	3725	3650	3639	3588	3648	3521	3551	3674	3610	3613	3620	3608	3727	3681	3666	3585	3744	3739	3828	3574	3522	3586	3654	3572	3631	3549	3586	3565	3542	3501	3481	3635	3546	3700	3545	3521	3536
3817	3876	3783	3802	3752	3680	3566	3604	3599	3544	3590	3503	3619	3590	3623	3555	3547	3508	3644	3613	3508	3548	3466	3653	3696	3645	3579	3746	3767	3659	3751	3575	3554	3585	3630	3635	3670	3635	3575	3592	3519	3573	3547	3605	3609	3670	3592	3645	3529	3452
3837	3814	3907	3809	3890	3830	3646	3755	3711	3670	3532	3539	3477	3714	3537	3534	3644	3651	3603	3536	3602	3643	3548	3554	3553	3689	3606	3592	3717	3466	3572	3497	3573	3613	3522	3663	3619	3621	3526	3558	3533	3481	3670	3587	3545	3659	3583	3485	3470	3483
3970	3691	3904	3881	3752	3845	3826	3874	3708	3690	3580	3507	3578	3583	3593	3512	3608	3616	3573	3642	3608	3513	3478	3544	3540	3558	3642	3704	3630	3490	3548	3569	3534	3611	3577	3559	3589	3639	3586	3427	3615	3600	3471	3591	3543	3569	3517	3563	3473	3570
3779	3730	3857	3810	3945	3749	3871	3809	3753	3781	3577	3612	3528	3507	3531	3469	3595	3684	3649	3619	3578	3431	3496	3650	3478	3460	3430	3477	3480	3434	3490	3472	3674	3596	3562	3509	3621	3627	3589	3613	3442	3471	3376	3598	3545	3538	3534	3566	3521	3574
3713	3661	3665	3713	3760	3850	3837	3923	3742	3826	3578	3615	3711	3656	3580	3578	3573	3635	3691	3643	3686	3578	3549	3397	3502	3445	3388	3382	3305	3565	3487	3541	3598	3464	3492	3462	3590	3660	3484	3483	3515	3495	3657	3605	3618	3484	3710	3611	3564	3615
3816	3727	3751	3626	3713	3908	3769	3834	3907	3900	3668	3810	3734	3585	3631	3431	3692	3690	3571	3583	3517	3570	3483	3487	3427	3398	3469	3412	3519	3490	3502	3611	3551	3473	3379	3420	3477	3548	3463	3470	3540	3438	3404	3564	3507	3515	3624	3655	3670	3642
3954	3799	3737	3617	3623	3564	3760	3623	3766	3750	3815	3810	3699	3621	3674	3636	3464	3623	3574	3554	3644	3405	3422	3450	3509	3492	3545	3665	3497	3527	3503	3529	3465	3530	3476	3493	3416	3475	3508	3535	3499	3586	3516	3554	3371	3499	3532	3480	3406	3585
3796	3718	3817	3753	3719	3774	3593	3705	3688	3691	3667	3662	3705	3572	3603	3434	3460	3418	3446	3597	3480	3471	3477	3425	3498	3545	3521	3711	3561	3557	3468	3359	3450	3582	3346	3563	3497	3417	3355	3395	3452	3634	3476	3494	3468	3474	3539	3447	3484	3541
3689	3752	3840	3705	3746	3605	3584	3614	3540	3580	3690	3639	3675	3649	3534	3521	3497	3426	3441	3521	3454	3410	3512	3444	3553	3611	3754	3643	3515	3589	3386	3540	3445	3498	3505	3394	3335	3256	3462	3470	3517	3400	3398	3535	3536	3552	3506	3425	3428	3382
3659	3596	3677	3771	3784	3724	3690	3690	3676	3494	3662	3563	3763	3708	3720	3515	3587	3556	3553	3574	3629	3614	3630	3357	3492	3589	3515	3512	3426	3515	3491	3436	3336	3540	3458	3494	3461	3393	3379	3498	3410	3556	3516	3491	3431	3415	3357	3348	3219	3433
3746	3550	3632	3550	3568	3692	3781	3675	3608	3636	3573	3561	3664	3630	3679	3599	3651	3540	3585	3518	3645	3501	3604	3404	3566	3548	3555	3395	3473	3415	3497	3390	3348	3429	3468	3502	3459	3366	3379	3350	3465	3522	3387	3404	3263	3499	3433	3310	3440	3454
3721	3533	3697	3556	3686	3648	3657	3689	3664	3690	3688	3573	3572	3651	3589	3514	3550	3612	3650	3679	3535	3515	3437	3532	3525	3537	3500	3462	3415	3494	3548	3511	3298	3278	3472	3378	3395	3507	3370	3255	3502	3367	3508	3405	3341	3463	3455	3433	3374	3404
3841	3586	3693	3616	3637	3617	3774	3553	3710	3632	3601	3579	3592	3523	3498	3527	3553	3539	3520	3557	3546	3618	3497	3561	3483	3619	3557	3477	3412	3576	3487	3373	3489	3434	3316	3459	3624	3425	3344	3340	3383	3445	3392	3400	3402	3501	3432	3493	3410	3524
3708	3807	3562	3585	3616	3643	3580	3605	3784	3815	3710	3676	3640	3626	3720	3514	3518	3461	3540	3514	3567	3674	3506	3526	3514	3559	3397	3457	3607	3397	3556	3507	3488	3352	3376	3366	3460	3566	3469	3444	3422	3341	3371	3558	3516	3509	3487	3540	3489	3448
3693	3638	3693	3584	3708	3603	3666	3563	3752	3779	3754	3687	3773	3616	3677	3748	3560	3686	3691	3653	3635	3505	3541	3511	3470	3482	3514	3529	3511	3376	3531	3497	3415	3527	3478	3474	3424	3469	3630	3469	3443	3380	3424	3486	3500	3501	3488	3497	3415	3516
3632	3571	3526	3704	3546	3639	3633	3658	3689	3685	3761	3755	3594	3704	3792	3772	3685	3671	3646	3545	3527	3547	3474	3525	3501	3481	3465	3549	3545	3444	3451	3390	3408	3358	3440	3340	3459	3456	3386	3438	3318	3226	3339	3311	3413	3355	3500	3358	3403	3412
3475	3548	3549	3529	3599	3635	3611	3607	3742	3779	3694	3705	3624	3660	3781	3723	3877	3800	3612	3661	3650	3487	3584	3438	3539	3454	3388	3417	3483	3339	3464	3403	3347	3356	3367	3411	3223	3390	3274	3404	3337	3345	3325	3332	3215	3341	3358	3370	3345	3392
3570	3556	3480	3517	3598	3623	3533	3698	3712	3660	3759	3677	3597	3644	3747	3660	3763	3841	3697	3765	3642	3551	3561	3656	3590	3452	3561	3432	3430	3333	3334	3275	3320	3362	3413	3374	3349	3239	3204	3285	3358	3393	3245	3229	3363	3293	3423	3257	3310	3289
3579	3442	3512	3496	3542	3478	3537	3687	3652	3804	3581	3611	3696	3759	3632	3636	3707	3839	3735	3773	3817	3700	3540	3609	3617	3588	3546	3502	3516	3431	3521	3406	3382	3320	3290	3376	3426	3310	3276	3311	3246	3347	3304	3395	3419	3274	3291	3349	3303	3380
3594	3536	3479	3545	3443	3510	3341	3460	3615	3712	3827	3691	3666	3698	3738	3629	3642	3608	3673	3841	3709	3674	3613	3586	3653	3550	3685	3576	3553	3576	3485	3524	3501	3361	3444	3338	3343	3420	3338	3307	3215	3315	3329	3510	3372	3454	3405	3412	3430	3329
3541	3592	3593	3487	3494	3444	3461	3549	3594	3603	3641	3639	3766	3741	3711	3628	3641	3652	3595	3670	3586	3536	3587	3715	3611	3638	3704	3527	3581	3700	3517	3651	3635	3627	3527	3458	3395	3529	3450	3355	3323	3377	3428	3465	3520	3497	3483	3428	3387	3437
3539	3462	3554	3518	3478	3567	3539	3506	3629	3749	3690	3570	3742	3731	3684	3719	3642	3615	3670	3660	3636	3554	3621	3530	3736	3635	3568	3696	3595	3561	3576	3582	3563	3626	3480	3512	3506	3443	3491	3460	3421	3521	3546	3427	3475	3581	3561	3458	3494	3365
3486	3492	3484	3510	3558	3538	3627	3561	3726	3669	3721	3689	3734	3801	3665	3735	3723	3864	3777	3748	3773	3587	3588	3711	3669	3591	3605	3593	3629	3525	3623	3536	3522	3519	3362	3516	3410	3369	3402	3450	3453	3516	3346	3479	3364	3482	3433	3399	3460	3438
3488	3391	3423	3440	3510	3404	3533	3641	3710	3715	3610	3718	3770	3701	3723	3803	3858	3776	3793	3836	3691	3851	3746	3625	3581	3624	3565	3531	3593	3643	3405	3564	3454	3545	3495	3420	3416	3442	3371	3241	3370	3484	3459	3459	3432	3445	3376	3427	3459	3445
3496	3473	3452	3470	3330	3424	3404	3569	3591	3621	3747	3792	3810	3883	3737	3699	3823	3810	3796	3837	3872	3717	3851	3709	3733	3702	3807	3704	3644	3638	3644	3481	3434	3455	3511	3473	3312	3355	3281	3458	3394	3421	3529	3464	3548	3564	3505	3413	3505	3560
3539	3368	3511	3475	3450	3447	3458	3432	3525	3672	3708	3767	3744	3749	3736	3732	3687	3719	3677	3850	3722	3747	3778	3767	3762	3642	3808	3632	3682	3611	3576	3581	3652	3585	3498	3509	3463	3397	3521	3460	3472	3536	3546	3442	3493	3517	3467	3515	3533	3481
3553	3394	3413	3309	3465	3517	3542	3447	3466	3561	3693	3781	3705	3795	3845	3691	3689	3814	3772	3833	3880	3833	3680	3771	3660	3688	3716	3804	3740	3751	3566	3681	3650	3487	3706	3515	3488	3520	3540	3573	3542	3604	3519	3460	3610	3526	3386	3466	3581	3529
3537	3434	3390	3309	3410	3598	3369	3561	3467	3519	3559	3655	3587	3630	3663	3668	3826	3792	3900	3818	3875	3808	3785	3952	3765	3667	3608	3797	3643	3664	3545	3564	3587	3629	3655	3529	3548	3581	3413	3661	3507	3604	3523	3630	3486	3560	3494	3540	3560	3586
3577	3488	3422	3323	3379	3379	3446	3494	3420	3549	3515	3523	3542	3541	3596	3681	3586	3580	3659	3780	3829	3665	3809	3913	3755	3871	3835	3786	3687	3676	3621	3648	3578	3575	3653	3492	3654	3515	3598	3640	3518	3522	3577	3570	3643	3541	3449	3521	3469	3529
3628	3606	3484	3446	3477	3424	3431	3344	3643	3518	3563	3463	3578	3575	3599	3616	3719	3646	3686	3667	3678	3698	3872	3933	3699	3810	3844	3839	3694	3748	3728	3639	3633	3741	3625	3568	3740	3719	3623	3660	3614	3619	3648	3731	3592	3636	3573	3556	3574	3763
3514	3451	3492	3528	3480	3499	3417	3388	3440	3489	3519	3500	3525	3518	3529	3622	3528	3595	3702	3534	3798	3740	3751	3705	3712	3770	3763	3827	3690	3658	3704	3658	3615	3740	3592	3682	3708	3653	3638	3652	3736	3708	3689	3768	3835	3606	3687	3526	3703	3514
3548	3415	3494	3513	3393	3526	3514	3476	3438	3450	3525	3600	3516	3598	3561	3580	3688	3665	3713	3628	3655	3716	3681	3686	3655	3646	3663	3654	3655	3538	3714	3638	3573	3727	3697	3603	3545	3713	3526	3669	3621	3764	3567	3666	3628	3730	3596	3553	3489	3522
3667	3506	3446	3466	3506	3421	3459	3531	3571	3574	3518	3564	3492	3473	3516	3461	3596	3682	3654	3731	3704	3796	3737	3693	3680	3588	3738	3590	3568	3637	3586	3503	3566	3530	3527	3491	3613	3516	3557	3480	3637	3541	3468	3636	3492	3618	3532	3484	3500	3569
3703	3605	3464	3472	3444	3418	3532	3492	3451	3420	3519	3444	3413	3509	3576	3509	3562	3572	3640	3736	3648	3779	3672	3718	3640	3707	3674	3617	3567	3522	3551	3599	3585	3570	3550	3543	3657	3479	3505	3476	3498	3460	3529	3463	3540	3623	3583	3459	3507	3534
3663	3662	3538	3578	3529	3500	3461	3436	3451	3508	3463	3528	3529	3524	3499	3513	3515	3694	3476	3624	3705	3701	3621	3589	3653	3762	3677	3543	3605	3602	3596	3573	3623	3688	3677	3512	3511	3548	3414	3507	3514	3528	3560	3639	3552	3573	3440	3457	3512	3482
3619	3653	3682	3537	3604	3478	3420	3379	3432	3428	3608	3510	3477	3505	3310	3527	3617	3674	3557	3577	3649	3633	3533	3524	3557	3511	3607	3556	3513	3535	3533	3552	3646	3622	3570	3465	3495	3554	3480	3574	3470	3440	3590	3409	3553	3421	3417	3388	3390	3363
3681	3780	3715	3724	3544	3639	3568	3549	3565	3469	3436	3487	3423	3402	3360	3448	3405	3489	3560	3537	3598	3513	3644	3524	3568	3579	3490	3531	3447	3561	3570	3610	3528	3533	3491	3526	3420	3513	3426	3459	3502	3415	3499	3509	3430	3432	3515	3404	3464	3414
3790	3636	3626	3723	3635	3648	3543	3620	3481	3583	3529	3554	3518	3604	3512	3365	3527	3458	3457	3560	3390	3517	3545	3554	3469	3386	3447	3608	3506	3518	3557	3482	3517	3568	3572	3523	3440	3376	3476	3359	3358	3312	3417	3544	3622	3460	3444	3515	3489	3505
3581	3740	3616	3829	3605	3675	3800	3671	3522	3501	3509	3583	3594	3561	3522	3432	3384	3404	3499	3416	3503	3585	3483	3399	3450	3530	3557	3535	3332	3475	3566	3560	3376	3502	3522	3350	3496	3428	3535	3414	3426	3476	3370	3525	3395	3494	3438	3487	3399	3518
3639	3674	3556	3671	3700	3646	3730	3630	3572	3616	3658	3669	3565	3610	3586	3442	3448	3477	3463	3380	3481	3536	3418	3381	3349	3452	3488	3441	3435	3395	3478	3532	3410	3523	3473	3468	3457	3453	3341	3386	3365	3414	3404	3391	3379	3390	3452	3386	3318	3401
3590	3673	3685	3616	3717	3589	3625	3636	3717	3710	3696	3587	3691	3559	3578	3506	3462	3473	3507	3498	3565	3397	3459	3314	3365	3371	3308	3452	3556	3486	3376	3391	3373	3343	3443	3452	3308	3249	3344	3419	3387	3408	3335	3486	3348	3297	3273	3422	3180	3351
3671	3687	3626	3622	3697	3687	3685	3639	3688	3629	3641	3777	3607	3468	3558	3541	3703	3429	3453	3437	3402	3441	3478	3428	3449	3499	3506	3381	3472	3426	3455	3348	3342	3445	3392	3432	3382	3387	3268	3425	3362	3325	3328	3347	3374	3362	3342	3292	3275	3285
3671	3620	3547	3641	3624	3662	3599	3650	3692	3600	3634	3730	3483	3658	3587	3543	3481	3548	3606	3539	3478	3480	3393	3541	3528	3424	3407	3541	3516	3422	3440	3320	3326	3376	3358	3463	3426	3303	3264	3346	3369	3386	3387	3246	3311	3295	3202	3411	3292	3289
3572	3508	3487	3751	3738	3716	3765	3680	3702	3558	3687	3639	3676	3618	3739	3618	3716	3576	3466	3573	3524	3552	3461	3548	3437	3584	3499	3512	3482	3469	3324	3373	3434	3390	3482	3373	3336	3391	3328	3318	3393	3425	3250	3284	3256	3335	3277	3274	3345	3342
3503	3520	3502	3657	3644	3723	3761	3617	3566	3672	3537	3733	3702	3813	3608	3682	3736	3584	3613	3520	3645	3545	3521	3539	3496	3557	3412	3550	3462	3381	3414	3402	3428	3466	3475	3429	3294	3433	3410	3410	3382	3343	3377	3360	3431	3354	3302	3332	3331	3240
3569	3489	3372	3529	3671	3621	3679	3628	3501	3584	3512	3763	3651	3887	3674	3668	3607	3561	3617	3655	3534	3614	3593	3511	3415	3598	3576	3485	3438	3514	3379	3425	3413	3427	3468	3451	3418	3479	3425	3465	3322	3200	3301	3323	3375	3340	3417	3403	3458	3381
3430	3339	3388	3426	3575	3525	3613	3652	3575	3634	3622	3673	3674	3637	3768	3699	3661	3573	3700	3628	3623	3626	3592	3591	3586	3495	3607	3399	3306	3458	3434	3373	3390	3415	3412	3509	3378	3396	3416	3331	3421	3441	3382	3486	3414	3419	3342	3360	3460	3487
3546	3272	3329	3363	3453	3622	3500	3579	3662	3563	3671	3588	3711	3678	3716	3657	3746	3595	3718	3573	3662	3644	3502	3508	3556	3556	3520	3582	3356	3390	3467	3419	3429	3432	3455	3579	3402	3409	3484	3419	3415	3370	3441	3445	3353	3370	3443	3410	3405	3577
3513	3486	3347	3431	3466	3519	3580	3384	3585	3560	3600	3570	3694	3573	3677	3696	3568	3549	3630	3686	3637	3606	3654	3635	3576	3500	3465	3508	3563	3440	3426	3398	3292	3460	3465	3486	3239	3399	3480	3449	3502	3448	3526	3567	3596	3366	3440	3390	3428	3352
3623	3554	3490	3430	3384	3502	3502	3438	3473	3487	3589	3589	3500	3551	3701	3517	3611	3485	3468	3549	3641	3521	3547	3728	3557	3558	3498	3563	3413	3513	3512	3546	3515	3523	3527	3394	3543	3462	3430	3407	3432	3475	3546	3657	3488	3528	3454	3435	3562	3501
3657	3548	3357	3395	3428	3509	3520	3501	3490	3360	3477	3541	3408	3522	3541	3584	3525	3383	3489	3587	3631	3539	3530	3620	3600	3501	3490	3520	3621	3541	3494	3579	3411	3586	3594	3505	3559	3581	3548	3519	3471	3515	3527	3569	3527	3581	3635	3520	3519	3560
3603	3601	3565	3519	3596	3530	3594	3577	3484	3409	3350	3316	3498	3546	3485	3448	3608	3479	3430	3460	3509	3568	3527	3549	3526	3519	3521	3498	3422	3553	3483	3442	3601	3700	3601	3681	3505	3534	3518	3518	3441	3518	3595	3618	3585	3458	3541	3667	3660	3684
3666	3483	3584	3581	3601	3609	3503	3456	3455	3387	3278	3414	3463	3411	3473	3608	3507	3471	3597	3355	3616	3550	3566	3533	3440	3515	3604	3404	3422	3642	3558	3647	3514	3445	3615	3450	3652	3588	3504	3568	3551	3433	3582	3584	3517	3587	3523	3524	3619	3649
3833	3556	3498	3613	3553	3636	3441	3459	3493	3471	3387	3415	3428	3400	3529	3568	3303	3533	3412	3434	3544	3504	3469	3547	3600	3531	3446	3405	3464	3575	3469	3585	3406	3503	3494	3494	3450	3538	3432	3536	3511	3517	3486	3488	3608	3584	3589	3572	3616	3596
3881	3623	3696	3619	3653	3671	3566	3486	3421	3362	3340	3373	3430	3432	3533	3524	3452	3467	3478	3383	3398	3492	3467	3509	3558	3484	3570	3485	3380	3515	3506	3431	3501	3423	3606	3422	3476	3540	3544	3540	3434	3494	3444	3461	3586	3453	3579	3597	3545	3484
3694	3693	3535	3504	3604	3485	3530	3521	3331	3367	3263	3357	3478	3509	3361	3487	3435	3465	3469	3446	3456	3358	3478	3534	3468	3525	3536	3440	3405	3310	3487	3340	3462	3260	3405	3484	3453	3578	3392	3507	3408	3458	3421	3475	3493	3461	3453	3429	3522	3419
3840	3644	3603	3652	3613	3599	3594	3557	3484	3507	3432	3325	3508	3504	3483	3625	3535	3540	3516	3418	3486	3397	3419	3439	3486	3526	3466	3413	3375	3333	3409	3294	3280	3374	3342	3365	3308	3372	3294	3424	3390	3512	3397	3399	3489	3423	3472	3298	3362	3358
3708	3725	3502	3607	3599	3682	3474	3605	3557	3471	3364	3544	3565	3706	3593	3577	3495	3470	3471	3442	3365	3503	3388	3411	3478	3540	3320	3268	3390	3363	3224	3358	3379	3227	3379	3374	3394	3382	3362	3357	3311	3244	3429	3391	3388	3419	3358	3288	3436	3428
3627	3592	3648	3676	3661	3584	3706	3607	3562	3480	3534	3502	3537	3603	3625	3686	3623	3445	3375	3364	3498	3417	3338	3343	3408	3338	3327	3313	3322	3310	3345	3278	3299	3305	3332	3271	3430	3376	3329	3320	3315	3381	3383	3477	3373	3482	3401	3339	3468	3459
3613	3497	3595	3711	3554	3648	3619	3757	3723	3766	3636	3540	3669	3695	3714	3562	3685	3580	3501	3342	3472	3389	3378	3484	3367	3501	3301	3315	3224	3316	3197	3245	3299	3246	3262	3361	3368	3302	3366	3283	3393	3373	3279	3440	3351	3449	3467	3474	3417	3486
3656	3707	3643	3664	3649	3627	3643	3629	3745	3747	3687	3611	3718	3842	3807	3587	3592	3490	3517	3311	3440	3454	3408	3308	3450	3346	3267	3305	3267	3450	3390	3275	3304	3318	3427	3398	3347	3382	3395	3280	3346	3319	3286	3473	3464	3470	3512	3486	3478	3564
3639	3602	3723	3528	3673	3637	3670	3615	3676	3585	3527	3737	3569	3730	3743	3630	3629	3586	3601	3417	3492	3475	3600	3409	3480	3401	3300	3379	3462	3456	3439	3314	3311	3349	3350	3321	3388	3365	3410	3380	3410	3349	3363	3393	3486	3602	3443	3472	3480	3431
3714	3697	3705	3686	3654	3717	3585	3803	3627	3638	3659	3578	3656	3631	3548	3710	3527	3661	3574	3514	3479	3507	3503	3512	3498	3455	3486	3452	3395	3383	3414	3401	3454	3468	3489	3408	3528	3491	3472	3434	3478	3395	3482	3509	3385	3503	3627	3616	3552	3517
3803	3772	3683	3682	3658	3827	3630	3545	3564	3533	3627	3473	3577	3543	3578	3637	3566	3522	3525	3521	3536	3539	3619	3494	3597	3547	3459	3436	3461	3434	3467	3453	3561	3469	3436	3605	3527	3527	3532	3445	3533	3488	3534	3515	3517	3577	3651	3618	3569	3635
3840	3682	3709	3649	3596	3507	3551	3454	3543	3529	3488	3478	3477	3548	3519	3506	3559	3590	3574	3561	3622	3514	3617	3582	3610	3623	3600	3530	3641	3528	3624	3518	3638	3648	3535	3569	3457	3561	3509	3561	3653	3532	3566	3489	3546	3608	3636	3490	3591	3676
3796	3679	3702	3738	3684	3588	3449	3579	3483	3516	3548	3450	3480	3519	3526	3516	3615	3645	3602	3623	3604	3638	3717	3646	3664	3671	3746	3653	3560	3531	3739	3670	3647	3559	3666	3569	3608	3674	3631	3621	3555	3589	3587	3616	3596	3583	3716	3570	3606	3640
3827	3752	3568	3588	3605	3600	3470	3550	3480	3445	3457	3480	3467	3479	3632	3585	3564	3587	3596	3669	3515	3602	3613	3621	3542	3673	3508	3760	3592	3633	3589	3670	3603	3648	3657	3621	3629	3578	3717	3525	3592	3577	3479	3554	3569	3618	3601	3645	3568	3673
3754	3627	3563	3535	3480	3501	3569	3573	3550	3439	3381	3443	3553	3521	3517	3593	3669	3613	3628	3543	3619	3614	3629	3550	3765	3649	3684	3607	3606	3635	3564	3581	3607	3638	3618	3596	3551	3644	3566	3535	3380	3496	3412	3553	3585	3458	3557	3564	3656	3639
3743	3690	3689	3541	3727	3479	3507	3429	3436	3461	3679	3527	3536	3697	3533	3645	3654	3510	3684	3542	3721	3635	3733	3656	3668	3653	3520	3582	3472	3535	3588	3417	3560	3535	3500	3409	3463	3538	3429	3484	3470	3527	3465	3595	3442	3366	3587	3480	3562	3507
3876	3688	3669	3628	3622	3661	3553	3594	3554	3652	3534	3551	3548	3578	3610	3545	3536	3581	3655	3580	3647	3650	3452	3576	3598	3614	3661	3427	3401	3453	3620	3526	3450	3557	3443	3411	3464	3555	3368	3371	3461	3490	3466	3480	3486	3435	3468	3500	3388	3471
3775	3827	3588	3644	3688	3653	3651	3636	3616	3716	3618	3568	3643	3666	3377	3634	3633	3508	3546	3553	3493	3577	3527	3556	3568	3556	3442	3555	3372	3447	3442	3453	3339	3472	3403	3330	3428	3513	3416	3466	3409	3433	3333	3511	3389	3419	3483	3327	3376	3366
3736	3729	3758	3622	3658	3708	3558	3778	3831	3602	3752	3606	3656	3658	3591	3566	3480	3541	3598	3628	3518	3402	3452	3513	3354	3508	3446	3430	3395	3379	3387	3384	3467	3314	3378	3380	3327	3262	3324	3312	3272	3357	3310	3421	3441	3318	3388	3259	3288	3373
3694	3654	3594	3593	3615	3792	3739	3724	3841	3822	3745	3766	3757	3828	3672	3586	3650	3535	3593	3569	3464	3293	3346	3351	3369	3381	3475	3469	3341	3413	3230	3383	3342	3434	3286	3263	3280	3253	3360	3265	3322	3433	3377	3367	3384	3355	3224	3280	3358	3311
3639	3597	3684	3605	3554	3528	3737	3691	3810	3860	3845	3823	3653	3753	3756	3697	3552	3623	3512	3491	3482	3365	3405	3358	3325	3378	3282	3347	3416	3337	3236	3333	3370	3421	3355	3238	3360	3317	3372	3381	3192	3392	3374	3270	3292	3380	3283	3363	3428	3405
3605	3579	3587	3705	3555	3712	3666	3616	3789	3791	3752	3795	3760	3704	3708	3583	3608	3743	3576	3466	3425	3424	3351	3421	3362	3347	3414	3311	3340	3391	3433	3384	3447	3449	3281	3373	3280	3341	3418	3506	3358	3330	3482	3268	3385	3434	3484	3427	3574	3461
3629	3609	3581	3599	3621	3555	3602	3574	3805	3662	3721	3721	3574	3605	3675	3613	3454	3654	3563	3441	3411	3358	3544	3395	3388	3368	3452	3585	3441	3413	3380	3429	3349	3579	3351	3355	3513	3508	3369	3442	3499	3412	3397	3479	3449	3499	3502	3369	3533	3624
3706	3607	3560	3616	3505	3670	3612	3603	3645	3610	3634	3660	3608	3622	3661	3502	3566	3504	3484	3497	3484	3489	3554	3511	3507	3490	3608	3481	3423	3467	3446	3526	3445	3442	3505	3346	3513	3368	3489	3421	3656	3519	3455	3419	3544	3555	3470	3437	3518	3622
3768	3636	3681	3654	3647	3558	3506	3497	3634	3730	3452	3545	3571	3408	3525	3378	3443	3551	3279	3526	3328	3480	3542	3663	3425	3573	3549	3511	3474	3612	3525	3546	3501	3426	3485	3565	3616	3379	3600	3525	3543	3498	3613	3449	3668	3510	3616	3554	3593	3640
3773	3645	3590	3652	3652	3664	3501	3498	3442	3498	3502	3489	3490	3481	3467	3415	3504	3409	3498	3381	3382	3566	3509	3561	3548	3565	3666	3658	3703	3581	3607	3562	3485	3507	3556	3582	3420	3596	3555	3420	3653	3473	3506	3544	3528	3604	3504	3574	3735	3811
3769	3684	3705	3606	3556	3462	3380	3424	3534	3372	3514	3369	3477	3379	3380	3401	3461	3459	3495	3422	3396	3365	3472	3630	3523	3546	3590	3661	3489	3571	3570	3558	3569	3511	3614	3391	3482	3498	3466	3490	3495	3598	3611	3610	3591	3615	3620	3627	3598	3546
3760	3714	3703	3820	3631	3597	3404	3433	3452	3421	3440	3361	3526	3403	3405	3313	3407	3394	3384	3383	3481	3402	3411	3469	3402	3474	3539	3627	3662	3639	3488	3653	3554	3389	3412	3411	3498	3545	3657	3405	3500	3580	3499	3408	3446	3506	3519	3563	3486	3469
3863	3774	3644	3751	3580	3561	3423	3318	3397	3411	3402	3359	3634	3430	3410	3386	3275	3455	3456	3459	3407	3447	3311	3420	3438	3456	3569	3462	3560	3597	3440	3527	3463	3412	3403	3421	3463	3517	3502	3455	3391	3475	3354	3500	3395	3489	3523	3492	3573	3483
3886	3779	3741	3684	3545	3559	3470	3514	3358	3553	3441	3517	3495	3377	3381	3315	3376	3469	3407	3453	3510	3411	3356	3379	3501	3350	3403	3428	3359	3414	3414	3436	3324	3463	3419	3330	3465	3418	3385	3275	3361	3270	3351	3517	3381	3386	3439	3536	3416	3447
3798	3619	3684	3563	3525	3464	3437	3503	3501	3591	3475	3633	3629	3438	3245	3270	3381	3443	3474	3429	3443	3275	3399	3276	3434	3230	3379	3323	3355	3423	3335	3331	3310	3408	3298	3265	3290	3470	3442	3443	3376	3345	3297	3353	3343	3408	3457	3449	3443	3465
3657	3522	3568	3648	3493	3586	3554	3426	3513	3596	3581	3678	3606	3556	3435	3453	3466	3466	3454	3439	3465	3411	3376	3396	3540	3284	3254	3242	3276	3270	3204	3281	3226	3262	3240	3208	3298	3453	3327	3428	3348	3471	3366	3327	3421	3314	3362	3370	3345	3327
3706	3582	3376	3500	3494	3634	3511	3545	3553	3593	3533	3623	3709	3564	3571	3426	3502	3576	3485	3492	3489	3395	3460	3396	3284	3446	3387	3268	3277	3371	3338	3258	3279	3337	3201	3241	3241	3355	3408	3314	3276	3481	3337	3428	3366	3413	3376	3375	3320	3340
3754	3629	3493	3497	3631	3546	3526	3517	3520	3736	3597	3558	3608	3539	3632	3559	3432	3596	3481	3437	3539	3486	3365	3268	3390	3357	3389	3252	3266	3203	3306	3292	3310	3183	3114	3253	3315	3195	3282	3354	3444	3314	3354	3431	3384	3358	3504	3478	3334	3308
3723	3586	3439	3435	3471	3667	3597	3524	3507	3676	3564	3713	3746	3478	3523	3496	3448	3465	3446	3360	3525	3406	3305	3351	3421	3400	3351	3398	3460	3459	3344	3342	3332	3306	3331	3294	3384	3306	3424	3417	3430	3399	3400	3481	3505	3524	3654	3456	3499	3366
3510	3485	3472	3353	3402	3435	3622	3513	3604	3622	3737	3557	3643	3646	3565	3612	3634	3387	3478	3438	3405	3509	3406	3341	3414	3407	3386	3433	3285	3419	3414	3452	3258	3408	3286	3478	3320	3354	3339	3379	3427	3593	3466	3464	3530	3486	3512	3468	3545	3597
3598	3623	3510	3477	3511	3450	3597	3579	3672	3502	3631	3665	3551	3521	3726	3604	3632	3526	3506	3520	3535	3446	3450	3349	3398	3260	3527	3295	3457	3371	3404	3527	3409	3480	3349	3364	3519	3505	3403	3577	3523	3337	3462	3443	3641	3460	3570	3582	3442	3503
3759	3662	3525	3515	3557	3415	3488	3567	3620	3791	3693	3732	3575	3501	3403	3426	3532	3416	3422	3448	3429	3380	3358	3449	3277	3257	3524	3362	3517	3367	3397	3490	3470	3483	3560	3402	3566	3503	3479	3438	3626	3557	3658	3466	3580	3481	3513	3521	3498	3543
3669	3672	3730	3678	3598	3612	3514	3434	3530	3636	3633	3640	3619	3537	3569	3498	3502	3488	3320	3357	3355	3358	3375	3365	3408	3372	3440	3275	3392	3467	3372	3383	3363	3514	3574	3531	3415	3598	3567	3460	3561	3673	3513	3391	3551	3557	3555	3586	3531	3493
3662	3635	3660	3657	3581	3497	3357	3555	3587	3632	3636	3482	3593	3412	3468	3410	3538	3585	3501	3553	3416	3392	3362	3347	3402	3352	3289	3407	3434	3486	3439	3322	3418	3375	3458	3527	3567	3576	3536	3628	3608	3655	3636	3630	3609	3504	3479	3563	3461	3547
3774	3633	3628	3533	3672	3561	3356	3518	3461	3459	3370	3660	3589	3352	3425	3518	3393	3379	3376	3314	3313	3321	3237	3332	3498	3394	3400	3440	3386	3296	3285	3436	3457	3333	3437	3566	3445	3429	3555	3515	3459	3523	3422	3501	3601	3558	3458	3442	3495	3508
3652	3571	3564	3436	3627	3487	3566	3514	3521	3555	3554	3546	3441	3372	3474	3543	3333	3560	3495	3433	3307	3315	3411	3416	3548	3439	3358	3380	3397	3452	3315	3316	3359	3503	3494	3390	3486	3413	3455	3376	3604	3513	3523	3573	3575	3494	3410	3509	3394	3394
3754	3626	3536	3389	3448	3483	3445	3403	3491	3550	3459	3515	3467	3440	3494	3487	3288	3409	3290	3297	3249	3360	3280	3281	3372	3402	3401	3503	3488	3443	3373	3389	3366	3400	3301	3387	3491	3414	3360	3585	3345	3657	3449	3508	3523	3583	3486	3526	3495	3435
3709	3659	3571	3467	3439	3504	3436	3377	3539	3664	3377	3336	3412	3468	3401	3535	3506	3470	3330	3313	3350	3434	3329	3452	3392	3489	3404	3487	3435	3393	3375	3484	3428	3492	3329	3423	3457	3427	3293	3364	3361	3426	3394	3446	3549	3437	3555	3494	3440	3555
3657	3561	3641	3502	3364	3489	3382	3332	3315	3543	3462	3415	3440	3378	3275	3351	3341	3303	3311	3176	3438	3373	3434	3330	3450	3373	3529	3481	3429	3554	3501	3603	3544	3383	3489	3475	3518	3390	3432	3365	3372	3505	3536	3464	3529	3393	3535	3633	3502	3429
3609	3621	3417	3417	3419	3337	3336	3294	3459	3452	3363	3370	3417	3332	3365	3394	3475	3504	3501	3396	3303	3475	3506	3467	3462	3522	3510	3395	3612	3552	3567	3553	3544	3544	3513	3366	3521	3547	3504	3398	3530	3408	3442	3454	3485	3656	3644	3626	3484	3564
3547	3506	3414	3434	3434	3520	3330	3293	3340	3370	3502	3506	3291	3139	3274	3336	3427	3289	3234	3187	3250	3451	3528	3271	3413	3502	3478	3576	3519	3528	3582	3651	3430	3460	3584	3649	3484	3541	3446	3592	3519	3545	3514	3459	3432	3570	3582	3514	3530	3501
3587	3563	3365	3583	3415	3493	3514	3416	3427	3401	3310	3377	3326	3434	3436	3420	3416	3461	3375	3400	3407	3437	3490	3616	3424	3531	3369	3558	3483	3657	3633	3494	3531	3502	3506	3559	3463	3449	3378	3495	3398	3502	3330	3487	3429	3493	3500	3596	3522	3584
3540	3434	3482	3421	3503	3510	3535	3446	3428	3402	3490	3369	3458	3320	3228	3269	3312	3292	3333	3283	3172	3242	3280	3323	3381	3323	3549	3476	3537	3378	3472	3536	3383	3475	3473	3547	3357	3472	3552	3598	3457	3607	3520	3474	3453	3519	3462	3422	3387	3537
3555	3550	3330	3587	3399	3612	3529	3528	3474	3330	3291	3324	3440	3530	3578	3588	3543	3463	3494	3395	3526	3352	3353	3597	3625	3541	3354	3410	3463	3612	3556	3422	3488	3444	3418	3392	3332	3571	3473	3352	3686	3581	3486	3485	3510	3500	3494	3547	3627	3488
3576	3549	3434	3508	3622	3619	3635	3501	3416	3440	3431	3288	3463	3397	3400	3386	3260	3303	3295	3344	3349	3159	3280	3380	3405	3417	3558	3544	3515	3370	3266	3603	3553	3417	3410	3401	3489	3408	3584	3572	3395	3516	3487	3386	3365	3289	3422	3420	3532	3454
3770	3602	3563	3484	3531	3546	3477	3530	3596	3458	3341	3262	3318	3489	3595	3522	3453	3624	3493	3616	3545	3513	3410	3539	3585	3515	3350	3424	3555	3520	3560	3441	3457	3452	3403	3383	3543	3522	3410	3490	3607	3447	3411	3404	3458	3419	3236	3352	3481	3373
3739	3586	3519	3455	3659	3566	3588	3478	3386	3453	3388	3383	3475	3584	3435	3363	3332	3273	3249	3429	3309	3282	3436	3409	3537	3594	3731	3454	3546	3438	3493	3576	3566	3450	3490	3478	3402	3427	3468	3398	3370	3589	3384	3425	3470	3387	3361	3406	3366	3361
3605	3665	3540	3381	3548	3473	3380	3393	3353	3506	3407	3347	3289	3411	3548	3545	3623	3439	3673	3691	3545	3624	3619	3579	3548	3430	3545	3472	3589	3616	3570	3470	3510	3406	3494	3490	3507	3619	3285	3399	3634	3283	3442	3421	3369	3437	3358	3330	3443	3297
3806	3626	3508	3452	3535	3371	3432	3390	3381	3428	3335	3312	3385	3505	3404	3534	3427	3445	3447	3435	3495	3667	3559	3604	3611	3746	3579	3560	3593	3501	3650	3501	3490	3562	3494	3483	3490	3452	3538	3354	3493	3627	3377	3472	3399	3291	3387	3453	3385	3387
3750	3561	3678	3336	3377	3409	3328	3301	3168	3388	3413	3463	3525	3464	3473	3404	3383	3386	3425	3411	3662	3455	3474	3592	3526	3540	3642	3619	3679	3689	3587	3682	3683	3623	3507	3487	3464	3332	3511	3368	3309	3323	3481	3492	3440	3328	3461	3424	3338	3320
3798	3636	3381	3497	3559	3440	3168	3295	3331	3443	3337	3210	3266	3347	3378	3374	3277	3467	3449	3460	3397	3473	3480	3540	3539	3489	3481	3495	3520	3621	3666	3550	3409	3599	3664	3662	3523	3373	3447	3359	3396	3377	3402	3425	3257	3370	3443	3454	3331	3399
3576	3435	3566	3497	3411	3380	3468	3498	3276	3207	3248	3355	3362	3430	3492	3538	3541	3504	3559	3651	3537	3767	3565	3501	3454	3489	3466	3438	3548	3443	3512	3588	3567	3653	3528	3578	3530	3434	3587	3437	3335	3452	3278	3422	3299	3319	3341	3289	3207	3424
3625	3626	3494	3415	3526	3739	3322	3217	3206	3322	3514	3543	3384	3548	3392	3404	3439	3298	3350	3328	3464	3481	3462	3542	3444	3519	3454	3463	3563	3666	3341	3255	3405	3558	3603	3461	3464	3386	3373	3473	3330	3268	3323	3326	3253	3332	3206	3343	3281	3189
3712	3427	3363	3536	3391	3489	3258	3331	3405	3445	3389	3308	3120	3253	3154	3305	3291	3329	3439	3274	3426	3358	3317	3195	3177	3246	3362	3371	3514	3452	3411	3350	3447	3425	3440	3472	3528	3438	3330	3365	3372	3324	3337	3361	3247	3354	3270	3241	3343	3384
3668	3503	3482	3490	3370	3285	3500	3544	3329	3140	3131	3311	3387	3332	3625	3632	3738	3756	3844	3679	3906	3793	3674	3569	3386	3336	3292	3355	3386	3294	3395	3461	3495	3369	3303	3159	3376	3475	3350	3371	3382	3352	3258	3405	3366	3236	3330	3330	3321	3358
3592	3642	3460	3222	3326	3541	3439	3189	3148	3344	3422	3605	3584	3558	3499	3571	3589	3446	3434	3392	3550	3528	3736	3575	3711	3658	3642	3413	3424	3368	3375	3382	3285	3330	3483	3306	3303	3348	3410	3362	3238	3330	3296	3204	3342	3409	3355	3321	3335	3284
3681	3513	3252	3434	3512	3332	3215	3177	3354	3436	3447	3397	3260	3346	3337	3260	3348	3289	3195	3157	3229	3129	3087	3139	3228	3459	3447	3654	3546	3471	3497	3315	3399	3373	3557	3393	3322	3211	3427	3365	3427	3291	3435	3311	3366	3418	3337	3310	3315	3272
3601	3375	3512	3627	3297	3153	3234	3417	3463	3310	3345	3381	3293	3229	3330	3528	3545	3725	3612	3717	3741	3639	3519	3294	3304	3062	3227	3367	3485	3638	3528	3516	3436	3413	3151	3447	3505	3285	3368	3350	3396	3341	3319	3376	3356	3234	3459	3384	3403	3335
3590	3653	3516	3347	3205	3346	3538	3298	3184	3171	3380	3526	3402	3465	3645	3598	3695	3653	3624	3746	3787	3912	3888	4040	3883	3620	3455	3315	3201	3428	3524	3367	3567	3512	3374	3246	3411	3521	3386	3279	3549	3420	3382	3320	3431	3385	3292	3379	3329	3351
3582	3732	3486	3360	3525	3556	3331	3279	3250	3401	3360	3465	3437	3445	3538	3566	3571	3575	3464	3364	3361	3568	3653	3716	3872	3933	3909	3653	3346	3162	3319	3330	3412	3570	3510	3360	3250	3445	3542	3379	3377	3592	3378	3407	3388	3431	3286	3318	3208	3348
3832	3431	3296	3607	3607	3371	3247	3310	3352	3341	3528	3446	3553	3587	3594	3538	3530	3443	3145	3212	3288	3260	3142	3111	3240	3554	3743	3838	3665	3350	3333	3494	3551	3439	3570	3595	3287	3185	3484	3444	3270	3332	3381	3126	3254	3316	3171	3249	3170	3139
3490	3315	3456	3597	3287	3154	3286	3360	3453	3531	3570	3751	3853	3534	3649	3520	3318	3343	3246	3263	3272	3422	3190	3134	2963	3053	3318	3401	3634	3695	3520	3343	3338	3247	3386	3424	3452	3214	3185	3405	3256	3262	3275	3306	3277	3341	3308	3169	3303	3214
3298	3305	3606	3447	3243	3211	3449	3475	3323	3692	3785	3839	3482	3250	3210	3223	3273	3273	3331	3490	3545	3493	3340	3375	3341	3170	3105	3031	3304	3539	3584	3356	3295	3267	3151	3221	3388	3433	3017	3232	3463	3181	3220	3267	3371	3265	3274	3287	3407	3390
3145	3593	3555	3165	2990	3319	3448	3440	3580	3634	3674	3278	3102	3120	3249	3379	3517	3612	3795	3606	3680	3766	3686	3555	3670	3475	3211	3100	3032	3172	3352	3464	3309	3247	3361	3269	3291	3575	3257	3161	3403	3283	3238	3303	3285	3246	3286	3388	3191	3436
3544	3655	3109	2946	3203	3434	3349	3450	3696	3508	3231	2974	3014	3176	3842	4121	4209	4267	4199	4118	4085	4007	3883	3805	3641	3533	3485	3170	2971	2925	3258	3338	3404	3438	3393	3316	3228	3355	3476	3115	3131	3315	3169	3085	3185	3173	3144	3339	3132	3296
3474	3382	2874	3178	3379	3446	3235	3446	3488	3198	3016	3095	3477	4022	4409	4680	4592	4584	4316	4366	4164	3952	3823	3678	3627	3392	3373	3407	3300	3208	3148	3288	3281	3452	3284	3214	3125	3069	3423	3205	2972	3312	3119	3157	3122	3219	3199	3346	3277	3227
3720	3174	3022	3303	3397	3226	3238	3350	3238	3200	3144	3607	4165	4628	4677	4717	4430	4097	3988	3887	3871	3659	3817	3694	3557	3488	3485	3542	3523	3301	3120	3005	3124	3251	3187	3022	3083	3069	3227	3496	3061	3406	3369	3105	3331	3380	3262	3356	3525	3208
3517	3040	3087	3470	3424	3178	3301	3252	3213	3207	3614	4135	4466	4626	4413	3977	3501	3133	3083	3026	2976	3224	3437	3697	3589	3568	3571	3368	3336	3484	2993	2964	2946	3164	3179	3206	3210	3049	3359	3376	3302	3377	3445	3291	3289	3385	3383	3343	3404	3198
3571	3079	3443	3567	3325	3206	3208	3218	3193	3625	4008	4534	4578	4162	3747	3092	2501	2284	2272	2273	2473	2672	2951	3257	3526	3551	3518	3377	3316	3322	3340	3020	3035	3190	3256	3312	3342	3112	3125	3322	3301	3221	3348	3230	3236	3168	3178	3097	3338	3117
3314	3163	3446	3605	3242	3152	3316	3304	3483	3752	4339	4491	4158	3457	2912	2250	1935	1880	1937	1919	1987	2212	2437	2705	3182	3404	3536	3488	3390	3398	3458	3284	3098	3094	3323	3296	3239	3076	3142	3281	3243	3064	3233	3327	3110	3222	3199	3167	3230	3081
3304	3170	3642	3487	3271	3191	3257	3403	3519	4100	4457	4342	3625	2764	2223	1923	1898	1918	2065	1961	1978	1985	1975	2381	2906	3194	3672	3677	3520	3489	3375	3308	3131	3017	3171	3269	3146	3085	3006	3244	3319	3259	3240	3359	3205	3337	3360	3292	3353	3318
3129	3365	3724	3586	3215	3087	3250	3481	3812	4254	4227	3731	3025	2407	1993	1926	2129	2308	2413	2417	2113	2095	2057	2208	2505	3053	3522	3700	3546	3395	3348	3270	3114	2812	3152	3368	3140	3183	3124	3363	3421	3152	3336	3449	3278	3408	3393	3520	3414	3444
3122	3387	3613	3535	3257	3197	3502	3584	3888	4181	3987	3427	2777	2195	1914	2116	2412	2643	2776	2789	2534	2366	2106	2119	2575	2780	3469	3609	3623	3375	3249	3233	3178	3008	3249	3453	3432	3197	3299	3276	3501	3314	3286	3418	3247	3318	3349	3316	3363	3327
3127	3313	3771	3506	3209	3244	3403	3671	3917	4023	3826	3239	2600	2139	2046	2312	2672	2918	3145	3068	2919	2520	2096	2115	2138	2545	3202	3643	3674	3383	3346	3378	3324	3162	3299	3522	3342	3150	3184	3299	3271	3208	3126	3335	3214	3089	3257	3298	3126	3169
3209	3468	3699	3546	3170	3220	3531	3692	3918	4031	3715	3095	2658	2217	2109	2294	2721	3028	3225	3328	3058	2515	2183	1911	1868	2397	2981	3681	3799	3511	3402	3435	3244	3127	3189	3422	3273	2990	3147	3255	3217	3221	3068	3099	3096	3015	3210	3265	3241	3280
3143	3303	3634	3417	3153	3232	3520	3627	3933	3987	3702	3282	2660	2252	2264	2402	2760	3076	3257	3089	2828	2364	1976	1761	1946	2403	3196	3772	3905	3615	3337	3331	3181	2998	3057	3358	3226	3057	3059	3256	3094	3061	3092	3175	3186	3282	3342	3273	3239	3291
3319	3232	3670	3380	3145	3143	3675	3921	4077	4042	3742	3282	2651	2312	2206	2331	2592	2931	2960	2789	2517	2247	1874	1764	1980	2584	3308	3830	3764	3329	3185	3110	3027	2973	3105	3427	3235	2921	3175	3278	3306	3147	3201	3227	3215	3279	3389	3323	3473	3373
3273	3224	3508	3499	3122	3142	3518	3841	3954	4070	3678	3387	2915	2536	2322	2203	2389	2477	2530	2419	2184	1882	1790	1728	2223	2748	3421	3862	3826	3205	3117	3036	3030	2839	3309	3485	3206	3053	3380	3323	3270	3307	3361	3291	3267	3213	3349	3175	3403	3359
3372	3208	3368	3531	3247	3318	3480	3832	3845	3789	3826	3800	3323	2809	2442	2199	2115	2016	2042	1912	1830	1814	1704	1936	2367	3091	3692	3973	3607	3087	2899	3109	3090	3066	3546	3539	3377	3186	3580	3400	3159	3324	3196	3341	3107	3307	3301	3214	3373	3195
3325	3179	3414	3411	3530	3246	3379	3616	3690	3813	4002	3833	3590	3075	2685	2312	2049	1969	1933	1912	1743	1812	1967	2302	2844	3609	3921	3938	3566	3026	2993	3147	3094	3174	3476	3623	3114	3157	3470	3222	3202	3202	3209	3157	2989	3260	3172	3081	3212	3136
3398	3209	3306	3544	3523	3255	3171	3400	3589	3857	3948	3984	3698	3379	3019	2728	2419	2330	2238	2003	2042	2191	2438	3022	3678	4006	4281	3901	3318	2999	3030	3158	3124	3406	3529	3369	2922	3269	3466	3059	3136	3256	3047	3228	2995	3164	3103	3252	3094	3236
3346	3340	3355	3485	3690	3302	3107	3243	3654	3849	3830	3812	3731	3707	3623	3335	3088	2959	2728	2766	2726	2963	3382	3817	4298	4439	4067	3638	3092	2948	3225	3085	3193	3352	3455	3079	2861	3379	3356	3018	3497	3381	3209	3244	3265	3284	3187	3291	3250	3312
3307	3351	3367	3417	3459	3461	3223	3255	3537	3847	3874	3670	3746	3687	3853	3918	3651	3513	3470	3492	3616	3922	4350	4626	4573	4338	3671	3111	2800	2955	3041	3268	3208	3395	3319	2921	3037	3627	3305	3091	3383	3238	3358	3304	3355	3375	3213	3270	3263	3259
3355	3327	3461	3454	3452	3584	3405	3358	3204	3637	3836	3741	3812	3781	3889	3835	4085	3970	3984	4124	4220	4479	4561	4622	4199	3681	3202	2806	2737	3155	3083	3160	3293	3225	3099	3116	3431	3497	3130	3270	3511	3350	3387	3471	3374	3333	3187	3219	3150	3213
3348	3184	3328	3324	3515	3709	3681	3223	3100	3233	3596	3684	3733	3842	3795	3650	3770	3726	3960	4100	4219	4199	3976	3735	3358	2923	2751	2775	3003	3115	3341	3300	3393	3235	3125	3384	3679	3307	3139	3382	3426	3272	3466	3285	3451	3196	3344	3082	3172	3095
3517	3184	3189	3522	3443	3559	3749	3331	3177	3118	3325	3602	3654	3641	3520	3437	3387	3461	3519	3547	3582	3424	3259	2977	2765	2797	2857	3180	3415	3427	3445	3348	3323	3191	3078	3513	3466	3049	3276	3440	3221	3343	3373	3365	3292	3094	3279	3181	3200	2890
3564	3293	3256	3367	3544	3497	3453	3637	3381	3265	3212	3284	3438	3476	3517	3367	3271	3143	3282	3120	3074	2908	2859	2705	2895	2971	3374	3536	3550	3329	3354	3468	3224	3112	3425	3550	3145	3113	3377	3196	3101	3300	3319	3243	3253	3399	3271	3189	3316	3072
3353	3586	3308	3409	3472	3425	3532	3738	3817	3656	3356	3127	3081	3259	3309	3352	3431	3435	3169	3010	3043	2945	3010	3124	3300	3543	3503	3531	3412	3407	3421	3241	3090	3285	3474	3255	2975	3369	3220	3152	3262	3306	3232	3367	3255	3491	3241	3225	3229	3350
3290	3528	3655	3393	3398	3505	3419	3586	3723	3925	3664	3374	3108	2989	3045	3118	3241	3340	3276	3217	3131	3185	3360	3450	3409	3562	3593	3409	3263	3352	3246	3137	3212	3377	3177	3008	3061	3401	3195	3106	3416	3174	3402	3346	3344	3444	3394	3426	3246	3428
3279	3188	3447	3589	3449	3468	3554	3512	3629	3784	3900	3811	3716	3395	3234	3142	3194	3160	3145	3053	3075	3193	3309	3317	3342	3300	3406	3360	3295	3210	3172	3173	3348	3276	3083	3033	3382	3331	3029	3325	3312	3415	3390	3422	3546	3403	3557	3345	3416	3284
3609	3337	3275	3390	3481	3568	3699	3535	3437	3442	3489	3732	3870	4033	3809	3605	3514	3397	3345	3234	3258	3384	3327	3338	3349	3245	3135	3219	3133	3200	3268	3463	3290	3118	3053	3453	3504	3243	3388	3568	3285	3441	3401	3405	3414	3488	3408	3514	3400	3287
3490	3425	3188	3272	3499	3561	3724	3638	3567	3350	3230	3229	3445	3666	3742	3671	3789	3626	3611	3631	3537	3504	3375	3358	3250	3192	3166	3062	3231	3414	3373	3274	3087	3205	3603	3484	3327	3256	3442	3339	3271	3323	3307	3249	3134	3441	3182	3344	3186	3329
3250	3344	3393	3223	3230	3549	3484	3506	3505	3642	3570	3445	3352	3388	3125	3120	3250	3238	3390	3359	3334	3330	3127	3175	3078	3191	3155	3217	3304	3375	3297	3115	3184	3387	3360	3167	3188	3537	3224	3218	3220	3283	3228	3020	3225	3152	3073	3217	3168	3162
3324	3130	3265	3431	3322	3451	3405	3254	3421	3558	3725	3679	3646	3511	3140	3056	3048	2982	3127	3198	3240	3145	3229	3199	3107	3369	3358	3304	3274	3213	3235	3399	3409	3437	3139	3055	3410	3348	3142	3152	3165	3231	2958	3157	3080	2937	3150	3150	3179	3274
3384	3134	3242	3347	3445	3269	3347	3272	3405	3572	3582	3619	3668	3675	3596	3539	3475	3506	3535	3566	3506	3544	3513	3403	3159	3173	3073	3064	3238	3297	3501	3523	3454	3186	3218	3387	3257	3003	3218	3228	3114	3049	3075	3049	2990	3177	3221	3300	3315	3168
3219	3227	3355	3276	3123	3338	3379	3402	3428	3526	3555	3362	3314	3353	3330	3461	3709	3709	3743	3573	3526	3323	3208	3082	3104	3074	3143	3279	3383	3444	3324	3281	3085	3291	3310	3153	3133	3148	3139	3130	2973	3269	3153	3040	3174	3242	3066	3320	3233	3414
3431	3275	3400	3329	3258	3159	3239	3458	3496	3583	3577	3506	3363	3417	3384	3324	3283	3464	3307	3220	3123	3045	3004	3180	3250	3269	3449	3348	3245	3119	3100	3229	3290	3324	2989	2989	3154	3145	3165	3039	3162	3280	3156	3292	3246	3071	3357	3244	3376	3317
3358	3267	3385	3331	3267	3293	3138	3366	3418	3523	3595	3474	3395	3475	3568	3582	3693	3536	3530	3362	3310	3378	3492	3424	3528	3414	3381	3133	3182	3059	3276	3254	3212	3067	3095	3319	3255	3200	3152	3231	3279	3191	3181	3313	3171	3366	3322	3397	3489	3459
3431	3353	3215	3230	3271	3386	3397	3341	3254	3266	3258	3409	3401	3577	3472	3652	3471	3509	3381	3332	3383	3502	3505	3369	3342	3373	3334	3240	3293	3281	2999	3039	3114	3254	3296	3369	3168	3373	3335	3466	3193	3258	3411	3129	3461	3388	3277	3516	3260	3398
3362	3223	3290	3173	3180	3223	3440	3429	3270	3229	3329	3174	3296	3369	3580	3555	3343	3393	3403	3369	3334	3376	3389	3313	3437	3390	3338	3163	3105	3004	3035	3156	3193	3208	3250	3261	3370	3359	3426	3149	3343	3306	3244	3284	3354	3156	3266	3099	3138	3240
3378	3172	3211	3205	3279	3440	3244	3204	3242	3263	3298	3471	3454	3407	3437	3424	3402	3294	3443	3328	3281	3456	3290	3374	3373	3162	3291	3077	3128	3103	2979	3033	3165	3301	3299	3481	3325	3269	3242	3313	3222	3227	3324	3370	3205	3295	3170	3177	3123	3176
3439	3287	3071	3182	3268	3434	3430	3175	3188	3175	3199	3226	3419	3523	3387	3381	3312	3326	3448	3530	3571	3469	3555	3504	3364	3292	3204	3146	3063	3118	3013	3121	3172	3328	3281	3367	3278	3397	3361	3145	3153	3338	3135	3075	3189	3089	3036	3058	2994	3116
3381	3210	3296	3264	3340	3319	3122	3318	3178	3434	3316	3272	3281	3262	3290	3235	3142	3330	3335	3357	3378	3284	3364	3254	3274	3213	3107	3148	3243	3228	3063	3218	3216	3254	3194	3364	3363	3342	3222	3219	3338	3287	3064	3145	2987	3143	3007	3031	3193	3041
3371	3201	3156	3329	3395	3369	3199	3079	3183	3118	3248	3420	3510	3393	3278	3242	3337	3361	3510	3451	3370	3466	3412	3429	3416	3459	3290	3161	3157	3199	3281	3197	3333	3336	3321	3263	3326	3263	3232	3156	3108	3157	3250	3039	3164	3124	3065	3146	2992	3068
3332	3282	3395	3346	3396	3286	3182	3224	3302	3343	3238	3281	3231	3201	3219	3223	3406	3505	3381	3498	3360	3389	3242	3252	3226	3253	3180	3426	3539	3501	3461	3257	3252	3177	3245	3254	3146	3113	3161	3130	3053	3174	3213	3111	3178	3045	3255	2967	3125	3032
3357	3230	3250	3410	3337	3245	3154	3147	3221	3305	3378	3351	3288	3178	3200	3366	3314	3375	3372	3416	3288	3267	3265	3311	3460	3464	3525	3525	3440	3428	3519	3305	3213	3161	3096	3221	3168	3266	3081	3152	3052	3112	3169	3046	3245	3155	3185	3229	3200	3150
3376	3299	3407	3458	3304	3194	3251	3265	3320	3343	3192	3238	3017	3124	3153	3371	3441	3436	3435	3452	3397	3335	3319	3206	3277	3189	3340	3457	3577	3566	3372	3347	3232	3196	3062	3198	3206	3238	3248	3182	3238	3208	3290	3239	3200	3254	3255	3179	3175	3169
3453	3264	3273	3330	3206	3206	3208	3316	3337	3315	3321	3332	3134	3213	3283	3304	3431	3430	3299	3224	3220	3251	3241	3347	3493	3497	3550	3574	3583	3323	3310	3255	3188	3162	3127	3208	3206	3190	3126	3217	3179	3126	3275	3183	3199	3349	3167	3394	3264	3185
3366	3373	3369	3369	3269	3216	3240	3259	3346	3310	3231	3190	3139	3196	3247	3353	3391	3394	3366	3361	3300	3215	3316	3296	3303	3309	3355	3447	3497	3499	3449	3217	3160	3221	3121	3209	3127	3205	3182	3197	3081	3218	3319	3312	3291	3313	3299	3257	3326	3226
3302	3398	3395	3352	3135	3176	3344	3246	3392	3318	3313	3209	3194	3273	3345	3433	3325	3297	3182	3227	3185	3375	3373	3372	3518	3561	3498	3422	3366	3276	3168	3305	3171	3259	3097	3257	3319	3253	3215	3194	3181	3243	3304	3462	3317	3404	3311	3351	3248	3208
3512	3522	3352	3254	3254	3247	3394	3370	3383	3366	3358	3182	3290	3208	3351	3262	3248	3266	3269	3238	3249	3275	3421	3342	3309	3313	3358	3398	3440	3388	3377	3274	3191	3112	3342	3257	3309	3270	3280	3457	3266	3339	3396	3368	3382	3446	3446	3353	3370	3279
3461	3414	3333	3385	3338	3397	3429	3372	3391	3397	3379	3301	3338	3289	3387	3311	3325	3159	3076	3175	3182	3467	3416	3514	3586	3474	3288	3275	3272	3283	3261	3166	3357	3386	3244	3302	3265	3223	3275	3305	3451	3442	3407	3349	3515	3356	3360	3327	3315	3253
3555	3405	3344	3445	3363	3534	3486	3406	3300	3420	3398	3251	3434	3371	3422	3259	3239	3141	3129	3151	3252	3356	3495	3494	3388	3392	3253	3374	3325	3314	3302	3299	3300	3579	3467	3338	3286	3323	3244	3353	3379	3395	3438	3325	3246	3410	3469	3251	3376	3250
3377	3532	3373	3369	3401	3432	3389	3446	3413	3256	3425	3393	3404	3366	3375	3155	3180	3073	3131	3260	3308	3429	3322	3321	3296	3179	3285	3171	3344	3249	3313	3289	3364	3357	3408	3297	3447	3367	3256	3342	3320	3564	3356	3351	3409	3351	3441	3377	3333	3302
3556	3492	3387	3350	3418	3525	3461	3514	3380	3581	3367	3428	3398	3373	3359	3339	3210	3193	3193	3189	3341	3553	3387	3347	3354	3166	3234	3247	3326	3289	3278	3327	3308	3389	3314	3403	3199	3302	3297	3380	3328	3317	3423	3373	3291	3354	3382	3327	3328	3122
3451	3395	3354	3519	3533	3571	3392	3451	3471	3365	3404	3543	3448	3477	3370	3225	3263	3192	3133	3133	3337	3417	3329	3332	3277	3214	3195	3166	3182	3277	3360	3321	3423	3548	3521	3471	3333	3237	3195	3265	3320	3290	3399	3261	3404	3355	3302	3185	3317	3216
3344	3349	3384	3411	3389	3497	3396	3406	3325	3451	3434	3421	3376	3389	3259	3144	3187	3093	3144	3193	3291	3299	3180	3290	3247	3224	3160	3379	3292	3340	3400	3434	3447	3483	3363	3292	3250	3286	3274	3296	3283	3457	3296	3234	3244	3216	3170	3209	3323	3307
3526	3348	3355	3362	3379	3394	3370	3358	3353	3299	3385	3404	3568	3332	3275	3262	3366	3236	3293	3346	3398	3386	3356	3296	3100	3206	3077	3212	3170	3366	3269	3402	3405	3326	3330	3467	3243	3176	3166	3263	3310	3087	3152	3199	3174	3266	3189	3304	3255	3321
3396	3305	3293	3438	3416	3400	3379	3427	3411	3444	3424	3543	3575	3487	3443	3309	3250	3192	3083	3154	3285	3225	3281	3259	3192	3110	3132	3271	3188	3242	3391	3226	3404	3399	3467	3295	3213	3253	3154	3192	3128	3137	3163	3129	3171	3181	3229	3228	3189	3267
3310	3330	3159	3450	3482	3558	3383	3369	3278	3416	3472	3450	3511	3478	3387	3256	3266	3193	3291	3283	3225	3120	3149	3113	3107	3078	3137	3135	3225	3336	3254	3266	3473	3494	3485	3265	3316	3277	3209	3163	3175	3108	3233	3080	3146	3039	3204	3113	3238	3342
3372	3212	3217	3354	3504	3480	3324	3330	3429	3349	3434	3403	3536	3484	3305	3304	3293	3329	3288	3348	3342	3378	3153	3220	3120	3027	3194	3205	3319	3286	3227	3309	3362	3339	3269	3353	3161	3277	3135	3106	3056	3046	3203	3253	3161	3179	3134	3150	3231	3195
3254	3280	3186	3457	3367	3285	3294	3317	3428	3415	3402	3465	3537	3407	3487	3410	3365	3404	3316	3378	3387	3323	3188	3197	3207	3119	3161	3218	3095	3186	3217	3330	3531	3312	3384	3213	3127	3146	3103	3137	3175	3058	3070	3016	3152	3091	3053	3116	3139	3110
3191	3218	3309	3348	3291	3327	3278	3233	3223	3423	3544	3521	3436	3393	3388	3386	3321	3331	3428	3451	3375	3234	3215	3079	3182	3249	3216	3108	3249	3361	3251	3370	3414	3303	3245	3173	3318	3118	3127	3019	3156	3047	3097	3108	3086	3078	3086	3119	3156	3138
3262	3182	3306	3202	3341	3345	3287	3288	3219	3299	3382	3441	3509	3446	3311	3266	3390	3315	3262	3358	3304	3178	3235	3231	3103	3201	3146	3145	3261	3261	3295	3390	3319	3300	3163	3293	3256	3103	3087	3260	2956	3146	3007	2993	3020	2962	3105	3152	3160	3130
3241	3150	3137	3308	3317	3181	3344	3210	3290	3441	3374	3425	3345	3319	3286	3241	3399	3395	3502	3425	3378	3371	3145	3167	3181	3163	3282	3199	3235	3286	3296	3404	3280	3199	3220	3149	3265	3106	3068	3050	3053	3064	3018	3040	3053	3051	3111	3034	3036	3120
3204	3252	3298	3301	3219	3284	3226	3269	3251	3340	3360	3319	3321	3427	3287	3387	3251	3375	3445	3305	3434	3309	3328	3155	3213	3196	3218	3248	3326	3372	3289	3353	3243	3195	3278	3159	3199	3122	3042	3046	3131	3051	3022	3044	3011	3086	3118	3137	3226	3079
3125	3178	3221	3136	3240	3320	3230	3104	3264	3367	3313	3352	3404	3341	3464	3249	3330	3479	3438	3430	3513	3296	3373	3219	3192	3204	3274	3402	3320	3424	3442	3464	3325	3278	3296	3201	3206	3189	3091	3070	2999	3002	3024	2959	3210	3153	3118	3171	3143	3139
3237	3252	3209	3170	3177	3223	3147	3051	3202	3214	3276	3280	3299	3282	3269	3377	3407	3540	3667	3538	3386	3328	3238	3226	3256	3266	3482	3289	3485	3467	3474	3420	3271	3273	3176	3252	3207	3122	3065	3081	3044	3038	3052	3084	2960	3015	3137	3223	3088	3037
3199	3153	3225	3269	3333	3148	3151	3117	3135	3234	3211	3355	3272	3185	3143	3256	3435	3455	3583	3520	3464	3397	3381	3244	3266	3286	3434	3433	3475	3451	3570	3445	3420	3435	3241	3276	3187	3045	3101	3118	3000	3080	3012	3052	3023	3081	3105	3088	3144	3148
3280	3134	3263	3394	3268	3086	3099	3026	3145	3214	3195	3170	3169	3179	3047	3203	3344	3379	3428	3334	3393	3382	3295	3250	3359	3285	3391	3378	3501	3570	3596	3487	3305	3235	3478	3309	3302	3271	3160	3199	3142	3091	3027	2996	3077	3026	3067	3187	3096	3148
3223	3152	3117	3309	3133	3128	3135	3105	3097	3165	3231	3214	3119	3027	3147	3277	3297	3433	3447	3270	3427	3288	3220	3234	3309	3227	3320	3425	3437	3565	3498	3577	3456	3459	3413	3406	3315	3213	3235	3166	3056	3046	3126	2942	3099	3053	3155	3187	3157	3179
3148	3153	3261	3277	3174	3178	3155	3037	3096	3188	3341	3133	3058	3171	3120	3138	3320	3372	3312	3389	3357	3297	3307	3269	3197	3286	3326	3323	3562	3601	3628	3479	3541	3447	3421	3312	3320	3227	3307	3340	3275	3229	3152	3089	3084	3031	3235	3108	3166	3042
3155	3316	3211	3199	3273	3148	3076	3092	3226	3189	3213	3261	3110	3124	3147	3170	3170	3241	3455	3375	3485	3247	3263	3193	3197	3391	3469	3303	3533	3610	3557	3728	3480	3389	3383	3369	3294	3347	3266	3254	3176	3294	3308	3193	3132	3098	3109	3146	3084	3241
3229	3282	3269	3318	3196	3137	3107	3152	3096	3125	3206	3299	3136	3121	3081	3156	3224	3259	3360	3446	3358	3371	3105	3164	3133	3271	3334	3411	3526	3661	3465	3557	3467	3495	3486	3320	3441	3323	3425	3267	3176	3234	3283	3266	3124	3239	3163	3117	3215	3189
3267	3185	3370	3298	3304	3161	3239	3206	3196	3274	3186	3267	3199	3112	3103	3095	3185	3150	3262	3245	3310	3164	3214	3032	3100	3078	3143	3307	3441	3485	3526	3533	3549	3508	3479	3318	3384	3437	3359	3309	3300	3266	3218	3313	3171	3109	3188	3136	3091	3241
3179	3254	3264	3345	3348	3149	3123	3106	3315	3203	3277	3229	3159	3126	3028	3054	3145	3214	3245	3256	3248	3134	3052	3103	3102	3201	3141	3230	3327	3414	3515	3449	3469	3420	3442	3309	3238	3242	3280	3333	3250	3323	3126	3234	3151	3283	3280	3216	3132	3293
3225	3245	3168	3231	3250	3135	3196	3205	3211	3222	3360	3242	3107	3183	3052	3160	3126	3191	3213	3343	3285	3129	3128	3095	3031	2961	3118	3102	3275	3354	3340	3413	3408	3472	3496	3370	3425	3333	3221	3389	3293	3224	3223	3205	3185	3167	3380	3184	3134	3308
3078	3132	3154	3276	3219	3296	3195	3161	3191	3289	3250	3349	3215	3131	3047	2940	3070	3121	3172	3300	3160	3138	3032	2998	3001	2991	3048	3038	3193	3312	3337	3358	3474	3375	3367	3368	3257	3326	3198	3186	3254	3219	3198	3219	3215	3132	3162	3161	3193	3284
3216	3150	3204	3204	3250	3132	3234	3134	3249	3201	3294	3278	3268	3183	3159	3015	3160	3174	3283	3265	3171	3300	3133	3082	3007	2943	3013	3104	3095	3231	3286	3318	3388	3301	3360	3350	3376	3260	3215	3226	3253	3236	3175	3147	3192	3148	3152	3067	3176	3138
3232	3056	3148	3157	3180	3130	3256	3147	3233	3240	3339	3360	3359	3167	3141	3163	3164	3279	3316	3249	3394	3226	3121	3118	3004	3073	2874	3063	3032	3197	3242	3237	3341	3232	3254	3231	3429	3323	3278	3210	3299	3102	3229	3041	3164	3085	3055	3132	3044	3163
3116	2923	3062	3066	3130	3181	3191	3215	3312	3235	3395	3444	3330	3306	3224	3105	3135	3206	3307	3165	3265	3370	3073	3017	2942	3009	3057	3023	2924	3056	3196	3183	3225	3354	3216	3383	3269	3213	3245	3257	3284	3163	3095	3029	3001	3081	2952	2965	3084	3051
3006	2971	2882	3060	3116	3211	3298	3089	3258	3222	3365	3342	3268	3286	3176	3184	3148	3106	3202	3340	3368	3314	3182	3175	3065	3005	3091	3064	2991	3046	3176	3179	3230	3233	3302	3315	3227	3183	3141	3201	3122	3195	3026	3100	3035	2947	3003	3030	3028	3146
3078	2941	2897	2884	3068	3085	3138	3217	3129	3281	3166	3334	3304	3284	3317	3079	3170	3216	3210	3400	3299	3455	3385	3199	3152	2938	2961	3016	2989	3154	3186	3297	3226	3209	3256	3227	3231	3181	3240	3217	3192	3202	3011	2972	3031	2986	3006	3093	2961	2957
3061	2942	2853	2920	3070	3108	3174	3124	3130	3150	3291	3257	3400	3352	3346	3249	3217	3224	3297	3331	3293	3385	3398	3304	3128	3083	2985	2886	3021	3033	3124	3220	3228	3157	3192	3122	3291	3341	3201	3321	3169	3248	3053	3097	3056	2903	2977	3045	3086	3074
3158	3003	2739	2888	2908	3132	3135	3209	3112	3103	3163	3322	3316	3415	3295	3191	3239	3248	3263	3372	3485	3271	3383	3370	3346	3058	3096	3006	3127	3012	2995	3158	3244	3200	3142	3302	3149	3166	3172	3280	3170	3160	3054	3165	3063	3083	2990	2953	2967	3170
3122	2937	2993	2849	2940	2976	3104	3090	3040	3082	3111	3260	3302	3472	3361	3378	3306	3220	3272	3438	3494	3379	3493	3357	3379	3217	3063	3147	3001	3106	3109	3148	3183	3330	3248	3229	3144	3267	3167	3114	3281	3151	3206	2997	3046	2954	3084	3012	3049	3032
3120	3087	3033	2962	2858	3089	2994	2885	2962	2933	2980	3084	3261	3288	3267	3225	3344	3342	3229	3195	3239	3405	3350	3497	3224	3240	3139	3187	3080	3070	3235	3084	3173	3134	3156	3212	3244	3235	3380	3301	3177	3170	3122	3167	3134	3127	3049	3119	3235	3229
3145	3098	3118	2902	2908	2990	2966	2967	2935	2954	3028	3016	3128	3265	3168	3233	3258	3232	3256	3276	3367	3247	3435	3466	3289	3366	3221	3233	3130	3140	3160	3081	3288	3151	3269	3229	3208	3271	3277	3391	3240	3238	3181	3145	3133	3182	3197	3247	3194	3192
3257	3113	3064	2819	2885	2924	3055	2964	2895	3072	3007	2895	3088	3196	3126	3225	3285	3212	3247	3308	3296	3324	3251	3280	3391	3281	3276	3216	3230	3095	3258	3249	3304	3259	3215	3171	3214	3222	3314	3305	3287	3261	3367	3309	3237	3220	3253	3340	3213	3284
3230	3241	3102	3037	3105	2962	3002	3054	3010	3033	2901	2976	3019	3091	3232	3123	3275	3214	3125	3194	3157	3251	3256	3281	3418	3294	3407	3254	3170	3272	3210	3314	3292	3163	3089	3158	3198	3180	3275	3312	3372	3266	3353	3222	3288	3262	3173	3212	3243	3283
3153	3162	3079	3058	3023	2975	2983	3162	3298	3054	3008	2947	2873	3015	3041	3156	3221	3120	3131	3181	3174	3113	3206	3132	3334	3239	3317	3302	3278	3365	3297	3302	3142	3096	3075	3136	3327	3249	3309	3299	3184	3256	3112	3233	3168	3257	3236	3307	3168	3342
3148	3127	3008	3097	2952	3016	2990	3038	3127	3039	3157	3014	2956	2986	3138	3134	3121	3026	3192	3042	3125	3170	3147	3254	3220	3100	3240	3202	3161	3385	3454	3151	3131	3183	3106	3200	3259	3105	3125	3296	3145	3150	3249	3253	3210	3259	3228	3296	3298	3271
3108	3088	3009	3132	3021	2939	3015	3049	3051	3155	3126	3147	2949	3051	3025	3079	3056	3261	3166	3120	3126	3077	3073	3158	3152	3095	3130	3289	3387	3294	3279	3211	3143	3297	3152	3065	3201	2990	3176	3038	3135	3147	3090	3141	3261	3227	3260	3330	3324	3353
3123	3046	3114	3162	3130	2957	3016	2962	3122	3197	3159	3164	3128	2986	2947	3057	3104	3307	3090	3120	3119	3050	3051	3147	2918	3053	3008	3173	3203	3202	3216	3193	3186	3342	3190	3236	3133	2961	3008	3118	3001	3148	3147	3231	3247	3204	3229	3247	3128	3210
2980	3014	3035	3168	3165	3092	3062	3057	3015	3125	3226	3235	3164	3063	2976	2977	3020	3054	3275	3129	3178	3139	2898	2955	2883	3028	3041	3058	3175	3165	3162	3335	3320	3221	3083	3043	2891	3044	3095	3111	3128	3156	3028	3120	3047	2993	3009	3040	2883	3032
3117	2986	3085	3030	3059	3111	3015	3075	3191	3113	3229	3267	3281	3183	3096	3018	3033	3093	3127	3101	3193	3168	3046	2956	2890	2880	3063	3008	3051	3087	3210	3270	3214	3292	3087	2981	3135	3114	3063	3213	3210	3036	2901	2954	2883	2796	2840	2910	2820	2898
3089	3043	2913	3038	3052	3124	3162	2977	3057	3065	3272	3298	3308	3194	3143	3065	3052	3011	3099	3129	3183	3267	3062	2905	2982	2966	2815	2969	2998	2971	3208	3128	3017	3111	3069	3161	3231	3287	3168	3191	2942	2920	2932	2843	2660	2813	2898	2830	2975	3094
3264	3070	2896	2963	3066	3013	3150	3154	3243	3130	3193	3317	3206	3287	3157	3133	3074	3079	3107	3180	3266	3233	3243	3098	3020	2890	2793	2804	3108	3080	3006	3005	2947	3193	3251	3283	3193	3112	3080	3019	2915	2799	2846	2715	3051	2913	3006	3168	3149	3263
3121	3037	3043	2828	2956	3069	3120	3163	3169	3154	3037	3188	3167	3258	3199	3370	3036	3109	3107	3137	3151	3103	3362	3178	2989	2975	2942	2931	3051	2898	2818	3034	3031	3143	3436	3251	3155	3004	2866	2999	2870	3014	2918	3019	3184	3075	3206	3335	3320	3335
3060	3080	3047	3009	2949	3036	3156	3080	3199	3125	3081	3204	3268	3196	3388	3205	3017	3236	3258	3097	3008	3191	3314	3275	3063	3028	3035	3156	2949	2814	2831	2931	3098	3253	3433	3110	2980	2851	2929	2936	3146	3165	3138	3334	3264	3228	3212	3284	3221	3292
3094	3040	3114	2941	2844	2919	3029	3110	3218	3007	3105	3105	3134	3165	3236	3270	3192	3244	3144	3095	3078	3135	3218	3163	3191	3299	3233	3220	2943	2929	3087	3146	3302	3162	2991	2891	2818	2822	3109	3127	3298	3355	3343	3371	3241	3174	3133	3154	3171	3129
3123	3099	3024	3103	3005	3036	3038	3150	3138	3121	3147	3074	2983	3088	3078	3094	3165	3286	3202	3070	3007	3133	3057	3045	3005	3268	3285	3120	2854	2977	3196	3393	3242	2957	2936	2846	2767	2954	3118	3316	3291	3231	3260	3060	3024	2892	3104	3000	3004	3062
2988	3087	3163	3085	3100	3028	3022	3007	3135	3121	3027	3125	3033	2997	3152	2988	3125	3105	2957	3035	3047	3072	2955	3000	3078	3215	3163	3020	2950	3243	3357	3298	3187	2848	2726	2954	2947	3049	3298	3268	3088	3111	3007	2916	2886	2826	2878	2957	2982	3060
3091	3094	3171	3138	3010	3077	3094	3096	3083	3251	3189	3104	3080	2953	2921	3051	3122	3060	3042	3125	3176	2981	2903	3002	3153	3179	3033	2981	3197	3393	3559	3311	2931	2969	2893	3093	3267	3202	3203	3241	3110	2882	2799	2774	2765	2788	2910	2917	3071	3110
3154	2979	3050	3004	3184	3079	3184	3005	3079	3142	3094	3128	3109	2915	2930	3023	3126	2998	3020	3168	3105	2979	2916	3045	3121	2984	2801	2950	3235	3626	3339	3106	3120	3003	3158	3282	3461	3339	3192	3154	2836	2760	2834	2688	2782	2933	3016	3073	3143	3238
3071	3006	2997	2927	3032	3219	3005	3032	3072	3038	3152	3276	3218	3016	3000	2988	2961	2949	3001	3200	3042	3006	3024	3189	3133	2795	2717	2904	3406	3303	3122	2917	3080	3193	3471	3427	3441	3329	3114	2924	2860	2665	2823	2866	2917	2980	3234	3227	3203	3471
3325	3158	2968	2937	3063	3231	3183	3176	3146	3080	3138	3154	3179	3107	3046	3069	2908	2858	2978	3098	2945	2968	3059	3210	3023	2783	2825	3133	3316	3079	2980	2873	3069	3226	3516	3571	3378	3272	2961	2855	2777	2948	2830	2885	3140	3214	3297	3270	3545	3446
3269	3200	3063	3083	3080	3049	3223	3183	3138	3099	3050	3184	3174	3125	3115	3048	2872	2858	2899	2912	2833	2919	3344	3205	2955	2704	3041	3330	3159	2788	2728	2872	3173	3296	3398	3373	3251	2980	2907	2911	2950	3058	3139	3244	3357	3364	3414	3396	3473	3509
3141	3122	3110	3004	2974	2985	3075	3229	3315	3244	3136	3193	3127	3101	3195	3045	2952	2967	2854	2885	2870	3082	3202	3088	2933	2914	3148	3203	3059	2725	2678	2991	3260	3300	3354	3119	3068	2831	2865	2862	2929	3240	3412	3468	3420	3562	3567	3447	3489	3505
3168	3181	3067	3188	2995	3006	3158	3147	3195	3201	3161	3130	3061	3081	3215	3073	3017	3076	3117	2901	2825	3097	3201	2933	2847	3112	3510	3299	2923	2749	2830	3046	3286	3197	3205	2950	2836	2761	2858	2947	3250	3271	3370	3489	3586	3554	3430	3488	3517	3322
3135	3179	3029	3255	3152	3075	3114	3126	3115	3202	3205	3069	3051	2960	3131	3130	3027	3147	3009	3026	3001	3190	3030	2796	2911	3233	3421	3200	2967	2736	2968	3254	3330	3299	3005	2658	2581	2750	2881	2966	3251	3327	3387	3390	3407	3276	3297	3342	3234	3305
3227	3148	3230	3141	3184	3173	3130	3076	3054	3146	3312	3015	3097	3092	2914	2887	2940	3163	3119	2932	3095	3190	3071	2637	2898	3189	3446	2983	2874	3001	3156	3366	3434	3178	2919	2577	2683	2634	2895	3023	3222	3379	3271	3150	3221	3176	3076	3014	2973	2978
3142	3210	3046	3116	3131	3187	3245	3062	3145	3137	3115	3079	2986	3050	3034	2863	2991	3088	3077	2954	3287	3304	2973	2708	2890	3212	3339	2913	2839	2981	3188	3485	3348	3299	2753	2756	2734	2849	3059	3194	3183	3346	3244	3129	3117	3023	3014	2904	2906	2919
3242	3192	3109	3138	3087	3096	3223	3236	3050	3154	3143	3151	3090	2979	3020	2799	3004	3047	3027	2937	3261	3364	3010	2786	3115	3349	3035	2781	2734	2963	3207	3380	3389	3102	2833	2808	3000	3038	3208	3355	3381	3492	3243	3096	3010	2908	2902	2937	2813	2749
3180	3193	3210	3169	3100	3168	3208	3235	3152	3233	3109	2985	2954	3117	3167	2999	2921	3035	2869	3019	3292	3366	2861	2854	3313	3401	3168	2745	2860	3015	3302	3369	3319	2897	2743	2813	3129	3296	3415	3565	3523	3271	3343	3149	3125	2906	2897	2816	2834	2867
3091	3157	3210	3114	3138	3058	3261	3224	3157	3254	3146	2966	2948	3109	3033	2989	3137	3156	2922	2850	3229	3262	2896	2806	3351	3586	3081	2860	2849	3138	3249	3278	3190	2766	2588	2731	2943	3219	3553	3583	3623	3460	3251	3076	3039	3041	2847	2957	2912	2904
3135	3164	3111	3207	3138	3098	3073	3123	3195	3156	3198	3029	3025	2970	2935	2995	3174	3191	2919	3147	3326	3113	2691	2858	3411	3435	3095	2763	2985	3126	3270	3208	3019	2723	2455	2726	2914	3095	3452	3495	3516	3310	3276	3047	3025	2974	2941	2924	2860	2871
3174	3059	3135	3050	3001	3140	3058	2987	3037	3188	3124	3064	3236	3087	2863	3009	3055	3228	2991	3087	3479	3237	2744	2845	3313	3297	2978	2730	2997	3286	3487	3318	3053	2723	2641	2783	2987	3107	3260	3401	3313	3208	3118	2953	2986	2837	2833	2864	2811	2816
3055	3162	3011	3159	3070	3088	3121	3011	2910	2970	3104	3070	3161	3137	2994	2997	3050	3201	3114	3333	3432	3324	2849	2964	3234	3312	2865	2800	2919	3303	3386	3460	3120	2830	2659	2927	2948	3249	3334	3460	3358	3147	2948	2908	2784	2785	2752	2588	2690	2706
3149	2918	3168	3137	3064	3055	3124	3193	3040	2986	3045	3053	3013	3224	3064	3126	3136	3039	3008	3243	3509	3278	2974	3174	3463	3289	2783	2762	2807	3381	3509	3443	3120	2799	2724	2960	3108	3376	3477	3482	3398	3230	3090	2953	2806	2760	2628	2730	2660	2715
3052	3120	3116	3099	3030	2889	2974	3075	3001	3023	2971	2935	2884	3025	3219	3136	3069	3030	2928	3091	3405	3205	2922	3189	3578	3461	3023	2817	2956	3189	3366	3395	3060	2818	2875	2948	3259	3348	3506	3623	3457	3279	3106	3190	2956	2798	2772	2729	2821	2847
3079	3099	3026	3070	2991	2946	2888	3043	3035	3112	3018	2971	2990	2895	3012	3109	3236	3266	3029	3062	3204	3180	2871	3064	3622	3508	2910	2857	3003	3249	3392	3303	3003	2687	2679	2945	3149	3383	3511	3651	3524	3399	3336	3091	2901	2941	2836	2670	2845	2885
3069	3091	2987	3058	2994	3020	3098	3148	2891	3111	2996	2927	2933	3033	2879	3059	3197	3223	2923	3074	3326	3203	2782	2905	3536	3535	2999	2849	3093	3340	3531	3420	3096	2691	2639	2752	3084	3313	3495	3646	3506	3421	3270	3142	3046	2838	2877	2885	2857	2773
3041	3050	2989	3046	3104	3178	3162	3161	3017	3053	2940	2991	3082	3168	2949	2948	3092	3139	3106	3161	3256	3244	2941	2841	3284	3384	2984	2812	2988	3307	3569	3396	3297	2836	2751	2814	3067	3250	3419	3445	3296	3400	3230	3029	2909	2904	2923	2734	2801	2787
2978	3038	2998	2972	2978	3118	3213	3174	3083	3032	3102	3054	2993	3107	3087	2956	3047	3121	3021	2949	3283	3283	2882	2996	3183	3347	2953	2765	2810	3317	3532	3541	3417	2961	2802	2920	3168	3322	3462	3617	3493	3386	3214	3024	2914	2765	2802	2821	2849	2614
3087	2953	2891	2994	3006	3108	3146	3143	3155	3096	3016	3132	2923	3211	3002	3141	3286	3122	3092	2981	3133	3261	3018	2836	3174	3373	3184	2749	2793	2987	3288	3409	3191	3093	2863	3081	3271	3519	3531	3773	3638	3312	3285	3096	3107	2881	2874	2897	2711	2820
2958	2902	3035	3067	3073	3078	3160	3130	3132	3081	3173	3029	3088	2989	3105	3079	3154	3335	3042	2897	3238	3274	2979	2883	3052	3484	3296	2818	2701	2912	3196	3368	3238	2920	2804	2891	3008	3331	3543	3598	3687	3505	3467	3293	3301	3152	2950	3053	2979	2883
2894	2781	2910	2982	2925	3012	3037	3037	3052	3094	3126	3163	3085	3127	3044	3096	3073	3245	3167	2952	3079	3188	3005	2770	2889	3370	3315	2879	2759	2889	3165	3336	3318	3134	2859	2698	2755	3041	3169	3447	3526	3546	3385	3306	3212	3167	3116	3062	2941	2967
2864	2869	2899	3005	3016	2947	3053	2931	2993	3115	3131	3080	3081	3258	3168	3184	3160	3244	3260	3090	3244	3324	3203	2899	2897	3255	3231	3050	2738	2832	3232	3531	3361	3431	3017	2757	2725	2949	2975	3282	3296	3343	3309	3260	3112	3200	3125	2952	2915	2992
2907	2964	2955	2921	2917	2956	2959	3040	3037	2971	3054	3088	3163	3165	3130	3075	3084	3211	3210	3056	2964	3258	3312	2971	2831	3155	3359	3154	2769	2836	3026	3433	3540	3509	3294	3030	2832	2957	3061	3176	3289	3345	3429	3338	3351	3217	3129	3194	3036	2966
3038	2991	2971	2982	2991	2915	2891	2975	2990	2997	3100	3024	2998	2939	3207	3072	3240	3179	3141	3013	2919	3232	3240	3125	2943	3080	3449	3397	3050	2839	2911	3202	3390	3399	3324	3152	2936	3065	2993	3110	3326	3404	3554	3426	3440	3515	3481	3338	3157	3211
3059	3017	3052	2965	3133	2997	2962	2897	2886	2944	2948	2894	3048	3066	3030	3058	3136	3222	3181	3044	2961	2996	3140	3163	2888	2915	3431	3572	3274	2953	2860	3179	3290	3436	3393	3230	2943	2879	2943	2915	3018	3276	3309	3627	3499	3519	3662	3532	3478	3342
2936	2996	2932	3122	3043	3165	3060	3029	3002	3051	3029	3063	3019	2950	3163	3065	3065	3125	3232	3082	2980	2915	3092	3160	2870	2792	3236	3493	3439	3127	2954	3050	3389	3486	3498	3356	3164	2918	2833	2763	2951	3028	3224	3390	3500	3482	3645	3504	3423	3495
2941	3096	3081	3118	2967	3171	2984	3109	2995	3081	2987	2976	3062	3079	3077	3040	3036	3113	3012	3039	2919	2899	2947	3134	3016	2841	2916	3296	3451	3166	3014	2964	3174	3362	3486	3464	3452	3189	2919	2880	2859	2832	3001	3220	3405	3358	3473	3534	3405	3499
3071	3145	3151	3055	3157	3167	3134	3046	3084	3040	3036	3149	3106	3088	3104	2997	3117	2938	2958	3044	2927	2904	2989	3079	3069	2982	2937	3151	3344	3159	3044	2852	2866	3225	3382	3416	3443	3201	3123	2834	2761	2956	2952	3130	3247	3212	3519	3536	3537	3505
3012	3088	3098	3106	3051	3121	3054	3146	3177	3064	3061	3222	3056	3099	3051	3087	3022	2922	2971	3009	2906	2884	2885	3005	3041	3024	2855	2824	3248	3280	3138	2937	2743	2915	3170	3286	3272	3305	3193	3032	2864	2968	2857	3000	3181	3271	3252	3327	3432	3477
3053	2993	3089	3095	3090	3091	3037	3138	3189	3146	3151	3088	3184	3079	2988	2935	3013	2988	3000	3060	3044	2913	2897	2854	3019	3164	3002	2945	3019	3265	3307	3081	2911	2741	3042	3088	3159	3300	3159	3191	3055	2884	2834	2864	2928	2998	3128	3095	3110	3215
3027	2970	3019	3096	3066	2994	3003	3026	3001	3108	3124	3047	3216	3053	3036	3084	2974	2958	2901	3008	3107	3092	2917	2988	3004	3044	3180	2896	2973	3051	3208	3275	3055	3020	2914	2976	3196	3176	3214	3355	3076	3016	3042	2870	2896	2896	2894	2885	2815	2918
3056	3076	2919	3007	2875	2963	2971	2968	3047	3083	2945	2954	3092	3057	2961	3044	2958	2902	2965	3035	3149	3103	2971	3013	3066	3094	2990	2982	2864	2925	3110	3318	3213	2960	2864	2820	2986	3074	3273	3287	3273	3294	3181	3193	3048	3046	2944	2813	2896	2954
3073	3105	3058	3006	2996	2999	2957	2956	2774	3077	3094	2988	2995	3012	2972	2886	2942	2941	2947	2878	2986	3221	3144	3195	3094	3150	3326	3247	3063	2888	3097	3260	3314	3332	2998	2833	2775	2941	3084	3110	3275	3318	3336	3204	3360	3162	3100	3144	2943	3025
3026	3032	3056	2965	2878	3005	2987	2902	2912	2945	2959	2933	3062	2990	2990	2954	2970	2899	2965	3046	3040	3076	3246	3215	3084	3059	3092	3176	3176	2948	2930	3087	3269	3264	3169	3042	2814	2949	2909	3003	3095	3189	3355	3536	3322	3331	3257	3262	3196	3151
3042	2969	2972	2918	3066	2954	2858	2865	2888	2890	2816	3049	2828	3017	2981	3011	2923	2883	3082	2983	3132	3080	3121	3157	3149	3017	3027	3048	3117	3231	3023	2908	3105	3260	3238	3331	3123	2970	2800	3004	3075	3213	3287	3449	3383	3268	3333	3295	3481	3356
2997	2998	2954	2921	2988	2885	3053	3130	2889	2934	3034	2932	3065	2914	2854	2877	2868	2993	2904	3128	2912	3004	3065	3078	3040	2962	2929	2904	3093	3199	2982	2968	2920	2869	3247	3300	3405	3179	3077	2905	2970	3098	3249	3271	3251	3350	3420	3473	3387	3395
3026	2979	2858	2936	2922	3017	2984	3015	3013	3044	2914	3120	3099	2934	2896	3041	3105	3055	3025	3084	3158	3046	2988	2927	2966	2910	2916	2879	2952	2969	3116	3095	2888	2941	2878	3188	3174	3225	3147	3120	3017	3012	2866	3003	3144	3212	3239	3216	3310	3418
2887	2797	2813	2941	2870	2973	3031	3116	3037	3006	3031	2974	2922	2931	2889	2910	3011	3002	3007	3042	3117	2957	2955	2986	2923	2997	2925	3003	2919	2907	3042	3184	2961	2890	2818	2860	3137	3262	3168	3082	3048	3115	2965	3047	2998	3036	2943	3088	3100	3220
2766	2713	2761	2802	2838	2934	2993	2943	2912	3060	2967	3082	3084	2942	3045	2988	3116	3198	3054	3059	3051	3101	3083	2961	2899	2935	2943	2896	2940	2866	2872	2981	3126	3038	3005	2897	2904	2917	3160	3162	3218	3184	3197	3239	3076	3002	2982	3025	2973	3090
2790	2721	2668	2857	2873	2873	2864	2963	2941	2912	3053	2976	3095	3012	2994	3000	3003	3127	3167	3029	3104	3120	3014	3061	2950	2947	2915	3087	2944	3000	2891	2984	3008	3110	3100	3026	2922	2965	2991	3113	3049	3182	3230	3280	3293	3059	3285	3148	3168	3116
2833	2878	2766	2732	2694	2795	2890	2783	2955	2982	2837	3009	3065	3041	3125	3001	3001	3040	3072	3235	3068	3088	3046	2991	3004	2890	3139	3051	2988	2998	3100	2988	3057	3128	3151	3120	3122	3048	2920	3001	2937	3071	3162	3170	3330	3172	3218	3255	3225	3386
2856	2834	2723	2777	2759	2792	2809	2884	2889	2930	2940	2995	2954	3009	2941	2930	2867	3005	3087	3109	3057	2936	2965	2890	3022	2994	3051	3037	2966	3058	3141	3077	3118	3076	3135	3103	3211	3196	3095	3083	3017	2897	3097	3105	3089	3106	3151	3258	3244	3320
2864	2850	2738	2759	2802	2967	2872	2920	2942	2883	2814	2858	2964	2913	2973	3000	2943	2903	3067	2939	2917	2916	2891	2955	3018	2958	3067	3024	3029	3045	3121	3106	3087	3063	3029	3043	3058	3140	3190	3204	3238	3026	2989	3012	3000	3079	3048	3115	3290	3164
2980	2880	2761	2799	2905	2969	2899	2842	2957	2799	2945	2962	2912	2880	2877	2957	2940	2954	2817	2860	2905	2824	2983	2956	2920	2958	2940	2998	3061	2904	3102	3061	3160	3058	3127	2994	3133	3111	3107	3181	3246	3284	3169	3094	3149	3109	3096	3254	3187	3029
2865	2774	2847	2935	2886	2844	2972	2894	2962	3045	2926	2974	2988	2875	2847	2818	2864	2936	2825	2839	2902	2882	2968	2932	2883	2779	2959	3018	2897	3064	2961	2950	2982	3199	2960	3101	3076	3028	2971	3122	3079	3090	3246	3244	3312	3289	3265	3262	3172	3260
2956	2816	2818	2891	2919	2971	2866	2942	2859	2908	3013	2950	2861	2903	2861	2912	2826	2909	2759	2833	2787	2858	2848	2917	2874	2840	2837	2970	2863	2873	3159	2941	2944	2980	3032	3109	3027	2983	3002	2924	3011	3063	3132	3112	3153	3118	3138	3049	3168	3198
2823	2949	3033	2916	2922	2986	2959	2781	2759	2858	2767	3019	2887	2822	2826	3031	2948	2798	2890	2887	2776	2895	2833	2806	2992	2903	2900	2892	2867	2913	2964	3008	2878	2982	3012	2947	2971	2985	2797	2991	2981	3051	3055	3086	3079	3033	3025	3068	3109	3136
2875	2870	2772	3016	2943	2892	2874	2763	2758	2866	2800	2788	2812	2838	2847	2836	2956	2794	2885	2892	2885	2963	2989	2921	2925	3001	2965	2937	2904	2961	2850	2937	3014	2979	2855	2824	2904	2922	3117	2943	3020	3025	3061	3083	3106	3097	3116	3125	3100	3118
2858	2916	2858	2864	2924	2932	2911	2781	2800	2830	2741	2772	2778	2767	2830	2846	2870	2893	2739	2863	2860	2989	2841	3045	2974	3066	2997	2992	2958	2964	2893	3018	3006	2959	2857	2895	2878	2930	2884	3021	3070	3119	3068	3140	3165	3149	3142	3104	3078	3129
2754	2805	2760	2948	2794	2815	2827	2715	2821	2618	2715	2739	2768	2830	2847	2812	2884	2920	2868	2885	2859	2833	2889	3012	2931	3084	3077	3005	2930	2886	2911	2889	2915	2961	2949	2988	2953	2911	2969	2932	3100	3024	3156	3153	3035	3140	3201	2996	3134	3076
2949	2766	2729	2807	2965	2887	2843	2765	2820	2753	2676	2945	2928	2895	2891	2763	2773	2776	2874	2887	2921	2989	2939	2958	3099	2999	3008	2986	3026	2888	2942	3048	2966	2973	2930	2940	3004	3060	2969	3038	3148	3025	3159	3204	3127	3067	3106	2969	3135	3174
2803	2839	2812	2785	2810	2778	2914	2697	2805	2873	2798	2819	2878	2870	2767	2862	2753	2906	2904	2835	2902	2975	2998	2920	2845	2998	2965	2920	2910	2896	2942	2798	3003	2934	2986	2997	3072	3046	3071	3151	3126	3136	3166	3106	3091	3159	3082	3065	3231	3243
2736	2708	2692	2793	2841	2766	2833	2861	2892	2794	2899	2797	2821	2735	2844	2924	2854	2830	2924	2927	2966	2931	2938	2836	2971	2937	3038	2893	2942	2994	2898	2960	2980	2973	2958	3007	2972	2990	2997	3044	3095	3044	3151	3181	3023	3040	3168	3207	3195	3161
2712	2752	2734	2735	2874	2847	2728	2867	2825	2823	2831	2927	2866	2801	2905	2921	2890	2873	2864	3012	2993	3033	2851	3007	2955	2839	2987	2950	2945	2820	2908	2872	2921	3010	2884	2963	2949	3016	2953	3091	3080	3044	3077	2965	3046	3101	3131	3167	3110	3102
2777	2799	2637	2612	2696	2864	2881	2887	2721	2850	2834	2836	2870	2870	2985	2957	2807	2939	2911	2963	2898	3037	2973	2899	2770	2836	2846	2912	2996	2806	2901	2892	2864	2973	2968	2967	2998	2947	3090	2969	2988	3039	3010	2851	2918	3034	3102	3214	3103	3077
2652	2638	2735	2772	2654	2786	2837	2937	2746	2802	2894	2878	2941	2974	2830	2873	2952	2901	2854	2921	2916	2928	3023	2844	2992	2872	2801	3015	2884	2880	2918	2951	3037	3100	3042	2942	2902	2981	2887	3008	3035	3131	3065	3057	3086	2996	3037	3097	3080	3184
2744	2627	2645	2776	2774	2712	2844	2882	2925	2841	2953	2997	2797	2824	2825	2783	2970	2836	2867	2956	2991	3066	2915	2896	2980	2962	3044	2807	2885	2926	2852	3128	3015	2996	2897	2862	2983	3006	2953	2939	3008	3102	3034	3065	3035	3065	3108	3120	3097	3098
2835	2666	2701	2833	2891	2884	2759	2874	2886	2995	2811	2894	2992	2770	2797	2899	2786	2949	2702	2864	2921	2938	2950	2859	2837	2921	2780	2929	2933	2902	3018	2987	2978	2978	3016	2972	3000	2999	2926	3007	2910	3006	3025	3025	2949	3037	3044	2926	3175	3192
2789	2781	2711	2734	2866	2887	2783	2740	2893	2872	2935	2814	2862	2847	2785	2738	2740	2804	2902	2826	2785	2836	2911	3028	2929	2961	2846	2898	2997	2942	2933	3020	3009	2946	2904	2910	2955	2860	2984	2937	3066	3111	3040	2956	2984	2967	2977	3005	2980	3167
2718	2938	2815	2720	2711	2835	2926	2733	2797	2850	2867	2738	2794	2759	2834	2829	2906	2759	2852	2793	2879	2662	2880	2923	2938	2915	2874	2844	2906	2828	3040	2954	2968	2972	2840	2860	2960	2965	2920	2862	2940	3013	3029	2972	3043	2992	2986	3055	2898	3022
2662	2717	2851	2887	2744	2810	2875	2876	2758	2820	2785	2741	2841	2795	2863	2760	2924	2688	2904	2806	2768	2901	2928	2881	3093	2898	2941	2791	2895	2948	2939	2876	2870	2900	2956	2973	2921	2851	2815	2858	2818	2979	2897	2851	3013	2980	3037	2915	3011	2900
2645	2664	2724	2910	2848	2791	2837	2903	2749	2819	2825	2790	2714	2887	2855	2780	2842	2793	2849	2903	2823	2886	2923	2988	2826	2963	2883	2959	2883	2908	2850	2974	2889	2814	2885	2897	2856	2825	2793	2907	2830	2907	2941	2976	2990	2915	2975	2796	2860	2960
2731	2557	2587	2967	3077	2819	2823	2798	2800	2673	2734	2740	2685	2963	2961	2862	2854	2866	2924	2885	2827	2803	2816	2900	2916	2996	2997	2879	2818	2817	2910	2862	2874	2947	2842	2773	2763	2898	2838	2931	2855	2872	2868	3005	2854	2948	2863	2772	2844	2817
2958	2775	2545	2710	2913	2970	2649	2872	2794	2689	2684	2883	2808	2823	2914	2956	2892	2829	2873	2893	2819	2868	2932	3011	3033	3076	3021	2904	2919	2863	2862	2942	2890	2871	2827	2883	2979	2901	2885	2721	2923	2802	2843	3001	2883	2932	2851	2889	2910	2946
3063	2930	2548	2619	2829	2969	2768	2677	2781	2733	2759	2821	2778	2811	2951	2912	2879	3015	2941	2906	2929	2839	2898	2927	2954	2910	2962	3000	2872	2855	2751	2808	2947	2902	2955	2824	2873	2987	2866	2899	2879	2924	2766	2742	2867	2904	2928	2963	2960	2847
2816	2960	2849	2713	2728	2942	2882	2637	2900	2855	2754	2813	2785	2716	2953	2865	2866	2948	2910	3014	2969	2881	2923	2981	2893	2906	2914	2947	2846	2803	2693	2866	2943	2959	2919	2950	2781	2874	2851	2847	2781	2750	2778	2845	2841	2833	2884	2860	2922	2966
2748	3073	2917	2735	2664	2858	3012	2615	2699	3175	2894	2828	2918	2925	2894	3027	2974	2961	2863	2844	2997	2895	2917	2968	2983	2981	2967	2912	2947	2841	2792	2785	2859	2949	2830	3013	2872	2911	2890	2788	2788	2918	2851	2937	2804	2847	2869	2898	2940	2904
2547	2898	3040	2749	2618	2708	2969	2761	2601	2954	2899	2849	2940	2875	3003	3011	2938	2912	2799	2966	2931	2879	2952	2978	2915	2981	2858	2959	2971	2923	2834	2939	2929	2908	2861	2859	2836	2856	2811	2820	2825	2819	2827	2834	2748	2894	2876	2853	2918	2976
2490	2645	3031	2915	2651	2722	3035	2843	2673	2977	2824	2653	2906	2844	2844	2847	2847	2882	2935	2911	2939	2927	2886	2884	2938	2864	2969	2871	2834	2737	2957	2994	2926	2894	2872	2766	2800	2816	2755	2875	2867	2820	2803	2875	2857	2841	2934	2889	2870	2876
2546	2596	2990	2975	2624	2721	3014	3015	2641	2888	2989	2644	2844	2995	2725	2897	2850	2954	2939	2975	2885	2858	2870	2858	2850	2886	2889	2957	2789	2792	2927	2985	2915	2929	2904	2871	2777	2827	2755	2784	2897	2873	2829	2768	2902	2800	2904	2967	2869	2911
2614	2630	2827	3088	2771	2612	2936	3126	2728	2765	3018	2779	2872	2922	2728	2859	2734	2751	2895	2787	2819	2978	2793	2978	2768	2750	2888	2859	2806	2936	2850	2932	2852	2876	2982	2819	2678	2764	2753	2776	2794	2743	2857	2768	2916	2862	2828	2852	2860	2926
2687	2498	2866	3083	2810	2511	2817	3125	2768	2841	3148	2758	2788	2905	2771	2871	2884	2788	2811	2836	2779	2901	2950	2874	2838	2867	2832	2793	2921	2865	3019	2830	2836	2887	2908	2951	2734	2836	2731	2796	2843	2789	2806	2935	2931	2853	2925	2725	2919	2952
2751	2471	2688	3028	2977	2574	2902	3079	2913	2747	3136	2813	2797	2886	2806	2840	2797	2806	2752	2809	2989	2957	2885	2791	2851	2755	2830	2823	2816	2944	2897	2879	2896	2883	2845	2852	2764	2789	2735	2641	2735	2774	2870	2888	2780	2847	2979	2848	2885	2861
2815	2514	2765	3002	2835	2565	2727	2938	2745	2872	3010	2884	2793	3004	2682	2931	2730	2805	2973	2887	2971	2883	3013	2887	2809	2857	2861	2829	2930	2901	2790	2884	2887	2901	2839	2867	2914	2879	2743	2798	2678	2748	2867	2800	2823	2822	2753	2831	2795	2918
2780	2529	2827	3068	2855	2610	2721	2948	2784	2674	3055	2857	2773	3003	2772	2880	2911	2842	2911	2836	2975	2799	2872	2776	2785	2722	2791	2837	2846	2883	2938	2859	2830	2992	2880	2844	2796	2845	2926	2782	2865	2739	2880	2872	2761	2800	2717	2677	2737	2805
2779	2542	2883	3144	2772	2601	2796	3008	2798	2736	2943	2833	2807	2878	2757	2891	2825	2866	2829	2702	2766	2738	2821	2750	2798	2862	2801	2815	2811	2718	2855	2903	2831	2872	2967	2934	2882	2858	2768	2745	2886	2759	2880	2826	2732	2855	2781	2728	2804	2782
2737	2687	2864	3069	2801	2681	2954	2984	2818	2728	3052	2727	2840	2923	2725	2916	2885	2867	2934	2789	2777	2690	2737	2835	2752	2824	2815	2832	2936	2676	2848	2880	2860	2902	2926	2818	2826	2745	2839	2802	2868	2861	2984	2869	2667	2728	2652	2815	2809	2844
2717	2832	3141	2984	2755	2697	3104	2864	2682	2814	3001	2643	2949	2956	2855	2998	2842	2812	2784	2796	2781	2669	2825	2710	2764	2847	2783	2833	2786	2884	2813	2822	2883	2852	2828	2913	2780	2860	2914	2899	2787	2809	2841	2814	2733	2738	2651	2720	2869	2882
2799	2993	3078	2903	2561	2683	2950	2914	2744	2871	2946	2830	3052	2903	2751	2995	2707	2856	2800	2828	2717	2828	2782	2826	2795	3017	2782	2916	2935	2773	2871	2910	2869	2892	2929	2945	2738	2863	2877	2749	2882	2864	2799	2844	2707	2783	2722	2716	2697	2882
3018	3141	3205	2746	2483	2782	2899	2720	2668	2937	2890	2774	2921	2809	2896	2912	2729	2813	2794	2883	2832	2785	2730	2842	2954	3006	2880	2959	2826	2847	2803	2830	2899	2940	2919	2874	2971	2852	2825	2761	2810	2835	2913	2731	2827	2781	2779	2690	2786	2811
3197	3298	3032	2689	2703	2902	2851	2688	2768	3031	2844	2882	3001	2751	2827	2820	2740	2851	2647	2818	2638	2707	2836	2840	2891	2993	2864	2856	2861	2851	2793	2891	2745	2906	2890	2949	2941	2758	2750	2679	2751	2754	2749	2813	2707	2691	2865	2813	2762	2759
3307	3220	2962	2805	2845	3006	2780	2645	2714	2775	2755	2684	2895	2752	2723	2746	2745	2791	2720	2774	2778	2742	2689	2793	2816	2867	2879	2817	2786	2950	2829	2851	2713	2763	2796	2852	2735	2717	2757	2745	2813	2800	2839	2784	2849	2750	2760	2702	2725	2633
3250	3148	2766	2785	3087	2922	2645	2650	2858	2687	2634	2810	2808	2775	2861	2685	2620	2710	2728	2730	2673	2878	2811	2832	2759	2938	2729	2945	2832	2917	2748	2855	2806	2692	2782	2853	2751	2781	2753	2866	2722	2761	2862	2744	2834	2752	2721	2633	2665	2691
3067	2896	2793	2933	3097	2931	2682	2931	2879	2796	2787	2859	2844	2841	2811	2768	2775	2870	2764	2787	2728	2890	2881	2856	2771	2840	2893	2921	2854	2776	2819	2869	2750	2842	2764	2819	2785	2876	2731	2832	2804	2755	2771	2826	2749	2734	2763	2623	2728	2768
2979	2590	2943	2947	2969	2885	2832	2976	2738	2780	2941	2874	2912	3000	2912	2995	2963	2959	3020	2851	2937	2858	3078	2886	2961	2860	2901	2984	2928	2813	2866	2811	2807	2846	2848	2983	2972	2912	2939	2937	2911	2871	2803	2853	2877	2787	2858	2767	2735	2803
2938	2860	2823	2861	2776	2857	2911	2926	2733	2726	2843	2884	2810	3055	2901	3087	3114	2970	3052	2830	2993	2889	2842	2864	2908	2835	2966	2943	2927	2902	2835	2816	2803	2842	2823	2856	2916	2997	2884	2918	2781	2861	2851	2872	2845	2814	2811	2760	2748	2813
3133	3032	2901	2792	2741	2940	2938	2865	2834	2687	2935	2781	3045	2985	2917	3019	2890	3092	2877	2854	2801	2915	2919	2798	2909	2886	2836	2901	2865	2982	2906	2777	2842	2899	2816	2803	2901	2869	2787	2875	2713	2788	2795	2737	2795	2807	2889	2714	2741	2745
[truncated: 920 more columns]
