# Supplementary material for: Spatial Resolution and Refractive Index Contrast of Resonant Photonic Crystal Surfaces for Biosensing
Source: IEEE Photonics J. Author manuscript; Available in PMC 2015 Sep 7. (PMC4561521; doi:10.1109/JPHOT.2015.2435699)
Supplement: fig4_data [file NIHMS64775-supplement-fig4_data.gz › Volumes/graham/MacBook_backup/PhD_folder_2015_06_02/paper_improvements/IEEE_J_Photonics/final_files/data_files/fig4/ref/r13.csv]

3946	3494	3412	3305	3384	3483	3620	3651	3725	3496	3572	3547	3509	3495	3501	3331	3395	3358	3415	3390	3432	3499	3663	3556	3519	3456	3452	3480	3592	3516	3511	3484	3454	3485	3554	3514	3444	3431	3462	3531	3515	3485	3470	3392	3509	3441	3542	3603	3546	3510
3811	3457	3318	3308	3489	3734	3847	3835	3795	3823	3787	3647	3712	3688	3501	3315	3368	3294	3321	3478	3470	3538	3595	3577	3497	3473	3476	3537	3497	3576	3549	3547	3518	3600	3488	3608	3548	3574	3597	3451	3626	3691	3537	3474	3502	3490	3517	3575	3538	3596
3650	3374	3448	3487	3574	3789	3811	3942	3674	3805	3518	3528	3497	3382	3316	3308	3336	3300	3296	3320	3529	3440	3397	3484	3359	3352	3528	3407	3411	3441	3392	3492	3431	3491	3421	3574	3462	3593	3552	3583	3656	3574	3508	3357	3459	3409	3445	3381	3468	3530
3547	3430	3398	3505	3678	3592	3852	3699	3797	3642	3444	3450	3202	3226	3212	3292	3269	3260	3277	3393	3373	3372	3385	3283	3337	3307	3420	3474	3330	3481	3483	3479	3455	3460	3324	3511	3394	3613	3531	3619	3540	3691	3403	3370	3241	3412	3326	3355	3318	3204
3494	3536	3540	3529	3525	3607	3650	3679	3668	3455	3345	3355	3240	3103	3281	3305	3376	3381	3308	3310	3299	3404	3305	3211	3323	3453	3375	3260	3251	3294	3331	3493	3301	3355	3491	3345	3494	3438	3401	3447	3571	3355	3326	3287	3295	3288	3334	3348	3266	3257
3465	3514	3704	3670	3539	3518	3475	3502	3441	3335	3466	3208	3203	3224	3140	3264	3394	3364	3493	3532	3203	3402	3218	3315	3303	3376	3295	3222	3252	3254	3354	3381	3326	3363	3385	3423	3496	3414	3559	3364	3543	3428	3518	3370	3348	3369	3293	3166	3225	3225
3631	3424	3551	3504	3410	3407	3405	3448	3289	3399	3207	3243	3234	3175	3560	3361	3417	3349	3555	3513	3364	3426	3290	3322	3314	3353	3224	3195	3338	3364	3334	3276	3283	3370	3370	3513	3511	3622	3529	3608	3550	3439	3522	3325	3308	3415	3326	3166	3282	3242
3515	3591	3594	3433	3286	3362	3242	3284	3379	3330	3242	3194	3220	3319	3315	3314	3248	3556	3524	3527	3474	3408	3391	3335	3349	3395	3334	3353	3268	3278	3234	3300	3308	3429	3444	3534	3450	3493	3498	3565	3486	3471	3583	3502	3491	3327	3289	3167	3409	3324
3366	3470	3551	3390	3373	3348	3094	3240	3407	3301	3230	3392	3424	3324	3386	3338	3377	3401	3551	3483	3515	3485	3345	3367	3443	3400	3307	3288	3355	3322	3319	3376	3479	3528	3547	3728	3516	3537	3682	3594	3591	3586	3567	3525	3575	3349	3337	3433	3289	3346
3457	3568	3450	3416	3498	3229	3234	3291	3286	3264	3172	3315	3283	3476	3395	3304	3394	3469	3495	3544	3538	3545	3616	3529	3465	3482	3403	3312	3403	3283	3370	3504	3233	3704	3605	3583	3597	3702	3565	3583	3580	3659	3647	3618	3674	3459	3495	3450	3548	3407
3310	3445	3422	3501	3410	3286	3349	3292	3244	3250	3355	3352	3419	3457	3343	3461	3272	3433	3408	3491	3571	3689	3601	3569	3447	3526	3417	3423	3452	3391	3533	3473	3505	3630	3664	3658	3621	3503	3690	3785	3641	3759	3699	3666	3607	3653	3586	3366	3414	3475
3366	3380	3426	3474	3382	3274	3349	3305	3406	3327	3320	3305	3390	3420	3453	3444	3360	3294	3434	3515	3529	3662	3626	3611	3640	3586	3638	3573	3405	3452	3524	3601	3593	3475	3710	3578	3594	3601	3670	3695	3702	3831	3811	3738	3633	3694	3550	3591	3417	3416
3350	3345	3404	3463	3394	3501	3482	3436	3287	3384	3248	3306	3316	3407	3333	3340	3226	3391	3525	3506	3656	3728	3654	3550	3607	3432	3674	3619	3531	3686	3620	3580	3518	3481	3635	3671	3683	3712	3943	3785	3858	3882	3768	3746	3868	3691	3717	3552	3534	3411
3428	3404	3350	3287	3389	3421	3621	3527	3444	3459	3333	3441	3438	3475	3560	3308	3375	3490	3496	3617	3612	3648	3642	3679	3563	3631	3608	3721	3609	3730	3647	3628	3658	3591	3638	3657	3738	3756	3846	3823	3841	3904	3700	3869	3788	3821	3677	3640	3514	3621
3546	3424	3281	3297	3401	3508	3444	3624	3557	3339	3408	3383	3461	3570	3377	3532	3554	3394	3562	3700	3663	3761	3602	3585	3579	3638	3582	3726	3752	3687	3713	3738	3582	3703	3631	3610	3630	3632	3749	3769	3845	3934	3767	3693	3719	3639	3701	3786	3655	3693
3582	3396	3209	3301	3366	3632	3610	3623	3500	3664	3600	3491	3521	3511	3429	3578	3604	3571	3669	3531	3601	3564	3645	3522	3557	3606	3589	3588	3834	3683	3614	3541	3673	3618	3683	3559	3686	3754	3770	3759	3874	3751	3861	3732	3835	3726	3860	3746	3830	3602
3641	3567	3303	3248	3517	3583	3585	3635	3620	3627	3620	3473	3649	3513	3485	3484	3453	3576	3616	3553	3653	3520	3483	3492	3492	3539	3519	3530	3532	3603	3574	3575	3595	3678	3522	3706	3671	3658	3838	3726	3742	3852	3749	3843	3826	3872	3865	3757	3776	3728
3626	3577	3524	3410	3414	3561	3600	3718	3553	3660	3576	3405	3621	3543	3550	3656	3590	3469	3429	3702	3605	3435	3298	3468	3455	3622	3483	3560	3556	3478	3553	3421	3578	3745	3750	3688	3732	3717	3830	3733	3790	3919	3707	3871	3909	3896	3884	4026	3730	3751
3808	3542	3602	3550	3531	3687	3604	3635	3656	3602	3621	3547	3575	3531	3612	3510	3632	3697	3639	3630	3647	3501	3449	3468	3516	3566	3439	3293	3481	3479	3459	3521	3545	3705	3737	3648	3660	3705	3705	3720	3767	3651	3969	3841	3983	3971	4032	3694	3776	3709
3788	3596	3692	3579	3721	3693	3668	3786	3705	3693	3681	3540	3677	3717	3611	3736	3619	3665	3558	3571	3435	3486	3488	3452	3530	3383	3427	3310	3366	3569	3446	3535	3631	3671	3714	3643	3699	3592	3732	3826	3680	3885	3869	3867	3992	3897	3906	3828	3784	3695
3839	3740	3734	3519	3626	3625	3791	3856	3849	3696	3685	3703	3735	3730	3711	3615	3692	3641	3543	3425	3587	3413	3482	3527	3367	3465	3448	3510	3449	3529	3489	3567	3502	3615	3602	3595	3706	3771	3721	3660	3650	3740	3729	3927	3804	3882	3927	3763	3771	3687
3738	3713	3631	3714	3793	3905	3764	3758	3734	3870	3800	3759	3897	3595	3615	3483	3557	3448	3589	3583	3470	3586	3540	3538	3602	3453	3426	3446	3423	3530	3423	3487	3549	3573	3450	3745	3716	3636	3708	3646	3644	3699	3775	3855	3841	3858	3885	3798	3726	3758
3500	3557	3631	3608	3793	3820	3830	3820	3925	3869	3848	3795	3816	3710	3698	3436	3456	3483	3434	3533	3634	3747	3513	3510	3521	3378	3530	3487	3446	3549	3488	3430	3575	3472	3561	3519	3606	3758	3718	3720	3663	3783	3603	3658	3691	3823	3799	3799	3823	3858
3536	3539	3487	3595	3761	3747	3795	3755	3949	3983	4013	3988	3688	3741	3465	3429	3441	3462	3629	3567	3567	3598	3715	3488	3528	3602	3530	3466	3495	3494	3530	3539	3503	3499	3605	3606	3660	3666	3791	3776	3687	3816	3707	3688	3712	3684	3860	3757	3923	3885
3510	3488	3479	3573	3781	3758	3799	3954	4035	3983	3964	3835	3730	3515	3387	3413	3547	3652	3698	3666	3602	3685	3655	3536	3426	3417	3512	3468	3511	3425	3515	3594	3458	3516	3428	3626	3685	3650	3730	3662	3752	3602	3793	3652	3721	3722	3938	3795	3903	3829
3323	3434	3442	3493	3725	3674	3744	3768	3803	3772	3846	3743	3662	3544	3472	3459	3492	3658	3751	3682	3601	3581	3546	3499	3462	3459	3399	3502	3481	3507	3301	3457	3317	3531	3474	3514	3557	3663	3800	3789	3790	3787	3768	3706	3708	3848	3851	4031	3879	3875
3373	3432	3461	3545	3619	3713	3705	3673	3708	3770	3718	3550	3530	3546	3593	3704	3515	3747	3741	3498	3592	3568	3506	3517	3409	3434	3509	3606	3550	3471	3363	3402	3300	3505	3475	3459	3527	3661	3562	3685	3725	3883	3771	3840	3757	3729	3745	3802	3840	3784
3592	3399	3696	3451	3526	3688	3605	3596	3583	3632	3627	3505	3708	3738	3665	3702	3648	3645	3631	3563	3476	3618	3612	3545	3506	3587	3507	3478	3541	3388	3399	3377	3500	3589	3475	3580	3507	3616	3579	3559	3672	3883	3903	3934	3775	3779	3787	3819	3869	3734
3772	3387	3492	3585	3522	3622	3663	3573	3550	3646	3530	3663	3811	3754	3709	3634	3607	3653	3642	3550	3570	3642	3533	3564	3537	3494	3621	3517	3556	3459	3480	3448	3624	3563	3485	3512	3490	3480	3453	3596	3779	3874	3894	3876	3866	3863	3777	3856	3716	3887
3746	3621	3480	3523	3544	3520	3476	3546	3551	3603	3710	3544	3781	3767	3729	3620	3638	3514	3518	3581	3543	3557	3509	3637	3560	3755	3583	3508	3410	3550	3337	3561	3555	3417	3441	3448	3512	3511	3466	3618	3717	3774	3787	3874	3797	3801	3726	3632	3641	3819
3718	3601	3490	3693	3657	3577	3544	3584	3666	3761	3701	3587	3616	3618	3614	3600	3575	3420	3471	3572	3590	3634	3631	3693	3604	3555	3614	3604	3598	3449	3343	3507	3374	3454	3412	3521	3538	3538	3559	3768	3623	3893	3861	3726	3803	3777	3756	3650	3617	3793
3722	3589	3600	3617	3608	3659	3684	3788	3552	3661	3686	3738	3572	3549	3583	3389	3464	3384	3466	3423	3401	3657	3657	3636	3621	3565	3574	3495	3591	3535	3431	3440	3520	3428	3457	3391	3520	3403	3522	3690	3687	3830	3822	3705	3729	3762	3710	3844	3680	3704
3796	3662	3505	3616	3638	3784	3701	3712	3703	3769	3784	3510	3565	3490	3692	3383	3420	3355	3510	3451	3450	3597	3594	3644	3598	3516	3517	3488	3422	3563	3523	3414	3423	3583	3370	3522	3577	3595	3539	3498	3617	3577	3774	3845	3847	3870	3864	3845	3894	3827
3726	3660	3577	3662	3525	3707	3649	3925	3811	3707	3632	3687	3620	3541	3368	3491	3465	3455	3577	3376	3592	3526	3554	3611	3691	3627	3686	3548	3571	3387	3522	3644	3530	3508	3532	3462	3517	3543	3580	3657	3642	3688	3804	3714	3765	3576	3905	3804	3827	3842
3596	3611	3566	3546	3685	3800	3757	3864	3694	3767	3690	3529	3653	3543	3496	3585	3554	3561	3580	3491	3508	3517	3453	3572	3585	3666	3576	3581	3626	3735	3645	3623	3539	3535	3534	3531	3658	3637	3534	3669	3612	3530	3667	3726	3746	3786	3962	3783	3982	3789
3614	3576	3639	3590	3700	3750	3725	3726	3803	3656	3533	3622	3508	3553	3512	3558	3522	3533	3587	3471	3485	3460	3518	3512	3677	3590	3734	3605	3672	3786	3641	3609	3564	3486	3404	3496	3629	3584	3634	3711	3710	3589	3656	3584	3822	3927	3854	3849	3927	3824
3758	3654	3650	3798	3768	3696	3725	3684	3798	3730	3522	3481	3568	3624	3603	3613	3519	3514	3574	3492	3441	3396	3490	3511	3576	3721	3766	3634	3735	3726	3802	3637	3610	3641	3545	3602	3693	3622	3738	3713	3501	3650	3558	3740	3707	3869	4052	3905	3974	3724
3743	3636	3643	3534	3686	3753	3823	3729	3548	3675	3561	3528	3702	3597	3598	3527	3686	3600	3625	3459	3492	3433	3519	3495	3658	3758	3714	3671	3693	3724	3704	3673	3795	3558	3759	3644	3717	3635	3695	3698	3619	3660	3558	3703	3792	3797	3825	3820	3833	3843
3787	3754	3765	3658	3570	3744	3633	3676	3610	3656	3787	3636	3765	3684	3717	3581	3578	3671	3486	3562	3526	3490	3509	3512	3595	3698	3720	3753	3758	3697	3719	3766	3831	3790	3524	3615	3757	3630	3636	3670	3698	3682	3623	3703	3660	3721	3755	3793	3807	3914
3800	3871	3713	3730	3603	3681	3590	3591	3643	3772	3581	3758	3713	3715	3684	3579	3575	3431	3520	3442	3540	3570	3504	3598	3676	3599	3570	3644	3654	3670	3735	3753	3854	3950	3643	3586	3578	3562	3579	3589	3692	3676	3657	3702	3622	3602	3791	3596	3657	3669
3845	3758	3542	3604	3660	3546	3534	3596	3704	3691	3778	3877	3696	3644	3680	3610	3441	3510	3609	3497	3566	3618	3515	3605	3526	3606	3537	3627	3544	3687	3668	3817	3927	3855	3691	3765	3671	3766	3692	3673	3613	3697	3665	3493	3574	3644	3734	3648	3726	3631
3893	3640	3721	3538	3487	3584	3636	3735	3577	3780	3627	3852	3558	3710	3639	3724	3552	3602	3578	3519	3535	3566	3507	3519	3488	3634	3583	3599	3687	3607	3627	3977	3857	3880	3689	3819	3704	3638	3664	3726	3733	3654	3686	3578	3569	3697	3678	3720	3607	3696
3721	3621	3608	3534	3620	3708	3631	3646	3638	3808	3703	3752	3651	3756	3730	3636	3619	3602	3635	3616	3545	3526	3538	3366	3626	3615	3656	3616	3676	3629	3748	3801	3850	3878	3918	3965	3718	3785	3701	3710	3826	3633	3759	3660	3600	3733	3715	3607	3587	3702
3608	3656	3668	3660	3726	3725	3602	3630	3748	3625	3676	3689	3765	3721	3780	3767	3788	3704	3649	3772	3526	3428	3446	3389	3529	3573	3626	3731	3603	3727	3584	3753	3908	4007	4044	3946	3852	3743	3717	3679	3741	3696	3618	3669	3678	3699	3744	3645	3698	3674
3561	3631	3597	3766	3827	3804	3583	3708	3735	3619	3623	3557	3695	3723	3724	3785	3684	3855	3766	3662	3515	3495	3329	3549	3525	3509	3616	3666	3649	3651	3640	3580	3787	3903	4011	3908	3795	3700	3734	3666	3661	3725	3778	3732	3784	3805	3734	3665	3633	3569
3651	3675	3759	3842	3767	3731	3582	3853	3760	3662	3560	3505	3602	3520	3735	3706	3638	3706	3869	3816	3578	3455	3465	3357	3540	3533	3695	3649	3690	3658	3687	3803	3646	3910	3941	3833	3949	3986	3850	3693	3837	3709	3795	3805	3781	3781	3675	3722	3637	3546
3519	3763	3752	3826	3773	3710	3806	3698	3604	3579	3541	3559	3585	3796	3579	3619	3699	3862	3764	3779	3625	3588	3566	3474	3543	3591	3670	3596	3686	3727	3726	3636	3791	3844	3864	3838	3860	3952	3866	3869	3794	3879	3910	3696	3594	3728	3764	3646	3675	3628
3678	3602	3687	3656	3735	3748	3800	3638	3538	3490	3630	3573	3562	3636	3617	3688	3770	3819	3784	3718	3634	3686	3588	3622	3534	3623	3686	3730	3647	3575	3633	3701	3720	3832	3824	3967	3919	3774	3957	3913	3826	3932	3821	3780	3743	3770	3794	3762	3632	3645
3713	3521	3573	3703	3672	3571	3698	3675	3646	3813	3659	3594	3660	3503	3659	3701	3674	3657	3797	3828	3687	3833	3741	3549	3451	3566	3652	3694	3602	3713	3695	3599	3714	3807	3816	3932	3920	3967	3942	3904	3926	3950	3884	3745	3790	3775	3828	3895	3767	3722
3624	3547	3568	3578	3745	3713	3756	3712	3620	3791	3757	3593	3678	3621	3579	3644	3657	3815	3680	3831	3871	3683	3807	3565	3653	3552	3462	3680	3588	3688	3755	3701	3843	3685	3814	3856	4012	3913	3917	3978	4038	3890	3927	3726	3898	3820	3822	3737	3730	3827
3409	3400	3421	3636	3676	3567	3761	3743	3747	3804	3735	3676	3639	3516	3637	3571	3629	3669	3747	3810	3782	3840	3899	3654	3632	3519	3625	3641	3730	3622	3756	3735	3746	3717	3702	3915	4007	3834	3901	3995	3998	3749	3927	3816	3733	3864	3674	3803	3773	3791
3550	3586	3415	3611	3593	3698	3787	3747	3871	3773	3840	3698	3771	3671	3587	3768	3845	3682	3681	3791	3849	3845	3875	3749	3563	3664	3611	3687	3705	3796	3631	3715	3704	3759	3855	3946	3950	4153	3968	4009	3888	3903	3798	3927	3734	3778	3590	3806	3721	3875
3589	3545	3540	3618	3506	3694	3840	3784	3653	3738	3650	3853	3715	3749	3837	3752	3582	3792	3756	3711	3909	3827	3855	3784	3852	3704	3698	3721	3743	3859	3631	3632	3744	3767	3866	3886	4008	3964	3919	3950	3923	3880	3885	3823	3738	3812	3786	3763	3857	3791
3433	3485	3400	3499	3485	3624	3628	3733	3766	3786	3780	3752	3745	3721	3784	3707	3831	3674	3697	3740	3785	3913	3919	3789	3799	3658	3680	3769	3722	3800	3725	3745	3640	3679	3732	3902	3943	3975	3964	3737	3896	3750	3825	3802	3675	3619	3642	3593	3868	3800
3572	3428	3492	3518	3476	3494	3520	3634	3611	3730	3769	3757	3763	3828	3719	3716	3666	3709	3863	3646	3797	3940	3812	3890	3849	3753	3725	3798	3821	3822	3733	3684	3666	3652	3826	3890	4018	3859	3827	3855	3833	3763	3806	3779	3759	3623	3813	3745	3811	3843
3680	3500	3397	3492	3453	3519	3570	3661	3627	3617	3640	3804	3837	3917	3732	3737	3799	3800	3716	3854	3802	4038	3877	3958	3899	3852	3862	3803	3741	3702	3668	3733	3741	3861	3776	3821	3862	3903	3970	3859	3809	3930	3855	3811	3687	3792	3667	3644	3592	3805
3681	3558	3531	3463	3425	3526	3545	3563	3584	3692	3770	3764	3824	3813	3852	3841	3720	3764	3776	3849	3928	3865	3912	3697	3868	3806	3781	3633	3790	3861	3809	3831	3822	3870	3865	3890	3893	3946	3916	3840	3822	3842	3864	3780	3664	3786	3661	3643	3770	3671
3733	3538	3523	3491	3455	3450	3471	3523	3665	3600	3689	3663	3702	3848	3964	3762	3815	3758	3771	3761	3678	3876	4004	3851	3842	3814	3773	3697	3908	3784	3920	3837	3814	3765	3790	3865	3929	3869	3925	3911	3768	3745	3830	3814	3721	3788	3661	3828	3647	3646
3637	3472	3577	3533	3486	3525	3544	3474	3699	3618	3707	3763	3787	3990	3767	3861	3902	3842	3914	3775	3905	3761	3858	3936	3807	3778	3799	3756	3802	3874	3781	3873	3842	3716	3798	3847	3874	3814	3949	3836	3882	3725	3661	3648	3795	3749	3641	3651	3662	3665
3608	3546	3628	3631	3708	3466	3558	3532	3563	3511	3558	3600	3755	3678	3904	3950	4014	4051	3928	3785	3761	3786	3881	3950	3881	3790	3792	3796	3761	3838	3861	3821	3672	3679	3702	3815	3835	3840	3858	3813	3776	3771	3776	3588	3671	3829	3732	3647	3682	3677
3709	3645	3710	3709	3674	3521	3524	3614	3451	3472	3497	3656	3662	3745	3922	3905	3968	3892	3922	3913	3816	3858	3693	3853	4000	3836	3899	3820	3756	3884	3857	3747	3736	3844	3749	3852	3900	3961	3803	3807	3676	3734	3737	3763	3643	3738	3767	3742	3745	3622
3681	3816	3624	3814	3712	3643	3562	3469	3394	3523	3555	3564	3757	3921	3887	3971	4036	3825	3817	3977	3819	4083	4007	3917	3830	3904	3833	3789	3869	3722	3819	3795	3802	3810	3835	3906	3818	3902	3781	3787	3958	3813	3800	3770	3741	3646	3644	3673	3589	3695
3609	3751	3801	3821	3773	3642	3690	3704	3561	3505	3649	3532	3754	3870	3946	3945	3984	4015	4047	3937	3840	3856	3843	4058	3948	3901	3937	3762	3777	3764	3973	3894	3858	3813	3802	3895	3972	3862	3943	3909	3843	3702	3793	3719	3638	3766	3641	3723	3636	3694
3810	3724	3722	3887	3782	3741	3818	3772	3662	3676	3607	3641	3613	3788	3898	3876	3987	3943	3921	3862	3855	3872	3939	3998	4015	3908	3826	3806	3804	3924	3853	3830	3916	3856	3736	3799	3895	3773	3968	3933	3785	3784	3672	3702	3752	3524	3682	3636	3579	3734
3761	3804	3784	3873	3763	3787	3798	3702	3852	3727	3678	3672	3639	3706	3830	3989	4060	3998	3937	4044	3986	3836	3936	4066	3744	3908	3746	3739	3809	3918	3846	3813	3931	3716	3822	3950	3860	3643	3807	4032	3746	3796	3813	3708	3759	3730	3758	3648	3566	3698
3629	3800	3782	3799	4121	3792	3987	3858	3697	3772	3704	3616	3642	3754	3882	3907	4080	3995	4052	3993	4031	4000	3946	3844	3928	3948	3767	3740	3760	3821	3781	3837	3828	3824	3814	3810	3760	3833	3880	3892	3733	3771	3795	3776	3803	3802	3804	3695	3672	3777
3630	3776	3921	3978	3973	4043	4038	4059	3856	3729	3690	3682	3740	3661	3818	3898	4056	4026	4117	3958	4032	3874	3944	4035	3913	3839	3753	3717	3802	3799	3726	3815	3826	3803	3839	3851	3810	3904	3963	3828	3724	3791	3667	3776	3854	3724	3832	3808	3871	3776
3847	3753	3814	3925	4101	4049	4038	3964	3956	3808	3690	3591	3544	3789	3760	3987	3910	4054	4035	3904	4098	3917	4045	3916	3977	3947	3736	3588	3908	3762	3861	3754	3801	3860	3864	3863	3946	3757	3903	3881	3905	3898	3821	3928	3834	4021	3990	3785	3893	3791
3820	3774	3859	3992	3876	3864	4060	4117	3855	3788	3754	3546	3626	3671	3766	3813	3813	3853	3820	3986	3979	4053	4066	4040	3962	3816	3868	3846	3776	3880	3808	3820	3642	3700	3759	3723	3756	3947	3909	3865	3923	3813	3854	3794	3856	3954	3945	3948	3819	3833
3796	3822	3762	3929	3789	3822	3996	3956	3976	3892	3661	3633	3773	3628	3716	3802	3901	4040	3929	3957	3937	4088	4086	3983	3949	3788	3829	3845	3916	3709	3797	3827	3787	3638	3725	3735	3812	3955	3881	3879	3827	3955	3844	3796	3754	3885	3957	3944	3791	3890
3846	3770	3878	3732	3688	4000	3987	4011	4061	3819	3825	3742	3756	3685	3768	3916	3745	3924	3926	3977	3918	4070	4065	3822	3775	3989	3753	3687	3641	3876	3751	3813	3743	3726	3707	3719	3848	3840	3873	3826	3863	3852	3769	3831	3916	4048	3978	3840	4093	3938
3906	3737	3901	3937	3907	3985	4036	4023	4055	3754	3846	3768	3747	3869	3724	3745	3878	3970	3912	4017	3908	3843	3940	3943	3901	3931	3805	3832	3933	3810	3797	3826	3769	3782	3698	3819	3801	3788	3930	4004	3909	3831	3885	3950	3794	4093	4206	4099	4059	3960
3969	3825	3823	3771	3882	3999	3996	3943	3954	3843	3861	3775	3709	3715	3804	3761	3800	3845	3834	3924	3947	3872	3954	4005	3996	3955	3889	3747	3815	3931	3832	3666	3852	3650	3670	3711	3770	3822	3978	3785	3898	3921	3915	3953	3884	3996	4049	4158	4029	4150
3839	3759	3858	3806	3805	3890	3905	3908	3959	3829	3881	3690	3797	3757	3885	3838	3922	3699	3896	3876	3894	3921	3876	4044	3951	3838	3797	3711	3707	3881	3773	3784	3720	3810	3753	3563	3674	3766	4035	3895	4083	3861	3900	3947	3973	3914	4010	4068	4059	4059
3868	3778	3736	3951	3796	3742	3928	3976	3941	3909	3622	3678	3901	3889	3825	3842	3894	3803	3708	3871	3884	3899	3967	4051	3898	3951	3796	3742	3704	3747	3614	3641	3915	3805	3800	3756	3850	3794	3825	3990	3974	3954	4008	3901	3932	4029	3949	4023	4103	4211
3851	3656	3879	3893	3739	3805	3873	3947	3836	3883	3843	3836	3888	3817	3856	3971	3805	3808	3716	3855	3756	4021	3903	3860	3797	3982	3840	3735	3789	3756	3803	3811	3713	3890	3852	3853	3834	3900	3851	3841	4121	4118	3808	3948	3831	3971	4065	3958	4103	4063
3863	3707	3817	3734	3716	3765	3881	3771	3843	3806	3835	3935	3867	3851	3809	3909	3856	3768	3812	3947	3822	3853	3820	3891	3961	3806	3969	3834	3692	3754	3734	3757	3931	3846	3826	3925	3920	3982	3867	3937	4046	4104	3973	3907	4011	3989	4020	4038	3941	3930
3724	3718	3652	3674	3679	3680	3789	3815	3837	3770	3842	3780	3924	3821	3869	3886	3843	3798	3850	3766	3962	3869	3805	3936	3924	3993	3890	3781	3757	3861	3706	3777	3847	3804	3900	3918	3977	3820	3948	4019	3920	3982	3992	4012	3907	4006	3959	3822	3924	3943
3697	3681	3648	3664	3816	3672	3748	3774	3872	3761	3822	3847	3789	3832	3973	3972	3780	3907	3823	3878	3827	3739	3890	3806	3830	3873	3763	3839	3870	3739	3779	3831	3776	3917	3900	4038	3910	3951	3998	3960	4085	4132	3907	4025	3920	3917	4050	3881	3886	4008
3747	3620	3714	3657	3830	3856	3799	3818	3857	3836	3791	3855	3936	3966	3984	3946	3963	3948	3989	3879	3958	3936	4014	3881	3982	3827	3893	3738	3848	3801	3742	3901	3844	3999	4022	4010	3978	4124	3905	4127	4118	4006	3975	4058	4043	3937	3984	3875	4020	3929
3877	3643	3839	3751	3809	3701	3783	3885	3910	3769	3860	3833	3802	3889	3971	3938	3993	4040	3951	3954	3858	3897	3923	4030	4097	3888	3993	3866	3826	3686	3719	3863	3859	3874	3995	4087	4101	4015	4074	4068	4193	4155	3892	4079	3988	4009	3922	4094	3912	3915
3836	3774	3743	3771	3817	3819	3897	3901	3910	3819	3692	3942	3892	4044	3966	4037	4100	4004	3993	3874	3983	4013	4142	4003	3896	4145	4005	3941	3821	3855	3828	3868	3953	3817	3911	4012	4001	4010	4108	4208	4130	4206	4109	4027	3919	4063	3894	4019	3799	3940
3696	3872	3588	3631	3733	3862	3942	3874	3867	3868	3788	3835	3976	4059	4119	4088	4124	4181	3953	4043	4006	4049	4044	4052	4157	4021	4061	4115	3973	3874	3878	3891	3896	3871	3968	3975	3983	4168	4114	4079	4152	4178	4127	3975	3939	4049	3966	3857	3879	3890
3779	3676	3684	3686	3845	3826	3795	3929	3918	4123	4007	3985	4000	4119	4235	4174	4243	3956	4090	4038	4036	3880	4200	4129	4093	4131	4144	4183	4026	4077	3979	3910	3858	4070	3937	4004	4053	4003	4168	4172	4088	4027	4136	3988	4049	3883	3951	3893	4003	4023
3683	3747	3752	3715	3756	3872	3829	3913	3971	4052	3884	3999	4023	4131	4282	4305	4111	4235	4163	3937	4058	4037	4227	4129	4118	4066	4146	4126	4129	4115	4088	3904	3926	3951	4148	4048	4006	4088	4030	4185	4064	3938	3977	3978	4013	3959	3892	3706	3944	3999
3754	3774	3685	3803	3734	3879	3851	3872	3967	3927	3981	4129	4034	4260	4359	4223	4245	4095	4100	3989	4067	4003	4052	4185	4240	4033	4209	4092	3987	4223	3914	3993	3996	4006	4142	4157	4088	4093	4122	4029	4019	4141	3975	4016	4036	3915	3953	3935	3892	3966
3810	3770	3630	3737	3833	3938	4028	3849	3889	3969	3989	4148	4061	4221	4270	4305	4251	4242	4244	4168	4183	4108	4015	4096	4111	4108	4208	4056	4195	4113	3942	3776	4052	4032	4100	4087	4072	4013	4026	4042	4013	3968	3911	4071	3913	4094	3979	4009	3969	4003
3817	3802	3658	3880	3817	3926	3904	3909	3982	3945	3941	4025	4041	4404	4348	4354	4158	4308	4213	4108	4154	4042	4077	3983	4209	4118	4219	4062	4105	4156	4061	3933	4039	4018	4011	3965	4075	4028	4066	3950	3985	3973	4021	4122	3928	3951	3922	4029	4019	3929
3822	3638	3661	3753	3685	3860	3835	3858	3881	3935	3917	4140	4077	4260	4388	4349	4334	4183	4026	4202	4026	4097	4080	3951	4046	4049	4039	4094	4044	4073	3969	3937	4048	4021	4015	4052	4107	4100	4003	4164	3936	4154	3968	4026	3921	3936	3939	3879	4022	3987
3735	3641	3599	3993	3770	3941	3903	3979	3934	3884	3879	3962	4220	4158	4342	4540	4099	4175	4219	4150	3968	4105	4063	3853	3929	4001	4151	4033	3986	3917	4023	3853	3960	4135	3944	4152	4104	4076	3976	3950	3976	3841	3997	4045	3917	3961	3972	3909	3891	3984
3678	3592	3754	3883	3878	3915	3947	3900	3744	3881	4003	3999	4155	4142	4335	4411	4188	4077	4185	3995	3963	4020	3919	3927	3996	3870	3946	4034	4008	3977	3916	3942	3944	4008	3964	4107	3939	4126	4058	4045	3985	4046	3935	3943	3951	4072	3927	3950	3956	3909
3871	3721	3667	3871	3858	3863	3843	3929	3841	3857	3939	4013	4117	4201	4081	4239	4084	4041	4111	3956	4080	3907	3833	3968	3905	3931	3985	3981	3887	3886	3879	4007	3846	3921	4031	3989	4016	4117	3979	4206	3979	3954	3961	3929	4104	3983	3861	3989	3910	4013
3683	3621	3661	3938	3909	4000	3905	3824	3693	3727	3807	3812	4135	4088	4092	4195	4047	4042	3890	3986	4011	3876	3903	3928	3848	3908	3976	3833	3858	3891	3776	3973	3844	3917	3894	3985	4038	4076	4044	4045	3987	4042	3908	3987	3987	4073	3973	4053	3931	4001
3745	3599	3712	3775	3879	3941	3980	3799	3665	3843	3851	3882	4041	4035	4027	4079	4095	3993	3815	3876	3860	3865	3867	3834	3936	3887	3808	3840	3762	3928	3826	3802	3935	4056	4042	3983	3854	3918	4012	4067	4006	4076	4108	3913	4030	4034	3912	3959	3821	3974
3808	3626	3640	3787	3810	3949	3958	3835	3774	3732	3811	3815	3992	3945	4114	4003	3939	3806	3865	3737	3851	3793	3961	3738	3868	3940	3878	3944	3821	3792	3807	3903	3967	3870	4028	4003	3880	3964	3954	3906	4147	3920	4125	4029	3981	3994	3967	3918	3823	3910
3714	3673	3650	3767	3898	3900	3894	3840	3787	3836	3669	3801	3925	3917	4001	3995	3937	3781	3844	3701	3670	3720	3849	3705	3718	3913	3925	3995	3881	4092	3953	3816	3982	3950	3985	3916	3981	4018	3921	4018	3915	3968	3869	3958	4079	4029	3942	3805	3836	3792
3740	3542	3731	3847	3855	3887	3950	3900	3723	3745	3767	3911	3724	3989	3956	3971	3883	3891	3840	3818	3733	3750	3690	3680	3694	3927	3815	3957	3967	3947	4001	3893	3818	3966	3994	3963	4063	3987	4026	4018	3889	3961	3975	3803	3998	3843	3761	3802	3834	3847
3734	3734	3822	3850	3848	3844	3908	3795	3737	3761	3638	3882	3943	3873	3859	3938	4051	3934	3828	3787	3758	3794	3644	3489	3810	3720	3861	3997	3876	4049	3897	3927	3952	3969	3968	3998	3980	4010	3883	3855	3863	3894	3786	3848	3819	3921	3846	3813	3992	3895
3784	3697	3780	3916	4001	4008	3890	3965	3769	3840	3755	3844	4036	3822	4011	3937	3948	4011	3841	3855	3699	3781	3776	3643	3674	3784	3875	3872	4014	3914	3926	4020	3951	3856	4017	3851	4131	3950	3856	3969	3785	3944	3793	3904	3773	3919	3893	3934	3896	3956
3874	3696	3882	4002	4080	4058	4068	3862	3827	3776	3898	3785	3931	3947	4007	4076	4008	3944	3938	3849	3790	3746	3708	3727	3790	3747	3976	3809	3979	3921	4016	3922	3947	3922	3970	3998	4001	3986	3839	3835	3787	3861	3917	3895	3923	3881	3970	3860	3936	3912
3920	3912	3901	4158	4109	4158	4103	3990	3974	3914	3896	3923	4052	3995	4000	3952	4046	3947	3861	3825	3952	3809	3687	3723	3861	3833	3918	3928	4085	3964	3993	4009	4009	4034	4156	4037	4023	3895	3882	3845	3823	3783	3730	3838	3997	3852	3821	3995	3911	4056
3946	3838	3976	4120	4180	4153	4102	4106	3931	3905	3941	4036	3924	4085	3983	4069	4016	4002	4019	3918	3910	3786	3698	3724	3729	3877	3779	3956	3974	3934	4009	3970	3927	4039	4018	4075	4008	3835	3806	3847	3934	3862	3814	4049	4103	3990	4059	3901	4004	4040
3901	3971	3982	4117	4235	4104	4178	4162	4066	4066	4015	4057	3890	4044	4045	4073	4022	4010	4022	3933	3855	3781	3767	3707	3768	3901	3994	4090	4046	4090	4064	3893	3995	3923	3972	3924	3926	3942	3952	3961	3913	3893	3940	4081	4080	3952	4049	4104	4142	4035
3947	3975	4052	4224	4018	4220	4204	4105	4016	4001	4042	4074	4114	4015	4085	4078	4055	4161	3937	4056	4096	3760	3802	3768	3756	3900	4048	4114	4024	4013	3847	3975	3861	4125	3894	3987	3928	3790	4034	3962	4035	4103	3876	4106	4010	4016	4154	4164	4152	4156
3889	3776	4078	3992	4077	4151	4133	4186	3995	3927	4086	3985	4067	3946	4097	4033	3988	4034	3996	3987	3952	3987	3851	3784	3878	4080	3878	3966	4013	4081	4041	4004	4083	3912	4018	3916	3892	4021	3888	3978	3947	3993	4087	4166	4190	4214	4237	4294	4211	4297
3884	3981	3979	4121	4023	4144	3999	3937	3907	4000	4072	4110	4077	3969	4016	4068	4109	3958	3963	3888	3939	3903	3854	3997	3861	3910	4006	4092	4219	4149	3944	3936	4074	3948	3965	3896	3892	3876	3860	3903	3902	3923	4026	4041	4189	4159	4421	4231	4296	4169
3871	3946	3901	3995	4000	4001	3961	3840	4069	4008	3918	4025	4024	3937	4015	4070	3986	3901	4120	3980	4083	3909	3892	3930	3945	3983	4102	4182	4146	4020	4053	3888	3956	4045	3841	3862	3756	3896	3892	4019	3986	4000	4126	4161	4252	4099	4251	4310	4282	4265
3783	3938	3992	4003	3905	3859	3923	3947	3939	3855	3936	3996	3917	4124	4017	3939	3800	3874	3963	3966	4026	3904	3924	3900	3886	4086	4177	4107	4106	4174	4201	3965	3969	3971	3954	4107	4008	3964	4151	3940	4179	4081	4147	4172	4134	4106	4165	4062	4163	4081
3762	3853	3898	3887	3899	3881	3787	3831	3872	3895	4094	3934	3963	3938	3753	3932	3914	3978	3955	3977	3884	3999	4033	3894	3842	4007	4023	4055	4070	4141	4071	4051	4030	4034	4132	3945	3965	4082	4138	3882	4119	4182	4137	4302	4095	4123	4066	3985	4067	4068
3981	3762	3757	3913	3921	3808	3813	3765	3830	3987	3954	3943	3882	3836	3811	3975	3918	3977	4036	3887	3946	3845	3873	3940	3844	3935	4041	4056	4004	4108	4078	4047	4098	4060	3968	4069	3985	4020	4021	3980	4048	4159	4101	4223	4011	4022	4165	4048	3991	3857
3947	3987	3873	3908	3802	3758	3675	3803	3795	3816	3756	3825	3806	3930	3846	3910	4015	4035	3978	4009	3984	3894	3913	3830	3989	3981	3973	4122	4136	4134	4100	3946	3958	3976	4141	4039	4000	4002	4007	4087	4083	4153	4115	4058	3971	3954	3916	3993	3749	3936
3977	4023	3909	3762	3893	3836	3822	3822	3844	3984	3943	3879	3885	3878	3822	3887	3909	3959	4047	3970	3915	3973	3915	3840	4003	3886	3997	4040	4054	3891	3997	4053	3876	4024	3962	3897	4006	3909	3968	4087	4050	4016	4158	4072	4014	4028	3876	3894	3779	3708
3948	4050	3876	3942	3904	3776	3904	3776	3868	3891	3969	3982	3925	3897	3798	3840	3914	3913	4066	4122	3975	3835	3925	3953	3905	3909	3999	4076	3956	3984	4047	3903	3894	3921	3848	3826	3867	3883	4075	4070	4083	4082	3972	3960	4058	4044	3947	3960	3777	3821
3970	3894	3839	3826	3882	3754	3941	3887	3769	3898	3945	3877	3912	3942	3997	3984	3899	4009	4118	4093	3937	3830	3941	3905	3987	4017	4106	3981	3903	3909	3944	3941	4060	3775	3811	3754	3838	3917	3971	4037	4040	4023	3928	4019	3928	3918	4044	3851	3873	3920
4027	3781	3872	3910	3950	3913	3766	3854	3879	3821	3904	3851	3859	3917	3943	3920	4136	4065	4109	3906	3876	3864	3862	3901	3916	4144	3910	3987	3931	3903	3814	3847	3751	3909	3632	3831	3773	3888	4047	3814	3983	3897	3866	3864	3841	4069	4003	3892	3842	4042
3831	3855	3850	3794	3961	3982	4024	3902	3890	3834	4043	3873	3936	4014	4000	4093	4175	4115	4090	3967	3907	3982	3874	3927	3927	3976	3990	4048	4000	3963	3801	3847	3876	3819	3742	3800	3787	3873	3841	3892	3966	3927	3993	3928	3819	3970	3999	3825	3919	4056
3971	3795	3936	3854	3923	3949	3836	3933	3887	4071	4143	3998	4037	4120	3941	4141	4193	4006	4028	3948	3845	3868	4031	3861	3900	4002	3927	3892	3778	3880	3829	3850	3791	3825	3677	3834	3827	3896	4008	3804	3791	4013	4016	3991	4024	3920	3882	4038	3944	4024
3832	3848	3899	3935	4033	4066	3992	3991	4021	3978	3986	4011	4161	3999	4031	4065	4019	4151	3988	3928	3992	3890	3865	4026	3834	3797	3841	3844	3774	3769	3889	3956	3881	3742	3889	3715	3869	3965	4024	3973	3928	4039	3969	4099	3951	3881	3765	3956	3873	3992
3932	3830	3890	4111	3854	4007	3916	4039	4082	4072	4143	4007	4170	4065	4073	4187	4174	4230	4092	3935	3857	3840	3849	3796	3845	3831	3809	3834	3751	3856	3835	3911	3824	3736	3838	4000	3932	4077	4183	4083	4003	4043	4014	3884	3950	3929	3944	3871	3833	4046
3913	3859	3799	3832	3955	3934	4140	4050	4029	4085	3926	3951	4038	4098	4075	4072	4134	4066	4072	4005	3818	3823	3809	3781	3920	3883	3969	3782	3938	3926	3888	3918	3990	3971	3814	3949	3982	4117	4087	4101	4047	3978	4079	4056	3976	3995	3918	3907	3923	4079
3825	3774	3757	3962	4047	3899	3962	3927	3968	4075	4060	3930	4036	3983	4218	4142	4234	4185	4032	4039	3974	3889	3739	3911	3949	3909	3894	3828	3942	3870	3926	4033	3963	3931	3911	4031	4015	3994	4056	4006	4050	4100	4050	4058	3923	3977	3922	3871	3926	3980
3975	3726	3838	3895	3990	4037	4205	3906	3852	4047	3967	3966	4080	4061	4125	4194	4174	4091	4156	3924	3912	3961	3879	3855	3884	3891	3888	3945	3935	3987	4002	3939	4043	3963	3942	4117	3954	4116	4054	3991	3949	4068	3917	4003	3893	3935	3963	4159	3928	4088
3767	3674	3821	3908	3976	3997	4070	4091	3996	3953	4031	3935	4084	4096	4188	4078	4312	4057	3973	4004	3905	3895	3882	3930	3962	3868	4022	4078	3923	3979	4092	3945	4032	3997	3852	3882	4104	4159	3878	4125	4069	3876	3822	3961	4004	3943	3798	3855	3979	4096
3963	3776	3858	3970	3965	4009	4189	4005	3985	3939	3943	3970	4118	4175	4172	4125	4011	4031	4013	4007	3933	3881	3993	3835	4057	3991	4025	4011	4032	4038	4108	3958	3928	4009	4006	3967	4006	3960	3909	3834	3858	3738	3904	3847	3919	3821	3937	3967	3974	3929
3901	3913	3846	4140	4014	4073	3991	4006	4033	3851	3906	3971	4195	4127	4109	4058	3996	4008	3862	3917	3968	4117	3847	4086	3963	4006	3993	4042	4028	4016	4133	4067	4014	3994	3996	3874	3841	3831	3889	3838	3721	3915	3847	3888	3676	3945	3966	3903	3991	3897
3975	3820	3966	4018	3919	4085	4116	3868	4015	3892	3986	3954	4000	4025	4172	4158	4129	3930	3861	3948	3922	3924	3889	3995	3949	3874	3968	4005	4169	4150	4112	3978	3963	3988	3934	3989	3903	3854	3823	3867	3719	3874	3802	3776	3848	3877	3920	3863	3973	3954
3973	3982	3946	4132	3995	4022	4004	4085	3947	3992	3934	4000	4008	4045	4109	4027	3966	3911	3876	3815	3896	3805	4003	4013	4062	4022	4081	3998	3943	3875	4004	3920	3948	4037	3893	3846	3834	3933	3749	3860	3776	3798	3896	3730	3952	3886	3915	3849	4009	3866
4126	3921	4117	4071	4042	4192	3927	3953	4096	3844	3854	3844	4042	4078	3995	3907	3862	3808	3875	3914	3813	3933	3804	3871	3932	3970	3994	4020	3953	4054	3868	3935	3856	3839	3921	3827	3845	3909	3873	3724	3903	3847	3830	4003	3824	3964	3869	3827	3875	3847
4064	3803	3983	4132	3947	4216	3983	4007	3909	3916	3885	3886	3886	3871	3899	3913	3812	3882	3881	3648	3863	3767	3871	3902	3846	4060	4112	4034	4028	3879	3889	3815	3783	3955	3892	3852	3865	3868	3882	3806	3879	3966	3882	4001	3827	3885	3843	3920	3967	3916
3957	3809	3930	4098	3899	3982	4063	3859	4037	3844	3902	3845	3944	3868	4040	3948	3884	3876	3871	3818	3888	3834	3963	3886	4051	3962	3991	4056	4163	3883	3887	3807	3753	3761	3850	3742	3840	3856	3844	3873	3842	3961	3923	4122	3789	3860	3979	3878	3796	3819
3854	3750	3941	4033	3979	3992	3910	4053	3920	3967	3916	3890	3886	3949	4115	3973	3965	3935	3924	3827	3935	3797	3980	3981	3941	4004	4023	4110	3999	3935	3817	3737	3739	3788	3810	3946	3850	3906	3881	3835	3965	3747	3986	3840	3942	3873	3803	3886	3945	3965
3888	3827	3988	3936	3929	3930	3925	3967	3951	3975	3991	3912	3996	3997	4211	3936	3908	4008	4113	3977	3931	3931	3986	4086	3983	4179	4078	4219	4125	3840	3829	3703	3851	3931	3979	3887	3996	3888	3850	3816	3905	3859	4003	4029	3905	3892	3775	3770	3876	4016
3842	3792	3891	3838	3873	3955	3858	3960	3903	3892	3927	3858	3949	3940	4022	4162	3984	3981	4040	4109	4041	4111	3941	4058	4111	4133	4228	4191	4154	3894	3833	3877	3986	4000	4084	3897	4048	3788	3923	3841	3953	3926	3955	3844	3895	3918	3929	3755	3934	3928
3931	4005	3782	3793	3827	4036	3944	3847	3877	3934	3903	4030	3928	4072	4021	4077	4126	4161	4084	4149	4142	4086	4090	4010	4102	4189	4114	4037	4145	3889	3959	3965	4036	4101	4081	4016	3902	3970	3853	3890	3960	3820	3801	3956	3953	3937	3981	3739	3810	3928
4058	3853	3834	3921	3935	3949	3983	4002	3958	3939	4032	3972	3897	4064	3970	4105	4209	4201	4099	4076	4156	4027	4151	4056	4144	4036	4171	4009	4013	3877	3905	3900	3910	4028	4088	4187	3968	4156	3977	3826	3874	3928	3822	4093	3822	3857	3782	3754	3851	3779
4043	3875	3927	3854	3914	3895	3855	4026	3902	4003	3958	3983	3912	4085	4019	4118	4063	4137	4047	4110	4095	4101	4052	4109	4006	4091	4112	4037	3934	3934	4074	3912	3974	4070	4141	4118	4164	4047	3944	3835	3917	3864	4034	4005	3819	3637	3815	3793	3778	3741
3949	3876	3936	3870	3844	3845	3896	3899	3965	3962	3902	3889	3901	3968	3918	3784	4151	3988	4020	3998	4021	4024	3990	3991	4022	3938	3982	3897	3913	3872	3791	3997	4087	4092	4036	3974	3927	3981	3856	3874	3950	3840	3992	3874	4005	3843	3827	3829	3785	3883
3983	3886	3871	3896	3902	4090	3802	3916	3875	3976	3860	3797	3848	3793	4009	3900	3871	4043	3957	4031	4011	3826	3907	3990	3889	4007	3993	3881	3930	3789	3891	3898	4007	3874	4095	4111	3844	3973	3877	3845	4003	3948	3837	3950	3848	3868	3857	3920	3833	3714
3871	3970	3853	3870	3835	3907	4002	3869	3894	3928	3996	3770	3849	3767	3897	3862	3812	3940	3853	3923	3966	3926	3892	3883	3903	3974	3895	3880	3897	3859	3937	3926	3936	3971	4106	4014	4007	3912	3924	3738	3872	3896	3913	3946	3734	3898	3798	3695	3825	3842
4124	3881	3949	4007	4107	4038	4054	3926	3831	3840	3882	3814	3773	3846	3819	3989	4031	3855	3824	3773	3833	3943	4026	3860	3939	3895	3951	3865	3935	4011	3845	3902	3915	3986	4120	3994	3876	4018	3891	3814	3750	3765	3648	3885	3937	3909	3803	3868	3927	3934
4140	3893	4012	3965	4143	4075	3996	3897	3858	3852	3770	3818	3867	3817	3943	3970	3812	3835	3863	3999	3831	3927	3871	3891	3941	3894	3802	3967	3977	4109	4023	4080	4137	3936	4068	3967	3888	3947	3832	3809	3804	3839	3857	3954	3833	3976	3833	3976	3909	3988
4121	3977	3952	4147	3993	4031	3921	3910	3979	4025	3731	3745	3820	3831	3887	3941	3918	3818	4008	3965	4005	3871	3888	3900	3963	3929	4064	3855	3949	3842	3938	4111	3875	4036	4089	4117	3910	3885	3852	3874	3906	3876	3830	3902	3818	3966	4117	4081	3919	4019
4065	4026	4043	3998	3987	4021	4085	3976	3874	3820	4014	3719	3949	3925	3849	3864	3878	3998	3936	4006	4076	4039	4017	4182	4040	4035	4071	4094	4070	4053	4092	4057	4017	4074	4132	3927	3942	4023	4019	3867	3834	3931	3807	4072	4057	4081	4065	4005	3969	3934
4012	3974	3941	4006	3821	4035	4023	3906	3903	3847	3950	3930	3926	3786	3856	3921	3992	3927	3949	3963	4106	4232	4155	4161	3972	4082	4043	4024	3881	3984	4082	3930	3998	4021	3970	3986	3926	3847	3935	3915	3928	3920	3953	4050	4016	4186	4058	4056	3960	4067
4144	3956	3799	3949	3993	3802	3889	3928	3777	3810	3848	3919	3883	3935	4033	3887	4059	3940	4045	4006	4078	4023	4148	4134	4007	3850	4021	3956	4030	3962	4051	4045	4003	3996	3988	3995	4005	3968	4047	3978	3941	3979	4052	4250	4025	4080	4060	3988	3892	3934
4087	3886	3796	3900	3881	3917	3739	3748	3816	3799	3873	3983	3861	4044	3858	3963	3920	3935	3900	3911	4067	4138	4170	4035	3922	3895	3930	4016	4012	3775	4053	4035	3983	3930	3889	3882	3873	3936	3987	4056	4086	4160	4073	4063	4109	3927	4037	4014	3823	3893
3859	3915	3853	3836	3809	3850	3667	3863	3736	3879	3881	3890	3911	3970	4043	3870	3884	4057	4093	3976	3986	4139	4055	4012	4016	4045	3978	3942	3940	3776	4021	3959	4047	3959	3925	3899	3996	4048	4091	3986	4098	4006	4119	4083	3870	3955	4023	3793	3898	3865
3893	3811	3647	3806	3838	3723	3875	3736	3834	3992	3880	4032	3832	3871	3914	3996	4116	4046	4023	4073	4063	4141	3927	3850	3834	3944	3815	3878	3943	3961	3983	3960	3986	3980	3854	3781	3899	3903	3822	3980	4101	4188	4005	3871	3935	3789	3937	3835	3888	3915
3901	3811	3795	3805	3823	3915	3920	3944	4050	3986	3964	3943	4047	3963	3969	3880	3962	4095	4106	3984	3972	3935	3825	3830	3898	3962	3951	3794	4027	3895	3908	3953	3871	3977	3764	3892	3911	4011	3956	3924	3955	3978	3995	3934	3844	3803	3659	3864	3726	3768
3944	3950	3805	3879	3882	3849	3966	4035	4058	3988	4034	3933	4052	3953	3946	3952	3964	4049	3910	3964	4018	3889	3860	3839	3830	3825	3649	3902	3779	3882	3809	3839	3846	3960	3756	3909	3816	3907	3819	3933	4026	4050	3921	3951	3813	3856	3753	3805	3894	3874
4034	3870	3942	3928	3838	4077	4151	4090	4195	4222	4092	4092	3914	3927	4084	4025	3918	4004	4030	4042	3775	3794	3797	3737	3836	3846	3919	3962	3873	3932	3899	3811	3952	3926	3839	4003	4033	4016	3888	3906	3981	3975	4040	3850	3841	3722	3937	3839	3874	3813
4035	3800	3815	3857	4035	4042	4097	4201	4271	4266	4179	4019	4074	4005	3952	4135	4046	4086	3989	4044	3918	3837	3883	3863	3862	4047	4013	3899	3848	3871	3836	3836	3742	3931	3788	3963	3902	3880	3934	4010	3901	3786	3896	3934	3969	3719	3938	3839	3989	3935
4008	3905	3904	3990	4097	4096	4237	4315	4212	4165	4188	4026	3946	4063	4024	3952	3995	3959	4001	3928	4045	3889	3810	3952	3816	3826	3916	3992	3951	3909	3969	3908	3939	3883	3959	3838	3949	4044	3779	3963	3941	3907	3914	3901	3886	3913	3996	3935	4004	3940
3930	3774	3829	3842	4003	4106	4230	4155	4135	4136	4142	3873	4015	4158	4039	3980	3977	4030	4010	3942	3870	3719	3906	3907	3949	4096	4018	4127	3942	3867	3948	3895	3891	3983	3983	3925	3988	3895	4060	3924	3779	3820	3848	4008	3826	3999	3967	4093	3967	3960
3915	3732	3833	3929	3962	4070	4097	4228	3953	4055	3855	3836	3919	3853	3880	3916	4027	3922	3860	3921	3919	3937	3946	4002	4020	4154	4042	3874	4059	3926	3860	3894	3803	3882	3897	3889	3930	3978	3974	3931	3881	3801	3797	3865	3981	4065	3958	3948	4027	4033
3914	3777	3794	3940	3989	4025	4008	4146	3981	3745	3951	3945	3836	3785	3918	4080	4007	3951	3931	3947	4016	3804	3836	3910	4065	4118	4103	4050	4074	3990	3855	3989	3999	3973	4112	3949	4031	3928	3931	3945	3932	3925	3852	3880	3962	3937	4033	3978	3794	3758
4003	3780	3840	4054	4001	4102	3875	3809	3779	3973	3887	3853	3893	3910	4023	3800	4061	3948	3950	3909	4013	3875	4061	4058	3992	4015	4195	4105	4062	3967	3780	3794	3838	3892	4009	3978	3838	4072	3917	3975	3931	3778	3898	3884	4023	3909	3918	3948	3954	3737
3903	3929	3954	3963	3967	3935	3890	3742	3805	3881	3774	3919	3946	4045	3832	3889	3943	4039	3949	3917	4008	3898	4077	4171	4063	3949	4047	3938	3915	3983	3912	3917	3807	3803	3963	3995	3911	3970	4000	4051	3999	3844	3783	3861	3885	4060	3920	3828	3832	3712
4075	3975	3893	4105	3931	3966	3920	3911	3897	3738	3946	3951	3910	3816	4017	4096	4004	4072	3883	3935	3965	4001	3917	3961	3921	4007	3941	3941	3945	4042	3804	3775	3950	4009	3949	4027	3933	3903	3819	3961	3831	3837	3845	3938	3746	3883	3876	3848	3752	3808
4164	4063	4220	3994	4064	3947	3939	3910	3886	4006	3998	3946	3972	4109	4056	4005	4155	4099	3988	3860	3853	3819	3823	3990	4096	4041	3916	4035	3927	3798	3792	3903	3985	3958	4088	4104	3891	3939	3969	3795	3913	3846	3938	3963	3966	3875	3941	3813	3801	3749
4004	4070	4083	4127	4137	3934	3989	3863	3932	4033	4006	4039	3966	4072	4044	4014	4079	3949	4023	3939	4010	3939	4068	3948	4038	3996	3863	3865	3891	3758	3966	3714	3895	3848	3938	3947	3958	3954	4021	3980	3915	3876	3924	3965	3866	3875	3842	3818	3874	3899
4159	4058	3989	4011	3893	3999	4057	3866	4064	4015	3914	4019	4180	3973	4006	4194	4054	3876	3907	3942	4008	3922	3967	3788	3935	3902	3986	3816	3892	4052	3944	3991	3961	4107	3993	4056	3988	3836	3953	3982	4045	3870	3944	3858	3856	3943	4014	3766	3890	3887
4134	3938	3846	3892	3887	4073	4035	3992	4100	3871	3900	4056	3874	3950	4085	4030	4018	3866	3944	4057	3943	3948	3913	3914	3837	3875	4017	4080	4074	4083	4156	4100	4024	4098	3913	4076	3974	3994	3913	3998	3858	3892	4035	3988	3887	3781	3863	3971	3791	3896
4137	3839	3936	4018	3746	3930	4000	4047	3676	3891	3893	3936	3813	3921	4047	3940	3959	3932	3931	4028	3967	3869	3910	3928	3946	4063	4090	3936	3996	4049	4135	4134	4020	4040	4168	4030	4123	4070	4032	3928	3792	3914	4082	4023	3892	3937	3792	3873	3903	3848
4006	3880	3899	3786	3854	3833	3958	3900	3852	3815	3996	3906	3884	3888	3988	3983	3997	3943	3958	3887	3908	3830	3946	3996	4043	3974	3963	3869	3974	4052	3924	3981	3957	3902	3858	3911	3989	3947	3894	3946	3873	3914	3956	3881	3925	3986	3720	3801	4008	3996
4104	3832	3867	3790	3972	3875	3907	3835	3875	3882	3956	3913	4058	3972	3893	4048	3985	3953	3791	3890	3932	3826	3819	4050	3951	3890	3924	3990	3877	3947	3950	3902	3830	3770	3820	3830	3896	3911	3877	3936	3850	3933	3846	3812	3823	3918	3759	3715	3924	4039
3951	3979	3810	3924	3831	3871	3919	3866	3979	3965	4009	4026	3938	3807	4032	3902	3852	3870	3848	3871	3969	3891	3848	3747	3990	3922	3986	3983	3898	3962	3887	3971	3922	3875	3750	3757	3829	3651	3812	3914	4010	3863	3750	3760	3900	3895	4134	3879	3843	3981
3859	3818	3733	3874	3796	3905	3914	3899	3954	4034	3954	4059	3994	3858	3853	3981	3890	3874	3937	3920	4110	3806	3747	3842	3910	3810	3975	3946	3995	3866	3907	3918	3892	4038	3989	3874	3743	3822	3849	3861	3994	3984	4021	3870	3744	3755	3950	3918	3919	3798
3831	3866	3756	3972	3912	3801	3932	3837	3858	3977	4066	4056	3884	3827	3945	3957	3919	4066	3966	3875	3832	3833	3885	3906	4023	3962	3966	3916	3966	3944	4033	3807	3918	4054	4032	3831	3916	3865	3874	3867	3924	3856	3778	3863	3783	3899	3973	3946	3861	3859
3872	3784	3768	3847	3843	3881	4025	4024	4028	4076	3988	3957	3902	3930	3970	4032	3948	3894	3861	3971	3759	3958	4090	3958	3986	3971	3927	3954	3880	3844	3846	3922	3902	3881	3868	4015	4018	3839	3950	3823	3961	3849	3929	3832	3954	3812	3893	3939	3980	3853
3796	3827	3884	3793	3883	3942	3966	4045	4058	3975	4004	3775	3915	4032	3933	3894	4074	3980	3934	3866	3941	3956	4037	3890	4135	3848	3917	3811	3803	3783	3859	3899	3851	3948	3968	3757	3980	3895	3981	3842	3847	3853	3720	3840	3708	3971	3771	4029	3878	3903
3825	3820	3773	3909	3985	3890	4021	3868	3964	3964	4037	3856	3915	4073	3831	3983	3965	3922	3895	3962	3957	4116	4038	4067	4084	3879	3780	3787	3867	3902	3844	3892	3908	3895	3939	3974	3820	3944	3928	4004	3899	3801	3680	3645	3937	3833	3773	3902	3878	3831
3923	3929	3747	4012	3901	3842	4034	3906	3774	4114	3852	3827	3822	3888	3775	4003	3929	3932	3933	3914	3844	4051	3916	4012	3839	3874	3808	3725	3884	3896	3969	3899	3899	3794	3845	3842	3841	3766	4000	3924	3694	3745	3711	3714	3866	4036	3811	3903	3951	3949
3792	3874	3877	3910	3949	3863	4040	3881	3798	3882	3932	3855	3758	3801	3890	4012	4023	3822	3875	3813	3991	4025	3978	3881	3901	3773	3846	3827	3764	3792	3929	3908	3899	3911	3728	3884	3852	3910	3799	3909	3914	3841	3912	3686	3939	3875	3929	3936	3885	3915
3874	3877	3797	3923	3956	3848	3990	3733	3713	3778	3724	3787	3822	3876	3796	3867	4039	3876	3890	3913	3968	3937	3957	3843	3835	3784	3866	3851	3854	3700	3934	3907	3940	3868	3831	3809	3680	3602	3731	3948	3881	3891	3762	3645	3992	4022	3932	3757	3790	3897
3939	3787	3789	3973	3830	3751	3948	3704	3668	3730	3822	3876	3837	3874	3745	3919	3936	3691	3748	3877	3953	3894	4046	3913	3824	3873	3779	3903	3884	3895	4006	3973	3860	3958	3812	3765	3782	3731	3929	3859	4017	3908	3955	3713	3954	4035	3898	3843	3806	3877
3891	3816	3800	3918	3831	3634	3746	3756	3608	3806	3647	3919	3826	3721	3732	3894	3816	3876	3829	3876	3930	3934	3966	3950	3958	3883	3869	3894	4058	3984	3905	3906	3854	3849	3783	3770	3752	3791	3841	3932	3890	3931	3763	3844	3831	4028	3841	3776	3754	3981
3895	3888	3951	3745	3676	3696	3723	3611	3767	3880	3859	3915	3935	3767	3809	3839	3964	3792	3925	3906	3986	4030	3981	3826	3792	3863	3893	3885	3943	3974	3958	3971	3805	3976	3819	3650	3809	3762	4025	3905	3943	3945	3954	3798	3867	3907	3903	3747	3736	3932
4084	3754	3697	3702	3726	3744	3684	3793	3876	3867	3804	3921	3946	3878	3783	3940	3988	4076	4034	3906	3973	3934	3811	3928	3695	3926	3961	3804	3912	3911	3972	3995	3902	3872	3748	3868	3824	3733	3993	4137	4017	4024	3904	3731	3783	3939	3905	3701	3790	3819
3871	3825	3608	3741	3614	3545	3783	3713	3925	3859	3888	3937	3795	3700	3833	3842	3992	3917	4019	3902	3871	3909	3880	3984	3866	3754	3820	3843	3944	3917	3992	3838	3915	3818	3896	3664	3804	3967	3871	4136	4087	4041	3956	3782	3898	4065	3903	3803	3847	3906
3806	3776	3595	3634	3638	3743	3864	3790	3974	3921	3858	3859	3772	3719	3857	3932	3868	3788	3663	3807	3846	3910	3814	3815	3754	3740	3841	3918	3985	3926	3777	3847	3922	3844	3750	3792	3847	3927	4033	4003	3993	4021	3801	3771	3710	3698	3872	3730	3998	3942
3773	3841	3700	3806	3744	3727	4057	3907	3907	4127	3910	3881	3962	3789	3737	3908	3779	3764	3762	3645	3895	3908	3740	3805	3918	3729	3876	3753	3893	3862	3875	3794	3748	3836	3769	3739	3852	3881	3883	4074	4082	3813	3965	3831	3766	3814	3697	3929	3814	3947
3767	3870	3628	3784	3804	3811	4028	3972	3961	3890	3870	3744	3990	3911	3711	3843	3927	3788	3853	3663	3793	3865	3770	3862	3721	3866	3804	3832	3879	3772	3858	3833	3724	3766	3763	3836	3807	3807	4024	4080	3909	3725	3636	3786	3880	3941	3835	3919	3990	3992
3810	3869	3658	3731	3770	3820	3813	3925	3868	3978	3816	3772	3834	3818	3755	3780	3906	3961	3722	3850	3796	3952	3973	3956	3887	3822	3855	3898	3834	3907	3835	3710	3874	3793	3702	3841	3928	3906	3943	3914	3821	3808	3685	3850	4004	3843	3914	3847	4027	3852
3791	3695	3605	3652	3781	3752	3760	3811	3729	3740	3809	3654	3720	3890	3836	3732	3886	3829	3763	3735	3770	3765	3875	3922	4035	4065	4095	3902	3886	3980	3793	3778	3718	3777	3936	3959	3971	4036	3917	3829	3828	3801	3796	3808	3960	3933	3860	3890	3907	3830
3773	3599	3756	3655	3846	3950	3959	3969	3736	3895	3897	3899	3647	3947	4002	3878	3774	3834	4138	3882	3895	3825	3818	3803	3882	4034	3976	4081	4064	3943	3871	3801	3871	3807	3822	3906	4086	4013	4034	3788	3720	3854	3759	3868	3888	3913	3820	3933	3835	3757
3852	3764	3752	3825	3745	3819	3891	4048	3919	3737	3918	3792	3866	3887	3887	3945	3858	3761	3939	3959	3867	3742	3820	4051	3862	3855	3954	3998	3949	3883	3899	3896	3847	3925	3941	3961	3896	3973	3814	3721	3790	3920	3831	3940	3923	3902	3921	4015	3863	3869
3888	3846	3815	3843	3804	3712	3804	3708	3684	3562	3754	3768	3704	3707	3906	3896	3911	3705	3846	4007	3877	3736	3946	3890	3946	3936	4050	3815	3899	3737	3913	3981	4100	3985	4088	4006	3797	3743	3723	3853	3746	3902	3948	3798	3879	3913	4036	3885	3914	3968
3859	3845	3802	3834	3831	3754	3795	3594	3650	3779	3602	3829	3789	3836	3737	3849	3802	3772	3830	3925	3973	3934	3829	3826	3882	3944	3911	3910	3831	3785	3788	3827	4013	3923	3894	4045	4017	3682	3858	3868	3806	3905	3936	3839	3932	3929	3954	3898	3897	3931
3852	3781	3937	3841	3787	3588	3759	3768	3783	3931	3785	3723	3795	3706	3722	3866	3777	3680	3594	3660	3768	3870	3904	3853	3948	3805	3845	3893	3792	3781	3881	3997	3738	3811	3789	3833	3871	3799	3936	3967	3854	3888	3708	3862	3876	4031	3818	3907	3809	3916
3992	3878	4060	3938	3817	3765	3870	3943	3829	3782	3790	3829	3909	3953	3831	3717	3926	3750	3649	3671	3634	3817	3746	3907	3895	3866	3971	3853	3773	3787	3844	3989	3903	3885	3791	3635	3753	3860	3863	3858	3838	3831	3798	3903	3885	3875	3875	3958	3934	3951
3980	3840	3919	3884	3908	4025	3783	3882	3668	3841	3968	3787	3919	3902	4023	3773	3840	3825	3936	3875	3707	3731	3889	3905	3833	3731	3679	3919	3828	4022	3935	3933	3925	3981	3878	3863	3747	3807	3911	3781	3864	3859	3973	4083	3881	3787	3793	3746	3998	3862
3765	3667	3814	3913	3616	3779	3733	3783	3832	3801	3775	3815	3791	3823	3965	3820	3755	3750	3727	3989	3865	3987	4054	3915	3841	3897	3833	3776	3800	3837	3967	3838	3997	4060	3777	3892	3791	3760	3738	3800	3878	3972	4147	3897	3950	3805	3836	3902	3814	3940
3711	3654	3810	3757	3748	3662	3834	3750	3875	3702	3668	3753	3780	3745	3743	3657	3767	3669	3661	3720	3854	4011	4032	3870	3861	3804	3788	3786	3815	3796	3896	3661	3766	3831	3763	3711	3814	3908	3767	3889	3850	3845	3893	4043	3911	4003	3888	3794	3908	3810
3756	3741	3750	3793	3764	3740	3861	3725	3731	3848	3717	3662	3799	3891	3640	3700	3669	3852	3752	3656	3759	3847	3745	3882	3770	3974	3879	3889	3716	3693	3798	3820	3714	3753	3656	3905	3909	3875	4120	4140	3942	3928	3895	3903	3955	3881	3802	3895	3940	3739
3826	3839	3738	4035	3922	3911	3818	3791	3847	3787	4046	3869	3825	3956	3869	3768	3685	3841	3802	3818	3738	3779	3744	3681	3620	3695	3784	3761	3985	3872	3914	4021	3889	3794	3727	3725	3780	3906	4048	3936	3774	4072	3841	3962	3917	3834	3853	3968	3844	3912
4021	3808	3940	4055	3893	3863	3885	3817	3932	3884	3967	3992	3813	3905	3773	4032	3819	3837	3982	3944	3939	3797	3746	3715	3583	3620	3637	3739	3775	3951	4046	4078	3990	4023	3923	3885	3764	3747	3704	3925	3944	3876	4003	3969	3870	3933	3991	3914	3873	3866
3958	3919	3906	3956	3857	3824	3864	3732	3842	3850	3816	3787	3838	3908	3669	3811	3848	3869	3849	3888	3872	3955	3953	3913	3878	3707	3771	3554	3699	3657	3820	3849	3797	3815	3840	3814	3691	3811	3783	3863	3823	3783	3902	3990	3991	3941	3857	3787	3843	3977
3947	3936	3900	3727	3842	3699	3879	3800	3708	3794	3751	3527	3586	3734	3703	3757	3792	3747	3880	3803	3894	3829	3941	3827	4048	3914	4029	3806	3688	3767	3850	3823	3703	3744	3816	3944	3835	4009	3930	3646	3826	3828	3899	4090	4046	3809	3729	3848	3817	3697
3959	3938	3645	3846	3616	3807	3721	3752	3779	3601	3731	3634	3606	3698	3710	3860	3891	3892	3854	3896	3962	3864	3895	3766	3880	3931	4058	3998	3958	3908	3791	3864	3873	3626	3629	3730	3844	3913	3906	3844	3844	3817	3773	3925	3989	3975	3970	3933	3719	3838
3751	3865	3746	3751	3786	3804	3800	3638	3765	3818	3664	3785	3845	3748	3709	3818	3952	3847	3800	3755	3732	3720	3696	3789	3735	3819	3844	3972	3940	3748	3824	3675	3709	3641	3582	3678	3699	3851	3975	4027	4006	3820	3828	3772	3860	3964	3827	3745	3889	3799
3993	3679	3779	3898	3973	3798	3870	3855	3834	3925	4038	3906	4002	4046	3931	3863	3687	3835	3847	3975	3751	3786	3722	3634	3694	3799	3836	3798	4046	3928	3983	3819	3896	3849	3810	3703	3840	3694	3775	3967	3914	4002	4032	3986	3922	3864	3700	3875	4098	3935
3867	3865	3954	3921	3933	3909	3825	3910	3977	4013	3908	4055	3945	3909	3833	3980	3830	4007	3783	3941	3852	3900	3744	3653	3585	3598	3742	3668	3727	3899	3840	3851	3895	3823	3856	3725	3664	3730	3725	3857	4014	4023	4011	3849	3772	3858	3841	3895	3899	3978
3953	3826	3870	3844	3952	3944	3903	3941	3896	3970	3913	3798	3786	3882	3808	3748	3958	3930	3803	4016	4028	3724	3711	3973	3824	3639	3652	3597	3773	3594	3771	3781	3828	3871	3878	3954	4046	3987	3786	3914	3909	3819	4071	3948	3940	3802	3741	3877	3919	4069
3806	3901	3703	3782	3629	3731	3735	3882	3822	3925	3697	3679	3692	3550	3661	3625	3842	3654	3734	3924	3835	3867	3933	3862	3868	3850	3807	3821	3920	3880	3787	3617	3847	3814	3813	3809	3994	3931	3842	3702	3842	3681	4003	4044	3904	3935	3935	3840	3730	3870
3875	3693	3730	3678	3650	3680	3837	3928	3863	3784	3656	3704	3634	3618	3495	3669	3721	3703	3756	3816	3745	3882	3914	4031	3927	3902	3863	3833	3750	3636	3742	3541	3624	3643	3782	3826	3906	4016	3885	3909	3907	3701	3672	3730	3920	4005	3958	3832	3750	3841
3825	3760	3836	3767	3720	3668	3945	3778	3911	3755	3735	3637	3610	3736	3745	3796	3696	3653	3536	3755	3623	3764	3717	3902	4001	4166	3967	3976	3959	3976	3867	3811	3813	3718	3817	3837	3945	3846	3769	3929	3879	3901	3775	3723	3684	3732	3880	3986	3876	3765
3743	3987	3847	3880	3773	3846	3836	3706	3846	3729	3642	3581	3664	3709	3797	3751	3842	3802	3730	3641	3705	3703	3729	3808	3573	3830	3871	3840	3860	4043	3911	3878	3662	3776	3642	3701	3601	3755	3806	3903	3976	3845	3783	3633	3538	3769	3781	4004	3798	3905
3929	3776	3792	3730	3989	3967	3945	3967	3894	3941	3876	3798	3826	3929	3884	3768	3832	3957	3819	3863	3643	3564	3640	3617	3821	3733	3889	3841	3802	3630	3956	3817	3691	3753	3753	3820	3717	3779	3916	3700	4002	3873	3919	3904	3712	3671	3843	3967	3989	3910
3945	4029	3883	4034	3943	4066	3998	3819	3880	3873	3937	3806	4031	3999	4050	4122	3944	3896	3831	3911	3871	3952	3671	3634	3668	3874	3780	3587	3618	3795	3738	3754	3835	3889	3999	3949	3963	3788	3874	3719	3960	3963	3916	3943	3821	3757	3680	3824	3958	4082
3963	4062	3834	3661	3800	3795	3855	3878	3787	3797	3816	3754	3811	3923	3921	4019	4043	4043	3941	3763	3750	3786	3828	3827	3707	3845	3823	3714	3633	3778	3680	3675	3861	3803	4055	3908	3819	3818	3881	3685	3739	3834	3799	4173	3952	3980	3791	3902	3896	4009
3911	3798	3590	3648	3657	3857	3930	3734	3882	3838	3739	3816	3789	3647	3801	3704	3860	4025	3986	3847	3820	3783	3791	3971	3981	3825	3748	3782	3707	3570	3643	3804	3785	3819	3889	3968	3897	4113	3917	3834	3751	3782	3735	3905	3890	4001	3972	3851	3741	3846
3748	3815	3929	3755	3790	3950	3895	3896	3894	3857	3725	3891	3732	3796	3826	3757	3673	3731	3663	3719	3804	3804	3808	3791	4162	4092	3943	3807	3844	3669	3667	3734	3670	3734	3935	3971	3992	3992	4160	3938	3710	3756	3723	3733	3844	3947	3939	3954	3810	3783
3838	3967	3890	3744	3631	3675	3740	3693	3890	3626	3577	3528	3540	3801	3842	3914	3942	3842	3499	3573	3783	3838	3909	3724	3845	4062	3912	3760	3771	3917	3729	3725	3684	3609	3795	3810	3933	4080	4104	3965	3790	3687	3713	3743	3729	3803	3917	3929	3803	3867
3932	3632	3771	3625	3598	3683	3724	3801	3695	3617	3759	3556	3422	3735	3565	3790	3877	3870	3791	3570	3568	3599	3800	3958	3953	3734	3974	3929	3756	4000	4052	3786	3789	3657	3631	3696	3749	3976	3743	3847	3878	3841	3822	3667	3696	3701	3808	3952	3894	3843
3715	3725	3681	3875	3878	4037	3809	4038	3936	3947	4040	3757	3880	3717	3715	3731	3594	3716	3920	3826	3723	3694	3527	3779	3930	3863	3612	3917	3901	3686	3953	3833	3555	3727	3648	3628	3826	3844	3893	3751	3856	3754	3840	3734	3690	3837	3710	3980	3883	4018
3841	3801	4004	4045	4074	4079	4064	4060	3988	4102	3873	3956	4112	3984	3933	3916	3748	3685	3700	3776	3978	3833	3608	3679	3763	3819	3647	3703	3808	3792	3782	3952	3782	3855	3957	3666	3644	3705	3637	3729	3766	3878	3940	3785	3667	3804	3781	3870	3919	3994
4074	4004	4144	3937	3961	3847	3927	3714	4014	3876	3892	3956	3916	4063	4138	4004	4090	3969	3854	3628	3686	4053	3950	3688	3614	3928	3698	3608	3642	3819	3764	3779	3971	3821	4109	3906	3954	3816	3641	3741	3761	3759	3871	3958	3898	3715	3778	3760	3791	3952
4151	3988	3844	3778	3783	3720	3744	3614	3724	3824	3686	3791	3788	3914	3885	4052	4264	4211	3951	3829	3759	3999	4147	3943	3711	3628	3848	3794	3572	3740	3798	3629	3917	4026	4068	4210	3857	3837	3651	3831	3767	3831	3901	3912	3855	3842	3805	3814	3840	3992
4060	3651	3488	3575	3685	3695	3730	3730	3844	3704	3745	3779	3711	3748	3751	3875	4057	4010	4072	3820	3847	3739	3842	4106	3912	3676	3826	3857	3598	3626	3886	3787	3799	3960	4071	4171	4062	3813	3658	3719	3744	3795	4004	3935	3977	3839	3930	3748	3811	3903
3727	3652	3608	3653	3702	3915	3970	3972	3804	3758	3757	3822	3937	3792	3603	3572	3740	3825	4005	4092	3926	3704	3727	4115	4294	3958	3737	3955	3837	3508	3689	3759	3651	3720	3872	3911	4023	3827	3935	3627	3658	3614	3851	3925	4031	3896	3992	3863	3814	3953
3617	3520	3587	3800	3936	3963	3962	4225	3926	3879	3717	3960	4078	3934	3821	3704	3383	3529	3693	3966	4051	3872	3795	3905	4235	4141	3706	3745	3921	3586	3604	3784	3668	3658	3914	3765	3928	3827	3880	3684	3780	3695	3736	3746	3926	4002	3891	3865	3913	3834
3586	3733	3839	3902	3810	3792	3835	3858	3753	3846	3788	3865	3897	4017	3887	3818	3559	3529	3449	3824	3906	4141	3999	3828	3985	4252	4034	3745	4071	3842	3677	3716	3646	3589	3883	3731	3843	3885	3887	3864	3740	3692	3628	3761	3821	3900	3915	3928	3891	3776
3838	3799	3875	3921	3631	3722	3515	3574	3662	3725	3676	3565	3722	4003	3919	3894	3761	3684	3456	3511	3814	4062	3973	3815	3777	4118	4025	3797	3996	4102	3727	3651	3683	3572	3722	3669	3752	3953	3829	3800	3759	3614	3689	3635	3630	3871	3794	3986	3786	3683
4024	3938	3913	3883	3469	3556	3463	3454	3558	3615	3508	3653	3778	3833	3896	3848	3988	3871	3643	3482	3653	3967	4078	3732	3610	3980	4162	3775	3917	4125	3864	3581	3850	3535	3688	3570	3707	3865	3768	3957	3626	3804	3668	3585	3666	3938	3915	4043	3868	3863
3997	3924	3780	3579	3564	3569	3545	3505	3416	3464	3467	3547	3576	3700	3763	3950	4044	3918	3797	3466	3543	3862	3817	3794	3685	3775	4145	3969	3726	3937	3793	3684	3882	3626	3508	3718	3510	3832	3699	3890	3750	3900	3636	3548	3709	3784	3937	3924	3860	3783
4132	3923	3573	3626	3695	3740	3570	3704	3575	3603	3455	3586	3468	3482	3732	3947	3834	3893	3782	3506	3386	3520	3878	3881	3625	3683	3975	3922	3724	3811	4007	3685	3923	3708	3684	3907	3471	3825	3750	3821	3932	3767	3672	3897	3624	3804	3683	3863	3843	3879
4018	3817	3705	3640	3610	3689	3784	3756	3750	3816	3714	3695	3750	3774	3717	3804	3964	4013	3842	3710	3411	3695	3768	3922	3703	3638	3887	3858	3750	3880	4001	3684	3812	3953	3722	3872	3664	3828	3623	3730	4011	3748	4108	3793	3760	3862	3687	3973	3862	3890
4112	3800	3509	3707	3685	3820	3760	3856	3866	3825	3786	3836	3683	3642	3763	3775	3993	4095	4110	3798	3490	3475	3899	3981	3648	3468	3809	3962	3727	3659	3875	3848	3920	3989	3742	3960	3766	3738	3673	3724	3937	3913	3872	3906	3847	3760	3818	3904	4025	3846
4145	3791	3648	3670	3742	3819	3950	4060	3824	3810	3731	3742	3692	3598	3657	3816	4012	4107	4058	3978	3529	3537	3713	3914	3772	3641	3753	3941	3634	3547	3958	3754	4039	4136	3791	4058	3745	3561	3874	3611	3869	3809	3954	3901	3955	3882	3723	3816	3871	3908
4060	3772	3696	3704	3649	3779	3926	3830	3871	3921	3782	3836	3724	3494	3660	3838	3833	4018	4121	3966	3632	3619	3787	4089	3829	3649	3783	3811	3658	3611	3984	3810	3958	4040	3906	4020	3820	3819	3626	3603	3857	3630	3836	3920	3959	3988	3818	3805	3692	3961
4086	3755	3565	3742	3706	3811	3843	3787	3804	3801	3630	3734	3679	3477	3648	3738	3904	4233	4342	4183	3792	3679	3923	4152	3943	3575	3791	4010	3591	3591	3922	3718	3623	4029	3838	3993	3767	3687	3795	3579	3709	3618	3896	3959	4070	3895	3781	3665	3664	3700
4053	3809	3427	3668	3640	3710	3716	3687	3625	3665	3599	3531	3639	3614	3797	3778	4024	4216	4334	4097	3710	3800	4019	4109	3923	3639	3776	3890	3672	3454	3977	3708	3838	3965	3867	3929	3836	3846	3720	3570	3724	3658	3831	3969	3917	3916	3697	3663	3541	3765
4081	3783	3632	3570	3472	3519	3460	3481	3676	3646	3643	3589	3510	3483	3596	3905	3952	4037	4068	3900	3782	3758	4111	4229	3951	3717	3747	3971	3612	3724	3879	3689	3667	3874	3824	4029	3813	3717	3606	3573	3788	3601	3805	3865	3981	4049	3830	3687	3515	3755
4173	3776	3597	3474	3446	3340	3459	3431	3345	3451	3463	3525	3547	3515	3587	3802	4036	4300	4064	3971	3843	3822	4284	4249	3818	3637	3959	3945	3668	3658	3806	3600	3756	3883	3746	3958	3893	3926	3654	3647	3698	3630	3754	3854	3866	3993	3916	3659	3642	3827
4179	3792	3564	3472	3364	3402	3504	3457	3477	3396	3381	3404	3355	3646	3675	3900	4071	4138	4074	3670	3622	3834	4214	4186	3861	3710	3955	3839	3540	3618	3786	3468	3805	3804	3751	4105	3816	3993	3722	3754	3705	3699	3646	3713	3908	3940	3813	3752	3692	3743
4162	3812	3751	3531	3255	3378	3332	3396	3394	3423	3405	3478	3591	3528	3803	3999	4089	4039	3811	3636	3727	3978	4162	4147	3687	3884	3942	3759	3582	3675	3697	3495	3729	3821	3920	3972	3944	4049	3854	3922	3660	3631	3612	3751	3753	4023	3919	3979	3767	3719
4000	3922	3835	3708	3692	3474	3594	3500	3418	3493	3432	3515	3536	3656	3793	3904	3932	3788	3653	3585	3744	4041	4014	3894	3813	3936	4053	3813	3702	3748	3576	3525	3631	3711	3774	3906	3969	4057	3906	3848	3734	3752	3640	3636	3736	4057	4054	3960	3797	3555
3675	3897	3835	3816	3710	3693	3705	3770	3651	3628	3646	3655	3755	3860	3943	3775	3720	3581	3517	3597	3820	4060	3941	3811	3862	4070	4070	3756	3801	3940	3443	3638	3805	3453	3940	3907	4003	4053	3894	3973	3706	3635	3739	3678	3858	3969	4126	4049	3995	3811
3554	3810	3773	4034	3943	3980	3917	3888	3849	3718	3848	3850	4015	3924	3911	3804	3646	3543	3555	3673	3918	4036	3808	3656	3906	4021	4005	3928	4014	3805	3550	3670	3742	3487	3870	3799	3904	3992	3960	3870	3713	3830	3576	3679	3959	3907	4094	4023	3983	3870
3586	3525	3586	3779	3942	3972	4034	3947	4020	3886	3954	3873	3722	3820	3608	3535	3565	3379	3646	3865	3923	3670	3677	3841	4075	4147	3873	3837	4094	3722	3738	3878	3556	3561	3924	3665	3902	3765	3876	3985	3965	3765	3715	3836	3753	3925	4066	4127	4131	3882
3647	3534	3451	3688	3718	3826	3817	3836	3854	3834	3736	3666	3739	3719	3473	3399	3481	3737	3797	3924	3731	3639	3683	4003	4090	3852	3864	4029	3945	3773	3881	3780	3703	3641	3809	3733	3865	3875	3958	3962	3903	3742	3883	3630	3942	3889	4054	4041	4180	3947
3784	3639	3633	3513	3556	3696	3583	3674	3508	3647	3680	3434	3386	3380	3433	3466	3626	3776	3604	3710	3511	3581	3732	4105	3913	3910	4095	4073	3873	3724	4025	3710	3804	3777	3734	3904	3851	4054	4119	4004	3828	3719	3710	3592	3698	3725	4057	4267	3845	3841
3986	3922	3784	3692	3709	3611	3581	3490	3535	3607	3490	3570	3501	3552	3796	3739	3729	3744	3763	3519	3683	3852	3988	4001	3839	3958	4225	3985	3712	3881	3841	3720	3809	3717	3677	3902	3848	4004	3784	3898	3847	3684	3602	3567	3748	3862	3963	4054	3937	3799
3738	4026	3911	3759	3734	3790	3698	3730	3609	3789	3710	3755	3705	3858	3905	3782	3827	3736	3581	3692	3699	3890	3910	3759	3851	4080	4167	3850	4031	4093	3984	3850	3643	3527	3744	3706	3682	3919	3727	3887	3832	3830	3543	3679	3597	3845	3927	4153	3853	3866
3649	3532	3670	3809	3960	3947	3877	3856	3961	3839	3840	3824	3894	3986	3772	3807	3743	3533	3637	3834	3954	3788	3696	3742	3893	4135	3797	3818	4005	4049	3745	3845	3762	3634	3624	3662	3784	3755	3946	3993	3778	3919	3480	3544	3568	3642	3858	3946	4065	3862
3590	3457	3577	3660	3718	3753	3849	3773	3975	3730	3865	3748	3762	3763	3801	3685	3618	3721	3740	3893	3610	3672	3733	3863	3944	3910	3909	4017	4010	3910	3812	3656	3495	3751	3594	3644	3851	3811	3951	3945	3957	3814	3679	3528	3726	3713	3832	4038	4021	3825
3918	3758	3620	3566	3540	3632	3658	3684	3627	3621	3618	3701	3608	3663	3741	3735	3742	3871	3831	3620	3568	3708	3693	3791	3818	4000	3962	4050	3893	3764	3819	3693	3669	3585	3520	3706	3616	3751	3951	3854	3872	3737	3869	3672	3542	3715	3821	3984	3868	3689
3745	3669	3767	3882	3666	3795	3779	3762	3836	3736	3715	3761	3777	3866	3893	3826	3823	3805	3603	3545	3567	3731	3829	3719	3766	3860	3970	3855	3738	3899	3789	3756	3788	3543	3698	3521	3724	3967	3822	4007	3876	3815	3784	3669	3566	3703	3867	3959	3841	3816
3601	3583	3613	3807	3792	3845	4011	3925	3867	3853	3959	3820	3857	3795	3895	3545	3679	3565	3702	3657	3673	3606	3554	3679	3852	3863	3950	3870	3902	3678	3777	3822	3782	3643	3837	3646	3788	3942	3996	4025	3855	3795	3821	3715	3581	3790	3836	3982	4028	3956
3795	3624	3541	3575	3658	3787	3790	3804	3735	3743	3739	3728	3802	3749	3724	3666	3563	3710	3828	3585	3572	3530	3721	3828	3784	3813	3957	4056	4016	3701	3786	3747	3698	3650	3702	3733	3865	3795	4071	4016	3947	3828	3770	3578	3819	3770	4025	4088	4006	3974
3800	3883	3601	3578	3730	3728	3640	3710	3735	3777	3712	3682	3531	3626	3626	3782	3779	3691	3535	3535	3481	3671	3949	3816	3795	3709	3825	3844	3911	3993	3931	3713	3721	3720	3650	3760	3720	3843	3902	3949	4071	3870	3854	3716	3737	3764	3824	3887	4078	4011
3697	3667	3816	3853	3745	3721	3844	3775	4077	3861	3793	3757	3655	3726	3659	3710	3734	3605	3465	3597	3752	3591	3616	3722	3931	3917	3963	3945	3829	3861	3718	3785	3776	3713	3764	3799	3880	3848	4051	4142	4064	3859	3795	3684	3710	3818	3706	4007	4020	3821
3812	3584	3702	3597	3640	3502	3751	3842	3750	3837	3671	3663	3609	3611	3582	3662	3640	3630	3645	3690	3576	3720	3742	3838	3886	3827	3972	3951	4061	3977	3827	3861	3644	3609	3679	3616	3788	4024	4096	4035	3965	3795	3706	3595	3765	3766	4004	3931	3952	4012
3934	3761	3808	3695	3692	3685	3734	3674	3765	3631	3539	3618	3707	3659	3593	3601	3667	3597	3671	3610	3645	3744	3848	3844	3854	4040	3983	3924	3934	4178	3889	3721	3740	3837	3678	3756	3868	4072	4025	3969	4053	3888	3897	3893	3689	3805	3876	3965	3975	3855
3688	3636	3578	3702	3606	3637	3672	3761	3710	3785	3685	3736	3730	3646	3585	3631	3659	3696	3747	3694	3808	3687	3827	3796	3952	3984	3980	3953	4021	3986	3826	3721	3741	3673	3761	3739	3781	3944	3927	3997	4015	3767	3591	3769	3705	3721	3855	3826	3881	3899
3885	3634	3735	3657	3617	3699	3591	3639	3669	3600	3657	3444	3706	3600	3620	3734	3697	3683	3835	3776	3813	3904	3890	3861	3867	4038	4015	4076	4122	3831	3921	3730	3635	3637	3733	3806	3947	3836	3824	3963	3898	3709	3654	3611	3818	3692	3638	3898	3889	3707
3757	3623	3615	3676	3662	3565	3675	3640	3618	3676	3641	3628	3648	3663	3556	3718	3638	3802	3762	3729	3847	3900	3854	3799	3874	4061	4137	3913	3978	3768	3837	3643	3567	3642	3636	3645	3702	3905	3978	4015	3846	3654	3548	3485	3648	3745	3859	4004	3945	3724
3833	3705	3527	3641	3496	3597	3777	3590	3687	3613	3607	3740	3666	3569	3724	3770	3699	3884	3858	3896	3752	3840	3817	3864	4050	4099	3925	3897	3986	3869	3747	3685	3675	3625	3654	3714	3840	3872	3936	3876	3780	3699	3688	3694	3610	3735	3920	3901	3833	3606
3789	3641	3681	3577	3534	3634	3649	3668	3731	3636	3645	3614	3701	3753	3820	3741	3838	3791	3833	3828	3877	3924	4009	3916	3978	3982	3959	3949	3816	3755	3691	3673	3577	3691	3693	3838	3731	3814	3857	3805	3660	3508	3703	3572	3664	3812	3906	3814	3526	3606
3939	3741	3770	3655	3631	3565	3632	3572	3730	3739	3763	3707	3766	3838	3732	3719	3698	3848	3757	3877	3918	3914	3869	3969	3833	3836	3850	3854	3753	3766	3634	3559	3777	3576	3615	3736	3683	3791	4063	3809	3737	3732	3674	3513	3500	3868	3873	3651	3570	3742
3737	3922	3715	3561	3730	3631	3621	3629	3733	3753	3704	3840	3873	3831	3730	3723	3744	3967	3893	3901	3958	3972	3871	3882	3851	3758	3680	3886	3679	3660	3677	3577	3684	3695	3719	3714	3765	3883	3891	3812	3705	3654	3688	3489	3705	3975	3977	3704	3696	4031
3974	3755	3873	3753	3758	3705	3679	3692	3810	3806	3953	3692	3718	3786	3822	3861	3837	3727	4055	3991	3926	3909	3951	3843	3867	3812	3726	3765	3834	3649	3580	3569	3537	3598	3627	3817	3722	3887	3765	3705	3669	3671	3605	3797	4025	4221	3954	3669	3812	3955
3922	3876	3803	3863	3746	3799	3743	3874	3895	3819	3863	3729	3786	3776	3791	3806	3917	3876	3871	3853	3933	3896	3856	3756	3585	3881	3746	3645	3585	3587	3591	3600	3566	3693	3792	3799	3804	3832	3747	3585	3634	3624	3866	3906	4187	4097	3807	3621	3804	3982
3946	3868	3826	3865	3749	3688	3689	3742	4015	4008	3834	3754	3879	3837	3905	3941	3879	3962	3929	3825	3997	3865	3886	3794	3709	3850	3622	3469	3653	3790	3671	3713	3643	3813	3863	3843	3849	3800	3826	3762	3781	3882	3983	3993	3985	3913	3630	3642	3825	3925
4031	3892	3842	3877	3886	3905	3899	3760	3884	3734	3946	3891	3916	3953	4037	3815	3932	3910	3962	3869	3908	3942	3868	3792	3782	3605	3602	3622	3719	3606	3584	3737	3685	3917	3979	3773	3840	3830	3755	3774	3907	3795	3984	3743	3975	3965	3666	3912	3971	3982
3990	3917	3940	3993	3822	3842	3884	3854	3859	3967	3867	3994	3920	3989	4182	3994	4045	3910	4009	3860	3850	3852	3802	3721	3609	3582	3724	3542	3601	3643	3638	3757	3969	3977	3804	3954	3745	3746	3826	3802	3708	3925	3812	3927	3995	4023	3829	3907	4012	3890
4077	4045	3925	3987	3973	4030	3974	3975	3916	4021	4029	3905	3935	3939	3904	3888	3946	3960	3985	3917	3842	3766	3739	3641	3697	3622	3664	3625	3679	3604	3881	4034	3916	4005	3953	3757	3935	3821	3755	3662	3741	3727	3962	4145	4316	4014	3784	3846	3845	3857
4106	4082	4048	4009	4008	3990	3998	3956	3881	3945	3933	3932	3971	3985	4029	3976	3875	3905	3866	3832	3815	3906	3600	3485	3736	3697	3699	3730	3885	3792	3973	4048	3922	3873	3852	3893	3888	3864	3655	3609	3762	3974	3979	4355	4114	3774	3659	3886	3838	3742
4085	3933	4027	4078	4003	4016	4013	3924	3985	3934	4073	3900	4097	3842	3840	3858	3886	3881	3902	3665	3739	3685	3618	3699	3773	3690	3749	3658	3658	3956	4078	3951	4011	4016	3982	3860	3678	3825	3656	3817	3918	4096	4154	4140	3884	3675	3652	3769	3926	3907
3980	3984	3823	3772	3959	3883	4021	4016	3864	3905	3896	3867	3869	3876	3780	3889	3755	3794	3750	3817	3934	3878	3699	3792	3742	3695	3638	3691	4025	4022	4001	3903	4095	4004	4101	3831	3598	3554	3642	3928	4217	4111	3982	3842	3789	3736	3693	3827	4137	4036
3903	3917	3796	3855	3874	3811	4016	3945	3811	3788	3856	3734	3764	3783	3808	3778	3782	3795	3784	3727	3849	3642	3735	3762	3815	3701	3862	3856	4145	3955	3967	3859	3978	4088	3831	3600	3565	3754	3866	4043	4066	3935	3806	3679	3831	3777	3786	4075	4307	4029
3797	3728	3815	3909	3814	3819	3837	3776	3812	3835	3765	3743	3682	3671	3581	3766	3609	3687	3712	3828	3757	3753	3730	3860	3780	3730	3773	4103	3965	3869	3859	3870	3915	3969	3619	3434	3772	3903	4061	3928	3961	3774	3690	3704	3859	3821	3808	4015	4338	3927
3828	3645	3690	3752	3874	3723	3741	3778	3700	3710	3663	3609	3656	3729	3650	3668	3736	3716	3540	3652	3673	3704	3756	3911	3775	3925	3974	3964	3913	3782	3780	3974	3768	3576	3548	3598	3727	4058	3866	3681	3681	3680	3570	3682	3916	4016	3967	4231	4250	3838
3827	3741	3568	3572	3630	3647	3600	3644	3491	3617	3546	3554	3689	3745	3730	3747	3667	3799	3653	3534	3727	3789	3846	3972	3815	3950	4073	3923	3653	3891	3802	3719	3619	3561	3590	3746	4057	3850	3764	3608	3658	3669	3727	3741	4040	4019	3940	4091	4130	3515
3818	3609	3659	3586	3706	3633	3592	3598	3610	3613	3608	3616	3642	3694	3799	3755	3756	3775	3813	3781	3804	3849	3978	3933	3923	4037	4005	3867	3750	3718	3783	3651	3479	3561	3717	3955	3933	3958	3729	3658	3658	3690	3725	3853	3894	4004	3727	3978	4022	3455
3872	3691	3537	3697	3704	3696	3653	3591	3585	3587	3672	3613	3737	3763	3700	3757	3754	3896	3876	3861	3936	3971	3883	3941	3914	4032	3922	3790	3727	3793	3736	3543	3430	3668	3944	4048	3937	3824	3769	3678	3817	3822	3773	3885	4074	3993	3628	3805	3841	3592
3902	3788	3639	3707	3549	3788	3651	3590	3659	3705	3723	3614	3819	3793	3802	3814	3931	3986	3889	3841	3946	3975	3903	3797	3924	4025	3752	3576	3706	3692	3561	3476	3535	3813	3986	3826	3844	3744	3576	3675	3849	3801	3879	3809	3865	3788	3617	3692	3862	3666
4062	3900	3814	3745	3773	3801	3883	3786	3803	3808	3947	3833	3881	3886	3907	3978	3991	4075	3966	3989	3910	3932	3887	3935	3828	3802	3593	3699	3751	3682	3440	3443	3748	3975	3956	3893	3728	3608	3798	3767	3969	3965	3814	3840	3778	3717	3713	3817	4018	3853
3978	3923	3813	3818	3943	3917	3842	3882	3834	3953	3936	3893	4016	3895	4038	3918	3971	4095	4017	3806	3971	3767	3831	3706	3796	3468	3562	3716	3703	3634	3523	3750	3841	3943	3807	3709	3618	3686	3694	3806	3899	3960	3764	3839	3819	3718	3487	3877	4167	4065
4032	4009	3850	3825	3923	4027	3943	3982	3857	3878	3953	4023	3853	4060	3980	4038	3902	4210	3861	3849	3900	3658	3686	3777	3637	3658	3507	3680	3723	3522	3650	3829	4017	3886	3641	3531	3581	3676	3756	3849	3992	3997	3797	3811	3800	3782	3673	3736	4109	4122
3805	3774	3905	3894	3909	3891	3868	3903	3940	3966	3863	4042	3951	3969	3883	3989	3917	3884	3788	3790	3592	3491	3560	3594	3540	3670	3576	3853	3790	3551	3632	3981	3948	3789	3568	3537	3721	3833	3853	3986	4052	3984	3779	3669	3710	3736	3764	3779	4210	4208
3830	3708	3811	3735	3760	3832	3979	3861	3866	3926	3847	3897	3889	3797	3911	3811	3675	3733	3660	3633	3680	3498	3493	3633	3575	3687	3774	3864	3885	3684	3767	3911	3952	3624	3505	3551	3755	3944	3992	4058	3922	3863	3740	3601	3876	3818	3956	4052	4140	4143
3781	3625	3707	3627	3744	3773	3898	3810	3793	3796	3780	3791	3815	3583	3720	3763	3638	3628	3658	3611	3436	3492	3603	3657	3559	3682	3920	3939	3815	3777	3841	3834	3824	3599	3530	3716	3921	4113	4048	4023	3939	3751	3744	3740	3844	3812	4149	4066	4225	4014
3744	3446	3627	3589	3600	3568	3745	3713	3677	3589	3671	3687	3566	3703	3690	3653	3638	3609	3599	3550	3707	3611	3650	3687	3779	3761	3956	3890	3663	3617	3846	3836	3577	3631	3716	3734	3965	4103	4169	4093	3835	3767	3761	3923	3974	4212	3936	4049	4003	4019
3820	3618	3575	3628	3524	3627	3611	3656	3603	3637	3622	3562	3630	3606	3620	3730	3689	3651	3784	3680	3835	3800	3918	3799	3666	3857	3904	3868	3561	3701	3792	3775	3641	3676	3740	4041	4033	4181	4082	3825	3763	3873	3961	4109	4173	4219	4209	4076	4022	3971
3823	3707	3684	3648	3666	3799	3659	3875	3705	3681	3832	3752	3828	3647	3642	3795	3730	3733	3810	3739	3807	3773	3862	3844	3774	3765	3936	3619	3589	3686	3847	3794	3775	3641	3898	4027	4107	4102	3929	3783	3823	3987	4032	4162	4181	4255	4118	4035	4025	4007
3975	3804	3847	3813	3868	3969	3801	3790	3896	3901	3924	3890	3808	3821	3682	3604	3787	3985	3883	3860	3946	3824	3894	3626	3631	3726	3788	3561	3457	3638	3999	3848	3784	3715	4025	3977	4048	3978	3743	3762	3868	3978	4029	4216	4192	4211	3921	4011	3946	3994
3972	3922	3882	3823	3982	3779	4083	3881	3921	3851	3871	4021	3843	3788	3825	3835	3832	3819	3836	3759	3866	3797	3797	3593	3638	3768	3687	3500	3565	3787	4014	3803	3710	3905	3950	3980	4014	3999	3692	3710	3905	4124	4113	3982	4219	4101	4051	3925	4029	3905
3860	3870	3840	4002	4001	3954	3876	3848	3890	3908	3863	3830	3886	3997	3753	3692	3656	3596	3723	3575	3607	3669	3750	3546	3574	3799	3841	3626	3662	3938	4151	3982	3844	3813	3848	4029	3977	3893	3743	3705	3941	4004	4064	4057	4076	3967	3925	3907	3910	3933
3730	3816	3869	3871	3978	3957	3851	3829	3862	3881	3997	3828	3820	3805	3714	3697	3641	3574	3593	3550	3614	3652	3708	3547	3648	3839	3896	3684	3746	4098	4059	3774	3791	3739	3852	3987	4021	3965	3768	3771	4028	3957	3844	4059	3944	4023	4100	4079	3889	3845
3678	3603	3748	3812	3678	3688	3718	3682	3776	3681	3705	3661	3618	3596	3621	3587	3462	3555	3586	3558	3689	3704	3718	3751	3676	3949	3901	3647	3774	3997	3952	3930	3669	3793	3794	3940	4046	3903	3771	3831	3813	3819	3942	4080	4109	4085	4098	3940	3801	3780
3740	3693	3676	3731	3640	3756	3621	3543	3592	3702	3559	3635	3702	3680	3624	3517	3562	3516	3626	3627	3615	3925	3967	3919	3844	3940	3682	3778	3800	3910	3963	3803	3669	3784	3942	4065	4089	4052	3772	3667	3646	3757	3916	4079	4172	4098	4062	3883	3836	3781
3818	3681	3707	3718	3819	3649	3677	3666	3636	3707	3524	3584	3624	3644	3684	3727	3609	3804	3697	3679	3737	3865	4047	3765	3857	3966	3934	3686	3588	3877	3953	3750	3727	3876	4092	4158	4204	3978	3714	3698	3760	3792	4025	4187	4162	4048	4061	3954	3790	3749
3861	3884	3812	3869	3960	3858	3854	3788	3688	3674	3769	3813	3709	3790	3864	3791	3787	3732	3812	3857	3825	3894	3845	3866	3612	3857	3897	3625	3747	3853	4148	3882	3693	4057	4018	4137	4037	3908	3715	3823	3713	3872	4004	4079	4111	3939	3962	3893	4124	3923
3953	3937	3910	3820	3914	4072	4012	3807	3837	3796	3799	3808	3704	3849	3855	3911	3820	3909	3749	3837	3774	3724	3909	3631	3667	3923	3770	3794	3814	3967	4073	3907	3892	3866	4028	4058	3968	3871	3726	3727	3818	3857	3919	4058	4008	4118	4008	3969	3836	3772
3897	3938	3863	3903	3818	3945	3824	3868	3915	3813	3770	3686	3787	3791	3759	3655	3817	3788	3787	3720	3569	3695	3739	3721	3668	3830	4025	3831	3799	3932	4183	4046	3763	3901	3778	3834	3940	4055	3855	3817	3736	3822	3869	4015	3977	4082	3957	4025	3946	3933
3966	3835	3703	3735	3766	3801	3725	3765	3804	3670	3742	3576	3538	3620	3706	3733	3769	3732	3608	3698	3629	3743	3575	3752	3850	4037	3947	3934	3711	3819	3941	3954	3593	3619	3669	3888	4061	3991	3951	3667	3680	3609	3782	3862	4097	4038	3893	3852	3875	3865
3779	3737	3685	3767	3680	3743	3631	3781	3728	3550	3649	3733	3656	3589	3628	3760	3789	3599	3698	3739	3768	3923	3890	3879	3841	3994	4050	3880	3735	3806	3954	3925	3632	3610	3857	3994	4025	3914	3790	3578	3696	3638	3806	3947	3910	3939	3861	3912	3750	3873
3852	3731	3596	3722	3629	3736	3556	3631	3699	3597	3574	3695	3701	3684	3778	3748	3713	3917	3939	3846	3809	3858	3922	3878	3723	3734	3970	3838	3631	3560	3991	3971	3617	3660	3783	3900	4014	3899	3807	3632	3601	3613	3819	3882	3859	4055	3802	3842	3793	3831
3888	3934	3763	3806	3716	3875	3826	3709	3721	3664	3787	3744	3814	3787	3787	3850	3922	3910	3917	3943	3930	3891	3764	3796	3792	3749	3873	3848	3746	3714	3962	4077	3910	3640	3797	3896	3726	3957	3807	3746	3653	3677	3793	3857	3888	3767	3945	3882	3890	3937
3999	3880	3778	3889	3725	3758	3811	3833	3775	3933	3833	3854	3858	3832	3822	3756	3814	3830	3838	3876	3698	3734	3694	3702	3610	3742	3889	3899	3769	3725	3935	4116	3907	3622	3651	3656	3736	3889	3790	3940	3778	3673	3726	3747	3794	3889	3912	3930	3810	3925
3836	3881	3654	3775	3737	3811	3684	3796	3771	3839	3870	3659	3852	3730	3775	3823	3917	3822	3672	3791	3751	3727	3711	3842	3719	3778	3805	4036	3873	3739	3953	3956	3984	3758	3546	3707	3924	3924	3821	3871	3842	3607	3637	3749	3774	3898	3913	3907	4046	3994
3690	3625	3602	3535	3604	3663	3521	3658	3617	3633	3673	3641	3747	3803	3695	3813	3800	3801	3815	3939	3828	3742	3878	3928	3868	3920	3669	3983	3849	3680	3752	3850	3878	3848	3523	3671	3740	3835	3928	3971	3711	3814	3743	3738	3660	3893	3982	3920	3883	3985
3811	3685	3648	3572	3443	3582	3544	3643	3610	3822	3672	3669	3701	3700	3840	3792	3832	3799	3878	4006	3905	3904	3961	3990	3793	3825	3920	3781	3836	3813	3594	3776	4032	3909	3729	3567	3657	3767	3862	3733	3939	3932	3812	3722	3803	3738	3918	3966	4049	4004
3862	3798	3724	3741	3720	3719	3712	3755	3830	3864	3802	3750	3697	3745	3936	3862	3899	3968	3905	3918	3951	3815	3819	3858	3898	3714	3611	3870	3724	3804	3845	3748	3878	3917	3837	3593	3550	3626	3861	3964	3915	3766	3822	3828	3705	3718	3851	3889	3830	4035
3931	3921	3779	3922	3788	3927	3811	3765	3874	3924	3976	3784	3927	3910	4011	3937	3848	3964	3981	3857	3827	3743	3736	3712	3862	3784	3732	3665	3760	3714	3734	3594	3797	3865	3958	3476	3482	3605	3792	3941	3900	3808	3829	3677	3668	3654	3758	3714	3693	3811
3713	3736	3718	3740	3759	3806	3687	3670	3762	3797	3796	3729	3925	3894	3788	3736	3763	3677	3632	3862	3658	3854	3769	3671	3798	3846	3714	3724	3720	3794	3838	3612	3502	3616	3906	3763	3620	3647	3482	3751	3893	3824	3746	3770	3651	3739	3661	3754	3670	3629
3592	3594	3550	3669	3627	3623	3590	3667	3822	3696	3695	3579	3655	3742	3789	3806	3810	3760	3838	3767	3767	3829	3728	3756	3865	3712	3910	3605	3738	3730	3662	3607	3550	3687	3835	3871	3765	3720	3660	3585	3679	3937	3902	4005	3833	3823	3773	3815	3560	3606
3910	3630	3664	3749	3710	3578	3857	3743	3794	3716	3747	3696	3769	3817	3841	3942	3803	3787	3726	3806	3848	3922	3715	3832	3845	3866	3719	3753	3623	3657	3814	3721	3698	3581	3890	3890	3788	3692	3602	3601	3607	3731	3870	3971	3865	3990	3777	3784	3785	3708
3809	3758	3799	3800	3710	3816	3852	3831	3952	3780	3795	3751	3904	3832	3903	3860	3965	3905	3906	3859	3738	3887	3876	3743	3691	3755	3897	3759	3762	3691	3686	3831	3759	3764	3603	3806	3924	3886	3720	3684	3652	3756	3840	3975	4089	3966	4003	3918	3798	3867
3801	3737	3852	3812	3770	3770	3798	3707	3841	3796	3654	3832	3922	4022	3830	3815	3783	3835	3702	3776	3828	3656	3736	3695	3732	3807	3807	3910	3762	3680	3676	3852	3915	3754	3607	3725	3705	3949	3874	3907	3745	3814	3736	3842	3974	4015	4056	3977	3986	3914
3768	3676	3742	3736	3652	3646	3690	3734	3718	3809	3885	3731	3809	3672	3736	3752	3748	3764	3822	3892	3811	3810	3799	3680	3709	3779	3976	3893	3894	3803	3748	3669	3709	3873	3710	3722	3821	3876	3755	3907	3873	3710	3614	3857	3816	3904	3983	4144	4088	4028
3883	3713	3643	3677	3703	3733	3755	3755	3694	3727	3715	3754	3728	3787	3718	3811	3812	3801	3768	3781	3904	3837	3853	3759	3847	3810	3704	3776	3660	3732	3676	3715	3763	3789	3823	3857	3677	3769	3884	3988	3999	3865	3872	3780	3732	3709	3834	3953	4215	4002
3845	3704	3611	3680	3757	3679	3745	3797	3783	3852	3867	3876	3818	3783	3860	3869	3837	3921	3886	3765	3885	3819	3821	3668	3815	3745	3748	3776	3571	3772	3754	3585	3743	3684	3809	3846	3822	3667	3668	3779	4053	3981	3919	3948	3753	3679	3683	3766	3870	3979
3935	3764	3787	3686	3683	3622	3786	3843	3732	3850	3907	3801	3888	3941	3832	3917	3750	3832	3863	3809	3845	3716	3767	3650	3717	3828	3798	3746	3736	3845	3755	3860	3762	3696	3812	3847	3653	3713	3721	3801	3793	3988	3874	3912	3905	3796	3656	3767	3848	3702
3727	3838	3743	3685	3718	3725	3694	3793	3756	3867	3893	3999	3824	3945	3808	3850	3744	3750	3773	3784	3848	3734	3802	3780	3751	3829	3847	3841	3751	3736	3706	3726	3776	3725	3768	3768	3759	3744	3786	3702	3873	3871	3825	3915	4078	3974	3958	3865	3782	3836
3829	3809	3720	3776	3785	3722	3715	3785	3802	3757	3778	3773	3877	3801	3844	3877	3806	3871	3911	3717	3778	3803	3822	3854	3744	3655	3682	3816	3815	3630	3664	3720	3704	3748	3694	3759	3666	3749	3769	3792	3846	3679	3713	3777	3961	4040	4025	3890	3841	3821
3722	3773	3748	3743	3838	3902	3794	3822	3686	3843	3781	3935	3796	3843	3864	3950	3828	3824	3811	3783	3758	3720	3768	3635	3729	3780	3779	3723	3751	3624	3657	3612	3668	3797	3825	3680	3724	3653	3706	3735	3689	3800	3841	3778	3827	3943	3904	3953	3921	3826
3865	3797	3734	3834	3755	3738	3789	3792	3996	3821	3696	3876	4003	3920	3939	4073	3739	3752	3746	3716	3655	3731	3740	3595	3549	3714	3732	3621	3699	3732	3630	3673	3816	3757	3770	3848	3724	3699	3730	3817	3753	3845	3827	3881	3840	3853	3854	3872	3931	3916
3855	3696	3714	3752	3702	3771	3772	3651	3656	3892	3871	3997	3812	3873	3813	3873	3814	3723	3766	3769	3776	3749	3791	3788	3866	3754	3638	3866	3735	3788	3726	3771	3716	3791	3832	3814	3673	3809	3737	3737	3765	3787	3958	4057	3832	3930	3934	3844	3885	3844
3764	3659	3637	3651	3647	3729	3742	3714	3719	3854	3746	3766	3771	3790	3792	3757	3778	3778	3856	3682	3840	3841	3784	3796	3751	3859	3816	3773	3728	3823	3694	3801	3685	3585	3840	3778	3734	3941	3888	3865	3755	3932	3841	3842	3970	3988	4013	3978	3778	3905
3764	3665	3537	3578	3666	3683	3655	3758	3841	3788	3738	3821	3817	3848	3845	3848	3814	3960	3758	3875	3879	3880	3819	3829	3804	3890	3653	3814	3826	3749	3786	3739	3751	3771	3873	3787	3871	3755	3750	3763	3783	3741	3747	3807	3952	3833	4041	4041	4037	3954
3793	3646	3573	3801	3803	3697	3703	3845	3732	3761	3801	3842	3813	3954	3877	3987	3958	3898	3977	3883	3930	3826	3773	3661	3710	3756	3741	3751	3745	3834	3956	3802	3665	3790	3859	3820	3907	3884	3758	3828	3840	4053	3883	3919	3922	3820	3906	3951	4087	4011
3675	3674	3665	3696	3693	3700	3657	3767	3837	3747	3934	3833	3879	3890	3945	3818	3898	3787	3884	3850	3892	3836	3799	3831	3761	3856	3848	3873	3772	3767	3821	3933	3943	3726	4020	3840	3876	3958	3764	3922	4001	3906	4042	4025	3800	3916	3877	3990	3922	4039
3837	3626	3626	3745	3737	3633	3741	3651	3868	3828	3876	3900	3835	3886	3805	3736	3921	3962	3891	3908	3795	3888	3788	3945	3859	3852	3932	3900	3753	3824	3825	3759	3863	3801	3682	3710	3839	3779	3902	3797	3885	3944	3777	3968	3913	3852	3946	3947	3988	3908
3879	3774	3743	3629	3641	3700	3822	3827	3918	3768	3880	3960	3841	3819	3788	4004	3913	3972	4039	3943	3812	4019	3739	3784	3815	3778	3670	3683	3767	3769	3850	3751	3685	3799	3794	3631	3692	3676	3933	3849	3788	3797	3854	3789	3821	3835	3999	3760	3862	3902
3756	3704	3715	3644	3763	3760	3815	3841	3875	3974	3981	3898	3980	3843	3925	3885	3956	3855	3881	3943	3780	3849	3752	3805	3628	3701	3691	3716	3713	3773	3893	3746	3804	3841	3802	3758	3824	3757	3800	3829	3845	3805	3754	3868	3978	3929	3892	3902	3988	3748
3788	3701	3680	3791	3871	3868	3758	3870	3886	3916	4004	4040	3911	4094	3942	3889	3911	3821	3741	3766	3766	3760	3908	3711	3650	3781	3791	3831	3760	3709	3774	3687	3705	3830	3874	3801	3782	3683	3735	3719	3759	3949	3995	3855	3876	3920	3842	3895	3978	3888
3779	3707	3559	3655	3685	3837	3803	3750	3950	4088	3915	3901	3922	3904	3940	3895	3753	3668	3793	3843	3818	3776	3737	3839	3767	3725	3644	3758	3813	3760	3736	3791	3763	3777	3785	3800	3529	3899	3717	3796	3890	3885	3855	3797	3856	3860	3811	3794	3723	3824
3991	3737	3712	3719	3763	3661	3808	3983	3913	3906	3864	3928	3995	3920	3796	3863	3768	3815	3901	3952	3774	3750	3748	3652	3720	3750	3597	3713	3648	3530	3764	3692	3753	3732	3711	3674	3645	3825	3692	3789	3780	3804	3792	3839	3862	3653	3932	3739	3886	3926
3824	3672	3756	3739	3765	3692	3871	3822	3915	3959	3859	3952	3942	3785	3870	3850	3877	3852	3813	3848	3687	3695	3640	3680	3607	3755	3641	3645	3570	3550	3735	3702	3640	3613	3693	3673	3766	3755	3676	3766	3713	3675	3755	3694	3594	3846	3890	3721	3858	3799
3918	3726	3630	3678	3896	3843	3845	3890	3754	3819	3837	3879	3879	3911	3909	3975	3881	3850	3761	3794	3809	3620	3743	3896	3809	3806	3734	3663	3737	3617	3774	3633	3709	3798	3690	3856	3750	3697	3692	3720	3828	3908	3850	3774	3677	3829	3877	3841	3778	3795
3752	3703	3819	3831	3768	3850	3723	3850	3716	3767	3853	3891	3773	3976	3824	3883	3723	3796	3825	3869	3654	3738	3934	3742	3844	3728	3729	3680	3767	3746	3730	3799	3793	3694	3851	3719	3740	3771	3945	3771	3782	3866	3946	3820	3876	4039	3995	3912	3937	3895
3903	3752	3814	3875	3840	3848	3739	3897	3919	3709	3931	3953	3857	3886	3880	3815	3881	3992	3840	3816	3794	3826	3873	3768	3868	3915	3728	3906	3650	3853	3768	3957	3930	3894	3860	3776	3822	3846	3930	3919	3925	3829	4003	3920	3999	3937	3924	3847	3964	4046
3909	3647	3681	3744	3817	3781	3788	3649	3860	3864	3707	3919	3862	3811	3926	3950	3828	3930	3776	3876	3883	3946	3872	3862	3911	3896	3811	3773	3703	3729	3685	3852	3829	3843	3783	3877	3757	3741	3903	3837	4010	3757	3995	3938	3935	3885	3823	3988	3966	4011
3863	3711	3585	3726	3753	3779	3738	3853	3903	3925	3758	3809	3776	3943	3846	3955	3858	3880	3887	3740	3878	3884	3811	3845	3810	3738	3820	3744	3698	3775	3794	3877	3735	3737	3698	3660	3857	3801	3841	3799	3887	3980	3960	3945	3834	3868	3832	3833	3720	3963
3788	3677	3613	3716	3782	3728	3781	3868	3785	3876	3875	3775	3736	3957	3945	3828	3975	3796	3977	3981	3883	3834	3789	3749	3648	3784	3745	3822	3733	3729	3875	3901	3724	3806	3796	3914	3848	3786	3733	3796	3920	3941	3781	3767	3744	3849	3690	3902	3767	3879
3759	3570	3757	3706	3759	3718	3695	3792	3771	3819	3759	3756	3928	3867	3921	3916	3905	3989	3869	3886	3912	3826	3831	3790	3806	3818	3738	3681	3741	3820	3837	3779	3752	3941	3759	3865	3838	3835	3836	3702	3818	3868	3936	3831	3780	3914	3811	3808	3980	3853
3765	3645	3712	3695	3785	3648	3692	3701	3713	3871	3791	3851	3880	4020	4094	3916	3791	3867	3938	3915	3955	3848	3861	3855	3818	3728	3738	3785	3805	3922	3814	3714	3800	3806	3797	3905	3756	3820	3714	3634	3691	3737	3685	3865	3755	3783	3826	3756	3875	3790
3847	3769	3593	3619	3842	3663	3625	3682	3811	3765	3792	3991	3934	3974	3925	3917	3941	3944	3883	3975	3789	3782	3901	3887	3811	3748	3748	3842	3856	3763	3772	3776	3824	3789	3777	3865	3719	3724	3738	3669	3690	3710	3706	3709	3699	3707	3816	3821	3806	3708
3823	3788	3717	3680	3792	3741	3685	3756	3817	3869	3932	3966	3990	3885	3955	3861	3964	3956	4031	3900	3884	3937	3858	3858	3827	3774	3743	3737	3889	3745	3776	3665	3568	3713	3723	3684	3732	3612	3615	3660	3755	3719	3569	3713	3642	3822	3739	3796	3818	3793
3760	3797	3742	3629	3749	3750	3852	3916	3889	3857	3878	3875	4037	3994	3825	3987	3962	4012	4098	3806	3922	3886	3893	3839	3870	3769	3684	3823	3621	3822	3678	3680	3647	3658	3631	3763	3625	3706	3608	3636	3687	3614	3680	3594	3647	3652	3678	3779	3751	3677
3833	3820	3770	3741	3727	3866	3918	3906	3726	3783	3767	3866	3864	3814	3794	3848	3839	3918	4064	3924	3991	3829	3803	3691	3859	3859	3756	3683	3650	3591	3829	3600	3622	3679	3590	3524	3602	3717	3625	3585	3632	3604	3556	3684	3683	3682	3503	3599	3612	3676
3941	3736	3731	3781	3784	3732	3752	3887	3796	3765	3854	3929	3936	3901	3768	4003	3949	3908	3939	3744	3778	3855	3708	3695	3668	3792	3797	3748	3713	3681	3637	3641	3785	3620	3688	3603	3693	3636	3676	3629	3711	3588	3701	3750	3651	3630	3581	3668	3638	3692
3819	3810	3727	3793	3705	3797	3811	3862	3846	3713	3864	3815	3808	3834	3817	3889	3857	3839	3907	3690	3841	3799	3670	3631	3730	3750	3710	3640	3658	3621	3813	3763	3799	3824	3751	3833	3619	3606	3737	3680	3697	3738	3784	3631	3809	3550	3650	3684	3619	3593
4001	3768	3864	3825	3756	3750	3729	3690	3766	3744	3804	3829	3810	3867	3749	3801	3828	3825	3898	3708	3885	3676	3624	3725	3692	3816	3820	3691	3662	3645	3743	3717	3753	3790	3806	3693	3768	3705	3664	3695	3854	3661	3694	3601	3717	3717	3704	3772	3702	3643
3833	3743	3844	3759	3730	3700	3753	3561	3707	3667	3775	3838	3663	3631	3705	3779	3766	3769	3788	3735	3779	3848	3780	3792	3863	3856	3750	3748	3833	3770	3755	3781	3904	3858	3803	3746	3721	3755	3780	3690	3776	3638	3746	3709	3782	3755	3804	3754	3755	3776
3935	3720	3700	3597	3720	3585	3683	3741	3673	3690	3702	3648	3651	3602	3611	3792	3703	3770	3829	3857	3884	3898	3841	3857	4066	3980	3888	3821	3871	3810	3835	3893	3710	3763	3772	3921	3654	3790	3634	3796	3799	3859	3723	3723	3580	3620	3765	3861	3762	3755
3968	3684	3623	3676	3572	3521	3647	3657	3661	3652	3622	3621	3639	3687	3737	3709	3742	3832	3793	3831	4002	3869	3848	3865	3985	3939	3921	3783	3840	3859	3841	3933	3676	3747	3746	3708	3709	3685	3742	3747	3790	3635	3724	3640	3768	3658	3722	3824	3907	3781
3939	3675	3656	3689	3663	3692	3679	3688	3671	3723	3696	3594	3704	3672	3775	3820	3807	3947	3953	3983	3882	3893	3813	3940	4078	3941	3851	3823	3868	3808	3940	3924	3890	3877	3786	3883	3859	3827	3807	3852	3768	3797	3679	3637	3689	3686	3687	3738	3806	3803
3821	3896	3630	3735	3716	3776	3751	3748	3667	3674	3536	3619	3668	3687	3717	3868	3882	3907	3884	3932	3921	3933	3894	3949	3841	3987	3862	3769	3891	3920	3935	3898	3901	3926	3816	3815	3842	3985	3902	3772	3714	3748	3736	3708	3629	3715	3659	3791	3670	3753
3778	3669	3665	3814	3697	3736	3773	3606	3685	3585	3620	3588	3703	3741	3760	3814	3918	3830	3995	3883	3926	3826	3899	3911	3864	3901	3952	3959	3976	3931	3993	3851	3807	3889	3913	3915	3834	3868	3958	3865	3860	3719	3745	3656	3722	3679	3670	3784	3681	3707
3703	3561	3724	3672	3765	3724	3680	3665	3571	3628	3684	3814	3867	3831	3841	3720	3916	3984	3856	3944	3966	3959	3806	3897	3829	3924	3904	4042	3924	3935	4014	4072	3839	3961	3957	3828	3831	3824	3978	3833	3856	3941	3708	3831	3839	3728	3720	3824	3754	3698
3712	3696	3760	3699	3937	3826	3715	3670	3727	3668	3693	3775	3876	3728	3671	3803	3780	3865	3753	3783	3904	3901	3808	3846	3962	3976	3973	4070	4000	4008	3977	4010	3994	3927	3908	3844	3753	3864	3953	3876	3848	3884	3913	3814	3876	3629	3778	3840	3842	3617
3881	3763	3644	3743	3715	3773	3644	3734	3741	3692	3798	3806	3790	3901	3778	3915	3691	3718	3818	3845	3905	3900	3874	3970	4019	3898	3961	3892	4008	3977	3997	3977	4095	4006	3857	3922	3808	3797	3962	3880	3857	3831	3859	3764	3839	3875	3812	3749	3730	3778
3726	3776	3747	3681	3709	3672	3698	3751	3734	3818	3647	3799	3770	3841	3819	3731	3814	3713	3840	3744	3879	3793	3944	3860	4081	3942	3909	3922	3998	3852	3970	3889	3930	3885	3870	3869	3859	3819	3856	3863	3717	3903	3808	3870	3770	3681	3754	3761	3745	3808
3814	3622	3781	3803	3589	3762	3835	3708	3767	3864	3738	3746	3821	3862	3594	3745	3840	3765	3910	3686	3844	3838	3729	3920	3906	3914	3896	3975	3925	3955	3971	3825	3843	3771	3725	3714	3870	3774	3701	3652	3669	3743	3773	3683	3736	3697	3672	3797	3816	3796
3906	3671	3573	3782	3637	3733	3772	3884	3885	3855	3836	3703	3734	3791	3780	3794	3779	3812	3720	3735	3831	3770	3897	3873	3962	3873	3840	3794	3889	3798	3900	3794	3733	3739	3621	3736	3641	3739	3766	3632	3718	3604	3651	3693	3767	3672	3688	3737	3737	3712
3739	3734	3711	3700	3692	3872	3704	3919	3846	3786	3790	3812	3750	3737	3756	3758	3840	3743	3632	3767	3789	3748	3818	3854	3926	3903	3717	3793	3788	3717	3766	3739	3727	3755	3691	3909	3753	3630	3721	3681	3713	3673	3614	3679	3587	3720	3705	3681	3700	3736
3786	3807	3748	3711	3787	3768	3882	3945	3911	3947	3792	3881	3719	3750	3631	3813	3754	3821	3818	3682	3637	3796	3772	3734	3636	3640	3624	3754	3703	3690	3823	3755	3657	3818	3641	3687	3742	3575	3757	3781	3653	3674	3684	3622	3633	3582	3581	3646	3609	3630
3750	3618	3638	3706	3837	3894	3871	3987	3900	3963	3964	3922	3807	3811	3780	3800	3724	3744	3758	3701	3773	3669	3774	3665	3555	3714	3651	3695	3699	3744	3748	3725	3722	3749	3733	3627	3668	3795	3771	3859	3616	3725	3671	3700	3743	3670	3678	3538	3564	3604
3781	3678	3651	3706	3847	3944	3791	3879	3882	3863	3858	3901	3796	3826	3622	3820	3815	3804	3712	3719	3738	3715	3603	3531	3594	3709	3710	3641	3711	3772	3811	3709	3792	3805	3798	3701	3811	3771	3694	3700	3704	3823	3781	3657	3711	3588	3685	3550	3619	3602
3740	3656	3614	3825	3831	3841	3855	3739	3825	3872	3817	3788	3709	3833	3818	3704	3767	3732	3717	3760	3672	3693	3702	3574	3560	3718	3592	3524	3698	3762	3780	3671	3761	3797	3770	3756	3884	3891	3679	3810	3799	3858	3773	3833	3892	3700	3705	3508	3655	3519
3642	3786	3670	3798	3772	3807	3803	3765	3902	3704	3824	3824	3741	3915	3781	3765	3608	3494	3735	3653	3640	3579	3637	3580	3557	3639	3677	3633	3695	3778	3774	3723	3707	3826	3698	3739	3780	3871	3891	3771	3822	3822	3809	3660	3864	3723	3774	3736	3757	3490
3660	3704	3782	3832	3911	3760	3721	3887	3758	3733	3754	3859	3831	3940	3818	3699	3626	3702	3698	3682	3570	3675	3635	3637	3683	3709	3714	3591	3676	3648	3697	3819	3727	3756	3952	3755	3862	3808	3816	3864	3875	3824	3907	3848	3811	3786	3793	3692	3713	3664
3815	3781	3749	3760	3839	3640	3807	3725	3702	3713	3835	3779	3685	3959	3903	3732	3564	3580	3700	3586	3582	3696	3520	3655	3666	3649	3592	3821	3773	3653	3696	3849	3933	3877	3764	3794	3836	3946	3860	3744	3702	3806	3817	3749	3853	3859	3764	3815	3763	3905
3853	3693	3722	3854	3691	3695	3575	3563	3667	3723	3821	3762	3764	3772	3839	3708	3634	3659	3596	3579	3579	3645	3609	3658	3636	3702	3744	3800	3700	3710	3685	3621	3886	3857	3920	3838	3803	3832	3820	3778	3703	3805	3841	3747	3756	3843	3668	3801	3706	3893
3781	3633	3696	3657	3702	3774	3662	3605	3710	3753	3808	3704	3785	3777	3825	3741	3661	3707	3560	3867	3715	3640	3732	3753	3538	3667	3674	3717	3771	3758	3799	3762	3793	3849	3928	3785	3696	3774	3805	3801	3726	3549	3661	3739	3857	3783	3724	3739	3825	3863
3820	3639	3573	3552	3553	3480	3466	3713	3763	3832	3776	3683	3751	3692	3800	3704	3661	3705	3671	3727	3757	3726	3661	3714	3808	3690	3604	3774	3753	3903	3729	3777	3700	3763	3868	3710	3721	3666	3890	3815	3752	3622	3764	3792	3754	3784	3856	3879	3822	3896
3827	3664	3600	3654	3384	3581	3566	3717	3619	3703	3709	3591	3722	3692	3761	3725	3644	3863	3662	3749	3778	3755	3805	3915	3895	3787	3667	3707	3781	3853	3742	3655	3736	3880	3769	3630	3760	3654	3659	3687	3524	3689	3740	3699	3647	3693	3757	3665	3711	3707
3744	3764	3562	3509	3630	3527	3544	3500	3703	3659	3626	3637	3748	3626	3708	3757	3788	3729	3647	3713	3776	3839	3741	3846	3893	3990	3772	3754	3717	3753	3917	3773	3678	3813	3726	3828	3782	3720	3730	3668	3672	3716	3698	3670	3795	3668	3671	3783	3640	3694
3701	3519	3536	3527	3422	3487	3540	3608	3667	3669	3751	3654	3833	3746	3836	3801	3686	4026	3821	3934	3896	3880	3823	3910	3915	3852	3915	3974	3922	3876	3846	4012	3686	3748	3756	3720	3815	3678	3588	3588	3766	3556	3621	3609	3646	3678	3678	3686	3656	3731
3688	3585	3319	3368	3286	3453	3454	3757	3727	3680	3815	3624	3752	3741	3743	3853	3930	3799	4002	3964	3912	4044	3899	3836	3897	3943	3907	3889	3848	3911	3878	3910	3944	3829	3808	3646	3679	3561	3682	3684	3592	3580	3593	3648	3624	3566	3550	3559	3685	3695
3653	3503	3495	3475	3506	3488	3566	3650	3782	3718	3699	3748	3877	3785	3701	3787	3853	3872	3962	3842	4021	3899	3954	4119	4007	3902	3896	3692	3955	3893	3937	3873	3996	3750	3836	3641	3762	3698	3611	3723	3732	3598	3653	3650	3742	3592	3564	3588	3601	3718
3756	3557	3691	3565	3549	3567	3658	3635	3689	3739	3696	3678	3742	3682	3622	3746	3846	3765	3961	3970	3913	3903	3990	4081	4068	3824	3988	3970	3962	3971	3856	3712	3884	3776	3758	3850	3661	3629	3606	3535	3469	3550	3588	3513	3720	3678	3601	3670	3728	3712
3751	3669	3522	3613	3602	3580	3698	3601	3596	3708	3631	3708	3578	3618	3688	3765	3839	3921	3814	3882	3892	3949	3978	3851	3951	4043	4025	3892	3947	3881	3874	3684	3801	3766	3761	3795	3628	3546	3541	3548	3639	3601	3647	3724	3575	3539	3706	3562	3646	3658
3803	3708	3497	3474	3540	3470	3653	3796	3639	3795	3659	3677	3754	3793	3895	3757	3915	3838	3872	3891	3904	3852	3879	3786	3946	3917	3904	3895	3922	3969	3957	3873	3854	3650	3624	3681	3703	3661	3734	3619	3488	3556	3603	3582	3580	3658	3588	3645	3701	3631
3758	3502	3499	3570	3583	3578	3659	3797	3687	3770	3739	3737	3728	3567	3799	3807	3875	3954	3981	3878	3916	3886	3793	3834	3847	3868	3816	3895	3929	3915	3802	3801	3661	3614	3804	3719	3673	3696	3532	3625	3673	3661	3584	3525	3495	3561	3676	3549	3612	3705
3619	3540	3499	3562	3599	3650	3769	3666	3894	3823	3633	3764	3694	3708	3748	3896	3954	3872	3890	3820	3985	4027	3971	3783	3815	3876	3826	3725	3740	3806	3866	3763	3724	3697	3703	3681	3679	3783	3740	3571	3714	3686	3639	3630	3597	3474	3591	3628	3569	3763
3570	3562	3471	3645	3770	3711	3709	3835	3740	3799	3771	3707	3585	3567	3655	3770	3776	3851	3823	3859	3777	3815	3935	3843	3878	3642	3714	3699	3778	3713	3771	3723	3860	3734	3602	3623	3678	3572	3568	3602	3577	3475	3677	3532	3579	3770	3701	3603	3641	3624
3599	3507	3555	3748	3773	3842	3698	3869	3682	3734	3629	3715	3614	3728	3675	3723	3740	3763	3711	3782	3703	3670	3771	3815	3744	3760	3693	3637	3630	3618	3650	3631	3771	3743	3674	3707	3512	3597	3503	3456	3496	3530	3463	3526	3372	3574	3515	3586	3674	3723
3609	3558	3487	3724	3809	3847	3757	3737	3707	3646	3545	3633	3668	3617	3692	3609	3761	3637	3696	3692	3691	3680	3624	3757	3637	3546	3707	3735	3689	3669	3544	3438	3599	3655	3664	3712	3572	3432	3572	3545	3480	3519	3472	3503	3519	3564	3551	3585	3730	3724
3569	3500	3584	3632	3707	3666	3690	3667	3753	3671	3698	3706	3558	3763	3778	3724	3718	3726	3666	3701	3653	3616	3587	3596	3454	3591	3661	3767	3616	3533	3479	3649	3526	3577	3587	3577	3536	3541	3505	3568	3546	3417	3451	3465	3444	3535	3485	3499	3593	3607
3488	3540	3459	3562	3520	3706	3699	3668	3731	3683	3619	3770	3692	3809	3885	3742	3695	3660	3574	3539	3673	3622	3627	3495	3465	3555	3506	3608	3581	3585	3552	3454	3476	3477	3521	3576	3423	3498	3415	3324	3477	3422	3456	3531	3461	3464	3557	3563	3556	3493
3460	3502	3501	3641	3447	3612	3719	3756	3763	3861	3726	3636	3871	3710	3868	3989	3770	3643	3775	3706	3543	3631	3603	3478	3539	3597	3527	3417	3467	3569	3614	3499	3344	3476	3369	3525	3543	3401	3386	3301	3469	3301	3482	3333	3527	3427	3449	3408	3472	3454
3504	3532	3362	3508	3588	3702	3729	3735	3846	3904	3760	3770	3785	3759	3781	3907	3741	3875	3743	3669	3747	3552	3541	3558	3491	3355	3488	3515	3583	3495	3548	3586	3397	3418	3532	3303	3297	3480	3453	3329	3578	3469	3431	3481	3273	3329	3373	3300	3541	3552
3415	3378	3390	3483	3578	3701	3612	3746	3840	3801	3755	3805	3768	3728	3885	3874	3830	3885	3907	3681	3664	3767	3661	3622	3424	3391	3500	3380	3383	3562	3504	3499	3439	3351	3390	3497	3398	3334	3452	3448	3378	3436	3417	3361	3342	3324	3405	3359	3524	3565
3546	3401	3327	3447	3598	3580	3675	3715	3725	3819	3786	3678	3793	3777	3900	3942	3874	3920	3780	3936	3753	3847	3766	3687	3548	3409	3292	3476	3483	3386	3525	3537	3577	3378	3402	3333	3396	3410	3533	3451	3269	3321	3365	3268	3402	3489	3363	3399	3517	3397
3537	3384	3537	3533	3658	3659	3771	3826	3731	3830	3737	3722	3775	3811	3761	3822	3945	3873	3898	3904	3769	3933	3741	3764	3550	3642	3417	3561	3443	3446	3423	3626	3509	3461	3387	3327	3416	3464	3473	3384	3227	3278	3340	3415	3405	3452	3408	3423	3355	3254
3599	3565	3504	3646	3747	3695	3803	3685	3791	3767	3772	3762	3696	3601	3676	3782	3861	3847	3933	3846	3826	3841	3773	3745	3627	3626	3561	3466	3420	3463	3497	3371	3460	3401	3460	3405	3317	3467	3459	3453	3304	3349	3373	3381	3448	3343	3348	3267	3346	3231
3663	3535	3620	3568	3810	3743	3786	3685	3738	3739	3733	3634	3635	3661	3521	3683	3791	3818	3803	3817	3867	3910	3774	3709	3683	3651	3677	3489	3457	3450	3536	3448	3423	3432	3523	3503	3508	3423	3393	3441	3444	3359	3372	3463	3407	3400	3331	3366	3409	3281
3716	3734	3793	3733	3678	3697	3693	3842	3622	3735	3689	3599	3569	3601	3588	3632	3599	3708	3661	3717	3582	3715	3806	3657	3677	3678	3644	3609	3537	3478	3471	3386	3401	3557	3533	3576	3487	3371	3453	3411	3583	3517	3272	3360	3275	3377	3462	3449	3454	3402
3780	3608	3673	3637	3789	3783	3779	3696	3733	3610	3487	3554	3687	3555	3534	3524	3587	3475	3726	3580	3741	3699	3634	3664	3604	3637	3633	3619	3575	3523	3491	3376	3480	3630	3538	3557	3498	3366	3494	3493	3519	3487	3297	3327	3422	3473	3474	3336	3420	3371
3819	3708	3697	3640	3800	3834	3763	3646	3714	3593	3545	3538	3441	3405	3476	3473	3478	3477	3416	3462	3709	3594	3710	3556	3494	3732	3551	3604	3587	3546	3500	3432	3471	3493	3624	3566	3511	3431	3512	3430	3338	3406	3496	3461	3483	3420	3485	3456	3417	3493
3852	3952	3669	3656	3611	3707	3727	3856	3699	3699	3597	3385	3450	3467	3421	3368	3402	3426	3502	3529	3578	3637	3480	3584	3625	3662	3624	3526	3614	3623	3528	3582	3484	3561	3450	3589	3413	3491	3579	3540	3607	3473	3497	3403	3412	3565	3491	3434	3517	3569
3694	3760	3731	3637	3730	3785	3694	3683	3782	3715	3594	3405	3440	3384	3405	3295	3301	3446	3379	3602	3595	3510	3470	3505	3568	3670	3577	3533	3535	3428	3532	3506	3384	3545	3489	3453	3548	3418	3433	3532	3543	3458	3517	3522	3519	3561	3557	3537	3470	3568
3815	3699	3683	3698	3555	3583	3723	3632	3694	3772	3664	3558	3435	3467	3390	3378	3441	3409	3377	3394	3582	3430	3473	3653	3519	3425	3685	3569	3506	3426	3551	3541	3495	3468	3528	3610	3549	3471	3412	3515	3442	3453	3472	3582	3609	3659	3441	3582	3487	3554
3813	3687	3694	3666	3606	3685	3505	3591	3658	3656	3623	3499	3476	3495	3407	3384	3295	3460	3466	3387	3337	3405	3402	3513	3462	3474	3480	3522	3461	3401	3450	3503	3396	3436	3465	3517	3576	3405	3400	3385	3562	3618	3564	3433	3559	3563	3663	3482	3449	3498
3790	3641	3628	3607	3622	3479	3593	3670	3652	3494	3534	3625	3489	3517	3357	3325	3277	3297	3376	3441	3413	3389	3399	3442	3590	3555	3581	3528	3423	3517	3417	3521	3368	3513	3376	3580	3550	3404	3499	3329	3521	3530	3565	3455	3556	3621	3584	3417	3476	3449
3622	3727	3573	3594	3526	3599	3585	3595	3513	3637	3507	3720	3518	3563	3499	3451	3537	3366	3478	3430	3388	3373	3438	3340	3491	3527	3505	3494	3454	3355	3451	3468	3373	3380	3453	3461	3428	3297	3440	3339	3604	3646	3514	3400	3423	3489	3486	3546	3395	3505
3808	3667	3522	3496	3567	3610	3522	3605	3500	3647	3567	3604	3559	3480	3433	3481	3447	3375	3632	3481	3406	3436	3546	3429	3403	3635	3495	3632	3511	3568	3434	3509	3429	3558	3549	3352	3553	3507	3312	3437	3574	3555	3514	3418	3374	3504	3297	3577	3526	3534
3711	3659	3656	3572	3533	3441	3428	3688	3552	3524	3545	3575	3593	3541	3555	3417	3511	3333	3437	3501	3682	3523	3412	3556	3579	3763	3621	3432	3589	3469	3441	3513	3428	3412	3446	3564	3456	3482	3442	3477	3506	3480	3403	3441	3317	3391	3391	3406	3487	3453
3790	3684	3528	3605	3519	3556	3414	3367	3535	3351	3544	3581	3503	3439	3543	3575	3424	3476	3502	3399	3399	3490	3500	3615	3652	3513	3589	3487	3687	3568	3459	3494	3424	3426	3623	3529	3507	3445	3386	3404	3668	3457	3415	3406	3475	3369	3487	3400	3390	3455
3620	3653	3659	3638	3604	3500	3448	3393	3610	3429	3467	3274	3469	3469	3610	3445	3597	3473	3487	3419	3557	3502	3624	3448	3755	3669	3638	3599	3622	3589	3557	3567	3424	3609	3529	3552	3522	3431	3423	3545	3557	3440	3452	3377	3421	3415	3386	3392	3545	3501
3560	3797	3714	3637	3689	3390	3493	3350	3429	3503	3547	3406	3421	3475	3505	3511	3480	3566	3469	3530	3447	3564	3598	3619	3679	3550	3508	3669	3539	3479	3541	3564	3567	3542	3673	3675	3658	3612	3557	3513	3524	3477	3384	3338	3479	3428	3347	3341	3421	3469
3594	3529	3632	3716	3583	3612	3551	3565	3448	3388	3346	3357	3442	3462	3541	3620	3546	3440	3479	3490	3564	3497	3592	3545	3630	3676	3702	3705	3588	3617	3505	3511	3536	3633	3581	3708	3521	3604	3618	3588	3550	3411	3449	3482	3407	3278	3416	3491	3406	3465
3680	3705	3698	3657	3628	3733	3482	3561	3519	3502	3426	3435	3441	3371	3538	3656	3550	3599	3591	3515	3492	3536	3504	3521	3639	3547	3682	3630	3585	3504	3605	3603	3623	3701	3604	3669	3592	3669	3703	3652	3505	3493	3514	3335	3517	3475	3352	3396	3525	3357
3556	3590	3623	3770	3739	3692	3814	3576	3545	3491	3577	3473	3466	3509	3635	3488	3548	3494	3497	3636	3500	3461	3529	3628	3598	3562	3737	3647	3611	3499	3634	3635	3662	3728	3732	3680	3594	3533	3616	3629	3633	3557	3484	3485	3438	3535	3564	3521	3433	3522
3538	3619	3685	3679	3717	3733	3647	3696	3550	3557	3652	3460	3298	3470	3425	3550	3499	3515	3410	3484	3486	3511	3525	3628	3588	3556	3702	3538	3519	3437	3671	3561	3627	3708	3695	3602	3601	3645	3608	3641	3574	3676	3420	3456	3512	3364	3529	3461	3496	3472
3633	3539	3645	3588	3709	3863	3843	3742	3621	3624	3458	3642	3518	3501	3670	3486	3620	3490	3538	3469	3581	3629	3667	3602	3616	3540	3620	3439	3415	3465	3483	3506	3519	3678	3659	3577	3404	3577	3608	3560	3539	3478	3409	3369	3527	3548	3477	3603	3479	3407
3615	3399	3495	3587	3690	3650	3686	3701	3643	3622	3526	3540	3506	3526	3525	3547	3713	3620	3579	3675	3527	3595	3601	3538	3563	3485	3499	3550	3570	3310	3548	3661	3636	3605	3507	3352	3548	3562	3706	3545	3423	3347	3356	3523	3637	3405	3453	3593	3562	3456
3592	3364	3540	3577	3585	3729	3745	3767	3805	3589	3618	3587	3616	3494	3577	3675	3650	3588	3610	3573	3730	3585	3569	3563	3474	3614	3483	3440	3344	3324	3529	3609	3549	3573	3461	3457	3491	3524	3577	3544	3443	3428	3463	3417	3441	3565	3484	3531	3565	3365
3515	3535	3444	3406	3497	3658	3645	3682	3722	3762	3617	3734	3571	3674	3637	3593	3682	3646	3666	3615	3544	3650	3616	3629	3480	3536	3526	3466	3342	3421	3557	3738	3637	3490	3534	3403	3472	3600	3476	3474	3345	3638	3504	3575	3513	3431	3475	3612	3486	3410
3714	3624	3432	3414	3564	3530	3598	3662	3777	3686	3660	3564	3551	3639	3569	3577	3557	3571	3656	3748	3588	3662	3616	3650	3705	3548	3488	3633	3377	3513	3675	3735	3453	3506	3451	3540	3513	3518	3483	3462	3413	3478	3452	3472	3584	3536	3619	3528	3482	3341
3632	3508	3561	3475	3516	3585	3537	3533	3664	3746	3660	3432	3647	3621	3772	3571	3585	3599	3508	3531	3565	3582	3544	3605	3539	3624	3458	3553	3610	3608	3603	3573	3590	3494	3521	3581	3556	3612	3442	3355	3473	3484	3469	3564	3512	3511	3634	3480	3412	3440
3710	3629	3665	3486	3470	3630	3495	3512	3575	3423	3469	3548	3527	3512	3482	3473	3656	3586	3609	3452	3505	3546	3544	3549	3503	3519	3423	3682	3649	3583	3666	3591	3504	3452	3536	3616	3529	3495	3474	3481	3495	3420	3541	3529	3474	3445	3628	3503	3489	3460
3773	3678	3644	3650	3568	3528	3614	3454	3566	3484	3419	3453	3404	3547	3501	3529	3514	3559	3480	3485	3501	3389	3408	3514	3474	3414	3513	3716	3728	3447	3607	3570	3497	3529	3544	3485	3487	3483	3523	3521	3537	3454	3409	3481	3462	3595	3422	3560	3415	3328
3702	3677	3700	3657	3673	3665	3591	3725	3538	3507	3449	3444	3530	3424	3433	3558	3497	3497	3431	3433	3531	3520	3405	3402	3467	3401	3542	3656	3511	3395	3406	3538	3487	3545	3519	3508	3529	3491	3350	3575	3368	3395	3480	3365	3522	3561	3527	3352	3373	3385
3684	3683	3672	3762	3724	3840	3762	3691	3532	3565	3575	3399	3453	3442	3387	3523	3541	3428	3527	3501	3425	3398	3401	3491	3441	3458	3535	3498	3385	3348	3394	3445	3530	3565	3468	3531	3525	3501	3471	3423	3374	3484	3316	3432	3429	3477	3456	3526	3558	3527
3640	3626	3681	3785	3750	3809	3770	3635	3616	3518	3577	3484	3430	3456	3283	3400	3495	3487	3554	3536	3430	3494	3475	3370	3485	3419	3433	3442	3289	3226	3295	3428	3470	3447	3381	3429	3350	3570	3454	3475	3392	3321	3361	3519	3348	3333	3428	3526	3436	3510
3616	3420	3557	3736	3652	3712	3803	3764	3637	3700	3529	3572	3439	3451	3481	3495	3576	3609	3523	3515	3550	3519	3446	3446	3455	3334	3308	3215	3371	3267	3459	3284	3363	3393	3388	3353	3498	3419	3375	3440	3362	3394	3456	3394	3474	3375	3523	3507	3627	3461
3617	3632	3477	3581	3591	3498	3721	3619	3708	3571	3650	3688	3656	3440	3492	3474	3555	3484	3627	3616	3497	3502	3377	3454	3378	3323	3285	3411	3424	3443	3422	3450	3353	3405	3370	3369	3252	3360	3392	3350	3431	3317	3313	3360	3346	3475	3483	3573	3532	3495
3728	3645	3520	3498	3417	3580	3482	3583	3619	3617	3593	3676	3632	3609	3415	3463	3462	3437	3480	3430	3445	3405	3383	3244	3364	3445	3336	3439	3457	3371	3368	3367	3330	3353	3377	3396	3433	3418	3446	3413	3335	3415	3288	3325	3349	3474	3511	3346	3496	3606
3585	3547	3690	3575	3597	3548	3466	3601	3513	3599	3598	3574	3598	3614	3465	3548	3399	3316	3478	3479	3520	3387	3446	3389	3484	3421	3396	3467	3421	3447	3276	3324	3386	3357	3380	3314	3290	3387	3250	3371	3347	3377	3295	3412	3316	3310	3477	3377	3395	3328
3498	3478	3563	3628	3598	3564	3580	3541	3475	3604	3559	3526	3561	3522	3419	3588	3446	3381	3310	3441	3463	3280	3450	3378	3450	3615	3546	3464	3442	3404	3363	3350	3369	3291	3410	3395	3217	3262	3357	3313	3378	3270	3308	3457	3415	3217	3341	3287	3348	3257
3476	3473	3516	3617	3668	3571	3676	3491	3491	3599	3393	3327	3537	3515	3559	3588	3459	3363	3432	3408	3499	3533	3491	3506	3458	3339	3352	3379	3446	3351	3470	3298	3411	3431	3446	3443	3303	3115	3318	3277	3459	3434	3297	3371	3357	3435	3164	3250	3249	3125
3498	3378	3361	3435	3619	3673	3749	3700	3565	3616	3503	3597	3534	3625	3589	3573	3513	3571	3602	3419	3529	3492	3396	3466	3425	3367	3379	3307	3292	3543	3367	3379	3216	3331	3339	3374	3431	3328	3359	3245	3340	3295	3383	3240	3270	3314	3273	3172	3260	3276
3637	3451	3426	3426	3584	3616	3647	3574	3519	3503	3572	3611	3352	3539	3466	3517	3521	3501	3410	3566	3405	3428	3350	3374	3423	3352	3389	3399	3334	3298	3400	3427	3221	3178	3278	3353	3412	3417	3169	3256	3279	3203	3440	3329	3266	3260	3215	3331	3265	3264
3583	3561	3427	3491	3398	3491	3686	3585	3635	3600	3589	3479	3574	3496	3442	3430	3429	3529	3499	3360	3433	3485	3358	3374	3420	3487	3462	3452	3360	3415	3341	3385	3386	3277	3367	3421	3352	3353	3239	3235	3218	3330	3402	3303	3455	3388	3466	3321	3328	3330
3527	3614	3445	3693	3485	3646	3625	3597	3590	3562	3588	3647	3611	3433	3516	3455	3502	3471	3550	3419	3549	3398	3483	3436	3414	3414	3522	3524	3406	3472	3340	3425	3498	3378	3349	3292	3374	3316	3398	3366	3344	3426	3293	3391	3315	3376	3357	3387	3414	3434
3621	3520	3511	3487	3570	3507	3531	3510	3604	3613	3640	3578	3633	3671	3612	3531	3524	3423	3654	3425	3493	3514	3358	3476	3444	3427	3390	3469	3418	3252	3338	3267	3403	3420	3347	3254	3309	3364	3424	3399	3242	3266	3162	3294	3351	3426	3438	3341	3333	3453
3357	3440	3338	3460	3562	3654	3473	3546	3614	3577	3620	3625	3512	3643	3655	3574	3676	3639	3530	3480	3270	3471	3477	3323	3469	3371	3342	3385	3336	3392	3352	3286	3415	3354	3264	3342	3294	3343	3347	3362	3222	3262	3327	3241	3313	3314	3383	3319	3242	3290
3532	3391	3363	3341	3416	3485	3493	3537	3648	3569	3686	3442	3581	3742	3608	3679	3737	3610	3704	3575	3514	3552	3387	3373	3447	3410	3475	3452	3365	3309	3494	3232	3234	3215	3325	3225	3233	3320	3217	3315	3233	3174	3238	3211	3216	3212	3308	3249	3210	3245
3457	3362	3417	3380	3432	3501	3503	3627	3543	3501	3591	3534	3518	3558	3576	3689	3591	3641	3757	3662	3509	3509	3467	3375	3453	3391	3390	3361	3356	3395	3275	3373	3167	3321	3217	3238	3152	3312	3229	3241	3222	3194	3220	3182	3088	3235	3215	3275	3376	3309
3517	3543	3377	3384	3302	3414	3459	3559	3553	3590	3603	3552	3577	3461	3597	3602	3635	3780	3744	3617	3440	3615	3514	3395	3558	3460	3369	3376	3476	3253	3378	3340	3391	3241	3303	3253	3335	3217	3165	3138	3224	3154	3256	3300	3245	3277	3279	3104	3312	3243
3431	3488	3430	3377	3381	3307	3369	3574	3582	3641	3567	3576	3548	3522	3590	3611	3587	3655	3631	3621	3604	3579	3474	3569	3491	3562	3509	3575	3449	3406	3424	3453	3478	3340	3270	3414	3169	3342	3301	3169	3196	3218	3268	3318	3403	3341	3299	3336	3250	3298
3414	3332	3509	3541	3378	3448	3474	3320	3520	3614	3552	3606	3676	3573	3636	3601	3644	3595	3578	3580	3618	3491	3563	3586	3504	3646	3518	3702	3509	3367	3453	3575	3466	3420	3404	3485	3290	3288	3302	3316	3254	3295	3329	3406	3382	3433	3438	3322	3236	3262
3449	3310	3402	3422	3399	3457	3544	3517	3427	3587	3542	3648	3748	3685	3518	3647	3659	3706	3669	3581	3582	3452	3521	3498	3544	3465	3568	3576	3615	3472	3541	3518	3513	3501	3403	3474	3381	3353	3379	3341	3364	3419	3372	3330	3468	3396	3303	3461	3394	3408
3451	3294	3186	3326	3414	3451	3614	3594	3477	3633	3531	3527	3685	3741	3471	3629	3564	3577	3714	3708	3686	3601	3571	3527	3621	3556	3532	3526	3552	3504	3488	3512	3474	3426	3414	3397	3393	3332	3295	3373	3384	3344	3452	3398	3316	3402	3282	3320	3368	3371
3383	3272	3306	3343	3372	3456	3533	3378	3485	3588	3579	3547	3628	3704	3564	3662	3682	3684	3630	3700	3731	3669	3640	3577	3589	3484	3515	3545	3469	3468	3451	3543	3334	3385	3365	3381	3488	3167	3225	3217	3318	3346	3359	3400	3349	3334	3318	3255	3354	3392
3350	3358	3247	3369	3301	3346	3451	3533	3536	3565	3677	3469	3613	3748	3648	3597	3649	3606	3670	3731	3622	3584	3648	3571	3574	3612	3653	3614	3669	3561	3434	3370	3352	3507	3373	3245	3263	3245	3272	3169	3296	3340	3376	3396	3420	3489	3420	3310	3290	3361
3329	3220	3173	3330	3302	3303	3285	3425	3412	3415	3487	3654	3743	3577	3607	3636	3616	3641	3654	3635	3693	3709	3723	3694	3642	3646	3655	3514	3594	3569	3505	3610	3402	3445	3520	3366	3379	3374	3378	3400	3490	3259	3398	3442	3379	3382	3397	3375	3363	3409
3339	3241	3203	3352	3323	3351	3447	3398	3424	3515	3474	3617	3678	3580	3626	3642	3666	3668	3687	3666	3626	3609	3646	3648	3555	3666	3589	3576	3667	3520	3541	3454	3477	3490	3488	3464	3445	3468	3300	3492	3394	3468	3416	3465	3434	3318	3414	3352	3283	3500
3458	3291	3082	3192	3363	3349	3396	3391	3439	3503	3373	3389	3478	3602	3639	3638	3670	3729	3724	3774	3762	3632	3733	3606	3757	3507	3619	3666	3618	3549	3483	3535	3533	3471	3521	3463	3455	3470	3486	3465	3470	3404	3350	3495	3480	3330	3348	3414	3399	3405
3350	3181	3274	3243	3264	3345	3531	3377	3401	3380	3402	3409	3425	3496	3582	3507	3594	3563	3579	3791	3707	3694	3708	3799	3794	3744	3704	3631	3582	3490	3469	3476	3437	3414	3529	3485	3544	3478	3466	3509	3438	3531	3545	3523	3495	3444	3433	3342	3393	3585
3498	3265	3303	3402	3287	3339	3453	3303	3474	3438	3444	3326	3423	3523	3481	3444	3587	3610	3551	3606	3586	3675	3590	3714	3751	3701	3688	3727	3551	3588	3535	3625	3532	3623	3551	3521	3527	3566	3475	3473	3646	3525	3530	3440	3493	3396	3603	3524	3569	3537
3481	3279	3230	3402	3386	3413	3436	3364	3414	3368	3387	3449	3435	3532	3406	3474	3541	3507	3611	3426	3578	3670	3531	3629	3610	3739	3682	3619	3656	3611	3667	3503	3557	3603	3687	3509	3617	3547	3447	3501	3473	3589	3588	3498	3537	3478	3400	3490	3304	3591
3534	3353	3387	3332	3419	3524	3374	3559	3288	3454	3511	3415	3389	3470	3498	3520	3463	3458	3495	3614	3715	3689	3624	3735	3683	3677	3559	3642	3567	3445	3542	3516	3485	3626	3516	3593	3447	3490	3561	3509	3365	3465	3516	3487	3563	3439	3491	3386	3400	3502
3421	3432	3360	3355	3353	3359	3469	3529	3416	3458	3427	3373	3302	3389	3501	3509	3522	3580	3604	3502	3549	3735	3669	3625	3544	3607	3632	3554	3473	3558	3509	3378	3552	3497	3417	3378	3523	3415	3441	3449	3393	3423	3379	3405	3662	3435	3423	3531	3284	3481
3494	3323	3499	3421	3480	3281	3330	3348	3458	3492	3315	3383	3413	3396	3319	3426	3431	3589	3531	3509	3628	3543	3667	3707	3638	3480	3583	3576	3522	3519	3473	3457	3514	3460	3404	3414	3488	3306	3515	3386	3321	3313	3516	3361	3470	3551	3442	3340	3312	3531
3509	3379	3419	3438	3467	3275	3449	3477	3422	3309	3377	3348	3344	3429	3386	3421	3534	3401	3528	3456	3456	3455	3569	3579	3518	3666	3579	3569	3511	3411	3415	3564	3427	3456	3459	3447	3426	3549	3417	3444	3403	3347	3376	3438	3478	3404	3391	3348	3377	3350
3451	3447	3543	3463	3376	3389	3516	3375	3408	3426	3355	3386	3331	3382	3358	3461	3531	3377	3498	3491	3448	3584	3538	3536	3560	3407	3558	3501	3432	3460	3471	3456	3470	3425	3441	3550	3399	3347	3412	3453	3304	3307	3458	3476	3484	3313	3357	3258	3399	3356
3576	3547	3421	3471	3511	3426	3553	3481	3393	3576	3356	3357	3392	3394	3409	3454	3415	3363	3509	3541	3492	3522	3497	3496	3658	3487	3360	3278	3411	3346	3471	3438	3519	3462	3522	3374	3384	3373	3284	3360	3372	3414	3325	3411	3388	3371	3263	3267	3276	3319
3596	3456	3537	3639	3559	3528	3495	3445	3439	3541	3423	3450	3452	3390	3357	3269	3380	3287	3340	3410	3503	3325	3524	3460	3436	3371	3607	3283	3365	3394	3504	3431	3375	3428	3537	3421	3317	3448	3320	3184	3370	3444	3441	3371	3399	3365	3274	3304	3357	3330
3417	3456	3451	3583	3575	3582	3504	3544	3501	3462	3402	3495	3573	3507	3436	3339	3339	3257	3357	3337	3408	3491	3441	3389	3432	3357	3264	3462	3455	3371	3381	3393	3342	3458	3313	3494	3320	3390	3410	3278	3332	3310	3336	3440	3303	3324	3412	3236	3300	3314
3387	3563	3425	3539	3517	3610	3603	3525	3590	3595	3428	3473	3615	3452	3443	3464	3385	3347	3448	3358	3371	3365	3281	3280	3318	3415	3355	3355	3402	3349	3354	3509	3376	3364	3302	3324	3276	3295	3298	3248	3244	3306	3223	3346	3289	3300	3229	3196	3407	3336
3538	3367	3479	3500	3551	3579	3612	3548	3548	3506	3558	3601	3500	3534	3486	3460	3441	3458	3500	3362	3456	3390	3287	3313	3292	3302	3365	3287	3389	3346	3285	3368	3417	3250	3278	3400	3204	3253	3295	3219	3343	3240	3310	3304	3270	3377	3155	3166	3207	3139
3472	3504	3466	3499	3582	3665	3542	3533	3517	3565	3506	3584	3486	3558	3536	3535	3413	3428	3331	3355	3361	3449	3323	3386	3306	3287	3367	3361	3389	3371	3199	3249	3434	3144	3263	3328	3254	3168	3283	3210	3307	3236	3338	3128	3265	3255	3311	3134	3261	3133
3411	3446	3374	3411	3633	3436	3534	3589	3572	3564	3528	3630	3495	3524	3469	3492	3404	3403	3453	3473	3392	3340	3387	3349	3359	3423	3342	3331	3435	3239	3301	3210	3365	3189	3272	3335	3281	3184	3251	3106	3258	3360	3368	3245	3319	3235	3205	3197	3222	3352
3418	3385	3278	3407	3592	3588	3482	3502	3497	3460	3531	3536	3572	3529	3496	3518	3426	3424	3425	3416	3486	3522	3347	3414	3427	3513	3301	3372	3226	3374	3256	3259	3259	3230	3323	3330	3237	3369	3254	3234	3221	3373	3193	3244	3144	3291	3224	3196	3251	3317
3485	3329	3412	3433	3482	3606	3685	3557	3544	3388	3642	3548	3536	3661	3562	3383	3535	3457	3467	3530	3487	3512	3404	3476	3398	3337	3400	3332	3372	3352	3446	3222	3286	3346	3304	3321	3274	3317	3237	3159	3362	3284	3279	3305	3231	3226	3271	3170	3247	3225
3315	3243	3284	3379	3369	3502	3579	3385	3501	3410	3516	3664	3626	3577	3532	3580	3469	3550	3540	3484	3583	3491	3434	3521	3457	3427	3356	3436	3311	3292	3313	3337	3271	3321	3272	3283	3276	3225	3197	3435	3262	3334	3206	3352	3295	3296	3281	3257	3325	3432
3322	3288	3314	3332	3388	3473	3403	3493	3469	3525	3452	3489	3545	3655	3630	3641	3672	3626	3459	3516	3623	3483	3578	3397	3539	3431	3442	3347	3273	3477	3280	3234	3355	3413	3351	3351	3355	3293	3419	3262	3260	3330	3367	3283	3354	3294	3174	3289	3279	3272
3326	3203	3232	3391	3370	3465	3448	3441	3482	3583	3549	3404	3572	3477	3687	3577	3609	3449	3545	3514	3559	3466	3591	3526	3459	3495	3342	3445	3395	3336	3364	3235	3289	3412	3332	3345	3352	3412	3308	3340	3338	3340	3378	3379	3280	3211	3201	3338	3315	3341
3277	3301	3196	3277	3306	3414	3543	3463	3395	3469	3472	3427	3447	3517	3558	3659	3617	3415	3505	3467	3556	3503	3531	3543	3554	3314	3511	3405	3305	3433	3391	3312	3271	3208	3436	3315	3258	3363	3149	3171	3317	3262	3311	3435	3395	3278	3429	3236	3306	3407
3522	3249	3277	3340	3431	3283	3358	3417	3421	3364	3447	3472	3518	3488	3569	3484	3422	3512	3575	3570	3556	3507	3530	3494	3484	3397	3440	3449	3545	3386	3381	3386	3466	3358	3350	3358	3319	3348	3419	3294	3364	3421	3400	3382	3328	3383	3396	3337	3321	3408
3452	3373	3364	3418	3349	3409	3303	3424	3444	3460	3366	3282	3395	3441	3359	3459	3314	3320	3477	3455	3471	3523	3438	3414	3508	3457	3456	3461	3427	3458	3469	3451	3391	3355	3518	3391	3421	3421	3455	3221	3401	3381	3463	3410	3519	3464	3315	3467	3404	3458
3439	3449	3521	3382	3448	3390	3514	3340	3356	3291	3286	3341	3344	3376	3396	3532	3465	3379	3387	3484	3422	3427	3357	3490	3483	3382	3374	3443	3510	3477	3467	3408	3468	3427	3457	3505	3450	3392	3358	3346	3528	3502	3587	3505	3515	3536	3503	3477	3346	3459
3559	3479	3353	3467	3420	3345	3349	3443	3301	3403	3220	3228	3309	3311	3415	3336	3412	3360	3415	3404	3365	3304	3489	3437	3420	3330	3495	3456	3359	3592	3473	3435	3486	3467	3328	3485	3495	3481	3429	3475	3464	3422	3430	3441	3465	3513	3413	3531	3480	3516
3547	3435	3378	3400	3431	3419	3425	3394	3348	3295	3181	3313	3389	3303	3336	3361	3337	3279	3265	3372	3391	3474	3432	3304	3439	3609	3368	3404	3395	3461	3510	3326	3388	3385	3399	3463	3373	3505	3386	3402	3439	3415	3390	3437	3471	3449	3460	3465	3542	3438
3552	3464	3413	3378	3495	3457	3551	3508	3258	3240	3140	3254	3243	3371	3301	3356	3296	3447	3404	3367	3297	3323	3353	3320	3429	3263	3357	3279	3285	3449	3450	3216	3355	3348	3362	3343	3325	3359	3379	3233	3420	3413	3423	3445	3481	3307	3446	3460	3402	3428
3523	3490	3447	3433	3436	3505	3483	3405	3298	3288	3221	3142	3445	3268	3436	3433	3401	3334	3340	3361	3386	3352	3372	3490	3421	3433	3429	3285	3261	3380	3304	3287	3301	3247	3326	3443	3330	3304	3365	3390	3225	3295	3386	3342	3300	3247	3341	3370	3344	3342
3427	3434	3368	3486	3553	3463	3412	3597	3341	3314	3187	3392	3360	3286	3450	3346	3349	3329	3422	3261	3370	3325	3378	3304	3338	3378	3351	3266	3352	3362	3240	3252	3234	3260	3261	3321	3354	3304	3249	3312	3267	3319	3292	3251	3301	3327	3345	3218	3423	3360
3562	3467	3435	3396	3475	3562	3581	3515	3420	3432	3317	3326	3402	3428	3468	3454	3391	3452	3366	3302	3296	3256	3301	3373	3389	3281	3220	3206	3285	3193	3240	3275	3326	3238	3279	3137	3237	3261	3278	3198	3180	3208	3283	3246	3337	3155	3230	3403	3241	3295
3443	3479	3448	3482	3482	3598	3628	3554	3530	3490	3464	3420	3553	3518	3632	3561	3546	3403	3283	3267	3274	3318	3321	3199	3285	3346	3332	3197	3344	3267	3084	3148	3210	3180	3284	3271	3169	3270	3219	3208	3265	3237	3301	3267	3296	3297	3330	3378	3225	3345
3529	3443	3537	3449	3589	3496	3520	3595	3603	3550	3392	3373	3612	3520	3607	3490	3542	3469	3293	3307	3382	3296	3302	3204	3277	3228	3267	3225	3216	3067	3172	3144	3159	3240	3263	3265	3097	3289	3128	3298	3198	3197	3305	3391	3319	3367	3208	3267	3369	3346
3507	3583	3467	3533	3537	3511	3669	3611	3708	3614	3570	3525	3489	3658	3601	3511	3453	3449	3380	3327	3303	3349	3261	3264	3332	3236	3242	3418	3123	3321	3203	3184	3228	3215	3188	3253	3263	3355	3213	3173	3281	3289	3202	3288	3403	3385	3501	3353	3440	3395
3466	3408	3473	3409	3611	3533	3582	3595	3657	3559	3463	3475	3502	3577	3567	3438	3470	3467	3539	3415	3253	3408	3339	3355	3263	3290	3261	3119	3330	3339	3235	3331	3205	3262	3126	3254	3221	3323	3347	3285	3275	3200	3353	3355	3349	3412	3387	3418	3307	3365
3646	3551	3381	3471	3500	3447	3623	3476	3532	3505	3558	3619	3629	3470	3526	3379	3453	3340	3383	3418	3430	3447	3413	3397	3460	3366	3341	3342	3480	3306	3324	3392	3329	3336	3320	3447	3373	3368	3538	3378	3366	3221	3397	3470	3292	3410	3468	3466	3416	3397
3589	3561	3580	3487	3556	3506	3500	3548	3543	3451	3446	3426	3569	3380	3496	3353	3446	3382	3377	3468	3342	3518	3506	3421	3465	3459	3372	3334	3527	3422	3376	3450	3339	3225	3467	3306	3370	3401	3373	3341	3460	3485	3435	3419	3514	3396	3571	3566	3473	3375
3704	3601	3450	3609	3508	3492	3446	3317	3392	3353	3479	3307	3478	3394	3466	3420	3538	3435	3481	3391	3400	3356	3455	3510	3558	3533	3496	3396	3530	3488	3571	3507	3450	3414	3383	3535	3498	3540	3355	3448	3449	3422	3325	3430	3558	3422	3587	3524	3481	3518
3607	3583	3430	3646	3492	3460	3278	3450	3447	3303	3376	3303	3355	3418	3491	3337	3489	3511	3469	3430	3458	3534	3564	3564	3534	3577	3509	3479	3521	3704	3568	3515	3532	3476	3522	3505	3456	3549	3445	3517	3423	3420	3482	3559	3524	3474	3586	3405	3554	3585
3638	3500	3343	3423	3496	3333	3493	3293	3462	3400	3350	3357	3381	3423	3411	3513	3429	3534	3606	3449	3402	3509	3493	3488	3664	3661	3507	3489	3525	3570	3509	3570	3537	3534	3433	3397	3542	3529	3605	3448	3438	3490	3426	3367	3350	3479	3452	3539	3579	3488
3639	3444	3456	3442	3445	3338	3506	3407	3391	3332	3436	3339	3470	3363	3448	3455	3530	3567	3457	3520	3425	3441	3479	3544	3530	3527	3479	3459	3410	3411	3523	3501	3594	3566	3496	3467	3609	3449	3489	3458	3391	3327	3368	3471	3391	3385	3373	3363	3349	3406
3691	3482	3453	3404	3518	3493	3461	3484	3398	3483	3408	3420	3438	3505	3352	3498	3654	3520	3653	3601	3493	3471	3550	3590	3543	3464	3517	3549	3528	3478	3392	3524	3542	3432	3473	3422	3402	3374	3380	3348	3452	3361	3387	3365	3285	3313	3405	3332	3538	3367
3543	3480	3402	3337	3465	3520	3394	3478	3462	3442	3352	3379	3511	3513	3477	3631	3497	3479	3488	3397	3477	3437	3342	3503	3489	3580	3450	3298	3410	3463	3401	3444	3369	3418	3260	3405	3321	3395	3364	3314	3344	3460	3362	3409	3344	3337	3369	3223	3315	3455
3664	3635	3506	3479	3399	3551	3478	3595	3553	3584	3450	3364	3455	3533	3500	3589	3381	3446	3477	3427	3470	3366	3374	3419	3406	3393	3398	3438	3281	3290	3400	3241	3410	3289	3389	3216	3235	3389	3280	3333	3226	3331	3248	3339	3394	3352	3293	3345	3152	3245
3378	3540	3458	3407	3508	3377	3587	3628	3617	3492	3444	3485	3650	3503	3609	3432	3411	3443	3496	3360	3516	3289	3387	3368	3362	3390	3274	3289	3266	3291	3261	3255	3289	3245	3234	3205	3198	3218	3177	3176	3234	3180	3240	3265	3147	3316	3269	3103	3236	3222
3495	3386	3423	3473	3507	3556	3694	3572	3682	3694	3620	3665	3436	3530	3559	3496	3452	3422	3471	3428	3337	3316	3339	3422	3280	3272	3250	3257	3225	3265	3238	3188	3369	3264	3126	3232	3205	3244	3184	3300	3193	3243	3273	3250	3234	3308	3199	3324	3226	3259
3503	3362	3388	3538	3583	3475	3525	3625	3656	3693	3729	3603	3690	3665	3550	3576	3530	3485	3513	3408	3342	3279	3257	3280	3237	3180	3326	3274	3313	3322	3228	3248	3362	3209	3259	3288	3190	3216	3257	3230	3134	3253	3328	3242	3251	3347	3213	3327	3256	3176
3431	3429	3453	3486	3398	3471	3453	3508	3713	3761	3740	3568	3617	3506	3558	3540	3490	3522	3494	3575	3269	3376	3346	3275	3209	3272	3307	3284	3292	3280	3268	3286	3204	3310	3228	3303	3221	3221	3308	3332	3254	3230	3246	3341	3264	3274	3238	3266	3240	3255
3428	3511	3333	3396	3477	3437	3486	3571	3601	3594	3534	3595	3488	3489	3549	3646	3428	3434	3437	3417	3407	3358	3415	3349	3353	3315	3333	3308	3271	3381	3326	3288	3316	3325	3307	3409	3319	3370	3378	3308	3338	3433	3268	3317	3377	3375	3321	3353	3351	3425
3442	3453	3432	3509	3500	3466	3455	3409	3684	3562	3565	3465	3468	3467	3392	3449	3517	3354	3452	3306	3398	3332	3315	3468	3341	3432	3275	3376	3382	3362	3481	3277	3364	3340	3303	3365	3361	3353	3305	3428	3493	3437	3339	3354	3400	3402	3387	3333	3384	3409
3493	3470	3532	3571	3634	3434	3495	3381	3514	3444	3373	3350	3416	3440	3427	3355	3353	3318	3370	3354	3332	3279	3425	3583	3523	3401	3359	3520	3439	3397	3430	3482	3321	3415	3338	3336	3346	3289	3481	3344	3344	3354	3379	3440	3421	3296	3437	3402	3503	3498
3508	3428	3531	3429	3452	3431	3329	3362	3382	3372	3455	3247	3281	3251	3261	3377	3303	3402	3441	3271	3345	3459	3380	3427	3473	3401	3552	3457	3442	3478	3380	3340	3450	3361	3353	3339	3491	3361	3494	3479	3480	3299	3506	3338	3396	3463	3481	3521	3489	3554
3606	3471	3553	3489	3451	3471	3382	3370	3368	3235	3290	3302	3236	3162	3300	3276	3259	3251	3294	3480	3251	3277	3446	3425	3428	3510	3377	3418	3365	3454	3449	3444	3520	3440	3322	3430	3365	3341	3327	3278	3351	3299	3338	3441	3506	3412	3391	3411	3502	3458
3623	3534	3472	3618	3464	3206	3365	3374	3325	3398	3307	3299	3364	3320	3298	3188	3254	3281	3251	3331	3295	3400	3315	3461	3376	3366	3387	3365	3400	3429	3455	3456	3446	3366	3360	3319	3458	3410	3432	3333	3333	3385	3310	3308	3365	3478	3394	3364	3298	3300
3654	3517	3641	3512	3352	3440	3376	3316	3398	3305	3302	3351	3314	3325	3329	3243	3242	3396	3368	3334	3327	3441	3321	3352	3331	3395	3257	3405	3335	3393	3354	3473	3330	3288	3335	3306	3334	3328	3330	3313	3268	3358	3391	3324	3274	3318	3294	3290	3406	3340
3663	3652	3550	3549	3434	3424	3367	3463	3352	3380	3403	3368	3241	3247	3235	3182	3259	3339	3363	3307	3322	3310	3278	3266	3439	3269	3349	3234	3155	3323	3266	3273	3294	3145	3231	3290	3236	3357	3314	3330	3309	3267	3235	3287	3428	3300	3299	3355	3440	3354
3576	3537	3483	3493	3416	3319	3482	3473	3522	3391	3430	3473	3292	3477	3234	3235	3308	3353	3288	3321	3404	3333	3264	3270	3302	3281	3266	3198	3294	3248	3328	3223	3095	3121	3179	3136	3245	3331	3285	3168	3212	3214	3211	3264	3176	3340	3227	3189	3308	3290
3575	3597	3359	3483	3426	3441	3429	3437	3468	3386	3561	3563	3416	3509	3290	3394	3307	3369	3366	3382	3445	3312	3232	3290	3399	3355	3193	3078	3243	3127	3105	3185	3221	3108	3206	3112	3222	3226	3297	3279	3226	3237	3268	3289	3246	3266	3196	3297	3297	3248
3646	3277	3394	3374	3338	3373	3360	3377	3479	3480	3482	3547	3506	3576	3461	3437	3469	3351	3469	3445	3398	3436	3304	3308	3315	3322	3214	3102	3210	3019	3262	3128	3209	3090	3198	3157	3161	3224	3247	3358	3276	3253	3278	3257	3336	3266	3298	3242	3090	3259
3523	3428	3215	3483	3380	3454	3327	3429	3489	3536	3510	3442	3555	3326	3447	3441	3382	3497	3452	3346	3325	3379	3348	3325	3222	3197	3281	3208	3081	3171	3225	3197	3202	3028	3167	3174	3120	3150	3212	3347	3243	3235	3262	3417	3383	3338	3295	3261	3302	3239
3452	3318	3336	3445	3341	3400	3438	3348	3450	3519	3613	3533	3476	3439	3328	3505	3397	3412	3330	3400	3366	3255	3269	3333	3319	3251	3438	3257	3361	3304	3237	3266	3103	3138	3279	3211	3226	3246	3217	3234	3290	3377	3241	3268	3389	3365	3349	3329	3309	3270
3443	3273	3258	3385	3463	3404	3514	3502	3459	3496	3513	3479	3481	3537	3487	3472	3402	3416	3430	3346	3430	3363	3353	3418	3426	3393	3361	3320	3270	3274	3328	3240	3206	3199	3291	3128	3185	3276	3313	3189	3303	3374	3323	3511	3397	3390	3357	3273	3497	3417
3438	3402	3435	3272	3317	3243	3420	3412	3595	3398	3431	3450	3472	3307	3457	3465	3584	3375	3380	3329	3370	3256	3244	3298	3321	3276	3242	3162	3437	3312	3294	3272	3318	3304	3288	3310	3348	3194	3393	3375	3321	3284	3396	3506	3338	3429	3398	3383	3398	3519
3589	3430	3370	3328	3435	3347	3315	3410	3461	3503	3429	3358	3341	3471	3483	3309	3304	3274	3330	3274	3174	3338	3281	3251	3271	3233	3244	3376	3253	3374	3259	3350	3398	3413	3331	3374	3404	3397	3353	3443	3328	3543	3478	3366	3392	3354	3466	3451	3333	3498
3520	3458	3426	3411	3496	3336	3292	3310	3586	3411	3499	3518	3405	3421	3438	3361	3426	3339	3374	3421	3241	3251	3298	3214	3356	3285	3370	3261	3310	3248	3419	3383	3396	3425	3364	3321	3373	3495	3333	3312	3464	3636	3345	3344	3390	3531	3387	3428	3341	3435
3619	3474	3410	3573	3591	3364	3322	3380	3501	3347	3545	3322	3313	3270	3385	3432	3307	3426	3328	3268	3282	3288	3379	3340	3246	3230	3283	3229	3270	3280	3340	3287	3399	3330	3300	3333	3397	3330	3310	3388	3362	3473	3460	3451	3341	3302	3290	3437	3356	3325
3473	3370	3443	3388	3445	3447	3424	3363	3339	3476	3263	3457	3322	3235	3287	3288	3281	3346	3185	3250	3303	3158	3288	3279	3241	3366	3352	3350	3248	3307	3173	3304	3344	3174	3304	3319	3304	3298	3394	3459	3375	3356	3387	3468	3338	3422	3231	3447	3462	3276
3463	3455	3344	3320	3355	3363	3372	3451	3406	3385	3299	3345	3359	3291	3314	3438	3496	3437	3231	3234	3232	3184	3340	3411	3419	3513	3276	3349	3354	3380	3312	3233	3336	3225	3256	3292	3265	3349	3285	3306	3312	3311	3370	3441	3397	3319	3217	3288	3344	3307
3419	3486	3347	3310	3202	3293	3481	3439	3420	3403	3426	3345	3290	3331	3373	3422	3247	3317	3212	3291	3138	3185	3204	3321	3234	3350	3290	3357	3308	3348	3223	3163	3258	3259	3343	3307	3338	3230	3332	3207	3428	3436	3334	3416	3329	3379	3325	3320	3194	3336
3417	3481	3196	3340	3294	3343	3296	3347	3550	3398	3319	3248	3265	3208	3366	3374	3290	3331	3243	3206	3293	3317	3315	3267	3354	3311	3413	3418	3358	3342	3342	3337	3387	3262	3304	3285	3439	3392	3311	3248	3310	3326	3313	3325	3429	3368	3363	3369	3417	3437
3494	3448	3381	3315	3247	3241	3263	3338	3246	3505	3347	3221	3245	3212	3213	3258	3247	3228	3241	3210	3186	3207	3317	3275	3371	3340	3316	3327	3312	3476	3447	3362	3432	3305	3325	3377	3388	3238	3249	3294	3386	3369	3388	3299	3432	3374	3490	3394	3393	3298
3571	3482	3328	3345	3292	3242	3296	3266	3288	3303	3285	3094	3217	3255	3155	3428	3337	3358	3385	3267	3341	3283	3404	3390	3347	3383	3356	3375	3371	3467	3362	3444	3406	3332	3320	3308	3412	3456	3322	3271	3365	3365	3291	3464	3324	3544	3543	3410	3546	3328
3383	3298	3306	3350	3448	3577	3253	3161	3294	3230	3407	3333	3316	3106	3268	3109	3208	3139	3151	3115	3109	3195	3185	3235	3186	3327	3353	3364	3416	3454	3503	3387	3417	3380	3309	3438	3387	3338	3387	3337	3325	3371	3320	3374	3430	3428	3365	3387	3476	3446
3376	3326	3309	3341	3331	3432	3292	3310	3251	3283	3161	3142	3321	3358	3234	3382	3402	3390	3373	3260	3312	3405	3405	3399	3353	3356	3399	3408	3322	3446	3421	3516	3511	3371	3435	3413	3453	3352	3342	3489	3386	3324	3445	3543	3271	3382	3354	3317	3492	3436
3359	3336	3425	3349	3390	3379	3346	3312	3340	3399	3320	3327	3285	3065	3067	3207	3090	3191	3240	3153	3180	3154	3242	3264	3297	3364	3374	3429	3327	3317	3371	3353	3370	3402	3292	3391	3451	3267	3465	3425	3282	3283	3373	3254	3353	3309	3377	3391	3481	3392
3387	3442	3433	3365	3377	3336	3368	3324	3396	3199	3162	3106	3293	3378	3418	3410	3336	3334	3413	3364	3256	3368	3359	3489	3397	3252	3167	3409	3284	3455	3417	3257	3422	3400	3317	3303	3399	3494	3382	3231	3441	3350	3379	3362	3344	3305	3253	3399	3451	3238
3510	3268	3327	3437	3414	3472	3466	3402	3412	3239	3348	3263	3408	3266	3260	3227	3114	3066	3212	3116	3181	3164	3275	3281	3305	3396	3381	3337	3370	3395	3365	3384	3367	3316	3306	3426	3392	3216	3335	3306	3302	3385	3450	3255	3304	3256	3231	3330	3417	3342
3559	3356	3392	3442	3280	3368	3348	3411	3479	3361	3299	3220	3288	3369	3428	3406	3464	3460	3552	3413	3502	3345	3412	3428	3469	3291	3282	3394	3351	3423	3399	3422	3323	3384	3422	3276	3282	3402	3259	3323	3212	3260	3171	3333	3211	3278	3297	3291	3287	3196
3604	3389	3341	3376	3271	3418	3507	3488	3456	3239	3271	3337	3316	3405	3296	3292	3213	3293	3230	3238	3257	3298	3330	3402	3421	3507	3437	3377	3480	3250	3333	3392	3413	3223	3336	3308	3171	3331	3424	3367	3306	3398	3277	3181	3267	3342	3351	3299	3381	3266
3497	3398	3363	3286	3399	3431	3271	3345	3204	3355	3324	3140	3150	3259	3387	3448	3483	3250	3488	3470	3496	3408	3454	3550	3384	3320	3288	3413	3506	3347	3361	3447	3415	3326	3354	3379	3355	3359	3363	3501	3440	3281	3375	3363	3212	3280	3256	3322	3363	3281
3593	3430	3362	3335	3397	3260	3319	3323	3282	3244	3255	3129	3181	3347	3350	3338	3388	3366	3357	3438	3477	3468	3430	3552	3449	3512	3424	3307	3366	3399	3475	3497	3464	3404	3525	3309	3375	3436	3356	3230	3256	3383	3303	3288	3309	3194	3316	3291	3247	3204
3518	3492	3473	3284	3231	3356	3375	3196	3041	3209	3224	3202	3332	3390	3301	3261	3238	3240	3278	3280	3450	3453	3322	3392	3278	3412	3507	3605	3661	3418	3412	3443	3610	3554	3556	3369	3482	3179	3346	3277	3192	3202	3359	3256	3325	3218	3213	3204	3277	3154
3648	3575	3331	3194	3366	3268	3133	3143	3362	3280	3179	3251	3284	3081	3231	3316	3215	3277	3255	3312	3281	3393	3443	3301	3260	3450	3313	3353	3608	3519	3506	3525	3431	3427	3391	3493	3363	3370	3303	3414	3351	3236	3287	3372	3186	3236	3243	3216	3210	3358
3490	3376	3449	3354	3267	3140	3226	3389	3265	3110	3102	3340	3230	3351	3352	3496	3384	3309	3452	3477	3408	3429	3460	3517	3322	3242	3348	3378	3301	3422	3345	3434	3544	3432	3383	3288	3371	3280	3440	3184	3256	3316	3138	3272	3362	3133	3146	3200	3127	3324
3364	3440	3364	3305	3369	3272	3307	3170	3129	3147	3351	3324	3413	3342	3414	3286	3314	3182	3195	3295	3292	3359	3327	3311	3315	3353	3336	3375	3351	3278	3263	3294	3246	3528	3365	3265	3282	3328	3171	3229	3187	3227	3255	3145	3152	3248	3168	3118	3246	3150
3521	3363	3229	3274	3464	3372	3185	3192	3327	3373	3325	3064	3088	3081	3125	3252	3228	3329	3391	3214	3158	3156	3105	3132	3066	3081	3266	3346	3346	3319	3357	3393	3288	3150	3364	3384	3327	3191	3260	3262	3178	3199	3172	3174	3114	3136	3223	3127	3250	3232
3530	3255	3371	3320	3095	3222	3426	3333	3259	3160	3159	3160	3183	3277	3431	3636	3620	3586	3690	3667	3620	3600	3451	3346	3262	3285	3186	3309	3210	3246	3251	3265	3462	3159	3269	3184	3346	3245	3216	3227	3193	3268	3221	3177	3332	3111	3173	3287	3069	3176
3423	3448	3305	3069	3278	3583	3276	3111	3091	3090	3298	3335	3440	3383	3419	3433	3379	3407	3424	3369	3327	3574	3460	3565	3546	3613	3472	3344	3212	3202	3209	3187	3293	3281	3429	3199	3249	3318	3503	3239	3173	3234	3235	3268	3227	3291	3113	3193	3229	3093
3584	3286	3111	3340	3482	3247	3180	3082	3208	3362	3417	3350	3207	3068	3158	3160	3169	3199	3107	3241	3071	3180	2994	3148	3222	3399	3465	3496	3401	3275	3360	3210	3211	3275	3330	3374	3241	3030	3298	3305	3236	3185	3303	3213	3178	3272	3116	3154	3257	3170
3432	3180	3333	3440	3124	3055	3225	3260	3212	3261	3326	3186	3224	3195	3248	3383	3415	3452	3640	3550	3665	3627	3361	3307	3176	2973	3074	3096	3404	3539	3399	3439	3273	3272	3099	3193	3275	3210	3211	3238	3193	3195	3188	3296	3186	3142	3322	3094	3315	3213
3415	3487	3401	3191	3125	3200	3369	3099	3162	3052	3330	3352	3356	3328	3415	3492	3631	3642	3569	3773	3865	3747	3937	3777	3787	3551	3204	3163	3176	3280	3332	3335	3394	3307	3190	3124	3280	3416	3094	3225	3335	3412	3195	3280	3302	3203	3072	3296	3204	3364
3485	3459	3278	3026	3432	3390	3171	3152	3088	3261	3465	3207	3231	3217	3522	3475	3481	3491	3331	3347	3351	3489	3506	3611	3783	3878	3567	3514	3051	3175	3190	3269	3381	3417	3440	3325	3170	3291	3470	3183	3125	3439	3172	3146	3306	3303	3113	3335	3074	3208
3533	3344	3232	3384	3506	3227	3001	3231	3189	3259	3377	3403	3529	3489	3529	3405	3417	3243	3145	3034	3059	3085	3140	3129	3163	3410	3609	3590	3550	3217	3147	3142	3267	3294	3330	3554	3191	3023	3363	3331	3084	3126	3167	3178	3247	3267	3126	3178	3098	3115
3415	3033	3257	3432	3329	3109	3232	3239	3329	3504	3446	3717	3628	3447	3386	3385	3248	3218	3175	3123	3203	3136	3076	3008	2900	2952	3012	3312	3440	3549	3480	3345	3356	3254	3200	3302	3341	3060	3008	3214	3142	2884	3178	3065	3069	3170	3113	2994	3124	3169
3132	3118	3515	3217	2914	3090	3162	3294	3314	3562	3682	3687	3341	3191	3090	3077	3074	3171	3184	3213	3323	3396	3332	3343	3172	3056	2921	2967	3225	3416	3422	3230	3086	3074	3065	2993	3342	3244	3054	3200	3335	2975	3112	3282	3259	3174	3304	3131	3270	3219
2977	3334	3277	2936	2982	3133	3331	3346	3391	3632	3433	3186	3034	2992	3118	3249	3418	3557	3619	3513	3546	3469	3502	3488	3475	3343	3211	2988	2865	3070	3331	3255	3169	3187	3126	3050	3196	3410	3145	3033	3184	3193	3051	3180	3141	3154	3224	3191	3089	3303
3200	3411	2985	2850	3110	3242	3186	3400	3529	3522	3079	2959	2773	3197	3497	3855	4233	4070	4077	3992	3906	3789	3682	3654	3487	3385	3249	3210	2935	2983	3063	3272	3242	3311	3291	3198	3188	3338	3324	2984	3075	3256	2952	3050	3102	3075	3073	3161	2964	3174
3238	3276	2761	3067	3142	3138	3245	3320	3308	3090	2913	2880	3314	3945	4245	4465	4522	4469	4242	4174	4123	3920	3793	3598	3538	3385	3423	3313	3281	3136	3008	3067	3259	3317	3234	3201	3047	3090	3211	3083	2880	3199	2998	2933	2989	3220	3121	3242	3209	3134
3552	3076	2839	3165	3288	3170	3073	3117	3115	3040	3064	3342	4149	4283	4615	4488	4278	4055	3839	3788	3554	3565	3570	3584	3449	3369	3426	3396	3344	3209	2930	2892	3009	3029	3161	3089	3061	2918	3120	3183	3008	3277	3293	3088	3120	3158	3257	3271	3254	3134
3339	2931	2980	3400	3325	3091	3133	3165	3125	3199	3431	3971	4323	4450	4294	3725	3459	3039	2961	2824	2933	3125	3299	3567	3538	3452	3370	3321	3310	3233	3079	2859	2905	2931	2979	3249	3061	3054	3168	3351	3171	3169	3357	3173	3308	3201	3272	3138	3333	3103
3370	2936	3249	3455	3204	3062	3091	3139	3034	3406	3897	4241	4258	4011	3587	2906	2443	2249	2168	2240	2336	2564	2905	3211	3324	3422	3396	3248	3194	3254	3110	3006	2883	3076	3149	3159	3321	3081	3018	3311	3197	3109	3238	3015	3045	3022	3260	3122	3220	2978
3148	3021	3357	3492	3046	3044	3070	3089	3220	3752	4132	4361	3912	3349	2613	2223	1943	1833	1868	1912	1937	2203	2397	2663	2944	3254	3418	3312	3209	3307	3289	3185	3069	3079	3120	3252	3071	3086	2998	3102	3178	3122	3278	3127	3048	3029	3172	3054	3033	3075
3036	3109	3351	3391	3024	3124	3164	3107	3493	4096	4278	3945	3501	2749	2145	1833	1887	1960	1983	1991	1958	1954	2034	2245	2654	3041	3440	3457	3298	3342	3393	3299	3092	2912	3030	3021	3083	2965	2954	3143	3158	3045	3257	3295	3079	2975	3119	3179	3216	3252
3051	3164	3452	3324	3054	3153	3068	3364	3727	4032	4072	3735	2896	2297	1935	1819	2056	2211	2350	2307	2109	1974	2058	2059	2402	2913	3428	3638	3476	3114	3258	3165	2931	2885	3028	3167	3120	3006	3144	3138	3243	3222	3313	3247	3265	3231	3338	3262	3183	3222
2960	3107	3603	3337	3059	3056	3293	3398	3787	4008	3848	3379	2582	2137	1930	2073	2364	2623	2661	2591	2481	2231	2012	2128	2253	2727	3159	3449	3563	3236	3147	3229	3116	2927	3098	3403	3167	3131	3131	3188	3353	3213	3199	3299	3181	3147	3326	3173	3147	3256
3013	3131	3444	3286	3068	3113	3348	3662	3727	3871	3653	3099	2482	2027	2035	2248	2584	2779	2989	3007	2906	2510	2139	1987	2094	2452	3040	3417	3614	3264	3105	3214	3056	3040	2985	3280	3298	2966	3143	3178	3086	3118	3018	3292	3067	3063	3110	3110	2978	3101
3198	3298	3494	3282	3020	3111	3376	3571	3709	3836	3765	3079	2619	2066	2125	2317	2562	2887	3177	3090	2860	2600	2056	1801	1856	2207	2963	3476	3582	3373	3207	3209	2997	3023	3143	3399	3176	2984	3017	3139	2987	2984	2946	3058	3015	3135	3110	3053	3024	2986
3073	3221	3479	3285	3015	3087	3507	3540	3876	3901	3626	3156	2463	2195	2050	2275	2556	2889	3109	3094	2875	2376	1927	1672	1902	2345	3067	3560	3576	3404	3206	3064	3133	2791	2945	3164	3118	2892	3049	3074	3017	2992	2992	3227	3054	3219	3104	3153	3096	3183
3124	3115	3535	3384	3031	3045	3478	3582	3826	3859	3700	3145	2604	2183	2087	2139	2660	2744	2896	2692	2436	2148	1831	1585	1883	2467	3185	3558	3524	3389	3059	3101	3026	2854	3029	3282	3117	2936	3182	3041	3154	2999	3123	3119	3147	3186	3217	3274	3180	3148
3039	3004	3365	3246	3035	3043	3417	3719	3857	3888	3568	3302	2760	2472	2305	2127	2370	2272	2354	2286	2088	1866	1744	1665	2091	2686	3376	3756	3461	3277	2878	2974	2908	2802	3090	3373	3184	2918	3347	3215	3115	3255	3138	3171	3111	3079	3229	3230	3172	3243
3207	2927	3217	3331	3144	3119	3405	3741	3759	3718	3675	3579	3060	2790	2370	2218	2025	2101	2017	1924	1843	1734	1601	1914	2274	2969	3584	3972	3378	3092	2860	2962	2965	2995	3353	3479	3189	3073	3478	3171	2950	3255	3029	3122	3054	3175	3127	3150	3159	3182
3157	2988	3167	3349	3388	3123	3282	3429	3700	3777	3820	3657	3427	3018	2682	2281	2014	1971	1807	1849	1716	1742	1870	2304	2747	3449	3857	3797	3344	2989	2868	3059	3036	3163	3513	3445	2971	3061	3383	3182	3028	3168	3063	3029	2913	3039	3073	3068	3073	2966
3114	3138	3223	3419	3365	3016	3056	3427	3544	3681	3808	3809	3502	3301	2956	2512	2421	2199	2083	1887	2046	2081	2433	2999	3475	3955	4061	3645	3177	2932	2941	3105	2985	3243	3450	3208	2843	3102	3281	3035	3160	3165	3088	3038	2929	3070	3003	3204	2894	3107
3116	3278	3140	3346	3409	3058	2974	3187	3506	3696	3721	3710	3712	3552	3410	3223	3017	2843	2677	2600	2677	2833	3205	3789	4154	4303	3951	3494	3006	2788	3009	2916	3188	3297	3230	2993	2792	3320	3153	3005	3209	3176	3077	3147	3178	3145	2990	3157	3027	3341
3152	3177	3278	3353	3382	3292	3119	3240	3439	3732	3665	3665	3651	3615	3651	3727	3602	3528	3416	3263	3534	3777	3991	4305	4515	4180	3525	3048	2689	2855	2878	3082	3224	3293	3112	2793	3040	3339	3134	3117	3249	3210	3291	3214	3195	3212	3059	3166	3085	3229
3154	3273	3202	3076	3279	3307	3327	3250	3137	3381	3508	3559	3559	3794	3764	3756	3898	3796	3876	3994	4192	4280	4461	4341	3964	3678	2994	2583	2681	2932	3040	3117	3231	3118	3001	2894	3378	3451	3112	3264	3382	3232	3258	3335	3287	3076	3236	3129	3121	3131
3227	3000	3178	3176	3186	3507	3491	3300	3122	3206	3353	3550	3581	3621	3542	3566	3592	3775	3854	3998	4089	4034	3971	3590	3159	2870	2575	2675	2880	3133	3111	3057	3296	3053	2908	3231	3578	3281	2960	3390	3277	3233	3362	3153	3150	3033	3134	2933	3096	3014
3412	3152	3057	3244	3229	3335	3531	3323	3108	2969	3115	3376	3556	3488	3312	3328	3384	3223	3437	3495	3365	3309	3138	2911	2609	2551	2768	3092	3246	3331	3304	3323	3165	2965	3061	3308	3317	2954	3151	3429	3066	3182	3189	3161	3128	2943	3183	3008	3095	2905
3507	3182	3074	3334	3378	3310	3392	3599	3281	3124	3148	3214	3330	3479	3396	3243	3162	3228	3039	3135	3115	2872	2746	2776	2857	2862	3222	3293	3404	3320	3314	3204	3176	3003	3215	3480	3073	2888	3244	3180	2981	3299	3047	3237	3119	3125	3117	3097	3239	2925
3268	3377	3224	3182	3233	3297	3331	3466	3680	3557	3214	3116	3031	3100	3199	3213	3301	3138	3070	3029	2913	2902	2949	3085	3219	3298	3402	3391	3308	3213	3402	3120	2948	3249	3390	3219	2806	3129	3144	2935	3062	3168	3171	3214	3062	3262	3056	3151	3103	3261
3120	3308	3481	3286	3196	3256	3390	3482	3623	3781	3732	3275	2951	2885	2886	2989	3089	3105	3113	3010	2993	3094	3176	3190	3345	3500	3409	3269	3252	3278	3172	3098	3232	3268	3184	2835	2989	3206	2985	3082	3185	3160	3247	3220	3307	3337	3383	3443	3189	3402
3197	3147	3337	3256	3285	3272	3455	3378	3402	3687	3758	3671	3525	3287	3165	3089	3109	3078	2995	2914	2999	3058	3139	3271	3198	3274	3303	3093	3211	3139	3162	3087	3322	3206	2812	2960	3392	3268	2947	3218	3162	3313	3337	3406	3450	3330	3393	3352	3383	3315
3456	3201	3208	3217	3415	3285	3530	3408	3323	3293	3388	3587	3763	3720	3752	3578	3205	3279	3171	3089	3161	3198	3263	3119	3154	3198	3174	3208	3064	3055	3233	3251	3081	2943	2895	3302	3339	3084	3341	3490	3143	3320	3271	3352	3320	3294	3383	3134	3306	3151
3258	3276	3122	2954	3201	3375	3483	3408	3498	3298	3117	3116	3351	3561	3507	3719	3588	3584	3370	3443	3391	3249	3403	3329	3178	2980	3007	3033	3158	3201	3258	3155	3013	2967	3245	3304	3117	3141	3240	3218	3250	3158	3186	3179	3162	3184	3056	3329	3233	3196
3170	3122	3139	3243	3091	3213	3319	3315	3465	3425	3458	3230	3180	3059	2988	3050	3144	3204	3183	3282	3194	3217	3080	3103	3082	3028	2989	3087	3276	3317	3122	3062	3030	3381	3408	3092	3170	3336	3088	3024	3071	3218	3118	3027	3074	3061	3023	3127	3069	3150
3181	3020	3053	3183	3290	3197	3218	3246	3228	3437	3665	3619	3550	3287	3169	3020	2976	2927	3007	3079	2985	2978	3080	2948	3056	3182	3079	3160	3157	3080	3039	3217	3281	3297	3058	3048	3124	3281	3068	2980	3169	3022	2943	3023	3072	2850	3053	3068	3179	3098
3148	3048	3032	3215	3301	3264	3252	3084	3351	3256	3384	3442	3544	3461	3539	3433	3386	3351	3494	3500	3388	3359	3327	3166	3088	3154	3102	2990	3016	3201	3384	3426	3291	2980	2947	3254	3185	3101	2967	3216	3058	2965	2932	3057	2888	2957	3105	3050	3224	3148
3121	3065	3231	3153	3085	3138	3322	3238	3300	3412	3363	3332	3156	3106	3282	3425	3456	3506	3552	3457	3376	3158	3127	2931	2989	2987	3095	3193	3442	3220	3375	3092	3132	3134	3173	3150	3016	2999	3091	3032	3012	3004	3181	2823	3002	3133	3018	3335	3252	3243
3188	3172	3266	3332	3077	3025	3095	3305	3423	3448	3473	3295	3158	3195	3309	3280	3259	3324	3179	3141	3033	3017	3015	3081	3224	3175	3340	3210	3143	3089	2997	3106	3203	3075	2967	3039	3132	3082	3125	3065	3152	3109	2992	3056	3201	2960	3245	3134	3250	3293
3249	3164	3115	3167	3232	3086	3165	3195	3417	3488	3371	3282	3287	3377	3443	3424	3456	3457	3388	3220	3145	3119	3258	3316	3222	3275	3117	3160	2912	3100	3117	3084	3007	2933	3024	3239	3183	3123	3115	3171	3221	3001	3124	3210	3160	3281	3147	3248	3368	3312
3239	3254	3073	3161	3074	3109	3275	3287	3104	3189	3190	3321	3233	3310	3487	3379	3337	3494	3381	3337	3189	3309	3388	3340	3243	3274	3213	3104	3202	3108	2962	2886	3012	3035	3139	3261	3188	3133	3270	3186	3136	3203	3293	3095	3300	3136	3031	3290	3113	3335
3048	3196	3070	3044	2982	3035	3136	3296	3120	3263	3160	3155	3203	3328	3284	3297	3298	3184	3262	3306	3033	3299	3301	3385	3371	3273	3187	3011	2972	2909	2934	3003	3160	3129	3078	3144	3135	3272	3281	3094	3145	3226	3085	3235	3159	2986	3230	3037	3171	3051
3262	3093	3057	3070	3078	3217	3168	3112	3116	3065	3286	3283	3244	3348	3222	3255	3231	3168	3188	3264	3227	3240	3260	3411	3250	3232	3050	2947	2997	3074	2932	3048	3082	2955	3177	3212	3126	3195	3224	3211	3212	3113	3254	3190	3004	3135	2992	3017	3048	2913
3219	3187	2973	3101	3126	3260	3125	3165	3159	3020	3022	3120	3269	3404	3466	3266	3214	3211	3314	3374	3508	3403	3439	3385	3325	3144	3211	3006	3063	3029	2989	2963	3128	3122	3207	3200	3361	3248	3255	3112	3096	3232	3116	3011	3073	3088	2980	3002	2941	2919
3100	3058	3266	3095	3098	3018	3015	2956	3085	3198	3097	3129	3206	3205	3181	3140	3040	3137	3100	3386	3277	3235	3101	3210	3155	2963	3149	3073	3141	3132	3240	3199	3112	3059	3236	3246	3257	3224	3270	3066	3192	2966	3103	3177	2870	3052	2969	2888	3086	2930
3211	2957	2963	3164	3193	3196	3070	3014	3067	3118	3148	3211	3309	3230	3248	3164	3255	3298	3279	3295	3408	3276	3323	3266	3217	3298	3171	3269	3145	3070	3019	3215	3109	3179	3128	3231	3118	3234	3066	3092	3027	3132	2977	2873	2962	2962	2958	2931	2900	3006
3033	3106	3155	3281	3216	3142	3061	2979	3039	3264	3249	3050	3145	3216	3049	3135	3218	3347	3351	3410	3218	3255	3131	3091	3191	3117	3132	3288	3305	3357	3222	3219	3132	3141	3103	3041	3061	3149	2968	2994	3116	3026	3020	3032	2992	2995	3058	2960	3051	2993
3154	3136	3048	3293	3191	3127	2962	3025	2994	3137	3278	3266	3212	3123	3077	3159	3220	3304	3172	3252	3278	3160	3275	3225	3410	3376	3383	3445	3297	3263	3261	3245	3182	3047	2961	3050	3144	3028	3059	2973	3186	3039	3127	3073	3001	3024	3089	3094	3062	3013
3245	3150	3141	3117	3088	3086	3108	3166	3078	3128	3154	3065	2932	3071	3066	3185	3357	3395	3423	3370	3244	3288	3145	3181	3144	3161	3233	3325	3423	3344	3393	3130	3018	3071	2990	3139	3164	3064	3011	3009	3145	3101	3070	3134	3010	3132	3159	3085	3014	3161
3207	3178	3142	3366	3157	3057	3102	3137	3181	3194	3201	3093	3010	3175	3088	3275	3256	3293	3131	3146	3228	3151	3144	3142	3307	3471	3386	3413	3278	3180	3209	3152	3108	3175	3114	2995	3011	3140	3080	3099	3097	3063	3094	3133	3180	3323	3208	3193	3131	3093
3128	3296	3257	3238	3029	3096	3084	3166	3120	3267	2987	2933	3117	3044	3219	3298	3259	3326	3172	3118	3145	3213	3249	3160	3179	3217	3293	3372	3283	3374	3250	3094	3018	3117	3064	3063	3254	3090	3073	3094	3092	3130	3184	3246	3209	3216	3209	3318	3184	3088
3250	3123	3253	3327	3130	3230	3260	3272	3324	3233	3305	3066	3069	3178	3144	3322	3111	3156	3056	3073	3239	3278	3255	3357	3260	3444	3467	3337	3311	3191	3197	3141	3093	3197	3092	3065	3054	3187	3070	3189	3224	3144	3362	3229	3297	3330	3306	3229	3178	3199
3335	3243	3193	3143	3081	3176	3201	3214	3280	3170	3080	3089	3019	3127	3217	3165	3105	3038	3114	3089	3173	3177	3298	3297	3318	3178	3324	3376	3269	3216	3231	3128	3094	3112	3093	3231	3145	3194	3215	3175	3255	3189	3273	3243	3292	3253	3242	3156	3237	3202
3180	3180	3242	3193	3219	3198	3297	3269	3315	3292	3178	3049	3229	3084	3289	3151	2995	3060	3004	3037	3221	3293	3376	3263	3496	3285	3264	3244	3179	3110	3094	3222	3166	3262	3213	3188	3268	3245	3193	3243	3223	3271	3339	3172	3327	3292	3265	3244	3245	3261
3434	3244	3158	3202	3289	3362	3329	3347	3241	3303	3260	3201	3269	3297	3189	3134	3168	3031	3068	3070	3137	3205	3401	3355	3324	3208	3236	3201	3176	3245	3172	3208	3240	3262	3165	3155	3142	3158	3175	3351	3294	3252	3280	3324	3282	3344	3309	3148	3215	3186
3319	3293	3182	3246	3245	3406	3380	3409	3255	3332	3144	3170	3271	3221	3168	3007	3057	2980	2956	3050	3151	3215	3326	3261	3296	3273	3169	3115	3101	3156	3152	3169	3238	3327	3224	3306	3248	3248	3205	3205	3259	3240	3378	3358	3338	3190	3320	3166	3223	3190
3311	3326	3244	3286	3266	3291	3449	3377	3316	3230	3208	3250	3203	3163	3181	3134	3075	3018	2984	3123	3099	3242	3373	3268	3239	3079	3126	3202	3028	3127	3226	3208	3331	3406	3323	3156	3201	3168	3097	3187	3165	3247	3158	3200	3258	3190	3203	3200	3193	3132
3335	3175	3250	3296	3284	3331	3259	3210	3167	3224	3350	3373	3295	3366	3268	3119	3142	2940	3078	3111	3061	3257	3174	3209	3278	3071	3073	3121	3017	3063	3259	3244	3296	3382	3348	3301	3248	3151	3193	3288	3222	3149	3257	3213	3235	3264	3143	3102	3194	3103
3246	3232	3276	3338	3175	3371	3461	3222	3238	3311	3194	3231	3317	3258	3348	3034	2978	2890	2978	3038	3235	3254	3094	3036	3053	3215	3083	3110	3036	3194	3266	3346	3237	3416	3244	3315	3195	3188	3193	3212	3212	3162	3115	3071	3156	3212	3099	3147	3214	3133
3246	3179	3237	3134	3183	3281	3222	3154	3294	3238	3251	3328	3347	3337	3241	3087	3007	3038	3152	3173	3275	3227	3155	3069	3136	2950	3017	3135	3063	3202	3248	3248	3308	3252	3188	3259	3234	3189	3147	3132	3065	3136	3195	2994	3090	3093	3153	3038	3099	3185
3211	3106	3224	3231	3287	3330	3184	3254	3216	3278	3497	3513	3370	3362	3235	3130	3111	3083	3161	3181	3195	3107	3162	3092	2976	3002	2975	2968	3100	3121	3193	3279	3282	3384	3401	3271	3162	3138	3093	3094	3075	3038	3206	3065	3153	3062	3121	3070	3071	3124
3259	3143	3182	3195	3246	3287	3298	3250	3253	3324	3471	3403	3278	3279	3356	3218	3117	3075	3134	3130	3161	3204	2944	3028	2978	3042	3167	3073	3082	3094	3124	3201	3329	3329	3211	3325	3172	3066	3141	3079	2985	3007	2948	3020	3003	2982	3012	3054	3076	3007
3189	3016	3200	3218	3278	3381	3213	3284	3132	3275	3206	3332	3327	3407	3362	3259	3108	3212	3170	3327	3234	3299	3151	3049	3017	3024	3143	3072	3041	3184	3262	3305	3344	3315	3291	3188	3118	3064	3055	3074	3058	2925	3076	3114	3172	3015	2949	3048	3046	3067
3159	3018	3126	3179	3185	3201	3317	3130	3172	3186	3328	3410	3502	3293	3327	3231	3261	3176	3174	3338	3231	3165	3112	3051	2987	2974	3109	3072	3125	3090	3186	3179	3312	3252	3232	3142	3049	3143	3101	3011	3055	2996	2881	3068	3048	2996	3041	3137	3080	3114
3091	3096	3110	3166	3202	3168	3287	3197	3072	3180	3280	3383	3392	3296	3395	3085	3193	3210	3238	3316	3264	3108	3093	3077	2982	3277	3005	3114	3005	3121	3189	3217	3221	3277	3292	3171	3100	2969	3127	3010	3047	2983	2999	3022	3035	2897	3038	3094	3122	3003
3158	3060	3028	3179	3129	3136	3067	3176	3130	3229	3313	3364	3360	3266	3235	3153	3338	3187	3400	3284	3220	3176	3158	3043	3090	3028	3102	3094	3161	3174	3302	3320	3091	3220	3197	3168	3028	3143	3031	2931	2887	2945	3024	2957	2991	2889	2958	3032	3079	3012
3050	3020	3033	3174	3175	3148	3278	3077	3179	3278	3251	3320	3192	3156	3150	3116	3194	3191	3301	3406	3234	3173	3202	3093	3147	3085	3163	3192	3202	3090	3217	3295	3229	3097	3098	3102	3123	3060	3044	2972	2920	2907	2940	2943	2896	2950	3086	3017	3096	3105
3076	2990	3024	3116	3060	3168	3146	3058	3170	3248	3201	3348	3251	3248	3184	3166	3232	3232	3318	3331	3159	3354	3162	3153	3017	3173	3026	3152	3221	3153	3239	3228	3260	3174	3152	3159	3136	2975	2955	2994	3098	2892	3004	2988	2946	2991	3025	3171	2968	3013
2987	3031	2972	3076	3173	3147	3042	3077	3077	3200	3247	3206	3216	3163	3200	3230	3163	3364	3319	3325	3278	3156	3168	3206	3034	3089	3146	3215	3290	3257	3274	3265	3227	3288	3175	3203	3087	3015	2912	2899	2972	2885	2948	2954	2962	2953	2986	3080	3112	3090
3081	3057	3018	3080	3069	2994	3023	2906	3100	3162	3167	3189	3198	3182	3189	3219	3300	3332	3520	3451	3261	3247	3203	3090	3211	3078	3169	3271	3316	3292	3382	3299	3270	3184	3139	3153	3172	3005	3033	2999	2835	2885	2968	2960	2891	3007	2869	3034	3051	3018
3043	3012	2973	3136	3108	3020	2974	3011	3029	2977	3113	3208	3141	3131	3002	3132	3336	3399	3453	3350	3317	3188	3198	3177	3102	3226	3165	3374	3349	3457	3504	3269	3233	3221	3189	3193	3134	2996	3015	3051	2832	2993	2888	2973	2854	2936	2956	2982	3101	3000
3039	3028	3071	3114	3080	3023	3002	2987	3000	3050	3044	3139	3144	3063	3016	3089	3368	3384	3404	3401	3256	3153	3193	3147	3155	3258	3194	3307	3323	3475	3413	3395	3218	3275	3219	3216	3070	3067	3068	2990	3017	3009	3066	3036	2956	2992	2994	3013	3008	3249
3024	2887	3011	3110	3009	2984	3042	2938	2943	3167	3100	3119	3104	3031	2997	3140	3125	3309	3393	3237	3268	3289	3059	3239	3066	3232	3276	3325	3447	3406	3382	3406	3405	3285	3280	3128	3257	3156	3110	3108	3054	3076	2904	3057	3011	3059	3011	2996	3063	3024
2989	3058	3062	3186	3081	3033	2996	2923	2967	3007	3164	3112	2973	3069	2933	3113	3065	3254	3360	3233	3300	3259	3136	3038	3152	3218	3296	3342	3427	3541	3459	3364	3297	3278	3338	3312	3265	3173	3223	3201	3087	3171	2987	3036	2986	3045	3002	3092	3102	3018
3068	3073	3093	3107	3118	3055	2964	3008	3067	3134	3175	3107	3039	2888	2934	3153	3027	3202	3196	3282	3284	3257	3108	3039	3220	3061	3261	3224	3498	3311	3472	3335	3380	3348	3172	3312	3236	3276	3177	3223	3098	3237	3197	3023	3122	3047	2998	2994	3032	3066
3082	3169	3129	3125	3149	3123	3081	2969	3009	3106	3044	3079	3049	3019	2936	3040	3002	3210	3290	3229	3260	3237	3010	3125	3094	2997	3125	3190	3338	3301	3506	3444	3427	3196	3241	3314	3266	3348	3166	3138	3177	3136	3151	3017	3087	3140	3174	3097	3103	3189
3109	3085	3130	3255	3150	3096	3081	2984	3101	3185	3177	3233	2967	2969	2962	2943	3088	3131	3276	3283	3106	3127	2976	3094	2938	3120	3154	3114	3358	3388	3412	3308	3469	3248	3372	3299	3065	3305	3194	3280	3184	3264	3088	3178	3083	3020	3205	3018	3055	3072
3040	3075	3002	3126	3333	2969	3094	3164	3129	3094	3149	3191	3105	3102	2889	3061	3086	3166	3186	3247	3025	2988	3147	2990	2953	2975	2944	3157	3259	3281	3398	3376	3362	3462	3348	3239	3151	3262	3156	3272	3045	3208	3114	3115	3129	3079	3102	3205	3176	3141
2945	3015	3107	3085	3174	3121	3034	3147	3224	3100	3245	3142	3125	3100	3020	3032	3056	3151	3100	3104	3076	3182	3010	2973	2978	2962	2953	2984	3197	3121	3176	3232	3210	3290	3431	3314	3277	3251	3268	3127	3143	3059	3148	3186	3104	3103	3049	3156	3058	3167
2995	2900	2960	3176	3156	3161	3025	3084	3078	3191	3205	3177	3177	3024	2884	3072	3031	3202	3163	3269	3148	3069	3080	2917	2890	2924	2934	3009	3281	3268	3328	3197	3242	3253	3194	3252	3182	3155	3112	3214	3270	3099	3096	3098	3122	3018	3056	3153	3089	3053
2993	3108	2974	3127	3070	3069	3014	3012	3112	3164	3288	3225	3207	3010	2989	2896	3033	3066	3158	3225	3097	3101	3085	2925	2945	2956	2931	2978	2997	3108	3166	3186	3288	3211	3280	3222	3189	3244	3091	3138	3173	3082	3095	3087	3124	2956	3059	2978	3093	3097
2985	2847	2854	2980	3147	3124	3162	3146	3078	3107	3274	3258	3245	3225	3004	2984	3098	3058	3062	3152	3283	3104	3002	3019	2843	2889	2908	2928	2961	2991	3140	3234	3291	3088	3229	3120	3164	3256	3322	3192	3175	3184	2928	2961	3045	3019	2968	3029	3005	3089
2937	2860	2929	3058	3011	3008	2995	3084	3065	3119	3152	3212	3158	3112	3162	3026	3003	3158	3093	3151	3203	3126	3136	3018	2915	2762	2854	2921	3038	2910	3152	3170	3197	3259	3181	3138	3114	3240	3287	3094	3097	3093	3018	3039	3025	3045	2883	2881	2981	3049
2905	2881	2792	2851	3007	3077	3204	3077	3124	3044	3200	3266	3240	3319	3187	3020	3029	3073	3057	3120	3214	3182	3102	3033	3024	2949	2966	2810	2782	2943	3094	3142	3117	3194	3246	3172	3153	3103	3130	3138	3130	3154	2903	2948	3006	2890	2762	2956	2885	3046
2976	2756	2736	2847	2832	3035	3090	3020	2983	3184	3067	3318	3202	3240	3105	3172	3091	3168	3103	3243	3109	3282	3168	3136	3040	2827	2827	2862	3002	2995	2996	3001	3138	3163	3159	3156	3313	3203	3123	3146	3099	3033	2964	2976	2927	2983	2879	2929	2821	2992
2932	2789	2663	2844	2836	2988	3051	3045	3006	3145	3201	3239	3213	3080	3201	3111	3116	3128	3155	3262	3301	3328	3356	3126	3014	2965	2907	2987	2885	2976	3011	3007	3107	3130	3110	3019	3230	3172	3121	3041	3188	3096	3073	2968	2786	2849	2930	2869	3003	3072
3011	2882	2701	2753	2756	2969	2988	2925	2940	2906	3004	3201	3246	3212	3150	3178	3195	3106	3233	3324	3217	3318	3326	3239	3061	3078	2882	2982	2927	3028	2959	3009	3062	3048	3038	3264	2968	3157	3129	3143	3214	3208	3126	3012	2942	2859	2888	2959	2914	2982
2895	2828	2686	2779	2903	2942	3028	2946	2995	2817	3056	3080	3240	3186	3204	3268	3287	3188	3158	3163	3310	3281	3398	3175	3258	3028	2989	2934	2969	3029	2940	3018	3081	3105	3238	3185	3131	3221	3083	3113	3156	3035	3123	3030	3017	2929	2971	2991	3028	3048
3020	2906	2824	2793	2749	2865	3015	2908	2887	2984	2800	2961	3062	3197	3141	3259	3120	3315	3067	3195	3255	3294	3313	3222	3256	3191	3107	3019	2982	2992	2886	3020	3136	3108	3168	3001	3217	3157	3112	3249	3147	2992	3244	3031	3017	2956	2986	3061	2966	3035
3063	3006	2779	2850	2791	2883	2938	2912	2837	2771	2878	2873	3007	3069	3164	3161	3197	3150	3158	3169	3251	3346	3213	3267	3278	3210	3145	3160	3045	3055	3017	2991	3114	3204	3165	3086	3027	2991	3233	3214	3211	3141	3188	3141	3084	3054	3071	3053	3184	3152
3128	2847	2952	2836	2911	2832	2893	2999	2950	2882	2768	2791	2876	3000	3159	3106	3116	3195	3147	3176	3211	3202	3162	3198	3246	3154	3229	3176	3155	2990	3090	3175	3175	3153	3046	3057	3047	3139	3289	3282	3126	3225	3180	3296	3165	3145	3199	3186	3126	3228
2997	2986	2898	2950	2856	2821	2964	2987	2976	2861	2808	2839	2928	3002	2980	3116	3070	3160	3061	3073	3232	3057	3190	3191	3373	3367	3208	3190	3089	3084	3282	3114	3152	3074	3096	3059	3021	3161	3235	3248	3269	3220	3327	3150	3238	3170	3274	3134	3140	3207
2968	3068	2974	2923	2939	2786	2873	3122	3045	2956	2876	2855	2868	2841	3010	3009	3084	3146	3022	3125	3068	2999	3148	3214	3178	3257	3249	3197	3171	3176	3290	3170	3127	3006	3004	2964	3042	3073	3281	3300	3137	3219	3198	3150	3152	3175	3133	3058	3230	3087
2948	2851	3005	2980	2848	2942	2855	2911	3043	2935	2971	2924	2811	2883	2984	3019	3072	2987	3084	3177	3079	3049	3080	3174	3090	3215	3066	3210	3234	3314	3286	3154	3158	3043	3024	3085	3184	3105	3172	3041	3025	3074	3128	3146	3013	3068	3171	3135	3174	3233
2961	2871	2929	2989	2896	2818	2856	2945	3047	3065	3029	2968	3006	2940	2911	3021	2958	3044	3038	3039	2979	2968	2996	3074	2982	3031	3067	3143	3266	3143	3337	3216	3071	3186	3210	3118	3014	2955	2924	3025	3032	3042	3153	3089	3204	3191	3286	3253	3331	3265
2956	2953	2910	2979	2939	2846	2969	2916	3018	3160	2993	3180	2927	2939	2916	2904	3030	3005	3039	3082	2959	2974	3005	3040	2777	2946	2935	3086	3107	3155	3062	3215	3232	3137	3110	3093	2992	2866	3020	2963	3033	3087	3071	3225	3090	3258	3146	3151	3173	3185
2861	2955	2930	2955	3117	3019	2928	2938	3066	3093	3096	3132	3205	3023	2869	2938	2993	3089	3121	3136	3039	2927	2939	2860	2739	2908	2877	2983	3067	2966	3129	3220	3190	3261	3072	2948	2957	2874	2811	3056	2923	3033	3014	2983	3026	2907	3008	2996	3021	2999
2922	2777	2830	2930	2983	3040	2895	2914	3070	2989	3116	3130	3195	3193	3131	2907	2935	3032	3061	2927	3179	3056	3026	2759	2957	2869	2838	2942	2925	3019	3191	3094	3136	3152	3052	3006	3064	3059	3130	3109	3029	2997	2997	2894	2859	2914	2783	2785	2745	2877
2983	2763	2857	2882	2994	2960	2987	3021	3069	3006	2999	3144	3108	3118	3070	3092	2871	2944	2979	3055	3106	2982	3004	2846	2907	2892	2743	2757	2914	3045	3015	3072	3049	2999	2998	3079	3229	3087	3136	3073	3012	2947	2771	2777	2721	2759	2751	2767	2901	2866
3092	2949	2783	2840	2921	3023	3112	3046	2991	2931	3055	3170	3250	3156	3187	3118	3022	2991	3026	3126	3161	3008	3093	3052	2848	2862	2752	2798	3014	2895	2926	2853	2854	2986	3168	3293	3369	3059	2966	2995	2786	2845	2778	2747	2863	2969	2927	3012	2966	3084
2982	2894	2820	2812	2828	2864	2975	3142	2919	2936	3029	3116	3139	3128	3116	3057	2980	3017	3057	3065	2976	3067	3156	3178	3045	2889	2855	2840	2943	2889	2746	2914	2894	3169	3280	3155	3074	2926	2887	2827	2817	2934	2959	2977	3104	3100	3068	3213	3159	3280
3027	2896	2806	2831	2876	2990	2879	3060	3046	2970	2922	2923	3100	3207	3256	3125	2893	3099	3076	3050	2970	3139	3184	3158	3054	3079	3035	3047	2904	2932	2797	2863	3054	3218	3120	2962	2915	2768	2869	2853	2971	3124	3212	3318	3166	3151	3251	3053	3075	3244
2895	2873	2830	2823	2761	2849	2899	3036	2967	2913	3062	2789	2994	3107	3106	3115	3051	3081	2930	2914	3111	3112	3172	3187	2999	3058	3181	3205	2953	2863	2910	3081	3213	3118	2913	2817	2765	2829	3035	2981	3115	3308	3207	3234	3185	3026	3139	3085	3062	3065
2938	2987	2940	2893	2788	2827	2876	2976	2929	3057	3050	3014	2999	2947	2944	3036	3132	3187	2995	2928	3019	3080	3032	2954	3006	3177	3293	3124	2876	2889	3128	3257	3196	2954	2931	2734	2770	2896	3160	3169	3283	3159	3199	3060	2967	2911	2977	2938	2941	2901
2969	2954	3002	2999	2970	2973	2963	2928	3075	3108	2995	3098	2979	2962	2990	2870	3042	3067	2905	2989	2990	3058	2896	2766	3109	3299	2947	2969	2934	3093	3256	3280	3176	2799	2692	2872	2946	3206	3231	3260	3160	2970	3045	2878	2747	2766	2759	2895	2996	2932
2969	2886	2974	2921	2910	2980	2938	2944	2993	3093	2990	3008	3015	2922	2946	2848	2980	2963	3021	2965	3119	2991	2824	2896	3088	3242	2952	2817	3135	3366	3458	3134	2868	2809	2900	2991	3139	3165	3237	3072	3043	2808	2780	2734	2693	2787	2986	2857	2909	3069
2945	2876	3012	2943	2983	2918	2937	2943	2973	3137	3152	3120	3028	3008	2897	2834	2885	2887	2936	3042	3070	2926	2812	2997	3042	2966	2840	2874	3143	3428	3339	3030	2870	3032	3056	3251	3318	3231	3108	2992	2881	2772	2540	2602	2803	2964	2979	2931	2935	3182
3064	2924	2832	2852	3042	3045	2947	2950	3085	2887	3031	3122	3032	3030	2837	2936	3000	2825	2985	3156	3016	2863	2869	3103	3008	2727	2646	2999	3180	3222	3021	2831	2872	3123	3305	3382	3436	3192	3065	2847	2748	2530	2553	2681	2888	3003	3047	3080	3221	3276
3123	2998	2895	2886	2838	2975	3064	3038	3006	2953	3120	3160	3029	2975	2966	2880	2803	2834	2874	2950	2902	2843	3048	3077	2864	2762	2787	3080	3178	3124	2903	2769	2988	3128	3369	3505	3317	3068	2899	2723	2747	2730	2773	2886	2956	3126	3211	3198	3207	3452
3204	3058	2890	2871	2891	2920	3019	3132	2983	3081	3096	3232	3115	3004	3030	3096	2846	2774	2816	2894	2885	2804	3127	3073	2880	2731	2974	3084	3095	2819	2641	2791	3008	3190	3429	3322	3146	2968	2859	2805	2826	2896	3066	3113	3188	3305	3239	3340	3473	3459
3158	3003	2836	2875	2830	2882	3006	3089	3225	3120	3110	3053	3062	3103	3057	3125	2856	2784	2937	2865	2833	3016	3177	3052	2851	2819	3175	3119	2863	2620	2657	2847	2994	3269	3160	3070	2806	2867	2730	2699	2977	3076	3114	3398	3340	3447	3411	3455	3408	3310
2974	2965	2939	3017	2942	2863	3006	3100	3176	3112	3107	3099	2877	2899	3150	2959	3014	3007	3028	2928	2831	3060	3061	2898	2753	3113	3291	3224	2846	2628	2766	2937	3054	3115	3024	2776	2698	2707	2683	2829	3140	3144	3261	3413	3440	3313	3402	3269	3311	3271
3063	2951	2963	3058	2892	2873	2968	3004	3060	3139	3095	3033	2877	2864	2972	2989	2941	3005	3010	2895	2883	2962	3066	2698	2747	3082	3293	3234	2888	2781	2981	3097	3263	3141	2872	2707	2567	2608	2900	3000	2954	3231	3144	3230	3215	3240	3103	3112	3171	3146
3096	2945	2998	2990	3006	3129	2942	3048	2944	3056	3073	3094	2855	2892	2907	2741	2872	3080	2967	2959	2949	3129	2994	2654	2778	3178	3311	2990	2857	2789	3079	3266	3343	3272	2893	2630	2458	2622	2864	2942	3109	3241	3122	3185	3172	3065	3027	2895	2962	2953
3087	2990	3038	2928	2982	3064	3112	3037	2975	3074	3078	3070	2980	2944	2861	2759	2781	3081	2943	2863	3057	3174	2926	2599	2869	3160	3123	2810	2738	2911	3139	3409	3337	3268	2889	2652	2678	2735	2925	3227	3209	3265	3099	3019	3118	2882	2917	2845	2822	2889
3107	3051	2964	2908	2963	2985	3165	3113	3065	3158	3082	3078	3023	3026	2951	2763	2865	2941	3072	2820	3129	3288	2969	2702	2998	3409	3133	2658	2650	2961	3250	3399	3197	2986	2743	2724	2983	3004	3158	3319	3296	3266	3266	3087	2952	2846	2743	2804	2778	2732
2943	3090	2993	3016	2965	2983	3184	3190	3063	3238	3000	2964	2886	2886	2893	2868	2910	2915	2809	2816	3084	3251	2861	2694	3114	3429	3016	2662	2712	2968	3027	3372	3175	2878	2712	2798	2935	3101	3363	3414	3489	3374	3198	3144	2938	2850	2821	2716	2672	2749
3002	2991	3069	3109	3032	2989	3016	3094	3047	3082	3007	2840	2800	2970	2908	2997	3007	3006	2895	2787	3131	3196	2862	2735	3268	3368	2985	2608	2665	2879	3241	3174	3067	2764	2619	2715	2893	3014	3422	3528	3360	3405	3177	3119	2922	2951	2811	2846	2923	2826
3006	2948	3025	2975	3106	2936	2967	3052	3060	3186	3139	2927	2891	2884	2900	2877	3092	3121	2940	2998	3169	3157	2677	2856	3183	3366	3020	2782	2848	3145	3356	3324	3065	2746	2496	2660	2791	3055	3400	3559	3394	3195	3174	3010	2932	2938	2825	2802	2908	2814
3037	2932	2989	2909	2945	2997	3049	2873	2981	3108	3102	3087	2983	2897	2855	2849	3093	3143	2904	3002	3306	3151	2654	2831	3249	3239	2932	2719	2914	3155	3400	3396	3020	2665	2571	2632	2906	3119	3193	3332	3153	3032	3082	2865	2799	2872	2779	2752	2684	2796
3021	2939	2925	2924	2894	3071	3045	3005	2950	2970	2920	2947	2997	3124	2908	3008	2904	3062	2962	3092	3300	3267	2767	2789	3272	3278	2774	2688	3005	3127	3379	3391	3086	2697	2707	2770	3006	3128	3261	3368	3256	3059	2956	2798	2833	2694	2715	2608	2607	2574
3052	2923	2914	2995	2961	2945	3054	2971	2904	2941	3020	2921	3065	3062	2975	2982	2995	2837	2855	3070	3411	3201	2901	2923	3321	3254	2774	2644	2794	3241	3351	3389	3060	2689	2710	2903	3038	3254	3445	3407	3363	3087	3049	2887	2818	2756	2655	2546	2663	2620
2988	2835	2997	2888	2908	2904	2888	2963	2987	2872	2966	2817	2925	3028	3012	3033	3074	3012	2935	3041	3312	3123	2851	3044	3492	3244	2793	2738	2912	3181	3291	3276	3118	2711	2650	2959	3085	3375	3461	3465	3366	3189	3069	3000	2845	2842	2706	2643	2729	2718
2957	2941	2998	2917	2942	2823	2909	2866	2945	2949	2906	2746	2777	2897	2892	2960	3127	3039	2848	2971	3203	3227	2740	3000	3484	3442	3065	2824	2928	3219	3263	3261	2886	2648	2645	2924	3101	3367	3454	3489	3482	3284	3144	3081	2942	2948	2800	2751	2764	2744
2857	2835	2888	2993	2964	2986	3001	2860	2914	2940	3012	2971	2968	2930	2884	2986	3020	3177	2982	3012	3193	3044	2701	2849	3214	3455	3045	2824	3010	3282	3321	3357	3023	2687	2546	2752	3152	3315	3337	3502	3474	3318	3179	3117	2963	2852	2815	2824	2733	2715
2993	2801	2824	2937	3092	3095	2973	2991	2857	2923	3011	2860	3054	2956	2859	2944	3002	2984	3009	3093	3256	3080	2743	2830	3192	3265	3057	2620	2881	3264	3440	3348	3161	2809	2737	2878	3072	3271	3375	3422	3342	3260	3065	2879	2826	2763	2718	2772	2688	2761
2962	2757	2919	2778	2946	2999	3058	3175	3018	3042	3040	2914	3060	3152	2998	2946	2927	2997	2898	2911	3343	3233	2860	2756	3249	3289	2889	2649	2804	3119	3262	3470	3218	2963	2690	2901	3102	3400	3429	3550	3433	3380	3081	3014	2921	2908	2560	2705	2677	2570
2876	2825	2836	2958	2899	2917	3088	3100	3031	3031	3043	2960	2929	2987	2967	2915	3096	3067	2801	2843	3058	3132	2935	2823	3152	3306	3024	2758	2645	2934	3254	3259	3242	2887	2686	2908	3046	3324	3518	3705	3626	3467	3163	3175	2943	2825	2808	2906	2644	2694
2737	2819	2933	2838	2818	2915	2958	2924	3042	3051	2991	2947	3048	2993	2977	3088	2988	3065	2938	2854	2997	3129	2920	2713	2948	3405	3161	2802	2724	2930	3157	3234	3098	3052	2682	2666	2960	3293	3388	3509	3543	3602	3266	3292	3136	3106	2892	2850	2935	2767
2782	2717	2759	2925	2865	2862	2958	3005	3022	3060	3004	3023	3007	3016	3012	2990	3018	3234	2996	2798	3059	3140	2945	2656	2892	3189	3178	2886	2734	2794	3162	3312	3284	3052	2854	2642	2815	2815	3185	3332	3563	3282	3360	3152	3061	3024	3118	2969	2844	2815
2800	2828	2840	2777	2821	2870	3086	2962	2867	2868	2987	2983	2948	3123	3159	2998	2963	3168	3054	2920	3028	3222	3164	2836	2782	3064	3192	2989	2669	2799	3125	3286	3514	3347	3085	2729	2731	2875	3045	3202	3267	3238	3253	3095	2985	3121	2960	3039	2804	2829
2787	2844	2857	2768	2744	2823	2896	2851	2937	2906	2916	2992	3010	3041	3077	3042	2962	3137	3161	2908	2929	3216	3370	2827	2756	3070	3168	3063	2695	2831	2822	3125	3386	3432	3109	2908	2759	2978	2986	3154	3303	3342	3316	3238	3255	3161	3186	3112	2917	2881
2921	2834	2772	2841	2829	2857	3003	2902	2898	2928	2929	2943	2981	2996	2934	3106	3073	3100	3104	3015	2839	3011	3268	2980	2877	3039	3300	3297	2913	2751	2728	3170	3263	3325	3255	3095	2902	2828	3047	3050	3327	3345	3378	3313	3444	3419	3400	3185	3209	3130
2866	2909	2849	2974	3016	2925	2891	2863	2900	3031	2881	3091	2805	2825	3039	3039	3062	3013	3122	3103	2874	2963	3039	2949	2836	2936	3273	3459	3129	2804	2804	3002	3174	3340	3347	3171	2947	2798	2782	2889	2895	3185	3370	3420	3511	3469	3519	3457	3351	3291
2909	2988	3004	2981	3033	2955	2936	3033	2969	2856	2966	2981	3032	2971	3001	3003	2917	3041	3117	3056	2945	2791	3057	2935	2775	2822	2995	3402	3390	3018	2865	3041	3331	3356	3358	3320	3052	2870	2785	2720	2815	2960	3163	3300	3447	3489	3485	3458	3381	3438
2982	2844	2864	2931	3089	2960	2987	2992	2964	2913	2976	2872	2996	2998	2937	2968	2949	2939	2835	3029	2833	2740	2960	3080	2981	2749	2802	3260	3427	3219	2911	2922	3025	3327	3501	3420	3348	3113	2822	2817	2805	2735	3116	3128	3263	3331	3346	3404	3451	3422
2968	2929	2954	2983	2959	2982	3115	3006	3042	2958	2938	2990	3033	3056	3022	2951	2988	2904	2896	2951	2910	2781	2871	2978	3067	2755	2768	3078	3179	3215	2952	2753	2935	2958	3283	3235	3351	3213	3003	2880	2766	2868	2960	3015	3126	3308	3423	3499	3432	3350
2943	2957	2903	2969	2917	2833	2969	3007	3099	2877	2940	3056	2967	2986	3013	3011	2943	2852	2878	2854	2951	2800	2800	2805	3024	2920	2783	2822	3089	3277	3112	2867	2739	2875	3069	3281	3226	3291	3032	2957	2798	2788	2913	2886	3087	3051	3217	3187	3406	3297
2889	2840	2930	2960	3013	2901	2937	2971	2955	2938	3056	3036	3031	3071	2984	3029	2929	2878	2863	2816	2976	2942	2768	2937	3031	2991	2840	2849	2870	3118	3325	3005	2716	2776	2803	3107	3210	3153	3186	3052	2964	2855	2817	2850	2891	2814	2965	2938	3079	3112
2888	2937	2824	2775	2825	2846	2962	2912	2908	3109	2978	3028	3069	3007	3054	3001	2874	2974	3004	2920	3003	3057	2935	2895	2969	3080	3062	2966	2780	2976	3158	3282	2971	2893	2748	2761	3081	3056	3073	3158	3040	3093	2958	2791	2851	2843	2864	2785	2983	2966
2973	2947	2808	2842	2797	2860	2959	2905	2968	2900	2978	2955	2872	2944	2987	2853	2968	2863	2881	2978	3057	2984	3055	2907	3006	3031	3011	2951	2844	2944	3002	3088	3206	2831	2843	2784	2956	3025	3057	3126	3118	3045	3134	3035	3088	2856	2984	2847	2853	2826
2972	2877	2885	2975	2828	2863	2766	2847	2815	2777	2939	2904	2972	2971	2805	2943	2842	2773	2941	2959	3014	2970	3100	3045	2991	3047	3071	3086	2961	2774	2900	3098	3202	3105	2981	2757	2752	2869	3049	3159	3187	3304	3174	3293	3315	3061	3087	3104	2987	2916
2941	2996	2866	2891	2772	2857	2830	2768	2731	2899	2828	2874	2948	2984	3011	2827	2862	2814	2967	2887	3029	3039	3082	3134	2872	2935	2996	3137	3044	3021	2909	2955	3100	3298	3245	2913	2782	2747	2871	2761	3129	3334	3212	3341	3391	3312	3297	3125	3188	3146
2992	2871	2867	2832	2937	2885	2719	2839	2859	2850	2718	2902	2932	2980	2881	2745	2820	2815	2990	2927	3011	2887	3126	3100	3031	2895	2880	3079	3041	3047	2952	2862	3032	3084	3307	3196	3052	2864	2817	3000	2992	3168	3188	3446	3289	3425	3235	3219	3277	3226
2878	2916	2908	2825	2767	2886	2863	2846	2853	2900	2762	2967	2953	2931	2840	2996	2854	2835	2878	2997	2814	2922	2891	3041	2997	2962	2796	2905	3029	2955	2945	2911	2794	3010	3129	3262	3144	3153	3044	2922	2914	2999	3012	3172	3169	3326	3149	3286	3405	3452
2843	2865	2849	2702	2829	2855	2801	2950	3016	2913	2820	2921	2967	2866	2876	2824	3002	2898	2934	2898	2899	2940	2887	2913	2916	2893	3047	2804	2881	3053	3066	2976	2821	2850	2904	3012	3165	3097	3104	3119	3075	2950	2944	3154	3082	3006	3118	3196	3198	3321
2778	2711	2753	2740	2774	2840	2904	2896	2958	2918	2971	2955	2883	2887	2890	3001	2999	2943	2997	2924	3062	2915	2977	2845	2936	2829	2858	2942	2711	2869	2916	3028	2959	2977	2841	2819	2921	2991	3053	3112	3047	2934	3016	2947	2886	2951	3032	2963	3062	3086
2688	2699	2777	2761	2716	2831	2799	2733	2749	2984	2965	2911	2944	2930	2942	2911	3020	3033	3182	2957	2891	2921	2907	2976	2850	2786	2900	2866	2828	2838	2782	2867	2951	3061	2904	2800	2836	2894	3081	3113	3104	3092	3119	3090	2943	3011	2955	2902	2955	2982
2722	2640	2558	2681	2742	2793	2781	2906	2836	2878	2938	2856	2925	2944	2935	2946	2924	2866	3032	2968	3063	2980	2941	2887	2909	2826	2945	2979	2894	2903	2993	2816	2857	3073	2988	2979	2945	2809	2929	2970	2996	3214	3102	3185	3215	3069	3119	3193	3114	2992
2704	2663	2535	2632	2623	2680	2804	2724	2705	2878	3019	2919	2853	2868	2923	2870	2845	2984	3011	2954	3014	3000	2948	2891	2990	2840	2870	2828	2960	2917	3010	2856	2936	3020	3026	3024	2894	2927	3034	2857	2989	2958	3126	3117	3217	3150	3126	3341	3174	3364
2792	2710	2561	2700	2778	2696	2697	2765	2888	2768	2829	2869	2798	2813	2784	2941	2884	2945	2997	3115	3038	2920	2974	2816	2979	2894	3014	3009	2944	2978	3088	2953	2918	2893	2958	2912	3168	3114	3009	3051	3024	3015	2946	2980	3028	3078	3012	3186	3245	3308
2711	2691	2709	2773	2791	2762	2804	2761	2886	2782	2839	2817	2815	2848	2834	2739	2891	2880	2898	2982	2796	2948	2809	2859	2965	3003	2904	2895	2942	2902	3013	3034	3049	2944	3030	3038	3071	3139	3056	3088	3096	3076	2909	2993	3038	3100	2997	3033	3141	3105
2846	2663	2697	2691	2825	2866	2815	2762	2781	2769	2792	2863	2791	2808	2740	2811	2905	2897	2765	2805	2854	2868	2797	2925	2871	2821	2901	2989	2872	2991	2959	2977	3122	2996	3057	3018	3029	2995	3080	3211	3144	3226	3199	3139	3086	3078	3203	3054	3122	3062
2682	2707	2834	2720	2771	2692	2886	2741	2831	2939	2804	2866	2817	2735	2831	2692	2758	2920	2702	2766	2824	2929	2822	2846	2824	2789	2820	2944	2838	2863	2919	3034	2942	3040	2997	2948	2999	2814	2958	2998	3006	3043	3081	3169	3137	3180	3147	3207	3075	3108
2833	2771	2729	2715	2717	2797	2771	2772	2765	2840	2768	2841	2807	2770	2860	2774	2798	2835	2695	2747	2671	2733	2784	2877	2777	2777	2794	2882	2946	2910	2962	2875	2857	2896	2916	2937	2931	2835	2840	2983	2962	2998	3029	3116	3005	3186	3049	3018	2993	3035
2654	2724	2844	2852	2769	2830	2832	2793	2762	2765	2722	2801	2831	2713	2802	2813	2828	2806	2809	2750	2792	2624	2905	2726	2857	2805	2850	2783	2834	2923	2910	2816	2881	2825	2847	2911	2824	2904	2841	2932	2977	3002	2994	2903	3026	2955	3027	3093	3038	3127
2802	2755	2766	2807	2800	2793	2683	2698	2829	2641	2799	2706	2737	2769	2773	2889	2834	2755	2778	2807	2809	2802	2729	2791	2852	2946	2911	2836	2743	2854	2819	2790	2826	2845	2799	2813	2836	2814	2853	2914	2975	3084	2945	3001	2966	2987	2999	3059	3021	3052
2763	2818	2802	2764	2746	2823	2814	2649	2610	2785	2718	2690	2638	2609	2706	2787	2874	2852	2719	2837	2787	2794	2857	2905	2895	2886	2909	2989	2840	2935	2809	2681	2855	2880	2887	2778	2876	2808	2804	2825	2904	2897	3016	3174	3034	3013	3183	3030	3083	3024
2732	2704	2787	2779	2748	2634	2748	2696	2723	2609	2817	2612	2759	2704	2738	2800	2680	2817	2750	2884	2791	2694	2901	2850	2939	2887	2821	3024	2869	2845	2807	2810	2762	2858	2866	2938	2909	2931	2840	2852	2925	3073	3023	3042	3003	3083	3044	3099	3102	3127
2833	2608	2629	2754	2743	2728	2707	2681	2692	2633	2649	2701	2783	2813	2835	2600	2728	2877	2776	2867	2727	2868	2726	2974	2960	2940	2878	2905	2872	2824	2824	2852	2884	2839	2886	2928	2859	2923	2972	2897	2934	3029	3045	3049	3011	3046	2979	3063	3108	3139
2667	2729	2708	2637	2744	2686	2768	2571	2688	2711	2654	2688	2806	2773	2644	2814	2713	2861	2803	2828	2824	2798	2861	2823	2922	3024	2800	2843	2768	2875	2801	2864	2851	2940	2875	2853	2751	2992	2890	2930	3029	3029	3070	2986	3027	3041	3103	3071	2998	3110
2563	2601	2643	2710	2696	2715	2768	2740	2612	2697	2675	2763	2674	2923	2786	2817	2733	2716	2855	2814	2828	2786	2930	2806	2874	2777	2940	2857	2807	2785	2788	2850	2984	2903	2864	2848	2889	2893	2865	2993	3034	2977	2993	2973	3097	2962	3063	3166	3003	3163
2635	2631	2531	2637	2725	2786	2698	2753	2787	2763	2739	2747	2805	2741	2773	2785	2770	2781	2756	2887	2831	2930	2785	2982	2819	2841	2797	2864	2730	2779	2801	2750	2841	2941	2751	2919	2873	2795	2846	2943	2966	2975	2982	2911	3000	3003	2980	3014	3053	3057
2652	2683	2585	2575	2685	2707	2767	2681	2729	2800	2710	2772	2773	2775	2830	2839	2810	2783	2851	2886	2909	2869	2688	2955	2846	2818	2675	2849	2860	2797	2755	2835	2874	2928	2811	2923	2808	2854	2910	2947	2947	2996	3024	2839	3013	3009	2920	2908	3068	3158
2671	2601	2582	2655	2511	2680	2666	2690	2682	2813	2732	2773	2826	2801	2771	2810	2855	2685	2843	2831	2926	2782	2945	2760	2872	2881	2892	2835	2796	2710	2823	2801	2965	3016	2911	2869	2858	2823	2833	2907	2856	2974	2960	2888	2871	2913	2957	2947	3095	3113
2693	2601	2618	2632	2684	2598	2694	2808	2827	2740	2815	2810	2615	2739	2819	2645	2756	2768	2801	2875	2842	2791	2846	2832	2867	2819	2982	2779	2905	2852	2899	3014	2919	2809	2896	2877	2810	2845	2839	2943	2934	2869	3002	2881	3000	2925	2974	2979	3050	3074
2740	2564	2592	2680	2691	2730	2658	2761	2723	2828	2731	2797	2659	2740	2747	2733	2736	2766	2693	2790	2776	2800	2836	2799	2814	2919	2744	2875	2819	2798	2823	2996	2964	2874	2894	2869	2906	2926	2829	2862	2857	3003	2992	2972	2916	3042	2918	2870	3046	3062
2860	2742	2545	2465	2697	2810	2613	2699	2720	2886	2670	2796	2769	2846	2774	2759	2799	2732	2737	2672	2692	2796	2854	2959	2794	2791	2754	2856	2747	2781	2862	2898	2910	2808	2834	2912	2920	2885	2841	2856	2846	2988	2905	2900	2910	2956	2935	2882	2837	3061
2755	2769	2737	2584	2669	2764	2736	2700	2728	2665	2693	2600	2795	2675	2724	2735	2781	2803	2728	2708	2794	2698	2827	2742	2789	2825	2737	2781	2795	2774	2851	2863	2869	2844	2830	2786	2757	2803	2859	2797	2777	2898	2951	2933	2970	2944	2950	2957	2883	2875
2683	2675	2888	2674	2637	2811	2806	2858	2803	2764	2761	2812	2725	2647	2728	2882	2740	2709	2854	2675	2759	2741	2815	2892	2958	2800	2797	2789	2787	2876	2778	2742	2813	2861	2727	2819	2773	2672	2799	2667	2828	2794	2718	2887	2896	2888	2811	2894	2912	2881
2572	2564	2676	2811	2764	2659	2804	2736	2652	2781	2675	2676	2751	2741	2762	2811	2754	2768	2762	2730	2866	2839	2778	2827	2879	2879	2877	2708	2838	2758	2874	2786	2690	2732	2741	2787	2852	2824	2751	2656	2714	2883	2810	2796	2956	2676	2737	2833	2902	2802
2538	2574	2657	2758	2808	2702	2667	2689	2739	2492	2660	2663	2677	2804	2751	2794	2801	2787	2762	2819	2717	2697	2712	2799	2856	2941	2851	2749	2836	2720	2738	2742	2835	2802	2682	2784	2738	2697	2855	2777	2739	2752	2886	2828	2836	2827	2816	2759	2807	2924
2833	2658	2543	2649	2918	2726	2533	2747	2731	2536	2591	2766	2683	2787	2789	2790	2912	2735	2710	2785	2590	2792	2797	2914	2908	2919	2823	2766	2806	2716	2675	2782	2740	2719	2728	2760	2846	2771	2820	2743	2805	2757	2736	2843	2804	2820	2750	2820	2826	2871
2997	2793	2550	2454	2759	2815	2703	2635	2739	2687	2697	2775	2764	2771	2885	2708	2850	2832	2953	2768	2701	2756	2840	2758	2857	2935	2912	2837	2685	2721	2820	2727	2731	2824	2759	2668	2750	2780	2874	2735	2814	2784	2677	2783	2704	2906	2782	2715	2691	2865
2768	2871	2688	2494	2608	2837	2816	2555	2666	2810	2643	2749	2711	2765	2876	2791	2913	2791	2847	2867	2889	2753	2789	2774	2811	2923	2914	2813	2656	2701	2775	2639	2783	2812	2869	2860	2651	2837	2756	2893	2724	2725	2772	2746	2791	2786	2909	2739	2763	2850
2596	2872	2817	2590	2462	2733	2802	2523	2661	2896	2716	2659	2815	2661	2846	3006	2798	2799	2746	2815	2734	2779	2818	2853	2813	2805	2830	2841	2770	2755	2774	2768	2869	2765	2778	2722	2711	2640	2868	2739	2736	2743	2823	2807	2718	2768	2829	2738	2756	2765
2482	2750	2961	2680	2459	2651	2846	2658	2517	2814	2819	2634	2888	2760	2791	2800	2724	2799	2737	2860	2766	2770	2779	2849	2746	2804	2798	2831	2685	2670	2833	2901	2909	2650	2749	2763	2684	2687	2711	2714	2693	2742	2771	2795	2700	2735	2739	2732	2806	2852
2424	2620	3074	2781	2526	2500	2839	2847	2515	2752	2766	2617	2836	2828	2689	2768	2724	2731	2882	2761	2792	2821	2805	2751	2792	2818	2815	2670	2654	2813	2774	2877	2936	2809	2761	2696	2711	2756	2717	2800	2697	2680	2754	2718	2692	2740	2775	2746	2870	2767
2419	2451	2846	2975	2571	2484	2904	2933	2666	2780	2854	2672	2765	2760	2670	2741	2704	2821	2797	2836	2605	2728	2737	2636	2707	2773	2711	2707	2778	2728	2782	2686	2775	2805	2752	2725	2649	2712	2765	2709	2619	2768	2730	2742	2693	2859	2737	2804	2840	2730
2537	2447	2880	2905	2695	2594	2758	2964	2719	2798	2901	2705	2683	2751	2607	2794	2679	2724	2792	2738	2799	2762	2763	2717	2680	2668	2702	2653	2749	2756	2738	2685	2775	2758	2696	2720	2680	2617	2700	2620	2763	2604	2695	2662	2746	2824	2745	2769	2765	2761
2642	2330	2825	2998	2719	2514	2875	3044	2704	2723	2981	2748	2559	2762	2500	2791	2682	2647	2682	2658	2741	2718	2807	2656	2758	2769	2601	2749	2844	2783	2872	2873	2628	2769	2794	2739	2754	2664	2618	2701	2718	2690	2691	2722	2813	2609	2732	2796	2701	2779
2635	2445	2707	2805	2789	2471	2712	2849	2579	2633	2892	2682	2582	2864	2551	2728	2762	2673	2838	2746	2833	2826	2772	2748	2721	2790	2688	2752	2822	2797	2798	2838	2752	2701	2724	2749	2677	2641	2738	2650	2677	2746	2665	2679	2712	2673	2710	2763	2696	2701
2703	2413	2649	3026	2701	2469	2640	2936	2676	2686	2985	2789	2597	2849	2556	2857	2788	2743	2859	2641	2827	2796	2765	2633	2677	2611	2755	2703	2749	2714	2684	2865	2752	2694	2646	2725	2732	2684	2677	2591	2575	2644	2751	2727	2692	2733	2626	2668	2654	2764
2677	2501	2784	2907	2721	2319	2712	2941	2629	2699	2975	2640	2744	2825	2611	2806	2757	2694	2806	2771	2791	2677	2756	2693	2705	2715	2708	2659	2704	2676	2764	2720	2715	2719	2715	2748	2606	2735	2679	2819	2678	2686	2756	2645	2653	2642	2611	2624	2629	2675
2665	2538	2831	2973	2715	2520	2795	2902	2662	2660	2932	2628	2730	2830	2593	2761	2765	2778	2828	2719	2692	2623	2655	2684	2632	2735	2547	2744	2675	2709	2747	2751	2723	2784	2809	2757	2850	2656	2770	2740	2758	2784	2727	2626	2713	2659	2681	2649	2758	2716
2686	2546	2909	2981	2676	2614	2766	2877	2616	2588	2959	2626	2804	2859	2642	2966	2680	2859	2606	2644	2645	2685	2710	2652	2577	2656	2698	2717	2708	2613	2744	2869	2678	2791	2754	2690	2726	2707	2768	2829	2879	2624	2689	2717	2680	2563	2602	2591	2725	2734
2684	2616	2953	2931	2648	2592	2860	2837	2615	2738	2799	2641	2843	2764	2716	2867	2737	2773	2674	2581	2693	2652	2640	2695	2649	2767	2697	2733	2619	2657	2763	2693	2672	2738	2746	2767	2690	2651	2754	2748	2752	2725	2783	2667	2634	2703	2568	2653	2577	2670
2698	2863	3071	2934	2592	2655	2841	2850	2471	2811	2811	2656	2940	2800	2720	2919	2678	2699	2667	2635	2714	2736	2723	2679	2661	2804	2731	2702	2788	2685	2757	2736	2788	2754	2772	2807	2898	2717	2779	2674	2674	2746	2786	2655	2666	2717	2579	2664	2707	2744
2825	3183	3027	2757	2509	2662	2856	2558	2653	2796	2855	2772	2918	2692	2781	2825	2657	2626	2572	2714	2652	2602	2591	2832	2745	2866	2762	2780	2662	2728	2732	2671	2801	2849	2736	2796	2823	2751	2659	2658	2813	2785	2602	2688	2643	2560	2725	2680	2757	2639
3015	3225	2901	2664	2619	2816	2681	2698	2653	2791	2837	2739	2837	2653	2750	2710	2592	2688	2604	2724	2621	2634	2644	2717	2737	2692	2747	2766	2934	2694	2804	2719	2765	2793	2769	2771	2681	2735	2590	2601	2714	2673	2670	2779	2675	2500	2666	2657	2652	2651
3202	3085	2802	2654	2704	2908	2714	2617	2646	2711	2651	2863	2784	2793	2689	2672	2592	2663	2673	2769	2634	2815	2759	2790	2811	2745	2673	2693	2757	2760	2566	2699	2712	2692	2739	2719	2704	2646	2671	2696	2652	2726	2705	2774	2702	2656	2566	2752	2681	2643
3154	2970	2681	2689	2953	2982	2687	2657	2772	2659	2576	2853	2722	2691	2758	2557	2662	2613	2607	2696	2576	2752	2715	2746	2752	2675	2780	2701	2837	2691	2662	2786	2704	2561	2761	2799	2670	2709	2672	2700	2710	2713	2766	2677	2696	2585	2675	2612	2562	2608
3017	2750	2678	2751	2962	2866	2742	2799	2721	2684	2770	2768	2763	2714	2783	2701	2778	2724	2670	2780	2751	2836	2765	2717	2819	2755	2772	2774	2829	2726	2672	2613	2698	2673	2748	2779	2849	2714	2715	2784	2713	2755	2754	2691	2707	2654	2773	2526	2654	2664
2912	2647	2698	2793	2765	2653	2814	2873	2845	2609	2761	2846	2754	2957	2895	2791	2860	2762	2832	2690	2883	2825	2736	2905	2915	2766	2844	2835	2825	2850	2836	2711	2717	2761	2819	2821	2734	2824	2862	2819	2739	2663	2651	2786	2746	2692	2760	2655	2621	2633
2942	2759	2804	2846	2693	2699	2930	2880	2762	2634	2824	2765	2833	2943	2821	2952	2965	2837	2891	2779	2876	2763	2752	2819	2790	2726	2811	2752	2863	2794	2765	2729	2772	2738	2800	2783	2698	2773	2826	2893	2674	2718	2733	2692	2592	2689	2694	2634	2658	2674
3016	2848	2871	2770	2753	2747	2777	2735	2638	2681	2709	2725	2823	2876	2764	2893	2812	2838	2827	2893	2779	2729	2752	2719	2731	2766	2773	2804	2835	2805	2739	2697	2706	2769	2696	2674	2782	2679	2706	2699	2604	2687	2747	2671	2710	2758	2672	2668	2593	2624
[truncated: 920 more columns]
