# Supplementary material for: Spatial Resolution and Refractive Index Contrast of Resonant Photonic Crystal Surfaces for Biosensing
Source: IEEE Photonics J. Author manuscript; Available in PMC 2015 Sep 7. (PMC4561521; doi:10.1109/JPHOT.2015.2435699)
Supplement: fig4_data [file NIHMS64775-supplement-fig4_data.gz › Volumes/graham/MacBook_backup/PhD_folder_2015_06_02/paper_improvements/IEEE_J_Photonics/final_files/data_files/fig4/ref/r14.csv]

3789	3549	3268	3213	3227	3361	3477	3524	3426	3374	3493	3442	3474	3396	3422	3197	3232	3191	3208	3279	3366	3412	3443	3324	3381	3375	3272	3348	3383	3367	3294	3424	3405	3372	3288	3289	3247	3222	3471	3383	3505	3557	3345	3282	3354	3370	3422	3364	3371	3308
3626	3302	3255	3278	3409	3570	3562	3704	3672	3559	3571	3555	3521	3402	3302	3142	3228	3210	3303	3304	3470	3444	3371	3491	3422	3397	3506	3435	3387	3374	3343	3455	3478	3274	3415	3386	3405	3485	3478	3438	3465	3501	3328	3372	3249	3415	3443	3450	3450	3379
3504	3355	3236	3277	3469	3592	3600	3658	3666	3666	3377	3337	3400	3290	3212	3194	3164	3244	3221	3267	3382	3384	3438	3289	3270	3327	3343	3453	3452	3416	3311	3364	3342	3273	3318	3494	3431	3422	3402	3572	3499	3299	3417	3298	3268	3227	3335	3313	3268	3329
3382	3231	3356	3396	3500	3563	3545	3646	3581	3462	3354	3432	3237	3093	3191	3259	3284	3227	3137	3304	3337	3197	3222	3171	3259	3189	3388	3359	3252	3371	3434	3320	3372	3292	3367	3353	3388	3344	3383	3515	3464	3407	3194	3186	3250	3195	3314	3351	3250	3257
3484	3353	3376	3377	3527	3522	3568	3571	3446	3353	3342	3175	3021	3030	3106	3087	3125	3266	3256	3312	3217	3315	3192	3075	3228	3257	3191	3201	3197	3272	3352	3168	3316	3263	3306	3273	3372	3313	3340	3276	3293	3301	3242	3307	3108	3331	3266	3138	3176	3262
3374	3365	3450	3564	3450	3532	3406	3412	3349	3235	3305	3103	3009	3027	3108	3216	3287	3260	3344	3243	3226	3119	3129	3214	3126	3247	3177	3181	3198	3116	3282	3179	3195	3325	3145	3293	3424	3403	3275	3339	3381	3292	3314	3165	3329	3280	3242	3076	3107	3121
3488	3420	3447	3400	3365	3348	3268	3285	3213	3209	3061	3062	2976	3118	3184	3307	3216	3418	3326	3280	3340	3257	3108	3203	3204	3188	3270	3058	3225	3300	3260	3084	3192	3281	3246	3285	3174	3261	3296	3346	3397	3387	3307	3202	3196	3127	3081	3049	3100	3243
3255	3462	3410	3385	3303	3212	3179	3086	3247	3111	3078	3058	3131	3063	3250	3223	3296	3317	3314	3241	3298	3331	3286	3228	3184	3234	3060	3207	3195	3073	3211	3157	3170	3226	3297	3423	3312	3357	3411	3298	3368	3272	3441	3191	3317	3131	3089	3090	3174	3286
3464	3259	3328	3261	3298	3019	3095	3113	3228	3102	3103	3138	3181	3325	3182	3178	3269	3178	3305	3306	3328	3279	3251	3385	3281	3277	3181	3209	3160	3191	3083	3172	3344	3344	3297	3459	3442	3352	3308	3481	3393	3465	3444	3427	3360	3233	3307	3251	3186	3257
3272	3229	3224	3286	3196	3018	3173	3018	3072	3122	3058	3178	3224	3222	3285	3166	3229	3194	3243	3348	3290	3363	3317	3392	3218	3261	3325	3236	3099	3216	3281	3113	3308	3311	3448	3411	3449	3413	3378	3474	3395	3596	3540	3497	3388	3407	3456	3266	3241	3156
3353	3297	3457	3307	3133	3159	3161	3098	3157	3051	3131	3217	3339	3239	3231	3103	3149	3272	3298	3529	3309	3438	3366	3450	3363	3324	3256	3339	3151	3233	3206	3320	3433	3313	3464	3415	3442	3433	3477	3496	3556	3538	3624	3546	3505	3451	3437	3292	3237	3248
3282	3353	3304	3234	3159	3397	3145	3100	3214	3242	3192	3108	3230	3224	3143	3163	3125	3132	3238	3322	3384	3432	3475	3490	3449	3367	3433	3353	3274	3312	3461	3346	3444	3439	3452	3454	3356	3464	3647	3724	3563	3631	3581	3701	3629	3533	3369	3374	3312	3322
3202	3227	3256	3337	3175	3350	3323	3359	3070	3139	3071	3234	3194	3262	3228	3157	3133	3307	3417	3388	3525	3517	3442	3526	3415	3388	3463	3409	3424	3434	3453	3474	3380	3474	3515	3512	3556	3620	3539	3541	3744	3624	3702	3699	3575	3475	3544	3412	3394	3309
3397	3214	3168	3247	3220	3412	3296	3330	3251	3279	3275	3171	3353	3285	3344	3234	3256	3350	3378	3428	3508	3569	3587	3355	3479	3441	3501	3413	3567	3514	3569	3461	3459	3385	3557	3433	3598	3681	3735	3673	3714	3766	3677	3630	3571	3485	3553	3684	3466	3439
3311	3226	3109	3241	3292	3405	3427	3374	3465	3389	3159	3224	3263	3353	3253	3281	3347	3231	3421	3464	3550	3500	3359	3425	3456	3506	3436	3408	3628	3579	3549	3468	3464	3492	3432	3564	3569	3545	3697	3829	3745	3774	3654	3668	3615	3579	3560	3561	3385	3372
3344	3348	3185	3290	3248	3328	3414	3332	3423	3368	3377	3343	3230	3312	3264	3263	3411	3407	3416	3467	3521	3411	3384	3332	3351	3391	3377	3505	3495	3524	3478	3432	3516	3596	3550	3434	3448	3679	3540	3760	3792	3769	3723	3632	3639	3622	3545	3604	3497	3563
3444	3408	3208	3133	3297	3275	3372	3478	3348	3456	3453	3332	3230	3292	3416	3290	3394	3347	3381	3340	3441	3344	3415	3372	3417	3404	3464	3516	3391	3465	3384	3407	3508	3598	3510	3469	3478	3603	3592	3719	3710	3774	3820	3893	3704	3659	3581	3589	3610	3565
3559	3442	3388	3136	3384	3395	3438	3434	3434	3478	3411	3354	3357	3378	3361	3433	3411	3490	3322	3492	3360	3279	3284	3226	3389	3423	3261	3355	3300	3339	3385	3492	3402	3600	3452	3551	3570	3625	3625	3687	3616	3770	3726	3779	3769	3767	3649	3699	3645	3586
3692	3504	3379	3371	3470	3420	3338	3450	3344	3409	3412	3478	3421	3528	3438	3525	3443	3559	3511	3397	3293	3341	3341	3421	3472	3327	3238	3243	3349	3352	3325	3402	3516	3538	3520	3632	3517	3472	3561	3573	3596	3657	3879	3640	3860	3863	3866	3764	3660	3603
3538	3473	3504	3469	3502	3364	3602	3472	3598	3484	3470	3447	3501	3493	3444	3399	3513	3509	3361	3381	3424	3334	3386	3451	3393	3249	3271	3229	3421	3271	3382	3442	3437	3520	3514	3416	3618	3531	3493	3724	3511	3723	3765	3799	3829	3691	3903	3672	3692	3535
3588	3630	3543	3461	3461	3515	3610	3546	3456	3513	3570	3556	3522	3557	3559	3461	3456	3469	3374	3330	3304	3377	3452	3360	3241	3251	3273	3339	3339	3304	3252	3423	3549	3428	3563	3482	3576	3672	3581	3583	3548	3680	3691	3704	3738	3893	3776	3634	3692	3602
3565	3617	3485	3446	3603	3671	3554	3606	3715	3570	3621	3649	3586	3544	3369	3384	3417	3290	3315	3304	3504	3464	3454	3462	3360	3270	3356	3304	3280	3379	3380	3423	3437	3414	3413	3449	3495	3525	3521	3562	3552	3643	3636	3806	3709	3630	3740	3628	3614	3776
3490	3434	3503	3480	3562	3580	3427	3643	3801	3818	3851	3613	3687	3538	3597	3429	3411	3346	3404	3374	3326	3513	3505	3514	3368	3306	3310	3213	3379	3462	3488	3386	3386	3431	3457	3432	3638	3627	3612	3611	3553	3466	3584	3631	3578	3561	3645	3646	3730	3747
3438	3248	3413	3409	3621	3467	3703	3817	3856	3775	3716	3787	3570	3508	3380	3442	3375	3345	3330	3519	3583	3592	3629	3420	3253	3401	3348	3366	3343	3539	3387	3548	3367	3459	3394	3478	3638	3492	3572	3638	3667	3630	3636	3554	3602	3685	3682	3717	3782	3608
3377	3288	3342	3391	3570	3606	3498	3768	3664	3750	3677	3547	3568	3443	3445	3275	3349	3334	3435	3690	3371	3528	3372	3347	3361	3390	3317	3304	3396	3409	3425	3354	3236	3308	3402	3416	3380	3571	3534	3700	3674	3522	3616	3547	3519	3624	3716	3732	3803	3676
3336	3255	3244	3383	3396	3581	3516	3672	3787	3647	3682	3590	3445	3489	3322	3372	3410	3487	3540	3563	3446	3414	3405	3405	3278	3336	3437	3351	3317	3371	3315	3226	3324	3489	3349	3475	3423	3489	3601	3635	3602	3477	3685	3618	3684	3691	3752	3758	3788	3734
3413	3278	3337	3464	3409	3488	3481	3400	3571	3493	3680	3496	3488	3406	3411	3484	3519	3614	3520	3469	3604	3521	3352	3353	3352	3220	3386	3403	3393	3406	3264	3261	3345	3233	3281	3375	3338	3498	3421	3525	3586	3666	3717	3698	3627	3680	3580	3756	3845	3714
3379	3338	3377	3341	3400	3340	3438	3421	3440	3493	3418	3494	3507	3460	3726	3554	3588	3538	3315	3477	3455	3411	3389	3426	3307	3390	3340	3457	3453	3319	3322	3344	3371	3413	3358	3389	3362	3374	3433	3517	3627	3776	3735	3712	3680	3740	3542	3628	3544	3730
3455	3373	3325	3492	3528	3407	3412	3407	3373	3482	3421	3627	3419	3584	3634	3719	3470	3506	3470	3301	3456	3349	3397	3438	3499	3337	3299	3299	3304	3371	3279	3330	3389	3312	3291	3310	3362	3334	3431	3600	3676	3785	3746	3792	3637	3752	3572	3634	3577	3644
3525	3470	3366	3292	3488	3360	3328	3377	3317	3502	3574	3437	3575	3532	3485	3442	3431	3428	3443	3366	3410	3333	3442	3404	3435	3433	3548	3326	3393	3368	3238	3417	3332	3349	3291	3402	3244	3450	3263	3487	3595	3700	3714	3809	3770	3588	3621	3637	3517	3585
3607	3401	3418	3350	3436	3441	3426	3350	3364	3564	3562	3498	3475	3472	3499	3462	3401	3317	3333	3388	3465	3425	3494	3465	3519	3401	3563	3399	3361	3393	3385	3280	3324	3357	3342	3316	3312	3375	3510	3573	3453	3552	3636	3678	3666	3554	3489	3523	3575	3665
3585	3437	3396	3444	3463	3470	3322	3495	3631	3565	3510	3486	3477	3510	3434	3340	3396	3351	3367	3373	3436	3465	3410	3566	3578	3428	3419	3514	3431	3374	3385	3433	3380	3348	3352	3390	3312	3304	3460	3457	3566	3642	3638	3538	3711	3646	3540	3653	3566	3618
3460	3333	3388	3559	3393	3472	3516	3598	3550	3669	3553	3550	3369	3338	3335	3250	3383	3294	3400	3360	3404	3408	3446	3601	3488	3429	3479	3386	3344	3275	3438	3389	3388	3336	3348	3478	3393	3441	3314	3656	3344	3515	3510	3579	3764	3717	3681	3618	3702	3644
3593	3553	3350	3463	3551	3565	3585	3633	3623	3591	3588	3399	3471	3341	3274	3397	3233	3307	3265	3463	3347	3438	3514	3416	3433	3522	3318	3344	3383	3502	3494	3458	3358	3393	3353	3362	3433	3466	3355	3527	3414	3443	3553	3598	3574	3641	3774	3763	3735	3766
3631	3397	3401	3404	3524	3546	3569	3690	3727	3562	3580	3443	3418	3393	3400	3255	3290	3289	3380	3422	3413	3340	3260	3412	3306	3340	3474	3413	3426	3453	3506	3508	3538	3299	3420	3394	3432	3519	3477	3416	3432	3501	3454	3605	3624	3771	3736	3661	3739	3771
3506	3364	3248	3394	3445	3550	3560	3510	3657	3532	3419	3454	3367	3260	3438	3383	3471	3402	3460	3421	3372	3308	3387	3464	3317	3544	3507	3549	3465	3588	3358	3529	3497	3427	3437	3444	3437	3561	3536	3567	3497	3432	3582	3478	3770	3812	3738	3777	3605	3637
3554	3417	3341	3525	3578	3568	3500	3489	3566	3542	3505	3386	3472	3452	3441	3381	3386	3418	3512	3365	3289	3347	3285	3379	3423	3573	3570	3561	3540	3520	3631	3512	3568	3497	3467	3430	3429	3581	3530	3442	3494	3443	3512	3511	3557	3734	3785	3751	3736	3572
3554	3419	3460	3542	3403	3582	3493	3474	3421	3558	3499	3471	3536	3557	3477	3483	3498	3394	3376	3339	3296	3297	3470	3495	3474	3546	3541	3613	3666	3524	3606	3485	3424	3406	3440	3503	3401	3515	3540	3548	3552	3566	3493	3696	3541	3548	3658	3708	3619	3719
3665	3541	3458	3467	3404	3461	3507	3564	3522	3558	3561	3541	3600	3631	3484	3450	3412	3424	3345	3458	3400	3362	3406	3469	3533	3539	3557	3563	3491	3457	3597	3719	3553	3708	3400	3507	3496	3522	3506	3428	3513	3616	3540	3551	3462	3646	3512	3702	3640	3660
3698	3561	3489	3505	3428	3385	3425	3344	3590	3653	3587	3621	3539	3487	3480	3543	3348	3362	3392	3392	3467	3338	3256	3475	3446	3549	3479	3464	3488	3553	3669	3697	3666	3589	3539	3459	3527	3522	3539	3547	3496	3537	3440	3560	3530	3585	3491	3527	3612	3607
3639	3574	3487	3412	3381	3414	3387	3418	3563	3503	3603	3603	3638	3577	3461	3375	3436	3415	3488	3410	3422	3435	3465	3399	3434	3572	3450	3476	3410	3556	3675	3803	3707	3717	3661	3622	3438	3357	3610	3588	3384	3488	3569	3559	3435	3551	3557	3558	3589	3506
3780	3523	3340	3429	3247	3392	3467	3516	3467	3569	3520	3556	3498	3523	3486	3584	3460	3491	3383	3492	3418	3442	3286	3398	3390	3420	3493	3426	3493	3386	3656	3708	3715	3656	3647	3664	3586	3460	3493	3608	3634	3408	3481	3504	3433	3493	3545	3559	3563	3743
3530	3595	3443	3412	3541	3470	3528	3493	3475	3532	3574	3474	3472	3555	3522	3574	3423	3586	3466	3547	3394	3360	3266	3352	3415	3415	3513	3447	3523	3501	3613	3741	3819	3898	3755	3733	3622	3569	3589	3560	3529	3456	3592	3589	3409	3497	3559	3528	3517	3592
3524	3491	3535	3451	3619	3601	3509	3506	3551	3626	3517	3456	3580	3551	3595	3651	3573	3512	3590	3544	3357	3355	3363	3298	3373	3530	3483	3446	3498	3391	3539	3727	3703	3869	3994	3758	3732	3822	3549	3580	3503	3470	3513	3600	3675	3575	3484	3511	3584	3535
3453	3527	3529	3515	3652	3609	3605	3533	3526	3592	3379	3439	3423	3490	3563	3607	3603	3724	3735	3427	3406	3345	3187	3244	3361	3395	3486	3550	3594	3501	3406	3513	3771	3790	3966	3691	3667	3658	3491	3628	3540	3605	3740	3572	3643	3550	3429	3646	3509	3351
3620	3542	3621	3699	3489	3656	3596	3490	3674	3496	3395	3435	3459	3521	3486	3452	3575	3742	3578	3470	3558	3422	3326	3358	3299	3393	3355	3431	3462	3628	3534	3652	3524	3751	3854	3727	3844	3892	3626	3580	3648	3625	3631	3665	3618	3535	3574	3522	3559	3539
3500	3592	3597	3726	3563	3652	3714	3332	3548	3427	3400	3501	3458	3596	3570	3471	3533	3543	3572	3460	3531	3571	3391	3348	3367	3436	3505	3503	3387	3443	3547	3632	3749	3721	3797	3747	3816	3771	3655	3802	3644	3783	3682	3715	3526	3601	3456	3570	3437	3517
3494	3485	3398	3595	3459	3508	3594	3594	3393	3529	3410	3373	3475	3541	3480	3540	3649	3608	3581	3597	3557	3581	3603	3435	3515	3422	3427	3429	3572	3542	3472	3581	3488	3649	3697	3981	3839	3775	3709	3652	3837	3922	3707	3557	3608	3551	3598	3638	3586	3595
3422	3347	3406	3393	3504	3613	3488	3503	3564	3493	3414	3542	3519	3366	3475	3574	3502	3531	3565	3562	3656	3551	3559	3332	3464	3515	3478	3481	3458	3511	3451	3460	3536	3761	3749	3812	3706	3810	3776	3790	3662	3797	3717	3784	3733	3731	3622	3615	3662	3613
3438	3283	3387	3491	3444	3483	3552	3562	3570	3602	3572	3540	3503	3322	3523	3550	3523	3581	3647	3540	3525	3591	3601	3444	3475	3464	3410	3533	3509	3559	3520	3502	3588	3618	3773	3764	3775	3875	3772	3784	3814	3788	3727	3617	3811	3758	3582	3614	3764	3526
3306	3307	3354	3371	3466	3469	3514	3680	3641	3668	3602	3528	3518	3534	3538	3588	3506	3378	3694	3668	3706	3703	3560	3514	3409	3541	3467	3411	3402	3468	3600	3517	3512	3619	3729	3762	3861	3790	3845	3897	3788	3766	3730	3781	3784	3672	3613	3702	3705	3627
3326	3348	3357	3296	3411	3436	3655	3566	3696	3591	3655	3511	3426	3440	3598	3553	3499	3531	3694	3607	3746	3613	3620	3543	3407	3414	3481	3605	3588	3503	3542	3533	3424	3599	3695	3791	3805	3782	3877	3743	3855	3787	3688	3609	3642	3648	3628	3562	3604	3754
3368	3132	3392	3573	3474	3451	3612	3658	3729	3615	3531	3587	3531	3768	3620	3621	3538	3507	3511	3602	3624	3653	3639	3578	3560	3527	3381	3633	3590	3678	3621	3626	3590	3657	3720	3703	3898	3881	3817	3738	3829	3748	3649	3755	3596	3672	3540	3543	3793	3624
3468	3265	3340	3470	3317	3463	3424	3572	3752	3595	3528	3666	3662	3679	3546	3525	3586	3581	3540	3589	3659	3775	3704	3727	3624	3553	3577	3575	3650	3588	3629	3555	3557	3567	3670	3657	3739	3809	3709	3892	3828	3759	3790	3627	3550	3568	3696	3524	3793	3819
3329	3319	3320	3302	3412	3386	3425	3460	3526	3491	3509	3628	3560	3654	3631	3606	3479	3657	3642	3555	3564	3808	3720	3835	3581	3744	3617	3607	3681	3717	3553	3586	3542	3666	3601	3630	3941	3700	3655	3714	3687	3729	3749	3599	3538	3636	3585	3541	3698	3733
3514	3364	3350	3482	3285	3428	3350	3571	3541	3657	3587	3673	3805	3705	3642	3657	3614	3643	3604	3556	3705	3826	3752	3652	3721	3683	3512	3538	3622	3562	3618	3674	3603	3558	3723	3722	3811	3667	3780	3737	3700	3835	3761	3723	3574	3590	3517	3618	3624	3535
3455	3261	3333	3384	3354	3378	3450	3425	3509	3438	3578	3718	3634	3751	3572	3772	3634	3728	3529	3737	3581	3713	3672	3619	3694	3627	3597	3639	3526	3693	3603	3680	3567	3667	3756	3806	3712	3765	3796	3703	3657	3614	3773	3572	3621	3486	3573	3605	3565	3606
3456	3441	3326	3428	3308	3314	3381	3481	3506	3544	3602	3595	3632	3718	3769	3697	3658	3746	3707	3648	3598	3752	3727	3754	3744	3746	3656	3646	3605	3809	3769	3735	3598	3614	3751	3768	3895	3758	3671	3689	3650	3771	3626	3624	3552	3496	3602	3567	3519	3709
3477	3476	3408	3410	3289	3310	3322	3329	3478	3443	3461	3584	3671	3746	3723	3803	3688	3732	3707	3710	3679	3624	3701	3686	3711	3745	3715	3536	3709	3689	3638	3779	3716	3644	3608	3807	3811	3700	3621	3680	3753	3677	3647	3593	3667	3682	3525	3505	3549	3617
3487	3456	3535	3501	3323	3282	3375	3445	3423	3462	3464	3473	3679	3834	3618	3766	3755	3736	3788	3592	3665	3676	3822	3601	3756	3608	3749	3550	3620	3760	3677	3631	3762	3555	3723	3741	3639	3791	3798	3789	3706	3517	3582	3684	3652	3617	3501	3625	3514	3598
3629	3512	3516	3505	3380	3414	3426	3427	3363	3463	3411	3458	3603	3708	3903	3755	3802	3727	3802	3567	3637	3757	3621	3761	3695	3784	3670	3682	3697	3871	3657	3620	3691	3655	3635	3621	3685	3602	3737	3687	3603	3711	3582	3674	3644	3640	3510	3625	3571	3504
3615	3588	3509	3607	3511	3515	3542	3448	3431	3470	3501	3508	3542	3715	3757	3834	3679	3844	3686	3649	3691	3770	3763	3826	3765	3709	3712	3704	3675	3779	3685	3655	3639	3621	3781	3629	3609	3805	3684	3708	3668	3626	3628	3572	3651	3655	3543	3686	3443	3634
3591	3552	3564	3605	3654	3545	3529	3584	3375	3508	3515	3514	3557	3528	3652	3821	3825	3773	3851	3798	3735	3685	3732	3769	3757	3832	3706	3601	3617	3768	3762	3721	3684	3672	3589	3745	3792	3738	3794	3765	3747	3627	3663	3611	3615	3591	3532	3569	3476	3599
3532	3470	3660	3547	3583	3634	3655	3583	3617	3605	3513	3516	3652	3670	3627	3712	3850	3719	3779	3882	3745	3758	3739	3791	3693	3736	3775	3642	3647	3773	3721	3824	3774	3741	3741	3754	3706	3662	3794	3672	3743	3664	3717	3584	3625	3696	3536	3596	3380	3696
3551	3589	3580	3728	3704	3804	3742	3634	3612	3599	3470	3563	3552	3523	3791	3861	3775	3908	3821	3887	3719	3824	3795	3631	3800	3757	3735	3656	3803	3772	3749	3690	3775	3742	3711	3696	3744	3709	3748	3842	3582	3705	3552	3576	3745	3600	3642	3619	3515	3612
3513	3590	3556	3662	3783	3809	3809	3737	3641	3623	3547	3464	3484	3555	3727	4008	3938	3791	3822	3895	3756	3770	3758	3765	3703	3769	3570	3737	3673	3742	3754	3727	3747	3766	3650	3781	3739	3775	3808	3793	3723	3688	3655	3674	3637	3679	3590	3682	3565	3580
3495	3694	3633	3827	3913	3862	3880	3780	3672	3627	3463	3478	3469	3507	3696	3800	3885	3910	3898	3946	3734	3859	3690	3875	3784	3778	3746	3594	3625	3682	3715	3621	3760	3655	3758	3718	3787	3759	3687	3762	3677	3712	3623	3624	3830	3685	3735	3681	3766	3666
3622	3643	3691	3860	3957	3816	3880	3866	3872	3546	3537	3558	3446	3655	3643	3752	3742	3926	3836	3880	3818	3853	3836	3826	3989	3730	3692	3700	3733	3614	3606	3614	3751	3557	3482	3721	3658	3684	3943	3762	3750	3761	3670	3716	3854	3766	3848	3622	3764	3732
3647	3643	3729	3786	3707	3706	3877	3883	3659	3631	3603	3586	3478	3542	3618	3625	3666	3880	3725	3838	3911	3882	3965	3814	3708	3705	3771	3597	3799	3585	3661	3640	3642	3638	3572	3517	3863	3800	3762	3710	3847	3736	3641	3843	3703	3814	3778	3780	3818	3754
3632	3694	3649	3684	3845	3801	3822	3880	3845	3719	3576	3544	3496	3664	3506	3764	3778	3785	3809	3865	3737	3884	3868	3747	3771	3699	3672	3574	3570	3662	3580	3592	3640	3657	3632	3704	3775	3766	3808	3754	3835	3849	3822	3809	3723	3923	3957	3912	3896	3761
3679	3697	3542	3672	3596	3788	3811	3879	3904	3690	3661	3547	3639	3570	3679	3588	3737	3751	3819	3781	3819	3950	3857	3884	3777	3750	3751	3654	3711	3650	3671	3748	3686	3575	3571	3614	3702	3718	3816	3675	3789	3783	3743	3780	3750	3913	4003	3906	3802	3741
3695	3635	3605	3609	3809	3692	3984	3914	3793	3793	3653	3585	3676	3691	3673	3532	3696	3662	3723	3804	3839	3738	3839	3796	3773	3755	3732	3633	3558	3759	3639	3530	3627	3658	3514	3660	3738	3801	3743	3922	3837	3732	3827	3714	3793	3974	3859	3850	3826	3885
3715	3653	3642	3684	3686	3655	3783	3878	3741	3698	3622	3681	3663	3673	3606	3610	3722	3720	3769	3779	3823	3835	3796	3743	3795	3834	3702	3673	3616	3770	3661	3636	3663	3668	3523	3623	3661	3666	3815	3822	3697	3869	3816	3765	3765	3908	3977	3892	3986	3951
3752	3570	3701	3668	3576	3725	3748	3739	3815	3793	3597	3603	3609	3656	3706	3670	3679	3601	3588	3822	3746	3785	3846	3840	3826	3739	3742	3588	3535	3808	3679	3738	3680	3648	3635	3620	3734	3616	3713	3738	3943	3859	3870	3639	3849	3950	3916	3792	4073	3944
3732	3510	3806	3681	3649	3691	3788	3802	3840	3809	3596	3679	3671	3644	3608	3685	3699	3617	3714	3710	3727	3735	3781	3870	3735	3699	3717	3510	3537	3586	3533	3691	3784	3779	3720	3624	3732	3738	3828	3827	3864	3816	3767	3708	3906	3890	3767	3962	3951	4062
3698	3616	3491	3678	3678	3534	3673	3813	3617	3687	3567	3634	3666	3636	3850	3796	3659	3594	3664	3724	3868	3684	3832	3715	3760	3850	3605	3573	3616	3638	3580	3686	3587	3777	3603	3736	3839	3796	3775	3808	3843	3846	3774	3727	3793	3840	3991	3842	3945	3814
3537	3553	3552	3548	3579	3625	3760	3680	3641	3618	3715	3742	3680	3742	3722	3740	3777	3653	3683	3636	3698	3842	3736	3818	3700	3738	3662	3560	3581	3569	3635	3665	3736	3776	3808	3646	3822	3821	3763	3716	3858	3854	3920	3669	3735	3811	3949	3981	3947	3911
3613	3482	3513	3474	3708	3580	3710	3690	3638	3680	3615	3658	3729	3726	3688	3761	3703	3640	3644	3690	3833	3733	3665	3909	3711	3717	3532	3693	3678	3572	3788	3755	3748	3690	3816	3736	3762	3969	3871	3886	3873	4001	3795	3979	3862	3877	3804	3984	3931	3830
3538	3546	3469	3627	3558	3573	3696	3763	3700	3810	3634	3732	3699	3730	3757	3733	3897	3772	3631	3741	3750	3777	3789	3807	3734	3761	3558	3731	3543	3652	3666	3760	3563	3661	3775	3850	3902	3796	3821	3994	3847	3879	3960	3835	3810	3809	3847	3856	3928	3861
3584	3467	3539	3493	3653	3756	3573	3622	3808	3731	3632	3873	3772	3702	3699	3861	3816	3780	3826	3698	3804	3809	3783	3914	3809	3761	3703	3671	3683	3688	3689	3719	3671	3828	3705	3926	3847	3955	3817	3948	4088	4037	4027	3968	3790	3766	3895	3870	3833	3837
3603	3590	3667	3617	3618	3525	3673	3718	3727	3632	3722	3691	3819	3720	3799	3783	3918	3881	3787	3746	3762	3771	3794	3849	3969	3782	3679	3829	3782	3594	3671	3734	3769	3827	3801	3875	3940	3889	3884	3986	3991	3928	4007	3977	3962	3815	3798	3718	3855	3780
3648	3512	3583	3487	3618	3641	3819	3678	3763	3644	3743	3647	3863	3824	3883	3936	4015	3808	3673	3732	3718	3799	3891	3995	3945	3842	3869	3851	3600	3720	3722	3737	3744	3778	3758	3988	3930	3969	3877	3869	3944	4106	3932	3912	3932	3895	3948	3590	3790	3825
3594	3533	3499	3466	3556	3558	3801	3913	3865	3684	3640	3811	3833	3863	3936	3971	3970	3842	3829	3830	3893	3880	3958	3890	3835	4013	3994	3814	3832	3857	3802	3752	3695	3845	3843	4007	3938	3841	3948	3930	3952	3946	3895	3999	3890	3840	3792	3841	4010	3844
3584	3455	3401	3512	3562	3659	3827	3753	3814	3797	3915	3829	3762	3990	4064	4023	3924	3889	3891	3857	3872	3829	3939	3912	3897	3983	3904	3936	3976	3861	3858	3802	3832	3880	3870	3956	3840	3941	3912	4039	3917	3788	4018	3873	3877	3793	3803	3750	3705	3833
3611	3591	3575	3558	3636	3687	3799	3736	3788	3852	3818	3908	3848	3972	4042	4255	3947	4007	4029	3843	3819	3893	4030	4040	4084	3887	4106	3922	4059	3728	3762	3843	3714	3943	3873	3967	3982	3973	4061	3912	3812	3959	3905	3871	3850	3948	3786	3805	3857	3865
3582	3546	3621	3565	3529	3659	3748	3739	3734	3712	3888	3917	3941	4112	4204	4216	4096	4050	3922	3902	3839	3931	4001	4059	3987	4062	3977	4002	3896	3892	3787	3860	3835	3753	4026	3968	3935	3904	3899	3866	3964	3928	4004	3842	3822	3920	3806	3874	3912	3820
3712	3482	3483	3609	3667	3748	3657	3841	3739	3859	3889	3824	3826	4163	4254	4170	4055	3892	4056	4047	3896	3945	3800	3993	4093	4011	3977	3969	4055	3973	3958	3772	3895	3831	3978	3735	3935	3926	3949	3975	3958	3980	3997	3844	3924	3874	3804	3834	3879	3999
3599	3554	3462	3543	3703	3778	3816	3768	3811	3681	3884	3859	4035	4125	4175	4210	4098	4008	4028	3958	4015	3944	3843	4036	3970	4023	3917	3960	4009	3959	3875	3951	3866	3893	3873	3815	3807	3844	3967	3918	3857	3830	3937	3863	3745	3832	3812	3905	3862	3928
3517	3543	3488	3579	3766	3793	3742	3774	3864	3807	3877	3842	4000	4089	4169	4294	4199	4074	3942	4054	3905	3980	3716	4020	3904	3806	3921	3934	3903	3924	3874	3891	3852	3859	3800	3931	3947	3890	3808	3919	3889	4000	3821	3747	3845	3764	3658	3903	3840	3790
3558	3538	3564	3555	3750	3715	3767	3838	3830	3744	3695	3961	3995	4022	4119	4215	4066	4102	4160	4040	3910	3963	3803	3881	3827	3904	4015	3869	3952	3941	3760	3945	3809	3855	3869	3869	3915	3862	3924	3880	3911	3805	3845	3908	3798	3798	3927	3899	3777	3777
3704	3417	3549	3714	3755	3741	3790	3737	3791	3782	3747	3837	4092	4064	4217	4229	4014	4070	3929	3911	3789	3840	3839	3917	3836	3788	3948	3853	3737	3875	3747	3839	3862	3740	3920	3871	3828	3881	3853	3978	3916	3970	3856	3887	3821	3852	3718	3813	3788	3670
3611	3486	3528	3592	3690	3685	3816	3630	3704	3813	3727	3848	3911	4093	4080	4021	4015	4017	3925	3910	3859	3812	3850	3926	3718	3829	3861	3818	3753	3771	3736	3752	3817	3889	3898	3934	3852	3868	4055	3924	3891	3856	3707	3852	3752	3965	3854	3835	3783	3803
3516	3573	3555	3553	3696	3906	3632	3660	3744	3637	3706	3734	4078	3964	3929	4033	3923	3848	3883	3836	3827	3801	3829	3812	3671	3575	3837	3741	3819	3667	3747	3821	3760	3833	3788	3823	3864	3907	3864	3935	3953	3930	3831	3914	3864	3963	3885	3861	3795	3883
3561	3556	3474	3615	3745	3767	3703	3557	3699	3616	3700	3760	3822	3826	3932	3848	3875	3866	3808	3768	3647	3712	3865	3636	3669	3674	3797	3733	3650	3747	3825	3832	3943	3769	3914	3718	3920	3878	3914	3959	3879	3955	3883	3890	3946	3938	3813	3757	3701	3760
3437	3567	3472	3626	3698	3779	3791	3661	3626	3642	3509	3837	3779	3860	3861	3803	3723	3795	3638	3701	3589	3770	3775	3652	3705	3846	3756	3820	3716	3787	3767	3747	3835	3737	3892	3879	3843	3849	3912	3750	3873	3887	3903	3864	3887	4006	3864	3803	3831	3845
3565	3430	3564	3636	3718	3619	3774	3661	3654	3511	3680	3691	3930	3872	3742	3772	3782	3592	3751	3729	3551	3682	3591	3666	3675	3599	3729	3820	3785	3836	3773	3679	3799	3721	3767	3915	3722	3854	3851	3776	3688	3746	3829	3807	3793	3764	3704	3768	3746	3857
3505	3462	3475	3649	3679	3755	3654	3542	3574	3657	3498	3634	3799	3901	3841	3718	3653	3753	3599	3632	3530	3596	3470	3537	3631	3723	3784	3835	3818	3873	3734	3752	3864	3701	3837	3792	3921	3958	3876	3827	3903	3841	3817	3859	3726	3699	3757	3837	3833	3695
3571	3539	3538	3717	3658	3790	3710	3688	3593	3688	3541	3781	3587	3731	3758	3805	3780	3792	3709	3652	3662	3598	3447	3464	3531	3604	3819	3882	3839	3805	3831	4010	3817	3774	3693	3834	3890	3749	3705	3831	3947	3605	3677	3646	3698	3765	3735	3843	3733	3838
3548	3592	3697	3723	3743	3843	3826	3890	3670	3650	3632	3654	3712	3816	3930	3691	3883	3897	3719	3600	3634	3616	3680	3653	3559	3735	3833	3711	3761	3789	3826	3841	3890	3860	4005	3878	3895	3895	3732	3733	3805	3867	3762	3750	3782	3773	3739	3774	3815	3844
3608	3680	3672	3887	3976	3847	3756	3788	3755	3684	3855	3787	3749	3826	3872	3928	3927	3816	3911	3733	3708	3670	3642	3623	3638	3705	3752	3804	3896	3815	3769	3843	3860	3862	3896	3916	3906	3840	3687	3793	3655	3813	3821	3723	3773	3786	3915	3820	3670	3776
3722	3614	3668	3958	4009	4031	3934	3826	3693	3749	3790	3818	3808	3954	3879	3889	4003	3879	3788	3829	3813	3649	3571	3570	3650	3731	3780	3840	3793	3832	3910	3891	3901	3922	3912	3848	3727	3800	3705	3671	3719	3803	3781	3829	3868	3681	3846	3859	3795	3913
3797	3777	3869	3863	3930	3839	3903	3948	3793	3844	3830	3928	3852	3918	3884	3938	3903	3895	3847	3783	3679	3742	3638	3653	3504	3825	3692	3812	3993	3897	3899	3752	3906	3982	3934	3855	3803	3828	3768	3769	3788	3667	3770	3807	3903	3872	3889	3919	3871	3915
3835	3866	3848	3921	3987	4100	4040	3901	3883	4031	3789	3848	3844	4005	3991	4007	3862	3932	3917	3842	3675	3612	3650	3649	3684	3796	3810	3771	3928	3819	3900	3851	3836	3801	3871	3861	3812	3835	3743	3687	3891	3787	3844	3811	3903	3860	3921	3941	3897	3899
3762	3670	3821	3988	3923	3896	3950	3916	3933	3893	3774	3891	3944	3771	3850	3818	3878	3961	3929	3955	3881	3738	3700	3639	3649	3669	3958	3865	3973	3803	3967	3828	3828	3834	3765	3791	3800	3814	3633	3971	3880	3826	3862	4007	4043	3786	3945	4152	3956	4061
3777	3680	3832	3820	3887	4034	3941	3827	3909	3827	3971	3873	3813	3880	3826	3930	3988	3955	3864	3909	3815	3736	3751	3676	3824	3818	3854	3927	3996	3933	3876	3832	3875	3879	3672	3754	3740	3855	3781	3778	3906	3754	3845	3954	3999	4155	4167	4078	4082	4065
3716	3676	3846	3867	3867	3860	3835	3807	3814	3855	3956	3896	3773	3971	3899	3820	3891	3756	3829	3913	3799	3716	3769	3798	3752	3779	3852	3793	4070	4014	3863	3915	3765	3736	3794	3754	3752	3758	3699	3812	3821	3881	4086	3976	4125	4137	4176	4078	4115	4046
3759	3659	3728	3874	3930	3850	3739	3888	3834	3924	3840	3804	3855	3954	3769	3800	3904	3946	4041	3956	3900	3786	3745	3757	3844	3807	3970	3969	4020	3921	3876	3897	3836	3869	3821	3792	3854	3931	3871	3817	3830	3981	3898	4030	3975	4143	4141	4137	3948	3929
3696	3713	3715	3721	3846	3746	3733	3928	3752	3794	3840	3812	3802	3815	3808	3729	3802	3679	3914	3876	3844	3841	3687	3730	3764	4005	3909	3956	3999	3895	3964	3925	3909	3799	3891	3793	3763	3965	3972	3761	3737	3956	4007	4023	4016	4109	4005	3934	4012	4060
3755	3701	3679	3720	3676	3648	3630	3579	3827	3738	3828	3844	3834	3830	3750	3696	3839	3872	3848	3782	3735	3830	3731	3811	3786	3800	3907	3884	3981	3981	3858	3970	3909	3884	3818	3895	3998	3918	3905	3905	3978	4041	4090	3996	3979	4009	3894	3963	3956	3820
3836	3749	3696	3652	3664	3638	3506	3554	3656	3695	3746	3661	3877	3661	3740	3832	3814	3851	3836	3893	3729	3809	3808	3790	3684	3812	3897	3974	3881	3988	3973	3896	3816	3951	3990	3880	3989	3860	3841	4025	3901	4039	4050	3902	3864	3907	3909	3868	3828	3818
3673	3662	3671	3596	3696	3480	3644	3626	3743	3735	3617	3889	3688	3691	3775	3811	3829	3792	3865	3857	3892	3905	3853	3696	3755	3793	3848	3936	3926	3925	3907	3857	3908	3753	3870	3843	3805	3840	3851	3871	3975	3966	3973	3897	4031	3940	3879	3736	3782	3764
3761	3671	3744	3554	3687	3588	3558	3694	3729	3798	3855	3833	3712	3608	3703	3742	3910	3816	3938	3816	3861	3776	3942	3861	3789	3772	3994	3915	3901	3886	3938	3752	3858	3776	3903	3742	3763	3863	3887	3977	3964	3869	3886	3884	3940	3929	3817	3793	3731	3648
3805	3821	3796	3763	3530	3751	3646	3679	3761	3827	3842	3777	3747	3747	3663	3799	3822	3810	3819	3913	3815	3847	3723	3799	3948	3804	3836	3829	3992	3870	3766	3785	3711	3799	3657	3651	3746	3778	3771	4033	3951	3868	3881	3791	3906	3784	3798	3688	3634	3781
3790	3761	3759	3677	3868	3674	3682	3710	3799	3755	3674	3586	3806	3725	3757	3818	3883	3931	3822	3827	3755	3739	3658	3840	3760	4018	3823	3900	3895	3914	3796	3678	3771	3662	3512	3561	3740	3764	3755	3751	3869	3894	3732	3855	3873	3846	3862	3753	3682	3778
3757	3736	3584	3634	3693	3709	3781	3674	3791	3762	3818	3654	3747	3744	3862	3878	3884	3933	3951	3923	3787	3765	3790	3771	3909	3862	3846	3784	3780	3633	3746	3743	3633	3668	3644	3749	3616	3741	3744	3818	3797	3778	3720	3773	3770	3851	3828	3816	3895	3881
3579	3692	3487	3766	3765	3755	3805	3719	3703	3781	3745	3836	3810	3813	3896	3943	3816	3866	3910	3799	3754	3683	3678	3809	3846	3836	3652	3766	3663	3708	3553	3728	3661	3665	3631	3592	3696	3782	3746	3788	3729	3735	3788	3780	3798	3805	3967	3811	3776	3801
3738	3654	3678	3797	3773	3785	3814	3979	3732	4023	3864	3775	3772	3820	3927	4021	4036	3943	3893	3873	3852	3735	3756	3929	3828	3852	3672	3800	3668	3714	3646	3749	3730	3654	3677	3706	3721	3602	3700	3902	3782	3856	3797	3840	3932	3780	3823	3716	3814	3865
3708	3711	3757	3748	3742	3904	3866	3727	3878	3908	3788	3807	3933	3984	3973	3935	4060	3822	3739	3725	3736	3811	3715	3784	3734	3818	3752	3672	3679	3733	3843	3658	3669	3720	3713	3650	3642	3806	3911	3875	3740	3916	3898	3802	3793	3848	3758	3841	3765	3871
3656	3675	3688	3790	3798	3909	3753	3830	3889	3894	3721	3842	3781	3991	4008	4055	3971	3971	3849	3877	3670	3685	3828	3736	3609	3774	3667	3617	3803	3762	3692	3605	3586	3707	3761	3834	3802	3752	3915	3864	3940	3956	3768	3919	3814	3795	3918	3878	3909	3812
3615	3676	3776	3736	3819	3858	3846	3905	3841	3781	3737	3853	3782	3948	3944	4095	4120	4038	3904	3903	3747	3654	3719	3705	3600	3622	3756	3736	3632	3784	3760	3690	3790	3708	3678	3692	3860	3894	4009	3910	3943	3863	3798	3778	3835	3834	3896	3658	3738	3840
3685	3569	3741	3811	3888	3917	3911	3838	3838	3892	3709	3827	3873	3954	3904	4134	3983	4141	3831	3866	3811	3681	3700	3653	3749	3770	3738	3810	3866	3855	3876	4014	3763	3781	3817	3776	4021	3955	4039	4076	3859	3832	3918	3821	3816	3760	3831	3794	3917	3811
3596	3476	3522	3745	3711	4004	3888	3724	3877	3844	3818	3836	3933	3818	3892	4010	3974	3961	3946	3802	3792	3736	3750	3637	3797	3787	3621	3822	3805	3915	4000	3799	3855	3718	3947	3845	3842	3883	3899	3918	3864	3746	3677	3766	3764	3770	3794	3817	3845	3910
3627	3674	3652	3762	3833	3817	3877	3828	3761	3783	3838	3715	3885	3975	3998	4109	4029	4007	3932	3938	3817	3749	3731	3794	3836	3929	3877	3798	3883	4001	3892	3937	4008	3952	3951	3806	3872	3849	3866	3882	3867	3759	3831	3880	3805	3770	3800	3838	3947	3852
3635	3704	3582	3733	3749	3820	3839	3950	3848	3740	3729	3811	3794	4089	3950	4005	3984	3839	3895	3689	3743	3734	3715	3834	3788	3842	3855	3795	3910	3913	3929	3961	3767	3839	3808	3809	3823	3907	3830	3816	3708	3655	3690	3608	3664	3749	3806	3698	3841	3898
3691	3667	3720	3854	3822	3912	3728	3913	3817	3796	3862	3917	4083	3891	3907	3853	3948	3910	3783	3752	3684	3834	3813	3867	3853	3853	3867	3833	3994	3978	3986	3819	3794	3706	3771	3773	3711	3765	3881	3720	3667	3732	3554	3654	3753	3747	3906	3623	3765	3743
3828	3804	3813	3777	3863	3782	3822	3813	3878	3722	3719	3898	3899	3937	4018	3976	3932	3666	3702	3681	3781	3768	3680	3930	3843	3781	3844	4071	3876	3928	3886	3881	3800	3714	3753	3858	3700	3778	3710	3647	3692	3766	3699	3599	3737	3719	3726	3694	3762	3739
3775	3675	3895	3899	3685	3877	3889	3903	3855	3784	3773	3789	3891	3931	3848	3780	3781	3723	3751	3657	3737	3649	3738	3792	3831	3860	3869	3823	3893	3870	3796	3710	3745	3724	3657	3625	3700	3790	3632	3719	3737	3693	3686	3747	3670	3766	3664	3757	3792	3790
3869	3690	3938	3788	3795	3782	3912	3858	3751	3701	3844	3738	3836	3716	3756	3728	3792	3718	3647	3670	3665	3675	3627	3763	3764	3776	3812	3910	3766	3791	3753	3744	3783	3773	3680	3649	3757	3674	3667	3687	3681	3820	3774	3736	3833	3794	3782	3701	3875	3719
3747	3692	3704	3930	3772	3994	3803	3790	3816	3721	3753	3841	3752	3726	3711	3625	3825	3585	3680	3735	3694	3663	3736	3726	3761	3779	3852	3852	3806	3810	3666	3684	3615	3679	3681	3767	3733	3660	3662	3709	3770	3697	3743	3802	3709	3866	3677	3675	3839	3822
3851	3640	3774	3732	3661	3878	3733	3758	3694	3786	3782	3682	3709	3839	3668	3808	3812	3710	3671	3625	3795	3723	3793	3733	3826	3883	3771	3818	3872	3836	3720	3723	3572	3698	3567	3703	3739	3687	3774	3613	3739	3834	3874	3757	3790	3806	3875	3715	3810	3804
3760	3686	3734	3780	3720	3754	3732	3807	3771	3757	3672	3729	3901	3880	3769	3934	3798	3882	3897	3795	3712	3664	3857	3779	3810	3763	3814	3947	3746	3736	3687	3560	3571	3569	3547	3763	3839	3786	3824	3565	3869	3830	3870	3797	3802	3675	3727	3718	3826	3785
3702	3796	3673	3746	3750	3643	3780	3824	3689	3950	3711	3703	3725	3698	3904	3841	3825	3870	3849	3771	3825	3878	3849	3808	4039	3938	3971	4023	3796	3696	3735	3653	3639	3770	3799	3810	3759	3842	3801	3731	3699	3854	3882	3943	3827	3781	3749	3628	3815	3837
3746	3628	3744	3694	3689	3719	3804	3888	3832	3807	3758	3742	3804	3907	3845	3968	3837	3858	3927	3808	3898	3887	3957	3884	3907	3978	4072	3971	3971	3749	3722	3668	3785	3785	3765	3882	3912	3709	3857	3575	3897	3753	3908	3808	3814	3781	3647	3672	3767	3764
3672	3726	3727	3734	3682	3656	3751	3698	3831	3814	3836	3888	3775	3806	3921	3948	3976	3938	3894	4041	3957	4013	4000	3963	3898	4022	3996	3983	3895	3899	3816	3733	3719	3871	3740	3950	3870	3822	3746	3784	3659	3862	3645	3849	3754	3713	3685	3605	3744	3733
3770	3671	3593	3773	3754	3735	3626	3677	3710	3776	3821	3718	3890	3908	3913	4022	3871	4081	4007	3993	3972	3955	3921	3983	3994	4008	4012	4034	3790	3878	3686	3738	3947	3927	4003	3879	3852	3801	3910	3713	3727	3737	3676	3881	3826	3675	3627	3700	3656	3734
3538	3596	3710	3698	3600	3686	3743	3872	3782	3778	3759	3767	3839	3793	3792	3952	3822	3939	3982	4032	3899	3967	3896	3858	3794	3846	3879	3826	3778	3722	3702	3895	3853	3913	3969	3973	4000	3752	3830	3741	3737	3804	3797	3855	3788	3598	3653	3671	3631	3622
3708	3687	3691	3655	3785	3727	3818	3821	3747	3756	3655	3695	3722	3766	3788	3848	3799	3936	3878	3999	3816	3859	3881	3854	3947	3856	3892	3880	3763	3771	3738	3794	3754	3819	3869	3935	3893	3897	3822	3844	3660	3807	3810	3766	3765	3823	3615	3679	3664	3579
3725	3678	3756	3647	3675	3742	3761	3813	3754	3671	3673	3847	3714	3620	3711	3804	3799	3808	3883	3770	3760	3751	3753	3871	3792	3777	3877	3837	3750	3703	3755	3799	3740	3886	3869	3963	3770	3785	3743	3789	3764	3786	3854	3723	3815	3731	3629	3725	3743	3660
3818	3833	3716	3827	3711	3797	3750	3807	3850	3772	3765	3694	3847	3709	3756	3751	3685	3792	3780	3762	3708	3780	3660	3762	3727	3763	3658	3713	3773	3718	3796	3771	3848	3824	3805	3768	3813	3747	3833	3649	3721	3818	3803	3707	3736	3727	3739	3693	3658	3710
3876	3746	3711	3770	3825	3862	3834	3717	3680	3694	3679	3714	3650	3779	3679	3733	3754	3718	3677	3657	3704	3745	3844	3877	3746	3774	3629	3752	3764	3675	3827	3790	3834	3815	3842	3857	3799	3760	3720	3572	3737	3707	3666	3490	3753	3772	3654	3591	3847	3842
3848	3825	3849	3843	3830	3796	3734	3713	3795	3701	3787	3733	3643	3689	3819	3653	3793	3613	3738	3688	3560	3719	3828	3747	3879	3806	3766	3687	3957	3819	3900	3986	3914	3922	3958	3892	3898	3787	3705	3764	3645	3599	3703	3787	3585	3834	3699	3664	3806	3754
3886	3913	3850	3747	3793	3806	3697	3661	3621	3846	3677	3540	3742	3810	3740	3810	3695	3780	3733	3695	3694	3726	3848	3904	3727	3748	3732	3744	3825	3800	3808	3840	3859	3905	3852	3805	3769	3658	3795	3726	3749	3752	3700	3775	3843	3854	3705	3813	3873	3859
3792	3755	3724	3921	3804	3952	3806	3740	3843	3785	3758	3687	3817	3641	3822	3815	3762	3759	3857	3788	3827	3743	3960	3927	3808	3874	3839	4037	3882	3927	3870	3925	3902	3942	3909	3782	3732	3675	3602	3846	3690	3795	3796	3815	3719	3847	3776	3900	3779	3749
3785	3777	3768	3821	3820	3791	3785	3649	3729	3623	3632	3682	3796	3682	3755	3869	3857	3805	3770	3844	3872	4002	4043	3875	3859	4052	3872	3832	3907	3715	3951	3884	3805	3861	3882	3737	3751	3747	3773	3908	3757	3814	3816	3892	3881	3863	3843	3919	3791	3756
3804	3699	3636	3694	3771	3636	3744	3609	3719	3737	3727	3675	3586	3842	3698	3745	3696	3816	3745	3707	4067	4026	3980	3953	3846	3944	3972	3907	3621	3865	3820	3846	3858	3723	3742	3724	3808	3823	3808	3712	3861	3853	3957	3988	3934	3820	3796	3800	3769	3777
3797	3636	3763	3572	3581	3699	3691	3569	3721	3721	3691	3775	3789	3761	3717	3800	3825	3804	3937	3836	4006	3965	3990	3919	3733	3733	3811	3848	3814	3820	3951	3869	3757	3840	3772	3701	3783	3871	3832	3826	4041	3930	3928	3959	3973	3922	3654	3778	3844	3648
3760	3730	3607	3707	3590	3594	3699	3654	3578	3717	3650	3681	3643	3918	3711	3672	3764	3935	3955	3901	3672	3876	3755	3909	3723	3877	3804	3812	3859	3863	3812	3744	3841	3734	3886	3761	3794	3753	3875	3827	3844	3893	3905	3939	3842	3776	3772	3835	3690	3805
3766	3686	3590	3706	3573	3510	3678	3620	3718	3855	3719	3669	3739	3686	3798	3875	3801	3819	3878	3810	3771	3909	3690	3691	3692	3752	3773	3762	3760	3736	3781	3705	3862	3844	3631	3718	3711	3773	3795	3822	3884	3938	3875	3813	3858	3825	3751	3618	3712	3807
3734	3759	3574	3539	3546	3598	3797	3814	3795	3821	3845	3740	3774	3833	3757	3760	3746	3776	3968	3879	3779	3700	3680	3685	3715	3727	3696	3736	3799	3776	3752	3584	3657	3693	3683	3726	3772	3783	3856	3774	3759	3875	3904	3723	3753	3584	3621	3908	3606	3556
3787	3752	3588	3693	3616	3657	3825	3856	3911	3996	3921	3822	3728	3826	3676	3784	3815	3832	3885	3765	3796	3673	3697	3620	3551	3741	3725	3684	3754	3660	3710	3580	3783	3645	3727	3646	3645	3742	3864	3844	3966	3746	3939	3722	3819	3589	3697	3637	3700	3730
3786	3626	3721	3718	3640	3954	3949	3967	4040	3933	3928	3882	3737	3817	3754	3919	3802	3976	3795	3904	3777	3438	3590	3521	3659	3772	3839	3799	3875	3802	3682	3734	3649	3663	3620	3750	3824	3689	3834	3839	3828	3787	3781	3758	3717	3635	3711	3652	3688	3705
3783	3625	3606	3856	3857	3846	3973	4149	3969	4007	3991	3926	3900	3801	3850	3925	3916	3897	3825	3787	3752	3863	3706	3682	3631	3808	3788	3667	3711	3744	3627	3631	3629	3620	3710	3775	3750	3803	3776	3808	3707	3643	3766	3668	3700	3657	3693	3786	3789	3856
3553	3747	3581	3858	3804	3820	3897	4034	4043	3971	4001	3851	3892	3755	3979	3870	3855	3726	3833	3739	3765	3651	3657	3760	3795	3733	3787	3904	3823	3873	3802	3754	3670	3761	3644	3724	3760	3798	3720	3748	3671	3829	3708	3795	3724	3759	3687	3918	3745	3777
3759	3600	3667	3674	3804	3800	3977	3985	3801	4001	3747	3923	3831	3841	3838	3803	3819	3827	3745	3715	3718	3746	3800	3805	3883	3816	3871	3857	3816	3807	3738	3701	3855	3679	3781	3618	3758	3898	3780	3627	3645	3628	3696	3711	3677	3634	3793	3949	3837	3801
3715	3611	3594	3721	3788	3928	3992	3860	3860	3814	3544	3758	3849	3696	3721	3684	3844	3798	3723	3615	3682	3784	3764	3773	3802	3910	3959	3826	3841	3716	3658	3680	3662	3678	3619	3753	3750	3745	3801	3689	3758	3689	3667	3670	3788	3744	3718	3747	3600	3892
3632	3600	3597	3655	3767	3774	3761	3827	3687	3772	3683	3765	3707	3678	3830	3754	3657	3690	3712	3840	3683	3726	3753	3814	3878	3930	3904	3993	3921	3850	3726	3735	3778	3794	3876	3675	3753	3711	3773	3654	3709	3708	3736	3692	3762	3823	3959	3755	3652	3650
3636	3579	3624	3710	3812	3727	3591	3756	3472	3650	3569	3552	3641	3757	3774	3708	3742	3796	3787	3679	3779	3766	3709	3894	3948	3966	3941	3899	3783	3644	3638	3649	3650	3783	3758	3746	3912	3756	3813	3756	3655	3633	3737	3801	3826	3644	3751	3754	3616	3693
3689	3780	3822	3798	3752	3724	3770	3614	3662	3760	3685	3672	3828	3830	3755	3797	3913	3839	3802	3656	3849	3825	3840	3909	3807	3924	3847	3834	3806	3716	3697	3680	3766	3674	3687	3617	3775	3882	3725	3663	3720	3723	3700	3644	3692	3746	3685	3602	3711	3595
3838	3865	3779	3867	3868	3760	3701	3639	3705	3698	3747	3778	3793	3804	3849	3987	3799	3912	3731	3829	3852	3659	3798	3830	3848	3828	3882	3804	3788	3674	3628	3673	3795	3854	3718	3825	3787	3695	3676	3694	3840	3773	3675	3610	3703	3721	3718	3721	3556	3651
4079	3898	3934	3827	3912	3727	3743	3752	3792	3673	3790	3778	3820	3937	3789	4100	3752	3955	3762	3748	3729	3740	3911	3848	3846	3791	3900	3777	3734	3678	3720	3623	3765	3807	3747	3788	3631	3905	3601	3677	3670	3554	3782	3738	3777	3673	3727	3820	3741	3618
3855	3821	3775	3819	3880	3778	3779	3800	3835	3720	3786	3700	3858	3868	3862	3884	3900	3818	3744	3681	3771	3816	3950	3860	3845	3796	3796	3641	3653	3723	3619	3754	3728	3606	3751	3877	3752	3820	3753	3755	3736	3685	3611	3692	3843	3785	3692	3725	3674	3692
3746	3844	3758	3845	3630	3709	3822	3737	3893	3884	3729	3957	3882	3805	3930	3934	3895	3676	3744	3717	3813	3855	3789	3842	3795	3771	3620	3810	3813	3724	3911	3870	3796	3707	3849	3742	3698	3638	3851	3698	3733	3775	3743	3764	3663	3760	3783	3652	3782	3894
3963	3777	3615	3729	3641	3851	3591	3730	3792	3736	3745	3840	3808	3830	3821	3937	3780	3701	3756	3759	3856	3743	3698	3752	3687	3707	3879	3915	3904	3943	3898	3922	3909	3897	3764	3912	3845	3735	3736	3665	3773	3830	3805	3664	3721	3679	3787	3814	3730	3812
3975	3619	3700	3682	3708	3714	3649	3866	3689	3688	3706	3767	3723	3868	3839	3751	3796	3867	3881	3640	3808	3704	3701	3962	3752	3819	3868	3775	3935	3799	3943	4084	3806	3829	3976	3800	3890	3877	3967	3663	3709	3658	3876	3758	3771	3713	3723	3673	3801	3663
3866	3601	3763	3632	3645	3692	3690	3673	3688	3726	3744	3762	3738	3830	3787	3625	3834	3795	3729	3652	3696	3707	3824	3865	3898	3842	3898	3728	3707	3842	3772	3678	3895	3767	3713	3674	3794	3803	3830	3801	3693	3701	3606	3743	3689	3721	3582	3677	3793	3766
3709	3785	3776	3632	3800	3640	3806	3712	3780	3770	3683	3820	3869	3830	3838	3700	3833	3706	3597	3730	3639	3702	3714	3728	3784	3708	3761	3762	3737	3684	3865	3750	3763	3635	3671	3631	3547	3650	3655	3843	3681	3771	3734	3651	3723	3734	3638	3517	3838	3971
3663	3726	3675	3581	3789	3700	3748	3606	3734	3759	3728	3835	3746	3803	3672	3738	3669	3714	3713	3675	3744	3687	3674	3714	3695	3837	3839	3816	3807	3847	3647	3826	3624	3743	3621	3668	3657	3599	3706	3696	3712	3830	3583	3606	3711	3730	3777	3596	3617	3798
3697	3603	3628	3585	3712	3728	3788	3701	3791	3714	3813	3805	3783	3722	3760	3754	3691	3714	3763	3800	3743	3710	3674	3763	3746	3790	3798	3766	3792	3763	3741	3795	3755	3809	3651	3724	3738	3563	3587	3735	3738	3799	3791	3727	3721	3661	3727	3681	3677	3676
3703	3650	3576	3732	3678	3679	3633	3789	3713	3755	3876	3794	3721	3602	3749	3756	3585	3803	3845	3780	3725	3762	3722	3752	3742	3655	3618	3764	3797	3862	3723	3783	3604	3704	3656	3789	3726	3903	3677	3831	3791	3760	3912	3820	3631	3688	3709	3827	3707	3765
3692	3685	3660	3709	3765	3661	3715	3746	3791	3850	3834	3736	3696	3847	3817	3796	3780	3749	3771	3799	3645	3635	3584	3719	3684	3838	3884	3779	3840	3761	3748	3737	3726	3677	3691	3766	3857	3779	3755	3671	3669	3698	3690	3649	3746	3592	3663	3800	3770	3778
3632	3736	3765	3683	3650	3760	3912	3921	3810	3782	3836	3663	3769	3791	3730	3659	3722	3704	3784	3717	3629	3850	3892	3790	3717	3866	3875	3754	3718	3626	3595	3777	3730	3654	3758	3725	3721	3735	3808	3731	3633	3602	3594	3540	3760	3807	3750	3810	3776	3712
3626	3597	3495	3685	3747	3665	3881	3718	3699	3775	3748	3724	3841	3805	3702	3710	3888	3858	3771	3745	3827	3941	3897	3913	3728	3814	3698	3683	3651	3734	3575	3700	3657	3744	3703	3705	3876	3725	3816	3713	3679	3578	3530	3579	3744	3728	3760	3634	3675	3652
3678	3691	3576	3782	3686	3576	3928	3729	3695	3700	3659	3593	3759	3600	3680	3644	3848	3828	3687	3759	3766	3716	3866	3804	3747	3732	3627	3646	3605	3576	3649	3684	3709	3761	3642	3717	3567	3662	3733	3828	3703	3558	3505	3462	3723	3786	3762	3686	3749	3730
3771	3748	3551	3658	3847	3623	3790	3648	3592	3685	3687	3547	3695	3652	3637	3874	3700	3729	3623	3760	3748	3847	3854	3703	3723	3550	3551	3600	3598	3778	3687	3629	3653	3630	3618	3619	3750	3614	3666	3547	3655	3565	3442	3406	3790	3767	3746	3664	3525	3658
3654	3674	3762	3523	3681	3712	3779	3650	3619	3649	3449	3507	3765	3618	3620	3793	3728	3831	3630	3755	3800	3819	3858	3686	3755	3573	3642	3743	3584	3719	3744	3713	3716	3638	3757	3711	3593	3561	3638	3626	3680	3640	3601	3698	3834	3902	3697	3561	3561	3760
3663	3686	3629	3803	3622	3645	3556	3500	3492	3568	3617	3693	3627	3665	3595	3556	3703	3655	3562	3783	3799	3818	3762	3778	3867	3607	3624	3692	3548	3866	3627	3689	3628	3573	3548	3576	3632	3567	3586	3727	3733	3784	3633	3710	3600	3825	3780	3522	3570	3728
3586	3743	3618	3572	3686	3583	3528	3395	3470	3416	3415	3676	3676	3577	3514	3783	3630	3746	3638	3758	3772	3823	3694	3676	3674	3694	3656	3616	3753	3642	3743	3762	3603	3640	3637	3614	3502	3718	3756	3830	3766	3856	3697	3707	3655	3870	3748	3639	3659	3585
3643	3564	3682	3729	3598	3581	3660	3511	3688	3707	3697	3730	3827	3488	3569	3555	3788	3760	3636	3699	3814	3698	3704	3748	3657	3717	3600	3621	3770	3869	3725	3661	3654	3698	3676	3616	3542	3645	3686	3976	3913	3733	3818	3680	3611	3683	3752	3644	3556	3696
3652	3542	3594	3719	3554	3557	3642	3549	3574	3699	3756	3787	3733	3721	3706	3861	3804	3807	3823	3630	3773	3708	3846	3710	3625	3594	3715	3795	3768	3776	3674	3689	3735	3718	3617	3675	3617	3551	3745	3895	3784	3873	3697	3688	3787	3766	3676	3551	3512	3686
3705	3662	3456	3534	3475	3332	3646	3655	3740	3800	3634	3788	3630	3671	3593	3759	3775	3739	3696	3688	3644	3783	3620	3789	3579	3576	3728	3627	3816	3706	3727	3796	3676	3793	3656	3539	3584	3696	3833	4019	3901	3824	3681	3669	3664	3705	3722	3462	3761	3747
3641	3651	3414	3513	3463	3538	3674	3611	3699	3723	3640	3591	3694	3678	3536	3688	3683	3821	3591	3770	3652	3682	3686	3529	3519	3712	3677	3774	3743	3779	3750	3666	3592	3574	3543	3613	3640	3715	3805	3835	3883	3731	3699	3686	3656	3752	3595	3632	3673	3828
3606	3600	3388	3511	3457	3519	3740	3744	3820	3912	3674	3618	3729	3570	3492	3791	3682	3564	3548	3485	3588	3756	3751	3651	3660	3614	3587	3714	3728	3772	3668	3675	3539	3756	3580	3629	3580	3688	3719	3786	3860	3657	3674	3481	3604	3763	3588	3558	3796	3702
3619	3585	3496	3487	3539	3642	3806	3769	3756	3830	3549	3658	3789	3684	3621	3642	3802	3673	3625	3621	3581	3689	3615	3566	3680	3609	3751	3675	3583	3696	3596	3768	3548	3557	3535	3588	3817	3633	3857	3726	3675	3639	3536	3610	3652	3698	3726	3800	3659	3801
3631	3584	3434	3460	3603	3610	3634	3781	3477	3675	3691	3557	3675	3634	3563	3647	3659	3726	3686	3698	3637	3694	3853	3703	3772	3694	3699	3692	3765	3685	3603	3533	3694	3626	3672	3734	3813	3691	3706	3722	3644	3517	3614	3656	3755	3779	3604	3738	3795	3755
3545	3370	3409	3345	3596	3480	3702	3719	3598	3678	3590	3415	3435	3595	3596	3508	3666	3557	3691	3654	3657	3750	3835	3833	3793	3842	3781	3589	3669	3679	3715	3630	3483	3551	3716	3756	3836	3879	3763	3671	3528	3607	3681	3780	3812	3761	3638	3805	3703	3703
3518	3446	3490	3478	3500	3698	3708	3689	3506	3660	3626	3681	3595	3794	3834	3639	3570	3810	3918	3768	3640	3658	3643	3695	3795	3900	3812	3869	3857	3747	3695	3678	3633	3569	3601	3777	3823	3766	3599	3608	3543	3606	3603	3692	3823	3646	3748	3755	3770	3541
3722	3480	3683	3807	3603	3726	3497	3704	3795	3654	3693	3681	3555	3672	3594	3629	3749	3701	3786	3898	3755	3675	3576	3651	3650	3676	3730	3863	3735	3816	3663	3669	3726	3860	3759	3615	3810	3667	3724	3626	3634	3446	3672	3764	3654	3555	3662	3865	3703	3743
3716	3590	3543	3616	3556	3615	3669	3518	3597	3556	3472	3573	3484	3562	3808	3669	3624	3737	3614	3845	3666	3658	3550	3606	3609	3737	3722	3647	3590	3595	3852	3769	3812	3890	3965	3763	3708	3538	3474	3582	3663	3808	3773	3688	3717	3683	3797	3647	3760	3621
3615	3751	3457	3603	3674	3592	3500	3413	3536	3596	3442	3568	3584	3522	3631	3710	3679	3569	3736	3808	3780	3627	3745	3641	3661	3674	3597	3687	3639	3557	3657	3637	3737	3763	3788	3773	3710	3552	3687	3652	3569	3631	3654	3513	3874	3835	3769	3665	3718	3714
3616	3694	3599	3553	3689	3557	3618	3538	3537	3644	3528	3554	3587	3574	3510	3651	3547	3569	3555	3581	3520	3631	3637	3733	3718	3620	3576	3610	3649	3723	3703	3700	3750	3742	3738	3554	3705	3700	3660	3781	3732	3724	3743	3716	3791	3863	3670	3772	3722	3696
3874	3582	3812	3686	3654	3659	3613	3653	3562	3703	3596	3616	3684	3759	3651	3569	3717	3584	3506	3438	3462	3484	3580	3684	3675	3674	3655	3708	3594	3741	3662	3651	3671	3682	3559	3679	3686	3777	3846	3711	3683	3714	3550	3776	3673	3711	3750	3735	3780	3762
3712	3616	3592	3711	3695	3773	3670	3653	3647	3665	3716	3749	3794	3837	3885	3772	3677	3527	3796	3584	3546	3667	3702	3804	3586	3748	3576	3668	3698	3678	3748	3841	3745	3783	3663	3642	3738	3619	3648	3593	3536	3726	3825	3850	3844	3666	3758	3720	3793	3715
3669	3592	3555	3564	3544	3579	3525	3435	3564	3508	3570	3683	3495	3748	3788	3536	3523	3668	3595	3684	3905	3688	3670	3813	3652	3448	3505	3542	3534	3763	3692	3763	3761	3954	3655	3740	3671	3643	3595	3663	3625	3876	3829	3751	3749	3572	3641	3744	3604	3753
3411	3613	3505	3524	3466	3666	3556	3575	3547	3682	3489	3499	3609	3576	3480	3606	3657	3425	3461	3558	3656	3829	3833	3721	3567	3630	3632	3596	3626	3543	3495	3533	3575	3583	3725	3759	3671	3762	3631	3661	3693	3737	3785	3825	3774	3831	3649	3644	3646	3712
3514	3648	3425	3509	3598	3571	3805	3601	3643	3596	3543	3460	3628	3718	3466	3560	3551	3569	3568	3525	3549	3703	3691	3670	3647	3632	3750	3671	3589	3623	3668	3683	3461	3601	3525	3797	3814	3782	3887	3842	3778	3668	3677	3773	3718	3771	3712	3730	3599	3638
3757	3582	3632	3768	3775	3659	3636	3637	3611	3598	3723	3593	3703	3739	3638	3579	3664	3791	3549	3762	3607	3612	3594	3531	3452	3612	3562	3742	3759	3689	3683	3584	3655	3599	3608	3642	3690	3698	3702	3799	3670	3680	3626	3779	3755	3706	3828	3785	3684	3669
3629	3697	3619	3841	3718	3656	3698	3717	3751	3810	3664	3684	3624	3580	3757	3617	3689	3529	3817	3740	3633	3745	3616	3629	3473	3495	3465	3549	3598	3779	3793	3774	3896	3708	3661	3566	3395	3513	3572	3692	3754	3912	3796	3701	3704	3557	3659	3744	3671	3678
3690	3737	3690	3697	3552	3603	3671	3593	3648	3672	3644	3562	3703	3547	3590	3604	3635	3712	3710	3854	3703	3896	3690	3572	3530	3528	3505	3490	3570	3611	3703	3622	3619	3723	3637	3593	3632	3633	3603	3697	3728	3772	3838	3724	3828	3693	3611	3672	3604	3737
3711	3668	3610	3452	3523	3584	3615	3477	3635	3538	3567	3541	3514	3517	3542	3440	3739	3707	3673	3748	3625	3583	3749	3778	3716	3875	3733	3689	3524	3657	3630	3634	3640	3602	3690	3762	3726	3719	3734	3660	3663	3638	3784	3844	3871	3814	3570	3682	3742	3661
3599	3571	3472	3556	3544	3676	3478	3443	3483	3433	3388	3518	3441	3528	3684	3660	3585	3591	3743	3715	3595	3741	3660	3515	3652	3701	3727	3899	3723	3684	3708	3681	3643	3472	3610	3658	3628	3770	3787	3663	3438	3599	3617	3840	3759	3783	3761	3589	3579	3580
3652	3591	3489	3478	3734	3622	3522	3626	3591	3581	3568	3653	3603	3591	3563	3497	3677	3600	3606	3699	3630	3559	3655	3580	3587	3524	3688	3663	3691	3621	3716	3517	3583	3542	3473	3579	3638	3716	3808	3891	3744	3861	3639	3663	3794	3718	3809	3622	3763	3623
3827	3563	3661	3631	3709	3637	3615	3727	3655	3677	3844	3826	3712	3806	3716	3746	3642	3628	3649	3631	3617	3479	3544	3555	3513	3549	3572	3603	3741	3856	3641	3819	3627	3709	3574	3445	3592	3767	3652	3874	3804	3871	3789	3717	3756	3540	3736	3755	3847	3734
3723	3654	3686	3719	3623	3709	3680	3626	3791	3846	3714	3704	3696	3729	3693	3730	3599	3812	3700	3735	3688	3731	3674	3589	3452	3461	3468	3621	3562	3627	3737	3652	3684	3820	3712	3652	3659	3548	3632	3646	3852	4004	3835	3695	3710	3722	3654	3666	3758	3767
3732	3680	3746	3681	3737	3679	3771	3747	3816	3840	3755	3699	3649	3713	3605	3478	3707	3617	3625	3752	3707	3637	3640	3752	3650	3608	3420	3377	3575	3585	3580	3611	3582	3658	3807	3770	3704	3745	3681	3537	3737	3684	3817	3854	3769	3628	3611	3606	3979	3865
3704	3641	3614	3703	3544	3552	3506	3534	3731	3637	3497	3559	3457	3484	3539	3660	3543	3625	3674	3709	3752	3704	3762	3779	3643	3775	3593	3710	3554	3604	3595	3593	3547	3577	3788	3683	3804	3670	3679	3590	3522	3753	3774	3849	3840	3736	3639	3613	3645	3612
3647	3481	3515	3433	3442	3482	3722	3545	3689	3684	3424	3520	3408	3398	3374	3378	3442	3588	3614	3767	3561	3581	3724	3716	3658	3763	3706	3646	3669	3529	3582	3468	3511	3558	3677	3653	3718	3830	3811	3607	3599	3603	3604	3546	3693	3752	3684	3654	3674	3677
3631	3614	3527	3585	3648	3604	3654	3686	3589	3592	3598	3456	3417	3562	3491	3466	3498	3415	3537	3538	3615	3508	3580	3725	3801	3768	3813	3670	3814	3638	3616	3503	3436	3530	3564	3559	3706	3727	3844	3687	3674	3764	3578	3530	3509	3716	3693	3872	3800	3607
3691	3695	3748	3719	3596	3653	3592	3511	3529	3512	3501	3518	3534	3515	3606	3765	3844	3706	3534	3498	3499	3400	3526	3577	3524	3593	3718	3723	3687	3694	3735	3551	3512	3370	3487	3514	3484	3438	3628	3613	3772	3681	3492	3570	3405	3711	3835	3814	3639	3758
3743	3602	3693	3596	3869	3724	3725	3751	3749	3718	3776	3569	3743	3691	3780	3637	3699	3794	3777	3636	3480	3403	3449	3519	3588	3543	3529	3709	3577	3511	3605	3742	3667	3605	3528	3613	3561	3657	3630	3532	3727	3702	3676	3766	3506	3543	3516	3821	3727	3683
3758	3716	3754	3834	3806	3791	3784	3709	3719	3720	3695	3818	3804	3868	3805	3890	3682	3733	3675	3718	3690	3656	3595	3556	3570	3682	3483	3427	3543	3568	3633	3731	3686	3605	3746	3611	3585	3682	3687	3606	3752	3846	3719	3752	3600	3608	3496	3705	3791	3835
3819	3864	3709	3711	3576	3500	3536	3752	3598	3564	3604	3625	3624	3766	3799	3792	3785	3854	3694	3765	3479	3445	3696	3692	3684	3655	3740	3562	3538	3501	3500	3604	3690	3680	3753	3682	3765	3793	3590	3542	3463	3624	3785	3818	3883	3776	3671	3606	3638	3760
3671	3480	3364	3584	3524	3513	3671	3529	3689	3581	3683	3629	3548	3441	3556	3524	3518	3689	3730	3739	3549	3619	3480	3668	3750	3691	3715	3711	3439	3418	3412	3466	3597	3717	3659	3755	3734	3702	3654	3649	3642	3545	3547	3616	3831	3841	3758	3606	3626	3768
3480	3619	3594	3502	3570	3538	3607	3769	3661	3588	3704	3579	3671	3609	3528	3535	3431	3608	3435	3551	3597	3710	3571	3621	3944	3818	3622	3566	3709	3534	3400	3495	3486	3515	3819	3726	3647	3903	3699	3588	3659	3520	3615	3622	3568	3821	3760	3645	3606	3505
3686	3727	3657	3584	3451	3452	3601	3623	3565	3528	3390	3458	3351	3664	3540	3787	3684	3634	3477	3390	3561	3678	3797	3745	3809	3740	3857	3634	3595	3670	3621	3439	3594	3421	3672	3715	3719	3795	3849	3695	3552	3700	3451	3475	3550	3678	3784	3752	3746	3500
3667	3465	3483	3471	3401	3489	3553	3656	3614	3515	3422	3372	3475	3405	3330	3697	3681	3665	3646	3629	3378	3380	3672	3851	3617	3551	3828	3781	3659	3681	3755	3650	3567	3428	3451	3583	3526	3726	3644	3598	3587	3580	3551	3601	3371	3660	3563	3829	3658	3664
3412	3371	3557	3534	3534	3786	3869	3830	3931	3853	3746	3673	3770	3531	3550	3518	3539	3655	3742	3644	3528	3467	3413	3622	3681	3604	3560	3722	3755	3555	3813	3581	3489	3619	3572	3483	3574	3645	3723	3537	3792	3688	3624	3565	3527	3711	3522	3868	3722	3799
3597	3616	3752	3882	3730	3924	3941	3852	3930	3844	3946	3964	3858	3856	3930	3756	3543	3612	3572	3682	3673	3645	3475	3448	3607	3644	3526	3608	3707	3666	3641	3743	3660	3705	3814	3525	3553	3460	3603	3567	3580	3555	3737	3544	3562	3527	3629	3580	3778	3744
3797	3827	3854	3767	3832	3695	3645	3606	3580	3703	3608	3863	3788	3722	3971	3999	4006	3791	3567	3612	3669	3817	3713	3498	3491	3674	3667	3475	3579	3666	3517	3624	3783	3877	3931	3891	3619	3659	3506	3645	3586	3726	3647	3668	3739	3557	3455	3611	3805	3781
3894	3704	3791	3580	3490	3401	3522	3354	3531	3517	3470	3541	3596	3805	3839	3812	4102	4086	3768	3671	3672	3707	3903	3846	3456	3582	3647	3465	3432	3616	3595	3449	3888	3773	3836	3916	3795	3714	3570	3618	3586	3733	3798	3835	3606	3717	3584	3409	3741	3830
3871	3592	3343	3459	3517	3577	3556	3541	3615	3507	3542	3577	3665	3630	3604	3650	3763	3867	3794	3798	3651	3547	3787	3991	3760	3545	3669	3675	3465	3406	3649	3508	3596	3935	3785	3900	3786	3635	3537	3513	3566	3684	3648	3784	3733	3689	3570	3579	3797	3678
3570	3367	3431	3371	3546	3667	3706	3843	3710	3750	3802	3570	3682	3582	3479	3503	3525	3619	3901	3853	3730	3623	3591	3824	3998	3738	3565	3633	3533	3369	3619	3605	3524	3806	3630	3824	3876	3624	3705	3543	3418	3532	3697	3728	3778	3634	3771	3757	3688	3809
3327	3435	3470	3608	3637	3838	3809	3807	3749	3765	3656	3760	3819	3716	3551	3571	3442	3355	3617	3882	3897	3753	3639	3757	4057	3878	3602	3553	3783	3367	3406	3496	3385	3506	3668	3600	3805	3690	3880	3505	3536	3466	3495	3644	3701	3754	3684	3706	3720	3739
3467	3625	3660	3642	3634	3553	3621	3727	3656	3643	3563	3790	3717	3694	3761	3713	3403	3337	3315	3598	3880	3886	3733	3741	3923	3900	3739	3756	3896	3759	3459	3662	3559	3443	3669	3608	3684	3715	3761	3646	3586	3506	3351	3563	3646	3656	3864	3757	3657	3550
3482	3623	3601	3709	3457	3456	3534	3350	3396	3553	3466	3446	3575	3732	3774	3627	3546	3464	3353	3400	3611	3929	3871	3598	3682	3978	3744	3647	3773	3951	3461	3507	3600	3439	3631	3510	3533	3725	3613	3750	3524	3496	3500	3391	3548	3656	3846	3702	3587	3563
3846	3714	3624	3550	3411	3525	3233	3206	3225	3336	3306	3421	3497	3515	3773	3800	3733	3708	3542	3234	3560	3851	3791	3615	3506	3743	3931	3687	3664	3886	3526	3402	3558	3294	3441	3444	3402	3659	3611	3688	3543	3532	3410	3515	3521	3633	3742	3766	3677	3514
3868	3684	3615	3513	3408	3380	3208	3262	3263	3315	3300	3330	3396	3506	3600	3827	3827	3849	3529	3349	3264	3588	3827	3642	3438	3574	3942	3790	3679	3724	3637	3456	3656	3472	3371	3581	3431	3605	3623	3758	3618	3628	3441	3571	3412	3738	3662	3701	3664	3684
3677	3739	3437	3468	3300	3429	3360	3507	3412	3506	3290	3412	3319	3340	3615	3714	3665	3831	3660	3304	3219	3488	3604	3693	3519	3557	3835	3709	3363	3714	3675	3584	3703	3525	3407	3574	3393	3605	3437	3505	3623	3678	3667	3568	3521	3585	3643	3707	3735	3755
3766	3567	3525	3465	3399	3552	3572	3558	3521	3690	3612	3427	3396	3422	3530	3662	3713	3846	3714	3503	3239	3533	3630	3681	3438	3386	3704	3693	3472	3489	3725	3587	3719	3738	3578	3630	3477	3674	3549	3585	3681	3724	3846	3587	3628	3520	3609	3783	3802	3854
3825	3582	3419	3455	3507	3465	3505	3631	3597	3624	3684	3622	3532	3462	3556	3722	3764	3944	3793	3484	3493	3355	3643	3811	3487	3269	3577	3860	3558	3614	3663	3630	3794	3915	3477	3800	3658	3638	3528	3492	3762	3751	3836	3772	3682	3612	3626	3735	3731	3772
3944	3580	3425	3471	3520	3665	3765	3749	3732	3807	3591	3673	3508	3533	3667	3623	3731	3843	3944	3622	3379	3407	3626	3676	3607	3378	3600	3779	3582	3486	3776	3706	3591	3846	3707	3728	3555	3491	3597	3462	3677	3673	3731	3768	3599	3648	3665	3766	3828	3666
3808	3641	3450	3401	3466	3647	3720	3559	3712	3664	3645	3558	3511	3461	3503	3676	3822	3970	3876	3808	3434	3583	3629	3872	3640	3363	3454	3693	3336	3527	3777	3590	3644	3869	3918	3825	3526	3512	3467	3475	3670	3556	3829	3743	3865	3737	3518	3510	3582	3726
3829	3509	3357	3528	3371	3518	3544	3553	3507	3663	3548	3660	3476	3569	3581	3580	3703	3981	4144	3911	3611	3504	3768	3838	3733	3394	3483	3719	3463	3328	3581	3591	3581	3974	3618	3754	3582	3448	3509	3330	3557	3513	3776	3707	3846	3644	3631	3521	3583	3584
3915	3641	3423	3397	3397	3542	3472	3476	3475	3521	3439	3348	3479	3422	3591	3623	3850	4058	4098	3841	3563	3428	3879	4061	3686	3536	3617	3716	3474	3407	3714	3452	3659	3836	3684	3853	3754	3564	3609	3426	3536	3500	3642	3758	3725	3893	3504	3511	3403	3479
3893	3652	3416	3353	3258	3262	3300	3539	3437	3474	3472	3347	3433	3241	3470	3656	3813	4055	4069	3759	3479	3660	3957	3942	3799	3428	3698	3760	3409	3489	3685	3467	3640	3735	3636	3892	3691	3602	3376	3473	3497	3467	3775	3627	3719	3827	3646	3659	3411	3590
3787	3480	3529	3350	3288	3338	3187	3329	3266	3408	3392	3321	3313	3423	3454	3738	3878	4041	3963	3884	3562	3724	4024	4141	3645	3509	3779	3679	3433	3556	3575	3483	3560	3648	3569	3892	3817	3680	3584	3566	3402	3482	3504	3594	3716	3810	3650	3669	3591	3555
3883	3749	3398	3366	3205	3265	3330	3403	3242	3236	3388	3243	3197	3466	3477	3698	3881	3780	3795	3587	3415	3815	4013	4028	3680	3558	3913	3670	3259	3459	3484	3408	3660	3690	3633	3868	3606	3744	3669	3490	3462	3546	3488	3759	3701	3880	3574	3670	3600	3695
3825	3765	3512	3404	3283	3129	3179	3251	3272	3345	3101	3339	3358	3472	3709	3710	3889	3639	3664	3547	3545	3763	3870	3917	3782	3681	3733	3555	3494	3554	3466	3327	3501	3588	3701	3858	3778	3814	3590	3723	3565	3535	3535	3671	3671	3896	3663	3687	3535	3589
3752	3665	3681	3492	3373	3342	3515	3259	3342	3234	3241	3326	3585	3591	3861	3717	3715	3687	3539	3485	3475	3911	3866	3717	3574	3756	3814	3575	3414	3663	3403	3377	3553	3438	3660	3742	3695	3958	3787	3687	3546	3540	3412	3651	3558	3870	3903	3861	3707	3588
3600	3741	3704	3514	3460	3610	3588	3441	3367	3478	3502	3606	3591	3454	3728	3748	3519	3502	3456	3340	3688	3782	3857	3612	3669	3891	3819	3530	3591	3570	3295	3309	3515	3452	3691	3753	3709	3962	3751	3702	3604	3623	3476	3610	3755	3878	3871	3727	3635	3700
3425	3462	3538	3701	3782	3769	3772	3774	3553	3672	3625	3659	3652	3663	3617	3457	3488	3463	3496	3467	3706	3675	3668	3596	3689	3883	3721	3613	3806	3549	3437	3469	3482	3575	3611	3658	3858	3631	3687	3670	3567	3651	3481	3585	3709	3795	4061	3805	3792	3664
3341	3419	3321	3550	3644	3871	3854	3762	3764	3818	3682	3574	3719	3643	3587	3439	3305	3407	3395	3653	3690	3645	3492	3670	3956	3803	3511	3752	3823	3607	3528	3615	3480	3574	3652	3539	3790	3680	3925	3767	3678	3532	3573	3616	3673	3778	3868	3994	3873	3794
3496	3246	3179	3384	3566	3637	3739	3555	3708	3739	3742	3645	3397	3382	3344	3221	3308	3543	3647	3688	3620	3311	3506	3742	3908	3741	3667	3882	3831	3466	3584	3567	3631	3645	3638	3591	3693	3711	3849	3791	3709	3595	3511	3442	3589	3629	3832	3776	3834	3709
3781	3398	3337	3431	3444	3396	3454	3488	3583	3545	3369	3303	3256	3358	3346	3391	3507	3598	3526	3470	3434	3425	3609	3857	3784	3760	3826	3935	3694	3653	3797	3636	3538	3603	3616	3570	3691	3702	3875	3861	3714	3488	3663	3485	3541	3673	3849	3908	3835	3629
3846	3712	3602	3537	3532	3443	3459	3373	3318	3351	3349	3337	3445	3350	3569	3652	3619	3669	3537	3282	3483	3648	3860	3780	3733	3721	4044	3845	3624	3757	3768	3523	3539	3636	3522	3552	3673	3754	3704	3785	3622	3580	3468	3416	3549	3688	3722	3874	3859	3594
3544	3612	3780	3693	3668	3737	3443	3492	3480	3560	3496	3486	3613	3617	3689	3541	3582	3523	3391	3397	3631	3686	3802	3665	3695	3894	3898	3676	3668	3836	3713	3621	3533	3415	3648	3451	3503	3766	3708	3770	3525	3522	3580	3520	3503	3801	3718	3929	3859	3757
3442	3431	3459	3607	3653	3655	3734	3631	3711	3709	3668	3661	3664	3711	3660	3566	3511	3413	3392	3599	3612	3557	3531	3636	3800	3770	3732	3757	3759	3774	3644	3662	3520	3455	3538	3521	3513	3616	3769	3752	3677	3671	3555	3365	3560	3467	3802	3901	3897	3723
3535	3348	3269	3461	3550	3472	3630	3560	3504	3629	3681	3589	3458	3531	3549	3464	3515	3524	3661	3566	3584	3469	3507	3620	3832	3780	3635	3791	3744	3698	3698	3536	3328	3590	3564	3580	3646	3679	3713	3833	3873	3497	3537	3461	3538	3581	3727	3943	3730	3604
3719	3496	3586	3508	3350	3447	3515	3532	3368	3532	3433	3426	3538	3428	3461	3582	3734	3791	3602	3549	3391	3604	3549	3576	3671	3658	3773	3803	3703	3602	3550	3525	3485	3476	3311	3489	3551	3630	3777	3729	3589	3461	3400	3441	3526	3621	3808	3673	3598	3683
3611	3640	3532	3555	3609	3525	3662	3568	3514	3504	3602	3561	3552	3662	3679	3736	3729	3572	3451	3409	3573	3480	3457	3578	3634	3653	3702	3647	3684	3787	3600	3608	3503	3406	3397	3342	3609	3722	3648	3900	3709	3664	3628	3492	3462	3660	3679	3805	3747	3662
3397	3469	3409	3490	3524	3646	3753	3741	3893	3701	3664	3778	3679	3695	3580	3507	3449	3462	3492	3454	3496	3545	3499	3487	3636	3901	3624	3638	3768	3837	3560	3678	3438	3472	3551	3564	3615	3806	3774	3842	3722	3706	3461	3501	3443	3694	3785	3843	3917	3756
3502	3414	3353	3494	3381	3604	3610	3552	3597	3605	3505	3548	3524	3595	3523	3419	3455	3598	3579	3445	3442	3395	3407	3655	3654	3650	3738	3805	3787	3567	3654	3537	3450	3416	3404	3690	3675	3669	3686	3897	3739	3656	3475	3411	3549	3704	3761	3768	3876	3818
3563	3611	3424	3520	3499	3477	3582	3534	3580	3605	3563	3398	3534	3529	3591	3559	3544	3480	3497	3352	3545	3498	3630	3704	3635	3502	3730	3820	3734	3781	3735	3620	3580	3489	3514	3630	3648	3749	3726	3840	3811	3716	3611	3563	3590	3567	3710	3882	3750	3937
3688	3429	3489	3536	3617	3642	3650	3571	3800	3665	3691	3568	3633	3549	3583	3457	3632	3422	3429	3439	3521	3507	3501	3612	3714	3824	3821	3789	3772	3736	3437	3539	3577	3547	3554	3558	3624	3722	3889	4003	3816	3804	3527	3516	3461	3676	3698	3803	3902	3641
3560	3453	3347	3391	3505	3434	3508	3629	3562	3705	3437	3510	3400	3401	3398	3411	3534	3575	3520	3533	3373	3514	3614	3645	3806	3756	3772	3871	3834	3774	3698	3567	3426	3627	3619	3379	3704	3810	3934	3888	3695	3707	3595	3626	3692	3686	3757	3814	3759	3783
3560	3611	3383	3537	3481	3442	3493	3533	3554	3580	3532	3405	3659	3336	3482	3540	3490	3383	3616	3512	3542	3648	3628	3722	3721	3642	3920	3758	3700	3863	3816	3681	3611	3651	3523	3566	3741	3803	3991	3841	3727	3728	3606	3509	3620	3646	3733	3886	3790	3743
3511	3456	3464	3434	3477	3589	3548	3381	3598	3552	3480	3495	3496	3530	3493	3517	3504	3457	3533	3528	3602	3695	3686	3649	3662	3812	3909	3870	3876	3737	3658	3576	3544	3573	3515	3604	3742	3847	3746	3666	3772	3650	3551	3498	3568	3703	3690	3652	3714	3546
3641	3503	3353	3435	3323	3375	3432	3409	3429	3417	3467	3399	3381	3477	3424	3515	3570	3562	3568	3696	3599	3528	3647	3765	3700	3758	3823	3781	3827	3738	3583	3636	3519	3574	3531	3511	3638	3661	3839	3804	3714	3683	3488	3574	3538	3469	3600	3756	3649	3616
3562	3568	3378	3346	3442	3434	3438	3587	3459	3517	3450	3561	3446	3449	3474	3446	3582	3673	3615	3556	3769	3639	3726	3693	3855	3817	3841	3769	3740	3657	3612	3557	3542	3451	3536	3490	3657	3733	3713	3838	3764	3530	3385	3379	3500	3609	3747	3811	3646	3515
3603	3604	3296	3334	3317	3404	3383	3405	3537	3566	3414	3544	3385	3400	3492	3613	3508	3599	3598	3545	3605	3700	3752	3696	3941	3805	3778	3780	3739	3720	3442	3535	3483	3368	3442	3543	3717	3706	3678	3816	3529	3494	3438	3606	3664	3583	3794	3661	3547	3470
3592	3489	3516	3412	3417	3412	3361	3522	3431	3554	3581	3484	3463	3538	3525	3587	3543	3781	3799	3644	3732	3700	3856	3762	3862	3831	3761	3738	3635	3643	3560	3466	3359	3545	3516	3613	3580	3712	3790	3647	3514	3390	3521	3506	3517	3682	3844	3672	3353	3347
3705	3475	3431	3395	3368	3338	3335	3435	3464	3468	3561	3485	3444	3583	3584	3511	3539	3728	3727	3796	3794	3765	3661	3750	3741	3778	3670	3714	3655	3648	3558	3407	3461	3461	3589	3536	3579	3500	3622	3619	3613	3565	3405	3533	3533	3691	3648	3455	3436	3650
3679	3561	3546	3566	3530	3496	3447	3461	3580	3654	3574	3503	3521	3688	3541	3574	3636	3760	3726	3742	3864	3763	3641	3781	3674	3620	3518	3600	3619	3443	3457	3484	3489	3510	3612	3641	3633	3672	3743	3593	3671	3404	3484	3504	3458	3723	3781	3482	3622	3803
3674	3544	3545	3439	3460	3446	3512	3463	3571	3595	3609	3583	3575	3610	3564	3734	3682	3746	3736	3665	3746	3721	3735	3629	3759	3567	3457	3555	3489	3539	3475	3436	3437	3532	3569	3615	3612	3818	3729	3630	3435	3591	3652	3684	3626	3897	3781	3547	3687	3810
3711	3584	3590	3552	3575	3439	3674	3668	3727	3775	3659	3632	3650	3708	3663	3581	3746	3692	3714	3675	3811	3661	3581	3591	3503	3636	3504	3538	3375	3473	3469	3349	3495	3569	3613	3683	3748	3867	3694	3491	3535	3507	3626	3794	3924	3960	3680	3412	3579	3837
3691	3621	3707	3642	3586	3613	3639	3736	3639	3806	3769	3664	3736	3719	3603	3820	3786	3765	3642	3805	3673	3578	3590	3687	3568	3578	3439	3350	3384	3446	3348	3535	3520	3611	3716	3820	3573	3607	3647	3570	3557	3774	3790	3686	3872	3713	3535	3361	3598	3725
3815	3663	3763	3602	3634	3689	3664	3855	3670	3753	3784	3798	3819	3730	3829	3666	3765	3751	3709	3792	3700	3629	3677	3599	3506	3561	3512	3521	3535	3538	3443	3536	3528	3723	3623	3653	3576	3542	3494	3639	3719	3752	3692	3760	3765	3687	3464	3621	3856	3889
3851	3734	3739	3672	3695	3684	3692	3659	3673	3810	3733	3863	3706	3802	3747	3783	3829	3788	3775	3709	3721	3676	3676	3568	3413	3407	3483	3444	3500	3388	3582	3404	3744	3814	3785	3619	3436	3734	3583	3621	3711	3710	3716	3896	3881	3797	3583	3726	4038	3805
3901	3801	3823	3789	3797	3757	3909	3764	3805	3762	4000	3803	3790	3781	3771	3851	3747	3700	3733	3806	3713	3686	3671	3675	3426	3506	3446	3391	3493	3464	3747	3763	3799	3882	3613	3648	3762	3660	3485	3538	3541	3628	3772	4020	4105	3889	3584	3661	3843	3762
3956	3881	3853	3943	3735	3875	3804	3698	3772	3793	3819	3806	3899	3737	3889	3772	3700	3838	3808	3660	3697	3525	3520	3520	3420	3447	3438	3338	3480	3703	3758	3782	3970	3605	3623	3799	3834	3616	3425	3435	3572	3841	4045	4073	3958	3821	3579	3621	3767	3657
3808	3638	3756	3737	3724	3754	3825	3708	3737	3824	3762	3760	3744	3695	3676	3644	3772	3604	3721	3624	3740	3526	3446	3583	3452	3432	3543	3449	3549	3792	3851	3807	3720	3776	3781	3720	3744	3504	3491	3511	3750	4011	4011	4016	3792	3534	3403	3697	3771	3712
3690	3623	3729	3708	3731	3856	3832	3732	3657	3774	3720	3722	3766	3832	3654	3629	3558	3568	3509	3623	3761	3582	3539	3563	3721	3525	3593	3579	3734	3711	3710	3755	3732	3765	3711	3644	3559	3406	3585	3711	3955	3969	3808	3691	3593	3416	3458	3794	3891	3860
3627	3545	3634	3708	3721	3654	3730	3748	3715	3702	3688	3711	3561	3614	3646	3599	3573	3620	3461	3550	3579	3497	3523	3669	3499	3603	3629	3647	3773	3780	3620	3742	3843	3778	3658	3371	3477	3620	3732	3783	3783	3939	3569	3471	3514	3549	3652	3852	4019	3979
3660	3591	3503	3541	3588	3639	3675	3599	3527	3639	3621	3590	3517	3607	3603	3447	3493	3484	3603	3561	3546	3493	3530	3663	3747	3643	3575	3670	3821	3763	3728	3817	3738	3705	3411	3328	3501	3655	3790	3836	3764	3666	3564	3474	3676	3596	3719	3891	4263	3858
3600	3558	3540	3594	3677	3522	3641	3592	3526	3284	3576	3459	3596	3467	3565	3582	3535	3451	3486	3564	3508	3694	3596	3672	3706	3775	3820	3714	3733	3666	3573	3802	3686	3351	3398	3368	3643	3819	3680	3511	3543	3455	3506	3632	3756	3783	3696	3951	4025	3680
3588	3552	3362	3489	3443	3436	3456	3481	3485	3429	3317	3389	3467	3485	3494	3673	3520	3517	3565	3610	3548	3667	3667	3696	3636	3828	3721	3841	3532	3640	3701	3561	3473	3349	3374	3538	3812	3898	3680	3313	3472	3523	3457	3627	3820	3810	3713	3835	3940	3469
3596	3540	3408	3440	3559	3501	3417	3559	3448	3399	3418	3466	3527	3630	3540	3488	3501	3634	3606	3660	3709	3822	3789	3807	3651	3841	3867	3614	3455	3590	3640	3522	3357	3402	3577	3804	3852	3699	3481	3379	3550	3548	3648	3657	3886	3793	3582	3724	3979	3315
3622	3530	3468	3433	3496	3463	3487	3522	3459	3377	3416	3388	3561	3590	3684	3535	3595	3548	3604	3634	3732	3797	3677	3682	3764	3809	3692	3440	3484	3583	3564	3279	3267	3504	3853	3832	3745	3552	3569	3375	3727	3575	3585	3710	3962	3873	3416	3617	3589	3327
3807	3525	3390	3512	3505	3561	3578	3395	3452	3569	3647	3535	3553	3543	3717	3611	3755	3796	3780	3776	3700	3786	3717	3724	3610	3637	3559	3579	3471	3573	3232	3274	3382	3683	3811	3746	3648	3506	3560	3499	3633	3771	3696	3661	3937	3588	3349	3616	3735	3567
3871	3634	3703	3531	3635	3638	3495	3656	3552	3767	3622	3612	3645	3782	3857	3715	3791	3850	3819	3781	3781	3676	3741	3606	3715	3592	3376	3415	3406	3531	3342	3209	3647	3778	3710	3591	3487	3619	3572	3538	3635	3707	3610	3680	3725	3620	3428	3615	3967	3780
3710	3756	3705	3642	3694	3706	3735	3660	3749	3814	3622	3733	3703	3879	3920	3712	3874	3883	3801	3733	3814	3616	3498	3619	3524	3405	3390	3466	3536	3384	3362	3521	3660	3772	3602	3521	3591	3561	3614	3621	3636	3752	3607	3670	3640	3487	3355	3683	3990	3970
3853	3648	3675	3765	3738	3712	3722	3742	3735	3769	3712	3682	3749	3826	3778	3855	3890	3847	3793	3678	3596	3640	3469	3499	3523	3319	3326	3523	3533	3483	3340	3633	3887	3670	3506	3441	3496	3558	3679	3746	3938	3772	3513	3544	3592	3572	3541	3636	3963	3896
3783	3668	3625	3646	3756	3638	3764	3708	3845	3638	3808	3731	3623	3852	3772	3863	3688	3703	3682	3622	3516	3523	3349	3475	3535	3406	3559	3696	3601	3432	3638	3676	3688	3530	3363	3353	3524	3758	3648	3867	3863	3697	3537	3598	3664	3608	3588	3780	3964	4104
3550	3602	3523	3647	3641	3647	3685	3700	3646	3858	3681	3659	3675	3633	3621	3619	3569	3516	3489	3645	3402	3388	3272	3444	3370	3465	3678	3840	3589	3512	3496	3785	3699	3378	3345	3367	3507	3776	3840	3794	3842	3630	3573	3603	3685	3698	3774	3912	4060	4019
3455	3609	3363	3443	3492	3478	3672	3547	3629	3593	3562	3651	3592	3633	3577	3568	3564	3480	3440	3392	3474	3384	3477	3567	3484	3518	3743	3721	3647	3507	3676	3658	3568	3387	3398	3502	3724	3803	3902	3835	3794	3688	3535	3538	3699	3770	3941	3968	3927	3890
3453	3384	3413	3355	3415	3402	3546	3474	3635	3485	3590	3504	3492	3591	3477	3520	3473	3421	3424	3619	3557	3511	3580	3663	3590	3528	3726	3783	3518	3429	3645	3695	3434	3406	3497	3649	3750	4035	3887	3791	3566	3658	3665	3727	3851	3865	4007	3844	3919	3741
3482	3338	3442	3454	3435	3337	3537	3495	3471	3528	3538	3536	3562	3467	3519	3485	3469	3506	3489	3684	3567	3630	3717	3602	3623	3674	3888	3658	3443	3330	3698	3602	3518	3491	3658	3823	3907	3916	3884	3601	3607	3615	3685	3842	3917	3967	3914	3847	3837	3696
3542	3505	3486	3592	3474	3534	3477	3643	3591	3711	3620	3572	3528	3407	3559	3564	3493	3612	3639	3691	3570	3765	3724	3735	3485	3687	3783	3418	3422	3460	3697	3647	3563	3552	3635	3733	3904	3854	3895	3589	3760	3819	3828	3784	4051	3985	3807	3920	3752	3864
3785	3659	3795	3748	3620	3712	3594	3626	3727	3685	3744	3640	3720	3644	3615	3607	3697	3604	3775	3620	3695	3782	3801	3535	3524	3540	3662	3487	3319	3551	3761	3725	3528	3605	3780	3860	3795	3822	3533	3555	3584	3797	3812	3962	3947	3920	3917	3855	3739	3803
3786	3698	3700	3566	3743	3708	3764	3654	3747	3710	3698	3706	3604	3681	3690	3631	3651	3604	3542	3633	3634	3697	3458	3426	3387	3572	3617	3374	3298	3789	3967	3684	3583	3756	3738	4002	3860	3710	3695	3584	3675	3878	3918	3839	4057	4070	3812	3696	3808	3869
3752	3652	3751	3769	3711	3761	3750	3688	3809	3746	3758	3711	3647	3733	3717	3631	3669	3480	3545	3534	3427	3453	3565	3377	3452	3530	3657	3415	3382	3817	3846	3762	3616	3619	3639	3803	3797	3790	3526	3623	3643	3904	3848	3808	3920	3926	3834	3681	3718	3793
3507	3627	3614	3710	3724	3765	3722	3656	3676	3691	3707	3637	3497	3507	3655	3426	3431	3365	3495	3435	3567	3592	3638	3388	3416	3584	3785	3601	3718	3656	3806	3640	3532	3571	3737	3778	3897	3761	3620	3710	3746	3611	3716	3831	3980	3870	3817	3783	3797	3667
3485	3546	3544	3638	3611	3574	3636	3567	3511	3610	3643	3516	3399	3372	3432	3497	3392	3392	3367	3376	3385	3733	3657	3482	3643	3824	3649	3543	3658	3727	3799	3579	3483	3574	3687	3847	3871	3778	3687	3604	3708	3746	3644	3813	3945	3907	3890	3854	3650	3656
3512	3617	3477	3498	3484	3676	3633	3445	3414	3425	3402	3502	3412	3418	3488	3482	3498	3429	3452	3527	3540	3697	3688	3732	3593	3830	3874	3537	3568	3732	3898	3618	3405	3680	3853	3912	3813	3767	3727	3550	3552	3637	3842	4036	3947	3979	3895	3797	3676	3644
3680	3500	3437	3612	3688	3594	3566	3568	3413	3485	3371	3447	3465	3520	3572	3520	3522	3577	3736	3556	3692	3770	3776	3664	3632	3681	3636	3455	3477	3727	3693	3565	3495	3690	3756	3977	3939	3789	3569	3452	3501	3670	3793	4003	3847	3852	3760	3789	3700	3532
3752	3706	3743	3665	3845	3672	3708	3625	3555	3463	3497	3492	3611	3584	3689	3661	3527	3636	3624	3610	3665	3736	3658	3632	3657	3751	3626	3486	3521	3751	3828	3747	3552	3711	3976	3766	3871	3713	3684	3552	3581	3628	3849	3955	3906	3780	3787	3897	3741	3774
3850	3708	3800	3793	3758	3738	3778	3555	3665	3588	3666	3711	3642	3724	3709	3773	3673	3687	3672	3588	3524	3633	3605	3563	3463	3700	3670	3678	3564	3933	3916	3687	3678	3723	3819	3712	3721	3632	3566	3575	3585	3606	3876	3953	3896	3801	3711	3803	3814	3535
3737	3779	3599	3624	3747	3848	3859	3725	3717	3604	3693	3649	3609	3718	3657	3748	3629	3763	3567	3494	3540	3448	3520	3567	3481	3707	3755	3752	3602	3823	4012	3725	3553	3565	3808	3673	3733	3731	3773	3725	3478	3599	3642	3677	3755	3981	3866	3765	3683	3579
3597	3603	3436	3534	3691	3566	3580	3721	3549	3642	3495	3415	3561	3529	3475	3545	3597	3438	3563	3412	3653	3466	3732	3573	3602	3686	3992	3702	3667	3628	3769	3675	3383	3477	3647	3826	3953	3819	3656	3548	3585	3585	3630	3643	3827	3775	3859	3720	3651	3589
3631	3567	3486	3583	3540	3494	3488	3604	3508	3368	3509	3371	3435	3559	3494	3644	3544	3546	3508	3606	3518	3666	3758	3700	3665	3775	3726	3667	3488	3536	3680	3643	3404	3466	3578	3751	3779	3743	3545	3444	3513	3508	3612	3789	3681	3846	3736	3689	3588	3718
3657	3630	3517	3562	3527	3637	3451	3373	3378	3467	3536	3400	3540	3465	3589	3631	3614	3709	3654	3718	3632	3763	3872	3679	3559	3724	3686	3525	3540	3451	3671	3747	3627	3510	3647	3767	3760	3671	3578	3456	3445	3544	3674	3602	3734	3765	3776	3818	3718	3499
3729	3694	3532	3630	3634	3519	3537	3502	3531	3660	3589	3555	3521	3573	3626	3713	3751	3775	3716	3751	3750	3596	3678	3553	3540	3546	3766	3613	3507	3543	3817	3903	3671	3494	3526	3556	3712	3655	3645	3648	3646	3515	3671	3557	3659	3654	3771	3761	3681	3675
3695	3692	3773	3646	3623	3679	3687	3796	3710	3721	3552	3610	3755	3648	3589	3677	3740	3687	3660	3706	3599	3619	3466	3789	3603	3603	3698	3851	3553	3653	3668	3986	3829	3462	3455	3589	3690	3734	3703	3699	3644	3517	3546	3548	3617	3715	3788	3864	3785	3777
3705	3710	3503	3546	3594	3694	3673	3517	3608	3721	3801	3555	3692	3562	3591	3674	3749	3664	3705	3689	3641	3644	3627	3661	3533	3570	3718	3977	3712	3639	3648	3742	3786	3498	3456	3458	3660	3711	3752	3705	3493	3500	3564	3508	3648	3709	3895	3863	3889	3904
3557	3470	3325	3339	3402	3367	3427	3481	3489	3518	3605	3534	3487	3580	3615	3553	3728	3634	3553	3693	3740	3685	3721	3673	3751	3627	3671	3810	3676	3561	3528	3713	3780	3667	3522	3454	3592	3659	3727	3727	3706	3583	3657	3593	3577	3630	3763	3815	3790	3866
3497	3438	3419	3389	3431	3563	3478	3452	3428	3495	3555	3520	3630	3532	3627	3640	3576	3747	3805	3796	3863	3677	3848	3741	3842	3613	3584	3636	3698	3551	3523	3575	3774	3840	3603	3457	3518	3532	3762	3705	3712	3757	3703	3555	3709	3735	3769	3793	3705	3887
3757	3570	3507	3569	3600	3600	3668	3617	3561	3747	3682	3625	3612	3700	3661	3657	3785	3724	3714	3698	3744	3590	3728	3611	3675	3683	3474	3581	3663	3610	3577	3507	3770	3711	3612	3524	3342	3448	3676	3779	3699	3712	3675	3737	3456	3640	3616	3708	3720	3747
3644	3544	3504	3716	3631	3755	3725	3665	3793	3677	3768	3711	3613	3782	3755	3715	3645	3701	3631	3754	3681	3582	3570	3454	3696	3695	3559	3449	3754	3631	3561	3504	3598	3677	3687	3556	3412	3434	3500	3677	3739	3744	3650	3589	3579	3460	3680	3701	3606	3643
3654	3539	3593	3526	3501	3613	3662	3588	3631	3565	3690	3707	3588	3740	3663	3665	3700	3622	3652	3620	3619	3674	3580	3678	3603	3517	3529	3591	3510	3660	3552	3378	3404	3631	3659	3592	3456	3479	3486	3611	3583	3701	3690	3679	3532	3634	3576	3555	3617	3486
3503	3455	3439	3424	3467	3440	3418	3399	3536	3480	3556	3549	3656	3725	3608	3672	3610	3649	3686	3646	3616	3697	3633	3546	3531	3546	3591	3544	3461	3642	3624	3474	3421	3521	3598	3816	3599	3490	3446	3587	3494	3569	3826	3648	3703	3625	3678	3593	3505	3531
3625	3587	3512	3400	3520	3619	3562	3594	3667	3721	3546	3705	3627	3658	3652	3655	3646	3625	3739	3670	3681	3688	3591	3629	3627	3653	3593	3631	3439	3463	3673	3468	3579	3437	3560	3682	3690	3591	3471	3391	3470	3537	3823	3860	3821	3692	3754	3559	3581	3697
3637	3716	3732	3513	3666	3590	3714	3680	3751	3693	3782	3664	3693	3846	3693	3733	3794	3682	3876	3712	3684	3498	3651	3427	3675	3583	3651	3628	3635	3641	3519	3677	3605	3469	3602	3601	3916	3700	3681	3491	3423	3642	3628	3860	3891	3737	3788	3824	3714	3773
3658	3505	3656	3581	3717	3592	3558	3580	3578	3776	3632	3715	3570	3738	3609	3539	3701	3502	3637	3618	3493	3657	3542	3512	3582	3604	3727	3701	3593	3608	3618	3740	3648	3644	3488	3568	3636	3848	3713	3553	3669	3527	3553	3799	3787	3882	3810	3922	3839	3863
3650	3574	3562	3477	3554	3527	3526	3522	3586	3725	3635	3558	3728	3648	3551	3480	3608	3537	3539	3521	3776	3600	3718	3604	3684	3689	3636	3776	3605	3556	3461	3589	3673	3526	3533	3513	3661	3727	3752	3769	3690	3680	3598	3618	3743	3758	3907	3931	3944	3860
3629	3633	3486	3504	3338	3553	3446	3606	3515	3627	3538	3656	3632	3602	3672	3709	3655	3704	3705	3655	3616	3667	3657	3605	3675	3778	3607	3632	3751	3622	3557	3506	3659	3675	3643	3540	3548	3605	3696	3711	3737	3632	3622	3569	3704	3614	3645	3921	3831	3901
3783	3605	3539	3531	3553	3581	3692	3640	3520	3693	3747	3730	3761	3729	3780	3780	3640	3699	3710	3671	3772	3672	3666	3640	3592	3626	3568	3681	3583	3514	3537	3559	3644	3688	3731	3610	3569	3597	3624	3565	3756	3790	3830	3700	3606	3651	3723	3577	3759	3887
3606	3588	3637	3622	3607	3614	3525	3535	3685	3711	3747	3692	3858	3823	3724	3717	3668	3592	3684	3689	3606	3699	3612	3542	3568	3653	3567	3567	3652	3678	3645	3664	3683	3622	3571	3598	3717	3578	3532	3655	3555	3808	3824	3984	3763	3655	3690	3607	3633	3715
3664	3427	3637	3493	3606	3427	3625	3538	3595	3754	3707	3697	3728	3756	3779	3629	3606	3684	3488	3614	3636	3623	3730	3610	3615	3589	3715	3608	3606	3706	3676	3524	3664	3538	3691	3512	3570	3513	3642	3554	3420	3586	3596	3761	3869	3778	3697	3737	3669	3641
3672	3619	3472	3630	3512	3616	3579	3621	3584	3690	3717	3607	3703	3757	3639	3636	3718	3663	3613	3694	3647	3701	3585	3640	3544	3627	3546	3661	3430	3558	3486	3679	3575	3615	3431	3537	3516	3616	3622	3628	3706	3461	3561	3639	3649	3768	3831	3771	3704	3737
3661	3678	3606	3751	3581	3697	3626	3677	3585	3678	3745	3774	3847	3754	3800	3827	3873	3550	3653	3572	3596	3752	3660	3604	3515	3555	3595	3565	3412	3535	3521	3552	3624	3615	3516	3567	3543	3588	3635	3676	3578	3660	3669	3577	3611	3753	3637	3752	3799	3743
3696	3551	3614	3674	3626	3633	3715	3531	3707	3660	3584	3815	3790	3654	3689	3649	3736	3587	3650	3606	3615	3635	3564	3444	3507	3493	3476	3607	3648	3398	3646	3674	3654	3647	3614	3566	3478	3614	3653	3536	3655	3646	3792	3703	3679	3591	3634	3610	3748	3745
3701	3576	3579	3608	3671	3643	3684	3651	3424	3746	3699	3899	3631	3707	3660	3645	3749	3707	3533	3552	3679	3577	3572	3671	3638	3525	3642	3672	3563	3577	3618	3649	3501	3645	3568	3639	3561	3638	3663	3641	3728	3701	3781	3753	3784	3684	3641	3703	3832	3687
3568	3586	3532	3481	3615	3556	3712	3681	3661	3733	3697	3753	3504	3768	3615	3659	3624	3485	3647	3735	3667	3748	3571	3750	3697	3569	3672	3566	3553	3569	3664	3524	3593	3509	3644	3559	3580	3733	3769	3695	3622	3610	3696	3679	3849	3799	3899	3709	3797	3739
3630	3466	3498	3446	3423	3471	3532	3638	3625	3711	3739	3693	3600	3666	3761	3776	3692	3644	3625	3645	3580	3598	3570	3629	3646	3560	3580	3545	3568	3595	3579	3571	3585	3565	3677	3655	3530	3615	3656	3738	3665	3510	3646	3793	3647	3755	3685	3791	3866	3870
3576	3415	3529	3578	3520	3608	3662	3569	3614	3653	3713	3680	3651	3816	3767	3740	3791	3642	3638	3633	3762	3701	3677	3593	3548	3704	3625	3588	3612	3704	3720	3787	3679	3659	3620	3819	3756	3650	3644	3704	3687	3849	3762	3595	3787	3825	3848	3673	3931	3958
3612	3420	3449	3596	3489	3567	3410	3661	3674	3659	3724	3790	3783	3687	3684	3655	3632	3713	3715	3725	3762	3693	3717	3577	3792	3656	3688	3700	3716	3622	3623	3573	3742	3779	3641	3697	3683	3692	3752	3740	3913	3726	3798	3843	3770	3666	3775	3757	3681	3770
3700	3614	3507	3481	3465	3503	3540	3592	3612	3661	3743	3706	3682	3834	3578	3608	3817	3630	3732	3851	3883	3834	3676	3619	3643	3706	3565	3642	3694	3659	3617	3654	3667	3600	3710	3742	3649	3629	3657	3776	3734	3678	3662	3776	3867	3819	3735	3674	3767	3836
3697	3505	3542	3488	3628	3575	3765	3615	3654	3636	3736	3731	3762	3796	3719	3882	3829	3741	3799	3875	3787	3728	3731	3654	3763	3686	3531	3635	3599	3780	3643	3617	3570	3608	3607	3565	3736	3603	3668	3608	3634	3475	3709	3707	3712	3710	3707	3830	3757	3834
3610	3475	3469	3436	3656	3575	3672	3679	3772	3644	3841	3908	3689	3756	3700	3944	3816	3863	3825	3769	3691	3735	3614	3671	3673	3562	3577	3600	3550	3574	3578	3545	3623	3650	3651	3656	3593	3633	3848	3689	3647	3607	3691	3755	3812	3733	3722	3723	3714	3757
3538	3548	3523	3475	3724	3505	3579	3634	3671	3835	3842	3851	3760	3831	3896	3905	3717	3633	3593	3681	3700	3652	3613	3632	3583	3649	3552	3677	3635	3533	3591	3731	3628	3636	3693	3667	3591	3630	3666	3637	3685	3919	3760	3659	3811	3764	3759	3857	3727	3689
3489	3527	3485	3466	3629	3620	3662	3675	3693	3884	3854	3755	3810	3656	3802	3640	3690	3620	3585	3626	3642	3724	3717	3696	3632	3571	3614	3592	3634	3548	3617	3608	3640	3580	3656	3515	3633	3646	3757	3645	3587	3671	3682	3643	3678	3634	3660	3649	3744	3603
3648	3618	3575	3541	3602	3715	3683	3750	3797	3892	3883	3712	3794	3747	3575	3711	3662	3718	3646	3688	3752	3417	3621	3569	3569	3549	3540	3407	3529	3562	3547	3633	3742	3530	3454	3540	3487	3561	3559	3567	3588	3602	3652	3576	3585	3545	3723	3646	3630	3722
3696	3650	3499	3567	3638	3598	3587	3774	3771	3761	3841	3681	3765	3718	3608	3686	3660	3752	3840	3567	3626	3562	3496	3677	3571	3456	3464	3393	3467	3450	3389	3499	3336	3501	3569	3567	3564	3512	3576	3586	3540	3617	3514	3588	3623	3530	3653	3654	3575	3650
3662	3511	3425	3568	3535	3633	3712	3716	3604	3668	3651	3745	3672	3750	3755	3727	3727	3737	3667	3591	3562	3599	3572	3679	3635	3619	3489	3543	3523	3527	3531	3448	3561	3570	3599	3634	3625	3716	3629	3462	3675	3659	3595	3561	3619	3572	3689	3775	3686	3606
3650	3584	3639	3525	3584	3750	3643	3630	3571	3722	3684	3678	3865	3805	3784	3851	3719	3723	3705	3677	3609	3621	3502	3663	3592	3562	3694	3683	3705	3732	3583	3653	3618	3652	3703	3691	3708	3709	3731	3571	3776	3613	3878	3826	3869	3865	3877	3842	3739	3744
3600	3565	3534	3511	3684	3594	3578	3664	3597	3776	3726	3829	3727	3750	3645	3782	3683	3691	3648	3582	3739	3668	3719	3734	3752	3741	3620	3723	3754	3671	3610	3691	3702	3710	3569	3662	3681	3728	3761	3806	3780	3757	3791	3945	3798	3922	3749	3757	3778	3868
3697	3616	3504	3457	3585	3553	3618	3491	3747	3736	3697	3677	3820	3588	3682	3620	3606	3727	3723	3611	3624	3855	3652	3808	3712	3633	3684	3590	3589	3690	3692	3793	3772	3761	3683	3564	3599	3594	3776	3633	3814	3722	3770	3713	3761	3737	3669	3685	3803	3915
3678	3697	3491	3424	3533	3559	3720	3659	3672	3698	3777	3693	3736	3752	3774	3780	3804	3623	3679	3753	3822	3834	3775	3641	3675	3629	3562	3572	3612	3523	3700	3552	3689	3523	3556	3605	3530	3719	3678	3695	3733	3834	3737	3658	3812	3746	3731	3713	3751	3700
3571	3508	3397	3554	3529	3603	3661	3560	3595	3716	3626	3633	3660	3808	3828	3784	3780	3689	3816	3815	3804	3695	3817	3628	3720	3694	3568	3620	3790	3678	3653	3628	3626	3605	3519	3597	3645	3645	3630	3527	3631	3764	3831	3662	3669	3772	3610	3561	3669	3647
3613	3558	3505	3565	3566	3509	3513	3536	3748	3619	3615	3690	3784	3702	3793	3737	3782	3802	3772	3906	3802	3753	3674	3684	3589	3585	3584	3493	3573	3794	3736	3610	3541	3647	3636	3665	3710	3590	3558	3547	3592	3713	3793	3603	3632	3590	3699	3607	3749	3616
3596	3520	3536	3478	3557	3526	3559	3666	3582	3707	3593	3758	3863	3888	3831	3886	3680	3694	3754	3798	3661	3785	3605	3766	3733	3506	3623	3641	3715	3720	3530	3693	3600	3687	3720	3654	3660	3701	3673	3544	3577	3604	3669	3548	3622	3731	3662	3733	3626	3693
3578	3626	3503	3457	3617	3527	3574	3519	3677	3694	3609	3845	3957	3923	3915	3794	3756	3805	3870	3821	3779	3706	3611	3746	3699	3712	3660	3769	3655	3690	3666	3606	3579	3669	3703	3576	3602	3581	3698	3555	3464	3590	3610	3742	3603	3718	3647	3727	3686	3829
3675	3643	3592	3552	3446	3542	3532	3769	3749	3753	3670	3823	3859	3954	3781	3692	3786	3901	3868	3912	3766	3768	3813	3719	3673	3632	3689	3736	3622	3708	3562	3541	3522	3597	3625	3578	3476	3473	3500	3622	3524	3464	3490	3538	3646	3710	3728	3659	3713	3643
3734	3627	3557	3512	3655	3650	3628	3788	3697	3679	3740	3822	3845	3707	3714	3780	3866	3814	3834	3871	3767	3839	3822	3620	3514	3567	3740	3673	3579	3609	3553	3616	3444	3541	3597	3606	3529	3493	3495	3537	3494	3487	3504	3526	3630	3456	3536	3579	3552	3661
3565	3513	3545	3565	3543	3623	3816	3731	3725	3721	3770	3695	3706	3722	3642	3700	3803	3807	3791	3734	3828	3720	3738	3630	3580	3625	3590	3735	3498	3596	3462	3528	3445	3521	3492	3505	3517	3515	3475	3565	3568	3542	3403	3441	3628	3375	3478	3607	3597	3509
3652	3631	3527	3584	3558	3675	3718	3767	3597	3628	3717	3610	3674	3478	3768	3809	3832	3916	3816	3651	3576	3640	3599	3588	3591	3543	3604	3628	3458	3576	3531	3460	3582	3550	3551	3551	3524	3453	3496	3514	3608	3571	3616	3495	3577	3554	3522	3543	3536	3500
3723	3727	3654	3706	3724	3614	3583	3679	3567	3660	3753	3757	3795	3617	3677	3719	3745	3715	3609	3466	3677	3535	3527	3607	3615	3616	3614	3476	3582	3456	3520	3533	3607	3570	3634	3626	3655	3494	3480	3566	3687	3513	3687	3572	3612	3427	3617	3413	3565	3518
3647	3643	3594	3536	3736	3474	3525	3536	3683	3596	3818	3740	3656	3634	3638	3806	3649	3659	3644	3643	3572	3547	3537	3677	3665	3687	3664	3630	3517	3551	3627	3557	3688	3621	3684	3511	3504	3540	3530	3638	3801	3617	3630	3584	3611	3615	3517	3666	3576	3544
3782	3590	3539	3633	3530	3474	3612	3618	3496	3716	3742	3698	3637	3668	3547	3620	3664	3701	3600	3594	3600	3741	3650	3685	3716	3821	3731	3570	3635	3595	3567	3643	3582	3677	3792	3704	3667	3596	3520	3604	3657	3712	3701	3637	3563	3586	3685	3563	3570	3587
3779	3591	3505	3558	3432	3617	3552	3552	3591	3588	3511	3606	3507	3542	3570	3533	3736	3691	3713	3691	3728	3702	3798	3830	3796	3893	3776	3799	3589	3711	3622	3668	3582	3636	3638	3807	3611	3607	3508	3642	3636	3617	3600	3570	3725	3540	3658	3695	3627	3620
3716	3677	3468	3510	3521	3548	3578	3617	3532	3526	3514	3481	3546	3502	3476	3649	3762	3600	3841	3753	3866	3718	3744	3846	3785	3844	3700	3697	3706	3666	3740	3597	3551	3666	3598	3608	3554	3616	3599	3732	3644	3645	3576	3626	3576	3551	3755	3607	3659	3724
3710	3542	3371	3542	3548	3525	3515	3554	3502	3607	3563	3663	3531	3476	3674	3715	3824	3785	3737	3702	3753	3721	3838	3647	3881	3891	3717	3700	3727	3686	3757	3844	3698	3500	3683	3689	3576	3693	3684	3735	3606	3615	3692	3550	3635	3580	3567	3469	3530	3616
3649	3643	3547	3535	3424	3580	3494	3516	3472	3423	3497	3562	3588	3575	3604	3696	3758	3757	3824	3808	3790	3688	3850	3841	3850	3915	3657	3818	3761	3655	3827	3629	3784	3769	3526	3710	3767	3653	3732	3732	3645	3670	3593	3611	3584	3643	3518	3718	3650	3542
3674	3507	3526	3478	3746	3570	3450	3508	3555	3472	3429	3603	3537	3633	3555	3644	3641	3802	3760	3812	3807	3738	3681	3803	3868	3732	3815	3801	3711	3832	3784	3729	3766	3743	3692	3752	3740	3734	3880	3752	3717	3627	3624	3579	3546	3544	3660	3571	3603	3642
3682	3524	3527	3510	3609	3518	3645	3560	3444	3436	3520	3440	3612	3638	3640	3706	3785	3793	3725	3688	3744	3791	3769	3764	3810	3866	3780	3788	3851	3847	3803	3853	3830	3786	3739	3822	3671	3665	3786	3746	3819	3753	3714	3589	3724	3648	3655	3615	3537	3658
3604	3659	3605	3608	3590	3559	3610	3416	3489	3548	3659	3705	3606	3731	3610	3557	3828	3722	3796	3674	3796	3828	3776	3805	3838	3907	3944	3781	3805	3881	3883	3930	3726	3895	3823	3801	3817	3822	3850	3726	3812	3585	3747	3664	3724	3764	3784	3719	3688	3637
3559	3672	3582	3543	3595	3534	3611	3542	3533	3631	3701	3623	3765	3739	3621	3724	3549	3568	3714	3608	3725	3707	3798	3848	3796	3952	3730	3758	3774	3780	3836	3949	3695	3823	3671	3711	3584	3696	3835	3707	3752	3748	3651	3640	3653	3708	3678	3680	3700	3634
3630	3762	3606	3465	3712	3534	3551	3412	3556	3642	3581	3637	3639	3714	3635	3728	3660	3653	3613	3560	3592	3741	3696	3734	3941	3832	3688	3767	3732	3846	3816	3867	3775	3804	3763	3690	3613	3760	3752	3714	3752	3725	3729	3739	3634	3737	3659	3719	3710	3609
3729	3494	3545	3473	3466	3612	3521	3679	3671	3623	3655	3583	3688	3665	3687	3652	3591	3611	3632	3638	3620	3709	3629	3718	3801	3817	3684	3717	3800	3853	3647	3809	3616	3741	3668	3678	3728	3603	3662	3515	3596	3619	3694	3592	3677	3576	3532	3533	3770	3682
3569	3444	3350	3552	3442	3626	3760	3693	3659	3677	3654	3607	3585	3716	3729	3627	3666	3606	3571	3644	3576	3583	3710	3671	3933	3726	3642	3614	3721	3743	3700	3580	3569	3539	3544	3597	3614	3587	3707	3451	3654	3658	3394	3555	3573	3589	3475	3595	3603	3570
3621	3600	3428	3529	3618	3663	3848	3671	3752	3702	3755	3652	3525	3502	3453	3498	3606	3645	3697	3658	3697	3656	3697	3636	3746	3673	3668	3560	3643	3735	3547	3681	3653	3443	3632	3701	3609	3607	3666	3583	3596	3587	3481	3557	3510	3564	3542	3541	3542	3557
3737	3522	3462	3449	3641	3651	3681	3740	3649	3744	3820	3765	3742	3526	3603	3563	3744	3586	3653	3638	3526	3507	3625	3495	3523	3618	3532	3552	3493	3706	3583	3554	3535	3525	3553	3544	3608	3509	3622	3650	3725	3600	3570	3422	3489	3524	3496	3452	3415	3392
3626	3355	3473	3618	3698	3586	3674	3754	3639	3706	3716	3800	3747	3624	3617	3527	3667	3583	3666	3718	3570	3723	3485	3417	3345	3539	3576	3460	3523	3562	3685	3597	3625	3609	3568	3590	3582	3622	3641	3707	3543	3614	3535	3509	3598	3528	3556	3417	3428	3476
3592	3512	3567	3662	3682	3682	3694	3691	3763	3771	3734	3794	3733	3653	3705	3544	3538	3617	3562	3617	3531	3561	3453	3495	3390	3536	3635	3454	3567	3524	3606	3622	3543	3682	3596	3660	3566	3583	3744	3643	3517	3610	3561	3584	3604	3479	3562	3463	3512	3438
3574	3600	3436	3670	3612	3678	3743	3689	3603	3716	3610	3586	3636	3711	3630	3565	3546	3614	3579	3561	3577	3639	3568	3440	3386	3627	3557	3526	3454	3656	3545	3572	3616	3540	3559	3697	3636	3722	3714	3609	3715	3636	3627	3580	3661	3574	3566	3462	3441	3428
3623	3561	3445	3703	3772	3652	3676	3769	3636	3595	3688	3673	3807	3745	3677	3668	3639	3502	3521	3481	3486	3544	3490	3515	3342	3439	3531	3488	3452	3520	3604	3615	3673	3593	3631	3719	3738	3663	3727	3699	3674	3720	3634	3605	3706	3559	3474	3509	3550	3501
3489	3502	3553	3497	3832	3702	3651	3660	3780	3770	3574	3647	3647	3866	3703	3584	3564	3532	3523	3547	3570	3499	3571	3476	3507	3427	3592	3608	3586	3603	3567	3739	3695	3671	3720	3613	3669	3769	3631	3747	3785	3706	3661	3632	3552	3642	3699	3612	3486	3602
3548	3609	3645	3706	3619	3733	3626	3561	3588	3693	3659	3667	3610	3626	3730	3522	3513	3588	3422	3537	3554	3358	3514	3431	3628	3569	3655	3559	3635	3569	3596	3548	3764	3819	3648	3652	3647	3700	3696	3665	3666	3734	3774	3730	3601	3608	3680	3647	3706	3707
3749	3447	3600	3701	3489	3643	3520	3590	3571	3573	3699	3654	3665	3628	3609	3544	3551	3491	3556	3474	3469	3291	3310	3432	3520	3492	3557	3669	3631	3659	3631	3550	3692	3608	3705	3756	3677	3662	3601	3646	3667	3691	3705	3632	3674	3573	3580	3742	3630	3805
3613	3403	3391	3379	3451	3526	3466	3639	3490	3668	3622	3680	3785	3580	3752	3594	3625	3483	3631	3587	3580	3663	3555	3525	3435	3509	3405	3542	3647	3710	3680	3683	3651	3636	3700	3637	3687	3649	3646	3716	3583	3645	3572	3581	3758	3593	3643	3691	3705	3637
3607	3520	3329	3307	3430	3542	3593	3521	3552	3670	3672	3628	3630	3707	3706	3475	3666	3665	3546	3594	3600	3694	3591	3632	3610	3598	3664	3595	3715	3707	3578	3649	3686	3613	3795	3661	3635	3631	3622	3713	3598	3594	3642	3591	3615	3621	3641	3627	3621	3579
3625	3410	3420	3362	3279	3428	3513	3563	3518	3624	3666	3653	3484	3585	3627	3532	3622	3680	3563	3563	3517	3564	3560	3687	3753	3701	3572	3600	3613	3711	3696	3581	3685	3603	3667	3590	3684	3622	3609	3627	3609	3578	3495	3498	3550	3697	3610	3504	3629	3576
3539	3496	3388	3430	3299	3385	3339	3370	3526	3551	3479	3513	3625	3573	3637	3531	3635	3642	3693	3829	3652	3618	3704	3774	3643	3835	3705	3683	3681	3827	3551	3678	3663	3615	3646	3647	3457	3606	3497	3562	3637	3464	3598	3545	3525	3475	3629	3541	3791	3436
3626	3565	3393	3418	3281	3386	3244	3399	3481	3661	3596	3689	3575	3659	3665	3576	3746	3664	3726	3701	3894	3674	3815	3826	3640	3777	3720	3680	3670	3745	3737	3745	3779	3569	3487	3680	3522	3566	3572	3447	3437	3459	3612	3638	3473	3472	3556	3559	3522	3411
3603	3453	3242	3223	3212	3377	3500	3558	3714	3639	3609	3596	3783	3626	3735	3721	3746	3731	3940	3863	3817	3821	3797	3808	3832	3883	3796	3742	3729	3750	3734	3689	3755	3746	3700	3621	3520	3560	3555	3427	3440	3471	3460	3456	3511	3359	3497	3473	3563	3575
3422	3437	3318	3229	3326	3324	3423	3521	3515	3592	3767	3668	3650	3532	3710	3689	3878	3689	3923	3835	3939	3812	3948	3990	3854	3831	3710	3726	3683	3806	3698	3813	3759	3780	3540	3571	3486	3437	3515	3523	3446	3435	3611	3584	3533	3460	3497	3468	3533	3612
3645	3458	3477	3397	3470	3427	3436	3377	3576	3612	3542	3593	3621	3583	3691	3768	3811	3721	3790	3758	3742	3782	3943	3944	3811	3815	3808	3807	3651	3724	3686	3634	3786	3687	3687	3658	3534	3550	3489	3426	3451	3361	3510	3507	3465	3581	3455	3475	3507	3516
3626	3436	3380	3394	3385	3357	3430	3515	3467	3486	3629	3549	3493	3682	3636	3631	3737	3805	3740	3790	3740	3863	3684	3759	3864	3800	3777	3797	3802	3761	3781	3662	3649	3679	3661	3636	3632	3464	3522	3471	3412	3446	3445	3466	3445	3525	3625	3606	3533	3601
3690	3469	3400	3441	3297	3415	3540	3572	3577	3629	3596	3627	3625	3606	3640	3798	3745	3782	3869	3810	3749	3777	3668	3738	3850	3782	3828	3928	3830	3946	3770	3687	3571	3573	3559	3777	3712	3681	3607	3487	3481	3489	3534	3416	3358	3426	3549	3540	3525	3533
3716	3504	3403	3322	3349	3377	3595	3628	3516	3669	3571	3578	3556	3686	3669	3711	3759	3797	3717	3789	3770	3767	3737	3575	3583	3645	3551	3721	3869	3777	3627	3673	3591	3602	3609	3471	3639	3562	3580	3624	3555	3403	3473	3409	3463	3516	3370	3528	3473	3491
3508	3445	3416	3342	3390	3615	3670	3631	3619	3717	3554	3611	3528	3545	3717	3835	3772	3736	3720	3721	3667	3860	3739	3792	3754	3607	3617	3574	3640	3762	3728	3661	3644	3622	3561	3569	3577	3565	3400	3481	3505	3361	3479	3509	3463	3371	3624	3514	3435	3626
3446	3403	3370	3428	3531	3603	3574	3658	3723	3530	3667	3598	3584	3593	3631	3568	3824	3676	3800	3713	3664	3630	3735	3717	3596	3622	3513	3549	3455	3642	3654	3613	3551	3450	3487	3400	3463	3489	3593	3401	3387	3340	3491	3450	3421	3467	3512	3478	3480	3517
3413	3349	3406	3440	3566	3654	3696	3642	3644	3524	3553	3498	3535	3636	3550	3569	3484	3658	3596	3747	3619	3672	3646	3655	3609	3610	3516	3630	3554	3502	3383	3538	3489	3473	3597	3501	3504	3384	3493	3370	3425	3423	3411	3434	3440	3406	3440	3424	3584	3588
3407	3359	3413	3489	3641	3583	3631	3602	3595	3557	3577	3474	3438	3507	3548	3538	3528	3630	3618	3585	3419	3508	3466	3540	3505	3447	3537	3609	3389	3526	3403	3484	3463	3504	3548	3496	3395	3269	3395	3379	3527	3435	3282	3324	3347	3366	3414	3498	3611	3559
3359	3401	3368	3522	3564	3576	3617	3654	3637	3446	3692	3531	3668	3624	3597	3642	3587	3577	3653	3536	3504	3517	3498	3408	3417	3377	3442	3516	3535	3445	3349	3403	3313	3358	3462	3536	3340	3498	3268	3496	3487	3308	3356	3268	3362	3451	3339	3487	3498	3502
3379	3410	3293	3448	3390	3452	3547	3542	3417	3447	3642	3644	3623	3629	3664	3719	3559	3634	3570	3584	3494	3459	3473	3340	3445	3424	3412	3474	3516	3366	3442	3350	3389	3459	3438	3361	3312	3458	3253	3345	3386	3314	3372	3237	3398	3364	3473	3299	3465	3330
3475	3308	3305	3373	3450	3533	3545	3546	3557	3618	3660	3664	3590	3590	3736	3771	3672	3505	3517	3503	3534	3501	3488	3481	3291	3357	3317	3259	3376	3486	3455	3294	3327	3261	3317	3296	3415	3342	3316	3260	3401	3345	3434	3304	3425	3278	3289	3308	3351	3343
3361	3273	3381	3315	3502	3498	3489	3602	3687	3690	3631	3626	3619	3655	3731	3639	3659	3668	3674	3629	3498	3398	3396	3548	3267	3296	3372	3368	3421	3409	3449	3396	3374	3383	3335	3291	3375	3332	3282	3232	3280	3160	3433	3313	3238	3260	3321	3314	3391	3388
3387	3279	3254	3312	3514	3424	3601	3609	3724	3692	3585	3637	3590	3702	3829	3652	3723	3831	3765	3654	3508	3650	3543	3411	3239	3390	3214	3260	3326	3333	3344	3362	3371	3411	3330	3266	3196	3306	3339	3480	3233	3316	3300	3211	3056	3353	3254	3267	3315	3398
3293	3296	3241	3426	3490	3406	3541	3671	3721	3647	3630	3569	3610	3636	3716	3804	3759	3752	3689	3806	3740	3662	3602	3595	3385	3489	3211	3182	3420	3350	3380	3341	3442	3135	3247	3159	3316	3421	3453	3237	3245	3264	3244	3197	3143	3214	3188	3213	3375	3285
3371	3430	3298	3425	3581	3591	3612	3645	3682	3659	3499	3651	3681	3662	3682	3674	3794	3838	3687	3740	3698	3657	3619	3574	3382	3400	3340	3440	3284	3397	3326	3465	3324	3432	3316	3214	3245	3345	3323	3336	3228	3149	3234	3274	3324	3330	3401	3205	3222	3288
3492	3462	3359	3470	3433	3600	3609	3639	3690	3659	3572	3594	3618	3514	3462	3654	3634	3759	3765	3693	3663	3682	3582	3667	3584	3394	3407	3414	3424	3312	3297	3306	3384	3277	3360	3263	3383	3342	3243	3320	3230	3246	3177	3292	3286	3248	3299	3340	3193	3264
3622	3529	3544	3399	3469	3666	3596	3522	3612	3666	3499	3450	3421	3487	3536	3622	3680	3551	3724	3630	3641	3698	3527	3614	3423	3464	3513	3484	3371	3384	3332	3315	3309	3283	3382	3302	3285	3346	3177	3371	3430	3375	3306	3284	3296	3325	3192	3160	3293	3264
3615	3492	3570	3568	3489	3545	3583	3551	3546	3600	3488	3444	3372	3411	3465	3559	3519	3470	3654	3665	3710	3744	3565	3598	3464	3494	3425	3505	3425	3424	3470	3423	3364	3323	3361	3347	3379	3279	3278	3360	3438	3257	3175	3266	3260	3252	3329	3151	3127	3275
3568	3533	3579	3571	3515	3539	3622	3605	3466	3464	3471	3404	3406	3316	3401	3535	3432	3463	3574	3566	3668	3582	3561	3454	3488	3486	3346	3474	3371	3463	3387	3259	3355	3501	3433	3533	3327	3319	3348	3486	3377	3282	3232	3266	3256	3366	3351	3235	3313	3425
3656	3552	3413	3688	3603	3598	3583	3630	3622	3525	3496	3374	3351	3292	3275	3365	3356	3343	3310	3475	3519	3461	3648	3508	3609	3410	3436	3363	3423	3407	3297	3413	3341	3317	3329	3472	3465	3324	3355	3426	3374	3342	3284	3270	3302	3447	3348	3302	3299	3346
3717	3586	3446	3489	3526	3634	3614	3594	3677	3497	3545	3405	3381	3319	3407	3334	3308	3233	3358	3284	3506	3307	3541	3392	3426	3475	3355	3481	3515	3360	3342	3323	3337	3358	3355	3437	3326	3419	3292	3467	3415	3321	3365	3412	3363	3374	3473	3364	3347	3288
3671	3548	3523	3501	3554	3498	3611	3509	3677	3495	3376	3447	3362	3331	3230	3278	3286	3200	3222	3355	3419	3381	3468	3372	3388	3482	3398	3504	3413	3328	3459	3314	3365	3280	3423	3332	3407	3318	3386	3355	3396	3358	3340	3375	3369	3477	3520	3336	3371	3424
3627	3544	3517	3390	3567	3541	3484	3642	3630	3545	3341	3347	3477	3226	3269	3232	3299	3355	3293	3271	3330	3327	3296	3483	3443	3462	3507	3352	3402	3383	3307	3410	3370	3330	3355	3419	3491	3333	3277	3455	3377	3428	3402	3259	3358	3480	3336	3379	3370	3423
3643	3527	3480	3428	3507	3582	3471	3558	3630	3560	3540	3501	3300	3364	3259	3304	3190	3295	3215	3311	3194	3293	3343	3400	3352	3422	3382	3476	3371	3301	3225	3346	3349	3327	3403	3436	3403	3209	3258	3394	3347	3467	3421	3380	3380	3403	3423	3422	3331	3401
3598	3569	3479	3546	3524	3479	3376	3395	3575	3553	3391	3588	3409	3276	3360	3321	3263	3318	3260	3248	3247	3278	3208	3342	3374	3339	3362	3361	3278	3278	3350	3351	3348	3287	3418	3470	3400	3315	3339	3328	3466	3485	3370	3347	3308	3378	3413	3369	3316	3385
3640	3609	3445	3461	3354	3352	3392	3415	3491	3515	3336	3421	3544	3429	3365	3300	3241	3295	3312	3292	3228	3322	3325	3284	3404	3322	3408	3306	3314	3246	3300	3237	3285	3258	3415	3323	3374	3266	3346	3366	3444	3439	3462	3272	3336	3416	3242	3284	3405	3337
3521	3578	3428	3452	3469	3374	3325	3492	3469	3397	3558	3529	3422	3351	3356	3285	3249	3270	3387	3314	3303	3323	3340	3387	3271	3439	3447	3348	3463	3354	3240	3341	3382	3331	3326	3420	3339	3213	3227	3269	3434	3485	3272	3304	3357	3375	3340	3252	3334	3441
3563	3689	3314	3415	3396	3316	3237	3425	3415	3433	3340	3475	3487	3416	3388	3379	3320	3295	3364	3365	3384	3308	3476	3517	3472	3364	3453	3334	3424	3394	3329	3400	3325	3418	3410	3307	3318	3378	3372	3342	3514	3457	3407	3314	3239	3298	3251	3286	3362	3348
3595	3568	3435	3455	3414	3401	3266	3307	3464	3317	3400	3323	3336	3421	3478	3377	3389	3184	3369	3306	3367	3365	3376	3493	3513	3441	3506	3509	3515	3322	3303	3316	3374	3355	3332	3411	3262	3346	3335	3341	3356	3334	3302	3307	3201	3336	3263	3317	3367	3381
3503	3492	3447	3515	3414	3380	3310	3346	3277	3329	3370	3357	3448	3375	3291	3314	3246	3377	3354	3447	3432	3446	3407	3509	3504	3448	3505	3593	3519	3423	3373	3415	3449	3519	3479	3410	3371	3352	3280	3460	3348	3420	3296	3232	3322	3255	3373	3248	3419	3399
3514	3510	3520	3432	3479	3323	3386	3291	3295	3333	3411	3338	3371	3430	3243	3353	3371	3390	3367	3398	3321	3565	3443	3480	3503	3560	3399	3487	3452	3439	3339	3381	3431	3350	3549	3528	3385	3364	3401	3396	3510	3425	3313	3296	3332	3360	3308	3375	3450	3149
3557	3502	3608	3590	3474	3398	3310	3375	3340	3270	3344	3261	3230	3328	3313	3337	3478	3441	3392	3396	3357	3351	3383	3300	3532	3468	3412	3473	3463	3467	3519	3421	3418	3492	3448	3453	3487	3386	3444	3494	3474	3432	3393	3338	3352	3262	3396	3225	3286	3322
3549	3467	3478	3513	3646	3477	3602	3440	3473	3389	3346	3333	3309	3333	3305	3471	3251	3508	3371	3392	3302	3393	3503	3467	3486	3538	3482	3536	3528	3400	3456	3442	3483	3545	3540	3547	3407	3510	3554	3442	3451	3361	3336	3297	3347	3392	3364	3433	3332	3388
3553	3413	3514	3507	3522	3606	3536	3424	3451	3405	3456	3432	3437	3367	3383	3289	3428	3419	3594	3486	3444	3353	3384	3508	3475	3530	3480	3461	3509	3386	3347	3521	3485	3458	3585	3524	3460	3513	3565	3538	3323	3533	3346	3354	3375	3467	3362	3389	3326	3384
3422	3413	3413	3552	3628	3664	3688	3531	3520	3501	3376	3248	3427	3417	3440	3357	3375	3473	3388	3538	3482	3306	3440	3589	3445	3433	3435	3311	3386	3423	3414	3563	3448	3618	3578	3491	3474	3424	3473	3513	3305	3470	3215	3452	3217	3281	3505	3239	3352	3375
3424	3293	3487	3431	3613	3600	3626	3670	3588	3475	3400	3454	3570	3332	3441	3470	3419	3487	3506	3413	3389	3463	3553	3384	3528	3521	3408	3428	3483	3320	3463	3462	3484	3517	3439	3389	3447	3464	3477	3405	3287	3404	3303	3283	3414	3450	3466	3291	3435	3310
3397	3434	3436	3459	3517	3546	3690	3437	3534	3508	3543	3472	3520	3447	3428	3486	3582	3554	3595	3431	3395	3463	3462	3428	3393	3381	3454	3414	3316	3305	3394	3427	3572	3417	3393	3291	3442	3440	3429	3289	3231	3374	3251	3416	3347	3395	3375	3443	3432	3364
3454	3294	3205	3323	3372	3462	3490	3559	3644	3498	3456	3472	3509	3365	3462	3532	3484	3474	3506	3616	3549	3494	3441	3522	3402	3406	3366	3250	3348	3354	3434	3463	3379	3371	3325	3457	3400	3442	3492	3456	3326	3233	3278	3380	3457	3413	3436	3493	3344	3327
3520	3492	3335	3396	3328	3460	3505	3558	3600	3573	3543	3528	3524	3504	3547	3562	3409	3540	3486	3492	3373	3391	3442	3469	3400	3267	3354	3332	3339	3356	3463	3446	3521	3338	3335	3411	3495	3472	3437	3223	3304	3311	3315	3298	3349	3426	3400	3430	3370	3381
3506	3364	3340	3296	3373	3383	3440	3517	3481	3643	3552	3492	3413	3383	3562	3549	3617	3438	3404	3520	3446	3322	3574	3459	3384	3305	3231	3425	3299	3438	3512	3494	3297	3344	3332	3328	3329	3575	3308	3324	3218	3332	3485	3318	3441	3341	3453	3483	3276	3242
3603	3490	3388	3376	3378	3394	3315	3512	3496	3495	3537	3380	3469	3406	3448	3465	3515	3316	3482	3413	3381	3454	3484	3469	3464	3460	3357	3432	3484	3523	3631	3537	3394	3344	3312	3450	3440	3455	3357	3369	3383	3395	3344	3528	3417	3321	3430	3445	3303	3432
3622	3668	3435	3354	3399	3399	3296	3432	3436	3553	3384	3315	3315	3351	3440	3401	3437	3384	3384	3413	3380	3394	3342	3411	3404	3376	3426	3561	3465	3459	3515	3417	3316	3368	3411	3409	3529	3459	3449	3361	3368	3331	3314	3282	3354	3368	3430	3360	3375	3312
3498	3445	3547	3415	3475	3427	3437	3386	3488	3412	3416	3331	3363	3342	3460	3374	3481	3325	3256	3393	3343	3348	3208	3548	3361	3299	3456	3494	3565	3369	3377	3367	3424	3438	3504	3510	3349	3402	3420	3306	3210	3327	3241	3424	3277	3565	3367	3400	3253	3333
3516	3495	3611	3500	3493	3528	3401	3545	3442	3511	3299	3316	3335	3253	3390	3432	3394	3399	3416	3401	3372	3271	3369	3268	3360	3302	3402	3486	3425	3363	3255	3334	3332	3286	3398	3325	3325	3377	3313	3361	3171	3218	3261	3354	3394	3428	3375	3380	3359	3378
3495	3618	3473	3596	3563	3639	3706	3473	3497	3533	3303	3279	3356	3344	3491	3393	3369	3317	3397	3426	3294	3298	3298	3360	3288	3389	3240	3325	3291	3233	3276	3400	3324	3380	3396	3278	3326	3325	3333	3403	3308	3296	3346	3227	3339	3307	3389	3349	3275	3401
3422	3264	3499	3572	3595	3653	3621	3560	3635	3559	3505	3448	3312	3411	3279	3300	3413	3467	3443	3374	3372	3369	3225	3313	3341	3141	3218	3289	3167	3180	3354	3266	3332	3376	3251	3233	3240	3276	3354	3358	3237	3257	3101	3366	3257	3411	3305	3347	3378	3326
3481	3382	3341	3523	3605	3505	3711	3530	3696	3512	3554	3519	3497	3505	3331	3342	3433	3451	3511	3399	3404	3380	3227	3305	3324	3299	3174	3281	3163	3240	3261	3352	3242	3314	3175	3261	3294	3376	3278	3272	3217	3241	3238	3253	3403	3279	3391	3382	3435	3222
3436	3507	3340	3386	3451	3430	3429	3561	3713	3567	3564	3359	3432	3449	3461	3274	3356	3391	3468	3445	3468	3295	3398	3206	3202	3213	3209	3273	3356	3389	3203	3174	3265	3155	3202	3109	3215	3310	3401	3300	3403	3337	3364	3293	3245	3152	3339	3435	3430	3360
3508	3424	3369	3426	3278	3381	3359	3313	3505	3561	3390	3484	3358	3404	3285	3348	3373	3267	3473	3397	3284	3270	3275	3238	3247	3369	3252	3205	3420	3321	3305	3246	3164	3298	3175	3328	3281	3227	3303	3292	3293	3306	3368	3236	3346	3295	3254	3274	3454	3440
3510	3502	3480	3437	3490	3272	3348	3317	3429	3443	3510	3578	3445	3546	3319	3308	3282	3279	3242	3341	3281	3298	3269	3281	3317	3422	3365	3409	3286	3232	3184	3224	3227	3156	3270	3274	3236	3279	3179	3267	3163	3340	3338	3214	3268	3282	3277	3207	3235	3174
3471	3440	3465	3528	3473	3409	3482	3377	3320	3360	3303	3431	3303	3423	3326	3221	3302	3288	3301	3321	3337	3319	3396	3308	3309	3328	3249	3272	3355	3260	3142	3280	3277	3258	3362	3272	3221	3204	3258	3243	3278	3112	3304	3259	3280	3114	3191	3191	3282	3156
3482	3456	3464	3463	3538	3415	3538	3433	3471	3365	3502	3379	3476	3475	3478	3400	3375	3359	3211	3357	3333	3359	3401	3338	3314	3207	3308	3255	3335	3383	3187	3258	3249	3345	3303	3273	3118	2999	3194	3255	3225	3208	3198	3247	3184	3252	3192	3105	3123	3091
3378	3249	3133	3350	3403	3575	3416	3508	3307	3422	3437	3458	3449	3386	3411	3376	3444	3546	3333	3436	3466	3282	3254	3224	3219	3173	3207	3214	3278	3185	3308	3195	3150	3175	3128	3276	3255	3201	3228	3153	3260	3220	3177	3164	3214	3134	3140	3154	3024	3185
3408	3295	3258	3291	3296	3475	3481	3404	3416	3566	3474	3428	3413	3391	3367	3305	3270	3459	3362	3446	3376	3280	3228	3311	3272	3252	3342	3339	3231	3270	3260	3337	3087	3153	3154	3164	3308	3183	3138	3008	3220	3170	3234	3183	3182	3170	3288	3132	3128	3256
3487	3370	3227	3389	3488	3505	3447	3580	3576	3527	3511	3367	3355	3409	3385	3276	3293	3356	3285	3416	3378	3231	3485	3273	3368	3328	3303	3228	3189	3228	3333	3171	3197	3184	3225	3221	3278	3217	3299	3218	3228	3217	3244	3228	3280	3246	3240	3311	3281	3211
3317	3378	3383	3368	3359	3452	3533	3366	3523	3477	3489	3529	3342	3353	3282	3298	3398	3365	3250	3287	3335	3301	3291	3410	3351	3310	3381	3277	3263	3425	3262	3232	3183	3205	3286	3324	3416	3151	3245	3230	3171	3149	3132	3182	3270	3292	3217	3336	3190	3315
3369	3438	3409	3311	3361	3383	3353	3408	3566	3521	3483	3582	3594	3472	3551	3425	3419	3397	3456	3424	3339	3343	3294	3312	3369	3327	3393	3332	3315	3280	3317	3218	3188	3155	3216	3296	3203	3176	3265	3207	3201	3149	3202	3275	3219	3203	3154	3241	3160	3313
3270	3283	3329	3373	3214	3302	3419	3382	3531	3458	3530	3568	3434	3440	3518	3408	3488	3490	3446	3381	3333	3399	3250	3274	3266	3226	3246	3342	3284	3271	3272	3126	3233	3259	3189	3130	3144	3209	3216	3278	3186	3028	3144	3188	3170	3124	3167	3126	3155	3186
3244	3237	3258	3281	3308	3357	3302	3457	3419	3531	3465	3402	3521	3424	3515	3496	3578	3659	3611	3437	3363	3342	3254	3272	3343	3222	3247	3286	3320	3274	3214	3156	3078	3166	3272	3084	3079	3165	3172	3147	3105	3029	3130	3047	3021	3111	3131	3122	3124	3233
3265	3345	3218	3215	3225	3394	3471	3444	3406	3363	3358	3430	3390	3479	3406	3423	3619	3623	3496	3497	3315	3406	3377	3373	3361	3308	3141	3284	3279	3224	3263	3057	3213	3114	3282	3136	3097	3199	2978	3073	3119	3046	3185	3076	2995	3075	3146	3120	3099	3122
3422	3201	3182	3287	3308	3276	3296	3417	3594	3512	3472	3494	3456	3451	3389	3386	3448	3579	3529	3500	3432	3411	3469	3407	3435	3452	3354	3274	3340	3389	3268	3254	3238	3140	3171	3166	3143	3100	3059	3095	3101	3107	3004	3104	3131	3233	3094	3051	3133	3129
3285	3307	3269	3348	3132	3250	3259	3333	3405	3512	3637	3469	3468	3417	3369	3433	3430	3504	3542	3438	3478	3464	3479	3548	3413	3449	3262	3408	3368	3263	3329	3360	3317	3220	3144	3206	3183	3242	3028	3225	2968	3144	3067	3229	3224	3150	3305	3142	3156	3153
3326	3182	3177	3271	3266	3258	3315	3254	3378	3408	3459	3514	3491	3423	3530	3482	3486	3500	3378	3398	3547	3340	3369	3493	3454	3434	3419	3440	3429	3452	3317	3294	3387	3427	3279	3161	3297	3271	3294	3202	3141	3191	3149	3311	3276	3290	3208	3303	3163	3206
3285	3230	3179	3310	3306	3290	3362	3348	3385	3462	3483	3503	3532	3496	3528	3410	3412	3449	3460	3474	3234	3372	3166	3389	3340	3473	3443	3434	3478	3366	3390	3309	3385	3352	3189	3238	3334	3280	3244	3339	3233	3312	3389	3129	3369	3282	3369	3188	3232	3223
3320	3207	3207	3247	3208	3251	3358	3389	3442	3545	3424	3504	3556	3495	3478	3572	3447	3619	3557	3498	3446	3547	3414	3402	3335	3429	3451	3433	3370	3315	3347	3408	3323	3367	3216	3311	3445	3167	3125	3085	3056	3299	3179	3219	3207	3207	3205	3217	3181	3357
3353	3259	3082	3180	3175	3309	3284	3336	3356	3491	3577	3454	3471	3510	3456	3476	3663	3551	3545	3601	3636	3478	3489	3445	3438	3446	3431	3374	3412	3394	3375	3276	3458	3366	3291	3242	3280	3139	3139	3161	3220	3177	3206	3236	3143	3186	3171	3264	3225	3332
3238	3209	3037	3163	3201	3277	3247	3255	3419	3464	3565	3502	3517	3567	3542	3555	3513	3489	3605	3503	3585	3452	3567	3435	3491	3497	3569	3388	3430	3355	3281	3323	3297	3352	3222	3215	3237	3279	3197	3184	3147	3311	3207	3197	3324	3322	3247	3233	3209	3255
3194	3109	3106	3159	3226	3246	3260	3248	3267	3241	3443	3499	3648	3573	3589	3403	3629	3513	3481	3617	3552	3585	3544	3550	3437	3487	3480	3330	3389	3464	3360	3468	3309	3495	3250	3219	3220	3187	3296	3162	3350	3247	3196	3337	3181	3335	3260	3253	3323	3224
3264	3132	3095	3188	3265	3146	3346	3187	3177	3400	3347	3421	3522	3500	3434	3546	3512	3490	3586	3515	3590	3528	3522	3434	3531	3464	3316	3504	3380	3427	3331	3407	3285	3346	3305	3256	3306	3297	3231	3225	3397	3311	3405	3293	3238	3386	3265	3121	3182	3245
3297	3101	3103	3092	3207	3184	3248	3168	3264	3338	3376	3346	3453	3380	3476	3404	3398	3637	3566	3629	3557	3548	3473	3589	3462	3473	3594	3335	3505	3434	3295	3331	3423	3374	3380	3435	3351	3304	3313	3312	3397	3315	3277	3476	3187	3296	3221	3273	3248	3272
3403	3234	3139	3116	3175	3230	3296	3350	3287	3284	3389	3296	3371	3502	3377	3374	3393	3632	3566	3602	3581	3624	3658	3668	3558	3644	3649	3616	3475	3576	3435	3263	3408	3386	3369	3306	3478	3346	3268	3319	3463	3435	3483	3355	3295	3421	3396	3312	3421	3445
3334	3166	3131	3117	3260	3276	3255	3220	3259	3340	3254	3398	3330	3456	3374	3440	3386	3408	3426	3523	3566	3491	3617	3545	3622	3469	3541	3497	3462	3535	3285	3455	3449	3301	3496	3489	3573	3484	3409	3370	3390	3431	3453	3390	3345	3329	3415	3260	3347	3505
3358	3159	3137	3132	3146	3117	3339	3240	3294	3208	3288	3414	3328	3422	3305	3354	3345	3407	3511	3486	3437	3498	3503	3493	3452	3529	3483	3452	3525	3427	3442	3449	3404	3367	3511	3322	3528	3359	3320	3461	3367	3361	3554	3511	3343	3351	3345	3425	3368	3445
3259	3147	3241	3214	3182	3383	3171	3345	3353	3368	3308	3388	3255	3411	3432	3377	3368	3334	3490	3460	3515	3522	3500	3422	3451	3374	3361	3353	3486	3414	3354	3375	3299	3355	3336	3453	3431	3306	3387	3399	3416	3324	3346	3277	3377	3275	3214	3330	3307	3435
3478	3209	3209	3088	3237	3173	3217	3259	3383	3268	3142	3306	3255	3298	3249	3238	3321	3384	3416	3494	3497	3535	3440	3335	3507	3411	3470	3349	3398	3310	3441	3379	3424	3378	3355	3357	3367	3321	3372	3355	3264	3335	3318	3393	3332	3220	3350	3303	3297	3211
3356	3427	3210	3218	3124	3336	3222	3396	3215	3350	3251	3165	3173	3348	3315	3357	3441	3371	3432	3430	3423	3470	3434	3414	3529	3500	3536	3508	3316	3403	3351	3403	3314	3293	3314	3352	3438	3380	3321	3261	3317	3277	3266	3349	3343	3398	3181	3252	3437	3229
3407	3332	3341	3252	3175	3222	3165	3163	3310	3267	3394	3309	3359	3193	3346	3316	3329	3468	3388	3349	3527	3394	3338	3442	3273	3491	3493	3385	3376	3345	3381	3319	3334	3394	3409	3290	3411	3235	3250	3223	3361	3277	3218	3267	3320	3280	3267	3162	3223	3158
3454	3374	3399	3349	3360	3243	3349	3202	3265	3251	3217	3228	3152	3278	3170	3333	3247	3491	3334	3333	3337	3342	3390	3306	3402	3364	3310	3353	3301	3378	3277	3334	3261	3314	3385	3184	3325	3284	3281	3203	3265	3217	3343	3259	3246	3256	3271	3139	3216	3155
3459	3462	3270	3338	3295	3241	3332	3333	3363	3344	3374	3242	3323	3331	3285	3268	3240	3385	3323	3317	3267	3350	3342	3370	3292	3270	3270	3392	3233	3309	3416	3202	3315	3321	3242	3288	3168	3259	3280	3207	3178	3169	3206	3262	3271	3271	3327	3127	3256	3238
3353	3417	3319	3328	3424	3276	3447	3419	3326	3319	3348	3290	3359	3223	3311	3255	3233	3227	3293	3308	3291	3333	3238	3305	3298	3243	3328	3251	3342	3266	3297	3251	3307	3292	3199	3192	3217	3180	3179	3189	3230	3228	3283	3266	3266	3152	3225	3237	3209	3169
3284	3373	3115	3452	3332	3368	3314	3348	3380	3296	3360	3268	3472	3453	3360	3212	3312	3277	3293	3202	3256	3333	3292	3290	3229	3238	3250	3397	3301	3341	3308	3281	3307	3330	3308	3197	3298	3181	3076	3224	3047	3223	3309	3227	3350	3243	3222	3234	3103	3075
3423	3319	3319	3384	3349	3357	3277	3522	3360	3397	3404	3484	3403	3339	3251	3256	3239	3164	3273	3279	3260	3269	3190	3220	3138	3325	3217	3185	3229	3269	3198	3214	3227	3376	3245	3260	3215	3241	3164	3292	3174	3233	3211	3255	3152	3197	3098	3204	3043	3215
3303	3292	3286	3330	3379	3468	3523	3492	3466	3508	3593	3345	3289	3329	3325	3419	3321	3314	3279	3204	3260	3291	3194	3235	3230	3236	3183	3293	3279	3309	3187	3244	3117	3189	3139	3173	3061	3172	3151	3270	3197	3115	3140	3182	3109	3087	3086	2937	3104	3116
3365	3304	3335	3348	3506	3401	3409	3412	3481	3485	3420	3364	3546	3446	3393	3411	3275	3314	3277	3219	3370	3188	3243	3244	3341	3142	3244	3324	3244	3135	3054	3108	3117	3186	3133	3260	3149	3167	3055	3112	3123	3138	3013	3115	3149	3099	3003	3132	3095	2979
3352	3222	3206	3328	3396	3408	3294	3399	3409	3342	3312	3307	3461	3338	3352	3353	3271	3332	3270	3359	3434	3250	3181	3248	3273	3248	3252	3212	3182	3274	3220	3043	3182	3162	3156	3219	3132	3199	3020	3043	3195	3180	3061	3175	3049	3051	3059	3042	3097	3143
3293	3183	3294	3374	3529	3472	3359	3343	3354	3360	3353	3422	3363	3519	3468	3439	3328	3347	3350	3323	3315	3362	3287	3181	3239	3256	3197	3281	3232	3243	3131	3213	3137	3249	3198	3132	3054	3167	3044	3160	3130	3125	3101	3068	3094	3088	3101	3086	3051	3076
3296	3199	3160	3267	3417	3445	3386	3480	3405	3375	3366	3440	3381	3496	3422	3389	3374	3182	3295	3339	3405	3384	3242	3309	3220	3328	3283	3125	3216	3221	3232	3149	3241	3224	3146	3068	3156	3168	3176	3166	3170	3175	3200	3210	3195	3184	3132	3062	3075	3071
3205	3212	3144	3186	3263	3287	3271	3366	3424	3404	3420	3500	3465	3473	3437	3470	3349	3226	3404	3405	3364	3291	3249	3233	3302	3301	3323	3204	3310	3183	3240	3223	3184	3256	3211	3108	3138	3158	3124	3134	3130	3137	3173	3232	3120	3119	3118	3167	3207	3121
3111	3165	3102	3197	3162	3246	3382	3370	3431	3373	3379	3465	3503	3494	3538	3519	3454	3390	3482	3432	3454	3361	3324	3184	3238	3404	3330	3309	3233	3185	3167	3281	3213	3227	3190	3271	3252	3204	3118	3225	3189	3193	3305	3058	3156	3156	3140	3213	3175	3237
3159	3046	3065	3147	3148	3278	3301	3382	3300	3319	3293	3526	3355	3489	3569	3423	3541	3485	3376	3367	3326	3501	3420	3248	3349	3234	3346	3318	3193	3144	3319	3134	3231	3226	3199	3246	3332	3241	3180	3108	3239	3128	3215	3248	3240	3272	3132	3155	3139	3267
3243	3079	3043	3161	3159	3149	3264	3318	3278	3422	3235	3407	3298	3464	3416	3356	3390	3533	3384	3436	3383	3374	3378	3318	3400	3360	3342	3244	3243	3273	3234	3181	3231	3199	3176	3271	3181	3243	3215	3231	3257	3274	3332	3337	3136	3305	3189	3195	3158	3214
3399	3117	3087	3235	3126	3218	3282	3302	3242	3325	3219	3351	3316	3315	3428	3330	3258	3405	3340	3307	3431	3405	3401	3365	3274	3379	3417	3399	3420	3221	3176	3139	3254	3327	3224	3323	3285	3203	3198	3152	3296	3353	3261	3237	3237	3228	3278	3214	3273	3363
3312	3319	3134	3270	3327	3298	3216	3149	3284	3176	3187	3284	3258	3325	3217	3254	3214	3337	3258	3385	3423	3476	3357	3293	3337	3379	3297	3261	3367	3324	3386	3243	3309	3256	3414	3231	3239	3235	3236	3258	3328	3260	3443	3309	3322	3322	3309	3396	3231	3300
3273	3286	3143	3265	3232	3331	3198	3296	3258	3219	3232	3209	3153	3157	3148	3374	3258	3282	3265	3320	3204	3263	3333	3261	3370	3250	3302	3194	3304	3286	3292	3312	3188	3230	3337	3313	3333	3277	3372	3252	3290	3365	3317	3375	3298	3362	3347	3379	3422	3275
3361	3353	3203	3258	3212	3327	3309	3224	3177	3217	3161	3215	3076	3288	3313	3291	3280	3123	3279	3234	3244	3241	3302	3263	3280	3213	3252	3260	3381	3342	3320	3385	3337	3331	3305	3363	3282	3330	3258	3330	3264	3398	3329	3245	3193	3376	3302	3328	3405	3333
3405	3317	3344	3403	3338	3222	3180	3284	3152	3173	3041	3138	3134	3181	3202	3244	3300	3238	3248	3260	3208	3239	3292	3197	3310	3216	3199	3172	3215	3408	3192	3170	3142	3251	3256	3273	3299	3234	3335	3230	3182	3210	3270	3274	3225	3333	3394	3427	3344	3336
3383	3348	3187	3394	3303	3249	3334	3196	3203	3147	3225	3141	3120	3216	3330	3092	3202	3163	3314	3328	3229	3264	3263	3256	3302	3210	3276	3205	3276	3206	3242	3307	3298	3217	3199	3219	3317	3223	3294	3308	3230	3328	3193	3230	3234	3214	3390	3342	3280	3270
3498	3310	3310	3328	3277	3343	3295	3243	3199	3324	3166	3216	3089	3190	3248	3249	3337	3083	3225	3260	3252	3266	3354	3341	3353	3276	3161	3251	3082	3174	3221	3142	3048	3138	3293	3145	3282	3179	3239	3095	3120	3107	3295	3139	3202	3160	3182	3251	3293	3200
3469	3457	3277	3292	3324	3292	3337	3338	3191	3206	3167	3139	3150	3270	3247	3253	3324	3192	3194	3225	3184	3191	3232	3289	3228	3153	3254	3142	3123	3121	3206	3171	3122	3233	3100	3029	3228	3194	3093	3101	3140	3127	3215	3213	3222	3205	3171	3124	3158	3173
3413	3398	3180	3424	3419	3510	3338	3271	3297	3266	3341	3359	3320	3375	3384	3247	3278	3207	3243	3159	3230	3282	3109	3258	3176	3155	3089	3092	3002	3154	3097	3166	3127	3092	3154	3084	3106	3217	3141	3080	3033	3019	3187	3142	3150	3047	3094	3192	3251	3252
3378	3198	3252	3343	3373	3542	3429	3425	3410	3352	3270	3372	3415	3298	3466	3434	3319	3181	3240	3273	3199	3164	3160	3197	3083	3179	3261	3047	3175	3080	3027	3148	3030	3043	3037	3159	3134	3063	3116	3114	3099	3100	3203	3183	3218	3310	3205	3165	3213	3117
3385	3265	3316	3379	3418	3362	3466	3477	3456	3538	3447	3373	3458	3348	3427	3475	3386	3394	3129	3245	3265	3118	3210	3150	3175	3172	3118	3044	3090	3076	2988	3139	3115	2934	3059	3103	3158	3201	3150	3153	3185	2960	3167	3225	3185	3273	3085	3142	3213	3119
3359	3378	3408	3284	3381	3367	3342	3406	3544	3507	3361	3389	3421	3523	3473	3429	3360	3318	3272	3194	3261	3250	3159	3155	3066	3168	3045	3013	3059	3113	3183	3112	3022	3067	3037	3174	3066	3129	3223	3184	3197	3212	3089	3243	3127	3205	3184	3319	3215	3229
3334	3362	3280	3343	3250	3377	3411	3523	3482	3517	3343	3518	3346	3411	3488	3375	3399	3263	3302	3219	3166	3297	3159	3192	3258	3096	3131	3111	3165	3136	3193	3196	3108	3137	3132	3032	3294	3214	3233	3169	3188	3145	3189	3168	3291	3226	3193	3239	3172	3324
3322	3416	3263	3391	3254	3396	3327	3403	3274	3415	3253	3305	3327	3450	3393	3375	3363	3323	3412	3198	3240	3284	3313	3243	3283	3225	3117	3178	3163	3235	3064	3163	3180	3184	3188	3204	3171	3285	3276	3230	3230	3267	3322	3262	3223	3236	3344	3439	3241	3302
3376	3406	3364	3406	3300	3372	3341	3336	3355	3372	3212	3276	3349	3365	3358	3222	3298	3187	3409	3365	3306	3414	3199	3315	3240	3339	3258	3205	3205	3362	3307	3268	3324	3322	3193	3232	3315	3354	3292	3246	3404	3252	3332	3262	3265	3236	3442	3374	3359	3354
3467	3386	3354	3480	3156	3298	3313	3210	3318	3290	3329	3231	3265	3334	3255	3307	3288	3308	3367	3281	3384	3308	3400	3378	3382	3402	3320	3317	3286	3338	3414	3342	3256	3257	3308	3332	3273	3329	3301	3296	3385	3319	3255	3267	3317	3332	3412	3274	3368	3317
3464	3471	3438	3354	3357	3197	3205	3207	3280	3276	3113	3328	3224	3268	3247	3294	3429	3387	3393	3402	3299	3362	3465	3396	3378	3317	3315	3415	3392	3351	3368	3398	3404	3407	3308	3421	3337	3384	3286	3446	3238	3172	3301	3244	3428	3470	3393	3351	3311	3345
3416	3335	3357	3319	3212	3254	3229	3332	3203	3209	3184	3138	3232	3380	3282	3316	3339	3274	3486	3292	3345	3349	3462	3498	3473	3477	3352	3367	3383	3315	3292	3371	3454	3411	3455	3432	3380	3265	3237	3316	3286	3344	3258	3365	3405	3360	3461	3265	3417	3324
3430	3376	3259	3266	3319	3265	3258	3267	3171	3293	3194	3181	3365	3245	3359	3354	3450	3456	3387	3448	3279	3453	3346	3345	3476	3364	3316	3358	3408	3328	3297	3390	3464	3419	3435	3360	3462	3299	3311	3250	3399	3174	3210	3343	3253	3411	3307	3353	3331	3283
3511	3309	3274	3299	3275	3284	3327	3300	3341	3295	3430	3328	3315	3224	3288	3266	3382	3395	3411	3489	3323	3337	3363	3418	3444	3363	3342	3289	3218	3187	3280	3314	3333	3284	3288	3370	3167	3325	3278	3281	3144	3265	3245	3176	3321	3255	3271	3264	3233	3334
3488	3319	3296	3310	3277	3329	3263	3286	3329	3400	3324	3300	3399	3335	3226	3255	3373	3302	3274	3357	3387	3280	3344	3306	3302	3280	3337	3269	3246	3279	3272	3286	3252	3211	3145	3136	3287	3230	3245	3068	3141	3186	3268	3167	3028	3244	3303	3199	3254	3218
3470	3408	3296	3264	3226	3297	3371	3285	3399	3399	3403	3291	3377	3400	3318	3282	3283	3277	3343	3305	3376	3252	3170	3233	3338	3303	3230	3162	3154	3177	3215	3155	3222	3162	3204	3189	3196	3146	3196	3108	3199	3226	3149	3076	3229	3192	3227	3071	3187	3030
3298	3329	3337	3252	3325	3430	3414	3500	3524	3448	3229	3385	3498	3371	3304	3319	3370	3280	3218	3218	3234	3209	3207	3166	3318	3148	3148	3153	3100	3163	3162	3181	3114	3126	3049	3070	3072	3000	3130	3123	3077	3120	3014	3117	3175	3160	3198	3071	3088	3151
3347	3425	3176	3241	3388	3407	3536	3322	3462	3568	3520	3433	3423	3480	3385	3358	3344	3401	3241	3284	3170	3118	3197	3153	3105	3073	3104	3084	3099	3040	3132	3205	3207	3193	3138	3172	3068	2910	3064	3075	3147	3179	3180	3095	3189	3154	2995	3127	3101	3065
3435	3386	3219	3214	3407	3341	3436	3483	3470	3605	3382	3470	3517	3502	3425	3361	3463	3387	3295	3168	3184	3122	3224	3168	3110	3148	3060	3282	3057	3081	3032	3220	3128	3126	3156	3139	3079	3110	3142	3100	3105	2950	3105	3149	3099	3156	3103	3171	3117	3198
3258	3222	3195	3178	3337	3263	3415	3459	3470	3401	3477	3439	3418	3529	3415	3406	3303	3459	3306	3285	3191	3232	3216	3090	3141	3196	3199	3107	3180	2993	3178	3229	3103	3197	3083	3066	3052	3260	3161	3096	3016	3120	3077	3031	3154	3195	3162	3160	3240	3208
3307	3322	3187	3287	3353	3277	3315	3432	3501	3384	3457	3439	3353	3393	3224	3375	3297	3203	3261	3080	3214	3332	3294	3227	3183	3203	3238	3224	3147	3191	3093	3190	3264	3128	3158	3150	3137	3112	3176	3215	3225	3094	3153	3192	3163	3260	3207	3166	3292	3213
3275	3278	3294	3250	3376	3209	3243	3355	3443	3417	3535	3374	3414	3268	3343	3319	3332	3359	3324	3188	3240	3286	3166	3337	3165	3242	3243	3194	3227	3211	3251	3158	3214	3138	3206	3211	3238	3299	3269	3231	3240	3304	3186	3291	3237	3254	3147	3295	3354	3366
3399	3213	3310	3299	3305	3240	3193	3251	3285	3264	3264	3281	3244	3208	3286	3187	3209	3218	3309	3251	3207	3192	3272	3330	3239	3302	3226	3377	3307	3248	3328	3207	3241	3255	3269	3151	3266	3291	3354	3307	3260	3207	3274	3208	3312	3346	3255	3335	3367	3367
3435	3360	3319	3214	3263	3185	3204	3120	3261	3206	3187	3186	3207	3160	3164	3201	3153	3257	3258	3170	3282	3280	3307	3258	3173	3278	3278	3272	3277	3304	3253	3253	3385	3291	3212	3114	3212	3327	3363	3199	3225	3169	3278	3308	3246	3227	3264	3355	3248	3363
3548	3413	3312	3371	3325	3190	3233	3215	3190	3079	3128	3133	3061	3074	3024	3038	3176	3128	3134	3160	3325	3222	3277	3301	3345	3297	3289	3288	3313	3391	3288	3344	3312	3279	3126	3199	3244	3212	3335	3297	3157	3342	3249	3279	3237	3270	3234	3326	3241	3316
3503	3323	3317	3293	3337	3111	3183	3165	3191	3147	3181	3124	3215	3049	3073	3104	2943	3237	3249	3063	3051	3232	3244	3280	3150	3259	3251	3301	3240	3244	3352	3260	3230	3177	3147	3127	3275	3352	3136	3204	3313	3226	3218	3276	3269	3293	3400	3250	3344	3335
3413	3402	3273	3376	3329	3300	3189	3148	3165	3167	3210	3165	3240	3099	3110	3010	3181	3197	3097	3159	3198	3135	3271	3167	3215	3184	3147	3177	3171	3264	3272	3212	3268	3119	3238	3126	3226	3302	3236	3228	3226	3199	3207	3198	3285	3164	3256	3274	3265	3104
3538	3374	3364	3295	3289	3154	3139	3188	3152	3185	3182	3183	3096	3035	3033	3132	3239	3128	3206	3262	3181	3177	3124	3117	3232	3129	3177	3116	3148	3277	3201	3258	3155	3022	3122	3143	3115	3201	3225	3267	3197	3200	3117	3123	3200	3209	3237	3150	3166	3300
3453	3276	3354	3407	3285	3206	3299	3240	3246	3250	3254	3309	3371	3126	3232	3194	3212	3154	3233	3262	3228	3243	3131	3167	3093	3128	3051	3066	2985	3052	3087	3193	3018	3108	3046	3102	3004	3279	3098	3090	3134	3185	3075	3050	3144	3094	3101	3169	3219	3044
3338	3310	3233	3188	3154	3172	3220	3191	3275	3278	3377	3324	3224	3342	3266	3228	3182	3154	3249	3209	3315	3159	3174	3162	3109	3173	3084	3118	3079	3052	3082	3055	3110	3088	3054	3029	3103	3050	2973	3105	2994	3086	3081	3146	2993	3030	3212	3205	3173	2992
3466	3330	3153	3165	3278	3208	3225	3296	3245	3484	3379	3377	3349	3356	3419	3378	3332	3330	3271	3292	3209	3274	3211	3118	3173	3196	3077	2970	3109	3075	2982	3165	2988	3069	2974	2949	3079	3099	2991	3091	3113	2956	3144	3131	3077	3144	3127	3117	3143	3115
3316	3266	3139	3282	3390	3310	3279	3195	3347	3374	3352	3383	3366	3371	3270	3257	3146	3397	3167	3247	3355	3202	3182	3220	3144	3123	3054	3116	3000	3021	3104	3077	2997	3057	3054	3031	3047	3047	3081	2999	3040	3104	3088	3113	3156	3168	3293	3161	3042	3109
3322	3304	3177	3139	3226	3284	3343	3171	3307	3388	3477	3300	3312	3334	3285	3146	3250	3237	3138	3258	3120	3207	3036	3267	3188	3159	3148	3116	3089	3037	3143	3135	3113	3037	3069	3102	3065	3096	3213	3120	3141	3300	3171	3082	3212	3153	3128	3189	3172	3196
3174	3203	3107	3257	3021	3201	3280	3247	3305	3313	3282	3303	3385	3314	3469	3254	3178	3213	3217	3245	3261	3163	3237	3184	3261	3187	3142	3129	3082	3149	3184	3186	3163	3149	3028	3171	3053	3110	3180	3234	3186	3150	3255	3116	3350	3249	3267	3146	3164	3158
3385	3318	3154	3090	3160	3125	3310	3274	3354	3313	3367	3341	3193	3351	3331	3335	3234	3253	3269	3300	3153	3263	3100	3145	3236	3114	3172	3144	3152	3134	3229	3188	3153	3167	3259	3190	3280	3196	3216	3165	3252	3173	3286	3199	3278	3256	3223	3353	3251	3246
3389	3306	3199	3181	3329	3105	3238	3291	3327	3390	3341	3376	3326	3297	3188	3193	3239	3179	3183	3184	3065	3125	3017	3047	3071	3166	3135	3181	3139	3160	3217	3283	3262	3249	3282	3199	3239	3333	3314	3273	3226	3265	3349	3178	3238	3239	3186	3244	3298	3222
3247	3241	3260	3106	3224	3216	3083	3288	3307	3313	3349	3313	3372	3304	3329	3336	3245	3130	3174	3211	3167	3104	3167	3123	3158	3078	3195	3151	3048	3133	3231	3254	3175	3206	3294	3212	3228	3352	3249	3227	3360	3273	3270	3301	3133	3202	3252	3276	3273	3265
3322	3244	3272	3353	3346	3258	3134	3323	3154	3293	3283	3164	3270	3232	3271	3266	3107	3246	3062	3264	3085	3120	3223	3101	2995	3160	3114	3091	3150	3074	3154	3117	3311	3183	3255	3252	3295	3367	3268	3224	3269	3275	3299	3178	3252	3140	3187	3148	3161	3223
3249	3270	3208	3242	3280	3211	3271	3267	3222	3256	3292	3191	3206	3173	3237	3129	3186	3227	3064	3107	3065	3130	3117	3100	3186	3128	3277	3133	3130	3150	3149	3155	3184	3186	3282	3271	3187	3076	3197	3174	3199	3257	3215	3253	3217	3193	3188	3229	3262	3156
3264	3282	3234	3260	3181	3226	3126	3300	3242	3367	3119	3270	3195	3149	3166	3229	3318	3167	3151	3150	3151	3133	3153	3217	3190	3256	3079	3162	3141	3099	3134	3034	3250	3095	3253	3126	3227	3150	3190	3201	3258	3302	3177	3264	3279	3168	3093	3213	3221	3205
3324	3288	3076	3151	3144	3181	3101	3190	3282	3212	3254	3140	3182	3092	3114	3186	3131	3034	3110	3009	3153	3093	3006	3117	3170	3103	3127	3123	3259	3213	3146	3097	3174	3102	3028	3127	3214	3118	3127	3281	3136	3135	3167	3183	3264	3208	3268	3107	3141	3338
3354	3349	3082	3067	3000	3119	3043	3160	3266	3352	3175	3146	3187	3140	3072	3106	3224	3171	3070	3053	3225	3111	3198	3151	3174	3212	3194	3244	3295	3265	3267	3163	3184	3150	3094	3239	3210	3092	3182	3074	3079	3233	3159	3171	3312	3211	3236	3337	3180	3240
3299	3255	3269	3122	2985	3013	3093	2997	3146	3314	3189	3140	3118	3011	3059	3166	3101	3155	3204	3029	3085	2960	3166	3118	3134	3111	3149	3307	3307	3357	3310	3309	3115	3124	3105	3104	3201	3180	3187	3071	3078	3133	3298	3248	3238	3218	3289	3334	3340	3229
3358	3301	3151	3125	3217	3027	3006	3146	3226	3278	3082	3040	3029	3070	3059	3204	3172	3278	3110	3204	3105	3203	3135	3183	3202	3152	3160	3188	3243	3331	3316	3306	3133	3253	3149	3371	3338	3203	3133	3271	3176	3211	3331	3280	3261	3270	3231	3330	3248	3314
3182	3142	3142	3184	3242	3163	3165	3071	2978	3102	3293	3216	3215	3057	2917	3025	3024	3040	3042	2994	3119	3086	3151	3234	3105	3209	3193	3291	3314	3328	3270	3332	3240	3206	3249	3305	3201	3202	3202	3326	3129	3210	3265	3307	3264	3213	3215	3301	3256	3381
3300	3175	3173	3204	3179	3111	3244	3133	3126	3094	3107	3174	3121	3153	3191	3117	3299	3235	3175	3157	3219	3179	3239	3243	3135	3133	3147	3220	3185	3329	3332	3145	3233	3217	3065	3193	3212	3306	3209	3293	3096	3207	3126	3230	3188	3311	3293	3349	3326	3288
3210	3084	3199	3262	3192	3238	3163	3096	3021	3172	3209	3251	3169	2983	2914	3011	2932	3036	3107	2919	2981	2898	3042	3159	3062	3214	3122	3244	3271	3113	3251	3311	3255	3252	3240	3190	3265	3172	3172	3254	3189	3165	3242	3208	3159	3162	3250	3230	3291	3115
3262	3280	3096	3214	3315	3307	3313	3207	3162	3146	3022	3090	3310	3206	3385	3297	3305	3247	3198	3249	3203	3169	3304	3151	3280	3156	3091	3182	3222	3312	3298	3159	3241	3160	3182	3216	3141	3216	3130	3274	3226	3258	3076	3205	3179	3129	3191	3140	3175	3176
3252	3176	3169	3153	3358	3368	3282	3198	3145	3192	3039	3229	3110	3111	3056	2987	3027	2970	3082	3114	3040	2899	3092	3112	3152	3205	3277	3240	3296	3166	3189	3303	3137	3113	3210	3181	3203	3195	3296	3266	3089	3230	3125	2979	3178	3132	3152	3127	3145	3132
3398	3334	3079	3191	3149	3243	3180	3352	3325	3155	3160	3068	3108	3365	3256	3283	3271	3210	3339	3287	3265	3355	3359	3373	3268	3141	3206	3279	3295	3230	3328	3111	3201	3324	3157	3098	3158	3237	3187	3189	3241	3092	3255	3179	3186	3102	3141	3100	3146	3143
3328	3129	3178	3254	3229	3247	3246	3210	3209	3285	3191	3191	3157	3293	3162	3136	3191	3045	3061	3149	3122	3165	3116	3264	3309	3327	3347	3390	3217	3133	3229	3221	3167	3185	3148	3201	3178	3090	3238	3193	3167	3218	3167	3157	3157	3136	3210	3090	3120	3083
3270	3282	3104	3079	3173	3204	3281	3263	3109	3233	3211	3132	3031	3164	3285	3222	3329	3202	3272	3296	3267	3267	3262	3227	3323	3346	3301	3180	3474	3375	3269	3265	3177	3197	3179	3187	3101	3304	3162	3296	3265	3101	3257	3194	3168	3112	3145	3077	3091	3040
3483	3181	3238	3222	3204	3040	3127	3158	3149	3112	3077	2993	2976	3322	3275	3321	3126	3125	3183	3347	3240	3344	3424	3326	3421	3413	3293	3152	3206	3240	3303	3290	3328	3274	3286	3153	3230	3268	3209	3224	3204	3216	3082	3238	3208	3058	3125	3165	3061	3075
3313	3267	3207	3103	3092	3298	3091	3097	2938	3021	3231	3239	3211	3141	3236	3177	3100	3192	3146	3138	3349	3325	3264	3285	3186	3281	3321	3367	3326	3370	3315	3315	3389	3428	3270	3232	3194	3142	3142	3219	3062	3099	3270	3181	3068	3197	3086	3083	3155	2955
3307	3285	3150	3101	3274	3202	2943	3039	3077	3075	3189	3066	3044	3117	3128	3168	3131	3183	3150	3098	3261	3239	3209	3315	3264	3218	3215	3257	3211	3377	3346	3335	3200	3374	3299	3324	3204	3254	3054	3162	3130	3109	3165	3264	3138	3183	3042	3093	3099	3122
3415	3269	3131	3206	3147	3121	3164	3124	3149	3018	3052	3082	3094	3140	3275	3258	3257	3121	3298	3199	3268	3372	3372	3342	3177	3161	3150	3069	3279	3045	3239	3117	3305	3395	3224	3361	3156	3228	3175	3183	3160	3203	3108	3069	3059	3062	3075	3050	3121	3216
3481	3395	3041	3085	3128	3231	3134	2878	3023	3167	3034	3181	3203	3157	3200	3059	3110	3039	2989	3033	3212	3081	3243	3193	3161	3189	3184	3172	3250	3225	3093	3059	3090	3349	3288	3154	3166	3188	3177	3160	3081	3081	3094	3017	2943	3044	3063	2990	3033	2926
3368	3228	3123	3260	3297	3114	2993	3060	3168	3325	3155	3004	2926	2994	2923	3107	3210	3096	3075	3051	3063	3060	2998	2892	2901	3057	3163	3151	3222	3171	3112	3235	3093	3024	3144	3295	3159	3056	3019	3087	3031	3039	3037	3047	2962	2890	3086	2973	3085	3066
3246	3126	3136	3250	2979	3040	3192	3112	3111	3020	2914	3034	3087	3191	3278	3423	3430	3491	3414	3453	3451	3438	3306	3313	3180	3006	2986	3146	3087	3059	3064	3059	3277	3193	3104	3078	3130	3165	3139	3084	3157	3098	3055	3080	3071	3066	3021	3050	2961	3066
3248	3228	3134	3074	3085	3181	3203	2989	2902	3025	3151	3345	3258	3320	3282	3288	3214	3376	3189	3374	3287	3383	3252	3291	3355	3476	3437	3117	3057	3106	3005	2980	3041	3231	3075	3019	3097	3104	3258	3143	3152	3227	3098	3054	3099	3039	2972	3034	3232	3206
3265	3246	2974	3065	3180	3097	2940	2899	3027	3126	3305	3153	3007	2951	3018	3018	3131	3072	3031	2920	3009	3059	2935	2986	3027	3222	3360	3381	3364	3096	3069	3162	3123	3100	3167	3140	3126	3024	3199	3128	3085	2997	3163	3072	3046	3108	3026	3038	3015	3018
3275	3023	3180	3323	3019	2862	3031	3008	3034	3124	3070	3055	3027	2999	3011	3306	3392	3337	3466	3300	3428	3282	3137	3036	2926	2947	3017	3129	3290	3296	3206	3170	3264	3061	3079	3115	3223	3178	3020	3134	3148	2996	3079	3089	3093	3086	3180	3011	3107	3120
3223	3266	3284	3087	2923	3144	3129	3082	2934	2998	3108	3222	3097	3225	3279	3365	3426	3466	3464	3561	3579	3610	3624	3601	3500	3330	3098	3050	3211	3109	3087	3266	3234	3176	3073	2939	3065	3249	2984	3076	3038	3225	3104	3214	3231	3158	3103	3169	3047	3142
3334	3385	3155	3010	3132	3124	3164	2916	3032	3138	3190	3194	3118	3155	3198	3303	3347	3265	3177	3106	3191	3246	3311	3386	3583	3685	3467	3229	3104	2900	3094	3209	3194	3252	3180	3124	2913	3102	3331	3092	3060	3321	3164	3024	3110	3098	3011	3105	3121	3156
3471	3170	3011	3146	3234	3099	2926	3015	3134	3130	3223	3342	3276	3216	3360	3385	3211	3123	2912	3013	3002	3052	2936	2938	3074	3274	3237	3546	3445	3146	3066	3098	3160	3187	3222	3381	3213	2999	3152	3165	3019	3103	3037	2962	3023	3201	3024	2987	3028	3062
3282	2951	3067	3335	3053	2871	3078	3072	3157	3401	3232	3431	3476	3305	3332	3163	3079	3143	3110	3147	3069	3188	3038	2823	2745	2789	2916	3132	3309	3331	3223	3184	3107	3080	2987	3150	3191	2886	3005	3009	3093	2877	2927	2966	3045	3067	3083	2925	3016	2973
2867	2957	3336	3110	2924	2810	3063	3050	3172	3388	3537	3508	3311	3079	3062	3061	2993	2913	3059	3115	3190	3179	3192	3273	3012	2943	2889	2833	2987	3273	3205	3187	3030	3118	2892	2999	3184	2974	2926	3126	3121	2912	2908	3111	3045	3073	3147	2975	3013	3104
2965	3099	3171	2815	2762	2985	3127	3165	3262	3473	3356	3101	2820	2862	2931	3155	3225	3312	3465	3345	3388	3298	3393	3370	3400	3258	3064	2815	2715	2988	3132	3185	3053	3073	2938	2964	2985	3210	3011	2877	3174	3115	2959	3006	3140	2914	3018	3021	2892	3291
3083	3199	2881	2734	2961	3055	3158	3199	3324	3298	3006	2774	2691	3041	3418	3765	3835	3976	3828	3803	3784	3630	3471	3375	3348	3305	3129	2975	2824	2704	2908	3067	3208	3182	3067	3064	3041	3025	3209	2950	3001	3124	2873	2991	3036	3059	2986	3016	2914	3088
3303	3178	2715	2878	3103	3088	3051	3177	3216	3021	2755	2822	3246	3715	3941	4232	4265	4038	4078	3994	3808	3774	3599	3483	3199	3235	3202	3191	3074	2807	2806	2992	3082	3131	3068	3038	2900	2953	3095	2993	2851	3107	2943	2876	2988	3008	2957	2974	2985	2979
3389	2969	2709	3079	3250	2837	2901	3023	2962	2918	2894	3305	3851	4176	4308	4271	4108	3873	3631	3612	3405	3434	3408	3437	3350	3415	3215	3307	3171	3109	2821	2781	2909	2999	3135	3066	2832	2826	3021	2970	2766	3097	3100	2950	2951	3103	3080	3079	3093	3011
3215	2870	2903	3237	2973	2959	2969	3039	2932	2830	3284	3786	4140	4273	4005	3652	3218	2963	2804	2667	2740	2960	3245	3265	3509	3360	3257	3270	3192	3037	2936	2763	2660	2985	3086	2896	2946	3021	3004	3106	3067	3026	3188	2990	3105	3130	3153	3105	3289	3076
3123	2835	3059	3291	3125	2868	3063	2954	3012	3326	3835	4117	4152	3851	3286	2765	2401	2087	2046	2034	2249	2428	2737	3021	3332	3204	3276	3124	3058	3063	2892	2917	2804	2769	3106	3037	3110	2858	2975	3149	3047	2976	3193	3122	2942	3012	3009	2963	3081	2889
3002	2904	3227	3254	3091	2951	3038	3060	3110	3435	4054	4260	3817	3315	2544	2026	1842	1719	1809	1818	1898	2043	2349	2570	2916	3119	3194	3179	3146	3111	3083	3061	2819	2953	3124	2991	3110	2881	2844	3116	3024	2902	3035	3109	2974	2923	2937	2901	2980	2870
3032	2892	3294	3264	3021	2907	3014	2959	3300	3782	4085	4000	3389	2565	1975	1731	1679	1831	1911	1929	1872	1858	1997	2189	2607	2956	3345	3420	3174	3221	3223	3051	3016	2816	2949	3117	2796	2843	2915	3004	3114	2988	3073	3033	3035	2977	3008	3020	2967	3029
2848	3048	3280	3304	3018	2833	2984	3221	3500	3931	3984	3600	2781	2151	1788	1721	1926	2172	2245	2233	2080	1901	1964	2086	2356	2814	3353	3342	3355	3203	3186	3001	2907	2723	2766	3064	2879	2877	2904	2976	3265	3035	3064	3247	3139	3081	3130	3145	3165	3106
2832	3053	3361	3124	2898	2958	3022	3248	3567	3884	3630	3199	2561	2059	1811	2032	2279	2594	2633	2518	2299	2149	1911	2008	2145	2572	3030	3289	3204	3183	3104	3131	2878	2792	2958	3185	3216	2902	3045	3118	3204	3043	3096	3158	3048	3084	3079	3119	2947	3030
2858	3199	3358	3163	2862	2921	3174	3392	3665	3750	3549	3005	2316	1992	1946	2212	2467	2704	2787	2738	2711	2324	2104	1931	1976	2431	2878	3250	3323	3127	3074	3037	2959	2840	2951	3179	3152	2969	3040	2966	3044	3049	3076	3054	2884	2933	3056	2873	2910	2980
2970	3238	3363	3170	2932	3002	3231	3476	3625	3877	3478	2945	2356	2039	1979	2209	2507	2921	2986	3018	2897	2496	2073	1812	1804	2202	2814	3272	3468	3228	3043	3198	3066	2968	2927	3153	3159	2793	2961	2924	2863	2878	2804	2965	2929	2935	2927	2809	2894	2999
2831	3129	3187	3101	2891	2948	3175	3455	3584	3712	3575	3087	2379	2048	2007	2224	2533	2976	2884	2921	2691	2323	1929	1601	1806	2224	2870	3363	3554	3279	3005	3102	2881	2700	2844	3027	2942	2744	2768	2935	2766	2830	2861	2935	2890	2990	3046	3114	2981	2997
2889	3087	3131	3161	2805	2977	3228	3506	3676	3704	3519	3050	2464	2134	2007	2106	2409	2699	2748	2593	2384	2080	1702	1561	1926	2359	2923	3340	3465	3135	2949	2957	2805	2690	2859	3126	2982	2810	3006	2997	2912	3026	2927	3003	3022	3111	3046	3069	3119	3019
2936	2842	3042	3209	2945	2927	3235	3459	3632	3754	3523	3175	2613	2339	2076	2043	2156	2307	2283	2175	1950	1696	1567	1615	1929	2597	3218	3530	3466	3080	2758	2808	2829	2690	2937	3300	2987	2835	3161	3131	2900	3048	2980	3062	3056	3034	2942	2972	3146	3063
3045	2877	3060	3282	2938	2924	3151	3549	3599	3579	3529	3336	3054	2678	2256	2047	1900	1914	1860	1848	1825	1594	1602	1808	2257	2774	3469	3677	3309	2816	2830	2854	2759	2854	3233	3398	2996	2970	3373	3098	3022	3152	2993	3081	2851	2966	2972	3001	3015	3076
3061	3020	2969	3206	3139	2969	3081	3302	3376	3515	3480	3619	3266	2919	2426	2175	1922	1855	1696	1742	1659	1702	1820	2207	2674	3321	3581	3705	3249	2788	2764	2988	2787	2933	3405	3293	2854	3043	3282	2964	2866	3043	2853	2919	2837	2892	2845	3013	2878	2883
3038	2960	2967	3214	3239	2842	3000	3225	3336	3464	3729	3649	3454	3251	2930	2599	2330	2110	1947	2013	1969	2005	2345	2793	3241	3767	3943	3425	3062	2689	2856	2855	2967	3169	3395	3057	2657	3017	3229	2746	2957	3009	2806	2847	2899	3025	2871	3072	2935	2977
3099	2977	3018	3154	3227	2994	2829	3158	3380	3615	3527	3578	3513	3402	3333	3109	2816	2778	2548	2578	2573	2786	3009	3537	3818	4086	3876	3355	2797	2639	2946	2818	2885	3049	3148	2860	2765	3189	2970	2803	3045	3033	2999	2914	2969	3014	2846	3074	2902	3059
3001	3042	3004	3108	3275	3194	2878	3028	3357	3493	3584	3510	3497	3502	3658	3486	3445	3419	3265	3210	3450	3645	4000	4120	4133	4124	3380	2955	2578	2737	2847	2903	2953	3148	3074	2710	2916	3281	2902	2925	3351	3099	3244	3042	3058	3105	3061	3087	2972	2987
3065	3044	3081	2993	3335	3189	3044	2954	3087	3343	3465	3452	3440	3532	3582	3693	3625	3617	3718	3954	3870	4169	4166	4170	3778	3472	2802	2507	2569	2744	3009	2789	3074	3099	2825	2865	3258	3212	2921	3103	3216	3120	3180	3146	3187	2987	2960	3051	2923	2968
3110	3054	2973	3101	3056	3306	3232	2859	2872	3056	3257	3370	3465	3393	3433	3321	3513	3652	3552	3769	3733	3932	3765	3520	3178	2762	2495	2603	2816	3014	3081	3008	3067	3007	2846	3060	3442	3026	2924	3250	3164	3070	3139	3017	3038	3036	3056	2824	2967	2796
3326	3008	3040	3127	3166	3326	3377	3181	2968	2902	3048	3311	3471	3293	3341	3171	3107	3142	3160	3247	3268	3144	3020	2795	2537	2572	2666	2996	3056	3139	3144	3215	3146	2926	2893	3304	3294	2896	3054	3270	2909	3119	3128	3014	3121	2901	3108	2813	2921	2854
3222	3188	2983	3165	3335	3124	3196	3305	3081	2979	2902	3130	3201	3202	3155	3185	2974	3041	3041	2933	2917	2688	2547	2596	2668	2789	3124	3188	3145	3196	3172	3036	2993	2852	3177	3376	2952	2743	3122	2941	2925	3169	3045	3074	3032	3007	2949	2885	3062	2865
3137	3224	3111	3107	3214	3176	3138	3345	3414	3365	3125	2931	2855	2904	3115	3039	3109	3070	2969	3005	2832	2831	2890	2858	3093	3273	3233	3313	3154	3217	3251	3049	2857	3041	3297	2995	2741	3097	3067	2752	2962	3052	3051	3029	3029	3140	3029	3243	3020	2992
3019	3195	3244	3203	3171	3061	3146	3200	3296	3623	3465	3148	2921	2755	2888	2903	2990	3047	3096	3081	2927	2910	2996	3167	3096	3223	3267	3082	3016	3036	2949	2900	2993	3080	3019	2850	2902	3089	3018	2909	3142	3051	3178	3119	3194	3184	3126	3241	3040	3202
3007	2967	3065	3236	3140	3148	3270	3234	3260	3427	3602	3536	3432	3171	3114	2938	2995	2941	2956	2863	2817	2919	3036	3053	3055	3059	3160	3046	2977	2938	2899	2945	3125	3081	2751	2828	3098	3040	2891	3040	3159	3229	3084	3271	3158	3086	3207	3161	3266	3118
3321	3065	2965	3145	3157	3287	3241	3298	3247	3079	3230	3378	3736	3644	3550	3431	3264	3133	3145	3042	3018	3038	3037	2972	3030	3114	2906	3018	3039	2967	3133	3033	3010	2793	2765	3134	3223	2918	3145	3200	3135	3132	3017	3219	3193	3177	3200	3109	3115	3042
3153	3158	2867	2932	3025	3297	3309	3412	3281	3186	2998	3078	3287	3360	3544	3440	3469	3372	3343	3352	3341	3219	3100	3138	3107	2891	2981	2945	2997	3100	3032	2982	2830	2917	3269	3271	3007	3079	3229	3048	3132	3125	3050	2942	3057	3179	3041	3060	2980	3139
2968	3050	2923	2970	2905	3156	3170	3207	3212	3349	3401	3230	3091	2916	3032	2901	3033	3045	3140	3077	3100	3068	2965	2997	2815	2925	3005	2997	3192	3178	3013	2885	3039	3126	3184	2980	3023	3023	3068	2979	3039	3030	2981	2875	2926	2770	2979	3036	2891	2971
3114	2874	2920	3100	3097	3128	3006	3101	3113	3355	3405	3588	3399	3243	2965	2826	2929	2821	2755	2888	2968	2903	3049	3085	2894	2993	3075	2921	3022	2960	2992	3257	3242	3131	2870	2955	3137	3107	2945	3015	2917	2997	2826	2968	3028	2904	3011	2965	2990	2886
3124	3061	2935	3090	3232	3134	3004	2907	3192	3161	3328	3446	3356	3402	3371	3454	3340	3355	3352	3312	3355	3204	3267	3052	3089	2937	2809	2881	2882	3153	3158	3278	3057	2842	2919	3121	3079	2883	2904	2962	2962	2806	2817	2965	2767	3027	3003	3013	3069	3029
3004	3052	3090	3046	3018	3129	3106	3134	3182	3469	3304	3161	2969	3050	2981	3141	3273	3463	3417	3313	3225	3039	2927	2929	2888	2884	2875	3061	3201	3198	3173	3082	2932	3059	3164	2975	2786	2941	2875	2937	2877	2861	2994	2833	2961	2992	2837	3068	3139	3160
3130	3018	3035	3024	2973	2848	3111	3078	3290	3245	3341	3272	3186	3121	3065	3095	3164	3056	3010	2997	2902	2850	2882	3023	3101	3086	3062	3122	2984	2941	2953	2966	3037	3003	2772	2821	3042	3049	2934	2811	3017	3155	2871	2985	3037	2996	3076	3081	3176	3180
2941	2985	3045	3019	2981	3048	3073	3075	3217	3199	3183	3185	3207	3237	3339	3379	3307	3392	3192	3138	3099	3118	3065	3182	3250	3135	3052	3033	3011	2888	3045	3045	2944	2842	2876	3048	3041	3018	3010	3041	3136	2914	3063	3055	2975	3257	3190	3154	3102	3133
3149	3052	3007	2892	2968	3001	3088	3164	2965	3043	3114	3131	3289	3221	3299	3302	3380	3288	3162	3115	3063	3139	3297	3152	3112	3027	3012	3031	2994	2990	2877	2892	2880	3114	3088	3014	3037	3159	3111	3176	3001	3004	3199	2922	2962	3080	3119	3170	3028	3074
3052	3087	2891	2983	2970	2988	3143	3052	3207	3117	2978	3020	3141	3185	3191	3202	3214	3152	3205	3153	3043	3185	3179	3163	3304	3151	3114	2893	2941	2875	2804	2893	2995	2985	3014	3024	3220	3250	3135	3059	3149	3126	3078	3076	3122	2962	3065	2919	2994	2986
3134	2943	2930	2993	3023	3118	3018	3034	2906	3053	3168	3126	3239	3111	3259	3180	3143	3102	3109	3055	3216	3132	3130	3211	3072	3064	2961	2919	2927	2895	2859	3022	2892	2809	3090	3136	3199	3078	2954	3363	2973	3137	3123	3042	2952	2966	2919	2954	2990	2906
3144	3014	2911	2940	2905	3151	3111	3026	2845	2920	3039	3053	3212	3223	3318	3182	3231	3153	3368	3264	3302	3167	3266	3255	3085	3060	2973	3003	2878	2945	2813	2980	3000	3119	3095	3055	3013	3197	3161	3022	3019	3035	3058	2827	3040	2868	2845	2906	2798	2820
2993	2898	2990	2910	3042	3004	3010	2904	2973	3089	3013	3148	3139	2965	2937	3035	3095	2955	3029	3075	3079	3200	3086	3063	3074	3023	2959	2843	2987	2956	2959	2993	2982	3046	2967	3072	3148	3064	2992	2869	3122	2960	2927	3023	2774	2905	2908	2788	2852	2733
3132	2874	2937	2942	3110	3107	2940	2901	2967	3050	3029	3238	3210	3159	3080	3152	3153	3110	3267	3270	3320	3106	3209	3143	3268	3144	3250	3053	2881	3078	3025	3095	3058	3070	3083	3089	3068	2947	2971	2951	2869	2892	2954	2825	2911	2895	2752	2828	2660	2813
2982	3070	3061	3065	3121	2974	2907	3030	3069	3118	3000	3093	2996	3007	3018	3088	3247	3231	3155	3150	3114	3077	3018	3081	3034	3089	3037	3176	3269	3189	3183	3125	2960	3026	3011	2926	2981	3003	2825	2828	2929	2891	2828	2954	2849	2841	2966	2883	2833	2853
3063	3039	3065	3129	3070	3072	2954	3026	3021	3077	3204	3139	3039	3088	3010	3118	3220	3229	3230	3182	3148	3083	3136	3086	3127	3279	3306	3283	3243	3131	3052	3083	2998	2956	2983	2976	2938	2917	2996	2890	2949	2952	2990	2940	2990	2994	2917	3012	2889	2929
3038	3069	3054	3089	3004	2976	2946	3009	3098	2980	2995	3021	2967	2845	2947	3037	3142	3204	3206	3296	3134	3057	3064	2933	3055	3051	3156	3247	3415	3225	3315	3128	3023	2939	2873	3007	3050	3029	2973	2929	2906	2992	2895	2945	2946	3002	3064	2978	2890	2992
3158	2922	2934	3127	3011	2998	2998	3146	2989	3022	3045	3044	3036	3011	3054	3140	3199	3165	3134	3125	3003	3108	2970	3173	3260	3277	3252	3218	3248	3192	3112	2972	2994	2942	2929	2966	2933	2899	3032	2967	3065	2980	2978	2997	3097	3201	3093	3095	3007	3080
3159	3068	3165	2930	2943	2978	3006	3034	3186	3097	2936	2943	2875	2966	2997	3199	3078	3147	3039	3078	3145	3148	3026	3079	3011	3088	3165	3239	3199	3287	3262	3074	3064	2936	2899	2961	2971	2970	3016	3039	3024	3058	3081	3061	3209	3207	3104	3202	3073	3037
3011	3101	3095	3016	3018	2925	3159	3074	3150	3087	3206	2982	2993	2992	3140	3106	3051	3055	3077	2911	3062	3120	3122	3135	3101	3264	3277	3274	3246	3074	3026	2973	3021	2933	2981	2900	3145	3001	3093	2981	3220	3118	3108	3180	3242	3130	3132	3173	3054	3142
3172	3201	3040	3031	3077	3004	3166	3057	3261	3131	3019	2960	3084	3063	3075	3061	3069	3052	3044	2966	3224	3106	3166	3136	3195	3169	3145	3175	3158	3186	3062	3036	2933	2965	3071	3082	3068	3019	3098	3159	3148	3191	3158	3261	3100	3123	3198	3145	3089	3018
3255	3164	3064	3061	3064	3049	3077	3184	3186	3102	3073	3067	3036	3057	3012	3058	2993	2984	2969	3054	3035	3192	3205	3207	3169	3152	3080	3106	3191	3113	3126	3141	3140	3083	3113	3130	3067	3039	3168	3108	3135	3096	3140	3197	3193	3242	3186	3065	3062	3136
3127	3066	3028	2998	3110	3217	3176	3250	3170	3047	2939	2969	3082	3081	3137	2981	3052	2943	3007	3001	3060	3030	3176	3177	3168	3179	3077	3077	3121	3062	2995	3176	3129	3032	3090	3127	3063	3118	3107	3084	3255	3256	3203	3231	3204	3183	3135	3031	3124	3102
3246	3248	2973	3066	3180	3154	3167	3171	3247	3212	3168	3172	3131	3223	3090	3065	2818	2850	2900	2895	3141	3209	3269	3171	3163	3073	3105	3085	3035	3124	3013	3013	3150	3296	3169	3123	3192	3036	3115	3132	3170	3152	3262	3198	3272	3189	3157	3151	2999	3101
3194	3058	3069	3052	3143	3202	3239	3181	3175	3152	3047	3157	3168	3147	3069	3085	3001	3071	2950	2980	3060	3115	3105	3187	3119	3078	3133	3060	3007	3151	3195	3086	3125	3188	3101	3186	3115	3215	3056	3209	3107	3106	3087	3190	3143	3057	3187	3085	3112	3040
3141	3075	3028	3095	3153	3192	3184	3186	3133	3138	3209	3137	3314	3183	3091	3079	2933	2945	2884	2976	2985	3150	3133	3174	3081	2992	2957	2881	2936	2997	3064	3191	3233	3299	3275	3187	3103	3075	3062	3121	3132	3178	3090	3008	3115	3074	3050	3137	3107	3038
3045	3013	3140	3134	3089	3171	3202	3159	3254	3193	3156	3135	3292	3203	3022	2941	2885	2856	2848	3016	3000	3038	2960	3054	3113	2962	2919	2960	2920	3019	3180	3022	3201	3197	3232	3121	3127	3065	3060	3147	3068	3071	3072	3014	3063	3059	3056	3063	3066	3029
3144	2939	3029	3010	3234	3085	3244	3176	3097	3126	3168	3256	3338	3255	2985	2959	3074	3051	3075	3032	3118	3202	3027	2938	2901	2989	2837	2915	3098	3145	3217	3189	3243	3216	3255	3207	3060	3040	2930	2981	2975	3057	3067	2990	3007	2916	3041	3039	3036	3084
3054	3109	2887	3073	3096	3204	3098	3181	3163	3228	3211	3222	3318	3296	3200	3146	3005	3014	2975	3094	3058	3011	2990	3061	3044	2923	2883	3010	2932	2970	3072	3198	3166	3138	3145	3146	3209	3082	2926	2956	3026	2939	3032	3050	3017	3023	2994	3011	3045	3099
3003	3014	3042	3155	3215	3149	3299	3111	3118	3133	3294	3214	3227	3252	3212	3065	3018	3033	2979	2972	3015	2871	3037	2898	2905	2952	2982	2984	3007	3059	3048	3196	3203	3198	3180	3116	3019	3063	2980	2995	2941	2969	2860	3004	2892	2889	2914	3021	2979	3012
3049	3009	2969	3050	3168	3218	3102	3080	3032	3035	3150	3116	3190	3265	3104	3068	3084	3130	3128	3142	3207	3076	3102	2980	2845	2822	2841	2936	2928	3064	3092	3165	3181	3246	3184	3071	2974	2988	3029	2887	2896	2879	2822	2958	2872	2918	2866	2936	3046	3017
2901	2962	3050	3100	3143	3040	3156	2989	3043	3137	3198	3206	3230	3232	3224	3111	3117	3282	3165	3160	3198	3006	2970	2917	2910	2964	2931	2864	3056	3023	3089	3118	3192	3197	3067	3068	2973	2946	2990	2908	2963	2907	2974	2892	2909	2826	2978	2859	2965	3018
2955	2919	3025	3057	3035	3208	3075	2942	3073	3116	3199	3292	3303	3222	3102	3061	3170	3157	3201	3267	3072	3068	2977	2875	2931	3010	2958	3016	2960	3036	3159	3110	3078	3046	3127	3054	3064	3031	2851	2881	2899	2848	2899	2880	2914	2896	2888	2938	2963	3018
3029	2989	2898	3023	3003	3079	2940	3023	3087	3113	3221	3228	3221	3074	3090	3073	3171	3132	3200	3202	3204	3034	3079	3009	2953	2985	3085	2834	3111	3124	3141	3134	3084	3101	3061	3102	2993	2882	3028	2869	2773	2827	2932	2909	2864	2953	2854	2951	3024	2968
3060	2998	2916	3004	3036	3023	2948	3012	2947	3031	3033	3199	3127	3084	2940	3028	3159	3160	3253	3234	3224	3102	3068	3031	3031	2930	2912	3024	3184	3110	3208	3048	3005	3069	2927	3076	2987	2875	2850	2859	2809	2894	2813	2844	2843	2931	2975	2868	2939	2895
2971	2868	2889	2947	2962	2897	2973	3024	3124	3079	3031	3221	3218	3057	3171	3119	3187	3098	3200	3159	3223	3097	2912	3031	2859	3005	2981	3089	3109	3174	3224	3136	3175	3082	3086	2988	2969	2852	2837	2812	2841	2851	2875	2843	2897	2861	2980	2958	3006	2923
2913	2836	3013	3045	2999	3084	2922	2946	2920	2992	3135	3142	3242	3132	3120	3089	3201	3159	3186	3253	3217	3192	3122	2959	3033	2993	3038	3041	3165	3204	3198	3115	3074	3115	3096	3010	3005	2921	2911	2802	2807	2934	2818	2785	2855	2933	2956	2916	2890	2926
2890	2902	2943	2948	3071	2954	2931	2794	2965	2931	3076	3165	3225	3178	3065	3040	3202	3249	3248	3261	3187	3158	3107	2969	3098	2975	3170	3204	3135	3283	3280	3206	3119	3228	3146	2999	3046	2953	2880	2949	2912	2924	2850	2772	2888	2840	2905	2958	2993	2978
2936	2954	2928	2981	2880	2909	2825	2840	2930	3008	3022	3041	3031	2843	2905	3024	3152	3299	3261	3322	3156	3150	3048	3135	2964	3144	3083	3206	3264	3225	3341	3258	3130	3062	3118	3064	3003	2973	2912	2872	3030	2825	3003	2955	2878	2873	2962	2964	2995	2980
2943	2883	2992	2992	3011	2824	2833	2866	2903	3012	2949	3038	2969	2951	2971	3067	3053	3248	3154	3113	3104	3195	3076	3116	3058	3063	3149	3164	3240	3304	3248	3248	3193	3266	3197	3166	2969	3020	3027	2897	2951	2917	3025	2775	2962	2800	2898	2877	2942	2973
3019	2801	2982	3065	3006	2825	2910	2919	2829	3090	3083	3078	2992	2890	2905	3051	3282	3101	3215	3251	3161	3054	3063	2941	3078	3083	3173	3152	3302	3371	3256	3414	3234	3118	3175	2969	2969	3064	3065	3033	3058	2964	2915	2862	2946	2868	2970	2963	3007	2838
2991	2799	2904	3031	3024	2980	2865	2840	2944	2941	3060	3025	2978	2892	2899	2974	3108	3157	3195	3208	3142	2995	3118	3060	3035	3123	3142	3229	3365	3377	3441	3256	3245	3134	3148	3153	3159	3119	3167	2958	3069	3063	2978	2977	2939	3001	2939	2980	3059	3032
2932	2971	2889	3002	3046	2921	2893	2845	2894	3011	3055	3024	2854	2879	2876	2947	3021	3154	3162	3232	3140	2960	2958	3032	3033	3042	3178	3225	3281	3369	3302	3362	3302	3230	3243	3232	3211	3123	3103	3000	3029	3013	3077	2965	3091	2996	2976	2876	3045	2992
3024	2849	2978	3075	3166	3102	2956	2957	2897	3084	3003	2960	2894	2841	2917	2919	2989	3129	3096	3185	3159	3026	2969	2906	3005	2919	3064	3287	3228	3255	3288	3367	3288	3261	3196	3181	3257	3185	3185	3141	3061	3132	2992	2987	3103	3031	3008	3038	2993	3069
3047	3062	2945	2900	3022	3006	2900	2935	3010	3082	3100	3021	2894	2887	2963	2963	3007	2968	3120	3204	3141	2972	3004	2989	2856	2855	3021	3022	3220	3116	3253	3352	3258	3288	3236	3104	3178	3247	3177	3184	3109	3046	3050	3009	3027	3080	3038	2947	3080	3078
2949	3025	2934	3059	3067	2931	2908	2927	3111	2984	3102	3036	2982	2915	2898	2802	2938	3077	3114	3051	3022	3032	2901	2986	2930	2877	2940	3040	3135	3180	3228	3233	3305	3299	3183	3244	3099	3141	3302	3155	3107	3046	2970	3061	2985	2969	2982	3098	3065	2987
2911	2885	2910	3064	3096	3030	3032	3057	3070	3144	3149	3017	2963	2827	2877	2944	2896	3033	3117	3018	3067	3013	2903	2975	2816	2781	2950	3042	3156	3185	3085	3138	3285	3274	3189	3243	3174	3128	3131	3095	3153	2987	3067	3072	2920	3026	3032	3090	3123	3144
2888	2934	2903	2980	2987	2961	3020	3047	3051	3134	3166	3044	3049	2937	2935	2896	2867	3002	3075	3082	2995	2961	2990	2769	2872	2733	2862	2978	2935	3152	3029	3077	3250	3189	3122	3181	3126	3179	3027	3091	3019	3087	2959	3032	2953	2913	2973	2996	3045	3017
2855	2877	2820	2906	3046	3030	2985	3009	3098	3167	3117	3191	3067	2924	3004	2887	2952	2982	3135	3002	3042	3045	3077	2824	2843	2778	2764	2807	2976	3023	3153	3094	3178	3148	3137	3291	3063	3105	3006	3071	3054	3022	2984	2970	3001	2972	2889	2958	3026	2981
2949	2763	2816	2796	2959	2878	3057	3047	2935	3022	3126	3153	3130	3083	2996	2946	2888	2885	3026	3029	2984	3023	3091	2819	2738	2724	2771	2832	2900	2985	2977	3208	3193	3164	3199	3123	3139	3022	3098	3109	2999	2934	2928	2844	2985	2883	2830	2870	2908	2953
2824	2726	2750	2812	2927	2970	3039	2992	2994	3126	3115	3128	3132	3112	3077	2858	3018	2966	3207	3123	3055	3057	2971	2771	2886	2800	2785	2819	2836	2881	2984	3012	3203	3108	3131	3076	3147	3039	2978	2967	3200	2992	2954	2891	2949	2894	2831	2916	2858	3036
2790	2771	2751	2782	2841	2985	3074	2915	2986	3096	3051	3165	3138	3160	2946	2997	2928	3102	3072	3133	3192	3107	3028	2957	2942	2912	2780	2763	2892	3013	2944	3112	3013	3164	3085	3083	3017	3027	3120	3088	3049	3050	2916	2844	2915	2929	2933	2871	2862	2938
2922	2745	2524	2631	2917	2848	2971	2975	2924	2987	2995	3066	3186	3126	3121	2961	2980	3017	3081	3249	3093	3102	3009	2910	2905	2846	2789	2813	2818	2866	2960	2953	3008	2968	3048	3115	3149	2990	3069	3051	3004	3054	2854	2948	2920	2786	2747	2833	2819	2888
2817	2688	2694	2636	2836	2949	2883	2990	2897	3034	3049	3071	3147	3101	3023	3073	3029	3125	3031	3195	3134	3205	3216	3037	3082	2940	2820	2757	2941	2869	2931	2938	2968	3100	3115	3057	3182	3109	3002	3055	2975	3010	2941	2906	2914	2758	2812	2828	2840	2836
2982	2731	2637	2646	2616	2779	2885	2891	2964	2899	2927	3062	3182	3144	3146	3102	3098	3042	3109	3100	3223	3223	3218	3058	3038	2935	2886	2866	2909	2836	2833	3009	2948	3060	2993	2979	2947	3076	3037	3031	3197	2995	3029	2945	2963	2741	2904	2888	2946	3029
2940	2774	2629	2694	2664	2838	2907	2836	2845	2906	2854	2997	3044	3050	3195	3072	3086	3013	3075	3081	3236	3118	3205	3055	3109	3045	2900	2930	2983	2847	2798	2963	2938	3098	3089	2976	3047	3153	3126	3115	3129	3135	3046	2966	3036	2891	2827	2922	3054	2930
2989	2796	2744	2743	2646	2688	2728	2870	2804	2810	2793	2836	3033	3020	3019	3017	3141	3038	3112	3050	3209	3156	3159	3187	3099	3182	2904	2988	2866	2978	2836	2920	2993	2998	3187	3070	2971	3077	3136	3055	3033	3160	3081	3012	2966	2934	2836	3013	3040	3035
2881	2927	2766	2673	2739	2848	2838	2732	2701	2790	2739	2769	2884	2988	3141	3125	3084	3126	3060	3148	3145	3133	3075	3189	3189	3117	3116	2957	3025	2974	3017	3042	3050	3002	3069	3112	3050	3072	3116	3074	3153	3181	3111	2994	3063	2893	2918	3121	3149	3019
2904	2909	2805	2791	2678	2645	2776	2795	2829	2841	2866	2725	2767	2935	2938	3042	3045	2992	3008	3042	2935	3035	3142	3192	3199	3098	3113	3007	3026	2949	3017	3043	3060	2946	3055	2978	2904	3028	3068	3253	3044	3102	3141	3107	3054	3067	3088	3237	3254	3169
2798	2910	2845	2826	2717	2692	2833	2769	2837	2861	2946	2871	2734	2838	2977	2939	3054	2960	3057	2892	3044	2982	3114	3019	3131	3117	3157	3005	2953	2912	3073	3103	2982	3167	3015	3011	3062	3081	3155	3144	3195	3138	3170	3129	3109	3118	3104	3092	3209	3075
2889	2797	2840	2821	2752	2804	2805	2868	2912	2885	2821	2801	2712	2887	2933	2898	3028	2869	2944	2915	3067	2892	2899	2972	3095	3047	2989	3132	3185	3170	3117	3116	2995	3055	2861	2938	3124	3012	3164	3233	3186	3182	3125	3172	2973	2976	3110	3097	2931	3017
2837	2823	2837	2865	2744	2824	2807	2893	2896	2876	2915	2810	2839	2741	2794	2927	2974	2920	2852	2974	2977	2957	2916	2998	3034	3029	3024	2974	3110	3248	3201	3129	2886	2973	2908	2873	3067	3073	3113	2996	2977	3037	3001	3080	3032	3050	3044	3221	3084	3188
2856	2844	2838	2851	2766	2697	2689	2907	3013	2922	2959	3002	2842	2853	2765	2835	2990	2893	2979	2908	2909	2897	2901	2860	2995	2985	3012	3080	2998	3170	3106	3005	2976	2946	3127	2964	3021	2892	2943	2872	2888	2990	2953	2946	3110	3079	3109	3135	3129	3184
2689	2815	2868	2865	2847	2802	2860	2853	2768	3033	2896	3004	2932	2881	2850	2827	2892	2890	2928	3005	2863	2866	2791	2912	2912	2786	2828	2996	3098	3026	3019	3085	3060	3023	3123	2941	2850	2784	2719	2849	2854	2951	3011	3017	3106	3122	3106	2989	3101	3145
2885	2713	2716	2883	2916	2826	2852	2801	2815	3091	3025	3122	3026	2965	2928	2898	2879	2981	2972	2925	2911	2909	2835	2801	2666	2844	2927	2958	2944	2883	3010	3178	3099	3096	2981	2884	2740	2944	2845	2961	2901	2915	2993	3005	2874	2899	2937	2908	2906	2844
2820	2701	2740	2808	2844	2850	2819	2884	3001	3042	3078	3056	3107	3040	2994	2844	2853	2959	2961	3142	3026	2914	2881	2831	2802	2745	2755	2766	2829	3028	3049	3098	3104	2983	2939	2891	2984	2948	3009	2973	2943	3009	2931	2851	2795	2682	2833	2710	2740	2754
2751	2797	2743	2850	2744	2847	2884	2812	2980	2956	3043	3104	3132	3097	2943	2946	2820	2817	2828	2950	3054	2936	2893	2849	2902	2751	2665	2766	2862	2864	3049	3010	2907	2919	2882	2977	3073	3154	3084	2882	2830	2803	2758	2631	2673	2730	2667	2750	2818	2889
2888	2645	2672	2772	2754	2927	2898	2866	2845	3005	2981	3116	3106	3000	2997	2934	2936	2887	2828	3094	2898	3034	2962	2983	2918	2743	2758	2700	2865	2882	2881	2810	2694	2863	3091	3184	3181	2992	2944	2899	2734	2722	2621	2720	2791	2858	2843	2920	2950	3082
2945	2734	2714	2607	2751	2682	2938	3017	2830	2862	2937	3034	3065	3110	3057	3086	2930	2899	2837	2977	2911	2999	3057	2938	2840	2762	2731	2921	2879	2723	2795	2660	2939	2968	3166	3079	3011	2903	2887	2709	2867	2857	2886	2924	2942	2990	3117	3123	3132	3055
2952	2898	2732	2798	2708	2807	2892	2990	2938	2936	2827	2883	2958	3030	3067	3083	2958	2922	2945	2929	2925	3048	3031	3096	2917	2857	2921	2843	2809	2774	2712	2762	3066	3075	3122	2888	2814	2930	2829	2866	2925	2983	3106	3119	3071	3149	3096	3148	3043	3111
2838	2858	2810	2729	2667	2657	2952	2945	2895	3041	2859	2816	2937	2920	2997	3052	2900	3025	2973	2891	2867	3090	3070	2924	2959	2933	3115	3083	2849	2747	2868	2950	3116	3046	2916	2778	2681	2693	2751	3035	3023	3159	3193	3158	3057	3058	2967	2977	3051	2925
2922	2859	2827	2823	2804	2740	2830	2867	2900	2970	3004	2928	2851	2931	2993	2927	3078	2949	2844	2848	2966	2826	2954	2873	2887	3093	3035	3050	2847	2763	3065	3099	3211	3014	2768	2590	2662	2865	2948	3126	3171	3146	3165	3023	2942	2865	2773	2894	2991	2858
2809	2810	2903	2866	2864	2813	2756	2824	2972	3016	2913	2840	2948	2863	2785	3028	2993	3082	2879	2829	2956	2922	2823	2846	2856	3035	2899	2850	2769	3030	3139	3249	3029	2723	2753	2747	2707	3050	3065	3142	3064	2899	2935	2778	2606	2782	2766	2779	2895	2849
2797	2837	2799	2937	2825	2882	2894	2851	2974	3001	3012	2931	2987	2812	2802	2752	2905	2910	2940	2979	2874	2861	2708	2919	2991	3025	2897	2784	2868	3211	3387	3073	2871	2797	2716	2861	3027	3133	3226	3027	2851	2684	2670	2664	2592	2683	2842	2788	2887	2997
2875	2858	2759	2798	2960	2865	2718	2857	2868	3039	2972	3087	3071	2856	2816	2727	2828	2921	2859	2960	2897	2811	2735	2755	2928	2886	2570	2794	3045	3226	3178	2987	2878	2815	3027	3027	3248	3235	3057	2899	2631	2586	2575	2559	2726	2781	2819	2969	2999	3050
2917	2887	2688	2763	2824	2892	2855	2796	2807	2938	2886	2935	3089	2948	2828	2814	2875	2725	2872	3008	2859	2926	2834	2978	3049	2655	2526	2805	3141	3149	3019	2831	2858	3008	3217	3336	3191	3156	2909	2755	2631	2636	2608	2533	2706	2948	3097	3025	3226	3281
2990	2997	2711	2717	2803	2891	2908	2942	2934	2848	2923	2997	2962	2905	2903	2774	2793	2631	2747	2880	2881	2780	2918	3035	2885	2604	2599	3032	3140	2972	2706	2712	2853	3075	3335	3308	3264	3120	2833	2665	2712	2688	2723	2723	3020	3052	3141	3178	3326	3356
2958	2910	2816	2704	2750	2878	3028	3016	3011	2975	3041	3041	2961	3022	3011	2907	2872	2641	2837	2756	2672	2785	3014	3087	2892	2572	2848	3073	3032	2673	2622	2634	2876	3049	3214	3123	3045	2727	2754	2759	2753	2839	3001	3101	3137	3168	3241	3293	3390	3299
2832	2769	3006	2790	2783	2834	2928	2984	3056	3072	3015	3092	2911	2902	3007	2900	2828	2775	2779	2753	2816	2767	3068	3019	2733	2744	3117	3129	2903	2607	2613	2849	2907	3117	3009	3023	2764	2690	2718	2717	2829	2985	3245	3286	3322	3348	3500	3384	3393	3450
2948	2836	2838	2760	2808	2728	2950	2998	3018	3008	3132	2882	2916	2844	2939	2846	2867	2845	2837	2773	2642	2839	2961	2886	2660	3010	3215	3178	2823	2511	2678	2983	3073	3127	2986	2766	2508	2569	2676	2749	2938	3173	3242	3366	3300	3349	3354	3310	3234	3220
2935	2895	2861	2865	2909	2882	2916	2894	3071	3002	3035	2963	2845	2899	2885	2812	2872	2980	2999	2709	2844	3001	2950	2790	2504	3069	3124	3064	2875	2613	2824	3064	3127	3221	2848	2649	2511	2429	2689	2890	2976	3194	3311	3179	3184	3237	3171	2986	3064	3069
2995	2885	2951	3027	2924	2893	2971	2896	2895	2972	3054	3022	2756	2796	2871	2748	2774	2955	2884	2746	2968	3028	2905	2637	2675	3005	3279	2977	2684	2759	2973	3232	3272	3079	2767	2562	2408	2704	2731	2918	2983	3055	3107	3056	3065	3130	2941	2858	2843	2795
2979	2833	2811	2855	2876	2964	2956	3034	2902	2931	2857	2947	2993	2869	2844	2678	2752	2877	2964	2802	2940	3160	2908	2575	2745	3083	3075	2698	2567	2851	3012	3342	3255	3011	2711	2583	2691	2609	2958	3096	3136	3169	3086	3062	2963	2797	2754	2799	2771	2607
3002	2907	2916	2912	2855	2781	3063	2997	2966	3069	2896	2863	2926	2836	2826	2766	2718	2936	2787	2837	3102	3168	2937	2546	2929	3181	2967	2647	2552	2802	3122	3228	3222	2941	2666	2731	2778	2936	3112	3290	3243	3276	3149	3072	2860	2814	2761	2661	2666	2635
2962	2956	2948	2961	2933	2910	3066	3064	3042	3038	2829	2822	2901	2939	2888	2901	2877	2900	2803	2788	3048	3053	2837	2662	3001	3396	3067	2650	2744	2868	3176	3165	3055	2723	2666	2648	2890	3093	3316	3273	3372	3339	3204	3040	2928	2901	2766	2685	2706	2641
2961	2982	3042	2845	2976	2920	2945	3018	3089	3093	2900	2875	2819	2852	2856	2917	2887	2888	2709	2761	3091	3055	2713	2657	3038	3309	2988	2693	2778	2966	3065	3286	2965	2624	2542	2603	2789	2958	3230	3382	3434	3296	3185	3063	3015	2856	2724	2840	2738	2828
2914	2813	2817	2852	2860	2940	2994	2944	2976	2989	2985	2866	2763	2755	2865	2785	2897	2952	2954	2925	3032	3023	2621	2648	3153	3368	2867	2784	2945	2965	3224	3216	2973	2543	2568	2574	2744	2916	3211	3352	3349	3142	3121	2820	2932	2832	2671	2760	2718	2792
2956	2797	2813	2862	2839	2895	2932	2862	2877	3039	3058	2885	3074	2863	2807	2736	2928	3105	2900	2988	3074	3066	2646	2656	3082	3111	2819	2568	2881	3066	3242	3240	2878	2654	2510	2610	2788	2957	3105	3384	3287	3068	2978	2814	2718	2704	2676	2626	2717	2657
2931	2994	2819	2842	2843	2890	2869	2934	2877	2941	2914	2923	2918	2951	2913	2848	2991	2871	2892	2964	3305	3165	2713	2737	3198	3154	2717	2515	2799	3140	3296	3434	3007	2623	2480	2731	2988	3150	3283	3283	3094	3032	2854	2806	2654	2684	2688	2579	2549	2686
2811	2855	2789	2879	2752	2823	3016	2962	2717	2844	2897	2827	2949	3035	2895	2810	2997	2898	2812	2969	3229	3100	2931	2903	3338	3232	2774	2671	2846	3162	3293	3272	3008	2765	2618	2805	2928	3032	3362	3274	3256	3138	2925	2725	2721	2680	2482	2492	2575	2560
2982	2911	2842	2909	2735	2819	2851	2905	2763	2810	2726	2713	2780	2892	2882	2945	3007	2964	2826	2917	3166	3136	2865	2896	3268	3326	2781	2614	2898	3129	3300	3245	2935	2656	2718	2859	3087	3222	3343	3472	3271	3225	3102	2938	2870	2752	2530	2552	2663	2802
2920	2910	2767	2838	2825	2772	2752	2868	2865	2900	2900	2737	2755	2844	2772	2853	3037	3035	2836	2970	3098	3009	2832	2966	3337	3296	2888	2663	2844	3088	3215	3129	2822	2603	2572	2817	3030	3295	3501	3356	3396	3176	3129	2946	2888	2801	2745	2682	2703	2802
2855	2868	2774	2862	2814	2888	3004	2796	2856	2850	2876	2932	2890	2856	2730	2886	3072	3092	2930	2856	3143	3019	2707	2720	3205	3243	2904	2687	2931	3225	3278	3346	2855	2576	2511	2740	2955	3171	3267	3386	3356	3252	3051	2864	2928	2794	2784	2661	2733	2782
2850	2791	2806	2753	2795	3044	2976	2961	2826	2911	2860	2892	2924	2933	2811	2708	2915	3011	2887	3052	3209	3090	2645	2689	3032	3285	2823	2646	2759	3181	3222	3320	3127	2721	2620	2757	3016	3265	3269	3439	3348	3156	2904	2862	2792	2684	2746	2722	2632	2579
2732	2799	2724	2765	2872	2917	3050	3017	2934	2885	2898	2903	2877	3063	2772	2844	2916	2937	2883	2800	3054	3164	2875	2714	2976	3159	2823	2578	2669	2993	3324	3282	3282	2824	2754	2772	3061	3319	3407	3480	3475	3123	2982	2923	2722	2684	2657	2616	2712	2611
2703	2712	2675	2753	2776	2933	2855	2946	2912	2924	2954	2807	2869	2833	2931	2892	3049	3053	2851	2731	2938	3128	2927	2735	3109	3252	3079	2622	2555	2832	3102	3140	3058	2792	2632	2800	3074	3151	3450	3397	3611	3329	3281	3039	2797	2882	2786	2702	2661	2718
2658	2759	2837	2798	2838	2821	2861	2890	2939	2918	3065	2782	2939	2955	2815	2964	2922	3093	2872	2762	2860	2955	2879	2646	2916	3303	3177	2769	2573	2880	2942	3099	3150	2883	2694	2646	2789	3088	3254	3499	3500	3439	3293	3157	3066	3053	2898	2850	2795	2721
2680	2743	2695	2740	2773	2746	2804	2927	2905	2907	3041	2967	2959	2946	2958	2855	2990	3034	3037	2907	2851	3101	2956	2568	2789	3145	3225	2781	2604	2825	3015	3211	3139	2913	2777	2619	2665	2885	3054	3196	3363	3288	3204	3263	3044	3009	3034	2883	2850	2794
2692	2623	2655	2653	2745	2755	2842	2886	2781	2915	2885	3052	2977	3034	2966	2911	2983	3075	3001	2857	2874	3239	3000	2698	2775	3062	3105	2935	2701	2719	3020	3203	3410	3212	3103	2702	2636	2828	2993	3157	3151	3244	3208	3086	3064	2994	2928	2804	2843	2748
2835	2702	2683	2737	2771	2691	2791	2830	2751	2822	2733	2804	2876	3045	3101	2992	2894	2983	3012	2909	2912	3078	3102	2872	2757	3024	3190	2988	2706	2655	2845	3147	3223	3312	3104	2761	2829	2664	2980	3146	3225	3174	3295	3280	3237	3046	3067	3019	2905	2871
2823	2836	2734	2754	2662	2709	2684	2774	2932	2939	2782	2868	2871	2831	2882	3005	2980	3034	2925	2863	2799	2908	3126	2936	2783	2982	3257	3306	2846	2626	2725	3058	3146	3152	3120	2967	2782	2788	2958	2977	3248	3199	3293	3335	3395	3346	3195	3162	3207	3142
2799	2728	2739	2830	2948	2738	2900	2754	2807	2823	2956	2814	2806	2863	2891	2920	2855	2892	3015	2988	2864	2799	2969	2964	2833	2812	3247	3285	3113	2762	2799	2873	3179	3265	3149	2996	2827	2776	2704	2784	2912	3241	3274	3321	3429	3409	3253	3319	3379	3191
2899	2820	2748	2824	2842	2900	2834	2880	2751	2922	2853	2909	2967	2846	2847	2942	2915	2950	2947	3047	2811	2815	2923	2939	2848	2707	2904	3187	3162	2902	2842	2892	3086	3296	3208	3299	3060	2809	2677	2662	2777	2959	3093	3264	3244	3359	3412	3329	3449	3363
2854	2785	2757	2845	2953	2836	3004	2902	2910	2955	2770	2752	3026	2941	2956	2829	2831	2905	2965	2784	2816	2653	2879	2978	2951	2693	2807	2940	3240	2985	2761	2794	2916	3159	3298	3266	3328	2929	2823	2722	2709	2831	2862	3085	3297	3164	3320	3293	3341	3342
2779	2816	2817	2937	2882	2911	2948	2866	2894	2950	2851	2861	2908	2907	2872	2899	2919	2666	2752	2857	2891	2820	2768	2923	2906	2794	2665	2835	3040	3195	2865	2725	2661	2960	3262	3181	3207	3019	2969	2703	2683	2773	2863	2982	3219	3156	3285	3459	3361	3220
2707	2819	2753	2767	2800	2873	2920	2777	2919	2966	2958	2948	2927	2917	2860	2897	2859	2769	2801	2748	2835	2708	2690	2771	2911	2888	2663	2853	2895	3141	3061	2599	2614	2813	2944	2991	3053	3017	3080	2839	2841	2694	2806	2871	2884	3080	3199	3210	3140	3152
2711	2774	2762	2859	2799	2817	2868	2822	2812	2936	2941	2845	2890	3063	2870	2826	2899	2807	2729	2843	2901	2897	2766	2834	2892	2873	2774	2701	2878	3052	3154	2945	2732	2639	2800	3001	2977	3058	3141	2965	2902	2780	2662	2824	2613	2806	2843	2912	2884	3030
2829	2748	2887	2749	2800	2691	2854	2760	2768	2836	2882	2872	2901	2817	2836	2768	2863	2882	2747	2868	2831	3003	2910	2806	2835	2961	3027	2786	2701	2835	3107	3170	2916	2860	2774	2862	3026	2910	3010	3111	3007	2906	2792	2862	2675	2795	2741	2768	2750	2722
2804	2808	2786	2622	2598	2706	2739	2774	2762	2853	2765	2804	2931	2909	2841	2854	2832	2856	2842	2786	2943	2895	2873	2812	2881	2986	3100	2864	2798	2699	2985	3054	3059	2920	2653	2738	2775	2976	3171	3045	3120	3005	3157	3021	2952	2877	2812	2747	2818	2698
2918	2887	2697	2699	2809	2621	2698	2754	2655	2721	2798	2865	2869	2892	2774	2876	2839	2821	2955	2787	2916	2938	2913	2976	2927	3010	3052	2901	2874	2769	2811	3082	3179	3057	2899	2720	2746	2710	2843	2940	3087	3173	3116	3126	3091	3026	3001	2976	2941	2807
2873	2861	2750	2800	2748	2702	2685	2705	2596	2743	2762	2711	2822	2828	2901	2790	2715	2857	2702	2899	2769	2833	3055	3003	2923	2779	2823	2990	3010	2930	2879	2907	3061	3135	3020	2856	2716	2632	2762	2832	3151	3058	3178	3283	3146	3117	3177	2980	3049	3026
2985	2885	2823	2773	2813	2725	2677	2691	2722	2757	2775	2738	2757	2842	2732	2712	2749	2596	2761	2867	2839	2720	2949	3034	3036	2727	2766	2781	2989	2907	2807	2688	2896	2949	3214	3180	3013	2843	2816	2866	2911	3098	3181	3114	3253	3306	3245	3213	3353	3196
2663	2804	2739	2694	2767	2610	2798	2753	2796	2839	2879	2823	2814	2818	2745	2800	2733	2798	2843	2724	2815	2835	2845	2908	2913	2813	2771	2669	2923	3008	2937	2748	2684	2768	2907	3096	3070	2991	2723	2844	2927	2906	3012	2977	3207	3179	3258	3269	3235	3323
2739	2754	2745	2627	2746	2658	2660	2806	2854	2905	2880	2811	2929	2678	2820	2764	2866	2817	2829	2905	2873	2775	2771	2820	2872	2809	2880	2636	2915	2864	2900	2856	2838	2772	2794	3015	2992	3025	2881	2901	2925	2788	2957	2840	3075	2960	2980	3197	3216	3243
2608	2571	2613	2599	2646	2761	2733	2744	2803	2963	2857	2763	2731	2752	2691	2946	2873	2811	2901	2817	2919	2805	2871	2741	2818	2848	2701	2842	2743	2837	2807	2911	2836	2801	2781	2786	2788	3000	3005	2914	3052	2929	2907	2836	2761	2872	2892	2885	2994	2988
2524	2522	2667	2550	2529	2756	2684	2677	2768	2813	2900	2820	2834	2766	2824	2820	2781	2884	2953	2887	2940	2921	2750	2696	2798	2705	2772	2761	2766	2760	2715	2849	2981	2791	2916	2717	2812	2765	2880	2987	2896	3078	2987	2901	2959	2977	2857	2825	2893	2907
2704	2500	2586	2553	2641	2480	2672	2731	2764	2702	2839	2779	2755	2848	2785	2815	2851	2792	2998	2879	2920	2946	2933	2793	2779	2775	2736	2953	2714	2784	2801	2627	2788	2976	2944	2796	2787	2868	2790	2982	2989	3058	3019	3183	3034	3112	3000	3016	3047	2915
2625	2566	2564	2508	2568	2642	2659	2763	2725	2836	2779	2805	2776	2710	2864	2844	2907	2888	2989	2916	2881	2890	2791	2828	2883	2819	2943	2693	2840	2784	2832	2871	2790	2927	2868	2911	3012	2792	2866	2908	2762	2812	3027	3073	3072	3176	3138	3139	3170	3146
2711	2607	2534	2589	2667	2615	2633	2653	2744	2689	2709	2739	2763	2824	2708	2808	2733	2760	2865	2881	2945	2757	2768	2707	2822	2877	2802	2750	2784	2986	2890	2869	2823	2945	2730	2876	2970	3079	2939	2808	2841	2882	2876	3010	2902	2860	2947	3023	3069	3289
2639	2680	2601	2595	2613	2774	2665	2605	2723	2679	2753	2729	2758	2717	2758	2705	2824	2830	2767	2784	2842	2783	2718	2770	2732	2776	2804	2722	2853	2912	2864	3010	2929	2899	2818	2900	2906	2870	2994	2988	2988	2978	2869	2779	2934	2963	2853	2952	3024	3064
2723	2607	2596	2584	2807	2635	2598	2667	2640	2619	2721	2711	2747	2768	2725	2665	2649	2771	2716	2802	2655	2670	2796	2733	2711	2735	2738	2800	2732	2746	2897	2861	2930	2909	2929	2823	2910	2850	2895	2994	3053	2998	3090	2969	3015	2977	2989	3042	3010	2894
2675	2680	2645	2772	2692	2600	2652	2711	2729	2692	2873	2711	2741	2771	2701	2597	2685	2652	2644	2731	2661	2703	2701	2745	2742	2618	2745	2791	2797	2904	2771	2781	2883	2873	2797	2817	2916	2783	2760	2852	2872	2946	3062	3064	3023	3029	3093	3085	2978	2967
2697	2637	2646	2760	2737	2694	2666	2680	2686	2653	2695	2728	2772	2652	2675	2809	2587	2651	2591	2659	2634	2681	2628	2781	2734	2793	2714	2775	2725	2620	2766	2719	2814	2824	2813	2771	2842	2893	2645	2816	2842	2857	2915	2940	2983	2975	3032	2965	3055	2974
2658	2725	2693	2716	2661	2602	2657	2677	2633	2762	2704	2624	2655	2657	2764	2774	2694	2624	2706	2623	2655	2692	2714	2654	2675	2677	2804	2753	2747	2652	2759	2745	2799	2770	2734	2709	2799	2749	2845	2801	2903	2837	2760	2964	2887	2904	2901	2929	2965	2976
2698	2585	2654	2666	2704	2589	2559	2605	2569	2652	2662	2578	2610	2626	2739	2665	2768	2710	2716	2681	2760	2748	2700	2679	2797	2808	2740	2713	2780	2809	2622	2756	2758	2808	2724	2614	2641	2787	2860	2817	2882	2869	2905	2860	2953	2885	2881	2967	2899	2902
2696	2780	2594	2541	2545	2550	2576	2504	2592	2629	2565	2690	2644	2667	2604	2662	2652	2739	2600	2672	2682	2833	2725	2706	2691	2879	2791	2820	2801	2774	2756	2792	2766	2822	2782	2710	2736	2628	2801	2716	2743	2844	2873	2932	2942	2912	2892	2923	3017	3036
2714	2609	2647	2676	2593	2616	2512	2607	2540	2534	2643	2540	2732	2638	2520	2647	2645	2598	2811	2644	2705	2804	2696	2756	2784	2861	2807	2861	2827	2751	2636	2779	2729	2713	2808	2913	2775	2806	2806	2725	2835	2920	2913	2948	2938	2896	2902	2851	2901	3007
2694	2586	2640	2574	2665	2642	2607	2584	2567	2481	2517	2622	2571	2581	2587	2500	2610	2621	2624	2746	2649	2709	2756	2795	2793	2763	2710	2841	2714	2742	2720	2748	2617	2782	2732	2802	2831	2739	2743	2900	2914	3005	2925	2865	2977	2842	2933	2970	2952	2993
2573	2708	2588	2614	2632	2611	2620	2554	2505	2585	2621	2631	2724	2667	2553	2695	2656	2633	2740	2751	2749	2710	2724	2839	2722	2779	2767	2699	2663	2764	2700	2691	2768	2715	2822	2760	2968	2828	2857	2889	2903	2986	2915	2986	2933	2976	2956	2971	2934	2959
2597	2430	2533	2669	2569	2586	2560	2611	2647	2645	2690	2702	2653	2816	2575	2771	2613	2554	2771	2688	2753	2728	2767	2655	2871	2680	2671	2730	2609	2831	2612	2825	2745	2797	2688	2874	2777	2667	2833	2776	2853	2832	3010	2858	2897	3007	2830	2957	2922	3043
2500	2555	2471	2516	2648	2536	2438	2584	2686	2612	2610	2671	2620	2649	2700	2665	2643	2785	2712	2737	2897	2684	2710	2685	2641	2654	2673	2723	2644	2624	2631	2693	2644	2785	2790	2841	2670	2759	2875	2735	2919	2756	2891	2864	2808	2933	2879	2938	3044	2998
2614	2514	2608	2417	2536	2552	2563	2505	2592	2689	2572	2723	2712	2561	2655	2680	2622	2703	2653	2843	2793	2863	2657	2907	2643	2741	2611	2729	2736	2693	2702	2798	2805	2903	2669	2722	2677	2743	2756	2792	2902	2832	2861	2755	2858	2842	2718	2911	2903	2927
2624	2529	2553	2573	2399	2527	2640	2506	2601	2618	2690	2728	2619	2591	2629	2668	2755	2661	2694	2851	2703	2730	2777	2697	2780	2743	2764	2715	2639	2727	2714	2661	2842	2801	2813	2735	2684	2810	2809	2747	2769	2821	2867	2789	2883	2843	2861	2963	2860	2883
2554	2435	2471	2577	2516	2532	2617	2821	2658	2665	2617	2680	2669	2485	2670	2611	2679	2680	2802	2786	2705	2744	2741	2560	2725	2689	2709	2634	2724	2778	2742	2746	2844	2804	2671	2703	2671	2715	2648	2641	2812	2903	2914	2762	2795	2784	2942	2832	2953	2867
2620	2430	2456	2531	2569	2704	2501	2546	2706	2652	2685	2645	2552	2578	2581	2611	2668	2686	2581	2658	2630	2731	2554	2616	2685	2735	2657	2570	2667	2627	2807	2810	2776	2824	2773	2761	2680	2699	2762	2691	2788	2864	2848	2791	2709	2822	2850	2719	2932	2904
2761	2537	2529	2502	2632	2668	2588	2543	2629	2717	2625	2730	2685	2604	2557	2608	2522	2629	2590	2587	2572	2720	2627	2648	2712	2657	2638	2635	2755	2722	2846	2701	2699	2731	2657	2735	2756	2681	2751	2764	2721	2767	2724	2763	2793	2880	2793	2808	2735	2782
2649	2638	2697	2501	2559	2713	2681	2569	2594	2686	2645	2582	2652	2688	2566	2577	2515	2478	2571	2673	2510	2584	2637	2641	2613	2672	2791	2602	2610	2775	2757	2716	2768	2647	2627	2739	2729	2588	2582	2728	2795	2805	2741	2757	2760	2734	2792	2805	2824	2838
2458	2525	2742	2572	2574	2639	2684	2666	2521	2557	2563	2680	2608	2570	2572	2538	2670	2561	2545	2519	2579	2642	2696	2749	2739	2695	2731	2648	2688	2670	2713	2691	2682	2682	2552	2679	2624	2676	2539	2585	2719	2728	2676	2828	2776	2841	2688	2776	2756	2714
2417	2552	2587	2586	2652	2502	2676	2621	2466	2578	2655	2622	2515	2646	2708	2711	2604	2630	2621	2579	2647	2699	2717	2685	2675	2605	2710	2671	2715	2658	2717	2641	2708	2768	2623	2735	2585	2640	2510	2603	2566	2683	2724	2702	2702	2743	2701	2663	2619	2736
2539	2368	2607	2635	2761	2520	2604	2560	2501	2419	2545	2576	2588	2645	2708	2578	2617	2607	2596	2768	2612	2616	2608	2743	2716	2755	2670	2710	2630	2522	2590	2671	2594	2696	2619	2647	2724	2699	2568	2664	2649	2634	2793	2670	2646	2780	2637	2586	2716	2717
2739	2565	2461	2451	2836	2639	2491	2485	2645	2453	2560	2651	2515	2570	2677	2690	2610	2705	2595	2593	2604	2653	2622	2719	2740	2836	2598	2664	2638	2548	2640	2633	2620	2636	2713	2665	2692	2727	2582	2642	2688	2689	2641	2646	2676	2638	2592	2738	2632	2698
2804	2691	2457	2480	2695	2668	2562	2458	2588	2589	2558	2595	2573	2652	2675	2710	2693	2671	2582	2648	2588	2592	2680	2798	2729	2770	2678	2806	2578	2621	2595	2608	2674	2646	2641	2607	2678	2596	2608	2701	2613	2538	2722	2690	2601	2633	2564	2634	2709	2689
2750	2802	2593	2430	2453	2694	2624	2464	2549	2640	2543	2688	2642	2710	2638	2664	2751	2720	2674	2577	2631	2639	2610	2638	2713	2640	2720	2645	2519	2553	2600	2513	2669	2660	2672	2753	2622	2664	2633	2684	2563	2613	2640	2704	2568	2570	2659	2598	2833	2686
2560	2762	2774	2488	2354	2733	2665	2464	2429	2824	2597	2640	2730	2585	2694	2704	2593	2779	2698	2592	2672	2703	2632	2676	2703	2626	2547	2751	2697	2547	2620	2609	2656	2634	2616	2687	2715	2600	2639	2654	2599	2620	2586	2734	2650	2556	2611	2632	2626	2758
2360	2636	2845	2539	2393	2475	2804	2546	2420	2772	2681	2561	2657	2711	2758	2729	2659	2708	2678	2757	2644	2622	2637	2709	2610	2731	2615	2653	2664	2619	2711	2680	2782	2673	2583	2634	2546	2576	2581	2564	2650	2614	2649	2700	2563	2527	2683	2628	2555	2789
2349	2550	2861	2699	2471	2403	2775	2632	2480	2701	2675	2458	2640	2531	2555	2615	2564	2661	2659	2592	2552	2684	2597	2718	2592	2686	2758	2568	2665	2635	2577	2762	2663	2667	2598	2575	2552	2565	2535	2615	2642	2647	2639	2597	2666	2696	2663	2670	2652	2687
2356	2414	2863	2719	2526	2427	2728	2804	2581	2633	2709	2542	2647	2758	2434	2620	2613	2750	2586	2691	2622	2633	2549	2592	2522	2669	2666	2697	2593	2580	2704	2724	2580	2669	2643	2627	2548	2499	2642	2584	2611	2699	2586	2537	2539	2620	2704	2669	2603	2598
2434	2291	2707	2880	2555	2513	2740	2803	2564	2602	2721	2545	2599	2614	2501	2625	2645	2646	2619	2584	2490	2646	2626	2466	2555	2684	2618	2613	2611	2606	2628	2558	2567	2617	2700	2601	2536	2527	2558	2483	2593	2619	2580	2604	2626	2602	2618	2647	2671	2591
2521	2311	2636	2964	2605	2395	2797	2922	2482	2620	2898	2536	2605	2714	2401	2689	2616	2562	2585	2569	2662	2553	2614	2540	2692	2496	2554	2605	2633	2623	2629	2581	2563	2616	2609	2505	2534	2476	2476	2580	2530	2512	2666	2703	2598	2592	2636	2663	2677	2589
2559	2318	2618	2918	2668	2359	2651	2819	2620	2656	2756	2549	2488	2726	2464	2688	2604	2579	2581	2517	2760	2720	2633	2464	2621	2632	2549	2559	2672	2644	2689	2666	2581	2622	2657	2626	2598	2528	2567	2572	2568	2476	2643	2534	2574	2643	2657	2714	2470	2658
2538	2283	2550	2960	2663	2350	2591	2848	2561	2554	2718	2568	2612	2799	2548	2580	2574	2652	2609	2613	2702	2600	2653	2553	2558	2564	2531	2564	2641	2650	2585	2559	2699	2588	2628	2657	2589	2540	2674	2550	2623	2607	2533	2530	2617	2618	2657	2562	2541	2603
2670	2270	2600	2895	2706	2405	2608	2797	2602	2485	2810	2611	2621	2745	2598	2657	2599	2693	2618	2650	2631	2694	2540	2525	2513	2552	2448	2645	2608	2532	2570	2562	2678	2688	2652	2629	2566	2738	2593	2626	2486	2614	2706	2578	2600	2665	2514	2672	2537	2609
2572	2445	2696	2885	2590	2361	2601	2753	2528	2598	2861	2556	2538	2730	2553	2661	2546	2641	2652	2548	2685	2478	2490	2534	2589	2511	2538	2587	2622	2583	2611	2617	2773	2579	2627	2660	2566	2619	2651	2650	2604	2638	2627	2574	2457	2428	2548	2567	2663	2616
2584	2504	2820	2882	2578	2470	2667	2771	2555	2577	2745	2576	2600	2782	2550	2693	2665	2683	2630	2501	2598	2416	2520	2587	2540	2551	2503	2517	2578	2694	2550	2674	2728	2671	2680	2716	2579	2610	2589	2624	2664	2594	2597	2601	2507	2522	2618	2471	2579	2653
2530	2666	2838	2828	2577	2463	2700	2651	2498	2639	2694	2673	2710	2691	2484	2775	2609	2719	2549	2647	2549	2656	2632	2612	2503	2579	2609	2587	2610	2649	2662	2735	2646	2553	2656	2689	2583	2744	2690	2627	2591	2572	2550	2471	2538	2592	2565	2516	2550	2555
2577	2772	2944	2700	2506	2613	2739	2692	2479	2749	2684	2579	2741	2750	2704	2698	2611	2613	2582	2582	2563	2617	2560	2588	2578	2719	2698	2585	2618	2625	2725	2665	2594	2712	2680	2677	2692	2639	2624	2603	2639	2555	2655	2626	2649	2518	2577	2451	2557	2612
2664	2922	2926	2529	2380	2673	2731	2581	2504	2729	2746	2624	2801	2557	2645	2674	2533	2613	2594	2611	2577	2533	2648	2677	2580	2737	2591	2746	2782	2705	2647	2594	2525	2733	2665	2748	2671	2666	2631	2560	2539	2662	2487	2622	2682	2436	2630	2550	2580	2581
2970	3177	2864	2561	2617	2874	2640	2537	2561	2706	2604	2695	2799	2628	2686	2661	2568	2656	2525	2675	2474	2631	2688	2631	2575	2626	2741	2677	2770	2687	2603	2592	2654	2686	2667	2678	2655	2633	2569	2556	2630	2640	2574	2598	2600	2459	2631	2567	2466	2456
3102	2986	2709	2470	2679	2820	2619	2462	2524	2677	2571	2684	2732	2542	2715	2584	2503	2622	2543	2607	2486	2658	2606	2708	2611	2602	2690	2673	2704	2668	2672	2670	2611	2608	2623	2609	2617	2661	2544	2556	2610	2615	2615	2633	2671	2629	2644	2520	2563	2382
3034	2852	2611	2631	2813	2831	2603	2528	2699	2614	2558	2774	2753	2577	2701	2559	2593	2606	2560	2651	2570	2644	2665	2697	2651	2632	2640	2635	2701	2607	2631	2664	2656	2616	2664	2627	2638	2637	2597	2595	2558	2594	2637	2726	2675	2565	2639	2510	2643	2490
2917	2540	2514	2835	2920	2679	2587	2629	2700	2582	2612	2676	2637	2777	2749	2631	2630	2600	2666	2633	2733	2677	2717	2628	2674	2607	2715	2654	2655	2723	2659	2651	2637	2587	2613	2731	2663	2696	2662	2725	2612	2702	2669	2639	2747	2691	2702	2506	2617	2620
2777	2546	2621	2671	2805	2656	2623	2720	2682	2587	2686	2765	2672	2766	2802	2724	2760	2698	2730	2619	2794	2659	2691	2716	2732	2648	2634	2688	2716	2661	2659	2593	2581	2558	2732	2660	2700	2647	2728	2581	2627	2589	2640	2539	2630	2736	2569	2507	2563	2416
2810	2740	2694	2726	2660	2711	2714	2658	2452	2515	2763	2739	2675	2833	2700	2747	2814	2794	2816	2676	2739	2643	2780	2685	2741	2646	2680	2660	2621	2568	2630	2613	2689	2637	2603	2621	2706	2678	2553	2614	2642	2597	2599	2653	2592	2521	2532	2575	2596	2429
2850	2914	2780	2608	2595	2754	2761	2684	2502	2580	2634	2658	2617	2767	2721	2840	2755	2808	2709	2730	2749	2638	2629	2743	2607	2668	2632	2696	2704	2665	2626	2551	2608	2649	2597	2682	2664	2678	2560	2571	2644	2550	2476	2497	2631	2617	2588	2570	2552	2618
[truncated: 920 more columns]
