# Supplementary material for: Spatial Resolution and Refractive Index Contrast of Resonant Photonic Crystal Surfaces for Biosensing
Source: IEEE Photonics J. Author manuscript; Available in PMC 2015 Sep 7. (PMC4561521; doi:10.1109/JPHOT.2015.2435699)
Supplement: fig4_data [file NIHMS64775-supplement-fig4_data.gz › Volumes/graham/MacBook_backup/PhD_folder_2015_06_02/paper_improvements/IEEE_J_Photonics/final_files/data_files/fig4/ref/r15.csv]

3638	3490	3266	3165	3268	3266	3344	3269	3206	3253	3275	3342	3257	3155	3347	3128	3140	3082	3024	3061	3238	3239	3364	3255	3304	3272	3255	3239	3192	3171	3260	3188	3143	3218	3104	3082	3159	3239	3210	3180	3334	3360	3258	3152	3170	3218	3275	3285	3258	3291
3484	3303	3205	3259	3188	3336	3448	3471	3612	3544	3406	3423	3278	3258	3311	3072	3076	3018	3130	3186	3406	3330	3329	3425	3230	3288	3181	3311	3105	3259	3320	3229	3221	3143	3359	3361	3314	3227	3311	3299	3363	3252	3159	3234	3101	3336	3258	3335	3300	3276
3375	3193	3120	3177	3302	3550	3487	3626	3450	3452	3302	3301	3257	3274	3141	3157	3211	3096	3137	3252	3277	3233	3300	3209	3206	3185	3283	3230	3179	3322	3241	3250	3251	3167	3266	3346	3296	3311	3371	3427	3349	3302	3241	3151	3259	3142	3152	3136	3210	3148
3431	3271	3208	3288	3298	3386	3509	3454	3471	3344	3287	3242	3084	3120	2980	3054	3148	3130	3189	3202	3190	3166	3153	3165	3204	3234	3266	3281	3133	3271	3139	3269	2997	3042	3195	3331	3177	3243	3387	3350	3405	3219	3168	3195	3146	3214	3176	3168	3105	3160
3350	3221	3221	3197	3258	3496	3433	3476	3506	3202	3059	2966	3045	2931	2964	3097	3203	3144	3184	3052	3138	3198	3019	3141	3107	3265	3058	3120	3229	3264	3102	3082	3154	3070	3114	3216	3292	3232	3357	3272	3244	3222	3131	3145	3059	3141	3102	3135	3138	3098
3343	3202	3327	3300	3272	3388	3387	3282	3260	3284	3093	2911	3039	2876	3023	3020	3167	3235	3203	3085	3149	3120	2998	3073	3151	3181	3112	3178	3081	3034	3167	3071	3152	3186	3015	3209	3143	3175	3269	3170	3253	3217	3145	3116	3186	3005	3101	3029	3082	3002
3276	3200	3369	3307	3297	3164	3161	3100	3188	3109	3032	2985	3039	2928	3019	3163	3126	3200	3216	3272	3182	3145	3070	3054	3118	3068	3103	3061	2966	2979	3095	3144	3049	3102	3221	3119	3174	3208	3175	3247	3215	3216	3221	3164	3045	3068	2914	2954	3120	2995
3201	3226	3287	3255	3224	3110	2985	3115	3127	3055	2872	3012	3021	2979	3010	3189	3274	3228	3261	3168	3192	3085	3120	3081	3113	3080	3025	3104	2989	3076	3026	3070	3069	3075	3237	3199	3158	3131	3173	3201	3244	3159	3323	3186	3233	2961	3038	3086	3003	3056
3203	3203	3266	3175	3220	2943	2954	3027	2993	2916	2859	3046	3005	3139	3072	3112	3035	3089	3190	3112	3103	3211	3062	3097	3219	3133	3123	2982	3021	3036	3088	3152	3093	3160	3223	3204	3222	3190	3153	3303	3343	3304	3264	3388	3239	3121	3097	3123	2994	3129
3214	3179	3243	3214	3060	3043	3021	3024	2897	2972	3058	2982	3144	3096	3083	2984	3083	2999	3167	3298	3192	3033	3264	3112	3200	3097	3175	2999	3044	3074	3122	3085	3245	3243	3349	3232	3294	3324	3319	3284	3283	3255	3419	3272	3249	3203	3216	3146	3144	3093
3196	3215	3370	3151	3206	3049	2962	2956	3008	2997	2986	3037	3209	3126	3075	2991	3045	3125	3140	3258	3308	3213	3361	3296	3288	3222	3270	3251	3179	3143	3114	3111	3268	3253	3361	3218	3243	3246	3274	3243	3294	3415	3378	3409	3292	3208	3235	3179	3107	3051
3180	3185	3328	3184	3160	3193	3102	3093	3121	3036	3123	2964	3029	3061	3001	3087	3032	3117	3096	3209	3249	3385	3393	3197	3278	3180	3250	3264	3180	3199	3272	3240	3162	3362	3263	3344	3370	3397	3407	3459	3423	3528	3460	3551	3415	3312	3373	3177	3163	3010
3146	3141	3143	3146	3108	3249	3111	3113	3092	3016	3019	3033	3163	3116	3045	3127	3099	3151	3180	3185	3430	3396	3309	3207	3352	3292	3416	3286	3206	3339	3299	3169	3209	3296	3373	3412	3356	3426	3421	3492	3509	3487	3573	3341	3417	3491	3353	3267	3253	3262
3159	3162	3202	3115	3265	3125	3146	3222	3148	3158	3076	3188	3146	3175	3130	3138	3111	3145	3270	3279	3468	3351	3384	3399	3245	3243	3181	3400	3377	3399	3434	3300	3370	3321	3320	3350	3416	3459	3512	3517	3629	3472	3392	3663	3424	3415	3333	3384	3268	3385
3128	3065	3103	3023	3191	3193	3251	3278	3209	3240	3190	3181	3156	3225	3139	3157	3174	3095	3245	3356	3375	3259	3308	3263	3240	3282	3369	3466	3391	3413	3394	3341	3351	3481	3285	3292	3372	3501	3435	3629	3532	3536	3506	3508	3461	3438	3469	3477	3366	3409
3254	3129	3029	3056	3219	3273	3284	3267	3313	3165	3261	3201	3160	3136	3153	3148	3315	3158	3333	3356	3373	3285	3326	3183	3313	3308	3359	3349	3416	3470	3212	3372	3298	3355	3300	3404	3313	3380	3385	3594	3556	3534	3513	3529	3636	3476	3463	3422	3390	3370
3276	3152	3150	3070	3178	3327	3200	3416	3281	3297	3205	3254	3226	3286	3174	3234	3188	3296	3276	3286	3222	3169	3247	3163	3158	3233	3380	3299	3357	3281	3271	3358	3307	3350	3379	3266	3348	3385	3533	3590	3593	3568	3533	3644	3559	3492	3581	3509	3489	3362
3356	3278	3302	3074	3142	3237	3291	3269	3156	3279	3148	3231	3193	3265	3270	3202	3276	3308	3215	3242	3226	3252	3289	3266	3301	3235	3211	3214	3294	3255	3337	3142	3399	3387	3341	3317	3432	3464	3462	3562	3349	3541	3572	3748	3675	3632	3544	3509	3455	3552
3479	3388	3264	3271	3460	3284	3175	3364	3236	3422	3280	3327	3231	3393	3194	3372	3279	3389	3239	3187	3237	3196	3123	3206	3348	3216	3072	3271	3181	3235	3164	3306	3260	3374	3451	3406	3452	3395	3331	3537	3441	3509	3609	3605	3726	3586	3662	3568	3552	3471
3412	3384	3437	3356	3293	3316	3407	3419	3320	3318	3330	3315	3400	3357	3386	3331	3280	3374	3246	3269	3215	3137	3299	3215	3223	3253	3147	3130	3216	3205	3163	3175	3306	3389	3553	3454	3451	3367	3387	3442	3368	3626	3536	3642	3711	3661	3722	3437	3510	3382
3461	3517	3347	3382	3407	3556	3335	3370	3432	3316	3349	3313	3387	3356	3362	3409	3322	3365	3260	3262	3318	3234	3178	3228	3167	3279	3165	3200	3157	3212	3158	3266	3300	3336	3368	3354	3343	3306	3499	3393	3440	3437	3622	3489	3718	3606	3551	3474	3467	3505
3434	3543	3293	3475	3588	3494	3371	3538	3554	3490	3600	3447	3510	3456	3382	3343	3366	3215	3383	3302	3272	3305	3317	3307	3237	3255	3307	3089	3309	3403	3294	3338	3382	3421	3403	3517	3377	3480	3528	3417	3611	3652	3414	3553	3620	3515	3577	3574	3454	3605
3371	3445	3290	3407	3483	3533	3488	3508	3598	3597	3517	3540	3537	3346	3306	3284	3275	3294	3261	3271	3259	3366	3354	3355	3288	3237	3168	3210	3240	3253	3356	3345	3103	3149	3326	3357	3341	3492	3568	3654	3498	3522	3449	3444	3536	3529	3425	3475	3616	3505
3285	3287	3238	3389	3335	3378	3486	3592	3525	3653	3675	3587	3386	3363	3287	3272	3268	3356	3240	3373	3301	3363	3315	3218	3243	3250	3258	3256	3326	3309	3390	3353	3305	3283	3322	3243	3418	3427	3442	3422	3473	3498	3345	3437	3454	3409	3636	3669	3633	3582
3304	3294	3265	3335	3332	3326	3508	3556	3561	3623	3622	3487	3361	3314	3243	3283	3254	3373	3353	3406	3417	3353	3330	3249	3262	3249	3273	3196	3291	3320	3321	3203	3178	3246	3361	3276	3435	3414	3471	3540	3617	3288	3599	3411	3480	3608	3601	3488	3573	3580
3234	3208	3080	3306	3431	3362	3349	3510	3576	3429	3525	3495	3403	3258	3332	3323	3273	3400	3522	3392	3328	3262	3245	3244	3197	3255	3240	3316	3351	3183	3224	3218	3039	3201	3316	3254	3292	3287	3380	3416	3515	3434	3562	3497	3524	3537	3607	3564	3646	3644
3292	3257	3127	3320	3384	3413	3286	3277	3326	3411	3389	3388	3262	3274	3387	3366	3354	3521	3295	3442	3419	3232	3184	3334	3236	3254	3283	3265	3361	3201	3157	3122	3213	3212	3253	3387	3315	3303	3327	3339	3599	3583	3523	3515	3561	3581	3590	3629	3426	3511
3330	3180	3354	3262	3335	3351	3240	3207	3179	3343	3256	3382	3356	3376	3443	3409	3370	3347	3430	3222	3256	3230	3333	3223	3301	3197	3297	3222	3314	3194	3183	3337	3215	3196	3303	3219	3283	3415	3309	3345	3455	3627	3563	3727	3541	3551	3386	3478	3496	3598
3345	3339	3225	3305	3340	3260	3188	3209	3276	3288	3328	3246	3422	3531	3409	3323	3393	3423	3322	3280	3321	3275	3299	3315	3303	3215	3351	3368	3250	3238	3224	3258	3372	3234	3206	3239	3172	3245	3519	3357	3515	3592	3643	3685	3542	3569	3506	3413	3472	3596
3378	3358	3187	3296	3245	3302	3277	3201	3289	3276	3438	3269	3475	3399	3454	3433	3290	3212	3311	3137	3362	3387	3395	3360	3356	3312	3268	3355	3330	3306	3254	3187	3222	3283	3323	3304	3338	3298	3377	3410	3345	3606	3661	3518	3658	3504	3381	3444	3478	3506
3483	3265	3341	3375	3375	3286	3208	3166	3484	3311	3380	3575	3374	3411	3252	3296	3257	3208	3276	3341	3283	3293	3364	3357	3357	3335	3380	3342	3242	3257	3202	3092	3239	3190	3223	3220	3324	3281	3241	3266	3407	3607	3507	3647	3469	3473	3425	3429	3422	3456
3492	3389	3302	3308	3304	3380	3353	3377	3425	3464	3445	3473	3325	3389	3311	3230	3199	3083	3257	3183	3340	3310	3439	3392	3364	3217	3422	3203	3456	3221	3209	3194	3227	3294	3308	3413	3205	3210	3264	3355	3446	3379	3578	3596	3598	3517	3557	3505	3486	3607
3369	3320	3247	3282	3494	3435	3364	3354	3448	3402	3469	3340	3253	3269	3295	3166	3244	3242	3232	3233	3328	3342	3422	3452	3242	3357	3259	3260	3324	3414	3393	3303	3279	3258	3224	3278	3321	3373	3244	3427	3252	3428	3493	3562	3541	3558	3543	3540	3531	3548
3431	3302	3292	3298	3382	3404	3462	3468	3512	3388	3353	3362	3260	3254	3197	3229	3198	3176	3291	3254	3220	3354	3317	3260	3262	3348	3338	3390	3352	3265	3377	3317	3260	3256	3166	3183	3302	3426	3175	3280	3447	3349	3433	3475	3585	3639	3586	3585	3544	3516
3494	3341	3324	3303	3397	3432	3492	3418	3369	3416	3418	3236	3204	3314	3227	3223	3273	3212	3218	3183	3295	3265	3206	3376	3201	3230	3325	3344	3319	3378	3338	3350	3225	3327	3273	3286	3408	3417	3372	3399	3400	3553	3288	3511	3509	3614	3725	3715	3534	3484
3424	3190	3236	3329	3381	3448	3509	3374	3499	3421	3319	3330	3227	3284	3279	3347	3134	3317	3237	3255	3231	3126	3281	3298	3328	3297	3381	3379	3388	3474	3355	3338	3321	3341	3427	3382	3332	3341	3371	3367	3455	3405	3409	3453	3524	3638	3688	3615	3598	3479
3473	3402	3340	3352	3393	3567	3451	3378	3412	3465	3304	3320	3385	3312	3422	3418	3287	3308	3279	3206	3058	3187	3236	3238	3354	3405	3477	3302	3406	3479	3321	3310	3450	3419	3355	3212	3314	3490	3403	3379	3366	3296	3284	3390	3604	3546	3609	3719	3653	3432
3504	3337	3433	3240	3375	3381	3403	3325	3408	3482	3492	3324	3380	3414	3339	3361	3339	3383	3265	3397	3262	3369	3251	3301	3396	3465	3458	3540	3446	3378	3549	3367	3388	3435	3310	3486	3352	3388	3333	3380	3317	3294	3317	3282	3415	3453	3497	3553	3517	3620
3556	3475	3262	3321	3312	3310	3197	3563	3342	3447	3425	3507	3396	3416	3368	3322	3321	3292	3153	3380	3311	3298	3351	3526	3405	3342	3476	3402	3306	3445	3508	3446	3474	3569	3352	3362	3500	3379	3318	3447	3365	3479	3414	3432	3324	3439	3487	3544	3320	3547
3588	3526	3315	3271	3249	3264	3352	3390	3535	3511	3330	3468	3363	3344	3316	3277	3298	3208	3127	3217	3295	3304	3369	3342	3268	3398	3393	3365	3336	3465	3476	3488	3696	3556	3456	3504	3398	3389	3228	3443	3433	3410	3336	3361	3324	3531	3339	3499	3520	3408
3549	3398	3378	3257	3227	3331	3167	3363	3448	3383	3475	3396	3345	3325	3315	3209	3247	3286	3271	3337	3272	3291	3225	3326	3360	3348	3342	3333	3327	3487	3416	3498	3643	3570	3428	3570	3219	3333	3434	3320	3444	3490	3365	3400	3397	3360	3389	3383	3423	3540
3550	3498	3280	3326	3294	3377	3213	3329	3308	3513	3413	3472	3413	3517	3469	3335	3425	3379	3225	3417	3271	3277	3163	3257	3265	3300	3325	3368	3348	3438	3519	3642	3661	3682	3554	3463	3453	3271	3475	3432	3439	3592	3455	3296	3395	3434	3261	3445	3328	3365
3455	3337	3380	3386	3382	3392	3231	3383	3398	3503	3333	3404	3313	3390	3484	3397	3389	3377	3383	3311	3340	3210	3123	3187	3276	3343	3237	3484	3435	3389	3504	3519	3710	3752	3646	3451	3479	3432	3482	3364	3499	3460	3458	3319	3537	3419	3335	3421	3319	3388
3504	3372	3351	3368	3275	3420	3339	3388	3407	3423	3340	3465	3381	3424	3492	3473	3395	3475	3405	3321	3275	3147	3257	3152	3179	3373	3276	3352	3491	3375	3423	3516	3599	3783	3814	3698	3638	3578	3542	3435	3506	3347	3429	3479	3453	3330	3463	3447	3499	3363
3397	3362	3426	3500	3448	3497	3329	3404	3451	3342	3263	3267	3320	3495	3485	3393	3510	3468	3497	3301	3260	3156	3217	3240	3282	3247	3345	3295	3402	3345	3380	3394	3572	3641	3532	3653	3630	3623	3424	3465	3430	3558	3478	3459	3542	3405	3443	3492	3319	3371
3424	3358	3421	3428	3443	3416	3484	3444	3362	3358	3390	3366	3243	3286	3382	3387	3489	3473	3468	3362	3298	3247	3216	3129	3295	3275	3354	3317	3540	3391	3352	3496	3493	3610	3690	3720	3673	3581	3532	3483	3571	3549	3493	3502	3529	3427	3514	3375	3362	3478
3362	3388	3506	3409	3395	3381	3417	3437	3339	3407	3444	3309	3405	3294	3365	3382	3378	3373	3417	3396	3311	3293	3264	3232	3195	3348	3308	3413	3327	3448	3360	3436	3605	3617	3585	3535	3560	3610	3620	3529	3707	3705	3535	3652	3473	3504	3522	3503	3446	3534
3350	3382	3248	3513	3345	3322	3413	3372	3289	3360	3287	3337	3376	3372	3331	3349	3438	3374	3420	3556	3387	3300	3407	3347	3310	3263	3329	3372	3355	3321	3351	3443	3456	3585	3596	3653	3685	3595	3675	3565	3712	3645	3575	3506	3587	3433	3454	3521	3513	3399
3361	3289	3263	3361	3399	3391	3445	3374	3322	3381	3315	3416	3370	3213	3309	3407	3386	3335	3344	3592	3434	3302	3457	3277	3360	3295	3325	3342	3295	3348	3334	3476	3339	3535	3596	3578	3682	3537	3678	3568	3619	3684	3550	3521	3603	3505	3463	3601	3528	3508
3279	3143	3143	3229	3276	3384	3434	3392	3435	3406	3445	3357	3397	3364	3326	3396	3413	3539	3375	3396	3495	3490	3361	3364	3247	3372	3346	3273	3409	3415	3505	3376	3525	3582	3662	3504	3711	3715	3647	3721	3629	3563	3699	3425	3652	3560	3447	3626	3502	3432
3246	3194	3215	3382	3349	3383	3513	3446	3402	3619	3490	3359	3343	3356	3259	3306	3353	3397	3469	3678	3498	3431	3389	3317	3318	3395	3351	3299	3512	3545	3526	3398	3417	3553	3541	3650	3783	3732	3640	3641	3555	3589	3644	3558	3556	3510	3525	3497	3535	3394
3137	3218	3205	3276	3309	3511	3486	3570	3549	3505	3443	3412	3370	3443	3391	3461	3460	3425	3427	3562	3583	3521	3622	3552	3371	3418	3367	3503	3556	3419	3548	3377	3459	3427	3523	3532	3747	3563	3706	3797	3705	3578	3666	3607	3460	3439	3404	3558	3514	3565
3281	3194	3199	3281	3250	3380	3372	3528	3516	3433	3555	3541	3486	3454	3469	3292	3341	3521	3461	3412	3508	3650	3484	3457	3409	3436	3389	3498	3554	3354	3487	3425	3397	3438	3623	3774	3618	3738	3743	3606	3634	3654	3603	3535	3449	3536	3398	3449	3503	3583
3279	3284	3178	3292	3325	3251	3461	3488	3466	3499	3568	3506	3470	3535	3505	3406	3489	3334	3458	3485	3510	3568	3614	3539	3455	3405	3454	3312	3523	3449	3429	3449	3457	3441	3512	3713	3592	3686	3504	3599	3628	3504	3658	3457	3526	3392	3461	3441	3675	3603
3340	3288	3231	3273	3233	3270	3308	3465	3479	3296	3433	3408	3539	3436	3523	3432	3527	3572	3430	3460	3505	3758	3669	3608	3541	3527	3370	3467	3515	3550	3556	3526	3476	3481	3548	3627	3601	3574	3742	3618	3555	3628	3595	3520	3451	3408	3520	3487	3467	3567
3453	3302	3219	3214	3115	3127	3260	3253	3401	3322	3545	3476	3580	3456	3553	3524	3508	3373	3364	3453	3613	3610	3711	3647	3494	3452	3486	3539	3484	3546	3566	3476	3517	3587	3582	3662	3677	3624	3587	3655	3533	3555	3597	3499	3400	3479	3446	3515	3477	3548
3382	3204	3174	3259	3120	3257	3144	3283	3369	3342	3509	3480	3469	3479	3554	3406	3530	3477	3555	3577	3550	3674	3648	3545	3516	3439	3434	3573	3427	3462	3624	3634	3517	3492	3582	3624	3578	3620	3663	3641	3626	3512	3480	3539	3503	3340	3439	3408	3482	3540
3478	3161	3316	3302	3238	3229	3201	3278	3371	3371	3479	3504	3523	3551	3570	3471	3522	3580	3444	3604	3495	3544	3552	3576	3601	3479	3471	3648	3629	3711	3596	3591	3496	3492	3408	3657	3604	3580	3582	3578	3470	3608	3646	3598	3487	3440	3428	3461	3343	3582
3370	3292	3198	3154	3133	3127	3228	3344	3350	3322	3287	3455	3503	3489	3602	3664	3562	3602	3545	3535	3512	3445	3650	3777	3565	3535	3588	3630	3537	3572	3549	3533	3505	3461	3558	3623	3602	3656	3557	3542	3571	3399	3550	3575	3521	3468	3396	3441	3504	3635
3326	3276	3339	3202	3189	3234	3369	3191	3249	3392	3388	3459	3390	3586	3732	3707	3662	3645	3473	3469	3543	3506	3576	3500	3562	3622	3448	3454	3456	3681	3499	3549	3505	3601	3491	3662	3697	3586	3479	3514	3467	3448	3522	3417	3606	3534	3392	3570	3449	3566
3546	3417	3445	3374	3256	3296	3300	3300	3316	3254	3303	3336	3436	3584	3678	3791	3665	3643	3523	3596	3553	3602	3567	3549	3646	3635	3540	3537	3450	3460	3587	3526	3571	3530	3539	3542	3583	3596	3614	3492	3576	3496	3454	3485	3518	3411	3395	3456	3308	3515
3512	3368	3366	3452	3418	3333	3229	3346	3318	3311	3342	3399	3641	3505	3585	3625	3651	3617	3570	3525	3632	3615	3641	3580	3611	3475	3459	3519	3540	3545	3573	3611	3581	3556	3582	3516	3493	3691	3588	3515	3619	3519	3622	3453	3434	3368	3393	3456	3435	3517
3533	3453	3444	3549	3358	3413	3415	3418	3295	3333	3350	3499	3406	3666	3584	3650	3683	3674	3638	3530	3492	3686	3743	3717	3647	3627	3549	3575	3514	3636	3612	3627	3515	3668	3600	3560	3635	3623	3553	3694	3571	3539	3399	3389	3433	3419	3412	3445	3423	3413
3461	3469	3410	3574	3437	3552	3500	3504	3410	3416	3399	3392	3436	3454	3462	3796	3793	3731	3759	3699	3540	3564	3590	3726	3562	3673	3539	3549	3592	3580	3675	3667	3575	3615	3614	3657	3611	3673	3656	3663	3537	3674	3427	3441	3348	3327	3453	3457	3353	3402
3505	3427	3550	3615	3601	3612	3579	3526	3516	3431	3446	3350	3344	3388	3600	3646	3712	3687	3733	3762	3777	3583	3667	3714	3661	3718	3576	3548	3553	3567	3698	3604	3580	3538	3657	3645	3569	3550	3576	3549	3579	3548	3463	3411	3475	3490	3409	3536	3358	3448
3577	3522	3455	3588	3606	3678	3636	3562	3523	3581	3358	3383	3362	3404	3658	3710	3756	3722	3663	3671	3717	3662	3569	3701	3638	3572	3493	3434	3515	3565	3583	3615	3547	3490	3522	3587	3575	3659	3608	3770	3629	3551	3571	3533	3518	3596	3556	3428	3508	3541
3385	3292	3509	3537	3647	3842	3610	3750	3492	3534	3326	3486	3368	3466	3547	3646	3681	3696	3708	3644	3732	3634	3637	3657	3666	3584	3483	3395	3556	3532	3596	3557	3639	3575	3557	3680	3646	3634	3672	3617	3631	3568	3658	3438	3567	3632	3682	3563	3498	3524
3508	3468	3453	3627	3649	3726	3688	3649	3559	3437	3525	3437	3457	3435	3457	3498	3690	3748	3808	3762	3679	3756	3689	3528	3698	3527	3541	3453	3481	3467	3605	3519	3578	3457	3477	3556	3699	3455	3615	3600	3543	3676	3661	3589	3698	3644	3773	3534	3574	3639
3487	3448	3582	3499	3567	3682	3741	3713	3717	3611	3390	3461	3502	3499	3503	3615	3692	3586	3645	3779	3632	3867	3716	3553	3682	3559	3585	3534	3600	3604	3580	3462	3641	3586	3511	3671	3461	3700	3529	3666	3642	3544	3570	3577	3570	3694	3703	3662	3637	3601
3516	3457	3410	3442	3560	3606	3723	3646	3648	3641	3525	3377	3331	3470	3466	3421	3642	3642	3611	3767	3601	3744	3730	3679	3753	3638	3439	3474	3493	3468	3550	3555	3539	3643	3471	3602	3627	3574	3647	3525	3590	3604	3581	3632	3632	3745	3866	3731	3697	3533
3568	3408	3570	3463	3513	3697	3661	3635	3650	3557	3646	3365	3413	3529	3430	3553	3664	3703	3597	3650	3663	3743	3715	3735	3629	3533	3466	3583	3437	3513	3506	3524	3594	3423	3410	3557	3596	3541	3547	3732	3604	3617	3697	3710	3630	3790	3755	3786	3717	3710
3710	3447	3362	3533	3443	3529	3765	3695	3783	3637	3584	3545	3444	3480	3405	3514	3650	3635	3622	3751	3532	3589	3785	3645	3665	3688	3540	3601	3664	3566	3475	3465	3523	3529	3518	3555	3603	3584	3650	3727	3735	3717	3674	3720	3748	3699	3716	3709	3810	3861
3547	3539	3572	3560	3550	3692	3577	3726	3686	3622	3500	3438	3445	3543	3624	3390	3550	3501	3594	3631	3657	3516	3767	3717	3788	3574	3590	3513	3481	3495	3549	3454	3471	3410	3443	3440	3440	3506	3646	3666	3805	3700	3680	3559	3756	3676	3728	3967	3870	3741
3567	3547	3549	3564	3579	3566	3618	3640	3614	3552	3578	3521	3516	3520	3558	3538	3622	3438	3533	3714	3647	3642	3611	3652	3678	3537	3512	3507	3502	3451	3472	3521	3547	3513	3555	3413	3557	3582	3725	3619	3749	3734	3739	3642	3739	3705	3843	3847	3801	3845
3617	3462	3417	3603	3434	3458	3468	3688	3678	3509	3377	3520	3520	3633	3666	3586	3618	3513	3505	3551	3583	3710	3462	3666	3539	3642	3587	3435	3443	3534	3488	3402	3630	3439	3499	3525	3549	3542	3610	3670	3766	3765	3806	3660	3773	3732	3862	3785	3839	3790
3628	3415	3581	3401	3467	3580	3512	3596	3584	3565	3588	3550	3670	3667	3609	3565	3593	3430	3619	3495	3559	3502	3592	3574	3664	3630	3552	3534	3516	3534	3516	3630	3525	3614	3401	3595	3555	3503	3706	3698	3647	3699	3727	3685	3662	3844	3826	3682	3730	3759
3420	3490	3416	3454	3503	3478	3635	3524	3519	3433	3481	3593	3492	3534	3536	3560	3660	3576	3478	3547	3563	3557	3608	3639	3540	3619	3514	3465	3537	3506	3521	3532	3571	3567	3503	3588	3606	3677	3741	3762	3748	3607	3700	3596	3697	3590	3796	3767	3838	3647
3570	3527	3358	3449	3409	3414	3512	3548	3511	3603	3558	3581	3605	3725	3497	3609	3589	3480	3438	3656	3638	3570	3527	3688	3507	3446	3639	3488	3496	3562	3503	3602	3572	3635	3713	3544	3725	3561	3679	3637	3599	3776	3683	3517	3787	3684	3635	3769	3709	3503
3474	3375	3392	3391	3489	3511	3409	3492	3530	3598	3420	3508	3594	3668	3574	3699	3702	3578	3528	3568	3645	3620	3541	3665	3560	3549	3493	3493	3385	3519	3570	3439	3474	3707	3737	3679	3686	3574	3780	3920	3681	3745	3662	3759	3716	3672	3791	3740	3717	3690
3385	3434	3339	3366	3476	3526	3488	3424	3533	3548	3568	3715	3590	3549	3601	3699	3668	3580	3577	3541	3627	3543	3680	3754	3578	3547	3641	3545	3707	3419	3541	3631	3581	3668	3676	3816	3732	3938	3835	3788	3887	3789	3814	3816	3801	3763	3650	3683	3697	3738
3364	3364	3401	3432	3392	3307	3418	3701	3555	3453	3550	3583	3472	3695	3655	3682	3681	3834	3599	3667	3557	3625	3674	3808	3791	3683	3648	3698	3568	3442	3445	3512	3679	3652	3775	3749	3801	3827	3700	3818	3916	3828	3920	3864	3671	3761	3542	3564	3632	3688
3482	3396	3258	3455	3372	3494	3579	3602	3585	3619	3570	3611	3626	3761	3687	3719	3829	3655	3659	3664	3746	3510	3696	3812	3852	3769	3739	3719	3594	3559	3402	3610	3662	3719	3701	3697	3777	3667	3901	3771	3700	3776	3793	3801	3671	3621	3707	3625	3789	3706
3421	3448	3386	3305	3394	3404	3673	3519	3648	3646	3494	3602	3600	3818	3814	3854	3856	3717	3715	3540	3597	3711	3750	3814	3767	3717	3740	3693	3720	3535	3406	3608	3611	3661	3723	3675	3790	3752	3865	3866	3703	3879	3804	3816	3811	3649	3725	3578	3704	3738
3440	3413	3304	3322	3461	3467	3590	3578	3665	3692	3691	3663	3750	3904	3782	3910	3865	3848	3727	3737	3646	3649	3766	3808	3770	3684	3886	3775	3853	3657	3646	3645	3637	3668	3768	3551	3750	3808	3839	3962	3778	3793	3783	3727	3731	3619	3653	3619	3837	3662
3491	3459	3300	3384	3468	3692	3511	3640	3606	3615	3757	3694	3762	3942	3774	3969	3902	3936	3739	3766	3626	3682	3790	3797	3934	3703	3904	3719	3880	3830	3690	3649	3543	3707	3753	3803	3752	3735	3871	3884	3747	3663	3718	3705	3671	3566	3679	3495	3758	3736
3471	3420	3378	3431	3487	3572	3537	3693	3605	3541	3811	3650	3927	3973	3952	4035	3875	3848	3809	3772	3753	3707	3741	3851	3840	3812	3828	3760	3817	3853	3708	3600	3588	3777	3815	3731	3733	3835	3762	3774	3713	3700	3727	3762	3734	3702	3727	3758	3670	3676
3485	3323	3330	3391	3561	3480	3619	3556	3600	3816	3557	3638	3875	3983	3937	4056	3883	3987	3785	3869	3668	3720	3705	3711	3823	3816	3904	3749	3936	3863	3723	3557	3677	3757	3695	3738	3727	3681	3770	3649	3763	3711	3750	3688	3650	3720	3594	3756	3752	3755
3446	3462	3475	3517	3478	3646	3544	3708	3637	3652	3770	3822	3881	3931	3985	4006	3945	3915	3855	3691	3882	3778	3742	3821	3854	3842	3949	3858	3682	3776	3810	3740	3692	3724	3693	3696	3735	3634	3776	3708	3688	3718	3758	3674	3591	3681	3675	3749	3772	3745
3605	3317	3357	3519	3474	3454	3567	3629	3607	3768	3888	3768	3863	3963	4080	4053	3988	3753	3670	3897	3758	3776	3754	3691	3688	3747	3801	3719	3719	3590	3700	3661	3622	3607	3717	3728	3718	3824	3702	3770	3717	3716	3563	3752	3510	3736	3606	3627	3647	3744
3356	3452	3422	3470	3470	3421	3725	3720	3649	3665	3595	3735	3776	4025	3982	4120	3913	4024	3799	3890	3877	3735	3680	3715	3859	3700	3783	3673	3629	3682	3603	3678	3635	3618	3798	3766	3724	3764	3822	3836	3804	3683	3687	3694	3733	3735	3638	3660	3587	3678
3429	3379	3518	3493	3582	3517	3636	3587	3447	3648	3604	3710	3938	3866	3932	4091	3861	3854	3824	3782	3730	3690	3661	3714	3669	3727	3639	3711	3664	3627	3687	3614	3599	3713	3715	3700	3730	3833	3721	3722	3738	3725	3640	3628	3723	3717	3739	3693	3554	3565
3467	3433	3435	3443	3489	3623	3575	3409	3443	3576	3588	3794	3714	3871	3811	3811	3783	3756	3712	3696	3804	3706	3754	3725	3715	3580	3641	3647	3568	3680	3620	3634	3650	3728	3655	3769	3761	3808	3731	3833	3783	3709	3680	3719	3799	3774	3651	3649	3827	3728
3414	3514	3291	3503	3533	3679	3471	3571	3395	3513	3591	3565	3836	3734	3852	3866	3873	3725	3680	3546	3662	3733	3684	3691	3563	3621	3568	3547	3713	3653	3479	3642	3611	3775	3728	3617	3670	3658	3703	3747	3786	3756	3623	3818	3722	3804	3747	3553	3713	3706
3292	3408	3317	3482	3477	3637	3504	3478	3528	3646	3448	3599	3686	3755	3871	3803	3715	3744	3641	3589	3565	3564	3523	3593	3476	3586	3561	3531	3576	3561	3631	3643	3562	3617	3692	3747	3686	3739	3779	3774	3665	3795	3692	3739	3800	3724	3769	3601	3637	3712
3435	3406	3296	3508	3527	3492	3588	3485	3483	3498	3482	3565	3697	3694	3603	3784	3630	3655	3505	3540	3486	3455	3535	3545	3607	3571	3652	3591	3578	3663	3689	3477	3582	3707	3668	3796	3695	3583	3685	3710	3701	3829	3745	3735	3727	3684	3658	3610	3536	3642
3420	3348	3407	3455	3466	3584	3525	3598	3493	3542	3437	3438	3714	3767	3598	3646	3613	3542	3561	3585	3444	3490	3464	3491	3449	3486	3598	3577	3609	3637	3587	3660	3608	3655	3687	3762	3647	3768	3775	3517	3797	3721	3687	3682	3718	3701	3706	3629	3542	3507
3370	3258	3391	3562	3471	3516	3469	3503	3434	3392	3455	3554	3583	3672	3590	3705	3608	3543	3555	3479	3561	3432	3362	3438	3370	3460	3613	3571	3671	3770	3619	3593	3566	3630	3683	3670	3798	3641	3695	3741	3635	3667	3655	3740	3510	3725	3490	3622	3620	3625
3557	3385	3369	3515	3492	3532	3559	3536	3391	3450	3438	3689	3639	3723	3553	3730	3750	3509	3504	3509	3445	3568	3363	3372	3428	3532	3553	3635	3666	3604	3550	3624	3667	3693	3596	3672	3782	3685	3514	3623	3635	3545	3593	3525	3714	3560	3713	3612	3671	3644
3538	3401	3465	3595	3654	3714	3595	3599	3520	3507	3511	3554	3721	3756	3685	3622	3641	3654	3612	3591	3532	3417	3453	3300	3427	3580	3648	3699	3610	3690	3638	3743	3512	3748	3716	3765	3798	3709	3570	3605	3726	3573	3606	3494	3612	3528	3550	3583	3584	3679
3520	3397	3545	3649	3703	3748	3645	3649	3526	3607	3615	3513	3691	3605	3572	3684	3713	3692	3614	3601	3425	3534	3399	3389	3378	3501	3596	3664	3667	3636	3770	3588	3689	3749	3643	3738	3666	3622	3554	3680	3650	3531	3624	3694	3740	3593	3661	3619	3683	3597
3556	3564	3558	3766	3835	3873	3622	3752	3582	3465	3649	3668	3637	3553	3726	3696	3745	3685	3621	3574	3602	3513	3494	3435	3408	3599	3625	3612	3713	3705	3800	3729	3644	3772	3847	3832	3645	3499	3557	3564	3486	3417	3667	3470	3706	3707	3669	3612	3592	3748
3481	3541	3745	3732	3731	3730	3774	3664	3788	3791	3632	3603	3743	3692	3691	3711	3749	3618	3604	3551	3621	3470	3457	3487	3467	3595	3639	3697	3767	3953	3767	3741	3665	3767	3795	3649	3750	3525	3617	3459	3460	3620	3564	3772	3712	3639	3782	3712	3676	3730
3546	3674	3618	3778	3726	3850	3851	3786	3706	3732	3709	3789	3743	3832	3732	3802	3648	3737	3687	3672	3725	3523	3574	3503	3428	3643	3654	3565	3696	3693	3712	3630	3594	3685	3631	3671	3644	3644	3597	3632	3600	3644	3647	3726	3763	3838	3678	3849	3801	3871
3531	3554	3734	3834	3849	3773	3735	3819	3700	3782	3655	3730	3685	3708	3715	3791	3638	3808	3743	3747	3583	3590	3348	3463	3529	3653	3718	3733	3734	3698	3744	3625	3788	3707	3677	3568	3719	3613	3575	3603	3718	3627	3702	3808	3820	3787	3797	3787	3885	3887
3664	3597	3608	3710	3897	3816	3744	3684	3627	3692	3708	3842	3612	3747	3727	3771	3783	3696	3715	3695	3733	3577	3519	3543	3557	3619	3640	3666	3731	3842	3669	3749	3655	3706	3727	3661	3600	3623	3594	3505	3680	3633	3712	3877	3787	3999	3933	3904	3889	3885
3565	3705	3644	3696	3737	3775	3622	3630	3547	3746	3748	3652	3634	3763	3593	3707	3713	3678	3757	3639	3644	3587	3411	3450	3575	3542	3664	3809	3883	3725	3768	3675	3777	3725	3620	3689	3696	3657	3655	3563	3661	3707	3817	3937	3867	3975	3962	4029	4012	3694
3586	3579	3541	3611	3736	3703	3572	3698	3657	3676	3710	3676	3675	3717	3639	3680	3483	3757	3656	3701	3693	3653	3483	3598	3573	3587	3795	3942	3828	3740	3646	3695	3610	3682	3625	3584	3670	3734	3726	3722	3713	3766	3811	3769	3916	3847	3984	3844	3867	3860
3553	3571	3469	3611	3527	3470	3564	3474	3616	3620	3685	3739	3601	3623	3570	3638	3589	3675	3619	3805	3732	3599	3612	3540	3680	3695	3753	3742	3884	3845	3836	3667	3824	3604	3710	3776	3668	3867	3658	3726	3736	3728	3795	3920	3880	3952	3776	3843	3799	3772
3469	3524	3510	3555	3403	3587	3378	3707	3637	3522	3650	3629	3582	3592	3569	3568	3624	3731	3658	3767	3604	3632	3608	3620	3714	3569	3674	3735	3843	3764	3724	3709	3690	3843	3571	3690	3648	3756	3733	3741	3727	3845	4017	3833	3766	3919	3758	3833	3652	3715
3560	3461	3401	3521	3471	3554	3453	3445	3501	3499	3482	3633	3647	3487	3516	3610	3617	3707	3708	3633	3624	3628	3582	3548	3650	3556	3588	3732	3717	3801	3783	3759	3786	3722	3653	3758	3781	3573	3757	3803	3833	3862	3768	3782	3807	3691	3757	3710	3521	3573
3532	3452	3500	3459	3468	3508	3544	3497	3531	3501	3462	3580	3485	3484	3635	3553	3561	3614	3598	3647	3615	3585	3718	3519	3547	3620	3624	3749	3836	3825	3626	3750	3682	3728	3687	3628	3653	3683	3707	3765	3802	3860	3697	3756	3758	3724	3897	3591	3592	3642
3604	3509	3572	3347	3526	3590	3345	3491	3600	3535	3556	3598	3528	3499	3671	3587	3536	3554	3629	3961	3677	3552	3689	3733	3658	3682	3692	3706	3673	3742	3658	3624	3683	3692	3737	3505	3634	3677	3636	3752	3727	3848	3697	3642	3743	3746	3506	3561	3542	3431
3652	3659	3465	3499	3514	3498	3442	3537	3536	3628	3586	3704	3590	3517	3561	3555	3686	3690	3621	3686	3595	3645	3588	3619	3621	3747	3684	3713	3795	3606	3604	3634	3714	3503	3560	3557	3624	3597	3654	3765	3734	3758	3752	3697	3538	3686	3649	3657	3637	3599
3770	3566	3578	3573	3563	3496	3552	3522	3622	3614	3595	3486	3579	3579	3612	3590	3748	3773	3632	3686	3636	3495	3608	3715	3661	3704	3709	3741	3633	3634	3684	3631	3507	3410	3504	3557	3527	3576	3664	3654	3711	3631	3582	3709	3633	3642	3601	3524	3599	3673
3571	3574	3461	3513	3525	3498	3612	3600	3568	3510	3644	3567	3641	3510	3631	3709	3751	3797	3735	3820	3689	3635	3515	3600	3646	3724	3604	3744	3572	3716	3448	3509	3459	3498	3448	3472	3563	3621	3630	3609	3476	3599	3487	3606	3563	3641	3631	3732	3556	3730
3721	3535	3543	3577	3592	3552	3567	3653	3635	3719	3687	3705	3671	3710	3561	3742	3841	3728	3751	3630	3695	3628	3531	3650	3541	3712	3705	3601	3554	3573	3626	3468	3527	3440	3417	3438	3584	3639	3500	3584	3582	3647	3642	3684	3634	3618	3679	3614	3519	3656
3601	3506	3535	3513	3656	3608	3509	3680	3681	3583	3651	3537	3687	3670	3818	3789	3762	3694	3696	3751	3572	3569	3601	3541	3713	3688	3671	3576	3369	3632	3573	3471	3529	3471	3441	3545	3584	3696	3596	3559	3514	3558	3642	3655	3683	3584	3576	3513	3656	3623
3714	3447	3530	3566	3567	3788	3643	3610	3669	3704	3690	3773	3734	3739	3785	3750	3803	3771	3679	3572	3534	3524	3658	3675	3662	3523	3491	3547	3533	3633	3538	3528	3465	3540	3499	3528	3601	3710	3640	3648	3627	3713	3708	3669	3688	3642	3628	3587	3613	3624
3442	3557	3519	3773	3563	3654	3705	3715	3718	3671	3680	3797	3704	3840	3730	3798	3842	3706	3711	3622	3546	3601	3610	3523	3618	3573	3614	3432	3542	3514	3481	3557	3572	3475	3512	3613	3648	3767	3717	3801	3731	3722	3676	3665	3548	3632	3535	3690	3596	3634
3444	3520	3421	3414	3608	3681	3582	3581	3776	3647	3685	3645	3608	3702	3746	3858	3808	3838	3613	3600	3644	3643	3541	3485	3591	3564	3510	3591	3645	3537	3672	3516	3570	3537	3532	3621	3634	3796	3826	3689	3823	3786	3738	3730	3712	3656	3530	3682	3610	3604
3404	3417	3456	3637	3675	3604	3715	3685	3721	3777	3639	3656	3680	3736	3727	3722	3920	3890	3744	3610	3614	3556	3399	3581	3593	3590	3535	3678	3505	3562	3516	3680	3640	3599	3553	3595	3793	3807	3889	3718	3774	3685	3602	3725	3742	3591	3648	3580	3618	3626
3501	3469	3407	3438	3670	3569	3688	3675	3604	3693	3637	3539	3780	3707	3777	3715	3921	3789	3699	3653	3630	3517	3585	3545	3640	3533	3678	3673	3608	3613	3789	3695	3642	3604	3626	3630	3775	3716	3818	3696	3719	3603	3537	3722	3721	3583	3541	3682	3636	3660
3529	3352	3456	3572	3555	3665	3569	3626	3693	3637	3529	3592	3610	3768	3877	3767	3831	3795	3720	3655	3550	3551	3616	3591	3539	3585	3633	3718	3641	3740	3684	3740	3769	3670	3642	3563	3731	3653	3756	3773	3577	3690	3653	3636	3599	3597	3598	3619	3664	3735
3528	3466	3570	3598	3576	3662	3737	3558	3589	3676	3680	3564	3746	3756	3802	3726	3705	3661	3678	3553	3621	3558	3556	3561	3600	3645	3811	3658	3818	3691	3771	3695	3618	3689	3629	3571	3684	3670	3610	3521	3611	3455	3472	3544	3558	3591	3608	3623	3674	3752
3560	3603	3492	3629	3566	3561	3624	3615	3651	3602	3632	3544	3801	3686	3698	3778	3670	3534	3568	3537	3479	3588	3655	3657	3680	3604	3668	3710	3754	3774	3772	3629	3607	3622	3541	3527	3618	3634	3658	3537	3499	3524	3547	3492	3556	3570	3724	3633	3629	3588
3568	3576	3618	3655	3567	3701	3622	3640	3667	3571	3642	3548	3773	3819	3712	3703	3696	3657	3579	3558	3551	3467	3730	3499	3741	3588	3663	3793	3611	3783	3734	3589	3701	3429	3615	3627	3626	3592	3552	3526	3581	3613	3564	3630	3613	3656	3584	3502	3600	3670
3711	3655	3610	3608	3759	3588	3635	3757	3643	3562	3674	3545	3581	3707	3714	3665	3724	3496	3619	3480	3559	3513	3487	3693	3644	3804	3674	3557	3532	3638	3584	3535	3542	3615	3515	3648	3656	3552	3533	3564	3586	3570	3578	3590	3643	3469	3561	3677	3670	3550
3621	3564	3530	3802	3746	3591	3602	3743	3482	3599	3616	3644	3651	3585	3589	3673	3649	3550	3535	3594	3515	3647	3492	3559	3582	3598	3640	3585	3596	3669	3576	3521	3608	3504	3548	3514	3500	3584	3471	3407	3503	3578	3617	3642	3491	3646	3593	3630	3551	3568
3545	3606	3619	3527	3631	3729	3393	3525	3612	3473	3640	3459	3595	3511	3424	3470	3528	3570	3469	3483	3481	3466	3569	3597	3636	3563	3495	3707	3536	3580	3559	3575	3515	3453	3469	3503	3433	3486	3608	3511	3513	3654	3591	3459	3631	3709	3613	3623	3580	3481
3653	3582	3676	3649	3649	3784	3645	3595	3499	3487	3498	3619	3622	3647	3563	3600	3706	3568	3631	3507	3464	3512	3530	3589	3665	3620	3742	3796	3675	3640	3480	3481	3536	3474	3491	3497	3568	3529	3564	3565	3623	3642	3617	3647	3558	3523	3603	3484	3659	3674
3527	3477	3544	3633	3661	3563	3530	3596	3578	3654	3559	3502	3615	3651	3577	3617	3606	3583	3686	3595	3653	3573	3654	3618	3673	3755	3690	3703	3645	3558	3427	3396	3475	3434	3499	3607	3770	3576	3582	3530	3597	3609	3678	3652	3634	3647	3589	3499	3608	3580
3651	3501	3589	3594	3533	3473	3499	3598	3458	3508	3620	3657	3672	3707	3709	3755	3677	3600	3604	3753	3567	3674	3639	3726	3670	3678	3833	3759	3663	3522	3453	3517	3520	3517	3581	3609	3589	3566	3618	3453	3649	3633	3649	3552	3754	3628	3487	3566	3624	3632
3670	3451	3564	3572	3516	3550	3576	3554	3523	3564	3631	3525	3589	3698	3612	3738	3650	3700	3710	3760	3713	3617	3641	3749	3702	3744	3821	3897	3726	3493	3596	3538	3623	3601	3567	3666	3576	3466	3570	3596	3675	3794	3674	3626	3491	3571	3545	3644	3481	3623
3624	3505	3521	3546	3577	3536	3434	3605	3543	3618	3582	3621	3529	3733	3667	3733	3725	3774	3763	3826	3754	3836	3738	3689	3765	3812	3648	3862	3655	3590	3478	3601	3733	3673	3693	3624	3576	3639	3519	3443	3539	3592	3487	3558	3605	3610	3515	3529	3556	3705
3519	3476	3510	3497	3574	3557	3591	3687	3493	3621	3669	3624	3708	3730	3755	3692	3807	3776	3846	3848	3776	3766	3631	3733	3760	3603	3701	3828	3719	3557	3609	3554	3592	3682	3821	3835	3649	3751	3605	3466	3445	3588	3613	3619	3498	3547	3405	3559	3499	3571
3523	3492	3591	3662	3581	3560	3431	3551	3552	3574	3709	3546	3669	3623	3699	3692	3638	3726	3760	3657	3690	3690	3677	3616	3661	3680	3662	3534	3582	3580	3557	3740	3693	3714	3660	3900	3803	3615	3562	3513	3540	3499	3588	3610	3593	3555	3430	3453	3632	3541
3582	3526	3442	3468	3633	3609	3605	3532	3586	3630	3497	3616	3670	3508	3526	3535	3631	3636	3604	3652	3714	3682	3668	3624	3694	3582	3658	3643	3464	3496	3619	3571	3553	3621	3695	3728	3647	3710	3627	3659	3482	3745	3603	3612	3654	3604	3541	3530	3533	3448
3650	3548	3690	3524	3543	3539	3551	3601	3527	3493	3526	3514	3523	3472	3528	3534	3599	3614	3671	3571	3666	3493	3575	3616	3597	3541	3722	3642	3634	3531	3514	3649	3663	3655	3707	3626	3589	3709	3438	3511	3547	3533	3607	3503	3550	3489	3396	3520	3528	3531
3591	3603	3538	3607	3582	3652	3516	3505	3479	3632	3566	3512	3553	3597	3537	3545	3508	3651	3511	3486	3529	3480	3574	3550	3558	3652	3387	3615	3610	3484	3581	3584	3619	3697	3729	3625	3540	3572	3578	3433	3505	3527	3711	3505	3534	3520	3542	3455	3609	3569
3780	3673	3572	3710	3530	3663	3728	3558	3507	3602	3542	3483	3472	3501	3447	3634	3538	3517	3471	3454	3435	3470	3634	3623	3513	3603	3549	3600	3468	3657	3591	3653	3654	3725	3728	3584	3568	3569	3390	3396	3495	3431	3492	3595	3496	3642	3529	3423	3491	3551
3809	3560	3609	3640	3543	3580	3648	3592	3459	3467	3589	3475	3435	3491	3505	3577	3577	3613	3598	3411	3551	3562	3557	3672	3541	3555	3644	3497	3568	3520	3683	3626	3675	3756	3667	3594	3610	3571	3450	3493	3395	3515	3542	3581	3561	3591	3550	3638	3625	3691
3750	3659	3634	3778	3662	3592	3595	3545	3481	3566	3497	3549	3520	3559	3482	3661	3559	3603	3525	3549	3562	3704	3677	3600	3585	3653	3654	3597	3621	3730	3693	3685	3547	3672	3615	3694	3586	3616	3605	3562	3557	3441	3614	3533	3675	3700	3722	3607	3592	3579
3725	3632	3646	3574	3619	3606	3567	3612	3582	3576	3617	3483	3477	3647	3552	3565	3528	3624	3576	3567	3602	3808	3669	3624	3693	3783	3741	3698	3664	3654	3680	3680	3707	3671	3707	3679	3580	3623	3672	3582	3605	3633	3533	3649	3597	3655	3570	3619	3731	3589
3591	3588	3502	3514	3571	3574	3515	3442	3582	3516	3530	3498	3634	3489	3525	3641	3687	3539	3651	3663	3665	3630	3707	3683	3541	3702	3767	3634	3674	3634	3675	3682	3546	3646	3686	3593	3630	3538	3565	3545	3793	3641	3751	3656	3714	3685	3576	3625	3657	3741
3585	3610	3505	3474	3467	3435	3384	3456	3526	3481	3475	3567	3512	3500	3603	3620	3565	3617	3665	3684	3598	3618	3731	3659	3593	3598	3722	3541	3630	3655	3720	3607	3631	3497	3632	3617	3714	3645	3660	3665	3463	3718	3767	3771	3722	3750	3621	3703	3544	3612
3613	3463	3482	3495	3441	3456	3478	3514	3452	3323	3479	3444	3512	3650	3519	3613	3678	3472	3686	3778	3699	3709	3844	3727	3636	3564	3669	3523	3658	3596	3632	3680	3603	3560	3630	3510	3517	3533	3551	3660	3754	3709	3826	3738	3715	3675	3595	3584	3505	3482
3540	3563	3514	3503	3581	3443	3436	3524	3423	3536	3508	3464	3574	3597	3592	3499	3606	3727	3782	3723	3608	3709	3738	3584	3557	3707	3553	3615	3558	3720	3532	3540	3561	3555	3479	3646	3567	3635	3594	3614	3655	3649	3740	3758	3592	3599	3562	3562	3552	3472
3526	3416	3346	3479	3381	3440	3449	3443	3397	3620	3601	3570	3596	3521	3597	3482	3592	3604	3615	3722	3682	3722	3630	3436	3503	3496	3602	3525	3598	3582	3626	3572	3521	3521	3503	3522	3517	3619	3512	3534	3668	3576	3634	3555	3637	3472	3530	3445	3563	3540
3645	3340	3499	3331	3473	3460	3536	3429	3786	3600	3663	3542	3548	3614	3657	3503	3492	3620	3610	3675	3493	3505	3480	3402	3456	3483	3442	3505	3513	3606	3594	3573	3596	3385	3574	3498	3587	3641	3582	3603	3504	3679	3714	3579	3614	3459	3476	3601	3503	3450
3522	3451	3420	3526	3578	3584	3618	3715	3722	3773	3687	3575	3626	3677	3579	3545	3555	3637	3616	3695	3606	3480	3338	3463	3439	3424	3390	3441	3448	3583	3543	3319	3539	3511	3492	3515	3408	3619	3550	3622	3730	3576	3549	3485	3372	3545	3447	3387	3494	3455
3616	3470	3445	3635	3467	3641	3775	3626	3850	3809	3572	3707	3563	3591	3651	3682	3663	3645	3631	3633	3561	3508	3425	3423	3493	3579	3652	3512	3532	3571	3706	3563	3459	3724	3556	3566	3621	3570	3604	3585	3497	3638	3516	3640	3480	3450	3540	3435	3532	3476
3612	3508	3561	3561	3773	3712	3721	3880	3852	3896	3805	3786	3604	3684	3676	3618	3672	3632	3655	3446	3492	3480	3565	3471	3499	3508	3611	3487	3509	3601	3496	3457	3435	3583	3498	3569	3504	3594	3492	3581	3620	3512	3554	3504	3481	3428	3464	3625	3648	3655
3599	3366	3362	3607	3742	3683	3831	3844	3782	3739	3724	3664	3551	3611	3620	3700	3660	3539	3595	3589	3549	3578	3574	3480	3627	3483	3513	3742	3643	3596	3536	3425	3491	3450	3427	3618	3536	3587	3609	3440	3636	3515	3524	3534	3494	3618	3599	3650	3624	3659
3512	3444	3424	3515	3606	3548	3733	3818	3812	3688	3682	3563	3566	3663	3683	3643	3618	3578	3563	3557	3426	3523	3524	3580	3627	3636	3620	3731	3744	3495	3628	3611	3651	3542	3653	3661	3537	3628	3463	3627	3449	3459	3509	3585	3540	3431	3540	3625	3627	3477
3536	3499	3478	3419	3578	3622	3709	3619	3662	3631	3473	3571	3625	3560	3457	3645	3643	3623	3407	3548	3495	3543	3587	3672	3538	3614	3683	3689	3694	3528	3574	3469	3351	3421	3480	3458	3541	3516	3610	3660	3568	3486	3555	3456	3483	3655	3588	3552	3620	3636
3543	3481	3450	3560	3559	3624	3536	3639	3494	3530	3504	3511	3542	3482	3631	3525	3509	3573	3626	3476	3572	3575	3490	3581	3660	3699	3742	3727	3694	3561	3565	3646	3604	3615	3584	3549	3634	3604	3627	3573	3552	3588	3650	3508	3540	3500	3722	3681	3518	3483
3539	3488	3495	3554	3583	3415	3526	3508	3359	3494	3454	3428	3425	3590	3537	3474	3518	3528	3630	3615	3644	3464	3670	3623	3667	3866	3626	3629	3676	3516	3473	3387	3496	3539	3622	3625	3589	3565	3579	3527	3509	3451	3482	3483	3585	3543	3573	3593	3558	3398
3542	3678	3456	3576	3565	3415	3425	3472	3483	3523	3486	3624	3555	3523	3566	3626	3639	3546	3588	3488	3528	3686	3673	3653	3687	3545	3583	3623	3644	3612	3462	3463	3509	3403	3485	3460	3656	3588	3687	3530	3593	3534	3416	3417	3604	3580	3523	3513	3444	3528
3676	3641	3627	3621	3679	3572	3416	3506	3627	3392	3594	3634	3616	3435	3709	3662	3486	3550	3619	3442	3615	3496	3524	3574	3609	3533	3707	3609	3509	3514	3550	3615	3548	3561	3599	3586	3597	3500	3462	3519	3357	3542	3511	3449	3490	3493	3521	3548	3424	3508
3709	3545	3693	3623	3776	3617	3466	3513	3444	3428	3732	3600	3666	3600	3657	3713	3595	3743	3669	3694	3527	3659	3615	3528	3681	3625	3672	3546	3516	3567	3412	3524	3588	3573	3642	3657	3606	3648	3535	3478	3503	3368	3532	3529	3472	3421	3532	3499	3421	3379
3715	3605	3717	3638	3630	3482	3618	3586	3607	3695	3502	3577	3526	3815	3696	3729	3699	3543	3618	3548	3443	3517	3595	3684	3619	3543	3590	3526	3403	3466	3505	3495	3499	3582	3546	3550	3622	3525	3525	3606	3595	3630	3549	3567	3554	3681	3563	3596	3533	3564
3676	3661	3522	3533	3635	3664	3731	3462	3615	3657	3578	3544	3788	3605	3550	3683	3627	3594	3496	3588	3605	3593	3603	3555	3619	3462	3482	3504	3533	3550	3518	3619	3462	3618	3474	3581	3497	3569	3477	3551	3597	3511	3594	3440	3494	3467	3513	3342	3463	3746
3741	3595	3486	3525	3540	3584	3468	3545	3585	3510	3507	3572	3620	3552	3568	3682	3525	3496	3544	3589	3556	3527	3614	3468	3463	3588	3594	3695	3641	3671	3629	3664	3668	3636	3736	3679	3624	3594	3546	3547	3568	3571	3597	3632	3529	3582	3486	3568	3435	3501
3832	3466	3457	3558	3482	3527	3467	3601	3512	3466	3552	3533	3550	3594	3654	3692	3548	3572	3583	3538	3473	3486	3576	3516	3517	3742	3733	3606	3719	3619	3616	3594	3682	3596	3610	3694	3828	3589	3628	3539	3450	3507	3620	3553	3635	3521	3490	3569	3454	3598
3622	3432	3603	3313	3679	3476	3616	3553	3398	3508	3605	3453	3450	3598	3529	3549	3573	3583	3473	3555	3499	3619	3524	3666	3532	3630	3543	3639	3589	3587	3606	3642	3636	3524	3396	3471	3528	3645	3550	3627	3569	3452	3509	3606	3656	3489	3604	3511	3507	3651
3588	3588	3506	3480	3625	3508	3553	3545	3485	3511	3439	3472	3609	3538	3534	3453	3643	3429	3482	3414	3577	3474	3558	3647	3543	3593	3612	3570	3557	3518	3512	3472	3495	3375	3486	3424	3523	3501	3657	3533	3501	3571	3438	3579	3427	3519	3590	3475	3484	3634
3453	3468	3500	3429	3484	3454	3480	3641	3563	3461	3439	3672	3561	3560	3484	3571	3546	3550	3403	3437	3529	3527	3658	3465	3578	3623	3669	3599	3511	3627	3472	3576	3585	3463	3439	3434	3539	3478	3274	3539	3546	3607	3567	3450	3489	3481	3665	3427	3590	3677
3501	3428	3401	3485	3488	3430	3447	3622	3501	3548	3536	3534	3580	3534	3648	3406	3459	3505	3524	3535	3539	3497	3355	3518	3520	3574	3620	3721	3593	3568	3653	3469	3615	3433	3467	3512	3430	3388	3459	3565	3563	3656	3550	3603	3448	3529	3544	3576	3507	3605
3388	3443	3470	3547	3401	3492	3466	3521	3570	3593	3583	3639	3476	3576	3565	3586	3526	3573	3674	3684	3482	3448	3449	3643	3539	3662	3465	3513	3559	3593	3620	3544	3564	3616	3534	3456	3552	3514	3515	3491	3500	3560	3592	3616	3499	3445	3563	3555	3616	3483
3387	3499	3533	3487	3572	3574	3489	3543	3568	3714	3571	3492	3598	3700	3511	3512	3504	3665	3595	3590	3473	3411	3459	3562	3640	3601	3539	3484	3597	3418	3464	3576	3494	3444	3599	3528	3716	3531	3566	3509	3457	3459	3489	3502	3536	3468	3562	3503	3677	3419
3403	3442	3510	3501	3517	3444	3560	3676	3476	3652	3590	3536	3525	3492	3407	3545	3653	3559	3376	3457	3553	3427	3535	3586	3498	3525	3460	3426	3557	3464	3557	3448	3535	3563	3531	3570	3497	3627	3520	3622	3468	3431	3490	3426	3539	3519	3445	3554	3618	3456
3556	3453	3389	3540	3419	3574	3477	3656	3548	3658	3453	3405	3583	3750	3428	3622	3615	3673	3547	3469	3592	3566	3613	3490	3561	3419	3302	3465	3545	3411	3358	3662	3465	3551	3501	3482	3577	3540	3678	3495	3352	3350	3270	3384	3502	3486	3534	3540	3731	3422
3473	3537	3407	3376	3523	3459	3535	3506	3455	3688	3462	3554	3649	3516	3462	3588	3550	3607	3521	3540	3595	3643	3652	3613	3575	3603	3443	3539	3408	3399	3497	3554	3529	3455	3577	3445	3434	3471	3545	3585	3423	3542	3299	3392	3466	3622	3603	3390	3592	3517
3537	3493	3442	3522	3485	3452	3585	3537	3382	3533	3310	3400	3400	3536	3342	3686	3558	3519	3433	3620	3446	3672	3600	3538	3511	3556	3412	3345	3389	3269	3525	3554	3455	3508	3496	3372	3332	3316	3401	3446	3483	3469	3387	3417	3567	3665	3439	3426	3487	3529
3435	3553	3520	3456	3541	3437	3556	3518	3243	3400	3346	3402	3493	3410	3419	3517	3578	3534	3427	3360	3533	3531	3617	3626	3553	3540	3522	3542	3513	3441	3533	3500	3583	3549	3594	3446	3372	3396	3330	3482	3528	3600	3406	3446	3586	3628	3491	3410	3326	3463
3557	3449	3527	3540	3381	3462	3431	3245	3330	3393	3389	3426	3447	3429	3431	3464	3357	3410	3350	3422	3511	3513	3643	3552	3523	3364	3452	3568	3529	3486	3599	3537	3521	3492	3390	3377	3461	3520	3418	3473	3695	3552	3603	3527	3614	3719	3605	3348	3476	3539
3534	3487	3420	3348	3384	3395	3387	3343	3349	3368	3400	3470	3472	3366	3389	3365	3414	3488	3544	3586	3537	3653	3647	3452	3421	3438	3491	3510	3547	3594	3420	3537	3553	3429	3413	3425	3232	3485	3520	3536	3542	3727	3469	3454	3460	3635	3613	3476	3411	3464
3493	3372	3444	3535	3436	3420	3422	3425	3461	3447	3564	3655	3531	3424	3465	3447	3520	3523	3540	3568	3610	3450	3564	3436	3439	3498	3420	3538	3559	3537	3505	3594	3488	3492	3463	3385	3337	3532	3571	3625	3673	3708	3460	3409	3399	3440	3543	3331	3465	3489
3521	3458	3419	3448	3399	3312	3402	3370	3441	3494	3537	3553	3550	3448	3486	3588	3533	3502	3479	3537	3637	3540	3480	3422	3404	3400	3479	3545	3520	3476	3454	3465	3529	3426	3364	3361	3510	3410	3465	3519	3664	3619	3532	3489	3492	3607	3463	3368	3367	3519
3512	3406	3258	3373	3189	3270	3380	3454	3636	3675	3547	3566	3568	3403	3490	3540	3491	3535	3457	3646	3459	3531	3595	3386	3444	3450	3438	3662	3521	3571	3510	3373	3441	3429	3442	3398	3492	3408	3527	3657	3632	3533	3428	3411	3509	3506	3622	3290	3443	3586
3447	3388	3288	3252	3255	3268	3463	3406	3398	3457	3492	3482	3547	3398	3366	3585	3610	3444	3474	3485	3551	3582	3445	3364	3435	3431	3479	3524	3428	3494	3450	3458	3411	3375	3355	3387	3384	3450	3619	3570	3642	3563	3525	3482	3502	3468	3484	3491	3390	3591
3399	3289	3270	3521	3315	3279	3450	3459	3594	3656	3544	3495	3503	3330	3321	3522	3598	3383	3323	3475	3425	3496	3513	3394	3466	3371	3439	3515	3528	3407	3498	3271	3358	3397	3438	3384	3496	3544	3491	3728	3628	3489	3413	3360	3454	3538	3530	3434	3700	3603
3413	3506	3262	3236	3373	3497	3666	3571	3555	3582	3554	3479	3625	3466	3451	3442	3447	3510	3344	3356	3241	3441	3388	3339	3355	3459	3515	3434	3516	3588	3430	3589	3430	3315	3315	3433	3548	3447	3586	3540	3584	3450	3493	3455	3555	3486	3506	3500	3523	3678
3441	3187	3317	3224	3414	3401	3492	3567	3393	3544	3631	3351	3380	3493	3384	3631	3507	3559	3503	3458	3489	3498	3571	3520	3401	3503	3495	3541	3415	3394	3540	3466	3412	3544	3466	3488	3601	3568	3533	3476	3378	3439	3397	3603	3631	3482	3505	3540	3673	3703
3483	3350	3278	3230	3479	3367	3386	3560	3401	3448	3368	3246	3311	3388	3443	3294	3438	3405	3482	3561	3396	3472	3494	3520	3645	3587	3597	3581	3428	3531	3425	3327	3398	3516	3523	3546	3603	3643	3485	3420	3428	3416	3463	3546	3634	3488	3543	3513	3575	3451
3347	3233	3326	3251	3495	3593	3370	3564	3406	3332	3463	3451	3404	3413	3562	3437	3418	3679	3488	3591	3498	3467	3487	3475	3608	3664	3582	3658	3608	3632	3382	3412	3436	3453	3440	3626	3623	3495	3472	3429	3422	3365	3428	3515	3515	3505	3485	3543	3587	3537
3408	3210	3403	3405	3352	3601	3382	3446	3457	3478	3461	3493	3459	3445	3546	3532	3477	3379	3636	3563	3431	3478	3505	3556	3548	3499	3586	3618	3590	3614	3517	3444	3592	3633	3486	3564	3551	3482	3446	3380	3404	3377	3505	3459	3571	3392	3530	3508	3546	3456
3505	3530	3473	3468	3342	3419	3523	3397	3366	3396	3287	3480	3424	3301	3571	3547	3643	3345	3481	3543	3569	3493	3287	3403	3549	3393	3608	3490	3647	3510	3487	3549	3598	3566	3596	3645	3520	3545	3333	3448	3479	3452	3546	3527	3466	3443	3494	3454	3491	3428
3374	3438	3293	3456	3419	3329	3417	3189	3380	3426	3405	3440	3492	3391	3357	3489	3565	3460	3580	3554	3477	3499	3394	3398	3430	3604	3483	3457	3529	3431	3440	3559	3460	3624	3607	3549	3536	3440	3405	3431	3442	3434	3439	3472	3613	3557	3464	3438	3452	3519
3457	3441	3390	3311	3272	3244	3394	3361	3308	3402	3443	3267	3374	3384	3297	3272	3430	3318	3243	3315	3345	3333	3593	3589	3533	3507	3525	3431	3431	3451	3445	3509	3493	3519	3592	3489	3487	3511	3490	3574	3471	3449	3451	3542	3518	3638	3401	3434	3591	3473
3498	3511	3579	3479	3381	3463	3371	3395	3421	3453	3376	3450	3533	3459	3390	3462	3432	3350	3376	3143	3284	3303	3435	3523	3593	3424	3417	3482	3413	3401	3460	3535	3474	3455	3363	3447	3493	3542	3461	3627	3485	3404	3456	3498	3482	3578	3448	3637	3537	3504
3697	3419	3420	3457	3483	3597	3502	3490	3327	3469	3540	3536	3476	3616	3579	3562	3445	3393	3563	3494	3368	3485	3413	3466	3452	3456	3380	3435	3595	3563	3460	3551	3531	3618	3530	3452	3473	3417	3505	3420	3461	3557	3615	3537	3698	3376	3551	3642	3512	3519
3331	3441	3287	3401	3340	3317	3387	3375	3446	3455	3445	3379	3431	3546	3594	3497	3461	3438	3380	3458	3564	3561	3639	3656	3447	3543	3396	3329	3380	3575	3537	3526	3598	3606	3594	3426	3424	3471	3519	3651	3505	3583	3688	3632	3524	3569	3406	3619	3373	3606
3219	3478	3409	3376	3425	3304	3357	3380	3420	3427	3261	3357	3511	3344	3466	3309	3283	3210	3294	3373	3542	3479	3619	3565	3545	3514	3418	3503	3393	3321	3372	3440	3321	3366	3465	3343	3474	3569	3381	3467	3582	3570	3646	3649	3494	3540	3408	3454	3499	3490
3424	3423	3326	3318	3348	3355	3440	3495	3318	3381	3381	3344	3374	3358	3391	3346	3322	3372	3278	3297	3351	3408	3402	3483	3409	3488	3410	3407	3350	3425	3406	3350	3315	3386	3320	3572	3507	3593	3573	3650	3664	3393	3483	3440	3531	3573	3361	3543	3485	3440
3454	3415	3393	3560	3565	3435	3308	3508	3348	3431	3586	3529	3535	3640	3596	3448	3436	3412	3442	3496	3400	3354	3406	3292	3387	3427	3440	3544	3596	3494	3457	3479	3528	3409	3325	3319	3400	3471	3592	3616	3469	3483	3485	3562	3551	3506	3469	3606	3441	3375
3585	3429	3538	3534	3467	3496	3403	3534	3557	3659	3534	3672	3432	3424	3484	3376	3443	3610	3666	3535	3499	3486	3396	3286	3220	3181	3263	3379	3514	3495	3543	3564	3631	3531	3483	3400	3454	3420	3430	3582	3460	3672	3592	3461	3429	3358	3459	3588	3505	3528
3579	3653	3569	3527	3477	3406	3377	3383	3400	3720	3418	3341	3533	3346	3377	3548	3453	3529	3472	3419	3445	3620	3602	3531	3459	3416	3333	3226	3406	3408	3455	3479	3521	3489	3387	3413	3341	3440	3355	3556	3581	3455	3670	3446	3730	3579	3454	3338	3490	3526
3433	3482	3484	3326	3376	3387	3276	3295	3354	3410	3322	3333	3273	3427	3378	3320	3333	3578	3537	3513	3326	3404	3495	3678	3576	3606	3431	3579	3334	3405	3429	3355	3436	3424	3513	3449	3464	3647	3488	3387	3391	3409	3516	3638	3653	3491	3378	3456	3586	3394
3529	3467	3358	3438	3299	3359	3317	3290	3375	3248	3200	3382	3236	3346	3466	3363	3405	3374	3362	3469	3508	3723	3288	3522	3463	3597	3520	3504	3647	3552	3478	3450	3301	3277	3358	3335	3448	3558	3567	3419	3388	3598	3410	3531	3467	3661	3490	3406	3416	3545
3416	3328	3378	3364	3392	3328	3308	3291	3428	3450	3180	3385	3329	3428	3339	3274	3489	3399	3439	3402	3384	3317	3308	3325	3232	3356	3494	3587	3480	3385	3372	3403	3306	3401	3159	3321	3413	3660	3646	3762	3470	3531	3411	3499	3463	3643	3595	3557	3456	3493
3478	3434	3509	3519	3418	3425	3395	3449	3580	3478	3653	3420	3492	3582	3498	3408	3419	3471	3443	3545	3375	3447	3529	3443	3351	3420	3336	3387	3549	3557	3586	3514	3481	3417	3319	3331	3422	3503	3512	3687	3606	3576	3664	3600	3478	3521	3363	3474	3618	3615
3427	3393	3376	3488	3422	3465	3389	3564	3550	3684	3463	3567	3602	3456	3536	3411	3477	3506	3441	3421	3334	3547	3414	3330	3304	3279	3290	3315	3404	3466	3485	3349	3586	3593	3577	3408	3320	3430	3363	3576	3575	3647	3624	3534	3463	3474	3467	3585	3557	3711
3565	3416	3528	3420	3495	3416	3451	3680	3566	3638	3539	3499	3510	3402	3455	3361	3549	3408	3462	3502	3415	3428	3396	3566	3391	3415	3401	3350	3325	3312	3360	3486	3391	3643	3537	3513	3580	3452	3447	3536	3537	3520	3498	3605	3640	3444	3420	3473	3610	3700
3441	3450	3430	3482	3357	3330	3314	3487	3373	3477	3396	3294	3419	3324	3279	3384	3348	3459	3439	3562	3502	3413	3537	3493	3432	3434	3380	3422	3383	3463	3313	3346	3392	3453	3571	3492	3491	3602	3523	3480	3433	3364	3481	3606	3611	3501	3508	3288	3405	3480
3471	3315	3330	3425	3387	3269	3400	3373	3390	3369	3272	3359	3248	3242	3198	3257	3274	3285	3272	3399	3386	3424	3529	3643	3580	3469	3452	3487	3422	3222	3342	3408	3279	3377	3435	3495	3525	3612	3530	3512	3534	3347	3479	3337	3511	3671	3450	3433	3394	3443
3447	3414	3369	3327	3425	3288	3450	3532	3529	3348	3306	3427	3277	3357	3292	3284	3395	3463	3363	3408	3409	3397	3405	3536	3648	3614	3577	3454	3594	3459	3503	3450	3348	3222	3492	3392	3380	3627	3584	3527	3474	3456	3423	3460	3309	3367	3429	3479	3388	3367
3527	3557	3355	3531	3358	3426	3414	3445	3357	3436	3381	3295	3300	3370	3276	3440	3332	3469	3297	3304	3329	3376	3420	3335	3380	3386	3571	3455	3442	3510	3357	3371	3286	3243	3349	3334	3303	3509	3534	3567	3556	3525	3337	3401	3275	3425	3498	3485	3549	3500
3429	3564	3408	3382	3551	3467	3519	3605	3429	3538	3355	3517	3393	3517	3500	3410	3427	3429	3559	3488	3414	3277	3154	3328	3360	3336	3357	3511	3381	3293	3499	3446	3408	3393	3411	3387	3293	3413	3489	3399	3540	3660	3357	3564	3315	3382	3404	3642	3515	3586
3596	3457	3637	3527	3612	3589	3643	3492	3609	3490	3478	3506	3605	3757	3578	3497	3622	3521	3440	3468	3531	3404	3343	3270	3323	3424	3384	3347	3263	3324	3388	3438	3437	3480	3544	3479	3415	3528	3426	3479	3541	3592	3535	3584	3404	3393	3345	3380	3622	3705
3580	3560	3582	3436	3373	3519	3424	3442	3317	3357	3485	3322	3416	3531	3464	3667	3560	3615	3457	3446	3329	3435	3446	3482	3410	3468	3484	3330	3232	3491	3319	3392	3442	3360	3533	3591	3457	3472	3530	3376	3441	3510	3467	3753	3592	3523	3341	3487	3464	3658
3434	3424	3226	3345	3412	3363	3501	3408	3362	3524	3342	3381	3282	3418	3221	3315	3539	3446	3541	3451	3406	3419	3412	3536	3496	3373	3353	3555	3302	3201	3295	3282	3356	3351	3433	3485	3503	3401	3550	3434	3427	3442	3334	3540	3651	3638	3557	3345	3363	3580
3415	3393	3385	3432	3409	3416	3492	3540	3419	3398	3363	3372	3423	3371	3407	3378	3270	3389	3304	3371	3510	3410	3421	3399	3739	3731	3561	3598	3636	3305	3261	3417	3217	3421	3478	3552	3575	3651	3749	3370	3393	3365	3332	3347	3543	3490	3437	3540	3304	3373
3329	3444	3328	3373	3450	3278	3359	3241	3350	3271	3234	3231	3368	3288	3362	3473	3470	3365	3234	3205	3292	3486	3529	3465	3535	3604	3627	3362	3373	3466	3330	3312	3292	3218	3504	3545	3549	3700	3476	3550	3400	3347	3289	3351	3355	3421	3440	3541	3414	3345
3459	3430	3250	3331	3236	3306	3250	3428	3513	3382	3287	3206	3181	3234	3190	3406	3444	3515	3458	3438	3245	3126	3436	3436	3569	3415	3574	3577	3344	3497	3607	3295	3422	3259	3295	3407	3444	3519	3452	3445	3372	3414	3295	3437	3286	3448	3430	3584	3548	3489
3339	3304	3292	3379	3474	3536	3536	3708	3604	3617	3570	3371	3363	3250	3392	3311	3325	3414	3449	3463	3411	3260	3305	3487	3460	3465	3320	3582	3456	3351	3596	3342	3194	3436	3274	3356	3441	3404	3522	3350	3494	3392	3336	3300	3391	3460	3340	3546	3520	3544
3317	3451	3519	3687	3504	3734	3685	3710	3654	3831	3575	3705	3612	3518	3572	3457	3352	3320	3346	3467	3543	3286	3295	3307	3337	3379	3327	3425	3499	3478	3484	3471	3387	3437	3509	3286	3412	3232	3442	3349	3490	3511	3519	3381	3441	3490	3434	3551	3461	3607
3685	3499	3549	3635	3562	3534	3310	3457	3456	3581	3594	3539	3599	3766	3782	3741	3643	3621	3429	3414	3508	3518	3582	3266	3290	3427	3417	3156	3353	3572	3241	3479	3586	3545	3697	3507	3305	3466	3247	3459	3381	3537	3550	3510	3409	3368	3384	3438	3488	3639
3654	3668	3408	3379	3430	3343	3403	3265	3254	3365	3310	3356	3376	3525	3566	3794	3792	3852	3562	3403	3433	3496	3738	3451	3282	3362	3466	3325	3162	3314	3383	3162	3664	3705	3511	3598	3466	3500	3241	3415	3414	3557	3536	3422	3609	3469	3459	3338	3560	3583
3590	3451	3152	3217	3229	3409	3427	3299	3398	3371	3273	3358	3369	3360	3281	3532	3628	3628	3675	3646	3442	3343	3617	3672	3534	3323	3377	3377	3247	3289	3420	3310	3481	3718	3512	3811	3574	3374	3375	3378	3330	3389	3516	3392	3599	3508	3501	3393	3538	3631
3413	3179	3203	3332	3371	3458	3502	3616	3395	3583	3442	3468	3426	3501	3338	3395	3240	3475	3512	3771	3686	3320	3495	3598	3632	3551	3271	3425	3411	3257	3338	3309	3313	3483	3446	3592	3560	3396	3632	3302	3441	3336	3442	3514	3571	3466	3603	3405	3469	3476
3178	3316	3377	3392	3504	3431	3530	3505	3532	3659	3537	3466	3652	3449	3327	3302	3217	3310	3391	3625	3556	3545	3342	3659	3819	3646	3416	3472	3459	3232	3285	3393	3242	3354	3427	3539	3454	3522	3487	3428	3392	3405	3298	3430	3516	3598	3610	3402	3492	3506
3216	3466	3471	3417	3355	3463	3356	3442	3494	3412	3447	3466	3659	3461	3489	3456	3339	3073	3141	3356	3632	3598	3520	3547	3611	3816	3563	3409	3628	3479	3305	3337	3308	3387	3432	3387	3560	3565	3521	3314	3439	3230	3323	3386	3400	3533	3563	3506	3387	3521
3413	3440	3516	3507	3292	3299	3220	3237	3269	3223	3304	3380	3464	3555	3572	3578	3400	3393	3161	3315	3425	3690	3667	3489	3555	3596	3597	3442	3556	3492	3337	3256	3246	3143	3383	3456	3324	3519	3470	3587	3299	3206	3251	3200	3389	3447	3533	3574	3311	3420
3621	3663	3546	3469	3326	3138	3053	3108	3161	3049	3323	3253	3270	3473	3602	3589	3607	3541	3319	3244	3273	3576	3602	3451	3351	3600	3664	3514	3503	3621	3403	3242	3452	3188	3185	3324	3275	3488	3313	3573	3403	3347	3249	3168	3352	3460	3563	3586	3464	3487
3731	3634	3308	3293	3211	3216	3176	3105	3129	3157	3148	3161	3082	3423	3385	3696	3750	3679	3374	3153	3179	3434	3478	3444	3242	3459	3760	3517	3400	3671	3413	3266	3446	3186	3130	3402	3234	3434	3335	3578	3296	3539	3283	3328	3261	3469	3445	3521	3574	3472
3612	3625	3461	3160	3248	3245	3250	3221	3121	3303	3308	3197	3170	3358	3400	3409	3578	3549	3587	3226	3016	3267	3413	3358	3271	3296	3596	3483	3251	3499	3556	3346	3588	3347	3271	3289	3209	3426	3358	3314	3543	3484	3486	3313	3324	3330	3448	3601	3462	3457
3548	3448	3316	3229	3176	3350	3279	3455	3354	3324	3441	3345	3165	3310	3340	3506	3451	3772	3606	3338	3068	3202	3440	3636	3298	3236	3505	3514	3312	3430	3695	3279	3469	3524	3298	3514	3246	3417	3412	3443	3489	3463	3530	3454	3410	3312	3382	3524	3589	3644
3829	3403	3242	3238	3399	3392	3476	3509	3425	3494	3349	3509	3295	3204	3397	3505	3548	3741	3567	3490	3180	3095	3509	3433	3239	3136	3272	3511	3361	3313	3500	3462	3488	3737	3356	3438	3307	3418	3208	3403	3469	3597	3591	3550	3623	3425	3450	3494	3538	3739
3609	3447	3209	3238	3416	3531	3349	3611	3437	3522	3516	3437	3348	3174	3352	3489	3549	3815	3639	3423	3332	3197	3411	3629	3276	3176	3402	3605	3304	3213	3569	3584	3523	3710	3454	3552	3361	3309	3284	3261	3408	3541	3575	3551	3520	3598	3506	3518	3454	3599
3676	3415	3420	3305	3281	3363	3402	3520	3480	3558	3489	3482	3243	3237	3264	3421	3451	3775	3720	3600	3242	3277	3486	3563	3370	3244	3436	3333	3153	3277	3504	3392	3416	3631	3548	3512	3306	3313	3356	3297	3359	3430	3550	3429	3621	3510	3420	3369	3371	3664
3743	3261	3182	3347	3377	3351	3416	3364	3363	3475	3441	3306	3297	3371	3345	3378	3578	3727	3889	3663	3414	3286	3571	3741	3382	3312	3416	3500	3214	3329	3408	3356	3438	3611	3512	3567	3424	3323	3310	3312	3376	3266	3524	3583	3687	3467	3406	3445	3372	3472
3635	3540	3350	3311	3216	3326	3326	3269	3334	3311	3305	3273	3193	3294	3280	3504	3583	3766	3897	3710	3384	3362	3589	3731	3551	3183	3428	3540	3270	3134	3568	3366	3279	3650	3453	3570	3463	3362	3363	3245	3227	3385	3532	3569	3450	3498	3357	3282	3208	3374
3598	3486	3163	3141	3075	3123	3191	3179	3271	3227	3264	3074	3237	3179	3205	3451	3640	3611	3720	3584	3415	3305	3678	3864	3538	3371	3443	3447	3248	3323	3499	3302	3318	3535	3553	3636	3459	3439	3351	3259	3350	3287	3424	3514	3548	3524	3306	3306	3178	3348
3690	3405	3210	3165	3167	3088	3122	3035	3169	3066	3139	3184	3156	3142	3408	3582	3639	3764	3786	3355	3454	3518	3813	3923	3487	3390	3504	3614	3217	3292	3413	3207	3419	3490	3349	3659	3542	3487	3433	3392	3297	3315	3374	3497	3645	3554	3600	3317	3176	3333
3661	3632	3411	3079	3090	3113	3096	3026	2997	3059	3041	3064	3084	3184	3280	3573	3797	3679	3513	3334	3315	3555	3895	3745	3588	3399	3674	3455	3201	3224	3337	3134	3344	3499	3364	3618	3517	3515	3274	3432	3254	3215	3181	3397	3532	3586	3459	3523	3268	3364
3522	3466	3419	3186	3091	3081	3100	3117	3139	2940	3032	3073	3178	3247	3430	3588	3609	3536	3393	3160	3351	3551	3768	3693	3437	3623	3577	3422	3211	3392	3337	3202	3400	3503	3442	3498	3507	3599	3404	3436	3242	3269	3196	3426	3433	3559	3587	3407	3472	3367
3612	3615	3484	3277	3112	3142	3269	3161	3171	3239	3148	3159	3094	3401	3550	3561	3579	3477	3262	3262	3310	3540	3663	3342	3352	3613	3747	3312	3216	3340	3222	3251	3294	3359	3519	3543	3442	3689	3596	3450	3341	3349	3289	3407	3407	3577	3626	3527	3528	3256
3386	3601	3477	3510	3365	3318	3357	3359	3280	3290	3309	3413	3295	3400	3464	3507	3494	3272	3085	3221	3433	3562	3591	3392	3387	3780	3531	3249	3335	3456	3236	3262	3328	3206	3509	3446	3548	3681	3498	3443	3385	3368	3244	3456	3287	3628	3531	3618	3519	3431
3168	3319	3283	3424	3539	3529	3530	3481	3500	3388	3451	3470	3697	3504	3551	3447	3299	3219	3258	3401	3545	3605	3446	3432	3501	3708	3533	3423	3613	3491	3187	3284	3378	3239	3515	3310	3520	3538	3521	3430	3455	3364	3360	3455	3552	3710	3682	3578	3607	3446
3051	3151	3183	3414	3450	3505	3606	3579	3568	3479	3551	3381	3575	3386	3360	3156	3188	3240	3262	3511	3382	3301	3283	3451	3632	3670	3443	3581	3608	3441	3357	3347	3165	3318	3503	3398	3411	3506	3570	3471	3449	3399	3512	3446	3511	3599	3748	3688	3639	3522
3310	3101	2986	3245	3342	3365	3492	3403	3539	3441	3522	3342	3298	3282	3005	3158	3236	3341	3438	3554	3387	3232	3278	3551	3668	3366	3518	3539	3557	3419	3418	3498	3387	3483	3264	3460	3565	3433	3687	3615	3540	3436	3365	3337	3401	3454	3588	3723	3646	3493
3459	3259	3151	3119	3193	3195	3218	3187	3345	3311	3160	3191	3152	3041	3152	3151	3332	3500	3402	3391	3292	3214	3374	3666	3554	3455	3495	3656	3394	3398	3542	3445	3376	3593	3488	3321	3460	3578	3704	3586	3547	3348	3368	3254	3399	3529	3503	3728	3648	3437
3496	3423	3307	3402	3322	3236	3266	3070	3298	3330	3187	3187	3287	3304	3354	3350	3407	3502	3345	3227	3375	3414	3522	3490	3431	3574	3756	3549	3382	3572	3477	3375	3399	3320	3273	3409	3481	3572	3669	3527	3407	3393	3345	3226	3353	3482	3610	3640	3678	3458
3342	3470	3430	3558	3458	3398	3284	3348	3340	3385	3363	3352	3372	3409	3451	3444	3360	3309	3244	3312	3384	3576	3615	3512	3443	3650	3650	3433	3578	3601	3424	3406	3304	3207	3387	3387	3324	3460	3558	3665	3519	3344	3371	3361	3378	3461	3513	3582	3557	3408
3214	3196	3351	3467	3413	3424	3442	3417	3594	3507	3410	3492	3517	3522	3428	3365	3263	3229	3298	3431	3424	3438	3422	3351	3502	3570	3492	3582	3693	3509	3344	3516	3300	3292	3309	3261	3369	3437	3468	3564	3565	3597	3302	3285	3226	3475	3505	3681	3566	3628
3295	3116	3104	3256	3270	3441	3376	3286	3406	3395	3389	3329	3402	3454	3290	3145	3301	3376	3513	3405	3337	3291	3328	3451	3459	3398	3580	3549	3517	3438	3442	3426	3182	3422	3283	3261	3462	3494	3539	3547	3568	3383	3302	3293	3284	3400	3430	3574	3555	3376
3511	3342	3232	3213	3201	3190	3417	3222	3183	3275	3269	3270	3395	3283	3457	3466	3494	3497	3349	3256	3220	3279	3377	3348	3440	3364	3583	3639	3506	3351	3460	3321	3305	3242	3299	3330	3358	3485	3578	3551	3417	3408	3376	3236	3233	3427	3488	3659	3545	3370
3476	3404	3444	3197	3332	3277	3345	3477	3428	3421	3465	3376	3379	3486	3454	3399	3446	3355	3343	3270	3270	3380	3355	3327	3266	3408	3573	3408	3542	3590	3417	3254	3446	3280	3275	3252	3429	3529	3586	3603	3636	3411	3436	3192	3376	3449	3572	3522	3488	3435
3189	3259	3301	3399	3489	3449	3541	3523	3506	3512	3469	3560	3402	3444	3514	3337	3243	3208	3301	3294	3479	3347	3339	3308	3493	3548	3585	3400	3507	3411	3437	3361	3361	3228	3364	3345	3401	3659	3646	3739	3626	3316	3427	3322	3349	3371	3488	3586	3752	3501
3304	3169	3163	3248	3171	3436	3300	3334	3274	3440	3333	3326	3386	3310	3387	3302	3294	3474	3415	3280	3283	3307	3270	3548	3462	3460	3439	3641	3491	3441	3373	3317	3390	3248	3305	3376	3474	3493	3647	3567	3537	3414	3349	3182	3315	3515	3600	3648	3743	3488
3363	3499	3406	3419	3300	3274	3412	3368	3292	3512	3419	3369	3391	3333	3410	3465	3395	3279	3269	3206	3310	3276	3345	3364	3488	3439	3481	3487	3549	3464	3521	3401	3254	3369	3243	3378	3345	3449	3496	3660	3663	3459	3487	3400	3465	3304	3420	3619	3522	3537
3371	3498	3355	3275	3336	3373	3427	3543	3461	3472	3352	3479	3328	3398	3324	3328	3242	3423	3210	3362	3349	3318	3291	3499	3553	3586	3615	3527	3545	3488	3462	3478	3323	3248	3358	3297	3510	3585	3601	3638	3498	3459	3400	3413	3397	3385	3670	3686	3658	3579
3430	3233	3208	3300	3188	3170	3345	3433	3405	3453	3320	3377	3215	3356	3160	3332	3330	3358	3325	3298	3190	3375	3364	3415	3488	3439	3586	3667	3523	3544	3400	3342	3202	3240	3327	3362	3546	3540	3694	3628	3472	3462	3275	3338	3522	3463	3570	3592	3572	3560
3364	3518	3345	3319	3300	3230	3227	3355	3405	3374	3247	3274	3277	3200	3348	3271	3391	3354	3306	3310	3363	3386	3331	3418	3438	3643	3656	3603	3480	3650	3472	3459	3396	3398	3274	3406	3410	3663	3643	3584	3553	3389	3386	3318	3453	3473	3545	3533	3488	3470
3354	3348	3214	3156	3292	3441	3276	3385	3339	3411	3266	3349	3317	3153	3223	3326	3093	3277	3396	3512	3409	3401	3453	3423	3564	3570	3702	3641	3645	3676	3335	3243	3310	3389	3465	3347	3513	3570	3618	3524	3476	3372	3356	3369	3328	3468	3385	3548	3427	3391
3566	3415	3310	3247	3269	3191	3257	3212	3291	3272	3321	3299	3253	3286	3301	3268	3337	3447	3482	3525	3449	3421	3396	3501	3579	3589	3588	3681	3480	3697	3372	3423	3374	3286	3362	3389	3512	3493	3629	3541	3573	3475	3349	3335	3435	3287	3512	3523	3530	3466
3404	3446	3295	3307	3248	3155	3362	3302	3329	3321	3241	3348	3310	3275	3200	3304	3328	3362	3436	3376	3462	3480	3417	3586	3475	3692	3674	3553	3498	3562	3413	3243	3288	3350	3370	3369	3459	3536	3508	3594	3517	3404	3253	3291	3368	3432	3502	3531	3402	3250
3493	3344	3262	3205	3169	3253	3147	3206	3431	3307	3366	3271	3284	3277	3312	3420	3450	3484	3434	3453	3471	3457	3515	3534	3602	3750	3502	3465	3605	3427	3315	3467	3406	3224	3290	3421	3485	3566	3510	3562	3316	3329	3246	3247	3358	3405	3553	3609	3375	3234
3345	3322	3294	3268	3273	3249	3263	3353	3312	3425	3399	3367	3412	3430	3269	3313	3391	3355	3556	3536	3494	3555	3426	3641	3636	3653	3498	3550	3415	3338	3323	3298	3315	3223	3308	3345	3478	3527	3509	3535	3346	3272	3382	3324	3348	3421	3535	3465	3157	3189
3559	3287	3273	3162	3228	3291	3259	3311	3350	3340	3429	3354	3332	3414	3426	3424	3401	3432	3458	3617	3480	3478	3486	3592	3560	3462	3473	3517	3413	3406	3263	3333	3353	3224	3357	3343	3353	3501	3348	3528	3354	3276	3232	3275	3338	3451	3542	3425	3145	3304
3425	3425	3344	3293	3394	3253	3211	3381	3266	3461	3340	3442	3468	3556	3425	3375	3464	3500	3612	3561	3610	3616	3496	3518	3445	3397	3437	3437	3415	3174	3258	3172	3185	3443	3307	3356	3420	3501	3592	3531	3290	3246	3465	3231	3374	3643	3573	3382	3346	3582
3555	3506	3370	3260	3276	3306	3317	3203	3501	3523	3556	3391	3379	3420	3378	3317	3555	3619	3616	3535	3628	3722	3576	3591	3430	3458	3359	3211	3316	3438	3277	3338	3286	3340	3277	3392	3512	3514	3410	3385	3372	3331	3297	3370	3545	3699	3494	3339	3336	3663
3540	3508	3406	3417	3474	3350	3470	3391	3499	3526	3555	3611	3479	3394	3530	3301	3485	3534	3622	3692	3539	3491	3460	3430	3482	3476	3402	3267	3203	3303	3273	3147	3201	3383	3452	3472	3534	3627	3482	3270	3192	3434	3467	3529	3809	3590	3414	3153	3363	3633
3496	3629	3516	3316	3372	3341	3511	3426	3524	3625	3545	3587	3467	3567	3494	3588	3552	3532	3576	3681	3519	3617	3474	3354	3315	3382	3228	3237	3221	3334	3308	3368	3255	3432	3535	3580	3528	3549	3397	3226	3446	3511	3537	3595	3701	3527	3365	3195	3455	3620
3539	3462	3419	3520	3613	3591	3495	3527	3604	3517	3411	3586	3605	3589	3567	3516	3398	3535	3633	3486	3562	3467	3403	3366	3311	3362	3240	3282	3176	3266	3346	3297	3429	3596	3410	3465	3358	3362	3325	3252	3578	3493	3574	3487	3592	3533	3250	3340	3573	3681
3664	3605	3599	3563	3491	3552	3601	3612	3573	3545	3544	3545	3508	3556	3541	3617	3589	3643	3537	3592	3568	3453	3372	3391	3301	3315	3380	3344	3278	3284	3409	3417	3571	3636	3466	3454	3298	3432	3421	3442	3449	3503	3492	3577	3712	3599	3476	3588	3675	3699
3624	3647	3560	3600	3604	3547	3526	3569	3607	3639	3716	3740	3567	3717	3547	3575	3474	3591	3494	3614	3466	3347	3385	3354	3297	3192	3225	3278	3291	3354	3447	3656	3572	3615	3520	3407	3550	3442	3426	3328	3448	3500	3679	3714	3743	3533	3429	3437	3687	3546
3576	3689	3793	3682	3610	3591	3491	3625	3584	3618	3679	3725	3581	3517	3576	3596	3504	3650	3430	3359	3444	3452	3364	3252	3211	3319	3369	3293	3472	3411	3586	3675	3627	3468	3567	3551	3446	3534	3356	3298	3324	3608	3731	3895	3751	3686	3377	3483	3446	3422
3642	3593	3626	3755	3512	3552	3661	3594	3736	3462	3603	3601	3593	3604	3586	3431	3607	3552	3478	3402	3534	3411	3373	3310	3291	3380	3227	3255	3422	3556	3712	3625	3510	3666	3596	3558	3392	3354	3173	3327	3760	3896	3726	3631	3519	3381	3170	3372	3628	3563
3527	3628	3612	3510	3590	3663	3643	3584	3621	3672	3565	3509	3632	3580	3364	3595	3465	3385	3400	3405	3523	3372	3329	3304	3440	3273	3387	3379	3615	3634	3571	3596	3454	3680	3649	3462	3337	3264	3317	3417	3790	3815	3613	3502	3463	3404	3293	3421	3753	3660
3536	3489	3423	3546	3574	3514	3492	3527	3526	3342	3499	3438	3575	3514	3452	3470	3437	3361	3278	3372	3329	3368	3394	3372	3379	3495	3491	3560	3635	3590	3567	3568	3698	3646	3519	3355	3431	3345	3551	3722	3596	3618	3362	3378	3354	3274	3492	3614	3971	3700
3510	3504	3350	3438	3433	3412	3308	3345	3377	3421	3463	3492	3322	3365	3343	3340	3285	3362	3280	3276	3330	3340	3416	3417	3436	3454	3528	3524	3534	3587	3467	3553	3592	3484	3278	3188	3340	3539	3617	3563	3575	3391	3213	3320	3414	3406	3411	3831	3895	3741
3405	3420	3288	3341	3401	3339	3435	3372	3374	3362	3267	3258	3235	3408	3315	3436	3385	3262	3362	3309	3419	3435	3381	3468	3414	3582	3616	3679	3565	3399	3574	3603	3384	3326	3185	3239	3363	3695	3559	3384	3301	3225	3329	3250	3572	3637	3609	3729	3863	3492
3416	3447	3312	3297	3234	3382	3261	3296	3251	3286	3255	3299	3307	3354	3345	3338	3305	3273	3323	3273	3404	3504	3548	3363	3355	3454	3590	3639	3399	3376	3537	3498	3272	3119	3214	3350	3487	3572	3393	3234	3269	3294	3318	3408	3706	3741	3554	3670	3813	3414
3366	3416	3276	3238	3351	3388	3328	3303	3191	3327	3222	3280	3308	3357	3481	3316	3380	3342	3340	3584	3469	3551	3702	3529	3454	3565	3613	3348	3402	3314	3525	3247	3156	3134	3497	3576	3644	3582	3331	3253	3295	3324	3413	3521	3735	3691	3425	3557	3648	3200
3578	3435	3280	3296	3323	3243	3239	3269	3284	3292	3336	3237	3443	3459	3487	3409	3328	3409	3526	3518	3660	3527	3501	3605	3616	3636	3540	3289	3309	3282	3371	3200	3117	3291	3508	3629	3570	3394	3266	3269	3525	3405	3456	3595	3687	3556	3301	3386	3610	3296
3570	3411	3404	3380	3425	3425	3453	3173	3340	3420	3380	3354	3411	3412	3456	3470	3688	3585	3630	3531	3425	3736	3597	3524	3578	3512	3318	3388	3336	3321	3244	3239	3175	3547	3683	3470	3389	3279	3252	3299	3486	3486	3426	3585	3680	3464	3321	3354	3617	3605
3717	3448	3420	3373	3440	3355	3433	3408	3402	3438	3465	3512	3420	3470	3476	3577	3591	3602	3550	3491	3523	3583	3458	3522	3488	3286	3267	3252	3445	3382	3200	3088	3355	3616	3613	3470	3332	3438	3331	3408	3463	3715	3511	3485	3533	3346	3202	3404	3669	3553
3630	3558	3484	3545	3533	3434	3537	3511	3510	3653	3598	3542	3615	3563	3700	3676	3762	3704	3592	3397	3603	3500	3433	3412	3394	3337	3194	3274	3310	3300	3202	3413	3499	3663	3399	3275	3361	3355	3561	3492	3610	3566	3447	3336	3438	3326	3146	3387	3787	3683
3603	3540	3604	3508	3604	3578	3530	3510	3624	3582	3553	3525	3529	3595	3740	3637	3674	3672	3490	3511	3363	3383	3311	3485	3270	3260	3275	3394	3451	3251	3188	3490	3524	3500	3377	3086	3272	3378	3559	3554	3619	3615	3503	3452	3429	3291	3259	3524	3748	3808
3580	3532	3491	3411	3502	3525	3484	3610	3500	3517	3648	3606	3556	3524	3527	3410	3569	3550	3469	3397	3335	3253	3300	3337	3346	3221	3312	3403	3415	3355	3330	3545	3557	3357	3395	3199	3235	3475	3542	3695	3722	3629	3349	3318	3428	3395	3413	3651	3779	3921
3478	3427	3279	3496	3413	3500	3511	3536	3565	3560	3645	3509	3456	3440	3551	3525	3474	3324	3306	3378	3279	3237	3217	3231	3215	3271	3446	3603	3412	3245	3480	3560	3471	3272	3241	3267	3478	3595	3624	3639	3586	3503	3367	3433	3543	3512	3673	3609	3850	3766
3440	3389	3198	3329	3403	3422	3482	3516	3423	3534	3415	3453	3324	3383	3350	3362	3401	3289	3319	3308	3172	3219	3402	3400	3280	3367	3453	3696	3430	3333	3411	3387	3410	3248	3182	3343	3580	3713	3759	3620	3616	3483	3391	3317	3609	3573	3818	3717	3639	3744
3491	3181	3262	3215	3324	3264	3374	3237	3432	3349	3423	3284	3347	3290	3386	3244	3329	3303	3354	3327	3323	3253	3399	3406	3518	3389	3620	3586	3395	3243	3419	3547	3353	3108	3307	3560	3598	3716	3741	3497	3327	3426	3456	3574	3673	3788	3738	3765	3563	3548
3455	3414	3337	3224	3332	3214	3355	3340	3461	3315	3426	3316	3332	3355	3208	3424	3411	3395	3463	3384	3466	3407	3621	3452	3388	3449	3515	3522	3246	3247	3628	3394	3337	3305	3452	3657	3687	3791	3697	3474	3300	3393	3698	3656	3785	3809	3793	3649	3659	3651
3407	3460	3314	3513	3365	3379	3429	3369	3402	3549	3468	3387	3439	3373	3431	3494	3283	3485	3548	3587	3404	3427	3604	3487	3371	3484	3615	3249	3180	3361	3494	3559	3362	3275	3532	3695	3846	3746	3485	3456	3551	3564	3661	3722	3775	3788	3721	3651	3535	3688
3582	3531	3668	3486	3509	3510	3448	3516	3464	3609	3530	3561	3623	3462	3512	3399	3424	3468	3608	3579	3619	3547	3566	3396	3241	3351	3333	3303	3043	3369	3663	3538	3347	3441	3633	3670	3702	3713	3489	3331	3448	3588	3760	3752	3807	3881	3658	3642	3678	3544
3545	3475	3519	3511	3640	3595	3526	3490	3559	3560	3587	3473	3514	3471	3512	3437	3430	3458	3509	3476	3438	3418	3520	3322	3359	3444	3404	3233	3275	3523	3794	3621	3432	3426	3696	3661	3605	3499	3346	3553	3391	3739	3723	3598	3770	3782	3518	3619	3589	3545
3588	3440	3537	3557	3640	3531	3661	3479	3577	3498	3510	3560	3491	3580	3524	3417	3306	3280	3399	3399	3385	3361	3386	3299	3385	3431	3398	3257	3239	3606	3800	3531	3490	3359	3624	3579	3587	3520	3433	3413	3580	3685	3604	3732	3691	3700	3750	3657	3473	3564
3354	3436	3540	3586	3618	3512	3478	3564	3498	3578	3561	3520	3391	3367	3360	3424	3230	3323	3306	3195	3257	3303	3350	3380	3468	3513	3507	3446	3389	3590	3682	3538	3293	3496	3479	3617	3576	3580	3564	3482	3668	3631	3631	3576	3647	3778	3584	3622	3572	3350
3269	3387	3368	3530	3268	3416	3397	3337	3309	3357	3491	3344	3402	3260	3218	3326	3227	3070	3307	3263	3334	3356	3380	3463	3571	3625	3554	3503	3511	3486	3512	3432	3264	3404	3472	3732	3766	3670	3444	3369	3386	3519	3435	3586	3838	3833	3675	3477	3505	3422
3357	3385	3214	3358	3364	3296	3318	3353	3383	3375	3274	3231	3277	3194	3305	3233	3302	3351	3347	3347	3359	3551	3453	3539	3432	3708	3648	3287	3375	3480	3519	3482	3335	3410	3610	3740	3880	3714	3417	3339	3411	3444	3488	3812	3755	3675	3602	3604	3442	3367
3528	3367	3425	3412	3473	3463	3260	3312	3260	3343	3236	3399	3254	3367	3479	3474	3330	3373	3493	3363	3508	3638	3648	3483	3458	3588	3558	3244	3255	3511	3554	3547	3288	3420	3682	3750	3878	3489	3471	3177	3412	3501	3657	3728	3707	3655	3705	3659	3526	3432
3676	3572	3597	3590	3549	3630	3531	3509	3401	3370	3468	3531	3448	3495	3465	3419	3337	3400	3428	3509	3383	3638	3541	3437	3349	3436	3579	3195	3285	3542	3746	3580	3469	3517	3657	3807	3696	3471	3403	3294	3402	3558	3644	3822	3614	3571	3509	3610	3647	3529
3769	3612	3669	3536	3618	3484	3540	3567	3497	3430	3536	3413	3426	3554	3393	3540	3376	3469	3572	3437	3387	3378	3452	3405	3287	3518	3560	3459	3457	3690	3729	3539	3558	3559	3693	3429	3493	3505	3424	3502	3440	3566	3668	3645	3763	3734	3685	3715	3674	3614
3516	3613	3473	3512	3544	3558	3559	3544	3436	3488	3579	3444	3443	3475	3447	3577	3378	3402	3399	3413	3358	3303	3416	3365	3290	3530	3633	3486	3513	3623	3746	3516	3309	3375	3375	3701	3575	3640	3520	3517	3407	3406	3630	3640	3652	3669	3654	3619	3710	3447
3545	3368	3288	3358	3461	3422	3508	3413	3373	3291	3266	3362	3371	3223	3292	3324	3400	3360	3371	3287	3418	3353	3468	3466	3350	3500	3802	3544	3450	3475	3703	3490	3263	3265	3465	3524	3629	3668	3505	3382	3320	3347	3421	3446	3562	3597	3682	3645	3625	3592
3462	3419	3250	3392	3413	3425	3397	3252	3376	3243	3366	3372	3347	3191	3314	3447	3377	3390	3508	3434	3288	3499	3470	3573	3444	3503	3667	3521	3349	3341	3487	3560	3370	3226	3483	3600	3591	3578	3581	3271	3213	3307	3471	3512	3605	3577	3674	3475	3449	3491
3465	3508	3428	3400	3369	3451	3278	3360	3409	3411	3334	3391	3422	3374	3398	3573	3453	3461	3518	3476	3569	3570	3541	3540	3349	3380	3576	3437	3226	3313	3550	3538	3360	3272	3412	3608	3660	3534	3504	3291	3319	3235	3465	3525	3536	3589	3581	3599	3595	3504
3544	3516	3509	3476	3552	3399	3331	3470	3499	3549	3405	3524	3433	3399	3384	3487	3547	3567	3550	3573	3447	3537	3409	3383	3377	3460	3481	3416	3417	3412	3530	3702	3609	3379	3298	3476	3656	3468	3487	3487	3384	3351	3404	3473	3529	3439	3620	3629	3619	3528
3606	3560	3568	3591	3371	3473	3473	3433	3474	3540	3471	3527	3509	3419	3412	3630	3641	3568	3510	3496	3363	3320	3397	3382	3385	3460	3424	3562	3505	3540	3639	3639	3667	3200	3244	3434	3406	3483	3528	3436	3429	3339	3348	3415	3444	3560	3568	3765	3560	3458
3507	3486	3389	3425	3473	3479	3419	3411	3443	3379	3466	3353	3492	3442	3440	3260	3425	3585	3367	3426	3430	3381	3558	3407	3444	3418	3601	3685	3539	3452	3409	3585	3603	3449	3227	3250	3574	3566	3608	3507	3449	3380	3428	3355	3456	3556	3545	3709	3626	3553
3340	3384	3232	3195	3346	3300	3249	3344	3331	3300	3311	3370	3391	3439	3407	3382	3518	3517	3427	3590	3530	3569	3521	3556	3553	3582	3511	3701	3587	3413	3338	3483	3642	3446	3340	3336	3403	3566	3574	3549	3471	3550	3539	3500	3372	3501	3583	3599	3572	3623
3429	3304	3283	3261	3285	3355	3400	3253	3333	3380	3399	3341	3384	3448	3563	3410	3564	3588	3496	3686	3634	3531	3532	3617	3620	3421	3437	3383	3435	3329	3335	3433	3585	3698	3394	3251	3261	3366	3574	3499	3450	3651	3492	3385	3424	3558	3550	3543	3648	3565
3532	3625	3486	3396	3320	3433	3460	3405	3480	3491	3560	3450	3501	3538	3611	3677	3547	3650	3657	3614	3589	3532	3503	3410	3505	3377	3472	3374	3412	3434	3354	3457	3500	3575	3373	3286	3203	3335	3520	3515	3538	3455	3511	3442	3376	3360	3532	3490	3560	3623
3568	3528	3413	3539	3430	3587	3500	3565	3462	3512	3460	3461	3591	3553	3626	3562	3601	3448	3404	3439	3490	3333	3432	3438	3448	3430	3428	3306	3460	3517	3487	3217	3402	3566	3410	3358	3315	3233	3418	3486	3622	3428	3396	3457	3356	3391	3450	3229	3483	3473
3312	3435	3360	3366	3421	3451	3363	3431	3407	3452	3509	3485	3495	3477	3467	3485	3473	3559	3356	3503	3420	3372	3417	3463	3468	3507	3337	3503	3418	3396	3385	3298	3223	3530	3520	3421	3323	3310	3318	3299	3501	3607	3462	3468	3325	3371	3360	3393	3375	3296
3401	3296	3269	3333	3255	3255	3309	3387	3429	3338	3448	3383	3505	3384	3464	3519	3519	3430	3548	3429	3499	3537	3512	3535	3450	3528	3336	3244	3366	3336	3318	3338	3267	3380	3514	3565	3394	3329	3288	3285	3454	3587	3517	3642	3562	3444	3385	3341	3387	3293
3572	3405	3383	3339	3516	3379	3439	3376	3514	3422	3403	3414	3479	3582	3494	3615	3569	3534	3743	3499	3498	3519	3421	3486	3428	3487	3413	3403	3376	3383	3553	3336	3482	3286	3325	3524	3602	3404	3289	3351	3391	3394	3658	3639	3490	3587	3608	3421	3517	3430
3558	3406	3488	3418	3424	3389	3400	3471	3562	3497	3499	3538	3536	3532	3538	3522	3476	3504	3414	3394	3395	3419	3361	3370	3382	3379	3446	3393	3460	3426	3371	3538	3408	3301	3357	3444	3589	3538	3460	3367	3253	3408	3574	3625	3539	3627	3682	3724	3569	3579
3544	3402	3381	3363	3502	3531	3417	3387	3536	3518	3486	3551	3644	3578	3486	3479	3399	3614	3391	3363	3430	3347	3389	3335	3409	3386	3520	3381	3474	3350	3362	3408	3453	3459	3287	3448	3464	3602	3522	3583	3438	3376	3554	3377	3579	3643	3842	3588	3681	3655
3547	3507	3253	3345	3397	3344	3363	3381	3313	3443	3506	3511	3404	3533	3521	3493	3457	3468	3532	3422	3455	3390	3392	3283	3456	3501	3607	3517	3411	3417	3272	3391	3396	3487	3418	3517	3428	3510	3515	3626	3420	3373	3325	3425	3483	3712	3673	3765	3775	3600
3573	3518	3283	3285	3280	3170	3444	3375	3349	3521	3440	3578	3512	3471	3404	3570	3536	3483	3628	3511	3431	3451	3413	3572	3356	3391	3469	3423	3393	3458	3327	3370	3382	3425	3525	3359	3439	3428	3462	3484	3594	3486	3539	3474	3329	3475	3484	3740	3620	3751
3501	3392	3440	3432	3345	3345	3469	3433	3337	3517	3520	3548	3622	3450	3585	3601	3449	3479	3549	3497	3432	3527	3479	3478	3404	3494	3483	3563	3352	3623	3449	3302	3464	3300	3532	3505	3437	3477	3354	3474	3646	3560	3620	3557	3452	3440	3334	3481	3679	3568
3490	3374	3353	3285	3422	3381	3407	3474	3460	3423	3602	3568	3456	3563	3560	3523	3471	3576	3402	3438	3520	3398	3371	3440	3478	3358	3345	3447	3383	3568	3406	3394	3411	3336	3452	3403	3433	3501	3430	3524	3487	3467	3576	3665	3656	3491	3429	3467	3390	3484
3509	3427	3414	3328	3400	3404	3345	3485	3431	3530	3449	3548	3573	3524	3520	3505	3364	3458	3522	3380	3470	3468	3500	3482	3536	3452	3351	3564	3309	3468	3429	3442	3441	3436	3382	3412	3436	3376	3478	3485	3488	3476	3546	3466	3653	3699	3679	3421	3553	3486
3547	3443	3453	3332	3377	3415	3383	3462	3400	3518	3541	3508	3549	3717	3538	3612	3548	3482	3551	3534	3496	3547	3568	3504	3470	3316	3424	3428	3458	3302	3409	3485	3377	3395	3349	3431	3207	3451	3494	3570	3416	3348	3394	3459	3537	3593	3752	3576	3481	3528
3458	3475	3440	3544	3523	3463	3555	3528	3379	3450	3447	3535	3509	3558	3652	3499	3674	3627	3432	3519	3550	3511	3438	3352	3307	3328	3368	3373	3326	3406	3292	3365	3407	3483	3337	3532	3409	3364	3446	3433	3499	3345	3513	3383	3407	3523	3600	3600	3562	3439
3562	3435	3476	3461	3524	3543	3533	3421	3501	3511	3516	3638	3577	3655	3557	3514	3521	3548	3418	3541	3377	3409	3440	3273	3384	3325	3384	3393	3382	3469	3380	3374	3366	3489	3429	3470	3379	3403	3447	3480	3480	3300	3542	3471	3467	3445	3498	3480	3599	3629
3583	3489	3447	3404	3493	3462	3368	3351	3525	3499	3530	3516	3554	3576	3516	3543	3508	3470	3366	3301	3439	3279	3412	3410	3445	3478	3379	3531	3499	3417	3557	3402	3342	3365	3488	3416	3495	3508	3416	3452	3485	3464	3501	3694	3507	3570	3484	3436	3612	3529
3550	3443	3267	3420	3382	3341	3372	3397	3496	3606	3638	3563	3564	3494	3368	3575	3546	3404	3411	3453	3482	3509	3399	3540	3497	3555	3396	3386	3417	3410	3420	3435	3492	3389	3511	3551	3498	3469	3656	3444	3498	3472	3508	3502	3657	3606	3630	3525	3608	3691
3537	3428	3395	3280	3352	3375	3357	3472	3459	3614	3515	3479	3448	3506	3443	3583	3541	3494	3634	3500	3406	3512	3459	3357	3321	3427	3378	3502	3401	3375	3396	3527	3444	3446	3399	3575	3499	3451	3437	3527	3434	3327	3582	3503	3390	3610	3601	3544	3543	3700
3472	3384	3309	3417	3337	3380	3394	3333	3499	3522	3493	3521	3472	3597	3595	3678	3506	3548	3572	3610	3533	3457	3475	3459	3320	3463	3497	3564	3435	3499	3364	3520	3476	3516	3499	3468	3492	3502	3554	3561	3530	3607	3642	3602	3529	3652	3558	3677	3672	3824
3393	3278	3376	3403	3374	3352	3300	3431	3450	3551	3542	3544	3559	3583	3562	3588	3508	3546	3410	3524	3524	3491	3520	3451	3514	3604	3544	3500	3520	3504	3475	3483	3529	3553	3588	3588	3546	3591	3551	3597	3607	3715	3564	3710	3581	3584	3594	3577	3654	3657
3480	3377	3506	3388	3377	3320	3516	3420	3627	3544	3669	3614	3633	3622	3518	3575	3512	3549	3583	3640	3646	3703	3613	3611	3468	3571	3493	3373	3501	3504	3495	3477	3417	3564	3440	3433	3439	3473	3509	3570	3514	3474	3585	3633	3599	3558	3613	3523	3558	3694
3402	3539	3248	3208	3438	3408	3580	3453	3666	3614	3745	3560	3579	3589	3555	3582	3536	3699	3607	3508	3637	3488	3659	3541	3507	3505	3527	3467	3440	3537	3409	3410	3565	3441	3396	3382	3510	3449	3506	3406	3481	3429	3496	3444	3482	3585	3594	3645	3593	3613
3398	3470	3490	3368	3397	3542	3489	3615	3493	3594	3585	3540	3654	3572	3612	3653	3660	3722	3644	3503	3644	3515	3459	3541	3460	3404	3388	3446	3405	3467	3453	3382	3355	3418	3424	3489	3427	3455	3493	3511	3511	3526	3513	3617	3576	3467	3572	3605	3541	3540
3485	3425	3347	3408	3425	3488	3558	3493	3547	3714	3656	3668	3548	3558	3711	3634	3655	3482	3506	3551	3371	3463	3569	3378	3394	3407	3493	3483	3413	3431	3379	3472	3467	3435	3500	3497	3448	3464	3414	3534	3618	3501	3550	3546	3571	3512	3542	3547	3421	3555
3387	3472	3320	3472	3299	3455	3386	3498	3457	3685	3637	3617	3641	3640	3653	3657	3462	3436	3541	3544	3443	3499	3540	3479	3441	3498	3390	3429	3326	3546	3448	3400	3386	3450	3267	3410	3475	3396	3556	3432	3505	3536	3651	3563	3555	3585	3563	3511	3518	3483
3545	3508	3375	3431	3437	3402	3552	3558	3610	3656	3709	3628	3663	3604	3559	3502	3362	3549	3580	3572	3426	3489	3385	3420	3403	3358	3440	3317	3317	3253	3452	3490	3487	3314	3325	3328	3362	3490	3461	3322	3449	3508	3423	3491	3446	3446	3425	3596	3495	3511
3531	3369	3361	3510	3386	3417	3533	3474	3611	3608	3609	3494	3684	3564	3453	3523	3490	3535	3528	3427	3458	3328	3466	3504	3385	3403	3328	3323	3329	3365	3308	3266	3322	3324	3329	3184	3348	3489	3386	3427	3441	3348	3440	3222	3366	3492	3545	3511	3504	3453
3520	3360	3397	3432	3483	3445	3530	3650	3507	3408	3594	3498	3533	3515	3556	3585	3499	3553	3474	3387	3495	3425	3418	3462	3459	3399	3354	3370	3249	3394	3493	3252	3333	3364	3309	3424	3411	3395	3372	3397	3411	3477	3417	3489	3461	3465	3534	3517	3514	3398
3474	3480	3492	3566	3404	3446	3521	3408	3417	3457	3499	3532	3637	3558	3586	3562	3567	3572	3465	3505	3455	3314	3323	3468	3431	3456	3447	3626	3420	3325	3432	3475	3519	3467	3486	3473	3429	3417	3593	3571	3491	3523	3584	3538	3762	3692	3601	3561	3637	3660
3552	3446	3393	3497	3339	3528	3386	3382	3501	3527	3754	3528	3719	3522	3612	3584	3594	3591	3518	3509	3485	3564	3456	3493	3438	3446	3395	3586	3487	3487	3521	3617	3539	3519	3489	3392	3360	3429	3555	3563	3514	3631	3576	3591	3751	3560	3588	3581	3575	3711
3489	3432	3363	3368	3466	3361	3469	3411	3563	3628	3559	3531	3634	3605	3477	3585	3487	3596	3535	3437	3514	3533	3531	3708	3647	3559	3475	3420	3522	3440	3476	3528	3449	3538	3533	3485	3517	3460	3561	3727	3625	3532	3578	3638	3613	3624	3649	3547	3567	3704
3558	3490	3416	3306	3365	3349	3371	3517	3544	3561	3434	3468	3609	3597	3496	3627	3579	3609	3566	3623	3539	3586	3630	3599	3571	3596	3405	3306	3455	3372	3608	3573	3516	3472	3393	3402	3412	3507	3537	3576	3578	3568	3599	3522	3574	3504	3589	3515	3519	3597
3567	3404	3398	3359	3386	3332	3402	3478	3475	3625	3414	3408	3498	3561	3722	3652	3578	3678	3641	3562	3629	3607	3525	3509	3479	3532	3487	3515	3297	3444	3575	3408	3608	3395	3391	3499	3472	3509	3391	3600	3620	3447	3375	3511	3616	3421	3464	3494	3604	3557
3485	3425	3356	3326	3512	3373	3481	3327	3437	3556	3447	3504	3540	3676	3688	3620	3664	3766	3562	3732	3581	3615	3475	3552	3537	3245	3458	3405	3523	3403	3438	3382	3515	3471	3608	3488	3534	3533	3481	3501	3475	3388	3500	3434	3492	3581	3537	3520	3641	3571
3330	3576	3333	3491	3367	3424	3341	3466	3376	3560	3498	3604	3644	3777	3687	3623	3576	3616	3572	3635	3549	3528	3493	3633	3474	3474	3376	3531	3485	3431	3519	3442	3505	3473	3531	3452	3390	3482	3439	3449	3393	3439	3571	3555	3559	3445	3514	3514	3479	3441
3534	3351	3414	3408	3524	3388	3422	3382	3493	3444	3490	3594	3798	3626	3499	3792	3696	3522	3597	3622	3625	3542	3510	3639	3574	3432	3368	3526	3663	3464	3442	3359	3468	3556	3516	3417	3396	3484	3404	3383	3375	3377	3371	3507	3468	3578	3443	3533	3569	3639
3473	3426	3447	3439	3460	3409	3411	3428	3517	3641	3592	3531	3675	3552	3589	3545	3622	3581	3644	3696	3629	3575	3627	3613	3486	3505	3537	3415	3480	3363	3458	3406	3335	3374	3440	3453	3327	3364	3457	3332	3416	3320	3301	3414	3455	3427	3620	3540	3465	3392
3504	3432	3432	3328	3374	3362	3444	3569	3592	3527	3432	3558	3690	3564	3594	3473	3681	3605	3703	3594	3696	3602	3518	3490	3448	3436	3402	3488	3436	3368	3438	3434	3300	3287	3360	3339	3277	3348	3345	3405	3422	3304	3286	3382	3499	3359	3421	3345	3293	3489
3550	3450	3417	3375	3356	3446	3492	3530	3520	3521	3556	3500	3516	3585	3596	3656	3614	3803	3731	3588	3607	3597	3551	3497	3419	3458	3431	3455	3420	3336	3427	3300	3387	3356	3353	3338	3332	3323	3240	3358	3364	3270	3352	3325	3446	3306	3387	3404	3344	3476
3518	3532	3461	3428	3543	3551	3544	3596	3438	3481	3536	3509	3472	3493	3527	3507	3706	3580	3655	3543	3352	3520	3422	3501	3402	3541	3515	3445	3271	3276	3265	3262	3379	3386	3409	3319	3322	3307	3414	3375	3493	3442	3420	3284	3336	3409	3422	3369	3293	3332
3562	3502	3445	3461	3576	3500	3514	3450	3457	3420	3442	3551	3493	3449	3569	3517	3614	3606	3494	3440	3489	3473	3464	3365	3429	3470	3537	3357	3298	3362	3365	3418	3297	3586	3606	3504	3491	3414	3266	3360	3512	3395	3431	3396	3410	3246	3408	3386	3447	3308
3494	3452	3484	3448	3513	3341	3380	3341	3401	3477	3531	3631	3562	3497	3591	3563	3544	3519	3479	3469	3451	3422	3387	3366	3392	3548	3375	3316	3379	3330	3444	3448	3529	3409	3390	3509	3464	3417	3479	3366	3520	3502	3457	3372	3349	3461	3444	3394	3441	3350
3445	3434	3426	3494	3419	3387	3421	3413	3358	3501	3484	3507	3500	3447	3431	3362	3533	3541	3647	3634	3307	3461	3453	3583	3567	3557	3538	3476	3254	3440	3596	3484	3469	3551	3576	3471	3383	3390	3396	3410	3574	3557	3505	3498	3363	3536	3471	3475	3358	3438
3578	3579	3291	3465	3318	3335	3388	3339	3510	3519	3415	3398	3352	3394	3415	3396	3483	3545	3567	3497	3526	3513	3639	3593	3676	3548	3574	3516	3468	3355	3506	3539	3508	3410	3460	3405	3486	3297	3479	3496	3473	3446	3375	3508	3500	3369	3437	3358	3419	3589
3616	3431	3371	3375	3275	3376	3387	3467	3465	3370	3438	3435	3395	3364	3426	3412	3528	3547	3515	3630	3701	3665	3558	3613	3629	3656	3556	3509	3487	3637	3551	3496	3473	3374	3511	3471	3511	3465	3511	3491	3538	3496	3370	3461	3574	3442	3463	3488	3391	3433
3613	3460	3357	3395	3324	3394	3348	3389	3316	3400	3417	3281	3342	3415	3335	3493	3488	3622	3465	3509	3594	3582	3605	3479	3699	3596	3561	3490	3502	3473	3636	3500	3429	3447	3557	3578	3471	3525	3511	3346	3553	3349	3342	3477	3403	3411	3498	3518	3443	3439
3578	3452	3382	3413	3479	3473	3490	3277	3423	3392	3428	3489	3527	3455	3431	3484	3678	3579	3589	3601	3660	3564	3827	3709	3681	3644	3565	3554	3528	3529	3546	3650	3502	3502	3441	3560	3517	3676	3607	3621	3376	3440	3509	3424	3362	3510	3407	3485	3405	3354
3641	3531	3496	3430	3528	3394	3381	3472	3325	3332	3404	3379	3430	3528	3449	3566	3618	3585	3530	3618	3568	3490	3514	3613	3639	3476	3648	3622	3604	3730	3531	3529	3599	3506	3519	3555	3592	3619	3682	3593	3551	3556	3483	3495	3489	3429	3450	3596	3491	3400
3428	3513	3348	3419	3524	3427	3471	3349	3421	3501	3359	3481	3362	3540	3552	3555	3620	3574	3521	3718	3714	3536	3472	3508	3642	3549	3623	3673	3613	3630	3491	3585	3664	3540	3644	3565	3522	3530	3704	3678	3618	3528	3458	3573	3686	3548	3479	3531	3538	3426
3559	3409	3460	3476	3472	3430	3285	3219	3348	3444	3433	3443	3488	3554	3587	3399	3478	3499	3428	3629	3609	3468	3639	3602	3624	3522	3606	3706	3575	3616	3533	3788	3621	3543	3582	3656	3597	3607	3571	3636	3587	3693	3655	3452	3543	3455	3533	3450	3404	3479
3494	3493	3444	3473	3523	3401	3318	3376	3369	3471	3412	3466	3554	3524	3551	3515	3392	3349	3522	3454	3546	3543	3585	3640	3708	3684	3579	3639	3645	3629	3627	3583	3616	3519	3554	3518	3418	3622	3495	3562	3500	3518	3626	3666	3466	3561	3521	3556	3537	3369
3520	3574	3382	3419	3386	3395	3472	3367	3461	3507	3463	3521	3585	3575	3520	3494	3497	3500	3564	3479	3518	3569	3651	3534	3621	3634	3553	3601	3592	3651	3534	3630	3497	3636	3492	3513	3417	3511	3629	3510	3462	3403	3547	3571	3531	3498	3443	3495	3568	3350
3524	3337	3387	3326	3407	3473	3457	3485	3446	3503	3500	3492	3488	3351	3514	3361	3584	3579	3370	3487	3511	3482	3548	3598	3577	3566	3476	3536	3545	3531	3579	3522	3588	3568	3395	3448	3363	3474	3474	3469	3432	3511	3537	3461	3448	3368	3519	3442	3672	3587
3529	3384	3345	3403	3293	3476	3426	3507	3515	3455	3555	3537	3446	3447	3454	3314	3412	3412	3411	3435	3426	3496	3494	3672	3536	3536	3532	3611	3522	3546	3499	3438	3519	3465	3398	3456	3459	3401	3463	3409	3443	3486	3459	3432	3362	3392	3376	3471	3560	3411
3422	3427	3468	3331	3457	3244	3460	3627	3577	3571	3525	3570	3375	3403	3438	3462	3473	3473	3558	3493	3515	3575	3537	3386	3573	3397	3513	3441	3495	3414	3450	3368	3365	3351	3418	3353	3409	3380	3533	3462	3463	3387	3382	3395	3326	3359	3353	3473	3388	3326
3455	3346	3372	3372	3413	3596	3487	3565	3604	3564	3630	3418	3510	3503	3544	3558	3452	3496	3537	3459	3483	3504	3284	3388	3296	3268	3426	3434	3424	3423	3420	3352	3510	3432	3271	3414	3399	3363	3404	3467	3453	3415	3377	3334	3433	3360	3338	3496	3300	3408
3410	3397	3412	3371	3566	3467	3634	3568	3525	3575	3511	3649	3443	3532	3349	3579	3586	3460	3456	3360	3369	3495	3286	3333	3239	3433	3425	3389	3416	3381	3492	3419	3350	3530	3494	3479	3399	3377	3504	3403	3363	3326	3435	3329	3484	3387	3483	3327	3308	3332
3427	3353	3344	3457	3529	3599	3577	3511	3542	3553	3508	3587	3510	3421	3513	3470	3450	3545	3487	3478	3458	3229	3521	3353	3374	3357	3466	3464	3299	3383	3328	3448	3381	3400	3438	3514	3482	3491	3466	3540	3442	3486	3371	3395	3424	3431	3301	3354	3309	3347
3559	3338	3438	3529	3572	3550	3497	3523	3415	3467	3478	3502	3520	3616	3348	3480	3428	3399	3467	3299	3531	3413	3251	3367	3271	3219	3489	3391	3308	3374	3520	3429	3500	3430	3574	3436	3564	3604	3522	3544	3490	3532	3566	3509	3485	3435	3353	3244	3374	3089
3526	3469	3360	3589	3515	3600	3385	3542	3380	3506	3650	3516	3500	3577	3556	3480	3405	3446	3464	3315	3299	3367	3501	3325	3274	3247	3401	3332	3422	3246	3407	3497	3396	3540	3460	3508	3403	3454	3576	3598	3387	3447	3506	3497	3554	3511	3444	3401	3322	3407
3369	3475	3462	3487	3515	3619	3381	3473	3476	3481	3412	3596	3586	3564	3574	3415	3466	3353	3351	3338	3276	3365	3331	3429	3351	3267	3261	3378	3324	3361	3400	3419	3377	3576	3582	3576	3489	3626	3610	3537	3623	3533	3544	3499	3536	3474	3493	3369	3464	3366
3304	3423	3406	3570	3397	3545	3392	3371	3417	3381	3462	3565	3615	3647	3511	3604	3399	3425	3425	3371	3349	3307	3335	3299	3341	3490	3471	3478	3447	3363	3343	3500	3470	3482	3591	3534	3473	3602	3555	3551	3494	3549	3543	3534	3369	3460	3389	3531	3421	3546
3492	3461	3614	3394	3439	3374	3367	3216	3392	3367	3483	3516	3409	3417	3470	3487	3387	3246	3379	3324	3325	3369	3286	3384	3328	3412	3437	3478	3432	3501	3419	3561	3466	3615	3543	3609	3508	3527	3503	3375	3448	3477	3518	3591	3456	3457	3461	3586	3508	3558
3465	3453	3424	3251	3320	3320	3350	3352	3343	3293	3440	3431	3566	3472	3487	3488	3408	3382	3302	3494	3303	3414	3407	3419	3408	3295	3405	3377	3481	3426	3354	3485	3480	3542	3562	3509	3455	3529	3512	3574	3580	3448	3539	3583	3618	3438	3569	3638	3495	3600
3350	3362	3258	3162	3135	3291	3421	3308	3391	3382	3464	3457	3517	3495	3504	3464	3515	3487	3447	3398	3422	3463	3481	3369	3497	3425	3362	3492	3445	3555	3436	3571	3512	3548	3460	3491	3430	3445	3598	3312	3296	3599	3460	3366	3401	3381	3437	3427	3523	3414
3497	3280	3213	3260	3214	3223	3321	3395	3431	3516	3465	3336	3546	3465	3421	3427	3510	3532	3392	3551	3523	3525	3469	3401	3596	3529	3459	3448	3429	3469	3559	3419	3509	3420	3508	3524	3488	3399	3456	3504	3370	3412	3485	3342	3387	3529	3426	3430	3517	3426
3462	3386	3254	3284	3293	3174	3195	3272	3319	3320	3357	3448	3462	3433	3427	3369	3508	3491	3557	3449	3350	3427	3451	3561	3545	3487	3587	3468	3387	3543	3455	3487	3445	3503	3552	3470	3480	3292	3392	3335	3331	3448	3436	3418	3469	3351	3443	3295	3443	3425
3423	3270	3207	3138	3124	3155	3168	3409	3308	3517	3400	3453	3506	3441	3538	3404	3423	3557	3480	3537	3559	3516	3633	3589	3564	3531	3573	3489	3450	3549	3547	3590	3533	3446	3450	3503	3371	3463	3299	3255	3339	3299	3400	3287	3400	3377	3364	3329	3437	3357
3491	3320	3143	3129	3040	3152	3243	3240	3376	3535	3522	3393	3534	3385	3426	3524	3505	3636	3643	3696	3722	3672	3556	3604	3693	3516	3540	3520	3518	3488	3659	3648	3505	3403	3524	3494	3450	3308	3325	3371	3381	3315	3396	3276	3406	3375	3253	3425	3327	3454
3356	3326	3199	3198	3240	3214	3192	3307	3417	3533	3387	3523	3477	3516	3633	3490	3610	3544	3689	3615	3589	3770	3652	3662	3652	3606	3605	3512	3667	3475	3547	3546	3606	3615	3408	3434	3247	3433	3288	3418	3316	3261	3318	3372	3391	3318	3387	3397	3471	3409
3395	3294	3285	3228	3311	3244	3319	3340	3388	3341	3477	3418	3323	3347	3413	3556	3587	3498	3598	3572	3711	3745	3708	3784	3661	3780	3554	3576	3452	3547	3581	3490	3423	3504	3394	3523	3407	3444	3449	3364	3302	3255	3371	3231	3393	3531	3337	3279	3453	3481
3358	3513	3343	3291	3235	3264	3247	3246	3418	3207	3345	3446	3474	3448	3442	3401	3427	3681	3567	3644	3631	3641	3567	3706	3746	3700	3698	3622	3679	3533	3434	3361	3590	3537	3474	3407	3487	3423	3307	3321	3322	3196	3342	3346	3310	3340	3405	3423	3367	3400
3406	3472	3263	3366	3190	3263	3380	3333	3364	3417	3491	3481	3381	3460	3564	3557	3468	3624	3546	3583	3394	3454	3656	3459	3636	3612	3560	3595	3626	3648	3471	3531	3374	3476	3504	3490	3403	3431	3411	3257	3391	3233	3266	3428	3310	3347	3280	3309	3329	3338
3439	3257	3257	3272	3296	3346	3414	3316	3387	3533	3373	3609	3420	3355	3599	3533	3520	3637	3630	3644	3636	3565	3540	3605	3492	3492	3511	3527	3547	3633	3429	3558	3444	3418	3398	3414	3409	3445	3383	3287	3396	3330	3385	3319	3327	3181	3454	3385	3286	3350
3255	3357	3253	3294	3337	3302	3475	3467	3541	3542	3486	3374	3460	3537	3439	3628	3544	3531	3610	3563	3505	3625	3592	3499	3558	3397	3383	3448	3500	3456	3522	3505	3528	3389	3373	3306	3413	3356	3384	3287	3326	3271	3354	3264	3360	3300	3385	3334	3284	3415
3343	3325	3256	3321	3321	3411	3394	3396	3464	3478	3389	3399	3434	3368	3442	3404	3512	3501	3521	3654	3562	3454	3624	3472	3415	3378	3390	3409	3437	3272	3449	3408	3383	3350	3454	3336	3353	3280	3275	3372	3303	3237	3274	3394	3304	3372	3360	3377	3444	3427
3181	3271	3305	3438	3429	3474	3429	3395	3390	3359	3484	3350	3431	3404	3422	3388	3305	3374	3415	3501	3431	3469	3447	3441	3463	3381	3339	3368	3363	3374	3367	3359	3348	3352	3364	3253	3368	3340	3330	3293	3252	3346	3253	3375	3230	3363	3251	3251	3401	3424
3182	3312	3347	3383	3359	3401	3389	3396	3504	3504	3329	3392	3356	3329	3334	3326	3502	3411	3458	3377	3335	3300	3329	3338	3293	3365	3353	3397	3256	3392	3232	3254	3220	3315	3429	3259	3169	3289	3308	3238	3190	3245	3206	3245	3125	3282	3193	3335	3280	3345
3326	3118	3233	3315	3330	3344	3427	3369	3329	3420	3479	3356	3381	3477	3451	3464	3596	3344	3319	3214	3225	3288	3230	3263	3259	3365	3362	3356	3325	3295	3208	3158	3219	3220	3331	3238	3245	3113	3232	3300	3202	3118	3329	3101	3288	3248	3228	3280	3251	3429
3287	3225	3133	3281	3284	3386	3472	3328	3418	3384	3427	3250	3547	3386	3508	3419	3452	3363	3372	3264	3369	3280	3298	3139	3177	3278	3168	3319	3248	3360	3193	3186	3187	3199	3264	3213	3190	3210	3178	3057	3104	3346	3099	3127	3250	3191	3206	3254	3196	3347
3205	3241	3108	3262	3300	3352	3422	3425	3444	3532	3419	3503	3401	3557	3536	3454	3582	3480	3563	3374	3386	3393	3258	3299	3177	3231	3207	3251	3280	3307	3312	3324	3079	3192	3126	3208	3336	3162	3208	3154	3176	3178	3210	3048	3164	3167	3209	3253	3155	3165
3282	3175	3161	3092	3299	3274	3428	3342	3415	3530	3548	3477	3457	3433	3624	3600	3542	3524	3571	3397	3339	3395	3308	3252	3198	3192	3110	3174	3202	3264	3208	3269	3122	2993	3001	3195	3202	3240	3181	3208	3116	3085	3253	3015	3112	3126	3057	3156	3212	3239
3225	3138	3159	3125	3143	3285	3512	3365	3494	3462	3471	3576	3574	3438	3464	3493	3631	3526	3472	3482	3466	3410	3346	3355	3142	3198	3073	3067	3277	3162	3190	3129	3158	3119	3098	3071	3193	3046	3144	3170	3178	3132	3171	3094	3071	3043	3108	3190	3156	3066
3202	3120	3192	3145	3291	3372	3374	3382	3486	3433	3459	3569	3462	3450	3396	3659	3605	3524	3618	3530	3513	3453	3410	3267	3295	3199	3036	3111	3068	3240	3255	3184	3110	3222	3132	3064	3110	3104	3331	3249	3020	3202	3096	3097	3091	3050	3142	3183	3249	3151
3247	3253	3274	3221	3358	3361	3380	3470	3449	3485	3503	3495	3567	3500	3443	3504	3533	3568	3606	3571	3469	3511	3470	3342	3262	3216	3199	3195	3100	3016	3157	3171	3234	3195	3181	3044	3166	3116	3126	3147	3026	3051	3136	3080	3180	3160	3306	3106	3042	3080
3312	3307	3246	3335	3327	3432	3340	3352	3528	3418	3414	3476	3508	3320	3415	3337	3501	3639	3607	3542	3553	3396	3544	3415	3394	3268	3253	3200	3197	3161	3191	3175	3103	3223	3219	3148	3095	3138	3326	3080	3045	3108	3201	3149	3201	3046	3094	3140	3054	3128
3375	3330	3433	3375	3399	3453	3436	3369	3467	3378	3415	3368	3374	3455	3354	3449	3452	3381	3581	3486	3498	3573	3403	3469	3382	3360	3353	3192	3193	3272	3184	3198	3199	3246	3192	3208	3211	3221	3094	3123	3057	3196	3080	3150	3124	2995	2979	3025	3123	3105
3399	3419	3443	3469	3402	3468	3365	3508	3429	3381	3284	3345	3368	3200	3362	3378	3432	3396	3464	3360	3523	3474	3346	3383	3293	3225	3384	3240	3271	3302	3169	3124	3131	3298	3295	3199	3164	3190	3106	3214	3255	3139	3207	3076	3109	3134	3113	3130	3080	3191
3373	3434	3312	3359	3382	3288	3424	3372	3374	3293	3352	3282	3296	3252	3323	3323	3257	3313	3432	3437	3390	3406	3520	3438	3497	3313	3428	3379	3255	3241	3190	3278	3196	3311	3295	3217	3164	3149	3185	3292	3292	3270	3049	3162	3143	3156	3210	3174	3175	3234
3503	3449	3424	3413	3307	3456	3465	3434	3455	3318	3254	3345	3272	3153	3224	3213	3265	3266	3229	3253	3271	3353	3344	3268	3244	3316	3270	3381	3195	3284	3323	3132	3175	3283	3230	3197	3301	3215	3101	3236	3310	3111	3161	3201	3160	3144	3204	3245	3304	3153
3390	3383	3403	3311	3407	3381	3362	3435	3314	3372	3284	3310	3217	3199	3194	3163	3107	3069	3183	3244	3286	3227	3301	3173	3252	3271	3300	3257	3383	3288	3244	3299	3279	3309	3225	3337	3264	3247	3134	3245	3286	3197	3231	3175	3242	3259	3260	3330	3248	3347
3495	3517	3356	3329	3387	3546	3345	3427	3327	3359	3213	3204	3193	3187	3203	3151	3060	3097	3098	3255	3265	3276	3313	3205	3294	3324	3264	3297	3246	3182	3202	3256	3184	3135	3232	3252	3243	3209	3207	3318	3315	3240	3278	3257	3271	3315	3306	3184	3205	3284
3490	3533	3385	3246	3308	3387	3337	3423	3300	3331	3283	3334	3276	3147	3120	3200	3101	3157	3124	3151	3121	3127	3245	3232	3136	3222	3324	3382	3220	3132	3114	3222	3192	3122	3279	3274	3210	3137	3136	3115	3173	3181	3310	3344	3270	3381	3303	3313	3316	3328
3408	3357	3373	3356	3345	3354	3307	3331	3265	3283	3341	3243	3151	3179	3156	3018	3169	3106	3156	3267	3103	3250	3237	3257	3246	3245	3195	3059	3187	3210	3158	3216	3193	3149	3304	3157	3275	3174	3162	3128	3310	3270	3294	3303	3293	3308	3139	3277	3279	3205
3387	3380	3298	3303	3300	3264	3312	3397	3271	3444	3338	3318	3269	3055	3226	3182	3126	3134	3197	3136	3059	3133	3177	3186	3217	3227	3232	3237	3179	3150	3135	3124	3164	3244	3167	3284	3261	3023	3129	3231	3248	3103	3182	3165	3314	3299	3293	3211	3186	3224
3515	3482	3285	3256	3250	3185	3325	3260	3208	3271	3337	3317	3329	3126	3257	3218	3177	3283	3143	3153	3114	3218	3182	3109	3241	3194	3255	3138	3211	3221	3194	3042	3026	3267	3306	3227	3166	3137	3094	3196	3250	3163	3267	3244	3179	3218	3219	3321	3264	3304
3448	3413	3441	3189	3210	3198	3230	3203	3298	3216	3369	3255	3303	3253	3274	3103	3045	3157	3113	3110	3184	3280	3225	3206	3231	3302	3196	3226	3224	3156	3083	3133	3161	3143	3206	3249	3180	3220	3193	3259	3315	3334	3335	3103	3056	3205	3256	3109	3180	3065
3383	3420	3283	3214	3099	3161	3115	3099	3201	3299	3238	3264	3376	3252	3284	3225	3200	3021	3275	3273	3218	3180	3259	3362	3190	3250	3272	3374	3248	3179	3136	3231	3167	3310	3264	3277	3190	3051	3208	3173	3317	3250	3150	3138	3020	3209	3157	3207	3183	3256
3495	3400	3336	3303	3206	3109	3054	3118	3129	3295	3263	3104	3290	3280	3215	3152	3210	3216	3188	3221	3178	3233	3310	3366	3337	3362	3347	3243	3401	3285	3077	3164	3181	3246	3255	3234	3259	3214	3182	3246	3250	3288	3182	3211	3165	3141	3260	3146	3176	3242
3357	3375	3333	3340	3287	3154	3229	3106	3206	3324	3118	3232	3333	3234	3229	3192	3276	3098	3301	3199	3248	3217	3279	3316	3288	3291	3309	3279	3247	3320	3223	3256	3328	3280	3250	3419	3259	3198	3101	3176	3208	3194	3121	3231	3187	3138	3129	3190	3185	3194
3392	3471	3399	3332	3346	3156	3153	3217	3107	3209	3331	3271	3284	3196	3144	3222	3248	3215	3209	3210	3192	3291	3274	3249	3361	3347	3325	3301	3271	3255	3320	3327	3282	3319	3315	3289	3277	3236	3327	3293	3273	3251	3249	3212	3190	3243	3236	3180	3184	3188
3430	3381	3362	3440	3320	3326	3172	3332	3198	3166	3110	3273	3152	3156	3286	3237	3245	3151	3272	3294	3307	3187	3203	3257	3292	3340	3376	3384	3159	3247	3235	3238	3264	3239	3299	3334	3251	3279	3144	3350	3280	3232	3183	3142	3256	3110	3215	3123	3223	3213
3320	3472	3404	3418	3439	3356	3276	3349	3233	3227	3356	3197	3262	3238	3296	3255	3215	3238	3293	3257	3302	3183	3287	3281	3395	3240	3255	3266	3252	3228	3307	3305	3262	3385	3439	3364	3319	3282	3439	3220	3340	3162	3231	3177	3286	3287	3248	3108	3255	3084
3369	3362	3394	3488	3396	3476	3425	3348	3249	3403	3209	3232	3285	3212	3274	3264	3162	3233	3343	3302	3255	3134	3250	3317	3308	3413	3278	3228	3259	3318	3252	3299	3331	3333	3416	3314	3327	3271	3319	3354	3269	3264	3181	3247	3202	3203	3190	3122	3133	3137
3235	3367	3273	3365	3536	3468	3498	3349	3296	3315	3319	3154	3291	3207	3239	3266	3321	3269	3380	3193	3280	3217	3291	3291	3270	3249	3339	3228	3169	3209	3222	3363	3321	3372	3302	3293	3315	3279	3384	3262	3318	3193	3324	3140	3204	3290	3269	3124	3249	3238
3154	3204	3274	3382	3409	3491	3406	3400	3427	3350	3330	3212	3326	3193	3354	3328	3253	3283	3145	3259	3228	3367	3327	3288	3229	3192	3235	3301	3263	3176	3283	3369	3322	3301	3318	3368	3262	3186	3344	3341	3152	3130	3184	3235	3251	3196	3181	3183	3344	3166
3281	3247	3140	3242	3393	3537	3435	3441	3479	3438	3348	3246	3268	3383	3373	3348	3345	3311	3316	3325	3354	3235	3283	3327	3279	3183	3266	3377	3104	3100	3207	3213	3386	3388	3212	3252	3241	3298	3271	3353	3102	3252	3228	3325	3154	3307	3221	3261	3386	3218
3272	3170	3204	3201	3288	3292	3436	3468	3485	3400	3423	3442	3303	3296	3485	3317	3372	3282	3387	3347	3391	3391	3283	3241	3328	3208	3236	3144	3118	3100	3194	3231	3310	3209	3232	3194	3211	3311	3315	3269	3235	3111	3140	3250	3209	3308	3336	3278	3297	3209
3351	3334	3227	3263	3289	3381	3326	3351	3348	3434	3359	3340	3364	3451	3247	3407	3324	3372	3276	3344	3304	3288	3387	3312	3345	3322	3166	3074	3127	3133	3273	3357	3308	3190	3190	3131	3307	3316	3317	3180	3074	3242	3246	3170	3213	3245	3267	3223	3346	3258
3417	3314	3259	3172	3304	3272	3283	3420	3384	3365	3349	3277	3379	3333	3351	3395	3390	3276	3317	3223	3225	3302	3361	3426	3251	3164	3220	3136	3230	3168	3284	3259	3228	3197	3182	3245	3174	3370	3207	3106	3193	3144	3203	3206	3225	3251	3325	3241	3261	3125
3475	3112	3242	3199	3287	3239	3261	3238	3344	3340	3320	3333	3356	3403	3378	3233	3358	3201	3160	3300	3293	3233	3310	3297	3317	3272	3174	3209	3293	3274	3414	3353	3193	3271	3085	3330	3307	3253	3104	3164	3173	3218	3223	3264	3263	3280	3226	3258	3203	3198
3411	3383	3356	3235	3222	3238	3227	3228	3307	3260	3270	3238	3138	3216	3293	3362	3217	3172	3206	3145	3194	3316	3194	3245	3256	3291	3223	3308	3340	3368	3338	3356	3153	3215	3116	3379	3309	3216	3154	3254	3182	3311	3147	3146	3214	3162	3192	3253	3279	3133
3420	3457	3269	3474	3224	3382	3244	3298	3215	3294	3189	3187	3159	3274	3198	3273	3237	3273	3350	3319	3207	3207	3214	3203	3085	3232	3273	3304	3303	3244	3148	3266	3296	3173	3295	3338	3393	3162	3261	3088	3156	3172	3227	3117	3241	3222	3284	3270	3246	3097
3418	3411	3344	3377	3445	3362	3252	3236	3170	3226	3276	3116	3256	3222	3212	3207	3278	3118	3281	3102	3169	3089	3202	3100	3196	3283	3208	3218	3159	3266	3254	3082	3203	3212	3266	3283	3157	3225	3185	3225	3183	3155	3135	3140	3183	3325	3281	3137	3134	3220
3414	3368	3403	3420	3288	3439	3425	3401	3400	3368	3227	3262	3226	3195	3246	3293	3094	3246	3307	3059	3259	3206	3254	3084	3097	3094	3212	3214	3151	3079	3127	3255	3306	3249	3155	3235	3105	3231	3271	3185	3187	3138	3226	3144	3285	3129	3205	3283	3314	3196
3332	3284	3291	3441	3357	3468	3425	3457	3341	3385	3352	3249	3233	3210	3152	3205	3185	3188	3241	3214	3189	3189	3224	3193	3165	2945	3057	3011	3089	3076	3096	3265	3108	3200	3068	3051	3098	3234	3169	3203	3073	3138	3088	3225	3162	3166	3132	3309	3248	3234
3325	3274	3290	3317	3422	3417	3440	3417	3391	3352	3393	3289	3224	3152	3228	3223	3247	3290	3357	3254	3243	3204	3107	3003	3175	3059	3002	3018	3151	3053	3139	3066	3153	3049	2999	3123	3139	3262	3191	3034	3010	3087	2996	3081	3255	3228	3287	3092	3347	3165
3469	3377	3209	3223	3202	3212	3320	3296	3437	3384	3314	3439	3413	3348	3239	3213	3252	3306	3328	3269	3301	3085	3155	3193	3014	3123	3096	3086	3071	3230	3085	3117	3075	3013	3137	3059	3091	3170	3101	3044	3175	3195	3175	3199	3064	3265	3130	3233	3296	3243
3350	3317	3248	3302	3135	3178	3365	3312	3236	3372	3361	3454	3341	3324	3313	3275	3181	3283	3180	3310	3091	3178	3047	3167	3042	3049	3134	3271	3149	3167	3035	3084	3120	3239	3040	3091	3061	3122	3060	3131	3086	3127	3192	3163	3111	3271	3135	3239	3238	3165
3361	3359	3350	3280	3189	3273	3100	3177	3227	3356	3294	3325	3418	3315	3298	3170	3178	3165	3117	3167	3252	3236	3077	3139	3184	3265	3289	3202	3307	3207	3041	3060	3115	3185	3311	3121	3040	3118	3073	3044	3185	3059	3131	3174	3224	3033	3125	3047	3137	3201
3352	3295	3317	3455	3328	3247	3132	3205	3202	3141	3305	3306	3343	3258	3307	3223	3086	3138	3173	3204	3172	3306	3142	3259	3100	3256	3215	3137	3216	3167	3123	3219	3044	3147	3171	3133	2969	2973	3072	3059	3089	3075	3161	3025	3019	3011	3170	3096	3028	3029
3286	3284	3229	3240	3337	3281	3316	3286	3317	3243	3205	3236	3298	3270	3255	3261	3217	3245	3240	3239	3183	3134	3153	3152	3173	3154	3213	3063	3155	3164	3171	3064	3033	3083	3164	3089	3151	3046	3049	3042	3014	3019	3033	3129	3037	3004	3087	2965	2921	3072
3204	3218	3085	3149	3246	3273	3397	3376	3288	3325	3257	3236	3292	3337	3302	3315	3248	3257	3328	3259	3220	3194	3065	3048	3129	3098	3154	3132	3079	3100	3070	3049	3098	3038	3002	3131	3104	3155	3043	3121	3069	3124	2966	3148	3031	2973	3144	3067	3018	3099
3320	3223	3091	3229	3333	3300	3235	3176	3379	3352	3248	3254	3268	3292	3272	3181	3186	3235	3178	3257	3098	3101	3132	3070	3155	3001	3139	3026	3187	3125	3137	3108	3133	2869	3137	3214	3135	3008	2999	3033	3094	2919	3104	3112	3128	3114	3050	3045	3156	3009
3355	3275	3162	3204	3213	3146	3263	3307	3364	3353	3300	3348	3227	3287	3245	3245	3222	3190	3183	3129	3129	3222	3247	3151	3103	3216	3201	3121	3109	3152	3190	2994	3058	2993	3145	3042	3191	3081	3050	3021	3086	3014	3130	3049	3134	3185	3122	3072	3088	3197
3284	3292	3178	3182	3250	3084	3331	3323	3360	3355	3341	3254	3250	3322	3257	3283	3195	3186	3122	3021	3189	3195	3084	3176	3160	3146	3213	3212	3142	3069	3156	3043	3132	3134	3051	3093	3004	3061	3143	3036	3054	3177	3026	3120	3110	3166	3126	3167	3120	3248
3244	3200	3186	3174	3279	3249	3163	3190	3302	3405	3276	3384	3462	3348	3373	3310	3282	3279	3253	3259	3084	3284	3255	3136	3170	3133	3212	3200	3109	3195	3081	3158	3189	3181	3113	3043	2993	3156	3173	3220	3048	3059	2923	3054	3014	3113	3117	3106	3046	3101
3191	3152	3124	3179	3145	3231	3175	3135	3336	3329	3367	3383	3360	3390	3271	3409	3352	3404	3358	3301	3251	3104	3176	3092	3075	3119	3128	3186	3152	3136	3145	3083	3087	3063	3059	3041	3075	3097	3025	3080	3094	3053	2982	2958	3039	3040	2942	3001	3110	3039
3229	3147	3095	3178	3166	3290	3143	3250	3326	3330	3245	3358	3298	3386	3321	3319	3467	3533	3304	3331	3179	3223	3044	3130	3143	2977	3043	3119	3006	2998	3115	3001	2948	3028	2994	3001	2912	3003	2983	3014	3058	2974	3011	2816	2879	2852	3077	2916	2985	3056
3273	3062	3122	3040	3124	3212	3193	3335	3325	3280	3408	3184	3198	3278	3361	3396	3287	3593	3297	3466	3350	3269	3165	3238	3150	3294	3103	3110	3101	3058	3070	3089	3019	3069	2981	3054	2968	2999	2934	3102	2964	2995	2923	2942	2899	3017	2997	3074	2988	3030
3247	3231	3091	3119	3021	3159	3144	3249	3272	3315	3319	3300	3225	3178	3405	3235	3321	3287	3291	3370	3232	3429	3279	3208	3256	3208	3288	3209	3147	3101	3024	3145	3071	3019	3076	3001	3092	3035	2851	2986	2944	2978	2972	3007	3062	3023	3024	3020	3111	3021
3164	3277	3014	3233	3123	3079	3132	3046	3223	3394	3366	3378	3370	3282	3316	3275	3296	3342	3273	3399	3208	3234	3307	3184	3326	3309	3244	3291	3231	3232	3187	3138	3166	3040	3177	3094	3040	3022	3023	2942	3018	3001	3126	3145	3198	3140	3152	3027	3037	3035
3244	3047	3178	3148	3060	3116	3119	3167	3132	3356	3305	3385	3420	3284	3295	3274	3303	3344	3265	3372	3199	3267	3186	3150	3266	3275	3275	3330	3219	3200	3298	3127	3270	3132	3124	3129	3030	3132	3074	3196	3050	3148	3038	3077	2989	3234	3131	3073	3034	3119
3085	3103	3130	3099	3139	3196	3187	3218	3162	3336	3319	3337	3355	3306	3394	3287	3329	3274	3232	3236	3300	3224	3143	3216	3245	3216	3251	3296	3217	3180	3264	3214	3211	3204	3238	3149	3111	3113	2981	3113	3064	3069	3125	3056	3210	3152	3193	3153	3069	3021
3071	3048	2917	2998	3133	3144	3264	3179	3211	3339	3256	3353	3340	3487	3383	3325	3297	3366	3461	3392	3364	3319	3302	3290	3269	3215	3220	3321	3220	3218	3183	3210	3283	3252	3134	3122	3188	3067	3047	3055	3030	3128	3143	3045	3092	3019	3009	3028	3036	3081
3156	3050	2849	3036	3013	3062	3184	3242	3236	3318	3261	3363	3351	3424	3301	3269	3395	3347	3503	3499	3424	3282	3323	3352	3209	3338	3299	3352	3209	3070	3063	3028	3255	3122	3113	3150	3090	3037	2929	2987	3078	3094	3057	3224	3164	3155	3056	3084	3069	3199
3055	3036	2999	3051	3013	3077	3081	3147	3133	3196	3310	3477	3499	3451	3425	3412	3251	3359	3395	3518	3329	3287	3382	3426	3307	3253	3363	3255	3256	3293	3189	3165	3152	3150	3110	3153	3144	3087	3021	3130	3000	3124	3096	3117	3095	3157	3125	3190	3056	3225
3073	3028	2994	3083	3069	3093	3088	3040	3154	3153	3361	3358	3493	3408	3415	3413	3315	3314	3454	3425	3431	3462	3455	3430	3298	3369	3292	3365	3380	3244	3262	3171	3226	3213	3293	3169	3120	3157	3151	3129	3172	3138	3099	3124	3223	3123	3258	3095	3126	3122
3116	3111	2982	2975	3095	2976	3126	3155	3082	3213	3270	3400	3313	3410	3393	3308	3509	3435	3473	3325	3321	3330	3458	3340	3179	3307	3307	3269	3195	3357	3225	3226	3171	3307	3152	3172	3178	3126	3186	3180	3191	3180	3184	3229	3224	3155	3050	3116	3131	3194
3176	2973	3002	3006	2969	3126	2969	3107	3188	3231	3209	3202	3285	3304	3251	3304	3344	3431	3411	3494	3321	3439	3437	3430	3401	3306	3292	3333	3362	3366	3306	3105	3129	3117	3099	3146	3111	3139	3153	3135	3202	3228	3198	3197	3202	3059	2992	3120	3178	3240
3207	3025	2960	3029	3155	3074	3077	3152	3158	3192	3317	3348	3225	3261	3315	3188	3230	3205	3404	3413	3304	3401	3403	3426	3406	3385	3327	3398	3378	3405	3317	3294	3165	3244	3266	3202	3241	3244	3280	3209	3260	3214	3195	3271	3182	3263	3070	3179	3220	3273
3167	3106	3043	2958	3031	3132	3163	3074	3124	3193	3209	3162	3198	3125	3146	3170	3184	3313	3193	3218	3382	3319	3306	3431	3417	3472	3478	3362	3235	3335	3337	3242	3314	3303	3270	3378	3337	3270	3171	3147	3275	3312	3263	3172	3370	3323	3337	3303	3260	3327
3112	3096	2961	3238	3152	3131	3002	3177	3120	3006	3209	3142	3139	3321	3216	3177	3330	3275	3266	3335	3413	3293	3199	3357	3298	3294	3271	3371	3284	3363	3407	3359	3203	3234	3360	3260	3329	3268	3237	3237	3269	3244	3279	3311	3322	3219	3063	3259	3235	3304
3151	3089	3110	3179	3011	3137	3135	3209	3152	3133	3128	3119	3178	3194	3245	3126	3267	3305	3314	3306	3271	3467	3360	3383	3336	3338	3283	3237	3227	3269	3247	3217	3201	3247	3125	3321	3272	3191	3217	3235	3155	3243	3274	3261	3128	3267	3174	3179	3098	3219
3185	3104	3127	3100	3021	3088	2963	3205	3114	3123	3190	3157	3138	3125	3167	3200	3247	3272	3306	3272	3363	3438	3350	3340	3263	3341	3381	3240	3144	3274	3263	3203	3159	3186	3146	3121	3169	3136	3221	3275	3186	3049	3153	3276	3205	3173	3131	3129	3214	3290
3337	3180	3116	3073	3188	3014	3093	3030	3089	3117	3145	3172	3131	3129	3244	3195	3148	3250	3279	3209	3393	3275	3347	3339	3312	3274	3324	3288	3273	3241	3158	3140	3212	3223	3226	3251	3143	3231	3198	3130	3166	3079	3172	3241	3183	3072	3115	3169	3105	3150
3253	3174	3197	3131	3080	3157	3083	3088	3079	3114	3120	3159	3215	3069	3090	3156	3122	3109	3291	3240	3194	3286	3237	3263	3096	3215	3274	3216	3368	3211	3191	3106	3240	3261	3206	3232	3142	3168	3093	3091	3121	3079	3122	3088	3209	3160	3136	3058	3126	3044
3169	3254	3222	3164	3172	3091	3087	3076	3138	3117	3130	3130	3025	3121	3109	3186	3198	3112	3141	3091	3205	3161	3257	3233	3235	3257	3153	3253	3202	3248	3129	3242	3150	3178	3115	3156	3096	3189	3088	3009	3027	3128	3102	2929	3162	3023	3021	3081	3024	2958
3260	3300	3242	3264	3193	3176	3251	3084	3232	3198	3152	3154	3033	3182	3057	3094	3021	3167	3120	3260	3189	3196	3191	3202	3169	3123	3163	3146	3067	3184	3118	3189	3180	3188	3173	3163	3161	3043	3041	3078	2998	3111	3078	3042	3111	3126	3167	3061	3157	3164
3225	3259	3258	3282	3298	3281	3156	3260	3262	3121	3247	3257	3186	3310	3142	3064	3085	3077	3112	3081	3146	3162	3090	3109	3117	3329	3111	3236	3197	3159	3086	3175	3132	3128	3223	3166	3079	3117	3145	3076	3094	2981	3164	3082	3103	3050	3036	3104	3128	3043
3206	3296	3231	3273	3287	3316	3204	3315	3248	3175	3276	3249	3240	3297	3027	3074	3064	3178	3115	3179	3139	3207	3115	3152	3075	3025	3123	3095	3129	3039	3027	3140	3105	3142	3053	3229	3135	3235	3077	3050	3064	3171	3115	3158	3203	3106	3091	3201	3056	3033
3213	3196	3108	3243	3208	3268	3294	3297	3236	3383	3275	3245	3302	3205	3220	3150	3202	3157	3109	3130	3089	3107	3153	3017	3012	3063	2985	3114	3035	3072	3082	3131	3057	3111	3183	3104	2972	3110	2998	3020	2875	3052	3068	3071	2917	2998	3065	2995	3019	3025
3171	3226	3065	3222	3337	3267	3235	3243	3258	3240	3294	3227	3270	3174	3235	3239	3266	3040	3095	3130	3165	3146	3028	3021	3033	3056	3064	3121	3073	2919	3120	2948	3000	3099	3093	3166	3109	2997	3023	2922	3009	2941	3025	3082	3060	2987	2944	3031	3005	3055
3270	3291	3169	3195	3215	3307	3318	3220	3226	3241	3200	3302	3226	3203	3225	3159	3098	3208	3186	3223	3167	3114	3105	3086	3054	3150	3095	3043	3015	2965	2974	3058	2992	2986	3075	3045	2966	2994	2985	2992	2991	2993	2961	2952	2967	2974	3004	2989	2945	2971
3216	3085	3226	3222	3259	3265	3294	3201	3207	3184	3262	3349	3205	3249	3193	3287	3263	3152	3127	3071	3178	3047	3024	3020	3136	3131	3027	3058	3155	2983	2971	3085	2999	3076	2979	3069	3070	2951	3000	2991	3106	3005	2956	3012	3030	3047	2932	2962	2929	3004
3127	3069	3146	3143	3307	3231	3242	3232	3217	3251	3266	3232	3348	3260	3270	3123	3179	3277	3160	3227	3200	3148	3167	3236	3105	3055	3120	3145	3016	3136	2999	2994	3009	3044	3084	3010	3125	2934	2939	2989	3003	2925	2957	3032	3023	2985	2939	3077	2949	3002
3108	3127	3016	3058	3219	3233	3147	3286	3144	3217	3275	3303	3356	3223	3357	3316	3183	3127	3205	3248	3190	3173	3225	3174	3115	3064	3157	3123	3074	3074	3147	3162	2985	2972	3060	2999	3012	2915	2944	2995	3050	2966	3050	3048	2997	3029	3010	2921	3076	3007
3048	3069	2998	3118	3111	3090	3058	3177	3204	3149	3234	3205	3312	3326	3326	3236	3234	3188	3149	3148	3175	3270	3256	3209	3098	3144	3078	3122	3148	3080	3134	3118	3089	3071	3039	3028	3074	3066	2999	2944	3045	3043	3013	3005	3060	2966	3020	3058	2934	3046
3064	3032	2836	2986	2903	3143	3151	3099	3167	3234	3199	3252	3422	3358	3345	3394	3314	3235	3194	3242	3239	3181	3191	3249	3061	3108	3138	3147	2975	3055	3043	3015	3063	3043	3019	3073	3042	3079	3007	3109	3053	3194	3042	3046	3012	3033	2870	3122	3076	3053
3064	2991	2970	2940	2983	3119	3109	3119	3130	3173	3303	3150	3292	3313	3362	3315	3184	3295	3289	3338	3249	3237	3156	3109	3182	3124	3098	3111	3031	3011	3078	3010	2921	3134	3044	3013	3076	3036	3067	2984	3027	3014	3087	3067	3118	3135	3094	2981	3031	2970
3075	3039	2940	2875	2940	2989	3193	3106	3153	3170	3216	3168	3176	3335	3287	3234	3137	3076	3372	3175	3390	3158	3268	3168	3151	3194	3052	3090	3063	2984	3035	3035	3096	3145	3043	3187	3165	2995	3109	3068	3167	3047	3110	3109	3134	3114	3283	3114	3180	3152
3205	3049	3000	3008	3027	2984	3139	3048	3166	2977	3081	3058	3291	3155	3261	3204	3272	3202	3215	3250	3235	3231	3240	3227	3215	3142	3157	3155	3146	3128	3149	3100	3045	3112	3143	3137	3085	3062	3125	3054	3042	3095	3134	3101	3198	3222	3149	3059	3105	3171
3221	3065	3123	3075	3073	3047	3065	3210	3103	3112	3052	3135	3067	3095	3102	3243	3118	3132	3110	3110	3143	3180	3217	3124	3101	3146	3174	3179	3114	3248	3163	3200	3147	3167	3220	2987	3152	3078	3134	3196	3172	3139	3165	3169	3220	3183	3161	3178	3157	3279
3340	3243	3169	3080	3113	3234	3111	3166	3118	3049	3015	3117	3120	3074	3120	3166	3165	2929	3135	3120	3122	3140	3211	3155	3051	3079	3113	3179	3086	3163	3183	3154	3130	3145	3098	3151	3217	3162	3192	3185	3021	3205	3319	3315	3161	3016	3166	3261	3212	3219
3283	3125	2986	3083	3087	3034	3099	3077	3109	2981	3110	2920	2979	3077	3083	3141	3060	3068	3137	3089	3049	3189	3222	3075	3093	3165	3054	3159	3180	3155	3077	3237	3145	3097	3128	3148	3186	3117	3050	3172	3245	3125	3198	3211	3065	3229	3197	3334	3297	3150
3279	3176	3024	3175	3166	3219	3161	3133	3056	3109	3004	2977	3025	3074	3136	3083	2968	3094	3132	3042	3107	3041	3064	3123	3146	3102	3092	3129	3086	3211	3148	3163	2982	3192	3161	3063	3140	3154	3222	3122	3134	3111	3185	3164	3172	3267	3170	3117	3149	3252
3364	3188	3154	3158	3246	3145	3097	3103	3074	2938	3098	3005	3013	3137	3226	3073	3143	3083	3008	3190	3027	3074	3050	3080	3138	3053	3100	3038	3199	3119	3070	3081	2988	3037	3041	3184	3163	3087	3132	3035	3076	3053	3153	2991	3216	3085	3129	3238	3124	3159
3328	3240	3141	3165	3194	3146	3095	3065	3163	3024	3052	3071	3015	3079	3066	3119	3119	3081	3160	3265	2934	3117	3016	3045	3084	3010	3082	3046	3099	3074	3058	2977	2996	2963	3059	3056	2921	3125	3150	3092	3052	3064	2984	3140	3101	3072	3101	3026	3123	3155
3325	3188	3151	3233	3269	3109	3111	3061	3103	3090	3120	2997	3071	3168	3132	3120	3213	3120	3101	3087	3107	3101	3095	2988	3057	3050	2968	3038	3014	2905	3091	2902	3037	2912	2960	2973	3116	3108	2977	3070	3025	3165	3032	2940	3058	3032	3046	3127	3020	3080
3296	3319	3102	3149	3274	3192	3274	3188	3072	3089	3083	3169	3146	3214	3142	3286	3051	3159	2965	3054	3067	2964	3016	3076	3021	3049	2963	2928	3038	2875	3071	2941	2892	2985	2905	2932	3022	3013	3066	3051	2972	3037	2995	3074	3077	2989	3013	3068	3031	3036
3279	3130	3081	3179	3236	3285	3260	3179	3141	3177	3185	3261	3249	3231	3329	3168	3181	3068	3111	2935	3069	3013	3050	2969	3032	2991	2929	3026	2911	2935	3019	2991	2932	2945	2940	2963	3042	2912	2958	2987	2963	2935	2991	3026	3091	3103	3029	2972	3130	3060
3113	3111	3162	3152	3189	3177	3273	3284	3303	3201	3206	3233	3145	3201	3313	3177	3132	3160	3137	3130	3002	3068	3095	3013	2991	2916	2945	2838	2947	2866	3021	2953	2958	3003	2938	3045	2981	3043	2936	2839	2937	2890	3002	3013	3032	3114	3054	3020	3074	3112
3255	3158	3164	3104	3143	3325	3227	3239	3211	3277	3147	3332	3252	3349	3218	3277	3157	3055	3125	3079	3021	3104	2994	2977	3037	2981	3006	2877	2945	2982	3004	3040	2983	2989	2948	3037	2897	2954	3008	3034	2989	3077	2976	3063	3060	3108	3061	3123	3028	3113
3209	3117	3127	3217	3184	3183	3243	3294	3163	3296	3267	3354	3198	3292	3201	3265	3159	3233	3183	3128	3133	3119	3042	2988	3148	2930	2924	2964	2977	2863	2937	3042	2945	3000	2996	3030	3086	3026	3101	3084	2997	2978	2909	3073	3239	3160	3087	3147	3044	3094
3314	3309	3301	3097	3126	3235	3264	3194	3289	3266	3290	3150	3233	3335	3143	3146	3246	3261	3107	3129	3047	3115	3201	3019	3044	3101	3058	3058	3055	3034	3093	3030	3068	3041	3080	3003	3016	3166	3183	3112	3130	3185	3120	3036	3222	3182	3085	3291	3174	3092
3256	3253	3072	3235	3206	3227	3068	3199	3093	3285	3162	3169	3154	3201	3107	3208	3246	3178	3186	3154	3090	3221	3252	3132	3176	3177	3096	3104	3066	3050	3208	3150	3135	3067	3155	3185	3073	3101	3196	3013	3107	3332	3197	3120	3274	3167	3303	3214	3234	3130
3328	3375	3211	3237	3358	3237	3179	3017	3129	3140	3118	3038	3158	3109	3168	3232	3139	3146	3225	3144	3139	3087	3106	3085	3263	3234	3197	3133	3181	3179	3229	3117	3073	3185	3167	3150	3190	3171	3246	3128	3183	3187	3135	3299	3172	3177	3245	3208	3255	3245
3341	3182	3288	3153	3325	3192	3083	3116	3033	3261	2925	3124	3119	3054	3223	3157	3150	3142	3171	3131	3192	3205	3131	3211	3277	3122	3217	3218	3273	3289	3156	3133	3247	3103	3271	3249	3194	3171	3145	3253	3102	3135	3113	3179	3209	3224	3302	3225	3127	3333
3357	3324	3265	3096	3197	3037	3142	3036	2996	2970	3169	3141	3123	3051	3265	3096	3297	3315	3107	3063	3178	3224	3226	3239	3233	3126	3179	3317	3155	3267	3091	3238	3280	3239	3261	3237	3298	3238	3273	3140	3125	3214	3158	3166	3186	3188	3277	3058	3236	3224
3372	3273	3152	3102	3113	3139	3017	3028	3123	3057	3115	3129	3235	3145	3193	3209	3193	3377	3367	3166	3244	3150	3246	3252	3259	3160	3198	3110	3164	3313	3133	3279	3294	3269	3200	3089	3291	3179	3207	3100	3089	3075	3154	3143	3175	3179	3188	3162	3133	3146
3402	3262	3189	3117	3098	3112	3128	3013	3113	3137	3206	3140	3152	3146	3189	3333	3215	3150	3235	3259	3254	3133	3091	3267	3222	3262	3160	3113	3177	3071	3098	3164	3190	3135	3144	3136	3147	3124	3157	3128	3113	3060	3054	3174	3088	3000	3082	3028	3207	3155
3306	3285	3129	3088	3180	3120	3189	3121	3215	3176	3155	3168	3194	3246	3165	3190	3168	3184	3127	3167	3166	3143	3201	3219	3048	3292	3189	3101	3148	3163	3097	3109	3106	3056	3046	3173	3132	3024	3084	3093	3056	3001	3073	3130	3043	3039	3100	3091	2934	3115
3378	3332	3113	3222	3189	3312	3233	3219	3220	3233	3194	3118	3289	3168	3224	3189	3131	3194	3146	3159	3126	3109	3074	3093	3136	3070	3051	2995	3024	2984	3128	3003	3030	3064	3022	3036	3034	2997	3068	3126	3032	3028	3002	3020	3017	3026	2925	2900	2945	2955
3091	3188	3061	3254	3131	3146	3178	3309	3319	3267	3307	3098	3368	3371	3181	3154	3235	3173	3149	3071	3093	3075	2998	3008	2985	3076	2987	3072	2947	3116	3052	2973	3105	2900	2975	2935	2948	2892	2972	3042	3037	2973	3026	2911	2991	2940	3044	2937	2983	3029
3173	3243	3072	3118	3216	3178	3225	3276	3246	3449	3350	3378	3395	3221	3393	3203	3321	3270	3132	3136	3008	3052	3076	2962	3079	3039	3042	3007	3037	2990	2930	2951	2982	2902	2922	2839	2935	2951	3017	3003	2963	3021	3076	3047	2973	2924	2807	2955	3034	2954
3191	3191	3076	3145	3140	3126	3274	3272	3325	3312	3402	3251	3477	3379	3262	3295	3323	3218	3220	3157	3106	2996	2993	3023	2876	2919	2971	2975	3038	2949	3011	3035	3012	2956	2995	2944	2951	2993	3077	2973	2905	2977	3005	2956	2896	3069	2950	3054	2980	3056
3092	3132	3060	3139	3070	3096	3296	3273	3433	3389	3460	3281	3312	3303	3267	3240	3228	3245	3159	2997	3088	3136	3076	3046	2946	2942	3074	3057	3054	3006	2924	3001	3026	3051	2892	2893	2915	3108	2904	3018	3015	3032	2962	3007	3004	3073	3124	3028	3119	3105
3071	3194	3096	3015	3116	3117	3247	3159	3234	3229	3257	3343	3316	3391	3166	3243	3158	3189	3255	2988	3106	3075	3168	2967	3079	3001	3069	3059	3086	3131	3062	3035	3128	2973	3015	2964	3034	3003	3046	3067	3100	3015	3012	3073	3016	3130	3129	3068	3093	3144
3176	3191	3122	3093	3021	3079	3118	3201	3312	3279	3237	3310	3228	3300	3245	3239	3174	3145	3164	3037	3088	3104	3116	3144	3094	3111	3153	3210	3133	3077	3082	3135	3142	3073	3057	3109	3102	3105	3008	3182	3091	3032	3141	3104	3097	3124	3192	3120	3204	3188
3254	3239	3124	3276	3172	3098	3113	3214	3197	3154	3139	3114	3021	3078	3125	3012	3132	3099	3153	3105	2887	3046	3157	3076	3116	3100	3125	3161	3154	3187	3218	3102	3239	3099	3101	3135	3109	3155	3181	3181	3119	3113	3121	3043	3178	3082	3129	3110	3199	3374
3249	3214	3261	3164	3138	3156	3095	2998	3117	3094	2888	3046	3117	2931	2996	3052	3075	3049	2944	2998	2922	3119	3158	3100	3108	3169	3130	3168	3161	3254	3132	3009	3091	3107	3244	3115	3056	3146	3186	3258	3060	3202	3157	3123	3254	3168	3102	3203	3206	3244
3308	3205	3183	3201	3128	3069	2900	3048	3074	3058	3104	3047	2900	3047	2922	2872	3001	3004	3064	3043	3049	3074	3069	3191	3231	3124	3143	3088	3266	3188	3157	3179	3076	3143	3204	3050	3104	3129	3170	3153	3122	3051	3145	3125	3067	3126	3058	3182	3175	3143
3333	3240	3214	3272	3146	3119	2988	3028	3052	3020	3002	3022	3045	2944	2947	2933	3011	3029	2975	3059	3027	3053	3016	3088	3095	3025	3159	3219	3144	3195	3132	3199	3084	3070	3082	3090	3066	3111	3043	3138	3087	3116	3136	3093	3066	3183	3105	3157	3149	3186
3324	3223	3143	3092	3183	3215	3050	2934	3074	3050	3013	2870	2956	3006	2933	2986	2973	3034	3096	3002	3103	3044	3081	3018	3098	2987	3084	3062	3078	3162	3264	3058	3133	3046	3113	2997	3138	3098	3086	3105	3014	3113	3053	2969	3045	3170	3061	3084	3102	3236
3271	3336	3235	3319	3191	3042	2995	3106	3091	2972	3080	3068	3033	3026	2970	2973	3026	3022	3118	2979	3067	2973	3053	3051	3042	3105	2948	2952	3147	3124	3053	3099	3040	2906	3011	2968	3055	2991	3046	3029	3032	3000	3019	3052	2995	3127	2997	3075	3121	3026
3255	3320	3242	3200	3175	3046	2990	3092	3155	3082	3189	3155	3084	2953	3058	3090	3069	3050	3018	3149	3074	3034	2920	2948	3031	3041	2958	2927	2975	3125	2928	3021	2878	3051	2945	2908	3000	3015	2950	2955	3003	3016	2979	3033	2943	2993	3068	3100	3028	3068
3125	3159	3183	3121	3089	3035	3088	3098	3139	3136	3176	3260	3151	3064	3104	3095	3048	3040	3047	2974	3115	3067	3116	3117	3025	2997	3049	2912	2962	2851	2835	2933	2847	2986	2981	2823	2920	3030	3017	3037	2939	3070	3016	2978	3025	2878	3046	3002	2990	2985
3202	3131	2997	3058	3066	3056	2982	3079	3210	3142	3223	3318	3161	3124	3237	3190	3049	3079	3181	3134	3011	3166	3026	2977	2979	3045	2947	2944	2823	2901	2842	2954	2927	2932	2863	2953	2809	2927	3013	3027	2983	3028	3055	2985	3081	2865	2961	3024	2915	3023
3226	3074	3039	2946	3195	3138	2970	3156	3107	3221	3239	3196	3239	3191	3100	3091	3154	3163	3159	3108	3111	3115	3042	3075	3024	3019	3009	3017	2979	2898	2938	2976	3001	2886	2927	2951	2873	2865	2972	2911	3050	3082	3049	2994	3103	3034	3084	3095	2989	3001
3217	3122	3115	3018	3042	3088	3140	3123	3104	3227	3191	3171	3299	3250	3225	3131	3016	3068	3222	3186	3139	3005	3027	3018	3028	2987	3041	2960	2946	3092	2936	3034	2924	2918	3009	3006	2991	2951	2984	2971	3035	3035	3065	3089	3074	3090	3152	3085	3098	3061
3029	3034	2955	2994	3045	3023	3087	3119	3150	3125	3171	3242	3242	3256	3239	3234	3108	3199	3138	3097	3231	3010	3066	3031	3140	3126	3012	3110	2961	3019	3077	3035	2973	2985	3023	2920	3085	3029	3013	2984	3136	3181	3106	3068	3138	3209	3152	3102	3146	3074
3204	3063	3187	2951	3053	2975	3047	3090	3144	3168	3144	3119	3230	3259	3085	3201	3106	2989	3093	3089	3041	3022	3056	3012	3055	2930	3060	3072	2902	3039	3000	2954	3120	3139	3141	3049	3056	3013	3008	3088	3142	3109	3110	3103	3061	3180	3148	3096	3214	3096
3282	3320	3098	2991	3005	3017	3128	3132	3133	3147	3184	3125	3105	3121	3145	3135	3043	3023	3061	3087	2989	2930	2988	2951	2923	3104	3029	3010	3053	2983	3051	3189	3086	3148	3046	3105	3208	2993	3112	3129	3156	3070	3243	3147	3190	3180	3109	3232	3177	3032
3207	3152	3041	3077	3070	2978	3029	3123	3158	3206	3200	3160	3251	3285	3186	3106	3166	3042	2983	3016	2911	3011	2934	2988	3131	3028	3026	2990	3039	3034	2947	3030	3073	3125	3129	3111	3075	3240	3054	3195	3200	3152	3078	3059	3081	3154	3021	3151	3175	3225
3266	3052	3097	3216	3151	3142	3037	3127	3090	3219	3191	3139	3047	3107	3103	3092	3169	3057	3045	2960	3004	3092	3086	3001	2925	3081	2946	3011	2927	2922	2961	3083	3041	3125	3075	3064	3077	3166	3131	3154	3142	3215	3116	3153	3166	2983	3047	3059	3092	3045
3263	3146	3162	3142	3124	3179	3125	3007	3068	3155	3172	3086	3150	3097	3072	3154	2952	3129	2917	2910	2981	2970	2973	2965	3043	3038	2967	2991	2894	3026	2916	3053	3014	2973	3042	3148	3056	3178	3016	3040	3070	3169	3089	3173	3101	3082	2988	3088	3115	3154
3219	3020	3089	3129	3007	3096	3070	3210	3057	3147	3073	3101	3220	2961	3089	3115	3173	3093	3053	3067	2998	2951	2962	3178	3036	3121	3002	2995	3019	3038	2973	2918	2973	2998	3002	2986	2984	3051	3086	3152	3101	3012	3150	3071	3181	3016	3085	3088	3082	2954
3162	3207	3018	2993	3084	3039	3085	3170	3140	3080	3255	3027	3112	3064	3016	3066	2924	3143	2937	2980	2937	2952	2969	2998	2993	3161	3041	3062	3085	3146	3064	2945	3062	3107	2998	3070	3125	2980	3084	3061	3102	3034	3110	3199	3078	3093	3039	2990	3028	3153
3116	3176	3080	3063	2919	2977	2933	3060	3143	3093	3075	2845	2950	2971	3018	3037	3045	3113	3038	2981	2969	3061	3049	3102	3049	3055	3060	3030	3087	3095	3022	3026	2991	3106	2947	3018	3073	3079	3105	3021	3020	3054	3097	3064	3075	3148	3090	3164	3121	3132
3178	3119	3006	3099	2898	2923	2884	2958	2977	3161	3089	2960	3062	2896	2895	2962	2996	2974	2971	2821	2924	3027	3032	3011	3125	2946	3017	3136	3082	3119	3133	3108	3100	3018	2917	3035	3028	3048	3023	3051	3109	3081	3112	3205	3095	3052	3177	3204	3149	3089
3213	3149	3009	3066	3029	2974	2928	2924	3084	3062	3032	2991	2930	3024	3046	3083	3053	3162	3003	2935	3011	3003	3071	3171	3047	3104	3113	3093	3206	3109	3202	3204	3056	3018	3121	2946	3142	3008	3074	3010	3063	3087	3080	3176	3033	3133	3289	3136	3092	3115
3233	3047	3001	3047	2940	2975	2956	2763	2866	3068	3142	3111	2977	2890	2839	2861	2860	2872	2940	2847	2891	2937	2963	3053	2972	3090	3079	3185	3198	3200	3173	3115	3120	3114	3175	3124	3050	3110	3032	3033	3045	3145	3050	3037	3138	3159	3169	3198	3150	3225
3088	3168	3035	3121	3038	3168	2982	3033	3028	2900	2965	2909	2988	3026	3084	3077	3082	3122	2953	3111	3024	3162	3158	3082	3033	3092	3131	3032	3007	3179	3174	3133	3124	3233	3091	3060	3151	3061	3010	3132	2997	3042	2992	3115	3091	3087	3053	3077	3158	3223
3083	3017	3080	3110	3129	3098	3081	2953	3051	3036	3074	3145	3015	2973	2817	2889	2840	2954	2881	2914	2878	2885	2906	2956	3027	3020	3082	3160	3076	3065	3129	3130	3124	3075	2985	3092	3106	3013	3142	3100	2934	3063	3098	3021	3175	3130	3112	3043	3076	3179
3085	3071	3086	3102	3098	3167	3115	3062	3107	3029	2943	2874	3013	3172	3096	3106	3190	3136	3137	3080	3027	3005	3166	3184	3188	2938	3040	3019	3094	3191	3299	2975	3015	3137	3051	2967	3033	3130	2974	3041	3189	3075	3123	2949	3053	3031	3036	3049	3215	3103
3276	3040	3003	3071	3146	3104	3091	3173	3047	3075	3002	3065	3058	3022	3015	2834	2801	2947	2848	2943	2922	2968	2971	2937	2952	3175	3110	3157	3051	3164	3003	3109	3092	3096	3093	3107	3025	3009	3189	2985	2959	3099	3148	2969	3045	2972	3011	3055	3078	3083
3175	3137	3142	2995	3121	3199	3061	3051	3189	2928	2883	2952	2963	3134	3195	3225	3208	3244	3257	3188	3173	3175	3208	3174	3126	3066	2971	3166	3147	3111	3163	3141	3077	3038	3047	3069	3145	3054	2943	3169	3081	3026	3036	3138	2986	2996	2962	2820	2966	3024
3304	2998	3029	3076	3100	3016	3104	3140	3074	2974	3044	3124	3091	3039	3141	3077	3012	2996	2874	3076	3071	2979	2996	3129	3172	3098	3289	3214	3204	3054	3090	3156	3085	3084	2988	3073	3029	2938	3240	2963	3065	3084	2978	3206	3082	3104	2948	2966	2897	2949
3186	3156	3064	3049	3039	3035	2964	3038	3005	3092	3107	2964	3041	3023	3106	3097	3206	3091	3119	3138	3101	3078	3154	3135	3199	3123	3138	3113	3314	3312	3089	3030	3146	3098	3165	3089	3015	3092	3089	3137	3189	2996	3206	3152	3143	2958	3054	2978	3027	2971
3322	3157	3040	3046	3037	2895	2932	3127	2990	3125	2925	2930	3027	3065	3209	3079	3064	3077	3008	3156	3124	3163	3208	3234	3142	3254	3171	3232	3040	3151	3137	3265	3089	3082	3213	3017	3009	3044	3240	2986	3049	3059	3069	3099	3068	2960	2975	2931	2964	3131
3319	3215	3031	2995	2936	3032	2942	2993	2953	2941	3016	2970	3018	2945	3108	3083	2976	2964	3038	3064	3101	3211	3196	3020	3189	3054	3175	3164	3328	3248	3071	3074	3248	3340	2955	3048	3067	2988	3058	3120	3043	3037	3060	3060	3032	3044	2946	3072	2950	2980
3216	3178	2961	3053	3001	2978	2818	2915	3024	3107	3068	2979	2927	2988	2980	2956	2938	3087	2924	2958	3068	3068	2924	3103	3080	2995	3111	3135	3146	3356	3255	3150	3137	3193	3161	3162	3078	3072	2972	2998	3084	3064	3035	3036	2936	3019	2988	3056	3023	2977
3206	3057	3198	3025	2966	2852	3051	3045	3064	2968	2846	2919	2966	3038	3115	3156	3200	3173	3087	3018	3145	3165	3128	3157	3100	3053	3027	2944	3042	3006	3039	3141	3127	3184	3090	3125	3019	3096	3094	3020	3011	3024	3051	2923	2980	2964	2923	3015	2923	3062
3123	3206	3058	3006	3031	3025	3019	2743	2816	2939	3106	3067	3028	3089	3134	3010	3105	3045	2997	2939	3060	3172	3069	3008	2963	3099	3149	3122	3188	3019	3006	2934	3026	3060	3172	3167	3074	3016	3023	3043	3039	3026	2977	2971	2896	2966	2962	2887	2955	2958
3189	2985	3122	3054	3134	2918	2833	2913	3081	3125	3033	2968	2794	2905	2879	2901	3038	3030	3083	3047	2962	2948	2899	2766	2805	2859	3030	3112	3031	3019	3106	3003	2935	2954	3027	3154	3094	3008	3068	3006	3032	2949	2839	2965	2849	2851	2855	2985	2835	2944
2998	3058	3113	3060	2899	2798	3040	2978	3073	2954	2849	2905	2960	3134	3159	3291	3411	3392	3363	3316	3332	3260	3196	3052	3020	3070	2908	3002	3023	2988	3055	3103	3156	2959	2879	2944	3113	3059	2994	2906	3023	2941	2808	2898	3049	2878	2963	3034	2898	3098
3154	3158	3067	2911	2877	3007	3053	2901	2775	2831	3033	3060	3109	3164	3090	3189	3228	3138	3079	3162	3278	3143	3114	3253	3197	3277	3299	3032	2942	2934	2979	2916	2895	3096	3013	2881	2931	2996	3119	2979	3012	2942	3097	2905	3082	2895	3001	3008	3006	3071
3270	3162	2939	3104	3072	2906	2794	2814	2838	3091	3262	3076	2971	2959	2914	2946	2999	2970	2927	2940	2807	2797	2784	2732	2827	3077	3223	3214	3063	3059	2983	2956	2848	2985	3029	3001	2974	2856	3189	3023	3011	3002	2998	3043	2943	3072	3000	2885	2843	2951
3225	3001	3082	3188	2969	2863	2884	2995	2873	2955	3026	2963	2995	2977	3025	3154	3168	3152	3189	3220	3203	3265	3061	2916	2869	2688	2790	2921	3113	3205	3073	3051	3140	2970	2879	2942	3102	2948	2903	3115	2981	3028	2929	3018	2912	2885	3002	2910	2983	2923
3143	3288	3236	2934	2893	2835	3031	2863	2830	2888	3009	2990	3080	3164	3195	3142	3270	3244	3357	3501	3607	3578	3393	3403	3268	3128	2934	2881	2881	2986	3069	3134	3089	3144	2894	2824	2944	2998	3020	2879	3083	3052	2992	3007	3043	3016	3006	3026	2894	3050
3161	3211	2984	2815	2950	3109	2887	2906	2833	2997	3086	3143	2960	3029	3104	3176	3195	3314	3019	3115	3006	3219	3270	3384	3389	3466	3280	3191	2961	2835	2927	3017	3042	3128	3153	2946	2867	2964	3160	2992	3057	3199	3094	2896	3023	2940	2992	3043	2872	2955
3259	3127	2932	3062	3175	2918	2804	2872	2965	2962	3147	2974	3230	3193	3108	3143	3107	2893	3018	2886	2876	2900	2799	2751	2962	3145	3276	3313	3314	2936	2916	2970	3043	3037	2987	3103	3013	2857	3038	3024	2802	3010	3067	2991	2986	3016	2861	2919	2914	2823
3204	2960	2915	3130	2996	2869	2876	3045	2948	3144	3178	3347	3347	3174	3122	3144	3000	2907	2942	2932	3010	2917	2841	2704	2646	2742	2692	3128	3320	3159	3105	2871	3056	3042	2971	2979	3093	2859	2788	2962	2950	2868	2982	2864	2841	2955	2857	2841	2966	2875
2777	2871	3164	3014	2768	2889	2988	3013	3148	3324	3426	3271	3125	2943	2912	2942	2984	2853	2951	3101	3118	3115	2954	3068	2825	2900	2749	2735	2993	3117	3112	3098	2863	2999	2812	2804	2979	3027	2719	2933	2933	2698	2923	2933	3021	2921	3037	2852	2976	3019
2759	3070	3145	2798	2668	2956	3000	2938	3110	3383	3298	3004	2717	2792	2813	3051	3077	3240	3322	3215	3385	3227	3262	3276	3209	3087	2868	2815	2702	2858	3030	3064	3028	2864	2830	2798	2964	3146	2925	2822	2942	2897	2727	2990	2999	3003	2872	2947	2857	3134
2957	3214	2675	2637	2856	3024	2967	3012	3191	3175	2821	2520	2686	2856	3408	3606	3727	3664	3672	3499	3608	3385	3324	3294	3312	3146	3095	2854	2707	2597	2854	2836	3103	3050	2987	2854	2866	3020	3084	2739	2797	2947	2787	2866	2956	2814	2872	2791	2742	2890
3096	3029	2632	2640	2980	3059	2900	3041	3151	2877	2614	2732	3053	3586	4015	4052	4125	4023	3949	3772	3655	3550	3333	3335	3158	3130	3036	3018	3016	2783	2707	2875	3024	3067	2995	2953	2751	2944	2920	2849	2647	2915	2875	2752	2773	2971	2967	2900	2952	2861
3217	2865	2694	2918	3019	2910	2848	2958	2833	2689	2712	3074	3724	4001	4119	4104	3824	3613	3478	3306	3352	3299	3367	3302	3208	3134	3089	3126	2977	2964	2739	2686	2761	2807	2789	2837	2823	2728	2908	2890	2778	2916	2944	2852	2825	2923	2908	3019	3088	2919
3147	2704	2704	3233	3035	2875	2826	2966	2816	2852	3144	3531	3907	4132	3951	3489	3191	2880	2721	2557	2706	2943	3053	3149	3237	3279	3146	3049	2970	3035	2668	2580	2632	2784	2849	2963	2863	2763	2946	3122	2781	2961	3013	2963	2915	3002	2982	3047	3110	2901
2942	2752	2880	3153	2872	2792	2913	2973	2862	3122	3625	3880	3972	3700	3363	2743	2339	2162	1889	2022	2128	2323	2682	2846	3121	3135	3183	2995	2853	3010	2989	2727	2663	2779	3031	2899	2916	2760	2880	3060	2930	2887	3152	2873	2903	2972	2950	2894	3023	2734
2963	2731	3128	3119	2944	2830	2822	2986	3162	3417	3839	3976	3778	3160	2391	2024	1773	1670	1665	1686	1883	1935	2162	2455	2693	2948	3062	2976	2979	2976	3039	2913	2773	2810	2904	2878	2913	2744	2829	2956	2906	2818	2976	2921	2717	2866	2874	2870	2897	2750
2844	2853	3021	3137	2824	2836	2838	2920	3263	3625	3909	3840	3277	2569	1945	1697	1673	1742	1860	1852	1840	1818	1970	2094	2519	2767	3069	3160	3039	3156	3096	3008	2799	2784	2840	2824	2808	2652	2680	2830	2852	2781	2932	2967	2796	2881	2942	2908	2880	2868
2620	2938	3156	3153	2789	2830	2864	2952	3322	3674	3923	3404	2689	2040	1730	1687	1953	2021	2146	2203	2006	1854	1807	1959	2244	2684	3111	3339	3280	2909	3033	2921	2713	2616	2726	2905	2879	2777	2732	2946	3008	2999	2988	2970	2970	2967	3078	2960	2987	2996
2743	3007	3155	3092	2757	2787	2861	3052	3397	3739	3504	3149	2361	1935	1815	1860	2166	2396	2426	2367	2229	1999	1867	1883	2093	2534	3028	3186	3158	3023	2862	2862	2845	2721	2827	3066	2831	2849	2884	2993	3000	2989	2904	3013	3083	3010	2932	2965	2835	3003
2830	3176	3213	3144	2804	2885	3001	3216	3582	3686	3414	2919	2258	1984	1821	2098	2454	2653	2778	2672	2565	2210	1996	1898	1859	2223	2705	3079	3232	3094	2960	3011	2876	2730	2851	3106	2940	2782	2903	2914	2841	2858	2893	2945	2844	2809	2849	2770	2879	2927
2814	2975	3249	2985	2788	2731	3190	3284	3452	3627	3244	2803	2392	1895	1935	2163	2474	2759	2918	2920	2665	2332	1971	1711	1755	2103	2686	3201	3201	3069	2982	2944	2873	2703	2856	3088	2979	2595	2898	2934	2730	2757	2792	2882	2776	2823	2956	2723	2880	2841
2948	2904	3159	2959	2728	2773	3065	3267	3508	3532	3380	2936	2414	1944	1926	2186	2405	2680	2909	2797	2605	2219	1792	1582	1596	2211	2734	3298	3256	3134	2997	2878	2757	2613	2836	3004	2896	2635	2790	2831	2826	2779	2746	2806	2798	2895	2941	2876	2848	2879
2937	2892	3187	3051	2721	2809	3153	3266	3452	3607	3301	2881	2462	2093	1936	2072	2384	2577	2738	2611	2383	1897	1638	1481	1750	2315	2976	3424	3299	3108	2832	2742	2746	2636	2811	3001	2891	2753	2918	2875	2914	2801	2796	3017	2888	2911	2921	2907	3063	3028
2909	2815	3066	3049	2814	2800	3071	3259	3597	3564	3450	3017	2633	2287	2031	1978	2061	2265	2255	2170	2028	1757	1602	1534	1947	2419	3142	3383	3233	2955	2697	2759	2646	2684	2860	3185	2911	2629	2982	3065	2828	3031	2894	2912	2889	2995	3004	3011	3042	2995
2841	2751	2987	3142	2885	2811	3086	3326	3359	3386	3449	3269	2901	2453	2259	1943	1896	1877	1956	1780	1646	1592	1537	1659	2116	2815	3334	3467	3143	2886	2729	2711	2740	2879	3072	3252	2864	2855	3307	2986	2965	2892	2925	2948	2733	2986	3052	2853	2989	2909
2878	2834	2881	3105	2997	2866	2913	3189	3236	3391	3511	3315	3141	2735	2292	1996	1915	1829	1713	1691	1575	1595	1804	2059	2548	3158	3560	3447	3016	2761	2740	2746	2791	2886	3260	3168	2698	2856	3169	2835	2755	2939	2798	2847	2701	2776	2752	2907	2846	2760
2918	2917	2911	3100	3117	2790	2749	3064	3183	3403	3542	3400	3317	3134	2794	2339	2284	2100	1960	1806	1895	1999	2223	2698	3238	3700	3780	3408	3012	2587	2641	2837	2748	2930	3174	2923	2760	2936	3032	2692	2867	2869	2724	2746	2778	2834	2813	2917	2749	2836
2916	2921	2861	3078	3110	3029	2677	2893	3272	3351	3405	3550	3382	3282	3128	3004	2693	2560	2533	2431	2506	2699	3021	3486	3779	3945	3665	3187	2747	2578	2744	2799	2804	2951	2971	2693	2668	3021	3056	2626	2980	2919	2904	2934	2861	2813	2802	2932	2753	3084
2782	2903	3104	2996	3028	3045	2807	2820	3078	3377	3453	3403	3355	3359	3455	3340	3327	3182	3100	3050	3363	3439	3683	3943	3953	3884	3310	2830	2614	2655	2684	2809	2899	3038	2873	2588	2745	3109	2818	2909	3084	2952	3029	3048	2998	2942	2859	2973	2846	3063
2765	2916	2921	2970	3075	3174	2868	2888	2919	3238	3310	3283	3365	3405	3378	3422	3518	3599	3742	3639	3822	3927	3912	3969	3630	3297	2752	2408	2490	2778	2837	2776	2955	2953	2673	2753	3110	3122	2867	2905	3137	2878	3069	3113	2966	2876	2951	2858	2918	2864
3101	2864	2979	2843	3031	3110	3217	2813	2845	2891	3186	3339	3409	3348	3348	3204	3385	3436	3507	3630	3640	3676	3593	3280	3035	2514	2453	2396	2623	2917	3002	3030	3030	2922	2618	2993	3236	2920	2840	3003	3065	2986	3117	3046	2953	2805	2921	2808	2729	2776
3134	2900	2779	2927	3076	3056	3190	3079	2747	2794	2894	3174	3251	3332	3146	3136	3074	3018	3065	3092	3078	3086	2901	2668	2463	2405	2489	2864	2946	3045	3053	3022	3002	2702	2812	3078	3137	2700	2888	3125	2839	2854	3043	2969	2948	2849	2956	2808	2868	2695
3165	3015	2880	2921	3089	3099	3148	3172	3049	2835	2746	2769	3029	3170	3031	3037	3122	2889	2835	2753	2728	2647	2537	2442	2599	2688	2975	3153	3108	2997	2999	2950	2836	2757	3025	3207	2941	2754	2974	2887	2756	2921	2897	3014	2808	2865	2826	2785	2867	2792
2913	3133	3023	3014	3133	3066	3107	3238	3213	3227	3030	2867	2745	2836	2930	3012	2911	2873	2909	2871	2863	2778	2649	2740	2994	3088	3322	3200	2992	3043	2975	2910	2785	2958	3074	2936	2619	2911	2949	2691	2919	2934	2828	3038	2895	2974	2866	2978	2910	3039
2863	3086	3195	3091	3014	2998	2964	3038	3327	3411	3321	3091	2884	2590	2747	2845	2918	2919	2994	2850	2805	2801	2932	2994	3055	3235	3152	2974	2932	3023	2957	2854	2886	3072	2892	2637	2831	3087	2826	2854	2869	2934	3027	3109	3080	3140	3061	3117	2854	3101
2925	2945	3096	3122	3009	3067	2933	3027	3124	3345	3360	3470	3377	3020	2926	2901	2889	2809	2760	2664	2830	2786	2837	3031	3116	2954	3030	2960	2938	2977	2826	2944	2992	2886	2698	2694	3069	2922	2787	2941	3011	2879	2995	3092	3197	3127	3185	3007	3119	2937
3116	2968	2767	2972	3080	3090	3176	3155	3044	3045	3125	3285	3491	3522	3309	3303	3104	3090	2880	2961	2771	2942	3022	2993	2965	2966	2937	2953	2838	2945	2984	3020	2917	2822	2823	3113	3086	2865	3062	3129	2953	3032	2964	3222	2953	3132	3151	3006	3060	3013
2966	3090	2820	2792	2912	3066	3257	3163	3124	3007	2845	2961	3096	3187	3307	3459	3261	3193	3153	3333	3003	3077	3065	2979	2972	2801	2864	2791	2910	2925	3017	2908	2673	2735	3176	3008	2964	2930	3126	3035	2914	3069	2957	2929	2994	3014	2956	2925	2909	3015
2851	2905	2933	2950	2888	2895	2982	3096	2990	3237	3227	3089	3068	2831	2840	2776	2917	2944	2908	2953	3022	2948	3007	2947	2776	2744	2862	3033	3056	2998	2954	2757	2963	3121	3091	2852	2954	2986	3023	2899	2872	2909	2816	2703	2800	2833	2935	2882	2860	2878
2957	2745	2931	3092	3086	2970	2832	2891	3009	3143	3349	3368	3372	3171	2933	2790	2729	2861	2760	2861	2833	2843	2883	2814	2805	2835	3007	2923	2821	2803	2934	3009	3120	3023	2787	2852	2973	3096	2778	2802	2926	2910	2718	2869	2831	2662	2901	2697	3077	2763
2986	2823	2904	2889	2993	2963	2810	2839	3032	3166	3236	3212	3248	3315	3199	3268	3300	3254	3279	3238	3198	3145	3050	3011	2918	2907	2764	2913	2841	3062	3193	3199	2937	2776	2829	2967	2928	2810	2827	2881	2743	2717	2805	2814	2638	2837	2654	2921	2948	2878
2924	2974	2923	2892	2844	2945	2917	2963	3130	3193	3189	3035	3006	2951	3020	3084	3259	3301	3244	3247	3111	3028	2762	2769	2750	2697	2881	2995	3093	3138	2961	2886	2886	2948	2902	2835	2761	2889	2893	2800	2802	2789	2917	2689	2860	2773	2780	2977	2992	3120
2831	2988	2988	3040	2890	2699	2918	3039	3177	3239	3311	3201	3060	2993	2983	3066	3010	3017	2965	2882	2795	2749	2781	2879	2970	2904	3063	3021	2861	2881	2807	2871	2984	2981	2781	2836	2887	2975	2791	2724	2973	2974	2768	2838	2857	2867	3021	2931	3130	3006
2954	2959	2840	2917	2925	2890	2905	2903	3059	3163	3026	3064	2940	3182	3129	3278	3241	3200	3073	3068	3063	3060	3023	3186	3129	2932	3024	2809	2901	2992	3066	2954	2834	2721	2792	2973	2942	2861	2827	2859	3104	2959	3019	3017	2793	2913	3002	3091	3061	3107
3013	2977	2872	2857	2854	2892	2975	2893	2921	2952	2906	3076	2947	3165	3186	3163	3175	3116	3073	2960	3006	2975	3086	2985	3064	2934	2931	2913	2924	2939	2729	2621	2752	2984	2979	2936	2955	2972	2988	2957	2857	2967	3024	2874	2976	2953	3016	3108	2908	3099
2889	2880	2923	2766	2791	2778	2916	3001	2994	3029	2921	2920	3021	2966	3155	3177	3116	3110	3020	2948	2945	2930	3065	3006	3133	3095	2863	2922	2820	2733	2683	2707	2832	2893	2870	2892	2993	3155	2866	2968	2974	2972	2837	2976	2950	2752	2986	2913	2798	2941
3043	2991	2917	2871	2859	2961	2906	2825	2832	2874	3076	2971	3135	3183	3098	3065	2993	2912	2995	2978	2932	2981	3111	3109	3114	2945	2850	2807	2744	2872	2859	2849	2821	2804	2963	2944	3051	2964	2989	2905	3030	2853	2972	2867	2833	2912	2875	2839	2739	2890
3094	2907	2816	2877	2801	2904	2982	2873	2819	2813	2857	2910	2988	3181	3149	3126	3119	3071	3126	3148	3238	3063	3147	3054	3121	3019	2873	2752	2909	2849	2784	2893	2835	3019	2962	3062	3003	3008	3013	2902	2857	3059	2883	2901	2930	2792	2847	2808	2685	2845
2916	2899	2865	2964	2884	2820	2816	2860	2836	3045	3006	3023	3028	2909	2918	2901	2928	2829	2987	2952	3127	3140	3028	2912	2895	2913	2960	2832	2879	2908	2933	2956	2860	3010	2880	3022	3032	2950	2850	2942	2991	2873	2740	2872	2740	2785	2765	2689	2642	2804
2999	2895	2848	2960	2977	2913	2832	2727	2785	2873	2942	2993	3107	3153	3048	3044	3014	3123	3163	3167	3087	3078	3090	3152	3069	2940	3039	2922	2879	2896	2931	2931	2961	3039	2976	2942	2945	2834	2863	2831	2829	2824	2827	2762	2765	2757	2809	2780	2814	2754
2912	2921	3009	2886	2954	2805	2716	2860	2876	2907	2864	2994	2884	2829	2815	2870	3041	3060	3068	3130	2972	2993	2886	2864	2943	2943	3035	2962	3058	3101	3057	3015	2760	2962	2950	2906	2843	2897	2826	2942	2844	2811	2747	2837	2808	2834	2818	2756	2666	2733
2996	2975	2850	3072	3032	2947	2802	2856	2953	2886	3018	3073	3019	2898	2839	2953	3106	3143	3076	2976	3019	2979	3034	2978	3187	3046	3217	3204	3034	3009	2919	2938	2969	2939	2909	2927	2798	2831	2835	2826	2802	2786	2835	2815	2903	2911	2814	2889	2862	2799
2870	3011	2959	2907	2815	2917	2789	2953	2956	2932	2929	2905	2863	2863	2774	2891	3091	3138	2993	3046	2961	3053	2868	2940	2948	2903	3096	3147	3280	3213	3097	3094	2884	2917	2788	2922	2969	2875	2852	2784	2725	2812	2809	2881	2855	2807	2863	2900	2943	2847
3002	2949	2978	2902	2873	2839	2817	2918	2922	3026	2923	3005	2917	3009	2889	3012	2932	3029	2970	2862	2829	2924	2979	2986	3120	3063	3162	3114	3027	3046	2911	2981	2960	2968	2891	2834	2839	3020	2816	2942	2848	2826	2810	2891	2954	2983	2991	2994	2852	2880
2932	2918	3090	2936	2791	2969	3052	2953	3021	3016	2886	2826	2828	2857	2979	3090	3085	3091	2955	2967	2889	3040	2856	2947	2995	3024	3118	3042	3083	3067	3034	2894	2841	2825	2776	2877	2838	2858	2848	3085	2965	2904	2932	3058	3009	3026	3128	2987	3043	2780
2996	3014	3016	3055	2900	2923	3023	2958	3015	3035	2928	2799	2877	2958	3086	3006	3019	2878	2865	2828	2853	3037	3099	3034	3078	3158	3294	2952	2914	2965	2965	2977	2878	2821	2872	2922	2917	2965	2883	3035	3147	2873	2989	3013	3030	3116	3065	3086	2983	2988
2999	3016	2961	2767	2953	3005	2956	3055	3023	2892	2885	2872	2870	2923	2951	2866	2882	2902	2831	2817	2817	3013	3030	3034	3038	3068	3123	3086	3038	3153	2971	2964	2898	2895	2935	2924	2918	2945	2983	2977	2954	3189	3045	3064	3170	3069	3173	3068	3148	2946
3197	3022	2867	2925	2987	2945	2967	3096	3109	3035	3051	2907	3048	3009	2937	2887	2928	2772	2801	2929	2927	2986	3041	3035	3040	3118	3076	2952	2970	2886	3044	2941	2970	2932	3001	3028	2919	3010	2923	3101	2992	3036	3081	3047	3149	3127	3101	3067	3027	2975
3016	3177	2995	2877	2975	3074	3108	3049	3007	2965	2906	2984	2950	3016	3012	2894	3017	2751	2835	2819	2931	3051	3102	3138	3056	3057	3042	3067	3004	2935	2971	2954	3090	2970	3098	2958	3035	2945	3054	3118	3141	3204	3015	3113	3039	3155	3087	3022	2970	2917
3129	3069	2975	2975	3138	3050	3007	3006	2955	3082	3196	3000	3067	3000	2985	2919	2769	2829	2881	2857	3045	2903	3091	2955	3154	3060	3043	2975	2915	2854	3109	2945	3022	3092	3153	3008	2963	2966	3071	3082	3019	3044	3068	3087	3089	3091	3108	3089	3076	2956
3120	3001	2919	2948	3021	2979	3068	3060	3110	3041	2929	2998	3095	3078	3027	2932	2904	2894	2749	2817	2956	3063	3065	2964	2990	2904	2945	2894	2949	2992	2994	2986	2944	3094	3079	3071	2967	2965	2955	3060	3031	2972	3057	3062	2989	3051	3085	3023	3037	2866
3198	2951	2968	2949	3058	3057	2967	3058	3049	3046	3028	3203	3256	3027	2954	2967	2876	2816	2666	2935	2993	3006	2969	2950	2939	2969	2842	2838	2830	2933	2981	3080	3137	2977	3068	3117	2981	2910	2885	3032	2995	2839	2996	2921	3118	3039	3030	2975	2975	2880
2980	2963	2947	3057	2986	3033	3141	3002	2912	3029	3081	3034	3271	3129	3055	2857	2758	2755	2635	2857	2849	2959	2929	2800	2876	2848	2746	2797	2877	2899	3048	3001	3086	3096	3091	2987	2968	3002	2828	2936	2900	2933	2901	2948	2861	2967	3068	2937	2925	2973
3002	2990	2928	2917	3025	3136	3039	3007	3020	3009	3038	3045	3156	3011	3022	2864	2891	2907	2846	3027	3089	3057	2952	2816	2952	2763	2806	2817	2917	2909	3016	3013	3017	3097	3121	3039	2852	2843	2853	2933	2925	2888	2944	2851	2893	2868	2921	2932	2965	2980
3038	2927	2956	2931	3012	3236	3054	3057	3061	2985	3057	3115	3253	3134	2971	3014	2938	2858	2855	2995	2942	2928	2976	2918	2819	2832	2858	2773	2823	2856	2950	3073	3207	2997	3201	3043	2996	2915	2924	2808	2881	2836	2839	2817	2862	2919	2882	2903	2903	3084
2968	3009	2943	3020	2983	3206	2967	2956	2964	3017	3073	3158	3174	3071	3105	2933	2958	2920	2912	2897	2762	2938	2807	2883	2770	2869	2773	2789	2843	2865	2910	3017	3054	3095	2922	3059	3011	2891	2877	2958	2866	2824	2834	2867	2917	2748	2844	2861	2864	2869
3011	2860	2935	3057	3050	3145	2966	2958	2918	3010	2966	3172	3103	3146	2944	3028	2920	2911	3070	3020	3093	3011	2838	2872	2872	2871	2855	2851	2902	2959	3086	2964	3108	3092	2996	2911	2928	2917	2941	2766	2847	2746	2823	2823	2846	3005	2841	2788	2846	2926
3019	2808	2906	2965	2954	2988	3067	2936	2903	3014	3220	3149	3172	3075	3016	3066	2982	2969	3024	2993	2938	2917	2933	2826	2837	2791	2786	2865	2938	2923	2954	2973	3101	3154	3051	2967	2943	2806	2866	2867	2779	2849	2749	2813	2742	2757	2928	2809	2820	2851
2903	2854	2941	2946	2952	2942	3015	2914	2980	3000	3146	3003	3148	3036	3070	2991	3078	3004	3060	3102	3069	2958	2833	2952	2839	2905	2844	2919	2779	2983	2899	3017	3024	3037	2963	2824	2892	2981	2776	2673	2761	2795	2814	2855	2827	2710	2717	2865	2780	2973
2863	2886	2887	2841	2916	3076	2886	2943	2943	3072	3051	3058	3050	3077	3077	3013	3011	3019	3028	3076	3023	2891	2862	2936	2887	2939	2961	3005	2868	2986	3160	3007	3028	2958	2940	3013	3011	2847	2877	2797	2796	2698	2784	2756	2727	2907	2821	2821	2822	2897
2805	2975	2832	2855	2961	2818	2878	2825	2952	2922	3112	3132	3017	2989	2916	3016	3024	3003	3095	3071	3030	2948	2904	2863	2914	2776	2836	2895	3012	2939	3110	3049	3051	3020	2959	2867	2986	2797	2920	2716	2793	2763	2772	2776	2752	2846	2837	2821	2841	2745
2836	2858	2907	2995	2873	2959	2857	2822	2919	3025	3076	3063	3020	3017	2946	3016	3028	3081	3115	3094	3054	3001	2884	2920	2867	2985	2863	2873	3057	2982	3136	3096	3073	2994	3024	2896	2936	2861	2820	2786	2788	2829	2753	2789	2723	2748	2807	2899	2799	2854
2916	2849	2884	2903	2918	3002	2868	2790	2873	2918	2947	3039	3037	2941	3009	2958	3111	3064	3178	3140	3033	3075	3014	2914	2905	3044	2854	3110	3040	3118	3201	3143	3070	3037	3049	3012	2862	2893	2902	2812	2824	2829	2729	2687	2799	2871	2823	2899	2885	2824
2894	2829	2956	2829	2850	2914	2808	2776	2866	2972	2886	3056	3074	2967	2989	3002	3060	3108	3192	3212	3125	3062	2955	2883	2899	2982	3014	3085	3114	3250	3156	2996	3000	2998	3015	2985	2883	2819	2843	2813	2795	2761	2804	2727	2668	2789	2859	2894	2791	2808
2775	2901	2825	2910	2874	2859	2835	2779	2825	2913	2948	2984	2837	2922	2823	2945	2988	3132	3164	3217	3051	3002	3010	2921	2950	3114	2992	3041	3163	3098	3262	3070	3120	2990	2922	2985	2962	2947	2805	2837	2866	2786	2761	2897	2755	2866	2741	2786	2810	2838
2840	2762	2863	2999	2876	2825	2748	2689	2743	2794	2939	3059	2879	2853	2819	3036	2960	3185	3194	3043	3059	3045	3044	2903	2946	3065	2979	3130	3110	3043	3230	3123	3192	3008	3015	2901	3085	2914	2815	2859	2877	2794	2775	2804	2707	2861	2828	2883	2763	2830
2905	2809	2857	2934	2867	2772	2837	2789	2839	2790	2902	3004	2797	2795	2804	2970	3016	3156	3078	3127	3038	2877	2864	2892	3050	2985	3011	3047	3125	3261	3195	3291	3155	3055	3136	2946	3006	3038	2843	2904	2847	2788	2949	2746	2841	2945	2940	2805	2849	2822
2964	2804	2940	2912	2872	2814	2750	2749	2786	2971	2935	2934	2886	2745	2862	2924	2998	3130	3072	3161	3051	2943	2918	2949	2941	3110	3011	3065	3215	3200	3244	3214	3181	3056	3061	3208	3015	2987	2979	3029	3001	2943	2880	2899	2884	2955	2860	2844	2905	2874
2890	2767	2937	2840	2796	2895	2812	2739	2790	2938	2921	2913	2858	2796	2792	2850	2935	2944	3099	3116	3097	3030	2840	2919	2993	3052	3053	3112	3111	3273	3284	3208	3119	3145	3123	3195	3141	3055	2965	2891	2914	2925	2984	2935	2929	2906	2828	2856	2862	2858
2921	2910	2949	2932	2958	2843	2799	2791	2812	2947	2857	2932	2883	2837	2820	2908	2909	2943	3059	2986	3077	3008	2951	2851	2904	2910	2945	3103	3101	3170	3217	3181	3132	3064	3109	3199	3071	3176	3066	3005	3028	3024	2993	2976	2910	2918	2862	2851	3000	2960
2882	2922	2958	2909	2962	3048	2880	2865	2829	2985	2952	2922	2852	2764	2821	2779	2890	3004	3013	2889	2991	2912	2859	2856	2786	2869	2904	2972	3082	3101	3178	3159	3139	3168	3111	3161	3051	3081	3024	3006	3026	2940	2987	2975	2912	2929	2872	2756	2905	2998
2838	2892	2973	2973	2928	2884	2822	2830	2795	2935	2896	2902	2993	2781	2723	2824	2806	2932	3020	3001	2975	2876	2838	2799	2765	2783	2845	2876	2924	3183	3181	3105	3065	3218	3187	3112	3074	3053	3224	3030	2973	2927	2936	2951	2942	2862	2851	3046	2967	2994
2894	2869	2771	2909	2998	2918	2889	2837	2897	2918	3090	2993	2944	2836	2836	2923	2784	2966	2941	2995	2939	2828	2746	2795	2748	2745	2831	2941	2954	2988	3084	3078	3052	3106	3136	3125	3019	3035	3074	2965	2982	2928	2915	3053	2948	2854	3022	2904	2944	3024
2857	2827	2759	2886	2881	2933	2910	2840	2880	3148	2986	3044	2968	2884	2846	2797	2811	2818	2949	2945	2864	2961	2931	2762	2708	2704	2738	2851	2905	2989	2975	3068	3010	3065	3055	3121	2965	2997	2987	2964	3051	3017	2970	2898	2917	2937	2880	2968	2938	2941
2780	2779	2744	2919	2966	2902	2936	2813	2904	3085	2990	3082	2924	2983	2797	2778	2855	2946	2958	2985	2978	2943	2748	2855	2718	2689	2728	2765	2853	2880	2957	3010	3093	3033	3052	3100	3028	2947	2965	2983	2940	2896	2937	2850	2940	2877	2891	2850	2786	2962
2786	2784	2746	2823	2882	2921	2866	2954	2853	3003	3112	3069	2997	2972	2809	2751	2918	2909	2992	2972	2975	2963	2893	2886	2739	2672	2667	2699	2772	2776	2999	2960	3117	3070	2960	3036	2930	2976	3005	2978	2982	2949	2889	2947	2878	2906	2891	2716	2879	2908
2789	2711	2624	2769	2772	2824	2961	2989	2853	3048	3054	3104	3032	2966	2985	2946	2935	2851	2914	2950	2927	2996	2926	2755	2718	2720	2792	2772	2800	2847	2909	2989	3044	2981	2932	2964	3016	2980	3025	3042	2958	2892	2890	2839	2830	2834	2778	2759	2759	2820
2708	2698	2562	2739	2697	2778	2898	2838	2891	2814	2915	3096	2969	3112	2977	2898	2834	2840	3011	2940	3063	2999	2918	2788	2806	2722	2705	2688	2720	2850	2803	2895	2938	2995	2939	2979	3041	3051	2879	2860	2958	2965	2878	2784	2798	2710	2773	2784	2845	2876
2812	2669	2540	2631	2670	2885	2850	2829	2895	2829	2968	2951	2956	3019	2981	2901	2864	2872	2891	2978	3108	3025	3071	2908	2785	2756	2828	2678	2781	2788	2831	2861	2907	2954	2981	3071	3099	2943	2940	2912	2834	2856	2871	2755	2877	2740	2800	2706	2723	2773
2751	2479	2628	2560	2664	2738	2839	2815	2909	2934	2959	2989	2975	3151	3017	2932	2843	3028	2974	3055	3078	2993	3061	3035	2867	2782	2735	2731	2747	2825	2817	2840	2917	2966	2842	2902	2913	2939	3112	2927	2885	2874	2926	2949	2771	2691	2819	2731	2856	2847
2789	2664	2535	2498	2638	2754	2818	2879	2836	2854	2920	2934	2978	3014	3006	2999	2932	3015	2972	3052	3085	3134	3010	3015	2899	2812	2817	2749	2828	2750	2826	2855	2907	2994	2980	2998	2976	2893	2988	2991	2947	2920	2853	2898	2862	2769	2832	2795	2844	2783
2742	2759	2478	2591	2682	2668	2765	2772	2845	2661	2737	2922	2963	2889	3056	2958	2952	3027	3002	2947	3087	3088	3118	2965	2956	2989	2781	2840	2696	2768	2764	2792	2920	2956	2872	2874	2969	2999	3030	3049	3071	2884	2929	2830	2761	2867	2913	2955	2820	2936
2922	2794	2632	2629	2641	2555	2839	2790	2722	2768	2658	2741	2923	2992	2957	2982	3101	3043	2937	2982	3094	3054	3084	3044	3095	3058	2867	2963	2853	2833	2938	2904	2887	2892	2961	3024	2980	2915	3057	3109	2905	2922	2939	2873	2893	2901	2886	3033	2898	2898
2754	2847	2635	2590	2701	2659	2643	2720	2645	2723	2660	2689	2781	2873	2987	3002	2934	2982	2937	2868	3051	3044	3065	3070	3055	2998	2909	2844	2988	2895	2885	2791	2910	2892	2941	2991	2880	2909	3033	2985	3057	2942	3016	2990	2921	2861	2947	2975	2986	3058
2962	2844	2700	2710	2665	2598	2674	2827	2714	2691	2672	2680	2685	2852	2810	2950	2915	2974	2896	2906	3076	3066	2928	3143	2939	2988	3085	2883	2876	2911	2752	2960	2987	3034	2805	2974	2927	2992	2906	3126	3031	3053	3100	2999	2870	2878	3095	3003	3027	3026
2816	2859	2751	2771	2719	2797	2747	2785	2859	2729	2847	2635	2809	2748	2841	2792	3042	2931	2799	2803	2926	2855	2992	2945	3024	3045	3086	2950	2893	2920	2970	2998	2985	2894	2882	2796	2954	3100	3011	3039	3029	3044	3094	3075	3104	2930	2944	3007	2957	2995
2733	2670	2765	2830	2694	2688	2786	2785	2818	2831	2832	2742	2804	2770	2822	2798	2978	2899	2828	2983	2911	2908	2888	2891	3098	2964	2999	2988	3005	3020	3005	3006	2965	2874	2888	2879	3012	3034	3035	3113	3021	3038	2936	2995	2907	3012	2894	2982	2933	2910
2728	2805	2814	2702	2679	2731	2636	2817	2776	2893	2888	2836	2649	2706	2810	2847	2905	2871	2926	2935	2879	2854	2878	2954	2889	2966	2939	2997	3069	3037	3008	3009	2946	2800	2829	2875	2996	3053	2927	2909	2997	2921	2871	2901	2909	2954	2978	3056	3119	3042
2719	2705	2781	2828	2594	2680	2620	2742	2912	2855	2879	2865	2817	2676	2678	2896	2700	2793	2964	2898	2935	2728	2832	2903	2782	2742	2763	2836	2989	2989	2966	2900	2909	2970	2939	2821	2916	2827	2894	2818	2774	2800	2963	2930	3077	3046	3047	3082	3060	3194
2676	2743	2699	2819	2680	2698	2772	2665	2755	2939	2861	2955	2838	2765	2858	2729	2710	2777	2907	2952	2802	2844	2797	2765	2710	2728	2789	2886	2931	2888	2985	2920	2994	2933	2980	2887	2883	2791	2682	2862	2856	2896	2834	2931	2916	2977	3018	3153	3000	3023
2778	2718	2749	2671	2792	2790	2711	2790	2803	2845	2931	3091	2940	2903	2840	2738	2805	2815	2922	2853	2816	2881	2675	2610	2572	2686	2796	2835	2773	2942	2912	2969	3047	3018	2944	2878	2775	2839	2701	2885	2874	2904	2905	2835	2860	2786	2838	2831	2820	2967
2856	2743	2696	2743	2842	2881	2689	2748	2828	2936	2899	3012	3036	2905	2853	2680	2792	2921	2924	2981	2933	2873	2727	2645	2746	2568	2720	2756	2774	2783	2942	2981	3030	2895	2885	2768	2833	2924	2841	2911	3023	2891	2817	2715	2705	2587	2671	2689	2593	2739
2750	2700	2667	2729	2661	2797	2876	2843	2880	2815	2871	3053	3037	2986	2886	2825	2765	2785	2855	2909	2938	2865	2933	2827	2704	2667	2627	2647	2787	2898	2935	2884	2976	2772	2718	2975	3000	3126	3086	2863	2886	2704	2681	2548	2518	2638	2705	2798	2620	2764
2801	2685	2661	2611	2730	2758	2786	2830	2854	2867	2812	3010	3031	3059	2948	2894	2823	2670	2792	2937	2921	2908	2900	2861	2811	2740	2747	2767	2754	2758	2786	2690	2732	2808	3005	2987	3045	2996	2890	2755	2643	2656	2588	2602	2640	2700	2778	2920	2959	2935
2794	2817	2585	2664	2664	2622	2844	2972	2768	2883	2831	2912	2852	2979	2916	2927	2702	2756	2941	2753	2834	2880	3041	2952	2823	2698	2700	2731	2801	2745	2698	2639	2730	2960	3008	3035	3007	2870	2758	2714	2731	2705	2732	2904	2907	2856	2986	2993	3037	3021
2865	2772	2699	2643	2589	2681	2744	2837	2761	2926	2804	2891	2917	2916	2998	2901	2720	2821	2907	2803	2918	2985	3006	2984	2854	2843	2738	2835	2811	2647	2602	2706	2916	2885	3062	2920	2731	2667	2702	2696	2883	2944	2985	2996	3042	3065	2997	3168	3044	3038
2762	2736	2819	2710	2626	2711	2718	2832	2855	2899	2800	2824	2841	2868	2900	2958	2867	2849	2844	2828	2770	2921	2924	2901	2827	2918	3032	2898	2712	2623	2687	2821	2981	2941	2832	2734	2533	2640	2763	2874	2905	3113	3064	3111	3069	2932	2942	2970	2952	2924
2821	2844	2846	2697	2674	2669	2701	2755	2790	2826	2919	2818	2825	2889	2954	2768	2863	2961	2863	2758	2902	2810	2831	2830	2892	3009	3075	2877	2675	2787	2820	3158	2943	2839	2659	2591	2624	2770	2809	2932	3110	3133	3064	2930	2754	2718	2846	2722	2726	2750
2685	2783	2769	2775	2663	2750	2622	2785	2744	2908	2767	2764	2867	2810	2797	2768	2890	2884	2839	2836	2850	2812	2750	2659	2852	2971	3044	2753	2831	2911	3103	3071	2980	2648	2596	2649	2733	2906	3028	2961	2913	2877	2854	2758	2617	2598	2681	2729	2724	2772
2760	2770	2730	2816	2702	2820	2684	2693	2760	2901	2928	2821	2861	2807	2670	2716	2804	2870	2690	2896	2862	2803	2689	2713	2925	2825	2847	2730	2956	3275	3200	2975	2776	2678	2744	2682	3004	3087	3082	2992	2916	2725	2578	2627	2573	2602	2629	2740	2839	2826
2725	2715	2727	2786	2784	2817	2743	2803	2832	2835	2852	2949	2851	2771	2646	2815	2762	2895	2782	2893	2884	2686	2780	2782	2845	2797	2549	2604	2925	3183	3142	2939	2805	2715	2909	3057	3044	3152	3018	2796	2648	2551	2487	2484	2622	2662	2748	2789	2885	3034
2863	2764	2582	2657	2742	2860	2767	2787	2893	2833	2747	2983	2844	2819	2792	2702	2811	2555	2834	2860	2844	2732	2752	2893	2868	2670	2494	2714	2972	3083	2826	2735	2721	2986	3209	3201	3162	3093	2938	2612	2635	2545	2414	2518	2746	2755	2893	2908	3062	3060
2898	2742	2720	2621	2664	2792	2746	2815	2922	2826	2864	2903	2910	2843	2741	2751	2636	2584	2725	2787	2784	2682	2824	2989	2896	2607	2476	2907	3083	2841	2709	2699	2794	2983	3182	3248	3142	2998	2757	2668	2631	2609	2754	2728	2809	2982	2971	3144	3185	3137
2861	2858	2771	2680	2623	2704	2859	2877	2920	2858	2894	2794	2840	2848	2893	2799	2759	2634	2711	2704	2607	2784	2921	3042	2674	2619	2711	3055	3007	2615	2565	2609	2793	3070	3162	3162	2854	2734	2680	2643	2698	2787	2909	3074	3125	3113	3210	3252	3279	3326
2867	2852	2762	2703	2879	2671	2730	2812	3044	2882	2879	2923	2831	2884	2781	2874	2648	2725	2720	2717	2637	2731	3041	2862	2683	2652	2856	3143	2887	2555	2566	2725	2918	2982	2961	2972	2651	2657	2549	2623	2751	2909	3071	3200	3205	3276	3397	3397	3283	3327
2780	2838	2790	2791	2707	2667	2782	2900	2975	3020	2907	2928	2830	2802	2875	2886	2810	2828	2824	2731	2532	2820	2859	2792	2641	2713	3072	3110	2765	2496	2565	2828	2932	3073	2954	2679	2432	2416	2658	2739	2868	3025	3097	3239	3213	3289	3198	3196	3156	3134
2799	2827	2762	2779	2876	2807	2743	2787	2769	2924	2920	2948	2757	2847	2769	2787	2669	2771	2854	2665	2752	2877	2852	2655	2522	2887	3153	3022	2618	2562	2703	3058	3080	3055	2735	2509	2347	2470	2566	2773	2926	3055	3065	3178	3027	3069	3091	3019	2990	2977
2934	2824	2747	2902	2833	2909	2767	2766	2713	2949	2933	2937	2816	2698	2752	2715	2786	2815	2799	2655	2764	2973	2876	2525	2497	2937	3044	2908	2555	2696	2880	3076	3101	2975	2769	2427	2401	2534	2703	2801	3003	3064	3047	3052	2961	2960	2808	2778	2839	2750
2938	2832	2800	2848	2833	2905	2903	2870	2838	2849	2931	2847	2811	2784	2654	2637	2621	2836	2839	2653	2936	3019	2871	2445	2591	3027	3049	2648	2484	2740	3073	3172	3231	2940	2608	2488	2513	2558	2881	2932	2977	3185	3035	2903	2797	2682	2806	2616	2710	2567
2978	2895	2820	2808	2759	2860	2836	2928	2884	2809	2777	2845	2844	2884	2860	2779	2669	2923	2709	2667	2954	3125	2725	2571	2763	3001	3038	2561	2532	2721	3043	3141	3205	2833	2735	2571	2651	2823	2948	3068	3243	3153	3033	2979	2774	2739	2657	2676	2519	2681
2725	2898	2839	2781	2812	2763	2901	2981	2922	2853	2871	2724	2754	2790	2832	2758	2744	2795	2702	2604	2902	3052	2804	2666	2906	3165	2909	2582	2573	2828	2992	3023	2991	2633	2512	2550	2825	2861	3115	3249	3236	3204	3192	2973	2917	2834	2746	2679	2579	2584
2834	2879	2874	2845	2781	2835	2927	2857	2816	2922	2954	2721	2686	2887	2812	2703	2833	2857	2742	2718	2957	2916	2654	2550	2948	3143	2911	2556	2624	2844	3081	3104	2878	2552	2344	2503	2654	2962	3095	3256	3250	3142	3150	2959	2821	2776	2688	2637	2633	2659
2776	2879	2712	2818	2806	2896	2727	2802	2846	2934	2940	2794	2827	2713	2700	2602	2816	2908	2729	2790	3030	2937	2476	2581	2986	3158	2911	2624	2792	2912	3036	3078	2997	2488	2315	2462	2736	2786	3165	3325	3149	2973	3075	2842	2689	2704	2742	2659	2664	2566
2874	2713	2784	2795	2807	2755	2867	2688	2795	2839	3011	2824	2901	2795	2677	2634	2848	2917	2901	2902	3087	3003	2505	2467	2911	3038	2719	2552	2753	2963	3154	3149	2926	2415	2447	2557	2656	2872	3214	3214	2978	3017	2860	2673	2684	2603	2563	2592	2549	2505
2899	2858	2806	2736	2679	2782	2840	2877	2698	2805	2822	2871	2880	2849	2732	2681	2829	2871	2749	2901	3076	3159	2673	2624	3049	3068	2647	2467	2671	2946	3150	3200	2884	2614	2503	2703	2812	2970	3207	3267	3210	2851	2902	2738	2689	2565	2471	2483	2432	2570
2855	2772	2760	2740	2823	2769	2820	2820	2742	2701	2736	2742	2845	2981	2946	2849	2844	2843	2755	2957	3047	3091	2713	2801	3129	3077	2696	2522	2624	3067	3122	3207	2870	2606	2540	2723	2911	3082	3250	3303	3038	3037	2796	2730	2631	2635	2569	2404	2559	2463
2902	2874	2765	2681	2613	2751	2817	2732	2735	2775	2802	2727	2667	2837	2917	2872	2898	2837	2660	2730	3115	2974	2787	2872	3343	3269	2815	2496	2669	2950	3124	3077	2864	2595	2518	2700	3115	3107	3210	3264	3250	3019	2942	2890	2654	2714	2565	2535	2611	2652
2758	2643	2726	2753	2653	2695	2653	2768	2720	2841	2732	2634	2778	2687	2794	2739	2864	3030	2744	2732	3040	2856	2672	2742	3249	3331	2885	2631	2842	3030	3044	3071	2706	2497	2484	2708	2938	3071	3359	3383	3191	3092	3076	2854	2757	2646	2659	2632	2650	2692
2866	2785	2653	2744	2796	2781	2741	2647	2731	2726	2832	2835	2789	2762	2782	2775	2970	3043	2772	2802	3019	2910	2649	2615	3081	3193	2859	2651	2739	3042	3286	3146	2918	2515	2421	2706	2881	3149	3249	3299	3212	3067	3019	2821	2892	2676	2632	2690	2651	2615
2644	2729	2825	2749	2828	2843	2891	2804	2760	2768	2725	2772	2677	2815	2703	2736	2740	2905	2793	2735	2955	2986	2622	2569	2928	3188	2729	2547	2683	2942	3235	3276	3080	2718	2525	2695	2817	2988	3164	3277	3301	3035	2913	2872	2646	2561	2533	2514	2591	2557
2817	2740	2707	2668	2697	2744	2825	2843	2876	2774	2840	2780	2765	2823	2883	2781	2820	2856	2877	2705	3039	2875	2800	2521	2933	3145	2838	2564	2509	2903	3106	3161	3011	2739	2710	2693	2971	3107	3372	3391	3300	3083	3002	2821	2665	2614	2671	2521	2588	2524
2744	2652	2680	2776	2710	2727	2717	2913	2891	2720	2850	2762	2758	2919	2867	2882	2816	2878	2784	2615	2893	3004	2798	2633	2861	3111	2945	2595	2551	2768	3034	3101	2995	2695	2579	2641	2989	3118	3284	3507	3416	3232	3174	2918	2775	2799	2853	2694	2572	2560
2598	2623	2673	2632	2715	2678	2764	2798	2812	2879	2842	2745	2817	2823	2775	2806	2887	3017	2731	2741	2785	3000	2741	2600	2811	3047	3048	2703	2550	2661	2903	3091	3002	2717	2590	2527	2787	2960	3224	3408	3306	3310	3162	3119	3086	2928	2823	2684	2649	2724
2610	2577	2699	2655	2644	2690	2709	2906	2777	2837	2840	2854	2891	2944	2956	2891	2839	3007	2879	2815	2868	3002	2848	2541	2669	3066	3002	2778	2547	2651	2875	3158	3016	2914	2660	2464	2538	2759	2899	3151	3152	3186	3147	3052	2868	2873	2876	2761	2736	2717
2636	2534	2666	2571	2591	2568	2712	2650	2800	2767	2762	3001	2938	2881	2825	2829	2829	2984	2810	2847	2778	3028	3066	2660	2517	2905	3014	2840	2583	2557	2884	3232	3240	3059	2882	2632	2628	2759	2938	3029	3118	3138	3150	2987	2962	2948	2924	2799	2730	2630
2718	2703	2617	2566	2650	2661	2671	2769	2731	2637	2778	2767	2681	2838	2979	2931	2897	2788	2885	2815	2751	2917	2974	2915	2656	2856	3093	2919	2574	2585	2733	2906	3262	3086	2940	2827	2614	2713	2883	2979	3092	3211	3201	3035	3069	3097	2984	2866	2833	2809
2752	2634	2680	2776	2716	2666	2724	2579	2739	2745	2724	2817	2738	2822	2947	2941	2882	2833	2792	2867	2646	2833	3033	2874	2705	2691	3107	3093	2816	2625	2638	2896	3067	3041	3068	3022	2804	2638	2763	2855	3053	3128	3185	3280	3236	3209	3165	3089	3121	2989
2720	2748	2671	2764	2812	2702	2749	2638	2735	2810	2776	2811	2725	2713	2898	2802	2669	2916	2936	2843	2707	2721	2875	2890	2701	2707	2986	3213	3033	2761	2726	2847	3119	3267	3130	3040	2755	2646	2601	2657	2845	3055	3246	3155	3219	3402	3358	3251	3241	3144
2822	2740	2683	2774	2767	2795	2720	2665	2775	2695	2717	2708	2862	2724	2664	2855	2848	2886	2810	2780	2789	2623	2784	2855	2790	2636	2843	3140	3258	2848	2779	2837	2945	3198	3254	3141	2899	2740	2552	2530	2634	2819	2894	3126	3110	3292	3322	3246	3292	3322
2671	2701	2833	2705	2850	2781	2747	2699	2760	2686	2717	2689	2818	2844	2759	2838	2844	2764	2800	2795	2778	2612	2688	2959	2779	2608	2657	2926	3122	2965	2684	2583	2857	3077	3198	3187	3217	2933	2700	2511	2619	2678	2870	2981	3070	3083	3209	3307	3181	3294
2738	2786	2871	2907	2906	2928	2765	2769	2849	2804	2736	2769	2872	2781	2774	2706	2852	2645	2684	2746	2618	2587	2765	2763	2815	2799	2594	2763	2928	2993	2828	2569	2607	2870	2963	3102	3125	3025	2860	2657	2612	2647	2796	2826	2973	3055	3154	3263	3305	3146
2722	2721	2832	2798	2800	2877	2706	2644	2761	2972	2869	2794	2908	2857	2764	2844	2765	2640	2621	2731	2735	2620	2600	2683	2876	2808	2670	2602	3010	3066	2966	2776	2550	2549	2805	2980	3062	2922	2956	2756	2755	2587	2681	2633	2871	2909	3037	3054	3187	3077
2666	2687	2736	2831	2770	2734	2787	2712	2687	2647	2797	2770	2740	2805	2774	2797	2723	2637	2738	2754	2841	2737	2719	2599	2877	2787	2675	2620	2744	2942	3152	2913	2608	2516	2733	2889	2896	2977	3082	2774	2778	2674	2660	2536	2711	2725	2774	2835	2821	2937
2777	2702	2681	2697	2754	2612	2823	2642	2675	2829	2711	2686	2870	2870	2749	2685	2778	2622	2727	2714	2790	2868	2692	2480	2800	2833	2915	2609	2577	2703	2999	3033	2884	2672	2670	2660	2791	3003	3029	2935	2878	2951	2784	2839	2785	2750	2672	2600	2645	2740
2724	2678	2761	2721	2587	2651	2594	2728	2679	2674	2779	2792	2726	2778	2672	2727	2697	2709	2766	2676	2752	2774	2719	2802	2911	2804	2942	2851	2631	2635	2795	3099	2898	2771	2664	2675	2609	2772	2918	2995	2989	2954	3095	3004	2885	2815	2753	2658	2645	2764
2814	2722	2654	2753	2649	2586	2623	2666	2612	2700	2781	2687	2700	2767	2702	2717	2712	2631	2672	2611	2721	2854	2829	2777	2746	2790	2902	2901	2747	2612	2750	2937	3036	3041	2786	2604	2528	2728	2733	2907	3057	3137	3071	3074	3006	3026	2983	2892	2838	2831
2795	2809	2702	2686	2668	2558	2595	2618	2598	2576	2731	2632	2729	2720	2733	2599	2582	2683	2724	2711	2807	2822	2849	2843	2808	2702	2767	2934	2816	2783	2690	2772	2988	3110	2968	2747	2663	2515	2701	2752	2920	3109	3022	3096	3076	3075	3013	3000	2973	2962
2779	2808	2630	2710	2741	2609	2621	2557	2621	2679	2698	2702	2590	2768	2602	2638	2705	2609	2610	2743	2699	2746	2788	2843	2893	2721	2701	2784	2836	2790	2778	2701	2682	2854	3039	2949	2909	2798	2658	2650	2758	2913	2993	3077	3142	3042	3289	3177	3124	3111
2640	2700	2821	2749	2662	2629	2656	2758	2628	2672	2693	2681	2795	2614	2653	2681	2705	2705	2603	2729	2607	2727	2701	2803	2764	2838	2712	2653	2849	2778	2744	2706	2672	2716	2961	3001	2972	2890	2737	2778	2783	2807	2961	3009	3062	3065	3142	3098	3195	3089
2655	2637	2641	2600	2565	2620	2636	2640	2694	2700	2724	2704	2747	2735	2752	2762	2725	2701	2761	2692	2769	2635	2682	2658	2706	2684	2801	2564	2668	2726	2733	2832	2760	2639	2795	2798	2825	3004	2788	2866	2677	2774	2788	2792	2868	2918	2761	3044	3049	3120
2488	2491	2599	2531	2742	2591	2617	2646	2721	2702	2700	2749	2731	2773	2686	2715	2737	2686	2750	2758	2767	2745	2681	2631	2724	2707	2721	2651	2531	2614	2755	2763	2789	2728	2549	2684	2658	2877	2823	2941	2925	2800	2791	2863	2741	2835	2763	2809	2799	2925
2533	2504	2558	2484	2491	2586	2635	2607	2650	2774	2694	2654	2674	2716	2643	2686	2716	2847	2797	2878	2807	2737	2673	2682	2679	2692	2687	2687	2686	2571	2705	2692	2866	2827	2780	2617	2719	2711	2879	2951	3002	2986	2975	2799	2845	2832	2733	2776	2743	2762
2425	2517	2335	2486	2654	2547	2613	2654	2611	2625	2658	2685	2697	2760	2743	2677	2810	2751	2807	2773	2857	2808	2816	2739	2660	2628	2642	2693	2662	2695	2624	2622	2737	2823	2852	2791	2702	2736	2690	2758	2846	2881	2933	2973	2973	2893	2952	2838	2823	2835
2572	2513	2442	2501	2518	2504	2549	2607	2604	2678	2699	2622	2732	2749	2742	2688	2711	2678	2804	2964	2688	2744	2624	2771	2649	2598	2735	2658	2705	2702	2763	2744	2743	2792	2772	2784	2801	2741	2722	2686	2703	2661	2885	2839	3009	3017	2895	3081	3107	3079
2675	2472	2465	2614	2611	2481	2547	2682	2509	2511	2769	2695	2681	2731	2543	2678	2658	2641	2761	2857	2851	2778	2684	2647	2687	2718	2659	2710	2646	2774	2840	2775	2838	2759	2764	2808	2824	2863	2816	2850	2780	2651	2792	2804	2762	2859	2827	3004	2890	3120
2611	2433	2542	2529	2578	2630	2659	2524	2609	2593	2601	2741	2712	2572	2659	2625	2674	2583	2683	2716	2801	2643	2709	2664	2702	2652	2760	2717	2641	2779	2826	2851	2833	2576	2691	2774	2731	2786	2786	2972	2904	2900	2753	2830	2863	2805	2803	2905	2866	2867
2643	2567	2498	2504	2609	2542	2582	2587	2586	2497	2514	2557	2690	2677	2542	2549	2645	2539	2588	2592	2559	2566	2695	2588	2528	2562	2623	2727	2741	2742	2735	2724	2751	2751	2813	2736	2811	2771	2750	2809	2916	2983	2978	2884	2793	2916	2923	2845	2840	2843
2574	2508	2569	2574	2526	2585	2688	2569	2563	2702	2663	2656	2660	2614	2616	2613	2608	2471	2580	2620	2527	2415	2557	2647	2570	2609	2653	2733	2620	2741	2623	2762	2702	2666	2702	2726	2648	2810	2743	2780	2742	2777	2870	2974	2877	2962	2905	2797	2843	2949
2581	2585	2610	2566	2648	2528	2523	2643	2621	2484	2633	2592	2617	2645	2613	2653	2584	2608	2566	2609	2493	2514	2572	2684	2600	2696	2594	2635	2674	2632	2736	2643	2632	2674	2649	2644	2710	2705	2730	2584	2883	2797	2755	2714	2838	2907	2886	2889	2846	2942
2596	2586	2696	2601	2530	2603	2599	2560	2635	2568	2536	2564	2618	2567	2599	2681	2597	2447	2561	2443	2623	2514	2668	2616	2662	2572	2628	2667	2624	2559	2650	2666	2550	2590	2648	2694	2639	2694	2636	2789	2650	2748	2776	2725	2702	2878	2758	2810	2711	2899
2637	2486	2542	2671	2619	2466	2455	2427	2543	2519	2528	2593	2510	2614	2570	2550	2495	2626	2551	2571	2656	2626	2713	2558	2645	2737	2805	2602	2670	2609	2529	2648	2676	2697	2701	2583	2517	2522	2785	2705	2735	2831	2845	2835	2796	2853	2868	2807	2795	2818
2581	2652	2608	2541	2610	2529	2548	2499	2564	2541	2365	2405	2484	2493	2615	2589	2498	2585	2575	2662	2498	2587	2642	2719	2730	2623	2695	2638	2667	2588	2670	2702	2618	2644	2621	2701	2641	2548	2595	2668	2729	2817	2886	2830	2877	2846	2790	2800	2943	2855
2486	2439	2639	2652	2526	2522	2554	2493	2449	2359	2548	2502	2504	2542	2463	2471	2517	2520	2527	2576	2487	2581	2686	2678	2756	2754	2697	2640	2629	2583	2640	2646	2625	2598	2657	2621	2643	2694	2680	2798	2667	2823	2843	2806	2825	2910	2769	2767	2802	2906
2608	2446	2478	2609	2533	2596	2464	2392	2480	2430	2490	2560	2526	2597	2576	2553	2618	2594	2581	2646	2560	2534	2675	2740	2679	2732	2664	2724	2593	2536	2554	2707	2615	2645	2663	2646	2631	2684	2732	2688	2786	2799	2838	2849	2766	2796	2854	2822	2767	2903
2602	2651	2520	2426	2429	2585	2467	2507	2585	2507	2564	2567	2626	2500	2500	2591	2594	2650	2534	2654	2536	2559	2591	2691	2605	2665	2604	2670	2625	2569	2685	2737	2617	2655	2491	2756	2693	2691	2759	2795	2760	2781	2763	2878	2800	2814	2796	2824	2895	2898
2395	2495	2530	2538	2533	2421	2538	2469	2583	2438	2548	2524	2530	2653	2596	2551	2536	2511	2668	2514	2592	2541	2574	2581	2683	2606	2577	2573	2609	2656	2634	2641	2607	2684	2676	2577	2740	2599	2740	2694	2706	2856	2715	2824	2750	2779	2778	2816	2886	2894
2578	2461	2372	2489	2555	2569	2439	2513	2581	2522	2626	2603	2509	2529	2647	2586	2560	2615	2620	2599	2664	2646	2539	2572	2544	2530	2605	2573	2647	2530	2486	2472	2669	2658	2653	2647	2674	2784	2653	2557	2805	2708	2786	2616	2717	2765	2718	2775	2875	2819
2526	2476	2439	2306	2459	2578	2526	2512	2611	2589	2575	2612	2548	2601	2490	2524	2574	2674	2597	2681	2561	2750	2552	2639	2568	2539	2568	2672	2585	2548	2555	2569	2737	2704	2724	2515	2608	2676	2721	2765	2661	2656	2693	2704	2656	2647	2829	2838	2733	2733
2522	2518	2417	2405	2353	2489	2492	2432	2489	2670	2529	2443	2655	2651	2493	2684	2490	2639	2551	2599	2625	2711	2652	2515	2665	2650	2632	2642	2568	2539	2635	2592	2709	2691	2650	2602	2632	2628	2640	2707	2680	2732	2764	2675	2749	2731	2710	2709	2761	2873
2460	2297	2404	2428	2446	2422	2584	2533	2547	2519	2544	2499	2492	2531	2542	2619	2472	2470	2595	2595	2702	2631	2679	2598	2564	2543	2677	2651	2556	2543	2736	2630	2732	2593	2587	2543	2667	2600	2721	2701	2600	2700	2702	2670	2689	2707	2700	2771	2809	2814
2593	2307	2324	2475	2512	2480	2431	2445	2494	2638	2555	2583	2507	2491	2550	2437	2529	2590	2588	2613	2506	2532	2525	2503	2499	2576	2601	2544	2535	2516	2628	2667	2740	2712	2609	2645	2553	2614	2682	2653	2745	2667	2640	2656	2624	2806	2779	2674	2791	2752
2676	2544	2449	2406	2524	2507	2387	2422	2583	2481	2490	2536	2437	2465	2501	2505	2414	2500	2506	2512	2562	2501	2567	2572	2586	2574	2630	2658	2600	2653	2604	2641	2664	2568	2656	2623	2616	2601	2574	2617	2648	2681	2703	2705	2728	2731	2673	2670	2684	2737
2544	2513	2529	2464	2422	2497	2508	2487	2471	2567	2523	2495	2451	2524	2404	2560	2465	2487	2486	2441	2453	2493	2513	2543	2494	2643	2586	2565	2633	2546	2554	2617	2529	2591	2547	2534	2471	2510	2518	2491	2525	2661	2712	2784	2652	2655	2629	2581	2644	2610
2478	2598	2615	2619	2549	2449	2492	2450	2506	2559	2501	2473	2583	2513	2485	2480	2476	2401	2578	2439	2504	2415	2642	2625	2729	2531	2634	2508	2559	2644	2502	2496	2529	2388	2579	2644	2488	2503	2461	2414	2594	2610	2583	2666	2593	2637	2630	2533	2639	2637
2370	2285	2506	2665	2443	2576	2602	2556	2358	2421	2509	2531	2481	2549	2552	2567	2535	2455	2554	2440	2446	2437	2589	2597	2556	2610	2540	2565	2608	2478	2516	2533	2544	2427	2521	2624	2546	2470	2447	2440	2489	2541	2499	2591	2568	2609	2593	2593	2602	2536
2579	2309	2371	2573	2572	2482	2435	2553	2513	2410	2501	2515	2462	2487	2572	2514	2459	2480	2501	2556	2471	2574	2526	2604	2557	2683	2536	2553	2592	2469	2500	2448	2476	2467	2607	2498	2443	2587	2607	2441	2544	2547	2666	2629	2560	2583	2525	2617	2481	2515
2627	2407	2288	2482	2583	2530	2413	2422	2553	2325	2493	2570	2484	2470	2509	2607	2632	2582	2576	2425	2475	2538	2475	2590	2634	2677	2571	2568	2629	2433	2572	2374	2472	2535	2571	2592	2559	2577	2547	2505	2557	2487	2533	2584	2564	2479	2554	2574	2626	2556
2670	2599	2295	2359	2600	2596	2463	2361	2502	2444	2392	2503	2541	2583	2592	2516	2498	2510	2630	2477	2469	2513	2503	2558	2618	2714	2535	2602	2488	2487	2406	2417	2530	2511	2410	2576	2541	2558	2493	2448	2496	2551	2569	2521	2682	2518	2512	2551	2526	2553
2664	2641	2451	2290	2348	2586	2538	2308	2450	2524	2426	2486	2579	2403	2501	2522	2631	2546	2628	2456	2518	2532	2524	2450	2539	2517	2519	2703	2417	2478	2463	2465	2529	2512	2524	2595	2484	2567	2526	2612	2532	2492	2520	2509	2556	2481	2498	2570	2600	2506
2484	2665	2662	2355	2279	2567	2615	2279	2497	2639	2491	2435	2597	2379	2670	2605	2507	2534	2486	2521	2517	2540	2520	2592	2581	2564	2540	2568	2433	2443	2387	2532	2629	2550	2529	2502	2547	2463	2563	2558	2594	2458	2504	2570	2484	2500	2542	2478	2469	2632
2307	2621	2657	2512	2310	2422	2613	2486	2313	2697	2521	2518	2654	2455	2544	2567	2552	2521	2518	2545	2544	2557	2555	2500	2606	2473	2651	2556	2578	2535	2549	2466	2548	2509	2548	2497	2447	2472	2517	2596	2509	2515	2476	2491	2535	2534	2592	2549	2519	2623
2164	2562	2697	2655	2426	2257	2684	2523	2434	2618	2528	2398	2579	2484	2459	2502	2559	2566	2482	2597	2515	2510	2516	2504	2578	2459	2535	2527	2588	2546	2628	2659	2531	2595	2521	2518	2584	2459	2421	2536	2456	2425	2493	2369	2559	2565	2584	2523	2563	2585
2314	2340	2717	2660	2422	2315	2677	2727	2403	2574	2639	2347	2588	2591	2403	2647	2490	2569	2480	2444	2394	2474	2476	2554	2433	2526	2498	2580	2559	2388	2512	2587	2586	2659	2537	2566	2456	2460	2444	2505	2442	2529	2520	2550	2415	2568	2601	2465	2568	2479
2365	2332	2584	2823	2456	2326	2673	2727	2431	2467	2591	2351	2510	2547	2364	2640	2513	2553	2517	2488	2532	2439	2524	2461	2431	2502	2548	2486	2458	2550	2442	2509	2398	2477	2476	2486	2421	2364	2403	2493	2408	2463	2429	2545	2560	2518	2571	2550	2443	2595
2417	2291	2619	2792	2483	2391	2561	2815	2539	2507	2598	2396	2426	2487	2358	2494	2415	2545	2499	2442	2541	2496	2502	2577	2481	2525	2461	2521	2552	2576	2530	2467	2551	2456	2545	2506	2443	2471	2404	2403	2467	2490	2505	2486	2482	2576	2488	2495	2473	2512
2446	2258	2599	2715	2580	2372	2614	2808	2482	2485	2673	2488	2452	2488	2411	2547	2505	2493	2537	2478	2557	2613	2566	2485	2410	2456	2548	2544	2575	2535	2532	2542	2440	2547	2406	2440	2595	2489	2399	2416	2432	2558	2545	2412	2429	2407	2495	2584	2395	2505
2597	2224	2542	2851	2580	2332	2519	2657	2537	2482	2733	2571	2475	2596	2336	2612	2442	2474	2540	2542	2638	2618	2551	2478	2378	2540	2474	2516	2489	2422	2443	2421	2601	2458	2514	2618	2543	2431	2522	2488	2420	2369	2457	2357	2487	2529	2458	2463	2538	2472
2509	2254	2564	2681	2523	2323	2466	2741	2390	2427	2658	2401	2468	2603	2370	2502	2412	2506	2592	2511	2524	2495	2593	2454	2479	2421	2446	2521	2465	2480	2584	2554	2484	2584	2610	2510	2609	2538	2507	2504	2437	2490	2552	2443	2415	2472	2408	2514	2443	2473
2595	2415	2654	2790	2529	2285	2587	2646	2503	2381	2693	2485	2500	2602	2405	2597	2470	2541	2593	2528	2658	2329	2558	2436	2416	2456	2442	2562	2537	2461	2524	2548	2531	2503	2588	2479	2500	2536	2585	2527	2496	2541	2609	2583	2440	2460	2427	2330	2535	2453
2502	2461	2773	2711	2562	2370	2577	2595	2402	2419	2663	2450	2497	2676	2370	2554	2448	2541	2539	2353	2455	2447	2441	2416	2453	2420	2466	2467	2511	2442	2451	2554	2506	2462	2572	2529	2599	2513	2546	2510	2505	2552	2489	2468	2455	2457	2457	2419	2514	2455
2493	2600	2733	2701	2418	2374	2637	2664	2411	2521	2638	2441	2640	2656	2458	2576	2436	2495	2525	2489	2500	2430	2543	2516	2454	2480	2573	2505	2518	2512	2435	2554	2543	2545	2525	2532	2575	2584	2506	2560	2482	2522	2429	2581	2470	2386	2401	2384	2497	2420
2520	2702	2845	2575	2359	2375	2467	2535	2435	2579	2572	2564	2713	2604	2620	2694	2445	2520	2428	2473	2500	2485	2491	2534	2508	2535	2440	2616	2540	2494	2550	2545	2499	2561	2575	2619	2498	2439	2587	2580	2550	2519	2463	2493	2499	2461	2394	2462	2424	2466
2642	2881	2844	2518	2355	2456	2491	2382	2406	2711	2569	2590	2718	2488	2577	2770	2481	2597	2514	2500	2514	2509	2481	2622	2537	2683	2569	2629	2622	2598	2481	2578	2590	2530	2654	2580	2486	2623	2596	2392	2597	2555	2572	2504	2492	2505	2461	2479	2543	2537
2905	2986	2877	2447	2439	2698	2600	2431	2517	2708	2473	2600	2770	2535	2552	2516	2528	2561	2521	2488	2472	2503	2502	2556	2399	2504	2536	2614	2646	2560	2560	2640	2478	2536	2628	2650	2626	2474	2500	2437	2496	2436	2459	2509	2470	2457	2464	2508	2432	2516
2946	2853	2754	2461	2592	2688	2544	2482	2597	2619	2520	2492	2658	2403	2543	2507	2564	2513	2486	2541	2392	2468	2465	2571	2583	2590	2537	2616	2648	2664	2480	2626	2553	2506	2438	2596	2509	2464	2427	2445	2498	2492	2474	2557	2575	2443	2507	2461	2459	2411
2943	2718	2493	2586	2754	2683	2463	2541	2598	2569	2533	2606	2479	2399	2533	2452	2502	2547	2617	2573	2490	2490	2543	2517	2654	2504	2609	2681	2617	2644	2488	2628	2565	2476	2537	2522	2537	2582	2436	2611	2565	2558	2629	2616	2531	2438	2444	2390	2370	2486
2875	2486	2545	2640	2795	2721	2483	2562	2665	2352	2607	2683	2602	2614	2672	2410	2673	2511	2642	2600	2630	2543	2599	2619	2607	2570	2534	2692	2598	2557	2589	2568	2540	2508	2567	2535	2667	2586	2651	2550	2555	2514	2568	2479	2509	2542	2526	2466	2528	2454
2678	2532	2508	2638	2572	2450	2522	2638	2544	2499	2610	2573	2570	2701	2687	2503	2692	2585	2752	2472	2578	2497	2599	2518	2645	2568	2506	2513	2610	2628	2514	2529	2459	2463	2465	2507	2519	2627	2550	2573	2460	2574	2510	2526	2577	2446	2513	2490	2426	2502
2801	2702	2635	2549	2537	2604	2574	2693	2505	2521	2537	2563	2545	2675	2617	2715	2550	2584	2713	2464	2709	2451	2500	2501	2619	2521	2478	2642	2605	2585	2667	2623	2435	2477	2512	2577	2544	2602	2588	2578	2535	2450	2458	2429	2484	2534	2429	2352	2500	2485
2933	2842	2857	2568	2575	2535	2593	2506	2427	2498	2503	2468	2580	2610	2578	2749	2698	2692	2547	2576	2516	2534	2519	2474	2527	2575	2478	2647	2589	2608	2650	2444	2475	2529	2501	2578	2602	2450	2443	2450	2355	2517	2417	2420	2448	2440	2439	2367	2466	2375
[truncated: 920 more columns]
