# Supplementary material for: Spatial Resolution and Refractive Index Contrast of Resonant Photonic Crystal Surfaces for Biosensing
Source: IEEE Photonics J. Author manuscript; Available in PMC 2015 Sep 7. (PMC4561521; doi:10.1109/JPHOT.2015.2435699)
Supplement: fig4_data [file NIHMS64775-supplement-fig4_data.gz › Volumes/graham/MacBook_backup/PhD_folder_2015_06_02/paper_improvements/IEEE_J_Photonics/final_files/data_files/fig4/ref/r16.csv]

3627	3279	3234	3162	3112	3235	3168	3216	3141	3188	3089	3119	3186	3012	3209	3022	3034	3096	3059	3071	3152	3160	3243	3128	3233	2987	3116	3104	3097	3118	3065	3125	3005	3040	3105	3069	3055	3060	3136	3126	3261	3183	3078	3017	3030	3124	3093	3085	3076	3143
3529	3234	3069	3056	3290	3207	3288	3365	3411	3405	3318	3341	3238	3120	3049	3020	3028	2912	3053	3123	3179	3395	3195	3324	3158	3253	3210	3225	3163	3181	3206	3251	3134	3115	3178	3158	3219	3280	3164	3343	3235	3168	3120	3074	3071	3106	3142	3303	3185	3176
3412	3195	3174	3123	3158	3227	3357	3488	3322	3352	3322	3109	3140	3205	3006	3134	3049	3084	3126	3095	3120	3188	3156	3024	3132	3242	3223	3106	3203	3133	3195	3189	3236	3051	3264	3103	3212	3142	3267	3288	3249	3188	3076	3100	3026	3160	3196	3065	3119	3192
3293	3170	3186	3284	3223	3356	3448	3487	3311	3397	3233	3200	2999	3048	2903	3029	2980	3067	3160	3095	3102	3059	3128	3075	3174	3062	3085	3190	3210	3209	3118	3019	3107	3174	3147	3128	3121	3225	3277	3266	3225	3108	3057	3106	3017	3095	3127	3064	2999	2960
3211	3201	3207	3167	3165	3301	3289	3369	3199	3226	3049	3032	2967	2952	3026	2972	3054	3054	3162	3061	3077	2948	2969	2963	3054	3059	3049	3087	3116	3090	3058	3010	3045	3124	3094	3090	3262	3252	3260	3050	3202	3066	3077	2997	3054	2995	3037	3023	3073	2949
3193	3139	3232	3186	3185	3230	3297	3295	3194	3174	2974	2920	2736	2881	2962	3105	3052	3093	3101	3040	2969	2960	2920	2854	3045	3018	3131	2954	3032	2908	3035	2974	3045	2958	3034	3122	3193	3139	3103	3158	3203	3034	2976	2947	3044	3076	2915	2907	2945	2939
3369	3112	3241	3161	3121	3278	3142	3165	3119	3013	2834	2913	2777	2811	2960	3096	3010	3147	3110	3288	2966	2966	3079	3006	3049	3090	2868	3103	3047	2874	2965	2927	3051	3048	3164	3016	3105	3131	3222	3024	3142	3168	3107	3023	3014	3002	2903	2965	2748	2926
3097	3188	3236	3084	3158	3006	2935	3028	3026	2876	2798	2883	2887	2998	2915	3062	3053	3141	3114	3077	3101	2989	3133	3003	2929	2951	2966	3028	2939	2926	2967	2941	2922	3051	2992	3064	3070	3023	3016	3076	3121	3124	3135	3061	3009	2950	2874	2878	2954	2922
3212	3144	3252	3077	3035	3023	2996	2959	2875	2846	2942	2840	2932	2980	2972	2907	3123	3129	3119	3049	3021	3032	3121	3178	3162	2888	3014	2943	3090	2897	2809	3008	3012	3124	3140	3067	3052	3088	3079	3099	3183	3149	2994	3156	3025	3031	3023	3070	2818	3012
3108	3130	3092	2992	3045	2909	2849	2823	2856	2850	2841	2913	2920	3047	3087	2949	2965	3014	2991	3012	3064	3096	3091	3122	3123	3043	2971	3012	2974	2912	2957	3105	3112	3110	3178	2999	3184	3048	3064	3176	3154	3185	3127	3155	3201	3008	3017	2911	3009	2983
3164	3168	3117	3104	2859	3097	2959	2872	2923	2876	2853	2949	2992	2952	2974	2846	2936	2973	3043	3100	3127	3175	3207	3177	3134	3109	3164	3119	2968	2865	3015	3133	3204	3161	3095	3198	3075	3200	3277	3223	3216	3258	3261	3147	3141	3231	3049	2994	2924	3038
3077	3129	3018	3047	3093	3001	2977	3004	2855	2891	2891	2958	2899	3033	2953	3047	2975	2988	2999	3153	3115	3256	3333	3185	3209	3128	3203	3020	3228	3086	3105	3263	3072	3158	3220	3152	3182	3207	3240	3257	3357	3339	3256	3276	3190	3275	3161	3012	3067	2909
2969	2949	3035	3142	2980	3087	3028	3108	2972	3069	2991	2919	3104	3047	2955	3017	2947	3053	3046	3120	3287	3269	3246	3152	3128	3171	3140	3128	3016	3161	3211	3222	3173	3239	3184	3226	3221	3262	3386	3350	3306	3381	3231	3199	3235	3200	3238	3077	3131	3004
3036	3100	3071	3004	3086	3094	3109	3090	3129	3111	2970	2960	3066	3076	2936	2962	2952	3120	3248	3202	3306	3167	3176	3240	3218	3218	3163	3327	3285	3201	3204	3166	3125	3208	3105	3259	3226	3397	3306	3413	3425	3288	3425	3288	3275	3250	3198	3186	3232	3128
3074	3059	2960	2963	3093	3122	3169	3317	3203	3019	2980	3105	3063	2975	3064	3080	3121	3091	3114	3142	3234	3271	3271	3140	3138	3188	3253	3375	3329	3214	3185	3203	3152	3221	3085	3199	3262	3197	3281	3408	3400	3450	3369	3340	3182	3327	3379	3252	3286	3201
3141	3116	2936	2986	3052	3132	3131	3174	3162	3232	3181	3169	3173	3105	3030	3229	3122	3146	3231	3238	3293	3114	3205	3225	3183	3096	3190	3204	3306	3187	3224	3254	3275	3232	3205	3219	3330	3304	3273	3287	3388	3497	3474	3394	3517	3323	3376	3385	3393	3351
3254	3093	2965	2938	3020	3262	3245	3169	3192	3232	3153	3112	3050	3104	3048	3041	3200	3211	3135	3141	3167	3110	3093	3086	3175	3121	3081	3154	3177	3197	3299	3219	3302	3192	3180	3455	3209	3274	3489	3398	3359	3314	3500	3555	3306	3450	3369	3366	3434	3315
3258	3251	3146	3094	3150	3110	3203	3106	3072	3239	3074	3097	3115	3096	3136	3178	3113	3225	3105	3203	3110	3139	3067	3140	3148	3137	3101	3119	3154	3180	3061	3205	3231	3197	3186	3267	3293	3244	3397	3367	3345	3389	3390	3473	3649	3552	3509	3462	3269	3388
3374	3279	3251	3144	3125	3202	3326	3261	3138	3261	3268	3081	3114	3156	3170	3248	3273	3200	3251	3009	3048	3112	3155	3117	3143	3093	3032	2978	3118	3083	3196	3140	3237	3176	3267	3423	3345	3290	3304	3312	3287	3422	3541	3493	3632	3744	3664	3389	3327	3289
3372	3273	3330	3294	3207	3213	3210	3219	3170	3271	3249	3107	3278	3332	3300	3193	3186	3289	3169	3135	3107	3165	3143	3154	3094	3002	3128	2899	3117	3135	3147	3074	3189	3344	3327	3211	3368	3275	3282	3376	3263	3300	3493	3456	3582	3523	3462	3460	3412	3304
3425	3329	3387	3250	3345	3234	3281	3384	3288	3252	3272	3331	3389	3314	3330	3247	3212	3243	3173	3164	3126	3151	3187	3258	3098	3099	3049	3075	3072	3097	3129	3111	3248	3225	3204	3251	3336	3202	3306	3333	3364	3320	3478	3522	3475	3497	3502	3578	3294	3442
3395	3433	3301	3315	3476	3262	3334	3380	3345	3353	3333	3410	3396	3268	3244	3248	3207	3150	3195	3276	3117	3235	3254	3116	3135	3107	3057	3038	3143	3078	3133	3211	3213	3181	3149	3289	3203	3278	3327	3244	3346	3414	3292	3399	3334	3452	3364	3473	3417	3395
3351	3188	3148	3326	3344	3275	3277	3494	3526	3458	3453	3495	3388	3252	3325	3238	3112	3227	3157	3251	3331	3174	3164	3196	3205	3079	3171	3054	3113	3193	3245	3167	2987	3159	3244	3284	3301	3407	3430	3532	3386	3427	3267	3301	3504	3517	3423	3398	3390	3325
3197	3187	3030	3179	3359	3298	3299	3485	3436	3440	3454	3457	3449	3235	3123	3131	3206	3189	3172	3286	3188	3242	3149	3158	3095	3195	3139	3225	3160	3252	3184	3266	3020	3220	3241	3215	3334	3321	3410	3375	3284	3509	3213	3315	3405	3431	3473	3478	3422	3480
3217	3128	3039	3233	3261	3375	3442	3436	3390	3508	3400	3398	3338	3184	3106	3133	3116	3239	3375	3270	3272	3282	3173	3105	3174	3112	3204	3081	3125	3428	3071	3063	3173	3163	3151	3184	3291	3325	3361	3432	3383	3301	3441	3275	3464	3518	3606	3543	3470	3351
3154	3076	3077	3260	3230	3308	3223	3234	3431	3470	3247	3297	3270	3249	3232	3173	3206	3412	3260	3293	3337	3164	3152	3171	3118	3084	3106	3106	3157	3147	3029	3093	3059	3010	3168	3263	3389	3270	3356	3390	3341	3369	3499	3370	3340	3524	3503	3571	3413	3347
3187	2982	3094	3187	3242	3195	3302	3224	3180	3341	3217	3242	3258	3151	3252	3230	3343	3306	3172	3153	3239	3149	3075	3012	3042	3109	3126	3128	3219	3251	3133	3141	3152	3182	3222	3202	3218	3171	3198	3364	3380	3445	3381	3519	3454	3403	3405	3543	3490	3465
3276	3082	3035	3264	3239	3227	3096	3109	3269	3103	3163	3195	3294	3362	3320	3254	3373	3318	3236	3279	3220	3311	3202	3049	3283	3110	3088	3314	3068	3204	3156	3114	3043	3171	3056	3073	3182	3329	3246	3254	3397	3474	3499	3376	3407	3419	3423	3332	3447	3533
3370	3193	3152	3062	3197	3165	3170	3084	3087	3207	3117	3342	3321	3290	3341	3297	3190	3164	3127	3138	3101	3177	3304	3242	3156	3248	3144	3161	3199	3054	3104	3210	3176	3282	3198	3130	3151	3128	3337	3387	3487	3545	3523	3449	3478	3436	3391	3266	3497	3539
3310	3258	3151	3281	3241	3239	3129	3107	3155	3219	3230	3270	3378	3268	3363	3272	3247	3211	3145	3194	3175	3196	3175	3256	3363	3222	3132	3148	3175	3195	3037	3156	3151	3249	3172	3192	3211	3228	3267	3265	3354	3502	3475	3479	3485	3423	3303	3348	3384	3329
3306	3273	3194	3273	3203	3196	3134	3129	3298	3317	3280	3311	3259	3307	3259	3188	3211	3209	3224	3187	3238	3211	3315	3225	3304	3242	3261	3263	3104	3090	3071	3206	3058	3081	3132	3107	3219	3072	3117	3189	3304	3328	3464	3419	3395	3432	3273	3335	3356	3453
3229	3218	3207	3225	3279	3305	3161	3119	3271	3354	3353	3218	3222	3182	3180	3143	3062	3142	3114	3161	3268	3250	3277	3363	3307	3253	3118	3189	3139	3210	3218	3140	3026	3094	3224	3188	3148	3128	3102	3274	3323	3336	3424	3356	3312	3607	3403	3361	3461	3519
3323	3340	3281	3354	3352	3274	3253	3349	3346	3288	3288	3358	3225	3316	3184	3052	3191	3103	3137	3083	3270	3245	3334	3278	3305	3170	3242	3203	3222	3172	3155	3160	3240	3168	3108	3269	3165	3080	3287	3173	3228	3353	3363	3524	3455	3446	3526	3438	3482	3431
3271	3176	3241	3307	3265	3233	3235	3248	3381	3413	3334	3212	3286	3199	2991	3220	3225	3053	3147	3110	3208	3293	3228	3136	3187	3201	3154	3215	3252	3240	3354	3242	3134	3169	3105	3202	3179	3128	3145	3233	3219	3288	3460	3408	3499	3520	3567	3529	3440	3458
3405	3258	3088	3197	3203	3317	3343	3383	3337	3291	3338	3203	3132	3192	3119	3136	3208	3083	3221	3235	3157	3109	3172	3212	3201	3151	3313	3255	3243	3333	3254	3268	3253	3189	3313	3257	3219	3291	3280	3158	3332	3221	3281	3371	3472	3578	3475	3532	3513	3461
3364	3153	3160	3189	3269	3187	3282	3273	3384	3418	3202	3219	3270	3228	3256	3306	3130	3283	3134	3125	3127	3182	3118	3223	3198	3291	3253	3251	3280	3346	3330	3212	3249	3277	3334	3225	3288	3445	3239	3362	3255	3340	3331	3304	3472	3572	3551	3404	3390	3505
3426	3257	3148	3395	3386	3339	3303	3332	3166	3322	3253	3230	3243	3266	3250	3305	3223	3165	3234	3142	3129	3135	3280	3190	3215	3341	3376	3225	3309	3283	3291	3402	3326	3298	3223	3233	3288	3300	3430	3425	3200	3278	3289	3401	3328	3510	3577	3421	3581	3554
3402	3247	3283	3225	3300	3308	3260	3223	3346	3391	3199	3310	3291	3301	3266	3270	3256	3216	3258	3131	3124	3124	3141	3253	3401	3432	3363	3341	3466	3303	3390	3284	3300	3369	3267	3191	3240	3293	3309	3327	3303	3313	3289	3309	3378	3395	3491	3494	3406	3433
3467	3475	3190	3365	3238	3119	3298	3184	3178	3246	3364	3364	3239	3231	3167	3283	3327	3229	3134	3123	3181	3168	3211	3358	3235	3387	3433	3377	3275	3297	3367	3488	3485	3445	3288	3325	3323	3334	3342	3285	3350	3354	3234	3384	3345	3394	3241	3371	3304	3477
3477	3385	3224	3195	3371	3190	3270	3172	3302	3423	3295	3365	3313	3293	3203	3209	3228	3230	3278	3212	3234	3251	3232	3247	3292	3323	3287	3249	3425	3300	3406	3467	3459	3417	3396	3378	3348	3271	3265	3248	3311	3338	3304	3276	3280	3322	3442	3403	3439	3391
3576	3367	3305	3188	3102	3137	3200	3255	3207	3309	3360	3263	3292	3338	3313	3174	3122	3248	3159	3252	3086	3213	3216	3221	3180	3303	3185	3157	3280	3335	3336	3474	3628	3360	3418	3349	3297	3249	3297	3302	3386	3348	3298	3372	3187	3241	3313	3359	3273	3423
3486	3343	3178	3194	3321	3217	3228	3357	3265	3329	3372	3390	3271	3223	3263	3301	3391	3250	3277	3150	3281	3175	3166	3176	3237	3250	3291	3280	3334	3299	3459	3523	3555	3562	3507	3414	3347	3250	3386	3408	3338	3315	3315	3239	3258	3328	3372	3339	3239	3388
3319	3159	3197	3205	3310	3261	3169	3237	3235	3315	3267	3323	3290	3212	3255	3376	3370	3291	3298	3248	3223	3129	3132	3119	3200	3198	3297	3369	3337	3404	3362	3463	3677	3645	3526	3405	3293	3441	3430	3507	3376	3353	3400	3260	3271	3338	3342	3258	3273	3400
3388	3305	3254	3304	3283	3343	3236	3253	3445	3225	3346	3324	3315	3359	3429	3495	3409	3308	3267	3337	3094	3231	3109	3152	3128	3154	3342	3391	3218	3242	3444	3510	3495	3657	3588	3523	3501	3437	3432	3333	3394	3273	3390	3507	3304	3375	3387	3253	3394	3262
3349	3177	3321	3389	3449	3372	3239	3272	3320	3401	3296	3196	3358	3317	3259	3425	3351	3454	3442	3307	3274	3096	3027	3191	3168	3230	3213	3416	3268	3317	3420	3373	3451	3568	3617	3602	3548	3446	3278	3443	3217	3486	3498	3281	3406	3291	3352	3297	3361	3332
3341	3303	3254	3355	3315	3303	3240	3197	3247	3219	3319	3267	3159	3248	3393	3336	3467	3463	3408	3306	3275	3325	3105	3197	3219	3185	3298	3237	3297	3374	3255	3361	3283	3535	3549	3547	3566	3478	3321	3495	3492	3365	3400	3351	3320	3323	3370	3321	3256	3361
3331	3373	3122	3366	3237	3321	3264	3344	3300	3281	3264	3191	3203	3240	3318	3375	3355	3342	3317	3336	3296	3306	3315	3127	3143	3224	3243	3349	3372	3264	3322	3356	3451	3449	3542	3579	3498	3487	3433	3507	3670	3497	3345	3463	3349	3420	3319	3407	3258	3382
3337	3300	3196	3333	3355	3207	3301	3301	3388	3275	3295	3190	3287	3387	3390	3259	3323	3365	3387	3346	3295	3214	3179	3288	3253	3225	3382	3183	3330	3269	3161	3336	3339	3427	3493	3508	3531	3530	3555	3604	3570	3533	3496	3559	3267	3415	3425	3383	3500	3335
3322	3184	3163	3372	3312	3176	3201	3445	3262	3255	3326	3245	3199	3289	3326	3397	3363	3404	3494	3485	3416	3325	3348	3228	3223	3173	3295	3180	3255	3312	3291	3413	3348	3383	3552	3572	3535	3598	3567	3427	3628	3515	3533	3511	3524	3487	3459	3372	3491	3400
3261	3097	3115	3177	3231	3233	3384	3257	3334	3322	3319	3216	3177	3273	3171	3233	3274	3286	3335	3485	3472	3399	3276	3258	3248	3231	3359	3283	3342	3341	3391	3342	3282	3428	3494	3551	3653	3594	3547	3581	3626	3494	3586	3444	3453	3469	3445	3343	3449	3331
3240	2973	3184	3118	3198	3188	3346	3401	3346	3374	3281	3326	3282	3274	3171	3408	3293	3329	3457	3428	3434	3435	3302	3320	3192	3294	3252	3243	3346	3343	3280	3346	3460	3464	3490	3570	3683	3557	3609	3704	3549	3620	3431	3543	3455	3416	3355	3459	3474	3416
3207	3189	3151	3174	3118	3216	3360	3296	3349	3431	3415	3299	3332	3305	3293	3373	3350	3309	3502	3320	3498	3438	3445	3312	3330	3386	3297	3352	3387	3396	3348	3308	3470	3397	3383	3548	3508	3577	3730	3581	3522	3485	3567	3564	3445	3427	3339	3516	3426	3430
3243	3057	3079	3105	3128	3237	3259	3289	3341	3444	3439	3387	3403	3355	3428	3464	3252	3284	3384	3352	3489	3393	3422	3570	3392	3289	3257	3379	3395	3316	3277	3369	3358	3406	3606	3420	3706	3634	3459	3515	3619	3600	3597	3477	3450	3409	3259	3351	3546	3454
3271	3092	3018	3276	3246	3259	3254	3408	3389	3310	3382	3431	3290	3325	3446	3323	3451	3263	3282	3391	3443	3537	3616	3407	3470	3291	3276	3413	3353	3335	3390	3355	3361	3578	3555	3422	3643	3554	3459	3461	3547	3484	3587	3403	3345	3256	3440	3333	3573	3466
3250	3133	3137	3192	3099	3058	3254	3231	3235	3305	3331	3439	3312	3400	3368	3390	3350	3342	3287	3366	3396	3447	3606	3558	3473	3501	3435	3334	3391	3394	3498	3413	3404	3426	3430	3479	3550	3519	3460	3530	3452	3475	3330	3421	3330	3343	3572	3393	3331	3452
3420	3169	3090	3198	3081	3201	3107	3163	3344	3291	3343	3434	3381	3481	3428	3433	3359	3240	3374	3447	3497	3596	3487	3480	3244	3453	3426	3359	3442	3398	3366	3456	3382	3421	3567	3484	3526	3518	3535	3558	3474	3518	3466	3500	3338	3349	3392	3305	3391	3420
3277	3089	3244	3119	3022	3116	3141	3149	3221	3292	3387	3466	3449	3441	3519	3401	3564	3482	3360	3500	3430	3530	3478	3464	3485	3466	3406	3282	3399	3488	3428	3572	3379	3469	3559	3527	3563	3587	3608	3518	3580	3509	3490	3389	3390	3238	3372	3271	3390	3419
3327	3168	3103	3171	3129	3034	3172	3215	3185	3276	3379	3372	3355	3435	3529	3467	3430	3548	3378	3388	3433	3530	3528	3511	3449	3353	3460	3454	3502	3585	3507	3389	3395	3373	3445	3422	3586	3587	3519	3497	3540	3456	3458	3393	3382	3292	3325	3285	3401	3490
3253	3209	3184	3162	3231	3101	3128	3156	3194	3198	3254	3389	3327	3377	3396	3544	3505	3394	3405	3460	3321	3503	3451	3609	3523	3495	3453	3426	3506	3522	3610	3486	3355	3315	3416	3529	3656	3623	3513	3451	3542	3514	3420	3477	3425	3280	3369	3302	3293	3375
3289	3184	3268	3210	3143	3114	3134	3120	3260	3256	3230	3346	3340	3483	3523	3584	3472	3589	3494	3387	3554	3434	3417	3500	3512	3488	3451	3479	3388	3549	3434	3385	3462	3362	3438	3451	3484	3528	3498	3451	3377	3397	3327	3406	3392	3307	3369	3410	3353	3452
3476	3299	3305	3358	3333	3168	3017	3116	3332	3146	3360	3309	3406	3507	3554	3465	3597	3442	3475	3400	3474	3458	3506	3502	3489	3548	3418	3369	3414	3570	3406	3447	3513	3409	3344	3444	3526	3403	3458	3456	3378	3346	3355	3335	3381	3366	3443	3239	3288	3475
3406	3403	3419	3397	3409	3266	3142	3111	3224	3237	3210	3329	3371	3608	3602	3570	3518	3485	3535	3366	3383	3485	3614	3562	3495	3469	3557	3445	3427	3583	3518	3455	3567	3510	3517	3460	3499	3541	3473	3531	3579	3489	3443	3375	3391	3404	3312	3375	3367	3391
3392	3371	3335	3415	3173	3255	3269	3208	3173	3250	3315	3395	3464	3470	3470	3609	3709	3522	3466	3470	3505	3448	3514	3556	3519	3526	3484	3347	3513	3639	3426	3691	3531	3508	3524	3477	3430	3519	3554	3553	3337	3454	3457	3329	3379	3454	3263	3269	3348	3399
3355	3279	3301	3492	3346	3357	3422	3297	3413	3320	3335	3386	3307	3395	3508	3502	3564	3584	3586	3479	3552	3517	3391	3596	3479	3611	3521	3514	3526	3516	3488	3604	3504	3454	3614	3647	3495	3571	3449	3520	3454	3433	3458	3449	3317	3496	3355	3398	3343	3328
3456	3391	3330	3437	3437	3449	3527	3327	3381	3327	3361	3293	3291	3377	3483	3497	3660	3730	3533	3671	3653	3561	3460	3478	3433	3521	3503	3481	3336	3436	3564	3493	3428	3498	3464	3562	3405	3520	3482	3528	3434	3410	3499	3329	3379	3438	3448	3478	3297	3333
3384	3284	3423	3572	3472	3544	3355	3561	3335	3270	3314	3251	3274	3439	3490	3615	3503	3622	3546	3645	3575	3621	3507	3573	3571	3426	3578	3505	3412	3424	3522	3451	3488	3491	3445	3493	3635	3518	3532	3519	3500	3389	3393	3480	3418	3438	3614	3405	3385	3424
3493	3397	3291	3491	3580	3583	3602	3486	3454	3410	3274	3271	3374	3331	3484	3525	3608	3677	3597	3717	3564	3481	3523	3609	3544	3524	3503	3410	3452	3449	3483	3503	3522	3474	3443	3490	3445	3420	3636	3439	3524	3470	3394	3487	3555	3658	3426	3559	3453	3518
3456	3323	3288	3433	3510	3545	3579	3593	3548	3459	3211	3354	3269	3382	3393	3362	3495	3587	3650	3631	3644	3647	3660	3579	3495	3535	3514	3260	3535	3420	3467	3469	3475	3378	3338	3444	3567	3485	3583	3587	3475	3529	3605	3528	3639	3575	3605	3559	3432	3438
3482	3427	3413	3528	3559	3504	3497	3624	3390	3440	3336	3440	3353	3365	3366	3373	3558	3408	3639	3634	3663	3694	3715	3594	3566	3392	3445	3461	3406	3476	3355	3454	3409	3453	3461	3398	3572	3693	3558	3645	3491	3641	3453	3438	3468	3575	3513	3616	3581	3493
3400	3403	3417	3508	3536	3527	3631	3609	3511	3401	3383	3352	3415	3314	3447	3369	3573	3643	3502	3637	3557	3591	3565	3572	3497	3574	3394	3399	3422	3430	3442	3538	3424	3384	3402	3376	3285	3425	3697	3424	3545	3365	3475	3507	3547	3607	3772	3595	3621	3523
3540	3357	3429	3446	3541	3521	3540	3501	3614	3601	3379	3414	3429	3433	3345	3417	3506	3459	3584	3614	3504	3518	3671	3620	3462	3426	3367	3476	3462	3482	3308	3420	3477	3359	3368	3368	3512	3567	3538	3658	3518	3575	3489	3468	3535	3691	3753	3585	3761	3564
3516	3502	3374	3437	3509	3441	3577	3518	3490	3488	3571	3421	3304	3423	3468	3296	3536	3490	3502	3553	3702	3569	3556	3451	3615	3462	3530	3520	3418	3494	3334	3275	3477	3449	3431	3429	3503	3523	3645	3672	3599	3460	3503	3519	3626	3733	3645	3674	3717	3560
3545	3378	3453	3433	3452	3436	3587	3526	3585	3466	3540	3450	3302	3389	3449	3360	3411	3438	3603	3508	3456	3445	3640	3680	3645	3500	3389	3357	3497	3507	3359	3394	3450	3355	3318	3335	3500	3430	3596	3600	3568	3604	3535	3578	3774	3617	3683	3779	3749	3674
3400	3403	3335	3509	3348	3480	3556	3499	3444	3550	3443	3525	3365	3384	3572	3462	3466	3467	3387	3595	3646	3572	3524	3660	3590	3461	3384	3425	3386	3449	3368	3448	3501	3409	3516	3328	3539	3447	3572	3540	3640	3566	3634	3617	3651	3537	3767	3778	3672	3674
3455	3317	3326	3393	3367	3392	3489	3461	3460	3470	3422	3449	3430	3495	3509	3358	3435	3415	3443	3566	3551	3517	3445	3589	3427	3457	3393	3332	3362	3361	3300	3448	3470	3418	3430	3378	3485	3466	3512	3679	3740	3677	3665	3469	3576	3700	3575	3796	3762	3705
3557	3325	3379	3435	3419	3426	3475	3589	3408	3418	3452	3511	3338	3487	3500	3524	3501	3454	3483	3481	3544	3448	3421	3546	3478	3450	3504	3411	3355	3487	3216	3479	3473	3500	3409	3332	3355	3534	3605	3558	3597	3581	3554	3593	3510	3681	3636	3712	3696	3645
3455	3335	3281	3404	3416	3346	3471	3484	3406	3468	3395	3503	3596	3516	3440	3454	3510	3452	3494	3452	3556	3446	3425	3532	3452	3425	3393	3399	3292	3486	3387	3558	3372	3522	3404	3465	3575	3549	3584	3696	3606	3626	3502	3600	3582	3619	3693	3583	3696	3517
3422	3288	3237	3224	3309	3351	3444	3417	3379	3490	3413	3495	3650	3537	3534	3370	3527	3579	3406	3415	3505	3455	3478	3553	3530	3471	3440	3479	3336	3493	3341	3412	3488	3484	3593	3541	3645	3595	3468	3582	3620	3701	3579	3632	3629	3645	3537	3567	3538	3648
3402	3337	3265	3340	3327	3387	3381	3431	3545	3535	3454	3388	3467	3482	3557	3468	3674	3520	3434	3491	3462	3518	3490	3552	3561	3396	3395	3414	3362	3330	3458	3417	3465	3596	3517	3545	3609	3520	3678	3771	3667	3715	3642	3619	3646	3655	3662	3624	3587	3625
3349	3345	3218	3284	3412	3504	3440	3456	3549	3438	3396	3496	3427	3585	3557	3482	3624	3499	3503	3561	3513	3457	3538	3594	3515	3366	3439	3368	3512	3276	3549	3445	3430	3506	3509	3558	3769	3581	3586	3608	3817	3733	3695	3601	3628	3682	3592	3616	3495	3595
3467	3361	3278	3315	3362	3335	3417	3588	3461	3344	3463	3483	3302	3644	3530	3581	3568	3550	3592	3628	3569	3496	3541	3676	3687	3642	3483	3435	3543	3459	3326	3449	3413	3551	3578	3643	3651	3652	3640	3673	3742	3699	3655	3641	3602	3702	3580	3552	3497	3639
3405	3206	3304	3325	3409	3404	3393	3450	3511	3410	3451	3547	3621	3546	3660	3664	3566	3597	3574	3543	3452	3606	3625	3545	3652	3634	3571	3547	3486	3462	3387	3424	3593	3581	3494	3601	3659	3602	3640	3598	3639	3839	3624	3721	3583	3505	3523	3546	3559	3572
3413	3426	3264	3297	3388	3430	3523	3549	3473	3443	3468	3479	3622	3707	3626	3779	3558	3614	3645	3555	3571	3632	3588	3560	3677	3632	3596	3489	3557	3400	3398	3388	3534	3583	3676	3505	3646	3652	3704	3838	3786	3760	3597	3735	3616	3608	3595	3506	3681	3512
3396	3321	3189	3321	3428	3505	3524	3408	3609	3601	3697	3491	3644	3801	3712	3721	3760	3714	3622	3540	3572	3548	3760	3602	3684	3761	3786	3650	3736	3593	3616	3471	3549	3599	3543	3713	3556	3728	3673	3850	3708	3687	3784	3692	3589	3614	3591	3546	3578	3666
3362	3287	3333	3379	3334	3427	3534	3419	3635	3551	3662	3634	3700	3832	3683	3805	3719	3665	3514	3582	3637	3605	3726	3600	3643	3805	3833	3694	3775	3727	3524	3434	3631	3554	3755	3715	3570	3771	3733	3644	3622	3650	3638	3589	3630	3498	3729	3578	3668	3688
3523	3352	3317	3476	3256	3405	3427	3514	3589	3485	3512	3595	3698	3788	3889	3893	3693	3685	3631	3691	3636	3573	3697	3720	3681	3651	3748	3780	3801	3692	3605	3653	3541	3618	3615	3521	3585	3647	3587	3617	3618	3623	3599	3628	3656	3612	3566	3486	3548	3707
3384	3312	3273	3402	3434	3358	3512	3511	3528	3588	3623	3743	3688	3737	4008	3864	3824	3731	3810	3642	3596	3650	3659	3744	3747	3669	3785	3708	3715	3816	3685	3532	3567	3596	3616	3635	3625	3634	3647	3636	3644	3647	3656	3622	3599	3638	3397	3587	3616	3690
3327	3399	3352	3381	3514	3579	3587	3457	3700	3514	3652	3722	3848	3914	3918	3993	3734	3723	3842	3674	3631	3550	3516	3535	3709	3649	3712	3748	3564	3690	3623	3685	3570	3574	3514	3607	3655	3631	3697	3535	3545	3676	3581	3636	3548	3590	3539	3647	3562	3606
3404	3328	3295	3493	3354	3529	3489	3518	3563	3611	3537	3725	3638	3857	3910	3747	3784	3833	3733	3641	3634	3624	3638	3544	3684	3781	3636	3660	3710	3685	3552	3597	3610	3635	3645	3727	3649	3615	3643	3565	3620	3504	3662	3644	3551	3492	3468	3561	3581	3656
3403	3204	3309	3367	3360	3418	3511	3506	3501	3607	3451	3662	3837	3822	3980	3943	3836	3829	3629	3629	3647	3573	3558	3572	3634	3602	3597	3601	3748	3551	3666	3614	3561	3591	3627	3576	3562	3563	3640	3593	3558	3603	3601	3607	3540	3582	3453	3583	3544	3486
3387	3347	3245	3362	3370	3449	3471	3453	3489	3602	3564	3642	3760	3844	3805	3893	3837	3752	3599	3681	3636	3603	3633	3586	3608	3492	3579	3564	3476	3631	3505	3443	3551	3587	3688	3672	3609	3661	3669	3745	3617	3625	3640	3583	3530	3633	3611	3599	3483	3552
3381	3304	3280	3359	3391	3473	3481	3444	3472	3500	3462	3694	3635	3850	3749	3862	3713	3741	3585	3606	3485	3564	3529	3534	3609	3476	3426	3489	3556	3579	3566	3466	3521	3695	3637	3718	3621	3619	3796	3538	3565	3590	3592	3674	3536	3656	3493	3587	3434	3640
3376	3330	3174	3431	3505	3553	3345	3355	3349	3479	3520	3620	3882	3618	3681	3752	3634	3656	3536	3556	3639	3620	3515	3425	3455	3454	3582	3560	3588	3450	3540	3421	3493	3625	3587	3588	3575	3648	3688	3563	3702	3748	3582	3621	3652	3641	3669	3609	3492	3493
3304	3264	3246	3538	3443	3419	3418	3438	3383	3400	3494	3598	3608	3636	3685	3671	3543	3556	3440	3423	3540	3674	3419	3382	3469	3544	3602	3497	3413	3637	3534	3601	3541	3581	3666	3579	3469	3572	3618	3663	3708	3663	3641	3625	3592	3668	3605	3528	3456	3650
3341	3242	3236	3349	3389	3468	3326	3367	3356	3479	3394	3576	3588	3562	3671	3441	3576	3541	3412	3372	3449	3383	3490	3444	3344	3575	3550	3493	3403	3555	3448	3522	3452	3572	3540	3625	3581	3537	3630	3630	3608	3583	3568	3628	3705	3571	3589	3491	3509	3468
3452	3337	3291	3369	3341	3499	3470	3471	3356	3386	3378	3450	3641	3572	3543	3520	3498	3576	3528	3326	3432	3259	3328	3434	3327	3326	3493	3554	3574	3454	3589	3468	3370	3597	3717	3529	3532	3645	3542	3449	3563	3689	3611	3634	3499	3592	3574	3504	3442	3593
3345	3351	3323	3354	3345	3488	3375	3442	3417	3330	3379	3391	3481	3475	3532	3566	3501	3540	3445	3372	3378	3323	3301	3298	3316	3384	3482	3554	3532	3549	3570	3472	3587	3430	3597	3451	3574	3557	3626	3542	3578	3498	3429	3530	3516	3544	3549	3574	3495	3664
3243	3371	3321	3433	3397	3542	3492	3452	3337	3271	3357	3421	3518	3551	3667	3604	3487	3618	3440	3519	3354	3434	3236	3344	3326	3388	3570	3456	3558	3454	3625	3588	3402	3572	3628	3577	3605	3563	3469	3557	3465	3403	3477	3501	3584	3462	3472	3604	3467	3546
3570	3279	3400	3478	3473	3595	3510	3563	3317	3433	3418	3567	3462	3546	3548	3504	3555	3383	3395	3410	3302	3295	3380	3183	3412	3511	3402	3586	3540	3505	3575	3447	3550	3516	3479	3685	3623	3515	3503	3472	3404	3470	3485	3384	3386	3451	3548	3482	3522	3550
3505	3362	3545	3575	3598	3606	3567	3558	3513	3405	3515	3588	3594	3583	3750	3625	3621	3508	3534	3449	3400	3259	3390	3260	3330	3417	3544	3622	3463	3532	3584	3670	3610	3597	3611	3637	3597	3668	3545	3644	3407	3430	3491	3460	3464	3582	3560	3442	3489	3486
3485	3311	3520	3595	3635	3714	3585	3538	3528	3546	3547	3706	3575	3539	3599	3652	3657	3503	3555	3536	3477	3432	3312	3332	3402	3334	3532	3560	3675	3647	3618	3733	3641	3701	3696	3616	3557	3667	3461	3392	3352	3467	3472	3551	3535	3570	3569	3558	3565	3592
3411	3491	3600	3684	3655	3668	3741	3755	3567	3545	3518	3664	3639	3535	3736	3680	3547	3526	3585	3481	3557	3369	3306	3267	3457	3535	3527	3549	3639	3528	3614	3615	3570	3639	3677	3590	3563	3456	3463	3426	3395	3494	3543	3610	3622	3511	3504	3500	3638	3539
3580	3662	3496	3689	3691	3721	3739	3617	3616	3591	3571	3622	3648	3677	3644	3689	3595	3663	3502	3566	3471	3446	3455	3257	3464	3484	3642	3589	3593	3601	3747	3584	3618	3452	3568	3538	3597	3460	3544	3469	3404	3446	3525	3649	3623	3674	3639	3647	3754	3757
3533	3435	3582	3601	3667	3775	3587	3654	3637	3647	3679	3666	3669	3599	3525	3709	3617	3632	3663	3696	3553	3476	3387	3363	3472	3552	3659	3486	3650	3493	3522	3582	3576	3501	3517	3465	3582	3484	3422	3504	3561	3497	3535	3714	3669	3672	3704	3776	3692	3727
3593	3493	3566	3504	3693	3620	3588	3563	3573	3673	3576	3588	3576	3607	3497	3638	3622	3574	3653	3530	3559	3482	3423	3258	3539	3562	3484	3658	3652	3635	3644	3647	3605	3491	3482	3496	3483	3526	3408	3522	3590	3455	3626	3745	3697	3929	3840	3857	3750	3830
3549	3532	3471	3652	3661	3575	3640	3562	3491	3635	3636	3503	3599	3577	3622	3546	3539	3609	3608	3603	3535	3416	3479	3404	3476	3584	3590	3756	3656	3655	3561	3526	3670	3571	3332	3486	3527	3572	3451	3577	3502	3626	3545	3709	3728	3783	3704	3787	3810	3730
3367	3478	3510	3502	3555	3446	3673	3480	3483	3512	3599	3596	3620	3572	3478	3447	3497	3472	3509	3568	3573	3489	3436	3488	3494	3416	3733	3592	3744	3576	3665	3592	3471	3527	3555	3528	3722	3645	3618	3596	3530	3503	3732	3702	3820	3808	3806	3793	3727	3663
3429	3263	3467	3407	3435	3419	3438	3489	3545	3637	3674	3481	3632	3592	3577	3432	3518	3688	3590	3651	3503	3397	3503	3432	3589	3704	3678	3622	3682	3612	3515	3544	3612	3509	3576	3604	3685	3657	3619	3484	3588	3618	3689	3589	3667	3862	3622	3690	3704	3731
3525	3410	3511	3377	3452	3315	3305	3384	3460	3464	3488	3548	3491	3489	3508	3453	3462	3555	3557	3526	3435	3540	3542	3489	3515	3598	3617	3628	3690	3667	3769	3694	3636	3575	3635	3548	3621	3582	3574	3678	3662	3760	3738	3817	3632	3706	3571	3702	3580	3529
3502	3423	3390	3439	3366	3395	3310	3356	3310	3417	3531	3415	3466	3434	3493	3468	3503	3528	3548	3600	3518	3444	3468	3559	3494	3484	3656	3547	3578	3682	3634	3664	3519	3522	3553	3609	3649	3660	3620	3628	3809	3619	3826	3700	3624	3613	3774	3543	3541	3459
3535	3350	3358	3316	3272	3348	3252	3338	3498	3583	3513	3444	3378	3421	3383	3392	3453	3473	3441	3615	3523	3568	3552	3480	3566	3472	3579	3696	3647	3714	3670	3524	3677	3661	3563	3603	3645	3516	3506	3643	3735	3659	3733	3693	3544	3634	3625	3479	3538	3415
3544	3419	3320	3324	3427	3323	3297	3348	3566	3506	3550	3440	3476	3574	3468	3522	3451	3520	3606	3592	3577	3484	3476	3483	3568	3675	3486	3573	3502	3551	3575	3548	3542	3582	3617	3491	3562	3552	3614	3663	3656	3700	3682	3580	3424	3561	3493	3503	3370	3387
3529	3468	3435	3406	3383	3333	3369	3382	3394	3486	3474	3501	3475	3408	3430	3400	3532	3636	3685	3549	3558	3511	3455	3497	3617	3591	3565	3614	3574	3466	3551	3466	3500	3555	3523	3515	3497	3524	3595	3632	3676	3614	3579	3585	3710	3565	3470	3454	3509	3391
3519	3474	3375	3389	3406	3435	3334	3460	3522	3521	3498	3469	3433	3413	3420	3457	3585	3551	3618	3553	3549	3453	3469	3476	3649	3616	3599	3537	3548	3459	3551	3545	3387	3476	3337	3355	3430	3562	3495	3620	3661	3522	3550	3482	3554	3597	3691	3463	3663	3539
3440	3460	3435	3467	3435	3373	3444	3296	3508	3597	3456	3374	3530	3484	3482	3641	3499	3613	3479	3552	3441	3443	3419	3426	3567	3588	3663	3416	3531	3483	3468	3379	3517	3408	3341	3354	3377	3455	3564	3516	3495	3505	3473	3490	3504	3604	3454	3600	3445	3526
3401	3336	3332	3517	3546	3423	3498	3390	3514	3471	3538	3425	3427	3570	3578	3681	3502	3664	3621	3509	3418	3436	3429	3470	3511	3587	3510	3473	3464	3437	3411	3415	3419	3371	3397	3415	3395	3532	3562	3523	3478	3413	3496	3465	3386	3584	3562	3516	3549	3551
3408	3401	3452	3421	3459	3464	3516	3514	3540	3612	3701	3697	3586	3649	3599	3624	3576	3597	3537	3480	3366	3368	3432	3581	3514	3630	3566	3362	3409	3394	3455	3386	3460	3432	3383	3354	3475	3316	3609	3536	3456	3635	3497	3497	3558	3581	3510	3579	3456	3545
3440	3337	3475	3495	3494	3539	3459	3500	3568	3589	3597	3527	3613	3601	3649	3716	3612	3661	3609	3444	3383	3453	3411	3494	3392	3503	3384	3402	3409	3321	3386	3411	3393	3339	3298	3453	3479	3506	3569	3626	3587	3625	3597	3530	3436	3475	3596	3428	3512	3504
3364	3328	3544	3477	3490	3506	3529	3397	3545	3687	3531	3597	3528	3584	3636	3740	3747	3747	3563	3504	3445	3330	3296	3429	3451	3429	3357	3359	3368	3409	3360	3481	3415	3378	3354	3515	3594	3536	3624	3592	3642	3646	3524	3559	3406	3495	3460	3555	3479	3567
3369	3361	3432	3513	3463	3528	3603	3523	3524	3695	3521	3564	3563	3467	3731	3721	3680	3700	3649	3538	3470	3464	3429	3389	3449	3488	3401	3525	3378	3397	3368	3437	3537	3546	3496	3433	3571	3662	3690	3569	3617	3471	3561	3568	3490	3476	3551	3515	3494	3460
3242	3358	3372	3288	3508	3534	3583	3591	3484	3612	3574	3512	3612	3609	3664	3720	3663	3648	3552	3621	3526	3370	3439	3322	3402	3390	3472	3477	3489	3475	3441	3498	3381	3527	3554	3536	3529	3724	3599	3683	3608	3706	3447	3597	3451	3549	3496	3426	3520	3536
3440	3344	3327	3394	3466	3557	3453	3440	3536	3516	3529	3590	3606	3475	3655	3735	3640	3732	3561	3609	3446	3437	3467	3518	3454	3322	3483	3418	3620	3595	3476	3640	3524	3457	3559	3632	3695	3508	3771	3561	3708	3458	3480	3675	3500	3437	3489	3507	3614	3590
3378	3394	3428	3516	3464	3525	3538	3526	3557	3576	3429	3441	3586	3671	3678	3737	3639	3634	3450	3612	3344	3483	3425	3437	3466	3590	3613	3545	3512	3571	3745	3680	3635	3540	3479	3537	3624	3580	3568	3634	3484	3437	3501	3532	3538	3597	3565	3489	3525	3630
3379	3412	3397	3502	3554	3602	3486	3487	3466	3525	3585	3497	3492	3550	3706	3593	3669	3564	3493	3381	3583	3558	3467	3536	3492	3575	3665	3513	3528	3636	3729	3581	3519	3489	3529	3615	3593	3659	3512	3481	3452	3536	3352	3478	3434	3500	3557	3608	3574	3462
3506	3388	3383	3525	3467	3551	3669	3560	3448	3595	3417	3514	3518	3602	3569	3439	3553	3492	3364	3489	3419	3482	3479	3469	3471	3573	3490	3616	3579	3586	3712	3534	3389	3535	3523	3382	3502	3479	3350	3498	3354	3412	3309	3391	3388	3432	3523	3447	3537	3575
3518	3394	3430	3549	3616	3504	3548	3457	3547	3404	3555	3527	3593	3635	3506	3531	3506	3489	3562	3448	3397	3409	3416	3494	3587	3490	3458	3650	3641	3662	3585	3558	3564	3589	3490	3393	3365	3371	3487	3394	3448	3340	3372	3480	3508	3460	3504	3479	3534	3438
3481	3477	3472	3547	3550	3521	3525	3537	3471	3515	3565	3509	3500	3721	3591	3527	3594	3445	3365	3361	3471	3324	3576	3491	3447	3513	3523	3513	3562	3471	3569	3421	3452	3428	3484	3490	3320	3435	3443	3419	3395	3390	3516	3481	3441	3447	3509	3543	3459	3486
3465	3352	3464	3523	3523	3569	3453	3378	3368	3578	3545	3437	3474	3401	3441	3520	3351	3417	3426	3316	3403	3482	3341	3538	3544	3475	3558	3571	3583	3510	3476	3387	3393	3472	3509	3343	3385	3462	3470	3360	3383	3350	3468	3495	3431	3546	3491	3465	3420	3421
3490	3350	3375	3532	3593	3601	3491	3492	3521	3462	3386	3493	3469	3448	3507	3389	3465	3309	3402	3377	3357	3381	3406	3391	3441	3489	3500	3512	3456	3507	3462	3410	3397	3341	3422	3402	3316	3424	3291	3434	3582	3546	3391	3588	3605	3538	3456	3403	3489	3622
3479	3363	3463	3610	3371	3521	3472	3387	3377	3387	3386	3457	3462	3547	3527	3522	3290	3416	3380	3364	3426	3419	3464	3455	3613	3611	3576	3579	3556	3432	3559	3328	3393	3409	3270	3310	3449	3497	3388	3421	3381	3443	3540	3488	3488	3494	3547	3397	3600	3494
3385	3409	3290	3467	3372	3403	3382	3455	3495	3556	3411	3376	3577	3520	3393	3504	3440	3553	3457	3383	3481	3443	3447	3445	3548	3482	3495	3506	3416	3443	3320	3293	3397	3310	3377	3336	3509	3451	3459	3448	3413	3506	3538	3558	3513	3401	3423	3508	3475	3475
3433	3489	3435	3403	3382	3492	3466	3513	3471	3542	3547	3372	3436	3513	3670	3540	3609	3536	3567	3538	3474	3482	3571	3486	3528	3581	3656	3597	3487	3431	3408	3275	3492	3523	3428	3635	3535	3463	3426	3459	3526	3397	3588	3549	3423	3393	3446	3363	3567	3526
3450	3441	3350	3467	3364	3433	3549	3437	3402	3475	3546	3553	3596	3555	3534	3598	3595	3521	3728	3508	3671	3619	3545	3612	3624	3656	3746	3655	3608	3495	3511	3513	3475	3464	3594	3549	3567	3385	3567	3473	3545	3525	3504	3596	3418	3503	3528	3386	3450	3450
3491	3493	3383	3482	3485	3368	3411	3432	3351	3516	3533	3564	3654	3519	3557	3668	3565	3752	3534	3725	3437	3649	3592	3573	3585	3647	3575	3644	3409	3319	3467	3518	3447	3530	3562	3469	3647	3515	3492	3512	3461	3576	3465	3488	3570	3380	3411	3493	3348	3482
3450	3307	3398	3440	3419	3549	3354	3464	3390	3380	3525	3596	3554	3595	3655	3679	3582	3669	3753	3617	3465	3647	3587	3622	3603	3575	3644	3566	3546	3355	3430	3553	3563	3650	3646	3562	3628	3568	3473	3397	3345	3525	3395	3387	3433	3326	3355	3400	3546	3377
3454	3416	3321	3400	3334	3387	3368	3313	3539	3357	3485	3537	3495	3563	3595	3622	3541	3671	3603	3486	3594	3532	3584	3645	3504	3675	3594	3475	3356	3467	3515	3456	3599	3661	3487	3527	3649	3419	3406	3425	3401	3517	3540	3544	3549	3358	3353	3276	3381	3509
3491	3355	3509	3481	3446	3378	3420	3388	3480	3351	3381	3399	3551	3477	3443	3501	3466	3418	3624	3618	3533	3541	3476	3489	3562	3490	3491	3410	3333	3476	3477	3629	3428	3638	3659	3668	3511	3466	3519	3556	3517	3476	3546	3432	3574	3494	3473	3394	3444	3288
3653	3399	3426	3456	3417	3458	3242	3420	3513	3498	3380	3370	3481	3470	3475	3518	3517	3557	3531	3458	3502	3304	3447	3440	3493	3536	3338	3502	3406	3423	3472	3512	3546	3599	3658	3454	3493	3555	3434	3373	3442	3375	3365	3448	3523	3510	3502	3481	3323	3410
3544	3561	3346	3640	3429	3406	3491	3394	3388	3499	3428	3343	3371	3446	3504	3456	3490	3525	3490	3468	3515	3256	3366	3441	3422	3468	3486	3418	3508	3473	3462	3572	3584	3547	3533	3414	3435	3433	3349	3321	3393	3407	3434	3461	3341	3515	3543	3300	3331	3389
3705	3456	3465	3572	3535	3410	3421	3447	3478	3497	3396	3395	3430	3448	3397	3408	3435	3408	3304	3246	3387	3456	3371	3359	3354	3488	3330	3434	3434	3488	3402	3500	3610	3524	3552	3511	3489	3440	3371	3335	3271	3400	3420	3442	3357	3444	3287	3259	3525	3486
3510	3528	3533	3476	3458	3392	3421	3377	3492	3432	3432	3429	3365	3326	3282	3372	3446	3465	3449	3352	3504	3413	3593	3491	3538	3367	3597	3473	3557	3494	3526	3712	3575	3674	3536	3547	3461	3484	3447	3392	3339	3501	3362	3498	3426	3526	3531	3518	3424	3498
3576	3539	3558	3529	3612	3394	3390	3324	3404	3459	3335	3343	3403	3201	3391	3466	3459	3529	3444	3490	3404	3465	3627	3498	3478	3400	3423	3532	3526	3426	3615	3571	3543	3599	3506	3462	3505	3445	3443	3476	3405	3357	3414	3412	3466	3529	3538	3577	3559	3532
3701	3513	3570	3453	3498	3542	3339	3498	3509	3464	3482	3524	3384	3381	3468	3460	3439	3507	3471	3478	3518	3656	3517	3536	3533	3532	3536	3487	3456	3546	3620	3466	3580	3568	3539	3491	3531	3512	3406	3373	3471	3428	3502	3522	3475	3604	3536	3562	3512	3463
3491	3475	3539	3418	3475	3483	3510	3388	3438	3395	3365	3471	3393	3462	3458	3479	3455	3409	3482	3477	3570	3671	3796	3604	3498	3578	3418	3582	3519	3530	3498	3575	3535	3485	3483	3447	3462	3437	3479	3506	3487	3419	3581	3499	3580	3540	3470	3621	3663	3562
3557	3527	3291	3463	3502	3366	3363	3477	3405	3376	3409	3412	3414	3489	3410	3571	3484	3538	3508	3491	3633	3659	3582	3676	3533	3561	3518	3472	3526	3521	3604	3546	3543	3451	3443	3417	3510	3597	3506	3454	3571	3469	3654	3699	3542	3469	3568	3487	3630	3418
3456	3249	3401	3456	3360	3314	3291	3293	3377	3301	3362	3481	3258	3485	3473	3583	3447	3428	3479	3498	3653	3641	3594	3415	3463	3433	3387	3499	3471	3420	3398	3528	3571	3433	3370	3436	3448	3492	3430	3562	3670	3508	3618	3653	3627	3457	3425	3509	3361	3363
3426	3385	3313	3311	3379	3318	3357	3411	3261	3359	3465	3386	3383	3495	3480	3306	3413	3554	3539	3498	3453	3636	3497	3587	3551	3468	3351	3446	3560	3452	3387	3407	3499	3557	3554	3465	3482	3430	3574	3416	3510	3587	3729	3720	3538	3450	3449	3433	3406	3424
3493	3300	3243	3367	3329	3197	3431	3318	3339	3426	3391	3430	3430	3371	3402	3559	3537	3514	3516	3555	3464	3504	3437	3393	3427	3403	3377	3381	3460	3392	3431	3480	3373	3422	3474	3357	3507	3510	3507	3517	3689	3524	3523	3414	3567	3388	3347	3401	3399	3491
3478	3341	3342	3324	3258	3374	3300	3283	3513	3467	3686	3505	3440	3455	3463	3517	3372	3414	3634	3426	3402	3410	3346	3339	3355	3352	3396	3418	3428	3381	3407	3532	3491	3420	3341	3382	3463	3527	3422	3652	3494	3548	3560	3454	3376	3326	3440	3348	3284	3334
3443	3379	3302	3362	3382	3450	3514	3658	3436	3579	3613	3500	3539	3582	3405	3557	3506	3622	3437	3410	3404	3330	3464	3396	3402	3301	3387	3314	3430	3424	3399	3284	3417	3410	3268	3357	3479	3343	3535	3425	3673	3438	3384	3366	3513	3455	3238	3272	3334	3409
3685	3423	3403	3446	3394	3627	3610	3595	3693	3656	3646	3458	3501	3502	3586	3568	3593	3512	3477	3462	3476	3303	3301	3281	3396	3534	3343	3435	3536	3482	3483	3374	3319	3484	3293	3440	3454	3309	3410	3495	3610	3459	3541	3443	3500	3393	3328	3448	3339	3425
3470	3429	3475	3453	3616	3469	3561	3742	3670	3712	3496	3499	3604	3433	3423	3500	3489	3596	3474	3330	3417	3524	3229	3475	3364	3501	3501	3253	3444	3311	3374	3361	3297	3367	3382	3330	3529	3406	3465	3482	3519	3312	3380	3264	3364	3407	3409	3471	3596	3486
3536	3429	3245	3542	3487	3705	3727	3535	3655	3614	3563	3627	3553	3475	3527	3502	3508	3370	3484	3433	3458	3347	3325	3424	3318	3350	3453	3550	3467	3521	3446	3440	3305	3458	3490	3405	3497	3434	3344	3431	3427	3418	3454	3270	3328	3425	3458	3371	3351	3432
3465	3303	3204	3462	3405	3644	3599	3623	3555	3527	3528	3433	3462	3492	3527	3447	3437	3536	3407	3348	3323	3364	3342	3513	3582	3431	3439	3634	3496	3517	3423	3467	3447	3489	3408	3476	3375	3454	3526	3354	3375	3384	3394	3453	3516	3426	3417	3578	3439	3544
3335	3268	3267	3494	3486	3682	3594	3517	3476	3490	3467	3422	3408	3403	3375	3515	3502	3498	3468	3413	3290	3348	3412	3519	3567	3555	3459	3546	3478	3470	3397	3395	3257	3335	3467	3293	3483	3570	3514	3559	3475	3384	3454	3369	3524	3496	3416	3348	3317	3561
3382	3254	3334	3492	3350	3384	3383	3407	3453	3304	3350	3394	3389	3515	3499	3490	3448	3348	3438	3501	3383	3433	3426	3446	3489	3512	3586	3597	3630	3522	3453	3519	3513	3435	3561	3478	3622	3426	3515	3549	3521	3298	3594	3485	3440	3398	3623	3454	3456	3365
3331	3364	3426	3366	3404	3285	3415	3299	3212	3313	3432	3233	3324	3485	3480	3357	3364	3474	3550	3469	3440	3360	3575	3538	3568	3617	3600	3519	3522	3428	3294	3225	3465	3477	3369	3419	3566	3505	3522	3437	3385	3426	3388	3418	3477	3467	3567	3389	3436	3311
3507	3386	3402	3594	3407	3387	3419	3304	3395	3470	3305	3464	3557	3473	3399	3462	3323	3329	3450	3471	3466	3440	3534	3551	3537	3506	3521	3623	3346	3403	3371	3347	3410	3451	3434	3484	3443	3470	3437	3476	3402	3420	3262	3300	3389	3482	3423	3373	3399	3301
3603	3505	3477	3550	3458	3476	3416	3371	3408	3301	3486	3456	3548	3418	3441	3567	3537	3489	3398	3405	3489	3465	3353	3472	3545	3624	3405	3382	3422	3333	3406	3462	3443	3626	3439	3413	3458	3392	3413	3310	3478	3441	3462	3500	3385	3408	3312	3415	3273	3426
3581	3467	3520	3538	3571	3546	3341	3348	3437	3437	3471	3541	3366	3444	3625	3501	3413	3523	3580	3428	3372	3337	3469	3615	3596	3580	3701	3522	3441	3404	3391	3420	3506	3457	3471	3605	3566	3441	3448	3360	3465	3402	3499	3449	3472	3398	3438	3495	3382	3402
3538	3579	3571	3428	3496	3455	3476	3381	3470	3569	3481	3538	3540	3610	3528	3507	3550	3493	3418	3500	3361	3483	3647	3523	3549	3427	3380	3358	3318	3456	3363	3384	3370	3446	3525	3499	3482	3438	3579	3412	3462	3474	3466	3462	3377	3561	3474	3324	3522	3511
3412	3511	3458	3542	3515	3412	3604	3357	3476	3496	3390	3474	3592	3485	3594	3527	3464	3412	3390	3475	3490	3507	3510	3453	3441	3388	3381	3418	3595	3368	3525	3476	3522	3414	3425	3500	3519	3325	3416	3475	3605	3394	3435	3448	3438	3482	3464	3218	3280	3460
3503	3526	3366	3425	3379	3561	3356	3280	3582	3356	3352	3478	3427	3523	3569	3503	3427	3361	3580	3459	3458	3519	3383	3408	3296	3519	3467	3478	3600	3562	3548	3612	3645	3442	3411	3616	3357	3528	3481	3445	3482	3482	3569	3398	3452	3387	3302	3449	3322	3467
3740	3364	3533	3418	3447	3411	3294	3393	3433	3388	3571	3448	3439	3336	3497	3467	3403	3518	3473	3443	3412	3390	3416	3461	3502	3512	3590	3634	3579	3447	3535	3579	3556	3518	3492	3442	3457	3525	3616	3333	3359	3376	3527	3588	3480	3452	3433	3427	3406	3478
3436	3336	3474	3219	3383	3286	3459	3486	3361	3450	3469	3408	3516	3422	3498	3317	3387	3434	3409	3432	3286	3476	3491	3552	3476	3536	3563	3454	3535	3470	3513	3350	3513	3390	3295	3382	3455	3450	3507	3443	3513	3276	3372	3477	3335	3296	3358	3447	3539	3467
3493	3401	3385	3337	3366	3368	3353	3392	3367	3524	3424	3382	3509	3536	3351	3364	3435	3406	3342	3215	3395	3427	3369	3394	3476	3457	3442	3330	3390	3466	3389	3397	3358	3300	3381	3314	3403	3357	3451	3607	3493	3490	3305	3466	3390	3385	3375	3437	3406	3532
3402	3402	3397	3402	3441	3377	3326	3388	3452	3434	3463	3462	3578	3512	3327	3417	3458	3324	3411	3379	3320	3442	3333	3326	3473	3257	3324	3477	3396	3371	3431	3470	3382	3492	3381	3397	3471	3430	3361	3447	3440	3483	3442	3379	3426	3430	3423	3420	3496	3364
3345	3453	3340	3409	3272	3397	3338	3423	3481	3476	3513	3433	3440	3549	3437	3328	3379	3332	3493	3390	3406	3314	3315	3419	3389	3393	3383	3464	3387	3521	3373	3432	3479	3385	3338	3369	3355	3280	3337	3406	3564	3393	3473	3380	3410	3332	3468	3413	3317	3402
3279	3478	3289	3435	3378	3376	3291	3445	3498	3394	3599	3481	3370	3521	3463	3370	3343	3552	3469	3499	3431	3356	3422	3417	3471	3450	3415	3533	3470	3431	3458	3401	3401	3414	3342	3386	3446	3387	3316	3507	3458	3556	3374	3478	3265	3290	3387	3475	3395	3412
3341	3404	3278	3448	3379	3467	3277	3629	3466	3593	3491	3508	3451	3558	3478	3488	3372	3465	3501	3383	3255	3395	3457	3350	3367	3488	3482	3435	3531	3441	3295	3318	3324	3392	3351	3467	3534	3501	3504	3489	3501	3500	3332	3383	3472	3387	3359	3464	3541	3314
3290	3409	3372	3449	3486	3310	3500	3546	3426	3573	3391	3414	3470	3448	3403	3375	3501	3501	3387	3365	3384	3383	3413	3534	3525	3488	3362	3467	3391	3231	3489	3413	3295	3421	3433	3489	3434	3467	3554	3501	3497	3296	3285	3287	3496	3467	3433	3430	3454	3364
3364	3443	3163	3357	3414	3390	3490	3472	3328	3416	3338	3437	3403	3467	3493	3418	3497	3470	3496	3413	3400	3614	3449	3553	3511	3412	3428	3448	3285	3390	3302	3384	3319	3362	3374	3386	3459	3507	3549	3415	3356	3239	3283	3372	3447	3417	3315	3416	3442	3474
3312	3404	3348	3373	3406	3429	3487	3374	3440	3302	3227	3313	3320	3427	3257	3431	3407	3511	3335	3208	3335	3494	3449	3523	3480	3399	3286	3290	3272	3330	3410	3340	3408	3361	3515	3364	3346	3402	3494	3388	3350	3304	3374	3168	3442	3577	3389	3394	3498	3461
3338	3440	3282	3435	3359	3285	3454	3371	3343	3390	3364	3278	3315	3387	3303	3429	3477	3375	3375	3326	3468	3466	3486	3435	3373	3379	3328	3282	3324	3469	3358	3403	3490	3323	3336	3302	3322	3363	3253	3357	3368	3208	3318	3177	3352	3450	3423	3299	3390	3319
3473	3485	3363	3454	3424	3422	3418	3233	3225	3311	3239	3304	3423	3392	3227	3385	3345	3377	3408	3201	3522	3444	3536	3406	3397	3296	3305	3388	3379	3425	3403	3403	3460	3420	3350	3314	3224	3297	3339	3405	3443	3246	3409	3321	3502	3497	3407	3280	3226	3424
3488	3412	3338	3415	3332	3215	3387	3199	3272	3342	3309	3307	3456	3325	3274	3454	3403	3371	3273	3385	3410	3545	3480	3450	3359	3444	3283	3276	3330	3447	3417	3542	3381	3353	3334	3378	3215	3281	3316	3448	3487	3296	3416	3354	3424	3530	3507	3322	3307	3378
3377	3411	3266	3342	3378	3227	3245	3182	3279	3268	3244	3379	3268	3364	3274	3348	3431	3347	3418	3425	3581	3357	3425	3389	3334	3354	3345	3375	3426	3481	3406	3561	3401	3292	3280	3301	3296	3255	3477	3402	3409	3491	3360	3377	3438	3474	3367	3316	3337	3515
3433	3264	3348	3294	3273	3229	3225	3267	3392	3401	3473	3405	3561	3338	3374	3343	3377	3371	3347	3433	3643	3533	3405	3409	3307	3399	3265	3413	3352	3434	3450	3339	3382	3417	3450	3328	3236	3368	3390	3509	3587	3450	3448	3432	3366	3421	3453	3273	3400	3375
3387	3311	3300	3381	3236	3288	3264	3310	3342	3394	3454	3493	3370	3323	3529	3527	3493	3310	3381	3512	3482	3451	3396	3189	3398	3350	3413	3477	3351	3417	3315	3483	3447	3306	3273	3338	3348	3408	3549	3615	3509	3463	3380	3291	3413	3402	3290	3261	3256	3449
3469	3338	3254	3300	3083	3189	3179	3283	3440	3530	3441	3356	3373	3254	3320	3363	3435	3522	3446	3479	3508	3471	3349	3375	3339	3387	3277	3382	3461	3357	3369	3385	3279	3302	3412	3299	3303	3434	3363	3655	3577	3496	3358	3298	3427	3421	3340	3271	3289	3471
3294	3327	3165	3173	3052	3136	3396	3286	3381	3450	3193	3282	3364	3279	3323	3263	3501	3405	3301	3466	3304	3428	3223	3394	3302	3314	3336	3360	3383	3414	3262	3355	3425	3406	3252	3355	3326	3423	3602	3517	3624	3497	3292	3260	3470	3437	3253	3355	3402	3553
3371	3268	3161	3323	3273	3363	3332	3396	3433	3416	3375	3456	3514	3351	3296	3308	3388	3191	3253	3212	3302	3334	3427	3286	3314	3334	3216	3364	3454	3537	3413	3235	3316	3231	3395	3219	3330	3416	3484	3496	3577	3274	3390	3279	3379	3458	3433	3418	3535	3454
3325	3360	3279	3236	3338	3238	3550	3557	3240	3531	3462	3325	3448	3381	3216	3401	3425	3374	3284	3195	3317	3345	3389	3270	3269	3362	3399	3425	3368	3334	3463	3339	3431	3340	3333	3358	3405	3415	3361	3390	3331	3259	3355	3323	3433	3322	3327	3374	3437	3411
3394	3279	3202	3226	3294	3337	3440	3294	3385	3371	3481	3350	3306	3376	3317	3439	3379	3435	3432	3435	3310	3460	3436	3431	3485	3300	3363	3462	3397	3504	3315	3262	3352	3455	3354	3375	3516	3402	3543	3498	3301	3361	3258	3300	3480	3387	3325	3449	3572	3460
3412	3119	3313	3077	3356	3270	3379	3448	3220	3273	3430	3217	3135	3349	3317	3288	3346	3391	3419	3469	3381	3298	3429	3357	3464	3558	3577	3492	3272	3358	3326	3306	3203	3295	3344	3489	3537	3599	3457	3419	3305	3331	3370	3432	3452	3425	3346	3462	3468	3328
3298	3150	3258	3175	3313	3336	3191	3412	3292	3307	3199	3379	3339	3408	3477	3311	3336	3286	3387	3456	3352	3303	3372	3391	3353	3538	3456	3550	3537	3522	3301	3369	3350	3340	3381	3328	3588	3511	3414	3332	3370	3243	3174	3446	3362	3265	3358	3553	3535	3353
3324	3140	3289	3313	3379	3309	3220	3376	3399	3246	3465	3355	3384	3251	3465	3328	3368	3517	3386	3505	3326	3325	3402	3326	3480	3477	3383	3485	3452	3391	3346	3404	3324	3382	3472	3486	3458	3327	3248	3307	3258	3315	3417	3370	3310	3376	3356	3553	3379	3425
3393	3363	3318	3367	3412	3260	3329	3278	3275	3190	3350	3389	3230	3301	3365	3425	3432	3449	3386	3498	3434	3450	3252	3307	3290	3497	3476	3310	3317	3294	3367	3415	3470	3457	3517	3593	3393	3374	3293	3370	3406	3449	3523	3363	3399	3467	3279	3417	3431	3457
3315	3320	3266	3407	3375	3276	3219	3229	3241	3311	3302	3426	3227	3395	3420	3299	3422	3344	3331	3485	3426	3363	3200	3418	3398	3340	3294	3416	3331	3311	3160	3285	3400	3568	3390	3466	3418	3251	3353	3369	3337	3347	3370	3365	3495	3465	3447	3277	3395	3387
3391	3375	3240	3186	3332	3258	3200	3346	3286	3385	3382	3273	3378	3328	3335	3297	3336	3251	3277	3129	3352	3317	3392	3465	3443	3378	3291	3316	3370	3410	3332	3348	3325	3266	3302	3267	3371	3473	3255	3292	3463	3389	3459	3458	3484	3454	3358	3361	3395	3468
3463	3387	3397	3320	3294	3359	3271	3361	3192	3332	3331	3292	3292	3354	3441	3331	3368	3376	3256	3239	3102	3259	3459	3396	3385	3446	3415	3305	3325	3330	3351	3412	3432	3339	3340	3395	3260	3348	3411	3459	3351	3339	3414	3546	3442	3367	3422	3543	3506	3469
3490	3288	3074	3342	3399	3368	3274	3318	3315	3308	3479	3428	3410	3502	3466	3347	3360	3419	3445	3496	3276	3363	3326	3398	3350	3419	3326	3487	3379	3407	3530	3482	3535	3415	3397	3273	3350	3343	3363	3474	3288	3505	3557	3501	3402	3370	3430	3486	3383	3413
3329	3318	3255	3352	3121	3328	3188	3243	3186	3196	3291	3354	3436	3334	3403	3380	3272	3364	3242	3319	3441	3426	3431	3476	3367	3410	3292	3285	3323	3395	3464	3486	3492	3429	3443	3333	3273	3364	3405	3333	3483	3457	3476	3518	3349	3376	3396	3355	3495	3479
3144	3265	3075	3179	3308	3219	3293	3318	3369	3222	3219	3279	3336	3326	3169	3185	3234	3115	3408	3326	3386	3360	3391	3569	3493	3385	3263	3283	3264	3230	3319	3306	3235	3202	3386	3425	3308	3436	3355	3284	3526	3497	3405	3486	3551	3420	3425	3359	3321	3465
3316	3185	3269	3221	3268	3155	3340	3197	3215	3276	3218	3253	3307	3335	3195	3152	3223	3206	3275	3302	3354	3355	3410	3422	3543	3335	3406	3272	3193	3249	3273	3357	3235	3205	3228	3428	3440	3397	3516	3584	3446	3442	3365	3367	3531	3586	3431	3466	3405	3410
3478	3264	3370	3412	3442	3298	3300	3337	3212	3327	3378	3382	3425	3377	3400	3319	3245	3303	3321	3315	3281	3237	3367	3211	3268	3313	3314	3463	3439	3361	3333	3406	3392	3341	3169	3302	3361	3415	3326	3475	3255	3352	3367	3579	3449	3395	3404	3450	3481	3224
3412	3435	3391	3526	3357	3406	3323	3306	3449	3358	3417	3465	3389	3257	3335	3347	3379	3392	3364	3437	3413	3308	3294	3211	3294	3143	3184	3321	3384	3403	3515	3424	3538	3264	3438	3268	3309	3367	3351	3470	3583	3492	3503	3384	3422	3209	3509	3414	3449	3467
3522	3511	3450	3498	3389	3240	3255	3281	3330	3334	3244	3321	3387	3257	3380	3312	3370	3356	3376	3407	3443	3464	3423	3389	3253	3224	3238	3236	3270	3333	3416	3346	3466	3356	3487	3274	3238	3317	3227	3394	3402	3432	3520	3478	3540	3511	3287	3255	3382	3539
3361	3301	3324	3266	3257	3138	3220	3187	3219	3331	3129	3222	3201	3216	3277	3213	3191	3401	3455	3335	3275	3309	3370	3323	3544	3478	3352	3367	3231	3240	3255	3386	3290	3310	3416	3516	3300	3413	3461	3364	3266	3395	3405	3578	3576	3421	3312	3414	3406	3274
3499	3421	3199	3188	3142	3278	3315	3143	3320	3072	3125	3291	3224	3227	3369	3383	3301	3266	3399	3364	3406	3377	3350	3341	3300	3373	3523	3485	3550	3448	3310	3372	3263	3269	3309	3371	3386	3389	3305	3348	3352	3423	3366	3492	3466	3515	3421	3298	3308	3307
3385	3307	3200	3172	3259	3165	3334	3328	3226	3318	3263	3348	3212	3270	3284	3330	3396	3366	3360	3361	3329	3262	3306	3305	3172	3231	3387	3463	3411	3398	3379	3347	3192	3203	3067	3243	3270	3419	3438	3647	3409	3381	3394	3284	3416	3391	3485	3318	3364	3389
3489	3285	3314	3370	3403	3452	3234	3428	3391	3361	3460	3526	3422	3471	3363	3304	3254	3277	3414	3314	3298	3196	3209	3321	3168	3227	3291	3404	3567	3398	3273	3413	3492	3390	3143	3305	3395	3335	3427	3550	3502	3523	3433	3472	3513	3346	3432	3522	3549	3396
3347	3316	3298	3397	3395	3257	3282	3392	3427	3436	3445	3645	3421	3308	3349	3367	3341	3370	3425	3288	3410	3309	3314	3267	3088	3158	3104	3240	3326	3418	3361	3402	3366	3401	3304	3211	3387	3242	3356	3406	3553	3503	3581	3350	3384	3402	3495	3328	3491	3459
3377	3374	3431	3450	3350	3305	3284	3522	3410	3545	3421	3421	3380	3415	3332	3331	3445	3486	3425	3483	3437	3249	3323	3369	3366	3266	3249	3306	3167	3183	3375	3228	3288	3541	3483	3358	3419	3365	3319	3447	3497	3331	3485	3526	3428	3402	3293	3411	3630	3527
3368	3381	3322	3372	3179	3266	3131	3337	3406	3339	3260	3281	3126	3162	3304	3287	3358	3358	3344	3281	3361	3450	3414	3401	3401	3299	3295	3200	3484	3240	3328	3220	3296	3340	3522	3359	3465	3558	3356	3336	3390	3309	3490	3502	3423	3368	3423	3376	3208	3474
3310	3212	3221	3263	3208	3122	3402	3263	3314	3228	3238	3124	3111	3113	3154	3123	3351	3318	3302	3286	3331	3358	3304	3381	3475	3438	3404	3332	3271	3216	3288	3243	3235	3316	3329	3345	3426	3582	3454	3396	3379	3209	3288	3251	3322	3559	3456	3339	3230	3345
3306	3366	3386	3254	3347	3218	3453	3372	3372	3172	3295	3116	3240	3177	3138	3241	3246	3174	3219	3234	3269	3186	3333	3483	3414	3539	3437	3407	3459	3295	3354	3329	3225	3305	3342	3280	3392	3474	3419	3342	3426	3335	3348	3328	3230	3311	3398	3564	3336	3432
3488	3458	3303	3343	3276	3422	3333	3215	3242	3225	3154	3115	3169	3309	3197	3313	3364	3343	3245	3186	3082	3263	3193	3341	3212	3258	3367	3358	3314	3373	3349	3212	3223	3084	3290	3369	3197	3350	3362	3463	3583	3417	3248	3196	3230	3355	3378	3310	3372	3570
3473	3337	3419	3340	3470	3444	3519	3428	3392	3273	3389	3383	3493	3378	3379	3345	3381	3391	3340	3377	3216	3069	3123	3208	3249	3290	3367	3433	3234	3238	3381	3405	3249	3299	3286	3297	3278	3267	3330	3395	3393	3477	3404	3285	3157	3312	3377	3531	3412	3365
3434	3521	3312	3553	3416	3488	3434	3313	3340	3386	3415	3534	3493	3445	3547	3406	3499	3343	3330	3370	3391	3359	3157	3214	3119	3314	3199	3116	3239	3198	3184	3317	3328	3262	3433	3348	3321	3338	3443	3339	3509	3479	3366	3493	3317	3244	3406	3432	3424	3609
3511	3467	3487	3300	3285	3312	3233	3269	3211	3384	3353	3321	3316	3367	3371	3379	3475	3468	3397	3410	3213	3423	3323	3366	3272	3306	3371	3288	3251	3231	3368	3332	3335	3362	3556	3479	3312	3397	3301	3323	3295	3314	3390	3520	3370	3369	3312	3335	3368	3445
3390	3337	3266	3319	3265	3210	3358	3400	3269	3306	3353	3290	3187	3218	3287	3318	3430	3336	3450	3342	3249	3281	3376	3494	3416	3287	3358	3253	3194	3191	3155	3173	3242	3312	3386	3530	3368	3360	3428	3204	3241	3194	3334	3421	3476	3528	3408	3255	3409	3392
3274	3238	3426	3207	3323	3361	3468	3366	3392	3417	3295	3383	3238	3318	3403	3172	3289	3162	3345	3205	3443	3323	3323	3313	3504	3595	3395	3465	3469	3158	3200	3238	3137	3300	3411	3451	3537	3471	3521	3374	3227	3224	3215	3267	3330	3523	3469	3368	3276	3207
3355	3320	3391	3266	3302	3171	3268	3159	3233	3212	3173	3022	3125	3209	3171	3301	3425	3250	3133	3173	3290	3407	3383	3267	3404	3578	3449	3396	3331	3290	3177	3267	3211	3238	3381	3297	3404	3488	3562	3387	3311	3261	3240	3222	3324	3359	3480	3510	3347	3328
3214	3225	3174	3143	3107	3189	3202	3292	3325	3289	3175	3060	3083	3118	3160	3305	3424	3440	3286	3050	3033	3131	3288	3391	3325	3394	3429	3482	3328	3437	3574	3231	3243	3293	3158	3512	3332	3526	3289	3529	3352	3349	3287	3219	3194	3383	3447	3599	3476	3458
3183	3260	3216	3277	3271	3363	3370	3459	3527	3453	3517	3424	3395	3219	3255	3145	3310	3278	3374	3431	3231	3094	3294	3419	3441	3313	3320	3415	3419	3356	3431	3315	3134	3275	3163	3180	3304	3402	3274	3314	3431	3226	3283	3299	3226	3341	3313	3478	3387	3409
3343	3399	3464	3561	3427	3527	3573	3441	3598	3567	3532	3608	3577	3432	3443	3356	3322	3214	3342	3409	3446	3361	3212	3091	3295	3323	3235	3226	3311	3319	3311	3455	3312	3350	3282	3168	3357	3337	3300	3241	3362	3366	3519	3317	3206	3304	3363	3314	3496	3435
3570	3469	3495	3576	3526	3314	3389	3283	3366	3377	3386	3399	3398	3683	3567	3590	3597	3542	3258	3232	3356	3450	3335	3125	3149	3433	3269	3074	3273	3268	3256	3236	3428	3430	3627	3334	3371	3371	3115	3307	3322	3372	3393	3387	3332	3263	3318	3332	3490	3420
3599	3555	3401	3370	3237	3118	3213	3141	3166	3287	3183	3265	3324	3390	3471	3577	3747	3580	3509	3281	3249	3479	3592	3411	3275	3233	3275	3174	3117	3298	3265	3116	3501	3459	3434	3529	3459	3329	3178	3360	3309	3409	3459	3400	3510	3391	3288	3311	3343	3535
3495	3287	3166	3255	3217	3326	3236	3276	3354	3381	3277	3170	3208	3363	3290	3506	3472	3681	3509	3435	3395	3293	3366	3685	3408	3260	3270	3389	3164	3031	3284	3247	3453	3547	3406	3603	3416	3400	3304	3306	3219	3375	3353	3494	3574	3446	3432	3450	3315	3465
3349	3173	3133	3178	3250	3357	3458	3440	3504	3437	3364	3353	3451	3482	3185	3171	3235	3275	3512	3459	3570	3238	3197	3618	3667	3379	3263	3330	3215	3078	3159	3456	3156	3367	3347	3554	3450	3345	3349	3216	3313	3277	3407	3484	3526	3535	3348	3449	3409	3339
3163	3242	3326	3440	3365	3451	3435	3468	3394	3502	3456	3383	3470	3286	3327	3282	3117	3081	3194	3551	3445	3442	3275	3376	3673	3629	3210	3257	3397	3133	3100	3409	3149	3307	3416	3242	3525	3318	3350	3283	3300	3154	3177	3342	3379	3569	3477	3337	3259	3454
3095	3292	3317	3521	3275	3323	3274	3333	3332	3360	3284	3385	3295	3327	3460	3272	3177	3077	3146	3290	3531	3518	3399	3399	3630	3630	3327	3303	3508	3431	3251	3239	3220	3182	3345	3213	3415	3433	3411	3384	3313	3079	3062	3202	3297	3483	3418	3446	3298	3336
3267	3289	3464	3486	3199	3079	3142	3166	3210	3145	3165	3257	3408	3369	3526	3377	3434	3184	3099	3194	3314	3570	3437	3399	3413	3534	3436	3367	3470	3535	3238	3227	3249	3150	3283	3235	3344	3346	3280	3432	3322	3225	3179	3052	3261	3342	3488	3415	3467	3235
3441	3430	3357	3310	3221	3180	3022	3050	2937	3149	3156	3200	3309	3328	3384	3490	3539	3438	3158	3068	3127	3475	3434	3293	3289	3472	3533	3421	3418	3514	3267	3165	3364	3067	3161	3142	3163	3238	3246	3477	3151	3198	3133	3160	3226	3305	3422	3497	3351	3197
3460	3524	3284	3238	3159	3122	3093	2956	3059	3005	3092	3068	3249	3129	3397	3489	3533	3495	3326	2959	2953	3264	3465	3309	3101	3379	3539	3407	3215	3433	3389	3116	3348	3151	3087	3260	3242	3279	3318	3352	3448	3436	3106	3246	3165	3285	3393	3348	3287	3397
3583	3310	3288	3145	3123	3272	3113	3089	3121	3223	3141	3088	3051	3090	3320	3354	3400	3413	3442	3197	3059	3042	3325	3273	3144	3279	3506	3493	3046	3428	3502	3175	3401	3239	3248	3368	3151	3286	3364	3269	3453	3296	3316	3307	3144	3356	3409	3477	3320	3435
3510	3337	3231	3160	3204	3189	3228	3216	3190	3296	3275	3107	3114	3167	3187	3389	3462	3483	3438	3162	2993	3105	3340	3343	3118	3059	3407	3433	3252	3321	3465	3234	3406	3378	3200	3288	3118	3297	3171	3330	3359	3421	3534	3297	3225	3398	3226	3528	3425	3373
3628	3344	3095	3115	3262	3416	3215	3373	3286	3534	3365	3194	3293	3280	3288	3347	3586	3619	3648	3388	3121	3042	3378	3357	3274	3068	3311	3456	3222	3251	3352	3252	3514	3496	3239	3429	3278	3206	3324	3248	3329	3394	3425	3370	3298	3316	3355	3393	3528	3525
3558	3307	3188	3147	3279	3414	3353	3444	3337	3419	3256	3289	3279	3184	3227	3306	3477	3607	3557	3472	3135	3055	3361	3398	3198	3024	3246	3402	3170	3168	3391	3315	3472	3566	3202	3475	3230	3122	3258	3214	3431	3350	3406	3429	3470	3443	3302	3475	3298	3486
3404	3293	3159	3167	3243	3264	3494	3414	3373	3410	3257	3306	3262	3140	3264	3294	3419	3570	3589	3410	3242	3082	3358	3433	3269	3168	3288	3328	3251	3193	3402	3310	3363	3570	3338	3437	3264	3174	3238	3123	3239	3296	3368	3447	3310	3488	3338	3306	3331	3359
3508	3359	3158	3138	3305	3304	3315	3284	3299	3331	3236	3242	3232	3171	3360	3325	3364	3591	3774	3649	3279	3246	3320	3579	3353	3138	3233	3438	3158	3214	3342	3235	3331	3690	3325	3454	3339	3158	3258	3154	3256	3222	3457	3463	3533	3489	3256	3314	3219	3425
3455	3321	3302	3095	3236	3219	3293	3170	3240	3229	3153	3023	3136	3120	3212	3277	3500	3800	3792	3529	3247	3279	3523	3637	3371	3291	3390	3369	3102	3138	3324	3272	3307	3552	3363	3519	3317	3238	3270	3121	3216	3271	3359	3521	3433	3443	3294	3167	3103	3329
3616	3342	3120	3105	3019	3039	2978	3251	3166	3115	3133	3069	3057	3045	3089	3266	3485	3581	3681	3475	3298	3267	3772	3687	3491	3180	3451	3350	3037	3273	3351	3184	3346	3421	3325	3460	3295	3285	3216	3240	3246	3274	3330	3390	3393	3529	3287	3312	3211	3325
3590	3354	3168	3002	3000	2911	2921	3008	3074	3052	3174	3023	3066	3110	3129	3304	3558	3600	3571	3353	3339	3372	3621	3747	3315	3080	3545	3397	3161	3182	3276	3140	3362	3408	3303	3437	3485	3464	3166	3185	3250	3249	3136	3280	3482	3462	3234	3165	3151	3231
3622	3458	3226	2968	2966	2996	2912	2987	3034	3041	2984	2996	3026	3109	3233	3297	3589	3572	3442	3188	3204	3437	3674	3508	3296	3277	3554	3418	3080	3218	3298	3059	3252	3260	3389	3542	3374	3416	3378	3250	3284	3251	3182	3303	3311	3411	3419	3316	3255	3375
3598	3438	3339	3071	2986	2919	2955	2821	2904	3015	2965	2903	3099	3136	3415	3451	3446	3609	3299	3194	3255	3450	3688	3534	3412	3435	3553	3224	3020	3219	3233	3032	3285	3302	3436	3494	3513	3404	3219	3423	3217	3238	3172	3281	3360	3559	3351	3356	3279	3337
3478	3508	3311	3290	3148	3160	3057	2974	2939	2965	3091	3071	3218	3436	3410	3615	3377	3445	3197	3122	3322	3549	3423	3389	3309	3510	3479	3206	3153	3326	3040	3195	3343	3197	3372	3470	3432	3603	3433	3405	3174	3303	3162	3317	3344	3604	3511	3464	3472	3271
3258	3290	3397	3280	3296	3266	3194	3178	3086	3152	3272	3262	3270	3314	3419	3473	3311	3155	3023	3120	3304	3488	3473	3215	3492	3636	3418	3199	3262	3313	3114	3162	3264	3215	3318	3345	3565	3504	3401	3439	3229	3280	3189	3253	3314	3498	3622	3433	3457	3275
3070	3178	3325	3311	3403	3306	3326	3234	3220	3352	3363	3331	3473	3448	3444	3345	3029	3045	3195	3189	3357	3478	3326	3372	3448	3554	3467	3318	3426	3368	3171	3282	3156	3172	3287	3378	3516	3474	3433	3373	3268	3266	3182	3271	3405	3627	3706	3491	3502	3261
3048	3092	3191	3200	3202	3339	3445	3462	3442	3346	3430	3311	3429	3250	3174	3098	2901	3088	3145	3450	3462	3321	3222	3452	3483	3492	3409	3469	3603	3182	3379	3400	3087	3284	3338	3292	3415	3389	3512	3463	3365	3302	3284	3321	3392	3448	3522	3415	3414	3461
3157	2912	2954	3047	3138	3271	3285	3397	3296	3304	3369	3238	3197	3228	3051	3100	3000	3171	3392	3426	3330	3131	3240	3477	3619	3302	3333	3555	3423	3402	3357	3436	3248	3330	3363	3312	3593	3334	3540	3406	3339	3295	3291	3147	3385	3446	3474	3601	3623	3338
3380	3060	3113	3048	3142	3018	3141	3105	3239	3188	3098	3044	2931	3144	3078	2976	3223	3200	3246	3220	3077	3159	3320	3554	3529	3447	3494	3543	3436	3332	3413	3257	3340	3358	3152	3354	3386	3470	3624	3501	3268	3194	3329	3210	3383	3448	3500	3705	3560	3365
3429	3288	3255	3207	3171	3140	3154	3034	3103	3139	3035	3086	3113	3065	3234	3221	3453	3532	3085	3142	3261	3331	3443	3417	3300	3290	3649	3418	3452	3393	3330	3177	3292	3270	3199	3407	3303	3575	3442	3385	3291	3341	3180	3160	3263	3338	3542	3665	3379	3333
3276	3329	3503	3362	3334	3302	3183	3167	3090	3159	3363	3151	3286	3311	3287	3387	3324	3180	3164	3074	3361	3386	3493	3249	3444	3558	3571	3274	3413	3452	3337	3295	3176	3049	3279	3206	3266	3403	3309	3454	3383	3264	3238	3175	3281	3446	3457	3561	3359	3381
3183	3109	3214	3344	3330	3365	3290	3329	3385	3331	3421	3430	3334	3402	3363	3262	3097	3110	3235	3340	3352	3238	3135	3284	3401	3418	3314	3536	3565	3357	3303	3336	3257	3106	3299	3291	3312	3437	3505	3481	3417	3360	3169	3141	3197	3275	3410	3487	3480	3429
3217	3092	3092	3206	3250	3081	3371	3176	3361	3277	3352	3301	3266	3187	3204	3156	3201	3285	3288	3281	3273	3148	3181	3274	3368	3398	3481	3430	3461	3343	3379	3301	3133	3323	3314	3221	3397	3368	3504	3419	3386	3222	3206	3251	3164	3262	3430	3600	3361	3466
3339	3367	3138	3080	3177	3180	3121	3216	3147	3217	3164	3113	3173	3155	3288	3387	3379	3432	3372	3194	3089	3332	3266	3284	3300	3307	3476	3557	3442	3383	3316	3171	3173	3066	3137	3263	3377	3306	3558	3429	3332	3165	3229	3206	3222	3299	3393	3505	3391	3233
3296	3297	3380	3297	3220	3196	3224	3250	3274	3227	3173	3393	3380	3302	3386	3348	3404	3189	3203	3106	3175	3218	3237	3323	3222	3429	3553	3207	3359	3396	3251	3284	3152	3132	3216	3246	3264	3452	3478	3432	3358	3336	3260	3149	3353	3317	3294	3514	3360	3336
3093	3180	3086	3345	3319	3405	3417	3412	3525	3382	3473	3351	3342	3452	3178	3294	3188	3217	3099	3136	3297	3164	3194	3214	3278	3399	3418	3367	3403	3363	3234	3368	3133	3255	3250	3053	3313	3603	3624	3668	3458	3372	3208	3123	3149	3422	3556	3538	3600	3418
3225	3141	3144	3051	3207	3244	3267	3284	3267	3323	3175	3198	3235	3144	3164	3192	3231	3347	3267	3240	3256	3083	3234	3241	3358	3346	3379	3507	3559	3348	3241	3244	3182	3190	3269	3300	3307	3438	3479	3343	3384	3372	3364	3200	3240	3349	3554	3474	3437	3439
3234	3273	3237	3258	3233	3167	3255	3176	3331	3196	3286	3264	3250	3279	3186	3400	3236	3138	3178	3179	3100	3291	3200	3342	3174	3391	3343	3432	3297	3364	3347	3180	3241	3163	3232	3389	3315	3336	3525	3565	3464	3434	3377	3262	3313	3362	3345	3437	3483	3478
3251	3314	3185	3213	3182	3253	3298	3293	3319	3412	3336	3275	3317	3093	3371	3179	3208	3183	3086	3072	3169	3269	3278	3170	3383	3477	3429	3520	3357	3408	3300	3253	3286	3173	3196	3379	3342	3579	3534	3619	3433	3390	3254	3200	3170	3411	3465	3451	3464	3427
3291	3150	3310	3132	3194	3090	3155	3260	3256	3257	3232	3287	3216	3135	3009	3115	3128	3275	3175	3200	3184	3217	3275	3337	3380	3419	3440	3588	3344	3361	3296	3291	3201	3118	3183	3191	3354	3448	3621	3562	3410	3317	3220	3103	3300	3396	3435	3446	3450	3446
3309	3245	3231	3204	3277	3215	3091	3248	3319	3352	3214	3092	3197	3154	3146	3153	3294	3173	3183	3118	3187	3233	3131	3349	3364	3398	3453	3476	3499	3423	3440	3280	3250	3341	3251	3339	3475	3521	3558	3514	3338	3254	3250	3195	3387	3371	3363	3469	3455	3375
3233	3212	3176	3176	3168	3222	3279	3217	3300	3273	3182	3234	3241	3153	3182	3120	3193	3155	3275	3178	3327	3210	3309	3315	3492	3534	3462	3625	3538	3491	3323	3207	3187	3228	3236	3352	3352	3431	3532	3482	3399	3244	3237	3269	3345	3263	3408	3430	3564	3258
3346	3146	3198	3108	3160	3137	3135	3107	3133	3235	3060	3128	3141	3167	3065	3200	3300	3253	3195	3332	3274	3350	3295	3314	3397	3419	3556	3493	3535	3306	3397	3219	3139	3192	3249	3194	3324	3382	3464	3411	3424	3307	3148	3206	3261	3221	3354	3359	3373	3300
3352	3250	3139	3146	3106	3178	3153	3223	3075	3232	3195	3191	3183	3174	3160	3091	3267	3393	3208	3291	3343	3394	3444	3436	3315	3581	3487	3463	3366	3367	3231	3274	3264	3240	3169	3211	3352	3434	3350	3393	3374	3282	3220	3159	3248	3317	3499	3532	3339	3200
3280	3319	3193	3142	3072	3211	3032	3130	3264	3224	3302	3163	3105	3143	3200	3279	3338	3374	3344	3318	3445	3395	3345	3520	3427	3440	3451	3379	3420	3347	3379	3238	3150	3151	3253	3301	3448	3456	3371	3368	3399	3146	3101	3285	3483	3275	3394	3529	3299	3179
3270	3285	3261	3169	3182	3142	3241	3177	3144	3241	3273	3190	3273	3212	3260	3260	3294	3404	3302	3361	3388	3396	3333	3498	3423	3501	3394	3409	3435	3225	3190	3318	3044	3127	3166	3245	3330	3296	3476	3307	3331	3171	3221	3232	3200	3232	3305	3384	3052	3129
3393	3269	3168	3173	3075	3184	3155	3138	3258	3206	3246	3290	3304	3311	3188	3338	3176	3364	3298	3515	3395	3334	3441	3462	3380	3453	3275	3485	3427	3298	3162	3226	3191	3190	3258	3277	3238	3345	3344	3410	3211	3203	3230	3274	3186	3331	3495	3169	2987	3267
3434	3343	3202	3151	3151	3110	3172	3265	3183	3286	3330	3350	3292	3405	3189	3375	3284	3453	3430	3465	3441	3359	3356	3412	3329	3274	3264	3419	3227	3145	3172	3146	3171	3220	3251	3318	3320	3386	3470	3318	3274	3207	3159	3201	3368	3419	3409	3240	3239	3393
3363	3264	3275	3151	3131	3194	3217	3241	3288	3269	3497	3360	3301	3302	3220	3364	3408	3420	3494	3312	3417	3381	3506	3423	3347	3263	3293	3230	3134	3178	3240	3092	3231	3190	3149	3264	3363	3301	3320	3209	3258	3283	3223	3274	3421	3569	3515	3195	3357	3464
3366	3244	3379	3333	3137	3325	3273	3311	3368	3532	3354	3294	3396	3340	3348	3273	3310	3423	3552	3422	3399	3425	3411	3268	3291	3332	3247	3202	3212	3130	3230	3223	3092	3296	3312	3270	3259	3457	3188	3109	3216	3247	3200	3397	3687	3615	3390	3114	3296	3424
3432	3401	3314	3338	3273	3194	3304	3365	3406	3314	3442	3498	3328	3439	3328	3519	3498	3363	3434	3342	3435	3311	3344	3402	3105	3292	3192	3124	3118	3205	3155	3169	3244	3311	3474	3351	3209	3381	3302	3192	3250	3444	3543	3326	3521	3438	3211	2999	3361	3541
3446	3445	3449	3437	3388	3323	3370	3422	3453	3395	3281	3523	3508	3405	3437	3396	3482	3534	3494	3472	3430	3360	3348	3331	3153	3071	3129	3215	3185	3157	3036	3188	3198	3553	3424	3450	3322	3213	3262	3210	3427	3489	3412	3451	3538	3406	3155	3267	3525	3517
3533	3622	3519	3476	3330	3428	3341	3497	3389	3551	3498	3382	3440	3390	3462	3454	3487	3411	3412	3475	3452	3393	3326	3278	3169	3139	3146	3158	3305	3240	3117	3311	3455	3422	3444	3385	3269	3363	3245	3210	3325	3424	3388	3383	3543	3408	3307	3394	3590	3612
3487	3611	3433	3489	3533	3391	3464	3590	3506	3525	3489	3549	3389	3415	3438	3469	3383	3490	3453	3409	3293	3220	3340	3177	3083	3106	3114	3099	3210	3189	3371	3426	3542	3561	3424	3256	3468	3389	3331	3294	3318	3357	3520	3542	3680	3544	3305	3395	3465	3538
3541	3650	3592	3497	3400	3558	3424	3492	3401	3408	3485	3354	3574	3603	3488	3578	3396	3454	3343	3242	3335	3250	3281	3083	3163	3106	3180	3107	3209	3372	3312	3602	3393	3527	3427	3381	3414	3312	3315	3132	3323	3522	3592	3730	3587	3424	3352	3368	3397	3293
3548	3406	3497	3459	3361	3428	3562	3452	3501	3485	3504	3437	3459	3410	3391	3305	3409	3398	3410	3301	3295	3226	3232	3176	3217	3217	3308	3270	3183	3458	3521	3575	3439	3454	3260	3381	3353	3162	3175	3321	3379	3677	3561	3603	3330	3206	3194	3246	3575	3384
3525	3501	3467	3539	3398	3351	3436	3516	3545	3357	3472	3406	3505	3410	3399	3366	3296	3297	3283	3196	3294	3315	3138	3213	3287	3181	3239	3277	3437	3578	3586	3476	3398	3604	3508	3321	3252	3114	3150	3410	3683	3656	3514	3296	3300	3131	3272	3386	3734	3641
3364	3377	3433	3432	3462	3453	3379	3393	3265	3313	3323	3453	3413	3259	3313	3349	3246	3290	3212	3330	3287	3229	3192	3247	3347	3311	3279	3387	3481	3503	3452	3469	3427	3607	3345	3233	3128	3229	3393	3545	3439	3605	3234	3260	3225	3278	3356	3584	3795	3612
3291	3306	3357	3374	3293	3246	3342	3328	3249	3424	3326	3250	3251	3135	3218	3321	3377	3181	3322	3319	3304	3277	3180	3328	3313	3323	3371	3524	3360	3424	3360	3427	3467	3372	3248	3168	3230	3371	3632	3439	3318	3282	3201	3231	3333	3340	3448	3477	3823	3556
3363	3304	3272	3257	3374	3181	3201	3296	3161	3167	3252	3229	3200	3232	3221	3231	3154	3235	3160	3222	3228	3232	3364	3319	3403	3322	3256	3435	3404	3347	3273	3458	3469	3241	3019	3140	3316	3542	3369	3320	3214	3137	3310	3345	3559	3406	3497	3611	3804	3385
3370	3351	3241	3238	3261	3183	3172	3121	3107	3167	3173	3194	3212	3323	3344	3225	3139	3216	3146	3196	3297	3350	3454	3472	3226	3367	3405	3378	3246	3215	3400	3345	3210	3071	3101	3317	3525	3429	3226	3227	3211	3161	3177	3279	3495	3521	3437	3633	3517	3330
3327	3268	3200	3195	3325	3294	3153	3182	3083	3215	3150	3199	3133	3153	3286	3176	3223	3362	3357	3282	3280	3376	3496	3437	3434	3369	3378	3388	3325	3279	3215	3115	2985	3044	3208	3615	3470	3467	3145	3127	3254	3318	3236	3299	3586	3596	3361	3466	3481	3141
3300	3316	3167	3149	3205	3187	3098	3103	3219	3130	3122	3221	3169	3186	3298	3280	3313	3236	3323	3372	3457	3540	3413	3456	3422	3368	3298	3191	3122	3185	3224	3156	3100	3278	3384	3549	3393	3208	3209	3144	3152	3256	3202	3350	3671	3462	3188	3130	3404	3210
3491	3326	3259	3324	3337	3327	3187	3255	3086	3159	3375	3234	3253	3392	3363	3372	3393	3447	3300	3513	3360	3417	3516	3428	3327	3451	3317	3154	3185	3182	3245	3058	3141	3347	3534	3446	3275	3135	3074	3249	3417	3414	3338	3422	3605	3293	3171	3230	3391	3291
3649	3430	3423	3291	3414	3297	3295	3265	3343	3385	3341	3297	3328	3443	3440	3444	3559	3628	3509	3333	3399	3447	3373	3472	3323	3329	3087	3282	3318	3201	3010	3047	3107	3442	3472	3204	3115	3185	3241	3176	3434	3519	3423	3476	3423	3325	3045	3153	3713	3452
3461	3371	3378	3455	3474	3425	3401	3438	3327	3321	3462	3447	3366	3538	3572	3500	3586	3632	3594	3345	3408	3420	3254	3266	3213	3077	3018	3247	3194	3208	3217	3187	3428	3510	3467	3192	3075	3290	3295	3351	3487	3353	3389	3341	3347	3295	3123	3296	3686	3656
3445	3442	3469	3399	3458	3377	3449	3377	3492	3531	3449	3427	3464	3439	3354	3469	3595	3493	3434	3370	3371	3200	3138	3287	3196	3017	3111	3290	3289	3116	3135	3279	3467	3493	3227	3082	3182	3290	3305	3423	3502	3512	3380	3314	3290	3191	3158	3340	3676	3726
3382	3357	3486	3429	3323	3400	3452	3406	3490	3489	3421	3418	3423	3490	3396	3423	3306	3471	3281	3201	3164	3140	3183	3323	3135	3161	3165	3309	3339	3241	3321	3408	3382	3265	3085	3032	3213	3439	3386	3377	3493	3443	3198	3176	3364	3375	3301	3516	3729	3667
3336	3315	3361	3383	3339	3339	3343	3312	3346	3448	3399	3366	3228	3342	3281	3298	3325	3211	3133	3208	3082	3142	3163	3215	3122	3155	3383	3472	3357	3158	3360	3414	3368	3135	3125	3081	3320	3492	3507	3512	3357	3305	3228	3257	3297	3478	3412	3585	3678	3663
3294	3180	3189	3295	3160	3341	3225	3309	3156	3414	3320	3161	3291	3224	3330	3216	3202	3116	3198	3136	3120	3177	3246	3240	3195	3193	3416	3420	3213	3192	3256	3257	3203	3023	3125	3212	3380	3498	3579	3498	3369	3323	3209	3297	3410	3524	3551	3508	3524	3552
3214	3103	3241	3131	3231	3102	3236	3185	3298	3178	3225	3147	3198	3210	3170	3083	3123	3149	3119	3159	3208	3290	3270	3195	3221	3254	3540	3309	3234	3221	3319	3402	3164	3100	3196	3326	3528	3645	3517	3393	3389	3299	3299	3397	3552	3693	3554	3521	3536	3391
3259	3214	3225	3154	3315	3155	3230	3206	3304	3169	3235	3258	3243	3234	3334	3277	3269	3164	3332	3238	3356	3294	3455	3376	3256	3311	3399	3269	3071	3105	3273	3470	3114	3092	3338	3333	3490	3618	3478	3371	3170	3346	3300	3594	3541	3717	3554	3469	3499	3464
3244	3402	3310	3335	3253	3269	3154	3261	3356	3348	3271	3325	3324	3238	3303	3246	3309	3426	3324	3349	3373	3505	3344	3265	3230	3230	3506	3178	3048	3190	3452	3361	3275	3277	3307	3531	3566	3542	3501	3302	3360	3480	3530	3589	3716	3656	3613	3533	3455	3458
3464	3434	3469	3480	3282	3430	3508	3327	3339	3333	3418	3474	3466	3182	3369	3321	3338	3408	3380	3284	3407	3387	3327	3271	3209	3286	3357	3082	3007	3278	3619	3432	3371	3297	3561	3563	3410	3494	3302	3251	3369	3462	3572	3658	3757	3632	3543	3483	3501	3499
3469	3424	3364	3369	3503	3501	3354	3371	3454	3487	3409	3387	3392	3448	3465	3312	3333	3365	3291	3297	3277	3349	3278	3265	3070	3223	3224	3177	3072	3412	3556	3475	3286	3355	3348	3345	3367	3488	3255	3278	3336	3487	3517	3645	3646	3530	3509	3572	3518	3564
3469	3420	3389	3519	3457	3477	3418	3427	3545	3400	3399	3406	3415	3377	3315	3338	3308	3157	3221	3217	3157	3172	3216	3119	3184	3237	3287	3178	3166	3500	3606	3510	3236	3376	3364	3509	3383	3384	3248	3346	3493	3622	3482	3546	3495	3558	3529	3492	3397	3491
3227	3354	3388	3501	3346	3402	3246	3422	3385	3295	3316	3368	3263	3280	3228	3250	3060	3213	3130	3158	3096	3270	3210	3090	3301	3464	3367	3324	3290	3435	3623	3411	3330	3172	3430	3524	3416	3546	3406	3359	3377	3612	3414	3423	3629	3658	3635	3594	3367	3366
3138	3338	3292	3310	3172	3317	3244	3315	3321	3214	3307	3260	3262	3118	3106	3138	2992	3138	3146	3143	3198	3299	3289	3260	3362	3506	3563	3298	3310	3451	3504	3275	3214	3325	3402	3521	3596	3441	3392	3380	3400	3364	3428	3571	3720	3661	3567	3574	3378	3280
3342	3159	3221	3249	3277	3284	3287	3144	3084	3287	3150	3102	3114	3093	3152	3182	3163	3120	3194	3232	3231	3252	3296	3314	3276	3531	3539	3174	3265	3334	3392	3426	3297	3235	3432	3624	3579	3501	3378	3249	3288	3401	3399	3709	3740	3620	3515	3402	3387	3310
3406	3302	3294	3252	3391	3261	3264	3255	3241	3238	3225	3189	3074	3207	3297	3234	3226	3310	3341	3309	3392	3419	3523	3512	3318	3393	3315	3269	3237	3346	3490	3270	3363	3328	3560	3623	3729	3479	3386	3225	3278	3315	3470	3662	3656	3539	3584	3491	3440	3400
3546	3412	3548	3399	3504	3359	3499	3382	3269	3330	3258	3283	3322	3349	3348	3448	3258	3295	3262	3319	3407	3438	3413	3239	3390	3347	3342	3292	3200	3493	3525	3276	3367	3366	3555	3498	3479	3498	3370	3221	3227	3390	3611	3526	3560	3540	3398	3488	3424	3526
3414	3518	3601	3378	3505	3507	3402	3485	3478	3349	3400	3316	3307	3388	3430	3353	3330	3336	3335	3400	3284	3310	3233	3191	3174	3392	3406	3259	3284	3624	3587	3565	3376	3376	3430	3546	3460	3449	3328	3179	3350	3411	3372	3393	3606	3627	3497	3536	3502	3418
3529	3384	3338	3388	3356	3449	3437	3363	3423	3381	3320	3281	3265	3255	3327	3338	3282	3313	3240	3266	3257	3116	3187	3315	3264	3291	3585	3463	3489	3514	3543	3453	3377	3201	3368	3410	3470	3492	3386	3262	3302	3299	3398	3424	3562	3613	3628	3576	3421	3404
3427	3328	3253	3287	3226	3299	3320	3275	3251	3240	3136	3184	3334	3264	3187	3309	3267	3238	3220	3223	3201	3291	3332	3356	3304	3427	3451	3468	3271	3366	3455	3371	3146	3156	3291	3436	3402	3385	3390	3272	3223	3282	3442	3429	3506	3440	3473	3473	3403	3432
3293	3245	3261	3215	3201	3179	3212	3273	3189	3171	3124	3141	3168	3198	3204	3342	3329	3258	3379	3325	3362	3306	3332	3386	3280	3342	3511	3365	3063	3363	3304	3343	3177	3195	3460	3389	3509	3429	3375	3220	3134	3241	3429	3358	3432	3601	3467	3386	3364	3462
3399	3375	3154	3207	3221	3278	3072	3253	3209	3260	3312	3138	3297	3226	3282	3364	3337	3434	3263	3360	3354	3303	3510	3393	3186	3407	3287	3310	3162	3332	3326	3396	3273	3263	3288	3394	3327	3441	3268	3236	3287	3168	3261	3362	3468	3433	3396	3394	3438	3334
3392	3396	3327	3346	3301	3238	3224	3182	3241	3319	3314	3441	3349	3345	3312	3437	3448	3399	3461	3493	3264	3407	3312	3193	3254	3251	3224	3371	3237	3197	3479	3616	3400	3206	3190	3291	3342	3306	3408	3365	3257	3123	3451	3400	3442	3426	3463	3431	3447	3381
3358	3361	3503	3481	3453	3306	3254	3317	3309	3332	3412	3462	3458	3362	3430	3499	3360	3347	3394	3340	3306	3203	3250	3204	3376	3224	3292	3441	3338	3233	3350	3582	3392	3204	3171	3098	3290	3402	3484	3454	3320	3277	3174	3280	3382	3298	3426	3490	3525	3462
3487	3362	3294	3470	3317	3209	3372	3259	3435	3273	3301	3197	3381	3270	3275	3240	3316	3306	3352	3398	3317	3314	3301	3243	3362	3268	3389	3406	3387	3204	3324	3569	3388	3191	3112	3231	3387	3448	3461	3420	3248	3284	3322	3216	3289	3390	3458	3500	3517	3494
3314	3290	3175	3130	3106	3146	3114	3197	3113	3211	3171	3159	3308	3296	3234	3243	3229	3372	3219	3495	3382	3385	3392	3412	3475	3366	3349	3472	3356	3299	3254	3360	3440	3309	3189	3183	3226	3328	3392	3373	3407	3310	3422	3356	3314	3407	3418	3501	3578	3487
3382	3211	3379	3190	3181	3208	3182	3107	3177	3216	3354	3262	3295	3285	3320	3252	3383	3462	3507	3550	3542	3390	3390	3403	3431	3385	3188	3321	3387	3340	3246	3318	3442	3501	3362	3075	3177	3313	3398	3437	3448	3366	3502	3230	3245	3329	3340	3414	3493	3513
3342	3468	3233	3404	3318	3398	3301	3472	3365	3345	3351	3403	3376	3437	3362	3450	3490	3452	3378	3439	3367	3469	3372	3420	3296	3294	3138	3268	3298	3348	3317	3207	3454	3366	3338	3203	3140	3119	3244	3412	3452	3439	3451	3279	3229	3310	3324	3438	3315	3497
3355	3394	3300	3428	3423	3288	3354	3449	3409	3296	3310	3471	3344	3442	3426	3375	3442	3345	3403	3325	3386	3388	3409	3305	3372	3271	3324	3310	3323	3395	3420	3289	3198	3304	3409	3220	3069	3177	3384	3348	3442	3347	3412	3316	3174	3219	3335	3272	3358	3322
3404	3073	3172	3293	3307	3320	3323	3200	3273	3311	3352	3281	3414	3377	3355	3280	3267	3267	3330	3315	3362	3352	3270	3257	3327	3323	3350	3284	3296	3384	3269	3071	3138	3232	3334	3352	3148	3126	3178	3236	3364	3429	3335	3287	3202	3258	3327	3297	3221	3164
3196	3172	3176	3159	3212	3213	3158	3164	3220	3208	3321	3414	3311	3429	3243	3302	3318	3455	3320	3395	3309	3392	3294	3469	3375	3420	3229	3236	3149	3289	3259	3242	3118	3231	3370	3474	3231	3217	3081	3128	3347	3339	3465	3516	3310	3290	3301	3339	3166	3216
3418	3287	3315	3322	3279	3318	3282	3263	3439	3367	3400	3349	3276	3420	3389	3353	3475	3444	3381	3396	3215	3351	3353	3365	3368	3236	3302	3325	3217	3210	3360	3372	3265	3135	3162	3375	3502	3381	3148	3142	3114	3291	3486	3507	3403	3449	3514	3357	3417	3329
3340	3253	3407	3486	3389	3324	3403	3367	3420	3395	3350	3360	3367	3350	3405	3435	3425	3410	3380	3293	3333	3248	3201	3229	3219	3186	3290	3293	3209	3313	3286	3349	3346	3197	3160	3315	3434	3357	3250	3252	3116	3217	3437	3506	3445	3424	3384	3535	3375	3394
3343	3293	3333	3386	3306	3278	3237	3309	3211	3290	3359	3451	3366	3298	3328	3386	3301	3443	3268	3304	3192	3265	3346	3231	3254	3315	3355	3364	3300	3240	3255	3248	3339	3295	3260	3141	3278	3488	3365	3320	3289	3275	3369	3448	3504	3476	3577	3570	3452	3448
3225	3447	3327	3201	3294	3177	3183	3225	3185	3372	3362	3345	3451	3349	3354	3384	3357	3263	3289	3282	3201	3375	3316	3231	3407	3316	3306	3417	3448	3253	3146	3284	3363	3254	3242	3250	3221	3485	3529	3459	3459	3439	3435	3290	3426	3477	3592	3590	3611	3465
3390	3407	3229	3238	3235	3316	3248	3241	3360	3339	3395	3352	3391	3350	3350	3382	3376	3408	3294	3417	3358	3359	3311	3292	3377	3294	3344	3317	3330	3196	3242	3308	3294	3329	3337	3187	3198	3360	3449	3410	3436	3433	3405	3253	3341	3257	3411	3579	3568	3585
3495	3335	3277	3171	3188	3368	3296	3431	3368	3449	3335	3434	3377	3352	3354	3465	3338	3359	3370	3431	3426	3310	3245	3259	3238	3349	3244	3323	3296	3231	3274	3217	3139	3280	3405	3412	3334	3221	3159	3294	3440	3546	3505	3453	3326	3311	3177	3372	3459	3460
3405	3308	3335	3180	3308	3379	3308	3248	3358	3326	3376	3418	3516	3441	3436	3439	3441	3358	3298	3309	3375	3208	3324	3314	3388	3362	3320	3118	3388	3368	3329	3311	3224	3218	3323	3414	3235	3306	3250	3318	3412	3570	3483	3478	3673	3280	3433	3274	3321	3389
3315	3336	3355	3285	3261	3199	3258	3185	3369	3375	3464	3457	3379	3562	3497	3385	3411	3337	3264	3215	3336	3312	3384	3340	3281	3349	3319	3287	3250	3234	3230	3350	3231	3228	3242	3360	3349	3298	3260	3290	3320	3260	3473	3403	3525	3580	3565	3386	3374	3380
3315	3367	3307	3204	3205	3240	3344	3263	3384	3280	3392	3542	3515	3403	3378	3369	3421	3356	3300	3337	3428	3426	3375	3384	3248	3225	3272	3263	3293	3189	3290	3132	3405	3302	3270	3267	3253	3391	3362	3396	3392	3239	3336	3321	3364	3519	3589	3500	3467	3406
3320	3268	3353	3328	3378	3335	3312	3461	3366	3402	3444	3340	3351	3515	3499	3473	3367	3313	3321	3354	3349	3368	3326	3203	3241	3134	3243	3272	3251	3213	3187	3146	3294	3309	3127	3242	3245	3216	3298	3377	3265	3248	3290	3215	3403	3404	3488	3450	3445	3392
3378	3377	3399	3381	3445	3282	3270	3300	3392	3412	3439	3432	3398	3366	3403	3440	3416	3346	3281	3336	3413	3308	3307	3209	3068	3078	3316	3191	3327	3295	3221	3233	3258	3281	3338	3230	3272	3235	3342	3322	3441	3375	3373	3346	3433	3352	3402	3373	3349	3528
3268	3340	3289	3372	3356	3182	3350	3243	3357	3448	3443	3448	3486	3373	3422	3492	3348	3419	3338	3360	3267	3228	3264	3336	3253	3236	3320	3323	3298	3372	3246	3195	3264	3262	3490	3252	3312	3262	3331	3333	3240	3399	3513	3380	3365	3544	3386	3447	3308	3462
3320	3264	3157	3261	3276	3318	3257	3396	3299	3346	3472	3388	3437	3427	3345	3376	3259	3300	3370	3284	3231	3274	3277	3412	3283	3369	3362	3216	3324	3206	3285	3310	3247	3277	3183	3394	3311	3402	3331	3329	3324	3302	3503	3350	3528	3437	3590	3400	3439	3526
3392	3338	3210	3308	3383	3228	3362	3388	3337	3442	3480	3347	3387	3457	3461	3359	3322	3472	3197	3404	3323	3335	3354	3349	3218	3247	3354	3226	3243	3443	3224	3311	3292	3282	3354	3286	3384	3268	3392	3293	3293	3323	3394	3410	3423	3482	3499	3698	3646	3642
3325	3073	3210	3190	3314	3252	3324	3285	3357	3363	3305	3330	3387	3476	3454	3376	3486	3486	3371	3312	3299	3358	3268	3304	3197	3308	3383	3479	3310	3419	3396	3345	3295	3299	3354	3329	3371	3271	3491	3276	3437	3524	3544	3379	3458	3379	3429	3549	3606	3528
3312	3204	3314	3255	3283	3319	3172	3329	3298	3313	3367	3335	3501	3399	3356	3427	3375	3307	3496	3430	3421	3391	3386	3337	3284	3342	3337	3355	3372	3422	3330	3407	3466	3473	3429	3366	3398	3341	3350	3394	3395	3379	3533	3495	3469	3508	3379	3455	3451	3384
3418	3269	3240	3186	3250	3286	3285	3327	3395	3382	3500	3410	3392	3476	3351	3363	3435	3432	3379	3432	3437	3395	3405	3487	3524	3356	3472	3304	3334	3331	3368	3258	3351	3379	3351	3275	3344	3341	3325	3448	3486	3477	3342	3523	3531	3406	3407	3473	3449	3532
3298	3295	3342	3293	3213	3250	3253	3373	3371	3485	3382	3524	3387	3477	3397	3379	3437	3441	3409	3654	3475	3474	3363	3415	3386	3233	3370	3259	3333	3290	3327	3322	3337	3327	3199	3320	3334	3436	3357	3368	3349	3244	3382	3431	3352	3437	3473	3456	3532	3394
3293	3312	3293	3229	3365	3344	3384	3438	3375	3476	3502	3394	3504	3498	3575	3506	3548	3537	3347	3398	3378	3405	3291	3235	3345	3246	3442	3214	3262	3275	3342	3143	3324	3271	3436	3372	3277	3282	3406	3362	3304	3331	3503	3343	3412	3418	3535	3351	3443	3414
3375	3323	3333	3349	3351	3310	3303	3267	3404	3455	3370	3485	3485	3487	3534	3465	3472	3424	3354	3222	3360	3273	3318	3288	3302	3315	3304	3256	3302	3343	3352	3248	3431	3377	3256	3457	3280	3285	3205	3294	3433	3460	3490	3443	3382	3371	3421	3299	3516	3368
3337	3244	3222	3302	3415	3338	3381	3359	3448	3614	3490	3411	3372	3556	3544	3435	3242	3178	3331	3359	3330	3303	3271	3326	3313	3258	3228	3238	3373	3143	3323	3384	3269	3317	3173	3353	3349	3270	3402	3304	3332	3374	3422	3362	3574	3393	3344	3388	3442	3376
3375	3239	3305	3401	3267	3288	3395	3426	3499	3340	3465	3425	3414	3478	3344	3408	3287	3363	3295	3514	3303	3326	3242	3300	3238	3346	3212	3203	3203	3167	3273	3318	3181	3186	3158	3220	3213	3251	3389	3268	3210	3327	3386	3386	3221	3358	3390	3322	3382	3452
3310	3310	3231	3344	3242	3361	3278	3455	3420	3529	3413	3405	3454	3394	3353	3420	3272	3350	3486	3380	3237	3232	3198	3233	3261	3184	3301	3219	3244	3195	3307	3077	3214	3062	3235	3154	3247	3211	3295	3248	3262	3147	3280	3360	3205	3287	3467	3340	3357	3409
3382	3317	3351	3313	3470	3306	3439	3370	3311	3532	3411	3396	3409	3386	3287	3557	3457	3381	3388	3245	3303	3275	3348	3338	3321	3282	3179	3285	3265	3205	3339	3213	3317	3278	3215	3256	3402	3394	3346	3275	3406	3435	3295	3383	3406	3423	3405	3347	3360	3376
3301	3435	3277	3245	3410	3405	3323	3348	3410	3353	3316	3449	3427	3493	3557	3561	3345	3375	3419	3319	3276	3340	3275	3364	3263	3306	3370	3274	3333	3302	3310	3315	3340	3266	3249	3370	3385	3330	3430	3388	3310	3410	3462	3504	3386	3434	3504	3437	3488	3443
3353	3303	3437	3373	3352	3416	3334	3330	3381	3280	3463	3436	3465	3404	3478	3513	3579	3458	3464	3326	3356	3330	3396	3369	3398	3380	3369	3412	3322	3409	3274	3378	3317	3391	3440	3260	3368	3442	3417	3516	3437	3472	3459	3411	3512	3523	3477	3455	3426	3554
3403	3249	3179	3318	3275	3270	3291	3294	3352	3517	3474	3405	3431	3384	3375	3452	3343	3343	3330	3449	3344	3287	3378	3482	3396	3304	3343	3418	3262	3239	3358	3353	3318	3445	3351	3282	3247	3291	3486	3449	3502	3431	3469	3496	3520	3391	3450	3552	3503	3494
3446	3347	3197	3337	3258	3259	3225	3296	3420	3515	3328	3464	3572	3292	3525	3430	3373	3494	3385	3398	3530	3422	3494	3358	3425	3303	3322	3344	3299	3335	3382	3393	3333	3263	3294	3278	3364	3309	3410	3475	3475	3494	3423	3397	3470	3521	3246	3418	3357	3411
3321	3364	3179	3230	3214	3288	3384	3369	3347	3248	3419	3318	3372	3395	3444	3482	3487	3553	3437	3490	3444	3392	3383	3274	3436	3192	3358	3319	3303	3351	3299	3319	3330	3266	3262	3240	3429	3309	3336	3245	3397	3426	3282	3403	3509	3375	3210	3383	3329	3412
3409	3333	3190	3410	3307	3413	3262	3202	3346	3241	3396	3281	3477	3432	3495	3413	3432	3409	3498	3501	3412	3458	3370	3254	3297	3305	3259	3195	3364	3350	3463	3436	3177	3429	3286	3434	3349	3342	3244	3313	3331	3309	3464	3382	3391	3354	3418	3361	3434	3392
3391	3421	3332	3359	3237	3323	3157	3313	3321	3392	3304	3376	3433	3537	3461	3498	3396	3243	3522	3412	3437	3337	3342	3466	3328	3255	3226	3415	3464	3399	3339	3356	3389	3449	3326	3286	3399	3390	3300	3280	3221	3350	3326	3328	3295	3378	3382	3319	3355	3429
3351	3373	3267	3166	3378	3161	3263	3198	3369	3343	3395	3450	3620	3426	3451	3390	3494	3478	3508	3523	3508	3405	3442	3442	3461	3230	3374	3399	3421	3368	3375	3391	3271	3280	3319	3319	3253	3296	3341	3278	3196	3226	3353	3310	3363	3445	3409	3339	3391	3377
3328	3425	3261	3448	3276	3288	3359	3369	3289	3327	3436	3514	3486	3507	3429	3469	3442	3481	3523	3529	3458	3370	3387	3418	3354	3267	3269	3403	3333	3336	3287	3281	3196	3265	3397	3293	3320	3136	3243	3238	3157	3122	3312	3236	3291	3290	3500	3386	3485	3305
3367	3297	3314	3324	3311	3252	3395	3422	3423	3420	3429	3280	3519	3595	3348	3376	3453	3603	3546	3497	3484	3392	3401	3197	3351	3274	3355	3260	3281	3201	3299	3109	3155	3279	3229	3170	3273	3046	3292	3343	3248	3244	3159	3193	3216	3238	3250	3319	3292	3410
3501	3398	3328	3305	3308	3359	3425	3452	3388	3300	3248	3500	3411	3519	3497	3465	3570	3579	3507	3458	3419	3278	3355	3366	3270	3418	3427	3335	3203	3128	3208	3134	3252	3249	3227	3119	3287	3174	3246	3174	3251	3206	3214	3092	3269	3229	3120	3224	3330	3168
3504	3381	3281	3413	3429	3342	3244	3491	3411	3432	3262	3498	3438	3310	3441	3277	3539	3462	3445	3388	3324	3327	3442	3337	3261	3267	3380	3284	3204	3287	3202	3254	3210	3232	3280	3147	3316	3198	3097	3319	3287	3284	3097	3294	3264	3219	3199	3193	3108	3312
3425	3396	3411	3379	3473	3266	3289	3349	3296	3269	3365	3494	3424	3395	3398	3383	3431	3395	3342	3377	3292	3240	3212	3258	3169	3308	3267	3265	3273	3230	3072	3339	3233	3312	3189	3298	3265	3285	3285	3390	3330	3334	3393	3299	3265	3263	3378	3262	3224	3237
3373	3373	3361	3419	3383	3269	3204	3292	3330	3266	3477	3414	3361	3279	3413	3425	3416	3369	3464	3312	3359	3372	3295	3289	3263	3376	3369	3291	3350	3320	3294	3354	3359	3228	3434	3248	3298	3284	3355	3363	3357	3321	3170	3254	3302	3294	3244	3271	3210	3225
3382	3415	3316	3355	3368	3261	3221	3299	3261	3293	3274	3432	3335	3342	3315	3269	3415	3370	3306	3364	3224	3397	3340	3424	3397	3399	3419	3366	3234	3306	3323	3290	3264	3309	3360	3257	3329	3323	3261	3413	3461	3419	3356	3252	3451	3339	3355	3381	3480	3281
3411	3271	3357	3368	3273	3171	3277	3242	3313	3323	3345	3169	3372	3250	3147	3285	3282	3397	3323	3306	3463	3480	3371	3372	3420	3449	3414	3384	3396	3383	3216	3362	3316	3376	3374	3342	3369	3274	3301	3353	3347	3324	3309	3325	3424	3320	3262	3429	3145	3375
3476	3344	3340	3289	3274	3160	3155	3319	3257	3327	3327	3271	3398	3227	3286	3316	3389	3489	3337	3459	3387	3377	3476	3477	3512	3436	3377	3350	3394	3331	3393	3352	3367	3356	3405	3194	3361	3300	3353	3313	3447	3308	3318	3391	3299	3333	3287	3243	3384	3545
3471	3360	3215	3267	3177	3176	3288	3244	3201	3224	3203	3248	3252	3193	3179	3349	3323	3426	3400	3508	3497	3534	3348	3514	3549	3532	3377	3432	3359	3359	3387	3427	3270	3218	3472	3235	3297	3454	3364	3419	3283	3366	3288	3257	3252	3349	3308	3265	3385	3449
3405	3237	3262	3359	3290	3288	3296	3261	3193	3113	3232	3197	3311	3285	3250	3366	3420	3527	3514	3432	3444	3529	3331	3495	3469	3665	3354	3348	3306	3433	3388	3362	3493	3328	3352	3378	3410	3422	3420	3470	3361	3278	3294	3238	3230	3311	3301	3310	3407	3214
3359	3334	3312	3379	3388	3326	3322	3331	3170	3305	3164	3284	3213	3311	3377	3324	3398	3438	3437	3544	3568	3474	3469	3499	3526	3450	3520	3360	3532	3434	3470	3450	3373	3354	3378	3518	3428	3418	3359	3555	3369	3371	3325	3310	3268	3252	3431	3255	3273	3304
3325	3353	3323	3246	3217	3298	3230	3244	3231	3159	3158	3286	3355	3465	3328	3397	3436	3412	3429	3285	3532	3417	3256	3481	3396	3451	3647	3496	3523	3566	3447	3380	3506	3449	3460	3558	3452	3461	3417	3432	3516	3372	3407	3504	3395	3447	3326	3269	3378	3227
3373	3415	3425	3312	3407	3246	3192	3079	3063	3306	3233	3396	3433	3438	3365	3374	3320	3331	3311	3441	3509	3474	3383	3406	3522	3524	3525	3566	3585	3585	3471	3418	3550	3410	3444	3473	3419	3492	3477	3468	3463	3432	3362	3364	3436	3427	3373	3398	3435	3409
3393	3334	3361	3280	3357	3333	3142	3266	3344	3339	3292	3319	3380	3419	3355	3285	3166	3411	3321	3316	3431	3366	3480	3458	3597	3556	3505	3486	3368	3516	3427	3358	3516	3474	3342	3478	3286	3433	3419	3453	3489	3429	3399	3347	3366	3377	3440	3457	3430	3320
3351	3415	3411	3312	3251	3321	3334	3215	3320	3319	3393	3250	3386	3418	3458	3275	3368	3343	3198	3420	3406	3427	3415	3431	3474	3520	3442	3439	3439	3503	3468	3418	3419	3365	3385	3422	3355	3331	3398	3284	3375	3329	3451	3570	3294	3327	3389	3282	3355	3215
3321	3342	3231	3310	3196	3273	3317	3248	3355	3373	3403	3305	3308	3400	3352	3261	3327	3307	3433	3297	3440	3316	3328	3351	3478	3394	3445	3395	3467	3368	3340	3336	3364	3466	3249	3401	3397	3314	3384	3351	3338	3332	3362	3375	3360	3270	3279	3317	3436	3431
3398	3267	3313	3231	3242	3333	3352	3281	3343	3321	3404	3237	3357	3279	3385	3244	3260	3326	3333	3399	3214	3342	3424	3403	3351	3493	3426	3353	3404	3295	3350	3213	3213	3361	3220	3261	3259	3417	3487	3254	3411	3472	3249	3334	3342	3183	3230	3318	3373	3367
3356	3310	3283	3309	3294	3275	3441	3367	3487	3356	3324	3391	3299	3240	3373	3224	3386	3371	3272	3298	3394	3289	3292	3288	3287	3435	3224	3366	3400	3281	3213	3354	3244	3307	3250	3340	3287	3357	3301	3290	3377	3337	3198	3302	3172	3229	3225	3386	3293	3222
3286	3346	3295	3303	3277	3288	3371	3344	3506	3485	3428	3475	3333	3262	3272	3346	3343	3375	3248	3264	3337	3276	3276	3201	3240	3241	3256	3277	3217	3251	3262	3209	3285	3293	3253	3286	3393	3290	3298	3381	3373	3256	3194	3204	3275	3126	3322	3253	3248	3127
3303	3193	3304	3379	3397	3283	3303	3416	3503	3473	3418	3319	3421	3401	3378	3296	3358	3458	3370	3328	3355	3295	3280	3145	3128	3197	3284	3186	3357	3292	3250	3335	3294	3276	3261	3335	3268	3350	3329	3403	3198	3286	3318	3329	3271	3186	3291	3220	3252	3168
3325	3275	3304	3367	3330	3365	3502	3414	3440	3357	3444	3410	3392	3280	3299	3423	3344	3370	3340	3243	3297	3198	3255	3173	3212	3250	3346	3316	3215	3386	3313	3335	3223	3304	3260	3462	3298	3406	3423	3362	3463	3303	3300	3258	3294	3183	3325	3141	3263	3217
3252	3355	3330	3341	3429	3356	3325	3338	3356	3422	3357	3426	3395	3305	3317	3353	3420	3324	3281	3153	3231	3233	3257	3142	3211	3130	3232	3200	3190	3240	3353	3330	3182	3329	3456	3427	3373	3354	3381	3449	3306	3353	3280	3323	3324	3278	3329	3257	3298	3113
3276	3237	3311	3374	3387	3360	3439	3391	3427	3353	3368	3430	3456	3356	3295	3405	3357	3251	3302	3123	3099	3251	3172	3193	3163	3221	3190	3114	3213	3373	3279	3376	3275	3255	3405	3364	3463	3444	3333	3459	3334	3294	3374	3429	3486	3224	3359	3307	3234	3214
3228	3291	3471	3385	3329	3300	3305	3407	3331	3210	3348	3465	3468	3383	3453	3375	3329	3426	3233	3278	3131	3088	3281	3170	3200	2986	3198	3363	3301	3232	3285	3257	3335	3366	3320	3276	3408	3463	3482	3417	3426	3380	3414	3447	3369	3324	3374	3308	3329	3319
3329	3274	3347	3397	3405	3348	3298	3264	3295	3363	3345	3413	3409	3435	3368	3230	3205	3193	3295	3318	3095	3203	3127	3199	3225	3167	3281	3225	3313	3291	3166	3376	3377	3368	3299	3293	3362	3439	3410	3470	3367	3421	3282	3374	3236	3422	3338	3401	3291	3387
3278	3314	3269	3330	3424	3137	3210	3219	3287	3174	3315	3352	3365	3348	3280	3278	3303	3308	3153	3234	3137	3160	3116	3148	3168	3072	3410	3286	3393	3262	3244	3343	3357	3496	3516	3433	3426	3390	3402	3302	3299	3404	3402	3433	3270	3333	3376	3415	3446	3336
3302	3381	3254	3222	3248	3221	3038	3261	3167	3337	3287	3346	3448	3404	3427	3261	3304	3249	3242	3359	3242	3300	3254	3239	3231	3181	3253	3243	3327	3393	3368	3332	3361	3341	3316	3393	3285	3422	3413	3344	3381	3318	3422	3379	3276	3435	3356	3366	3487	3372
3283	3229	3268	3095	3122	3175	3134	3183	3233	3358	3307	3248	3404	3446	3330	3324	3315	3324	3279	3237	3336	3405	3348	3412	3261	3400	3291	3311	3406	3331	3414	3415	3358	3390	3320	3409	3287	3267	3368	3275	3328	3265	3377	3309	3238	3373	3381	3351	3344	3362
3348	3312	3206	3101	3144	3149	3201	3303	3180	3321	3268	3239	3235	3287	3303	3383	3335	3447	3282	3326	3331	3506	3220	3381	3466	3403	3295	3311	3318	3440	3440	3424	3336	3395	3397	3331	3372	3377	3258	3197	3288	3313	3324	3411	3290	3407	3432	3331	3387	3395
3304	3261	3301	3085	3223	3081	3084	3112	3196	3265	3235	3308	3303	3285	3377	3231	3288	3358	3325	3411	3354	3418	3404	3394	3456	3468	3346	3320	3231	3437	3372	3406	3461	3338	3361	3380	3317	3235	3240	3285	3364	3281	3230	3301	3270	3307	3327	3253	3170	3307
3259	3318	3195	3091	2919	3027	3126	3110	3224	3312	3262	3301	3357	3302	3392	3369	3290	3399	3380	3553	3410	3395	3333	3365	3407	3439	3323	3403	3348	3373	3434	3460	3446	3352	3253	3324	3249	3176	3307	3198	3273	3180	3249	3147	3103	3296	3302	3267	3259	3215
3298	3165	3088	3099	2958	3060	3111	3175	3306	3245	3360	3277	3353	3378	3328	3470	3410	3457	3481	3488	3484	3486	3373	3487	3332	3570	3377	3374	3399	3389	3418	3425	3397	3233	3363	3299	3382	3364	3273	3215	3148	3239	3385	3205	3311	3278	3198	3237	3111	3304
3178	3230	3105	3129	3032	3048	3162	3203	3203	3388	3317	3261	3411	3323	3338	3464	3407	3499	3469	3504	3456	3566	3401	3706	3473	3448	3420	3447	3463	3483	3461	3558	3452	3328	3384	3313	3233	3301	3290	3194	3184	3202	3224	3233	3206	3180	3282	3334	3293	3304
3282	3160	3163	3150	3183	3124	3145	3215	3232	3232	3240	3252	3268	3289	3337	3358	3421	3474	3194	3449	3436	3550	3629	3659	3574	3453	3497	3294	3428	3380	3311	3441	3403	3380	3427	3400	3447	3200	3141	3114	3237	3178	3252	3175	3213	3210	3285	3259	3397	3331
3263	3297	3205	3168	3261	3169	3109	3198	3296	3193	3337	3165	3306	3380	3259	3310	3338	3365	3405	3471	3461	3559	3447	3481	3523	3534	3482	3528	3444	3464	3418	3319	3390	3461	3414	3465	3216	3203	3211	3152	3225	3193	3228	3167	3243	3203	3302	3226	3194	3281
3447	3238	3085	3124	3130	3062	3201	3200	3213	3244	3329	3198	3275	3259	3411	3262	3350	3388	3539	3434	3447	3464	3467	3397	3406	3571	3418	3518	3553	3444	3474	3374	3325	3355	3316	3391	3365	3242	3209	3281	3177	3329	3161	3236	3228	3296	3252	3204	3148	3258
3339	3220	3229	3089	3134	3197	3290	3318	3345	3337	3372	3403	3429	3324	3405	3490	3460	3524	3430	3433	3518	3499	3388	3348	3427	3381	3244	3510	3442	3515	3406	3392	3365	3313	3325	3273	3292	3418	3350	3253	3209	3300	3252	3156	3114	3136	3193	3312	3295	3230
3294	3199	3248	3114	3152	3256	3337	3280	3394	3359	3320	3243	3268	3472	3370	3496	3472	3494	3439	3450	3505	3482	3343	3410	3257	3402	3378	3329	3350	3262	3299	3333	3304	3306	3343	3178	3308	3236	3370	3170	3232	3172	3196	3193	3159	3233	3227	3247	3197	3249
3177	3155	3215	3191	3230	3279	3415	3358	3336	3448	3331	3252	3359	3351	3224	3308	3436	3378	3365	3484	3406	3456	3418	3369	3306	3340	3281	3212	3334	3296	3205	3398	3388	3397	3280	3233	3217	3270	3207	3181	3047	3038	3122	3203	3208	3210	3146	3257	3227	3294
3230	3142	3309	3250	3239	3374	3302	3392	3399	3316	3287	3212	3350	3320	3284	3360	3305	3344	3254	3402	3334	3238	3383	3260	3380	3194	3320	3232	3286	3197	3145	3318	3173	3213	3194	3161	3156	3199	3353	3147	3215	3154	3081	3093	3209	3186	3247	3259	3319	3404
3127	3137	3118	3262	3228	3410	3292	3338	3218	3350	3259	3230	3407	3337	3289	3236	3298	3284	3232	3238	3278	3219	3291	3180	3222	3192	3161	3233	3154	3098	3141	3195	3158	3214	3264	3212	3150	3206	3244	3176	3087	3012	3161	3097	3101	3112	3178	3203	3129	3303
3049	3207	3201	3279	3207	3196	3371	3118	3138	3287	3280	3303	3287	3323	3307	3318	3233	3288	3253	3172	3087	3120	3286	3263	3130	3177	3187	3101	3220	3122	3098	3118	3191	3216	3179	3104	3213	3148	3198	3198	3129	3107	3038	2993	3065	3192	3129	3302	3181	3220
3073	3167	3071	3212	3218	3243	3376	3201	3152	3199	3254	3201	3399	3383	3312	3268	3298	3202	3277	3262	3088	3217	3260	3077	2968	3187	3038	3133	3193	3007	3078	3013	3099	3101	3210	3187	3154	3050	3126	3109	3097	3165	3134	3160	3115	3119	3078	3094	3208	3157
3168	3110	3071	3011	3090	3134	3248	3285	3203	3261	3302	3328	3279	3307	3331	3436	3399	3314	3248	3289	3209	3121	3066	3051	3067	3141	3086	3060	3076	3196	3113	3063	3008	3143	3048	3115	3122	3057	3096	2962	3024	3230	3165	3090	3109	2988	3031	3131	3134	3057
3154	3018	3003	3043	3153	3178	3359	3220	3328	3236	3380	3303	3454	3414	3368	3328	3470	3292	3228	3362	3191	3135	3086	3133	3011	2997	3045	2997	3099	3112	3189	3086	3140	2990	3000	3053	3072	3038	3057	3014	3142	3010	3003	2992	3085	3047	3017	2974	3062	3131
3107	3165	3097	3088	3209	3221	3360	3324	3443	3313	3302	3281	3439	3389	3437	3421	3451	3538	3412	3412	3251	3225	3135	3225	3160	2994	2940	3028	2957	3010	3128	3064	3042	3005	2979	3106	2970	3083	2990	3066	3017	3078	2993	2963	2998	3065	3021	3146	3109	3099
3093	3042	3125	3172	3101	3226	3378	3351	3353	3427	3332	3267	3265	3396	3433	3401	3450	3517	3366	3425	3393	3433	3214	3206	3087	3150	3091	3058	3064	3067	3048	3167	3148	3071	3007	2957	2983	2996	3121	2960	3013	2978	2831	2996	3064	2971	3040	3141	3123	2962
3128	3062	3108	3215	3147	3300	3385	3362	3370	3341	3282	3281	3446	3280	3392	3463	3384	3463	3462	3476	3324	3303	3196	3286	3248	3157	2971	3100	3028	3005	3131	3057	3129	3029	2981	2980	3075	3063	3033	3028	2955	2950	3106	3113	3008	3074	3094	3062	2941	3050
3192	3223	3210	3164	3279	3219	3371	3336	3355	3327	3317	3304	3263	3213	3268	3377	3352	3328	3598	3337	3477	3380	3348	3320	3242	3173	3089	3146	2995	3059	3043	2989	3106	3142	2939	2980	3055	3116	3114	3071	3009	2909	3021	2998	3048	3028	3096	2988	2930	3057
3270	3204	3237	3319	3284	3263	3319	3275	3362	3291	3325	3253	3206	3251	3313	3292	3343	3311	3394	3411	3441	3411	3271	3292	3267	3329	3132	3067	3097	3016	3110	3110	3058	3113	3188	3099	3017	3085	3099	3022	3119	3038	3118	2985	3113	3004	3012	3028	2957	3105
3273	3287	3428	3233	3276	3260	3289	3262	3283	3250	3114	3241	3210	3111	3240	3227	3263	3219	3161	3373	3379	3396	3306	3196	3203	3164	3135	3266	3170	3082	3084	3131	3159	3122	3114	3094	3086	3106	3156	3208	2992	3065	3007	2951	3052	3116	3018	3071	2947	3119
3286	3301	3306	3367	3214	3238	3293	3301	3224	3139	3256	3157	3171	3122	3171	3198	3160	3306	3195	3222	3330	3186	3320	3203	3322	3169	3069	3165	3202	3159	3033	3060	3209	3153	3305	3156	3164	3035	3146	3200	3088	3173	2985	3035	3150	3055	2986	3051	3065	3192
3364	3370	3275	3339	3207	3275	3454	3207	3253	3179	3166	3171	3057	3030	3147	3105	3051	3139	3235	3118	3248	3223	3230	3146	3331	3175	3234	3146	3139	3084	3197	3043	3195	3085	3249	3055	3131	3050	3074	3105	3146	3183	3020	3074	3286	3206	3147	3102	3088	3187
3303	3354	3351	3317	3183	3365	3271	3355	3287	3318	3237	3167	3127	3020	3072	3054	2990	3058	3065	3045	3170	3149	3112	3174	3120	3134	3239	3131	3173	3094	3122	3160	3119	3061	3157	3217	3200	3026	3121	3093	3044	3107	3033	3132	3082	3109	3171	3153	3131	3173
3350	3378	3320	3392	3262	3339	3255	3230	3309	3203	3193	3110	3226	3119	3020	3091	2986	2969	3053	3204	3074	3226	3134	3060	3152	2988	3163	3140	3226	3066	3122	3100	3115	3034	3092	3203	3151	3103	3087	3155	3262	3119	3242	3235	3169	3131	3255	3265	3241	3122
3399	3381	3201	3224	3238	3295	3245	3412	3211	3290	3260	3161	2967	3148	3053	2930	3017	3027	3072	3078	3087	3135	3078	3162	3009	3092	3133	3210	3037	3101	2974	3107	3074	3118	3202	3171	3181	3132	3107	3116	3166	3143	3200	3233	3079	3267	3186	3193	3058	3170
3344	3310	3236	3140	3267	3252	3251	3297	3225	3262	3253	3165	3114	3060	3076	2984	2957	2978	3014	2959	2924	3084	3044	3153	3191	3097	3184	3079	3100	3045	3053	3013	3065	3101	3162	3198	3097	2888	3002	3211	3222	3055	3214	3118	3151	3247	3249	3212	3089	3223
3343	3294	3292	3095	3113	3150	3240	3202	3219	3137	3122	3226	3151	3078	3049	3049	3023	3009	3076	2943	3046	3014	2991	3061	3151	3057	3083	3061	3078	3030	3093	2963	3010	3039	3136	3190	3057	3042	3030	3159	3112	3253	3146	3219	3083	3318	3093	3056	3138	3137
3297	3318	3248	3142	3184	3092	3146	3134	3239	3169	3210	3181	3109	3140	3047	3026	3004	3154	3092	2986	3085	3068	3078	3154	3085	3075	3146	3120	3054	3136	3109	2991	2943	3118	3093	3071	3059	2984	3036	3004	3140	3232	3202	3099	3161	3174	3076	3075	3198	3225
3296	3331	3278	3158	3211	3063	3170	3051	3135	3131	3145	3190	3198	3215	3104	3143	3110	3014	3019	3101	3002	3054	3069	3018	3029	3257	3173	3082	3031	2983	2974	3041	3059	3143	3135	3164	2986	3048	3145	2984	3184	3159	3136	3032	3002	3058	2985	3055	3148	3181
3261	3276	3270	3059	3117	3078	3090	3053	3166	3135	3072	3074	3142	3166	3088	3166	2993	3123	3046	3066	3111	3139	3254	3046	3153	3153	3092	3106	3134	3072	3087	3038	3124	3106	3173	3155	3142	2972	3041	3175	3153	3119	3071	3076	3076	3157	3121	3006	3147	3149
3247	3274	3278	3171	3053	3010	3039	3043	3087	2971	3072	3152	3169	3248	3196	3110	3077	3070	3069	3010	3184	3106	3241	3188	3228	3290	3147	3218	3093	3104	3036	3087	3248	3070	3179	3177	3027	2977	3065	3185	3214	3135	3047	3022	3052	3146	3117	3098	3184	3177
3212	3323	3224	3254	3070	3027	3067	3140	2986	3098	3081	3027	3150	3081	3136	3048	3100	3068	3166	3065	3247	3176	3202	3164	3215	3289	3199	3226	3199	3227	3190	3076	3158	3155	3110	3186	3078	3041	3058	3219	3222	3080	3071	3019	3089	3117	3131	3038	3129	3146
3168	3353	3322	3356	3348	3144	3119	3079	3068	3071	3060	3124	3153	3096	3132	3109	3096	3090	3086	3120	3194	3120	3180	3183	3312	3253	3179	3333	3186	3168	3170	3167	3160	3114	3213	3149	3295	3013	3068	3077	3255	3137	3031	3054	3165	3098	3022	2999	2982	3076
3264	3272	3306	3224	3284	3105	3132	3101	3135	3030	3070	3065	3100	3112	3036	3163	3195	3066	3166	3145	3170	3167	3162	3124	3204	3307	3242	3256	3185	3166	3101	3142	3122	3114	3221	3303	3136	3174	3139	3259	3207	3054	3174	3065	3075	3104	2991	3060	3192	3130
3194	3271	3306	3263	3327	3289	3175	3186	3158	3129	3079	3064	3029	3049	3150	3150	3193	3280	3142	3102	3079	3092	3230	3108	3254	3180	3205	3143	3234	3170	3248	3140	3254	3135	3277	3196	3227	3115	3252	3243	3087	3111	3268	3037	2970	3167	3053	3079	2998	3242
3227	3321	3251	3237	3363	3388	3383	3102	3132	3182	3108	3148	3033	3172	3133	3110	3083	3093	3166	3211	3049	3033	3161	3186	3303	3244	3195	3294	3058	3068	3119	3228	3228	3201	3133	3167	3277	3236	3279	3158	3128	3260	3194	3131	3098	3188	3089	3112	3103	3125
3352	3228	3287	3272	3372	3339	3277	3270	3281	3230	3157	3139	3167	3119	3184	3121	3128	3171	3206	3090	3107	3033	3262	3097	3165	3163	3276	3030	3028	3053	3124	3261	3364	3290	3265	3239	3218	3209	3228	3171	3128	3224	3040	3252	3138	3057	3168	3107	3198	3196
3077	3248	3199	3198	3181	3365	3372	3283	3333	3232	3183	3207	3089	3138	3172	3209	3176	3184	3245	3218	3251	3195	3167	3332	3076	3188	3128	3192	3032	2998	3170	3227	3370	3168	3263	3185	3117	3163	3140	3209	3211	3111	3051	3123	3111	3142	3173	3058	3275	3181
3077	3167	3193	3159	3129	3322	3227	3358	3306	3253	3240	3235	3147	3086	3176	3249	3231	3221	3213	3134	3273	3313	3117	3162	3181	3150	3047	3051	3144	3063	3017	3163	3155	3116	3160	3196	3158	3119	3167	3120	3010	3052	3183	3070	3173	3052	3162	3176	3149	3184
3087	3128	3159	3098	3135	3225	3337	3239	3169	3277	3236	3186	3331	3222	3202	3221	3218	3215	3189	3172	3269	3147	3305	3077	3154	3140	3107	3054	2997	3125	3146	3197	3205	3115	3096	3063	3062	3232	3050	3100	3050	3004	3172	3121	3252	3183	3120	3133	3103	3083
3140	3264	3127	3023	3220	3190	3377	3296	3285	3255	3279	3261	3264	3353	3198	3305	3260	3245	3222	3163	3328	3177	3229	3221	3040	3166	3033	3225	3032	3083	3113	3132	3276	3021	3124	3044	3110	3208	3067	3010	3020	3120	3115	3178	3076	3224	3213	3253	3214	3065
3206	3168	3181	3156	3112	3179	3098	3100	3304	3323	3243	3282	3165	3209	3343	3239	3211	3222	3287	3277	3206	3209	3154	3192	3203	3161	3109	3154	3089	3286	3249	3284	3164	3135	3081	3107	3184	3174	3129	3111	3035	3022	3112	3148	3133	3131	3309	3245	3217	3013
3320	3299	3114	3149	3142	3109	3141	3051	3119	3179	3122	3361	3229	3249	3190	3154	3270	3144	3201	3181	3177	3100	3146	3158	3167	3141	3164	3242	3292	3188	3216	3218	3070	3044	3069	3205	3227	3155	3095	3143	3101	3154	3219	3191	3116	3177	3221	3247	3123	3162
3353	3266	3070	3225	3144	3075	3326	3177	3216	2988	3224	3185	3120	3133	3135	3205	3270	3087	3219	3149	3127	3210	3121	3138	2971	3153	3099	3365	3223	3211	3300	3227	3064	3096	3023	3145	3094	3205	3098	3107	3126	3147	3169	3118	3175	3139	3223	3142	3217	3026
3388	3498	3287	3203	3272	3165	3164	3064	3216	3087	3023	3030	3142	3247	3049	3179	3179	3066	3169	3042	3230	3047	3028	3039	3109	3078	3142	3228	3310	3189	3178	3143	3204	3047	3135	3224	3229	3259	3114	3122	3060	3057	3042	3115	3217	3180	3131	3156	3059	3134
3249	3261	3327	3161	3243	3321	3306	3253	3119	3141	3102	3144	3151	3100	3043	3131	3214	3144	3068	3031	3059	3073	3023	2995	3044	3092	3143	3173	3218	3054	3007	3051	3118	3177	3236	3138	3169	3182	3173	3120	3057	3131	2996	3254	3205	3142	3127	3167	3075	3226
3175	3284	3367	3286	3258	3330	3296	3331	3236	3163	3084	3038	3026	3160	3062	3050	3091	3203	3075	3093	3107	3039	3051	3037	2988	3022	3142	3112	3123	2980	2983	3107	3086	3116	3110	3076	3061	3153	3135	3097	3072	3085	3061	3107	3164	3111	3096	3154	3197	3182
3120	3188	3281	3269	3317	3393	3291	3345	3229	3236	3213	3082	3100	3131	3036	3118	3047	3145	3155	3173	3179	3117	3046	3026	3079	2984	2991	3004	2899	3004	2972	3232	3123	3042	2997	3025	3120	3093	3061	3020	2940	3046	3056	3070	3043	3084	3116	3097	3198	3176
3193	3243	3158	3151	3309	3321	3319	3404	3378	3276	3140	3230	3135	3181	3073	3169	3166	3198	3244	3260	3154	3151	3034	2967	2892	2931	2955	2822	2936	2998	2973	3060	3049	3030	2981	2995	3050	3167	2998	3032	3015	3098	2992	3114	3165	3086	3195	3186	3116	3193
3205	3289	3230	3313	3143	3145	3226	3173	3373	3338	3257	3318	3201	3149	3112	3184	3187	3119	3195	3086	3085	3042	2992	3000	3049	2993	2869	3028	3047	2982	3016	3002	2919	2971	3019	3009	3011	2921	3046	3044	3050	3053	3087	3082	3059	3120	3155	3177	3299	3221
3248	3262	3289	3150	3041	3121	3052	3240	3137	3238	3254	3224	3212	3204	3155	3104	3175	3080	3083	3100	3081	3047	3026	2956	3066	2984	3098	3154	3127	3055	3082	2953	3090	3110	3032	3132	3061	2966	3055	3018	2977	3064	3074	3121	3077	3028	3188	3046	3162	3169
3179	3264	3293	3211	3159	3287	3067	3094	3046	3175	3029	3205	3248	3258	3132	3060	2986	3027	3008	3017	3061	3103	3057	3007	3003	3029	3098	3075	3101	3136	2924	2979	3011	3016	3072	3010	3070	2928	3025	3063	3102	3066	3070	3094	3048	2931	3064	3272	3069	3132
3190	3187	3245	3167	3286	3291	3193	3118	3072	3099	3095	3295	3115	3251	3213	3113	3069	2983	3064	3065	3085	3009	3116	3018	3137	3119	3199	3048	3018	3025	3032	3033	2961	3061	3044	2957	2956	2843	2982	2969	2995	2957	3001	3099	3045	2969	3018	2904	3044	3004
3125	3071	3203	3295	3198	3183	3180	3206	3072	3076	3087	3245	3153	3182	3166	3160	3085	2995	3045	3131	3146	3074	2998	3002	3051	3089	3006	3178	2908	3008	3025	3084	2989	2961	2949	3024	2920	2820	2936	3039	3063	2948	3105	3067	2875	2969	2935	2958	2886	2985
3092	3105	3047	3135	3193	3204	3260	3155	3181	3140	3136	3262	3289	3237	3193	3141	3131	3086	3319	3128	3117	3104	3003	2960	2946	2994	3047	2968	2975	3027	2999	3020	2997	2939	2991	2995	3044	2945	2849	3022	2923	3173	2962	3079	2912	2876	2954	2830	2888	2996
3208	3041	3096	3145	3158	3148	3199	3190	3302	3196	3231	3184	3247	3192	3075	3233	3054	3187	3149	3260	3069	3047	3092	2886	2962	3069	3048	3025	3018	2970	3071	2970	3012	2879	2952	3082	3091	3029	2843	2862	3055	2904	3005	3031	2996	2946	3036	3033	2941	2992
3220	3234	3119	3217	3080	3219	3116	3255	3259	3162	3145	3219	3190	3121	3126	2982	3027	3037	3004	3048	3006	3170	2953	2931	3186	3018	2993	2953	3010	2971	3058	3064	2960	2964	2940	3051	3048	2983	3078	2926	2952	2982	3023	3044	3009	3093	3081	3077	3058	3137
3227	3174	3229	3191	3076	3182	3168	3239	3210	3119	3292	3180	3228	3228	3166	3153	3094	3136	3045	3113	3077	3162	3089	3077	3047	2961	3057	3040	3098	3001	3116	3032	3002	3049	2966	3015	3009	3126	3026	3032	2974	3052	2981	3083	3067	3055	3073	3024	3052	3102
3109	3176	3144	3047	3114	3119	3188	3192	3097	3209	3212	3296	3209	3344	3184	3272	3144	3223	3200	3146	3024	3038	2926	3023	3059	3108	3003	3115	2979	3061	2968	3076	3017	3036	3040	3006	3050	3082	3060	3013	2935	3066	3051	3053	3042	2994	3042	3083	3043	3072
3096	3158	3002	3149	3027	3199	3027	3146	3164	3216	3182	3273	3281	3236	3371	3412	3204	3264	3295	3092	3211	3064	2980	3051	3093	2977	2974	2947	2969	3039	2975	3032	2857	3084	2954	3022	2955	2966	2996	2944	2931	2989	2978	2856	2919	2921	2904	2901	3007	3077
3102	3109	3049	3052	2956	2996	3058	3110	3137	3168	3121	3173	3184	3329	3181	3328	3294	3288	3278	3217	3111	3166	3015	2937	2980	2995	3075	3085	2947	3007	3013	2977	2920	2925	2918	2912	2946	2804	2911	2935	2961	2864	2812	2881	2926	2872	2962	2944	2891	3098
3172	3080	3053	3031	3010	3069	3060	3195	3277	3216	3291	3162	3177	3248	3172	3247	3344	3412	3291	3111	3131	3142	3120	3134	3103	3002	3069	3005	3007	3015	2985	3038	2855	2892	3015	2958	2989	2916	2800	2843	2813	2873	2932	2871	2883	2828	2879	2893	2930	2922
3077	3099	3010	3056	2977	2871	3064	3142	3218	3172	3221	3234	3159	3130	3236	3235	3262	3328	3225	3221	3176	3206	3163	3170	3153	3054	3127	3091	3013	2949	3027	3110	3031	2926	2960	2889	2974	3009	2831	2927	2845	2854	2908	2882	2856	2925	2963	2866	2920	2945
3124	3089	2957	3067	3038	3035	3000	2952	3205	3226	3237	3192	3172	3296	3171	3107	3210	3274	3210	3179	3192	3127	3065	3132	3225	3211	3200	3077	2950	3135	3108	3147	3012	3040	2984	2976	2987	2876	3013	2936	2851	2928	2949	3065	3059	2951	3024	3129	2966	2973
3020	3034	3113	3011	2945	3115	3055	3100	3104	3082	3196	3341	3276	3230	3233	3312	3217	3232	3183	3212	3093	3232	2962	3139	3115	3193	3114	3269	3235	3208	3116	3200	3070	3108	3048	3070	3095	3101	3074	2932	3082	2892	3018	2981	2976	3248	3063	3124	3023	3034
3083	3005	3022	3094	3126	3034	3061	3094	3121	3122	3220	3164	3297	3413	3254	3321	3274	3269	3162	3202	3157	3091	3168	3085	3105	3133	3213	3155	3094	3094	3104	3134	3107	3188	3045	3187	2933	2948	3092	2934	2995	3108	2966	3037	3048	3080	3106	3046	3097	3055
2981	2956	3009	2911	2990	3050	3185	3072	3095	3088	3094	3281	3288	3217	3299	3283	3208	3320	3229	3329	3194	3171	3119	3148	3124	3095	3188	3228	3125	3167	3065	3140	3066	3128	3064	3004	3063	2913	2962	3040	3056	2993	3027	3002	2948	2947	2919	3026	3064	3009
3026	2981	2882	2878	2878	2895	2980	3035	3145	3241	3216	3305	3224	3263	3201	3320	3359	3271	3276	3194	3242	3195	3261	3249	3170	3166	3115	3072	3120	3143	3084	3181	3135	2975	3000	3003	3019	2872	2991	2957	2891	3090	3064	2996	2970	3090	3041	3062	2951	2967
3017	2924	2915	2912	2973	2894	3145	3043	3155	3119	3171	3255	3321	3336	3274	3309	3231	3245	3263	3237	3299	3297	3226	3292	3253	3155	3334	3274	3229	3201	3187	3152	3038	3063	3042	3084	3017	3030	2993	2939	2961	3124	3031	2995	3055	3106	3067	3021	3062	3042
2865	2963	2930	2949	2994	2903	2940	3014	3062	2995	3217	3281	3283	3384	3211	3236	3201	3308	3384	3184	3198	3244	3301	3280	3206	3323	3211	3294	3190	3265	3226	3145	3181	3048	3145	3049	3082	3032	3016	2944	3084	3065	3078	3113	3044	3100	3074	3152	2913	3041
3033	2956	2881	2930	2884	2990	3031	3008	2951	3113	3076	3207	3220	3180	3342	3225	3223	3273	3294	3181	3280	3329	3323	3315	3214	3139	3229	3218	3258	3206	3093	3103	3121	3120	3038	3242	3070	3074	3118	3115	3080	3166	3101	3060	3134	3066	3038	2942	3005	2914
3012	3021	2886	2997	2928	3028	2981	3030	3069	3126	3127	3127	3157	3288	3277	3290	3193	3262	3322	3380	3257	3352	3357	3297	3236	3232	3205	3232	3181	3148	3100	3083	3146	3114	3064	3143	3108	3125	2966	3202	3029	3065	3105	3142	3116	3118	2955	3054	3071	3031
3004	3129	2916	2978	2936	2958	2975	3042	3075	2981	3040	3083	3006	3189	3204	3069	3157	3128	3293	3383	3252	3247	3370	3256	3307	3343	3192	3273	3221	3130	3193	3180	3071	3106	3129	3098	3083	3070	3144	3049	3157	3104	3181	3053	3169	3138	3182	3152	3177	3273
3080	3036	2988	2940	2912	2979	3048	2983	3031	3075	3246	3131	3057	3250	3243	3153	3122	3177	3076	3235	3248	3248	3321	3314	3215	3225	3253	3304	3145	3248	3229	3180	3269	3136	3185	3269	3283	3225	3244	3152	3208	3132	3253	3125	3164	3279	3219	3119	3170	3097
3007	3061	2944	3030	3199	3046	2986	2973	2974	2971	3000	3019	3000	3128	3077	3088	3055	3243	3140	3276	3234	3224	3162	3132	3183	3191	3138	3230	3127	3266	3216	3111	3177	3190	3338	3221	3257	3218	3254	3181	3211	3200	3206	3267	3245	3242	3092	3158	3174	3190
3090	3062	3029	3019	2958	3082	3020	2982	3009	3002	2979	3104	3029	3184	3231	3070	3245	3236	3250	3265	3261	3390	3223	3186	3229	3146	3237	3122	3167	3177	3137	3051	3057	3159	3161	3263	3126	3165	3116	3107	3123	3199	3157	3125	3138	3128	3051	2991	3030	3168
3042	3010	2893	3099	3006	2940	3117	2987	3027	3014	3002	3079	3165	3058	3112	3086	3046	3175	3131	3187	3183	3332	3126	3140	3142	3129	3170	3093	3085	3144	3107	3079	3114	3076	3086	3168	3070	3100	3061	3105	3008	3094	2986	3112	3191	3032	3111	2996	3070	3094
3215	3136	3048	3057	3018	3140	2908	2988	2923	3047	2992	3005	2952	3026	3056	3035	3074	3176	3114	3082	3249	3274	3182	3259	3147	3196	3131	3104	3022	3314	3169	3097	3061	3034	3153	3177	3064	2988	3093	3045	3011	3047	3080	3151	3064	2953	3069	3076	3145	3101
3211	3103	3109	3055	3094	2993	2982	3033	3036	2986	3071	2989	2980	3023	3061	3040	3127	3057	3178	3196	3215	3104	3168	3083	3063	3038	3108	3273	3095	3103	3125	3140	3113	3043	3145	3151	3024	3108	3050	3077	3053	3190	3099	3016	3090	3090	3128	2910	3046	2946
3233	3280	3049	3114	3160	2999	3032	3020	2979	3020	3075	3018	3001	2922	2973	3178	3095	3049	3183	3056	3109	3093	3119	3069	3232	2964	3123	3099	3158	3153	3158	3116	3196	3183	3013	3079	3132	3061	3007	3019	2979	3046	3024	3077	3013	3072	3019	3018	3056	3025
3219	3184	3141	3178	3087	3133	3143	2987	3063	3064	3018	3019	3119	2998	3035	3085	3048	3104	3054	3033	3105	3013	3135	3216	3103	3099	2992	3001	3074	3035	3110	3082	3024	2973	3109	3037	3033	2956	2930	3009	3013	3006	2998	3230	3057	3035	3069	3080	3074	3062
3193	3152	3167	3093	3139	3086	3051	3068	3179	3067	2998	3181	3031	3028	3047	3023	3072	3085	3023	3068	2946	2895	3107	2996	3132	3074	2946	3082	3103	3007	2960	3160	3079	2996	3142	3109	3072	3038	3074	2920	3018	2894	2980	3140	3093	3039	2998	3041	2936	3116
3171	3141	3151	3227	3077	3206	3110	3080	3113	3082	3113	3189	3113	3146	3127	3033	3130	3002	3006	2998	3003	3018	2964	3110	2993	3007	3029	3065	3022	3054	3054	2962	3112	2996	3057	3167	2952	3012	2960	2950	2865	2956	3023	3056	3042	3032	2954	3023	2891	3015
3174	3118	3102	3082	3091	3197	3216	3142	3053	3151	3124	3172	3253	3133	3074	3028	2984	3170	2959	3005	3026	2938	2989	2954	3062	2958	2915	3081	3009	2989	2980	3073	2937	2955	2994	2981	3025	2966	3022	3044	2906	2951	2968	3036	3021	3038	2920	2940	2957	2897
3060	3099	3069	3143	3149	3128	3189	3132	3147	3258	3224	3170	3215	3059	3229	3085	3114	3126	2989	3066	3014	3060	2992	3023	2908	2962	2987	3013	3036	3017	2895	2989	2921	2979	2973	2979	2983	2903	2966	2888	3067	2918	2932	2938	2956	2816	2951	2912	2885	2880
3200	3179	3146	3156	3153	3133	3099	3090	3186	3039	3134	3279	3101	3198	3138	3140	3167	3083	2964	2999	3061	3019	2990	3006	2977	2946	2995	2946	2982	2997	2845	2875	2905	2995	3003	2928	2991	2934	2907	2897	2899	2932	2905	2977	2948	2985	2949	2811	2864	2813
3037	3075	3063	3166	3123	3118	3130	3077	3186	3061	3099	3036	3156	3139	3163	3223	3049	3123	3099	3089	3025	3151	2966	2956	3013	2994	2978	2944	2968	2994	2982	2972	2891	2917	2881	2959	2939	2813	2948	2916	3053	2878	2911	2983	2954	2864	2791	2954	2838	2878
3025	3093	3133	3084	3021	3136	3122	3003	3105	3050	3067	3144	3158	3267	3175	3204	3084	3159	3068	3082	3054	3079	3040	2991	3008	3158	2962	3064	3023	2908	2964	2886	2952	2876	3026	2873	2992	2959	2853	2813	2890	2949	2984	2895	2927	2978	2906	2955	2889	2915
3092	2925	3084	3017	3121	3117	3079	3172	3122	3078	3126	3201	3208	3254	3263	3145	3105	3047	3018	3089	3041	3090	2990	3143	2948	3147	3047	3112	2953	2991	2990	3006	2905	2893	2903	2919	2969	2920	2864	2948	2960	2911	2995	2943	2894	2981	2894	2833	2909	2840
2988	3027	2929	3005	2978	3030	3038	3203	2943	3080	3126	3242	3292	3280	3186	3280	3022	3076	3151	3086	3072	3061	3159	3131	3133	3038	3105	2955	3000	3028	2984	2887	2934	2916	2914	2987	2965	2943	2927	2930	3004	2940	2874	3044	2933	3017	3080	2984	2977	2947
2937	2974	2854	2914	2992	3073	3040	3135	3093	3087	3137	3177	3189	3298	3243	3268	3181	3200	3140	3267	3123	3118	3041	3107	3061	3005	3156	3048	2970	2931	2915	2986	2945	2922	3017	2929	3003	3033	2908	2934	2990	3026	3009	3029	2972	2935	3000	2911	3039	3073
2913	2918	2804	2813	3028	2981	3022	3032	3029	3065	3073	3133	3239	3257	3191	3303	3275	3149	3208	3138	3173	3223	3029	3059	3077	3076	3039	3005	2980	3021	2979	3046	2976	3012	2970	3060	2932	3036	2929	2922	3084	2936	2980	2998	2922	2999	2958	2915	3023	2964
2943	3074	2966	2897	2890	2996	3003	3110	2959	3100	3081	3046	3212	3161	3120	3313	3119	3051	3056	3124	3227	3134	3200	3001	3074	3081	3075	3106	2999	3015	3059	2995	2980	2994	2973	3017	2998	2965	2941	3024	3000	2929	2980	3014	2981	3015	3040	3102	2954	2990
3069	2854	3033	2901	3027	2910	3043	3041	2964	2941	2926	3073	3121	2994	3110	3128	3120	3134	3083	3181	3066	3060	3136	3110	3068	3105	3072	3089	3044	3093	2994	3013	3017	3032	3031	3052	2955	2989	3087	2973	3022	3076	3097	3149	3182	2987	3047	3019	3026	3036
3173	3002	2936	2926	2931	3063	2897	3074	2912	2958	3010	2977	3046	3014	3093	3100	2964	2986	2997	3037	3053	3076	3079	3046	3036	3075	2983	3043	3100	3043	2971	3122	3118	2997	3038	3058	3060	3114	3084	3072	3032	3070	3079	3138	3179	3087	3130	3068	3085	2993
3133	3087	3096	3031	3115	3062	3054	2966	2947	3052	2970	2893	2926	3025	2987	2999	3045	2868	2936	3001	2996	3109	3078	3094	3001	2989	2999	3042	3046	3119	3008	3135	3136	3108	3013	3066	3092	3015	3075	3024	3148	3057	3099	3114	3124	3047	3136	3110	3003	3088
3066	3080	3003	3014	3013	3012	3029	3041	2941	2945	2943	2885	3013	2963	3003	2895	2979	2846	2977	3015	2870	3007	3061	3007	3077	3038	3092	3022	3030	3062	3163	3170	3212	3109	3149	3080	3059	3025	3049	2978	3109	3001	2946	3194	3116	3067	3161	3045	3105	3050
3319	3034	3049	3068	3094	3008	3016	3024	2947	2910	2845	2805	2908	2852	3013	2994	3034	2961	2969	2988	2957	3013	3011	3009	3072	2992	2905	2929	2988	3002	3115	3099	3005	3095	3007	3108	3075	2976	3013	3059	3065	3039	3085	2931	3065	3084	3150	3160	3069	3213
3097	3158	3209	3093	3029	2976	3068	3012	2958	2895	2913	2930	2931	3010	3082	3058	2900	2901	3052	2915	2947	3014	3025	3111	2974	3081	3082	2993	2995	2976	2960	2910	2918	2956	2946	3002	2964	3034	2914	2930	2985	3018	3024	3001	3074	2994	3032	3038	3025	3008
3250	3144	3076	3076	3050	3110	3025	3017	2944	2877	2762	2884	2911	3053	3038	2935	3042	3029	3058	2962	3008	2918	2917	2957	3086	2928	3004	2990	2893	2949	3033	2890	2942	2923	2944	3010	2954	2947	2997	2915	2886	3014	3035	2981	3041	2980	3022	3005	2929	2926
3191	3061	3101	3047	3085	3052	3100	2994	2972	2928	2844	3100	2925	3004	3023	3053	3038	2990	3024	2962	2957	2899	3087	2936	3031	3036	2944	2942	2951	2876	2843	2873	2968	2894	2893	2859	2986	3020	2910	2895	2864	2913	2925	3031	2970	2852	2973	2939	2925	2881
3178	3112	3047	3131	3053	3178	3140	3214	2990	2890	3006	2999	3074	2995	3060	3113	2999	3063	2862	2974	2941	2935	2953	2921	2880	2953	2820	2855	2863	2929	2875	2876	2951	2867	2877	2923	2883	2875	2948	3010	2922	2943	2928	3005	2922	2967	2997	3057	3042	2905
3041	3106	3103	3090	3117	3124	3174	3151	3108	3268	2925	3073	3118	3050	3257	3139	3144	3081	2942	2991	2856	2905	2970	2818	2925	2907	2881	2872	2750	2904	2922	2809	2916	2822	2926	2830	2933	2929	2869	2890	2888	2876	2881	2940	2994	3003	2960	3100	3071	2963
3121	3145	3004	3091	3081	3065	3131	3260	3178	3084	3091	3191	3098	3180	3308	3249	3092	3048	3027	2995	2987	3015	2849	3018	2920	2916	2938	2789	2855	2793	2864	2871	2800	2838	2876	2881	2962	2898	2979	2924	2908	2816	2913	2914	2961	2872	2981	3016	2992	2933
3153	3078	3050	3068	3163	3018	3148	3167	3208	3214	3098	3049	3178	3222	3268	3079	3044	3026	3104	3004	2891	2919	2900	2806	2860	2916	2838	2908	2877	2921	2958	2901	2896	2850	2943	2837	2911	2896	2868	2920	2911	2852	2980	2969	2955	2978	2969	3007	2952	3105
3092	3094	2965	3045	3003	3116	3179	3199	3255	3237	3134	3214	3141	3202	3291	3053	3091	3113	3088	2954	2943	2957	3019	3012	2987	2902	2876	2941	2966	2918	2880	2867	2827	2881	2911	2964	2992	3074	2998	2971	2988	2962	2949	3062	3072	3055	3034	2988	2937	3049
3198	3248	3075	3088	3076	3066	3089	3105	3049	3099	3108	3060	3067	3083	3143	3178	3019	3024	3052	3033	3038	2988	3093	3079	2937	3096	2925	2895	2935	2995	2918	2906	2974	2982	2921	2961	2997	3069	3047	3030	3059	2994	2969	2991	3077	3162	3171	3184	3147	3050
3274	3123	3209	3056	3147	3050	3072	3081	3073	3108	3077	3098	3065	3062	3115	3118	3048	3042	2928	3088	3056	2980	3026	3098	3137	3068	3063	2955	3071	2939	3146	3092	3027	3092	2942	3021	3080	3067	3069	3124	3070	3081	2948	2964	2981	3124	3135	3149	3073	3064
3223	3141	3221	3087	3122	3145	3056	3128	3053	3139	2976	3034	3093	3074	3059	3116	3082	3145	3081	3029	3044	3149	3156	3056	3142	3066	3061	3012	3054	2987	3105	3015	3007	3046	3079	3115	3087	3120	3047	3128	3070	3074	3068	3036	3147	3202	3154	3172	3122	3110
3279	3175	3137	3199	3156	3049	2972	2963	3030	2952	2949	2942	2982	2932	3007	3032	3118	3048	3053	3069	3095	3076	3054	3062	3054	3114	3087	3023	3003	3178	3128	3063	3258	3120	3195	3126	3135	3166	3207	3049	3162	3021	3133	3060	3095	3143	3187	3134	3094	3249
3112	3164	3141	3208	3062	2988	2964	3122	2939	3011	2919	3008	3115	3066	3074	3093	3103	3019	3121	3065	3008	3098	3058	3080	3079	3204	3130	3138	3041	3119	3109	3150	3173	3108	3166	3145	3220	3117	3085	3039	3117	2992	3083	3103	3058	3184	3116	3009	3103	3078
3288	3201	3066	3058	2943	3111	3050	2961	2992	2954	3114	2868	3010	3044	3019	3154	3200	3215	3033	3090	3041	3096	3089	3167	2975	3080	3155	3127	3176	2989	3088	3192	3223	3072	3167	3062	3163	3125	3048	3081	3002	3107	3084	3106	3084	3121	3028	3141	3027	3136
3248	3307	3105	2997	3046	2987	3007	2964	2967	3024	2997	3011	3060	3060	3071	3074	3110	3118	3163	3080	3122	3082	3141	3069	3080	3041	3129	3152	3057	3099	3005	3107	3099	2959	2986	3056	2990	3071	3080	2987	2938	3039	3030	3020	3003	2925	3092	3109	3126	3141
3245	3129	3173	3120	3126	2985	3087	3000	3021	3030	3063	3019	3055	3031	3099	3030	2996	3074	3065	3109	3000	3009	3120	3091	3032	2980	2948	3008	3050	2838	3018	3019	3020	2928	3055	2947	3071	2918	2989	2824	3020	3016	3019	3009	2956	2929	3104	2974	2884	3008
3168	3200	3024	3191	3127	3097	3065	3080	3074	3049	3122	3164	3120	3145	3130	3103	3135	2983	3091	3181	2999	2871	2921	3056	3033	3029	3100	2952	3000	2908	2968	2986	2911	3015	2954	2964	2934	2934	2871	2925	2851	2890	2944	2979	2951	2993	2922	2978	2816	2845
3130	3143	3000	3054	3030	3187	3137	3064	3201	3012	3142	3152	3207	3097	3162	3113	3086	3147	3046	3024	2937	2889	2937	2897	3005	2906	2955	3069	2851	3031	2909	2906	2980	2909	2816	2875	2831	2933	2770	2908	2909	2917	2895	2922	2947	2863	2898	2812	2810	2801
3120	3136	3026	3007	3128	3156	3142	3204	3187	3301	3179	3217	3206	3138	3198	3157	3055	3107	3053	2959	2912	2936	2864	2938	2903	2965	2866	2825	2894	2914	2861	2798	2998	2919	2975	2828	2860	2945	2866	2884	2809	2852	2892	2923	2918	2864	2883	2773	2900	2882
3001	3078	2992	3083	3056	2990	3149	3090	3278	3203	3222	3142	3407	3235	3247	3175	3216	3127	3027	3000	2981	2937	2972	2909	2997	2889	3049	2974	2920	2876	2771	2872	2914	2923	2974	2795	2899	2882	2882	2910	2835	2868	2911	2976	2846	2918	2808	2917	2910	2930
2995	2981	3085	2977	3060	3048	3076	3211	3194	3119	3177	3162	3263	3247	3209	3139	3062	3084	3024	3022	3015	2959	2988	2938	2887	2941	3074	2901	2914	2908	2923	2965	2823	2867	2884	2789	2832	2961	2968	2929	2973	2885	2944	2946	2931	2898	2987	2942	2975	3036
2966	3003	3096	2895	2934	3083	3098	3107	3117	3208	3105	3187	3156	3136	3154	3219	3090	2963	3026	2990	2994	3009	2971	2903	3037	3042	3038	2925	2945	2911	2869	2969	2932	3010	2950	2897	2968	3073	3051	2881	2945	2920	2893	2944	3037	3037	2997	2913	3069	2974
3009	3085	3083	2999	2907	2917	3014	3053	3115	3085	3033	3146	3015	3149	3030	3034	3110	2956	2990	3000	2981	2944	2960	2944	2954	3046	3006	3056	3114	2953	2929	2968	3007	2915	3005	3060	2956	3107	3093	2951	3119	3071	3072	2986	3117	3117	3068	3042	3020	3062
3149	3124	3111	3064	3118	3012	2875	2979	3007	3008	2997	2982	3095	3050	3039	2992	3045	3056	3058	2997	2975	2979	3006	3108	2950	3070	2993	2964	3005	3091	3084	3076	2965	2949	3013	3046	3069	3116	3071	3033	2990	3133	2999	2994	3064	3053	3118	3183	3115	3213
3190	3077	3033	3179	2996	2944	2909	2949	2940	2886	2926	2968	2960	2989	2902	2901	2872	2960	2852	2935	2967	2909	2955	2986	3053	3111	3066	3081	3069	3106	3105	3031	2952	3018	3010	2963	3061	2947	3087	3036	3058	2987	3150	3097	3037	3121	2973	3066	3139	3171
3256	3120	3181	3166	3066	2934	2968	2860	3011	2885	3025	2919	2931	2870	2820	2820	2855	2856	2918	2825	2815	2861	2913	3064	3060	3102	2960	3016	3114	3117	3043	3080	3072	2956	3030	3057	3182	3025	3088	2988	2932	2989	3086	3044	3096	3057	3005	3036	3077	3112
3184	3216	3226	3263	3087	2937	2892	2964	2898	2861	2939	2941	2801	2881	2838	2902	2836	2779	2895	2947	2935	3020	2873	2933	2895	2976	2898	3133	3049	3087	3075	3032	3128	3074	2975	3001	3138	2983	3063	3030	2891	3102	3054	3032	3080	2990	2998	3058	3148	3069
3259	3140	3132	3086	3102	3161	2901	2826	2978	2990	2928	2866	2920	2805	2918	2819	2859	2933	2979	2876	2893	2812	3084	2952	2937	2958	2963	2927	2845	3001	2968	3011	2961	2879	2884	2884	2896	2924	2960	2932	2945	2971	2999	3014	2912	3025	3034	3103	3009	2959
3180	3118	3225	3114	3065	2981	2919	2938	3011	2957	3073	2972	2846	2840	2884	2828	2910	2894	2874	2907	2967	2817	2947	2727	2962	2808	2945	2894	2937	2963	2918	3033	2883	2815	2921	2938	2961	2829	2958	2874	2859	2925	2911	2917	2917	3029	2993	3044	3015	2892
3127	3113	3116	3092	3086	2999	2942	2969	2982	3064	3125	3080	3093	3001	2959	2873	2945	2885	3005	2994	2842	2877	3011	2950	2954	2857	2806	2836	2911	2828	2890	2905	2890	2840	2910	2796	2938	2948	2950	2918	2869	2968	2875	2961	2965	2899	2992	2858	2913	3022
3043	3098	3039	3044	2961	2881	2994	3046	3079	3004	3043	3047	3082	3011	3029	2921	3027	2954	3040	2940	3023	2916	2876	2990	2959	2864	2830	2809	2797	2833	2920	2766	2831	2834	2715	2725	2702	2848	2820	2844	3040	2991	2814	2962	2971	2867	2895	2964	2864	2888
3154	3106	2873	3031	2899	3003	2922	3037	2991	3005	3085	3186	3110	3009	3047	2971	3014	3073	3013	3092	2979	2992	3045	2961	2978	2889	2835	2868	2885	2827	2880	2906	2792	2847	2862	2693	2764	2841	2930	2805	2976	2946	2979	2898	2856	2884	2979	2897	2942	2821
3104	3085	2924	2902	3032	3007	2944	2964	3024	3166	3150	3181	3127	3013	3144	3161	3089	3113	3082	3042	2961	2883	2981	2875	3014	2884	2900	2827	2770	2751	2902	2947	2754	2801	2856	2776	2827	2821	2817	2928	2977	2874	3048	3013	2901	2917	3018	2853	2942	2919
3093	3067	3036	3026	3005	2984	3022	2984	2939	3195	3193	3151	3170	3060	3121	2995	3057	3017	3057	2971	2929	3006	3002	3001	2976	2850	2816	2886	3000	2792	2907	2954	2878	2864	2889	2829	2871	2940	2926	2868	2928	2954	2987	2960	3005	3020	3009	2999	2861	2984
3109	2942	3010	2927	2885	2980	3047	3098	2949	3074	3019	3131	3040	3180	3109	3087	3079	2992	3078	2902	3066	2906	2927	2941	2987	2903	3006	2944	2888	2952	2949	2880	2819	2926	2966	2932	3005	2912	3017	2924	3007	2884	2988	3169	3038	3005	3047	3094	2971	3002
2968	3048	2908	2963	2951	2888	3029	3085	3005	3095	3033	2964	3066	3069	3085	3045	3021	3070	3025	2938	2908	3014	2916	2931	2851	2900	2950	2910	2925	2945	3015	2823	2921	3024	2989	2933	3050	2956	3064	2866	2987	3087	3033	3034	2982	3081	3010	3065	3130	3137
3136	3044	2991	2934	2930	2948	2886	3033	3022	3131	3121	3063	3014	3069	3034	3014	2938	2955	2965	2954	2952	2884	2800	2928	2847	2916	2954	2948	2940	2917	2882	2991	2957	2952	2930	3010	2996	2918	3015	3016	3101	3113	3020	3037	3045	3055	3048	3061	3020	3025
3168	3155	3133	3017	2913	2957	2862	2857	2917	2979	3168	3021	3076	3105	3115	3036	3034	3064	2961	3026	2934	3008	2849	2826	2937	2917	2854	2890	2948	2969	3042	2961	3012	2988	3022	2973	2987	3035	3102	3006	3046	3060	3079	3177	3109	3095	3064	3039	3089	3030
3132	3108	3081	3078	2998	3061	2908	3020	3047	3057	2991	3018	2921	2888	2906	3034	3038	2903	2965	2907	2901	2908	2814	2909	2845	2881	2944	2808	2868	2903	2827	2878	2964	3028	3010	2966	3123	2968	3024	3083	2978	3024	3093	3096	2930	2998	2899	3095	2907	3019
3025	3083	3009	2971	2998	2999	2980	2987	2967	3150	2969	3010	3058	2964	2979	2956	3060	2875	2814	2870	2824	2865	2827	2963	2852	2868	2985	2912	2976	2878	2921	2887	2980	2791	3090	3031	2883	2995	3041	3001	3046	2962	3062	3010	2978	3016	2988	2924	2973	2966
3029	3012	3013	2931	2996	2977	2961	3013	3091	3037	3116	2986	2903	2902	2963	2946	2990	3003	3035	2886	2887	2911	2798	3005	2994	2939	2800	2828	3000	2829	2865	2887	2978	2950	2860	3042	2896	2948	2896	3041	3076	2997	3038	3036	2970	2946	3043	3074	2871	2925
3066	3031	2922	2941	2891	2874	3138	3008	2919	3027	2904	2979	2932	2939	2933	2921	2903	2954	2986	2757	2810	2741	2890	2989	2860	2952	2971	2907	2921	2972	2916	2882	2931	2880	2920	3039	2997	2921	2990	3051	2951	2967	2944	3066	2984	3043	2982	2946	2961	2991
3021	3069	2988	2916	2851	2900	2865	2992	2973	3120	3011	2739	2922	2893	2828	2938	3002	2884	2923	2810	2921	2869	3016	2884	3001	2901	2973	2928	2963	2923	2891	2877	2893	2987	2956	2886	3000	2852	2969	2940	2880	3046	2948	2993	3081	3003	3057	2981	3139	3045
3052	3108	2906	2904	2795	2865	2911	2796	2873	3006	2973	3001	2877	2750	2886	2821	2821	2986	2827	2836	2762	2881	3002	2903	2957	2965	2903	2963	3027	3185	3073	2999	2981	2938	2988	2969	2978	2873	2957	2894	3132	2970	2967	3134	3050	3007	3072	3049	3090	3012
3135	3014	3043	3001	2947	2848	2904	2863	3022	2988	2899	2896	2875	2854	2833	3040	3002	2981	3013	2850	2836	2931	2946	3008	2972	2901	2929	2913	2976	3036	3063	3098	3020	2905	3069	2885	3029	2869	2878	2949	2928	2946	3035	2981	3105	3020	3142	3104	3137	2986
3109	3075	2979	3040	2914	2949	2811	2831	2777	2926	3015	2996	2836	2766	2724	2881	2784	2785	2719	2865	2789	2749	2797	2900	2900	2864	3046	3047	2957	3094	3031	3075	3025	2968	3050	3061	2968	3020	3002	2823	2948	2988	3065	3034	3024	3073	3104	3087	3147	3096
3006	3042	2922	2877	3018	2953	2854	2899	2945	2777	2852	2899	2952	2902	2984	2978	2957	3032	2941	2913	2889	2837	2925	2961	2840	3096	2955	2937	2959	3023	3090	3057	3096	2966	3020	2927	2985	2932	2905	3134	2964	2940	3036	3060	3047	2974	2969	3067	2969	3183
3026	2887	2953	2946	2887	2986	2925	2890	2794	2918	2841	2998	3014	2793	2788	2680	2843	2874	2863	2802	2753	2817	2848	2877	2872	3082	2990	2967	3029	2936	3064	3079	3023	2972	2983	2938	2880	2823	3051	3039	2969	2948	2959	2909	2959	2911	2955	2939	3084	3140
2985	2989	2880	3083	3057	3047	3047	2955	2969	2760	2752	2811	2954	2942	3025	2986	3123	3052	3045	2941	2937	2968	2929	3064	2929	2936	2854	2861	2904	2986	3002	2953	3016	2902	2879	2892	2903	3054	2903	2971	3016	2900	2933	3016	2974	2958	3009	2941	2996	2911
3035	2938	2961	3002	3053	3107	2948	2931	2938	2909	2865	3020	2950	2986	2843	2737	2790	2849	2810	2842	2747	2801	2719	2930	2906	3076	3029	3079	2999	2901	3020	2888	2971	2878	3014	2929	3027	3092	3070	2887	2957	2921	3049	2915	2948	2848	2936	3003	2983	2947
2997	3114	3008	2967	3063	3101	2891	3006	2915	2977	2830	2751	2800	2996	3124	2936	3015	3061	3032	3037	3015	3019	3050	3028	2972	2949	2815	2988	3001	3069	2964	2988	2850	2983	2889	2839	3016	3060	2890	2995	3056	2921	3060	2919	2903	2901	2902	2949	2844	2917
3069	2855	3013	2916	2873	2969	3021	2963	2835	2895	2819	2918	2951	3039	2928	2928	2905	2814	2850	2819	2931	2835	2891	3005	3096	3059	3091	2945	3014	2928	3008	3066	2967	2949	2809	2930	2857	2920	3009	2931	2932	2990	2864	2951	2950	2891	2958	2870	2892	2859
2927	3031	2899	2917	2884	2970	2879	2883	2883	2924	2928	2832	2810	2817	2976	2917	3015	2973	3074	3122	3132	3116	3034	2951	3082	2930	2925	3025	3217	3068	3021	3009	3057	3027	2932	2923	2895	2970	2997	2956	3022	2935	2997	2992	2935	2924	2905	2876	2963	2877
3105	3035	2886	3037	2932	2778	2860	2868	2911	2835	2737	2722	2887	2999	2946	2951	2938	2907	3007	2966	3101	3054	3164	3130	3196	3134	3035	3018	2950	2919	3041	3078	3018	3038	2959	2967	2927	3054	3038	2886	2893	3021	2876	2955	2933	2916	2833	2932	2926	2888
3040	3070	3098	2960	2739	2910	2934	2826	2793	2885	2910	2897	2912	2908	2962	2850	2951	2795	3001	2932	3166	3024	2965	3028	3007	3087	3102	3082	3062	3012	3014	3152	3132	3272	3017	3060	3105	2734	2887	2995	2819	2924	2952	2879	2939	2914	2822	2928	2871	2850
3114	3129	2969	2914	3019	2888	2743	2838	2868	2962	2871	2914	2693	2818	3019	2783	2902	2908	2896	2849	2900	2995	2986	2862	2973	2909	2852	3025	3089	3072	3143	3025	2959	3065	3077	3018	2964	2885	2912	2830	2968	2930	2855	3033	2879	2869	2884	2821	2929	2939
3169	3011	3006	3112	2918	2717	2852	2941	2830	2746	2877	2872	2877	2933	2987	2962	3020	2970	3001	3054	3062	3062	3079	3007	2951	2909	2985	2940	2974	2841	2925	2985	3047	2970	2998	3059	3026	2907	2962	2873	2934	2955	2866	2997	2918	2774	2895	2895	2742	3015
3046	3055	3035	2974	2868	2912	3022	2736	2667	2798	3054	2952	2994	2952	3010	3002	2850	3027	2881	2948	2816	2878	2921	2920	3023	2956	2962	2878	2917	2978	2902	2817	2922	2998	3101	2905	2874	2980	2904	2856	2817	2854	2909	2748	2870	2859	2917	2757	2937	2739
3092	2920	2842	2941	2936	2911	2772	2843	3006	2925	2918	2751	2792	2845	2864	2704	2906	2995	2982	2918	2907	2901	2800	2741	2782	2818	2820	3022	2876	2886	3038	2926	2925	2752	2805	2966	2992	2834	2861	2891	2894	2848	2804	2828	2827	2807	2835	2851	2804	2841
2981	2891	3098	3024	2728	2693	2934	2989	2865	2783	2697	2736	2785	2971	3040	3142	3262	3211	3209	3274	3275	3159	3042	3014	2830	2831	2856	2861	2802	2892	2868	2892	3020	2884	2780	2937	2892	2919	2843	2792	2886	2885	2809	2793	2929	2846	2779	2822	2824	2907
2959	3108	2964	2810	2776	3026	2995	2709	2696	2810	2941	2973	3021	2976	3096	2969	3014	3042	2925	3047	2961	3098	3022	3132	3171	3314	3049	2927	2866	2806	2773	2791	2758	2918	2931	2824	2910	2946	2936	2891	2847	2945	2793	2783	2909	2863	2939	2838	2876	2799
3104	2902	2782	2977	3016	2860	2723	2700	2849	2942	3026	2934	2886	2703	2914	2759	2832	2716	2853	2810	2746	2751	2713	2780	2656	2949	3079	3099	3073	2940	2823	2904	2749	2881	2906	2966	2836	2732	2970	2937	2991	2943	2858	2880	2849	2910	2795	2783	2825	2800
3041	2925	3035	3075	2782	2679	2813	2870	2911	2876	2878	2899	2748	2835	2926	2935	2999	3077	3175	3216	3118	3043	3047	2858	2691	2702	2808	2846	3009	3079	2914	3096	2897	2873	2875	2950	2940	2807	2714	2947	3002	2810	2859	2879	2835	2788	2994	2854	2868	2812
2947	3047	3129	2790	2660	2826	2812	2877	2798	2715	2858	2949	2969	2909	2956	3118	3198	3073	3231	3375	3408	3325	3201	3360	3263	2931	2837	2711	2788	2892	2934	2961	2965	2978	2928	2707	2942	2926	2804	2920	3005	2998	2888	2937	2942	2857	2912	2994	2862	2844
3139	3194	3033	2767	2908	2908	2841	2745	2723	2943	2955	2988	2946	2893	3044	2949	2945	3038	2956	2921	3020	2959	3089	3334	3300	3463	3236	3098	2893	2619	2833	3002	2807	2980	3063	2849	2760	2887	3105	2850	2823	2961	2972	2894	2898	2850	2822	2919	2806	2925
3151	3046	2817	2970	3030	2836	2738	2837	2906	2893	3042	2972	2960	3169	3091	2999	3019	2834	2804	2755	2811	2735	2730	2654	2778	2980	3105	3217	3180	2880	2737	2903	2872	2955	3092	3146	2963	2747	3047	3007	2815	2824	2890	2822	2870	2722	2848	2807	2747	2809
3054	2714	2910	3068	2947	2751	2752	2788	2915	2991	3007	3188	3164	3131	2992	2976	2816	2733	2747	2817	2919	2798	2756	2634	2656	2575	2715	2981	3082	3074	3105	2847	2880	2875	2809	2975	3045	2650	2721	2898	2694	2670	2888	2724	2750	2790	2871	2788	2836	2775
2779	2748	3080	2865	2707	2794	2814	2849	2989	3087	3241	3283	2970	2817	2712	2759	2826	2774	2889	2901	2867	2968	2821	3006	2664	2666	2627	2627	2856	3150	2963	2885	2758	2869	2776	2720	2973	2903	2678	2756	2840	2591	2710	2794	2777	2765	2868	2765	2895	2954
2652	3000	3023	2623	2707	2785	2894	2963	3010	3218	3121	2839	2645	2593	2631	2912	2983	3158	3166	3172	2999	3171	3032	3073	3176	2948	2809	2499	2634	2714	2863	2862	2792	2807	2804	2812	2902	2947	2746	2725	2955	2764	2755	2806	2904	2791	2840	2926	2832	3023
2754	3031	2683	2462	2623	2834	2855	2842	3142	2979	2659	2601	2638	2762	3143	3434	3643	3488	3525	3553	3412	3364	3204	3190	3117	2897	3084	2775	2518	2537	2673	2821	2944	2911	2965	2738	2815	3031	2886	2747	2763	2876	2678	2745	2818	2740	2721	2842	2662	2930
3041	2978	2523	2647	2834	2879	2795	2812	3111	2735	2608	2634	3021	3373	3747	4009	3914	3821	3687	3723	3579	3394	3374	3209	2975	3011	2969	2919	2867	2654	2628	2762	2910	2929	2928	2640	2664	2708	2917	2588	2584	2775	2666	2590	2765	2719	2713	2787	2801	2865
3076	2798	2483	2796	2938	2834	2829	2795	2753	2599	2660	3071	3487	3839	4087	3932	3728	3599	3322	3271	3175	3230	3119	3180	3026	3081	2956	3103	2853	2846	2596	2640	2649	2745	2711	2668	2700	2557	2822	2784	2572	2778	2809	2672	2735	2903	2797	2967	2936	2807
2952	2611	2679	2935	2933	2692	2791	2729	2717	2770	3020	3535	3867	3974	3757	3330	3089	2781	2631	2570	2590	2715	2931	3090	3152	3010	3083	3022	3031	2879	2668	2566	2501	2695	2701	2770	2724	2599	2748	2982	2795	2734	2975	2916	2866	2862	2967	2864	3009	2808
2912	2632	2788	3121	2865	2777	2707	2717	2868	2965	3362	3775	3873	3617	3141	2624	2113	1978	1843	1888	2116	2320	2483	2816	2942	3013	3060	2897	2771	2823	2754	2533	2519	2589	2894	2775	2806	2728	2779	2950	2935	2684	2990	2808	2756	2784	2814	2742	2917	2663
2799	2611	2935	3012	2883	2656	2863	2836	2904	3212	3673	3788	3509	2970	2338	1971	1702	1621	1713	1654	1737	1949	2150	2390	2690	2891	2948	2939	2830	2972	2864	2785	2548	2695	2793	2776	2829	2787	2722	2912	2812	2754	2809	2852	2775	2753	2740	2622	2731	2657
2658	2700	3057	3022	2718	2720	2676	2730	3093	3410	3783	3528	3145	2399	1817	1626	1648	1725	1791	1802	1678	1773	1857	1944	2320	2592	3072	3119	3004	2960	3021	2819	2718	2540	2737	2771	2698	2640	2543	2776	2816	2751	2808	2806	2737	2873	2767	2764	2852	2803
2502	2767	3090	3003	2830	2708	2599	2873	3146	3478	3603	3327	2513	1977	1673	1658	1878	1967	2093	2004	1924	1881	1709	1817	2153	2588	2932	3097	3151	2926	2840	2858	2761	2483	2688	2772	2790	2674	2700	2840	2847	2782	2806	2957	2825	2925	2893	2789	2922	2892
2673	2896	3148	2958	2696	2696	2803	2970	3248	3694	3433	2952	2353	1833	1681	1858	2145	2341	2522	2277	2178	1938	1745	1888	2069	2426	2898	3088	2999	2885	2808	2874	2655	2505	2597	2937	2815	2832	2796	2792	2987	2924	2830	2900	2822	2919	2938	2857	2847	2936
2617	3018	3049	2999	2717	2714	2815	3146	3380	3554	3338	2886	2160	1864	1773	1963	2320	2446	2552	2619	2446	2188	1903	1791	1828	2068	2631	2963	3062	2955	2736	2897	2706	2705	2798	2938	2825	2710	2783	2778	2789	2762	2725	2877	2767	2748	2819	2730	2678	2758
2625	2904	3167	2988	2707	2746	2963	3125	3232	3425	3167	2714	2167	1838	1823	2068	2333	2585	2715	2839	2578	2166	1939	1614	1639	1990	2585	3070	3076	3048	2744	2893	2775	2514	2732	3022	2762	2598	2717	2852	2697	2748	2628	2818	2746	2691	2785	2757	2780	2701
2678	2884	3006	2972	2649	2709	2950	3126	3280	3479	3270	2760	2233	1879	1837	2025	2337	2652	2770	2883	2443	2173	1643	1555	1572	2171	2641	3139	3193	3044	2888	2829	2582	2616	2725	2828	2753	2406	2659	2696	2608	2549	2667	2781	2655	2656	2823	2835	2744	2759
2666	2788	3050	3003	2715	2695	2946	3208	3298	3415	3197	2804	2294	1938	1823	1955	2202	2519	2561	2347	2228	1869	1563	1408	1711	2237	2722	3283	3174	2878	2683	2692	2560	2425	2731	3009	2776	2651	2710	2732	2775	2720	2680	2891	2726	2754	2897	2899	2955	2864
2722	2723	2867	2920	2624	2687	2954	3294	3428	3461	3247	2942	2477	2189	1961	1976	2085	2127	2114	2073	1818	1636	1445	1519	1854	2402	2918	3224	3204	2826	2619	2625	2542	2494	2648	3112	2744	2543	3014	2835	2714	2851	2865	2816	2741	2832	2851	2901	2806	2910
2769	2840	2766	2869	2818	2658	2923	3131	3122	3340	3264	3047	2795	2353	2051	1840	1745	1868	1750	1747	1580	1570	1495	1658	1914	2778	3147	3384	3008	2741	2590	2693	2590	2717	2876	3099	2720	2805	2996	2937	2675	2813	2826	2842	2727	2816	2754	2806	2794	2904
2844	2825	2809	3002	2835	2590	2810	2991	3224	3241	3216	3244	3068	2687	2302	2008	1779	1695	1682	1601	1514	1520	1686	1970	2453	2932	3432	3391	2888	2598	2579	2684	2576	2703	3083	3122	2757	2792	3086	2804	2664	2802	2656	2895	2690	2793	2640	2778	2657	2737
2872	2817	2720	3090	2984	2859	2620	2822	3115	3218	3322	3329	3205	2929	2740	2255	2043	2039	1854	1792	1777	1854	2129	2572	3096	3453	3573	3205	2713	2525	2593	2616	2724	2806	3063	2866	2575	2812	2944	2595	2795	2689	2622	2861	2669	2700	2593	2816	2592	2812
2757	2780	2887	2889	2963	2691	2612	2909	3110	3224	3254	3310	3254	3207	2921	2899	2671	2515	2362	2314	2411	2512	2804	3224	3711	3701	3473	3055	2562	2545	2583	2782	2735	2927	2764	2627	2588	2951	2827	2565	2794	2743	2743	2751	2755	2721	2685	2816	2724	2711
2700	2786	2915	2851	2852	2854	2651	2563	2927	3243	3268	3116	3148	3174	3196	3242	3204	3232	3081	2986	3141	3298	3620	3846	3855	3725	3125	2734	2401	2516	2612	2656	2676	2875	2713	2504	2636	3020	2789	2651	2944	2867	2794	2882	2781	2848	2759	2837	2740	2969
2697	2793	2936	2781	2869	2963	2757	2739	2805	3076	3187	3114	3140	3178	3206	3368	3488	3476	3451	3468	3551	3750	3868	3837	3637	3172	2641	2368	2288	2553	2711	2735	2743	2809	2637	2633	3040	2977	2589	2859	2987	2856	2950	2890	2872	2744	2771	2865	2774	2772
2823	2743	2764	2802	2832	2904	2929	2703	2624	2752	2941	3174	3064	3186	3091	3211	3168	3296	3404	3464	3538	3539	3539	3210	2865	2482	2268	2405	2513	2691	2727	2826	2866	2814	2573	2796	3186	2867	2691	2995	2902	2845	2919	2870	2736	2796	2934	2688	2714	2627
3018	2767	2824	2875	2903	3020	3089	2866	2690	2574	2836	3011	3050	3163	2997	2983	2909	2827	3070	2911	3077	3033	2757	2515	2359	2359	2478	2794	2906	2837	2785	2919	2854	2662	2741	3146	2972	2578	2865	2779	2748	2889	2798	2831	2818	2660	2741	2647	2851	2620
2998	2982	2732	2876	2873	2848	3011	3007	2918	2801	2737	2830	2969	2996	2977	2913	2829	2766	2646	2728	2681	2463	2377	2427	2520	2581	2870	2916	2893	3004	2907	2818	2795	2646	2924	3055	2712	2719	2927	2780	2627	2931	2798	2712	2804	2835	2779	2768	2716	2658
2874	2980	2846	2894	2984	2977	2957	3212	3089	3104	2931	2633	2764	2743	2897	2818	2828	2865	2803	2645	2668	2586	2571	2571	2940	2957	3136	3089	2961	2765	2878	2779	2714	2818	2995	2697	2490	2633	2811	2638	2814	2878	2751	2856	2862	2853	2769	2862	2762	2923
2673	2920	3093	3014	2941	2878	2827	2921	3189	3374	3146	2973	2803	2568	2519	2741	2709	2827	2881	2733	2710	2756	2810	2837	2996	3010	2966	2817	2856	2899	2686	2641	2923	2938	2810	2530	2696	2944	2712	2706	2931	2797	2924	2845	2883	2868	2798	2917	2800	2960
2901	2825	2972	3025	2871	2809	2930	2792	2957	3075	3244	3321	3154	2869	2805	2765	2679	2774	2648	2634	2702	2691	2645	2853	2923	2874	2872	2824	2848	2805	2798	2754	2902	2815	2525	2671	2941	2905	2631	2874	2918	2794	2891	2869	3048	2918	3146	2806	2949	2848
3050	2871	2804	2859	2927	2947	2944	3068	2866	2903	2919	3141	3338	3337	3229	3205	2925	3012	2821	2785	2863	2924	2753	2804	2895	2886	2779	2712	2728	2790	2892	2928	2722	2686	2618	2950	2949	2762	2830	2979	2926	2875	2883	2989	2807	2955	2878	2885	2962	2824
2867	2995	2787	2668	2763	3020	3083	3034	2976	2945	2812	2772	2833	3064	3117	3294	3124	3091	3044	3039	3015	2993	2884	2824	2826	2736	2722	2652	2790	2934	2903	2717	2622	2713	2897	2941	2737	2837	3007	2973	2861	2840	2853	2718	2786	2930	2739	2907	2803	2820
2828	2765	2875	2702	2765	2882	2942	2895	2869	3052	2978	2887	2866	2754	2813	2685	2764	2784	2836	2848	2796	2872	2745	2719	2787	2666	2728	2784	2895	2855	2824	2725	2793	2974	2943	2697	2852	2890	2897	2765	2819	2801	2862	2675	2670	2720	2673	2888	2812	2813
2821	2629	2778	2906	2913	2771	2738	2834	2833	3001	3225	3130	3252	2993	2697	2752	2619	2636	2813	2649	2634	2647	2737	2761	2790	2761	2826	2972	2826	2660	2858	2994	2931	2907	2762	2860	2915	2809	2680	2715	2770	2682	2596	2805	2649	2638	2715	2679	2836	2702
2762	2793	2694	2832	2994	2966	2739	2827	2834	2935	2947	3069	3150	3052	3119	3204	3135	3052	3065	3034	3040	2985	2925	2849	2803	2627	2724	2642	2733	2814	2928	3018	2825	2743	2721	2857	2829	2614	2807	2811	2703	2669	2552	2667	2542	2748	2779	2725	2821	2740
2727	2721	2833	2800	2862	2847	2798	2851	2908	3027	3006	2972	2879	2815	2918	2931	3079	3163	3044	3126	2861	2815	2676	2676	2785	2607	2709	2835	2933	2953	2832	2796	2706	2858	2802	2759	2647	2760	2756	2713	2589	2737	2809	2570	2825	2699	2669	2903	2838	2944
2821	2732	2838	2951	2682	2813	2778	2836	2999	3146	3113	3051	2927	2787	2811	2839	2908	2838	2914	2805	2782	2646	2692	2772	2775	2887	2920	2864	2859	2743	2706	2767	2816	2798	2702	2723	2791	2791	2715	2680	2720	2861	2776	2693	2819	2611	2938	2833	2971	2967
2766	2959	2822	2797	2852	2825	2758	2812	2865	2971	3023	3022	2981	3055	3104	3010	3136	3082	2991	2923	2839	2804	2898	3057	3019	2908	2799	2688	2656	2849	2870	2864	2712	2653	2657	2846	2817	2755	2758	2789	2940	2716	2923	2851	2712	2855	2845	2909	2961	2996
2867	2904	2748	2790	2788	2830	2896	2838	2766	2797	2736	2856	2963	2911	3027	3066	3046	2920	2963	2946	2884	2840	2922	2898	2945	2778	2825	2814	2728	2791	2645	2565	2683	2625	2850	2755	2816	2880	2884	2851	2740	2841	3002	2715	2948	2833	2832	2971	2860	2971
2835	2943	2746	2812	2708	2655	2756	2874	2881	2802	2870	2702	2887	2806	3010	3037	2986	2814	2887	2777	2860	2940	3062	3009	3012	2873	2795	2761	2649	2531	2541	2736	2709	2759	2782	2795	2987	2893	2786	2833	2958	2896	2777	2774	2832	2825	2837	2710	2728	2774
2781	2838	2664	2757	2820	2730	2837	2649	2733	2870	2916	2790	2913	3040	3005	2877	2923	2763	2828	2746	2866	2980	2997	3022	2876	2711	2726	2720	2668	2697	2676	2558	2784	2795	2929	2825	2841	2813	2902	2961	2835	2772	2847	2733	2714	2741	2704	2794	2669	2791
2840	2837	2698	2721	2791	2856	2737	2809	2589	2625	2681	2790	2966	3029	2904	2887	2964	2965	2975	3015	3057	3029	3001	2987	2989	2844	2706	2692	2677	2695	2641	2666	2807	2810	2910	2828	2916	2886	2860	2729	2753	2893	2805	2718	2824	2615	2726	2662	2737	2695
2690	2764	2740	2778	2851	2800	2724	2674	2635	2862	2826	2898	2831	2771	2703	2753	2796	2734	2768	2820	2864	2916	2976	2693	2738	2864	2664	2714	2735	2825	2781	2790	2666	2741	2847	2840	2865	2673	2755	2756	2791	2647	2696	2738	2589	2673	2702	2569	2666	2535
2836	2737	2678	2816	2844	2855	2695	2541	2731	2692	2836	2831	2971	3101	2945	2996	2884	2979	2950	2955	2983	3008	2912	2885	2902	2999	2835	2800	2782	2827	2895	2802	2987	2794	2769	2901	2816	2865	2844	2725	2694	2666	2766	2611	2741	2653	2639	2626	2643	2657
2722	2804	2827	2862	2781	2725	2685	2706	2767	2853	2689	2719	2828	2719	2727	2802	2839	2869	2903	2935	3002	2882	2725	2703	2735	2724	2830	2845	2897	3061	2955	2822	2818	2782	2808	2873	2768	2719	2668	2723	2699	2709	2590	2803	2685	2624	2673	2615	2698	2668
2793	2841	2918	2854	2899	2803	2736	2715	2789	2865	2874	2870	2863	2738	2732	2837	2859	3051	2855	2860	2909	2863	2829	2881	3076	2999	2964	2924	2842	2879	2905	2777	2775	2807	2718	2607	2707	2786	2740	2711	2719	2691	2735	2685	2787	2831	2783	2748	2677	2723
2802	2861	2855	2897	2741	2674	2690	2781	2810	2909	2774	2708	2637	2613	2771	2798	2950	2947	2964	2993	2795	2940	2748	2755	2744	2731	2822	2980	3014	3059	2858	2804	2754	2690	2732	2853	2656	2654	2757	2803	2654	2744	2689	2751	2794	2751	2773	2789	2895	2781
2883	2770	2854	2867	2779	2683	2669	2718	2760	2814	2829	2752	2703	2782	2797	2950	2935	2988	2807	2820	2823	2872	2817	2879	2895	2951	3007	2928	2988	2767	2872	2832	2808	2790	2735	2716	2709	2696	2798	2706	2748	2758	2681	2841	2800	2811	2868	2940	2734	2733
2830	2902	2846	2878	2844	2684	2737	2835	2857	2817	2745	2610	2705	2721	2696	2837	2910	2857	2817	2710	2744	2795	2797	2766	2694	2853	2997	3015	2931	3008	2973	2773	2758	2700	2731	2800	2744	2635	2805	2729	2802	2788	2855	2870	2898	2858	2902	2890	2912	2854
2779	2837	2887	2839	2888	2660	2845	2868	2994	2844	2847	2736	2692	2688	2985	2895	2826	2792	2754	2806	2806	2894	2854	2876	3070	3010	2900	2945	2895	2777	2809	2767	2651	2746	2922	2738	2768	2758	2837	2939	2865	2896	2861	2962	2928	2946	2928	2830	2977	2929
2900	2967	3006	2847	2818	2810	2994	2933	2930	2878	2847	2744	2674	2743	2891	2863	2796	2795	2646	2764	2769	2881	2930	2866	2965	2944	2871	2913	2929	2936	2839	2739	2802	2736	2822	2753	2854	2866	2878	2928	2908	2825	2914	2976	2899	2991	2943	2803	2844	2862
2934	2839	2850	2907	2925	2868	2880	3043	2905	2810	2827	2871	2814	2776	2831	2817	2769	2776	2674	2728	2730	2933	2939	2998	2859	2967	2983	2765	2862	2860	2863	2803	2916	2812	2860	2886	2937	2927	2852	2856	2877	2896	3070	2918	2988	2966	3062	3011	2835	2937
2949	2875	2933	2939	2790	2889	3005	2917	2911	2908	2731	2830	2911	2803	2792	2776	2791	2621	2685	2719	2867	2837	2863	2911	2991	2853	2856	2928	2904	2826	2794	2812	2819	2937	2904	2906	2808	2924	2976	2979	2960	3007	2947	3017	2984	2957	2977	2918	2834	2925
3036	2938	2944	2829	2871	2945	2822	2940	2934	2958	2753	2880	2990	2968	2904	2748	2756	2696	2663	2722	2883	2867	2999	2807	2834	2896	2770	2836	2870	2823	2837	2897	2960	2927	2879	2984	2873	2834	2890	2831	2977	2988	2905	3045	2880	2954	2925	2871	2833	2867
2967	3008	2896	2846	2932	2873	2956	2877	2842	2778	2799	2843	2962	2944	2886	2863	2784	2714	2689	2747	2795	2921	2847	2745	2939	2724	2806	2800	2812	2843	2908	2909	2853	2935	2906	2937	2919	2947	2799	2935	2847	2877	2869	2910	2945	2860	2819	2948	2821	2895
2913	2892	2846	2849	2904	2941	2879	2902	2800	2965	2887	2957	2941	2935	2903	2766	2717	2707	2658	2701	2838	2915	2811	2922	2803	2805	2777	2771	2764	2728	2952	2933	2979	3039	2944	2889	2797	2793	2822	2764	2804	2878	2857	2856	2890	2924	2949	2829	2772	2854
2914	2839	2870	2917	2771	2888	2953	2881	2869	2869	2937	2941	2973	2915	2906	2753	2680	2588	2646	2704	2743	2834	2697	2824	2740	2716	2768	2638	2697	2867	2974	2876	2924	3012	2971	2928	2831	2835	2848	2800	2884	2809	2813	2724	2846	2757	2738	2840	2816	2835
2828	2786	2808	2791	2863	3023	3085	2857	2805	2823	2913	2800	2930	2907	2779	2799	2644	2618	2722	2757	2856	2893	2821	2796	2710	2696	2605	2651	2680	2811	2838	2984	2879	2865	2866	3049	2855	2884	2795	2834	2795	2777	2795	2714	2695	2760	2875	2848	2765	2844
2904	2878	2828	2933	2852	2968	2839	2924	2911	2935	2948	3074	3013	3082	2798	2889	2850	2756	2795	2807	2881	2827	2752	2732	2690	2729	2651	2667	2679	2804	2872	2921	2988	2981	2925	2988	2877	2823	2749	2695	2721	2676	2686	2824	2827	2605	2865	2744	2759	2812
2855	2801	2830	2898	2958	2915	2763	2778	2781	2908	2926	2977	2971	3081	2825	2769	2821	2817	2768	2807	2770	2887	2825	2719	2726	2705	2800	2735	2684	2719	2787	2876	2981	2882	2950	2836	2840	2786	2742	2634	2705	2727	2783	2679	2651	2682	2728	2805	2761	2803
2844	2870	2755	2941	2870	2924	2817	2773	2851	2874	2866	2967	2943	2893	2853	2935	2843	2852	2892	2906	2797	2842	2760	2713	2610	2597	2746	2676	2750	2839	2827	2814	2936	2914	2871	2766	2824	2745	2708	2758	2648	2654	2743	2800	2764	2739	2703	2734	2799	2702
2756	2633	2829	2817	2884	2841	2807	2760	2779	2897	2950	2935	3043	2904	2821	2846	2888	2824	2860	2921	2797	2848	2719	2684	2659	2694	2742	2713	2722	2812	2840	2926	3014	2941	2826	2783	2773	2727	2742	2693	2628	2644	2596	2724	2769	2665	2760	2771	2677	2750
2748	2772	2762	2886	2822	2828	2848	2711	2830	2910	2855	2978	2963	3011	2882	2821	2832	2881	2901	2914	2907	2794	2793	2746	2706	2762	2707	2699	2735	2835	2825	2873	3056	2852	2895	2722	2854	2860	2745	2614	2580	2635	2630	2732	2631	2666	2671	2732	2656	2738
2738	2787	2736	2755	2903	2870	2774	2798	2740	2844	2906	2877	3039	2938	2904	2938	2927	2882	2977	2871	2940	2877	2761	2763	2654	2734	2732	2723	2831	2851	2893	2928	2831	2844	2752	2914	2844	2724	2700	2692	2536	2679	2662	2676	2741	2679	2711	2685	2845	2637
2761	2697	2719	2865	2837	2779	2689	2800	2823	2793	2897	2968	2891	2820	2814	2856	2912	2948	3016	2907	2821	2924	2731	2826	2778	2867	2733	2852	2779	2831	2896	3102	2909	2923	2815	2803	2732	2712	2631	2713	2580	2617	2587	2706	2708	2620	2788	2752	2663	2627
2743	2699	2683	2919	2771	2764	2759	2753	2763	2848	2809	3008	2936	2876	2824	2868	2844	2977	2940	2974	2796	2681	2863	2803	2747	2713	2775	2792	2899	2943	2960	2882	2934	2756	2892	2737	2787	2816	2664	2746	2619	2682	2600	2637	2704	2597	2696	2683	2651	2702
2687	2665	2829	2775	2742	2823	2673	2755	2676	2776	2946	2826	2869	2910	2768	2893	2931	3028	3028	3000	3021	2979	2896	2719	2833	2814	2769	2948	2878	2940	2953	2904	2909	2852	2849	2824	2737	2781	2694	2679	2552	2690	2715	2591	2597	2681	2597	2845	2825	2801
2702	2626	2756	2852	2838	2727	2617	2663	2817	2738	2754	2855	2934	2900	2753	2900	2891	3002	2992	3000	2872	2922	2753	2785	2765	2863	2890	2818	2916	3045	3048	2981	2934	2875	2935	2866	2811	2741	2721	2680	2671	2580	2544	2575	2585	2609	2710	2688	2817	2800
2718	2797	2729	2738	2782	2711	2644	2579	2660	2777	2806	2754	2786	2722	2815	2788	2853	2989	3059	2986	2945	2881	2772	2689	2851	2751	2856	2865	2985	3006	2967	3023	2944	2913	2815	2783	2880	2841	2693	2748	2639	2662	2718	2633	2702	2670	2679	2713	2763	2737
2664	2774	2804	2887	2775	2715	2733	2660	2689	2691	2736	2749	2736	2619	2791	2820	2867	3055	3013	3009	2897	2904	2799	2730	2810	2792	2942	3016	3000	3022	3072	2969	3004	2928	2997	2885	2836	2794	2765	2809	2776	2765	2732	2683	2777	2740	2792	2727	2847	2865
2744	2687	2736	2697	2802	2663	2657	2648	2752	2633	2832	2795	2794	2613	2709	2763	2867	2939	2949	2979	2825	2812	2761	2784	2701	2824	2902	2882	3081	3029	3000	3085	2918	2945	2995	2885	2958	2727	2769	2932	2790	2687	2718	2702	2762	2679	2735	2738	2578	2648
2817	2656	2743	2828	2767	2677	2579	2669	2648	2805	2718	2796	2828	2631	2742	2783	2874	2872	2962	2912	2942	2896	2732	2806	2914	2773	2850	2949	3086	3021	3087	3075	3015	3092	3042	2992	2902	2892	2846	2927	2921	2864	2818	2645	2769	2797	2906	2760	2772	2758
2740	2719	2817	2832	2785	2805	2569	2630	2687	2830	2757	2704	2695	2675	2779	2819	2753	2956	2848	2857	2970	2863	2812	2720	2728	2839	2931	2902	3054	3023	3128	3119	3048	3004	3013	3055	3071	2897	2927	2972	2787	2780	2790	2716	2762	2769	2678	2750	2847	2746
2765	2679	2860	2776	2794	2780	2706	2540	2741	2781	2764	2735	2675	2744	2667	2677	2684	2832	2916	2927	2751	2887	2797	2765	2807	2779	2743	2914	2915	2980	3037	2996	3054	3012	2905	3006	3050	2931	2905	2826	2774	2830	2850	2864	2765	2730	2806	2764	2736	2864
2746	2667	2801	2756	2790	2842	2738	2729	2742	2872	2815	2836	2692	2682	2726	2664	2786	2813	2835	2856	2760	2813	2669	2637	2696	2761	2801	2900	2869	2949	3077	3040	2997	3132	2918	2984	2962	2933	2791	2904	2834	2837	2829	2724	2767	2776	2849	2798	2819	2867
2734	2756	2725	2855	2811	2737	2757	2701	2718	2755	2795	2805	2809	2772	2624	2659	2722	2790	2888	2773	2756	2828	2684	2678	2587	2704	2701	2865	2886	2941	2912	2940	3067	3009	2999	2932	2823	2836	2976	2988	2796	2932	2782	2830	2750	2761	2699	2849	2754	2833
2822	2699	2726	2784	2869	2812	2686	2678	2825	2968	2788	2828	2800	2732	2650	2617	2716	2785	2827	2814	2815	2747	2698	2686	2594	2585	2626	2780	2872	2855	2943	2945	3028	2965	2962	2937	2873	2783	2955	2875	2847	2895	2839	2816	2729	2744	2740	2742	2843	2863
2653	2731	2612	2771	2792	2780	2697	2638	2817	2856	2826	2843	2886	2864	2734	2669	2759	2816	2782	2764	2783	2857	2681	2646	2572	2509	2664	2690	2861	2905	2850	2851	3028	2947	2934	2955	2950	2792	2899	2895	2821	2849	2875	2703	2828	2727	2800	2784	2812	2824
2732	2644	2691	2747	2779	2785	2773	2796	2788	2819	2857	2943	2782	2827	2681	2687	2770	2705	2842	2844	2878	2781	2746	2677	2597	2589	2619	2714	2674	2831	2844	2847	2993	2943	2926	2858	2927	2988	2796	2825	2821	2731	2789	2749	2774	2702	2705	2708	2735	2778
2797	2690	2615	2655	2731	2773	2679	2646	2813	2852	2813	2873	2926	2886	2820	2857	2781	2800	2820	2790	2794	2845	2773	2730	2532	2627	2586	2627	2640	2744	2774	2922	2926	2820	2907	2860	2917	2895	2870	2822	2842	2834	2851	2877	2712	2721	2568	2660	2778	2856
2673	2549	2572	2659	2682	2801	2673	2804	2803	2787	2882	2968	2908	2800	2798	2735	2790	2720	2875	2875	2918	2830	2807	2681	2633	2464	2476	2581	2676	2612	2786	2880	2778	2908	2924	2858	2754	2830	2918	2893	2760	2738	2805	2766	2698	2696	2569	2670	2629	2712
2612	2564	2508	2599	2684	2743	2771	2822	2750	2753	2842	2973	2898	2823	2832	2814	2708	2758	2906	2801	2882	2929	2839	2711	2582	2629	2539	2527	2634	2732	2716	2828	2816	2936	2883	2889	2800	2767	2793	2806	2829	2787	2681	2674	2688	2608	2572	2658	2630	2662
2573	2503	2487	2556	2685	2795	2722	2722	2755	2835	2838	2878	2979	2860	2854	2792	2753	2742	2831	2866	3017	2913	2872	2718	2711	2560	2692	2585	2595	2730	2647	2769	2814	2818	2761	2904	2888	2929	2768	2878	2783	2729	2750	2656	2728	2630	2662	2633	2550	2710
2518	2483	2398	2533	2577	2703	2795	2606	2677	2718	2853	2883	2874	2799	2804	2862	2771	2882	2814	2901	2952	2919	2892	2885	2634	2595	2563	2667	2635	2627	2671	2740	2739	2842	2930	2846	2714	2783	2857	2836	2837	2819	2835	2727	2652	2638	2671	2722	2645	2708
2758	2546	2494	2484	2551	2549	2778	2736	2550	2718	2709	2790	2892	2928	2764	2782	2800	2832	2896	2890	2893	3089	2944	2999	2694	2667	2790	2572	2646	2621	2663	2703	2746	2869	2774	2866	2863	2894	2863	2852	2892	2795	2863	2764	2677	2594	2669	2734	2662	2755
2716	2618	2504	2530	2577	2491	2733	2714	2590	2572	2738	2810	2882	2919	2936	2901	2802	2905	2770	2819	2910	3043	2939	2852	2869	2751	2725	2619	2674	2736	2773	2765	2754	2797	2953	2935	2781	2762	2943	2876	2907	2831	2726	2706	2753	2729	2745	2648	2678	2799
2656	2625	2547	2524	2638	2537	2601	2657	2629	2584	2526	2643	2858	2834	2865	2982	2910	2878	2848	2735	2879	2947	2828	2876	2893	2895	2705	2733	2582	2700	2675	2661	2825	2735	2831	2778	2825	2975	2864	2917	2836	2847	2771	2660	2717	2752	2801	2874	2727	2826
2794	2600	2533	2546	2644	2595	2541	2523	2584	2532	2609	2609	2588	2791	2667	2803	2825	2818	2841	2808	2851	2789	2939	2864	2940	2833	2803	2774	2715	2765	2754	2801	2900	2744	2780	2727	2824	2948	2917	2944	2920	2745	2833	2754	2829	2785	2849	2827	2845	2844
2695	2736	2634	2745	2636	2508	2542	2564	2686	2569	2630	2515	2569	2621	2685	2795	2796	2773	2758	2760	2763	2925	2859	2799	2957	2868	2886	2795	2824	2674	2769	2833	2886	2797	2845	2866	2847	2741	2903	2854	2846	2838	2984	2858	2800	2788	2847	2820	2811	2917
2744	2709	2636	2620	2578	2534	2573	2676	2647	2637	2522	2516	2592	2596	2832	2748	2731	2761	2704	2747	2800	2805	2846	2827	2950	2902	2805	2881	2846	2755	2792	2930	2856	2804	2821	2729	2723	2882	2866	2982	2912	2868	2919	2856	2882	2923	2876	2919	2897	2861
2662	2697	2705	2699	2567	2566	2534	2770	2706	2648	2531	2528	2646	2655	2635	2768	2776	2774	2661	2792	2631	2837	2784	2735	2784	2770	2794	2856	2776	2885	2829	2872	2722	2769	2729	2767	2858	2802	2766	2973	2832	2939	2839	2863	2807	2835	2857	2849	2838	2790
2702	2603	2636	2626	2643	2454	2570	2668	2808	2704	2752	2661	2531	2583	2682	2725	2673	2645	2654	2819	2606	2746	2639	2739	2685	2814	2853	2890	2993	2861	2831	2927	2677	2740	2670	2733	2867	2779	2793	2844	2810	2786	2762	2740	2830	2827	2797	2956	2948	2907
2530	2628	2644	2714	2659	2634	2529	2560	2645	2837	2678	2698	2721	2579	2580	2625	2694	2685	2680	2762	2602	2655	2701	2778	2719	2719	2747	2829	2774	2916	2969	2830	2857	2796	2819	2794	2801	2768	2601	2688	2600	2716	2767	2817	2846	2944	2891	2937	3066	3046
2667	2516	2665	2514	2721	2599	2589	2520	2687	2812	2806	2786	2695	2641	2643	2637	2645	2637	2795	2739	2653	2683	2708	2533	2516	2614	2623	2786	2658	2813	2808	2875	2841	2880	2842	2742	2753	2672	2691	2696	2610	2681	2694	2770	2911	2825	2855	2796	2835	2888
2595	2560	2538	2693	2643	2622	2633	2514	2679	2701	2796	2886	2877	2803	2602	2674	2701	2623	2741	2667	2731	2622	2625	2623	2473	2542	2680	2634	2636	2763	2825	2943	2876	2826	2797	2657	2667	2607	2673	2725	2755	2740	2789	2738	2731	2570	2636	2691	2751	2649
2591	2696	2528	2607	2702	2644	2677	2574	2743	2757	2705	2873	2771	2788	2694	2556	2669	2696	2747	2766	2748	2688	2670	2626	2568	2586	2506	2564	2669	2680	2883	2882	2903	2809	2616	2735	2758	2698	2723	2851	2715	2651	2553	2670	2544	2595	2443	2561	2607	2505
2624	2583	2508	2503	2658	2699	2544	2626	2636	2791	2701	2810	2817	2860	2716	2644	2612	2663	2713	2737	2828	2801	2696	2688	2619	2624	2469	2532	2595	2621	2832	2812	2730	2664	2645	2854	2862	2839	2851	2793	2648	2591	2661	2420	2570	2481	2520	2604	2596	2700
2752	2560	2534	2546	2619	2587	2682	2694	2743	2629	2836	2692	2906	2792	2714	2714	2734	2658	2668	2808	2747	2794	2713	2649	2647	2526	2435	2477	2581	2675	2717	2646	2560	2591	2895	2920	2879	2885	2675	2751	2605	2538	2537	2479	2544	2621	2607	2764	2777	2771
2695	2642	2515	2515	2443	2548	2623	2750	2671	2732	2588	2846	2804	2778	2842	2715	2672	2724	2660	2755	2745	2755	2733	2857	2677	2644	2545	2620	2652	2624	2587	2473	2646	2774	2962	2915	2777	2774	2621	2696	2581	2570	2570	2700	2732	2664	2870	2840	2873	2964
2634	2669	2584	2497	2483	2507	2617	2730	2786	2635	2594	2837	2822	2798	2813	2733	2662	2707	2790	2619	2760	2683	2903	2862	2726	2641	2706	2709	2814	2506	2446	2626	2796	2806	2935	2789	2624	2522	2568	2604	2647	2827	2839	2874	2845	2846	2817	2826	2949	2809
2763	2673	2756	2546	2498	2582	2715	2687	2671	2727	2680	2605	2719	2796	2774	2731	2764	2711	2719	2585	2666	2777	2767	2813	2590	2814	2831	2821	2645	2437	2491	2779	2843	2828	2759	2580	2534	2416	2624	2599	2881	2882	2943	2853	2842	2980	2851	2796	2835	2726
2750	2707	2718	2659	2496	2494	2570	2609	2700	2629	2714	2624	2512	2707	2686	2669	2730	2686	2684	2593	2718	2669	2678	2643	2579	2889	2789	2745	2613	2654	2829	2888	2737	2762	2532	2565	2586	2632	2693	2986	2922	2927	2887	2769	2714	2641	2686	2581	2594	2777
2507	2609	2736	2572	2678	2537	2637	2564	2806	2716	2706	2656	2634	2670	2666	2621	2677	2807	2699	2684	2675	2678	2564	2529	2612	2801	2820	2607	2549	2768	2925	3009	2805	2536	2423	2570	2592	2762	2995	2976	2873	2721	2792	2600	2565	2617	2537	2661	2604	2590
2663	2698	2602	2621	2647	2638	2665	2532	2729	2701	2761	2694	2669	2729	2503	2603	2812	2632	2684	2695	2716	2718	2491	2534	2708	2789	2712	2579	2754	2912	3182	2904	2744	2540	2644	2694	2819	2893	2882	2866	2816	2664	2576	2396	2488	2453	2603	2582	2710	2771
2709	2605	2573	2577	2701	2695	2674	2594	2631	2673	2665	2756	2745	2693	2593	2658	2581	2565	2519	2671	2793	2631	2543	2587	2796	2639	2388	2556	2809	3119	2942	2787	2576	2614	2784	2959	2973	2860	2916	2630	2515	2424	2408	2402	2514	2525	2688	2772	2753	2797
2704	2636	2567	2603	2593	2725	2662	2578	2650	2701	2686	2743	2850	2748	2550	2583	2550	2595	2572	2806	2754	2596	2616	2671	2682	2577	2369	2496	2886	3011	2807	2609	2652	2888	2998	3080	3066	2917	2898	2607	2478	2483	2312	2393	2558	2609	2759	2864	3003	2991
2751	2689	2540	2471	2586	2596	2562	2816	2747	2649	2736	2650	2781	2710	2662	2649	2518	2438	2602	2637	2637	2604	2674	2812	2674	2372	2359	2637	2915	2772	2551	2566	2663	2942	2987	3105	3104	2846	2642	2558	2539	2500	2484	2593	2703	2919	2909	2991	2955	3109
2815	2671	2571	2507	2566	2573	2698	2729	2793	2806	2784	2749	2766	2632	2727	2741	2612	2412	2547	2572	2510	2580	2769	2809	2650	2420	2686	2840	2817	2542	2485	2528	2739	2887	2950	2952	2793	2563	2599	2516	2538	2590	2831	2854	2908	2986	3133	3087	3052	3159
2779	2650	2680	2573	2586	2556	2547	2724	2866	2781	2776	2652	2657	2613	2666	2723	2666	2564	2605	2642	2516	2661	2865	2806	2510	2558	2802	2940	2752	2428	2489	2559	2657	2817	2868	2726	2582	2532	2354	2529	2626	2751	2960	2874	3176	3142	3173	3112	3139	3129
2664	2635	2714	2751	2662	2463	2587	2689	2750	2800	2671	2666	2700	2623	2636	2743	2559	2650	2764	2640	2409	2690	2750	2725	2427	2661	2975	2943	2631	2417	2440	2634	2829	2953	2745	2590	2412	2533	2501	2594	2666	2875	2830	3095	3008	3067	2935	3070	2973	3043
2723	2727	2647	2741	2677	2677	2655	2582	2716	2809	2758	2733	2607	2662	2714	2624	2656	2758	2774	2649	2584	2731	2668	2517	2387	2700	3053	2875	2590	2557	2589	2799	2931	2876	2679	2355	2294	2350	2493	2641	2714	2903	2944	3078	2914	2949	2860	2860	2919	2823
2769	2732	2724	2717	2828	2722	2694	2624	2581	2701	2824	2728	2623	2593	2657	2522	2558	2666	2691	2512	2588	2821	2714	2387	2409	2912	2925	2787	2435	2679	2684	2948	3035	2853	2678	2294	2436	2406	2566	2613	2867	2930	2959	2961	2853	2816	2749	2715	2712	2607
2844	2678	2676	2672	2683	2759	2695	2703	2656	2667	2799	2841	2690	2665	2563	2549	2474	2651	2653	2565	2679	2871	2677	2448	2508	2863	2777	2450	2452	2617	2862	3023	3056	2886	2589	2387	2453	2545	2784	2785	2966	2975	2873	2784	2787	2651	2533	2574	2581	2426
2874	2686	2757	2687	2596	2674	2724	2774	2747	2632	2682	2669	2633	2643	2640	2563	2563	2677	2655	2556	2801	2953	2750	2428	2792	2976	2845	2482	2529	2723	2801	2901	3052	2620	2605	2476	2632	2756	2845	3063	3017	3081	2916	2780	2650	2622	2507	2479	2442	2449
2718	2772	2768	2674	2684	2671	2839	2703	2755	2717	2712	2559	2680	2664	2706	2592	2635	2715	2548	2568	2753	2897	2599	2515	2698	3050	2807	2465	2346	2665	2831	2923	2801	2601	2358	2434	2584	2877	2932	3206	3200	3091	2820	2950	2631	2752	2590	2568	2509	2459
2666	2669	2723	2748	2649	2729	2703	2645	2812	2726	2763	2650	2554	2695	2716	2712	2693	2796	2629	2494	2808	2807	2586	2418	2909	3057	2686	2544	2436	2620	3034	2917	2715	2461	2334	2397	2553	2777	2918	3182	3190	2968	2970	2854	2770	2550	2675	2594	2512	2659
2553	2614	2706	2709	2690	2606	2719	2672	2697	2727	2843	2637	2602	2716	2580	2569	2672	2772	2724	2614	2960	2697	2524	2302	2779	3048	2801	2444	2539	2686	3021	3028	2791	2386	2280	2432	2610	2780	3001	3108	3056	2952	2790	2738	2606	2673	2544	2392	2618	2435
2742	2562	2662	2589	2669	2688	2574	2630	2632	2790	2713	2697	2723	2674	2541	2590	2734	2829	2644	2709	2940	2847	2537	2509	2874	3002	2628	2461	2599	2824	3016	3020	2763	2440	2354	2391	2548	2800	2954	3127	2955	2773	2758	2583	2639	2478	2377	2471	2602	2436
2731	2724	2706	2579	2581	2598	2652	2666	2606	2662	2618	2624	2770	2715	2578	2612	2697	2724	2666	2772	3009	2909	2613	2540	2889	2909	2502	2348	2632	2932	3082	2938	2900	2448	2362	2543	2706	2897	3090	3039	2856	2823	2776	2584	2543	2598	2360	2242	2399	2440
2661	2672	2683	2644	2547	2702	2610	2693	2613	2643	2578	2680	2688	2755	2704	2650	2726	2726	2604	2770	2995	2879	2504	2665	2963	2995	2572	2413	2633	2942	3044	3016	2792	2428	2404	2654	2876	3010	3083	3040	2915	2893	2723	2614	2512	2394	2296	2263	2376	2461
2686	2541	2647	2650	2517	2560	2644	2640	2693	2516	2558	2507	2481	2711	2637	2730	2665	2792	2573	2592	2953	2847	2616	2716	3136	3104	2675	2424	2632	2754	2952	2900	2770	2446	2412	2667	2834	3012	3222	3279	3003	2995	2802	2705	2559	2558	2401	2375	2398	2473
2698	2633	2719	2630	2522	2557	2525	2556	2644	2611	2545	2461	2628	2604	2551	2649	2783	2784	2685	2662	2848	2766	2450	2633	3041	3085	2730	2558	2588	2751	2977	2926	2704	2337	2408	2538	2790	2956	3137	3193	3003	3027	2964	2739	2636	2517	2646	2538	2556	2464
2683	2648	2491	2682	2645	2642	2794	2540	2600	2603	2663	2556	2744	2579	2552	2497	2812	2892	2593	2623	2897	2742	2497	2392	2895	3086	2646	2422	2690	2933	2959	2960	2791	2388	2269	2520	2717	2904	3019	3155	3124	2988	2805	2699	2647	2459	2526	2380	2564	2489
2589	2564	2570	2626	2648	2652	2643	2609	2650	2612	2547	2590	2681	2652	2644	2596	2590	2759	2644	2639	2753	2822	2501	2486	2903	2949	2697	2439	2533	2998	3112	3057	2927	2602	2415	2494	2881	2895	3148	3142	3002	3065	2734	2675	2590	2466	2433	2471	2371	2417
2649	2625	2551	2625	2604	2567	2644	2710	2635	2590	2586	2641	2710	2640	2730	2609	2649	2780	2682	2580	2786	2882	2584	2513	2905	2976	2728	2424	2465	2702	2914	3077	2958	2627	2639	2582	2848	3031	3029	3312	3213	3070	2850	2696	2599	2456	2465	2365	2484	2469
2500	2452	2499	2578	2629	2513	2590	2678	2688	2707	2723	2720	2640	2663	2698	2651	2731	2720	2526	2534	2788	2684	2635	2390	2747	2958	2741	2392	2355	2625	2739	2855	2928	2681	2408	2599	2763	2882	3215	3296	3281	3168	3057	2867	2739	2564	2634	2406	2414	2468
2544	2442	2498	2683	2614	2550	2564	2701	2667	2734	2807	2607	2661	2739	2644	2592	2719	2881	2693	2523	2645	2822	2629	2415	2604	2967	2912	2496	2469	2676	2782	2809	2842	2564	2338	2373	2603	2835	3011	3111	3255	3104	3089	2894	2808	2729	2706	2522	2597	2522
2551	2422	2540	2545	2572	2476	2590	2602	2606	2715	2783	2678	2686	2748	2659	2716	2654	2835	2811	2665	2717	2874	2624	2342	2457	2836	2915	2625	2468	2558	2719	3011	2892	2741	2491	2427	2473	2601	2788	2983	3163	2967	2965	2821	2873	2728	2684	2592	2622	2527
2457	2554	2547	2577	2423	2529	2567	2559	2693	2597	2720	2658	2806	2784	2787	2728	2653	2818	2819	2678	2695	2782	2919	2580	2387	2737	2904	2688	2391	2476	2678	2931	3111	2923	2794	2508	2557	2529	2744	2832	2989	3012	3124	2962	2720	2715	2702	2675	2512	2534
2610	2605	2551	2552	2578	2497	2488	2522	2593	2660	2576	2628	2635	2687	2729	2768	2791	2745	2744	2615	2615	2786	2988	2686	2495	2737	2941	2807	2480	2289	2455	2952	3021	3154	2952	2596	2595	2554	2703	2843	2858	2955	3031	2980	2955	2844	2810	2795	2695	2637
2595	2541	2519	2604	2558	2577	2541	2530	2525	2666	2572	2520	2636	2634	2639	2659	2803	2658	2700	2637	2606	2621	2772	2740	2460	2664	2980	3078	2709	2444	2522	2764	2938	3034	2762	2782	2528	2551	2609	2801	2955	2958	3102	3085	2986	3135	2987	2934	2787	2861
2716	2578	2646	2610	2694	2550	2551	2586	2559	2579	2590	2627	2603	2581	2736	2825	2732	2738	2712	2699	2516	2524	2759	2687	2497	2536	2725	3030	2901	2572	2491	2706	2915	3056	2928	2729	2539	2534	2519	2522	2695	2797	2961	3050	3107	3113	3069	3145	3079	3064
2657	2643	2552	2616	2564	2677	2703	2568	2664	2539	2607	2614	2765	2561	2656	2642	2622	2644	2653	2716	2725	2538	2720	2631	2629	2420	2594	2862	3045	2707	2532	2632	2908	2942	3053	2852	2849	2463	2491	2478	2547	2710	2839	2945	3000	3129	3179	3237	3191	3126
2554	2648	2688	2693	2735	2672	2657	2661	2635	2648	2607	2592	2650	2574	2618	2653	2714	2566	2641	2624	2593	2518	2702	2696	2667	2475	2438	2783	2915	2778	2588	2468	2698	2859	3057	3157	3057	2852	2650	2421	2543	2466	2705	2836	2943	3063	3101	3057	3064	3030
2594	2665	2682	2645	2624	2716	2712	2676	2768	2639	2541	2646	2641	2618	2670	2639	2696	2520	2525	2532	2529	2437	2434	2651	2700	2582	2574	2670	2854	2843	2689	2482	2538	2721	2930	3003	2955	2822	2751	2604	2521	2623	2561	2809	2856	2914	3004	3129	3085	2998
2642	2591	2560	2687	2658	2678	2550	2612	2641	2650	2617	2744	2710	2715	2552	2645	2603	2475	2380	2585	2677	2468	2541	2511	2733	2665	2562	2469	2648	2783	2759	2559	2464	2550	2694	2872	2922	2759	2765	2695	2547	2571	2472	2541	2633	2806	2979	2921	2911	3012
2583	2592	2647	2504	2676	2601	2531	2712	2682	2541	2580	2627	2771	2716	2597	2605	2650	2524	2531	2559	2723	2621	2523	2536	2564	2722	2610	2415	2611	2873	2856	2778	2538	2439	2655	2687	2678	2857	2804	2685	2647	2605	2517	2509	2573	2563	2568	2686	2758	2774
2680	2670	2600	2600	2551	2586	2557	2581	2496	2615	2585	2530	2719	2745	2640	2670	2551	2546	2386	2662	2669	2604	2752	2538	2554	2772	2731	2494	2399	2640	2777	2965	2667	2593	2463	2570	2597	2889	2901	2851	2752	2718	2747	2577	2574	2553	2464	2591	2533	2501
2560	2589	2561	2548	2508	2489	2565	2507	2515	2534	2608	2608	2735	2606	2629	2479	2588	2598	2531	2509	2698	2643	2706	2611	2656	2740	2831	2639	2445	2488	2533	2766	2910	2625	2521	2467	2496	2676	2781	2933	2898	2838	2837	2847	2778	2653	2572	2568	2525	2516
2687	2643	2527	2521	2484	2483	2474	2495	2468	2562	2632	2634	2588	2645	2532	2671	2547	2609	2480	2552	2567	2640	2693	2692	2613	2755	2750	2711	2541	2642	2501	2747	2845	2778	2703	2530	2532	2462	2640	2815	2908	3016	2933	2865	2888	2916	2764	2799	2702	2719
2794	2627	2526	2583	2577	2520	2520	2487	2481	2577	2488	2492	2577	2568	2592	2529	2443	2460	2467	2598	2547	2648	2697	2724	2557	2573	2640	2701	2820	2687	2552	2627	2779	2994	2793	2631	2461	2470	2490	2566	2815	2922	2917	2861	2991	2986	2950	2828	2794	2868
2575	2645	2638	2688	2506	2586	2477	2568	2566	2462	2566	2569	2607	2627	2626	2498	2509	2372	2628	2666	2623	2656	2670	2762	2734	2548	2625	2633	2632	2699	2682	2524	2645	2752	2820	2862	2758	2609	2582	2484	2713	2672	2924	3028	2985	2959	3064	2926	3054	2925
2617	2625	2613	2521	2498	2458	2655	2544	2492	2631	2634	2594	2556	2575	2542	2489	2512	2468	2624	2552	2504	2556	2627	2640	2542	2603	2573	2588	2552	2748	2613	2603	2497	2580	2742	2731	2862	2812	2592	2594	2640	2585	2740	2687	2867	2949	3057	3002	3022	3097
2477	2500	2565	2531	2517	2590	2435	2667	2579	2658	2654	2591	2541	2599	2579	2542	2632	2533	2532	2544	2556	2584	2616	2564	2625	2670	2559	2513	2568	2610	2672	2630	2618	2600	2536	2606	2722	2865	2731	2884	2664	2600	2690	2678	2701	2712	2877	2846	3017	2891
2511	2357	2402	2419	2528	2395	2405	2507	2478	2532	2649	2581	2573	2532	2468	2684	2567	2686	2649	2579	2673	2643	2579	2527	2521	2539	2473	2616	2426	2481	2675	2646	2588	2598	2526	2425	2546	2674	2786	2691	2643	2715	2608	2693	2638	2617	2698	2666	2675	2738
2374	2384	2447	2449	2417	2462	2441	2491	2553	2613	2527	2534	2555	2497	2649	2643	2692	2494	2709	2683	2638	2637	2538	2551	2532	2576	2568	2555	2577	2474	2544	2565	2799	2573	2524	2486	2493	2585	2494	2718	2802	2832	2805	2701	2759	2602	2647	2640	2671	2630
2486	2354	2381	2526	2490	2375	2448	2539	2400	2522	2523	2502	2513	2506	2614	2608	2725	2642	2692	2635	2703	2631	2580	2574	2507	2506	2509	2630	2584	2514	2532	2543	2585	2699	2670	2697	2578	2528	2600	2705	2685	2739	2733	2758	2897	2835	2858	2898	2755	2816
2475	2433	2376	2348	2435	2404	2375	2468	2372	2520	2515	2446	2422	2557	2540	2616	2580	2574	2639	2639	2558	2575	2584	2606	2467	2555	2565	2567	2626	2583	2622	2612	2588	2528	2584	2634	2566	2612	2575	2610	2547	2522	2693	2722	2842	2816	2837	2854	2873	2866
2434	2472	2279	2400	2416	2517	2452	2387	2473	2434	2459	2581	2485	2634	2440	2489	2476	2596	2629	2635	2571	2590	2479	2556	2573	2596	2559	2632	2620	2778	2603	2677	2550	2598	2539	2557	2730	2782	2616	2686	2682	2666	2646	2594	2569	2743	2776	2730	2804	2950
2440	2447	2329	2462	2448	2481	2392	2548	2477	2456	2479	2548	2472	2494	2448	2425	2481	2441	2537	2554	2542	2541	2453	2504	2461	2569	2581	2570	2639	2577	2653	2727	2677	2604	2613	2584	2666	2784	2771	2763	2755	2717	2672	2772	2621	2751	2741	2702	2797	2792
2570	2438	2415	2514	2499	2557	2468	2431	2549	2389	2533	2434	2521	2456	2381	2414	2506	2463	2472	2553	2352	2463	2447	2489	2514	2503	2427	2582	2608	2580	2584	2644	2640	2622	2609	2590	2609	2604	2706	2767	2670	2832	2793	2839	2725	2773	2759	2752	2728	2870
2447	2388	2464	2504	2412	2430	2552	2418	2492	2529	2475	2480	2508	2488	2402	2418	2512	2471	2507	2334	2424	2479	2389	2400	2567	2380	2510	2439	2548	2508	2557	2599	2514	2597	2572	2732	2684	2494	2573	2683	2685	2764	2679	2797	2802	2793	2828	2718	2798	2768
2460	2533	2436	2463	2444	2471	2474	2386	2529	2387	2494	2497	2453	2538	2476	2453	2436	2362	2308	2420	2423	2452	2456	2393	2506	2571	2462	2485	2519	2513	2606	2462	2492	2597	2510	2607	2567	2527	2457	2514	2577	2586	2728	2695	2709	2742	2825	2678	2629	2772
2521	2447	2470	2530	2460	2398	2446	2341	2442	2409	2345	2534	2421	2409	2478	2575	2517	2407	2417	2405	2490	2469	2586	2406	2502	2478	2473	2520	2395	2427	2601	2471	2591	2458	2472	2570	2570	2434	2546	2534	2533	2718	2666	2628	2621	2682	2647	2653	2671	2690
2467	2415	2471	2678	2574	2475	2427	2426	2312	2419	2414	2431	2348	2433	2494	2399	2416	2466	2337	2438	2495	2425	2474	2474	2630	2527	2657	2440	2522	2563	2496	2491	2489	2469	2535	2433	2458	2529	2630	2643	2563	2666	2570	2696	2688	2619	2612	2695	2671	2594
2518	2543	2362	2500	2403	2457	2400	2365	2276	2346	2419	2321	2439	2375	2445	2469	2387	2467	2345	2379	2441	2550	2486	2648	2557	2578	2582	2606	2444	2444	2420	2500	2528	2450	2564	2575	2471	2456	2467	2595	2483	2537	2679	2759	2754	2633	2645	2609	2687	2628
2366	2514	2506	2530	2453	2370	2305	2358	2336	2367	2371	2322	2345	2436	2381	2321	2408	2345	2435	2476	2398	2479	2394	2559	2624	2495	2564	2454	2562	2469	2439	2582	2447	2442	2521	2553	2484	2527	2608	2572	2595	2643	2639	2699	2577	2580	2775	2679	2685	2778
2502	2470	2421	2390	2436	2532	2294	2264	2421	2382	2342	2397	2371	2380	2412	2436	2453	2439	2481	2380	2539	2523	2440	2611	2512	2595	2574	2515	2488	2461	2533	2578	2512	2488	2580	2422	2536	2646	2584	2562	2581	2741	2634	2722	2566	2727	2595	2645	2775	2814
2480	2410	2354	2350	2433	2430	2423	2343	2184	2346	2333	2480	2479	2376	2388	2417	2348	2401	2466	2586	2474	2494	2546	2539	2549	2515	2502	2515	2463	2418	2412	2439	2579	2550	2481	2418	2574	2553	2564	2624	2592	2827	2724	2693	2608	2685	2643	2748	2696	2843
2399	2310	2450	2443	2309	2385	2417	2301	2358	2382	2512	2475	2456	2492	2454	2462	2325	2356	2492	2514	2586	2425	2459	2462	2578	2421	2399	2425	2478	2550	2443	2454	2539	2509	2580	2571	2581	2549	2534	2469	2631	2608	2541	2601	2699	2573	2657	2589	2661	2703
2407	2323	2313	2285	2356	2343	2316	2371	2335	2318	2436	2519	2482	2390	2334	2369	2446	2355	2545	2529	2477	2638	2545	2450	2394	2431	2496	2376	2444	2428	2410	2392	2507	2525	2533	2515	2578	2634	2454	2535	2541	2544	2605	2659	2542	2618	2690	2606	2597	2740
2330	2434	2350	2305	2270	2451	2395	2329	2399	2486	2377	2399	2478	2348	2422	2430	2276	2489	2394	2592	2468	2502	2562	2557	2395	2476	2428	2429	2551	2372	2542	2537	2506	2544	2481	2515	2488	2572	2577	2574	2629	2493	2585	2534	2468	2666	2690	2687	2624	2668
2352	2319	2374	2342	2275	2350	2429	2373	2454	2355	2456	2338	2481	2421	2401	2431	2420	2351	2491	2359	2518	2430	2549	2388	2392	2444	2481	2567	2437	2351	2443	2576	2587	2448	2514	2492	2507	2463	2509	2556	2556	2551	2577	2558	2596	2581	2557	2681	2562	2605
2257	2310	2351	2265	2316	2340	2454	2377	2373	2348	2432	2366	2325	2422	2462	2466	2419	2332	2427	2466	2568	2538	2410	2460	2493	2359	2516	2463	2534	2426	2526	2568	2531	2567	2551	2518	2543	2507	2483	2441	2496	2568	2597	2539	2711	2647	2708	2672	2637	2661
2479	2273	2170	2333	2426	2395	2330	2416	2443	2391	2400	2435	2430	2317	2399	2403	2440	2402	2381	2495	2368	2454	2422	2380	2411	2439	2504	2460	2510	2558	2496	2618	2531	2508	2584	2525	2462	2515	2628	2479	2531	2559	2650	2619	2543	2585	2523	2582	2646	2630
2495	2413	2339	2266	2389	2458	2410	2466	2368	2495	2474	2425	2410	2361	2352	2419	2383	2418	2396	2425	2404	2331	2335	2486	2332	2533	2360	2317	2454	2501	2548	2455	2455	2435	2467	2525	2507	2564	2495	2507	2543	2502	2443	2429	2597	2553	2550	2566	2621	2586
2417	2470	2344	2482	2362	2499	2338	2392	2322	2476	2503	2372	2410	2428	2323	2360	2386	2293	2415	2376	2374	2385	2455	2467	2363	2423	2366	2436	2391	2453	2522	2497	2453	2401	2474	2459	2435	2330	2485	2477	2512	2442	2558	2529	2517	2598	2446	2617	2558	2386
2345	2365	2447	2425	2310	2329	2356	2341	2290	2389	2333	2401	2414	2358	2367	2382	2372	2301	2444	2352	2376	2352	2462	2454	2542	2435	2498	2438	2461	2401	2454	2369	2398	2430	2469	2435	2468	2375	2376	2369	2481	2383	2582	2445	2502	2497	2447	2473	2568	2515
2305	2323	2431	2468	2430	2356	2382	2451	2340	2305	2333	2271	2270	2355	2375	2404	2448	2343	2342	2370	2372	2475	2448	2437	2453	2480	2518	2344	2450	2425	2371	2414	2446	2386	2385	2415	2400	2393	2351	2289	2361	2476	2354	2460	2460	2476	2422	2450	2450	2476
2315	2196	2223	2595	2499	2348	2344	2377	2317	2184	2380	2354	2442	2395	2327	2470	2399	2388	2357	2400	2433	2476	2337	2454	2447	2442	2574	2426	2474	2331	2314	2394	2351	2388	2354	2349	2429	2407	2368	2437	2339	2458	2429	2469	2535	2556	2404	2449	2449	2371
2516	2390	2208	2435	2474	2405	2255	2324	2482	2237	2387	2360	2404	2361	2474	2499	2489	2461	2442	2378	2292	2425	2420	2407	2414	2476	2393	2437	2448	2276	2517	2289	2511	2423	2391	2439	2401	2418	2380	2418	2435	2359	2403	2460	2464	2368	2441	2418	2388	2466
2593	2453	2215	2302	2490	2535	2316	2202	2389	2280	2376	2436	2339	2454	2455	2401	2398	2491	2354	2416	2456	2293	2444	2365	2361	2470	2535	2342	2363	2336	2445	2345	2318	2424	2490	2447	2410	2379	2396	2417	2428	2488	2345	2420	2456	2455	2492	2503	2412	2476
2514	2608	2376	2264	2310	2575	2381	2253	2228	2543	2362	2366	2349	2347	2438	2362	2344	2461	2472	2305	2341	2370	2356	2411	2422	2477	2447	2508	2367	2348	2318	2368	2428	2458	2481	2417	2456	2436	2441	2331	2410	2479	2442	2357	2387	2379	2441	2360	2334	2515
2473	2508	2520	2268	2179	2519	2459	2224	2382	2465	2409	2356	2448	2383	2381	2456	2418	2432	2435	2522	2381	2402	2488	2344	2435	2484	2459	2413	2425	2321	2390	2413	2367	2379	2427	2452	2407	2337	2370	2366	2465	2358	2421	2374	2451	2283	2440	2375	2407	2512
2200	2475	2684	2445	2280	2336	2482	2429	2159	2497	2326	2316	2554	2336	2535	2408	2416	2466	2329	2448	2384	2401	2419	2365	2426	2386	2424	2384	2467	2441	2449	2437	2444	2500	2519	2374	2381	2316	2345	2448	2387	2334	2369	2449	2465	2371	2421	2395	2396	2444
2202	2363	2570	2552	2159	2241	2596	2357	2149	2586	2518	2439	2494	2337	2390	2464	2376	2388	2356	2352	2444	2451	2343	2340	2323	2385	2355	2383	2395	2324	2451	2480	2456	2415	2507	2415	2342	2423	2401	2369	2424	2348	2395	2355	2484	2355	2354	2491	2322	2343
2240	2221	2607	2617	2333	2338	2552	2520	2298	2403	2486	2269	2479	2384	2362	2481	2396	2587	2333	2336	2394	2362	2383	2304	2350	2380	2377	2425	2440	2376	2363	2495	2492	2409	2474	2342	2298	2397	2374	2405	2413	2383	2372	2424	2368	2367	2395	2419	2372	2375
2279	2297	2534	2687	2457	2319	2568	2554	2254	2369	2485	2389	2454	2297	2223	2459	2333	2440	2298	2330	2441	2368	2347	2411	2360	2430	2377	2424	2390	2384	2305	2386	2421	2428	2443	2340	2369	2356	2370	2279	2280	2365	2370	2400	2427	2428	2478	2426	2393	2398
2251	2171	2377	2632	2418	2152	2525	2673	2312	2324	2536	2304	2260	2336	2323	2353	2339	2434	2280	2395	2422	2403	2360	2407	2293	2348	2420	2319	2370	2420	2371	2411	2324	2384	2443	2400	2362	2300	2339	2429	2296	2342	2330	2487	2361	2436	2461	2413	2357	2419
2381	2302	2408	2711	2431	2199	2429	2624	2364	2297	2583	2309	2279	2323	2264	2364	2397	2417	2376	2410	2400	2410	2440	2374	2351	2396	2369	2368	2429	2353	2485	2391	2356	2465	2390	2409	2374	2299	2405	2317	2329	2378	2361	2379	2391	2428	2361	2467	2325	2421
2378	2219	2266	2687	2404	2228	2475	2547	2403	2328	2488	2330	2410	2443	2240	2408	2356	2348	2524	2487	2485	2509	2431	2343	2333	2416	2313	2378	2368	2337	2469	2330	2378	2423	2350	2364	2347	2326	2294	2376	2319	2452	2279	2290	2412	2334	2320	2390	2372	2427
2349	2315	2448	2743	2391	2238	2430	2636	2393	2330	2524	2363	2325	2445	2310	2354	2316	2332	2434	2399	2374	2361	2344	2375	2359	2261	2282	2378	2375	2423	2408	2541	2431	2348	2481	2391	2354	2424	2381	2471	2458	2284	2384	2404	2346	2294	2335	2441	2270	2334
2439	2325	2534	2628	2459	2154	2396	2614	2313	2390	2547	2364	2416	2470	2300	2418	2369	2610	2376	2390	2444	2310	2371	2341	2351	2396	2284	2385	2383	2400	2390	2342	2492	2410	2492	2463	2340	2415	2341	2455	2352	2399	2424	2448	2438	2348	2363	2375	2408	2298
2374	2481	2639	2621	2465	2246	2494	2605	2298	2358	2509	2369	2388	2533	2291	2532	2372	2424	2357	2416	2432	2316	2386	2356	2325	2437	2369	2300	2244	2347	2328	2413	2458	2409	2445	2431	2408	2458	2449	2435	2437	2444	2442	2385	2333	2187	2283	2245	2366	2345
2412	2522	2631	2627	2401	2328	2560	2503	2330	2361	2529	2363	2521	2465	2345	2456	2377	2390	2464	2384	2481	2369	2413	2371	2418	2442	2400	2389	2360	2345	2315	2478	2440	2467	2493	2470	2507	2376	2368	2335	2409	2327	2362	2428	2388	2326	2324	2294	2362	2303
2460	2714	2799	2503	2303	2394	2541	2250	2319	2401	2410	2401	2580	2424	2393	2518	2365	2559	2277	2370	2414	2389	2389	2336	2383	2427	2380	2430	2472	2559	2374	2501	2459	2463	2431	2484	2445	2420	2443	2534	2355	2365	2422	2385	2381	2382	2318	2352	2406	2394
2471	2732	2694	2462	2165	2416	2525	2348	2377	2556	2400	2414	2511	2514	2492	2536	2435	2467	2429	2375	2427	2384	2451	2383	2384	2526	2421	2531	2421	2425	2456	2427	2479	2435	2432	2430	2362	2360	2493	2359	2377	2376	2440	2386	2328	2298	2441	2438	2469	2320
2756	2921	2684	2355	2338	2512	2513	2293	2419	2621	2397	2508	2613	2355	2447	2534	2504	2404	2295	2410	2349	2370	2478	2433	2479	2439	2425	2534	2565	2422	2426	2440	2437	2405	2425	2392	2499	2548	2425	2362	2377	2440	2376	2362	2418	2383	2397	2391	2420	2460
2891	2728	2496	2325	2529	2487	2428	2321	2425	2535	2431	2496	2417	2333	2393	2396	2390	2464	2395	2457	2427	2473	2390	2467	2413	2490	2423	2537	2484	2466	2506	2428	2404	2548	2508	2356	2405	2341	2308	2297	2389	2435	2440	2495	2423	2380	2376	2299	2370	2359
2934	2471	2467	2458	2740	2672	2275	2347	2554	2487	2333	2587	2415	2491	2532	2377	2487	2440	2378	2458	2449	2501	2460	2455	2436	2474	2455	2377	2609	2313	2405	2366	2427	2383	2423	2314	2465	2400	2298	2376	2424	2401	2471	2460	2454	2371	2355	2321	2381	2426
2740	2465	2361	2486	2635	2497	2454	2443	2548	2304	2454	2496	2427	2539	2524	2442	2514	2357	2477	2444	2543	2397	2511	2393	2509	2398	2485	2528	2419	2425	2505	2425	2393	2331	2350	2454	2402	2501	2389	2453	2375	2411	2422	2340	2426	2320	2432	2317	2271	2394
2731	2484	2444	2628	2592	2372	2419	2466	2446	2331	2411	2521	2431	2506	2587	2514	2510	2456	2551	2499	2420	2427	2474	2457	2500	2490	2432	2460	2423	2524	2370	2422	2353	2451	2423	2442	2412	2424	2401	2438	2443	2390	2266	2421	2428	2317	2339	2292	2321	2348
2674	2703	2582	2501	2395	2406	2540	2575	2423	2417	2463	2410	2395	2555	2523	2597	2475	2457	2486	2353	2507	2383	2541	2456	2485	2364	2463	2478	2424	2415	2408	2275	2427	2442	2442	2382	2498	2509	2264	2513	2442	2252	2312	2418	2394	2431	2392	2304	2375	2359
2799	2759	2649	2655	2485	2492	2534	2529	2333	2420	2436	2388	2500	2654	2527	2568	2481	2623	2468	2457	2462	2458	2415	2523	2340	2308	2427	2430	2426	2416	2338	2292	2337	2369	2520	2369	2474	2384	2319	2416	2343	2341	2367	2378	2327	2364	2325	2396	2315	2305
[truncated: 920 more columns]
