# Supplementary material for: Spatial Resolution and Refractive Index Contrast of Resonant Photonic Crystal Surfaces for Biosensing
Source: IEEE Photonics J. Author manuscript; Available in PMC 2015 Sep 7. (PMC4561521; doi:10.1109/JPHOT.2015.2435699)
Supplement: fig4_data [file NIHMS64775-supplement-fig4_data.gz › Volumes/graham/MacBook_backup/PhD_folder_2015_06_02/paper_improvements/IEEE_J_Photonics/final_files/data_files/fig4/ref/r17.csv]

3555	3435	3215	3095	3094	3140	3128	3219	3241	3163	3127	3086	3137	2998	2970	3018	2957	2970	2920	2974	3099	3035	3153	3152	3043	3098	3070	3044	2963	3065	2970	2944	3044	2997	3024	2970	3036	3020	3136	3134	3045	3137	3051	2942	3051	3091	3068	3054	3086	3026
3380	3211	3105	3038	3124	3155	3156	3253	3269	3312	3113	3201	3132	3074	3090	2978	2958	2992	3025	3117	3034	3096	3261	3151	3129	3143	3084	3038	3025	3099	3159	3034	3053	3125	3068	3144	3018	3184	3215	3133	3128	3160	3071	3061	3098	3008	3110	3009	3160	3143
3323	3117	3020	3041	3095	3294	3321	3316	3402	3182	3151	3077	3182	3163	3041	3017	3073	2948	3024	2963	3140	3111	3123	3038	3119	3121	3067	3089	3145	3161	3069	2991	3019	3152	3102	3157	3208	3119	3189	3183	3237	2998	3039	3022	3042	3004	3087	3069	3062	3071
3172	3123	2953	3093	3336	3263	3341	3435	3335	3279	3083	3004	3046	2842	2899	3131	3000	2969	2976	3022	3062	3115	3086	2922	2989	3004	3049	2971	2971	3095	3019	2935	2912	3071	3172	3157	2945	3081	3199	3132	3088	2922	2985	3034	3010	3115	3041	2959	2968	3050
3302	3090	3094	3102	3254	3282	3314	3345	3156	3063	2989	2967	2898	2912	2932	2956	3061	3062	3098	3025	3049	3069	2908	2994	3031	3007	2950	2992	2998	3004	2923	2889	3026	2973	3026	3115	3141	3101	3138	3091	3108	3060	3050	2961	3041	3029	2886	2943	2932	2991
3130	3147	3099	3128	3177	3264	3166	3178	3177	3018	3004	2859	2902	2900	2857	3012	3126	3191	3043	3017	3003	2996	2889	2934	2942	2920	3006	3013	2966	2951	2963	3008	2916	3033	3054	3096	3021	3023	3157	3043	3024	3088	2952	2956	3017	2883	2944	2892	2857	2995
3218	3172	3099	3144	3134	3154	2951	3035	2955	2871	2842	2797	2797	2890	2915	2931	3167	2995	3063	3036	2919	2961	2939	2939	2881	2986	2957	2911	2888	2960	2839	2974	2977	2997	2931	2928	2955	3105	2994	3035	3102	3041	3023	3015	2924	2957	2823	2786	2908	2835
3200	3090	3057	3071	2966	3073	3055	3050	2942	2906	2772	2897	2975	2849	2845	2967	3147	3129	3062	2978	2968	2981	3021	3032	3000	2965	2948	2939	2877	2860	2762	2811	2899	3097	2989	2909	3041	2974	3031	3060	2978	3067	3102	2972	3135	2892	2935	2820	2830	2827
3145	3046	3073	3160	2997	2895	2971	2808	2854	2760	2861	2913	2884	2941	3022	2921	2891	3034	3058	3130	3042	3071	2909	3015	3063	2892	2892	2847	2870	2820	2838	2992	2958	3015	2993	3085	3029	3054	3012	3102	3059	3087	3108	3147	2924	3016	2889	2874	2834	2827
3112	3128	3066	3027	2974	2879	2875	2883	2801	2790	2866	2872	2886	3021	2936	2868	2889	3011	2901	2946	2931	3061	3004	2961	3072	3050	2842	2915	2852	2896	2827	3068	3075	3101	3174	3057	3048	3041	2968	3107	3045	3222	3036	3145	3054	3012	3044	2947	2871	2857
3063	3077	3051	2906	3021	2815	2812	2950	2813	2781	2876	2835	2953	3044	2840	2833	2921	2952	3009	3017	3065	3154	3149	2997	3121	3077	3008	2995	2938	2896	3041	3002	3083	2966	3143	3086	2997	3022	3199	3050	3093	3193	3160	3180	3133	3049	2956	2950	2780	2786
2971	3000	3064	2989	2906	3031	2983	2924	2869	2924	2991	2965	2984	2987	2894	2999	2803	2897	3148	2923	3106	3188	3138	3044	2961	3099	3055	3095	2926	2947	3000	3070	3161	3109	3115	3061	3016	3184	3238	3226	3311	3326	3132	3161	3122	3163	2975	3065	2908	2957
2969	3048	2911	3066	3054	2982	3081	2949	2944	2921	2845	2887	2997	2972	2890	2773	2982	3038	3035	3049	3156	3163	3161	3098	3131	3181	3087	3139	3063	3106	3116	3092	3111	3089	3076	3193	3173	3237	3302	3220	3293	3289	3284	3187	3248	3145	3125	3012	3007	2959
2983	2986	2934	3039	3017	3122	3025	3020	3001	2921	2868	2846	2999	2985	2958	3001	2962	3018	3136	3153	3118	3177	3203	3093	3093	3132	3218	3251	3158	3246	3159	3034	3209	3197	3145	3228	3155	3293	3298	3308	3349	3319	3222	3333	3237	3116	3110	3231	3049	2989
3070	3021	2887	2828	3043	3009	3157	3111	3077	3066	2982	3110	2918	2967	3008	3060	3001	2895	3011	3089	3088	3173	3143	3236	3027	3135	3053	3114	3118	3298	3240	3115	3174	3227	3136	3105	3238	3127	3193	3296	3374	3252	3267	3267	3149	3315	3183	3115	3205	3142
3129	2999	2887	3011	2990	3157	3002	3104	3112	3026	3034	3030	2974	3031	2921	3124	3043	3069	3137	3173	3083	3139	3074	3086	3162	2967	3200	3182	3204	3222	3161	3160	3259	3120	3167	3224	3378	3192	3223	3215	3309	3403	3334	3289	3371	3179	3319	3126	3319	3123
3095	3145	3022	2918	2984	3103	3146	3156	3116	3154	3076	3049	3113	3007	2989	2946	3171	3079	3115	3016	3194	3033	3066	3103	3068	3020	3006	3105	3065	3187	3139	3042	3165	3161	3210	3159	3224	3287	3319	3252	3315	3337	3371	3352	3295	3369	3299	3236	3211	3155
3134	3241	3137	2961	2931	3144	3189	3117	3137	3057	3051	2915	3128	3186	3114	3078	3084	3102	3095	3033	3260	3058	2968	3158	3133	2996	2993	2973	3114	3035	3053	3127	3175	3151	3114	3219	3204	3322	3238	3360	3294	3387	3339	3513	3328	3460	3252	3370	3306	3288
3310	3264	3250	3062	2996	3198	3055	3148	3129	3140	3164	3078	3075	3128	3131	3125	3266	3151	3105	3024	3095	3129	3035	3201	2997	3029	3032	2948	2926	3101	2990	3098	3041	3290	3232	3187	3305	3212	3302	3254	3281	3266	3436	3400	3374	3507	3402	3375	3326	3197
3334	3189	3196	3174	3169	3106	3168	3192	3109	3156	3219	3170	3137	3138	3180	3098	3187	3094	3078	3038	3158	3116	3100	3145	3112	2965	2969	2952	2962	2988	2976	3081	3142	3236	3240	3193	3275	3311	3178	3256	3207	3289	3353	3407	3478	3509	3544	3237	3194	3331
3236	3441	3215	3298	3214	3232	3230	3120	3216	3142	3251	3241	3303	3215	3154	3258	3147	3047	3238	3085	3112	3199	3190	3076	3054	3047	3052	2981	2929	3146	3109	3043	3165	3133	3330	3168	3277	3168	3322	3243	3283	3327	3365	3487	3421	3513	3404	3424	3251	3281
3183	3180	3295	3124	3272	3319	3318	3354	3359	3283	3291	3234	3298	3320	3197	3117	3076	3197	3115	3169	3131	3188	3054	3046	3235	3060	3139	3094	3056	3164	3082	3147	3218	3118	3070	3222	3170	3293	3225	3277	3243	3192	3256	3384	3486	3369	3374	3362	3419	3369
3285	3208	3183	3244	3223	3238	3160	3352	3423	3397	3459	3413	3449	3249	3066	3129	3134	3057	3216	3040	3243	3261	3162	3178	3158	3121	3016	3080	3041	3202	3077	3028	3030	3087	3189	3208	3152	3299	3295	3316	3284	3204	3164	3335	3329	3366	3327	3392	3338	3404
3268	3096	3132	3161	3162	3313	3286	3416	3365	3416	3363	3297	3239	3141	3140	3027	3125	3054	3127	3127	3201	3093	3152	3037	3075	3073	3077	3165	3076	3145	3183	3078	3028	3184	3136	3179	3168	3288	3344	3293	3264	3301	3224	3309	3255	3451	3378	3373	3370	3401
3158	3045	3030	3195	3248	3250	3344	3349	3314	3457	3393	3286	3203	3132	3067	3028	3186	3240	3210	3297	3124	3154	3154	3050	2993	3002	3068	2954	3066	3239	2980	3008	3035	3104	3159	3119	3202	3286	3233	3409	3276	3256	3314	3210	3472	3356	3401	3291	3420	3307
3206	3038	2928	3036	3217	3223	3206	3315	3282	3428	3299	3179	3167	3147	3102	3095	3160	3362	3312	3229	3146	3095	3121	3000	3139	3027	3073	3075	3115	3137	3005	3060	2989	3036	3021	3113	3227	3295	3287	3244	3306	3246	3397	3314	3340	3408	3452	3395	3436	3313
3081	3113	2997	3053	3131	3157	3114	3249	3221	3143	3300	3215	3091	3209	3136	3173	3222	3290	3102	3162	3201	3148	3081	3086	3123	3042	2994	3258	3096	2977	3027	3066	3043	3022	3098	3091	3045	3201	3240	3125	3460	3444	3409	3394	3292	3441	3336	3441	3354	3394
3187	3139	3138	3047	3164	3054	2989	3139	3169	3103	3169	3251	3252	3201	3329	3247	3303	3131	3150	3114	3171	3121	3095	3023	3152	3158	3022	3152	3191	3106	3031	3039	2994	3115	3076	3096	3154	3130	3199	3124	3278	3376	3369	3432	3354	3365	3263	3362	3328	3313
3337	3180	3153	3205	3095	3087	3130	3135	3066	3222	3154	3214	3279	3291	3256	3282	3223	3162	3154	3153	3205	3139	3098	3186	3122	3130	3070	3091	3042	3093	3012	3092	3202	3082	3090	3064	3055	2996	3322	3253	3299	3507	3331	3391	3247	3286	3258	3383	3299	3351
3245	3190	3021	3187	3170	3101	3054	3160	3114	3220	3171	3207	3126	3327	3206	3200	3187	3164	3111	3193	3104	3048	3087	3211	3186	3235	3143	3111	3013	3122	3078	3009	3100	3117	3127	3009	3040	3033	3104	3118	3279	3323	3405	3444	3470	3306	3263	3277	3255	3324
3311	3247	3088	3174	3183	3219	3068	3147	3193	3233	3218	3178	3224	3210	3147	3176	3103	3113	3055	3026	3233	3191	3259	3285	3150	3240	3255	3217	3153	3139	3057	3119	3003	3097	3123	3169	3043	3032	3033	3138	3037	3338	3454	3350	3372	3308	3330	3265	3219	3375
3233	3158	3143	3139	3208	3292	3075	3157	3164	3250	3252	3144	3255	3032	3097	3092	3135	3060	3125	3023	3186	3162	3231	3317	3221	3234	3129	3242	3187	3171	3117	3141	3058	3116	3035	3140	3138	2975	3117	3132	3262	3229	3330	3284	3449	3387	3337	3372	3349	3420
3247	3232	3108	3248	3177	3345	3173	3255	3202	3270	3245	3124	3196	3136	3139	3105	3065	3020	3062	3050	3078	3184	3220	3266	3268	3191	3206	3078	3107	3104	3129	3198	3002	3064	3068	3012	3173	3129	3178	3220	3158	3110	3216	3309	3463	3311	3312	3446	3344	3298
3246	3132	3164	3238	3121	3280	3247	3226	3319	3338	3315	3203	3106	3035	2993	3045	3138	3134	3150	3129	3171	3037	3120	3117	3202	3167	3075	3128	3107	3211	3171	3116	3018	3055	3110	3046	3168	3154	3188	3101	3158	3287	3305	3290	3447	3426	3420	3416	3414	3419
3291	3132	3149	3230	3229	3389	3254	3254	3227	3367	3335	3161	3136	3099	3151	3169	3089	3136	3147	3155	3117	3170	3095	3094	3040	3114	3114	3267	3213	3159	3248	3283	3127	3168	3253	3168	3211	3188	3188	3227	3140	3181	3263	3372	3429	3510	3547	3460	3420	3467
3324	3183	3147	3286	2994	3199	3263	3285	3219	3271	3165	3247	3089	3276	3111	3166	3118	3109	3040	3169	3046	3045	3113	3123	3208	3223	3191	3265	3187	3164	3355	3183	3180	3123	3264	3177	3209	3253	3248	3318	3244	3249	3255	3233	3426	3552	3455	3419	3272	3332
3239	3347	3085	3136	3229	3287	3321	3164	3233	3112	3213	3155	3229	3254	3096	3264	3177	3167	3207	3051	3126	3004	3039	3066	3095	3175	3206	3275	3194	3289	3267	3260	3304	3367	3259	3156	3120	3208	3264	3235	3223	3184	3190	3181	3386	3402	3315	3476	3435	3453
3385	3186	3158	3213	3222	3185	3147	3070	3305	3253	3170	3257	3203	3204	3215	3089	3291	3184	3162	3080	3189	3157	3157	3144	3331	3298	3285	3264	3302	3276	3299	3199	3265	3171	3308	3123	3152	3207	3298	3271	3233	3330	3133	3245	3240	3387	3276	3277	3323	3453
3521	3316	3208	3309	3161	3155	3060	3121	3191	3216	3185	3247	3302	3273	3249	3113	3224	3108	3107	3086	3171	3137	3190	3234	3192	3325	3352	3289	3300	3240	3350	3275	3470	3267	3220	3252	3279	3280	3204	3262	3211	3280	3159	3166	3255	3361	3231	3319	3272	3498
3417	3274	3264	3089	3171	3099	3094	3057	3264	3319	3143	3290	3208	3234	3166	3200	3210	3166	2936	3190	3162	3131	3151	3094	3156	3323	3218	3197	3152	3196	3206	3286	3345	3404	3309	3239	3279	3288	3256	3287	3246	3340	3185	3216	3282	3396	3234	3382	3324	3320
3501	3345	3100	3102	3097	3140	3205	3123	3242	3335	3373	3180	3088	3240	3188	3201	3202	3089	3117	3300	3161	3052	3139	3190	3224	3148	3241	3189	3239	3226	3433	3513	3436	3462	3246	3288	3274	3256	3335	3300	3350	3313	3224	3179	3270	3191	3304	3210	3235	3485
3444	3209	3183	3284	3100	3119	3117	3238	3203	3236	3216	3348	3332	3335	3222	3201	3133	3050	3170	3222	3151	3045	3144	3076	3105	3122	3271	3122	3226	3269	3464	3436	3531	3477	3357	3238	3268	3135	3273	3254	3390	3284	3349	3197	3281	3196	3342	3341	3208	3394
3257	3239	3081	3144	3173	3249	3103	3125	3255	3176	3300	3258	3252	3270	3292	3186	3209	3187	3249	3167	3132	3063	3099	3061	3201	3154	3243	3047	3245	3317	3380	3486	3452	3635	3473	3364	3441	3309	3254	3289	3291	3338	3221	3368	3150	3328	3314	3281	3107	3263
3367	3261	3270	3214	3244	3318	3227	3089	3210	3214	3186	3221	3215	3267	3214	3279	3270	3318	3264	3138	3078	3158	3144	2975	3101	3195	3269	3139	3216	3247	3301	3425	3489	3565	3514	3518	3459	3401	3422	3214	3250	3322	3345	3313	3308	3348	3232	3355	3242	3226
3321	3112	3223	3256	3212	3284	3222	3235	3158	3247	3108	3201	3239	3182	3209	3229	3425	3362	3315	3243	3038	3125	3077	3095	3051	3137	3202	3333	3197	3246	3288	3309	3435	3568	3498	3402	3521	3311	3322	3350	3252	3413	3436	3256	3338	3233	3225	3294	3213	3242
3322	3282	3245	3362	3362	3225	3128	3177	3049	3315	3192	3207	3247	3149	3246	3283	3316	3308	3322	3246	3167	3148	3087	2957	3166	3128	3133	3185	3235	3212	3187	3384	3358	3410	3430	3499	3460	3375	3404	3415	3476	3317	3393	3254	3332	3375	3363	3359	3271	3135
3300	3219	3265	3381	3251	3130	3237	3317	3155	3224	3239	3138	3207	3187	3311	3211	3332	3251	3370	3244	3264	3212	3182	3016	3240	3129	3252	3197	3126	3116	3185	3265	3353	3419	3506	3341	3466	3343	3530	3530	3575	3595	3269	3337	3277	3373	3313	3288	3305	3256
3304	3191	3173	3196	3180	3258	3342	3193	3256	3150	3170	3155	3277	3226	3361	3254	3310	3253	3230	3341	3276	3207	3236	3260	3157	3186	3223	3182	3299	3177	3151	3311	3306	3336	3483	3570	3591	3378	3571	3517	3436	3558	3329	3401	3335	3475	3331	3390	3372	3326
3286	3197	3085	3126	3354	3188	3226	3220	3255	3145	3087	3153	3104	3207	3145	3293	3262	3237	3277	3390	3263	3307	3254	3193	3096	3021	3096	3324	3187	3162	3275	3306	3262	3439	3430	3580	3411	3481	3442	3474	3528	3462	3395	3350	3434	3403	3375	3369	3287	3411
3141	3098	3023	3182	3194	3093	3171	3333	3301	3395	3249	3187	3121	3227	3200	3426	3196	3299	3329	3243	3317	3248	3204	3243	3109	3154	3118	3334	3140	3296	3353	3267	3249	3286	3434	3527	3448	3519	3410	3514	3485	3535	3405	3455	3456	3364	3281	3338	3364	3336
3293	3101	3029	3289	3170	3356	3268	3282	3254	3375	3234	3238	3250	3074	3238	3145	3253	3240	3415	3185	3382	3337	3272	3190	3140	3136	3245	3171	3282	3370	3317	3123	3399	3312	3372	3567	3556	3464	3482	3557	3491	3372	3487	3495	3399	3493	3254	3356	3484	3413
3141	3137	3075	3129	3154	3244	3244	3270	3314	3353	3238	3277	3215	3357	3136	3259	3292	3336	3422	3407	3335	3313	3380	3301	3315	3262	3203	3241	3294	3259	3147	3267	3338	3300	3419	3446	3461	3431	3519	3359	3603	3403	3352	3439	3307	3335	3350	3358	3314	3372
3165	3072	3088	3142	3135	3229	3240	3273	3342	3240	3380	3376	3335	3358	3346	3365	3185	3235	3199	3301	3346	3470	3285	3392	3230	3380	3279	3288	3427	3304	3230	3304	3324	3359	3397	3446	3616	3393	3456	3547	3562	3460	3430	3568	3324	3381	3363	3200	3365	3284
3186	3080	3037	3108	3187	3127	3250	3264	3240	3316	3336	3373	3387	3344	3377	3310	3256	3295	3206	3378	3355	3532	3463	3392	3406	3402	3294	3382	3239	3284	3228	3319	3266	3352	3457	3354	3474	3466	3496	3538	3547	3457	3413	3344	3364	3252	3299	3246	3481	3374
3195	3140	3033	3121	2981	3075	3186	3276	3271	3211	3324	3406	3362	3234	3413	3282	3369	3266	3251	3381	3450	3577	3520	3446	3470	3340	3338	3364	3336	3478	3368	3331	3477	3433	3402	3431	3449	3501	3473	3502	3525	3420	3331	3258	3288	3190	3413	3189	3371	3309
3109	3146	2977	3070	3131	3103	3098	2959	3128	3176	3317	3315	3282	3416	3332	3292	3258	3307	3315	3359	3494	3418	3536	3361	3363	3321	3361	3331	3474	3358	3209	3383	3353	3441	3378	3470	3482	3511	3393	3381	3492	3535	3348	3395	3275	3234	3283	3129	3215	3408
3324	3096	3135	3089	2988	3109	2980	3228	3210	3270	3297	3461	3386	3477	3386	3360	3368	3331	3408	3340	3387	3597	3395	3432	3337	3349	3341	3360	3395	3402	3396	3406	3305	3388	3396	3498	3390	3447	3475	3520	3488	3569	3492	3399	3377	3251	3270	3350	3436	3362
3252	3095	3063	3065	2982	2911	2912	3146	3132	3210	3266	3375	3292	3302	3388	3330	3430	3415	3339	3430	3389	3438	3390	3431	3378	3338	3378	3310	3388	3483	3469	3428	3413	3332	3450	3399	3407	3503	3433	3469	3369	3368	3397	3329	3262	3343	3203	3225	3249	3453
3249	3204	3134	3105	3079	3010	3029	3209	3119	3278	3365	3227	3330	3431	3482	3515	3416	3456	3416	3335	3338	3325	3424	3591	3321	3440	3372	3395	3386	3397	3366	3490	3319	3271	3393	3521	3552	3349	3326	3454	3403	3471	3418	3369	3248	3311	3246	3277	3295	3394
3245	3234	3115	3291	3145	3049	3077	3035	3205	3131	3128	3291	3223	3466	3550	3500	3466	3338	3379	3368	3367	3497	3363	3507	3457	3386	3352	3444	3338	3499	3440	3334	3415	3305	3364	3370	3394	3554	3384	3451	3285	3299	3345	3338	3382	3273	3368	3341	3320	3328
3229	3285	3271	3171	3086	3088	2962	3180	3084	3166	3102	3286	3235	3479	3455	3490	3502	3493	3431	3443	3338	3462	3367	3485	3465	3404	3457	3435	3339	3398	3466	3477	3359	3429	3324	3444	3446	3451	3406	3225	3396	3379	3300	3256	3348	3338	3305	3277	3312	3264
3406	3321	3272	3344	3278	3249	3088	3175	3164	3193	3256	3383	3309	3386	3441	3554	3535	3433	3415	3412	3371	3466	3605	3479	3557	3408	3391	3290	3308	3454	3449	3440	3419	3296	3410	3348	3465	3428	3403	3410	3465	3395	3356	3418	3348	3250	3170	3255	3343	3383
3419	3340	3322	3359	3096	3201	3241	3191	3187	3116	3274	3210	3326	3369	3457	3418	3559	3509	3336	3335	3416	3449	3512	3446	3459	3421	3443	3338	3337	3471	3431	3604	3531	3478	3391	3336	3408	3513	3493	3517	3392	3344	3374	3308	3283	3180	3199	3203	3269	3245
3302	3295	3254	3364	3304	3256	3270	3237	3363	3301	3360	3324	3252	3280	3455	3466	3611	3595	3567	3524	3423	3473	3383	3564	3385	3398	3331	3398	3462	3377	3443	3492	3447	3537	3486	3333	3493	3374	3542	3437	3429	3335	3456	3375	3355	3288	3253	3311	3218	3418
3365	3305	3302	3322	3279	3314	3357	3253	3300	3364	3199	3073	3343	3324	3503	3535	3619	3533	3563	3650	3543	3479	3506	3410	3395	3443	3376	3434	3412	3385	3407	3349	3452	3364	3423	3397	3454	3394	3452	3463	3389	3424	3444	3344	3434	3330	3355	3328	3291	3342
3297	3321	3251	3339	3464	3497	3537	3417	3316	3479	3261	3168	3211	3341	3448	3420	3531	3444	3499	3470	3603	3503	3480	3421	3491	3333	3484	3366	3471	3460	3458	3354	3520	3371	3271	3383	3404	3463	3556	3577	3422	3482	3433	3308	3414	3456	3401	3482	3375	3378
3322	3233	3258	3432	3463	3559	3509	3462	3398	3402	3288	3195	3223	3296	3297	3364	3477	3500	3563	3464	3525	3564	3440	3561	3444	3486	3433	3288	3417	3304	3412	3500	3390	3410	3419	3448	3353	3434	3415	3507	3471	3395	3337	3479	3295	3497	3457	3335	3425	3315
3359	3294	3302	3595	3550	3486	3521	3604	3427	3268	3188	3379	3342	3253	3433	3483	3514	3535	3514	3546	3551	3577	3528	3613	3564	3539	3379	3254	3505	3362	3371	3306	3558	3453	3421	3489	3420	3432	3544	3440	3562	3413	3432	3498	3430	3557	3464	3456	3482	3458
3354	3320	3329	3385	3453	3462	3568	3515	3531	3335	3270	3211	3236	3337	3381	3338	3410	3471	3448	3607	3513	3602	3495	3496	3453	3506	3518	3391	3466	3383	3374	3435	3429	3423	3343	3388	3590	3468	3459	3478	3445	3424	3347	3424	3464	3430	3562	3596	3428	3488
3481	3313	3328	3379	3461	3443	3537	3496	3433	3323	3328	3301	3298	3378	3299	3310	3563	3490	3474	3546	3526	3582	3550	3501	3516	3297	3470	3496	3349	3364	3370	3407	3415	3252	3421	3398	3422	3510	3471	3428	3455	3394	3443	3506	3486	3618	3671	3565	3513	3473
3456	3320	3271	3413	3489	3419	3532	3411	3492	3415	3360	3269	3464	3304	3211	3295	3461	3491	3481	3445	3506	3526	3548	3480	3444	3356	3374	3320	3392	3371	3469	3432	3345	3237	3425	3347	3416	3388	3520	3587	3385	3391	3423	3605	3537	3641	3651	3655	3548	3526
3490	3336	3392	3378	3355	3382	3510	3476	3524	3412	3423	3335	3395	3264	3359	3184	3383	3404	3387	3491	3387	3489	3432	3481	3491	3386	3392	3322	3326	3400	3309	3380	3279	3423	3306	3293	3415	3522	3428	3546	3421	3473	3501	3485	3490	3680	3682	3646	3548	3601
3507	3332	3332	3307	3417	3415	3487	3410	3483	3463	3428	3361	3394	3375	3353	3304	3370	3490	3566	3428	3472	3430	3507	3496	3420	3426	3338	3273	3336	3302	3276	3340	3292	3310	3375	3378	3339	3394	3493	3545	3626	3459	3489	3554	3536	3496	3478	3627	3695	3658
3596	3287	3264	3410	3345	3414	3436	3487	3449	3484	3367	3361	3387	3366	3336	3437	3423	3431	3404	3472	3449	3492	3584	3456	3463	3584	3368	3358	3301	3440	3352	3423	3338	3318	3302	3322	3264	3455	3479	3570	3540	3680	3573	3546	3442	3591	3587	3648	3552	3677
3493	3288	3304	3437	3353	3384	3289	3514	3290	3333	3363	3379	3373	3409	3421	3397	3336	3340	3392	3399	3434	3467	3453	3280	3450	3394	3388	3366	3289	3375	3287	3339	3458	3387	3330	3400	3357	3425	3520	3512	3612	3567	3583	3583	3523	3615	3566	3625	3627	3595
3358	3334	3326	3263	3391	3373	3357	3446	3392	3375	3420	3285	3447	3363	3434	3407	3499	3242	3392	3355	3440	3381	3400	3565	3521	3474	3383	3303	3324	3364	3340	3426	3362	3417	3391	3438	3415	3534	3526	3584	3573	3502	3484	3530	3530	3660	3430	3708	3515	3474
3440	3278	3169	3204	3379	3347	3278	3433	3400	3480	3340	3380	3316	3419	3393	3375	3366	3353	3379	3390	3460	3488	3359	3396	3377	3448	3322	3361	3269	3397	3339	3440	3407	3439	3453	3516	3514	3462	3528	3622	3572	3547	3453	3487	3435	3538	3617	3634	3501	3627
3226	3230	3227	3291	3218	3228	3391	3436	3301	3424	3358	3335	3392	3469	3408	3486	3536	3404	3417	3425	3494	3522	3359	3449	3451	3338	3461	3431	3415	3381	3362	3514	3500	3384	3498	3497	3557	3445	3579	3586	3590	3545	3544	3448	3635	3525	3573	3486	3443	3414
3335	3253	3127	3299	3369	3318	3162	3366	3362	3399	3352	3354	3422	3303	3442	3433	3496	3368	3358	3424	3372	3543	3409	3501	3323	3435	3366	3397	3324	3298	3436	3389	3348	3513	3514	3515	3486	3576	3579	3553	3645	3534	3636	3554	3448	3563	3531	3577	3486	3582
3379	3260	3202	3302	3371	3303	3341	3444	3423	3334	3373	3358	3372	3412	3484	3419	3504	3355	3406	3442	3368	3415	3517	3457	3572	3414	3372	3368	3433	3345	3253	3339	3436	3440	3455	3488	3509	3592	3656	3677	3637	3645	3599	3531	3600	3523	3470	3441	3587	3518
3348	3409	3276	3083	3323	3222	3321	3386	3373	3423	3347	3402	3457	3613	3531	3627	3511	3579	3580	3590	3389	3403	3444	3500	3630	3485	3529	3513	3385	3306	3381	3449	3437	3465	3565	3569	3539	3639	3596	3742	3634	3566	3629	3646	3479	3610	3430	3408	3538	3602
3377	3172	3257	3306	3273	3389	3317	3413	3437	3395	3291	3420	3480	3625	3540	3653	3548	3446	3531	3456	3588	3407	3561	3544	3553	3567	3600	3433	3516	3337	3368	3509	3548	3404	3627	3626	3557	3547	3669	3570	3662	3760	3636	3681	3581	3580	3424	3374	3581	3578
3272	3208	3077	3307	3284	3251	3417	3322	3485	3436	3424	3439	3480	3583	3699	3706	3428	3618	3508	3523	3572	3474	3583	3601	3552	3624	3660	3528	3494	3435	3417	3407	3534	3464	3542	3567	3505	3640	3561	3706	3614	3650	3497	3747	3721	3519	3560	3469	3654	3470
3352	3340	3101	3340	3255	3327	3398	3462	3350	3459	3433	3528	3580	3549	3575	3689	3732	3789	3502	3453	3412	3539	3602	3593	3734	3534	3657	3711	3630	3499	3448	3381	3343	3661	3486	3571	3539	3505	3634	3601	3663	3585	3704	3626	3520	3555	3539	3441	3483	3645
3317	3219	3176	3262	3330	3398	3431	3449	3468	3622	3648	3619	3603	3747	3637	3837	3720	3603	3581	3582	3606	3587	3674	3691	3653	3719	3610	3691	3618	3629	3541	3393	3413	3545	3606	3606	3612	3613	3602	3665	3670	3544	3518	3568	3586	3509	3517	3460	3520	3523
3384	3280	3178	3351	3273	3280	3349	3315	3513	3424	3555	3701	3723	3708	3808	3765	3608	3700	3576	3579	3517	3564	3619	3678	3661	3635	3608	3622	3571	3702	3482	3438	3454	3657	3518	3681	3612	3525	3714	3525	3537	3516	3595	3485	3550	3535	3452	3514	3593	3546
3333	3235	3186	3322	3343	3373	3344	3443	3394	3553	3583	3598	3615	3753	3862	3780	3804	3725	3649	3538	3644	3579	3511	3714	3655	3665	3773	3697	3601	3613	3627	3596	3489	3483	3579	3591	3495	3514	3586	3605	3508	3594	3585	3428	3595	3487	3564	3596	3453	3687
3303	3278	3256	3309	3328	3436	3353	3450	3491	3544	3412	3657	3740	3804	3864	3780	3797	3751	3699	3706	3605	3473	3592	3558	3672	3620	3803	3600	3661	3615	3518	3577	3463	3544	3553	3504	3614	3641	3540	3577	3626	3517	3426	3510	3501	3455	3540	3598	3471	3632
3251	3293	3235	3334	3296	3408	3392	3420	3300	3396	3520	3652	3629	3669	3854	3869	3750	3643	3669	3591	3536	3527	3458	3557	3579	3688	3518	3469	3597	3472	3502	3484	3520	3565	3574	3532	3617	3537	3550	3485	3525	3453	3557	3501	3474	3508	3515	3515	3408	3549
3309	3192	3271	3290	3327	3415	3398	3523	3523	3418	3438	3598	3692	3855	3862	3789	3844	3725	3611	3546	3570	3518	3589	3530	3668	3548	3590	3546	3503	3507	3526	3518	3494	3447	3598	3696	3696	3522	3479	3449	3588	3512	3469	3507	3508	3591	3435	3563	3491	3616
3222	3288	3252	3344	3329	3511	3395	3417	3485	3414	3511	3683	3676	3798	3742	3779	3707	3593	3562	3592	3513	3451	3518	3480	3511	3588	3485	3471	3492	3345	3441	3470	3454	3475	3569	3580	3527	3659	3592	3538	3623	3593	3592	3604	3515	3439	3427	3651	3386	3553
3340	3304	3141	3359	3361	3458	3351	3263	3318	3293	3461	3590	3614	3732	3714	3665	3578	3615	3610	3514	3454	3442	3592	3445	3470	3419	3561	3432	3393	3457	3469	3381	3541	3550	3544	3576	3600	3708	3525	3612	3568	3553	3464	3525	3473	3654	3486	3453	3460	3611
3275	3250	3169	3280	3511	3450	3442	3364	3284	3421	3417	3594	3632	3602	3769	3702	3554	3503	3480	3509	3481	3547	3391	3415	3396	3414	3470	3373	3433	3319	3433	3451	3547	3440	3554	3454	3465	3521	3690	3508	3684	3574	3551	3554	3607	3665	3549	3700	3383	3487
3203	3172	3152	3289	3343	3484	3391	3309	3462	3303	3330	3557	3517	3636	3582	3443	3580	3552	3321	3433	3509	3543	3380	3461	3290	3395	3452	3489	3425	3404	3484	3428	3500	3521	3499	3452	3533	3621	3473	3435	3563	3597	3583	3518	3523	3557	3518	3387	3337	3487
3234	3176	3147	3347	3298	3472	3376	3294	3324	3383	3367	3402	3552	3405	3443	3504	3435	3546	3429	3329	3513	3402	3244	3440	3387	3379	3425	3422	3482	3446	3326	3517	3382	3619	3441	3435	3450	3500	3489	3474	3579	3549	3620	3589	3638	3551	3493	3504	3470	3436
3301	3275	3130	3336	3387	3340	3360	3399	3343	3276	3318	3396	3444	3583	3461	3428	3405	3477	3288	3399	3278	3297	3186	3426	3261	3264	3386	3466	3459	3407	3471	3417	3479	3492	3526	3603	3445	3583	3478	3455	3566	3520	3487	3486	3624	3426	3503	3436	3474	3506
3275	3201	3274	3371	3323	3332	3378	3323	3295	3395	3373	3345	3391	3512	3467	3379	3355	3478	3384	3418	3334	3278	3214	3170	3335	3295	3429	3489	3363	3475	3334	3480	3521	3334	3499	3543	3506	3549	3526	3500	3466	3397	3426	3378	3488	3506	3437	3441	3501	3433
3326	3223	3175	3354	3487	3392	3429	3432	3137	3248	3197	3287	3368	3475	3460	3504	3389	3373	3378	3331	3167	3174	3265	3248	3278	3413	3433	3451	3479	3469	3524	3443	3526	3494	3527	3521	3512	3488	3469	3552	3521	3399	3332	3493	3464	3429	3502	3373	3559	3442
3418	3223	3356	3537	3469	3456	3371	3410	3367	3409	3414	3440	3380	3638	3556	3494	3432	3571	3448	3368	3356	3312	3311	3279	3243	3266	3488	3450	3483	3360	3430	3412	3579	3620	3547	3488	3503	3622	3375	3437	3423	3322	3416	3468	3370	3400	3503	3448	3464	3540
3410	3355	3335	3564	3590	3559	3411	3460	3377	3334	3453	3409	3511	3526	3525	3493	3399	3461	3507	3369	3387	3243	3263	3276	3235	3328	3337	3503	3524	3466	3400	3443	3546	3636	3445	3570	3604	3521	3466	3433	3371	3421	3458	3330	3549	3516	3428	3450	3525	3438
3438	3335	3384	3623	3608	3765	3474	3386	3478	3448	3494	3395	3563	3385	3585	3503	3440	3517	3515	3388	3455	3401	3368	3207	3263	3443	3401	3438	3546	3521	3565	3614	3471	3594	3542	3451	3394	3472	3457	3361	3279	3468	3476	3396	3477	3467	3624	3586	3505	3678
3434	3380	3417	3641	3545	3675	3501	3496	3498	3468	3486	3604	3543	3614	3495	3644	3559	3502	3543	3450	3479	3326	3257	3308	3245	3383	3499	3546	3575	3597	3573	3500	3500	3505	3661	3495	3545	3373	3465	3362	3575	3438	3460	3507	3456	3508	3574	3634	3598	3589
3446	3423	3469	3695	3510	3556	3605	3499	3552	3589	3547	3593	3556	3579	3596	3466	3456	3541	3421	3559	3465	3349	3367	3173	3392	3412	3594	3532	3521	3440	3530	3585	3427	3570	3527	3451	3456	3392	3344	3470	3384	3501	3515	3527	3475	3568	3512	3536	3707	3717
3454	3401	3537	3593	3660	3581	3648	3509	3521	3511	3587	3558	3543	3596	3695	3420	3520	3552	3649	3516	3473	3479	3263	3393	3262	3433	3549	3652	3501	3559	3539	3551	3454	3490	3405	3478	3447	3468	3351	3549	3445	3480	3504	3542	3560	3578	3691	3643	3683	3660
3576	3333	3456	3584	3682	3438	3590	3515	3464	3497	3583	3559	3586	3577	3619	3561	3514	3546	3532	3619	3356	3398	3281	3349	3242	3434	3562	3596	3568	3646	3619	3555	3553	3429	3501	3534	3440	3418	3517	3394	3555	3532	3524	3651	3685	3816	3672	3703	3755	3690
3465	3300	3384	3484	3591	3471	3359	3490	3335	3493	3547	3452	3540	3491	3384	3604	3397	3451	3457	3454	3544	3470	3300	3331	3449	3516	3542	3586	3629	3697	3577	3621	3574	3440	3597	3514	3458	3525	3442	3502	3539	3550	3666	3744	3657	3711	3767	3834	3788	3676
3456	3350	3362	3517	3533	3480	3526	3421	3385	3495	3534	3459	3504	3531	3409	3491	3437	3483	3488	3518	3605	3345	3312	3359	3484	3549	3646	3661	3729	3628	3493	3485	3509	3686	3447	3473	3596	3518	3510	3562	3392	3662	3638	3680	3686	3826	3793	3628	3566	3566
3412	3329	3315	3376	3423	3374	3349	3422	3344	3452	3445	3452	3568	3558	3514	3499	3425	3599	3428	3510	3428	3409	3385	3384	3471	3458	3630	3561	3605	3587	3586	3520	3352	3482	3433	3572	3623	3534	3525	3499	3532	3637	3691	3699	3725	3638	3612	3743	3770	3569
3409	3308	3401	3411	3285	3328	3274	3361	3371	3350	3451	3520	3397	3525	3311	3408	3509	3474	3589	3395	3455	3565	3345	3457	3381	3431	3626	3605	3573	3650	3656	3690	3572	3542	3628	3563	3585	3608	3622	3579	3629	3582	3633	3687	3606	3753	3575	3740	3609	3587
3344	3381	3338	3306	3207	3301	3209	3242	3330	3478	3348	3330	3364	3425	3425	3442	3473	3510	3435	3427	3403	3283	3378	3458	3493	3449	3657	3696	3620	3580	3716	3589	3632	3626	3540	3605	3592	3493	3601	3591	3526	3615	3644	3704	3690	3596	3693	3504	3453	3434
3475	3330	3357	3340	3264	3251	3173	3302	3438	3449	3362	3332	3329	3350	3415	3433	3392	3505	3488	3417	3342	3373	3529	3417	3318	3557	3534	3548	3552	3605	3521	3473	3546	3550	3474	3543	3588	3544	3444	3583	3626	3606	3531	3685	3518	3584	3549	3398	3557	3400
3385	3479	3291	3456	3336	3316	3295	3294	3362	3422	3367	3373	3329	3359	3349	3368	3397	3585	3515	3546	3532	3357	3279	3344	3496	3481	3378	3577	3655	3464	3508	3466	3508	3548	3666	3434	3518	3541	3584	3593	3559	3550	3621	3644	3505	3534	3444	3384	3473	3398
3565	3440	3271	3414	3292	3391	3340	3325	3414	3388	3495	3398	3332	3331	3457	3362	3545	3440	3430	3409	3527	3445	3400	3414	3453	3529	3453	3515	3534	3406	3582	3386	3497	3391	3454	3346	3549	3520	3440	3634	3529	3640	3417	3475	3477	3521	3455	3358	3359	3475
3501	3331	3358	3374	3375	3287	3306	3417	3336	3370	3410	3354	3387	3380	3463	3437	3528	3511	3538	3446	3409	3367	3413	3364	3448	3464	3536	3458	3561	3536	3398	3442	3336	3298	3416	3280	3378	3437	3457	3516	3504	3463	3468	3549	3524	3438	3501	3362	3462	3577
3528	3489	3283	3390	3324	3405	3315	3347	3401	3387	3463	3451	3326	3415	3499	3480	3512	3545	3634	3514	3394	3460	3479	3401	3417	3567	3492	3432	3480	3364	3411	3313	3407	3380	3171	3385	3347	3369	3506	3521	3544	3480	3465	3441	3309	3474	3396	3520	3542	3506
3561	3346	3356	3361	3319	3330	3348	3350	3355	3422	3572	3428	3403	3323	3490	3544	3504	3629	3544	3491	3351	3439	3328	3423	3560	3434	3426	3421	3313	3483	3383	3367	3402	3384	3206	3241	3346	3336	3488	3362	3390	3444	3429	3399	3446	3484	3437	3411	3519	3519
3488	3243	3448	3336	3447	3423	3402	3469	3555	3498	3575	3482	3530	3515	3640	3705	3576	3502	3405	3430	3459	3336	3413	3419	3303	3419	3499	3408	3292	3438	3403	3307	3309	3297	3354	3356	3507	3360	3533	3481	3473	3460	3596	3522	3490	3456	3501	3540	3439	3392
3420	3285	3301	3471	3413	3395	3531	3379	3460	3426	3441	3604	3562	3566	3598	3516	3583	3481	3420	3415	3407	3472	3469	3318	3443	3368	3478	3299	3289	3392	3245	3301	3404	3323	3322	3322	3452	3492	3590	3601	3481	3414	3587	3357	3443	3528	3581	3431	3461	3428
3371	3391	3409	3334	3358	3540	3449	3401	3635	3442	3494	3453	3503	3535	3471	3460	3634	3495	3498	3468	3472	3323	3262	3307	3394	3383	3315	3359	3345	3373	3325	3448	3383	3365	3417	3404	3553	3575	3507	3586	3523	3507	3481	3452	3382	3423	3441	3425	3408	3583
3387	3291	3330	3371	3457	3408	3424	3558	3511	3514	3456	3455	3437	3534	3632	3613	3636	3636	3484	3408	3435	3384	3299	3329	3381	3364	3330	3373	3320	3458	3475	3340	3572	3562	3365	3504	3491	3638	3601	3562	3555	3586	3557	3443	3427	3510	3361	3390	3441	3562
3315	3356	3166	3405	3469	3507	3314	3385	3486	3399	3548	3526	3349	3627	3627	3743	3678	3606	3493	3463	3553	3342	3358	3333	3364	3472	3300	3491	3342	3379	3425	3431	3430	3421	3501	3433	3518	3538	3654	3665	3450	3608	3418	3487	3366	3522	3410	3463	3413	3521
3320	3290	3218	3288	3443	3462	3498	3473	3366	3412	3367	3460	3623	3533	3650	3670	3610	3634	3573	3462	3456	3411	3371	3264	3390	3382	3386	3358	3500	3537	3550	3569	3439	3290	3557	3450	3591	3629	3591	3467	3538	3467	3466	3567	3367	3560	3454	3473	3519	3572
3277	3296	3442	3375	3381	3335	3477	3394	3444	3447	3527	3448	3546	3504	3654	3674	3489	3518	3469	3465	3507	3377	3396	3470	3480	3469	3513	3501	3487	3501	3612	3593	3492	3517	3538	3582	3672	3502	3538	3480	3508	3518	3380	3459	3398	3436	3499	3595	3437	3518
3295	3417	3362	3469	3473	3375	3524	3371	3414	3447	3509	3354	3517	3531	3590	3573	3683	3444	3482	3478	3463	3509	3416	3455	3498	3499	3478	3567	3525	3531	3544	3425	3456	3463	3464	3565	3477	3485	3565	3483	3321	3273	3404	3497	3322	3388	3474	3465	3352	3566
3349	3348	3308	3466	3585	3488	3364	3568	3431	3485	3397	3415	3513	3519	3613	3556	3387	3396	3393	3336	3334	3428	3411	3414	3383	3424	3405	3455	3584	3449	3538	3517	3478	3480	3454	3351	3542	3370	3359	3345	3392	3349	3287	3411	3480	3378	3490	3436	3470	3438
3359	3505	3333	3473	3503	3481	3434	3460	3287	3414	3418	3422	3603	3606	3539	3562	3493	3449	3333	3407	3302	3389	3297	3384	3502	3500	3426	3601	3504	3606	3585	3416	3485	3450	3378	3428	3427	3360	3446	3337	3362	3355	3464	3334	3435	3375	3359	3407	3411	3398
3323	3457	3391	3519	3503	3530	3482	3494	3351	3374	3449	3415	3401	3533	3573	3367	3478	3283	3331	3329	3367	3373	3457	3445	3404	3314	3509	3383	3412	3385	3426	3324	3457	3545	3418	3586	3390	3379	3416	3290	3469	3286	3432	3276	3477	3259	3397	3475	3473	3395
3462	3383	3465	3422	3554	3539	3410	3407	3403	3391	3422	3396	3494	3472	3455	3408	3384	3466	3289	3355	3358	3266	3430	3443	3423	3436	3533	3499	3438	3500	3410	3286	3531	3267	3443	3405	3448	3361	3288	3255	3363	3410	3473	3524	3347	3458	3344	3598	3491	3391
3388	3319	3469	3607	3455	3453	3344	3422	3356	3394	3420	3447	3384	3372	3396	3330	3407	3380	3372	3262	3375	3346	3416	3401	3469	3397	3447	3462	3572	3491	3320	3373	3403	3321	3344	3308	3338	3296	3468	3341	3353	3463	3429	3450	3519	3399	3445	3277	3345	3465
3463	3373	3525	3328	3425	3465	3394	3406	3410	3448	3344	3362	3406	3405	3396	3404	3410	3346	3372	3272	3278	3377	3417	3280	3385	3426	3577	3503	3468	3308	3291	3309	3372	3362	3395	3333	3354	3262	3403	3442	3447	3446	3333	3442	3473	3347	3462	3397	3463	3480
3401	3437	3329	3453	3457	3505	3324	3372	3406	3399	3352	3354	3520	3496	3445	3395	3381	3403	3396	3340	3367	3451	3280	3520	3486	3589	3537	3527	3447	3293	3287	3265	3359	3337	3288	3461	3344	3334	3439	3456	3470	3426	3517	3496	3456	3402	3322	3378	3453	3393
3421	3309	3440	3426	3437	3376	3436	3344	3306	3440	3505	3480	3429	3568	3521	3381	3435	3477	3415	3525	3509	3416	3421	3382	3531	3522	3561	3606	3397	3279	3443	3274	3319	3518	3445	3414	3465	3421	3391	3423	3493	3352	3478	3442	3393	3318	3429	3409	3392	3533
3437	3342	3255	3306	3401	3312	3390	3378	3362	3320	3463	3552	3437	3530	3550	3593	3415	3490	3544	3513	3507	3542	3521	3499	3668	3604	3637	3551	3545	3363	3424	3369	3395	3594	3533	3446	3513	3361	3432	3420	3511	3573	3570	3389	3322	3479	3501	3312	3411	3383
3451	3345	3308	3302	3367	3347	3397	3446	3404	3498	3449	3441	3520	3467	3500	3528	3479	3519	3533	3533	3485	3549	3496	3578	3539	3614	3576	3612	3469	3347	3385	3412	3464	3514	3443	3459	3551	3412	3411	3426	3484	3461	3434	3426	3417	3360	3367	3356	3389	3428
3483	3351	3334	3323	3297	3298	3365	3320	3417	3387	3450	3558	3420	3552	3504	3494	3493	3477	3614	3539	3659	3444	3541	3551	3574	3609	3521	3479	3467	3427	3370	3354	3429	3382	3576	3576	3443	3585	3392	3411	3294	3428	3389	3458	3444	3352	3412	3372	3376	3375
3382	3371	3296	3410	3389	3377	3334	3307	3358	3421	3395	3344	3486	3516	3500	3510	3432	3611	3536	3496	3400	3540	3525	3383	3508	3482	3394	3460	3300	3352	3472	3456	3572	3523	3607	3512	3532	3436	3480	3248	3326	3421	3432	3426	3267	3277	3302	3441	3236	3331
3309	3427	3394	3332	3406	3394	3400	3341	3423	3339	3398	3275	3278	3365	3408	3467	3535	3532	3397	3506	3492	3550	3442	3502	3409	3480	3409	3363	3288	3293	3356	3382	3436	3595	3434	3542	3396	3397	3379	3463	3374	3351	3332	3380	3397	3381	3344	3433	3362	3315
3274	3416	3273	3402	3361	3441	3336	3303	3389	3270	3370	3350	3269	3350	3358	3268	3392	3487	3520	3521	3347	3379	3303	3379	3409	3359	3444	3480	3397	3313	3344	3404	3641	3522	3404	3525	3466	3489	3428	3317	3370	3453	3417	3421	3359	3381	3260	3360	3349	3263
3511	3370	3294	3475	3562	3289	3410	3372	3427	3391	3371	3335	3389	3357	3278	3345	3236	3343	3411	3326	3222	3264	3419	3256	3374	3366	3340	3329	3413	3341	3333	3353	3413	3513	3457	3480	3410	3373	3359	3266	3439	3315	3412	3357	3308	3391	3287	3329	3308	3261
3533	3499	3271	3458	3469	3360	3362	3402	3319	3307	3330	3217	3334	3294	3280	3403	3358	3364	3329	3256	3247	3264	3404	3462	3341	3455	3263	3386	3255	3365	3452	3379	3450	3487	3419	3394	3304	3367	3306	3259	3290	3405	3350	3324	3373	3407	3337	3271	3376	3481
3457	3516	3487	3451	3346	3404	3359	3353	3370	3290	3352	3441	3230	3209	3372	3446	3307	3336	3334	3226	3372	3473	3528	3483	3411	3484	3380	3502	3398	3529	3544	3439	3698	3557	3553	3485	3516	3358	3474	3442	3321	3322	3298	3395	3415	3350	3461	3410	3364	3295
3533	3515	3502	3443	3470	3416	3423	3378	3365	3319	3240	3233	3324	3248	3257	3465	3373	3452	3410	3412	3392	3445	3406	3526	3405	3395	3499	3446	3558	3443	3502	3430	3424	3497	3432	3402	3370	3416	3447	3386	3412	3368	3246	3593	3435	3602	3463	3502	3377	3369
3464	3495	3326	3388	3480	3399	3442	3510	3453	3451	3328	3333	3434	3303	3444	3389	3337	3400	3356	3434	3457	3430	3583	3577	3539	3305	3501	3495	3539	3458	3492	3469	3436	3501	3524	3532	3409	3495	3456	3450	3416	3392	3440	3506	3409	3454	3438	3531	3519	3354
3487	3367	3354	3428	3500	3434	3307	3393	3284	3381	3286	3398	3327	3292	3374	3569	3421	3358	3344	3471	3528	3592	3620	3543	3496	3501	3386	3507	3544	3435	3452	3410	3401	3421	3436	3404	3541	3309	3429	3361	3454	3440	3502	3461	3478	3515	3465	3547	3434	3508
3403	3372	3196	3347	3216	3301	3305	3341	3307	3379	3458	3364	3436	3414	3505	3408	3459	3425	3555	3424	3626	3448	3575	3532	3534	3415	3503	3444	3417	3478	3484	3502	3378	3478	3501	3424	3516	3445	3343	3479	3450	3419	3625	3631	3507	3565	3570	3464	3426	3387
3430	3348	3226	3344	3322	3275	3236	3167	3389	3345	3262	3352	3376	3445	3404	3486	3443	3346	3426	3414	3645	3556	3660	3479	3379	3511	3417	3392	3395	3361	3474	3387	3586	3405	3402	3328	3344	3410	3424	3514	3567	3567	3653	3543	3529	3436	3490	3418	3411	3376
3368	3390	3325	3235	3246	3272	3250	3304	3239	3267	3402	3368	3266	3470	3420	3361	3429	3477	3442	3578	3391	3377	3454	3475	3490	3460	3423	3436	3372	3337	3477	3386	3497	3378	3358	3478	3437	3506	3415	3371	3500	3589	3563	3497	3385	3445	3412	3345	3281	3482
3468	3351	3248	3326	3158	3123	3357	3223	3387	3476	3335	3427	3353	3480	3340	3366	3468	3415	3440	3383	3333	3473	3326	3308	3285	3316	3156	3380	3296	3450	3413	3369	3455	3369	3397	3342	3434	3268	3365	3480	3435	3453	3471	3471	3449	3413	3323	3335	3245	3408
3344	3380	3203	3210	3289	3360	3176	3368	3435	3278	3449	3464	3424	3393	3412	3414	3461	3466	3469	3499	3380	3258	3320	3113	3186	3274	3397	3360	3285	3316	3358	3467	3365	3434	3301	3400	3441	3471	3362	3478	3552	3580	3446	3439	3298	3391	3271	3243	3282	3308
3283	3486	3232	3242	3407	3276	3489	3512	3528	3603	3420	3424	3373	3406	3262	3477	3443	3372	3261	3545	3359	3261	3359	3224	3394	3329	3289	3331	3283	3237	3389	3343	3352	3300	3347	3301	3357	3392	3504	3463	3439	3523	3416	3388	3387	3378	3327	3249	3338	3261
3511	3227	3287	3407	3380	3386	3560	3497	3620	3480	3638	3471	3557	3532	3406	3581	3466	3522	3445	3457	3284	3293	3295	3224	3383	3365	3393	3368	3385	3419	3430	3314	3400	3320	3397	3347	3352	3320	3271	3374	3382	3411	3374	3386	3376	3293	3323	3382	3310	3336
3368	3411	3330	3404	3493	3545	3572	3690	3618	3653	3532	3486	3420	3470	3417	3409	3510	3437	3385	3305	3401	3208	3467	3352	3436	3304	3460	3281	3416	3389	3342	3264	3248	3235	3388	3425	3460	3374	3328	3471	3449	3361	3202	3289	3410	3406	3376	3353	3502	3407
3266	3377	3126	3391	3507	3577	3621	3540	3668	3713	3634	3537	3447	3449	3468	3432	3439	3488	3410	3315	3388	3374	3293	3329	3353	3391	3420	3419	3515	3513	3407	3355	3368	3329	3361	3439	3366	3330	3266	3332	3412	3347	3332	3366	3357	3439	3470	3464	3573	3480
3392	3239	3240	3466	3405	3478	3511	3596	3475	3543	3523	3462	3447	3439	3582	3401	3431	3449	3617	3378	3329	3152	3331	3332	3420	3466	3389	3409	3383	3394	3477	3317	3391	3331	3464	3296	3408	3547	3350	3333	3244	3450	3364	3332	3338	3381	3454	3519	3424	3464
3277	3197	3243	3386	3491	3352	3364	3456	3465	3333	3215	3335	3389	3280	3359	3377	3433	3350	3367	3344	3353	3306	3409	3476	3481	3510	3426	3624	3398	3308	3269	3395	3336	3399	3417	3338	3394	3357	3432	3399	3472	3245	3298	3360	3461	3500	3432	3460	3328	3427
3283	3229	3236	3336	3363	3384	3382	3416	3298	3245	3362	3267	3304	3305	3409	3298	3315	3295	3277	3365	3463	3357	3332	3475	3501	3443	3629	3544	3468	3477	3347	3291	3289	3429	3403	3440	3477	3400	3331	3397	3518	3442	3335	3270	3351	3435	3502	3420	3389	3352
3326	3207	3296	3356	3437	3271	3306	3241	3222	3370	3359	3196	3177	3279	3297	3349	3263	3396	3479	3331	3334	3293	3524	3449	3474	3498	3518	3527	3503	3417	3265	3352	3354	3266	3402	3336	3431	3470	3496	3353	3307	3249	3334	3369	3479	3379	3452	3321	3290	3194
3329	3304	3323	3420	3491	3313	3352	3230	3295	3433	3306	3305	3472	3480	3380	3282	3402	3379	3374	3376	3530	3431	3493	3514	3467	3509	3370	3466	3298	3214	3241	3302	3388	3323	3267	3379	3445	3372	3388	3365	3370	3257	3301	3468	3339	3417	3331	3296	3382	3244
3467	3505	3426	3540	3447	3382	3389	3439	3456	3282	3287	3353	3372	3464	3451	3451	3447	3383	3353	3446	3406	3338	3444	3364	3452	3468	3434	3440	3456	3352	3330	3277	3378	3410	3494	3434	3490	3333	3340	3362	3347	3476	3341	3428	3359	3423	3307	3417	3288	3156
3687	3369	3532	3447	3415	3429	3244	3398	3321	3247	3414	3506	3233	3458	3486	3481	3480	3464	3415	3288	3308	3342	3392	3365	3438	3398	3322	3309	3381	3299	3231	3385	3508	3541	3528	3567	3394	3392	3279	3355	3331	3306	3419	3369	3280	3391	3363	3417	3292	3261
3443	3412	3574	3499	3425	3297	3414	3333	3328	3408	3476	3394	3565	3569	3521	3454	3431	3427	3372	3401	3257	3342	3575	3450	3465	3413	3436	3340	3223	3292	3390	3333	3313	3479	3313	3400	3438	3358	3351	3540	3452	3266	3363	3403	3395	3446	3432	3336	3284	3363
3403	3514	3431	3466	3313	3522	3526	3289	3442	3484	3405	3439	3452	3434	3486	3513	3472	3402	3393	3389	3344	3379	3494	3424	3375	3301	3363	3303	3311	3419	3414	3340	3509	3464	3401	3452	3396	3372	3394	3443	3576	3492	3385	3464	3419	3264	3505	3295	3461	3421
3484	3474	3380	3414	3429	3477	3360	3336	3411	3303	3306	3370	3347	3528	3334	3448	3381	3424	3373	3266	3327	3382	3449	3359	3344	3374	3551	3504	3571	3569	3545	3628	3522	3538	3459	3517	3393	3430	3440	3370	3393	3408	3510	3440	3336	3332	3353	3436	3355	3462
3604	3342	3392	3350	3292	3372	3245	3364	3315	3263	3350	3494	3390	3417	3352	3371	3336	3490	3249	3386	3310	3324	3331	3391	3464	3424	3439	3511	3487	3468	3506	3427	3537	3524	3515	3401	3502	3537	3394	3357	3437	3345	3374	3485	3452	3360	3386	3458	3429	3428
3481	3335	3380	3168	3222	3315	3291	3341	3290	3318	3386	3387	3305	3300	3446	3459	3346	3430	3428	3282	3325	3420	3341	3382	3478	3393	3459	3418	3351	3482	3419	3319	3279	3442	3330	3401	3424	3425	3400	3432	3322	3392	3393	3413	3386	3335	3203	3372	3428	3403
3471	3412	3313	3375	3398	3271	3430	3390	3281	3362	3372	3343	3438	3360	3312	3385	3547	3262	3264	3296	3332	3427	3366	3407	3333	3289	3394	3415	3301	3355	3322	3438	3420	3359	3234	3315	3305	3314	3474	3416	3426	3375	3398	3293	3274	3397	3352	3326	3387	3456
3298	3338	3354	3235	3362	3240	3387	3240	3363	3290	3315	3421	3455	3398	3335	3344	3383	3232	3305	3310	3344	3441	3234	3308	3350	3338	3372	3323	3351	3479	3355	3226	3344	3356	3223	3149	3238	3254	3160	3353	3561	3407	3331	3473	3288	3254	3412	3436	3364	3415
3271	3128	3290	3422	3249	3279	3284	3334	3448	3322	3400	3428	3428	3341	3414	3499	3305	3324	3392	3432	3315	3314	3230	3235	3415	3381	3396	3324	3338	3432	3376	3536	3275	3441	3242	3272	3267	3303	3386	3267	3445	3390	3287	3285	3349	3339	3339	3355	3339	3332
3308	3292	3160	3348	3277	3282	3312	3320	3412	3394	3417	3367	3361	3422	3468	3322	3315	3343	3438	3498	3417	3338	3320	3347	3345	3463	3435	3425	3444	3381	3477	3221	3446	3389	3324	3361	3344	3389	3483	3336	3375	3429	3378	3346	3330	3309	3397	3476	3410	3350
3227	3448	3191	3266	3331	3339	3244	3336	3469	3375	3481	3362	3326	3265	3367	3313	3516	3343	3430	3368	3298	3251	3355	3394	3424	3396	3402	3344	3270	3429	3329	3282	3331	3339	3373	3388	3356	3320	3424	3428	3254	3397	3316	3353	3208	3239	3311	3444	3417	3296
3290	3312	3329	3316	3419	3308	3376	3384	3409	3315	3362	3285	3413	3436	3223	3309	3399	3457	3434	3228	3175	3484	3456	3232	3422	3387	3469	3345	3270	3266	3389	3273	3285	3435	3405	3364	3399	3455	3407	3392	3356	3202	3217	3239	3385	3457	3329	3447	3502	3273
3392	3227	3166	3259	3348	3319	3360	3311	3422	3323	3333	3328	3562	3479	3386	3317	3501	3480	3362	3334	3307	3413	3456	3461	3356	3342	3327	3432	3300	3255	3256	3377	3286	3348	3336	3378	3383	3403	3410	3395	3340	3264	3113	3205	3365	3322	3350	3290	3479	3270
3371	3414	3185	3233	3371	3299	3395	3368	3226	3347	3336	3197	3263	3327	3320	3259	3440	3320	3327	3334	3403	3579	3325	3400	3288	3274	3374	3300	3305	3250	3402	3314	3320	3328	3224	3181	3223	3292	3357	3421	3362	3245	3259	3269	3361	3519	3301	3401	3249	3378
3384	3374	3345	3403	3339	3295	3495	3258	3232	3329	3046	3192	3305	3204	3425	3310	3449	3285	3192	3360	3393	3393	3403	3382	3275	3259	3231	3319	3234	3381	3314	3326	3337	3294	3334	3255	3270	3161	3342	3333	3288	3285	3208	3185	3349	3349	3329	3291	3382	3290
3389	3420	3303	3363	3335	3254	3509	3272	3234	3187	3220	3144	3299	3193	3211	3455	3255	3300	3124	3161	3424	3374	3319	3302	3290	3238	3388	3312	3184	3363	3373	3418	3285	3383	3304	3327	3179	3060	3252	3285	3256	3479	3243	3373	3500	3468	3253	3235	3360	3266
3438	3369	3230	3251	3309	3244	3250	2985	3091	3235	3137	3300	3348	3234	3186	3295	3342	3182	3197	3300	3442	3489	3485	3397	3307	3206	3303	3281	3342	3364	3395	3381	3395	3338	3266	3213	3257	3208	3311	3398	3395	3342	3327	3234	3319	3487	3339	3272	3237	3296
3454	3383	3299	3350	3314	3200	3255	3072	3152	3367	3229	3282	3327	3275	3229	3261	3379	3328	3312	3429	3452	3397	3425	3253	3208	3337	3375	3281	3340	3326	3456	3368	3314	3289	3173	3264	3170	3221	3301	3449	3411	3480	3297	3347	3348	3329	3283	3252	3291	3361
3293	3129	3327	3409	3377	3109	3173	3174	3265	3385	3286	3388	3457	3219	3280	3240	3247	3262	3307	3374	3451	3381	3368	3249	3234	3317	3306	3361	3367	3291	3472	3289	3366	3300	3300	3313	3240	3211	3321	3393	3548	3364	3396	3265	3403	3384	3399	3231	3281	3268
3364	3347	3209	3242	3224	3235	3286	3186	3382	3413	3426	3342	3456	3233	3345	3458	3347	3344	3290	3464	3424	3392	3376	3139	3213	3345	3384	3326	3449	3318	3259	3436	3400	3344	3298	3348	3281	3256	3388	3426	3450	3428	3476	3267	3329	3429	3215	3176	3282	3406
3309	3298	3181	3140	3183	3084	3167	3235	3406	3415	3386	3339	3341	3220	3291	3367	3383	3246	3344	3290	3333	3322	3275	3281	3311	3259	3198	3317	3365	3314	3341	3296	3294	3456	3389	3161	3240	3407	3335	3444	3418	3489	3358	3274	3350	3230	3428	3246	3302	3444
3259	3207	3129	3116	3134	3180	3222	3303	3394	3362	3316	3263	3341	3375	3328	3334	3323	3229	3265	3282	3328	3206	3234	3169	3182	3260	3365	3380	3352	3189	3243	3348	3275	3262	3277	3238	3318	3225	3388	3451	3477	3412	3202	3292	3421	3298	3409	3284	3316	3431
3356	3284	3195	3219	3219	3209	3278	3308	3272	3443	3295	3308	3299	3218	3259	3249	3357	3289	3151	3154	3344	3252	3281	3314	3200	3214	3244	3339	3321	3388	3315	3336	3290	3291	3244	3231	3305	3313	3333	3552	3356	3370	3325	3189	3432	3342	3336	3226	3505	3445
3315	3295	3130	3180	3352	3347	3457	3457	3238	3420	3368	3330	3365	3340	3216	3272	3276	3400	3228	3231	3296	3266	3327	3253	3303	3221	3221	3341	3284	3302	3416	3180	3282	3179	3197	3318	3314	3216	3459	3412	3341	3259	3281	3264	3413	3368	3237	3317	3431	3440
3337	3163	3159	3096	3285	3205	3386	3255	3278	3336	3331	3214	3283	3254	3226	3294	3408	3415	3349	3259	3303	3277	3342	3373	3380	3248	3326	3257	3317	3264	3238	3247	3186	3228	3127	3360	3457	3368	3347	3366	3250	3320	3229	3305	3331	3408	3402	3240	3391	3416
3247	3170	3127	3071	3207	3221	3283	3361	3242	3183	3286	3068	3116	3171	3260	3314	3284	3385	3280	3237	3250	3303	3372	3387	3393	3444	3332	3416	3364	3253	3260	3156	3299	3277	3404	3436	3430	3471	3289	3373	3321	3206	3292	3328	3296	3372	3422	3471	3349	3253
3295	3102	3171	3156	3207	3403	3199	3265	3230	3227	3231	3125	3125	3306	3335	3269	3301	3332	3379	3271	3311	3439	3156	3257	3376	3474	3435	3508	3514	3389	3135	3231	3126	3326	3364	3396	3509	3408	3255	3312	3233	3161	3283	3393	3366	3341	3378	3417	3476	3266
3369	3227	3248	3345	3142	3270	3194	3273	3303	3292	3325	3311	3252	3237	3310	3357	3368	3234	3389	3321	3305	3273	3249	3407	3462	3321	3335	3389	3415	3346	3394	3307	3257	3379	3285	3437	3351	3371	3270	3215	3271	3275	3388	3293	3409	3244	3382	3310	3365	3205
3379	3375	3245	3192	3242	3233	3228	3157	3318	3176	3226	3241	3166	3244	3275	3364	3376	3312	3416	3365	3397	3222	3230	3294	3372	3407	3539	3222	3241	3339	3315	3352	3423	3485	3382	3401	3343	3289	3175	3311	3339	3333	3469	3247	3230	3350	3407	3376	3341	3369
3205	3308	3090	3446	3348	3237	3235	3027	3124	3204	3124	3290	3253	3159	3321	3310	3390	3360	3314	3389	3412	3325	3325	3201	3225	3314	3295	3305	3259	3317	3167	3309	3447	3419	3441	3374	3395	3281	3280	3303	3264	3312	3262	3349	3338	3487	3459	3269	3340	3471
3304	3302	3269	3159	3264	3176	3230	3276	3146	3209	3260	3153	3109	3175	3145	3214	3116	3251	3158	3175	3211	3318	3321	3509	3379	3375	3311	3278	3222	3269	3471	3185	3353	3425	3333	3341	3308	3237	3299	3380	3322	3257	3318	3405	3432	3435	3448	3293	3281	3326
3540	3303	3378	3349	3232	3268	3236	3224	3199	3219	3252	3199	3303	3352	3388	3200	3284	3220	3125	3107	3176	3199	3226	3314	3335	3435	3446	3247	3316	3181	3247	3327	3272	3316	3211	3278	3212	3321	3473	3288	3496	3348	3300	3435	3385	3399	3455	3450	3369	3334
3451	3338	3206	3356	3453	3365	3312	3312	3243	3193	3406	3259	3401	3457	3585	3326	3326	3361	3343	3223	3234	3200	3318	3283	3436	3247	3305	3237	3353	3472	3368	3370	3439	3412	3347	3333	3339	3342	3453	3222	3421	3443	3527	3369	3519	3315	3255	3395	3350	3403
3238	3278	3158	3202	3129	3288	3128	3179	3208	3210	3232	3396	3211	3275	3317	3311	3242	3260	3289	3277	3390	3365	3467	3323	3292	3174	3211	3266	3281	3340	3197	3332	3503	3459	3464	3377	3235	3316	3203	3368	3434	3285	3537	3511	3351	3327	3319	3382	3295	3399
3180	3223	3036	3253	3130	3098	3243	3173	3234	3253	3108	3209	3263	3277	3145	3256	3131	3061	3065	3176	3305	3441	3397	3351	3404	3341	3221	3262	3189	3181	3328	3339	3258	3218	3297	3329	3350	3357	3310	3424	3438	3386	3395	3451	3313	3554	3334	3298	3232	3378
3199	3189	3090	3130	3175	3137	3208	3223	3164	3251	3210	3194	3365	3341	3237	3127	3274	3271	3268	3240	3307	3348	3281	3276	3366	3283	3265	3281	3128	3197	3184	3248	3206	3128	3235	3337	3488	3506	3432	3450	3362	3291	3395	3512	3313	3433	3278	3325	3442	3267
3334	3263	3344	3369	3452	3358	3278	3236	3226	3365	3388	3241	3387	3457	3413	3315	3189	3279	3351	3256	3219	3284	3184	3189	3346	3199	3268	3325	3338	3435	3372	3340	3350	3142	3234	3221	3314	3392	3339	3470	3203	3402	3331	3396	3449	3338	3448	3392	3452	3255
3427	3170	3391	3479	3302	3352	3401	3184	3401	3389	3376	3300	3276	3282	3272	3245	3268	3229	3352	3429	3367	3211	3193	3193	3276	3195	2976	3168	3388	3305	3471	3399	3416	3383	3333	3195	3099	3266	3233	3420	3436	3545	3468	3334	3278	3257	3446	3448	3406	3307
3369	3384	3370	3360	3251	3258	3246	3232	3259	3461	3306	3180	3314	3241	3260	3258	3325	3318	3220	3354	3293	3445	3475	3280	3265	3246	3172	3128	3123	3255	3354	3298	3350	3327	3341	3123	3178	3201	3204	3320	3332	3371	3441	3408	3405	3397	3303	3272	3308	3492
3341	3396	3337	3210	3195	3191	3148	3099	3167	3192	3148	3147	3125	3065	3200	3176	3163	3317	3269	3422	3252	3279	3349	3450	3459	3478	3396	3214	3234	3163	3308	3369	3193	3270	3421	3415	3392	3367	3317	3327	3342	3376	3311	3543	3419	3351	3223	3336	3358	3303
3473	3318	3232	3273	3244	3176	3071	3192	3169	2989	3127	3158	3101	3200	3174	3226	3230	3223	3354	3273	3247	3270	3254	3255	3264	3278	3320	3410	3450	3353	3271	3318	3231	3126	3229	3366	3317	3340	3401	3185	3264	3312	3464	3421	3429	3482	3389	3328	3226	3346
3330	3251	3233	3139	3294	3111	3329	3120	3093	3171	3158	3218	3177	3319	3203	3225	3219	3281	3208	3234	3289	3220	3351	3369	3112	3266	3378	3309	3341	3364	3307	3218	3170	3238	3025	3385	3300	3370	3481	3632	3389	3380	3195	3256	3407	3411	3422	3325	3316	3263
3252	3229	3250	3365	3308	3311	3224	3229	3274	3322	3416	3334	3307	3418	3276	3160	3206	3159	3206	3340	3345	3199	3203	3113	3287	3131	3097	3198	3345	3408	3424	3390	3402	3311	3163	3204	3222	3369	3374	3527	3437	3374	3422	3368	3365	3285	3333	3320	3482	3356
3335	3199	3262	3349	3351	3177	3263	3364	3367	3328	3374	3428	3344	3272	3239	3230	3321	3332	3261	3244	3372	3255	3186	3158	3034	3002	3136	3120	3197	3292	3410	3192	3410	3461	3246	3280	3105	3198	3248	3488	3423	3413	3452	3465	3291	3285	3348	3419	3384	3496
3396	3249	3367	3368	3353	3279	3263	3415	3366	3442	3405	3433	3380	3255	3263	3319	3223	3308	3479	3364	3367	3176	3311	3344	3341	3241	3110	3122	3116	3338	3218	3337	3316	3374	3315	3367	3376	3338	3364	3477	3470	3228	3447	3428	3449	3281	3300	3334	3581	3423
3373	3260	3249	3348	3184	3198	3141	3236	3234	3163	3127	3216	3126	3046	3148	3220	3228	3275	3262	3279	3207	3394	3359	3323	3227	3253	3251	3212	3258	3285	3319	3227	3220	3248	3433	3265	3381	3355	3272	3231	3256	3312	3320	3457	3427	3409	3315	3365	3285	3437
3188	3212	3162	3250	3152	3183	3219	3277	3237	3218	3149	3055	3082	3073	3027	3144	3179	3223	3182	3202	3308	3275	3381	3387	3375	3325	3312	3352	3266	3207	3136	3138	3150	3273	3175	3320	3409	3439	3409	3311	3296	3131	3210	3245	3256	3511	3313	3208	3307	3284
3258	3287	3286	3284	3300	3177	3239	3338	3271	3233	3086	3191	3051	3189	3097	3180	3159	3211	3132	3193	3217	3237	3178	3255	3341	3516	3387	3248	3360	3400	3212	3296	3090	3279	3258	3269	3357	3392	3410	3298	3335	3327	3344	3248	3211	3358	3289	3408	3290	3297
3374	3387	3259	3359	3132	3335	3240	3149	3266	3203	3065	3046	3181	3183	3109	3300	3352	3256	3226	3163	3077	3230	3212	3220	3220	3242	3336	3301	3361	3348	3255	3249	3143	3138	3147	3093	3161	3233	3346	3279	3436	3374	3282	3290	3215	3372	3318	3282	3315	3389
3406	3338	3219	3284	3417	3314	3329	3403	3329	3336	3353	3207	3283	3262	3219	3179	3255	3300	3427	3270	3154	3107	3113	3184	3174	3227	3397	3282	3294	3268	3287	3301	3175	3224	3219	3268	3112	3232	3299	3377	3447	3251	3330	3235	3151	3152	3299	3367	3413	3406
3349	3333	3279	3362	3512	3336	3425	3325	3375	3389	3288	3393	3441	3376	3443	3356	3415	3294	3153	3309	3265	3275	3157	3126	3170	3207	3176	3144	3063	3253	3203	3381	3299	3259	3378	3215	3274	3253	3155	3301	3414	3500	3394	3335	3275	3189	3209	3403	3503	3559
3433	3425	3524	3170	3276	3200	3232	3196	3201	3066	3380	3265	3142	3408	3338	3338	3373	3385	3319	3327	3235	3172	3294	3218	3185	3078	3226	3199	3177	3188	3206	3242	3286	3323	3426	3360	3315	3361	3439	3126	3249	3403	3334	3623	3535	3426	3299	3281	3302	3546
3272	3305	3117	3190	3214	3164	3357	3286	3154	3393	3276	3187	3247	3203	3234	3069	3300	3319	3345	3303	3271	3319	3280	3263	3290	3134	3318	3199	3136	3047	3119	3125	3153	3188	3272	3464	3354	3333	3395	3233	3275	3269	3116	3263	3493	3555	3407	3192	3308	3290
3253	3220	3228	3188	3229	3333	3244	3318	3276	3234	3234	3280	3180	3313	3344	3242	3060	3139	3101	3162	3261	3284	3168	3165	3454	3605	3242	3311	3318	3198	3158	3212	3118	3207	3421	3347	3409	3452	3472	3188	3152	3175	3172	3302	3286	3469	3362	3519	3332	3246
3214	3402	3167	3106	3252	3132	3097	3201	3240	3189	3097	3008	3171	3226	3188	3261	3353	3200	3117	3091	3215	3264	3399	3290	3346	3542	3501	3185	3168	3296	3174	3109	3125	3104	3302	3371	3364	3597	3415	3446	3307	3216	3107	3139	3218	3337	3399	3381	3207	3314
3278	3188	3070	3223	3052	3019	3059	3285	3263	3182	3159	2984	3026	3045	3112	3241	3279	3395	3184	3240	3106	3092	3209	3478	3128	3248	3472	3422	3184	3306	3339	3271	3059	3145	3162	3214	3342	3354	3332	3356	3277	3294	3288	3339	3206	3192	3321	3461	3372	3259
3236	3113	3203	3336	3242	3408	3383	3444	3497	3528	3437	3204	3343	3157	3083	3138	3140	3271	3296	3262	3104	3063	3148	3328	3227	3181	3203	3373	3319	3282	3560	3243	3068	3075	3205	3079	3135	3367	3280	3141	3348	3147	3247	3160	3199	3292	3319	3260	3392	3454
3295	3289	3381	3635	3504	3472	3490	3497	3467	3536	3424	3463	3445	3333	3463	3303	3326	3223	3351	3265	3264	3261	3170	3145	3292	3280	3189	3217	3361	3332	3265	3294	3155	3212	3333	3230	3317	3179	3199	3280	3253	3237	3272	3223	3231	3282	3188	3346	3412	3440
3498	3380	3494	3439	3417	3370	3386	3218	3269	3318	3300	3359	3395	3476	3606	3477	3488	3388	3336	3172	3354	3447	3353	3144	3181	3345	3094	3112	3291	3240	3270	3221	3361	3350	3443	3391	3184	3235	3094	3338	3202	3266	3327	3340	3331	3221	3207	3308	3340	3457
3600	3379	3186	3209	3193	3071	3206	3119	3176	3218	3162	3179	3244	3309	3514	3533	3597	3623	3395	3246	3218	3288	3514	3310	3091	3145	3223	3233	3044	3146	3203	3064	3388	3455	3433	3518	3290	3243	3135	3321	3277	3436	3336	3363	3314	3327	3230	3318	3336	3526
3502	3175	3061	3155	3119	3148	3081	3212	3229	3277	3217	3190	3292	3309	3289	3320	3463	3562	3562	3414	3224	3334	3418	3482	3330	3211	3199	3285	3133	3096	3153	3147	3411	3601	3346	3569	3310	3289	3163	3300	3171	3331	3363	3282	3286	3366	3315	3217	3442	3437
3246	3000	3075	3126	3183	3436	3327	3394	3274	3345	3341	3379	3262	3365	3184	3135	3063	3248	3364	3454	3442	3287	3257	3449	3590	3217	3281	3294	3143	3097	3169	3186	3152	3399	3398	3381	3427	3245	3365	3076	3206	3147	3314	3394	3393	3420	3295	3269	3336	3465
3080	3096	3176	3187	3216	3328	3510	3399	3506	3328	3345	3357	3493	3303	3216	3193	3078	3058	3056	3284	3467	3479	3330	3391	3597	3534	3125	3254	3346	3023	3209	3294	3057	3155	3330	3287	3465	3316	3362	3269	3259	3229	3095	3203	3302	3406	3454	3370	3264	3353
3021	3162	3266	3376	3354	3317	3235	3323	3193	3258	3301	3428	3344	3417	3239	3226	3068	2891	3079	3271	3365	3429	3314	3304	3442	3595	3311	3227	3377	3246	3116	3194	3175	3178	3436	3163	3358	3408	3293	3273	3237	3181	3212	3157	3226	3346	3401	3264	3280	3300
3179	3304	3342	3371	3237	3181	3044	3144	3004	3197	3090	3166	3145	3338	3354	3198	3192	2953	3066	3098	3289	3557	3481	3352	3313	3525	3424	3292	3352	3547	3164	3086	3215	3141	3154	3119	3302	3307	3305	3382	3169	3100	3113	3181	3187	3307	3362	3364	3330	3297
3300	3384	3288	3302	3203	3154	2914	2934	2922	2948	2920	3006	3228	3297	3342	3389	3411	3393	3095	2921	3127	3276	3509	3244	3073	3465	3496	3327	3319	3528	3200	3051	3257	3020	3141	3136	3123	3136	3243	3400	3224	3259	3080	2954	3128	3331	3472	3309	3374	3315
3434	3422	3155	3198	3175	3048	2995	2916	2948	3117	2962	2916	3083	3142	3289	3441	3465	3429	3176	3060	3002	3252	3375	3228	3059	3255	3598	3338	3166	3412	3359	3160	3365	3119	3027	3191	3120	3245	3232	3308	3216	3447	3098	3225	3156	3342	3334	3363	3354	3402
3423	3395	3223	3144	3079	3107	3087	3150	3129	3085	3008	2919	3114	3128	3331	3236	3347	3410	3269	3021	2948	3020	3205	3294	3129	3083	3533	3264	3098	3386	3280	3203	3284	3198	3163	3231	3075	3194	3188	3260	3368	3341	3159	3296	3118	3340	3262	3431	3259	3200
3415	3206	3170	3109	3148	3068	3239	3179	3200	3182	3112	3111	3159	2979	3205	3338	3361	3381	3349	3136	2925	3129	3287	3244	3120	3055	3239	3334	3194	3267	3370	3242	3322	3361	3218	3241	3088	3298	3144	3263	3366	3329	3395	3349	3234	3239	3268	3415	3411	3443
3436	3172	3175	3139	3294	3243	3194	3338	3311	3272	3278	3224	3125	3118	3197	3293	3444	3481	3465	3251	2933	3018	3240	3349	3133	2995	3152	3411	3188	3189	3238	3140	3347	3475	3126	3407	3178	3251	3168	3256	3289	3380	3392	3276	3244	3292	3384	3345	3398	3566
3472	3174	3056	3100	3170	3198	3244	3345	3267	3354	3214	3295	3385	3059	3193	3207	3391	3491	3517	3134	3104	3090	3244	3345	3237	3027	3306	3327	3193	3103	3360	3382	3451	3419	3346	3351	3188	3174	3091	3173	3339	3336	3404	3470	3241	3373	3324	3262	3398	3400
3415	3277	3176	3184	3077	3332	3266	3321	3403	3409	3291	3230	3156	3154	3191	3276	3260	3514	3554	3294	3168	3165	3311	3412	3211	3064	3096	3345	3084	3148	3416	3310	3211	3520	3383	3375	3063	3140	3195	3130	3283	3237	3358	3441	3450	3397	3169	3195	3325	3316
3521	3223	3129	3108	3141	3263	3109	3239	3317	3233	3188	3170	3145	3080	3165	3241	3316	3498	3751	3417	3220	3088	3352	3454	3267	3069	3291	3360	3079	3165	3199	3238	3292	3595	3332	3383	3191	3179	3167	3191	3154	3133	3375	3427	3431	3287	3267	3214	3295	3250
3529	3347	2988	3053	3142	3140	3157	3235	3070	3141	3141	3120	2969	3056	3041	3255	3384	3620	3699	3328	3225	3158	3286	3543	3386	3106	3314	3291	3087	3097	3336	3183	3298	3560	3352	3456	3304	3215	3267	3060	3068	3304	3349	3486	3317	3384	3263	3105	3152	3354
3472	3297	3225	3208	2988	2998	3022	3068	2977	3087	3044	3073	2998	2988	3148	3353	3415	3456	3618	3460	3279	3218	3505	3670	3429	3141	3435	3226	3056	3077	3528	3163	3199	3452	3283	3435	3267	3220	3247	3048	3199	3111	3278	3354	3470	3401	3227	3205	3194	3225
3464	3241	3082	3074	3026	2932	2970	2946	3010	2965	3137	3014	3086	3063	2964	3288	3523	3620	3620	3309	3166	3338	3684	3604	3273	3232	3262	3407	3155	3135	3267	3123	3291	3252	3244	3398	3391	3306	3218	3212	3151	3187	3257	3163	3406	3336	3206	3058	3113	3255
3628	3338	3057	2945	2792	2834	2858	2887	2941	2818	2883	2936	2962	2996	3038	3339	3488	3443	3410	3258	3156	3378	3599	3647	3239	3210	3390	3225	2972	3081	3250	3055	3301	3215	3310	3436	3330	3355	3261	3270	3176	3178	3021	3395	3434	3500	3316	3475	3195	3208
3407	3361	3258	3076	3049	2829	2931	2842	2937	2890	2927	2951	2934	3154	3319	3344	3454	3375	3229	3140	3143	3408	3600	3526	3322	3259	3285	3218	3069	3214	3147	2997	3266	3159	3247	3431	3346	3441	3276	3312	3172	3141	3141	3292	3389	3479	3224	3356	3311	3229
3447	3320	3192	3121	3003	2961	3056	2954	2901	2944	2990	2944	3105	3204	3300	3359	3432	3315	3053	3135	3199	3434	3432	3357	3284	3489	3414	3122	3014	3266	2998	3018	3302	3169	3352	3370	3342	3477	3375	3266	3153	3158	3157	3199	3445	3500	3510	3402	3381	3136
3194	3231	3301	3314	3276	3107	3042	3237	3172	3096	3099	3168	3081	3275	3332	3407	3127	3033	3059	3075	3281	3350	3482	3292	3367	3563	3466	3124	3239	3175	3125	3039	3064	3140	3291	3372	3449	3532	3357	3251	3211	3213	3151	3219	3169	3394	3528	3479	3270	3172
2992	3123	3220	3307	3268	3380	3368	3331	3218	3087	3180	3365	3383	3365	3232	3339	3143	3014	3070	3052	3393	3382	3249	3111	3443	3455	3362	3192	3473	3200	3056	3138	3189	3079	3280	3346	3444	3382	3303	3283	3289	3339	3200	3143	3332	3543	3536	3463	3348	3163
2964	2994	3122	3116	3246	3417	3361	3371	3332	3329	3216	3325	3288	3063	3181	2950	2993	3014	3112	3224	3341	3213	3170	3263	3445	3428	3298	3330	3452	3302	3132	3298	3063	3217	3296	3169	3298	3242	3388	3302	3326	3168	3249	3265	3297	3429	3548	3437	3392	3314
3143	2979	2937	3157	3104	3243	3311	3202	3325	3316	3118	3218	3240	3060	3092	2965	3025	3062	3235	3299	3188	3028	3181	3312	3457	3321	3323	3496	3324	3232	3184	3317	3197	3303	3258	3275	3497	3390	3520	3393	3249	3202	3321	3120	3401	3264	3519	3473	3455	3280
3253	3112	3007	3084	2998	2986	3112	3118	3190	3188	2946	3030	2965	3020	2920	2991	3106	3239	3184	3146	3068	3054	3278	3499	3433	3266	3452	3352	3296	3280	3415	3267	3255	3344	3173	3333	3356	3550	3539	3419	3277	3253	3173	3202	3266	3405	3330	3552	3461	3338
3337	3264	3189	3057	3162	3093	3080	2946	2980	3018	3045	3091	3153	3119	3186	3188	3315	3318	3149	3074	3059	3366	3446	3410	3306	3431	3584	3450	3331	3359	3277	3174	3289	3203	3162	3234	3263	3393	3481	3427	3224	3253	3105	3146	3197	3445	3512	3422	3371	3364
3248	3240	3372	3418	3217	3217	3106	3175	3169	3255	3143	3095	3206	3194	3332	3335	3239	3102	3141	3143	3227	3347	3369	3357	3316	3438	3431	3246	3306	3393	3243	3224	3200	3032	3206	3098	3251	3364	3415	3383	3325	3239	3120	3043	3117	3377	3507	3496	3391	3252
3051	3027	3143	3187	3372	3287	3285	3217	3223	3312	3267	3232	3262	3320	3234	3217	3055	3037	3212	3239	3365	3203	3197	3214	3306	3434	3351	3246	3493	3387	3315	3210	3118	3049	3312	3143	3315	3227	3409	3430	3279	3421	3037	3174	3169	3172	3449	3403	3462	3267
3066	3064	2937	3180	3071	3055	3296	3185	3194	3268	3292	3273	3084	3183	3180	3083	3112	3173	3155	3230	3205	3100	3154	3238	3279	3277	3231	3407	3330	3249	3222	3217	3017	3099	3216	3230	3270	3277	3494	3392	3367	3184	3203	3095	3205	3225	3245	3283	3408	3278
3388	3212	3065	3134	3019	3102	3081	3114	3000	3123	3097	3057	3094	2977	3175	3248	3281	3407	3209	3076	3150	3079	3175	3154	3252	3190	3530	3439	3232	3373	3180	3188	2981	3107	3003	3114	3174	3378	3464	3359	3335	3221	3109	3197	3228	3263	3354	3339	3401	3099
3221	3265	3191	3298	3224	3162	3206	3124	3142	3283	3175	3183	3414	3354	3197	3280	3199	3215	3098	3010	3148	3259	3262	3094	3225	3365	3353	3201	3375	3426	3192	3170	3216	3088	3119	3179	3114	3236	3431	3477	3356	3233	3123	3259	3132	3325	3308	3568	3416	3190
3102	3084	3134	3175	3281	3259	3281	3409	3306	3321	3316	3353	3223	3326	3151	3164	3124	3058	3077	3077	3179	3147	3101	3149	3269	3352	3276	3212	3352	3187	3217	3220	3198	3043	3237	3157	3289	3470	3551	3471	3411	3252	3166	3226	3072	3345	3360	3470	3539	3384
3166	3101	3019	3026	3103	3196	3142	3184	3175	3247	3168	3178	3102	3211	3137	3253	3097	3195	3164	3030	3099	3111	3176	3168	3162	3241	3340	3397	3225	3324	3194	3166	3107	3067	3106	3218	3173	3357	3368	3471	3470	3189	3258	3098	3303	3309	3496	3500	3399	3392
3217	3393	3178	3212	3116	3143	3214	3123	3205	3219	3180	3125	3162	3169	3279	3178	3124	3107	3020	3120	3022	3207	3123	3215	3247	3259	3277	3257	3335	3269	3385	3148	3201	3091	3169	3185	3271	3389	3508	3446	3500	3422	3240	3320	3154	3348	3296	3414	3540	3372
3184	3203	3136	3161	3201	3205	3317	3289	3257	3348	3146	3223	3208	3242	3130	3102	3117	3099	3074	3117	3136	3191	3171	3250	3261	3338	3416	3396	3415	3321	3255	3167	3111	3082	3283	3101	3237	3463	3483	3506	3369	3351	3189	3243	3187	3258	3308	3504	3335	3339
3234	3218	3056	3176	3144	3162	3118	3225	3230	3124	3234	3179	3116	3159	3008	3149	3065	3158	3137	3038	3125	3215	3158	3290	3160	3315	3507	3360	3443	3352	3382	3290	3096	3109	3060	3231	3245	3394	3588	3361	3348	3362	3238	3207	3302	3394	3399	3396	3358	3423
3250	3266	3116	3250	3130	3114	3114	3124	3142	3175	3175	3087	3075	3097	3147	3132	3254	3019	3130	3164	3099	3236	3214	3280	3307	3383	3303	3278	3351	3426	3350	3282	3226	3125	3105	3295	3290	3539	3578	3369	3420	3343	3240	3197	3350	3350	3378	3421	3426	3309
3189	3186	3023	3176	3073	3146	3158	3190	3328	3149	3168	3098	3067	3094	3066	3093	3067	3237	3162	3241	3196	3117	3267	3230	3317	3280	3403	3392	3390	3411	3293	3149	3119	3149	3241	3144	3283	3436	3380	3444	3384	3240	3077	3246	3287	3379	3381	3421	3367	3363
3343	3194	3152	3084	3047	3074	3197	3035	3146	3125	3132	3186	3061	3139	3109	3175	3229	3173	3202	3240	3283	3217	3235	3305	3341	3297	3392	3410	3316	3413	3251	3214	3108	3233	3213	3164	3314	3371	3363	3345	3369	3159	3240	3135	3108	3147	3301	3271	3312	3270
3308	3208	3064	3147	3189	3099	3142	3088	3191	3142	3086	3131	3151	3126	3094	3157	3118	3297	3182	3072	3337	3274	3328	3406	3385	3456	3380	3419	3417	3336	3195	3173	3181	3247	3140	3174	3315	3392	3486	3266	3378	3161	3091	3118	3147	3255	3271	3378	3311	3158
3269	3265	3083	3057	2970	3073	3176	3062	3162	2961	3139	3099	3117	3086	3076	3218	3222	3293	3335	3298	3213	3327	3351	3397	3484	3304	3409	3305	3380	3332	3054	3262	3154	3012	3166	3273	3377	3345	3462	3372	3315	3233	3078	3085	3274	3283	3466	3414	3152	3192
3245	3248	3143	2932	3056	3058	3016	3205	3159	3067	3188	3215	3234	3111	3223	3202	3144	3214	3338	3397	3278	3394	3349	3276	3379	3384	3288	3378	3198	3394	3104	3231	3115	3067	3135	3232	3247	3309	3234	3278	3090	3080	3169	3246	3088	3383	3392	3310	3064	3064
3177	3204	3148	3085	3138	3057	3140	3115	3145	3105	3141	3196	3162	3235	3160	3181	3182	3289	3265	3309	3428	3301	3399	3332	3201	3202	3253	3241	3312	3168	3156	3073	3109	3109	3144	3260	3179	3194	3219	3282	3140	3133	3210	3220	3153	3275	3372	3166	3071	3202
3298	3133	3156	3198	3106	3114	3074	3158	3134	3315	3083	3277	3284	3235	3183	3241	3168	3338	3398	3395	3402	3449	3451	3308	3195	3230	3225	3260	3190	3158	3015	3040	3019	3127	3118	3218	3280	3266	3401	3267	3224	3101	3232	3131	3262	3377	3405	3305	3257	3262
3372	3235	3074	3234	3222	3092	3089	3134	3163	3294	3154	3247	3328	3299	3116	3270	3357	3350	3355	3379	3321	3402	3229	3361	3301	3296	3174	3192	3037	3156	3090	3090	3109	3142	3160	3240	3239	3372	3496	3237	3165	3219	3241	3264	3354	3558	3436	3231	3149	3514
3387	3334	3240	3318	3159	3181	3163	3363	3330	3307	3307	3272	3267	3295	3238	3220	3394	3396	3384	3411	3449	3373	3284	3265	3245	3221	3218	3189	3031	3082	3187	3120	3009	3144	3213	3292	3375	3302	3228	3135	3156	3196	3476	3315	3628	3556	3164	3114	3159	3469
3420	3319	3281	3262	3241	3272	3303	3255	3245	3363	3280	3451	3267	3297	3383	3443	3404	3405	3313	3336	3335	3160	3292	3184	3180	3101	3175	3074	2945	3166	3177	3191	3072	3217	3300	3364	3361	3233	3155	3114	3282	3321	3424	3378	3366	3410	2988	3064	3261	3367
3537	3329	3377	3440	3295	3298	3331	3396	3388	3300	3350	3366	3409	3355	3393	3327	3356	3385	3454	3502	3342	3322	3219	3173	3181	3036	3089	3139	3133	3061	3069	3216	3225	3344	3372	3248	3296	3198	3272	3208	3391	3476	3499	3288	3438	3428	3130	3254	3513	3582
3475	3355	3288	3553	3285	3375	3378	3328	3330	3407	3370	3360	3422	3343	3431	3383	3334	3377	3366	3420	3417	3291	3343	3166	3146	3179	3180	3129	3150	3040	3199	3275	3396	3439	3453	3279	3235	3208	3269	3242	3271	3358	3349	3422	3367	3366	3176	3406	3513	3502
3396	3466	3510	3391	3499	3432	3448	3332	3337	3544	3515	3461	3329	3430	3389	3405	3349	3397	3319	3340	3254	3181	3298	3229	3208	3017	3119	3175	3145	3130	3316	3472	3466	3420	3338	3324	3359	3306	3364	3317	3185	3340	3498	3535	3598	3389	3331	3364	3455	3517
3461	3454	3502	3464	3397	3450	3349	3320	3403	3423	3394	3421	3403	3338	3415	3333	3434	3460	3277	3233	3282	3165	3150	3141	3084	3175	3098	3164	3209	3280	3349	3493	3532	3389	3320	3364	3408	3227	3233	3147	3207	3403	3527	3633	3593	3405	3255	3229	3327	3417
3472	3381	3404	3415	3408	3340	3329	3304	3384	3393	3357	3384	3249	3391	3363	3285	3285	3324	3123	3183	3153	3296	3132	3085	3119	3277	3191	3151	3232	3317	3529	3551	3404	3505	3436	3373	3199	3119	3088	3252	3368	3776	3472	3527	3419	3221	3120	3296	3427	3377
3482	3439	3349	3557	3340	3438	3391	3432	3395	3412	3452	3274	3443	3372	3379	3381	3198	3284	3252	3221	3293	3181	3092	3107	3167	3177	3131	3242	3485	3448	3475	3336	3214	3518	3371	3191	3180	3023	3250	3294	3536	3584	3469	3230	3168	3234	3189	3435	3580	3580
3290	3335	3342	3372	3401	3317	3348	3241	3265	3277	3338	3293	3367	3326	3250	3247	3219	3179	3153	3124	3211	3244	3059	3265	3351	3258	3296	3363	3408	3467	3307	3410	3537	3426	3485	3220	3050	3147	3380	3596	3503	3410	3158	3176	3202	3260	3249	3567	3771	3541
3273	3174	3178	3346	3184	3278	3192	3250	3170	3310	3174	3190	3206	3196	3105	3188	3208	3230	3182	3199	3191	3229	3182	3337	3323	3283	3363	3446	3469	3308	3335	3371	3404	3218	3258	3040	3102	3308	3495	3398	3376	3299	3196	3095	3392	3273	3374	3601	3899	3525
3259	3174	3260	3174	3375	3125	3222	3103	3194	3137	3114	3206	3126	3172	3270	3124	3164	3062	3081	3068	3179	3231	3217	3390	3286	3356	3298	3414	3348	3259	3311	3370	3406	3157	3049	3099	3262	3416	3330	3289	3116	3088	3102	3220	3364	3541	3395	3509	3675	3280
3165	3291	3087	3153	3187	3174	3160	3133	3046	3066	3052	3201	3035	3240	3192	3228	3123	3304	3098	3175	3154	3179	3356	3414	3231	3323	3381	3306	3176	3258	3357	3366	3150	2986	3021	3383	3504	3478	3267	3091	3112	3195	3217	3223	3600	3561	3430	3489	3606	3227
3242	3239	3111	3012	3196	3170	3145	3027	3116	3083	3151	3085	3080	3275	3193	3177	3278	3257	3113	3387	3305	3371	3258	3239	3347	3437	3405	3167	3180	3070	3340	3158	2949	3034	3261	3457	3404	3369	3214	3096	3064	3167	3231	3327	3468	3534	3316	3378	3480	3142
3313	3169	3081	3160	3240	3144	3117	3205	3200	3217	3066	3071	3223	3127	3303	3276	3247	3316	3316	3404	3327	3356	3366	3338	3348	3464	3280	3259	3114	3204	3252	3053	3000	3028	3434	3548	3313	3268	3174	3144	3139	3320	3202	3366	3521	3361	3223	3178	3414	3279
3402	3241	3171	3231	3213	3236	3189	3110	3130	3107	3211	3058	3168	3242	3330	3310	3345	3380	3412	3369	3356	3443	3369	3269	3197	3372	3206	3134	3182	3135	3108	2952	2960	3284	3479	3236	3320	3146	3158	3187	3358	3401	3257	3403	3593	3326	3091	3231	3394	3398
3541	3478	3361	3311	3289	3229	3230	3199	3246	3286	3345	3149	3352	3300	3455	3330	3534	3445	3377	3365	3443	3225	3209	3267	3293	3205	3039	3096	3209	3162	3079	3026	3169	3405	3341	3324	3087	3134	3256	3240	3363	3395	3381	3313	3375	3171	2993	3185	3562	3500
3498	3343	3343	3430	3325	3297	3287	3329	3339	3300	3376	3401	3295	3331	3537	3417	3414	3400	3338	3481	3381	3405	3173	3241	3355	3100	3077	3224	3286	3179	3129	3215	3319	3390	3314	3133	3103	3108	3273	3280	3337	3428	3290	3358	3336	3218	3049	3381	3691	3444
3431	3253	3303	3358	3483	3416	3417	3271	3351	3452	3377	3470	3305	3495	3520	3402	3382	3382	3316	3232	3281	3088	3181	3256	3226	3102	3150	3063	3150	3158	3114	3283	3423	3372	3311	2940	3098	3243	3314	3412	3524	3370	3313	3134	3304	3187	3214	3288	3629	3491
3414	3249	3351	3352	3303	3285	3261	3291	3373	3358	3381	3370	3289	3300	3297	3297	3334	3366	3133	3233	3160	3085	3121	3088	3160	3025	3108	3295	3231	3134	3228	3405	3430	3242	3032	3059	3093	3242	3407	3431	3398	3289	3256	3268	3212	3270	3275	3404	3517	3646
3311	3312	3309	3210	3225	3288	3285	3298	3313	3234	3267	3360	3311	3304	3217	3239	3253	3278	3067	3178	3068	3001	3051	3149	3132	3029	3243	3470	3331	3159	3268	3334	3335	3017	2973	3183	3216	3359	3472	3426	3269	3350	3338	3228	3266	3375	3344	3590	3534	3562
3209	3203	3109	3154	3178	3251	3190	3231	3198	3230	3229	3294	3128	3179	3202	3191	3262	3028	3255	3199	3090	3067	3121	3219	3196	3247	3325	3323	3220	3141	3156	3245	3295	3016	2990	3080	3306	3445	3454	3448	3246	3279	3302	3225	3320	3621	3447	3509	3455	3614
3203	3083	3140	3044	3075	3050	3120	3186	3148	3117	3167	3129	3174	3067	3065	3197	3162	3075	3078	3226	3196	3129	3057	3299	3203	3251	3417	3360	3194	3068	3231	3308	3168	3031	3134	3173	3500	3550	3578	3341	3215	3168	3300	3335	3466	3567	3603	3591	3382	3507
3194	3177	3163	3132	3238	3077	3149	3168	3137	3148	3151	3121	3200	3116	3171	3032	3292	3081	3190	3191	3391	3258	3285	3370	3240	3381	3344	3371	3099	3158	3329	3269	3184	3089	3205	3397	3451	3510	3523	3230	3240	3338	3351	3544	3595	3719	3505	3410	3592	3403
3195	3320	3163	3292	3167	3292	3205	3247	3135	3244	3374	3209	3305	3136	3169	3216	3154	3327	3347	3347	3441	3410	3402	3257	3231	3176	3335	3138	3002	3138	3399	3349	3113	3170	3369	3509	3555	3438	3503	3256	3307	3539	3583	3591	3678	3624	3618	3456	3503	3439
3383	3380	3399	3403	3276	3372	3392	3295	3337	3372	3351	3326	3333	3215	3300	3336	3270	3328	3377	3214	3363	3299	3345	3207	3162	3188	3191	3067	3010	3168	3416	3292	3258	3236	3299	3476	3431	3390	3326	3292	3344	3413	3445	3514	3684	3736	3506	3508	3557	3489
3498	3312	3472	3416	3317	3431	3318	3296	3382	3410	3272	3373	3219	3362	3419	3186	3262	3248	3164	3280	3331	3229	3300	3020	3102	3057	3226	3032	3021	3337	3421	3387	3229	3276	3294	3486	3490	3376	3215	3360	3301	3508	3491	3482	3636	3586	3526	3362	3505	3461
3440	3389	3389	3510	3327	3461	3268	3313	3372	3223	3340	3375	3359	3392	3313	3327	3225	3141	3122	3233	3066	3185	3120	3070	3044	3227	3269	3163	3176	3433	3642	3394	3205	3200	3281	3388	3390	3456	3208	3309	3453	3546	3370	3433	3445	3571	3460	3408	3428	3316
3237	3203	3411	3416	3320	3298	3246	3314	3215	3210	3260	3221	3283	3188	3118	3150	3054	3035	3008	3065	3187	3136	3249	3131	3147	3411	3341	3267	3197	3301	3563	3298	3102	3274	3274	3454	3424	3311	3284	3375	3341	3448	3411	3412	3490	3580	3501	3408	3326	3269
3205	3284	3228	3275	3280	3293	3130	3123	3268	3107	3203	3127	3012	3078	3040	3053	2985	3028	3223	3163	3080	3191	3267	3240	3273	3451	3366	3245	3124	3328	3535	3276	3124	3285	3355	3641	3522	3378	3380	3247	3234	3223	3315	3496	3622	3571	3573	3519	3383	3287
3187	3144	3166	3289	3091	3176	3124	3132	3014	3190	3123	3181	3058	3099	3038	3122	2948	3255	3110	3200	3250	3258	3283	3315	3214	3340	3501	3131	3104	3251	3477	3218	3251	3243	3453	3572	3556	3436	3241	3218	3266	3142	3387	3548	3624	3526	3520	3445	3386	3313
3257	3272	3212	3433	3225	3229	3132	3117	3136	3115	3044	3233	3033	3149	3167	3208	3074	3211	3237	3257	3342	3335	3482	3283	3188	3471	3396	3221	3199	3262	3417	3258	3309	3251	3561	3586	3559	3328	3210	3141	3188	3381	3490	3557	3562	3535	3480	3448	3523	3340
3506	3442	3390	3483	3390	3424	3314	3339	3183	3292	3162	3258	3242	3222	3334	3347	3323	3304	3256	3260	3335	3353	3304	3201	3266	3321	3358	3184	3187	3335	3566	3408	3295	3333	3425	3590	3516	3422	3187	3294	3252	3514	3456	3659	3523	3501	3420	3422	3500	3334
3432	3441	3395	3477	3409	3329	3391	3385	3402	3297	3273	3236	3284	3257	3259	3315	3335	3250	3404	3312	3287	3317	3173	3199	3122	3350	3415	3257	3293	3460	3576	3496	3283	3362	3419	3464	3473	3457	3267	3324	3398	3346	3378	3505	3575	3470	3456	3471	3440	3419
3351	3348	3403	3370	3447	3516	3325	3269	3221	3318	3192	3137	3122	3182	3245	3338	3381	3108	3200	3050	3200	3118	3184	3180	3103	3442	3448	3293	3256	3436	3521	3469	3275	3197	3246	3360	3359	3518	3253	3361	3179	3242	3291	3469	3510	3583	3460	3476	3428	3374
3334	3216	3181	3236	3272	3338	3216	3268	3246	3136	3139	3112	3046	3138	3076	3200	3201	3108	3134	3170	3298	3203	3239	3293	3342	3449	3506	3394	3194	3293	3407	3235	3219	3171	3224	3341	3487	3519	3402	3259	3224	3144	3297	3325	3383	3598	3567	3456	3299	3346
3272	3334	3178	3228	3185	3173	3149	3135	3201	3139	3185	3073	3214	3153	3145	3299	3184	3230	3308	3335	3232	3295	3366	3265	3334	3344	3535	3329	3119	3194	3332	3318	3223	3230	3348	3409	3448	3225	3367	3114	3016	3290	3330	3386	3452	3474	3419	3329	3283	3213
3243	3300	3251	3144	3242	3281	3046	3128	3175	3256	3206	3188	3196	3134	3245	3213	3324	3317	3326	3412	3310	3271	3354	3374	3167	3272	3260	3360	3167	3185	3445	3442	3264	3133	3281	3360	3338	3374	3289	3088	3151	3124	3226	3290	3388	3361	3424	3412	3284	3257
3309	3328	3265	3290	3207	3361	3184	3184	3245	3362	3243	3262	3405	3179	3243	3395	3378	3386	3296	3453	3331	3241	3272	3197	3088	3148	3285	3326	3233	3232	3440	3491	3388	3207	3113	3206	3266	3331	3349	3337	3350	3242	3224	3270	3355	3322	3372	3392	3360	3412
3489	3381	3405	3316	3399	3320	3321	3237	3377	3377	3410	3176	3296	3368	3335	3246	3468	3346	3302	3296	3213	3173	3241	3182	3208	3169	3166	3353	3211	3256	3462	3523	3260	3142	3172	3254	3290	3327	3421	3308	3283	3167	3152	3219	3391	3286	3385	3420	3374	3352
3369	3311	3251	3244	3148	3235	3243	3089	3225	3218	3218	3242	3229	3267	3209	3295	3336	3237	3266	3241	3220	3255	3229	3442	3195	3303	3373	3437	3459	3345	3263	3608	3416	3151	3135	3067	3258	3391	3342	3213	3373	3172	3218	3189	3364	3467	3443	3513	3357	3446
3203	3208	3139	3054	3099	3158	3161	3049	3243	3125	3284	3090	3186	3289	3188	3171	3192	3264	3377	3311	3429	3316	3399	3326	3401	3310	3393	3281	3363	3180	3184	3336	3521	3307	3098	3126	3109	3418	3333	3244	3370	3327	3216	3246	3287	3401	3521	3463	3458	3413
3274	3304	3180	3264	3115	3162	3173	3104	3166	3186	3153	3200	3169	3205	3225	3238	3314	3403	3414	3307	3431	3360	3288	3383	3379	3361	3132	3169	3319	3239	3186	3145	3403	3542	3331	3204	3121	3147	3444	3424	3433	3285	3348	3234	3241	3249	3387	3436	3486	3441
3392	3341	3333	3273	3227	3261	3225	3385	3289	3273	3371	3422	3299	3314	3273	3454	3277	3435	3460	3401	3333	3455	3194	3212	3359	3320	3279	3234	3182	3238	3193	3165	3274	3347	3347	3121	3088	3182	3297	3359	3373	3297	3302	3246	3254	3162	3244	3349	3398	3380
3368	3220	3222	3341	3193	3403	3380	3236	3380	3251	3340	3372	3360	3443	3397	3327	3205	3405	3182	3265	3350	3406	3235	3357	3202	3389	3161	3226	3271	3277	3225	3233	3257	3316	3404	3124	3055	3170	3287	3300	3349	3360	3291	3276	3279	3197	3312	3261	3339	3375
3205	3192	3197	3288	3145	3289	3180	3204	3206	3188	3288	3224	3276	3300	3286	3282	3264	3268	3261	3263	3202	3369	3204	3261	3238	3358	3235	3374	3227	3357	3263	3126	3171	3228	3225	3299	3121	3194	3182	3306	3365	3274	3326	3212	3187	3228	3254	3192	3243	3118
3242	3227	3176	3207	3195	3054	3167	3219	3109	3152	3305	3237	3186	3336	3306	3309	3241	3292	3387	3351	3296	3244	3351	3065	3232	3267	3184	3237	3107	3205	3168	3176	3139	3117	3205	3362	3326	3353	3027	3170	3191	3286	3452	3404	3244	3248	3219	3233	3186	3266
3379	3335	3248	3173	3308	3220	3203	3150	3275	3231	3272	3363	3414	3220	3361	3341	3330	3334	3423	3279	3273	3381	3190	3336	3182	3375	3170	3252	3069	3253	3167	3193	3106	3145	3222	3353	3321	3339	3221	3093	3200	3268	3468	3456	3419	3316	3339	3385	3267	3176
3296	3393	3339	3359	3297	3279	3349	3256	3284	3258	3288	3374	3386	3415	3463	3315	3472	3335	3439	3211	3185	3193	3234	3208	3238	3336	3175	3167	3167	3206	3181	3305	3186	3095	3180	3233	3430	3411	3264	3207	3163	3113	3382	3431	3363	3429	3361	3374	3579	3481
3307	3182	3320	3257	3200	3201	3175	3301	3236	3263	3264	3299	3335	3306	3335	3333	3420	3262	3263	3307	3197	3194	3258	3219	3139	3331	3401	3329	3255	3236	3178	3335	3390	3318	3150	3084	3205	3407	3364	3419	3252	3129	3321	3336	3358	3518	3494	3536	3475	3403
3276	3264	3240	3336	3152	3197	3155	3237	3148	3161	3239	3264	3332	3261	3182	3242	3129	3318	3272	3244	3164	3242	3282	3263	3310	3251	3339	3337	3259	3332	3312	3188	3233	3294	3128	3143	3164	3296	3365	3381	3248	3242	3150	3322	3294	3371	3447	3471	3607	3492
3303	3209	3311	3339	3146	3170	3202	3260	3160	3316	3294	3280	3279	3217	3131	3386	3303	3362	3232	3347	3331	3400	3398	3307	3416	3309	3234	3307	3311	3268	3247	3284	3261	3300	3248	3283	3234	3314	3285	3357	3399	3370	3322	3324	3245	3287	3456	3469	3442	3501
3356	3301	3197	3159	3217	3300	3212	3318	3281	3381	3285	3295	3386	3393	3421	3298	3312	3313	3320	3343	3270	3235	3210	3202	3175	3300	3318	3278	3315	3311	3297	3254	3194	3200	3304	3378	3251	3321	3250	3235	3376	3465	3437	3450	3323	3149	3248	3289	3503	3430
3358	3233	3321	3364	3300	3141	3275	3151	3318	3316	3344	3361	3464	3344	3409	3290	3284	3254	3330	3274	3323	3339	3191	3294	3227	3205	3239	3211	3224	3367	3188	3348	3188	3222	3300	3244	3241	3256	3171	3224	3350	3421	3517	3454	3416	3354	3298	3219	3314	3251
3267	3247	3215	3213	3057	3156	3190	3163	3252	3319	3181	3358	3372	3393	3278	3310	3271	3303	3235	3179	3195	3316	3245	3291	3416	3261	3257	3255	3213	3231	3163	3250	3247	3217	3114	3341	3253	3324	3197	3229	3240	3255	3362	3374	3530	3469	3399	3359	3442	3378
3266	3362	3203	3247	3261	3290	3188	3229	3232	3376	3300	3333	3369	3341	3264	3342	3323	3310	3270	3332	3393	3341	3236	3229	3188	3202	3242	3225	3188	3230	3319	3273	3309	3265	3308	3135	3242	3310	3382	3346	3239	3160	3239	3280	3448	3415	3397	3419	3415	3401
3460	3299	3303	3431	3320	3292	3346	3279	3335	3209	3221	3286	3402	3362	3393	3313	3256	3275	3299	3327	3227	3200	3283	3253	3148	3246	3143	3195	3225	3127	3282	3172	3276	3271	3142	3195	3318	3236	3255	3211	3318	3257	3309	3315	3396	3386	3319	3337	3448	3333
3371	3226	3318	3266	3284	3276	3267	3292	3337	3372	3350	3376	3352	3369	3428	3327	3352	3394	3294	3188	3163	3243	3230	3102	3104	3204	3137	3194	3176	3256	3235	3207	3226	3398	3251	3337	3239	3219	3207	3265	3302	3309	3279	3327	3265	3132	3353	3263	3243	3454
3251	3250	3330	3207	3336	3063	3284	3220	3234	3321	3335	3432	3255	3342	3355	3429	3256	3235	3261	3264	3159	3142	3192	3228	3272	3305	3286	3331	3202	3226	3284	3207	3166	3166	3299	3269	3420	3179	3317	3169	3341	3373	3466	3390	3569	3254	3384	3374	3342	3360
3252	3296	3253	3234	3114	3251	3250	3163	3346	3473	3351	3337	3380	3338	3363	3236	3249	3153	3327	3280	3186	3331	3247	3395	3287	3169	3253	3226	3373	3265	3218	3263	3298	3154	3336	3274	3388	3292	3226	3332	3424	3219	3376	3415	3364	3350	3554	3510	3400	3413
3207	3267	3151	3144	3125	3298	3285	3355	3290	3338	3326	3382	3318	3222	3327	3409	3309	3329	3292	3324	3342	3306	3224	3284	3231	3216	3193	3232	3215	3194	3233	3232	3249	3203	3401	3348	3285	3230	3230	3352	3189	3343	3287	3225	3377	3414	3434	3525	3479	3524
3361	3217	3113	3272	3206	3102	3277	3279	3299	3366	3314	3277	3261	3388	3363	3418	3420	3332	3350	3346	3359	3356	3304	3327	3249	3306	3299	3457	3265	3202	3328	3185	3250	3338	3309	3427	3296	3440	3395	3424	3333	3415	3463	3331	3436	3441	3457	3442	3552	3560
3198	3206	3265	3249	3126	3201	3205	3181	3231	3247	3286	3334	3304	3279	3333	3409	3288	3233	3313	3422	3435	3190	3279	3231	3276	3317	3245	3267	3359	3428	3405	3286	3273	3409	3434	3360	3382	3296	3425	3304	3324	3294	3407	3550	3410	3397	3483	3355	3387	3424
3265	3297	3208	3106	3224	3294	3256	3172	3256	3260	3381	3369	3400	3476	3376	3334	3304	3323	3333	3464	3369	3375	3287	3344	3320	3338	3254	3299	3384	3287	3337	3303	3386	3254	3318	3259	3311	3295	3381	3384	3348	3448	3408	3424	3406	3420	3383	3468	3391	3438
3212	3239	3179	3253	3162	3178	3251	3380	3380	3421	3366	3477	3331	3299	3324	3319	3407	3355	3446	3522	3444	3393	3410	3331	3368	3231	3359	3185	3212	3302	3212	3207	3207	3277	3263	3202	3293	3492	3302	3361	3359	3268	3190	3336	3244	3366	3366	3555	3450	3375
3280	3281	3204	3152	3187	3325	3223	3327	3343	3402	3418	3439	3396	3290	3475	3519	3390	3442	3422	3456	3368	3259	3366	3214	3240	3180	3230	3258	3304	3266	3242	3141	3222	3386	3328	3264	3248	3276	3299	3269	3317	3235	3272	3373	3375	3417	3320	3430	3380	3363
3222	3208	3232	3256	3288	3337	3281	3255	3400	3404	3415	3358	3485	3463	3404	3487	3457	3279	3303	3264	3271	3409	3306	3310	3318	3292	3157	3303	3333	3237	3258	3261	3274	3315	3336	3333	3296	3333	3255	3315	3244	3349	3368	3511	3491	3439	3413	3492	3435	3427
3321	3242	3163	3296	3184	3265	3274	3267	3422	3338	3429	3522	3330	3509	3502	3341	3389	3346	3291	3153	3344	3263	3333	3223	3227	3188	3247	3362	3243	3289	3264	3284	3300	3295	3273	3238	3257	3211	3232	3247	3283	3341	3276	3398	3344	3467	3436	3409	3370	3380
3351	3329	3229	3259	3216	3288	3339	3391	3403	3407	3452	3445	3348	3507	3289	3311	3300	3374	3240	3430	3212	3302	3235	3222	3252	3229	3114	3155	3241	3190	3157	3225	3289	3225	3162	3149	3076	3271	3271	3304	3237	3188	3245	3343	3296	3297	3342	3365	3339	3382
3351	3243	3240	3258	3247	3161	3351	3386	3453	3359	3375	3429	3468	3324	3288	3286	3313	3344	3324	3313	3269	3175	3232	3128	3275	3106	3113	3123	3141	3106	3259	3137	3114	3215	3227	3216	3191	3219	3306	3272	3248	3253	3201	3213	3173	3223	3380	3356	3272	3397
3323	3134	3189	3331	3336	3191	3453	3453	3208	3317	3340	3332	3385	3270	3286	3464	3389	3352	3334	3215	3251	3209	3240	3326	3170	3270	3103	3197	3199	3253	3253	3197	3178	3194	3101	3277	3349	3284	3247	3124	3344	3209	3271	3172	3461	3334	3300	3349	3445	3271
3356	3238	3367	3380	3303	3346	3404	3365	3219	3329	3409	3316	3518	3349	3424	3417	3405	3306	3306	3254	3239	3282	3286	3193	3179	3268	3179	3314	3251	3200	3151	3277	3140	3286	3274	3156	3428	3354	3399	3244	3255	3423	3486	3454	3293	3479	3371	3238	3395	3490
3233	3442	3268	3470	3317	3335	3275	3184	3307	3347	3321	3397	3384	3446	3405	3430	3439	3298	3353	3276	3296	3236	3266	3352	3322	3346	3312	3377	3350	3297	3234	3358	3436	3310	3355	3306	3401	3322	3334	3358	3410	3348	3378	3546	3495	3421	3296	3521	3376	3523
3277	3242	3248	3206	3237	3221	3198	3189	3280	3386	3371	3394	3235	3297	3362	3338	3323	3404	3333	3341	3272	3454	3361	3332	3263	3346	3308	3255	3157	3278	3218	3352	3291	3289	3255	3275	3230	3300	3426	3270	3362	3326	3531	3427	3600	3502	3420	3367	3425	3433
3385	3348	3171	3185	3173	3176	3250	3365	3202	3287	3345	3316	3343	3368	3372	3436	3365	3371	3331	3294	3276	3413	3403	3394	3347	3266	3262	3287	3223	3212	3307	3300	3333	3260	3255	3388	3296	3298	3317	3318	3388	3376	3293	3377	3471	3326	3397	3394	3401	3350
3408	3277	3214	3261	3255	3212	3277	3282	3278	3384	3310	3233	3240	3427	3403	3399	3474	3461	3314	3428	3415	3445	3263	3211	3313	3364	3286	3276	3129	3348	3324	3300	3253	3310	3430	3250	3414	3325	3259	3337	3267	3401	3433	3390	3320	3387	3195	3401	3326	3353
3279	3300	3217	3268	3114	3252	3147	3150	3199	3415	3325	3324	3269	3410	3381	3462	3469	3471	3446	3367	3488	3344	3312	3292	3241	3193	3216	3187	3199	3251	3314	3323	3244	3384	3369	3415	3364	3268	3285	3292	3269	3373	3458	3398	3391	3318	3290	3295	3358	3207
3176	3295	3239	3377	3254	3302	3041	3273	3189	3179	3204	3383	3423	3460	3436	3317	3509	3394	3538	3353	3284	3301	3294	3346	3264	3260	3274	3398	3343	3274	3276	3336	3282	3362	3428	3313	3225	3291	3319	3260	3242	3260	3329	3438	3253	3336	3396	3394	3349	3335
3225	3272	3347	3373	3224	3232	3177	3132	3275	3376	3184	3336	3485	3401	3332	3353	3446	3450	3336	3459	3368	3296	3327	3359	3286	3224	3365	3405	3359	3243	3276	3327	3298	3355	3317	3375	3203	3189	3329	3174	3147	3222	3236	3304	3353	3362	3385	3314	3314	3353
3354	3357	3232	3345	3217	3252	3137	3353	3368	3314	3394	3426	3576	3498	3328	3348	3422	3573	3372	3477	3444	3390	3339	3336	3250	3344	3278	3239	3263	3305	3337	3123	3269	3236	3330	3158	3217	3148	3251	3173	3148	3240	3213	3202	3196	3226	3355	3380	3314	3381
3283	3261	3191	3277	3351	3219	3315	3487	3345	3330	3222	3461	3510	3463	3503	3451	3443	3487	3482	3497	3438	3314	3349	3324	3315	3273	3199	3350	3142	3133	3184	3083	3174	3129	3183	3161	3260	3147	3255	3177	3176	3245	3234	3132	3279	3235	3305	3288	3234	3229
3285	3369	3190	3187	3371	3244	3350	3328	3428	3296	3332	3417	3331	3393	3352	3407	3488	3549	3427	3272	3402	3284	3359	3317	3209	3326	3241	3163	3256	3182	3173	3217	3127	3037	3131	3234	3126	3219	3094	3216	3046	3229	3202	3254	3211	3133	3182	3196	3206	3262
3393	3269	3262	3343	3231	3254	3322	3251	3247	3282	3293	3384	3289	3302	3422	3299	3453	3342	3297	3241	3292	3249	3271	3293	3171	3328	3240	3226	3151	3107	3167	3144	3210	3277	3129	3214	3066	3156	3150	3175	3281	3218	3231	3323	3224	3280	3190	3285	3254	3158
3292	3314	3304	3426	3255	3291	3302	3177	3291	3208	3333	3289	3314	3377	3357	3328	3439	3282	3317	3275	3327	3243	3229	3123	3229	3330	3233	3113	3229	3058	3259	3182	3117	3196	3203	3198	3208	3258	3320	3178	3201	3300	3170	3209	3218	3225	3265	3215	3173	3131
3262	3302	3326	3314	3260	3176	3200	3208	3119	3163	3339	3434	3205	3300	3271	3399	3327	3323	3352	3170	3202	3313	3225	3206	3190	3378	3289	3166	3159	3246	3240	3234	3207	3239	3055	3284	3289	3222	3242	3261	3463	3250	3353	3363	3293	3207	3242	3214	3113	3204
3200	3288	3357	3331	3259	3271	3294	3276	3289	3166	3316	3389	3191	3266	3285	3223	3301	3180	3329	3263	3253	3268	3236	3271	3381	3418	3344	3299	3174	3299	3316	3344	3244	3305	3306	3256	3267	3194	3375	3294	3305	3276	3337	3293	3237	3270	3224	3342	3294	3243
3426	3435	3314	3374	3213	3214	3242	3196	3157	3121	3247	3208	3144	3182	3217	3237	3216	3286	3329	3289	3362	3372	3273	3482	3397	3433	3459	3372	3337	3355	3259	3185	3258	3287	3141	3317	3244	3257	3205	3432	3290	3330	3309	3349	3283	3280	3276	3264	3157	3277
3476	3311	3292	3254	3193	3171	3174	3227	3141	3198	3204	3253	3185	3222	3185	3348	3179	3245	3305	3289	3442	3338	3354	3410	3435	3382	3456	3301	3230	3297	3312	3272	3254	3211	3405	3320	3347	3236	3212	3442	3405	3263	3235	3271	3163	3291	3187	3267	3299	3325
3405	3266	3230	3235	3212	3185	3358	3240	3117	3176	3144	3125	3132	3155	3194	3286	3292	3412	3380	3282	3404	3315	3361	3479	3495	3403	3385	3296	3405	3335	3421	3271	3395	3262	3267	3247	3314	3297	3243	3343	3228	3202	3207	3206	3214	3328	3235	3316	3327	3283
3318	3334	3263	3221	3250	3239	3231	3294	3074	3073	3248	3174	3149	3221	3290	3363	3363	3429	3376	3266	3431	3449	3386	3517	3313	3396	3368	3491	3343	3451	3327	3314	3348	3259	3295	3356	3349	3417	3421	3301	3220	3321	3225	3206	3216	3152	3311	3242	3220	3207
3357	3334	3326	3285	3383	3315	3238	3179	3177	3131	3192	3202	3322	3262	3306	3381	3428	3426	3451	3431	3412	3271	3384	3385	3408	3352	3375	3474	3406	3375	3397	3398	3508	3374	3341	3401	3412	3482	3351	3495	3295	3294	3325	3266	3365	3163	3316	3269	3241	3326
3331	3155	3247	3342	3234	3244	3216	3073	3091	3175	3117	3221	3367	3297	3378	3293	3316	3392	3278	3404	3333	3323	3400	3417	3413	3491	3439	3564	3371	3480	3363	3445	3306	3513	3407	3383	3466	3405	3344	3418	3393	3336	3374	3371	3313	3381	3341	3436	3251	3267
3254	3277	3344	3312	3179	3253	3101	3172	3163	3212	3299	3234	3323	3308	3252	3374	3292	3468	3325	3348	3460	3450	3426	3518	3524	3434	3433	3459	3524	3505	3506	3554	3470	3365	3425	3516	3451	3379	3469	3411	3423	3394	3384	3318	3365	3254	3321	3317	3378	3299
3311	3263	3370	3354	3313	3242	3289	3119	3155	3152	3294	3236	3204	3316	3365	3257	3246	3275	3228	3360	3331	3431	3369	3554	3432	3450	3439	3448	3471	3473	3430	3448	3497	3311	3273	3378	3238	3326	3420	3471	3297	3530	3414	3500	3342	3461	3348	3218	3235	3333
3309	3355	3347	3238	3248	3151	3203	3124	3231	3258	3284	3212	3342	3317	3247	3268	3270	3288	3228	3348	3371	3430	3251	3371	3335	3535	3353	3432	3456	3414	3447	3344	3350	3281	3361	3345	3304	3368	3323	3340	3308	3243	3390	3355	3302	3389	3287	3373	3291	3372
3260	3194	3222	3227	3224	3188	3246	3195	3318	3343	3195	3179	3283	3293	3311	3356	3236	3214	3242	3325	3416	3256	3393	3394	3424	3428	3318	3388	3333	3407	3349	3358	3284	3295	3216	3358	3318	3269	3290	3341	3352	3329	3380	3293	3387	3247	3306	3330	3415	3375
3294	3230	3151	3328	3270	3144	3295	3307	3223	3419	3333	3215	3198	3169	3229	3227	3379	3217	3202	3226	3275	3283	3309	3395	3348	3323	3359	3333	3277	3321	3275	3336	3232	3180	3197	3332	3346	3341	3322	3387	3262	3334	3281	3203	3322	3208	3154	3288	3209	3376
3210	3377	3265	3265	3308	3306	3293	3351	3381	3372	3428	3338	3269	3211	3212	3333	3156	3357	3316	3193	3249	3340	3228	3280	3257	3249	3262	3086	3406	3252	3168	3239	3315	3227	3229	3297	3178	3254	3259	3334	3379	3276	3215	3241	3234	3192	3196	3200	3232	3219
3366	3263	3181	3319	3284	3363	3310	3379	3389	3266	3363	3302	3226	3225	3254	3310	3295	3354	3344	3208	3230	3312	3166	3167	3131	3214	3172	3085	3135	3200	3147	3231	3358	3283	3328	3209	3171	3177	3312	3337	3275	3265	3246	3297	3281	3112	3258	3157	3117	3133
3329	3263	3242	3325	3346	3280	3495	3413	3464	3341	3362	3332	3339	3309	3246	3357	3429	3356	3298	3218	3374	3199	3246	3195	3235	3209	3239	3133	3258	3256	3306	3343	3250	3369	3206	3304	3228	3282	3265	3388	3235	3184	3330	3140	3176	3208	3270	3154	3189	3101
3202	3242	3310	3299	3398	3424	3320	3367	3397	3399	3253	3397	3418	3297	3349	3332	3332	3224	3243	3246	3295	3226	3311	3206	3140	3099	3271	3185	3265	3135	3215	3253	3294	3286	3277	3246	3363	3337	3334	3334	3339	3348	3256	3194	3198	3351	3191	3309	3179	3117
3171	3178	3306	3287	3247	3252	3361	3260	3237	3446	3301	3310	3338	3277	3163	3197	3261	3238	3187	3155	3189	3253	3090	3086	3090	3193	3161	3187	3283	3233	3284	3237	3208	3274	3257	3321	3422	3282	3349	3285	3257	3275	3325	3353	3376	3299	3186	3131	3215	3219
3217	3234	3356	3394	3349	3317	3261	3260	3266	3285	3379	3281	3293	3328	3377	3418	3289	3390	3270	3150	3163	3152	3060	3165	3135	3039	3239	3198	3139	3247	3196	3244	3306	3345	3265	3385	3324	3339	3334	3438	3331	3287	3335	3314	3222	3298	3268	3225	3208	3308
3109	3285	3368	3247	3448	3376	3280	3277	3357	3315	3278	3458	3295	3450	3261	3251	3202	3267	3323	3227	3201	3179	3138	3132	3147	3078	3160	3270	3217	3166	3298	3155	3460	3305	3260	3295	3415	3368	3357	3362	3419	3317	3399	3397	3299	3381	3154	3313	3227	3271
3272	3248	3360	3409	3292	3253	3250	3239	3293	3244	3245	3467	3266	3379	3406	3227	3268	3203	3124	3132	3100	3173	3174	3145	3179	3106	3278	3310	3337	3181	3237	3267	3400	3423	3362	3297	3387	3537	3385	3275	3324	3394	3257	3351	3262	3373	3416	3165	3256	3312
3320	3168	3326	3345	3279	3178	3280	3149	3266	3194	3270	3305	3342	3293	3271	3331	3189	3230	3195	3273	3031	3025	3087	3277	3207	3236	3234	3244	3196	3209	3265	3256	3340	3291	3285	3373	3317	3361	3407	3303	3349	3369	3210	3425	3355	3346	3307	3464	3253	3416
3171	3293	3205	3140	3156	3142	3214	3111	3271	3240	3298	3204	3360	3348	3265	3264	3294	3166	3195	3238	3267	3106	3239	3168	3147	3172	3235	3327	3223	3274	3244	3292	3375	3396	3384	3319	3315	3278	3345	3321	3385	3299	3245	3274	3408	3351	3312	3394	3450	3472
3200	3152	3111	3097	3072	3146	3241	2974	3108	3249	3327	3279	3262	3305	3340	3227	3214	3342	3154	3278	3333	3262	3417	3242	3236	3268	3184	3239	3204	3336	3278	3319	3338	3309	3242	3417	3382	3263	3333	3275	3183	3235	3261	3319	3281	3369	3304	3261	3426	3240
3211	3190	3121	3070	3089	3006	3073	3171	3179	3221	3225	3168	3158	3240	3329	3282	3170	3351	3246	3396	3208	3257	3304	3302	3335	3340	3289	3249	3204	3306	3301	3262	3308	3218	3308	3338	3348	3342	3324	3288	3194	3258	3199	3249	3308	3295	3263	3305	3250	3111
3055	3239	3134	3183	3084	3078	2999	3069	3109	3244	3102	3250	3206	3181	3224	3232	3328	3306	3312	3242	3343	3367	3385	3426	3373	3395	3263	3313	3345	3401	3370	3298	3203	3283	3349	3424	3256	3271	3170	3179	3270	3126	3230	3231	3175	3230	3281	3285	3026	3326
3242	3194	3196	3120	2961	2942	2985	3072	3180	3142	3123	3205	3248	3251	3352	3215	3327	3417	3387	3316	3384	3433	3364	3250	3253	3292	3222	3369	3391	3370	3459	3375	3358	3296	3212	3238	3291	3266	3267	3263	3216	3214	3180	3198	3106	3162	3269	3199	3156	3340
3254	3194	3005	3026	2998	2960	3067	3307	3091	3297	3176	3329	3277	3221	3370	3359	3394	3435	3440	3495	3527	3349	3400	3454	3285	3447	3398	3375	3200	3317	3372	3364	3385	3370	3416	3203	3183	3280	3119	3175	3121	3166	3074	3114	3209	3163	3215	3254	3232	3253
3214	3090	3182	3076	3089	3079	3064	3168	3263	3302	3267	3200	3329	3235	3227	3336	3361	3343	3532	3431	3473	3566	3539	3456	3427	3422	3358	3272	3402	3335	3383	3400	3341	3496	3264	3244	3167	3341	3198	3188	3148	3168	3266	3139	3056	3228	3098	3240	3209	3350
3168	3234	3184	3192	3183	3073	3194	3138	3228	3109	3214	3265	3197	3174	3317	3283	3451	3264	3331	3400	3385	3448	3504	3614	3583	3538	3442	3313	3460	3383	3317	3287	3364	3426	3315	3389	3273	3166	3147	3185	3189	3149	3155	3194	3231	3210	3166	3211	3214	3238
3214	3226	3129	3126	3218	3176	3203	3213	3097	3182	3092	3242	3286	3218	3213	3179	3357	3432	3393	3459	3359	3375	3287	3475	3520	3409	3443	3482	3453	3330	3362	3265	3401	3427	3242	3290	3300	3257	3185	3202	3153	3189	3178	3187	3145	3245	3229	3285	3283	3244
3300	3184	3060	3082	3019	3057	3099	3157	3179	3192	3159	3218	3201	3180	3335	3253	3339	3382	3377	3432	3425	3263	3268	3302	3382	3395	3383	3490	3530	3439	3351	3296	3334	3208	3359	3337	3340	3243	3229	3218	3269	3122	3183	3210	3120	3246	3189	3247	3243	3210
3274	3212	3091	3129	3163	3106	3242	3255	3113	3332	3255	3288	3275	3290	3348	3354	3383	3295	3392	3502	3361	3450	3395	3281	3207	3295	3419	3423	3297	3426	3316	3424	3371	3241	3301	3225	3225	3335	3138	3224	3214	3148	3209	3107	3199	3176	3228	3187	3232	3170
3230	3087	3160	3138	3046	3127	3309	3337	3244	3393	3146	3165	3196	3274	3297	3435	3420	3391	3299	3360	3375	3405	3315	3320	3184	3378	3246	3373	3267	3196	3292	3245	3319	3155	3201	3214	3242	3254	3171	3176	3209	3272	3199	3178	3157	3152	3150	3242	3227	3313
3042	3150	3103	3200	3269	3262	3361	3332	3274	3223	3180	3283	3294	3300	3174	3276	3348	3320	3397	3444	3362	3326	3393	3251	3278	3196	3089	3122	3235	3227	3314	3264	3280	3274	3058	3066	3135	3153	3182	3074	2995	3146	3135	3185	3183	3098	3090	3298	3280	3077
3042	3124	3242	3211	3046	3284	3300	3324	3220	3229	3197	3170	3239	3242	3132	3268	3340	3294	3213	3334	3167	3249	3283	3263	3287	3294	3240	3282	3255	3189	3208	3212	3206	3179	3140	3215	3229	3180	3240	3066	3192	3087	3094	3085	2984	3205	3229	3208	3261	3351
3032	3251	3107	3151	3265	3213	3409	3268	3244	3267	3200	3257	3195	3296	3191	3285	3194	3294	3207	3239	3273	3159	3134	3192	3148	3154	3244	3205	3093	3139	3008	3142	3162	3220	3134	3078	3082	3079	3193	3162	3055	3150	3205	3010	3001	3105	3077	3191	3098	3162
3025	3101	3110	3235	3163	3202	3182	3091	3179	3272	3116	3258	3111	3210	3248	3184	3148	3266	3118	3200	3172	3206	3057	3162	3169	3091	3051	3196	3059	3092	3058	3047	2971	3165	3073	3146	3107	3122	3032	3112	3079	3059	3040	2972	2985	3057	3118	3155	3206	3249
3103	3101	3043	3124	3218	3203	3218	3150	3188	3151	3129	3198	3308	3262	3227	3211	3221	3239	3277	3071	3116	3107	3090	3051	3041	3027	3099	3081	3146	3046	2933	2992	3070	3018	3173	3016	3069	3081	3143	3042	3098	3023	3054	2989	3143	3110	3105	3034	3159	3100
2940	3031	3020	3050	3211	3111	3172	3108	3230	3308	3245	3293	3291	3203	3313	3395	3241	3248	3219	3211	3185	3194	3102	3107	3026	3011	3124	2949	3072	3103	3097	3171	3023	3022	3060	3127	3054	2973	3076	2999	3066	3010	2986	3103	3061	3033	3070	2974	3104	3078
3037	2961	3074	2979	3104	3148	3199	3178	3184	3315	3260	3261	3433	3278	3178	3301	3367	3406	3351	3277	3253	3259	3211	3114	3065	3042	3081	2962	3049	3135	3031	3047	2975	2957	2974	2968	2971	3024	2938	3002	3046	2962	3146	3071	3071	2874	3032	3021	2985	3042
3068	3082	3016	3177	3072	3267	3262	3247	3412	3289	3278	3335	3259	3254	3210	3415	3364	3468	3354	3247	3292	3299	3241	3164	2946	2952	2964	2932	3008	3050	2929	3044	3124	3072	2959	3042	3004	2998	2985	2972	2996	3041	2950	2971	2891	2999	2938	3009	3060	3067
3048	3030	3075	3166	3136	3043	3271	3336	3222	3210	3244	3286	3368	3343	3314	3454	3429	3353	3407	3413	3343	3241	3235	3098	3141	3020	2934	2963	2887	2966	3052	2963	3002	2941	3006	2883	2939	3045	3040	2947	2902	3050	2939	2870	3011	3008	2971	3085	2975	2984
3082	3036	3159	3201	3170	3224	3242	3264	3218	3222	3191	3195	3173	3217	3361	3352	3453	3507	3284	3335	3285	3363	3271	3286	3115	3139	3030	2991	3020	2963	3058	3041	2933	3045	3052	2823	2897	3084	3063	3050	2932	3018	3039	2956	2956	2952	3062	2980	3027	2979
3168	3135	3189	3150	3230	3169	3331	3182	3283	3356	3314	3243	3161	3293	3223	3274	3401	3334	3339	3375	3345	3224	3274	3240	3166	3150	3021	2949	3038	2984	2989	3087	3068	3075	2991	2952	2946	3056	2966	3037	2926	2928	3004	2988	3035	2964	2970	2989	2932	2896
3125	3206	3160	3210	3258	3280	3240	3186	3277	3161	3177	3226	3227	3146	3256	3199	3354	3258	3350	3356	3227	3286	3387	3270	3130	3251	3168	3096	3050	3059	2990	3026	3040	3069	3013	3024	3039	3090	3009	3088	3009	3012	2949	2972	2952	2986	2954	2915	2990	2916
3211	3222	3267	3279	3212	3205	3204	3229	3142	3271	3305	3085	3177	3136	3152	3042	3203	3112	3308	3235	3325	3247	3231	3152	3115	3192	3153	2974	3033	3070	3119	3019	3008	3132	3117	3197	3124	2991	2963	3035	3112	3023	3047	2887	3123	3022	2987	3054	2973	3088
3345	3289	3274	3272	3292	3169	3225	3280	3144	3165	3248	3136	3117	3022	3124	3040	3113	3166	3172	3229	3245	3250	3176	3123	3145	3155	3126	3102	3239	3154	3026	3102	3050	3176	3133	3157	3045	3020	3114	3125	3062	3040	2969	2989	3023	3096	3058	3015	3090	3164
3258	3279	3183	3243	3258	3303	3348	3259	3169	3148	3082	3131	3077	3024	3081	3072	3029	3078	3118	3112	3093	3205	3247	3066	3129	3061	3104	3073	3063	3004	3112	3031	3070	3030	3162	3102	3025	2988	3110	3169	3105	3032	3089	3128	3090	3196	3137	3128	3063	3131
3262	3408	3250	3224	3134	3291	3283	3306	3213	3260	3153	3055	3101	2968	3034	2926	3017	3084	3074	3088	3097	3149	3133	3046	3038	3125	3185	3129	3123	3123	3020	3107	3024	3188	3063	3025	3142	3077	3068	3054	3052	3073	3114	3166	3151	3218	3144	3157	3076	3050
3330	3329	3293	3271	3272	3250	3279	3199	3213	3149	3249	3108	3134	3022	2970	3054	2939	3041	3049	3014	3050	3017	3101	3030	3104	2974	3083	3157	3109	3017	3075	3072	3099	3108	2980	3155	3198	3058	3123	3040	3004	3070	3110	3096	3289	3224	3080	3151	3050	3023
3327	3255	3247	3226	3118	3189	3235	3204	3061	3161	3122	3072	3100	3127	2980	3032	2906	2962	3017	2943	3043	2964	3126	3202	3147	3089	3249	3080	2964	2965	3024	2981	3029	3021	3095	3030	3193	3047	3043	3063	3110	3178	3100	3099	3197	3267	3104	3089	3127	3136
3173	3291	3183	3099	3087	3143	3229	3199	3133	3098	3136	3132	2945	2985	3056	2928	2991	3001	3000	2974	2856	3027	3134	3016	3038	3003	3194	3022	2915	2952	2974	3079	2903	3044	3045	3052	3179	2977	2969	3118	3094	3115	3140	3071	3102	3177	3128	3064	3045	3185
3352	3267	3127	3166	3102	3136	3194	3169	3091	3150	3100	3190	3077	3127	3068	2969	3000	2944	2984	2915	3089	2956	3025	2996	3139	3040	3059	3016	2918	2916	2936	3128	3085	2946	3049	3166	3082	3012	3058	3018	3115	3134	3137	3018	3122	3172	3033	3087	3134	3190
3302	3196	3310	3144	3104	3093	3000	3148	3144	3158	3148	3092	3062	3079	2992	3068	3073	2917	3043	3037	2898	3042	3022	3051	3042	3085	3090	3012	3063	3069	3088	2960	2863	2975	3048	3001	3050	3006	3018	3068	3046	3204	3193	3155	3100	3101	3026	3054	3065	3096
3200	3343	3221	3248	3093	3098	2998	3045	3113	3095	3086	3161	3023	3097	3096	3107	3035	2935	3046	3108	3013	3032	3022	3064	2959	3105	3158	3043	3044	3022	2914	3086	3157	3027	3071	3172	3075	3043	3020	3079	3098	3252	3144	2987	2987	2979	3082	3061	3038	3177
3181	3230	3191	3183	3073	3005	3080	2949	3063	2962	2970	3116	2988	3048	3030	3096	3065	3029	3092	3032	3023	3072	3004	3201	3131	3129	3122	3040	3039	2999	2989	3053	3162	3041	3161	3095	3038	3058	3065	3096	3165	3051	3035	2997	2998	3027	3002	3037	2969	3147
3274	3305	3195	3108	3017	2993	3006	3038	2999	3028	3000	3058	3089	3054	3097	2997	2981	2888	2970	3021	3094	3021	3135	3111	3086	3253	3194	3145	3131	3129	3076	3048	3105	3119	3089	3061	3064	3060	2926	3129	3156	3225	3071	3054	2968	3042	3095	3031	3006	3123
3324	3131	3177	3186	3073	3052	3005	3020	2975	3055	3063	3042	2996	3040	3095	3075	3113	2988	2930	3068	3149	3103	3198	3049	3272	3222	3057	3203	3203	3120	3049	3122	3083	3113	3077	3146	3106	3069	2994	3109	3184	3104	3008	2995	3050	3068	3003	3103	3162	3088
3145	3287	3244	3164	3162	3066	3166	3039	2978	2973	3020	3009	2996	3133	2962	2970	3033	3064	3128	3056	3066	3128	3089	3165	3176	3186	3171	3235	3251	3161	3064	3081	3134	3233	3094	3027	3103	3076	3063	3150	3094	3088	3030	3018	3026	2973	3008	3031	3051	3087
3179	3314	3275	3220	3213	3118	3034	3127	3031	2977	3076	3017	2945	3088	3102	3071	3018	3001	3072	3135	2988	3124	3061	3123	3142	3183	3130	3151	3169	3157	3081	3081	3143	3145	3172	3283	3117	3087	3204	3095	3146	3086	2960	3137	2999	3040	3061	3134	3134	3014
3146	3209	3215	3325	3207	3212	3112	3117	2990	3095	3118	3087	3126	3064	3166	3116	3042	3140	3076	3193	3061	3125	3054	3084	3250	3109	3176	3260	3055	3095	3068	3093	3116	3149	3151	3272	3133	3206	3172	3191	3227	3073	3081	3079	3116	3102	3125	3038	3103	3069
3096	3203	3285	3329	3377	3267	3156	3126	3151	3027	3043	3094	3033	3016	3062	3063	3083	3079	3121	2987	2980	3080	3113	3113	3186	3101	3131	3152	3119	3036	3085	3169	3275	3209	3215	3222	3218	3210	3265	3137	3077	3172	3117	3081	3123	3042	3150	3043	3081	3005
3098	3169	3143	3344	3383	3271	3300	3323	3079	3248	3036	3052	3117	3053	3156	3218	3133	3127	3071	2994	3059	3038	3060	3124	3144	3116	3065	3137	3099	2975	3034	3233	3288	3223	3242	3219	3151	3052	3268	3144	2985	3047	3046	3049	3066	3216	3118	3138	3035	3167
3082	3068	3095	3128	3315	3322	3343	3172	3202	3233	3038	3056	3109	3134	3039	3139	3172	3217	3157	3166	3138	3052	3079	3252	3074	2980	3117	3083	2951	2941	3047	3225	3233	3220	3138	3120	3142	3166	3196	3120	3022	3078	2987	3046	3150	3120	3074	3027	3032	3132
2988	3118	3166	3068	3177	3158	3338	3270	3234	3246	3213	3137	3193	3128	3021	3289	3239	3157	3224	3205	3118	3235	3137	3205	3087	3145	2923	2974	3107	2977	3052	3117	3152	3092	3034	3059	3106	3179	3151	3162	3094	3029	2982	3005	3067	3153	3122	3238	3074	3044
3101	3060	3176	3030	3225	3168	3377	3267	3260	3210	3210	3074	3131	3136	3134	3197	3327	3169	3105	3047	3074	3097	3089	3144	3132	3132	3061	2998	3011	3046	3099	3096	3139	3058	3017	2999	3146	3200	3164	3129	2958	3067	3045	3075	3112	3119	3119	3086	3109	2917
3146	3173	3020	3165	3016	3043	3177	3178	3285	3277	3239	3197	3285	3209	3174	3188	3314	3196	3197	3180	3198	3092	3170	3064	3200	3091	3052	3091	2981	3095	3040	3148	3115	3040	2961	3058	3208	3148	3103	2940	2994	3131	3083	3165	3059	3306	3117	3235	3027	3083
3166	3191	3163	3073	3099	3182	3045	3110	3245	3187	3258	3183	3073	3157	3201	3248	3111	3214	3138	3093	3083	3041	3105	3092	3051	3063	3049	3070	3060	3161	3195	3231	3122	2930	3020	3064	3018	3073	3146	3013	3047	3118	3146	3139	3148	3107	3233	3152	3228	3103
3146	3085	3091	3192	3136	3072	3074	3217	3058	3098	3285	3182	3237	3173	3181	3200	3142	3083	3088	3011	3065	3095	3114	3116	3135	3091	3239	3087	3185	3147	3147	3285	3049	3071	3132	3121	3167	3077	3076	3021	2967	3176	3091	3183	3104	3086	3074	3242	3141	3109
3226	3111	3148	3085	3060	3013	3145	3113	3044	3166	2948	3060	3041	3016	3139	3152	3009	3120	3015	3098	3060	2961	3020	3076	3031	3010	3150	3140	3110	3175	3234	3146	3109	3160	3111	3157	3166	3261	3007	3167	3031	3016	3096	3064	3126	3028	3172	3152	3017	3081
3142	3230	3327	3236	3198	3106	3129	3144	3108	2945	3022	3021	3085	3007	3026	2969	3147	3155	3092	3030	3072	2936	3013	3030	2961	2873	3175	3196	3106	3147	3099	3233	3155	3112	3037	3084	3152	3066	3042	3082	3022	2967	2948	2943	3079	3062	3165	3184	3070	3015
3257	3222	3199	3297	3195	3274	3187	3213	3084	3050	3125	2938	2996	3062	3011	3092	3002	3043	3022	3002	3023	3040	2989	3126	2952	3079	3049	3136	3117	2996	3110	3064	3090	3176	3177	3192	3204	3057	3145	3089	3065	2990	2992	3115	3103	3048	3102	3032	3068	2911
3237	3222	3296	3284	3177	3310	3162	3292	3180	3143	3100	3084	2996	3063	3075	3079	3006	3151	2977	3080	2987	3005	2990	3024	2888	3051	3109	3056	2962	2941	3056	3077	3084	3142	3142	3009	2981	3060	3034	3073	2978	2962	3019	3044	3054	2924	3042	3058	3155	3134
3092	3180	3274	3253	3306	3257	3327	3289	3148	3289	3145	3077	3030	3053	2994	3152	2989	3016	3096	3058	2987	2996	3053	3026	3013	2914	2903	2927	2902	2884	3047	3002	3087	3067	2988	2999	3023	3150	3077	2906	3058	2982	3003	3072	2937	3100	3049	3059	3101	3100
3097	3218	3098	3230	3237	3235	3254	3236	3188	3229	3182	3133	3020	3084	3113	3025	3100	3171	3192	3081	3092	3032	3029	2880	2932	2885	2988	2913	2888	3052	3003	3002	2980	2911	2884	3067	3020	3010	3031	2959	2927	2980	2987	3096	3027	3117	3150	3109	3188	3143
3126	3282	3168	3056	3052	3132	3166	3153	3196	3297	3097	3237	3269	3173	3093	3059	3046	3062	3107	3022	3131	3056	2994	2893	2954	3046	2887	2893	2960	2978	2940	2889	2951	2929	2980	2935	2992	2967	3059	2899	3025	2978	3066	3010	3012	3061	3054	3058	3205	3120
3215	3134	3143	3147	3109	3120	3155	3105	3138	3218	3229	3073	3065	3089	3050	3118	3054	2957	3028	3079	3044	3059	2990	2892	2930	2992	3116	2986	2977	3002	2943	2861	3052	3003	2975	2956	2983	2886	2957	3031	3023	3097	2942	3053	3000	2951	3088	3108	3034	3027
3161	3177	3286	3278	3071	3143	2993	3083	3101	3013	3095	3220	3134	3135	3090	3042	3196	2925	3082	2865	3040	3045	3033	2877	3057	3105	3123	3071	3079	3101	3035	2942	2994	2960	3026	3049	2905	2985	2780	2965	2882	2915	3044	2943	2969	2902	2887	3002	3086	3009
3119	3172	3260	3123	3262	3116	3112	3125	3107	2982	3135	3036	3184	3169	3090	3097	2986	2981	2880	2946	2984	2960	3015	3058	2952	2978	3073	3103	2978	2958	3002	2937	2949	3002	2866	2896	2836	2986	3005	2993	3031	2883	2989	2934	2977	2928	2935	2917	2857	2977
2968	3169	3170	3233	3062	3185	3160	3116	3096	3066	3072	3143	3085	3105	3246	3185	3073	3060	3024	3175	3032	2985	3067	2934	2934	3041	3004	2903	2985	3057	2963	2989	3025	2957	2937	2945	2928	2970	2940	2929	2940	2897	2907	2939	2903	2915	2884	2913	2886	2925
3145	3085	3087	3163	3084	3112	3155	3111	3036	3042	3031	2963	3227	3158	3092	3171	3002	3102	3056	3046	3080	3018	2939	2935	2986	2918	2981	3054	2937	2984	3032	2872	2991	2889	2879	3060	2915	2842	2931	2810	3004	2955	3047	2931	2969	2983	2894	3039	2925	2939
3029	3140	3048	3075	3165	3180	3123	3180	3157	3136	2986	3010	3029	3147	3077	3178	2996	3020	3115	3178	3030	3032	3009	2887	2976	3050	3011	2868	2981	2978	2935	2959	2848	2961	2933	2944	2988	3010	2804	2846	2964	2900	3059	2975	2958	2977	3051	2852	2996	2916
3134	3002	3064	3139	3195	3026	3085	3260	3148	3109	3120	3069	3019	2999	3072	3001	3002	3017	3050	3009	2960	2950	2987	3042	3090	3061	2999	3039	3058	3005	3053	2962	3036	2892	2900	2996	2931	3032	3066	2894	2960	2918	3012	3028	3027	3056	3037	2924	3060	3032
3140	3118	3105	3104	3025	3123	3177	3173	3142	3091	3108	3210	3069	3146	2962	3050	3161	3039	3147	3109	3034	3088	3022	2967	3085	2974	3023	2985	2908	2965	2982	2967	3023	2868	2948	3059	2867	3085	2904	2932	2870	3030	3016	2973	3032	3022	3041	2987	2988	3151
3004	3081	3086	3082	3038	3123	2990	3042	3095	3222	3119	3208	3302	3126	3292	3232	3123	2984	3143	3156	3018	3062	3012	3047	2968	2987	2931	3069	3008	2992	3020	2978	2994	3046	3016	2968	2947	2935	3054	2960	3013	2971	3004	2998	3032	3042	2996	2977	3008	2984
3001	3005	2960	3057	3110	3106	3082	3161	3126	3150	3043	3242	3157	3301	3188	3070	3169	3196	3336	3120	3029	2941	2969	2887	2936	2953	2903	3060	3026	3002	2967	2919	3014	2955	3107	2954	2807	2929	3037	3071	2981	2864	2881	2852	2932	2867	2882	2984	2951	2862
3145	2987	2928	2902	3070	3000	3033	3034	3093	3145	3138	3077	3084	3170	3148	3271	3160	3202	3196	3077	3041	3072	2925	3045	2956	2935	3027	2928	2981	3033	3043	2795	2819	2872	2836	2898	2884	2887	2838	2863	2884	2809	2930	2773	2812	2655	2887	2833	2955	2935
3021	2991	3110	3026	2938	3050	3117	3128	3106	3166	3080	3167	3105	3185	3144	3187	3213	3224	3213	3110	3143	3109	3091	3181	3023	2969	2939	3024	2994	2924	3029	2847	2894	2795	3026	2942	2894	2778	2813	2819	2806	2812	2773	2798	2832	2824	2866	2850	2914	2856
2986	2976	3078	2965	2959	2969	3066	3146	3047	3180	3168	3031	3070	3059	3194	3205	3201	3119	3195	3267	3139	3031	3106	3148	3006	3029	3014	3008	3087	3002	2892	2975	2920	2910	2804	2868	2903	2913	2854	2816	2810	3002	2826	2861	2932	2888	2865	2893	2839	2890
2997	3029	3103	3035	2978	2914	2894	3030	3022	3138	3159	3117	3119	3089	3112	3212	3142	3106	3150	3191	3122	3103	3046	3106	3159	3133	3082	3115	3053	2975	3044	3024	3059	3020	2897	3011	2890	2945	2840	2911	2866	2875	3034	3015	2987	3096	2984	2959	2839	2904
2849	2999	3033	3040	3037	2973	3128	2940	2982	3118	3119	3129	3264	3136	3052	3181	3143	3180	3197	3152	3040	3043	3060	2925	3263	3033	3135	3056	3129	3125	3081	3122	3151	2998	2972	2936	2977	3051	2984	2880	2861	2993	3024	2946	3029	3090	3079	3031	3006	2978
3025	2963	2918	2904	2934	3006	3074	2946	3039	3096	3045	3123	3233	3182	3157	3321	3242	3070	3248	3108	3169	3031	3106	3155	3068	3101	3034	3186	3158	3140	3093	3038	3106	3016	3098	3025	2934	2910	2980	2936	2891	2990	3015	3004	3063	3026	2991	3031	3050	3066
3046	2933	2895	2846	2901	2938	3033	2959	3095	3127	3081	3242	3211	3186	3156	3238	3180	3178	3215	3138	3204	3056	3153	3109	3036	3125	3122	3029	3098	3024	3061	3085	2998	3028	2946	3018	3048	2883	2942	2878	3018	3037	3038	3003	2999	3058	2966	2973	2961	3030
2938	2964	2834	2873	2940	2973	3000	3025	3141	3084	3214	3238	3218	3137	3130	3262	3273	3191	3288	3204	3371	3218	3085	3024	3041	3102	3130	3117	3070	2944	2952	2939	3047	3013	3027	2954	3052	2960	2843	2985	2949	3048	3003	2919	2893	3005	3103	3026	3054	3098
3051	2885	2883	2850	2995	2939	2908	2872	3022	3079	3173	3224	3219	3197	3192	3153	3098	3150	3212	3283	3266	3093	3202	3221	3026	3135	3163	3233	3016	3131	3050	3033	3025	3115	3027	3064	2870	2934	3042	2981	2940	2962	2912	3048	3039	2948	3118	2933	3052	3017
2935	2889	2896	2999	2997	2836	2930	2871	2968	3006	3067	3221	3250	3223	3241	3198	3154	3198	3272	3330	3245	3181	3202	3055	3122	3212	3172	3195	3125	3077	3139	3133	3148	3072	3040	3200	3028	3075	3017	2999	2980	2976	2977	3087	3059	3100	3038	3050	3123	3081
2998	2902	2860	2916	2978	2861	2923	2995	2999	2913	3107	3004	3143	3134	3213	3179	3225	3185	3315	3133	3254	3315	3160	3136	3123	3173	3140	3075	3131	3116	3038	3106	3035	2927	3064	2999	3096	3098	3006	3082	3040	3083	3067	2983	3023	3063	2972	2974	2990	2942
3006	3007	2859	2912	2955	2937	2890	2873	3040	2936	3030	3086	3050	3300	3086	3163	3204	3120	3251	3337	3261	3204	3310	3252	3212	3098	3236	3192	3201	3032	3149	3023	3054	3074	3076	3040	3048	3136	2969	3161	2981	3074	3128	3052	3043	2937	3044	3042	2994	3219
2947	2996	2908	3021	2946	2938	2976	2847	3052	3083	2981	2933	3059	3129	3036	3198	3101	3092	3231	3208	3233	3231	3150	3254	3321	3203	3106	3247	3267	3082	3229	3145	2958	3085	3069	3074	3143	3098	3068	3110	3081	2978	3086	3095	3102	3135	3087	3076	3030	3145
2981	2907	2916	2816	2847	2939	2857	2846	2999	2938	3069	3072	3077	2969	3103	3069	3180	3062	3043	3199	3271	3175	3322	3266	3132	3191	3280	3273	3115	3197	3156	3096	3212	3121	3185	3170	3234	3214	3143	3060	3169	3238	3179	3196	3162	3155	3052	3116	3100	3225
2969	2920	2953	3018	2981	3065	3061	2996	2876	2930	2981	3064	3017	3104	2952	3095	3131	3068	3063	3199	3082	3187	3197	3175	3136	3073	3288	3218	3079	3155	3145	3205	3107	3200	3149	3174	3137	3031	3076	3263	3146	3169	3148	3266	3116	3106	2995	3157	3021	3044
2945	2956	3034	2966	3114	2974	3011	2975	3026	2953	2932	3047	3041	2898	3114	3071	3035	3197	3168	3128	3151	3151	3152	3094	3146	3142	3007	3056	3050	3126	3062	2981	3085	3177	3096	3164	3079	3105	3103	3157	3149	3003	3110	3151	3157	3094	3096	3185	2931	3127
2971	2978	2878	2922	2933	2906	2970	3027	2963	3100	2961	3013	2914	3069	2896	3018	3062	3092	3157	3111	3116	3188	3177	3119	3092	3182	3191	3211	3153	3161	3084	3035	2976	3117	3135	3091	3085	3021	2925	2981	3082	3124	2943	3089	3076	3003	2936	3021	3095	3098
3184	3076	3054	2994	2958	2951	2968	2926	2988	2931	2990	3018	3028	3007	3004	3119	3018	3023	3071	3072	3172	3156	3151	3148	3066	3143	3122	3108	3076	3094	3216	3029	3186	3037	2957	3100	3040	3071	3103	3144	2919	3087	3002	3073	3092	3013	2963	3104	2967	3015
3095	3133	3008	2968	3063	2896	2916	2890	2976	2852	2863	2877	3010	2939	2933	3084	3060	3171	3094	3116	3154	3026	3012	3104	3196	3090	3096	3084	3135	3172	3028	3159	3111	3147	3004	3039	3077	3012	3012	2987	2973	2956	2878	3144	3045	2992	2955	2984	2971	2918
3023	3127	3130	3114	3060	2987	2932	3010	3018	3013	2893	2966	2946	2983	3002	3092	2990	3058	3067	3084	3071	3069	3038	3059	3110	3055	3090	3062	3039	3105	3083	3052	3048	3131	3029	3025	2996	2958	2979	2928	2955	2974	2976	2928	3087	3013	2922	2918	2929	2984
3116	3129	3073	3119	3001	3030	3001	3017	2996	2898	3002	2939	2930	2877	3032	2967	3040	2983	2997	2947	2943	2917	3035	3129	3131	3080	2935	2906	2954	2960	3083	3012	3036	3090	2980	3087	2992	2981	2899	2895	3078	2916	3038	2974	3114	3000	2927	2972	2978	3023
3140	3067	3110	3074	3053	2970	2996	3160	2943	3007	3032	2958	3006	2965	2985	3001	2852	2832	2998	2987	2904	2941	3020	3125	2922	3017	2900	3018	2952	2938	3017	2995	2967	3042	3099	2992	3041	2943	2985	3039	2965	3046	2904	3126	2987	3033	2964	2882	3032	3012
2959	3099	3059	3136	3061	3073	3051	3108	3037	3069	3000	3010	3094	2993	2996	2953	2986	2977	3018	2967	2958	3001	3021	2850	2893	2972	3007	2843	2935	2985	2952	3024	3002	2890	2981	2935	2952	2903	2863	2985	2976	2921	3054	3054	3097	3001	2919	2964	2861	3082
3077	3147	3041	3024	3027	3081	3073	2998	3146	3125	2946	3123	3059	3151	2988	3001	3001	2966	3021	2932	2963	2914	2984	2948	2929	2975	2935	2932	2901	2847	2945	2967	3010	3072	2968	2895	2951	2950	2867	2863	2973	2943	3008	2953	2862	2865	2776	2876	2900	2914
3130	3039	3044	3096	3019	3173	3099	3033	3072	3151	2969	3161	3170	3027	3064	3008	3028	2987	3067	2958	2925	3038	2859	2891	2824	2861	2850	2955	2928	2892	2825	2888	2914	2885	2819	2905	2915	2930	2871	2910	2867	2899	2885	2985	2913	2858	2921	2929	2838	2872
3010	3025	3051	3130	3069	3117	3167	3060	3104	3083	3068	3107	3013	3141	3165	3000	3033	3002	2892	2948	2987	2889	3024	2855	2908	2942	2921	2876	2941	2896	2949	2810	2787	2836	2977	2904	2910	2916	2909	2944	2839	2954	2871	2799	2882	2869	2894	2877	2825	2933
3051	2912	3100	3099	3129	2982	3059	3057	3040	3083	3125	3075	3071	3144	3181	3038	3086	2868	2918	3037	2990	2886	2995	2924	3047	2984	2925	2940	2952	2892	2840	2821	2799	2912	2936	2776	2895	2840	2852	2892	2892	2887	2855	2955	2873	2895	2843	2922	2754	2830
2970	2901	3009	2981	3003	3102	3137	3073	3079	2939	3149	3077	3090	3077	3127	3126	3012	2959	3046	2952	3101	3001	2966	2950	2950	2928	3003	2980	2903	2895	2859	2887	2790	2904	2936	2878	2906	2991	2970	2897	2907	2804	2859	2940	2814	2926	2758	2906	2817	2879
2943	2984	2995	2964	2926	2983	3102	3103	3091	3003	3142	3155	3229	3136	3147	3114	3183	3007	2947	3079	3064	3097	3021	2958	2976	2863	3021	3053	2959	2981	2939	2911	2916	2965	2910	2917	2911	2936	2814	2863	2797	2868	2848	2848	2950	2831	2827	2864	2877	2840
2957	2878	2970	2917	2966	2915	3015	3064	3077	3007	3161	3126	3074	3115	3218	3150	3052	3130	3083	3035	2988	3092	3107	2982	3050	3033	3059	2957	2991	2890	2804	2946	2961	2933	2927	2957	2884	3010	2861	2887	2869	2950	2815	2921	2935	2811	3020	2999	2964	2942
2924	2903	2733	2926	2899	2976	3030	2990	3000	2969	2973	3064	3118	3158	3194	3269	3082	3052	3077	3120	3137	3148	3000	3036	3066	2934	2970	2985	2849	2914	2976	3003	2914	2945	2850	2909	2945	2894	2947	2884	2877	2831	2969	2996	2900	2826	2977	2851	2974	2997
2880	2870	2826	2937	2854	2941	2962	3012	2896	2932	2960	3001	3105	3070	3188	3159	3219	3118	3118	3046	3108	3045	3008	2964	3095	3079	2932	2891	2845	2925	2997	2937	2887	2913	2982	2979	2961	2953	3000	2915	2851	2810	3013	2888	2988	2821	2835	2973	2944	2992
3012	2908	2793	2814	2874	2992	2997	3023	2891	2959	2992	3078	3091	3083	3076	3035	3048	2946	3022	3148	3147	3051	3184	3112	3199	3012	3090	2971	3054	3003	2951	2920	2953	2944	2901	2971	2985	2969	2962	2957	2905	2955	3054	3108	2895	3055	2961	2983	3038	3017
2964	2943	2917	3012	2931	2884	2887	3004	2974	2825	3019	3057	3027	3009	3007	3074	3010	2925	3038	2977	3065	3065	3028	3082	3043	3038	2986	3074	3046	2974	3040	2886	2966	2944	3027	3000	2928	2918	2937	2910	2957	3005	2946	3007	3017	3015	3091	3048	2997	2966
2958	2952	2930	2967	2933	2954	2959	2898	2951	2888	2895	2826	2876	2970	2947	2958	3047	3027	2891	3007	3033	3072	3025	2938	3057	2977	3070	2962	2964	3093	2983	2960	3057	3082	3027	2951	2937	3005	2940	2866	2954	3036	3085	2969	3132	3058	3083	3112	3125	3073
3111	3129	2990	2974	2897	3024	3049	2968	2966	2871	2864	2812	2995	2934	2945	2969	3033	3023	2965	2978	2945	3107	3001	3078	3018	3036	2978	2898	2982	3131	2899	2947	3114	3054	3026	3072	3019	2930	2988	3041	3075	3081	3058	3058	3068	3052	3071	3090	3212	3052
3167	3069	2931	3043	3034	3147	3167	2951	2854	2935	2700	2763	2842	2953	2977	2905	2956	2863	2975	2858	2933	2894	2935	2963	2972	3023	2901	2926	2921	3079	2998	2964	2976	2995	2975	3060	2944	2965	3046	2957	2989	3018	3069	3152	3158	3102	2978	3028	3088	3103
3156	3070	2978	3072	2903	3001	2880	2840	2829	2906	2807	2930	2817	2869	2894	2976	2910	2919	2935	2904	2973	2894	2950	3061	3003	3104	2854	2860	2972	2893	3082	3065	2992	3017	2970	2926	3036	2959	2894	2887	3014	3110	3060	3021	2959	3093	3053	3066	2976	3056
3090	3071	3066	3116	3026	3166	2963	2892	2867	2829	2762	2848	2841	2898	3008	2973	2857	2920	3009	2901	2850	2937	3115	2973	2943	2838	2967	2945	2923	3040	2922	2994	2930	2874	2939	2971	2952	3023	2920	3004	2997	2988	2987	2885	2957	3005	2972	3071	3047	2928
3163	3172	3051	3037	3025	2986	2890	2974	2928	2835	2842	2821	2977	2883	2958	3039	2922	2868	2991	2957	2883	2930	2936	2937	3011	3053	2888	2976	2920	2877	2879	2901	2917	2913	2860	2929	2900	2949	2907	2910	2887	2915	2946	2935	3000	2909	3017	2996	2952	2894
3097	3103	3004	3105	3033	3107	3016	2996	2938	2943	2924	2924	2943	3004	2874	2904	2923	3011	3001	2973	2892	2942	2975	2870	2884	2944	2971	2896	2905	2867	2861	2798	2817	2931	2784	2977	2921	2773	2790	2785	2915	2819	2882	2945	3002	2985	3039	2935	2894	2949
3023	3091	3084	3042	3094	3087	2996	3029	2914	2889	2949	2972	2833	3088	3113	2970	2930	2912	2955	2915	2854	2800	2987	2830	2895	2910	2893	2874	2883	2807	2837	2780	2896	2762	2942	2886	2894	2901	2766	2949	2910	2918	2877	2882	2931	2956	2904	2898	2911	3032
3081	3035	3079	3075	2993	3186	3159	3036	3061	3011	2931	3174	3007	3065	3076	3023	2924	2872	2988	2923	2791	2835	2893	2888	2869	2981	2832	2932	2805	2726	2672	2799	2836	2751	2790	2869	2854	2822	2894	2779	2738	2855	2874	2978	2807	2911	2944	2974	2836	2968
2837	3064	2980	3005	3018	3084	3101	3140	3061	3119	3014	3059	3038	3173	3113	3140	3083	3046	2948	2946	2848	2897	2861	2763	2775	2838	2829	2867	2803	2843	2838	2857	2774	2770	2738	2764	2801	2810	2897	2859	2881	2826	2914	2972	2892	2841	2923	3007	2937	2923
2994	2972	2922	3031	3063	3073	3137	3023	3179	3033	3049	3048	3016	3187	3133	3110	2970	2939	2933	2995	2913	2867	2811	2871	2832	2781	2808	2919	2647	2793	2795	2997	2744	2801	2923	2852	2842	2860	2851	2905	2899	2899	2971	2894	2885	3061	2922	2966	2986	2939
2932	2911	3029	3066	3070	3106	3078	3113	3046	3077	3100	3043	3040	3249	3153	3110	3008	3048	2960	2948	2899	2972	2915	2979	2900	2932	2850	2843	2850	2878	2854	2833	2792	2845	2937	2839	2991	2996	2889	2939	2992	2825	2896	3000	2928	3011	2982	3042	2955	2918
3045	3084	3060	3000	3074	2982	3034	3045	3028	3115	3090	2911	2990	3035	3089	2988	3088	2953	2894	2871	3003	2965	3021	3001	2977	3032	2887	2919	2962	2851	2789	2952	3054	2991	2906	2973	2962	2892	2900	2958	2970	2940	2934	3004	3024	3084	2954	3155	3080	3076
3175	3170	3054	2963	3084	3078	3047	3038	2961	3085	2947	2828	3011	3043	2960	2995	3017	2988	2895	2936	2987	2967	2913	2953	2968	2990	2874	2927	2991	2966	3026	2956	3097	2970	2963	2922	3058	3028	2972	2905	3068	3011	3027	3067	3095	3027	3128	3081	3211	3019
3091	3064	3084	3156	3079	2963	3009	2983	3053	2961	2953	2922	2892	2951	2954	2954	3059	2898	2968	2941	2979	3073	2970	3012	3096	2925	3009	2985	2946	3072	3037	2984	3026	2962	3046	3083	3003	3093	3123	3070	2917	3017	2975	3050	3035	3119	3096	3135	3060	3095
3176	3154	3048	3168	2976	2979	2917	2900	2894	2907	3004	2897	2925	2903	3023	2948	3067	3046	2979	3027	2990	3044	3104	3048	3053	2990	2991	2935	2954	3116	3018	3072	3116	3042	3053	3119	3202	3090	3118	3088	3043	3043	3051	3057	3161	3094	3136	3067	3009	3056
3171	3096	3043	3072	2887	2973	2972	2917	2917	2925	2872	2876	3022	2833	2941	3090	2998	3112	3137	2992	2938	3073	3097	2987	3140	3032	2976	3059	2971	3092	3017	3011	3145	3112	3063	3043	3013	3002	3113	3064	3035	3060	3117	3067	3108	3060	3149	3156	3078	3133
3066	3124	2896	3027	2960	2879	2984	2846	2969	2919	2912	2930	2894	2955	3018	2999	2970	3135	3145	3030	2898	2993	3044	3070	2891	3090	2995	3160	3102	3093	2992	2946	3042	3111	2952	3021	3017	3168	2984	2995	3012	2921	3009	3028	2981	3163	2956	3019	3122	3113
3079	3205	3054	2944	3042	2989	2934	2973	2884	2966	2922	2952	2986	2967	3048	2985	2920	3104	3208	3019	3083	2970	2909	3027	3049	3001	3052	2988	2970	3108	2957	2978	3052	2965	2935	2996	3031	2916	3111	2978	2939	2972	3026	3034	2977	2984	2928	3017	3047	2878
3225	3067	3066	3010	2997	2968	3102	3034	3037	3046	2958	2886	3024	2944	2977	3000	2988	3066	2966	3034	3030	2981	3035	2970	2973	2966	2972	3007	3034	3044	2917	2999	2977	3053	3036	3051	2995	3050	3025	2953	2983	2969	3041	2942	2955	2973	2997	2916	2944	2853
3187	3129	2958	3040	3009	3018	3066	3076	3009	2964	2986	2950	3071	3033	3037	3006	3012	3010	2919	2971	2975	2857	2977	2859	3024	2955	2977	2888	2954	2860	2912	2906	2993	2939	2881	2883	2898	2818	2861	2974	2760	2930	2996	2928	2814	2928	2833	2802	2765	2846
3120	3005	3043	2989	2967	3159	3183	3087	3120	3106	3086	3177	3004	3112	3004	2999	3059	3063	2947	3051	2999	2908	2929	2849	2909	2834	2925	2898	2834	2853	2947	2886	2853	2860	2949	2779	2897	2799	2765	2868	2842	2834	2782	2867	2962	2936	2859	2866	2855	2870
3007	3062	3001	3058	2983	3075	3149	3057	3171	3159	3121	3139	3176	3176	3035	2995	3065	3075	2943	2987	2934	2900	2986	2883	2847	2925	2774	2851	2881	2799	2911	2782	2885	2817	2864	2744	2824	2802	2898	2870	2857	2882	2908	2835	2883	2876	2761	2916	2920	2848
3047	2971	2937	3022	3046	2979	3157	3130	3100	3157	3175	3090	3118	3231	3127	3116	3039	2990	3070	2929	2930	2805	2847	2899	2849	2764	2861	2819	2863	2858	2758	2853	2785	2828	2868	2796	2759	2874	2872	2891	2942	2939	2863	2859	2879	2855	2758	2850	2847	2841
2869	3031	2934	3009	3004	3030	2968	3030	3180	3131	3181	3070	3060	3126	3174	2985	3105	3043	2951	2991	2867	2854	2913	2924	2854	2927	3003	2794	2982	2853	2841	2959	2873	2995	2824	2888	2865	2884	2903	2896	2948	2855	2824	2928	2958	2939	2877	2891	2934	2867
2898	2941	2949	2930	2897	2969	2940	3050	3101	3122	3031	3092	3038	3165	3053	3075	3107	2999	2886	2927	2887	2946	2911	2944	2870	2927	2925	2882	2840	2924	2916	2927	2882	2829	2903	2873	2924	2876	2939	2915	2988	2870	2939	2965	2946	2829	2965	2950	3088	3003
2980	3035	2856	2885	2961	2863	3001	3011	2986	2992	2989	3035	3000	3028	3061	2967	3035	2959	2970	2852	3053	2870	2899	2928	2870	2814	3071	2913	2939	2898	2972	2885	2978	2866	2947	2962	2900	2998	2945	2991	2961	2958	2933	2975	3028	3021	2927	3114	3016	3066
3061	3074	3087	2952	3037	2967	3003	3025	2949	3012	2911	3007	2860	2917	3005	2989	2924	2985	2984	2827	2908	2934	3058	3060	2991	2978	2985	2922	2885	3042	3001	3025	2857	2965	2969	2926	3033	3001	2976	3022	3035	3007	2963	3089	2961	3114	2950	3115	3163	3077
3020	3115	3060	3069	3011	2949	2842	2982	2854	2894	2942	2952	2815	2854	2834	2890	2874	2863	2918	2855	2820	2823	2890	2914	2956	2996	2915	3023	3016	3196	3039	2999	2972	3006	2969	2944	2981	2955	2988	3022	3051	2998	3050	3088	2909	2989	3007	3167	3109	3123
3165	3130	3008	3118	2938	2889	2829	2819	2833	2815	2812	2812	2821	2715	2824	2831	2949	2777	2760	2865	2920	2828	2844	2967	2921	3047	2970	3012	3073	3036	3039	2955	2930	2966	3045	3051	2910	2950	3025	3016	2996	2912	2955	2998	2992	3037	3026	3090	3061	3009
3266	3151	3056	3049	3057	2986	2964	2883	2862	2801	2859	2875	2870	2877	2864	2763	2757	2756	2886	2905	2805	3025	2938	2920	2882	2945	2970	3016	2976	3079	2992	3026	3097	2942	2941	2891	2905	2851	2967	3019	2925	2975	2916	2997	2912	2930	3058	3106	3044	2984
3083	3255	3004	3216	2929	2970	2876	2924	2819	2837	2830	2884	2852	2853	2832	2802	2823	2899	2850	2823	2786	2772	3006	2927	2899	2833	2917	2888	2915	3015	3028	3007	2887	2837	2970	2888	3011	3001	2934	2892	2818	2999	2900	2950	2928	2930	3023	2945	3011	2980
3197	3196	3139	3121	2988	2970	2846	2901	2939	2958	2903	2863	2779	2820	2799	2818	2825	2870	2983	2871	2904	2812	2893	2840	2818	2798	2787	2851	2929	2874	2908	2893	2898	2836	2758	2846	2821	2831	2898	2818	2859	2837	2820	2849	2883	2832	2972	3029	2988	2906
3050	3023	3005	3075	2954	2829	2941	2953	2911	2929	2935	2980	2861	2859	2936	2804	2973	2860	2882	2894	2959	2827	2841	2824	2967	2774	2800	2741	2760	2813	2861	2874	2761	2735	2818	2760	2958	2866	2851	2892	2824	2814	2846	2833	2909	2895	2856	2821	2867	2849
3063	3042	3039	3083	2887	2976	3006	3000	2933	3001	2949	3146	2991	3010	2961	2940	2903	2901	3043	2980	2945	2898	2900	2891	2911	2785	2842	2758	2773	2813	2794	2754	2723	2840	2844	2673	2813	2938	2768	2813	2847	2855	2812	2840	2828	2814	2909	2879	2883	2866
2983	2955	2868	2975	2928	2980	2913	3061	2920	2965	2932	3070	3038	3016	3064	3051	2984	2917	2972	2969	3002	2913	2858	2769	2877	2923	2817	2741	2861	2852	2790	2809	2730	2722	2695	2767	2778	2810	2787	2751	2862	2835	2803	2885	2875	2837	2798	2866	2820	2818
3113	2925	2958	2895	2885	2992	2902	2903	2978	3027	3063	3009	2980	2964	3099	3019	2967	2875	2926	3059	2993	2904	2854	2965	2875	2764	2879	2754	2772	2771	2850	2802	2811	2723	2690	2849	2875	2729	2844	2820	2873	2981	2942	2890	2862	2833	2877	2855	2830	2905
3044	2853	2980	2902	2886	2959	2950	2902	2929	2997	3026	2971	3021	2922	3008	2963	2897	3051	2893	2854	2857	2965	2851	2897	2773	2798	2833	2835	2867	2905	2780	2839	2939	2854	2896	2773	2776	2824	2894	2796	2906	2959	2928	2857	2954	3011	2950	2902	3032	2931
2990	2880	3004	2965	2940	2961	2966	2908	2949	2899	2932	2933	3029	3087	2966	2997	3000	2981	2822	2876	2882	2893	2888	2903	2962	3012	2776	2844	2842	2951	2701	2888	2818	2837	2849	2937	2823	2849	2819	2887	2932	3013	2943	3013	2940	2873	3005	2946	2946	2951
2965	2906	2896	2823	2941	2914	2975	3097	2921	2878	3087	3034	3028	2958	3031	2937	3037	2933	2947	2988	2922	2838	2762	2840	2956	2828	2834	2778	2936	2837	2929	2905	2856	2908	2957	2906	2916	2857	2892	2900	3090	2973	3047	2985	3018	3094	2999	2978	3020	2947
3002	3052	3052	2899	2862	2868	2960	2968	3003	2969	3100	2964	2958	3072	2937	2891	2966	2851	2872	2855	2834	2822	2763	2816	2929	2884	2920	2864	2912	2818	2862	2963	2880	3014	2982	2883	2937	2896	2978	2965	2933	2953	3026	2995	2959	2990	2972	3051	2975	3052
3078	3134	2948	2974	2951	2907	2807	2865	2955	2938	2831	2970	2932	3114	2973	3019	2932	2873	2798	2823	2920	2845	2844	2834	2884	2819	2875	2781	2783	2846	2930	2807	2832	2892	2870	2876	2966	2912	2922	3025	3002	3010	2984	3037	2911	2931	2877	3015	3072	2958
3061	3053	3022	3058	3008	3049	2864	2892	2974	3017	2878	2965	2882	2896	2913	2789	2941	3018	2860	2743	2800	2918	2829	2835	2740	2747	2821	2890	2844	2937	2834	2786	3004	2882	2941	2891	2915	2980	2974	3051	3027	2983	3043	2913	2940	2952	2817	2921	2900	2841
2971	2960	2891	2974	3028	2913	2940	2859	2902	2882	2956	3012	2982	2908	2837	2955	2876	2928	2777	2778	2634	2892	2776	2875	2905	2753	2784	2872	2830	2756	2883	2820	2919	2799	2850	2967	2924	2852	2942	2886	2919	2922	2963	2903	3002	3032	2961	2909	2906	2858
2929	2948	2987	2903	2918	2960	2971	3000	2873	2919	2885	2847	2895	2857	2904	2881	2959	3057	2913	2790	2835	2879	2736	2862	2934	2923	2897	2907	2838	2882	2891	2809	2837	2910	2951	2876	2827	2970	2934	2861	2946	2796	2920	3004	2906	2958	2846	2857	3051	2917
3043	2970	2851	2903	2768	2811	2921	2824	2931	2860	2880	2834	2882	2791	2970	2937	2805	2861	2823	2759	2828	2801	2823	2910	2764	2818	2896	2980	2908	2892	2912	2838	2754	2933	2832	2826	2896	2873	2837	2956	2924	3028	2877	2935	3025	2916	2907	2956	2952	2970
2964	3054	2910	2749	2830	2854	2856	2817	2863	3054	2851	2760	2809	2786	2921	2866	2897	2762	2888	2873	2819	2800	2857	2849	2841	2908	2875	2973	2938	2865	2964	2914	2868	2889	2962	2903	2896	2883	2951	2877	2811	2926	2941	2939	2952	3012	2911	2959	2965	3077
2908	2970	2886	2862	2759	2800	2745	2789	2868	2920	2971	2892	2866	2757	2741	2781	2748	2794	2842	2811	2701	2783	2805	2804	2861	2808	2830	2917	2986	3102	2935	2939	2975	2943	2880	2871	2860	2815	3008	2857	2961	2953	2888	2985	2932	3044	2911	2978	2962	2988
2927	3014	2943	3003	2873	2715	2840	2780	2841	2901	2883	2837	2812	2814	2785	2855	2927	2878	2807	2828	2851	2855	2879	2927	2832	2952	2858	2940	2999	3025	3001	2912	2951	2815	2866	2933	2807	2913	2982	2870	2849	3014	3013	2986	2990	3008	3056	3084	3034	2910
2930	2994	2903	2920	2909	2845	2801	2648	2795	2845	2925	2902	2822	2637	2730	2738	2735	2742	2650	2741	2716	2703	2818	2923	2851	2833	2792	2895	2915	2964	3011	2942	2977	2849	2918	2930	2968	2849	2872	2925	2888	2972	2915	2985	2897	2898	2920	2929	2978	3038
2903	3015	2927	2963	2899	2925	2839	2924	2769	2751	2771	2799	2847	2801	2796	3001	2848	2987	2930	2889	2798	2888	2901	2833	2888	2887	2813	3069	2950	3045	3026	2840	2903	3005	3020	2918	2950	2943	2952	2986	2924	2880	3011	2954	2920	3000	2962	3046	3011	3153
2904	2891	2939	2974	2930	2879	2858	2829	2800	2850	2787	2912	2898	2817	2700	2787	2717	2712	2799	2630	2710	2757	2699	2920	2814	2900	2916	2820	2906	2960	2901	2973	2924	2939	2878	2942	2914	2911	2942	2855	2896	2971	2903	2916	2843	2947	2893	3021	2979	2958
2988	3007	2917	2942	3046	2882	2961	2893	2934	2792	2771	2757	2863	2930	2972	2870	2934	3014	2914	2943	2970	2886	2955	2931	2917	2837	2778	2829	2836	2996	2975	2869	2886	2944	2874	3002	2998	2948	2884	2791	2915	2786	2927	2858	2852	2874	2876	2958	2894	2924
2939	3037	2915	2962	2982	3020	3003	2843	2865	2850	2870	3075	3025	2837	2865	2769	2755	2703	2748	2703	2709	2772	2774	2742	2827	2951	2897	2938	2993	2796	2860	2936	2836	2803	2930	2939	2889	2890	2866	2969	2809	2946	2923	2916	2872	2799	2899	2848	2850	3038
2877	2979	2841	2907	3102	2957	2834	2963	2989	2909	2732	2791	2726	2901	2920	2895	2948	2992	3115	2987	3011	2975	2982	2938	3058	2883	2802	2855	2948	3036	2957	2884	2941	2878	2891	2875	3002	2918	2841	2973	2934	2938	2983	2835	2935	2920	2801	2805	2792	2920
3062	2979	2907	2889	2818	2801	2953	2919	2804	2770	2752	2896	2869	3043	2917	2906	2749	2801	2727	2884	2888	2862	2815	3027	3012	2970	3060	2996	3071	2916	2944	2967	2967	2978	3007	2840	2894	2819	2980	2822	2862	2977	2844	2929	2876	2928	2781	2850	2799	2829
2917	2853	2848	2928	2787	2944	2848	2889	2829	2941	2754	2793	2762	2909	2873	2929	3007	2896	2968	2985	3017	2972	2990	3036	2986	2838	3020	3009	3001	3025	2974	2925	3031	2872	2899	2855	2901	2923	2843	2952	2988	2846	2913	2888	2904	2862	2849	2833	2904	2777
2991	2863	2850	2912	2876	2679	2799	2763	2832	2917	2736	2729	2776	2931	2911	2911	2928	2823	2920	2859	3024	3053	3025	3046	3100	3019	2986	2908	2888	2998	2991	3093	3028	2964	3070	3018	2901	2940	2984	2873	2897	2906	2795	3014	2898	2936	2860	2842	2803	2818
2948	2875	2939	2869	2822	2749	2976	2803	2663	2743	2853	2929	2836	2800	2813	2871	2722	2734	2859	2926	2880	2842	2924	2902	3010	2921	2964	3038	2974	3001	2958	2998	3086	3057	2981	2948	2983	2778	2906	2923	2776	2774	2948	2813	2867	2798	2870	2840	2933	2806
2884	2995	2931	2850	2828	2908	2710	2661	2825	2886	2831	2879	2707	2746	2815	2850	2762	2864	2803	2889	2848	2943	2886	2907	2814	2858	2820	2933	2955	3093	3038	3040	2975	3048	2953	2901	2914	2994	2757	2904	2995	2805	2869	2885	2846	2836	2895	2905	2863	2854
3060	2890	2949	2941	2898	2817	2871	2848	2836	2720	2712	2844	2776	2868	2877	2862	2950	2920	2890	2936	2978	3030	2851	2948	2853	2853	2838	2917	2891	2889	2880	2973	3066	2927	2899	2893	2956	2825	2992	2744	2736	2870	2797	2862	2819	2775	2820	2876	2773	2888
2964	2978	2879	2761	2759	2988	2871	2674	2704	2764	2914	2973	2940	2912	2882	2744	2890	2779	2847	2766	2838	2888	2892	2956	2934	2862	2836	2890	2946	2829	2873	2806	2868	2902	2862	2859	2949	2892	2906	2867	2755	2903	2809	2661	2782	2850	2749	2760	2849	2717
3035	2901	2840	2908	2921	2840	2685	2704	2959	2885	2915	2771	2648	2778	2790	2722	2860	2771	2915	2774	2859	2800	2634	2814	2717	2820	2864	2911	2917	2852	2861	2965	2666	2793	2894	2997	2891	2801	2805	2746	2819	2662	2825	2633	2680	2892	2830	2719	2785	2739
2910	2844	2972	2963	2783	2669	2825	2865	2796	2774	2787	2758	2686	2736	2958	3038	3152	3213	3167	3170	3148	3206	3040	2879	2813	2710	2669	2776	2829	2849	2840	2796	2868	2868	2863	2841	2891	2912	2903	2874	2836	2769	2850	2750	2740	2720	2772	2766	2717	2758
2882	2941	2881	2744	2782	2933	2964	2744	2621	2653	2812	2846	2915	2950	3021	3077	3036	2907	2900	2934	3010	2969	2966	3036	3067	3065	2945	2952	2829	2767	2692	2822	2724	2889	2913	2660	2769	2873	2974	2833	2768	2876	2870	2820	2874	2874	2804	2737	2727	2872
2928	2953	2770	2880	2835	2737	2591	2665	2755	2805	2876	2856	2702	2676	2720	2710	2761	2795	2656	2654	2736	2704	2591	2596	2692	2948	2960	3024	3056	2862	2884	2801	2707	2852	2867	2856	2834	2675	2965	2978	2717	2795	2961	2863	2740	2800	2757	2762	2774	2773
3003	2877	2921	3025	2896	2512	2722	2806	2815	2811	2750	2785	2835	2854	2751	2912	2927	2992	3200	2995	3146	3036	2748	2702	2648	2597	2730	2812	2955	3044	2959	2939	2913	2793	2732	2841	3030	2873	2735	2863	2810	2762	2784	2817	2820	2824	2856	2672	2752	2742
2865	3055	3099	2800	2690	2783	2846	2700	2662	2606	2779	2841	2835	2826	2865	3149	3011	3174	3199	3162	3230	3363	3202	3252	3129	3048	2848	2692	2685	2805	2954	2820	2877	2853	2829	2686	2783	2881	2768	2829	2898	2860	2778	2806	2898	2818	2757	2838	2820	2893
2975	2954	2914	2770	2806	2901	2772	2785	2681	2795	3009	2878	2825	2929	2993	2918	3043	3003	2907	2824	2891	2936	3134	3134	3206	3193	3179	3009	2814	2680	2745	2917	2771	2922	2959	2766	2751	2843	2897	2716	2803	2942	2922	2766	2845	2784	2776	2846	2776	2793
2952	2913	2738	2961	2952	2769	2653	2724	2833	2979	2889	2940	3024	3011	3123	2925	2903	2858	2822	2639	2711	2647	2569	2567	2762	2894	3062	3163	3052	2787	2697	2846	2767	2890	2992	2953	2722	2700	2868	2807	2687	2861	2850	2763	2837	2712	2735	2740	2764	2805
3017	2623	2808	2981	2814	2606	2746	2842	2863	2934	3018	3139	3172	3095	2970	2857	2844	2793	2645	2774	2684	2791	2629	2528	2569	2534	2620	2993	3037	3004	2913	2853	2890	2695	2778	2822	2876	2598	2547	2857	2707	2656	2647	2714	2785	2797	2653	2578	2825	2761
2660	2678	2968	2856	2583	2636	2752	2783	2883	2942	3140	3141	2928	2687	2749	2650	2771	2738	2695	2880	2992	2898	2828	2856	2740	2595	2548	2528	2854	2975	2926	2874	2826	2786	2764	2644	2928	2725	2580	2803	2825	2560	2656	2731	2846	2774	2795	2701	2741	2804
2607	2827	2783	2484	2533	2787	2842	2835	2824	2950	2994	2678	2624	2429	2675	2813	2928	3111	2918	3054	3012	2995	3033	3017	2986	2959	2780	2616	2569	2729	2757	2775	2829	2681	2714	2663	2838	3012	2667	2603	2858	2903	2670	2893	2741	2793	2774	2769	2752	2815
2753	2978	2633	2571	2709	2801	2745	2867	3036	3009	2617	2431	2445	2789	3132	3360	3455	3548	3513	3382	3241	3170	3126	3157	2927	3013	2912	2660	2534	2444	2588	2828	2796	2821	2790	2777	2642	2980	2899	2600	2762	2660	2625	2678	2740	2687	2625	2790	2534	2774
2898	2795	2564	2577	2853	2719	2765	2903	2983	2700	2405	2518	2810	3360	3667	3867	3817	3730	3521	3524	3510	3298	3135	3053	2985	2913	2859	2839	2770	2590	2602	2683	2724	2891	2781	2693	2701	2656	2854	2669	2527	2743	2705	2622	2763	2724	2698	2800	2780	2719
2999	2703	2571	2706	2951	2701	2605	2731	2704	2465	2528	2916	3483	3828	3892	3777	3642	3469	3179	3252	3245	3148	3160	3040	3085	2938	2900	2928	2936	2714	2575	2486	2580	2752	2634	2651	2574	2571	2589	2820	2597	2718	2748	2622	2761	2817	2757	2964	2902	2740
2809	2625	2593	2932	2846	2721	2786	2800	2568	2714	3023	3358	3592	3869	3740	3388	2989	2738	2544	2477	2577	2708	2811	2933	2913	3117	2986	2925	2886	2853	2668	2452	2462	2557	2688	2702	2711	2634	2738	2873	2747	2790	2847	2730	2741	2877	2885	2830	2951	2781
2802	2528	2774	2854	2711	2681	2665	2712	2754	2949	3269	3672	3740	3544	2962	2592	2177	2088	1883	1863	2016	2262	2493	2794	2910	2963	2882	2878	2685	2656	2688	2632	2517	2603	2725	2844	2679	2743	2781	3012	2835	2683	2959	2723	2779	2796	2698	2695	2804	2663
2735	2586	2946	2966	2842	2604	2742	2775	2800	3145	3498	3727	3526	2897	2371	1857	1667	1609	1700	1621	1798	1838	2098	2322	2514	2810	3007	2917	2839	2834	2837	2636	2579	2545	2673	2753	2715	2637	2551	2887	2781	2595	2828	2762	2629	2760	2628	2701	2791	2609
2507	2701	3030	2959	2701	2578	2739	2649	2962	3279	3683	3507	3125	2330	1791	1540	1573	1620	1703	1738	1800	1741	1776	1945	2312	2666	2917	3067	2858	2833	2935	2777	2628	2541	2692	2741	2651	2507	2559	2729	2712	2632	2688	2788	2690	2764	2708	2648	2814	2695
2650	2688	2988	2984	2712	2703	2813	2898	3136	3415	3494	3237	2658	2062	1616	1687	1749	1952	1995	2027	1873	1708	1667	1840	2143	2497	2937	3132	3042	2865	2809	2791	2518	2448	2529	2794	2617	2673	2696	2723	2762	2825	2763	2855	2780	2825	2812	2787	2786	2842
2627	2800	3082	2914	2656	2531	2757	2916	3125	3575	3308	2870	2237	1761	1617	1837	2000	2246	2345	2283	2124	1917	1728	1691	1959	2415	2790	3024	2971	2769	2738	2750	2636	2436	2680	2777	2725	2621	2708	2842	2876	2717	2714	2864	2668	2846	2854	2809	2724	2850
2613	2822	3022	2936	2521	2663	2755	2972	3263	3459	3152	2753	2127	1779	1737	1917	2304	2506	2558	2503	2319	2154	1824	1786	1710	2171	2604	2946	2980	2841	2727	2831	2630	2524	2771	2919	2796	2680	2756	2830	2671	2705	2660	2855	2659	2739	2733	2721	2657	2619
2641	2856	3080	2961	2556	2556	2875	3114	3265	3305	3166	2603	2218	1861	1858	2068	2229	2523	2544	2673	2506	2266	1814	1588	1635	1874	2512	3015	3000	2893	2776	2782	2714	2629	2717	2882	2726	2604	2642	2634	2688	2635	2702	2731	2643	2643	2681	2707	2684	2677
2699	2794	2937	2873	2584	2598	2876	3217	3208	3262	3043	2611	2163	1833	1841	1992	2263	2587	2720	2763	2393	2016	1665	1485	1526	2008	2658	3029	3200	2974	2742	2725	2638	2507	2588	2766	2694	2540	2511	2695	2538	2619	2564	2724	2609	2770	2822	2794	2769	2672
2631	2711	2867	2888	2623	2684	2963	3249	3335	3241	3130	2798	2253	1896	1814	1967	2197	2387	2479	2430	2088	1776	1577	1423	1633	2144	2813	3167	3153	2822	2579	2636	2412	2432	2630	2750	2680	2568	2662	2628	2773	2780	2758	2777	2773	2737	2851	2789	2869	2699
2611	2577	2854	2933	2564	2572	2890	3121	3355	3314	3108	2678	2494	2159	1927	1858	2058	2123	2121	1996	1744	1639	1489	1566	1815	2374	2893	3177	3100	2750	2532	2537	2509	2377	2760	2897	2631	2546	2876	2848	2639	2844	2689	2737	2759	2748	2866	2714	2814	2886
2661	2547	2769	2992	2672	2550	2842	3167	3282	3252	3119	3078	2701	2365	2019	1900	1797	1692	1841	1738	1498	1481	1462	1660	2019	2657	3051	3228	2955	2621	2525	2593	2500	2674	2897	3045	2657	2655	3007	2815	2582	2706	2826	2842	2651	2742	2741	2663	2710	2734
2739	2775	2697	2924	2829	2668	2702	2874	3030	3118	3264	3164	2980	2526	2242	1954	1740	1690	1632	1536	1447	1545	1637	1997	2441	2992	3336	3350	2900	2572	2621	2529	2611	2696	2975	3063	2656	2707	2889	2590	2741	2730	2714	2671	2678	2718	2532	2612	2580	2595
2761	2789	2736	2922	2916	2561	2471	2887	3033	3125	3176	3245	3010	2880	2626	2224	2123	1989	1901	1754	1823	1820	2078	2527	3155	3312	3501	3257	2662	2452	2606	2613	2642	2762	2936	2788	2467	2671	2882	2470	2634	2750	2670	2679	2528	2752	2572	2715	2653	2646
2716	2835	2756	2893	2920	2711	2526	2650	3067	3152	3157	3217	3103	3017	2928	2738	2607	2506	2343	2295	2340	2441	2880	3236	3588	3744	3470	2896	2577	2433	2481	2569	2614	2794	2831	2510	2478	2785	2765	2412	2746	2704	2698	2664	2653	2748	2535	2835	2646	2699
2633	2674	2787	2701	2858	2777	2506	2637	2999	3134	3220	3047	3062	3152	3082	3219	3029	3073	2926	2897	3088	3296	3584	3766	3772	3566	3120	2572	2388	2454	2559	2623	2657	2805	2634	2389	2610	2902	2661	2635	2942	2748	2830	2748	2770	2780	2772	2760	2678	2683
2606	2796	2798	2668	2841	2820	2853	2573	2817	2998	3104	3208	2955	3051	3139	3275	3359	3412	3376	3460	3458	3736	3843	3617	3433	2977	2513	2397	2288	2576	2527	2687	2697	2652	2500	2515	2855	2943	2574	2929	2934	2632	2879	2871	2863	2717	2758	2691	2686	2660
2797	2708	2702	2782	2862	2897	2944	2651	2578	2672	2889	3034	3136	3105	3157	3075	3169	3161	3262	3332	3431	3411	3340	3213	2825	2406	2316	2352	2535	2718	2737	2801	2720	2755	2424	2829	3028	2828	2695	3053	2851	2759	2768	2824	2885	2688	2803	2635	2691	2557
2951	2786	2740	2803	2837	2970	2987	2805	2666	2462	2727	2916	2977	3057	2908	2785	2850	2790	2819	2881	3012	2894	2679	2643	2321	2280	2442	2683	2820	2814	2733	2913	2724	2438	2648	2962	2976	2541	2676	2867	2684	2863	2893	2666	2742	2686	2686	2482	2726	2523
2844	2852	2747	2818	2916	2895	2861	3064	2965	2621	2553	2808	2939	2828	2947	2842	2825	2674	2630	2644	2594	2394	2391	2249	2407	2554	2846	2884	2871	2797	2803	2755	2741	2563	2906	2960	2593	2546	2808	2881	2599	2836	2712	2772	2703	2663	2659	2769	2662	2624
2758	2862	2895	2811	2944	2887	2846	2975	3030	2997	2810	2622	2588	2712	2763	2834	2727	2814	2670	2684	2472	2532	2516	2536	2787	2931	2899	2897	2852	2754	2853	2671	2639	2763	2857	2735	2579	2660	2801	2547	2740	2768	2787	2740	2638	2784	2770	2892	2660	2787
2728	2843	3024	2877	2894	2794	2755	3018	3105	3228	3102	2887	2641	2585	2507	2580	2682	2819	2755	2678	2732	2713	2653	2836	2804	2978	2887	2791	2782	2831	2799	2684	2779	2876	2749	2446	2587	2752	2574	2615	2735	2745	2781	2822	2885	2851	2889	2854	2766	2848
2696	2659	2932	2949	2918	2876	2892	2871	2859	3040	3345	3244	3124	2855	2753	2732	2723	2659	2539	2598	2589	2612	2726	2753	2825	2880	2794	2849	2738	2729	2674	2713	2840	2674	2574	2578	2809	2722	2581	2765	2938	2836	2875	2908	2953	2898	2984	2718	2884	2882
2850	2878	2673	2879	2819	3011	2969	2895	2833	2745	2901	3046	3216	3255	3186	3030	2843	2811	2753	2675	2675	2743	2819	2667	2722	2762	2746	2748	2669	2669	2772	2837	2626	2539	2683	2804	2844	2710	2806	2826	2777	2845	2871	2834	2806	2994	2973	2759	2905	2920
2789	2886	2708	2640	2765	2881	2958	2977	2864	2895	2634	2696	2849	3040	3060	3164	3149	3083	2942	2912	2908	2826	2889	2831	2739	2542	2670	2673	2779	2815	2821	2762	2548	2643	2926	2772	2744	2828	2919	2709	2819	2806	2817	2735	2676	2844	2726	2833	2755	2809
2727	2820	2745	2710	2730	2775	2899	2842	2956	2982	2979	2853	2755	2737	2652	2637	2749	2608	2756	2922	2810	2798	2679	2558	2578	2640	2525	2665	2736	2871	2703	2602	2744	2877	2806	2764	2719	2907	2764	2671	2688	2771	2674	2583	2633	2718	2624	2731	2602	2706
2738	2571	2766	2818	2823	2783	2643	2746	2899	2776	3087	3134	3230	2948	2721	2647	2581	2602	2539	2524	2597	2649	2721	2666	2747	2692	2671	2713	2716	2718	2708	2876	2968	2866	2573	2705	2855	2843	2632	2710	2770	2688	2509	2709	2671	2515	2700	2658	2798	2690
2705	2687	2702	2769	2887	2832	2650	2689	2701	2986	2921	2969	3010	3038	2994	3079	2976	3029	3041	2991	2862	2805	2916	2750	2726	2657	2546	2571	2708	2688	2934	2948	2844	2558	2668	2734	2756	2577	2655	2764	2673	2534	2658	2718	2536	2769	2612	2736	2738	2686
2691	2682	2800	2742	2616	2645	2767	2856	2860	3029	2817	2799	2742	2742	2825	2987	2996	3069	3001	3000	2972	2669	2738	2565	2490	2631	2657	2712	2868	2924	2719	2716	2597	2699	2825	2594	2605	2634	2703	2628	2598	2681	2725	2555	2717	2700	2538	2687	2722	2804
2702	2771	2849	2870	2707	2675	2595	2767	2872	2937	2963	2935	2833	2767	2861	2757	2897	2808	2691	2813	2509	2661	2645	2661	2678	2806	2836	2791	2703	2595	2605	2672	2784	2757	2710	2567	2782	2728	2644	2673	2739	2759	2614	2675	2706	2572	2747	2649	2845	2746
2693	2713	2789	2804	2755	2643	2726	2727	2839	2854	2923	2867	2964	2935	2926	3038	3049	3031	2879	2771	2747	2742	2818	2839	2882	2777	2661	2565	2703	2796	2726	2734	2635	2605	2579	2697	2815	2743	2630	2806	2873	2692	2660	2846	2675	2946	2775	2867	2829	2902
2756	2689	2696	2699	2670	2722	2750	2811	2755	2805	2750	2763	2961	2870	3037	3096	2966	2991	2854	2759	2769	2760	2858	2898	2803	2737	2726	2715	2680	2731	2584	2526	2550	2737	2855	2784	2770	2722	2784	2781	2712	2871	2868	2763	2825	2722	2678	2797	2747	2820
2849	2761	2694	2648	2642	2594	2714	2879	2775	2704	2727	2677	2760	2860	2775	2842	2932	2788	2770	2745	2739	2859	2971	2942	2879	2911	2671	2712	2661	2559	2599	2665	2748	2677	2762	2596	2887	2868	2738	2852	2796	2755	2737	2744	2640	2682	2800	2655	2785	2692
2787	2765	2634	2660	2680	2644	2637	2626	2619	2700	2704	2818	2936	2835	2882	2826	2870	2689	2718	2837	2806	2880	2808	2893	2832	2789	2695	2628	2628	2686	2583	2528	2641	2580	2734	2805	2737	2803	2795	2765	2785	2683	2836	2751	2658	2777	2690	2745	2628	2506
2757	2768	2680	2693	2634	2722	2818	2725	2603	2658	2615	2707	2857	2845	2866	2972	2823	2798	2851	2864	2865	2930	2987	2943	2765	2770	2606	2566	2674	2571	2614	2710	2617	2725	2689	2754	2746	2819	2934	2718	2695	2706	2663	2581	2737	2492	2615	2517	2577	2578
2754	2746	2763	2769	2682	2797	2632	2575	2715	2775	2782	2711	2796	2697	2689	2683	2605	2710	2659	2760	2800	2893	2776	2625	2671	2723	2676	2585	2664	2689	2675	2639	2770	2728	2746	2685	2860	2643	2681	2708	2779	2731	2680	2776	2566	2664	2584	2570	2601	2499
2691	2602	2666	2673	2772	2787	2577	2561	2598	2612	2731	2798	2855	2893	2824	2825	2851	2874	2810	2860	2937	2818	2872	2775	2843	2858	2818	2671	2612	2648	2776	2725	2740	2878	2801	2766	2771	2641	2696	2633	2620	2706	2715	2563	2612	2549	2658	2577	2583	2497
2748	2807	2723	2794	2641	2657	2624	2603	2606	2746	2700	2708	2671	2584	2575	2663	2715	2917	2856	2874	2736	2844	2694	2622	2711	2605	2756	2793	2867	2897	2882	2732	2761	2781	2702	2738	2722	2631	2671	2674	2626	2759	2609	2658	2611	2643	2602	2542	2580	2576
2788	2641	2721	2821	2785	2605	2635	2618	2684	2721	2738	2780	2764	2764	2664	2799	2897	2870	2861	2807	2721	2800	2745	2752	2918	2864	2872	2849	2816	2762	2683	2775	2842	2736	2617	2749	2734	2579	2665	2618	2624	2648	2669	2710	2714	2578	2711	2614	2593	2658
2654	2712	2823	2714	2725	2605	2697	2716	2712	2756	2671	2684	2649	2568	2643	2650	2846	2851	2871	2917	2704	2796	2707	2675	2659	2667	2822	2816	3035	2854	2838	2709	2717	2681	2621	2692	2697	2635	2623	2668	2613	2563	2664	2660	2616	2749	2709	2648	2710	2678
2667	2836	2701	2847	2638	2679	2671	2713	2776	2755	2745	2663	2603	2657	2676	2797	2765	2831	2818	2695	2690	2761	2869	2869	2855	2965	2847	2961	2799	2860	2715	2693	2687	2673	2693	2605	2625	2603	2714	2622	2716	2688	2701	2618	2725	2877	2758	2753	2828	2738
2760	2787	2802	2786	2653	2697	2770	2782	2758	2693	2671	2580	2748	2679	2668	2869	2887	2752	2768	2760	2626	2677	2767	2723	2787	2742	2803	2850	2980	2915	2861	2626	2670	2628	2711	2662	2627	2557	2710	2764	2684	2762	2779	2714	2748	2807	2870	2825	2810	2750
2703	2756	2821	2737	2787	2711	2765	2672	2818	2803	2721	2648	2664	2737	2676	2785	2803	2764	2620	2743	2730	2711	2821	2846	2919	2909	2889	2799	2850	2833	2781	2672	2716	2697	2618	2764	2690	2819	2739	2704	2801	2852	2857	2863	2888	2856	2825	2920	2941	2805
2810	2795	2756	2656	2801	2757	2823	2774	2851	2859	2712	2672	2653	2746	2762	2725	2756	2591	2671	2732	2598	2740	2749	2893	2830	2771	2811	2989	2852	2777	2755	2696	2656	2744	2684	2719	2789	2749	2760	2793	2834	2809	2806	2777	2856	2955	2903	2885	2849	2828
2877	2860	2752	2750	2780	2778	2842	2883	2899	2803	2660	2666	2705	2652	2739	2781	2738	2543	2691	2628	2674	2725	2724	2883	2749	2942	2786	2797	2791	2744	2655	2724	2739	2723	2797	2784	2773	2754	2781	2857	2863	2848	2835	2934	2874	2867	2858	2702	2806	2842
2867	2852	2754	2698	2798	2752	2925	2762	2824	2683	2727	2776	2740	2760	2734	2667	2617	2641	2553	2696	2752	2822	2815	2808	2817	2871	2837	2778	2811	2661	2784	2771	2944	2839	2877	2836	2829	2813	2869	2717	2894	2915	2868	2808	2930	2757	3007	2785	2727	2792
2805	2871	2751	2840	2923	2822	2919	2740	2876	2702	2787	2708	2863	2978	2735	2698	2541	2590	2543	2700	2741	2757	2933	2746	2772	2768	2766	2812	2704	2730	2783	2827	2732	2792	2825	2765	2727	2856	2762	2901	2890	2810	2915	2948	2850	2915	2818	2747	2813	2861
2930	2841	2780	2793	2769	2851	2918	2816	2804	2830	2690	2766	2811	2885	2793	2571	2586	2584	2752	2682	2752	2983	2864	2770	2698	2634	2691	2759	2712	2821	2772	2705	2786	2798	2733	2816	2883	2788	2696	2736	2886	2806	2895	2785	2831	2848	2832	2840	2778	2723
2862	2772	2736	2781	2869	2918	2860	2835	2819	2782	2844	2839	2889	2851	2797	2726	2564	2628	2599	2606	2730	2867	2865	2816	2764	2710	2701	2636	2693	2722	2756	2853	2877	2883	2973	2864	2886	2751	2733	2771	2797	2692	2809	2776	2850	2777	2734	2808	2826	2656
2793	2805	2773	2766	2751	2779	2876	2848	2873	2803	2847	2903	2876	2839	2787	2681	2605	2566	2522	2572	2736	2718	2652	2748	2694	2614	2602	2597	2656	2716	2786	2821	2839	2889	2793	2833	2852	2765	2762	2865	2671	2720	2710	2876	2680	2729	2833	2687	2788	2793
2907	2862	2833	2757	2851	2929	2915	2798	2761	2725	2725	2832	2860	2861	2829	2696	2676	2662	2618	2678	2770	2784	2668	2750	2609	2543	2596	2629	2599	2781	2854	2908	2809	2861	2814	2890	2787	2772	2715	2751	2832	2647	2733	2666	2733	2642	2769	2716	2870	2833
2817	2691	2676	2860	2877	2913	2888	2792	2763	2830	2944	2983	2894	2842	2773	2828	2693	2625	2724	2743	2753	2756	2683	2725	2645	2564	2679	2605	2686	2656	2785	2840	2828	2841	2900	2804	2842	2782	2699	2688	2709	2640	2704	2705	2607	2713	2693	2657	2738	2705
2819	2772	2759	2913	2776	2783	2832	2691	2638	2789	2965	2952	2961	2818	2802	2737	2719	2660	2639	2732	2658	2653	2615	2706	2532	2624	2733	2765	2615	2628	2822	2756	2800	2918	3050	2920	2748	2766	2672	2674	2648	2658	2663	2832	2702	2589	2694	2773	2708	2730
2824	2625	2730	2744	2873	2788	2932	2715	2667	2800	2843	2820	2912	2907	2791	2821	2740	2696	2770	2740	2758	2743	2613	2621	2529	2427	2733	2620	2639	2712	2720	2811	2786	2841	2818	2792	2813	2725	2689	2696	2586	2600	2629	2558	2620	2656	2583	2680	2633	2715
2694	2651	2784	2905	2746	2810	2845	2718	2665	2761	2909	2918	2981	2805	2800	2750	2809	2655	2862	2934	2842	2746	2586	2738	2573	2635	2615	2708	2642	2753	2684	2851	2900	2838	2788	2761	2662	2656	2594	2613	2641	2524	2712	2561	2706	2617	2595	2663	2621	2670
2667	2564	2687	2741	2759	2655	2728	2792	2780	2776	2852	2808	2920	2915	2714	2746	2693	2859	2817	2771	2787	2758	2643	2656	2667	2667	2746	2602	2732	2637	2788	2910	2876	2798	2778	2741	2691	2751	2543	2626	2631	2514	2664	2593	2617	2666	2513	2670	2595	2579
2679	2702	2705	2715	2774	2747	2662	2737	2705	2789	2874	2820	2973	2769	2808	2661	2753	2886	2826	2802	2790	2639	2730	2664	2750	2671	2677	2685	2695	2891	2796	2852	2798	2741	2697	2785	2713	2714	2646	2534	2523	2593	2510	2474	2530	2635	2627	2586	2674	2639
2643	2696	2619	2737	2679	2663	2662	2580	2729	2774	2815	2785	2809	2793	2657	2697	2748	2866	2939	2866	2833	2668	2786	2703	2691	2585	2620	2730	2775	2757	2761	2822	2857	2839	2752	2708	2746	2654	2648	2548	2602	2567	2625	2505	2551	2631	2646	2642	2528	2695
2624	2625	2653	2790	2671	2677	2639	2680	2646	2812	2780	2866	2786	2860	2818	2735	2768	2749	2834	2835	2940	2720	2770	2715	2616	2596	2707	2793	2846	2749	2845	2825	2845	2859	2788	2623	2673	2655	2586	2560	2579	2536	2548	2544	2557	2571	2600	2621	2597	2673
2668	2604	2654	2635	2644	2715	2651	2588	2711	2716	2772	2705	2753	2770	2783	2774	2775	2811	2977	2884	2876	2806	2730	2704	2666	2652	2721	2772	2773	2946	2905	2912	2823	2743	2766	2716	2773	2759	2561	2582	2547	2630	2536	2589	2573	2586	2617	2741	2721	2579
2698	2596	2591	2678	2720	2646	2605	2559	2603	2752	2697	2748	2845	2745	2735	2700	2823	2885	2931	2932	2817	2823	2693	2690	2620	2652	2677	2857	2771	2861	2888	2931	2729	2811	2848	2829	2758	2685	2717	2577	2582	2533	2447	2600	2521	2628	2576	2616	2739	2635
2595	2701	2681	2748	2690	2625	2555	2570	2602	2694	2746	2687	2717	2640	2673	2802	2830	2899	2957	2906	2893	2745	2739	2761	2735	2700	2822	2785	2917	2978	2882	2902	2933	2865	2837	2848	2795	2646	2634	2685	2573	2533	2661	2635	2733	2631	2703	2665	2661	2745
2569	2713	2641	2715	2768	2728	2592	2575	2553	2599	2643	2772	2717	2606	2721	2729	2914	2906	2995	2874	2807	2868	2770	2755	2797	2753	2845	2981	2920	2913	2967	2954	2899	2778	2756	2739	2723	2682	2646	2694	2595	2663	2553	2703	2626	2541	2683	2647	2610	2681
2597	2710	2599	2716	2736	2710	2581	2579	2585	2705	2706	2718	2655	2646	2619	2725	2823	2795	2763	2846	2744	2741	2674	2682	2763	2713	2747	2787	2951	2897	3043	2963	2837	2902	2929	2866	2805	2844	2733	2796	2657	2583	2664	2642	2667	2656	2689	2678	2702	2620
2671	2703	2635	2757	2702	2565	2566	2606	2643	2599	2679	2670	2584	2569	2668	2581	2695	2709	2859	2810	2797	2745	2588	2677	2656	2740	2796	2871	2922	2999	2973	2953	2919	2822	2859	2857	2986	2752	2724	2752	2796	2690	2703	2643	2700	2759	2739	2665	2730	2618
2679	2650	2656	2675	2678	2587	2589	2597	2584	2649	2614	2587	2656	2581	2579	2755	2712	2828	2828	2845	2922	2792	2703	2641	2658	2802	2911	2856	2898	3113	3077	2979	2979	2916	2886	2853	2852	2737	2855	2829	2755	2794	2764	2655	2828	2713	2776	2702	2607	2622
2704	2675	2781	2812	2808	2687	2628	2648	2602	2689	2634	2652	2613	2551	2516	2673	2671	2726	2759	2719	2761	2766	2674	2607	2590	2659	2682	2868	2876	2847	2926	3044	2992	2908	2871	2817	2889	2805	2813	2776	2756	2767	2777	2691	2719	2669	2800	2690	2631	2725
2751	2725	2810	2664	2776	2700	2501	2581	2644	2729	2787	2762	2719	2581	2609	2529	2613	2689	2681	2605	2791	2665	2634	2572	2558	2611	2701	2744	2789	2831	3020	2941	2935	2860	2881	2927	2839	2834	2897	2779	2800	2819	2651	2638	2761	2741	2720	2714	2738	2738
2704	2740	2705	2693	2845	2735	2581	2752	2646	2780	2799	2756	2699	2654	2560	2687	2589	2707	2764	2621	2700	2632	2546	2512	2524	2522	2609	2752	2818	2898	2882	2863	2934	2965	2899	2864	2858	2863	2850	2911	2840	2667	2772	2653	2763	2811	2708	2676	2632	2699
2641	2618	2606	2786	2849	2674	2644	2659	2644	2777	2714	2712	2665	2599	2676	2711	2605	2655	2764	2753	2719	2655	2600	2587	2525	2554	2640	2584	2739	2806	2871	2854	2912	2903	2866	2875	2727	2820	2890	2803	2803	2697	2737	2731	2688	2664	2695	2730	2750	2774
2638	2691	2576	2724	2812	2747	2725	2655	2692	2695	2755	2756	2744	2655	2597	2518	2577	2610	2705	2759	2677	2729	2616	2574	2564	2596	2496	2673	2571	2633	2811	2713	2796	2852	2940	2889	2839	2789	2789	2806	2831	2742	2704	2726	2700	2614	2671	2643	2649	2651
2613	2674	2625	2587	2767	2658	2619	2707	2676	2774	2714	2760	2701	2681	2508	2547	2663	2639	2710	2808	2708	2692	2698	2702	2525	2497	2516	2542	2585	2662	2727	2802	2870	2926	2821	2674	2789	2730	2744	2800	2655	2779	2733	2608	2651	2722	2634	2678	2662	2658
2557	2550	2505	2690	2637	2580	2699	2613	2608	2742	2879	2775	2782	2722	2631	2635	2607	2695	2653	2732	2667	2665	2629	2530	2519	2415	2458	2532	2600	2700	2664	2838	2719	2817	2835	2712	2725	2731	2893	2794	2720	2607	2638	2571	2591	2619	2584	2644	2677	2637
2558	2556	2414	2622	2607	2746	2643	2612	2584	2666	2870	2788	2823	2778	2696	2715	2657	2678	2829	2755	2718	2768	2709	2537	2558	2554	2463	2620	2546	2525	2765	2834	2704	2782	2647	2743	2896	2736	2731	2731	2766	2699	2605	2660	2600	2547	2560	2548	2656	2641
2536	2606	2433	2549	2553	2721	2613	2795	2628	2692	2737	2770	2848	2881	2701	2651	2681	2616	2788	2811	2772	2813	2762	2585	2608	2582	2485	2520	2530	2443	2620	2718	2732	2803	2885	2712	2746	2768	2706	2768	2771	2675	2702	2580	2578	2597	2572	2482	2523	2518
2544	2478	2399	2435	2434	2683	2680	2527	2546	2708	2697	2831	2894	2783	2807	2737	2620	2645	2776	2766	2740	2770	2840	2680	2639	2549	2426	2496	2575	2579	2642	2758	2748	2641	2782	2759	2772	2672	2801	2640	2708	2690	2650	2450	2641	2464	2542	2607	2564	2586
2656	2385	2390	2356	2457	2597	2776	2664	2622	2636	2783	2811	2786	2766	2816	2688	2675	2722	2711	2804	2825	2875	2782	2656	2661	2552	2542	2585	2538	2579	2633	2721	2672	2757	2725	2652	2846	2875	2775	2681	2685	2611	2649	2758	2549	2557	2559	2608	2525	2545
2622	2521	2330	2407	2410	2486	2531	2495	2615	2753	2702	2757	2802	2738	2760	2645	2775	2727	2740	2894	2861	2824	2847	2759	2684	2699	2636	2482	2567	2526	2627	2716	2785	2647	2820	2770	2737	2784	2656	2659	2714	2762	2741	2729	2704	2495	2554	2580	2720	2549
2641	2543	2485	2476	2559	2481	2509	2616	2631	2485	2560	2672	2692	2775	2830	2751	2775	2650	2693	2696	2863	2844	2925	2758	2693	2759	2619	2544	2593	2568	2594	2607	2655	2669	2729	2709	2774	2790	2695	2825	2813	2719	2704	2619	2601	2532	2584	2673	2675	2657
2611	2605	2461	2440	2508	2547	2473	2573	2490	2483	2438	2597	2580	2702	2679	2720	2739	2791	2643	2755	2798	2880	2876	2873	2831	2766	2743	2615	2668	2665	2613	2631	2674	2646	2715	2828	2723	2707	2798	2739	2854	2753	2750	2691	2674	2598	2673	2683	2717	2742
2652	2735	2527	2523	2501	2539	2505	2585	2506	2508	2534	2445	2573	2734	2733	2746	2762	2780	2764	2704	2749	2874	2800	2869	2799	2761	2752	2739	2618	2627	2715	2657	2674	2691	2723	2840	2779	2750	2833	2802	2867	2803	2772	2671	2716	2656	2691	2714	2739	2765
2621	2560	2544	2531	2374	2418	2388	2521	2541	2436	2584	2459	2572	2556	2718	2647	2744	2716	2664	2759	2732	2780	2722	2815	2897	2829	2714	2712	2745	2734	2668	2771	2794	2748	2665	2688	2769	2709	2807	2858	2841	2755	2830	2899	2769	2819	2911	2700	2847	2810
2604	2703	2639	2523	2505	2410	2532	2639	2461	2581	2477	2474	2481	2532	2569	2649	2740	2686	2611	2622	2652	2732	2762	2800	2753	2907	2767	2846	2705	2720	2759	2782	2747	2790	2696	2678	2709	2783	2853	2811	2834	2826	2756	2843	2755	2698	2749	2787	2838	2741
2646	2676	2620	2638	2571	2507	2434	2646	2641	2634	2610	2455	2437	2596	2517	2670	2687	2747	2562	2694	2658	2605	2706	2702	2813	2823	2778	2802	2786	2748	2812	2846	2744	2665	2724	2620	2738	2822	2805	2783	2792	2729	2769	2677	2801	2775	2812	2807	2820	2790
2638	2548	2537	2563	2606	2471	2509	2489	2758	2654	2543	2522	2492	2460	2585	2727	2620	2596	2595	2711	2563	2770	2653	2660	2764	2750	2811	2719	2849	2852	2884	2772	2623	2630	2618	2629	2763	2690	2652	2635	2755	2730	2709	2769	2700	2739	2745	2737	2816	2775
2556	2545	2592	2603	2512	2489	2457	2608	2575	2694	2692	2619	2585	2623	2486	2652	2643	2599	2592	2650	2752	2675	2578	2730	2667	2593	2687	2768	2761	2767	2760	2780	2731	2736	2625	2672	2663	2650	2600	2604	2566	2616	2683	2733	2716	2827	2810	2765	2819	2850
2618	2546	2485	2484	2567	2493	2582	2549	2531	2701	2700	2665	2670	2630	2591	2527	2501	2594	2611	2684	2531	2561	2622	2487	2513	2596	2614	2694	2650	2831	2653	2797	2749	2817	2813	2660	2658	2578	2519	2516	2630	2610	2703	2659	2818	2701	2763	2837	2766	2767
2540	2630	2518	2588	2532	2624	2594	2553	2633	2647	2713	2784	2784	2660	2577	2535	2672	2661	2688	2685	2539	2541	2512	2471	2496	2425	2579	2679	2622	2677	2671	2688	2814	2771	2785	2685	2566	2499	2598	2645	2583	2697	2688	2687	2661	2618	2620	2585	2628	2573
2520	2516	2482	2526	2578	2591	2534	2492	2649	2627	2692	2826	2721	2733	2650	2589	2660	2521	2576	2638	2620	2594	2532	2519	2468	2402	2482	2441	2429	2584	2627	2802	2800	2680	2612	2613	2548	2817	2701	2644	2684	2672	2533	2555	2523	2458	2487	2397	2517	2572
2576	2455	2438	2507	2535	2491	2566	2646	2535	2587	2695	2685	2676	2804	2591	2518	2522	2582	2574	2609	2643	2576	2629	2596	2589	2499	2437	2458	2561	2637	2828	2570	2711	2549	2580	2758	2772	2750	2611	2684	2701	2555	2380	2410	2364	2423	2449	2345	2498	2581
2580	2454	2465	2470	2538	2544	2677	2693	2449	2589	2628	2725	2764	2769	2690	2684	2598	2537	2574	2630	2664	2668	2650	2635	2551	2456	2368	2405	2517	2531	2674	2524	2560	2591	2865	2858	2817	2710	2745	2684	2546	2437	2492	2435	2405	2534	2603	2713	2704	2741
2672	2590	2347	2437	2412	2480	2532	2634	2533	2494	2631	2762	2696	2727	2741	2700	2643	2620	2606	2679	2580	2734	2730	2732	2690	2488	2485	2558	2615	2536	2375	2426	2561	2747	2822	2820	2827	2601	2545	2514	2485	2645	2536	2639	2592	2653	2794	2829	2899	2734
2590	2569	2452	2477	2463	2498	2537	2586	2603	2640	2624	2674	2699	2708	2671	2680	2602	2562	2642	2699	2531	2690	2708	2783	2631	2674	2638	2564	2619	2471	2393	2540	2708	2728	2760	2704	2602	2454	2587	2478	2556	2713	2772	2845	2769	2831	2863	2882	2877	2820
2603	2537	2613	2526	2455	2301	2586	2624	2571	2602	2611	2571	2615	2696	2746	2631	2561	2675	2664	2617	2501	2677	2693	2649	2603	2615	2818	2795	2598	2505	2451	2552	2762	2730	2702	2551	2467	2549	2481	2622	2764	2908	2873	2830	2809	2726	2761	2686	2738	2736
2615	2610	2517	2582	2510	2552	2484	2573	2632	2672	2618	2524	2556	2589	2554	2545	2652	2681	2631	2515	2523	2581	2653	2461	2645	2712	2907	2653	2511	2518	2644	2719	2766	2586	2510	2379	2455	2531	2684	2762	2788	2931	2693	2749	2628	2555	2598	2585	2713	2619
2583	2477	2655	2595	2498	2529	2509	2505	2634	2629	2635	2684	2710	2581	2511	2499	2493	2681	2553	2588	2702	2565	2487	2456	2531	2778	2689	2541	2564	2617	2928	2834	2755	2469	2433	2412	2533	2781	2742	2896	2811	2682	2551	2565	2395	2481	2438	2564	2570	2574
2565	2520	2535	2494	2562	2591	2551	2446	2671	2676	2658	2543	2554	2595	2356	2514	2657	2615	2543	2545	2622	2644	2358	2430	2604	2638	2553	2562	2600	2802	3002	2808	2583	2492	2514	2633	2590	2823	2697	2855	2719	2503	2440	2322	2235	2357	2600	2517	2521	2661
2644	2489	2567	2555	2628	2603	2474	2504	2512	2628	2556	2604	2679	2476	2469	2537	2645	2536	2555	2622	2626	2494	2416	2510	2653	2582	2336	2488	2647	2902	2889	2813	2619	2598	2710	2721	2922	2994	2711	2597	2464	2369	2358	2281	2262	2411	2495	2633	2757	2694
2627	2581	2515	2511	2559	2644	2527	2545	2636	2667	2655	2680	2605	2592	2550	2509	2539	2430	2503	2736	2618	2572	2526	2647	2607	2417	2270	2465	2875	2925	2734	2542	2509	2656	2881	2911	2928	2872	2693	2489	2355	2291	2302	2264	2462	2586	2734	2772	2916	2904
2648	2639	2545	2517	2442	2539	2789	2524	2582	2595	2606	2579	2688	2601	2567	2648	2481	2387	2440	2523	2582	2451	2729	2676	2578	2298	2395	2627	2988	2532	2534	2441	2609	2828	2857	3048	3009	2773	2714	2444	2415	2525	2453	2509	2566	2775	2800	2804	2883	2947
2676	2670	2495	2387	2485	2533	2608	2709	2618	2614	2665	2652	2646	2629	2609	2634	2520	2490	2477	2494	2496	2427	2686	2690	2555	2345	2538	2841	2670	2426	2382	2528	2605	2755	2855	2922	2777	2563	2538	2526	2408	2566	2652	2744	2884	2822	3076	3025	3008	2958
2685	2618	2605	2538	2519	2464	2505	2635	2826	2678	2670	2535	2619	2571	2592	2546	2478	2442	2562	2527	2492	2505	2749	2803	2434	2437	2743	2902	2583	2449	2269	2468	2730	2744	2860	2663	2620	2289	2371	2496	2591	2652	2817	2973	3032	2952	3046	3098	3046	3129
2550	2605	2563	2668	2528	2486	2538	2588	2635	2633	2647	2640	2551	2555	2634	2645	2502	2535	2629	2515	2377	2530	2733	2460	2427	2501	2818	2926	2553	2372	2386	2563	2749	2712	2731	2500	2278	2357	2436	2593	2688	2867	2816	2933	3011	2944	3020	2848	2922	2919
2787	2610	2596	2549	2635	2570	2625	2595	2590	2626	2725	2563	2543	2547	2537	2532	2555	2663	2607	2515	2446	2607	2676	2331	2366	2710	2981	2786	2524	2234	2605	2748	2801	2846	2550	2444	2118	2316	2422	2567	2710	2783	2839	2945	2877	2783	2811	2803	2716	2651
2761	2542	2566	2611	2701	2679	2529	2630	2618	2618	2645	2725	2447	2493	2490	2476	2464	2610	2716	2451	2505	2648	2701	2325	2323	2748	2900	2690	2388	2503	2718	2842	2912	2854	2566	2321	2307	2289	2514	2626	2776	2939	2806	2798	2728	2662	2767	2658	2639	2592
2700	2621	2616	2748	2619	2646	2669	2586	2506	2608	2672	2689	2635	2575	2492	2440	2509	2523	2595	2504	2611	2801	2686	2310	2440	2800	2815	2573	2263	2510	2818	2855	2921	2826	2469	2432	2332	2435	2708	2711	2821	2839	2579	2745	2755	2548	2542	2463	2419	2301
2721	2676	2605	2563	2562	2626	2719	2741	2598	2610	2553	2535	2567	2581	2616	2451	2512	2540	2514	2397	2685	2878	2550	2279	2491	2933	2819	2385	2326	2544	2768	2910	2862	2601	2380	2350	2521	2650	2836	2841	3093	2972	2835	2798	2683	2654	2503	2459	2451	2404
2586	2753	2649	2647	2537	2571	2804	2725	2714	2581	2609	2491	2533	2510	2608	2454	2592	2515	2486	2451	2701	2890	2548	2360	2671	2926	2720	2397	2369	2565	2762	2868	2754	2601	2253	2306	2550	2791	2862	2998	3007	2960	2944	2748	2684	2576	2438	2428	2438	2440
2659	2636	2627	2807	2614	2672	2687	2639	2609	2695	2731	2447	2517	2501	2611	2493	2656	2697	2558	2459	2688	2788	2396	2321	2843	3050	2833	2453	2406	2647	2831	2869	2671	2336	2263	2361	2495	2761	2923	3030	2980	2905	2837	2642	2684	2608	2603	2546	2434	2436
2540	2600	2595	2694	2503	2581	2624	2547	2546	2708	2733	2640	2579	2549	2471	2468	2624	2735	2585	2495	2717	2742	2409	2352	2618	2961	2586	2396	2471	2738	2862	2843	2689	2375	2185	2371	2525	2568	2839	2901	2880	2812	2701	2613	2531	2535	2483	2479	2502	2412
2662	2493	2513	2529	2577	2635	2516	2602	2564	2619	2612	2573	2597	2645	2492	2477	2560	2742	2527	2609	2752	2811	2366	2422	2749	2778	2524	2294	2509	2820	2896	2983	2709	2343	2305	2291	2463	2688	2831	2832	2855	2715	2522	2545	2376	2344	2286	2318	2358	2368
2688	2589	2620	2542	2550	2533	2624	2530	2587	2520	2547	2571	2744	2645	2592	2550	2565	2638	2569	2663	2842	2862	2342	2407	2744	2781	2468	2376	2498	2760	2813	2986	2742	2381	2416	2410	2654	2706	2928	3070	2947	2746	2721	2502	2384	2426	2334	2229	2333	2360
2636	2617	2475	2626	2462	2560	2623	2573	2550	2563	2491	2546	2596	2707	2656	2605	2657	2545	2590	2693	2917	2892	2544	2595	2899	2918	2424	2318	2504	2743	2990	2891	2703	2463	2435	2524	2735	2875	3019	3046	2893	2777	2593	2496	2407	2269	2205	2219	2390	2341
2610	2580	2624	2592	2490	2578	2481	2591	2503	2541	2557	2445	2551	2553	2676	2638	2665	2677	2566	2584	2836	2905	2607	2536	2997	3039	2561	2347	2518	2836	2846	2826	2663	2410	2383	2575	2735	2974	3053	3209	2959	2722	2669	2690	2465	2449	2288	2270	2342	2450
2620	2556	2533	2576	2502	2440	2547	2509	2475	2525	2503	2497	2491	2409	2575	2544	2696	2666	2591	2657	2751	2682	2422	2485	2922	3046	2669	2377	2620	2713	2875	2788	2577	2355	2234	2529	2775	2958	3039	3139	2990	2902	2751	2634	2745	2521	2510	2409	2426	2441
2607	2477	2461	2682	2592	2568	2619	2554	2401	2477	2595	2447	2551	2535	2486	2555	2713	2741	2630	2672	2816	2645	2420	2381	2768	2989	2632	2446	2566	2842	2882	2898	2740	2456	2338	2458	2604	2816	2898	3028	2893	2869	2722	2640	2532	2492	2375	2398	2405	2360
2646	2445	2586	2588	2450	2641	2585	2586	2535	2492	2600	2599	2497	2560	2547	2463	2632	2722	2513	2595	2665	2854	2378	2376	2786	2868	2539	2320	2525	2859	2963	2974	2880	2515	2400	2492	2652	2888	2942	3031	2930	2771	2691	2618	2468	2401	2434	2350	2361	2415
2447	2434	2490	2469	2520	2676	2525	2745	2550	2627	2639	2536	2519	2726	2563	2690	2622	2610	2636	2500	2625	2921	2440	2401	2659	2931	2632	2299	2366	2604	2785	2971	2826	2530	2513	2410	2717	2934	3048	3232	3087	2877	2720	2574	2480	2334	2443	2306	2400	2292
2497	2454	2449	2544	2550	2605	2625	2620	2598	2549	2607	2558	2511	2578	2550	2675	2681	2752	2511	2411	2596	2672	2559	2416	2695	2894	2686	2309	2310	2449	2717	2712	2813	2454	2420	2491	2738	2791	3070	3142	3218	3071	2906	2727	2667	2587	2440	2364	2371	2431
2405	2472	2481	2550	2489	2495	2508	2537	2498	2588	2642	2521	2594	2631	2568	2534	2663	2784	2651	2487	2560	2670	2516	2406	2494	2889	2781	2511	2361	2532	2769	2826	2684	2508	2364	2381	2440	2769	2885	3092	3116	3031	2849	2750	2758	2613	2572	2548	2470	2472
2410	2503	2314	2486	2548	2516	2548	2496	2603	2499	2602	2626	2653	2716	2657	2636	2640	2722	2628	2489	2482	2721	2575	2390	2399	2681	2674	2524	2339	2446	2682	2848	2878	2659	2501	2257	2356	2601	2622	2947	2933	2915	2882	2806	2652	2649	2685	2565	2510	2576
2497	2369	2384	2465	2396	2463	2435	2603	2513	2642	2608	2565	2651	2669	2831	2622	2605	2667	2695	2521	2556	2853	2701	2539	2450	2657	2745	2548	2335	2352	2677	2828	2972	2801	2693	2435	2443	2484	2525	2731	2812	2866	2861	2797	2669	2718	2705	2592	2560	2508
2523	2556	2348	2467	2427	2461	2441	2505	2492	2571	2492	2574	2596	2601	2691	2667	2593	2645	2682	2613	2501	2755	2864	2603	2435	2744	2885	2794	2477	2250	2542	2845	2873	2975	2904	2628	2450	2577	2713	2741	2827	2958	2983	2835	2825	2845	2674	2684	2656	2580
2563	2478	2521	2521	2482	2499	2405	2473	2482	2481	2475	2525	2523	2553	2579	2641	2607	2634	2686	2643	2512	2573	2718	2706	2500	2551	2892	2817	2611	2315	2441	2699	2881	2883	2809	2541	2522	2475	2510	2638	2885	2779	2920	2963	3022	3022	2847	2910	2764	2825
2565	2508	2545	2509	2643	2532	2467	2602	2495	2550	2487	2551	2468	2558	2542	2607	2584	2744	2709	2717	2415	2563	2553	2623	2446	2466	2729	2954	2758	2597	2477	2673	2894	2921	2872	2702	2547	2429	2348	2444	2597	2646	3015	2931	3079	3078	3065	2988	3070	2929
2586	2603	2540	2533	2608	2588	2550	2543	2557	2552	2531	2549	2587	2518	2474	2551	2735	2564	2608	2591	2556	2472	2581	2601	2512	2230	2494	2799	2925	2633	2540	2539	2831	2867	3021	2900	2721	2598	2415	2389	2475	2620	2717	2814	2995	3022	3047	3082	2962	3028
2530	2572	2595	2598	2602	2541	2480	2611	2555	2628	2466	2414	2710	2580	2587	2540	2565	2586	2477	2595	2502	2477	2453	2709	2622	2374	2449	2727	2940	2858	2550	2455	2602	2950	2921	2986	2894	2740	2513	2351	2370	2598	2643	2820	2776	2841	3023	2959	2975	2917
2462	2577	2630	2642	2630	2520	2622	2507	2613	2650	2559	2587	2552	2494	2544	2589	2492	2499	2433	2553	2449	2434	2555	2517	2644	2508	2413	2433	2761	2842	2598	2431	2431	2644	2838	2907	2808	2835	2629	2507	2423	2421	2458	2694	2758	2883	2947	2921	2981	3063
2513	2555	2522	2599	2548	2525	2585	2590	2625	2619	2569	2631	2582	2500	2626	2522	2636	2431	2573	2399	2564	2365	2416	2500	2556	2539	2437	2516	2591	2765	2663	2513	2311	2477	2549	2737	2857	2758	2649	2583	2491	2400	2456	2568	2675	2671	2783	2846	2798	2883
2362	2549	2574	2550	2602	2589	2584	2539	2481	2594	2528	2640	2697	2560	2507	2520	2552	2486	2500	2536	2570	2646	2488	2449	2594	2645	2483	2405	2400	2655	2894	2637	2394	2416	2459	2587	2746	2784	2858	2702	2583	2523	2434	2372	2420	2451	2569	2591	2589	2792
2649	2574	2571	2528	2381	2446	2595	2436	2403	2428	2527	2494	2567	2529	2536	2460	2467	2492	2471	2571	2762	2657	2560	2484	2569	2730	2595	2449	2318	2581	2743	2841	2745	2433	2395	2499	2560	2693	2857	2670	2774	2638	2688	2534	2429	2407	2472	2479	2471	2495
2667	2594	2416	2503	2454	2480	2498	2478	2425	2438	2517	2493	2529	2549	2512	2448	2498	2539	2458	2471	2574	2574	2628	2628	2553	2654	2777	2614	2386	2468	2606	2740	2818	2593	2442	2275	2414	2599	2722	2856	2817	2724	2779	2783	2594	2600	2584	2447	2519	2428
2573	2557	2501	2520	2399	2382	2396	2373	2422	2434	2549	2469	2504	2467	2423	2563	2461	2358	2517	2488	2558	2605	2542	2701	2500	2507	2802	2696	2545	2474	2637	2586	2803	2723	2649	2490	2371	2391	2541	2633	2723	2923	2945	2850	2850	2753	2658	2694	2544	2642
2619	2638	2424	2422	2487	2477	2443	2438	2374	2435	2384	2446	2506	2448	2390	2523	2314	2497	2500	2457	2544	2662	2554	2713	2556	2486	2545	2641	2619	2567	2474	2486	2727	2785	2782	2589	2408	2349	2427	2547	2622	2829	2954	2915	2855	2784	2864	2754	2818	2858
2615	2558	2461	2507	2560	2443	2368	2568	2400	2384	2383	2421	2414	2549	2509	2419	2373	2475	2514	2417	2517	2545	2552	2572	2645	2501	2401	2586	2544	2636	2551	2468	2482	2733	2700	2685	2690	2548	2485	2471	2528	2651	2704	2836	2855	2885	2816	2852	2832	2886
2488	2561	2519	2494	2487	2496	2418	2511	2444	2516	2521	2479	2675	2470	2520	2462	2475	2416	2432	2512	2552	2470	2479	2659	2494	2591	2447	2449	2571	2641	2596	2448	2368	2577	2664	2702	2846	2687	2553	2613	2486	2536	2686	2792	2807	2890	2889	2900	2910	2889
2487	2512	2378	2455	2365	2464	2415	2412	2552	2619	2510	2483	2518	2412	2584	2478	2568	2469	2533	2542	2486	2450	2434	2459	2522	2465	2502	2462	2525	2523	2549	2579	2499	2457	2386	2531	2737	2597	2679	2544	2607	2518	2559	2666	2634	2626	2669	2687	2767	2956
2335	2337	2351	2475	2331	2394	2441	2528	2400	2457	2622	2539	2481	2590	2472	2523	2462	2644	2549	2530	2633	2528	2483	2411	2507	2346	2524	2465	2464	2410	2651	2556	2595	2473	2448	2461	2634	2468	2646	2647	2743	2631	2626	2532	2525	2513	2560	2580	2651	2612
2406	2343	2349	2355	2356	2447	2413	2461	2529	2407	2416	2430	2447	2478	2558	2514	2607	2538	2637	2564	2586	2503	2595	2502	2439	2442	2539	2446	2437	2415	2368	2463	2564	2616	2427	2518	2435	2416	2570	2602	2704	2719	2681	2707	2694	2666	2580	2593	2571	2669
2293	2309	2323	2360	2337	2367	2408	2479	2473	2477	2588	2448	2491	2555	2543	2612	2549	2618	2661	2629	2657	2510	2514	2494	2545	2458	2445	2600	2484	2381	2412	2363	2503	2616	2514	2568	2603	2493	2489	2489	2638	2634	2674	2839	2802	2772	2744	2774	2737	2706
2392	2341	2344	2321	2378	2340	2377	2318	2390	2444	2501	2426	2383	2410	2513	2472	2455	2552	2592	2561	2542	2512	2462	2533	2563	2456	2533	2545	2481	2636	2609	2357	2535	2562	2577	2523	2688	2514	2552	2602	2476	2443	2580	2607	2843	2795	2769	2835	2876	2947
2483	2358	2258	2360	2464	2346	2312	2352	2375	2389	2421	2331	2414	2378	2431	2380	2508	2452	2536	2631	2550	2425	2454	2385	2490	2514	2476	2493	2399	2651	2572	2545	2494	2538	2464	2642	2723	2712	2562	2617	2620	2505	2490	2546	2650	2595	2655	2532	2888	2769
2477	2250	2361	2351	2457	2470	2435	2422	2454	2374	2415	2480	2432	2413	2394	2381	2361	2503	2407	2420	2472	2455	2380	2337	2422	2409	2491	2598	2472	2484	2560	2619	2641	2638	2546	2584	2522	2634	2724	2632	2583	2713	2538	2536	2601	2629	2639	2649	2670	2752
2395	2357	2209	2441	2371	2332	2443	2373	2360	2455	2449	2430	2414	2428	2365	2396	2385	2448	2362	2421	2395	2385	2395	2435	2383	2495	2470	2436	2481	2566	2580	2505	2712	2555	2523	2647	2493	2486	2617	2669	2680	2609	2628	2748	2754	2599	2687	2639	2602	2693
2329	2373	2392	2396	2460	2362	2344	2421	2340	2488	2426	2423	2412	2428	2427	2390	2328	2386	2449	2412	2256	2302	2417	2406	2485	2315	2273	2477	2482	2502	2507	2580	2513	2495	2528	2565	2508	2521	2588	2591	2580	2571	2664	2701	2756	2733	2785	2649	2739	2708
2437	2304	2307	2450	2536	2279	2372	2365	2331	2342	2405	2424	2414	2453	2399	2437	2383	2444	2233	2358	2277	2415	2341	2331	2400	2409	2334	2358	2419	2458	2447	2467	2381	2440	2443	2407	2522	2471	2460	2466	2507	2613	2563	2627	2689	2699	2630	2651	2590	2700
2379	2405	2408	2438	2308	2481	2299	2396	2379	2227	2336	2316	2421	2308	2478	2456	2453	2351	2266	2354	2430	2352	2428	2424	2430	2471	2424	2526	2406	2511	2384	2385	2464	2554	2475	2460	2539	2567	2519	2577	2526	2500	2582	2594	2516	2600	2483	2606	2628	2719
2487	2446	2417	2548	2395	2391	2292	2316	2376	2262	2339	2349	2292	2358	2382	2379	2329	2370	2308	2369	2375	2455	2457	2466	2452	2481	2526	2433	2503	2472	2446	2530	2529	2494	2420	2408	2469	2423	2525	2509	2503	2510	2545	2696	2626	2587	2559	2570	2574	2624
2533	2449	2378	2454	2329	2346	2283	2286	2204	2394	2332	2353	2257	2229	2320	2331	2396	2413	2322	2373	2459	2318	2455	2442	2548	2384	2579	2444	2429	2427	2428	2419	2402	2454	2466	2438	2419	2422	2489	2515	2489	2630	2566	2502	2631	2487	2691	2652	2696	2651
2438	2310	2412	2447	2306	2442	2321	2251	2307	2228	2349	2364	2448	2339	2359	2328	2399	2411	2350	2318	2335	2363	2366	2484	2497	2369	2482	2495	2448	2478	2439	2369	2459	2424	2379	2502	2456	2418	2504	2638	2600	2503	2660	2582	2604	2671	2596	2615	2741	2586
2393	2279	2272	2367	2386	2318	2250	2356	2260	2228	2227	2378	2226	2264	2358	2333	2349	2416	2306	2375	2377	2303	2453	2522	2402	2500	2484	2473	2334	2390	2394	2523	2448	2380	2467	2466	2603	2506	2518	2581	2621	2613	2591	2582	2623	2590	2627	2582	2754	2651
2443	2266	2323	2299	2314	2410	2356	2214	2296	2328	2385	2318	2384	2288	2265	2460	2384	2446	2293	2372	2373	2457	2358	2470	2428	2344	2411	2397	2357	2361	2448	2339	2375	2423	2377	2377	2499	2538	2477	2554	2574	2628	2547	2564	2495	2634	2621	2573	2718	2652
2282	2296	2311	2293	2367	2210	2265	2270	2304	2441	2304	2337	2363	2473	2339	2375	2388	2317	2328	2407	2363	2442	2498	2442	2410	2335	2380	2428	2371	2325	2463	2416	2500	2341	2446	2389	2548	2498	2480	2482	2516	2565	2532	2514	2538	2518	2562	2563	2718	2559
2300	2253	2263	2309	2402	2279	2200	2335	2338	2376	2326	2376	2411	2242	2422	2305	2411	2432	2460	2378	2486	2329	2492	2473	2357	2330	2384	2299	2425	2332	2328	2421	2464	2458	2468	2363	2408	2478	2445	2534	2436	2395	2553	2470	2499	2544	2539	2580	2549	2635
2414	2264	2235	2244	2261	2351	2394	2309	2305	2418	2340	2339	2336	2324	2352	2290	2313	2435	2402	2447	2360	2492	2379	2466	2301	2447	2296	2383	2349	2400	2363	2444	2462	2463	2424	2396	2539	2404	2564	2475	2532	2538	2466	2510	2526	2492	2568	2583	2603	2588
2313	2220	2267	2288	2287	2270	2403	2328	2297	2364	2410	2350	2418	2474	2274	2298	2278	2395	2491	2434	2395	2449	2506	2394	2378	2575	2372	2492	2509	2447	2446	2419	2463	2520	2467	2399	2403	2390	2456	2507	2515	2506	2570	2451	2548	2491	2621	2580	2561	2610
2310	2133	2240	2293	2352	2222	2353	2349	2260	2293	2368	2332	2395	2274	2299	2358	2349	2265	2384	2361	2543	2266	2351	2362	2404	2368	2444	2453	2498	2459	2422	2408	2559	2429	2477	2424	2470	2392	2456	2558	2449	2570	2556	2512	2537	2511	2484	2651	2576	2595
2348	2267	2241	2315	2372	2362	2251	2354	2265	2313	2287	2431	2289	2290	2337	2280	2315	2355	2321	2331	2334	2403	2256	2400	2319	2393	2394	2321	2443	2383	2375	2480	2442	2478	2382	2406	2417	2472	2475	2497	2496	2517	2534	2530	2579	2552	2502	2457	2604	2582
2369	2345	2219	2248	2416	2348	2256	2278	2246	2436	2349	2374	2273	2326	2308	2226	2295	2269	2337	2318	2284	2342	2338	2369	2388	2396	2385	2400	2436	2466	2442	2444	2447	2438	2446	2442	2418	2440	2361	2397	2570	2449	2484	2455	2446	2513	2421	2464	2489	2596
2347	2549	2371	2319	2335	2397	2354	2354	2295	2390	2322	2278	2319	2348	2311	2298	2351	2341	2309	2215	2256	2347	2378	2278	2367	2353	2344	2395	2285	2388	2452	2359	2418	2486	2386	2319	2337	2421	2266	2387	2345	2487	2458	2507	2502	2433	2446	2486	2537	2432
2294	2269	2439	2399	2325	2382	2428	2328	2258	2276	2249	2354	2278	2235	2253	2284	2319	2311	2306	2258	2237	2265	2365	2435	2364	2381	2284	2331	2308	2408	2410	2306	2354	2264	2398	2446	2339	2304	2361	2302	2395	2432	2351	2478	2439	2456	2392	2302	2480	2448
2274	2191	2411	2494	2419	2246	2382	2262	2232	2291	2314	2296	2326	2297	2355	2361	2274	2429	2239	2244	2329	2372	2372	2406	2392	2373	2360	2383	2390	2355	2382	2402	2417	2409	2434	2386	2387	2348	2297	2331	2337	2356	2414	2385	2379	2433	2364	2404	2354	2453
2310	2219	2120	2483	2478	2334	2218	2390	2275	2253	2168	2312	2281	2363	2302	2354	2376	2298	2338	2312	2319	2338	2334	2385	2440	2353	2422	2372	2343	2240	2338	2234	2259	2319	2355	2349	2302	2265	2303	2252	2316	2296	2432	2366	2503	2380	2341	2307	2360	2411
2469	2198	2091	2277	2448	2339	2202	2316	2287	2179	2328	2391	2226	2374	2374	2432	2308	2410	2351	2293	2311	2260	2264	2387	2433	2437	2333	2390	2307	2271	2350	2312	2303	2350	2301	2371	2345	2331	2327	2346	2431	2331	2362	2380	2361	2275	2295	2327	2389	2461
2438	2335	2089	2284	2396	2383	2324	2247	2308	2299	2243	2314	2306	2424	2429	2291	2366	2333	2402	2355	2336	2320	2410	2343	2353	2391	2319	2323	2332	2336	2279	2327	2340	2419	2349	2428	2300	2467	2378	2369	2448	2414	2230	2330	2364	2423	2347	2330	2329	2445
2425	2500	2271	2215	2320	2406	2322	2147	2368	2307	2230	2296	2357	2312	2405	2324	2357	2357	2478	2371	2299	2351	2377	2441	2307	2298	2446	2323	2327	2266	2228	2292	2431	2435	2361	2331	2439	2352	2292	2294	2293	2303	2293	2298	2272	2333	2330	2378	2381	2390
2384	2470	2497	2287	2124	2388	2376	2130	2182	2409	2313	2429	2292	2292	2317	2404	2450	2539	2298	2343	2311	2359	2373	2335	2398	2250	2347	2313	2217	2337	2227	2301	2357	2417	2350	2351	2331	2321	2344	2311	2316	2311	2355	2380	2375	2382	2326	2387	2299	2422
2248	2451	2582	2298	2171	2244	2493	2312	2201	2401	2382	2233	2397	2251	2337	2319	2391	2390	2348	2392	2419	2367	2376	2359	2346	2413	2377	2417	2319	2363	2325	2359	2417	2309	2279	2341	2348	2347	2313	2339	2274	2346	2318	2370	2388	2376	2397	2325	2386	2417
2288	2350	2588	2468	2182	2229	2509	2291	2115	2376	2363	2155	2384	2331	2175	2330	2384	2405	2303	2382	2272	2346	2219	2254	2361	2234	2408	2404	2357	2326	2352	2315	2301	2422	2335	2322	2354	2331	2353	2267	2238	2379	2337	2322	2335	2358	2289	2356	2296	2397
2166	2250	2563	2431	2291	2194	2504	2474	2260	2314	2376	2259	2291	2346	2246	2360	2289	2412	2296	2330	2243	2278	2248	2325	2191	2392	2331	2326	2220	2259	2359	2373	2319	2433	2371	2305	2265	2231	2371	2285	2257	2241	2347	2335	2324	2370	2334	2296	2210	2296
2259	2132	2369	2634	2302	2205	2493	2491	2267	2238	2487	2290	2230	2365	2259	2259	2326	2295	2328	2253	2309	2237	2239	2325	2405	2309	2275	2287	2313	2325	2351	2288	2241	2259	2350	2305	2177	2307	2256	2201	2273	2291	2235	2378	2280	2413	2345	2308	2325	2313
2258	2142	2381	2550	2389	2124	2494	2556	2361	2249	2462	2246	2374	2278	2250	2438	2248	2295	2226	2370	2374	2277	2348	2239	2244	2320	2350	2317	2394	2345	2240	2263	2359	2278	2353	2341	2283	2280	2265	2286	2333	2347	2227	2252	2393	2329	2452	2372	2298	2306
2356	2134	2383	2576	2412	2081	2329	2563	2242	2258	2533	2210	2205	2311	2113	2372	2312	2289	2284	2439	2422	2219	2401	2343	2340	2313	2313	2455	2351	2309	2269	2293	2348	2413	2354	2375	2177	2326	2293	2351	2221	2313	2308	2316	2280	2206	2258	2381	2249	2298
2325	2191	2428	2638	2331	2126	2433	2548	2168	2355	2518	2290	2309	2428	2188	2430	2247	2318	2414	2272	2406	2304	2238	2328	2225	2256	2341	2350	2305	2359	2343	2283	2431	2308	2357	2226	2327	2385	2205	2341	2174	2337	2311	2247	2338	2168	2264	2282	2289	2277
2298	2207	2409	2504	2374	2092	2350	2425	2283	2313	2359	2241	2284	2362	2171	2312	2345	2278	2360	2329	2342	2364	2195	2290	2269	2255	2276	2381	2302	2352	2303	2315	2327	2382	2345	2346	2299	2363	2304	2320	2292	2290	2395	2418	2263	2358	2278	2342	2277	2259
2380	2310	2543	2712	2395	2201	2420	2504	2286	2297	2438	2332	2377	2450	2292	2492	2367	2324	2398	2298	2283	2248	2368	2255	2316	2273	2217	2278	2328	2323	2234	2295	2316	2305	2336	2386	2406	2325	2441	2381	2292	2376	2332	2364	2254	2339	2216	2225	2327	2286
2371	2273	2549	2549	2282	2224	2415	2363	2388	2304	2480	2285	2345	2497	2249	2376	2304	2374	2317	2330	2360	2307	2299	2289	2249	2367	2265	2328	2307	2304	2337	2376	2327	2283	2433	2323	2385	2362	2302	2406	2349	2348	2337	2248	2251	2309	2324	2296	2370	2330
2309	2436	2725	2536	2355	2325	2474	2464	2299	2307	2502	2368	2469	2427	2256	2400	2295	2338	2353	2357	2301	2244	2321	2325	2290	2378	2401	2302	2329	2365	2354	2317	2343	2383	2437	2332	2396	2316	2373	2319	2355	2347	2350	2386	2211	2278	2303	2241	2277	2309
2487	2561	2689	2468	2193	2326	2482	2431	2207	2404	2496	2275	2558	2455	2406	2476	2260	2424	2288	2387	2306	2360	2420	2294	2407	2383	2315	2339	2319	2423	2370	2315	2355	2428	2386	2431	2478	2302	2356	2332	2416	2340	2326	2333	2286	2378	2352	2312	2251	2259
2518	2657	2715	2356	2159	2404	2503	2315	2379	2496	2381	2404	2478	2378	2443	2488	2279	2321	2308	2466	2352	2344	2361	2339	2400	2436	2490	2417	2489	2355	2336	2358	2429	2453	2354	2441	2410	2371	2351	2349	2341	2330	2351	2351	2254	2233	2439	2266	2287	2338
2716	2839	2491	2348	2293	2338	2447	2314	2395	2536	2350	2434	2481	2356	2438	2454	2369	2293	2303	2411	2290	2331	2341	2358	2401	2307	2366	2515	2395	2433	2379	2379	2398	2351	2357	2407	2421	2328	2366	2318	2372	2284	2387	2364	2293	2261	2330	2362	2315	2378
2925	2643	2451	2233	2462	2475	2341	2319	2336	2395	2387	2363	2480	2268	2450	2401	2297	2403	2345	2375	2287	2247	2262	2401	2369	2425	2444	2386	2492	2382	2367	2442	2318	2356	2445	2387	2347	2360	2358	2334	2374	2330	2324	2373	2362	2309	2268	2279	2314	2288
2782	2409	2314	2320	2618	2579	2391	2394	2482	2344	2405	2483	2333	2388	2434	2386	2420	2379	2436	2393	2214	2372	2361	2476	2394	2334	2465	2292	2412	2510	2389	2353	2329	2325	2385	2435	2356	2394	2350	2293	2377	2313	2438	2467	2310	2414	2450	2261	2390	2281
2822	2334	2323	2518	2505	2490	2313	2489	2391	2314	2427	2480	2309	2470	2370	2416	2469	2337	2316	2331	2466	2425	2473	2427	2346	2262	2402	2357	2340	2288	2343	2416	2259	2260	2288	2369	2428	2357	2466	2401	2359	2273	2405	2380	2364	2398	2400	2278	2213	2248
2733	2431	2348	2492	2473	2377	2374	2560	2511	2244	2327	2437	2358	2491	2467	2518	2499	2358	2478	2361	2498	2370	2452	2414	2448	2400	2400	2414	2295	2345	2268	2349	2320	2310	2339	2484	2342	2405	2319	2347	2391	2341	2323	2413	2375	2317	2245	2258	2256	2234
2554	2529	2506	2470	2269	2280	2402	2459	2226	2305	2466	2396	2396	2622	2437	2499	2376	2427	2381	2387	2447	2446	2421	2342	2399	2402	2447	2313	2385	2425	2340	2316	2286	2295	2420	2420	2409	2369	2356	2340	2344	2271	2373	2302	2351	2302	2232	2312	2314	2312
2667	2705	2713	2562	2485	2564	2432	2420	2268	2320	2387	2425	2563	2510	2445	2626	2468	2467	2486	2394	2401	2307	2397	2430	2320	2278	2339	2380	2387	2441	2286	2267	2238	2256	2435	2352	2419	2323	2364	2297	2307	2334	2362	2288	2296	2318	2258	2307	2313	2279
[truncated: 920 more columns]
