# Supplementary material for: Spatial Resolution and Refractive Index Contrast of Resonant Photonic Crystal Surfaces for Biosensing
Source: IEEE Photonics J. Author manuscript; Available in PMC 2015 Sep 7. (PMC4561521; doi:10.1109/JPHOT.2015.2435699)
Supplement: fig4_data [file NIHMS64775-supplement-fig4_data.gz › Volumes/graham/MacBook_backup/PhD_folder_2015_06_02/paper_improvements/IEEE_J_Photonics/final_files/data_files/fig4/ref/r18.csv]

3204	3152	3108	3018	2981	3004	3044	2979	2998	3007	2953	2980	2976	2869	2931	2838	2675	2699	2815	2836	2954	2891	3029	2855	2904	2878	2820	2811	2858	2870	2882	2822	2907	2727	2920	2966	2874	2917	2927	2867	2941	2860	2833	2797	2849	2788	2886	2862	2817	2956
3144	3194	2879	2933	2979	3051	3108	3098	3064	2982	3063	2989	2919	2877	2812	2776	2742	2743	2899	2795	2905	3000	2956	3031	2934	2836	2868	2705	2747	2919	2847	2872	2899	2824	2844	2918	2902	2969	2992	2947	2990	2834	2850	2801	2829	3008	2867	2931	2885	2864
3234	2982	2807	2841	2882	3101	3119	3198	3100	3097	3011	2987	2943	2919	2837	2846	2828	2807	2789	2833	2882	2880	2933	2892	2876	2954	2869	2957	2934	2861	2816	2798	2902	2894	2928	2928	2936	3025	3117	2987	2955	2876	2826	2810	2846	2941	2902	2783	2847	2899
3139	2925	2816	2893	3001	3043	3168	3131	3104	2978	2932	2856	2898	2730	2773	2828	2853	2833	2939	2865	2774	2862	2852	2855	2861	2834	2873	2981	2884	2813	2847	2880	2829	2801	2929	2987	2837	2960	3086	3000	2924	2865	2899	2827	2820	2946	2827	2811	2648	2907
3064	2949	2868	2937	3008	3055	3155	2924	2970	2889	2754	2769	2747	2731	2809	2794	2851	2830	2864	2843	2858	2841	2828	2789	2867	2874	2846	2757	2847	2835	2865	2872	2747	2876	2855	2875	2886	3006	3093	2934	2810	2769	2872	2731	2832	2782	2766	2628	2731	2747
3072	2935	2868	2968	2954	3003	2896	3008	3064	2832	2706	2654	2654	2709	2713	2834	2833	2799	2841	2826	2791	2749	2707	2815	2671	2762	2757	2809	2704	2840	2846	2725	2793	2768	2891	2839	2840	2962	2893	2872	3043	2793	2853	2732	2782	2758	2793	2629	2764	2782
2970	2939	2889	3055	2897	2820	2821	2845	2801	2764	2664	2699	2616	2678	2751	2863	2816	2917	2922	2849	2746	2796	2764	2813	2778	2728	2765	2868	2722	2808	2676	2823	2711	2831	2677	2765	2828	2869	2786	2887	2773	2873	2811	2763	2791	2677	2580	2699	2685	2654
2987	2816	2932	2886	2742	2870	2851	2781	2634	2699	2676	2699	2666	2579	2817	2700	2727	2835	2792	2788	2844	2722	2775	2729	2722	2784	2712	2741	2736	2703	2762	2720	2870	2820	2833	2783	2819	2765	2818	2883	2784	2947	3026	2829	2943	2799	2649	2736	2665	2659
2890	2911	2875	2882	2868	2715	2600	2677	2639	2735	2684	2716	2800	2799	2783	2657	2782	2759	2818	2754	2814	2946	2824	2795	2746	2673	2745	2689	2681	2680	2602	2734	2775	2718	2844	2821	2809	2857	2784	2917	2884	2924	2832	2864	2932	2806	2708	2753	2645	2706
2868	2817	2852	2707	2750	2678	2532	2601	2667	2643	2798	2776	2824	2866	2712	2663	2803	2839	2772	2740	2882	2813	2854	2738	2866	2890	2711	2674	2782	2551	2782	2942	2776	2758	2885	2803	2803	2837	2868	2992	2986	2951	2874	2899	2847	2842	2858	2669	2717	2705
2901	2874	2835	2834	2812	2796	2763	2679	2692	2649	2668	2736	2729	2731	2736	2753	2662	2671	2791	2868	2958	3027	2875	2875	2747	2854	2860	2791	2848	2814	2782	2865	2895	2898	2859	2745	2857	2898	2838	2879	3073	3038	2986	2942	2853	2881	2751	2818	2688	2688
2900	2921	2725	2818	2851	2757	2728	2779	2671	2698	2760	2712	2750	2789	2714	2660	2636	2717	2715	2862	2878	2951	2927	2964	2894	2885	2834	2882	2846	2840	2832	2858	2897	2955	2971	2846	2953	2905	2976	2968	2941	3028	3002	2964	3029	2890	2865	2747	2792	2715
2722	2814	2819	2845	2810	2901	2861	2736	2684	2791	2727	2818	2772	2765	2659	2648	2747	2762	2815	2848	2876	2969	3019	2932	2900	2886	2925	3040	2907	2921	2884	2851	2829	2956	2910	2948	2935	2940	3115	3095	3044	3059	3028	2976	3009	2850	3011	2852	2754	2780
2888	2766	2805	2910	2797	2817	2851	2922	2869	2821	2771	2746	2764	2824	2722	2706	2806	2835	2764	2872	2918	2991	2984	2970	2936	2919	2997	2935	2809	2929	2994	2942	2885	2879	2875	2990	2900	2990	3160	2971	3124	2918	2973	3075	3022	2999	2879	2940	2835	2922
2841	2820	2804	2736	2869	2869	2908	2933	2841	2780	2810	2876	2853	2747	2764	2715	2876	2856	2822	2967	2878	2906	2871	2826	2774	2895	2914	3023	2892	2997	3044	2940	2884	2909	2953	2890	2917	2973	3004	3153	3114	3015	2920	3065	3038	3023	2956	2944	2966	2933
2869	2766	2715	2697	2862	2824	2903	2898	2850	2934	2923	2777	2908	2866	2921	2808	2866	2905	2913	2920	2892	2937	2867	2821	2757	2876	2783	2946	2978	2970	2878	2915	2950	2973	2894	3056	3015	2941	2955	3108	3047	3034	3086	3062	3054	3067	3117	2959	2942	2947
2932	2970	2731	2676	2787	2890	2867	2960	2887	2868	2780	2936	2801	2902	2905	2847	2778	2952	2871	2766	2866	2969	2869	2799	2816	2928	2851	2900	2903	2974	2930	2915	2953	2997	3040	2994	3024	3016	3036	3112	3062	3119	3160	3180	3125	3097	3085	3036	3043	3019
2981	2989	2929	2815	2807	2979	2887	2928	2813	2977	2770	2835	2906	2913	2833	2940	2895	2933	2961	2880	2951	2899	2842	2989	2885	2883	2851	2790	2891	2933	2976	3036	2988	2937	2951	2957	3033	3098	3015	3056	3166	3178	3066	3116	3128	3279	3155	3227	3029	3067
2993	3035	2938	2851	2932	2994	2897	3034	2815	2909	2863	2919	2966	2861	2889	2936	2955	2976	2934	2871	2893	2953	2882	2933	2910	2812	2751	2769	2806	2858	2957	2890	2893	2962	3029	3016	2993	3079	3012	3046	2950	3110	3194	3121	3278	3236	3165	3187	3194	3067
3121	3115	3049	2901	2920	2911	2885	3029	2984	2968	3050	3037	2879	2864	3177	3043	2970	2952	2946	2836	2796	2851	2949	2878	2893	2860	2809	2683	2850	2803	2912	2849	2903	2957	3119	2925	3077	3086	3089	3002	3037	3067	3058	3186	3368	3208	3106	3162	3185	3024
3014	3023	3132	3020	3011	2972	3030	2965	3016	3046	2986	2905	2957	3016	2991	2986	2834	2860	2804	2923	2913	2855	2888	2905	2815	2827	2873	2811	2809	2916	2742	2897	2864	2978	2976	3061	3036	3070	3112	3054	2976	3052	3080	3137	3237	3161	3210	3144	3083	3161
3132	3157	3133	3069	3019	2963	2981	3083	3134	3143	3024	3128	3044	3080	2932	2858	2928	2886	2854	2951	2880	2996	2926	2866	2893	2898	2871	2837	2870	2945	2945	2929	2961	2907	3017	3074	2969	2974	3002	2983	3064	3063	3159	3156	3127	3152	3225	3097	3219	3152
2985	2983	3036	3020	2959	2967	3075	3065	3119	3242	3071	3191	3026	2933	2975	2884	2828	2945	2935	2976	3012	2863	2893	3025	2893	2939	2855	2745	3033	2870	2983	2904	2882	2897	2916	2828	3000	2957	3068	3128	3066	3023	3018	3118	3027	3104	3100	3166	3128	3021
2986	2982	2949	2981	3067	3086	3068	3084	3153	3233	3201	3043	2960	3058	2976	2872	2892	2872	2878	2933	2962	2932	2909	2939	2808	2827	2913	2794	2918	2911	2932	2791	2953	2863	2891	2984	3026	2963	3152	3069	3067	3096	3078	3137	3045	3097	3269	3168	3238	3261
2960	2925	2906	2902	2950	3083	3014	3172	3094	3212	3073	3224	2929	2869	2873	2844	3000	3045	2977	3048	3035	3035	2977	2925	2914	2892	2796	2804	2897	2929	2904	2817	2844	2923	2908	2913	2941	3081	3012	3188	3088	3097	3120	3051	3153	3114	3137	3061	3303	3133
2951	2843	2857	3003	2966	3085	3004	3069	2993	3156	3079	3048	2941	2955	2931	2960	2960	3031	2989	2982	3001	3043	2924	2922	2867	2956	2830	2980	2894	2917	2799	2830	2772	2776	2909	2902	3021	3070	3056	3103	3084	3237	3238	3120	3232	3114	3276	3210	3199	3050
2917	2835	2810	2849	3002	2949	2960	2915	2982	2942	2940	2923	2937	2945	3015	3013	2931	3030	2869	2903	2969	2894	2782	2907	2809	2854	2898	2862	2840	2819	2893	2759	2898	2726	2943	2970	2968	2966	3003	3029	3154	3164	3221	3121	3048	3059	3136	3281	3108	3154
2910	2893	2974	2918	3040	2917	2909	2940	2859	2881	2891	2897	2902	2974	2980	3042	3091	2940	2852	2856	2878	2912	2919	2880	2909	2924	2945	2988	2891	2835	2885	2872	2798	2821	2900	2897	2877	3039	2964	3005	3155	3140	3141	3144	3215	3240	3029	3127	3178	3177
3121	2952	2989	2960	3029	2896	2885	2903	2960	2893	2983	2914	2964	3088	3068	2960	3009	2898	2936	2823	3011	3064	3009	2860	2884	2894	3074	3013	2893	2916	2822	2800	2907	2832	2891	2900	2908	2915	2975	2900	3106	3276	3201	3217	3189	3033	3093	3083	3122	3025
3069	3047	2890	2859	2936	2974	2932	2991	2760	2919	2954	3017	3016	3059	2989	2894	2908	2847	2958	2890	2790	2876	3027	3039	2922	3059	2998	2942	2863	2925	2917	2880	2846	2895	2777	2988	2907	2887	2904	2912	3093	3188	3153	3167	3079	3039	3046	3071	3048	3107
3156	3006	2939	3072	2929	2977	2919	2888	2955	2916	3011	2993	3019	3080	3018	2904	2822	2834	2882	2890	2914	2999	3012	3007	3053	2933	2928	2930	2925	2892	2913	2804	2900	2848	2958	2787	2849	2812	2934	2972	2966	3092	3144	3271	3152	3075	3024	3086	3174	3119
3134	3004	2898	3094	3054	2956	2974	2923	2972	3001	3113	3009	2979	2943	2893	2882	2839	2944	2855	2940	2871	2981	3019	3006	2971	2969	3046	2891	3051	3048	2907	2853	2940	2822	2875	2857	2844	2893	2861	2820	3038	3029	3083	3174	3072	3141	3058	3098	3114	3157
3053	3004	2868	2903	2932	2948	3032	2954	3003	3102	3007	2925	2896	2888	2917	2879	2779	2849	2873	2952	2967	2923	3017	3016	2990	2875	2978	2905	3020	2908	2869	2882	3024	2829	2872	2964	2968	2847	2983	2931	3032	3070	3005	3133	3144	3181	3230	3204	3212	3205
3046	2962	3070	2944	2923	2968	2980	3047	2920	2927	2921	2832	2977	2846	2943	2901	2820	2874	2852	2921	2981	2957	2910	2919	2865	3015	2860	2957	3049	2948	2924	2867	2817	2931	2893	2908	3076	2909	3047	2973	3016	2985	3121	3054	3337	3179	3230	3203	3092	3255
3154	3132	2928	2898	2967	3043	3041	3058	2971	3031	2920	2920	2846	2830	2931	2836	2841	2952	2890	2939	2916	2879	2860	2906	2869	2972	2867	2965	3106	3052	3061	2922	2967	2987	2890	2951	2922	2913	3008	2953	3005	2877	2983	3199	3352	3256	3320	3270	3320	3116
3033	3027	2910	2970	3003	2988	3029	2995	3039	2981	2896	2863	2927	2962	2942	2994	2916	3010	2981	2904	2927	2936	2963	2934	3037	2880	3080	2956	2994	3107	3063	3029	2862	2959	2921	2920	3008	3044	3134	3090	3052	2938	3114	3105	3167	3211	3249	3365	3127	3254
3119	3007	2962	2897	3058	3018	3050	2911	2970	2979	2998	2869	2900	2934	2956	2899	2952	2984	2896	2762	2846	2868	2860	2883	2979	2944	3066	3012	2969	3080	3103	2918	3022	3156	2954	3014	2932	3030	3067	3149	3041	3063	3008	3013	3131	3156	3269	3120	3195	3054
3149	3102	2970	3035	2982	2958	2938	2946	2820	3120	3019	3031	3016	3013	3053	2926	2966	2966	2824	2928	2823	2799	2852	3049	3049	2995	3027	3091	3010	3002	3127	3119	2995	3048	3033	2996	2968	2972	3025	3038	2930	3084	2976	3061	3060	3080	3213	3076	3210	3209
3079	3135	2981	2964	2976	3030	2975	2968	3006	3103	3031	3063	3070	3008	2966	2935	2991	2893	3063	2919	2862	2850	2891	2922	3062	2987	3072	3149	3018	2983	3056	3086	3147	3066	3078	2948	2916	3026	3146	3078	3086	3104	3010	3077	3144	3192	3128	3139	3051	3161
3192	3054	2989	2814	2913	3004	2922	3002	3006	3092	2989	3088	3016	3008	3042	3002	2981	2902	2963	2987	3000	2957	2947	3049	3015	2998	2954	3075	3088	2998	3189	3109	3172	3162	3021	3075	2967	2972	3120	3050	3088	3041	3055	3069	3159	3101	3181	3074	3078	3141
3270	3086	2893	2976	2931	2856	2937	2930	3020	2946	2931	3025	3073	2985	3022	2989	2867	2905	2887	2982	2882	2909	2866	2956	2922	3010	2938	3039	3120	3160	3145	3156	3305	3140	3135	3098	3032	3023	3203	3133	3151	3063	3064	3104	3082	2993	3060	3089	3079	3030
3162	3089	2946	2911	2888	2965	2894	2960	2967	2940	3073	3002	3129	2922	2974	2986	3000	3022	2930	3045	2919	2993	2897	2981	2874	3021	3010	2962	3034	3136	3253	3229	3346	3318	3085	3154	3048	3012	3228	3024	3272	3182	3074	2996	3038	2917	3019	3074	3042	3178
3129	2988	2937	2951	2888	2900	2980	2944	2938	3093	3063	3052	3085	3082	3023	3019	2985	3072	3001	3059	2913	2766	2798	2834	2978	3016	3001	2954	3105	3061	3125	3188	3296	3262	3187	3173	3169	3074	3168	3038	3133	3082	3146	3160	2987	3035	3073	3020	3141	3125
3041	2897	3003	3027	3010	2967	2914	3008	3010	3096	3027	3068	2945	3079	3122	3144	3208	3083	3040	3024	2989	2900	2759	2903	2917	3018	3074	3107	3053	3084	3068	3172	3360	3282	3290	3283	3199	3118	3200	3038	3081	3147	3070	3088	3085	3158	3137	3007	3156	2963
3136	3106	2964	3063	3059	3067	2968	3037	2988	2899	2936	3037	2995	3002	3113	3033	3157	3054	3100	3038	2984	2933	2986	2849	2846	3070	3030	3051	3112	3094	3030	3140	3199	3199	3290	3311	3237	3130	3077	3113	3218	3100	3156	3153	3168	3031	3038	3092	2989	3018
3097	3192	2994	3111	3109	3008	3075	3054	2960	2989	2956	3023	2958	3083	3092	3100	3054	2999	3100	3195	2918	2891	2820	2923	2845	2895	2903	2997	3004	3150	3056	3127	3150	3275	3131	3301	3170	3241	3249	3188	3216	3284	3193	3047	3128	3038	3069	2920	3062	3164
3135	3108	3114	2964	3065	3155	3052	2965	2948	2969	3044	2960	3108	2982	3118	3069	2970	2967	3115	2970	3058	2906	2939	2877	2881	2967	2901	3144	2907	2950	2933	3083	3112	3232	3139	3340	3182	3246	3309	3238	3133	3320	3130	3142	3008	3126	3214	3160	3001	3079
3037	3081	3043	2902	3005	3064	3012	3058	3010	2919	3013	2994	2925	2969	3127	3054	3027	3012	3089	3131	3068	3014	2990	2983	2952	2942	3014	3036	3063	2978	2934	3016	3121	3262	3289	3376	3346	3274	3286	3259	3281	3311	3240	3217	3286	3176	3162	3125	3075	3151
2925	3012	2882	2834	3042	3042	2886	2960	2976	3055	3003	2989	2914	3094	3002	3048	3032	3095	3098	3128	3145	3079	3095	2985	2999	2986	2981	2943	2980	3047	2984	3127	3042	3131	3246	3332	3328	3397	3305	3311	3256	3345	3185	3309	3238	3196	3131	3307	3230	3078
2968	2916	2865	2983	2973	3082	3052	2955	3136	3070	2995	3001	2945	3032	2935	2932	3071	3117	3179	3082	3166	3061	3098	3036	2949	2942	3148	3104	3076	2897	3067	3011	3107	3164	3263	3468	3329	3419	3324	3408	3261	3305	3220	3203	3187	3154	3134	3251	3132	3108
2907	2847	2882	2936	2956	3034	3178	3007	3105	3124	3079	2952	2928	2983	2981	3049	3020	3031	3112	3153	3136	3148	3099	3072	2950	2916	2986	2929	3058	3167	3091	3018	3054	3221	3186	3192	3381	3371	3387	3386	3249	3233	3219	3340	3157	3157	3052	3159	3149	3223
2880	2955	2871	2840	2998	2933	2959	3056	3139	3113	3021	3118	3099	3050	3064	3027	3183	3058	3151	3152	3211	3110	3246	3250	3043	2941	3117	3103	3120	2987	3186	3085	3103	3131	3169	3336	3228	3376	3330	3271	3303	3246	3182	3199	3263	3235	3149	3166	3156	3195
2960	3009	2861	2920	2911	2986	3059	3048	3197	3091	3165	3200	3003	3071	3059	3183	2946	3034	3119	3136	3089	3089	3153	3084	3072	2997	3210	3222	3103	3164	3048	3061	3111	3096	3266	3259	3344	3247	3361	3290	3325	3175	3239	3235	3126	3034	3235	3122	3208	3160
3016	2934	2953	2940	2840	2899	2910	2934	2933	3089	3051	3110	3033	3173	3112	3136	3056	3099	3097	3159	3086	3222	3222	3183	3134	3151	3118	3044	3077	2996	3131	3173	3086	3259	3173	3196	3299	3307	3066	3254	3238	3287	3299	3154	3148	3031	3159	3065	3291	3208
2948	3004	2844	2774	2976	2876	2828	3093	2976	2984	3092	3228	3107	3086	3128	2981	3126	3148	3028	3075	3138	3205	3203	3234	3150	3166	3136	3036	3107	3257	3080	3139	3090	3193	3130	3208	3344	3302	3250	3145	3293	3312	3191	3071	3083	3116	3204	3085	3096	3299
3155	2967	2785	2805	2758	2857	2900	2886	2973	3024	3109	3099	3171	3158	3171	3204	3056	3081	3111	3115	3233	3264	3197	3180	3106	3162	3056	3119	3183	3198	3184	3192	3051	3160	3228	3246	3286	3261	3298	3193	3275	3366	3201	3239	3212	3177	3109	3094	3132	3354
3134	2908	2839	2911	2758	2967	2929	2951	3046	2984	3089	3124	3187	3178	3128	3113	3130	3061	3125	3161	3087	3221	3307	3186	3103	3128	3144	3256	3207	3241	3269	3173	3205	3215	3258	3286	3273	3270	3257	3324	3224	3272	3279	3117	3189	2958	3098	3113	3243	3241
3010	3024	2918	2823	2787	2803	2942	2940	2985	3073	3073	3116	3146	3146	3260	3084	3160	3192	3188	3161	3132	3205	3219	3140	3279	3170	3180	3002	3134	3193	3252	3291	3136	3224	3274	3237	3242	3291	3277	3209	3215	3189	3245	3142	3039	3186	3063	3056	3120	3183
3016	3055	2832	2884	2881	2754	2790	3009	2922	2988	2963	3075	3178	3214	3297	3179	3266	3186	3109	3074	3193	3130	3201	3395	3131	3285	3145	3246	3133	3243	3244	3229	3260	3263	3097	3226	3332	3189	3296	3189	3071	3108	3084	3264	3210	3233	3084	3008	3040	3222
2994	3075	2913	2987	2905	2912	2847	2963	2884	2835	3036	2980	3078	3248	3143	3323	3292	3257	3188	3040	3114	3213	3204	3203	3270	3164	3280	3218	3205	3256	3088	3196	2990	3188	3123	3248	3271	3300	3191	3126	3167	3145	3085	3002	3110	3238	3048	3159	2935	3183
2977	3090	2973	3112	2921	2956	2750	2901	2929	2921	2998	2979	3147	3188	3317	3262	3200	3286	3152	3181	3202	3276	3217	3286	3251	3188	3036	3152	3244	3149	3208	3183	3105	3142	3203	3264	3261	3294	3280	3188	3088	3127	3114	3084	3081	3221	3150	3071	3050	3320
3224	3209	3082	2982	2935	2988	2901	2884	2887	2964	3018	3110	3129	3197	3200	3253	3397	3293	3211	3158	3071	3309	3271	3268	3256	3278	3208	3133	3089	3147	3304	3184	3267	3183	3151	3181	3225	3225	3172	3227	3320	3122	3145	3065	3114	3107	3060	3041	3081	3159
3192	3123	3125	3170	3015	2943	3014	2902	2926	3032	3089	3051	3100	3171	3257	3107	3334	3241	3072	3228	3222	3154	3342	3306	3260	3240	3228	3164	3165	3245	3349	3266	3332	3190	3250	3222	3275	3256	3207	3254	3168	3227	3161	3129	3009	3003	3026	3095	3065	3169
3115	3018	3142	3100	3080	3204	3072	3021	3024	3074	3104	3033	3111	3183	3190	3248	3269	3263	3294	3343	3109	3352	3192	3223	3315	3128	3230	3111	3257	3305	3320	3329	3315	3235	3271	3301	3218	3290	3239	3193	3089	3130	3169	3220	3198	2986	3102	2987	3049	3081
3156	3201	3125	3166	3088	3136	3141	3038	3161	3161	3159	2989	3109	3146	3304	3337	3449	3387	3168	3361	3215	3226	3262	3158	3276	3154	3175	3143	3246	3225	3263	3374	3363	3224	3257	3158	3313	3239	3240	3145	3176	3245	3090	3163	3243	3254	3136	3188	3131	3129
3180	3182	3076	3249	3161	3277	3101	3230	3095	3095	3026	2895	2987	3109	3245	3222	3335	3299	3344	3293	3278	3224	3390	3309	3234	3211	3257	3224	3109	3237	3174	3268	3270	3296	3211	3209	3269	3340	3268	3281	3252	3180	3256	3172	3195	3244	3237	3169	3181	3181
3096	3131	3118	3151	3244	3351	3332	3159	3137	3197	3017	3009	2944	3128	3144	3152	3352	3269	3316	3322	3246	3311	3257	3383	3312	3269	3248	3167	3213	3306	3156	3239	3232	3228	3133	3198	3248	3173	3257	3269	3165	3221	3151	3290	3130	3226	3189	3218	3194	3205
3083	3169	3158	3119	3219	3383	3162	3249	3219	3166	3074	2985	3045	2999	3108	3250	3206	3390	3234	3346	3260	3321	3338	3339	3178	3278	3158	3135	3188	3168	3225	3278	3150	3088	3193	3238	3193	3255	3320	3340	3269	3333	3199	3230	3380	3263	3297	3257	3277	3145
3239	3189	3113	3197	3236	3314	3278	3252	3243	3142	2953	3061	3038	2909	3220	3189	3211	3198	3250	3368	3341	3418	3326	3313	3204	3249	3185	3133	3164	3199	3178	3180	3230	3074	3161	3084	3210	3343	3248	3358	3301	3137	3139	3270	3328	3293	3408	3370	3284	3311
3300	3205	3019	3230	3195	3257	3274	3361	3259	3189	3042	3089	3123	3124	3097	3123	3219	3202	3208	3290	3434	3163	3352	3191	3232	3191	3175	3118	3059	3268	3261	3091	3117	3189	3171	3169	3236	3376	3319	3221	3280	3219	3327	3301	3251	3336	3396	3400	3346	3306
3283	3164	3016	3240	3072	3321	3262	3241	3272	3173	3127	3133	3007	2938	3069	3177	3278	3265	3336	3257	3235	3260	3283	3312	3129	3198	3105	3102	3180	3219	3093	3206	3153	3135	3150	3158	3246	3268	3288	3285	3281	3352	3185	3242	3296	3478	3468	3309	3466	3395
3264	3128	3081	3159	3173	3240	3289	3249	3248	3241	3201	3064	3158	3153	3125	3184	3235	3180	3287	3391	3160	3244	3324	3297	3362	3190	3143	3167	3193	3298	3176	3314	3133	3238	3098	3164	3196	3212	3385	3337	3363	3397	3285	3285	3287	3317	3513	3472	3526	3364
3286	3217	3111	3164	3164	3259	3253	3237	3190	3174	3273	3216	3079	3068	3199	3061	3135	3232	3345	3212	3269	3268	3223	3261	3275	3298	3219	3156	3118	3178	3170	3181	3177	3167	3230	3010	3085	3247	3341	3367	3334	3309	3223	3375	3379	3320	3348	3391	3483	3392
3248	3158	3107	3106	3127	3141	3242	3257	3305	3182	3119	3031	3073	3191	3229	3089	3107	3181	3237	3247	3137	3326	3272	3235	3262	3295	3225	3225	3077	3185	3109	3146	3147	3149	3095	3164	3153	3229	3278	3398	3369	3425	3355	3348	3353	3307	3436	3435	3474	3458
3245	3129	3049	3095	3178	3067	3111	3096	3184	3291	3069	3100	3103	3208	3095	3238	3234	3034	3209	3338	3331	3366	3300	3243	3320	3250	3177	3043	3108	3166	3124	3284	3203	3113	3281	3188	3196	3345	3246	3352	3330	3437	3427	3470	3323	3288	3409	3459	3400	3362
3231	3038	3075	3086	3201	3073	3067	3194	3202	3204	3176	3244	3177	3219	3228	3200	3193	3101	3170	3135	3097	3269	3280	3332	3212	3208	3288	3096	3104	3216	3076	3183	3241	3281	3250	3215	3200	3298	3279	3276	3318	3277	3408	3349	3203	3350	3426	3422	3348	3304
3138	3090	3108	3216	3127	3011	3036	3155	3117	3184	3146	3166	3176	3218	3231	3188	3138	3160	3067	3244	3170	3220	3311	3320	3237	3274	3224	3138	3198	3142	3191	3202	3236	3251	3151	3258	3296	3308	3293	3485	3309	3434	3382	3355	3241	3351	3364	3495	3379	3230
3164	3093	3006	3006	3030	3066	3183	3241	3136	3248	3155	3154	3283	3235	3262	3192	3204	3166	3152	3272	3179	3178	3244	3286	3284	3190	3177	3276	3207	3214	3085	3140	3268	3218	3338	3297	3390	3295	3283	3373	3350	3337	3443	3320	3318	3240	3403	3425	3367	3328
3077	3104	3009	3024	3131	3093	3159	3190	3235	3164	3171	3104	3205	3249	3221	3177	3260	3370	3202	3284	3173	3105	3254	3220	3209	3243	3020	3120	3182	3168	3173	3130	3208	3261	3333	3349	3349	3336	3322	3304	3428	3426	3380	3365	3322	3330	3392	3413	3301	3357
3119	3109	3119	3043	3124	3087	3188	3227	3287	3193	3093	3148	3130	3109	3217	3217	3208	3185	3192	3268	3138	3195	3345	3202	3231	3249	3203	3090	3146	3077	3145	3256	3282	3305	3415	3451	3345	3505	3433	3505	3303	3341	3444	3403	3283	3397	3423	3413	3361	3325
3083	3031	3057	3102	3122	3140	3139	3187	3087	3188	3211	3187	3103	3190	3371	3393	3304	3274	3260	3243	3222	3249	3301	3265	3345	3305	3250	3201	3063	3129	3153	3198	3172	3412	3396	3413	3393	3308	3546	3471	3376	3463	3472	3391	3447	3358	3216	3333	3317	3444
3198	3019	2977	3033	3035	3190	3113	3155	3175	3154	3151	3219	3255	3341	3402	3415	3443	3243	3328	3322	3237	3275	3381	3363	3300	3308	3359	3342	3177	3258	3280	3136	3235	3327	3455	3362	3422	3355	3527	3448	3569	3556	3388	3352	3391	3296	3261	3314	3265	3293
3132	3078	3015	3037	3002	3137	3085	3282	3120	3248	3164	3225	3284	3318	3376	3288	3371	3335	3304	3225	3340	3275	3325	3444	3346	3393	3385	3383	3349	3252	3193	3203	3222	3243	3391	3241	3454	3340	3476	3489	3435	3380	3449	3428	3468	3354	3347	3371	3418	3286
3247	3099	2996	3084	3128	3158	3137	3194	3209	3270	3354	3282	3269	3349	3464	3506	3406	3400	3230	3393	3331	3284	3369	3449	3333	3370	3412	3506	3400	3273	3265	3238	3271	3296	3402	3327	3347	3358	3502	3531	3503	3338	3374	3372	3388	3375	3324	3296	3291	3334
3190	3091	3021	3089	3103	3152	3155	3263	3239	3362	3388	3360	3375	3468	3556	3558	3399	3415	3376	3372	3485	3301	3438	3501	3493	3455	3557	3405	3374	3354	3442	3186	3260	3477	3332	3468	3378	3484	3329	3448	3424	3409	3424	3307	3392	3286	3268	3227	3359	3426
3164	3141	3077	3068	3133	3206	3259	3177	3376	3195	3251	3332	3302	3478	3553	3565	3508	3391	3335	3417	3465	3349	3346	3492	3382	3473	3451	3434	3300	3436	3334	3341	3281	3316	3260	3250	3421	3480	3314	3355	3368	3336	3434	3290	3391	3325	3365	3425	3393	3442
3160	3033	3099	3070	3084	3256	3228	3156	3166	3347	3265	3393	3466	3401	3618	3521	3480	3535	3390	3303	3430	3378	3387	3440	3454	3376	3492	3390	3408	3384	3393	3266	3340	3256	3320	3377	3408	3399	3282	3441	3375	3236	3338	3219	3376	3375	3272	3391	3396	3344
3110	3092	3132	3183	3133	3200	3196	3151	3266	3241	3353	3334	3457	3541	3588	3605	3520	3317	3466	3424	3453	3319	3337	3339	3345	3455	3390	3415	3523	3350	3302	3332	3258	3355	3280	3318	3382	3380	3471	3290	3456	3268	3378	3392	3326	3308	3303	3430	3344	3365
3113	3138	3049	3129	3153	3145	3191	3071	3087	3251	3320	3397	3485	3605	3685	3556	3558	3423	3440	3438	3376	3345	3395	3495	3372	3307	3378	3351	3371	3410	3205	3257	3255	3297	3346	3425	3448	3493	3304	3330	3437	3330	3385	3298	3305	3296	3326	3221	3316	3340
3186	3021	3029	3133	3048	3161	3197	3245	3245	3199	3231	3448	3488	3520	3544	3496	3608	3505	3399	3498	3351	3255	3347	3356	3383	3384	3404	3317	3407	3313	3402	3351	3279	3387	3443	3415	3271	3350	3273	3323	3343	3292	3303	3459	3372	3306	3292	3296	3235	3362
3123	3065	2915	3102	3178	3257	3131	3137	3217	3264	3277	3403	3493	3508	3555	3637	3455	3446	3469	3412	3327	3319	3326	3360	3339	3161	3350	3258	3251	3259	3352	3181	3175	3265	3331	3490	3263	3327	3395	3341	3370	3319	3358	3394	3312	3265	3388	3364	3338	3289
3076	3059	2930	3188	3147	3128	3181	3163	3100	3187	3138	3405	3344	3457	3434	3477	3354	3345	3304	3312	3340	3358	3338	3266	3181	3268	3167	3215	3248	3344	3285	3215	3240	3360	3392	3394	3293	3306	3419	3462	3439	3264	3328	3505	3403	3484	3376	3405	3287	3292
3071	2999	2975	3067	3189	3329	3143	3148	3030	3185	3312	3271	3447	3359	3392	3416	3396	3245	3395	3239	3362	3395	3328	3143	3239	3275	3262	3211	3266	3300	3276	3166	3300	3316	3545	3392	3304	3367	3420	3437	3419	3467	3455	3320	3420	3411	3257	3361	3315	3396
3068	2903	3029	3103	3162	3159	3199	3125	3167	3172	3210	3170	3337	3318	3363	3292	3300	3293	3221	3322	3289	3122	3121	3175	3264	3222	3318	3274	3217	3290	3286	3174	3255	3336	3320	3310	3176	3359	3391	3397	3386	3346	3409	3305	3346	3404	3393	3336	3294	3305
2956	3068	3051	3086	3165	3253	3130	3095	3159	3111	3150	3221	3356	3258	3374	3311	3321	3326	3215	3219	3184	3176	3184	3186	3084	3206	3247	3310	3294	3233	3250	3265	3270	3301	3380	3280	3419	3302	3375	3356	3334	3264	3323	3308	3341	3300	3292	3254	3215	3230
3199	3166	3071	3071	3085	3155	3202	3162	3005	3108	3126	3284	3243	3254	3226	3217	3211	3271	3209	3178	3106	3179	3095	3144	3115	3240	3194	3224	3297	3279	3201	3301	3252	3281	3285	3416	3346	3349	3318	3325	3269	3285	3354	3256	3294	3324	3378	3210	3277	3327
3112	3163	3070	3143	3152	3155	3131	3090	3085	3085	3038	3254	3318	3310	3270	3353	3275	3100	3115	3122	3183	3025	3008	3016	3192	3254	3137	3216	3303	3330	3248	3320	3214	3400	3419	3303	3315	3362	3332	3281	3295	3296	3325	3360	3200	3290	3234	3171	3229	3391
3156	3024	3014	3171	3207	3194	3176	3187	2898	3140	3083	3122	3247	3329	3243	3346	3173	3268	3164	3140	3168	3114	3078	3074	3102	3225	3234	3321	3311	3181	3275	3305	3248	3251	3386	3350	3416	3376	3307	3261	3238	3203	3224	3243	3191	3280	3260	3288	3300	3221
3208	3063	3131	3201	3324	3271	3320	3203	3046	3198	3195	3207	3169	3362	3338	3258	3364	3330	3179	3240	3087	3158	3031	3107	3032	3170	3222	3271	3221	3265	3250	3367	3289	3297	3380	3234	3389	3173	3270	3198	3247	3249	3211	3123	3216	3181	3291	3260	3227	3199
3152	3225	3215	3277	3326	3438	3329	3175	3072	3062	3154	3234	3276	3329	3326	3266	3280	3248	3193	3090	3231	3111	3065	3152	3168	3098	3317	3403	3355	3221	3336	3373	3359	3382	3290	3339	3329	3322	3256	3228	3300	3284	3278	3239	3268	3253	3393	3359	3288	3317
3131	3187	3205	3304	3387	3344	3281	3239	3184	3137	3187	3293	3202	3240	3431	3400	3314	3322	3218	3342	3257	3095	3142	3091	3116	3191	3317	3395	3396	3365	3364	3375	3344	3340	3309	3396	3290	3235	3166	3295	3206	3264	3278	3251	3371	3302	3330	3319	3434	3434
3205	3293	3293	3350	3385	3385	3413	3410	3362	3302	3240	3483	3305	3324	3395	3308	3346	3362	3304	3328	3207	3213	3195	3079	3167	3182	3373	3296	3330	3449	3367	3343	3423	3293	3353	3275	3367	3362	3221	3138	3248	3411	3186	3351	3346	3393	3372	3276	3382	3472
3367	3282	3204	3344	3413	3344	3338	3352	3292	3350	3332	3289	3361	3290	3295	3349	3408	3393	3374	3339	3267	3296	3201	3121	3119	3188	3369	3283	3341	3235	3396	3311	3269	3227	3288	3349	3229	3288	3315	3164	3242	3408	3381	3321	3289	3473	3372	3387	3507	3479
3247	3309	3362	3340	3391	3359	3373	3321	3342	3362	3415	3367	3295	3352	3440	3175	3330	3433	3355	3226	3234	3181	3047	3181	3201	3172	3323	3415	3239	3350	3446	3330	3432	3302	3309	3170	3356	3251	3303	3306	3374	3308	3308	3409	3527	3475	3530	3409	3450	3512
3286	3265	3246	3358	3334	3264	3333	3241	3249	3396	3392	3337	3354	3389	3257	3369	3348	3304	3366	3408	3370	3247	3181	3165	3231	3325	3356	3437	3439	3420	3290	3391	3382	3303	3287	3293	3206	3225	3351	3291	3262	3314	3408	3374	3461	3615	3506	3455	3541	3479
3288	3286	3135	3332	3171	3331	3265	3175	3330	3375	3287	3369	3288	3306	3301	3276	3306	3324	3407	3437	3268	3154	3216	3174	3276	3240	3359	3341	3582	3367	3490	3444	3319	3341	3286	3332	3253	3223	3260	3329	3382	3404	3510	3445	3527	3640	3574	3493	3492	3392
3130	3234	3057	3398	3165	3417	3284	3158	3215	3277	3325	3418	3224	3269	3328	3310	3261	3269	3369	3276	3320	3217	3140	3204	3268	3296	3458	3420	3369	3383	3303	3267	3365	3377	3280	3467	3312	3363	3367	3393	3365	3344	3405	3430	3479	3567	3556	3447	3531	3403
3264	3238	3167	3213	3209	3074	3111	3263	3173	3207	3122	3346	3335	3319	3298	3260	3150	3338	3318	3239	3215	3240	3221	3292	3319	3387	3302	3370	3454	3397	3441	3376	3394	3360	3335	3486	3468	3353	3317	3326	3473	3346	3416	3521	3599	3490	3469	3471	3561	3509
3222	3126	3031	3112	3120	3066	3095	3214	3100	3224	3196	3290	3280	3160	3208	3260	3214	3320	3335	3269	3242	3228	3178	3312	3232	3344	3257	3394	3418	3349	3510	3536	3392	3331	3405	3326	3205	3395	3227	3423	3344	3498	3422	3569	3467	3339	3291	3419	3361	3357
3203	3156	3046	3139	3189	3098	3043	3160	3112	3258	3275	3247	3064	3198	3031	3273	3228	3249	3354	3161	3190	3170	3260	3147	3226	3300	3287	3299	3351	3458	3383	3443	3313	3293	3415	3357	3384	3319	3441	3462	3428	3451	3618	3439	3383	3366	3395	3477	3221	3250
3141	3152	3094	3228	3129	3086	3077	3021	3082	3121	3249	3176	3169	3176	3116	3230	3378	3274	3317	3374	3267	3281	3256	3297	3402	3394	3362	3252	3502	3467	3447	3295	3401	3314	3304	3285	3417	3274	3393	3378	3395	3448	3496	3352	3392	3395	3344	3286	3318	3193
3207	3191	3111	3177	3227	3070	3123	3134	3120	3182	3295	3256	3204	3067	3267	3221	3184	3337	3318	3372	3306	3325	3259	3145	3255	3256	3271	3269	3361	3340	3347	3304	3277	3323	3339	3393	3288	3316	3390	3365	3413	3406	3364	3480	3328	3265	3269	3254	3213	3182
3257	3257	3171	3183	3269	3238	3140	3150	3183	3168	3219	3201	3290	3160	3228	3265	3243	3277	3278	3275	3304	3231	3208	3194	3293	3260	3417	3321	3405	3289	3310	3289	3168	3187	3219	3300	3320	3373	3383	3479	3324	3371	3298	3367	3314	3378	3290	3312	3288	3180
3286	3156	3147	3235	3145	3053	3217	3187	3105	3172	3255	3204	3199	3144	3207	3298	3231	3335	3282	3328	3163	3062	3211	3319	3321	3166	3349	3268	3293	3183	3183	3257	3223	3144	3156	3162	3191	3324	3295	3241	3384	3315	3344	3257	3341	3260	3295	3259	3255	3183
3312	3195	3100	3085	3179	3195	3104	3183	3258	3253	3135	3149	3285	3244	3250	3283	3333	3338	3388	3262	3195	3187	3179	3235	3184	3357	3306	3306	3200	3223	3247	3151	3130	3160	3246	3128	3207	3153	3316	3398	3438	3250	3218	3219	3292	3187	3308	3229	3379	3342
3287	3207	3127	3222	3128	3275	3159	3212	3244	3301	3283	3293	3253	3217	3232	3303	3407	3291	3314	3300	3157	3193	3198	3354	3164	3193	3264	3255	3239	3239	3104	3181	3134	3143	3129	3142	3151	3192	3224	3366	3257	3309	3293	3257	3250	3251	3397	3370	3300	3411
3291	3123	3156	3282	3259	3142	3215	3149	3244	3275	3339	3191	3304	3376	3383	3280	3384	3276	3303	3309	3227	3235	3297	3252	3269	3140	3199	3095	3011	3193	3178	3161	3241	3095	3109	3155	3175	3328	3388	3362	3279	3264	3312	3379	3319	3290	3234	3246	3248	3257
3237	3152	3177	3279	3163	3272	3363	3258	3220	3375	3247	3323	3338	3398	3309	3480	3475	3373	3233	3205	3303	3206	3189	3079	3193	3195	3204	3174	3134	3067	3257	3208	3210	3178	3216	3217	3251	3258	3349	3324	3350	3292	3249	3236	3317	3298	3369	3214	3316	3328
3207	3158	3149	3219	3238	3237	3229	3184	3270	3317	3198	3363	3365	3344	3419	3467	3502	3369	3266	3187	3201	3207	3138	3163	3225	3234	3231	3065	3109	3233	3067	3330	3189	3185	3040	3310	3329	3323	3321	3462	3462	3351	3354	3306	3285	3316	3286	3240	3342	3383
3195	3167	3109	3145	3239	3230	3163	3419	3207	3207	3261	3229	3212	3315	3303	3397	3354	3473	3329	3277	3132	3271	3144	3215	3211	3215	3245	3206	3132	3313	3217	3236	3267	3219	3206	3295	3445	3327	3474	3419	3379	3371	3266	3345	3331	3242	3283	3299	3183	3356
3142	3145	3146	3158	3192	3303	3145	3161	3148	3278	3253	3123	3224	3367	3381	3478	3353	3376	3274	3309	3303	3193	3202	3235	3214	3197	3147	3314	3275	3315	3301	3242	3194	3377	3380	3318	3358	3402	3459	3407	3330	3310	3303	3342	3279	3247	3324	3312	3360	3257
3110	3185	3028	3245	3208	3304	3202	3156	3286	3250	3228	3435	3379	3310	3496	3358	3395	3522	3171	3273	3132	3108	3204	3136	3266	3154	3233	3253	3255	3352	3320	3356	3365	3322	3309	3363	3286	3395	3418	3331	3313	3276	3203	3284	3296	3300	3305	3395	3304	3444
3222	3107	3098	3300	3184	3292	3283	3292	3266	3293	3231	3201	3319	3256	3434	3546	3395	3305	3269	3317	3230	3088	3263	3183	3285	3336	3230	3371	3370	3417	3304	3334	3355	3466	3242	3369	3261	3304	3351	3379	3265	3204	3353	3340	3197	3223	3327	3198	3387	3297
3098	3174	3146	3346	3280	3274	3208	3232	3225	3204	3277	3239	3265	3362	3428	3453	3425	3317	3300	3256	3241	3192	3194	3186	3260	3262	3299	3318	3359	3396	3376	3347	3306	3295	3376	3287	3337	3362	3302	3223	3233	3207	3309	3290	3205	3273	3301	3273	3308	3322
3155	3192	3025	3234	3202	3274	3267	3388	3231	3235	3304	3310	3364	3403	3476	3272	3265	3213	3233	3103	3229	3229	3328	3235	3177	3215	3369	3366	3352	3303	3369	3386	3366	3271	3295	3139	3485	3117	3305	3296	3148	3181	3250	3200	3212	3172	3343	3171	3311	3287
3353	3315	3203	3305	3316	3389	3203	3304	3245	3184	3211	3325	3319	3233	3398	3262	3254	3240	3137	3134	3175	3209	3216	3181	3341	3250	3231	3404	3490	3312	3327	3307	3324	3178	3296	3198	3335	3263	3211	3181	3156	3176	3267	3350	3235	3225	3255	3275	3282	3273
3339	3356	3237	3272	3468	3314	3112	3090	3193	3239	3306	3174	3297	3353	3335	3300	3228	3090	3148	3171	3173	3212	3141	3298	3189	3291	3257	3157	3291	3230	3342	3271	3241	3232	3245	3328	3230	3262	3176	3131	3139	3248	3266	3216	3332	3257	3252	3354	3288	3259
3386	3230	3250	3274	3376	3332	3216	3227	3227	3254	3262	3101	3237	3155	3258	3116	3128	3170	3017	3122	3221	3169	3072	3213	3278	3260	3183	3381	3224	3270	3255	3221	3202	3213	3221	3139	3166	3241	3133	3027	3202	3223	3208	3297	3291	3312	3203	3278	3288	3293
3199	3133	3248	3208	3228	3168	3370	3289	3249	3189	3241	3121	3302	3186	3194	3135	3202	3147	3199	3052	3122	3085	3071	3026	3270	3226	3323	3303	3330	3254	3197	3082	3261	3183	3156	3189	3184	2990	3157	3180	3272	3270	3297	3418	3281	3206	3228	3190	3167	3308
3157	3295	3113	3238	3221	3264	3108	3109	3105	3128	3184	3212	3195	3354	3192	3206	3149	3220	3162	3153	3055	3125	3214	3266	3226	3288	3273	3230	3321	3261	3241	3209	3124	3006	3129	3194	3230	3155	3232	3219	3173	3270	3265	3373	3237	3385	3243	3259	3213	3251
3230	3334	3165	3152	3179	3256	3258	3243	3215	3123	3215	3168	3256	3327	3243	3237	3291	3268	3256	3189	3227	3199	3264	3231	3354	3252	3311	3251	3164	3175	3235	3188	3139	3160	3108	3229	3184	3254	3218	3252	3266	3292	3339	3298	3345	3242	3121	3221	3249	3323
3185	3135	3074	3256	3237	3258	3170	3089	3114	3207	3258	3225	3194	3273	3381	3276	3340	3238	3314	3262	3311	3139	3244	3300	3320	3479	3365	3351	3290	3228	3191	3160	3179	3197	3291	3276	3284	3235	3110	3317	3337	3288	3338	3370	3149	3194	3173	3146	3255	3349
3085	3172	3168	3139	3353	3141	3194	3174	3136	3283	3156	3144	3169	3349	3366	3326	3369	3252	3298	3291	3414	3267	3308	3356	3514	3451	3315	3348	3367	3206	3241	3182	3328	3341	3281	3331	3203	3196	3253	3275	3319	3356	3288	3178	3118	3201	3222	3113	3194	3175
3321	3155	3190	3115	3258	3220	3207	3104	3230	3240	3173	3026	3242	3306	3327	3343	3361	3496	3417	3371	3319	3338	3374	3354	3489	3488	3393	3335	3313	3153	3205	3243	3303	3273	3291	3331	3346	3269	3291	3177	3320	3307	3241	3282	3253	3179	3198	3161	3225	3163
3211	3203	3195	3177	3182	3125	3205	3253	3230	3093	3217	3285	3299	3267	3291	3365	3292	3297	3292	3322	3227	3292	3342	3444	3368	3380	3420	3315	3279	3192	3022	3283	3279	3393	3313	3341	3360	3352	3294	3172	3181	3238	3263	3341	3245	3225	3122	3200	3259	3194
3193	3111	3184	3289	3177	3129	3242	3228	3193	3157	3365	3269	3289	3382	3285	3316	3244	3400	3378	3420	3285	3267	3341	3377	3345	3335	3247	3239	3281	3129	3144	3259	3301	3385	3254	3386	3353	3348	3142	3180	3275	3324	3228	3259	3123	3203	3224	3185	3118	3298
3224	3183	3111	3295	3077	3184	3186	3078	3192	3224	3272	3210	3233	3164	3141	3282	3211	3285	3286	3241	3213	3238	3270	3283	3414	3310	3262	3230	3189	3094	3179	3238	3303	3261	3359	3382	3270	3209	3295	3223	3317	3180	3312	3349	3249	3158	3118	3215	3282	3246
3262	3194	3195	3178	3165	3137	3171	3154	3138	3194	3185	3183	3145	3193	3263	3144	3172	3188	3325	3170	3280	3154	3216	3300	3280	3257	3257	3234	3284	3185	3123	3195	3275	3388	3398	3330	3276	3256	3246	3286	3104	3173	3208	3244	3214	3141	3104	3227	3153	3165
3362	3178	3124	3145	3144	3117	3148	3251	3158	3186	3192	3163	3121	3217	3140	3200	3213	3260	3188	3247	3135	3251	3209	3374	3293	3161	3103	3166	3274	3145	3179	3251	3380	3383	3295	3337	3283	3249	3106	3220	3219	3201	3252	3191	3225	3233	3111	3288	3195	3226
3314	3421	3267	3239	3356	3157	3161	3220	3224	3231	3090	3171	3186	3192	3162	3096	3127	3225	3191	3144	3085	3184	3290	3165	3207	3065	3253	3221	3282	3130	3204	3347	3259	3262	3275	3264	3246	3204	3168	3214	3276	3121	3180	3169	3163	3143	3202	3192	3205	3401
3259	3314	3159	3301	3170	3178	3145	3161	3171	3051	3168	3252	3049	3112	3124	3195	3223	3130	3148	3164	3273	3069	3243	3210	3239	3192	3266	3201	3304	3355	3374	3255	3373	3381	3262	3286	3218	3241	3250	3180	3110	3160	3333	3145	3215	3169	3238	3347	3125	3227
3312	3293	3241	3244	3147	3238	3221	3124	3213	3254	3107	2992	3135	3080	3092	3207	3108	3262	3281	3176	3237	3309	3279	3264	3223	3346	3125	3241	3294	3289	3271	3229	3412	3263	3268	3198	3175	3224	3118	3325	3231	3145	3263	3251	3304	3272	3266	3256	3337	3244
3307	3338	3148	3259	3290	3381	3114	3213	3146	3249	3206	3138	3110	3286	3293	3256	3310	3198	3183	3184	3283	3300	3398	3364	3299	3307	3301	3377	3290	3304	3271	3364	3360	3380	3344	3315	3323	3339	3272	3141	3237	3325	3358	3326	3334	3254	3317	3408	3236	3315
3336	3181	3256	3112	3243	3224	3184	3189	3094	3239	3061	3157	3173	3269	3182	3267	3308	3272	3212	3286	3320	3269	3417	3312	3311	3368	3171	3283	3366	3298	3247	3272	3241	3223	3190	3245	3131	3288	3237	3217	3324	3235	3227	3313	3422	3322	3253	3307	3325	3236
3242	3263	3080	3176	3197	3179	3157	3005	3171	3176	3239	3202	3149	3192	3289	3207	3200	3223	3246	3234	3350	3313	3336	3258	3436	3402	3213	3420	3330	3326	3359	3374	3226	3249	3221	3297	3334	3292	3266	3212	3213	3291	3332	3349	3405	3353	3183	3286	3245	3169
3203	3127	3148	3114	3100	3065	3133	3035	3061	3167	3042	3193	3197	3308	3238	3377	3343	3231	3281	3240	3449	3450	3336	3261	3199	3250	3372	3245	3257	3168	3338	3413	3315	3202	3155	3235	3237	3281	3268	3356	3386	3352	3450	3321	3455	3343	3301	3314	3240	3153
3157	3027	3079	3141	3040	3097	3117	3240	3013	3120	3198	3235	3075	3230	3220	3168	3155	3253	3296	3266	3207	3346	3247	3195	3340	3311	3194	3203	3279	3184	3156	3199	3225	3304	3193	3294	3272	3315	3230	3242	3289	3412	3473	3474	3093	3277	3236	3266	3177	3150
3040	3071	3035	3185	3022	3024	3140	3044	3255	3201	3002	3181	3275	3121	3167	3209	3273	3184	3287	3212	3299	3273	3207	3189	3155	3108	3233	3182	3165	3236	3285	3180	3207	3208	3166	3247	3190	3282	3416	3322	3323	3381	3279	3345	3354	3251	3213	3170	3137	3263
3245	3149	3191	3093	3200	3219	3076	3164	3217	3197	3230	3173	3204	3220	3133	3260	3172	3265	3267	3325	3175	3124	3078	3093	3207	3190	3144	3136	3127	3194	3175	3229	3338	3231	3225	3241	3252	3233	3177	3315	3386	3256	3296	3314	3247	3089	3124	3170	3150	3086
3175	3132	3014	3073	3249	3139	3393	3303	3254	3324	3308	3258	3228	3234	3196	3286	3265	3351	3192	3234	3274	3171	3132	3194	3099	3169	3150	3213	3072	3202	3105	3167	3260	3209	3120	3208	3132	3123	3226	3360	3205	3301	3181	3218	3096	3193	3264	3096	3253	3122
3235	3299	3138	3228	3151	3303	3276	3314	3480	3419	3312	3349	3107	3233	3220	3192	3259	3361	3272	3266	3109	3061	3059	2974	3152	3190	3258	3270	3220	3176	3156	3170	3317	3210	3151	3316	3364	3099	3255	3255	3249	3255	3372	3197	3240	3077	3252	3242	3260	3329
3176	3217	3188	3202	3384	3376	3312	3493	3398	3384	3393	3364	3336	3190	3274	3224	3267	3309	3188	3216	3072	3084	3130	3188	3264	3266	3212	3169	3190	3193	3205	3086	3150	3047	3240	3169	3357	3213	3306	3274	3178	3186	3216	3130	3271	3135	3178	3309	3265	3292
3071	3212	3040	3285	3369	3350	3446	3421	3367	3408	3345	3264	3254	3273	3330	3378	3236	3246	3150	3106	3243	3171	3213	3209	3186	3215	3274	3355	3305	3387	3299	3207	3211	3167	3088	3188	3379	3219	3182	3284	3203	3181	3237	3257	3239	3258	3227	3250	3252	3209
3217	3093	3057	3243	3144	3203	3423	3307	3201	3287	3418	3219	3298	3347	3244	3216	3183	3351	3293	3171	3137	3230	3141	3170	3264	3308	3397	3282	3287	3208	3247	3214	3193	3239	3254	3287	3225	3338	3270	3244	3295	3164	3219	3214	3228	3234	3286	3329	3374	3232
3211	3140	3166	3155	3259	3251	3207	3193	3305	3291	3027	3162	3304	3193	3154	3142	3261	3281	3166	3062	3069	3206	3243	3247	3230	3298	3301	3195	3282	3205	3161	3279	3082	3177	3278	3239	3209	3217	3389	3296	3211	3137	3145	3229	3191	3243	3269	3174	3259	3330
3137	3167	3070	3121	3113	3119	3305	3119	3136	3136	3073	3097	3054	3095	3181	3299	3091	3216	3119	3131	3211	3269	3247	3268	3307	3222	3305	3388	3279	3224	3232	3176	3257	3292	3225	3268	3148	3230	3264	3254	3164	3323	3263	3306	3215	3187	3304	3322	3113	3269
3242	3242	3120	3173	3331	3246	3117	3141	2898	3053	3198	2935	3086	3288	3175	3192	3125	3255	3176	3184	3112	3215	3309	3316	3238	3353	3354	3339	3154	3117	3134	3154	3161	3202	3235	3351	3261	3386	3314	3288	3218	3170	3180	3269	3224	3331	3207	3313	3086	3074
3179	3238	3188	3202	3244	3306	3155	3141	3077	3151	3151	3107	3299	3183	3243	3155	3205	3271	3195	3141	3237	3281	3351	3311	3266	3157	3179	3238	3238	3148	3149	3110	3137	3218	3106	3189	3273	3162	3298	3218	3249	3203	3057	3164	3206	3250	3146	3169	3158	3211
3292	3400	3273	3197	3278	3293	3196	3073	3192	3057	3114	3193	3175	3278	3311	3306	3401	3086	3215	3210	3193	3249	3237	3158	3275	3297	3225	3125	3215	3067	3232	3233	3222	3292	3245	3311	3300	3215	3204	3115	3183	3230	3295	3067	3286	3251	3266	3256	3112	3074
3332	3291	3288	3290	3241	3175	3190	3243	3113	3065	3270	3280	3270	3228	3417	3265	3380	3325	3291	3119	3127	3179	3283	3294	3297	3290	3262	3188	3246	3196	3214	3209	3257	3338	3470	3328	3283	3238	3108	3244	3143	3244	3189	3262	3295	3309	3324	3231	3133	3312
3321	3390	3238	3203	3317	3206	3241	3185	3159	3318	3223	3233	3314	3230	3263	3387	3319	3296	3180	3250	3186	3226	3248	3302	3227	3254	3081	3131	3169	3094	3182	3205	3349	3220	3272	3256	3302	3157	3196	3286	3350	3286	3096	3346	3311	3224	3272	3184	3272	3147
3137	3267	3221	3261	3237	3267	3318	3135	3259	3251	3128	3246	3291	3357	3179	3348	3235	3176	3175	3152	3314	3323	3205	3211	3135	3210	3121	3136	3318	3226	3194	3251	3384	3306	3319	3252	3208	3210	3277	3226	3306	3329	3185	3123	3261	3202	3281	3172	3230	3341
3342	3298	3261	3256	3094	3320	3198	3220	3157	3167	3212	3273	3173	3269	3226	3240	3280	3204	3192	3165	3108	3195	3236	3178	3346	3235	3272	3262	3323	3355	3346	3369	3446	3217	3349	3290	3254	3268	3132	3162	3274	3398	3370	3263	3203	3145	3176	3280	3227	3345
3344	3172	3114	3273	3156	3177	3151	3210	3120	3182	3198	3356	3250	3285	3211	3303	3257	3190	3266	3155	3147	3089	3171	3144	3184	3228	3367	3295	3243	3342	3312	3326	3337	3318	3304	3326	3251	3366	3273	3223	3168	3198	3393	3324	3286	3141	3147	3277	3153	3150
3393	3223	3099	3109	3240	3237	3077	3222	3303	3126	3283	3138	3260	3258	3254	3103	3199	3200	3162	3145	3190	3264	3294	3282	3239	3208	3155	3207	3225	3274	3255	3318	3174	3194	3206	3220	3182	3297	3296	3257	3186	3151	3206	3265	3275	3142	3146	3223	3289	3263
3236	3234	3145	3127	3146	3073	3326	3234	3127	3172	3186	3201	3138	3176	3169	3152	3238	3036	3123	3176	3108	3169	3260	3227	3120	3195	3288	3137	3319	3241	3166	3170	3163	3205	3081	3026	3100	3126	3207	3291	3286	3330	3249	3258	3258	3271	3142	3171	3273	3289
3173	3227	3160	3178	3264	3129	3289	3268	3170	3192	3181	3328	3256	3151	3257	3111	3233	3055	3147	3169	3241	3202	3097	3119	3143	3224	3178	3179	3249	3145	3262	3195	3193	3155	3072	3094	3152	3197	3143	3201	3301	3309	3309	3193	3099	3290	3272	3262	3145	3303
3183	3175	3062	3172	3170	3193	3201	3172	3167	3188	3212	3128	3242	3139	3220	3163	3187	3220	3188	3183	3152	3198	3080	3072	3210	3186	3188	3221	3224	3196	3280	3244	3220	3115	3236	3174	3136	3131	3220	3268	3349	3263	3232	3196	3110	3140	3335	3327	3257	3233
3103	3171	3079	3185	3155	3110	2958	3252	3165	3284	3229	3261	3244	3215	3289	3191	3242	3192	3305	3186	3257	3255	3117	3220	3247	3194	3307	3357	3356	3171	3211	3268	3099	3309	3136	3277	3273	3177	3154	3155	3239	3259	3234	3212	3225	2955	3085	3240	3388	3145
3117	3227	2985	3084	3202	3190	3100	3252	3167	3260	3380	3170	3237	3238	3274	3228	3196	3206	3309	3199	3174	3179	3171	3235	3214	3246	3392	3233	3131	3130	3070	3236	3013	3134	3263	3163	3303	3234	3211	3209	3192	3169	3151	3243	3155	3030	3258	3286	3313	3225
3148	3205	3215	3205	3180	3065	3231	3202	3120	3225	3200	3132	3215	3337	3124	3222	3258	3323	3159	3062	3086	3230	3218	3260	3214	3200	3224	3205	3126	3157	3090	3094	3106	3179	3240	3122	3226	3209	3323	3271	3200	3152	3160	3041	3288	3136	3266	3216	3213	3128
3078	3127	3086	3133	3275	3205	3275	3232	3066	3297	3148	3194	3267	3142	3193	3136	3320	3300	3110	3137	3197	3351	3133	3284	3241	3161	3080	3161	3174	3137	3160	3137	3094	3232	3251	3206	3241	3204	3111	3309	3002	3143	3021	3099	3197	3178	3182	3253	3367	3182
3020	3135	3099	3197	3129	3101	3262	3215	3089	3249	3088	3054	3159	3139	3156	3211	3280	3173	3110	3161	3120	3286	3266	3280	3118	3193	3162	3111	3132	3096	3222	3126	3096	3139	3137	3007	3144	3087	3221	3170	3149	3061	3118	3056	3240	3306	3223	3226	3244	3136
3235	3277	3138	3147	3370	3206	3227	3107	3149	3102	3061	3088	3109	3143	3116	3120	3214	3230	3111	3078	3185	3183	3309	3246	3153	3072	3088	3031	3109	3273	3189	3100	3087	3161	3227	3064	3092	3105	3122	3180	3235	3080	2913	3083	3306	3272	3228	3176	3106	3209
3237	3219	3163	3189	3225	3192	3219	3063	3055	3061	3006	3020	3120	3132	3092	3218	3161	3156	3102	3134	3132	3283	3301	3288	3175	3064	3162	3109	3215	3307	3249	3367	3137	3069	3189	3213	3004	3006	3062	3222	3259	3210	3123	3192	3192	3299	3210	3139	3172	3209
3197	3256	3086	3230	3074	3102	3160	2942	2959	3008	3095	3155	3074	3102	3004	3139	3103	3105	3061	3121	3323	3234	3078	3217	3215	3025	3136	3102	3161	3271	3164	3213	3172	3226	3137	3098	3094	3196	3135	3216	3189	3220	3213	3200	3241	3271	3271	3146	3061	3196
3154	3123	3087	3151	3081	2994	3062	2963	3001	3011	3090	3090	3121	3105	3003	3114	3123	3058	3208	3261	3241	3252	3317	3115	3208	3091	3245	3131	3190	3165	3143	3298	3125	3094	3102	3192	3092	3084	3214	3210	3215	3422	3065	3194	3310	3240	3178	3137	3215	3189
3065	3080	3129	3104	3036	3059	3050	3046	3111	3146	3110	3222	3240	3173	3102	3170	3189	3059	3209	3250	3243	3194	3209	3188	3118	3117	3051	3217	3152	3249	3281	3146	3114	3216	3151	3095	3049	3130	3250	3283	3267	3268	3202	3238	3156	3192	3268	3161	3195	3118
3206	3114	2994	3043	3067	2962	3113	2938	3076	3146	3101	3172	3149	3058	3171	3119	3201	3165	3252	3315	3251	3237	3125	3174	3092	3156	3190	3140	3309	3308	3172	3155	3149	3161	3074	3033	3069	3091	3186	3298	3272	3268	3260	3139	3113	3247	3171	3049	3193	3178
3150	3108	2943	3113	2964	2876	3069	3136	3318	3192	3149	3247	3267	3130	3050	3206	3160	3126	3296	3154	3149	3157	3037	3035	3102	3105	3029	3090	3119	3249	3155	3120	3231	3303	3039	3113	3141	3175	3258	3343	3382	3278	3136	3116	3244	3112	3290	3170	3175	3249
3095	3169	3050	3095	2925	2983	3231	3149	3133	3204	3061	3054	3163	3064	3091	3088	3232	3086	3028	3163	3151	3104	3142	3174	3036	3157	3145	3221	3252	3196	3080	3106	3149	3062	3058	3095	3181	3210	3296	3406	3273	3265	3181	3162	3216	3152	3347	3124	3179	3341
3028	3227	2874	3118	3179	3058	3186	3174	3212	3250	3113	3181	3218	3126	3033	3058	3141	3016	3023	3052	3129	3126	3141	3082	3162	3104	3128	3096	3257	3218	3161	3055	3046	3036	3025	3140	3161	3250	3264	3295	3200	3127	3152	3110	3164	3226	3219	3213	3294	3320
3137	3070	3017	3052	3121	3207	3230	3189	3065	3244	3077	3117	3225	3090	3030	3091	3170	3149	3141	2944	3073	3214	3154	3096	3159	3031	3196	3161	3122	3153	3134	3139	3054	3097	3102	3181	3212	3207	3295	3182	3124	3157	3146	3173	3289	3246	3038	3148	3216	3180
3106	3115	2946	3021	3183	3230	3081	3100	3006	3098	3131	3043	3078	3113	3116	3187	3142	3319	3251	3140	3167	3100	3226	3263	3218	3278	3129	3152	3165	3268	3153	3037	3144	3140	3058	3118	3261	3235	3297	3218	3183	3187	3141	3180	3295	3132	3168	3087	3321	3302
3019	3035	3067	2973	3199	3064	3128	3222	3139	2994	3082	2938	2952	3089	3130	2990	3133	3132	3161	3129	3198	3028	3203	3313	3190	3213	3234	3192	3207	3194	3186	3047	3013	3156	3278	3250	3226	3394	3307	3142	3104	3088	3159	3209	3271	3148	3148	3289	3269	3166
3013	2919	2983	2952	3224	3186	3082	3178	3186	2957	3096	3013	3002	3047	3144	3140	3077	3150	3230	3227	3250	3117	3124	3181	3156	3269	3358	3356	3305	3082	3045	3145	3099	3080	3278	3208	3262	3267	3246	3155	3076	3109	3175	3298	3128	3169	3349	3325	3148	3239
3079	3077	2963	3256	3102	3082	3213	3137	3259	3083	3134	3157	3152	3064	3190	3158	3177	3190	3228	3157	3195	3063	3006	3165	3079	3147	3271	3230	3322	3280	3254	3200	3150	3230	3216	3222	3250	3142	3113	3094	3233	3131	3189	3140	3139	3327	3181	3251	3182	3322
3168	3083	3101	3235	3054	3136	2974	3075	3070	3127	3043	3017	3035	3035	3072	3173	3239	3197	3231	3210	3181	2984	3027	3140	3192	3190	3284	3121	3026	3173	3181	3252	3232	3221	3373	3263	3200	3205	3131	3015	3259	3238	3285	3181	3281	3192	3274	3252	3252	3191
3105	3108	3067	3153	3107	3057	3004	2978	2965	3025	3132	3005	3112	3082	3135	3199	3133	3169	3171	3151	3147	3226	3200	3109	3140	3200	3073	3104	3123	3116	3053	3223	3181	3233	3185	3303	3143	3033	3224	3134	3236	3069	3147	3170	3192	3317	3293	3180	3202	3288
3152	3145	3077	2987	3078	2989	2948	3089	2993	3090	3036	2991	3148	3034	2996	3070	3049	3003	2934	3059	3070	3182	3194	3271	3283	3098	3077	3071	3114	3051	3096	3166	3206	3121	3161	3202	3112	3202	3190	3223	3231	3186	3078	3257	3240	3203	3243	3209	3181	3262
3211	3203	3161	3180	3134	3165	3189	3176	3162	3025	3056	3037	3079	3189	3241	3095	3003	3128	2983	2958	2921	3097	3160	3167	3184	3257	3217	3150	3129	3149	3131	3077	3169	3114	3176	3240	3204	3195	3218	3262	3212	3207	3115	3380	3260	3272	3190	3362	3187	3176
3182	3138	3003	3140	3171	3183	3017	3200	3000	3087	3097	3171	3130	3363	3197	3088	3021	3211	3146	3139	3123	2994	3071	3110	3281	3032	3088	3141	3246	3220	3157	3274	3178	3118	3128	3129	3057	3072	3101	3260	3251	3264	3344	3265	3347	3109	3201	3254	3266	3196
3100	3121	3058	3086	3124	3158	3035	3036	3122	2875	3169	3109	3111	3073	3122	3226	3027	3087	3122	3117	3138	3218	3252	3174	3139	3058	3180	2980	3139	3138	3188	3175	3252	3367	3150	3204	3144	3210	3050	3176	3258	3112	3371	3390	3185	3208	3273	3301	3239	3203
2960	2996	3071	3094	2996	3124	3091	2950	3070	3126	2893	3077	3122	3002	2912	3065	2949	3020	2995	3025	3224	3234	3243	3203	3181	3148	3023	3011	3104	3034	3002	3091	3094	3137	3193	3232	3219	3173	3081	3252	3285	3159	3288	3252	3224	3248	3210	3257	3135	3233
3024	3114	2919	3023	3032	3065	3009	3092	2967	3034	3071	3013	3137	3137	3082	2994	3152	3077	3037	3022	3055	3102	3120	3212	3244	3110	3167	3109	3130	2982	3053	3201	3111	3120	3117	3119	3306	3300	3332	3255	3113	3206	3169	3317	3336	3222	3220	3212	3239	3237
3061	3064	3206	3179	3247	3225	2984	3074	3032	3117	3177	3139	3128	3208	3177	3122	3098	3160	3185	3118	2999	2976	2914	3011	3005	3189	3195	3173	3209	3197	3086	3224	3199	3086	3039	3043	3205	3273	3256	3322	3158	3192	3271	3261	3342	3251	3337	3186	3128	3040
3285	3184	3177	3290	3155	3184	3267	3068	3168	3203	3272	3225	3261	3079	3079	3142	3089	3027	3093	3414	3202	3122	3037	2993	3029	3009	3060	3032	3208	3282	3309	3285	3344	3178	3077	3045	3036	3071	3074	3184	3317	3379	3364	3239	3234	3300	3252	3327	3229	3331
3224	3284	3235	3224	3098	3091	3037	3041	3057	3106	2966	3135	3054	3134	3061	3222	3161	3141	3053	3091	3197	3148	3162	3082	3080	2987	3005	2977	3021	2977	3251	3086	3147	3150	3180	3115	3031	3055	3085	3265	3122	3286	3223	3269	3317	3261	3204	3207	3140	3291
3150	3157	3172	3074	3159	2983	3033	3038	3084	3088	3037	3049	2888	2973	2991	2980	3092	3125	3194	3195	3151	3011	3166	3262	3262	3238	3249	3181	3005	3011	3071	3150	3092	3192	3235	3177	3290	3210	3194	3075	3114	3198	3197	3404	3353	3170	3074	3179	3161	3088
3113	3146	3029	3120	2928	3035	3045	2994	2938	3000	2925	2983	3034	3021	3049	3120	3050	2952	3102	3076	3201	3241	3219	3102	3095	3214	3299	3236	3183	3067	3126	3176	3068	3040	3059	3059	3129	3146	3218	3085	3094	3183	3289	3354	3273	3297	3180	3171	3078	3092
3089	3121	3033	3055	3113	3016	3074	2997	3061	3117	3008	3171	3062	3079	3067	3058	3067	3231	2994	3126	3112	3095	3090	3109	3063	3078	3132	3202	3185	3083	3096	2995	3051	3008	3010	2997	3110	3268	3357	3295	3163	3180	3184	3093	3358	3247	3154	3184	3304	3275
3305	2982	3064	3183	3223	3173	3090	3135	3144	3035	3316	3133	3174	3260	3133	3116	3019	3072	3098	2962	3025	3034	3055	3023	3054	2978	3137	3013	3211	3360	3266	3176	3182	3205	3069	3057	3200	3081	3347	3378	3383	3293	3301	3195	3189	3156	3280	3260	3340	3181
3244	3132	3081	3202	3240	3059	3222	3054	3174	3257	3183	3273	3321	3091	3163	3141	3126	3116	3184	3122	3106	3191	3167	3011	2918	2968	2970	2998	3078	3181	3156	3175	3250	3213	3280	3111	3092	3127	3192	3187	3244	3314	3277	3148	3233	3190	3239	3264	3180	3255
3120	3032	3209	3134	3230	3088	3050	3228	3214	3204	3126	3099	3071	3195	3121	2989	3118	3094	3202	3155	3178	3113	3096	3129	3184	3068	2975	3055	2979	3050	3131	3042	3173	3362	3154	3230	3299	3220	3221	3264	3297	3140	3228	3264	3297	3140	3149	3252	3267	3468
3082	3102	3133	3177	3114	2987	3065	3047	3205	3057	3020	3025	3022	2992	2980	3023	3089	3192	3192	3108	3024	3144	3224	3236	3161	3130	3080	2987	3232	3142	3098	3142	3225	3203	3185	3071	3178	3140	3202	3086	3221	3190	3322	3404	3247	3260	3139	3102	3171	3302
3091	3150	3118	3128	3043	3081	3145	3003	3083	3119	3012	2921	2923	2950	2886	2900	3052	3039	3133	3058	3131	3192	3213	3293	3281	3233	3120	3162	3055	3024	2991	3006	2979	3048	3072	3261	3166	3364	3225	3169	3140	3081	3143	3258	3212	3271	3174	3213	3115	3207
3072	3124	3013	3086	2965	3063	3009	3088	3076	2985	2963	2962	2954	2980	2997	3084	3008	2966	2940	3116	3104	2961	2950	3125	3204	3295	3213	3205	3190	3205	3076	3155	3034	3112	3118	3126	3304	3235	3195	3211	3246	3247	3155	3086	3172	3225	3183	3144	3189	3111
3172	3157	3098	3164	3008	3129	3146	3034	3063	3008	2992	3062	2969	2932	3052	3148	3211	3102	2978	3021	2922	3039	3057	3141	2980	3151	3163	3056	3158	3270	3233	3099	2977	3065	3013	2989	3011	3126	3157	3287	3320	3195	3166	3002	2973	3208	3204	3252	3223	3142
3129	3175	3227	3145	3212	3167	3149	3213	3141	3141	3097	3135	3168	3119	3193	3019	3009	3178	3136	3135	3086	2886	2992	3009	2993	3101	3095	3186	3029	3133	3211	3102	3006	3067	3116	3067	3115	3005	3193	3186	3312	3155	3171	3149	3034	3087	3162	3360	3249	3238
3167	3338	3196	3360	3214	3224	3243	3178	3179	3158	3220	3164	3138	3258	3200	3412	3246	3055	3063	3075	3172	3074	2957	2949	3068	3182	3132	3024	2985	3025	3069	3210	3066	3164	3296	3133	3122	3051	3210	3236	3334	3261	3462	3262	3056	3137	3104	3181	3285	3428
3253	3279	3204	3150	3132	3051	3084	3038	3090	2949	3164	3000	3112	3192	3211	3215	3259	3303	3193	3133	3051	3157	3176	3170	3127	3075	3054	3082	2977	3128	3125	3126	3069	3137	3253	3225	3137	3253	3065	3146	3044	3248	3224	3381	3281	3213	3139	3116	3230	3396
3154	3280	2999	3091	3110	3160	3206	3073	3094	3083	3113	3100	3072	2965	3008	2993	3066	3088	3219	3138	2972	3122	3175	3234	3121	3099	3138	3125	3039	3040	2923	2974	2917	3176	3216	3200	3187	3292	3247	3000	3084	3095	3130	3271	3287	3393	3286	2959	3178	3358
3023	3082	3018	3061	3130	3143	3138	3085	3136	3047	3016	3090	3133	3063	3085	3072	2931	2904	2972	3190	3046	3061	3057	3124	3270	3242	3173	3210	3146	2925	2978	3149	2940	3127	3174	3272	3232	3232	3405	3186	3059	3022	3044	3113	3308	3265	3230	3355	3122	3119
3026	3119	3187	3046	3178	2907	3127	2964	3124	2986	2949	2901	2979	3012	3058	3115	3187	3036	2873	3027	3014	3179	3213	3156	3183	3336	3205	3234	3138	3076	3106	3035	3071	2858	3159	3197	3276	3250	3384	3215	3013	3022	2980	3162	3200	3272	3181	3257	3108	3167
3078	3089	2987	3001	3043	2930	3020	3058	3056	2963	2917	2871	2896	2835	3020	3175	3039	3192	3070	3064	2843	2971	3151	3071	3042	3154	3276	3174	3131	3281	3291	3040	2922	3011	3064	3234	3171	3264	3199	3246	3136	3231	3113	3108	3088	3176	3216	3302	3238	3105
2999	3021	3070	3047	3112	3211	3238	3331	3266	3369	3282	3063	3080	3077	3014	2995	3042	3135	3188	3065	3047	2830	2930	3139	3246	3029	3077	3145	3224	3167	3133	3109	2966	3218	3036	3096	3131	3202	3187	3037	3080	3047	3218	3168	3077	3039	3116	3322	3164	3245
3066	3170	3245	3314	3322	3291	3277	3300	3407	3321	3233	3307	3369	3189	3183	3159	3051	3100	3084	3223	3217	3153	2940	2971	3241	3044	3130	3082	3237	3174	3060	3235	3126	3225	3203	3042	3198	2983	3041	3213	3367	3175	3303	3091	3109	3129	3158	3246	3333	3321
3340	3259	3337	3325	3260	3145	3281	3117	3164	3247	3220	3273	3216	3442	3423	3381	3401	3251	3094	2953	3159	3309	3035	3002	3020	3159	3171	2913	3051	3146	3093	3072	3233	3177	3310	3056	3220	3035	2987	3082	3219	3183	3201	3068	3174	3003	3091	3241	3292	3282
3344	3228	3124	3128	3046	2969	3034	2916	3113	2976	3040	3031	3122	3152	3222	3304	3528	3377	3271	3016	3086	3331	3320	3232	3120	3148	3068	3098	2940	3012	3095	3028	3228	3287	3262	3338	3137	3212	3015	3153	3256	3213	3275	3171	3127	3139	3187	3043	3263	3286
3272	3193	2922	3038	2958	3091	3080	3071	3092	3071	3001	3021	2995	3129	3119	3166	3349	3454	3268	3243	3119	2977	3346	3308	3174	3005	3066	3158	2957	2960	3152	3108	3155	3408	3270	3346	3230	3165	3006	3067	3117	3262	3244	3281	3326	3180	3194	3224	3147	3340
3046	3000	2954	3050	3155	3218	3214	3246	3120	3089	3194	2973	3208	3077	3020	2951	3075	3150	3286	3316	3241	3034	3163	3316	3456	3196	3075	3230	3053	2876	2935	3057	3123	3225	3151	3323	3271	3221	3223	2977	3136	3154	3180	3244	3235	3201	3144	3159	3259	3277
2871	2986	3068	3094	3181	3176	3285	3274	3065	3175	3216	3188	3211	3241	3068	2911	2889	3013	3135	3265	3223	3239	2980	3209	3397	3294	2983	2957	3117	2990	2981	3020	2823	3095	3192	3166	3254	3099	3225	3057	3183	2963	3109	3164	3307	3241	3335	3165	3144	3246
2936	3041	3140	3140	3108	3103	3114	3157	3122	3112	3125	3152	3303	3117	3211	3075	2840	2869	2902	3004	3206	3272	3259	3163	3317	3403	3158	3127	3287	3184	3048	2988	2982	2972	3243	2973	3281	3273	3141	3027	3065	3003	2967	3035	3133	3299	3255	3325	3103	3269
3027	3158	3134	3073	3085	2950	2979	2925	2858	2942	2869	2969	3068	3187	3207	3232	3190	2973	2866	2954	3083	3368	3358	3039	3245	3289	3250	3057	3227	3273	3005	3003	2965	2965	3214	3003	3218	3225	3132	3156	3105	3035	2926	2957	3096	3262	3343	3245	3215	3082
3152	3135	3259	3096	3040	2892	2859	2863	2793	2839	2856	2912	2923	3146	3214	3341	3232	3267	2957	2970	2992	3191	3197	3160	3062	3172	3420	3245	3123	3311	3069	2903	3176	2932	2963	3053	3023	3238	3136	3409	3073	3142	2912	3060	3005	3174	3330	3284	3205	3136
3334	3177	3167	2933	3055	2998	2909	2850	2799	2770	2801	2848	3004	3040	3137	3255	3195	3348	3184	2939	2899	3167	3271	3186	3031	3168	3428	3093	3043	3295	3187	3015	3229	2925	2993	3069	2980	3068	3040	3331	3124	3100	3063	3113	2990	3262	3289	3253	3254	3138
3404	3180	3078	3071	2924	2916	2877	2994	2874	2922	2786	2925	2826	2962	3126	3121	3187	3375	3045	2831	2780	2988	3164	3181	2943	3020	3345	3161	3014	3246	3266	3096	3106	3043	3045	3158	2935	3174	3142	3184	3145	3216	3112	3132	2952	3236	3226	3390	3238	3137
3199	3139	2999	3014	2942	2931	3028	3089	3094	3169	3053	2996	2943	2871	3060	3123	3136	3352	3286	3032	2862	3040	3155	3102	2990	2938	3107	3201	3069	3210	3228	2996	3218	3253	3001	3180	3023	3103	3029	3113	3137	3231	3224	3093	3151	3118	3106	3283	3266	3320
3295	3149	2994	3008	3137	3085	3101	3161	3008	3097	3070	3042	3018	2859	3090	3171	3333	3273	3389	3122	2944	2962	3107	3185	2971	2758	3066	3265	3050	3134	3198	3046	3242	3365	2981	3178	3208	3016	2945	3183	3187	3185	3249	3207	3130	3153	3097	3326	3328	3421
3288	3069	2983	2850	3057	3161	3192	3229	3121	3142	2985	3013	2987	2882	3032	3049	3252	3314	3401	3099	2860	2944	2977	3289	3045	2895	3014	3240	3092	3058	3296	3170	3312	3289	3114	3265	3052	3027	3001	3050	3172	3213	3189	3187	3285	3230	3154	3227	3134	3321
3194	3133	3025	3021	2994	3141	3172	3225	3201	3239	3040	3039	2968	2949	2940	3124	3246	3368	3244	3232	3000	3081	3040	3232	3084	2856	3068	3245	3003	2933	3255	3096	3109	3484	3295	3315	3004	3154	3000	2971	3245	3176	3225	3224	3246	3286	3182	3075	3162	3216
3235	3012	2917	3044	3011	3092	3004	3009	3032	3178	2941	3132	3086	3024	2993	3094	3290	3497	3444	3303	3176	3063	3202	3357	3249	2963	3095	3279	2991	2957	3120	2991	3172	3379	3191	3298	3185	3042	3157	2993	3071	3143	3277	3244	3359	3133	3129	3015	3191	3181
3326	3106	2838	2913	2971	3119	2978	3069	2985	3003	2987	2957	2899	2949	2914	3247	3276	3487	3531	3278	3117	3071	3275	3201	3096	2992	3168	3252	2925	3046	3243	3088	3052	3289	3233	3348	3178	3065	3134	2965	3071	3106	3288	3278	3153	3321	3013	2984	2904	3168
3321	3140	2987	2929	2929	2914	2855	2955	2931	3004	2825	2908	2963	2844	3020	2990	3281	3377	3425	3182	3026	3073	3375	3552	3275	3019	3128	3237	3012	3007	3118	3026	3104	3297	3178	3315	3147	3173	3025	3081	3076	3093	3195	3214	3208	3317	3105	3047	2991	3187
3454	3176	2947	2906	2797	2827	2775	2881	2918	2862	2864	2911	2786	2872	2968	3054	3291	3306	3379	3231	2991	3115	3437	3517	3211	3010	3192	3305	2943	2903	3000	3034	3216	3157	3113	3357	3311	3180	3181	3117	2962	3010	3006	3202	3225	3248	3204	3018	3173	3081
3417	3184	2903	2806	2720	2794	2827	2852	2809	2804	2792	2785	2814	2912	2925	2996	3331	3360	3225	3092	3090	3145	3497	3337	3077	3092	3348	3007	2852	3108	3035	2972	3179	3104	3147	3398	3184	3256	2984	3232	3056	3004	3098	3107	3307	3436	3186	3015	3124	3139
3278	3097	3067	2960	2781	2811	2831	2676	2792	2798	2831	2863	2805	3038	3138	3180	3257	3258	3132	3002	3058	3259	3446	3272	3150	3272	3256	3143	2871	3094	3058	2960	3049	3079	3223	3195	3227	3348	3201	3140	3044	3068	2969	3027	3206	3310	3221	3176	3106	3181
3178	3175	3008	3033	3032	2836	2954	2871	2807	2907	2911	2964	2971	3071	3160	3185	3176	3156	3016	3044	3106	3284	3335	3087	3094	3332	3312	3013	3014	3099	2930	2902	3155	2987	3142	3324	3161	3272	3255	3196	2992	3037	3027	3098	3082	3274	3394	3207	3185	2990
3035	3141	3295	3164	3067	2953	2995	2896	2902	2945	3090	3026	3142	3071	3155	3218	3123	2972	2899	3020	3166	3326	3273	3153	3056	3316	3240	2970	3084	3214	2888	3062	3048	3019	3237	3123	3285	3465	3215	3060	3082	3163	3079	3132	3171	3337	3441	3338	3156	3142
2869	3045	3061	3188	3124	3293	3119	3200	3035	3078	3114	3072	3260	3178	3246	3264	2910	2891	3025	2980	3248	3257	3192	3084	3337	3378	3179	3149	3266	3143	2924	3049	3034	3002	3092	3097	3379	3226	3333	3233	3035	3092	3012	3140	3176	3444	3562	3206	3272	3039
2957	2861	2926	3135	3119	3315	3182	3187	3297	3253	3273	3246	3208	3013	2899	2976	2859	2835	3026	3176	3111	3140	3037	3207	3380	3347	3047	3234	3157	3080	3087	3129	2921	3037	3193	3042	3264	3257	3179	3224	3121	2991	3091	3219	3165	3195	3414	3375	3264	3250
2928	2940	2786	2869	2970	3146	3037	3129	3072	3108	3056	2994	3023	3035	2884	2895	2851	2956	3148	3171	3065	2938	3031	3226	3250	3129	3211	3278	3273	3096	3125	3173	3017	3197	3045	3012	3233	3232	3351	3154	3296	3104	3222	3033	3075	3221	3283	3400	3261	3285
3145	3005	2903	2933	2850	2983	2947	2953	2998	2971	2873	2793	2874	2845	2811	2871	2945	3061	3050	2992	2939	2869	3142	3327	3213	3269	3211	3322	3146	3014	3303	2953	2986	3158	3070	3191	3102	3297	3344	3326	3305	3119	3053	2976	3066	3166	3298	3412	3362	3219
3082	3202	3012	3102	3041	3050	2927	2919	2893	2935	2860	2842	2947	2985	2998	3075	3140	3168	3019	2845	2937	3144	3299	3195	3186	3165	3409	3310	3180	3235	3137	3057	3099	2989	3075	3158	3180	3358	3335	3274	3217	3037	3019	2990	3095	3358	3315	3350	3265	3129
3090	3037	3180	3246	3093	3090	2994	3018	2968	3022	3086	2982	3058	3075	2998	3080	3031	2946	3011	2875	3113	3178	3204	3088	3103	3241	3309	3098	3237	3348	3118	3089	3165	2919	3078	3118	3212	3180	3295	3270	3263	3072	3075	3017	2974	3190	3404	3333	3294	3153
2861	2897	3039	3170	3222	3211	3157	3021	3218	3149	3189	3068	3194	3228	3088	3117	3043	2992	2953	3147	3196	3100	2965	3117	3208	3183	3243	3237	3358	3242	3083	3105	3159	3041	2991	2998	3170	3238	3190	3198	3247	3219	3075	3082	3024	3088	3240	3264	3200	3262
3073	2889	2876	2986	2968	3027	3074	3074	3048	3158	3130	3090	3025	3099	2994	2882	2955	3112	3119	3127	3042	2872	3052	3076	3307	3097	3138	3245	3304	3178	3235	3074	2878	3113	3072	3026	3120	3279	3307	3280	3314	2957	3107	2924	2965	3110	3090	3256	3288	3045
3149	3087	2951	3038	2967	3001	2910	2992	2914	2985	2892	2994	2931	2902	3046	3061	3177	3106	3141	3007	2843	2967	3208	3059	3121	3120	3241	3254	3189	3239	3197	3005	2990	2902	3004	3034	3106	3213	3190	3314	3178	2986	2974	3028	3111	3094	3171	3319	3225	3077
3060	3042	3046	3090	3065	3176	2967	2936	3038	3079	3046	3034	3076	3093	3262	3028	3134	2920	3000	2900	3063	3014	3050	3045	3078	3100	3168	3136	3211	3244	3191	3018	2965	2890	3007	3091	3065	3206	3310	3403	2983	3240	3103	3038	3027	3141	3277	3278	3247	3111
2903	2876	2992	3126	3154	3071	3177	3239	3146	3276	3067	3045	3131	3186	2992	3068	2993	3004	3006	3147	3005	3042	2952	3041	3258	3231	3110	3176	3129	3064	3031	2951	3003	2988	3080	3038	3113	3382	3321	3345	3243	3121	3098	2947	2988	3209	3347	3380	3271	3195
2949	2945	2909	2865	2977	3160	3037	3156	3109	3090	3077	2970	3088	2993	2923	3002	2979	3003	3123	3047	2926	2987	2931	3124	3145	3096	3268	3361	3173	3108	3130	2977	2996	2992	3137	3052	3265	3212	3302	3215	3293	3204	3129	3092	3162	3200	3270	3342	3247	3225
3008	3102	3077	3098	3001	3033	3045	3068	3016	3188	3079	3056	2939	3050	3010	2988	3006	2988	3013	2936	3001	3025	3051	3099	3092	3119	3237	3172	3209	3179	3216	3042	3067	3016	3031	3062	3214	3299	3251	3324	3394	3239	3081	3133	3079	3072	3254	3212	3363	3228
3022	3005	3014	3157	2984	3079	3067	3102	3235	3097	3101	3087	3099	3002	3003	2885	2981	2866	2950	2968	2956	3106	3028	3087	3217	3295	3169	3332	3165	3140	3073	2971	3071	3013	3143	3169	3204	3286	3337	3324	3206	3330	3092	3060	3023	3196	3285	3396	3377	3175
3065	2956	2996	3009	2999	3020	3011	3104	2978	3138	2914	2965	2973	2865	3044	3031	2991	2983	3130	2994	3036	3072	3131	3074	3183	3256	3348	3340	3220	3255	3160	3108	2904	3087	3007	3096	3189	3243	3439	3339	3210	3129	3054	3023	3234	3193	3291	3348	3302	3226
3078	3009	2984	3123	2997	3027	3003	2939	3041	3065	3057	2932	3074	2957	2876	2994	3053	3020	2874	3053	3054	3075	3199	3005	3221	3320	3429	3200	3262	3216	3244	3080	3034	3142	3113	3146	3265	3344	3430	3314	3304	3119	3142	3048	3136	3195	3193	3356	3282	3258
2997	3045	2961	2991	3129	3096	3127	2986	3076	3080	3019	2928	3002	2981	2890	3010	2995	2977	3016	3143	3092	3112	3184	3173	3137	3338	3233	3276	3335	3128	3137	3023	2964	2991	3112	3064	3158	3389	3344	3332	3162	3246	3152	3084	3095	3237	3087	3214	3217	3106
3146	3110	2921	2966	3033	3010	3023	2968	2920	2906	2943	2883	2995	2965	2886	2906	3012	3056	3118	3118	3094	3133	3279	3092	3243	3157	3318	3260	3222	3183	3214	2996	3110	3108	3077	3038	3161	3273	3285	3307	3160	3165	3205	3041	3144	3028	3164	3157	3166	3119
3139	3028	2953	2979	2993	2940	2978	2971	2987	3033	2938	3047	2929	3004	2992	3026	3044	2994	3137	3187	3017	3095	3289	3244	3196	3342	3240	3257	3179	3130	3000	2924	3048	2988	3026	3098	3180	3228	3250	3310	3228	3077	2976	3081	3071	3122	3226	3247	3250	3045
3138	3085	2941	2964	2907	2857	2859	3001	2986	2890	2978	2935	2953	2839	2867	3032	3131	3152	3141	3178	3057	3271	3218	3255	3187	3299	3273	3115	3265	3245	3134	3161	3038	2978	2993	3105	3300	3232	3243	3188	3188	3111	2992	3116	3013	3148	3304	3228	3049	3005
3177	3102	2963	2963	3043	3106	2994	2959	2978	3034	2979	3056	2980	3078	3045	3116	3050	3168	3127	3125	3199	3171	3126	3200	3328	3251	3240	3189	3128	3173	3048	3025	3106	2855	3010	3144	3207	3248	3170	3187	3059	2985	3114	3179	3122	3243	3222	3252	2908	2903
3109	3078	3001	2984	3056	2934	2931	3035	3003	3022	3028	3061	3003	2982	3013	3036	3052	3306	3216	3381	3165	3372	3119	3258	3250	3145	3148	3116	3059	3221	2981	3009	3033	2981	2997	3207	3065	3087	3176	3153	3002	3009	3054	3115	3021	3093	3244	3029	2890	3102
3084	3165	3018	3108	3080	3005	2866	2998	2949	3143	3126	3132	3066	2982	3065	3090	3103	3127	3241	3182	3252	3303	3253	3207	3078	3165	3105	3175	3072	2945	3014	2996	3015	3013	2993	3036	3091	3213	3249	3122	3062	3084	3077	3031	3042	3310	3232	3126	2974	3223
3193	3076	3114	3085	3013	2982	2988	2949	3049	3070	3065	3096	3073	3188	3088	3100	3156	3271	3325	3239	3256	3175	3259	3156	3137	3059	2983	3057	2978	2924	2953	2959	2993	3040	3068	3115	3187	3248	3183	3115	3030	3161	3087	3072	3328	3331	3304	2997	3068	3310
3154	3075	3122	3120	3076	3081	3101	3084	3232	3116	3109	3039	3215	3082	3174	3096	3129	3227	3256	3267	3167	3266	3151	3087	3059	3019	3053	2971	2966	2952	3106	3045	3018	3043	3093	3142	3239	3169	3182	3004	2945	3052	3271	3328	3404	3347	3210	2936	3108	3254
3243	3263	3082	3176	3140	2995	3113	3039	3140	3139	3101	3152	3077	3161	3205	3274	3269	3234	3183	3221	3257	3191	3114	3077	2945	3052	3085	2894	2879	2971	3089	3077	3007	3171	3235	3193	3263	3203	3056	2904	3025	3311	3282	3265	3448	3260	2904	3031	3137	3366
3204	3203	3196	3276	3185	3236	3211	3273	3128	3232	3219	3269	3224	3156	3171	3288	3199	3273	3270	3265	3223	3063	3150	3122	3094	2938	2873	3023	2984	2971	3094	3122	3092	3332	3128	3090	3107	3125	2996	3078	3200	3314	3224	3256	3243	3303	3001	3121	3290	3441
3351	3226	3178	3282	3176	3278	3190	3161	3240	3192	3182	3177	3242	3281	3342	3295	3300	3208	3159	3147	3213	3166	3116	3159	3038	3018	3014	2870	3028	2999	3019	3134	3266	3325	3149	3128	3016	3103	3216	3130	3146	3216	3275	3293	3311	3257	3222	3257	3475	3433
3323	3289	3330	3382	3274	3318	3346	3207	3333	3281	3350	3239	3200	3361	3314	3228	3123	3276	3160	3228	3216	3149	3124	3151	2965	2918	3044	2960	2995	3113	3200	3342	3322	3355	3187	3137	3220	3140	3191	3134	3125	3187	3307	3380	3280	3432	3215	3358	3326	3431
3216	3321	3362	3330	3330	3321	3268	3372	3202	3174	3233	3253	3297	3128	3240	3095	3197	3205	3142	3107	3132	3109	3018	2968	2995	3045	3011	2956	3072	3151	3306	3332	3220	3220	3156	3217	3222	3086	3197	3045	3124	3224	3430	3514	3415	3262	3144	3229	3380	3183
3221	3241	3239	3278	3278	3262	3179	3146	3206	3247	3218	3159	3138	3254	3112	3081	3229	3261	3182	3036	3037	2955	3018	3045	2959	2932	3006	3088	3142	3260	3436	3219	3313	3227	3322	3213	3074	3084	2940	3013	3312	3489	3441	3373	3251	3066	3049	3180	3331	3223
3180	3263	3150	3172	3278	3180	3122	3215	3163	3275	3161	3155	3202	3334	3213	3106	3056	3040	3006	3084	3177	3000	2957	3077	3168	2982	3085	3127	3214	3457	3419	3211	3267	3326	3276	3104	3049	2974	2992	3261	3468	3374	3345	3127	3097	3092	3029	3339	3433	3476
3203	3164	3233	3259	3240	3237	3161	3100	3045	3122	3076	3096	3120	3110	3166	3119	3087	3062	2998	3007	3065	3041	3068	3113	3144	3152	3104	3166	3361	3387	3263	3332	3163	3253	3220	3072	3006	3149	3184	3420	3375	3304	3231	3070	3147	3166	3234	3323	3635	3471
3174	3022	3185	3198	3023	3116	3084	3087	3070	3036	3028	3029	3069	2979	3096	3076	3028	3078	2963	3086	3048	3100	3115	3090	3231	3172	3184	3349	3350	3235	3245	3265	3313	3330	3017	2979	2979	3306	3297	3312	3245	3141	3034	3001	3154	3300	3347	3458	3650	3255
3147	3020	3014	3085	3135	2985	3135	3057	3039	3080	3031	3018	3053	2975	2940	2982	3084	3064	3128	2952	3038	3108	3141	3061	3112	3150	3143	3239	3175	3108	3184	3215	3230	3088	2950	2985	3216	3395	3188	3019	3029	3074	3034	3114	3206	3345	3311	3337	3567	3375
3010	3012	2987	3018	3109	3012	2983	2950	3041	2940	2931	2937	2937	3028	3042	2991	2963	3065	3093	2967	3211	3135	3131	3207	3187	3183	3344	3183	3006	3104	3087	3155	2991	2875	2874	3132	3236	3309	3235	3014	2916	3153	3046	3190	3277	3302	3166	3315	3418	3129
2983	3021	3006	3031	3061	2993	2966	3032	3026	3008	2925	2989	2885	3084	3098	3107	3048	3120	3163	3125	3162	3355	3170	3197	3254	3257	3274	3150	3018	3081	3191	3053	2871	2974	3103	3212	3302	3223	3118	3017	2964	3175	3077	3206	3391	3378	3195	3277	3443	3042
3131	2933	2981	3010	2979	2953	2955	2951	2991	3007	2995	3036	3002	3027	3102	3075	3122	3104	3221	3145	3135	3176	3291	3178	3326	3251	3250	3074	2955	3083	3084	2880	2819	3065	3390	3393	3184	3120	3006	2923	3076	3147	3270	3255	3391	3250	2989	3129	3191	3114
3300	3204	3088	3072	3089	2987	2984	3011	3047	3066	3060	3028	3066	3074	3159	3180	3213	3234	3216	3239	3202	3192	3196	3161	3198	3285	3087	2938	3047	3026	2958	2961	2960	3179	3329	3311	3117	2878	3073	2996	3133	3239	3204	3323	3331	3208	2907	2998	3343	3246
3267	3215	3164	3166	3165	3124	3104	3100	3119	3235	3030	3141	3224	3248	3270	3147	3380	3321	3281	3171	3242	3214	3218	3133	3140	3032	2865	3068	3036	3164	2940	2927	3159	3288	3402	3121	2956	3078	3058	3156	3305	3278	3266	3260	3243	3010	2963	3084	3435	3407
3214	3264	3128	3203	3167	3236	3234	3226	3173	3171	3256	3136	3231	3176	3321	3302	3253	3315	3232	3151	3287	3013	3057	3019	3123	2984	2871	2969	3069	3127	3115	3077	3259	3372	3277	3039	3012	3092	3134	3145	3237	3327	3148	3170	3219	3131	2986	3273	3510	3450
3256	3143	3159	3332	3124	3139	3012	3198	3127	3195	3165	3160	3182	3254	3214	3266	3378	3253	3072	3192	3077	3086	3039	3112	2942	2974	2939	3115	3152	3076	2861	3136	3277	3212	3033	2826	2957	3114	3228	3203	3295	3256	3194	3027	3216	3168	3089	3157	3532	3490
3157	3184	3196	3145	3215	3018	3257	3296	3240	3160	3183	3200	3110	3188	3120	3088	3248	3184	3068	3048	2964	2926	2989	3036	2907	2986	3139	3176	3226	3052	3119	3204	3178	3007	2949	2997	3055	3099	3252	3161	3314	3178	3027	3127	3057	3094	3215	3222	3477	3504
3070	3170	3028	3185	3074	3177	3163	3042	3199	3214	3197	3122	3205	3139	3090	3090	3028	3077	2995	3004	3080	2898	2940	3086	3024	2924	3030	3253	3197	3156	3078	3249	3153	2896	2828	3017	3113	3340	3370	3296	3315	3121	3062	3046	3166	3185	3449	3371	3518	3561
3015	2999	2947	3054	2932	3011	3077	3130	3144	3182	3125	3052	3027	3152	3003	2954	3037	3000	2867	3068	3043	2941	2948	3069	2917	3102	3160	3355	3119	3113	3201	3272	3115	2819	2879	3023	3248	3247	3466	3301	3179	3181	3108	3123	3265	3408	3403	3364	3458	3403
2955	2891	2958	2966	2987	2987	3126	3081	2938	2974	2997	2994	3062	2953	3013	2950	3099	2956	2992	3057	3096	3104	2992	3160	3051	3162	3248	3341	2905	3004	3049	3203	3077	2923	2977	3233	3340	3346	3312	3183	3119	3125	3112	3124	3275	3508	3362	3353	3541	3358
3113	3047	2966	3018	2985	3003	2963	3006	2969	2945	3123	3003	3018	3052	2903	2997	3072	2908	3026	3203	3085	3090	3183	3116	3058	3058	3248	3208	2937	3012	3127	3096	3008	3008	3085	3307	3430	3432	3247	3182	3089	3230	3220	3346	3492	3639	3357	3356	3389	3335
3128	3289	3050	3159	3088	3051	3053	3113	3120	3129	3170	3135	3081	3081	3022	3004	2988	3115	3059	3260	3209	3113	3254	3064	3086	3101	3131	3000	2950	2988	3226	3240	3106	3088	3184	3331	3468	3400	3214	3145	3022	3287	3396	3468	3555	3572	3396	3422	3315	3430
3248	3283	3234	3219	3209	3146	3176	3087	3068	3155	3311	3214	3210	3194	3100	3237	3119	3148	3166	3323	3223	3185	3152	2967	2988	3065	3171	2930	2858	3184	3294	3199	3036	3221	3265	3299	3350	3288	3110	3243	3129	3317	3414	3420	3370	3499	3389	3386	3431	3459
3218	3298	3181	3289	3240	3107	3218	3288	3237	3242	3162	3188	3248	3199	3203	3076	3060	3030	3135	3074	3064	3139	3109	3036	2920	3039	3096	2962	3014	3157	3425	3186	3135	3213	3257	3318	3198	3168	3158	3086	3215	3347	3377	3349	3424	3345	3365	3322	3318	3287
3329	3144	3304	3203	3255	3225	3169	3227	3247	3223	3107	3232	3128	3102	3211	2940	2928	3002	2916	2930	3031	3025	3060	2951	2986	2952	3132	3062	3075	3288	3455	3230	2994	3067	3223	3109	3337	3131	3262	3265	3245	3309	3276	3365	3338	3475	3416	3323	3229	3309
3005	3170	3123	3195	3198	3332	3125	3062	3199	3119	3168	3110	3017	2987	3108	2923	2893	2923	2998	2985	2894	3061	3117	3075	3048	3283	3128	2956	3010	3218	3328	3207	3046	2994	3216	3263	3296	3349	3240	3263	3245	3320	3285	3247	3382	3456	3378	3352	3217	3231
2953	2933	3060	3055	3146	3105	2980	3013	2986	2985	2968	2996	2957	2924	2956	2999	2898	2909	3006	2902	2979	3016	3141	3118	3299	3292	3264	3123	3094	3205	3319	3095	2915	3088	3252	3388	3395	3299	3226	3173	3216	3107	3251	3375	3407	3472	3505	3232	3052	3085
3026	3036	3054	3060	3119	3083	2998	2988	2982	2953	3031	2935	3037	2870	3043	2927	2878	2987	3109	3019	3062	3130	3175	3076	3249	3200	3167	3045	3182	3187	3321	3070	2917	3103	3288	3403	3434	3240	3124	3078	3182	3131	3327	3380	3487	3400	3307	3311	3165	3238
3137	3163	3064	3115	3099	3098	2966	2965	3004	3012	2900	3041	2911	2997	3136	3013	3085	3006	3061	3232	3166	3281	3255	3137	3050	3214	3194	3090	3023	3283	3282	3065	3112	3248	3334	3383	3409	3218	3043	3034	3093	3190	3340	3511	3569	3395	3214	3424	3386	3179
3353	3230	3250	3247	3370	3056	3200	3220	3080	3118	3007	3092	3184	3161	3150	3121	3076	3130	3098	3229	3087	3136	3216	3156	3000	3170	3189	3051	3108	3273	3453	3200	3161	3218	3432	3416	3354	3214	3069	3117	3221	3285	3303	3428	3416	3274	3280	3423	3306	3273
3268	3276	3288	3417	3225	3322	3308	3268	3249	3102	3158	3216	3030	3041	3145	3138	3077	3118	3081	3010	3086	3138	3160	3061	3024	3131	3353	3072	3162	3328	3342	3294	3124	3192	3323	3324	3191	3366	3183	3180	3237	3179	3367	3323	3396	3321	3396	3303	3175	3253
3298	3262	3161	3197	3174	3083	3129	3000	3142	3008	3063	3097	3042	3053	3111	3171	3122	3115	3042	3087	3027	2927	3034	3027	3006	3219	3401	3243	3144	3229	3330	3171	3013	3121	3193	3273	3335	3381	3259	3148	3079	3180	3259	3297	3370	3495	3342	3378	3171	3159
3116	3076	3078	3125	3114	3080	3047	2988	3077	2995	2985	2995	2896	3019	3073	3038	3024	2930	3032	3061	3029	2996	3170	3202	3065	3280	3389	3272	3100	3121	3181	3091	3014	2999	3140	3349	3330	3309	3198	3200	3083	3111	3272	3269	3406	3317	3285	3327	3237	3239
3125	3123	2999	3094	3106	2975	3031	3017	3012	2949	3017	2954	3017	3021	2925	3062	2997	3007	3108	3028	3257	3199	3138	3151	3198	3171	3306	3165	3079	3151	3269	3284	3069	3019	3227	3247	3182	3202	3243	2998	2966	3060	3175	3229	3319	3262	3301	3261	3190	3265
3160	3195	3120	3137	3046	3148	3061	3026	3006	2958	3083	3089	3039	3079	3057	3192	3157	3144	3215	3122	3148	3233	3167	3130	3087	3041	3233	3153	2983	2961	3229	3343	3185	3007	3077	3171	3315	3201	3101	3023	2975	3011	3092	3301	3260	3196	3281	3324	3208	3308
3214	3173	3103	3335	3244	3100	3106	3137	3095	3153	3148	3154	3193	3071	3158	3262	3179	3151	3160	3242	3157	3185	3103	3079	3042	3031	3061	3076	3002	3047	3207	3386	3297	3028	3054	3109	3298	3145	3169	3159	3239	3133	3144	3296	3136	3230	3302	3304	3244	3133
3187	3161	3192	3211	3287	3179	3121	3184	3118	3259	3139	3072	3116	3200	3132	3023	3132	3153	3160	3184	3020	2980	2990	3138	3044	3121	3172	3280	3189	3091	3264	3281	3277	3030	3030	3008	3050	3188	3257	3253	3104	3068	3080	3128	3179	3297	3304	3367	3362	3154
3130	3118	3027	3051	3097	3014	3080	3091	3134	3061	3070	3171	3090	3137	3063	3076	3153	3092	3055	3070	3170	3003	3136	3139	3173	3178	3245	3197	3316	3082	3056	3117	3300	3072	3047	3085	3156	3256	3176	3249	3094	3052	3142	3216	3213	3220	3345	3258	3313	3289
3025	3022	3025	3031	2939	2942	2956	3016	2937	2992	2972	2868	3153	3087	3077	3036	3097	3007	3112	3204	3246	3265	3224	3238	3282	3217	3146	3273	3176	3106	3040	3194	3308	3233	3017	2980	3158	3188	3244	3239	3074	3328	3191	3033	3065	3271	3375	3334	3342	3339
3171	3139	2964	3081	3095	3008	3037	3030	3066	3074	3060	3022	2946	3061	3212	3190	3195	3228	3171	3266	3396	3210	3134	3237	3199	3163	3024	3090	3140	3088	3085	3204	3368	3370	3211	3024	3032	3194	3209	3266	3288	3231	3280	3227	3026	3267	3258	3275	3336	3403
3231	3064	3087	3189	3107	3209	3121	3121	3213	3201	3234	3225	3165	3237	3151	3202	3194	3304	3270	3280	3288	3111	3112	3079	3212	3151	2967	3061	3121	3190	3116	3210	3134	3277	3183	3107	3007	2984	3104	3196	3238	3312	3222	3141	3180	3256	3177	3217	3290	3226
3128	3049	3072	3285	3214	3165	3194	3199	3111	3218	3205	3126	3216	3271	3252	3120	3198	3239	3165	3158	3196	3084	3078	3043	3232	3194	3081	3073	3228	3202	3045	3075	3025	3158	3190	3041	2951	3023	3162	3325	3268	3215	3250	3200	3183	3166	3117	3154	3186	3118
3077	2943	2950	3169	3050	3151	2975	3006	3018	3030	3112	3133	3187	3171	3127	3110	3001	3146	3191	3110	3121	3170	3083	3017	3185	3106	3194	3041	3189	3150	3022	2974	2940	3051	3103	3191	3071	2963	3136	3168	3341	3164	3188	3190	3214	3171	3196	3076	3140	3015
3086	2983	2951	3089	3083	2995	3105	2947	2974	3081	3019	3004	3092	3123	3115	3155	3124	3317	3256	3178	3174	3085	3135	3127	3155	3103	3055	3002	3064	3082	3091	3071	2996	3018	3107	3170	3213	3047	2992	2984	3094	3154	3319	3362	3255	3197	3191	3126	3088	3139
3217	3148	3099	3105	3228	3074	3113	3071	3191	3162	3141	3158	3084	3127	3255	3088	3144	3278	3259	3209	3179	3207	3119	3087	2982	3135	3181	3145	3097	3137	3151	3163	3076	2936	3062	3182	3260	3196	2936	2942	2972	3192	3304	3403	3241	3203	3149	3251	3143	3084
3219	3177	3062	3258	3123	3174	3238	3185	3109	3238	3208	3139	3173	3260	3314	3130	3268	3321	3092	3071	3071	3073	3101	3085	3005	3117	3088	3134	3196	3100	3026	3180	3148	3052	3111	3119	3192	3214	3265	3041	3184	3099	3209	3294	3271	3339	3423	3293	3196	3241
3114	3117	3087	3216	3058	3112	3053	3232	3072	3150	3018	3135	3152	3078	3127	3050	3197	3166	3132	3063	2953	3042	2966	3024	3101	3073	3222	3333	3184	3043	3079	3058	3131	3173	3113	3038	3148	3257	3267	3225	3130	3091	3058	3182	3266	3362	3356	3324	3315	3267
3059	2937	3113	3198	2994	2874	2926	3060	3023	3156	3104	3113	3140	3035	3114	3073	3082	3144	3096	3152	3097	3175	3143	3132	3053	3274	3107	3195	3088	3146	3116	3191	3157	3157	3231	3063	3109	3167	3183	3277	3202	3103	3234	3229	3249	3265	3350	3474	3408	3205
3183	3122	3078	3062	3006	2955	3052	3046	3055	3085	3093	3096	3176	3040	3136	3177	3053	3171	3151	3080	3207	3212	3138	3154	3191	3129	3085	3136	3187	3077	3114	3009	3143	3202	3090	3167	3058	3143	3264	3245	3301	3269	3295	3173	3159	3249	3249	3393	3302	3387
3158	3133	3081	3193	3139	2986	3044	3148	3082	3122	3157	3165	3180	3200	3130	3181	3148	3162	3173	3105	3219	3156	3068	3133	3118	3148	3097	3231	3128	3139	3187	2960	3115	3067	3154	3187	3138	3135	3063	3067	3263	3271	3382	3245	3204	3146	3109	3218	3320	3265
3154	3057	3070	3099	3124	3127	3071	3192	3124	3180	3184	3126	3296	3107	3224	3094	3154	3227	3065	3145	3164	3077	3074	3100	3127	3153	3068	3202	3109	3168	3201	3122	3111	3139	3049	3259	3188	3081	3117	3172	3210	3236	3323	3249	3325	3317	3249	3221	3329	3166
3137	3086	3079	3066	3183	2943	2956	3049	3022	3078	3062	3228	3209	3189	3206	3205	3165	3092	3204	3022	3177	3286	3126	3157	3189	3227	3216	3088	3025	3075	3020	3112	3056	3071	3129	3226	3126	3108	3145	3070	3221	3119	3193	3288	3347	3396	3295	3205	3272	3103
3067	3176	3045	3232	2995	3151	2945	3081	3076	3131	3186	3245	3139	3159	3207	3166	3147	3174	3134	3178	3100	3112	3124	3139	3211	2984	3141	3122	2993	2979	3011	3132	3232	3076	3067	3055	3115	3223	3191	3091	3174	3118	3179	3098	3163	3387	3370	3403	3186	3243
3094	3192	3208	3193	3199	3209	3144	3204	3084	3013	3065	3145	3210	3188	3332	3180	3179	3179	3144	3265	3212	3096	3123	3204	2972	2984	3056	3045	3056	3098	3024	3004	3018	3046	3091	3160	3103	3151	3169	3229	3152	3127	3263	3109	3068	3224	3167	3292	3275	3325
3114	3059	3156	3105	3169	3201	3215	3149	3214	3157	3097	3155	3187	3271	3171	3209	3201	3077	3173	3094	3154	3202	3132	3039	2980	3007	3071	3106	3182	3080	3133	3084	3133	3124	3209	3259	3105	3118	3126	3109	3198	3227	3258	3131	3135	3246	3231	3119	3298	3314
3093	3208	3115	3152	3235	3088	2979	3160	3047	3137	3110	3183	3109	3148	3140	3101	3078	3106	3030	3073	2985	2988	3001	3107	3119	3143	3079	3170	3129	3098	3192	3011	3061	3190	3289	3065	3245	3074	3187	3202	3236	3203	3258	3307	3322	3288	3199	3224	3314	3267
3204	3127	3021	3116	2967	3076	3030	3080	3123	3173	3150	3197	3222	3142	3085	3148	3099	3057	3150	3185	3069	3127	3222	3210	3135	3117	3085	3149	3077	3118	3134	3124	3112	3067	3147	3108	3185	3179	3188	3211	3209	3114	3279	3217	3268	3347	3330	3341	3332	3275
3103	2941	3097	3015	3154	3209	2999	3088	3067	3132	3119	3078	3100	3296	3111	3137	3215	3248	3201	3217	3160	3190	3108	3135	3076	2996	3042	3047	2978	3054	3095	3086	3188	3131	3129	3099	3197	3276	3230	3276	3156	3155	3174	3287	3177	3210	3312	3244	3449	3387
3171	3024	3075	3101	3037	2998	3065	3050	3120	3137	3143	3178	3178	3156	3201	3167	3194	3267	3198	3183	3217	3212	3118	3112	3081	3095	3046	3179	3063	3185	3190	3242	3189	3201	3168	3166	3214	3200	3245	3206	3328	3236	3300	3336	3244	3250	3139	3364	3410	3412
3022	3012	2978	3052	3036	3023	3166	3001	3053	3050	3044	3185	3158	3223	3258	3175	3185	3146	3156	3180	3177	3148	3175	3061	3150	3150	3237	3165	3166	3261	3186	3201	3305	3269	3270	3238	3205	3164	3333	3265	3321	3312	3324	3300	3271	3262	3261	3210	3347	3361
3149	3077	3024	3112	3135	3046	3071	3008	3065	3182	3168	3225	3290	3178	3223	3195	3262	3234	3198	3256	3223	3122	3224	3209	3187	3133	3184	3053	3261	3148	3234	3143	3182	3232	3175	3172	3134	3194	3181	3210	3209	3245	3249	3399	3164	3125	3304	3344	3297	3274
3138	3070	3070	3121	3074	3069	3138	3270	3212	3264	3261	3278	3273	3221	3149	3200	3174	3253	3120	3238	3194	3229	3177	3285	3180	3208	3173	3114	3076	3205	3129	3247	3088	3141	3155	3157	3183	3225	3263	3190	3103	3164	3254	3243	3322	3186	3292	3388	3282	3176
3062	3060	3065	3035	3057	3072	3185	3157	3128	3163	3197	3223	3339	3235	3274	3265	3202	3239	3248	3228	3212	3183	3160	3170	3101	3106	3087	3192	3121	3028	3080	3125	3048	2980	3120	3065	3158	3190	3155	3218	3125	3266	3230	3298	3213	3235	3224	3178	3244	3231
3077	2926	3091	3197	3211	3182	3189	3156	3147	3204	3354	3208	3218	3201	3210	3269	3272	3214	3102	3076	3064	3120	3227	3035	3083	3111	3074	3070	3092	3067	3037	3114	3166	3216	3111	3161	3115	3163	3084	3137	3230	3247	3231	3220	3206	3268	3209	3302	3309	3179
3049	3091	2967	3169	3065	3162	3071	3172	3235	3181	3289	3200	3359	3276	3271	3241	3085	3139	3153	3168	3182	3137	3150	3123	3094	3124	3064	3130	3072	3124	3151	3008	3153	3089	3025	3157	3070	3181	3001	3089	3126	3208	3158	3157	3172	3324	3330	3285	3155	3252
3110	3156	3066	3041	3120	3184	3184	3199	3344	3260	3161	3298	3150	3250	3243	3202	3125	3169	3118	3235	3205	3119	3120	3086	3053	3192	3092	3082	3128	3009	3032	3032	3001	3026	3087	3043	3026	3180	3161	3134	3187	3175	3249	3159	3103	3196	3194	3201	3256	3303
3118	3093	3055	3195	3116	3119	3124	3137	3202	3240	3169	3247	3152	3214	3145	3133	3205	3260	3167	3141	2989	3037	3144	2991	3166	3102	2894	3054	3039	3041	3147	3078	3135	2979	3125	2976	3171	3116	3122	3097	3028	3186	3013	3068	3146	3192	3171	3187	3256	3299
3156	3156	3098	3156	3110	3060	3127	3156	3111	3181	3102	3211	3157	3171	3127	3225	3279	3240	3111	3052	3091	3057	3021	3144	3016	3024	3096	3056	3022	2981	3052	3009	3130	3039	3058	3089	3144	3227	3138	3014	3088	3185	3032	3181	3147	3229	3225	3196	3275	3070
3027	3097	3122	3419	3251	3183	3131	2987	3202	3088	3102	3092	3299	3257	3220	3394	3304	3147	3202	3165	3128	3086	3078	3103	3159	3086	3104	3148	3192	3049	3139	3190	3050	3213	3051	3125	3146	3200	3196	3244	3148	3259	3289	3235	3210	3298	3259	3202	3303	3193
3100	3237	3210	3223	3064	3136	3038	3053	3096	3079	3144	3338	3180	3142	3189	3177	3265	3120	3170	3051	3147	3082	3114	3095	3166	3130	3088	3138	3131	3160	3205	3063	3111	3163	3167	3101	3075	3205	3273	3204	3287	3256	3350	3221	3168	3350	3230	3203	3319	3268
3121	3192	3187	3194	3059	3203	3031	3086	3143	3139	3215	3173	3191	3115	3167	3217	3163	3211	3211	3070	3245	3104	3205	3238	3251	3257	3168	3260	3124	3131	3157	3235	3224	3114	3210	3081	3160	3194	3086	3316	3291	3326	3304	3284	3418	3341	3287	3434	3299	3294
3148	3099	3076	3034	3061	3024	3116	3123	3045	3230	3155	3175	3228	3224	3247	3102	3111	3162	3107	3185	3251	3215	3194	3335	3313	3074	3082	3174	3042	3174	3126	3237	3179	3169	3228	3157	3082	3210	3235	3199	3334	3259	3250	3210	3318	3262	3149	3260	3312	3293
3020	3094	3033	3092	3067	3013	3035	3133	3104	3119	3207	3061	3152	3137	3252	3199	3190	3235	3212	3277	3192	3222	3235	3201	3175	3117	3151	3106	3014	3108	3221	3152	3132	3150	3231	3131	3169	3225	3088	3216	3193	3263	3226	3192	3192	3262	3204	3221	3242	3213
3151	3044	2986	3056	3120	3090	2968	3002	3123	3272	3141	3012	3167	3289	3226	3342	3255	3235	3120	3117	3308	3190	3093	3106	3054	3137	3056	3029	3160	3162	3144	3098	3091	3235	3136	3163	3247	3220	3196	3045	3114	3130	3208	3216	3157	3162	3236	3231	3228	3320
3083	3006	3074	3178	3091	3059	3068	3098	3038	3212	3043	3095	3272	3259	3220	3316	3220	3243	3210	3237	3207	3238	3077	3161	3200	3177	3111	3101	3203	3159	3086	3243	3263	3179	3238	3190	3103	3071	3151	3185	3014	3131	3159	3209	3185	3184	3237	3218	3249	3332
3126	3048	3017	3141	3110	3025	3007	3132	3166	3147	3110	3176	3170	3308	3297	3310	3239	3207	3274	3279	3113	3207	3127	3185	3142	3196	3081	3171	3232	3217	3142	3182	3191	3230	3013	3155	3101	3211	3092	3129	3115	3061	3160	3150	3185	3241	3291	3182	3178	3353
3105	2961	3189	3127	3175	3021	3019	3269	3148	3115	3156	3245	3199	3337	3205	3205	3280	3213	3199	3198	3226	3215	3275	3073	3169	3132	3043	3275	3327	3230	3002	3113	3081	3058	3071	3113	3075	3135	3082	2987	3131	3042	3149	3069	3075	3176	3125	3153	3109	3199
3115	3065	3076	3072	3098	3141	3015	3119	3255	3226	3137	3163	3318	3248	3152	3189	3168	3227	3254	3228	3214	3153	3274	3189	3090	3185	3167	3152	3019	3009	3052	3062	3064	3015	3120	3065	3005	3042	3114	3139	3069	3059	3083	3068	3050	3102	3044	3211	3126	3105
3088	3004	2991	3183	3135	3147	3123	3259	3095	3225	3114	3212	3108	3163	3211	3213	3264	3294	3254	3300	3158	3224	3083	3114	3162	3224	3138	3144	2982	3055	3041	2985	3089	3030	3036	3018	2984	3069	2957	3108	3090	3114	3144	3088	3097	3039	3016	3128	2994	3125
3152	3118	2969	3116	3135	3196	3039	3217	3102	3093	3111	3228	3090	3123	3053	3222	3348	3214	3276	3114	3036	3217	3190	3059	2986	3152	3061	3056	3080	2976	3079	3127	3060	3107	3026	3144	2989	3025	3063	3115	3111	3059	3150	2998	3159	3120	3109	3015	3056	3046
3122	3091	3165	3101	3183	3063	3126	3134	3191	3001	3169	3176	3160	3111	3195	3200	3153	3191	3110	2962	3131	3112	3049	2974	2996	3108	3144	2997	3080	3033	3012	3064	3186	3112	3151	3250	3063	3141	2982	3051	3057	3132	3088	3117	3145	3131	3028	3071	3070	3169
3139	3010	3122	3252	3140	3035	3142	3051	3028	3110	3169	3166	3040	3104	3110	3203	3114	3282	3140	3092	3060	3030	3251	3088	3118	3214	3175	3165	2936	3115	3178	3141	3222	3209	3241	3137	3132	3121	3112	3118	3175	3169	3126	3091	3164	3156	3092	3102	3092	3077
3144	3077	3205	3252	3153	3057	3125	3036	3128	3031	3083	3145	3157	3096	3108	3093	3120	3110	3133	3117	3126	3111	3009	3290	3155	3263	3322	3143	3117	3137	3128	3171	3121	3087	3141	3076	3106	3094	3078	3097	3159	3057	3183	3155	3168	3028	3227	3190	3107	3291
3173	3102	3143	3234	3095	3074	3105	3156	3078	3096	3053	3045	3090	3086	3004	3038	3045	3043	3125	3062	3176	3199	3179	3151	3235	3209	3180	3169	3153	3170	3074	3148	3159	3026	3119	3120	3100	3090	3001	3193	3068	3216	3321	3090	3214	3129	3053	3197	3201	3158
3162	3104	3019	3067	2971	2984	2995	3063	3121	2923	3064	2996	3006	2980	3041	3046	3124	3161	3242	3170	3258	3254	3268	3179	3265	3277	3251	3261	3049	3239	3151	3138	3166	3027	3094	3141	3248	3078	3183	3220	3300	3205	3162	3044	3323	3177	3050	3169	3260	3142
3163	3062	3070	3004	3090	3057	3036	3105	3112	3045	3090	2985	3037	3025	2975	3096	3161	3223	3245	3231	3219	3216	3230	3261	3282	3314	3248	3114	3151	3216	3241	3166	3151	3099	3182	3199	3232	3197	3203	3233	3217	3150	3210	3091	3113	3129	3141	3127	3052	3130
3092	3178	3007	3188	3074	3139	3006	3111	2937	3096	2967	3060	2954	2994	3075	3060	3174	3306	3253	3292	3318	3282	3179	3300	3294	3317	3199	3248	3168	3323	3153	3192	3161	3151	3155	3203	3254	3330	3109	3240	3172	3235	3098	3148	3019	3193	3063	3189	3151	3042
3132	3130	3174	3066	3277	3153	2976	3053	2979	3031	3075	3075	3151	3177	3095	3128	3142	3241	3293	3220	3260	3228	3160	3259	3249	3244	3184	3217	3290	3154	3262	3194	3281	3171	3115	3292	3314	3211	3242	3249	3275	3253	3345	3133	3240	3155	3064	3209	3060	3089
3056	3111	3227	3125	3108	3166	3148	2979	2960	2986	2952	3092	3055	3182	3127	3119	3081	3152	3265	3189	3263	3243	3283	3206	3315	3163	3257	3261	3218	3352	3279	3278	3308	3235	3213	3229	3311	3284	3296	3407	3287	3220	3218	3211	3254	3221	3285	3230	3180	3227
3113	3159	3145	3183	3180	3119	2982	3059	3043	3037	3043	3131	3069	3209	3088	2981	3092	3079	3105	3147	3195	3193	3339	3226	3283	3320	3352	3313	3256	3389	3261	3405	3316	3351	3254	3256	3211	3216	3265	3327	3212	3192	3243	3255	3242	3242	3238	3192	3214	3206
3193	3003	3060	3080	3140	3047	3042	3013	3135	3121	3055	3062	3119	3183	3108	2993	3084	3095	3120	3172	3312	3258	3160	3329	3270	3331	3268	3314	3254	3234	3273	3322	3281	3151	3306	3294	3196	3167	3190	3190	3202	3330	3221	3337	3275	3219	3256	3099	3262	3118
3085	3145	3125	3159	3090	3044	3023	3021	3054	3051	3144	3148	3157	3108	3108	3107	3088	3089	3126	3128	3244	3274	3154	3180	3258	3222	3269	3172	3304	3219	3244	3270	3149	3236	3202	3037	3125	3192	3263	3194	3186	3139	3345	3248	3178	3234	3120	3172	3171	3211
3088	3004	3020	3149	3171	3199	3037	3036	3101	3251	3164	3122	3049	3080	3134	3162	3176	3137	3048	3180	3171	3212	3204	3312	3126	3352	3204	3134	3220	3271	3192	3219	3118	3159	3064	3147	3115	3261	3196	3095	3056	3192	3154	3301	3198	3091	3147	3218	3205	3187
3084	3110	3000	3039	3055	3188	3222	3233	3066	3141	3176	3059	3107	3146	3078	3074	3074	3056	3183	3013	3155	3126	3132	3265	3208	3196	3065	3137	3113	3220	3207	3215	3111	3018	3133	3125	2972	3156	3165	3157	3198	3178	3174	3100	3058	3138	3176	3130	3092	3128
2954	3072	3090	3194	3142	3085	3255	3245	3201	3098	3167	3175	2991	3075	2994	3211	3136	3137	3040	3049	3245	3053	3188	3071	3117	3133	3125	3133	3110	3058	3125	3048	3132	3146	3081	3097	3082	3223	3108	3230	3075	3329	3141	3144	3175	3032	3028	3200	3030	2958
3110	3013	2975	3053	3182	3021	3186	3101	3231	3257	3111	3304	3081	3119	3181	3035	3060	3071	3198	3090	3100	3176	3069	3038	2954	2952	3105	3005	3096	3111	3194	3127	3094	3129	3065	3091	3094	3008	3101	3028	3169	3166	3142	3130	3057	3132	3012	3157	3025	3080
3114	3028	3085	3179	3160	3138	3188	3376	3177	3182	3267	3106	3160	3082	3102	3091	3082	3193	3199	3183	3153	3046	2970	3011	2925	3090	3128	3013	3112	3043	2986	3197	3152	2982	3102	3111	3169	3122	3143	3224	3236	2987	3116	3156	3088	3074	3131	3041	3119	3053
3066	2933	3056	3064	3238	3117	3107	3215	3213	3074	3126	3158	3306	3034	3059	3075	3069	3047	3063	3070	3069	3049	3049	2930	2966	3151	3043	2987	2985	3014	3128	3143	3055	3095	3159	3003	3182	3210	3122	3151	3115	3171	3175	3100	3125	3227	3161	3111	3034	2961
3073	3007	2960	3182	3384	3182	3155	3152	3111	3123	3182	3168	3220	3201	3158	3172	3086	3134	3014	3008	2993	3074	2969	2995	3028	2969	3068	3020	3092	2996	3135	3176	3103	3137	3253	3141	3202	3106	3283	3110	3125	3221	3074	3225	3240	3172	3195	3038	3094	2969
3055	3098	3095	3233	3168	3174	3085	3088	3191	3094	3143	3035	3131	3264	3203	3199	3156	3083	3064	2983	3035	2931	2946	2957	3007	2933	3026	3036	2973	2960	3030	3065	3032	3208	3091	3160	3204	3276	3314	3324	3141	3180	3256	3112	3260	3152	3130	3163	3143	3079
3074	3110	3240	3221	3144	3164	3137	3206	3135	3183	3167	3116	3157	3260	3242	3006	3065	3045	3093	3065	2977	3028	3024	3064	2903	2983	2953	3103	3119	3115	3019	3093	3208	3141	3157	3176	3163	3336	3152	3159	3413	3262	3207	3195	3143	3103	3263	3098	3192	3034
3128	3062	3168	3167	3071	3106	3111	3036	3067	3191	3124	3182	3120	3265	3181	3173	3002	2989	3049	3104	3011	2946	3006	2971	3039	3092	3088	3099	2962	2930	3161	3108	3187	3164	3227	3147	3250	3153	3198	3204	3165	3234	3275	3182	3260	3159	3102	3248	3146	3121
3208	3087	3142	3127	3276	3085	3077	3032	3027	3096	3261	3127	3237	3120	3141	3073	3044	2990	3072	3012	3007	2991	2966	2992	3093	3064	3048	3063	3144	3075	3031	3007	3148	3228	3237	3267	3237	3292	3208	3245	3204	3148	3183	3185	3235	3198	3104	3250	3160	3186
3095	3089	2976	3055	2982	3019	2853	3010	3115	2977	3070	3074	3128	3079	3116	3005	3117	3077	2994	3072	3150	2999	3032	2988	3027	3037	3084	3167	3134	3118	3157	3149	3173	3207	3184	3235	3158	3143	3131	3304	3215	3203	3224	3189	3122	3160	3086	3293	3246	3225
3165	2964	2956	2907	2967	2977	2967	3005	3089	3124	3085	3077	3060	3154	3045	3066	3044	2985	3088	3087	3164	3083	3103	3087	3097	3071	3076	2977	3080	3250	3141	3163	3231	3247	3123	3159	3065	3258	3195	3217	3163	3174	3176	3212	3181	3223	3173	3104	3142	3234
2973	3035	3072	2931	2973	2964	3067	3061	3136	3053	2984	3045	3091	3046	3049	3079	3070	3066	3149	3130	3038	3072	3157	3198	3162	3156	3146	3054	3133	3144	3253	3112	3164	3173	3145	3099	3145	3110	3167	3164	3171	3187	3169	3103	3196	3248	3016	3206	3219	3150
3027	2986	3021	3063	2969	2997	2859	2990	2936	3140	2935	3180	3001	3084	3025	3112	3043	3042	3154	3169	3094	3180	3148	3169	3128	3270	3088	3094	3115	3142	3122	3195	3156	3117	3062	3069	3091	3110	3134	3157	3150	3042	3113	3119	3059	3087	3187	3011	3087	3108
3039	3048	2983	2942	2849	2841	2924	2888	3048	3137	3052	2934	2994	3125	3191	3069	3158	3171	3158	3270	3216	3146	3244	3209	3209	3245	3145	3234	3180	3128	3206	3279	3131	3164	3154	3050	3212	3139	3034	2968	3125	3119	3071	3102	3105	2977	3019	3124	3086	3098
3090	2979	2819	2895	2855	2816	2788	2994	3112	3054	3106	3184	3168	3052	3197	3110	3219	3248	3234	3300	3285	3283	3258	3276	3238	3219	3223	3131	3178	3177	3269	3295	3285	3199	3180	3124	2952	3100	3140	3087	3067	3018	3062	3100	3145	3068	3090	3092	3187	3119
3076	2976	2880	2860	2949	3008	2930	3030	2934	3097	3082	3188	3123	3055	3125	3189	3231	3326	3199	3208	3344	3390	3365	3409	3209	3286	3200	3173	3222	3125	3146	3289	3264	3259	3113	3078	3042	3053	3105	3030	3050	3041	3137	3160	3081	3106	3114	3166	3092	3123
2950	2973	2945	3017	2989	3003	2966	2972	3081	3025	3033	3129	3061	2989	3052	3130	3137	3125	3249	3223	3247	3251	3404	3332	3318	3351	3275	3183	3215	3225	3163	3161	3160	3037	3125	3106	3076	3010	2991	3004	2977	2992	3003	2998	3131	3140	3041	3157	3095	3267
3118	3013	2967	3009	2979	3066	2958	2990	3003	2988	3027	3048	3080	3009	3039	3094	3194	3221	3211	3172	3158	3106	3282	3242	3260	3223	3331	3248	3316	3256	3255	3150	3150	3147	3016	3008	3086	3091	3062	3056	3091	2966	3000	3150	3015	3083	3135	3140	3113	3052
3040	3067	2947	2998	2959	2914	2972	3027	3039	3007	3003	3122	3111	3078	3229	3174	3135	3211	3156	3184	3164	3170	3199	3117	3232	3195	3291	3431	3367	3184	3229	3075	3058	3028	3080	3140	3087	3083	3038	3002	3158	2947	2985	3020	2896	3221	3123	3042	3134	3051
3114	3010	2865	2923	2909	3060	3046	3201	2998	3107	3132	3118	2933	3061	3119	3201	3223	3172	3186	3100	3174	3232	3225	3159	3126	3157	3175	3254	3214	3245	3139	3112	3217	3127	3237	3171	3069	3063	3083	2987	2967	3083	3019	2973	2954	3046	3085	3008	3098	3084
3005	2823	2958	3033	3025	3147	3110	3105	3159	3206	3040	3004	3076	3019	3185	3184	3191	3159	3327	3251	3164	3096	3161	3265	3163	3008	3063	3095	3122	3171	3200	3139	3119	2987	3113	3027	3080	3112	3202	2976	3114	2990	3090	3054	3036	2973	3000	3083	3053	3103
2870	2865	2866	3083	3033	3053	3147	3115	3256	3041	3028	3004	3124	3042	3005	3154	3193	3252	3104	3259	3085	3117	3228	3175	3042	3115	3058	2942	3040	3051	3115	3267	3178	3128	2966	2990	3060	3057	3074	3074	2958	3013	3133	3036	3003	2995	3014	3091	2989	3082
2951	2863	2934	3077	3007	3079	3058	3054	2983	3051	3046	2927	3006	3075	3126	3049	3108	3107	3097	3064	3041	3220	3208	3154	3085	3081	3092	3042	3000	3019	3147	3097	3004	3082	3081	3007	3066	3033	3001	2935	2910	2950	3003	2962	2914	3050	2900	2939	3028	3200
2841	2954	2981	3015	3129	3176	3093	3092	3243	3129	2992	3077	3098	2994	2961	2934	3167	2971	3063	3120	2958	3110	3002	2953	2947	3004	3023	3102	2869	3048	2830	3024	3006	3095	3100	3031	2988	2903	3104	2898	2930	2934	2921	2929	2878	2970	2953	2976	3043	3139
2871	2883	2899	3057	3100	3063	3084	3068	3105	3039	3035	3063	3035	3089	2989	3140	3181	3053	2924	2978	2898	3020	3028	2911	2931	2931	2976	2919	2994	2977	2902	2974	2820	3038	2852	2989	3013	2909	2882	2952	2980	2945	2907	2948	2945	2953	2857	2970	2999	3002
2823	3026	2916	3001	3040	2989	3001	3133	3018	3030	3017	3015	3188	3050	3065	2884	3088	2997	2976	2978	2938	3016	2931	2877	2797	2888	2920	2934	2950	2884	2840	2832	2859	2911	2954	3033	2923	2882	2919	2909	2860	2854	2918	2867	2860	2996	2915	3032	2891	2977
2880	2890	2996	2899	3037	3100	3118	3145	3016	3123	3087	2997	3188	3168	3238	3210	3076	3070	3059	3011	2852	2953	2991	2848	2853	2822	2861	2781	2854	2874	2968	2810	2905	2886	2876	2959	2923	2791	2824	2816	2877	2896	2866	2840	2908	2942	2864	2827	2927	2905
2908	2738	2840	2844	2924	2976	3007	3125	3155	3039	2980	3101	3061	3115	3115	3127	3162	3125	3148	3093	3028	2936	2999	2868	2854	2921	2905	2887	2812	2923	2997	2828	2861	2796	2806	2829	2929	2911	2777	2868	2843	2857	2996	2814	2836	2883	2823	2793	2909	2951
2774	2775	2879	2994	3000	3027	3065	3053	3202	3075	3013	3164	3074	3176	3115	3136	3157	3134	3185	3151	3076	2933	2982	2981	2913	2757	2818	2876	2811	2839	2863	2870	2844	2814	2836	2818	2827	2840	2800	2938	2866	2863	2893	2827	2778	2822	2871	2856	2934	2869
2861	2828	2898	3020	3069	3021	3051	3136	3147	3169	3148	3147	3034	3116	3156	3096	3277	3122	3166	3088	3104	3139	2923	3054	2920	2796	2852	2876	2798	2867	2928	2912	2925	2860	2905	2835	2747	2814	2840	2876	2828	2811	2847	2737	2699	2845	2860	2798	2854	2872
2822	2918	2872	2991	3034	3214	3000	3004	3120	3136	3056	3052	3037	3074	2984	3176	3163	3322	3240	3216	3168	3169	2988	3001	2981	2847	2835	2894	2804	2877	2932	2978	2910	2828	2839	2731	2783	2777	2866	2806	2782	2743	2971	2810	2787	2923	2847	2897	2914	2912
2941	3043	2961	3100	3033	2931	3097	3126	3197	3069	2955	3002	3014	3009	3087	3045	3066	3255	3170	3195	3165	3132	3161	3083	2960	2944	2892	2721	2962	2834	2836	2875	2859	2870	2843	2877	2799	2961	2899	2784	2800	2889	2767	2862	2789	2863	2825	2784	2766	2778
3057	3019	3012	3093	3174	3058	3020	2998	3067	2956	3059	2997	3078	2914	3018	2960	3111	3069	3164	2998	3185	3160	3044	3096	3072	2877	3007	3001	2934	2929	2921	2816	2887	2831	2889	2895	2835	2832	2860	2817	2779	2802	2773	2817	2762	2748	2746	2882	2921	2805
2995	3091	3087	3133	3119	3091	2981	3037	3038	3034	3025	2903	2978	2880	2986	3009	2993	2984	3094	3068	3039	3076	2998	2976	3059	2987	2998	2924	2876	2900	2987	2808	2952	2838	2979	2901	2802	2836	2864	2840	2905	2956	2905	2918	2839	2822	2832	2817	2859	2822
3043	3102	2977	3145	3095	3169	3109	3066	2948	3064	3003	3022	2855	2801	2871	2956	2897	2922	2893	2969	3055	2978	3089	2998	2902	2932	2895	2993	3024	2772	2987	2907	2876	2894	3088	2981	2853	2952	2913	2998	2888	2945	2800	2929	2916	2859	2883	2968	2895	2864
3107	3020	2968	3140	3063	3115	3183	3199	3051	2997	2941	2946	2842	2902	2864	2853	2790	2840	2946	2914	3015	3025	3044	3040	3018	2925	3020	2984	2926	3049	2935	2897	2933	2982	2983	2903	2876	2853	3069	2879	3016	2897	2973	2854	2931	2975	2904	2964	2916	2864
3101	3110	3055	3034	3166	3028	3037	3124	3076	3074	2949	2900	2893	2814	2856	2793	2751	2938	2856	2893	3015	2939	3006	2967	3004	2974	3017	2937	2998	2957	2916	2863	2928	3057	3066	2891	3004	2924	2943	2943	2947	2958	2984	2925	2965	2941	2978	2936	2885	3009
3015	3151	3116	3001	3063	3045	3103	3030	3100	3020	2936	2881	2881	2858	2937	2803	2818	2907	2875	2836	2861	2892	2987	2917	2950	2933	2861	2869	2845	2957	2866	2909	2942	2848	2879	2915	3004	2918	2895	2922	2957	2979	3021	2965	3062	3071	3005	2971	3056	2890
3161	3079	3049	2955	3110	2928	3034	3070	3064	2935	2981	2956	2854	2856	2920	2797	2772	2754	2837	2760	2896	2820	2859	2881	2856	2951	2939	2856	2921	2770	2841	2858	2840	2851	2944	3013	2933	2931	2915	2969	2913	2941	3007	2968	2961	3000	2953	3025	2797	3045
3142	3030	2982	2927	3000	2977	3085	3135	3037	3013	2876	3010	2793	2820	2901	2786	2751	2717	2849	2817	2849	2827	2793	2951	2836	2859	2900	2917	2803	2845	2896	2940	2916	2891	2908	3009	2908	2833	2856	2813	3024	3000	2977	2988	2949	3052	3030	2984	2981	3080
3041	3061	3055	3031	2994	2940	2901	3009	3139	2850	3050	2891	2828	2871	2814	2884	2822	2865	2814	2839	2813	2744	2910	2919	2903	2810	2894	2847	2996	2805	2843	2828	2725	2802	2844	2881	2921	2821	2799	2848	3004	2989	2963	2923	2990	3024	3011	2904	2986	3038
3004	2920	3068	3081	3067	2963	2878	2820	3004	3027	2933	2978	2862	2949	2894	2777	2869	2909	2893	2873	2872	2911	2833	2777	2952	2792	2907	2846	2842	2856	2828	2778	2745	2851	2859	2892	2829	2803	2816	2978	2912	3001	3053	2978	2923	2922	3007	2922	2876	3068
3113	2972	3052	3083	2899	2806	2801	2994	2887	2948	2942	2980	2999	2897	2930	2961	2813	2882	2840	2799	2750	2763	2908	2872	2893	2894	2985	2901	2768	2944	2876	2810	2928	2844	2923	2767	2910	2836	2784	2990	2924	3009	2959	2869	2878	2821	2897	2807	2939	2937
2927	2994	2989	2929	3013	2874	2706	2919	2903	2896	2912	2853	2857	2935	2812	2867	2764	2850	2811	2825	2825	2973	2873	2903	3023	2825	2909	2925	2937	2841	2921	2863	2935	2897	2927	2871	2834	2902	2815	2936	3021	2994	2879	2789	2772	2981	2876	2955	2880	2872
3010	2978	2985	2943	2948	2859	2937	2819	2814	2802	2880	2815	2802	2976	2939	2882	2766	2732	2892	2881	2846	3009	2858	3001	2950	3023	2952	2916	2960	2852	2864	2930	2945	2946	2861	2969	2971	2877	2815	2915	2961	3002	2823	2923	2983	2816	2929	2853	2854	2885
2991	3168	3107	3065	2916	2801	2805	2831	2899	2926	2929	2917	2876	2822	2913	2870	2844	2907	2892	2810	2987	2952	3073	3003	2955	2931	2985	3015	3004	2985	2874	2870	2889	3035	3029	2906	2886	2909	2848	2959	2976	2870	2879	2879	2908	2857	2870	2998	2884	2964
2986	3092	3134	3077	2972	2807	2858	2920	2837	2818	2811	2909	3018	2755	2840	2820	2753	2910	2876	2908	2874	2872	2936	2961	2883	3022	2928	2990	3055	2902	2834	2954	2911	2972	3143	2939	2981	2990	3013	2974	3018	2985	3018	2855	2902	2847	2859	3021	2960	2826
2927	2994	3189	3125	3059	3026	2954	2787	2852	2834	2769	2760	2741	2940	2777	2841	2800	2833	2817	2985	2901	2911	2889	3048	2954	3026	2980	2993	2924	2900	3003	2893	2970	2902	2997	2995	2924	2934	3061	3120	3015	3002	2897	2908	2929	2848	2964	2916	2923	2791
2988	2943	3088	3036	2999	3000	3005	2977	2889	2887	2867	2828	2808	2839	2836	2888	2922	2879	2906	2818	2979	2880	2903	2895	2942	3000	2968	2976	3101	2954	2915	2983	3060	2916	3042	3074	3024	2944	3128	2958	3055	2864	2897	2977	2901	2942	2913	2864	2940	2935
3040	3011	3016	3110	3116	3022	3168	2995	2892	2887	2929	2808	2915	2862	2808	2838	2931	2897	2867	2952	2944	2851	2986	2961	3047	2980	2968	2937	2949	2853	2935	2858	3034	3126	3007	2949	2974	2974	2868	3042	3016	2963	3010	2957	2930	2967	2937	2887	2984	2865
2891	2975	2932	3113	3189	3160	3133	3088	3002	3017	2864	2945	2935	2969	2902	2996	2964	2878	2901	2797	2881	2865	2893	2958	2932	3001	2990	2917	2942	2895	2992	2998	2994	3027	3009	3036	2989	3032	3026	2885	2927	2988	2927	2940	3041	2973	2990	2987	2913	3031
2922	2829	2997	3038	3105	3070	3094	3054	3122	2902	3090	2922	2899	2916	2829	3077	2961	2991	2941	2962	2943	2926	2925	2941	2967	3022	2837	2900	2978	2897	2933	3093	2984	2936	3017	2851	2892	2923	3093	3014	2798	2860	2911	2960	2906	2827	2967	3010	2917	3024
2830	2807	2924	3112	3075	3084	3055	3060	3034	3025	3056	2980	3046	2956	3080	3005	2964	3079	3005	2949	2974	3003	2825	2831	2829	3009	2864	2885	2949	2840	2915	2855	3010	3003	2903	2946	2988	3017	2977	2974	2866	2879	2823	2948	3045	2866	2940	2848	2904	2953
2849	2865	2932	2925	3066	3036	3033	3115	3144	3072	3030	2926	3039	2946	2921	3035	2930	2991	2971	3062	2915	2931	2972	2948	2965	2905	2821	2782	2822	2758	2891	3021	2854	2962	2924	2855	2900	3023	2903	2876	2921	2853	2859	2958	2964	2904	2922	2866	2965	2840
2928	2969	2971	2871	2962	2966	3036	3001	3105	3073	3045	3072	2959	2937	2929	2952	2980	2896	2975	2968	3014	2835	2873	3018	2949	2983	2892	2833	2924	2910	3030	2968	3043	2852	2834	2806	2954	2973	2965	2872	2948	2956	2960	2944	2878	3052	3023	2956	2914	2907
3004	2907	2908	2969	2935	2936	3013	2885	3108	3133	2971	3007	2948	2997	3054	2853	3009	2950	2885	2946	3025	2937	2909	3037	2937	2965	2837	2942	2833	2955	2970	3005	3020	2853	2953	2934	2958	2963	2900	2881	2843	2879	2971	2899	2847	2974	3073	3080	3002	2919
2986	2925	2939	2979	3101	2952	2920	2864	2913	2981	2917	2954	2979	2908	2874	3025	2870	2793	2865	2912	2896	2915	2906	2979	2926	2953	2926	2986	2963	2942	3019	3045	2962	2859	2884	3013	2972	2954	2924	2905	2855	2916	2829	2950	2945	2953	2992	3078	2834	2916
3065	3005	2901	3023	2988	2925	2978	3046	2952	2892	2935	2940	2873	2974	2918	2887	2852	2839	2873	2885	2990	2931	2957	2912	2882	2898	2941	3060	3034	2962	2989	2965	2958	2901	2898	2928	2962	3029	2909	2942	2897	2901	2980	2913	2880	2856	2972	2956	2971	2808
3123	3018	3092	3074	2942	3008	2890	3078	2980	2874	2694	2852	2882	2835	2878	2837	3007	2859	2840	2882	2863	2819	2774	2784	2936	2872	2799	3012	3025	2980	3055	2893	3067	2989	3030	2911	2976	3014	2881	2976	3014	2905	2910	3002	2906	3022	2978	2955	2916	2801
3042	2975	3023	3086	3149	2940	2994	3107	2991	2880	2827	2887	2815	2834	2846	2935	2932	2884	2848	2828	2878	2822	2807	2724	2826	2961	2945	2938	2942	2810	2812	2945	2999	3049	2959	2994	2925	2972	2928	2917	2885	2944	2838	2833	2907	2858	2953	2883	3002	2889
2911	2928	3036	2997	3057	3015	3199	3082	3077	3006	2760	2934	2939	2835	2990	2887	2811	2801	2919	2886	2813	2885	2853	2850	2884	2826	2909	2816	2775	2800	2805	2823	2968	2934	2897	2967	2896	2912	2970	2848	2886	2745	2869	2902	2921	2867	2904	2943	2979	2902
3041	2924	2913	3057	2970	3093	3050	3148	3107	3025	2978	2851	2811	2774	2932	2789	2964	2875	2976	2897	2858	2757	2738	2834	2740	2803	2761	2708	2800	2779	2725	2906	2885	2987	2824	2832	2961	2883	3031	2866	2854	2812	2765	2881	2759	2869	2929	2922	3009	2973
2893	2952	2863	3028	2949	2980	3115	2984	3066	3104	3007	2896	2798	2939	2857	2874	2879	3027	2999	2851	2887	2854	2818	2750	2785	2699	2642	2772	2781	2813	2787	2859	2865	2871	2709	2747	2882	2818	2886	2859	2822	2824	2847	2789	2823	2935	2950	2987	2970	2931
2927	2972	2923	2980	2899	2939	2984	3026	3092	2985	3073	2879	2899	2968	2927	2892	2878	2901	2848	2969	2877	2822	2727	2796	2700	2795	2843	2850	2899	2871	2748	2715	2820	2884	2757	2838	2889	2872	2861	2781	2919	2799	2862	2807	2980	2816	2965	2984	2920	3034
2964	2890	3053	3009	2883	2879	2956	2910	2916	2973	2988	3017	2885	2937	2887	2962	2842	2730	2968	2945	2730	2838	2704	2752	2746	2780	2833	2803	2908	2991	2761	2840	2818	2839	2792	2799	2759	2806	2711	2985	2829	2855	2792	2835	2768	2917	2914	2935	2865	2953
2952	3005	3033	3138	3015	2938	2866	2891	2835	2874	2954	2949	2960	2939	2878	2967	2787	2790	2871	2808	2809	2868	2841	2732	2781	2914	2841	2827	2982	2927	2797	2771	2770	2860	2827	2813	2815	2870	2774	2855	2819	2823	2855	2930	2823	2828	2842	2865	2870	2873
2811	2922	3032	3117	2930	2925	2960	2892	2815	2906	2812	2963	2868	2912	2864	2926	2826	2819	2836	2785	2813	2768	2879	2829	2784	2934	2898	2832	2885	2902	2774	2840	2836	2819	2786	2791	2661	2814	2847	2793	2886	2721	2805	2813	2856	2752	2833	2775	2831	2836
2845	2837	2889	2855	3039	2990	3015	2931	2938	2887	2825	2897	2967	2881	2949	2832	2930	2743	2789	2872	2873	2972	2872	2769	2776	2816	2826	2839	2835	2728	2877	2761	2825	2926	2811	2843	2663	2753	2806	2698	2739	2805	2794	2806	2738	2968	2719	2743	2689	2771
2837	2937	2752	2893	2959	3063	2992	3016	2922	2901	2854	2981	2952	2887	2875	2898	2993	2987	2903	2916	2796	2899	2755	2756	2736	2768	2735	2883	2835	2907	2866	2786	2723	2698	2855	2892	2727	2733	2714	2722	2750	2798	2802	2847	2818	2832	2743	2673	2812	2869
2967	2895	2868	2948	2921	3069	2908	3112	2945	3011	2966	2841	2936	2803	2965	2791	2814	2941	2887	2863	2807	2704	2790	2681	2849	2683	2843	2810	2823	2856	2779	2785	2684	2721	2794	2804	2832	2781	2628	2702	2739	2875	2851	2820	2869	2812	2741	2798	2780	2787
2871	2939	2806	2914	2985	2999	2921	2981	2985	3033	2953	2918	2913	2719	2916	2844	2768	2866	2831	2868	2898	2742	2761	2788	2760	2802	2830	2875	2811	2886	2774	2878	2789	2683	2791	2744	2916	2805	2759	2708	2773	2743	2684	2928	2813	2826	2893	2891	2890	2824
2838	2885	2805	3035	2894	2943	2922	2992	2955	2978	2974	2974	2926	2995	2910	2940	2900	2815	2865	2921	2857	2775	2790	2928	2869	2787	2784	2845	2752	2823	2733	2848	2865	2693	2745	2774	2844	2825	2860	2722	2789	2919	2745	2850	2864	2924	2836	2901	2879	2972
2787	2829	2805	2938	2948	2865	2958	2939	2990	2978	2915	3005	2998	3075	2909	3048	3001	2972	2893	2886	2876	2818	2763	2749	2727	2842	2764	2758	2797	2798	2848	2817	2764	2819	2719	2804	2822	2761	2896	2835	2825	2611	2808	2827	2781	2863	2808	2827	2791	2882
2811	2934	2830	2879	2976	2792	2887	2983	2944	2873	2878	2980	2984	2939	3002	2995	3033	2942	2843	2946	2829	2796	2687	2735	2769	2727	2679	2773	2768	2777	2745	2694	2714	2901	2739	2743	2726	2737	2683	2826	2767	2668	2774	2748	2738	2721	2804	2714	2753	2759
2758	2816	2743	2777	2824	2824	2906	2803	2873	2804	2873	2886	2984	2942	3034	3072	2990	2941	3062	3026	2889	2748	2800	2768	2795	2718	2908	2731	2772	2776	2718	2731	2704	2678	2800	2687	2680	2719	2730	2674	2764	2705	2674	2617	2701	2691	2754	2765	2746	2726
2827	2779	2676	2837	2828	2769	2848	2942	2854	3016	2893	2877	2855	2871	3010	2967	2890	2960	2903	3029	2885	2898	2901	2886	2709	2824	2823	2736	2804	2804	2824	2888	2652	2670	2689	2772	2681	2744	2704	2616	2674	2693	2697	2701	2704	2705	2724	2678	2739	2699
2842	2760	2878	2882	2784	2776	2780	2859	2987	3010	2966	3001	2822	2960	3009	2948	2957	2967	3070	2980	2946	2880	2923	2970	2927	2877	2939	2826	2764	2692	2785	2880	2791	2820	2735	2742	2792	2779	2748	2709	2748	2659	2730	2664	2778	2799	2645	2800	2692	2738
2715	2855	2900	2817	2864	2818	2811	2807	2869	2920	3030	2986	2923	2944	2896	2867	2958	2922	3025	2957	2887	2935	2919	2895	2869	2856	2885	2960	2901	2818	2907	2878	2717	2778	2849	2771	2743	2875	2781	2648	2763	2623	2724	2839	2776	2986	2800	2772	2760	2859
2723	2721	2765	2849	2873	2828	2863	2854	2798	2988	2887	2962	2966	2903	2907	2941	2953	2853	2851	2949	2897	2860	2861	2862	2889	2883	2869	2962	3052	2889	2887	2842	2827	2946	2726	2890	2772	2865	2886	2800	2853	2824	2871	2839	2920	2932	2898	2951	2795	2875
2818	2794	2686	2761	2871	2779	2925	2852	2928	2917	2873	2918	2936	2950	2928	2949	2963	2970	3037	2900	2876	2906	2981	2939	2876	2982	2952	2818	2898	2801	2909	2868	2862	2931	2863	2895	2829	2872	2744	2885	2837	2792	2847	2823	2855	3050	2842	2789	2873	2826
2787	2748	2641	2713	2813	2746	2807	2882	2942	2946	2964	2988	2936	2930	3028	2934	2972	3003	3045	2981	3029	3016	2871	2950	2949	2854	2827	2912	2969	2854	2777	2863	2901	3005	2705	2928	2812	2876	2760	2788	2836	2769	2750	2882	2769	2846	2803	2835	2819	2836
2670	2780	2666	2807	2738	2727	2824	2919	2957	2931	3049	2984	2962	3026	2845	2961	2876	2945	3001	3052	2974	3039	2866	2861	2963	3029	2912	3011	2884	2862	2904	2905	2852	2882	2713	2811	2808	2717	2740	2748	2892	2800	2857	2797	2852	2825	2924	2845	2840	2949
2653	2686	2731	2789	2777	2643	2688	2825	2843	2932	2887	3035	3039	2920	3067	2937	3028	2987	2996	2965	2976	2971	3004	2884	2939	2984	3008	3006	2895	2951	2944	2895	2834	2934	2863	2808	2799	2795	2795	2792	2789	2920	2739	2888	2945	2794	2828	2912	2840	2822
2681	2639	2698	2784	2778	2944	2738	2732	2777	2737	2966	2926	2985	2998	3002	2906	3008	2911	3056	3028	3080	2897	2915	2885	2907	3050	3049	3036	2897	2997	2890	2961	2862	2915	2865	2823	2886	2842	2837	2795	2696	2817	2825	2898	2899	2904	2812	2683	2758	2884
2724	2733	2614	2766	2807	2786	2727	2882	2829	2798	2733	2860	2901	2985	3029	3066	3013	3050	3095	3131	3085	2984	3049	3013	3045	2899	2943	3026	2922	2946	2815	2911	2927	2824	2909	2851	2973	2776	2841	2819	2818	2919	2882	2911	2847	2765	2837	2759	2855	2832
2711	2781	2649	2742	2803	2747	2689	2708	2838	2799	2776	2868	2933	2890	2941	2789	2932	2953	3026	3055	2978	3041	3112	2925	3077	2843	3035	2964	3006	2960	2915	2995	2872	2914	2871	2905	2872	2898	2984	3001	2834	2881	2850	2861	2971	2875	2833	2904	2852	2977
2734	2823	2721	2748	2731	2739	2769	2826	2823	2855	2774	2906	2867	2768	2841	2849	2967	2828	2988	3028	3008	3104	3018	3128	3050	3084	3018	3092	2985	3061	2950	2895	2904	3023	2951	2940	3006	2861	2930	2895	2965	2948	2922	2959	2976	2851	2920	2878	2784	3015
2758	2742	2871	2770	2702	2822	2732	2878	2761	2852	2700	2840	2819	2873	2828	2924	2926	2868	2883	2864	3016	2981	2996	2982	2909	3033	3046	3037	3081	2920	2996	3024	2951	2985	3001	2944	2950	2956	2911	2913	2900	3000	3045	3128	2977	2875	2982	2929	2864	3003
2814	2775	2765	2831	2784	2709	2796	2767	2754	2842	2751	2740	2757	2884	2925	2869	2910	2784	2833	2991	2996	3062	2922	2884	2979	2979	3053	2867	2882	3008	2933	3004	2902	2996	3021	3006	3037	2881	2968	2929	2873	2923	3035	3069	3020	2909	2819	3021	2860	3002
2752	2888	2830	2803	2718	2781	2871	2781	2852	2779	2831	2864	2752	2735	2839	2824	2877	2880	2943	2933	2893	2918	2966	2943	2930	2972	2956	2887	2956	2902	2924	2909	2877	2851	2876	2976	2955	2916	2878	2873	2999	2807	3008	2827	2818	2953	2884	2920	2815	2925
2794	2880	2784	2787	2741	2827	2936	2770	2792	2798	2703	2739	2876	2806	2784	2803	2826	2923	2869	2939	2920	3042	3005	2959	2957	2974	2919	2945	2923	2976	2939	2841	2923	2910	2883	2874	2910	2902	2816	2860	2775	2890	2944	2898	2931	2852	2822	2943	2821	3033
2890	2844	2883	2816	2735	2718	2694	2756	2747	2854	2645	2834	2765	2825	2865	2740	2809	2900	2800	2928	2936	2905	2941	2893	3048	2881	2912	2918	2974	2910	3001	2776	2924	2876	2926	3018	2852	2847	2962	2837	2843	2893	2764	2754	2898	2955	2838	2835	2746	2832
2902	2856	2780	2907	2854	2709	2731	2706	2778	2773	2780	2704	2836	2774	2791	2797	2869	2840	2841	2834	2885	2866	2885	2927	2882	2867	2925	2976	2936	2925	2989	2791	2992	2848	2885	2918	2916	2942	2787	2826	2909	2825	2847	2745	2946	2799	2784	2751	2851	2760
2937	2962	2873	2925	2818	2804	2858	2804	2718	2700	2807	2799	2710	2764	2729	2830	2826	2771	2863	2707	2881	2891	2867	2873	2800	2901	2879	2820	2783	2819	2738	2785	2870	2881	2812	2864	2887	2798	2874	2692	2773	2826	2772	2894	2773	2758	2806	2698	2775	2774
2869	2954	2871	2999	2926	2788	2835	2939	2863	2895	2763	2877	2727	2699	2792	2793	2765	2811	2783	2743	2746	2778	2854	2868	2844	2816	2802	2798	2853	2869	2812	2842	2867	2880	2798	2827	2905	2881	2843	2742	2834	2807	2786	2878	2991	2811	2828	2829	2826	2802
2899	2906	2905	2927	2911	2901	2810	2846	2750	2793	2765	2820	2707	2891	2733	2682	2739	2743	2687	2669	2756	2784	2758	2857	2746	2756	2826	2817	2892	2783	2771	2808	2876	2805	2846	2847	2739	2737	2789	2803	2769	2853	2848	2860	2844	2739	2848	2766	2789	2785
2788	2868	2899	2957	2835	2957	2922	3026	2775	2915	2827	2772	2847	2715	2798	2725	2730	2661	2819	2679	2767	2763	2810	2676	2811	2805	2798	2869	2931	2772	2798	2949	2866	2754	2792	2877	2830	2853	2795	2809	2705	2769	2773	2776	2833	2810	2827	2801	2815	2847
2854	2827	2872	3005	2909	2807	2909	2905	2933	2878	2801	2830	2907	2783	2857	2787	2774	2795	2750	2793	2716	2742	2787	2697	2719	2801	2743	2805	2789	2788	2813	2697	2755	2787	2873	2787	2815	2733	2675	2798	2708	2730	2809	2849	2755	2744	2750	2786	2760	2737
2774	2852	2873	2966	2898	2884	2932	2947	2793	2981	2891	2918	2869	2800	2845	2819	2826	2774	2737	2774	2747	2837	2756	2698	2724	2750	2745	2790	2779	2734	2808	2701	2715	2704	2733	2642	2776	2732	2684	2684	2747	2729	2865	2785	2716	2709	2801	2756	2722	2731
2838	2907	2824	2969	2975	2854	2852	2791	2909	2861	2879	2925	2748	2835	2834	2827	2808	2811	2803	2813	2824	2906	2803	2728	2753	2749	2770	2732	2754	2784	2812	2648	2780	2745	2721	2734	2729	2782	2637	2727	2668	2660	2703	2745	2749	2776	2679	2671	2724	2766
2793	2859	2777	2979	2889	2953	2865	2842	2928	2842	2800	2852	2839	2797	2908	2854	2889	2774	2771	2769	2788	2812	2743	2763	2770	2877	2708	2841	2815	2738	2700	2770	2776	2730	2721	2713	2747	2729	2727	2767	2705	2701	2618	2673	2757	2701	2786	2706	2657	2693
2604	2786	2721	2804	2894	2923	2758	2886	2842	2904	2799	2893	2907	2900	2862	2893	2690	2783	2735	2854	2742	2820	2744	2888	2782	2723	2798	2811	2717	2803	2740	2685	2713	2763	2770	2829	2881	2734	2697	2677	2782	2742	2834	2755	2692	2667	2697	2719	2674	2747
2673	2713	2769	2745	2850	2769	2982	2833	2920	2821	2929	2882	2870	2917	2933	2857	2910	2760	2700	2860	2821	2789	2742	2804	2839	2863	2735	2841	2793	2766	2746	2726	2759	2746	2747	2685	2669	2800	2680	2741	2742	2713	2754	2736	2705	2790	2721	2723	2764	2653
2737	2699	2570	2718	2784	2783	2744	2819	2793	2840	2841	2962	2856	2942	2969	2922	2821	2797	2876	2772	2838	2935	2845	2802	2807	2848	2756	2726	2789	2789	2707	2758	2720	2723	2729	2719	2783	2776	2678	2681	2782	2706	2717	2708	2791	2841	2708	2725	2761	2737
2700	2637	2728	2742	2826	2796	2854	2867	2751	2807	2778	2805	2945	2919	2931	2841	2881	2820	2870	2919	2854	2830	2870	2865	2847	2899	2807	2832	2690	2746	2781	2779	2840	2755	2793	2782	2751	2726	2751	2717	2762	2799	2689	2783	2761	2813	2720	2725	2622	2844
2685	2723	2635	2693	2748	2731	2726	2796	2776	2777	2823	2749	2887	2893	3055	2835	2926	2853	2870	2949	2807	2940	2812	2788	2856	2854	2769	2800	2850	2795	2865	2793	2736	2709	2792	2825	2802	2711	2687	2725	2750	2705	2798	2846	2892	2841	2818	2765	2845	2817
2714	2656	2593	2723	2707	2834	2811	2700	2816	2855	2743	2699	2840	2833	2828	2855	2888	2990	2891	2934	2923	2848	2858	2765	2797	2891	2807	2855	2904	3039	2764	2804	2831	2762	2815	2878	2784	2758	2734	2792	2748	2813	2877	2803	2830	2773	2862	2804	2918	2791
2758	2730	2687	2816	2746	2810	2718	2791	2859	2707	2728	2902	2857	2728	2773	2806	2804	2817	2808	2864	2791	2851	2849	2902	3001	2899	2864	2855	2836	2730	2784	2857	2759	2839	2887	2776	2782	2699	2815	2841	2835	2847	2873	2954	2910	2847	2913	2765	2923	2853
2686	2742	2748	2642	2752	2717	2713	2704	2769	2719	2770	2797	2747	2712	2744	2891	2769	2815	2761	2832	2881	2800	2860	2837	2771	2819	2817	2860	2900	2920	2823	2919	2941	2784	2822	2736	2932	2886	2799	2839	2755	2885	2870	2769	2925	2925	2912	2866	2787	2938
2860	2761	2796	2765	2881	2819	2781	2784	2687	2755	2543	2650	2669	2721	2744	2799	2829	2701	2756	2743	2784	2846	2754	2770	2878	2669	2852	2791	2850	2836	2863	2842	2858	2803	2916	2790	2836	2893	2872	2831	2826	2810	2973	2906	2873	2922	2944	2885	2963	2880
2849	2825	2816	2811	2815	2871	2784	2840	2820	2709	2642	2734	2626	2795	2787	2655	2658	2729	2716	2635	2682	2748	2759	2813	2683	2701	2793	2808	2883	2792	2834	2850	2895	2929	2879	2765	2826	2825	2843	2761	2935	2734	2866	2899	2848	2881	2941	2986	2909	2874
2895	2920	2748	2741	2737	2742	2896	2781	2763	2688	2589	2553	2644	2644	2738	2664	2728	2655	2729	2704	2804	2707	2706	2820	2735	2773	2838	2749	2710	2809	2842	2767	2785	2793	2723	2820	2867	2829	2748	2777	2841	2747	2802	2703	2832	2870	2939	3003	2941	2775
2946	2949	2817	2883	2780	2877	2805	2711	2763	2717	2605	2672	2656	2713	2712	2690	2728	2665	2781	2790	2678	2815	2698	2716	2829	2734	2684	2628	2773	2798	2844	2659	2757	2794	2787	2819	2797	2779	2818	2719	2811	2884	2737	2763	2817	2726	2925	2890	2811	2965
2892	2841	2787	2913	2820	2840	2754	2721	2626	2614	2559	2613	2723	2760	2768	2718	2756	2768	2743	2747	2730	2725	2717	2698	2718	2766	2741	2726	2704	2723	2794	2693	2676	2720	2664	2758	2714	2803	2651	2719	2710	2703	2855	2817	2824	2841	2731	2827	2853	2750
2948	2870	2847	2893	2887	2924	2720	2804	2690	2795	2642	2651	2739	2743	2829	2800	2714	2657	2669	2752	2747	2715	2698	2700	2726	2801	2667	2753	2696	2753	2709	2669	2741	2763	2745	2700	2651	2669	2758	2697	2643	2744	2767	2717	2776	2741	2747	2815	2735	2867
2933	2850	2906	2983	2806	2857	2821	2822	2847	2809	2718	2721	2743	2895	2859	2757	2861	2799	2765	2596	2661	2761	2640	2747	2662	2755	2663	2622	2737	2685	2712	2759	2684	2719	2683	2650	2696	2731	2660	2652	2685	2724	2706	2645	2769	2652	2811	2765	2791	2776
2722	2774	2690	2914	2891	2908	2825	2945	2902	2780	2906	2856	2836	2733	2778	2847	2788	2746	2723	2685	2724	2637	2728	2630	2672	2695	2587	2610	2715	2696	2641	2701	2622	2682	2550	2700	2679	2685	2755	2709	2646	2671	2724	2693	2770	2781	2764	2871	2818	2777
2753	2780	2793	2816	2815	2837	2968	2950	2919	2840	2853	2916	2835	2829	2861	2867	2764	2823	2636	2698	2669	2680	2725	2788	2603	2572	2613	2581	2558	2669	2705	2622	2644	2596	2647	2680	2703	2710	2761	2616	2661	2675	2705	2706	2796	2693	2707	2753	2814	2767
2747	2803	2862	2847	2864	2874	2940	2975	3071	3033	2764	2765	2802	2881	2892	2944	2845	2716	2762	2771	2748	2721	2767	2619	2718	2684	2715	2646	2639	2725	2693	2647	2665	2700	2667	2749	2696	2678	2862	2773	2747	2759	2746	2794	2708	2834	2777	2787	2900	2819
2643	2759	2794	2840	2764	2835	2919	2879	2973	2892	2787	2835	2794	2805	2830	2875	2846	2800	2850	2689	2780	2743	2795	2799	2745	2639	2788	2633	2636	2603	2641	2669	2748	2593	2774	2792	2832	2767	2753	2622	2779	2734	2656	2685	2793	2853	2929	2809	2848	2795
2868	2822	2839	2878	2799	2816	2835	2957	2854	2937	2744	2730	2775	2876	2790	2820	2879	2756	2736	2746	2766	2787	2883	2766	2778	2851	2766	2751	2787	2722	2743	2727	2770	2713	2810	2762	2856	2799	2850	2866	2781	2788	2855	2768	2868	2905	2891	2875	2837	2874
2870	2859	2884	2810	2840	2796	2868	2824	2753	2819	2816	2746	2775	2634	2870	2758	2793	2776	2647	2759	2849	2832	2747	2837	2835	2753	2834	2812	2778	2833	2817	2819	2828	2791	2800	2773	2760	2752	2813	2922	2804	2850	2893	2863	2867	2866	2953	2896	2917	2936
2928	2822	2822	3057	2845	2838	2714	2803	2807	2800	2750	2695	2770	2760	2803	2722	2795	2788	2826	2700	2784	2864	2888	2755	2868	2800	2804	2807	2801	2858	2899	2869	2855	2863	2780	2872	2873	2829	2884	2841	2961	2755	2830	2868	2852	2926	2917	2927	2945	2913
2895	2850	2807	2858	2848	2729	2646	2776	2681	2725	2716	2713	2711	2684	2758	2815	2772	2870	2817	2871	2774	2844	2892	2832	2910	2856	2800	2898	2758	2975	2811	2885	2935	2808	2940	2822	2856	2845	2812	2943	2850	2768	2830	2970	2934	2834	2897	2912	3032	2876
2840	2927	2846	2893	2826	2762	2757	2729	2749	2668	2725	2746	2758	2816	2733	2801	2760	2813	2938	2699	2745	2858	2828	2859	2947	2798	2858	2875	2826	2867	2963	3015	2894	2924	2914	2861	2858	2946	2891	2824	2868	2776	2862	2917	2899	2901	2902	2825	3006	2775
2912	2930	2772	2876	2867	2807	2704	2667	2734	2643	2634	2760	2739	2782	2732	2871	2848	2856	2796	2787	2874	2744	2775	2888	2891	2799	2879	2755	2821	2845	2941	2822	2921	2846	2877	2964	2916	2899	2796	2843	2794	2816	2776	2831	2938	2854	2952	2774	2963	2976
2817	2875	2827	2787	2807	2748	2797	2684	2818	2844	2726	2750	2592	2827	2778	2832	2887	2911	2840	2707	2784	2806	2797	2840	2845	2841	2861	2858	2750	2742	2869	2837	2734	2864	2763	2835	2814	2773	2833	2863	2783	2822	2839	2763	2844	2758	2790	2855	2749	2883
2858	2852	2843	2810	2850	2775	2850	2868	2688	2761	2753	2750	2800	2706	2825	2815	2841	2865	2836	2811	2761	2852	2787	2808	2789	2791	2857	2859	2706	2777	2784	2722	2812	2753	2745	2828	2761	2867	2720	2732	2686	2809	2835	2788	2762	2778	2760	2775	2844	2808
2961	2781	2791	2875	2789	2807	2863	2778	2816	2838	2789	2772	2828	2900	2781	2696	2736	2797	2871	2772	2718	2718	2688	2897	2751	2710	2782	2734	2738	2678	2799	2763	2705	2718	2792	2660	2756	2729	2811	2613	2687	2745	2814	2742	2811	2840	2828	2791	2684	2676
2761	2859	2739	2889	2846	2897	2863	2750	2935	2740	2927	2823	2834	2903	2769	2786	2801	2818	2798	2826	2771	2679	2677	2665	2739	2763	2686	2640	2629	2658	2753	2689	2672	2770	2710	2661	2607	2530	2592	2678	2675	2608	2696	2750	2736	2727	2653	2655	2595	2697
2845	2913	2749	2885	2845	2795	3013	2951	3003	2959	2887	2796	2791	2812	2849	2780	2769	2881	2861	2701	2752	2717	2740	2693	2707	2743	2692	2694	2571	2608	2705	2558	2814	2668	2692	2672	2627	2631	2649	2653	2613	2666	2746	2665	2641	2664	2654	2619	2638	2562
2838	2753	2816	2861	2773	2826	2892	2967	2952	2881	2955	2900	2917	2950	2877	2871	2868	2854	2800	2695	2723	2756	2769	2716	2678	2638	2687	2753	2701	2754	2706	2700	2727	2682	2697	2685	2702	2531	2704	2633	2603	2775	2657	2761	2774	2761	2578	2676	2811	2700
2675	2713	2771	2788	2812	2787	2817	2884	2963	3006	2875	2947	2975	2886	2881	2829	2862	2842	2736	2672	2698	2775	2749	2687	2721	2711	2708	2720	2639	2788	2645	2697	2719	2671	2638	2660	2731	2739	2673	2668	2753	2659	2694	2649	2756	2730	2725	2685	2787	2775
2681	2790	2789	2808	2791	2878	2742	2845	2846	2853	2804	2875	2911	2906	2925	2826	2723	2728	2798	2654	2676	2735	2776	2628	2762	2638	2695	2762	2661	2777	2850	2712	2798	2713	2752	2739	2657	2699	2717	2767	2729	2806	2786	2793	2742	2717	2756	2755	2823	2748
2662	2727	2693	2668	2839	2771	2765	2765	2965	2776	2782	2792	2850	2809	2841	2875	2694	2752	2845	2703	2626	2730	2736	2823	2675	2824	2814	2777	2797	2731	2829	2826	2733	2701	2696	2757	2828	2721	2844	2791	2776	2804	2734	2783	2766	2790	2800	2840	2914	2874
2765	2824	2802	2774	2819	2732	2659	2710	2772	2735	2777	2654	2746	2753	2718	2659	2727	2755	2797	2781	2667	2759	2680	2785	2731	2853	2781	2750	2768	2801	2830	2818	2850	2819	2688	2722	2785	2722	2892	2772	2843	2808	2794	2807	2800	2882	2953	2818	2898	2940
2881	2899	2844	2746	2675	2743	2603	2761	2659	2699	2662	2624	2634	2611	2696	2634	2736	2650	2686	2703	2642	2752	2726	2800	2755	2799	2859	2735	2794	2771	2809	2762	2742	2801	2746	2803	2920	2808	2865	2759	2774	2779	2825	2825	2816	2884	2844	2853	2921	2932
2901	2823	2876	2822	2800	2622	2637	2676	2637	2648	2730	2519	2648	2671	2576	2567	2661	2739	2684	2655	2651	2708	2708	2669	2803	2772	2681	2855	2886	2931	2811	2873	2789	2776	2778	2856	2794	2682	2838	2802	2814	2870	2859	2823	2788	2763	2828	2917	2876	2977
2870	2859	2856	2812	2895	2826	2643	2580	2645	2634	2576	2650	2552	2661	2608	2504	2660	2648	2621	2751	2610	2719	2674	2750	2733	2741	2786	2809	2779	2818	2915	2790	2791	2874	2714	2829	2751	2737	2796	2774	2755	2770	2820	2721	2828	2764	2870	2927	2871	2891
2916	2884	2859	2917	2855	2711	2637	2713	2678	2709	2619	2628	2627	2646	2573	2563	2598	2750	2707	2628	2653	2632	2714	2764	2769	2606	2677	2695	2754	2781	2769	2744	2759	2746	2700	2632	2766	2732	2774	2820	2753	2671	2686	2859	2783	2693	2854	2739	2749	2792
2875	2915	2800	2894	2842	2774	2632	2660	2717	2794	2823	2635	2670	2626	2594	2650	2609	2641	2726	2751	2728	2698	2633	2744	2665	2645	2621	2635	2696	2721	2778	2629	2621	2730	2693	2690	2710	2636	2599	2719	2633	2685	2641	2681	2696	2690	2723	2823	2664	2744
2737	2791	2844	2874	2656	2762	2686	2669	2780	2821	2765	2747	2817	2641	2626	2692	2617	2692	2691	2620	2719	2792	2684	2571	2736	2565	2653	2573	2622	2698	2708	2638	2561	2611	2583	2626	2677	2643	2613	2670	2714	2726	2678	2747	2718	2735	2744	2736	2732	2698
2891	2832	2730	2761	2835	2607	2771	2822	2852	2827	2785	2754	2828	2837	2795	2644	2706	2682	2821	2733	2721	2667	2737	2706	2720	2692	2592	2607	2569	2618	2588	2648	2527	2614	2591	2575	2614	2625	2703	2611	2721	2665	2685	2549	2813	2710	2688	2734	2657	2651
2883	2813	2619	2698	2784	2689	2650	2779	2743	2716	2788	2765	2750	2734	2841	2787	2749	2719	2854	2753	2786	2801	2768	2735	2612	2653	2665	2556	2674	2598	2623	2681	2643	2685	2580	2624	2697	2600	2578	2700	2619	2662	2708	2680	2637	2663	2733	2665	2676	2693
2775	2804	2687	2688	2733	2680	2717	2729	2733	2736	2756	2769	2721	2779	2789	2766	2793	2733	2787	2710	2810	2728	2728	2760	2781	2680	2670	2573	2684	2684	2670	2642	2645	2638	2624	2665	2613	2591	2607	2671	2630	2712	2770	2815	2768	2724	2622	2724	2640	2690
2796	2679	2652	2752	2617	2688	2809	2635	2742	2756	2837	2834	2731	2816	2710	2775	2750	2746	2673	2677	2683	2672	2755	2702	2749	2686	2672	2665	2709	2647	2598	2624	2622	2643	2713	2670	2709	2699	2772	2733	2689	2733	2736	2680	2769	2825	2705	2705	2885	2746
2693	2671	2720	2690	2574	2645	2733	2647	2775	2713	2729	2828	2804	2794	2770	2804	2723	2734	2669	2740	2675	2633	2656	2711	2766	2717	2720	2736	2691	2652	2673	2734	2666	2718	2699	2671	2696	2771	2724	2650	2648	2756	2801	2771	2739	2807	2761	2780	2825	2738
2765	2815	2828	2741	2660	2648	2718	2746	2839	2756	2732	2741	2784	2778	2738	2798	2718	2812	2754	2708	2681	2592	2635	2709	2732	2629	2605	2663	2749	2814	2676	2761	2757	2735	2748	2804	2824	2743	2764	2807	2841	2744	2820	2780	2808	2830	2783	2882	2917	2790
2840	2668	2766	2751	2787	2621	2681	2797	2861	2721	2766	2757	2685	2691	2721	2740	2671	2646	2705	2610	2699	2625	2609	2605	2637	2644	2707	2676	2711	2757	2697	2780	2799	2809	2763	2713	2686	2729	2798	2833	2724	2841	2740	2777	2780	2812	2743	2926	2804	2838
2839	2932	2814	2727	2701	2651	2661	2737	2788	2775	2848	2824	2749	2751	2753	2736	2761	2633	2720	2630	2587	2705	2718	2583	2688	2610	2582	2633	2751	2708	2636	2722	2721	2736	2804	2782	2765	2822	2845	2764	2837	2855	2725	2822	2765	2749	2842	2830	2880	2782
2804	2735	2839	2719	2809	2814	2696	2792	2680	2712	2734	2791	2720	2664	2612	2712	2683	2706	2650	2703	2565	2723	2619	2597	2581	2686	2640	2636	2549	2743	2686	2660	2706	2856	2755	2845	2772	2827	2751	2811	2845	2711	2890	2730	2718	2848	2658	2792	2852	2778
2770	2757	2701	2811	2776	2766	2691	2738	2756	2857	2739	2763	2689	2786	2606	2748	2611	2652	2485	2556	2578	2617	2666	2613	2708	2769	2638	2619	2595	2739	2628	2687	2640	2663	2727	2815	2713	2728	2804	2709	2682	2856	2750	2685	2781	2677	2719	2791	2630	2749
2699	2666	2748	2699	2709	2777	2775	2705	2700	2803	2716	2695	2680	2577	2632	2823	2829	2742	2708	2623	2672	2589	2724	2709	2712	2602	2690	2762	2598	2664	2636	2606	2685	2631	2695	2775	2691	2861	2768	2675	2782	2712	2722	2710	2734	2768	2714	2734	2683	2720
2688	2722	2633	2700	2660	2539	2611	2608	2734	2748	2612	2600	2613	2631	2629	2642	2506	2673	2589	2585	2500	2654	2538	2559	2573	2787	2677	2737	2753	2696	2714	2693	2591	2737	2633	2711	2777	2723	2720	2839	2740	2838	2771	2763	2862	2805	2871	2661	2816	2706
2831	2716	2732	2707	2616	2576	2610	2725	2660	2810	2700	2528	2685	2580	2631	2710	2734	2618	2668	2515	2617	2697	2605	2703	2784	2746	2741	2677	2728	2859	2735	2617	2716	2732	2663	2720	2730	2640	2751	2723	2722	2671	2744	2807	2808	2796	2772	2731	2882	2790
2725	2762	2725	2644	2670	2649	2567	2591	2646	2733	2652	2658	2632	2505	2525	2629	2609	2633	2605	2543	2564	2625	2667	2620	2719	2697	2716	2760	2687	2694	2754	2712	2672	2789	2696	2707	2682	2727	2751	2660	2706	2750	2728	2714	2798	2888	2890	2865	2852	2693
2707	2693	2596	2740	2728	2595	2532	2634	2695	2694	2705	2530	2496	2511	2676	2695	2701	2618	2635	2556	2736	2795	2676	2721	2734	2701	2749	2743	2775	2873	2776	2775	2632	2711	2778	2685	2848	2711	2746	2626	2714	2734	2693	2769	2861	2785	2850	2900	2764	2788
2720	2651	2794	2671	2757	2749	2496	2491	2553	2600	2628	2606	2577	2533	2459	2602	2588	2543	2443	2569	2552	2536	2720	2645	2528	2810	2717	2805	2777	2800	2780	2813	2638	2767	2773	2757	2756	2824	2821	2811	2752	2688	2687	2862	2883	2887	2931	2817	2887	2919
2646	2720	2690	2763	2760	2672	2572	2558	2708	2544	2628	2541	2590	2539	2668	2684	2754	2734	2608	2584	2671	2737	2616	2734	2631	2784	2649	2695	2702	2874	2843	2731	2744	2715	2685	2781	2624	2796	2714	2734	2745	2723	2784	2728	2688	2722	2785	2715	2778	2892
2606	2598	2721	2747	2711	2841	2675	2717	2651	2564	2738	2606	2650	2547	2463	2475	2533	2560	2497	2405	2569	2506	2531	2564	2658	2600	2779	2756	2769	2711	2800	2839	2703	2755	2615	2683	2721	2797	2835	2673	2755	2605	2695	2702	2755	2704	2812	2805	2828	2769
2749	2685	2668	2761	2744	2760	2678	2703	2748	2585	2573	2507	2645	2689	2700	2705	2771	2805	2771	2691	2793	2699	2721	2763	2749	2637	2668	2648	2665	2719	2779	2651	2737	2660	2751	2682	2679	2839	2675	2710	2726	2773	2722	2688	2629	2669	2800	2778	2766	2788
2709	2564	2705	2742	2773	2823	2743	2674	2681	2564	2614	2719	2769	2697	2587	2519	2436	2506	2478	2542	2561	2587	2731	2634	2701	2775	2780	2829	2719	2707	2701	2750	2702	2653	2777	2701	2674	2667	2837	2753	2800	2745	2741	2740	2673	2732	2715	2759	2696	2615
2726	2587	2685	2683	2714	2797	2675	2737	2724	2594	2616	2563	2582	2727	2633	2642	2765	2761	2838	2838	2848	2756	2880	2697	2691	2607	2580	2701	2730	2815	2834	2729	2680	2680	2724	2690	2685	2755	2687	2749	2717	2688	2774	2706	2669	2784	2724	2727	2661	2654
2667	2635	2751	2752	2704	2684	2573	2684	2637	2513	2646	2763	2695	2758	2719	2631	2745	2556	2610	2734	2630	2668	2697	2677	2883	2812	2845	2803	2762	2729	2765	2816	2673	2773	2654	2719	2671	2760	2742	2626	2699	2802	2689	2735	2697	2748	2642	2694	2699	2677
2693	2748	2764	2688	2695	2638	2695	2602	2597	2712	2696	2541	2489	2597	2674	2688	2638	2758	2795	2839	2769	2701	2645	2796	2774	2711	2767	2843	2880	2930	2749	2716	2730	2783	2650	2660	2691	2728	2731	2686	2741	2648	2709	2797	2769	2726	2653	2693	2740	2620
2824	2736	2604	2667	2691	2626	2535	2638	2704	2702	2513	2488	2655	2638	2638	2652	2615	2629	2698	2678	2873	2755	2884	2865	2795	2928	2792	2769	2721	2820	2781	2835	2849	2695	2816	2743	2694	2681	2865	2644	2753	2791	2726	2765	2732	2637	2720	2601	2642	2599
2700	2630	2833	2777	2586	2629	2659	2579	2461	2686	2562	2649	2545	2702	2645	2710	2631	2570	2624	2669	2856	2721	2732	2703	2730	2780	2761	2839	2832	2776	2729	2804	2892	2786	2830	2802	2718	2653	2675	2692	2594	2681	2713	2564	2786	2595	2665	2715	2607	2666
2784	2843	2661	2636	2691	2642	2532	2535	2641	2721	2573	2699	2584	2511	2635	2651	2579	2572	2582	2640	2672	2636	2705	2728	2722	2706	2715	2746	2678	2750	2938	2731	2807	2793	2828	2732	2777	2745	2618	2692	2807	2698	2672	2752	2671	2635	2652	2720	2725	2600
2810	2698	2844	2691	2617	2573	2568	2669	2645	2534	2520	2545	2540	2678	2708	2727	2705	2668	2731	2704	2678	2754	2692	2694	2691	2692	2693	2696	2633	2638	2785	2752	2783	2739	2759	2791	2676	2719	2722	2578	2671	2730	2671	2554	2711	2705	2568	2643	2610	2610
2699	2825	2719	2667	2602	2704	2619	2602	2445	2578	2689	2718	2661	2622	2684	2575	2635	2565	2580	2663	2665	2629	2724	2709	2735	2665	2643	2703	2689	2694	2614	2562	2669	2846	2781	2709	2701	2599	2654	2755	2601	2627	2653	2577	2592	2636	2581	2586	2709	2587
2793	2714	2547	2739	2840	2657	2437	2503	2667	2776	2571	2562	2511	2534	2521	2556	2645	2607	2627	2596	2678	2415	2565	2529	2477	2602	2583	2741	2595	2782	2715	2700	2576	2602	2704	2882	2734	2731	2589	2618	2681	2585	2522	2655	2550	2586	2529	2555	2606	2658
2767	2693	2826	2762	2568	2510	2565	2717	2611	2646	2446	2480	2550	2572	2713	2841	2904	2905	2933	3064	2981	2892	2865	2773	2573	2570	2630	2554	2587	2628	2658	2649	2725	2697	2584	2511	2664	2666	2589	2608	2664	2507	2542	2592	2630	2657	2624	2530	2673	2681
2593	2754	2678	2559	2510	2757	2648	2469	2421	2481	2598	2634	2781	2742	2765	2765	2861	2827	2770	2777	2831	2871	2745	2790	2793	2886	2834	2701	2613	2692	2611	2577	2676	2766	2701	2544	2627	2679	2726	2698	2604	2769	2594	2569	2661	2664	2631	2600	2590	2604
2663	2684	2458	2576	2733	2655	2360	2445	2615	2662	2587	2677	2634	2453	2657	2479	2682	2510	2472	2615	2536	2446	2505	2446	2565	2798	2807	2783	2790	2695	2676	2649	2553	2591	2716	2700	2640	2653	2737	2712	2770	2673	2756	2692	2581	2663	2713	2548	2610	2561
2811	2650	2704	2846	2559	2380	2472	2657	2571	2470	2575	2570	2506	2548	2625	2708	2790	2794	2887	2804	2848	2871	2564	2556	2461	2466	2507	2692	2717	2765	2787	2761	2805	2679	2634	2733	2781	2605	2651	2752	2809	2519	2583	2617	2539	2558	2619	2626	2612	2629
2770	2731	2751	2628	2344	2596	2676	2616	2522	2461	2654	2679	2658	2572	2666	2848	2844	2829	2893	2975	3040	3011	2838	2969	2887	2845	2610	2531	2560	2682	2701	2772	2739	2775	2570	2493	2593	2747	2597	2627	2682	2687	2634	2761	2637	2650	2649	2703	2628	2669
2684	2830	2626	2536	2677	2677	2557	2443	2572	2661	2741	2611	2550	2635	2664	2723	2768	2688	2757	2573	2772	2739	2725	2902	3043	3115	3031	2769	2589	2563	2634	2701	2713	2788	2756	2470	2523	2735	2784	2574	2581	2778	2675	2669	2774	2743	2576	2654	2574	2649
2774	2679	2436	2620	2734	2598	2442	2475	2670	2729	2577	2674	2819	2763	2762	2748	2701	2633	2525	2537	2540	2426	2552	2569	2608	2804	2870	2901	2702	2679	2558	2626	2590	2592	2837	2742	2638	2468	2698	2596	2460	2630	2660	2583	2579	2646	2522	2490	2474	2614
2763	2471	2497	2795	2713	2428	2495	2595	2642	2713	2662	2934	2854	2872	2774	2606	2523	2534	2469	2525	2561	2573	2545	2380	2316	2271	2426	2807	2739	2751	2673	2628	2633	2683	2553	2751	2694	2440	2495	2737	2593	2419	2537	2571	2450	2606	2675	2477	2558	2669
2382	2507	2719	2701	2402	2432	2558	2669	2655	2684	2867	2933	2656	2680	2516	2529	2553	2564	2523	2663	2711	2637	2677	2645	2487	2528	2406	2411	2637	2826	2807	2588	2611	2590	2437	2453	2689	2565	2391	2573	2646	2440	2494	2573	2567	2599	2650	2517	2638	2660
2395	2800	2628	2374	2353	2570	2602	2648	2690	2850	2761	2592	2398	2321	2502	2633	2737	2799	2776	2809	2826	2668	2809	2842	2745	2608	2595	2431	2384	2438	2563	2575	2597	2544	2563	2479	2618	2798	2442	2447	2630	2573	2538	2588	2627	2603	2615	2563	2548	2789
2528	2712	2413	2264	2441	2640	2486	2683	2877	2702	2411	2200	2223	2505	2778	3141	3130	3114	3156	3100	3047	2897	2918	2953	2773	2707	2765	2473	2376	2360	2417	2566	2624	2572	2702	2536	2523	2644	2727	2432	2571	2660	2507	2567	2649	2454	2592	2595	2525	2690
2680	2637	2349	2405	2558	2631	2565	2644	2635	2515	2340	2386	2638	3019	3453	3507	3549	3429	3315	3287	3171	3037	2951	2796	2730	2653	2821	2610	2588	2441	2434	2518	2658	2699	2674	2478	2408	2513	2649	2440	2433	2584	2455	2388	2553	2533	2531	2681	2532	2516
2654	2511	2333	2551	2655	2589	2458	2541	2523	2435	2371	2690	3114	3481	3559	3446	3347	3138	2984	2930	2904	2969	2912	2858	2870	2678	2652	2770	2672	2626	2424	2387	2473	2632	2505	2472	2433	2405	2521	2503	2314	2594	2571	2482	2473	2604	2597	2690	2681	2694
2708	2323	2390	2756	2634	2433	2494	2443	2542	2405	2714	3110	3506	3482	3318	3101	2735	2559	2354	2335	2409	2475	2598	2777	2800	2642	2772	2660	2625	2600	2413	2324	2371	2442	2465	2555	2483	2492	2633	2705	2586	2608	2757	2529	2687	2724	2654	2659	2756	2628
2513	2369	2509	2731	2584	2367	2470	2553	2518	2781	3039	3411	3375	3219	2799	2466	2022	1938	1735	1720	1948	2026	2318	2564	2732	2787	2746	2692	2593	2590	2486	2406	2310	2454	2698	2501	2542	2513	2537	2796	2659	2450	2699	2594	2520	2602	2575	2545	2647	2576
2442	2310	2644	2771	2520	2424	2524	2569	2570	2897	3362	3450	3178	2784	2253	1732	1570	1489	1465	1591	1592	1841	1911	2097	2333	2618	2697	2677	2644	2608	2629	2552	2373	2408	2588	2586	2513	2537	2475	2588	2549	2468	2582	2547	2493	2524	2444	2423	2596	2450
2381	2500	2652	2765	2575	2480	2464	2431	2737	3077	3338	3287	2778	2164	1673	1516	1539	1581	1587	1636	1616	1686	1729	1805	2148	2549	2704	2778	2675	2709	2583	2619	2445	2306	2546	2519	2570	2329	2374	2505	2576	2514	2539	2619	2509	2503	2534	2541	2595	2515
2405	2443	2806	2746	2497	2375	2477	2647	2854	3193	3315	3018	2371	1776	1444	1527	1700	1846	1890	1826	1762	1675	1538	1620	1940	2307	2699	2793	2872	2686	2578	2563	2399	2220	2433	2511	2438	2380	2403	2584	2622	2540	2618	2701	2596	2596	2727	2614	2788	2643
2336	2577	2783	2674	2408	2417	2618	2637	2950	3273	3071	2702	2066	1692	1562	1724	1901	2153	2193	2086	1980	1707	1621	1692	1890	2196	2722	2743	2798	2654	2497	2594	2286	2353	2442	2694	2485	2487	2517	2573	2699	2622	2597	2709	2616	2637	2660	2521	2585	2601
2408	2545	2727	2727	2411	2331	2566	2773	2953	3213	2913	2435	2042	1652	1594	1805	2144	2267	2399	2342	2086	1943	1773	1615	1674	1970	2368	2681	2790	2537	2551	2615	2478	2317	2489	2722	2691	2455	2418	2548	2622	2570	2610	2578	2555	2517	2508	2535	2548	2491
2445	2551	2798	2760	2443	2381	2725	2843	3001	3080	2920	2425	1975	1716	1771	1864	2104	2458	2492	2487	2250	2041	1740	1461	1495	1828	2250	2798	2834	2703	2559	2598	2473	2337	2557	2663	2573	2341	2547	2517	2514	2429	2349	2547	2386	2462	2487	2537	2520	2433
2335	2526	2704	2667	2382	2378	2660	2780	3010	3011	2804	2412	2047	1721	1704	1828	2155	2339	2529	2503	2271	1940	1559	1370	1471	1851	2379	2836	2920	2815	2593	2491	2416	2298	2482	2646	2559	2278	2510	2536	2436	2456	2541	2514	2432	2463	2604	2557	2589	2487
2440	2451	2685	2705	2491	2541	2647	2932	3211	3091	2871	2482	2210	1746	1673	1789	2000	2196	2250	2157	1921	1809	1419	1309	1522	2019	2476	2909	2887	2607	2484	2475	2476	2252	2384	2643	2480	2369	2443	2531	2523	2460	2561	2570	2543	2558	2657	2593	2664	2714
2377	2361	2589	2648	2511	2441	2599	2972	3042	3058	2982	2564	2226	1917	1781	1699	1916	1991	1997	1919	1694	1519	1359	1416	1613	2251	2713	2964	2917	2563	2446	2458	2343	2380	2498	2708	2471	2331	2766	2547	2468	2564	2576	2633	2506	2613	2504	2605	2580	2707
2455	2447	2613	2699	2535	2413	2626	2846	3023	3092	2949	2778	2468	2215	1871	1726	1692	1625	1669	1565	1466	1385	1305	1474	1803	2489	2759	3125	2752	2456	2306	2408	2385	2480	2683	2776	2539	2430	2773	2604	2454	2689	2591	2601	2521	2598	2536	2532	2613	2504
2463	2500	2477	2727	2538	2511	2446	2767	2905	3014	2969	2950	2716	2459	2111	1871	1635	1563	1465	1448	1428	1385	1537	1758	2162	2761	3087	3048	2595	2393	2372	2443	2483	2549	2864	2726	2448	2583	2706	2505	2601	2633	2443	2560	2461	2576	2413	2572	2490	2439
2548	2513	2491	2684	2693	2446	2443	2507	2781	2887	2961	2970	2882	2710	2438	2092	1917	1863	1674	1640	1602	1785	1911	2384	2812	3057	3237	3003	2438	2294	2349	2481	2409	2590	2870	2592	2330	2597	2649	2333	2552	2455	2377	2468	2504	2520	2378	2555	2432	2377
2479	2565	2528	2650	2719	2505	2398	2500	2782	3086	3054	3003	2991	2844	2700	2528	2442	2295	2157	2190	2151	2286	2657	2977	3179	3307	3059	2601	2423	2256	2429	2395	2452	2677	2702	2325	2294	2631	2550	2330	2537	2502	2425	2472	2530	2467	2452	2597	2412	2553
2446	2517	2579	2665	2682	2660	2383	2426	2750	2856	2954	2800	2880	2906	2910	2950	2770	2782	2711	2633	2797	2991	3201	3454	3546	3235	2805	2327	2168	2259	2486	2397	2462	2675	2424	2142	2473	2697	2552	2457	2649	2495	2681	2617	2607	2578	2554	2679	2474	2593
2410	2561	2555	2587	2578	2635	2515	2358	2499	2679	2777	2823	2773	2831	2785	3072	3059	3049	3031	3281	3247	3380	3346	3395	3216	2635	2403	2034	2211	2368	2468	2422	2581	2533	2240	2366	2618	2755	2408	2607	2670	2616	2737	2684	2622	2534	2649	2534	2514	2507
2661	2556	2449	2564	2698	2549	2701	2505	2377	2510	2655	2872	2838	2800	2763	2793	2854	2931	2994	3153	3090	3149	3163	2850	2616	2199	2200	2138	2370	2622	2454	2515	2688	2471	2276	2524	2811	2598	2454	2769	2580	2558	2706	2572	2517	2551	2567	2503	2439	2509
2741	2518	2426	2536	2688	2680	2748	2605	2421	2283	2411	2725	2910	2921	2718	2718	2640	2576	2649	2652	2616	2621	2503	2272	2126	2084	2235	2444	2646	2555	2626	2589	2554	2392	2453	2766	2697	2386	2565	2790	2413	2623	2535	2551	2646	2518	2503	2380	2527	2405
2656	2587	2398	2611	2725	2636	2673	2646	2638	2477	2439	2443	2642	2646	2699	2625	2642	2448	2413	2320	2437	2294	2155	2202	2200	2365	2564	2604	2640	2548	2483	2634	2523	2371	2644	2752	2398	2336	2617	2550	2394	2575	2556	2508	2460	2533	2599	2544	2601	2471
2516	2734	2603	2623	2757	2584	2621	2635	2778	2840	2710	2503	2412	2420	2463	2573	2572	2558	2483	2415	2433	2372	2316	2496	2595	2600	2665	2605	2618	2643	2683	2421	2370	2576	2708	2505	2369	2503	2572	2281	2523	2562	2577	2487	2597	2618	2567	2694	2444	2657
2353	2619	2772	2716	2606	2601	2531	2687	2812	3013	2918	2682	2452	2323	2301	2417	2483	2580	2487	2564	2481	2370	2587	2602	2625	2772	2689	2635	2622	2643	2454	2412	2497	2623	2524	2268	2510	2630	2436	2388	2584	2538	2667	2604	2668	2490	2659	2549	2605	2638
2553	2415	2625	2693	2702	2533	2597	2539	2693	2887	2902	3038	2801	2559	2497	2424	2468	2497	2430	2361	2319	2414	2538	2565	2604	2551	2622	2524	2571	2518	2426	2527	2705	2504	2280	2398	2686	2502	2375	2627	2663	2582	2630	2705	2769	2617	2738	2573	2670	2570
2605	2536	2453	2582	2646	2608	2696	2688	2644	2517	2611	2807	3000	3030	2937	2881	2763	2666	2555	2503	2492	2617	2616	2530	2598	2569	2496	2518	2468	2496	2639	2579	2436	2332	2581	2562	2691	2567	2617	2746	2605	2656	2662	2659	2574	2757	2708	2696	2615	2613
2494	2594	2455	2462	2506	2671	2749	2739	2756	2623	2514	2515	2564	2819	2946	2866	2758	2808	2710	2653	2684	2634	2659	2584	2541	2471	2518	2471	2524	2575	2537	2555	2354	2431	2765	2570	2488	2493	2670	2554	2592	2602	2579	2633	2450	2667	2496	2560	2541	2625
2386	2439	2497	2397	2515	2549	2567	2598	2704	2706	2736	2640	2493	2442	2382	2461	2467	2480	2492	2604	2545	2510	2491	2411	2404	2412	2436	2536	2690	2695	2417	2469	2482	2788	2751	2468	2547	2725	2575	2512	2505	2621	2537	2429	2605	2541	2460	2577	2580	2605
2491	2346	2557	2684	2687	2660	2494	2560	2563	2623	2821	2977	2865	2667	2424	2361	2423	2380	2414	2426	2390	2418	2486	2549	2538	2497	2502	2394	2507	2521	2552	2657	2804	2569	2470	2581	2553	2651	2510	2521	2560	2560	2370	2480	2480	2438	2508	2474	2501	2511
2576	2414	2418	2547	2744	2662	2592	2455	2500	2703	2681	2737	2831	2769	2761	2711	2768	2759	2765	2704	2770	2626	2553	2658	2488	2552	2438	2517	2409	2545	2842	2689	2523	2428	2481	2671	2602	2469	2558	2541	2419	2415	2441	2452	2360	2585	2354	2530	2496	2445
2385	2486	2509	2413	2519	2562	2532	2565	2648	2720	2664	2609	2600	2588	2592	2613	2742	2727	2838	2792	2642	2521	2419	2418	2340	2460	2425	2563	2578	2637	2627	2495	2413	2510	2626	2519	2408	2494	2595	2475	2409	2508	2507	2362	2433	2549	2483	2643	2422	2658
2466	2529	2591	2577	2463	2353	2375	2565	2666	2750	2738	2639	2614	2602	2538	2557	2646	2553	2587	2518	2433	2416	2459	2488	2501	2618	2654	2587	2456	2449	2389	2508	2651	2623	2443	2434	2629	2513	2410	2481	2534	2636	2349	2454	2493	2367	2768	2495	2694	2723
2485	2407	2507	2599	2493	2408	2524	2421	2562	2726	2670	2565	2565	2644	2846	2757	2720	2746	2610	2644	2430	2509	2602	2773	2595	2572	2471	2456	2524	2535	2584	2530	2474	2413	2469	2633	2560	2494	2510	2604	2693	2442	2660	2644	2447	2695	2535	2706	2671	2628
2593	2526	2481	2500	2372	2485	2526	2547	2471	2503	2538	2623	2636	2605	2700	2702	2795	2695	2709	2580	2555	2604	2605	2631	2685	2495	2587	2582	2566	2467	2414	2404	2337	2660	2563	2541	2512	2603	2568	2601	2502	2672	2583	2439	2624	2559	2568	2704	2462	2705
2521	2544	2495	2432	2443	2423	2477	2596	2556	2548	2497	2461	2471	2601	2651	2711	2567	2471	2643	2587	2531	2573	2702	2650	2640	2636	2577	2448	2447	2424	2370	2347	2576	2467	2444	2553	2702	2651	2608	2505	2578	2639	2521	2608	2467	2563	2617	2561	2592	2497
2588	2467	2421	2485	2491	2584	2477	2472	2475	2514	2549	2564	2709	2667	2643	2521	2609	2485	2485	2527	2563	2633	2763	2531	2581	2547	2449	2444	2380	2411	2356	2372	2433	2396	2584	2585	2561	2553	2570	2608	2527	2469	2598	2580	2440	2569	2433	2507	2516	2601
2492	2654	2424	2438	2450	2545	2515	2467	2444	2503	2365	2481	2577	2626	2662	2693	2633	2603	2536	2673	2660	2761	2646	2761	2616	2566	2476	2389	2429	2485	2391	2473	2463	2593	2564	2564	2614	2582	2592	2447	2587	2543	2545	2388	2476	2413	2478	2408	2454	2505
2410	2456	2406	2511	2576	2550	2427	2409	2546	2568	2590	2564	2548	2549	2407	2466	2437	2488	2546	2574	2623	2537	2565	2518	2444	2454	2571	2483	2457	2507	2605	2514	2552	2547	2564	2743	2615	2492	2607	2526	2546	2529	2541	2526	2442	2420	2328	2292	2441	2311
2505	2444	2434	2552	2546	2652	2352	2352	2469	2391	2576	2536	2698	2635	2602	2576	2639	2619	2766	2700	2738	2683	2649	2689	2622	2567	2529	2529	2502	2521	2549	2597	2588	2543	2489	2550	2515	2551	2486	2473	2383	2398	2468	2267	2405	2397	2436	2492	2272	2354
2367	2443	2599	2566	2509	2444	2285	2392	2489	2465	2501	2466	2533	2426	2483	2436	2541	2565	2695	2606	2537	2651	2527	2535	2521	2495	2551	2699	2614	2671	2704	2634	2547	2604	2577	2469	2402	2517	2388	2447	2542	2470	2374	2349	2393	2445	2424	2385	2449	2347
2510	2356	2478	2528	2603	2505	2412	2300	2508	2488	2541	2552	2531	2547	2550	2580	2628	2638	2550	2615	2493	2555	2532	2555	2716	2574	2664	2597	2657	2556	2568	2536	2523	2487	2417	2527	2522	2472	2396	2414	2400	2436	2560	2448	2442	2550	2434	2543	2449	2488
2410	2569	2586	2525	2421	2529	2417	2560	2523	2430	2530	2360	2484	2380	2477	2418	2647	2593	2656	2724	2533	2539	2506	2413	2495	2517	2573	2585	2652	2764	2494	2572	2443	2418	2447	2492	2460	2401	2428	2475	2512	2411	2414	2484	2430	2499	2469	2468	2559	2476
2476	2503	2490	2426	2520	2430	2405	2487	2558	2609	2563	2530	2469	2444	2465	2567	2598	2549	2559	2545	2553	2480	2522	2590	2646	2720	2558	2699	2631	2650	2563	2452	2519	2406	2489	2434	2433	2410	2479	2470	2455	2471	2382	2543	2520	2575	2598	2685	2502	2552
2486	2581	2643	2623	2429	2403	2437	2549	2620	2553	2457	2337	2386	2419	2492	2492	2592	2567	2470	2600	2494	2452	2447	2619	2538	2545	2741	2755	2725	2670	2536	2495	2439	2425	2428	2498	2500	2433	2559	2519	2597	2559	2516	2682	2557	2712	2678	2635	2544	2624
2477	2579	2562	2631	2467	2515	2489	2706	2536	2570	2505	2443	2439	2426	2537	2541	2553	2479	2536	2411	2604	2469	2467	2521	2697	2654	2626	2635	2636	2631	2573	2537	2491	2486	2414	2519	2490	2505	2596	2539	2574	2586	2624	2671	2649	2685	2548	2588	2619	2552
2539	2684	2558	2517	2508	2496	2530	2578	2576	2566	2447	2434	2429	2551	2438	2509	2523	2437	2445	2438	2554	2470	2565	2544	2590	2563	2590	2666	2652	2528	2554	2505	2527	2526	2467	2498	2509	2506	2625	2625	2690	2588	2739	2701	2668	2670	2655	2605	2648	2615
2639	2624	2558	2517	2472	2586	2563	2695	2624	2481	2481	2431	2595	2574	2542	2343	2436	2434	2474	2375	2443	2538	2536	2652	2563	2561	2516	2489	2501	2581	2551	2520	2519	2625	2596	2582	2632	2545	2633	2697	2688	2588	2678	2564	2703	2717	2588	2734	2590	2701
2597	2563	2565	2621	2539	2667	2671	2660	2582	2510	2444	2434	2553	2569	2537	2452	2427	2427	2343	2307	2455	2660	2687	2617	2636	2600	2510	2478	2593	2558	2561	2629	2693	2703	2557	2643	2587	2717	2666	2594	2764	2727	2668	2654	2648	2768	2600	2573	2532	2550
2668	2510	2586	2470	2577	2625	2521	2555	2592	2679	2523	2532	2535	2581	2620	2528	2382	2411	2356	2332	2499	2599	2609	2441	2577	2519	2538	2511	2474	2636	2573	2638	2617	2582	2550	2729	2583	2624	2578	2763	2671	2718	2649	2592	2686	2677	2589	2584	2577	2640
2622	2611	2575	2570	2588	2544	2605	2741	2649	2587	2550	2630	2579	2508	2415	2478	2349	2384	2338	2395	2589	2525	2623	2533	2479	2418	2462	2492	2409	2538	2508	2573	2591	2629	2626	2596	2585	2641	2537	2626	2684	2643	2607	2632	2680	2677	2701	2614	2601	2541
2624	2597	2556	2483	2649	2570	2559	2477	2527	2594	2508	2594	2617	2666	2564	2423	2374	2402	2427	2527	2602	2571	2576	2572	2505	2464	2445	2360	2508	2508	2601	2601	2645	2659	2653	2628	2578	2589	2622	2642	2595	2601	2599	2530	2467	2565	2671	2647	2625	2622
2642	2446	2526	2661	2456	2580	2679	2651	2547	2663	2584	2612	2663	2571	2495	2514	2467	2370	2300	2346	2420	2428	2503	2477	2477	2449	2520	2453	2437	2561	2442	2675	2676	2699	2684	2597	2621	2530	2441	2536	2635	2554	2586	2482	2468	2548	2518	2595	2499	2644
2584	2573	2573	2667	2517	2640	2679	2591	2500	2561	2556	2625	2644	2640	2559	2483	2420	2441	2433	2427	2559	2497	2442	2403	2373	2395	2483	2396	2496	2509	2550	2674	2596	2609	2600	2667	2607	2588	2545	2510	2545	2573	2532	2481	2494	2532	2477	2492	2587	2646
2607	2422	2425	2500	2607	2647	2466	2568	2592	2564	2543	2669	2673	2644	2588	2559	2454	2523	2502	2425	2553	2505	2476	2423	2463	2389	2391	2429	2424	2509	2602	2651	2606	2628	2680	2589	2557	2550	2436	2495	2474	2417	2468	2423	2416	2444	2560	2484	2556	2602
2473	2543	2520	2473	2524	2619	2629	2492	2530	2604	2624	2633	2754	2675	2545	2486	2443	2481	2483	2480	2518	2495	2444	2450	2415	2386	2488	2443	2423	2481	2471	2563	2770	2647	2658	2556	2620	2521	2392	2383	2466	2386	2465	2624	2483	2464	2445	2428	2579	2461
2508	2395	2452	2632	2531	2593	2637	2540	2498	2526	2601	2723	2598	2695	2597	2463	2578	2507	2565	2581	2576	2489	2480	2457	2431	2457	2307	2357	2537	2567	2596	2550	2592	2647	2577	2598	2531	2512	2461	2478	2370	2355	2518	2447	2458	2512	2462	2457	2507	2467
2501	2425	2413	2690	2656	2534	2565	2441	2480	2459	2535	2678	2617	2722	2564	2519	2596	2676	2524	2512	2518	2570	2512	2427	2434	2351	2460	2398	2394	2587	2563	2598	2590	2664	2618	2634	2433	2438	2517	2489	2415	2416	2404	2442	2336	2404	2444	2521	2517	2476
2423	2470	2495	2579	2619	2590	2558	2398	2577	2660	2501	2598	2677	2663	2583	2521	2578	2539	2563	2652	2551	2502	2449	2456	2396	2516	2562	2524	2521	2464	2652	2611	2681	2594	2517	2433	2427	2489	2386	2408	2348	2416	2332	2471	2419	2402	2452	2429	2546	2424
2393	2428	2506	2607	2562	2594	2540	2384	2412	2507	2626	2607	2655	2482	2469	2552	2581	2540	2557	2585	2527	2546	2438	2422	2366	2464	2507	2455	2523	2563	2567	2701	2563	2622	2499	2595	2574	2516	2383	2393	2459	2377	2345	2430	2415	2453	2428	2568	2490	2461
2425	2337	2379	2516	2614	2504	2476	2425	2388	2507	2537	2637	2665	2531	2467	2547	2630	2548	2546	2612	2595	2603	2618	2390	2455	2466	2455	2494	2487	2558	2603	2742	2643	2626	2577	2573	2548	2547	2448	2432	2334	2391	2446	2421	2363	2363	2506	2383	2440	2576
2455	2423	2488	2516	2512	2506	2489	2316	2468	2478	2636	2594	2554	2476	2460	2571	2592	2572	2692	2583	2616	2545	2538	2451	2359	2541	2561	2548	2638	2530	2622	2568	2659	2551	2500	2543	2546	2479	2435	2458	2432	2352	2373	2436	2343	2430	2427	2513	2408	2387
2411	2393	2386	2490	2496	2521	2388	2347	2459	2471	2564	2541	2603	2539	2480	2549	2565	2595	2708	2588	2629	2629	2528	2477	2452	2411	2512	2532	2558	2653	2652	2690	2616	2465	2543	2683	2468	2404	2357	2423	2387	2347	2464	2369	2480	2471	2470	2405	2395	2420
2440	2424	2480	2525	2479	2306	2456	2340	2320	2500	2473	2513	2653	2614	2462	2461	2566	2594	2647	2698	2612	2714	2614	2409	2477	2615	2495	2640	2647	2683	2675	2625	2594	2620	2577	2479	2492	2482	2332	2375	2415	2341	2432	2354	2473	2420	2532	2426	2467	2389
2443	2477	2424	2517	2507	2392	2400	2279	2441	2443	2381	2479	2396	2410	2515	2451	2620	2606	2664	2707	2599	2491	2538	2494	2608	2521	2633	2615	2707	2708	2756	2737	2628	2647	2540	2642	2569	2474	2483	2335	2425	2412	2518	2460	2412	2504	2419	2449	2478	2398
2390	2479	2436	2467	2581	2465	2307	2324	2314	2483	2374	2461	2425	2440	2388	2434	2549	2735	2638	2704	2500	2539	2568	2485	2402	2498	2548	2663	2758	2612	2739	2812	2688	2620	2644	2568	2598	2460	2422	2514	2477	2493	2487	2484	2463	2422	2490	2540	2436	2437
2340	2470	2467	2586	2447	2494	2384	2334	2319	2319	2477	2495	2323	2426	2342	2468	2522	2626	2618	2596	2552	2512	2476	2549	2468	2499	2608	2547	2704	2787	2780	2712	2740	2574	2619	2546	2573	2532	2626	2476	2568	2418	2550	2465	2412	2426	2589	2481	2487	2555
2453	2332	2464	2486	2528	2452	2329	2204	2401	2440	2395	2403	2467	2453	2437	2515	2503	2583	2611	2557	2656	2484	2423	2458	2447	2521	2554	2605	2686	2762	2773	2758	2756	2611	2691	2632	2639	2597	2488	2606	2536	2524	2495	2576	2535	2394	2480	2430	2594	2522
2411	2450	2381	2518	2436	2379	2380	2280	2440	2394	2444	2440	2421	2319	2359	2466	2447	2428	2577	2575	2542	2523	2639	2492	2521	2528	2553	2685	2766	2788	2687	2834	2784	2707	2674	2692	2646	2620	2614	2640	2537	2610	2549	2445	2508	2561	2430	2478	2492	2488
2408	2508	2415	2488	2525	2392	2359	2339	2465	2443	2461	2488	2413	2392	2456	2318	2459	2522	2485	2636	2526	2418	2359	2447	2374	2536	2526	2645	2634	2658	2621	2764	2830	2732	2639	2616	2757	2599	2682	2491	2650	2578	2581	2574	2487	2543	2531	2433	2469	2516
2407	2476	2435	2438	2606	2516	2455	2385	2412	2370	2506	2494	2453	2257	2403	2412	2411	2422	2535	2510	2468	2423	2380	2385	2415	2418	2469	2475	2600	2731	2769	2764	2773	2743	2687	2669	2688	2666	2671	2620	2613	2517	2574	2565	2478	2522	2539	2505	2596	2541
2519	2566	2391	2650	2568	2447	2499	2431	2396	2552	2439	2486	2456	2389	2398	2327	2463	2574	2449	2494	2395	2370	2396	2334	2293	2397	2397	2413	2642	2640	2650	2683	2703	2796	2716	2740	2632	2563	2646	2624	2629	2529	2585	2528	2625	2563	2527	2571	2594	2540
2328	2402	2418	2560	2526	2441	2447	2408	2528	2495	2569	2471	2431	2303	2382	2224	2337	2541	2531	2461	2540	2422	2417	2301	2368	2329	2407	2484	2532	2641	2570	2667	2640	2751	2726	2550	2621	2571	2595	2654	2676	2532	2562	2633	2486	2476	2548	2534	2580	2548
2415	2345	2443	2459	2538	2528	2492	2436	2404	2479	2528	2456	2460	2487	2416	2306	2366	2466	2632	2431	2438	2435	2396	2333	2314	2331	2313	2465	2524	2616	2632	2640	2634	2687	2716	2699	2671	2587	2532	2577	2609	2570	2508	2571	2435	2459	2461	2323	2465	2598
2363	2316	2420	2475	2411	2531	2381	2517	2524	2540	2557	2565	2526	2446	2386	2394	2378	2393	2500	2554	2418	2508	2368	2309	2337	2320	2279	2388	2412	2537	2613	2631	2689	2580	2648	2626	2590	2599	2529	2567	2529	2439	2477	2511	2483	2453	2451	2471	2472	2499
2259	2360	2340	2397	2453	2476	2557	2451	2424	2591	2484	2618	2566	2508	2460	2475	2459	2498	2493	2547	2601	2538	2430	2403	2236	2353	2292	2344	2353	2484	2489	2549	2626	2551	2587	2491	2540	2632	2541	2515	2605	2413	2482	2566	2477	2490	2431	2523	2533	2536
2355	2291	2253	2358	2374	2485	2453	2449	2457	2444	2635	2535	2586	2533	2507	2429	2460	2549	2633	2585	2600	2485	2409	2478	2324	2368	2292	2298	2389	2326	2316	2577	2655	2552	2513	2648	2524	2565	2648	2585	2501	2486	2450	2496	2467	2357	2348	2337	2441	2467
2305	2210	2211	2314	2309	2438	2347	2479	2439	2393	2341	2546	2586	2582	2447	2520	2458	2469	2501	2504	2587	2514	2525	2371	2390	2252	2288	2271	2312	2351	2449	2524	2558	2628	2512	2541	2544	2613	2601	2544	2510	2549	2435	2235	2410	2337	2392	2401	2483	2365
2379	2267	2208	2236	2318	2334	2529	2372	2338	2378	2499	2541	2516	2604	2507	2431	2435	2481	2520	2655	2620	2687	2598	2469	2425	2350	2326	2255	2272	2512	2429	2603	2477	2526	2598	2654	2706	2599	2504	2514	2647	2344	2507	2368	2391	2343	2457	2383	2389	2372
2322	2224	2174	2253	2340	2385	2353	2452	2383	2403	2414	2531	2519	2497	2560	2489	2460	2516	2526	2645	2619	2718	2550	2539	2444	2389	2269	2400	2375	2515	2372	2448	2433	2467	2500	2506	2565	2543	2595	2540	2414	2489	2479	2410	2390	2391	2394	2504	2440	2463
2294	2233	2233	2258	2248	2294	2325	2367	2380	2342	2425	2424	2487	2638	2622	2576	2501	2467	2517	2545	2683	2589	2662	2645	2527	2401	2362	2434	2422	2346	2452	2528	2544	2634	2570	2572	2594	2561	2481	2473	2518	2458	2523	2467	2380	2314	2441	2432	2391	2433
2356	2286	2208	2200	2209	2245	2390	2293	2341	2284	2328	2430	2437	2509	2518	2527	2477	2505	2547	2550	2630	2694	2637	2621	2524	2562	2495	2461	2455	2325	2440	2432	2440	2515	2618	2553	2580	2562	2605	2538	2620	2659	2576	2491	2507	2420	2513	2397	2364	2575
2396	2389	2200	2275	2232	2247	2305	2341	2307	2339	2297	2361	2500	2453	2473	2549	2596	2466	2445	2542	2582	2554	2601	2670	2741	2605	2498	2407	2478	2428	2449	2490	2536	2518	2553	2524	2601	2567	2587	2553	2516	2488	2482	2530	2411	2426	2488	2515	2552	2599
2418	2491	2313	2299	2304	2199	2251	2353	2282	2361	2264	2283	2375	2378	2409	2497	2508	2525	2401	2526	2529	2576	2546	2656	2670	2589	2387	2415	2405	2516	2458	2400	2523	2498	2504	2461	2557	2518	2536	2648	2622	2607	2580	2483	2543	2483	2581	2589	2553	2594
2357	2446	2293	2323	2294	2192	2267	2450	2387	2300	2243	2253	2281	2369	2405	2492	2502	2484	2450	2536	2474	2532	2483	2589	2615	2537	2580	2561	2556	2465	2488	2545	2476	2553	2521	2538	2560	2604	2554	2663	2553	2656	2562	2654	2568	2660	2654	2595	2601	2652
2442	2448	2469	2465	2303	2256	2314	2287	2385	2324	2255	2243	2293	2312	2414	2503	2483	2336	2451	2549	2564	2525	2515	2527	2509	2572	2572	2555	2531	2583	2550	2538	2530	2467	2410	2469	2492	2574	2553	2691	2565	2604	2626	2566	2580	2640	2550	2544	2607	2609
2419	2356	2369	2398	2364	2296	2292	2325	2436	2425	2311	2268	2334	2335	2449	2352	2481	2447	2426	2436	2471	2402	2508	2476	2426	2559	2465	2584	2622	2615	2592	2610	2529	2376	2486	2435	2448	2537	2573	2720	2651	2646	2594	2593	2619	2539	2506	2621	2539	2600
2353	2332	2380	2429	2362	2341	2425	2388	2449	2438	2476	2316	2195	2251	2370	2383	2317	2346	2422	2395	2430	2384	2419	2430	2452	2539	2461	2602	2574	2670	2522	2647	2453	2445	2419	2431	2539	2486	2511	2536	2511	2562	2417	2480	2507	2553	2552	2552	2662	2659
2344	2329	2313	2359	2321	2248	2391	2309	2348	2455	2474	2424	2393	2316	2373	2487	2354	2386	2446	2447	2383	2431	2393	2478	2321	2361	2378	2455	2515	2588	2519	2536	2486	2517	2488	2397	2417	2457	2450	2355	2463	2561	2489	2464	2495	2584	2509	2605	2745	2610
2382	2300	2320	2206	2347	2360	2348	2358	2338	2494	2540	2555	2422	2340	2301	2341	2370	2409	2341	2427	2298	2405	2445	2344	2267	2309	2376	2424	2456	2543	2510	2494	2487	2538	2547	2585	2391	2441	2426	2298	2314	2401	2369	2597	2517	2497	2546	2592	2589	2655
2327	2310	2331	2373	2398	2263	2399	2237	2398	2520	2516	2420	2459	2396	2380	2295	2385	2385	2449	2441	2321	2394	2371	2313	2249	2306	2271	2399	2478	2512	2563	2531	2554	2553	2536	2408	2418	2372	2319	2471	2403	2499	2561	2562	2439	2495	2416	2532	2473	2500
2366	2344	2206	2294	2448	2376	2375	2285	2400	2356	2528	2444	2535	2475	2482	2317	2348	2455	2487	2430	2545	2443	2358	2217	2255	2224	2317	2254	2298	2493	2506	2621	2627	2529	2498	2378	2398	2547	2514	2486	2446	2427	2478	2380	2343	2175	2329	2328	2324	2325
2328	2251	2265	2198	2428	2383	2385	2293	2389	2475	2342	2492	2602	2582	2426	2439	2320	2367	2406	2459	2462	2367	2429	2342	2369	2279	2274	2291	2288	2355	2513	2454	2372	2433	2376	2521	2538	2573	2546	2462	2563	2377	2350	2202	2190	2255	2231	2312	2296	2472
2392	2376	2239	2291	2360	2401	2437	2432	2403	2409	2457	2466	2590	2597	2417	2496	2490	2309	2375	2364	2512	2397	2448	2363	2351	2309	2236	2303	2282	2319	2440	2317	2319	2399	2536	2552	2559	2554	2472	2345	2320	2248	2250	2243	2301	2315	2453	2538	2438	2608
2370	2279	2294	2321	2204	2259	2350	2433	2407	2349	2476	2424	2490	2512	2494	2426	2323	2423	2460	2487	2353	2381	2453	2493	2439	2245	2203	2323	2329	2366	2195	2257	2380	2521	2601	2615	2464	2280	2424	2394	2303	2356	2365	2393	2457	2536	2544	2621	2585	2576
2360	2384	2302	2276	2235	2384	2340	2505	2407	2447	2345	2459	2434	2456	2461	2494	2430	2340	2438	2429	2368	2434	2560	2416	2361	2329	2439	2421	2359	2314	2270	2223	2409	2665	2599	2509	2427	2239	2313	2428	2399	2554	2495	2541	2633	2611	2581	2642	2725	2692
2325	2272	2336	2303	2266	2274	2368	2291	2409	2424	2396	2309	2422	2401	2362	2551	2311	2486	2390	2365	2377	2380	2469	2418	2470	2403	2463	2591	2320	2299	2326	2524	2455	2476	2450	2229	2258	2281	2352	2399	2483	2602	2697	2730	2554	2529	2527	2522	2500	2500
2258	2360	2424	2399	2307	2325	2405	2432	2344	2454	2403	2382	2366	2392	2376	2425	2533	2504	2285	2292	2304	2410	2435	2334	2371	2484	2577	2368	2309	2324	2502	2629	2548	2375	2345	2146	2261	2267	2381	2525	2686	2642	2655	2565	2432	2465	2425	2529	2312	2466
2416	2365	2304	2489	2340	2391	2326	2254	2401	2449	2349	2419	2463	2289	2319	2275	2367	2454	2336	2353	2373	2375	2268	2156	2407	2504	2501	2398	2390	2461	2725	2670	2420	2242	2193	2260	2279	2520	2562	2556	2540	2630	2546	2239	2318	2232	2249	2312	2362	2460
2442	2346	2403	2419	2377	2279	2378	2338	2409	2330	2455	2362	2358	2237	2261	2347	2307	2390	2330	2396	2393	2374	2261	2243	2386	2515	2288	2202	2452	2676	2747	2614	2401	2263	2212	2435	2535	2581	2564	2495	2467	2325	2271	2216	2209	2208	2382	2366	2414	2469
2366	2417	2348	2394	2370	2375	2422	2379	2387	2352	2425	2423	2348	2299	2284	2268	2426	2350	2344	2361	2565	2388	2171	2315	2331	2300	2231	2159	2525	2746	2641	2464	2358	2386	2565	2626	2630	2596	2597	2400	2350	2155	2139	2060	2187	2197	2336	2491	2418	2544
2559	2270	2240	2287	2332	2511	2305	2243	2366	2375	2420	2394	2381	2398	2341	2241	2267	2266	2303	2349	2427	2285	2274	2363	2457	2104	2181	2280	2587	2650	2447	2344	2326	2537	2546	2761	2708	2757	2474	2358	2326	2158	2146	2221	2362	2328	2469	2563	2582	2594
2351	2393	2224	2283	2351	2309	2408	2384	2399	2386	2432	2457	2409	2400	2337	2382	2333	2250	2380	2351	2383	2281	2487	2443	2419	2211	2144	2421	2511	2536	2323	2264	2472	2491	2766	2656	2835	2543	2312	2237	2218	2214	2299	2328	2539	2616	2681	2715	2745	2672
2364	2471	2338	2283	2281	2408	2376	2453	2547	2476	2383	2444	2420	2446	2392	2404	2338	2170	2303	2395	2273	2223	2438	2547	2289	2177	2262	2556	2582	2250	2100	2183	2463	2543	2608	2656	2565	2437	2300	2344	2397	2391	2448	2589	2685	2745	2796	2888	2768	2887
2424	2441	2294	2339	2377	2243	2408	2439	2509	2493	2479	2436	2354	2391	2371	2392	2298	2250	2345	2347	2210	2259	2502	2494	2318	2173	2557	2608	2382	2149	2135	2298	2339	2520	2580	2373	2374	2201	2155	2331	2486	2432	2593	2603	2790	2827	2788	2909	2851	2918
2427	2352	2341	2402	2373	2253	2326	2459	2476	2508	2493	2485	2366	2331	2505	2336	2254	2353	2390	2355	2250	2286	2438	2320	2246	2303	2671	2699	2420	2243	2190	2402	2516	2556	2390	2330	2150	2049	2248	2312	2377	2566	2629	2662	2751	2689	2717	2842	2808	2700
2455	2473	2365	2400	2502	2303	2370	2373	2406	2449	2477	2438	2264	2375	2316	2350	2289	2373	2406	2301	2333	2389	2445	2240	2215	2376	2683	2580	2287	2205	2366	2560	2648	2515	2383	2207	2026	2117	2223	2331	2468	2599	2654	2804	2606	2683	2612	2522	2538	2478
2480	2378	2318	2522	2455	2373	2392	2407	2357	2425	2486	2440	2356	2266	2289	2240	2281	2372	2450	2309	2302	2528	2406	2148	2166	2403	2739	2487	2213	2245	2487	2631	2673	2597	2241	2122	2173	2181	2314	2468	2480	2643	2675	2581	2535	2595	2442	2394	2432	2320
2548	2424	2308	2409	2377	2426	2422	2539	2371	2384	2410	2391	2270	2331	2392	2233	2132	2421	2420	2270	2451	2608	2461	2141	2249	2542	2544	2346	2181	2349	2567	2732	2827	2515	2346	2062	2158	2206	2430	2487	2648	2655	2628	2515	2361	2440	2441	2338	2267	2258
2399	2401	2359	2380	2416	2349	2464	2504	2423	2293	2370	2376	2362	2402	2396	2282	2213	2371	2315	2302	2445	2592	2420	2178	2371	2730	2624	2223	2135	2287	2542	2612	2730	2393	2154	2196	2261	2401	2570	2703	2771	2625	2657	2617	2391	2415	2308	2322	2261	2202
2402	2445	2498	2491	2354	2379	2443	2568	2490	2450	2320	2254	2333	2404	2408	2270	2324	2382	2268	2228	2366	2526	2373	2126	2484	2685	2422	2219	2183	2417	2571	2624	2599	2343	2092	2133	2346	2572	2580	2807	2790	2808	2692	2571	2488	2378	2384	2179	2299	2306
2356	2415	2429	2513	2453	2425	2481	2408	2400	2516	2459	2334	2228	2357	2267	2362	2293	2477	2323	2196	2420	2484	2264	2195	2470	2718	2496	2228	2181	2517	2525	2574	2415	2243	2083	2240	2288	2586	2652	2836	2846	2574	2610	2557	2336	2464	2296	2259	2333	2314
2372	2356	2384	2469	2476	2321	2407	2337	2348	2433	2539	2364	2297	2253	2337	2315	2314	2568	2412	2480	2527	2455	2259	2156	2454	2780	2480	2206	2299	2496	2600	2676	2479	2195	2075	2130	2328	2505	2721	2727	2683	2540	2458	2429	2397	2343	2318	2183	2255	2220
2343	2353	2239	2394	2422	2383	2412	2333	2340	2412	2541	2375	2415	2331	2337	2278	2427	2538	2362	2364	2609	2501	2245	2181	2499	2640	2371	2154	2395	2737	2714	2744	2435	2224	2130	2188	2292	2408	2729	2705	2618	2496	2313	2335	2217	2213	2151	2212	2167	2223
2433	2389	2304	2309	2290	2401	2378	2405	2261	2284	2223	2426	2492	2352	2333	2275	2356	2378	2422	2497	2611	2641	2427	2218	2598	2586	2389	2115	2285	2531	2654	2721	2519	2131	2109	2235	2386	2504	2659	2836	2557	2493	2538	2329	2107	2156	2103	2068	2130	2048
2446	2367	2353	2317	2340	2354	2382	2378	2289	2377	2376	2315	2348	2456	2411	2299	2430	2443	2214	2375	2719	2680	2351	2290	2740	2738	2282	2154	2177	2608	2638	2664	2570	2203	2234	2319	2518	2693	2906	2786	2725	2569	2496	2342	2259	2212	2178	2114	2157	2115
2401	2341	2429	2322	2311	2319	2327	2369	2327	2311	2398	2211	2191	2422	2399	2414	2496	2471	2256	2293	2539	2537	2382	2488	2690	2773	2419	2221	2313	2469	2632	2554	2548	2229	2162	2296	2562	2655	2737	2909	2693	2596	2543	2471	2339	2257	2101	2162	2249	2296
2478	2413	2293	2390	2401	2332	2285	2317	2258	2293	2314	2233	2234	2366	2375	2284	2439	2587	2332	2330	2436	2498	2191	2319	2719	2795	2528	2304	2311	2611	2673	2710	2410	2184	2068	2309	2503	2675	2849	2823	2831	2676	2602	2464	2362	2248	2256	2180	2214	2173
2288	2386	2378	2352	2348	2373	2309	2272	2279	2255	2364	2340	2374	2389	2352	2339	2431	2553	2319	2368	2495	2537	2235	2185	2611	2677	2537	2254	2345	2615	2729	2751	2478	2120	2070	2287	2413	2674	2666	2794	2748	2681	2564	2487	2373	2390	2296	2197	2255	2175
2360	2357	2305	2315	2380	2344	2320	2387	2338	2362	2308	2350	2359	2446	2427	2325	2362	2376	2353	2377	2532	2562	2362	2251	2492	2663	2325	2177	2338	2649	2768	2782	2595	2287	2145	2343	2482	2633	2758	2774	2764	2658	2366	2337	2294	2110	2223	2149	2096	2197
2203	2249	2364	2352	2369	2327	2454	2416	2382	2365	2262	2355	2324	2323	2380	2375	2339	2465	2325	2343	2444	2537	2395	2343	2577	2602	2366	2138	2031	2452	2744	2692	2709	2391	2291	2329	2486	2722	2779	2844	2805	2709	2466	2476	2431	2203	2167	2123	2172	2197
2230	2313	2209	2371	2322	2336	2358	2309	2481	2409	2366	2293	2235	2366	2409	2408	2435	2469	2464	2242	2468	2569	2282	2206	2407	2599	2562	2152	2140	2344	2591	2575	2574	2336	2230	2232	2408	2709	2727	2892	2970	2827	2607	2483	2465	2446	2296	2258	2282	2272
2177	2256	2176	2227	2322	2257	2348	2433	2407	2395	2477	2325	2344	2369	2338	2372	2520	2558	2413	2404	2366	2490	2390	2162	2430	2612	2576	2253	2163	2290	2512	2691	2476	2398	2252	2132	2343	2589	2717	2708	2795	2846	2773	2524	2496	2527	2400	2298	2341	2158
2235	2275	2233	2241	2290	2352	2317	2347	2238	2449	2367	2423	2380	2570	2396	2382	2389	2508	2524	2338	2491	2629	2441	2114	2219	2490	2543	2380	2178	2289	2495	2581	2678	2472	2277	2086	2173	2319	2517	2718	2691	2632	2660	2599	2543	2435	2408	2355	2351	2243
2326	2342	2217	2282	2170	2300	2300	2297	2299	2377	2354	2406	2311	2447	2499	2522	2397	2348	2561	2393	2354	2594	2643	2305	2031	2463	2556	2375	2142	2197	2435	2682	2761	2595	2498	2285	2212	2331	2421	2600	2745	2689	2641	2517	2474	2507	2362	2406	2359	2320
2270	2317	2261	2378	2312	2255	2197	2296	2328	2348	2368	2310	2358	2446	2425	2556	2401	2428	2491	2402	2382	2473	2627	2436	2241	2451	2654	2562	2253	2075	2325	2556	2638	2769	2523	2374	2252	2362	2499	2570	2596	2692	2749	2769	2616	2571	2563	2412	2472	2286
2304	2293	2298	2349	2304	2339	2255	2341	2322	2310	2286	2420	2304	2419	2428	2385	2441	2425	2478	2385	2309	2424	2498	2498	2325	2332	2528	2661	2451	2162	2267	2503	2664	2657	2525	2414	2349	2251	2325	2554	2583	2603	2682	2782	2757	2760	2747	2677	2753	2622
2327	2298	2338	2333	2515	2292	2263	2341	2280	2238	2301	2269	2391	2267	2379	2428	2452	2530	2405	2435	2246	2276	2405	2431	2242	2258	2422	2705	2533	2345	2264	2482	2596	2630	2709	2574	2403	2173	2175	2231	2432	2504	2694	2716	2817	2903	2850	2849	2729	2661
2463	2335	2396	2454	2437	2395	2277	2370	2327	2328	2257	2392	2425	2240	2342	2418	2332	2340	2445	2430	2293	2283	2515	2403	2374	2216	2343	2637	2635	2412	2298	2342	2591	2648	2750	2676	2464	2319	2209	2277	2209	2384	2544	2643	2676	2736	2823	2876	2783	2772
2309	2366	2301	2387	2452	2413	2408	2338	2339	2327	2336	2363	2389	2305	2359	2358	2348	2268	2301	2358	2298	2189	2370	2402	2410	2197	2225	2435	2653	2490	2282	2243	2417	2475	2808	2746	2610	2479	2340	2235	2265	2395	2390	2526	2614	2691	2796	2840	2759	2851
2286	2363	2348	2416	2344	2415	2286	2325	2358	2351	2312	2356	2408	2333	2270	2288	2319	2294	2266	2397	2220	2229	2258	2307	2454	2397	2169	2355	2635	2570	2413	2249	2189	2400	2642	2601	2668	2579	2345	2358	2324	2274	2356	2500	2619	2628	2729	2677	2737	2727
2314	2355	2363	2394	2445	2440	2394	2324	2312	2316	2305	2425	2397	2533	2377	2367	2339	2262	2326	2353	2396	2263	2193	2245	2397	2309	2294	2255	2421	2604	2459	2282	2201	2245	2432	2600	2467	2482	2542	2392	2324	2214	2286	2269	2420	2477	2605	2624	2608	2717
2376	2372	2369	2388	2340	2250	2331	2283	2342	2329	2367	2363	2287	2437	2410	2342	2352	2340	2286	2339	2365	2422	2276	2300	2375	2376	2237	2232	2209	2537	2638	2570	2261	2242	2287	2385	2473	2590	2626	2486	2393	2281	2379	2269	2257	2267	2279	2382	2425	2358
2376	2429	2277	2335	2366	2304	2362	2244	2267	2324	2284	2352	2434	2359	2329	2294	2309	2243	2293	2381	2453	2473	2321	2169	2335	2450	2454	2192	2122	2392	2489	2713	2426	2250	2277	2302	2435	2505	2700	2512	2544	2454	2506	2290	2338	2293	2317	2341	2358	2282
2348	2257	2258	2285	2337	2266	2175	2371	2275	2224	2227	2348	2333	2297	2355	2212	2335	2260	2359	2269	2400	2409	2411	2390	2369	2433	2550	2433	2213	2254	2300	2614	2548	2412	2248	2166	2294	2392	2540	2577	2644	2534	2586	2642	2449	2401	2339	2367	2357	2354
2350	2406	2299	2372	2320	2207	2199	2198	2214	2364	2235	2298	2251	2295	2389	2272	2278	2260	2267	2336	2278	2468	2445	2457	2298	2331	2464	2447	2409	2277	2270	2434	2598	2550	2397	2271	2205	2332	2349	2515	2620	2686	2652	2584	2635	2606	2418	2412	2424	2496
2400	2360	2386	2240	2349	2294	2275	2193	2255	2170	2310	2326	2314	2236	2316	2246	2318	2174	2210	2453	2326	2331	2467	2451	2376	2314	2357	2462	2532	2374	2339	2366	2477	2485	2597	2494	2333	2253	2258	2373	2496	2633	2683	2693	2684	2545	2665	2511	2618	2572
2301	2352	2330	2372	2358	2250	2326	2261	2295	2298	2238	2365	2306	2173	2261	2274	2262	2344	2322	2312	2244	2319	2357	2383	2348	2336	2292	2394	2398	2422	2384	2347	2342	2445	2606	2630	2552	2350	2388	2375	2330	2435	2523	2661	2696	2680	2626	2637	2703	2644
2224	2346	2317	2285	2248	2211	2323	2298	2290	2339	2232	2292	2287	2327	2288	2270	2282	2192	2208	2340	2344	2412	2445	2350	2369	2348	2289	2326	2382	2377	2329	2345	2306	2345	2344	2515	2598	2492	2397	2380	2321	2367	2443	2527	2648	2678	2732	2737	2663	2720
2214	2244	2206	2176	2348	2156	2326	2297	2404	2249	2304	2315	2307	2326	2318	2226	2300	2271	2383	2288	2302	2297	2322	2189	2368	2364	2262	2262	2292	2431	2380	2371	2390	2230	2255	2468	2412	2533	2489	2432	2401	2389	2340	2487	2403	2373	2524	2550	2587	2631
2080	2235	2086	2209	2270	2204	2294	2295	2284	2384	2379	2316	2418	2249	2296	2312	2316	2439	2412	2350	2423	2267	2345	2436	2242	2295	2345	2309	2237	2225	2338	2418	2347	2374	2295	2321	2250	2373	2477	2470	2509	2406	2444	2388	2316	2304	2385	2336	2361	2423
2139	2160	2165	2172	2231	2190	2236	2170	2293	2262	2324	2279	2250	2265	2354	2349	2336	2285	2413	2311	2307	2342	2285	2367	2311	2366	2272	2303	2293	2239	2201	2412	2450	2405	2286	2308	2230	2374	2350	2436	2488	2502	2526	2505	2429	2393	2425	2426	2360	2444
2176	2134	2108	2200	2153	2166	2156	2260	2212	2253	2308	2326	2263	2393	2289	2445	2285	2379	2323	2439	2381	2309	2369	2273	2268	2311	2249	2365	2402	2330	2343	2197	2286	2365	2370	2406	2351	2363	2317	2296	2383	2501	2515	2635	2662	2542	2506	2499	2536	2498
2200	2151	2094	2176	2136	2096	2090	2191	2237	2208	2214	2294	2312	2300	2275	2278	2302	2337	2306	2375	2452	2309	2269	2284	2331	2313	2278	2266	2440	2416	2379	2322	2225	2361	2374	2496	2362	2435	2306	2362	2251	2311	2368	2462	2538	2518	2524	2666	2670	2769
2230	2177	2093	2101	2241	2167	2215	2150	2179	2154	2198	2274	2289	2245	2184	2216	2217	2312	2263	2450	2318	2312	2281	2321	2232	2258	2269	2377	2383	2494	2353	2406	2346	2409	2400	2334	2447	2446	2514	2446	2359	2405	2433	2414	2439	2453	2542	2529	2686	2586
2180	2183	2164	2180	2195	2311	2244	2232	2190	2361	2248	2205	2208	2264	2192	2194	2231	2261	2282	2283	2274	2334	2194	2242	2273	2281	2377	2291	2268	2283	2264	2352	2504	2303	2333	2322	2430	2408	2460	2433	2501	2460	2327	2508	2360	2469	2530	2375	2550	2627
2268	2150	2103	2168	2264	2214	2143	2195	2313	2317	2282	2214	2266	2202	2202	2157	2249	2185	2168	2228	2239	2245	2200	2283	2275	2286	2176	2274	2276	2280	2373	2348	2461	2366	2280	2396	2424	2311	2376	2338	2451	2546	2603	2529	2464	2488	2504	2462	2431	2436
2271	2244	2197	2170	2158	2221	2264	2208	2197	2226	2235	2253	2204	2179	2264	2138	2259	2231	2181	2196	2260	2119	2133	2174	2219	2136	2285	2301	2332	2375	2240	2383	2357	2280	2351	2307	2339	2343	2312	2371	2343	2437	2487	2532	2472	2560	2543	2538	2440	2587
2251	2176	2200	2266	2248	2229	2120	2327	2150	2164	2296	2256	2283	2194	2245	2191	2194	2153	2166	2298	2153	2234	2194	2222	2226	2276	2212	2179	2326	2188	2268	2282	2250	2313	2234	2352	2300	2277	2331	2249	2382	2316	2471	2449	2420	2480	2545	2491	2482	2533
2242	2188	2199	2274	2212	2191	2123	2188	2179	2174	2178	2208	2305	2194	2251	2216	2231	2195	2211	2207	2271	2191	2270	2206	2309	2271	2302	2297	2196	2286	2374	2213	2196	2207	2240	2309	2238	2277	2296	2256	2285	2437	2385	2370	2448	2489	2388	2273	2314	2546
2216	2200	2243	2282	2271	2290	2126	2215	2084	2186	2161	2123	2115	2156	2170	2293	2226	2252	2248	2176	2247	2186	2249	2216	2275	2301	2355	2312	2250	2225	2279	2152	2348	2342	2238	2323	2230	2269	2348	2330	2291	2375	2437	2402	2431	2500	2455	2386	2354	2483
2288	2306	2135	2158	2242	2231	2137	2143	2089	2136	2110	2121	2203	2114	2152	2206	2247	2195	2159	2264	2217	2186	2212	2270	2355	2320	2229	2322	2234	2186	2285	2217	2283	2312	2244	2308	2315	2172	2261	2360	2303	2338	2348	2510	2347	2483	2471	2356	2519	2413
2184	2188	2143	2248	2137	2157	2219	2152	2074	2117	2172	2097	2115	2193	2133	2099	2119	2126	2184	2197	2167	2119	2114	2311	2264	2350	2327	2208	2216	2245	2306	2183	2185	2236	2318	2341	2369	2427	2375	2331	2260	2410	2409	2502	2382	2390	2412	2429	2532	2504
2253	2149	2164	2166	2267	2163	2112	2154	2136	2100	2122	2162	2165	2102	2162	2191	2160	2115	2167	2169	2151	2177	2195	2262	2331	2267	2314	2255	2245	2262	2071	2188	2354	2285	2284	2333	2262	2334	2319	2485	2369	2422	2373	2461	2478	2393	2451	2448	2490	2472
2185	2120	2207	2124	2180	2200	2202	2116	2211	2098	2160	2223	2226	2166	2041	2166	2108	2122	2180	2165	2172	2240	2173	2231	2271	2271	2229	2269	2274	2223	2272	2203	2283	2231	2225	2315	2351	2455	2346	2440	2301	2370	2411	2426	2379	2432	2406	2365	2475	2486
2035	2146	2155	2128	2165	2199	2195	2065	2199	2175	2199	2189	2211	2127	2074	2172	2111	2168	2280	2223	2219	2215	2264	2194	2251	2228	2156	2168	2299	2223	2208	2199	2212	2199	2249	2340	2245	2268	2275	2329	2402	2374	2345	2413	2331	2342	2384	2363	2422	2507
2085	2076	2050	2187	2183	2120	2137	2077	2152	2133	2179	2240	2113	2097	2204	2207	2046	2174	2215	2302	2259	2255	2223	2192	2180	2135	2277	2218	2218	2234	2234	2240	2297	2314	2217	2220	2323	2314	2252	2339	2283	2242	2363	2257	2350	2400	2378	2395	2318	2470
2177	2123	2048	2027	2124	2173	2092	2171	2126	2147	2188	2125	2229	2194	2173	2227	2057	2242	2243	2303	2168	2339	2220	2218	2261	2183	2243	2202	2148	2302	2217	2331	2376	2340	2296	2323	2132	2274	2281	2298	2314	2284	2252	2321	2290	2376	2372	2416	2443	2400
2125	2181	2147	2066	2083	2120	2065	2129	2089	2113	2167	2195	2183	2149	2186	2243	2085	2129	2259	2265	2332	2206	2257	2237	2138	2214	2218	2243	2186	2138	2257	2282	2241	2341	2337	2176	2228	2241	2275	2311	2292	2304	2302	2348	2345	2406	2459	2361	2355	2317
2099	2114	2047	2156	2172	2101	2204	2174	2148	2112	2224	2130	2055	1995	2111	2204	2153	2124	2261	2232	2222	2250	2226	2128	2140	2239	2215	2230	2190	2213	2314	2234	2407	2298	2255	2296	2235	2233	2237	2299	2312	2302	2288	2289	2391	2282	2256	2342	2395	2394
2221	2114	2090	2162	2185	2125	2201	2110	2143	2078	2104	2177	2170	2091	2193	2159	2205	2205	2166	2166	2124	2152	2206	2168	2134	2271	2333	2144	2263	2257	2307	2282	2253	2310	2332	2263	2233	2314	2265	2270	2268	2301	2327	2345	2266	2363	2272	2284	2385	2416
2346	2177	2068	2053	2262	2283	2049	2157	2187	2160	2134	2156	2066	2166	2097	2284	2078	2167	2091	2166	2108	2243	2101	2220	2205	2306	2215	2214	2246	2209	2260	2222	2244	2280	2290	2220	2197	2284	2386	2295	2313	2431	2296	2333	2332	2312	2253	2389	2330	2320
2183	2341	2182	2139	2138	2164	2213	2077	2272	2172	2202	2038	2055	2103	2057	2100	2119	2183	2107	2071	2180	2087	2118	2078	2182	2221	2218	2189	2126	2128	2185	2194	2167	2222	2165	2243	2167	2155	2217	2143	2228	2261	2218	2390	2363	2305	2272	2415	2328	2335
2053	2208	2228	2170	2067	2215	2207	2084	2209	2152	2075	2144	2124	2106	2076	2157	2125	2116	2095	2078	2201	2083	2243	2119	2169	2148	2263	2113	2120	2194	2147	2199	2151	2163	2263	2186	2228	2189	2169	2152	2205	2204	2274	2256	2180	2268	2275	2233	2203	2264
2100	2077	2187	2285	2219	2134	2257	2238	2082	2092	2072	2134	2120	2260	2078	2143	2165	2080	2160	2158	2120	2132	2180	2175	2266	2250	2245	2199	2145	2169	2102	2143	2123	2211	2200	2136	2252	2172	2106	2062	2176	2228	2236	2262	2234	2306	2161	2192	2205	2254
2085	2093	2122	2128	2232	2171	2138	2113	2097	1990	2038	2198	2121	2116	2113	2218	2167	2194	2157	2159	2028	2150	2137	2158	2179	2210	2199	2162	2249	2092	2190	2148	2141	2183	2134	2189	2133	2254	2088	2213	2183	2145	2210	2216	2232	2231	2234	2253	2162	2156
2332	2192	2002	2121	2250	2228	2008	2179	2137	2054	2055	2179	2106	2191	2227	2138	2208	2159	2108	2110	2123	2183	2196	2187	2281	2277	2205	2215	2153	2137	2099	2181	2146	2149	2192	2270	2228	2160	2189	2145	2175	2155	2187	2260	2217	2130	2213	2253	2162	2170
2392	2284	2009	2046	2262	2324	2121	2001	2150	2120	2112	2133	2078	2167	2232	2187	2130	2229	2172	2215	2161	2237	2166	2207	2193	2270	2163	2152	2126	2090	2145	2119	2148	2155	2208	2175	2261	2209	2180	2175	2103	2215	2230	2134	2192	2204	2242	2193	2216	2274
2309	2329	2120	2127	2171	2264	2201	2018	2148	2129	2108	2169	2246	2137	2258	2060	2262	2237	2206	2187	2164	2146	2291	2129	2193	2158	2191	2189	2034	2193	2155	2070	2243	2217	2144	2216	2165	2179	2181	2179	2119	2188	2168	2128	2214	2117	2201	2082	2336	2328
2121	2286	2345	2057	1968	2218	2238	2010	2114	2211	2154	2161	2181	2047	2180	2209	2229	2194	2201	2186	2215	2163	2193	2097	2157	2136	2248	2221	2081	2120	2167	2116	2166	2217	2194	2146	2181	2090	2200	2176	2128	2066	2165	2159	2194	2148	2188	2128	2236	2208
2109	2192	2326	2166	2047	2219	2220	2201	2017	2213	2134	2079	2228	2132	2162	2288	2154	2204	2153	2169	2189	2143	2097	2085	2177	2144	2165	2200	2151	2225	2127	2149	2236	2090	2159	2176	2283	2162	2152	2133	2163	2232	2124	2114	2183	2200	2183	2150	2194	2211
1997	2131	2426	2255	2064	2134	2378	2162	2013	2240	2174	2128	2244	2188	2194	2148	2148	2195	2183	2241	2175	2131	2148	2045	2066	2132	2181	2212	2060	2090	2197	2194	2239	2183	2171	2114	2134	2214	2185	2173	2110	2155	2221	2125	2176	2175	2177	2176	2227	2139
2011	2041	2350	2387	2043	2158	2381	2259	2139	2232	2247	2077	2160	2251	2043	2177	2046	2205	2125	2172	2130	2135	2111	2080	2044	2079	2181	2163	2221	2079	2138	2231	2128	2145	2330	2070	2211	2039	2237	2232	2069	2125	2225	2104	2188	2040	2235	2117	2096	2150
2087	1961	2255	2395	2130	2055	2324	2312	2158	2137	2256	2059	1984	2097	2049	2227	2190	2235	2130	2103	2078	2189	2112	2155	2117	2132	2098	2253	2134	2093	2109	2133	2136	2137	2195	2116	2070	2069	2098	2176	2191	2072	2120	2238	2219	2305	2154	2194	2199	2201
2020	2055	2307	2358	2154	2032	2233	2380	2047	2116	2289	2104	2106	2105	1954	2202	2159	2182	2131	2120	2175	2175	2094	2175	2108	2096	2130	2189	2100	2070	2212	2127	2155	2218	2163	2133	2108	2108	2049	2195	2210	2089	2142	2106	2210	2120	2249	2108	2231	2165
2059	2002	2160	2376	2303	2067	2278	2410	2086	2085	2361	2110	2148	2230	2040	2122	2147	2085	2225	2162	2190	2109	2125	2137	2183	2180	2060	2147	2257	2148	2170	2204	2156	2150	2151	2192	2140	2158	2121	2103	2123	2122	2133	2189	2082	2169	2187	2135	2132	2126
2191	2000	2164	2451	2302	2038	2214	2400	2091	2175	2278	2095	2085	2177	2101	2187	2138	2093	2210	2099	2192	2236	2153	2163	2168	2158	2055	2042	2177	2133	2109	2131	2195	2124	2126	2168	2165	2244	2083	2121	2090	2068	2249	2170	2153	2043	2024	2068	2069	2181
2101	1962	2259	2450	2258	1994	2241	2378	2019	2130	2235	2079	2130	2277	2060	2244	2103	2202	2147	2112	2258	2119	2108	2116	2044	2055	2127	2115	2172	2180	2146	2163	2210	2135	2159	2183	2115	2179	2140	2145	2192	2164	2213	2180	2150	2086	1980	2137	2095	2239
2246	2055	2296	2418	2210	2080	2325	2358	2099	2184	2349	2186	2295	2236	2063	2241	2148	2167	2277	2141	2200	2140	2123	2120	2112	2182	2004	2140	2024	2209	2083	2236	2188	2233	2187	2134	2175	2159	2273	2172	2146	2169	2238	2114	2165	2159	2160	2119	2192	2158
2220	2168	2486	2427	2242	2054	2300	2414	2175	2119	2336	2147	2266	2228	2122	2305	2161	2238	2191	2105	2097	2121	2192	2219	2140	2124	2121	2070	2107	2158	2250	2230	2184	2233	2261	2108	2253	2243	2338	2248	2169	2188	2214	2138	2078	2073	2194	2132	2073	2078
2140	2295	2527	2474	2109	2136	2384	2362	2162	2275	2243	2141	2326	2314	2257	2286	2126	2277	2103	2108	2197	2149	2120	2182	2182	2244	2069	2217	2198	2104	2207	2219	2207	2171	2227	2228	2248	2223	2200	2210	2242	2198	2120	2198	2127	2150	2104	2190	2156	2128
2193	2450	2446	2285	1979	2115	2373	2169	2137	2272	2240	2132	2325	2295	2246	2215	2182	2307	2152	2180	2162	2130	2187	2249	2256	2260	2151	2290	2175	2245	2212	2118	2207	2176	2210	2223	2172	2180	2191	2215	2154	2202	2212	2241	2152	2165	2172	2206	2213	2219
2360	2512	2474	2158	2033	2265	2356	2236	2149	2341	2273	2316	2351	2322	2279	2347	2219	2172	2179	2207	2089	2262	2245	2279	2286	2224	2226	2236	2295	2265	2225	2213	2333	2207	2226	2208	2205	2199	2251	2152	2226	2187	2129	2194	2105	2207	2184	2131	2181	2135
2595	2568	2391	2097	2137	2350	2316	2075	2200	2357	2258	2223	2443	2190	2271	2242	2198	2220	2185	2195	2092	2247	2223	2307	2231	2274	2249	2331	2235	2168	2258	2234	2185	2181	2242	2178	2205	2155	2215	2084	2289	2243	2128	2127	2216	2128	2189	2142	2157	2087
2674	2498	2177	2180	2404	2374	2164	2058	2206	2211	2204	2225	2266	2081	2270	2184	2222	2167	2155	2278	2138	2252	2136	2243	2168	2297	2240	2207	2334	2252	2207	2271	2211	2155	2206	2293	2168	2250	2145	2159	2123	2235	2253	2256	2207	2223	2235	2123	2139	2232
2656	2380	1987	2121	2500	2299	2194	2196	2272	2255	2248	2322	2231	2186	2195	2230	2217	2273	2205	2222	2255	2276	2247	2270	2261	2334	2259	2281	2249	2247	2190	2200	2238	2177	2201	2213	2216	2156	2239	2236	2250	2176	2262	2284	2240	2289	2274	2119	2060	2099
2591	2336	2173	2344	2353	2277	2158	2226	2241	2201	2349	2289	2157	2351	2244	2304	2268	2114	2278	2173	2228	2232	2225	2277	2231	2196	2316	2183	2152	2241	2174	2209	2148	2093	2174	2191	2210	2250	2192	2146	2156	2109	2257	2226	2237	2204	2162	2071	2125	2180
2463	2316	2330	2324	2323	2212	2149	2280	2273	2174	2285	2294	2175	2252	2390	2239	2202	2200	2328	2237	2248	2232	2279	2275	2264	2168	2248	2267	2242	2189	2144	2229	2149	2181	2169	2157	2263	2197	2207	2066	2189	2223	2210	2171	2152	2144	2097	2145	2152	2059
2481	2426	2566	2351	2303	2234	2233	2295	2180	2178	2318	2204	2235	2344	2340	2319	2265	2246	2304	2189	2219	2174	2178	2241	2211	2245	2159	2287	2232	2132	2277	2194	2214	2212	2209	2117	2247	2164	2205	2156	2225	2108	2146	2165	2187	2141	2100	2127	2149	2152
2502	2537	2602	2410	2441	2400	2408	2343	2136	2175	2318	2210	2277	2369	2289	2377	2313	2364	2240	2317	2266	2169	2229	2231	2220	2196	2211	2288	2321	2252	2287	2242	2274	2284	2338	2221	2279	2082	2226	2168	2201	2144	2170	2226	2140	2202	2125	2108	2060	2115
[truncated: 920 more columns]
