# Supplementary material for: Spatial Resolution and Refractive Index Contrast of Resonant Photonic Crystal Surfaces for Biosensing
Source: IEEE Photonics J. Author manuscript; Available in PMC 2015 Sep 7. (PMC4561521; doi:10.1109/JPHOT.2015.2435699)
Supplement: fig4_data [file NIHMS64775-supplement-fig4_data.gz › Volumes/graham/MacBook_backup/PhD_folder_2015_06_02/paper_improvements/IEEE_J_Photonics/final_files/data_files/fig4/ref/r19.csv]

2889	3055	2785	2766	2800	2716	2779	2800	2770	2785	2694	2750	2790	2694	2735	2615	2634	2608	2610	2652	2764	2758	2746	2727	2633	2687	2635	2614	2710	2715	2734	2713	2644	2675	2712	2630	2618	2782	2769	2707	2775	2729	2648	2714	2654	2585	2690	2733	2718	2689
3091	2990	2697	2701	2736	2801	2879	2721	2835	2844	2770	2733	2654	2711	2609	2505	2528	2546	2546	2546	2658	2685	2636	2695	2688	2637	2660	2631	2644	2641	2705	2663	2585	2554	2614	2805	2731	2680	2717	2676	2620	2596	2661	2586	2695	2600	2543	2616	2569	2617
2990	2764	2601	2627	2612	2724	2893	2807	2804	2751	2671	2784	2731	2561	2700	2596	2549	2746	2588	2584	2684	2586	2757	2629	2645	2534	2660	2622	2720	2626	2658	2596	2737	2634	2673	2688	2688	2631	2846	2644	2738	2653	2608	2609	2772	2594	2663	2599	2690	2677
2883	2746	2677	2566	2731	2812	2894	2824	2829	2753	2648	2583	2590	2514	2592	2616	2607	2533	2634	2608	2669	2562	2678	2630	2598	2644	2688	2692	2580	2692	2698	2626	2659	2671	2632	2724	2601	2688	2781	2675	2780	2672	2620	2634	2663	2688	2727	2676	2565	2498
2814	2665	2637	2663	2676	2761	2792	2857	2732	2628	2551	2525	2536	2425	2677	2565	2731	2768	2696	2685	2616	2635	2609	2597	2534	2574	2630	2549	2593	2643	2618	2591	2574	2653	2638	2742	2703	2830	2712	2661	2794	2581	2638	2605	2609	2640	2601	2507	2566	2594
2762	2656	2706	2707	2723	2671	2767	2737	2685	2582	2533	2428	2483	2442	2531	2676	2616	2659	2717	2573	2580	2618	2574	2591	2629	2689	2567	2609	2592	2595	2563	2703	2570	2651	2581	2606	2647	2775	2717	2647	2723	2636	2586	2572	2585	2527	2579	2476	2606	2472
2802	2628	2653	2714	2673	2687	2603	2566	2398	2469	2555	2494	2550	2475	2606	2678	2650	2655	2666	2574	2588	2494	2578	2617	2635	2561	2580	2546	2430	2619	2598	2582	2595	2540	2536	2657	2670	2744	2633	2650	2731	2715	2723	2659	2588	2522	2450	2498	2535	2531
2702	2648	2714	2608	2582	2521	2465	2562	2527	2436	2471	2485	2431	2508	2490	2645	2580	2579	2631	2544	2538	2601	2568	2541	2535	2573	2543	2483	2488	2481	2617	2531	2587	2650	2651	2698	2583	2614	2625	2621	2643	2650	2689	2580	2647	2599	2513	2418	2350	2581
2701	2717	2607	2569	2625	2429	2481	2419	2445	2425	2430	2550	2580	2634	2581	2502	2562	2607	2491	2629	2572	2612	2615	2625	2582	2534	2616	2518	2496	2435	2518	2607	2594	2551	2581	2664	2672	2553	2548	2624	2673	2615	2744	2671	2588	2546	2574	2490	2537	2468
2752	2629	2632	2622	2543	2388	2389	2399	2468	2466	2514	2506	2430	2547	2517	2518	2545	2577	2563	2526	2470	2661	2622	2663	2599	2637	2579	2571	2461	2544	2581	2684	2574	2636	2742	2580	2625	2677	2643	2659	2698	2670	2682	2745	2713	2611	2524	2545	2546	2469
2673	2574	2606	2551	2499	2538	2534	2457	2503	2425	2455	2446	2586	2567	2458	2680	2435	2446	2560	2713	2667	2634	2557	2695	2577	2546	2621	2645	2498	2628	2527	2628	2662	2567	2685	2698	2589	2626	2699	2633	2717	2759	2760	2713	2606	2603	2649	2525	2528	2559
2660	2570	2576	2607	2594	2514	2517	2557	2572	2445	2483	2598	2482	2533	2423	2421	2451	2502	2499	2621	2697	2711	2601	2601	2598	2609	2706	2560	2688	2627	2607	2712	2640	2688	2691	2584	2681	2670	2784	2708	2728	2734	2736	2803	2607	2713	2664	2604	2520	2571
2505	2556	2548	2479	2459	2548	2656	2618	2454	2531	2518	2565	2532	2497	2422	2409	2525	2594	2606	2681	2649	2656	2714	2688	2608	2675	2642	2568	2639	2741	2715	2698	2615	2631	2633	2674	2650	2721	2818	2740	2751	2867	2793	2773	2743	2674	2644	2644	2593	2537
2599	2533	2553	2532	2486	2673	2632	2708	2583	2571	2494	2581	2572	2500	2534	2408	2570	2585	2614	2609	2541	2606	2721	2706	2608	2718	2614	2743	2744	2758	2682	2659	2617	2630	2606	2616	2657	2787	2669	2776	2861	2729	2916	2681	2775	2747	2685	2562	2688	2525
2598	2497	2581	2548	2562	2641	2573	2698	2636	2578	2594	2665	2562	2455	2560	2597	2585	2569	2644	2648	2676	2699	2674	2605	2688	2700	2676	2720	2756	2738	2660	2679	2644	2682	2656	2741	2694	2763	2738	2850	2856	2838	2683	2883	2762	2657	2703	2791	2618	2631
2716	2582	2505	2504	2667	2697	2795	2587	2646	2577	2638	2631	2566	2509	2650	2611	2627	2571	2630	2688	2585	2619	2575	2532	2563	2626	2629	2745	2744	2715	2722	2598	2630	2714	2670	2658	2693	2788	2716	2771	2784	2870	2876	2813	2879	2698	2794	2879	2772	2729
2704	2657	2443	2440	2578	2697	2669	2744	2597	2619	2644	2458	2568	2604	2609	2616	2623	2648	2636	2725	2605	2568	2673	2633	2573	2629	2553	2658	2608	2624	2690	2593	2597	2672	2753	2714	2690	2679	2818	2856	2925	2820	2863	2859	2940	2794	2826	2738	2689	2691
2729	2835	2641	2453	2532	2644	2746	2760	2714	2678	2634	2604	2571	2735	2647	2580	2633	2631	2635	2633	2608	2554	2545	2707	2612	2646	2608	2653	2669	2599	2666	2642	2676	2754	2749	2683	2742	2709	2814	2804	2730	2868	2848	2809	2911	2858	2795	2848	2868	2817
2766	2695	2744	2654	2690	2685	2661	2745	2609	2665	2697	2655	2600	2698	2704	2675	2682	2699	2637	2629	2620	2556	2736	2643	2685	2631	2604	2499	2593	2594	2599	2641	2712	2725	2768	2789	2698	2729	2668	2777	2828	2942	2982	2884	2841	3033	2932	2886	2791	2760
2917	2796	2854	2685	2655	2757	2680	2730	2761	2688	2676	2607	2682	2735	2740	2586	2708	2666	2701	2574	2622	2670	2604	2598	2674	2560	2549	2531	2629	2588	2620	2659	2726	2779	2818	2751	2778	2787	2651	2915	2825	2861	2906	2932	2915	2952	2843	2789	2812	2698
2832	2852	2908	2832	2682	2605	2664	2708	2809	2720	2816	2750	2642	2754	2811	2734	2603	2649	2597	2682	2715	2594	2694	2678	2573	2671	2441	2590	2588	2618	2640	2602	2778	2682	2817	2738	2627	2721	2743	2699	2820	2844	2918	2927	2948	2876	2926	2829	2808	2879
2827	2921	2755	2715	2715	2762	2820	2798	2877	2815	2757	2643	2704	2761	2598	2548	2609	2581	2617	2635	2681	2733	2709	2615	2631	2725	2563	2608	2585	2743	2588	2675	2597	2640	2678	2755	2783	2748	2778	2790	2785	2900	2845	2910	2920	2856	3023	2933	2761	2802
2772	2688	2733	2794	2723	2745	2763	2844	2841	2934	2777	2738	2770	2709	2647	2637	2584	2654	2669	2659	2696	2745	2701	2747	2780	2556	2688	2637	2649	2697	2544	2593	2683	2687	2649	2698	2701	2775	2839	2889	2957	2822	2762	2840	2872	2817	3039	2823	2808	2891
2681	2730	2765	2746	2716	2795	2757	2862	2811	2940	2920	2803	2810	2713	2615	2541	2638	2753	2723	2789	2710	2670	2655	2706	2562	2755	2701	2643	2676	2595	2637	2678	2652	2669	2662	2630	2758	2847	2847	2815	2803	2913	2743	2732	2729	2875	2986	3023	2926	2931
2695	2747	2599	2770	2734	2689	2684	2831	2884	2857	2773	2783	2694	2592	2618	2617	2680	2756	2792	2722	2714	2685	2710	2623	2678	2688	2670	2634	2676	2574	2663	2586	2655	2674	2646	2609	2806	2808	2823	2894	2844	2717	2838	2790	2789	2930	3023	2804	3033	2928
2664	2655	2618	2711	2694	2752	2747	2790	2816	2724	2905	2768	2735	2654	2678	2625	2730	2687	2734	2652	2697	2718	2608	2634	2574	2685	2584	2636	2659	2646	2612	2602	2578	2607	2652	2671	2768	2753	2736	2937	2949	2782	2936	2859	3043	2851	2973	2877	3002	2765
2589	2659	2766	2632	2798	2702	2724	2671	2745	2799	2698	2617	2682	2659	2792	2796	2766	2797	2719	2665	2692	2618	2655	2645	2656	2631	2666	2696	2653	2716	2713	2525	2595	2583	2641	2778	2658	2810	2751	2849	2858	2847	2920	2916	2962	2847	2866	2963	2841	2959
2790	2690	2669	2745	2715	2847	2636	2654	2658	2675	2711	2738	2718	2724	2815	2819	2722	2766	2672	2730	2652	2754	2669	2741	2772	2704	2695	2572	2777	2615	2576	2556	2700	2666	2629	2633	2639	2743	2795	2734	2869	2977	3004	2882	2834	2900	2883	3015	2758	2998
2883	2860	2762	2685	2654	2660	2630	2599	2647	2692	2717	2711	2749	2856	2896	2661	2709	2714	2632	2619	2783	2708	2716	2763	2752	2711	2664	2736	2724	2649	2730	2640	2630	2501	2731	2706	2661	2641	2709	2705	2894	2923	2942	2949	2877	2806	2813	2893	2794	2861
2810	2819	2778	2686	2717	2642	2625	2714	2649	2743	2697	2711	2818	2806	2693	2807	2676	2652	2772	2686	2724	2805	2718	2798	2805	2834	2685	2637	2658	2728	2552	2585	2713	2610	2705	2727	2698	2563	2626	2794	2743	2846	2976	2889	2944	2922	2863	2835	2741	2776
2857	2831	2677	2799	2669	2739	2728	2620	2770	2640	2655	2720	2798	2752	2768	2724	2654	2626	2661	2598	2743	2683	2797	2796	2787	2773	2717	2790	2757	2696	2670	2661	2618	2675	2715	2577	2628	2607	2629	2744	2774	2831	2909	2946	2883	2843	2760	2901	2858	2937
2751	2749	2742	2639	2692	2710	2752	2658	2785	2744	2713	2713	2635	2655	2655	2684	2651	2560	2600	2658	2761	2845	2716	2677	2758	2773	2715	2686	2783	2736	2580	2746	2634	2708	2646	2678	2667	2690	2700	2709	2753	2792	2804	2848	2865	2896	2801	2800	2869	2958
2746	2857	2751	2717	2738	2721	2685	2714	2703	2737	2813	2646	2561	2600	2748	2631	2624	2612	2551	2699	2747	2717	2757	2807	2719	2766	2741	2848	2711	2729	2612	2729	2735	2703	2701	2646	2758	2793	2701	2804	2725	2805	2842	2969	2946	2842	2925	3024	2982	2908
2765	2806	2840	2642	2723	2830	2790	2801	2799	2697	2762	2677	2585	2622	2630	2651	2581	2698	2692	2651	2763	2699	2624	2695	2785	2735	2727	2839	2691	2757	2756	2613	2714	2706	2695	2690	2764	2808	2697	2704	2727	2764	2815	2958	3118	2987	2937	2998	2964	2953
2831	2875	2749	2733	2715	2692	2879	2742	2816	2643	2687	2745	2672	2616	2692	2677	2707	2679	2685	2608	2626	2704	2584	2680	2770	2670	2644	2749	2694	2802	2755	2739	2778	2723	2723	2732	2777	2805	2746	2818	2713	2866	2808	2930	2982	3045	3043	2864	2956	2944
2885	2886	2650	2661	2725	2721	2765	2764	2752	2776	2584	2684	2634	2718	2674	2752	2678	2776	2665	2781	2604	2642	2626	2680	2694	2738	2793	2791	2725	2834	2784	2743	2736	2808	2780	2776	2831	2820	2794	2772	2774	2735	2782	2875	2922	2858	3044	2939	2986	3046
2871	2787	2750	2791	2777	2728	2770	2731	2712	2775	2691	2745	2754	2787	2713	2708	2731	2715	2752	2579	2604	2556	2617	2661	2793	2795	2790	2736	2853	2698	2791	2776	2704	2853	2771	2661	2841	2793	2834	2819	2770	2791	2815	2860	2912	2897	3082	2966	2908	2997
2904	2882	2714	2697	2740	2768	2695	2692	2673	2806	2738	2734	2678	2685	2651	2800	2777	2660	2581	2658	2628	2669	2792	2717	2886	2816	2788	2792	2816	2800	2848	2956	2831	2849	2734	2698	2711	2853	2841	2801	2674	2807	2830	2859	2876	2932	2860	3034	2970	2916
2941	2905	2869	2641	2674	2798	2739	2757	2713	2701	2789	2744	2795	2736	2692	2756	2688	2662	2640	2728	2701	2757	2662	2730	2772	2792	2776	2793	2773	2771	2891	2949	2929	2831	2804	2781	2804	2768	2868	2872	2922	2687	2860	2835	2785	2992	2891	2868	2905	2869
2996	2941	2706	2721	2670	2730	2777	2683	2806	2756	2871	2839	2720	2706	2723	2767	2658	2600	2635	2595	2690	2696	2709	2762	2832	2777	2803	2854	2753	2857	2893	2809	2957	2960	2801	2733	2788	2808	2714	2875	2819	2860	2737	2816	2790	2873	2853	2818	2977	3015
2953	2944	2651	2713	2612	2734	2761	2616	2837	2781	2888	2738	2750	2722	2700	2736	2660	2752	2732	2756	2651	2768	2667	2650	2768	2680	2831	2621	2777	2749	2880	2967	3049	2884	2868	2886	2798	2784	2830	2885	2954	2919	2763	2857	2732	2781	2859	2812	2837	2894
2891	2826	2616	2762	2617	2699	2660	2743	2788	2712	2744	2876	2777	2952	2776	2645	2713	2675	2777	2765	2753	2645	2707	2720	2657	2688	2705	2832	2802	2725	2922	2924	3114	3013	2798	2884	2837	2846	2906	2837	2896	2816	2815	2890	2725	2768	2901	2940	2754	2930
2943	2831	2699	2701	2818	2725	2709	2748	2779	2819	2769	2696	2763	2804	2809	2777	2785	2818	2733	2718	2781	2587	2551	2557	2695	2727	2774	2755	2838	2783	2788	2873	2956	3097	2933	2845	2911	2869	2893	2913	2991	2821	2889	2830	2759	2852	2870	2889	2900	2876
2770	2802	2753	2740	2794	2810	2770	2708	2722	2782	2710	2755	2736	2795	2858	2801	2911	2722	2771	2742	2633	2697	2639	2647	2708	2796	2786	2765	2747	2763	2808	2973	3007	3015	3054	3007	2907	2891	2861	2824	2841	2809	2864	2815	2951	2859	2855	2828	2700	2834
2748	2830	2796	2719	2822	2771	2749	2774	2898	2699	2717	2691	2740	2723	2809	2909	2873	2891	2853	2785	2769	2668	2676	2725	2674	2647	2759	2761	2792	2805	2698	2900	3002	2945	3058	2994	2933	2885	2905	2940	2885	2934	2936	2815	2896	2825	2901	2769	2808	2778
2829	2898	2782	2789	2885	2776	2777	2806	2666	2747	2644	2630	2806	2798	2790	2765	2831	2894	2752	2869	2671	2709	2592	2717	2724	2753	2744	2878	2854	2704	2736	2856	3000	2969	3004	2924	3037	2936	2866	2921	2954	2936	2945	2909	2924	2834	2841	2792	2793	2857
2887	2931	2805	2726	2688	2697	2747	2783	2676	2750	2768	2782	2784	2741	2804	2841	2712	2810	2846	2849	2768	2679	2723	2622	2765	2817	2676	2841	2818	2780	2785	2830	2916	3041	3051	2956	2937	2821	2972	3009	3000	3041	2900	2986	2760	3021	2855	2882	2837	2909
2869	2784	2790	2726	2734	2761	2869	2787	2680	2737	2801	2723	2797	2823	2782	2719	2853	2784	2771	2923	2856	2723	2850	2717	2629	2723	2847	2822	2700	2806	2823	2840	2904	2935	3079	3119	3116	2922	3066	2903	3012	3025	2953	3027	2900	2920	2887	2905	2884	2860
2780	2604	2740	2632	2794	2765	2787	2962	2720	2832	2729	2800	2670	2678	2798	2697	2741	2793	2855	2857	2808	2796	2733	2808	2728	2781	2841	2840	2876	2913	2800	2724	2911	3012	3005	3115	3008	3048	3042	3061	3089	3049	2967	3002	2981	2931	3005	2916	2924	2808
2779	2757	2654	2683	2717	2801	2819	2805	2740	2799	2741	2763	2670	2723	2728	2661	2678	2784	2904	2813	2846	2820	2805	2763	2716	2776	2746	2913	2819	2740	2832	2818	2867	2997	2936	3033	3193	3071	3071	3104	3056	3045	2989	2955	3082	2815	2972	2968	2895	2934
2750	2704	2643	2748	2652	2798	2822	2859	2908	2811	2767	2740	2777	2734	2689	2775	2778	2854	2872	2936	2889	2897	2752	2804	2780	2819	2699	2787	2851	2799	2951	2797	2915	3033	2958	3058	3036	3084	3101	3111	3068	3092	2917	3036	3057	3022	2898	3027	3026	2931
2782	2746	2626	2635	2715	2726	2760	2708	2874	2736	2846	2807	2699	2782	2791	2773	2780	2716	2823	2915	2887	2883	2861	2718	2882	2742	2852	2788	2804	2805	2797	2674	2816	2766	2891	3069	3101	3078	3143	3006	3046	2953	3013	2885	2923	3016	2982	2977	2946	2952
2749	2759	2670	2762	2737	2757	2766	2774	2739	2808	2875	2834	2831	2827	2868	2733	2806	2893	2719	2801	2887	2848	2955	2949	2880	2838	2929	2861	2754	2874	2889	2933	2811	2846	2975	3054	3008	3033	3014	3106	3089	3048	3043	2967	2987	2930	2877	2952	2942	2990
2752	2717	2689	2622	2605	2629	2697	2727	2820	2858	2905	2918	2832	2980	2719	2878	2841	2894	2790	2823	2994	2910	3023	2954	2873	2858	2818	2910	2922	2823	2870	2865	2885	3003	3081	2918	3082	3020	3131	3019	3079	2928	3022	2873	2817	2882	2991	2896	2860	3000
2861	2753	2592	2649	2588	2712	2687	2774	2774	2644	2865	2821	2898	2846	2847	2819	2728	2842	2912	2797	2912	3056	2826	3086	2942	2831	2823	3004	2810	2950	2955	2950	2984	2982	2943	2937	3084	2944	3064	3024	2911	2925	2967	2940	2827	2930	2924	2924	2987	2933
2740	2743	2625	2657	2562	2525	2652	2750	2690	2808	2778	2907	2875	2823	2855	2932	2853	2866	2791	2876	2968	2993	3105	2935	2888	2892	2862	2864	2863	2972	2905	2896	2893	2968	3007	3030	3081	3048	3142	2913	3018	3088	3082	3055	2980	2926	2818	2951	3008	2954
2779	2767	2610	2727	2587	2676	2662	2658	2740	2699	2773	2864	2843	2834	2963	2915	2874	2827	2857	2972	2968	3087	3049	2900	2775	2804	2821	2863	2931	2955	2911	2950	3008	2941	2910	3001	2964	3067	3109	2988	2968	2899	3057	2948	2956	2899	2840	2803	3017	2939
2899	2807	2667	2712	2624	2578	2584	2686	2780	2664	2790	2806	2849	2945	2949	2950	2895	2879	2863	2867	3023	2885	2974	2939	2956	2893	2854	2877	2906	3021	2972	2935	2920	2964	2818	3097	2937	3057	3035	3012	2930	2924	2964	2980	2864	2854	2853	2888	2837	3060
2842	2710	2695	2657	2643	2605	2657	2521	2720	2761	2737	2874	2836	2943	2896	2945	2980	2854	2909	2839	2875	2936	3015	3091	2923	2959	3041	2983	3055	2954	3030	2940	2992	2735	3054	2933	3075	3006	2955	2923	2927	2998	2855	2938	2923	2892	2684	2824	2882	2979
2905	2922	2860	2764	2714	2558	2753	2646	2635	2674	2698	2747	3006	2954	2943	2980	2924	2985	2923	2912	2896	2935	2922	3010	2916	2964	3006	3012	2961	3009	2914	2922	2949	2819	2976	2977	3025	2907	2940	2888	2870	2809	2932	2932	2913	2814	2827	2875	2818	2917
2880	2922	2891	2871	2585	2586	2643	2729	2601	2663	2708	2838	2848	3006	3052	3076	2983	2937	3002	2961	2848	2986	2905	2993	3056	2977	2906	2834	3070	3055	2969	2938	2896	2905	2899	3035	3012	2966	2926	2914	2896	2871	2894	2901	2880	2847	2973	2821	2810	3027
2968	2959	2954	2755	2793	2725	2649	2747	2689	2635	2710	2844	2826	2884	2941	3095	2991	3013	2972	2899	2959	2956	3025	3024	2999	3033	2921	2953	2974	3025	2970	2983	2962	2873	2972	2969	3033	3123	2934	3043	2966	2899	2950	2912	2921	2934	2946	2918	2892	2969
2926	2859	2844	2807	2743	2790	2757	2733	2696	2779	2907	2736	2749	2846	2946	2983	3103	2966	2879	2897	2964	3019	3009	2940	2934	2991	2987	2913	2985	3028	3034	3009	2919	2981	2940	2993	2982	3011	3060	3011	2901	2930	2846	2903	2913	2755	2853	2878	2945	2928
2999	2975	2798	2911	2740	2861	2852	2788	2867	2794	2790	2910	2849	2794	2967	3078	3009	3008	2959	3015	2954	3021	3017	2977	3080	2926	2980	3012	2929	3015	2969	2961	2974	3043	2932	3052	3037	3030	3067	3027	2944	2856	2996	2874	2931	2866	2876	2764	2863	2939
2736	2952	2896	2935	2786	2838	2951	2850	2827	2793	2895	2737	2898	2861	2946	3073	3107	3031	2946	3021	3062	2974	3000	2936	3031	2939	2975	2968	3020	2962	3019	3064	3017	2928	3026	3011	3051	3044	3038	2951	3084	2975	2960	2941	3043	3015	2981	2942	2842	2884
2894	2839	2789	3105	2955	3105	2894	2959	2876	2814	2779	2735	2858	2786	3003	3025	3108	3023	3169	3063	2992	2987	3035	3059	3065	2989	2991	2965	2889	2944	3041	2991	2988	2910	2916	2916	3058	3118	2967	3019	2990	2884	2995	2989	3029	2992	3038	2862	2920	3007
2827	2989	2915	3097	3009	3103	2993	2962	2951	2853	2794	2878	2749	2949	2840	2897	2967	3098	3067	3052	3037	2990	3004	2913	3115	2873	2933	2903	2898	2998	2942	2960	2915	2980	2931	3080	2989	2886	3152	3008	3020	3002	2949	3020	3005	3064	3012	3015	3104	2969
3026	2873	2892	3046	3017	3047	3100	2899	2899	2790	2707	2779	2745	2838	2828	3028	3060	2995	3102	3172	3040	3093	3109	3111	3068	2966	2913	2859	2865	2930	2784	3065	2987	2902	3037	2995	3058	3142	2914	3052	3052	3082	3003	3096	2940	3107	3084	2985	3016	3092
2915	2849	2953	2938	2903	2913	3052	3016	2904	2875	2768	2852	2782	2866	2876	2934	2899	3031	2992	3116	3028	3079	3064	3073	2908	3015	2804	2909	2924	2909	2931	2930	2952	2899	3014	2952	2998	3076	3048	2916	3041	3040	2951	2965	2956	3076	3248	3097	3140	3125
2927	2977	2840	2936	2950	3008	3010	2969	3053	2985	2839	2855	2829	2814	2797	2871	2911	3114	3057	2906	3113	3069	3072	2954	2998	2914	2872	2913	2881	2842	2898	3083	2978	2873	2936	2973	2971	3031	3067	3043	3009	2978	2961	3115	3084	3217	3149	3214	2990	3160
2868	2998	2767	3025	2850	3058	3005	3013	3049	2957	2937	2848	2837	2864	2795	2937	3035	2899	2955	3029	3109	3052	3045	3124	2970	2909	2941	2812	2937	2942	2926	2891	2928	2909	2889	2938	2922	2948	3017	3015	3071	3042	3098	3085	3075	3175	3166	3195	3210	3117
3001	2880	2919	2867	2930	2886	3051	3090	3175	2794	2849	2847	2806	2886	2846	2875	2999	2972	2952	3083	3039	3023	2982	3027	3007	2995	2965	3015	2963	2877	2862	2849	3018	2838	2900	2953	2955	3079	3075	3039	3032	3070	3093	2992	3156	3205	3239	3244	3252	3202
2994	3066	2790	2846	2866	3037	2955	2950	2885	2884	2932	2843	2903	2875	2862	2868	2919	2991	2960	3024	3040	2940	2994	3110	2997	2948	2814	2878	2962	2846	2940	2938	2980	3039	2915	2921	2938	3009	3014	3071	3166	3080	3005	3074	3193	3237	3227	3149	3195	3167
2890	2932	2925	2886	2917	3027	2873	2949	2956	3031	2943	2813	2938	2862	2884	2960	2830	2847	2977	3070	2961	3016	2995	2969	2928	2891	2990	2904	2905	2968	2866	2851	2976	2922	2923	2853	2990	2898	3056	3083	3066	3061	3136	3120	3113	3209	3217	3127	3221	3251
3040	2987	2919	2818	2898	2913	2934	2959	2917	2887	2871	2999	2881	2924	2846	2936	2975	2908	2946	2957	2962	3120	3019	2965	2957	3047	2954	2859	2899	2940	2815	2975	2853	2944	2933	2940	3021	3031	2986	3237	3132	3130	3096	3172	3109	3119	3108	3181	3144	3260
2917	2958	2883	2849	2882	3003	2932	2958	3027	2869	2875	2951	2953	2986	3005	2992	3010	2842	2979	2982	2892	2978	2882	2964	2942	3044	2880	2850	2784	2942	2868	2938	2997	3001	2881	2916	3008	3064	3035	3115	3235	3114	3093	3098	2971	3210	3086	3270	3173	3103
2869	2950	2898	2743	2783	2768	2760	2956	2859	2916	2952	2904	2866	2924	2949	2960	2945	2990	2938	2903	3005	2994	3022	2992	2926	3019	2923	3014	2855	2943	2993	3022	3060	2981	3099	2955	3016	3109	3223	3162	3192	3201	3106	3060	3062	3122	3225	3194	3175	3057
2856	2886	2809	2803	2843	2830	2908	2813	2874	2938	2865	2925	3035	3015	2903	2909	2943	2881	2898	2973	2862	3036	2929	2949	2990	2844	2953	2982	2954	2921	2938	2901	3059	2988	2998	3037	3016	3115	3040	3142	3089	3170	3173	3057	3189	3010	3199	3098	3233	3104
2898	2943	2748	2794	2856	2855	2826	2866	2863	2943	2907	2962	2989	2972	3093	3040	2936	3041	2871	3103	2952	2926	3061	2991	2991	3046	2894	2930	2914	2795	3029	2979	3074	3000	3061	3051	3105	3065	3044	3214	3082	3153	3091	3141	3188	3124	3077	3111	3035	3110
2846	2869	2767	2869	2726	2876	2937	2958	2908	2984	2760	2888	2981	3079	2987	3023	3021	2939	2942	3050	3051	2945	3034	3108	3063	3079	2975	2940	2914	2850	2960	2962	3055	3099	3054	3071	3244	3059	3065	3097	3255	3175	3222	3089	3128	3147	3129	3292	3096	3107
2910	2837	2774	2771	2820	2908	2885	2947	2884	2901	2860	2899	2857	2977	3061	3058	2984	3021	2935	2997	2967	3118	2999	3021	3129	3120	2973	2943	3017	2920	2933	3095	3012	3068	3023	2993	3170	3225	3171	3079	3120	3198	3243	3268	3138	3135	3124	3093	3066	3083
2919	2836	2763	2770	2810	2801	2806	3003	2912	2896	2964	2962	3071	2945	2984	3043	2995	3058	3017	2999	3063	3016	3107	3125	3115	3163	3057	3060	2975	2989	3028	3003	3079	3089	3181	3196	3128	3007	3216	3225	3247	3174	3260	3228	3149	3161	3167	3057	3073	3160
2831	2867	2773	2747	2851	2873	2822	2972	2933	2874	2924	2931	3050	3070	3070	3143	3026	3110	2891	3130	3115	3091	3122	3160	3166	3053	3207	3062	3057	2978	2959	3036	3120	3068	3202	3179	3005	3181	3127	3191	3146	3175	3088	3277	3177	3137	3149	3186	3180	3058
2892	2855	2851	2869	2896	2956	3076	3078	2960	3042	3088	2894	2996	3119	3168	3211	3153	3074	3083	3100	3034	3064	3226	3047	3064	3218	3215	3160	3216	3103	3031	2953	3038	3072	3053	3057	3140	3115	3296	3307	3115	3136	3384	3149	3104	3054	3139	3103	3048	3097
2863	2903	2829	2673	2825	2860	3042	2975	2913	3024	3015	3106	3069	3229	3209	3224	3218	3161	3030	3028	3094	2984	3139	3134	3177	3174	3122	3189	3117	3057	2956	2934	3118	3120	3060	3136	3203	3124	3203	3161	3156	3163	3068	3124	3046	3015	3096	3043	3184	3156
2898	2834	2815	2838	2764	2939	2942	2981	3071	2999	2994	2957	3069	3286	3222	3229	3112	3233	3122	3087	3207	3090	3144	3130	3072	3103	3297	3138	3105	3161	3093	3032	3088	3179	3088	3309	3067	3123	3033	3113	3110	3084	3080	3064	3146	3180	3159	3082	3176	3082
2925	2832	2880	2760	2898	2904	2805	2983	3026	3071	2982	3072	3093	3194	3390	3274	3199	3209	3140	3181	3182	3101	3118	3140	3175	3189	3212	3252	3124	3274	3116	3133	3029	3072	3051	3001	3238	3130	3118	3143	3235	3210	3141	3099	3111	3061	3072	3173	3114	3190
2834	2933	2872	2839	2978	2942	2935	2898	2935	3047	3097	3178	3043	3273	3350	3258	3224	3114	3194	3056	3180	3132	3148	3019	3211	3132	3233	3140	3137	3120	3076	2999	3068	3050	3124	3123	3130	3096	3156	3148	3162	3157	3086	3025	3155	3093	3083	3156	3120	3225
2759	2872	2803	2854	2951	2961	2921	2952	3014	2949	3020	3094	3137	3116	3246	3241	3293	3137	3158	3183	3113	3197	3088	3102	3001	3146	3078	3124	3203	3044	3073	3031	3030	3108	3187	3087	3172	3071	3167	3174	3256	3103	3059	3109	3113	3149	2938	3067	3001	3220
2896	2843	2825	2807	2832	2881	2929	3003	2976	2975	2910	3219	3283	3264	3305	3365	3255	3178	3133	3104	3128	3037	3108	3045	3062	3068	3084	3119	3117	3080	3054	3102	3041	3111	3135	3187	3153	3148	3172	3243	3040	3081	3116	3155	3217	3125	3072	3014	3173	3131
2934	2798	2748	2855	2875	2956	3029	2923	2952	2987	2982	2974	3154	3210	3294	3288	3133	3136	3140	2993	3026	3096	2954	3040	3025	3020	3080	3017	3114	3093	3039	2946	3005	3086	3122	3127	3107	3091	3145	3119	3085	3125	3083	3155	3042	3265	3075	3147	3040	3054
2894	2812	2755	2860	2898	2953	3024	2808	2864	2969	2933	2905	3122	3231	3126	3250	3095	3190	3042	3063	3101	3079	3086	3030	2965	2963	2997	3047	3025	3160	2971	3079	3034	3099	3127	3176	3102	3185	3149	3166	3140	3248	3111	3130	3188	3187	3105	3089	3066	3087
2832	2736	2727	2788	2848	2973	2901	2865	2853	2814	2960	2996	3262	3184	3151	3150	3111	3017	3065	3151	3048	3084	3031	3065	2987	2950	2977	3007	2986	3040	2957	3091	3001	3070	3091	3003	3012	3234	3114	3199	3222	3054	3011	3248	3148	3194	3083	3174	3057	3080
2721	2754	2839	2852	2962	2821	2978	3013	2920	2810	2965	2950	3138	2978	3163	2998	3096	3131	3000	2987	2979	2931	2933	3017	2986	2973	3091	3060	3023	3033	2942	3030	3192	3079	3118	3193	3014	3090	3118	3076	3123	3202	3108	3114	3150	3227	3105	3118	2986	3082
2729	2853	2847	2936	2883	2921	2793	2940	2765	2949	2913	2979	2920	3020	2946	3098	3104	3101	2902	2971	2976	2953	2945	2982	2889	2967	3042	3047	3095	2916	2972	2990	3135	3069	3151	3073	3184	3121	3096	3096	3106	3113	3114	3152	3169	3145	3028	3020	3039	3044
2808	2864	2903	2905	2848	2994	2963	2944	2873	2878	2861	2963	3021	3067	3052	3054	2912	3004	2982	2836	2884	2920	2917	2966	2910	2952	3052	3014	3008	3024	2995	3141	3024	3141	3171	3037	3125	3139	3052	2969	3083	3118	3030	3031	3105	3188	3095	3058	3026	2992
2854	2784	2804	2859	2913	2961	2914	2883	2862	2802	2748	2945	3075	2951	3130	3024	2986	2933	3002	2907	2864	2799	2863	2790	2883	2868	2990	3150	3058	3125	3058	3123	2920	3155	3122	3136	3042	3038	3026	3035	3132	3043	3050	3099	3020	2976	3069	3099	3028	3180
2899	2788	2902	2899	2901	2933	2942	2981	2919	2843	2930	2889	2991	2998	3053	3060	2971	2944	2994	2882	2934	2892	2922	2867	2934	2982	3153	3057	3174	3012	3005	2971	3105	3135	3068	3024	3097	3147	3101	3106	3140	2964	2985	3002	2970	3162	3038	3024	3039	3125
2850	2870	2959	2979	3020	3065	3046	2855	2960	2898	2914	3024	2968	2863	3041	2870	3034	2992	3041	2995	2909	2882	3003	2907	2808	2853	2948	3107	3155	3159	3015	2956	3056	3141	3081	3144	3199	3054	2982	3069	3057	3037	2988	3089	3014	2946	3056	3039	3089	2991
2963	2940	2998	2991	3170	3091	2996	2916	3001	2861	2988	2955	3018	3070	2959	3070	3077	3001	3111	3040	2931	2896	2849	2894	2942	2984	2970	3142	3171	3063	3047	3096	3154	3077	3210	3118	3184	3028	3078	2980	2999	2927	3107	3046	3062	3152	2999	2929	3012	3088
2984	2974	3057	3036	3068	3194	3052	3010	2935	2911	3004	2997	3056	3056	3167	3035	3064	2994	3049	2959	2978	2983	2865	2815	2843	2947	2974	3085	3009	3057	3081	3158	3151	3259	3112	3237	3121	3075	2976	2971	2916	3040	2981	3025	2933	3061	3079	3127	2981	3178
3025	3102	3061	3075	3173	3130	3062	3130	3012	2947	3032	3061	3087	3098	3057	3078	3090	3057	3088	3026	2960	2934	2868	2911	2982	3061	3031	3122	3144	3167	3100	3130	3204	2986	3060	3137	3038	2970	2998	3014	3026	3105	3069	3157	3137	3105	3163	3100	3076	3096
3087	3109	3043	3191	3103	3141	3113	3032	2942	3086	3033	3111	3081	3121	3012	3059	3072	3149	3012	3013	3180	3004	2926	3007	3001	3096	3058	3100	3145	3123	2967	3030	3082	2993	3080	3190	3067	3102	2978	3057	3156	3121	3119	3249	3111	3225	3171	3199	3211	3208
2997	3070	2984	3111	3121	3147	3103	3029	3034	3202	3005	3082	3099	2963	3105	3061	3184	3004	3090	3121	3062	2926	2935	2926	2990	3051	3134	3064	3124	3170	3120	3066	3108	3081	3073	2996	3082	2906	3031	3000	3133	3092	3296	3167	3243	3225	3353	3247	3222	3303
2994	3057	2819	3047	3112	2984	3023	3004	2936	3074	3006	2991	3189	2990	2998	3198	3061	3104	3087	3126	3072	2984	2864	2895	2954	3055	3062	3136	3123	3206	3123	3127	3027	2999	3070	2994	3051	2922	3015	3095	3208	3104	3201	3256	3184	3379	3184	3214	3370	3303
2901	2999	3067	3022	3133	3066	3014	3072	2995	3137	3309	3049	3118	3063	3078	3050	2993	3026	3235	2979	2965	2855	2875	2958	2999	3075	3084	3218	3230	3141	3157	3095	3030	3121	3107	3109	3091	3152	3027	3021	3078	3307	3313	3225	3250	3200	3344	3320	3333	3319
2910	3059	2912	3088	2948	3040	3000	2983	2945	2997	2989	3044	3031	3032	3022	2960	3043	3037	3071	3061	2979	2976	2898	2985	2969	3148	3185	3174	3134	3150	3058	3073	3065	3070	3122	3004	3186	3113	3093	3092	3147	3234	3149	3273	3137	3219	3311	3241	3244	3169
2996	2902	2850	2931	2927	2851	2877	2983	2926	3060	2986	3032	3032	3058	2972	3019	3058	3097	3008	3000	3043	2960	2980	2941	3124	3178	3251	3122	3191	3251	3148	3079	3159	3094	3018	3117	3180	3143	3121	3131	3137	3170	3279	3273	3254	3241	3166	3171	3133	3211
2970	2933	2871	2856	2957	2835	2916	2882	3036	2870	2952	2985	3007	2928	2911	3020	2896	3154	2926	3057	2944	3032	3000	2925	3002	3048	3102	3045	3170	3219	3239	3210	3051	3084	3064	3073	3247	3217	3116	3125	3282	3278	3341	3193	3143	3207	3142	3240	3257	3096
3003	3023	2866	2989	2881	2887	2948	2718	2827	2934	2949	2956	2896	2988	2927	2972	2932	3044	3004	2985	3073	3013	2933	2936	3028	3057	3091	3151	3215	3164	3299	3209	3064	3130	3002	3095	3194	3134	3213	3162	3228	3128	3296	3223	3253	3103	3219	3195	3089	2982
2937	3020	2928	2885	2916	2859	2883	2902	2881	2936	2941	2893	2984	2857	2915	2924	3001	3060	3006	3075	2965	2884	2997	3094	2976	3012	3116	3099	3113	3137	3205	3088	3089	3165	3084	3144	3082	3143	3089	3121	3222	3222	3124	3110	3152	3131	3145	3133	3060	2958
2975	2999	2909	2905	2871	2853	2788	2858	2867	2890	2936	2975	2889	2858	2979	2962	2995	3030	3139	3086	3002	2955	2978	3007	3036	2984	3115	3066	3134	3150	3052	3049	2998	3109	3097	3069	3037	3070	3095	3076	3255	3140	3150	3048	3151	3107	3086	3013	3023	2958
3052	3045	2880	3006	2899	2958	2969	2859	2925	2940	2963	2890	2944	2896	2896	2841	3068	2952	3048	2957	3099	3035	2953	2955	3033	3020	3041	3183	3132	3111	3096	3039	3069	2970	3016	2979	3081	3130	3116	3153	3175	3224	3013	3081	3221	3109	3052	3007	3124	3012
3045	3028	2979	2826	2888	2943	2934	2876	3019	2890	2983	2886	2885	3024	2939	3002	2980	3035	3027	2925	2979	3000	2945	3053	3082	3181	3164	3189	3046	3023	2944	3078	2923	2953	2933	2985	2972	3136	3097	3186	3162	3084	3071	3019	3017	3028	3189	2937	3084	3040
2984	2902	2851	2901	2944	2959	2904	2963	2940	2895	2954	2999	2931	3037	3046	3062	3052	3038	3007	3122	3014	3043	3015	2894	2983	3102	2955	2985	2982	3040	2968	2874	2905	2845	3054	2803	2950	3064	3055	3023	3134	3092	3044	3084	2969	3089	3120	3100	3092	3132
2977	3004	2922	2955	2915	2942	3034	3037	2899	3041	2904	2944	2973	3023	3120	3075	3115	3024	3059	3012	2931	2927	2968	3036	3081	3028	3134	3048	2971	2901	2856	2960	3008	2993	2950	2865	2995	3081	3118	3139	3073	3103	3119	3092	3051	3111	3117	3066	3031	3125
2920	2976	2895	2864	3005	2941	2976	2959	3042	2987	2911	3036	2999	2973	3117	3060	3073	3060	3076	3040	2999	2896	2947	3065	2912	2961	2948	2973	2873	2895	2942	2812	2965	2830	2857	3024	2928	3072	3027	3054	3011	3146	3054	3084	3070	3096	3030	3087	3177	3145
2972	3043	2939	2938	2945	3041	3088	2989	3021	2998	2986	3084	2982	3055	3102	3206	3125	3065	3016	3011	2911	2912	2976	2933	2919	2918	3017	2953	2939	2954	2911	3016	2978	3002	2840	2944	3064	3096	3020	3175	3043	3119	3078	3036	3100	3070	3062	3048	3081	3242
2784	2933	2866	2936	2861	3186	3029	3049	2882	3013	2945	3082	3083	3079	3131	3136	3122	3067	3039	2979	2973	2956	2972	3017	3007	2920	2998	2933	2928	2978	2995	2994	2926	3019	2964	3058	3122	3192	3253	3102	3085	3244	3065	3166	3080	3103	3105	3115	2988	3085
2962	2888	2940	2882	3065	2951	3025	3093	2989	3013	3085	2896	3010	3035	3228	3096	3097	3081	2999	2958	2926	3003	2980	2997	2989	3032	3009	3037	2859	3105	3126	2993	2997	2950	3103	3001	3031	3206	3196	3225	3141	3181	3094	3117	3162	3068	3202	3091	3116	3009
2733	2969	2978	2920	3009	3009	2964	3036	3012	3032	3006	3025	3103	3190	3141	3335	3115	3206	3086	2902	3069	2955	2849	2952	3086	2928	3024	3028	3007	3092	3099	3110	3060	3117	3036	3068	3202	3185	3220	3153	3075	3169	3045	3142	3105	3075	3064	3033	3024	3146
2979	2932	2906	2936	2927	3046	3072	3012	2984	3050	3041	3127	3092	3067	3097	3268	3226	3119	3048	3106	3046	2999	2988	2914	3012	3028	3040	3051	3033	3087	3104	3126	3184	3140	3087	3128	3205	3074	3068	3156	3122	3228	3059	3036	2948	2971	3083	3061	3040	3277
2881	2887	2865	3022	2956	3122	3061	2981	2997	3085	3012	2925	3126	3088	3203	3182	3169	3051	3113	2908	3030	3002	2983	2898	3030	3104	3017	3158	3207	3170	3105	3131	3178	3080	3119	3118	3079	3223	3125	3054	3038	3025	3107	3015	3065	3094	3023	3119	3197	3049
2776	3035	2894	2879	3045	3075	3045	3034	2961	2949	2917	2973	2962	3035	3098	3126	3092	2922	3040	2968	3008	3072	2944	2969	3052	3057	3067	3163	3165	3076	3099	3126	3054	2933	3129	3049	3123	3073	3064	3005	3148	2920	2988	2980	3085	2951	3133	2995	3097	3132
2958	2964	3113	3038	2966	3015	3043	3082	2960	3038	2974	2962	3045	3063	3080	3086	3025	2960	2997	2875	2998	3012	2999	3038	3027	3080	3121	3111	3178	3110	3139	3159	3012	2952	3032	3088	2919	3078	3003	2988	3083	2957	3092	2985	2995	3000	3139	2992	3143	3149
2993	3129	2925	2975	3069	3055	3023	2896	2999	2939	2820	3068	3160	3056	3140	3007	2970	2865	2944	2897	2743	3025	2941	3007	2978	3010	3047	3128	3092	3153	3116	3059	2943	3098	3022	3039	3094	3099	3132	2911	2926	2951	2949	3016	3105	3024	3142	2962	3086	2968
3053	3091	2994	3027	3169	3031	3004	3061	2987	2979	3051	3030	3005	3154	2991	3028	2959	2895	2897	2906	2905	2922	3017	3029	3075	3023	3013	2923	3042	3030	2977	3006	2965	3012	2923	3074	3096	2962	2865	3015	2972	3035	3028	3006	3096	3007	3124	3174	3081	2998
3106	3048	3064	3072	3121	3099	3060	2887	3000	2967	2968	3093	2917	2905	3032	3019	2924	2940	2939	2894	2960	3030	2925	2999	3043	3096	3075	3084	3054	3046	3046	3066	2903	3002	3028	3058	3010	2909	3010	2971	2932	2871	3040	3024	3099	3045	3055	3126	3056	3130
2946	3075	2974	2977	3063	3056	2973	3047	2984	2946	3001	3005	2910	2965	2960	2977	2904	2943	2935	2880	2975	2866	2937	2869	2957	2992	3054	3045	3051	3018	3029	2902	2914	2992	2859	2870	2970	2948	2965	3007	3081	3020	3053	3114	2994	3121	3035	3074	3086	3040
2963	2907	3027	3006	3105	3059	2874	3007	2949	3015	2986	2945	3114	3026	3019	3120	2969	2982	2925	2896	2840	2863	2963	2976	3094	3105	3029	3170	3009	3009	2871	2843	2873	3010	2852	2877	3006	3018	2962	3031	3030	3084	3144	3142	3097	3031	2967	2916	2990	3017
3029	2896	2871	2893	2933	3003	3035	3026	2945	3025	2980	3055	2992	3100	3041	3016	2909	3109	3034	3068	3029	3015	2986	3002	3037	3031	3077	3109	3054	2983	2904	2977	2883	2928	2988	2945	3027	2928	3048	2940	3036	3133	3167	3083	3180	3000	3011	3035	3052	3015
2907	2976	3006	2950	2996	2887	2915	2927	2891	2939	3095	3014	3019	3083	3053	3082	2950	3170	3066	3145	2998	3036	3014	3037	3137	3227	3043	3167	3081	2946	3033	2939	2929	2997	3059	2998	3056	3023	3008	3031	3135	3078	2999	3081	3184	2950	3101	3015	3044	2978
2908	2938	2869	2992	2995	2858	2983	2994	2943	3103	2983	2899	3048	3000	3070	3177	3095	3117	3046	3063	3104	3063	2993	3140	3120	3191	3237	3167	3082	3039	3010	2971	3104	3049	3052	3032	3076	3073	3037	2998	3001	3175	3033	3120	2988	2947	2976	2932	3063	2963
3059	2992	2953	2878	2930	2963	2867	2939	2966	3009	3043	3015	3018	3010	3093	3149	3100	3054	3198	3035	3146	3169	3115	3123	3162	3240	3210	3140	2992	3057	2859	3121	3084	3177	3138	3179	3100	2989	3131	3032	3100	3029	3028	3070	2995	2977	2987	3113	2900	3007
3010	2931	2976	2968	2971	2973	2977	2954	2948	2973	3128	3167	3019	3026	3082	3017	3095	3174	3101	3061	2986	3083	3157	3087	3255	3010	3201	3138	3002	3023	3005	3043	3026	3073	3051	3171	3162	3170	3071	3054	2993	3089	2979	3067	3010	2926	2983	3014	3027	3055
2902	2933	2909	2956	2935	2968	2921	2887	3008	2958	3007	3020	3005	3025	3076	3131	3137	3082	3127	3141	3055	3025	2973	3001	3129	3170	3066	2961	3027	2959	3110	3034	3082	3216	3141	3123	3079	3067	2992	2952	2958	3142	3100	2966	2978	2914	3015	2982	3002	3073
3117	3113	3021	3034	2954	2904	2905	2987	2875	3067	3055	2920	2901	2890	3033	3048	3058	2977	3095	3130	3047	3114	3014	2990	3036	3111	2954	2919	2964	2902	3054	3045	3058	3028	3138	3065	3108	3048	2946	3059	2944	2979	3048	3093	2968	3004	3032	2949	2964	2932
3005	3016	2930	2907	2848	3018	2858	2939	2973	2963	2966	2925	2937	2920	2978	2994	2894	3034	3045	2908	3019	2892	2907	2985	3008	3060	2991	3018	3064	2930	3095	3052	3026	3098	3130	3110	3059	3096	3008	2959	2926	2981	3182	3067	3137	2892	2949	3033	2972	2886
2947	2982	2963	3041	2967	3027	2956	3013	2917	3057	2914	2925	3004	2823	2910	2943	2991	2974	2924	2872	3038	2981	3025	3034	3001	2956	2982	3020	2942	2993	2928	3074	3138	3118	3119	3031	3014	3091	3104	2969	3018	2935	2920	3091	2968	3042	2971	2811	2923	3009
3056	2916	3060	3065	2974	3069	3003	2993	2920	2988	2926	2877	2845	2969	2940	2844	2935	3017	2992	2921	2945	2986	2963	3014	2969	2952	2947	3016	3050	2934	2896	3117	3128	3139	3021	3050	3007	3044	2969	3012	2909	2964	3008	3139	2901	2952	2983	2898	3121	2988
3083	3017	3086	3039	3070	3024	2956	3023	2990	3001	2994	2838	2865	2929	2989	3002	2909	2977	3010	2955	2892	2972	2965	3002	3037	2991	3078	3001	3150	3023	3210	3163	3119	3159	3099	3084	3041	3018	3074	3089	2966	2934	3052	3067	3040	2944	3098	3029	3118	3076
3124	3124	3091	3069	3040	3059	2972	2884	2995	2946	2984	2921	3000	2996	2914	3082	3108	3048	2950	2896	2885	3064	3075	3092	3005	2947	3051	3022	3102	3105	3049	3116	3049	3121	3011	3173	2965	3022	3088	2958	3023	3063	3009	2959	3041	3092	3050	3229	3040	3023
3015	3076	2977	3009	3076	2969	3147	2935	2945	3007	2867	2892	2907	3047	2888	3051	2851	3017	3026	3007	3033	3051	3090	3155	3129	3068	3195	3124	3050	3057	3108	3172	3125	3130	3162	3019	3018	3022	3121	3022	3027	3093	3105	3164	3077	3125	3042	3107	2977	3010
3028	3009	2937	2980	2964	2888	2987	2903	2942	2990	2918	2884	2873	3059	2979	3029	2999	2988	2956	3038	3131	3160	3204	3159	3083	3006	3081	3094	3033	3089	3119	3094	3236	3031	2987	2946	2924	3034	3098	2989	2980	3101	3118	3198	3166	3156	3081	3095	3126	3099
3010	3049	2904	2887	2963	3072	2898	2864	2816	2909	2881	2858	2909	2968	3025	3049	2982	3119	3026	3126	3014	3085	2955	3069	3097	3062	3147	3077	3118	2972	3124	3112	2964	3095	3035	3068	3075	3104	3009	3011	2991	3235	3212	3170	3149	3067	3124	3067	3143	2970
2940	3060	2935	2774	2886	2879	2926	2932	2817	2921	2826	2915	2873	2860	3010	3149	2952	3032	3056	3062	3261	3148	3090	3177	3141	2961	3033	3029	3053	2958	3190	3055	3070	3107	2949	2977	3004	3105	3121	3156	3269	3231	3236	3181	3106	3131	3145	3021	2967	3099
2967	2904	2914	2817	2842	2869	3006	2939	2844	2980	2870	2921	2870	2987	2966	2996	2993	2978	3066	3083	3069	3081	3046	2977	3025	3000	2977	3106	3101	2999	3164	2972	3105	3133	3124	3086	3088	2995	3049	3064	3092	3181	3204	3169	3074	3038	3030	3039	2871	2989
2968	2876	2829	2898	2826	2810	2844	2895	3044	3007	2963	2843	3047	2958	2906	2971	2933	2970	2961	3125	2995	3078	3085	2959	2960	2945	2970	2946	3001	2938	2997	3020	2989	3094	2955	2975	3034	3012	3062	3095	3213	3018	3094	3055	3093	3036	3027	3015	2852	3133
2969	2907	2951	2865	2868	2947	2960	2978	3117	3105	2998	3087	2971	2942	2992	2967	2962	3058	3064	3048	2999	3007	2873	2997	2883	2962	2986	2970	2896	2986	3014	3051	2942	2989	2948	3058	3021	3108	2955	3121	3166	3040	3234	3092	3079	2897	2937	3100	2905	3057
2918	3082	2843	2810	3050	2875	2896	3073	3125	3038	2994	3054	2923	3103	2977	3067	3041	3144	3082	3031	3049	2907	2961	2942	3047	2891	2968	2953	2984	2948	2974	2937	2940	2958	2971	3000	2979	2969	3028	3149	3140	3000	2983	2957	3034	2960	3016	2929	3072	2999
2987	3032	2867	3082	3058	3080	3150	3058	3185	3043	3034	3069	3036	3056	3019	2956	3085	3062	2965	3066	2997	2888	2827	2924	2894	2893	2998	3034	3045	3113	3056	3009	3041	3030	3010	2986	3050	2981	3085	3103	2965	3095	3027	3006	2929	2805	3073	2888	3120	3136
3041	2984	3082	2913	3095	3128	3096	3234	3103	3154	3191	3075	3073	3110	3065	3056	3020	3041	3015	2987	2941	2910	3008	2923	2977	3031	2937	2985	2943	3089	2851	3003	2843	2968	2974	3169	3054	2991	3057	3080	2997	3023	3044	3002	3119	3008	2965	3028	3121	3113
2907	2912	2835	2988	3078	3144	3171	3024	3321	3119	3119	3004	2959	3047	3103	3077	3014	2936	2963	2996	2997	2919	2876	3062	3003	3073	3048	3101	3070	3085	3047	3016	2973	2957	3022	3080	3041	3095	3003	2977	3061	2986	3002	2998	2911	3018	3037	3114	3124	3137
2834	2892	2868	3025	3021	3037	3108	3040	3064	3145	2956	3055	2858	3059	3069	3024	2957	3050	3079	2969	2945	2936	2816	3033	3205	2948	3107	3180	3117	3044	2991	2980	3024	2993	2889	3082	3094	3130	3091	3048	2905	2927	2962	3034	3016	3049	3031	3066	3090	3157
2969	2922	2911	2938	2929	3117	3113	3026	2951	2966	2913	2884	3026	2960	2933	2919	3074	2907	2890	2905	2913	2998	3024	3086	2963	3151	3078	3025	3041	2965	2928	2980	2961	2881	3076	2915	2988	3192	3054	3106	3079	2998	2960	2938	2956	3092	2987	3095	2991	2975
2873	2954	2957	2999	3005	2980	2971	2986	2919	2761	2930	2908	2890	2828	2948	2891	3072	3123	2910	3032	2961	2997	3006	3013	3066	3039	3281	3112	3110	2979	3066	3026	3096	3078	3036	3090	3046	3060	2983	3100	3015	3027	2986	3010	3131	3047	3145	3044	3019	2999
2981	2908	2826	2975	3063	2901	2976	3018	2943	2822	3000	2792	2778	2988	2912	3049	3038	2927	3045	3026	3019	2917	3084	3005	3138	3163	3139	3070	3052	2931	2957	2975	2955	3051	3087	3201	3122	3138	2986	3012	3052	3066	2985	3055	3029	3001	3017	3037	3058	2962
2883	3057	2921	2987	3039	2950	2997	2849	2960	2914	2930	2965	2996	2855	2932	2911	3094	2932	3044	3029	3048	3095	3047	3065	3176	3042	3081	3061	2976	2997	2887	2991	3003	3019	2995	2970	3029	3059	3048	3091	2921	3007	3011	3000	2997	3025	2892	3038	2966	2927
3024	3068	2972	3002	2979	3139	2873	2949	2983	2850	2891	2989	3076	2990	3089	2995	3073	3016	2892	2887	2956	2844	2998	2972	2988	2999	2898	3008	3060	2987	2963	3054	3070	3031	3066	3021	3010	2998	2969	2981	2960	3109	2976	3067	2957	3007	2995	3159	2898	3031
3151	3045	3027	3004	3048	3003	2956	3019	3020	2864	3021	3086	3078	3069	3085	3047	2977	3038	3037	2877	2889	2901	3026	3101	3138	2989	3043	3017	2963	3013	2958	3032	3109	3059	3117	3144	3066	2982	2943	2987	2947	2970	2988	3174	2985	2965	2986	3110	3134	3080
3074	3124	2990	3067	2977	2997	3047	3023	2912	3091	3032	3081	3086	3050	3126	3017	3093	3042	2928	2874	3065	3019	2970	3037	3081	2970	2913	2884	3002	2917	2964	2911	3081	3091	2943	3084	3062	3014	3128	3065	3133	3056	3011	3043	3129	3084	2986	3121	2995	2976
2963	3078	2970	3062	2896	3071	3128	2914	3057	3121	2944	3057	3106	3084	3057	3124	3000	2914	2979	3017	3036	3059	2988	2992	3017	2908	2991	2920	3042	3070	3021	3017	3131	3090	3009	3106	2979	2939	3019	3182	3216	3095	3012	2957	3047	3009	3129	2951	3000	3139
3091	3050	2867	3079	2932	3011	2890	2941	3029	2921	2946	3024	3057	3024	2991	3115	3050	2937	3096	3034	2969	3067	3024	2930	3089	3043	3004	3129	3044	3099	3139	3166	3124	3151	3083	3093	2939	3083	3086	3063	3027	3152	3068	3100	2957	3011	3005	3021	3025	3102
3106	2937	3040	2993	2905	3020	2976	2957	2976	2987	2830	3024	2997	2955	3045	2942	2962	2963	3008	2947	3043	2878	3019	3048	2959	3029	3072	3034	3018	3126	3076	3137	3105	3116	3013	2949	3010	3167	3067	3054	2989	3079	3084	3005	3117	3069	2996	2977	3022	3019
3048	2885	2929	2816	3034	2874	2881	2951	3000	2944	3053	3002	3039	2952	2901	3001	2950	2981	2900	2908	2915	2963	3096	3064	3044	3109	2953	2974	3082	3099	3043	2927	2885	3051	2988	2940	3044	3037	3064	3090	3047	3069	3058	3127	2996	3006	2926	3018	2985	3072
2986	3064	3067	2987	2945	2975	2956	2935	2877	2971	2871	3062	2957	2995	2923	3092	3053	2905	2861	2979	3015	3039	2996	3016	2951	2946	3040	2918	3037	3067	2984	2987	2987	2914	2831	2935	3007	2943	3101	3077	3054	3044	3004	2884	3002	3079	2973	2972	2890	3165
2961	3000	3005	2935	2991	2858	3026	3010	3003	2987	3110	3053	3009	2962	2890	3025	3005	3009	2949	3056	3030	3001	2928	2950	3007	2979	2941	2940	2969	3012	3114	2991	2930	2974	2895	2992	2994	2911	2972	2985	3045	3130	3094	2939	3019	3055	3051	3003	2996	3110
2963	2958	2837	2891	2948	2920	2887	2978	3018	3101	3033	2989	2932	2968	3030	2933	3080	2877	3022	2928	3066	2814	2837	2981	2919	2972	3034	2932	3034	3024	3069	2939	3039	2916	3033	3023	2967	2949	2898	3045	3070	3110	3116	2930	2903	3077	2944	3039	3006	3069
2874	2912	2843	2966	2967	2958	2861	3005	3018	3034	3058	3001	2983	3102	3033	2887	2983	2947	3043	2890	2954	2920	2952	2929	3093	3016	3015	3026	3000	2964	2966	2946	2910	3085	2944	3049	3023	3092	3008	3146	2956	2920	2982	3004	2969	2849	2986	3101	3102	2998
2921	3027	2876	2904	2988	3037	3017	2995	3090	3092	3007	2952	3023	3098	2987	2990	2930	2960	3062	2944	2990	2922	2940	3001	3047	2972	3040	2989	2994	3009	2985	2977	2992	2937	3010	3139	2901	2976	3074	2990	3009	2901	2979	3108	2908	2902	3079	3092	3186	3012
3050	2878	2897	2885	3061	2914	2942	3026	2951	3037	3078	2917	2966	3030	3155	3007	3070	3033	3000	2948	2954	2945	2964	3015	3004	3022	2854	2959	2880	2981	2990	3018	2935	3038	2948	3072	2970	3133	3011	3133	3042	2938	2889	2897	3099	2927	2982	3134	3104	3015
3009	3021	2884	2864	3109	2991	3060	2945	2938	2980	3037	2910	2982	3014	2891	3049	3020	3130	2959	3070	3078	2890	3039	3059	2970	2905	2875	3058	2969	3005	2809	2968	2964	2980	2960	2922	3002	2954	3084	3036	2925	2888	2843	2927	3015	3001	2952	2999	3048	2940
2885	3045	2930	2961	3016	3049	3028	2923	2965	2938	2981	2877	3017	2976	2958	2865	3025	2965	2884	2882	2982	3093	3103	3005	2888	2879	2906	2891	2908	2851	2877	3002	2962	3010	2914	2942	2871	3005	3007	3039	2952	2958	2893	2932	2913	3126	3056	2954	3061	3094
2931	3029	2879	2862	3107	2970	3165	2930	2937	2963	2814	2845	2973	2860	2934	2981	2998	2881	2936	2919	2988	3019	3153	2927	2906	2941	2840	2966	2986	3007	2962	3135	2976	2886	2759	2909	2937	2933	2855	2962	2936	2881	2945	2873	3191	3034	2952	2904	2939	3009
2964	3029	2881	3000	3082	2975	3030	2873	2793	2854	2793	2940	2974	2869	2930	2972	2941	2977	2845	2872	3054	2985	3092	2915	2955	2923	2897	2933	2869	2981	3041	3042	2922	3107	2841	2917	2837	2880	2992	2928	3045	2927	2938	3039	3124	3064	3036	2916	2956	3026
3037	3022	2931	3002	2849	2892	2971	2846	2885	2865	2917	2790	3057	3016	2823	2962	2975	3004	2847	2935	3026	3056	3020	3008	3054	2956	2938	2935	2966	3099	3020	2969	2968	2962	3019	2918	2819	2937	3009	3059	3051	3080	3039	2948	3121	3000	3047	2910	3078	3071
2963	2939	2853	2957	2932	2890	2825	2741	2732	2867	2906	2947	2948	2895	2894	2853	2944	2978	2972	2978	3041	3044	3054	3013	2965	2926	2912	2903	2902	2977	3024	2979	3033	2844	2967	2897	2816	2947	3040	2966	3077	3022	2993	2982	3142	2951	2980	3069	2869	2953
2884	2958	2875	2878	2840	2821	2797	2887	2988	2938	2936	2989	3014	2940	2851	2879	2923	2938	2987	2949	3038	2933	3037	2937	2898	2952	2900	2934	2975	2973	3025	2984	2953	2990	2987	2901	3024	3017	2877	3246	3115	3120	3031	2933	3024	2991	3109	2941	2946	3088
2914	2968	2736	2905	2720	2919	2926	2837	2982	3003	2988	3055	3001	2879	2996	2929	3007	3023	2974	2997	3026	2932	3044	2914	2893	2938	2925	2975	3048	3021	2969	2901	2990	2925	2855	2932	2796	2914	3069	3083	3051	3108	2997	2989	3047	3029	3002	2877	2922	3028
2824	2977	2805	2866	2680	2827	2843	2843	2999	3038	2995	2900	3068	2964	2888	2874	2885	2977	2992	2958	2909	3001	3038	2876	2762	2787	2866	2876	3031	3112	2925	2883	2980	3003	2995	2923	2962	2908	3034	3166	3127	2994	3063	3096	3002	2993	2956	2878	2989	3101
2993	3004	2739	2793	2799	2793	2911	2783	3034	3026	2861	2837	2939	2983	2849	2848	2977	2911	2857	2799	2932	2922	2976	3001	3021	2894	2890	3015	2979	2908	2897	2931	3015	2914	2822	2907	2891	3063	3034	3113	3117	3053	2979	2935	2976	2954	2988	3034	3038	3090
2802	2928	2773	2793	2810	2974	3051	2935	2968	3097	2898	2894	2982	2885	2867	2923	2994	2939	2889	2818	2967	2968	3025	2941	2914	2965	3000	2977	3100	3001	3023	2926	2858	2871	2779	2893	2928	3011	2959	3139	2987	3041	2893	2913	2999	2995	2923	3063	3058	3155
2889	2857	2851	2814	2887	2967	3017	3027	2862	3020	2968	2867	2868	3100	2786	2957	2963	2972	2833	2904	2826	2956	2938	2877	2882	2939	2960	2922	2946	2947	2973	2989	2898	2771	2940	2880	2988	2914	3102	2997	2925	2964	2895	3010	2978	2997	2989	2900	2996	3245
2918	2783	2885	2834	3032	2894	3031	2961	2900	2902	2924	2881	2919	2904	2907	2926	3041	3045	3010	3029	2944	3040	2989	3094	2954	3011	2954	2943	2994	2925	2990	2908	2832	2882	2985	3040	3050	3045	3057	3090	2975	2937	3038	3047	3010	2926	3013	2982	3220	2977
2830	2768	2850	2746	2795	2877	2874	3012	2789	2875	2893	2741	2801	2863	2979	2871	2864	2792	2934	2930	2991	3015	3000	3002	3165	3081	2974	3104	2976	2946	2977	2769	2843	3035	3030	3019	3148	3051	3085	2974	2970	2902	2969	3029	3006	3022	3030	3106	3072	2966
2839	2709	2753	2779	2785	3023	2874	2860	2815	2737	2929	2851	2838	2824	2997	2881	2952	2990	3055	2912	2876	2843	2930	2980	2971	3135	3108	3100	3129	2951	2896	2842	2936	2902	3027	3059	2991	3074	2918	2800	2874	2881	3065	2945	3085	2907	3053	3062	3138	2901
2850	2857	2864	2992	2831	2998	2870	2876	2863	2882	2863	2973	2951	2893	2926	2878	3025	3055	3013	3032	2928	2894	2976	2896	3053	2991	3013	3044	3059	2922	3011	2975	2965	3091	2963	3076	3063	3173	3010	2959	2945	3034	3049	3001	3019	2894	2997	3130	2952	2941
2850	2986	2870	3015	2865	2880	2929	2878	2884	2821	2793	2845	2736	2903	3042	3029	3132	3056	2918	3052	2993	2908	2812	2779	2899	3085	2975	2913	2909	2951	3069	2957	3002	3126	3121	3090	2955	2943	2974	2965	3011	2942	3055	3057	2943	2975	2994	3043	3007	3106
2893	2961	2861	2870	2887	2815	2794	2858	2842	2859	2868	2891	2973	2878	2878	3034	3003	2932	2875	2962	3031	2950	2926	2896	2924	2951	2975	2963	2945	3005	2911	2912	2973	3086	2981	3051	2941	2773	3004	3033	2979	3048	3061	3028	3091	2979	3064	3001	3078	3124
2916	2883	3016	2894	2932	2942	2652	2825	2845	2860	2807	2911	2831	2788	2840	2842	2910	2843	2726	2805	2915	2957	3037	3171	3144	3104	2902	2947	2925	3007	2974	2941	3033	3101	2887	2944	3033	3023	3075	3045	2967	3012	2871	2933	3105	3099	2976	3060	3022	3074
2968	2868	2961	2917	2894	2854	2889	2929	2767	2832	2911	2880	2987	2935	2942	2838	2941	2825	2818	2747	2841	2902	3009	2995	2977	3117	2895	2889	2991	2997	3035	2951	2931	2920	2848	2959	3054	3028	3055	3039	3061	2945	3023	3040	3027	3062	3036	3112	3177	3059
2952	2953	2851	2919	2961	3013	2905	2939	2861	2854	2971	2986	2903	3065	3096	2972	2893	2958	2846	2988	2838	2894	2950	3024	2926	3007	2894	3056	2993	2965	2933	3090	3085	3088	2985	2988	2877	3053	3007	2970	2923	3067	3047	2966	3116	2857	2980	3064	3075	3007
2846	2886	2800	2908	2881	2798	2811	2875	2853	2937	2879	2803	2884	3021	2996	2944	2936	2807	2848	2909	2965	3018	3002	2975	2907	2936	2978	2844	2802	2954	2937	2938	3129	2930	3000	2970	3027	2906	2955	2905	2886	3057	3228	3068	3052	2878	3026	3010	3025	2962
2747	2840	2801	2868	2895	2923	2825	2791	2796	2874	2833	2825	2892	2889	2812	2876	2790	2819	2827	2863	2966	3000	3003	3059	2992	3012	2809	2862	2838	2918	2892	2845	2815	2884	2984	2943	2947	3062	2840	2908	3101	3155	3092	3166	3121	3201	2999	2996	2975	3098
2793	2914	2800	2787	2868	2890	2935	2864	2848	2818	2882	2685	2970	2991	2780	2795	2831	2979	2881	2727	2899	2936	2988	2981	2962	2943	2996	2956	2893	2881	2882	2934	2874	2785	2893	3060	3063	3029	3021	3030	2940	3078	3001	3046	3142	3024	2981	3059	2996	2982
2939	2961	2870	2958	2930	3013	2886	2974	2834	2814	2973	2991	2985	3029	2886	2998	2834	2945	2897	2913	2860	2915	2810	2806	2799	2831	2906	3097	3024	2946	2927	3000	3004	2870	2835	2967	3007	2904	3063	3054	2865	3053	3022	2965	3153	3064	3072	3128	3042	2875
3058	3027	2948	3094	3044	3046	2889	2948	2847	2952	2993	3099	2910	2840	2914	2891	2876	2955	2862	3057	2913	3001	2829	2834	2840	2807	2872	2835	2999	3037	3113	2962	2962	3095	2815	2925	2943	2971	3035	3098	3085	3199	3197	2973	2993	3004	3076	3139	3024	3045
3062	3012	3025	3018	2953	2846	2869	2837	2830	3019	2930	2870	2891	2919	2828	2928	2870	2883	2997	2902	2992	2968	2987	2934	3002	2864	2787	2824	2906	2959	2943	3078	2896	2985	3059	2778	2828	2929	2910	3009	3091	3051	3080	3103	3099	3089	2994	3011	3017	3018
2962	2894	3015	2818	2919	2888	2829	2794	2859	2816	2877	2789	2846	2746	2812	2868	2915	2963	2954	2861	2933	2980	2906	3005	3056	3017	3047	2923	2877	2880	2898	2975	2885	3099	3040	2976	2937	2916	3085	2844	3004	2913	3105	3124	3096	3067	2949	2975	2945	2926
2954	2951	2812	2864	2879	2833	2790	2765	2750	2709	2736	2814	2823	2718	2867	2835	2937	2933	2908	2871	2967	2886	2939	2948	3004	3004	3001	3024	2962	3021	2844	2958	2847	2821	2894	2924	3041	2986	3090	2905	2988	2980	2988	3169	3117	3073	3057	3020	2879	2965
2942	2949	2823	2740	2914	2806	2922	2783	2833	2827	2815	2910	2872	2926	2944	2893	2866	2814	2794	2788	2937	2938	3071	2943	2841	2878	3001	3039	3005	2867	2923	2786	2894	2818	2750	2805	3022	3015	3245	3099	3079	3018	2972	2989	3121	3123	2989	2997	3131	2979
2969	2864	2897	3003	2982	2991	2920	3010	2971	2856	3003	2945	2917	2928	3039	2812	2808	2917	2913	2850	2814	2725	2803	2913	2899	2899	2944	2878	3136	3162	2893	3041	2993	2952	2919	2865	2846	2996	2988	3143	3153	3079	3084	3048	3118	2971	3107	3117	3105	3083
2988	2810	2869	2961	2969	2993	2957	2912	3014	3011	3044	3036	2939	2984	2957	2960	2939	2970	3079	2907	2940	2875	2794	2781	2762	2818	2835	2827	2948	2973	3026	3022	2993	3044	2918	2914	2875	2871	2917	3056	3131	3088	3078	3026	2969	2985	3094	3029	3118	3100
2915	2848	2987	2863	3003	2917	2957	3071	2997	3026	2994	2894	2957	2920	2830	2770	2816	3023	3036	3012	2936	2915	2879	2972	2881	2849	2806	2812	2843	2797	2957	2925	2962	2999	2983	3023	3020	3039	2915	3021	3093	3151	3018	3161	3017	2975	2945	2953	3029	3204
2885	2925	2945	2832	2882	2918	2810	2959	2926	2893	2813	2872	2739	2748	2785	2893	2799	2950	2910	2858	2980	3072	3035	2991	2985	2864	2942	2938	2889	2970	2982	2920	3014	3020	3056	2929	3037	3029	2932	2855	2979	3034	3213	3152	3106	3087	2907	2966	2830	3064
2849	2864	2892	2840	2980	2850	2933	3065	2838	2823	2776	2790	2682	2701	2706	2737	2881	2923	2740	2828	2942	2821	2978	3112	3119	3052	2980	2946	2939	2834	2899	2745	2875	2903	2924	3052	3025	3141	3044	2929	3066	2932	2921	3007	3051	2967	2966	2911	2906	2953
2781	2891	2884	2798	2913	2983	2846	2873	2874	2807	2782	2879	2648	2803	2799	2791	2786	2846	2885	2852	2852	2864	2894	3046	3050	2967	3008	3089	3054	2937	2951	2944	2915	2848	2938	2919	3080	3071	3055	2807	3032	2872	2923	2929	2962	3005	3017	3088	2919	2956
2898	3099	3000	2859	2932	2895	2862	2825	2805	2834	2790	2838	2911	2802	2824	2917	2914	2911	2725	2839	2860	2737	2958	2753	2837	2950	3025	3007	2922	3012	2948	2936	2843	2837	2960	2884	2877	2953	2992	3074	3157	3022	2862	2842	2886	3040	3046	3054	3070	2996
3012	3010	3057	2836	3045	3018	3014	2895	2939	2890	2889	2936	2879	2881	2913	2841	2901	2896	2879	2878	2714	2754	2739	2807	2907	2851	2965	3063	2937	2925	2936	3017	2891	2842	2869	2875	2858	2956	2952	2971	3002	3061	3088	2989	2743	2868	2992	3181	2964	3055
3073	3030	2973	3120	3034	2969	3083	2947	2969	2996	2962	2997	3018	2996	3002	3225	2935	2960	2942	2911	2901	3032	2776	2809	2873	2928	2826	2728	2807	2929	2878	2967	2998	2903	2974	2867	2934	2916	3004	3006	3111	3058	3023	2920	2916	3048	2952	3137	3089	3122
3086	3008	2982	2846	2936	2919	2881	2980	2776	2795	2887	2924	2939	2875	2893	2950	2943	2990	2976	2968	2869	2889	2825	3036	2918	2974	2997	2823	2805	2799	2939	2930	2998	2922	3007	3056	2981	2987	2931	2890	2940	3108	3117	3116	3017	2982	2995	3025	3045	3163
2985	2937	2844	2686	2797	2900	2968	2887	2909	2919	2799	2897	2894	2837	2732	2759	2964	2929	2948	2928	2874	2853	2986	3041	2947	2844	3027	2968	2866	2830	2900	2748	2871	3000	3111	3043	2939	3079	3077	2746	2932	2878	3033	3078	3041	3212	3027	2850	2886	3086
2770	2822	2752	2815	2918	3014	2917	3018	2996	2896	2908	2748	2800	2851	2932	2914	2781	2776	2782	2916	2975	2944	2844	2972	3167	3082	2978	3014	2852	2728	2868	2886	2700	2903	3102	3009	3119	3125	3024	2911	2907	2924	2974	2991	3041	3066	3041	3055	2895	2954
2776	2890	2858	2810	2944	2784	2889	2865	2903	2761	2750	2713	2849	2835	2839	2824	2866	2878	2737	2778	2888	2902	3055	2925	2984	3075	3050	2782	2892	2920	2893	2839	2981	2872	2935	2931	2994	3182	3052	3087	2954	2840	2835	2930	3063	3064	3100	2942	3004	2926
2788	2784	2784	2907	2752	2839	2850	2868	2913	2841	2751	2673	2735	2576	2763	2844	2969	2911	2838	2847	2778	2812	2972	2904	3013	2953	3116	3002	2894	2961	3055	2799	2801	2782	2853	2859	2936	3094	2960	3015	2937	2930	2871	2895	2817	3022	2906	3082	2964	3100
2837	2833	2743	2956	2852	2995	3004	3034	2953	2953	3066	2860	2931	2756	2884	2778	2790	2892	2913	2919	2814	2773	2797	2852	3010	2891	2895	3043	2928	2892	3018	2990	2657	2912	2805	2945	2863	2996	3072	2931	3011	2933	2927	2903	2873	2996	3005	2995	2992	3058
2840	3057	2956	3136	3047	3016	2911	3152	3098	3049	3064	3023	3107	3022	3098	2892	2834	2814	2892	2893	3011	2922	2811	2843	2844	2918	2842	2943	3086	2971	2891	3000	2884	2960	3017	2827	2930	3036	2843	3018	3077	2950	2967	2837	2983	2897	3035	3007	3056	3020
2923	3091	3016	2958	3121	2939	2930	2846	2799	2972	2890	2907	3049	3127	3174	3038	3070	3008	2877	2803	2906	2965	3020	2666	2804	2997	2812	2736	2837	2969	2869	3003	3054	2964	3121	2995	2992	2951	2835	2988	2936	2978	3085	2890	3023	2913	3021	2939	3081	3101
3078	2996	3028	2889	2820	2848	2829	2781	2794	2791	2868	2834	2819	2871	2959	3072	3218	3254	2966	2856	2869	3012	3066	2965	2750	2884	2897	2865	2747	2919	2953	2786	3089	3091	3071	3043	2965	2916	2841	2973	2992	3096	3025	2972	3083	2966	3006	2992	2999	3109
3046	2862	2773	2842	2815	2844	2869	2840	2846	2791	2768	2773	2847	2924	2939	2943	3104	3176	3067	3010	2917	2990	3021	3100	2997	2840	2897	2920	2859	2725	2984	2912	2928	3009	3017	3175	2965	2929	2945	2912	2917	3055	3023	3075	3058	2934	2991	3022	2885	3135
2860	2756	2645	2868	2872	3001	3002	3063	2987	3007	2983	2896	2998	2807	2891	2829	2849	2885	3081	3157	3115	2924	2840	3198	3199	2934	2920	2968	2886	2684	2782	2941	2842	3164	2995	3117	3095	3014	3014	2864	2922	2992	2994	3098	3154	3068	3097	2987	2920	3063
2661	2817	2800	2904	3011	3070	2903	3116	2946	2967	2885	2894	3006	2984	2868	2790	2738	2637	2950	3013	3041	3014	2896	2988	3120	3058	2838	2924	2853	2761	2780	2902	2769	2945	2908	2935	3124	2967	3020	2968	2919	2761	2873	3023	3059	3088	3047	3022	2944	3049
2770	2907	2885	3029	2971	2986	2886	2895	2922	2896	2810	2882	3014	2961	2917	2811	2740	2634	2667	2944	3073	3071	2959	2956	3137	3151	2919	2901	3161	2979	2858	2830	2811	2881	2986	2766	3049	3066	2985	2927	2917	2749	2771	2847	3052	3064	3152	3030	2922	2955
2821	2947	2992	2981	2856	2699	2699	2825	2712	2750	2811	2825	2894	2965	2989	2962	2880	2810	2650	2742	2921	3023	3157	2990	3003	3071	3014	2963	3040	3074	2781	2776	2795	2744	3000	2848	2993	2951	2977	3054	2872	2832	2854	2872	2957	3088	3199	3075	2919	2906
3041	2970	2943	2934	2835	2801	2687	2660	2660	2627	2801	2588	2825	2849	2963	3104	3098	2867	2813	2650	2781	2980	3037	2826	2860	3068	3096	2961	2950	2947	2806	2836	2937	2780	2699	2821	2853	2975	2899	3148	2783	2831	2757	2765	2855	2929	3121	2956	2988	2959
2985	3008	2880	2847	2685	2662	2735	2620	2583	2743	2579	2682	2642	2766	2944	3070	3012	2964	2909	2749	2704	2892	3070	2923	2745	2836	3267	3021	2837	3105	3002	2765	2954	2698	2784	2868	2759	3011	2918	3116	2952	2939	2723	2890	2778	3046	3037	2968	3038	2962
3133	2925	2754	2759	2730	2717	2697	2781	2789	2766	2673	2786	2781	2699	2752	3023	3077	3055	2989	2730	2501	2769	2968	2921	2721	2965	2999	2999	2770	3016	3025	2893	2964	2819	2819	2990	2652	2933	2854	2892	3049	3051	2826	2854	2849	2959	2969	3020	2887	3040
3015	3029	2778	2752	2877	2882	2805	2824	2815	2795	2784	2766	2687	2711	2801	2958	3054	3011	3002	2726	2650	2746	2939	2959	2781	2722	2869	2932	2818	2950	3037	2848	2925	2985	2858	2939	2909	2896	2849	3015	3045	2976	3077	2972	2853	2933	3003	3080	3178	3067
3089	2919	2733	2778	2935	2998	2909	2902	2853	2992	2942	2941	2838	2792	2921	2823	3004	3001	3060	2848	2753	2751	2989	3000	2747	2627	2879	2948	2794	2801	2981	2852	3008	3101	2886	3053	2878	2856	2839	2926	2974	2991	2982	3040	2924	3021	2992	2996	3137	3028
3000	2936	2799	2732	2800	2949	2964	2917	3018	2974	2841	3015	2740	2776	2809	2917	2897	3176	3089	2843	2753	2713	2904	2990	2807	2638	2940	3007	2734	2686	3054	2941	3073	3136	2886	2997	2829	2953	2707	2887	2878	3093	2941	3026	2971	3000	2966	3016	2981	3049
3059	2954	2746	2841	2863	2937	2837	3018	2943	2914	2853	2923	2781	2720	2734	2864	2853	3118	3135	2981	2821	2771	2921	2888	2979	2690	2790	3004	2804	2850	3049	2830	3018	3147	3009	3063	2821	2884	2892	2873	3056	2868	3012	2926	3048	3069	2893	2918	2901	3086
2917	2835	2700	2740	2773	2863	2870	2974	2916	2871	2910	2707	2726	2803	2803	2882	2949	3242	3258	3096	2931	2843	2952	3197	2962	2629	2936	3059	2731	2754	3047	2806	2979	3132	2970	3124	2861	2925	2814	2901	2957	2810	2974	3015	3046	2955	2872	2817	3034	2988
3060	2835	2717	2703	2756	2809	2857	2808	2870	2840	2701	2669	2813	2636	2752	2887	3059	3244	3134	3036	2821	2853	3010	3060	2984	2813	2869	2993	2803	2802	2919	2907	2880	3107	2980	3054	2960	2877	2900	2844	2754	2890	2981	3070	3124	3102	2901	2955	2734	3003
3015	2857	2656	2742	2573	2719	2614	2775	2668	2721	2696	2654	2759	2698	2699	2836	2953	3055	3226	2972	2809	2785	3216	3238	3038	2823	2930	3008	2715	2792	3014	2751	2932	3073	3022	3047	2955	2857	2887	2785	2856	2769	2916	3110	3015	3098	2913	2884	2798	2950
3087	2883	2734	2705	2540	2605	2623	2722	2695	2619	2639	2693	2629	2640	2826	2904	3114	3128	3179	2944	2885	2920	3116	3260	3073	2786	2970	3070	2693	2801	2926	2772	2897	2971	2963	3040	3022	2914	2916	3006	2911	2827	2833	2979	3104	3182	2885	2823	2828	2941
3053	2968	2863	2647	2635	2672	2612	2564	2540	2543	2584	2637	2596	2630	2800	2940	3087	3164	3065	2929	2891	2855	3238	3195	2840	2921	2994	2911	2686	2838	2933	2788	2841	2837	2866	3132	3048	3066	2812	2872	2815	2859	2785	2989	3055	3004	2952	2891	2903	2984
3027	2967	2823	2766	2707	2567	2575	2548	2615	2584	2561	2611	2606	2787	2862	2940	3129	2996	2857	2851	2786	3007	3239	3077	2922	2938	2936	2800	2755	2844	2697	2701	2845	2946	2911	3011	3030	3105	2891	2994	2814	2799	2809	2847	3104	3016	3046	3061	2919	2898
2985	2888	2927	2755	2825	2623	2751	2669	2586	2632	2623	2604	2706	2965	2921	2996	3040	2874	2773	2739	2854	3072	3052	2865	2866	3102	3085	2763	2743	2867	2600	2809	2936	2899	2951	3004	3021	3019	3021	3067	2790	2790	2847	2931	2998	3096	3090	2907	2868	2907
2832	2890	2968	2898	2825	2755	2769	2737	2799	2821	2801	2955	2818	2981	2899	2952	2882	2758	2703	2709	2756	3138	3028	2863	2922	3208	2957	2874	2949	2927	2740	2688	2894	2829	2953	2946	3143	3151	2981	2977	2888	2859	2853	2951	2910	3120	3179	2999	3054	2947
2595	2806	2820	2890	2996	2976	2966	2891	2845	2827	2816	2996	2902	2886	3049	2849	2722	2687	2601	2852	2964	2927	2824	2787	3008	3101	2926	2991	3028	2891	2698	2946	2820	2871	2804	2929	3180	3044	3045	3031	2946	2879	2848	2918	2961	3018	3224	3152	3086	2945
2635	2724	2684	2933	2955	2934	2901	2995	2967	2922	2998	2847	3009	2853	2807	2646	2617	2674	2771	2879	2923	2752	2789	2955	3087	3082	2929	2804	2936	2879	2889	2913	2711	2903	2976	2823	3048	2970	3119	2948	2986	2818	3001	2926	2956	3092	3157	3030	3053	2963
2815	2535	2615	2690	2816	2972	2905	2853	2940	2831	2891	2791	2820	2721	2633	2708	2681	2900	2928	2979	2890	2783	2765	3092	3074	2996	2887	3109	3062	2829	2900	2839	2872	2897	2873	2970	3081	2938	3214	3115	2950	2823	2883	2894	3044	3072	3055	3076	3101	3006
2771	2763	2725	2663	2657	2670	2851	2821	2768	2792	2634	2714	2584	2698	2570	2668	2746	2734	2769	2698	2721	2790	2859	3037	3012	3066	3145	3068	2958	2977	2994	2977	2763	2810	2824	2858	2990	3034	3181	3018	3007	2884	2848	2878	2864	2962	3074	3227	3103	2876
2928	2904	2857	2776	2785	2761	2648	2632	2600	2741	2552	2668	2754	2636	2728	2842	2829	2946	2816	2631	2785	2906	3047	2876	2902	3044	3204	2983	2818	2993	2865	2829	2961	2864	2833	2915	2919	3088	2996	3036	2906	2771	2856	2983	2903	2952	2999	3059	3080	2867
2823	2843	2948	3026	2841	2860	2870	2768	2804	2849	2776	2790	2841	2838	2876	2871	2886	2794	2758	2741	2926	3037	3000	2862	2907	3037	3102	2840	2976	3039	2935	2896	2782	2832	2922	2856	3011	2978	2952	3033	2921	2902	2876	2901	2845	2961	3078	3118	3055	2895
2742	2785	2790	2915	3040	2990	2905	2950	2757	2928	2925	2918	2847	2947	2869	2691	2660	2831	2800	2923	2924	2785	2782	2835	3020	2911	2829	2927	3012	3008	2924	2926	2839	2792	2837	2788	2936	2941	2970	3120	2906	3030	2872	2805	2860	2834	3066	3085	3121	3025
2783	2775	2691	2751	2787	2820	2903	2857	2801	2885	2845	2906	2688	2771	2688	2762	2688	2951	2994	2915	2925	2780	2891	2867	3086	2924	2941	3064	3058	2984	3043	2843	2717	2895	2807	2849	2943	2968	3077	3024	3007	2813	2788	2910	2862	2873	3031	2977	3015	2872
2932	2960	2701	2739	2675	2712	2775	2766	2795	2793	2787	2698	2762	2796	2775	2780	2957	2914	2962	2725	2780	2818	2973	2811	2823	2980	3043	2921	2866	2815	2931	2721	2882	2794	2703	2911	2938	3024	3023	2924	3009	2793	2842	2827	2765	2993	3011	3073	2923	2855
2800	2811	2883	2821	2851	2819	2834	2800	2821	2809	2803	2903	2932	2872	2837	2859	2871	2847	2754	2770	2793	2958	2890	2754	2884	2997	3086	2917	2966	3051	2881	2900	2785	2882	2809	2701	2936	3032	3026	3043	2889	2873	2735	2911	2896	2851	3013	3036	2865	2996
2682	2680	2790	2805	2870	2869	2938	2989	2988	2935	2930	2885	2868	2898	2906	2756	2757	2778	2819	2688	2857	2816	2800	2798	2875	3043	2968	2968	2966	2950	2799	2822	2861	2897	2906	2782	2973	3051	3147	3112	2928	2885	2895	2755	2879	2876	3092	3132	3022	2980
2799	2767	2635	2649	2827	2868	2816	2943	2908	2847	2841	2790	2814	2712	2866	2735	2786	2854	2777	2770	2724	2862	2803	2803	2908	2854	2986	3093	2949	2944	2920	2770	2897	2736	2810	2890	2885	2980	3084	3041	3036	2955	2889	2769	2915	2933	3112	3023	3058	3136
2808	2875	2901	2797	2828	2841	2937	2853	2828	2880	2857	2656	2819	2743	2903	2934	2863	2699	2777	2815	2648	2878	2831	3000	2936	2999	2972	2928	3002	2980	2878	2725	2839	2740	2902	2931	2998	3032	3224	2999	3049	2989	2927	2873	2919	2967	3001	3092	3084	3111
2727	2774	2818	2841	2837	2791	2771	2887	2878	2899	2812	2842	2909	2719	2847	2759	2728	2712	2736	2767	2923	2798	2885	2820	2929	2968	2930	2995	3048	2839	2888	2862	2829	2779	2936	2820	2913	3253	3101	3225	2987	2901	2897	2813	2838	2836	3013	3044	3082	2895
2829	2798	2681	2753	2800	2871	2776	2842	2838	2866	2898	2801	2732	2629	2747	2851	2814	2781	2768	2810	2639	2753	2805	2935	2926	2937	3038	2999	2966	2937	2925	2876	2783	2776	2743	2775	2899	3013	3123	3155	3023	2917	2898	2877	2896	3037	3038	3016	3118	2904
2883	2786	2841	2789	2830	2737	2761	2816	2890	2833	2836	2674	2762	2726	2818	2772	2847	2847	2747	2869	2885	2837	2953	2857	2931	3005	3067	3017	2996	3075	3082	2913	2832	2909	2881	2879	2984	3158	3112	3135	3007	3032	2889	2860	3007	2880	2988	3114	3016	3006
2817	2886	2704	2717	2819	2796	2818	2912	2841	2901	2679	2751	2792	2752	2647	2757	2659	2727	2823	2895	2900	2846	2952	2922	2962	3112	3102	3081	2988	2972	2870	2760	2784	2756	2946	2757	2877	3037	2983	3025	3077	2912	2836	2883	2925	2973	2968	2991	3059	3008
2926	2887	2732	2827	2676	2717	2682	2679	2756	2775	2691	2796	2658	2734	2793	2842	2899	2873	2797	2841	2753	2880	2848	3021	2908	2950	3025	2974	3027	2917	2916	2887	2805	2827	2863	2864	2942	2974	2993	2899	3018	2889	2851	2824	2861	2872	2907	2952	2914	2934
2812	2879	2651	2799	2834	2845	2805	2845	2768	2891	2710	2817	2705	2745	2695	2833	2739	2881	2892	2911	2901	2901	3126	2998	2982	3081	3040	3034	2983	2904	2775	2819	2851	2819	2717	2937	2901	3024	3009	2953	2949	2839	2773	2838	2849	2927	2983	2993	2986	2790
2845	2891	2807	2647	2713	2804	2679	2838	2817	2662	2735	2774	2706	2689	2717	2766	2848	2950	2888	2923	2812	2953	3024	3001	3114	2967	2984	3025	2945	2890	2858	2813	2749	2717	2826	2814	3075	3077	2978	2863	2932	2787	2815	2872	2919	2912	3005	3039	2848	2702
2861	2803	2742	2691	2766	2672	2662	2805	2791	2809	2829	2828	2752	2740	2854	2860	2776	2877	2938	2957	2881	2905	3038	2854	2935	2997	3006	2950	3074	2859	2854	2785	2874	2728	2836	2897	3013	3014	2989	2948	2874	2744	2812	2826	2870	2960	2980	2989	2837	2742
2800	2780	2758	2822	2680	2739	2735	2808	2690	2741	2723	2752	2878	2812	2883	2773	2953	2920	2973	2993	2894	3079	3005	2946	2911	2920	2894	2962	2847	2932	2804	2698	2927	2819	2841	2813	2858	2815	3030	2942	2864	2935	2862	2890	2800	2961	3038	2890	2722	2856
2825	2818	2859	2853	2810	2781	2732	2770	2713	2888	2868	2782	2843	2839	2758	2814	2944	2880	2994	3044	2905	2928	2906	2888	3039	2848	2904	2934	2855	2842	2734	2762	2832	2805	2906	2858	2962	2899	2980	2940	2925	2765	2881	2840	2959	3027	3196	2869	2810	3008
2996	2856	2902	2801	2819	2826	2774	2667	2825	2860	2841	2818	2839	2852	2833	2948	3016	3034	2998	3004	3028	2938	2964	2952	2919	2879	2793	2744	2786	2854	2690	2890	2866	2804	2868	2861	2854	2948	2960	2884	2795	2882	2811	2999	3024	3196	3127	2785	2921	3015
2881	2897	2843	2914	2894	2853	2780	2746	2894	2918	3000	2801	2923	2959	2930	2984	2948	2913	3082	3069	2992	2996	2924	2863	2900	2809	2849	2756	2739	2841	2802	2791	2824	2830	2888	2925	2989	2999	2960	2816	2862	2894	2950	3038	3213	3210	2876	2825	2853	2958
2920	2919	2779	2842	2914	2743	2842	2815	2851	2902	3003	2870	2901	2991	2927	3044	3044	2975	2789	3053	2944	2940	2921	2884	2825	2753	2775	2719	2714	2754	2712	2796	2831	2886	2927	2917	3005	2929	2796	2860	2806	2963	3052	3151	3146	2898	2846	2622	2883	3144
2980	2967	2918	3077	2912	3004	2861	3049	2899	2961	2992	2999	3041	2965	3038	2902	2964	2956	3049	3007	2959	2911	2804	2936	2818	2728	2688	2662	2777	2861	2846	2797	2898	2964	3054	2839	2858	2897	2899	2869	2885	2960	3087	3084	3095	2982	2824	2865	2909	3144
2985	3202	3013	3040	3039	2863	2928	2898	2956	2923	3041	2982	2964	2884	3070	2963	3042	2987	2888	2963	2980	2918	2886	2716	2856	2744	2725	2675	2833	2856	2862	2923	2960	3015	3092	2968	2948	2805	2873	2911	2914	3000	3043	3100	3111	3149	3006	2989	3265	3156
2979	3072	3029	3002	3066	2979	3050	2996	2946	3020	3066	3017	2904	3034	2969	2998	3040	2961	3060	3030	2865	2838	2818	2833	2815	2743	2666	2701	2781	2862	2954	2967	3081	3026	2959	2915	2908	2965	2926	2826	2878	2938	3043	3201	3118	2953	2995	3015	3101	3032
3082	3016	3063	3129	3085	3003	2994	3041	2907	3043	2991	3098	2987	3003	2965	2971	2903	2922	2854	2802	2886	2888	2796	2795	2745	2678	2802	2738	2782	2858	2997	3055	3101	2908	3053	2899	2991	2870	2789	2825	2910	3041	3182	3134	3172	3013	2975	2989	3054	2979
3021	3026	3053	2942	3026	3063	3160	2989	2977	2954	2999	2967	2869	2997	2922	2915	2913	2913	2871	2805	2817	2909	2839	2852	2813	2860	2809	2769	2847	2920	3070	3080	3023	2974	2995	3005	2915	2820	2782	2781	3012	3205	3105	3055	2922	2955	2825	2920	3057	3041
2832	3000	2961	3068	2950	3056	2987	3026	3019	2995	2960	3020	2859	3077	2849	2830	2825	2800	2920	2912	2909	2887	2798	2780	2886	2875	2761	2932	3080	3075	3119	2946	2953	3018	3084	2897	2914	2814	2726	2978	3229	3243	3120	2880	2872	2883	2877	3087	3178	3211
2914	2890	2974	2913	3112	2863	2862	2927	2926	2926	2810	2806	2901	2841	2846	2886	2806	2862	2723	2760	2793	2877	2904	2836	2832	2905	3068	2920	2971	3096	3013	3066	3057	3042	3007	2849	2874	2742	3070	3037	3193	3002	2766	2758	2941	2911	3008	3139	3367	3136
2869	2908	2832	2946	2881	2868	2869	2843	2859	2884	2850	2757	2882	2809	2756	2739	2843	2829	2795	2785	2891	2848	2856	3055	2898	2827	3030	3018	3059	2971	2930	2932	2949	3011	2828	2770	2778	3045	3209	3034	3023	2894	2784	2821	2824	2972	3059	3169	3298	3206
2863	2896	2893	2795	2840	2697	2914	2711	2704	2824	2841	2789	2800	2781	2749	2666	2831	2709	2778	2758	2844	2890	2859	2916	2877	2916	2977	2935	3010	2962	2969	2979	2831	2883	2793	2789	2929	3112	3091	2995	2882	2793	2800	2825	3193	3061	3161	3065	3304	3020
2869	2859	2725	2798	2857	2804	2836	2760	2702	2620	2693	2766	2732	2828	2889	2754	2720	2775	2827	2877	2803	2948	3000	2915	2949	2907	3044	2940	2902	2910	2948	2934	2917	2701	2726	2900	3020	3045	2867	2826	2816	2835	2849	2836	3144	3109	3073	2995	3150	2934
2867	2808	2747	2768	2922	2832	2811	2723	2672	2750	2731	2761	2654	2810	2879	2759	2867	2830	2930	2848	2853	2965	2861	3003	3027	2962	3077	2858	2845	2846	2896	2903	2754	2711	2904	3084	3062	3052	2830	2828	2821	2870	2856	2985	3131	3178	2973	2897	3064	2799
2855	2813	2726	2779	2788	2790	2726	2808	2768	2724	2766	2786	2799	2856	2793	2841	2780	2891	2990	2897	3013	2945	3112	2919	3001	2897	2855	2924	2809	2789	2866	2662	2622	2736	3067	3188	3013	2841	2791	2702	2825	2882	2957	2911	3194	3040	2848	2860	3024	2941
2929	2959	2806	2789	2726	2825	2882	2826	2833	2831	2736	2735	2784	2859	2829	2899	2898	2961	3061	2931	2957	3046	2998	2920	2949	2831	2900	2857	2833	2886	2734	2696	2743	2955	3028	2960	2806	2830	2826	2749	2959	2952	2983	2988	3141	2977	2727	2823	3152	3078
3018	2917	2884	2802	2866	3003	2832	2842	2867	2890	2852	2804	2873	2991	2972	3021	3042	3048	3018	3030	2905	2965	2777	2822	2862	2931	2683	2820	2782	2872	2674	2733	2784	3028	2967	2878	2799	2811	2817	2836	2882	2995	2899	3005	2968	2881	2679	2840	3160	3090
2985	2909	2811	2901	2949	3022	2931	2909	2962	3008	2903	2816	2842	2949	3084	2997	2964	2946	3007	2935	2929	2819	2846	2869	2762	2787	2655	2741	2849	2811	2750	2788	2860	3123	2890	2918	2772	2826	2909	2979	3089	3005	3018	2949	2857	2872	2798	2987	3252	3294
2968	2970	2883	2906	3139	2913	2967	2921	2867	3019	2893	2877	2989	2999	3075	2981	3055	2943	2849	2790	2851	2759	2699	2844	2788	2731	2776	2808	2867	2858	2724	2986	2984	2990	2869	2810	2651	2977	2933	3009	3121	3098	2913	2938	2831	2871	2850	2960	3226	3239
2848	2939	2843	2914	2925	2793	3043	2887	2945	2939	2931	2866	3056	2934	2865	2956	2902	2937	2894	2729	2890	2668	2684	2773	2793	2712	2801	2969	2976	2783	2888	3134	3043	2744	2720	2720	2819	3014	2996	3107	3026	3028	2873	2803	2831	2890	2959	3141	3367	3341
2897	2900	2824	2876	2807	2846	2873	2897	2880	2852	2939	2880	2927	2971	2902	2819	2918	2709	2808	2651	2736	2700	2725	2818	2792	2727	2819	3056	2852	2829	2904	2953	3005	2816	2771	2772	2900	3012	3133	3116	2932	2899	2882	2744	2938	3048	3105	3187	3279	3240
2765	2744	2749	2750	2859	2816	2853	2784	2773	2861	2922	2770	2860	2776	2763	2767	2833	2826	2767	2720	2860	2761	2754	2905	2769	2828	2936	3021	2902	2875	2870	2969	2925	2721	2648	2822	2934	3095	3235	3211	2867	2868	2905	2871	3048	3179	3060	3077	3161	3138
2828	2748	2694	2757	2682	2744	2838	2804	2635	2676	2749	2752	2806	2795	2803	2792	2789	2721	2812	2766	2823	2812	2774	2841	2841	2836	2977	2991	2926	2649	2827	2958	2783	2696	2780	2886	3081	3169	3219	2920	2829	2991	2913	2972	3050	3166	3160	2934	3083	3086
2799	2739	2855	2740	2718	2816	2848	2723	2756	2731	2749	2678	2866	2634	2756	2823	2727	2756	2817	2893	2776	2892	2915	2940	2890	2916	2965	2916	2726	2741	2879	2976	2776	2828	2940	2994	3067	3130	3019	3036	2929	2998	3099	3136	3156	3337	3028	3120	3208	3109
2843	2821	2777	2846	2771	2967	2816	2844	2876	2891	2838	2812	2912	2909	2742	2791	2831	2982	2904	3080	2891	2848	2968	2817	2817	2896	2963	2748	2651	2864	2983	3026	2949	2847	3004	3090	3094	3083	2960	2877	2922	3077	3062	3185	3268	3249	3022	3050	3225	3080
2971	2986	3004	2929	2983	2848	2875	2884	2961	2990	2928	2849	2984	2896	2893	2845	2861	2884	2939	2867	2859	2894	3038	2783	2773	2772	2932	2754	2629	2825	3109	3003	2930	2838	3016	3162	3034	3148	2904	2874	2871	3107	3184	3201	3248	3237	3173	3100	3109	3151
3016	2896	3007	2975	2954	3000	2993	2979	2907	2983	2955	3033	2993	2856	3009	2841	2791	2826	2840	2968	2783	2922	2887	2787	2645	2835	2833	2751	2791	2961	3139	2908	2900	2929	3043	2938	2945	3027	2869	2883	3016	3127	3146	3065	3220	3218	3107	3020	2959	3034
2912	2830	3028	3030	3065	2897	2931	2930	2963	2981	2988	2847	2897	2917	2853	2762	2799	2767	2747	2739	2724	2752	2761	2774	2733	2875	2982	2707	2786	3077	3024	2997	2877	2848	2954	3127	3112	2987	2985	3002	3103	3124	3053	2935	3186	3131	3208	3198	3059	2970
2852	2841	2827	2923	2941	2864	2876	2784	2835	2836	2803	2908	2865	2755	2780	2814	2673	2634	2719	2733	2630	2781	2787	2866	2849	2839	3004	2839	2973	2962	3146	2973	2894	2907	3028	3045	3134	3080	3014	2890	3009	2990	3192	3072	3223	3238	3254	3068	3037	3011
2767	2870	2745	2805	2887	2852	2771	2713	2777	2786	2704	2719	2688	2674	2725	2679	2689	2627	2733	2704	2749	2837	2967	2860	2893	3053	2982	2901	2883	2951	3065	2830	2870	2837	3035	3134	3196	3057	2951	2943	2909	2987	2916	3141	3242	3157	3140	3070	2945	2897
2884	2847	2685	2805	2815	2836	2834	2661	2749	2617	2744	2758	2672	2689	2817	2789	2647	2766	2798	2861	2871	2841	2976	2907	2945	2901	2962	2819	2824	2907	3018	2897	2971	2905	3132	3183	3154	3188	2858	2924	2821	2966	3026	3279	3205	3110	2954	2981	2961	2919
2834	2851	2883	2826	2940	2996	2852	2845	2786	2861	2688	2720	2645	2792	2768	2759	2704	2889	2852	2905	2937	2987	3049	2911	2861	2990	2947	2869	2872	2935	2930	2986	2857	2905	3068	3243	3105	2959	2868	2810	2847	3006	3031	3270	3254	3111	2982	3078	3105	2997
2992	2877	2964	2961	2964	2942	2917	2922	2802	2855	2901	2744	2654	2926	2893	2940	2853	2927	2873	2875	2844	2966	2971	2845	2833	2956	2912	2772	2878	3045	3081	2986	2937	2972	3013	3087	3095	3074	2949	2866	2966	3016	3032	3107	3126	3040	2983	3096	3085	3007
3005	2958	2866	3081	2930	2939	2984	2871	3006	2725	2829	2904	2898	2860	2774	2931	2875	2938	2791	2808	2811	2868	2842	2844	2801	2930	3003	2898	2962	3049	3156	3093	2923	2894	3122	3052	3016	3014	2946	2877	2944	3054	3032	2996	3153	3218	3171	3049	3147	2989
2889	2961	2945	2970	2888	2886	2860	2775	2776	2771	2763	2743	2845	2765	2988	2790	2767	2829	2742	2768	2767	2736	2810	2904	2807	2930	3120	2987	2943	3081	3107	2940	2944	2835	2905	2961	3149	3017	2932	2948	2883	2883	2839	3053	3100	3091	3200	3076	2990	2926
2811	2740	2753	2860	2711	2860	2866	2684	2775	2787	2762	2687	2799	2717	2772	2775	2795	2734	2754	2861	2776	2837	2801	2921	2945	3047	3218	3033	2861	2910	3037	2830	2803	2848	2945	3092	3060	3052	3029	2843	2900	2882	3020	3085	3001	3138	3196	3065	3030	2919
2765	2829	2787	2928	2786	2836	2729	2762	2729	2707	2794	2608	2765	2723	2772	2807	2785	2735	2835	2874	2941	2871	2933	3015	2870	2909	3004	2911	2803	2787	3067	2886	2806	2795	2910	3027	3135	2975	2968	2835	2802	2830	3040	3132	3051	3050	3059	3051	2935	2985
2914	2769	2820	2810	2899	2888	2739	2821	2806	2835	2786	2722	2777	2934	2738	2916	2901	2835	2919	2875	2885	2960	2987	2981	2815	2925	2854	2940	2830	2922	2978	3063	2877	2810	2802	3008	3021	2958	2968	2850	2817	2859	2938	3058	3055	2991	3025	2981	3070	3010
2978	2956	2831	2980	3014	2897	2841	2912	2841	2812	2829	2909	2933	2851	2843	2856	2941	2883	2886	2915	2815	2750	2861	2838	2714	2810	2828	3022	2908	2709	3083	3073	3077	2803	2852	2874	2965	2906	2973	2982	2833	2886	2947	3027	2974	3003	3071	3043	3014	2947
2797	2972	2837	2967	2902	2890	2914	2958	2905	2922	2882	2994	2823	2945	2786	2884	2841	2820	2889	2900	2835	2772	2742	2885	2808	2824	2862	3009	2886	2872	2978	3090	2994	2835	2745	2805	2981	2956	2987	2997	2893	2826	2827	2934	2963	3033	3035	3038	3109	2947
2862	2868	2792	2830	2795	2840	2774	2783	2886	2904	2825	2808	2814	2692	2742	2839	2817	2806	2813	2877	2846	2883	2799	2913	2865	2826	2845	2959	3058	2835	2820	2981	3022	2905	2737	2790	2806	3041	3046	2945	2891	2921	2738	2892	2842	2971	2990	3057	3166	3075
2768	2719	2733	2738	2776	2775	2725	2698	2719	2743	2767	2675	2797	2775	2850	2868	2866	2851	2794	2896	3017	3042	2787	2971	3008	2958	2937	2999	2917	2841	2829	2938	3151	2999	2904	2786	2906	2870	2960	2856	3081	2972	2882	2942	2865	2972	3046	3005	3038	3043
2912	2818	2830	2802	2800	2726	2699	2739	2715	2827	2845	2912	2833	2837	2862	2903	2848	3028	2983	2836	3004	3014	2949	2933	2929	2921	2850	2724	2981	2947	2787	2869	3027	3122	2791	2784	2758	2825	2939	2991	3044	2969	2873	2939	2829	2944	2905	2993	3108	3035
2982	2772	2840	2941	2929	2831	2704	2893	2855	2831	2906	2869	2906	2945	2930	2976	2948	3044	2931	2952	2919	2912	2851	2894	2950	2812	2736	2745	2858	3009	2833	2848	2918	2986	2868	2845	2841	2818	2960	2981	2976	3164	3023	2856	2892	2836	2958	3004	2946	3035
2860	2843	2831	2874	2826	2943	2939	2911	2963	2889	2913	2799	2870	2825	2918	2931	2828	2807	2900	2906	2948	2884	2870	2833	2919	2884	2835	2930	2889	2926	2830	2854	2857	2930	2860	2812	2792	2751	2875	2983	3072	3016	3014	2986	2823	2909	2951	2903	2894	2909
2887	2721	2729	2786	2871	2751	2755	2754	2726	2892	2760	2783	2805	2884	2897	2827	2810	2862	2837	2874	2820	2842	2838	2743	2853	2892	2936	2818	2816	2877	2874	2771	2669	2833	2874	2890	2882	2766	2744	2897	2873	3080	2934	2941	2841	2982	2852	2854	2867	2722
2816	2696	2760	2737	2815	2802	2778	2771	2928	2838	2708	2877	2885	2973	2859	2840	2822	2965	2834	2862	2834	2948	2843	2817	2930	2866	2878	2882	2854	2781	2838	2780	2774	2758	2906	2963	2846	2735	2746	2881	2871	2941	3022	3022	2928	3008	2934	2837	2881	2791
2826	2871	2852	2836	2812	2882	2836	2836	2927	2864	2844	2907	2819	2880	2900	2926	2900	2944	2951	2913	2886	2869	2835	2878	2883	2789	2821	2844	2804	2760	2914	2956	2825	2669	2835	3005	2959	2921	2801	2738	2779	2863	3088	3101	3026	3035	2941	2981	2878	2922
2826	2957	2822	2819	2906	2952	3012	2933	2952	2925	2852	2827	2905	2916	2961	2982	2924	2806	2900	2854	2801	2802	2792	2828	2766	2884	2930	2827	2857	2837	2726	2795	2870	2803	2797	2821	2901	3048	2975	2997	2819	2835	2938	3108	3101	3005	3013	3079	2943	3057
2825	2970	2807	2832	2866	2881	2795	2851	2816	2893	2778	2909	2888	2851	2720	2873	2765	2867	2800	2818	2862	2763	2806	2789	2775	2843	2853	2967	2789	2930	2868	2892	2805	2845	2754	2669	2832	2959	3102	2968	2914	2850	2912	2890	3034	3070	3051	3161	2960	2979
2782	2739	2862	2823	2811	2680	2759	2827	2752	2949	2839	2886	2876	2848	2874	2922	2839	2884	2889	2829	2873	2857	2846	2916	2880	2899	2885	2900	2999	2869	2837	2912	2842	2868	2890	2834	2867	3031	3036	2963	2945	2926	2981	2968	2980	2954	3007	3231	3161	3013
2802	2848	2746	2737	2749	2837	2758	2858	2787	2885	2880	2879	2789	2928	2832	2873	2861	2934	2933	2890	2870	2903	2755	2913	2870	2857	2750	2797	2959	2890	2889	2757	2922	2915	2888	2826	2865	2822	2972	2940	3045	2917	3051	2914	2950	2865	2990	3089	3079	3204
2922	2888	2813	2810	2840	2899	2860	2870	2862	2837	2836	2984	2854	2956	2872	2912	2960	2872	2931	2921	2872	2901	2844	2909	2771	2835	2879	2873	2875	2890	2990	2771	2821	2902	2923	2901	2936	2897	2783	2885	2960	3030	2992	3076	2971	2916	2905	3048	3080	3062
2816	2809	2789	2883	2825	2860	2770	2719	2873	2866	2977	2877	2897	2921	2892	2965	2786	2852	2838	2854	2868	2948	2791	2821	2871	2849	2747	2813	2885	2950	2917	2848	2909	2826	2882	2908	2828	2838	2815	2908	2947	2950	3048	3085	3068	3075	2885	2992	2936	2820
2849	2834	2711	2837	2917	2742	2721	2738	2801	2972	2929	2855	2860	2958	2935	2915	2882	2886	2787	2867	2753	2891	2979	2880	2865	2873	2924	2852	2820	2705	2825	2812	2858	2747	2819	2861	2883	2882	3038	2850	2860	2860	3037	2962	3107	3131	3138	2936	3002	2843
2776	2913	2857	2873	2792	2907	2777	2765	2817	2754	2836	2918	2830	2961	2855	2957	2914	2919	2862	2944	2771	2775	2899	2922	2843	2792	2937	2853	2714	2808	2832	2895	2923	2872	2870	2843	2924	2885	3001	2880	2918	2866	2936	2905	2935	3019	3124	3096	3014	2965
2817	2779	2907	2791	2989	2933	2876	2852	2837	2863	2838	2854	2897	3023	2846	2997	2791	2837	2763	2811	2925	2948	2796	2816	2816	2817	2758	2810	2749	2823	2831	2781	2856	2848	2824	2763	2766	2782	2816	2937	2947	2815	2890	2828	2894	2928	2839	3005	2850	2961
2807	2870	2811	2891	2833	2840	2881	2899	2791	2907	2912	2824	2886	2903	2852	2871	2945	2900	2795	2859	2873	2811	2849	2757	2687	2739	2868	2898	2783	2851	2839	2851	2829	2843	2898	2856	2923	2911	2920	2907	2914	2908	2892	2928	2965	3010	2868	2971	2837	3014
2822	2914	2843	2834	2846	2799	2806	2802	2795	2948	2896	2943	2838	2858	2872	2924	2888	2812	2881	2758	2804	2747	2717	2776	2818	2900	2792	2851	2742	2802	2846	2809	2945	2815	2977	2820	2924	2805	2969	2971	2972	2890	3032	2991	3010	3062	3001	2948	2921	2820
2883	2838	2807	2863	2838	2877	2750	2902	2900	2940	2989	2906	2878	2815	2864	2823	2746	2813	2802	2891	2850	2844	2880	2933	2831	2944	2788	2909	2704	2746	2859	2775	2927	2788	2921	2810	2844	2971	3023	2846	2840	2975	2935	3088	2923	3004	3037	3120	3091	3087
2855	2844	2739	2898	2767	2772	2767	2897	2869	2950	2891	2810	2894	2843	2868	2838	2930	2906	2854	2940	2885	2803	2860	2818	2753	2830	2850	2815	2879	2941	2800	2885	2825	2883	2884	2858	3002	2815	2963	2911	2835	2947	2994	2888	3066	3032	2960	3068	3130	3105
2803	2771	2732	2838	2902	2935	2822	2826	2900	2877	2811	2855	2781	2932	2999	2873	2868	2873	2908	2880	2859	2824	2854	2888	2804	2837	2855	2834	2890	2882	2920	2840	2899	2893	2969	2867	2974	2962	2935	2935	3051	3002	3076	3000	2972	2933	2902	2978	3153	3119
2772	2715	2785	2922	2805	2806	2803	2833	2837	2865	2797	2908	2957	2945	2865	2853	2889	2820	2930	2859	2913	2821	2879	2716	2901	2942	2775	2840	2883	2908	2952	2923	3067	2841	2920	2873	2940	2953	3028	2960	3028	2972	3005	3057	3061	3037	3264	3055	3126	2991
2985	2843	2752	2824	2767	2773	2752	2898	2895	2892	2957	2934	2916	2916	2942	2845	2926	2903	2968	2835	2834	2950	2855	2997	2990	2840	2839	2873	2865	2879	2861	2984	2856	2892	2955	2871	2906	3062	2967	2927	2990	3050	3027	3074	3043	3090	2984	3078	3010	3051
2992	2749	2758	2793	2814	2791	2795	2860	2920	3015	3016	2859	3018	3062	3022	2955	2923	2828	2898	2934	2964	2882	2933	2909	2819	2833	2943	2891	2912	2788	2861	2923	2903	2881	2821	2859	2818	2882	2917	2973	2956	2913	2993	2879	2896	2925	2978	3061	3011	3087
2850	2742	2756	2823	2826	2727	2907	2919	2904	2862	2882	2930	2918	2921	2829	2973	3090	2860	2881	2941	2866	2936	2824	2804	2885	2838	2781	2753	2768	2792	2820	2950	2878	2866	2950	2907	2801	2912	2927	2833	2863	3019	2942	2930	2851	2998	3102	3045	2972	3095
2818	2725	2725	2883	2916	2821	2899	2804	2879	3013	3007	3007	2851	2924	3052	2930	2912	2881	2916	2809	2713	2828	2931	2841	2814	2793	2839	2844	2760	2955	2809	2850	2885	2931	2879	2879	2899	2820	2862	2929	2884	2944	2960	3001	3004	3015	2956	2973	2911	3011
2716	2806	2759	2880	2804	2901	2846	2904	2922	3006	2985	2881	2937	3058	2956	2904	2850	2756	2752	2849	2841	2776	2733	2859	2892	2824	2857	2873	2819	2725	2869	2879	2911	2827	2892	2802	2835	2951	2879	2968	2933	3015	2977	2944	2983	3057	2952	2960	2966	3053
2904	2784	2872	2793	2838	2840	2898	2871	2978	2993	3009	2971	2998	3015	2933	2802	2844	2860	2847	2850	2905	2836	2760	2781	2877	2853	2874	2828	2738	2746	2735	2773	2881	2859	2785	2763	2757	2828	2894	2867	2907	2855	2916	3002	2943	2941	2952	2859	3000	3009
2883	2800	2809	2903	2801	2819	2871	2961	2999	2883	2966	2940	2980	2861	2864	2862	2914	2901	2891	2853	2782	2817	2832	2798	2810	2852	2747	2835	2822	2821	2794	2689	2756	2800	2770	2753	2819	2867	2727	2876	2809	2832	2892	2839	2833	2902	3025	2947	2995	2979
2896	2827	2746	2753	2864	2864	2890	2767	2855	2901	2815	2875	2848	2928	2764	2998	2848	2906	2807	2827	2770	2820	2764	2826	2742	2846	2714	2804	2788	2865	2839	2751	2755	2767	2790	2888	2868	2768	2856	2947	2852	2971	2859	2948	2900	2868	2933	2919	2929	2979
2857	2854	2798	2853	2838	2858	2800	2889	2864	2850	2953	2824	2944	2837	2882	2935	2911	2926	2837	2901	2834	2818	2822	2833	2714	2835	2835	2831	2852	2800	2789	2930	2920	2874	2917	2906	2843	2987	2832	2966	2941	3034	2878	2969	2977	2989	2946	2980	3112	3022
2811	2828	2880	2759	2868	2937	2809	2722	2822	2862	2926	2952	2940	2862	2910	2817	2953	2799	2868	2898	2845	2792	2949	2906	3010	2866	2949	2825	2903	2924	2917	2910	2882	2893	2865	2849	2998	2918	2965	2928	2968	3044	3001	2967	2999	2991	3076	3019	3000	2987
2901	2814	2802	2788	2896	2759	2810	2842	2777	2915	2932	2976	2870	2860	2788	2969	2840	2843	2807	2862	2930	2804	2907	2840	2935	2994	2875	2897	2797	2871	2882	2918	2868	2864	2881	2863	2804	2974	2992	2955	3089	3035	3020	3098	3061	3008	3017	3014	3134	3082
2759	2780	2802	2822	2758	2853	2893	2842	2908	2949	3006	2871	2881	2818	2786	2923	2893	2910	2941	2788	3009	2854	2954	2918	2956	2850	2846	2895	2867	2845	2895	2919	2923	2779	2816	2893	2948	3022	2882	3011	3030	2994	2971	2975	2927	3054	2891	3083	3025	3027
2794	2781	2740	2856	2815	2788	2757	2848	2831	2829	2864	2851	2791	2889	2956	3080	2962	2902	2946	2950	2874	2925	2800	2836	2905	2956	2834	2790	2723	2757	2869	2852	2930	2882	2969	2860	2875	2952	2826	2810	2953	2908	2906	2857	2968	3020	2977	3035	3034	3003
2814	2744	2823	2845	2819	2866	2880	2697	2839	2930	2800	2805	2811	3007	2999	2991	2978	2890	2890	2891	2895	2894	2909	2860	2878	2817	2850	2826	2861	2907	2827	2909	2834	2923	2802	2939	2884	2935	3002	2822	2842	2897	3015	3040	2979	2923	3015	2959	3064	2919
2776	2826	2759	2823	2870	2752	2831	2773	2772	2790	2910	2914	2908	2968	2988	2840	2973	2852	2937	2976	2939	2888	2934	2858	2866	2863	2774	2898	2941	2928	2938	2904	2914	2835	2923	2879	2886	2886	3002	2857	2821	2810	3006	2886	3034	2932	2960	2871	3070	2932
2767	2884	2831	2889	2823	2796	2763	2839	2702	2896	2815	2858	2927	3025	2836	2976	2993	2990	2876	2923	2864	2830	2826	2946	2914	2840	2824	2919	2994	2898	2900	2885	2855	2980	2905	2895	2995	2879	2831	2859	2730	2776	2732	2865	2974	2955	3071	2922	2979	2958
2850	2840	2760	2757	2870	2876	2775	2820	2937	2879	2943	2989	3069	3019	2877	2871	2891	2943	2982	2917	2878	2933	2862	2973	2954	2795	2918	2977	2856	2910	2722	2880	2830	2845	2740	2827	2809	2891	2821	2803	2849	2850	2850	2890	2838	3000	2869	3010	2898	3010
2867	2881	2789	2827	2838	2983	2840	3018	2956	2890	2922	3008	2977	2895	2852	2848	2953	3014	3037	2942	2820	2907	2927	2810	2808	2813	2822	2938	2897	2844	2767	2906	2759	2809	2771	2905	2727	2815	2793	2851	2792	2683	2807	2921	2826	2711	2759	2892	2876	2854
2854	2777	2719	2805	2794	2801	2945	2920	2916	2935	2872	2919	2912	2908	2964	2882	2941	2977	2837	2923	2862	2947	2822	2764	2775	2778	2794	2908	2735	2851	2877	2834	2773	2682	2845	2705	2689	2732	2723	2769	2764	2755	2834	2897	2888	2798	2928	2814	2766	2805
2928	2797	2855	2904	2834	2902	2839	2927	2874	2835	2927	2858	2786	2812	2997	2897	2945	2911	2924	2886	2773	2790	2786	2842	2818	2758	2840	2793	2799	2780	2787	2796	2823	2793	2852	2779	2772	2808	2753	2824	2849	2852	2786	2860	2982	2959	2734	2842	2836	2782
2801	2863	2868	2890	2906	2841	2888	2886	2809	2895	2870	2906	2834	2897	2878	2871	2891	2876	2814	2743	2865	2838	2850	2785	2848	2787	2816	2783	2685	2763	2821	2740	2825	2864	2885	2897	2928	2841	2769	2876	2862	2886	2900	2903	2858	2846	2903	2966	2922	2808
2876	2838	2894	2903	2992	2948	2775	2798	2817	2810	2971	2928	2848	2818	2841	2948	2903	2844	2865	2832	2821	2915	2917	2772	2894	2894	2875	2915	2817	2821	2841	2831	2869	2859	2867	2884	2802	2827	2874	2913	2893	2936	2979	2876	2886	2912	2868	2842	2741	2880
2904	2919	2865	2921	2862	2858	2818	2844	2829	2818	2832	2827	2933	2778	2875	2725	2878	2775	2802	2854	2900	2906	2910	2977	2906	2930	2938	2849	2826	2714	2927	2860	2913	2918	2950	2859	2871	2847	2854	2898	3014	2878	2848	2898	2912	2924	2994	2878	2827	2942
2821	2885	2777	2864	2850	2865	2799	2802	2938	2848	2758	2799	2841	2813	2812	2742	2809	2793	2836	2901	2812	2976	2783	3010	2931	2926	2993	2916	2793	2918	2698	2924	2977	2802	2876	2926	2887	2775	2763	2901	2984	2835	2858	2947	2907	2938	2833	3011	3015	3018
2938	2836	2799	2831	2830	2753	2836	2833	2756	2856	2824	2923	2823	2838	2741	2814	2822	2825	2800	2797	2878	2948	2824	2934	3024	2999	2847	2886	2844	2995	2874	2937	2927	2873	2850	2954	2841	2808	2880	2973	2962	2882	2880	3031	2828	2825	2887	2913	2917	2926
2885	2960	2746	2765	2839	2804	2817	2896	2789	2684	2834	2685	2713	2780	2726	2900	2756	2913	2934	2899	2942	2849	2850	3002	3056	3021	2875	2939	2939	2866	2988	2964	2947	2840	2904	2868	2924	2863	3025	2962	2967	2971	2760	2768	2814	2835	2871	2901	2982	2889
2833	2916	2820	2853	2774	2842	2786	2696	2740	2681	2768	2789	2742	2769	2785	2868	2920	2963	2829	2913	2971	2865	2955	2976	3001	3056	2922	2863	2982	2872	2917	2893	2917	2881	2921	3018	2882	3046	2911	2884	2863	2867	2916	2884	2808	2839	2912	3042	2828	2805
2748	2850	2814	2864	2951	2817	2894	2728	2798	2737	2794	2718	2663	2838	2788	2827	2896	2877	3008	2963	2918	2851	2783	2871	2820	2884	2940	2805	2936	2901	2884	2915	2884	2998	2907	2921	2992	2895	2959	2997	2996	2854	3061	2826	2907	2934	2859	3018	2915	2836
2796	2829	2811	2869	2896	2889	2783	2639	2798	2672	2807	2705	2906	2823	2824	2725	2888	2903	2941	2874	3005	3018	2895	2904	2892	3008	3017	3048	2931	2991	2964	3034	3029	3034	2937	3073	2954	2951	3105	2936	2917	3034	2926	2969	2975	2854	2923	2931	2864	2894
2823	2819	2898	2795	2825	2968	2695	2770	2807	2886	2754	2889	2847	2868	2871	2830	2883	2844	2828	2865	2985	2877	2882	3004	2977	2922	2974	2980	2997	3004	3012	2981	2974	3009	2913	2979	3049	3064	3017	3004	3062	2898	2957	2957	3084	2886	2942	3020	2928	2921
2848	2873	2742	2813	2922	2809	2884	2691	2873	2835	2795	2785	2885	2812	2870	2806	2866	2890	2743	2839	2964	2966	2910	3016	2963	3058	2981	2970	2960	3048	2972	3039	3025	2915	3043	2963	2962	2889	2943	3107	2985	2958	2963	2926	2958	3033	2959	2873	2908	2856
2822	2854	2813	2874	2906	2817	2919	2817	2860	2778	2830	2759	2864	2845	2782	2772	2765	2749	2809	2827	2880	2919	2951	2949	3138	2863	2907	2983	2948	3008	2988	2940	2985	2901	2856	2943	2875	2889	2976	2937	2958	2959	2924	2895	2922	2830	2916	2925	2933	2958
2846	2754	2878	2774	2827	2836	2812	2793	2879	3014	2931	2862	2836	2850	2771	2903	2795	2858	2827	2855	2836	2888	2826	2982	2976	3009	2958	3015	2990	2880	2893	2850	2957	2811	2842	2867	2873	2951	2843	2942	2955	2903	2930	2930	2852	2883	2937	2835	3055	2933
2852	2829	2791	2898	2809	2894	3005	2866	2904	3007	2850	2810	2715	2837	2820	2793	2883	2756	2785	2838	2822	2935	2877	2928	2927	2908	2946	2801	2947	2918	2929	2898	2909	2957	2911	2850	2924	2902	2943	2925	3011	2933	2765	2894	2827	2895	2851	2990	2875	2845
2772	2838	2740	2785	2937	2860	2940	2964	2946	2921	2905	2856	2775	2774	2818	2863	2926	2765	2777	2812	2788	2798	2843	2914	2850	3022	2876	2823	2853	2823	2685	2874	2780	2958	2885	2885	2859	2785	2928	2970	2917	2875	2892	2888	2869	2811	2854	2897	2964	2829
2778	2782	2790	2869	2883	2976	2955	2796	2874	2909	2885	2882	2793	2799	2839	2843	2858	2824	2888	2814	2804	2857	2824	2798	2779	2756	2677	2720	2782	2835	2815	2890	2801	2833	2891	2836	2807	2882	2785	2933	2891	2835	2747	2897	2905	2739	2814	2830	2765	2771
2805	2806	2841	2852	2984	2950	2994	2869	3051	2982	2916	2764	2912	2836	2835	2743	2892	2896	2833	2806	2796	2834	2710	2821	2705	2718	2809	2647	2800	2838	2835	2825	2899	2882	2852	2776	2916	2935	2763	2860	2859	2824	2900	2868	2910	2951	2882	2827	2860	2814
2728	2709	2788	2805	2996	2905	2932	2890	2916	2817	2952	2881	2878	2871	2892	2878	2842	2961	2798	2746	2718	2739	2819	2721	2655	2814	2767	2790	2724	2783	2867	2731	2851	2793	2820	2857	2941	2935	2924	2891	2891	2974	2899	2899	2882	2849	2816	2765	2831	2706
2762	2723	2821	2787	2979	2888	2928	2862	2913	2835	2930	2857	2735	2865	2799	2750	2809	2881	2857	2720	2719	2801	2827	2734	2674	2681	2787	2783	2714	2748	2869	2740	2846	2855	2861	2857	2921	2932	2978	2851	2857	2812	2799	2893	2854	2887	2948	2835	2820	2689
2731	2784	2797	2840	2956	2866	2901	2802	2957	2905	2869	2828	2887	2885	2836	2839	2830	2847	2782	2783	2682	2687	2673	2669	2705	2691	2758	2760	2754	2835	2802	2822	2855	2877	2867	2952	2919	2976	3014	2929	2936	2918	2946	3052	2959	2857	2950	2774	2879	2873
2733	2716	2801	2879	3020	2923	2853	2922	2968	2924	2853	2917	2923	2802	2821	2819	2756	2730	2731	2796	2658	2666	2750	2726	2743	2575	2758	2738	2846	2809	2826	2779	2863	2847	2855	2865	2969	2955	2972	2970	2962	2913	2957	2934	2922	2870	2867	2859	2748	2977
2671	2744	2936	2876	2964	3092	2863	2843	2792	2795	2866	2910	2848	2911	2949	2851	2779	2689	2763	2847	2780	2655	2708	2712	2768	2709	2764	2820	2734	2918	2824	2827	2885	2903	2917	3008	2962	2921	3025	2792	2957	2867	2986	2885	2929	2866	2798	2912	2926	2853
2725	2812	2867	2928	2918	2865	2777	2795	2740	2861	2844	2877	2873	2788	2843	2813	2800	2787	2735	2722	2750	2589	2710	2687	2739	2774	2730	2783	2821	2862	2876	2808	2851	2912	2910	2890	2936	2921	2844	2845	3043	2964	2842	2890	2951	2904	2946	2957	3065	2948
2786	2767	2811	2690	2811	2847	2798	2714	2821	2888	2871	2860	2896	2903	2890	2795	2804	2705	2771	2754	2708	2772	2787	2773	2748	2786	2750	2689	2839	2951	2846	2821	2899	2865	2995	2913	2858	2822	2750	2856	2879	2877	2956	2951	2949	2892	2884	2986	3024	3004
2759	2760	2792	2665	2751	2733	2753	2732	2822	2882	2801	2872	2880	2874	2806	2977	2811	2801	2716	2736	2834	2928	2829	2734	2906	2794	2781	2809	2765	2880	2832	2903	2951	2889	2977	2876	2856	2831	2956	2908	2896	2854	2834	2960	2932	2944	2877	2900	2915	2934
2770	2776	2724	2656	2742	2695	2721	2750	2791	2871	2837	2824	2881	2786	2790	2806	2877	2862	2908	2862	2776	2873	2905	2982	2916	2758	2860	2830	2884	2921	2863	2914	2870	2857	2894	2893	2920	2891	2828	2917	2914	2826	2841	2825	2897	2906	2910	2917	2873	2859
2808	2850	2725	2766	2696	2667	2740	2677	2846	2758	2820	2787	2831	2764	2711	2841	2806	2832	2930	2848	2750	2878	2885	2965	2962	2922	2944	2743	2791	2907	2932	2886	2879	2864	2891	2739	2809	2893	2758	2869	2869	2737	2876	2815	2812	2905	2849	2851	2864	2874
2785	2751	2743	2759	2546	2706	2567	2680	2789	2817	2797	2822	2831	2997	2824	2826	2794	2960	2781	2825	2810	2887	2902	2893	2901	2955	2969	2955	2749	2806	2972	2839	2862	2853	2853	2900	2827	2916	2727	2739	2810	2833	2912	2760	2749	2896	2827	2848	2932	2857
2696	2752	2525	2700	2660	2630	2618	2697	2911	2873	2831	2891	2883	2836	2804	2847	2967	2925	3091	2958	3101	2928	2902	2946	3004	2984	2834	2895	2863	2884	2966	2935	2919	2913	2876	2811	2791	2729	2921	2759	2795	2797	2867	2798	2863	2704	2805	2830	2917	2871
2631	2731	2685	2546	2647	2645	2734	2805	2789	2762	2896	2781	2873	2827	2820	2875	2938	3051	2967	2916	2899	3062	3000	3029	3042	3000	2919	2889	2928	2830	2990	2937	2849	2923	2901	2783	2821	2837	2788	2809	2886	2861	2795	2903	2826	2857	2817	2766	2867	2843
2788	2696	2747	2712	2640	2710	2735	2749	2730	2777	2792	2811	2853	2840	2834	2911	2888	2876	3041	2880	2938	3038	2954	3083	3027	3058	2980	2897	2963	2920	2857	2951	2921	2915	2878	2937	2792	2758	2810	2855	2779	2840	2777	2797	2828	2803	2839	2871	2736	2964
2764	2673	2732	2773	2717	2726	2763	2724	2746	2705	2820	2807	2828	2824	2784	2819	2911	2893	2978	2932	2946	2935	2963	3020	2902	3044	3026	2907	2877	2978	2923	2881	2915	2911	2943	2765	2820	2825	2829	2885	2802	2792	2740	2786	2862	2729	2871	2838	2875	2848
2832	2796	2764	2708	2711	2772	2713	2718	2815	2800	2803	2812	2781	2836	2777	2805	2911	2818	2897	2959	2939	2863	2838	2908	2920	2846	2981	3041	2987	2945	2951	2865	2843	2947	2777	2909	2932	2886	2743	2872	2790	2825	2812	2788	2727	2837	2767	2919	2742	2861
2807	2656	2641	2723	2744	2835	2766	2782	2835	2805	2886	2786	2838	2898	2884	2865	3001	2877	2937	2912	2950	2970	2885	2869	2891	2810	2919	2880	2886	2820	2963	2920	2847	2789	2736	2845	2830	2749	2880	2858	2861	2890	2779	2870	2738	2706	2877	2817	2819	2841
2635	2671	2661	2735	2780	2773	2784	2781	2870	2993	2809	2812	2856	2829	2928	2910	2923	3001	2821	2793	2893	2979	2817	2881	2872	2907	2877	2844	2890	2832	2935	2951	2845	2853	2843	2823	2834	2742	2752	2772	2714	2700	2919	2804	2767	2907	2889	2844	2763	2856
2661	2673	2762	2830	2796	2886	2869	2827	2817	2881	2820	2767	2685	2785	2721	2874	2836	2938	2939	2905	2959	2903	2792	2886	2788	2760	2806	2708	2801	2793	2831	2940	2784	2752	2707	2760	2768	2734	2779	2853	2734	2691	2749	2852	2710	2772	2814	2780	2837	2829
2684	2591	2797	2763	2776	2914	2867	2925	2808	2937	2843	2776	2838	2744	2815	2735	2825	2771	2846	2818	2858	2821	2906	2880	2749	2823	2724	2746	2799	2758	2775	2827	2826	2821	2778	2635	2772	2729	2783	2676	2791	2712	2805	2811	2753	2744	2765	2791	2757	2839
2623	2703	2776	2675	2948	2898	2810	2765	2825	2703	2864	2757	2750	2785	2811	2803	2821	2777	2692	2849	2722	2759	2750	2777	2681	2783	2641	2753	2725	2763	2706	2653	2690	2835	2742	2697	2608	2703	2729	2776	2713	2823	2752	2698	2689	2790	2681	2808	2754	2798
2689	2710	2766	2898	2793	2768	2896	2826	2852	2794	2806	2744	2885	2693	2746	2887	2768	2775	2687	2819	2818	2671	2662	2709	2636	2637	2696	2794	2656	2653	2692	2594	2699	2712	2757	2767	2690	2711	2726	2810	2742	2696	2654	2662	2680	2727	2693	2754	2725	2759
2603	2619	2590	2749	2836	2814	2849	2764	2791	2870	2739	2762	2867	2862	2745	2749	2798	2850	2748	2662	2801	2697	2605	2609	2612	2671	2551	2669	2691	2634	2651	2499	2545	2661	2771	2700	2716	2620	2682	2657	2645	2639	2717	2743	2633	2568	2814	2754	2719	2769
2627	2616	2632	2662	2732	2751	2764	2793	2884	2782	2766	2860	2926	2814	2859	2951	2824	2830	2786	2700	2747	2666	2671	2667	2613	2652	2682	2657	2662	2660	2619	2636	2567	2683	2679	2704	2700	2611	2529	2536	2699	2636	2758	2673	2701	2697	2653	2654	2617	2748
2633	2536	2656	2602	2828	2707	2704	2960	2873	2925	2766	2805	2855	2836	2942	2886	2925	2845	2875	2802	2839	2754	2721	2654	2734	2518	2677	2613	2613	2720	2719	2715	2581	2720	2571	2597	2677	2628	2604	2547	2579	2628	2805	2625	2734	2660	2722	2732	2714	2632
2625	2501	2594	2659	2761	2821	2817	2854	2904	2845	2813	2870	2800	2831	2930	3031	2971	2881	2925	2901	2701	2767	2859	2691	2575	2566	2480	2449	2629	2678	2651	2567	2649	2589	2637	2562	2574	2647	2504	2668	2656	2607	2697	2507	2549	2681	2577	2720	2697	2698
2597	2556	2638	2640	2743	2871	2844	2794	2845	2841	2741	2887	2887	2889	2974	3042	2833	2860	2932	2789	2894	2772	2844	2752	2638	2554	2557	2496	2616	2736	2614	2652	2641	2672	2595	2700	2550	2581	2597	2622	2686	2639	2517	2592	2466	2582	2573	2633	2737	2622
2549	2501	2691	2795	2731	2910	2875	2817	2784	2822	2869	2675	2811	2789	2752	2880	2897	2984	2935	2812	2865	2955	2904	2832	2718	2691	2610	2602	2629	2546	2638	2669	2686	2652	2553	2545	2586	2635	2546	2609	2597	2633	2664	2672	2744	2603	2678	2665	2582	2617
2682	2776	2710	2763	2916	2804	2842	2859	2791	2815	2755	2759	2705	2766	2803	2709	2866	2945	2892	2781	2876	2861	2857	2752	2684	2701	2725	2620	2578	2631	2670	2615	2693	2689	2635	2572	2618	2542	2652	2646	2600	2588	2684	2700	2623	2595	2576	2594	2635	2590
2618	2813	2690	2834	2811	2817	2855	2870	2764	2798	2727	2786	2693	2767	2755	2750	2807	2883	2893	2885	2832	2907	2773	2850	2746	2786	2691	2639	2548	2567	2634	2616	2622	2720	2722	2652	2561	2622	2622	2583	2579	2704	2661	2686	2575	2579	2601	2694	2550	2592
2794	2838	2782	2795	2875	2832	2869	2756	2815	2746	2836	2697	2695	2706	2691	2683	2809	2740	2806	2861	2811	2804	2745	2782	2666	2769	2766	2689	2643	2702	2564	2718	2652	2658	2708	2618	2661	2634	2565	2680	2675	2692	2604	2602	2630	2668	2611	2698	2661	2638
2839	2793	2839	2831	2880	2774	2845	2763	2787	2792	2703	2670	2701	2672	2687	2678	2737	2626	2777	2721	2932	2779	2775	2776	2669	2695	2658	2715	2654	2670	2676	2611	2656	2729	2844	2667	2642	2566	2688	2681	2784	2660	2639	2616	2700	2707	2657	2629	2618	2678
2816	2750	2759	2907	2833	2862	2822	2866	2822	2814	2749	2705	2643	2667	2532	2693	2766	2643	2706	2669	2759	2734	2667	2645	2742	2706	2674	2750	2661	2668	2668	2695	2628	2736	2754	2661	2600	2705	2635	2688	2729	2626	2709	2619	2632	2697	2673	2808	2817	2675
2851	2828	2815	2875	2854	2844	2834	2821	2881	2902	2743	2684	2590	2656	2592	2621	2545	2649	2633	2645	2707	2716	2699	2746	2730	2745	2700	2714	2617	2709	2611	2599	2693	2717	2625	2765	2699	2760	2647	2754	2724	2691	2648	2616	2717	2812	2673	2766	2690	2702
2813	2881	2797	2746	2990	2840	2829	2838	2971	2638	2716	2720	2637	2535	2592	2579	2569	2591	2588	2602	2664	2735	2625	2605	2629	2679	2812	2762	2555	2649	2647	2648	2563	2637	2608	2749	2713	2658	2685	2652	2668	2655	2821	2741	2718	2739	2706	2727	2725	2815
2766	2823	2724	2777	2812	2752	2770	2863	2758	2785	2620	2689	2653	2550	2634	2627	2457	2611	2540	2645	2559	2644	2670	2649	2544	2634	2671	2716	2626	2541	2592	2655	2569	2595	2632	2752	2706	2702	2637	2748	2683	2695	2639	2725	2767	2825	2649	2720	2741	2796
2785	2806	2779	2712	2815	2807	2669	2781	2841	2753	2793	2730	2621	2598	2614	2576	2552	2555	2585	2592	2571	2641	2571	2688	2710	2634	2689	2692	2510	2571	2664	2657	2630	2624	2646	2740	2651	2611	2639	2711	2767	2643	2730	2653	2669	2743	2718	2738	2765	2745
2796	2786	2735	2801	2702	2773	2726	2701	2882	2684	2742	2771	2641	2601	2646	2647	2526	2555	2600	2692	2478	2484	2725	2606	2663	2689	2722	2601	2538	2573	2620	2656	2671	2546	2644	2674	2671	2546	2688	2692	2764	2700	2679	2768	2671	2814	2750	2658	2646	2898
2723	2790	2696	2718	2809	2739	2681	2757	2868	2792	2781	2687	2658	2622	2708	2595	2553	2660	2531	2611	2570	2613	2595	2571	2604	2707	2760	2652	2666	2585	2614	2544	2605	2595	2761	2717	2581	2657	2650	2690	2747	2776	2787	2631	2664	2674	2607	2788	2750	2621
2774	2751	2729	2775	2754	2696	2608	2699	2639	2709	2676	2720	2737	2711	2658	2602	2688	2669	2562	2693	2569	2586	2696	2647	2627	2595	2707	2692	2670	2642	2611	2570	2632	2741	2805	2685	2632	2598	2635	2744	2633	2671	2712	2724	2644	2753	2689	2731	2745	2769
2713	2720	2708	2628	2615	2686	2515	2642	2693	2741	2679	2713	2719	2729	2647	2611	2553	2641	2690	2596	2555	2669	2608	2618	2731	2677	2741	2610	2699	2540	2615	2641	2641	2699	2716	2737	2600	2663	2642	2566	2723	2734	2669	2644	2652	2643	2611	2676	2738	2718
2802	2755	2797	2768	2595	2664	2634	2638	2650	2612	2735	2642	2635	2637	2617	2664	2594	2529	2589	2629	2666	2636	2637	2834	2725	2738	2657	2633	2638	2654	2548	2639	2574	2723	2809	2746	2600	2638	2611	2745	2710	2755	2701	2692	2696	2721	2685	2677	2699	2692
2734	2841	2781	2811	2871	2751	2627	2721	2696	2648	2679	2598	2672	2629	2622	2550	2653	2560	2541	2653	2673	2639	2682	2721	2684	2741	2781	2685	2738	2789	2517	2676	2680	2788	2631	2826	2574	2602	2641	2661	2705	2688	2622	2710	2714	2753	2726	2815	2701	2643
2763	2855	2770	2796	2793	2593	2669	2607	2697	2620	2542	2617	2654	2621	2561	2642	2583	2596	2582	2637	2653	2693	2646	2749	2701	2834	2713	2726	2725	2709	2716	2672	2695	2771	2774	2682	2657	2621	2674	2671	2722	2614	2704	2693	2649	2675	2691	2664	2672	2705
2703	2746	2818	2779	2814	2679	2747	2568	2670	2600	2676	2572	2620	2645	2602	2680	2667	2601	2609	2714	2668	2722	2686	2678	2769	2796	2734	2850	2754	2692	2647	2636	2762	2851	2675	2853	2654	2646	2760	2795	2780	2718	2682	2676	2751	2684	2742	2692	2676	2739
2687	2780	2825	2700	2922	2710	2737	2752	2677	2732	2659	2558	2597	2603	2645	2640	2610	2628	2656	2668	2647	2675	2649	2762	2739	2658	2804	2652	2761	2774	2696	2808	2775	2774	2726	2748	2769	2811	2816	2796	2799	2799	2636	2749	2750	2632	2688	2692	2655	2809
2739	2739	2698	2854	2926	2799	2840	2777	2744	2783	2687	2702	2731	2689	2657	2643	2659	2707	2604	2659	2598	2658	2787	2624	2758	2782	2762	2780	2706	2650	2751	2730	2833	2753	2856	2897	2746	2810	2808	2741	2781	2708	2738	2718	2688	2569	2723	2751	2662	2644
2583	2720	2663	2846	2873	2897	2878	2780	2787	2767	2754	2700	2672	2728	2689	2603	2600	2657	2675	2698	2590	2656	2577	2697	2683	2722	2679	2654	2690	2702	2677	2743	2796	2671	2716	2716	2733	2722	2653	2716	2718	2661	2664	2743	2637	2692	2670	2788	2754	2708
2566	2734	2617	2794	2816	2815	2836	2844	2886	2782	2656	2723	2741	2632	2650	2718	2696	2740	2725	2705	2565	2685	2743	2674	2634	2737	2788	2708	2633	2676	2567	2821	2760	2748	2596	2746	2672	2746	2669	2789	2618	2707	2676	2693	2630	2709	2760	2780	2684	2716
2576	2677	2717	2739	2809	2842	2801	2857	2796	2814	2595	2719	2733	2689	2826	2669	2788	2701	2769	2738	2693	2736	2674	2596	2679	2747	2643	2678	2621	2631	2650	2779	2746	2764	2656	2554	2660	2595	2815	2712	2679	2675	2661	2694	2757	2826	2747	2761	2767	2705
2678	2538	2711	2787	2730	2841	2841	2773	2824	2902	2759	2774	2771	2737	2757	2817	2819	2752	2731	2811	2850	2717	2721	2653	2592	2667	2621	2661	2672	2569	2647	2762	2847	2770	2734	2708	2586	2792	2691	2649	2740	2657	2665	2691	2794	2789	2841	2618	2709	2686
2737	2773	2618	2678	2756	2805	2786	2874	2783	2872	2733	2734	2804	2808	2724	2756	2745	2807	2644	2674	2763	2688	2811	2718	2703	2714	2659	2575	2700	2546	2719	2765	2759	2702	2610	2644	2682	2662	2801	2589	2697	2640	2659	2730	2630	2717	2729	2744	2695	2677
2755	2657	2690	2707	2700	2704	2734	2714	2850	2897	2802	2657	2829	2845	2704	2719	2827	2776	2679	2736	2672	2619	2711	2668	2689	2694	2649	2652	2707	2699	2670	2704	2757	2552	2655	2656	2729	2730	2668	2647	2662	2691	2703	2577	2636	2759	2729	2663	2734	2747
2723	2743	2699	2701	2704	2821	2722	2645	2713	2742	2758	2674	2712	2759	2639	2791	2686	2649	2638	2641	2602	2699	2668	2677	2691	2682	2592	2628	2760	2808	2767	2775	2701	2646	2702	2738	2782	2790	2646	2675	2663	2685	2659	2669	2634	2778	2837	2742	2672	2682
2781	2925	2644	2688	2693	2739	2702	2729	2711	2674	2665	2702	2558	2609	2649	2731	2672	2645	2728	2615	2577	2671	2606	2650	2588	2603	2626	2674	2847	2706	2809	2716	2725	2737	2666	2788	2710	2773	2745	2740	2659	2660	2778	2651	2702	2765	2719	2699	2704	2636
2725	2759	2753	2839	2792	2655	2706	2607	2744	2668	2636	2564	2683	2655	2700	2624	2551	2555	2660	2685	2667	2569	2631	2583	2620	2665	2648	2860	2717	2733	2724	2700	2741	2693	2778	2800	2640	2679	2771	2593	2696	2575	2715	2632	2662	2790	2824	2685	2678	2588
2705	2678	2771	2797	2935	2944	2668	2760	2765	2638	2646	2629	2554	2723	2672	2694	2619	2657	2615	2637	2639	2647	2615	2589	2604	2698	2601	2590	2632	2555	2627	2819	2734	2638	2660	2713	2694	2705	2713	2785	2499	2722	2628	2707	2596	2795	2717	2839	2847	2690
2650	2696	2742	2874	2772	2819	2840	2819	2704	2774	2738	2696	2498	2653	2631	2682	2598	2705	2567	2566	2615	2560	2557	2562	2583	2560	2627	2713	2583	2540	2659	2654	2797	2721	2578	2610	2657	2750	2630	2639	2552	2572	2693	2613	2828	2713	2700	2707	2748	2709
2664	2630	2794	2781	2773	2859	2923	2802	2931	2761	2831	2627	2570	2580	2784	2638	2687	2574	2615	2565	2691	2600	2627	2556	2489	2523	2439	2450	2453	2477	2516	2626	2655	2624	2621	2597	2630	2741	2593	2670	2582	2532	2532	2792	2708	2631	2648	2718	2637	2716
2721	2727	2620	2778	2819	2830	2833	2861	2867	2853	2819	2745	2603	2574	2634	2551	2603	2770	2687	2586	2632	2660	2530	2529	2549	2454	2402	2579	2496	2578	2592	2683	2584	2609	2527	2543	2577	2604	2593	2588	2589	2719	2612	2669	2753	2624	2710	2742	2778	2794
2667	2776	2611	2740	2772	2789	2749	2806	2749	2750	2802	2735	2645	2784	2601	2641	2733	2639	2707	2647	2656	2637	2569	2568	2444	2464	2619	2544	2634	2657	2563	2476	2533	2577	2525	2555	2639	2529	2666	2535	2614	2626	2665	2645	2713	2722	2751	2660	2692	2821
2790	2825	2710	2695	2641	2660	2660	2681	2657	2672	2824	2842	2719	2687	2623	2600	2581	2634	2543	2574	2611	2608	2532	2431	2576	2601	2597	2667	2662	2600	2544	2518	2646	2640	2523	2591	2683	2522	2508	2609	2625	2700	2611	2603	2654	2678	2686	2702	2768	2718
2661	2774	2661	2762	2802	2712	2631	2576	2684	2609	2719	2657	2793	2663	2615	2595	2578	2537	2579	2592	2610	2558	2519	2564	2713	2624	2630	2594	2628	2646	2614	2534	2589	2674	2592	2542	2550	2472	2549	2693	2615	2527	2543	2676	2579	2643	2630	2581	2785	2632
2498	2615	2794	2789	2752	2711	2724	2724	2541	2631	2730	2732	2747	2702	2588	2685	2578	2469	2520	2533	2602	2550	2597	2645	2581	2633	2674	2633	2646	2634	2620	2601	2539	2573	2608	2551	2489	2551	2495	2601	2724	2638	2554	2594	2635	2688	2514	2505	2605	2603
2600	2645	2817	2663	2750	2921	2804	2728	2714	2763	2721	2646	2644	2792	2651	2663	2708	2548	2602	2636	2737	2639	2612	2617	2573	2610	2499	2572	2640	2551	2619	2624	2557	2579	2645	2705	2498	2532	2630	2619	2648	2575	2639	2482	2527	2543	2458	2601	2501	2611
2713	2580	2500	2656	2796	2707	2717	2804	2697	2677	2614	2704	2755	2622	2589	2648	2581	2646	2669	2687	2652	2637	2522	2613	2561	2551	2564	2569	2544	2625	2593	2671	2498	2545	2613	2553	2510	2597	2584	2568	2568	2571	2586	2529	2564	2602	2530	2663	2471	2598
2737	2642	2635	2579	2736	2707	2906	2744	2748	2771	2696	2649	2614	2656	2575	2615	2579	2553	2729	2660	2589	2560	2533	2538	2515	2525	2524	2623	2561	2622	2439	2546	2599	2478	2505	2583	2614	2594	2479	2538	2576	2579	2572	2558	2613	2718	2500	2562	2583	2637
2648	2622	2784	2781	2629	2692	2728	2727	2821	2705	2728	2723	2608	2562	2615	2617	2559	2572	2482	2599	2693	2548	2698	2552	2552	2636	2646	2549	2670	2658	2507	2517	2487	2614	2571	2541	2528	2631	2478	2471	2485	2549	2636	2643	2616	2585	2660	2742	2652	2640
2633	2650	2692	2736	2629	2781	2754	2784	2759	2753	2635	2609	2615	2651	2742	2683	2683	2617	2676	2526	2559	2676	2554	2613	2610	2608	2631	2686	2499	2634	2588	2531	2641	2552	2582	2626	2552	2672	2618	2658	2537	2563	2491	2647	2566	2740	2735	2614	2628	2659
2566	2586	2633	2667	2691	2661	2581	2690	2737	2663	2693	2732	2766	2725	2759	2661	2654	2694	2653	2565	2491	2563	2513	2584	2504	2545	2605	2573	2617	2657	2579	2591	2527	2645	2556	2574	2552	2542	2573	2610	2617	2567	2505	2561	2638	2563	2587	2549	2609	2616
2559	2530	2573	2662	2701	2601	2652	2581	2837	2694	2697	2721	2858	2696	2790	2735	2729	2759	2622	2632	2658	2718	2578	2532	2445	2544	2616	2588	2547	2561	2561	2475	2555	2603	2593	2600	2555	2595	2559	2529	2571	2529	2496	2486	2556	2589	2615	2574	2586	2654
2555	2606	2559	2594	2562	2688	2656	2688	2643	2736	2715	2681	2745	2704	2729	2697	2788	2779	2800	2711	2570	2564	2570	2592	2461	2456	2630	2506	2472	2453	2512	2516	2455	2569	2525	2485	2501	2479	2477	2584	2578	2540	2521	2463	2415	2490	2505	2536	2493	2549
2638	2633	2564	2680	2606	2756	2735	2602	2741	2798	2639	2664	2616	2653	2735	2674	2660	2747	2719	2756	2681	2638	2764	2633	2605	2624	2607	2590	2476	2477	2576	2610	2458	2387	2531	2496	2503	2427	2497	2496	2414	2469	2489	2418	2527	2505	2507	2578	2606	2492
2606	2681	2617	2553	2615	2552	2556	2648	2696	2734	2759	2765	2634	2663	2721	2671	2687	2730	2788	2658	2704	2704	2638	2685	2677	2651	2621	2617	2479	2556	2547	2675	2692	2483	2563	2419	2578	2517	2472	2428	2452	2426	2520	2495	2671	2574	2557	2604	2469	2526
2651	2701	2555	2612	2652	2616	2623	2597	2677	2726	2745	2726	2764	2738	2671	2627	2682	2733	2645	2693	2710	2643	2643	2679	2601	2684	2692	2687	2583	2614	2609	2726	2578	2628	2637	2514	2581	2553	2572	2541	2453	2496	2434	2608	2653	2612	2662	2582	2548	2543
2495	2579	2539	2651	2557	2575	2599	2654	2612	2712	2728	2684	2839	2705	2740	2733	2722	2727	2751	2631	2712	2633	2669	2616	2696	2671	2746	2668	2641	2693	2616	2717	2642	2643	2643	2617	2566	2602	2550	2631	2621	2615	2564	2686	2631	2689	2617	2684	2605	2543
2587	2461	2555	2583	2660	2573	2649	2603	2697	2750	2603	2764	2747	2763	2766	2769	2787	2821	2684	2690	2681	2597	2585	2616	2602	2678	2717	2646	2742	2639	2700	2673	2648	2635	2570	2675	2631	2620	2587	2580	2538	2610	2581	2581	2616	2567	2559	2622	2688	2671
2477	2489	2566	2457	2667	2538	2520	2601	2695	2738	2753	2654	2834	2789	2672	2817	2685	2750	2779	2609	2689	2657	2668	2654	2646	2629	2703	2702	2687	2646	2617	2693	2553	2733	2576	2554	2592	2595	2548	2487	2688	2568	2571	2618	2658	2643	2649	2597	2648	2550
2504	2567	2481	2556	2571	2490	2629	2619	2705	2769	2727	2717	2738	2681	2708	2778	2757	2661	2784	2781	2759	2760	2711	2620	2700	2619	2773	2678	2767	2568	2596	2727	2637	2627	2591	2569	2643	2651	2522	2643	2582	2567	2551	2630	2577	2574	2633	2524	2547	2602
2423	2564	2505	2537	2564	2519	2533	2533	2567	2691	2764	2751	2792	2804	2758	2688	2630	2742	2753	2803	2770	2802	2751	2752	2650	2730	2717	2745	2668	2636	2667	2683	2570	2710	2686	2703	2690	2561	2617	2562	2677	2582	2540	2571	2696	2694	2641	2724	2583	2663
2536	2518	2516	2476	2547	2563	2505	2537	2558	2615	2697	2735	2704	2797	2739	2787	2663	2771	2817	2786	2670	2730	2761	2737	2718	2726	2769	2710	2653	2685	2750	2635	2690	2629	2657	2703	2612	2687	2555	2671	2681	2639	2670	2657	2614	2677	2652	2698	2610	2622
2521	2517	2427	2439	2436	2447	2490	2619	2543	2647	2734	2595	2691	2750	2700	2744	2645	2768	2843	2666	2844	2777	2786	2834	2750	2738	2713	2527	2730	2662	2604	2704	2763	2672	2670	2572	2681	2583	2599	2581	2725	2640	2647	2624	2610	2662	2674	2651	2656	2746
2487	2516	2498	2500	2538	2568	2469	2537	2625	2619	2553	2616	2621	2584	2650	2650	2732	2779	2756	2833	2820	2792	2842	2834	2800	2703	2816	2596	2740	2685	2689	2713	2669	2612	2777	2667	2659	2700	2621	2632	2685	2696	2691	2660	2661	2658	2572	2616	2628	2645
2481	2513	2511	2508	2586	2541	2536	2598	2627	2579	2528	2689	2650	2639	2582	2689	2704	2681	2602	2733	2743	2753	2709	2937	2814	2830	2754	2770	2743	2755	2673	2746	2732	2591	2665	2738	2732	2719	2686	2697	2705	2592	2752	2753	2626	2669	2682	2694	2660	2798
2611	2582	2410	2524	2659	2461	2586	2602	2531	2713	2568	2643	2691	2728	2521	2603	2621	2692	2689	2698	2627	2684	2811	2828	2656	2786	2763	2761	2715	2668	2772	2673	2733	2665	2717	2733	2758	2736	2682	2704	2666	2717	2785	2838	2699	2734	2815	2709	2678	2767
2533	2590	2515	2600	2555	2547	2566	2618	2475	2504	2624	2529	2588	2617	2597	2603	2669	2615	2617	2783	2656	2698	2734	2684	2729	2725	2827	2733	2702	2684	2743	2606	2802	2760	2775	2689	2849	2722	2718	2773	2633	2757	2798	2706	2755	2688	2705	2660	2667	2746
2618	2630	2515	2582	2574	2553	2521	2584	2542	2589	2523	2493	2638	2608	2681	2666	2642	2624	2684	2682	2698	2705	2745	2649	2796	2640	2668	2690	2711	2717	2759	2668	2697	2524	2598	2747	2726	2804	2598	2719	2664	2663	2652	2657	2608	2561	2718	2671	2653	2696
2605	2537	2514	2570	2617	2515	2554	2609	2636	2702	2493	2582	2516	2593	2592	2601	2602	2646	2665	2662	2774	2722	2649	2682	2726	2707	2628	2682	2697	2659	2723	2610	2664	2567	2573	2791	2618	2669	2648	2632	2605	2612	2734	2764	2750	2680	2619	2588	2563	2699
2657	2603	2578	2472	2626	2501	2528	2541	2523	2583	2537	2439	2488	2613	2624	2477	2596	2623	2641	2763	2580	2695	2862	2696	2714	2737	2686	2744	2749	2706	2774	2716	2622	2634	2661	2713	2703	2640	2753	2546	2527	2682	2566	2600	2708	2742	2444	2628	2606	2663
2670	2615	2636	2533	2635	2657	2583	2506	2611	2564	2491	2521	2527	2564	2561	2646	2576	2636	2597	2618	2554	2619	2726	2586	2739	2676	2585	2645	2548	2648	2557	2597	2653	2741	2646	2714	2757	2636	2762	2549	2559	2639	2573	2659	2739	2700	2662	2717	2606	2602
2600	2724	2627	2618	2627	2598	2601	2512	2473	2592	2537	2585	2494	2490	2419	2582	2626	2645	2631	2570	2617	2586	2684	2567	2578	2650	2709	2669	2626	2576	2625	2597	2625	2624	2726	2683	2721	2631	2618	2553	2532	2647	2647	2590	2634	2645	2560	2663	2603	2536
2541	2638	2640	2622	2722	2653	2575	2616	2577	2649	2495	2496	2589	2511	2531	2504	2469	2514	2565	2547	2623	2600	2615	2658	2637	2602	2660	2557	2577	2618	2591	2727	2558	2627	2517	2615	2574	2583	2590	2551	2553	2617	2717	2688	2605	2611	2617	2628	2641	2678
2655	2646	2708	2675	2625	2748	2614	2636	2637	2689	2660	2583	2617	2459	2568	2615	2527	2543	2546	2521	2581	2515	2587	2597	2585	2634	2559	2545	2683	2561	2728	2646	2568	2603	2672	2632	2570	2534	2632	2571	2505	2618	2570	2605	2672	2524	2578	2571	2601	2687
2542	2599	2588	2747	2695	2736	2645	2623	2749	2611	2583	2586	2640	2630	2606	2542	2567	2540	2561	2519	2571	2458	2587	2513	2528	2502	2520	2587	2633	2575	2578	2555	2564	2585	2594	2599	2585	2558	2600	2567	2483	2626	2598	2632	2598	2536	2568	2571	2552	2563
2592	2590	2672	2671	2721	2689	2653	2654	2689	2741	2614	2737	2580	2619	2489	2584	2541	2598	2527	2469	2654	2475	2532	2532	2527	2590	2487	2589	2615	2502	2560	2548	2616	2551	2633	2547	2512	2467	2562	2565	2505	2538	2580	2512	2487	2543	2538	2508	2498	2563
2556	2663	2629	2623	2710	2699	2674	2638	2654	2682	2727	2664	2667	2624	2591	2556	2503	2516	2498	2533	2621	2652	2567	2486	2483	2519	2515	2560	2532	2555	2534	2618	2602	2581	2504	2601	2529	2490	2604	2568	2478	2561	2536	2613	2550	2510	2510	2489	2447	2532
2575	2548	2657	2522	2665	2650	2568	2568	2674	2658	2619	2708	2569	2715	2624	2599	2571	2502	2547	2509	2522	2518	2523	2588	2438	2538	2512	2496	2548	2457	2533	2563	2551	2608	2501	2557	2637	2489	2566	2453	2553	2439	2542	2571	2510	2559	2478	2437	2434	2433
2541	2568	2563	2705	2642	2700	2694	2612	2685	2634	2672	2592	2557	2781	2655	2556	2570	2582	2530	2597	2444	2579	2600	2637	2533	2553	2550	2512	2515	2521	2523	2486	2529	2557	2552	2541	2587	2526	2588	2504	2482	2543	2465	2526	2549	2462	2516	2507	2497	2470
2546	2573	2603	2594	2667	2667	2615	2740	2725	2602	2655	2624	2568	2664	2611	2546	2610	2570	2532	2557	2492	2550	2541	2593	2586	2442	2633	2566	2521	2616	2477	2545	2508	2545	2589	2558	2535	2490	2550	2555	2582	2438	2644	2580	2438	2508	2514	2519	2442	2540
2414	2487	2521	2582	2577	2752	2674	2633	2624	2623	2627	2677	2780	2719	2699	2664	2663	2563	2580	2585	2555	2607	2685	2532	2510	2512	2616	2591	2506	2606	2546	2475	2584	2540	2514	2491	2596	2470	2524	2547	2571	2546	2522	2484	2580	2508	2550	2575	2504	2518
2461	2530	2467	2506	2533	2637	2574	2614	2689	2564	2653	2612	2745	2693	2645	2602	2622	2657	2591	2653	2568	2594	2532	2526	2629	2549	2594	2627	2498	2533	2561	2511	2550	2532	2473	2583	2507	2619	2544	2585	2514	2637	2625	2496	2613	2501	2423	2600	2521	2552
2556	2439	2390	2462	2580	2498	2561	2616	2565	2513	2737	2628	2708	2731	2708	2701	2569	2646	2591	2675	2816	2592	2578	2575	2596	2600	2672	2560	2502	2516	2552	2521	2481	2537	2511	2555	2515	2571	2520	2528	2519	2630	2594	2588	2543	2568	2612	2652	2559	2522
2446	2384	2444	2571	2439	2606	2575	2511	2554	2485	2575	2628	2663	2594	2849	2552	2678	2638	2588	2732	2740	2619	2655	2626	2555	2631	2594	2550	2486	2593	2631	2540	2595	2646	2597	2609	2646	2525	2480	2482	2575	2557	2521	2557	2579	2547	2622	2564	2548	2687
2546	2388	2517	2506	2627	2425	2504	2531	2590	2447	2578	2621	2596	2696	2534	2682	2498	2650	2618	2683	2762	2646	2684	2609	2641	2596	2637	2543	2625	2496	2578	2577	2596	2408	2512	2594	2598	2640	2514	2541	2549	2688	2610	2584	2526	2658	2548	2624	2638	2576
2529	2503	2509	2435	2511	2442	2525	2586	2518	2458	2550	2575	2621	2516	2630	2604	2474	2658	2597	2574	2670	2641	2614	2635	2508	2625	2536	2667	2623	2628	2595	2595	2645	2730	2668	2714	2570	2578	2681	2581	2583	2653	2583	2746	2620	2697	2682	2625	2578	2681
2660	2461	2491	2556	2619	2488	2534	2475	2572	2501	2459	2434	2560	2581	2531	2524	2476	2589	2492	2611	2570	2587	2585	2531	2517	2521	2587	2612	2631	2648	2663	2502	2598	2594	2581	2589	2641	2549	2601	2635	2590	2667	2614	2685	2572	2724	2736	2691	2654	2627
2600	2604	2507	2495	2676	2628	2583	2447	2530	2548	2413	2511	2572	2527	2605	2603	2490	2474	2549	2514	2621	2564	2524	2575	2576	2578	2683	2593	2596	2700	2575	2536	2788	2604	2595	2526	2591	2607	2548	2636	2689	2653	2672	2606	2608	2755	2668	2705	2658	2604
2582	2504	2515	2660	2620	2593	2587	2514	2431	2463	2462	2444	2472	2429	2568	2617	2551	2479	2443	2584	2408	2523	2596	2527	2471	2570	2585	2493	2551	2592	2560	2640	2637	2644	2622	2552	2683	2710	2659	2600	2677	2631	2689	2677	2576	2701	2738	2690	2778	2632
2701	2639	2593	2517	2589	2672	2600	2622	2507	2571	2485	2418	2400	2469	2491	2501	2505	2596	2470	2518	2486	2556	2591	2459	2612	2488	2523	2550	2544	2625	2592	2590	2603	2561	2508	2553	2688	2685	2575	2565	2536	2618	2689	2676	2747	2623	2656	2719	2659	2712
2683	2650	2672	2603	2707	2665	2587	2544	2501	2423	2453	2468	2442	2434	2458	2453	2554	2559	2562	2505	2499	2503	2560	2564	2650	2424	2527	2508	2515	2505	2586	2550	2591	2684	2626	2571	2627	2649	2597	2551	2637	2641	2654	2614	2628	2701	2661	2655	2602	2623
2666	2554	2514	2642	2701	2615	2506	2502	2572	2411	2386	2519	2476	2449	2483	2533	2489	2505	2540	2535	2458	2521	2615	2589	2557	2576	2480	2474	2581	2526	2423	2508	2549	2517	2553	2534	2606	2450	2568	2542	2561	2565	2585	2567	2546	2608	2628	2600	2596	2658
2575	2630	2535	2600	2645	2621	2561	2540	2526	2503	2470	2375	2513	2484	2584	2571	2553	2474	2579	2511	2495	2561	2526	2629	2564	2507	2590	2475	2511	2508	2504	2472	2458	2431	2474	2586	2463	2524	2587	2548	2493	2584	2480	2558	2596	2551	2508	2606	2586	2487
2539	2592	2501	2670	2689	2707	2633	2562	2578	2452	2535	2496	2498	2589	2453	2631	2486	2542	2542	2444	2453	2539	2555	2467	2565	2586	2440	2463	2437	2420	2509	2467	2528	2475	2390	2542	2361	2508	2483	2588	2437	2445	2639	2402	2549	2527	2628	2416	2618	2599
2659	2580	2609	2633	2647	2667	2722	2658	2537	2613	2599	2599	2601	2644	2633	2624	2594	2555	2562	2419	2509	2523	2460	2551	2431	2421	2484	2466	2454	2491	2422	2533	2532	2360	2412	2478	2487	2490	2551	2429	2515	2462	2431	2592	2515	2645	2574	2600	2597	2557
2510	2674	2577	2619	2672	2690	2516	2649	2695	2605	2650	2568	2614	2725	2655	2626	2559	2525	2512	2507	2385	2377	2361	2465	2406	2540	2444	2328	2513	2458	2356	2425	2503	2471	2493	2501	2518	2554	2433	2440	2551	2547	2540	2594	2584	2618	2723	2617	2561	2558
2555	2511	2569	2544	2644	2600	2645	2679	2692	2703	2672	2556	2601	2681	2740	2637	2459	2640	2518	2484	2573	2565	2545	2449	2548	2536	2396	2444	2481	2534	2505	2512	2495	2468	2463	2581	2499	2495	2460	2504	2540	2471	2592	2506	2442	2559	2562	2674	2596	2607
2528	2517	2544	2612	2591	2537	2589	2636	2601	2614	2655	2705	2561	2694	2670	2718	2648	2564	2503	2577	2535	2481	2607	2481	2452	2436	2525	2486	2482	2441	2498	2450	2404	2488	2569	2575	2576	2598	2461	2590	2652	2563	2577	2614	2649	2622	2626	2603	2740	2491
2500	2727	2572	2652	2664	2645	2613	2592	2552	2619	2676	2580	2551	2542	2595	2540	2537	2526	2666	2528	2570	2509	2625	2549	2496	2609	2458	2532	2584	2589	2577	2512	2565	2530	2594	2668	2617	2446	2590	2585	2535	2608	2609	2661	2560	2679	2697	2839	2685	2669
2595	2603	2628	2536	2651	2569	2626	2673	2613	2646	2409	2588	2584	2522	2569	2576	2675	2560	2517	2548	2477	2629	2615	2673	2536	2524	2636	2558	2714	2654	2563	2538	2551	2640	2637	2525	2644	2703	2517	2722	2676	2708	2671	2605	2620	2631	2719	2725	2635	2640
2630	2683	2718	2652	2619	2638	2595	2552	2575	2651	2503	2506	2489	2551	2553	2523	2531	2640	2496	2523	2625	2496	2549	2677	2585	2617	2619	2562	2575	2664	2606	2660	2712	2678	2568	2717	2653	2793	2658	2627	2713	2599	2590	2610	2686	2780	2736	2715	2668	2686
2582	2645	2626	2606	2512	2640	2511	2511	2486	2519	2533	2489	2410	2524	2575	2491	2525	2547	2492	2579	2679	2581	2591	2626	2642	2631	2553	2529	2630	2756	2769	2626	2683	2736	2684	2725	2740	2686	2723	2685	2627	2661	2654	2661	2721	2666	2738	2686	2802	2780
2613	2658	2625	2629	2744	2577	2521	2400	2662	2501	2499	2504	2556	2540	2551	2536	2650	2700	2679	2554	2489	2528	2611	2742	2558	2622	2553	2664	2661	2745	2692	2700	2733	2667	2811	2627	2663	2734	2598	2670	2721	2727	2672	2629	2670	2701	2649	2687	2671	2620
2609	2759	2558	2584	2538	2549	2577	2555	2473	2559	2425	2475	2540	2511	2533	2662	2648	2619	2589	2646	2665	2533	2662	2649	2641	2654	2626	2638	2710	2628	2677	2655	2667	2595	2665	2702	2781	2716	2631	2596	2730	2660	2530	2699	2680	2669	2649	2622	2695	2642
2619	2599	2585	2658	2588	2646	2563	2447	2562	2569	2536	2628	2389	2568	2485	2575	2624	2683	2656	2673	2591	2643	2561	2616	2672	2695	2613	2689	2669	2634	2644	2720	2668	2541	2678	2640	2599	2712	2520	2627	2480	2621	2606	2549	2698	2649	2757	2694	2678	2578
2575	2605	2622	2622	2623	2564	2553	2577	2534	2653	2640	2500	2616	2552	2577	2589	2504	2599	2570	2581	2495	2585	2564	2536	2631	2596	2522	2579	2552	2563	2627	2641	2608	2639	2613	2533	2531	2635	2604	2495	2553	2609	2667	2578	2531	2586	2573	2559	2613	2627
2608	2647	2461	2569	2610	2668	2522	2488	2699	2600	2611	2522	2612	2681	2528	2550	2568	2563	2595	2481	2635	2470	2537	2596	2654	2462	2497	2580	2500	2561	2489	2631	2586	2539	2541	2600	2606	2562	2579	2499	2429	2647	2588	2579	2657	2514	2508	2571	2562	2540
2572	2629	2529	2572	2622	2593	2656	2671	2703	2634	2612	2677	2705	2649	2632	2477	2537	2621	2465	2524	2582	2586	2528	2531	2599	2590	2516	2505	2527	2480	2509	2510	2466	2551	2513	2466	2405	2367	2410	2589	2538	2581	2552	2524	2513	2503	2515	2472	2457	2515
2574	2625	2480	2476	2579	2596	2646	2692	2727	2743	2621	2632	2678	2606	2673	2569	2652	2656	2587	2567	2451	2518	2473	2507	2517	2488	2562	2488	2467	2515	2372	2481	2528	2486	2537	2419	2394	2422	2459	2541	2430	2468	2476	2489	2459	2540	2444	2543	2403	2534
2583	2588	2500	2565	2563	2623	2636	2694	2651	2789	2619	2731	2721	2709	2653	2601	2689	2562	2529	2654	2609	2511	2478	2492	2450	2445	2527	2468	2484	2468	2438	2423	2436	2583	2429	2433	2529	2474	2445	2535	2452	2426	2477	2514	2569	2529	2484	2552	2459	2563
2529	2568	2563	2491	2546	2682	2564	2611	2694	2848	2727	2733	2624	2653	2649	2604	2601	2672	2546	2569	2490	2612	2456	2432	2458	2498	2577	2556	2463	2557	2483	2546	2422	2605	2471	2355	2446	2507	2461	2507	2432	2482	2424	2511	2507	2536	2516	2517	2515	2522
2502	2537	2500	2480	2596	2618	2556	2611	2728	2715	2694	2646	2649	2600	2541	2629	2543	2712	2567	2615	2490	2570	2601	2506	2659	2438	2577	2556	2549	2558	2542	2570	2471	2514	2508	2627	2381	2556	2631	2554	2545	2521	2610	2504	2541	2582	2535	2617	2645	2765
2496	2574	2672	2508	2497	2603	2505	2616	2630	2589	2666	2665	2518	2593	2527	2627	2622	2565	2556	2496	2559	2407	2597	2509	2493	2559	2504	2613	2508	2611	2626	2477	2539	2469	2544	2632	2530	2647	2610	2547	2641	2673	2621	2563	2605	2573	2661	2590	2671	2658
2554	2680	2614	2586	2558	2561	2536	2421	2520	2652	2522	2527	2490	2475	2558	2501	2565	2590	2477	2492	2495	2544	2558	2571	2605	2599	2576	2460	2656	2643	2591	2639	2633	2614	2618	2565	2681	2615	2642	2689	2611	2566	2546	2513	2586	2716	2640	2525	2673	2811
2616	2711	2506	2655	2473	2551	2406	2456	2544	2525	2484	2540	2453	2479	2392	2478	2451	2472	2524	2532	2508	2537	2545	2532	2596	2589	2571	2582	2655	2680	2640	2598	2658	2524	2565	2532	2568	2579	2570	2571	2777	2653	2638	2659	2703	2663	2682	2675	2631	2667
2645	2664	2626	2605	2594	2358	2413	2485	2460	2418	2400	2420	2362	2463	2338	2443	2443	2422	2440	2485	2488	2526	2541	2466	2661	2655	2509	2557	2659	2621	2622	2693	2619	2462	2476	2631	2536	2542	2477	2451	2496	2559	2613	2627	2640	2615	2700	2659	2719	2730
2641	2752	2624	2687	2519	2540	2461	2350	2395	2472	2440	2466	2374	2471	2370	2382	2359	2505	2451	2466	2361	2542	2359	2554	2550	2593	2544	2511	2623	2613	2621	2627	2554	2598	2527	2585	2463	2627	2628	2486	2567	2561	2538	2601	2642	2643	2663	2661	2554	2512
2628	2691	2627	2616	2589	2526	2565	2347	2569	2521	2474	2459	2393	2373	2474	2403	2420	2405	2403	2573	2482	2485	2539	2459	2513	2484	2468	2532	2593	2632	2592	2551	2562	2519	2579	2479	2526	2532	2591	2491	2718	2532	2559	2591	2568	2513	2632	2626	2559	2632
2534	2716	2694	2553	2601	2441	2425	2458	2528	2570	2576	2484	2462	2403	2459	2373	2402	2461	2551	2443	2438	2555	2575	2367	2571	2511	2552	2556	2471	2544	2642	2575	2553	2437	2477	2471	2509	2548	2491	2566	2577	2510	2586	2470	2529	2613	2489	2581	2526	2621
2538	2540	2637	2626	2526	2560	2494	2531	2496	2573	2560	2481	2533	2509	2492	2434	2458	2529	2433	2608	2557	2513	2532	2493	2498	2492	2580	2462	2446	2448	2570	2500	2509	2505	2426	2526	2509	2568	2543	2494	2573	2471	2463	2429	2475	2550	2496	2600	2583	2484
2551	2608	2519	2543	2477	2619	2546	2540	2567	2544	2534	2603	2673	2636	2485	2510	2538	2503	2502	2562	2629	2469	2555	2418	2438	2490	2491	2487	2412	2485	2524	2524	2454	2415	2470	2437	2477	2425	2457	2543	2568	2510	2457	2423	2542	2504	2448	2584	2573	2576
2547	2527	2507	2482	2548	2472	2518	2487	2568	2624	2542	2599	2596	2587	2607	2597	2628	2523	2526	2668	2643	2504	2536	2597	2542	2560	2428	2414	2482	2441	2437	2493	2493	2363	2435	2370	2516	2505	2468	2468	2562	2589	2444	2625	2519	2572	2481	2512	2546	2510
2533	2585	2478	2417	2529	2494	2515	2377	2550	2614	2742	2653	2466	2560	2589	2609	2608	2485	2551	2542	2521	2467	2511	2446	2669	2570	2531	2526	2504	2501	2497	2535	2499	2394	2503	2411	2519	2399	2492	2565	2487	2542	2622	2499	2461	2510	2455	2504	2492	2418
2558	2502	2451	2490	2471	2605	2504	2462	2495	2622	2632	2576	2649	2490	2532	2569	2487	2458	2504	2544	2468	2513	2516	2506	2535	2508	2616	2443	2461	2566	2528	2481	2407	2407	2462	2532	2539	2480	2417	2561	2562	2663	2546	2626	2641	2706	2611	2547	2605	2577
2446	2596	2427	2409	2426	2512	2586	2508	2554	2694	2555	2608	2555	2664	2588	2594	2536	2547	2522	2525	2574	2451	2519	2378	2557	2401	2535	2475	2465	2501	2490	2515	2497	2590	2499	2358	2489	2465	2591	2583	2573	2550	2599	2635	2706	2553	2623	2594	2612	2596
2477	2633	2578	2462	2501	2460	2560	2485	2511	2531	2627	2481	2554	2522	2532	2511	2521	2514	2518	2611	2509	2400	2470	2447	2431	2512	2430	2481	2433	2482	2502	2476	2499	2507	2585	2437	2565	2557	2681	2557	2599	2585	2616	2572	2574	2684	2608	2627	2629	2488
2619	2514	2563	2487	2511	2539	2501	2567	2578	2586	2579	2557	2499	2501	2552	2507	2464	2420	2406	2365	2458	2407	2372	2513	2459	2534	2414	2473	2539	2543	2594	2702	2552	2631	2559	2635	2445	2480	2603	2645	2691	2573	2584	2634	2660	2537	2603	2647	2595	2502
2560	2598	2542	2561	2573	2543	2479	2539	2592	2613	2569	2554	2595	2577	2627	2594	2434	2514	2515	2431	2506	2486	2492	2545	2445	2462	2498	2488	2479	2476	2491	2515	2531	2558	2591	2559	2575	2585	2646	2564	2615	2638	2573	2677	2639	2629	2529	2607	2666	2601
2521	2576	2554	2575	2592	2532	2508	2543	2507	2655	2555	2475	2531	2397	2422	2491	2472	2389	2530	2467	2391	2383	2469	2473	2437	2447	2486	2547	2428	2529	2443	2500	2555	2504	2534	2585	2599	2561	2598	2530	2617	2580	2714	2526	2521	2560	2566	2603	2619	2582
2467	2486	2493	2492	2480	2484	2520	2529	2524	2573	2503	2563	2530	2438	2488	2555	2434	2486	2377	2361	2416	2403	2379	2493	2412	2499	2493	2462	2362	2400	2463	2471	2563	2503	2483	2609	2419	2489	2586	2551	2662	2638	2673	2610	2699	2579	2514	2541	2559	2674
2568	2519	2483	2460	2573	2554	2477	2514	2522	2585	2460	2565	2479	2390	2506	2471	2454	2366	2453	2378	2427	2439	2480	2508	2391	2476	2451	2396	2457	2549	2479	2454	2518	2472	2575	2510	2606	2577	2595	2531	2598	2525	2581	2589	2551	2555	2554	2529	2630	2644
2407	2493	2506	2434	2411	2400	2496	2464	2466	2527	2620	2457	2441	2455	2464	2540	2462	2376	2410	2380	2377	2410	2412	2441	2498	2467	2465	2592	2537	2614	2538	2492	2471	2587	2569	2599	2566	2501	2453	2560	2561	2554	2528	2609	2644	2653	2610	2631	2569	2622
2454	2469	2461	2432	2362	2519	2382	2373	2469	2527	2539	2385	2415	2359	2497	2520	2484	2436	2441	2410	2395	2469	2509	2470	2593	2525	2497	2569	2600	2612	2524	2581	2513	2445	2468	2493	2647	2542	2593	2502	2549	2562	2514	2570	2644	2741	2605	2593	2571	2674
2511	2484	2394	2424	2477	2394	2495	2439	2498	2504	2558	2497	2341	2410	2378	2490	2423	2490	2387	2432	2561	2406	2476	2320	2572	2531	2582	2590	2544	2583	2571	2549	2508	2556	2487	2506	2525	2501	2528	2557	2554	2605	2548	2618	2575	2713	2642	2534	2634	2604
2421	2475	2407	2508	2482	2373	2326	2357	2502	2519	2433	2308	2362	2243	2441	2493	2468	2525	2382	2439	2518	2519	2419	2510	2525	2520	2476	2522	2612	2634	2544	2613	2551	2560	2541	2508	2569	2607	2558	2641	2631	2684	2526	2580	2582	2680	2686	2690	2622	2752
2359	2402	2519	2405	2500	2438	2394	2402	2394	2434	2425	2440	2431	2379	2301	2319	2432	2444	2401	2426	2334	2455	2428	2459	2503	2519	2439	2509	2531	2664	2733	2564	2567	2527	2493	2611	2498	2662	2541	2578	2608	2571	2478	2633	2667	2585	2567	2609	2659	2613
2418	2395	2451	2463	2583	2480	2462	2401	2432	2504	2383	2376	2407	2333	2417	2453	2554	2512	2544	2431	2431	2418	2529	2490	2427	2443	2513	2542	2569	2613	2656	2585	2564	2570	2557	2545	2483	2591	2485	2620	2700	2603	2528	2551	2550	2523	2608	2666	2598	2659
2365	2464	2411	2572	2544	2554	2542	2543	2350	2540	2449	2594	2458	2324	2365	2393	2311	2507	2351	2358	2418	2389	2349	2471	2379	2597	2612	2560	2529	2597	2615	2655	2567	2514	2466	2566	2592	2468	2584	2601	2496	2606	2491	2578	2569	2486	2609	2565	2577	2578
2419	2484	2502	2505	2537	2489	2478	2445	2536	2413	2359	2372	2508	2374	2541	2518	2469	2567	2519	2402	2530	2451	2575	2496	2478	2473	2468	2541	2523	2572	2498	2519	2585	2598	2507	2620	2451	2619	2469	2514	2567	2524	2553	2538	2575	2511	2524	2566	2498	2623
2532	2466	2546	2483	2566	2519	2538	2507	2389	2367	2388	2575	2558	2489	2437	2439	2344	2387	2451	2396	2284	2337	2388	2436	2526	2602	2550	2595	2538	2613	2580	2587	2539	2482	2560	2544	2496	2498	2590	2433	2495	2656	2550	2521	2450	2441	2496	2618	2499	2505
2463	2576	2378	2494	2570	2611	2405	2419	2487	2421	2423	2373	2438	2379	2511	2589	2523	2581	2611	2608	2557	2683	2590	2576	2379	2485	2442	2458	2606	2563	2583	2561	2515	2470	2534	2567	2590	2510	2389	2578	2559	2494	2565	2517	2614	2590	2448	2455	2485	2503
2447	2472	2457	2449	2519	2519	2610	2585	2523	2410	2473	2341	2442	2626	2467	2476	2420	2368	2483	2515	2444	2483	2515	2550	2617	2638	2667	2675	2620	2577	2589	2563	2570	2586	2522	2539	2442	2530	2545	2415	2535	2547	2457	2583	2594	2482	2448	2452	2377	2518
2510	2534	2423	2401	2419	2473	2433	2375	2493	2505	2440	2234	2286	2473	2560	2480	2518	2496	2522	2665	2618	2555	2641	2558	2586	2476	2536	2674	2660	2764	2590	2573	2634	2518	2591	2523	2500	2491	2500	2442	2551	2493	2558	2576	2612	2618	2526	2571	2439	2461
2626	2582	2417	2432	2510	2440	2349	2417	2445	2426	2335	2347	2419	2426	2504	2478	2470	2469	2567	2492	2564	2597	2610	2550	2672	2644	2718	2518	2481	2557	2533	2630	2631	2541	2643	2549	2509	2628	2541	2536	2580	2581	2482	2583	2479	2459	2625	2516	2508	2521
2615	2540	2511	2397	2338	2467	2438	2391	2360	2407	2313	2445	2381	2404	2465	2461	2330	2408	2476	2471	2600	2489	2531	2564	2519	2516	2549	2675	2678	2666	2520	2626	2722	2673	2633	2591	2584	2521	2560	2593	2419	2500	2579	2486	2574	2501	2452	2534	2528	2428
2517	2610	2405	2542	2557	2515	2280	2377	2371	2463	2378	2373	2346	2399	2357	2510	2311	2377	2344	2390	2479	2534	2461	2446	2435	2498	2473	2463	2597	2636	2556	2598	2458	2579	2586	2611	2474	2469	2485	2491	2559	2476	2449	2502	2413	2518	2475	2469	2477	2517
2536	2523	2585	2519	2499	2295	2427	2560	2500	2320	2388	2411	2381	2491	2494	2444	2454	2496	2555	2633	2643	2548	2491	2424	2451	2447	2409	2509	2567	2463	2604	2503	2561	2546	2602	2617	2467	2473	2581	2431	2413	2466	2504	2520	2440	2520	2494	2439	2461	2524
2459	2402	2487	2405	2465	2577	2497	2408	2318	2343	2522	2489	2485	2412	2669	2494	2568	2413	2411	2365	2455	2407	2574	2527	2595	2566	2449	2487	2590	2429	2349	2443	2577	2635	2671	2517	2505	2555	2491	2487	2349	2419	2429	2354	2464	2444	2499	2435	2466	2342
2590	2473	2329	2525	2504	2469	2350	2260	2391	2567	2541	2405	2203	2299	2286	2292	2388	2394	2473	2413	2435	2380	2336	2346	2337	2407	2371	2478	2474	2555	2587	2528	2499	2285	2497	2592	2482	2478	2496	2495	2409	2397	2421	2506	2498	2305	2461	2397	2410	2512
2425	2526	2557	2366	2372	2352	2456	2502	2454	2403	2259	2258	2402	2472	2531	2613	2659	2734	2680	2682	2659	2737	2486	2384	2451	2403	2406	2451	2399	2462	2523	2461	2633	2483	2379	2400	2608	2488	2448	2471	2443	2486	2391	2486	2505	2442	2417	2500	2402	2458
2361	2544	2575	2379	2329	2539	2418	2310	2290	2365	2394	2610	2463	2557	2553	2602	2639	2541	2399	2610	2558	2598	2608	2705	2670	2556	2593	2574	2443	2430	2451	2338	2486	2525	2530	2391	2474	2574	2544	2487	2468	2530	2415	2394	2487	2431	2464	2468	2530	2561
2597	2505	2417	2446	2499	2450	2312	2270	2340	2474	2441	2562	2260	2343	2371	2495	2432	2367	2251	2339	2359	2372	2304	2349	2336	2603	2558	2605	2484	2488	2444	2496	2443	2435	2598	2640	2490	2490	2585	2565	2468	2446	2576	2482	2453	2508	2453	2338	2398	2358
2479	2413	2429	2521	2486	2229	2392	2388	2389	2421	2396	2409	2313	2295	2363	2462	2555	2518	2542	2697	2603	2619	2436	2432	2274	2292	2311	2424	2575	2605	2434	2550	2508	2499	2376	2550	2497	2404	2518	2552	2547	2455	2498	2467	2513	2403	2478	2439	2476	2489
2406	2574	2601	2368	2243	2365	2561	2377	2227	2374	2414	2500	2338	2360	2482	2584	2467	2606	2646	2836	2838	2816	2770	2780	2823	2528	2381	2356	2320	2433	2615	2506	2537	2521	2492	2411	2437	2599	2468	2451	2576	2489	2424	2538	2452	2488	2544	2474	2414	2509
2446	2649	2455	2370	2436	2486	2355	2241	2376	2406	2499	2490	2389	2433	2492	2626	2404	2522	2466	2501	2412	2554	2537	2802	2714	2778	2747	2593	2348	2328	2424	2502	2547	2582	2654	2343	2348	2353	2674	2424	2468	2587	2574	2470	2515	2471	2468	2498	2449	2463
2622	2506	2406	2490	2588	2445	2301	2317	2426	2446	2486	2390	2557	2575	2536	2687	2474	2407	2350	2318	2348	2280	2286	2382	2469	2643	2691	2813	2620	2436	2348	2433	2442	2496	2501	2636	2346	2321	2609	2433	2463	2569	2541	2378	2531	2535	2409	2414	2383	2363
2483	2358	2411	2510	2331	2265	2250	2427	2435	2451	2546	2673	2703	2603	2532	2524	2422	2363	2352	2413	2465	2383	2362	2287	2226	2228	2389	2461	2596	2629	2534	2466	2530	2448	2427	2539	2506	2331	2415	2449	2390	2378	2511	2458	2338	2377	2354	2372	2398	2341
2229	2320	2517	2481	2235	2310	2370	2429	2479	2650	2695	2745	2571	2424	2356	2283	2284	2307	2422	2487	2543	2457	2490	2496	2306	2286	2156	2280	2470	2579	2685	2424	2392	2426	2358	2311	2483	2450	2279	2463	2358	2313	2368	2386	2346	2448	2516	2319	2434	2492
2200	2445	2478	2165	2186	2367	2389	2355	2581	2704	2542	2318	2138	2126	2233	2459	2442	2613	2582	2727	2618	2641	2606	2631	2609	2606	2379	2180	2258	2357	2504	2494	2395	2472	2348	2408	2445	2458	2379	2235	2465	2404	2341	2499	2408	2494	2465	2436	2407	2600
2375	2474	2331	2109	2290	2373	2416	2460	2517	2549	2220	1916	2120	2335	2653	2935	3098	3066	2882	2857	2859	2787	2668	2691	2608	2638	2540	2295	2096	2079	2245	2441	2438	2486	2532	2353	2407	2529	2597	2341	2334	2511	2360	2371	2365	2374	2489	2442	2370	2536
2523	2472	2172	2197	2389	2540	2414	2481	2445	2371	2232	2115	2499	2840	3085	3360	3174	3258	2984	3078	2935	2759	2755	2717	2603	2438	2572	2470	2346	2245	2186	2261	2471	2470	2558	2356	2321	2413	2504	2254	2160	2459	2369	2237	2379	2367	2326	2376	2300	2417
2450	2255	2057	2333	2456	2393	2289	2402	2364	2139	2291	2649	2958	3255	3377	3312	3130	2892	2801	2690	2761	2658	2627	2638	2595	2526	2471	2605	2500	2371	2255	2248	2274	2450	2359	2391	2254	2282	2415	2408	2258	2379	2367	2259	2443	2371	2397	2586	2489	2425
2440	2223	2215	2559	2473	2299	2280	2390	2198	2261	2569	2856	3251	3234	3051	2836	2523	2285	2209	2238	2240	2277	2393	2444	2610	2585	2524	2534	2579	2460	2293	2234	2149	2372	2361	2267	2336	2193	2405	2570	2401	2410	2489	2394	2399	2480	2504	2534	2570	2498
2386	2126	2305	2545	2355	2426	2341	2313	2253	2596	2945	3084	3183	3009	2610	2255	1881	1776	1680	1625	1751	1971	2254	2388	2562	2487	2580	2515	2455	2484	2334	2190	2110	2240	2356	2456	2421	2284	2332	2590	2498	2400	2520	2409	2407	2478	2438	2378	2505	2394
2278	2141	2519	2461	2381	2172	2400	2326	2460	2790	3002	3168	2982	2472	1999	1727	1506	1411	1393	1431	1521	1673	1821	2011	2229	2430	2527	2453	2371	2379	2423	2353	2278	2293	2464	2380	2403	2297	2364	2573	2426	2314	2479	2390	2318	2318	2370	2363	2366	2299
2264	2254	2439	2510	2265	2337	2313	2421	2483	2889	3158	3084	2634	2012	1602	1359	1332	1492	1531	1503	1568	1580	1583	1761	1996	2238	2542	2543	2422	2469	2554	2511	2345	2285	2301	2351	2280	2269	2275	2417	2326	2312	2464	2462	2385	2329	2387	2336	2531	2272
2115	2326	2613	2552	2315	2311	2236	2427	2665	2907	3033	2648	2187	1669	1468	1315	1592	1635	1766	1762	1639	1515	1618	1592	1796	2208	2523	2690	2621	2513	2459	2416	2236	2106	2183	2432	2351	2217	2243	2286	2563	2408	2440	2488	2351	2410	2504	2525	2489	2556
2127	2395	2673	2536	2255	2243	2282	2422	2677	3032	2825	2516	1921	1526	1463	1502	1753	2069	2029	2027	1813	1633	1551	1541	1792	2079	2404	2596	2576	2421	2408	2337	2230	2114	2306	2520	2283	2361	2256	2560	2511	2492	2476	2483	2563	2485	2540	2475	2496	2488
2216	2348	2632	2450	2171	2233	2499	2627	2766	2923	2681	2352	1853	1540	1534	1755	1966	2092	2232	2198	2005	1769	1649	1488	1653	1894	2238	2468	2551	2399	2389	2480	2307	2231	2277	2508	2425	2284	2303	2487	2426	2366	2350	2492	2391	2447	2468	2408	2327	2373
2208	2440	2690	2419	2257	2282	2449	2625	2823	2839	2689	2143	1838	1707	1609	1758	1963	2300	2309	2273	2125	1884	1600	1430	1460	1757	2151	2508	2594	2570	2410	2442	2380	2212	2370	2581	2353	2162	2410	2300	2360	2347	2233	2363	2308	2323	2479	2266	2366	2301
2323	2356	2526	2463	2228	2213	2450	2657	2785	2877	2616	2229	1967	1612	1543	1651	1863	2137	2272	2186	2082	1726	1521	1241	1467	1667	2210	2721	2679	2561	2387	2417	2352	2242	2288	2344	2338	2152	2307	2292	2325	2282	2293	2421	2293	2361	2408	2495	2493	2398
2273	2299	2432	2503	2330	2245	2455	2696	2826	2820	2757	2292	2011	1718	1599	1706	1840	2058	2173	2085	1851	1520	1356	1216	1470	1942	2432	2732	2722	2445	2272	2352	2238	2083	2305	2493	2314	2095	2366	2364	2318	2343	2368	2442	2301	2457	2436	2413	2568	2418
2155	2228	2469	2470	2261	2254	2487	2722	2853	2876	2766	2460	2025	1911	1673	1622	1760	1800	1769	1754	1570	1413	1201	1241	1599	2070	2484	2805	2652	2362	2264	2208	2226	2224	2451	2552	2361	2276	2524	2380	2294	2396	2353	2427	2349	2478	2440	2596	2474	2575
2356	2342	2473	2451	2294	2232	2326	2713	2706	2744	2703	2593	2378	2043	1780	1591	1556	1636	1544	1492	1357	1273	1296	1453	1812	2242	2623	2854	2540	2313	2190	2268	2183	2295	2448	2629	2276	2324	2650	2393	2338	2517	2348	2371	2383	2440	2388	2463	2451	2422
2333	2278	2361	2547	2423	2283	2276	2487	2677	2775	2735	2722	2482	2216	1888	1633	1523	1472	1369	1301	1366	1317	1463	1663	2194	2694	2781	2808	2388	2170	2184	2215	2195	2339	2561	2573	2253	2270	2615	2323	2411	2476	2463	2386	2212	2389	2225	2413	2363	2347
2336	2384	2302	2439	2508	2335	2222	2360	2577	2771	2732	2784	2622	2376	2200	1967	1769	1660	1655	1488	1555	1571	1766	2256	2644	2927	3043	2705	2431	2106	2146	2287	2291	2492	2692	2440	2156	2452	2543	2194	2400	2336	2332	2375	2216	2282	2244	2448	2281	2400
2255	2280	2385	2495	2495	2351	2184	2244	2527	2760	2857	2626	2673	2679	2563	2334	2281	2102	2042	1994	1997	2109	2440	2818	2992	3086	2912	2474	2151	2183	2257	2327	2353	2430	2565	2193	2161	2488	2366	2202	2370	2331	2302	2350	2251	2315	2292	2355	2314	2414
2209	2368	2397	2408	2481	2427	2266	2210	2513	2706	2728	2589	2613	2654	2656	2722	2586	2656	2560	2519	2614	2787	3079	3177	3239	3081	2574	2176	1932	2192	2267	2263	2374	2480	2248	2130	2317	2537	2361	2339	2547	2313	2474	2409	2368	2407	2316	2408	2325	2431
2272	2375	2403	2392	2395	2567	2318	2294	2371	2634	2583	2609	2494	2622	2677	2831	2850	2823	2869	2923	3019	3203	3266	3092	3024	2493	2150	1928	2050	2222	2315	2252	2379	2393	2222	2197	2515	2529	2256	2537	2548	2403	2479	2420	2471	2336	2475	2390	2396	2358
2327	2359	2402	2387	2426	2502	2482	2344	2186	2351	2458	2504	2631	2592	2617	2627	2784	2830	2690	2884	2999	2888	2820	2651	2369	2155	1984	2020	2209	2347	2320	2380	2351	2264	2217	2397	2690	2358	2345	2511	2420	2472	2532	2394	2415	2295	2424	2344	2461	2272
2508	2428	2258	2414	2462	2543	2533	2388	2276	2200	2306	2501	2595	2719	2635	2434	2437	2359	2468	2586	2476	2411	2299	2177	1911	1919	2057	2326	2416	2443	2363	2437	2415	2271	2329	2603	2572	2346	2540	2541	2364	2452	2484	2383	2343	2342	2453	2167	2357	2285
2559	2422	2285	2334	2491	2465	2421	2485	2471	2395	2265	2363	2526	2510	2401	2418	2448	2387	2229	2234	2219	2131	2101	2059	2121	2183	2353	2482	2508	2511	2396	2374	2326	2274	2566	2631	2305	2220	2579	2302	2298	2439	2432	2391	2356	2490	2285	2342	2388	2272
2321	2538	2388	2378	2499	2482	2388	2510	2623	2550	2457	2344	2207	2250	2387	2375	2370	2422	2323	2227	2168	2173	2333	2292	2457	2571	2449	2579	2395	2470	2395	2395	2304	2416	2496	2330	2165	2357	2421	2256	2424	2472	2445	2455	2389	2427	2357	2390	2381	2423
2285	2352	2448	2562	2517	2394	2310	2513	2564	2757	2658	2486	2210	2283	2081	2294	2231	2424	2339	2312	2274	2288	2389	2403	2438	2505	2516	2418	2408	2492	2409	2257	2404	2497	2327	2215	2305	2443	2234	2245	2410	2421	2455	2391	2509	2460	2574	2524	2442	2497
2325	2277	2408	2557	2481	2497	2364	2407	2497	2658	2761	2724	2617	2521	2329	2310	2280	2235	2217	2341	2209	2281	2349	2446	2423	2475	2457	2373	2429	2386	2316	2310	2426	2293	2182	2262	2493	2320	2286	2434	2396	2474	2487	2487	2567	2339	2539	2463	2628	2437
2317	2352	2301	2311	2419	2411	2516	2428	2357	2324	2347	2599	2700	2829	2777	2612	2494	2480	2387	2345	2236	2367	2407	2466	2414	2365	2401	2321	2371	2346	2439	2400	2297	2176	2322	2493	2494	2315	2543	2555	2512	2461	2496	2441	2423	2527	2574	2445	2563	2508
2390	2477	2303	2193	2334	2457	2523	2547	2536	2357	2310	2288	2364	2588	2592	2659	2691	2555	2526	2674	2441	2440	2391	2434	2385	2413	2316	2267	2316	2463	2441	2333	2173	2297	2564	2399	2400	2399	2539	2504	2461	2486	2438	2355	2325	2478	2271	2494	2483	2426
2234	2303	2327	2362	2362	2275	2405	2474	2452	2618	2569	2428	2402	2323	2111	2204	2247	2319	2360	2420	2306	2268	2275	2346	2193	2284	2288	2370	2402	2447	2234	2275	2389	2517	2512	2327	2398	2528	2429	2387	2425	2480	2363	2287	2444	2298	2382	2393	2307	2360
2354	2215	2285	2474	2468	2386	2310	2397	2373	2487	2612	2720	2693	2533	2353	2275	2176	2220	2178	2286	2275	2253	2223	2298	2321	2289	2295	2329	2384	2310	2390	2425	2656	2469	2238	2389	2481	2406	2436	2388	2408	2238	2206	2401	2274	2272	2324	2300	2256	2433
2276	2345	2256	2324	2412	2431	2319	2295	2343	2394	2459	2568	2545	2642	2589	2587	2526	2608	2647	2492	2540	2508	2537	2384	2347	2299	2168	2197	2310	2431	2562	2586	2373	2254	2406	2405	2469	2243	2355	2422	2309	2146	2359	2313	2212	2294	2277	2325	2413	2371
2291	2299	2345	2299	2381	2349	2486	2402	2513	2525	2554	2466	2382	2439	2331	2550	2525	2604	2588	2545	2521	2330	2219	2311	2180	2217	2246	2393	2497	2483	2559	2299	2355	2380	2508	2389	2291	2331	2428	2233	2279	2296	2371	2111	2413	2319	2281	2497	2359	2470
2328	2277	2298	2395	2333	2274	2287	2332	2433	2542	2516	2463	2360	2366	2295	2364	2393	2437	2416	2381	2299	2270	2205	2327	2331	2394	2504	2377	2377	2317	2305	2344	2347	2347	2236	2279	2425	2305	2326	2353	2319	2371	2226	2299	2378	2463	2463	2337	2489	2429
2344	2272	2243	2383	2429	2398	2315	2395	2371	2526	2448	2455	2428	2537	2481	2496	2543	2571	2482	2494	2453	2457	2456	2466	2455	2360	2385	2277	2293	2416	2422	2292	2409	2227	2318	2437	2338	2308	2354	2481	2391	2337	2424	2335	2391	2441	2440	2483	2465	2405
2343	2330	2322	2324	2277	2293	2310	2396	2420	2359	2368	2391	2366	2440	2551	2511	2540	2525	2457	2338	2412	2293	2385	2527	2505	2494	2368	2384	2298	2306	2230	2206	2156	2347	2385	2406	2270	2474	2341	2399	2402	2492	2384	2412	2541	2386	2442	2513	2449	2490
2225	2388	2267	2199	2273	2264	2328	2437	2420	2363	2397	2247	2421	2460	2496	2461	2489	2407	2385	2361	2408	2384	2544	2469	2481	2331	2378	2285	2275	2171	2285	2262	2364	2252	2312	2384	2445	2496	2407	2354	2444	2434	2285	2549	2401	2422	2450	2343	2369	2451
2357	2322	2269	2279	2260	2318	2268	2226	2239	2323	2435	2400	2494	2337	2480	2458	2406	2285	2273	2242	2438	2458	2471	2505	2316	2421	2256	2297	2312	2267	2239	2204	2251	2313	2503	2421	2442	2431	2433	2463	2378	2293	2460	2422	2365	2369	2316	2518	2268	2305
2302	2344	2286	2256	2224	2339	2310	2305	2252	2172	2266	2218	2416	2450	2516	2437	2487	2413	2463	2453	2361	2487	2502	2521	2400	2397	2330	2247	2182	2263	2242	2330	2355	2350	2350	2466	2473	2377	2502	2315	2401	2340	2333	2348	2390	2259	2323	2233	2230	2308
2292	2281	2332	2396	2309	2321	2338	2252	2132	2306	2419	2364	2397	2386	2330	2327	2369	2327	2292	2374	2358	2387	2336	2329	2297	2293	2250	2332	2301	2329	2327	2339	2324	2433	2433	2503	2417	2283	2314	2375	2404	2242	2437	2332	2236	2441	2295	2219	2236	2214
2312	2357	2290	2334	2408	2294	2234	2234	2133	2198	2233	2410	2534	2468	2404	2363	2378	2393	2504	2475	2513	2532	2517	2431	2404	2433	2419	2299	2351	2410	2344	2333	2399	2493	2389	2340	2370	2328	2335	2273	2332	2329	2390	2265	2326	2249	2327	2274	2246	2273
2178	2236	2271	2306	2309	2319	2171	2226	2343	2347	2316	2268	2302	2307	2209	2151	2493	2432	2429	2431	2423	2532	2343	2179	2319	2373	2346	2535	2516	2427	2407	2372	2394	2415	2353	2338	2284	2365	2294	2335	2337	2394	2272	2341	2314	2359	2329	2310	2260	2219
2282	2277	2277	2480	2484	2316	2235	2191	2236	2295	2395	2398	2358	2276	2328	2345	2380	2628	2405	2448	2409	2358	2490	2381	2407	2491	2538	2475	2430	2426	2446	2406	2331	2390	2237	2269	2250	2355	2300	2255	2372	2231	2356	2254	2386	2262	2301	2279	2298	2437
2288	2419	2479	2295	2291	2180	2253	2302	2316	2316	2330	2215	2208	2222	2243	2303	2462	2483	2475	2452	2365	2347	2265	2316	2277	2391	2429	2582	2572	2533	2464	2293	2340	2273	2338	2452	2360	2234	2345	2313	2360	2313	2358	2342	2275	2435	2287	2352	2318	2397
2338	2288	2349	2376	2359	2333	2312	2333	2281	2400	2371	2315	2177	2287	2341	2288	2496	2382	2384	2439	2351	2315	2410	2386	2442	2496	2549	2475	2468	2382	2400	2375	2386	2212	2169	2236	2373	2325	2314	2388	2314	2305	2279	2302	2345	2335	2458	2415	2404	2445
2254	2442	2461	2410	2217	2312	2366	2244	2374	2285	2340	2148	2195	2250	2315	2328	2425	2346	2338	2366	2263	2225	2307	2309	2403	2389	2484	2541	2527	2573	2471	2271	2265	2243	2353	2326	2378	2265	2354	2387	2333	2403	2426	2477	2494	2403	2431	2391	2378	2342
2342	2415	2327	2303	2314	2382	2278	2375	2296	2416	2347	2279	2279	2294	2376	2419	2365	2339	2351	2415	2295	2336	2476	2335	2538	2493	2497	2490	2427	2389	2298	2259	2401	2164	2369	2310	2383	2420	2381	2504	2484	2431	2372	2469	2460	2434	2526	2542	2501	2478
2348	2494	2432	2287	2280	2317	2393	2388	2275	2412	2205	2235	2245	2362	2379	2414	2308	2285	2247	2314	2261	2366	2457	2364	2452	2380	2430	2462	2479	2427	2332	2316	2378	2389	2410	2280	2337	2429	2499	2453	2471	2563	2517	2488	2697	2438	2479	2417	2503	2370
2361	2413	2382	2333	2386	2372	2439	2457	2443	2380	2307	2272	2334	2310	2396	2321	2380	2264	2193	2273	2270	2398	2438	2355	2505	2452	2410	2349	2375	2378	2400	2244	2316	2377	2441	2465	2419	2343	2384	2451	2507	2474	2547	2501	2506	2555	2514	2445	2425	2374
2438	2366	2317	2269	2353	2506	2469	2407	2421	2352	2332	2303	2315	2244	2329	2320	2266	2176	2175	2366	2414	2473	2409	2418	2432	2372	2397	2350	2367	2497	2422	2362	2335	2396	2446	2447	2445	2531	2531	2417	2497	2537	2433	2502	2565	2468	2483	2504	2514	2420
2486	2386	2241	2388	2308	2401	2385	2414	2456	2498	2308	2495	2466	2448	2377	2311	2337	2128	2201	2305	2305	2393	2412	2425	2428	2352	2307	2287	2364	2329	2417	2473	2404	2498	2536	2431	2520	2435	2530	2421	2472	2441	2439	2461	2506	2516	2447	2527	2472	2454
2442	2508	2367	2282	2422	2429	2354	2376	2377	2366	2297	2414	2379	2415	2254	2343	2196	2174	2155	2256	2350	2454	2342	2386	2342	2331	2378	2333	2361	2282	2344	2452	2444	2513	2471	2508	2462	2419	2448	2468	2506	2401	2457	2392	2454	2502	2436	2390	2474	2484
2366	2475	2349	2337	2426	2477	2354	2381	2375	2337	2449	2352	2468	2469	2481	2288	2261	2248	2253	2190	2455	2431	2373	2396	2372	2297	2233	2351	2351	2173	2382	2582	2486	2484	2507	2431	2340	2407	2449	2472	2337	2449	2405	2407	2326	2499	2430	2438	2314	2513
2348	2352	2366	2404	2427	2364	2490	2349	2328	2379	2354	2410	2444	2433	2449	2334	2173	2111	2088	2237	2380	2267	2354	2349	2248	2309	2235	2316	2306	2408	2432	2461	2469	2543	2415	2402	2412	2363	2424	2449	2450	2462	2384	2429	2383	2390	2387	2523	2311	2524
2423	2399	2265	2347	2362	2419	2397	2390	2390	2359	2402	2369	2536	2373	2312	2372	2351	2201	2227	2240	2340	2396	2428	2246	2194	2218	2269	2208	2266	2290	2361	2475	2509	2397	2536	2493	2416	2340	2353	2423	2319	2355	2279	2254	2407	2405	2339	2344	2388	2482
2323	2377	2370	2306	2374	2492	2416	2390	2325	2348	2388	2567	2501	2438	2390	2384	2314	2212	2272	2333	2404	2330	2418	2166	2279	2322	2203	2259	2291	2227	2414	2448	2501	2435	2394	2473	2417	2399	2309	2335	2296	2299	2376	2231	2317	2268	2402	2324	2458	2401
2384	2245	2297	2325	2374	2479	2330	2345	2325	2359	2516	2529	2519	2483	2478	2316	2268	2332	2343	2317	2342	2269	2338	2210	2249	2220	2255	2293	2341	2286	2394	2364	2481	2625	2503	2487	2526	2394	2388	2250	2225	2310	2188	2352	2345	2254	2285	2358	2338	2348
2362	2280	2320	2324	2446	2400	2409	2284	2344	2415	2395	2515	2548	2415	2304	2428	2302	2382	2387	2454	2379	2399	2208	2229	2185	2207	2231	2305	2332	2296	2431	2465	2412	2504	2401	2360	2315	2301	2337	2289	2281	2203	2322	2320	2272	2346	2272	2331	2353	2346
2288	2209	2277	2406	2339	2407	2398	2190	2257	2398	2384	2505	2530	2443	2387	2349	2331	2401	2385	2341	2431	2359	2302	2253	2203	2169	2177	2272	2252	2256	2387	2437	2456	2499	2484	2367	2393	2444	2277	2243	2294	2266	2263	2294	2190	2253	2312	2337	2350	2275
2290	2214	2285	2298	2316	2418	2374	2367	2327	2379	2379	2436	2389	2377	2365	2390	2400	2453	2327	2445	2408	2391	2332	2222	2397	2220	2262	2333	2257	2319	2441	2544	2414	2437	2341	2350	2393	2308	2233	2262	2204	2195	2236	2203	2201	2282	2233	2410	2322	2255
2263	2253	2247	2217	2440	2334	2312	2356	2340	2332	2396	2406	2446	2353	2326	2317	2380	2392	2427	2335	2390	2343	2310	2331	2227	2342	2330	2308	2286	2324	2376	2508	2437	2404	2396	2399	2327	2253	2324	2279	2259	2203	2316	2229	2344	2227	2318	2265	2326	2329
2336	2268	2174	2381	2365	2378	2331	2220	2237	2373	2432	2413	2392	2358	2319	2361	2390	2395	2385	2510	2357	2353	2318	2317	2265	2207	2265	2284	2294	2447	2451	2487	2377	2442	2321	2417	2285	2252	2238	2274	2212	2223	2250	2214	2255	2318	2273	2253	2198	2332
2266	2209	2219	2372	2308	2345	2267	2276	2197	2306	2399	2441	2388	2319	2323	2309	2383	2362	2386	2478	2444	2441	2329	2328	2260	2311	2391	2284	2328	2497	2393	2437	2474	2432	2358	2412	2330	2237	2295	2159	2202	2243	2353	2231	2294	2190	2236	2376	2194	2313
2233	2267	2287	2293	2324	2261	2160	2201	2234	2291	2422	2357	2379	2246	2327	2367	2296	2455	2398	2392	2409	2392	2327	2343	2286	2338	2336	2424	2459	2484	2470	2533	2479	2447	2459	2445	2383	2334	2320	2322	2333	2256	2137	2230	2322	2315	2319	2303	2280	2349
2168	2200	2277	2331	2326	2240	2255	2196	2208	2375	2372	2452	2306	2340	2343	2269	2281	2425	2461	2502	2424	2421	2362	2294	2242	2285	2407	2477	2455	2451	2458	2566	2483	2420	2435	2330	2344	2344	2288	2262	2302	2142	2249	2199	2211	2310	2247	2422	2350	2189
2180	2333	2251	2331	2250	2277	2152	2118	2165	2268	2334	2349	2340	2301	2197	2291	2392	2500	2560	2501	2470	2296	2320	2277	2295	2392	2305	2458	2546	2684	2435	2533	2437	2429	2472	2397	2363	2351	2422	2287	2202	2236	2243	2271	2154	2177	2307	2158	2376	2309
2239	2239	2369	2332	2295	2299	2210	2192	2134	2210	2298	2351	2295	2284	2174	2294	2409	2569	2493	2490	2412	2389	2275	2243	2327	2253	2358	2356	2430	2635	2632	2457	2557	2487	2432	2436	2455	2312	2322	2257	2282	2276	2306	2236	2322	2209	2311	2303	2349	2357
2270	2224	2293	2337	2349	2281	2202	2222	2135	2193	2337	2271	2269	2164	2259	2241	2385	2435	2369	2443	2389	2365	2323	2350	2412	2398	2420	2408	2512	2569	2600	2545	2611	2444	2563	2472	2444	2358	2416	2377	2408	2240	2323	2198	2360	2259	2269	2281	2350	2309
2244	2185	2271	2288	2371	2277	2221	2291	2186	2351	2264	2348	2261	2240	2187	2241	2273	2497	2520	2336	2357	2229	2428	2277	2282	2365	2443	2503	2635	2457	2563	2491	2565	2403	2582	2466	2503	2337	2337	2366	2473	2410	2281	2354	2149	2398	2360	2345	2293	2385
2188	2287	2325	2251	2336	2337	2177	2181	2187	2291	2298	2276	2273	2230	2166	2239	2292	2398	2333	2376	2382	2393	2335	2298	2240	2448	2304	2449	2545	2719	2533	2542	2596	2539	2522	2444	2594	2444	2471	2398	2393	2406	2284	2369	2351	2304	2335	2303	2346	2380
2197	2294	2351	2297	2313	2257	2200	2274	2190	2253	2327	2215	2225	2210	2201	2161	2236	2367	2331	2380	2357	2205	2193	2196	2306	2314	2385	2428	2423	2559	2598	2683	2546	2556	2511	2396	2532	2493	2515	2451	2396	2381	2345	2338	2324	2372	2452	2387	2394	2315
2270	2309	2281	2373	2425	2321	2253	2252	2257	2188	2249	2364	2264	2222	2229	2189	2297	2248	2332	2421	2392	2300	2206	2219	2229	2195	2319	2277	2567	2468	2518	2564	2494	2466	2477	2452	2525	2427	2385	2567	2463	2354	2421	2312	2337	2288	2356	2357	2377	2404
2177	2328	2267	2213	2435	2325	2274	2276	2220	2335	2343	2254	2231	2174	2303	2180	2189	2217	2207	2275	2244	2237	2304	2289	2128	2235	2232	2340	2459	2496	2470	2529	2404	2630	2467	2445	2388	2336	2481	2442	2373	2342	2420	2350	2427	2238	2452	2368	2405	2407
2272	2194	2282	2334	2371	2348	2325	2247	2311	2210	2342	2310	2192	2215	2204	2263	2197	2310	2228	2341	2269	2256	2296	2173	2150	2228	2288	2190	2318	2407	2493	2471	2396	2478	2484	2356	2498	2405	2373	2416	2284	2364	2264	2270	2330	2353	2396	2305	2417	2271
2132	2216	2154	2221	2470	2331	2253	2184	2226	2269	2313	2398	2283	2164	2200	2145	2206	2168	2298	2339	2295	2209	2196	2045	2153	2089	2140	2228	2274	2380	2320	2414	2419	2434	2378	2510	2394	2483	2433	2392	2363	2431	2377	2330	2342	2309	2366	2328	2341	2367
2172	2146	2176	2145	2322	2350	2248	2330	2174	2301	2361	2358	2275	2300	2271	2228	2180	2163	2293	2325	2371	2321	2183	2186	2185	2110	2127	2259	2256	2275	2369	2392	2446	2468	2463	2436	2390	2360	2455	2483	2379	2329	2330	2318	2304	2290	2308	2326	2298	2381
2219	2156	2204	2261	2250	2233	2283	2235	2187	2309	2326	2368	2342	2379	2294	2239	2154	2277	2216	2333	2268	2259	2320	2253	2185	2067	2141	2209	2229	2229	2268	2420	2264	2408	2367	2308	2367	2434	2495	2432	2441	2269	2286	2328	2289	2194	2272	2355	2256	2206
2139	2095	2029	2149	2143	2247	2235	2295	2282	2297	2364	2368	2330	2294	2242	2311	2270	2152	2306	2340	2333	2443	2254	2215	2161	2083	2122	2195	2261	2296	2415	2335	2417	2428	2407	2417	2424	2391	2451	2344	2352	2369	2258	2315	2239	2218	2195	2215	2319	2287
2119	2028	2026	2057	2162	2161	2337	2245	2241	2273	2347	2331	2376	2326	2379	2330	2256	2275	2348	2317	2368	2431	2332	2270	2163	2180	2098	2140	2104	2330	2233	2385	2322	2463	2435	2390	2408	2366	2251	2340	2309	2295	2187	2186	2264	2253	2249	2151	2253	2256
2174	2039	2028	2081	2081	2209	2258	2262	2234	2169	2314	2299	2418	2344	2259	2267	2360	2286	2326	2406	2414	2389	2357	2322	2231	2170	2098	2057	2129	2233	2189	2393	2381	2359	2419	2445	2469	2301	2353	2404	2319	2392	2184	2236	2333	2258	2294	2221	2267	2324
2108	2154	1971	2046	2180	2216	2347	2257	2228	2161	2362	2245	2325	2293	2360	2234	2332	2335	2385	2381	2371	2390	2379	2316	2293	2290	2176	2213	2172	2244	2235	2466	2402	2370	2385	2378	2357	2456	2406	2352	2421	2341	2346	2251	2186	2205	2226	2260	2191	2264
2143	2149	2059	2021	2082	2164	2266	2184	2145	2149	2177	2272	2309	2344	2292	2329	2315	2219	2324	2390	2382	2394	2480	2357	2444	2183	2266	2168	2193	2198	2233	2204	2345	2308	2424	2395	2404	2349	2348	2406	2302	2288	2358	2250	2231	2171	2268	2212	2313	2267
2198	2226	2104	2097	2032	2164	2173	2185	2298	2068	2199	2220	2400	2324	2420	2285	2425	2316	2304	2399	2512	2373	2420	2492	2492	2279	2226	2282	2196	2252	2185	2260	2279	2442	2300	2377	2399	2357	2406	2423	2498	2375	2391	2335	2272	2293	2356	2266	2383	2261
2201	2222	2109	2025	1971	2103	2209	2217	2089	2166	2153	2157	2232	2276	2267	2293	2263	2380	2322	2338	2357	2399	2459	2442	2373	2426	2291	2268	2318	2268	2257	2305	2366	2371	2326	2391	2402	2310	2396	2396	2501	2376	2325	2252	2271	2376	2309	2453	2354	2270
2157	2226	2063	2118	2085	2110	2093	2081	2141	2094	2117	2138	2219	2255	2285	2378	2345	2313	2274	2353	2384	2296	2405	2466	2348	2369	2237	2201	2234	2288	2309	2272	2345	2381	2313	2426	2414	2431	2465	2403	2365	2433	2387	2358	2254	2344	2411	2222	2370	2467
2133	2217	2165	2070	2063	2055	2101	2214	2155	2146	2120	2012	2085	2174	2221	2221	2364	2291	2321	2325	2368	2359	2336	2508	2386	2334	2292	2430	2344	2357	2241	2455	2365	2369	2345	2302	2287	2388	2317	2441	2519	2438	2387	2377	2401	2439	2475	2453	2427	2419
2205	2226	2230	2227	2160	2150	2057	2156	2103	2236	2163	2065	2116	2140	2235	2206	2310	2353	2263	2276	2184	2302	2320	2303	2351	2387	2345	2404	2402	2368	2317	2436	2288	2345	2264	2284	2287	2403	2384	2481	2404	2493	2459	2500	2473	2421	2282	2344	2417	2450
2165	2214	2268	2262	2207	2117	2152	2186	2294	2167	2192	2063	2143	2105	2183	2226	2307	2242	2136	2267	2204	2274	2291	2266	2293	2382	2339	2345	2338	2398	2292	2372	2353	2285	2370	2225	2382	2428	2432	2487	2373	2366	2464	2407	2415	2404	2391	2398	2509	2409
2178	2142	2141	2266	2210	2178	2114	2295	2316	2275	2140	2218	2107	2226	2188	2211	2312	2190	2263	2265	2259	2199	2242	2190	2263	2225	2255	2336	2368	2424	2370	2382	2340	2353	2299	2294	2315	2329	2338	2389	2312	2368	2352	2351	2359	2402	2337	2420	2436	2385
2133	2237	2162	2164	2187	2172	2267	2205	2072	2314	2156	2290	2062	2099	2099	2105	2153	2131	2176	2210	2184	2244	2157	2129	2201	2152	2218	2298	2375	2345	2413	2427	2317	2236	2228	2288	2218	2260	2369	2267	2269	2274	2226	2327	2336	2299	2425	2496	2522	2524
2104	2071	2147	2148	2129	2179	2204	2110	2211	2348	2299	2222	2223	2256	2162	2193	2196	2189	2175	2226	2148	2154	2282	2189	2068	2130	2168	2309	2331	2402	2342	2470	2329	2331	2365	2366	2240	2261	2176	2147	2238	2237	2282	2392	2486	2431	2431	2407	2430	2384
2168	2137	2119	2077	2202	2184	2136	2076	2127	2304	2236	2342	2274	2290	2140	2194	2199	2189	2255	2268	2224	2286	2201	2143	2089	2054	2101	2207	2208	2239	2306	2338	2331	2437	2333	2272	2194	2181	2138	2254	2234	2415	2306	2347	2376	2233	2363	2322	2270	2347
2191	2112	2089	2112	2183	2228	2227	2139	2217	2244	2301	2385	2305	2298	2242	2117	2175	2157	2244	2248	2211	2268	2161	2256	2062	2061	2135	2114	2082	2142	2351	2347	2438	2263	2294	2167	2187	2291	2294	2265	2335	2302	2218	2192	2213	2163	2116	2229	2199	2178
2245	2097	2137	2135	2267	2220	2256	2217	2181	2212	2230	2319	2305	2312	2345	2211	2145	2143	2157	2279	2307	2249	2262	2187	2126	2085	2035	2154	2101	2151	2235	2322	2250	2231	2325	2324	2295	2294	2339	2331	2223	2079	2161	2038	2131	2104	2119	2110	2194	2207
2185	2127	2058	2089	2098	2196	2259	2248	2282	2238	2236	2307	2359	2370	2354	2214	2200	2182	2230	2295	2289	2268	2347	2159	2180	2038	2088	2155	2091	2143	2262	2189	2214	2311	2399	2420	2429	2416	2347	2066	2146	2104	2144	2083	2164	2019	2167	2251	2276	2304
2118	2125	2101	2073	2092	2170	2128	2210	2293	2180	2257	2213	2256	2208	2306	2275	2351	2218	2173	2247	2238	2254	2246	2289	2146	2200	2187	2095	2145	2202	2172	1998	2196	2290	2343	2437	2421	2181	2250	2192	2159	2214	2134	2262	2291	2268	2348	2490	2430	2437
2094	2222	2101	2063	2109	2155	2139	2209	2207	2161	2193	2248	2332	2262	2220	2214	2262	2185	2324	2200	2185	2194	2291	2269	2258	2294	2214	2243	2207	2054	2044	2089	2260	2342	2460	2316	2220	2114	2114	2254	2180	2361	2385	2416	2351	2418	2407	2506	2492	2505
2139	2235	2187	2196	2028	2106	2143	2141	2175	2232	2166	2163	2129	2156	2217	2228	2201	2213	2171	2130	2167	2221	2321	2313	2186	2263	2300	2357	2265	2086	2175	2222	2319	2322	2243	2164	2073	2125	2134	2224	2277	2504	2502	2446	2398	2308	2479	2335	2352	2379
2112	2190	2186	2212	2110	2185	2222	2085	2156	2203	2167	2198	2089	2177	2163	2234	2256	2315	2252	2064	2207	2176	2184	2156	2214	2260	2423	2352	2082	2140	2296	2383	2473	2214	2171	2073	2014	2190	2257	2354	2430	2424	2466	2306	2256	2313	2306	2213	2230	2310
2088	2158	2232	2116	2214	2078	2176	2218	2095	2213	2313	2148	2160	2139	2174	2085	2195	2186	2245	2148	2285	2151	2158	2105	2183	2406	2279	2225	2161	2350	2490	2441	2327	2124	2073	2106	2167	2266	2471	2392	2476	2309	2274	2253	2055	2149	2201	2142	2216	2154
2102	2157	2159	2180	2249	2223	2175	2243	2233	2265	2267	2200	2231	2113	2063	2029	2102	2201	2252	2198	2319	2135	2107	2067	2230	2329	2076	2134	2242	2551	2646	2460	2314	2065	2089	2230	2348	2446	2482	2389	2292	2096	2161	2067	2006	2097	2232	2251	2283	2293
2201	2244	2042	2196	2286	2199	2204	2113	2126	2342	2307	2276	2335	2142	2095	2088	2090	2154	2155	2212	2315	2179	2073	2067	2187	2150	2030	2075	2341	2432	2546	2285	2135	2195	2326	2446	2468	2451	2358	2309	2177	1989	1988	1963	2074	2019	2246	2246	2369	2416
2160	2194	2079	2120	2176	2260	2151	2156	2246	2217	2262	2231	2204	2199	2039	2140	2143	2036	2106	2248	2245	2148	2088	2229	2214	2058	1970	2103	2226	2546	2314	2156	2126	2367	2463	2555	2513	2409	2250	2160	2055	2082	1936	2029	2128	2206	2313	2350	2405	2415
2236	2242	2109	2100	2121	2233	2227	2214	2354	2249	2222	2204	2249	2284	2136	2141	2132	2076	2186	2229	2137	2168	2211	2296	2170	1984	1988	2213	2526	2333	2180	2093	2162	2326	2404	2702	2477	2325	2244	2127	2088	2123	2135	2192	2343	2426	2461	2445	2496	2519
2236	2368	2215	2108	2036	2109	2268	2295	2309	2233	2193	2212	2164	2260	2278	2236	2126	2076	2025	2152	2084	1995	2267	2270	2217	1927	2110	2348	2326	2154	1971	2017	2214	2352	2552	2480	2325	2185	2072	2110	2231	2146	2304	2408	2366	2526	2499	2579	2677	2714
2149	2264	2187	2155	2074	2144	2145	2284	2239	2314	2242	2134	2217	2202	2268	2252	2112	2104	2175	2118	2065	2076	2211	2317	2161	2053	2320	2462	2319	2152	1961	2164	2297	2350	2339	2299	2109	2126	2021	2111	2145	2228	2419	2512	2520	2769	2565	2668	2819	2685
2140	2229	2272	2190	2208	2146	2123	2214	2315	2224	2295	2237	2218	2156	2173	2091	2158	2131	2180	2157	1975	2056	2188	2191	1967	2132	2374	2495	2217	2036	2049	2197	2305	2370	2224	2151	1937	1914	2144	2182	2250	2307	2384	2495	2570	2556	2471	2424	2382	2548
2258	2205	2150	2229	2252	2289	2302	2231	2265	2254	2188	2209	2078	2096	2164	2105	2089	2196	2187	2156	2083	2254	2213	2055	1942	2212	2526	2506	2126	2047	2147	2382	2450	2414	2202	1958	1939	1952	2050	2263	2307	2399	2367	2559	2488	2414	2488	2403	2285	2381
2334	2221	2172	2222	2268	2292	2151	2233	2161	2227	2171	2294	2189	2121	2079	2090	2071	2184	2199	2093	2142	2299	2290	1975	1958	2293	2466	2321	2043	2175	2296	2445	2461	2338	2235	2001	1914	2004	2156	2176	2329	2453	2403	2376	2320	2266	2342	2226	2168	2133
2189	2262	2254	2251	2291	2209	2239	2366	2145	2246	2174	2227	2188	2056	2136	2012	2042	2214	2208	2151	2172	2346	2255	1908	2026	2325	2396	2114	1996	2194	2319	2529	2544	2460	2159	1939	2018	2166	2330	2323	2424	2532	2443	2324	2244	2264	2142	2134	2113	2085
2323	2267	2268	2089	2130	2210	2338	2266	2235	2212	2282	2246	2214	2152	2142	2096	2119	2134	2151	2125	2278	2380	2298	1973	2126	2381	2440	2070	2021	2155	2339	2359	2485	2255	2125	2050	2099	2272	2483	2424	2592	2603	2506	2268	2355	2201	2215	2096	2149	2099
2135	2204	2214	2322	2239	2261	2272	2264	2290	2257	2188	2151	2142	2222	2246	2090	2108	2131	2145	2055	2144	2395	2175	1958	2251	2503	2309	2079	2079	2221	2394	2399	2338	2111	1929	2064	2200	2235	2482	2606	2648	2530	2508	2338	2274	2172	2165	2141	2071	2029
2135	2238	2147	2172	2167	2280	2263	2263	2285	2279	2254	2151	2045	2150	2206	2156	2229	2282	2151	2056	2294	2284	2171	1948	2260	2567	2321	2039	2005	2226	2468	2460	2287	2013	1866	2042	2174	2391	2426	2691	2630	2611	2409	2348	2274	2213	2133	2069	2133	2172
2173	2148	2148	2262	2313	2281	2185	2170	2182	2230	2391	2177	2120	2231	2054	2128	2240	2308	2222	2195	2293	2248	2110	1982	2124	2456	2299	2086	2161	2250	2532	2395	2266	2051	1852	1908	2093	2243	2410	2531	2521	2377	2357	2277	2179	2142	2087	2148	2033	2147
2131	2237	2136	2179	2174	2210	2230	2119	2175	2206	2268	2159	2189	2091	2137	2119	2199	2283	2203	2218	2423	2357	2110	1983	2339	2447	2215	1987	2210	2354	2512	2424	2237	2047	2041	2066	2151	2331	2425	2538	2449	2400	2193	2105	2077	2007	2036	2022	1995	2072
2152	2178	2073	2102	2137	2178	2269	2238	2194	2138	2184	2146	2208	2276	2108	2169	2140	2288	2126	2286	2408	2429	2178	2139	2281	2466	2117	1953	2112	2267	2497	2531	2250	2087	1986	2077	2263	2371	2549	2555	2424	2303	2200	2154	2029	2019	2006	1970	1967	1979
2248	2184	2153	2190	2143	2146	2280	2195	2181	2094	2106	2143	2225	2301	2218	2198	2281	2175	2150	2130	2363	2439	2169	2163	2479	2401	2183	1897	2075	2267	2540	2506	2286	2113	2021	2158	2304	2384	2629	2575	2452	2439	2282	2171	2034	2120	2015	1997	2013	2020
2255	2184	2099	2127	2103	2184	2231	2196	2090	2070	2090	2088	2122	2210	2182	2272	2269	2258	2118	2228	2339	2396	2135	2255	2520	2635	2202	2010	2079	2298	2500	2410	2234	2085	1980	2224	2439	2560	2634	2620	2543	2464	2317	2217	2200	2150	1984	2026	2104	2162
2116	2187	2161	2255	2173	2113	2227	2092	2097	2100	2160	2016	2132	2220	2052	2132	2282	2204	2205	2108	2272	2287	2169	2095	2448	2575	2277	2038	2070	2314	2466	2400	2206	1888	1929	2076	2297	2526	2501	2627	2508	2468	2434	2307	2179	2148	2077	1974	2064	2020
2155	2174	2137	2181	2161	2159	2140	2122	2184	2126	2210	2139	2157	2114	2179	2140	2242	2369	2172	2165	2390	2257	2108	1980	2259	2543	2289	2027	2184	2386	2498	2561	2237	2132	1983	2109	2249	2460	2569	2537	2411	2455	2386	2120	2122	2061	2078	2108	2083	2111
2162	2199	2175	2180	2261	2222	2166	2134	2166	2081	2179	2114	2079	2201	2181	2089	2225	2284	2250	2093	2350	2416	2086	2042	2331	2536	2153	2065	2107	2337	2494	2456	2492	2240	2084	2172	2315	2478	2596	2524	2627	2348	2228	2311	2167	2078	2026	2081	1998	2009
2158	2062	2125	2163	2095	2166	2201	2258	2186	2129	2186	2156	2160	2199	2205	2158	2174	2208	2157	2079	2248	2376	2195	2052	2282	2496	2241	1916	1959	2268	2373	2361	2470	2130	2037	2099	2411	2565	2567	2646	2556	2461	2342	2112	2160	2122	2072	2027	2015	2009
2051	2070	1961	2208	2158	2176	2133	2271	2246	2263	2216	2156	2162	2290	2207	2217	2268	2392	2244	2143	2084	2223	2224	1959	2196	2445	2371	2039	1899	2156	2244	2371	2283	2151	2019	2058	2255	2525	2634	2762	2692	2551	2440	2344	2374	2320	2163	2178	2003	2075
1996	2086	2041	2111	2087	2110	2197	2131	2135	2235	2234	2222	2238	2243	2223	2171	2316	2267	2278	2162	2172	2385	2188	1991	2167	2405	2301	2133	1959	2119	2244	2435	2336	2094	1994	1940	2105	2422	2511	2590	2584	2502	2497	2381	2336	2268	2247	2156	2185	2212
1979	2024	2030	1955	2049	2158	2099	2146	2132	2090	2208	2228	2222	2234	2211	2205	2244	2226	2227	2153	2192	2265	2237	2079	2079	2256	2364	2176	2073	2031	2353	2404	2579	2382	2146	2006	2064	2208	2316	2451	2541	2590	2471	2392	2300	2305	2237	2246	2060	2104
2149	2072	2061	2010	2104	2052	2071	2170	2111	2174	2182	2240	2173	2231	2206	2288	2158	2236	2257	2318	2150	2372	2370	2148	2086	2259	2409	2216	1924	2036	2291	2428	2526	2423	2316	2115	2079	2141	2242	2395	2485	2464	2345	2420	2400	2311	2252	2153	2125	2183
2117	2106	2067	2127	2084	2114	2136	2047	2061	2097	2034	2066	2156	2232	2198	2247	2234	2309	2248	2187	2178	2249	2381	2221	2072	2176	2470	2301	2026	1992	2163	2404	2419	2494	2438	2176	2219	2160	2316	2319	2404	2521	2472	2543	2425	2492	2426	2292	2268	2180
2213	2110	2134	2110	2171	2110	2068	2070	2104	2123	2072	2098	2140	2189	2209	2250	2195	2237	2316	2153	2095	2192	2338	2243	2103	2158	2380	2441	2162	1973	2047	2260	2442	2505	2368	2192	2130	2159	2127	2373	2396	2406	2574	2655	2579	2664	2440	2616	2417	2464
2158	2199	2164	2187	2142	2246	2105	2163	2076	2126	2108	2131	2088	2215	2202	2210	2193	2183	2265	2210	2195	2108	2243	2287	2093	2085	2215	2481	2325	2172	2179	2283	2448	2555	2412	2395	2146	2067	2138	2110	2283	2293	2498	2559	2543	2710	2543	2689	2633	2483
2109	2189	2186	2212	2207	2115	2175	2145	2150	2135	2027	2082	2150	2123	2130	2190	2138	2048	2158	2202	2177	2080	2188	2252	2192	2070	2130	2404	2408	2259	2074	2214	2396	2599	2542	2451	2412	2137	2058	2099	2124	2161	2344	2442	2484	2591	2607	2591	2567	2530
2084	2190	2220	2112	2303	2205	2203	2100	2072	2169	2190	2146	2208	2138	2174	2166	2208	2099	2090	2200	2200	2035	2165	2369	2267	2079	2027	2337	2440	2344	2157	2041	2254	2410	2561	2470	2505	2299	2172	2107	2032	2092	2212	2343	2499	2481	2471	2621	2603	2630
2166	2176	2147	2160	2175	2150	2210	2154	2192	2178	2222	2097	2213	2181	2188	2161	2188	2075	2114	2050	2133	2038	2012	2185	2132	2086	2011	2161	2338	2397	2303	2068	1988	2139	2380	2452	2343	2313	2188	2101	2031	2021	2223	2251	2399	2467	2559	2569	2583	2539
2093	2205	2133	2117	2248	2253	2124	2096	2103	2170	2125	2200	2151	2181	2127	2196	2130	2095	2096	2101	2196	2110	2027	2078	2158	2148	2104	2023	2170	2446	2277	2182	1979	2177	2256	2263	2366	2404	2252	2198	2169	2017	2091	2168	2246	2398	2321	2481	2441	2421
2095	2086	2149	2169	2087	2173	2133	2205	2095	2180	2147	2206	2267	2239	2232	2118	2075	2115	2049	2081	2200	2225	2125	2035	2135	2220	2110	2077	2094	2326	2443	2285	2109	2014	2072	2222	2266	2350	2366	2280	2109	2236	2085	2042	2014	2115	2106	2222	2341	2271
2235	2148	2137	2000	2041	2208	2190	2054	2044	2075	2116	2201	2163	2140	2161	2166	2093	2104	2115	2155	2150	2151	2185	2109	2150	2164	2305	2059	2016	2143	2321	2359	2218	2093	2088	2076	2128	2315	2416	2339	2248	2327	2225	2156	2231	2026	2095	2018	2093	2173
2137	2121	2070	2063	2018	2041	2118	2037	2031	2156	2110	2101	2143	2192	2178	2102	2087	2122	2126	2039	2164	2310	2299	2205	2186	2308	2223	2253	2142	2093	2167	2312	2376	2157	2073	2060	2108	2131	2443	2365	2366	2481	2512	2383	2378	2273	2237	2114	2134	2145
2173	2103	2037	2178	2077	2072	2005	2116	1967	2047	2052	2062	2091	2152	2084	2071	1967	2164	1990	2247	2156	2232	2263	2182	2215	2127	2149	2284	2159	2050	2167	2293	2409	2307	2305	2016	1992	2108	2090	2324	2316	2487	2405	2549	2401	2352	2343	2316	2386	2241
2273	2162	2097	2017	2057	2101	2015	2106	2063	2086	2046	2079	2028	2062	2071	2099	2041	2028	2005	2149	2085	2164	2296	2180	2224	2055	2160	2237	2248	2096	2070	2212	2223	2366	2427	2217	2162	1953	1994	2160	2339	2415	2525	2574	2523	2364	2529	2394	2352	2351
2054	2156	2118	2137	2134	2100	2074	2061	2137	2083	2112	2168	2080	2073	2042	2113	2021	2010	2120	2118	2170	2130	2190	2184	2132	2059	2116	2145	2194	2230	2114	2104	2135	2253	2319	2365	2322	2116	2045	2148	2218	2301	2330	2448	2512	2447	2543	2548	2545	2451
2096	2207	2095	2034	2087	2086	2100	2091	2018	2252	2057	2127	2124	2107	2077	2119	2010	2131	2029	2148	2119	2156	2144	2108	2093	2118	2182	2124	2156	2221	2190	2086	2027	2080	2321	2295	2337	2240	2215	2205	2179	2177	2290	2377	2408	2521	2549	2499	2538	2433
2037	2067	2027	2008	2070	2112	2104	2027	2159	2151	2146	2113	2013	2058	2084	2092	2049	2173	2127	2130	2203	2114	2112	2069	2124	2124	2151	2130	2040	2135	2178	2209	2186	2049	2015	2128	2291	2307	2331	2219	2278	2104	2164	2189	2347	2280	2364	2292	2414	2393
1988	2029	2034	1976	1998	2041	2149	2180	2142	2111	2261	2121	2143	2135	2060	2101	2124	2160	2133	2202	2159	2084	2119	2123	2036	2082	2108	2136	2090	2126	2132	2167	2207	2095	2188	2020	2152	2163	2228	2345	2252	2276	2244	2189	2211	2166	2261	2215	2213	2197
2000	2004	1937	1912	1988	2027	2056	2028	2062	2122	2086	2116	2087	2096	2164	2080	2184	2191	2154	2037	2059	2144	2064	2116	2106	1958	2087	2101	2113	2087	1985	2083	2236	2212	2098	2082	2111	2069	2248	2305	2268	2378	2211	2370	2239	2218	2183	2278	2295	2246
2038	1955	1853	2031	1949	1997	2001	2130	1970	1998	2177	1988	2012	2021	2040	2181	2049	2018	2127	2259	2120	2132	2182	2135	2026	2064	2080	2223	2225	2094	2071	2122	2167	2138	2229	2205	2231	2073	2124	2133	2265	2261	2395	2351	2448	2316	2388	2371	2358	2394
2022	1902	2004	2004	1937	1988	2048	1955	1983	2052	2043	2146	2083	2038	2016	2021	2142	2072	2171	2090	2169	2104	2110	2080	2096	2121	2087	2108	2145	2103	2198	2086	2055	2086	2254	2221	2192	2105	2109	2188	2084	2136	2202	2244	2362	2373	2427	2443	2419	2462
2052	1935	1966	1985	2072	2110	2051	2023	2080	2086	2068	2086	2028	1999	2009	2050	2058	2100	2083	2153	2165	2133	2071	2004	2051	2088	2092	2153	2191	2100	2133	2126	2083	2119	2102	2100	2288	2269	2294	2274	2223	2227	2267	2142	2184	2256	2144	2214	2394	2467
1962	1934	1941	1922	2010	2150	1971	2075	1986	2007	2065	2009	1998	2043	2030	2001	2032	1967	2032	2016	2127	2000	2060	2028	2134	2116	2011	2116	2142	2103	2101	2290	2171	2109	2194	2165	2174	2221	2212	2349	2305	2272	2269	2314	2211	2259	2263	2283	2270	2332
1970	2030	1964	1917	2084	2122	2032	2051	2035	2001	2059	2066	1953	2000	1908	1960	1921	2000	2026	2029	2005	2021	1969	2076	2000	2111	2053	2104	2140	2077	2136	2094	2227	2243	2164	2247	2088	2112	2210	2246	2323	2316	2294	2243	2248	2305	2306	2253	2279	2245
2056	1981	1954	2037	2020	2031	2053	1985	1960	2028	2036	2072	2023	2081	2107	2006	1970	1992	2009	1918	2053	1897	1978	1931	1974	1939	2028	2041	2013	2103	2064	2170	2203	2114	2158	2206	2090	2146	2050	2127	2212	2245	2173	2278	2347	2342	2264	2261	2286	2413
2067	2001	1936	2018	2116	2003	2013	1906	2058	1951	2044	2048	2018	1977	1966	2116	1973	1977	1959	1980	1946	2035	2044	2012	2038	1949	2098	2016	2001	2055	2092	2136	2064	1989	2022	2110	2118	2083	2133	2096	2140	2147	2223	2221	2261	2229	2257	2214	2328	2337
2134	2039	2153	2022	1999	2066	2011	1948	2019	1991	1899	2073	2034	2054	2002	2038	1989	1956	1895	1990	2109	1984	1978	2039	2109	2007	2049	2128	2109	2080	2086	2039	2188	2146	1936	2094	2112	2044	2138	2136	2076	2255	2232	2137	2248	2207	2154	2261	2195	2255
2081	2056	2003	1997	2025	2051	1962	1898	1959	1882	1904	1971	2031	1929	1968	1946	2018	1964	2012	2010	1904	1986	1994	2054	2050	2088	2086	2017	2120	2101	1948	2040	2093	2109	2132	2056	2043	2007	2057	2083	2191	2243	2208	2273	2230	2251	2213	2145	2257	2301
2143	2127	2068	1917	2014	2030	2058	1938	1983	1885	1973	1857	1933	1941	1945	1985	1933	2040	1949	1993	1988	1967	2040	2099	1989	2072	2038	2043	2039	2066	2035	2013	2118	2107	2027	2060	2069	2085	2046	2098	2099	2186	2183	2310	2184	2252	2154	2209	2286	2199
2005	2065	1996	1999	1985	2108	1884	1894	1852	1976	1884	1901	2010	2008	1927	1953	2024	1894	2070	1937	2007	1981	2088	2112	2056	2014	2098	2090	2026	2044	2020	2016	1968	2046	2145	2203	2062	2163	2113	2115	2153	2187	2153	2240	2154	2234	2167	2242	2293	2349
2037	2026	1877	1930	1999	1960	1937	1969	1935	1825	1952	1966	1933	1905	2022	1894	2078	1974	1988	1974	1977	2037	2023	2094	2099	2092	2085	1992	2042	2099	2065	2050	2049	2088	2077	2123	2161	2186	2133	2135	2190	2298	2171	2273	2241	2159	2197	2173	2215	2375
1987	2004	1905	1818	1986	1958	1929	1874	2016	2055	1857	1872	1990	1991	1933	1955	1922	1971	2008	1966	2018	2019	2035	2131	1927	2045	2062	2033	2085	2050	2033	2039	2102	2151	2068	2098	2034	2118	1975	2145	2162	2137	2176	2093	2136	2203	2257	2269	2221	2284
1929	1878	1938	1917	1968	1978	1908	2077	1837	1939	1991	1927	1980	2032	1950	1957	2000	2003	2032	1959	1999	2020	2058	2012	2013	2025	1978	2096	2021	2038	1978	2002	2026	2106	2127	2165	2131	2077	2117	2072	2145	2121	2154	2130	2104	2274	2156	2153	2253	2282
1933	1944	1881	1932	1943	1898	1932	1895	1991	1908	1945	2065	2002	1922	1934	1971	1960	1924	2002	2029	2112	2019	2057	2062	1988	2045	2008	2058	2009	1987	2059	2069	2078	2092	2008	2081	2016	2194	2145	2036	2029	2154	2110	2104	2162	2041	2173	2146	2245	2277
1963	2017	1881	1858	1873	1890	1925	1950	2011	1947	1966	1956	2110	1895	2021	1981	1915	2007	1941	2057	2090	2085	1969	2076	1958	1973	2044	2020	2043	1910	2038	2116	1966	2057	2111	1956	2102	2114	1989	2079	2065	2162	2107	2108	2092	2180	2162	2225	2227	2308
1963	1918	1898	1906	1961	1943	2072	1891	1923	1903	1992	1894	1928	2015	1903	1989	1899	1912	1945	1898	2080	2023	2030	1978	2008	2035	1943	2052	2057	2033	2115	2086	2077	2104	2154	2051	2015	1991	2131	2180	2044	2144	2122	2112	2050	2012	2144	2104	2152	2224
1986	1890	1875	1902	1999	1949	2070	1956	2003	1930	2054	1955	1845	1960	2025	1919	1998	1976	2001	1968	2018	2004	2030	1969	1975	1966	2119	1969	1991	2068	2076	1982	2144	2040	2041	1983	2031	2047	2095	2028	2070	2083	2078	2110	2086	2166	2201	2177	2204	2139
1985	1957	1855	1879	1903	2046	1991	2047	1967	1912	1989	1897	1920	1925	1893	1978	1902	1960	1961	1984	1972	1959	2008	1987	1869	1911	2087	1964	2001	2011	2057	2052	2060	2023	2067	2002	1946	2076	2068	2074	2084	2050	2107	2148	2125	2137	2113	2136	2188	2139
2066	1971	1881	1833	1940	2054	1932	1993	1993	1983	1900	1893	1971	1938	1995	2024	1972	1975	1896	1919	1917	1915	1938	1942	2071	2017	1947	2050	2049	1979	2025	2048	2036	2114	2001	1977	1990	1948	2041	2049	2088	2047	2167	2124	2043	2046	2077	2148	2210	2118
2058	2043	1971	1896	1962	1971	1980	1917	2003	2000	1923	1949	1906	1968	1953	1943	1931	1869	1896	1878	1966	1882	1984	2009	1912	1972	1975	1970	1990	1924	2070	1989	2076	2012	1975	1994	2016	1934	1957	1903	2027	2077	2174	2096	2127	2050	2086	2119	2054	2178
1902	1950	2058	2030	1972	1959	2026	1936	1959	1903	1918	1954	1909	1924	1943	1954	1924	1840	1933	1880	1863	1902	2063	1913	2068	1961	1936	2005	1962	2078	1963	2020	1961	2007	2028	2015	1988	2054	1973	1988	2013	2030	2046	2095	2090	2001	2032	2036	2095	2075
1929	1928	1973	2073	2020	1928	2095	1955	1817	1927	1903	1924	1867	2040	1999	2038	1876	1972	1996	1848	1918	1913	2008	1920	2082	1948	2086	2058	1964	2007	1968	1926	1959	1837	2016	1934	2017	1989	1927	1960	1946	1994	1879	2074	2023	2025	1984	2059	1977	2049
1967	1902	1888	2023	2043	1929	1891	1973	1891	1922	1901	1873	1969	2051	1953	1944	1957	2012	1980	1932	1908	1990	1988	1998	2108	1925	2098	1972	2011	1871	1946	1927	1952	1947	1960	2000	1990	1975	1960	1941	2029	1939	2050	2064	1968	2048	1986	1995	1985	2036
2028	1994	1890	2003	2164	1973	1819	1937	1961	1942	1886	2032	1909	1894	2036	1962	1980	1988	1952	1967	1916	1965	1931	2016	2045	2014	1976	2006	1916	1885	1990	1909	1923	2001	1955	1880	2017	2037	1958	1990	1969	1992	2014	1999	1957	1913	1929	1964	2013	2127
2095	2093	1869	1807	2128	2079	1903	1854	1965	1947	1859	2039	1958	1972	2048	1992	1953	2021	2011	1980	1919	1937	1899	1911	2042	2074	1949	1980	1978	1936	1967	1865	1898	1988	1928	1959	2012	1900	2031	1967	2010	1953	1977	1983	1980	2042	1947	2031	2078	2072
2177	2150	1963	1785	1953	2138	1970	1816	1962	2036	1912	1980	2001	1985	2036	1939	2023	1875	2051	1945	2005	1902	1959	1899	2023	1952	1980	1983	1911	1860	1923	1857	2009	1979	1963	2021	1944	2020	1958	1968	2001	1984	1974	1940	1912	1960	1969	1941	2077	2007
2024	2109	2069	1844	1819	2162	2063	1874	1991	1999	1947	2009	2035	1955	1965	2008	1986	2072	1984	1976	1903	1992	1998	1930	2011	1991	2050	1927	1945	1908	1930	1959	2031	1973	2027	1966	1999	1920	1992	1950	1932	1923	1961	1969	1983	2016	2007	1941	2057	2026
1844	2125	2170	2009	1810	2080	2070	1931	1824	2010	1873	1882	2027	1899	1957	2017	1908	1998	1959	2009	2050	1888	1957	1838	1945	1876	2019	1948	1976	1900	1969	2046	2008	2042	1925	1970	1965	1867	1936	1918	2019	1982	1917	1987	1951	1899	1988	2029	1992	2101
1891	1984	2150	2026	1883	1978	2163	1958	1859	2103	2014	1858	1967	1970	1921	2035	1983	1976	1979	2061	1946	1949	1917	1872	1950	1977	2074	1910	1957	1908	2002	2070	2018	1932	1977	2047	1890	1937	1902	1951	1927	1911	1935	1972	1942	2063	1977	1943	1920	2050
1809	1872	2221	2101	1946	1897	2024	2140	1851	1994	1989	1891	1964	1953	1845	1999	1924	1984	1886	1978	1916	1910	1894	1791	1904	1942	1915	2016	1983	1897	1919	1980	1998	2033	1982	1921	1891	1969	1893	2018	1965	1909	1831	1997	1964	1973	1985	1886	1921	1964
1853	1787	2137	2249	2005	1868	2132	2161	1921	1932	2034	1874	1978	1945	1872	2012	1989	1935	1957	1947	1969	1878	1882	1922	1950	1945	1973	1918	1932	1990	1901	2043	1945	1963	1932	1891	1924	1904	1913	1935	1879	1944	1949	1980	1953	2013	1978	2009	1933	2000
1948	1835	2093	2184	2032	1895	2141	2218	1940	1873	2064	1872	1921	1942	1854	1912	1939	1879	1972	1947	1927	1957	1936	1944	1979	1932	1896	1984	1946	1883	1982	1889	1970	1862	1918	1956	1894	1915	1890	1938	1996	1964	1932	1961	1943	2005	1924	1912	1884	1941
1949	1872	2077	2158	2021	1902	2153	2240	1926	1929	2213	1995	1881	1992	1850	1935	1948	1963	1994	1999	1963	1974	2053	1932	1941	1902	1919	1972	1959	2019	1893	1977	1943	1943	1974	1918	1999	1927	1945	1876	1885	1927	1916	1953	1936	1977	1913	1984	1920	1982
2029	1873	2096	2151	2042	1860	2057	2180	1870	2009	2180	1880	1895	2021	1897	1998	1934	1975	2061	1997	1970	2039	2051	1982	2005	1930	1940	1957	1959	1933	1992	2005	1972	1971	1940	1919	1988	1931	2006	1891	1970	1947	1981	1984	1983	1856	1957	1948	2023	1966
1950	1882	2021	2175	2057	1928	2047	2142	1931	1992	2178	1906	2050	2090	1856	1937	1959	1940	1960	2041	1945	1942	1985	1860	1817	1969	1923	2015	1891	1937	1981	1944	1972	2046	2012	1964	1998	1892	2024	1979	1988	2035	2032	1988	2001	1909	1906	1957	1964	1975
2027	1953	2109	2237	2054	1862	2092	2169	2004	2006	2150	1891	2082	2089	1847	1976	1914	1959	2071	1930	1931	2009	1930	1981	1946	1929	1866	1984	1914	1975	1989	1939	2027	1991	2006	1954	2020	1937	2023	2026	1965	2005	2051	2038	1991	1929	1988	1894	2075	1987
1990	2027	2197	2213	1966	1946	2126	2133	1976	1987	2124	1999	2015	2123	1940	2105	1946	2058	2069	1921	2023	1954	1999	2027	2003	2008	1920	1924	1972	2024	2002	1915	2138	2057	2042	2095	2002	1973	2062	2057	2017	2015	1985	2035	1969	1973	1920	1969	2015	2017
1961	2054	2242	2143	1847	1960	2135	2123	1962	2051	2140	1989	2109	2118	2055	1996	2044	2103	1965	2002	1928	1927	1985	2077	1990	2026	1974	1997	2011	1991	1943	1998	1961	2031	2091	2066	1938	2033	2075	1966	2048	2022	2053	2028	1906	1960	1963	2022	1998	1963
2013	2161	2277	2099	1885	1949	2108	2068	2003	2075	2077	2090	2270	2099	2132	2157	2030	2121	2054	1992	1930	1977	2047	2085	1996	2050	2043	1946	2005	2039	2037	2017	2121	2022	2079	2093	2024	2012	2027	2096	1994	1951	1981	2030	1980	1935	1920	1981	2001	2015
2137	2261	2265	1971	1833	2063	2074	1943	1925	2120	2090	2104	2137	2045	2117	2140	2101	2098	1996	2113	2016	2032	2030	2082	2049	2050	2051	2059	2108	2041	2132	1982	2089	2012	1966	1952	2002	2001	2014	2084	1984	1950	2003	2064	2003	1989	1995	1855	1986	2005
2270	2328	2143	1924	1955	2060	2037	1928	2043	2072	1999	2050	2191	1997	2097	2054	1984	2008	2009	2019	2082	2048	2042	2056	2121	1982	2088	2050	2131	2048	2158	2035	2025	2082	2017	2064	2067	1950	1923	1994	2015	2045	2001	2009	2003	1875	2092	1973	1916	1969
2447	2342	2079	1899	2020	2147	2045	1887	2057	2124	2014	2052	2117	2038	2098	2089	2090	2065	2032	2055	1932	1994	2053	2136	2076	2073	2049	2141	2105	2049	1990	2091	1958	1954	2060	1999	2076	2090	1960	1941	2054	2094	1996	1965	2076	2040	2061	1912	1979	1986
2488	2197	2040	1998	2105	2141	1942	2035	2113	2040	2102	2162	2056	1985	2108	1972	1990	2007	1996	2015	1994	2122	2080	2042	2059	1941	2016	1948	2035	2057	1993	2051	1985	1935	2079	1999	2035	1943	2021	1979	1920	2017	2024	2019	2029	2060	2082	1923	2000	1995
2368	2104	2048	2126	2096	2011	1941	2094	2070	2018	1975	2117	1969	2010	2084	2013	2145	2013	1982	2054	2092	1959	2020	2067	2142	1987	2042	2004	2052	2040	2001	1981	2031	1897	1983	1998	2039	1991	1998	1954	1930	1985	1990	1996	2000	1964	1962	1875	2006	1984
2313	2201	2189	2240	1996	2003	2002	2122	2070	1927	2072	2124	2062	2027	2080	1987	2100	2079	1984	2014	2102	2060	2019	2028	2041	2026	2026	2040	2040	1995	1910	1960	1990	2003	1988	1926	2000	2038	1994	2076	2016	1929	2049	2011	2012	1944	1983	2064	1951	1919
2188	2287	2375	2211	2126	2096	2024	2066	2053	2044	2087	2019	2005	2125	2084	2200	2158	2106	2088	2087	2047	2069	2095	2088	2153	2064	2030	2034	2019	2060	2063	2040	1957	2045	2005	2070	2042	2098	2004	1959	2076	1930	2029	2058	1969	1970	2034	2011	1966	1970
2235	2309	2288	2225	2249	2287	2242	2172	2027	2080	2036	2079	2130	2241	2203	2209	2212	2186	2112	2148	2048	2103	2160	2154	2134	2157	2102	2163	2116	2111	2116	2166	1993	2065	2101	2116	2054	1970	2019	2081	2051	2040	2035	2066	2053	2088	2084	1966	2009	1884
[truncated: 920 more columns]
