# Supplementary material for: Spatial Resolution and Refractive Index Contrast of Resonant Photonic Crystal Surfaces for Biosensing
Source: IEEE Photonics J. Author manuscript; Available in PMC 2015 Sep 7. (PMC4561521; doi:10.1109/JPHOT.2015.2435699)
Supplement: fig4_data [file NIHMS64775-supplement-fig4_data.gz › Volumes/graham/MacBook_backup/PhD_folder_2015_06_02/paper_improvements/IEEE_J_Photonics/final_files/data_files/fig4/ref/r20.csv]

2643	2709	2582	2508	2596	2541	2619	2615	2570	2571	2537	2453	2561	2521	2505	2489	2334	2423	2337	2474	2503	2584	2507	2434	2522	2443	2425	2418	2426	2523	2549	2478	2463	2351	2443	2419	2465	2567	2424	2467	2526	2504	2451	2455	2487	2489	2478	2571	2492	2490
2666	2661	2481	2541	2486	2532	2543	2561	2589	2661	2526	2580	2553	2461	2296	2338	2312	2327	2370	2418	2619	2564	2479	2456	2503	2329	2411	2503	2445	2549	2440	2378	2415	2446	2442	2497	2535	2542	2532	2472	2434	2444	2529	2356	2348	2475	2472	2432	2387	2445
2640	2583	2476	2574	2350	2602	2635	2560	2563	2491	2443	2380	2449	2369	2435	2378	2420	2343	2392	2379	2413	2367	2400	2412	2383	2329	2471	2504	2499	2559	2423	2412	2348	2422	2411	2494	2510	2458	2551	2418	2385	2507	2342	2446	2446	2434	2392	2456	2462	2379
2707	2519	2469	2323	2469	2598	2520	2654	2502	2464	2457	2422	2415	2302	2351	2404	2387	2388	2345	2392	2392	2357	2445	2367	2304	2353	2431	2460	2378	2469	2415	2331	2387	2443	2420	2436	2597	2518	2439	2524	2500	2398	2394	2442	2380	2461	2364	2445	2446	2438
2565	2547	2420	2512	2455	2415	2639	2547	2497	2372	2364	2361	2282	2311	2475	2457	2470	2394	2474	2400	2451	2296	2370	2356	2299	2476	2315	2456	2469	2358	2433	2437	2404	2340	2383	2482	2466	2535	2486	2437	2536	2388	2410	2487	2450	2380	2427	2393	2376	2353
2534	2433	2333	2488	2512	2433	2354	2427	2425	2255	2316	2276	2268	2219	2308	2432	2420	2515	2348	2387	2363	2364	2355	2350	2284	2378	2412	2318	2378	2409	2303	2373	2335	2428	2409	2365	2441	2490	2369	2461	2453	2362	2424	2370	2383	2374	2320	2283	2331	2292
2566	2444	2443	2450	2371	2344	2318	2267	2283	2292	2295	2293	2278	2292	2367	2340	2413	2361	2377	2334	2348	2296	2293	2468	2375	2291	2379	2367	2339	2325	2344	2338	2397	2442	2385	2432	2394	2454	2469	2529	2429	2452	2396	2381	2379	2444	2335	2370	2363	2375
2594	2356	2435	2367	2261	2353	2234	2281	2243	2343	2187	2285	2225	2323	2366	2369	2335	2486	2365	2349	2400	2380	2438	2344	2315	2407	2344	2298	2266	2314	2377	2385	2395	2333	2418	2456	2405	2420	2404	2385	2444	2410	2568	2407	2469	2308	2324	2306	2270	2377
2388	2464	2353	2361	2353	2304	2159	2169	2231	2293	2341	2336	2327	2194	2372	2276	2439	2302	2406	2350	2361	2335	2397	2372	2344	2286	2379	2314	2314	2343	2305	2414	2460	2498	2420	2449	2381	2360	2390	2457	2414	2486	2472	2468	2413	2373	2410	2368	2314	2283
2490	2324	2342	2390	2232	2166	2102	2197	2155	2303	2304	2224	2305	2261	2308	2212	2223	2356	2320	2354	2386	2439	2351	2441	2413	2389	2248	2369	2252	2269	2322	2377	2412	2504	2409	2429	2344	2462	2365	2526	2439	2541	2506	2336	2437	2409	2300	2270	2279	2190
2345	2327	2468	2314	2384	2228	2234	2185	2304	2195	2209	2369	2370	2352	2260	2249	2262	2263	2288	2361	2417	2377	2440	2425	2426	2324	2320	2391	2248	2358	2408	2311	2413	2458	2391	2447	2429	2419	2419	2417	2512	2419	2469	2513	2449	2485	2416	2332	2302	2307
2326	2257	2365	2383	2344	2306	2255	2211	2307	2289	2265	2231	2278	2302	2266	2225	2245	2352	2313	2464	2389	2523	2420	2401	2434	2402	2426	2350	2304	2317	2400	2453	2403	2476	2432	2472	2531	2467	2502	2449	2563	2540	2605	2517	2450	2399	2361	2301	2303	2334
2373	2334	2324	2346	2323	2303	2353	2426	2205	2252	2247	2344	2245	2352	2284	2231	2246	2275	2354	2307	2447	2493	2493	2359	2370	2436	2448	2364	2388	2451	2411	2398	2492	2390	2501	2461	2527	2558	2479	2609	2549	2560	2504	2417	2565	2399	2429	2272	2366	2378
2378	2279	2322	2308	2256	2343	2382	2375	2317	2327	2299	2355	2266	2252	2264	2251	2290	2309	2372	2362	2428	2465	2431	2415	2411	2372	2522	2464	2498	2528	2396	2461	2314	2370	2491	2399	2487	2591	2576	2524	2611	2427	2500	2560	2471	2528	2398	2480	2300	2347
2310	2288	2368	2313	2304	2394	2461	2417	2376	2276	2349	2438	2343	2338	2309	2312	2342	2286	2293	2414	2324	2439	2399	2455	2364	2462	2461	2456	2525	2457	2452	2402	2469	2401	2402	2458	2492	2544	2498	2514	2566	2746	2522	2515	2509	2486	2546	2524	2523	2401
2345	2281	2270	2224	2408	2427	2469	2397	2365	2333	2377	2325	2422	2399	2400	2439	2402	2336	2417	2359	2388	2434	2451	2342	2351	2391	2360	2394	2558	2469	2420	2396	2443	2408	2520	2494	2536	2462	2520	2483	2549	2550	2641	2522	2573	2517	2490	2469	2582	2481
2510	2412	2343	2181	2288	2414	2408	2442	2359	2463	2418	2359	2305	2315	2451	2362	2411	2397	2386	2366	2294	2308	2353	2314	2426	2401	2407	2469	2381	2453	2435	2377	2440	2426	2539	2459	2463	2517	2509	2632	2634	2520	2629	2585	2616	2569	2520	2525	2495	2510
2490	2453	2364	2343	2363	2368	2400	2439	2458	2307	2319	2358	2322	2396	2459	2427	2338	2388	2363	2437	2345	2373	2433	2423	2389	2321	2434	2387	2376	2373	2375	2348	2433	2521	2461	2503	2514	2487	2523	2508	2524	2535	2651	2684	2574	2712	2607	2610	2520	2535
2553	2581	2486	2383	2314	2535	2386	2413	2424	2405	2404	2409	2441	2439	2438	2495	2440	2460	2324	2382	2325	2390	2363	2494	2432	2396	2311	2278	2445	2418	2399	2496	2479	2499	2539	2445	2438	2572	2546	2568	2585	2698	2591	2662	2695	2626	2647	2590	2574	2439
2585	2575	2554	2425	2431	2402	2512	2425	2526	2470	2604	2380	2479	2448	2494	2485	2428	2433	2403	2374	2425	2379	2459	2402	2440	2282	2323	2333	2348	2443	2417	2364	2442	2482	2551	2448	2485	2539	2521	2481	2621	2710	2616	2713	2642	2657	2718	2599	2537	2567
2530	2612	2550	2476	2380	2394	2527	2462	2571	2478	2567	2508	2512	2517	2449	2523	2396	2394	2398	2345	2386	2414	2440	2512	2407	2385	2264	2398	2256	2408	2398	2459	2507	2419	2471	2522	2465	2561	2572	2566	2578	2601	2611	2577	2611	2645	2654	2578	2538	2591
2576	2550	2503	2459	2507	2475	2491	2585	2554	2569	2559	2560	2611	2489	2378	2484	2390	2302	2423	2382	2493	2477	2455	2414	2326	2414	2323	2371	2269	2362	2453	2391	2412	2434	2372	2555	2437	2481	2528	2466	2562	2585	2537	2710	2612	2684	2600	2670	2602	2626
2510	2518	2495	2486	2395	2351	2583	2641	2695	2581	2585	2597	2459	2379	2336	2273	2386	2420	2416	2475	2458	2414	2450	2387	2392	2317	2338	2300	2370	2496	2482	2400	2386	2388	2471	2465	2492	2656	2558	2677	2475	2563	2459	2656	2475	2706	2712	2660	2642	2622
2423	2499	2384	2398	2455	2553	2457	2665	2639	2739	2573	2579	2517	2375	2380	2304	2368	2376	2580	2478	2485	2451	2352	2372	2433	2321	2441	2418	2318	2347	2375	2455	2289	2451	2435	2450	2566	2534	2542	2656	2586	2690	2494	2601	2531	2697	2663	2671	2703	2686
2413	2435	2337	2438	2447	2484	2491	2639	2648	2601	2534	2521	2611	2337	2382	2308	2364	2349	2441	2527	2402	2447	2326	2369	2400	2388	2489	2298	2467	2421	2434	2411	2308	2394	2430	2528	2535	2492	2595	2486	2618	2603	2546	2550	2600	2617	2726	2648	2653	2630
2500	2403	2474	2466	2488	2367	2577	2496	2589	2572	2498	2504	2359	2389	2384	2422	2407	2508	2474	2399	2453	2476	2426	2421	2395	2382	2444	2336	2424	2385	2331	2265	2362	2399	2434	2477	2587	2566	2632	2560	2542	2599	2638	2604	2514	2693	2619	2619	2624	2599
2434	2422	2465	2417	2523	2378	2563	2370	2480	2409	2502	2430	2446	2372	2497	2490	2411	2486	2438	2444	2515	2554	2378	2351	2376	2442	2426	2407	2476	2355	2389	2293	2393	2368	2340	2443	2459	2500	2504	2558	2680	2676	2594	2630	2652	2622	2658	2718	2647	2646
2490	2495	2471	2437	2494	2428	2418	2383	2355	2491	2397	2475	2573	2523	2608	2518	2493	2478	2438	2447	2372	2522	2534	2404	2542	2391	2412	2464	2358	2418	2322	2276	2347	2448	2493	2466	2415	2501	2589	2514	2608	2593	2621	2608	2558	2590	2562	2638	2606	2681
2645	2519	2446	2332	2489	2456	2396	2453	2371	2452	2477	2487	2604	2477	2579	2471	2460	2418	2477	2396	2413	2505	2398	2476	2454	2436	2483	2492	2434	2410	2379	2377	2448	2427	2404	2458	2406	2515	2471	2512	2635	2668	2607	2650	2625	2652	2598	2578	2635	2606
2601	2579	2432	2476	2434	2421	2413	2417	2466	2446	2469	2450	2566	2550	2446	2404	2348	2437	2407	2352	2515	2490	2570	2577	2547	2468	2464	2458	2468	2393	2411	2341	2335	2488	2518	2434	2481	2423	2411	2513	2521	2741	2631	2731	2652	2587	2583	2614	2539	2694
2533	2483	2415	2472	2429	2412	2344	2521	2470	2524	2439	2421	2546	2491	2498	2429	2420	2313	2270	2353	2421	2496	2570	2529	2528	2454	2472	2436	2507	2364	2419	2468	2399	2434	2411	2398	2434	2398	2382	2497	2502	2677	2668	2691	2705	2631	2570	2555	2563	2569
2516	2552	2478	2537	2386	2367	2423	2410	2464	2583	2622	2448	2514	2392	2446	2415	2362	2284	2364	2379	2525	2441	2540	2468	2549	2401	2424	2409	2502	2424	2446	2508	2427	2422	2482	2295	2414	2417	2367	2557	2614	2709	2618	2633	2644	2732	2514	2600	2601	2700
2695	2532	2565	2449	2464	2495	2417	2490	2492	2450	2590	2421	2413	2468	2428	2324	2342	2412	2453	2459	2468	2615	2505	2441	2512	2516	2418	2464	2495	2488	2384	2418	2498	2441	2404	2404	2465	2472	2465	2445	2463	2463	2624	2697	2597	2730	2590	2683	2703	2577
2552	2465	2519	2356	2481	2484	2524	2567	2498	2475	2487	2476	2337	2325	2444	2383	2516	2461	2431	2399	2452	2388	2435	2380	2439	2507	2461	2451	2499	2417	2385	2516	2470	2413	2486	2393	2541	2384	2561	2520	2567	2559	2631	2698	2767	2763	2741	2564	2693	2770
2581	2589	2485	2392	2535	2533	2532	2558	2473	2481	2458	2470	2422	2428	2409	2343	2484	2449	2400	2511	2416	2397	2426	2412	2336	2473	2478	2505	2488	2561	2502	2372	2524	2514	2540	2427	2612	2543	2524	2521	2518	2587	2620	2601	2745	2772	2794	2679	2729	2636
2670	2512	2511	2392	2528	2526	2573	2430	2440	2459	2319	2353	2412	2481	2486	2517	2385	2427	2382	2380	2452	2347	2380	2458	2515	2565	2669	2542	2482	2520	2543	2534	2536	2551	2458	2373	2582	2392	2563	2517	2625	2540	2589	2660	2695	2669	2853	2702	2765	2663
2691	2578	2450	2428	2459	2568	2559	2481	2429	2476	2505	2358	2506	2528	2469	2407	2507	2432	2440	2430	2417	2375	2511	2510	2529	2606	2588	2610	2595	2553	2552	2481	2498	2523	2547	2495	2665	2606	2618	2587	2482	2534	2533	2540	2591	2761	2838	2661	2780	2758
2642	2580	2454	2483	2553	2543	2445	2474	2462	2486	2400	2467	2537	2415	2426	2432	2426	2268	2455	2284	2417	2401	2373	2420	2511	2608	2532	2510	2556	2561	2502	2595	2566	2597	2538	2455	2539	2541	2667	2656	2520	2600	2546	2602	2577	2703	2595	2737	2699	2597
2707	2566	2510	2426	2453	2397	2475	2506	2493	2426	2521	2555	2495	2482	2449	2471	2537	2379	2452	2466	2435	2458	2486	2431	2609	2553	2603	2621	2551	2629	2569	2628	2599	2549	2573	2484	2517	2544	2570	2526	2629	2511	2576	2615	2569	2604	2747	2646	2621	2677
2733	2613	2450	2338	2400	2495	2442	2426	2515	2590	2545	2592	2497	2569	2460	2396	2427	2433	2512	2569	2478	2487	2540	2477	2514	2548	2538	2458	2547	2643	2538	2689	2687	2654	2585	2518	2532	2525	2694	2526	2602	2624	2502	2696	2589	2671	2614	2607	2593	2766
2638	2637	2410	2380	2341	2425	2472	2435	2445	2442	2599	2538	2418	2436	2399	2457	2387	2465	2342	2474	2393	2462	2459	2427	2454	2516	2509	2556	2477	2543	2544	2768	2722	2702	2586	2590	2558	2587	2730	2742	2660	2649	2535	2553	2612	2573	2649	2626	2618	2659
2698	2592	2436	2384	2404	2485	2459	2432	2558	2560	2569	2562	2505	2523	2506	2590	2504	2447	2438	2464	2433	2336	2520	2460	2408	2473	2626	2580	2554	2631	2740	2746	2792	2704	2636	2589	2523	2605	2639	2629	2615	2563	2602	2516	2537	2627	2656	2711	2581	2617
2556	2446	2492	2411	2484	2510	2455	2631	2439	2589	2573	2538	2476	2482	2675	2458	2533	2539	2565	2440	2385	2455	2365	2388	2443	2493	2497	2567	2497	2566	2667	2732	2793	2827	2736	2685	2605	2642	2678	2599	2594	2452	2603	2612	2515	2724	2598	2595	2592	2631
2581	2521	2602	2572	2456	2538	2554	2480	2448	2464	2533	2515	2515	2523	2630	2668	2643	2440	2551	2515	2451	2365	2494	2342	2452	2546	2502	2557	2607	2565	2630	2611	2619	2691	2742	2740	2620	2693	2690	2614	2647	2594	2569	2571	2597	2671	2644	2598	2590	2572
2635	2640	2483	2528	2520	2528	2615	2525	2412	2438	2465	2465	2510	2483	2572	2605	2580	2524	2589	2463	2472	2423	2402	2491	2432	2585	2529	2560	2604	2595	2574	2649	2574	2795	2724	2708	2748	2674	2643	2551	2644	2646	2640	2609	2705	2622	2692	2575	2574	2508
2584	2547	2526	2467	2451	2504	2489	2568	2399	2391	2421	2553	2445	2586	2555	2535	2589	2577	2638	2552	2501	2432	2417	2429	2507	2535	2582	2507	2493	2565	2583	2504	2707	2754	2634	2684	2611	2796	2680	2724	2688	2640	2730	2696	2691	2649	2582	2598	2607	2705
2529	2615	2624	2551	2411	2479	2498	2575	2412	2493	2492	2420	2383	2570	2517	2474	2487	2533	2501	2506	2500	2438	2529	2440	2520	2497	2491	2531	2514	2501	2496	2632	2651	2772	2753	2851	2790	2759	2797	2685	2745	2796	2677	2661	2625	2682	2654	2640	2662	2594
2578	2609	2548	2430	2441	2524	2577	2562	2491	2500	2527	2505	2460	2407	2506	2586	2548	2546	2605	2527	2593	2510	2512	2470	2491	2532	2543	2478	2586	2578	2578	2594	2657	2671	2793	2787	2754	2786	2749	2732	2778	2765	2673	2711	2655	2678	2682	2644	2587	2649
2535	2400	2379	2497	2448	2511	2552	2547	2488	2487	2542	2520	2458	2423	2385	2537	2496	2549	2518	2611	2515	2514	2517	2540	2334	2444	2483	2575	2511	2552	2587	2583	2698	2618	2732	2810	2777	2828	2747	2808	2744	2748	2650	2636	2727	2694	2796	2667	2737	2629
2415	2478	2449	2577	2432	2463	2597	2625	2608	2530	2518	2465	2513	2498	2487	2612	2450	2620	2577	2676	2649	2638	2646	2469	2502	2445	2564	2651	2515	2610	2498	2626	2623	2657	2722	2855	2771	2800	2923	2849	2828	2876	2820	2682	2699	2726	2760	2735	2776	2674
2406	2444	2388	2360	2453	2612	2562	2636	2553	2607	2550	2544	2537	2459	2483	2438	2551	2517	2655	2679	2660	2620	2502	2446	2463	2462	2488	2670	2505	2682	2585	2551	2633	2674	2792	2697	2765	2788	2934	2717	2727	2769	2722	2709	2814	2555	2724	2675	2746	2795
2427	2484	2477	2391	2548	2530	2653	2603	2590	2525	2600	2573	2554	2564	2601	2516	2650	2517	2574	2622	2607	2529	2671	2535	2602	2510	2463	2668	2638	2510	2595	2564	2707	2638	2732	2873	2749	2930	2794	2881	2829	2735	2707	2798	2642	2785	2650	2689	2749	2683
2376	2523	2359	2377	2325	2453	2570	2543	2616	2577	2481	2494	2595	2655	2486	2575	2606	2533	2529	2581	2721	2530	2544	2687	2546	2580	2625	2523	2594	2578	2624	2566	2629	2573	2761	2741	2754	2828	2726	2678	2800	2765	2766	2805	2715	2639	2660	2683	2807	2771
2547	2551	2395	2393	2394	2495	2534	2500	2526	2510	2573	2566	2540	2590	2471	2431	2479	2596	2549	2502	2514	2677	2647	2649	2661	2569	2603	2630	2595	2657	2620	2572	2654	2634	2725	2699	2767	2820	2790	2791	2763	2842	2721	2636	2709	2682	2700	2717	2756	2810
2509	2503	2424	2371	2387	2400	2393	2454	2524	2552	2575	2615	2538	2564	2660	2595	2543	2500	2642	2651	2679	2745	2713	2729	2656	2676	2671	2590	2649	2804	2633	2672	2682	2669	2675	2663	2799	2868	2727	2744	2762	2787	2794	2784	2676	2640	2688	2697	2713	2762
2483	2434	2414	2321	2344	2338	2441	2393	2513	2505	2630	2597	2516	2673	2653	2410	2593	2545	2604	2650	2706	2755	2761	2665	2581	2634	2593	2672	2701	2652	2730	2713	2668	2655	2748	2732	2737	2743	2720	2718	2771	2804	2721	2604	2640	2651	2638	2500	2705	2663
2482	2549	2391	2306	2280	2287	2412	2440	2507	2572	2577	2604	2616	2581	2647	2651	2604	2683	2615	2630	2581	2625	2735	2609	2625	2675	2631	2664	2638	2750	2727	2692	2769	2688	2680	2640	2797	2734	2759	2780	2837	2766	2784	2705	2687	2649	2679	2649	2764	2754
2592	2538	2449	2362	2322	2325	2429	2384	2416	2557	2553	2590	2600	2607	2650	2655	2699	2745	2595	2544	2624	2656	2737	2689	2658	2627	2716	2580	2780	2801	2730	2803	2698	2666	2670	2782	2745	2775	2756	2702	2732	2745	2767	2703	2643	2654	2538	2701	2714	2815
2462	2554	2472	2393	2322	2349	2382	2377	2383	2483	2574	2555	2610	2748	2663	2763	2617	2629	2629	2567	2637	2674	2805	2860	2682	2671	2755	2643	2859	2711	2715	2715	2716	2599	2727	2759	2840	2738	2765	2741	2714	2692	2680	2742	2664	2565	2553	2634	2723	2790
2627	2652	2527	2486	2309	2341	2479	2387	2556	2486	2399	2578	2698	2617	2728	2776	2710	2660	2575	2598	2659	2735	2693	2706	2702	2630	2705	2692	2658	2737	2691	2735	2652	2664	2678	2726	2793	2763	2652	2716	2597	2647	2650	2759	2779	2648	2676	2712	2670	2784
2577	2688	2404	2394	2522	2507	2358	2491	2310	2397	2448	2538	2636	2619	2786	2628	2656	2680	2595	2639	2670	2780	2677	2839	2770	2621	2567	2672	2671	2673	2735	2741	2795	2650	2642	2753	2699	2713	2722	2678	2709	2717	2747	2638	2601	2654	2646	2627	2675	2761
2496	2666	2578	2454	2495	2520	2435	2427	2383	2497	2492	2535	2530	2741	2725	2795	2690	2662	2630	2645	2616	2668	2738	2742	2627	2676	2690	2743	2715	2647	2844	2732	2711	2633	2625	2687	2666	2760	2698	2683	2757	2655	2728	2690	2595	2640	2561	2672	2699	2713
2619	2635	2623	2453	2457	2569	2451	2450	2438	2588	2463	2580	2612	2540	2699	2769	2813	2664	2660	2677	2704	2764	2719	2711	2709	2716	2714	2625	2727	2699	2664	2857	2760	2795	2800	2725	2766	2738	2813	2738	2820	2731	2723	2738	2583	2542	2641	2616	2531	2799
2630	2613	2552	2488	2507	2483	2541	2538	2528	2554	2573	2521	2502	2579	2652	2749	2708	2702	2631	2736	2720	2753	2704	2750	2740	2634	2761	2622	2715	2723	2737	2744	2698	2764	2645	2732	2766	2648	2863	2732	2714	2652	2670	2637	2696	2631	2661	2598	2652	2671
2553	2672	2619	2581	2697	2557	2566	2532	2515	2621	2468	2442	2552	2563	2734	2797	2787	2708	2759	2714	2711	2682	2757	2708	2797	2681	2726	2674	2739	2697	2665	2736	2662	2739	2708	2749	2762	2802	2787	2779	2656	2741	2685	2666	2675	2730	2707	2627	2684	2750
2591	2620	2603	2672	2697	2640	2787	2594	2588	2492	2441	2370	2508	2609	2664	2700	2874	2813	2715	2727	2648	2796	2718	2683	2727	2679	2735	2645	2763	2659	2667	2661	2754	2798	2707	2700	2805	2787	2735	2701	2615	2704	2704	2751	2765	2778	2650	2695	2766	2670
2575	2678	2704	2668	2649	2707	2687	2508	2611	2583	2442	2574	2545	2520	2758	2733	2677	2822	2788	2698	2748	2762	2744	2826	2792	2729	2674	2574	2736	2688	2763	2738	2718	2631	2708	2717	2713	2715	2858	2666	2744	2741	2754	2790	2720	2807	2736	2704	2733	2702
2730	2622	2682	2716	2732	2674	2748	2631	2693	2572	2552	2587	2509	2494	2624	2742	2758	2788	2751	2794	2710	2810	2771	2777	2706	2751	2769	2657	2744	2666	2624	2716	2665	2661	2668	2651	2847	2828	2811	2756	2786	2791	2767	2713	2759	2857	2805	2761	2809	2805
2664	2705	2653	2606	2701	2857	2775	2696	2516	2603	2458	2570	2503	2648	2621	2659	2611	2595	2779	2744	2795	2815	2807	2837	2718	2824	2739	2635	2692	2692	2750	2704	2619	2584	2709	2721	2722	2759	2772	2760	2753	2709	2740	2847	2712	2949	2947	2805	2931	2784
2614	2739	2644	2539	2745	2747	2754	2769	2670	2559	2620	2455	2562	2593	2575	2702	2674	2713	2753	2694	2746	2718	2896	2740	2751	2652	2770	2689	2559	2755	2723	2705	2635	2653	2691	2646	2710	2845	2841	2716	2766	2726	2762	2803	2808	2920	2889	2879	2886	2783
2623	2618	2577	2573	2617	2602	2784	2713	2697	2701	2593	2543	2658	2569	2539	2653	2715	2677	2812	2778	2767	2764	2693	2676	2721	2689	2641	2678	2591	2717	2666	2661	2634	2599	2692	2671	2666	2805	2880	2735	2707	2908	2790	2793	2883	2886	2924	2884	2875	2801
2676	2613	2600	2601	2641	2768	2717	2776	2652	2710	2637	2595	2515	2627	2569	2615	2647	2687	2760	2803	2691	2730	2773	2763	2667	2646	2620	2735	2568	2687	2739	2724	2563	2608	2593	2682	2801	2796	2776	2910	2861	2725	2710	2720	2814	2910	2908	2925	2871	2958
2674	2625	2664	2591	2531	2619	2690	2800	2644	2664	2657	2539	2667	2575	2589	2642	2649	2644	2611	2609	2705	2669	2739	2826	2736	2700	2660	2616	2617	2639	2654	2802	2685	2654	2683	2658	2631	2716	2767	2827	2827	2873	2826	2899	2691	2916	2940	3029	2961	2955
2715	2589	2620	2590	2625	2674	2617	2766	2660	2580	2584	2655	2568	2550	2615	2648	2737	2636	2696	2756	2742	2804	2773	2768	2624	2735	2682	2710	2572	2629	2794	2689	2712	2711	2609	2700	2784	2819	2843	2763	2802	2720	2907	2872	2930	2835	2780	2862	2933	2949
2665	2671	2622	2613	2605	2686	2675	2658	2557	2712	2545	2647	2594	2589	2659	2553	2663	2630	2775	2686	2701	2692	2684	2776	2719	2647	2671	2597	2706	2682	2729	2803	2662	2658	2666	2693	2695	2633	2922	2873	2824	2870	2877	2854	2883	2772	2919	2954	2973	2915
2734	2588	2585	2626	2646	2609	2675	2678	2594	2538	2657	2662	2556	2658	2667	2610	2651	2567	2635	2594	2740	2770	2705	2677	2730	2701	2650	2647	2634	2717	2782	2638	2578	2797	2714	2667	2729	2765	2868	2833	2850	2855	2773	2872	2798	2902	2851	2879	2865	2862
2584	2616	2532	2495	2548	2627	2499	2589	2654	2716	2666	2632	2647	2582	2631	2551	2651	2689	2542	2625	2691	2701	2738	2685	2715	2682	2696	2570	2687	2565	2720	2702	2794	2709	2715	2688	2913	2778	2878	2852	2871	2904	2871	2752	2770	2850	2846	2861	2866	2898
2638	2699	2549	2539	2503	2604	2580	2681	2641	2606	2570	2658	2709	2727	2670	2712	2712	2669	2553	2715	2660	2747	2763	2685	2685	2687	2726	2670	2689	2642	2663	2732	2736	2875	2750	2845	2862	2918	2840	2843	2884	2917	2817	2801	2835	2845	2875	2902	2909	3024
2568	2612	2636	2496	2607	2615	2650	2630	2530	2721	2575	2589	2669	2713	2660	2649	2635	2643	2592	2689	2679	2640	2641	2809	2817	2643	2673	2643	2692	2695	2692	2787	2756	2876	2820	2764	2859	2762	2946	2912	2914	2881	2902	2880	2867	2839	2848	2855	2863	2878
2614	2543	2594	2626	2609	2574	2778	2588	2608	2625	2641	2582	2763	2689	2661	2746	2718	2651	2655	2785	2635	2728	2791	2788	2765	2849	2612	2658	2640	2671	2649	2725	2791	2705	2851	2953	2906	2943	2864	2859	2934	2923	2839	2985	2850	2882	2851	2917	2844	2940
2566	2563	2587	2614	2497	2587	2690	2615	2542	2582	2634	2683	2620	2764	2778	2768	2775	2734	2665	2797	2745	2770	2740	2777	2770	2818	2685	2609	2606	2662	2667	2703	2759	2905	2800	2921	2865	2810	2898	2906	2881	3025	2923	2953	2808	2929	2714	2853	2792	2842
2569	2575	2413	2574	2538	2639	2635	2649	2707	2562	2674	2719	2783	2812	2674	2823	2771	2738	2835	2707	2802	2706	2719	2769	2768	2815	2830	2763	2663	2705	2747	2760	2858	2756	2862	2862	2889	2874	2837	2921	2925	2895	2959	2802	2837	2874	2839	2905	2885	2938
2549	2667	2587	2501	2525	2554	2781	2675	2760	2652	2706	2672	2683	2743	2863	2756	2719	2790	2775	2718	2782	2701	2828	2854	2823	2788	2859	2810	2784	2623	2707	2757	2803	2796	2809	2867	2835	2830	2997	2927	2920	2957	2861	2979	2805	2755	2841	2770	2910	2848
2641	2609	2524	2509	2543	2566	2705	2724	2717	2780	2719	2704	2830	2827	2829	2797	2816	2817	2751	2668	2737	2809	2879	2809	2902	2906	2863	2916	2880	2784	2801	2671	2778	2822	2876	2841	2901	2779	2882	2955	2964	2919	2921	2959	2842	2874	2703	2768	2965	2916
2685	2622	2542	2521	2700	2621	2739	2683	2651	2678	2760	2802	2801	2879	2842	2940	2871	2788	2851	2749	2794	2861	2858	2847	2916	2861	2985	2906	2879	2810	2854	2680	2766	2775	2907	2849	2888	2947	2847	2909	2884	2908	2749	2970	2899	2873	2869	2835	2877	3005
2618	2648	2582	2543	2574	2620	2668	2597	2675	2768	2727	2756	2781	2879	3026	2908	2859	2890	2840	2786	2760	2927	2772	2938	2960	2870	2990	2953	2831	2852	2861	2808	2859	2837	2793	2817	2858	2884	2811	2821	2882	2917	2939	2798	2927	2843	2848	2856	2874	2892
2535	2589	2507	2518	2583	2587	2722	2749	2656	2743	2753	2827	2821	2831	3035	2935	2931	2968	2823	2853	2826	2886	2814	2896	3003	2827	2837	2849	2885	2796	2841	2750	2843	2860	2891	2864	2814	2910	2970	2875	2906	2892	2833	2899	2785	2856	2868	2888	2832	3033
2531	2668	2578	2618	2814	2748	2730	2692	2622	2709	2829	2791	2941	2940	2919	3005	2864	2895	2836	2903	2819	2827	2828	2856	2801	2842	2852	2948	2940	2809	2740	2739	2896	2863	2787	2869	2853	2856	2958	2863	2898	2739	2803	2862	2853	2846	2814	2827	2893	2903
2585	2658	2559	2480	2649	2665	2698	2626	2605	2685	2666	2859	2846	2898	2975	3036	3015	2764	2831	2909	2821	2934	2748	2812	2837	2820	2754	2863	2806	2798	2865	2820	2801	2949	2907	2835	2843	2997	2838	2921	2885	2868	2830	2857	2893	2830	2858	2847	2860	2870
2646	2490	2641	2587	2661	2605	2680	2608	2765	2689	2730	2792	2949	2974	2964	2909	2912	2917	2864	2800	2849	2783	2829	2877	2842	2785	2789	2862	2862	2754	2800	2874	2854	2824	2835	2770	2925	2903	2983	2848	3002	2868	2871	2905	2814	2791	2874	2809	2865	2829
2643	2615	2507	2587	2639	2750	2740	2586	2679	2725	2726	2857	2914	2986	2935	2843	2929	2779	2870	2758	2856	2765	2806	2808	2807	2719	2768	2748	2693	2828	2668	2787	2680	2838	2939	2833	2818	2957	2914	2914	3010	2945	2834	2817	2813	2876	2812	2921	2808	2873
2513	2607	2614	2523	2676	2630	2593	2577	2552	2632	2775	2708	2793	2887	2720	2982	2896	2855	2842	2792	2812	2665	2655	2754	2679	2796	2810	2740	2820	2714	2792	2735	2771	2752	2927	2955	2823	3006	2916	2858	2938	2874	2890	2828	2868	2822	2828	2912	2926	2837
2504	2551	2474	2554	2637	2669	2661	2612	2591	2626	2696	2774	2875	2850	2863	2778	2760	2795	2861	2709	2774	2773	2699	2825	2753	2747	2710	2715	2748	2857	2772	2641	2820	2863	2841	2802	2754	2770	2855	2794	2836	2909	2867	2925	2864	3032	2895	2892	2826	2882
2559	2591	2531	2576	2762	2659	2726	2662	2545	2612	2554	2723	2795	2841	2946	2665	2840	2669	2652	2699	2618	2644	2731	2662	2719	2678	2717	2763	2712	2823	2731	2839	2829	2837	2888	2830	2766	2819	2822	2858	2908	2800	2967	2765	2884	2900	2874	2872	2765	2862
2615	2549	2630	2517	2570	2651	2667	2602	2692	2627	2501	2734	2638	2783	2650	2734	2754	2659	2733	2663	2737	2622	2689	2698	2537	2697	2776	2745	2717	2780	2746	2707	2785	2896	2856	2870	2847	2839	2895	2875	2910	2817	2863	2880	2838	2839	2800	2755	2747	2847
2572	2586	2667	2612	2512	2719	2587	2694	2569	2545	2561	2767	2773	2804	2708	2687	2657	2728	2764	2710	2626	2529	2577	2649	2696	2689	2704	2761	2810	2878	2625	2671	2859	2803	2764	2833	2857	2906	2814	2750	2791	2848	2843	2857	2889	2894	2860	2725	2737	2872
2519	2610	2655	2617	2669	2607	2563	2606	2494	2537	2665	2706	2741	2663	2730	2720	2726	2665	2621	2588	2597	2593	2572	2582	2773	2662	2735	2842	2728	2867	2749	2708	2837	2837	2959	2793	2829	2817	2748	2847	2847	2753	2832	2768	2862	2793	2865	2806	2852	2909
2541	2605	2624	2559	2703	2785	2704	2667	2471	2534	2703	2654	2682	2748	2683	2679	2754	2759	2635	2649	2566	2559	2593	2595	2615	2730	2785	2778	2802	2740	2743	2717	2777	2871	2865	2875	2852	2865	2800	2851	2818	2718	2702	2830	2744	2760	2773	2829	2826	2783
2689	2713	2637	2738	2734	2824	2732	2670	2572	2568	2648	2652	2670	2806	2823	2690	2771	2686	2646	2641	2567	2599	2691	2630	2636	2616	2786	2904	2863	2754	2804	2821	2733	2818	2885	2889	2819	2785	2781	2758	2728	2742	2664	2724	2751	2780	2862	2775	2863	2865
2682	2725	2591	2782	2793	2753	2666	2685	2590	2676	2728	2669	2787	2747	2856	2663	2726	2776	2770	2735	2604	2656	2680	2572	2588	2783	2729	2778	2781	2791	2749	2707	2905	2806	2755	2974	2864	2785	2707	2791	2728	2794	2787	2825	2786	2802	2695	2810	2805	3019
2716	2703	2797	2803	2758	2788	2771	2680	2656	2763	2790	2710	2800	2767	2708	2789	2759	2806	2740	2742	2577	2701	2627	2638	2569	2678	2796	2822	2891	2727	2884	2925	2730	2879	2840	2911	2831	2807	2769	2705	2631	2806	2756	2835	2794	2795	2826	3082	2886	3000
2654	2826	2631	2772	2836	2878	2825	2747	2771	2796	2884	2744	2730	2755	2781	2795	2728	2740	2759	2774	2681	2651	2634	2565	2670	2797	2852	2710	2769	2821	2826	2838	2928	2764	2914	2900	2886	2661	2749	2866	2825	2882	2868	2784	2856	2929	2859	2948	2951	2844
2733	2827	2795	2770	2772	2809	2915	2801	2829	2811	2771	2769	2752	2784	2727	2688	2723	2864	2737	2713	2661	2688	2634	2634	2661	2793	2862	2797	2900	2801	2852	2812	2841	2833	2836	2801	2901	2771	2687	2779	2731	2842	2872	2780	3021	2952	2897	2978	3016	3030
2808	2774	2690	2762	2756	2838	2766	2867	2793	2820	2794	2773	2795	2738	2758	2838	2866	2825	2855	2798	2715	2784	2612	2643	2777	2744	2875	2874	2842	2855	2811	2793	2767	2793	2864	2816	2702	2761	2720	2784	2851	2817	2845	2879	2932	3032	3062	3038	2980	3078
2773	2769	2745	2762	2913	2810	2738	2825	2710	2684	2898	2675	2767	2701	2819	2737	2863	2851	2744	2718	2737	2707	2604	2757	2692	2865	2846	2758	2951	2899	2916	2791	2792	2827	2777	2831	2765	2746	2809	2860	2861	2845	2978	2909	3054	3105	3143	2990	3048	2956
2687	2803	2818	2731	2727	2793	2761	2643	2731	2854	2865	2808	2739	2704	2782	2783	2647	2698	2830	2662	2759	2692	2710	2593	2754	2828	2808	2957	2926	2792	2883	2803	2869	2846	2754	2746	2817	2843	2784	2829	2891	2865	2895	2976	3018	3055	3026	2968	3010	2903
2586	2611	2768	2705	2687	2673	2686	2609	2757	2768	2701	2716	2683	2685	2718	2636	2756	2750	2834	2739	2738	2653	2717	2710	2736	2947	2874	2930	2893	3029	2777	2813	2911	2911	2773	2828	2814	2851	2928	2923	2862	2972	3043	3052	2954	3025	2923	2952	2977	2928
2713	2573	2700	2557	2595	2653	2703	2656	2709	2680	2634	2676	2644	2657	2745	2732	2739	2777	2790	2801	2704	2704	2623	2693	2733	2747	2857	2744	2892	2893	2882	2858	2811	2818	2895	2879	2952	2876	2964	2862	2896	2948	3047	3028	3057	3056	2931	3052	2888	3088
2728	2742	2688	2591	2575	2682	2511	2619	2762	2626	2623	2682	2721	2633	2643	2701	2707	2777	2816	2735	2700	2674	2711	2738	2844	2745	2863	2795	2905	2934	2822	3016	2868	2712	2857	2869	2804	2973	2908	3000	2858	2991	2929	3048	2936	2951	2856	2942	2944	2835
2703	2744	2642	2549	2663	2526	2647	2639	2618	2681	2620	2679	2729	2644	2639	2641	2713	2807	2833	2758	2711	2743	2714	2685	2750	2678	2840	2940	2863	2950	2837	2851	2797	2833	2872	2928	3002	2798	2949	2920	2984	2950	3012	2883	2983	2859	2945	2906	2810	2773
2623	2648	2577	2590	2583	2641	2595	2660	2608	2632	2749	2661	2644	2642	2672	2694	2816	2729	2708	2734	2741	2634	2712	2697	2662	2815	2816	2799	2850	2844	2748	2784	2824	2807	2808	2812	2914	2951	2918	2935	2925	2790	2881	2917	2852	2839	2907	2858	2784	2812
2773	2620	2598	2636	2543	2704	2568	2644	2598	2670	2713	2639	2590	2618	2772	2652	2657	2764	2776	2767	2648	2734	2599	2721	2740	2678	2751	2844	2861	2803	2834	2777	2747	2852	2796	2767	2860	2905	2871	2864	3028	2969	2935	2856	2924	2847	2702	2767	2736	2788
2753	2725	2579	2586	2627	2658	2633	2708	2679	2650	2727	2580	2689	2656	2748	2750	2765	2707	2745	2685	2772	2687	2704	2686	2799	2730	2795	2897	2845	2781	2803	2745	2759	2794	2750	2687	2787	2811	2845	2987	2881	2834	2783	2847	2943	2840	2847	2798	2734	2708
2791	2688	2565	2496	2596	2687	2685	2663	2729	2618	2674	2635	2661	2638	2654	2771	2800	2778	2732	2770	2724	2684	2609	2700	2758	2887	2769	2777	2804	2748	2738	2777	2722	2564	2692	2757	2740	2846	2904	2889	2954	2830	2768	2846	2810	2909	2863	2822	2859	2760
2761	2718	2659	2549	2732	2644	2724	2634	2741	2676	2698	2604	2666	2677	2729	2749	2750	2781	2832	2812	2638	2656	2800	2640	2786	2741	2806	2773	2750	2743	2673	2711	2631	2695	2662	2639	2722	2791	2843	2835	2734	2934	2824	2852	2822	2910	2886	2954	2853	2801
2726	2682	2591	2656	2582	2738	2692	2693	2734	2665	2658	2683	2630	2739	2811	2853	2819	2793	2689	2770	2643	2692	2594	2771	2691	2828	2716	2740	2763	2778	2714	2785	2725	2647	2732	2619	2758	2770	2822	2803	2805	2737	2859	2792	2922	2883	2815	2809	2861	2896
2783	2779	2618	2666	2789	2754	2639	2655	2715	2711	2769	2662	2680	2702	2801	2801	2796	2776	2702	2628	2705	2770	2723	2792	2768	2685	2820	2725	2656	2607	2738	2751	2715	2726	2720	2694	2746	2775	2883	2772	2832	2888	2838	2859	2876	2860	2844	2786	2776	2867
2686	2582	2667	2633	2653	2801	2751	2739	2785	2808	2710	2666	2782	2771	2858	2736	2875	2683	2821	2640	2690	2722	2726	2670	2654	2632	2671	2737	2814	2671	2676	2777	2702	2765	2628	2854	2820	3002	2898	2947	2899	2790	2810	2820	2758	2801	2844	2878	2834	2860
2664	2699	2650	2690	2798	2666	2770	2813	2706	2692	2745	2774	2793	2702	2891	2849	2792	2797	2748	2647	2676	2658	2761	2780	2713	2709	2712	2676	2660	2739	2763	2710	2629	2693	2747	2709	2834	2806	2862	2998	2834	2907	2872	2860	2761	2912	2807	2968	2857	2951
2635	2632	2613	2635	2729	2730	2803	2769	2801	2810	2743	2689	2754	2813	2806	2892	2809	2680	2748	2622	2636	2583	2613	2714	2679	2696	2638	2672	2745	2729	2756	2820	2814	2754	2871	2823	2813	2879	2963	2961	2783	2842	2839	2817	2873	2834	2833	2746	2817	2829
2723	2657	2678	2705	2639	2738	2787	2730	2709	2706	2801	2703	2734	2805	2824	2870	2996	2763	2785	2659	2803	2640	2714	2628	2792	2679	2627	2760	2825	2768	2830	2706	2820	2788	2771	2877	2844	2877	2964	2906	2853	2843	2949	2947	2819	2762	2805	2889	2919	2875
2587	2644	2641	2655	2811	2775	2819	2695	2775	2717	2675	2775	2735	2793	2870	2745	2849	2835	2816	2767	2649	2751	2693	2675	2786	2738	2709	2789	2834	2889	2825	2847	2752	2809	2939	2796	2864	2840	2954	2875	2877	2913	2823	2814	2805	2818	2870	2777	2945	2852
2714	2689	2648	2703	2731	2742	2785	2714	2699	2840	2791	2688	2740	2857	2825	2824	2751	2811	2708	2625	2739	2639	2715	2677	2719	2715	2806	2753	2821	2952	2904	2848	2759	2774	2795	2926	2919	2866	2842	2801	2825	2781	2851	2780	2825	2756	2738	2785	2954	2961
2705	2626	2654	2649	2706	2766	2711	2783	2699	2706	2761	2629	2763	2812	2861	2841	2885	2765	2707	2651	2736	2730	2836	2683	2723	2849	2789	2821	2779	2953	2915	2796	2829	2812	2822	2819	2777	2801	2790	2810	2688	2762	2754	2751	2838	2837	2870	2813	2872	2962
2597	2738	2657	2688	2723	2754	2785	2651	2697	2634	2807	2697	2776	2872	2923	2757	2756	2742	2625	2706	2653	2768	2737	2864	2829	2845	2817	2999	2885	2745	2849	2933	2786	2795	2836	2690	2735	2800	2815	2726	2879	2727	2737	2824	2756	2784	2834	2890	2847	2795
2708	2659	2698	2747	2731	2767	2696	2731	2756	2639	2625	2694	2684	2895	2914	2811	2734	2702	2648	2744	2671	2813	2876	2873	2636	2768	2876	2802	2803	2899	2775	2767	2826	2674	2893	2794	2798	2768	2712	2708	2763	2633	2814	2894	2889	2927	2759	2853	2865	2753
2646	2822	2728	2711	2774	2784	2770	2756	2649	2641	2669	2683	2796	2782	2842	2800	2701	2670	2595	2704	2651	2753	2713	2784	2851	2678	2738	2703	2720	2752	2743	2714	2699	2705	2695	2785	2672	2717	2716	2820	2795	2842	2831	2817	2771	2914	2765	2844	2845	2829
2730	2687	2773	2713	2863	2847	2691	2768	2746	2644	2610	2713	2679	2669	2767	2626	2660	2643	2622	2632	2729	2715	2783	2631	2756	2654	2828	2913	2719	2767	2730	2726	2704	2723	2843	2716	2752	2762	2687	2656	2783	2806	2835	2910	2837	2847	2792	2910	2880	2711
2831	2764	2740	2649	2736	2782	2780	2619	2669	2777	2619	2762	2696	2602	2666	2733	2638	2640	2548	2574	2632	2649	2639	2769	2769	2873	2837	2864	2817	2747	2610	2692	2689	2640	2741	2698	2755	2804	2705	2800	2816	2776	2875	2874	2837	2787	2668	2853	2854	2885
2776	2736	2668	2706	2741	2672	2728	2672	2738	2741	2744	2698	2754	2809	2721	2719	2623	2717	2633	2725	2591	2811	2708	2739	2709	2758	2841	2900	2869	2759	2699	2749	2634	2782	2625	2580	2735	2812	2780	2788	2816	2824	2810	2893	2808	2790	2828	2710	2845	2895
2727	2750	2755	2671	2762	2659	2805	2670	2716	2721	2711	2673	2793	2783	2717	2655	2830	2734	2645	2685	2764	2682	2557	2819	2801	2936	2837	2875	2748	2699	2713	2592	2771	2653	2746	2746	2727	2746	2839	2854	2848	2781	2855	2796	2799	2689	2844	2679	2873	2815
2667	2722	2696	2732	2669	2737	2667	2755	2700	2712	2666	2736	2779	2780	2815	2811	2784	2759	2846	2728	2817	2684	2833	2727	2813	2863	2866	2850	2797	2693	2634	2734	2712	2821	2825	2749	2826	2714	2788	2717	2832	2800	2831	2718	2854	2748	2796	2811	2831	2764
2641	2692	2704	2708	2725	2665	2774	2637	2751	2760	2704	2646	2728	2762	2917	2831	2793	2803	2798	2897	2827	2834	2797	2803	2858	2941	2911	2963	2750	2717	2710	2722	2792	2880	2822	2799	2786	2699	2720	2790	2861	3011	2838	2831	2771	2788	2739	2656	2714	2902
2629	2626	2707	2620	2659	2787	2687	2680	2618	2834	2729	2800	2838	2827	2810	2778	2826	2882	2921	2749	2830	2830	2822	2940	2954	2896	2880	2912	2691	2654	2693	2841	2852	2879	2735	2804	2859	2834	2712	2838	2738	2796	2764	2926	2691	2644	2707	2718	2768	2807
2767	2797	2647	2742	2700	2728	2581	2740	2710	2667	2774	2753	2791	2725	2805	2773	2856	2831	2916	2868	2821	2802	2778	2825	2867	2943	2856	2793	2623	2829	2645	2810	2883	2863	2903	2770	2884	2857	2833	2809	2797	2804	2755	2826	2845	2770	2685	2806	2782	2706
2609	2801	2688	2671	2671	2638	2631	2573	2721	2744	2672	2718	2698	2864	2901	2883	2850	2845	2833	2846	2737	2867	2827	2830	2833	2829	2762	2699	2771	2618	2753	2884	2868	2926	2835	2875	2803	2780	2773	2697	2638	2777	2836	2800	2697	2700	2725	2682	2784	2817
2643	2760	2748	2635	2785	2651	2584	2734	2677	2723	2722	2692	2738	2701	2772	2672	2696	2767	2736	2732	2801	2722	2792	2786	2832	2660	2838	2707	2544	2744	2789	2742	2783	2891	2736	2867	2800	2809	2659	2811	2733	2837	2774	2751	2832	2766	2815	2729	2801	2660
2678	2627	2735	2672	2695	2750	2636	2766	2605	2688	2698	2643	2696	2678	2788	2741	2721	2748	2715	2697	2628	2688	2738	2812	2782	2706	2742	2800	2695	2672	2722	2916	2751	2860	2883	2847	2854	2787	2751	2807	2654	2865	2883	2759	2773	2681	2780	2626	2716	2669
2721	2672	2610	2747	2702	2678	2731	2704	2771	2643	2659	2617	2582	2715	2646	2742	2597	2666	2675	2681	2665	2663	2877	2663	2697	2667	2759	2708	2758	2734	2773	2796	2825	2854	2908	2903	2744	2794	2747	2712	2699	2644	2881	2761	2767	2689	2693	2730	2691	2700
2789	2806	2704	2746	2657	2846	2696	2635	2700	2599	2738	2702	2693	2700	2578	2687	2691	2692	2648	2702	2624	2771	2659	2813	2680	2735	2606	2673	2716	2713	2754	2852	2898	2787	2791	2795	2781	2719	2754	2794	2758	2722	2849	2676	2773	2746	2778	2720	2794	2896
2733	2817	2748	2844	2756	2869	2661	2655	2724	2608	2641	2636	2677	2787	2605	2654	2679	2708	2707	2625	2776	2711	2787	2739	2651	2862	2708	2664	2896	2879	2901	2881	2819	2843	2793	2732	2717	2775	2701	2709	2718	2797	2771	2702	2721	2826	2766	2812	2829	2819
2701	2857	2859	2762	2805	2838	2648	2727	2619	2738	2748	2582	2587	2652	2679	2785	2713	2854	2684	2624	2778	2729	2777	2851	2849	2731	2790	2849	2780	2696	2774	2855	2857	2785	2854	2842	2709	2794	2825	2826	2789	2735	2769	2851	2884	2696	2863	2870	2857	2730
2687	2929	2836	2661	2820	2758	2709	2731	2626	2706	2723	2686	2746	2724	2669	2814	2692	2791	2781	2855	2764	2809	2746	2819	2869	2827	2884	2877	2887	2812	2825	2937	2853	2854	2921	2790	2812	2661	2881	2766	2847	2863	2687	2864	2826	2954	2796	2952	2899	2904
2729	2760	2774	2697	2643	2702	2713	2709	2782	2638	2734	2702	2702	2725	2681	2716	2844	2716	2749	2721	2836	2873	2854	2742	2906	2737	2847	2850	2866	2793	2796	2850	2773	2765	2765	2864	2773	2795	2822	2850	2904	2807	2879	2864	2855	2908	2886	2791	2900	2853
2741	2648	2568	2684	2664	2716	2661	2674	2722	2651	2629	2686	2702	2686	2639	2712	2679	2686	2807	2727	2825	2802	2791	2861	2831	2849	2839	2839	2726	2819	2902	2854	2762	2834	2787	2810	2740	2886	2813	2907	2818	2884	2970	2884	2894	2861	2873	2792	2803	2762
2602	2730	2506	2656	2660	2608	2695	2619	2698	2700	2664	2694	2733	2715	2588	2825	2743	2652	2806	2840	2825	2836	2837	2835	2850	2723	2798	2737	2812	2706	2824	2893	2841	2708	2773	2778	2793	2834	2792	2907	2957	2874	2899	2888	2920	2785	2805	2811	2718	2836
2624	2576	2608	2610	2630	2667	2522	2601	2699	2696	2565	2637	2688	2662	2699	2724	2660	2791	2830	2795	2704	2916	2672	2704	2819	2739	2814	2782	2659	2747	2789	2680	2844	2720	2753	2788	2886	2868	2816	2830	2869	2989	2995	2911	2741	2713	2764	2759	2780	2718
2613	2708	2620	2539	2674	2664	2711	2660	2656	2798	2665	2685	2787	2691	2700	2728	2811	2799	2717	2768	2785	2882	2720	2697	2737	2742	2822	2671	2652	2757	2889	2678	2663	2676	2708	2806	2864	2907	2718	2853	2923	2962	2791	2869	2822	2803	2664	2750	2773	2766
2707	2674	2706	2522	2627	2814	2710	2705	2763	2704	2831	2662	2770	2614	2640	2719	2713	2675	2757	2640	2749	2655	2714	2771	2641	2732	2776	2740	2774	2651	2836	2794	2810	2800	2800	2825	2810	2777	2756	2717	2854	2934	2883	2807	2735	2718	2762	2821	2710	2684
2695	2699	2553	2663	2604	2653	2796	2846	2735	2891	2699	2784	2710	2771	2660	2779	2740	2762	2760	2740	2723	2666	2664	2628	2652	2693	2675	2724	2683	2733	2655	2676	2783	2686	2731	2681	2798	2808	2860	2787	2809	2802	2786	2761	2751	2773	2915	2746	2874	2803
2713	2644	2664	2640	2713	2761	2874	2803	2840	2868	2761	2807	2709	2677	2778	2687	2786	2827	2744	2726	2741	2660	2697	2663	2704	2778	2659	2721	2734	2834	2760	2718	2744	2730	2771	2612	2752	2811	2753	2819	2830	2862	2840	2764	2746	2808	2799	2838	2925	2752
2724	2664	2724	2666	2709	2974	2994	2829	2820	2950	2774	2816	2791	2703	2742	2690	2759	2791	2700	2698	2666	2605	2709	2719	2703	2824	2699	2751	2628	2748	2667	2680	2727	2773	2661	2712	2776	2797	2801	2858	2782	2734	2669	2866	2858	2744	2778	2831	2868	2874
2648	2726	2662	2752	2829	2956	2929	2979	2851	2899	2722	2681	2791	2701	2693	2752	2809	2725	2608	2724	2704	2735	2714	2681	2655	2755	2821	2827	2851	2680	2828	2832	2616	2754	2620	2717	2751	2756	2816	2844	2754	2815	2691	2741	2799	2920	2816	2726	2801	2931
2641	2636	2567	2689	2774	2773	2809	2909	2857	2791	2811	2613	2714	2711	2751	2775	2767	2776	2736	2828	2634	2709	2685	2745	2736	2855	2856	2769	2815	2752	2660	2749	2742	2726	2836	2742	2845	2751	2857	2886	2709	2848	2657	2770	2798	2762	2823	2942	2795	2825
2651	2666	2549	2700	2734	2794	2756	2839	2675	2755	2658	2707	2686	2721	2665	2673	2729	2758	2782	2687	2570	2640	2743	2748	2886	2874	2859	2779	2838	2699	2798	2638	2727	2639	2733	2737	2760	2840	2852	2868	2766	2802	2712	2761	2701	2923	2791	2940	2822	2865
2626	2738	2679	2706	2612	2739	2729	2712	2685	2638	2694	2687	2652	2596	2739	2687	2685	2731	2742	2717	2699	2708	2678	2669	2835	2816	2847	2948	2718	2815	2721	2722	2857	2794	2814	2804	2836	2857	2752	2794	2813	2732	2856	2744	2760	2839	2916	2770	2803	2746
2695	2513	2669	2697	2790	2765	2734	2748	2567	2574	2680	2592	2664	2660	2830	2699	2741	2673	2720	2680	2743	2699	2870	2915	2757	2885	2746	2859	2750	2805	2644	2666	2722	2669	2880	2811	2820	2919	2735	2775	2741	2755	2867	2834	2859	2798	2791	2843	2802	2703
2612	2787	2737	2758	2832	2810	2754	2564	2712	2633	2620	2575	2658	2750	2642	2729	2801	2755	2686	2645	2814	2666	2779	2816	2841	2796	2807	2723	2735	2664	2740	2733	2739	2761	2729	2895	2733	2733	2836	2762	2762	2884	2788	2776	2741	2845	2792	2730	2797	2714
2671	2804	2805	2803	2808	2752	2688	2643	2749	2636	2646	2776	2771	2793	2756	2922	2719	2859	2743	2752	2683	2749	2831	2769	2784	2769	2731	2661	2770	2653	2818	2726	2772	2793	2845	2807	2845	2702	2788	2667	2797	2885	2702	2750	2800	2718	2837	2773	2709	2759
2804	2859	2756	2762	2800	2754	2760	2862	2615	2578	2787	2814	2730	2764	2869	2813	2852	2752	2802	2668	2740	2707	2830	2794	2865	2759	2716	2696	2674	2803	2611	2794	2828	2943	2829	2810	2834	2716	2655	2658	2793	2678	2808	2908	2818	2708	2759	2803	2740	2813
2757	2787	2813	2705	2688	2789	2771	2767	2747	2740	2690	2655	2796	2809	2790	2786	2871	2636	2681	2680	2615	2804	2820	2849	2846	2574	2742	2669	2773	2579	2785	2732	2840	2735	2831	2768	2786	2700	2822	2824	2768	2860	2844	2875	2956	2772	2795	2733	2909	2866
2709	2748	2738	2736	2706	2832	2782	2774	2693	2713	2788	2748	2776	2842	2825	2843	2694	2684	2705	2678	2756	2773	2757	2747	2639	2689	2689	2650	2691	2721	2705	2870	2930	2732	2793	2758	2761	2742	2802	2879	2846	2849	2741	2770	2884	2780	2787	2748	2880	2948
2746	2715	2690	2791	2671	2878	2757	2609	2713	2667	2663	2716	2709	2874	2800	2785	2598	2632	2791	2733	2763	2751	2750	2805	2798	2728	2836	2774	2823	2848	2851	2858	2800	2878	2847	2787	2769	2757	2746	2823	2818	2827	2909	2803	2714	2785	2806	2699	2716	2826
2700	2654	2722	2748	2730	2699	2714	2765	2663	2689	2698	2696	2615	2660	2742	2716	2712	2727	2837	2760	2842	2706	2719	2712	2775	2785	2788	2875	2801	2906	2832	2790	2847	2821	2804	2824	2788	2842	2679	2716	2850	2817	2784	2831	2691	2730	2736	2631	2742	2710
2688	2732	2706	2544	2666	2692	2712	2695	2751	2626	2714	2755	2666	2760	2673	2673	2772	2751	2701	2718	2559	2731	2861	2684	2768	2740	2686	2661	2782	2802	2784	2808	2814	2782	2783	2774	2831	2870	2892	2711	2849	2804	2724	2812	2761	2762	2661	2692	2724	2796
2781	2690	2668	2646	2640	2708	2673	2733	2639	2766	2814	2747	2803	2750	2726	2737	2767	2746	2686	2682	2711	2709	2682	2745	2678	2745	2706	2662	2690	2680	2650	2767	2664	2697	2588	2651	2633	2632	2865	2960	2900	2864	2836	2755	2724	2851	2799	2887	2811	2896
2717	2750	2732	2673	2683	2778	2711	2778	2635	2773	2695	2760	2689	2582	2759	2715	2799	2612	2714	2673	2677	2747	2661	2610	2725	2766	2693	2775	2769	2803	2784	2565	2713	2634	2687	2708	2691	2756	2725	2803	2872	2929	2802	2801	2831	2670	2775	2774	2726	2745
2551	2722	2656	2637	2650	2693	2655	2768	2731	2746	2746	2687	2770	2696	2689	2633	2742	2578	2734	2718	2684	2675	2635	2684	2651	2619	2714	2688	2650	2778	2767	2732	2705	2718	2706	2648	2697	2785	2827	2811	2757	2738	2780	2815	2682	2748	2849	2860	2749	2861
2638	2670	2585	2673	2677	2748	2693	2681	2725	2780	2813	2745	2633	2736	2713	2716	2657	2680	2759	2720	2663	2603	2681	2788	2635	2725	2765	2664	2835	2746	2704	2770	2637	2730	2760	2794	2906	2778	2670	2791	2778	2798	2704	2730	2644	2511	2703	2833	2806	2803
2700	2734	2692	2755	2586	2665	2647	2718	2749	2774	2825	2704	2692	2751	2773	2683	2695	2781	2699	2676	2654	2659	2643	2717	2787	2743	2849	2739	2730	2734	2712	2586	2735	2632	2768	2663	2869	2760	2859	2761	2831	2687	2754	2727	2802	2718	2756	2868	2816	2731
2641	2701	2630	2729	2667	2659	2717	2749	2660	2825	2746	2680	2748	2773	2747	2613	2851	2797	2690	2717	2677	2679	2740	2748	2772	2779	2697	2739	2631	2716	2718	2655	2756	2657	2752	2676	2772	2827	2720	2707	2648	2590	2643	2780	2746	2794	2718	2856	2933	2724
2689	2771	2680	2681	2756	2630	2631	2742	2711	2671	2628	2629	2755	2802	2658	2637	2882	2779	2730	2668	2647	2724	2735	2789	2634	2680	2655	2618	2664	2643	2716	2757	2803	2659	2776	2775	2879	2733	2768	2833	2699	2513	2684	2685	2755	2768	2794	2882	2783	2744
2703	2706	2682	2698	2746	2649	2770	2752	2665	2730	2589	2595	2709	2697	2724	2763	2759	2752	2701	2699	2708	2751	2752	2731	2635	2781	2644	2588	2703	2643	2630	2731	2778	2747	2691	2721	2743	2740	2760	2724	2759	2660	2718	2694	2763	2797	2678	2714	2679	2792
2712	2684	2633	2700	2773	2673	2642	2632	2588	2580	2581	2660	2604	2651	2650	2786	2771	2678	2649	2650	2798	2672	2799	2712	2663	2631	2635	2635	2693	2670	2824	2693	2748	2667	2693	2611	2809	2613	2627	2764	2692	2612	2643	2653	2825	2778	2715	2761	2758	2766
2729	2713	2715	2597	2694	2808	2689	2580	2578	2564	2554	2703	2703	2638	2646	2809	2669	2753	2587	2700	2659	2800	2798	2637	2678	2538	2685	2647	2707	2695	2768	2749	2778	2633	2696	2729	2571	2569	2686	2703	2790	2726	2698	2740	2843	2777	2805	2712	2643	2751
2632	2723	2670	2672	2676	2699	2633	2466	2574	2598	2620	2632	2650	2689	2695	2760	2690	2578	2635	2764	2762	2754	2733	2644	2706	2626	2702	2692	2705	2773	2685	2756	2776	2737	2648	2599	2731	2665	2680	2791	2745	2850	2715	2731	2755	2730	2777	2733	2816	2767
2729	2693	2704	2532	2613	2614	2533	2586	2603	2643	2555	2695	2585	2684	2608	2738	2691	2691	2702	2789	2821	2699	2800	2679	2703	2727	2681	2698	2657	2759	2807	2701	2694	2731	2695	2612	2574	2586	2792	2800	2856	2896	2731	2725	2829	2823	2791	2720	2624	2674
2672	2656	2589	2618	2541	2583	2577	2569	2722	2760	2634	2810	2665	2559	2619	2653	2660	2651	2636	2767	2730	2653	2730	2755	2693	2608	2724	2680	2832	2801	2791	2655	2727	2748	2727	2674	2681	2679	2753	2869	2851	2818	2723	2699	2705	2823	2742	2645	2682	2788
2708	2743	2617	2585	2613	2598	2602	2653	2665	2723	2656	2779	2667	2578	2576	2786	2782	2626	2793	2706	2697	2674	2738	2658	2626	2558	2703	2700	2664	2666	2660	2744	2677	2726	2748	2709	2715	2762	2854	2856	2811	2883	2705	2722	2716	2769	2736	2639	2744	2773
2626	2647	2560	2578	2609	2595	2592	2722	2751	2737	2689	2673	2678	2606	2635	2718	2767	2696	2765	2713	2765	2786	2619	2597	2570	2626	2613	2613	2766	2696	2767	2694	2686	2793	2584	2652	2739	2674	2820	2906	2835	2764	2774	2647	2853	2791	2592	2616	2701	2857
2616	2695	2523	2603	2582	2569	2761	2703	2698	2709	2629	2637	2757	2610	2536	2634	2720	2716	2642	2708	2687	2697	2771	2631	2667	2747	2639	2712	2665	2746	2769	2692	2717	2644	2617	2746	2666	2771	2780	2883	2833	2815	2836	2701	2738	2796	2757	2716	2801	2917
2532	2591	2455	2572	2627	2618	2727	2690	2696	2714	2636	2713	2752	2532	2540	2634	2684	2611	2625	2645	2664	2724	2725	2705	2714	2676	2728	2682	2675	2753	2789	2639	2704	2585	2689	2636	2793	2793	2846	2760	2837	2698	2651	2768	2723	2849	2656	2815	2922	2766
2600	2586	2588	2495	2650	2651	2750	2756	2756	2755	2580	2567	2631	2628	2578	2518	2782	2682	2650	2616	2749	2639	2717	2691	2611	2649	2702	2676	2661	2671	2725	2655	2626	2512	2663	2639	2792	2730	2804	2764	2794	2684	2664	2672	2804	2777	2712	2775	2788	2914
2631	2539	2570	2533	2715	2675	2765	2700	2646	2602	2707	2560	2536	2711	2664	2724	2649	2801	2768	2707	2805	2773	2718	2760	2594	2702	2677	2679	2778	2728	2742	2733	2622	2595	2683	2749	2722	2805	2789	2783	2727	2719	2840	2728	2803	2701	2692	2793	2940	2883
2678	2575	2507	2469	2685	2589	2649	2686	2632	2549	2706	2609	2572	2675	2707	2611	2574	2723	2685	2665	2683	2809	2758	2772	2755	2882	2665	2713	2728	2651	2633	2597	2526	2748	2631	2879	2835	2793	2696	2756	2619	2651	2722	2846	2828	2757	2696	2754	2690	2735
2636	2535	2588	2581	2543	2697	2658	2606	2590	2624	2600	2557	2567	2576	2685	2675	2651	2687	2870	2679	2690	2701	2740	2799	2731	2772	2743	2874	2760	2734	2758	2653	2816	2689	2738	2869	2827	2756	2706	2692	2606	2675	2713	2801	2805	2679	2734	2856	2959	2655
2637	2542	2572	2665	2543	2786	2728	2695	2625	2558	2674	2684	2654	2647	2624	2666	2654	2752	2739	2752	2608	2621	2719	2720	2689	2816	2722	2806	2718	2784	2801	2755	2694	2799	2792	2733	2705	2739	2694	2605	2631	2716	2763	2754	2660	2677	2737	2876	2715	2828
2682	2655	2628	2678	2709	2599	2770	2658	2589	2644	2633	2717	2608	2617	2682	2790	2717	2650	2629	2700	2859	2621	2631	2640	2614	2729	2647	2726	2655	2692	2591	2766	2753	2766	2869	2746	2778	2637	2673	2725	2764	2708	2772	2836	2646	2692	2759	2780	2788	2794
2593	2668	2578	2628	2676	2613	2607	2569	2539	2581	2577	2654	2683	2618	2670	2660	2576	2681	2737	2664	2706	2642	2571	2597	2689	2641	2633	2694	2621	2631	2693	2671	2748	2760	2683	2787	2702	2574	2663	2699	2684	2658	2808	2757	2831	2766	2876	2656	2786	2858
2711	2607	2669	2593	2611	2584	2646	2520	2588	2594	2513	2531	2634	2577	2595	2631	2696	2558	2571	2639	2587	2658	2684	2804	2847	2792	2578	2667	2582	2713	2709	2782	2787	2769	2741	2733	2729	2790	2701	2775	2744	2823	2721	2881	2898	2913	2803	2772	2846	2836
2590	2753	2770	2639	2659	2744	2570	2600	2673	2619	2512	2611	2761	2688	2680	2713	2578	2661	2517	2441	2506	2620	2711	2812	2809	2769	2749	2729	2675	2708	2693	2694	2672	2638	2772	2664	2875	2762	2817	2771	2712	2705	2799	2921	2716	2810	2739	2731	2791	2850
2673	2623	2642	2591	2731	2661	2796	2697	2685	2626	2742	2618	2772	2729	2684	2735	2606	2694	2650	2583	2713	2692	2567	2762	2736	2758	2714	2781	2803	2801	2782	2748	2761	2762	2780	2698	2751	2685	2703	2729	2713	2844	2877	2888	2696	2699	2781	2906	2784	2734
2562	2620	2604	2663	2624	2623	2503	2506	2553	2550	2687	2617	2710	2739	2688	2638	2692	2654	2659	2634	2662	2741	2732	2681	2607	2585	2649	2592	2634	2698	2688	2795	2730	2867	2696	2603	2658	2657	2615	2745	2715	2842	2858	2825	2774	2748	2662	2756	2805	2773
2412	2533	2632	2541	2567	2674	2624	2568	2708	2504	2547	2540	2677	2590	2499	2577	2506	2560	2542	2670	2653	2769	2649	2747	2766	2682	2589	2544	2683	2551	2668	2699	2712	2728	2687	2715	2722	2778	2677	2762	2683	2724	2755	2801	2794	2884	2788	2687	2675	2842
2567	2631	2484	2516	2579	2563	2622	2612	2536	2576	2602	2519	2643	2642	2450	2492	2548	2578	2548	2638	2616	2650	2693	2685	2616	2681	2601	2572	2717	2610	2612	2579	2674	2598	2658	2799	2685	2810	2803	2839	2837	2710	2794	2763	2830	2839	2670	2891	2790	2842
2743	2682	2697	2586	2747	2750	2640	2622	2663	2556	2773	2669	2690	2681	2643	2655	2487	2600	2639	2652	2642	2561	2547	2614	2565	2575	2685	2783	2804	2680	2663	2757	2664	2614	2615	2668	2724	2848	2844	2729	2746	2785	2780	2815	2768	2827	2736	2759	2772	2630
2640	2725	2695	2719	2687	2613	2612	2621	2740	2698	2667	2615	2652	2715	2602	2650	2611	2564	2693	2703	2624	2691	2632	2577	2502	2506	2588	2664	2670	2911	2860	2819	2842	2768	2706	2617	2715	2711	2704	2763	2839	2844	2902	2738	2791	2802	2874	2816	2785	2817
2726	2800	2727	2800	2689	2669	2673	2643	2639	2757	2702	2595	2638	2584	2583	2650	2675	2680	2713	2653	2731	2672	2774	2685	2782	2477	2563	2552	2613	2732	2645	2672	2711	2668	2803	2514	2580	2700	2753	2707	2835	2738	2923	2762	2833	2950	2781	2648	2723	2777
2735	2639	2620	2650	2593	2600	2609	2598	2469	2552	2537	2604	2450	2558	2668	2535	2622	2708	2800	2737	2645	2718	2734	2812	2789	2702	2738	2597	2581	2669	2668	2630	2637	2719	2857	2811	2564	2810	2724	2671	2783	2763	2853	2963	2841	2712	2632	2803	2699	2866
2663	2705	2487	2535	2559	2497	2528	2604	2477	2511	2422	2516	2662	2624	2535	2694	2610	2608	2634	2693	2695	2683	2743	2672	2690	2751	2733	2783	2745	2675	2679	2782	2639	2584	2614	2698	2806	2755	2754	2696	2646	2736	2763	2812	2849	2803	2761	2610	2724	2704
2557	2536	2646	2493	2621	2636	2660	2609	2528	2575	2537	2650	2583	2558	2623	2496	2653	2692	2638	2559	2609	2706	2746	2744	2678	2556	2799	2687	2771	2768	2551	2667	2585	2598	2583	2627	2745	2834	2923	2853	2741	2764	2820	2654	2955	2886	2801	2694	2780	2706
2686	2611	2661	2701	2678	2755	2628	2606	2666	2748	2803	2723	2708	2756	2673	2591	2670	2572	2637	2636	2606	2634	2635	2623	2600	2545	2641	2752	2788	2753	2717	2598	2696	2632	2670	2638	2674	2678	2818	2890	2812	2769	2855	2823	2697	2814	2784	2823	2784	2809
2575	2728	2753	2613	2697	2726	2719	2652	2681	2740	2717	2741	2721	2643	2624	2648	2662	2612	2493	2612	2612	2615	2584	2654	2572	2521	2559	2633	2700	2684	2724	2688	2742	2764	2664	2597	2596	2586	2685	2865	2839	2811	2829	2617	2731	2728	2750	2777	2925	2893
2672	2727	2690	2731	2753	2610	2697	2758	2715	2752	2773	2672	2677	2614	2587	2600	2588	2661	2667	2616	2711	2698	2605	2694	2626	2507	2579	2514	2559	2514	2705	2655	2707	2802	2743	2750	2761	2705	2756	2774	2887	2782	2827	2817	2683	2697	2747	2835	2817	2907
2675	2714	2683	2686	2597	2617	2705	2566	2774	2592	2555	2603	2496	2507	2563	2708	2694	2645	2711	2704	2691	2648	2747	2606	2630	2742	2614	2596	2676	2672	2746	2659	2653	2679	2849	2699	2650	2747	2701	2645	2759	2703	2900	2844	2723	2750	2720	2794	2722	2822
2633	2594	2623	2658	2602	2644	2706	2575	2617	2531	2437	2547	2426	2459	2385	2521	2575	2635	2633	2495	2551	2715	2686	2810	2738	2746	2732	2630	2669	2604	2729	2478	2569	2642	2713	2692	2863	2873	2855	2713	2774	2709	2689	2739	2780	2813	2795	2637	2733	2651
2634	2682	2702	2548	2649	2724	2606	2728	2595	2484	2589	2460	2528	2533	2590	2584	2560	2519	2528	2632	2719	2560	2570	2697	2740	2769	2764	2732	2793	2656	2651	2782	2535	2612	2687	2677	2760	2863	2813	2690	2838	2700	2690	2684	2707	2767	2687	2694	2660	2631
2651	2703	2660	2662	2663	2632	2613	2495	2655	2559	2509	2536	2526	2659	2571	2622	2675	2580	2571	2528	2437	2557	2630	2575	2669	2749	2627	2608	2640	2745	2680	2653	2578	2528	2599	2521	2687	2692	2754	2855	2803	2811	2665	2658	2564	2746	2718	2797	2759	2749
2629	2657	2723	2681	2735	2822	2774	2625	2736	2632	2593	2641	2676	2667	2648	2628	2705	2709	2695	2602	2514	2378	2572	2536	2639	2622	2715	2738	2659	2703	2678	2705	2638	2610	2617	2621	2599	2849	2688	2656	2783	2745	2719	2697	2602	2630	2757	2875	2763	2763
2725	2838	2814	2727	2809	2733	2785	2793	2693	2753	2751	2798	2817	2869	2697	2703	2700	2584	2706	2651	2664	2639	2547	2555	2583	2718	2563	2564	2653	2555	2690	2737	2679	2687	2693	2722	2594	2643	2759	2738	2824	2817	2688	2811	2703	2683	2658	2796	2873	2938
2731	2831	2767	2615	2661	2638	2676	2586	2595	2535	2610	2677	2662	2671	2777	2752	2693	2724	2690	2677	2604	2566	2643	2613	2572	2650	2632	2487	2602	2670	2721	2728	2761	2745	2776	2775	2728	2744	2743	2716	2691	2789	2805	2864	2793	2733	2655	2781	2849	2924
2586	2647	2504	2621	2555	2559	2652	2683	2618	2627	2601	2542	2616	2548	2564	2584	2548	2660	2657	2589	2578	2614	2787	2689	2682	2686	2705	2609	2498	2574	2509	2589	2552	2606	2630	2690	2724	2723	2719	2599	2701	2649	2641	2886	2822	2895	2710	2729	2764	2790
2531	2540	2612	2531	2617	2758	2791	2700	2709	2677	2544	2616	2462	2564	2672	2556	2483	2544	2592	2795	2761	2573	2596	2563	2820	2839	2767	2708	2640	2631	2569	2644	2564	2657	2677	2781	2778	2853	2835	2685	2670	2685	2669	2661	2715	2861	2729	2780	2668	2683
2526	2706	2707	2531	2590	2540	2596	2577	2648	2558	2537	2444	2572	2570	2606	2676	2676	2600	2519	2427	2590	2576	2665	2688	2686	2733	2778	2604	2599	2700	2571	2573	2622	2371	2727	2658	2823	2859	2802	2770	2642	2525	2653	2687	2698	2844	2776	2773	2659	2674
2567	2667	2537	2604	2499	2536	2585	2656	2641	2467	2481	2532	2346	2330	2414	2544	2749	2726	2656	2534	2466	2516	2647	2740	2568	2633	2832	2760	2594	2756	2836	2677	2693	2517	2637	2683	2727	2902	2739	2827	2762	2646	2626	2707	2591	2736	2764	2783	2733	2727
2702	2492	2509	2573	2572	2720	2694	2759	2840	2810	2672	2656	2449	2667	2448	2514	2577	2701	2632	2668	2507	2523	2515	2610	2706	2625	2617	2769	2658	2725	2829	2639	2521	2575	2593	2573	2632	2769	2666	2707	2699	2680	2656	2532	2613	2699	2738	2780	2778	2615
2554	2706	2706	2908	2802	2830	2817	2723	2896	2778	2831	2834	2790	2741	2794	2657	2661	2549	2611	2638	2630	2663	2515	2553	2590	2684	2676	2665	2685	2666	2572	2708	2555	2682	2823	2514	2594	2596	2629	2618	2756	2623	2736	2622	2689	2728	2669	2795	2885	2886
2754	2771	2781	2798	2719	2723	2759	2641	2606	2627	2654	2784	2755	2881	2858	2853	2763	2643	2597	2595	2697	2700	2717	2492	2544	2802	2631	2540	2586	2804	2645	2754	2837	2708	2756	2746	2719	2606	2590	2667	2592	2866	2777	2815	2718	2724	2703	2778	2830	2787
2845	2822	2702	2680	2617	2663	2591	2464	2513	2582	2535	2593	2550	2629	2894	2700	2905	2906	2636	2668	2608	2714	2799	2622	2585	2647	2705	2555	2571	2701	2597	2481	2779	2814	2744	2797	2674	2751	2570	2729	2724	2878	2846	2673	2647	2726	2752	2625	2951	2894
2738	2629	2489	2474	2594	2597	2616	2560	2614	2561	2534	2560	2497	2545	2670	2652	2827	2786	2761	2703	2709	2642	2773	2857	2676	2556	2594	2668	2461	2550	2670	2574	2751	2820	2713	2957	2702	2638	2579	2553	2653	2792	2785	2839	2873	2852	2658	2833	2863	2854
2489	2597	2508	2481	2798	2644	2816	2799	2649	2598	2641	2667	2654	2595	2545	2466	2617	2706	2680	2861	2659	2558	2648	2920	2900	2730	2647	2630	2558	2481	2658	2596	2571	2682	2769	2869	2751	2687	2643	2608	2691	2655	2718	2709	2763	2884	2777	2725	2826	2798
2451	2445	2494	2653	2768	2767	2743	2826	2691	2729	2723	2704	2719	2687	2653	2497	2447	2518	2525	2747	2738	2702	2591	2771	2906	2803	2536	2684	2763	2608	2451	2624	2506	2676	2772	2712	2799	2727	2717	2674	2685	2542	2629	2775	2786	2862	2784	2756	2778	2677
2539	2579	2672	2620	2677	2642	2615	2638	2522	2688	2670	2530	2734	2633	2708	2614	2468	2391	2573	2590	2775	2754	2689	2675	2970	2901	2680	2643	2790	2626	2544	2539	2499	2587	2727	2611	2796	2738	2682	2706	2674	2535	2553	2511	2769	2801	2809	2746	2662	2708
2598	2715	2699	2637	2677	2534	2434	2452	2454	2492	2489	2440	2668	2694	2723	2674	2630	2519	2502	2460	2747	2834	2846	2627	2728	2892	2782	2677	2787	2747	2518	2538	2649	2546	2673	2673	2796	2785	2631	2813	2556	2523	2567	2588	2733	2750	2859	2735	2664	2747
2724	2730	2627	2661	2557	2484	2474	2381	2413	2362	2382	2362	2562	2526	2672	2730	2713	2600	2490	2352	2589	2857	2774	2684	2627	2820	2870	2695	2623	2808	2538	2643	2610	2511	2500	2502	2629	2672	2654	2787	2623	2678	2457	2584	2664	2651	2831	2740	2740	2652
2629	2804	2578	2450	2450	2514	2470	2387	2391	2339	2356	2405	2524	2543	2619	2715	2776	2678	2649	2484	2415	2539	2749	2587	2510	2774	2847	2732	2649	2821	2671	2610	2675	2493	2544	2640	2581	2751	2638	2781	2732	2712	2626	2588	2506	2782	2878	2716	2705	2757
2566	2732	2586	2533	2552	2467	2560	2493	2513	2527	2396	2483	2404	2590	2610	2702	2734	2783	2588	2474	2273	2568	2747	2651	2415	2555	2823	2743	2525	2702	2792	2589	2659	2622	2653	2605	2528	2730	2646	2669	2757	2667	2556	2582	2581	2739	2705	2849	2638	2733
2742	2620	2543	2534	2515	2635	2563	2583	2570	2576	2632	2556	2488	2447	2579	2709	2644	2742	2715	2519	2404	2611	2655	2713	2414	2567	2799	2823	2534	2666	2822	2609	2745	2663	2444	2697	2560	2593	2514	2693	2739	2808	2681	2624	2663	2628	2670	2811	2848	2778
2610	2575	2502	2523	2586	2720	2599	2633	2614	2668	2579	2602	2550	2461	2602	2621	2660	2843	2755	2633	2468	2443	2575	2775	2537	2380	2552	2715	2558	2531	2827	2673	2773	2800	2577	2696	2558	2690	2641	2636	2684	2637	2790	2786	2648	2695	2737	2867	2812	2791
2733	2676	2578	2494	2582	2720	2707	2738	2671	2612	2615	2559	2549	2562	2690	2579	2688	2821	2752	2749	2424	2514	2584	2676	2732	2461	2718	2731	2499	2566	2834	2652	2678	2781	2569	2792	2577	2469	2603	2549	2745	2714	2706	2774	2705	2763	2713	2765	2831	2923
2733	2525	2533	2593	2490	2613	2700	2637	2701	2573	2639	2625	2502	2422	2556	2660	2673	2839	2761	2739	2521	2562	2673	2818	2637	2424	2637	2662	2577	2592	2737	2608	2660	2902	2590	2696	2613	2606	2592	2572	2754	2719	2764	2796	2786	2770	2573	2738	2707	2730
2817	2642	2456	2565	2503	2734	2547	2600	2546	2657	2496	2530	2525	2506	2538	2602	2775	2812	2875	2791	2597	2613	2723	2764	2736	2434	2680	2746	2500	2565	2748	2578	2677	2843	2701	2844	2606	2593	2562	2625	2613	2582	2768	2744	2772	2764	2686	2566	2661	2761
2677	2657	2442	2426	2604	2591	2570	2662	2573	2538	2512	2370	2488	2481	2468	2644	2731	2802	2963	2725	2497	2505	2823	2751	2732	2584	2744	2653	2560	2529	2739	2622	2598	2856	2657	2826	2633	2595	2703	2589	2626	2652	2600	2795	2694	2731	2613	2733	2687	2718
2829	2579	2549	2429	2364	2396	2511	2396	2455	2507	2505	2491	2388	2444	2514	2649	2853	2905	2945	2707	2705	2643	2851	3018	2762	2568	2637	2679	2428	2603	2684	2571	2556	2787	2741	2772	2749	2607	2630	2538	2560	2563	2683	2771	2821	2809	2545	2622	2661	2663
2779	2717	2450	2351	2447	2400	2396	2398	2469	2444	2448	2451	2423	2388	2460	2719	2822	2874	2916	2759	2642	2713	2950	2944	2575	2606	2729	2724	2526	2511	2651	2520	2616	2559	2758	2849	2756	2746	2574	2595	2584	2518	2698	2754	2755	2752	2655	2615	2624	2599
2775	2696	2503	2379	2429	2422	2430	2427	2339	2316	2321	2341	2288	2353	2453	2584	2747	2797	2732	2526	2625	2718	2848	2956	2572	2680	2697	2641	2376	2466	2587	2484	2645	2569	2681	2831	2696	2760	2589	2677	2569	2582	2591	2761	2794	2823	2637	2748	2714	2764
2785	2646	2535	2483	2412	2438	2374	2429	2337	2295	2329	2370	2355	2535	2506	2675	2717	2729	2666	2578	2708	2771	2842	2746	2674	2801	2755	2497	2374	2606	2463	2423	2652	2620	2729	2847	2782	2791	2640	2720	2582	2590	2618	2659	2724	2883	2711	2635	2729	2674
2652	2657	2611	2582	2546	2484	2431	2375	2346	2410	2440	2447	2485	2601	2642	2735	2794	2712	2569	2358	2550	2716	2798	2700	2642	2735	2763	2463	2562	2572	2475	2575	2703	2521	2787	2691	2838	2844	2798	2763	2607	2648	2659	2679	2785	2799	2750	2704	2543	2570
2482	2725	2630	2649	2640	2484	2523	2593	2496	2513	2470	2568	2514	2640	2683	2618	2579	2553	2477	2548	2645	2792	2731	2566	2692	2872	2728	2493	2580	2620	2501	2544	2647	2577	2598	2752	3002	2868	2753	2734	2721	2621	2578	2589	2800	2738	2854	2854	2648	2701
2336	2562	2532	2593	2693	2729	2714	2639	2593	2554	2527	2588	2638	2663	2705	2693	2593	2340	2460	2634	2673	2688	2705	2569	2589	2753	2770	2605	2735	2655	2474	2493	2597	2582	2631	2634	2752	2700	2773	2658	2700	2643	2539	2606	2751	2777	2937	2834	2748	2704
2416	2413	2433	2443	2682	2684	2768	2722	2676	2695	2617	2601	2554	2498	2482	2450	2400	2275	2486	2708	2589	2523	2628	2653	2867	2737	2646	2661	2845	2672	2529	2669	2454	2674	2775	2642	2806	2739	2869	2672	2668	2567	2568	2682	2718	2887	2883	2761	2815	2830
2517	2471	2368	2477	2582	2714	2696	2685	2596	2593	2554	2607	2526	2542	2447	2348	2351	2446	2622	2679	2583	2477	2506	2773	2758	2679	2689	2854	2744	2582	2793	2700	2610	2663	2635	2632	2764	2712	2906	2668	2780	2613	2590	2624	2774	2731	2877	2833	2868	2742
2605	2601	2504	2514	2442	2490	2565	2442	2476	2434	2530	2436	2308	2376	2389	2415	2496	2623	2530	2494	2464	2446	2643	2773	2758	2742	2767	2783	2584	2639	2699	2663	2572	2593	2562	2725	2679	2891	2824	2910	2728	2642	2626	2557	2679	2770	2834	2874	2815	2733
2710	2689	2495	2539	2466	2562	2445	2375	2464	2392	2360	2430	2438	2542	2526	2534	2627	2719	2491	2398	2497	2734	2735	2705	2647	2766	2813	2829	2672	2637	2692	2551	2647	2564	2645	2601	2748	2786	2774	2739	2684	2646	2605	2584	2566	2690	2849	2871	2789	2587
2582	2718	2596	2754	2705	2658	2557	2523	2533	2645	2484	2485	2567	2622	2657	2522	2605	2511	2530	2444	2588	2750	2712	2660	2650	2765	2810	2557	2744	2808	2661	2590	2565	2456	2646	2628	2704	2798	2744	2771	2729	2745	2564	2561	2686	2798	2828	2812	2773	2672
2426	2470	2681	2530	2700	2663	2636	2618	2627	2577	2614	2716	2577	2731	2677	2561	2476	2430	2575	2581	2669	2579	2525	2601	2820	2698	2657	2724	2883	2707	2653	2723	2513	2540	2466	2523	2682	2682	2818	2777	2747	2757	2566	2492	2600	2696	2764	2791	2785	2753
2529	2421	2447	2456	2457	2548	2660	2609	2599	2602	2577	2576	2548	2546	2570	2538	2547	2622	2727	2685	2521	2406	2588	2608	2678	2647	2716	2751	2673	2489	2625	2471	2537	2656	2608	2664	2644	2750	2762	2763	2662	2633	2592	2501	2663	2618	2788	2842	2748	2679
2607	2634	2509	2427	2529	2567	2435	2593	2414	2518	2500	2346	2506	2464	2598	2585	2721	2676	2701	2467	2453	2616	2727	2615	2704	2663	2804	2694	2666	2555	2664	2460	2502	2595	2451	2615	2559	2783	2791	2767	2704	2590	2622	2677	2617	2628	2728	2761	2715	2638
2610	2587	2531	2499	2637	2634	2608	2536	2642	2629	2611	2645	2615	2540	2668	2691	2670	2510	2485	2498	2573	2665	2654	2602	2555	2694	2753	2716	2696	2734	2500	2582	2578	2614	2553	2480	2747	2804	2738	2810	2634	2660	2620	2584	2589	2710	2870	2733	2785	2598
2397	2511	2569	2532	2677	2627	2660	2603	2670	2630	2630	2647	2650	2609	2433	2562	2502	2462	2534	2552	2604	2542	2486	2546	2700	2817	2665	2711	2759	2565	2668	2507	2587	2576	2602	2622	2667	2832	2815	2797	2754	2667	2585	2500	2485	2630	2851	2858	2770	2698
2549	2616	2420	2434	2455	2620	2641	2616	2559	2602	2475	2514	2480	2489	2605	2536	2525	2619	2635	2408	2456	2531	2536	2629	2694	2650	2712	2829	2674	2601	2541	2576	2544	2581	2533	2696	2678	2790	2770	2819	2778	2641	2710	2575	2618	2755	2888	2888	2738	2808
2583	2653	2483	2537	2612	2591	2581	2554	2545	2620	2590	2567	2552	2517	2625	2574	2590	2467	2488	2407	2578	2584	2678	2529	2683	2588	2720	2749	2675	2752	2657	2640	2553	2595	2611	2560	2725	2806	2715	2800	2806	2644	2636	2624	2649	2575	2719	2805	2750	2777
2523	2555	2576	2510	2629	2599	2546	2650	2604	2583	2607	2551	2606	2510	2567	2445	2537	2403	2493	2519	2559	2622	2512	2631	2745	2796	2784	2748	2778	2832	2577	2540	2561	2583	2709	2610	2735	2857	2740	2847	2807	2646	2632	2627	2641	2729	2812	2812	2805	2727
2583	2614	2509	2433	2594	2538	2426	2537	2594	2510	2470	2494	2555	2465	2445	2453	2513	2536	2598	2457	2536	2557	2565	2632	2651	2662	2863	2786	2755	2703	2686	2639	2514	2547	2601	2598	2652	2819	2931	2733	2759	2804	2644	2676	2678	2732	2795	2820	2742	2753
2581	2571	2524	2489	2648	2526	2555	2609	2640	2607	2585	2519	2554	2485	2431	2580	2540	2490	2520	2579	2535	2626	2563	2607	2642	2794	2858	2722	2713	2733	2687	2583	2574	2633	2708	2698	2732	2879	2867	2780	2647	2663	2659	2554	2712	2622	2842	2744	2753	2708
2577	2533	2515	2550	2566	2650	2633	2541	2647	2617	2425	2488	2427	2415	2484	2582	2436	2560	2562	2538	2652	2592	2552	2676	2681	2723	2840	2703	2673	2671	2585	2555	2529	2561	2593	2664	2739	2794	2836	2787	2654	2659	2590	2579	2650	2732	2664	2773	2765	2722
2657	2575	2499	2562	2562	2488	2622	2548	2518	2448	2413	2421	2445	2578	2405	2431	2496	2587	2635	2548	2592	2582	2672	2687	2727	2737	2773	2823	2758	2740	2687	2509	2533	2687	2596	2630	2658	2792	2711	2762	2648	2645	2647	2554	2633	2690	2729	2837	2640	2619
2581	2595	2423	2557	2558	2629	2499	2527	2450	2532	2457	2569	2489	2451	2522	2550	2540	2632	2654	2637	2641	2639	2612	2720	2673	2780	2776	2721	2704	2681	2786	2531	2593	2651	2510	2772	2699	2800	2748	2806	2602	2690	2432	2520	2633	2716	2703	2800	2614	2545
2565	2493	2391	2494	2442	2510	2452	2558	2490	2493	2525	2483	2503	2477	2519	2529	2518	2584	2615	2633	2634	2645	2595	2699	2715	2783	2671	2640	2697	2661	2579	2530	2555	2483	2495	2574	2708	2747	2852	2757	2678	2498	2572	2678	2765	2654	2724	2773	2662	2577
2545	2529	2397	2484	2602	2515	2519	2449	2459	2442	2502	2531	2553	2490	2534	2529	2540	2671	2573	2665	2680	2667	2688	2686	2673	2732	2789	2697	2757	2694	2548	2473	2549	2552	2507	2712	2759	2831	2686	2807	2549	2477	2534	2689	2637	2661	2680	2692	2515	2494
2517	2567	2446	2502	2466	2480	2497	2547	2484	2527	2550	2564	2598	2473	2539	2555	2499	2678	2564	2753	2697	2636	2705	2686	2673	2678	2575	2595	2655	2523	2414	2577	2582	2559	2639	2606	2640	2627	2575	2667	2536	2572	2626	2664	2681	2604	2686	2620	2533	2603
2590	2508	2580	2573	2587	2510	2504	2460	2538	2562	2680	2639	2521	2627	2535	2558	2541	2630	2818	2745	2764	2692	2642	2595	2708	2577	2678	2581	2549	2591	2512	2571	2503	2557	2577	2623	2628	2751	2820	2711	2498	2540	2567	2649	2531	2742	2800	2685	2577	2705
2674	2574	2543	2474	2577	2525	2521	2534	2579	2577	2601	2670	2555	2652	2657	2575	2605	2774	2613	2780	2720	2711	2667	2680	2653	2570	2494	2547	2563	2603	2494	2559	2513	2550	2616	2604	2633	2750	2720	2641	2538	2647	2556	2716	2734	2856	2788	2569	2654	2905
2653	2622	2509	2578	2571	2565	2627	2564	2593	2693	2586	2586	2697	2615	2665	2633	2648	2729	2684	2785	2720	2607	2700	2680	2568	2579	2519	2439	2584	2607	2559	2591	2497	2613	2610	2684	2769	2783	2721	2582	2483	2567	2727	2792	2900	2967	2635	2440	2577	2805
2820	2734	2665	2647	2584	2581	2608	2666	2601	2626	2622	2614	2630	2740	2635	2691	2688	2674	2684	2642	2836	2667	2603	2601	2536	2616	2479	2434	2485	2536	2519	2618	2620	2620	2762	2673	2692	2638	2568	2532	2550	2807	2770	2753	2806	2770	2646	2440	2736	2721
2718	2715	2635	2703	2778	2708	2664	2677	2562	2681	2608	2687	2670	2596	2675	2648	2688	2678	2704	2687	2559	2671	2557	2553	2485	2448	2477	2541	2565	2500	2584	2582	2643	2814	2605	2647	2609	2564	2520	2602	2704	2786	2811	2780	2812	2771	2574	2656	2750	2870
2763	2875	2732	2755	2794	2636	2683	2647	2689	2668	2666	2693	2715	2738	2702	2609	2739	2651	2757	2692	2652	2611	2543	2506	2508	2540	2471	2537	2538	2522	2584	2637	2831	2767	2697	2673	2654	2604	2600	2668	2831	2784	2771	2744	2774	2736	2715	2779	2957	2942
2737	2709	2723	2729	2755	2691	2625	2629	2722	2683	2612	2645	2627	2732	2634	2648	2687	2663	2638	2762	2657	2519	2655	2563	2482	2532	2460	2526	2482	2591	2716	2890	2826	2703	2632	2581	2596	2669	2612	2718	2658	2754	2689	2846	2889	2798	2661	2733	2942	2818
2694	2835	2684	2791	2728	2675	2743	2738	2727	2739	2732	2643	2747	2633	2677	2739	2805	2592	2549	2593	2679	2563	2558	2499	2526	2545	2508	2591	2690	2592	2718	2869	2787	2797	2814	2588	2791	2670	2602	2529	2732	2655	2870	2867	2944	2729	2726	2700	2917	2773
2718	2690	2731	2680	2744	2740	2771	2653	2653	2736	2691	2642	2676	2676	2555	2533	2629	2538	2668	2473	2581	2552	2533	2476	2467	2522	2644	2561	2618	2644	2854	2798	2744	2703	2722	2722	2668	2565	2531	2640	2816	2957	2864	2888	2801	2677	2579	2746	2827	2757
2656	2660	2712	2594	2735	2764	2687	2669	2729	2677	2665	2699	2650	2627	2576	2592	2563	2499	2469	2573	2543	2552	2479	2586	2564	2585	2595	2684	2735	2770	2803	2734	2728	2818	2767	2631	2587	2498	2572	2733	2918	2930	2934	2695	2595	2586	2599	2701	2798	2914
2672	2598	2675	2651	2742	2685	2687	2730	2615	2583	2579	2533	2626	2563	2584	2590	2573	2537	2534	2548	2628	2513	2600	2540	2680	2717	2667	2756	2809	2782	2743	2732	2757	2785	2723	2638	2508	2603	2751	2838	2891	2834	2646	2648	2662	2694	2767	2930	3066	2921
2598	2607	2518	2662	2650	2645	2601	2711	2549	2593	2525	2531	2560	2459	2512	2538	2496	2427	2538	2555	2652	2475	2595	2738	2690	2689	2719	2732	2774	2728	2635	2742	2677	2719	2566	2573	2532	2671	2732	2814	2785	2672	2556	2578	2596	2778	2839	2875	3067	2895
2561	2485	2537	2491	2675	2555	2490	2475	2528	2565	2449	2573	2541	2449	2597	2496	2412	2537	2601	2559	2626	2611	2641	2659	2729	2653	2694	2750	2689	2649	2655	2806	2634	2536	2589	2389	2705	2877	2789	2505	2675	2603	2592	2534	2835	3011	2849	2801	3001	2730
2551	2520	2467	2509	2553	2594	2571	2467	2477	2402	2574	2570	2435	2582	2621	2587	2563	2520	2555	2462	2584	2665	2717	2749	2625	2723	2765	2654	2617	2517	2570	2661	2538	2514	2508	2770	2771	2824	2654	2466	2542	2607	2584	2675	2875	2965	2776	2841	2823	2672
2582	2507	2483	2421	2545	2577	2457	2428	2463	2526	2424	2482	2455	2551	2615	2551	2545	2697	2609	2618	2597	2552	2770	2676	2714	2725	2875	2593	2573	2567	2651	2590	2446	2593	2594	2772	2851	2703	2667	2606	2499	2568	2656	2718	2896	2855	2746	2749	2806	2609
2635	2587	2420	2515	2560	2510	2440	2478	2406	2548	2588	2472	2488	2718	2551	2687	2599	2674	2663	2583	2625	2663	2582	2641	2701	2834	2678	2603	2635	2525	2626	2542	2442	2676	2714	2898	2768	2588	2626	2505	2675	2675	2602	2714	2863	2699	2685	2593	2675	2638
2667	2712	2538	2582	2534	2648	2523	2473	2583	2588	2506	2515	2573	2564	2571	2702	2737	2686	2760	2634	2619	2715	2741	2644	2705	2653	2634	2429	2553	2529	2504	2439	2405	2730	2871	2752	2650	2601	2531	2534	2605	2741	2759	2841	2781	2697	2484	2576	2777	2877
2804	2703	2660	2510	2697	2537	2703	2610	2541	2603	2606	2533	2626	2651	2726	2729	2759	2707	2804	2653	2706	2652	2544	2638	2582	2542	2478	2520	2522	2665	2404	2459	2590	2706	2761	2679	2512	2482	2558	2646	2696	2761	2748	2784	2689	2629	2481	2609	2906	2852
2689	2649	2532	2724	2607	2696	2669	2718	2644	2547	2612	2630	2677	2690	2725	2689	2762	2770	2818	2618	2760	2651	2455	2531	2491	2567	2443	2507	2652	2531	2423	2434	2611	2764	2745	2522	2470	2656	2727	2709	2759	2749	2750	2627	2655	2569	2564	2620	2993	3008
2645	2661	2633	2649	2746	2655	2627	2648	2644	2621	2684	2627	2521	2644	2795	2628	2682	2732	2744	2558	2654	2540	2537	2499	2524	2434	2561	2590	2622	2501	2518	2600	2764	2719	2549	2469	2412	2598	2664	2755	2777	2818	2633	2595	2526	2574	2623	2834	3006	3018
2610	2634	2644	2524	2676	2631	2632	2698	2592	2650	2758	2642	2573	2670	2549	2637	2557	2703	2494	2502	2572	2528	2478	2443	2501	2377	2535	2579	2637	2581	2588	2777	2717	2602	2557	2441	2637	2723	2761	2838	2741	2721	2542	2603	2665	2702	2722	2854	3040	2925
2490	2478	2556	2512	2610	2599	2567	2567	2557	2662	2614	2611	2490	2591	2573	2670	2483	2536	2394	2535	2444	2427	2471	2602	2565	2567	2608	2672	2628	2531	2609	2650	2612	2584	2429	2549	2664	2778	2860	2922	2786	2602	2649	2592	2629	2888	2679	2812	2815	2881
2534	2404	2469	2432	2369	2481	2450	2587	2529	2511	2526	2599	2523	2495	2407	2459	2405	2484	2446	2471	2420	2465	2535	2581	2605	2567	2717	2735	2589	2537	2575	2717	2635	2484	2484	2489	2733	2862	2758	2693	2603	2632	2573	2605	2738	2813	2763	2918	2827	2837
2504	2507	2508	2437	2490	2501	2498	2532	2622	2482	2480	2580	2434	2478	2466	2553	2568	2484	2425	2622	2613	2481	2466	2586	2668	2596	2745	2673	2574	2505	2599	2735	2635	2440	2490	2698	2836	2874	2822	2707	2606	2644	2786	2741	2812	2916	2829	2876	2917	2855
2533	2467	2423	2551	2522	2525	2444	2479	2548	2559	2558	2384	2445	2544	2370	2558	2527	2536	2542	2566	2526	2659	2614	2581	2521	2551	2634	2684	2426	2508	2709	2668	2608	2617	2600	2817	2818	2866	2684	2674	2589	2725	2769	2956	2893	2974	2892	2760	2840	2832
2532	2636	2524	2522	2571	2633	2543	2570	2623	2550	2556	2531	2571	2535	2492	2552	2506	2593	2705	2583	2584	2682	2628	2645	2535	2531	2662	2615	2553	2517	2674	2809	2615	2615	2673	2805	3020	2782	2775	2626	2702	2813	2868	2843	2878	2962	2790	2876	2933	2877
2601	2577	2643	2643	2753	2722	2628	2551	2620	2677	2628	2729	2715	2526	2534	2597	2600	2633	2615	2687	2591	2545	2619	2556	2440	2462	2464	2621	2454	2563	2752	2859	2614	2683	2753	2729	2790	2820	2776	2617	2589	2806	2870	2995	2957	2952	2932	2803	2849	2798
2726	2702	2680	2684	2755	2753	2589	2712	2644	2684	2532	2618	2678	2615	2645	2616	2483	2547	2506	2610	2610	2601	2634	2441	2451	2497	2573	2508	2525	2699	2834	2766	2570	2699	2759	2713	2707	2628	2725	2701	2772	2809	2854	2804	2807	2849	2925	2837	2908	2902
2628	2522	2611	2728	2685	2627	2621	2709	2577	2591	2724	2711	2571	2635	2563	2602	2591	2423	2500	2471	2461	2500	2494	2552	2409	2529	2710	2602	2500	2713	2898	2735	2538	2649	2563	2723	2765	2762	2723	2705	2672	2847	2789	2772	2980	2935	3005	2771	2843	2731
2510	2553	2518	2621	2555	2600	2553	2605	2503	2546	2582	2567	2473	2437	2629	2521	2545	2451	2508	2531	2424	2469	2595	2486	2485	2623	2717	2658	2506	2767	2804	2735	2551	2591	2803	2803	2766	2792	2711	2689	2833	2731	2673	2796	2840	2961	2919	2924	2759	2623
2450	2513	2503	2542	2557	2659	2529	2573	2531	2546	2498	2459	2526	2410	2511	2373	2419	2363	2491	2498	2531	2534	2705	2507	2628	2667	2655	2589	2616	2656	2742	2720	2635	2608	2633	2814	2938	2732	2642	2623	2652	2644	2663	2779	3058	2942	2817	2804	2646	2718
2577	2560	2482	2529	2485	2603	2597	2506	2386	2398	2430	2459	2511	2407	2444	2395	2412	2493	2586	2575	2549	2568	2677	2675	2662	2701	2615	2519	2528	2604	2719	2650	2631	2660	2738	2896	2861	2785	2676	2694	2627	2650	2830	2884	2946	2884	2789	2730	2766	2812
2571	2512	2535	2588	2682	2645	2579	2561	2452	2485	2444	2488	2509	2437	2581	2540	2478	2590	2459	2536	2654	2662	2777	2666	2585	2628	2747	2486	2527	2649	2654	2694	2586	2770	2803	2857	2913	2716	2593	2667	2730	2716	2874	2979	2968	2806	2718	2759	2888	2736
2711	2648	2598	2677	2747	2591	2659	2665	2540	2509	2544	2612	2558	2531	2680	2663	2577	2650	2523	2623	2513	2618	2619	2586	2456	2592	2639	2629	2553	2673	2858	2739	2543	2718	2848	2833	2756	2764	2658	2673	2632	2778	2837	2837	2863	2822	2822	2858	2856	2774
2671	2645	2652	2715	2678	2739	2730	2554	2555	2491	2537	2574	2488	2586	2499	2632	2557	2544	2542	2552	2494	2575	2521	2552	2544	2637	2779	2657	2652	2779	2886	2746	2684	2603	2738	2778	2873	2749	2709	2716	2683	2648	2787	2832	2874	2873	2858	2839	2878	2851
2498	2581	2642	2662	2620	2643	2684	2529	2486	2516	2579	2517	2470	2492	2508	2538	2526	2506	2474	2624	2468	2495	2532	2574	2499	2674	2705	2717	2665	2646	2849	2635	2585	2615	2624	2709	2785	2902	2784	2622	2684	2626	2622	2866	2805	2892	2812	2817	2760	2764
2528	2488	2477	2604	2550	2593	2527	2470	2593	2501	2525	2464	2479	2478	2389	2529	2479	2527	2549	2525	2532	2589	2580	2589	2666	2763	2763	2777	2598	2662	2682	2658	2552	2569	2713	2757	2728	2870	2753	2674	2583	2571	2653	2807	2847	2852	2871	2838	2786	2789
2511	2477	2464	2449	2575	2526	2496	2411	2493	2426	2526	2517	2448	2499	2519	2573	2635	2447	2537	2605	2548	2606	2568	2646	2711	2560	2742	2691	2463	2593	2675	2715	2551	2515	2684	2802	2730	2651	2738	2580	2566	2578	2682	2782	2788	2870	2855	2788	2725	2806
2504	2606	2623	2618	2497	2594	2579	2467	2539	2555	2533	2499	2535	2601	2518	2587	2646	2660	2546	2690	2653	2625	2657	2570	2588	2657	2618	2636	2504	2501	2717	2759	2705	2563	2589	2696	2633	2730	2702	2660	2585	2634	2668	2796	2739	2793	2772	2750	2737	2671
2580	2619	2637	2621	2645	2628	2553	2627	2638	2608	2535	2561	2626	2636	2679	2610	2678	2543	2550	2685	2650	2558	2491	2615	2589	2436	2559	2674	2554	2486	2699	2870	2716	2625	2502	2580	2636	2628	2670	2704	2529	2569	2619	2617	2695	2663	2751	2849	2775	2648
2560	2577	2518	2699	2675	2621	2566	2531	2603	2555	2658	2613	2506	2573	2488	2562	2594	2594	2575	2661	2546	2491	2553	2596	2619	2532	2642	2742	2672	2668	2641	2787	2683	2490	2418	2635	2684	2743	2765	2765	2591	2565	2622	2691	2588	2696	2790	2865	2773	2650
2584	2623	2452	2513	2594	2674	2514	2608	2577	2475	2554	2475	2530	2514	2406	2509	2600	2567	2435	2618	2624	2550	2549	2639	2696	2629	2655	2851	2778	2505	2513	2624	2644	2636	2510	2533	2642	2757	2668	2706	2687	2643	2661	2634	2677	2759	2782	2759	2746	2814
2416	2455	2521	2546	2417	2441	2504	2394	2493	2430	2419	2354	2483	2517	2508	2442	2513	2567	2509	2684	2651	2650	2667	2749	2648	2629	2605	2702	2584	2627	2586	2680	2731	2700	2554	2543	2555	2671	2690	2694	2775	2697	2801	2718	2638	2723	2793	2722	2782	2806
2524	2543	2472	2603	2510	2606	2468	2615	2492	2481	2566	2570	2538	2560	2568	2565	2598	2643	2806	2682	2538	2654	2712	2694	2588	2672	2576	2512	2627	2680	2578	2625	2811	2830	2642	2502	2416	2597	2658	2759	2645	2792	2654	2687	2524	2664	2739	2764	2768	2785
2611	2584	2519	2539	2589	2629	2604	2561	2591	2553	2680	2609	2662	2704	2611	2620	2679	2601	2687	2679	2621	2514	2630	2601	2698	2607	2436	2588	2710	2715	2580	2595	2630	2724	2627	2470	2570	2569	2722	2702	2649	2642	2744	2643	2709	2651	2729	2723	2756	2720
2549	2511	2493	2601	2585	2603	2654	2596	2636	2555	2604	2552	2590	2597	2676	2491	2703	2523	2567	2571	2597	2578	2561	2476	2659	2659	2626	2597	2608	2696	2571	2531	2576	2617	2609	2633	2482	2585	2664	2730	2656	2675	2752	2738	2604	2646	2678	2703	2731	2746
2502	2430	2434	2525	2513	2497	2570	2453	2548	2514	2573	2542	2481	2616	2564	2597	2545	2547	2509	2620	2518	2677	2675	2634	2735	2711	2597	2558	2536	2610	2562	2550	2501	2512	2731	2697	2600	2532	2531	2606	2650	2766	2706	2648	2704	2687	2686	2693	2560	2550
2541	2390	2464	2491	2478	2489	2677	2430	2542	2532	2608	2544	2537	2618	2627	2605	2575	2645	2556	2628	2643	2617	2587	2635	2639	2610	2598	2514	2526	2511	2565	2503	2539	2544	2645	2720	2612	2559	2449	2524	2612	2680	2877	2772	2633	2630	2622	2636	2618	2681
2547	2525	2541	2558	2728	2679	2672	2501	2571	2676	2627	2585	2517	2640	2541	2702	2645	2616	2595	2511	2731	2516	2578	2619	2482	2687	2610	2495	2609	2575	2672	2533	2455	2455	2528	2678	2779	2710	2638	2518	2400	2688	2721	2771	2766	2766	2694	2751	2808	2623
2516	2662	2570	2602	2588	2699	2621	2626	2583	2581	2535	2677	2567	2562	2652	2637	2531	2572	2493	2574	2578	2558	2523	2412	2540	2579	2540	2631	2571	2540	2594	2600	2515	2530	2550	2612	2691	2640	2710	2689	2647	2595	2710	2709	2784	2845	2686	2843	2699	2653
2547	2626	2481	2557	2610	2478	2582	2537	2626	2610	2512	2538	2557	2545	2543	2558	2558	2649	2579	2520	2539	2535	2486	2471	2515	2591	2658	2750	2585	2545	2596	2551	2611	2561	2534	2482	2673	2759	2690	2716	2608	2604	2635	2713	2868	2835	2861	2847	2757	2825
2530	2523	2549	2580	2522	2534	2445	2511	2493	2571	2556	2596	2529	2516	2577	2616	2560	2623	2640	2532	2642	2551	2648	2604	2604	2680	2574	2633	2603	2551	2591	2491	2607	2726	2682	2582	2554	2677	2668	2755	2739	2598	2662	2698	2744	2749	2773	2891	2902	2806
2579	2656	2569	2446	2508	2551	2543	2473	2571	2643	2502	2614	2578	2596	2687	2561	2599	2572	2626	2705	2599	2630	2658	2683	2576	2607	2616	2543	2518	2639	2629	2486	2571	2664	2728	2646	2578	2596	2661	2860	2789	2823	2709	2682	2716	2659	2745	2809	2787	2892
2586	2634	2523	2586	2624	2508	2653	2540	2611	2563	2637	2594	2625	2693	2562	2685	2570	2600	2598	2577	2645	2557	2560	2532	2453	2589	2648	2590	2614	2563	2550	2616	2623	2645	2613	2586	2514	2663	2551	2632	2681	2835	2748	2804	2678	2669	2600	2719	2672	2812
2688	2555	2569	2540	2574	2601	2518	2540	2601	2596	2564	2654	2576	2558	2566	2528	2482	2540	2578	2633	2682	2583	2589	2587	2461	2556	2537	2624	2563	2510	2696	2577	2703	2587	2559	2562	2522	2711	2726	2620	2538	2918	2724	2807	2816	2754	2691	2684	2645	2668
2591	2463	2560	2485	2585	2616	2593	2466	2581	2584	2482	2532	2698	2569	2610	2615	2671	2542	2581	2579	2645	2626	2619	2585	2593	2534	2559	2488	2560	2482	2606	2662	2561	2666	2555	2563	2635	2649	2763	2697	2633	2524	2667	2810	2879	2861	2802	2745	2757	2690
2581	2596	2541	2563	2516	2540	2571	2624	2676	2606	2638	2545	2655	2640	2619	2614	2542	2505	2573	2657	2647	2615	2584	2595	2617	2518	2558	2533	2472	2556	2622	2571	2489	2651	2612	2528	2603	2681	2711	2689	2622	2673	2579	2627	2726	2742	2794	2889	2782	2795
2571	2745	2586	2580	2603	2695	2582	2662	2578	2653	2570	2511	2599	2650	2607	2673	2646	2582	2619	2566	2522	2622	2471	2540	2453	2448	2605	2584	2516	2608	2484	2591	2535	2578	2719	2556	2595	2499	2710	2582	2650	2742	2702	2585	2640	2729	2751	2826	2734	2807
2614	2557	2601	2539	2666	2733	2551	2570	2594	2614	2607	2668	2651	2654	2691	2592	2597	2635	2514	2554	2453	2502	2572	2460	2441	2525	2549	2542	2632	2617	2455	2597	2626	2531	2671	2657	2596	2524	2665	2598	2652	2611	2647	2758	2645	2616	2673	2654	2673	2830
2525	2604	2562	2551	2595	2548	2568	2594	2577	2569	2569	2585	2606	2576	2629	2622	2592	2541	2503	2463	2493	2577	2564	2529	2676	2567	2564	2619	2592	2590	2517	2576	2501	2619	2637	2661	2651	2679	2690	2619	2603	2700	2696	2748	2810	2814	2770	2871	2692	2765
2561	2561	2466	2539	2403	2532	2552	2534	2557	2691	2607	2589	2746	2600	2627	2608	2597	2507	2528	2506	2609	2564	2547	2584	2624	2538	2611	2546	2588	2670	2556	2628	2666	2635	2578	2571	2668	2730	2700	2679	2648	2630	2631	2769	2857	2885	2903	2777	2888	2715
2536	2594	2662	2513	2570	2609	2602	2522	2559	2585	2569	2602	2616	2573	2507	2530	2610	2648	2636	2660	2469	2595	2559	2619	2562	2690	2552	2525	2556	2555	2592	2565	2542	2617	2576	2566	2607	2640	2700	2731	2674	2671	2623	2746	2745	2735	2793	2788	2834	2992
2685	2472	2475	2597	2499	2583	2544	2543	2583	2592	2701	2587	2535	2593	2661	2633	2611	2546	2643	2530	2656	2562	2641	2535	2519	2644	2611	2558	2528	2675	2555	2594	2632	2627	2760	2622	2735	2598	2668	2620	2751	2766	2772	2722	2843	2825	2758	2796	2851	2978
2532	2484	2586	2595	2582	2549	2567	2559	2526	2585	2602	2506	2595	2711	2616	2658	2653	2633	2617	2620	2564	2573	2573	2568	2540	2562	2604	2567	2595	2672	2699	2657	2747	2637	2764	2623	2669	2620	2694	2778	2840	2757	2765	2772	2759	2772	2825	2817	2778	2801
2531	2557	2460	2487	2418	2591	2546	2541	2597	2624	2713	2628	2648	2596	2734	2579	2661	2674	2446	2687	2628	2605	2572	2570	2696	2511	2615	2606	2597	2632	2577	2677	2580	2598	2611	2628	2615	2703	2695	2682	2672	2685	2723	2746	2773	2743	2884	2865	2736	2776
2546	2526	2467	2618	2580	2527	2573	2651	2661	2673	2592	2697	2624	2661	2619	2580	2610	2626	2615	2603	2634	2692	2621	2665	2667	2626	2676	2619	2512	2623	2631	2663	2538	2595	2553	2533	2657	2647	2708	2658	2685	2703	2709	2610	2731	2761	2798	2707	2726	2814
2569	2472	2481	2502	2606	2638	2599	2616	2632	2682	2583	2621	2653	2694	2686	2715	2720	2641	2584	2608	2593	2655	2620	2588	2566	2570	2478	2565	2596	2565	2528	2534	2514	2588	2619	2602	2666	2653	2658	2621	2643	2673	2680	2754	2786	2758	2637	2791	2715	2779
2539	2538	2493	2603	2675	2695	2646	2624	2524	2738	2633	2696	2595	2683	2683	2788	2671	2578	2626	2585	2567	2585	2660	2576	2608	2556	2512	2507	2630	2623	2607	2577	2611	2623	2560	2632	2681	2670	2651	2620	2631	2710	2721	2810	2703	2697	2727	2702	2680	2707
2502	2553	2483	2602	2574	2613	2595	2587	2629	2732	2665	2669	2676	2665	2712	2664	2588	2569	2556	2634	2578	2521	2599	2615	2655	2495	2587	2482	2504	2521	2625	2546	2618	2585	2571	2546	2598	2468	2466	2635	2692	2723	2728	2718	2766	2734	2744	2784	2734	2696
2492	2572	2580	2519	2547	2602	2580	2609	2712	2679	2719	2671	2654	2716	2588	2587	2656	2601	2644	2605	2468	2545	2602	2588	2632	2562	2522	2513	2453	2603	2581	2554	2527	2513	2471	2679	2538	2614	2573	2649	2635	2688	2572	2682	2567	2731	2716	2697	2701	2732
2593	2617	2503	2510	2543	2552	2594	2574	2671	2629	2628	2697	2658	2548	2651	2602	2572	2702	2622	2491	2617	2524	2578	2486	2554	2618	2509	2509	2486	2465	2559	2506	2533	2541	2571	2534	2595	2619	2566	2558	2672	2565	2721	2492	2624	2644	2697	2686	2699	2776
2577	2610	2430	2568	2652	2579	2686	2550	2580	2621	2542	2686	2568	2596	2624	2636	2710	2667	2565	2623	2542	2396	2504	2600	2529	2664	2548	2490	2483	2475	2476	2514	2460	2682	2572	2536	2665	2576	2483	2571	2578	2703	2636	2693	2670	2674	2751	2772	2758	2684
2509	2561	2577	2609	2661	2666	2600	2608	2510	2565	2599	2648	2801	2626	2602	2630	2659	2595	2552	2526	2550	2542	2464	2612	2574	2593	2520	2451	2555	2587	2581	2569	2548	2587	2519	2649	2754	2660	2720	2615	2631	2662	2672	2793	2739	2829	2712	2677	2701	2638
2531	2539	2668	2550	2592	2643	2572	2481	2578	2611	2554	2724	2693	2648	2623	2616	2623	2709	2525	2604	2521	2590	2552	2625	2650	2597	2589	2645	2552	2582	2526	2644	2732	2646	2604	2602	2653	2721	2663	2832	2824	2749	2711	2811	2819	2759	2816	2771	2767	2713
2568	2617	2564	2498	2639	2502	2545	2598	2682	2608	2600	2701	2683	2601	2602	2664	2621	2623	2591	2581	2691	2690	2601	2518	2525	2533	2649	2652	2535	2617	2568	2746	2700	2617	2586	2663	2610	2613	2681	2763	2729	2771	2733	2855	2859	2829	2828	2870	2817	2803
2585	2531	2513	2561	2532	2548	2512	2657	2586	2647	2631	2565	2598	2644	2658	2647	2579	2557	2599	2631	2614	2581	2669	2664	2642	2533	2583	2520	2574	2617	2724	2567	2561	2582	2521	2674	2645	2613	2680	2710	2686	2819	2701	2725	2740	2822	2691	2706	2689	2806
2520	2492	2510	2551	2496	2551	2528	2531	2587	2579	2537	2564	2548	2696	2624	2710	2533	2648	2709	2588	2628	2567	2657	2618	2659	2663	2569	2517	2584	2613	2616	2564	2649	2615	2579	2651	2637	2684	2495	2674	2743	2694	2677	2794	2594	2758	2755	2715	2745	2629
2505	2589	2533	2555	2611	2535	2493	2524	2435	2534	2527	2609	2595	2611	2606	2720	2667	2652	2634	2775	2719	2745	2572	2592	2531	2595	2516	2553	2653	2571	2715	2615	2516	2600	2626	2742	2600	2666	2539	2619	2605	2579	2719	2662	2638	2744	2691	2697	2752	2664
2508	2492	2471	2571	2599	2609	2444	2555	2608	2601	2548	2581	2608	2665	2726	2738	2667	2579	2678	2729	2631	2631	2610	2613	2577	2606	2551	2633	2620	2685	2658	2622	2686	2718	2658	2616	2577	2695	2688	2676	2582	2710	2714	2686	2734	2606	2734	2772	2754	2740
2520	2502	2520	2533	2570	2625	2593	2472	2615	2555	2562	2722	2755	2689	2724	2712	2701	2698	2749	2657	2681	2551	2663	2618	2655	2631	2598	2694	2648	2616	2577	2627	2606	2672	2590	2558	2574	2595	2556	2470	2584	2620	2636	2647	2731	2810	2753	2712	2698	2740
2492	2450	2607	2517	2590	2597	2468	2627	2665	2559	2617	2616	2689	2749	2595	2681	2550	2734	2630	2734	2603	2674	2603	2595	2568	2520	2604	2539	2685	2588	2515	2576	2533	2592	2472	2595	2496	2528	2579	2557	2637	2599	2646	2602	2608	2611	2707	2703	2670	2737
2523	2639	2538	2462	2506	2683	2581	2607	2741	2679	2638	2701	2638	2673	2565	2670	2587	2690	2768	2677	2675	2664	2641	2577	2576	2668	2541	2585	2591	2605	2482	2525	2474	2495	2537	2556	2627	2603	2477	2651	2671	2553	2625	2617	2604	2559	2643	2675	2680	2750
2513	2612	2454	2588	2617	2722	2630	2575	2675	2648	2583	2518	2629	2621	2694	2623	2633	2729	2694	2645	2743	2591	2611	2670	2489	2574	2628	2634	2543	2489	2527	2587	2546	2508	2551	2482	2552	2455	2599	2514	2625	2561	2461	2549	2622	2563	2585	2634	2621	2534
2596	2631	2590	2528	2697	2544	2637	2513	2513	2523	2578	2588	2656	2621	2525	2702	2683	2663	2754	2634	2556	2580	2557	2590	2583	2520	2505	2611	2559	2602	2515	2515	2629	2567	2571	2525	2556	2501	2563	2556	2647	2636	2629	2534	2612	2643	2500	2572	2600	2655
2654	2674	2642	2648	2675	2559	2702	2602	2486	2555	2584	2712	2643	2625	2714	2619	2613	2604	2666	2467	2516	2481	2586	2459	2469	2551	2520	2475	2566	2439	2526	2539	2585	2556	2520	2594	2591	2574	2545	2629	2571	2614	2641	2602	2632	2587	2535	2656	2587	2557
2566	2515	2491	2516	2674	2583	2523	2502	2457	2656	2623	2671	2613	2538	2568	2644	2671	2619	2631	2586	2613	2579	2576	2674	2564	2601	2617	2621	2497	2571	2483	2554	2650	2694	2646	2683	2694	2614	2629	2676	2671	2698	2651	2724	2648	2638	2718	2658	2694	2583
2571	2636	2576	2677	2711	2605	2520	2569	2567	2597	2516	2567	2630	2617	2617	2546	2627	2573	2565	2481	2702	2587	2472	2612	2642	2760	2589	2626	2533	2615	2549	2609	2535	2715	2631	2634	2585	2561	2617	2673	2768	2658	2553	2638	2753	2653	2657	2719	2668	2690
2550	2654	2462	2566	2560	2499	2456	2562	2499	2630	2514	2522	2483	2540	2604	2569	2579	2622	2606	2685	2589	2603	2633	2632	2708	2709	2695	2684	2588	2462	2560	2617	2579	2586	2589	2623	2550	2600	2555	2695	2701	2648	2634	2610	2712	2700	2617	2644	2828	2715
2706	2530	2512	2521	2496	2520	2504	2515	2492	2492	2504	2435	2474	2530	2484	2653	2515	2678	2598	2650	2688	2594	2705	2694	2727	2713	2702	2624	2532	2657	2621	2624	2629	2612	2580	2589	2652	2566	2754	2575	2696	2660	2634	2656	2607	2591	2645	2668	2746	2762
2546	2596	2532	2406	2540	2582	2542	2480	2431	2478	2533	2469	2468	2465	2502	2615	2645	2707	2661	2633	2683	2591	2663	2588	2690	2655	2734	2644	2634	2608	2701	2726	2575	2554	2673	2622	2713	2683	2681	2717	2729	2610	2638	2611	2687	2616	2592	2681	2638	2687
2649	2616	2479	2479	2429	2713	2606	2550	2458	2426	2562	2495	2610	2524	2545	2644	2632	2694	2636	2663	2721	2673	2605	2713	2671	2700	2643	2678	2695	2635	2580	2565	2692	2571	2564	2676	2634	2625	2688	2637	2633	2687	2671	2688	2645	2642	2658	2738	2617	2724
2534	2521	2551	2536	2541	2562	2613	2579	2521	2451	2567	2552	2583	2530	2532	2592	2673	2724	2698	2662	2615	2607	2702	2614	2680	2741	2633	2659	2620	2662	2643	2639	2630	2693	2634	2687	2752	2724	2764	2728	2660	2714	2653	2645	2672	2657	2686	2720	2689	2688
2513	2524	2639	2557	2646	2620	2525	2434	2428	2486	2456	2492	2561	2536	2536	2601	2582	2598	2546	2732	2726	2603	2614	2663	2725	2718	2648	2624	2783	2699	2648	2588	2686	2702	2715	2626	2776	2744	2738	2570	2725	2678	2688	2768	2745	2740	2660	2761	2609	2677
2544	2562	2541	2593	2568	2683	2585	2504	2507	2584	2506	2528	2602	2590	2571	2597	2491	2616	2603	2557	2644	2642	2771	2753	2677	2732	2685	2789	2729	2776	2651	2776	2732	2687	2697	2762	2746	2639	2755	2737	2670	2738	2699	2754	2735	2696	2666	2671	2750	2684
2592	2565	2555	2691	2616	2635	2647	2536	2510	2523	2583	2546	2560	2514	2674	2524	2519	2501	2621	2577	2673	2696	2702	2634	2649	2636	2662	2633	2686	2746	2738	2776	2709	2758	2696	2656	2639	2702	2771	2745	2717	2720	2746	2798	2684	2685	2703	2657	2704	2653
2529	2615	2574	2621	2526	2643	2541	2531	2594	2529	2565	2665	2653	2628	2635	2654	2599	2567	2495	2607	2576	2567	2644	2702	2746	2704	2702	2784	2792	2636	2690	2755	2695	2632	2605	2608	2600	2633	2746	2682	2711	2746	2714	2703	2709	2653	2565	2631	2720	2764
2546	2531	2552	2524	2632	2529	2634	2433	2566	2585	2599	2487	2605	2651	2526	2561	2568	2486	2486	2555	2635	2601	2617	2724	2654	2628	2612	2681	2590	2646	2510	2561	2680	2683	2566	2660	2728	2659	2750	2617	2664	2729	2678	2792	2726	2630	2684	2630	2824	2715
2617	2527	2538	2606	2596	2598	2650	2671	2621	2551	2688	2585	2532	2505	2603	2578	2658	2515	2534	2562	2583	2586	2546	2642	2584	2673	2629	2609	2659	2534	2652	2654	2620	2622	2540	2649	2659	2613	2680	2616	2649	2707	2705	2749	2714	2674	2593	2674	2872	2703
2479	2521	2439	2541	2600	2535	2702	2624	2673	2618	2692	2633	2550	2552	2536	2511	2466	2550	2519	2538	2622	2599	2566	2528	2579	2561	2600	2610	2605	2590	2499	2523	2565	2540	2533	2538	2599	2601	2631	2513	2721	2672	2648	2660	2633	2669	2633	2628	2730	2620
2524	2536	2572	2521	2668	2609	2675	2702	2694	2589	2713	2571	2551	2521	2464	2562	2583	2686	2492	2508	2638	2561	2533	2514	2527	2558	2497	2525	2493	2593	2410	2557	2567	2532	2497	2528	2590	2497	2457	2615	2657	2710	2544	2623	2646	2530	2622	2664	2576	2648
2481	2512	2539	2557	2649	2777	2638	2728	2637	2710	2600	2544	2559	2637	2556	2516	2530	2686	2531	2581	2558	2559	2490	2480	2566	2512	2393	2434	2528	2577	2637	2649	2530	2665	2645	2539	2617	2722	2597	2665	2662	2699	2635	2650	2574	2577	2656	2677	2462	2650
2570	2499	2462	2567	2631	2660	2745	2688	2690	2754	2577	2679	2724	2605	2546	2548	2479	2567	2632	2574	2515	2551	2473	2501	2566	2494	2495	2552	2552	2591	2628	2560	2461	2573	2559	2628	2564	2611	2588	2693	2632	2622	2632	2680	2626	2596	2627	2558	2435	2568
2518	2478	2550	2609	2720	2648	2757	2534	2609	2607	2648	2506	2540	2696	2532	2579	2548	2585	2550	2512	2546	2550	2569	2517	2415	2497	2475	2547	2584	2576	2575	2605	2592	2627	2638	2592	2674	2747	2588	2722	2695	2650	2601	2740	2662	2569	2602	2507	2611	2522
2402	2470	2512	2638	2743	2732	2698	2639	2652	2628	2535	2604	2636	2608	2654	2540	2570	2580	2562	2523	2475	2533	2488	2465	2448	2444	2540	2574	2529	2624	2452	2465	2474	2643	2677	2608	2764	2668	2695	2665	2615	2670	2700	2560	2661	2708	2620	2585	2589	2582
2544	2553	2606	2614	2622	2669	2615	2667	2617	2596	2570	2660	2723	2562	2609	2633	2374	2508	2471	2554	2566	2498	2480	2460	2487	2534	2487	2492	2505	2546	2557	2520	2554	2690	2590	2645	2670	2745	2695	2758	2761	2717	2680	2684	2738	2546	2668	2654	2596	2619
2563	2593	2609	2560	2681	2717	2589	2569	2527	2549	2587	2745	2721	2636	2681	2520	2436	2462	2563	2489	2492	2414	2442	2518	2538	2527	2566	2487	2465	2710	2597	2641	2588	2641	2527	2715	2627	2641	2630	2656	2672	2617	2652	2756	2669	2740	2657	2652	2623	2694
2573	2510	2570	2595	2703	2595	2594	2382	2565	2613	2732	2695	2611	2659	2675	2537	2611	2534	2503	2459	2422	2536	2415	2496	2540	2460	2635	2490	2581	2558	2591	2530	2590	2717	2718	2669	2715	2670	2658	2695	2729	2696	2646	2667	2625	2809	2661	2582	2698	2643
2493	2469	2533	2433	2535	2544	2535	2432	2560	2591	2573	2517	2629	2554	2594	2528	2550	2446	2540	2515	2595	2504	2432	2537	2435	2475	2555	2513	2573	2642	2548	2592	2696	2641	2628	2670	2605	2627	2613	2673	2651	2648	2614	2666	2712	2706	2670	2742	2714	2727
2523	2392	2379	2477	2527	2491	2617	2498	2610	2613	2549	2616	2538	2542	2553	2560	2603	2642	2514	2453	2617	2588	2590	2531	2551	2614	2561	2547	2559	2653	2627	2638	2672	2654	2647	2657	2668	2699	2664	2602	2597	2676	2775	2694	2736	2671	2786	2524	2814	2681
2458	2505	2404	2352	2449	2543	2556	2638	2543	2586	2526	2633	2603	2552	2577	2585	2512	2548	2606	2579	2498	2649	2590	2743	2631	2734	2582	2561	2624	2539	2613	2617	2576	2702	2673	2638	2498	2656	2551	2643	2715	2584	2602	2617	2621	2665	2571	2655	2624	2725
2524	2539	2484	2424	2497	2513	2417	2430	2521	2641	2615	2537	2631	2571	2590	2597	2556	2571	2621	2716	2546	2571	2574	2708	2743	2614	2629	2616	2616	2513	2647	2652	2616	2614	2681	2657	2570	2523	2658	2712	2665	2615	2649	2613	2637	2554	2608	2549	2531	2638
2471	2470	2435	2451	2415	2398	2448	2507	2550	2594	2659	2482	2509	2553	2505	2525	2645	2706	2659	2630	2792	2637	2611	2623	2622	2606	2595	2643	2616	2571	2572	2581	2595	2731	2631	2642	2557	2646	2560	2601	2574	2511	2652	2573	2491	2617	2608	2636	2610	2699
2630	2475	2298	2443	2401	2362	2434	2535	2472	2536	2491	2580	2575	2621	2566	2629	2638	2722	2630	2769	2738	2747	2595	2729	2598	2647	2683	2673	2637	2730	2690	2673	2635	2680	2599	2556	2568	2560	2615	2709	2620	2581	2551	2530	2607	2500	2569	2545	2586	2666
2346	2458	2378	2402	2381	2443	2493	2496	2569	2524	2626	2621	2514	2574	2599	2582	2612	2737	2716	2713	2751	2807	2797	2739	2710	2791	2624	2582	2617	2721	2722	2723	2710	2653	2566	2590	2590	2638	2580	2585	2580	2629	2665	2620	2527	2597	2562	2556	2672	2591
2519	2481	2370	2466	2411	2569	2582	2536	2461	2583	2569	2624	2567	2545	2573	2670	2645	2655	2766	2670	2704	2666	2752	2751	2758	2750	2696	2654	2692	2714	2556	2572	2581	2641	2579	2619	2582	2645	2573	2522	2521	2590	2644	2585	2584	2726	2577	2589	2676	2633
2436	2516	2409	2557	2490	2518	2521	2549	2556	2635	2568	2541	2537	2547	2542	2615	2667	2701	2722	2737	2715	2719	2757	2688	2798	2760	2692	2630	2684	2657	2661	2635	2651	2664	2622	2596	2558	2622	2556	2578	2559	2484	2443	2713	2578	2656	2590	2678	2672	2701
2593	2553	2411	2427	2516	2393	2525	2440	2572	2471	2574	2687	2531	2636	2565	2665	2607	2654	2672	2622	2668	2679	2704	2670	2675	2692	2715	2638	2654	2664	2673	2638	2543	2601	2591	2580	2681	2612	2543	2497	2583	2555	2578	2495	2544	2468	2593	2528	2586	2550
2431	2509	2358	2478	2503	2569	2590	2594	2592	2603	2602	2629	2653	2613	2634	2740	2632	2751	2778	2670	2769	2647	2610	2693	2563	2567	2620	2621	2643	2754	2671	2725	2626	2620	2675	2621	2512	2621	2482	2637	2614	2549	2544	2519	2591	2540	2562	2551	2561	2601
2468	2423	2436	2405	2539	2619	2618	2540	2554	2676	2587	2622	2585	2568	2542	2670	2744	2699	2725	2719	2671	2686	2523	2541	2557	2583	2559	2505	2672	2653	2635	2655	2576	2615	2497	2594	2571	2547	2604	2550	2454	2624	2599	2541	2626	2556	2587	2637	2667	2692
2418	2399	2502	2473	2515	2653	2698	2646	2590	2647	2588	2550	2495	2625	2505	2547	2582	2595	2661	2686	2611	2607	2724	2593	2597	2589	2607	2505	2508	2593	2594	2593	2568	2560	2472	2527	2558	2487	2627	2431	2555	2456	2489	2584	2547	2528	2601	2650	2604	2629
2400	2402	2442	2463	2552	2708	2680	2511	2683	2580	2594	2511	2533	2630	2485	2552	2519	2572	2641	2575	2654	2471	2489	2570	2445	2566	2538	2472	2534	2497	2514	2480	2553	2489	2510	2466	2534	2390	2566	2446	2497	2561	2484	2514	2591	2449	2546	2467	2569	2571
2385	2434	2448	2574	2642	2683	2643	2538	2522	2620	2621	2519	2598	2581	2487	2507	2608	2558	2543	2530	2601	2598	2573	2467	2522	2504	2510	2452	2414	2495	2438	2446	2504	2560	2633	2400	2505	2504	2518	2551	2522	2521	2426	2465	2452	2538	2595	2648	2554	2660
2429	2490	2503	2446	2547	2606	2604	2491	2543	2532	2626	2532	2625	2565	2443	2525	2545	2550	2642	2510	2545	2492	2449	2487	2461	2386	2575	2468	2412	2513	2293	2378	2546	2487	2492	2485	2484	2476	2547	2440	2525	2520	2467	2499	2493	2475	2494	2478	2506	2586
2401	2497	2368	2510	2536	2594	2531	2457	2563	2621	2514	2590	2616	2594	2488	2634	2556	2568	2469	2553	2566	2438	2519	2411	2440	2466	2516	2407	2403	2376	2371	2469	2423	2467	2396	2479	2485	2493	2465	2426	2430	2431	2471	2470	2484	2422	2526	2537	2555	2614
2359	2478	2373	2430	2593	2525	2572	2465	2478	2590	2586	2596	2638	2604	2623	2563	2612	2503	2594	2439	2425	2552	2374	2402	2425	2386	2356	2425	2469	2414	2471	2401	2315	2295	2312	2461	2380	2424	2427	2429	2379	2483	2507	2454	2517	2418	2555	2468	2537	2538
2402	2421	2324	2330	2462	2512	2587	2585	2599	2650	2630	2634	2633	2685	2728	2690	2683	2742	2576	2572	2539	2598	2475	2468	2316	2496	2533	2312	2391	2479	2421	2501	2295	2351	2414	2346	2404	2424	2382	2398	2489	2435	2458	2410	2446	2407	2382	2499	2452	2482
2410	2379	2291	2526	2473	2567	2542	2568	2627	2702	2562	2556	2682	2656	2590	2655	2629	2596	2662	2684	2572	2654	2525	2419	2471	2308	2381	2306	2324	2451	2470	2438	2360	2383	2386	2353	2385	2348	2392	2415	2512	2403	2383	2342	2289	2402	2452	2369	2497	2582
2357	2301	2322	2416	2456	2704	2535	2578	2626	2623	2594	2547	2569	2526	2670	2690	2778	2643	2736	2708	2679	2611	2586	2457	2330	2352	2429	2375	2294	2412	2423	2442	2488	2386	2292	2293	2270	2452	2420	2404	2507	2371	2380	2294	2255	2475	2391	2458	2359	2382
2381	2434	2419	2494	2548	2649	2621	2652	2543	2597	2625	2567	2587	2608	2568	2755	2737	2714	2637	2602	2662	2652	2592	2543	2414	2431	2337	2390	2408	2386	2440	2386	2369	2436	2318	2374	2389	2378	2362	2377	2416	2285	2321	2455	2501	2415	2401	2433	2368	2476
2415	2512	2474	2561	2501	2615	2571	2635	2536	2664	2589	2556	2587	2481	2516	2667	2633	2642	2763	2656	2692	2568	2635	2595	2479	2531	2468	2431	2367	2478	2411	2435	2417	2421	2375	2329	2447	2380	2401	2429	2378	2448	2386	2444	2467	2369	2395	2330	2365	2348
2502	2580	2565	2542	2552	2689	2659	2617	2608	2635	2623	2530	2549	2509	2548	2494	2603	2632	2601	2627	2735	2547	2653	2582	2593	2549	2443	2488	2460	2433	2381	2439	2438	2465	2359	2405	2340	2446	2285	2322	2358	2458	2414	2409	2430	2335	2339	2420	2380	2428
2518	2556	2566	2587	2593	2632	2575	2615	2604	2677	2611	2509	2461	2574	2498	2485	2533	2559	2635	2583	2658	2567	2520	2578	2473	2460	2516	2411	2409	2327	2427	2398	2326	2465	2491	2469	2478	2455	2494	2454	2501	2463	2509	2393	2435	2293	2415	2351	2461	2481
2522	2601	2589	2644	2549	2596	2585	2641	2553	2517	2557	2548	2453	2410	2429	2447	2490	2520	2564	2582	2601	2606	2494	2506	2512	2460	2457	2459	2561	2457	2486	2441	2490	2470	2458	2391	2363	2411	2538	2522	2458	2429	2478	2431	2461	2430	2480	2448	2412	2524
2569	2550	2592	2551	2564	2567	2643	2649	2611	2589	2515	2540	2480	2440	2337	2413	2392	2390	2502	2531	2452	2485	2557	2475	2455	2381	2583	2536	2475	2452	2444	2429	2448	2498	2416	2443	2368	2398	2549	2453	2527	2421	2436	2374	2526	2511	2584	2558	2533	2467
2548	2648	2593	2551	2514	2625	2630	2673	2605	2570	2495	2423	2422	2405	2428	2439	2377	2455	2469	2392	2542	2548	2457	2416	2504	2389	2413	2408	2466	2413	2366	2440	2415	2459	2421	2460	2447	2454	2461	2485	2522	2434	2508	2417	2532	2467	2498	2510	2456	2509
2567	2645	2494	2643	2632	2641	2660	2619	2536	2530	2560	2447	2483	2462	2460	2357	2326	2422	2293	2418	2455	2476	2490	2495	2494	2540	2440	2504	2517	2377	2343	2463	2336	2482	2410	2464	2522	2448	2466	2404	2474	2516	2487	2591	2516	2500	2531	2604	2616	2487
2533	2594	2479	2542	2548	2643	2589	2650	2567	2623	2641	2493	2408	2480	2389	2346	2398	2276	2448	2408	2445	2324	2480	2472	2436	2389	2536	2440	2371	2349	2478	2380	2265	2443	2419	2486	2510	2476	2497	2460	2569	2438	2508	2487	2521	2612	2496	2590	2467	2503
2536	2626	2507	2473	2525	2555	2586	2514	2648	2559	2551	2442	2370	2410	2404	2496	2419	2335	2384	2419	2295	2410	2401	2491	2413	2449	2411	2386	2373	2389	2318	2428	2404	2392	2433	2458	2469	2443	2403	2471	2534	2545	2458	2470	2508	2583	2475	2564	2517	2594
2568	2560	2436	2388	2500	2562	2613	2539	2590	2586	2456	2498	2519	2532	2335	2350	2335	2320	2408	2370	2440	2415	2338	2419	2454	2456	2433	2424	2362	2392	2395	2421	2313	2329	2471	2472	2442	2395	2427	2403	2469	2542	2579	2524	2507	2623	2518	2542	2424	2605
2507	2525	2523	2594	2501	2539	2393	2390	2514	2580	2580	2581	2529	2448	2438	2376	2391	2364	2424	2358	2348	2402	2377	2383	2437	2398	2511	2452	2337	2355	2479	2421	2361	2492	2474	2454	2469	2431	2340	2508	2478	2538	2420	2455	2507	2544	2508	2571	2456	2571
2524	2595	2640	2567	2465	2505	2422	2547	2516	2507	2464	2527	2469	2538	2527	2424	2363	2441	2366	2363	2444	2399	2403	2526	2517	2486	2482	2437	2430	2429	2397	2390	2345	2496	2489	2444	2433	2388	2375	2462	2559	2501	2378	2443	2348	2518	2443	2564	2503	2521
2454	2525	2392	2494	2598	2496	2384	2456	2478	2542	2474	2468	2489	2555	2459	2560	2380	2409	2365	2418	2384	2467	2464	2486	2429	2476	2521	2540	2362	2383	2367	2461	2293	2495	2487	2426	2521	2306	2389	2565	2494	2458	2465	2379	2400	2502	2474	2454	2498	2503
2482	2703	2443	2558	2535	2497	2505	2357	2428	2501	2452	2311	2446	2518	2482	2281	2373	2443	2438	2426	2438	2539	2528	2511	2483	2560	2509	2480	2507	2408	2465	2410	2495	2524	2377	2437	2507	2347	2472	2574	2416	2569	2342	2448	2488	2495	2526	2543	2503	2496
2608	2594	2529	2498	2569	2483	2480	2374	2393	2477	2462	2510	2476	2332	2505	2499	2320	2444	2395	2468	2519	2436	2438	2476	2512	2501	2438	2548	2519	2477	2351	2500	2435	2566	2402	2622	2555	2427	2392	2596	2488	2412	2433	2371	2471	2445	2526	2503	2404	2479
2536	2572	2505	2496	2596	2488	2367	2353	2429	2376	2462	2428	2485	2552	2319	2456	2438	2371	2432	2441	2478	2511	2383	2482	2560	2487	2517	2484	2567	2536	2407	2398	2498	2583	2533	2522	2411	2468	2552	2510	2616	2424	2398	2513	2551	2520	2491	2412	2572	2546
2459	2545	2647	2588	2646	2554	2472	2384	2422	2461	2384	2463	2442	2559	2368	2470	2359	2469	2425	2445	2426	2502	2420	2438	2515	2479	2480	2523	2448	2476	2443	2543	2499	2546	2553	2471	2543	2405	2487	2585	2540	2509	2475	2463	2441	2474	2478	2477	2585	2479
2466	2517	2616	2552	2611	2613	2415	2488	2390	2489	2472	2468	2436	2512	2481	2334	2433	2504	2433	2467	2431	2489	2441	2505	2574	2626	2553	2496	2580	2432	2467	2484	2482	2549	2490	2514	2421	2429	2613	2513	2468	2520	2518	2491	2496	2365	2496	2477	2462	2643
2429	2449	2508	2480	2585	2663	2537	2566	2488	2541	2538	2546	2537	2447	2480	2390	2576	2505	2474	2481	2422	2403	2529	2452	2557	2481	2571	2535	2493	2413	2494	2509	2539	2585	2633	2591	2608	2580	2564	2600	2592	2557	2510	2514	2465	2473	2586	2431	2591	2462
2502	2477	2543	2514	2530	2716	2667	2640	2599	2541	2483	2420	2516	2428	2411	2491	2475	2472	2505	2510	2386	2405	2550	2534	2457	2544	2383	2441	2362	2390	2485	2414	2537	2539	2506	2606	2489	2500	2515	2531	2454	2441	2529	2439	2503	2488	2543	2550	2529	2532
2441	2480	2449	2477	2609	2766	2687	2736	2549	2618	2541	2591	2440	2535	2416	2587	2472	2591	2456	2453	2484	2371	2428	2400	2492	2466	2468	2433	2423	2390	2416	2531	2480	2412	2485	2486	2447	2439	2577	2463	2474	2402	2545	2553	2452	2479	2512	2553	2584	2508
2260	2411	2508	2552	2633	2617	2596	2531	2633	2666	2551	2579	2442	2498	2467	2424	2572	2547	2526	2500	2465	2505	2491	2488	2468	2424	2383	2400	2440	2423	2429	2507	2565	2534	2401	2386	2497	2526	2517	2499	2438	2448	2374	2563	2445	2526	2425	2531	2427	2542
2377	2365	2458	2541	2537	2585	2597	2598	2613	2636	2517	2468	2490	2574	2470	2519	2568	2601	2500	2544	2529	2539	2489	2471	2511	2480	2400	2311	2416	2370	2485	2610	2510	2452	2397	2492	2448	2496	2479	2357	2462	2441	2520	2441	2546	2535	2564	2586	2577	2511
2444	2403	2412	2425	2499	2484	2580	2622	2633	2663	2585	2613	2524	2593	2480	2486	2558	2553	2606	2562	2430	2535	2540	2398	2544	2430	2497	2435	2442	2431	2512	2578	2475	2428	2387	2449	2471	2435	2461	2338	2417	2456	2445	2475	2572	2603	2494	2565	2582	2521
2349	2500	2499	2440	2453	2705	2452	2449	2641	2561	2550	2515	2533	2399	2529	2490	2559	2456	2543	2460	2453	2486	2472	2496	2490	2405	2466	2526	2419	2407	2435	2550	2464	2394	2405	2507	2407	2545	2450	2484	2424	2531	2640	2440	2493	2545	2597	2565	2525	2450
2540	2407	2551	2379	2546	2520	2501	2432	2539	2511	2492	2511	2605	2490	2510	2520	2518	2524	2403	2500	2424	2453	2506	2490	2530	2464	2399	2508	2526	2555	2541	2549	2356	2436	2378	2524	2524	2559	2506	2350	2501	2471	2411	2435	2526	2540	2596	2634	2475	2521
2516	2549	2500	2418	2495	2544	2503	2563	2411	2602	2456	2519	2446	2577	2584	2427	2494	2403	2448	2410	2485	2478	2329	2350	2428	2459	2404	2530	2527	2496	2445	2484	2404	2445	2445	2463	2480	2559	2500	2492	2511	2554	2506	2557	2607	2530	2600	2576	2553	2446
2537	2571	2524	2568	2603	2526	2622	2595	2445	2483	2390	2516	2461	2488	2489	2469	2436	2481	2407	2475	2490	2318	2335	2509	2372	2417	2466	2512	2487	2403	2498	2428	2455	2462	2517	2449	2578	2525	2531	2398	2541	2464	2530	2467	2484	2507	2570	2564	2457	2450
2608	2555	2569	2567	2718	2553	2577	2622	2443	2499	2462	2434	2431	2412	2480	2404	2459	2453	2470	2391	2390	2362	2438	2357	2495	2361	2355	2485	2526	2413	2363	2493	2490	2583	2404	2468	2423	2502	2415	2461	2404	2462	2496	2507	2538	2477	2505	2611	2552	2438
2427	2588	2479	2594	2595	2672	2697	2524	2569	2563	2406	2406	2458	2398	2498	2502	2456	2392	2456	2432	2353	2502	2402	2387	2304	2427	2424	2317	2369	2386	2397	2419	2485	2391	2400	2486	2448	2461	2481	2463	2367	2423	2463	2486	2492	2397	2487	2555	2586	2557
2461	2523	2446	2577	2592	2697	2609	2682	2632	2577	2504	2436	2506	2378	2423	2414	2500	2531	2478	2469	2464	2308	2416	2396	2397	2338	2321	2404	2396	2363	2286	2426	2440	2334	2357	2368	2361	2383	2481	2428	2475	2292	2357	2546	2387	2513	2445	2576	2566	2614
2473	2468	2485	2399	2540	2531	2594	2615	2557	2621	2572	2504	2443	2461	2443	2442	2398	2546	2497	2391	2396	2477	2340	2449	2418	2247	2301	2198	2245	2435	2392	2439	2363	2328	2298	2446	2370	2471	2431	2443	2446	2396	2360	2509	2482	2414	2541	2530	2625	2642
2481	2576	2500	2388	2574	2460	2627	2560	2673	2596	2593	2706	2564	2540	2537	2404	2402	2446	2535	2411	2479	2457	2397	2312	2330	2402	2342	2341	2406	2414	2290	2333	2435	2423	2320	2475	2426	2342	2308	2400	2494	2394	2506	2379	2538	2413	2518	2553	2639	2658
2518	2561	2592	2400	2427	2545	2478	2536	2598	2646	2557	2571	2465	2578	2513	2329	2472	2555	2412	2369	2364	2384	2340	2379	2388	2379	2460	2494	2479	2400	2357	2370	2324	2393	2373	2426	2375	2357	2335	2366	2378	2452	2405	2542	2474	2520	2494	2520	2593	2505
2475	2569	2451	2565	2538	2484	2509	2456	2429	2413	2409	2596	2482	2445	2460	2493	2295	2386	2436	2395	2377	2294	2320	2338	2408	2492	2449	2432	2447	2438	2404	2342	2442	2320	2445	2297	2439	2412	2400	2379	2406	2418	2422	2329	2437	2360	2580	2477	2526	2470
2436	2467	2544	2533	2534	2600	2594	2478	2358	2463	2519	2507	2489	2474	2375	2587	2379	2317	2295	2460	2416	2403	2429	2338	2348	2387	2341	2386	2420	2417	2362	2289	2317	2402	2374	2352	2395	2255	2334	2413	2430	2336	2410	2443	2422	2408	2368	2354	2405	2400
2388	2462	2441	2549	2581	2559	2641	2473	2473	2501	2425	2503	2555	2527	2573	2521	2425	2454	2459	2364	2565	2365	2413	2389	2376	2332	2362	2314	2267	2235	2395	2336	2325	2271	2277	2355	2322	2271	2325	2416	2366	2409	2352	2463	2392	2405	2404	2409	2432	2337
2451	2366	2406	2485	2609	2498	2579	2490	2399	2456	2526	2458	2585	2418	2411	2516	2501	2497	2381	2405	2441	2318	2455	2403	2442	2336	2360	2340	2362	2436	2380	2314	2339	2343	2269	2441	2389	2322	2305	2305	2373	2348	2491	2456	2356	2328	2406	2371	2372	2485
2388	2499	2361	2434	2630	2530	2575	2450	2493	2536	2412	2560	2506	2401	2539	2424	2441	2422	2386	2409	2418	2394	2429	2498	2354	2409	2360	2481	2415	2325	2386	2282	2294	2237	2387	2317	2380	2374	2311	2257	2343	2355	2412	2345	2432	2408	2473	2425	2407	2452
2508	2444	2367	2507	2481	2550	2478	2587	2529	2447	2479	2434	2393	2408	2475	2330	2399	2395	2395	2371	2478	2397	2372	2399	2382	2354	2468	2388	2461	2421	2393	2351	2285	2345	2428	2478	2387	2417	2407	2409	2396	2365	2420	2433	2413	2532	2408	2450	2381	2453
2401	2449	2389	2509	2520	2517	2479	2561	2545	2579	2452	2547	2575	2519	2518	2461	2450	2418	2472	2311	2474	2403	2397	2396	2350	2400	2384	2393	2350	2344	2375	2352	2428	2230	2364	2332	2382	2467	2387	2380	2411	2362	2430	2458	2479	2469	2504	2438	2478	2446
2324	2382	2312	2459	2525	2547	2414	2498	2520	2411	2489	2658	2552	2511	2560	2533	2567	2469	2518	2450	2349	2463	2367	2354	2347	2410	2343	2380	2454	2416	2320	2457	2359	2312	2417	2351	2398	2491	2451	2446	2323	2385	2251	2479	2395	2434	2362	2422	2447	2548
2350	2378	2357	2397	2407	2546	2456	2521	2490	2571	2577	2380	2547	2606	2443	2533	2518	2609	2504	2377	2542	2375	2357	2373	2406	2330	2323	2367	2292	2460	2356	2381	2332	2350	2444	2334	2383	2372	2317	2458	2329	2304	2373	2243	2357	2411	2412	2325	2398	2397
2431	2360	2338	2369	2429	2547	2503	2459	2499	2583	2466	2397	2412	2548	2540	2587	2523	2600	2542	2556	2422	2565	2359	2455	2294	2345	2295	2402	2348	2321	2340	2445	2261	2259	2328	2275	2320	2265	2332	2221	2285	2285	2311	2230	2277	2352	2263	2336	2346	2291
2405	2509	2370	2395	2402	2504	2467	2553	2565	2454	2490	2488	2480	2459	2592	2468	2657	2624	2572	2605	2512	2475	2385	2436	2312	2312	2420	2382	2306	2360	2302	2388	2283	2298	2301	2326	2359	2314	2201	2284	2254	2261	2281	2305	2392	2245	2278	2416	2377	2311
2437	2366	2412	2380	2409	2397	2428	2485	2530	2457	2491	2497	2481	2437	2517	2597	2536	2563	2608	2424	2540	2403	2354	2436	2459	2403	2439	2392	2385	2458	2395	2359	2330	2338	2418	2365	2297	2238	2350	2282	2405	2196	2281	2380	2479	2403	2330	2393	2389	2419
2374	2437	2389	2423	2386	2451	2390	2480	2489	2607	2560	2528	2593	2596	2550	2432	2561	2575	2549	2491	2405	2426	2500	2513	2463	2422	2479	2469	2431	2351	2355	2334	2422	2350	2344	2290	2311	2408	2320	2243	2352	2253	2390	2404	2426	2455	2474	2440	2365	2374
2339	2288	2381	2380	2499	2398	2458	2446	2435	2453	2484	2577	2547	2561	2497	2545	2528	2445	2465	2465	2393	2441	2382	2494	2489	2540	2531	2407	2391	2410	2558	2434	2512	2406	2428	2422	2357	2410	2433	2367	2459	2418	2361	2534	2463	2456	2449	2585	2367	2486
2319	2298	2249	2374	2424	2440	2501	2429	2502	2430	2538	2545	2491	2560	2494	2567	2526	2543	2522	2471	2521	2379	2387	2317	2475	2449	2472	2453	2449	2325	2403	2428	2459	2327	2435	2410	2433	2326	2407	2365	2326	2467	2364	2476	2564	2467	2485	2416	2397	2515
2225	2356	2310	2347	2433	2494	2545	2500	2532	2563	2470	2485	2543	2464	2525	2515	2501	2588	2691	2497	2527	2446	2414	2458	2419	2498	2477	2454	2357	2420	2359	2430	2416	2349	2377	2429	2552	2387	2364	2406	2378	2461	2387	2451	2420	2478	2406	2392	2392	2461
2372	2365	2365	2362	2300	2499	2400	2427	2565	2506	2583	2486	2576	2541	2515	2460	2518	2576	2568	2592	2576	2492	2476	2506	2329	2549	2526	2464	2503	2438	2455	2450	2389	2438	2443	2391	2424	2322	2323	2327	2438	2340	2423	2398	2536	2302	2437	2460	2364	2492
2361	2316	2284	2269	2387	2354	2502	2347	2456	2455	2523	2536	2546	2502	2588	2518	2509	2544	2582	2584	2553	2519	2436	2558	2488	2452	2522	2535	2486	2467	2441	2485	2408	2370	2330	2430	2403	2475	2416	2370	2470	2420	2439	2423	2544	2508	2532	2477	2412	2456
2267	2360	2263	2376	2452	2401	2360	2320	2400	2385	2501	2573	2629	2588	2556	2501	2572	2578	2487	2671	2554	2539	2466	2506	2398	2497	2552	2533	2512	2479	2414	2481	2431	2515	2410	2430	2500	2443	2419	2505	2427	2416	2466	2506	2417	2492	2432	2407	2397	2404
2401	2345	2382	2322	2330	2453	2309	2453	2377	2428	2309	2487	2524	2467	2559	2639	2529	2584	2635	2607	2594	2641	2467	2648	2480	2466	2495	2513	2540	2462	2372	2359	2428	2512	2471	2444	2534	2471	2380	2418	2423	2413	2376	2456	2517	2474	2408	2410	2436	2541
2354	2322	2331	2354	2364	2398	2407	2346	2407	2473	2425	2401	2477	2478	2507	2483	2507	2601	2568	2607	2575	2600	2543	2660	2414	2477	2444	2469	2522	2404	2498	2422	2430	2367	2460	2497	2408	2544	2423	2422	2406	2439	2485	2407	2427	2394	2451	2405	2479	2495
2337	2410	2306	2355	2359	2325	2388	2366	2406	2459	2407	2490	2443	2424	2387	2426	2423	2535	2497	2622	2563	2503	2614	2571	2504	2504	2579	2607	2505	2556	2511	2539	2537	2381	2518	2479	2499	2520	2461	2527	2515	2526	2551	2567	2548	2386	2463	2578	2553	2512
2386	2382	2400	2398	2382	2369	2362	2364	2340	2390	2394	2332	2452	2434	2423	2465	2506	2445	2367	2481	2469	2430	2544	2534	2491	2553	2541	2581	2505	2428	2471	2473	2451	2535	2600	2496	2483	2617	2502	2445	2477	2470	2585	2582	2667	2542	2495	2537	2566	2576
2312	2309	2322	2368	2391	2468	2425	2386	2325	2369	2384	2381	2443	2418	2534	2411	2497	2488	2496	2412	2497	2622	2437	2573	2445	2555	2563	2499	2615	2465	2470	2426	2479	2456	2539	2614	2633	2551	2539	2488	2510	2572	2522	2511	2587	2559	2459	2433	2512	2468
2409	2320	2342	2304	2391	2434	2403	2400	2450	2375	2447	2337	2358	2368	2453	2432	2366	2349	2541	2573	2568	2612	2443	2437	2420	2361	2462	2432	2389	2411	2458	2435	2498	2457	2423	2531	2537	2422	2483	2372	2568	2508	2526	2520	2546	2381	2420	2591	2434	2570
2428	2476	2382	2359	2487	2271	2405	2397	2356	2410	2265	2354	2294	2355	2359	2422	2373	2473	2400	2450	2491	2478	2581	2549	2447	2324	2481	2415	2410	2410	2400	2523	2358	2493	2391	2542	2508	2456	2500	2456	2434	2480	2410	2527	2541	2417	2335	2551	2497	2547
2474	2491	2379	2411	2394	2471	2432	2429	2364	2302	2312	2304	2401	2417	2438	2404	2402	2470	2417	2443	2452	2592	2500	2461	2439	2576	2485	2472	2384	2448	2527	2420	2435	2461	2366	2446	2469	2456	2441	2447	2415	2454	2400	2499	2533	2338	2446	2443	2407	2562
2449	2440	2441	2406	2427	2377	2423	2336	2313	2300	2386	2264	2428	2353	2405	2477	2405	2483	2385	2465	2429	2439	2509	2444	2359	2377	2483	2464	2432	2448	2432	2522	2375	2505	2481	2482	2477	2469	2440	2392	2364	2406	2497	2570	2492	2419	2394	2515	2486	2380
2473	2505	2410	2503	2420	2455	2359	2422	2397	2340	2330	2291	2303	2386	2347	2468	2344	2469	2571	2410	2367	2428	2421	2491	2409	2500	2422	2476	2425	2396	2368	2390	2407	2452	2453	2357	2369	2369	2380	2362	2337	2509	2367	2455	2440	2503	2472	2340	2541	2433
2475	2444	2434	2576	2389	2502	2445	2360	2405	2425	2404	2362	2394	2429	2370	2329	2314	2368	2358	2345	2299	2386	2383	2374	2350	2444	2390	2377	2321	2502	2422	2477	2439	2451	2440	2456	2443	2543	2408	2431	2363	2430	2475	2552	2470	2413	2363	2383	2299	2520
2402	2457	2486	2432	2424	2460	2458	2478	2440	2470	2389	2343	2427	2415	2481	2343	2381	2340	2299	2236	2263	2373	2402	2348	2383	2351	2274	2405	2374	2425	2492	2379	2385	2325	2447	2531	2443	2476	2412	2416	2438	2407	2452	2446	2501	2511	2418	2428	2378	2412
2409	2509	2416	2586	2542	2619	2411	2426	2418	2497	2399	2463	2477	2354	2427	2378	2284	2365	2271	2341	2339	2355	2259	2437	2396	2367	2346	2384	2435	2343	2436	2374	2315	2404	2439	2344	2455	2330	2393	2407	2285	2385	2482	2486	2378	2490	2518	2332	2367	2424
2378	2509	2424	2440	2460	2563	2556	2436	2389	2479	2412	2391	2466	2382	2430	2427	2411	2350	2330	2310	2361	2388	2388	2311	2339	2386	2281	2311	2385	2316	2273	2358	2311	2431	2397	2310	2327	2343	2358	2293	2354	2333	2460	2396	2478	2446	2381	2351	2368	2388
2376	2470	2416	2392	2477	2467	2536	2596	2466	2478	2479	2487	2456	2571	2438	2379	2260	2340	2327	2329	2372	2376	2333	2280	2345	2404	2382	2302	2363	2262	2381	2236	2394	2379	2424	2347	2350	2368	2356	2204	2183	2379	2396	2404	2310	2414	2356	2355	2327	2313
2331	2428	2407	2535	2516	2593	2431	2452	2566	2420	2404	2565	2387	2534	2431	2410	2360	2333	2321	2351	2353	2417	2298	2334	2379	2313	2322	2273	2364	2350	2326	2447	2296	2410	2275	2320	2312	2298	2353	2323	2312	2407	2266	2325	2266	2425	2366	2371	2327	2303
2382	2460	2448	2454	2509	2508	2538	2385	2415	2527	2386	2410	2491	2411	2527	2540	2357	2399	2389	2338	2365	2437	2336	2318	2420	2337	2359	2326	2192	2314	2298	2305	2275	2404	2458	2277	2349	2283	2261	2397	2356	2337	2455	2351	2235	2367	2380	2333	2347	2357
2336	2482	2394	2464	2463	2544	2428	2438	2499	2403	2384	2396	2402	2433	2458	2477	2440	2308	2387	2399	2379	2389	2340	2252	2412	2388	2343	2452	2358	2405	2332	2252	2285	2330	2328	2295	2240	2382	2345	2342	2386	2274	2457	2293	2338	2375	2352	2448	2348	2408
2373	2378	2381	2337	2458	2476	2467	2377	2456	2384	2425	2496	2495	2497	2516	2483	2405	2372	2411	2415	2396	2366	2307	2429	2449	2389	2374	2362	2384	2400	2338	2294	2331	2361	2295	2382	2351	2372	2314	2366	2412	2369	2429	2365	2474	2411	2364	2355	2420	2357
2321	2296	2323	2336	2294	2373	2484	2443	2399	2418	2407	2504	2418	2630	2440	2434	2494	2393	2403	2434	2457	2405	2392	2402	2368	2435	2353	2350	2339	2316	2373	2414	2474	2338	2388	2331	2411	2317	2378	2316	2382	2428	2402	2332	2312	2365	2378	2376	2370	2321
2348	2364	2292	2362	2401	2436	2385	2322	2377	2389	2385	2501	2512	2511	2490	2476	2387	2464	2459	2469	2414	2440	2407	2433	2315	2440	2331	2357	2277	2328	2347	2306	2282	2237	2373	2435	2352	2391	2328	2324	2445	2372	2417	2421	2419	2416	2378	2402	2373	2429
2338	2314	2296	2258	2382	2302	2387	2378	2381	2390	2391	2498	2350	2505	2487	2440	2359	2541	2428	2483	2506	2387	2488	2361	2331	2396	2370	2347	2282	2416	2317	2345	2355	2347	2379	2377	2366	2333	2384	2360	2354	2349	2404	2350	2435	2409	2492	2495	2428	2432
2337	2247	2247	2343	2322	2389	2293	2387	2329	2327	2358	2458	2381	2409	2377	2533	2435	2459	2315	2483	2523	2372	2478	2440	2348	2376	2402	2406	2293	2351	2387	2342	2404	2292	2407	2438	2457	2365	2291	2363	2402	2431	2371	2468	2434	2522	2398	2445	2511	2426
2356	2353	2284	2344	2264	2396	2343	2366	2342	2311	2332	2316	2432	2353	2453	2396	2324	2443	2362	2419	2516	2411	2432	2518	2417	2319	2400	2335	2361	2423	2405	2375	2320	2477	2385	2511	2453	2462	2364	2384	2443	2480	2387	2503	2486	2551	2477	2522	2489	2430
2331	2380	2318	2366	2338	2361	2361	2396	2349	2334	2257	2346	2404	2356	2422	2352	2348	2275	2289	2345	2370	2389	2407	2290	2330	2376	2448	2372	2444	2368	2393	2369	2462	2427	2414	2510	2415	2468	2442	2366	2533	2524	2547	2473	2515	2522	2542	2496	2460	2622
2427	2349	2356	2390	2348	2483	2338	2311	2352	2227	2307	2193	2334	2360	2312	2331	2386	2366	2440	2378	2398	2371	2383	2402	2309	2297	2335	2448	2402	2409	2438	2471	2422	2532	2385	2567	2452	2391	2464	2458	2329	2467	2496	2459	2533	2581	2560	2566	2609	2474
2415	2400	2387	2388	2434	2460	2440	2259	2362	2243	2250	2305	2287	2219	2367	2335	2239	2231	2256	2326	2334	2246	2270	2303	2386	2310	2324	2372	2314	2350	2440	2452	2497	2377	2393	2436	2437	2492	2501	2445	2455	2496	2513	2427	2520	2539	2571	2493	2575	2559
2427	2433	2347	2401	2449	2457	2379	2345	2365	2295	2322	2200	2291	2378	2313	2270	2323	2294	2285	2360	2237	2288	2332	2369	2340	2432	2349	2330	2293	2427	2412	2302	2391	2407	2408	2348	2504	2471	2447	2421	2439	2425	2485	2432	2406	2440	2511	2410	2471	2409
2483	2494	2386	2297	2415	2468	2401	2318	2339	2223	2223	2238	2251	2305	2372	2255	2347	2301	2289	2194	2354	2324	2366	2441	2307	2367	2307	2362	2349	2323	2358	2382	2384	2421	2318	2442	2325	2389	2387	2413	2415	2432	2456	2331	2442	2503	2457	2496	2515	2455
2413	2378	2457	2430	2431	2494	2362	2272	2340	2302	2257	2143	2270	2290	2194	2276	2305	2266	2348	2315	2343	2303	2466	2411	2351	2248	2306	2352	2335	2300	2432	2332	2417	2283	2394	2403	2310	2271	2423	2340	2339	2438	2474	2401	2399	2401	2465	2462	2416	2433
2446	2482	2365	2483	2476	2435	2355	2357	2362	2322	2310	2328	2273	2354	2335	2354	2288	2307	2230	2371	2303	2248	2412	2304	2423	2307	2336	2292	2378	2367	2373	2297	2243	2357	2202	2316	2330	2409	2375	2360	2364	2373	2273	2427	2450	2454	2415	2408	2357	2433
2450	2456	2382	2427	2410	2432	2439	2396	2397	2356	2342	2209	2381	2337	2425	2391	2270	2354	2303	2284	2262	2276	2345	2372	2334	2284	2288	2290	2247	2325	2263	2319	2223	2288	2311	2305	2325	2337	2325	2353	2296	2371	2409	2321	2425	2352	2536	2368	2429	2435
2298	2365	2407	2359	2486	2422	2449	2492	2371	2289	2340	2364	2437	2410	2422	2341	2333	2280	2364	2272	2297	2238	2276	2191	2266	2383	2261	2288	2311	2258	2316	2294	2327	2378	2282	2373	2364	2340	2410	2392	2405	2428	2302	2422	2392	2383	2353	2482	2444	2412
2370	2418	2336	2340	2543	2486	2448	2414	2455	2494	2383	2442	2356	2451	2398	2436	2467	2319	2294	2325	2241	2293	2304	2335	2360	2252	2194	2188	2219	2312	2116	2297	2291	2328	2287	2276	2367	2375	2384	2287	2343	2305	2327	2360	2427	2405	2397	2483	2390	2457
2380	2376	2376	2360	2470	2453	2490	2488	2489	2453	2423	2405	2492	2415	2508	2477	2417	2417	2293	2313	2356	2365	2418	2218	2229	2214	2289	2296	2252	2290	2276	2185	2229	2257	2298	2314	2305	2324	2287	2336	2334	2366	2378	2462	2434	2405	2360	2427	2401	2487
2436	2434	2411	2425	2499	2480	2554	2491	2474	2426	2460	2387	2410	2400	2473	2408	2404	2346	2378	2279	2300	2371	2377	2280	2332	2356	2242	2389	2239	2340	2183	2350	2322	2361	2344	2323	2406	2337	2413	2493	2326	2306	2420	2470	2403	2348	2528	2502	2493	2404
2350	2392	2501	2428	2385	2500	2438	2384	2432	2432	2471	2379	2302	2349	2396	2370	2433	2354	2382	2268	2318	2394	2412	2457	2353	2330	2349	2318	2356	2402	2322	2409	2378	2347	2300	2503	2528	2493	2482	2396	2433	2381	2517	2432	2426	2604	2432	2486	2383	2515
2301	2400	2415	2348	2409	2411	2415	2443	2422	2256	2385	2445	2372	2360	2372	2375	2412	2378	2387	2366	2309	2404	2358	2378	2400	2374	2478	2359	2390	2456	2384	2453	2397	2368	2434	2439	2473	2492	2403	2505	2466	2509	2497	2554	2569	2588	2600	2498	2560	2474
2478	2464	2372	2453	2487	2417	2333	2284	2335	2340	2334	2349	2247	2236	2351	2314	2381	2368	2217	2310	2316	2489	2377	2457	2394	2427	2419	2368	2408	2403	2370	2422	2420	2493	2472	2491	2462	2496	2569	2461	2568	2421	2487	2565	2478	2519	2507	2543	2554	2528
2434	2437	2468	2471	2449	2343	2377	2348	2338	2298	2262	2292	2196	2345	2306	2358	2350	2457	2410	2479	2307	2513	2416	2416	2371	2472	2425	2524	2305	2522	2607	2466	2458	2490	2467	2550	2460	2543	2521	2568	2458	2531	2424	2497	2525	2627	2537	2580	2598	2460
2502	2486	2469	2384	2445	2357	2382	2315	2343	2314	2332	2357	2354	2403	2406	2376	2397	2345	2437	2399	2244	2422	2415	2374	2516	2466	2457	2347	2488	2476	2537	2554	2486	2452	2486	2503	2503	2553	2456	2548	2475	2438	2474	2502	2457	2501	2493	2479	2443	2584
2554	2422	2415	2401	2388	2426	2371	2424	2351	2305	2317	2234	2305	2267	2363	2377	2422	2424	2443	2378	2427	2381	2357	2512	2437	2325	2398	2502	2464	2408	2445	2505	2623	2501	2423	2485	2582	2448	2497	2444	2587	2454	2524	2532	2502	2520	2360	2547	2523	2554
2492	2492	2394	2460	2310	2430	2449	2385	2282	2372	2378	2417	2305	2421	2367	2303	2424	2422	2388	2404	2416	2360	2469	2429	2553	2440	2439	2376	2389	2364	2434	2418	2450	2417	2500	2425	2444	2507	2422	2386	2405	2487	2432	2494	2495	2359	2449	2401	2503	2478
2417	2422	2333	2315	2474	2369	2358	2361	2349	2494	2332	2306	2408	2416	2467	2258	2424	2475	2394	2434	2308	2426	2394	2401	2432	2371	2351	2442	2347	2370	2393	2398	2384	2358	2356	2499	2394	2411	2371	2363	2377	2337	2363	2382	2424	2378	2451	2392	2310	2439
2487	2445	2246	2417	2442	2480	2453	2422	2372	2408	2404	2487	2491	2342	2391	2357	2444	2410	2354	2323	2451	2350	2397	2220	2388	2376	2435	2368	2388	2340	2345	2327	2313	2400	2357	2339	2301	2371	2375	2429	2291	2399	2379	2336	2379	2391	2321	2415	2289	2323
2365	2389	2287	2360	2425	2477	2488	2454	2480	2392	2422	2376	2459	2438	2530	2419	2322	2451	2416	2367	2341	2340	2237	2325	2278	2347	2438	2249	2233	2329	2370	2400	2384	2321	2208	2305	2280	2247	2297	2367	2276	2363	2361	2405	2521	2311	2363	2281	2304	2283
2340	2404	2327	2313	2424	2427	2485	2392	2546	2435	2472	2402	2600	2421	2515	2356	2330	2452	2367	2305	2328	2300	2393	2335	2336	2296	2239	2334	2349	2368	2292	2253	2353	2311	2360	2336	2272	2334	2366	2332	2334	2263	2357	2357	2301	2313	2399	2294	2373	2307
2346	2419	2353	2305	2327	2328	2535	2475	2422	2445	2490	2488	2374	2447	2421	2510	2469	2447	2432	2375	2403	2374	2250	2304	2358	2328	2327	2350	2286	2294	2259	2363	2337	2337	2311	2329	2285	2305	2338	2417	2284	2363	2219	2286	2368	2365	2277	2334	2353	2422
2307	2444	2355	2391	2325	2426	2381	2449	2432	2528	2523	2483	2502	2517	2539	2394	2397	2289	2290	2371	2303	2326	2343	2363	2308	2267	2370	2309	2352	2317	2345	2388	2288	2370	2355	2367	2358	2426	2431	2477	2353	2447	2313	2378	2418	2455	2332	2422	2366	2429
2405	2387	2337	2335	2327	2352	2379	2425	2492	2383	2438	2419	2420	2419	2384	2412	2423	2402	2288	2449	2284	2393	2371	2445	2245	2367	2433	2330	2361	2256	2325	2389	2370	2382	2240	2329	2407	2383	2390	2431	2407	2324	2390	2421	2423	2356	2432	2342	2585	2440
2374	2355	2363	2339	2298	2352	2394	2355	2423	2332	2374	2388	2298	2344	2493	2403	2288	2297	2392	2277	2343	2280	2316	2274	2246	2371	2416	2470	2420	2361	2449	2294	2432	2436	2378	2480	2396	2486	2422	2552	2419	2427	2353	2381	2371	2466	2572	2492	2490	2402
2325	2400	2402	2381	2373	2364	2330	2339	2355	2400	2352	2284	2352	2327	2345	2391	2302	2321	2301	2214	2307	2420	2362	2410	2397	2365	2361	2443	2460	2393	2449	2386	2319	2409	2321	2439	2430	2409	2437	2447	2390	2422	2454	2462	2483	2480	2492	2616	2417	2554
2363	2354	2436	2319	2332	2387	2262	2261	2288	2289	2263	2204	2319	2237	2205	2274	2246	2368	2345	2325	2256	2336	2403	2374	2342	2477	2401	2400	2522	2501	2423	2365	2441	2342	2363	2424	2442	2469	2474	2513	2531	2414	2382	2527	2443	2475	2466	2509	2462	2553
2330	2547	2470	2400	2388	2366	2297	2221	2206	2238	2311	2242	2229	2240	2162	2291	2204	2212	2320	2324	2228	2358	2278	2326	2363	2391	2296	2363	2477	2500	2507	2483	2301	2429	2436	2398	2493	2361	2350	2386	2375	2402	2410	2401	2465	2474	2499	2592	2536	2552
2404	2466	2459	2384	2400	2317	2325	2243	2250	2343	2360	2270	2284	2266	2254	2144	2196	2310	2187	2281	2251	2286	2326	2361	2328	2332	2287	2412	2405	2382	2345	2449	2424	2359	2276	2461	2391	2444	2443	2332	2380	2466	2338	2393	2420	2419	2428	2444	2455	2507
2346	2501	2410	2381	2475	2287	2168	2259	2381	2373	2278	2322	2210	2204	2237	2202	2240	2324	2277	2217	2365	2301	2324	2352	2336	2304	2415	2345	2475	2447	2338	2391	2432	2291	2423	2355	2341	2422	2370	2356	2350	2415	2355	2378	2282	2443	2450	2413	2472	2456
2427	2482	2423	2387	2481	2326	2410	2303	2313	2348	2240	2369	2272	2202	2216	2254	2305	2360	2370	2236	2316	2287	2288	2239	2299	2257	2278	2263	2326	2365	2348	2332	2264	2397	2219	2307	2354	2370	2405	2334	2355	2317	2355	2313	2422	2446	2413	2408	2416	2372
2475	2354	2408	2431	2395	2413	2297	2303	2293	2386	2263	2341	2337	2355	2250	2332	2227	2256	2258	2373	2356	2284	2293	2328	2283	2366	2318	2322	2287	2393	2305	2313	2325	2252	2289	2266	2281	2281	2375	2253	2305	2430	2349	2383	2325	2408	2267	2396	2358	2313
2450	2363	2350	2367	2386	2337	2266	2361	2393	2334	2452	2424	2434	2361	2330	2318	2376	2370	2441	2410	2335	2268	2346	2297	2288	2344	2306	2133	2235	2307	2267	2314	2280	2262	2280	2319	2282	2326	2270	2320	2308	2366	2349	2362	2326	2250	2373	2375	2314	2367
2357	2299	2307	2280	2413	2267	2295	2322	2325	2414	2367	2420	2416	2332	2440	2441	2349	2363	2384	2326	2280	2296	2339	2311	2355	2303	2340	2344	2234	2236	2311	2410	2241	2320	2274	2231	2292	2315	2287	2316	2307	2286	2355	2372	2377	2374	2410	2322	2399	2369
2430	2435	2328	2254	2441	2349	2264	2272	2303	2455	2348	2343	2351	2386	2467	2336	2415	2359	2437	2374	2347	2421	2328	2332	2298	2299	2318	2279	2281	2344	2234	2324	2354	2302	2273	2263	2214	2286	2288	2440	2387	2361	2276	2316	2403	2383	2279	2383	2359	2354
2443	2312	2326	2278	2293	2355	2315	2242	2339	2324	2429	2438	2446	2376	2371	2328	2304	2374	2389	2339	2337	2270	2287	2377	2289	2281	2379	2250	2242	2317	2260	2287	2266	2354	2238	2207	2248	2346	2420	2404	2393	2330	2377	2435	2327	2417	2391	2356	2410	2331
2248	2368	2253	2260	2295	2372	2391	2359	2375	2334	2387	2282	2398	2346	2440	2374	2407	2338	2309	2311	2379	2345	2337	2333	2347	2398	2337	2254	2391	2294	2289	2368	2371	2329	2332	2346	2290	2380	2483	2433	2421	2493	2478	2469	2372	2412	2543	2474	2467	2411
2306	2374	2246	2196	2291	2300	2346	2339	2369	2330	2319	2350	2406	2366	2406	2362	2345	2437	2268	2366	2368	2287	2312	2309	2279	2281	2307	2323	2298	2347	2267	2438	2381	2361	2365	2392	2421	2400	2361	2415	2420	2374	2558	2446	2461	2441	2418	2476	2539	2450
2398	2356	2229	2301	2332	2307	2438	2311	2329	2419	2329	2329	2299	2433	2330	2261	2262	2260	2230	2293	2225	2291	2216	2279	2325	2289	2376	2266	2275	2353	2372	2432	2329	2444	2514	2414	2433	2433	2406	2424	2394	2441	2405	2504	2476	2420	2425	2459	2443	2413
2433	2405	2324	2303	2283	2305	2355	2407	2402	2387	2362	2338	2349	2365	2366	2350	2359	2264	2322	2250	2316	2290	2257	2390	2292	2283	2325	2267	2293	2332	2321	2363	2388	2421	2397	2394	2307	2463	2484	2512	2495	2498	2376	2459	2365	2488	2450	2335	2410	2382
2366	2384	2341	2345	2395	2340	2392	2216	2377	2359	2262	2321	2375	2289	2357	2275	2225	2279	2332	2340	2142	2308	2289	2284	2186	2176	2186	2367	2262	2351	2397	2294	2427	2374	2352	2343	2397	2412	2460	2433	2415	2406	2439	2452	2344	2371	2345	2353	2393	2412
2316	2332	2311	2365	2498	2473	2315	2321	2334	2364	2377	2439	2383	2318	2259	2379	2269	2253	2217	2179	2212	2266	2242	2277	2286	2316	2374	2293	2322	2263	2276	2440	2340	2375	2345	2385	2349	2362	2538	2386	2366	2423	2362	2402	2386	2404	2498	2384	2387	2474
2271	2244	2402	2216	2249	2256	2281	2305	2356	2302	2396	2303	2191	2322	2322	2353	2356	2390	2211	2339	2363	2286	2258	2285	2274	2304	2214	2294	2305	2386	2417	2303	2300	2435	2284	2390	2425	2414	2444	2365	2418	2426	2385	2386	2454	2447	2333	2375	2379	2435
2224	2363	2229	2288	2298	2312	2287	2347	2306	2323	2265	2276	2283	2298	2360	2298	2265	2323	2253	2217	2187	2260	2236	2281	2271	2309	2351	2331	2321	2324	2364	2215	2398	2281	2308	2399	2432	2423	2405	2439	2340	2417	2416	2484	2479	2430	2479	2432	2418	2331
2311	2357	2293	2153	2217	2235	2225	2199	2422	2373	2172	2240	2146	2231	2239	2277	2297	2220	2231	2229	2219	2318	2315	2373	2279	2273	2305	2371	2428	2392	2326	2277	2290	2360	2301	2412	2353	2331	2364	2320	2404	2340	2384	2439	2519	2602	2363	2409	2411	2439
2286	2357	2250	2223	2240	2189	2198	2266	2296	2394	2283	2238	2181	2262	2231	2247	2326	2197	2265	2238	2296	2258	2295	2217	2322	2329	2274	2373	2360	2500	2433	2368	2353	2460	2328	2383	2395	2347	2423	2412	2385	2393	2449	2400	2437	2433	2485	2507	2475	2331
2357	2405	2240	2323	2329	2404	2223	2157	2266	2286	2268	2104	2119	2201	2242	2221	2298	2327	2284	2261	2249	2322	2349	2377	2365	2271	2390	2481	2428	2526	2399	2387	2544	2444	2426	2376	2350	2379	2406	2433	2331	2461	2449	2333	2455	2513	2557	2488	2500	2447
2313	2305	2306	2292	2285	2342	2230	2180	2246	2295	2311	2201	2239	2199	2208	2299	2166	2124	2131	2181	2116	2251	2281	2285	2310	2440	2301	2382	2384	2448	2452	2395	2351	2399	2396	2444	2385	2346	2396	2282	2401	2387	2460	2431	2420	2429	2471	2391	2469	2507
2228	2305	2300	2321	2340	2349	2244	2304	2256	2302	2191	2229	2167	2191	2186	2257	2375	2285	2272	2307	2241	2392	2380	2318	2231	2373	2191	2387	2389	2453	2488	2422	2323	2392	2334	2416	2300	2452	2339	2369	2426	2354	2374	2414	2403	2391	2435	2379	2484	2566
2196	2319	2311	2330	2376	2307	2291	2214	2214	2252	2374	2352	2302	2242	2134	2186	2157	2222	2249	2206	2153	2187	2242	2353	2292	2389	2324	2289	2296	2284	2406	2463	2343	2326	2309	2388	2315	2341	2334	2358	2354	2435	2268	2359	2374	2353	2356	2445	2461	2459
2191	2355	2357	2426	2364	2376	2385	2354	2283	2320	2114	2255	2253	2349	2307	2364	2472	2432	2392	2304	2330	2414	2337	2338	2341	2306	2358	2292	2261	2452	2469	2258	2373	2371	2214	2295	2351	2456	2286	2373	2364	2354	2311	2504	2305	2399	2331	2472	2340	2463
2256	2258	2245	2359	2370	2406	2409	2284	2242	2233	2316	2418	2380	2322	2240	2178	2162	2214	2173	2237	2080	2194	2270	2359	2276	2328	2379	2278	2333	2385	2388	2276	2364	2321	2435	2395	2348	2416	2414	2374	2264	2403	2300	2412	2334	2330	2320	2402	2487	2467
2297	2348	2262	2251	2339	2425	2301	2343	2365	2207	2174	2186	2192	2317	2359	2420	2404	2458	2382	2419	2394	2389	2458	2405	2375	2231	2320	2374	2498	2442	2315	2302	2356	2436	2346	2287	2536	2356	2214	2438	2439	2305	2505	2371	2291	2382	2279	2321	2334	2314
2327	2322	2275	2289	2266	2243	2346	2354	2219	2296	2263	2338	2389	2439	2333	2273	2305	2224	2322	2240	2203	2298	2381	2498	2405	2463	2481	2272	2295	2249	2436	2435	2337	2376	2341	2295	2382	2312	2370	2340	2411	2397	2252	2324	2349	2395	2317	2428	2404	2346
2327	2383	2334	2227	2275	2313	2243	2147	2264	2396	2273	2209	2196	2307	2335	2317	2366	2413	2347	2427	2396	2385	2284	2475	2308	2268	2338	2490	2502	2424	2371	2350	2397	2327	2325	2412	2349	2449	2369	2396	2412	2365	2406	2365	2368	2333	2387	2305	2401	2331
2382	2329	2234	2277	2394	2272	2192	2217	2184	2262	2197	2263	2182	2284	2372	2292	2287	2273	2367	2310	2423	2427	2335	2438	2412	2329	2371	2394	2366	2372	2450	2417	2342	2340	2477	2391	2397	2360	2309	2349	2362	2335	2376	2489	2381	2345	2331	2299	2330	2332
2375	2340	2360	2239	2142	2377	2283	2209	2118	2130	2183	2212	2277	2253	2316	2237	2302	2244	2320	2276	2397	2305	2384	2344	2369	2401	2441	2486	2467	2473	2361	2356	2576	2493	2391	2424	2343	2298	2320	2371	2340	2376	2350	2361	2345	2256	2328	2272	2377	2276
2343	2347	2253	2271	2342	2240	2204	2118	2233	2312	2229	2251	2139	2147	2247	2239	2218	2200	2206	2378	2355	2360	2243	2309	2316	2302	2251	2387	2378	2449	2483	2367	2315	2466	2369	2447	2406	2389	2230	2276	2336	2230	2363	2364	2277	2250	2345	2350	2276	2233
2386	2269	2289	2341	2201	2209	2227	2250	2235	2242	2195	2279	2210	2244	2289	2325	2337	2277	2460	2401	2408	2449	2315	2395	2310	2359	2319	2306	2335	2266	2408	2434	2386	2348	2396	2341	2279	2326	2366	2261	2348	2296	2278	2258	2339	2267	2360	2332	2221	2447
2286	2368	2278	2251	2213	2329	2295	2171	2175	2181	2307	2282	2278	2355	2331	2308	2385	2250	2281	2272	2330	2327	2274	2363	2366	2311	2365	2294	2387	2191	2230	2254	2318	2422	2397	2371	2318	2376	2365	2251	2226	2299	2301	2292	2315	2329	2213	2298	2410	2200
2416	2242	2259	2270	2403	2303	2184	2188	2244	2302	2302	2302	2274	2132	2235	2270	2173	2216	2263	2195	2223	2080	2214	2185	2144	2274	2307	2266	2280	2282	2372	2328	2396	2249	2394	2442	2289	2293	2344	2283	2395	2299	2263	2231	2297	2283	2333	2134	2353	2363
2256	2237	2393	2246	2292	2105	2301	2300	2342	2180	2120	2123	2222	2299	2359	2478	2391	2491	2503	2501	2510	2537	2333	2204	2334	2210	2265	2296	2323	2275	2208	2343	2405	2364	2363	2289	2318	2340	2324	2304	2248	2353	2138	2227	2364	2257	2270	2298	2231	2340
2195	2452	2285	2089	2186	2313	2290	2228	2111	2110	2289	2313	2397	2314	2406	2478	2402	2324	2385	2415	2516	2435	2440	2391	2548	2393	2512	2318	2327	2240	2169	2269	2311	2410	2349	2266	2270	2395	2306	2342	2295	2381	2286	2287	2347	2241	2228	2371	2339	2323
2410	2255	2212	2186	2387	2331	2084	2021	2202	2293	2282	2305	2224	2112	2213	2136	2247	2207	2189	2184	2211	2181	2166	2192	2205	2345	2370	2363	2376	2381	2240	2250	2233	2311	2341	2338	2336	2320	2387	2461	2328	2306	2432	2340	2266	2447	2350	2301	2343	2303
2346	2242	2224	2369	2084	2194	2103	2214	2323	2154	2184	2206	2136	2202	2238	2314	2279	2380	2400	2472	2509	2434	2215	2319	2095	2201	2227	2323	2329	2357	2350	2404	2363	2245	2211	2384	2418	2359	2258	2426	2341	2326	2288	2374	2269	2291	2249	2234	2257	2235
2335	2340	2427	2275	2087	2219	2295	2246	2185	2091	2185	2282	2315	2310	2220	2372	2352	2414	2406	2606	2622	2606	2597	2615	2490	2411	2245	2245	2286	2260	2314	2447	2450	2381	2204	2282	2273	2312	2242	2408	2356	2307	2346	2314	2292	2211	2241	2338	2211	2261
2309	2586	2171	2147	2330	2283	2159	2049	2224	2330	2269	2312	2261	2214	2301	2234	2337	2385	2308	2421	2464	2345	2458	2471	2569	2660	2558	2394	2193	2130	2218	2346	2336	2350	2414	2225	2173	2324	2312	2280	2286	2424	2402	2324	2305	2276	2355	2364	2276	2353
2383	2358	2073	2253	2414	2171	2166	2194	2231	2415	2287	2192	2368	2407	2460	2372	2286	2276	2176	2110	2196	2113	2075	2178	2245	2456	2559	2512	2360	2264	2223	2250	2315	2301	2402	2349	2192	2115	2433	2402	2217	2383	2238	2320	2291	2283	2175	2243	2195	2317
2354	2121	2164	2252	2218	2156	2151	2264	2188	2369	2381	2366	2436	2431	2379	2311	2228	2185	2113	2208	2238	2195	2127	2076	1918	2147	2195	2340	2386	2405	2329	2282	2343	2265	2374	2326	2418	2184	2210	2383	2214	2249	2259	2282	2209	2213	2217	2181	2251	2282
2080	2128	2444	2123	2055	2131	2282	2256	2299	2424	2461	2485	2359	2252	2201	2143	2128	2126	2183	2290	2347	2411	2278	2356	2222	2133	2083	2168	2379	2474	2394	2280	2265	2275	2165	2206	2380	2222	2135	2235	2270	2285	2175	2244	2249	2320	2318	2233	2313	2291
1995	2239	2232	2104	1944	2185	2337	2351	2305	2464	2488	2210	1954	1975	2126	2184	2411	2448	2401	2391	2415	2429	2369	2407	2431	2299	2284	2009	2030	2215	2359	2309	2271	2243	2160	2145	2273	2346	2180	2208	2318	2222	2238	2282	2337	2359	2375	2338	2245	2430
2152	2363	2169	1945	2109	2291	2221	2231	2367	2447	2056	1894	1904	2176	2464	2602	2763	2863	2723	2656	2531	2589	2445	2563	2405	2410	2371	2171	2075	2070	2125	2262	2265	2306	2232	2223	2185	2338	2381	2165	2213	2334	2192	2328	2341	2264	2214	2322	2175	2297
2222	2174	2005	2017	2192	2223	2291	2303	2292	2119	1971	1926	2277	2622	2959	3074	3032	2936	2814	2829	2854	2674	2632	2498	2490	2341	2296	2251	2205	2103	2099	2147	2300	2383	2265	2246	2137	2198	2365	2107	2123	2282	2146	2173	2205	2217	2217	2363	2220	2373
2473	2163	1939	2159	2365	2144	2256	2222	2160	2035	2005	2308	2706	2945	3096	2988	2920	2759	2566	2509	2535	2517	2426	2560	2345	2405	2346	2254	2287	2269	2118	2121	2173	2247	2237	2118	2148	2028	2243	2166	2061	2226	2242	2200	2297	2324	2279	2307	2310	2312
2204	2030	2128	2340	2232	2140	2189	2168	2148	2135	2376	2768	3019	3005	2906	2552	2276	2175	1970	2036	2063	2172	2293	2390	2319	2357	2369	2364	2324	2362	2070	2066	2004	2135	2127	2188	2129	2083	2252	2308	2160	2295	2445	2277	2326	2410	2393	2347	2454	2280
2222	2047	2140	2339	2260	2033	2194	2216	2198	2388	2602	2908	3000	2740	2311	2065	1798	1642	1487	1576	1663	1773	2004	2190	2317	2445	2413	2218	2337	2252	2089	1974	2010	2118	2208	2315	2145	2178	2236	2375	2269	2295	2413	2257	2311	2275	2320	2264	2473	2284
2094	2020	2148	2360	2288	2096	2178	2187	2223	2518	2727	3096	2686	2362	1932	1450	1368	1355	1271	1291	1438	1573	1695	1868	2122	2228	2328	2347	2290	2260	2274	2197	2048	2149	2236	2303	2247	2157	2189	2364	2283	2271	2261	2302	2337	2189	2252	2206	2219	2120
2073	2000	2239	2325	2146	2086	2168	2187	2417	2564	2859	2819	2414	1910	1512	1321	1249	1358	1409	1387	1473	1479	1489	1657	1857	2155	2416	2315	2290	2285	2374	2280	2189	2076	2226	2261	2177	2109	2158	2249	2307	2145	2240	2273	2222	2213	2182	2261	2273	2274
2050	2064	2371	2322	2181	2087	2111	2242	2373	2681	2756	2515	2068	1643	1358	1251	1484	1561	1663	1658	1529	1396	1393	1468	1695	2079	2357	2553	2489	2310	2278	2256	2127	1962	2100	2254	2089	2059	2236	2238	2267	2229	2243	2451	2228	2218	2309	2350	2295	2320
2008	2223	2453	2325	2071	2113	2235	2186	2483	2780	2749	2304	1783	1497	1315	1456	1648	1815	1914	1782	1691	1517	1458	1403	1622	1891	2246	2432	2441	2316	2280	2222	2028	1894	2169	2328	2250	2132	2241	2248	2410	2231	2301	2424	2221	2242	2372	2231	2343	2313
2029	2164	2448	2321	2068	1960	2231	2449	2617	2715	2549	2099	1687	1413	1404	1597	1803	1939	2051	2025	1912	1619	1581	1422	1508	1727	2082	2396	2513	2290	2235	2180	2215	2108	2180	2400	2265	2100	2220	2309	2321	2269	2256	2207	2263	2295	2282	2233	2203	2260
2117	2260	2371	2215	2161	2188	2312	2414	2598	2648	2438	2131	1706	1516	1455	1576	1920	2044	2078	2124	2013	1750	1567	1319	1355	1609	1999	2457	2400	2340	2295	2230	2106	2124	2224	2328	2215	2025	2173	2218	2207	2155	2135	2221	2204	2170	2267	2272	2209	2250
2104	2201	2363	2248	2062	2159	2423	2445	2630	2567	2519	2113	1737	1532	1425	1611	1787	1974	2168	2027	1926	1638	1421	1309	1292	1600	2145	2492	2352	2410	2257	2206	2105	2006	2162	2284	2148	2097	2070	2197	2159	2170	2122	2275	2211	2198	2287	2319	2283	2162
2019	2031	2292	2280	2019	2194	2259	2426	2503	2577	2444	2189	1830	1453	1440	1530	1683	1946	2051	2001	1798	1508	1227	1219	1343	1796	2219	2522	2499	2353	2171	2091	2111	1983	2030	2338	2064	2023	2215	2152	2127	2236	2166	2165	2153	2294	2289	2366	2304	2273
2050	2071	2204	2242	2070	2115	2416	2529	2561	2728	2378	2309	2053	1644	1441	1462	1594	1800	1689	1655	1434	1301	1183	1253	1463	1938	2406	2574	2482	2175	2110	2062	1979	2068	2138	2437	2140	2065	2332	2191	2199	2309	2191	2324	2213	2299	2314	2296	2343	2313
2063	1992	2174	2330	2209	2123	2227	2435	2534	2504	2494	2347	2215	1800	1687	1545	1519	1407	1431	1358	1278	1231	1223	1343	1649	2118	2480	2600	2320	2121	2012	2059	2048	2137	2351	2502	2047	2132	2370	2311	2173	2278	2180	2170	2170	2320	2247	2192	2256	2309
2138	2152	2235	2326	2202	2015	2116	2275	2574	2548	2516	2478	2361	2073	1763	1535	1455	1377	1304	1294	1294	1256	1355	1627	2039	2388	2695	2572	2329	2053	1997	2118	2073	2190	2448	2464	2186	2191	2416	2140	2193	2277	2142	2164	2065	2207	2100	2337	2196	2145
2167	2209	2058	2261	2298	2203	2099	2317	2428	2507	2595	2504	2500	2308	1998	1809	1694	1571	1449	1393	1463	1533	1732	2073	2422	2650	2668	2495	2126	2027	2013	2165	2235	2321	2466	2237	2126	2325	2283	2063	2236	2098	2056	2226	2084	2216	2129	2252	2095	2209
2033	2174	2188	2239	2286	2197	1956	2129	2405	2533	2597	2576	2420	2418	2209	2200	2090	1988	1911	1873	1859	2105	2241	2578	2867	2861	2576	2334	2046	1953	2096	2087	2145	2316	2342	2077	2046	2336	2209	2068	2294	2212	2151	2197	2182	2207	2129	2366	2142	2235
2048	2105	2116	2151	2303	2279	1994	2027	2333	2355	2497	2512	2444	2431	2456	2444	2394	2406	2461	2363	2554	2593	2911	2977	3029	2809	2351	2025	1960	1984	2126	2089	2192	2343	2271	1916	2195	2390	2108	2096	2366	2269	2340	2156	2254	2249	2255	2312	2239	2194
2105	2111	2217	2190	2175	2290	2157	2165	2137	2224	2394	2390	2429	2435	2462	2610	2547	2681	2708	2764	2784	2903	2980	2897	2697	2547	1991	1847	1892	2055	2158	2145	2282	2143	2063	2028	2378	2342	2120	2362	2398	2334	2323	2424	2344	2266	2221	2237	2201	2237
2149	2137	2223	2185	2247	2338	2290	2073	2024	2131	2320	2359	2443	2411	2336	2407	2519	2568	2636	2588	2714	2675	2648	2479	2197	1878	1828	1941	1992	2161	2198	2158	2200	2147	2100	2258	2569	2263	2211	2396	2348	2329	2360	2229	2200	2241	2209	2233	2177	2109
2238	2157	2023	2148	2227	2323	2314	2307	2132	2095	2181	2367	2445	2342	2357	2262	2195	2293	2220	2271	2293	2283	2141	2012	1834	1845	1931	2080	2215	2304	2298	2348	2190	2094	2107	2410	2313	2144	2277	2390	2174	2326	2329	2280	2327	2260	2233	2078	2241	2061
2305	2213	2113	2154	2248	2356	2315	2305	2266	2084	2077	2102	2251	2347	2305	2241	2126	2138	2090	2060	2093	1936	1943	1918	1923	2018	2242	2319	2311	2200	2322	2230	2219	2162	2361	2425	2101	2093	2277	2179	2162	2291	2294	2245	2152	2170	2181	2151	2175	2173
2050	2283	2251	2186	2337	2346	2314	2348	2421	2316	2185	2115	2047	2094	2249	2181	2220	2294	2252	2061	2099	2076	2078	2058	2199	2381	2457	2309	2293	2279	2234	2146	2011	2221	2407	2142	2064	2116	2248	2049	2236	2243	2234	2280	2255	2335	2211	2323	2221	2338
2003	2175	2366	2351	2237	2301	2136	2264	2259	2522	2492	2346	2095	2031	2000	2025	2169	2153	2092	2242	2106	2025	2177	2274	2326	2234	2330	2246	2288	2273	2203	2158	2260	2357	2245	2023	2219	2281	2104	2201	2227	2284	2359	2216	2289	2356	2319	2320	2261	2275
2134	2074	2258	2300	2240	2244	2221	2198	2301	2382	2548	2457	2522	2332	2191	2045	2126	2152	2058	2104	2057	2169	2254	2158	2236	2274	2220	2260	2259	2268	2235	2167	2286	2180	2040	2068	2295	2181	2050	2199	2229	2268	2305	2341	2391	2253	2469	2356	2364	2297
2219	2186	2158	2167	2150	2366	2387	2334	2227	2119	2143	2452	2456	2573	2640	2416	2411	2271	2283	2113	2177	2117	2167	2208	2236	2314	2180	2229	2315	2261	2305	2224	2224	2011	2151	2385	2352	2211	2308	2380	2244	2246	2322	2318	2315	2279	2310	2353	2377	2335
2079	2234	2192	2123	2274	2312	2397	2343	2362	2279	2124	2160	2234	2349	2412	2554	2492	2321	2284	2383	2166	2253	2306	2166	2141	2157	2131	2087	2220	2262	2276	2181	2073	2156	2347	2295	2189	2298	2207	2293	2306	2249	2174	2237	2279	2325	2338	2300	2307	2310
2071	2160	2082	2164	2119	2204	2293	2302	2261	2359	2363	2306	2137	2186	2104	2006	2174	2183	2077	2191	2133	2142	2057	2125	2054	2098	2136	2191	2318	2238	2243	2155	2336	2384	2424	2105	2257	2350	2241	2201	2290	2276	2248	2184	2254	2191	2246	2186	2280	2257
2087	2070	2146	2231	2338	2226	2070	2246	2130	2303	2426	2462	2429	2316	2224	2036	1985	1997	2032	2106	2005	2168	2174	2154	2187	2229	2240	2157	2170	2186	2189	2325	2299	2258	2104	2183	2253	2277	2159	2210	2164	2240	2116	2237	2208	2164	2159	2118	2243	2205
2100	2032	2153	2187	2270	2338	2141	2119	2201	2159	2329	2411	2290	2424	2379	2389	2395	2402	2376	2385	2321	2317	2310	2229	2146	2106	2047	2062	2051	2262	2398	2314	2212	2185	2147	2370	2243	2100	2232	2237	2265	2048	2191	2124	2061	2221	2185	2214	2218	2339
2079	2111	2152	2131	2122	2206	2193	2178	2278	2345	2313	2326	2160	2202	2262	2303	2325	2352	2458	2385	2257	2179	2078	2089	2086	2106	2152	2271	2319	2361	2247	2178	2247	2265	2304	2166	2113	2199	2188	2132	2103	2160	2195	2087	2259	2206	2196	2314	2208	2318
2147	2195	2258	2140	2156	2013	2054	2156	2351	2420	2370	2320	2238	2085	2057	2230	2240	2223	2153	2090	2060	2124	2108	2157	2276	2219	2269	2300	2295	2145	2154	2260	2269	2216	2009	2123	2262	2231	2121	2172	2183	2251	2103	2208	2286	2175	2378	2247	2291	2320
2142	2053	2111	2096	2226	2164	2097	2118	2205	2347	2375	2310	2285	2290	2418	2370	2422	2337	2301	2288	2239	2250	2271	2302	2281	2183	2139	2211	2221	2075	2277	2228	2206	2094	2203	2307	2228	2099	2177	2225	2239	2193	2281	2211	2106	2342	2255	2359	2302	2424
2184	2150	2070	2152	2065	2125	2224	2082	2193	2153	2251	2201	2202	2292	2359	2344	2316	2338	2270	2206	2165	2158	2188	2261	2331	2091	2182	2184	2291	2168	2188	2144	2151	2254	2259	2185	2265	2365	2217	2237	2258	2252	2329	2186	2266	2230	2252	2308	2285	2335
2127	2195	2042	2061	2091	2115	2106	2223	2231	2230	2142	2100	2222	2211	2238	2300	2312	2237	2157	2101	2185	2130	2259	2279	2216	2241	2123	2081	2028	2031	2079	2144	2183	2148	2117	2227	2230	2224	2281	2262	2309	2271	2170	2254	2230	2144	2286	2261	2348	2260
2098	2173	2130	2052	2191	2225	2103	2037	2089	2112	2161	2243	2230	2247	2202	2264	2262	2205	2227	2131	2095	2231	2225	2275	2239	2194	2259	2099	2079	2092	2123	2112	2117	2242	2324	2266	2255	2239	2254	2264	2242	2243	2282	2178	2180	2205	2211	2253	2209	2275
2133	2204	2116	1997	2095	2152	2170	2125	2033	2065	2162	2049	2272	2286	2361	2219	2286	2138	2283	2283	2365	2282	2402	2415	2249	2165	2062	2074	2064	2105	2116	2128	2170	2219	2243	2204	2300	2256	2237	2195	2205	2268	2150	2252	2201	2021	2222	2101	2182	2206
2040	2039	2223	2168	2112	2167	2071	1971	2064	2120	2218	2187	2168	2167	2157	2105	2077	2161	2102	2188	2304	2212	2248	2206	2173	2080	2195	2151	2233	2064	2190	2177	2170	2122	2329	2301	2309	2253	2145	2316	2266	2150	2172	2136	2054	2235	2167	2057	2100	2081
2078	2048	2056	2181	2185	2230	2165	1997	1984	2013	2160	2220	2321	2215	2242	2273	2165	2330	2348	2324	2309	2351	2331	2262	2251	2317	2264	2224	2168	2215	2181	2226	2206	2270	2302	2240	2216	2165	2203	2166	2166	2127	2160	2102	2153	2068	2131	2118	2039	2157
2118	2079	2137	2111	2187	2167	2118	2000	2083	2118	2210	2183	2117	2089	2030	2121	2158	2206	2184	2282	2126	2267	2226	2121	2085	2176	2272	2307	2221	2295	2287	2208	2189	2203	2154	2174	2190	2103	2115	2114	2232	2105	2088	2121	2194	2143	2206	2089	2125	2064
2154	2139	2173	2181	2263	2165	2057	1993	2112	2097	2163	2214	2205	2109	2189	2181	2207	2278	2261	2278	2247	2238	2240	2286	2264	2315	2290	2297	2382	2268	2149	2267	2181	2177	2213	2050	2169	2172	2189	2169	2137	2110	2144	2074	2183	2141	2130	2209	2124	2178
2069	2095	2239	2244	2097	2093	2077	2103	2201	2148	2134	2081	2011	2003	2168	2176	2225	2261	2241	2229	2182	2159	2179	2170	2168	2186	2187	2286	2329	2457	2378	2234	2100	2121	2172	2197	2154	2140	2165	2101	2165	2178	2221	2233	2185	2228	2107	2123	2228	2167
2118	2148	2195	2155	2159	2027	2161	2117	2123	2201	2060	2081	2142	2106	2124	2214	2201	2261	2203	2186	2175	2142	2208	2177	2338	2233	2286	2308	2275	2350	2259	2094	2114	2132	2032	2174	2128	2176	2143	2239	2200	2198	2222	2168	2293	2278	2187	2245	2232	2233
2067	2171	2257	2107	2098	2065	2026	2182	2195	2137	2114	2021	1985	2065	2051	2252	2173	2247	2119	2144	2167	2215	2195	2132	2243	2221	2307	2325	2273	2374	2288	2154	2126	2159	2043	2088	2111	2181	2197	2319	2205	2309	2181	2328	2331	2263	2262	2164	2329	2187
2196	2227	2207	2162	2073	2208	2150	2145	2227	2095	2146	2108	2027	2104	2219	2318	2179	2152	2035	2156	2199	2184	2303	2299	2336	2312	2326	2284	2306	2245	2227	2207	2172	2132	2074	2158	2223	2130	2246	2344	2320	2281	2272	2282	2360	2322	2379	2202	2216	2294
2191	2198	2236	2178	2159	2078	2179	2251	2297	2221	2147	2073	2140	2094	2167	2219	2179	2220	2086	2131	2065	2170	2167	2249	2238	2306	2276	2290	2214	2160	2184	2173	2109	2223	2240	2277	2170	2175	2255	2252	2271	2332	2290	2288	2349	2348	2307	2284	2267	2220
2242	2253	2218	2134	2180	2303	2222	2277	2213	2160	2150	2154	2131	2053	2208	2151	2143	2055	2035	2208	2213	2243	2243	2171	2226	2174	2194	2261	2283	2285	2145	2173	2188	2277	2224	2258	2247	2310	2271	2236	2280	2342	2421	2342	2311	2351	2352	2313	2239	2214
2301	2255	2142	2168	2145	2238	2285	2275	2208	2241	2108	2091	2090	2234	2237	2098	2161	2019	2139	2115	2157	2217	2302	2268	2311	2157	2205	2195	2251	2186	2079	2283	2251	2303	2212	2224	2197	2229	2156	2308	2298	2332	2295	2282	2362	2313	2349	2298	2177	2303
2215	2216	2208	2083	2223	2251	2260	2288	2164	2230	2200	2149	2194	2277	2187	2123	1984	2069	2043	2066	2190	2253	2282	2247	2261	2192	2124	2188	2241	2125	2195	2220	2259	2297	2227	2274	2286	2271	2300	2371	2361	2365	2299	2259	2281	2387	2274	2274	2178	2200
2209	2261	2137	2169	2199	2246	2261	2263	2272	2125	2174	2222	2230	2224	2158	2154	2103	2100	2100	2041	2181	2243	2260	2152	2202	2098	2123	2178	2186	2218	2149	2175	2366	2250	2284	2202	2242	2243	2290	2278	2296	2275	2292	2273	2337	2303	2167	2351	2223	2288
2231	2174	2170	2186	2181	2286	2328	2240	2094	2227	2192	2244	2223	2297	2208	2217	2064	2118	2188	2124	2153	2249	2214	2139	2195	2194	2044	2167	2136	2175	2179	2207	2257	2316	2278	2192	2328	2256	2338	2266	2241	2272	2259	2273	2324	2210	2336	2314	2243	2221
2309	2206	2196	2174	2277	2233	2268	2275	2265	2196	2231	2212	2285	2279	2233	2211	1964	1967	1992	2064	2057	2071	2154	2137	2111	2155	2105	2085	2120	2075	2224	2318	2318	2307	2294	2239	2283	2166	2189	2287	2295	2271	2132	2218	2159	2272	2196	2260	2256	2260
2149	2245	2130	2108	2146	2313	2231	2118	2192	2230	2188	2175	2247	2305	2126	2128	2052	2104	2012	2050	2171	2162	2084	2047	2080	2119	2005	2131	2128	2151	2280	2245	2222	2247	2202	2256	2269	2324	2171	2202	2279	2142	2176	2183	2132	2246	2185	2175	2343	2224
2200	2127	2219	2093	2220	2259	2224	2183	2128	2159	2218	2296	2313	2321	2257	2206	2229	2077	2130	2202	2220	2226	2091	2076	2145	2149	2164	2088	2145	2136	2309	2261	2320	2309	2191	2366	2300	2149	2155	2137	2203	2172	2122	2181	2204	2132	2195	2186	2216	2238
2096	2134	2079	2174	2251	2221	2300	2137	2140	2171	2262	2328	2342	2252	2197	2244	2020	2011	2131	2084	2168	2136	2127	2040	2059	2082	2158	2107	2132	2151	2230	2301	2238	2340	2265	2176	2200	2283	2211	2201	2133	2187	2098	2202	2121	2161	2160	2158	2140	2158
2152	2071	2120	2150	2276	2324	2156	2147	2129	2120	2228	2299	2307	2215	2238	2170	2132	2200	2247	2221	2225	2155	2161	2065	2055	2045	2103	2088	2191	2156	2245	2252	2264	2205	2361	2299	2136	2075	2072	2138	2111	2130	2124	2110	2077	2156	2099	2147	2131	2189
2096	2092	2144	2258	2218	2249	2158	2101	2086	2124	2272	2329	2321	2267	2258	2182	2204	2141	2168	2260	2275	2153	2096	2086	2129	2019	2009	2128	2154	2261	2252	2208	2301	2289	2193	2239	2170	2119	2164	2104	2073	2036	2093	2090	2155	2176	2126	2154	2115	2095
2150	2056	2209	2125	2189	2211	2149	2085	2154	2138	2239	2334	2274	2231	2159	2097	2192	2249	2302	2185	2148	2112	2152	2153	2106	2135	2111	2112	2135	2101	2210	2258	2243	2218	2166	2218	2089	2196	2147	2036	2118	2078	2147	2050	2106	2104	2065	2179	2081	2141
2044	2183	2070	2067	2141	2206	2162	2063	2075	2134	2252	2286	2216	2300	2151	2229	2140	2233	2247	2268	2201	2092	2091	2106	2087	2223	2127	2147	2161	2191	2291	2306	2288	2241	2244	2241	2068	2085	2150	2114	2081	2044	2116	2180	2109	2055	2265	2191	2135	2107
2039	1994	2024	2155	2232	2200	2100	2042	2099	2082	2207	2233	2297	2153	2184	2160	2308	2276	2238	2269	2247	2115	2120	2117	2116	2124	2138	2176	2142	2139	2248	2291	2286	2221	2281	2215	2257	2206	2121	2095	2121	2110	2122	2135	2072	2074	2105	2141	2085	2095
2054	2032	2052	2173	2204	2213	2081	1948	2046	2177	2171	2277	2096	2163	2136	2198	2210	2286	2185	2170	2171	2141	2099	2181	2097	2188	2115	2147	2201	2266	2254	2241	2319	2230	2257	2226	2184	2110	2219	2097	2057	2002	2151	2020	2109	2017	2102	2076	2199	2053
2006	2061	2127	2174	2235	2079	2059	2087	2076	2181	2251	2154	2298	2122	2156	2105	2164	2257	2177	2191	2224	2228	2167	2137	2181	2121	2240	2146	2213	2260	2311	2284	2274	2358	2243	2295	2180	2094	2112	2072	2166	2110	2088	2073	2064	2128	2135	2099	2208	2063
2068	2072	2055	2142	2137	2112	2093	1997	2015	2049	2173	2171	2238	2159	2041	2213	2260	2307	2314	2253	2244	2177	2169	2210	2094	2113	2163	2201	2235	2396	2286	2291	2252	2270	2216	2270	2122	2193	2156	2107	2079	2071	2137	2179	1999	2034	2189	2131	2134	2103
2121	2047	2124	2072	2135	2077	2006	2041	2054	2080	2122	2212	2068	2077	2129	2101	2302	2356	2381	2291	2326	2124	2192	2142	2193	2167	2240	2264	2256	2352	2318	2378	2276	2269	2256	2211	2106	2207	2117	2142	2088	2094	2124	2199	2156	2133	2016	2170	2114	2168
2099	2127	2107	2159	2183	2098	1992	1934	2072	2063	2037	2063	2075	2034	2052	2231	2238	2278	2269	2201	2239	2231	2184	2168	2193	2071	2242	2267	2281	2382	2338	2340	2223	2262	2288	2258	2226	2152	2205	2219	2071	2143	2254	2077	2191	2204	2093	2167	2094	2216
2067	2138	2026	2221	2175	2141	2050	1941	2071	1981	2108	2133	2052	2108	1954	2151	2200	2285	2252	2221	2194	2194	2047	2129	2240	2023	2257	2249	2310	2350	2335	2367	2337	2308	2285	2312	2237	2250	2156	2182	2136	2141	2115	2101	2167	2011	2167	2095	2230	2130
2062	2071	2126	2068	2215	2072	2080	2060	2044	2073	2118	2080	2120	2108	2041	2161	2108	2203	2210	2215	2162	2216	2113	2149	2167	2177	2241	2215	2401	2358	2378	2288	2298	2324	2409	2296	2288	2265	2293	2249	2261	2228	2175	2170	2135	2274	2166	2130	2146	2174
2045	2171	2158	2239	2086	2182	2126	1951	2055	2089	2085	2149	2106	2019	2063	2084	2145	2197	2239	2225	2185	2185	2127	2168	2119	2172	2198	2349	2311	2305	2318	2287	2339	2290	2261	2262	2279	2299	2127	2219	2212	2246	2172	2184	2245	2141	2215	2142	2195	2164
2059	2151	2119	2187	2199	2155	2012	1963	2083	2127	2139	1981	2049	2076	2077	1999	2041	2120	2232	2114	2142	2125	2103	2110	2035	2126	2180	2209	2237	2330	2268	2302	2375	2336	2309	2286	2286	2271	2294	2233	2236	2253	2284	2271	2131	2288	2323	2162	2250	2123
2047	2112	2137	2043	2245	2124	2071	1984	1973	2083	2118	2184	2091	1976	2062	2007	2059	2140	2087	2105	2128	2105	2138	2109	2102	2070	2163	2168	2278	2326	2313	2385	2342	2345	2293	2306	2333	2263	2259	2206	2226	2301	2235	2146	2161	2272	2162	2249	2278	2185
2035	2140	2088	2132	2185	2179	2108	2061	2032	2057	2167	2190	2071	2068	2120	2053	2024	2037	2089	2104	2067	2041	2004	1944	2032	2055	2044	2171	2209	2218	2261	2376	2412	2321	2371	2339	2261	2235	2319	2238	2200	2235	2207	2209	2213	2123	2266	2187	2166	2240
2015	2116	2062	2093	2159	2172	2112	2043	2048	2193	2162	2153	2047	2093	2148	2089	1970	2073	2092	2136	2091	2109	2040	1984	1945	1998	2068	2097	2176	2121	2218	2231	2321	2281	2339	2343	2186	2316	2225	2272	2262	2226	2175	2131	2123	2188	2165	2106	2214	2120
2124	2089	2115	2071	2192	2148	2175	1980	2075	2144	2134	2086	2171	2080	2057	2058	2025	2128	2090	2261	2191	2039	2045	1986	1920	1935	1983	2047	2152	2221	2231	2231	2215	2287	2330	2261	2309	2183	2276	2163	2241	2223	2127	2231	2121	2148	2237	2121	2124	2160
2044	2065	2036	2039	2040	2232	2204	2185	2107	2147	2141	2092	2072	2059	2100	2001	2088	2056	2155	2079	2170	2144	2086	2021	2013	1877	2049	1977	2189	2105	2120	2108	2288	2260	2222	2190	2235	2202	2172	2259	2213	2269	2049	2173	2134	2092	2067	2151	2106	2138
1921	1986	2082	1995	2157	2148	2205	2170	2073	2112	2259	2207	2129	2088	1979	2074	2008	2060	2021	2118	2256	2202	2012	2010	2047	1916	2017	2020	2061	2019	2166	2154	2221	2259	2283	2203	2266	2191	2264	2210	2155	2118	2130	2146	2246	1979	2139	2082	2145	2100
1924	1946	1973	1999	2075	2096	2024	2113	2083	2051	2194	2209	2265	2067	2031	2131	2062	1999	2111	2171	2104	2130	2099	2069	1953	1928	2013	2032	1979	2049	2166	2223	2256	2245	2175	2242	2189	2110	2285	2170	2262	2197	2167	2215	2021	2062	2081	2066	2077	2158
2037	1988	1834	1964	2052	2019	2018	2056	2101	2094	2167	2128	2180	2170	2108	2158	2030	2042	2190	2179	2188	2209	2109	2096	2053	1942	1969	1947	1998	2122	2103	2162	2163	2188	2141	2248	2136	2210	2178	2185	2121	2094	2144	2072	2060	2099	2126	2006	2097	2048
1954	1927	1931	1888	2002	1996	2176	2051	2119	2085	2142	2179	2221	2212	2108	2083	2012	2061	2078	2176	2154	2189	2141	2061	2068	1978	1916	1949	2036	2012	2062	2154	2137	2157	2185	2161	2254	2227	2253	2208	2131	2130	2211	2148	2138	2055	2111	2034	2032	1997
2005	1950	1882	1878	1992	1970	2063	2080	2010	2089	2075	2167	2123	2207	2199	2149	2065	2038	2218	2137	2217	2146	2143	2138	2063	2116	2013	1920	2049	2088	2057	2071	2104	2105	2235	2121	2238	2147	2126	2228	2219	2102	2116	2141	2150	2081	2069	1995	2058	2095
2036	1920	1891	1926	1891	1917	2032	2051	2017	1986	2003	2131	2153	2157	2160	2182	2136	2129	2100	2181	2161	2254	2224	2229	2046	2101	2011	2059	2000	2079	2128	2077	2127	2151	2219	2170	2171	2164	2246	2229	2223	2152	2201	2192	2052	2063	2104	2112	2013	2098
1970	2038	1835	1899	1967	1907	1934	2051	1936	1941	2031	2156	2118	2184	2196	2163	2175	2101	2110	2236	2203	2235	2213	2233	2167	2194	2110	2116	2033	2122	2020	2078	2159	2144	2144	2151	2154	2051	2282	2152	2206	2134	2235	2173	2160	2092	2020	2084	2144	2160
2019	2023	1875	1865	1801	1862	2032	1966	1896	1979	1977	1992	2027	2162	2124	2139	2123	2204	2123	2134	2199	2136	2166	2196	2157	2247	2071	2002	2008	2061	2078	2095	2121	2076	2183	2198	2189	2152	2185	2265	2233	2189	2142	2111	2123	2079	2109	2271	2172	2221
2048	2049	1981	1866	1898	2035	1940	1901	1960	2010	1910	1925	2081	2074	2107	2052	2207	2097	2093	2147	2075	2235	2173	2370	2191	2194	2125	2024	2125	2034	2055	2208	2180	2116	2128	2231	2203	2179	2232	2322	2249	2167	2176	2063	2145	2227	2152	2120	2291	2211
2061	2125	1978	1973	1947	1989	1938	1986	1954	1904	1884	1942	1965	1991	2086	2055	2019	2206	2213	2088	2124	2169	2134	2153	2184	2189	2192	2087	2195	2112	2082	2224	2163	2137	2154	2093	2184	2159	2208	2321	2295	2189	2256	2250	2254	2256	2221	2190	2272	2179
2021	2095	2132	2010	2009	1989	1971	1975	2034	1979	1919	1908	2016	2005	2006	2113	2074	2112	2120	1968	2079	2121	2162	2183	2155	2133	2180	2248	2150	2215	2139	2223	2234	2264	2103	2153	2116	2274	2246	2352	2267	2268	2219	2274	2272	2243	2276	2241	2291	2268
1995	1995	2020	1951	1933	2004	2006	2013	2044	2044	2062	1963	1859	1968	1993	2067	2084	2073	1995	2115	2061	1996	2113	1985	2107	2103	2142	2203	2163	2185	2257	2171	2196	2120	2144	2159	2033	2167	2222	2222	2249	2173	2238	2238	2173	2303	2215	2194	2239	2198
1917	1999	2068	1963	1998	2020	2003	2062	2052	2089	2167	1979	1927	1983	1943	1954	1934	1995	1984	2014	2016	2194	2025	2006	2052	2095	2164	2115	2203	2259	2266	2193	2107	2062	1956	2173	2106	2157	2282	2167	2057	2068	2184	2145	2234	2168	2093	2201	2203	2316
1936	2065	2011	1974	1940	1977	2013	2029	2073	2089	2096	2029	1921	1907	1970	2075	2053	2030	2034	2006	2076	2022	2059	2001	2042	1995	2092	2229	2181	2134	2186	2249	2068	2135	2138	2093	2039	2099	2043	2153	1984	2044	2134	2141	2225	2253	2295	2286	2339	2342
1887	1963	1985	1995	2052	1967	1987	2088	1953	2135	2129	2126	2058	2044	1994	2029	2044	1985	2094	2005	2044	2058	2002	1989	1856	1975	2019	2124	2137	2097	2150	2141	2176	2090	2181	2072	2118	2015	2023	2016	2075	2025	2029	2238	2223	2191	2209	2217	2312	2181
2041	2077	2013	1927	2099	2030	2002	1918	2075	2109	2043	2174	2122	2077	2015	2009	2054	2021	1963	2145	2015	1990	1922	1902	1949	1901	1953	2035	2076	2005	2160	2103	2180	2228	2102	2064	2026	1942	2004	2091	2086	2086	2085	2054	2220	2010	2047	2145	2121	2096
1934	1902	1888	1934	2010	1986	2058	1989	2048	2120	2029	2142	2223	2088	2052	2012	1996	1967	2049	2107	2083	2121	1909	1871	1901	1905	1913	1973	1858	1987	2129	2210	2273	2191	2106	2129	2059	2052	2038	2086	1986	2101	2074	2055	1961	1931	1985	1932	2002	2014
2056	1909	1930	1887	1912	2000	2010	1978	2056	2014	1985	2177	2110	2205	2088	1945	2014	1974	1973	2010	2145	2022	2085	1957	1963	1963	1938	1845	2010	1974	2013	2176	2159	2079	2126	2146	2058	2155	2162	2139	2049	1897	2005	1912	1916	1917	1963	1941	2037	1974
2084	1966	1934	1945	1975	2077	1934	2120	2019	2013	2040	2067	2192	2092	2191	2201	2053	2037	2048	2065	2038	2073	2136	2101	2017	1972	1956	1946	1935	1902	2025	2006	1989	2008	2144	2240	2230	2161	2055	2062	1991	1933	1861	1947	1932	1981	1991	2028	2118	2163
2054	1910	1937	1892	1973	1959	2057	2050	2071	2006	2065	2067	2125	2125	2059	2085	2065	2005	1986	2062	2052	2080	2049	2060	2056	1884	1858	1941	1944	1996	1937	1830	1948	2123	2256	2228	2183	2180	1980	1953	1994	1935	2017	2022	2066	2068	2256	2294	2222	2247
2044	2015	2014	1902	1912	1944	2064	2069	2111	1945	2110	1943	2072	2084	2096	2037	1947	1947	2161	1990	2085	2076	2036	2113	2084	2022	2007	2054	2014	1968	1904	1902	2104	2112	2230	2057	2067	1970	2003	1978	2015	2071	2113	2198	2273	2218	2248	2268	2250	2253
2048	2000	1959	1904	1999	1973	1934	1994	1992	2016	2008	2023	1946	2038	2028	2029	2042	2085	2063	2004	1992	1958	2100	2065	2043	2070	2083	2159	2054	2014	1978	2077	2188	2145	2125	1961	1881	1888	1971	2086	2147	2229	2271	2210	2206	2205	2234	2226	2160	2264
2052	1991	1970	1990	1939	2014	1909	2119	2029	2013	2001	2048	1948	2021	2034	1932	2048	2063	2069	1915	2012	1948	2092	1971	1976	2121	2214	2030	2087	1986	2108	2230	2106	2029	1936	1831	1898	2030	2085	2252	2194	2203	2159	2214	2164	1989	2068	2057	2028	2072
1901	2011	2061	1963	1986	2124	2012	1896	2002	2048	2161	2034	2079	1979	1929	2008	2024	2146	1977	1999	1949	2019	1817	1915	1943	2009	2045	2015	1921	2125	2237	2349	2046	1944	1913	1892	1847	2123	2181	2222	2177	2049	2087	2014	1948	1894	1936	1998	2038	2118
2003	1965	1994	2061	2012	2022	2042	1911	2044	1980	2134	2053	2002	1927	1937	1882	1998	2040	2047	2003	2055	2023	1905	1866	2006	2016	2048	1995	2057	2177	2335	2215	2058	1922	1953	1944	2141	2206	2286	2159	2154	1976	2035	1913	1871	1876	1975	2021	2066	2090
2055	1907	2013	1971	2001	2089	1976	1922	2004	2036	2037	2155	2032	1907	1921	1910	2006	1941	1931	1963	2067	1895	1873	1905	2053	1995	1836	1842	2143	2315	2143	2120	1975	2063	2100	2246	2304	2248	2199	2068	1866	1867	1810	1803	1983	1833	2020	2058	2081	2166
1984	1945	1897	1924	2076	2041	2078	2050	2101	2114	2020	1980	2095	2025	1969	1963	1936	1955	1968	1972	2065	1997	1930	1956	2034	1819	1735	1950	2099	2207	2096	1971	1944	2130	2276	2293	2320	2140	2116	1950	1838	1843	1890	1849	1914	1987	2120	2170	2216	2354
2058	2106	1940	1867	1942	1950	2083	2087	2127	2104	2020	1999	2068	2021	1991	2005	1908	1862	1854	1976	1893	1900	1994	2200	2073	1938	1774	2010	2118	2123	1967	1909	1945	2187	2328	2354	2188	2147	2046	1917	1937	1904	1964	1992	2131	2177	2212	2340	2314	2433
2009	2039	1999	1920	1896	1960	2050	2218	2164	2061	2106	2099	2051	2026	2020	2121	1920	1961	1925	1983	1842	1915	2036	2132	1948	1870	1928	2181	2145	2023	1799	1857	2052	2228	2214	2215	2141	1989	1971	1902	2050	2022	2092	2222	2218	2363	2441	2303	2427	2462
2085	1979	2041	2009	1965	1965	2028	2101	2085	2080	2079	2089	1980	1943	2020	2046	1956	1888	1877	1930	1897	1906	2082	2061	1938	1851	2050	2278	2187	1878	1811	1971	1990	2104	2188	2113	1913	1942	1886	1944	2054	2095	2213	2248	2262	2414	2339	2463	2463	2361
2135	2091	2011	1926	1998	1946	1973	1980	2076	2132	2066	2078	1987	1875	2039	1941	1864	1976	2019	1987	1795	1911	2094	2066	1851	1980	2187	2204	2074	1930	1851	2088	2100	2114	2055	1993	1832	1817	1852	2010	2092	2147	2295	2297	2288	2307	2358	2313	2331	2320
1993	2013	1915	1997	2130	2058	2011	2135	2063	2064	2149	2084	2011	1973	1942	1937	1862	1956	2056	2052	1972	1998	2117	1931	1780	1958	2263	2246	2039	1873	2035	2148	2240	2195	2006	1795	1791	1786	1816	1992	2099	2214	2198	2331	2298	2197	2249	2173	2147	2155
2074	2063	2010	2111	2153	2073	2076	2084	2062	1947	2085	2038	1987	1997	1988	1859	1951	2026	2067	1932	1953	2083	2009	1773	1786	1984	2212	2043	1912	1896	2065	2229	2245	2261	2003	1844	1739	1853	1956	2003	2192	2150	2211	2134	2159	2158	2068	2035	1982	1951
2115	2088	2075	2090	2082	2045	2094	2032	2027	1990	2004	2023	2001	1981	1879	1874	1847	2037	1957	1980	1998	2171	2146	1737	1805	2199	2271	2033	1910	1928	2202	2273	2352	2193	1898	1778	1833	1947	2017	2192	2241	2311	2214	2159	2123	2038	2054	2043	1926	1842
2062	2145	2117	1987	2027	2035	2082	2173	2091	2023	1964	2025	1925	2023	2032	1976	1852	2003	1918	1809	2017	2190	1983	1763	1920	2205	2203	1921	1788	1859	2145	2188	2308	2058	1850	1840	1932	2138	2136	2251	2344	2297	2207	2297	2045	2092	1804	1949	1979	1816
2026	2034	2080	2080	1975	2014	2026	2125	2053	2110	2003	1988	1930	2071	1969	1858	1983	1966	1919	1869	2002	2219	2053	1796	1948	2301	2169	1919	1866	1945	2208	2205	2114	1844	1816	1884	1974	2125	2264	2390	2360	2327	2295	2185	2067	2087	2031	2010	1992	1981
1950	1988	2058	2039	2076	2045	2035	2107	2062	2088	2147	1999	1884	1981	2005	1956	2006	2040	2009	1900	2054	2166	1954	1837	1893	2272	2183	1907	1896	2002	2219	2179	2204	1922	1729	1740	1972	2040	2317	2398	2396	2250	2203	2152	2226	2003	1957	1960	1951	1958
1994	1941	2032	2021	2166	2098	2008	2037	2021	2026	2051	2070	1923	2009	1892	1948	1996	2194	1979	1979	2078	2168	1917	1779	2014	2200	2158	1855	1948	2139	2270	2217	2112	1813	1781	1810	1921	2066	2201	2302	2371	2077	2102	2090	2083	1866	1926	1998	1871	1881
1921	1967	1864	2006	1983	2016	2089	2061	2013	2026	2009	1948	2034	1996	1872	1864	2016	2118	2083	1922	2113	2166	1890	1760	2149	2160	1985	1868	2011	2175	2304	2234	2118	1849	1797	1902	1990	2106	2316	2300	2246	2080	2019	1925	1913	1858	1840	1816	1841	1851
1926	1971	1977	1942	2014	2002	2087	2033	1867	1989	1993	2007	1979	2035	2016	1917	1987	2076	1928	2084	2140	2238	1994	1814	2140	2226	1980	1774	1877	2160	2285	2327	2122	1861	1769	1927	2139	2151	2395	2298	2257	2186	2020	1992	1890	1790	1732	1769	1858	1873
2030	2007	1998	1990	1883	1930	2055	1943	1991	1937	1950	1907	1977	2072	2064	1920	2086	2071	1991	2028	2126	2236	2027	1921	2318	2336	1995	1797	1858	2200	2270	2302	2151	1909	1901	1953	2116	2212	2415	2374	2327	2211	2088	2017	1924	1939	1708	1839	1846	1853
2007	2024	1961	1949	2011	2054	2036	1980	1889	1968	1939	1925	1837	1996	1951	1962	2042	2020	1920	1958	2126	2071	1947	1903	2345	2363	2120	1828	1927	2085	2302	2223	2021	1805	1835	1900	2077	2279	2481	2432	2343	2292	2154	2047	2005	1996	1850	1799	1949	1879
2069	1959	1945	1952	1964	1946	1971	1948	1906	1845	1990	1867	1871	1946	2038	1934	2032	2139	2016	1994	2148	2206	1911	1867	2255	2380	2247	1859	2016	2220	2244	2296	2072	1780	1787	1928	2100	2313	2352	2372	2401	2306	2172	2159	2059	1960	1947	1919	1902	1830
1993	1989	1901	1968	2013	2099	2023	1969	1822	1892	1918	1916	1924	1909	1985	1937	2018	2138	2047	1916	2071	2021	1815	1908	2130	2332	2023	1811	1943	2100	2362	2231	2157	1896	1758	1906	2052	2174	2305	2336	2301	2179	2302	2114	2025	1967	1912	1920	1936	1906
1862	2028	1916	1960	2009	1968	1991	1980	2018	1963	1994	1893	1974	2062	1964	1934	2081	2073	1992	1920	2056	2166	1933	1785	2090	2214	1974	1877	1879	2187	2279	2327	2222	2006	1840	1919	2208	2299	2220	2414	2254	2207	2086	2027	1939	1918	1820	1883	1786	1855
1924	1895	1857	1981	2057	2025	1917	2029	1952	1939	1928	1955	1928	2016	2022	1936	2104	2008	2029	1869	1970	2154	1943	1860	2098	2321	2045	1828	1781	2024	2156	2165	2230	1941	1891	1980	2207	2318	2283	2413	2381	2256	2184	2015	1976	2013	1792	1815	1837	1776
1947	1830	1984	1906	1972	1978	2024	2000	1988	2045	1998	1993	1893	1970	2021	1962	2015	2123	2001	1876	1928	2066	1967	1839	1981	2174	2133	1795	1750	1939	2103	2071	2221	2010	1866	1826	2116	2353	2441	2512	2459	2387	2244	2183	2140	2092	1931	1961	1987	1936
1798	1962	1925	1954	1974	1967	2002	1953	1979	2050	1975	1911	2043	1993	2082	1990	1974	2136	2023	1957	1966	2088	1986	1824	1941	2227	2279	1932	1808	1880	2156	2220	2190	2028	1901	1804	1953	2047	2264	2378	2315	2320	2270	2141	2132	1986	2057	2092	2011	1910
1828	1924	1897	1914	1917	1993	1950	1990	2016	1928	2032	2045	2156	2004	2039	2036	2029	2090	2160	1921	1972	2147	2040	1819	1907	2007	2198	1977	1836	1866	2123	2198	2224	2186	2016	1830	1819	1943	2063	2120	2322	2257	2137	2138	2096	1988	2084	1910	1902	1923
1933	1874	1804	1889	1898	1910	1960	1882	1933	1965	1961	1995	1987	1996	2125	2053	1999	1999	2004	2060	1981	2123	2188	1912	1896	2039	2126	2118	1732	1747	2039	2277	2252	2264	2048	1872	1830	1969	2067	2249	2289	2242	2254	2217	2205	2144	2136	1995	1995	2011
1987	1915	1831	1823	1875	1974	2028	1920	1833	2006	1935	1989	1958	1913	1931	2069	2004	2062	2039	2021	1918	1974	2151	1971	1944	1936	2184	2121	1872	1804	1883	2140	2090	2194	2211	2016	1942	1888	2036	2216	2260	2295	2353	2327	2330	2303	2216	2133	2117	2006
1949	1951	1989	1981	2062	1933	1950	1823	1900	1917	1946	1947	1941	1955	1976	2036	1955	1974	2064	2003	1898	1974	2008	2031	1815	1975	2187	2219	2060	1923	1890	2083	2178	2301	2118	2067	1870	1914	2000	2037	2216	2213	2313	2380	2405	2537	2370	2348	2266	2247
2045	1936	1957	1947	2045	1926	1953	1901	1864	1931	1866	1992	1909	1972	2007	1982	2007	1987	2039	1991	1981	1877	2033	2083	1899	1828	2108	2213	2113	1923	1859	1973	2116	2311	2262	2032	1956	1923	1801	1888	1971	2143	2228	2414	2383	2438	2291	2377	2404	2315
1934	1962	1997	1994	2008	2114	1951	1831	2070	1942	1892	1975	1909	1883	1958	1915	2003	1948	1939	1936	1967	1954	1929	2139	2014	1749	1891	2202	2209	2115	1924	1888	2096	2380	2366	2211	2049	1949	1845	1810	1947	2029	2040	2206	2315	2322	2246	2429	2339	2339
1902	1994	2001	2022	2049	1994	1949	2045	2017	1956	1820	1859	2003	1973	1888	1932	1943	1933	1846	1904	1890	1912	1922	2043	1999	1893	1843	1970	2284	2109	1912	1839	1932	2129	2253	2382	2271	2083	1955	1824	1816	1932	2022	2121	2277	2306	2356	2370	2383	2326
1886	2056	2014	2047	2034	2064	2053	1889	1959	2021	1882	1945	1987	1919	1861	1937	2001	1892	1928	1906	1934	1834	1805	1964	2045	1933	1890	1967	2107	2156	2010	1814	1845	1944	2168	2192	2254	2131	1955	1883	1921	1860	2059	2067	2145	2307	2274	2344	2302	2351
1911	1937	2036	1960	2101	2055	1946	1985	1969	1924	2006	2082	1988	2000	1924	1950	2010	1918	1861	1819	1989	1846	1852	1877	2043	2066	1832	1797	1896	2199	2157	1975	1862	1830	1998	2051	2142	2131	1996	2019	1903	1893	1855	1926	1972	2136	2105	2202	2191	2187
1953	1943	1976	1967	2038	1942	1982	1911	1956	1990	1977	1907	1985	1940	1938	1992	1948	1878	1844	1894	1986	1973	1897	1921	1938	2050	1908	1860	1927	2043	2231	2034	1979	1823	1936	2059	2120	2124	2086	2094	1982	1948	1861	1863	1872	1964	1945	1960	1962	2012
2033	1942	1903	1987	1826	1935	1973	1864	1867	1889	1945	1912	1917	1985	1917	1875	1899	1867	1928	2048	1966	2068	1901	1943	1921	1995	2011	1903	1845	1946	2076	2122	2088	1897	1812	1852	1876	2082	2177	2187	2092	2045	2044	1979	1996	1875	1876	1942	1886	1919
1999	2025	1907	1942	1927	1861	1902	1947	1798	1836	1852	2010	1905	1907	1847	1789	1951	1957	1948	1891	2000	1925	1974	1972	1915	1929	2021	2088	2030	1866	1979	2090	2128	2022	1879	1872	1833	1953	2115	2185	2165	2101	2201	2165	2051	2070	2053	2012	1952	1983
2075	1969	1850	1856	1904	1956	1934	1901	1845	1844	1840	1826	1852	1847	1857	1797	1833	1855	1818	1922	1892	1925	2104	2063	1949	2000	2010	2002	1983	1914	1834	2018	2188	2111	2019	1943	1844	1940	2003	2072	2205	2233	2302	2190	2271	2192	2129	2121	2142	2053
2053	2013	1881	1904	1829	1871	1907	1858	1776	1853	1930	1889	1867	1874	1838	1882	1836	1840	1888	2028	1863	1974	2066	2061	1984	1861	1961	2009	2040	2028	1944	1893	1981	2184	2173	2089	1890	1829	1922	2011	2123	2205	2211	2205	2305	2261	2266	2255	2251	2207
1988	2042	1863	1774	1947	1933	1893	1906	1938	1799	1906	1894	1835	1954	1876	1875	1829	1733	1780	1918	1954	1920	2022	1997	1965	1922	1887	2009	2004	2038	1952	1880	1959	1973	2070	2076	2034	2032	1991	1922	2002	2071	2060	2246	2231	2197	2171	2303	2149	2226
1827	2033	1857	1897	1922	1941	1919	1868	1938	1986	1875	1905	1910	1836	1883	1917	1843	1911	1848	1942	1923	1932	1929	1983	1905	1953	1902	1936	1971	1929	1991	1909	1905	1886	1939	2193	2121	2034	2052	1954	1970	2084	2068	2157	2134	2276	2263	2300	2292	2338
1865	1915	1830	1859	1899	1898	1860	1865	1935	1927	1887	1931	1933	1966	1813	1829	1880	1922	1899	2025	1954	1877	1932	1887	1911	1804	1939	1885	1936	1872	1981	2004	1963	1831	1933	1876	2079	1949	2013	2083	2059	2012	1995	2070	1984	2051	2135	2185	2161	2256
1783	1849	1754	1755	1906	1853	1942	1968	1879	1965	2017	1917	1910	1815	1861	1931	1902	1973	1919	1904	1885	1968	1883	1913	1893	1862	1956	1924	1858	1836	1928	2009	1892	1974	1945	1890	1919	2001	2019	2054	2156	2057	1992	2052	2018	1998	1990	2043	2021	2085
1827	1836	1804	1817	1846	1918	1869	1918	1866	1913	1878	1976	1947	1853	1938	1900	1962	1912	2038	1966	2001	1856	1888	1908	1822	1835	1788	1838	1850	1936	1888	1847	2084	1968	1913	1936	1926	1915	1953	2063	2085	2116	1990	2215	2095	1946	2062	2061	2064	2061
1749	1833	1866	1762	1804	1844	1909	1917	1890	1860	1894	1878	1835	1813	1820	1954	1894	1908	1929	2008	1891	1911	1955	1931	1801	1886	1850	1860	2029	1957	1915	1756	1880	1967	1978	1978	2013	1979	1989	1817	1932	1988	2085	2136	2240	2163	2125	2218	2155	2230
1809	1862	1797	1746	1746	1833	1907	1864	1763	1864	1857	1926	1817	1846	1850	1798	1941	1891	1976	1890	1928	1944	1906	1820	1907	1873	1922	1860	1886	1948	1910	1920	1965	1942	1885	2025	1977	2040	2004	1923	1848	1908	1940	2024	2095	2042	2189	2289	2263	2276
1908	1756	1762	1845	1819	1829	1859	1900	1822	1818	1839	1851	1914	1876	1803	1876	1827	1861	1928	1991	1886	1866	1809	1814	1831	1915	1908	1991	1992	1948	1929	1937	1981	1920	1932	1889	2007	2013	2044	2006	1988	1927	1987	1914	2042	2095	2028	2132	2211	2119
1829	1864	1795	1811	1902	1902	1885	1810	1885	1901	1914	1834	1859	1807	1866	1717	1887	1787	1899	1846	1896	1854	1834	1758	1801	1862	1892	1877	1870	1935	1942	1941	2038	1969	1985	1960	1973	2001	2070	2038	2032	2059	2076	2044	2040	2110	1983	2096	2108	2088
1925	1839	1752	1790	1875	1903	1938	1899	1902	1769	1820	1906	1833	1805	1799	1821	1704	1793	1857	1834	1830	1830	1778	1855	1766	1904	1843	1941	1990	1963	1877	1894	1992	2002	1982	2081	1963	1991	2005	2089	2073	2028	2093	2120	2121	2072	2143	2110	2034	2062
1804	1832	1842	1746	1817	1878	1834	1889	1762	1958	1819	1881	1882	1830	1847	1774	1766	1774	1858	1806	1814	1781	1753	1740	1868	1814	1871	1878	1897	1899	1889	1932	1912	2017	1974	1972	1900	1911	1930	1953	1913	2073	2006	2071	2111	2080	2064	2158	2020	2127
1881	1842	1821	1800	1854	1860	1871	1770	1799	1689	1827	1821	1831	1867	1878	1905	1817	1761	1708	1804	1785	1834	1803	1906	1763	1838	1831	1908	1847	1834	1832	1910	1862	1918	1933	1946	1950	1901	1933	1831	1905	1950	2017	2093	2023	2019	1985	2082	2071	2094
1877	1881	1818	1776	1748	1860	1817	1812	1745	1794	1768	1888	1861	1865	1825	1837	1774	1899	1755	1800	1838	1779	1880	1840	1875	1836	1828	1837	1939	1844	1881	1890	1931	1869	1864	1907	1897	1894	1964	1946	1952	2039	1979	2002	2012	2028	1975	1898	2077	2022
1944	1741	1751	1804	1843	1848	1802	1848	1835	1692	1765	1726	1809	1788	1836	1807	1782	1813	1794	1795	1789	1862	1913	1827	1865	1895	1922	1898	1856	1822	1848	1794	1944	1923	1856	1876	1831	1884	1858	1956	1951	2011	2014	2057	2033	1946	2086	1988	1996	2098
1964	1966	1763	1793	1809	1813	1875	1747	1739	1750	1732	1779	1831	1811	1789	1794	1737	1822	1758	1779	1757	1840	1894	1814	1851	1854	1889	1946	1794	1806	1888	1854	1845	1863	1973	1979	1876	1801	1930	1963	1941	2046	2021	2060	1981	1954	1965	1998	2062	2075
1790	1847	1831	1827	1854	1872	1844	1774	1715	1771	1708	1711	1781	1706	1808	1751	1761	1802	1771	1784	1818	1795	1936	1858	1806	1848	1887	1834	1918	1828	1844	1861	1923	1882	1880	1934	1903	1939	1973	2032	1917	1918	2003	2052	2079	1901	2056	2004	2080	2047
1842	1817	1782	1743	1842	1820	1778	1831	1693	1714	1789	1802	1835	1767	1802	1783	1810	1793	1855	1764	1801	1805	1827	1844	1906	1955	1899	1769	1872	1861	1814	1865	1865	1863	1800	1942	1911	1884	1949	1960	1899	2078	1978	2091	1947	1990	1997	2027	2106	2054
1823	1887	1769	1700	1765	1816	1825	1788	1784	1788	1712	1862	1790	1715	1735	1849	1708	1848	1814	1847	1847	1861	1940	1891	1830	1826	1853	1825	1828	1933	1770	1908	1955	1895	1815	1896	1897	1852	1899	1969	1921	1970	2026	2034	1975	2027	2068	1989	2011	2102
1724	1739	1776	1788	1727	1737	1861	1765	1732	1785	1839	1709	1873	1839	1712	1804	1730	1789	1835	1894	1911	1855	1884	1846	1827	1793	1814	1858	1824	1831	1844	1839	1892	1869	1890	1847	1924	1867	1984	1859	1950	1971	1981	1907	1947	2056	1911	1971	2027	2088
1846	1765	1712	1706	1833	1766	1777	1759	1832	1780	1790	1817	1823	1785	1801	1710	1858	1795	1867	1927	1882	1854	1933	1824	1777	1739	1864	1801	1765	1794	1834	1806	1881	1902	1872	1877	1881	1944	1880	1912	1890	1908	1952	2016	1929	1913	1972	1902	1923	2080
1831	1805	1793	1680	1700	1853	1866	1756	1782	1671	1829	1847	1823	1789	1766	1804	1759	1858	1812	1880	1796	2001	1877	1834	1708	1745	1849	1787	1839	1813	1829	1946	1854	1839	1838	1874	1848	1888	1919	1878	1960	1871	2001	1910	1873	1919	1998	1953	2065	2064
1791	1747	1790	1678	1736	1760	1866	1869	1832	1793	1805	1774	1754	1826	1750	1812	1742	1864	1905	1796	1835	1827	1842	1738	1705	1835	1790	1847	1852	1769	1861	1910	1889	1941	1862	1818	1821	1834	1777	1887	1857	1897	1863	1921	1936	1951	1958	2036	2014	2036
1773	1682	1806	1737	1807	1775	1888	1917	1886	1756	1799	1775	1754	1719	1705	1844	1738	1800	1863	1780	1864	1841	1832	1709	1835	1836	1918	1815	1794	1833	1856	1843	1885	1865	1822	1850	1839	1840	1834	1886	1895	1925	1925	1912	1914	1906	1903	1934	1942	1953
1814	1761	1680	1755	1756	1814	1871	1813	1808	1766	1795	1789	1787	1804	1829	1697	1670	1791	1801	1739	1824	1834	1805	1824	1764	1758	1879	1855	1805	1835	1819	1878	1888	1909	1894	1910	1844	1851	1866	1911	1905	1893	1930	1898	1859	1972	1941	1981	1898	2075
1920	1780	1726	1741	1771	1945	1850	1829	1771	1838	1758	1875	1734	1729	1823	1767	1791	1761	1728	1789	1778	1807	1711	1905	1761	1923	1787	1860	1804	1886	1798	1890	1840	1835	1771	1819	1891	1795	1848	1828	1927	1906	1822	1882	1848	1897	1947	1918	1941	1887
1880	1860	1812	1652	1805	1842	1923	1896	1827	1857	1711	1754	1728	1749	1813	1776	1743	1786	1766	1682	1776	1795	1863	1803	1779	1790	1833	1884	1826	1784	1842	1809	1794	1823	1852	1807	1746	1749	1801	1769	1803	1852	1856	1911	1874	1977	1869	1909	1919	1832
1811	1934	1836	1803	1792	1854	1821	1741	1691	1835	1712	1674	1714	1786	1732	1790	1802	1757	1777	1790	1801	1765	1759	1818	1770	1831	1806	1790	1749	1814	1777	1752	1751	1784	1839	1742	1836	1786	1787	1791	1904	1883	1883	1922	1836	1913	1937	1910	1871	1840
1782	1747	1811	1908	1747	1805	1851	1911	1689	1762	1761	1772	1761	1772	1686	1762	1802	1721	1861	1798	1734	1751	1823	1850	1870	1805	1799	1812	1828	1804	1835	1797	1809	1851	1805	1837	1807	1747	1712	1781	1767	1796	1853	1770	1814	1773	1945	1905	1759	1818
1905	1724	1731	1841	1870	1815	1814	1867	1827	1739	1743	1830	1726	1760	1814	1806	1749	1829	1778	1743	1785	1755	1793	1834	1809	1766	1877	1745	1827	1782	1699	1730	1723	1778	1778	1872	1800	1752	1815	1854	1739	1832	1821	1838	1862	1822	1930	1788	1796	1896
1959	1773	1656	1767	1907	1779	1761	1848	1818	1717	1774	1807	1851	1831	1892	1824	1833	1820	1801	1678	1684	1732	1893	1762	1809	1830	1776	1760	1783	1765	1722	1759	1837	1846	1788	1842	1857	1796	1766	1780	1842	1827	1805	1795	1842	1825	1777	1746	1866	1809
1944	1897	1726	1757	1907	1899	1731	1748	1763	1716	1780	1832	1788	1803	1909	1814	1924	1779	1887	1743	1742	1770	1820	1868	1884	1868	1809	1905	1723	1730	1772	1769	1686	1879	1820	1880	1763	1757	1785	1682	1790	1785	1792	1812	1684	1828	1759	1804	1848	1862
1930	1940	1810	1630	1816	1931	1852	1711	1851	1852	1748	1798	1758	1738	1791	1830	1896	1833	1818	1764	1782	1789	1781	1794	1774	1794	1770	1748	1750	1732	1749	1811	1879	1854	1744	1766	1831	1778	1781	1747	1844	1750	1775	1796	1716	1851	1758	1785	1843	1800
1841	1960	1947	1700	1658	1886	1841	1690	1848	1867	1729	1783	1869	1769	1807	1797	1804	1906	1789	1818	1789	1798	1742	1803	1843	1802	1819	1809	1784	1691	1765	1777	1813	1798	1893	1798	1820	1699	1738	1771	1745	1802	1758	1732	1814	1809	1841	1860	1767	1836
1787	1822	2035	1777	1668	1886	1955	1768	1745	1779	1826	1736	1837	1714	1830	1823	1840	1791	1738	1851	1864	1816	1720	1791	1799	1773	1842	1729	1686	1767	1685	1820	1878	1759	1821	1803	1855	1716	1772	1800	1784	1860	1765	1783	1893	1801	1833	1773	1817	1755
1683	1797	2014	1837	1706	1807	1977	1855	1776	1856	1860	1692	1902	1685	1735	1792	1696	1799	1763	1781	1778	1774	1735	1716	1757	1734	1867	1753	1727	1773	1752	1777	1874	1751	1759	1796	1751	1692	1762	1801	1720	1833	1743	1767	1822	1805	1806	1699	1806	1801
1735	1776	1995	1956	1728	1694	1970	1897	1726	1878	1873	1666	1789	1797	1747	1814	1740	1756	1802	1740	1799	1782	1754	1711	1789	1818	1831	1772	1772	1749	1721	1703	1831	1804	1800	1836	1678	1752	1774	1726	1742	1742	1643	1817	1837	1827	1825	1790	1755	1760
1716	1672	1868	1964	1758	1737	2061	1987	1847	1831	1897	1731	1726	1778	1711	1787	1841	1844	1849	1754	1779	1719	1748	1710	1788	1680	1742	1777	1866	1761	1760	1742	1739	1766	1776	1750	1728	1765	1800	1690	1753	1780	1740	1755	1778	1869	1820	1747	1767	1748
1771	1645	1888	2011	1879	1763	1923	2015	1765	1828	1954	1822	1776	1768	1644	1780	1741	1818	1808	1791	1716	1755	1759	1802	1829	1769	1708	1795	1774	1784	1747	1764	1718	1793	1766	1846	1680	1796	1664	1727	1697	1813	1716	1820	1744	1795	1824	1846	1786	1760
1824	1652	1789	1895	1883	1618	1962	1977	1787	1825	1899	1694	1741	1816	1676	1831	1790	1838	1791	1788	1781	1874	1825	1728	1756	1766	1744	1810	1861	1759	1769	1704	1736	1743	1776	1766	1784	1802	1836	1776	1783	1724	1825	1825	1747	1783	1758	1808	1784	1759
1846	1733	1783	2039	1804	1657	1902	1973	1781	1797	1992	1668	1735	1832	1763	1803	1769	1814	1895	1873	1867	1785	1819	1763	1817	1789	1793	1889	1847	1829	1825	1782	1769	1814	1833	1799	1773	1856	1839	1781	1736	1794	1784	1776	1751	1767	1798	1780	1790	1697
1831	1589	1806	1995	1855	1708	1954	2029	1836	1830	1928	1763	1915	1897	1778	1866	1810	1826	1897	1853	1868	1802	1822	1747	1783	1800	1825	1817	1790	1780	1788	1804	1894	1844	1868	1837	1763	1874	1796	1852	1757	1861	1767	1807	1799	1751	1738	1779	1716	1795
1870	1759	2005	1969	1809	1717	1922	1976	1766	1909	1964	1829	1929	1913	1800	1936	1776	1909	1911	1874	1876	1829	1790	1698	1877	1897	1788	1834	1790	1791	1766	1813	1828	1830	1877	1862	1860	1821	1851	1864	1835	1852	1802	1865	1776	1761	1786	1815	1754	1822
1841	1906	2030	1980	1763	1723	1965	1931	1786	1820	1973	1826	1936	1964	1780	1878	1836	1837	1876	1809	1874	1859	1900	1826	1752	1833	1773	1849	1930	1860	1846	1807	1897	1821	1954	1913	1882	1888	1846	1936	1918	1915	1838	1850	1848	1858	1805	1855	1792	1839
1825	1841	2021	1920	1865	1738	1948	1949	1763	1911	2102	1858	1997	1893	1936	1930	1814	1913	1856	1819	1787	1910	1825	1929	1889	1855	1878	1820	1850	1890	1861	1929	1829	1814	1791	1885	1842	1894	1868	1828	1926	1828	1835	1823	1795	1822	1826	1771	1815	1786
1819	1995	2037	1934	1683	1800	1879	1824	1858	1989	2062	1907	1997	1950	1916	1926	1817	1977	1871	1851	1857	1854	1867	1872	1852	1863	1850	1872	1920	1908	1852	1943	1919	1842	1828	1891	1830	1787	1875	1937	1829	1851	1810	1755	1773	1771	1841	1773	1814	1799
1931	1974	2002	1760	1696	1829	1930	1772	1860	2036	1974	1882	2073	2000	2020	1951	1878	2017	1858	1869	1864	1937	1823	1860	1917	1813	1966	1955	1910	1847	1899	1830	1890	1893	1798	1896	1877	1836	1870	1832	1853	1803	1871	1884	1782	1870	1869	1791	1835	1730
2096	2107	1969	1836	1761	1879	1913	1746	1865	2091	1936	1897	1994	1883	1930	1936	1947	1896	1797	1884	1857	1842	1881	1957	1910	1923	1956	1994	1929	1897	1889	1834	1864	1903	1865	1920	1856	1900	1888	1938	1878	1837	1886	1891	1804	1894	1869	1849	1805	1852
2192	2122	1886	1745	1812	1993	1795	1720	1889	1846	1859	2031	1973	1811	1892	1864	1816	1924	1820	1925	1879	1915	1775	1934	1876	1987	1919	1950	1878	1869	1881	1913	1850	1833	1887	1868	1837	1805	1803	1873	1805	1905	1805	1899	1850	1816	1887	1809	1794	1818
2324	2088	1872	1785	1900	2012	1831	1843	1945	1924	1716	1844	1860	1847	1911	1863	2005	1814	1879	1898	1855	1849	1851	1877	1972	1833	1904	1836	1888	1847	1863	1889	1815	1802	1819	1798	1849	1934	1826	1809	1838	1778	1846	1856	1783	1829	1789	1833	1785	1746
2150	2039	1857	1878	2027	1877	1733	1926	1933	1785	1874	1950	1811	1848	1922	1876	1956	1852	1889	1793	1836	1901	1871	1834	1889	1865	1896	1862	1892	1854	1796	1779	1834	1794	1830	1800	1886	1856	1832	1815	1725	1808	1799	1784	1925	1831	1833	1713	1752	1745
2163	2003	2072	2005	1919	1916	1826	1908	1813	1810	2005	1872	1749	1846	1906	1884	1948	1881	1915	1855	1976	1859	1955	1973	1820	1842	1793	1812	1874	1850	1796	1848	1814	1831	1818	1872	1909	1798	1884	1790	1790	1800	1828	1857	1742	1821	1732	1775	1742	1774
1976	2027	2149	2110	2070	2071	1893	1947	1861	1793	1876	1867	2012	1990	1928	2073	1945	1999	1914	2004	1909	1939	1842	1973	1925	1863	1925	1886	1882	1899	1967	1918	1903	1900	1868	1966	1944	1859	1908	1854	1846	1839	1786	1793	1810	1860	1827	1732	1820	1863
2054	2093	2076	2084	2094	2018	2042	2024	1898	1908	1918	1923	2095	1979	1975	2044	1891	2085	1999	1962	1963	1924	1876	1998	1970	1955	1911	1896	1947	1973	1955	1960	1865	1983	1970	1972	1979	1870	1964	1952	1859	1851	1935	1931	1862	1860	1862	1875	1888	1791
[truncated: 920 more columns]
