# Supplementary material for: Spatial Resolution and Refractive Index Contrast of Resonant Photonic Crystal Surfaces for Biosensing
Source: IEEE Photonics J. Author manuscript; Available in PMC 2015 Sep 7. (PMC4561521; doi:10.1109/JPHOT.2015.2435699)
Supplement: fig4_data [file NIHMS64775-supplement-fig4_data.gz › Volumes/graham/MacBook_backup/PhD_folder_2015_06_02/paper_improvements/IEEE_J_Photonics/final_files/data_files/fig4/4c_raw/I00.csv]

5713	5183	5524	5402	5298	5310	5336	5467	5238	5037	4852	4903	4553	4421	4460	5045	5368	5478	5332	5280	4942	4439	4418	4514	5114	5252	5501	5218	4675	4430	4521	4940	5498	5931	5565	4881	4475	4406	4824	5236	5247	4895	4480	4393	4668	4861	4829	4679	4634	4833
5825	5963	5925	5866	5573	5753	5939	5940	5554	5385	4927	4691	4513	4539	4780	5464	5745	5650	5632	5182	4823	4402	4416	4814	5433	5848	5949	5344	4884	4563	4757	5472	6060	6359	5566	4795	4461	4536	5275	5510	5328	4997	4481	4594	4917	5141	4921	4867	4858	4860
6021	5870	5961	5501	5704	5728	6029	5767	5497	5232	4851	4537	4400	4690	5062	5855	6060	5626	5358	4955	4556	4323	4590	5042	5859	6128	5867	5361	4978	4907	5061	5552	6067	5975	5281	4640	4379	4915	5329	5411	5376	4900	4483	4567	5044	5123	5093	5073	4989	5095
5740	5775	5700	5599	5719	6031	6267	5722	5340	5022	4818	4561	4430	4947	5420	6061	6009	5603	5301	4914	4497	4362	4843	5610	6058	6275	5938	5285	4848	4772	5151	5617	6084	5560	5026	4655	4659	4958	5578	5605	5355	4925	4642	4801	5031	5362	5259	5305	5218	5423
5673	5532	5579	5901	5973	6228	6241	5801	5114	4996	4678	4586	4795	5146	5711	6153	5960	5796	5239	4885	4625	4491	5127	5873	6179	6138	5656	5143	4790	4683	5210	5908	5774	5571	4956	4755	4919	5343	5856	5922	5611	5008	5073	5270	5422	5365	5445	5510	5373	5266
5837	5789	5911	5943	6062	6216	5842	5332	5027	4712	4681	4746	5019	5458	5839	6096	5796	5441	5462	5071	4671	4954	5510	5966	6199	5821	5449	4928	4703	4851	5251	6016	5788	5454	5060	5016	5316	5668	6119	5987	5587	5215	5252	5421	5421	5414	5368	5379	5334	5271
5894	5950	6030	5979	6159	5860	5438	4846	4894	4709	4704	4865	5153	5661	5837	6001	5799	5583	5313	5111	4934	5358	5748	6144	5932	5697	5097	4680	4601	5047	5538	5935	5943	5469	5159	5156	5699	6053	6126	5860	5501	5185	5426	5464	5370	5137	5220	5319	5209	4983
5893	5934	6005	6140	5759	5596	5173	4791	4614	4706	4715	5126	5378	5614	5822	5932	5783	5560	5525	5222	5261	5522	5943	5903	5812	5606	4903	4619	4599	5055	5825	5915	5864	5546	5378	5423	5820	6045	6003	5582	5179	5366	5443	5398	5155	5075	4986	4998	4813	4837
6021	6076	6110	6023	5694	5313	4919	4753	4701	4749	4925	5185	5492	5626	5750	5912	5756	5485	5432	5435	5637	5964	5909	5677	5445	4994	4666	4660	4915	5395	5863	5884	5708	5662	5444	5508	5835	5861	5595	5517	5273	5090	5242	5221	5113	4968	5120	4890	4656	4812
6229	6170	6121	5810	5577	5020	4919	4745	4646	4938	4932	5455	5560	5658	5578	5681	5756	5492	5220	5472	5686	5843	5656	5420	5236	5002	4818	4844	5312	5765	5857	5829	5444	5493	5555	5555	5650	5576	5220	5123	5143	5340	5105	5157	5017	5116	5354	4990	4753	4706
6199	6051	5903	5534	5150	5037	4852	4753	4751	4880	5072	5341	5492	5548	5594	5694	5678	5012	5093	5487	5784	5753	5580	5424	5242	5031	5038	5289	5565	5867	5651	5528	5508	5429	5326	5392	5324	5198	5069	5073	5236	5457	5321	5212	5057	5471	5334	5221	4778	4721
6164	5919	5587	5245	5137	5057	5104	4833	4888	4909	5140	5336	5590	5474	5654	5545	5265	5037	5075	5538	5740	5689	5385	5383	5300	5037	5393	5447	5687	5692	5371	5365	5150	5089	5252	5347	5190	5034	5124	5221	5420	5556	5389	5215	5288	5445	5522	5252	5090	4798
6176	5731	5344	5094	4955	5040	5165	5029	4862	4867	5198	5488	5592	5470	5479	5415	4973	4797	5128	5613	5658	5388	5442	5289	5296	5367	5611	5806	5754	5463	5136	4976	5003	5143	5020	5143	5040	5113	5076	5588	5823	5631	5305	5387	5501	5734	5666	5454	5087	5249
5726	5383	5125	4980	4953	5290	5468	5106	5008	5091	5226	5369	5430	5389	5362	5139	4987	4787	5144	5486	5317	5290	5315	5232	5312	5319	5763	5758	5508	5008	4996	4966	4933	5242	5385	5094	5019	5069	5358	5931	5989	5641	5338	5345	5687	5816	5672	5262	4816	5393
5378	5085	4943	5108	5096	5270	5268	5270	5218	5292	5359	5388	5480	5209	5100	4973	4967	4990	5187	5409	5334	5379	5354	5281	5347	5410	5674	5572	5150	5055	4897	4924	5202	5177	5311	5068	5015	5351	5700	6178	5894	5518	5266	5376	5800	5647	5478	5063	4775	5435
4959	4763	4705	4855	5102	5399	5643	5439	5410	5522	5480	5526	5397	5049	4971	5079	5080	5047	5005	5279	5349	5202	5351	5342	5453	5525	5481	5276	4716	4710	4828	5302	5445	5604	5188	5042	5163	5472	6051	6114	5789	5208	5058	5436	5667	5573	5188	4666	4974	5293
4755	4559	4796	5116	5301	5456	5694	5663	5612	5610	5488	5419	5361	5201	5007	5158	5333	5187	5223	5063	4998	5183	5361	5301	5504	5483	5176	4761	4701	4652	5031	5350	5706	5553	5175	5011	5341	5759	6023	5784	5324	5125	5009	5499	5720	5390	4782	4655	4868	5258
4735	4833	5208	5389	5428	5546	5660	5742	5727	5612	5563	5384	5176	4983	5057	5222	5331	5236	4940	5082	5167	5187	5437	5394	5359	5212	4785	4571	4668	4911	5340	5566	5733	5400	5176	5042	5533	5812	5945	5449	4907	4797	5180	5446	5462	5064	4730	4700	4923	5166
4972	5137	5682	5776	5753	5771	5752	5923	5657	5561	5444	5375	5230	5122	5149	5238	5186	5141	5163	4999	4921	5283	5290	5511	5299	4993	4488	4391	4630	5130	5456	5721	5423	5099	4956	5296	5435	5791	5473	4922	4713	4748	5384	5638	5286	4727	4543	4663	5135	5153
5255	5638	6025	6055	5951	5809	5825	5776	5620	5590	5479	5239	5260	5075	5192	5138	5254	5055	4987	5097	5122	5276	5286	5393	4922	4477	4323	4497	4864	5410	5500	5670	5239	5088	5048	5324	5665	5610	5027	4655	4519	4915	5361	5516	5122	4825	4559	5074	5359	5194
5860	5911	6168	6141	5879	5749	5810	5661	5682	5473	5335	5290	5166	5117	5043	5122	5160	4997	5102	5165	5382	5323	5317	5164	4679	4352	4283	4772	5318	5620	5549	5346	4978	4990	5180	5388	5768	5196	4698	4450	4599	5240	5540	5356	4860	4735	4938	5478	5533	5085
6226	6103	6335	6209	5954	5739	5650	5550	5646	5415	5486	5143	5210	5037	5007	5066	5029	5097	5220	5369	5460	5387	5164	4922	4405	4481	4748	5030	5720	5668	5495	4980	4825	5017	5324	5646	5371	4896	4408	4414	4897	5463	5634	5185	4839	4500	5287	5733	5376	5245
6295	6218	6172	6093	6116	5877	5667	5724	5770	5552	5448	5313	5151	4825	4931	4928	5140	5439	5461	5625	5517	5229	5047	4640	4435	4765	5048	5504	5781	5561	4878	4773	4702	4947	5391	5394	5253	4742	4560	4736	5245	5581	5671	4957	4895	5055	5783	5537	5533	4882
6213	5975	5907	5937	5734	5779	5789	5661	5401	5449	5375	5028	5098	4969	4798	5060	5177	5532	5708	5799	5511	5068	4867	4572	4705	4941	5622	5752	5726	5271	4743	4489	4750	5200	5253	5122	4994	4568	4788	5106	5715	5875	5345	4903	4820	5183	5840	5890	5431	5146
5992	5534	5720	5601	5820	5623	5619	5811	5674	5362	5062	4826	4908	4808	5007	5316	5475	5486	5694	5719	5229	4732	4652	4643	5227	5628	5764	5561	5382	4846	4559	4424	4731	5208	5263	5133	4602	4678	5023	5515	5964	5726	5395	4912	4947	5680	6001	5651	5362	5206
5516	5197	5365	5462	5727	5761	5804	5609	5480	5013	4860	4869	4963	5206	5196	5461	5614	5666	5619	5383	4900	4452	4660	5047	5540	5798	5746	5466	5067	4608	4336	4450	5006	5145	5016	4787	4708	4863	5472	5821	5838	5761	5082	5156	5441	5922	5949	5620	5163	5436
5119	5089	5149	5381	5568	5729	5604	5337	5025	4853	4853	4967	5261	5337	5563	5841	5546	5296	5112	4970	4509	4645	4860	5339	5913	6025	5497	5099	4657	4447	4483	4854	5111	5195	4877	4706	4791	5204	5721	6032	5609	5388	5163	5361	5747	6045	5627	5435	5183	5512
5178	4852	5218	5431	5662	5485	5494	5210	4871	4666	4827	5126	5529	5791	5785	5604	5510	5067	4799	4655	4461	4926	5238	5614	6026	5843	5098	4746	4412	4542	4715	5073	5251	5048	4822	4803	4948	5461	5882	5774	5403	5332	5289	5832	6073	5763	5357	5252	5143	5369
5180	5108	5466	5729	5695	5517	5216	5006	4783	4866	5147	5378	5895	5897	5852	5583	5048	4854	4768	4591	4874	5381	5782	5979	5667	5281	4711	4604	4490	4887	4956	5177	5118	4804	4853	4949	5469	5863	5916	5488	5315	5345	5702	5990	5892	5467	4997	4954	5042	5364
5214	5343	5586	5759	5661	5438	4996	4807	4837	5062	5395	5550	5849	5748	5495	5168	4766	4417	4493	4901	5302	5623	5955	5770	5402	4981	4618	4406	4631	5071	5161	5174	4891	4784	4655	5277	5791	5950	5433	5319	5146	5439	5964	5994	5701	5128	5002	4929	5131	5344
5398	5326	5833	5813	5628	5237	5015	4790	5019	5280	5487	5689	5782	5259	5048	4649	4461	4383	4804	5385	5806	5997	5810	5478	5038	4660	4589	4819	5067	5283	5236	4974	4846	4751	5221	5563	5791	5711	5175	5039	5237	5602	5837	5734	5199	4798	4885	5047	5075	4994
5701	5762	5774	5800	5382	5312	4974	5018	5148	5555	5588	5591	5383	5073	4560	4574	4503	4617	5130	5605	6053	5749	5570	5167	4707	4718	4922	5073	5257	5250	5007	4873	4934	5167	5569	5783	5654	5236	4989	5027	5326	5521	5629	5252	4948	4848	5128	5167	5218	4628
5734	5864	5887	5724	5433	5516	5164	5279	5333	5349	5375	5350	4996	4793	4431	4553	4824	5028	5219	5904	5706	5373	5178	4799	4740	4958	5029	5274	5250	5038	4861	4917	5125	5350	5578	5723	5328	5112	4909	5110	5462	5212	5273	4971	5090	5089	5269	5139	4940	4675
5635	5839	5862	5596	5525	5298	5332	5279	5280	5262	5184	4959	4828	4531	4551	4676	5112	5257	5416	5764	5464	5132	4874	4759	4876	5068	5318	5296	5092	4827	4979	5028	5415	5627	5482	5370	5079	4983	5041	5302	5465	5216	4985	4955	4868	5172	5269	5008	4880	4769
5622	5737	5770	5639	5422	5387	5328	5177	5147	5231	5159	4774	4732	4621	4739	5102	5224	5449	5300	5252	5174	4883	5066	4987	5015	5149	5211	5189	5026	4946	5050	5402	5655	5736	5331	5000	4911	5107	5259	5283	5242	4956	4776	4928	5215	5356	5240	4984	4921	4875
5499	5678	5740	5670	5264	5109	5168	5163	5139	5151	5035	4949	4955	4882	4967	5135	5216	5313	5105	4899	4758	4974	4986	5056	5170	5160	5091	4991	4917	5105	5257	5609	5777	5566	5171	5038	5133	5293	5206	5242	5061	4747	4766	4915	5119	5380	5266	5132	5155	5025
5682	5935	5825	5485	5167	5149	4961	4955	5260	5389	5211	5313	5111	5029	5097	5088	5092	4954	5044	4714	4858	4983	5238	5139	5175	5039	5019	4960	5097	5423	5684	5794	5544	5450	4977	4997	5140	5376	5097	5090	4918	4677	4949	5081	5289	5219	5215	5002	5102	5024
5664	5869	5873	5395	4948	5008	5060	5082	5439	5535	5445	5528	5352	5071	4874	4993	4882	4718	4941	5034	5024	5066	5219	5006	4940	4867	4917	5224	5615	5695	5843	5621	5370	5274	5148	5226	5192	5292	4967	4951	4683	4731	5080	5244	5150	5135	5232	5071	5122	5180
5848	5911	5939	5413	5086	4909	5075	5164	5577	5678	5594	5282	5016	4901	4770	4848	4984	5003	4979	5362	5163	5048	5154	4885	4922	4893	5111	5525	5870	5851	5657	5420	5263	5112	5117	5243	5246	5075	4917	4807	4838	4953	5188	5262	5166	5118	5198	4946	5263	5298
6237	6033	5944	5443	5052	5086	5014	5382	5503	5719	5432	5106	4837	4782	4559	4915	4879	5147	5381	5344	5089	4922	4871	4800	4829	5142	5374	5623	5677	5622	5638	5284	5369	5491	5353	5158	5076	4881	4707	4810	4855	5096	4965	5039	4966	5106	5156	5226	5348	5386
6121	6099	6163	5475	5288	5179	5136	5243	5522	5513	5221	5079	4916	4750	4998	4941	5234	5288	4958	5196	5007	4780	4567	4708	4841	5144	5360	5531	5482	5257	5559	5456	5635	5568	5390	5055	4942	4552	4799	4993	5068	5097	5089	4989	4994	5096	5107	5474	5439	5463
6083	6034	5885	5441	5285	5105	5069	5069	5416	5260	5024	4981	4947	4997	5044	5265	5353	5258	5216	5041	4878	4631	4607	4969	5029	5289	5284	5421	5392	5544	5746	5844	5777	5690	5273	4723	4713	4717	4803	4936	5026	4977	4978	5012	5058	5183	5415	5350	5266	5332
6065	5943	5865	5388	5076	4839	5067	5310	5322	5353	5121	5069	5098	5168	5280	5234	5366	5208	5052	4866	4677	4614	4649	4843	5029	5210	5256	5311	5457	5563	5754	5783	5645	5572	5173	4881	4874	4972	5083	4962	4975	4961	4995	4990	5082	5240	5507	5380	5314	5190
5922	5805	5619	5154	5008	5170	5022	5394	5406	5440	5143	5078	5303	5229	5261	5375	5327	4975	5002	4876	4836	4726	4854	4759	4934	4938	5299	5391	5631	5634	5602	5625	5369	5434	5168	5236	5097	5089	5123	5089	4877	5038	4923	5206	5169	5568	5388	5242	5382	5410
5898	5951	5589	5097	5280	5290	5300	5475	5626	5326	5263	5329	5074	5054	5039	5147	5188	5044	5046	5046	4812	4808	4707	4727	4724	4968	5271	5499	5664	5765	5477	5387	5446	5424	5376	5349	5238	5190	4988	5013	5012	5237	5306	5246	5246	5320	5249	5316	5329	5528
6116	5803	5853	5566	5309	5405	5574	5478	5620	5382	5105	5056	4915	4943	5051	5218	5388	5539	5519	5014	5023	4868	4668	4597	4845	5074	5448	5633	5764	5589	5458	5213	5372	5452	5656	5579	5314	5113	4971	5107	5314	5301	5354	5337	5233	5356	5336	5232	5555	5533
6038	6054	5874	5585	5705	5679	5618	5544	5497	5116	4928	4746	4834	4798	5006	5335	5543	5441	5376	5060	4881	4821	4758	4663	4845	5179	5428	5545	5637	5490	5216	5328	5402	5566	5680	5491	5270	5176	5131	5274	5264	5318	5535	5400	5439	5230	5349	5446	5635	5539
6065	6105	5948	5645	5445	5573	5387	5491	5334	5001	4855	4848	4839	4932	5122	5343	5675	5494	5328	5034	4916	4748	4649	4870	5028	5305	5306	5475	5438	5392	5393	5471	5383	5472	5343	5411	5431	5098	5272	5169	5332	5400	5478	5441	5427	5433	5453	5677	5662	5594
6024	5853	6025	5651	5341	5106	5321	5104	5193	5135	4973	4895	5003	5069	5260	5383	5416	5417	5264	5264	5020	4883	4887	4941	5130	5152	5197	5206	5355	5461	5435	5300	5449	5483	5377	5294	5233	5228	5366	5377	5283	5387	5282	5346	5390	5612	5575	5769	5528	5557
6066	5969	5705	5166	5105	5073	5092	5296	5264	5183	5113	5096	5174	5141	5168	5176	5318	5247	5266	5241	5179	5146	4948	4930	4950	4964	5119	5307	5385	5714	5614	5447	5469	5494	5210	5452	5410	5412	5483	5322	5394	5406	5318	5418	5313	5463	5557	5624	5410	5469
5835	5718	5455	5149	5042	5015	5278	5485	5551	5467	5282	4984	5056	4960	5023	5152	5135	5142	5482	5286	5308	5164	4854	4791	4990	5100	5139	5401	5545	5548	5642	5300	5442	5252	5478	5469	5399	5567	5497	5251	5302	5229	5494	5354	5574	5529	5710	5566	5721	5431
5737	5575	5496	5262	5118	5341	5430	5581	5726	5531	5115	4903	4974	4777	4942	5106	5278	5468	5404	5474	5361	5045	4920	4715	4943	5042	5380	5581	5587	5560	5458	5373	5378	5495	5501	5581	5558	5432	5322	5256	5351	5435	5495	5453	5388	5385	5451	5472	5747	5492
6010	5832	5831	5390	5256	5291	5378	5567	5593	5446	5017	4798	4880	4930	4916	5217	5440	5476	5491	5375	5179	5084	4807	4794	4966	5199	5511	5663	5537	5280	5406	5270	5379	5611	5481	5405	5381	5256	5328	5227	5302	5432	5434	5467	5351	5278	5377	5632	5645	5689
5956	5842	5755	5466	5141	5259	5308	5591	5440	5244	5125	5035	4915	4857	5177	5199	5341	5478	5438	5310	5207	5188	5051	5090	5079	5299	5532	5574	5468	5575	5477	5457	5525	5569	5470	5370	5229	5356	5365	5363	5531	5344	5325	5157	5246	5163	5377	5640	5496	5570
5960	5862	5788	5376	4989	4949	5144	5371	5260	5321	5182	5058	5169	5057	5168	5336	5370	5406	5358	5263	5160	5159	5190	5241	5127	5222	5305	5549	5377	5508	5607	5677	5446	5366	5321	5269	5434	5384	5236	5419	5289	5287	5366	5230	5244	5328	5400	5513	5465	5661
5901	5715	5533	5351	4893	4936	5102	5281	5480	5420	5364	5366	5411	5245	5053	5176	5209	5251	5473	5430	5405	5287	5250	5148	5162	5070	5158	5372	5647	5628	5798	5596	5626	5508	5319	5337	5400	5504	5190	5175	5176	5193	5267	5194	5331	5289	5190	5299	5292	5479
6085	5569	5658	5288	4950	4965	5140	5382	5434	5526	5458	5377	5298	5151	5072	5046	5133	5345	5405	5513	5446	5390	5211	5141	5092	5107	5350	5406	5686	5829	5758	5626	5478	5375	5446	5430	5508	5405	5129	5060	5150	5197	5129	5372	5347	5237	5013	5070	5322	5478
5779	5687	5580	5353	5198	4948	5072	5402	5648	5757	5542	5308	5200	4966	5049	4936	5241	5482	5500	5602	5445	5365	5349	5140	5089	5129	5419	5570	5419	5644	5778	5634	5758	5487	5434	5406	5412	5282	5210	5183	5124	5155	5250	5194	4987	5099	4894	5237	5289	5408
5950	5879	5743	5524	5217	5057	5045	5220	5552	5485	5384	5374	5253	5073	5290	5262	5356	5390	5485	5631	5531	5418	5319	5243	5137	5211	5235	5447	5570	5709	5803	5826	5853	5778	5537	5554	5353	5380	5256	5193	5187	5282	5156	5073	5096	5037	4942	5283	5245	5159
6077	5851	5916	5558	5240	5021	5015	5160	5272	5172	5333	5213	5285	5222	5135	5405	5444	5483	5636	5589	5484	5552	5337	5247	5111	5316	5232	5252	5529	5634	5756	5945	5871	5780	5605	5440	5397	5395	5367	5363	5216	5105	4896	4996	5006	5104	5080	5133	5103	5033
5894	5928	5949	5530	5179	4915	4917	5085	5303	5403	5418	5462	5293	5287	5274	5300	5430	5413	5570	5515	5616	5483	5500	5402	5204	5291	5220	5440	5596	5755	5877	5836	5742	5590	5574	5470	5486	5422	5355	5125	5067	5005	4899	5062	5053	5216	5133	5026	4887	5054
5787	5843	6007	5699	5554	5007	5098	5059	5191	5415	5514	5455	5386	5114	5202	5341	5279	5396	5402	5719	5584	5518	5446	5290	5251	5028	5157	5348	5418	5689	5580	5695	5602	5634	5711	5764	5797	5627	5476	5165	5043	5092	5153	5284	5074	4911	4934	4781	4952	5213
5808	6083	6072	5924	5460	5406	5261	5140	5293	5368	5433	5363	5249	5328	5140	5109	5455	5415	5358	5546	5670	5578	5531	5537	5291	5018	5182	5244	5285	5465	5729	5693	5694	5679	5742	5907	5747	5671	5350	5264	5126	5117	5208	5203	5148	4852	4952	4928	4921	5163
5972	6153	6237	6214	5701	5426	5105	5064	5092	5186	5242	5397	5339	5229	5244	5254	5384	5523	5468	5643	5623	5604	5600	5581	5345	5228	5368	5133	5276	5435	5620	5730	5852	6009	5846	5863	5654	5462	5516	5299	5197	5159	5115	5326	5004	4905	4788	4928	4935	5106
5994	6027	6181	5951	5888	5614	5252	5127	5264	5386	5374	5403	5502	5330	5259	5291	5383	5397	5630	5602	5760	5703	5733	5679	5357	5278	5055	5262	5213	5401	5529	5721	5961	5793	5735	5691	5628	5623	5565	5589	5649	5135	5269	5074	5116	5077	5209	5141	5052	4969
5842	5998	6323	6136	5706	5591	5494	5196	4999	5284	5443	5616	5532	5433	5299	5345	5313	5318	5452	5615	5627	5809	5721	5723	5435	5325	5152	4968	5246	5329	5552	5477	5626	5607	5547	5801	5696	5700	5900	5784	5404	5236	5199	5233	5365	5365	5209	5104	4847	4939
5757	5814	5728	5834	6072	5936	5520	5358	5245	5249	5417	5556	5451	5321	5381	5346	5399	5471	5385	5629	5641	5768	5841	5635	5405	5368	5214	5085	5087	5252	5311	5386	5487	5649	5624	5717	5894	5738	6038	5613	5439	5435	5414	5534	5481	5352	5240	5184	5165	5335
5795	5788	6025	6089	6077	6072	5791	5418	5270	5329	5258	5322	5307	5562	5416	5394	5507	5435	5443	5414	5653	5722	5773	5837	5443	5408	5295	5182	5140	5043	5083	5263	5207	5494	5577	5773	5809	5852	5728	5576	5700	5682	5683	5770	5575	5391	5407	5294	5319	5512
5866	6119	6272	6052	6247	5929	5827	5559	5230	5227	5287	5327	5371	5362	5392	5681	5564	5356	5324	5648	5656	5578	5801	5774	5674	5528	5226	5185	5004	5120	4900	5100	5259	5460	5385	5546	5516	5713	5765	5708	5772	5769	5830	5729	5663	5810	5707	5623	5534	5567
6095	5932	6144	6056	5916	6011	5827	5595	5355	5186	5146	5319	5436	5536	5551	5529	5511	5540	5445	5336	5421	5536	5828	5848	5612	5615	5483	5232	5049	4989	5112	5186	5176	5224	5314	5491	5669	5819	5846	5777	5709	5771	5724	5571	5925	5942	5984	5927	5732	5620
6210	5882	5896	5776	5838	5824	5921	5578	5332	5205	5319	5383	5406	5604	5474	5699	5497	5583	5299	5482	5412	5618	5722	5722	5694	5607	5445	5389	5165	5035	5019	5203	4982	4972	5050	5171	5405	5564	5723	5858	5811	5667	5691	5787	5981	6076	5997	6019	5821	5776
6118	5773	5854	5706	5656	5792	5907	5652	5683	5403	5261	5401	5595	5499	5602	5638	5591	5406	5427	5421	5375	5447	5581	5640	5667	5641	5517	5561	5374	5265	5195	5154	4973	4999	5092	5213	5243	5487	5620	5676	5626	5710	5703	5853	5899	5868	6126	6024	5948	6036
6242	5974	5918	5675	5906	5798	6002	5874	5755	5450	5305	5188	5354	5342	5467	5572	5503	5553	5507	5357	5324	5400	5606	5543	5596	5709	5606	5526	5535	5429	5329	5189	5129	5061	4941	5023	5165	5286	5471	5345	5550	5737	5867	5924	5795	5921	5921	5926	6062	6056
6435	6017	5943	5902	5815	6028	5944	5923	5884	5405	5344	5284	5207	5250	5447	5494	5549	5515	5622	5358	5238	5251	5508	5414	5443	5474	5568	5402	5387	5463	5439	5426	5165	5114	4957	5099	5233	5267	5236	5301	5644	5522	5713	5809	5604	5919	5922	5989	5954	6161
6589	6152	6087	5782	5648	5651	5841	5757	5637	5510	5336	5222	5301	5301	5297	5520	5644	5585	5644	5491	5260	5321	5409	5245	5499	5516	5426	5473	5597	5537	5391	5384	5286	5112	5231	5069	5276	5246	5375	5575	5357	5511	5601	5621	5696	5814	5800	5710	5905	5987
6362	6062	5978	5554	5567	5544	5614	5630	5762	5558	5451	5380	5308	5340	5433	5415	5633	5718	5546	5359	5343	5278	5452	5251	5252	5337	5368	5590	5494	5572	5500	5480	5439	5495	5091	5256	5254	5337	5429	5359	5316	5147	5469	5455	5465	5652	5707	5744	5690	5684
6252	5959	5963	5600	5638	5565	5619	5577	5807	5872	5621	5478	5395	5167	5354	5403	5539	5520	5654	5508	5466	5373	5362	5393	5150	5182	5355	5340	5288	5553	5523	5681	5617	5486	5412	5310	5309	5272	5388	5466	5293	5361	5386	5352	5434	5396	5512	5422	5704	5533
6052	6173	6012	5874	5820	5695	5500	5559	5593	5747	5563	5578	5418	5252	5244	5355	5328	5486	5645	5756	5644	5655	5544	5284	5123	5236	5067	5414	5258	5490	5668	5562	5813	5583	5526	5452	5557	5511	5669	5514	5354	5443	5370	5334	5298	5255	5376	5303	5448	5434
6204	5945	6155	5942	5835	5534	5573	5411	5563	5586	5591	5493	5438	5389	5271	5217	5313	5358	5649	5547	5753	5597	5599	5388	5263	5220	5154	5253	5304	5394	5631	5576	5621	5562	5749	5695	5664	5826	5807	5679	5819	5451	5568	5371	5325	5349	5263	5305	5214	5478
5945	5751	5868	5949	5814	5634	5369	5402	5373	5530	5674	5742	5601	5440	5403	5371	5499	5447	5488	5653	5685	5599	5710	5528	5353	5346	5175	5292	5196	5377	5320	5461	5654	5656	5738	5739	5900	5717	6028	5924	5796	5666	5461	5536	5500	5442	5197	5292	5288	5324
5730	5710	5978	5809	5816	5687	5467	5338	5334	5660	5684	5601	5708	5698	5638	5556	5273	5493	5279	5497	5547	5791	5836	5740	5774	5434	5294	5008	5083	5141	5200	5342	5777	5649	5782	5839	5978	5851	6025	5937	6009	5878	5886	5669	5747	5483	5417	5495	5590	5454
5788	5735	5857	5794	6053	5931	5772	5557	5571	5447	5512	5677	5737	5678	5633	5774	5388	5249	5435	5545	5499	5616	5802	5785	5830	5820	5469	5257	5358	5315	5238	5093	5542	5778	5668	5839	5672	5942	5965	6000	5941	6053	5999	5800	5835	5686	5784	5613	5649	5623
5812	5780	5920	5724	6006	6016	5896	5570	5591	5396	5387	5489	5638	5865	5917	5908	5590	5469	5376	5432	5551	5668	5911	5881	5959	5794	5770	5739	5407	5370	5317	5292	5402	5545	5505	5623	5785	5802	6045	6034	6063	6175	6048	6000	5892	5751	5764	5711	5797	5879
5955	5820	5490	5491	5725	5914	5846	5751	5536	5524	5405	5638	5754	5926	6106	5965	6018	5638	5433	5439	5551	5778	5928	5868	6089	5797	5726	5800	5665	5463	5559	5519	5422	5461	5485	5430	5504	5861	5848	5908	5965	6010	5997	5959	6026	5880	5865	5761	5729	6007
5923	5558	5594	5534	5661	5755	5834	5850	5889	5762	5626	5725	5858	5898	5922	5995	6046	5724	5539	5523	5473	5635	5690	5764	5840	6041	5991	5846	5829	5762	5603	5693	5557	5390	5537	5490	5429	5658	5750	5715	5741	5755	5864	5757	5669	5897	5803	5808	5943	5843
5958	5827	5764	5590	5564	5716	5876	5830	6169	5811	5635	5603	5770	5559	5897	5831	5914	5715	5459	5583	5602	5697	5675	5693	5764	6076	5974	5936	5952	5913	5801	5582	5776	5505	5516	5644	5564	5504	5614	5459	5697	5577	5575	5530	5621	5674	5548	5845	5666	5955
6030	6161	5934	5709	5700	5676	5797	5780	5973	5910	5936	5651	5664	5663	5674	5873	5920	5995	5914	5848	5683	5838	5689	5756	5741	5722	5794	5960	5998	5768	5786	5792	5835	5770	5662	5674	5524	5581	5593	5250	5585	5523	5349	5405	5454	5450	5532	5575	5569	5723
5974	5865	5978	5617	5622	5550	5752	5590	5839	5875	5844	5855	5897	5792	5880	6003	5952	5838	5959	5930	5822	5816	5913	5813	5721	5638	5805	5784	5911	5913	5856	5697	5870	5978	5929	5854	5634	5700	5654	5618	5533	5398	5402	5275	5320	5261	5374	5505	5472	5654
6048	5870	5768	5859	5700	5368	5587	5592	5637	5948	5949	6138	5938	5804	5861	5965	5913	5770	5740	5718	5939	5984	5969	5788	5690	5727	5633	5776	5710	5824	5787	5676	5907	5892	5973	5891	5806	5770	5837	5856	5693	5544	5504	5374	5548	5552	5459	5342	5348	5476
5669	5762	5883	5844	5631	5789	5478	5545	5782	5763	5851	6055	6192	6067	5940	5859	5688	5665	5841	5835	5740	5894	5999	5870	5761	5613	5647	5639	5568	5633	5665	5591	5840	5809	5832	5873	5918	5988	5913	5956	5976	5798	5651	5599	5581	5609	5461	5350	5508	5418
5928	5718	5832	6064	5964	5881	5738	5572	5591	5609	5598	5834	6212	6087	6008	5650	5710	5719	5715	5841	5697	5869	5922	5974	5970	5930	5673	5588	5567	5440	5427	5564	5603	5534	5816	5861	5948	6003	5964	6151	5969	5943	5724	5748	5734	5756	5714	5633	5668	5735
5899	5702	5712	5765	5744	5989	5691	5619	5429	5413	5511	5806	6038	6127	6126	5952	5815	5790	5631	5564	5575	5651	5854	5779	5854	5891	5822	5618	5607	5467	5543	5591	5560	5614	5614	5857	5829	5720	5975	6013	5852	5926	5875	5899	5829	5780	5897	5824	5849	5935
5855	5700	5732	5767	5823	5882	5748	5661	5584	5270	5492	5728	6082	6101	6092	6131	5915	5808	5602	5571	5541	5531	5615	5713	5843	5776	5864	5830	5615	5574	5742	5459	5677	5528	5603	5541	5723	5710	5703	5579	5793	5854	5847	5722	5965	5981	5894	5841	5733	5913
5969	5644	5685	5829	5786	5923	5885	5807	5696	5459	5401	5624	5948	5925	6050	5900	5866	5767	5632	5442	5340	5353	5418	5495	5501	5601	5683	5819	5920	6004	5758	5605	5663	5551	5667	5454	5557	5549	5542	5633	5672	5710	5820	5977	5771	5889	5801	5759	5746	5908
6076	5875	5884	5721	5624	5657	5801	5679	5596	5630	5324	5436	5623	5562	5724	5856	5891	5908	5641	5653	5618	5341	5429	5508	5495	5422	5695	5772	6114	5823	5830	5885	5521	5701	5514	5656	5563	5451	5599	5518	5635	5578	5488	5592	5694	5527	5534	5512	5579	5628
5947	5835	5823	5858	5909	5611	5576	5525	5521	5504	5385	5642	5636	5610	5536	5696	5520	5864	5707	5709	5688	5447	5260	5431	5390	5293	5432	5654	5809	5654	5903	5720	5705	5800	5770	5759	5683	5785	5605	5660	5532	5635	5454	5332	5438	5454	5451	5318	5613	5393
5814	5830	5890	5852	5895	5674	5422	5430	5465	5542	5513	5595	5691	5771	5627	5481	5499	5663	5689	5618	5596	5498	5336	5305	5491	5550	5506	5626	5691	5687	5591	5689	5737	5982	5744	5840	5949	5836	5763	5629	5686	5634	5535	5574	5304	5387	5347	5437	5569	5461
5730	5902	5891	6067	5975	5797	5460	5562	5336	5346	5489	5682	5801	5627	5524	5507	5279	5444	5597	5471	5534	5622	5504	5408	5599	5656	5884	5572	5407	5498	5477	5654	5735	5673	5891	6025	5964	5751	5877	6021	5752	5613	5725	5744	5571	5479	5526	5610	5472	5639
5825	5845	6001	5880	6028	5985	5737	5369	5341	5337	5494	5575	5664	5664	5627	5561	5505	5536	5594	5409	5517	5536	5527	5717	5722	5662	5736	5613	5564	5686	5641	5596	5506	5479	5707	5775	6055	5795	5987	5722	5852	5930	5653	5852	5689	5828	5702	5651	5663	5790
6134	5809	5957	5840	5997	5991	5666	5683	5546	5309	5489	5454	5659	5650	5627	5668	5734	5453	5431	5338	5357	5304	5426	5627	5696	5944	5910	5800	5812	5805	5641	5715	5537	5606	5574	5744	5731	5717	5505	5781	5622	5622	5869	5938	5724	5896	5843	5783	5774	6011
6070	6172	5986	6043	6059	5895	5878	5538	5644	5442	5570	5579	5472	5698	5696	5692	5671	5654	5574	5499	5329	5278	5465	5351	5726	5852	6044	6070	6042	5952	5809	5771	5732	5711	5692	5610	5635	5418	5424	5309	5553	5478	5599	5744	5781	5809	5773	5801	5930	6051
6395	6130	6148	5970	6071	5991	5976	5794	5742	5646	5596	5571	5408	5700	5741	5762	5754	5674	5765	5565	5678	5328	5290	5344	5502	5716	5850	5901	6062	6033	5987	5990	5865	5727	5657	5553	5669	5501	5465	5495	5508	5531	5588	5534	5545	5723	5601	5641	5656	5754
6324	6271	6305	6301	6017	5994	5902	5730	5784	5776	5486	5488	5699	5685	5584	5668	5691	5653	5858	5928	5643	5462	5285	5108	5448	5457	5749	5816	6081	6077	5867	6106	6081	5937	5761	5741	5750	5681	5500	5621	5459	5556	5480	5715	5529	5463	5694	5548	5727	5696
6349	6305	6391	6084	6008	5822	5764	5747	5883	5734	5747	5778	5699	5656	5649	5724	5674	5793	5690	5843	5903	5685	5638	5476	5466	5681	5845	5690	5945	5882	6017	5942	6033	5872	5820	5924	5865	5783	5913	5732	5751	5689	5810	5647	5635	5668	5906	5719	5656	5518
6474	6171	6311	6198	6049	6031	5830	5675	5671	5890	5857	5863	5700	5768	5588	5704	5650	5546	5560	5693	5774	5664	5713	5649	5636	5644	5876	5750	5880	5672	5817	5908	5894	5791	5817	5957	5845	5902	5991	5836	5798	5888	5828	5942	5962	5927	5923	5962	5965	6000
6421	6176	6356	6276	6195	6245	5858	5911	5746	5716	5789	5823	5663	5743	5671	5494	5582	5719	5581	5687	5575	5657	5666	5673	5741	5955	6068	5873	5863	5818	5755	5611	5640	5787	5748	5685	5830	5732	5639	6001	6037	6063	6059	6062	6179	6180	6075	6310	6089	6094
6494	6036	6083	6177	6084	6027	5820	5821	5766	5693	5682	5750	5816	5689	5570	5731	5401	5726	5706	5744	5541	5458	5619	5635	5678	6052	6048	6067	5953	5746	5911	5864	5686	5667	5661	5479	5710	5659	5797	5540	5925	5879	6027	6146	6150	6232	6375	6206	6186	6206
6125	6150	6151	5863	5776	5898	5959	5717	5925	5674	5694	5434	5644	5650	5604	5816	5696	5859	5702	5664	5557	5631	5421	5566	5741	5801	6045	6029	6055	6041	6044	5908	5856	5845	5582	5727	5564	5725	5728	5750	5718	5805	6020	5823	6111	6111	6195	6217	6034	5944
6151	6197	6108	5939	5782	5677	5812	5808	5762	5732	5684	5623	5417	5522	5574	5625	5682	5612	5856	5664	5606	5655	5385	5611	5553	5843	5872	6106	6014	6045	6002	6055	6064	5967	5724	5776	5693	5746	5776	5866	5627	5741	5739	5777	5923	5746	5814	5970	5768	5733
6100	6069	6135	5880	5720	5551	5442	5662	5732	5747	5746	5743	5540	5359	5544	5478	5550	5644	5709	5705	5724	5565	5781	5751	5574	5747	5860	5901	5971	5907	5923	5951	6078	5907	5883	5866	5852	5968	5968	6057	5909	5902	5633	5999	5830	5941	5861	5647	5453	5582
6201	6097	6095	6025	5711	5492	5582	5644	5627	5691	5613	5708	5580	5519	5555	5384	5620	5593	5704	5693	5639	5659	5941	5845	5718	5882	5885	5774	5976	5965	5849	5833	5918	5999	6066	5802	5892	5905	5935	5937	6139	6110	6184	5992	5910	5820	5865	5774	5744	5713
6071	5966	6044	5902	5790	5741	5501	5495	5427	5635	5600	5552	5777	5627	5669	5597	5624	5591	5596	5607	5791	5674	5695	5836	5909	5858	5889	5861	5857	5866	5846	5743	5853	5765	5625	5717	5622	5820	5878	6212	6151	6043	6201	5847	6030	6010	5833	5880	5895	5736
6123	6074	6037	5921	5706	5605	5591	5573	5557	5465	5536	5528	5670	5769	5625	5604	5660	5648	5660	5546	5702	5616	5690	5839	5967	6049	5701	5918	6017	5980	5662	5725	5758	5621	5724	5564	5685	5614	6061	6007	5966	6055	5956	5977	5859	5849	6041	5869	5813	5725
6228	6057	5880	5852	5789	5793	5628	5570	5491	5466	5290	5503	5577	5507	5571	5679	5697	5809	5750	5718	5672	5364	5542	5609	5661	5996	5900	5790	5967	5739	5893	5840	5809	5638	5653	5554	5639	5672	5967	5933	5822	5601	5777	5870	5577	5789	5828	5820	5745	5632
6304	6128	6092	5797	5929	5691	5667	5710	5726	5657	5624	5435	5510	5470	5566	5580	5904	5751	5847	5855	5589	5651	5623	5596	5642	5807	5746	5830	5758	5707	5684	5865	5799	5759	5727	5742	5741	5834	5884	5793	5741	5702	5493	5673	5610	5529	5620	5627	5566	5702
6192	5934	6123	5893	5837	5814	5738	5771	5906	5774	5678	5620	5547	5596	5547	5587	5737	5689	5806	5845	5718	5801	5648	5799	5625	5741	5724	5746	5621	5691	5714	5775	5633	5728	5690	5801	5757	5764	6124	5887	5887	5769	5792	5736	5744	5616	5650	5764	5625	5832
6371	6047	6054	6001	5930	5916	5647	5620	5819	5967	5855	5760	5571	5751	5620	5718	5649	5630	5553	5725	5700	5654	5783	5796	5682	5771	5725	5642	5555	5594	5526	5649	5459	5502	5542	5817	5685	5948	5934	6142	5918	6078	5884	5857	5872	5898	5846	5824	5902	6015
6297	6222	6261	6043	5988	5839	5794	5752	5820	5751	5733	5824	5730	5765	5709	5833	5881	5786	5643	5532	5534	5592	5746	5809	5909	5895	5875	5760	5633	5626	5671	5648	5416	5376	5474	5565	5743	5731	5877	6014	5889	6061	5907	5989	5843	5901	5809	6196	6042	6136
6304	6216	6213	5835	6005	6017	5874	5754	5877	5885	5561	5686	5689	5683	5849	5926	6021	6056	5870	5443	5507	5567	5619	5690	5644	6001	5798	5786	5682	5875	5877	5637	5712	5460	5574	5611	5706	5722	5797	5809	5919	5875	5980	5887	5947	5809	5779	5914	5806	5906
6377	6258	6279	6068	6032	5940	5960	5992	5863	5792	5772	5732	5500	5673	5650	5913	6033	6075	5839	5826	5566	5529	5525	5520	5541	5675	5651	5651	5730	5654	5863	5767	5691	5611	5640	5820	5883	5760	5858	5789	5763	5764	5600	5751	5591	5829	5674	5806	5772	5703
6215	6143	6213	6190	6125	6043	6007	5889	5864	5702	5806	5763	5720	5754	5816	5736	5847	5892	5900	5717	5539	5491	5663	5543	5566	5496	5428	5507	5552	5814	5764	5895	5925	5780	5897	6081	6170	6027	6152	5810	5875	6052	5724	5846	5734	5804	5827	5958	5722	6020
6000	5977	6148	6074	6204	6090	6079	5925	5848	5729	5725	5815	5852	5888	5924	6052	5878	5734	5756	5477	5690	5608	5697	5587	5612	5679	5664	5559	5668	5760	5761	5815	5749	5838	5822	6014	6107	6210	6150	6114	6076	5900	6051	6054	5841	5885	5915	5836	5987	5957
6101	5851	6111	5863	6201	6121	6065	6065	5760	5640	5604	5593	5838	5981	6041	5980	5913	5776	5417	5670	5538	5537	5733	5768	5807	5783	5761	5736	5692	5904	5754	5835	5880	5800	5818	5876	6057	5997	6156	5972	5998	5972	6041	5914	5984	5915	5969	5968	6097	6054
6284	5970	6076	5995	5942	6051	6141	5787	5924	5851	5526	5540	5843	5952	6009	6033	6069	5867	5649	5563	5606	5743	5666	5748	5759	5740	5893	6002	5982	5970	6059	5891	5816	5750	5837	5950	5822	6024	6105	5993	5833	5752	5816	5781	5873	5939	5977	5805	5922	6117
6157	6025	6091	6043	6106	5833	5942	5809	5757	5872	5870	5768	5626	5779	5879	5849	5905	5794	5723	5648	5707	5659	5703	5752	5733	5779	5982	5985	6184	5924	6179	6054	5880	5866	5970	5930	6010	5978	5778	5952	5737	5602	5694	5761	5687	5685	5938	5737	5904	5859
6192	6156	6264	6006	5928	5833	5783	5831	5893	5841	5914	5849	5940	5776	5806	5702	5631	5716	5804	5522	5556	5814	5769	5686	5910	5757	5981	5791	6179	6319	6054	5858	5960	6002	5944	5985	5845	5915	5735	5987	5748	5797	5798	5755	5888	5869	5772	5984	5683	5821
6266	6356	6294	6209	6117	5986	5744	5764	5599	5819	5788	5909	5922	5823	5759	5660	5623	5652	5633	5478	5667	5784	5695	5957	5932	5903	6018	6044	5907	6071	5826	5769	5673	5757	5951	5985	5868	5967	5954	5792	5833	5819	5900	5849	5811	5991	5732	5891	5881	5983
6151	6121	6173	6249	6098	6075	5869	5720	5538	5554	5861	5707	5737	5764	5679	5586	5611	5583	5510	5741	5669	5564	5777	5757	5928	5879	6025	6064	6016	5866	5820	5713	5599	5742	5714	5738	5752	5757	5558	5940	5726	5692	5912	5922	6034	6024	6004	5858	5939	6010
6075	6052	6105	6167	6056	6107	5893	5678	5730	5425	5620	5674	5716	5735	5720	5590	5522	5508	5614	5742	5508	5501	5462	5601	5932	5890	6211	6130	6076	5998	5872	5778	5664	5870	5637	5771	5615	5886	5645	5668	5624	5434	5648	5663	6051	5783	5947	5683	6063	6009
6074	6167	6126	6040	6103	6070	5943	5691	5769	5563	5732	5628	5482	5663	5556	5518	5660	5575	5762	5714	5633	5595	5711	5670	5693	5672	5951	5981	5930	5882	5866	5619	5689	5731	5808	5797	5887	5876	5760	5743	5728	5780	5838	5772	5759	5781	5781	5752	5804	5920
6258	5929	5979	5834	6004	6059	5841	5955	5811	5559	5474	5564	5673	5733	5567	5542	5584	5588	5726	5853	5865	5817	5661	5807	5836	5885	5890	5903	5743	5703	5539	5662	5677	5638	5805	5812	5841	5923	5909	5921	5874	6001	6033	5922	5907	5876	5868	5833	5883	5881
6328	6180	5997	6048	5951	5767	5918	5696	5735	5761	5670	5652	5683	5675	5610	5546	5624	5705	5689	5809	5638	5829	5827	5886	5769	5911	6021	5911	5840	5646	5433	5665	5626	5783	5775	5979	5803	5975	6023	6053	5880	6035	6063	6181	5908	5954	5847	5890	6106	6095
6214	6117	6061	5927	5851	5976	5818	5804	5650	5686	5775	5673	5640	5631	5742	5815	5721	5644	5671	5860	5862	5855	5915	5994	6036	6197	6168	6182	6153	5786	5635	5716	5824	5886	5901	5860	5861	5800	5832	5842	5885	5931	6123	6040	5947	5848	5949	6071	5901	6086
6354	6220	6128	5915	5851	5903	5815	5659	5893	5717	5829	5666	5755	5668	5755	5924	5926	5888	5780	5753	5962	6009	5952	5987	6130	6046	6138	6068	6101	5850	5910	5907	5950	6010	6008	5925	5842	5818	5690	5904	5945	5814	5851	5974	5803	5881	5884	5873	5846	5963
6283	6267	6197	5837	5749	5566	5768	5639	5773	5848	5792	5863	5862	5774	5728	5848	6029	6017	5933	6090	5894	5957	6153	6093	6141	6050	6131	5890	5933	5776	5811	5988	6026	6206	6160	6195	6049	5959	5901	6023	6006	5848	5992	6045	5758	5938	5845	5741	6005	5858
6035	6018	6318	6023	5987	5818	5735	5805	5821	5729	5820	5966	5877	5739	5828	5874	5858	5983	5908	6142	5903	5791	5911	5985	6124	6090	5911	5869	5803	6033	5931	5956	6046	6062	6206	6182	6145	5977	5897	5957	5855	6000	5939	6004	6064	5849	5869	5945	5865	6099
6026	6033	6327	6051	6078	5986	5816	5657	5777	5808	5853	5741	5897	5729	5853	5882	5765	5884	5928	5919	6042	5884	5982	6104	6127	6184	6186	5815	5924	5787	5904	5921	6089	6025	5997	6140	6095	5831	5902	5927	5908	6117	5921	6095	6042	5898	5916	5950	5913	6033
6133	6022	6204	5984	6040	5909	5981	5813	5724	5749	5621	5656	5763	5636	5944	5741	5694	5757	5772	5733	5822	5973	5929	5976	5849	6009	5878	5775	5938	5722	5833	6029	6027	5931	5853	6058	6076	5875	5859	5807	5822	5848	5742	5979	5924	5839	5726	5910	5841	5828
6185	5991	6071	6018	5800	5990	6038	5897	5710	5613	5514	5697	5705	5835	5635	5802	5606	5821	5849	5808	5899	5806	5736	5801	5875	5839	5887	5863	5720	5965	5942	6127	6002	5992	6038	6174	5978	6018	5752	5816	5973	5844	5961	5891	5970	5992	5855	5946	5715	5685
6185	5933	6012	5997	5874	6052	5798	5874	5696	5782	5471	5590	5724	5704	5759	5696	5580	5703	5525	5713	5777	5945	5918	5759	5641	5850	5686	5697	5621	5798	5813	6001	5818	6025	6014	6005	6043	5966	5953	5866	5845	5769	6112	5906	5915	6069	5932	5749	5880	5786
6446	5938	6129	5895	5991	5909	5829	5836	5659	5544	5523	5494	5539	5615	5830	5705	5577	5614	5642	5692	5602	5885	5877	5867	5661	5920	5849	5827	5867	5790	5798	5867	6003	5917	5895	5890	5859	5922	5865	5884	5613	5913	5968	5999	5912	5846	6080	5944	5887	5927
6517	6132	6267	5892	5869	5940	5862	5846	5656	5565	5422	5426	5461	5607	5716	5792	5690	5452	5380	5450	5593	5671	5846	5886	5802	5794	5763	5726	5858	5842	5917	6046	6105	6093	5914	5887	5968	5625	5888	5743	5558	5813	5854	5826	5878	5997	5906	5954	5807	6005
6711	6276	6274	5871	5853	5767	5982	5658	5715	5822	5473	5389	5722	5682	5594	5797	5607	5518	5482	5437	5720	6041	5854	5877	5963	5801	5833	5894	5914	6054	5976	5975	6124	6164	5944	6018	5778	5926	5785	5848	5778	6084	5940	6031	6041	6099	5952	6022	5854	5884
6712	6359	6220	5816	5791	5772	5812	5773	5655	5728	5653	5591	5449	5561	5684	5731	5698	5730	5738	5647	5787	5878	5931	5880	5815	5770	5861	5962	5863	6057	5977	6133	6011	5997	5818	5972	5768	5864	5979	5943	6014	6037	6130	6239	6156	5988	6094	6080	5838	5893
6650	6500	6216	5837	5920	5821	5773	5745	5749	5891	5742	5540	5455	5575	5542	5749	5762	5728	5869	5817	5895	5846	5982	6063	6027	5992	5898	5864	6101	6123	5898	5960	5822	5906	5909	5810	5927	6021	5957	5866	5837	5934	6171	6290	6216	6006	5822	5914	5921	5961
6605	6353	6402	5979	5892	5769	5577	5721	5705	5871	5735	5719	5642	5769	5509	5635	5729	5743	5813	5829	5947	5905	6006	5931	5932	5968	5793	6005	5811	5955	6153	5916	5984	5889	5842	5874	5681	5778	5831	6104	6073	6068	6187	6227	6130	6043	6028	5912	5791	5984
6419	6217	6248	5948	5858	5673	5627	5622	5623	5821	5639	5671	5534	5582	5386	5685	5735	5853	5861	5853	5862	5912	5902	5968	5900	5879	5816	5836	5878	6114	5935	5811	5998	5691	5737	5831	5699	5934	6120	5966	6156	6096	6150	6113	6092	5895	5846	5862	5898	5870
6306	6022	6035	6091	5694	5588	5633	5533	5590	5767	5816	5556	5730	5624	5592	5593	5674	5734	5816	5922	5898	5903	5885	5649	5839	5691	5768	5817	5752	5895	5921	5903	5726	5742	5826	5706	5625	5903	5989	5892	6253	6283	5990	6246	6089	5872	5949	5937	5718	6033
5962	5937	6119	5760	5815	5760	5451	5681	5561	5802	5862	5755	5589	5588	5545	5471	5767	5770	5948	5825	5670	5692	5516	5742	5697	5982	5845	5935	5838	5780	5997	5813	5667	5543	5891	5877	5870	5958	6095	6127	6257	5987	6119	6072	5903	5940	5736	5967	5761	5861
6017	6079	5961	6029	5803	5778	5879	5570	5684	5759	5686	5728	5651	5681	5723	5801	5718	5756	5620	5861	5553	5557	5598	5568	5713	5663	5767	5695	5817	5796	5781	5644	5707	5905	5773	5858	5945	5915	6002	6027	6022	6003	5846	5776	5767	5831	5743	5717	5907	6153
5957	5831	6148	5832	5880	5984	5943	5746	5882	5684	5652	5803	5674	5690	5759	5639	5595	5753	5567	5765	5705	5239	5496	5583	5626	5658	5899	5782	5724	5847	5816	5812	5845	5927	5874	5852	5798	5716	5914	5933	5962	5829	5906	5851	5703	5723	5699	5958	5972	5866
5883	5866	6068	5918	6225	6144	5980	5845	5832	5776	5787	5801	5854	5726	5662	5521	5683	5441	5583	5610	5524	5689	5683	5510	5532	5575	5816	5604	5660	5598	5695	5651	5671	5733	5864	5890	5824	5803	5933	5965	6030	5755	5780	5677	5910	5700	5827	5978	6032	6022
5919	5728	5919	6013	6107	6119	6152	6054	5861	5902	5844	5661	5834	5953	5694	5375	5326	5390	5607	5789	5636	5628	5542	5696	5642	5720	5868	5663	6004	5760	5750	5708	5603	5714	5759	5748	5820	5747	5637	5768	5823	5866	5807	5720	5938	5819	6067	6109	5913	6125
6034	6019	6029	6124	6228	6170	6337	6144	5893	5861	5661	5667	5935	5891	5725	5720	5346	5469	5674	5555	5664	5621	5677	5745	5793	5823	5980	5868	5685	5662	5736	5817	5651	5709	5811	5756	5749	5785	5769	5778	5726	5710	5721	5761	5925	5879	6099	6116	6177	5948
6058	5807	6008	5900	6207	6241	6171	6120	5800	5664	5478	5912	5830	5771	5869	5672	5677	5512	5526	5576	5693	5589	5827	5827	5713	6022	5847	5727	5808	5689	5856	5871	5634	5742	5630	5778	5689	5711	5779	5910	5831	5884	5635	5944	6071	6078	5947	6096	5994	6155
6124	5894	6128	6060	6013	6040	6038	5943	5843	5581	5608	5528	5710	5850	5914	5756	5604	5584	5674	5610	5641	5658	5614	5631	5759	5909	5937	6070	5796	5812	5779	5952	5734	5817	5728	5882	5799	5711	5847	5666	5819	5886	6066	5944	5890	5969	5938	5955	5895	5984
5983	6130	5983	5802	5970	5930	5897	5825	5800	5592	5461	5399	5742	6014	5730	5564	5666	5717	5547	5568	5683	5586	5850	5810	5761	5946	5932	5849	5954	5668	5584	5669	5862	5757	5806	5838	5939	5810	5680	5652	5770	5747	5949	5807	5931	5966	5891	5927	5846	5702
6076	6187	5918	5940	6016	5928	5904	5765	5722	5576	5286	5638	5668	5439	5737	5697	5650	5395	5382	5697	5697	5815	5840	5946	5732	5832	5777	5749	5731	5717	5544	5675	5600	5790	5761	5707	5711	5829	5724	5765	5775	5688	5826	5742	6007	5846	5839	5798	5815	5762
6365	6091	6161	5992	5922	5938	5738	5812	5631	5467	5561	5502	5521	5549	5896	5834	5628	5547	5524	5645	5785	5817	5787	5823	5741	5873	5822	5808	5699	5813	5709	5814	5791	5888	5741	5751	5804	5796	5698	5714	5802	5685	5925	5764	5929	5791	5863	5856	5634	5717
6534	6065	6383	5693	6022	5831	5817	5897	5770	5732	5695	5493	5680	5743	5926	5879	5706	5758	5585	5680	5670	5766	5759	5814	5748	5774	5685	5786	5618	5503	5761	5730	5889	5899	5705	5764	5833	5949	5764	5809	5759	5738	5862	5914	5804	5803	5711	5868	5922	5807
6534	6331	6350	5877	5977	5872	6148	5812	5851	5832	5674	5412	5610	5745	5839	5991	6023	5834	5584	5591	5652	5654	5810	5566	5736	5737	5649	5629	5611	5695	5491	5444	5809	5669	5869	5768	5749	5825	5821	5835	5703	5815	5890	6062	5813	5826	5668	5919	5957	6111
6612	6371	6152	6010	5701	5981	5982	5853	5956	5951	5385	5719	5720	5725	5873	6194	5838	5638	5653	5580	5840	5914	5829	5784	5622	5764	5652	5755	5618	5606	5709	5773	5687	5834	5885	5626	5702	5553	5810	5722	5772	5875	5926	5797	5656	5838	5901	5957	5865	6034
6722	6343	6340	5987	5847	5935	5780	5863	6133	5829	5660	5627	5713	5715	6099	5897	5766	5681	5627	5622	5659	5757	5835	5709	5523	5811	5806	5786	5760	5775	5870	5804	6016	6030	5758	5894	5835	5825	5872	5760	5755	6158	5831	5917	5759	5745	5864	5833	5956	6104
6654	6379	6166	5726	5861	5876	5888	5977	6017	5864	5880	5514	5552	5892	5899	5977	5758	5778	5694	5532	5551	5786	5900	5810	5717	5854	5733	5785	5750	5915	5919	5879	5990	6021	5944	5759	5841	5967	6000	5848	5891	5688	6043	5867	5684	5880	5837	6028	6088	5996
6615	6312	6259	5753	6000	5778	5950	6088	5961	5851	5567	5536	5639	5867	5792	5739	5732	5805	5563	5619	5528	5636	5960	5751	5809	5792	5725	5619	5843	5786	5749	5832	5993	5958	5783	5840	5808	5875	5931	5782	5778	5700	5725	5981	5840	5746	5843	5850	6093	5968
6501	6372	6159	5811	5819	5658	6042	5900	5755	5838	5567	5600	5812	5515	5690	5797	5845	5618	5637	5586	5688	5690	5936	5825	5798	5573	5637	5811	5669	5978	5741	5804	5737	5719	5825	5614	5653	5874	5966	5925	5763	5820	5805	5822	5975	5902	5719	6047	6036	6095
6272	6160	6188	5916	5955	5713	5806	5805	5845	5647	5580	5467	5558	5666	5819	5835	5907	5717	5616	5712	5763	5869	5855	5848	5737	5698	5778	5774	5827	5845	5765	5805	5881	5907	5718	5726	5723	5692	5841	5976	5971	5862	5967	5977	5910	5938	5959	5942	5858	6122
6223	6184	6133	5809	5926	5819	5940	5782	5966	5849	5810	5640	5639	5540	5713	5767	5809	5746	5606	5679	5778	5762	5824	5758	5550	5692	5692	5874	5822	5843	5782	5711	5801	5945	5727	5707	5702	5795	5681	5755	5838	5755	5860	5862	5853	5601	5838	6013	5911	6076
6220	6366	6118	6013	5917	5737	5916	5831	5781	5876	5759	5666	5736	5757	5629	5547	5743	5741	5541	5855	5524	5634	5903	5860	5767	5827	5857	5957	5959	5881	5708	5649	5843	5891	5780	5651	5758	5881	5623	5830	5582	5771	5805	5926	5813	5705	5904	5982	5918	5859
6466	6261	6048	5818	5802	5755	5762	5671	5795	6079	5868	5635	5680	5783	5660	5864	5828	5772	5871	5650	5692	5820	5823	5955	5786	5737	5853	5701	5808	5729	5682	5640	5687	5856	5802	5865	5770	5975	5892	5886	5757	5613	5829	5813	5810	5683	5688	5834	6000	5808
6149	6515	6176	5807	5906	5774	5963	5765	5914	6080	5937	5645	5699	5675	5620	5888	5889	5977	5781	5737	5688	5706	6038	5897	5736	5688	5711	5734	5565	5745	5800	5607	5715	5781	5701	5501	5701	5899	6044	5925	5731	5709	5761	5811	5892	5784	5810	5892	5982	5820
6398	6373	6135	6129	5845	5730	5912	6071	6030	6053	5889	5835	6114	5776	5716	5698	5963	5987	5827	5805	5805	6004	5994	5873	5678	5600	5706	5808	5688	5859	5683	5597	5658	5804	5583	5793	5866	5939	6052	5954	5823	5649	5676	5861	5913	5939	5803	5944	5989	5825
6477	6198	6080	6012	5790	5859	6139	5929	6121	6016	5655	5702	5664	5735	5544	5920	5960	5820	5559	5763	5774	6010	5959	5823	5743	5776	5748	5754	5887	5777	5866	5829	5728	5859	5640	5788	5729	5894	5913	5747	5653	5564	5630	5813	5937	5892	5723	5850	6113	5778
6516	6483	6222	5921	5774	5852	6060	5880	6090	5996	5662	5642	5701	5594	5689	5938	5941	5865	5622	5727	5692	5893	5968	6051	5697	5711	5670	5816	5786	5891	5789	5799	5749	5865	5710	5667	5881	5700	5695	5925	5737	5609	5615	5826	5871	5893	5798	5810	5841	5873
6529	6451	6112	6026	5820	5758	6079	5887	5979	6019	5568	5737	5798	5697	5789	6026	5924	5685	5730	5626	5955	6200	6023	5757	5752	5698	5692	5927	5911	5968	5858	5775	5836	5776	5659	5684	5663	5748	5572	5916	5747	5691	5670	5684	5943	5892	5893	5726	5903	5760
6425	6393	6123	5984	5723	5788	5845	5845	5973	5812	5572	5702	5537	5501	5653	5838	5982	5690	5566	5801	5784	6167	6142	5995	5854	5668	5835	5675	5838	6114	5938	5692	5828	5900	5722	5563	5602	5584	5780	5916	5748	5804	5759	5749	5941	5925	5944	5806	5714	5993
6484	6079	6185	5929	5794	5758	5798	5684	5883	5830	5556	5840	5592	5527	5773	5889	5906	5642	5572	5789	5856	6105	5981	5720	5558	5613	5691	5879	6033	5916	5640	5797	5680	5685	5735	5676	5564	5711	5716	5836	5778	5965	5961	5879	5979	5737	5855	5585	5897	5988
6617	6133	6190	5850	5758	5742	5752	5835	5956	5668	5440	5717	5475	5507	5758	5756	5925	5650	5626	5708	6035	6073	5909	5865	5801	5693	5792	5770	5988	5938	5859	5753	5950	5865	5888	5609	5641	5775	5662	5888	5948	5871	5791	5871	5640	5959	5791	5840	5670	5896
6468	6074	6007	5853	5647	5690	5601	5849	5833	5799	5737	5807	5661	5633	5754	5869	5972	5790	5695	5806	6104	6073	5841	5876	5747	5748	5709	5845	5831	5765	5791	5789	5910	6136	5863	5758	5719	5827	5860	5928	5931	5981	6043	5750	6051	5892	5937	5787	5890	6048
6265	6017	5941	5926	5501	5916	5864	6022	5982	6025	5815	5739	5779	5607	5812	5838	5714	5777	5697	5820	5922	6020	5847	5818	5810	5759	5878	5831	5876	5793	5684	5925	5807	6000	5859	5711	5678	5908	5874	5944	6056	5910	5735	5763	5791	6004	5833	5813	5806	6045
6382	6030	5869	5809	5663	5977	5947	5838	5880	5906	5735	5738	5766	5654	5757	5831	6057	5917	5797	5814	5837	5899	5968	5707	5620	5653	5629	5844	5857	5829	5702	5820	5886	6036	5811	5743	5745	5819	5870	5859	5786	5884	5768	5776	5809	5851	5854	5795	5815	6063
6249	5984	5968	5673	5693	5922	6050	5968	5998	5980	5765	5781	5732	5754	5704	5727	5889	5568	5508	5656	5952	6045	5932	5664	5638	5724	5876	5797	5764	5841	5889	5870	5893	5813	5731	5872	5850	5851	5867	5908	5917	5658	5723	5648	5880	5904	5862	5724	5948	5990
6307	5930	5509	5667	5788	5841	6104	6076	6007	5956	5477	5652	5727	5739	5788	5968	5788	5525	5462	5718	5956	5875	5774	5794	5617	5709	5829	5926	5698	5676	5663	5898	5813	5712	5722	5883	5832	5936	6174	5845	5872	5665	5725	5704	5775	5933	5848	5942	5974	6171
6186	5727	5674	5616	5919	5862	6157	5992	5953	5938	5541	5642	5791	5803	5748	5758	5840	5765	5645	5524	5705	5995	6009	5885	5702	5729	5782	5866	5834	5678	5638	5724	5718	5808	5629	5737	5806	6027	5973	5765	5846	5747	5781	5686	5835	5827	5789	5884	6089	5895
6140	5831	5812	5666	5936	5950	6277	6120	5768	5730	5613	5483	5728	5741	5589	5635	5659	5601	5669	5685	5707	5790	5924	5773	5701	5893	5996	5922	5893	5658	5769	5774	5696	5701	5814	5978	5912	5989	5788	5629	5772	5504	5666	5778	5971	5734	5658	5784	5956	5916
6067	5582	5841	5648	6110	6115	6029	6058	5695	5641	5521	5600	5731	6041	5839	5800	5368	5670	5740	5885	5813	5885	5830	5813	5862	5965	6050	6004	5932	5723	5654	5959	5728	5798	5931	5863	5946	5819	5840	5701	5712	5701	5745	5831	5892	5876	5754	5952	5896	5712
5839	5713	5920	5867	6201	6169	6007	6059	5824	5652	5655	5575	5564	5740	5778	5638	5676	5562	5818	5914	6063	5938	5902	5830	5943	6003	5897	5952	6025	5831	5903	5779	5919	5967	5960	5912	6003	5993	5817	5667	5680	5890	6020	5948	6045	5999	6047	6119	5715	5858
6088	5816	5857	5916	5910	6184	5940	5743	5696	5610	5424	5427	5742	5758	5940	5772	5776	5721	5712	6133	6002	5989	5794	5820	5656	6040	6035	5823	5856	5905	5740	5982	6008	6175	5874	6048	5940	5842	5746	5760	5936	5945	5729	5932	5721	5941	6074	6012	5880	6071
5850	5995	6166	6185	6077	6129	5855	5491	5663	5563	5677	5806	5740	5944	5881	5793	5979	5697	5891	5931	6002	5962	5842	5746	5776	6037	6043	5763	5696	5656	5742	6005	5993	5992	6017	5825	5950	5681	5709	5871	5868	5722	5569	5581	5817	5847	6074	5717	5717	5814
6029	6104	6027	6254	6123	6002	5819	5558	5485	5607	5389	5728	5851	5645	5590	5693	5609	5609	5634	5917	5900	5746	5735	5822	5968	5796	5833	5760	5685	5707	5877	5916	5800	5966	5825	5793	5711	5671	5714	5838	5841	5775	5753	5801	5906	6029	5922	5728	5729	5896
6367	6203	6334	6227	5865	5908	5852	5335	5562	5648	5710	5753	5761	5633	5573	5452	5928	5807	5767	5658	5734	5700	5695	5790	5894	5802	5856	5680	5612	5919	5964	5872	6179	5927	5887	5904	5865	6006	5900	5737	5991	5881	5893	6105	6279	6384	6138	6027	5828	5875
6379	6180	6182	5995	6023	5968	5578	5407	5484	5806	5795	5854	5886	5753	5623	5761	5851	5816	6009	5916	5693	5594	5743	5947	5789	5952	5828	5881	5777	5821	5781	5922	5884	5946	5856	5832	5936	5827	5757	5863	5872	6015	6367	6256	6546	6390	6334	6129	5997	5946
6279	6213	6054	6183	5877	5822	5520	5570	5771	5758	5883	5774	5664	5539	5624	5569	5703	5638	5867	5824	5615	5601	5781	5928	5745	5714	5839	5726	5766	5949	6070	5818	5949	6020	6064	5893	5766	5732	5784	6178	6237	6465	6364	5986	5795	5773	6037	6077	6178	6077
6279	6323	6379	5874	5806	5671	5644	5624	5673	5818	5792	5828	5580	5562	5605	5661	5596	5588	5621	5683	5821	5797	5965	5751	6008	5902	5732	5636	5788	6080	6001	5757	5788	5673	5891	5736	5667	5793	5857	6256	6566	6189	5912	5609	5094	5256	5595	5739	6130	6244
6358	6224	6077	5943	5745	5678	5657	5604	5805	5704	5719	5533	5676	5463	5336	5645	5650	5732	5678	5556	5835	5769	5971	6016	5840	5644	5791	5790	5681	5883	5903	5909	5843	5915	5891	6003	5910	5703	6078	6371	6536	6451	5844	5191	4682	4663	4835	5613	6131	6264
6397	6235	6212	6073	5790	5586	5512	5571	5438	5879	5811	5480	5640	5774	5692	5659	5744	5853	5694	5732	5760	5854	5795	5884	5920	5976	5772	5846	5989	5974	5709	5748	5939	5975	6004	5986	5831	5860	6011	6294	6507	6300	5797	5068	4619	4374	4736	5574	6241	6056
6214	6070	6197	5953	5423	5645	5578	5787	5746	5813	5868	5678	5491	5478	5577	5625	5731	5697	5705	5855	5795	5849	5825	5929	5933	5697	5703	5677	5813	5989	5860	5750	6004	6042	5932	5758	5899	5868	5863	6257	6743	6691	6108	5243	4589	4518	4966	5739	6304	6127
6431	6232	6256	5862	5535	5606	5808	5619	5898	5795	5619	5522	5578	5553	5465	5660	5672	5847	5644	5701	5726	5924	5745	5688	5543	5598	5648	5634	5723	5812	5919	5621	5722	5700	5897	5737	5634	5775	5701	6171	6538	6452	5987	5206	4791	4980	5266	5979	6357	6317
6328	6290	6069	5884	5776	5706	5900	5880	5731	5768	5509	5459	5430	5620	5451	5643	5851	5701	5592	5626	5661	5730	5530	5941	5801	5839	5983	5807	5787	5738	5799	5774	5817	5764	5790	5898	5762	5949	5890	6133	6509	6364	5706	5312	4820	4837	5259	6026	6283	6261
6579	6054	6061	5901	5725	5770	5766	5735	5663	5466	5569	5512	5518	5717	5810	5882	5833	5732	5861	5811	5899	5944	5724	5715	5773	5977	5993	5991	6144	5892	5819	5883	6002	5802	5710	5736	5850	5645	5905	5974	6243	6542	5699	5293	4713	4744	5200	5820	6384	6326
6276	5933	5854	5863	5787	5714	5946	5792	5678	5488	5480	5595	5703	6005	5818	5861	5940	5843	5831	5896	5948	5792	5693	5744	5590	5874	5991	5977	5885	5827	5908	5876	5967	5708	5759	5958	5745	5838	5845	6323	6565	6686	6046	5036	4890	4616	5141	5821	6322	6238
6313	5826	5967	5913	5994	5800	5997	5848	5653	5723	5563	5529	5967	5969	5727	5769	5883	5821	5720	5903	5924	5800	5772	5804	5793	5905	5895	5862	5972	5838	5899	5744	5818	5746	5813	5852	5854	5950	5898	6216	6582	6736	6173	5452	5022	4940	5309	6075	6400	6238
6051	5772	6202	6057	6085	6071	5770	5752	5685	5503	5743	5723	5651	5806	5702	5727	5550	5710	5550	5723	5831	5672	5700	5536	5735	5725	5760	5860	5770	5933	5896	5986	5705	5791	5881	5851	5941	5807	5603	6078	6485	6553	6207	5366	4862	5001	5399	6000	6446	6265
6106	6043	6245	6308	6040	5816	5973	5688	5760	5730	5792	5652	5753	5720	5534	5568	5732	5452	5631	5605	5672	5667	5750	5735	6121	5876	5888	5645	5733	5832	5803	5865	5616	5707	5872	5896	6023	5829	5925	6148	6620	6547	6048	5215	4819	4893	5300	6020	6563	6620
6419	6070	6467	6172	5912	6019	5604	5677	5641	5754	5729	5606	5654	5530	5578	5512	5651	5788	5705	5780	5597	5628	5609	5934	5991	5968	5903	5799	5899	5979	6101	6057	5884	5914	5992	6110	6057	6003	5686	6066	6564	6426	5946	5250	4834	4743	5091	5939	6391	6532
6371	6070	6356	5998	5788	5840	5895	5833	5792	5813	5771	5649	5691	5531	5433	5568	5873	5849	5818	5802	5769	5706	5682	5931	5979	5924	5833	5825	5819	5997	5828	6020	5857	6010	5965	5769	5903	5776	5938	6235	6630	6571	6094	5232	4794	5038	5129	5910	6269	6406
6251	6255	6218	5930	5848	5881	5907	5785	5807	6085	5731	5677	5727	5630	5406	5786	5838	5735	5669	5717	5666	5613	5718	5791	5998	5995	5777	5744	5843	5937	5886	5961	5832	5766	6003	6035	5876	5925	5789	6263	6618	6590	6094	5375	5006	5061	5306	5997	6501	6301
6403	6170	6147	5822	5731	5916	5926	5943	6069	5750	5530	5519	5508	5550	5699	5866	5893	5815	5683	5519	5498	5614	5650	5753	5689	5789	5877	5682	5841	5922	6010	5851	5820	5854	5857	5821	5779	5863	5763	6154	6613	6570	6049	5402	5046	5002	5238	6024	6427	6390
6407	6162	5919	5946	5979	5916	6179	6070	6011	5727	5578	5423	5467	5549	5720	5600	5747	5711	5534	5579	5624	5622	5654	5778	5769	5769	5806	5787	5594	5574	5719	5787	5765	5754	5817	5755	5660	5923	5845	6048	6393	6318	5781	5277	5039	4929	5387	6329	6608	6363
6482	6073	6163	6093	6036	5980	5948	5920	5866	5595	5538	5421	5521	5767	5804	5836	5847	5549	5496	5763	5791	5740	5661	5648	5721	5834	5858	5840	5797	5854	5877	6021	6030	5882	6089	5843	5840	5789	5941	5981	6528	6602	6072	5328	5017	4909	5433	6215	6200	6307
6347	6414	5934	5932	6060	5886	5882	5664	5446	5456	5500	5393	5680	5916	5788	5869	5764	5702	5717	5690	5621	5752	5766	5904	5779	5786	6005	5867	5715	6025	6132	5905	6129	5977	5984	5998	5956	5985	5905	6130	6711	6608	5953	5334	4932	4947	5282	6025	6211	6358
6360	6011	5864	5975	6077	6244	6139	5827	5748	5680	5593	5856	5856	5879	5931	5619	5513	5773	5872	5883	5727	5621	5595	5863	5775	5948	6125	6095	5825	5713	5880	6029	5852	5929	5963	6091	5927	5897	5883	6057	6588	6622	6151	5284	4748	4918	5653	6115	6589	6517
6053	6174	6019	6226	6108	6199	6001	5933	5929	5858	5865	5827	5934	6136	5796	5651	5581	5624	5699	5769	5984	5754	5474	5651	5845	6029	5907	5696	5745	5744	5899	5954	5765	5578	6017	5954	5923	6010	6076	6209	6599	6577	5958	5303	4979	5016	5774	6453	6945	7158
6365	6419	6215	6045	6004	5869	5773	5755	5760	5594	5784	5834	5720	5844	5835	5730	5837	5510	5553	5710	5682	5718	5801	5667	5638	5926	5945	5543	5622	6023	5820	5923	5967	5808	5997	5900	5915	5860	5951	6222	6500	6706	6071	5494	5193	5412	6031	6719	6973	7291
6353	6200	6142	5954	5830	5828	5801	5840	5658	5628	5751	5447	5350	5366	5334	5555	5811	5796	5810	5582	5465	5650	5938	6058	5861	5703	5867	5715	5697	5879	6146	5864	5836	5920	5673	5976	5781	5828	5763	5925	6403	6531	5983	5485	5143	5337	5817	6182	6450	6461
6281	6174	6075	6019	6039	6116	6021	5864	5923	6073	5823	5661	5512	5386	5412	5477	5627	5753	5869	5850	5821	5699	5888	5927	6035	5762	5637	5769	5971	5777	5734	5736	5637	5805	5896	5866	5755	5640	5859	6107	6489	6359	5950	5418	5131	5356	5485	5613	5471	5435
6279	6257	6365	6148	6015	6043	5983	6069	5922	6032	5809	5884	5761	5745	5963	5723	5838	5734	5628	5817	6089	6135	5720	5682	5979	5946	5938	5772	6042	5928	5855	5929	5759	6018	6210	6130	5903	5835	5934	6177	6362	6253	5658	5191	4754	4889	4953	5090	4842	4601
6246	6466	6256	6016	5959	5909	5922	5778	5703	5781	5582	5722	5910	5856	6055	6044	6082	5818	5563	5596	5986	6249	6004	5643	5642	5899	5866	5400	5783	5867	5606	5665	5933	5997	6077	6009	6042	6090	5989	6322	6267	6204	5700	5258	4866	4775	4888	4857	4658	4614
6499	5950	6001	5898	5918	5635	5717	5584	5625	5545	5515	5586	5572	5899	5839	6066	5999	5869	5713	5626	5726	5744	5924	5810	5611	5584	5890	5803	5733	5808	5857	5606	6045	6090	5939	5866	5932	5866	5953	6347	6222	6260	5791	5553	5220	5332	5456	5383	5212	5326
6222	5753	5728	5898	6006	6027	5931	5855	5742	5673	5502	5756	5759	5579	5568	5719	5920	5894	5963	5847	5553	5574	5904	6007	5729	5401	5777	5772	5774	5586	5876	5762	5885	5996	5823	6034	5949	5842	5840	5842	6164	6194	6082	5919	5902	5904	6184	6102	6358	6288
5996	5923	5952	6185	6345	6336	5996	6046	5777	5860	5807	5948	5850	5675	5439	5449	5474	5675	6084	6007	5721	5446	5719	5969	6045	5796	5651	5927	5838	5539	5901	5995	5776	5911	5958	6019	6011	5857	5824	5795	6006	6157	6260	6307	6486	6652	6928	6605	6897	6913
6223	6251	6386	6430	6369	6304	6057	6245	6053	6008	5884	6125	6041	5801	5636	5659	5349	5579	5789	6118	5953	5728	5683	5913	6234	6006	5558	5840	6017	5724	6047	6163	5867	5818	6055	5914	5953	5841	5972	5608	6020	6034	6233	6540	6484	6814	6511	6746	6722	6763
6511	6612	6757	6331	6188	6133	6141	6101	5975	6089	5946	5957	6081	5979	5990	5604	5565	5405	5639	5886	6166	6180	5980	6048	6178	6218	5916	5719	6030	6027	5907	6131	5916	5927	6054	5872	6130	5963	5777	5774	5796	5949	5900	6140	5972	6044	6020	6061	6261	6249
6571	6603	6619	6357	6025	5780	5678	5838	5761	6024	5856	5848	5891	6031	6151	6185	6018	5742	5630	5836	6271	6369	6257	5867	5818	6075	5866	5649	5907	6047	5881	5897	6161	5884	5981	5817	5984	6062	5840	5933	5801	5822	5902	5967	5961	5837	5684	5832	5824	5768
6766	6413	6242	6007	5890	5677	5480	5639	5514	5607	5611	5787	5832	5968	6117	6314	6085	5938	5737	5634	5902	6180	6369	5740	5665	5859	6120	5456	5797	5997	5730	5670	6202	5920	6050	5718	5769	5985	5750	6150	5752	5867	5776	5898	5987	5954	6019	5873	6044	5910
6715	6308	6095	5781	5891	5722	5582	5647	5613	5573	5480	5522	5637	5867	6026	6053	6053	6078	5688	5546	5703	6037	6061	5739	5411	5705	6184	5764	5582	5835	5586	5564	6013	5874	5711	5897	5650	5908	5739	5978	5867	5942	5889	6123	5976	6069	6098	6100	6088	5887
6596	6242	6074	5798	5787	5825	5673	5719	5559	5509	5456	5458	5422	5495	5844	5881	5917	6085	5809	5533	5516	5731	5892	5870	5470	5628	6131	5810	5425	5700	5745	5534	5802	5928	5795	6026	5737	5958	5880	5754	5862	5731	5862	6145	5874	6116	6103	6062	6073	5881
6414	6028	6212	6026	5986	5816	5778	5859	5620	5465	5610	5397	5404	5386	5385	5605	5609	5892	5864	5584	5433	5619	5993	6015	5552	5794	5952	5833	5570	5693	5891	5755	5877	5893	5694	5858	5715	5898	5761	5734	5852	5650	5884	5739	5851	6038	5964	6091	5760	6024
6550	6148	6295	5748	5880	5814	5830	5683	5729	5687	5604	5748	5419	5390	5313	5473	5836	6140	6008	5808	5560	5556	5981	6081	5831	5558	6030	6047	5820	5683	5945	5830	5941	6137	5810	6144	5769	5793	5924	5916	5835	5692	5838	5788	5941	5826	5978	5980	5978	5975
6585	6201	6005	5832	5867	5779	5758	5781	5627	5681	5525	5649	5349	5309	5322	5614	5916	6012	6019	5820	5625	5579	5913	6167	5943	5788	6155	6183	5814	5832	6048	5971	5960	6222	5999	6313	5847	5826	5994	5878	5893	5847	6023	5738	5867	5989	5960	5948	5912	5907
6494	6067	6003	5706	5783	5753	5856	5915	5860	5766	5615	5474	5286	5342	5470	5466	5757	6208	6019	5982	5587	5740	6132	6281	6031	5830	5911	6255	5868	5899	6018	5934	6073	6393	6083	6279	6001	5924	5842	5727	5920	5754	5829	5859	6028	5904	5926	5755	5878	5918
6225	5784	5761	5714	5777	5749	5932	5765	5718	5790	5710	5570	5646	5459	5500	5658	5845	6139	6421	6028	5689	5766	6113	6255	6019	5635	5953	6220	5907	5963	6268	5631	6031	6288	5772	5969	6046	5968	5998	5742	5848	5814	5889	5863	6010	5776	5906	5964	5792	5829
6398	6026	5749	5719	5736	5792	5927	5940	5591	5813	5606	5728	5689	5612	5503	5749	5850	6111	6192	5910	5639	5685	5920	6051	5828	5601	5931	6065	5806	5746	6020	5750	5874	6084	5717	6021	5937	5888	5807	5877	5900	5913	5791	5941	5996	6092	5958	5903	5867	5798
6375	5871	5771	5603	5740	5759	5725	5805	5769	5735	5640	5705	5616	5630	5550	5631	5824	6094	6031	5713	5662	5715	5886	6060	5719	5665	5706	5988	5681	5809	6217	5689	5844	5802	5622	5773	5690	5715	5856	5825	6061	5880	5835	6116	5980	6240	6017	6033	5924	5847
6326	6004	6103	5778	5772	5592	5707	5580	5595	5733	5656	5637	5604	5336	5540	5676	5862	6076	6005	5667	5372	5556	5970	6060	5621	5486	5811	5678	5613	5595	6065	5576	5728	6049	5497	5820	5812	5645	5539	5791	5762	5879	5725	5890	5963	6097	5974	5964	5984	6093
6555	6170	5951	5929	5769	5644	5615	5682	5672	5480	5376	5451	5504	5433	5611	5875	6057	6166	5854	5666	5386	5726	6044	6062	5696	5696	5873	5863	5600	5780	5957	5769	5858	5831	5791	5994	5673	5836	5629	5921	5670	5755	5696	5920	5786	5922	5841	5953	6125	6173
6621	6386	6208	5935	5516	5684	5733	5726	5435	5509	5613	5388	5448	5652	5656	5752	6020	5906	5675	5396	5628	5972	6142	5962	5816	5809	5933	5827	5720	5968	6174	5768	6054	6053	5845	5933	5746	5837	5641	5784	5753	5607	5804	5820	5683	5833	5713	6048	6161	6000
6712	6535	6519	6186	5990	5851	5690	5516	5447	5506	5473	5505	5619	5680	5868	6121	6163	5833	5549	5544	5827	6062	6168	5890	5543	5861	6320	5875	5811	5947	5986	5701	6260	6022	6086	6064	5888	6008	5909	5914	5821	5766	5742	5720	5771	5778	5867	5908	5785	5785
6475	6502	6708	6272	6081	6137	5955	5683	5533	5422	5602	6071	5806	5907	6047	5908	5759	5675	5614	5633	5946	6208	6009	5598	5775	6135	6131	5748	5773	5962	5898	5955	6164	5944	6351	5991	6156	6293	5843	5834	5667	6071	5836	5944	5652	6033	5820	5803	5873	5787
6380	6287	6640	6504	6283	6166	5989	5820	5700	5901	5932	6171	6162	5975	5940	5759	5734	5505	5624	5973	6056	6211	5827	5706	5896	6174	5946	5858	6084	6048	5703	6195	6170	6082	6310	6104	6130	6171	5935	6125	5866	5785	5829	5915	5882	5880	5905	5705	5749	5817
6251	6130	6394	6261	6090	6249	6246	6006	6182	6310	6156	6203	6125	5856	5881	5809	5648	5773	5971	6102	5971	5907	5783	5875	6038	5976	5783	5925	6194	5903	5900	6112	5724	6046	6098	5972	6055	6074	6004	6003	5908	5936	6013	6093	6023	5973	5928	5679	5959	5934
5927	5843	5991	6013	5901	6125	6064	6124	6333	6077	6331	5980	5971	5913	5908	5678	5713	5818	6084	6120	5835	5692	5788	5978	5901	5774	5630	5993	5995	5751	5744	5942	5939	6067	5736	5813	6285	6001	6148	6079	6111	5940	6268	6017	6027	5916	5925	5923	5940	5877
6302	5718	5643	5742	5763	5936	5917	5980	5976	5818	5776	5773	5834	5610	5709	5782	5810	5966	5849	5908	5716	5600	5693	5912	5684	5535	5688	6133	5779	5709	5979	5833	5845	5936	5998	6135	6054	6065	6097	5874	6086	6074	5956	6071	5985	5995	5974	5974	5987	5814
6283	5935	6076	5871	5626	5716	5716	5543	5660	5771	5760	5758	5654	5892	5776	5802	5817	5945	5693	5587	5735	5845	5907	5869	5699	5644	5805	5754	5632	5718	5838	5581	5904	5867	5801	5862	5816	5961	5695	5655	5935	5707	5829	5879	5836	6105	5952	6071	6055	5939
6240	6126	6401	6277	6283	6098	5895	5862	5775	5815	5790	5979	5754	5883	5881	5886	5970	5625	5627	5700	5723	5839	5897	5605	5747	5878	5714	5548	5797	5811	5792	5597	5681	5486	5820	5690	5723	5666	5633	5622	5766	5739	5705	6062	5808	6024	5903	6086	6100	6026
5995	6072	6438	6351	6280	6116	6006	6100	6080	5973	6089	6004	6031	5879	5794	5903	5555	5502	5614	5780	5719	5714	5722	5734	5824	5913	5667	5519	5898	5885	5618	5786	5700	5668	5784	5603	5788	5521	5639	5800	5671	5837	5722	5852	5916	5977	5978	6033	6006	6090
6055	5963	5999	6158	6136	6164	6247	6181	6041	6036	5811	5767	5709	5690	5693	5513	5547	5742	5915	5865	5775	5723	5591	5875	6037	5762	5913	5725	5777	5792	5759	5851	5604	5766	5710	5733	5919	5821	5783	5682	5709	5526	5696	5691	5713	5665	5949	6086	5956	5866
6401	5978	5920	6035	6096	5766	5984	5843	5624	5662	5540	5510	5634	5616	5714	5723	5815	5885	5822	5779	5837	5833	6036	5790	5734	5787	5989	5968	5785	5727	5843	5909	5804	5876	5781	5926	5898	5700	5811	5588	5514	5514	5563	5562	5703	5666	5805	5859	5967	6065
6384	6304	6386	6130	6089	5919	5766	5802	5844	5606	5505	5563	5671	5802	5815	5779	5861	5758	5695	5498	5941	6115	6009	5858	5618	5944	6102	5847	5988	5827	5978	5935	5923	5824	6023	6011	5801	5964	5891	5794	5784	5643	5565	5709	5653	5880	5733	5819	5899	6072
6512	6187	6464	6287	6229	6160	6048	5958	5875	5738	5732	5642	5896	6016	5761	5744	5907	5833	5902	5938	6051	5940	5906	5701	5851	6006	6127	5962	5987	6107	5948	6004	6208	5967	6153	6119	5968	5989	5946	5982	5996	5774	5780	5841	5648	5805	5840	5757	6046	5871
6223	6244	6175	5948	5846	5916	5870	5859	5824	5667	5873	5556	5776	5822	5688	5944	5973	5870	5991	5883	5904	5818	5902	6112	6157	5940	6134	5974	6022	5840	5884	6145	5871	6027	6141	6299	6316	6099	5979	6082	5992	5951	5946	5807	5869	5636	5822	5778	5996	5827
6583	6339	6184	5985	5988	5765	5675	5652	5670	5645	5568	5506	5659	5946	5920	5996	6039	5906	5809	5825	5902	5899	6105	6057	6038	5888	6115	5857	5944	5981	6064	5716	5876	6035	6164	6299	6339	6263	6133	6192	6055	5865	6035	6000	5872	5769	5771	5667	5898	5833
6223	6202	6095	6072	5963	6054	5802	5910	5737	5792	5878	5828	5972	5975	6054	5985	5840	5756	5778	5902	6082	6046	6000	6020	5999	5936	6024	6057	5884	6187	6029	5935	6124	6177	6073	6416	6222	6253	6188	6280	6095	6012	6031	5883	5927	5874	5969	5859	5984	5752
6025	6004	5937	5728	5839	5766	5914	5602	5906	5856	5987	6098	5978	5970	5905	5790	5870	5948	5972	5860	5872	5854	5755	5924	5950	5923	5895	5972	6024	5726	5798	5975	5892	5998	6139	6024	5971	6282	6229	6096	6008	6119	5998	6061	6116	5967	6119	6105	5979	5740
6585	6035	6045	5962	5774	5765	5769	5725	5762	5845	5827	5905	5899	5810	5922	6059	6183	5866	5779	5916	5861	5826	5780	5842	5996	5921	5946	5937	5908	5851	5879	5836	5871	5910	6008	5935	5936	5963	6048	6010	6271	6144	6263	6153	6193	6125	5972	6014	5946	6021
6260	6075	5903	5803	5920	5889	5832	6058	6067	5970	5903	5949	5908	5900	5656	5926	6009	5598	5684	5780	5906	5839	5636	5754	5750	5912	6032	5756	5812	5736	5660	5818	5875	5724	5786	5961	5861	6017	6188	6004	6162	5989	5957	6007	6146	6038	6021	6038	6085	5963
6222	5946	5778	5843	5670	5842	5898	5881	5913	5841	5884	5801	5824	5832	5920	5866	5863	5856	5870	5830	5643	5832	5761	6009	5887	5866	5858	5659	5815	5710	5697	5679	5593	5737	5793	5887	6026	6062	5838	5922	5936	5955	6058	6043	6083	6138	6082	5944	6066	5919
6103	6058	5799	5810	5847	5891	6010	5993	5864	5767	5772	5877	5761	5881	5904	5694	5832	5677	5636	5682	5641	5685	5724	5662	5844	5855	5694	5755	5630	5758	5694	5662	5772	5814	5637	5921	5735	5742	5796	5644	5839	5809	5820	5906	6036	6129	5973	6076	5931	5983
6336	5959	5934	5888	5940	5945	5959	6061	5855	5962	5909	5858	5985	5569	5744	5640	5845	5802	5775	5629	5676	5725	5680	5706	5659	5796	5584	5723	5646	5675	5624	5765	5633	5677	5816	5569	5570	5651	5692	5640	5727	5813	5769	5737	5920	6131	5870	5959	6055	5931
6128	6038	5947	5915	6001	6076	6047	6066	6042	5892	5830	5686	5738	5848	5715	5692	5772	5589	5733	5665	5603	5646	5648	5647	5744	5919	5634	5795	5733	5700	5630	5723	5578	5657	5576	5485	5539	5564	5630	5688	5692	5716	5864	5723	5657	5927	6063	6173	6168	6076
6150	5795	6045	5968	6095	5952	6165	6170	6103	5878	5738	5659	5592	5615	5624	5736	5752	5685	5728	5621	5590	5691	5641	5638	5750	5882	5748	5787	5621	5627	5617	5594	5617	5493	5459	5409	5530	5602	5528	5771	5637	5733	5638	5884	5885	5916	5973	5977	6114	6042
5957	6050	6103	6085	5981	6070	5974	6018	5949	5788	5721	5774	5707	5601	5566	5814	5645	5575	5694	5582	5661	5633	5589	5696	5839	5668	5801	5548	5607	5681	5576	5531	5577	5557	5714	5441	5658	5779	5639	5695	5731	5719	5457	5687	5791	5902	5976	6012	6038	6073
6113	6039	6036	6096	6035	6092	6066	6071	5751	5843	5669	5741	5747	5626	5599	5601	5521	5804	5703	5616	5746	5729	5600	5673	5739	5611	5720	5656	5774	5668	5686	5743	5636	5570	5750	5582	5578	5560	5545	5471	5633	5504	5487	5829	5721	5891	5881	5938	6071	6056
6199	6071	6345	6223	6227	6193	6183	5870	6023	5886	5904	5840	5707	5604	5564	5328	5520	5682	5702	5647	5758	5709	5598	5687	5878	5720	5736	5730	5808	5721	5602	5912	5690	5722	5753	5602	5686	5573	5642	5606	5613	5517	5632	5610	5832	5681	5848	5796	5998	5931
6133	6092	6231	6217	6262	6115	6042	5975	6060	5840	5719	5608	5437	5545	5429	5470	5567	5669	5714	5729	5550	5768	5828	5692	5666	5823	5856	5730	5810	5936	5900	5701	5910	5759	5609	5738	5656	5549	5515	5808	5801	5633	5731	5713	5630	5763	5807	5964	5975	6212
6227	6182	6468	6186	6275	6041	6146	6040	5914	5866	5848	5573	5425	5463	5472	5572	5603	5607	5679	5686	5685	5826	5607	5605	5780	5844	5814	6033	5976	5944	5753	5682	5792	5855	5775	5752	5763	5769	5754	5824	5773	5776	5705	5672	5778	5950	6020	6185	6465	6545
6322	6366	6383	6192	6273	6094	6144	5970	5778	5893	5674	5450	5545	5381	5485	5586	5669	5702	5642	5610	5495	5698	5718	5860	5916	5907	5925	5881	6085	5958	6011	5670	5744	5763	5838	5871	5599	5899	5840	5760	5676	5847	5797	5893	5845	6062	6291	6529	6581	6975
6484	6483	6529	6162	6323	6133	6094	5930	5962	5740	5582	5531	5490	5600	5540	5622	5624	5672	5636	5687	5738	5707	5775	5788	5912	5940	5919	5904	5879	6007	5807	5926	5891	5863	5882	6015	5953	5832	5821	5786	5625	5640	5699	5876	6157	6279	6250	6308	6374	6478
6291	6320	6389	6176	6246	6261	5975	5755	5536	5651	5528	5386	5620	5458	5523	5655	5506	5559	5731	5761	5799	5760	5869	5783	6084	5698	5968	6079	5923	5969	6029	5974	6079	5965	5944	5903	5847	5913	5738	5750	5919	5758	5927	6096	6044	6299	5768	5695	5697	5688
6159	6456	6265	6484	6308	6313	6010	5946	5527	5718	5632	5608	5529	5756	5501	5513	5556	5639	5867	6005	5830	5764	5852	5920	5798	5905	5845	6015	6050	6100	6095	6063	6031	6034	5931	5892	5911	5774	5736	5550	5820	5950	6150	6214	6176	5755	5386	5112	4973	4815
6559	6182	6352	6299	6183	5949	5756	5591	5680	5824	5541	5527	5463	5437	5399	5727	5691	5791	5897	5898	6048	5992	5799	5823	5912	5945	6056	6006	5988	6086	6222	6235	6244	6082	6038	5895	5954	5826	5583	5593	5928	6065	6313	6328	5816	5336	4766	4550	4512	4811
6416	6358	6184	6340	6100	5875	5837	5840	5749	5685	5539	5371	5482	5527	5492	5749	5771	5799	6126	5909	5872	5861	6011	5969	6026	5883	6041	6107	6133	6134	6262	6275	6050	5841	5888	6006	5946	5637	5817	5784	5999	6360	6408	6134	5463	4846	4678	4667	4949	5122
6327	6287	6313	6254	6096	5999	5914	5774	5571	5668	5533	5438	5489	5663	5703	5744	5841	5768	6017	5958	6075	6088	6064	6072	6108	6058	5967	6106	6187	6031	6102	6084	5921	6031	6045	5910	5998	5791	5883	5878	6175	6290	6142	5809	5134	4745	4782	4874	5327	5665
6416	6229	6371	6027	6065	5933	6006	5670	5638	5487	5407	5374	5598	5620	5767	5810	5767	5964	5852	5987	6032	6078	6118	6178	5940	6035	6069	5917	5899	5863	5963	5947	6001	5910	6038	5945	5897	5858	5867	5958	6151	6162	5836	5056	4843	4610	4955	5298	6027	6297
6239	6167	6157	6015	5966	6126	5843	5683	5629	5563	5481	5553	5720	5849	5776	5809	5918	5756	5973	5999	6087	6091	6132	6150	6021	5977	5906	5819	5819	6056	6041	6139	5970	6098	5952	6113	6022	5927	5691	5963	6162	6053	5530	4922	4608	4634	5142	5621	6278	6602
6365	6072	6278	6003	6049	5963	5729	5533	5614	5618	5681	5748	5851	5722	5690	5756	5843	5695	5866	6145	6113	6226	6163	6058	6039	5792	5967	5720	5828	5882	6092	6060	6023	5945	6149	5849	5769	5668	5785	5885	6239	6226	5707	4796	4596	4828	5113	5985	6453	6734
6253	6138	6230	6232	6004	5805	5746	5599	5661	5508	5623	5573	5706	5576	5660	5821	5708	5824	5887	5962	6101	5950	6027	5874	6087	6014	5817	5871	5980	5822	5918	6011	5977	5960	5906	5967	5736	5614	5699	6029	6174	6245	5551	4851	4775	4942	5456	6006	6516	6638
6252	6028	6248	6104	6126	5909	5698	5586	5540	5647	5578	5599	5533	5644	5595	5680	5773	5996	5934	5867	5958	6080	5965	5808	5974	5969	5891	6043	6034	5953	5877	5836	5928	5903	5956	5775	5777	5646	5683	5909	6279	6267	5847	5112	4837	4986	5427	5987	6548	6541
6238	6248	6173	6052	6072	5973	5759	5603	5667	5607	5702	5465	5590	5753	5623	5799	5948	5681	5840	6035	5851	5853	5812	5957	5917	5908	5930	5892	5800	6012	5828	5846	5790	5887	5903	5823	5804	5762	5858	6064	6209	6251	5868	5208	4909	5030	5470	5890	6464	6488
6288	6218	6038	5957	5913	5829	5665	5700	5745	5617	5519	5453	5474	5695	5745	5721	5768	5774	5776	5899	5756	5839	5893	5973	5995	5905	5867	5987	5771	5698	5644	5775	5697	5946	6085	5871	6059	5894	5745	6096	6361	6496	5914	5132	4710	4738	5223	5915	6374	6490
6324	6094	5971	5920	5973	5886	5830	5729	5772	5624	5412	5395	5641	5635	5697	5689	5791	5904	5768	5754	5579	5863	5943	6083	5862	5851	5837	5884	5699	5661	5727	5658	5893	5815	5948	5909	5930	5856	5987	6053	6496	6315	5868	4911	4761	5010	5157	5921	6256	6370
6186	6035	6192	5811	6085	5841	5939	5786	5584	5451	5430	5546	5596	5685	5655	5691	5587	5663	5529	5678	5771	5818	5839	5971	5871	5836	5806	5803	5679	5696	5622	5622	5821	5984	5852	5910	5994	5883	5791	5908	6250	6093	5813	4957	4585	4722	5151	5891	6335	6324
5975	5883	6055	6075	6032	6116	5852	5812	5647	5571	5579	5550	5512	5750	5641	5583	5621	5481	5511	5698	5884	5637	5718	5725	5803	5744	5742	5760	5579	5613	5741	5655	5963	6091	5932	5953	5822	5650	5843	6014	6162	6223	5591	5042	4699	4619	5078	5958	6360	6532
5998	6021	6184	6098	6131	6105	5721	5739	5509	5635	5718	5519	5556	5483	5471	5425	5542	5625	5583	5502	5716	5720	5661	5595	5596	5723	5787	5660	5600	5634	5814	5873	5890	5953	5961	5962	5709	5559	5715	5966	6353	6413	5700	4974	4747	4838	5324	5941	6486	6670
5970	5936	6433	6067	6093	5984	5888	5797	5891	5824	5629	5548	5505	5541	5359	5485	5436	5638	5667	5603	5575	5688	5658	5552	5669	5757	5798	5696	5735	5667	5799	5878	5770	5918	5928	5795	5737	5471	5602	5859	6416	6448	5664	5207	4834	5056	5308	6263	6754	6877
6115	6045	6141	6164	6004	5792	6011	5913	6027	5940	5748	5480	5409	5382	5377	5549	5594	5702	5588	5567	5604	5508	5578	5696	5601	5657	5754	5796	5730	5681	5828	5864	5971	5718	5696	5721	5741	5668	5684	6103	6397	6407	5656	5184	4972	5146	5694	6330	6987	7117
5827	5864	6084	6003	5931	5902	6045	5945	6011	5839	5782	5331	5468	5343	5353	5374	5481	5504	5628	5683	5401	5550	5603	5521	5769	5741	5863	5700	5747	5733	5599	5710	5652	5670	5728	5804	5675	5601	5838	6200	6339	6391	5769	5148	5048	5054	5610	6469	7098	7309
5999	5829	6016	5923	5899	5888	6124	5900	5859	5896	5691	5575	5506	5494	5469	5541	5649	5593	5492	5361	5555	5413	5674	5547	5824	5770	5703	5703	5658	5539	5386	5565	5644	5748	5645	5733	5832	5812	5769	6139	6377	6428	5860	5277	4915	4892	5333	6038	6573	7113
6230	5873	6071	5935	6044	6046	6038	6067	5940	5862	5642	5741	5483	5555	5369	5585	5377	5534	5310	5351	5405	5534	5603	5731	5475	5610	5689	5636	5503	5611	5606	5640	5516	5813	5839	5882	5681	5789	5813	6149	6336	6162	5965	5252	4858	4708	4787	5196	5735	6258
6268	5986	6022	5927	5943	5950	6076	6113	5863	5797	5668	5641	5560	5565	5576	5441	5521	5450	5354	5556	5545	5520	5630	5664	5602	5643	5667	5589	5707	5610	5587	5642	5756	5826	5712	5844	5726	5786	5699	5755	6236	6158	6265	5664	5256	4767	4563	4801	4809	5104
6013	5763	5950	5932	6069	6076	5953	6009	5896	5735	5723	5748	5733	5517	5593	5388	5391	5462	5357	5422	5485	5729	5705	5677	5625	5525	5534	5501	5497	5652	5669	5566	5765	5787	5758	5648	5749	5606	5667	5816	5985	6324	6377	6228	5762	5252	4865	4660	4622	4696
5936	5797	5922	5755	5872	6040	5916	5842	5695	5769	5846	5814	5807	5674	5485	5388	5487	5263	5492	5415	5592	5655	5586	5508	5435	5461	5440	5412	5496	5651	5725	5725	5743	5750	5734	5800	5774	5649	5637	5710	5775	6304	6580	6599	6378	5862	5369	5122	4988	4969
6003	5847	5832	5822	5940	5923	5810	5709	5695	5791	5803	5692	5705	5463	5302	5397	5420	5393	5540	5724	5731	5658	5544	5502	5403	5310	5396	5592	5815	5846	5864	5662	5833	5878	5793	5606	5685	5675	5665	5764	5856	6070	6397	6602	6749	6537	6093	5807	5692	5637
6091	5869	6005	5599	5933	5736	5763	5519	5895	5834	5793	5807	5768	5640	5554	5436	5520	5668	5643	5680	5622	5643	5562	5513	5563	5430	5685	5618	5767	5872	5870	5783	5834	5826	5824	5692	5824	5691	5768	5800	5871	6040	6214	6392	6652	6708	6789	6464	6367	6222
6070	5763	5820	5818	5866	5769	5557	5548	5618	5741	5932	5654	5606	5730	5422	5589	5843	5801	5854	5826	5773	5692	5715	5734	5619	5811	5705	5882	5843	5739	5781	5922	6036	5980	5780	5725	5727	5969	5904	6030	5947	6089	6128	6467	6416	6547	6617	6709	6561	6632
6266	5696	5992	5719	5752	5486	5491	5565	5714	5745	5840	5636	5543	5593	5809	5793	5753	5927	5801	5882	5741	5792	5768	5712	5953	5899	5854	5955	5948	5808	6038	5867	5961	6002	5916	5754	5796	5938	6032	5999	6150	6110	6121	6107	6278	6173	6257	6308	6332	6355
6224	6090	5881	5657	5643	5454	5509	5568	5629	5599	5624	5752	5668	5870	5690	5893	5886	5917	5761	5920	5796	5887	5742	5951	5866	5983	5979	6094	5991	5800	5826	5814	5999	5834	6015	5993	5967	5923	6023	6178	6326	6222	6033	5954	6090	5813	5731	5791	5669	5811
6411	5919	5972	5708	5615	5647	5581	5636	5627	5574	5594	5516	5675	5729	5690	5899	6003	5836	5891	5807	5850	5706	6047	6065	6070	6001	6060	5911	6016	6021	5762	5919	5844	5906	5977	6082	6136	6032	6121	6068	6111	6065	5998	5701	5631	5669	5457	5384	5507	5553
6379	6015	5870	5814	5561	5566	5470	5490	5513	5424	5351	5434	5603	5709	5891	5857	5797	5766	5768	5712	5932	5829	5872	5952	6159	6045	6066	5989	6008	5829	5862	5832	5853	5997	6039	6109	6204	6088	6014	5951	5963	5929	5719	5745	5494	5515	5520	5356	5393	5561
6220	6171	5835	5907	5599	5571	5678	5291	5609	5311	5319	5352	5490	5528	5681	5676	5775	5814	5719	5824	5727	5792	5938	6032	6073	6222	6096	5945	6093	5788	5987	5914	6071	5994	5995	6161	6091	6091	6040	5724	5809	5604	5532	5641	5448	5386	5350	5467	5560	5508
6293	6026	5988	5896	5720	5707	5603	5636	5411	5365	5220	5353	5497	5457	5637	5732	5608	5644	5662	5698	5930	5864	5995	5845	6119	5903	5997	5975	5922	5914	5873	6050	5873	6027	5959	5960	6044	5870	5936	5783	5692	5577	5502	5435	5302	5215	5323	5465	5537	5648
6172	6003	5811	5680	5709	5711	5765	5576	5393	5343	5317	5334	5477	5464	5563	5524	5430	5552	5589	5802	5898	5994	5918	5905	5908	5897	5906	5837	5830	5894	5981	6019	5978	6134	5975	5986	5904	5856	5706	5768	5549	5592	5444	5354	5444	5378	5322	5566	5635	5728
6213	5923	5825	5960	5900	5952	5706	5669	5442	5428	5502	5481	5511	5577	5497	5386	5469	5586	5721	5732	5915	5894	5832	5930	5734	5904	5911	6003	5833	5956	5949	6011	6007	5796	5864	5871	5740	5635	5530	5593	5568	5577	5581	5655	5421	5549	5567	5743	5969	5976
5931	5754	5739	5800	5887	5882	5662	5692	5440	5429	5559	5530	5481	5372	5457	5289	5396	5542	5636	5711	5799	5753	5922	5683	5753	5801	5752	5768	5721	6074	5832	5809	5865	5674	5685	5654	5663	5646	5579	5535	5369	5545	5520	5634	5757	5776	5813	5916	6112	6145
5888	5714	5691	5790	5714	5988	5738	5540	5743	5698	5636	5633	5583	5500	5348	5372	5530	5633	5522	5693	5693	5720	5770	5592	5638	5557	5654	5520	5728	5885	5878	5687	5764	5555	5551	5646	5675	5591	5373	5503	5638	5653	5779	5703	5825	5895	6014	6170	6221	6167
5806	5796	5782	5665	5727	5756	5758	5617	5656	5735	5620	5639	5777	5560	5380	5574	5645	5834	5607	5766	5691	5642	5597	5447	5502	5500	5620	5713	5562	5820	5711	5709	5612	5547	5547	5479	5387	5498	5490	5659	5637	5714	6040	5894	6056	6152	6152	5931	6004	6050
5860	5714	5653	5589	5652	5719	5583	5606	5639	5848	5672	5703	5619	5665	5468	5571	5678	5609	5841	5764	5815	5626	5559	5383	5460	5494	5467	5639	5746	5736	5807	5624	5686	5566	5608	5574	5505	5619	5599	5670	5841	5893	6058	5928	6019	6044	6136	5993	6122	5840
6074	5692	5789	5630	5457	5654	5367	5470	5660	5865	5797	5584	5678	5651	5624	5592	5635	5826	5835	5878	5712	5586	5619	5545	5489	5683	5625	5678	5591	5869	5745	5583	5525	5509	5370	5561	5568	5529	5627	5861	5774	6078	5962	5922	6048	6111	5826	5966	5736	5730
5803	5730	5837	5487	5566	5470	5255	5427	5672	5687	5822	5746	5520	5728	5800	5888	5907	5827	5766	5817	5699	5608	5624	5551	5670	5722	5746	5670	5888	5862	5858	5794	5676	5719	5488	5711	5758	5799	5843	5877	5897	5911	6120	6076	5987	5827	5758	5761	5566	5614
5915	5923	5809	5558	5383	5471	5431	5545	5648	5588	5654	5489	5572	5660	5594	6045	5944	6016	5718	5757	5785	5758	5815	5710	5712	5907	5851	5910	5902	5755	5849	5852	5806	5623	5696	5759	5775	5973	5862	5875	5939	5885	5862	5890	5944	5802	5726	5652	5566	5456
5916	5848	5792	5676	5543	5320	5544	5475	5561	5458	5441	5366	5537	5424	5603	5718	5759	5751	5849	5650	5660	5787	5626	5858	5838	6006	6164	6058	5832	5904	5813	5924	5755	5789	5930	5899	5840	6014	5926	6084	6050	6147	5965	5838	5912	5770	5632	5690	5536	5606
6022	5888	5944	5668	5594	5380	5487	5549	5430	5354	5214	5291	5505	5372	5464	5758	5641	5636	5760	5745	5712	5514	5739	5881	5831	6123	6104	5917	5815	5840	5695	5868	5819	5800	5920	5899	5845	6062	5859	5984	5961	5918	5836	5682	5748	5617	5605	5494	5628	5753
5805	5903	5918	5513	5564	5461	5568	5650	5503	5513	5178	5383	5312	5423	5443	5525	5730	5624	5478	5473	5651	5678	5760	5770	5894	6121	6052	6026	5807	5706	5641	5732	5610	5796	5696	5886	6087	6015	5947	5872	5929	5861	5893	5673	5701	5643	5521	5642	5809	5613
5807	5612	5800	5762	5597	5699	5727	5703	5646	5337	5389	5180	5358	5362	5585	5548	5631	5615	5479	5238	5452	5718	5781	5692	5857	5868	5767	5700	5533	5635	5524	5660	5585	5753	5608	5785	5901	5894	5983	5809	5819	5720	5621	5692	5673	5732	5813	5610	5637	5827
5887	5693	5515	5542	5526	5587	5592	5735	5567	5584	5304	5290	5464	5496	5559	5706	5530	5516	5267	5250	5349	5546	5551	5731	5794	5748	5762	5683	5532	5600	5451	5460	5557	5589	5709	5762	5897	5921	5978	5829	5804	5704	5777	5701	5887	5780	5783	5899	5870	5793
5854	5587	5651	5411	5439	5511	5797	5647	5722	5531	5481	5457	5504	5458	5571	5428	5497	5576	5292	5445	5444	5495	5479	5708	5655	5628	5525	5559	5497	5469	5345	5485	5553	5778	5579	5768	5889	5890	5822	5985	5775	5837	5712	5813	5813	5660	5828	5889	5737	5603
5847	5544	5560	5387	5464	5474	5789	5538	5746	5472	5590	5403	5486	5429	5740	5762	5690	5617	5621	5422	5462	5628	5661	5675	5901	5674	5762	5540	5526	5400	5392	5569	5497	5629	5803	5847	5950	5954	5926	5963	5919	5908	5812	5719	5725	5741	5676	5559	5517	5610
5788	5679	5459	5356	5568	5456	5491	5551	5541	5450	5377	5462	5628	5676	5828	5801	5712	5693	5675	5693	5845	5837	5962	5746	5661	5673	5690	5541	5616	5541	5661	5646	5804	5917	5910	5876	6017	6030	5983	5878	5924	5756	5740	5747	5607	5746	5484	5617	5489	5534
5950	5662	5553	5445	5376	5558	5424	5518	5397	5490	5372	5221	5527	5654	5763	5651	5657	5687	5590	5602	5603	5828	5999	5820	5677	5743	5728	5688	5603	5584	5789	5903	5875	5913	5909	6020	6018	6008	6037	6019	5769	5827	5655	5637	5683	5666	5482	5489	5543	5390
6025	5683	5687	5647	5568	5564	5539	5417	5415	5309	5180	5391	5628	5584	5643	5632	5653	5521	5437	5679	5737	5804	5859	5597	5663	5779	5643	5662	5562	5619	5713	5995	5882	6036	6050	5932	6185	5919	5885	5684	5587	5702	5631	5587	5581	5486	5437	5568	5662	5693
5987	5751	5673	5577	5621	5389	5537	5380	5323	5263	5263	5231	5391	5437	5473	5423	5379	5324	5307	5391	5646	5640	5756	5892	5589	5626	5579	5682	5789	5691	5712	5768	5917	6003	5890	5801	5745	5825	5758	5751	5446	5565	5484	5574	5642	5651	5387	5494	5719	5852
5786	5831	5562	5494	5711	5544	5568	5566	5275	5254	5051	5370	5253	5476	5385	5412	5373	5266	5251	5365	5577	5610	5673	5794	5522	5574	5655	5525	5642	5691	5648	5720	5788	5717	5895	5905	5855	5675	5694	5673	5589	5556	5556	5636	5593	5728	5701	5821	5843	6075
5632	5663	5361	5392	5602	5742	5609	5449	5338	5200	5205	5379	5597	5470	5575	5369	5341	5300	5440	5354	5534	5598	5612	5647	5613	5545	5583	5422	5478	5615	5419	5740	5877	5990	5998	5870	5908	5744	5641	5590	5635	5606	5580	5698	5789	5770	5861	5924	5903	6001
5742	5266	5393	5290	5577	5556	5594	5519	5516	5257	5370	5319	5495	5548	5724	5482	5373	5244	5362	5336	5519	5687	5666	5680	5633	5596	5455	5346	5496	5690	5610	5789	5798	5939	5801	5845	5873	5922	5782	5538	5784	5648	5800	5801	5835	6005	6007	5949	6019	6053
5795	5524	5353	5398	5357	5444	5413	5512	5513	5290	5396	5478	5680	5744	5571	5439	5660	5543	5460	5570	5562	5680	5778	5550	5669	5497	5323	5346	5472	5539	5663	5777	5877	5798	5907	6016	5819	5910	5748	5811	5704	5732	5781	5820	5830	5803	5820	5915	5783	6083
5785	5506	5362	5381	5481	5418	5301	5258	5166	5262	5291	5447	5654	5500	5555	5563	5644	5464	5614	5734	5638	5899	5799	5803	5881	5650	5582	5610	5740	5747	5788	5860	6072	5908	5910	5997	5903	5944	5974	5823	5839	5658	5667	5704	5941	5792	5794	5791	5995	5864
5741	5586	5407	5447	5552	5506	5425	5394	5388	5337	5300	5332	5538	5690	5600	5483	5501	5378	5495	5559	5815	5831	6024	5958	5828	5741	5698	5546	5770	5807	5896	5946	5995	6118	6245	6138	6037	5943	5916	5903	5732	5705	5592	5762	5630	5760	5778	5924	5799	5897
5706	5580	5472	5466	5452	5481	5478	5416	5308	5316	5109	5523	5382	5398	5532	5601	5398	5343	5483	5660	5728	5839	5799	5675	5609	5769	5669	5748	5581	5888	5934	5959	5948	6100	5968	5907	5896	5941	5732	5724	5590	5569	5632	5646	5540	5655	5819	5755	5887	5803
5918	5700	5645	5463	5486	5669	5742	5578	5554	5333	5383	5433	5419	5441	5476	5635	5325	5350	5253	5492	5566	5494	5772	5544	5595	5549	5439	5660	5558	5673	5632	5628	5785	5560	5781	5613	5532	5666	5502	5406	5320	5593	5606	5568	5487	5691	5681	5869	5842	5956
6159	5705	5627	5502	5542	5434	5634	5523	5499	5449	5505	5513	5504	5409	5403	5394	5178	5278	5400	5382	5474	5667	5500	5532	5676	5355	5352	5356	5390	5523	5677	5505	5536	5620	5485	5664	5675	5505	5361	5365	5302	5489	5499	5648	5596	5761	5790	5809	5884	5871
6134	6009	5827	5681	5581	5404	5495	5622	5512	5348	5328	5491	5544	5439	5408	5287	5221	5233	5302	5583	5574	5656	5599	5441	5498	5217	5374	5267	5358	5511	5787	5823	5943	6026	5916	5918	6011	6188	6002	5783	5613	5616	5677	5772	5753	5912	5915	5753	5934	6087
5730	5602	5598	5738	5700	5339	5480	5464	5451	5229	5410	5483	5491	5556	5463	5501	5289	5481	5330	5459	5474	5641	5569	5545	5548	5400	5238	5258	5431	5662	5818	6117	6429	6538	6695	6482	6645	6469	6370	6196	5941	5773	5656	5720	5739	5710	5709	5786	5833	5983
5212	5056	5333	5620	5883	5542	5353	5530	5556	5203	5252	5303	5418	5546	5544	5317	5414	5331	5366	5407	5544	5759	5628	5742	5587	5518	5451	5373	5675	5832	5975	6244	6403	6582	6797	6865	6915	6436	6204	6097	5809	5975	6010	5679	5555	5591	5768	5832	5948	5972
5149	4913	5448	5866	5824	5557	5489	5488	5320	5190	5138	5288	5313	5503	5514	5422	5285	5267	5480	5357	5504	5680	5791	5867	5728	5605	5546	5415	5976	5936	5902	5921	5845	6163	6254	6351	5989	5713	5642	5559	5603	5896	6153	5990	5486	5753	5800	5902	6084	5957
5153	5010	5394	5975	5984	5596	5286	5503	5426	5131	5179	5267	5322	5260	5250	5377	5264	5316	5245	5419	5547	5760	5592	5831	5603	5511	5371	5713	5992	6019	5651	5525	5254	5278	5550	5547	5388	5095	5046	5184	5090	5665	6277	5898	5594	5544	5850	6124	5981	5849
5318	5134	5606	6189	6123	5256	5401	5561	5432	5141	5307	5565	5403	5218	5342	5466	5218	5276	5410	5354	5475	5560	5649	5716	5609	5437	5354	5726	5934	5922	5509	5244	4936	4950	5307	5433	5250	4878	4907	4890	5021	5799	6393	6101	5501	5613	6067	6385	6176	5983
5379	5134	5325	6000	5749	5318	5359	5511	5459	5152	5247	5364	5447	5276	5527	5370	5393	5279	5401	5340	5386	5488	5549	5578	5552	5431	5411	5807	5985	5998	5548	5235	4981	5132	5486	5547	5421	5058	5077	5169	5173	6055	6623	6149	5544	5560	6132	6258	6283	6048
5417	5036	5395	5785	5820	5403	5231	5514	5333	5070	5195	5440	5393	5345	5532	5655	5336	5377	5350	5392	5533	5445	5666	5532	5719	5562	5796	5939	6205	6185	5950	5312	5425	5513	5977	6034	5958	5647	5538	5613	5563	6211	6844	6088	5568	5598	6000	6145	6326	6116
5507	5065	5458	5814	5642	5168	5189	5452	5313	5111	5033	5278	5375	5360	5501	5516	5403	5295	5215	5435	5418	5651	5798	5719	5593	5573	5619	5838	6289	6304	6050	5744	5578	5724	6226	6533	6176	5922	5711	5533	5538	6092	6555	6066	5434	5557	6033	6120	6168	5989
5461	5112	5683	5854	5679	5074	4956	5322	5452	4946	5069	5292	5266	5249	5505	5677	5397	5435	5365	5408	5311	5619	5728	5667	5742	5682	5556	5974	6162	6104	6071	5608	5445	5511	6149	6429	6068	5739	5749	5499	5225	5925	6740	6018	5327	5434	5997	5887	5922	5977
5465	5198	5737	6105	5724	5189	5133	5454	5499	5258	5149	5344	5282	5178	5272	5466	5376	5292	5256	5295	5436	5447	5514	5573	5798	5588	5590	5858	6114	6245	5675	5527	5394	5259	5838	6106	5725	5516	5340	5349	5188	5938	6593	5971	5184	5391	5928	6097	5957	5824
5427	5139	5522	6162	5962	5305	5171	5384	5584	5103	5123	5353	5316	5227	5404	5456	5575	5298	5539	5220	5368	5335	5640	5554	5629	5499	5647	5852	6085	6025	5948	5424	5174	5508	5862	6126	5618	5409	5445	5349	5414	6138	6757	6105	5267	5453	6135	6071	6086	5900
5445	5139	5671	6000	5975	5313	5276	5610	5553	5138	5135	5453	5360	5442	5418	5466	5513	5352	5508	5365	5343	5315	5481	5661	5465	5342	5411	5773	6151	6022	5767	5464	5204	5308	5940	6160	5930	5639	5615	5612	5461	6082	6529	6104	5212	5371	5920	6069	5876	5826
5368	5340	5521	6074	5840	5200	5290	5501	5390	5105	5097	5359	5312	5344	5415	5672	5496	5258	5305	5430	5299	5198	5455	5534	5526	5505	5592	5856	6204	6037	5589	5452	5207	5392	5763	6320	6085	5439	5481	5470	5428	5933	6496	5850	5331	5272	5776	5869	5711	5833
5519	5215	5608	6108	5723	5143	5320	5376	5417	5169	5119	5233	5199	5029	5282	5601	5568	5482	5287	5433	5207	5417	5528	5558	5386	5619	5651	5959	6192	6213	5635	5429	5330	5437	5758	6216	5812	5420	5471	5324	5463	5955	6612	6113	5358	5215	5872	5936	5820	5757
5547	5252	5939	6270	5904	5269	5145	5421	5407	5266	5077	5128	5140	4989	5127	5392	5430	5278	5132	5225	5145	5335	5372	5512	5533	5534	5643	5995	6307	6086	5614	5388	5256	5372	5820	6017	5798	5479	5441	5295	5342	6078	6599	6105	5302	5395	5942	5940	6122	5936
5349	5341	5820	6267	5881	5164	5038	5394	5356	5320	5182	5187	5096	4897	5117	5229	5328	5369	5330	5099	5215	5339	5377	5475	5310	5460	5640	6076	6212	6088	5672	5478	5070	5293	5782	6111	5976	5463	5219	5460	5480	6094	6748	6112	5453	5432	5892	6089	6077	5967
5482	5126	5891	6219	5896	5101	4977	5246	5327	5206	5073	5119	4951	4962	5089	5326	5194	5297	5396	5290	5118	5127	5328	5438	5320	5402	5590	5945	6240	6339	5866	5397	5280	5337	5801	6238	5744	5423	5484	5409	5454	6230	6840	6276	5571	5698	6041	6236	6050	5967
5500	4987	5675	6280	5946	5041	5045	5281	5198	4993	5199	5268	4979	4922	5097	5206	5285	5429	5447	5361	5354	5272	5431	5372	5490	5557	5694	6072	6282	6292	5973	5457	5271	5230	5878	6148	5764	5287	5436	5496	5424	6366	6840	6428	5732	5631	6181	6386	6174	6075
5495	5121	5592	6243	5657	5175	5026	5237	5158	5049	5081	5247	5057	5027	5136	5127	5348	5258	5506	5467	5427	5303	5411	5452	5449	5575	5715	6167	6491	6569	6157	5526	5411	5415	5837	6248	5857	5440	5438	5453	5488	6152	6881	6368	5755	5539	6137	6464	6269	6175
5366	5031	5514	6145	5911	5157	4929	5054	4967	4892	5170	4992	4980	4961	5132	5165	5014	5175	5336	5446	5581	5456	5380	5350	5460	5401	5725	6163	6483	6705	6210	5600	5490	5633	5886	6178	5725	5448	5399	5358	5446	6102	6820	6332	5691	5741	6229	6536	6276	6319
5175	4954	5603	6028	5975	5084	5056	5068	5152	5033	5190	5132	4968	4870	5058	5194	5110	5179	5344	5345	5532	5502	5498	5531	5427	5552	5768	6119	6500	6628	5999	5727	5554	5491	5877	5970	5696	5343	5291	5179	5191	6192	6713	6185	5538	5764	6292	6615	6425	6426
5440	5151	5613	6152	5991	5132	5027	5198	5104	5068	5061	5225	5299	5139	5117	5105	5276	5346	5398	5457	5456	5677	5750	5562	5406	5477	5563	5968	6593	6449	6198	5732	5571	5532	6026	6111	5830	5320	5322	5180	5320	5926	6761	6371	5666	5740	6280	6705	6705	6512
5406	5048	5580	6114	5966	5190	5023	5164	5150	4932	5072	5334	5255	5186	5163	5146	5221	5363	5368	5342	5543	5644	5685	5754	5611	5498	5564	6069	6520	6606	6097	5772	5611	5666	5986	6225	5933	5395	5388	5256	5188	5958	6627	6426	5598	5536	6279	6354	6373	6399
5240	5165	5502	6101	5951	5173	5158	5257	5067	4975	4938	5213	5155	5091	5123	5182	5199	5230	5441	5467	5457	5466	5614	5836	5598	5508	5575	5996	6214	6431	6130	5782	5416	5498	5969	6529	6050	5394	5280	5195	5273	5865	6714	5940	5512	5482	6197	6276	6245	6330
5309	4987	5577	6279	5906	5419	5164	5186	5055	4849	4872	5111	5202	5160	5073	5226	5104	5139	5451	5332	5481	5386	5506	5699	5670	5415	5665	5856	6358	6180	6105	5416	5307	5398	5945	6213	5912	5309	5234	5323	5110	5802	6656	6035	5408	5690	5981	6292	6361	6269
5372	4955	5698	6122	5838	5421	5308	5328	5289	4839	4915	5016	5092	5213	5281	5189	5091	5211	5317	5323	5419	5327	5442	5677	5697	5560	5631	5816	6178	6245	5945	5555	5419	5494	5767	6204	5900	5316	5241	5208	5178	6076	6691	6081	5414	5684	6149	6161	6120	6221
5346	4901	5539	6049	5785	5253	5153	5363	5187	4970	4957	5133	5032	5268	5317	5284	5250	5243	5105	5222	5308	5319	5637	5577	5617	5535	5606	5887	6185	6198	5912	5561	5306	5396	5867	6110	5853	5441	5390	5241	5196	6048	6793	6199	5439	5524	5991	6148	6154	5908
5501	4989	5613	6029	5922	5189	5155	5390	5202	5069	5116	4978	4996	4982	5238	5270	5228	5083	5070	5230	5294	5348	5650	5622	5459	5508	5561	5987	6307	6184	5837	5320	5193	5477	5840	6222	5887	5620	5454	5343	5321	6055	6817	6179	5553	5433	5923	6172	6066	6097
5411	5105	5620	6049	5810	5078	5091	5320	5366	5245	5069	5125	4922	4841	5057	5315	5261	5058	5151	5173	5159	5093	5475	5409	5364	5343	5604	6044	6244	6025	5636	5344	5190	5413	5713	6125	5726	5502	5372	5491	5278	5976	6849	6453	5345	5613	6031	6245	6143	6120
5491	5236	5804	6232	5842	5294	5206	5387	5338	5222	5157	5098	4940	4831	5157	5147	5266	5185	5206	5028	4940	5132	5327	5351	5270	5359	5387	5931	6321	6077	5536	5267	5297	5319	5724	6187	5799	5407	5383	5513	5375	5990	6739	6515	5512	5501	6048	6223	6126	6123
5307	5151	5688	6221	5889	5137	5047	5490	5464	5251	5132	5259	5218	4962	5055	5207	5206	5070	5176	5163	5010	5201	5167	5401	5434	5309	5377	5883	6262	6437	5854	5425	5299	5375	5750	6203	5711	5440	5419	5519	5280	5846	6766	6419	5430	5649	6206	6322	6356	6177
5295	5191	5805	6321	5897	5354	5101	5260	5252	5091	5266	5369	5186	4888	4919	5069	4968	5235	5219	5484	5130	5118	5340	5426	5390	5432	5581	5960	6555	6384	6039	5519	5445	5466	5769	6135	5746	5546	5406	5370	5267	6013	6704	6372	5530	5831	6164	6404	6293	6139
5372	5100	5715	6423	6132	5464	5262	5258	5200	5128	5217	5391	5104	5006	4956	4938	4880	4985	5302	5419	5165	5156	5219	5348	5402	5250	5300	5774	6134	6345	6111	5472	5271	5402	6007	6011	5883	5390	5367	5288	5254	6082	6895	6315	5544	5662	6337	6419	6340	6162
5212	4932	5674	6476	6179	5469	5243	5326	5149	4994	5215	5260	5359	5083	5092	4917	4988	4976	4988	5147	5275	5043	5262	5227	5222	5148	5351	5649	6195	6323	6027	5554	5342	5587	5874	6132	5731	5380	5309	5302	5392	6038	6729	6261	5604	5838	6339	6546	6456	6323
5433	4937	5701	6280	6167	5371	5273	5491	5288	5117	5065	5314	5178	5058	5134	5087	4869	5013	5158	5238	5307	5188	5172	5247	5130	5172	5311	5693	6118	6190	6040	5729	5485	5723	6009	6453	6035	5384	5305	5373	5267	5930	6574	6193	5634	5757	6308	6540	6444	6318
5351	4841	5612	6060	5921	5496	5432	5469	5237	4938	4981	5071	5034	5117	5167	5131	4903	4910	4977	5190	5165	5102	5189	5201	5268	5118	5476	5724	6023	6136	5820	5633	5499	5563	6069	6292	6014	5599	5539	5365	5147	6096	6678	6125	5449	5598	6160	6261	6229	6410
5466	4889	5484	6006	5889	5285	5446	5517	5132	5147	4846	4864	5040	4912	5201	5144	5032	4917	4881	5018	5042	5124	5228	5302	5355	5161	5537	5683	6075	6002	5659	5399	5436	5754	5781	6301	6181	5674	5509	5345	5215	5880	6796	6266	5478	5596	6091	6315	6224	6280
5224	4934	5482	6039	5742	5251	5205	5470	5190	4928	4933	5024	4979	4787	5089	5186	5118	4930	4859	4926	5003	5115	5190	5410	5382	5222	5408	5701	5953	6039	5596	5501	5385	5545	5805	6276	6144	5709	5639	5482	5425	5967	6880	6262	5486	5434	6063	6418	6034	6294
5321	5003	5486	5918	5584	5115	5081	5275	5307	4907	4886	4902	4826	5005	5066	5146	5052	5043	5061	4914	4950	5037	5263	5224	5235	5257	5456	5756	6122	6010	5787	5525	5418	5425	5838	6239	5909	5618	5599	5530	5475	5916	6881	6409	5552	5653	6266	6334	6201	6199
5233	4925	5405	5913	5641	4853	5045	5066	5152	5089	4920	5171	4724	4898	4976	5176	5093	5168	5173	5119	5084	4981	5279	5359	5342	5080	5357	5742	6235	6277	5727	5589	5362	5211	5645	6000	5985	5547	5535	5419	5311	5956	6789	6292	5670	5614	6100	6322	6293	6190
5219	4800	5403	6029	5632	4875	4807	5116	5124	5085	5021	5149	5052	4799	4843	5154	5230	5277	5206	5331	5135	5183	5341	5354	5320	5241	5219	5773	6224	6321	6013	5420	5444	5518	5692	6221	5687	5538	5315	5441	5240	5972	6755	6446	5619	5606	6036	6365	6355	6263
5122	4933	5596	6208	5584	5092	4846	4882	5049	4855	4987	5117	5191	4961	5033	5138	5081	5220	5323	5507	5305	5299	5291	5518	5470	5326	5325	5890	6318	6265	5831	5464	5446	5486	5892	6062	5741	5293	5222	5276	5070	5817	6714	6325	5575	5706	6209	6296	6393	6388
5106	4656	5263	5923	5694	5012	4971	4900	4969	4748	5001	5031	5235	5085	5104	5110	5020	5222	5394	5383	5529	5307	5340	5480	5394	5436	5403	5624	6191	6386	5813	5416	5445	5406	5935	6288	5861	5307	5191	5172	5105	5647	6469	6167	5410	5615	6033	6237	6200	6130
4988	4907	5139	5872	5722	5097	5045	4994	4877	4640	4931	5229	5375	5114	5093	5121	5125	5190	5280	5378	5393	5423	5490	5630	5515	5276	5237	5624	6137	6352	5878	5539	5340	5366	5863	6242	5847	5375	5238	5310	5113	5676	6562	5993	5377	5417	5987	6246	6222	5950
4943	4715	5364	5727	5535	5131	5074	4985	5028	4757	4896	5052	5106	4975	5111	5221	5114	5228	5267	5370	5521	5516	5607	5770	5579	5484	5788	5894	6115	6346	5883	5427	5255	5382	5729	6237	6044	5620	5377	5359	5165	5806	6493	6035	5456	5530	5954	6276	5881	6104
5154	4742	5307	5793	5541	4843	5072	5167	4985	4660	4824	5084	5065	4980	5202	5288	5223	5223	5356	5379	5344	5634	5501	5467	5556	5544	5723	5868	6217	6196	5751	5340	5235	5339	5717	6120	5931	5386	5271	5349	5360	5927	6756	6253	5416	5536	5971	6291	5940	5970
5009	4882	5273	5749	5415	5046	5029	5207	5202	4861	4789	5009	4955	4964	5137	5366	5294	5071	5204	5417	5327	5295	5438	5646	5474	5456	5563	6058	6270	6331	5958	5264	5265	5247	5581	6030	5803	5472	5375	5212	5226	5778	6866	6245	5519	5488	6106	6112	6018	5964
5146	4938	5529	5882	5479	4920	4922	5202	5061	4858	4794	5022	5011	4938	5150	5313	5308	5235	5346	5311	5251	5328	5347	5470	5468	5522	5579	5961	6263	6247	5737	5388	5209	5087	5520	5985	5785	5302	5141	5181	5298	5933	6681	6466	5601	5474	6158	6274	6114	6075
5219	4993	5431	5919	5591	5089	4944	5128	5092	4918	4727	4958	4941	4857	5043	5154	5214	5198	5249	5288	5424	5278	5288	5461	5449	5459	5610	5801	6389	6278	5893	5524	5197	5278	5522	5845	5738	5297	5075	5137	5126	5635	6768	6495	5452	5497	6226	6283	6130	6061
5111	4845	5305	5870	5699	5064	4893	5147	5110	4815	4780	4847	4920	4887	4958	5063	5169	4942	5209	5161	5143	5296	5300	5451	5306	5289	5501	5867	6283	6313	6007	5649	5368	5248	5585	5976	5915	5343	5051	4988	5061	5492	6569	6072	5341	5467	6170	6378	6085	6110
5207	4883	5546	5689	5634	5122	4932	5017	5215	4734	5049	4981	5037	4898	5089	5049	4962	5031	5088	5094	5167	5236	5278	5371	5368	5355	5484	5758	6203	6193	5748	5344	5450	5475	5696	5960	5673	5250	5152	4963	4873	5553	6430	6156	5198	5330	5917	6189	6149	6120
5209	4937	5388	5835	5691	5088	5012	5074	5058	4953	4870	4902	4938	4903	4976	5023	5006	4950	4892	4968	5079	5044	5371	5471	5317	5223	5463	5598	5956	6034	5568	5286	5223	5436	5687	6063	5791	5363	5190	5180	4933	5720	6442	6100	5292	5144	5922	6122	6022	5948
5357	4945	5394	5864	5567	4984	4896	5200	5218	4990	4980	4958	4969	4714	5026	4956	5105	4914	4906	5064	5025	5211	5249	5223	5452	5254	5374	5746	6055	6067	5465	5442	5213	5466	5688	6096	5941	5478	5375	5374	4994	5865	6646	6098	5255	5340	5819	6096	6036	6039
5312	5066	5361	5888	5693	4877	4979	5159	5151	4992	4983	4993	5035	4660	4928	5015	5133	4999	5030	5021	5000	5041	5181	5310	5359	5053	5311	5624	6056	5952	5697	5153	5258	5245	5638	5936	5813	5484	5248	5197	4944	5727	6542	6143	5351	5281	6008	6158	5791	6056
5224	4946	5514	5997	5586	4997	4942	5107	5326	5033	5105	5161	5022	4747	4859	5047	5013	5127	5091	5090	5024	5048	5191	5150	5139	5001	5166	5450	5941	6143	5565	5328	5326	5246	5681	5968	5596	5465	5290	5157	5030	5465	6407	6169	5303	5379	5877	5962	5955	5954
5067	4927	5495	5873	5625	5100	4938	5194	5245	4993	5124	5125	4882	4823	4848	5059	5173	4961	5117	4965	5039	4953	5136	5129	5146	5018	5031	5375	6085	5901	5724	5316	5216	5367	5582	5910	5698	5284	5209	5253	4969	5592	6318	6051	5247	5160	5892	6060	5975	5905
5216	4879	5436	5931	5640	5165	4888	5081	5189	5048	5101	5241	5110	4826	4874	4924	5053	5106	5079	5044	5105	5101	5244	5155	5172	5145	4951	5314	5885	6027	5683	5363	5341	5494	5668	5970	5944	5531	5321	5178	4984	5688	6290	5954	5179	5191	5848	6202	6018	5842
5356	4871	5259	5805	5790	5051	4977	5140	5184	4929	4980	5241	5177	4959	4937	5137	5073	5161	5018	5055	5199	5088	5160	5264	5132	5103	5038	5427	5895	5991	5616	5381	5266	5302	5874	6202	5982	5349	5397	5229	5157	5453	6240	5795	5121	5205	5667	5818	5772	5751
5096	4936	5464	6016	5694	5094	4873	5135	4937	4821	4908	5079	5219	4994	5084	5251	5108	5085	5092	5137	5047	5048	5098	5312	5238	5245	5265	5344	5776	5998	5559	5247	4988	5264	5589	5923	5741	5372	5102	5229	5050	5452	6206	6025	5179	5100	5850	5837	5669	5501
5220	4896	5461	5906	5569	4964	4986	5079	5097	4967	4973	5101	5062	5033	5005	5142	5161	5041	5146	5151	5095	5069	5133	5134	5247	5253	5218	5441	5877	6117	5527	4941	5018	5056	5579	5874	5673	5385	5225	5278	5075	5526	6365	5925	5323	5230	5889	5904	5750	5582
5281	5009	5318	6008	5762	5089	4846	5061	5280	4941	4845	5241	5234	4987	5027	5068	5095	4993	5030	5181	5075	5090	5070	5332	5230	5282	5297	5415	5996	6073	5597	5289	4964	5234	5603	5858	5819	5351	5310	5126	5023	5543	6368	6055	5429	5214	5910	6027	5887	5846
5103	4843	5387	6017	5793	5220	4898	5025	4981	4885	5002	5187	5244	4866	5070	4907	4818	5030	4986	5067	5170	5242	5268	5132	5200	5127	5236	5631	5830	6049	5684	5263	5135	5216	5732	6010	5950	5444	5154	5090	5053	5538	6293	5981	5459	5244	5854	5964	5853	5778
5125	4894	5225	6070	5929	5096	4972	4976	5082	4742	4777	5128	5178	5035	4904	4883	4820	4832	4953	5103	5204	5112	5214	5215	5226	5312	5140	5432	5795	6013	5740	5311	5106	5291	5678	6078	5704	5225	5112	5017	5045	5581	6231	5960	5317	5241	5872	6040	5809	5665
5216	5089	5548	5924	5776	5269	5021	5131	5070	4771	4691	5008	4901	4985	4930	4940	4757	4934	4987	5062	5213	5007	5249	5142	5207	5166	5311	5492	5957	5901	5706	5221	5148	5164	5705	5926	5809	5329	5256	5145	5074	5793	6415	5954	5426	5360	5844	5948	5934	5978
5301	5021	5355	5923	5753	5127	5166	5202	4962	4773	4669	4879	5025	4816	4941	4748	4877	4792	4880	5035	4991	5211	5118	5080	5288	5318	5263	5499	5892	6062	5568	5315	5238	5163	5485	5683	5713	5275	5218	5211	5158	5645	6409	6076	5416	5178	5890	5864	5765	5765
5313	4876	5533	6141	5844	5265	5065	5177	5110	4729	4664	4903	4795	4800	4932	4781	4809	4834	4795	4962	5004	5015	4958	5068	5107	5156	5177	5432	5889	5941	5741	5398	5194	5259	5485	5891	5779	5226	5200	5210	5101	5559	6387	6098	5392	5278	5770	5874	5759	5817
5198	4952	5360	5953	5874	5268	4870	5082	4870	4701	4663	4881	4846	4697	4824	4749	4781	4768	4851	4924	4895	4821	4919	5045	5138	5080	5115	5581	5655	5850	5893	5491	5311	5202	5492	5920	5765	5111	5163	5263	4958	5744	6454	5971	5191	5398	5870	6013	5932	5921
5166	4954	5255	5958	5803	5196	4976	5105	4993	4687	4623	4953	4901	4832	4722	4554	4582	4665	4704	4948	4790	4843	4905	4895	4934	4972	5101	5279	5777	5858	5787	5436	5182	5167	5529	5801	5558	5009	5000	5058	5035	5498	6343	6096	5365	5414	5923	6161	6073	5877
5273	5053	5239	6050	5705	5190	5074	5137	5060	4786	4725	4908	4927	4838	4764	4814	4732	4621	4719	4823	4798	4836	4881	4670	4914	5055	5145	5335	5751	5707	5496	5137	4824	4872	4959	5422	5209	4767	4707	4851	4922	5333	6154	6033	5405	5378	5774	6136	5826	5707
4894	4836	5173	5828	5809	5223	5105	4979	5086	4740	4662	4805	4858	4710	4792	4804	4572	4670	4789	4762	4732	4789	4727	4952	5025	5004	5088	5266	5497	5361	5245	4933	4626	4461	4806	4875	4979	4671	4584	4533	4580	5289	6017	5862	5222	5385	5701	5880	5636	5581
4843	4668	5170	5696	5867	5146	4822	5026	4981	4716	4515	4891	4876	4783	4736	4823	4855	4570	4718	4679	4772	4806	4816	4846	4877	5104	5206	5200	5372	5343	5111	4895	4734	4620	4731	5057	4873	4682	4762	4902	4895	5327	5734	5708	5485	5313	5472	5781	5676	5619
4545	4476	4833	5506	5559	5146	4910	4849	4840	4769	4564	4819	4880	4941	4838	4716	4572	4531	4666	4873	4966	4909	4849	4933	4936	5222	5069	5107	5298	5525	5363	5300	5212	5114	5364	5550	5475	5156	5012	5042	5321	5626	5870	5722	5417	5426	5462	5639	5661	5928
4444	4416	4697	5303	5411	5162	4970	4944	4710	4567	4769	4737	4893	4886	4765	4858	4720	4745	4762	4862	5036	4908	4931	5030	4984	5129	4974	5017	5155	5364	5429	5485	5688	5647	5749	5857	5998	5807	5695	5652	5708	5647	5635	5364	5261	5339	5459	5464	5524	5614
4733	4707	4986	5361	5282	5118	4878	4791	4884	4637	4768	4683	4802	4786	4838	4726	4696	4722	4878	4874	4992	5052	4993	5179	5008	5087	5092	5109	5085	5151	5269	5530	5683	5715	5723	6053	6011	5958	5916	5679	5588	5654	5427	5077	5101	5103	5176	5099	5314	5296
5272	5255	5309	5322	5128	4870	4807	4950	4804	4678	4722	4749	4845	4727	4696	4896	4863	4842	4598	4911	4975	5000	4955	5134	5066	5213	5170	5058	5020	5129	5222	5389	5523	5553	5537	5609	5831	5700	5586	5681	5552	5433	5287	5322	5331	5144	5322	5223	5275	5224
5857	5553	5521	5311	5052	4847	4857	4947	4763	4714	4764	4688	4698	4665	4715	4853	4710	4683	4931	4917	4902	4926	5129	4919	5087	5126	5175	5265	5078	5256	5312	5544	5471	5440	5288	5430	5513	5570	5457	5329	5419	5675	5449	5381	5486	5596	5387	5365	5365	5319
5826	5582	5522	5224	4967	4911	4944	4979	4740	4729	4788	4540	4700	4721	4594	4667	4656	4850	4795	4945	4920	5068	5093	5095	5213	5184	5382	5380	5183	5353	5582	5503	5252	5425	5377	5410	5671	5541	5423	5368	5442	5411	5451	5320	5375	5288	5414	5341	5352	5269
5531	5304	5362	5194	5035	5062	4994	4769	4773	4645	4833	4701	4632	4755	4767	4753	4791	4750	4895	5065	5136	4958	4965	5185	5194	5203	5283	5314	5233	5327	5385	5546	5635	5391	5446	5599	5524	5458	5349	5388	5538	5306	5299	5180	5343	5272	5294	5273	5224	5164
5329	5293	5360	5026	5135	5141	5109	4958	4591	4808	4635	4769	4683	4769	4725	4624	4789	4713	4882	4902	5033	4900	4870	5054	5064	5191	5190	5410	5251	5328	5503	5494	5472	5450	5530	5575	5724	5664	5683	5590	5680	5426	5415	5298	5405	5299	5204	5326	5334	5211
5420	5210	5346	5174	5144	5032	5034	4903	4786	4874	4683	4810	4611	4627	4748	4766	4747	4791	4799	4900	4977	4962	4961	4984	5028	5121	5309	5283	5282	5258	5621	5698	5587	5449	5499	5661	5781	5660	5637	5704	5705	5713	5591	5645	5582	5605	5578	5528	5207	5231
5331	5191	5184	5133	5068	5202	5095	5008	4886	4835	4729	4807	4766	4755	4872	4733	4917	4705	4833	4975	4788	4851	4832	4897	5185	5155	5241	5192	5308	5325	5464	5427	5355	5291	5458	5519	5740	5718	5419	5541	5514	5502	5581	5478	5637	5549	5440	5454	5274	5244
5320	5177	5201	5245	5189	5089	4924	4920	4899	4810	4649	4865	4810	4918	4774	4730	4796	4735	4849	4922	4906	4922	4859	4777	5048	5153	5206	5088	5132	5254	5392	5349	5380	5325	5421	5364	5422	5440	5394	5400	5471	5382	5396	5367	5346	5411	5377	5333	5161	5154
5310	5222	5125	5054	5217	5163	5095	4994	4867	4913	4702	4824	4809	4900	4803	4789	4803	4717	4877	4932	5027	4866	4922	4965	5001	5187	5114	5059	5011	5237	5470	5381	5417	5385	5523	5576	5625	5530	5438	5537	5519	5559	5488	5485	5574	5513	5477	5224	5326	5326
5341	5124	5029	4946	5122	5083	4984	4711	4851	4834	4631	4756	4812	4934	4716	4855	4753	4738	4967	4716	4808	4880	4804	4905	5105	5114	5309	5222	5260	5348	5345	5473	5436	5485	5571	5581	5588	5713	5659	5598	5679	5756	5561	5753	5641	5596	5608	5467	5505	5623
5203	5148	5077	5070	4997	4830	5002	4860	4765	4693	4654	4794	4904	4825	4723	4830	4720	4884	4725	5049	4905	4865	4813	4895	5224	5179	5287	5273	5190	5348	5331	5342	5272	5395	5469	5483	5604	5535	5523	5506	5442	5506	5558	5648	5593	5515	5382	5442	5272	5467
5286	5045	5125	4911	4983	4952	4946	4843	4678	4646	4700	4774	4828	4749	4828	4786	4820	4886	4946	4968	4815	4797	4960	4984	5104	5324	5198	4994	5131	5219	5360	5162	5219	5175	5092	5301	5303	5269	5176	5314	5237	5026	5161	5184	5312	5235	5186	5058	5214	5144
5268	5110	5137	4980	4991	4938	4872	4806	4780	4777	4570	4881	4873	4817	4791	4759	4806	4905	4893	4834	5010	4945	4998	5006	5149	5167	5095	5090	5156	5240	5285	5165	5266	5140	5249	5412	5421	5364	5341	5255	5260	5246	5292	5374	5277	5286	5309	5263	5372	5377
5224	5187	5164	4991	4982	4933	4922	4820	4938	4634	4741	4777	4839	4647	4705	4768	4750	4930	4868	4966	4866	4868	4876	4969	5210	5280	5071	5002	5193	5412	5237	5406	5410	5350	5671	5589	5799	5836	5667	5657	5843	5885	6017	5889	5881	5850	5883	5724	5718	5766
5395	5305	5208	4953	4765	4887	4852	4677	4763	4807	4723	4722	4707	4669	4537	4589	4627	4789	4876	4858	4842	4772	4788	4977	5096	5178	5127	5235	5089	5300	5397	5505	5714	5891	5860	6131	6048	6109	6316	6158	6196	6252	6392	6613	6296	6160	6282	6342	6264	6436
5205	5144	5271	5033	4984	4815	4899	4695	4552	4635	4685	4686	4703	4684	4544	4530	4765	4582	4875	4866	4796	4754	4902	4736	5197	4922	5026	5005	5239	5432	5489	5422	5628	5853	6238	6011	5999	6014	6145	6189	5896	6208	6193	6194	6080	6083	6205	6109	5942	6049
5243	5007	5136	5021	5004	4962	4941	4864	4604	4747	4659	4832	4568	4522	4665	4628	4650	4598	4912	4792	4763	4716	4789	4831	4978	4930	4923	5047	5441	5500	5443	5275	5170	5181	5447	5908	5635	5463	5496	5644	5451	5436	5662	5692	5631	5445	5582	5567	5518	5458
5377	5455	5212	5112	4840	4845	4968	4890	4621	4699	4771	4750	4631	4652	4675	4699	4637	4690	4721	4721	4722	4682	4736	4932	4915	4901	4880	5130	5513	5578	5414	4704	4313	4173	4649	5085	5166	4990	4940	5041	4993	4925	5001	5165	4807	4903	4926	4952	4779	5007
5917	5653	5575	5123	4914	4862	4734	4706	4793	4753	4702	4826	4707	4611	4625	4585	4604	4637	4706	4653	4764	4798	4707	4917	4943	4796	4956	5182	5565	5452	4999	4117	3836	3726	4171	4563	4677	4479	4534	4745	4664	4526	4736	4644	4476	4454	4537	4570	4598	4626
5883	5675	5532	5300	5039	4928	4659	4828	4672	4914	4821	4701	4710	4716	4704	4727	4808	4548	4609	4748	4611	4656	4797	4766	4904	4785	4626	5109	5538	5695	4997	4337	4161	4024	4125	4802	4857	4647	4845	5130	4828	4736	4917	4966	4892	4893	4844	4957	4906	4838
5130	5256	5215	5184	5094	4926	4735	4704	4764	4671	4845	4789	4697	4770	4712	4608	4801	4687	4723	4725	4700	4553	4737	4790	5024	4832	4772	4915	5641	5687	5240	5063	4917	4821	5153	5478	5714	5476	5503	5790	5706	5484	5745	5791	5711	5457	5620	5894	5514	5587
4817	4777	4808	5020	5159	5020	4755	4712	4956	4845	4760	4718	4769	4629	4886	4857	4831	4779	4671	4724	4760	4774	4815	4871	4978	4887	4789	4966	5502	5752	5467	5232	5203	5106	5290	5688	5855	5793	5785	5903	5927	5838	5984	5897	5764	5657	5898	5987	5832	5773
4606	4562	4786	5073	5390	5135	4889	4804	4969	4777	4739	4911	4784	4753	4855	4850	4765	4664	4654	4767	4729	4881	4713	5058	5013	4855	4808	5182	5558	5611	5095	4879	4786	4649	4505	4916	5284	5326	5173	5322	5278	5094	5137	5138	5208	5072	5187	5151	5277	5040
4616	4514	4799	5129	5462	5013	4769	4817	4980	4803	4656	4801	4780	4765	4839	5007	4764	4811	4702	4640	4712	4803	4856	5095	4970	4892	4865	5122	5447	5549	4974	4812	4518	4256	4144	4643	4929	4763	4774	4598	4833	4540	4839	4620	4674	4549	4726	4689	4725	4666
4794	4784	4850	5288	5449	5009	4835	4943	5071	4725	4598	4904	4721	4831	4791	4768	4678	4655	4779	4716	4885	4804	5008	4825	5059	4829	5102	5049	5360	5649	5182	4929	4637	4386	4386	4675	4965	4882	4689	4725	4735	4665	4879	4631	4680	4590	4723	4795	4583	4580
5245	4969	5142	5289	5375	5162	4823	4894	4944	4688	4653	4922	4808	4595	4823	4969	4745	4798	4673	4804	4717	4794	4757	4833	4997	4797	5080	5105	5241	5247	5234	5045	4822	4509	4504	4757	4926	4957	4724	4965	4890	5051	4807	4849	4604	4660	4880	4806	4680	4667
5229	4993	4899	5534	5542	5146	4818	4974	5088	4705	4586	4812	4854	4864	4858	5034	4805	4712	4729	4913	4883	4805	4875	4948	5002	5111	4992	4917	5032	5153	5170	5105	4994	4911	4858	5122	5168	5138	5063	5032	5140	5072	5147	4975	5171	5164	5232	5169	5219	5226
4771	4685	4966	5425	5720	5074	4878	4870	4985	4761	4846	4893	4872	4794	4820	5151	4994	4736	4799	4777	4613	4835	4764	4880	5051	4961	4982	4912	4946	4830	4959	5205	5326	5292	5383	5661	5654	5585	5626	5659	5640	5665	5782	5604	5671	5655	5814	5853	5761	5900
4398	4443	4732	5219	5511	5158	4772	5022	5087	4989	4718	4945	5048	4952	4897	5047	4867	4983	4952	4893	4759	4682	4881	4777	4974	4930	4842	4873	4814	4878	5067	5170	5575	5556	5777	5835	5883	5847	5806	5821	5875	5856	5985	5905	5617	5806	5994	5852	5903	5988
4332	4402	4467	5088	5416	5134	4832	4861	5098	4822	4787	5041	4943	4956	4967	5026	4902	4863	4978	4984	4604	4841	4879	4838	5088	5053	5114	4809	4989	5160	5150	5117	5329	5223	5365	5391	5466	5460	5435	5362	5502	5453	5529	5445	5475	5472	5562	5499	5406	5517
4329	4408	4649	4917	5088	5035	4731	4812	4833	4841	4822	4989	4987	4777	4835	5099	4946	5060	4922	4836	4887	4789	4776	4887	5069	5042	4950	4826	5039	5050	4975	4934	4960	4876	4797	4904	4941	4928	4893	4826	4915	5027	4939	5004	4880	5040	4886	5031	4903	5041
4882	4915	4950	4899	5166	4780	4769	4735	4820	4725	4915	4921	4933	4867	4822	4960	4758	4989	5007	4953	4879	4878	4965	5014	5078	5102	4921	4982	5086	4978	4969	4866	4799	4857	4706	4778	4733	4718	4711	4683	4822	4981	4872	4852	4698	4910	4841	5010	4864	4904
5395	5202	5169	4924	5075	4872	4770	4671	4642	4783	4808	4887	4713	4712	4700	4818	4841	5023	5081	4977	4885	4940	4973	4976	5071	5077	4847	4989	5066	5180	5082	5088	5162	5135	5375	5215	5253	5161	5220	5134	5050	5287	5279	5176	5262	5279	5329	5281	5475	5310
5656	5404	5262	4782	4735	4867	4524	4678	4765	4919	4786	4874	4727	4750	4662	4771	4955	4873	5036	4735	4913	4850	4952	4918	5126	5160	5041	5097	5152	5218	5213	5473	5629	5728	5686	5644	5618	5662	5577	5825	5642	5673	5678	5728	5694	5762	5799	5955	5818	5948
5371	5258	5079	4820	4773	4648	4691	4776	5037	4843	4828	4780	4828	4718	4706	4912	4846	5030	4909	4954	4873	4989	5123	5093	5267	5216	4983	5033	5191	5227	5213	5445	5444	5843	5751	5729	5693	5621	5903	5889	5769	5909	5916	5829	5930	5815	5938	6013	5937	5904
5029	4958	4835	4631	4766	4853	4766	4806	4939	4848	4959	4810	4796	4759	4930	4840	4800	5030	4977	4892	4806	4961	5025	5038	5013	5144	4936	5075	5256	5412	5313	5312	5268	5274	5339	5532	5289	5346	5246	5431	5406	5366	5613	5499	5436	5429	5349	5621	5498	5457
4890	4823	4819	4625	4672	4711	4642	4803	4770	4834	4726	4790	4719	4754	4884	5027	4780	4880	4856	5058	4918	4979	4828	4967	4979	4979	4995	5198	5489	5450	5467	5110	5111	4686	4709	4951	5126	4882	4933	4785	4924	4951	4909	4868	4942	4689	4844	4887	4800	4889
4971	4655	4739	4593	4739	4799	4638	4752	4764	4896	4786	4972	4770	4795	4889	4849	4975	4868	5056	5153	5076	5130	4820	4988	5088	4930	5038	5192	5429	5523	5322	4975	4530	4288	4076	4369	4631	4459	4308	4333	4377	4388	4474	4434	4366	4294	4348	4366	4429	4207
5161	4783	4757	4559	4701	4778	4695	4819	4749	4670	4701	4899	4690	4758	4998	4989	4902	4943	5102	5023	5032	5103	4970	4952	5080	4921	4973	5137	5530	5613	5146	4616	4342	3988	3979	4274	4354	4333	4135	4062	4209	4259	4315	4211	4177	4103	4070	4203	4379	4231
5408	5193	4900	4704	4818	4738	4741	4799	4762	4552	4726	4817	4927	4871	5074	5011	4966	4906	5039	5150	5198	5012	5151	5108	5173	5194	5003	4970	5583	5676	5432	5126	4965	4394	4450	4783	5134	4956	4763	4930	4894	4811	4964	4936	4830	4693	5034	4888	5079	4912
5393	5242	5156	5015	4806	4758	4757	4753	4651	4589	4653	4786	4684	4709	5001	5102	4925	4875	5093	5234	5217	5094	4962	5334	5173	5164	4881	5101	5659	5935	5631	5405	5257	5106	5261	5756	5944	5742	5697	5549	5955	5679	5570	5810	5473	5558	5622	5704	5735	5914
5008	5002	5061	5043	5088	4704	4654	4705	4643	4644	4661	4876	4636	4809	4820	4965	4966	4921	5118	5188	5116	5102	5115	5166	5138	5101	4922	5313	5512	5838	5896	5464	5104	4947	5017	5507	5748	5441	5456	5596	5541	5403	5520	5582	5468	5301	5353	5338	5481	5512
4621	4665	4713	4911	4951	4802	4730	4867	4749	4685	4566	4908	4704	4639	4658	4895	4867	4974	5114	5267	5083	4969	5128	5364	5215	5196	4994	5346	5775	5921	5545	5036	4883	4609	4381	4626	5037	4932	4844	4799	4948	4830	4859	4908	4864	4608	4628	4555	4698	4737
4337	4411	4704	5230	5161	4859	4608	4705	4715	4733	4811	4759	4735	4678	4833	4970	4750	4767	5104	4997	4999	4934	5104	5174	5107	5090	5168	5243	5583	5814	5484	5100	4730	4374	4385	4501	4798	4896	4535	4708	4627	4588	4673	4694	4717	4583	4498	4623	4540	4516
4361	4427	4824	5190	5179	4955	4477	4611	4804	4656	4683	4752	4702	4455	4714	5047	4888	4732	4925	5142	5056	4979	5109	5119	5027	5067	5104	5256	5520	5588	5585	5203	4968	4629	4659	4628	5029	5003	4900	4757	4822	4762	4801	4906	4945	4634	4660	4734	4651	4772
4617	4594	4840	5097	5239	4590	4508	4753	4932	4771	4598	4932	4815	4571	4646	4891	4759	4735	4848	5086	5148	5023	5056	5226	5119	5097	5160	5133	5371	5380	5438	5219	4939	4753	4781	4842	4921	4963	5026	4886	4899	4765	4910	4890	4941	4984	4798	4682	4812	4972
4946	4767	5075	5371	5122	4877	4753	4871	4909	4715	4508	4777	4894	4680	4829	4891	4839	4720	4904	5036	5140	5024	5164	5178	5027	5212	4934	4868	5099	5293	5315	5308	5224	5267	5222	5229	5395	5376	5478	5242	5319	5299	5363	5466	5506	5340	5329	5302	5283	5570
4867	4738	4988	5357	5244	4898	4672	4911	4884	4618	4574	4750	4832	4666	4813	4908	4931	4758	4906	5053	5012	4959	4979	5054	5186	5023	4990	4926	4984	5190	5260	5321	5528	5550	5648	5820	5760	5792	6102	5800	5920	5772	5901	5945	5975	5925	5737	5574	5813	5897
4604	4594	4934	5371	5542	5012	4827	4764	4821	4551	4540	4701	4933	4847	4789	4888	4738	4778	4988	4973	4966	4964	4979	4999	5171	5080	5090	5035	5105	5293	5402	5519	5621	5790	5738	5610	5761	5805	5836	5878	5715	5799	5709	5880	5966	5810	5738	5606	5808	5784
4170	4426	4720	5416	5507	5171	4756	4747	4770	4580	4471	4848	4809	4786	4657	4686	4797	4678	4809	4937	4806	4925	5110	4998	5017	5187	5008	5153	5107	5208	5283	5145	5243	5390	5214	5184	5224	5178	5183	5331	5278	5206	5311	5081	5339	5184	5192	5119	5067	5217
4496	4456	4800	5171	5542	5142	4691	4703	4782	4718	4484	4847	4863	4643	4499	4830	4677	4785	4776	4884	4906	4937	5037	5036	5044	5248	4909	5078	5169	5013	5014	4993	5020	4825	4707	4641	4682	4780	4740	4936	4916	4747	4830	4829	4860	4841	4742	4625	4707	4805
4711	4590	4995	5037	5265	4914	4650	4816	4961	4859	4717	4777	4856	4512	4650	4696	4660	4629	4689	4705	4620	4913	4935	4853	4774	4951	5019	5011	5020	4985	4933	5054	5040	5109	4975	5018	4910	4746	4878	5184	4987	5012	4818	4866	4876	4899	4998	4749	4700	4828
5038	5052	5060	5147	5176	5032	4724	4897	4948	4869	4860	4834	4865	4600	4613	4731	4684	4639	4719	4763	4831	4662	4658	4660	4899	5027	4964	5006	4946	5008	5047	5167	5263	5359	5486	5334	5434	5385	5243	5319	5315	5229	5165	5383	5521	5480	5384	5381	5235	5231
5485	5500	5271	5071	4888	4913	4826	4986	4908	4787	4636	4756	4766	4788	4646	4725	4846	4694	4747	4861	4701	4861	4828	4761	4808	4829	5013	4829	4838	4944	5015	5168	5472	5616	5548	5686	5599	5489	5513	5774	5658	5620	5647	5508	5641	5654	5750	5569	5534	5449
5615	5338	5069	4817	4998	4992	4889	5036	4902	4624	4622	4916	4671	4747	4637	4684	4794	4862	4677	4734	4974	4852	4896	4620	4917	4914	4759	4716	4891	4944	5264	5058	5216	5263	5423	5586	5555	5432	5566	5519	5599	5440	5359	5457	5293	5394	5671	5460	5399	5221
5180	5093	4969	4700	4821	4895	4750	4875	4740	4599	4712	4755	4807	4694	4769	4666	4813	4738	4959	4869	4951	4987	4887	4805	4957	4906	4838	4970	5073	5075	5209	5178	5065	4889	4825	5246	5180	5104	5087	5025	5166	5038	4806	4907	4850	4745	5034	5020	4875	4787
5063	4968	5027	4804	5005	4881	4849	4891	4805	4638	4699	4751	4925	4903	4706	4761	4804	4685	4910	4925	4980	4879	4832	4906	4924	4947	4892	4951	5076	5248	5215	4967	4584	4473	4413	4677	4763	4545	4714	4505	4675	4492	4396	4189	4330	4359	4456	4591	4390	4416
4847	4895	5000	4812	4851	4942	4694	4676	4736	4779	4780	4817	4896	4795	4797	4811	4793	4814	4908	4999	5087	4995	4748	4900	4929	4974	4844	4776	5201	5368	5030	4716	4175	4006	3933	4070	4333	4215	4089	4137	4094	4124	4079	4091	3895	3886	3966	3974	4112	3915
4871	4927	4802	4812	4818	4812	4687	4819	4735	4814	4810	4856	4816	4596	4835	4861	4888	4771	4989	4989	5170	5038	4899	4812	5125	4858	4779	4846	5116	5504	5114	4727	4307	4031	3898	4190	4418	4374	4259	4249	4317	4383	4207	4253	4175	4058	4144	4175	4445	4338
5142	5024	4852	4691	4658	4729	4938	4816	4960	4852	4672	4839	4828	4788	4904	5044	4963	4807	4855	4917	4960	4932	4943	4960	5028	4949	4772	4887	5303	5519	5337	5051	4707	4585	4623	4849	5128	5215	5018	5087	5383	5149	5164	5323	5159	4853	5001	5070	5157	5311
5496	5002	5074	4633	4691	4869	4867	4805	4735	4737	4699	4794	4820	4876	4860	4933	4837	4909	4815	4915	4856	4848	4925	4915	5057	5024	4778	4973	5407	5586	5572	5240	5053	4948	4791	5329	5584	5490	5383	5554	5525	5570	5521	5553	5502	5540	5454	5521	5582	5698
5411	5185	5103	4962	4978	4928	4885	4877	4886	4707	4719	4679	4919	4995	4930	4715	4830	4685	4864	5004	4816	4802	4880	5027	5018	4961	4826	4977	5156	5705	5321	4963	4782	4615	4536	4831	5195	5073	4832	5013	5025	4903	5013	5010	4988	5034	4896	4827	4829	4935
5010	4788	4857	5123	5037	4887	4701	4846	4682	4453	4569	4763	4803	4769	4722	4822	4744	4764	4777	4896	4935	4858	4995	4899	4957	5115	4885	4922	5295	5403	5355	4940	4613	4276	4251	4274	4520	4594	4283	4299	4444	4303	4340	4519	4393	4460	4319	4266	4316	4404
4422	4656	4784	5055	5161	4808	4624	4650	4701	4601	4451	4615	4730	4664	4598	4791	4772	4716	4868	4962	4740	4967	4906	4916	4897	4938	4765	4962	5270	5604	5336	5034	4730	4481	4182	4367	4616	4615	4420	4469	4495	4467	4303	4421	4555	4587	4458	4406	4262	4560
4311	4403	4695	5239	5134	4810	4610	4839	4837	4582	4409	4661	4649	4667	4500	4865	4714	4757	4826	4851	4869	5061	4993	4962	4936	4952	4768	5011	5458	5515	5608	5196	4923	4598	4623	4567	4823	4818	4501	4520	4686	4496	4370	4633	4564	4640	4489	4447	4477	4490
4365	4448	4822	5275	5280	4946	4654	4833	4788	4716	4518	4558	4711	4568	4633	4713	4853	4817	4893	4897	5034	4691	4920	4857	5059	4962	4784	4851	4973	5363	5347	5190	5020	4997	4900	5048	4979	4920	4715	4773	4851	4924	4858	4728	4800	4888	4842	4898	4797	4743
4743	4595	4969	5350	5352	4924	4691	4916	5010	4458	4402	4678	4747	4576	4457	4693	4746	4878	4796	4931	4875	4839	4968	5066	5054	5111	4985	4897	4992	5101	5216	5289	5360	5426	5427	5465	5501	5503	5372	5514	5491	5568	5485	5632	5290	5398	5603	5636	5480	5412
5232	4946	5087	5424	5406	4912	4690	4860	4777	4449	4471	4605	4839	4622	4752	4833	4777	4796	4847	4896	4964	4940	4955	4901	4939	4996	4834	4841	4907	5143	5088	5227	5405	5730	5759	5789	5742	5730	5668	5662	5822	5809	5733	5686	5571	5623	5703	5967	5805	5813
4921	4763	5000	5492	5433	4906	4665	4728	4674	4635	4502	4759	4820	4735	4796	4810	4857	4804	4795	4908	4816	4907	4883	4924	4922	5019	4831	4765	4903	4958	4962	5025	5295	5527	5369	5313	5305	5274	5087	5156	5220	5232	5354	5262	5140	5171	5337	5362	5350	5323
4743	4655	5186	5544	5475	5003	4838	4837	4857	4605	4566	4783	4906	4689	4606	4910	4886	4641	4812	4840	4855	4851	4888	5075	4876	4813	4768	4662	4758	4759	4661	4794	4856	4966	4788	4773	4676	4972	4744	4706	4517	4511	4781	4599	4405	4471	4675	4691	4656	4789
4505	4470	4916	5338	5548	5026	4677	5141	4834	4797	4615	4785	4940	4834	4877	4836	4889	4839	4561	4752	4731	4750	4820	4959	5003	4845	4693	4711	4760	4995	4763	4517	4656	4611	4598	4573	4500	4598	4587	4492	4427	4515	4606	4370	4516	4539	4498	4638	4471	4568
4545	4471	4869	5285	5479	5116	4999	5122	5025	4842	4625	4935	4779	4824	4711	4894	4812	4705	4624	4637	4783	4865	4846	4774	4719	4703	4716	4789	4903	4834	4833	4912	4943	4951	4932	4954	4713	4924	4792	4885	4824	4765	4744	4730	4883	4782	4842	4726	4812	5032
4691	4545	4941	5257	5232	5004	4993	5170	5043	4923	4810	4885	4769	4766	4901	4771	4742	4658	4646	4577	4800	4773	4769	4838	4726	4644	4728	4729	4814	4737	4945	4991	4982	5284	5214	5325	5248	5306	5222	5282	5241	5139	5251	5158	5290	5428	5415	5360	5297	5365
5167	5014	5161	5202	5132	5034	5024	4959	5026	4838	4839	4942	4974	4784	4827	4805	4671	4674	4660	4600	4741	4835	4836	4815	4915	4865	4708	4754	4761	4799	4995	5012	5098	5278	5395	5378	5431	5434	5485	5658	5484	5521	5482	5532	5581	5691	5465	5598	5392	5458
5514	5378	5478	5285	4953	4926	4815	4885	4924	4695	4813	4849	4852	4812	4622	4875	4703	4647	4795	4675	4743	4674	4883	4898	4972	4784	4805	4695	5034	5070	5113	5065	5148	4862	5158	5235	5321	5310	5321	5332	5304	5301	5207	5145	5306	5293	5386	5305	5095	5375
5575	5294	5403	5048	4979	4915	4819	4796	4914	4739	4813	4721	4564	4778	4774	4817	4667	4773	4612	4826	4742	4785	4908	4958	4945	4967	4777	4814	5028	5254	5344	5118	4791	4461	4409	4709	4948	4894	4634	4749	4759	4905	4668	4692	4725	4837	4719	4926	4622	4641
5413	5215	5197	4868	4794	4879	4889	4753	4742	4630	4589	4751	4634	4696	4806	4798	4785	4786	4681	4864	4732	4992	4961	5004	5000	4890	4966	4929	5221	5401	5334	5185	4533	4186	3938	4203	4298	4238	4220	4108	4099	4276	4279	4385	4447	4312	4295	4326	4392	4235
5151	4862	4998	4950	4924	4855	4578	4561	4670	4623	4549	4692	4614	4595	4865	4800	4813	4836	4715	4789	4871	4858	5040	5022	5107	5032	5073	4882	5299	5532	5398	4947	4410	3894	3716	3877	4172	4241	4103	4059	3994	4074	3979	4185	4102	4172	4039	4290	4178	4225
4929	4968	4883	4895	4800	4577	4557	4598	4628	4463	4652	4785	4644	4621	4743	4750	4922	4908	4853	4766	4892	5073	4941	5109	5117	5109	5148	4842	5289	5638	5637	5282	4738	4360	4073	4222	4667	4605	4388	4485	4607	4486	4364	4548	4741	4639	4672	4570	4677	4699
5072	4815	4833	4804	4658	4633	4737	4663	4702	4477	4763	4800	4693	4683	4688	4848	4917	4764	4873	4830	4952	4903	4970	5114	4993	5214	4892	4882	5038	5675	5924	5509	5102	4717	4530	4949	5331	5220	5154	5243	5316	5102	5254	5289	5406	5351	5340	5310	5287	5356
5363	4984	5149	4782	4701	4540	4674	4782	4586	4692	4647	4879	4843	4696	4839	4885	4896	4900	4904	4909	5009	5108	5007	4900	5050	5158	4689	4854	5139	5706	5691	5591	5008	4797	4674	4816	5242	5245	5192	5230	5311	5201	5057	5353	5384	5377	5293	5412	5112	5394
5612	5389	5268	4868	4764	4678	4609	4800	4740	4785	4781	4812	4730	4566	4796	4848	4914	4797	4699	4972	4901	4869	4924	4972	5106	5084	4960	4778	5027	5389	5495	5123	4696	4333	4061	4209	4530	4553	4532	4569	4703	4561	4489	4452	4726	4671	4724	4604	4598	4503
5616	5429	5437	5171	4877	4890	4819	4927	4745	4773	4677	4720	4758	4894	4785	4811	4821	4726	4752	4871	4900	4810	4798	4935	4875	4835	4839	4819	5073	5175	5260	4912	4461	4148	3764	3882	4184	4329	4126	4315	4277	4329	4228	4386	4314	4395	4242	4418	4326	4241
5210	5002	5314	5130	5147	4993	4953	5088	5023	4733	4788	4926	4804	4755	4936	4910	4772	4634	4788	4737	4685	4953	4593	4774	4794	4857	4851	4759	4905	5144	5310	4831	4449	4295	3967	4067	4129	4452	4289	4265	4350	4359	4192	4286	4417	4476	4362	4371	4380	4295
4649	4678	4877	5286	5218	4970	5070	4996	5235	4878	4925	4823	4842	4856	4677	4817	4859	4816	4598	4702	4696	4647	4847	4703	4731	4768	4673	4719	4730	4961	4990	4970	4676	4377	4305	4251	4465	4490	4482	4424	4427	4447	4475	4409	4557	4488	4557	4537	4512	4509
4248	4604	4834	5239	5390	5004	4911	5137	5208	5048	4922	4822	4864	4766	4613	4998	5064	4757	4640	4610	4733	4578	4770	4708	4585	4689	4693	4524	4553	4759	4900	4937	4903	4890	4825	4748	4969	4960	5016	4952	4911	5015	4990	5024	4988	5126	5040	5062	4982	4926
4390	4533	4997	5362	5527	5136	4918	5127	5079	4904	4883	4977	4991	4837	4812	4899	4985	4790	4582	4673	4612	4606	4793	4592	4794	4659	4736	4633	4584	4766	4933	5027	5045	5176	5202	5485	5263	5511	5374	5531	5320	5550	5279	5413	5620	5561	5397	5441	5540	5620
4776	4735	5160	5559	5438	5100	4834	5172	5202	4876	4880	4916	4881	4825	4770	4916	4843	4548	4495	4575	4536	4652	4781	4697	4866	4775	4595	4661	4629	4790	4837	4773	4940	5262	5168	5230	5394	5182	5267	5234	5243	5187	5016	5117	5282	5424	5399	5269	5432	5308
4786	4880	5217	5512	5488	4827	4865	4995	4976	4875	4867	4772	4925	4657	4762	4865	4951	4667	4712	4671	4658	4669	4801	4735	4763	4790	4763	4608	4662	4666	4661	4675	4740	4791	4834	4803	4929	4756	4861	4853	4791	4797	4712	4823	4877	4849	4976	4879	4863	4848
4862	4690	5184	5582	5286	5062	4729	4958	4900	4704	4703	4648	4686	4631	4677	4739	4729	4803	4614	4624	4579	4686	4736	4961	4869	4874	4803	4570	4636	4779	4729	4785	4742	4697	4847	4689	4713	4664	4630	4636	4714	4719	4668	4655	4752	4856	4717	4754	4755	4755
4427	4581	4916	5398	5407	4945	4578	4793	4736	4688	4469	4517	4749	4508	4495	4597	4778	4771	4573	4763	4618	4785	4859	4757	4869	4937	4724	4860	4717	4845	4856	4811	4844	4817	4812	4844	4856	4874	4772	4823	4707	4837	4966	4830	4817	5029	4886	4920	5083	5041
4381	4338	4923	5198	5388	4757	4611	4494	4673	4525	4476	4525	4493	4507	4391	4479	4585	4639	4705	4717	4734	4642	4700	4686	4914	4777	4898	4793	4849	4971	4836	4999	4831	4869	4972	4919	4939	5044	4836	4777	4780	4885	4926	4729	4937	4909	4929	4979	4955	5072
4269	4254	4796	5231	5135	4898	4535	4563	4590	4604	4454	4537	4496	4531	4569	4620	4577	4589	4706	4598	4704	4767	4607	4789	4824	4729	4895	4822	4842	4860	4847	4953	4888	4675	4690	4691	4760	4663	4680	4714	4643	4672	4766	4778	4873	4721	4792	4786	4890	5019
4465	4529	4898	4971	5100	4964	4612	4502	4573	4604	4482	4449	4564	4491	4538	4547	4481	4656	4658	4604	4580	4658	4845	4694	4659	4696	4724	4927	4872	4718	4733	4706	4713	4676	4646	4685	4696	4769	4720	4530	4578	4732	4697	4624	4665	4672	4936	4776	4785	4932
5134	4983	4982	4992	4867	4745	4579	4714	4481	4535	4505	4649	4630	4510	4421	4508	4485	4533	4625	4552	4523	4643	4825	4665	4693	4642	4772	4634	4623	4692	4703	4839	4723	4516	4635	4631	4585	4737	4724	4686	4696	4626	4668	4619	4640	4756	4791	4731	4847	4740
5871	5467	5257	4953	4941	4707	4549	4521	4509	4464	4599	4614	4498	4496	4592	4455	4496	4532	4434	4611	4533	4547	4589	4459	4599	4555	4621	4635	4505	4543	4666	4490	4717	4589	4528	4744	4661	4726	4527	4658	4463	4558	4652	4542	4748	4701	4681	4754	4818	4703
5735	5292	5306	4995	4876	4751	4705	4764	4594	4615	4591	4451	4452	4602	4594	4479	4613	4563	4696	4596	4488	4521	4487	4494	4487	4605	4603	4529	4435	4583	4370	4422	4466	4373	4313	4488	4580	4566	4436	4439	4287	4447	4428	4507	4556	4557	4619	4599	4726	4720
5445	5107	5154	4938	4808	4625	4616	4689	4640	4427	4464	4613	4448	4562	4471	4505	4518	4572	4550	4562	4463	4642	4420	4480	4341	4471	4466	4537	4341	4446	4553	4369	4387	4279	4359	4314	4446	4510	4435	4444	4408	4213	4496	4505	4604	4629	4517	4505	4524	4582
4968	4980	4840	4708	4803	4752	4633	4718	4636	4555	4539	4682	4613	4528	4637	4487	4487	4668	4661	4627	4521	4641	4570	4504	4364	4448	4524	4629	4421	4490	4676	4564	4500	4451	4439	4467	4494	4388	4490	4506	4418	4288	4514	4543	4738	4681	4771	4579	4681	4609
4971	5004	4666	4744	4787	4776	4631	4674	4761	4791	4848	4868	4756	4560	4532	4373	4407	4407	4579	4440	4559	4528	4594	4482	4369	4525	4659	4355	4547	4631	4417	4573	4524	4426	4528	4582	4501	4510	4651	4455	4494	4486	4487	4576	4575	4820	4692	4663	4737	4708
4989	4911	4965	4538	4860	4722	4650	4677	4680	4620	4734	4788	4732	4805	4626	4528	4648	4403	4499	4451	4455	4598	4656	4528	4644	4493	4520	4475	4608	4513	4638	4557	4484	4600	4520	4486	4522	4446	4589	4669	4418	4500	4603	4585	4688	4742	4902	4795	4718	4687
5019	4944	4867	4736	4771	4663	4768	4761	4613	4504	4564	4622	4806	4792	4745	4593	4640	4567	4557	4679	4520	4591	4610	4586	4670	4588	4661	4547	4696	4562	4636	4479	4661	4576	4670	4634	4671	4795	4505	4746	4641	4640	4670	4718	4763	4827	4834	4809	4933	4765
4962	4917	4688	4685	4664	4767	4785	4971	4817	4766	4670	4641	4603	4493	4658	4520	4489	4428	4635	4537	4517	4540	4437	4490	4662	4558	4504	4731	4715	4748	4700	4805	4835	4683	4682	4832	4819	4661	4708	4796	4834	4714	4861	4792	4814	4916	4968	4977	5069	4804
5117	4864	4889	4559	4607	4432	4614	4670	4890	4777	4746	4619	4588	4588	4726	4468	4431	4374	4466	4509	4545	4538	4573	4532	4597	4561	4526	4512	4593	4740	4799	4636	4759	4916	4993	4783	4749	4942	4850	4733	4865	4855	4808	4760	4894	4991	4877	5064	4964	4891
5153	5029	4972	4636	4498	4520	4491	4739	4812	4774	4760	4639	4627	4519	4625	4546	4629	4534	4311	4315	4464	4559	4626	4461	4514	4462	4656	4529	4531	4664	4633	4659	4654	4684	4805	4661	4714	4709	4829	4756	4808	4673	4842	4899	4791	4886	4873	4830	4727	4833
5261	5089	5134	4948	4722	4517	4548	4540	4779	4808	4683	4788	4620	4547	4504	4610	4491	4499	4178	4199	4280	4363	4472	4637	4665	4681	4699	4571	4640	4590	4536	4722	4821	4608	4667	4794	4819	4630	4740	4780	4903	4942	4854	4936	4964	4893	4874	4828	4860	4700
4919	4956	5027	4915	4851	4736	4701	4729	4937	5107	4859	4764	4601	4399	4464	4588	4568	4683	4343	4347	4387	4227	4492	4498	4598	4773	4669	4645	4791	4758	4617	4529	4717	4719	4778	4726	4809	4792	4693	4836	4739	4734	4975	4893	4799	4658	4888	4711	4999	4928
4966	4835	5072	4960	4881	4900	4893	5055	5090	5065	5162	5014	4842	4643	4425	4296	4354	4387	4367	4369	4288	4406	4328	4394	4462	4624	4497	4677	4528	4611	4592	4559	4678	4607	4718	4833	4667	4477	4683	4654	4735	4775	4927	4923	4786	4735	4725	4737	4777	4794
4677	4697	4775	4713	4815	4791	4977	5380	5247	5304	5112	5197	4726	4663	4447	4390	4229	4324	4293	4273	4464	4410	4320	4483	4457	4535	4614	4522	4700	4590	4348	4694	4478	4419	4512	4555	4585	4530	4565	4532	4690	4629	4893	4833	4781	4835	4715	4846	4719	4934
4585	4569	4689	4543	4646	4823	5076	5077	5140	5260	5195	5115	4914	4728	4350	4202	4133	4054	4225	4262	4303	4440	4301	4403	4431	4606	4585	4643	4563	4679	4665	4669	4570	4485	4612	4670	4647	4484	4592	4549	4585	4770	4744	4844	4691	4845	4917	4762	4778	4740
4647	4676	4392	4436	4460	4671	4792	5008	5071	5081	4867	4870	4729	4499	4316	4396	4217	4395	4321	4274	4304	4352	4587	4526	4691	4590	4652	4582	4701	4708	4625	4729	4799	4664	4605	4566	4603	4726	4584	4582	4750	4620	4787	4685	4823	4842	4761	4833	4790	4850
4931	4625	4601	4343	4367	4484	4594	4655	4770	4726	4815	4796	4455	4206	4252	4127	4027	4157	4208	4204	4166	4248	4424	4409	4413	4518	4589	4613	4700	4540	4609	4849	4769	4495	4578	4567	4708	4532	4544	4648	4623	4685	4798	4773	4590	4808	4726	4707	4867	5021
5075	4801	4693	4519	4359	4394	4487	4601	4672	4531	4428	4135	4350	4389	4431	4479	4284	4353	4542	4383	4178	4380	4436	4427	4553	4646	4531	4665	4437	4676	4485	4481	4489	4498	4528	4854	4655	4627	4668	4559	4754	4703	4827	4837	4733	4815	4718	4743	4851	4992
5084	4839	4735	4536	4555	4527	4413	4433	4680	4479	4298	4185	4336	4108	4219	4248	4054	4354	4316	4292	4082	4142	4191	4301	4409	4473	4664	4630	4590	4644	4493	4543	4590	4336	4607	4761	4832	4686	4649	4609	4498	4684	4744	4681	4791	4693	4692	4708	4871	4831
5240	4817	4900	4415	4617	4320	4516	4569	4662	4421	4144	3990	4079	4244	4471	4468	4358	4206	4410	4289	4356	4236	4405	4580	4473	4436	4448	4248	4541	4535	4516	4537	4457	4586	4466	4625	4715	4850	4670	4571	4594	4443	4586	4683	4630	4663	4728	4850	4846	4839
5161	4894	4959	4602	4558	4544	4403	4453	4600	4579	4485	4219	4248	4066	4211	4335	4158	4013	4194	4093	4014	4114	4341	4295	4338	4581	4595	4547	4484	4553	4520	4498	4464	4478	4482	4487	4686	4564	4714	4696	4474	4532	4403	4624	4458	4613	4657	4612	4788	4807
5130	4880	4796	4676	4619	4390	4246	4436	4605	4523	4220	4268	4147	4257	4533	4417	4298	4302	4303	4375	4452	4391	4621	4563	4477	4404	4337	4275	4390	4503	4460	4330	4601	4464	4538	4437	4620	4611	4622	4701	4530	4504	4530	4542	4399	4547	4564	4662	4707	4672
5263	4951	5143	4613	4560	4499	4386	4285	4351	4320	4539	4426	4280	4364	4419	4359	4196	4129	4160	4134	4177	4109	4396	4392	4550	4662	4556	4463	4616	4457	4515	4502	4473	4604	4485	4575	4531	4651	4740	4535	4570	4622	4560	4572	4514	4623	4512	4650	4610	4763
5170	5273	4895	4872	4744	4520	4335	4326	4469	4509	4354	4178	4115	4315	4473	4305	4373	4341	4427	4379	4504	4429	4423	4571	4484	4528	4555	4544	4551	4677	4632	4546	4566	4571	4515	4577	4776	4790	4624	4667	4573	4482	4681	4434	4468	4621	4528	4526	4578	4555
5193	4891	5064	4835	4639	4357	4370	4460	4449	4544	4280	4439	4361	4190	4261	4476	4427	4427	4309	4304	4488	4538	4583	4447	4656	4622	4769	4266	4505	4539	4581	4661	4663	4629	4604	4547	4560	4576	4698	4423	4562	4569	4464	4650	4504	4433	4528	4550	4477	4593
4740	5049	5040	4606	4609	4610	4377	4158	4243	4312	4501	4372	4307	4221	4205	4473	4429	4264	4367	4376	4572	4669	4470	4439	4678	4534	4650	4737	4741	4705	4631	4762	4675	4629	4540	4655	4586	4458	4637	4625	4548	4539	4530	4578	4611	4553	4595	4559	4512	4682
4986	4866	4795	4649	4819	4574	4206	4168	4258	4286	4439	4464	4270	4122	4172	4264	4324	4294	4452	4399	4672	4554	4616	4586	4680	4658	4642	4620	4690	4866	4737	4906	4833	4754	4702	4672	4515	4648	4707	4615	4719	4475	4556	4595	4537	4587	4534	4438	4593	4578
4703	4646	4855	4738	4593	4441	4386	4232	4175	4120	4418	4571	4511	4289	4416	4352	4421	4588	4439	4448	4463	4698	4587	4637	4552	4623	4666	4653	4698	4654	4648	4763	4854	4719	4873	4663	4551	4541	4561	4440	4530	4702	4472	4584	4451	4415	4347	4537	4459	4604
4697	4728	4685	4719	4659	4692	4339	4167	4099	4185	4447	4500	4362	4508	4439	4163	4269	4256	4251	4317	4325	4374	4526	4657	4505	4702	4642	4599	4532	4669	4488	4587	4414	4681	4804	4578	4454	4415	4433	4521	4538	4480	4547	4437	4453	4413	4254	4450	4494	4420
4724	4638	4715	4825	4724	4446	4255	4149	4125	4280	4282	4346	4343	4254	4143	4255	4241	4273	4366	4154	4287	4206	4332	4173	4284	4402	4385	4573	4645	4614	4651	4572	4370	4580	4584	4499	4579	4473	4410	4443	4622	4523	4554	4492	4302	4243	4366	4415	4428	4378
4611	4741	4887	4611	4617	4548	4533	4416	4221	4120	4124	4198	4373	4274	4316	4567	4685	4793	4753	4666	4686	4631	4744	4553	4467	4395	4393	4541	4431	4573	4461	4621	4636	4544	4539	4542	4671	4655	4488	4533	4365	4418	4536	4550	4274	4346	4334	4422	4338	4383
4604	4736	4692	4510	4813	4922	4561	4210	3986	4182	4273	4496	4612	4418	4470	4398	4598	4563	4513	4540	4504	4498	4683	4670	4790	4671	4598	4626	4330	4361	4352	4346	4265	4443	4424	4487	4403	4680	4634	4465	4302	4574	4558	4293	4450	4330	4457	4454	4507	4476
4711	4306	4564	4704	5000	4555	4429	4324	4334	4435	4435	4583	4539	4311	4113	4101	4372	4178	4352	4165	4196	4197	4307	4312	4081	4566	4599	4689	4764	4468	4333	4374	4318	4333	4502	4560	4389	4395	4711	4527	4502	4338	4499	4500	4266	4533	4394	4492	4395	4448
4410	4291	4726	4648	4473	4368	4496	4510	4429	4324	4156	4491	4590	4345	4110	4345	4525	4669	4686	4602	4660	4569	4558	4318	4098	4185	4171	4436	4582	4667	4646	4473	4497	4424	4319	4407	4596	4494	4531	4584	4615	4358	4287	4520	4456	4562	4611	4449	4435	4544
4505	4628	4544	4335	4437	4762	4523	4338	4321	4195	4311	4550	4619	4566	4374	4416	4616	4681	4908	4887	4959	5002	5110	4929	4901	4563	4550	4278	4345	4408	4577	4629	4732	4684	4622	4391	4382	4745	4649	4637	4688	4603	4437	4450	4463	4355	4563	4696	4471	4467
4756	4506	4366	4311	4639	4689	4385	4318	4209	4343	4351	4491	4670	4532	4627	4490	4516	4505	4625	4555	4354	4549	4811	4855	4955	5178	4934	4558	4429	4359	4483	4611	4717	4710	4732	4473	4279	4592	4708	4635	4352	4658	4404	4443	4397	4496	4363	4541	4529	4650
4862	4494	4447	4679	4739	4521	4289	4274	4340	4209	4208	4525	4638	4691	4344	4423	4489	4476	4387	4187	3920	4149	4204	4207	4535	4770	5005	4983	4754	4401	4406	4302	4692	4697	4716	4699	4458	4299	4590	4669	4341	4592	4714	4411	4424	4506	4421	4494	4544	4454
4414	4303	4840	4879	4636	4385	4352	4276	4160	3970	4413	4769	4789	4661	4393	4217	4220	4271	4145	4113	4057	4150	4118	4127	4034	4117	4503	4857	4903	4807	4658	4493	4414	4562	4483	4798	4627	4324	4418	4620	4399	4449	4720	4580	4368	4405	4386	4310	4410	4387
4235	4478	4989	4701	4567	4584	4616	4331	4165	4298	4453	4841	4695	4319	4028	3936	4098	4318	4241	4241	4194	4306	4404	4344	4353	4059	4237	4350	4494	4760	4659	4485	4634	4519	4585	4598	4744	4605	4291	4404	4517	4410	4620	4620	4470	4315	4264	4352	4480	4403
4317	4892	4780	4434	4779	4739	4642	4403	4347	4588	4460	4423	4328	4076	3899	4130	4529	4834	4746	4717	4439	4575	4691	4565	4432	4470	4253	4116	4288	4435	4524	4698	4510	4429	4230	4357	4529	4707	4264	4162	4351	4454	4326	4585	4454	4279	4384	4279	4230	4508
4648	4798	4290	4414	4850	4884	4626	4488	4504	4390	4060	4043	4069	4262	4309	4713	5291	5407	5457	5091	4941	4982	4923	4686	4645	4490	4451	4386	4172	4216	4314	4589	4637	4302	4319	4319	4165	4591	4564	4219	4200	4470	4178	4337	4415	4333	4341	4334	4255	4405
4675	4322	4158	4541	4874	4598	4460	4444	4425	4075	3930	4197	4464	4854	4978	5490	5510	5542	5541	5473	5067	5166	5118	4883	4749	4634	4531	4381	4191	4165	4088	4383	4510	4464	4289	4291	4257	4385	4658	4321	4318	4450	4266	4182	4442	4423	4422	4374	4169	4347
4519	3967	4439	4774	4709	4575	4516	4292	4225	3958	4131	4722	5315	5433	5563	5525	5287	5228	4916	4842	4734	4882	5032	5010	4793	4695	4640	4439	4411	4349	4234	4223	4540	4454	4501	4386	4344	4349	4566	4555	4163	4420	4317	4284	4354	4484	4398	4345	4416	4300
4299	3909	4396	4950	4758	4425	4482	4158	4045	4250	4697	5431	5767	5609	5300	4928	4625	4479	4069	4071	4124	4416	4676	4748	4745	4770	4609	4405	4488	4404	4343	4271	4165	4412	4381	4395	4170	4260	4577	4513	4348	4348	4502	4259	4308	4467	4492	4309	4455	4347
4055	3958	4695	4900	4574	4340	4093	4044	4120	4560	5198	5645	5597	5111	4393	4096	3774	3508	3378	3182	3249	3773	4009	4148	4645	4540	4677	4568	4501	4410	4322	4226	4067	4257	4490	4486	4386	4140	4355	4697	4392	4281	4466	4099	4296	4397	4414	4358	4463	4363
4094	4223	4785	4724	4347	4101	3948	3874	4100	4708	5247	5259	4754	4041	3519	3119	3046	3008	2868	2913	2879	3236	3631	3816	4043	4437	4754	4616	4588	4584	4440	4328	4194	4122	4483	4383	4357	4256	4286	4728	4496	4445	4549	4464	4258	4276	4551	4439	4538	4279
3955	4308	4909	4543	4381	4163	4121	4012	4397	4894	5194	5075	4344	3476	2942	2881	2872	2759	2682	2554	2707	3005	3273	3461	3851	4341	4730	4749	4586	4350	4379	4378	4225	4136	4338	4656	4410	4223	4285	4476	4617	4343	4574	4504	4280	4265	4465	4499	4594	4494
4047	4680	5005	4820	4595	4591	4543	4639	5048	5524	5737	5281	4394	3570	3112	3128	3263	3137	2909	2835	2769	2917	3154	3107	3633	4087	4652	4759	4562	4497	4445	4342	4122	4003	4259	4478	4324	4176	4263	4306	4433	4382	4355	4511	4295	4359	4363	4363	4448	4545
4351	5121	5525	5022	4640	4925	4974	5267	5602	6093	5972	5270	4327	3620	3297	3549	3614	3689	3669	3343	3140	3019	3021	3078	3322	3843	4522	4780	4664	4529	4471	4456	4223	4049	4300	4587	4449	4198	4181	4311	4279	4259	4462	4552	4353	4210	4420	4464	4524	4358
4756	5357	5693	4936	4296	4489	4693	4865	5408	5683	5478	4449	3639	3060	3154	3420	3972	3822	4091	4018	3745	3309	2914	2793	3090	3795	4369	4669	4698	4689	4479	4289	4139	4041	4187	4550	4473	4270	4369	4367	4381	4163	4302	4528	4307	4230	4405	4384	4513	4514
4977	5316	5312	4453	3756	3929	4010	4056	4413	4475	3931	3198	2698	2499	2698	3174	3467	3861	3929	4200	4154	3628	2904	2735	2992	3617	4213	4613	4819	4678	4562	4377	4125	3965	4191	4449	4430	4283	4255	4169	4241	4208	4216	4459	4376	4483	4512	4391	4368	4491
4946	4813	4547	3679	3335	3533	3653	3716	3797	3683	3186	2614	2301	2319	2644	3075	3338	3639	3702	4003	4003	3630	2835	2574	2993	3499	4105	4610	4854	4685	4521	4339	4010	3994	4220	4440	4437	3982	4448	4295	4246	4031	4335	4416	4347	4545	4294	4346	4451	4435
4792	4503	4293	3468	3249	3484	3746	3832	3789	3674	3254	2771	2469	2491	2531	2563	3060	3493	3472	3538	3602	3178	2732	2551	2891	3650	4208	4514	4717	4541	4335	4238	4172	3995	4277	4378	4234	3928	4247	4284	4120	4022	4136	4418	4372	4313	4361	4341	4404	4426
4722	4169	3920	3388	3182	3893	4573	4685	4392	4540	4208	3573	3209	3105	3021	2621	2672	3060	3197	3108	2929	2852	2551	2588	3029	3727	4328	4695	4569	4377	4254	4099	4200	4025	4260	4452	4221	3941	4332	4212	4098	4202	4170	4332	4158	4283	4429	4406	4385	4393
4593	3716	3924	3482	3422	4519	5568	5590	5306	5333	5167	4648	4454	4446	3882	3114	2574	2720	2757	2608	2453	2624	2667	2736	3501	4162	4737	4770	4538	4181	4096	4186	4160	3969	4294	4422	3974	4149	4392	4319	4081	4191	4197	4187	4135	4316	4380	4330	4361	4415
4352	3600	3793	3762	3725	4988	6118	5515	5070	5170	5077	4871	4715	5046	4634	3612	2723	2403	2399	2236	2349	2699	3028	3129	3746	4574	4984	4556	4321	3898	3915	3980	4080	4190	4450	4236	3902	4189	4506	4279	4021	4390	4069	4158	4028	4376	4450	4488	4348	4223
4513	3582	3661	3781	3890	4769	5362	4861	4515	4765	4658	4533	4598	5077	4899	3818	2987	2407	2324	2094	2693	3357	3524	3765	4518	5203	5081	4479	3899	3847	3766	3912	4141	4415	4397	4235	3913	4239	4385	4119	4316	4379	4104	4247	4122	4339	4329	4400	4245	4215
4542	3725	3771	3894	3950	4592	4831	4300	4146	4739	4810	4386	4564	4929	4993	4215	3388	2769	2421	2577	3249	4205	4400	4608	5248	5493	4975	4228	3753	3748	3853	3935	4245	4497	4494	4081	3988	4333	4271	4112	4454	4278	4230	4237	4202	4477	4166	4283	4113	4273
4395	3743	3666	3757	4105	4839	4730	4108	4053	4702	4764	4438	4422	4680	4923	4655	3877	3358	3145	3305	4210	5003	5226	5154	5271	5161	4513	3853	3630	3792	4044	4133	4487	4599	4341	3989	4165	4415	4102	4047	4406	4276	4263	4364	4308	4314	4118	4138	4119	4505
4116	3484	3753	3646	4081	4911	4869	3936	3769	4368	4614	4361	4186	4620	5129	4877	4423	3929	3719	3843	4797	5867	5717	5232	4831	4598	3928	3583	3714	3976	4111	4159	4278	4273	3935	4040	4497	4383	3851	4291	4417	4114	4341	4344	4319	4285	4039	4177	4205	4531
4414	3903	4116	3810	4006	5098	5038	4116	3560	4008	4238	4021	4186	4726	5297	5202	4473	4160	3939	4085	4952	5545	4978	4431	3984	3685	3643	3718	3898	4216	4097	4266	4235	4049	3924	4220	4648	4204	3847	4389	4361	4235	4300	4256	4345	4074	3957	4042	4453	4411
5318	4527	4519	4003	4168	4937	5355	4661	4144	4243	4260	4129	4321	4931	5296	5034	4275	3832	3520	3679	4132	4464	4057	3478	3351	3525	3843	4142	4187	4255	4189	4138	4161	3862	3945	4495	4418	3933	4121	4398	4147	4362	4448	4313	4377	4235	4182	4237	4583	4736
5884	4976	4469	4056	3948	4679	5363	5113	4889	4793	4585	4316	4470	4899	4956	4735	3848	3499	3185	3176	3580	3928	3651	3276	3628	3852	4336	4533	4347	4246	4133	4112	3872	3934	4271	4559	4104	4027	4318	4319	4005	4258	4298	4305	4259	4357	4134	4258	4742	4842
5437	4734	3892	3693	3512	3960	4493	4774	4814	5062	4752	4241	4145	4463	4341	3677	3428	3257	3070	3175	3578	3986	3906	3686	4016	4262	4398	4359	4222	4227	4102	3973	3847	4010	4526	4296	4138	4376	4280	3965	4303	4382	4299	4278	4372	4311	4234	4311	4571	4997
4247	3957	3420	3095	3074	3460	3829	3823	4015	4412	4242	4146	3692	3470	3254	3008	3126	3171	3372	3608	3971	4326	4202	4075	4137	4198	4211	4099	4142	4183	4054	3963	4099	4306	4487	3967	4262	4342	4249	4128	4314	4173	4387	4528	4338	4423	4123	4469	4577	5032
3614	3382	3495	3122	3190	3386	3436	3317	3329	3633	3863	3808	3711	3287	2830	2728	2787	3256	3604	3933	4354	4237	4095	3930	3984	4141	4046	4142	4254	4238	4002	4193	4341	4117	4039	3980	4424	4365	4059	4258	4342	4259	4446	4395	4616	4278	4136	4209	4655	5038
3636	3385	3755	3767	3887	3876	3752	3296	3237	3432	3677	3978	4017	3744	3298	3122	3303	3808	4253	4206	4243	4042	3877	3886	3863	3993	4009	4025	4266	4148	4193	4152	4254	3851	3951	4364	4430	4162	4251	4332	4205	4212	4201	4443	4468	4349	4247	4100	4817	4767
4373	4231	4596	4699	4947	4859	4367	4045	3782	3902	3843	3915	4157	4083	4126	4324	4445	4788	4745	4555	4392	4064	4118	4122	4120	3996	3852	4032	4256	4375	4344	4387	4002	3958	4238	4336	4214	4158	4245	4203	4049	4052	4183	4301	4234	4312	4216	4388	4786	4899
4875	5256	5364	5347	5222	5311	4997	4715	4691	4742	4576	4139	4061	4084	4219	4505	4595	4594	4436	4249	3953	3924	4071	3878	3957	3952	4019	4239	4334	4302	4329	4055	4077	4305	4415	4181	4171	4263	4212	4054	4122	4183	4155	4290	4307	4227	4079	4362	4535	4968
5050	5084	5365	5264	5079	4904	4805	4846	4753	5033	4952	4706	4404	4295	4314	4191	4025	4071	3963	3966	3867	3899	3905	3928	3877	4114	4220	4180	4169	4062	4137	4225	4223	4252	3995	4023	4524	4349	4157	4233	4074	4030	4076	4331	4488	4026	4250	4208	4620	4804
4993	4803	4860	4848	4614	4564	4426	4463	4580	4542	4537	4331	4366	4545	4457	4328	4116	4109	4122	4213	4328	4238	4160	4106	4042	4157	4192	4050	3984	4090	4349	4391	4089	3765	3996	4324	4330	4175	4174	4342	4295	4064	4020	4310	4178	4065	4130	4213	4557	4725
4906	4620	4438	4319	4403	4420	4472	4481	4471	4312	4319	4076	4008	4044	4055	4358	4220	4322	4319	4502	4385	4269	4115	4068	3810	3859	3935	4036	4136	4381	4290	4177	3910	4085	4253	4144	4051	4095	4163	4359	4119	4083	4173	4050	4129	4259	4013	4370	4450	4727
4585	4480	4595	4327	4458	4391	4359	4395	4250	4171	4312	4226	4148	4083	3987	3914	3927	3907	3945	3929	3816	3943	3900	4037	3913	4026	4141	4126	4195	4076	4002	4106	4236	4263	4071	4104	4169	4306	4244	4175	4149	4338	3985	4145	4269	4031	4287	4347	4317	4462
4488	4304	4495	4520	4758	4688	4407	4277	4138	4163	4261	4347	4226	4429	4327	4211	4083	4122	4136	4063	4036	3988	4145	4362	4121	4122	3970	3897	4012	4142	4201	4309	4277	4009	3959	4163	4305	4242	4091	4224	4350	4019	3990	4264	4135	4087	4242	4331	4586	4278
4440	4389	4337	4463	4617	4716	4564	4199	4149	4326	4345	4253	4277	4340	3942	4102	4178	4346	4222	4405	4186	4195	4294	4228	4144	4146	4039	4033	4209	4214	4108	4191	4118	4215	4265	4200	4235	4193	4160	4213	4122	4312	4318	4033	4181	4250	4086	4247	4270	4267
4439	4434	4411	4406	4584	4535	4284	4260	4292	4312	4309	4297	4108	4204	4083	4041	4122	4012	4199	4218	4193	4362	4181	4525	4327	4129	4150	4110	4000	4037	4067	4179	4345	4122	4018	4081	4293	4357	4202	4139	4248	4297	4073	4128	4280	4036	4192	4042	4294	4365
4412	4393	4281	4163	4276	4292	4254	4110	4251	4415	4288	4252	4255	4106	4142	4075	4216	4262	4216	4211	4296	4289	4356	4304	4218	4045	4167	4050	4065	4291	4226	4249	4116	3904	4191	4236	4204	4276	4206	4379	4290	4151	4187	4269	4066	4268	4172	4076	4208	4207
4477	4031	3911	3949	4123	4396	4251	4063	4130	4180	4325	4066	4233	4321	4484	4318	4655	4693	4506	4406	4312	4303	4314	4446	4382	4226	4088	4021	4123	4240	4157	4133	4212	4125	4191	4110	4238	4308	4215	4216	4183	4267	4253	4048	4328	4154	4115	4205	4284	4253
4238	4171	4206	4016	4213	4296	4361	4359	4298	4252	3993	3822	3968	4251	4376	4543	4578	4750	4771	4613	4312	4229	4377	4316	4200	4146	3902	4019	4058	4245	4213	4283	4128	4076	3982	4058	4339	4140	4163	4153	4363	4204	4042	4243	4198	4126	4242	4191	4215	4139
4304	4156	4399	4251	4259	4309	4083	3949	4163	4124	4184	4188	4250	4548	4538	4325	4178	4240	4609	4483	4385	4274	4349	4554	4428	4331	4380	4284	4198	4195	4182	4164	4080	4105	4030	4121	4192	4239	4372	4502	4257	4301	4336	4293	4244	4311	4181	4267	4071	4110
4439	4480	4521	4338	4258	4179	4109	4071	4141	4061	4011	3878	4390	4352	4124	3816	3439	3559	3777	4248	4348	4579	4623	4529	4250	4285	4247	4164	4170	4209	4383	4195	4090	4110	4002	4158	4159	4112	4273	4329	4329	4269	4157	4198	4278	4094	4349	4235	4280	4084
4473	4526	4653	4336	4115	4118	4065	4010	4027	4148	4273	4273	4374	4222	3891	3094	2726	2673	2940	3470	4059	4377	4441	4415	4427	4285	4480	4280	4154	4264	4307	4112	4083	4053	4106	3985	4161	4229	4230	4198	4318	4159	4321	4128	4028	4426	4252	4376	4355	4187
4549	4425	4535	4185	4153	4168	4217	4019	4098	4061	4176	4238	4327	4251	3892	3197	2903	2860	2958	3425	4189	4634	4774	4432	4230	4216	4182	4200	4156	4309	4417	4288	4139	4096	4150	4044	4122	4255	4277	4204	4268	4187	4087	4188	4398	4260	4302	4266	4263	4075
4424	4344	4425	4212	4180	4104	4216	4067	4040	4213	4127	4142	4169	4240	3963	3403	3009	2827	3128	3606	4068	4343	4363	4318	4323	4269	4409	4557	4227	4273	4282	4299	4168	4151	4161	4093	4066	4075	4173	4168	4250	4220	4145	4341	4352	4381	4288	4386	4074	3985
4488	4387	4441	4191	4176	4102	3964	3846	4046	4137	4014	4010	4076	4285	4248	4121	3790	3727	4024	4379	4344	4460	4433	4491	4292	4062	4241	4245	4283	4424	4496	4208	4226	4187	3955	4120	4209	4053	4100	4261	4259	4218	4116	4381	4356	4319	4174	4250	4019	4121
4344	4396	4542	4360	4330	4056	4158	3960	4030	4150	4242	3934	4067	4197	4243	4166	4201	4255	4288	4330	4214	4133	4294	4350	4174	4258	4312	4271	4331	4230	4263	4317	4230	4234	4122	4045	4048	4234	4193	4257	4295	4107	4148	4327	4294	4422	4312	4260	4050	4106
4454	4353	4577	4508	4333	4145	4198	4068	4169	4198	4222	3964	3840	4085	4159	4151	4477	4358	4198	4359	4337	4398	4357	4400	4155	4099	4185	4194	4209	4385	4396	4285	4168	4058	4003	3916	4098	4102	4095	4120	4223	4136	4216	4339	4295	4205	4196	4324	4196	4008
4479	4434	4439	4326	4239	4195	4239	4111	4172	4474	4169	4105	3852	3933	3956	4009	4157	4144	4043	4156	4272	4303	4503	4266	4276	4055	4210	4287	4439	4271	4516	4310	4217	4094	4031	4034	3964	4031	4072	4214	4214	4219	4117	4303	4294	4223	4327	4084	4212	4111
4433	4443	4464	4299	4310	4301	4075	3929	4020	4240	4222	3986	3899	3905	3936	3856	3944	3982	3933	4149	4153	4303	4257	4305	4203	3986	4199	4247	4218	4348	4363	4239	4074	4117	4145	4045	4100	4083	4225	4249	4334	4183	4176	4198	4341	4189	4119	4424	4188	4156
4492	4465	4622	4251	4254	4156	4134	4046	4047	4057	4249	3902	3839	3900	3861	3858	3859	3839	3878	3976	4151	4236	4372	4258	4170	4122	4133	4225	4194	4325	4260	4233	4115	3974	4165	3968	4058	4104	4061	4177	4198	4301	4096	4136	4264	4301	4303	4279	4297	4120
4405	4359	4525	4343	4476	4242	4221	4148	4171	4270	4126	3953	4037	3907	3961	3990	3900	3932	3863	3891	4077	4259	4313	4222	4228	4167	4079	4207	4147	4229	4399	4208	4152	4035	4203	4121	4127	4001	4164	4216	4291	4120	4135	4205	4254	4332	4223	4293	4418	4320
4323	4447	4397	4439	4470	4180	4116	4239	4289	4323	4353	4093	3953	4124	3851	3733	3941	3896	3891	3820	3890	4053	4108	4086	3988	4044	4216	4156	4099	4224	4286	4140	4078	4086	4051	4122	4169	4132	4075	4069	4332	4164	3995	4152	4272	4214	4440	4313	4274	4322
4447	4372	4256	4387	4160	4261	4223	4042	4107	4246	4286	4029	3889	3776	3724	3892	3915	3869	3837	3811	4046	4213	4051	3922	3971	4062	4086	4106	4029	4130	4209	4114	4036	4181	4115	4192	3995	4017	4103	4088	4155	4046	4072	4248	4323	4451	4222	4328	4320	4166
4509	4267	4432	4401	4227	4086	4117	3889	4011	4016	4049	3805	3757	3718	3863	3806	3712	3782	3767	3732	3945	4037	4236	3994	3997	3965	4118	4148	4027	3979	4144	4046	4115	4127	4004	3995	4092	4022	4052	4151	4068	4038	4013	4233	4240	4349	4255	4300	4150	4248
4215	4359	4426	4400	4302	4407	4371	4323	4217	4312	4280	4014	4020	3984	4101	3989	4020	3833	3829	3772	3848	3887	4048	4042	3964	3848	4008	3977	3966	3976	3982	4136	4005	4038	4104	4009	4077	4004	4045	3960	4079	4028	4044	4290	4153	4170	4259	4234	4234	4292
4274	4431	4628	4577	4638	4850	4777	4753	4719	4870	4804	4470	4501	4542	4629	4426	4564	4298	4109	3897	3820	3945	4009	4003	3837	3882	3933	3957	4000	4128	3998	4028	3926	3960	4039	4071	3963	3960	4095	4185	3990	3985	4045	4063	4117	4157	4234	4362	4255	4277
4389	4760	4853	4689	4694	4737	4860	4738	4697	5011	4750	4630	4712	4527	4541	4319	4480	4445	4289	4167	4052	3888	3763	4024	3864	3932	3899	4014	3936	4040	4053	4001	3968	3964	3905	4000	4114	3952	3909	4136	4052	3872	4040	4050	4251	4170	4110	4369	4306	4162
4761	4697	4919	4591	4221	4189	4131	4144	4119	4107	4108	3831	3774	3772	3777	3667	3854	4116	4075	4454	4247	4045	3683	3807	3802	3829	4033	3936	3851	4030	3865	3868	3876	3916	3862	4024	3970	4072	3903	4003	3952	3960	3921	4112	4162	4097	4310	4088	4171	4138
4840	4606	4508	4071	3768	3379	3418	3283	3169	3295	3154	2991	3007	3164	3265	3152	3287	3332	3654	4153	4237	3977	3690	3779	3778	3974	3899	3921	3907	3929	3906	3872	3905	3923	3961	4111	3954	3971	3753	3908	3847	3815	3947	4016	4027	3974	4079	4083	4062	4298
4538	4221	3915	3543	3224	3036	3096	3006	2824	2975	2944	2895	2930	3073	3114	3032	3087	3229	3232	3738	4210	4207	3875	3735	3876	3998	3917	3898	3902	3894	4001	4011	3945	3837	3903	4045	3994	4047	3925	3919	3899	3973	3961	4072	4087	4076	4092	3925	4086	4398
4570	3919	3689	3422	3157	3208	3430	3266	3199	3360	3258	3160	3223	3417	3613	3320	3193	3157	3208	3488	4127	4026	3910	3888	3811	3994	4000	3912	3788	3886	3998	3939	3955	3847	3946	3993	4035	3934	3986	3904	4039	3792	3878	4089	4011	3982	3888	4123	4226	4408
4546	3760	3571	3479	3404	4011	4407	4117	3943	4241	4102	3915	3941	4143	4406	4083	3518	3290	3201	3306	3935	4265	3918	3862	3890	3941	4015	3874	3804	3796	3852	3889	3760	3763	3721	3912	4005	3876	3874	3957	4018	3882	3895	4031	4011	3781	3976	4011	4201	4305
4278	3579	3479	3333	3646	4765	5064	4613	4317	4542	4545	4267	4396	5006	5012	4625	3935	3463	3284	3297	3801	4324	4240	3779	3784	4086	4065	3984	3872	3815	3851	3838	3805	3811	3829	4075	3910	3910	3826	3966	3882	3831	3878	3975	4045	3861	3854	4204	4514	4330
4157	3484	3328	3239	3670	4640	4781	4131	3852	4334	4323	4018	4112	4712	5115	4674	4118	3548	3356	3168	3946	4343	4118	3859	4014	4030	4215	3971	3858	3818	4135	3862	3804	3763	3932	4036	4034	3921	3903	3978	3950	3741	3867	3939	3955	3842	3824	4211	4542	4638
4496	3600	3419	3185	3502	4310	4443	3864	3705	4031	3994	3784	3745	4389	4753	4469	3968	3518	3313	3193	3835	4537	4116	3794	3872	4244	4104	4055	3961	3920	3961	3973	3868	3940	3997	4040	3889	3925	3974	3920	4000	3886	4008	4047	4020	3922	3968	4229	4453	4716
4614	3635	3309	3160	3477	4254	4312	3733	3752	4150	4219	3721	3372	3953	4433	4130	3844	3571	3213	3254	3808	4416	4130	3758	3885	4295	4162	3895	3908	4022	4072	4057	4006	4042	4143	4147	3937	3922	4120	4119	3984	4000	3962	3963	3897	3885	3876	4226	4461	4598
4220	3422	3176	3091	3277	4321	4458	3850	3766	4160	4244	3712	3687	3933	4277	4016	3677	3468	3293	3290	3814	4458	4195	3932	4103	4221	4111	3961	3911	3992	4141	4041	4003	4199	4002	4022	4025	4043	3922	4091	3982	3892	3921	4030	3969	3888	3862	4148	4487	4425
4055	3316	3168	2978	3289	4071	4542	3850	3688	3845	3879	3469	3630	4346	4448	4230	3741	3424	3270	3240	3870	4544	4278	4061	4014	4126	4164	4066	3928	4066	4142	4108	4091	4192	4233	4222	4060	4019	4105	4096	4031	3968	4084	3969	3978	3911	4086	4137	4306	4577
4490	3663	3348	3017	3340	4265	4530	4101	3833	3827	3687	3370	3623	4342	4884	4367	3795	3411	3292	3264	3983	4515	4359	4029	4013	4237	4160	4065	3982	4070	4129	4216	4105	3998	4180	4272	4117	4056	4065	4194	4125	4037	3986	4003	3896	3979	3881	4240	4494	4606
5026	4073	3741	3587	3625	4411	4858	4499	4204	4311	4074	3723	3909	4565	4772	4439	3826	3439	3308	3400	3850	4446	4163	3989	3990	4144	4103	4063	4060	4127	4277	4211	4085	4110	4243	4117	4166	4107	4213	4303	4091	4056	4021	3874	3912	4003	4095	4192	4491	4622
5019	4229	3870	3406	3565	4056	4727	4583	4650	4964	4726	4344	4168	4273	4238	3804	3483	3335	3248	3308	3989	4336	4230	3944	3841	4063	4156	3994	3875	4141	4208	4223	4188	4220	4344	4335	4068	4201	4121	4381	4163	3981	4044	4094	3940	4022	4189	4163	4473	4665
4386	3736	3541	3008	3121	3525	3947	3904	3955	4597	4659	4343	3961	3664	3443	3061	2911	3155	3165	3342	3917	4206	4151	3875	3968	3964	4004	4004	3846	4120	4179	4328	4023	4204	4337	4272	4170	4196	4219	4210	4205	4224	4126	4106	4097	4148	4031	4269	4497	4611
3636	3438	3103	2838	2794	2994	3180	3193	3234	3678	3961	3717	3359	3131	2981	2646	2801	3076	3289	3538	4148	4286	4037	3840	3955	3970	3910	3977	4130	4092	3924	4156	4000	4050	4150	4218	4164	4098	4257	4283	4095	4092	4150	4113	4088	4263	4080	4208	4617	4683
3555	3376	3183	3023	2815	2907	3099	3057	2893	3146	3372	3220	3076	2940	2818	2615	2897	3395	3689	3962	4245	4220	3858	3780	3946	3939	3922	4021	4147	4045	3995	4033	4043	3949	4139	4073	4103	4207	4149	4225	4247	4073	4122	4020	4127	4045	3910	4142	4610	4743
3826	3682	3682	3506	3323	3506	3378	3184	3071	3210	3398	3291	3169	3117	3161	2962	3498	3873	4107	4091	4057	3995	3862	3681	3838	3789	3690	4019	4045	4120	4020	3987	4007	4074	4142	4133	4015	4130	4151	4264	4156	3920	4147	3915	4089	3974	3992	4061	4484	4645
4547	4487	4308	4193	4191	4368	4284	3903	3734	3800	3878	3656	3799	3894	3804	3816	4124	4305	4279	4008	3820	3931	3723	3954	3851	3695	3856	4012	4062	3947	4085	4051	4104	4043	4292	4265	4178	4167	4210	4157	4056	4065	4066	4245	4112	4038	3927	4166	4462	4540
5083	4975	4624	4566	4761	4720	4742	4385	4241	4229	4129	4024	4244	4412	4240	4216	4322	4167	4021	3891	3861	3821	3802	3863	3945	3728	3936	4030	4042	3884	3842	3983	3924	4042	4030	4128	4118	4107	4013	4096	4097	4104	4057	4149	4019	3978	3925	3967	4335	4395
4684	4524	4437	4403	4293	4448	4608	4614	4461	4245	4163	4094	4089	4279	4205	3983	4082	3997	3791	3931	3870	3820	3773	3864	3869	3852	3852	3917	3897	3744	3830	3962	3817	4002	4016	4088	4089	4096	4119	3964	4076	3939	3963	3951	3927	3919	3869	4009	4189	4370
4432	4001	4001	3883	3946	4014	4036	4115	3979	4148	4048	3988	3989	3982	3865	3828	3786	3876	3964	3851	3960	3834	3870	3794	3706	3743	3800	3859	3840	3629	3734	3875	3861	3934	4043	3946	3992	4044	3948	3993	4037	4040	3905	3903	3904	3815	3810	4058	4164	4122
4133	3733	3784	3805	3739	3732	3888	3953	3883	3715	4075	4084	3983	4011	3863	3787	3885	3838	3881	3951	4092	3894	3791	3927	3843	3775	3839	3856	3734	3752	3916	3968	4028	3805	4072	3916	3973	3875	4058	4048	4007	4026	3907	3813	3871	3739	3929	3958	3959	3965
4201	3925	3744	3758	3825	3808	3900	3706	3879	3916	4101	4102	4049	4013	4038	4004	3839	3954	4037	3967	3989	4003	4022	4131	4036	3880	3760	3810	3711	3638	3875	3983	3865	3855	3834	3939	3938	3985	4009	4088	4064	4000	3707	3754	3742	3788	3860	3854	3984	3857
4082	3703	3770	3750	3728	3902	4057	3814	3909	4097	4247	3979	3987	4146	4030	3956	3937	3973	4021	3968	4099	4122	4209	4074	4053	3859	3880	3776	3795	3843	3886	4027	3920	4016	3840	3977	3971	3969	3950	4018	3977	3905	3717	3795	3820	3802	3616	3877	3809	3890
3956	3822	3750	3835	3745	3904	3911	3914	3926	3987	4070	3814	3889	3829	3906	3848	3895	3993	4002	3899	4093	4206	4185	4151	3915	3927	3862	3908	3831	4030	3893	4081	3918	4052	3946	3993	4020	4097	3968	3982	3962	3976	3789	3812	4022	3877	3745	3730	3787	3933
3971	3976	3856	3903	3820	3861	3710	3777	3787	3917	4029	3814	3688	3978	3981	3829	3995	3977	4032	4124	4166	4126	4055	4152	4024	3850	3934	3902	3811	4060	4233	4093	4177	3946	4027	3976	4024	4006	4258	4049	3971	3826	3792	3949	3977	3882	3816	3830	3921	3945
4139	4127	4131	4003	3992	3838	3740	3614	3714	3802	3972	3742	3610	3793	3983	3865	3937	4042	3907	4126	4207	4290	4074	4093	3918	3811	3904	3928	3938	4038	4230	4291	4014	4038	3867	3949	4090	4121	4117	4021	3923	3871	3836	4034	3932	3843	3757	3847	3861	4020
4182	4178	4178	4055	3972	3908	3950	3831	3710	3722	3644	3583	3626	3769	3771	3821	3894	3989	4069	4145	4241	4141	4099	4115	3885	3900	3877	3905	4022	4078	4206	3994	4071	3967	3991	3954	4076	4156	4041	3949	4042	4043	3946	3863	4007	3892	3881	4024	3998	3834
4306	4235	4042	3992	3913	3842	3810	3584	3748	3709	3707	3575	3537	3653	3848	3806	3974	3953	3968	4053	4155	4216	3979	4147	4127	4062	4040	3942	4212	4221	4257	4254	4023	4167	4106	4111	4027	4149	4081	3946	4006	3928	4133	4028	3889	3841	3940	4088	4043	3982
4339	4143	4088	3872	3931	3851	3720	3654	3743	3619	3642	3690	3638	3830	3840	3839	3918	4033	3848	3842	4026	3896	3859	4077	4121	4094	3974	4094	4113	4005	4226	4233	3919	4177	4148	4166	4163	4146	4057	3912	4035	4087	4078	3923	3874	3916	4003	4166	4080	4007
4161	4069	4076	3858	3744	3802	3843	3819	3684	3806	3743	3798	3763	3880	3815	3801	3687	3843	3907	3891	3877	3852	3996	4005	4133	3984	3987	4011	3944	4015	4119	4154	4066	4275	4195	4289	4014	4122	4056	3927	3890	4097	3915	3810	3835	3967	4029	4081	4145	3927
4285	3884	3978	3854	3939	3855	3908	3910	3900	3907	3846	3803	3793	3922	3769	3717	3772	3808	3660	3817	3899	3941	4047	4056	3924	3820	3800	3779	3912	3928	4180	4139	4133	4009	4151	4053	4026	3962	4036	4065	4181	4046	3879	3872	3991	3948	3972	3881	3943	3891
4091	3812	4063	3894	3970	3981	3939	4096	3899	3909	3852	3824	3967	3767	3593	3543	3746	3800	3806	3750	3857	4035	4067	3969	3840	3661	3714	3879	3868	4003	4227	4109	4124	4239	4078	3869	3871	3933	4018	4224	4030	4067	3821	4048	4106	3981	4042	3915	3925	3862
4170	3914	4046	4039	4070	4006	4113	3960	3891	3939	4010	3924	3805	3851	3657	3569	3719	3802	3774	3700	3853	3914	3756	3771	3713	3560	3693	3841	3897	3845	3989	3977	4143	4056	3859	3843	3890	3886	4052	4020	4080	3923	3903	3887	4043	4120	3875	3913	4026	3839
4122	4150	4098	4066	4116	4009	3999	3834	3767	3805	3731	3780	3850	3966	3754	3646	3795	3774	3618	3598	3679	3797	3659	3675	3623	3647	3542	3799	3713	3838	3966	4032	3986	3970	3853	3876	3883	4009	3836	3810	3946	3856	3785	3731	3864	3853	3854	3966	4063	3846
4165	4001	3969	4135	4075	3955	4003	3884	3921	3804	3727	3732	3734	3810	3733	3758	3930	3953	3684	3702	3926	3922	3739	3800	3648	3556	3544	3845	3753	3762	3855	3678	3752	3867	3958	3944	3872	3885	3821	3698	3899	3776	3810	3781	3920	3738	3820	3899	4083	3945
4259	4029	4048	3984	3883	3855	3919	4063	4080	3995	4070	3862	3824	3858	3685	3695	3902	3993	3917	3957	4171	4097	4092	3777	3768	3694	3792	3764	3765	3778	3865	3802	3728	3850	3987	3882	3806	3729	3693	3709	3766	3950	3970	4125	4032	3825	3813	3984	4009	3903
4323	4131	3957	3925	4059	3881	3925	4188	4277	4455	4350	4082	4187	4102	3922	3887	3879	4049	4100	4232	4391	4300	4236	3953	3986	3995	3810	3756	3674	3774	3909	3933	3850	3940	4020	3844	3670	3759	3789	3805	4037	4127	4268	4241	4270	4088	4029	3926	4060	3971
4393	4236	4086	3933	3841	3924	4027	4120	4372	4473	4313	4286	4285	4240	4014	3863	3718	4108	4006	4168	4230	4248	4071	4096	3904	3988	4046	3888	3753	3890	4018	4123	3892	3882	4074	3841	3655	3795	3878	4046	4043	4184	3987	4024	4270	4092	4090	4023	4006	3988
4176	4379	4260	3883	3807	3847	4023	3688	3512	3737	3819	3906	3913	4218	4307	3854	3809	4004	3814	3691	3785	3574	3594	3768	3747	3854	3901	3999	3594	3747	4009	3978	3972	3931	3902	3873	3766	3884	4107	4104	4070	3876	3622	3624	3649	3676	3737	4063	4243	4186
3850	4250	4382	4140	3884	3960	3885	3423	3107	3007	3221	3211	3629	3995	4286	3979	3864	3903	3872	3499	3222	3114	3316	3540	3359	3664	4090	3999	3715	3828	4125	4114	3906	3877	3769	3741	3867	4003	4109	4251	3879	3666	3395	3095	3273	3368	3548	3879	4393	4248
3859	4284	4582	4318	3903	3991	3874	3322	2773	2644	2936	2958	3259	3860	4415	3983	3762	3929	3834	3468	2910	2964	2970	3423	3240	3676	4137	4304	3814	3736	4164	4100	3851	3826	4003	3857	3930	4240	4136	4089	3854	3442	3206	3022	3121	3159	3225	3948	4694	4578
3937	4526	4766	4336	4107	4010	3748	3204	2718	2687	3066	3154	3253	3946	4404	4200	3882	4021	3781	3451	2987	2923	3192	3332	3227	3653	4441	4235	3901	3767	4060	4032	3946	3862	4074	4011	3995	4134	4158	3965	3954	3690	3081	3027	3074	3295	3408	4150	4827	4787
4042	4790	4795	4308	4152	4304	4003	3379	2915	3080	3402	3296	3280	3885	4459	4250	3929	3906	3955	3307	3119	3126	3419	3365	3326	3750	4439	4225	3783	3807	4099	4001	3724	3904	4033	4067	3878	4126	4193	4175	4043	3725	3362	3119	3265	3624	3637	4203	4983	4764
3881	4547	4798	4273	4043	4177	3913	3468	3207	3432	3738	3543	3357	3824	4303	4255	3906	4041	3825	3555	3208	3184	3595	3614	3450	3933	4473	4259	3747	3763	4147	4081	3763	3896	3983	3946	3832	3880	4333	4271	4096	3861	3471	3487	3559	3664	3634	4263	4946	4914
3952	4432	4732	4318	3889	4032	3972	3433	3302	3265	3820	3327	3289	3948	4312	4252	4015	3884	3787	3427	3063	3254	3422	3504	3316	3757	4363	4072	3669	3711	4087	4121	3787	3926	4008	3800	3735	3915	4251	4395	4034	3690	3490	3382	3682	3687	3648	4131	4857	4641
3811	4487	4679	4192	4122	4048	3936	3391	3124	3194	3488	3200	3282	3962	4426	4314	3838	3855	3718	3456	3076	3175	3419	3436	3261	3836	4293	4118	3729	3772	4168	3998	4002	3875	3814	3822	3680	3999	4162	4316	3809	3616	3371	3140	3388	3585	3555	4095	4939	4711
4035	4457	4814	4238	4103	3955	3845	3430	3153	3193	3458	3271	3315	3862	4346	4118	3784	3817	3684	3467	3148	3176	3390	3299	3396	3715	4176	4120	3729	3716	3952	3924	3784	3819	3781	3798	3695	4127	4170	4147	4039	3808	3361	3308	3462	3650	3571	4103	4807	4796
3934	4554	4756	4285	4012	4113	3961	3498	3204	3234	3540	3376	3122	3905	4222	3949	3753	3797	3920	3442	3103	3100	3263	3375	3199	3635	4195	4146	3686	3780	3926	4001	3733	3744	3928	3670	3767	3946	4297	4194	3964	3755	3525	3337	3377	3635	3505	4100	4846	4601
3863	4672	4646	4277	4005	4132	3995	3447	3225	3078	3459	3383	3292	3840	4402	4134	3911	3947	3816	3543	3109	3069	3401	3389	3329	3742	4326	4268	3705	3702	3927	3860	3586	3803	4019	3739	3738	3955	4202	4085	3967	3855	3307	3331	3317	3643	3561	4120	4736	4546
3977	4594	4783	4341	4162	4128	3839	3380	3013	3067	3508	3311	3204	3719	4423	4053	3949	3827	3841	3376	3052	3110	3328	3454	3371	3681	4396	4190	3720	3601	3812	3870	3704	3790	3843	3775	3593	4039	4036	4032	3973	3609	3339	3077	3304	3537	3612	4057	4805	4545
3718	4466	4789	4299	4067	3976	3884	3304	3004	3245	3550	3405	3276	3729	4309	3966	3736	3972	3889	3370	3031	3059	3409	3547	3349	3672	4379	4170	3654	3579	3876	3943	3747	3704	3764	3742	3592	4044	4251	4226	3939	3850	3235	3294	3578	3559	3488	4052	4815	4514
3795	4485	4631	4350	4021	4039	3814	3393	3117	3367	3581	3282	2991	3579	4222	4035	3672	3847	3874	3580	3034	3089	3544	3421	3234	3686	4270	4198	3601	3585	3910	3929	3665	3674	3827	3735	3595	3889	4393	4103	4067	3753	3405	3323	3385	3525	3537	4192	4807	4644
3818	4466	4901	4196	4188	4110	3811	3402	3194	3417	3584	3255	2991	3539	4239	3923	3782	3881	3887	3525	3181	3197	3433	3437	3191	3664	4252	4210	3686	3729	3999	3923	3547	3453	3673	3796	3774	3910	4215	4106	4094	3702	3361	3255	3336	3491	3478	4039	4780	4620
3931	4552	4782	4361	3984	3917	3878	3457	3135	3137	3540	3232	2971	3624	4249	4035	3788	3845	3939	3421	3182	3104	3393	3362	3300	3692	4367	4211	3773	3668	3801	3789	3610	3613	3832	3765	3602	3954	4217	4282	3930	3685	3425	3163	3404	3501	3483	4118	4692	4683
3847	4520	4709	4298	3937	3885	3784	3391	3043	3115	3369	3186	3085	3636	4238	4107	3764	3996	3900	3415	2966	3066	3439	3542	3302	3758	4132	4246	3700	3547	3869	3838	3573	3790	3833	3627	3544	3763	4254	4335	4083	3750	3475	3238	3447	3649	3727	4171	4842	4658
3754	4354	4629	4141	3888	3816	3743	3291	2923	3074	3405	3288	3087	3614	4409	4126	3753	3908	3953	3455	3181	3180	3489	3477	3346	3578	4241	4114	3768	3675	3871	3775	3812	3638	3813	3550	3654	3988	4309	4379	4144	3822	3488	3267	3453	3621	3643	4211	4818	4677
3540	4281	4519	4103	3801	3643	3746	3377	3096	3158	3531	3327	3138	3664	4315	4265	3851	3834	3826	3556	3176	3153	3454	3620	3275	3772	4275	4173	3823	3708	3831	3887	3699	3660	3680	3505	3627	3924	4167	4117	4089	3833	3406	3243	3492	3451	3574	4061	4836	4591
3627	4194	4596	4020	3862	3736	3750	3287	3018	3153	3398	3219	3039	3494	4335	4154	3813	4101	3792	3547	3114	3061	3429	3544	3329	3594	4291	4331	3809	3687	3859	3888	3534	3653	3779	3917	3574	3938	4196	4236	4071	3773	3389	3202	3371	3511	3490	4174	4634	4575
3522	4209	4679	4181	3910	3769	3636	3311	2913	3074	3245	3163	2843	3593	4201	4316	3972	3822	3870	3639	3236	3178	3474	3470	3401	3818	4367	4296	3799	3644	3881	3820	3570	3664	3751	3757	3755	3952	4205	4244	4084	3744	3363	3261	3443	3612	3397	3963	4608	4777
3520	4301	4603	4247	3743	3676	3481	3253	2855	3017	3294	3043	2885	3529	4382	4167	3948	4064	3942	3648	3098	3172	3402	3587	3437	3801	4459	4409	3836	3602	3902	3858	3602	3820	3829	3746	3623	3918	4191	4318	4016	3698	3449	3189	3437	3411	3504	3979	4582	4687
3470	4384	4520	4071	3686	3806	3680	3313	2953	3136	3392	3135	3043	3644	4313	4195	3871	3970	3796	3574	3190	3067	3500	3512	3433	3733	4324	4076	3546	3638	3980	4041	3726	3862	3830	3765	3670	3942	4215	4294	4077	3692	3280	3148	3284	3419	3346	3911	4618	4401
3516	4288	4363	4004	3791	3723	3628	3357	3014	3264	3545	3273	3117	3693	4244	4161	3921	3815	3916	3558	3221	3007	3396	3538	3341	3639	4376	4284	3692	3623	3862	3798	3629	3786	3737	3779	3745	4088	4282	4291	3882	3659	3270	3075	3244	3457	3393	3903	4559	4437
3405	4188	4449	4037	3888	3928	3795	3266	3063	3124	3485	3316	3113	3632	4107	4149	3831	3852	3923	3508	3150	3172	3347	3423	3216	3688	4344	4244	3736	3595	3847	3881	3808	3721	3769	3809	3777	4041	4340	4355	4046	3692	3415	3081	3213	3499	3520	3870	4587	4260
3481	4144	4575	4268	3969	3872	3730	3415	3031	3104	3539	3177	3027	3654	4132	4237	3978	4021	3966	3493	3159	2999	3302	3399	3146	3563	4221	4184	3514	3596	3788	3845	3754	3626	3830	3881	3750	4106	4343	4104	3939	3836	3409	3134	3234	3398	3316	3914	4590	4455
3348	4230	4665	4199	3904	3907	3806	3288	3085	3238	3588	3387	3171	3839	4539	4462	4068	3946	3931	3454	3069	3062	3355	3377	3266	3655	4222	4062	3548	3411	3871	3894	3560	3615	3795	3809	3845	3899	4105	4201	3828	3759	3287	3096	3230	3268	3347	3756	4366	4312
3407	4245	4579	4119	3844	3836	3715	3400	3057	3303	3524	3421	3231	3763	4566	4378	3942	3973	3928	3629	3125	3074	3336	3348	3086	3603	4107	4075	3550	3532	3716	3765	3568	3655	3732	3695	3722	3985	4158	4130	3859	3625	3228	3125	3292	3403	3185	3791	4423	4378
3322	4168	4433	4055	3785	3767	3759	3476	2957	2993	3382	3258	3154	3792	4516	4396	3920	3966	3927	3482	3041	2849	3234	3357	3189	3550	4299	4118	3583	3515	3926	3777	3594	3631	3812	3779	3808	3955	4172	4064	3837	3577	3245	3132	3235	3372	3304	3935	4532	4285
3398	4167	4537	4140	3899	3936	3836	3289	3010	3186	3471	3286	3068	3665	4352	4335	4011	4073	4066	3656	3114	3008	3255	3366	3170	3563	4193	4087	3645	3609	3728	3815	3538	3656	3877	3786	3763	3824	4055	3963	3907	3452	3200	3048	3213	3239	3287	3722	4448	4251
3514	4188	4741	4173	3970	3868	3752	3375	3033	3149	3524	3295	3124	3706	4263	4419	4034	4047	4080	3622	3116	2930	3246	3441	3282	3641	4231	4120	3645	3563	3795	3801	3719	3752	3832	3732	3643	3764	4035	4046	3768	3423	3057	2950	3098	3139	3257	3724	4353	4271
3543	4269	4680	4327	3937	4034	3839	3414	3115	3205	3498	3326	3126	3644	4504	4357	4105	3886	3863	3540	3125	3050	3298	3418	3346	3744	4328	4117	3634	3419	3754	3888	3655	3745	3863	3887	3740	3929	4110	4013	3857	3522	3087	3082	3177	3344	3343	3793	4570	4608
3510	4365	4800	4311	4003	4038	3795	3510	3049	3111	3389	3246	3085	3574	4361	4192	3810	3868	3782	3532	3075	2995	3213	3383	3218	3654	4390	4180	3621	3580	3789	3857	3585	3626	3803	3778	3865	3936	4101	4129	3864	3480	3153	2960	3167	3355	3390	3948	4588	4456
3525	4311	4735	4342	4139	4067	3931	3407	3074	3145	3330	3235	3081	3531	4309	4088	3652	3771	3773	3503	3036	2824	3115	3327	3171	3473	4160	4170	3675	3577	3842	3745	3540	3556	3715	3654	3590	3879	4055	3980	3810	3377	3162	3027	3200	3131	3256	3805	4521	4509
3598	4327	4787	4324	4332	4221	3909	3408	2989	3075	3274	3190	2986	3491	4122	4052	3639	3735	3788	3477	2988	2847	2971	3257	3086	3624	4197	4057	3523	3406	3694	3642	3407	3448	3669	3580	3514	3632	3818	3856	3736	3507	3236	3082	3139	3521	3176	3603	4324	4308
3610	4344	4757	4266	4226	4173	3690	3326	3060	3087	3401	3289	3032	3563	4091	3919	3664	3684	3658	3247	2840	2715	3058	3315	3129	3543	4082	3972	3444	3376	3533	3462	3453	3491	3580	3642	3608	3709	4056	3970	3819	3740	3314	3146	3391	3474	3291	3795	4310	4392
3466	4259	4727	4318	4017	3997	3788	3358	3049	3065	3368	3172	3062	3555	4179	4032	3681	3575	3467	3150	2670	2658	2970	3081	3150	3440	4195	3955	3384	3231	3566	3543	3385	3557	3561	3546	3470	3666	3894	4005	3858	3501	3242	2955	3079	3419	3390	3841	4362	4464
3571	4270	4690	4198	3991	3868	3765	3452	3040	3250	3358	3272	3109	3569	4279	3996	3740	3693	3604	3294	2800	2757	2937	3253	3093	3325	4015	3829	3416	3248	3592	3424	3261	3425	3542	3570	3396	3606	3925	3639	3593	3295	2879	2710	2851	2995	3100	3721	4242	4215
3675	4231	4764	4333	3945	3939	3815	3440	3050	3065	3397	3316	3316	3605	4070	4066	3759	3819	3676	3318	3019	2912	3134	3254	3231	3449	4116	3941	3475	3403	3601	3528	3241	3405	3504	3491	3463	3615	3721	3695	3375	3288	2816	2615	2750	2816	2953	3443	4031	3967
3611	4569	4831	4171	3806	3838	3790	3324	2913	3062	3332	3331	3186	3560	4206	4115	3648	3856	3756	3448	2887	2873	3064	3366	3209	3570	4164	4003	3555	3401	3706	3531	3446	3543	3487	3508	3388	3484	3643	3713	3667	3404	3099	2919	3011	3129	3035	3439	3927	3973
3666	4429	4734	4289	3882	3877	3623	3252	2826	2743	3055	3209	3050	3667	4128	3932	3688	3665	3715	3473	2919	2813	3158	3352	3212	3615	4187	4142	3544	3487	3809	3592	3488	3433	3616	3617	3537	3545	3777	3895	3700	3683	3532	3389	3404	3478	3424	3602	3954	3928
3554	4396	4857	4171	3860	3756	3662	3086	2781	2687	2886	2968	2964	3499	3998	4231	3692	3671	3503	3159	2878	2694	2942	3107	3186	3509	4152	4030	3601	3534	3671	3814	3513	3430	3712	3783	3574	3573	3738	3794	3868	3917	3919	3960	4043	3776	3810	3736	3869	3836
3709	4274	4548	4117	3974	3605	3603	3006	2671	2673	2750	2889	2904	3516	4088	4141	3799	3500	3512	3115	2696	2530	2746	3021	3066	3409	3972	3891	3637	3512	3597	3664	3569	3420	3593	3585	3552	3450	3603	3768	3846	3848	4046	4075	4095	3851	3711	3724	3582	3532
3453	3905	4311	4198	3851	3634	3475	3174	2892	2813	2996	2908	3022	3442	3773	3986	3651	3717	3576	3222	2883	2796	2949	3005	3028	3335	3782	3778	3437	3595	3574	3559	3490	3565	3620	3686	3706	3685	3678	3804	3654	3770	3965	4002	3943	3930	3802	3726	3701	3604
3539	3855	4087	3880	3838	3893	3757	3375	3386	3470	3353	3306	3427	3568	3706	3547	3680	3813	3854	3538	3270	3478	3456	3461	3361	3533	3694	3508	3544	3513	3535	3582	3567	3487	3662	3703	3609	3639	3734	3858	3729	3749	3928	3873	3784	3838	3878	3842	3888	3727
3831	3897	3893	3684	3967	3872	3874	3995	4009	4163	4006	3878	3818	3835	3689	3498	3675	3777	4085	3797	3921	3905	4052	3805	3684	3795	3661	3757	3463	3526	3522	3481	3583	3569	3558	3660	3769	3584	3522	3626	3700	3754	3709	3634	3661	3647	3681	3713	3673	3720
4046	3999	3848	3777	3862	3939	3918	4019	4179	4459	4175	3947	3828	3755	3677	3677	3573	3857	3987	3955	4074	4114	3891	3932	3791	3603	3718	3589	3557	3526	3602	3598	3616	3576	3655	3582	3631	3621	3623	3638	3652	3623	3582	3529	3639	3596	3596	3590	3607	3564
4005	3845	3637	3631	3796	3674	3767	3855	3960	4007	3880	3815	3715	3745	3582	3709	3571	3733	3750	3800	3846	3671	3801	3643	3611	3608	3570	3667	3620	3706	3677	3515	3663	3559	3551	3745	3691	3724	3634	3687	3619	3591	3733	3581	3651	3678	3664	3590	3612	3510
3618	3670	3659	3502	3519	3457	3547	3606	3576	3480	3520	3380	3584	3513	3541	3436	3678	3436	3593	3472	3559	3571	3495	3569	3569	3612	3717	3576	3688	3863	3715	3679	3573	3642	3597	3773	3791	3749	3812	3754	3723	3801	3658	3711	3843	3976	4030	4000	3985	3837
3796	3656	3734	3664	3794	3666	3608	3680	3722	3587	3423	3574	3545	3444	3496	3480	3475	3591	3493	3674	3745	3487	3527	3547	3629	3648	3536	3590	3602	3649	3709	3675	3795	3726	3769	3746	3822	3775	3772	3715	3820	3802	3898	4057	4084	4207	4145	4264	4303	4187
4018	3876	4056	3948	3761	3656	3812	3789	3781	3652	3718	3588	3526	3455	3648	3569	3805	3706	3708	3627	3750	3607	3571	3513	3476	3606	3677	3627	3603	3815	3741	3828	3706	3791	3807	3790	3710	3743	3748	3877	3903	3860	3898	4139	4225	4351	4339	4293	4319	4332
4136	3877	3914	3958	3654	3756	3747	3826	3730	3650	3600	3527	3445	3302	3484	3532	3670	3531	3467	3643	3435	3509	3412	3438	3497	3477	3557	3652	3664	3745	3845	3707	3667	3738	3797	3754	3725	3728	3801	3921	3992	3891	3781	3755	3934	4259	4024	3939	3883	3925
3709	3802	3822	3622	3531	3696	3651	3625	3454	3390	3358	3345	3316	3388	3375	3456	3382	3415	3368	3265	3358	3335	3374	3386	3617	3615	3711	3639	3595	3848	3735	3755	3664	3548	3710	3688	3668	3793	4051	3925	3775	3451	3289	3171	3397	3397	3560	3384	3321	3465
3931	3872	4019	3939	3795	3668	3666	3596	3754	3619	3578	3512	3526	3551	3506	3409	3556	3703	3631	3570	3553	3526	3587	3690	3742	3595	3574	3597	3660	3731	3664	3547	3626	3732	3577	3527	3613	3784	3839	3810	3536	3314	2925	2752	2775	2900	2964	2979	2945	2991
4534	4710	4473	4571	4520	4378	4271	4207	4208	4157	4084	4111	4005	4080	3930	4167	4333	4311	4119	4099	4027	4061	4035	4081	4044	3987	3781	3640	3594	3622	3622	3484	3590	3569	3588	3400	3525	3729	3891	3875	3643	3174	2888	2707	2672	3061	3072	2881	2893	2869
4778	4697	4909	4780	4506	4403	4659	4547	4391	4411	4296	4314	4191	4340	4114	4474	4413	4404	4551	4347	4388	4133	4246	4099	4196	4105	3901	3784	3717	3648	3540	3453	3677	3581	3759	3511	3589	3761	4071	4151	3690	3309	3085	2903	2919	3123	3172	3032	3004	3164
4351	4306	4133	4087	4188	3990	3855	3819	3875	3685	3780	3803	3667	3954	3923	3913	3834	3802	3823	3957	3941	3825	3740	3747	3909	3907	3914	3819	3948	3771	3698	3708	3658	3617	3712	3615	3654	3831	4020	3916	3749	3493	3228	3172	3151	3211	3166	3122	3181	3113
3963	3909	3771	3613	3601	3589	3495	3418	3323	3371	3328	3302	3347	3375	3355	3494	3216	3231	3258	3525	3603	3508	3262	3367	3519	3670	3951	3919	3710	3749	3810	3710	3675	3628	3780	3747	3746	3714	4014	3912	3888	3595	3535	3452	3501	3648	3511	3400	3393	3410
3434	3605	3599	3610	3448	3422	3441	3333	3273	3199	3189	3225	3186	3221	3261	3169	3060	2841	3109	3257	3388	3196	3067	3102	3349	3584	4029	4058	3777	3630	3712	3906	3658	3672	3735	3915	3732	3654	3882	3985	3915	3849	4003	3950	4085	4009	3987	4109	3987	3944
3257	3279	3143	3279	3299	3260	3109	3196	3015	3056	2949	3028	3047	3064	3090	2918	2862	2757	2802	2993	2952	2812	2766	2941	3135	3559	4149	4097	3814	3610	3642	3947	3771	3550	3920	3738	3737	3876	3928	3991	3971	4147	4383	4435	4419	4473	4386	4293	4434	4332
3201	3182	3017	2998	3047	3091	2947	2909	2947	3164	2900	2985	2964	3025	3018	3025	2890	2803	2782	2967	2845	2875	2781	2990	3028	3553	3985	4065	3925	3702	3801	3898	3852	3650	3714	3886	3711	3737	3885	3889	4050	4184	4277	4370	4436	4418	4447	4451	4445	4423
3211	3391	3418	3093	3136	3262	3231	3211	3249	3336	3221	3091	3257	3181	3262	3261	3153	3123	3220	3224	3154	2911	2972	2960	3128	3324	3775	4064	3749	3665	3859	3838	3904	3742	3738	3702	3628	3581	3775	3832	3825	4034	3989	4218	4234	4344	4264	4367	4427	4393
3609	3599	3452	3567	3416	3273	3634	3532	3353	3539	3579	3394	3372	3335	3627	3364	3573	3418	3541	3467	3465	3296	3288	3131	3293	3526	3894	3876	3919	3821	4004	3905	3836	3714	3774	3691	3525	3743	3813	3922	3962	3967	3912	3829	3906	3902	3954	3939	4076	4115
3852	3690	3802	3851	3771	3661	3657	3918	3882	3831	3849	3815	3696	3629	3670	3707	3815	3861	3750	3747	3695	3714	3598	3520	3681	3745	3875	3916	4007	3824	4026	4023	3886	3888	3930	3762	3690	3692	4026	4071	3915	3765	3589	3374	3480	3788	3792	3552	3626	3703
4323	4204	4080	4121	4313	4120	4065	4185	4143	4108	4089	4106	4093	3997	3979	4003	4062	4189	4057	4014	4049	4103	4007	4109	3879	4046	3955	3837	4080	3999	3876	3888	3912	4053	4058	3684	3734	3966	4137	4079	3846	3484	3050	2833	2831	3212	3244	3103	3082	3225
4479	4600	4479	4292	4162	4230	4319	4185	4315	4430	4244	4272	4136	3932	3993	4177	3971	4145	4080	4148	4150	4211	4110	4037	4007	3898	3860	3804	3937	4070	4059	3829	3890	3965	3971	3706	3785	4083	4274	3974	3647	3342	2914	2681	2591	3076	2975	2984	2873	2784
4189	4607	4988	4453	4385	4484	4428	4468	4277	4252	4395	4335	4248	4102	4175	4335	4209	4132	4157	4236	4316	4345	4258	4172	4180	3976	3818	3791	3831	4050	3894	3928	3936	3889	4009	3898	3611	3918	4164	4050	3765	3368	3027	2806	2896	3019	3179	3081	2987	3056
4286	4624	4962	5099	4744	4535	4800	4594	4337	4582	4614	4475	4546	4559	4534	4599	4577	4456	4481	4402	4418	4437	4443	4331	4409	4134	3976	3870	4035	4053	3989	3948	3807	3909	3974	3790	3794	3982	4119	4081	3918	3569	3276	3130	3157	3314	3367	3305	3215	3363
4394	4290	4607	4987	4761	4156	4327	4474	4280	4050	4345	4322	4360	4398	4471	4450	4340	4352	4315	4246	4199	4102	4128	4103	4134	4193	4202	3939	3982	3872	3950	3889	3862	4044	3882	3880	3685	3869	3850	4070	3775	3795	3555	3328	3469	3559	3460	3376	3398	3510
4313	3870	3814	4098	4254	3923	3614	3888	3742	3507	3602	3812	3683	3643	3924	3951	3778	3756	3863	3864	3872	3757	3633	3722	3943	4026	4284	4101	3846	3873	3902	3962	3776	3770	3959	3891	3856	3787	3874	3934	3867	3782	3757	3792	3810	3971	3893	3716	3830	3908
4127	3912	3811	3642	3973	3977	3554	3532	3639	3662	3235	3662	3340	3559	3646	3506	3654	3554	3657	3723	3492	3541	3380	3450	3588	3986	4126	4223	4029	3807	3914	3935	3753	3685	3906	3877	3950	3806	3795	3982	4009	4057	4215	4189	4532	4418	4224	4358	4128	4430
3646	3838	3702	3184	3458	3687	3542	3035	3418	3437	3068	3220	3314	2987	3359	3325	3326	3383	3214	3378	3268	3000	3089	3185	3246	3875	4389	4344	3901	3743	3825	3802	3907	3915	3905	3829	3721	3888	3935	4092	4014	4080	4471	4660	4746	4745	4532	4672	4619	4567
3101	3687	3711	3171	2910	3350	3297	3020	2992	3127	2991	2947	3066	2865	3092	3127	3001	3046	3026	3218	3137	2752	2874	2904	3291	3745	4338	4445	3989	3755	3823	3851	3867	3665	3933	3922	3767	3683	3893	3904	3875	3938	4246	4501	4605	4486	4472	4396	4618	4482
3018	3719	3913	3746	3081	3256	3589	3239	3059	3438	3374	3134	3291	3320	3212	3354	3108	3229	3198	3435	3142	3183	3041	3053	3251	3652	4176	4182	3849	3703	3762	3961	3961	3666	3834	3875	3708	3740	3840	3907	3896	4019	4071	4165	4283	4212	4219	3945	4176	4344
3242	3582	4198	3923	3357	3345	3931	3683	3241	3684	3706	3423	3664	3614	3508	3636	3503	3470	3436	3662	3550	3339	3313	3252	3457	3639	4047	4138	3913	3761	3872	4121	3951	3906	3859	3865	3709	3879	3906	3976	4044	4038	3910	3660	3856	4027	3761	3839	3881	3836
3237	3489	4015	3991	3399	3339	3871	3739	3318	3528	3764	3438	3811	3740	3555	3919	3619	3561	3540	3473	3438	3526	3439	3444	3731	3803	3965	3873	3928	3748	3846	3827	3875	3857	3897	3652	3708	3840	4119	4172	4012	3761	3474	3057	3283	3444	3350	3343	3335	3418
3482	3718	4379	4291	3642	3644	4106	4140	3744	3843	4239	3862	4236	4026	3915	4080	4063	3920	3879	3768	3844	3934	3899	3905	3889	3989	4018	3929	3912	3896	3954	3771	3930	3779	3994	3630	3731	3865	3971	4063	3829	3433	3045	2641	2751	3000	3223	2951	2895	2978
3712	3903	4488	4524	3916	3723	4553	4648	3975	4119	4576	4118	4048	4318	4020	4254	4226	4116	4138	4003	4312	4163	4221	4066	4178	3948	4019	3952	3903	4073	3884	3903	3912	4096	4056	3735	3675	3891	4046	4230	3853	3379	2971	2626	2721	2890	3049	2987	2827	2987
3742	3823	4380	4688	4128	3762	4336	4458	4038	4180	4454	4006	4080	4227	4135	4260	4104	4265	4299	4298	4475	4298	4212	4197	4001	3853	3807	3915	3954	3871	4041	3917	3947	3914	3921	3717	3738	3973	3995	4217	3927	3575	3409	3027	3243	3348	3379	3200	3284	3155
3835	3920	4384	4947	4267	3836	4457	4622	4149	4181	4646	4108	4206	4432	4023	4546	4325	4384	4367	4361	4567	4422	4376	4207	4159	3943	3892	3847	3854	3952	3963	4111	4098	3990	3970	3814	3826	4062	4024	4116	3822	3866	3639	3495	3494	3704	3697	3603	3592	3489
3922	4001	4619	4818	4271	4015	4458	4685	4155	4239	4655	4158	4334	4534	4242	4479	4493	4482	4380	4230	4422	4300	4369	4190	4022	4094	4055	3832	3944	3998	4042	3994	3918	4065	3959	3959	3838	4006	4044	3967	3995	3795	3746	3738	3684	3855	3871	3804	3805	3855
3455	3647	4405	4476	3944	3590	4072	4150	3667	3783	4117	3785	3857	4011	3831	4130	4092	4087	4031	3963	4057	3962	3831	3749	3898	3883	4048	3960	4007	3773	3903	4077	4010	3979	4075	3872	3933	3916	4044	3914	4056	4058	4183	4042	4154	4215	4319	4287	4369	4193
3164	3240	3941	4073	3617	3284	3684	3857	3359	3366	3823	3432	3572	3767	3382	3885	3575	3568	3648	3656	3694	3518	3621	3530	3642	3775	3926	4050	3946	3839	3946	4025	4053	3926	3933	3910	3841	3852	3893	4147	4230	4244	4439	4391	4517	4590	4755	4515	4732	4806
2950	3182	3636	3695	3281	3093	3472	3471	3115	3265	3565	3075	3245	3415	3172	3571	3310	3284	3350	3416	3351	3121	3100	3259	3290	3689	3982	4216	3829	3882	3987	3968	4004	4040	4183	4107	3920	3906	4019	3996	4151	4318	4497	4618	4674	4590	4755	4599	4760	4641
2745	3088	3530	3247	2887	3015	3254	3130	2848	3136	3274	2958	2942	3139	2981	3197	2935	3049	3013	3052	2916	2867	2846	3083	3236	3600	4274	4426	3986	3858	4022	4062	4003	4007	4189	4375	4006	3976	4084	4024	4080	4223	4373	4438	4511	4525	4501	4388	4393	4626
2913	3344	3457	3169	2905	3098	3338	3191	2951	3244	3288	3018	3245	3049	3145	3347	2926	3114	3106	3050	3036	2759	2917	3020	3200	3755	4227	4454	4210	4006	4006	4040	4173	4024	4115	4331	3971	3991	4226	4143	4317	4017	4047	4124	4081	4087	4122	3893	4039	4187
3310	3753	3648	3434	3193	3674	3747	3358	3332	3688	3556	3405	3609	3451	3457	3620	3231	3428	3292	3422	3283	3149	3114	3389	3312	3778	4083	4411	4067	3982	4100	4117	4023	4017	4162	4191	4050	4047	4196	4361	4275	3969	3892	3693	3819	3988	3867	3798	3595	3784
3540	3747	3430	3098	3186	3602	3430	3107	3435	3651	3381	3442	3659	3367	3579	3545	3397	3491	3259	3621	3336	3362	3173	3424	3473	3787	4049	4135	4177	4011	4093	4048	4049	3916	4051	4029	3981	3969	4265	4408	4279	3898	3468	3239	3270	3402	3503	3370	3239	3383
3731	3515	3232	3096	3468	3464	3156	3274	3476	3605	3408	3726	3639	3562	3632	3554	3625	3473	3585	3708	3764	3576	3531	3616	3688	3958	4015	4027	3921	3922	3926	3922	3906	3983	3954	3823	3897	4086	4172	4111	3975	3683	3143	2885	2816	3004	3032	3002	2941	3021
3896	3686	3833	3792	3881	3610	3478	3820	3807	3540	3815	3974	3829	3907	3865	3820	3985	3918	3919	3966	3961	3999	3904	3823	4033	3912	4072	3987	3906	3756	3916	3775	3879	4020	4016	3925	3862	3980	4046	4175	3976	3559	3258	2956	3044	3099	3198	3091	3105	3105
3736	3698	4017	4359	4052	3641	3856	3951	3810	3521	4052	4018	3891	3936	4003	3896	4018	3904	4032	3930	4092	4007	4113	3943	3984	3871	3927	3808	3921	3825	3845	3812	3680	3829	4001	3815	3801	3963	4222	4088	4016	3861	3611	3492	3452	3677	3628	3539	3278	3627
3616	3802	4101	4128	4068	3964	3988	4120	3971	3845	4063	3966	3925	4050	3979	4132	4179	4012	4171	3927	4129	4079	4146	3928	4040	3958	3918	3885	3948	3925	3769	3829	3743	3849	3937	3873	3962	3844	4120	4095	4031	3980	3776	3943	3939	4054	4188	3934	3908	4048
3912	3925	4002	4082	4034	4040	4278	4238	4188	4245	4266	4087	4436	4348	4314	4481	4181	4464	4291	4305	4309	4051	4112	4039	4113	4149	3956	3986	3981	3938	3987	3741	3814	3921	3825	3910	4053	4022	4124	4125	4277	4214	4291	4399	4278	4540	4493	4503	4435	4524
[truncated: 920 more columns]
