# Supplementary material for: Spatial Resolution and Refractive Index Contrast of Resonant Photonic Crystal Surfaces for Biosensing
Source: IEEE Photonics J. Author manuscript; Available in PMC 2015 Sep 7. (PMC4561521; doi:10.1109/JPHOT.2015.2435699)
Supplement: fig4_data [file NIHMS64775-supplement-fig4_data.gz › Volumes/graham/MacBook_backup/PhD_folder_2015_06_02/paper_improvements/IEEE_J_Photonics/final_files/data_files/fig4/4c_raw/I01.csv]

5685	5175	5453	5351	5302	5437	5373	5313	5153	4984	4854	4785	4574	4505	4538	5097	5418	5514	5380	5231	4994	4401	4308	4563	5097	5516	5483	5149	4732	4436	4509	5034	5572	5826	5619	4909	4399	4469	4820	5183	5259	4887	4373	4351	4582	4941	4925	4588	4698	4676
5802	5855	5990	5792	5631	5758	5923	5767	5486	5238	4997	4733	4529	4333	4628	5330	5810	5670	5366	5183	4890	4497	4483	4968	5479	5943	5835	5230	4748	4577	4910	5568	5935	6231	5636	4737	4426	4786	5140	5365	5310	4819	4313	4625	4814	5113	5081	4904	4943	4977
5934	5694	5706	5669	5564	5794	6075	5894	5464	5200	4838	4495	4562	4637	5292	5616	6006	5635	5253	5051	4484	4255	4464	5193	5760	6050	5829	5203	4916	4844	4855	5656	6084	5868	5156	4524	4525	4828	5339	5433	5348	4737	4428	4653	5021	5083	5081	5159	5081	5040
5758	5742	5593	5631	5737	6097	6136	5828	5264	4977	4684	4530	4471	4993	5493	6090	5953	5550	5159	4798	4316	4315	4834	5526	6001	6176	5771	5239	4742	4759	5185	5695	6053	5700	5046	4613	4796	4989	5518	5637	5303	4819	4608	4779	5336	5315	5381	5247	5123	5183
5620	5644	5660	5863	6087	6331	6210	5466	5081	4976	4616	4520	4738	5016	5580	6059	5873	5575	5349	4861	4607	4756	5041	5892	6149	6046	5512	5086	4660	4728	5082	5826	5865	5451	4933	4668	4920	5445	5852	5757	5580	5033	4954	5014	5499	5383	5427	5469	5420	5308
5750	5697	5897	5952	6223	6186	5931	5261	4949	4766	4684	4764	4987	5381	5774	5967	5894	5431	5373	4930	4744	4868	5403	6025	6116	5673	5453	4760	4666	4737	5249	5955	5829	5419	5043	4926	5279	5663	5919	5888	5612	5208	5213	5442	5453	5420	5356	5437	5192	5138
5838	5802	5949	6107	6131	6046	5446	4886	4815	4923	4750	4717	5171	5446	5926	5821	5749	5692	5566	5100	4855	5379	5726	6119	5838	5746	4959	4629	4494	5078	5572	5749	5909	5526	5206	5329	5735	6109	6034	5908	5467	5132	5370	5342	5427	5062	5175	5146	5135	5034
5873	5944	6213	6248	5855	5598	5077	4826	4726	4783	4821	5039	5507	5646	5749	5777	5683	5574	5531	5209	5353	5525	5883	5912	5637	5293	4867	4505	4645	5237	5813	6024	5918	5512	5290	5423	5834	6054	5838	5683	5315	5132	5528	5388	5149	5003	4926	4947	4889	4888
6000	6066	5988	6093	5643	5180	4959	4749	4727	4774	4875	5210	5598	5439	5557	5805	5831	5510	5425	5320	5463	5861	5847	5627	5387	5113	4732	4562	4900	5426	5811	5878	5763	5600	5537	5371	5848	5946	5664	5291	5228	5246	5134	5080	4908	5055	5193	4988	4605	4785
6382	6143	6072	5913	5488	5099	4845	4757	4727	4816	5203	5396	5598	5513	5739	5776	5663	5393	5293	5404	5544	5743	5604	5438	5066	4954	4831	4866	5268	5699	5598	5761	5609	5398	5482	5439	5593	5479	5273	5105	5178	5206	5273	5109	4960	5164	5330	5037	4857	4514
6279	6131	5943	5527	5180	4905	4967	4674	4808	4852	5139	5298	5686	5576	5512	5744	5399	5245	5152	5579	5628	5869	5426	5303	5261	4976	5000	5188	5726	5735	5557	5466	5587	5259	5371	5354	5321	5283	4899	4941	5420	5304	5313	5199	5057	5347	5339	5253	4743	4850
6077	5936	5640	5323	5013	5034	5042	4928	4861	4932	5134	5319	5651	5502	5576	5591	5244	4884	5256	5474	5622	5580	5374	5461	5236	5023	5366	5632	5822	5512	5270	5376	5272	5022	5274	5254	5230	4997	5150	5324	5427	5430	5513	5119	5315	5568	5618	5151	4952	5020
5970	5578	5231	5034	4949	5101	5013	5042	4942	5067	5021	5324	5634	5455	5421	5323	4950	4810	5142	5461	5621	5374	5450	5220	5235	5413	5674	5779	5672	5380	5342	4991	5017	5168	5123	5042	5051	5105	5242	5558	5677	5613	5253	5292	5626	5797	5640	5283	5056	5186
5682	5283	5027	5109	4850	5265	5427	5230	5046	5064	5371	5249	5545	5434	5178	5118	4957	5034	5079	5496	5498	5373	5346	5334	5251	5521	5774	5788	5558	5167	4949	4991	5084	5070	5182	5036	4918	5142	5517	5750	5883	5701	5247	5380	5639	5886	5698	5155	4922	5330
5395	5002	4878	4933	5119	5295	5427	5271	5236	5410	5292	5420	5367	5279	4957	5060	5000	5097	5186	5387	5369	5279	5520	5187	5290	5652	5633	5502	5199	4946	4884	5027	5171	5284	5268	5128	5051	5299	5685	6048	6037	5413	5321	5453	5737	5563	5499	4846	4750	5325
4911	4694	4688	4968	5235	5405	5476	5453	5515	5446	5521	5458	5369	5246	5074	5110	5079	5195	5150	5209	5141	5208	5339	5351	5399	5497	5405	5215	4918	4714	4794	5036	5396	5581	5354	5046	5010	5422	5978	6026	5572	5303	5258	5597	5599	5730	5062	4807	4782	5376
4679	4555	4822	5138	5254	5489	5515	5633	5619	5558	5530	5460	5368	5193	4942	5118	5166	5206	5270	5051	5024	5171	5162	5331	5487	5555	5237	4835	4537	4732	4959	5543	5676	5483	5163	4946	5312	5549	6060	5821	5316	5000	5187	5572	5415	5404	4713	4646	4839	5373
4726	4813	5142	5294	5445	5536	5660	5818	5634	5647	5365	5428	5262	5093	5114	5151	5224	5072	4995	4991	5068	5220	5414	5494	5504	5171	4925	4504	4595	4864	5224	5613	5555	5491	5087	5199	5379	5871	5858	5407	4942	4827	5215	5342	5644	5000	4525	4543	5179	5106
4942	5048	5610	5699	5725	5695	5784	5850	5707	5529	5501	5323	5279	5039	5039	5206	5183	5047	5044	5025	4958	5160	5427	5451	5257	4807	4469	4445	4555	5152	5530	5661	5661	5165	5126	5178	5638	5766	5428	4857	4744	4796	5219	5509	5407	4821	4553	4782	5132	5104
5290	5418	6018	5938	5898	5867	5818	5766	5678	5534	5485	5289	5172	5098	5174	5206	5189	4995	5091	5000	5037	5146	5306	5377	4788	4479	4211	4479	4868	5263	5561	5659	5470	4957	4939	5310	5697	5504	4978	4628	4488	4926	5376	5415	4946	4654	4702	5120	5373	5242
5919	5974	6125	6098	6029	5726	5725	5716	5681	5505	5405	5354	5209	5082	5022	5178	5040	5244	4956	5179	5309	5397	5358	5166	4566	4439	4480	4719	5180	5561	5431	5372	5153	4881	5162	5443	5670	5261	4676	4531	4479	5094	5397	5455	4893	4660	4902	5524	5418	5133
6245	6179	6197	6179	5943	5911	5730	5619	5660	5410	5283	5175	5153	4840	4859	4926	4991	4992	5131	5402	5382	5448	5015	4698	4515	4555	4715	4994	5608	5696	5452	5099	4798	4895	5324	5558	5231	4947	4483	4520	4906	5589	5525	5235	4858	4641	5233	5707	5476	5139
6077	6220	6197	6049	6025	5742	5677	5660	5635	5465	5468	5203	5146	4825	4695	5040	5135	5504	5479	5616	5475	5237	4896	4711	4503	4778	5020	5547	5621	5502	5001	4831	4638	5131	5420	5426	5141	4698	4531	4824	5411	5822	5584	4904	4684	4993	5546	5658	5390	5010
6296	6015	5837	5862	5950	5761	5732	5780	5689	5580	5253	5164	5053	4956	4758	5057	5296	5593	5584	5732	5411	5031	4755	4478	4585	5035	5600	5782	5590	5333	4770	4594	4657	5124	5183	5297	4894	4658	4676	5107	5766	5671	5263	4980	4750	5367	5881	5697	5402	5230
5864	5582	5557	5769	5738	5704	5596	5746	5463	5536	5092	5078	4895	4825	4904	5179	5558	5547	5781	5486	5100	4738	4656	4750	5088	5708	5767	5673	5403	4920	4476	4484	4775	5060	5147	5147	4672	4587	4963	5607	5892	5580	5180	4841	5088	5686	5929	5680	5303	5289
5557	5211	5323	5685	5567	5664	5587	5529	5401	5314	4998	4816	4996	5128	5411	5493	5675	5543	5539	5266	4923	4313	4643	5125	5330	5866	5798	5396	4933	4512	4278	4617	4983	5157	4935	4736	4661	4881	5598	5867	5878	5581	5110	5172	5389	5894	5943	5566	5220	5468
5137	5006	5200	5418	5635	5702	5526	5283	5151	4730	4710	5056	5232	5514	5826	5864	5683	5416	5260	4829	4616	4642	4826	5422	5756	5852	5679	4866	4646	4392	4588	4742	4932	5129	4887	4642	4839	5138	5683	5881	5593	5385	4984	5428	5827	5938	5494	5283	5183	5542
5012	4966	5195	5412	5579	5671	5450	5099	4759	4744	4763	5162	5504	5758	5753	5792	5373	5011	4684	4619	4783	4891	5302	5664	5948	5704	5106	4687	4535	4565	4821	4899	5199	5059	4862	4765	5012	5706	5987	5783	5284	5365	5404	5793	5940	5742	5355	5028	5239	5475
5132	5000	5551	5652	5725	5589	5119	4806	4658	4777	5210	5513	5929	5912	5796	5414	5140	4684	4698	4631	4899	5427	5812	5858	5766	5264	4677	4403	4552	4792	5139	5279	5116	4916	4873	4834	5523	6014	5881	5386	5061	5239	5623	6019	5989	5419	4998	5053	5068	5254
5334	5316	5600	5676	5534	5348	5024	4617	4744	5050	5307	5618	5889	5730	5493	5087	4678	4379	4644	4911	5434	5733	6087	5788	5338	4931	4512	4615	4843	5116	5209	5105	4879	4718	4746	5160	5654	5967	5479	5136	5156	5423	5928	5883	5702	5158	5059	4831	5205	5107
5430	5571	5932	5818	5538	5176	5077	4791	4918	5262	5512	5793	5592	5486	4897	4646	4454	4320	4720	5250	5728	6032	5873	5555	4969	4568	4656	4764	5073	5309	5179	5090	4754	4781	5129	5638	5719	5678	5197	5061	5235	5553	5865	5580	5183	4938	4956	5099	5201	5056
5835	5722	5852	5627	5403	5169	5050	4981	5309	5216	5572	5668	5447	4994	4549	4556	4559	4581	5071	5644	5976	5719	5477	5113	4640	4712	4794	4935	5179	5088	5038	4925	4671	5140	5468	5696	5518	5213	4886	4939	5436	5565	5673	5211	5000	4896	5295	5187	5146	4874
5815	5825	6021	5704	5589	5494	5098	5292	5254	5382	5298	5358	5103	4535	4471	4522	4743	4922	5349	5788	5779	5413	5067	4838	4757	4907	4969	5195	5343	5087	4889	4863	5116	5406	5660	5614	5348	5000	4876	5099	5358	5514	5302	5098	5070	4980	5138	5064	5039	4831
5865	5715	5844	5531	5590	5295	5416	5420	5197	5341	5225	5124	4793	4647	4397	4615	5047	5150	5565	5650	5429	5104	4805	4932	4853	5158	5303	5289	5107	4773	4757	5123	5316	5658	5594	5378	4985	4861	5118	5229	5562	5251	4994	4835	4987	5177	5303	5076	4898	4823
5476	5518	5948	5609	5522	5486	5310	5242	5171	5155	4950	4777	4860	4621	4638	5030	5187	5249	5343	5346	5091	4891	4946	4966	5107	5432	5340	5104	4995	4878	5117	5438	5608	5719	5312	5095	5057	5109	5245	5386	5135	4851	4726	4830	5248	5318	5243	4973	4905	4764
5777	5597	5783	5640	5192	5208	5096	5067	5250	5249	5043	5068	4913	4904	4966	5131	5157	5186	4982	4906	4862	4905	5107	5129	5266	5141	5187	5009	4929	5141	5378	5540	5730	5453	5251	4969	5051	5296	5260	5208	5177	4786	4647	4932	5105	5251	5400	5006	4863	4844
5536	5785	5858	5504	5235	5057	5002	4947	5194	5267	5263	5235	5165	4914	5156	5111	4998	5010	4831	4858	4901	5012	5217	5153	5064	5045	5018	5011	5219	5457	5726	5661	5547	5235	5155	5053	5054	5309	5099	5035	4836	4679	5093	5001	5288	5146	5197	4982	5076	5147
5797	5943	5814	5394	5066	4968	4973	5128	5243	5431	5526	5382	5315	5086	4976	4919	4868	4794	4970	5091	5172	5153	5211	5098	4961	4870	5007	5148	5511	5662	5899	5737	5389	5308	5171	5217	5226	5165	5039	4804	4855	4842	5109	5180	5112	5130	5100	5148	5222	5179
5962	5706	5954	5525	5058	5118	4908	5339	5484	5504	5496	5305	5176	4785	4872	4866	4914	4927	5032	5300	5249	5005	5202	4971	4811	4822	5065	5431	5785	5879	5680	5403	5224	5349	5245	5239	5320	5086	4720	4774	4853	5045	5078	5099	5185	5013	5150	5150	5186	5356
6117	6096	5982	5383	5136	5297	5153	5352	5435	5539	5391	5109	4875	4734	4670	4934	5053	5121	5345	5301	5185	4941	4769	4888	4757	5012	5265	5465	5720	5622	5447	5499	5321	5402	5277	5269	5087	4761	4777	4743	4984	5004	4943	4986	5023	5019	5332	5206	5261	5411
6162	6276	6003	5535	5321	5182	5133	5453	5532	5456	5196	5007	4893	4845	4960	5027	5247	5241	5250	5223	5035	4734	4642	4740	4833	5219	5518	5557	5534	5404	5627	5465	5593	5473	5227	4994	4939	4827	4819	4950	4981	5073	4958	4980	4908	5229	5321	5285	5349	5395
6164	6072	5858	5483	5209	4903	5073	5120	5442	5352	5141	5041	4814	4960	5059	5286	5304	5284	5361	5053	4734	4684	4693	4851	4950	5298	5351	5372	5334	5291	5564	5671	5731	5510	5137	4808	4828	4764	5034	5052	5157	4884	4966	4939	5052	5322	5406	5157	5337	5288
6121	5963	5720	5355	5089	4900	4907	5078	5266	5231	5080	4991	4948	5053	5186	5337	5485	5183	4948	4919	4762	4674	4755	4819	5012	5144	5356	5242	5371	5391	5642	5651	5658	5510	5173	4968	4914	4821	4990	5077	4981	4937	4940	4945	5132	5355	5463	5231	5265	5419
5963	5803	5661	5196	5061	5041	5159	5344	5468	5273	5194	5122	5135	5212	5152	5337	5299	5104	4982	4952	4776	4806	4752	4694	4799	5124	5081	5420	5565	5494	5656	5628	5502	5475	5103	5023	5161	5049	5041	5041	5056	5024	5155	5172	5263	5361	5477	5331	5192	5337
6063	5925	5725	5236	5197	5266	5301	5420	5561	5406	5276	5058	5078	5140	5207	5184	5334	5229	5166	5062	4883	4924	4737	4721	4642	4937	5335	5513	5735	5681	5474	5508	5264	5436	5394	5447	5256	5048	4912	5040	5076	5178	5297	5303	5194	5467	5311	5423	5304	5588
5976	5808	5647	5414	5221	5424	5486	5652	5584	5391	5142	5053	4913	4910	5098	5340	5394	5369	5347	5127	5035	4770	4430	4646	4624	5083	5301	5620	5784	5541	5572	5249	5479	5566	5563	5443	5163	5061	4966	5179	5104	5399	5189	5280	5193	5395	5332	5295	5586	5515
5976	5983	5924	5628	5413	5615	5533	5527	5385	5304	4939	4747	4741	4876	4933	5429	5481	5371	5501	5186	4838	4712	4693	4850	4891	5147	5540	5705	5646	5346	5348	5205	5479	5630	5659	5382	5216	5026	4960	5357	5144	5460	5356	5346	5386	5343	5435	5315	5482	5510
6172	5945	6008	5683	5524	5471	5532	5472	5290	5023	4793	4910	4794	4859	5007	5403	5577	5410	5232	5093	4836	4744	4763	4842	4982	5145	5432	5468	5527	5252	5422	5321	5429	5483	5394	5378	5155	5166	5189	5153	5303	5251	5404	5427	5464	5361	5563	5671	5539	5457
6202	5879	5958	5464	5196	5058	5139	5335	5358	5050	4816	4881	4919	5005	5214	5481	5489	5367	5136	5111	5011	4836	4871	5008	5005	5211	5333	5396	5281	5454	5588	5415	5365	5304	5434	5110	5259	5329	5449	5153	5333	5401	5291	5498	5402	5487	5595	5799	5451	5492
5923	5610	5523	5202	4932	4903	5156	5264	5385	5259	5230	5119	5018	4840	5144	5160	5257	5171	5215	5203	5128	5309	5022	4925	4846	4977	5174	5141	5438	5619	5622	5448	5394	5252	5311	5333	5437	5416	5384	5347	5318	5262	5372	5502	5310	5524	5527	5634	5396	5499
5799	5445	5432	5139	5043	5205	5288	5524	5567	5464	5244	5030	4867	4744	4935	5061	5312	5361	5498	5291	5396	4960	4865	4912	4858	5024	5086	5333	5554	5673	5550	5403	5501	5324	5415	5320	5421	5427	5305	5294	5491	5191	5348	5330	5338	5505	5627	5514	5606	5590
5854	5732	5463	5394	5212	5401	5626	5572	5644	5447	5137	4904	4938	4773	4947	5091	5354	5347	5416	5488	5303	5065	4852	4827	4782	5074	5295	5568	5547	5629	5475	5365	5249	5498	5319	5443	5418	5310	5309	5259	5395	5412	5297	5402	5390	5346	5480	5515	5713	5527
5897	5760	5725	5501	5279	5366	5462	5582	5645	5302	4985	4807	4904	4823	4893	5061	5386	5382	5500	5279	5157	5029	4850	4867	5019	5215	5488	5612	5645	5635	5393	5434	5500	5406	5496	5391	5365	5279	5311	5401	5340	5483	5296	5339	5294	5244	5343	5519	5711	5585
5990	5860	5969	5488	5234	5122	5237	5453	5416	5350	5101	4897	4948	4997	5120	5311	5497	5364	5378	5368	5271	5079	5041	5039	4996	5383	5523	5462	5559	5631	5413	5449	5519	5591	5441	5366	5246	5165	5308	5437	5414	5310	5299	5124	5101	5114	5247	5460	5667	5494
5878	5809	5731	5270	5123	5002	5206	5229	5365	5234	5275	5069	5224	5070	5026	5292	5405	5340	5404	5360	5182	5343	5089	5144	5086	5356	5240	5332	5519	5634	5558	5647	5425	5273	5298	5251	5351	5327	5324	5348	5339	5140	5353	5301	5258	5192	5371	5407	5353	5620
5867	5705	5630	5131	4880	5011	5028	5254	5401	5503	5352	5309	5318	5330	4962	5212	5241	5270	5268	5358	5280	5310	5190	5091	5010	5056	5216	5436	5445	5533	5717	5726	5494	5276	5333	5290	5439	5410	5168	5212	5134	5033	5205	5374	5236	5254	5184	5310	5331	5530
5784	5632	5509	5174	4875	5061	5090	5360	5541	5731	5429	5406	5223	4938	5044	5228	5146	5361	5261	5441	5357	5269	5264	5129	5133	5174	5172	5462	5635	5651	5584	5539	5604	5531	5347	5364	5410	5415	5113	5200	4992	5048	5129	5239	5175	5177	4948	5090	5306	5444
5768	5708	5777	5291	5019	4987	5070	5581	5629	5572	5445	5272	5193	4981	4922	5056	5161	5412	5300	5586	5543	5267	5290	5171	5109	5273	5318	5497	5516	5685	5714	5665	5637	5508	5615	5487	5401	5382	5206	5104	5124	5001	5173	5199	5018	4951	4987	5084	5353	5389
5913	5782	5823	5353	5237	4973	5082	5244	5599	5596	5247	5300	5009	5100	5026	5319	5257	5327	5578	5463	5520	5386	5308	5302	5127	5181	5354	5459	5623	5519	5821	5958	5946	5849	5584	5484	5354	5395	5172	5146	5246	5143	5168	5164	4892	5068	5147	5180	5113	5067
6042	5985	5920	5496	5165	4882	4896	5133	5281	5304	5311	5291	5227	5256	5225	5338	5355	5389	5457	5533	5516	5530	5356	5292	5195	5242	5177	5370	5550	5674	5818	5842	5717	5759	5428	5518	5354	5382	5302	5239	5168	5037	4924	4953	4873	5078	5189	5034	5121	5065
5891	5932	5902	5454	5170	4989	4981	5103	5161	5380	5474	5413	5279	5276	5299	5318	5403	5396	5491	5639	5515	5397	5315	5361	5377	5096	5184	5268	5540	5757	5933	5865	5553	5621	5477	5533	5602	5563	5336	5219	5067	5120	4855	5096	5132	5060	4904	4857	4899	5040
5776	5884	6028	5658	5445	5179	4990	5034	5201	5321	5388	5492	5324	5197	5278	5066	5428	5364	5438	5594	5564	5530	5343	5417	5290	5186	5141	5308	5467	5506	5731	5603	5632	5611	5678	5719	5863	5505	5428	5149	5079	5045	5045	5182	5088	5006	4898	4941	4934	5188
5831	5979	6069	5923	5552	5313	5009	5121	5186	5258	5345	5327	5326	5204	5243	5255	5342	5527	5442	5522	5568	5647	5398	5220	5271	5307	5168	5283	5360	5563	5674	5878	5571	5689	5759	5797	5705	5619	5424	5247	5192	5162	5182	5193	4961	4737	4845	4775	4952	5203
5769	6197	6488	6182	5654	5604	5335	5057	5217	5232	5365	5427	5181	5243	5151	5344	5424	5427	5529	5725	5797	5500	5590	5516	5275	5217	5191	5197	5312	5432	5544	5729	5859	5718	5793	5781	5681	5445	5448	5308	5228	5176	5138	5091	4945	4933	4985	4974	4891	5104
6204	6195	6396	6099	5786	5426	5234	4968	5143	5358	5330	5387	5464	5330	5369	5348	5329	5416	5537	5653	5832	5797	5786	5548	5469	5432	5125	5096	5259	5335	5639	5745	5843	5934	5711	5508	5490	5700	5483	5602	5594	5234	5173	5183	5155	5213	5213	5142	4890	4878
5982	5926	6341	5972	5821	5683	5295	5149	5096	5415	5434	5516	5399	5345	5357	5243	5358	5500	5433	5511	5713	5833	5793	5604	5437	5242	5144	5069	5128	5343	5575	5577	5767	5741	5542	5753	5678	5899	5749	5587	5481	5212	5354	5281	5240	5373	5340	5052	4876	5030
5678	5806	5790	5854	5922	5875	5558	5206	5216	5276	5405	5556	5457	5455	5476	5375	5323	5316	5525	5458	5883	5798	5707	5752	5489	5134	5141	5186	5136	5224	5337	5409	5397	5570	5454	5801	5743	5817	5885	5516	5565	5290	5415	5504	5425	5408	5216	5180	5195	5376
5765	5765	5888	6014	6023	6023	5664	5354	5212	5330	5232	5532	5422	5434	5408	5314	5337	5519	5500	5562	5502	5758	5730	5759	5606	5392	5219	5149	5038	5120	5344	5250	5239	5523	5604	5622	6021	5830	5706	5476	5642	5568	5724	5658	5664	5475	5367	5248	5348	5483
5861	5924	6145	6228	6176	6192	5890	5487	5249	5164	5103	5408	5491	5429	5496	5395	5489	5309	5314	5455	5622	5632	5731	5698	5759	5414	5178	5182	5058	5004	5064	5107	5426	5198	5378	5396	5681	5684	5618	5680	5680	5693	5706	5721	5785	5617	5596	5659	5512	5598
6109	6091	6211	6170	5987	5982	5907	5427	5227	4974	5209	5415	5392	5523	5397	5253	5347	5479	5336	5343	5444	5581	5688	5670	5575	5564	5465	5329	5013	5071	5133	5185	5145	5237	5213	5217	5542	5639	5770	5756	5649	5838	5757	5820	5674	5798	5935	5810	5842	5782
6129	5881	5772	5810	5704	5875	5873	5640	5311	5237	5279	5333	5474	5508	5588	5605	5720	5384	5352	5381	5342	5499	5636	5819	5712	5474	5305	5311	5192	5202	5084	5027	5038	5053	5042	5175	5273	5628	5746	5722	5786	5750	5693	5883	5863	5982	6137	6077	5846	5817
6177	5708	5820	5649	5830	5886	5866	5775	5540	5340	5344	5451	5383	5596	5410	5526	5542	5472	5396	5409	5184	5536	5554	5696	5753	5573	5662	5412	5294	5270	5197	5028	5176	5016	4879	5232	5290	5401	5511	5626	5675	5863	5900	5706	5798	6140	6076	5793	5881	5992
6181	5879	5745	5661	5720	5893	5988	5852	5773	5513	5279	5280	5309	5454	5641	5589	5619	5405	5301	5318	5408	5328	5440	5539	5539	5608	5601	5462	5429	5451	5136	5272	5102	5101	5049	5075	5127	5227	5252	5655	5593	5705	5790	5784	5864	5617	6027	5924	6002	6104
6339	5978	6017	5638	5680	5780	5955	5781	5692	5520	5476	5080	5160	5239	5208	5435	5527	5555	5239	5331	5207	5219	5376	5348	5515	5577	5624	5428	5456	5490	5315	5302	5247	5140	5094	5029	5153	5208	5307	5387	5522	5569	5703	5599	5761	5892	5863	6050	6050	5867
6615	6208	6084	5704	5543	5659	5815	5753	5686	5601	5287	5216	5198	5299	5388	5439	5582	5525	5663	5522	5238	5416	5365	5326	5235	5534	5333	5406	5552	5487	5346	5414	5364	5219	5117	5126	5165	5252	5212	5371	5394	5354	5403	5583	5735	5673	5739	5980	5836	5930
6352	5962	5997	5644	5540	5526	5585	5628	5686	5552	5407	5364	5228	5350	5288	5503	5515	5616	5520	5541	5339	5327	5344	5301	5261	5457	5419	5465	5454	5567	5416	5567	5501	5504	5210	5358	5163	5288	5417	5367	5193	5236	5264	5310	5584	5565	5792	5695	5711	5691
6216	6037	5960	5656	5739	5496	5422	5635	5751	5683	5582	5426	5257	5258	5233	5400	5592	5595	5542	5603	5457	5462	5347	5223	5248	5254	5265	5260	5372	5560	5502	5605	5628	5520	5371	5373	5358	5368	5429	5436	5196	5382	5310	5298	5480	5404	5464	5602	5699	5689
6100	6006	6110	6011	5771	5662	5516	5565	5607	5772	5727	5609	5453	5224	5385	5259	5427	5367	5575	5541	5605	5593	5381	5284	5064	5087	5083	5158	5335	5354	5694	5566	5662	5720	5741	5415	5373	5468	5562	5387	5558	5481	5507	5369	5387	5258	5378	5320	5446	5445
6211	5973	6243	5906	5802	5660	5441	5384	5475	5624	5560	5561	5465	5445	5304	5175	5316	5373	5629	5707	5574	5658	5479	5511	5228	5335	5115	5287	5201	5217	5635	5641	5562	5746	5717	5752	5735	5799	5742	5723	5705	5516	5471	5413	5158	5401	5199	5223	5296	5419
5904	5895	5996	5703	5691	5443	5356	5346	5360	5418	5702	5671	5494	5666	5487	5413	5316	5469	5586	5400	5603	5747	5665	5512	5365	5378	5279	5213	5222	5214	5375	5497	5585	5672	5702	5852	5889	5700	5993	5878	5808	5665	5469	5507	5453	5530	5310	5263	5165	5385
5706	5607	5877	5869	5809	5615	5553	5578	5497	5725	5590	5690	5667	5551	5562	5551	5340	5449	5471	5474	5498	5561	5611	5815	5641	5538	5371	5149	5183	5039	5188	5371	5478	5764	5677	5922	5954	5751	5949	6046	5930	5807	5697	5786	5623	5542	5491	5326	5446	5426
5672	5695	5804	5759	5959	6077	5637	5592	5431	5444	5422	5722	5630	5760	5546	5613	5455	5245	5341	5547	5430	5766	5896	5889	5771	5764	5578	5548	5260	5153	5183	5395	5431	5529	5701	5732	5809	5935	6040	6119	6172	5969	6031	5881	5766	5861	5635	5519	5751	5619
5997	5815	5741	5773	5804	5970	5771	5575	5498	5358	5261	5483	5814	5763	5851	5807	5590	5487	5294	5402	5584	5720	5819	5744	5849	5764	5611	5489	5473	5404	5183	5235	5357	5505	5556	5649	5878	5956	5914	5917	5878	6122	6035	6057	6003	5754	5901	5655	5911	5908
5935	5813	5579	5697	5644	5749	5864	5679	5681	5429	5601	5498	5752	5783	6104	6057	5922	5572	5412	5379	5489	5733	5905	5975	5957	5965	5934	5866	5534	5598	5542	5494	5338	5412	5473	5464	5589	5611	5791	5887	5940	5981	6069	5892	5883	5744	5860	5841	5798	5897
5817	5772	5448	5393	5557	5545	5817	5938	5807	5851	5666	5759	5644	5787	5898	5947	6052	5792	5564	5487	5494	5589	5654	5814	5710	5839	5990	6032	5796	5710	5699	5513	5441	5264	5535	5425	5439	5539	5703	5727	5642	5642	5802	5818	5778	5831	5796	5872	5794	6020
6016	5810	5715	5569	5531	5737	5916	5841	6003	5886	5788	5737	5529	5577	5762	5838	5841	5902	5512	5626	5609	5781	5579	5749	5757	5918	5908	6014	5990	5996	5676	5833	5558	5539	5539	5376	5587	5470	5488	5541	5641	5556	5602	5486	5826	5564	5688	5664	5693	5875
6342	6155	5841	5730	5582	5707	5725	5734	5931	5933	5739	5655	5708	5776	5721	5880	5959	5893	5867	5926	5719	5591	5583	5547	5640	5749	5752	5913	6018	6004	5729	5919	5849	5642	5775	5559	5447	5536	5475	5566	5550	5428	5435	5355	5317	5451	5483	5427	5721	5672
6172	5929	6036	5696	5638	5576	5540	5657	5925	5936	5860	5831	5874	5788	5820	5900	5984	6064	5904	5933	5886	5875	5859	5743	5701	5570	5777	5750	6012	6017	5894	5831	5829	5798	5891	5724	5662	5520	5787	5469	5678	5408	5358	5325	5487	5310	5332	5336	5545	5436
5977	5859	5829	5738	5662	5635	5482	5564	5773	5900	5828	6043	5952	5943	5874	5642	5820	5866	5645	5822	5780	5962	5958	5716	5731	5623	5494	5633	5815	5914	5684	5619	6040	5762	6122	5907	6012	5828	5758	5777	5616	5653	5507	5390	5482	5405	5554	5223	5353	5466
5808	5620	5789	5793	5797	5608	5598	5656	5810	5905	5820	6067	6268	5988	5758	5892	5715	5778	6008	5748	5839	5950	5995	5870	5921	5672	5633	5587	5609	5649	5740	5695	5747	5774	5842	5924	5981	6043	6093	5951	5905	5786	5731	5640	5568	5577	5512	5358	5499	5553
5924	5776	5957	6051	5948	5908	5740	5524	5574	5684	5551	6032	6124	5948	5922	5941	5842	5754	5708	5673	5803	5655	5944	5831	5831	5851	5725	5632	5518	5522	5475	5558	5669	5781	5813	5790	5918	6046	5970	5944	5960	6012	5860	5690	5757	5795	5753	5605	5649	5778
5841	5690	5600	5867	5982	5942	5689	5524	5477	5539	5480	5832	5959	6075	6075	5879	5928	5676	5602	5610	5472	5741	5865	5775	5809	5910	5740	5646	5716	5568	5429	5533	5468	5583	5672	5628	5825	5917	5985	5853	5762	5927	5919	5941	5822	5844	5904	5824	5860	5878
5729	5716	5624	5706	5848	5724	5672	5598	5557	5381	5418	5772	6108	5970	6074	6108	5869	5792	5719	5526	5371	5515	5581	5614	5916	5850	5951	5689	5711	5680	5574	5588	5459	5538	5681	5560	5478	5656	5572	5843	5806	5699	5815	5869	6027	6108	5997	5917	5867	5816
5891	5572	5739	5644	5760	5883	5749	5660	5726	5519	5489	5639	5709	5800	5723	6073	5875	5741	5713	5499	5481	5383	5410	5414	5675	5682	5696	5822	5865	5772	5748	5683	5654	5591	5655	5378	5499	5469	5661	5540	5546	5787	5663	5746	5925	5874	5705	5627	5695	5771
6057	5985	5822	5591	5624	5725	5629	5572	5735	5373	5505	5508	5601	5601	5488	5849	5920	5853	5925	5663	5361	5288	5447	5424	5372	5562	5623	5796	5871	5847	5808	5779	5745	5704	5565	5650	5675	5237	5732	5444	5585	5543	5584	5594	5737	5671	5446	5489	5580	5611
5895	5904	5932	5664	5751	5629	5729	5539	5570	5340	5405	5593	5759	5549	5455	5694	5615	5791	5950	5604	5633	5447	5342	5210	5248	5406	5357	5614	5575	5771	5777	5773	5817	5731	5812	5796	5633	5753	5616	5524	5527	5444	5609	5545	5510	5398	5365	5377	5478	5451
5738	5876	5924	5799	5698	5673	5594	5437	5476	5481	5675	5657	5684	5453	5531	5455	5403	5580	5577	5561	5531	5443	5379	5250	5364	5553	5619	5598	5689	5618	5695	5601	5658	5813	5831	6035	5768	5736	5875	5720	5702	5550	5458	5542	5528	5436	5410	5429	5462	5436
5802	5864	5937	5979	5847	5777	5510	5445	5327	5451	5422	5680	5777	5662	5424	5443	5515	5413	5486	5643	5627	5530	5540	5492	5508	5666	5821	5793	5605	5557	5425	5874	5791	5674	5891	6076	6032	5927	5849	5798	5823	5714	5730	5737	5493	5685	5312	5533	5571	5603
5783	5758	5878	6004	6198	5849	5688	5527	5346	5355	5412	5575	5615	5702	5749	5588	5418	5511	5249	5354	5362	5477	5440	5543	5701	5678	5798	5715	5504	5759	5622	5556	5585	5559	5651	5865	5936	5799	5784	5965	5890	5808	5791	5777	5661	5794	5656	5732	5755	5896
5920	5776	6037	5936	5867	5752	5687	5356	5529	5251	5406	5401	5797	5696	5563	5663	5706	5548	5438	5287	5349	5286	5525	5534	5647	5831	5933	5775	5752	5725	5687	5626	5559	5537	5726	5810	5624	5796	5530	5540	5670	5684	5715	5633	5781	5973	5793	5826	5811	5970
6191	5939	6087	5962	6027	6138	5697	5818	5574	5463	5439	5296	5615	5751	5727	5890	5553	5523	5551	5327	5271	5226	5312	5483	5631	5876	5742	5886	6088	6008	5936	5771	5730	5768	5670	5739	5585	5514	5395	5488	5581	5553	5552	5719	5731	5790	5702	5848	5905	6076
6245	6190	6272	5970	6149	5999	6034	5845	5666	5629	5575	5500	5521	5838	5654	5693	5702	5627	5608	5707	5539	5338	5342	5281	5563	5713	5856	5960	5974	5898	6099	5981	6068	5634	5682	5644	5670	5529	5459	5427	5532	5481	5530	5555	5619	5546	5755	5720	5692	5633
6542	6244	6341	6131	5944	5940	5955	5852	5774	5764	5607	5712	5661	5729	5707	5521	5697	5631	5894	5835	5739	5391	5255	5164	5357	5695	5708	5780	5892	6029	6030	6037	6029	5794	5937	5588	5767	5659	5501	5501	5364	5567	5611	5570	5441	5440	5822	5616	5636	5760
6318	6368	6470	6204	5945	5932	5833	5676	5918	5671	5698	5693	5685	5514	5796	5490	5615	5625	5771	5770	5751	5554	5440	5587	5620	5689	5680	5721	5933	5899	6013	5916	5934	6032	6015	5688	5877	5768	5694	5764	5813	5575	5627	5822	5702	5662	5841	5702	5733	5584
6374	6242	6382	6154	6131	6056	6041	5774	5845	5885	5784	5870	5795	5719	5653	5710	5639	5603	5672	5765	5809	5745	5662	5593	5690	5746	5837	5759	5842	5769	5724	5921	5866	5848	5916	6246	5907	5939	5888	5886	5772	5777	5835	5882	5924	6087	6005	6016	5994	5813
6424	6237	6318	6325	6285	6225	5869	5763	5718	5669	5659	5800	5829	5832	5728	5525	5552	5759	5749	5526	5714	5590	5690	5760	5962	5861	5855	5957	5716	5846	5640	5705	5722	5811	5831	5864	5889	5729	5853	5993	5900	5856	5925	6064	6134	6275	6174	6228	6122	6198
6267	6105	6130	6035	6053	6112	5899	5636	5706	5697	5770	5760	5729	5686	5589	5734	5592	5629	5769	5535	5612	5607	5653	5687	5691	5899	6068	6131	5993	5891	5743	5805	5681	5650	5665	5505	5622	5818	5701	5711	5821	5969	5886	6025	6062	6300	6250	6185	6227	6158
6229	5984	6098	5971	5740	5814	5849	5676	5939	5673	5628	5572	5640	5693	5755	5621	5895	5778	5730	5684	5621	5485	5518	5329	5640	5887	6066	5997	6050	6118	6007	5860	6035	5633	5682	5784	5610	5798	5646	5713	5602	5789	5907	5942	6157	6115	6151	6173	5820	5957
6191	6056	6075	5768	5891	5663	5728	5756	5805	5793	5700	5519	5380	5537	5546	5647	5726	5657	5768	5654	5552	5562	5489	5557	5521	5633	5957	6099	6077	6086	6127	6111	5925	5864	5717	5707	5602	5761	5773	5942	5841	5691	5921	5880	5820	5825	5848	6001	5860	5661
6275	6137	6023	5802	5581	5421	5619	5587	5723	5739	5628	5688	5479	5413	5508	5501	5527	5624	5820	5711	5754	5724	5768	5514	5554	5685	5804	5950	5952	6026	5800	5966	5836	6053	5919	5846	5846	5791	5941	6132	6047	5938	5850	5805	5936	5791	5775	5856	5717	5513
6143	6121	6306	5751	5636	5417	5530	5670	5583	5626	5519	5681	5605	5461	5629	5472	5620	5745	5673	5738	5671	5670	6007	5799	5814	5775	5842	5833	6014	5915	5813	5731	5916	5980	5992	5876	5751	5928	6053	6244	6118	6102	6025	6106	5797	5808	5732	5730	5876	5571
6083	5824	5937	5969	5656	5561	5587	5453	5373	5479	5588	5692	5718	5513	5550	5602	5543	5530	5464	5540	5641	5670	5543	5872	5856	5831	5833	5775	5847	5959	5797	5794	5793	5857	5633	5807	5834	5848	5920	6286	6137	6063	6088	5903	5855	6003	5910	5774	5849	5674
6209	5833	5997	5928	5838	5758	5642	5377	5475	5516	5519	5579	5494	5587	5579	5640	5729	5661	5571	5602	5560	5579	5538	5771	6062	5961	5894	6024	5761	5856	5709	5774	5694	5602	5594	5696	5705	5745	6017	6021	5999	5958	5898	5810	5968	5962	5814	5986	5649	5745
6148	5947	5974	5688	5606	5777	5747	5727	5676	5404	5351	5496	5630	5470	5547	5630	5673	5917	5882	5717	5579	5584	5490	5836	5749	5948	5897	5949	5845	5826	5934	5747	5666	5618	5608	5606	5800	5688	5865	5826	5831	5852	5738	5815	5641	5659	5697	5772	5727	5634
6364	6027	6064	5806	5860	5681	5651	5637	5822	5713	5646	5453	5492	5483	5478	5498	5716	5817	5877	5809	5754	5650	5619	5665	5549	5835	5758	5900	5861	5858	5789	5835	5797	5749	5783	5744	5729	5863	5840	5735	5644	5577	5646	5585	5382	5584	5593	5596	5616	5657
6223	6027	6053	5959	5867	5862	5763	5712	5944	5731	5718	5732	5552	5629	5617	5509	5770	5808	5923	5689	5819	5597	5745	5609	5722	5617	5493	5601	5661	5641	5733	5736	5756	5744	5568	5791	5789	5791	5813	5985	5749	5803	5882	5829	5725	5590	5584	5782	5806	5809
6319	6139	6024	5944	5976	5713	5747	5724	5765	5749	5783	5574	5687	5731	5680	5692	5801	5720	5606	5630	5714	5822	5993	5834	5835	5735	5725	5566	5547	5488	5629	5567	5559	5565	5663	5663	5700	5981	5702	6025	5893	5835	6129	5842	5835	5846	5941	5800	5969	6024
6241	6129	6121	5963	5940	5851	5955	5833	5784	5743	5692	5602	5584	5551	5753	5877	5895	5851	5660	5386	5489	5653	5683	5860	5779	5851	5578	5732	5639	5539	5788	5514	5518	5412	5529	5548	5674	5734	5863	5876	5875	5867	5905	5977	6184	5780	5968	5767	6025	6107
6232	6176	6304	6067	5810	5900	5849	5872	5763	5796	5775	5697	5530	5740	5908	5952	5986	5985	5813	5568	5393	5547	5667	5494	5779	5876	5821	5720	5655	5821	5635	5699	5626	5480	5572	5704	5722	5836	5757	5894	5844	5777	5799	5748	5833	5870	5782	5931	5958	5980
6512	6125	6252	6009	6067	6000	6047	5871	5999	5708	5716	5658	5705	5668	5765	6062	5890	5951	5865	5704	5568	5505	5491	5606	5483	5760	5675	5686	5789	5800	5848	5656	5766	5660	5534	5868	5883	5740	5863	5879	5797	5620	5609	5737	5693	5888	5563	5708	5736	5792
6038	6163	6212	6044	5911	6006	5888	5891	5891	5651	5660	5668	5806	5817	5764	5881	5939	5836	5812	5736	5687	5639	5636	5611	5492	5600	5579	5430	5666	5720	5735	5812	5955	5774	5932	5984	5955	5957	6081	5884	5982	5783	5860	5813	5657	5891	5857	5784	5905	6052
6228	5862	6186	6057	6003	6264	5980	5812	5732	5777	5709	5793	5736	5883	5874	5897	5891	5740	5592	5773	5621	5775	5568	5801	5760	5648	5505	5660	5806	5651	5828	5813	5920	5820	6057	6006	6123	6247	6278	6065	6018	5960	5836	5902	5953	5803	5885	5960	5974	6106
6078	6012	6094	5981	6031	6165	6103	6046	5788	5707	5572	5688	5751	5914	5989	5987	5901	5631	5602	5538	5653	5715	5776	5656	5642	5738	5788	5922	5769	5861	5913	5954	5784	5782	5748	5919	5917	6114	6269	5941	6069	5961	6000	5893	5778	5984	6027	6054	6119	6089
6160	6032	6095	6104	6145	6172	6078	5888	5912	5677	5610	5597	5723	5719	5879	6005	5952	5739	5666	5537	5556	5702	5721	5814	5701	5718	5863	5926	6090	5919	6092	5958	5837	5884	5862	5980	5925	5881	5995	5921	5777	5737	5911	5996	5848	5922	5919	5940	6024	5989
6391	6084	6165	5899	5792	5913	6023	5879	5811	5863	5697	5669	5705	5848	5863	5856	5894	5809	5821	5652	5631	5810	5751	5663	5650	5831	5987	5950	6245	5985	6051	5960	6009	5818	5917	5813	5994	5838	5837	5756	5807	5827	5676	5778	5682	5753	5946	5729	5831	5724
6345	6211	6170	6034	5671	6013	5845	5707	5852	5860	5883	5968	5702	5810	5608	5664	5712	5672	5764	5791	5653	5671	5611	5654	5901	5807	5834	5941	6102	6162	6200	5815	6017	5923	5914	5962	5895	6023	5956	5932	5729	5563	5773	5743	5920	5778	5879	5887	5928	5723
6210	6273	6231	6115	6016	6043	5802	5559	5586	5768	5692	5809	5956	5760	5646	5538	5666	5501	5583	5586	5664	5684	5838	5746	5854	6049	5915	5977	5935	5878	5755	5722	5769	5763	5796	5860	5805	5824	5903	5860	5747	5831	5863	5776	5898	5894	5903	5951	5964	5936
6237	6083	6325	6154	6069	6058	5856	5656	5569	5545	5713	5805	5767	5844	5701	5646	5553	5537	5683	5676	5713	5503	5652	5823	5922	6043	6088	6205	5938	5959	5738	5654	5710	5783	5523	5690	5859	5737	5697	5755	5604	5691	5749	5918	5985	6040	6032	6140	5956	6151
6089	6026	6175	6058	6128	6144	5933	5779	5699	5521	5636	5642	5654	5748	5513	5590	5607	5585	5588	5601	5724	5600	5507	5746	5971	5889	5995	6037	5979	5924	5880	5759	5660	5684	5681	5580	5602	5693	5665	5596	5717	5615	5847	5672	5721	5801	6003	5857	5845	5941
6053	6032	6131	5981	6059	6001	5976	5830	5529	5426	5581	5539	5602	5640	5600	5636	5466	5676	5600	5769	5764	5575	5528	5637	5681	5781	5933	6006	5894	5869	5683	5735	5726	5579	5710	5809	5785	5819	5850	5784	5651	5763	5776	5665	5659	5832	5720	5834	5701	5786
6296	6002	6107	5888	5859	5918	5980	5752	5720	5511	5577	5619	5666	5676	5659	5517	5612	5569	5788	5683	5873	5881	5839	5721	5836	5755	5963	5788	5735	5704	5533	5688	5716	5857	5897	6027	5690	6026	6018	6008	5979	5966	5936	6084	5753	5872	5675	5859	5954	5830
6257	6131	5980	5813	5908	5901	5859	5851	5795	5719	5691	5484	5584	5659	5740	5632	5751	5609	5651	5647	5928	5720	6025	5966	5925	5956	6002	5902	5914	5651	5631	5528	5665	5701	5595	5911	5904	5831	5917	6049	6033	5898	6111	6057	5940	6098	6114	5859	6063	6068
6382	6056	5959	5908	5813	5949	5774	5767	5776	5671	5712	5628	5669	5686	5691	5795	5917	5653	5601	5706	5735	5801	5939	5931	6052	6069	6196	6247	6108	5732	5633	5713	5765	5860	5825	5933	5874	5884	5886	5929	5910	5877	5898	6152	5891	5988	5924	5972	5965	5929
6325	6083	6216	5920	5743	5819	5710	5719	5778	5849	5751	5826	5654	5499	5831	5958	5940	5947	5681	5921	5857	5945	5903	5947	6055	6154	6061	6021	5824	5991	5763	5967	6193	6239	6204	5954	5851	5801	5821	5818	5953	5964	5705	5862	5776	5701	5808	5811	5991	5971
6350	6106	6287	5787	5817	5670	5711	5732	5751	5792	5729	5823	5779	5686	5704	5838	6028	6067	5873	5921	5903	6049	6101	6060	5955	6204	6099	5922	5677	5852	5787	5961	6020	6200	6281	6049	6137	5867	6005	6035	5930	5913	5913	5728	5750	5776	5865	5849	5660	6033
6203	6173	6311	5819	5909	5758	5785	5766	5781	5705	5956	5888	5779	5807	5827	5883	5902	5965	6053	5965	6064	5952	6057	6028	6223	6166	6100	5931	5733	5804	5790	5882	6150	6081	6164	6103	6107	6036	6017	5974	5944	6042	5910	5957	5902	5924	5894	5863	5881	5965
5930	6052	6244	6318	6119	5839	5830	5614	5741	5763	5724	5885	5876	5876	5934	5851	5796	5901	5993	5904	6075	5887	5874	6211	6171	6216	6065	5946	5812	5862	6040	6077	5975	5960	6125	6100	5959	5995	5936	5920	5892	6020	5879	5917	5963	5803	5879	5911	5833	6046
6161	6082	6034	6111	5992	5758	5965	5679	5616	5696	5692	5694	5721	5701	5784	5733	5822	5817	6004	5891	5876	5720	5970	5885	5905	6054	5953	5847	5864	5685	5951	6053	6002	5954	6035	6169	5958	5905	5684	5945	5925	5815	5899	5922	5994	5878	5937	5790	5828	5975
6203	6082	6166	5939	5969	5951	5935	5707	5803	5532	5654	5625	5550	5705	5723	5740	5676	5702	5769	5904	5908	5794	5773	5888	5849	5838	5892	5869	5722	5883	5968	6180	5932	5936	6106	6116	6100	5875	5710	5821	5803	5963	6068	5938	5745	5895	5761	5793	5725	5822
6193	5989	6072	5887	5924	6022	6023	5924	5828	5697	5476	5475	5553	5771	5594	5556	5683	5531	5691	5791	5717	5885	6003	5811	5749	5691	5731	5841	5948	5774	5904	5949	5958	5878	6114	5920	6054	6064	5777	5803	5863	5881	5958	5959	5947	6053	5817	5721	5869	5844
6379	6076	6194	6000	5926	6079	5906	5774	5739	5615	5428	5350	5445	5672	5558	5621	5552	5685	5548	5479	5612	5778	5866	5745	5755	5795	5821	5723	5908	5835	5772	5916	6100	6088	6003	5867	5906	5877	5707	5724	5716	5825	5879	6111	5729	5986	6008	6041	5882	5839
6414	6145	6196	5934	5852	6036	5907	5994	5863	5491	5475	5436	5516	5699	5591	5639	5612	5660	5520	5524	5735	5857	5744	5707	5714	5856	5755	5828	5691	5916	6018	5979	6074	5946	5844	5887	5929	5737	5717	5810	5649	5717	5764	5971	5911	5933	5837	5937	5838	6053
6568	6490	6269	6016	5953	5875	5936	5850	5776	5612	5584	5443	5455	5627	5736	5828	5596	5725	5660	5410	5724	5942	5997	5843	6100	5801	5892	5945	5763	5881	5990	6031	6127	5974	6059	5943	5898	5932	5630	5731	5670	6005	5942	6108	6023	5999	5867	5879	5955	5782
6575	6361	6247	5875	5973	5904	5710	5622	5688	5740	5620	5407	5528	5592	5802	5757	5687	5496	5674	5655	5854	5876	6023	5955	5776	5844	5908	5834	5872	6110	5906	5982	5978	5971	6017	5818	5885	5897	5870	5796	5859	6154	6052	6094	6016	6108	5847	6010	5997	5931
6652	6473	6163	5937	5843	5759	5681	5531	5788	5919	5688	5596	5447	5591	5580	5688	5764	5784	5866	5748	5735	5782	5846	6177	5948	5804	5920	5806	5855	6040	6024	5863	5973	5846	5850	5855	5959	5958	5902	5905	5977	5951	6087	6277	6149	5997	5898	5880	5851	6014
6561	6377	6176	5873	5821	5747	5720	5483	5773	5762	5844	5695	5597	5585	5677	5712	5689	5883	5776	6017	5893	5913	5928	6009	5862	5896	5858	5788	5828	5823	6066	5859	5980	5878	5879	5813	5795	5918	5879	6147	6240	6042	6156	6181	6121	5984	5952	5946	5897	5936
6352	6016	6160	5864	5716	5683	5749	5550	5642	5699	5585	5543	5702	5599	5495	5686	5849	5836	5893	5726	5848	5728	5889	5963	5925	5864	5729	5852	5906	5884	5981	6002	5883	5985	5799	5930	5865	5942	6140	6091	6057	6061	6251	6284	6185	5879	5847	5859	5841	5671
6137	6162	6075	5899	5746	5602	5474	5641	5805	5872	5657	5738	5602	5428	5646	5560	5652	5647	5757	5929	5819	5771	5841	5609	5819	5704	5721	5809	5832	5853	5871	5803	5825	5789	5685	5793	5859	5954	5936	6125	6132	6066	6088	6099	6064	5975	5818	5872	5823	6151
6102	6165	6213	5883	5822	5704	5466	5646	5773	5833	5741	5604	5655	5693	5499	5568	5778	5728	5846	5833	5730	5711	5606	5834	5716	5815	5844	5695	5849	5997	5900	5795	5855	5805	5839	5745	5681	5916	5933	6138	5955	6086	6106	6102	5885	5853	5665	6012	5789	5862
5878	5844	5886	5972	5743	5855	5877	5737	5802	5627	5635	5664	5583	5608	5570	5718	5676	5662	5679	5705	5829	5597	5733	5626	5673	5736	5841	5739	5718	5900	5713	5643	5792	5849	5711	5801	5820	5786	5842	6060	6116	6054	5881	5628	5785	5752	5910	5744	5780	5936
6066	5940	5941	5917	5839	5982	5820	5842	5790	5646	5720	5661	5741	5768	5760	5539	5599	5630	5672	5854	5702	5370	5418	5597	5554	5742	5859	5868	5555	5813	5716	5762	5941	5866	5870	5964	5806	5738	5867	5990	5960	5896	5892	5741	5823	5726	5674	5912	6027	5765
5851	5686	5906	5904	5962	6025	6086	5953	5965	5828	5658	5877	5999	5838	5727	5624	5545	5467	5710	5525	5579	5625	5621	5514	5720	5649	5676	5673	5645	5564	5664	5734	5779	5677	5815	5825	5866	5843	5843	6031	5825	5823	5639	5795	5788	5810	5825	5819	6032	6115
5927	5830	5934	6043	6185	6154	6218	6081	5997	5930	5778	5720	5810	5801	5726	5288	5323	5274	5660	5752	5734	5602	5561	5636	5572	5644	5871	5773	5757	5768	5860	5657	5765	5673	5779	5724	5861	5618	5733	5765	5906	5850	5921	5683	5754	5848	6249	6104	6067	6116
6064	5877	6002	5941	6203	6353	6213	5892	5813	5715	5664	5709	6035	5848	5705	5575	5430	5470	5588	5562	5585	5673	5757	5738	5874	5845	5864	6041	5641	5778	5920	5734	5647	5843	5632	5907	6014	5846	5746	5956	5674	5727	5817	5880	5854	5962	6117	5950	6165	6034
6137	5831	5928	6025	6033	6240	6008	6048	5965	5676	5482	5697	5819	5780	5934	5730	5591	5530	5626	5614	5737	5604	5736	5612	5682	5873	5927	5837	5737	5628	5670	5697	5628	5751	5662	5773	5768	5711	5750	5746	5801	5840	5806	5780	5953	6224	5988	5864	5909	6212
6177	5870	6102	6012	6020	6046	6085	5983	5683	5500	5590	5731	5679	5942	6017	5752	5574	5525	5626	5697	5654	5570	5655	5730	5760	5886	5941	5921	5994	5795	5818	5855	5896	5842	5680	5874	5941	5877	5863	5691	5842	5744	6040	6060	5787	5970	5831	6140	5965	5990
5984	5951	6042	5959	6101	5940	5996	5797	5690	5893	5440	5432	5733	5922	5732	5683	5626	5628	5634	5612	5646	5696	5740	5805	5664	5938	5978	5763	5843	5785	5734	5792	5784	5644	5782	5889	5802	5912	5788	5560	5603	5893	5927	5895	5932	5875	5824	5932	5969	5815
6225	6030	5949	5939	5889	5879	5737	5707	5794	5606	5172	5351	5699	5579	5705	5784	5744	5506	5444	5646	5858	5934	5941	5889	5980	5823	5912	5614	5641	5573	5626	5694	5560	5846	5866	5625	5778	5748	5644	5737	5859	5785	5989	5836	5732	5918	5798	5703	5791	5708
6432	6118	6122	5917	5908	6047	5753	5753	5712	5431	5516	5568	5514	5658	5713	5864	5699	5459	5525	5618	5780	5853	5829	5806	5696	5711	5869	5726	5751	5875	5628	5570	5791	6024	5759	5765	5757	5706	5563	5703	5740	5815	5893	5948	5845	5699	5854	5795	5901	5818
6564	6230	6264	5833	6062	5911	5862	5889	5746	5623	5668	5569	5666	5674	5869	5844	5834	5784	5649	5486	5567	5703	5739	5836	5685	5724	5648	5727	5599	5735	5623	5616	5801	5957	5732	5769	5695	5964	5831	5686	5699	5830	5861	6027	5927	5863	5808	5816	5849	5751
6687	6474	6153	5945	5786	5897	6069	5809	5953	5891	5547	5501	5600	5856	5892	5873	5847	5996	5565	5562	5625	5582	5794	5715	5781	5704	5667	5704	5562	5654	5638	5498	5631	5714	5762	5594	5855	5711	5780	5706	5909	5783	5785	5947	5880	5748	5758	5942	5998	5949
6591	6413	6274	5964	5939	5872	5918	5808	6075	5874	5516	5620	5753	5670	5937	6184	6016	5676	5598	5675	5638	5803	5758	5694	5704	5549	5773	5777	5644	5699	5770	5715	5779	5745	5711	5785	5705	5661	5723	5757	5704	5693	5851	5880	5818	5787	5940	5911	5945	6103
6783	6260	6276	5920	5599	6004	5771	5942	6012	5883	5866	5534	5576	5856	5963	6078	5920	5666	5605	5774	5668	5573	5869	5664	5685	5735	5840	5851	5730	5919	5874	6041	5961	5904	5807	5944	5701	5737	5946	5670	5802	5867	5848	5663	5729	5799	5901	5959	5835	6076
6724	6276	6179	5752	6005	5935	5894	5896	6053	5853	5690	5604	5631	5767	6015	5994	5762	5684	5740	5697	5729	5557	5883	5800	5729	5842	5818	5923	5820	5885	5763	5868	6150	6025	5817	5990	5925	5912	5938	5811	5776	5896	5873	5986	5821	5737	5703	5995	5869	6036
6475	6201	6272	5767	6047	5893	5868	5875	5847	5905	5683	5530	5677	5704	5745	5843	5785	5686	5708	5583	5630	5801	5891	5856	5783	5772	5741	5609	5658	5911	5749	5878	5811	5866	5776	5810	5821	5899	5998	5751	5829	5712	5659	5831	5910	5807	6040	6048	6134	6038
6547	6273	6209	5982	5863	5739	5708	5820	5889	5813	5617	5456	5703	5641	5819	5829	5811	5612	5480	5533	5551	5704	5985	5917	5622	5642	5774	5744	5732	5843	5901	5765	5888	5707	5676	5660	5782	5858	6016	5841	5915	5976	5823	5833	5802	5978	5775	5970	6126	6050
6420	6084	6120	5946	5860	5932	5861	5772	5812	5834	5686	5587	5652	5522	5711	5767	5844	5545	5443	5542	5897	5726	5829	5779	5756	5578	5793	5646	5907	5881	5790	5701	5958	5930	5694	5600	5686	5746	5706	5959	5904	5874	5853	5848	5959	5897	5967	6058	5942	6136
6317	6223	6134	5996	5904	5843	5888	5948	5853	5818	5764	5576	5639	5600	5755	5724	5689	5609	5722	5819	5712	5778	5784	5776	5631	5729	5737	5761	5970	5921	5712	5786	5956	5882	5770	5703	5811	5598	5762	5771	5873	5723	5988	5861	5890	5804	5986	5929	5856	6016
6280	6580	6216	5883	5891	5683	5812	5850	5902	6004	5765	5566	5644	5666	5612	5709	5685	5863	5761	5692	5607	5701	5802	5809	5741	5591	5776	5775	5935	5742	5698	5736	5748	5810	5677	5799	5687	5733	5731	5793	5697	5750	5757	6007	5626	5727	5704	6001	5930	5974
6294	6299	6111	6042	6014	5789	5784	5767	5790	5959	5745	5707	5814	5751	5624	5743	5711	5940	5822	5819	5606	5670	5821	5802	5680	5855	5735	5791	5805	5780	5794	5910	5806	5799	5814	5657	5752	5851	5944	5833	5715	5630	5913	5953	5871	5708	5879	5909	6011	5735
6372	6599	5992	5866	5829	5607	6087	5884	5942	5918	5849	5599	5734	5697	5626	5830	5997	5870	5739	5716	5718	5730	5939	5895	5747	5648	5640	5661	5851	5692	5668	5630	5671	5838	5750	5747	5767	5959	5986	5908	5636	5685	5686	5899	6077	5804	5823	5915	5846	5827
6326	6353	6085	6092	5835	5707	6009	5828	6146	6019	5825	5678	5946	5741	5824	5817	5994	5864	5624	5839	5894	5899	6134	5889	5765	5624	5563	5754	5756	5860	5589	5682	5737	5691	5735	5657	5881	5824	5991	5926	5688	5760	5700	5875	5900	5782	5710	5906	5944	5851
6457	6342	6029	5907	5822	5818	5983	5905	6102	6079	5747	5738	5844	5639	5684	5796	6099	5762	5786	5802	5685	6014	6059	5921	5683	5546	5798	5738	5822	5724	5729	5751	5762	5767	5759	5663	5816	5931	5981	5862	5712	5620	5526	5716	5904	5837	5852	5739	5866	5883
6365	6308	6125	5907	5835	5835	6064	5955	6036	5944	5647	5653	5620	5634	5863	5891	5965	5810	5638	5738	5977	5954	6090	5954	5678	5703	5711	5817	5854	5883	6033	5664	5857	5769	5752	5773	5801	5885	5777	5866	5753	5655	5655	5770	5920	5850	5896	5864	5759	5975
6727	6362	6119	5883	5828	5769	5873	5693	5919	5961	5573	5776	5665	5589	5746	5923	5958	5765	5666	5715	6062	6109	5889	5820	5765	5632	5773	5732	5868	5849	5870	5802	5915	5783	5681	5659	5642	5649	5757	5862	5767	5790	5710	5930	5840	5986	5955	5769	5774	5857
6375	6343	6189	5893	5695	5736	5951	5691	5991	5874	5652	5624	5507	5480	5711	5711	5799	5679	5735	5536	5902	5945	5956	5930	5723	5487	5684	5835	5913	6013	5807	5797	5747	5927	5575	5523	5643	5730	5805	5702	5702	5824	5772	5929	5794	6006	5847	5814	5708	5856
6567	6259	6274	5839	5696	5903	5738	5693	6016	5647	5620	5631	5660	5573	5782	5839	5866	5723	5713	5704	5997	6220	5898	5763	5564	5614	5775	5824	6004	5851	5811	5750	5766	5824	5812	5632	5656	5453	5725	5637	5726	5827	5800	5895	5865	5820	5823	5733	5903	5832
6452	6145	6101	5798	5641	5613	5718	5753	5869	5828	5603	5598	5663	5373	5815	5963	5747	5757	5679	5717	5799	5924	6052	5909	5735	5888	5805	5878	5843	5830	5763	5831	5767	5974	5898	5699	5619	5726	5821	5977	5800	6006	5912	5737	5850	5850	5929	5637	5718	6086
6484	6018	6039	5867	5735	5661	5792	5840	5991	5813	5820	5772	5643	5513	5701	5891	5801	5618	5771	5794	5966	5914	5902	5646	5588	5628	5840	5835	5767	5832	5627	5829	5779	5964	5918	5718	5782	5857	5843	5992	5853	5881	5894	5899	5830	5861	6069	5680	5911	5947
6267	5981	5846	5833	5619	5746	5795	5738	6065	5954	5766	5678	5600	5447	5721	5922	5873	5813	5591	5789	5928	6001	5815	5696	5601	5761	5816	5878	5994	5820	5645	5842	5875	5742	5931	5793	5877	5919	6043	5898	5889	5809	5818	5689	5798	5838	5704	5785	5791	5996
6383	5999	5834	5832	5798	6017	5902	5785	5999	5754	5631	5710	5753	5730	5768	6045	5890	5783	5741	5819	5998	5889	5953	5501	5494	5534	5932	5983	5853	5665	5816	5953	5802	5883	5846	5715	5659	5905	5974	5901	5790	5860	5730	5808	5693	5818	5771	5687	5963	6064
6195	6011	5748	5930	5794	5910	5884	5925	5933	5867	5645	5757	5650	5633	5779	6028	5864	5627	5385	5748	5802	5936	5700	5704	5865	5696	5838	5810	5952	5746	5750	5873	5906	5868	5981	5770	5737	6020	5979	5902	5944	5725	5742	5761	5688	5936	5788	5826	5916	6092
6166	5953	5559	5683	5736	5704	6204	6068	6103	5920	5575	5633	5932	5635	5678	5760	5962	5587	5444	5492	5916	5878	5810	5736	5583	5756	5996	5930	5565	5632	5594	5964	5869	6023	5860	5714	5930	6028	5964	5926	5809	5799	5571	5812	5673	5798	5874	5712	6063	5935
6105	5817	5758	5687	5900	5992	6136	5959	5924	5905	5624	5646	5881	5836	5669	5849	5684	5702	5671	5552	5902	6161	5870	5831	5760	5676	5859	5800	5627	5583	5703	5643	5651	5911	5785	5748	5937	6012	6076	5872	5626	5715	5516	5626	5852	5825	5812	5918	6049	6126
6118	5931	5616	5676	5915	6105	6132	6181	5757	5659	5623	5461	5657	5766	5808	5593	5675	5489	5740	5604	5645	5717	5948	5751	5549	5867	5943	5737	5775	5757	5731	5781	5705	5589	5707	5896	5761	5930	5875	5780	5745	5587	5646	5908	5951	5840	5929	5872	6068	5947
6185	5681	5762	5748	6013	6187	6099	5990	5753	5696	5730	5477	5828	5856	5883	5687	5693	5716	5709	5819	5890	6014	5766	5837	5728	5913	5924	5922	5841	5833	5809	5918	5975	5824	5809	5944	5862	5795	5828	5618	5687	5722	5713	5735	5819	5795	5902	5924	5940	5766
5955	5556	5850	5842	5968	6102	5939	5884	5773	5542	5494	5526	5738	5881	5798	5700	5707	5661	5762	5792	5840	5928	5829	5873	5737	5978	5871	6120	6068	5721	5897	5813	5956	5878	5892	5925	6015	5898	5677	5522	5743	5859	6013	6006	5999	5941	5940	5993	5854	5852
6060	5724	5956	5844	5883	6106	5828	5731	5588	5434	5429	5549	5677	5694	5927	5853	5616	5695	5934	6060	5939	5928	5842	5697	5808	5889	5833	5919	5735	5802	5904	6007	6004	6026	6014	6110	5846	5943	5903	5849	5843	5949	5841	5809	5746	5862	6014	6088	5916	6107
6099	5956	6137	6177	5988	6101	5804	5516	5525	5483	5573	5909	5884	5773	5728	5892	5711	5699	5796	5913	6035	5836	5776	5629	5724	5914	5932	5775	5775	5780	5704	5874	6174	6052	5907	5847	5977	5777	5675	5870	5823	5688	5553	5496	5894	5913	6032	5829	5758	5931
6102	6275	6066	6103	6100	6003	5702	5534	5619	5651	5448	5812	5929	5679	5475	5671	5540	5753	5819	5774	5770	5780	5758	5736	5902	5809	5735	5631	5799	5656	5928	5933	5848	5950	5975	5784	5628	5625	5628	5740	5817	5790	5741	5743	5859	6165	5924	5803	5720	5983
6171	6225	6265	6059	5932	5884	5596	5372	5434	5512	5629	5701	5760	5646	5532	5588	5800	5733	5791	5857	5653	5792	5698	5719	6021	5951	5822	5687	5506	5706	5837	5799	5973	5913	5874	5924	5898	5872	5752	5824	5990	5813	5791	6122	6315	6368	6152	6097	5983	5936
6232	6134	6229	6001	6099	5857	5768	5507	5426	5748	5876	5897	5713	5795	5699	5701	5689	5858	6167	5796	5724	5693	5665	5898	5846	5731	5825	5793	5958	5719	5716	5892	5747	5902	5729	5823	5857	5740	5761	5934	5981	6179	6368	6390	6448	6490	6345	6364	6074	5932
6335	6150	6174	5961	5829	5698	5619	5610	5719	5749	5924	5850	5711	5755	5604	5640	5728	5713	5818	5805	5646	5625	5697	6036	5834	5800	5705	5677	5715	6005	5978	5952	6003	6024	5978	6002	5776	5772	5841	6059	6248	6520	6230	5959	5823	5826	6175	6125	6038	6133
6312	6213	6196	5926	5827	5623	5806	5697	5824	5879	5797	5856	5662	5512	5650	5591	5552	5388	5566	5606	5863	5747	5865	5696	5734	5889	5749	5723	5886	5901	5952	5957	5703	5790	5904	5843	5816	5589	5693	6130	6497	6559	5922	5608	5012	5398	5497	5880	6043	6254
6482	6245	6189	5986	5663	5714	5773	5499	5749	5679	5746	5556	5713	5638	5583	5552	5737	5666	5764	5773	6006	5923	5821	5968	5853	5797	5695	5571	5900	5832	5959	5848	5933	5872	5868	5887	5736	5752	6103	6325	6369	6399	5739	5031	4790	4799	4814	5464	6162	6427
6441	6102	6006	5993	5733	5506	5676	5637	5601	5850	5780	5697	5669	5680	5708	5665	5767	5879	5862	5708	5860	5717	6032	5935	5770	5881	5819	5829	5995	5976	5935	5881	5733	5893	5981	6196	5914	5772	5952	6355	6432	6365	5773	4933	4539	4363	4822	5631	6185	6249
6330	6006	6104	5786	5831	5698	5674	5701	5900	5901	5927	5628	5560	5663	5463	5626	5691	5528	5709	5820	5855	5686	5805	5819	5715	5652	5817	5692	5932	5879	5933	5795	5840	6026	6081	5955	5854	5724	5869	6279	6616	6692	6055	4992	4550	4562	5013	5760	6252	6163
6460	6155	6267	5977	5596	5786	5812	5635	5755	5901	5675	5579	5504	5514	5530	5548	5730	5680	5579	5608	5813	5881	5835	5775	5675	5636	5594	5747	5645	5882	5727	5686	5786	5693	5842	5620	5693	5781	6014	6329	6416	6441	5858	5158	4770	4967	5319	5868	6293	6188
6332	6153	6140	5728	5812	5778	6035	5986	5783	5825	5528	5410	5556	5545	5567	5522	5797	5924	5572	5643	5545	5684	5840	5812	5900	5949	6008	5829	5791	5682	5849	5924	5661	5783	5825	5916	5692	5753	5884	6141	6515	6324	5725	5288	4865	4858	5237	5997	6455	6109
6478	6214	6017	5793	5814	5857	5900	5766	5581	5530	5520	5464	5563	5743	5800	5832	5620	5771	5829	5797	5832	5833	5691	5696	5778	5926	6085	6051	5990	5914	5873	6005	5905	5702	5828	5870	5793	5724	5845	5960	6307	6434	6092	5288	4789	4680	5246	5728	6252	6133
6402	5895	5814	5918	5851	5770	5969	5508	5790	5652	5498	5634	5655	5788	5803	5896	5753	5747	5680	5723	5952	5973	5911	5527	5783	5778	6011	6100	5842	5822	5877	5848	5818	5928	5686	5886	5923	5783	5977	6313	6517	6771	6004	5138	4857	4736	5188	5789	6336	6362
6199	5819	6065	5896	6121	5926	5747	5825	5621	5767	5614	5541	5735	5910	5862	5801	5680	5657	5738	5784	5807	5941	5944	5811	5762	5810	5863	5990	5907	5930	5752	5889	5935	5901	5871	5886	5728	5726	5854	6282	6505	6689	6169	5405	4940	4850	5253	6020	6386	6193
5987	5750	6113	6035	5999	5809	5793	5661	5674	5587	5640	5687	5645	5678	5769	5639	5629	5594	5685	5661	5651	5604	5760	5792	5795	6000	6018	5841	5903	5944	5855	5858	5896	5872	5920	5838	5993	5758	5649	6053	6493	6506	6201	5439	4883	4891	5474	6246	6375	6295
6107	6017	6308	6172	6075	5985	5887	5801	5732	5749	5665	5727	5785	5639	5503	5564	5769	5750	5581	5759	5711	5740	5654	5852	5889	5974	5631	5676	5882	5794	5815	5914	5772	5992	5878	5941	6002	5907	5858	6199	6609	6355	5995	5169	4847	4891	5300	5948	6353	6636
6148	6099	6363	6125	5921	5750	5812	5733	5545	5765	5645	5589	5647	5635	5546	5437	5699	5723	5772	5615	5740	5487	5721	5836	6043	5966	5966	5877	5864	5835	5999	5943	5883	5843	5957	6020	5905	5844	5751	5947	6369	6412	5948	5305	4795	4714	5174	5921	6364	6395
6285	6241	6371	5941	5735	5853	5789	5835	5970	5782	5730	5763	5581	5464	5355	5716	5885	5890	5741	5711	5626	5550	5690	5785	5983	6002	5833	5855	5766	5915	5976	6067	5798	5812	5986	6069	5739	5848	5845	6223	6644	6550	5931	5111	4911	4898	5246	5909	6232	6333
6293	6233	6148	6051	5936	5946	5973	5882	5895	6045	5905	5626	5689	5778	5458	5727	5761	5718	5615	5784	5559	5549	5778	5896	5948	5929	5798	5661	5808	5749	5763	5922	5734	5881	6021	5940	5952	5727	5963	6319	6631	6526	5889	5527	5006	4895	5259	5942	6285	6459
6407	6258	6245	5785	5792	5913	5857	5945	5851	5766	5534	5442	5618	5499	5649	5948	5857	5704	5661	5602	5453	5549	5951	5693	5600	5823	5904	5607	5602	5899	5802	5881	5647	5806	5784	5864	5712	5769	5810	6059	6454	6513	5969	5373	5040	4997	5551	6203	6502	6497
6156	6226	5943	5826	5979	5971	6169	6133	6001	5907	5627	5497	5530	5582	5639	5685	5628	5811	5622	5514	5605	5465	5864	5736	5816	5730	5724	5858	5649	5532	5882	5774	5702	5857	5723	5744	5757	5807	5880	5941	6321	6180	5894	5386	4855	4984	5483	6176	6512	6084
6298	6163	6133	5983	6079	6229	5970	6023	5981	5603	5510	5561	5514	5849	5850	5913	5691	5576	5611	5531	5750	5772	5702	5619	5716	5785	5817	5684	5811	5855	5905	6025	6117	5902	5952	5822	5643	5873	5787	6105	6331	6713	6083	5421	4858	4824	5492	6151	6498	6333
6433	6138	6066	5838	5856	5901	5814	5713	5510	5513	5376	5447	5759	5755	5757	5905	5800	5640	5753	5660	5610	5707	6127	5848	5652	5826	5945	5880	5899	5709	5968	5908	6091	5953	5991	6053	5817	6032	5912	6157	6505	6800	5923	5397	5053	4837	5272	5934	6441	6331
6294	5902	5958	5921	6108	6111	5931	5886	5702	5637	5764	5836	5834	5745	5876	5594	5592	5637	5776	5925	5785	5533	5636	5624	5822	5777	5944	5939	5840	5855	6071	6149	5855	5993	6038	6032	6101	5898	5991	6262	6423	6665	5962	5298	4731	4990	5436	6099	6563	6684
6101	6229	6239	6181	6310	6148	6073	5858	5769	5894	6050	6129	6052	6041	6018	5539	5636	5472	5639	5877	5872	5662	5479	5635	6021	5943	5792	5748	5802	5718	5742	5952	5865	5922	5989	5947	5944	6064	6220	6215	6396	6512	6015	5117	4954	5106	5674	6428	7088	7104
6325	6438	6307	6206	5945	5871	5883	5708	5679	5604	5744	5863	5608	5823	5708	5825	5691	5611	5500	5679	5551	5700	5759	5596	5756	5972	5909	5726	5684	5986	5908	6031	5900	5676	5900	5943	5655	5922	5821	6227	6453	6508	6081	5524	5122	5470	5929	6615	7119	7345
6376	6089	6038	5814	5733	5670	5836	5719	5717	5649	5742	5405	5380	5429	5249	5490	5720	5788	5965	5609	5437	5487	5955	6023	5913	5638	5748	5683	5625	5898	6129	5884	5685	5845	5632	5981	5687	5814	5841	6052	6531	6492	5913	5557	5050	5492	5842	6399	6433	6447
6337	6143	6133	6002	5906	5863	5943	6071	5881	6067	5799	5621	5617	5384	5566	5481	5592	5827	5807	5883	5703	5876	5740	5976	5949	5665	5775	5824	5771	5821	5894	5632	5629	5982	5892	5848	5901	5677	6027	6223	6570	5971	6035	5273	4996	5194	5403	5522	5392	5529
6216	6261	6418	6179	6106	5983	6086	5902	6011	5960	5834	6001	5722	5921	5963	5752	5687	5793	5805	5806	5983	5996	5742	5682	5986	5968	5758	5909	5994	6006	5787	5895	5811	5890	6055	6042	5930	5835	5983	6040	6241	6092	5744	5160	4777	4755	4908	5100	4754	4539
6411	6135	6357	6032	5957	5835	5849	5794	5793	5695	5664	5704	5929	5898	6096	6037	6114	5823	5491	5570	5800	6257	6107	5633	5607	5908	5782	5540	5830	6040	5646	5817	5924	5889	6141	5951	5968	5956	6107	6446	6257	6091	5696	5226	4756	4793	4899	5037	4765	4477
6484	5978	6120	5814	5946	5969	5783	5650	5660	5480	5618	5639	5680	5775	5867	5944	5990	5922	5816	5716	5835	5961	6111	5651	5510	5616	5796	5805	5751	5869	5791	5668	6118	5940	5986	5990	5854	5860	5822	6314	6129	6257	5901	5593	5303	5333	5540	5462	5239	5147
6313	5850	5895	5910	5997	6024	5928	5822	5695	5547	5659	5668	5552	5605	5637	5717	5767	5892	5890	5775	5582	5528	5814	5990	5692	5485	5703	5921	5562	5659	5897	5802	5882	5887	5815	6135	5778	5725	5714	5898	6033	6125	6140	5824	5880	5991	6190	6417	6164	6095
5959	5958	6053	6244	6253	6236	6022	5948	5872	5957	5931	5815	5968	5616	5510	5323	5418	5656	6117	5974	5972	5418	5532	6030	5926	5797	5755	5877	5860	5669	5694	6055	5673	5922	5842	5916	6013	5736	5896	5752	6007	6213	6108	6326	6573	6563	7039	6815	6788	6906
6199	6255	6478	6276	6411	6381	6098	6072	6126	5979	5913	5958	6062	5776	5538	5483	5364	5530	5810	6057	6006	5642	5652	5890	6170	6141	5799	5843	5977	5827	5912	6199	5901	5786	6072	5823	5977	5747	5944	5811	6015	6061	6187	6289	6502	6597	6646	6568	6698	6677
6372	6671	6742	6446	6206	6015	6001	6110	5948	6029	6020	5990	6056	5778	5898	5723	5663	5636	5717	5862	6093	5985	6001	5981	6076	6293	5781	5739	6051	5949	5747	6255	5921	5974	6126	6012	5879	6001	5769	5811	5823	5948	5929	6050	6193	6040	5956	6095	6256	6230
6603	6493	6640	6400	6009	5848	5622	5876	5718	5804	5700	5849	6005	6059	6110	6157	6087	5801	5622	5846	5920	6356	6233	5880	5866	6114	5902	5596	5879	6021	5821	5776	6024	5880	5918	5954	5850	5832	5869	6013	5738	5873	5764	5832	5690	5772	5896	5846	5829	5879
6717	6401	6316	5844	5862	5859	5605	5649	5700	5699	5636	5702	5840	5946	6232	6316	6111	5987	5761	5677	5981	6327	6337	5884	5584	5874	6028	5584	5730	5945	5535	5756	5946	5890	5893	5697	5761	5878	5837	5922	5802	5951	5844	5818	5888	5859	5894	5932	6027	5743
6593	6335	6141	5709	5872	5815	5679	5523	5486	5611	5376	5478	5594	5760	5986	6156	6116	6058	5899	5554	5753	5996	6009	5803	5473	5910	6113	5699	5491	5722	5600	5648	6181	5786	5782	5855	5673	6009	5763	6021	5746	5992	5940	6002	6013	6032	5945	6115	5954	5796
6580	6211	6028	5765	5961	5743	5715	5637	5605	5470	5381	5437	5380	5613	5722	5764	5843	6078	5823	5660	5431	5799	5854	5743	5547	5690	6117	5726	5380	5696	5870	5771	5941	6005	5698	5987	5681	5880	5814	5666	5798	5814	5801	6013	5839	6186	6057	6117	5964	5992
6410	6304	5986	5973	5930	5676	5747	5649	5727	5633	5447	5576	5453	5385	5335	5525	5615	5891	5895	5670	5435	5678	5846	6003	5691	5628	5884	5802	5435	5790	6045	5588	5890	6043	5795	5945	5706	5866	5750	5666	5748	5672	5762	5831	5981	6074	6019	6202	5922	6080
6551	6202	6212	5884	5885	5792	5709	5684	5749	5582	5638	5537	5373	5265	5175	5353	5798	6025	5915	5697	5546	5664	5969	6140	5899	5651	5955	6079	5681	5827	5952	5852	5787	6039	5742	6008	5851	5890	5884	5899	5798	5883	5857	5779	5869	5911	6121	6270	6020	6057
6635	6090	5834	5846	5871	5866	5643	5882	5753	5678	5592	5623	5450	5213	5400	5609	5834	5987	6070	5793	5552	5645	5955	6276	5989	5642	5853	6408	5910	5798	6156	5998	6059	6334	5932	6252	5905	5839	5956	5901	5872	5912	5910	5696	5814	6042	6105	5935	5947	5936
6432	6114	5777	5575	5708	5621	5918	5764	5830	5759	5656	5458	5393	5301	5388	5529	5797	6175	6105	5861	5707	5656	6084	6288	6066	5727	6113	6199	5872	5877	6096	5938	6044	6322	6264	6055	6068	5989	6023	5875	6042	5860	5862	5716	5862	5997	5795	6093	5840	5990
6295	5815	5747	5626	5790	5675	5797	5837	5951	5907	5718	5575	5583	5468	5595	5589	5946	5993	6040	5782	5685	5911	6114	6289	6030	5649	5957	6370	5821	5848	6129	5645	5904	6249	5891	6064	5969	5894	6040	5890	5797	5683	5930	5904	6048	5916	5805	5987	5722	5778
6395	5880	5782	5730	5750	5912	6019	5759	5754	5831	5587	5623	5742	5587	5776	5780	5999	6081	6186	5821	5690	5651	5942	6166	5809	5531	5954	6194	5684	5585	6052	5809	5796	6071	5665	5957	5867	5908	6036	5762	5911	5908	5861	5947	6062	5973	5915	5965	5741	5798
6290	6001	5968	5712	5756	5829	5754	5862	5694	5786	5590	5814	5591	5463	5350	5658	5866	6023	6106	5917	5583	5622	5815	5916	5730	5594	5895	5802	5516	5649	5994	5586	5818	5870	5756	5888	5733	6015	5703	5758	6019	5835	5982	5930	6018	6039	6025	6029	5824	6003
6152	5895	6003	5850	5535	5732	5460	5595	5735	5678	5585	5583	5479	5479	5577	5789	5857	6122	5949	5787	5439	5561	6051	6047	5753	5656	5740	5776	5503	5971	5993	5675	5792	6023	5579	5769	5758	5701	5706	5721	5806	5776	5740	5972	5981	5930	5886	5817	5960	6071
6636	6247	6080	5942	5622	5627	5711	5550	5620	5385	5512	5166	5247	5512	5591	5929	5980	6134	5915	5678	5375	5555	6047	5820	5825	5609	5943	5821	5494	5698	6112	5709	5999	5952	5625	5976	5830	5706	5538	5698	5745	5785	5849	5799	5958	5800	5793	6156	6007	6081
6435	6348	6287	6078	5775	5625	5598	5615	5562	5482	5470	5185	5515	5590	5762	5954	6079	5908	5490	5385	5651	5782	6162	5913	5676	5784	5978	5622	5697	6058	5949	5767	6023	5756	5718	6062	5712	5782	5654	5585	5720	5712	5587	5738	5804	5846	5850	5969	6000	6087
6733	6410	6427	6226	6058	5854	5795	5456	5414	5445	5514	5370	5751	5822	5858	5900	6037	5756	5566	5363	5947	6162	6147	5779	5632	5786	6075	5808	5814	6020	5891	5906	6258	5965	5981	6037	6059	6122	5779	5747	5876	5774	5733	5861	5777	5753	5846	5841	5876	5752
6485	6538	6561	6300	6198	6146	6005	5786	5618	5705	5625	5911	5838	5912	5850	5958	5838	5648	5578	5682	5997	6338	5893	5659	5764	6225	6101	5634	5822	6143	5828	6000	6207	6078	6131	6183	6133	6064	5922	5791	5738	5845	5761	5821	5937	5884	5678	5870	5651	5722
6354	6402	6678	6490	6305	6186	6061	5731	5779	5894	6034	6036	6221	6191	6013	5742	5811	5647	5728	5893	6149	6216	5859	5608	6041	6115	5943	5795	6007	6059	5562	5938	6010	6001	6235	6013	6233	6047	5989	5978	5921	5862	5675	5862	5899	6045	5970	5750	5863	5772
6170	6245	6297	6262	6137	6156	6194	6083	5993	6191	6284	6109	6070	5954	5882	5773	5646	5721	5941	6102	5963	5851	5675	5829	5947	5928	5817	5941	5942	6084	5906	6076	5971	5918	6124	5939	6180	6061	6163	5875	5962	6007	6015	6133	6016	6016	5877	5862	5763	5902
5967	5817	5814	5967	6016	5961	6019	6118	6313	6117	6272	6063	5946	5780	5888	5628	5825	5838	5985	6077	5873	5760	5753	5990	5880	5737	5552	5974	5941	5708	5911	5839	5870	5991	5951	5994	6178	6038	5954	5869	6177	6043	6194	6093	6066	6078	5962	5790	5890	5865
6330	5691	5755	5710	5713	5827	6004	6005	5890	5895	5815	5850	5600	5855	5680	5776	5785	5809	5844	5795	5619	5540	5900	5939	5772	5651	5800	5806	5632	5701	5894	5739	5807	6076	5940	5969	5850	5918	5952	5883	6225	6010	6057	5903	5918	6013	5925	6169	5924	5797
6151	6039	6049	5878	5782	5672	5691	5591	5723	5759	5699	5887	5674	5734	5827	5825	5871	5779	5558	5710	5791	5848	5812	5715	5532	5711	5809	5884	5538	5888	5851	5707	5981	5870	5854	5960	5749	5854	5833	5708	5886	5716	6008	5759	5892	5906	5941	6073	5929	6020
6492	6137	6451	6206	6093	6055	5966	5883	5728	5757	5775	5877	5742	5734	5737	5755	5932	5835	5515	5648	5678	5854	5801	5599	5475	5963	5845	5484	5659	5851	5695	5667	5688	5574	5873	5688	5612	5645	5551	5747	5630	5693	5754	5895	5811	6217	6074	6076	6066	6062
6143	6041	6335	6334	6259	6191	5972	6077	6010	6093	6129	5818	6016	5850	5833	5836	5606	5522	5554	5864	5776	5895	5622	5587	5688	5848	5585	5661	5886	5801	5623	5771	5531	5627	5659	5617	5756	5788	5573	5783	5740	5762	5872	5999	6128	5886	6089	5835	6038	6013
6122	6003	6117	6091	6205	6219	6126	6077	6064	6027	5765	5884	5703	5676	5498	5491	5763	5636	5822	5952	5902	5701	5627	5907	6018	5938	5657	5828	5792	5696	5741	5758	5724	5717	5830	5871	5915	5893	5844	5668	5622	5660	5796	5687	5569	5676	5781	5967	6114	5888
6376	5876	6213	5966	5981	5840	5966	5914	5813	5523	5406	5709	5551	5546	5621	5611	5918	5959	5811	5790	5847	5860	5939	5932	5850	5789	5952	6053	5642	5785	5918	5702	5862	5719	5815	5868	5775	5804	5828	5686	5647	5524	5596	5531	5580	5614	5690	6032	5976	5917
6392	6443	6384	6270	6132	5889	5845	5627	5611	5594	5599	5531	5795	5728	5698	5730	5828	5838	5836	5637	5954	6024	5915	5846	5904	5973	6090	5852	5890	6115	5948	5874	5953	5971	5898	5912	5808	5827	5746	5776	5689	5813	5848	5703	5553	5797	5652	5971	5884	6005
6448	6252	6290	6459	6123	6066	5920	5893	5997	5819	5814	5736	5815	6017	5712	5893	5797	5669	5944	5886	5985	6006	5715	5744	5935	5891	5940	5912	5847	5888	5931	5911	6003	5990	6036	6048	6046	6133	5975	5954	5873	5885	5854	5810	5705	5600	5754	5784	5900	6110
6096	6197	6145	5856	5937	5825	5812	5836	5885	5856	5747	5692	5833	5761	5682	5746	5857	6077	5852	5888	5830	5891	5974	5964	6110	5931	6046	6053	6037	5825	5791	5896	5940	5959	5958	6141	6123	6133	5978	6002	5948	5762	6071	5758	6012	5867	5959	5891	5915	5811
6399	6273	6233	5957	5809	5708	5774	5630	5615	5707	5626	5536	5763	5878	6038	6002	6034	5999	5863	5713	5829	5919	6125	5902	5928	5989	6056	5913	5815	5948	6078	5982	6046	6090	6112	6218	6110	6302	6192	6210	6013	5853	5989	6133	5915	5887	5774	5767	5689	5839
6411	6104	6082	6083	5952	6004	5883	5868	5698	5864	5971	5867	6086	5968	5932	6047	6003	5632	5721	5943	5950	6080	5972	5766	5900	6025	5932	6021	5886	6015	5992	6031	6249	5992	6053	6313	6220	6059	6273	6249	6066	6125	5971	6016	5958	5926	5968	5917	5918	5795
6219	5945	6037	5784	5884	5926	5904	5826	6023	5860	5960	5899	5853	5706	5943	5866	5663	5810	5798	5755	5996	5962	5641	5832	5908	5746	5846	5996	5995	5762	5832	5881	6010	5904	5995	5971	6067	5951	6140	6088	6033	6142	6031	6000	6047	6161	5872	5967	5988	5826
6373	6151	5881	5783	5715	5818	5789	5811	5802	5751	5788	5894	5879	5753	5900	5893	5962	5892	5791	5756	5633	5767	5874	5849	5810	5854	5993	5858	5912	5965	5873	5886	5967	5966	5910	6060	6112	5993	6033	6121	6247	6153	5951	6135	6035	6067	6155	6047	6009	5959
6399	5956	5956	5769	5783	5921	5986	5941	5916	5870	5919	5923	5930	5936	5911	5910	6046	5787	5831	5763	5900	5748	5631	5673	5896	5856	5744	5887	5844	5794	5747	5822	5826	5725	5955	5840	6011	6104	5908	6105	6074	6086	5904	5993	6009	6005	6153	6072	5946	5797
6072	5850	5886	5731	5804	5981	5918	5954	5893	5858	5868	5900	5755	5755	5942	5861	5787	5745	5684	5786	5629	5769	5814	6010	5640	5668	5686	5697	5746	5663	5658	5616	5619	5637	5783	5833	5827	5720	5919	6003	5887	5933	5970	6006	6013	6019	5925	6003	5857	5932
6238	5960	5913	5864	5716	5928	6043	5890	5885	5796	5913	5854	5802	5964	5661	5799	5722	5706	5715	5803	5709	5793	5774	5821	5670	5743	5686	5545	5697	5762	5673	5730	5753	5640	5751	5705	5735	5787	5748	5717	5844	5760	5811	5950	5917	5973	6024	5988	6032	5833
6142	5897	5992	5975	5930	5983	5940	6032	5964	5917	5919	5820	5959	5799	5708	5707	5645	5772	5849	5726	5621	5710	5599	5782	5682	5734	5836	5676	5671	5685	5627	5585	5736	5546	5544	5634	5542	5505	5470	5632	5827	5727	5882	5973	5899	5995	5990	5870	6078	5881
6110	6055	6085	5951	5886	5998	6142	6001	5816	5879	5901	5674	5559	5585	5625	5649	5792	5662	5850	5793	5654	5562	5616	5593	5745	5732	5855	5691	5834	5577	5497	5666	5553	5563	5419	5538	5595	5485	5670	5678	5765	5762	5836	5959	5840	5910	5902	5982	6079	6050
6071	5964	6071	6186	6155	6005	6125	6269	6140	5819	5672	5717	5649	5663	5645	5655	5708	5758	5845	5675	5634	5727	5575	5686	5557	5673	5764	5862	5723	5736	5583	5519	5459	5418	5322	5512	5511	5638	5452	5617	5675	5660	5758	5717	5778	6042	6013	5863	6092	6123
6000	6103	6008	6043	6188	6061	6172	6076	6002	5804	5720	5743	5658	5676	5565	5723	5689	5571	5593	5643	5575	5615	5819	5659	5858	5801	5713	5685	5725	5571	5596	5561	5560	5499	5534	5614	5532	5732	5769	5816	5740	5474	5437	5670	5868	5860	6073	5948	6016	6177
6181	5929	6248	6073	5979	6131	6213	5936	5845	5829	5639	5651	5542	5601	5660	5783	5622	5635	5675	5716	5620	5626	5675	5670	5580	5548	5878	5672	5581	5632	5718	5662	5706	5489	5659	5672	5561	5541	5647	5539	5749	5606	5547	5768	5747	5908	5870	5844	5895	6046
6199	6107	6308	6234	6159	6320	6122	5809	5873	5786	5836	5655	5643	5636	5493	5494	5440	5517	5570	5682	5678	5736	5628	5550	5846	5738	5749	5738	5876	5752	5789	5746	5691	5821	5652	5717	5674	5627	5719	5626	5557	5647	5685	5634	5777	5651	5821	5949	5885	6066
6015	5939	6219	6256	6120	6017	6034	5923	5914	5827	5790	5589	5545	5457	5467	5642	5572	5748	5786	5645	5605	5709	5755	5696	5692	5682	5828	5872	5805	5908	5810	5689	5764	5754	5737	5838	5615	5550	5561	5563	5805	5881	5714	5730	5666	5712	5678	5782	6109	6226
6334	6176	6404	6209	6336	6184	6045	6057	6142	5951	5705	5588	5344	5307	5406	5586	5694	5692	5681	5691	5792	5588	5805	5618	5710	5902	5846	5806	5880	5882	5891	5799	5778	5823	5684	5684	5862	5804	5790	5677	5858	5801	5775	5752	5746	5840	6268	6177	6426	6522
6285	6270	6251	6282	6300	6096	6177	6124	5994	5841	5575	5466	5264	5374	5521	5639	5537	5796	5678	5631	5750	5692	5664	5825	5933	5792	5811	5882	5741	5955	5813	5642	5736	5815	5760	5792	5841	5887	5875	5658	5723	5759	5824	5727	5880	6151	6286	6522	6592	6871
6478	6290	6295	6454	6308	6133	6166	5922	5870	5774	5661	5406	5582	5502	5449	5721	5561	5638	5665	5737	5740	5769	5867	5847	5882	5973	5718	5928	5996	5932	5765	5914	5917	5778	5972	5832	5866	6007	5859	5677	5610	5766	5815	5814	6153	6250	6409	6500	6452	6546
6274	6298	6350	6261	6280	6274	6039	5669	5751	5520	5666	5546	5358	5546	5537	5593	5475	5786	5736	5622	5819	5897	5840	5976	5886	5926	5936	5866	5913	5979	5924	6010	6161	5917	5862	5828	5976	5925	5873	5749	5746	5812	5912	6040	6218	6097	5842	5742	5646	5445
6280	6326	6417	6317	6322	6175	6014	5818	5728	5722	5692	5581	5470	5561	5526	5604	5620	5502	5784	5943	6003	5925	6011	5911	5870	5889	5893	5936	6078	5885	6091	6085	6022	6030	5881	5837	5954	5769	5882	5578	5761	6000	6104	6234	6168	5709	5246	4842	4842	4935
6289	6396	6412	6311	6104	5842	5896	5698	5614	5846	5556	5500	5542	5439	5513	5601	5802	5755	5796	5882	5915	5947	5797	5805	5882	5996	6204	6044	6239	6177	6043	5955	6230	6094	5967	5838	5871	5736	5712	5690	5966	6126	6339	6329	5844	5349	4805	4541	4750	4737
6545	6397	6439	6386	6130	5912	5920	5642	5748	5569	5612	5384	5312	5489	5484	5615	5952	6054	5900	5923	5841	5760	5946	6040	6043	6034	6110	6066	6143	6255	6189	6189	6165	5841	5797	5791	5927	5824	5740	5797	6147	6346	6297	5937	5380	4975	4734	4682	4850	5199
6395	6286	6330	6021	6140	6007	5905	5728	5534	5622	5563	5409	5594	5557	5817	5760	5927	5815	6013	5960	6080	5981	6010	6026	5937	5966	5974	6046	6015	6193	5857	6059	6036	6005	6069	6004	6018	5901	5786	5782	6032	6320	6088	5704	4935	4734	4809	4938	5358	5741
6478	6026	6350	6085	6033	5862	5875	5568	5575	5355	5413	5523	5470	5637	5641	5796	5872	5958	5891	5923	5974	6129	6064	6072	6096	5999	5830	6031	5917	5926	5934	5960	5957	6010	6018	5874	5994	5904	5716	5890	6071	6058	5814	4988	4669	4597	4887	5363	5938	6281
6311	5937	6263	6154	5945	6061	5801	5563	5428	5636	5373	5722	5747	5690	5696	5773	5744	5964	5980	5905	6152	6059	6083	6237	6070	6022	5801	5704	5830	5998	6025	5897	6008	6086	6023	6113	5856	5717	5794	5886	6193	6005	5620	4849	4572	4549	5040	5736	6224	6643
6454	5958	6289	6142	6150	5916	5763	5590	5461	5537	5561	5541	5770	5726	5726	5797	5786	5687	6005	6060	6043	6140	5901	5982	5868	5844	5841	5651	5837	5916	6035	6113	6132	5954	6069	5951	5831	5813	5626	5855	6172	6114	5560	4857	4698	4761	5219	6042	6472	6800
6196	6163	6115	6217	6142	6002	5616	5512	5642	5580	5424	5610	5660	5679	5587	5732	5881	5773	5939	5926	5962	5941	6067	5905	5888	5809	5772	5784	5970	5973	5911	6033	6035	5775	5996	5912	5592	5668	5610	5817	6267	6232	5547	5060	4692	4997	5297	6101	6458	6566
6169	5994	6015	6049	5977	5907	5706	5590	5636	5662	5420	5493	5494	5409	5514	5621	5846	5827	5817	6015	5969	6072	5838	5840	5903	5944	5732	5916	5979	5909	5995	5926	5871	5921	6010	5847	5770	5706	5664	5940	6051	6253	5707	5234	4854	5034	5479	6111	6445	6517
6301	6209	6296	5986	5961	5701	5668	5719	5654	5591	5659	5455	5638	5569	5574	5684	5846	5856	5847	5914	5827	5900	5762	5948	5930	5929	5897	5924	5726	5905	5872	5855	5748	5962	5832	5918	5707	5822	5879	6016	6317	6392	5840	5170	4873	4930	5513	6025	6461	6389
6348	6071	6057	5971	5890	5836	5645	5509	5589	5576	5564	5555	5612	5612	5871	5832	5802	5710	5812	5803	5686	5898	5834	5817	6033	5889	5832	5822	5752	5678	5824	5718	5926	5854	5803	5882	5758	5861	5748	6082	6283	6376	5846	5174	4701	4817	5335	6030	6328	6458
6218	6017	6126	5993	5935	6047	5841	5607	5563	5746	5441	5679	5501	5672	5662	5826	5735	5728	5741	5639	5787	5821	5839	6053	5939	5913	5939	5663	5704	5662	5646	5718	5907	6009	5891	5987	5788	5883	5956	6044	6430	6316	5595	5011	4728	4836	5328	5864	6293	6454
6248	5783	6079	5952	6128	5813	5814	5672	5667	5615	5424	5540	5553	5656	5770	5866	5732	5620	5645	5687	5697	5746	5808	6041	5921	5849	5703	5700	5627	5619	5720	5951	5806	6061	5913	5817	5879	5804	5940	5929	6209	6282	5650	4998	4747	4885	5183	5715	6261	6288
5933	5938	6040	6131	6086	6100	5808	5716	5524	5630	5568	5536	5647	5681	5610	5442	5452	5646	5574	5606	5757	5660	5839	5877	5831	5799	5712	5748	5710	5716	5828	5743	6027	5905	5936	6133	5682	5807	5823	5809	6214	6228	5596	5043	4640	4796	5154	5947	6415	6554
6014	5890	6268	6106	6114	5916	5830	5793	5708	5679	5637	5612	5576	5568	5539	5446	5391	5639	5595	5762	5661	5727	5540	5693	5827	5739	5730	5679	5618	5678	5928	5829	5839	5816	5835	5854	5857	5576	5754	5932	6283	6307	5707	5037	4811	4866	5329	5948	6614	6714
5999	5970	6301	6028	6113	5782	5904	5804	5818	5653	5766	5619	5517	5415	5378	5506	5533	5565	5591	5857	5690	5598	5443	5545	5697	5794	5604	5652	5757	5642	5733	5923	5757	5854	5873	5724	5791	5522	5874	5846	6288	6340	5752	5260	4918	4998	5450	6232	6788	6754
6112	6024	6262	6209	5771	5859	5906	5948	5932	5773	5704	5392	5459	5430	5393	5533	5444	5629	5571	5658	5455	5483	5486	5469	5645	5571	5908	5858	5782	5731	5832	5647	5769	5807	5788	5755	5648	5621	5818	6164	6481	6267	5914	5120	4935	5198	5599	6475	6958	7090
5988	5891	6014	6042	5996	5992	5810	6049	5959	5905	5729	5572	5455	5337	5419	5491	5397	5536	5645	5473	5452	5505	5557	5581	5719	5715	5869	5610	5840	5629	5645	5768	5619	5612	5691	5726	5781	5845	6029	6230	6490	6341	5870	5172	4982	5101	5605	6439	7075	7388
5972	5850	6101	6038	5870	5881	5988	6094	5843	5910	5565	5717	5426	5403	5400	5424	5443	5532	5449	5508	5507	5612	5530	5436	5596	5595	5756	5840	5725	5548	5542	5508	5672	5538	5568	5791	5802	5745	5933	6181	6305	6322	5780	5228	4982	5008	5186	6047	6704	7108
5983	5797	6149	5805	5910	6000	6006	6093	5930	5836	5711	5597	5624	5598	5431	5400	5661	5473	5502	5546	5482	5506	5473	5551	5690	5585	5581	5458	5561	5496	5701	5586	5626	5692	5843	5733	5959	5804	5764	5966	6343	6431	6041	5317	4869	4639	4824	5208	5611	6146
5971	5788	5979	5844	6045	6039	6072	5990	5982	5755	5743	5540	5569	5570	5623	5477	5523	5296	5534	5386	5530	5447	5618	5616	5826	5573	5507	5448	5432	5574	5605	5566	5758	5796	5757	5691	5806	5695	5761	5895	6080	6207	6066	5815	5171	4758	4612	4679	4782	5104
6093	5881	5957	5931	5888	5894	5911	6005	6036	5763	5871	5816	5677	5567	5501	5469	5426	5450	5432	5441	5588	5559	5625	5680	5486	5525	5490	5302	5447	5533	5613	5787	5684	5756	5857	5805	5642	5724	5453	5816	6031	6111	6369	6175	5679	5275	4836	4616	4584	4612
5993	5773	5720	5816	5989	5911	5877	5792	5822	5680	5877	5743	5764	5574	5584	5459	5395	5301	5386	5479	5625	5717	5551	5459	5667	5397	5436	5442	5597	5703	5639	5680	5816	5826	5892	5851	5639	5649	5598	5604	5894	6084	6409	6524	6323	5854	5258	5011	4836	4906
6083	5708	5920	5809	5942	5793	5835	5735	5731	5809	5898	5840	5834	5602	5515	5434	5407	5477	5627	5600	5674	5653	5586	5468	5485	5408	5487	5536	5810	5672	5755	5678	5836	5876	5666	5612	5663	5640	5535	5652	5942	6027	6286	6643	6630	6479	6136	5842	5631	5558
6188	5907	5896	5670	5774	5847	5612	5619	5718	5731	5812	5767	5664	5541	5490	5445	5533	5752	5620	5745	5814	5835	5437	5510	5503	5436	5607	5804	5684	5874	5806	5776	5868	5639	5886	5579	5670	5677	5703	5779	5860	6047	6296	6459	6704	6754	6717	6609	6319	6256
6070	5935	5912	5740	5751	5400	5555	5619	5702	5646	5661	5824	5712	5602	5530	5527	5795	5627	5668	5835	5846	5770	5562	5688	5803	5729	5879	5830	5901	5867	5884	5816	6024	5803	5866	5841	5826	5843	6117	5931	6155	5983	6155	6382	6429	6627	6682	6766	6644	6406
6123	5744	5904	5637	5683	5582	5608	5424	5667	5706	5806	5760	5683	5664	5756	5831	5846	5804	5797	5780	5762	5852	5739	5706	5794	5951	5935	5948	5855	5860	5913	5846	5941	5913	5911	6010	5870	5876	5932	6038	6192	6064	6146	6118	6122	6253	6074	6325	6183	6316
6208	5877	5849	5680	5496	5526	5445	5452	5651	5584	5658	5715	5678	5762	5676	5816	5890	5803	5790	5837	5835	5713	5892	6034	5900	5968	5841	5942	5988	5906	5783	5963	5935	5924	6043	6036	5957	6101	5956	6158	6295	6063	5969	5895	5974	5896	5739	5714	5773	5735
6286	5866	5933	5614	5550	5431	5451	5670	5570	5634	5675	5565	5702	5759	5742	5787	5906	5770	5719	5666	5816	5807	5877	6013	6010	6086	6071	5835	5934	5890	5760	5962	5986	5986	5988	6007	6020	6082	6111	5965	6197	6183	6003	5898	5528	5728	5581	5483	5461	5626
6348	5995	5931	5796	5436	5651	5607	5509	5583	5268	5371	5264	5595	5789	5922	5915	5874	5844	5738	5849	5709	5879	5982	6031	6211	6152	6018	5900	5936	5989	5843	5943	5997	5922	5959	6070	6209	6112	5971	5864	5926	5821	5677	5674	5681	5512	5426	5434	5368	5524
6311	6050	5960	5719	5707	5657	5418	5501	5413	5516	5309	5422	5712	5635	5810	5765	5850	5691	5687	5782	5944	5878	5950	6144	6070	6054	6125	5979	5848	5863	5728	5867	6025	6000	6112	6063	6058	6111	5962	5823	5900	5684	5568	5541	5384	5484	5443	5481	5448	5566
6148	6062	5941	5764	5792	5814	5674	5538	5473	5236	5329	5456	5463	5599	5694	5684	5595	5599	5676	5936	5810	6042	5866	5878	6034	6081	5927	6049	5874	5981	5970	6046	6001	6016	6040	6020	6061	5938	5806	5784	5615	5667	5506	5338	5301	5357	5420	5555	5268	5756
6180	5942	5931	5907	5822	5865	5613	5616	5527	5316	5214	5434	5572	5610	5543	5554	5645	5525	5685	5742	5926	5926	5930	5852	5964	6062	5780	5945	5896	6071	5901	6005	5945	5956	6099	5853	5886	5808	5691	5691	5560	5611	5378	5335	5324	5403	5342	5553	5542	5834
6119	5895	5767	5806	5772	5835	5758	5640	5450	5254	5490	5406	5513	5395	5386	5491	5484	5539	5602	5707	5746	5740	6127	5818	5760	5905	5720	5784	5860	5817	5860	5910	5852	5822	5778	5825	5899	5832	5667	5383	5379	5342	5462	5534	5636	5611	5604	5604	5937	6081
5885	5787	5690	5862	5898	5904	5618	5597	5563	5500	5427	5719	5500	5383	5390	5486	5523	5379	5667	5631	5699	5692	5581	5711	5697	5629	5677	5561	5719	5931	5996	5798	5859	5839	5669	5612	5750	5561	5581	5469	5538	5612	5759	5725	5733	5884	5987	5941	6048	6117
5871	5650	5733	5746	5851	5857	5824	5535	5512	5790	5526	5544	5460	5521	5367	5535	5442	5582	5814	5618	5702	5688	5633	5591	5547	5585	5678	5618	5737	5813	5795	5691	5790	5715	5721	5628	5372	5482	5572	5519	5609	5648	5680	5800	5969	5870	6020	5899	6185	6280
5840	5605	5798	5726	5699	5795	5658	5675	5576	5721	5735	5753	5732	5405	5376	5450	5573	5609	5628	5629	5641	5603	5405	5529	5391	5578	5479	5659	5643	5800	5673	5762	5508	5564	5616	5532	5548	5534	5578	5624	5674	5823	5810	5954	5989	5990	5945	5937	6069	5989
5835	5618	5720	5495	5707	5604	5577	5565	5777	5691	5726	5621	5602	5562	5488	5641	5540	5748	5806	5629	5716	5566	5503	5412	5364	5513	5619	5451	5791	5739	5662	5713	5731	5640	5502	5430	5406	5699	5663	5679	5843	5792	6107	6062	6008	6135	6022	6046	6063	5894
5928	5672	5632	5513	5506	5548	5357	5389	5690	5732	5755	5609	5671	5598	5564	5633	5692	5733	5857	5735	5731	5712	5549	5436	5558	5609	5588	5722	5789	5837	5677	5734	5580	5423	5572	5483	5610	5682	5719	5893	5888	6086	5885	5998	6039	6000	5777	5788	5766	5715
5884	5678	5858	5613	5450	5380	5341	5460	5603	5695	5828	5641	5602	5691	5703	5748	5788	5898	5871	5824	5605	5761	5576	5697	5655	5744	5745	5683	5827	5609	5797	5844	5685	5613	5692	5691	5630	5843	5831	5866	5899	5916	6084	5983	5964	5969	5828	5704	5659	5691
6182	5927	5734	5678	5486	5422	5443	5288	5615	5602	5652	5575	5477	5654	5615	5969	5803	5911	5775	5662	5663	5791	5762	5684	5795	5844	5802	5932	5798	5834	5841	5736	5840	5731	5831	5694	5845	5948	5932	5902	5970	5919	6108	5923	5748	5762	5672	5525	5358	5480
6041	5726	5867	5567	5412	5395	5430	5403	5522	5412	5471	5495	5482	5499	5685	5752	5793	5854	5767	5851	5561	5869	5615	5757	5934	5911	6013	6057	5762	5813	5823	5787	5729	5863	5716	5817	5933	5967	5894	6061	6126	5880	5902	5910	5756	5697	5572	5507	5461	5590
5954	5935	6017	5720	5617	5438	5481	5531	5376	5405	5238	5445	5403	5535	5567	5538	5689	5652	5744	5701	5681	5696	5777	5880	5961	5817	6065	5940	5840	5870	5794	5657	5758	5863	5925	5772	5920	5990	5960	6051	6128	6072	5885	5889	5766	5705	5755	5619	5630	5669
5942	5867	5851	5800	5658	5575	5518	5670	5441	5290	5177	5189	5258	5283	5561	5661	5581	5512	5542	5435	5618	5615	5800	5782	5846	5980	5994	5949	5704	5880	5722	5553	5765	5644	5821	5907	5818	5905	5941	5871	5787	5988	5760	5660	5727	5595	5649	5701	5738	5658
5865	5724	5775	5610	5554	5662	5682	5651	5491	5381	5246	5209	5280	5209	5509	5532	5630	5514	5374	5318	5435	5656	5695	5769	5817	5780	5822	5798	5631	5652	5579	5681	5598	5634	5710	5874	6037	6043	5984	5839	5713	5775	5791	5744	5721	5543	5688	5822	5661	5719
5768	5612	5540	5555	5640	5617	5758	5733	5685	5612	5434	5329	5428	5466	5496	5597	5503	5454	5475	5354	5503	5400	5515	5763	5592	5761	5718	5622	5647	5683	5398	5500	5652	5538	5646	5755	5756	6010	5922	5938	5691	5729	5676	5771	5842	5826	5845	5838	5768	5785
5945	5516	5593	5388	5541	5611	5687	5602	5526	5524	5561	5449	5409	5474	5575	5599	5569	5451	5421	5394	5276	5451	5668	5613	5485	5752	5527	5651	5512	5420	5362	5477	5497	5643	5713	5728	5818	5780	5815	5956	5732	5838	5694	5868	5818	5653	5872	5786	5723	5641
5702	5614	5466	5303	5466	5584	5661	5589	5632	5743	5458	5488	5544	5639	5661	5626	5645	5451	5464	5475	5520	5666	5731	5776	5690	5694	5666	5710	5357	5444	5513	5547	5594	5688	5715	5947	5949	5801	5918	5911	5835	5804	5721	5690	5745	5558	5713	5610	5497	5613
5887	5563	5471	5463	5479	5561	5549	5588	5521	5427	5479	5397	5498	5583	5759	5751	5634	5678	5555	5652	5596	5779	5810	5828	5794	5654	5544	5556	5702	5499	5568	5655	5847	5829	5791	6184	6119	6017	5968	5922	5907	5743	5866	5491	5651	5602	5684	5614	5438	5478
5972	5825	5520	5543	5689	5621	5571	5578	5446	5193	5130	5326	5635	5629	5733	5660	5733	5543	5578	5652	5672	5956	5749	5896	5614	5605	5780	5585	5623	5689	5846	5886	6005	6119	6107	5906	6034	5903	5884	5735	5818	5665	5776	5692	5520	5616	5591	5515	5516	5368
6061	5735	5762	5450	5643	5558	5479	5373	5279	5352	5332	5232	5421	5593	5550	5417	5560	5543	5577	5539	5631	5778	5688	5797	5639	5587	5699	5723	5669	5691	5793	5852	5992	5875	5895	5943	5849	5944	5873	5726	5626	5484	5598	5553	5598	5416	5439	5484	5493	5698
6011	5765	5657	5583	5570	5615	5528	5483	5391	5279	5294	5238	5284	5489	5441	5598	5377	5284	5364	5335	5614	5706	5602	5697	5592	5698	5542	5617	5663	5656	5817	5700	5830	5763	5792	5877	5875	5792	5778	5700	5709	5468	5533	5431	5580	5531	5690	5594	5805	5774
5731	5716	5580	5511	5561	5701	5766	5478	5188	5257	5266	5317	5460	5458	5440	5387	5303	5289	5218	5390	5629	5753	5786	5699	5566	5573	5528	5441	5455	5731	5653	5878	5748	5758	5973	5805	5824	5863	5893	5624	5533	5520	5536	5628	5684	5567	5774	5889	5838	5911
5772	5578	5428	5445	5478	5554	5727	5604	5392	5312	5150	5357	5486	5523	5457	5417	5232	5223	5252	5547	5511	5777	5517	5592	5648	5442	5570	5407	5600	5552	5674	5690	5868	5884	5847	5906	5825	5754	5717	5591	5585	5530	5569	5694	5778	5821	5917	6047	6157	6015
5690	5410	5463	5357	5474	5494	5663	5471	5473	5308	5289	5407	5469	5693	5563	5523	5349	5399	5293	5371	5588	5614	5614	5584	5512	5500	5444	5457	5513	5624	5730	5851	5778	5814	5932	5920	5750	5722	5761	5697	5566	5788	5935	5911	6036	5979	5846	5921	5921	5963
5810	5453	5405	5319	5434	5417	5431	5461	5409	5393	5374	5482	5588	5436	5552	5438	5600	5489	5346	5597	5484	5845	5636	5629	5617	5700	5431	5455	5441	5612	5684	5787	5775	5834	5880	5804	5781	5733	5833	5743	5732	5575	5773	5861	5881	5712	5848	5915	5916	5946
5880	5552	5524	5378	5349	5292	5583	5255	5257	5272	5360	5317	5563	5456	5681	5647	5451	5517	5745	5695	5773	5903	5690	5845	5834	5767	5490	5599	5672	5781	5465	5785	5968	5938	6080	5953	5847	6035	5938	5745	5877	5585	5717	5691	5846	5798	5775	5880	5763	5754
5800	5460	5304	5333	5570	5698	5498	5194	5460	5192	5247	5532	5436	5677	5674	5483	5620	5559	5602	5673	5959	5869	6008	5843	5702	5814	5647	5702	5652	5938	5806	6002	6104	6197	6149	6065	6123	6117	5838	5791	5526	5613	5781	5573	5724	5797	5824	5825	5803	5795
5621	5549	5539	5255	5463	5536	5482	5444	5249	5326	5335	5327	5414	5412	5484	5451	5486	5489	5417	5566	5699	5837	5758	5695	5593	5476	5632	5669	5769	5772	5844	5842	6175	6007	5986	5995	5904	5641	5777	5688	5579	5650	5685	5519	5616	5712	5840	5755	5800	5843
5940	5663	5447	5509	5607	5518	5655	5470	5383	5231	5316	5460	5406	5367	5494	5465	5350	5214	5334	5363	5572	5622	5709	5677	5518	5527	5444	5403	5602	5690	5712	5585	5708	5711	5653	5550	5577	5624	5495	5531	5336	5643	5736	5550	5506	5750	5665	5881	5774	5936
6084	5761	5789	5408	5472	5378	5461	5591	5507	5422	5475	5531	5350	5363	5394	5351	5235	5224	5337	5375	5399	5568	5604	5594	5494	5417	5335	5312	5618	5548	5765	5610	5586	5565	5533	5441	5618	5675	5504	5570	5581	5492	5619	5639	5665	5891	5731	5630	5864	5797
6221	5954	5774	5788	5523	5424	5596	5566	5504	5448	5438	5611	5621	5342	5426	5364	5287	5327	5484	5493	5494	5496	5595	5499	5580	5387	5280	5305	5367	5470	5672	5914	5997	5990	5866	5868	5996	6092	5862	5777	5489	5747	5715	5526	5824	5762	5788	5625	5817	6083
5805	5420	5702	5675	5551	5374	5454	5596	5419	5319	5436	5571	5496	5551	5550	5445	5311	5425	5413	5488	5478	5660	5555	5597	5498	5477	5272	5260	5498	5592	5974	6101	6401	6530	6601	6526	6653	6549	6339	6087	5942	5709	5936	5742	5683	5843	5771	5767	5960	6063
5199	5155	5565	5693	5702	5401	5465	5407	5301	5136	5144	5367	5373	5468	5558	5412	5248	5165	5350	5436	5512	5681	5701	5649	5575	5530	5406	5635	5770	5795	6050	5969	6540	6597	6718	6811	6756	6461	6327	5978	5752	5995	6003	5724	5681	5669	5822	5746	5859	6126
5233	4977	5330	5943	5855	5378	5269	5450	5431	5106	5011	5226	5379	5377	5502	5301	5286	5161	5379	5391	5524	5697	5847	5624	5567	5594	5441	5577	5937	6029	5938	5936	5828	6055	6137	6138	5820	5622	5587	5633	5532	5899	5983	5799	5596	5789	5769	5980	6002	6122
5116	5030	5623	6160	5895	5456	5290	5531	5535	5263	5126	5408	5399	5181	5297	5211	5265	5281	5267	5251	5488	5545	5697	5761	5560	5696	5363	5661	5825	5999	5623	5546	5299	5274	5427	5617	5206	5205	5102	5214	5179	5780	6203	5970	5507	5743	5899	6194	6206	5961
5377	5017	5500	6088	5932	5377	5277	5561	5540	5104	5159	5345	5290	5364	5354	5242	5197	5332	5186	5512	5451	5561	5527	5584	5680	5342	5421	5570	5828	5916	5560	5253	4986	4956	5221	5454	5328	4997	4876	5006	5030	5799	6377	5841	5398	5477	6094	6328	6175	5944
5415	5091	5538	6089	5895	5309	5323	5632	5337	5298	5378	5298	5480	5315	5324	5437	5309	5263	5321	5335	5414	5534	5493	5604	5489	5545	5404	5686	6060	6068	5708	5315	4925	5068	5568	5724	5387	5104	5107	5222	5101	6069	6519	6032	5479	5701	6154	6406	6386	6169
5293	4970	5394	5963	5721	5274	5341	5414	5402	5121	5086	5326	5440	5556	5668	5505	5348	5344	5349	5459	5423	5574	5580	5643	5778	5545	5657	5899	6132	6312	5734	5464	5484	5384	5915	6232	5797	5644	5450	5474	5508	6288	6805	6083	5427	5504	5965	6326	6252	6110
5370	5230	5440	5821	5505	5113	5166	5429	5294	5323	5210	5332	5241	5321	5635	5422	5362	5320	5379	5511	5496	5600	5749	5772	5678	5436	5643	5872	6149	6414	5868	5544	5531	5681	6221	6378	5991	5807	5740	5542	5580	6080	6812	6073	5372	5506	5848	6180	6198	6011
5325	5037	5511	5919	5653	5150	5145	5392	5315	5133	5094	5441	5272	5214	5404	5528	5399	5460	5366	5545	5505	5603	5754	5884	5666	5586	5532	5858	6328	6266	5852	5602	5546	5602	6116	6333	6007	5526	5700	5568	5256	5875	6498	6005	5524	5386	6039	5901	5942	5934
5366	5277	5466	6077	5736	5231	5127	5309	5281	5249	5133	5312	5276	5182	5386	5586	5261	5436	5387	5324	5337	5346	5668	5864	5590	5623	5563	5786	6121	6170	5724	5469	5250	5410	5697	6255	5664	5410	5409	5333	5391	5921	6655	5998	5298	5630	5955	5872	6171	6013
5414	5110	5721	6188	5856	5357	5271	5571	5484	5234	5286	5357	5431	5513	5415	5428	5314	5418	5333	5376	5335	5225	5445	5491	5753	5542	5543	5702	6146	6001	5706	5366	5316	5202	5764	6078	5769	5365	5508	5388	5516	6025	6543	5993	5344	5493	5861	6054	6101	6023
5252	5187	5589	6115	5961	5318	5253	5540	5487	5261	5205	5381	5378	5570	5377	5506	5320	5492	5389	5311	5261	5391	5383	5445	5534	5406	5431	5816	6036	5961	5731	5425	5138	5351	6011	6239	5800	5382	5420	5430	5497	6072	6597	5995	5337	5335	5858	6109	5726	5828
5293	5193	5578	6119	5858	5254	5266	5582	5349	5085	5072	5259	5274	5307	5443	5568	5597	5294	5417	5332	5243	5381	5538	5516	5621	5480	5652	5825	6203	6012	5786	5353	5267	5418	5924	6115	6043	5579	5443	5448	5356	6049	6459	6033	5262	5322	5775	5792	5744	5715
5535	5165	5804	6031	5904	5035	5240	5606	5345	5232	5214	5240	5232	5199	5440	5557	5499	5347	5405	5234	5237	5168	5329	5508	5521	5503	5635	5967	6250	6038	5599	5281	5175	5268	5845	6237	5866	5622	5343	5495	5256	6063	6632	6049	5348	5400	5840	5890	5814	5780
5579	5286	5814	6235	5869	5254	5172	5421	5504	5237	5128	5142	5061	5104	5265	5475	5453	5170	5374	5218	5115	5255	5425	5545	5653	5513	5447	6046	6295	6081	5774	5214	5097	5249	5910	6139	5778	5495	5468	5485	5212	5920	6550	6023	5309	5305	6009	6088	5973	5913
5436	5298	5779	6206	5867	5131	5141	5291	5419	5206	5296	5165	5057	4924	5108	5266	5386	5403	5343	5227	5089	5298	5332	5526	5347	5445	5556	5835	6100	6228	5961	5213	5259	5249	5797	6106	5900	5475	5376	5419	5323	6214	6917	6198	5391	5319	5961	6199	5883	5978
5316	5132	5633	6182	5859	5175	5091	5245	5319	5139	5272	5134	5127	5073	5028	5321	5479	5302	5175	5310	5137	5154	5320	5348	5271	5463	5620	5852	6207	6238	5729	5358	5067	5286	5681	6088	5762	5301	5409	5417	5464	6226	6804	6219	5578	5606	6093	6234	6159	5811
5280	5127	5593	6053	5915	5055	5091	5139	5198	5008	5224	5185	5083	5059	4965	5244	5183	5390	5432	5375	5369	5232	5431	5443	5353	5440	5760	6008	6497	6448	5959	5437	5292	5239	5773	6039	5854	5351	5318	5399	5513	6282	6929	6360	5588	5717	6280	6279	6185	6086
5404	5013	5584	6226	5742	4968	5013	5209	5250	4940	5107	5204	4944	5007	5027	5291	5185	5207	5584	5551	5519	5440	5329	5382	5503	5622	5612	6210	6474	6474	6128	5639	5347	5354	5966	6041	5743	5396	5374	5329	5448	6282	6894	6434	5598	5757	6203	6478	6408	6134
5314	5142	5618	6143	5774	5126	5106	5178	4980	4981	5075	5104	5078	4934	5059	5252	5196	5239	5382	5458	5414	5481	5561	5411	5415	5342	5668	6236	6297	6459	5891	5833	5545	5629	5850	6123	5871	5370	5275	5346	5374	6186	6660	6324	5671	5748	6251	6536	6218	6323
5276	5096	5795	5993	5960	5129	5082	5090	5134	4970	5100	5126	5172	5015	5084	5124	5162	5207	5441	5380	5467	5477	5519	5468	5310	5467	5703	6109	6553	6524	5970	5610	5543	5539	5958	6119	5587	5239	5290	5228	5263	6081	6796	6171	5760	5730	6558	6632	6381	6218
5299	4978	5674	6035	5991	5092	4977	5155	5183	4915	5065	5296	5028	5098	5170	5253	5325	5140	5441	5459	5473	5428	5653	5707	5568	5273	5707	6016	6478	6581	5974	5656	5620	5695	6016	6101	5765	5379	5196	5385	5204	6154	6722	6297	5614	5761	6365	6673	6370	6442
5223	5024	5624	6144	5913	5185	5183	5215	5136	4955	5184	5251	5278	5029	5069	5293	5200	5429	5443	5524	5425	5519	5748	5659	5545	5580	5607	6023	6517	6625	6099	5747	5545	5652	6084	6094	5680	5256	5256	5309	5321	6088	6659	6225	5722	5689	6206	6321	6353	6507
5272	5026	5718	6247	6016	5421	5119	5194	5042	4834	4971	5185	5254	5030	5122	5053	5274	5307	5591	5460	5526	5498	5805	5615	5625	5609	5624	6006	6413	6529	6135	5755	5487	5718	6127	6352	5913	5315	5256	5269	5256	5758	6656	6163	5450	5573	6241	6411	6161	6344
5308	4893	5674	6177	5888	5462	5255	5421	5202	4827	5022	5034	5118	5200	5059	5155	5107	5110	5266	5285	5493	5593	5583	5775	5556	5540	5660	5927	6219	6211	5926	5533	5413	5496	5950	6314	5768	5328	5082	5257	5020	5832	6497	6030	5508	5565	6062	6300	6252	6160
5306	5030	5653	5948	5930	5348	5294	5378	5053	4907	4900	5017	5168	5166	5224	5168	5079	4968	5297	5429	5286	5340	5508	5586	5696	5674	5581	5773	6148	6102	5733	5557	5324	5502	5881	6153	5767	5308	5299	5229	5319	5917	6643	6161	5432	5612	6069	6238	6332	6122
5480	4946	5601	6073	5655	5321	5290	5416	5347	4885	5024	5015	5131	5041	5464	5249	5181	4979	5194	5367	5300	5275	5433	5621	5692	5576	5725	6043	6325	6158	5739	5449	5465	5307	5970	6156	5926	5536	5355	5311	5364	6010	6723	6121	5288	5548	5983	6098	6327	5925
5342	5023	5757	6075	5768	5157	5337	5407	5369	5075	5005	4900	4980	5036	5163	5453	5152	5034	5110	5167	5319	5469	5471	5511	5561	5565	5687	6047	6362	6171	5674	5363	5322	5455	5890	6193	5867	5388	5474	5365	5268	5918	6818	6194	5463	5532	6000	6198	6030	5966
5490	5008	5633	6225	5737	5212	5064	5410	5216	5041	5171	5081	4811	4837	5240	5352	5314	5093	5108	5241	5145	5168	5377	5358	5434	5460	5472	5991	6320	6087	5627	5274	5347	5359	5785	6046	5923	5601	5472	5314	5316	6015	6837	6313	5539	5399	6081	6154	6121	6032
5682	5251	5731	6239	5721	5163	5114	5372	5525	5174	5158	5206	4875	4909	5160	5178	5045	5182	5109	4961	5044	5195	5296	5359	5170	5391	5642	5895	6331	6038	5600	5318	5177	5263	5799	6184	5820	5433	5607	5426	5213	5967	6939	6449	5629	5508	5950	6319	6267	6230
5416	5041	5784	6382	6001	5191	5196	5326	5365	5211	5221	5447	5124	4905	5108	5138	5149	5193	5280	5278	5099	4984	5124	5244	5320	5299	5463	5973	6483	6281	5754	5457	5338	5387	5738	6131	5831	5402	5456	5312	5325	6006	6796	6332	5612	5646	6139	6350	6196	6251
5281	5093	5787	6472	5959	5286	5086	5373	5322	5126	5127	5424	5228	4866	4928	5018	5074	5255	5312	5387	5161	5135	5178	5325	5418	5307	5456	5859	6352	6489	5804	5628	5539	5570	5752	6121	5701	5364	5463	5311	5236	6007	6709	6215	5556	5793	6125	6419	6311	6152
5354	5006	5799	6490	6143	5414	5293	5166	5258	5057	5184	5301	5116	5048	5039	4922	4820	5042	5290	5194	5181	5294	5142	5264	5216	5224	5470	5698	6104	6458	5932	5594	5398	5334	6008	6213	5782	5453	5307	5400	5220	5930	6709	6200	5638	5925	6407	6397	6234	6218
5203	4952	5550	6334	6203	5590	5390	5414	5181	5170	5111	5248	5051	5236	5088	5021	4872	4961	5089	5299	5228	4973	5067	5350	5185	5186	5277	5664	6054	6192	5953	5737	5368	5628	6079	6400	5845	5397	5329	5309	5233	5895	6562	6356	5408	5735	6467	6632	6299	6349
5067	4968	5697	6279	5975	5459	5322	5354	5160	5033	5111	5346	5327	4989	5231	4963	4871	4925	5073	5377	5290	5334	5157	5240	5198	5151	5356	5594	5976	6192	5838	5673	5749	5519	5949	6247	6045	5459	5510	5293	5140	5845	6717	6233	5590	5721	6307	6485	6361	6403
5330	4891	5439	6153	5955	5444	5370	5484	5309	4823	4974	5021	5187	5173	5284	5008	4964	4912	4963	5159	5219	5287	5216	5235	5349	5243	5314	5696	6046	6122	5841	5741	5556	5675	5969	6471	6089	5605	5519	5364	5149	5885	6656	6072	5485	5600	6097	6234	6133	6221
5301	4982	5514	6172	5761	5325	5332	5508	5295	4870	5090	4981	5030	5044	5219	5325	4991	4896	4862	4972	5038	5102	5336	5269	5138	5398	5519	5713	5923	6129	5623	5433	5568	5498	6021	6141	6095	5637	5534	5553	5354	5952	6777	6231	5546	5555	6157	6314	6366	6066
5347	5010	5484	5948	5828	5010	5156	5373	5205	5062	4884	4973	4973	4901	5131	5257	5063	4914	4855	4950	4941	5203	5216	5330	5309	5367	5386	5729	6040	6040	5530	5498	5480	5674	5764	6442	6187	5787	5574	5370	5404	5965	6748	6255	5548	5620	6140	6403	6163	6210
5380	4937	5520	5963	5565	4990	5087	5356	5332	4863	4721	5109	4871	4835	5122	5288	5212	4997	4995	5067	5002	5113	5110	5307	5300	5235	5361	5713	6134	6026	5697	5320	5495	5507	5974	6180	5956	5657	5646	5355	5282	5953	6844	6330	5661	5539	6336	6419	6140	6151
5359	4923	5360	6050	5556	4889	4895	5241	5156	4966	4916	4953	4794	4708	5061	4995	5178	5189	5142	5214	4928	4916	5216	5474	5426	5207	5340	5835	6120	6151	5770	5482	5480	5321	5671	6020	5957	5618	5544	5441	5266	6002	6823	6293	5553	5655	6164	6321	6267	6058
5205	5016	5449	6073	5639	4982	4851	5120	5128	4978	5006	5120	4998	4748	4948	5120	5065	5080	5251	5319	5113	4980	5199	5260	5339	5091	5346	5792	6261	6388	5815	5496	5281	5355	5918	6021	5870	5449	5402	5349	5279	5895	6758	6494	5499	5706	6139	6227	6289	6228
5003	4848	5379	6023	5611	5100	4872	4940	5016	4802	5146	5132	5149	4858	5030	5161	4988	5285	5329	5463	5282	5355	5314	5433	5299	5319	5247	5741	6370	6531	5850	5619	5299	5456	5892	6172	5765	5333	5247	5106	5060	5769	6563	6312	5413	5565	6070	6479	6398	6336
4976	4694	5232	5800	5695	5132	4880	5016	4903	4820	4947	5188	5117	5006	5039	5167	5245	5176	5240	5455	5472	5330	5437	5423	5344	5283	5412	5818	6257	6306	6068	5518	5403	5455	6013	6289	5813	5361	5216	5173	5114	5669	6453	6049	5253	5634	6185	6222	6181	6124
4990	4790	5264	5855	5524	5095	4910	4947	4874	4690	4803	5118	5150	5058	5178	5288	5137	5088	5319	5382	5300	5475	5362	5549	5551	5344	5401	5587	6122	6315	5896	5465	5151	5323	5880	6171	5827	5418	5274	5214	5130	5811	6378	5955	5328	5421	6120	6176	6153	6198
5042	4746	5290	5918	5519	5122	5000	5094	4847	4696	4851	5029	5052	5176	5163	5207	5254	5263	5332	5359	5528	5552	5580	5650	5772	5597	5624	5831	6128	6389	5821	5570	5212	5395	5878	6114	6047	5454	5568	5300	5342	5853	6546	6104	5328	5439	6112	6313	6046	5930
5154	4958	5357	5768	5563	5018	5084	4994	5007	4779	4803	5001	5133	5163	5285	5331	5228	5179	5373	5349	5353	5380	5418	5628	5721	5559	5816	5857	6251	6193	5691	5397	5167	5392	5833	6195	5928	5420	5391	5343	5314	5831	6655	6178	5492	5405	6060	6154	6027	5966
5097	4913	5341	5850	5610	5040	4930	5131	5006	4788	4823	4945	5044	4931	5329	5322	5281	5260	5238	5371	5466	5406	5348	5523	5749	5522	5719	6112	6487	6277	5697	5482	5036	5256	5531	6054	5823	5421	5297	5176	5219	6061	6947	6342	5434	5532	6126	6179	6049	5953
5153	4955	5444	5942	5415	4955	4977	5296	4965	4846	4791	4917	4959	4897	5115	5265	5330	5258	5183	5272	5329	5304	5258	5336	5425	5422	5505	5935	6319	6145	5732	5448	5183	5159	5537	5939	5735	5169	5120	5154	5160	5771	6747	6365	5566	5496	6144	6235	5962	6081
5247	4820	5399	5987	5506	5014	4926	4899	5053	4730	4961	5006	4876	4874	4995	5042	5126	5014	5259	5231	5388	5350	5336	5411	5382	5383	5568	5964	6219	6355	5761	5510	5323	5270	5565	5906	5800	5328	5111	5036	5121	5883	6816	6263	5395	5610	6067	6478	6153	6112
5042	5019	5312	5980	5583	4970	4956	5029	4962	4900	4920	5063	4973	4925	5015	5036	5099	4871	5088	5260	5303	5273	5257	5241	5343	5270	5447	5827	6207	6177	5798	5464	5448	5442	5613	5974	5833	5258	4980	5046	5074	5671	6608	6075	5358	5513	6132	6384	6140	6178
5185	4813	5272	5814	5689	5099	5005	5090	5176	4865	4759	5023	5021	4958	5127	5114	5016	5022	4956	5071	5208	5254	5159	5457	5314	5293	5425	5734	6180	6158	5669	5371	5453	5353	5572	5978	5625	5306	5256	4824	4928	5610	6412	5962	5250	5282	6006	6358	6226	6133
5146	4948	5315	5884	5781	5226	5037	5313	5149	4775	4970	4886	4988	4950	5005	5161	5059	4864	4861	4944	5007	5100	5270	5337	5309	5215	5354	5536	5952	6039	5574	5306	5257	5358	5686	6013	5683	5318	5351	5066	5106	5665	6571	6149	5135	5381	5922	6158	6002	5904
5290	4948	5437	5829	5498	5006	5137	5264	5149	4940	5053	4951	5012	4869	4846	5130	5071	4897	4968	4981	4969	4959	5330	5351	5399	5271	5289	5620	6024	6113	5637	5249	5281	5458	5693	6148	5693	5512	5478	5196	5043	5802	6602	6283	5179	5328	5848	6055	5925	6178
5338	4975	5310	5994	5587	5017	4922	5194	5138	4982	5066	5054	4872	4735	4939	5202	5149	5004	5117	4877	4882	5041	5162	5314	5255	5120	5196	5686	6032	5876	5626	5332	5341	5373	5684	6040	5867	5432	5288	5232	5144	5580	6671	6254	5421	5172	5988	6162	5929	6003
5171	5020	5460	5953	5668	4913	4878	5254	5165	4993	5171	5076	4919	4822	4834	5110	5187	5083	5065	4906	5005	5053	5046	5183	5210	5083	5117	5448	5930	6140	5570	5462	5233	5243	5657	5799	5706	5344	5219	5223	4967	5608	6414	6115	5283	5414	5973	6076	6091	5995
5120	4839	5402	5904	5690	4907	4869	5062	5247	5038	5054	5120	5231	4692	4976	5126	5101	5128	4968	5120	4988	4958	5124	5189	5121	4970	5074	5332	5953	5917	5762	5532	5164	5418	5652	5960	5570	5409	5223	5117	4985	5431	6558	6098	5196	5191	5986	6074	5930	5815
5309	4923	5461	5854	5536	5084	4900	5215	5164	5120	5075	5318	5131	4907	4872	5180	5163	5054	5000	5167	4992	5042	5181	5335	5138	5011	5087	5502	5901	6093	5646	5450	5346	5335	5647	5984	5920	5618	5254	5153	4977	5685	6273	5965	5147	5238	5787	5950	5846	5738
5282	4881	5460	5948	5697	5113	4868	5214	5108	5012	5010	5267	5075	5024	5002	5201	5160	5109	5133	5253	5183	5299	5296	5347	5163	5188	5104	5479	5909	6129	5686	5320	5326	5322	5808	6178	5783	5490	5197	5262	4862	5345	6276	5768	5055	4898	5651	5820	5774	5632
5134	4890	5348	5860	5719	5016	5047	5057	5043	4944	5066	5205	5249	5095	5133	5236	5106	5126	5130	4979	5183	5098	5174	5408	5372	5196	5252	5447	6022	5946	5622	5196	5095	5328	5601	6057	5856	5356	5336	5054	5104	5490	6159	5845	5225	5177	5578	5812	5642	5340
5110	4912	5340	5987	5659	4981	4922	5202	5176	5069	4865	5135	5099	5003	4895	5165	5131	5083	5288	5267	5086	5029	5191	5187	5215	5320	5236	5657	6011	5988	5405	5119	4998	5026	5649	5842	5758	5289	5174	5102	4948	5532	6408	6043	5311	5401	5708	5825	5765	5555
5283	4921	5235	5973	5719	5047	4851	5102	5020	4892	4906	5160	5151	4994	5010	5087	5040	5077	5227	5218	5072	4914	4890	5138	5204	5334	5261	5541	6008	5970	5753	5124	5079	5177	5607	6024	5729	5174	5281	5126	4982	5471	6372	5990	5405	5268	5951	5952	5927	5785
5179	4856	5454	5900	5692	5126	4854	5006	4868	4826	4791	5206	5085	4841	4858	4854	4920	4933	5041	5281	5204	5002	5033	5157	5223	5309	5297	5470	5820	5992	5751	5179	5177	5360	5703	6006	5712	5373	5151	5185	5192	5576	6248	6124	5333	5324	5781	6034	5770	5931
5186	4942	5330	5954	5794	5166	5053	5025	4986	4686	4860	5165	5193	4962	4996	4934	4844	4814	4927	5195	5252	5237	5171	5115	5287	5106	5086	5482	5910	6205	5659	5301	5105	5276	5590	5995	5740	5203	5148	5172	5022	5524	6299	5811	5302	5154	5861	5829	6009	5751
5248	5084	5356	5886	5814	5213	5056	5237	4982	4715	4711	5047	5071	4873	4874	4840	4855	4816	4856	5005	5276	5168	5177	5255	5241	5039	5204	5450	5922	5985	5734	5242	5066	5080	5606	5904	5793	5221	5163	4986	5047	5793	6396	6054	5376	5328	5928	6021	5835	5844
5262	5050	5374	5984	5796	5189	5031	5224	5159	4724	4866	4904	4847	4859	4705	4821	4871	4889	4851	4952	5144	5110	5157	5145	5216	5137	5287	5597	5865	5813	5487	5486	5121	5079	5586	6010	5773	5331	5213	5166	5206	5705	6646	6282	5414	5399	5800	5825	5778	5951
5252	4702	5689	6015	5894	5167	5058	5264	4987	4738	4836	4718	4922	4759	4682	4778	4772	4766	4854	4889	5013	5020	4875	5106	5156	5214	5175	5618	5807	5993	5693	5471	5177	5035	5418	6053	5702	5321	5164	5226	5173	5503	6493	6139	5401	5365	5733	6027	5889	5884
5093	4800	5408	5877	5751	5087	5071	5301	4976	4612	4763	4927	4834	4647	4762	4829	4762	4670	4884	4786	4998	4841	4999	4872	4994	5103	5302	5561	5794	6110	5923	5545	5284	5243	5540	5960	5648	5157	5230	5118	5055	5711	6356	5992	5280	5446	5815	6012	5907	6040
5202	4901	5298	5897	5685	5110	4945	5015	5050	4781	4826	4840	4883	4624	4739	4654	4684	4588	4823	4781	5040	4929	4861	4903	4986	4912	5030	5312	5882	5875	5757	5590	5202	5187	5454	5764	5471	5048	4986	5084	5043	5504	6375	6003	5384	5365	6042	6082	5922	5888
5282	4886	5210	5874	5847	5394	5024	5167	5102	4658	4680	4859	4853	4760	4682	4722	4662	4673	4854	4880	4737	4928	4859	4739	5054	5089	5070	5489	5602	5570	5457	5150	4913	4744	5092	5330	5194	4837	4743	4873	4915	5367	6240	5931	5391	5378	5751	5989	5742	5655
5003	4865	5181	5963	5798	5077	4952	5103	4927	4631	4702	4916	4993	4820	4826	4879	4766	4762	4702	4827	4756	4808	4747	4870	4962	5093	5055	5207	5532	5332	5128	4942	4654	4493	4606	5117	4895	4603	4506	4661	4728	5206	5860	5788	5094	5309	5664	5764	5721	5593
4723	4791	4982	5634	5824	5135	4924	4868	4871	4695	4683	4812	4800	4854	4917	4676	4774	4583	4768	4773	4709	4736	4777	4812	4991	5066	5175	5175	5424	5404	5267	5036	4805	4575	4665	5030	4886	4699	4833	4744	4886	5381	5901	5867	5262	5374	5601	5643	5581	5699
4536	4379	4823	5492	5679	5039	4946	4857	4858	4770	4675	4815	4814	4855	4705	4777	4558	4649	4790	4777	5013	4884	4789	4808	4997	5125	5162	5240	5428	5398	5441	5352	5244	5001	5286	5443	5331	5104	5064	5316	5188	5666	5788	5806	5353	5524	5427	5613	5890	5833
4493	4442	4798	5497	5408	5075	4985	4920	4749	4591	4797	4829	4792	4698	4927	4811	4705	4609	4826	4927	4944	5143	5004	4930	5061	5087	5218	5151	5203	5229	5507	5458	5528	5758	5760	5914	5786	5822	5688	5621	5674	5601	5486	5432	5306	5257	5335	5444	5547	5632
4707	4673	4993	5225	5224	5108	4942	4820	4758	4778	4698	4682	4856	4705	4792	4820	4671	4788	4771	4871	4960	4925	4997	4850	4980	5094	5196	5087	5162	5140	5283	5419	5784	5793	5891	5917	5928	6010	5838	5783	5711	5411	5384	5203	5036	5107	5180	5232	5314	5322
5279	5261	5359	5319	5142	4963	4968	4863	4666	4687	4599	4808	4747	4802	4864	4857	4850	4786	4815	4810	4874	5029	5080	5084	4997	5118	5107	5050	5087	5091	5144	5320	5556	5346	5629	5591	5726	5698	5754	5399	5560	5559	5353	5265	5271	5163	5214	5194	5140	5212
5805	5538	5325	5310	5013	4984	4924	4803	4903	4628	4620	4678	4619	4710	4675	4780	4604	4775	4969	5045	4867	4928	5027	4977	5106	5280	5109	5134	5021	5226	5288	5330	5380	5346	5244	5419	5590	5531	5484	5366	5358	5672	5422	5559	5552	5494	5338	5540	5342	5240
5735	5573	5562	5037	4967	5048	4979	4810	4632	4753	4668	4933	4762	4652	4888	4812	4710	4707	4913	4933	4907	5028	4928	5171	5093	5193	5194	5352	5270	5240	5421	5490	5502	5506	5384	5384	5513	5517	5431	5391	5403	5478	5523	5346	5293	5362	5330	5338	5494	5367
5597	5339	5426	5053	5142	5119	5067	4892	4719	4757	4572	4646	4779	4768	4764	4695	4743	4836	4855	5106	4938	5042	5048	5116	5120	5178	5314	5357	5341	5346	5428	5585	5645	5425	5572	5461	5614	5635	5551	5159	5567	5341	5242	5298	5253	5315	5283	5268	5154	5245
5413	5240	5354	5063	5226	5046	4923	5082	4704	4791	4756	4711	4624	4718	4834	4634	4677	4772	4822	4938	4964	5020	4975	4977	5097	5194	5259	5187	5327	5273	5355	5638	5453	5546	5483	5612	5805	5795	5570	5527	5605	5488	5406	5520	5345	5427	5414	5318	5335	5241
5418	5269	5186	5136	5092	5095	5021	4941	4876	4639	4789	4798	4765	4787	4829	4723	4679	4601	4753	4922	4757	5030	4888	4927	4975	5389	5260	5278	5281	5386	5294	5673	5605	5531	5388	5532	5784	5683	5668	5695	5681	5753	5521	5481	5644	5632	5501	5536	5360	5365
5293	4956	5279	5101	5136	5134	5036	4917	4854	4823	4769	4813	4785	4648	4732	4887	4787	4747	4867	4878	4939	4853	4924	4804	5074	5075	5248	5380	5216	5313	5486	5497	5372	5373	5531	5532	5546	5634	5555	5578	5495	5606	5477	5523	5587	5594	5500	5467	5185	5291
5255	5175	5159	5077	5149	5149	5101	4958	4874	4823	4688	4711	4839	4803	4823	4869	4740	4737	4871	4930	4866	4943	4809	4890	4974	5009	5187	5093	5093	5335	5328	5468	5316	5463	5370	5293	5456	5279	5338	5383	5315	5646	5272	5431	5333	5397	5405	5327	5181	5245
5226	5100	5298	5090	5070	5086	5084	5069	5021	4858	4847	4909	4824	4792	4632	4764	4884	4897	4793	4896	4889	4966	4820	4762	4860	5026	5257	5196	5078	5198	5473	5311	5425	5321	5608	5662	5514	5591	5438	5566	5730	5487	5529	5436	5493	5479	5524	5266	5352	5298
5368	5093	5134	5000	5033	4910	4945	4878	4853	4791	4623	4683	4823	4806	4813	4810	4852	4877	4874	5015	4917	4891	4868	4851	5100	5064	5184	5273	5177	5420	5472	5437	5549	5426	5563	5619	5708	5786	5668	5685	5581	5758	5718	5803	5595	5739	5581	5596	5502	5468
5268	5038	5162	5003	5159	5034	4845	4782	4648	4752	4634	4873	4728	4848	4717	4714	4946	4706	4860	4851	4937	4872	4813	4810	4991	5114	5365	5168	5170	5283	5390	5439	5250	5329	5399	5351	5578	5443	5472	5506	5514	5483	5385	5704	5588	5524	5412	5334	5479	5406
5144	5031	5066	4854	4968	5009	4828	4759	4639	4766	4718	4848	4914	4819	4750	4874	4890	4810	4822	4890	5118	4921	4914	4980	5209	5248	5128	5132	5061	5257	5391	5237	5235	5289	5165	5241	5259	5240	5234	5167	5125	5079	5200	5266	5230	5286	5164	5192	5108	5238
5206	5221	4996	4990	5173	5132	4873	4601	4841	4611	4735	4596	4908	4825	4626	4666	4901	4830	4923	4983	4997	4903	4925	4899	5133	5185	5113	4992	5150	5244	5302	5254	5278	5263	5333	5369	5427	5198	5455	5310	5282	5366	5342	5439	5310	5285	5162	5304	5198	5185
5181	5013	5183	4916	5020	5141	4990	4743	4778	4806	4712	4817	4751	4626	4825	4629	4660	4824	4834	5049	5006	4855	4932	4986	5131	5257	5085	5049	5304	5367	5329	5308	5315	5432	5761	5952	5869	5759	5762	5857	5833	5736	5872	5815	5901	6008	6007	5834	5910	5892
5391	5152	5184	5070	4942	4967	4725	4890	4706	4697	4792	4754	4667	4773	4566	4492	4685	4903	4881	4807	4924	4776	4879	4915	5138	4968	5138	5017	5257	5369	5449	5185	5280	5501	5906	6279	6157	6066	6159	6331	6118	6238	6416	6455	6286	6184	6286	6242	6358	6245
5245	5097	5343	4967	4979	4908	4758	4679	4761	4707	4794	4801	4578	4506	4563	4620	4678	4678	4837	4856	4788	4704	4815	4977	5051	4906	4991	5058	5064	5452	5446	5101	5117	5264	5911	6078	6147	6037	6034	6123	5841	6004	6054	6153	6169	6126	6069	6080	6131	6202
5142	5236	5163	5030	5026	4972	4812	4843	4618	4664	4705	4820	4587	4606	4528	4536	4695	4816	4786	4865	4581	4795	4738	4933	5105	4977	4979	5073	5246	5393	5384	5171	5039	5027	5427	5785	5700	5575	5592	5688	5382	5408	5520	5544	5663	5594	5511	5433	5483	5517
5422	5400	5243	4979	4961	4933	4869	4666	4748	4679	4857	4814	4663	4674	4596	4602	4630	4636	4836	4835	4652	4734	4837	4909	4937	4899	4996	5139	5522	5615	5210	4979	4767	4615	4619	5107	5066	4866	4942	5055	4962	4949	4988	5079	4771	4902	4762	4812	4936	5010
5768	5627	5572	5193	5042	4846	4694	4698	4736	4763	4757	4854	4695	4658	4712	4775	4677	4759	4592	4790	4767	4823	4822	4850	5056	4839	4844	5262	5504	5599	5008	4540	4397	4314	4213	4443	4585	4541	4488	4643	4491	4520	4560	4612	4631	4349	4544	4519	4564	4515
5761	5552	5546	5176	5029	4892	4784	4708	4796	4835	4718	4834	4831	4738	4670	4627	4621	4600	4738	4749	4791	4727	4672	4881	5013	4869	4764	5180	5568	5436	5084	4680	4588	4368	4382	4602	4736	4785	4835	4979	4948	4795	5041	4991	4781	4739	4871	5058	5006	5010
5284	5218	5163	5099	5175	4868	4777	4660	4813	4936	4546	4778	4715	4669	4699	4719	4806	4743	4692	4774	4637	4681	4776	4846	4882	4845	4628	5012	5362	5576	5233	5071	5022	5006	4974	5386	5612	5657	5477	5672	5752	5577	5769	5797	5631	5542	5604	5740	5623	5538
4709	4844	4927	5032	5245	5004	4817	4703	4823	4784	4720	4688	4778	4856	4792	4905	4731	4689	4734	4778	4705	4746	4907	5053	4954	4737	4939	5089	5714	5623	5243	5067	5123	5089	5278	5595	5992	5771	5776	5944	5999	5829	5938	5789	5748	5709	5925	5759	5724	5764
4644	4447	4703	5010	5427	5049	4801	4827	4828	4768	4812	4825	4809	4788	4853	4854	4647	4615	4641	4824	4688	4824	4985	4942	4892	4859	4813	5134	5582	5475	5139	4862	4858	4569	4704	5142	5334	5130	5023	5257	5323	5195	5135	5085	5107	5069	5047	5132	5161	5137
4463	4615	4760	5286	5500	5207	4840	4833	4905	4682	4755	4839	4833	4769	4775	4803	4583	4750	4666	4791	4800	4877	4966	4967	4880	4836	4868	5080	5507	5485	4886	4771	4525	4198	4265	4688	4847	4859	4618	4826	4733	4709	4819	4671	4646	4565	4658	4671	4832	4701
4858	4685	4957	5281	5474	5034	4788	4958	4968	4602	4824	4757	4744	4715	4871	4908	4798	4669	4711	4693	4840	4856	4831	4943	4860	5046	4922	5175	5432	5409	5231	4914	4674	4380	4226	4620	4928	4753	4569	4791	4843	4696	4792	4886	4624	4774	4837	4771	4590	4646
5136	5019	5085	5426	5451	5126	4807	4877	5017	4677	4624	4824	4859	4615	4875	4935	4834	4692	4823	4597	4895	4824	4790	4835	4982	4987	5119	5324	5321	5342	5224	5065	4801	4498	4496	4733	5023	4864	4602	4635	4796	4877	4803	4599	4610	4692	4882	4856	4712	4697
5365	4921	5038	5310	5624	5052	4829	4894	5048	4661	4689	4905	4861	4738	4890	4901	4781	4739	4702	4774	4673	4778	4791	4833	4847	4986	5050	4938	5059	5059	5039	5201	5030	4863	4919	5127	5376	5191	5017	5241	5100	5104	5054	5011	5104	5048	5321	5364	5241	5185
4904	4554	4946	5519	5496	5161	4639	5086	4920	4704	4613	4863	5128	4957	4988	5047	4863	4814	4751	4822	4775	4813	4872	4821	4991	4931	4952	4973	4787	4847	4981	5254	5368	5352	5324	5570	5759	5737	5574	5684	5687	5760	5734	5623	5568	5629	5882	5783	5877	5743
4297	4267	4876	5275	5438	5073	4884	4897	5025	4914	4683	5046	4927	4945	5056	5047	4980	4847	4984	4749	4815	4851	4749	4711	4968	5002	4885	4860	4876	4917	5176	5320	5530	5667	5705	5840	5821	5834	5866	5878	6015	5906	5987	5933	5804	5876	6121	5931	5959	6028
4321	4327	4559	5079	5402	5108	4809	4775	4908	4788	4673	4921	4969	4850	4845	5121	4898	4920	4946	4767	4861	4836	4873	4942	5089	5025	4878	4947	4817	4954	5067	5104	5327	5258	5200	5450	5501	5470	5345	5397	5439	5505	5479	5447	5291	5529	5489	5524	5398	5435
4360	4437	4783	5025	5354	5015	4732	4723	4690	4658	4769	4899	4879	4809	4988	4984	4976	5011	4856	4920	4675	4887	4735	4928	5015	4907	5009	4892	5042	4961	4944	4951	5084	4842	4822	4857	4949	4834	4712	4846	4827	5008	4998	4824	4997	4970	4992	5027	4927	5025
4825	4930	5039	5097	5013	4931	4682	4673	4606	4734	4814	4983	5050	4759	4730	4867	4861	5014	4954	5002	4763	4809	4828	4966	4996	5051	5026	5065	4918	4993	5048	4943	4779	4794	4602	4796	4788	4809	4694	4811	4773	4789	4885	4819	4802	4957	5100	5059	4921	4904
5308	5313	5201	4909	5064	4902	4762	4634	4716	4726	4813	4921	4884	4736	4801	4891	4957	5009	5146	5049	4849	5075	5080	5037	4931	5173	5015	4950	5075	5187	5023	5251	5376	5214	5239	5199	5123	5219	5117	5220	5143	5361	5354	5277	5247	5362	5431	5377	5364	5320
5627	5308	5156	4901	4848	4819	4767	4691	4811	4841	4896	4912	4806	4733	4820	4935	4925	4957	5059	4932	4838	4900	4954	5144	5100	5103	5117	5099	5111	5145	5341	5425	5569	5535	5676	5568	5538	5660	5674	5806	5607	5682	5764	5627	5772	5707	5885	5827	5804	5779
5439	5079	5133	4721	4919	4622	4661	4834	4919	4864	4868	4876	4902	4775	4841	4716	4915	4977	5049	4818	4842	4978	4971	4991	5189	5121	5114	5002	5233	5228	5282	5442	5475	5528	5727	5849	5620	5718	5822	5746	5794	5912	5989	6054	5690	5879	5833	5775	5912	5924
5201	4986	4851	4663	4838	4702	4729	4756	4888	4790	4762	4828	4779	4821	4889	4949	4842	4989	4841	5001	4995	4985	4969	5118	5142	5133	5036	5168	5329	5307	5200	5380	5314	5324	5350	5375	5520	5348	5406	5295	5387	5377	5370	5550	5426	5206	5443	5338	5455	5298
4950	4740	4798	4564	4768	4769	4723	4768	4768	4784	4753	4854	4759	4791	4792	5025	4893	4901	4910	5034	4957	5040	5055	4875	5039	4941	5111	5179	5446	5461	5368	5188	4861	4586	4730	5069	4998	4813	4751	4896	4905	4935	4992	4847	4767	4886	4797	4850	4774	4834
4962	4616	4658	4570	4693	4647	4761	4849	4800	4793	4740	4816	4727	4865	4940	4979	4950	4897	5062	5140	5194	5169	4911	4946	5024	4959	4996	5273	5523	5549	5172	4890	4593	4214	4143	4494	4577	4511	4340	4356	4389	4434	4405	4416	4318	4224	4387	4423	4325	4243
5095	4738	4632	4567	4599	4733	4766	4911	4897	4669	4664	4722	4728	4841	4964	4865	4884	4889	5041	5111	5095	4956	4777	5007	4913	4990	4854	5233	5455	5545	5055	4751	4292	4012	3872	4245	4492	4207	4183	4202	4285	4256	4244	4285	4211	4161	4206	4280	4237	4171
5537	5143	4923	4755	4714	4704	4766	4697	4726	4626	4640	4786	4952	4693	4926	4887	4920	5005	5148	5250	5175	5029	4982	5136	5188	5178	4975	5223	5492	5634	5470	5066	4685	4423	4529	4828	4979	4854	4870	4800	4927	4825	5037	4945	4907	4801	4958	4950	5015	4997
5581	5328	5056	4912	5001	4750	4778	4754	4762	4662	4685	5020	4704	4776	4899	5020	4982	4948	5114	5258	5214	4999	5103	5073	5215	5129	4775	5086	5771	5983	5669	5395	5223	5098	5141	5594	6028	5707	5611	5833	5848	5693	5749	5769	5616	5557	5602	5732	5766	5716
5081	5014	5039	4933	4987	4788	4637	4783	4806	4664	4660	4788	4852	4831	4825	5000	4971	5014	5237	5181	5188	5083	4977	5307	5245	5009	4972	5208	5691	5984	5645	5541	5218	5104	5045	5480	5746	5558	5540	5499	5489	5449	5572	5456	5423	5122	5276	5369	5408	5256
4564	4664	4822	4948	4965	4725	4580	4734	4760	4662	4766	4825	4689	4657	4817	4820	4968	4986	5066	5230	5077	5077	5172	5208	5293	5092	5055	5341	5541	5813	5651	5115	4732	4465	4361	4813	5038	4880	4860	4791	4796	4705	4751	4846	4903	4758	4593	4593	4622	4674
4387	4416	4745	5044	5178	4718	4518	4636	4730	4839	4807	4810	4749	4559	4740	4705	4854	4945	5020	5164	4971	5061	5128	5221	5265	5109	5015	5352	5600	5789	5521	4989	4728	4406	4180	4495	4751	4712	4605	4653	4622	4636	4661	4655	4770	4448	4463	4457	4497	4571
4323	4343	4706	5296	5180	4777	4572	4727	4730	4764	4559	4855	4693	4431	4642	4823	4880	4748	4894	4957	5038	5144	5105	5088	5180	5045	5130	5296	5585	5709	5549	5245	4975	4686	4457	4643	4894	5012	4674	4780	4783	4782	4719	4810	4759	4764	4650	4664	4653	4845
4645	4593	5010	5288	5328	4715	4492	4782	5014	4721	4536	4789	4804	4522	4909	4867	4852	4831	4848	4970	5117	5155	5120	4963	5092	4997	5075	4992	5193	5546	5380	5352	5140	4840	4633	4863	5086	4987	5063	4804	4915	4773	4896	5044	4944	4742	4755	4718	4882	4898
4993	4738	4962	5326	5147	4936	4744	4819	5020	4678	4523	4797	4871	4689	4861	4846	4907	4797	5066	5087	5116	5050	4939	4996	5110	5062	4953	4970	4998	4955	5376	5231	5355	5181	5232	5282	5309	5350	5395	5381	5291	5362	5247	5372	5540	5326	5210	5342	5321	5415
4758	4912	5117	5275	5366	4872	4640	4810	4859	4528	4597	4769	4709	4610	4859	4893	4886	4713	4827	5046	4934	5269	5105	5119	5152	5093	5025	5026	4899	5183	5100	5455	5613	5705	5730	6038	5871	5866	6017	6040	5874	5819	5945	5977	5998	5923	5758	5768	5816	6108
4754	4648	5029	5301	5597	4911	4721	4815	4867	4676	4520	4816	4934	4736	4854	4766	4762	4700	4912	4960	5037	5003	5199	5029	5324	5070	5043	4826	5061	5234	5321	5559	5600	5722	5807	5809	5715	5952	5901	5901	5745	5845	5662	5844	5811	5850	5739	5720	5728	5695
4223	4527	4868	5399	5502	5007	4564	4706	4812	4621	4614	4732	4870	4798	4768	4774	4602	4785	4861	4914	4918	4954	4960	5143	5175	5103	5063	4981	5084	5160	5138	5140	5300	5003	5134	5148	5161	5259	5404	5231	5258	5189	5138	5219	5208	5156	5149	4967	4911	5185
4441	4552	4834	5241	5393	4979	4694	4764	4803	4752	4624	4742	4712	4639	4444	4639	4771	4662	4851	4729	4949	4950	4999	5044	5077	5105	5045	5187	5137	5204	5038	5053	4777	4789	4838	4641	4643	4801	4672	4721	4827	4764	4784	4740	4749	4888	4690	4656	4648	4706
4670	4612	5003	5201	5250	4998	4870	4640	5044	4813	4640	4861	4741	4619	4489	4621	4755	4697	4828	4655	4771	4826	4855	4863	5021	5061	5139	4987	5050	5159	5127	4989	5152	5084	4963	4852	4873	4934	4953	5003	4768	5031	4802	4984	4899	4867	4968	4926	4672	4899
4991	5035	5101	5163	5262	5105	4868	4816	4898	4920	4672	4814	4766	4625	4674	4711	4718	4845	4673	4728	4789	4837	4774	4824	4986	4948	4911	4935	5093	5050	5096	5260	5298	5443	5519	5316	5418	5331	5359	5384	5397	5191	5377	5233	5350	5477	5510	5285	5172	5151
5450	5485	5422	5134	5028	4870	4966	4967	5029	4708	4672	4878	4832	4719	4811	4796	4711	4799	4759	4785	4684	4800	4869	4673	4802	4890	4984	4784	4950	5015	5034	5212	5508	5510	5504	5638	5612	5520	5616	5735	5545	5560	5394	5615	5556	5613	5767	5679	5482	5450
5606	5211	5083	4829	4885	4928	4864	4953	4947	4794	4641	4678	4751	4676	4689	4793	4690	4758	4792	4769	4765	4797	4841	4715	4812	4887	4784	4816	4745	4868	4959	5175	5363	5148	5544	5579	5499	5481	5490	5530	5538	5450	5389	5482	5332	5397	5545	5322	5355	5308
5252	5072	4987	4867	4848	4922	4852	4772	4740	4542	4778	4795	4889	4871	4704	4789	4753	4879	4929	4901	5002	4911	4768	4784	4846	4985	4815	4787	4932	5168	5137	5155	4964	4816	4916	5126	5137	5043	4972	5029	5046	5043	4871	4880	4793	4811	4984	5035	4943	4799
5182	4905	4966	5060	4994	4813	4839	4727	4783	4591	4762	4905	4879	4746	4728	4778	4861	4812	4858	4996	4969	4879	4816	4869	4986	5023	4839	4837	5087	5279	5139	4906	4601	4464	4474	4446	4809	4699	4607	4508	4501	4463	4391	4397	4303	4344	4353	4460	4366	4245
4765	4874	4854	4938	5010	4951	4719	4709	4892	4814	4777	4806	4865	4871	4942	4860	4845	4857	4968	5108	4939	4970	4810	4790	5095	4966	4772	4813	5268	5393	4903	4685	4314	3953	3884	4098	4258	4337	3995	4092	4110	4025	3936	3979	3969	3910	4089	4134	4008	4069
4876	4852	4810	4657	4857	4837	4761	4844	4926	4639	4855	4978	4707	4775	4821	4785	4945	4793	4879	4976	4988	4947	4888	4853	5033	4949	4816	4909	5173	5463	5153	4725	4337	4141	3939	4188	4348	4351	4057	4400	4326	4355	4195	4216	4221	4091	4257	4272	4287	4339
5227	4873	4951	4555	4685	4801	4720	4930	4926	4963	4837	4846	4909	4628	4918	4941	5008	4770	4950	4939	4994	4951	4947	4848	5029	5005	4725	4878	5173	5719	5352	5098	4866	4567	4674	4836	5121	5118	5105	5133	5231	5085	5210	5145	5093	5040	4932	5178	5333	5196
5356	5093	4927	4867	4779	4739	4900	4949	4803	4657	4721	4764	4911	4739	4831	4983	4835	4693	4902	4871	5057	4973	4890	4805	5014	4884	4856	4840	5288	5682	5546	5426	4919	4714	4900	5322	5695	5558	5393	5485	5618	5484	5467	5653	5622	5400	5500	5411	5446	5609
5310	5144	5118	4954	4902	4839	4829	4751	4794	4569	4578	4889	4668	4734	4874	4931	4773	4793	4899	4824	4987	4800	4929	4891	4926	4924	4781	5084	5358	5659	5370	5009	4704	4676	4647	4842	5049	4994	4760	4867	4988	4917	4853	4993	4923	4906	4963	4839	4828	4935
4887	4829	5014	5199	4904	4816	4725	4724	4732	4598	4417	4721	4782	4800	4771	4833	4776	4709	4814	4787	4953	5017	4751	4949	5008	4852	4913	4946	5256	5555	5339	4893	4535	4372	4065	4336	4526	4563	4239	4333	4466	4355	4275	4457	4554	4433	4406	4279	4300	4353
4510	4601	4823	5003	5299	4835	4778	4645	4731	4664	4463	4707	4581	4607	4614	4839	4913	4733	4851	5029	4902	4947	4924	4889	5043	4934	4826	5027	5448	5561	5344	5167	4675	4424	4270	4372	4546	4599	4377	4282	4474	4562	4311	4303	4400	4553	4492	4402	4358	4388
4419	4425	4702	5255	5403	4962	4664	4728	4911	4509	4371	4679	4569	4456	4686	4854	4848	4705	4838	4984	4769	4870	4895	4961	5028	5094	4872	4875	5224	5732	5533	5193	5027	4720	4551	4643	4819	4800	4506	4599	4500	4594	4467	4442	4718	4586	4564	4522	4473	4500
4324	4381	4753	5296	5314	5004	4660	4808	4751	4617	4347	4658	4637	4513	4525	4726	4820	4727	4899	4963	4820	4772	4845	4904	5030	5011	4753	4801	5083	5308	5314	5250	5118	4997	4865	5065	4910	4953	4820	4905	4817	4778	4716	4804	4767	4964	4923	5080	4845	4734
4747	4457	4916	5480	5391	4893	4732	4791	4846	4494	4476	4703	4694	4512	4622	4710	4712	4609	4887	5049	4922	4886	4999	4999	5051	5031	4915	4805	4998	5330	5226	5223	5273	5427	5421	5550	5653	5446	5399	5484	5494	5600	5416	5362	5395	5464	5392	5598	5539	5397
4979	4819	5216	5502	5221	4923	4814	4773	4752	4400	4520	4680	4773	4577	4729	4817	4802	4855	4868	4832	4985	4905	4992	4916	4998	5057	4901	4798	5000	4915	5173	5289	5557	5589	5682	5713	5769	5847	5670	5676	5669	5772	5769	5739	5603	5519	5801	5811	5939	5653
5140	4890	5127	5475	5426	4743	4657	4720	4726	4387	4387	4662	4848	4641	4658	4805	4818	4725	4788	4896	4873	4810	4873	4961	4939	4881	4710	4933	4782	4824	4731	5161	5261	5434	5488	5268	5351	5392	5282	5096	5290	5176	5341	5170	5085	5116	5230	5327	5372	5285
4676	4609	4970	5459	5465	4971	4663	4865	4706	4509	4555	4698	4826	4916	4645	4753	4922	4765	4684	5008	4883	4857	4813	4906	4941	4878	4727	4909	4789	4761	4703	4877	4778	4847	4768	4654	4709	4724	4655	4657	4681	4739	4610	4724	4393	4700	4450	4784	4827	4848
4557	4474	4932	5563	5561	5060	4915	4937	4943	4692	4576	4726	4827	4680	4719	4947	4938	4578	4706	4619	4824	4787	4898	4811	4845	4910	4794	4970	4825	4794	4742	4572	4558	4630	4478	4583	4577	4627	4449	4482	4425	4533	4489	4431	4478	4439	4435	4437	4478	4560
4625	4405	4932	5335	5351	5107	4871	5103	5093	4839	4518	4802	4844	4840	4744	4943	4896	4799	4548	4753	4874	4797	4844	4797	4679	4692	4908	4788	4665	4889	4731	4769	4857	4874	5005	4893	4770	4885	4858	4792	4820	4684	4798	4797	4752	4858	4864	4670	4769	4920
4630	4603	4965	5151	5262	4875	4938	5090	5061	4873	4708	4849	4879	4906	4897	4814	4895	4602	4680	4681	4768	4856	4817	4755	4821	4798	4672	4685	4816	4742	4863	4993	5105	5186	5372	5364	5227	5122	5122	5344	5273	5155	5129	5244	5428	5339	5469	5409	5191	5288
5047	4905	5247	5308	5145	5023	4801	4986	4948	4919	4802	5014	4899	4829	4749	4771	4730	4775	4535	4821	4801	4843	4781	4819	4841	4804	4741	4702	4701	4856	4783	4946	5035	5144	5422	5462	5563	5385	5529	5483	5612	5410	5473	5541	5540	5744	5647	5605	5349	5560
5473	5352	5504	5258	5080	4818	4821	4991	4810	4769	4797	4877	4848	4690	4707	4849	4655	4466	4742	4680	4818	4822	4966	4811	4878	4773	4862	4731	4906	5125	5080	5099	4978	4934	4896	5292	5301	5278	5168	5292	5354	5168	5134	5306	5307	5405	5422	5351	5243	5293
5573	5432	5505	5065	4974	4930	4962	4911	4891	4744	4624	4846	4629	4660	4757	4719	4802	4756	4778	4819	4844	4871	4858	4850	5059	4874	4795	4778	5217	5330	5421	5093	4830	4404	4442	4604	4950	4778	4651	4645	4876	4838	4618	4669	4602	4773	4802	4787	4763	4672
5446	5098	5118	4998	4757	4919	4736	4780	4720	4679	4642	4700	4646	4757	4817	4687	4690	4833	4734	4736	4818	4856	4907	5137	5058	4979	4731	4892	5026	5489	5245	4987	4534	4173	3944	4047	4298	4274	4107	4295	4201	4264	4148	4273	4310	4080	4276	4440	4258	4318
4994	4937	4980	4843	4860	4829	4752	4702	4635	4691	4563	4604	4679	4655	4872	4881	4687	4758	4807	4755	4787	4966	4879	5043	5076	5057	4821	5071	5158	5611	5496	5017	4403	4065	3755	3865	4165	4174	3928	3955	4003	4006	4038	4115	4084	4178	4098	4221	4308	4113
4985	4982	4838	4888	4760	4568	4651	4705	4634	4544	4616	4612	4820	4744	4815	4856	4723	4866	5039	4774	5002	5001	5017	5053	5177	5230	4988	5007	5252	5540	5636	5104	4729	4419	4054	4245	4708	4552	4464	4429	4611	4412	4452	4659	4717	4660	4624	4691	4747	4691
5118	4738	4886	4763	4563	4571	4586	4650	4648	4604	4644	4681	4860	4660	4764	4865	4752	4961	4838	4934	5066	5016	4980	5147	5129	5084	4936	4866	5130	5812	5969	5413	5179	4791	4667	4871	5102	5255	5288	5275	5249	5337	5113	5359	5345	5312	5328	5351	5434	5458
5305	5152	5030	4726	4728	4644	4764	4733	4772	4599	4736	4688	4742	4788	4773	4931	4796	4896	4846	4896	4933	4880	4893	4996	5036	5108	4772	4771	5050	5613	5750	5531	5070	4650	4541	4771	5226	5424	5184	5178	5115	5249	5164	5198	5333	5399	5220	5251	5203	5233
5576	5386	5394	4745	4764	4672	4742	4828	4717	4657	4772	4823	4773	4689	4781	4773	4865	4758	4893	4860	4932	4946	4825	5004	5109	4929	4845	4787	5053	5485	5491	5126	4640	4342	4123	4122	4584	4590	4523	4496	4746	4552	4491	4666	4674	4739	4682	4725	4681	4487
5605	5395	5223	5174	5074	4778	4835	4856	4796	4755	4799	4927	4732	4773	4755	4900	4802	4740	4882	4740	4932	4833	4886	4885	5039	4931	4779	4638	5051	5153	5240	4940	4525	4100	3884	3897	4177	4225	4134	4243	4281	4347	4113	4313	4529	4386	4299	4395	4198	4211
5129	5188	5273	5240	5006	5041	4908	5013	5038	4821	4844	4952	4768	4700	4801	4871	4807	4768	4719	4829	4868	4778	4690	4694	4693	4866	4660	4761	4873	5210	5121	4876	4550	4182	3939	4008	4351	4397	4333	4329	4376	4266	4299	4345	4311	4401	4478	4460	4268	4272
4680	4685	4918	5260	5251	5036	5067	5243	5235	5008	4841	4808	4906	4743	4721	4921	4808	4691	4686	4626	4797	4750	4826	4650	4770	4596	4568	4706	4707	4973	5065	4911	4804	4380	4336	4400	4570	4681	4392	4451	4437	4496	4530	4488	4605	4563	4472	4532	4465	4530
4358	4581	4859	5304	5440	5027	5037	5125	5187	5088	4941	4896	5014	4880	4681	4769	4769	4612	4693	4507	4618	4701	4558	4734	4627	4682	4668	4602	4729	4848	4773	4913	4880	4744	4772	4947	4973	5145	4971	5020	4982	4935	4885	5031	5115	5005	4912	5207	5160	5141
4423	4473	4866	5463	5627	5173	4892	5212	5122	5045	4911	4965	4946	4841	4763	4899	4795	4985	4644	4585	4642	4664	4713	4635	4632	4684	4800	4637	4724	4651	4670	4824	5063	5196	5231	5270	5377	5464	5412	5361	5417	5357	5186	5408	5572	5527	5561	5493	5469	5646
4604	4619	5158	5502	5627	4976	4843	5216	5137	5013	4933	4994	5036	4682	4707	4836	4850	4591	4678	4744	4680	4596	4705	4538	4766	4725	4648	4570	4499	4818	4646	4819	4955	5184	5267	5146	5097	5334	5194	5371	5168	5213	5087	5240	5435	5396	5320	5336	5368	5410
4997	4879	5263	5483	5507	5013	4920	5046	4978	4780	4676	4850	4796	4653	4777	5034	4835	4769	4634	4687	4593	4667	4679	4746	4768	4853	4719	4617	4658	4653	4680	4687	4856	4835	4848	4907	4885	4677	4794	4815	4799	4748	4832	4734	4808	4944	4922	4806	4880	4908
4824	4825	5140	5396	5279	4882	4623	4891	4945	4865	4659	4770	4702	4570	4646	4796	4765	4726	4726	4698	4611	4649	4601	4860	4809	4875	4971	4801	4639	4673	4811	4684	4779	4629	4706	4734	4692	4693	4569	4730	4709	4616	4781	4714	4631	4775	4796	4846	4883	4813
4440	4516	5033	5324	5315	4971	4526	4645	4787	4698	4640	4601	4660	4659	4539	4703	4779	4744	4725	4575	4650	4842	4811	4779	4974	4832	4878	4773	4829	4904	4885	4735	4874	4886	4626	4792	4954	4969	4814	4680	4774	4876	4908	4793	4758	4889	4984	4969	4797	5044
4456	4445	4936	5288	5316	4691	4641	4641	4643	4561	4521	4473	4489	4605	4580	4629	4832	4631	4647	4536	4682	4602	4668	4776	4800	4743	4884	4839	4829	4895	4938	4887	4812	4931	4844	4896	4925	4835	4851	4915	4863	4839	4791	4857	4927	4938	4992	4914	5120	5076
4356	4325	4726	5201	5187	4855	4467	4586	4716	4507	4407	4467	4645	4450	4556	4587	4670	4454	4761	4679	4490	4709	4598	4854	4762	4812	4898	4953	4716	4834	4822	4887	4883	4758	4633	4706	4755	4826	4823	4729	4666	4668	4673	4738	4845	4792	4832	4888	4843	4868
4459	4529	4740	5004	5134	4849	4570	4571	4693	4511	4322	4570	4626	4488	4540	4541	4585	4627	4661	4671	4627	4614	4717	4635	4791	4669	4765	4903	4872	4875	4832	4763	4744	4622	4616	4517	4706	4664	4651	4448	4703	4624	4522	4669	4648	4596	4660	4616	4864	4747
5153	5127	5108	4994	4824	4726	4653	4551	4663	4563	4541	4534	4459	4491	4447	4447	4548	4583	4645	4600	4675	4569	4691	4684	4710	4766	4504	4623	4658	4641	4829	4888	4651	4739	4557	4664	4666	4592	4657	4583	4836	4583	4703	4557	4631	4679	4757	4747	4974	4719
5766	5490	5183	4951	4818	4606	4635	4584	4500	4552	4381	4512	4544	4447	4576	4616	4553	4667	4605	4590	4524	4440	4499	4630	4704	4576	4627	4451	4557	4498	4764	4650	4595	4460	4560	4552	4771	4740	4503	4519	4527	4627	4564	4605	4592	4672	4692	4817	4743	4785
5727	5344	5227	5026	4827	4640	4723	4695	4667	4577	4529	4608	4604	4567	4498	4569	4501	4611	4569	4708	4405	4465	4597	4497	4473	4609	4510	4455	4596	4530	4535	4425	4386	4472	4438	4516	4575	4460	4500	4457	4462	4349	4471	4523	4532	4610	4584	4487	4766	4615
5340	5187	5001	4888	4938	4680	4714	4582	4535	4740	4518	4567	4571	4657	4348	4569	4553	4591	4567	4631	4532	4578	4525	4428	4488	4432	4492	4393	4519	4535	4462	4543	4477	4414	4383	4367	4360	4504	4639	4288	4274	4417	4368	4468	4469	4538	4485	4506	4726	4698
4956	4945	4954	4857	4872	4730	4683	4598	4775	4794	4648	4522	4527	4462	4557	4449	4401	4479	4690	4621	4534	4677	4680	4439	4459	4440	4531	4369	4505	4548	4491	4481	4590	4464	4513	4422	4560	4528	4442	4625	4416	4413	4474	4450	4591	4782	4658	4443	4641	4636
4935	4945	4794	4615	4880	4672	4654	4695	4691	4792	4697	4673	4523	4633	4542	4502	4495	4391	4521	4369	4576	4687	4645	4500	4514	4372	4515	4388	4512	4390	4500	4523	4615	4680	4592	4470	4557	4623	4589	4493	4423	4505	4359	4467	4766	4837	4762	4622	4817	4672
5052	4853	4832	4761	4820	4785	4766	4766	4572	4544	4752	4793	4860	4857	4634	4475	4495	4546	4485	4465	4399	4545	4592	4574	4545	4550	4465	4469	4600	4563	4490	4499	4517	4590	4474	4534	4575	4521	4526	4577	4502	4563	4518	4767	4705	4773	4910	4704	4776	4674
4977	4710	4867	4705	4840	4651	4689	4757	4709	4561	4607	4579	4810	4835	4767	4753	4624	4522	4681	4625	4610	4628	4655	4729	4721	4638	4627	4476	4790	4695	4685	4589	4680	4610	4753	4502	4689	4688	4541	4725	4821	4592	4681	4733	4735	4871	4815	4917	4876	4924
4937	4988	4833	4860	4665	4694	4751	4789	4867	4644	4592	4619	4446	4613	4614	4441	4492	4393	4469	4468	4485	4591	4616	4463	4573	4507	4524	4539	4763	4776	4693	4746	4801	4776	4747	4729	4801	4706	4856	4812	4778	4708	4788	4707	4867	4830	4892	4806	4912	4827
5118	4980	4849	4658	4568	4593	4646	4677	4765	4678	4729	4677	4460	4677	4678	4559	4388	4446	4425	4300	4425	4445	4553	4581	4585	4656	4523	4592	4465	4647	4757	4843	4627	4635	4844	4836	4935	5028	4786	4800	4855	4833	4879	4847	4850	4892	4936	4779	4943	4942
5183	4958	5059	4682	4505	4452	4560	4603	4766	4832	4731	4701	4510	4528	4646	4659	4492	4550	4419	4339	4398	4720	4590	4599	4597	4699	4559	4609	4477	4715	4647	4588	4726	4838	4759	4672	4791	4810	4804	4916	4821	4796	4917	4995	4716	4905	4948	4987	4974	4917
5166	5151	5105	4777	4868	4555	4582	4555	4762	4843	4769	4570	4639	4462	4553	4684	4460	4477	4294	4144	4210	4516	4488	4501	4698	4598	4711	4695	4743	4675	4534	4602	4662	4716	4656	4714	4798	4682	4774	4951	4896	4772	4744	4781	4875	4838	4884	4797	4874	4952
5013	5015	4965	4813	4943	4814	4686	4826	4958	4824	4979	4803	4495	4475	4583	4533	4664	4600	4426	4475	4339	4262	4565	4618	4565	4692	4646	4691	4617	4665	4689	4671	4663	4728	4735	4703	4737	4867	4884	4772	4776	4855	4866	4868	4879	4699	4790	4817	4919	4841
4880	4870	4991	4891	4930	4831	4836	4944	5202	5341	5055	4915	4895	4499	4394	4357	4207	4548	4375	4374	4377	4412	4223	4349	4485	4432	4589	4621	4602	4632	4655	4470	4588	4502	4552	4769	4771	4618	4666	4508	4589	4866	4942	4945	4809	4755	4737	4676	4882	4867
4709	4717	4817	4679	4819	4919	5097	5152	5337	5231	5071	4992	4808	4469	4403	4357	4249	4393	4369	4278	4414	4452	4319	4479	4510	4644	4527	4559	4536	4680	4570	4600	4712	4411	4594	4530	4638	4544	4500	4605	4588	4648	4767	4892	4902	4878	4858	4775	4720	4862
4687	4601	4511	4566	4564	4750	4876	5079	5182	5171	5103	5115	4924	4580	4271	4182	4087	4248	4381	4177	4419	4478	4377	4525	4374	4557	4454	4683	4643	4620	4685	4641	4539	4487	4472	4619	4491	4560	4536	4577	4714	4668	4781	4928	4822	4860	4876	4606	4854	4881
4764	4575	4566	4476	4523	4473	4895	4912	5102	5052	4892	4854	4734	4582	4393	4345	4283	4334	4434	4379	4254	4326	4516	4552	4606	4607	4704	4640	4720	4566	4629	4648	4663	4605	4663	4581	4688	4642	4666	4678	4664	4707	4709	4727	4658	4799	4884	4749	4832	4824
4951	4601	4635	4450	4523	4631	4557	4742	4721	4853	4730	4625	4451	4324	4307	4103	4041	4272	4324	4137	4181	4219	4287	4511	4506	4501	4630	4634	4674	4540	4558	4669	4681	4612	4521	4644	4674	4554	4512	4531	4560	4601	4809	4587	4692	4865	4776	4774	4895	4979
5086	4806	4508	4399	4448	4391	4503	4736	4639	4465	4274	4115	4316	4409	4483	4492	4347	4387	4499	4334	4151	4347	4448	4429	4400	4556	4528	4557	4502	4503	4460	4678	4507	4526	4509	4619	4726	4726	4621	4434	4757	4725	4779	4952	4717	4664	4692	4700	4820	4931
5223	4850	4744	4580	4288	4460	4378	4525	4649	4454	4257	4140	4096	4166	4111	4235	4140	4216	4229	4328	4193	4218	4160	4267	4422	4479	4530	4475	4608	4404	4524	4594	4515	4497	4590	4693	4674	4574	4676	4642	4556	4764	4650	4641	4737	4679	4674	4868	4909	4935
5138	4900	4770	4588	4472	4407	4414	4689	4681	4410	4173	4055	4133	4369	4605	4471	4304	4416	4304	4387	4503	4380	4492	4366	4544	4576	4474	4294	4435	4629	4535	4572	4525	4452	4692	4551	4585	4673	4746	4648	4630	4469	4603	4623	4500	4798	4720	4830	4696	4870
5124	4889	4936	4640	4570	4441	4458	4327	4570	4387	4509	4269	4129	4156	4239	4095	4165	4100	4101	4079	4122	4231	4300	4298	4260	4560	4501	4397	4307	4483	4441	4466	4572	4538	4428	4588	4579	4678	4722	4558	4575	4703	4472	4470	4499	4584	4795	4704	4855	4640
5300	5059	4855	4662	4720	4389	4195	4521	4553	4446	4377	4123	4037	4286	4360	4443	4398	4315	4346	4406	4401	4493	4489	4618	4452	4469	4470	4451	4314	4516	4501	4366	4492	4476	4530	4550	4643	4466	4494	4564	4681	4493	4590	4449	4485	4579	4638	4646	4695	4729
5199	5203	4863	4771	4571	4356	4398	4454	4391	4420	4419	4299	4342	4294	4428	4236	4204	4099	4177	4199	4168	4305	4320	4319	4532	4613	4573	4461	4549	4489	4436	4431	4510	4462	4517	4733	4491	4674	4743	4517	4453	4519	4615	4503	4671	4509	4548	4474	4673	4792
5217	5096	5006	4742	4898	4500	4359	4375	4481	4596	4473	4314	4112	4234	4387	4425	4381	4296	4453	4368	4372	4464	4440	4277	4527	4438	4440	4469	4723	4727	4528	4530	4410	4579	4627	4525	4726	4626	4583	4554	4699	4448	4406	4566	4513	4438	4526	4548	4548	4659
5046	4976	5037	4919	4589	4373	4383	4403	4421	4361	4266	4278	4288	4265	4270	4425	4455	4370	4404	4331	4441	4512	4427	4718	4559	4633	4530	4430	4400	4516	4630	4670	4643	4484	4561	4576	4553	4663	4572	4462	4410	4606	4411	4611	4599	4547	4582	4570	4693	4716
4827	4847	5054	4713	4591	4594	4310	4138	4164	4394	4644	4433	4517	4112	4248	4406	4383	4339	4302	4358	4645	4627	4572	4525	4527	4711	4667	4684	4646	4685	4636	4468	4728	4655	4578	4599	4610	4478	4520	4576	4471	4474	4632	4545	4527	4557	4558	4654	4505	4555
4897	4936	4775	4731	4756	4546	4241	4213	4295	4422	4441	4305	4285	4098	4122	4296	4359	4402	4504	4489	4510	4766	4600	4636	4504	4592	4591	4599	4683	4866	4838	4727	4755	4738	4725	4686	4737	4593	4698	4511	4723	4464	4488	4606	4424	4445	4600	4373	4486	4569
4668	4643	4788	4651	4554	4445	4390	4287	4245	4150	4257	4438	4361	4391	4296	4367	4495	4469	4425	4580	4631	4593	4660	4682	4670	4662	4535	4468	4652	4577	4642	4746	4973	4798	4662	4654	4480	4497	4730	4403	4541	4621	4384	4565	4634	4534	4488	4433	4395	4556
4702	4748	4766	4508	4569	4711	4322	3982	4065	4192	4462	4659	4522	4322	4379	4226	4237	4282	4224	4362	4289	4348	4392	4534	4576	4735	4678	4625	4684	4608	4510	4443	4609	4783	4747	4571	4587	4395	4493	4513	4517	4386	4551	4506	4523	4384	4396	4309	4433	4465
4852	4649	4699	4655	4712	4443	4143	4165	4227	4260	4332	4338	4294	4205	4069	4292	4396	4174	4296	4175	4249	4147	4138	4220	4306	4438	4404	4638	4610	4661	4637	4630	4541	4477	4639	4598	4606	4486	4468	4450	4523	4357	4479	4610	4420	4342	4426	4287	4438	4460
4689	4594	4963	4620	4532	4578	4515	4255	4248	4135	4002	4402	4413	4343	4312	4534	4613	4615	4737	4765	4694	4629	4673	4536	4425	4398	4200	4452	4479	4617	4489	4649	4565	4581	4465	4606	4613	4630	4523	4445	4430	4562	4643	4456	4437	4178	4352	4305	4361	4492
4575	4775	4742	4567	4772	4806	4609	4214	3981	4206	4203	4489	4732	4374	4335	4342	4512	4558	4584	4405	4439	4609	4613	4691	4678	4753	4607	4574	4525	4331	4223	4366	4413	4438	4449	4411	4608	4743	4586	4586	4497	4477	4565	4391	4276	4404	4486	4448	4450	4357
4657	4520	4411	4672	4998	4516	4360	4269	4330	4364	4347	4593	4545	4110	4127	4066	4190	4362	4202	4279	4227	4243	4227	4268	4256	4439	4591	4712	4702	4543	4460	4508	4202	4423	4446	4570	4377	4453	4816	4643	4452	4247	4448	4221	4359	4549	4452	4397	4455	4482
4472	4286	4644	4714	4567	4367	4585	4347	4431	4208	4256	4493	4420	4431	4185	4270	4532	4666	4622	4689	4774	4597	4550	4428	4175	4087	4227	4582	4654	4731	4614	4591	4580	4439	4400	4567	4579	4498	4503	4752	4587	4406	4387	4537	4435	4526	4571	4441	4465	4582
4427	4639	4699	4271	4449	4732	4588	4439	4255	4219	4220	4507	4659	4445	4403	4472	4591	4675	4781	4947	4940	4930	5301	5006	4838	4480	4348	4295	4249	4509	4790	4650	4830	4566	4539	4380	4488	4695	4654	4474	4671	4546	4364	4450	4573	4492	4622	4518	4582	4640
4710	4556	4224	4227	4747	4767	4478	4279	4305	4314	4340	4546	4575	4515	4553	4431	4503	4632	4447	4519	4360	4663	4708	4965	5071	5152	4911	4682	4370	4237	4524	4559	4639	4746	4634	4432	4327	4561	4603	4455	4505	4695	4495	4455	4470	4453	4416	4592	4466	4537
4710	4372	4391	4666	4734	4446	4242	4209	4228	4222	4215	4441	4692	4712	4594	4337	4506	4441	4415	4182	4048	4236	4173	4241	4430	4864	5047	4919	4801	4392	4474	4624	4493	4542	4752	4736	4496	4313	4553	4593	4436	4542	4564	4476	4465	4569	4322	4494	4481	4383
4479	4282	4806	4929	4524	4338	4340	4286	4094	4178	4352	4795	4863	4469	4414	4171	4241	4194	4208	4166	4107	4233	4257	4130	4028	4191	4502	4748	4970	4625	4613	4598	4524	4648	4676	4735	4695	4401	4417	4597	4461	4488	4711	4523	4348	4483	4580	4285	4234	4456
4262	4508	5023	4642	4642	4538	4473	4135	4179	4282	4525	4795	4688	4177	4025	3814	4208	4322	4176	4219	4216	4295	4375	4450	4134	4222	4006	4329	4592	4827	4628	4477	4608	4415	4566	4536	4841	4618	4343	4503	4610	4318	4489	4717	4375	4416	4491	4342	4404	4386
4366	4861	4775	4485	4594	4867	4683	4444	4408	4578	4402	4425	4159	4003	3872	4120	4517	4878	4799	4593	4553	4536	4701	4572	4582	4349	4241	4126	4209	4405	4598	4566	4470	4427	4263	4299	4467	4613	4294	4201	4416	4277	4387	4559	4492	4401	4263	4297	4142	4528
4592	4691	4370	4296	4842	4925	4525	4417	4471	4360	4097	4094	4047	4149	4333	4849	5275	5381	5449	5066	4914	5079	4985	4638	4574	4483	4462	4225	4200	4192	4337	4572	4611	4429	4333	4322	4359	4538	4624	4232	4308	4469	4275	4428	4437	4349	4169	4361	4197	4523
4559	4295	4266	4519	4771	4639	4421	4463	4223	4016	3929	4177	4590	4912	5128	5422	5606	5809	5402	5393	5279	5233	5094	4872	4544	4639	4645	4497	4420	4179	4116	4259	4569	4572	4320	4401	4222	4393	4608	4434	4216	4433	4295	4253	4283	4532	4354	4417	4280	4414
4356	4104	4235	4749	4858	4574	4437	4369	4222	3966	4106	4759	5456	5554	5634	5382	5368	5250	4991	4859	4811	5115	5090	4906	4674	4617	4649	4552	4367	4239	4150	4290	4487	4448	4409	4277	4245	4247	4569	4598	4234	4444	4438	4191	4500	4526	4404	4388	4319	4236
4228	3872	4437	4818	4919	4321	4313	4192	4068	4124	4773	5283	5635	5803	5211	4924	4661	4318	4055	3910	4079	4398	4731	4722	4609	4607	4705	4516	4406	4436	4295	4247	4135	4321	4452	4363	4300	4297	4278	4425	4309	4311	4313	4334	4271	4467	4455	4286	4360	4373
4238	3965	4701	4913	4481	4246	4126	4092	4111	4420	5138	5575	5455	4916	4404	3960	3802	3463	3303	3231	3247	3720	4066	4361	4494	4666	4680	4401	4401	4500	4414	4135	4229	4298	4527	4483	4326	4197	4342	4558	4366	4376	4505	4310	4291	4423	4501	4362	4462	4337
4236	4175	4876	4668	4368	4189	3996	3778	4119	4771	5193	5350	4927	4030	3632	3046	2976	2855	2845	2816	2833	3301	3507	3919	4061	4548	4762	4683	4453	4543	4439	4260	4205	4189	4458	4444	4338	4155	4289	4513	4526	4469	4622	4416	4310	4371	4416	4458	4452	4310
4019	4322	5004	4582	4348	4321	4088	4050	4363	4842	5337	5025	4370	3515	3061	2754	2878	2890	2710	2723	2832	2980	3295	3434	3932	4312	4751	4753	4466	4523	4442	4415	4099	4114	4347	4500	4268	4207	4296	4540	4530	4496	4559	4475	4290	4277	4569	4462	4424	4414
4084	4744	5250	4712	4597	4644	4578	4702	4914	5559	5682	5092	4352	3484	3121	3156	3183	3223	3119	2905	2910	2958	3067	3209	3692	4184	4677	4734	4705	4490	4430	4375	4002	4063	4342	4567	4372	4258	4132	4393	4491	4428	4542	4569	4242	4315	4514	4422	4413	4569
4442	5085	5547	5107	4642	4758	5076	5213	5695	6193	5953	5297	4417	3536	3398	3566	3702	3768	3722	3331	3173	3080	2873	3019	3425	3852	4480	4680	4671	4455	4422	4349	4217	4000	4218	4526	4445	4080	4310	4344	4443	4357	4458	4612	4374	4310	4312	4438	4466	4595
4731	5360	5813	4968	4400	4552	4713	4850	5451	5603	5193	4414	3514	3041	3119	3514	3776	4071	3883	4073	3648	3275	2849	2865	3158	3847	4493	4714	4689	4711	4461	4405	4087	4086	4351	4584	4600	4249	4411	4398	4395	4200	4348	4423	4335	4229	4527	4468	4602	4453
4981	5181	5345	4358	3754	3886	4087	4047	4300	4423	3961	3241	2671	2457	2688	3289	3574	3742	3999	4202	3981	3498	3013	2690	2998	3606	4086	4621	4781	4672	4561	4396	4255	4050	4295	4513	4255	4122	4242	4287	4199	4262	4167	4577	4344	4348	4386	4401	4383	4528
4879	4816	4502	3593	3341	3449	3670	3759	3737	3616	3254	2620	2286	2391	2677	2963	3354	3559	3828	3915	3916	3401	2916	2510	2842	3526	4136	4477	4779	4751	4347	4265	4142	3942	4252	4489	4345	4165	4323	4310	4226	4016	4270	4431	4287	4481	4499	4384	4381	4475
4799	4409	4151	3456	3106	3496	3779	3914	3744	3767	3361	2809	2525	2514	2521	2699	3019	3350	3620	3645	3629	3147	2751	2625	2962	3563	4276	4596	4743	4559	4340	4230	4189	3909	4179	4320	4336	3997	4241	4281	4091	4228	4173	4320	4261	4334	4460	4335	4487	4521
4738	4030	3978	3360	3171	3854	4591	4682	4508	4489	4253	3795	3242	3273	2953	2756	2617	3050	3259	3099	3069	2896	2616	2554	3031	3788	4362	4693	4609	4455	4223	4245	4068	4063	4263	4615	4048	4093	4235	4352	4142	4180	4161	4190	4267	4317	4430	4336	4427	4523
4615	3784	3934	3386	3433	4609	5679	5535	5137	5415	5053	4617	4454	4340	4142	3069	2649	2722	2774	2657	2542	2700	2768	2670	3412	4193	4560	4633	4566	4139	4059	4074	4095	4099	4295	4325	4057	4053	4459	4178	4162	4198	4092	4264	4122	4325	4491	4336	4417	4269
4433	3517	3752	3625	3755	5067	6037	5547	5140	5096	4974	4910	4875	4974	4792	3549	2706	2418	2330	2125	2404	2869	3044	3220	3854	4555	4745	4765	4168	3934	3861	3948	3957	4261	4511	4319	3875	4129	4499	4234	4224	4277	4282	4075	4019	4370	4415	4444	4291	4145
4491	3557	3709	3897	3913	4916	5425	4869	4587	4633	4770	4577	4686	5073	4865	3925	2910	2417	2166	2064	2716	3338	3665	3886	4569	5245	4983	4426	4060	3807	3741	3953	4202	4513	4517	4193	3966	4067	4387	4078	4166	4299	4101	4199	4132	4278	4379	4396	4177	4142
4527	3740	3716	3765	3955	4629	4836	4264	4225	4706	4863	4432	4477	4791	5147	4237	3385	2859	2464	2648	3287	4091	4481	4728	5172	5437	5008	4300	3749	3815	3798	3917	4078	4519	4518	4077	3943	4352	4141	4137	4332	4316	4310	4274	4169	4436	4217	4347	4122	4382
4193	3697	3684	3891	4093	4801	4588	4149	4093	4578	4946	4666	4470	4876	4969	4695	4096	3327	3214	3271	4221	5088	5455	5243	5493	5217	4544	3884	3601	3730	3911	4122	4259	4597	4446	3933	4081	4530	4057	3986	4501	4243	4283	4339	4423	4356	4111	4354	4147	4517
3952	3569	3685	3574	4100	4950	4739	4011	3770	4286	4644	4359	4204	4629	4967	4807	4332	3978	3717	3894	4857	5807	5674	5040	4783	4683	3854	3559	3626	3942	4096	4205	4410	4349	3959	4021	4502	4290	3994	4323	4354	4086	4253	4398	4365	4220	3924	4086	4183	4506
4296	3841	4061	3764	3990	5043	4980	3927	3655	3939	4260	4078	4134	4684	5195	5057	4456	4056	3884	4065	4938	5388	5183	4367	4004	3675	3744	3674	3888	4139	4091	4082	4160	4172	3818	4262	4700	4216	3936	4345	4374	4254	4300	4217	4372	4267	4164	4003	4547	4550
5140	4488	4362	3923	4081	4987	5323	4573	4181	4223	4261	4068	4210	4963	5312	4955	4392	3741	3581	3676	4051	4569	4086	3463	3374	3545	3835	4150	4235	4134	4102	4028	4021	3887	4046	4587	4376	3871	4117	4382	4060	4261	4398	4367	4363	4103	4122	4127	4601	4644
5811	4867	4446	4138	3932	4765	5248	5173	5024	4941	4599	4298	4554	4854	5044	4551	3975	3521	3313	3239	3664	3855	3650	3320	3494	3945	4252	4256	4337	4292	4117	4117	3968	3769	4338	4718	4136	3900	4238	4283	4041	4402	4213	4374	4336	4206	4048	4321	4701	4794
5313	4694	3993	3739	3562	4115	4563	4736	4906	5007	4736	4307	4257	4335	4244	3720	3379	3209	3213	3168	3664	3983	3945	3765	3957	4417	4294	4323	4214	4078	4116	3961	3819	4110	4383	4269	3937	4276	4416	4112	4232	4326	4180	4361	4327	4337	4125	4479	4638	4902
4212	3876	3420	2997	3180	3568	3774	3819	4014	4404	4309	3973	3696	3532	3286	3097	3099	3139	3381	3673	3938	4255	4246	4096	4177	4276	4206	4227	4216	4089	4099	3994	3988	4340	4310	4043	4184	4432	4140	4174	4151	4263	4370	4371	4407	4480	4217	4373	4580	5004
3404	3286	3438	3283	3164	3330	3474	3312	3275	3531	3916	3859	3597	3294	2846	2714	2881	3187	3695	4035	4189	4326	4048	3962	3907	4008	4118	4090	4141	4117	4084	4157	4417	4238	4162	4043	4496	4468	4058	4274	4192	4144	4443	4527	4551	4261	4315	4275	4847	4930
3607	3445	3756	3903	3805	4048	3753	3366	3336	3380	3682	3900	3809	3691	3260	3161	3472	3925	4164	4256	4140	4142	3929	3976	3931	3953	3932	4026	4084	4055	4287	4387	4143	3921	3843	4433	4408	4108	4251	4385	4297	4101	4363	4444	4405	4389	4329	4256	4855	4896
4331	4374	4429	4651	4926	4749	4456	4020	3848	3938	3848	3884	3993	4160	4007	4357	4457	4815	4705	4657	4247	4148	3941	4029	4044	3932	3911	4019	4198	4325	4358	4185	3946	3890	4336	4442	4167	4152	4368	4171	4041	4151	4343	4374	4240	4285	4166	4384	4874	4739
4898	5132	5361	5136	5321	5314	4952	4732	4531	4759	4485	4197	4022	4128	4316	4438	4627	4508	4472	4319	4092	4002	3932	3906	3892	3858	4056	4105	4452	4263	4301	3962	4220	4364	4355	4222	4136	4290	4141	4159	3963	4197	4262	4285	4406	4142	4059	4378	4595	5017
5147	5030	5559	5232	4986	4964	4707	4833	4865	4851	4809	4684	4439	4402	4295	4090	3948	4015	3937	3830	3716	3886	4071	3914	3882	4003	4140	4216	4121	4025	4068	4311	4394	4163	3990	4133	4413	4299	4147	4213	4142	4069	4174	4493	4520	4169	4169	4249	4508	4799
4993	4707	4623	4698	4570	4377	4533	4677	4570	4561	4496	4345	4446	4489	4430	4227	4196	4044	4247	4120	4287	4228	4218	4055	4034	4183	4039	4158	3853	4147	4313	4442	4135	3980	3945	4260	4347	4015	4255	4277	4171	4019	4039	4351	4143	4218	4125	4184	4515	4801
4686	4529	4504	4318	4485	4412	4510	4358	4337	4293	4278	4089	3993	4081	3979	4188	4274	4284	4409	4469	4225	4266	4012	3950	3820	3893	3910	4069	4262	4380	4260	4143	3913	4059	4088	4162	4035	4188	4211	4256	4083	4106	4182	4048	4145	4233	4104	4265	4377	4763
4698	4411	4500	4295	4416	4354	4472	4327	4193	4187	4176	4195	4132	4199	4008	3988	3866	4013	3999	4132	3863	3752	3972	4010	3997	3950	4154	4230	4113	4120	3942	4011	4308	4018	4114	4151	4196	4337	4196	4170	4235	4276	3992	4036	4235	4040	4179	4281	4455	4510
4503	4284	4367	4494	4604	4540	4412	4300	4263	4276	4199	4258	4220	4331	4219	4273	4206	4108	4075	4101	4094	4090	4292	4401	4192	4081	3906	3806	3916	4127	4245	4398	4122	4005	4056	4307	4345	4173	4050	4143	4318	4058	4018	4189	4105	4205	4252	4188	4454	4365
4442	4307	4527	4616	4755	4711	4353	4120	4185	4239	4424	4256	4309	4058	4088	4192	4120	4173	4196	4203	4217	4167	4401	4150	4204	3977	3984	3971	4128	4099	4274	4115	4115	4215	4255	4264	4323	4244	4104	4288	4116	4290	4225	4037	4216	4224	4192	4200	4215	4390
4358	4415	4341	4481	4545	4432	4359	4319	4202	4331	4159	4256	4261	4044	4192	4012	4135	4238	4192	4260	4194	4250	4316	4340	4376	4253	4065	4091	3947	4125	4089	4226	4337	4273	3962	4187	4264	4415	4200	4171	4323	4348	4075	4159	4169	4077	4157	4147	4229	4263
4399	4233	4303	4327	4377	4256	4126	4116	4360	4442	4376	4240	4234	4181	4204	4162	4134	4136	4155	4252	4162	4214	4426	4403	4266	4030	4233	3987	4133	4141	4197	4214	4146	4055	4055	4218	4241	4313	4210	4273	4287	4187	4175	4207	4132	4218	4108	4248	4328	4223
4266	4090	3985	4247	4328	4433	4255	4163	4181	4329	4071	4066	4201	4239	4423	4437	4621	4647	4589	4509	4197	4332	4589	4436	4373	4238	4089	4075	4017	4201	4089	4123	4197	4269	4085	4052	4159	4295	4290	4255	4294	4249	4201	4044	4536	4117	4255	4108	4155	4239
4209	4219	4219	4209	4114	4265	4301	4292	4300	4327	4026	3799	4056	4209	4427	4600	4720	4607	4708	4571	4347	4215	4342	4367	4230	4089	4178	4107	4085	4185	4265	4226	4003	3996	4038	4206	4346	4123	4218	4218	4389	4106	4186	4291	4225	4294	4232	4113	4171	4144
4319	4340	4429	4430	4246	4234	4027	4110	4104	4067	4222	4193	4361	4422	4474	4244	4076	4208	4466	4481	4227	4125	4411	4441	4350	4273	4429	4380	4194	4198	4273	4071	4134	4028	4173	4099	4118	4280	4240	4267	4353	4368	4215	4194	4181	4341	4166	4269	4033	4284
4608	4647	4547	4311	4165	4079	4164	4025	4080	4074	3979	4082	4383	4417	4132	3786	3526	3536	3776	4250	4416	4544	4473	4470	4316	4247	4097	4211	4032	4310	4375	4289	3983	3973	3930	4189	4150	4294	4350	4278	4428	4313	4158	4252	4265	4120	4396	4322	4223	4097
4584	4511	4566	4467	4228	3967	4126	4009	4064	4159	4329	4270	4231	4253	3848	3191	2808	2757	2829	3457	4077	4286	4313	4482	4436	4366	4484	4189	4234	4088	4237	4108	4024	4199	3988	4150	4027	4248	4192	4377	4254	4119	4320	4194	4127	4377	4221	4398	4125	4051
4590	4444	4352	4278	4316	4240	4113	4104	4022	4132	4157	4189	4327	4369	3884	3188	2977	2813	2857	3491	4242	4614	4602	4615	4300	4197	4131	4227	4143	4266	4410	4253	4259	3984	4053	4105	4058	4123	4205	4177	4213	4154	4096	4216	4333	4191	4423	4215	4263	4094
4394	4382	4477	4252	4090	4118	4141	4013	4114	4153	4120	4135	4177	4171	3977	3415	2942	2816	3090	3721	4083	4356	4410	4226	4347	4308	4486	4377	4284	4266	4242	4180	4188	4195	4121	4075	3927	4166	4044	4256	4240	4093	4238	4314	4272	4383	4361	4206	4198	4137
4487	4294	4478	4360	4291	4091	4075	3934	4057	4210	4094	3996	4112	4376	4263	4003	3792	3661	3950	4329	4417	4491	4423	4437	4219	4169	4155	4256	4306	4359	4421	4391	4293	4084	4019	4066	4202	4056	4182	4221	4194	4275	4289	4394	4420	4260	4426	4199	4135	4077
4319	4293	4463	4499	4289	4155	4022	4041	4157	4207	4050	3938	4177	4185	4243	4224	4330	4124	4327	4299	4225	4323	4411	4401	4186	4156	4313	4358	4230	4220	4332	4234	4211	4247	4057	4027	4069	4184	4257	4184	4267	4215	4087	4415	4329	4249	4333	4292	4221	4129
4441	4388	4437	4314	4334	4224	4134	4146	4163	4321	4189	4037	3850	4067	4051	4361	4417	4334	4429	4328	4304	4448	4477	4347	4100	4124	4115	4233	4258	4487	4400	4243	4116	4196	4028	4008	3999	4212	4138	4099	4185	4133	4207	4264	4300	4138	4220	4294	4044	4085
4407	4377	4459	4333	4226	4209	4264	4078	4276	4380	4296	3950	3831	3901	3976	4042	4113	4209	4143	4198	4197	4345	4332	4363	4107	4171	4213	4321	4332	4531	4458	4425	4040	4111	4019	4111	4034	4119	4120	4308	4298	4196	4092	4245	4178	4194	4216	4214	4072	4167
4479	4428	4369	4353	4331	4027	4069	3971	3996	4206	4098	4004	3903	3888	3920	3923	3981	3853	4064	4023	4235	4274	4239	4239	4300	4094	4253	4293	4326	4450	4364	4249	4130	4218	4062	4063	4003	3916	4171	4276	4331	4131	4203	4145	4307	4252	4244	4112	4212	4160
4359	4435	4554	4376	4215	4183	4154	3999	4226	4201	4060	4002	3789	3891	3897	3863	3840	3851	3860	4013	4110	4283	4300	4189	4216	4104	4216	4211	4135	4398	4331	4339	4136	4062	4131	3979	4122	4090	4137	4260	4294	4262	4050	4231	4203	4339	4319	4189	4232	4264
4437	4450	4451	4416	4305	4436	4196	4177	4240	4249	4152	3995	3956	4011	3871	4041	3827	4003	3873	3994	4012	4060	4314	4283	4067	4135	4156	4278	4111	4272	4416	4221	4035	4088	4138	3996	4055	4072	4101	4141	4278	4075	4111	4156	4416	4296	4283	4241	4322	4292
4358	4403	4367	4409	4292	4276	4231	4303	4243	4502	4233	4051	4004	4053	3851	3838	3968	4036	3919	3776	3816	3925	4088	4044	4086	4046	4109	4093	4197	4142	4216	4217	4147	4088	4152	4082	3997	4087	4213	4200	4265	4003	4042	4307	4274	4378	4312	4282	4251	4227
4434	4364	4405	4365	4238	4271	4188	3957	4055	4381	4197	3916	3859	3734	3788	3898	3744	3990	3836	3944	4049	4128	4065	3978	3840	3887	4067	4114	4024	4219	4227	4095	4032	4126	4075	4232	4078	4041	4070	4305	4100	4222	4159	4163	4393	4374	4285	4275	4224	4262
4412	4230	4310	4361	4268	4142	4131	3872	4005	4171	4030	3876	3947	3752	3693	3782	3789	3687	3836	3809	3962	4129	4199	4006	3864	3957	4145	3977	4082	3920	4072	4131	4101	4022	4036	4109	4020	4010	4011	3995	4165	3875	4184	4178	4196	4284	4315	4339	4217	4316
4219	4156	4315	4164	4261	4458	4425	4451	4257	4326	4273	4007	4119	4190	4080	4079	3929	3795	3787	3722	3791	4021	4086	3986	3826	3837	4179	4023	4005	4031	4064	4117	4001	3987	3911	4001	4100	3920	3994	4037	4106	3988	4026	4179	4124	4236	4234	4413	4260	4326
4278	4458	4594	4532	4666	4861	4878	4801	4827	4860	4738	4614	4536	4698	4619	4404	4371	4344	4114	3915	3910	3908	3951	3964	3919	3883	3951	4054	4043	4007	4030	4005	4019	3947	3866	3945	3879	3951	4151	4132	4064	4043	4091	4033	3953	4131	4195	4300	4230	4332
4454	4610	4942	4702	4740	4751	4894	4746	4810	5041	4741	4664	4630	4500	4383	4450	4347	4557	4301	4297	4077	3909	3798	3989	3940	3932	3850	3924	3996	3984	4107	3899	3930	4035	3887	4020	4028	4028	4109	4069	3923	3981	3941	4207	4137	4212	4200	4223	4175	4144
4739	4906	4921	4534	4309	4096	4141	4170	4038	4083	4002	3823	3845	3775	3687	3811	3746	3984	4106	4439	4355	3927	3579	3672	3995	3889	3998	4021	3934	3918	3828	4005	4001	3994	3883	3867	3930	3997	3957	3997	4127	3905	3858	4093	3990	4053	4118	4183	4128	4196
4716	4603	4426	4011	3660	3509	3384	3192	3271	3065	3031	2951	3049	3200	3223	3262	3247	3487	3676	4207	4380	4061	3806	3769	3798	3923	3835	3919	3864	3889	3908	3913	3850	3855	3968	3975	3802	3898	3877	3897	3945	3907	4063	3958	4094	4089	4028	4091	4086	4170
4681	4130	3938	3522	3233	2901	3007	3008	2967	2931	2889	2818	2912	3142	3124	3165	3140	3095	3314	3723	4220	4228	3988	3852	3815	3888	3962	3880	3916	3877	3948	3966	3824	3858	3957	4061	3904	3922	4027	3952	3966	3810	3938	4002	4006	3968	4038	4050	4210	4292
4432	4000	3591	3413	3169	3230	3405	3347	3265	3195	3330	3120	3223	3387	3591	3263	3297	3152	3336	3410	3919	4170	3950	3881	3859	3937	3996	3951	3840	3886	3892	3902	3900	3773	3839	3936	3974	4042	3941	3994	4090	3952	3939	4030	3998	3963	4027	3974	4265	4315
4483	3800	3531	3387	3418	4031	4426	4201	4010	4230	4116	3913	3819	4192	4459	4067	3539	3271	3317	3288	3862	4184	4018	3709	3857	4019	4160	3875	3993	3893	3797	3858	3832	3654	3950	3751	3908	3978	3972	4025	3983	3838	3889	4041	4089	3981	3880	4061	4271	4263
4118	3560	3435	3368	3795	4763	5208	4505	4372	4618	4616	4162	4422	4875	5140	4572	4001	3516	3249	3324	3866	4284	4223	3752	3928	4042	4042	3959	3796	3757	3883	3894	3800	3684	3865	3818	3897	4001	3907	3965	3885	3820	3832	4065	3924	3834	3879	4281	4488	4491
4313	3429	3366	3189	3696	4596	4878	4228	3963	4337	4245	3955	4085	4801	5175	4762	3989	3522	3313	3095	3870	4159	4224	3899	3991	4175	4084	3938	3836	3800	3962	3716	3839	3964	3931	4028	3890	3881	3896	4028	3860	3870	3853	3986	4035	3889	3702	4067	4569	4505
4474	3595	3367	3166	3470	4250	4354	3694	3599	4115	4017	3648	3658	4308	4712	4532	3901	3488	3296	3286	3901	4436	4274	3876	3816	4098	4227	4079	3836	3978	4050	3927	3861	3981	3991	3937	4040	3909	3899	3926	3962	3810	3922	3996	3926	3890	3876	4137	4579	4645
4510	3604	3337	3163	3456	4183	4333	3766	3754	4189	4339	3748	3686	3954	4403	4123	3818	3451	3346	3286	3699	4528	4124	3767	3927	4194	4330	3977	3946	3958	4027	4019	3939	4006	4028	4003	4015	3747	3944	4064	3970	3926	3969	4001	3945	3794	3900	4156	4363	4499
4238	3406	3179	3034	3401	4200	4397	3831	3884	4149	4142	3763	3681	3940	4346	3961	3621	3489	3263	3261	3866	4425	4223	3839	4143	4149	4078	3994	3801	4017	3921	3982	4008	4048	4185	4223	4104	4001	4114	3984	3961	3936	4039	3956	3966	3892	3977	4151	4432	4381
4100	3173	3282	3008	3365	4129	4383	3848	3631	3690	3849	3416	3675	4211	4494	4224	3752	3443	3283	3262	4048	4465	4317	4127	4046	4128	4077	3952	3952	4091	4091	4053	4023	4045	4184	4054	4121	3943	3929	4031	3965	4066	3931	3943	4010	3996	3970	4263	4459	4540
4469	3800	3472	3147	3414	4196	4562	4150	3836	3797	3679	3460	3718	4350	4871	4528	3808	3372	3307	3282	4044	4477	4321	4023	4118	4132	4121	3905	3929	3989	4103	4092	4062	4068	4297	4208	4090	4003	4035	4086	4050	3997	3933	3916	3998	4008	4014	4254	4440	4596
5092	4048	3703	3412	3639	4351	4795	4776	4339	4349	4144	3766	3918	4515	4789	4369	3862	3490	3272	3364	3913	4462	4190	4046	4040	4037	4096	4059	3939	4000	4252	4229	4170	4226	4135	4338	4031	4239	4132	4144	4066	4035	3935	3915	4032	4062	3982	4140	4541	4739
5157	4119	3811	3456	3578	4157	4637	4608	4594	4900	4758	4286	4181	4250	4210	3740	3418	3479	3329	3304	3904	4292	4117	3879	4017	4098	4193	4106	3876	4120	4301	4295	4203	4177	4272	4230	4166	4184	4199	4228	4158	4145	4163	3990	3997	3987	3964	4180	4476	4672
4413	3812	3390	3105	3164	3487	3833	3854	4049	4548	4622	4310	3911	3711	3434	2995	3048	3208	3174	3323	3994	4303	4211	3775	3943	4019	3886	3928	4016	4106	4127	4220	4135	4216	4288	4189	4335	3983	4357	4234	4237	4085	4015	4023	4009	4116	4120	4246	4557	4746
3707	3301	3132	2878	2878	2894	3172	3149	3231	3677	3912	3692	3293	3119	2912	2668	2836	3020	3234	3466	4071	4364	4068	3834	4100	4015	3922	3957	4074	4130	4141	3982	3952	4068	4114	4166	4257	4155	4163	4192	4232	4151	4018	4098	4150	4247	4045	4175	4469	4662
3625	3415	3138	2964	2836	3006	3149	3016	2970	3234	3381	3112	2980	2847	2678	2649	2902	3387	3672	4034	4248	4140	3921	3736	3798	3867	3841	3874	4098	4104	4079	3921	3975	4121	4096	4146	4055	4093	4223	4150	4263	4016	4180	4085	4211	4071	4000	4160	4392	4800
3863	3850	3710	3481	3514	3542	3412	3289	3184	3221	3311	3208	3146	3282	2991	3100	3519	3861	4134	4128	4174	4018	3802	3855	3751	3911	3788	3987	4070	4070	4075	3977	4084	4012	4123	4130	4177	4120	4306	4204	4227	4021	4088	4071	4073	3961	3915	4077	4468	4604
4580	4426	4432	4320	4330	4332	4191	3862	3704	3831	3862	3733	3590	3814	3864	4013	4183	4318	4188	4053	4017	3803	3678	3838	3745	3611	3886	3984	4005	4057	3962	3967	3880	3949	4169	4125	4292	4123	4202	4183	4085	4012	4057	4057	4067	3898	3945	4025	4389	4706
5023	4701	4751	4627	4580	4673	4730	4682	4342	4184	4156	3985	4102	4252	4382	4316	4383	4184	4090	3923	3835	3830	3702	3893	3860	3736	3868	3867	3986	3806	3947	3938	3899	3989	4099	4155	4118	3992	4179	4099	4100	4035	4069	4088	3985	3918	3855	4061	4241	4372
4859	4487	4287	4340	4355	4374	4714	4467	4442	4292	4204	3889	4130	4232	4194	4071	4053	3889	3770	3872	3845	3845	3695	3853	3848	3753	3867	3955	3885	3855	3724	3783	3911	3790	4122	4071	4130	4115	3926	3908	4107	3970	4118	3904	3835	3784	3895	3917	4236	4338
4386	4018	4043	3964	3878	3955	4111	4110	3995	4020	4056	3965	3983	3915	4106	4002	3802	3881	3954	3942	3870	3790	3714	3879	3717	3811	3867	3898	3778	3672	3770	3762	3949	3930	3945	4015	4064	4123	4031	3989	4058	4097	4064	3826	3907	3817	3837	3985	4098	4155
4085	3782	3783	3874	3833	3877	3861	3646	3786	3827	4013	3927	3993	4023	4005	3937	3913	3967	4039	4030	3907	3825	3937	3873	3871	3887	3964	3936	3794	3778	3863	3954	3999	3937	4010	3882	3979	3999	3929	4158	4015	3926	3891	3778	3858	3745	3979	3906	4045	3775
4083	3868	3691	3707	3823	3977	3872	3789	3745	3907	4220	3991	4076	4089	3963	3854	3913	4005	4015	3932	3955	4076	3990	4071	3961	3716	3839	3758	3720	3805	3942	3959	4002	4115	3992	3904	3883	4069	3959	3987	3982	3961	3752	3842	3813	3780	3815	3871	3854	3941
3942	3641	3724	3780	3847	3876	4113	3834	3912	4065	4090	4016	3872	4049	4064	4006	3920	4120	4053	3896	4179	4220	4175	4042	4049	3825	3740	3707	3738	3867	3971	4131	4064	3883	4020	3782	4042	4008	4031	4031	4089	3786	3715	3626	3816	3884	3803	3824	3804	3871
3943	3751	3632	3857	3821	3801	3944	3761	3866	3958	4045	3859	3871	3955	4004	3840	3877	4017	4044	4108	4096	4152	4076	3999	4042	3967	3866	3879	3760	3913	4036	4139	4013	3996	3891	3945	4104	4175	4091	4031	3939	3868	3693	3818	3815	3639	3857	3881	3787	3858
4077	3868	3929	3961	3892	3737	3794	3695	3795	3981	3937	3713	3708	3886	3902	3879	3952	4069	4114	4107	4143	4211	4197	4018	4023	3881	3830	3971	3872	4030	4104	4210	4200	3941	3988	4001	3969	4127	4039	4063	4072	3814	3778	3993	4001	3910	3803	3827	3645	4016
4069	4112	4097	4033	3920	3797	3690	3673	3649	3740	3819	3633	3683	3734	3770	3996	3962	3966	3863	4190	4078	4214	4054	4073	3897	3948	3890	3997	3924	4009	4170	4160	4158	3881	3881	4099	4125	4259	4223	4016	3748	3730	3838	4059	4084	3874	3920	3919	3921	3840
4309	4084	4176	4070	4042	3836	3916	3742	3687	3832	3755	3669	3603	3688	3797	3821	4010	3970	4007	4212	4064	4212	4099	3933	4023	3868	4017	3963	4086	4213	4181	4110	4109	3930	3963	3946	3984	4097	3940	4032	3810	3919	4045	3997	3927	3834	3924	3912	4002	3956
4143	4199	4024	3944	3984	3829	3717	3760	3747	3713	3686	3630	3544	3642	3736	3849	3995	3941	4013	4157	4255	4182	4173	4165	3975	4012	4194	3989	4117	4052	4228	4075	4155	4083	4165	4107	4054	4046	4073	4057	3882	4176	4101	4023	4059	3844	4087	4196	4161	3947
4255	4122	4110	3913	3848	3670	3733	3733	3695	3726	3737	3543	3787	3857	3858	3733	3824	3863	3884	4020	3956	4007	3966	4077	4050	4093	4109	4096	4002	4107	4291	4207	4019	4110	4104	4247	4168	4082	4052	3977	4034	4116	4168	3876	3916	3902	4147	4136	4123	3913
4339	4153	4015	3955	3715	3713	3788	3749	3725	3727	3741	3753	3802	3745	3822	3668	3767	3793	3849	3760	3880	3976	4037	4049	4096	3948	4100	3929	3960	4108	4234	4171	4078	4238	4191	4219	4123	4026	3983	4053	3940	3994	3998	3891	3921	3886	4099	4034	4044	4021
4255	3919	3883	3844	3818	3674	4032	3887	3905	3831	3923	3865	3838	3753	3831	3692	3889	3802	3805	3837	3880	3957	4092	4025	4020	3849	3786	3780	3859	4061	4210	4224	4135	4080	4025	4189	3945	3924	4085	4012	4114	3983	3908	3819	4007	4015	4056	3908	3997	3934
4077	3874	3871	3874	3882	3960	4115	3928	3956	3961	3868	3913	3889	3890	3734	3642	3664	3829	3811	3785	3905	4017	3982	3959	3702	3629	3753	3871	3917	3908	4268	4157	4053	4090	4090	3914	3888	4006	4169	4165	4083	4075	4003	4061	4006	4101	3987	3950	3885	3958
4148	4012	3843	4043	4020	4030	3975	3977	3905	3769	3822	3834	3800	3668	3819	3667	3709	3795	3783	3795	3704	3908	3884	3811	3750	3562	3815	3813	3802	3785	4017	4051	4050	4002	4012	3746	3872	4041	4053	4066	3955	3951	3894	3953	4036	3930	3978	4006	3935	4017
4191	4143	4116	4055	4181	3934	4043	3866	3776	3801	3723	3680	3841	3814	3714	3730	3735	3784	3598	3678	3731	3756	3801	3707	3589	3582	3689	3686	3813	3819	3909	3925	3956	3906	3875	3856	3883	3869	3955	3866	3862	3840	3610	3941	3838	3982	3836	4004	3991	3967
4237	4075	3928	3997	4088	3911	4061	3880	3943	3848	3960	3727	3732	3834	3724	3683	3869	3925	3717	3625	3840	3851	3796	3669	3499	3610	3559	3835	3734	3798	4000	3836	3803	3834	3888	3832	3886	3774	3808	3796	3843	3956	3683	3763	3745	3743	3674	3946	4003	3949
4288	3913	3988	3947	3921	4070	4030	4167	4022	4110	4110	3998	3783	3787	3906	3761	3768	4056	3951	3936	4085	4319	4241	3785	3809	3711	3854	3615	3844	3818	3973	3827	3739	3876	3958	3962	3759	3794	3703	3788	3878	4030	4038	4070	3962	3855	3777	3993	4062	3976
4450	4036	3931	3803	3781	3997	4110	4164	4477	4410	4392	4131	3999	4052	3929	3848	3793	4104	4132	4225	4363	4452	4355	4027	3950	3932	3906	3860	3748	3872	4132	3851	3988	4096	4154	4009	3679	3747	3787	3979	4082	4206	4275	4304	4311	4172	3821	4026	4036	3844
4370	4261	4075	3911	3951	3863	4106	3971	4177	4363	4399	4230	4295	4225	4121	3738	3766	3961	4040	4122	4055	4149	4075	4047	3955	3861	4017	3925	3739	3868	3935	4049	3903	3902	3960	3809	3717	3732	3908	4046	4136	4123	4052	4124	4202	4165	3997	3993	4048	3998
4149	4414	4173	4018	3773	3851	3912	3722	3547	3898	4025	4004	3882	4303	4370	3985	3735	3890	3983	3858	3575	3523	3765	3768	3684	3890	3928	3855	3597	3711	4095	3978	3953	3985	3910	3785	3723	3978	4120	4040	3951	3786	3629	3596	3788	3731	3805	4070	4205	4158
3858	4245	4409	4211	3852	3943	3754	3430	3120	3180	3516	3333	3466	4023	4275	4128	3787	3736	3678	3557	3251	3099	3347	3510	3413	3648	4083	3920	3693	3933	4168	4047	3822	3850	3960	3736	3868	4029	4110	4049	3973	3695	3426	3166	3288	3316	3436	4056	4464	4415
3833	4380	4658	4251	3974	3929	3842	3445	2847	2822	3066	3129	3179	3877	4250	4270	3786	3828	3932	3529	3120	2946	3125	3372	3134	3606	4277	4262	3876	3920	4093	4155	3844	3815	3959	3883	4026	4049	4144	4067	3873	3386	3268	3047	3077	3170	3384	3958	4706	4651
3950	4518	4937	4535	4065	4091	3965	3260	2794	2745	3204	3161	3034	3618	4308	4139	3935	3789	3873	3377	3005	2978	3213	3365	3221	3669	4362	4243	3852	3864	4100	4090	3993	3817	4064	3970	3750	4138	4255	4002	3878	3567	3156	3034	3173	3157	3338	4183	4965	4775
4122	4688	4904	4349	4145	4196	3987	3415	3042	3167	3443	3420	3234	3770	4349	4219	4036	4017	3848	3467	3146	3002	3224	3470	3352	3840	4340	4339	3778	3888	4002	4055	3921	4012	4064	3854	3970	4016	4193	4099	4087	3671	3295	3198	3477	3585	3616	4285	4864	4666
4015	4530	4798	4231	3997	4091	3962	3390	3148	3429	3701	3460	3206	3799	4326	4288	3934	3994	3868	3625	3169	3286	3471	3495	3395	3777	4473	4283	3599	3767	4209	4025	3916	4031	4032	3950	3824	4068	4217	4363	4139	3947	3476	3390	3518	3639	3683	4276	5008	4883
3841	4593	4613	4229	3949	4032	4022	3582	3110	3357	3747	3478	3322	3972	4479	4377	4012	3951	3806	3279	3161	3190	3518	3526	3407	3740	4504	4168	3695	3726	4081	4040	3722	3816	4001	3860	3856	3915	4309	4264	4159	3705	3424	3364	3567	3693	3499	4258	4683	4773
3791	4451	4684	4282	3956	3944	3988	3428	3123	3183	3602	3386	3295	3939	4517	4236	3846	3943	3642	3273	3105	3172	3395	3527	3331	3816	4423	4162	3517	3764	4129	4042	3802	3780	3883	3756	3730	4108	4250	4298	3995	3640	3403	3245	3520	3565	3439	4236	4983	4878
3900	4528	4846	4220	3946	4022	3933	3486	3159	3174	3482	3208	3334	3868	4423	4072	3733	3806	3713	3506	3136	3140	3335	3424	3391	3721	4092	4184	3704	3785	4026	4012	3730	3721	3849	3709	3680	3940	4222	4295	4116	3602	3363	3298	3435	3652	3595	4169	4792	4719
3910	4569	4751	4251	4020	4060	4127	3489	3091	3211	3436	3291	3283	3738	4486	4212	3737	3879	3919	3557	3234	3136	3407	3357	3240	3787	4253	4206	3752	3585	3837	3882	3750	3763	3717	3759	3683	3877	4212	4155	4148	3704	3470	3312	3559	3723	3460	4277	4849	4733
4055	4590	4725	4318	4044	3938	3824	3520	3092	3183	3520	3367	3231	3796	4378	4098	3935	4016	3878	3515	3237	3118	3411	3395	3319	3724	4241	4162	3734	3775	3817	3840	3631	3774	3869	3674	3607	3927	4050	4087	3899	3699	3253	3260	3436	3626	3518	4082	4812	4594
4000	4675	4782	4374	4013	3920	3856	3409	3032	3181	3493	3485	3231	3880	4413	4161	3768	3994	3930	3315	3198	2980	3522	3493	3284	3794	4310	4254	3600	3594	3888	3811	3597	3796	3909	3620	3666	3754	4213	4141	3970	3665	3234	3197	3348	3531	3582	4181	4664	4515
3868	4500	4833	4275	4088	4078	3809	3505	3067	3291	3468	3409	3210	3805	4304	4104	3746	3812	3780	3473	2929	3130	3538	3438	3263	3722	4330	4165	3490	3672	3871	3933	3797	3818	3749	3587	3715	3991	4280	4199	3955	3601	3387	3302	3518	3625	3558	4111	4907	4574
3672	4560	4701	4336	4092	4184	3859	3512	3005	3314	3561	3238	3142	3656	4223	3962	3792	3811	3738	3516	3133	3054	3482	3563	3251	3723	4276	4134	3603	3624	3985	3950	3838	3594	3709	3715	3706	4103	4115	4300	4038	3733	3427	3307	3369	3596	3628	4192	4775	4794
3893	4522	4815	4224	4134	4082	3979	3562	3166	3299	3553	3366	2950	3546	3994	3924	3656	3903	3943	3569	3167	3037	3476	3468	3266	3731	4331	4192	3638	3756	4022	3880	3661	3543	3779	3774	3765	3892	4207	4210	4191	3656	3397	3202	3350	3497	3548	4084	4880	4694
3873	4586	4729	4405	4017	3989	3724	3466	3233	3159	3533	3213	3078	3596	4166	4027	3636	3964	3959	3447	3152	3090	3403	3366	3305	3759	4420	4229	3561	3703	3858	3774	3571	3645	3754	3680	3660	3941	4245	4201	3947	3577	3334	3230	3399	3556	3683	4202	4918	4630
3953	4640	4701	4183	3895	3907	3740	3300	3017	3053	3324	3323	3075	3710	4288	4017	3915	3948	3818	3397	3053	3095	3389	3518	3457	3707	4343	4205	3656	3625	3967	3837	3678	3677	3760	3741	3549	3910	4252	4304	4143	3796	3510	3324	3413	3563	3677	4238	4922	4595
3667	4454	4693	4089	3834	3888	3647	3330	3037	3050	3452	3342	3007	3746	4403	4152	3878	3830	3885	3498	3176	3116	3410	3519	3282	3664	4321	4228	3725	3662	3846	3917	3624	3665	3789	3685	3526	3886	4268	4316	4152	3807	3409	3256	3416	3544	3615	4137	4716	4659
3571	4258	4649	3972	3786	3762	3734	3384	3038	3122	3565	3256	3030	3731	4320	4146	3823	3834	3923	3535	3196	3244	3535	3648	3265	3725	4360	4221	3683	3709	3924	3944	3562	3588	3756	3666	3629	3916	4163	4309	4181	3779	3407	3133	3423	3455	3630	4057	4673	4528
3551	4219	4446	4099	3842	3732	3595	3266	2856	3126	3500	3350	3048	3613	4316	4219	4005	3835	3769	3613	3200	3161	3555	3495	3364	3723	4326	4107	3785	3795	3983	3926	3687	3594	3762	3671	3676	3947	4181	4242	4097	3632	3400	3226	3410	3492	3563	4077	4743	4588
3547	4305	4589	4126	3691	3735	3519	3197	2977	3073	3402	3175	2938	3670	4336	4216	3924	3868	3871	3500	3190	3229	3504	3447	3420	3722	4419	4321	3688	3737	3931	3756	3500	3633	3828	3735	3649	3902	4270	4295	4229	3805	3427	3233	3303	3508	3387	4098	4778	4658
3567	4275	4604	4015	3739	3835	3603	3321	2875	2992	3374	3193	2884	3509	4352	4163	3863	3924	3969	3561	3198	3119	3421	3452	3383	3947	4306	4293	3819	3819	3849	3865	3580	3649	3782	3753	3703	3896	4292	4288	4141	3780	3369	3171	3382	3486	3539	3928	4647	4651
3655	4364	4535	4009	3603	3662	3591	3256	2974	3143	3253	3210	2971	3697	4393	4152	3760	3933	3842	3551	3166	3114	3458	3611	3456	3701	4348	4172	3669	3687	3994	3907	3798	3811	3862	3698	3671	3998	4266	4266	3992	3596	3277	3028	3300	3358	3344	3917	4535	4380
3514	4290	4472	4118	3669	3864	3786	3333	2944	3253	3469	3273	3082	3690	4379	4213	3753	3947	3804	3643	3110	3119	3348	3563	3305	3689	4276	4284	3740	3704	3837	3867	3821	3761	3855	3683	3708	4069	4203	4085	3921	3673	3399	3199	3401	3415	3423	3854	4463	4523
3415	4265	4574	3999	3841	4021	3736	3241	3146	3264	3324	3143	3093	3563	4157	4065	3883	3861	3958	3565	3079	2985	3363	3396	3328	3623	4263	4219	3616	3682	3911	3844	3678	3680	3769	3762	3748	4100	4332	4267	3937	3747	3391	3115	3346	3564	3499	3905	4648	4545
3495	4221	4493	4188	3971	3919	3700	3349	2988	3104	3479	3304	3074	3650	4318	4314	3925	4109	3975	3604	3178	3034	3246	3383	3246	3529	4376	4186	3660	3618	3747	3930	3690	3696	3791	3742	3797	4177	4226	4202	4042	3645	3303	3280	3326	3400	3292	3791	4478	4455
3430	4308	4558	4289	3858	4117	3756	3469	3078	3278	3593	3303	3213	3826	4494	4413	3955	4022	3853	3573	3181	3068	3317	3429	3254	3674	4266	3988	3572	3571	3839	3910	3681	3620	3856	3669	3762	3841	4117	4156	4032	3658	3193	3195	3095	3453	3242	3709	4520	4304
3479	4190	4635	4115	3705	3916	3813	3388	3100	3180	3577	3289	3177	3912	4593	4395	4002	3898	3936	3452	3132	2934	3305	3399	3260	3666	4294	4183	3616	3581	3836	3863	3669	3622	3826	3721	3713	3988	4033	4028	3866	3676	3294	3110	3305	3318	3368	3771	4460	4300
3275	4175	4471	3989	3819	3792	3746	3340	3077	3071	3416	3319	3181	3804	4627	4282	3925	3959	3977	3557	3114	2970	3239	3342	3096	3542	4275	4034	3560	3572	3956	3718	3531	3544	3801	3816	3636	3826	4151	4260	3878	3480	3223	2933	3247	3367	3476	3902	4576	4354
3502	4186	4502	4132	3754	3880	3782	3407	3033	3155	3387	3281	3146	3613	4465	4333	4045	4049	4087	3487	3155	3110	3283	3285	3082	3618	4128	4191	3684	3573	3767	3811	3601	3662	3843	3744	3620	3881	4107	3980	3722	3434	3226	3061	3161	3236	3396	3749	4452	4303
3453	4159	4600	4121	3816	4010	3746	3408	3065	3124	3451	3317	3059	3770	4550	4202	4185	4156	4036	3659	3092	2943	3335	3402	3281	3632	4294	4079	3734	3551	3851	3893	3771	3729	3851	3826	3817	3775	4072	3959	3711	3376	3092	3024	3042	3220	3172	3461	4525	4303
3524	4296	4695	4163	4072	3976	3837	3390	2984	3136	3452	3176	3098	3652	4442	4309	4049	3946	3902	3505	3056	2989	3343	3452	3224	3717	4290	4129	3601	3519	3723	3810	3720	3771	3832	3799	3812	3939	4010	4099	3699	3470	3226	3068	3137	3232	3289	3787	4598	4514
3623	4273	4774	4243	3978	3982	3806	3353	3062	3060	3396	3232	3103	3752	4402	4145	3840	3861	3816	3525	3049	3047	3178	3317	3188	3532	4291	4195	3527	3443	3835	3748	3466	3588	3870	3701	3730	3987	4119	4186	3857	3427	3169	2981	3208	3450	3371	3968	4671	4505
3583	4353	4800	4401	4030	4167	3979	3396	2992	3068	3350	3108	3119	3686	4265	3973	3640	3657	3556	3517	3164	2820	3191	3345	3079	3506	4256	4086	3583	3596	3689	3795	3609	3539	3749	3729	3540	3872	4033	4011	3821	3402	3034	2924	3094	3176	3152	3748	4492	4449
3711	4331	4812	4235	4104	4127	3990	3390	3034	3015	3353	3205	2928	3549	4122	3998	3732	3760	3708	3539	3046	2868	3031	3264	3110	3540	4037	4036	3584	3445	3791	3638	3604	3521	3721	3630	3661	3724	3920	3915	3719	3721	3151	3123	3224	3296	3289	3625	4329	4251
3506	4393	4691	4403	4153	4064	3844	3325	2925	3038	3311	3228	3026	3570	4036	3892	3710	3646	3679	3310	2811	2686	2995	3320	3075	3446	4170	3957	3433	3428	3573	3575	3557	3548	3650	3481	3552	3791	4066	3954	3833	3557	3325	3076	3302	3388	3398	3769	4370	4332
3663	4315	4650	4317	4032	3991	3739	3289	2933	3116	3320	3186	3183	3509	4173	3976	3588	3572	3676	3077	2685	2575	2874	3146	3091	3511	4186	3903	3472	3294	3663	3576	3301	3392	3610	3437	3439	3697	3939	4073	3743	3504	3130	2820	3084	3240	3370	3827	4492	4379
3603	4283	4564	4168	3916	3927	3722	3315	3077	3240	3304	3149	3190	3594	4182	3978	3768	3754	3578	3405	2795	2852	3051	3214	3119	3436	4026	3914	3350	3409	3468	3455	3381	3214	3543	3602	3372	3593	3799	3816	3538	3196	2858	2662	2733	3164	3122	3485	4171	4272
3626	4313	4648	4211	4004	4008	3820	3443	3156	3251	3532	3295	3188	3656	4231	4154	3729	3712	3691	3443	3040	2865	3227	3260	3196	3329	4128	3863	3431	3441	3562	3592	3329	3281	3575	3391	3363	3503	3726	3822	3420	3213	2726	2708	2770	2872	2915	3433	4045	3961
3685	4384	4782	4156	4014	3888	3844	3343	2906	3020	3366	3250	3246	3593	4257	4175	3657	3866	3587	3500	3050	2920	3249	3495	3190	3689	4142	4087	3417	3356	3597	3627	3445	3471	3525	3560	3412	3643	3679	3766	3631	3343	3099	2911	2951	3040	3209	3507	3832	3969
3684	4367	4734	4255	3942	3872	3602	3126	2743	2847	3246	3171	3100	3606	4036	3990	3852	3705	3650	3339	2913	2820	3070	3186	3357	3602	4283	4095	3522	3298	3724	3718	3595	3335	3611	3499	3495	3706	3728	3854	3839	3704	3571	3408	3352	3455	3454	3600	3864	3995
3601	4327	4858	4371	3764	3838	3667	3160	2683	2671	2970	2924	2997	3500	4033	4173	3642	3733	3623	3229	2862	2710	2963	3068	3157	3642	4218	4123	3639	3500	3647	3702	3654	3466	3711	3598	3488	3453	3629	3720	3773	3949	3875	3857	3804	3868	3708	3759	3899	3698
3526	4298	4504	4132	3769	3793	3544	3052	2674	2682	2868	2910	2897	3409	4132	4059	3744	3527	3459	3127	2721	2635	2840	3011	3050	3316	3897	3959	3663	3537	3580	3775	3538	3594	3761	3704	3562	3653	3675	3815	3756	3966	4043	4110	4102	3937	3681	3652	3627	3564
3504	4000	4170	4070	3894	3682	3623	3138	2886	2695	2869	2932	3068	3561	3810	3938	3557	3727	3541	3220	2895	2819	2925	3082	3043	3472	3699	3814	3555	3491	3671	3661	3520	3513	3721	3649	3748	3653	3607	3724	3808	3960	3970	4015	3990	3989	3713	3716	3678	3663
3655	3819	3948	3847	3808	3853	3693	3332	3263	3380	3337	3468	3455	3548	3703	3611	3813	3704	3731	3542	3259	3401	3418	3377	3469	3657	3808	3512	3444	3593	3693	3720	3566	3473	3726	3603	3629	3764	3662	3794	3674	3740	3840	3894	3836	3734	3795	3879	3743	3615
3963	3852	3673	3698	3985	3847	3783	3859	4056	4025	4088	3785	3663	3795	3745	3692	3684	3747	4013	3933	3887	3930	4139	3732	3562	3736	3728	3551	3406	3401	3640	3503	3573	3506	3544	3457	3752	3610	3538	3626	3560	3653	3566	3698	3681	3598	3629	3745	3653	3655
4135	3962	3849	3698	3841	3921	3884	4059	4193	4333	4159	3896	3942	3747	3665	3618	3824	3914	3937	3934	3868	4146	3959	3937	3687	3682	3779	3480	3513	3537	3546	3509	3691	3529	3630	3609	3523	3632	3621	3649	3677	3620	3467	3534	3598	3489	3704	3588	3763	3561
4026	3762	3648	3643	3677	3651	3799	3941	3942	4022	3883	3711	3717	3714	3560	3711	3635	3695	3751	3770	3592	3878	3739	3549	3621	3678	3566	3674	3489	3647	3720	3606	3698	3735	3604	3793	3729	3541	3554	3680	3662	3608	3598	3576	3534	3586	3678	3771	3547	3595
3700	3511	3534	3487	3652	3511	3585	3543	3642	3617	3539	3513	3560	3455	3629	3416	3639	3488	3474	3502	3502	3571	3466	3445	3581	3637	3667	3603	3741	3758	3785	3736	3683	3689	3796	3687	3804	3778	3795	3640	3705	3713	3725	3887	4034	3838	3931	4049	4037	3947
3893	3766	3843	3745	3705	3569	3579	3716	3705	3537	3625	3574	3440	3484	3566	3672	3475	3508	3609	3757	3672	3540	3473	3520	3488	3534	3529	3690	3719	3704	3769	3726	3628	3637	3866	3806	3769	3595	3720	3728	3699	3907	3823	4105	4085	4227	4183	4388	4203	4181
4024	3924	4050	3939	3851	3805	4007	3783	3862	3836	3588	3651	3596	3574	3616	3499	3633	3738	3704	3648	3949	3514	3525	3445	3665	3640	3518	3587	3740	3696	3598	3854	3842	3848	3816	3757	3693	3745	3757	3972	3868	4028	3919	4083	4040	4336	4189	4322	4294	4239
4138	3936	3952	3852	3825	3629	3836	3725	3764	3744	3650	3606	3468	3438	3424	3540	3484	3469	3557	3491	3431	3574	3490	3598	3525	3452	3404	3634	3691	3630	3715	3636	3716	3861	3677	3741	3733	3690	3930	3838	3972	3801	3741	3681	3942	4018	4050	3888	4005	3960
3783	3670	3863	3761	3494	3636	3596	3516	3518	3440	3433	3254	3234	3198	3299	3409	3480	3466	3304	3253	3312	3347	3389	3468	3553	3627	3474	3700	3578	3760	3637	3686	3528	3680	3662	3705	3633	3770	3927	3838	3780	3522	3323	3163	3452	3549	3463	3442	3288	3378
3901	3738	4027	3994	3942	3653	3679	3815	3631	3506	3627	3567	3572	3535	3520	3580	3672	3565	3522	3454	3434	3603	3493	3642	3712	3672	3572	3626	3652	3830	3540	3616	3523	3638	3518	3468	3432	3631	3915	3804	3588	3282	2938	2601	2711	3015	3120	2911	2974	3022
4710	4671	4526	4389	4343	4157	4277	4117	4147	4107	4159	4070	3982	3986	4076	4171	4322	4196	4076	4104	4169	4118	3918	3935	4016	3941	3721	3751	3741	3523	3676	3554	3579	3662	3620	3488	3407	3815	3922	3969	3591	3151	2840	2686	2777	2950	3035	2931	2813	2847
4828	4806	4919	4755	4598	4476	4480	4391	4334	4342	4366	4275	4228	4132	4182	4455	4387	4403	4371	4281	4385	4282	4197	4075	4110	4076	4018	3854	3762	3653	3643	3551	3518	3591	3691	3621	3496	3775	4146	4114	3693	3241	3132	2818	3026	3150	3148	3011	2983	3017
4319	4169	4078	4210	4063	4062	3900	3897	3908	3759	3773	3862	3861	3751	3999	3787	3802	3715	3872	4033	3855	3830	3894	3972	3889	3952	4034	3803	3858	3728	3747	3743	3646	3587	3694	3753	3626	3813	4118	3989	3805	3435	3137	3104	3215	3291	3161	3199	3029	3192
3765	3789	3843	3640	3535	3505	3475	3426	3519	3344	3302	3341	3362	3266	3371	3386	3313	3327	3469	3582	3481	3410	3345	3475	3380	3703	4013	4020	3814	3732	3793	3703	3731	3682	3786	3685	3751	3882	3816	4102	3853	3674	3459	3409	3442	3505	3494	3346	3411	3477
3592	3593	3674	3490	3410	3402	3525	3476	3248	3039	3214	3096	3134	3125	3326	3251	3262	3107	3312	3325	3224	3050	3124	3097	3404	3631	4088	4091	3826	3808	3725	3803	3802	3592	3702	3805	3746	3812	3853	3927	3909	3928	4050	3987	3984	3970	4031	4016	3996	4042
3385	3295	3170	3208	3340	3201	3047	3229	3043	2967	2973	3096	2948	2948	3155	2968	2957	3040	3087	3195	2893	2848	2835	2979	3134	3575	4251	4111	3884	3699	3679	3839	3843	3702	3841	3942	3727	3793	3861	4025	4047	4215	4321	4530	4498	4324	4335	4285	4504	4447
3094	3215	3153	2853	2907	2915	2989	2912	2996	3041	2948	2971	2926	2940	2982	2973	2856	2962	2848	3066	2933	2853	2768	3004	2905	3519	3936	4165	3831	3711	3851	3858	3733	3670	3757	3799	3817	3771	3913	3940	4062	4214	4324	4401	4499	4533	4440	4382	4380	4414
3174	3336	3366	3273	3100	3125	3194	3206	3121	3167	3241	3139	3235	3252	3103	3244	3191	3164	3228	3218	3079	3010	3128	3121	3078	3451	3748	4050	3846	3661	3800	3889	3847	3746	3822	3788	3641	3740	3800	3856	3898	4040	4022	4221	4285	4283	4258	4307	4297	4317
3436	3390	3735	3667	3417	3417	3464	3560	3549	3606	3613	3417	3227	3361	3511	3401	3563	3528	3446	3440	3274	3218	3306	3239	3371	3487	3881	3887	3880	3870	3809	3945	3793	3811	3786	3719	3637	3767	3765	3849	3933	4049	3937	3709	3826	3936	4006	4011	3931	4174
3932	3552	4016	3844	3906	3719	3732	3885	3959	3860	3779	3946	3798	3700	3797	3641	3803	3775	3645	3681	3459	3647	3497	3752	3620	3941	3816	3881	4024	3908	3892	3876	3940	3879	3847	3782	3645	3847	3912	4007	4020	3797	3437	3367	3404	3729	3756	3568	3662	3637
4379	4277	4162	4179	4253	4111	3997	4236	4300	4188	4125	4045	4188	3989	3983	4098	4008	4150	3969	3944	3855	4038	4007	4199	3857	3927	3984	4004	3960	4021	4032	3924	3894	3963	3887	3752	3610	3987	4124	3912	3735	3474	3128	2895	2953	3205	3315	3266	3134	3246
4437	4528	4386	4319	4241	4324	4285	4173	4338	4314	4160	4117	4174	3985	4029	4040	4063	4032	4249	4126	4238	4182	4304	4157	4075	3848	3863	3784	3779	4010	3875	3900	3945	3841	3761	3590	3814	3913	4234	3978	3714	3170	2903	2570	2626	2900	3036	2874	2825	2971
4165	4557	4925	4559	4484	4378	4465	4442	4351	4282	4325	4350	4347	4127	4140	4242	4333	4220	4332	4285	4302	4319	4360	4178	4132	3916	3934	3700	3934	4190	3991	3834	3889	3908	3883	3701	3847	3964	4049	3970	3730	3439	3096	2890	2893	3140	3148	3062	2933	3153
4345	4613	4938	5202	4691	4570	4700	4655	4402	4478	4582	4516	4570	4462	4416	4473	4443	4395	4374	4506	4388	4343	4352	4323	4325	4108	3963	3931	3985	4106	3823	3983	3847	3985	3771	3777	3771	3862	4158	3969	3853	3509	3274	3127	3193	3423	3393	3329	3210	3349
4351	4211	4674	4934	4620	4197	4315	4466	4206	4130	4430	4268	4315	4398	4408	4464	4315	4255	4175	4174	4209	4274	4134	4127	4078	4160	4152	4031	4024	3926	4052	3992	3938	3886	3911	3672	3795	3941	3890	3915	3806	3607	3530	3398	3423	3700	3425	3318	3354	3434
4276	3849	3889	4154	4216	3880	3712	3990	3854	3574	3735	3755	3691	3777	3867	3971	3944	3651	3792	3835	3786	3781	3613	3753	3747	4005	4133	4165	3974	3937	3959	3973	3788	3872	3921	4016	3817	3634	3873	3929	3951	3768	3659	3782	3860	4099	3943	3763	3877	3816
4107	4112	3754	3679	3942	4052	3476	3527	3714	3732	3293	3506	3430	3384	3535	3609	3586	3607	3645	3793	3619	3389	3378	3461	3539	3823	4153	4341	3925	3774	3808	3787	3762	3710	3871	3972	3823	3832	3869	4016	3914	4161	4133	4216	4448	4517	4459	4309	4315	4361
3532	3860	3712	3255	3413	3628	3341	3117	3349	3450	3006	3159	3208	3155	3273	3188	3272	3391	3383	3357	3207	3050	2994	3099	3390	3792	4261	4379	3956	3790	3906	3901	3856	3779	3885	3813	3825	3839	3914	3874	4084	4118	4437	4505	4710	4478	4712	4519	4685	4625
3088	3763	3631	3191	3043	3270	3407	2946	3054	3232	2929	2963	3103	2812	3143	3085	3042	3099	3013	3040	2968	2829	2751	3019	3163	3610	4433	4306	3816	3672	3710	3919	3931	3806	3811	3941	3710	3744	3783	3880	3747	4006	4214	4495	4540	4586	4428	4501	4579	4694
3026	3684	3888	3640	3180	3359	3597	3390	2980	3457	3328	3073	3359	3275	3266	3365	3187	3305	3190	3518	3235	3188	3035	3079	3347	3582	4036	4261	3838	3640	3754	3970	3880	3815	3954	3950	3593	3745	3793	3820	4080	3955	4083	3983	4261	4276	4118	4065	4109	4249
3236	3720	4134	4064	3457	3389	3857	3672	3281	3636	3769	3365	3622	3629	3439	3740	3523	3612	3553	3503	3494	3405	3335	3225	3477	3648	4027	3966	3934	3750	3868	4001	3942	3961	3729	3790	3772	4014	3920	4177	3903	3893	3815	3807	3806	3923	3767	3740	3716	3855
3155	3435	4101	4114	3501	3449	3793	3738	3316	3568	3814	3523	3775	3776	3602	3845	3553	3562	3391	3570	3580	3547	3531	3408	3643	3835	3874	3895	3844	3860	3827	3874	3770	4013	3864	3688	3652	3892	4123	4135	3870	3599	3378	3117	3167	3438	3424	3482	3355	3412
3370	3738	4337	4417	3694	3764	4071	3978	3656	3993	4297	3918	4064	4145	3733	4183	3901	3886	3844	3832	3895	3876	3853	3840	3998	4032	4092	4048	3918	3854	3819	3883	3764	3890	3917	3662	3622	3855	4019	4037	3934	3406	2996	2728	2723	2973	3033	2958	2844	3022
3617	3776	4431	4535	3994	3824	4321	4600	3928	4105	4390	4000	4286	4451	4040	4273	4120	4215	4197	4137	4168	4183	4156	4095	4088	4013	3904	3962	4013	4014	3975	3901	4013	4094	3938	3857	3804	4005	3998	4041	3929	3514	3081	2725	2699	2964	3087	2901	3073	2865
3744	3835	4320	4750	4174	3951	4438	4617	4117	4210	4544	3955	4233	4260	4120	4201	3985	4235	4199	4291	4331	4247	4095	4263	3864	3927	3855	3825	3844	4066	3993	4002	3978	4046	3820	3683	3635	3875	3954	3980	3903	3680	3345	3099	3101	3301	3416	3333	3281	3271
3906	3913	4526	4802	4252	3824	4430	4639	4113	4150	4568	4277	4259	4437	3942	4438	4374	4292	4388	4243	4414	4468	4355	4220	4225	4016	3789	3943	3891	3912	3910	3989	3967	4094	4113	3753	3828	3903	4059	3931	3910	3794	3588	3460	3399	3850	3737	3605	3477	3555
3921	3843	4654	5016	4144	3935	4463	4626	3929	4233	4476	4083	4316	4556	4227	4516	4375	4356	4363	4330	4443	4379	4373	4230	4244	4039	4082	4157	3834	3879	3984	3825	3985	3987	4026	3898	3771	4015	4005	3865	3945	3803	3740	3651	3769	3943	3870	3979	3754	3796
3515	3576	4240	4440	3846	3584	4146	4197	3659	3836	4130	3675	3980	4064	3827	4189	4141	4022	4053	3832	4101	3913	3787	3804	3991	3994	3998	4017	3854	3981	4057	4127	3856	3977	3976	3805	3803	3832	4103	4004	3940	4096	4062	4016	4177	4181	4214	4285	4294	4335
3242	3404	3988	3996	3567	3235	3673	3874	3392	3349	3879	3422	3420	3656	3425	3711	3743	3736	3631	3715	3737	3489	3491	3528	3683	3749	4005	4009	3870	3825	3968	4145	4056	3943	3973	4041	3939	3941	3984	4035	3978	4248	4617	4470	4497	4480	4603	4704	4681	4521
2948	3127	3659	3796	3310	3101	3496	3439	3084	3301	3487	3180	3216	3327	3216	3457	3389	3334	3365	3401	3269	3166	3201	3270	3234	3727	4078	4228	4022	3797	3995	4113	3962	4013	4162	4050	3908	3882	3954	4058	4045	4319	4581	4677	4725	4647	4755	4646	4773	4805
2760	3037	3367	3262	3009	2920	3238	3135	2921	3134	3287	2832	3061	3122	3033	3264	2996	3011	3038	3096	2889	2719	2855	2939	3266	3625	4202	4419	4091	3805	3968	4036	4030	3926	4209	4407	4021	4060	4034	4121	4085	4106	4240	4330	4550	4376	4452	4205	4527	4399
2806	3360	3510	3196	2913	3118	3324	3120	2858	3328	3244	3009	3191	3146	3001	3249	3006	3007	2972	3140	2932	2768	2895	3042	3284	3674	4190	4488	4055	3918	3917	4047	4138	4135	4143	4149	4036	3886	4113	4339	4191	4162	3976	4234	4060	4191	4209	3891	4083	4177
3372	3800	3722	3400	3201	3619	3707	3431	3234	3692	3452	3412	3681	3376	3404	3547	3297	3361	3223	3487	3347	3194	3307	3235	3337	3733	4196	4306	4149	4022	4068	4072	4029	4076	4219	4195	4057	4196	4118	4421	4357	4024	3798	3633	3701	3875	3907	3647	3541	3840
3611	3751	3442	3169	3300	3602	3480	3261	3415	3605	3421	3486	3643	3408	3544	3526	3429	3381	3350	3581	3468	3359	3247	3353	3489	3855	4068	4193	4104	4066	3957	4082	4013	3966	3996	4091	3973	4071	4223	4363	4246	3762	3519	3281	3137	3372	3529	3400	3271	3336
3847	3599	3311	3168	3511	3526	3460	3207	3502	3504	3453	3794	3708	3499	3778	3616	3726	3604	3608	3816	3727	3582	3472	3714	3743	3964	4076	4045	3969	3918	3863	3936	3909	3924	4013	3936	3906	3943	4128	4270	4018	3772	3135	2849	2839	3082	2996	2919	2904	3058
3969	3690	3643	3796	4055	3636	3569	3728	3736	3584	3799	3925	3878	3921	3950	3845	4079	3907	3923	3883	4030	3883	3932	3927	4000	3970	4109	3818	3901	3907	3864	3756	3800	3885	3972	3845	3948	3956	4043	4180	3864	3589	3244	3007	2934	3185	3285	3100	3013	3144
3825	3663	4038	4247	4084	3806	3809	3989	3813	3734	3977	3894	3917	3944	3995	4030	3957	3921	3988	3861	4083	4007	4135	4008	4016	3837	3980	3716	3924	4004	3786	3670	3762	3832	3931	3925	3778	3902	4066	4176	3943	3879	3584	3509	3510	3621	3772	3503	3410	3496
3580	3850	4068	4110	4072	4010	4131	4125	3984	3886	4064	3843	3942	4027	3882	4181	4031	4095	4078	4026	4138	4090	4239	3942	4051	3935	4002	3898	3809	4018	3827	3777	3857	3790	3834	3922	3873	4050	4029	4218	4101	4019	3999	3856	3942	4095	4124	4007	4006	4077
3850	3871	4072	4018	4013	4002	4237	4261	4056	4197	4164	4140	4407	4167	4359	4555	4326	4540	4276	4200	4303	4266	4207	4042	4170	4130	4077	4021	3729	3884	3910	3786	3795	3845	3932	3840	3902	3939	4111	4125	4114	4247	4219	4444	4258	4377	4553	4371	4463	4582
[truncated: 920 more columns]
