# Supplementary material for: Spatial Resolution and Refractive Index Contrast of Resonant Photonic Crystal Surfaces for Biosensing
Source: IEEE Photonics J. Author manuscript; Available in PMC 2015 Sep 7. (PMC4561521; doi:10.1109/JPHOT.2015.2435699)
Supplement: fig4_data [file NIHMS64775-supplement-fig4_data.gz › Volumes/graham/MacBook_backup/PhD_folder_2015_06_02/paper_improvements/IEEE_J_Photonics/final_files/data_files/fig4/4c_raw/I02.csv]

5718	5087	5341	5184	5112	5199	5262	5209	5083	4931	4677	4657	4435	4205	4408	4973	5339	5312	5319	5127	4690	4454	4322	4647	4952	5442	5460	5112	4668	4444	4535	4908	5561	5722	5521	4665	4351	4406	4767	5018	5181	4791	4375	4284	4620	4780	4655	4423	4656	4572
5820	5858	5930	5553	5605	5670	5737	5714	5384	5084	4833	4670	4433	4335	4673	5360	5660	5512	5276	4999	4572	4303	4242	4813	5243	5757	5641	5227	4728	4481	4751	5392	5846	5998	5511	4655	4455	4621	5125	5147	5333	4807	4409	4502	4842	4831	4827	4767	4709	4605
5685	5672	5627	5555	5611	5768	5923	5700	5297	4996	4657	4551	4343	4418	4912	5647	5902	5406	5176	4859	4471	4216	4512	4934	5631	5893	5819	5278	4680	4614	4911	5338	5829	5858	5116	4480	4427	4695	5173	5393	5187	4695	4386	4568	4964	5131	4957	5056	4849	4824
5594	5584	5615	5484	5580	6178	6106	5579	5277	4942	4793	4370	4420	4761	5413	5859	5845	5448	5221	4669	4377	4269	4785	5343	5861	5999	5710	5164	4716	4602	5098	5550	5824	5529	4881	4427	4581	4925	5331	5662	5269	4800	4523	4835	5161	5287	5318	5283	5150	5165
5563	5384	5632	5606	5972	6147	6101	5512	5043	4724	4529	4425	4554	5205	5506	5929	5719	5258	5038	4729	4480	4464	5062	5743	5941	6094	5619	4933	4664	4630	5154	5860	5731	5332	4768	4702	4889	5250	5718	5719	5387	4991	4857	5173	5290	5283	5355	5390	5368	5275
5537	5738	5685	5930	6041	6067	5761	5064	4932	4706	4630	4691	4809	5364	5748	5873	5661	5435	5269	4802	4573	4892	5405	5962	5970	5671	5259	4630	4520	4818	5184	5724	5625	5275	4907	4933	5203	5567	6009	5753	5496	4934	5222	5366	5400	5317	5117	5196	5215	5137
5701	5608	5910	5923	5970	5678	5283	4830	4739	4684	4720	4711	4981	5410	5870	5735	5639	5564	5207	5006	4818	5242	5639	6060	5938	5498	5034	4541	4461	4951	5374	5747	5683	5445	5220	5145	5508	5947	5911	5671	5453	5192	5287	5179	5230	5231	5177	4920	4910	4862
5854	5855	5924	5983	5731	5504	4975	4645	4646	4618	4751	5053	5160	5533	5561	5638	5660	5534	5289	5203	5259	5693	5636	5817	5573	5094	4792	4591	4641	5248	5742	5862	5884	5380	5292	5507	5719	5962	5726	5537	5225	5123	5227	5278	5097	4944	5024	4882	4771	4626
5910	5934	5785	5919	5610	5117	4738	4428	4649	4731	4801	5084	5341	5448	5529	5631	5742	5380	5320	5223	5457	5683	5814	5484	5268	4944	4633	4549	4831	5416	5674	5871	5456	5431	5281	5424	5780	5770	5488	5215	5154	4940	5204	5146	5099	4916	5014	4872	4673	4636
6097	6175	5981	5687	5314	4866	4761	4582	4540	4764	4891	5180	5522	5467	5613	5712	5715	5395	5273	5367	5579	5768	5589	5339	5130	4940	4907	4877	5289	5735	5717	5728	5539	5359	5316	5540	5602	5377	5153	5188	5110	5297	5149	5081	5003	5039	5134	4916	4703	4454
6167	5769	5738	5382	5053	4981	4890	4842	4629	4779	4946	5357	5486	5460	5472	5569	5278	5030	5157	5495	5726	5696	5353	5368	5176	4894	5075	5283	5517	5712	5501	5360	5315	5280	5263	5210	5351	5044	4919	5064	5244	5355	5296	5059	5062	5277	5424	5069	4684	4689
5980	5719	5435	5037	5000	4835	5030	4831	4735	4776	5149	5259	5350	5417	5369	5455	4993	5011	5193	5382	5658	5369	5517	5407	5149	5005	5201	5619	5625	5446	5308	5336	5148	5112	5227	5234	5095	4967	4848	5113	5407	5324	5399	5096	5224	5463	5354	5095	4967	4905
5951	5381	5155	4895	4911	5025	5134	5034	4690	4760	5204	5394	5486	5270	5444	5317	4974	4698	5072	5512	5469	5410	5414	5247	5179	5337	5596	5834	5640	5422	4928	4961	4980	5082	5147	5149	5043	4903	5109	5476	5821	5457	5253	5256	5482	5709	5583	5316	4887	5129
5680	5247	5006	4780	4834	5159	5209	5173	4940	5168	5180	5302	5250	5324	5183	4913	4814	4827	5202	5400	5264	5366	5392	5324	5251	5365	5667	5697	5510	5106	4943	4984	5016	5225	5123	5153	5038	5017	5346	5878	5948	5499	5258	5304	5604	5729	5679	5136	4831	5199
5315	4775	4682	4750	4946	5217	5387	5263	5289	5193	5254	5422	5432	5291	5013	5000	4926	5030	5039	5418	5203	5367	5226	5250	5187	5577	5605	5612	5129	4887	4802	5052	5308	5213	5245	5070	5065	5381	5727	5955	5851	5430	5305	5384	5650	5667	5592	4933	4855	5285
4899	4516	4592	4870	5017	5345	5342	5422	5346	5339	5571	5546	5352	5067	4982	5025	5110	5064	5262	5196	5213	5146	5241	5137	5468	5303	5475	5287	4788	4698	4776	4986	5357	5461	5251	5025	5003	5576	5831	5941	5583	5097	5008	5376	5504	5395	5077	4711	4894	5167
4675	4603	4659	4958	5187	5264	5560	5645	5533	5469	5493	5363	5186	5114	4918	5088	5320	5172	5058	5023	5021	5173	5297	5462	5483	5428	5107	4781	4586	4671	5046	5381	5496	5511	4992	5082	5338	5815	5985	5833	5310	4920	5213	5528	5423	5333	4711	4573	4860	5296
4834	4654	5161	5291	5539	5498	5547	5739	5620	5599	5437	5358	5129	5012	5053	5114	5331	5056	4982	4890	5035	5183	5342	5407	5312	5200	4929	4433	4590	4923	5293	5515	5608	5336	4934	5083	5539	5834	5736	5455	4892	4719	4980	5387	5337	4950	4593	4437	5075	5170
4855	5070	5534	5788	5725	5671	5675	5603	5602	5539	5305	5206	5122	4996	5010	5186	5130	5013	4993	4931	5187	5111	5445	5483	5262	4708	4364	4416	4607	5032	5571	5775	5509	5205	4885	5234	5510	5704	5498	4847	4532	4739	5082	5477	5185	4614	4552	4757	5218	4960
5251	5577	5884	5844	5698	5878	5741	5844	5617	5551	5354	5356	5184	4919	5007	5076	5210	4797	5045	4887	4983	5215	5218	5250	4848	4471	4244	4453	5018	5284	5392	5552	5178	4929	4971	5275	5571	5347	5031	4462	4450	4857	5464	5290	4918	4529	4566	5148	5335	4971
5755	5771	5961	6077	5914	5800	5685	5697	5538	5366	5513	5247	5096	5089	4948	5149	4889	4952	4930	5028	5175	5179	5179	4936	4509	4282	4233	4638	5162	5342	5440	5171	4971	4801	4986	5288	5622	5233	4734	4386	4558	4968	5386	5273	4965	4582	4823	5173	5370	4999
6132	6078	6133	5891	5796	5745	5867	5631	5594	5532	5347	5182	5126	4914	4856	4946	4983	5010	5131	5333	5378	5346	5152	4674	4427	4457	4722	5012	5579	5583	5318	4972	4714	4914	5234	5477	5355	4892	4264	4304	4747	5317	5502	5168	4638	4756	5206	5511	5457	4992
6193	6149	5958	5858	5794	5736	5584	5482	5652	5491	5198	5137	5066	4782	4765	4913	5111	5280	5505	5636	5379	5152	4917	4562	4466	4690	5053	5560	5757	5491	5052	4600	4695	4999	5249	5403	5177	4706	4348	4693	5321	5489	5364	4871	4628	4852	5496	5700	5306	4918
6202	5854	5770	5694	5864	5724	5567	5556	5386	5407	5259	5120	5105	4741	4702	4926	5226	5452	5498	5615	5259	4969	4752	4423	4625	5065	5403	5663	5576	5090	4457	4462	4817	5048	5253	5129	4758	4449	4656	4983	5564	5722	5283	4740	4817	5297	5817	5487	5186	4989
5904	5541	5600	5579	5750	5598	5702	5524	5327	5273	5054	5106	4855	4796	4966	5308	5284	5596	5678	5429	5067	4677	4603	4677	5013	5681	5710	5651	5384	4842	4408	4438	4735	5145	5099	4867	4552	4404	4832	5559	5786	5574	5068	4777	5089	5785	5932	5499	5166	5284
5311	5171	5273	5309	5510	5681	5684	5591	5349	5179	4985	4829	4915	5163	5141	5512	5562	5596	5450	5186	4747	4604	4408	4957	5405	5986	5720	5356	4885	4458	4386	4478	4671	5014	4937	4728	4631	4777	5332	5657	5864	5354	4932	5071	5348	5793	5745	5368	5183	5344
5065	4846	5110	5315	5591	5485	5560	5331	4995	4787	4656	5070	5308	5422	5604	5719	5476	5336	5244	4786	4454	4607	4783	5249	5664	5749	5428	4901	4559	4296	4488	4769	5074	5029	4823	4578	4840	5016	5640	5936	5545	5254	5041	5414	5668	5922	5365	5231	5042	5416
5053	4800	5026	5460	5708	5577	5312	5068	4740	4664	4882	5193	5399	5695	5826	5626	5284	4961	4703	4593	4582	4717	5310	5547	5903	5634	5080	4524	4321	4495	4671	4980	5028	4855	4696	4622	4993	5689	5841	5560	5320	5092	5184	5640	5833	5615	5213	4890	5135	5315
5093	5011	5252	5554	5609	5470	5027	4960	4625	4884	5047	5444	5842	5871	5841	5284	4993	4603	4503	4620	4886	5347	5647	5756	5617	5204	4667	4511	4502	4661	5076	5145	4886	4869	4765	4871	5541	5743	5701	5383	5035	5344	5499	5827	5815	5283	4902	4738	4943	5527
5300	5290	5506	5523	5495	5294	5011	4700	4803	4968	5409	5639	5665	5563	5404	4875	4579	4514	4567	4978	5346	5684	5819	5776	5263	4882	4499	4453	4658	4892	5108	5129	4871	4587	4746	5184	5750	5799	5322	5074	5103	5460	5911	5671	5545	5040	4971	4751	5075	5136
5294	5345	5750	5593	5560	5139	4986	4878	4882	5193	5385	5778	5620	5251	4935	4637	4334	4387	4636	5066	5693	5856	5745	5352	4937	4492	4522	4627	5078	5133	5158	4843	4666	4526	5072	5367	5876	5572	5047	4879	5081	5430	5560	5505	5003	4848	4860	4964	4989	4921
5490	5711	5564	5634	5397	5115	5177	4981	5102	5462	5497	5477	5389	4948	4662	4353	4426	4652	4863	5543	6016	5716	5364	5053	4655	4726	4797	4892	5099	5037	5007	4766	4690	4895	5434	5704	5485	5145	5025	4880	5438	5606	5624	5016	4827	4795	4966	5048	5028	4711
5771	5729	5823	5573	5492	5413	5218	5116	5334	5468	5366	5205	4958	4593	4368	4518	4705	4993	5482	5761	5694	5390	5055	4763	4688	4730	4991	5228	5256	4948	4714	4855	5142	5254	5488	5578	5159	5002	4740	5165	5423	5303	5200	4952	4936	4866	5055	5011	4861	4625
5689	5696	5681	5475	5497	5286	5234	5228	5219	5185	5111	4959	4809	4523	4388	4687	4874	5210	5600	5589	5397	5012	4933	4714	4804	5033	5189	5228	4975	4909	4630	4884	5362	5443	5380	5237	4852	4761	4971	5155	5362	5126	4971	4838	4843	5049	5076	4840	4794	4633
5489	5535	5746	5506	5375	5419	5266	5180	4972	5069	5055	4809	4856	4583	4700	4982	5304	5249	5353	5241	5044	4792	4875	4884	4971	5236	5116	5020	4930	4789	4930	5232	5628	5366	5235	5049	4900	5046	5081	5200	5239	4780	4654	4834	5173	5031	5142	4892	4801	4902
5611	5653	5782	5545	5223	5204	5108	4970	5096	5056	5055	5079	4961	4754	4988	5109	5249	5196	5001	4875	4751	4903	5026	5121	5021	5084	5166	4930	4875	5059	5275	5442	5693	5298	5148	4826	4991	5142	5089	5039	4959	4684	4630	4861	5014	5100	5075	4870	4971	4865
5590	5701	5962	5569	5222	5049	4931	4954	5253	5254	5230	5280	5075	5054	4868	5004	4904	4967	4935	4735	4639	4992	5089	5049	4979	4979	4904	4955	5037	5511	5577	5478	5611	5173	5072	5002	5095	5191	4990	4866	4703	4691	4785	4963	5213	5015	5064	4992	4922	4993
5675	5790	5906	5443	5101	4857	4925	5193	5393	5370	5433	5335	5173	4969	4894	4882	4892	4813	4781	4936	4991	5035	5024	4836	4843	4885	5032	5112	5626	5670	5631	5512	5456	5236	4940	5150	5109	5048	4888	4813	4765	4708	5057	5037	5068	5021	4985	4910	4959	5038
5837	5731	5742	5454	4934	4854	5182	5333	5459	5591	5405	5279	5112	4771	4744	4786	4822	4840	5045	5159	5158	4911	4890	4873	4778	4856	4936	5519	5756	5747	5529	5241	5213	5177	5163	5060	5046	4976	4721	4843	4760	4972	4934	4885	5101	5124	5100	4958	5107	5179
5972	6004	5739	5358	5016	5085	5073	5337	5608	5592	5376	5076	4817	4601	4605	4892	4914	5020	5260	5290	5103	4753	4606	4702	4950	4969	5200	5450	5451	5593	5516	5332	5239	5187	5189	5131	4993	4715	4651	4831	4908	4936	4869	4818	4878	5061	5065	4972	5187	5194
6038	5953	5803	5441	5055	5117	5166	5230	5426	5293	5096	4884	4785	4738	4848	4996	5268	5310	5277	5236	4885	4617	4547	4504	4876	5072	5381	5390	5460	5258	5376	5446	5453	5310	5155	4792	4763	4688	4587	4960	4884	5008	4765	4814	5050	5074	5103	5272	5236	5415
5922	5883	5681	5394	5016	4998	4971	5176	5333	5190	4933	4866	4953	4814	4969	5259	5244	5216	5103	4894	4732	4636	4557	4748	5003	5172	5275	5260	5339	5244	5505	5677	5550	5269	5083	4807	4532	4636	4883	4945	4934	5001	4847	4924	4937	5110	5169	5226	5073	5187
5813	5751	5718	5254	5076	4872	5078	4976	5305	5238	5121	5086	5062	4890	5392	5309	5270	5203	5005	4750	4742	4753	4656	4781	4799	5036	5252	5149	5232	5506	5610	5656	5514	5346	5041	4808	4775	4892	4951	5050	4979	4896	4921	4831	4983	5314	5323	5120	5173	5193
5750	5772	5492	5179	4990	5121	5121	5134	5269	5241	5167	5114	5228	5000	5150	5299	5247	5063	4976	4839	4781	4827	4685	4737	4837	4876	5049	5305	5447	5583	5561	5439	5310	5366	5172	5125	5050	4966	4920	4919	4898	4836	4899	5098	5051	5149	5423	5289	5050	5297
5926	5572	5557	5143	5122	5274	5343	5418	5503	5270	5168	5147	5038	4852	4958	5206	5308	5118	4929	4975	4852	4828	4596	4669	4836	4802	5210	5491	5647	5570	5413	5275	5322	5217	5259	5159	5204	5049	4997	4913	4948	5093	5185	5273	5267	5178	5155	5240	5281	5275
5933	5838	5736	5317	5386	5388	5588	5628	5658	5217	5138	4914	4851	4784	4913	5217	5353	5255	5174	5111	4970	4712	4578	4520	4691	5144	5182	5673	5622	5351	5235	5338	5329	5480	5458	5350	4986	4962	5041	4966	4989	5172	5258	5277	5221	5173	5285	5318	5454	5439
6142	5877	5820	5552	5452	5539	5663	5500	5415	5179	4848	4801	4896	4880	4857	5239	5358	5434	5265	5090	4830	4571	4691	4606	4791	5167	5262	5609	5471	5476	5249	5368	5470	5298	5457	5299	4976	4950	5061	5087	5167	5318	5290	5300	5166	5195	5404	5212	5525	5420
6070	5874	5989	5548	5448	5387	5278	5305	5154	5070	4748	4813	4850	4955	5042	5525	5443	5499	5368	5039	4896	4683	4775	4981	5003	5157	5364	5451	5417	5267	5291	5305	5328	5436	5401	5334	5210	4998	4959	5135	5221	5205	5313	5179	5167	5354	5452	5429	5427	5322
6052	5842	5884	5350	5276	5101	5097	5187	5136	5086	4877	4939	5004	5026	5225	5162	5310	5266	5122	5089	5013	4920	4913	4839	5040	5086	5178	5209	5247	5381	5510	5407	5254	5384	5329	5220	5260	5232	5347	5192	5155	5312	5036	5420	5284	5400	5449	5653	5384	5493
5849	5825	5548	5174	4922	5011	5103	5298	5328	5370	5191	4906	5193	4915	5025	5408	5234	5163	5178	5213	5165	5233	4962	4966	5055	5050	5063	5172	5329	5563	5402	5326	5140	5260	5348	5301	5375	5267	5269	5280	5285	5311	5260	5353	5306	5552	5601	5477	5437	5326
5855	5479	5500	5089	5047	5087	5263	5468	5482	5395	5311	5055	4979	4930	4967	5098	5146	5248	5263	5295	5155	5046	4787	4803	4926	4833	5028	5357	5527	5631	5415	5313	5312	5395	5354	5388	5423	5433	5392	5275	5275	5104	5417	5470	5278	5356	5492	5404	5448	5532
5834	5705	5493	5181	5063	5236	5470	5520	5563	5506	5121	4900	4900	4816	4966	5051	5246	5240	5448	5365	5188	5062	4771	4697	4843	5095	5226	5289	5475	5484	5314	5151	5327	5400	5512	5155	5360	5383	5256	5139	5322	5206	5429	5364	5359	5275	5356	5413	5533	5486
5906	5639	5508	5386	5244	5124	5355	5507	5603	5269	5066	4925	4742	4855	4899	5037	5427	5360	5330	5298	5278	5071	4773	4891	4964	5054	5315	5560	5507	5406	5343	5275	5477	5423	5304	5345	5138	5175	5105	5175	5403	5186	5219	5206	5273	5073	5258	5502	5747	5505
5858	5667	5694	5391	5086	5149	5309	5363	5406	5235	5291	5034	5094	4883	4952	5263	5378	5366	5351	5235	5179	4991	4922	4835	4931	5208	5273	5377	5389	5400	5428	5416	5401	5281	5361	5194	5021	5184	5046	5256	5505	5330	5299	5073	5145	5138	5264	5488	5505	5313
5863	5795	5574	5350	4950	4983	5057	5263	5248	5216	5221	5127	5055	5088	5152	5247	5421	5386	5314	5230	5087	5214	5086	5012	5091	5061	5202	5273	5457	5573	5571	5562	5414	5254	5377	5149	5240	5198	5242	5312	5250	5135	5160	5137	5175	5241	5394	5374	5386	5292
6003	5561	5510	5259	4820	4794	5106	5237	5313	5420	5443	5248	5329	4996	5121	5039	5134	5184	5139	5294	5314	5182	5114	5083	5040	5033	5103	5315	5313	5551	5720	5684	5417	5226	5142	5260	5340	5288	5174	5161	4976	5146	5085	5310	5133	5292	5233	5180	5213	5345
5742	5470	5544	5172	4870	4854	5061	5445	5544	5640	5358	5306	5249	5091	5048	5202	5026	5201	5280	5445	5396	5380	5131	5023	5090	4976	5210	5329	5578	5792	5568	5539	5350	5367	5252	5345	5394	5262	5046	4895	4942	5003	5124	5387	5058	5070	4924	5098	5310	5422
5734	5581	5548	5239	5018	4967	5068	5299	5465	5578	5411	5202	5113	5054	4938	5085	5166	5335	5460	5623	5362	5406	5249	5171	5024	5132	5327	5374	5597	5606	5585	5552	5654	5570	5470	5382	5278	5301	4965	5036	5152	5086	5232	5226	5164	5085	4796	5036	5338	5277
5975	5552	5750	5231	5027	4845	5053	5280	5414	5401	5329	5047	5020	5009	5178	5181	5347	5333	5548	5546	5544	5346	5329	5193	5132	5229	5482	5265	5357	5554	5734	5788	5698	5728	5557	5387	5271	5206	5112	5097	5120	5141	5034	5050	4798	5018	5039	5074	5190	5166
5919	5953	5900	5438	4918	5079	4957	5073	5357	5333	5374	5374	5133	5070	5229	5167	5480	5362	5607	5363	5563	5237	4997	5303	5178	5169	5252	5308	5620	5619	5645	5803	5755	5665	5538	5252	5214	5398	5284	5284	5185	4899	4863	4954	4858	4982	5125	5125	4852	4875
5790	5746	5813	5453	5133	5029	4913	5002	5252	5253	5478	5356	5261	5231	5164	5184	5360	5451	5345	5457	5447	5246	5331	5239	5187	4937	5210	5191	5493	5531	5907	5751	5575	5513	5491	5426	5444	5334	5391	5127	5097	4861	4907	5091	4979	5014	5081	4829	4850	4970
5769	5802	5853	5606	5325	5111	4962	4971	5115	5311	5200	5512	5259	5104	5200	5230	5264	5384	5400	5639	5507	5570	5282	5271	5083	5064	5154	5116	5259	5537	5709	5593	5593	5569	5540	5711	5673	5438	5358	5046	4980	4941	5028	5123	5074	4957	4731	4834	4888	5085
5808	5924	6016	5893	5594	5319	5136	5106	5235	5244	5343	5319	5293	5136	5103	5121	5284	5303	5423	5494	5669	5519	5488	5371	5269	5076	5170	5251	5354	5561	5541	5684	5629	5774	5663	5684	5656	5400	5350	5155	5073	4922	5169	5156	4973	4763	4865	4735	4975	5055
5877	5913	6134	5932	5740	5297	5208	4914	5210	5111	5194	5298	5195	5209	5143	5273	5201	5405	5314	5603	5632	5648	5538	5497	5258	5172	5185	5059	5178	5488	5567	5750	5651	5901	5710	5668	5568	5532	5394	5200	5173	5169	4974	5069	4924	4984	4854	4762	4878	4912
6008	6010	6226	6085	5650	5488	5224	5089	5089	5192	5210	5344	5379	5226	5163	5216	5300	5481	5436	5676	5743	5769	5655	5439	5435	5210	4940	5008	5189	5512	5486	5635	5639	5835	5765	5630	5375	5626	5646	5492	5427	5146	5181	4996	4920	5053	5211	4844	4780	4745
5770	5841	5883	5909	5687	5402	5324	5241	5012	5341	5502	5523	5469	5507	5274	5370	5366	5319	5446	5586	5574	5801	5721	5707	5351	5076	5024	4962	5153	5305	5444	5435	5610	5526	5667	5581	5729	5705	5578	5504	5329	5099	5068	5117	5229	5159	5101	5171	4950	5083
5665	5737	5789	5915	5940	5791	5562	5330	5322	5234	5411	5461	5444	5391	5292	5310	5477	5325	5379	5665	5743	5685	5714	5704	5347	5189	5007	4960	5132	5136	5252	5204	5230	5435	5504	5594	5708	5708	5691	5510	5320	5378	5374	5356	5348	5190	5125	5137	5068	5133
5679	5574	5888	6077	5911	5934	5591	5412	5297	5245	5317	5426	5458	5328	5404	5254	5302	5350	5462	5400	5665	5634	5900	5731	5566	5283	5258	4997	5057	5102	5070	5144	5280	5464	5589	5570	5591	5837	5628	5524	5561	5468	5579	5564	5556	5354	5207	5207	5349	5322
5863	5726	5911	6182	6130	6026	5763	5497	5256	5269	5131	5454	5338	5397	5369	5445	5379	5378	5301	5434	5399	5696	5804	5722	5617	5325	5194	5102	4932	4944	4934	5082	5196	5214	5373	5476	5531	5552	5543	5690	5524	5562	5690	5510	5548	5581	5645	5489	5421	5483
6054	5960	6054	5976	6099	5894	5796	5314	5175	5135	5079	5332	5362	5475	5394	5485	5470	5399	5536	5281	5428	5547	5790	5851	5618	5428	5298	5088	4812	5030	4972	5018	4998	5164	5179	5271	5490	5591	5669	5661	5587	5777	5675	5705	5662	5854	5737	5617	5692	5635
6250	5814	5645	5787	5750	5865	5740	5514	5389	5201	5137	5141	5431	5551	5352	5559	5608	5511	5307	5262	5414	5454	5582	5606	5706	5609	5422	5293	5049	4945	4963	5018	5031	4851	5021	5176	5348	5422	5744	5723	5574	5626	5741	5724	5755	5966	6172	5743	5797	5714
6095	5670	5595	5652	5723	5722	5950	5832	5494	5481	5211	5169	5496	5403	5378	5557	5469	5401	5292	5331	5248	5337	5475	5522	5724	5559	5542	5450	5387	5010	5037	5039	5025	4920	4966	5171	5147	5312	5467	5551	5549	5680	5596	5843	5591	5813	5923	5866	6062	5849
5977	5766	5775	5684	5643	5719	6116	5986	5607	5516	5251	5352	5222	5349	5380	5452	5442	5356	5422	5289	5242	5215	5446	5559	5433	5612	5541	5518	5283	5431	5165	4924	4973	5070	4905	4934	5049	5240	5311	5383	5581	5591	5803	5726	5841	5739	5799	5945	5981	5973
6026	6029	5990	5736	5685	5877	5821	5885	5831	5408	5438	5089	5147	5141	5295	5457	5535	5383	5373	5414	5227	5402	5323	5327	5479	5596	5445	5438	5453	5463	5389	5161	5052	5017	4943	4958	4969	5082	5246	5336	5479	5616	5616	5713	5509	5661	5853	5773	5928	5980
6510	5980	5960	5567	5701	5654	5614	5889	5623	5357	5263	5261	5167	5197	5318	5471	5555	5592	5537	5421	5243	5167	5240	5229	5295	5297	5407	5394	5333	5483	5350	5352	5151	5087	5096	5029	5144	5093	5299	5247	5201	5299	5271	5473	5389	5680	5756	5754	5751	5878
6175	5951	5910	5537	5473	5485	5551	5525	5654	5611	5386	5236	5281	5302	5304	5443	5438	5494	5553	5311	5226	5244	5295	5241	5247	5325	5267	5417	5394	5485	5467	5503	5379	5432	5133	5192	5257	5157	5160	5177	5342	5316	5221	5244	5462	5477	5692	5621	5599	5758
6050	5940	6004	5689	5480	5389	5571	5634	5634	5783	5489	5452	5428	5157	5256	5325	5457	5416	5614	5629	5391	5391	5210	5352	5068	5216	5146	5194	5299	5512	5504	5578	5551	5557	5389	5199	5243	5238	5187	5230	5288	5263	5181	5309	5220	5209	5304	5367	5563	5520
5980	5986	6064	5808	5712	5461	5365	5655	5662	5659	5604	5503	5346	5256	5129	5134	5331	5321	5542	5533	5580	5495	5354	5221	5128	5132	5166	5278	5363	5516	5396	5562	5575	5721	5744	5282	5479	5540	5456	5477	5382	5322	5404	5158	5192	5289	5248	5312	5161	5476
5871	5856	5870	5999	5644	5499	5463	5321	5744	5585	5508	5389	5392	5379	5180	5261	5353	5366	5512	5682	5654	5641	5562	5421	5117	5141	5044	5249	5264	5401	5441	5432	5568	5687	5603	5593	5812	5607	5607	5696	5558	5576	5362	5292	5225	5158	5041	5371	5155	5319
5766	5618	5843	5668	5666	5597	5330	5312	5522	5414	5576	5535	5590	5574	5424	5292	5280	5334	5532	5534	5569	5660	5756	5587	5163	5261	5215	5104	5097	5149	5163	5440	5553	5650	5677	5641	5721	5716	5850	5782	5552	5597	5417	5452	5390	5448	5243	5185	5156	5290
5550	5517	5758	5849	5667	5665	5436	5378	5457	5558	5576	5702	5809	5666	5526	5476	5348	5288	5257	5365	5368	5603	5818	5671	5648	5459	5233	5150	5022	5059	4995	5276	5514	5471	5611	5594	5656	5934	6077	5946	5711	5817	5650	5645	5582	5499	5393	5346	5192	5404
5642	5563	5537	5824	5936	5802	5775	5532	5542	5372	5407	5546	5568	5777	5555	5562	5391	5088	5320	5395	5385	5529	5739	5877	5732	5683	5460	5220	5257	5074	5115	5354	5472	5590	5710	5681	5833	5846	5928	5932	6075	6029	5926	5893	5753	5688	5527	5497	5521	5641
5669	5639	5667	5572	5824	5868	5616	5591	5435	5498	5243	5484	5829	5736	5895	5752	5442	5507	5399	5324	5649	5624	5839	5747	5744	5813	5729	5410	5328	5336	5315	5234	5323	5289	5445	5624	5761	5716	5730	6065	5919	5884	5975	5919	5673	5737	5669	5557	5754	5771
5826	5729	5432	5379	5495	5754	5811	5477	5440	5487	5318	5468	5668	5750	5848	6000	5905	5587	5271	5293	5444	5589	5696	5724	5913	5927	5799	5767	5692	5541	5523	5336	5187	5349	5389	5367	5428	5526	5734	5884	5905	6041	5868	6004	5888	5842	5648	5730	5771	5805
5852	5575	5332	5539	5599	5795	5821	5782	5811	5711	5523	5521	5624	5886	5740	5985	5877	5686	5711	5504	5511	5465	5668	5720	5956	5928	5823	5937	5601	5724	5469	5440	5420	5407	5468	5465	5528	5431	5599	5571	5773	5639	5722	5688	5654	5801	5524	5641	5699	5952
5885	5825	5687	5432	5601	5700	5890	5858	5991	5903	5756	5724	5554	5501	5722	5707	5917	5854	5790	5533	5650	5484	5628	5598	5704	5761	5893	5764	5867	5748	5862	5713	5685	5436	5381	5453	5362	5281	5500	5422	5482	5586	5455	5522	5507	5453	5532	5657	5709	5818
6003	5892	5722	5592	5796	5730	5787	5806	6009	5831	5825	5654	5603	5707	5815	5805	5900	5983	5878	5968	5659	5675	5631	5561	5723	5715	5816	5933	5816	5709	5713	5651	5825	5593	5638	5507	5434	5390	5549	5373	5327	5352	5398	5326	5375	5410	5567	5441	5666	5593
5921	5784	5828	5639	5660	5424	5532	5615	5872	5794	5874	5771	5812	5622	5709	5743	5980	5791	5840	5952	5872	5777	5678	5654	5539	5654	5690	5653	5905	5937	5639	5755	5871	5760	5860	5710	5640	5476	5517	5546	5478	5344	5253	5178	5351	5340	5336	5406	5413	5468
5773	5765	5671	5587	5605	5501	5527	5640	5759	5930	5844	5959	6002	5946	5930	5675	5657	5718	5778	5896	5861	5899	5783	5659	5589	5749	5524	5672	5565	5764	5756	5699	5905	5743	5853	5885	5817	5651	5735	5748	5466	5557	5488	5316	5287	5214	5334	5398	5283	5300
5656	5655	5678	5774	5701	5601	5434	5588	5757	5630	5925	6054	6117	5824	5872	5616	5734	5729	5716	5771	5757	5924	5789	5861	5731	5616	5562	5436	5372	5514	5534	5647	5769	5718	5883	5857	5793	5955	5807	5858	5736	5764	5555	5529	5559	5436	5417	5433	5405	5474
5733	5757	5812	5885	5743	5763	5605	5354	5526	5584	5670	6002	6157	6042	6036	5785	5674	5816	5621	5585	5681	5746	5825	5824	5755	5846	5621	5636	5594	5293	5352	5479	5458	5402	5679	5793	5967	5832	6131	5875	5712	5728	5586	5629	5620	5704	5742	5518	5690	5722
5702	5518	5692	5923	5927	5903	5799	5464	5585	5285	5582	5636	6015	6043	6207	5677	5737	5604	5715	5485	5579	5699	5691	5730	5766	5886	5730	5600	5571	5387	5393	5411	5533	5328	5578	5617	5680	5856	5841	5878	5740	5792	5683	5735	5761	5746	6064	5636	5851	5746
5697	5514	5560	5491	5738	5706	5866	5602	5626	5540	5490	5721	6083	5879	6082	6006	5869	5639	5504	5532	5412	5488	5508	5556	5675	5806	5618	5531	5695	5718	5603	5532	5500	5552	5436	5677	5439	5627	5540	5588	5624	5746	5778	5859	5675	5726	5701	5725	5701	5744
5877	5580	5789	5644	5633	5683	5693	5725	5604	5532	5389	5556	5717	5902	5934	5879	5843	5874	5600	5476	5488	5414	5313	5331	5503	5631	5505	5800	5778	5705	5694	5457	5430	5567	5494	5472	5243	5401	5425	5608	5554	5595	5675	5790	5665	5738	5697	5504	5612	5698
5999	5809	5764	5810	5595	5620	5523	5560	5642	5415	5412	5595	5640	5443	5847	5807	5885	5827	5602	5712	5312	5355	5394	5464	5376	5614	5537	5597	5740	5699	5658	5708	5683	5510	5623	5534	5480	5471	5505	5410	5595	5445	5514	5426	5588	5469	5390	5308	5433	5615
5859	5887	5739	5684	5710	5443	5642	5549	5471	5477	5454	5548	5664	5576	5470	5604	5675	5666	5734	5543	5464	5249	5193	5287	5181	5379	5460	5656	5607	5668	5648	5818	5727	5709	5709	5839	5672	5610	5616	5495	5381	5420	5438	5153	5301	5207	5465	5220	5423	5341
5758	5728	5786	5602	5675	5656	5491	5259	5345	5452	5343	5595	5528	5428	5527	5388	5427	5523	5500	5675	5570	5545	5236	5313	5367	5498	5605	5504	5579	5610	5515	5535	5740	5762	5766	5889	5910	5703	5550	5612	5408	5480	5431	5564	5263	5302	5345	5426	5198	5347
5602	5821	5880	5935	5824	5670	5588	5562	5265	5370	5484	5655	5654	5714	5435	5350	5318	5357	5444	5580	5526	5416	5424	5449	5465	5489	5627	5618	5313	5480	5420	5628	5491	5659	5672	6007	5832	5889	5658	5826	5631	5648	5552	5638	5394	5615	5255	5581	5440	5474
5935	5697	5818	6039	6047	5830	5802	5426	5406	5270	5424	5530	5591	5744	5650	5510	5370	5436	5395	5285	5416	5486	5118	5630	5746	5704	5871	5542	5367	5412	5470	5517	5506	5564	5625	5703	5788	5691	5792	5671	5622	5755	5596	5689	5516	5706	5618	5667	5641	5859
5974	5722	5801	5864	6027	5873	5671	5545	5375	5396	5511	5523	5530	5723	5651	5845	5547	5385	5394	5267	5183	5285	5383	5363	5564	5770	5702	5773	5787	5731	5654	5514	5600	5528	5652	5478	5649	5433	5594	5658	5631	5596	5695	5693	5750	5786	5623	5893	5685	5842
6049	6076	5952	5988	5958	5920	5682	5691	5630	5536	5450	5601	5536	5599	5647	5689	5661	5472	5420	5235	5075	5218	5158	5492	5521	5703	5891	5915	5999	5851	5856	5636	5600	5656	5608	5362	5381	5296	5280	5386	5376	5438	5625	5646	5762	5765	5766	5699	5741	5907
6174	6026	6008	5892	5912	6016	5891	5767	5787	5591	5477	5519	5540	5585	5610	5789	5544	5751	5750	5735	5545	5397	5206	5224	5368	5566	5711	5943	5887	5738	5974	6002	5760	5688	5757	5498	5453	5470	5309	5368	5319	5429	5336	5348	5477	5618	5552	5795	5668	5678
6229	6130	6142	6036	5896	5897	5771	5930	5718	5727	5477	5535	5503	5731	5529	5535	5824	5695	5756	5674	5624	5488	5304	5149	5257	5581	5717	5929	5929	5956	5858	6050	5982	5902	5620	5745	5734	5551	5446	5402	5492	5391	5509	5370	5627	5457	5571	5481	5535	5664
6247	6154	6171	6094	6011	5855	5795	5815	5902	5759	5943	5730	5719	5659	5588	5526	5590	5596	5720	5767	5590	5611	5333	5430	5375	5560	5782	5756	5925	5682	5708	5991	5804	5815	5924	5839	5795	5786	5579	5532	5563	5537	5574	5632	5564	5629	5779	5542	5486	5513
6385	6041	6131	6098	6108	5963	5733	5717	5715	5831	5746	5757	5866	5735	5710	5557	5640	5562	5637	5642	5610	5682	5776	5655	5689	5842	5703	5622	5611	5659	5637	5598	5683	5751	5812	5818	5877	5658	5776	5629	5690	5822	5760	5878	5874	5914	5866	5851	5881	5703
6164	6117	6133	6188	6238	6146	5774	5619	5753	5724	5703	5747	5811	5703	5608	5549	5471	5692	5600	5549	5411	5665	5742	5756	5774	5931	5829	5707	5726	5682	5495	5438	5770	5633	5699	5643	5726	5561	5769	5755	5863	5780	5842	5959	5940	6103	6098	6040	5868	5999
6152	5914	5902	6097	6058	5963	5749	5706	5707	5615	5523	5754	5829	5729	5548	5503	5645	5475	5662	5592	5568	5461	5492	5630	5560	5970	6022	6004	5864	5619	5958	5619	5625	5692	5415	5526	5454	5553	5594	5598	5597	5767	6039	5827	5935	6012	6322	6154	6108	5963
5948	6079	5938	5892	5651	5888	5728	5765	5818	5795	5618	5565	5558	5716	5676	5624	5741	5766	5705	5488	5402	5636	5455	5326	5698	5818	5980	5942	5968	6016	5922	5869	5755	5640	5568	5604	5384	5530	5494	5685	5589	5746	5678	5910	5939	6041	6039	6023	5996	5795
6023	6010	5849	5565	5706	5723	5662	5659	5922	5582	5709	5378	5461	5472	5366	5603	5636	5624	5670	5527	5456	5504	5525	5455	5605	5613	5860	5930	6000	5958	5959	5947	5980	5774	5652	5722	5634	5581	5708	5793	5809	5617	5717	5843	5719	5832	5706	5823	5707	5594
6174	5975	5880	5786	5595	5523	5531	5692	5665	5692	5612	5644	5320	5422	5303	5564	5446	5619	5646	5727	5671	5573	5767	5607	5605	5646	5774	5713	5827	6049	5893	5814	5899	5909	5890	5794	5782	5583	5842	5918	5836	5875	5717	5808	5628	5690	5695	5434	5444	5332
5988	5966	6026	5785	5590	5511	5496	5585	5604	5595	5675	5604	5658	5394	5512	5371	5503	5594	5619	5641	5675	5709	5809	5651	5674	5699	5862	5751	5690	5807	5677	5699	5789	5924	5836	5690	5527	5995	5924	5989	6058	5786	5995	5784	5894	5818	5832	5636	5657	5509
5997	5728	5897	5824	5660	5381	5436	5395	5352	5320	5495	5501	5567	5490	5619	5518	5627	5439	5450	5629	5621	5621	5882	5597	5837	5760	5783	5753	5899	5760	5639	5631	5691	5734	5584	5509	5742	5781	5725	6081	6030	5972	5966	5941	6019	5823	5784	5646	5652	5650
6058	5783	5777	5740	5728	5553	5673	5502	5420	5317	5504	5566	5601	5510	5671	5690	5436	5754	5625	5598	5495	5728	5602	5737	5840	5995	5805	5767	5883	5685	5606	5708	5589	5516	5625	5606	5693	5613	5852	5843	5929	5853	5906	5811	5761	5845	5685	5644	5500	5667
6076	5730	5895	5693	5629	5617	5775	5675	5603	5489	5427	5448	5448	5480	5501	5649	5834	5797	5776	5568	5595	5528	5576	5546	5659	5754	5803	5595	5738	5612	5818	5771	5671	5440	5562	5526	5711	5629	5720	5757	5644	5747	5639	5535	5510	5664	5623	5545	5403	5568
5933	5878	5987	5733	5698	5530	5669	5541	5693	5714	5541	5309	5477	5328	5378	5607	5561	5909	5841	5671	5799	5647	5540	5642	5611	5648	5756	5783	5680	5779	5736	5667	5735	5736	5550	5747	5551	5647	5745	5835	5683	5562	5555	5650	5499	5438	5541	5506	5503	5601
5962	5916	5946	5833	5843	5626	5713	5469	5760	5723	5572	5615	5528	5586	5604	5532	5650	5663	5842	5867	5670	5781	5681	5698	5636	5640	5542	5637	5538	5702	5717	5636	5519	5609	5579	5597	5656	5624	5813	5803	5857	5628	5820	5699	5341	5652	5513	5658	5488	5579
6202	6007	6033	5764	5748	5704	5730	5768	5619	5694	5656	5577	5559	5584	5562	5691	5659	5517	5562	5603	5748	5758	5726	5782	5671	5579	5505	5683	5501	5647	5353	5331	5632	5563	5689	5672	5602	5720	5877	5796	5771	5821	5750	5802	5776	5658	5640	5847	5781	5845
6266	6020	6075	5905	5770	5842	5849	5722	5703	5673	5743	5586	5610	5498	5731	5847	5715	5844	5632	5456	5593	5472	5763	5755	5590	5717	5524	5447	5658	5633	5614	5398	5307	5480	5361	5490	5542	5736	5723	5773	5640	5742	5796	5847	5861	5696	5909	5963	5851	6085
6235	6003	6203	5972	5739	5940	5754	5768	5730	5817	5693	5630	5629	5693	5916	5998	5937	6026	5806	5476	5494	5462	5519	5477	5650	5840	5734	5596	5606	5776	5686	5499	5395	5196	5385	5383	5766	5539	5701	5805	5895	5779	5695	5735	5620	5680	5808	5721	5808	5806
6169	6117	6071	5920	5803	5967	5809	5860	5871	5870	5722	5607	5572	5603	5842	5906	5877	5946	5832	5707	5465	5482	5545	5521	5433	5486	5774	5586	5760	5673	5724	5612	5626	5554	5709	5754	5775	5675	5823	5770	5791	5646	5782	5662	5658	5547	5586	5574	5645	5663
6045	5992	6089	6081	5880	5941	5971	5819	5794	5826	5751	5625	5643	5657	5777	5787	5651	5878	5730	5675	5526	5527	5398	5488	5475	5450	5578	5491	5639	5551	5730	5808	5730	5814	5828	5915	6022	5809	6008	5800	5683	5816	5594	5541	5664	5863	5715	5639	5747	5771
5961	5706	5952	6121	6059	6019	5954	5737	5653	5664	5636	5676	5850	5768	5774	5942	5822	5777	5579	5588	5628	5630	5640	5564	5716	5626	5559	5377	5732	5675	5718	5759	5772	5733	5791	5799	6031	5900	6025	6077	5838	5867	5895	5921	5674	5926	5877	5795	5715	5805
5976	5895	5927	6033	5984	6046	6110	5819	5814	5592	5580	5741	5694	5812	5968	5946	5795	5602	5505	5579	5514	5638	5581	5687	5713	5733	5573	5692	5880	5794	5823	5788	5636	5795	5763	5942	5883	5810	6159	5962	5989	5830	5853	5982	5835	5898	6003	5758	5887	6024
6002	5905	5929	5858	5792	6021	6109	6058	5819	5775	5746	5555	5623	5797	5855	5935	5710	5656	5553	5488	5495	5637	5431	5659	5574	5753	5624	5836	5968	5905	5886	5880	5811	5706	5701	5854	5818	6033	5875	5720	5661	5740	5708	5759	5731	5789	5836	5935	5831	5942
6122	6016	5951	6023	5742	5984	5993	5736	5707	5711	5818	5660	5588	5742	5760	5853	5694	5779	5692	5647	5582	5570	5605	5678	5558	5611	5756	5917	6008	6043	5983	5850	5856	6019	5856	5873	5689	5724	5759	5663	5675	5514	5655	5583	5613	5617	5694	5783	5805	5616
6118	6102	6057	6106	6021	5804	5838	5610	5795	5721	5743	5773	5824	5650	5779	5611	5587	5721	5678	5630	5667	5595	5755	5677	5698	5705	5806	5893	5933	6092	5873	6004	5824	5741	5922	5921	5861	5877	5917	5924	5592	5636	5746	5626	5654	5721	5774	5795	5747	5663
6155	5972	6115	6048	6034	5802	5748	5589	5645	5728	5691	5735	5808	5766	5594	5597	5612	5559	5559	5527	5603	5731	5752	5839	5858	5806	5786	5947	5903	5718	5815	5696	5617	5739	5653	5811	5801	5844	5876	5778	5674	5677	5804	5715	5797	5887	5742	5784	5751	5682
5986	5914	6066	6180	6056	6021	5749	5745	5519	5609	5581	5802	5743	5764	5659	5325	5393	5538	5505	5551	5498	5693	5505	5591	5807	5800	5885	6031	5902	5814	5636	5573	5686	5534	5639	5620	5844	5729	5679	5657	5567	5750	5764	5847	5787	5916	5668	5895	5774	5906
5976	5923	5977	5994	5972	6066	5770	5703	5577	5575	5486	5619	5536	5721	5557	5432	5478	5631	5566	5647	5529	5486	5479	5745	5619	5865	5976	6051	5834	5942	5746	5674	5595	5596	5502	5536	5672	5576	5506	5556	5541	5521	5797	5758	5867	5671	5898	5656	5854	5752
6039	5893	5988	5922	5970	5877	5792	5671	5681	5471	5569	5473	5483	5522	5730	5414	5502	5566	5637	5701	5588	5641	5653	5701	5728	5711	5821	5954	5830	5788	5597	5577	5594	5579	5675	5786	5616	5755	5666	5674	5542	5706	5666	5603	5718	5673	5821	5796	5734	5678
6039	5811	5865	5779	5862	5811	5814	5866	5704	5566	5468	5514	5655	5698	5559	5402	5486	5641	5548	5632	5630	5856	5508	5653	5742	5865	5718	5768	5778	5593	5571	5476	5519	5523	5734	5811	5951	5710	5974	5794	5689	5756	6087	5958	5731	5906	5845	5678	5706	5928
6001	5959	5899	5976	5730	5814	5774	5665	5758	5763	5596	5469	5644	5656	5598	5420	5692	5585	5474	5618	5814	5801	5751	5697	5911	5717	5960	5929	5833	5574	5544	5635	5491	5722	5549	5827	5742	5925	5908	5909	5816	5955	5989	5998	5909	5821	5873	5782	5851	5855
6128	5915	5888	5785	5966	5758	5817	5842	5732	5675	5686	5613	5607	5662	5733	5802	5656	5600	5685	5693	5646	5871	5923	5767	5833	6077	6148	6042	5919	5759	5733	5638	5637	5623	5813	5911	5700	5705	5774	5799	5755	5831	5867	6045	5886	5835	5862	5943	5970	5911
6118	6017	5983	5873	5698	5686	5598	5739	5835	5786	5631	5623	5640	5589	5666	5848	5841	5782	5762	5896	5806	5837	5947	6159	5971	5995	6057	5839	5856	5710	5717	5796	5787	5878	6003	5793	5856	5609	5699	5700	5748	5769	5630	5807	5699	5709	5741	5715	5821	5835
6135	6129	6042	5897	5815	5701	5522	5694	5729	5763	5767	5753	5711	5497	5679	5706	5916	5790	5722	5855	5823	5892	6100	6044	6012	5842	5808	5786	5841	5734	5732	5725	5899	5933	6073	6030	5982	5886	5837	5989	5888	5703	5790	5886	5864	5625	5689	5721	5809	5813
6067	5935	6123	6022	5806	5740	5464	5481	5666	5827	5871	5701	5916	5764	5613	5846	5823	5935	6003	5915	5906	5913	5975	5975	6136	6034	5839	5797	5640	5716	5814	5813	5831	5954	6183	6109	6017	5907	5790	5885	6028	5841	5909	5924	5821	5878	5880	5690	5933	5910
5818	5984	6060	6095	5851	5922	5802	5671	5667	5752	5724	5672	5706	5634	5875	5787	5814	5739	5787	5832	5816	5814	6014	5993	5865	6039	5869	5847	5722	5718	5797	5879	5853	5793	5739	6005	5879	5805	5670	5918	5888	5920	5738	5813	5803	5695	6036	5798	5622	5933
6042	5858	5988	5902	5941	5827	5777	5731	5743	5608	5723	5527	5605	5669	5749	5654	5681	5905	5852	5762	5835	5763	5905	5892	5773	5830	5742	5781	5810	5710	5826	5959	5920	5991	5823	5916	5752	5782	5812	5683	5810	5761	5729	5802	5838	5548	5699	5764	5775	5801
6068	5881	5874	5975	5913	5919	5789	5752	5726	5481	5454	5605	5554	5714	5550	5632	5560	5592	5712	5734	5723	5702	5745	5714	5838	5604	5770	5631	5731	5775	5872	5926	5894	5975	6093	5997	5949	5924	5690	5741	5749	5864	5842	5857	5683	5772	5737	5564	5565	5729
6171	5967	5934	5892	5725	5822	5951	5734	5699	5722	5564	5522	5497	5538	5784	5700	5460	5433	5630	5633	5686	5817	5848	5702	5756	5690	5475	5599	5632	5693	5760	5905	5837	5825	5915	5878	5833	5817	5723	5806	5810	5922	5844	5757	5781	5891	5728	5712	5766	5784
6206	5938	5943	5861	5811	5956	5844	5806	5843	5604	5471	5284	5593	5684	5690	5554	5568	5467	5461	5404	5589	5708	5786	5831	5753	5812	5614	5732	5901	5579	5809	5708	5976	5941	5860	5843	5847	5577	5657	5442	5620	5754	5923	5986	5799	5760	5890	5850	5834	5844
6335	6073	6067	5879	5802	5996	5666	5781	5624	5579	5324	5436	5439	5587	5634	5734	5566	5428	5254	5496	5605	5643	5750	5605	5805	5765	5848	5760	5806	5701	5809	5936	6075	6028	5650	5662	5888	5709	5659	5670	5767	5765	5683	5860	5743	5691	5861	5774	5728	5855
6475	6141	5993	5804	5782	5710	5843	5762	5585	5665	5457	5322	5396	5581	5697	5630	5580	5535	5581	5470	5593	5725	5778	5812	5825	5747	5729	5779	5702	5790	5810	6048	6081	6138	5918	5888	5878	5863	5703	5762	5675	5877	5910	5946	5908	5802	5858	5915	5621	5789
6431	6142	5931	5779	5777	5738	5748	5898	5906	5639	5424	5528	5536	5484	5544	5656	5606	5569	5528	5536	5637	5785	5920	5889	5804	5759	5802	5779	5767	5820	6051	5965	5803	5786	5805	5759	5636	5921	5589	5842	5838	5942	5921	5937	5933	5962	5714	5862	5775	5837
6451	6187	6004	5879	5545	5529	5668	5687	5708	5786	5560	5575	5536	5516	5450	5728	5749	5609	5543	5843	5775	5740	5923	6006	5879	5904	5774	5772	5843	5943	5953	5857	5735	5842	5716	5758	5774	5770	5802	5830	5775	5706	6058	6187	5937	6084	5864	5731	5656	5895
6369	6192	5992	5835	5622	5753	5579	5495	5786	5861	5554	5629	5677	5611	5602	5538	5552	5574	5687	5844	6016	5944	5907	5825	5761	5813	5704	5802	5813	5896	5986	5790	5735	5786	5740	5673	5651	5659	5869	5943	5984	6022	5922	6150	6014	5886	5654	5607	5730	5713
6136	5969	5990	5883	5546	5685	5352	5576	5600	5674	5654	5546	5537	5471	5399	5498	5704	5721	5776	5839	5760	5826	5766	5954	5641	5860	5695	5757	5846	5814	5789	5891	5843	5733	5709	5727	5708	5781	5980	5907	5888	5931	5991	6038	5867	5862	5750	5682	5738	5822
6018	5879	6076	5608	5655	5628	5515	5524	5702	5758	5654	5724	5535	5460	5498	5659	5646	5699	5770	5792	5984	5712	5843	5651	5685	5648	5683	5645	5734	5790	5800	5699	5661	5784	5610	5710	5664	5823	5914	6116	6028	5900	5903	6020	5802	5972	5693	5730	5814	5970
5895	5764	5982	5781	5697	5669	5481	5695	5667	5776	5696	5621	5703	5538	5559	5448	5538	5749	5709	5680	5602	5601	5627	5516	5860	5717	5766	5663	5756	5818	5844	5798	5655	5657	5709	5633	5659	5687	5975	5946	5887	5890	5980	5969	5831	5751	5576	5758	5654	5764
5914	5875	5946	5744	5732	5680	5897	5557	5704	5700	5646	5522	5713	5652	5588	5638	5645	5656	5744	5558	5594	5603	5410	5574	5563	5616	5721	5584	5549	5668	5696	5603	5611	5670	5793	5597	5747	5756	5859	6071	6042	5919	5847	5626	5787	5716	5759	5681	5748	5818
5834	5577	5825	5911	5891	5906	5747	5619	5657	5629	5688	5690	5693	5686	5754	5513	5626	5678	5626	5753	5387	5298	5447	5543	5493	5540	5700	5714	5543	5681	5665	5666	5723	5612	5881	5911	5688	5733	5855	5869	6008	5667	5792	5694	5602	5506	5585	5808	5540	5798
5834	5741	5724	5839	6023	5874	5952	5965	5832	5678	5863	5767	5745	5852	5450	5596	5420	5494	5579	5645	5628	5307	5561	5424	5450	5530	5763	5638	5442	5422	5736	5604	5657	5589	5727	5746	5807	5669	5767	5873	5814	5648	5617	5740	5807	5806	5711	5570	5906	5878
5820	5565	5897	5930	6110	6135	6120	5995	5741	5834	5800	5763	5679	5844	5702	5535	5195	5392	5571	5571	5577	5566	5479	5428	5570	5733	5732	5745	5650	5447	5661	5604	5566	5635	5681	5577	5855	5662	5678	5789	5902	5785	5618	5666	5775	5799	5830	5912	5958	5892
6009	5797	5880	5921	6228	6086	6185	5798	5790	5696	5628	5697	5931	5803	5539	5489	5430	5445	5787	5630	5584	5607	5683	5640	5743	5789	5713	5747	5726	5607	5680	5599	5528	5756	5718	5627	5839	5706	5843	5561	5619	5656	5715	5814	5866	5876	6069	5929	6099	5976
5909	5763	5914	6029	6110	6224	6121	5960	5869	5493	5457	5737	5727	5872	5885	5776	5522	5383	5639	5597	5575	5699	5793	5609	5624	5661	5904	5667	5635	5766	5620	5680	5665	5682	5527	5720	5622	5673	5694	5685	5739	5627	5619	5757	5850	6042	5832	5973	5983	5905
5901	5784	5997	5942	5965	5947	6028	5810	5726	5475	5371	5411	5649	5784	5854	5819	5483	5474	5559	5597	5617	5534	5683	5516	5712	5792	5803	5738	5685	5728	5750	5699	5701	5900	5702	5748	5841	5836	5723	5584	5613	5874	5862	5830	5734	5897	5946	5822	5819	5851
5872	5796	5887	5727	5859	5823	5826	5846	5674	5492	5470	5367	5721	5715	5771	5558	5595	5509	5547	5424	5580	5678	5760	5828	5759	5666	6042	5717	5635	5510	5644	5609	5591	5517	5651	5777	5836	5716	5802	5523	5597	5827	5717	5719	5970	5814	5627	5811	5845	5591
6105	6038	5971	5817	5898	5935	5767	5754	5728	5528	5244	5515	5669	5576	5520	5755	5621	5361	5430	5549	5751	5802	5779	5801	5584	5803	5566	5742	5575	5488	5510	5533	5599	5670	5742	5654	5624	5512	5562	5609	5762	5728	5745	5687	5756	5884	5869	5634	5690	5592
6200	6017	6131	5834	5779	5876	5703	5721	5751	5398	5355	5502	5536	5573	5701	5806	5543	5459	5527	5607	5652	5850	5937	5605	5648	5668	5758	5629	5858	5604	5607	5615	5772	5763	5741	5776	5662	5648	5535	5543	5675	5782	5813	5720	5657	5750	5689	5737	5698	5668
6229	6204	6235	5898	5880	5856	5826	5880	5590	5749	5604	5516	5550	5674	5870	5828	5663	5775	5512	5562	5545	5683	5677	5754	5651	5702	5688	5618	5467	5634	5458	5803	5668	5705	5550	5745	5656	5789	5701	5614	5586	5686	5912	5976	5640	5705	5731	5710	5726	5729
6432	6205	6037	5863	6000	5828	5937	5657	5840	5955	5464	5289	5687	5761	5834	5934	5858	5766	5474	5451	5420	5726	5767	5663	5665	5623	5644	5388	5473	5421	5498	5423	5565	5692	5551	5604	5501	5718	5630	5602	5674	5660	5790	5804	5907	5582	5539	5884	5786	6028
6389	6125	6032	6054	5499	6011	5999	5657	6046	5780	5482	5522	5518	5630	5845	6144	5883	5517	5388	5498	5630	5679	5611	5584	5677	5547	5746	5493	5604	5636	5524	5680	5814	5651	5808	5645	5581	5539	5526	5830	5806	5603	5817	5743	5659	5740	5764	5722	5800	5933
6602	6189	6078	5693	5827	6001	5784	5925	5978	5710	5690	5610	5663	5725	5858	5975	5817	5764	5668	5674	5652	5753	5691	5719	5681	5479	5875	5644	5776	5824	5642	5653	5869	5877	5761	5773	5741	5660	5655	5500	5679	5753	5701	5683	5627	5674	5884	5911	5778	5919
6529	6009	5974	5871	5851	5851	5769	5930	5942	5925	5673	5413	5600	5918	5929	5796	5787	5633	5502	5645	5477	5731	5845	5560	5785	5772	5718	5705	5696	5823	5642	5786	5918	5920	5892	5860	5820	5754	5847	5651	5578	5787	6074	5914	5584	5776	5810	6055	5913	5857
6528	6200	6044	5808	5701	5875	5996	5863	5954	5863	5569	5455	5500	5732	5681	5768	5943	5749	5556	5500	5536	5677	5750	5682	5828	5604	5696	5576	5614	5710	5753	5759	5834	5775	5698	5599	5763	5853	5999	5740	5675	5636	5636	5801	5710	5717	5894	5873	6000	5833
6309	5998	5982	5862	5698	5709	5790	5765	5821	5706	5509	5533	5478	5521	5615	5714	5834	5577	5690	5516	5572	5700	5843	5814	5540	5644	5709	5652	5673	5699	5557	5545	5700	5778	5699	5608	5574	5705	5785	5869	5887	5693	5713	5706	5853	5845	5868	5797	5915	5895
6167	6148	5857	5794	5788	5638	5556	5652	5837	5751	5579	5640	5627	5586	5801	5760	5732	5640	5564	5573	5613	5663	5844	5621	5478	5597	5715	5732	5926	5866	5608	5699	5790	5788	5724	5488	5576	5608	5703	5618	5961	5750	5848	5723	5691	5653	5829	5910	5790	6009
6172	5960	6055	5801	5830	5746	5758	5768	5971	5804	5623	5628	5763	5638	5636	5633	5683	5563	5588	5679	5502	5675	5617	5627	5617	5630	5691	5667	5892	5698	5652	5606	5883	5757	5711	5635	5640	5660	5680	5660	5717	5661	5801	5689	5638	5794	5789	5932	5664	5932
6296	6272	6035	5881	5789	5727	5891	5821	5774	5850	5758	5658	5748	5668	5736	5563	5586	5655	5628	5653	5594	5526	5694	5829	5755	5683	5775	5726	5728	5777	5667	5487	5793	5700	5672	5619	5594	5664	5626	5617	5628	5806	5645	5862	5637	5680	5681	5875	5814	5851
6161	6187	5892	5756	5704	5655	5675	5751	6046	5911	5783	5627	5772	5662	5641	5588	5651	5707	5671	5571	5475	5567	5704	5789	5833	5704	5696	5518	5785	5599	5519	5768	5586	5621	5707	5623	5753	5824	5746	5705	5594	5688	5765	5804	5730	5685	5794	5680	5715	5750
6176	6284	5928	5844	5739	5538	5858	5829	5918	5953	5846	5631	5639	5630	5541	5728	5757	5809	5609	5650	5662	5751	5891	5790	5627	5547	5596	5607	5639	5766	5569	5513	5578	5453	5726	5512	5710	5998	5840	5592	5641	5614	5704	5761	5731	5743	5837	5833	5775	5752
6287	6357	5930	6027	5857	5713	5815	5805	6042	6099	5804	5762	5715	5681	5604	5837	6033	5851	5604	5723	5688	5850	5865	5824	5603	5606	5466	5699	5735	5737	5431	5508	5613	5588	5553	5693	5784	5693	5849	5748	5692	5619	5726	5810	5813	5787	5710	5782	5793	5846
6247	6243	5851	5778	5717	5787	5994	5891	6071	6156	5624	5672	5801	5531	5613	5914	5852	5601	5598	5621	5876	5923	5969	5752	5726	5534	5582	5676	5725	5728	5538	5589	5545	5617	5656	5605	5669	5840	5758	5769	5721	5503	5635	5656	5747	5782	5734	5754	5719	5715
6464	6282	6129	5980	5687	5751	5971	5875	6013	5904	5703	5723	5725	5642	5586	5738	5817	5723	5486	5572	5966	5942	5971	5937	5712	5635	5641	5705	5875	5704	5668	5699	5627	5772	5721	5643	5627	5715	5683	5728	5676	5607	5540	5652	5729	5686	5739	5622	5697	5800
6468	6276	5983	5729	5740	5834	5832	5891	5721	5723	5514	5619	5610	5491	5752	5903	5847	5781	5484	5613	5851	6042	6026	5869	5636	5626	5595	5871	5811	5760	5702	5725	5679	5897	5654	5650	5579	5523	5672	5651	5689	5775	5686	5671	5758	5690	5878	5621	5546	5733
6326	6371	6036	5848	5695	5770	5936	5670	5811	5747	5437	5682	5549	5426	5622	5725	5869	5554	5603	5640	5846	5914	5929	5708	5598	5405	5630	5837	5741	5858	5794	5537	5590	5613	5594	5512	5491	5600	5565	5627	5597	5577	5648	5645	5633	5756	5503	5670	5676	5695
6498	5973	6027	5768	5645	5754	5731	5610	5734	5626	5584	5502	5458	5318	5594	5861	5901	5737	5690	5659	5654	5937	5955	5668	5559	5486	5684	5716	5722	5755	5686	5787	5434	5644	5600	5507	5504	5510	5598	5657	5674	5707	5642	5715	5887	5758	5613	5611	5751	5634
6381	5925	5975	5713	5679	5613	5756	5812	5808	5852	5586	5506	5596	5591	5641	5634	5700	5639	5422	5661	5837	5828	5739	5786	5493	5464	5786	5712	5839	5727	5641	5712	5590	5549	5694	5564	5593	5515	5665	5722	5796	5962	5742	5854	5560	5731	5771	5718	5631	5872
6296	5954	5998	5583	5578	5764	5653	5786	5805	5914	5736	5711	5643	5530	5645	5988	5799	5669	5815	5862	5839	5942	5846	5597	5616	5591	5883	5793	5830	5611	5661	5687	5756	5810	5668	5664	5599	5658	5649	5839	5822	5947	5835	5812	5613	5705	5882	5716	5656	5850
6434	5883	5823	5759	5623	5637	5877	5803	6045	5927	5727	5625	5656	5629	5689	5683	5889	5653	5730	5753	5891	5980	5825	5642	5542	5750	5611	5760	5799	5656	5739	5895	5758	5758	5741	5641	5595	5759	5818	5874	5926	5872	5650	5545	5537	5784	5763	5659	5668	5900
6262	5916	5769	5672	5605	5828	5811	5906	5948	5828	5570	5725	5638	5708	5664	5923	5826	5654	5685	5712	5891	5797	5743	5595	5559	5596	5820	5831	5720	5679	5623	5687	5856	5617	5698	5638	5812	5736	5812	5924	5617	5601	5572	5670	5472	5677	5631	5515	5898	5958
6132	5885	5840	5702	5668	5856	5938	5925	5931	6002	5644	5650	5685	5560	5694	5955	5568	5559	5613	5608	5785	5973	5945	5763	5753	5600	5819	5745	5673	5667	5624	5591	5837	5726	5631	5673	5616	5744	5913	5826	5644	5769	5770	5576	5630	5685	5613	5537	5689	5900
6011	5939	5420	5429	5786	5816	6143	5777	5936	5873	5564	5691	5650	5663	5657	5832	5809	5466	5604	5675	5718	5838	5777	5492	5622	5604	5663	5593	5657	5533	5572	5691	5720	5741	5728	5775	5877	5815	5852	5856	5663	5855	5499	5595	5603	5655	5672	5597	5865	5793
5848	5673	5516	5703	5771	5857	6149	5997	5879	5964	5463	5521	5818	5632	5843	5710	5705	5501	5455	5564	5801	5928	5811	5817	5600	5653	5653	5829	5594	5545	5450	5521	5836	5567	5620	5682	5757	5787	5780	5775	5622	5573	5470	5523	5599	5697	5856	5655	5797	5866
6104	5797	5604	5555	5773	5980	6132	6175	5796	5654	5609	5276	5592	5810	5721	5689	5615	5462	5536	5531	5655	5763	5755	5669	5607	5830	5837	5742	5596	5517	5712	5486	5643	5616	5695	5635	5713	5834	5656	5763	5614	5644	5513	5726	5645	5663	5757	5698	5630	5839
5960	5475	5772	5608	5917	6092	6040	5978	5570	5330	5591	5486	5711	5972	5987	5556	5496	5464	5788	5923	5899	5745	5805	5568	5837	6007	5893	5803	5907	5694	5620	5747	5769	5907	5853	5713	5929	5765	5760	5643	5739	5696	5598	5735	5749	5665	5836	5705	5923	5649
5838	5535	5856	5813	5833	6220	5927	5787	5713	5619	5512	5497	5641	5750	5655	5522	5608	5419	5680	6064	5775	5735	5882	5751	5818	5851	5942	5801	5766	5651	5836	5787	5707	5904	5824	5778	5793	5682	5657	5686	5563	5711	5825	5767	5848	5897	5926	5837	5796	5734
5935	5702	5753	5806	5883	6006	5745	5715	5553	5455	5485	5473	5613	5619	5839	5730	5673	5623	5707	5950	5953	5866	5620	5754	5666	5790	6015	5688	5758	5658	5667	5865	5797	5956	5995	5990	5754	5725	5764	5737	5760	5890	5670	5893	5730	5939	5886	5995	5699	5704
6059	5906	5864	6095	6029	5857	5698	5451	5576	5673	5440	5618	5786	5847	5632	5643	5691	5547	5751	5962	5946	5822	5645	5469	5610	5666	5604	5510	5776	5619	5579	5821	5938	5918	5671	5835	5807	5521	5543	5651	5826	5614	5566	5461	5630	5843	5794	5597	5706	5815
5930	6000	6066	6108	6020	5827	5568	5479	5521	5642	5532	5689	5935	5509	5509	5663	5500	5762	5675	5800	5725	5875	5721	5799	5828	5702	5596	5625	5587	5670	5883	5720	5947	5910	5749	5716	5654	5703	5542	5866	5868	5735	5615	5694	5811	5901	5801	5590	5583	5844
6264	5955	6142	6039	5910	5873	5756	5569	5379	5477	5571	5552	5780	5701	5505	5646	5771	5706	5764	5544	5702	5668	5722	5754	5778	5871	5776	5439	5566	5696	5823	5822	5892	5728	5819	5879	5807	5728	5752	5772	5802	5735	5698	5941	6153	6332	5847	5810	5762	5752
6239	5870	6038	5932	6019	5773	5656	5571	5405	5671	5864	5794	5875	5985	5627	5713	5711	5837	5870	5723	5528	5567	5697	5746	5958	5881	5666	5709	5754	5784	5699	5940	5770	5784	5754	5866	5788	5621	5664	5770	5735	6049	6247	6314	6216	6358	6325	6157	5998	5909
6140	5993	6173	5990	5797	5672	5634	5649	5571	5667	5945	5834	5707	5782	5624	5466	5686	5654	5736	5750	5746	5555	5722	5870	5864	5658	5674	5710	5706	5971	5879	5844	5894	5921	5776	5764	5710	5665	5774	6031	6147	6211	6252	5846	5744	5644	5874	6046	5946	5959
6162	6124	6223	5778	5754	5581	5673	5608	5666	5699	5789	5803	5586	5437	5509	5584	5495	5504	5590	5616	5586	5678	5910	5831	5824	5666	5624	5642	5714	5952	5857	5861	5723	5781	5713	5699	5507	5587	5803	5968	6301	6256	5914	5233	4986	5231	5319	5678	6067	6146
6355	6010	5990	5737	5577	5598	5563	5521	5661	5763	5611	5586	5624	5568	5375	5610	5796	5478	5660	5596	5689	5922	5910	5846	5785	5660	5798	5713	5679	5878	5850	5929	5692	5819	5763	5798	5709	5616	5961	6122	6419	6187	5677	4975	4615	4576	4804	5306	6057	6112
6309	6028	6032	5852	5747	5442	5572	5500	5608	5764	5760	5536	5673	5566	5586	5621	5632	5828	5738	5588	5796	5792	5826	5631	5714	5729	5584	5812	5767	5917	5652	5760	5738	5847	5870	5868	5801	5658	5885	6166	6206	6150	5717	4878	4608	4389	4777	5517	6046	6156
6201	6030	5997	5712	5629	5576	5442	5708	5817	5707	5719	5617	5509	5383	5458	5615	5703	5620	5559	5720	5786	5823	5819	5745	5794	5633	5523	5749	5805	5827	5990	5801	5748	5843	5793	5719	5728	5635	5665	6128	6447	6419	5979	4962	4516	4542	5048	5632	6157	6199
6259	6089	6178	5700	5733	5575	5748	5810	5714	5689	5680	5477	5493	5469	5497	5518	5615	5549	5544	5487	5677	5907	5872	5697	5763	5608	5629	5474	5513	5678	5640	5632	5623	5484	5640	5651	5365	5732	5834	6046	6329	6239	5666	5046	4684	4910	5123	5877	6118	5941
6236	6100	6061	5678	5583	5824	6004	5838	5718	5669	5492	5351	5240	5614	5479	5537	5759	5701	5682	5490	5717	5610	5651	5817	5788	5725	5820	5775	5585	5626	5637	5596	5495	5575	5716	5750	5690	5750	5919	6045	6314	6181	5652	5112	4846	4733	5284	5805	6303	6016
6350	5947	5982	5718	5620	5813	5751	5773	5673	5537	5487	5487	5397	5664	5816	5724	5809	5626	5662	5714	5825	5654	5707	5661	5702	5798	6092	6021	5938	5804	5859	6021	5834	5649	5819	5813	5797	5548	5711	5813	6104	6294	5894	5087	4696	4750	5118	5755	6185	6184
6345	5949	5767	5768	5731	5859	5957	5684	5687	5485	5513	5772	5573	5627	5686	5775	5835	5662	5578	5683	5784	5804	5644	5786	5636	5616	5906	5765	5846	5747	5826	5779	5718	5787	5740	5664	5823	5734	5777	6154	6349	6420	5903	5099	4839	4734	5250	5800	6162	6148
5962	5757	5826	5782	5832	5800	5834	5724	5704	5595	5594	5515	5703	5946	5733	5875	5576	5613	5696	5779	5799	5816	5562	5614	5780	5667	5855	5771	5969	5855	5658	5859	5599	5664	5727	5635	5871	5687	5625	6040	6235	6525	5997	5300	5045	4812	4964	5856	6363	6195
6119	5776	5998	5993	5913	5731	5693	5560	5662	5628	5569	5691	5489	5677	5715	5534	5611	5421	5597	5762	5672	5501	5574	5560	5768	5733	5704	5816	5754	5743	5830	5730	5611	5883	5741	5637	5761	5625	5554	5956	6316	6323	5998	5172	4688	4863	5463	5948	6235	6134
5849	5946	6055	6103	5872	5940	5884	5568	5692	5701	5712	5641	5557	5596	5364	5396	5559	5557	5617	5675	5685	5456	5712	5772	5736	5791	5725	5654	5559	5543	5836	5692	5552	5648	5804	5817	5893	5613	5828	6167	6283	6386	5706	5100	4720	4796	5137	5875	6415	6385
6166	5944	6319	6060	5872	5759	5542	5638	5601	5754	5633	5697	5600	5564	5494	5440	5447	5716	5863	5561	5473	5506	5761	5865	5760	5832	5796	5645	5710	5888	5922	5773	5770	5780	5829	5937	5798	5651	5689	6095	6350	6201	5703	5166	4785	4760	5147	5859	6212	6264
6044	6014	6033	5737	5829	5800	5719	5845	5848	5839	5816	5665	5592	5424	5465	5368	5695	5848	5751	5654	5664	5380	5638	5810	5690	5929	5796	5766	5651	5736	5600	5762	5791	5780	5782	5753	5887	5713	5829	6184	6530	6465	5937	5137	4798	4734	5128	5704	6207	6208
6192	6068	6101	5775	5729	5726	5778	5848	5869	5872	5652	5658	5691	5504	5445	5785	5685	5608	5630	5524	5673	5462	5738	5787	5961	6024	5672	5713	5750	5669	5883	5754	5827	5731	5922	5797	5569	5912	5854	6117	6472	6355	5754	5249	5001	4834	5167	5896	6385	6213
6355	6127	5958	5595	5532	5786	5785	5862	5873	5650	5546	5527	5435	5420	5553	5848	5730	5730	5694	5379	5299	5503	5667	5663	5561	5565	5739	5656	5556	5739	5837	5659	5609	5653	5772	5656	5436	5822	5729	6120	6300	6247	5811	5179	4768	4960	5213	5992	6240	6100
6251	5850	5742	5596	5820	5808	6076	5981	5911	5710	5565	5522	5468	5497	5623	5604	5750	5626	5600	5417	5491	5605	5705	5772	5614	5674	5845	5606	5610	5440	5634	5657	5740	5772	5720	5638	5729	5715	5845	5948	6009	6289	5682	5276	4975	4828	5348	6004	6118	6289
6285	5947	6025	5695	5787	5984	5943	5696	5732	5520	5421	5489	5562	5643	5839	5892	5686	5337	5409	5536	5706	5679	5573	5579	5579	5749	5876	5671	5655	5717	5752	5882	5792	5842	5834	5676	5682	5694	5810	5959	6414	6540	5948	5252	4822	4848	5298	5993	6131	6066
6214	6139	5877	5778	5866	5710	5698	5695	5422	5337	5379	5463	5470	5713	5611	5802	5810	5615	5540	5455	5550	5748	5782	5744	5587	5835	5769	5626	5503	5739	5946	5792	5883	5823	5874	5944	5756	5812	5813	6111	6416	6460	5799	5236	4923	4827	5229	5913	6180	6239
6227	5656	5911	5780	5845	6011	5921	5659	5423	5583	5683	5657	5764	5691	5704	5445	5534	5522	5781	5793	5571	5486	5556	5629	5633	5593	5847	6080	5726	5665	5845	5812	5796	5883	5858	5915	5915	5740	5865	5992	6328	6400	5966	5317	4721	4850	5267	6088	6332	6765
5941	5798	6036	5917	6192	6014	5916	5782	5700	5840	5863	5955	5813	5837	5869	5522	5356	5391	5460	5720	5791	5416	5324	5445	5899	5907	5788	5578	5696	5752	5563	5948	5685	5809	5882	5869	5943	5690	5916	6040	6572	6468	5728	5127	4984	4988	5609	6254	6847	6943
6241	6247	6206	5971	5802	5812	5715	5582	5614	5527	5707	5792	5573	5779	5706	5674	5553	5583	5346	5408	5473	5551	5566	5419	5519	5863	5735	5440	5506	5656	5897	5823	5720	5560	5817	5810	5605	5791	5776	5941	6424	6385	5720	5319	5283	5289	5851	6473	6878	7122
6117	6001	6095	5841	5712	5693	5627	5677	5642	5640	5622	5395	5386	5296	5401	5485	5794	5866	5693	5572	5444	5439	5769	5800	5744	5599	5827	5615	5582	5702	6049	5704	5606	5766	5792	5841	5585	5750	5707	6047	6339	6225	5858	5375	5133	5218	5688	6291	6177	6175
6143	5977	5924	5821	5657	5759	5876	5879	5904	5869	5716	5719	5402	5427	5288	5419	5567	5744	5787	5700	5649	5619	5656	5841	5893	5495	5542	5727	5762	5637	5684	5617	5500	5778	5651	5782	5579	5535	5689	5965	6384	6029	5608	5181	4766	5086	5370	5520	5141	5196
6212	5939	6285	6116	5843	5882	5959	6010	5853	5853	5859	5757	5728	5865	5802	5559	5640	5627	5672	5679	6006	5823	5726	5656	5841	5904	5657	5627	5852	5836	5702	5839	5595	5965	6078	5980	5835	5742	5856	5997	6174	5982	5514	5139	4808	4717	4777	4964	4828	4495
6299	5846	6174	5899	5876	5793	5779	5587	5672	5558	5453	5585	5782	5885	5960	5915	5903	5690	5326	5554	5789	6063	5933	5534	5470	5718	5762	5580	5760	5942	5641	5550	5718	5729	6003	6015	5897	5889	5919	6405	6089	6057	5583	5362	4807	4785	4760	4892	4665	4559
6332	5748	5937	5783	5752	5755	5744	5551	5512	5425	5637	5554	5547	5610	5693	6034	6049	5829	5660	5613	5680	5836	6003	5628	5404	5550	5752	5738	5529	5785	5734	5630	5923	5663	5667	5917	5653	5718	5780	6202	5988	6063	5702	5631	5142	5102	5295	5412	5098	5186
6077	5697	5753	5652	5833	5966	5847	5767	5702	5447	5605	5384	5597	5525	5492	5584	5721	5851	5914	5814	5603	5518	5716	5930	5665	5447	5760	5824	5497	5480	5751	5647	5809	5797	5629	6049	5858	5676	5767	5749	5842	5995	6152	5790	5883	5770	6183	6138	6031	6226
5928	5633	5951	6152	6083	6237	5977	5961	5854	5682	5640	5766	5801	5550	5412	5271	5338	5617	5977	5956	5776	5307	5584	5864	5931	5730	5500	5871	5688	5494	5829	5855	5601	5792	5818	5861	6016	5661	5691	5586	5895	6032	6115	6198	6407	6444	6725	6428	6788	6645
6095	5972	6317	6131	6080	6343	6088	5893	5928	5926	5865	5902	5795	5724	5525	5446	5286	5456	5789	5883	5867	5757	5481	5873	6164	6018	5653	5787	5868	5601	5826	6024	5641	5689	5838	5808	5883	5678	5766	5554	5782	5991	6018	6250	6363	6524	6537	6425	6464	6469
6253	6618	6744	6328	6122	6099	6005	5929	5967	5815	5929	5844	5825	5873	5942	5594	5516	5545	5573	5745	6010	5976	5868	5735	5995	6101	5618	5609	5952	5877	5739	6011	5797	5939	6064	5797	5859	5859	5680	5595	5675	5704	5813	6012	6074	5903	5895	6019	5919	6044
6571	6375	6374	6123	5846	5838	5704	5811	5734	5794	5635	5817	5845	5942	6110	6088	5925	5855	5501	5585	5913	6279	5969	5850	5778	5856	5851	5498	5748	6035	5658	5731	5959	5841	5905	5719	5821	5820	5722	5660	5640	5635	5791	5715	5809	5772	5611	5661	5983	5750
6554	6367	6060	5902	5784	5406	5524	5366	5601	5625	5499	5633	5704	5878	6057	6287	6164	5871	5646	5521	5912	6104	6239	5864	5426	5761	6021	5667	5659	6032	5524	5705	5987	5745	5811	5657	5675	5615	5655	6004	5728	5753	5881	5780	5731	5837	5810	5815	5844	5645
6643	6049	5903	5614	5724	5776	5615	5495	5472	5393	5374	5444	5559	5796	5947	6007	6073	5876	5800	5433	5607	6108	6025	5693	5372	5518	5993	5587	5266	5594	5478	5539	6034	5589	5634	5860	5511	5797	5538	5790	5638	5776	5742	5942	5783	5931	5982	5953	5863	5658
6329	5981	5925	5710	5801	5626	5723	5557	5416	5433	5409	5467	5308	5445	5520	5726	5820	5849	5951	5437	5377	5752	5819	5651	5504	5666	5920	5683	5330	5547	5619	5481	5734	5626	5520	5901	5564	5798	5667	5606	5649	5759	5811	5908	5838	6150	5940	5945	5683	5839
6446	6078	5935	5623	5843	5658	5696	5559	5579	5590	5403	5446	5355	5153	5325	5502	5656	5945	5686	5525	5409	5549	5906	5886	5427	5407	5686	5763	5387	5626	5903	5575	5632	5916	5412	5912	5647	5762	5763	5639	5646	5481	5782	5737	5736	6012	5758	5963	5851	5917
6396	5836	5835	5812	5841	5862	5698	5494	5547	5461	5555	5543	5359	5221	5229	5427	5754	5975	6019	5588	5571	5594	5816	5959	5782	5367	5831	5954	5629	5561	5882	5651	5799	6079	5722	5907	5702	5702	5874	5767	5737	5734	5858	5634	5740	5781	5963	5967	5831	5738
6420	5949	5903	5724	5601	5789	5723	5706	5548	5612	5530	5485	5316	5004	5365	5390	5869	5851	5994	5812	5602	5628	5851	6156	6011	5630	5802	6028	5515	5579	5939	5696	5711	6059	5812	6269	5746	5655	5825	5649	5740	5682	5593	5791	5778	5788	5787	5885	5827	5889
6276	5886	5761	5386	5636	5636	5800	5724	5709	5808	5550	5483	5364	5314	5363	5414	5719	5999	5829	5793	5542	5583	5965	6082	5898	5577	6060	6143	5770	5723	5904	5790	5643	6060	5948	6083	5892	5839	5840	5703	5827	5657	5786	5742	5839	5688	5633	5940	5614	5801
6198	5712	5525	5568	5686	5534	5855	5766	5883	5666	5363	5378	5394	5508	5519	5568	5712	6024	6080	5768	5778	5724	6091	6184	5980	5445	5727	6147	5831	5681	5888	5563	5698	5973	5725	5947	5708	5792	5931	5719	5806	5699	5724	5850	5849	5833	5749	5734	5679	5616
6210	5805	5568	5583	5681	5788	5823	5696	5688	5656	5420	5552	5705	5588	5699	5546	5763	5930	6168	5950	5547	5582	5745	5914	5664	5401	5791	6041	5716	5488	5875	5676	5716	5938	5445	5737	5744	5620	5921	5700	5769	5732	5808	5771	5893	5848	5775	5685	5817	5634
6224	5816	5814	5519	5431	5571	5544	5650	5577	5604	5459	5460	5413	5470	5456	5541	5867	5856	5876	5588	5353	5437	5981	6021	5637	5305	5668	5782	5430	5555	6019	5619	5560	5810	5747	5701	5574	5731	5734	5690	5869	5631	5761	5845	5908	6046	5903	5762	5669	5806
6088	5821	5826	5696	5593	5662	5445	5609	5638	5506	5669	5577	5490	5277	5457	5702	5763	5991	5977	5607	5405	5485	5866	5832	5592	5521	5592	5731	5602	5657	5877	5538	5513	5754	5627	5753	5539	5540	5554	5678	5620	5543	5871	5755	5962	5903	5803	5925	5717	5955
6386	6013	5993	5603	5506	5662	5680	5522	5387	5711	5399	5232	5257	5248	5515	5738	5862	5913	5732	5409	5356	5453	5713	5947	5552	5408	5696	5806	5471	5685	5847	5753	5739	5842	5566	5753	5557	5552	5612	5647	5596	5554	5517	5681	5685	5627	5664	5812	5952	5999
6529	6064	6090	5829	5642	5602	5465	5629	5498	5354	5376	5193	5304	5498	5643	5897	5902	5748	5510	5204	5412	5692	5970	5941	5554	5468	5887	5633	5622	5846	5894	5736	5804	5901	5812	5879	5653	5709	5585	5760	5536	5683	5570	5677	5555	5740	5583	5845	5911	5892
6414	6277	6278	6020	5982	5796	5733	5421	5455	5306	5403	5280	5504	5679	5793	5836	5957	5684	5387	5279	5643	6016	5849	5678	5525	5878	5906	5458	5559	5839	5675	5787	5916	5736	5832	5906	5829	5842	5923	5716	5608	5746	5652	5677	5683	5630	5864	5922	5960	5653
6497	6399	6543	6184	6075	5791	5766	5495	5420	5503	5526	5770	5770	5936	5841	5851	5668	5622	5495	5648	5872	5913	5672	5523	5698	5841	5853	5603	5643	5794	5587	5762	5922	5927	6137	6108	5925	6123	5745	5732	5727	5661	5656	5811	5646	5709	5661	5653	5644	5658
6079	6189	6452	6460	6152	6049	5929	5898	5801	5904	6057	6143	6042	5995	5961	5686	5785	5478	5624	5659	5934	6056	5699	5630	5686	5868	5856	5766	5883	5934	5634	5964	5969	5789	6084	6015	6021	5973	5747	5967	5720	5840	5696	5830	5851	5754	5763	5703	5721	5702
6067	5981	6100	5995	6076	6097	6110	5989	6019	6162	6122	6063	6052	5857	5759	5719	5528	5444	5704	5976	5837	5610	5561	5466	5976	5867	5625	5710	5961	5785	5777	5921	5775	5704	6066	5896	6068	5828	5799	5763	5803	5820	6014	5714	5877	5796	5905	5613	5763	5509
5924	5692	5814	5787	5767	5956	5881	5999	6249	6182	6100	6027	5897	5766	5634	5542	5786	5750	5800	5873	5608	5488	5495	5863	5730	5650	5460	5771	5764	5721	5732	5805	5552	5988	5742	5781	5898	5638	5854	6045	6061	5961	6027	5926	6012	5829	5765	5754	5802	5679
6053	5694	5631	5452	5553	5832	5839	5778	5774	5749	5685	5836	5670	5610	5602	5716	5878	5746	5729	5758	5383	5343	5601	5744	5593	5432	5625	5783	5457	5543	5934	5747	5616	5850	5777	5839	5780	5680	5805	5797	5988	5891	5925	5866	5962	5840	5762	5809	5789	5658
6303	5914	5904	5683	5735	5747	5696	5563	5591	5620	5606	5689	5577	5687	5701	5769	5776	5916	5560	5378	5599	5660	5810	5666	5486	5534	5862	5541	5388	5574	5681	5427	5614	5823	5671	5803	5718	5637	5681	5713	5635	5592	5676	5664	5720	5883	5848	5908	5860	5972
6260	6051	6261	5982	5983	5922	5747	5837	5530	5881	5664	5682	5717	5829	5761	5762	5580	5543	5429	5437	5427	5782	5790	5549	5523	5823	5715	5445	5496	5741	5491	5574	5648	5315	5640	5676	5534	5718	5422	5613	5356	5652	5505	5724	5821	5863	5900	5877	5861	5846
6113	6055	6281	6238	6318	6115	6116	6169	5894	6063	6032	5859	5913	5818	5582	5640	5627	5299	5677	5672	5769	5717	5511	5771	5731	5765	5528	5387	5646	5599	5557	5671	5480	5488	5716	5595	5654	5496	5482	5555	5559	5655	5545	5675	5825	5902	5729	5868	5933	5953
5950	5824	5961	6009	5812	6004	5966	5963	5903	5837	5838	5634	5496	5626	5595	5618	5515	5539	5675	5796	5685	5647	5447	5835	5735	5600	5545	5706	5630	5591	5645	5546	5449	5637	5689	5712	5809	5706	5623	5588	5582	5312	5397	5463	5545	5652	5836	5893	5874	5767
6094	5870	5856	5818	5922	5796	5859	5603	5543	5630	5574	5479	5504	5362	5586	5796	5780	5783	5707	5629	5755	5736	5808	5764	5677	5656	5650	6018	5744	5704	5639	5649	5713	5750	5737	5742	5762	5585	5651	5545	5482	5390	5381	5458	5369	5680	5495	5606	5706	6057
6317	6245	6136	6079	5844	5826	5881	5557	5768	5330	5478	5498	5635	5896	5831	5664	5910	5659	5705	5487	5638	5969	5817	5525	5764	5726	6044	5642	5871	5786	5687	5879	5869	5888	5749	5655	5574	5698	5615	5672	5484	5536	5518	5600	5527	5634	5452	5571	5795	6010
6199	6002	6128	6306	6152	6019	5871	5925	5781	5790	5699	5562	5619	5712	5734	5833	5619	5695	5782	5810	5905	5633	5727	5650	5826	6030	5989	5747	5874	5814	5801	5966	5882	5802	5883	5863	5886	5858	5858	5788	5777	5815	5580	5682	5597	5604	5437	5634	5769	5812
6192	5872	5922	5804	5796	5759	5787	5705	5813	5715	5771	5716	5616	5781	5681	5885	5769	5798	6026	5688	5779	5772	5899	5894	6085	5929	5835	5864	5868	5752	5861	5745	5904	5889	5926	5899	6154	6096	6003	5780	5934	5681	5797	5567	5798	5510	5677	5530	5796	5521
6353	6160	6065	5820	5835	5753	5696	5565	5386	5599	5618	5589	5649	5735	5986	6011	5883	5887	5910	5666	5729	5905	6086	5973	5734	5706	5858	5858	5806	5857	5845	5864	5836	5722	5975	6022	6101	5926	6030	5872	5986	5847	5830	5791	5932	5589	5723	5698	5613	5737
6226	6164	6062	6031	5846	5715	5794	5677	5804	5594	5674	5789	5802	6005	6040	5793	5768	5644	5566	5744	5962	5964	5791	5790	5844	5781	5734	5745	5667	5755	5743	5835	6029	5973	5823	6187	5868	6274	6010	6036	5968	5994	5778	5759	5764	5817	5813	5679	5963	5654
6214	5761	5988	5836	5818	5585	5767	5790	5778	5968	5766	5741	5843	5755	5664	5706	5792	5773	5863	5707	5811	5719	5773	5744	5647	5767	5934	5888	5951	5736	5818	5659	5882	5773	5946	6056	5768	5790	6112	5899	6098	5922	5843	5885	5895	5944	5947	5938	5833	5633
6262	5908	5874	5760	5754	5709	5725	5764	5679	5838	5649	5823	5743	5804	5812	5966	5896	5869	5860	5626	5671	5773	5653	5766	5786	5860	5840	5670	5866	5573	5788	5702	5684	5612	5832	5759	5778	5943	5891	5893	6005	6003	5950	5905	5930	5869	5802	5914	5723	5840
6210	5782	5828	5621	5732	5847	5931	5981	5877	5886	5854	5943	5701	5754	5908	5893	5817	5770	5755	5603	5650	5687	5503	5605	5776	5889	5884	5663	5556	5715	5426	5559	5658	5581	5691	5646	5880	5889	5987	5998	5889	6015	5722	5969	5788	5808	5836	5953	5765	5725
6024	5759	5772	5691	5647	5915	5816	5894	5798	5754	5695	5797	5824	5566	5660	5813	5730	5736	5650	5668	5654	5672	5796	5717	5804	5643	5628	5692	5702	5591	5651	5625	5437	5579	5667	5632	5755	5771	5715	5771	5736	5816	5736	5884	5935	5813	5953	5768	5831	5950
5958	5720	5798	5752	5864	5868	6116	5990	5782	5818	5803	5807	5777	5741	5804	5614	5648	5638	5723	5699	5668	5638	5551	5628	5822	5609	5581	5528	5411	5509	5648	5479	5559	5672	5589	5625	5721	5669	5687	5540	5655	5742	5647	5646	5972	5819	5925	5810	5821	5655
6144	5844	5872	5801	5722	5931	5935	5789	5816	5834	5889	5692	5698	5518	5567	5671	5728	5622	5718	5596	5456	5649	5705	5729	5561	5558	5582	5661	5569	5511	5438	5516	5505	5454	5506	5472	5502	5419	5356	5524	5556	5599	5579	5775	5832	5833	5989	5749	6001	5862
5975	5907	5898	5899	5770	5799	5860	5966	5878	5854	5879	5832	5741	5813	5483	5422	5527	5620	5595	5640	5647	5496	5403	5492	5560	5651	5588	5597	5678	5613	5449	5551	5392	5416	5264	5501	5425	5458	5531	5573	5675	5599	5640	5591	5650	5796	5890	5960	6023	5956
5810	5698	5823	5975	5822	5881	6019	6055	5983	5758	5690	5459	5791	5497	5563	5529	5618	5661	5603	5554	5601	5508	5465	5523	5551	5551	5654	5585	5513	5677	5371	5457	5469	5231	5317	5424	5249	5571	5420	5527	5497	5524	5509	5701	5664	5738	5831	5803	5884	5829
5883	5758	5926	5823	5914	6097	6156	5997	5895	5754	5612	5679	5564	5502	5566	5566	5463	5455	5560	5374	5566	5480	5667	5562	5689	5481	5562	5593	5573	5407	5546	5536	5511	5422	5443	5375	5635	5603	5569	5537	5481	5539	5493	5646	5667	5657	5822	5977	5816	5872
5887	5839	6005	6089	6031	5953	5949	6000	5871	5922	5767	5680	5595	5454	5605	5407	5595	5637	5438	5598	5541	5582	5716	5555	5637	5466	5671	5558	5628	5594	5519	5472	5592	5527	5482	5364	5538	5499	5405	5410	5415	5494	5408	5653	5551	5700	5729	5715	5743	5768
6036	5986	6070	5948	6179	5909	5982	5768	5914	5886	5731	5752	5637	5509	5459	5352	5444	5600	5653	5530	5696	5692	5555	5519	5675	5725	5723	5688	5919	5727	5591	5789	5600	5461	5630	5500	5621	5558	5601	5529	5548	5558	5491	5527	5567	5524	5857	5507	5788	5898
5839	5907	6004	6076	6042	5839	5889	5995	5895	6021	5839	5626	5471	5563	5387	5468	5499	5574	5632	5594	5506	5559	5486	5513	5563	5730	5693	5664	5892	5885	5775	5573	5722	5623	5446	5461	5562	5485	5370	5583	5632	5589	5666	5556	5613	5668	5719	5789	5815	6005
5958	6096	6168	6147	6104	6040	5901	5909	5973	5867	5689	5612	5486	5205	5492	5537	5632	5534	5492	5619	5651	5689	5591	5547	5710	5716	5974	5880	5874	5844	5606	5742	5527	5538	5640	5571	5709	5819	5691	5715	5594	5537	5692	5629	5709	5813	5919	6104	6342	6468
6286	5937	6180	6032	6108	6139	5964	5897	5846	5704	5522	5412	5418	5436	5486	5476	5528	5651	5621	5396	5529	5578	5637	5773	5782	5761	5774	5822	5882	5797	5795	5648	5853	5692	5736	5632	5636	5701	5760	5804	5744	5643	5618	5623	5693	5834	5892	6389	6420	6774
6213	6142	6205	6172	6127	6104	6007	5772	5721	5622	5592	5410	5529	5573	5555	5530	5577	5501	5513	5672	5644	5680	5731	5733	5730	5882	5784	5847	5853	5799	5905	5796	5884	5788	5857	5699	5789	5719	5803	5591	5495	5752	5580	5674	5875	6118	6156	6108	6180	6316
6113	6160	6154	6295	6298	6038	5889	5718	5514	5540	5410	5343	5470	5512	5657	5515	5465	5577	5431	5807	5700	5806	5857	5756	5707	5815	5882	5758	5769	5908	5868	6096	6030	5769	5986	5757	5962	5883	5670	5523	5620	5658	5866	6035	5895	5952	5784	5531	5550	5513
6261	6053	6310	6035	6170	6116	5854	5707	5606	5656	5508	5383	5585	5446	5374	5377	5524	5535	5846	5872	5771	5537	5842	5766	5802	5777	5780	5745	5859	5896	5943	6030	6093	5761	5803	5712	5830	5685	5634	5427	5641	5921	5961	6128	6033	5529	5253	4877	4877	4778
6209	6233	6248	6301	6034	5875	5687	5638	5597	5589	5539	5380	5369	5428	5398	5615	5720	5696	5834	5730	6070	5924	5725	5799	5781	5923	5948	5859	5962	5944	5963	5994	5997	5915	5911	5868	5787	5590	5447	5665	5808	6115	6214	6192	5697	5176	4735	4533	4554	4656
6224	6037	6257	6061	5861	5769	5901	5546	5550	5644	5375	5378	5249	5476	5505	5528	5726	5771	5700	5935	5933	5854	5852	5947	6079	6004	5941	5911	5930	6061	6045	5970	5892	5935	5749	5760	5703	5720	5538	5719	5847	6155	6393	5994	5277	4899	4581	4660	4884	5016
6255	6091	6072	6035	6004	5825	5727	5605	5635	5508	5416	5321	5369	5393	5583	5756	5703	5844	5847	6004	5921	5936	6019	6024	6019	5791	6032	5932	5881	5929	6027	5792	6043	5809	5781	5755	5820	5582	5703	5673	5977	6049	6085	5465	4936	4718	4667	4917	5310	5631
6307	5975	5987	5915	5869	5881	5862	5501	5512	5398	5358	5392	5453	5562	5625	5655	5691	5836	5789	5852	5956	6063	5878	5912	5955	5902	5901	5809	5754	5775	5763	5765	5966	5858	5990	5886	5564	5830	5691	5710	5890	5965	5659	4915	4719	4619	4838	5209	5846	6192
6164	5899	5940	5919	5942	5977	5770	5479	5378	5469	5438	5547	5485	5612	5551	5589	5677	5763	5933	5894	6012	5854	5956	6056	5895	5863	5688	5823	5701	5839	5841	5984	5867	5921	5901	5980	5781	5615	5648	5851	5958	5887	5273	4803	4470	4575	4989	5704	6080	6537
6188	5934	6050	5954	6060	5865	5630	5398	5409	5585	5451	5494	5630	5662	5701	5617	5603	5646	5819	5976	5823	6006	5890	5982	5945	5736	5593	5668	5602	5967	6044	5873	5845	5925	5859	5768	5795	5471	5685	5768	6013	5913	5278	4754	4566	4893	5111	5809	6290	6481
6070	5992	6011	6067	5907	5790	5637	5519	5492	5660	5484	5470	5705	5429	5588	5460	5658	5811	5791	5874	5852	5741	5912	5973	5842	5631	5695	5743	5790	5779	5811	5866	5992	5837	5912	5689	5615	5559	5451	5772	6001	5914	5342	4983	4703	4822	5380	5873	6441	6453
6165	5994	5946	5978	5803	5802	5668	5442	5637	5627	5563	5423	5347	5590	5566	5597	5637	5818	5821	5854	5928	5881	5764	5733	5716	5758	5733	5797	5779	5735	5745	5958	5738	6013	5776	5657	5744	5518	5720	5865	6031	6131	5494	5135	4825	5119	5356	5822	6238	6236
6176	6017	6101	5901	5902	5856	5610	5533	5651	5514	5459	5470	5385	5497	5567	5689	5725	5806	5823	5692	5999	5805	5727	5767	5881	5758	5867	5748	5569	5795	5706	5805	5651	5721	5713	5738	5640	5554	5588	5860	6168	6091	5565	5021	4861	4873	5291	5763	6193	6305
6065	5899	5781	5723	5857	5777	5590	5610	5638	5657	5417	5534	5411	5575	5693	5776	5876	5756	5687	5769	5771	5780	5746	5757	5870	5885	5866	5621	5706	5602	5593	5632	5634	5706	5760	5841	5782	5796	5771	5930	6127	6205	5617	4989	4672	4754	5197	5720	6342	6375
6192	5943	5800	5696	5822	5810	5663	5669	5534	5698	5331	5348	5306	5499	5515	5405	5600	5729	5632	5530	5662	5756	5799	5861	5699	5795	5637	5701	5550	5585	5463	5738	5794	5867	5827	5736	5721	5716	5734	5886	6208	6245	5558	5043	4614	4679	5346	5692	6216	6195
6060	5763	5750	5824	6072	6000	5875	5643	5538	5455	5334	5477	5518	5516	5711	5487	5600	5509	5575	5593	5623	5790	5782	5865	5744	5830	5628	5635	5676	5540	5621	5756	5749	5890	5815	5823	5786	5631	5628	5936	6196	6018	5622	4800	4602	4591	5028	5776	6124	6231
5757	5775	6083	5921	5960	5945	5829	5681	5352	5403	5569	5524	5500	5610	5522	5517	5461	5458	5463	5570	5688	5685	5839	5743	5617	5731	5585	5726	5622	5532	5593	5629	5682	5867	5806	5727	5716	5584	5703	5855	6112	6021	5422	4804	4814	4581	5040	5679	6284	6289
5878	5809	6039	6006	5991	5843	5725	5622	5568	5609	5474	5460	5486	5527	5230	5503	5422	5307	5511	5681	5594	5674	5548	5636	5596	5579	5488	5488	5663	5653	5682	5652	5641	5783	5769	5702	5710	5377	5683	5851	6086	6043	5387	5021	4828	4772	5221	5846	6321	6634
5870	5836	5950	5976	5906	5795	5830	5669	5651	5686	5561	5602	5348	5333	5308	5254	5432	5471	5626	5636	5599	5460	5293	5505	5681	5562	5712	5619	5640	5524	5654	5752	5607	5702	5812	5719	5553	5560	5634	5819	6151	6035	5809	4987	4871	4909	5372	6177	6803	6670
5877	5931	5985	5924	5888	5901	5740	5872	5941	5852	5671	5403	5316	5192	5291	5299	5559	5461	5401	5628	5600	5418	5282	5578	5540	5439	5631	5540	5622	5703	5580	5582	5513	5705	5638	5687	5577	5518	5657	5905	6350	6055	5647	5049	4936	5007	5505	6241	6852	6937
5807	5796	5955	5889	5752	5790	5833	5759	5798	5869	5579	5568	5365	5188	5339	5355	5306	5455	5263	5507	5497	5462	5388	5640	5615	5615	5542	5617	5699	5726	5575	5572	5424	5626	5800	5788	5686	5646	5847	6115	6219	6157	5807	5081	4865	5095	5589	6388	7139	7059
5767	5696	5879	5760	5856	5901	6029	5913	5724	5845	5600	5506	5342	5335	5366	5330	5334	5415	5566	5489	5447	5367	5540	5425	5594	5516	5628	5508	5510	5513	5434	5512	5495	5572	5693	5730	5662	5623	5826	6055	6229	6233	5811	5102	4784	4876	5292	5858	6578	6924
6085	5921	5966	5642	5928	5968	6025	5985	5945	5788	5623	5475	5464	5402	5448	5363	5421	5442	5093	5232	5345	5453	5508	5438	5577	5573	5505	5365	5491	5490	5296	5484	5603	5703	5622	5529	5607	5725	5641	6052	5993	6174	5674	5322	4875	4693	4916	5060	5683	6022
5913	5739	5833	5805	5860	5947	5971	6054	5979	5786	5462	5640	5553	5523	5635	5374	5379	5324	5330	5362	5348	5406	5551	5653	5620	5524	5511	5443	5333	5341	5536	5501	5624	5671	5671	5699	5734	5728	5586	5745	5976	6109	5935	5583	5063	4583	4523	4635	4722	5048
5775	5626	5705	5746	5874	5943	5932	5888	5602	5645	5666	5724	5701	5565	5410	5343	5321	5398	5410	5316	5422	5502	5553	5476	5540	5403	5318	5536	5464	5388	5509	5522	5664	5760	5824	5654	5556	5576	5518	5601	6009	6034	6165	6014	5536	5002	4763	4659	4537	4586
5977	5620	5710	5830	5913	5824	5852	5848	5561	5780	5768	5637	5664	5462	5472	5314	5307	5340	5199	5416	5584	5440	5443	5408	5399	5478	5328	5343	5519	5465	5640	5477	5821	5694	5652	5725	5574	5761	5485	5591	5828	6113	6505	6272	6169	5890	5315	4924	4854	4894
5928	5638	5574	5577	5711	5715	5583	5572	5702	5596	5766	5717	5705	5554	5490	5266	5314	5417	5348	5592	5587	5624	5358	5534	5420	5394	5334	5525	5557	5598	5653	5485	5705	5756	5723	5604	5723	5504	5632	5555	5779	5893	6215	6456	6369	6483	5860	5685	5593	5374
6045	5575	5661	5595	5849	5744	5646	5402	5642	5729	5735	5629	5678	5458	5446	5197	5570	5590	5436	5642	5829	5556	5522	5645	5521	5438	5517	5701	5655	5751	5739	5647	5926	5801	5590	5655	5505	5668	5768	5704	5738	5932	6125	6286	6413	6527	6506	6410	6251	6125
6019	5569	5757	5588	5693	5497	5466	5206	5521	5600	5775	5659	5599	5512	5700	5594	5653	5812	5667	5683	5712	5615	5598	5570	5625	5834	5650	5830	5757	5753	5814	5804	5823	5934	5839	5777	5775	5740	5847	5849	5849	5920	6002	6154	6273	6480	6402	6493	6363	6248
6008	5736	5783	5594	5679	5645	5497	5306	5663	5609	5725	5542	5767	5573	5567	5675	5746	5756	5746	5621	5734	5587	5772	5567	5737	5791	5958	5861	5863	5647	5727	5787	5719	5861	5870	5867	5902	5794	5926	5938	6120	5971	6039	6037	6115	5990	5979	6100	6204	6078
6077	5715	5716	5484	5334	5529	5491	5355	5565	5607	5661	5441	5566	5642	5639	5858	5666	5944	5740	5751	5731	5736	5726	5707	5654	5930	5831	5911	5691	5776	5778	5611	5719	5980	5895	5829	5933	5970	5992	6032	6081	6003	5786	5679	5867	5799	5665	5604	5684	5612
6168	5900	5823	5654	5559	5522	5473	5576	5547	5535	5399	5393	5570	5600	5660	5826	5924	5820	5660	5744	5710	5662	5677	5788	5867	5853	6156	5834	5760	5871	5636	5582	5709	5840	5923	5759	6015	6065	6079	6027	5939	5901	5789	5713	5502	5414	5436	5448	5302	5417
6046	5798	5772	5629	5523	5537	5486	5529	5456	5375	5380	5359	5338	5599	5763	5812	5801	5734	5776	5625	5648	5895	5831	5944	6084	5954	5892	5973	5864	5790	5690	5860	5770	5940	5903	6108	5951	5904	5838	5795	5705	5864	5639	5487	5538	5305	5262	5385	5483	5453
6183	5845	5684	5622	5668	5527	5619	5367	5391	5206	5250	5409	5412	5542	5632	5743	5732	5712	5504	5698	5750	5690	5778	6091	5990	6033	5790	5852	5743	5627	5725	5832	5916	5954	5832	5924	6010	5917	5900	5726	5709	5485	5449	5367	5435	5297	5293	5197	5297	5446
6212	5975	5825	5644	5597	5747	5494	5523	5319	5261	5115	5309	5458	5468	5457	5617	5507	5521	5656	5699	5771	5794	5848	5909	5944	5808	5784	5839	5679	5726	5840	5894	5985	5907	5850	5948	5896	5930	5806	5669	5551	5447	5372	5327	5177	5295	5296	5311	5585	5545
6171	5950	5808	5981	5736	5551	5594	5515	5274	5297	5234	5360	5473	5401	5590	5491	5462	5430	5457	5711	5612	5798	5951	5795	5852	5779	5814	5719	5743	5709	5688	5639	5946	5953	5926	5821	5759	5680	5691	5492	5536	5307	5394	5224	5194	5201	5284	5430	5575	5706
5852	5748	5687	5802	5816	5725	5679	5424	5288	5290	5420	5458	5555	5438	5451	5556	5433	5643	5542	5592	5652	5688	5751	5683	5730	5714	5598	5776	5741	5893	5670	5857	5712	5794	5756	5716	5681	5714	5554	5472	5334	5458	5408	5440	5423	5455	5592	5609	5796	5970
5864	5724	5584	5721	5808	5700	5717	5608	5433	5479	5490	5397	5538	5442	5444	5372	5443	5454	5643	5796	5695	5710	5666	5668	5739	5571	5503	5684	5550	5692	5829	5614	5730	5709	5515	5647	5527	5480	5383	5271	5383	5393	5579	5637	5561	5608	5740	5797	6004	6108
5764	5590	5670	5619	5814	5915	5742	5649	5707	5685	5516	5467	5461	5409	5367	5391	5415	5501	5608	5657	5682	5722	5451	5541	5459	5604	5560	5423	5748	5715	5735	5756	5565	5508	5445	5345	5460	5466	5581	5424	5405	5705	5598	5660	5744	5755	5875	5969	6071	5905
5756	5396	5603	5517	5487	5768	5602	5596	5451	5839	5629	5619	5628	5397	5607	5436	5514	5619	5787	5618	5623	5509	5481	5375	5535	5445	5405	5394	5606	5591	5629	5527	5517	5530	5372	5326	5354	5211	5443	5439	5680	5692	5729	5844	5841	5833	5920	5942	5886	5897
5727	5476	5538	5559	5614	5657	5461	5413	5687	5677	5757	5592	5666	5662	5316	5312	5649	5635	5565	5719	5755	5489	5352	5353	5497	5395	5619	5426	5632	5497	5673	5558	5657	5328	5591	5398	5329	5413	5469	5596	5693	5821	5856	5874	5860	5848	5882	5746	5785	5811
5727	5482	5495	5453	5600	5407	5401	5372	5639	5689	5786	5498	5675	5400	5523	5559	5668	5688	5790	5718	5529	5437	5374	5237	5466	5515	5484	5531	5660	5623	5851	5644	5549	5456	5465	5397	5411	5510	5665	5702	5780	5848	5872	5936	5850	5795	5843	5667	5760	5601
5879	5583	5465	5442	5492	5340	5352	5482	5622	5586	5657	5453	5556	5608	5630	5775	5777	5878	5855	5669	5544	5648	5692	5546	5479	5624	5587	5552	5585	5657	5732	5601	5526	5596	5432	5378	5648	5842	5818	5692	5922	5783	5921	6037	5906	5833	5525	5644	5410	5537
5897	5807	5880	5542	5370	5512	5530	5372	5601	5490	5520	5555	5488	5644	5611	5776	5790	5772	5684	5691	5676	5640	5589	5592	5853	5759	5736	5837	5681	5737	5726	5675	5695	5576	5669	5670	5657	5861	5869	5936	5807	5816	5816	5853	5844	5635	5480	5447	5373	5306
5906	5724	5841	5515	5491	5343	5353	5394	5422	5459	5384	5353	5322	5331	5770	5878	5804	5664	5648	5490	5483	5545	5591	5677	5782	5861	5859	5698	5743	5605	5650	5602	5562	5658	5601	5808	5660	5806	5858	5852	5861	5850	5834	5682	5690	5570	5540	5379	5572	5419
5927	5702	5825	5587	5517	5514	5427	5399	5526	5328	5147	5383	5379	5384	5492	5581	5711	5730	5548	5664	5598	5581	5811	5766	5895	6033	5902	5739	5764	5597	5597	5699	5625	5659	5866	5714	5742	5769	5791	5873	5731	5744	5785	5740	5640	5498	5613	5433	5569	5688
5790	5677	5781	5654	5632	5572	5560	5650	5502	5392	5207	5264	5282	5385	5422	5748	5688	5362	5383	5344	5508	5588	5800	5703	5690	5870	5826	5597	5840	5749	5616	5507	5575	5604	5673	5754	5809	5879	5820	5721	5671	5777	5760	5524	5483	5557	5426	5661	5556	5561
5717	5741	5521	5582	5415	5569	5641	5658	5712	5425	5128	5209	5144	5399	5462	5567	5425	5504	5456	5398	5511	5578	5651	5610	5632	5775	5795	5603	5610	5587	5455	5411	5388	5515	5478	5715	5837	5842	5802	5674	5693	5514	5597	5630	5456	5435	5381	5498	5539	5520
5778	5559	5603	5464	5482	5583	5574	5663	5595	5475	5324	5229	5274	5331	5484	5495	5321	5424	5343	5354	5418	5505	5470	5490	5549	5682	5592	5576	5484	5483	5367	5286	5532	5492	5567	5600	5783	5880	5738	5614	5647	5500	5600	5572	5730	5575	5710	5758	5625	5603
5774	5501	5623	5207	5267	5589	5675	5690	5668	5565	5418	5529	5442	5432	5552	5506	5484	5427	5422	5284	5342	5376	5450	5528	5626	5558	5641	5438	5473	5301	5327	5390	5504	5534	5491	5560	5660	5618	5737	5756	5669	5679	5590	5664	5646	5665	5684	5642	5637	5504
5819	5570	5518	5165	5344	5543	5558	5638	5573	5479	5402	5221	5483	5675	5585	5676	5556	5408	5542	5443	5487	5568	5630	5722	5476	5554	5507	5332	5397	5220	5216	5537	5598	5419	5567	5802	5777	5755	5784	5887	5676	5797	5761	5495	5684	5519	5522	5427	5365	5420
5706	5402	5397	5326	5313	5450	5337	5487	5536	5405	5233	5416	5625	5544	5652	5666	5535	5599	5482	5610	5554	5596	5723	5854	5618	5546	5464	5459	5494	5491	5589	5689	5667	5688	5802	5728	5955	5876	5732	5749	5846	5674	5505	5613	5524	5378	5392	5454	5423	5440
5907	5651	5567	5422	5293	5519	5686	5320	5419	5415	5197	5352	5500	5783	5664	5637	5659	5512	5478	5623	5645	5766	5700	5769	5691	5658	5534	5531	5627	5652	5714	5773	5737	5863	5986	5926	5911	5889	5916	5734	5645	5647	5550	5428	5598	5456	5532	5398	5447	5440
5986	5585	5596	5578	5479	5499	5439	5410	5332	5255	5190	5343	5396	5472	5547	5582	5522	5504	5423	5591	5584	5711	5712	5667	5710	5562	5579	5441	5554	5696	5634	5757	5843	5732	5858	5881	5616	5758	5858	5606	5618	5544	5413	5360	5513	5317	5265	5428	5466	5428
5841	5575	5552	5454	5599	5527	5657	5384	5239	5337	5365	5234	5271	5539	5470	5350	5340	5277	5373	5473	5566	5592	5855	5756	5675	5514	5596	5429	5655	5548	5781	5751	5664	5574	5728	5842	5770	5741	5489	5519	5322	5419	5241	5401	5414	5535	5392	5426	5546	5647
5718	5562	5508	5488	5552	5679	5536	5498	5387	5376	5168	5165	5428	5420	5393	5261	5246	5232	5253	5386	5612	5685	5557	5543	5608	5351	5396	5421	5516	5464	5486	5648	5676	5727	5885	5798	5527	5706	5686	5492	5534	5407	5539	5355	5420	5628	5607	5729	5770	5817
5635	5403	5399	5401	5506	5514	5643	5482	5335	5300	5249	5126	5410	5494	5487	5250	5309	5219	5212	5344	5552	5566	5584	5515	5368	5344	5376	5345	5372	5451	5616	5607	5749	5777	5859	5788	5785	5565	5615	5486	5489	5556	5687	5660	5666	5787	5677	5980	5790	5897
5708	5229	5269	5240	5376	5689	5452	5425	5310	5351	5324	5289	5374	5541	5380	5570	5343	5443	5255	5389	5478	5531	5735	5601	5469	5490	5256	5283	5556	5557	5537	5717	5785	5931	5768	5735	5670	5645	5618	5512	5578	5551	5714	5695	5694	5857	5824	5860	5869	5935
5763	5426	5273	5199	5289	5357	5412	5457	5372	5398	5385	5453	5544	5527	5563	5462	5478	5492	5358	5462	5628	5558	5639	5578	5398	5515	5499	5347	5472	5475	5688	5607	5730	5777	5688	5912	5871	5712	5783	5576	5529	5581	5686	5778	5731	5827	5724	5715	5884	5587
5683	5331	5325	5387	5375	5353	5413	5262	5161	5223	5314	5373	5479	5598	5517	5512	5361	5379	5576	5580	5654	5788	5805	5744	5659	5516	5456	5441	5536	5674	5800	5809	5805	5775	6001	5991	5930	5909	5758	5771	5572	5651	5532	5588	5769	5704	5701	5722	5684	5855
5648	5445	5310	5268	5333	5401	5232	5326	5368	5171	5186	5381	5353	5686	5509	5548	5448	5357	5543	5684	5821	5813	6009	5755	5605	5589	5671	5761	5718	5749	5860	5896	5993	5946	5951	5799	5890	5789	5744	5737	5537	5600	5566	5628	5646	5632	5714	5818	5773	5824
5642	5442	5438	5278	5447	5579	5350	5344	5249	5281	5208	5337	5198	5349	5438	5455	5318	5455	5417	5460	5620	5800	5737	5690	5539	5371	5497	5634	5761	5650	5688	5714	5879	6029	5886	5832	5714	5575	5741	5551	5506	5480	5488	5482	5422	5519	5606	5671	5840	5760
5778	5411	5479	5327	5507	5562	5705	5523	5356	5342	5310	5376	5431	5418	5599	5483	5367	5177	5316	5448	5415	5469	5576	5579	5460	5421	5413	5230	5594	5595	5473	5595	5592	5435	5499	5581	5444	5532	5450	5461	5193	5437	5560	5467	5508	5641	5600	5613	5731	5726
5973	5724	5588	5333	5416	5534	5744	5560	5471	5410	5388	5387	5368	5272	5283	5226	5248	5148	5208	5338	5426	5341	5574	5408	5470	5305	5353	5324	5201	5477	5551	5509	5628	5446	5379	5341	5490	5470	5548	5469	5398	5539	5469	5568	5613	5788	5660	5437	5732	5681
6045	5738	5670	5563	5533	5392	5472	5444	5378	5286	5634	5494	5597	5495	5486	5229	5244	5239	5399	5530	5381	5491	5546	5579	5394	5269	5229	5150	5299	5441	5798	5709	5928	6014	5950	5860	5937	5966	5947	5723	5399	5471	5631	5564	5750	5721	5622	5562	5718	5735
5641	5441	5575	5597	5570	5331	5274	5583	5314	5375	5301	5442	5536	5493	5491	5316	5300	5248	5468	5349	5593	5453	5447	5474	5313	5232	5377	5121	5454	5534	5895	6076	6321	6526	6659	6466	6485	6454	6145	6102	5823	5680	5734	5618	5608	5528	5579	5537	5724	6115
5096	5018	5345	5669	5620	5440	5360	5466	5363	5169	5247	5328	5465	5411	5495	5479	5248	5288	5220	5409	5464	5733	5734	5671	5443	5339	5216	5216	5704	5652	6086	5936	6124	6353	6391	6673	6429	6324	6074	5831	5760	5793	5780	5601	5466	5507	5736	5824	5842	5937
5093	4845	5290	5721	5799	5502	5323	5499	5345	5118	5109	5226	5396	5384	5595	5445	5227	5253	5180	5304	5394	5574	5727	5775	5440	5520	5383	5493	5865	5853	5773	5673	5761	5950	6120	5992	5864	5565	5614	5344	5371	5739	5951	5708	5433	5648	5847	5789	5997	5818
5065	5030	5367	6027	5833	5436	5192	5519	5300	5173	5195	5259	5469	5189	5380	5384	5172	5366	5300	5273	5453	5678	5659	5757	5481	5332	5373	5429	5717	5909	5572	5417	5155	5165	5514	5418	5278	5033	5053	5174	4973	5592	6111	5841	5495	5571	5975	6062	6013	5851
5350	4873	5582	5888	5835	5204	5296	5513	5515	5017	5092	5361	5298	5163	5455	5240	5206	5185	5223	5373	5329	5554	5574	5641	5411	5534	5495	5531	5729	5784	5365	5202	4997	4933	5110	5426	5042	4927	4861	4844	4991	5586	6122	5861	5467	5313	5961	6309	6101	5673
5362	4967	5329	5939	5622	5224	5252	5606	5134	5072	5266	5477	5381	5378	5326	5463	5169	5278	5225	5344	5374	5353	5583	5582	5533	5394	5477	5776	5934	5814	5547	5159	5073	4956	5286	5586	5368	4933	5044	5109	5260	6058	6350	6048	5370	5615	5986	6009	6184	5989
5403	4840	5305	5727	5604	5169	5220	5496	5308	5164	5213	5303	5393	5445	5548	5475	5174	5369	5384	5286	5487	5532	5749	5553	5737	5482	5596	5849	6248	6252	5594	5287	5402	5489	5933	6087	5885	5488	5302	5427	5381	6000	6687	5863	5314	5555	5847	6048	6153	5914
5397	4876	5370	5671	5592	5171	5199	5233	5292	5021	5032	5283	5213	5435	5575	5535	5302	5186	5358	5354	5391	5601	5782	5686	5641	5499	5614	5842	6301	6214	5827	5629	5470	5627	6006	6465	5971	5651	5749	5599	5555	6061	6434	5905	5357	5432	5889	5927	5993	5943
5410	5021	5602	5823	5514	5173	5085	5252	5317	5123	4941	5200	5142	5259	5514	5495	5246	5323	5456	5332	5468	5450	5664	5870	5507	5513	5561	5753	6072	6100	5810	5425	5414	5613	6103	6249	5901	5626	5704	5405	5288	5921	6486	5945	5264	5370	5569	5772	5724	5709
5287	5221	5524	5943	5726	5149	5015	5373	5291	5182	5067	5231	5182	5253	5411	5426	5363	5348	5359	5195	5459	5295	5524	5769	5478	5393	5639	5769	6158	6124	5653	5132	5327	5376	5835	6129	5632	5315	5360	5302	5256	5854	6341	5897	5044	5487	5764	5873	5874	5949
5406	5009	5531	6076	5797	5195	5284	5370	5456	5116	5165	5359	5465	5313	5414	5267	5361	5439	5425	5212	5314	5387	5440	5542	5493	5397	5561	5608	6024	6105	5638	5197	5288	5407	5754	5955	5675	5161	5385	5288	5424	6011	6591	5938	5098	5319	5777	5903	5822	5761
5176	5095	5405	5973	5889	5232	5214	5452	5520	5122	5120	5386	5355	5376	5383	5527	5386	5386	5498	5304	5142	5244	5495	5493	5460	5416	5416	5706	5913	5934	5602	5295	5234	5342	5861	6267	5785	5280	5491	5525	5289	6057	6509	5892	5278	5271	5812	5838	5699	5706
5306	5087	5601	6010	5695	5237	5208	5615	5414	5059	5121	5350	5292	5132	5361	5495	5275	5407	5240	5401	5409	5337	5444	5497	5510	5464	5520	5720	6004	5925	5394	5310	5193	5456	5750	5976	5893	5620	5413	5463	5275	5887	6444	6141	5287	5245	5725	5792	5591	5613
5476	5064	5583	5953	5718	4980	5027	5558	5502	5060	5056	5137	5082	5060	5348	5597	5284	5468	5271	5179	5188	5295	5447	5513	5474	5482	5629	5970	6100	5876	5354	5158	5119	5180	5652	6040	5892	5402	5437	5342	5256	5950	6554	6118	5399	5301	5612	5899	5595	5678
5677	5072	5784	6161	5744	5089	5240	5448	5503	5064	5061	5128	4895	5072	5181	5634	5284	5327	5304	5099	5127	5288	5205	5493	5345	5439	5590	5959	6220	6057	5537	5114	5111	5191	5832	5999	5726	5351	5274	5485	5215	6051	6547	6041	5323	5297	5829	5979	5769	5657
5249	5065	5637	6163	5692	5104	5063	5294	5345	5195	5141	5165	5067	4833	5099	5317	5299	5279	5262	5193	5187	5165	5404	5424	5302	5309	5510	5954	6182	6084	5500	5203	5140	5244	5829	6146	5803	5409	5377	5424	5383	6036	6648	6055	5337	5369	5867	5897	6007	5809
5245	4996	5599	6228	5715	5168	5072	5299	5320	5265	5148	5176	5138	4941	5008	5194	5221	5273	5326	5288	5089	5121	5456	5346	5269	5363	5579	5866	6236	6128	5703	5364	5093	5199	5532	6051	5728	5258	5334	5430	5482	6128	6701	6157	5488	5515	5986	6119	5847	5763
5337	5074	5570	6220	5682	5057	4916	5209	5051	4999	5186	5219	5022	4834	5068	5151	5201	5464	5400	5319	5303	5333	5378	5452	5495	5462	5606	6072	6150	6229	5739	5342	5093	5253	5755	6047	5595	5258	5295	5518	5556	6010	6654	6245	5550	5520	6159	6174	6025	6007
5298	4958	5666	6140	5563	4957	4983	5089	5098	5045	5045	5126	5054	4916	5139	5154	5134	5224	5455	5451	5265	5215	5339	5528	5411	5472	5675	6130	6359	6265	5819	5426	5293	5333	5889	6026	5744	5440	5182	5243	5301	6048	6626	6273	5538	5585	6215	6411	6065	6112
5301	4972	5446	6176	5693	4953	5032	5135	5095	5036	5053	5159	5066	4959	5010	5135	5043	5180	5387	5498	5385	5422	5513	5265	5289	5333	5707	6104	6239	6378	6093	5591	5377	5582	5773	6027	5579	5338	5192	5305	5327	6012	6558	6195	5518	5552	6191	6369	6328	6116
5211	5093	5612	6144	5744	5214	4883	5014	5079	4981	5171	5118	5034	4874	5084	5123	5080	5027	5364	5405	5302	5545	5440	5415	5308	5553	5674	5831	6415	6216	5754	5432	5349	5612	5823	6106	5674	5222	5172	5261	5230	6040	6605	6209	5534	5683	6157	6372	6271	6252
5416	5174	5531	6079	5754	5084	4933	5069	5063	5058	5079	5335	5195	5164	5123	5184	5162	5230	5289	5265	5419	5547	5561	5618	5302	5428	5539	5977	6468	6151	5851	5616	5398	5562	5868	6179	5534	5365	5181	5196	5369	5995	6467	6156	5388	5732	6341	6462	6329	6156
5349	4977	5548	6108	5745	5066	4848	5013	5054	4904	5049	5122	5143	4970	5187	5163	5310	5290	5431	5390	5323	5561	5728	5635	5571	5475	5610	5972	6528	6465	5946	5672	5446	5625	6011	6225	5779	5275	5212	5151	5227	5876	6626	6283	5462	5453	6095	6351	6211	6280
5223	4920	5380	6063	5947	5239	4912	5189	5009	4870	5008	5166	5109	4917	4918	5111	5141	5070	5471	5542	5419	5428	5620	5649	5664	5473	5508	6008	6433	6274	6041	5679	5437	5506	5857	6348	5870	5359	5232	5047	5260	5746	6540	5988	5299	5426	6037	6170	6171	6066
5311	4913	5545	6008	5925	5207	5149	5255	5023	4819	4816	5065	5166	5085	5080	5073	5152	5267	5350	5434	5455	5491	5485	5712	5615	5524	5505	5792	6133	6253	5844	5526	5304	5479	5747	6204	5692	5198	5052	5248	5084	5938	6637	6059	5151	5456	5935	6125	5924	5975
5301	5047	5558	5914	5912	5240	5255	5292	4995	4807	4864	4971	5109	5016	5078	5211	5117	5034	5080	5387	5184	5288	5533	5624	5593	5407	5739	5806	6116	5972	5600	5487	5228	5501	5814	6122	5697	5240	5227	5125	5115	5856	6609	6051	5298	5481	6072	6141	6174	5962
5352	4978	5566	5858	5659	5125	5274	5393	5146	4916	4977	5084	4910	5119	5180	5205	5142	4989	5166	5188	5322	5294	5411	5454	5614	5473	5573	5862	6150	6018	5543	5367	5312	5375	5640	6118	5789	5436	5385	5284	5359	5977	6677	6041	5195	5406	6058	5985	5998	5974
5330	5034	5478	5966	5586	5066	5135	5510	5190	4923	4878	4872	4666	5056	5112	5258	5206	4994	5023	5239	5318	5247	5435	5544	5452	5477	5616	5865	6193	5972	5502	5321	5195	5415	5841	6048	5736	5489	5455	5355	5296	5916	6494	6061	5290	5430	6014	6020	5999	5719
5346	5084	5567	5930	5740	5149	5169	5366	5386	5040	5134	5045	4818	4835	5158	5370	5120	5088	5152	5049	5043	5123	5218	5327	5516	5382	5625	5935	6103	5859	5457	5060	5063	5505	5689	6158	5956	5423	5315	5272	5232	5896	6753	6067	5395	5426	5917	6073	6080	5829
5508	5074	5595	6107	5936	5102	5195	5487	5238	5027	5162	5053	4904	4905	4911	5144	5194	5180	5049	5070	5075	5164	5276	5274	5287	5176	5461	5962	6208	5908	5708	5149	5173	5177	5643	5944	5785	5371	5181	5239	5183	6013	6701	6285	5490	5327	6111	6221	6118	5965
5347	5005	5731	6285	5870	5194	5043	5429	5370	5132	5312	5271	4995	4924	4955	4980	5155	5309	5200	5105	5105	5127	5275	5365	5348	5192	5288	5814	6334	6170	5655	5346	5366	5264	5669	5880	5835	5417	5384	5292	5225	5925	6572	6185	5637	5566	6303	6296	6087	6030
5199	4883	5767	6214	5772	5290	5122	5287	5267	5088	5117	5366	5204	4955	4880	4947	4994	5155	5263	5352	5087	4966	5307	5295	5248	5173	5332	6017	6068	6281	5880	5530	5401	5274	5690	5939	5706	5308	5336	5308	5106	5836	6608	6135	5407	5743	6083	6300	6037	6017
5330	5053	5651	6255	6024	5305	5129	5311	5118	5109	5099	5268	5008	4988	4926	4934	4842	5035	5273	5221	5056	5049	5182	5298	5223	5200	5470	5841	6254	6143	6036	5510	5482	5289	5988	6124	5729	5233	5177	5256	5085	5836	6464	6190	5528	5548	6235	6228	6082	5933
5295	5084	5616	6408	6039	5336	5420	5392	5207	5139	5180	5224	5259	5007	5098	4986	4767	5073	5124	5183	5147	5018	5097	5245	5127	5051	5328	5666	5935	6157	5865	5649	5441	5427	5864	6115	5673	5353	5207	5184	5119	5859	6537	6095	5540	5715	6403	6488	6411	6161
5090	4962	5441	6028	5982	5459	5270	5456	5327	4880	4940	5227	5167	5046	5080	4957	4806	4939	5168	5104	5230	5065	5027	5181	5025	5126	5108	5656	5883	5996	5828	5657	5530	5559	6030	6372	6126	5372	5257	5244	5139	5614	6599	6263	5320	5527	6114	6526	6183	6256
5282	4900	5452	6080	5798	5450	5258	5415	5191	4975	4902	5109	5106	5114	5117	5156	4892	4910	5035	5164	5198	5136	5191	5155	5222	5138	5392	5730	5886	5878	5699	5757	5420	5577	5830	6165	5947	5584	5264	5243	5253	5843	6538	6036	5307	5649	5987	6267	6130	6050
5278	4822	5495	5893	5628	5117	5209	5331	5084	4836	4942	4835	4974	4991	5199	5114	4974	4894	4859	4984	5046	5022	5171	5289	5316	5201	5364	5667	6018	5858	5666	5546	5350	5443	5818	6213	6105	5589	5417	5216	5113	5817	6521	6212	5360	5540	6099	6146	6097	5968
5133	4930	5440	6124	5590	5106	4996	5280	5141	4909	4786	4986	4928	4963	5146	5148	5037	4818	4903	4821	5103	5060	5125	5134	5320	5208	5276	5702	5971	5964	5634	5370	5463	5302	5884	6186	6061	5607	5470	5386	5214	5892	6695	6281	5560	5390	6064	6238	5980	5988
5343	4990	5470	5879	5434	5115	5048	5266	5176	4978	4872	4930	4924	4948	4911	5128	5018	4942	4903	5017	4801	5124	5091	5154	5305	5123	5361	5774	6002	5891	5598	5357	5355	5357	5772	6137	5935	5440	5472	5495	5222	5879	6612	6294	5318	5406	6032	6201	6021	6183
5228	5037	5441	5861	5504	4988	4850	5117	5104	4910	4889	4960	4844	4763	5051	5213	5215	5254	5171	4996	5097	5038	5218	5348	5188	5241	5292	5690	6092	6055	5694	5418	5293	5446	5599	5895	5910	5582	5499	5397	5247	5828	6587	6232	5472	5646	5993	6082	6140	5901
5097	4884	5429	6006	5452	4918	4809	5129	5258	4931	4997	5026	4980	4638	4985	5043	5096	5049	5249	5281	5223	4985	5048	5321	5192	5137	5336	5768	6140	6045	5881	5151	5281	5352	5729	5968	5707	5332	5581	5316	5183	5669	6637	6212	5304	5507	6098	6284	6081	6056
5175	4890	5319	5783	5476	4886	4887	4855	4952	4887	4998	5166	5048	4709	4949	4960	5086	5295	5212	5389	5279	5172	5341	5388	5342	5169	5340	5798	6057	6193	5743	5364	5408	5303	5724	5977	5628	5306	5308	5273	5008	5668	6696	6307	5368	5650	6072	6161	6314	6263
4892	4863	5184	5944	5630	5020	4976	4792	4935	4829	4910	5230	5030	4994	5039	4900	5091	5110	5420	5398	5369	5385	5338	5381	5367	5390	5300	5578	6030	6218	5807	5394	5399	5460	5845	6186	5596	5311	5152	5028	5025	5498	6311	5912	5271	5338	6045	6110	6044	6056
5002	4567	5105	5890	5516	4918	4896	4961	4790	4636	4848	5158	4988	5051	5037	5106	5028	5035	5367	5388	5350	5314	5573	5516	5426	5349	5479	5614	6035	6236	5767	5425	5253	5315	5952	6124	5801	5251	5201	5208	4987	5559	6304	5856	5172	5318	5930	5946	5862	5898
5062	4798	5234	5752	5526	5076	4996	5069	4858	4639	4674	4987	5042	4990	5153	5188	5002	5179	5286	5330	5239	5493	5384	5640	5602	5612	5476	5647	6006	6109	5767	5506	5147	5318	5760	6221	5983	5477	5400	5213	5037	5757	6419	5930	5235	5525	5919	5967	5756	5673
5080	4883	5135	5654	5402	5033	5017	5045	4811	4652	4931	4942	5026	4909	5125	5265	5146	5245	5244	5350	5324	5342	5675	5525	5621	5584	5595	5855	6109	6218	5870	5282	5176	5095	5697	6135	5878	5413	5272	5315	5164	5706	6634	6136	5323	5546	5938	5978	5629	5935
5113	4877	5263	5681	5461	4810	5001	5203	5005	4659	4780	4927	4910	5073	5199	5355	5087	5193	5315	5347	5227	5266	5408	5396	5430	5527	5582	5915	6245	6196	5799	5333	5223	5236	5404	5987	5664	5312	5135	5290	5219	5827	6604	6081	5366	5492	5969	6142	5764	5873
5064	4839	5482	5750	5477	4731	4917	5076	5122	4768	4702	5106	4971	4917	5060	5338	5264	5163	5250	5242	5344	5376	5311	5334	5249	5457	5510	5993	6170	6102	5724	5371	5180	5066	5487	5637	5711	5282	5171	5296	5058	5831	6580	6291	5445	5488	5954	6192	5903	5967
5199	4806	5416	5791	5490	5010	4974	5062	5064	4989	4820	4934	4970	4863	5058	5071	5176	5183	5191	5301	5252	5247	5333	5353	5378	5315	5530	5945	6161	6265	5724	5477	5306	5265	5532	5709	5807	5221	5118	4962	4962	5745	6682	6130	5369	5490	6083	6100	6078	5835
5256	4864	5426	5882	5554	5029	4881	5037	4987	4768	4792	4994	4883	4906	4982	5099	5147	5015	5157	5168	5338	5192	5305	5270	5175	5308	5441	5786	6231	6193	5853	5448	5379	5317	5684	5968	5573	5249	5005	4908	5094	5672	6496	5891	5369	5286	6150	6182	6063	6031
5185	4871	5337	5746	5630	5095	4882	5066	5019	4814	4794	4914	4990	4865	5045	5003	4902	4889	5044	5071	5106	5181	5288	5319	5347	5242	5392	5708	5955	6019	5619	5433	5362	5278	5490	5758	5772	5200	5015	4967	4889	5525	6360	6047	4970	5275	5871	6141	6017	5765
5183	4754	5206	5637	5520	5206	4986	4976	5065	4777	4853	5055	4917	4821	4938	5169	4953	4827	4902	5054	5039	4954	5301	5346	5171	5064	5263	5480	5915	5821	5489	5235	5150	5291	5588	5920	5667	5204	5281	4981	4900	5533	6424	6047	5114	5231	5804	6063	5951	5791
5250	4988	5341	5695	5522	4882	5030	5131	5147	4915	4912	4896	4826	4892	5066	5108	5131	4943	4917	4975	5110	5089	5263	5216	5372	5217	5192	5566	5958	5878	5554	5311	5347	5272	5555	5975	5790	5303	5365	5179	4884	5619	6445	6134	5287	5365	5775	5859	5908	5792
5196	4918	5316	5871	5558	4955	5007	5128	5199	4986	4988	4905	4781	4787	4920	4927	5235	4992	5130	4970	4959	4936	5109	5104	5162	5076	5198	5613	6080	5800	5440	5103	5199	5127	5533	5943	5623	5419	5286	5121	4951	5613	6452	6120	5312	5209	5722	5944	5959	5843
5195	5020	5429	5807	5490	4812	4809	5164	5204	5121	4940	5111	4959	4666	4902	5132	5049	4963	4911	4884	4932	4941	5093	5217	5146	4936	5016	5283	5973	6049	5476	5286	5287	5115	5345	5807	5483	5209	5206	4873	4894	5450	6288	6010	5257	5156	5949	5775	5934	5871
5120	4977	5377	5715	5594	4976	4870	5242	5304	5070	4983	5304	5054	4752	4883	5080	5081	5014	5030	5087	5085	4941	5020	5024	4987	4883	5058	5258	6005	5981	5416	5292	5248	5298	5524	5736	5533	5257	5138	4959	4779	5412	6203	5934	5260	5132	5617	5957	5973	5735
5173	4865	5162	5764	5651	5037	4849	5104	5067	5036	4956	5268	5209	4905	4895	5034	5078	5015	5152	5161	5044	4974	5009	5185	5126	5146	5070	5373	5789	5993	5648	5411	5206	5325	5722	5879	5737	5350	5260	5028	5091	5518	6248	5751	5074	5131	5824	5968	5864	5658
5072	4760	5240	5810	5696	5181	4931	5208	5172	4897	4844	5205	5163	5003	4988	5316	5094	5019	4983	5154	5069	5176	5098	5153	5194	5164	4995	5428	5844	5768	5547	5264	5154	5193	5715	5895	5868	5442	5322	5111	4961	5309	6250	5646	5045	4981	5660	5651	5620	5656
5162	4823	5254	6045	5653	5145	4953	4995	5085	4825	4953	5126	5128	5031	4931	5239	5225	5032	5265	5252	5121	4936	5111	5252	5235	5194	5044	5378	5796	5831	5432	5059	5068	5172	5703	5901	5702	5241	5206	5154	5066	5388	6102	5702	5108	5118	5609	5813	5539	5394
5222	4889	5377	5752	5396	4937	4781	5063	5134	4932	5061	5048	5063	4935	5133	5031	5155	5009	5213	5104	5125	5003	5135	5206	5190	5151	5262	5456	5877	5746	5467	4949	4790	5054	5528	5920	5659	5108	5245	5106	4969	5574	6148	5948	5291	5272	5727	5943	5550	5478
5086	4851	5430	5857	5617	5060	4867	4954	5071	5038	5057	5164	5091	4951	4951	4971	5017	5151	5016	5043	5125	5064	5129	4974	5111	5187	5249	5457	5869	6005	5566	5176	5085	4949	5435	5931	5595	5288	5200	5124	5114	5548	6198	5910	5222	5284	5801	5843	5698	5670
5090	4818	5408	5948	5657	5114	4915	4916	5012	4922	5020	5064	5062	5031	4938	5023	4917	4939	4966	5082	5018	5202	5197	5245	5069	5217	5139	5436	5795	5978	5675	5179	4995	5142	5608	6089	5824	5211	5077	5070	4876	5367	6130	5800	5081	5081	5759	5920	5724	5735
5181	4922	5271	5894	5716	5070	4920	5105	4995	4737	4798	4990	5082	4876	4924	4934	4838	4879	4887	4936	5290	5141	5258	5167	5173	5022	5051	5391	5841	5895	5633	5260	5207	5183	5488	5748	5808	5123	5074	5136	4931	5521	6165	5780	5239	5142	5710	5820	5727	5750
5205	4854	5418	5796	5668	5279	5028	5247	5043	4671	4825	5048	5064	4858	4872	4968	4788	4748	4963	5109	5067	5126	5131	5209	5106	5166	5185	5411	5814	5866	5660	5298	5123	5131	5720	5726	5607	5301	5305	5076	5012	5529	6376	5929	5274	5192	5599	5862	5752	5762
5290	4917	5439	5971	5787	5199	5085	5217	4942	4648	4793	4917	4905	4715	4771	4878	4825	4806	4837	5054	5060	4870	5057	5208	5060	5251	5136	5507	5920	5808	5560	5304	5007	5052	5448	5757	5718	5342	5129	5168	5070	5526	6415	6025	5382	5255	5759	5912	5655	5640
5186	4958	5289	5876	5830	5082	4974	5106	4981	4577	4687	4774	4902	4680	4886	4770	4786	4716	4836	5040	4958	4965	4846	4910	5068	5147	5214	5430	5784	5722	5535	5296	5176	5252	5455	5924	5596	5152	4935	5235	5047	5658	6399	5926	5306	5270	5543	5928	5617	5680
5085	4898	5287	5839	5724	5109	4925	5017	4851	4738	4712	4871	4962	4934	4524	4658	4610	4738	4885	4969	4856	4920	4848	4998	4957	4957	5098	5349	5738	5789	5685	5479	5346	5166	5556	6041	5611	4999	5090	5095	5051	5670	6161	5930	5320	5409	5782	6062	5757	5539
5074	4774	5277	5836	5725	5125	4962	5107	4915	4731	4832	4955	4894	4780	4581	4674	4607	4486	4748	4867	4729	4878	4886	4889	4788	4847	5076	5307	5761	5646	5675	5281	5068	5201	5504	5602	5368	4899	4911	4872	5053	5632	6310	5867	5351	5223	5841	5960	5751	5725
5073	4745	5273	5823	5725	5066	4902	5154	4786	4667	4811	4937	4838	4782	4673	4716	4661	4569	4724	4809	4888	4737	4847	4864	4959	5014	5021	5451	5510	5662	5376	4987	4734	4783	5160	5295	5229	4831	4619	4861	4821	5364	5947	5906	5190	5439	5653	5815	5671	5667
4905	4800	5087	5770	5687	4984	5014	5051	4876	4643	4622	4650	4851	4851	4735	4735	4784	4753	4613	4759	4773	4707	4713	4719	4838	4942	5060	5271	5435	5547	5040	4792	4661	4474	4708	4927	4831	4545	4532	4607	4677	5183	5841	5760	5086	5290	5364	5664	5511	5414
4656	4552	4906	5575	5574	5073	4907	4895	4949	4708	4647	4794	4848	4848	4771	4741	4732	4571	4601	4687	4710	4733	4768	4732	4886	4924	5078	5158	5241	5210	5162	4935	4749	4554	4676	4802	4929	4710	4625	4748	4790	5362	5638	5575	5321	5346	5513	5540	5722	5610
4629	4341	4751	5382	5437	5071	4839	4844	4838	4686	4638	4671	4690	4858	4863	4710	4642	4610	4681	4815	4792	4946	4688	4784	4950	5021	5003	4939	5220	5303	5219	5230	5132	5143	5252	5569	5298	5187	5012	5147	5138	5372	5718	5766	5346	5313	5406	5453	5523	5664
4384	4281	4841	5127	5494	5027	4842	4717	4810	4599	4652	4790	4828	4775	4929	4686	4679	4661	4791	4937	4972	5025	4886	4829	4941	5136	4976	5023	5353	5286	5394	5559	5661	5744	5778	5713	5870	5726	5693	5366	5374	5469	5392	5293	5197	5061	5329	5399	5330	5516
4670	4685	4974	5110	5202	5028	4767	4848	4724	4706	4598	4654	4743	4817	4845	4735	4738	4615	4862	4922	4912	5065	4889	4920	4840	5041	4907	4952	5137	5092	5371	5505	5698	5679	5758	5800	5827	6025	5753	5609	5394	5384	5142	5076	5009	5012	5270	5069	5100	5229
5260	5188	5247	5514	4935	4906	4893	4776	4676	4465	4617	4590	4629	4703	4725	4642	4683	4693	4767	4850	4973	5024	4842	4947	5137	5173	5100	5059	4876	5001	5221	5248	5505	5457	5463	5451	5615	5618	5497	5584	5463	5366	5224	5345	5295	5020	5251	5154	5080	5061
5784	5370	5391	5122	4906	4861	5036	4729	4688	4678	4627	4670	4631	4666	4608	4692	4634	4767	4863	4922	4835	4955	4940	5005	5030	5212	5101	5079	5122	5101	5182	5292	5232	5311	5382	5363	5499	5451	5342	5383	5345	5344	5443	5292	5171	5385	5343	5228	5273	5132
5639	5294	5467	5068	4917	5064	4932	4772	4658	4711	4569	4617	4563	4567	4729	4728	4659	4786	4883	4944	4880	5031	5047	5002	5077	5104	5325	5347	5103	5100	5351	5452	5294	5326	5374	5293	5449	5425	5303	5273	5257	5365	5301	5250	5180	5168	5394	5354	5325	5131
5535	5226	5198	5023	5001	4924	4993	4878	4725	4722	4646	4558	4610	4689	4655	4645	4667	4778	4816	4967	4922	4948	5003	4992	5029	5090	5201	5269	5178	5188	5380	5349	5438	5423	5273	5446	5675	5434	5368	5273	5238	5433	5258	5097	5232	5092	5140	5147	5229	5083
5258	5263	5153	4934	4969	5071	5040	4820	4893	4667	4713	4660	4676	4685	4736	4775	4769	4734	4769	4985	5019	4948	4895	5091	4989	5051	5217	5279	5082	5337	5429	5392	5433	5538	5355	5498	5553	5560	5490	5376	5462	5396	5451	5123	5380	5354	5319	5302	5153	5148
5342	5198	5228	5048	4983	4997	4961	4905	4827	4729	4682	4680	4739	4598	4737	4777	4775	4709	4763	4862	4751	4752	5041	4858	5037	5161	5257	5242	5224	5202	5416	5575	5599	5503	5429	5687	5499	5594	5632	5717	5559	5461	5460	5434	5431	5535	5406	5350	5189	5262
5148	4928	5043	4957	5108	5033	5070	4883	4804	4818	4667	4786	4763	4739	4741	4792	4660	4747	4575	4839	4852	4742	4794	4843	4966	5109	5114	5137	5143	5218	5323	5630	5443	5268	5435	5350	5434	5455	5529	5456	5338	5483	5286	5292	5539	5394	5441	5365	5251	5189
5111	4953	5130	4990	5103	5104	5064	4973	4778	4943	4559	4795	4862	4797	4753	4846	4732	4638	4827	4723	4785	4919	4802	4843	4924	5047	5002	5071	5087	5320	5385	5263	5264	5266	5388	5467	5364	5405	5211	5274	5337	5365	5092	5266	5230	5337	5274	5135	5212	5147
5250	5095	5142	4993	4948	5082	4894	4980	4768	4804	4615	4815	4774	4915	4875	4822	4806	4847	4623	4788	4863	4867	4812	4893	4878	5017	5144	5091	5055	5074	5310	5308	5479	5315	5374	5565	5398	5399	5398	5377	5348	5585	5428	5391	5418	5377	5380	5175	5307	5205
5239	5067	5161	4981	4935	4939	4929	4873	4773	4714	4883	4736	4713	4829	4719	4806	4722	4716	4869	4847	4937	4842	4845	4814	4999	5058	5206	5131	5062	5196	5307	5396	5303	5220	5521	5543	5707	5581	5726	5501	5529	5524	5573	5628	5638	5670	5629	5412	5469	5420
5117	4870	5054	4943	4890	4862	4802	4747	4765	4752	4676	4885	4872	4765	4673	4711	4818	4740	4892	4821	4792	4969	4842	4981	4971	5266	5181	5199	5153	5257	5360	5386	5231	5202	5369	5396	5433	5365	5417	5517	5533	5319	5407	5527	5474	5368	5385	5229	5256	5302
4950	5056	4974	4796	4890	4971	4817	4719	4575	4534	4662	4822	4842	4854	4729	4694	4855	4843	4936	4891	5036	4786	4647	4956	5153	5147	5221	5093	5055	5231	5227	4988	5213	5093	5040	5422	5169	5250	5111	5127	5202	4997	5146	5301	5162	5202	5142	5090	5188	5023
5087	4974	5090	4942	4955	4919	4821	4655	4774	4714	4710	4550	4641	4863	4589	4676	4767	4785	4861	4756	4868	4760	4793	4899	5126	5054	5008	5030	5060	5051	5047	5367	5226	5263	5303	5349	5370	5224	5339	5324	5195	5155	5076	5428	5273	5189	5282	5284	5178	5322
5323	4995	5192	4909	5024	4911	4615	4759	4923	4631	4595	4657	4724	4613	4718	4662	4784	4845	4868	4808	4893	4801	4794	4787	5038	5078	5089	4982	5163	5375	5370	5251	5239	5307	5475	5699	5890	5723	5659	5687	5767	5709	5740	5856	5822	5666	5843	5734	5816	5681
5230	5075	5121	5006	5102	4775	4725	4651	4757	4659	4705	4677	4683	4582	4592	4658	4619	4710	4874	4930	4740	4577	4690	4961	5121	5081	5161	5049	5285	5429	5470	5317	5401	5443	5623	6061	6147	6159	6135	6106	6048	6154	6299	6248	6250	6294	6051	6086	6262	6181
5104	5070	5044	5012	4785	4937	4831	4678	4731	4694	4659	4668	4635	4614	4626	4643	4693	4538	4621	4693	4738	4742	4758	4926	4987	5030	4849	4929	5154	5514	5334	5373	5161	5312	5487	5798	5893	5907	5769	6033	5913	5912	6130	6132	6132	5913	5920	5967	5987	6018
5203	5001	5084	4995	4838	5048	4903	4779	4734	4739	4758	4779	4713	4567	4489	4677	4475	4667	4818	4758	4616	4583	4702	4879	4915	4927	4802	4907	5360	5506	5360	5114	4987	5052	5169	5734	5698	5431	5498	5369	5575	5418	5526	5428	5442	5352	5371	5447	5375	5355
5274	5254	5231	4918	4837	4950	4783	4647	4791	4674	4754	4721	4566	4571	4686	4628	4479	4631	4891	4608	4592	4679	4774	4829	4910	4920	4870	5105	5500	5534	5163	4903	4575	4581	4592	4841	4958	4890	4888	4979	4930	4794	4938	4893	4833	4727	4728	4861	4773	5036
5750	5484	5503	5175	4898	4842	4678	4622	4744	4866	4808	4756	4675	4606	4496	4646	4608	4730	4683	4602	4508	4586	4794	4773	4982	4839	4772	5144	5425	5367	4757	4735	4227	4154	4097	4315	4439	4391	4315	4540	4457	4535	4525	4666	4477	4400	4509	4508	4617	4472
5540	5557	5442	5138	4983	4735	4650	4730	4650	4715	4682	4721	4599	4727	4671	4776	4620	4602	4719	4712	4559	4652	4758	4846	4784	4678	4746	5102	5412	5261	4906	4434	4494	4327	4309	4657	4897	4681	4702	4801	5023	4708	4970	4970	4838	4622	4840	5038	4785	4735
5176	5052	5199	5009	5152	4756	4681	4696	4813	4900	4807	4763	4698	4663	4679	4737	4642	4588	4584	4634	4700	4765	4824	4872	4802	4652	4600	5036	5478	5446	5038	4827	4848	4834	5030	5335	5577	5473	5565	5598	5590	5525	5842	5728	5617	5519	5773	5731	5564	5693
4805	4645	5015	4903	5162	4912	4667	4878	4813	4818	4828	4778	4651	4698	4656	4777	4783	4710	4718	4655	4810	4700	4751	4855	4855	4717	4774	5091	5590	5624	5156	4920	4985	4874	5162	5537	5910	5730	5756	5737	5721	5829	5859	5663	5613	5505	5912	5761	5614	5742
4544	4564	4671	5119	5274	5108	4736	4744	4758	4630	4731	4751	4734	4688	4831	4751	4693	4633	4732	4613	4646	4870	4914	5008	4905	4764	4834	5044	5498	5412	5036	4722	4631	4430	4488	5008	5253	5180	5014	5186	5093	5100	5016	5004	5046	4953	5147	4998	4987	5081
4635	4273	4674	5241	5311	5066	4865	4724	5013	4738	4667	4614	4770	4627	4729	4798	4742	4597	4641	4711	4840	4774	4981	4947	4945	4750	4780	5143	5356	5413	4913	4577	4395	4129	4305	4660	4796	4623	4546	4609	4688	4710	4661	4664	4542	4588	4602	4579	4613	4520
4788	4666	4748	5185	5361	5084	4742	4927	4918	4659	4595	4730	4658	4690	4657	4809	4584	4611	4664	4790	4732	4765	4640	4876	4924	4846	4944	5134	5475	5198	5243	4728	4692	4449	4229	4554	4784	4848	4505	4679	4893	4790	4667	4678	4593	4727	4707	4707	4617	4620
5117	4937	5056	5204	5283	4997	4686	4943	4905	4576	4624	4738	4664	4718	4790	4852	4698	4606	4792	4735	4646	4754	4753	4818	4831	4820	4884	5035	5139	5218	5180	4924	4696	4453	4437	4675	4968	4869	4668	4847	4779	4830	4709	4711	4597	4831	4678	4783	4642	4825
5088	4861	4959	5366	5487	5013	4803	5010	4883	4649	4648	4997	4862	4742	4864	4900	4770	4648	4925	4775	4673	4707	4682	4808	4950	4941	4973	4904	4863	5027	5092	5016	4905	4760	4729	5127	5319	5089	4969	5024	4943	4969	5012	5059	5014	5184	5166	5201	5255	5077
4652	4538	4961	5334	5519	5036	4703	4753	4921	4688	4621	4993	5016	4837	4790	5013	4880	4908	4680	4702	4699	4697	4805	4763	4890	4787	4814	4901	4783	4735	4837	5028	5361	5245	5282	5559	5696	5689	5616	5526	5684	5657	5562	5548	5451	5536	5937	5841	5804	5659
4332	4261	4740	5191	5482	5058	4782	4791	5026	4769	4699	4948	4979	4926	4847	4992	4739	4823	4930	4674	4734	4672	4818	4700	4963	4914	4885	4657	4793	4869	4957	5103	5528	5566	5536	5863	5704	5856	5657	5783	5907	5726	5904	5785	5787	5879	5784	5778	6070	5955
4307	4235	4487	5125	5279	4939	4649	4860	4932	4679	4860	4778	4901	4785	4930	4938	4938	4801	4803	4861	4745	4724	4812	5006	4982	4945	4896	4799	4724	4919	4943	5165	5134	5276	5052	5390	5443	5204	5395	5374	5218	5400	5348	5307	5318	5460	5338	5398	5302	5393
4474	4508	4706	4878	5119	4873	4520	4686	4729	4735	4745	4839	4788	4726	4921	4776	4880	5026	4741	4876	4789	4742	4758	4780	4970	4935	4846	4791	4902	5041	4841	4722	4763	4840	4573	4765	4869	4797	4647	4771	4785	4864	4822	4864	4691	4761	4910	4942	4858	4881
4788	4734	4895	4863	5075	4754	4641	4660	4701	4748	4770	4976	4719	4656	4787	4927	4777	4857	4849	4826	4787	4965	4727	4936	4914	4926	4895	4768	5026	4897	4840	4879	4752	4682	4636	4716	4661	4715	4717	4618	4687	4839	4818	4752	4735	4844	4887	4818	4730	4953
5408	5131	4933	5084	4951	4789	4730	4629	4654	4744	4777	4841	4753	4763	4688	4827	4870	4917	4958	4810	4862	4890	4877	4970	4972	5062	4870	5016	5071	5021	5065	5196	5286	5233	5093	5079	5230	5177	5213	5135	5042	5245	5246	5301	5204	5121	5123	5252	5313	5321
5468	5316	5069	4869	4715	4620	4796	4634	4728	4870	4857	4761	4754	4675	4746	4797	4957	4904	4915	4670	4867	5010	4958	4833	5103	5112	4997	4964	5141	5042	5033	5279	5549	5561	5639	5669	5567	5558	5640	5756	5563	5688	5666	5653	5659	5715	5877	5752	5785	5775
5342	5068	4782	4835	4696	4612	4805	4686	4841	4785	4745	4776	4940	4745	4786	4859	4936	4858	4903	4817	4779	4919	4954	4957	4979	5032	5113	5093	5188	5057	5290	5253	5417	5526	5630	5588	5649	5459	5690	5642	5645	5772	6008	5721	5799	5571	5860	5832	5924	5755
4967	4768	4859	4619	4592	4675	4647	4828	4677	4814	4736	4799	4830	4717	4850	4779	4844	5049	4953	5001	4904	5036	4845	4835	5044	4981	4967	5136	5254	5341	5188	5312	5195	5024	5346	5385	5399	5165	5254	5109	5328	5233	5415	5364	5304	5204	5281	5168	5517	5249
4765	4666	4516	4554	4710	4744	4573	4599	4801	4808	4781	4764	4806	4786	4833	4872	4820	4792	4915	4790	4952	4994	4975	4730	4935	4962	4932	5248	5346	5406	5249	5080	4759	4592	4664	4834	4858	4848	4812	4688	4811	4832	4859	4808	4781	4575	4766	4835	4702	4629
4800	4718	4548	4480	4662	4701	4792	4607	4690	4631	4692	4804	4689	4798	4958	4865	4798	4838	4985	5115	5082	4834	4927	4898	4868	4904	5039	5318	5442	5355	5179	4790	4432	4130	4056	4373	4403	4313	4095	4300	4272	4413	4233	4262	4149	4206	4270	4293	4408	4216
5024	4852	4593	4504	4632	4661	4782	4708	4787	4690	4727	4846	4745	4869	4939	4972	4696	4936	5021	5082	5057	4876	4858	4981	5009	4839	4984	5171	5289	5467	5093	4660	4226	3899	3794	4307	4304	4238	4029	4145	4268	4082	4140	4275	3984	4102	4033	4247	4265	4042
5345	5099	4784	4662	4718	4703	4622	4831	4730	4596	4667	4847	4702	4669	4796	5007	4915	4855	5133	5126	4943	5002	5063	5154	5019	4895	4835	5059	5378	5480	5303	4996	4709	4281	4377	4816	5139	4878	4799	4804	4864	4989	4882	4879	4854	4700	4784	4817	5078	4975
5436	5173	5130	4965	4838	4710	4762	4739	4777	4577	4576	4828	4736	4795	4875	4945	4807	4911	5065	5155	5020	4889	4851	5191	5146	5044	4913	5063	5539	5818	5711	5502	5209	4912	5127	5608	5821	5803	5634	5786	5746	5649	5743	5606	5475	5537	5562	5660	5807	5733
4759	4957	5047	4889	4897	4623	4694	4796	4820	4603	4661	4819	4806	4658	4764	4786	4927	4894	4933	5227	4887	4823	4923	5104	5195	5141	4873	5134	5673	6018	5716	5280	5113	4909	4976	5335	5658	5483	5352	5552	5474	5286	5352	5331	5318	5144	5134	5218	5363	5297
4452	4519	4753	4902	4883	4704	4583	4685	4740	4492	4588	4689	4517	4542	4602	4902	5051	4836	5003	4970	4846	5056	5023	5146	5235	5014	4861	5152	5601	5734	5402	5169	4740	4409	4361	4542	4846	4811	4761	4827	4760	4672	4643	4769	4636	4593	4496	4552	4630	4605
4295	4316	4629	5104	5015	4687	4602	4750	4686	4755	4777	4714	4551	4492	4696	4941	4715	4752	4996	4980	5030	4960	4972	5124	5049	5114	4998	5134	5432	5722	5371	4914	4599	4321	4237	4446	4683	4765	4494	4475	4559	4666	4593	4561	4622	4541	4542	4354	4462	4665
4377	4495	4696	4981	5127	4758	4530	4702	4779	4798	4782	4738	4559	4523	4597	4844	4816	4804	4846	4942	4913	4977	4974	5073	4981	4927	4938	5197	5478	5547	5452	5047	4930	4487	4533	4741	4780	4838	4681	4863	4705	4737	4689	4744	4747	4570	4723	4730	4787	4903
4636	4586	4794	5164	5052	4811	4550	4776	4817	4518	4642	4814	4694	4486	4625	4854	4755	4858	4870	5064	4915	4964	5201	5076	5059	5147	5183	4998	5334	5321	5201	5101	4957	4642	4697	4838	5048	4863	4825	4824	4849	4903	4860	4828	4897	4718	4752	4704	4802	4894
4923	4761	4756	5317	5161	4781	4572	4911	4923	4582	4444	4785	4738	4664	4886	4959	4785	4724	4938	5040	4965	4948	5107	5059	5067	5043	4965	4828	4978	5242	5145	5108	5090	5188	5100	5241	5251	5250	5301	5384	5208	5156	5301	5503	5444	5296	5208	5238	5278	5274
4855	4670	4898	5275	5212	4861	4633	4861	4859	4544	4546	4779	4771	4710	4661	4903	4732	4842	4853	4982	4880	4944	5023	5165	5012	5059	4769	4912	4869	5030	5059	5337	5588	5573	5694	5776	5820	5725	5882	5922	5785	5622	5683	5964	5791	5596	5723	5538	5653	5903
4419	4512	4990	5410	5350	5070	4712	4728	4799	4613	4572	4746	4800	4747	4707	4828	4581	4639	4975	4945	4976	4986	4932	5064	5146	5071	5104	4922	5036	5157	5172	5410	5555	5586	5563	5714	5754	5676	5922	5678	5874	5651	5699	5746	5680	5528	5509	5538	5604	5730
4400	4422	4750	5384	5470	5076	4676	4667	4708	4614	4690	4607	4737	4585	4671	4750	4549	4849	4733	4818	4897	4861	5006	4960	5030	5000	5037	4904	4923	5118	5027	5226	5116	5106	5150	5033	4904	5072	5098	5207	5145	5143	5043	5200	5235	5037	4946	4849	4927	4990
4561	4415	4543	5128	5324	4952	4538	4614	4822	4745	4514	4737	4710	4674	4743	4634	4715	4696	4720	4854	4801	4869	4868	4877	4961	4982	5063	5039	5093	4853	4918	4927	4818	4669	4672	4571	4582	4554	4695	4750	4739	4725	4607	4757	4737	4733	4607	4547	4549	4533
4749	4578	4874	5070	5154	4881	4717	4640	4897	4823	4594	4686	4773	4470	4633	4714	4563	4561	4633	4612	4753	4978	4840	4720	4711	4923	4972	4933	4892	4971	5011	5015	4895	4946	4932	4868	4903	4813	4816	4898	4841	4939	4721	4751	4837	5000	4793	4733	4686	4753
5131	4956	5104	5226	5015	4876	4877	4818	5019	4871	4633	4743	4596	4624	4769	4514	4819	4712	4776	4756	4617	4795	4675	4586	4821	4864	4851	4828	5019	4981	5075	5088	5196	5383	5428	5385	5444	5244	5420	5340	5314	5206	5354	5371	5342	5252	5389	5292	5128	5221
5490	5211	5188	5088	4974	4838	4882	4863	4851	4714	4661	4723	4756	4783	4647	4836	4751	4583	4692	4628	4631	4786	4617	4712	4876	4753	4821	4707	4771	4949	5033	5139	5297	5262	5618	5553	5552	5400	5558	5576	5472	5416	5463	5529	5513	5770	5700	5518	5379	5291
5503	5170	4984	4822	4803	4803	4893	4879	4804	4708	4633	4835	4700	4716	4708	4780	4762	4646	4643	4723	4891	4846	4661	4700	4764	4991	4676	4756	4804	4927	5111	5076	5178	5158	5408	5463	5414	5212	5375	5261	5477	5465	5253	5338	5336	5253	5434	5381	5333	5120
5157	4907	4647	4856	4825	4807	4800	4816	4680	4680	4565	4723	4776	4819	4817	4734	4726	4683	4719	4877	4914	4778	4749	4740	5025	4847	4781	4748	4982	5062	5222	4941	4797	4787	4775	5077	5293	5016	5029	4945	4936	4832	4865	4857	4636	4835	4771	4895	4785	4634
4905	4864	4847	4760	4914	4890	4760	4864	4656	4675	4728	4825	4796	4647	4727	4813	4655	4719	4938	5033	5012	4864	4731	4858	4996	4810	4812	4764	4959	5317	5151	4831	4648	4361	4327	4465	4775	4592	4532	4571	4426	4354	4345	4328	4237	4377	4267	4352	4292	4295
4697	4773	4854	4852	4849	4907	4805	4654	4834	4726	4788	4954	4839	4707	4782	4685	4790	4831	4870	4971	4949	4947	4779	4667	4880	4931	4837	4906	5067	5244	4907	4595	4124	3868	3960	4102	4192	4258	4063	4002	4011	4010	4018	4040	3829	3922	3844	3962	4016	3812
4762	4759	4686	4726	4868	4841	4758	4909	4859	4649	4676	4799	4662	4641	4756	4839	4860	4844	4895	4782	4924	4784	4765	4759	4932	4933	4659	4900	5095	5184	4961	4573	4231	4016	3744	4114	4441	4350	4077	4354	4223	4307	4128	4292	4274	4082	4139	4229	4388	4184
4995	4723	4787	4593	4640	4755	4813	4790	4744	4655	4839	4876	4753	4742	4869	4906	4867	4745	4881	4950	4914	5013	4901	4705	4939	4927	4685	4838	5042	5588	5288	4892	4626	4536	4431	4813	5171	5065	5014	5030	5031	4971	5035	5214	5058	5022	4967	5078	5211	5272
5254	4948	4789	4798	4711	4682	4890	4771	4783	4713	4636	4808	4765	4862	4783	4906	4750	4788	4781	4789	5002	4918	4852	4706	4836	4818	4745	4754	5107	5477	5413	5182	4782	4705	4838	5178	5645	5300	5371	5367	5531	5486	5414	5532	5458	5272	5289	5351	5362	5564
5217	5073	4926	4808	4719	4855	4733	4755	4688	4587	4561	4730	4847	4646	4703	4817	4673	4664	4785	4744	4815	4845	4808	4880	4904	4880	4779	4883	5227	5275	5231	4998	4719	4587	4582	4672	5036	4881	4803	4771	4940	4846	4864	4877	4883	4688	4854	4722	4877	4812
4639	4706	4983	4966	4992	4686	4671	4657	4645	4472	4603	4767	4667	4633	4728	4856	4797	4652	4737	4872	4731	4833	4816	4758	4949	4797	4779	4939	5265	5564	5148	4635	4478	4232	4047	4236	4430	4333	4197	4275	4437	4212	4322	4411	4543	4269	4127	4192	4164	4337
4523	4503	4682	5053	5075	4853	4541	4677	4682	4519	4524	4800	4512	4659	4694	4709	4832	4775	4889	4948	4686	4801	4784	5062	4836	4928	4822	5017	5210	5518	5182	4983	4585	4455	4332	4365	4523	4540	4286	4330	4349	4439	4331	4305	4369	4376	4588	4429	4188	4446
4250	4460	4607	5249	5282	4896	4529	4709	4664	4471	4455	4588	4706	4382	4555	4848	4731	4599	4623	4801	4711	5000	4801	4891	4901	4857	4825	4839	5080	5385	5295	5079	4836	4618	4345	4523	4864	4622	4457	4411	4537	4465	4338	4487	4562	4459	4507	4426	4407	4428
4281	4418	4679	5240	5305	4989	4673	4768	4736	4665	4496	4575	4581	4518	4494	4552	4798	4612	4735	4791	4891	4904	4703	4805	4900	4927	4910	4748	4997	5133	5230	5221	4962	4882	4788	4930	4936	4923	4628	4777	4783	4751	4735	4640	4705	4702	4871	4794	4694	4760
4599	4479	4779	5385	5258	4889	4731	4664	4727	4458	4450	4635	4599	4473	4538	4758	4752	4550	4804	4818	4853	4737	4793	4867	4930	4808	4852	4870	4942	4950	5206	5011	5269	5363	5407	5412	5540	5481	5369	5280	5374	5408	5388	5342	5283	5285	5430	5381	5451	5372
4944	4729	5087	5258	5264	4913	4782	4692	4775	4385	4424	4661	4728	4591	4537	4825	4809	4716	4812	4827	4974	4884	4834	4916	4997	4888	4704	4848	4803	5072	5176	5226	5367	5624	5656	5869	5720	5635	5603	5486	5488	5689	5643	5647	5382	5564	5677	5683	5807	5695
4948	4698	5114	5545	5330	5006	4802	4644	4776	4598	4458	4675	4740	4648	4742	4788	4802	4705	4745	4841	4743	4831	4904	4960	4662	4938	4800	4816	4693	4743	4700	4978	5139	5331	5313	5340	5316	5336	5074	5104	5027	5098	5279	5102	4926	4997	5076	5204	5060	5183
4625	4543	4901	5492	5292	4864	4774	4716	4760	4597	4473	4690	4721	4736	4775	4846	4856	4645	4703	4662	4718	4878	4726	4884	4741	4726	4743	4739	4684	4854	4662	4699	4653	4667	4675	4539	4700	4785	4685	4585	4524	4518	4713	4584	4536	4512	4379	4606	4593	4672
4426	4300	4887	5247	5241	5056	4925	4989	4872	4725	4587	4652	4754	4699	4733	4822	4867	4851	4654	4658	4668	4585	4814	4750	4735	4760	4682	4838	4719	4536	4584	4475	4673	4579	4584	4362	4536	4561	4508	4454	4252	4307	4443	4402	4327	4437	4313	4426	4409	4476
4517	4344	4631	5240	5217	4955	4786	4938	5078	4820	4700	4594	4706	4733	4675	4772	4987	4574	4556	4566	4874	4704	4736	4751	4674	4743	4700	4777	4704	4885	4685	4772	4867	4933	4750	4726	4729	4673	4811	4916	4556	4696	4658	4861	4670	4850	4887	4746	4745	4922
4619	4592	4808	5071	5142	4943	4820	5091	5014	4817	4606	4921	4878	4794	4755	4882	4732	4554	4547	4560	4755	4627	4848	4622	4817	4733	4700	4711	4712	4808	4692	4879	5081	5188	5240	5209	5239	5092	5133	5249	5130	5168	5049	5142	5235	5211	5262	5173	5135	5294
4948	4948	5156	5162	5085	4794	4872	5014	4871	4914	4741	4897	4731	4715	4934	4779	4806	4626	4550	4660	4730	4684	4863	4736	4678	4787	4608	4622	4749	4844	4902	5006	4994	5110	5200	5388	5358	5323	5432	5460	5568	5420	5259	5394	5466	5642	5480	5476	5257	5444
5375	5227	5454	5112	5009	4680	4720	4919	5051	4828	4784	4720	4775	4741	4647	4846	4692	4557	4767	4670	4689	4917	4852	4813	4794	4789	4711	4637	4822	4939	4974	4937	4834	4996	4990	5096	5177	5252	5068	5179	5280	5041	5162	5116	5146	5250	5240	5288	5212	5112
5406	5314	5193	4924	4835	4763	4705	4889	4698	4700	4741	4637	4750	4558	4677	4616	4608	4584	4679	4735	4622	4746	4666	4941	4854	4858	4647	4679	5082	5139	5296	4865	4728	4425	4297	4680	4726	4712	4584	4618	4724	4693	4491	4600	4601	4705	4588	4663	4677	4671
5083	5105	5158	4889	4736	4775	4812	4863	4697	4637	4622	4582	4490	4737	4621	4783	4705	4682	4605	4648	4777	4932	4878	4956	4987	5016	4808	4829	5072	5360	5152	4802	4394	4203	3881	4089	4333	4242	4210	4172	4332	4261	4142	4063	4133	4154	4100	4161	4325	4233
4957	4849	4885	4769	4755	4675	4630	4645	4627	4493	4640	4645	4628	4658	4689	4702	4653	4788	4678	4749	4842	4963	5113	4995	4998	4906	4947	4853	5174	5401	5290	4839	4344	4006	3706	3806	4052	4138	3999	3983	3991	4026	4052	4054	4074	4109	4117	4080	4305	4058
4895	4766	4910	4711	4666	4686	4645	4550	4526	4544	4574	4557	4608	4627	4736	4775	4689	4810	4870	4770	4866	4860	4806	5053	5076	5040	4816	4902	5181	5533	5568	5065	4540	4196	4141	4224	4598	4503	4372	4293	4626	4447	4327	4623	4606	4505	4559	4633	4637	4632
5067	4738	4726	4738	4488	4608	4737	4562	4628	4487	4641	4713	4672	4589	4811	4813	4820	4821	4795	4907	4839	4936	4973	4981	5102	5091	4906	4879	5058	5479	5870	5420	5123	4660	4468	4779	5310	5378	5123	5178	5241	5062	5243	5246	5498	5277	5251	5275	5320	5366
5205	4877	4983	4724	4631	4578	4732	4589	4652	4699	4660	4880	4695	4562	4696	4911	4723	4782	4891	4829	4842	4784	4782	4824	5045	4938	4906	4670	5058	5571	5528	5382	5013	4661	4442	4578	5048	5379	5075	5156	5203	5192	5014	5037	5234	5086	5132	5055	5273	5225
5500	5265	5137	4825	4676	4778	4571	4938	4706	4585	4704	4723	4830	4735	4557	4701	4778	4597	4758	4743	4802	4813	4789	4771	4999	4840	4802	4740	5110	5353	5230	4938	4569	4251	4016	4046	4559	4534	4548	4401	4635	4365	4269	4469	4662	4654	4523	4477	4378	4477
5604	5292	5292	4989	4918	4739	4824	4903	4710	4686	4748	4781	4793	4739	4665	4697	4802	4745	4750	4748	4822	4846	4743	4852	4926	4899	4862	4733	4955	5088	5147	4854	4362	4056	3854	3959	4032	4216	4017	4207	4200	4314	4060	4325	4231	4411	4280	4379	4115	4047
4983	4936	5081	5047	5173	4982	4840	4968	5009	4849	4600	4721	4832	4731	4719	4845	4712	4726	4490	4768	4760	4620	4734	4712	4741	4729	4614	4705	4766	4978	5045	4686	4442	4206	3851	4138	4213	4311	4238	4184	4390	4212	4225	4384	4375	4329	4349	4364	4356	4241
4710	4539	4732	5082	5079	5066	5007	5142	5035	4829	4838	4863	4784	4572	4771	4848	4860	4694	4621	4643	4654	4702	4537	4646	4757	4745	4606	4552	4643	4726	4835	4829	4660	4366	4246	4281	4471	4416	4478	4365	4378	4407	4493	4452	4428	4564	4426	4505	4535	4501
4217	4288	4722	5206	5193	4985	4923	5125	5220	5129	4832	4805	4939	4686	4648	4825	4688	4649	4612	4466	4682	4513	4588	4615	4666	4629	4596	4556	4587	4673	4725	4773	4889	4849	4779	4757	4900	4947	4830	4896	4784	4706	4912	4986	4988	5013	4868	5058	5004	4859
4411	4430	4756	5476	5424	4939	4714	4959	5063	5072	4867	4935	4803	4748	4650	4786	4638	4803	4577	4679	4553	4478	4542	4607	4723	4577	4637	4597	4579	4806	4723	4808	4769	5029	5082	5215	5285	5272	5184	5366	5259	5273	5229	5226	5410	5475	5425	5413	5295	5454
4604	4673	5094	5416	5339	4958	4643	5128	5179	4773	4740	4960	4842	4745	4725	4898	4720	4693	4589	4652	4626	4614	4590	4693	4592	4749	4515	4629	4483	4596	4648	4740	4929	5092	5114	5277	5183	5117	5160	5090	5074	5089	4980	5119	5280	5179	5224	5293	5222	5097
4752	4738	5095	5354	5173	4687	4705	4936	4945	4756	4648	4762	4686	4681	4697	4762	4727	4621	4640	4612	4713	4630	4538	4737	4686	4586	4613	4687	4619	4537	4628	4547	4749	4795	4874	4805	4658	4833	4758	4616	4574	4708	4706	4747	4723	4891	4899	4791	4824	4761
4750	4605	5020	5293	5400	4905	4663	4845	4838	4751	4615	4774	4685	4434	4635	4830	4745	4603	4570	4580	4574	4738	4727	4720	4677	4856	4635	4745	4495	4619	4726	4587	4683	4578	4561	4582	4513	4563	4580	4470	4644	4682	4622	4565	4587	4581	4599	4597	4686	4678
4411	4575	4923	5269	5177	4864	4511	4600	4709	4652	4556	4566	4471	4505	4559	4546	4627	4531	4620	4640	4577	4705	4883	4712	4836	4766	4733	4646	4679	4868	4761	4789	4904	4730	4784	4738	4704	4798	4666	4622	4669	4768	4867	4786	4679	4781	4765	4840	4888	4968
4331	4275	4750	5290	5178	4935	4573	4446	4646	4544	4389	4386	4559	4460	4302	4348	4600	4588	4514	4457	4563	4624	4698	4573	4659	4667	4726	4735	4696	4716	4740	4814	5004	4852	4831	4823	4934	4731	4748	4682	4615	4723	4722	4823	4817	4849	4838	4818	4960	4909
4188	4321	4603	5149	5140	4691	4421	4438	4490	4521	4326	4554	4542	4427	4329	4419	4560	4616	4631	4606	4562	4628	4615	4625	4620	4579	4628	4689	4794	4686	4677	4708	4601	4675	4700	4685	4701	4759	4647	4527	4602	4604	4748	4612	4772	4649	4679	4719	4707	4887
4394	4422	4747	4969	5064	4784	4678	4476	4498	4636	4384	4490	4596	4510	4435	4319	4555	4614	4620	4565	4685	4663	4588	4622	4656	4647	4606	4676	4673	4699	4711	4633	4555	4533	4682	4587	4586	4644	4715	4568	4572	4547	4514	4590	4527	4591	4689	4639	4697	4721
5140	4936	4886	4989	4809	4695	4566	4652	4535	4552	4451	4357	4514	4425	4337	4429	4467	4449	4545	4504	4542	4666	4548	4628	4588	4493	4561	4499	4611	4617	4784	4807	4549	4607	4661	4582	4628	4596	4638	4573	4606	4485	4512	4499	4523	4773	4682	4627	4736	4761
5656	5285	5125	4921	4812	4668	4790	4547	4389	4461	4352	4649	4473	4511	4609	4496	4413	4550	4378	4521	4461	4538	4584	4569	4556	4566	4485	4415	4342	4512	4634	4611	4451	4462	4432	4537	4611	4470	4335	4426	4569	4453	4488	4619	4446	4593	4620	4505	4760	4719
5637	5365	5108	4974	4813	4628	4595	4617	4526	4470	4466	4591	4499	4479	4473	4421	4565	4562	4502	4552	4395	4439	4399	4467	4366	4527	4510	4345	4415	4433	4497	4382	4345	4453	4296	4452	4456	4344	4394	4362	4280	4424	4285	4421	4397	4493	4512	4667	4552	4478
5191	4912	4885	4788	4765	4626	4593	4701	4571	4560	4351	4510	4511	4456	4576	4526	4505	4487	4667	4506	4561	4501	4400	4426	4333	4436	4434	4316	4505	4327	4378	4410	4323	4371	4387	4273	4411	4437	4377	4442	4219	4268	4336	4438	4394	4498	4385	4387	4528	4532
4824	4867	4728	4776	4752	4640	4674	4577	4779	4631	4597	4685	4463	4595	4470	4426	4436	4471	4512	4761	4520	4527	4693	4418	4503	4337	4337	4449	4424	4382	4419	4473	4348	4405	4401	4433	4371	4393	4386	4554	4349	4318	4391	4425	4534	4466	4523	4574	4616	4539
4922	4870	4739	4645	4650	4726	4675	4553	4532	4657	4769	4784	4730	4646	4494	4435	4312	4372	4487	4507	4378	4493	4576	4538	4350	4467	4437	4361	4474	4332	4445	4540	4355	4556	4390	4492	4508	4420	4420	4528	4463	4467	4449	4593	4539	4621	4660	4531	4665	4630
4936	4915	4729	4658	4626	4716	4641	4470	4645	4656	4635	4750	4766	4886	4494	4592	4461	4354	4432	4409	4672	4596	4495	4585	4497	4580	4289	4503	4587	4478	4468	4564	4424	4387	4453	4511	4436	4475	4382	4348	4373	4418	4589	4549	4588	4740	4795	4670	4570	4629
4870	4718	4629	4629	4609	4721	4677	4728	4669	4571	4468	4576	4712	4774	4822	4617	4578	4456	4721	4463	4479	4522	4557	4595	4506	4520	4536	4487	4621	4574	4647	4651	4564	4596	4455	4496	4654	4570	4578	4456	4523	4526	4453	4649	4641	4676	4812	4767	4802	4836
4854	4752	4693	4599	4541	4500	4615	4627	4817	4601	4662	4459	4472	4573	4428	4498	4345	4357	4537	4439	4564	4501	4503	4296	4378	4515	4551	4467	4605	4661	4656	4702	4694	4683	4749	4751	4713	4571	4707	4801	4566	4491	4862	4739	4806	4800	4826	4819	4843	4808
5100	4964	4879	4583	4488	4443	4628	4721	4762	4825	4856	4686	4583	4588	4595	4386	4343	4322	4427	4398	4359	4407	4422	4456	4499	4422	4402	4462	4550	4581	4663	4819	4664	4787	4729	4701	4596	4766	4675	4699	4741	4661	4683	4829	4868	4803	4923	4875	4828	4931
5130	5029	4817	4493	4595	4490	4539	4758	4823	4794	4721	4578	4452	4569	4578	4587	4362	4520	4347	4342	4351	4401	4653	4393	4470	4328	4434	4308	4586	4578	4671	4601	4706	4558	4751	4613	4710	4658	4767	4758	4852	4618	4818	4794	4620	4870	4895	4727	4756	4748
5003	4958	4935	4772	4694	4417	4543	4638	4775	4854	4759	4682	4601	4495	4576	4660	4547	4375	4318	4132	4247	4321	4542	4559	4582	4624	4519	4387	4543	4627	4551	4557	4637	4560	4649	4778	4657	4566	4717	4661	4802	4856	4810	4729	4895	4814	4717	4712	4722	4739
4901	4896	4956	4898	4785	4622	4741	4671	4951	4989	4887	4778	4532	4467	4402	4582	4493	4553	4324	4312	4231	4247	4406	4461	4502	4626	4620	4679	4469	4516	4597	4628	4659	4622	4726	4671	4657	4617	4621	4673	4762	4680	4862	4793	4946	4732	4813	4751	4819	4847
4821	4665	4921	4841	4912	4948	4871	4910	5046	5117	5134	4815	4667	4510	4250	4402	4217	4422	4226	4150	4047	4222	4124	4165	4517	4441	4506	4503	4503	4611	4485	4636	4644	4568	4504	4647	4610	4521	4433	4563	4668	4634	4760	4715	4759	4702	4648	4557	4749	4705
4686	4749	4678	4610	4794	4825	4844	5206	5155	5344	5079	4907	4840	4526	4312	4239	4243	4201	4286	4353	4329	4352	4292	4384	4430	4401	4438	4565	4333	4497	4497	4541	4457	4372	4407	4535	4591	4526	4435	4427	4569	4522	4629	4647	4780	4735	4652	4656	4738	4897
4600	4460	4474	4431	4565	4625	4965	5056	4990	5125	5124	5070	4776	4661	4233	4098	4091	3988	4101	4128	4212	4365	4378	4334	4481	4563	4581	4439	4542	4552	4585	4453	4437	4445	4454	4619	4493	4317	4620	4529	4665	4614	4795	4603	4816	4701	4656	4635	4697	4830
4624	4462	4465	4313	4381	4513	4712	4928	5089	5018	4785	4697	4728	4514	4262	4161	4145	4263	4299	4239	4194	4338	4490	4454	4535	4479	4601	4500	4611	4504	4425	4623	4593	4522	4494	4548	4490	4421	4584	4594	4583	4699	4570	4600	4690	4636	4741	4665	4754	4847
4742	4664	4538	4272	4398	4568	4452	4741	4742	4807	4584	4710	4476	4226	4111	4090	4137	4216	4298	4196	4105	4128	4178	4296	4440	4314	4528	4694	4626	4460	4401	4601	4482	4547	4554	4510	4471	4614	4579	4680	4588	4653	4591	4691	4748	4598	4769	4607	4878	4965
5046	4727	4581	4303	4467	4398	4501	4644	4520	4488	4298	4238	4188	4296	4500	4359	4159	4462	4485	4256	4339	4219	4369	4335	4566	4424	4412	4495	4435	4595	4330	4480	4426	4480	4501	4485	4482	4408	4598	4512	4520	4493	4641	4693	4725	4667	4599	4826	4683	4897
5026	4684	4557	4421	4368	4388	4430	4484	4576	4389	4337	4052	4157	4042	4165	4147	4118	4373	4165	4210	4114	4068	4214	4410	4236	4448	4453	4369	4467	4367	4426	4453	4511	4435	4436	4791	4670	4612	4678	4603	4513	4565	4642	4601	4557	4597	4730	4669	4716	4866
5031	4807	4634	4620	4489	4415	4338	4613	4632	4281	3937	4022	4012	4253	4482	4422	4371	4237	4176	4459	4384	4277	4313	4409	4336	4322	4328	4358	4459	4580	4416	4404	4417	4350	4373	4539	4731	4808	4596	4555	4631	4473	4421	4571	4511	4668	4547	4595	4736	4627
4888	4812	4747	4474	4513	4532	4360	4523	4460	4563	4482	4254	4121	4031	4310	4222	3833	4075	4099	3969	4156	4221	4201	4307	4285	4371	4420	4355	4215	4308	4468	4384	4288	4323	4254	4409	4506	4438	4740	4492	4422	4538	4500	4317	4539	4456	4696	4652	4544	4667
5103	4868	4822	4663	4527	4338	4372	4447	4614	4586	4178	4152	4037	4256	4463	4251	4224	4297	4285	4316	4266	4374	4479	4493	4466	4357	4377	4228	4229	4478	4330	4337	4465	4387	4485	4404	4532	4592	4510	4436	4531	4372	4543	4365	4457	4460	4507	4562	4565	4613
5155	5057	4962	4602	4599	4468	4220	4507	4341	4329	4356	4457	4296	4379	4383	4169	4176	4040	4000	4169	4033	4227	4465	4428	4533	4604	4547	4368	4439	4400	4431	4323	4579	4352	4500	4532	4435	4513	4629	4498	4516	4582	4482	4276	4454	4438	4533	4563	4403	4654
5076	4919	4847	4629	4724	4473	4442	4353	4513	4537	4327	4236	4136	4210	4246	4342	4262	4341	4379	4342	4392	4342	4359	4381	4496	4492	4253	4461	4475	4447	4461	4508	4433	4456	4438	4626	4610	4512	4467	4588	4499	4337	4536	4456	4392	4448	4478	4546	4590	4570
4953	4804	4888	4905	4569	4366	4279	4341	4389	4443	4342	4137	4100	4360	4348	4374	4316	4282	4300	4384	4409	4438	4493	4520	4568	4478	4550	4374	4276	4380	4528	4603	4427	4381	4498	4515	4418	4544	4642	4475	4449	4440	4460	4581	4374	4428	4471	4509	4468	4729
4716	4741	4750	4519	4655	4548	4257	4187	4196	4339	4458	4448	4368	4106	4177	4281	4368	4314	4324	4374	4482	4549	4538	4285	4512	4514	4587	4606	4557	4608	4409	4598	4531	4699	4334	4607	4529	4469	4476	4467	4379	4485	4536	4408	4595	4534	4491	4447	4533	4380
4799	4632	4697	4685	4700	4488	4043	4154	4282	4435	4332	4396	4173	4100	4099	4140	4354	4453	4372	4242	4455	4573	4512	4402	4444	4360	4464	4471	4704	4750	4670	4784	4605	4704	4580	4488	4493	4573	4493	4505	4676	4490	4418	4503	4434	4532	4380	4476	4472	4418
4595	4594	4699	4732	4573	4376	4292	4274	4135	4234	4163	4405	4415	4153	4251	4235	4519	4289	4483	4537	4572	4615	4535	4648	4630	4570	4513	4335	4557	4541	4520	4721	4830	4699	4614	4652	4406	4487	4576	4454	4364	4575	4447	4497	4427	4282	4412	4386	4471	4616
4645	4486	4528	4573	4562	4581	4377	4120	4066	4243	4318	4704	4468	4339	4297	4154	4253	4301	4122	4252	4168	4498	4388	4330	4617	4562	4450	4619	4515	4590	4461	4412	4411	4621	4648	4459	4354	4338	4480	4495	4205	4352	4460	4420	4349	4316	4256	4283	4459	4367
4767	4586	4666	4633	4675	4296	4174	4164	4255	4268	4385	4284	4333	4138	4039	4102	4342	4151	4174	4069	4197	4056	4113	4104	4357	4387	4273	4461	4553	4592	4490	4380	4357	4499	4641	4580	4419	4553	4302	4434	4452	4295	4407	4370	4325	4217	4307	4361	4328	4333
4593	4601	4761	4667	4575	4427	4544	4333	4145	4058	4096	4318	4328	4337	4413	4553	4586	4615	4697	4591	4580	4698	4611	4435	4256	4348	4149	4398	4354	4526	4444	4447	4544	4425	4310	4505	4530	4484	4464	4416	4349	4412	4355	4509	4393	4219	4330	4326	4263	4312
4672	4643	4591	4526	4653	4866	4593	4149	4037	4065	4249	4437	4613	4433	4450	4483	4525	4480	4474	4359	4427	4553	4485	4569	4579	4498	4521	4567	4412	4280	4316	4326	4369	4564	4315	4293	4351	4575	4497	4460	4249	4489	4374	4353	4428	4279	4324	4356	4371	4302
4686	4331	4413	4664	4702	4558	4239	4291	4283	4328	4391	4497	4340	4184	4035	3958	4148	4154	4295	4117	4052	4141	4093	4106	4187	4249	4513	4692	4707	4247	4244	4282	4296	4335	4317	4404	4221	4275	4509	4546	4152	4351	4316	4306	4292	4434	4351	4376	4412	4245
4439	4132	4707	4630	4578	4238	4413	4332	4296	4123	4384	4480	4306	4264	4125	4264	4367	4641	4538	4667	4512	4545	4456	4317	4013	4026	4174	4399	4630	4588	4333	4402	4396	4429	4368	4347	4546	4434	4386	4635	4412	4359	4310	4342	4306	4385	4522	4470	4290	4350
4384	4464	4520	4292	4453	4657	4693	4290	4125	4126	4282	4496	4569	4534	4409	4492	4447	4641	4781	4858	4939	4922	5080	4941	4784	4486	4292	4181	4202	4379	4521	4727	4620	4424	4435	4299	4387	4516	4463	4521	4562	4531	4347	4395	4431	4410	4435	4560	4380	4473
4585	4448	4177	4289	4557	4543	4274	4222	4212	4236	4300	4409	4432	4423	4326	4300	4543	4606	4425	4460	4389	4602	4685	4908	4931	5088	4805	4524	4117	4072	4396	4597	4628	4637	4644	4251	4320	4464	4658	4440	4354	4586	4467	4354	4369	4411	4473	4488	4505	4380
4824	4412	4236	4698	4631	4341	4202	4148	4180	4216	4181	4395	4530	4561	4313	4415	4454	4416	4235	4128	4085	4166	4187	4109	4527	4793	4957	4899	4709	4389	4295	4394	4491	4570	4667	4656	4304	4229	4548	4518	4271	4574	4530	4380	4184	4448	4445	4304	4364	4436
4421	4159	4560	4725	4549	4358	4356	4274	4117	4076	4348	4650	4846	4560	4298	3960	4188	4283	4198	4064	4093	4023	4143	4064	4052	4085	4500	4696	4802	4762	4463	4343	4458	4488	4613	4663	4654	4336	4422	4549	4386	4375	4642	4484	4348	4339	4306	4142	4356	4399
4125	4407	4741	4575	4615	4589	4440	4213	4127	4408	4584	4636	4577	4216	3901	3933	4148	4208	4213	4219	4211	4455	4402	4328	4155	3992	4008	4248	4532	4671	4514	4520	4416	4338	4207	4599	4696	4471	4140	4338	4464	4337	4546	4498	4336	4343	4175	4305	4285	4367
4303	4662	4583	4347	4675	4801	4757	4440	4418	4592	4551	4549	4147	3992	3888	4164	4536	4618	4742	4509	4494	4548	4655	4528	4503	4308	4216	3993	4094	4284	4563	4573	4308	4429	4237	4239	4499	4521	4266	4064	4428	4294	4397	4342	4367	4176	4245	4269	4109	4316
4566	4477	4307	4266	4796	4777	4603	4327	4440	4363	4058	4139	4075	4104	4328	4719	5196	5377	5242	4981	4925	4771	4682	4621	4652	4514	4407	4265	4051	4106	4265	4405	4517	4364	4345	4196	4269	4452	4483	4174	4209	4366	4198	4324	4412	4177	4148	4232	4117	4445
4574	4171	4100	4411	4733	4680	4469	4494	4426	4034	3901	4137	4549	4961	5027	5378	5569	5624	5445	5341	5212	5043	4962	4745	4531	4476	4508	4535	4319	4153	4110	4424	4517	4398	4368	4281	4126	4330	4518	4314	4239	4278	4266	4146	4428	4309	4257	4400	4218	4260
4462	4007	4188	4687	4854	4453	4347	4340	4128	3815	4115	4734	5241	5575	5524	5434	5507	5185	4962	4819	4814	5004	5025	4883	4643	4625	4488	4393	4350	4270	4145	4142	4281	4386	4546	4361	4140	4124	4623	4277	4200	4366	4271	4043	4266	4452	4281	4107	4329	4207
4111	3897	4354	4810	4647	4255	4387	4181	4101	4115	4641	5471	5755	5575	5222	4828	4656	4299	4072	3942	3960	4470	4602	4692	4617	4574	4484	4500	4419	4383	4192	4079	4211	4270	4352	4366	4186	4141	4391	4575	4184	4298	4366	4360	4377	4304	4357	4272	4418	4196
4014	4001	4739	4760	4385	4189	4134	4015	4044	4607	5045	5614	5484	5012	4452	3924	3539	3388	3208	3129	3237	3791	4146	4204	4484	4577	4628	4398	4372	4312	4305	4168	4085	4179	4330	4174	4332	4027	4267	4481	4465	4255	4460	4222	4143	4336	4363	4326	4523	4190
4112	4084	4629	4532	4186	4146	3842	3793	4197	4702	5167	5425	4802	3968	3440	3193	3036	2917	2728	2807	2920	3255	3498	3851	4139	4524	4642	4472	4455	4392	4390	4163	4061	4104	4230	4484	4262	4080	4229	4465	4397	4379	4493	4296	4223	4344	4344	4346	4449	4246
4063	4222	4719	4576	4064	4143	4018	4054	4468	4864	5273	5132	4292	3539	2958	2811	2745	2951	2767	2677	2889	2952	3304	3413	3733	4274	4572	4585	4469	4468	4439	4305	4193	4078	4409	4400	4230	4126	4219	4613	4454	4252	4392	4439	4025	4225	4220	4421	4334	4374
4086	4682	5154	4783	4543	4468	4680	4689	5016	5620	5545	5240	4329	3514	3130	3076	3203	3216	3023	2926	2791	2924	3110	3057	3500	4145	4608	4681	4469	4317	4286	4345	4057	4096	4242	4368	4335	4133	4249	4401	4358	4221	4558	4522	4242	4278	4258	4192	4408	4322
4391	5053	5470	5027	4640	4761	4977	5265	5709	6063	5891	5152	4337	3562	3298	3510	3674	3678	3504	3467	3181	2999	2880	2960	3258	3961	4376	4568	4541	4328	4284	4358	4034	3877	4178	4483	4258	4014	4225	4117	4310	4245	4424	4485	4336	4239	4360	4286	4447	4370
4665	5325	5392	4709	4495	4352	4635	4858	5405	5592	5251	4429	3578	3088	3030	3422	3631	3919	3994	3918	3535	3108	2937	2771	3050	3718	4319	4615	4708	4590	4347	4280	4110	3946	4207	4607	4382	4096	4259	4305	4160	4135	4280	4402	4303	4352	4268	4463	4467	4325
4910	5071	5006	4239	3730	3813	4040	4138	4165	4281	3883	3067	2664	2488	2773	3231	3463	3708	3856	4008	3934	3480	2969	2649	2929	3527	4198	4606	4690	4619	4558	4355	4169	4036	4244	4573	4377	4023	4197	4258	4122	4169	4159	4336	4301	4405	4436	4331	4313	4307
4882	4607	4291	3740	3194	3417	3740	3708	3703	3673	3282	2573	2364	2380	2623	3004	3392	3454	3672	3846	3908	3488	2863	2671	2772	3440	3992	4461	4600	4561	4298	4241	4017	4026	4096	4442	4284	3991	4156	4273	4080	4039	4164	4201	4173	4361	4286	4371	4393	4337
4749	4286	4051	3431	3127	3472	3877	3808	3780	3713	3375	2763	2531	2455	2392	2665	2936	3319	3575	3489	3587	3144	2583	2580	2760	3570	4210	4480	4667	4481	4229	4208	4083	3837	4127	4400	4322	4031	4097	4288	4029	4062	4279	4289	4205	4326	4302	4274	4354	4419
4640	4048	3881	3407	3193	3809	4609	4580	4453	4404	4147	3722	3201	3228	2986	2593	2626	3086	3231	3121	2905	2893	2641	2601	2903	3772	4270	4501	4616	4396	4151	4071	4150	3932	4264	4430	4096	3977	4272	4146	4008	4099	4180	4202	4144	4200	4400	4344	4372	4359
4368	3633	3858	3414	3506	4627	5517	5613	5292	5251	4910	4547	4492	4361	3897	3004	2596	2742	2867	2639	2595	2693	2648	2659	3365	4023	4460	4665	4408	4192	3915	4007	3953	3978	4253	4335	3910	4018	4344	4286	4118	4080	4085	4105	4080	4304	4445	4305	4256	4329
4186	3420	3772	3613	3707	5011	5879	5700	5098	5124	5007	5034	4818	5136	4669	3482	2683	2451	2389	2222	2445	2835	2964	3248	3845	4493	4887	4724	4197	4018	3885	3925	4065	4171	4362	4220	3836	4058	4454	4183	4049	4261	3983	4017	4125	4284	4366	4345	4160	4167
4456	3539	3847	3673	3900	4863	5131	4948	4647	4810	4679	4594	4654	5019	4810	3912	2808	2366	2252	2113	2596	3343	3621	3935	4535	5106	4847	4578	3955	3794	3772	3874	4084	4321	4505	4109	3875	4136	4523	4080	4205	4221	4072	4188	3988	4157	4331	4176	4080	4174
4331	3504	3741	3908	4013	4635	4818	4280	4146	4563	4738	4454	4448	4731	4823	4283	3363	2811	2523	2554	3386	4248	4386	4620	5083	5199	4892	4167	3753	3743	3775	3993	4313	4539	4474	4039	3969	4365	4209	3882	4159	4207	4017	4204	4090	4232	4154	4174	4000	4342
4066	3639	3715	3800	4171	4662	4576	4079	4018	4641	4894	4460	4347	4739	4874	4691	3923	3454	3133	3242	4288	5134	5315	5210	5306	5124	4571	3766	3607	3745	3915	4001	4302	4404	4191	4044	4185	4452	4150	3966	4279	4226	4179	4167	4295	4223	4047	4033	4068	4353
3943	3621	3632	3553	3968	4885	4677	3889	3681	4462	4718	4237	4263	4605	5167	4888	4326	3934	3808	4025	4883	5711	5468	5056	4813	4542	3887	3567	3572	4099	4006	4052	4209	4322	4010	3939	4208	4257	3801	4192	4421	4127	4266	4267	4264	4060	3969	3975	4128	4323
4266	3857	3997	3607	4085	4957	4926	3962	3774	3960	4175	4054	4156	4690	5157	4998	4505	4146	3926	4054	4831	5391	4960	4326	3959	3739	3660	3771	3833	4096	3956	4094	4243	4020	3944	4147	4508	4101	3888	4252	4367	4250	4199	4207	4332	4086	4022	3896	4362	4554
5123	4426	4349	3951	3959	4877	5233	4569	4038	4271	4300	3936	4366	4796	5299	4912	4193	3774	3822	3588	4045	4522	4099	3550	3402	3592	3756	4141	4247	4152	4144	4112	4030	3810	3959	4541	4422	3962	4054	4245	4035	4153	4323	4179	4350	4114	4051	4058	4547	4626
5904	4845	4441	4024	3872	4604	5009	5145	4857	4814	4554	4295	4465	4839	4995	4427	3872	3420	3276	3141	3592	3887	3615	3367	3537	3834	4274	4281	4362	4272	4085	3970	3867	3830	4272	4508	4106	3945	4230	4168	4145	4255	4059	4308	4219	4133	4140	4230	4642	4764
5198	4468	3805	3491	3545	4013	4515	4702	4814	4928	4609	4243	4107	4475	4137	3687	3340	3334	3124	3275	3709	4016	3837	3807	3839	4224	4270	4270	4196	4146	4065	3866	3785	4001	4523	4245	3925	4223	4196	4091	4068	4219	4260	4390	4262	4322	4071	4160	4570	4965
4140	3733	3282	3007	3301	3540	3749	3684	3993	4185	4258	3938	3782	3535	3237	3050	2967	3249	3299	3587	4023	4195	4227	4043	4055	4170	4165	4112	4139	4122	4130	3942	3978	4273	4180	3993	4121	4322	4137	4106	4259	4336	4273	4468	4337	4372	3935	4238	4686	4856
3414	3377	3505	3189	3200	3375	3467	3248	3331	3578	3932	3744	3780	3197	2836	2650	2919	3306	3725	3952	4218	4246	4062	4020	3888	3986	3927	4079	4201	4105	3988	4168	4218	4062	3921	4083	4446	4303	3999	4169	4265	4001	4483	4448	4481	4142	4155	4285	4601	4911
3595	3398	3867	3816	3695	3973	3661	3341	3261	3514	3744	4086	3915	3711	3271	3215	3543	3926	4206	4269	4180	4102	3857	3890	3930	3904	4000	3884	4185	4075	4212	4335	4109	3886	3970	4291	4420	4074	4242	4167	4122	4053	4259	4405	4338	4157	4224	4340	4736	4679
4283	4252	4414	4578	5059	4769	4381	4015	3911	4022	3913	3950	4067	4127	4084	4253	4532	4759	4782	4568	4302	4154	4059	3932	3951	3863	3938	4063	4242	4202	4498	4304	3949	3908	4246	4376	4111	4094	4313	4192	4031	4140	4196	4224	4158	4392	3990	4271	4716	4788
4779	5088	5281	5111	5338	5241	4882	4617	4610	4626	4435	4182	4015	4096	4286	4507	4548	4474	4287	4337	4076	3962	3884	3802	3845	3939	3880	4055	4342	4247	4267	4016	4047	4146	4248	4171	4174	4110	4220	4023	3991	3949	4210	4078	4468	4081	4052	4218	4656	4698
4877	5020	5401	5021	4958	4784	4948	4724	4785	4916	4668	4680	4471	4239	4178	4078	4036	3905	3720	3877	3835	3819	3825	3825	3830	4045	3974	4337	4156	4028	3984	4336	4167	4102	3977	4000	4321	4405	4038	4148	4160	4097	4000	4242	4251	4053	4187	4309	4499	4709
4915	4740	4603	4638	4434	4298	4525	4622	4658	4538	4477	4390	4551	4317	4367	4135	4185	3990	4187	4174	4194	4136	4145	4172	3944	4239	3999	3945	3964	4007	4290	4391	4047	3804	3968	4256	4339	4204	4056	4251	4022	3905	4026	4204	4082	4176	4105	4152	4625	4574
4738	4767	4523	4248	4359	4349	4357	4356	4365	4369	4182	4028	4049	4127	4222	4141	4196	4196	4252	4335	4302	4103	4131	3995	3841	3843	3946	4019	4181	4235	4372	4103	3926	4004	4090	4035	4024	4115	4153	4238	3953	4065	4170	3970	4055	4089	4038	4275	4237	4489
4638	4317	4375	4377	4452	4499	4455	4219	4254	4266	4172	4120	4215	3988	3935	4076	3915	3924	3866	3938	3850	3731	4059	3876	3948	3874	4093	3998	4057	4010	4059	4078	4279	4132	4007	3909	4182	4384	4055	4121	4185	4242	3961	4005	4169	3949	4164	4188	4387	4496
4398	4288	4324	4442	4634	4720	4522	4145	4178	4195	4252	4118	4342	4377	4236	4150	4104	4024	4117	4011	3965	4009	4208	4327	4260	3980	3998	3944	3886	3937	4146	4283	4161	3953	3910	4333	4300	4072	4082	4228	4319	4072	4041	4171	3946	4071	4211	4177	4296	4281
4218	4132	4017	4113	4562	4653	4394	4270	4154	4313	4263	4312	4365	4317	4099	4138	4059	4199	4160	4262	4111	4098	4263	4202	4069	4002	4090	3930	4030	4188	4116	3936	4128	4206	4125	4149	4176	4168	4190	4246	4095	4180	4066	4077	3940	4126	3999	4185	4162	4229
4314	4256	4126	4112	4213	4319	4407	4092	4224	4433	4302	4259	4402	4086	4145	4020	4055	4176	4143	4055	4250	4152	4362	4116	4194	4106	4105	4112	4076	3916	3904	4176	4181	4240	4031	3938	4259	4415	4168	4029	4248	4301	4076	4033	4119	3982	4161	3981	4117	4137
4402	4419	4237	4238	4195	4366	4277	4212	4182	4287	4325	4218	4150	4080	4084	4098	4118	4058	4075	4339	4268	4189	4345	4300	4116	4154	4098	4063	3989	4090	4091	4237	4177	3916	3954	4155	4311	4249	4214	4210	4269	4139	4150	4324	4114	4161	4116	4060	4269	4105
4642	4259	4260	4113	4199	4291	4337	4326	4171	4195	4186	4037	4166	4333	4327	4301	4624	4470	4475	4266	4275	4314	4325	4426	4394	4021	4053	4051	4076	4067	4222	4165	4054	4087	4188	4101	4022	4192	4192	4158	4163	4291	4128	4106	4187	4043	4158	4008	4017	4340
4422	4325	4359	4144	4200	4350	4308	4255	4260	4262	4068	3984	4030	4122	4412	4584	4698	4648	4821	4532	4380	4246	4239	4308	4101	4113	4055	4024	4109	4055	4227	4091	3961	4070	4041	4166	4227	4076	4197	4192	4251	4159	4123	4274	4108	4124	4171	4076	4174	4111
4405	4265	4338	4145	4112	4199	4118	4014	4110	4163	4081	4194	4232	4358	4295	4313	4071	4293	4344	4523	4415	4232	4423	4346	4292	4379	4229	4213	4102	4107	4152	4064	3834	4075	4095	3965	4216	4104	4254	4138	4175	4244	4360	3953	4403	4292	4003	4067	4038	4045
4501	4419	4382	4133	4147	4089	4086	4059	4120	4063	4002	3974	4291	4418	4097	3623	3339	3490	3681	4323	4459	4467	4368	4401	4238	4137	4025	4193	4172	4208	4358	4147	4043	4085	4071	3904	4122	4090	4321	4213	4263	4263	4121	4131	4234	4068	4221	4174	4119	4072
4420	4393	4505	4238	4109	4240	4021	4051	4015	4081	4132	4302	4265	4311	3851	3197	2768	2676	2924	3409	3908	4384	4359	4317	4263	4223	4275	4333	4039	4174	4102	4182	4093	4073	4045	4049	4039	4147	4309	4158	4199	4110	4183	4125	4111	4355	4184	4300	4031	4014
4419	4467	4360	4177	4025	4152	4151	4026	4103	4066	4152	4071	4164	4370	3827	3213	2955	2685	2907	3680	4191	4435	4600	4368	4149	4190	4195	4107	4187	4330	4327	4326	4211	3928	3937	4034	4077	4149	4223	4205	4209	4181	4074	4190	4209	4169	4306	4142	4125	4134
4329	4301	4387	4192	4014	4051	4058	4030	4222	4195	4159	4160	4193	4120	3912	3250	2929	2934	3060	3656	4081	4196	4228	4322	4275	4240	4432	4336	4215	4226	4271	4297	4195	4271	4062	3987	4160	4064	4154	4245	4388	4117	4195	4353	4276	4239	4068	4259	4174	3882
4329	4356	4208	4230	4101	3977	3916	3886	3885	4064	3995	4037	4149	4331	4215	3980	3668	3780	3981	4368	4479	4451	4307	4340	4150	4199	4137	4042	4127	4267	4426	4282	4172	4155	4026	4000	4192	4039	4138	4226	4172	4351	4254	4169	4390	4301	4220	4227	3987	3963
4329	4386	4427	4253	4217	4289	3906	3913	4121	4116	4151	3948	3984	4142	4226	4142	4245	4163	4235	4143	4039	4257	4418	4415	4060	4109	4228	4221	4298	4398	4233	4108	4120	4012	4099	3993	4010	4227	4072	4152	4186	4008	4202	4147	4067	4254	4332	4123	3994	3872
4327	4410	4352	4257	4277	4261	4056	4043	4082	4264	4176	3986	3905	4163	4015	4199	4386	4425	4205	4196	4241	4367	4263	4355	4181	4047	4090	4195	4121	4417	4533	4388	4146	3983	4076	4161	4126	4057	4084	4091	4088	4105	4116	4250	4160	4099	4247	4246	4208	4035
4385	4301	4320	4354	4207	4180	4242	4082	4245	4263	4228	3988	3914	3772	4033	4045	4126	4198	4151	4158	4136	4405	4306	4220	4094	4197	4179	4217	4162	4205	4399	4285	4061	4073	4081	4140	4041	4016	3985	4212	4181	4146	4150	4131	4200	4169	4103	4174	4119	4129
4373	4340	4376	4103	4241	4051	3981	3947	4110	4277	4168	3852	3861	3836	3738	3851	4010	3935	3845	4191	4314	4359	4266	4053	4160	4173	4275	4286	4231	4373	4315	4219	4024	4040	4065	3982	4016	4008	4024	4176	4229	4104	4124	4089	4260	4165	4087	4193	4119	4143
4386	4260	4480	4252	4148	4199	4184	4019	4130	4136	4098	3854	3948	3996	3743	3847	3898	3860	3837	3942	4129	4226	4323	4099	4113	3810	4126	4146	4211	4175	4268	4334	4008	4031	4033	4025	4092	4055	4090	4143	4150	4287	4104	4122	3982	4185	4194	4099	4290	4146
4440	4343	4441	4269	4278	4261	4147	4104	4309	4236	4218	4050	3986	4022	3990	3918	3822	3870	3823	3853	3975	4178	4166	4271	4113	4064	4118	4131	4087	4145	4273	4063	4119	4126	3960	4051	3945	3975	4041	4207	4124	4138	4081	4228	4255	4189	4189	4213	4218	4260
4308	4443	4391	4389	4360	4189	4281	4135	4186	4497	4293	4088	3976	3929	3842	3922	3783	3845	3762	3772	3774	4013	4052	3992	4021	3989	3981	4151	4082	4157	4162	4144	4001	4054	3955	4045	4059	3959	4118	4093	4110	3885	3992	4151	4168	4216	4271	4319	4175	4206
4433	4410	4364	4178	4080	4199	3991	4185	4080	4266	4173	3896	3713	3897	3688	3824	3937	3787	3812	3841	3950	4042	4010	3953	3786	3778	3899	4133	4108	4115	4135	3994	4013	3980	4045	3991	3959	4054	4044	4251	4141	3982	4087	4214	4297	4249	4186	4355	4243	4097
4267	4303	4282	4345	4196	4137	3971	3870	4103	4075	4040	3928	3836	3778	3752	3886	3669	3659	3638	3724	3913	3999	4048	4103	3803	3862	4081	4112	3899	4022	4030	4062	4064	3909	4028	3990	4029	3977	4088	4095	4004	3870	4002	4056	4280	4240	4172	4235	4158	4384
4043	4075	4212	4323	4273	4457	4334	4372	4145	4267	4150	4099	4071	4159	4038	4097	3988	3778	3685	3701	3908	3843	3923	3917	3782	3827	4060	3913	3976	4036	4053	4016	3922	3899	3954	4028	4029	3967	4046	3884	3979	3961	4000	4074	4050	4170	4203	4307	4197	4260
4237	4278	4465	4499	4655	4960	4890	4768	4724	4703	4806	4652	4629	4578	4586	4460	4431	4274	3960	3918	3874	3926	3907	4006	3964	3832	3911	3985	3919	4051	3978	3923	3859	4019	3892	4007	4023	3903	4057	4053	3992	4056	3984	4082	4046	4144	4130	4308	4253	4183
4342	4705	4719	4600	4641	4697	4921	4736	4782	4952	4726	4623	4473	4536	4441	4465	4386	4465	4316	4291	3927	3791	3857	3949	3915	3879	3858	3868	3892	4020	3961	3989	3983	3869	3792	3952	3975	4041	3868	4046	3994	4007	4040	4106	4021	4016	4096	4158	4133	4023
4651	4724	4766	4428	4177	4135	4050	3976	4071	4004	4034	3756	3661	3729	3630	3687	3830	3926	4126	4348	4141	3785	3520	3721	3823	3953	3967	3836	3883	3712	3749	3918	3853	3873	3936	3989	3951	3961	3848	3905	4030	3797	3896	4033	4126	4069	4046	4115	3958	3948
4594	4374	4277	3938	3639	3371	3369	3182	3220	3156	3165	3040	3066	3289	3306	3213	3285	3336	3791	4171	4229	4072	3793	3705	3780	3919	3915	3843	3935	3814	3856	3810	3809	3736	3867	3908	3938	3915	3889	3805	3808	3924	3855	4014	4084	3956	3985	4119	4042	4200
4560	4071	3815	3590	3273	2926	3030	3086	3029	3049	2930	2943	3005	3063	3137	3067	3136	3080	3388	3781	4153	4324	3924	3772	3687	4032	4028	3762	3872	3950	3835	3871	3770	3762	3866	3941	3949	3822	3835	3914	3903	3874	3865	3928	4048	3888	3860	3979	4139	4208
4467	3876	3582	3361	3109	3185	3452	3436	3207	3458	3413	3234	3308	3494	3514	3254	3311	3263	3115	3433	4034	4007	3877	3771	3890	3979	3945	3893	3671	3766	3908	3988	3782	3860	3900	3864	4071	3903	3864	3992	3851	3769	3865	4095	3912	3800	3845	4002	4261	4264
4245	3653	3544	3438	3435	4045	4445	4082	3989	4291	4079	3896	3855	4229	4350	3985	3567	3280	3181	3263	3754	4146	3944	3828	3744	3984	4065	3881	3772	3921	3788	3758	3832	3679	3817	3745	4000	3940	3785	3840	3834	3782	3928	3962	3997	3718	3747	4043	4094	4375
4127	3408	3347	3463	3720	4635	4944	4535	4357	4524	4591	4215	4312	4999	5002	4523	3951	3613	3272	3224	3718	4295	4111	3737	3839	4061	4053	3947	3762	3838	3729	3727	3671	3747	3869	3866	3901	3873	3797	3857	3819	3800	3858	3904	4010	3796	3865	4193	4399	4460
4127	3382	3325	3291	3759	4405	4722	4194	4017	4303	4295	4092	4119	4785	5095	4534	4032	3580	3299	3203	3719	4457	4094	3759	3913	4022	4114	3955	3881	3884	4002	3866	3794	3842	3893	3969	3886	3940	3798	3900	3852	3832	3905	4019	3889	3777	3736	4138	4475	4470
4418	3448	3359	3289	3442	4189	4431	3819	3637	4072	4107	3781	3710	4280	4661	4332	3811	3627	3182	3307	3810	4311	4125	3831	3953	4282	4182	4062	3875	3978	4075	3830	3823	3883	4003	3854	3938	3855	3833	3884	3819	3863	3799	3893	3880	3856	3721	4118	4461	4586
4409	3524	3378	3111	3519	4164	4187	3823	3799	4161	4154	3539	3594	4083	4338	4145	3692	3591	3328	3360	3810	4364	4065	3819	3945	4117	4104	3941	3796	3985	4050	3930	3950	3988	4110	4059	3899	3758	3929	3907	3875	3867	3907	3965	3920	3863	3753	4225	4431	4567
4044	3309	3182	3106	3367	4242	4361	3889	3805	4190	4091	3681	3733	4034	4245	4005	3547	3444	3284	3199	3906	4395	4237	4019	4027	4123	4130	3847	3853	3832	3924	4204	3917	3963	4039	4041	4005	3887	3963	4056	4024	3787	3961	3972	3870	3738	3941	4149	4332	4425
4050	3183	3098	3020	3275	4049	4330	3935	3638	3905	3795	3508	3739	4268	4564	4155	3682	3398	3142	3322	3942	4533	4412	3945	3981	4171	4237	3940	3980	3962	4145	3956	3964	4109	4029	4117	3989	3887	4050	4076	3995	3950	3944	3930	3940	3899	3931	4198	4446	4402
4394	3592	3378	3095	3337	4336	4508	4075	3695	3753	3536	3361	3648	4421	4878	4496	3799	3478	3279	3182	3950	4511	4264	4072	3904	4155	4148	3952	4050	3994	4186	4207	4119	3930	4117	4111	4031	3975	4042	4104	3903	4031	3944	3865	3919	3874	3938	4128	4420	4444
5031	4108	3825	3333	3544	4421	4867	4590	4347	4411	4176	3718	3990	4454	4844	4511	3813	3611	3231	3227	3950	4415	4238	4008	3968	4217	4201	3897	3984	4018	4201	4123	4140	4022	4197	4273	3933	4134	4256	4058	3961	3955	3948	3877	3738	3865	4032	4138	4360	4539
5055	4148	3731	3417	3446	4161	4601	4708	4606	4845	4752	4436	4115	4261	4192	3658	3457	3417	3288	3360	3932	4288	4190	3879	3976	3994	4146	3962	3962	4086	4150	4151	4026	4196	4381	4266	4120	4024	4178	4311	4219	3932	4021	3977	4003	4048	4048	4158	4327	4559
4367	3789	3375	3171	3114	3442	3833	3776	3974	4613	4458	4294	4022	3704	3304	3034	3030	3276	3243	3328	3972	4226	4086	3774	3859	3920	4041	4035	3991	4127	4142	4078	4025	4083	4255	4232	4113	4144	4319	4220	4110	4080	4168	4187	4074	3964	4040	4081	4438	4594
3770	3328	3239	3020	2880	2984	3206	3147	3222	3711	3824	3650	3374	3075	2834	2631	2799	3090	3262	3536	3977	4136	3985	3710	3857	3855	3961	3871	4053	3993	3944	4117	4032	4105	4118	4294	4125	4248	4117	4149	4043	3926	4160	4113	4070	3991	4093	4162	4429	4606
3571	3479	3155	2948	2775	2938	3064	2966	3054	3238	3352	3246	3043	2906	2835	2666	2949	3423	3608	3837	4154	4044	3888	3738	3864	3742	3785	3860	3938	4075	3991	3986	3951	4031	4168	4140	3926	4114	4211	4189	4182	4006	3908	4132	4076	3971	4002	4191	4364	4728
3828	3731	3598	3522	3337	3477	3437	3184	3203	3334	3322	3255	3236	3219	3081	3179	3571	3983	4207	4202	4223	3930	3703	3841	3783	3768	3774	3949	4062	3965	3968	4031	4040	3965	4156	4152	3994	4122	4056	4216	4052	4003	4061	4159	3956	3861	4000	3970	4516	4525
4533	4395	4400	4255	4308	4341	4253	3891	3785	3874	3730	3669	3863	3820	3849	3880	4083	4384	4229	4035	4042	3805	3701	3806	3751	3855	3856	3900	3933	3979	3914	3893	4023	3983	4050	4140	4145	4182	4189	3979	4037	3905	3978	4049	4080	3906	3902	4098	4317	4569
4939	4689	4588	4404	4543	4650	4724	4310	4335	4187	4013	4031	4097	4268	4293	4171	4253	4025	3950	3875	3867	3717	3675	3861	3715	3742	3761	3844	3983	3908	3837	3800	3774	3916	4097	4002	4194	3981	3947	3896	3989	3998	4001	4043	3961	3832	3743	3939	4135	4336
4805	4390	4412	4268	4215	4376	4595	4436	4414	4338	4037	3947	4133	4187	4200	4056	4061	3932	3796	3806	3849	3714	3727	3733	3748	3731	3794	3955	3927	3612	3853	3774	3887	3818	4059	3980	4039	4050	3967	3901	4003	3986	3939	3966	3786	3734	3781	3805	4035	4188
4294	3847	3939	3841	3975	4022	4085	4100	3994	4087	4041	3925	4169	4041	3929	3871	3783	3822	3911	3882	3831	3817	3718	3865	3786	3732	3833	3861	3752	3723	3796	3813	3777	3913	4059	3887	4034	3922	3993	3879	4080	3951	3799	3778	3896	3754	3760	4025	4057	4033
4130	3699	3783	3775	3799	3687	3839	3614	3826	3902	4014	3811	3972	3914	4008	3851	3860	3934	3962	3930	3954	3895	3904	4072	3972	3759	3837	3704	3782	3689	3836	3850	3996	3773	3872	3924	4000	3953	4055	3858	4048	3853	3872	3783	3757	3780	3795	3945	3896	3922
4122	3727	3797	3638	3709	3805	3861	3731	3777	4117	4080	4003	4034	4063	4015	3972	3933	4012	4014	3863	4006	4037	4043	4116	4101	3828	4053	3782	3715	3642	3910	3868	3912	3927	3828	3831	3859	3930	3923	3975	4053	3820	3740	3789	3784	3723	3841	3919	3852	3784
3950	3712	3698	3718	3720	3900	3898	3902	4021	4118	4249	4042	4000	4082	3923	3908	3840	3929	3960	4042	4167	4237	4058	4074	3926	3837	3766	3796	3686	3770	3960	3898	3933	3993	3863	3890	3949	4040	3918	3930	3994	3903	3676	3698	3793	3711	3733	3809	3736	3807
3911	3719	3756	3750	3759	3901	3850	3863	3870	4159	4011	3857	3840	4015	3856	3918	3885	4097	3984	4020	4197	4223	4174	4246	4085	3865	3849	3775	3817	3731	4040	3975	4105	3923	3895	3810	3976	4087	3961	3844	3965	3805	3610	3805	3860	3860	3664	3723	3691	3818
3836	3904	3846	3891	3848	3833	3723	3761	3769	4058	3968	3807	3748	3854	3887	3967	3879	4034	4041	4057	4028	4291	4010	3952	3935	3900	3935	3915	4059	3937	4102	4261	4023	3937	3890	3921	4045	4117	4060	4046	3977	3762	3764	3948	3905	3847	3881	3649	3911	3840
3995	3994	3999	3974	4018	3805	3636	3769	3670	3903	3880	3653	3733	3792	3895	3817	3933	4157	4011	4103	4092	4073	4014	4022	3942	3914	3810	3836	4001	4018	4195	4185	4006	3960	3941	3959	4052	4300	4166	4051	3694	3730	3858	3908	3984	3934	3838	3801	3847	3912
4093	4104	3994	4109	3974	3844	3760	3802	3760	3754	3825	3627	3622	3682	3850	3827	4001	3960	3804	4083	4051	4157	4084	3915	3850	4023	3919	3919	3947	4151	4203	4048	3908	3943	4003	4042	3984	4020	4129	3918	3794	3859	3843	3907	3929	3813	3711	3955	3901	3800
4213	4143	4015	3997	3857	3844	3785	3808	3732	3826	3667	3639	3530	3550	3767	3940	4002	3956	3943	4079	4180	4247	4021	4020	4079	4069	3965	3965	3932	4166	4049	4127	4051	4084	4163	4099	4098	4041	4026	3915	3932	4028	3955	3981	3853	3907	3942	4125	3991	3901
4232	4133	4014	3898	3803	3795	3809	3767	3735	3740	3789	3608	3812	3786	3769	3845	3913	3963	3866	4006	3898	4086	4034	4138	4192	4097	4170	3887	4022	4139	4209	4167	3991	4061	4290	3992	4025	4034	4071	3891	3898	4045	3979	3963	3809	3982	4041	3991	4014	3847
4207	3946	4043	3976	3729	3646	3686	3792	3683	3815	3807	3812	3853	3833	3767	3805	3731	3929	3811	3727	3920	4032	3828	4040	3986	3921	3914	3945	3868	3948	4136	4162	4088	4115	4127	4143	4104	3874	3987	3903	3979	3956	3938	3723	3828	3815	3960	3993	4000	3967
4034	3865	3905	3925	3850	3913	3981	3879	3914	3942	3815	3842	3873	3743	3790	3605	3597	3780	3721	3858	3845	4026	3989	4008	3986	3859	3759	3795	3860	3917	4099	4037	4113	4013	4043	4031	3918	3954	4013	4146	3979	4022	3755	3856	3931	4013	4005	3879	3912	3885
4063	3710	3799	3875	4018	3909	4005	4090	3912	3902	4076	3937	3811	3876	3702	3610	3771	3708	3852	3770	3982	3867	3802	3848	3833	3569	3667	3741	3992	3961	4049	4115	3886	4095	4097	3841	3824	3819	4036	4154	4114	4084	4060	4016	4094	4046	3906	3864	3815	3945
4059	3947	3908	4030	4088	4021	4071	3941	3840	3825	3910	3798	3756	3776	3844	3672	3731	3672	3678	3765	3899	3889	3799	3859	3611	3651	3646	3719	3894	3831	4090	4128	4058	3983	3821	3902	3860	4049	3990	4028	4028	3835	3970	4065	4163	4039	3840	3914	4005	3998
4189	3971	3925	4104	4047	3992	4001	3877	3815	3803	3802	3726	3743	3648	3715	3588	3836	3694	3599	3572	3652	3746	3679	3641	3467	3492	3517	3711	3766	3801	3839	4047	3995	3928	3894	3892	3971	3888	3806	3816	3786	3718	3788	3734	3868	3735	3717	3921	3859	3990
4139	4010	3904	4025	4057	3978	3881	3859	3828	3948	3711	3766	3692	3700	3746	3671	3818	3895	3640	3582	3788	3892	3719	3587	3605	3479	3559	3794	3816	3855	3799	3758	3819	3765	4027	3904	3821	3690	3831	3743	3745	3856	3659	3910	3856	3665	3734	3878	4085	3889
4156	3999	3868	3896	3886	3961	3903	3975	4106	4283	4106	3976	3951	4033	3716	3729	3780	3994	3925	3948	4035	4188	4082	3771	3691	3719	3863	3711	3823	3738	3852	3774	3804	3866	4038	3907	3714	3612	3663	3684	3857	4015	3985	4012	3935	3785	3870	3952	4067	3875
4366	3932	3830	3883	3815	3844	4103	4168	4388	4417	4538	4246	4137	4265	3939	3845	3816	4010	4028	4143	4459	4399	4261	4085	3925	3918	3870	3873	3634	3827	3923	3868	3729	3941	4017	3899	3692	3730	3708	3836	3978	4182	4135	4300	4304	4124	3975	3888	3908	3899
4337	4134	4092	3998	3829	3856	4007	4100	4356	4482	4278	4132	4071	4299	4216	3831	3809	4022	4045	4081	4075	4114	4096	4017	4031	3901	4032	3905	3680	3898	4014	3965	3906	3936	4004	3872	3527	3712	3924	3907	4019	4090	3900	4131	4176	4006	3956	3943	4015	3961
4080	4314	4176	3981	3691	3903	3975	3692	3714	3913	3881	3626	3522	4056	4272	4059	3791	3865	3989	3900	3645	3544	3577	3757	3724	3825	3828	3822	3657	3734	4010	4026	3914	3917	3934	3856	3762	3858	4002	4023	3903	3784	3602	3481	3724	3638	3523	4003	4287	4230
3843	4141	4472	4125	4005	4026	3765	3562	3083	3063	3331	3044	3228	3904	4402	4115	3648	3948	3854	3691	3187	3091	3325	3382	3428	3576	4090	3980	3650	3758	4061	4129	3826	3919	3871	3788	3888	3923	4068	4041	3899	3605	3343	3116	3311	3359	3464	3911	4366	4336
3715	4232	4560	4243	3969	3913	3857	3382	2834	2766	3029	3011	3026	3800	4427	4132	3772	3788	3846	3427	3091	2868	3204	3291	3276	3515	4239	4038	3932	3839	4082	4096	3930	3990	3899	3855	3879	4104	4122	4035	3804	3461	3233	3022	3208	3154	3292	3955	4804	4524
4029	4531	4615	4445	3985	4009	3802	3440	2871	2922	3305	3185	3152	3878	4361	4116	3813	3847	3679	3328	3012	2907	3125	3319	3282	3707	4313	4277	3910	3875	3983	4047	3884	3896	4008	3861	3940	4092	4085	4142	3761	3510	3125	3050	3032	3223	3337	4112	4861	4540
3978	4635	4783	4298	4060	4139	3915	3350	3007	3196	3461	3494	3338	3878	4367	4117	3929	4030	3985	3463	3124	3035	3356	3484	3318	3765	4408	4171	3771	3772	4089	3996	3791	3939	4109	3952	3793	4066	4125	4190	3946	3595	3354	3146	3334	3499	3651	4147	4871	4676
3879	4538	4764	4106	3804	4153	3890	3550	3156	3360	3693	3522	3350	3811	4292	4100	3874	4108	3933	3377	3166	3318	3532	3648	3427	3766	4457	4161	3627	3627	4228	3945	3782	3804	4038	3903	3839	3987	4174	4207	4110	3826	3644	3362	3563	3737	3649	4205	4921	4782
3840	4460	4651	4152	3999	4031	3853	3431	3161	3288	3794	3397	3272	3850	4385	4360	3945	3869	3793	3308	3194	3224	3566	3597	3446	3841	4400	4034	3731	3770	4158	4013	3805	3905	3834	3911	3684	3956	4251	4187	4005	3615	3352	3344	3618	3659	3573	4138	4876	4641
3773	4313	4808	4176	3874	3858	3833	3415	3196	3317	3577	3378	3167	3849	4507	4160	3902	3858	3634	3408	3085	3108	3406	3384	3425	3810	4307	3992	3605	3729	4156	4066	3864	3865	3864	3718	3677	4036	4215	4285	3829	3675	3340	3251	3564	3523	3631	4116	4828	4662
3751	4480	4875	4243	3913	4013	3947	3462	3144	3216	3457	3372	3244	3943	4580	4070	3789	3837	3806	3461	3121	3164	3431	3374	3358	3637	4237	4060	3728	3746	4012	3948	3714	3685	3867	3805	3662	3922	4148	4083	3895	3662	3412	3335	3416	3710	3630	4198	4799	4643
4028	4473	4671	4155	3880	4114	4077	3583	3205	3249	3425	3239	3258	3815	4288	4044	3850	3778	3809	3624	3215	3146	3403	3490	3230	3622	4119	4180	3589	3732	3877	3925	3715	3688	3915	3796	3777	3990	4081	4122	4124	3686	3540	3385	3444	3657	3660	4056	4812	4554
3896	4351	4705	4197	3965	3977	3842	3468	3125	3201	3527	3238	3193	3793	4302	4028	3821	3854	3974	3404	3211	3163	3448	3458	3427	3746	4290	4158	3652	3629	3902	3672	3701	3815	3928	3771	3761	3904	4041	4077	3899	3654	3362	3271	3446	3656	3553	4017	4665	4508
3818	4437	4584	4377	4022	4010	3908	3373	3083	3263	3558	3317	3316	3807	4395	4110	3919	3897	3834	3470	3088	3042	3435	3532	3314	3716	4419	4190	3658	3455	3787	3927	3663	3727	3936	3616	3547	3809	4010	4054	4023	3681	3233	3185	3394	3584	3561	4019	4538	4405
3748	4575	4551	4249	4061	3960	3799	3417	3019	3192	3508	3373	3136	3764	4341	3951	3770	3833	3714	3350	3052	3179	3440	3543	3360	3682	4324	4007	3599	3677	3896	3912	3602	3799	3653	3646	3632	3954	4166	4179	3887	3734	3347	3252	3472	3650	3548	4064	4660	4552
3748	4447	4620	4194	3990	4136	3779	3428	3211	3287	3645	3265	3038	3584	4152	3908	3686	3662	3735	3444	3142	3127	3511	3413	3292	3728	4358	4070	3557	3642	3932	3962	3663	3623	3687	3537	3669	3899	4216	4233	4001	3711	3373	3321	3358	3627	3588	4111	4890	4676
3840	4426	4770	4264	4045	3988	3789	3403	3187	3364	3478	3300	2925	3467	4167	4080	3647	3833	3879	3591	3191	3072	3433	3490	3226	3626	4149	4034	3659	3587	4019	3982	3561	3689	3871	3596	3667	3887	4108	4271	3922	3662	3456	3161	3499	3458	3627	4150	4798	4631
3812	4617	4689	4198	4045	3858	3801	3405	3076	3216	3374	3224	3046	3630	4311	4026	3713	4012	3857	3348	3156	3147	3434	3435	3316	3671	4252	4046	3686	3660	3890	3792	3617	3674	3767	3703	3505	3927	4208	4247	4028	3725	3402	3122	3390	3583	3531	4132	4765	4476
3794	4408	4647	4071	3934	3863	3819	3384	2944	3086	3435	3152	3041	3746	4180	4033	3802	3847	3691	3417	2975	3022	3387	3579	3343	3586	4270	4208	3709	3689	3797	3811	3645	3592	3707	3575	3570	3918	4115	4144	4024	3816	3460	3268	3491	3592	3511	4150	4789	4610
3816	4456	4573	3947	3738	3780	3577	3399	2905	3180	3430	3323	3105	3662	4398	4125	3758	3908	3795	3472	3055	3095	3421	3443	3229	3531	4223	4071	3696	3547	3766	3950	3648	3715	3770	3493	3579	3862	4173	4228	4049	3872	3524	3313	3452	3618	3620	4177	4838	4495
3569	4167	4363	3985	3751	3798	3542	3301	3005	3243	3456	3369	3130	3700	4184	4188	3762	3881	3955	3596	3087	3106	3406	3485	3490	3682	4279	4192	3727	3626	3978	3822	3550	3688	3688	3524	3484	3900	4315	4133	3975	3769	3289	3080	3395	3544	3501	4099	4638	4405
3584	4133	4418	4022	3751	3799	3595	3346	2971	3134	3426	3104	3108	3533	4254	4127	3868	3906	3721	3545	3090	3164	3467	3459	3282	3633	4184	4115	3870	3651	3878	3815	3617	3613	3658	3763	3543	3860	4201	4111	3909	3656	3447	3291	3404	3541	3611	4031	4657	4541
3488	4319	4558	4037	3694	3696	3437	3254	2868	3130	3291	3159	3057	3614	4227	4175	3941	3922	3858	3608	3206	3102	3379	3513	3267	3805	4383	4197	3816	3588	3819	3692	3568	3700	3782	3687	3656	3952	4121	4165	4014	3797	3507	3249	3443	3550	3467	4036	4717	4500
3530	4308	4542	3915	3612	3623	3543	3167	2959	3016	3303	3160	2865	3756	4368	4313	3788	3841	3950	3597	3196	3244	3481	3491	3455	3793	4448	4155	3746	3613	3881	3739	3658	3614	3813	3628	3622	3908	4300	4251	4078	3769	3329	3155	3395	3446	3409	3841	4729	4537
3517	4244	4378	4007	3780	3585	3554	3285	3007	3095	3399	3206	3041	3654	4249	4099	3822	3810	3788	3632	3251	3094	3381	3609	3405	3774	4327	4139	3702	3692	3811	3950	3718	3759	3644	3600	3626	3877	4175	4287	3840	3666	3302	3109	3290	3421	3346	3802	4433	4292
3477	4220	4433	3906	3712	3856	3646	3405	3000	3123	3455	3150	3121	3717	4210	4199	3741	3898	3875	3604	3157	3102	3378	3481	3287	3713	4265	4096	3738	3586	3880	3828	3711	3814	3849	3708	3657	4022	4248	4118	4059	3655	3275	3142	3350	3443	3446	3972	4443	4329
3438	4114	4370	4008	3853	3874	3644	3287	2966	3141	3429	3150	3013	3621	4308	4246	3890	3844	3927	3680	3035	3141	3440	3441	3179	3476	4320	4169	3828	3556	3852	3793	3645	3671	3692	3726	3882	4112	4293	4178	3944	3704	3351	3223	3276	3565	3323	3863	4453	4529
3427	4206	4403	4164	3904	3849	3762	3298	2956	3208	3694	3191	3046	3632	4253	4304	4026	3890	3828	3538	3109	3091	3375	3365	3211	3656	4238	4012	3667	3502	3804	3783	3714	3698	3735	3807	3763	4032	4216	4121	3969	3763	3439	3150	3328	3406	3357	3868	4494	4288
3318	4263	4533	4098	3801	3901	3661	3514	2939	3398	3470	3388	3212	3819	4501	4493	3883	3998	3953	3537	3179	3043	3350	3320	3276	3724	4291	3918	3593	3514	3874	3843	3619	3791	3879	3781	3743	3904	4151	3976	3907	3539	3292	3115	3240	3242	3243	3630	4430	4084
3291	4214	4475	4072	3818	3816	3630	3301	3035	3240	3511	3352	3274	3919	4378	4398	3832	3870	3918	3469	3182	3005	3333	3403	3292	3642	4210	4030	3470	3562	3819	3721	3562	3494	3719	3687	3696	3769	3945	4105	3874	3619	3197	3136	3289	3354	3252	3822	4401	4240
3280	4040	4310	4111	3796	3752	3758	3378	3065	3198	3449	3301	3233	3889	4473	4179	3796	3950	3928	3518	3156	2794	3204	3303	3171	3669	4127	4069	3660	3498	3916	3738	3544	3724	3856	3801	3698	3886	4109	4056	3726	3586	3266	3035	3232	3428	3449	3835	4503	4297
3362	4153	4360	4081	3764	3908	3801	3280	3000	3198	3465	3216	3230	3661	4456	4332	3974	4039	3985	3629	3128	3018	3236	3269	3240	3559	4162	4050	3635	3558	3778	3833	3573	3688	3896	3786	3633	3962	4083	4005	3719	3462	3086	3054	3141	3289	3293	3687	4420	4195
3466	4313	4590	4099	3924	3921	3708	3334	3033	3190	3501	3327	3043	3653	4434	4435	3942	4057	4127	3679	3154	2927	3346	3305	3274	3650	4388	4075	3623	3509	3763	3895	3572	3670	3801	3792	3649	3856	4020	3807	3676	3414	3108	2866	3113	3291	3236	3649	4244	4173
3509	4179	4585	4125	3782	3964	3661	3235	3011	3106	3458	3305	2962	3727	4436	4316	3919	3955	3884	3605	3094	3115	3331	3425	3244	3687	4407	4075	3615	3556	3815	3876	3594	3731	3832	3796	3722	3938	4058	3983	3724	3379	3182	3024	3151	3360	3251	3808	4292	4269
3464	4305	4655	4155	3903	3996	3806	3483	3034	3089	3422	3190	3075	3705	4369	4218	3807	3813	3838	3527	3075	2974	3167	3355	3168	3610	4089	4093	3534	3503	3806	3834	3543	3714	3617	3730	3778	4018	4161	4108	3740	3385	3085	3037	3094	3410	3452	3807	4552	4436
3674	4340	4679	4236	4070	4114	3951	3352	3009	3083	3326	3175	3020	3575	4172	4015	3693	3681	3758	3483	3104	2996	3149	3267	3136	3484	4227	4061	3592	3465	3671	3807	3577	3579	3728	3704	3685	3783	3962	3955	3777	3437	2972	2967	3151	3311	3315	3775	4463	4380
3544	4339	4560	4271	4112	4153	3921	3427	3003	3110	3384	3288	3077	3616	4196	3955	3586	3719	3651	3445	2937	2841	3107	3327	3125	3555	4170	4035	3574	3503	3585	3615	3412	3484	3568	3608	3456	3878	3856	3807	3654	3631	3185	3069	3203	3328	3276	3632	4257	4261
3559	4268	4564	4211	4132	4054	3737	3308	3030	3072	3349	3309	3057	3697	4058	4062	3620	3679	3671	3309	2868	2636	3018	3292	3162	3512	4148	4003	3437	3330	3557	3468	3518	3408	3617	3512	3435	3630	3942	3943	3939	3625	3402	3131	3359	3484	3366	3690	4244	4442
3542	4233	4569	4329	3940	3819	3819	3302	2891	3152	3357	3125	3130	3577	4164	3944	3626	3614	3417	3183	2815	2682	3045	3231	3167	3484	4007	3958	3386	3278	3484	3451	3422	3440	3534	3418	3394	3647	3831	3940	3624	3525	3111	2837	3149	3193	3316	3818	4373	4358
3551	4358	4648	4118	3973	3799	3777	3229	3148	3227	3382	3286	3230	3609	4118	3962	3626	3616	3590	3310	2881	2791	3075	3303	3190	3397	4059	3878	3461	3227	3471	3412	3353	3355	3409	3495	3299	3619	3887	3729	3360	3104	2870	2602	2761	2985	3140	3577	4198	4127
3589	4184	4562	4049	3836	4022	3774	3491	3068	3247	3600	3256	3079	3759	4267	4038	3652	3741	3702	3474	2956	2913	3179	3391	3098	3477	3865	4010	3457	3357	3582	3469	3323	3335	3345	3450	3420	3620	3727	3628	3325	3104	2863	2682	2719	2790	2922	3455	4106	3953
3565	4469	4536	4059	3841	3943	3852	3314	2978	3081	3338	3275	3215	3748	4155	4082	3800	3792	3753	3524	2876	2853	3218	3402	3214	3478	4103	4077	3500	3410	3614	3603	3273	3366	3477	3526	3420	3551	3728	3650	3477	3331	3132	2877	2965	3116	3092	3497	3862	3980
3633	4414	4599	4281	3926	3896	3644	3149	2783	2826	3151	3232	3044	3655	4162	4032	3787	3692	3785	3278	2932	2757	3086	3238	3326	3601	4217	4101	3476	3441	3807	3707	3453	3358	3542	3556	3422	3519	3750	3800	3836	3674	3556	3416	3472	3390	3504	3656	3838	3906
3493	4349	4704	4231	3819	3746	3484	3116	2679	2653	2992	2971	2980	3456	4096	4217	3758	3672	3388	3234	2843	2586	2951	3188	3188	3551	4136	4042	3651	3346	3662	3750	3562	3484	3654	3560	3543	3467	3694	3736	3754	3789	3754	3936	3839	3838	3703	3846	3691	3679
3682	4217	4369	4132	3911	3771	3540	3086	2803	2652	2823	2786	2902	3382	4093	4056	3816	3532	3401	3133	2726	2710	2897	2971	3119	3380	3859	3855	3592	3538	3679	3682	3474	3397	3669	3579	3540	3506	3672	3665	3797	3908	3871	4120	4084	3853	3639	3603	3642	3538
3439	3919	4153	4073	3719	3567	3456	3247	2756	2835	3038	2842	2954	3590	3860	3890	3599	3760	3564	3311	2776	2705	3005	3068	3106	3375	3659	3681	3516	3386	3759	3545	3447	3563	3559	3672	3676	3646	3573	3692	3619	3816	4009	4003	3945	3869	3770	3700	3676	3626
3587	3872	4025	3729	3739	3783	3650	3339	3311	3404	3350	3354	3409	3499	3716	3585	3604	3726	3718	3504	3274	3352	3481	3366	3404	3602	3663	3551	3451	3587	3527	3580	3374	3552	3568	3620	3577	3690	3760	3712	3665	3689	3746	3794	3863	3748	3821	3738	3712	3713
3994	3741	3810	3835	3930	4012	3766	3916	3908	4068	4074	3800	3642	3725	3650	3564	3688	3753	3826	3873	3789	3941	3936	3794	3646	3694	3631	3745	3469	3448	3676	3531	3532	3492	3620	3658	3444	3649	3662	3555	3726	3617	3584	3562	3626	3583	3737	3649	3714	3716
4096	3803	3670	3711	3657	3871	4013	4138	4189	4248	4137	4081	3925	3694	3647	3585	3776	3920	3977	4107	4045	4043	3931	3882	3675	3818	3631	3556	3627	3609	3483	3611	3579	3554	3589	3569	3537	3603	3551	3516	3598	3593	3480	3332	3508	3601	3477	3574	3416	3489
4021	3684	3604	3532	3715	3643	3583	3815	3929	3930	3707	3734	3717	3705	3602	3612	3545	3693	3837	3926	3658	3781	3738	3717	3598	3660	3641	3639	3603	3727	3688	3506	3544	3559	3587	3748	3728	3643	3554	3617	3638	3519	3547	3583	3632	3598	3600	3627	3490	3614
3756	3563	3413	3513	3618	3506	3527	3589	3587	3569	3533	3481	3443	3564	3582	3400	3560	3601	3493	3591	3579	3559	3546	3394	3562	3601	3715	3592	3718	3627	3712	3612	3632	3658	3775	3704	3696	3663	3706	3711	3736	3694	3731	3720	3905	3885	4024	3952	3948	3908
3807	3810	3683	3745	3715	3603	3653	3606	3685	3438	3581	3532	3586	3575	3469	3453	3538	3520	3596	3636	3647	3447	3423	3470	3570	3549	3484	3659	3668	3764	3785	3616	3708	3694	3704	3720	3873	3627	3796	3735	3772	3822	3893	3906	4084	4084	4106	4304	4220	4079
3962	3946	4023	3886	3743	3840	3864	3813	3767	3683	3626	3597	3600	3517	3501	3701	3598	3607	3693	3712	3799	3512	3474	3421	3585	3566	3678	3576	3702	3662	3631	3727	3693	3656	3736	3606	3661	3679	3703	3874	3827	3898	3961	4067	4145	4254	4227	4188	4320	4164
3903	3761	3837	3827	3857	3856	3728	3784	3669	3780	3550	3476	3431	3332	3466	3446	3387	3542	3360	3545	3496	3534	3420	3434	3516	3454	3550	3659	3682	3684	3711	3624	3671	3784	3755	3646	3622	3769	3916	3889	3818	3803	3753	3824	3904	3988	3917	3844	3967	3946
3724	3715	3726	3662	3622	3661	3551	3412	3546	3428	3407	3304	3342	3279	3313	3283	3440	3300	3352	3322	3386	3310	3396	3440	3567	3554	3397	3635	3628	3753	3631	3639	3509	3722	3593	3594	3649	3871	3921	3897	3743	3445	3243	3172	3277	3543	3452	3286	3390	3398
3840	3800	3945	4036	3780	3612	3651	3690	3561	3659	3694	3591	3447	3525	3540	3609	3711	3658	3621	3584	3559	3557	3599	3723	3704	3686	3541	3469	3625	3606	3581	3446	3541	3650	3498	3433	3534	3747	3968	3766	3522	3227	2832	2621	2759	2927	3043	2917	2920	2894
4577	4600	4447	4447	4412	4312	4293	4195	4156	4123	4017	4153	4046	3964	4154	4187	4167	4247	4084	4152	4176	4072	4020	3925	3996	3919	3749	3682	3661	3711	3615	3547	3573	3593	3529	3467	3539	3759	3845	3851	3534	3118	2784	2747	2764	2960	2993	2848	2864	2880
4717	4590	4829	4678	4478	4413	4443	4323	4254	4085	4154	4301	4189	4225	4263	4379	4356	4261	4380	4259	4295	4264	4194	3905	4162	4141	3873	3632	3640	3674	3740	3495	3637	3523	3761	3584	3455	3787	4072	3946	3598	3262	3065	2913	2976	3107	3172	3070	3077	3117
4370	4246	4147	4113	3988	3908	3901	3853	3906	3783	3712	3791	3657	3663	3845	3787	3820	3776	3826	3893	3847	3843	3687	3687	3810	3829	4050	3780	3694	3709	3757	3655	3749	3594	3757	3748	3707	3795	3993	3933	3725	3434	3168	3069	3196	3163	3234	3138	3176	3196
3858	3899	3715	3501	3565	3639	3490	3341	3339	3345	3420	3242	3342	3227	3359	3521	3309	3402	3348	3567	3478	3389	3398	3429	3435	3682	3811	3855	3728	3787	3774	3811	3629	3660	3760	3752	3509	3767	3974	3939	3729	3552	3468	3459	3412	3491	3427	3311	3415	3361
3508	3620	3567	3596	3476	3368	3463	3365	3187	3166	3312	3151	3104	3252	3252	3210	3165	3073	3429	3252	3395	3052	3162	3086	3439	3540	3952	4052	3706	3674	3692	3903	3693	3666	3699	3831	3857	3721	3909	3966	3915	3867	3901	3863	4084	3941	3978	3862	3864	3991
3319	3210	3243	3248	3249	3150	3094	3141	3018	3101	2901	3027	2918	2971	3164	3015	3076	2902	3089	3093	2905	2785	2703	2896	3138	3634	4088	4132	3786	3633	3614	3749	3831	3555	3812	3891	3710	3831	3829	4000	4020	4149	4320	4429	4422	4346	4272	4379	4400	4263
3016	3070	3043	2990	2985	3020	2943	2885	3014	2970	2846	2999	2971	2893	3066	3021	2893	2944	2815	2940	2929	2838	2652	2897	3129	3555	3920	4207	3896	3639	3716	3858	3775	3624	3713	3767	3748	3716	3762	3801	4031	4054	4246	4489	4415	4445	4421	4330	4278	4466
3258	3318	3251	3120	3176	3233	3276	3251	3195	3228	3104	3035	3087	3205	3368	3308	3200	3052	3092	3027	3172	3115	3011	2974	3133	3512	3662	3954	3789	3711	3746	3851	3923	3785	3678	3791	3666	3621	3728	3759	3918	3962	3979	4146	4034	4169	4195	4180	4330	4294
3343	3443	3636	3565	3544	3412	3444	3471	3462	3571	3495	3452	3340	3606	3395	3433	3319	3163	3218	3400	3578	3430	3262	3215	3387	3571	3841	3956	3823	3825	3934	3820	3769	3775	3643	3712	3461	3717	3763	3907	3863	3922	3857	3865	3965	3924	3880	3900	3974	4041
3827	3675	3788	3829	3790	3614	3741	3945	3809	3768	3776	3812	3607	3612	3722	3637	3540	3599	3516	3709	3669	3764	3552	3545	3632	3786	3807	3844	3934	3774	3766	3936	3869	3769	3841	3720	3609	3743	4086	3992	3922	3826	3556	3353	3439	3601	3635	3487	3562	3610
4281	4138	4057	4163	4052	3985	3913	4181	4142	4145	4094	4035	4056	3944	3937	3993	3884	3983	3800	4060	4108	4034	3909	4015	3954	4065	3902	3961	3954	3949	3881	3878	3866	3998	3807	3703	3708	3922	4175	4034	3698	3424	2953	2768	2882	3188	3167	3108	3165	3242
4436	4674	4450	4184	4220	4251	4260	4193	4329	4248	4080	4195	4081	4177	3980	4080	4141	4054	4013	4149	4275	3995	4226	3931	4044	3898	3802	3866	3904	4033	4031	3837	3905	3884	3871	3711	3643	3939	4139	3904	3569	3269	2907	2548	2711	2944	3009	2916	2887	3014
4220	4632	4969	4671	4365	4348	4583	4463	4253	4452	4364	4203	4245	4069	4235	4219	4371	4193	4290	4324	4357	4289	4278	4225	4081	3954	3783	3873	3833	3997	3845	3846	3993	3829	3800	3888	3706	3973	4266	4014	3552	3441	3010	2867	2909	3121	3186	3040	3151	3286
4210	4527	4979	5029	4661	4426	4857	4541	4324	4452	4555	4420	4410	4511	4418	4635	4434	4344	4349	4351	4483	4364	4405	4169	4328	4076	4082	3911	3881	4084	3851	4024	3890	3794	3933	3786	3617	3912	4083	4015	3781	3465	3295	3113	3266	3445	3383	3318	3247	3442
4254	4057	4541	4835	4563	4116	4216	4459	4273	4046	4327	4202	4236	4291	4310	4407	4370	4352	4203	4204	4034	4166	4079	4057	3998	4206	4107	4028	3938	3818	4032	3870	3771	3889	3947	3817	3704	3840	3798	3825	3698	3683	3478	3414	3410	3570	3559	3344	3476	3520
4173	3887	3707	4002	4278	3825	3673	3884	3758	3552	3585	3730	3582	3810	3874	3811	3913	3728	3664	3768	3833	3681	3653	3759	3848	4088	4101	4098	3928	3882	4001	3937	3635	3795	3883	3891	3869	3861	3901	3806	3964	3757	3739	3762	3872	3959	3887	3860	3766	3892
4056	4078	3635	3583	3952	3954	3642	3368	3665	3547	3384	3572	3482	3556	3565	3530	3635	3680	3660	3637	3634	3318	3296	3330	3548	3959	4117	4194	3876	3661	3886	3915	3774	3700	3826	3864	3806	3705	3765	3910	4024	3956	4159	4322	4488	4367	4332	4425	4250	4301
3683	3941	3643	3270	3356	3621	3409	3103	3242	3423	3064	3208	3268	3086	3187	3237	3248	3261	3261	3251	3207	2842	2947	3066	3415	3725	4236	4365	3887	3624	3715	4027	3869	3757	3758	3922	3683	3728	3846	3891	4120	4105	4424	4510	4768	4659	4573	4549	4765	4709
3057	3576	3620	3221	3006	3268	3222	2891	2931	3268	3017	2882	3131	2924	2977	2998	2978	2962	2990	3004	2937	2898	2886	2939	3296	3641	4373	4306	3946	3702	3747	3904	3830	3761	3968	3919	3773	3625	3800	3741	3977	3986	4219	4588	4439	4400	4459	4269	4472	4566
2940	3448	3800	3590	3170	3365	3562	3215	2989	3443	3324	2972	3311	3250	3206	3398	3203	3223	3202	3335	3332	3112	2957	3128	3163	3700	4177	4165	3923	3630	3786	3996	3880	3802	3861	3944	3756	3755	3801	3701	3871	3961	3886	4082	4179	4312	4146	4142	4127	4124
3216	3681	4086	4005	3480	3408	3850	3691	3434	3584	3640	3482	3595	3563	3568	3741	3411	3415	3529	3604	3511	3262	3261	3266	3370	3564	4049	4011	3842	3767	3788	3954	3857	3685	3786	3693	3745	3864	4018	4041	3838	3858	3728	3668	3736	3852	3785	3814	3645	3812
3164	3467	4076	3971	3341	3221	3746	3751	3310	3614	3782	3438	3633	3671	3392	3692	3508	3516	3452	3460	3489	3448	3350	3555	3578	3771	3899	3843	3853	3752	3831	4019	3864	3866	3844	3683	3677	3837	3973	4023	3859	3728	3447	3193	3208	3453	3518	3295	3330	3352
3338	3678	4218	4393	3734	3564	4036	3998	3595	3815	4120	3723	4009	3938	3787	4101	3896	3832	3811	3799	3832	3928	3793	3750	3736	4001	3971	3983	3951	3991	3816	3902	3736	3822	3800	3655	3604	3891	4191	4115	3685	3460	3038	2681	2695	2946	3098	2883	2861	3053
3654	3928	4438	4695	3966	3752	4274	4382	3926	4087	4420	4023	4086	4215	3964	4201	4053	4000	4076	4046	4255	4160	4182	3984	4075	3996	3758	3780	3986	3973	3878	3983	3995	3915	3926	3682	3770	4040	4058	4014	3791	3546	2936	2671	2825	2923	3066	2983	2921	3055
3784	3735	4346	4668	4208	3817	4489	4504	3900	4144	4435	4040	4046	4175	4035	4166	4115	4265	4212	4107	4452	4347	4254	4086	4079	3887	3733	3790	3906	3885	3962	3919	3993	3993	3849	3655	3681	3902	4112	3968	3944	3599	3309	2991	3061	3378	3422	3285	3213	3372
3616	4014	4469	4874	4219	3787	4426	4597	4051	4184	4545	4124	4242	4449	3985	4413	4187	4313	4367	4139	4554	4268	4456	4059	3933	3885	3713	3810	3749	3893	3846	3943	3923	4062	4009	3696	3774	3973	4130	3984	3797	3604	3558	3417	3341	3674	3576	3527	3480	3597
3802	3989	4605	4746	4140	3822	4494	4609	3925	4086	4419	4026	4135	4255	4077	4371	4382	4342	4279	4234	4319	4285	4170	4093	4025	3946	4038	3886	3821	3951	3966	3912	3820	4059	3954	3736	3833	3900	3930	3938	3925	3761	3714	3674	3788	3862	3885	3829	3650	3777
3469	3593	4205	4348	3785	3449	4003	4069	3559	3768	4149	3673	3733	3967	3716	4080	3967	3969	3914	3779	3967	3752	3782	3724	3820	3877	3996	3912	3920	3835	3944	3915	3876	3824	3863	3986	3823	3941	3983	3986	3891	4092	4177	4133	4119	4087	4203	4212	4460	4259
3259	3316	4024	4030	3539	3263	3685	3796	3270	3357	3734	3294	3460	3543	3418	3733	3669	3632	3583	3562	3662	3463	3420	3428	3531	3599	3947	3872	3860	3794	3988	4104	3816	3945	3939	3928	3955	3897	3944	4069	4107	4193	4488	4557	4529	4462	4472	4468	4729	4694
2959	3146	3582	3712	3271	3076	3376	3486	3119	3257	3517	3127	3310	3282	3180	3415	3380	3266	3240	3213	3264	3025	3144	3158	3325	3539	4024	4238	3892	3807	3881	3960	4010	3931	4099	4113	3819	3890	3851	4042	4066	4270	4468	4595	4691	4657	4705	4721	4768	4782
2714	3003	3326	3198	2850	2922	3256	3065	2781	3036	3213	2817	2965	3003	2904	3144	3002	2858	2934	2862	2954	2664	2745	2949	3197	3662	4179	4333	3925	3740	3821	3951	3924	4036	4188	4067	4086	3835	3996	3973	3930	4167	4320	4353	4452	4484	4525	4282	4322	4451
2820	3263	3371	3054	2946	3120	3362	3059	3009	3164	3224	2990	3194	3140	2957	3265	3013	3063	3082	3033	2917	2851	2817	2963	3219	3649	4223	4359	3975	3856	3882	3935	3918	4008	4124	4198	3963	4043	4061	4073	4173	3961	3989	4019	4004	4099	4086	3874	3845	4101
3408	3718	3654	3274	3169	3692	3695	3291	3271	3670	3462	3382	3578	3420	3423	3540	3411	3296	3331	3447	3185	3185	3165	3183	3297	3719	4062	4320	4104	3886	4055	4077	3909	4039	3979	4120	4010	3973	4221	4357	4184	4015	3751	3714	3665	3903	3850	3692	3549	3771
3654	3591	3386	3195	3303	3564	3437	3070	3271	3663	3386	3443	3652	3258	3529	3465	3300	3306	3245	3626	3419	3287	3151	3379	3419	3759	4019	4016	4039	3819	3961	4015	3910	3990	3947	3878	3892	3972	4268	4160	4195	3714	3366	3227	3114	3358	3439	3221	3203	3437
3776	3501	3180	3135	3548	3287	3202	3233	3373	3354	3328	3665	3656	3361	3683	3404	3327	3432	3513	3688	3549	3455	3439	3650	3646	3823	4001	3925	3808	3705	3828	3862	3890	3923	3907	3804	3785	3918	4072	4122	3865	3571	3158	2827	2746	2953	3013	3002	2793	2972
3858	3714	3568	3769	3829	3593	3442	3685	3712	3478	3720	3964	3623	3669	3776	3680	3913	3792	3848	3790	3772	3804	3781	3808	3876	3867	3810	3747	3818	3664	3712	3678	3746	3837	3822	3808	3799	3865	3830	3938	3836	3523	3208	2919	2861	3153	3298	3035	2995	3093
3688	3735	3960	4261	3979	3726	3760	3928	3660	3624	3892	3814	3754	3840	3935	3749	3900	3818	3958	3802	3967	3969	4121	3866	4047	3860	3867	3842	3728	3746	3671	3678	3793	3776	3975	3824	3726	3883	4112	3971	3881	3786	3525	3379	3420	3572	3693	3408	3305	3433
3625	3740	4008	4185	3955	3896	4097	4057	3854	3780	4112	3850	3914	3954	3912	4148	3997	3940	4017	3812	4068	4003	4085	3939	3923	3937	3827	3895	3849	3789	3799	3604	3740	3760	3777	3808	3799	3943	3986	4067	4173	3904	3740	3767	3888	3940	4141	3862	3896	4008
3837	3825	3886	3857	3820	3974	4095	4110	4092	4088	4042	3931	4206	4160	4210	4433	4258	4290	4336	4253	4127	4076	4010	4031	3979	4041	4019	3943	3943	3945	3801	3750	3761	3881	3808	3821	3845	3848	4014	4079	4126	4129	4051	4228	4232	4345	4386	4274	4392	4426
[truncated: 920 more columns]
