# Supplementary material for: Spatial Resolution and Refractive Index Contrast of Resonant Photonic Crystal Surfaces for Biosensing
Source: IEEE Photonics J. Author manuscript; Available in PMC 2015 Sep 7. (PMC4561521; doi:10.1109/JPHOT.2015.2435699)
Supplement: fig4_data [file NIHMS64775-supplement-fig4_data.gz › Volumes/graham/MacBook_backup/PhD_folder_2015_06_02/paper_improvements/IEEE_J_Photonics/final_files/data_files/fig4/4c_raw/I03.csv]

5570	4988	5214	5142	5037	5125	5213	5159	4961	4772	4659	4582	4301	4204	4314	4812	5216	5251	5109	4939	4666	4315	4294	4456	4890	5313	5310	4971	4552	4142	4359	4918	5480	5644	5301	4544	4181	4292	4762	4847	4970	4596	4210	4272	4500	4683	4593	4488	4412	4484
5576	5489	5692	5429	5309	5565	5732	5409	5079	5025	4767	4525	4293	4223	4509	5298	5449	5364	5252	4872	4471	4145	4238	4619	5115	5645	5469	5023	4564	4430	4671	5216	5711	5690	5198	4451	4223	4576	4965	5164	5072	4606	4241	4331	4705	4836	4632	4519	4553	4660
5598	5479	5556	5328	5311	5496	5744	5545	5265	4972	4561	4269	4233	4306	4877	5498	5544	5352	5043	4674	4324	4238	4555	4898	5410	5792	5477	4982	4615	4526	4766	5452	5650	5605	4985	4358	4352	4709	5043	5098	5140	4626	4264	4420	4884	4867	4798	4860	4780	4906
5433	5435	5328	5327	5472	5706	5863	5469	4959	4743	4434	4265	4393	4707	5234	5714	5777	5247	4778	4618	4216	4190	4491	5323	5737	5845	5459	4991	4474	4471	4988	5423	5693	5358	4664	4339	4448	4831	5283	5457	5117	4667	4388	4784	4927	4994	5102	5121	5067	5051
5318	5330	5405	5378	5653	5937	5755	5367	4938	4646	4509	4366	4547	4892	5473	5666	5701	5303	5030	4707	4315	4366	4941	5639	5722	5823	5298	4880	4479	4481	5065	5542	5569	5156	4803	4531	4948	5173	5587	5465	5224	4808	4787	5010	5160	5133	5180	5185	5115	5021
5506	5551	5674	5596	5760	5934	5507	5018	4737	4524	4467	4642	4760	5113	5490	5794	5441	5301	5100	4812	4435	4657	5227	5887	5788	5598	5105	4613	4486	4622	5242	5479	5644	5210	4799	4908	5113	5453	5738	5583	5408	4905	4898	5274	5182	5008	5172	5252	4975	4941
5516	5545	5708	5660	5777	5554	5131	4800	4511	4402	4587	4614	4900	5310	5600	5567	5580	5279	5094	4836	4706	5082	5557	5909	5562	5289	4800	4263	4492	4773	5303	5708	5632	5205	4925	5091	5452	5698	5735	5580	5370	4955	5159	5215	5101	5024	4942	5026	4898	4633
5604	5592	5899	5779	5496	5141	4794	4460	4447	4568	4792	4881	5152	5416	5518	5570	5644	5451	5229	4892	5007	5450	5639	5515	5475	5128	4425	4356	4489	5062	5533	5732	5562	5284	5019	5274	5507	5752	5663	5275	5102	5206	5287	4955	4893	4909	4819	4759	4697	4624
5765	5760	5727	5739	5381	5048	4699	4489	4640	4686	4801	5173	5392	5306	5433	5451	5460	5423	5374	5202	5312	5639	5665	5455	5163	4888	4392	4459	4836	5311	5635	5729	5580	5200	5230	5364	5596	5705	5298	5103	5045	4954	5155	4895	4963	4813	4901	5014	4607	4467
6097	5869	5795	5557	5104	4904	4690	4374	4592	4691	4866	5141	5363	5484	5491	5410	5357	5269	5171	5304	5420	5589	5432	5181	4970	4807	4747	4730	5078	5436	5647	5664	5431	5275	5133	5290	5413	5197	5105	4892	4999	5143	4991	5089	4906	4961	5111	4762	4459	4408
5965	5776	5617	5330	4911	4849	4726	4672	4493	4707	4946	5188	5308	5264	5407	5509	5221	4858	5082	5403	5621	5487	5420	5257	5072	4795	4913	5148	5430	5597	5490	5290	5236	5126	5170	5115	5234	4834	4696	4976	5127	5209	5169	4938	4741	5288	5129	4946	4654	4582
5748	5593	5234	4882	4764	4805	4772	4778	4641	4638	4965	5136	5322	5384	5579	5315	4953	4768	5137	5364	5491	5213	5387	5141	5164	4989	5068	5537	5568	5408	5184	5218	5119	5078	5199	5187	5018	4887	4767	5252	5379	5414	5335	5124	5163	5352	5402	5040	4857	4850
5654	5360	5036	4848	4804	4857	5075	4973	4658	4857	5059	5215	5201	5282	5201	5131	4896	4693	4915	5350	5458	5168	5149	5176	5102	5213	5378	5591	5442	5225	4931	4896	4923	5076	5046	5108	5023	4864	5100	5544	5728	5407	5331	5257	5305	5679	5729	5076	4858	5120
5508	5183	4922	4791	4782	5059	5266	4963	4839	4983	5148	5107	5215	5174	5044	4871	4829	4790	5001	5440	5331	5217	5328	5231	5171	5307	5623	5577	5251	4985	4875	4751	4933	5139	5007	5022	4834	5086	5360	5782	5793	5414	5184	5323	5591	5630	5411	5040	4716	5148
5181	4769	4733	4619	4816	5018	5200	5191	5011	5094	5092	5240	5123	5172	4965	4944	4805	4956	5165	5189	5258	5150	5230	5212	5290	5489	5684	5322	5027	4787	4761	4850	5182	5254	5227	4998	4778	5223	5650	5877	5737	5180	5213	5305	5613	5677	5306	4804	4828	5278
4778	4535	4480	4949	4886	5188	5302	5251	5404	5513	5310	5343	5221	5040	4837	4918	5017	4973	5094	5012	5005	5065	5045	5091	5408	5480	5248	5017	4897	4675	4786	5111	5300	5457	5229	4992	4966	5430	6026	5781	5541	5087	5068	5323	5585	5416	4823	4711	4824	5231
4501	4395	4668	4843	5072	5242	5473	5531	5376	5450	5335	5263	5173	5003	4911	4943	5133	5100	4869	4950	4980	5090	5137	5199	5389	5320	5063	4654	4507	4589	4780	5334	5471	5452	4994	4807	5163	5586	5785	5638	5079	4823	4930	5386	5397	5132	4571	4506	4847	5227
4676	4719	4912	5318	5370	5441	5497	5674	5488	5333	5261	5308	5046	4975	4969	5021	5148	4870	4818	4910	5133	5070	5295	5335	5378	5045	4585	4310	4597	4682	5188	5592	5543	5272	4883	5171	5390	5700	5734	5336	4752	4820	5040	5397	5265	4900	4424	4523	4923	5080
4824	5148	5488	5620	5495	5612	5714	5577	5601	5388	5291	5155	5134	4850	4865	5251	5129	4931	4786	4859	4879	5165	5200	5352	4959	4842	4367	4322	4610	5032	5487	5526	5400	5025	5079	5137	5490	5646	5228	4859	4721	4639	5185	5245	5118	4565	4458	4669	5117	4918
5251	5500	5671	5765	5683	5590	5750	5660	5450	5462	5335	5093	5032	4925	4937	5013	5058	4782	4828	5055	4960	5155	5237	5121	4904	4279	4156	4439	4872	5172	5346	5374	5164	4933	5020	5282	5404	5527	4871	4372	4538	4860	5111	5245	4875	4552	4494	4994	5094	4999
5630	5653	6019	5856	5698	5703	5681	5544	5379	5364	5222	5132	5015	4880	5060	4994	4892	4927	4956	4963	5239	5200	5190	4870	4434	4299	4277	4813	5145	5208	5325	5143	4771	4673	5023	5412	5449	5098	4497	4316	4477	5079	5139	5084	4748	4440	4801	5290	5388	5126
5970	5905	5949	5794	5766	5588	5698	5556	5479	5245	5133	5100	4907	4774	4791	4714	4766	5013	5039	5208	5203	5261	4985	4542	4302	4367	4483	4851	5466	5573	5085	4923	4634	4815	5114	5340	5161	4666	4231	4329	4792	5262	5284	4900	4584	4620	5113	5494	5288	5042
5984	5985	6074	5879	5730	5574	5501	5508	5452	5330	5304	5042	4830	4670	4658	4768	5083	5214	5370	5540	5211	4951	4745	4392	4335	4660	5048	5336	5679	5171	4850	4559	4577	4801	5020	5196	4932	4446	4172	4708	5140	5279	5163	4745	4670	4876	5630	5484	5133	4795
6076	5724	5556	5711	5685	5716	5593	5545	5467	5346	5092	4963	4865	4674	4661	4916	5102	5357	5588	5408	5137	4902	4561	4417	4715	4960	5388	5557	5403	5037	4574	4336	4587	4959	5078	5033	4631	4449	4441	5028	5542	5562	5083	4741	4657	5301	5654	5556	5228	5043
5541	5402	5461	5618	5539	5563	5607	5617	5473	5212	5105	4788	4770	4678	4894	5048	5311	5506	5444	5449	4987	4499	4438	4612	4910	5526	5559	5381	5113	4775	4182	4302	4712	4981	4945	4719	4512	4485	4915	5333	5724	5380	4991	4583	5013	5691	5571	5403	5039	5084
5117	5197	5005	5479	5471	5677	5659	5396	5302	4916	4821	4854	4818	5004	5160	5268	5528	5378	5304	5048	4650	4377	4571	4944	5305	5646	5577	5090	4760	4283	4154	4440	4745	4948	4927	4626	4494	4674	5247	5722	5709	5299	4897	4857	5269	5651	5634	5190	4970	5295
4907	4582	5016	5274	5515	5640	5428	5128	4916	4607	4729	4897	5059	5465	5419	5632	5421	5198	5075	4628	4496	4327	4762	5214	5609	5762	5288	4781	4355	4291	4325	4784	4888	4953	4769	4492	4721	4949	5620	5822	5376	5094	5015	5226	5597	5714	5314	5103	4947	5381
4887	4816	5135	5218	5514	5520	5225	4976	4763	4697	4816	5134	5532	5684	5750	5642	5239	4895	4715	4427	4468	4853	5240	5485	5795	5411	4804	4493	4395	4381	4638	4930	4940	4768	4607	4384	5037	5557	5700	5528	5085	5021	5087	5611	5744	5445	5250	4817	4907	5207
4911	4998	5187	5445	5457	5395	5014	4834	4641	4827	4859	5353	5825	5686	5617	5150	4876	4670	4479	4574	4873	5198	5565	5707	5347	4934	4538	4263	4324	4650	4795	5047	4860	4613	4454	4667	5370	5567	5537	5192	4951	5105	5507	5514	5572	5083	4937	4805	4960	5127
5024	5158	5491	5353	5593	5324	4911	4615	4666	4926	5142	5656	5636	5401	5241	4944	4490	4317	4442	4810	5198	5726	5624	5602	5142	4674	4356	4465	4641	4851	5038	4908	4775	4509	4576	5061	5556	5565	5192	4808	5103	5283	5569	5741	5330	4937	4757	4782	5019	5009
5185	5377	5601	5614	5455	4918	4828	4669	4899	5165	5403	5808	5496	5055	4837	4639	4453	4147	4596	5180	5584	5828	5582	5248	4897	4542	4399	4539	4849	4922	5018	4742	4609	4590	4951	5511	5548	5373	4988	4857	5099	5369	5644	5382	4902	4715	4927	5029	4857	4756
5415	5627	5747	5446	5276	5151	4999	4905	5140	5354	5414	5450	5213	4872	4451	4403	4326	4361	5025	5524	5836	5629	5286	4787	4639	4617	4664	4859	4944	4895	4782	4710	4702	4817	5253	5415	5315	5081	4721	4773	5181	5418	5401	5105	4755	4655	4843	4859	4849	4526
5493	5633	5635	5464	5371	5337	5274	5193	5242	5171	5256	5106	4887	4526	4404	4448	4608	4910	5322	5693	5501	5293	4999	4700	4688	4689	4852	5051	5025	4861	4587	4708	4856	5079	5407	5401	5049	4736	4702	4930	5277	5148	5054	4779	4729	4812	5054	5071	4755	4482
5644	5514	5673	5384	5403	5368	5348	5078	5071	5230	4852	4957	4742	4392	4403	4587	4935	5092	5487	5399	5322	4920	4765	4485	4735	5010	5054	5063	4919	4674	4588	4911	5226	5291	5356	5038	4720	4708	5007	5079	5201	4992	4836	4750	4794	4920	5087	4832	4744	4635
5444	5614	5619	5510	5272	5474	5162	5029	4990	5082	4785	4672	4616	4537	4580	4862	5196	5135	5182	5132	4773	4769	4653	4898	4951	5111	5039	4877	4771	4749	4823	5290	5414	5408	5103	4822	4787	4938	5017	5026	5043	4610	4609	4635	4946	5051	5120	4807	4662	4651
5319	5548	5561	5390	5131	5215	5103	5034	5120	5161	4842	5008	4929	4688	4749	5135	5102	4971	4838	4804	4785	4802	4923	4965	5151	5042	4897	4856	4828	5008	5187	5455	5571	5190	4810	4778	4684	4887	5056	4977	4806	4596	4593	4696	5004	5041	4981	4836	4673	4725
5418	5554	5691	5367	5059	4998	4942	5003	5196	5044	5102	5111	5020	5004	4834	5063	4901	4912	4733	4734	4703	4893	5089	5041	4883	4861	4689	4720	5097	5313	5354	5466	5361	5163	4763	4845	4950	5057	4982	4760	4617	4689	4700	4821	5105	4790	4978	4729	5030	4849
5639	5864	5692	5353	4937	4837	4863	4944	5310	5386	5242	5295	5095	4985	4613	4776	4769	4631	4756	5057	4995	4926	4904	4847	4782	4836	4947	5075	5314	5429	5495	5343	5266	5060	4930	4969	5027	5034	4673	4588	4648	4556	4896	4901	4913	4949	4880	4822	4878	4984
5676	5754	5762	5330	5027	4909	4999	5169	5455	5438	5460	5240	5150	4748	4750	4831	4759	4876	4949	5136	5061	4892	4770	4734	4693	4689	5070	5389	5537	5511	5466	5188	5164	5026	5033	5077	4991	5010	4601	4715	4586	4731	4814	4932	4962	5040	4919	4791	5338	5135
5856	5891	5819	5253	5128	4929	5028	5189	5460	5482	5152	5103	4811	4549	4631	4883	4850	5003	5232	5025	4865	4817	4471	4622	4560	4824	5192	5383	5475	5503	5332	5249	5180	5089	5163	4971	4709	4570	4557	4632	4708	4744	4835	4823	4752	4944	4922	4934	5170	5136
5869	5995	5681	5297	5006	5000	5165	5136	5242	5173	5155	4870	4963	4723	4802	4973	5073	5172	5224	5164	4809	4619	4352	4607	4615	5014	5135	5272	5261	5171	5362	5239	5339	5422	5052	4856	4569	4568	4602	4836	4775	4831	4702	4689	4803	5009	5104	5176	5163	5102
6015	5718	5822	5266	5079	4981	5111	5147	5340	5146	4872	4846	4811	4793	4946	5147	5155	5096	5076	4860	4540	4569	4546	4665	4691	5006	5118	5206	5213	5257	5328	5529	5449	5302	4966	4724	4648	4557	4600	4905	4865	4792	4738	4751	4872	4993	5135	5161	5048	5073
5895	5590	5417	5266	4924	4967	4985	4984	5256	5116	4973	4961	4918	4975	5212	5168	5075	5110	4825	4771	4555	4540	4626	4781	4819	5014	5115	4927	5166	5403	5566	5534	5345	5330	4844	4737	4719	4703	4854	5039	4817	4718	4777	4836	4899	5070	5115	5036	5021	5091
5779	5727	5517	5075	4829	5030	4967	5159	5327	5313	5043	5073	5102	5029	5095	5368	5136	4974	4885	4692	4748	4596	4651	4633	4754	4985	5007	5275	5405	5504	5438	5252	5292	5311	4944	4945	4867	4754	4829	4878	4744	4804	4835	5103	4890	5129	5120	5160	5136	5134
5707	5598	5453	5221	5145	5173	5241	5394	5439	5226	5118	5022	4972	4860	5023	5073	5141	5006	5059	4814	4703	4680	4560	4635	4578	4846	5069	5469	5466	5531	5349	5123	5297	5247	5102	5026	5055	4803	4816	4877	4888	5038	4915	5175	4977	5042	5069	5149	5226	5122
5815	5680	5452	5256	5260	5351	5474	5413	5485	5308	5123	4757	4838	4742	4827	5119	5234	5103	5299	5121	4751	4643	4454	4538	4518	4923	5256	5541	5368	5510	5048	5151	5215	5219	5398	5140	5124	4837	4882	4817	5077	5166	5033	5042	5176	5151	5172	5047	5297	5276
5844	5728	5581	5348	5354	5443	5443	5361	5225	4972	4795	4741	4685	4852	4951	5127	5425	5301	5227	4958	4631	4539	4448	4644	4701	5023	5410	5303	5452	5347	4935	5084	5308	5263	5319	5119	4977	4994	4870	4886	5182	5089	5162	5014	5241	5235	5144	5191	5382	5290
5907	5804	5786	5537	5348	5227	5231	5239	5227	4962	4851	4726	4696	4836	5090	5312	5443	5297	5182	4978	4705	4605	4601	4788	4854	5029	5231	5130	5167	5153	5134	5172	5288	5463	5274	5022	5042	5016	4919	5144	4962	5256	5262	4986	5197	5115	5389	5479	5235	5243
5952	5752	5737	5263	5037	5097	5119	5252	5148	4994	4721	4866	4733	4946	5099	5173	5246	5177	5096	4992	4857	4869	4889	4921	4936	5008	5232	4844	5226	5270	5320	5116	5050	5205	5187	5220	5241	5134	5199	5056	5148	5003	5114	5128	5191	5391	5375	5447	5193	5314
5844	5654	5366	4989	4901	4884	5169	5261	5236	5092	5138	5047	5040	5028	5006	5060	5163	5155	5049	5071	5067	5029	4794	4839	4809	4976	5002	5096	5247	5391	5332	5232	5237	5253	5072	5188	5231	5263	5244	5061	5182	5009	5208	5193	5211	5345	5412	5355	5263	5239
5729	5423	5340	5017	4858	5068	5196	5460	5508	5309	5165	5081	5051	4880	4765	5109	5019	5095	5296	5271	5250	4933	4840	4776	4663	4947	5012	5201	5475	5530	5335	5158	5169	5257	5195	5264	5234	5144	5135	5018	5096	4949	5218	5266	5224	5302	5302	5216	5430	5373
5520	5417	5201	5183	4911	5337	5502	5562	5463	5395	5083	4912	4786	4829	4655	5087	5231	5180	5222	5246	5077	4802	4690	4694	4871	5040	5257	5363	5534	5441	5159	5037	5194	5235	5355	5239	5187	5057	5195	5071	5159	5000	5142	5249	5194	5090	5215	5338	5457	5409
5679	5564	5485	5240	5111	5374	5381	5464	5464	5191	4810	4833	4814	4873	4820	4971	5279	5329	5312	5282	4999	4809	4703	4679	4859	5248	5329	5479	5155	5436	5212	5260	5266	5102	5268	5069	5095	5159	5157	5229	5108	5260	5249	5243	5021	5148	5114	5338	5474	5499
5670	5695	5516	5269	5126	5008	5184	5334	5185	5200	5163	4955	4743	4871	4974	5140	5370	5419	5191	5227	4951	4895	4945	4936	4972	5151	5230	5220	5493	5472	5287	5301	5405	5367	5185	5057	5081	4981	5090	5100	5149	5218	5155	5025	5003	4912	5203	5401	5466	5407
5699	5604	5557	5049	5018	4803	5017	5188	5057	5073	5178	5175	5131	5035	5080	5131	5278	5265	5190	5146	5065	5214	5081	5003	4889	5025	5131	5216	5275	5440	5419	5370	5248	5187	5198	4970	5028	5110	5042	5158	5123	4934	5047	4974	5176	5024	5260	5183	5249	5194
5623	5423	5310	5072	4772	4839	4970	5188	5339	5353	5196	5173	5071	5058	4929	5122	5149	5071	5313	5105	5100	5256	5196	5039	5003	4978	5106	5254	5399	5529	5369	5447	5140	5137	5127	5019	5272	5158	5057	5041	4984	4964	4973	5015	4963	5051	5097	5026	5038	5333
5616	5511	5357	4906	4943	4935	5017	5314	5631	5587	5241	5240	5130	4974	4807	4992	5063	5136	5357	5367	5213	5149	5107	5119	4941	5070	5145	5280	5604	5462	5603	5330	5393	5286	5230	5316	5282	5092	5070	4826	4941	4949	5074	5184	4945	4935	4801	4864	5180	5361
5728	5580	5581	5302	4961	4845	4948	5365	5589	5466	5234	5127	5075	4946	4876	4897	5072	5127	5340	5422	5211	5182	5204	5159	5132	5099	5138	5259	5430	5514	5485	5492	5380	5297	5233	5316	5169	5173	5037	5087	4896	4826	5072	4938	4957	4865	4721	4858	5056	5219
5768	5696	5486	5341	5014	4996	4967	5123	5376	5419	5268	5180	5134	4951	5021	5210	5164	5403	5484	5416	5520	5236	5135	5215	5070	5132	5069	5224	5261	5489	5508	5632	5618	5487	5389	5199	5002	5131	5048	5053	5014	5043	4940	4844	4898	4873	5025	4916	5075	5118
5834	5745	5539	5378	4989	4828	4926	4941	5159	5255	5256	5191	5116	4993	5171	5154	5208	5330	5380	5510	5275	5189	5233	5050	5084	5120	4976	5052	5359	5433	5520	5677	5540	5463	5318	5234	5317	5174	5211	5165	5145	4844	4826	4870	4694	4956	4962	5005	4753	4892
5766	5640	5790	5175	5091	4893	4842	4882	5198	5301	5288	5307	5242	5157	5086	5221	5174	5391	5473	5415	5448	5337	5210	5233	5033	5089	5098	5180	5380	5453	5731	5590	5432	5531	5258	5198	5449	5163	5233	4972	5048	4712	4782	4975	5004	4970	4829	4741	4782	4885
5549	5716	5717	5544	5156	5070	4848	4926	5015	5375	5464	5300	5251	5150	5175	5167	4997	5323	5372	5385	5331	5345	5265	5139	5155	4963	5010	5068	5342	5466	5464	5587	5463	5270	5524	5507	5556	5400	5314	5057	4900	4873	5102	5046	4734	4884	4635	4666	4738	4978
5714	5680	5979	5712	5490	5230	5098	5045	4988	5168	5139	5291	5251	5234	5059	5065	5169	5218	5417	5366	5386	5537	5349	5243	5076	5076	5106	5078	5244	5240	5476	5534	5481	5421	5602	5459	5519	5520	5133	5016	5137	4885	5207	5033	4780	4726	4774	4592	4856	4954
5789	5975	6157	5921	5657	5282	5178	5014	5122	5087	5321	5153	5190	5139	5194	5069	5338	5210	5457	5605	5600	5553	5346	5321	5408	5091	5074	5029	5002	5377	5517	5618	5514	5723	5726	5673	5527	5402	5353	5139	4979	5105	5031	4927	4814	4725	4713	4705	4828	4858
5999	5917	6152	5781	5750	5226	5146	4892	5039	5072	5194	5338	5555	5172	5141	5223	5288	5308	5211	5552	5392	5708	5645	5409	5186	5179	4929	4784	4991	5270	5389	5492	5786	5627	5494	5514	5389	5471	5490	5410	5273	5125	4921	4990	4978	4818	4951	4896	4655	4785
5806	5651	5839	5644	5609	5543	5188	5126	5092	5140	5369	5336	5402	5217	5169	5240	5182	5188	5182	5536	5651	5605	5585	5512	5123	4991	4871	4944	5012	5005	5364	5343	5500	5477	5351	5494	5468	5682	5647	5377	5429	5094	5030	5149	5112	5120	5147	5037	4708	4931
5550	5545	5644	5682	5714	5709	5480	5184	5165	5197	5311	5422	5490	5228	5233	5164	5331	5262	5326	5392	5609	5554	5547	5490	5314	5201	4875	4909	5094	4994	5156	5297	5231	5322	5449	5664	5585	5623	5564	5383	5254	5195	5328	5290	5391	5132	5142	4906	5013	5164
5448	5534	5691	5906	5889	5874	5626	5327	5176	5353	5197	5267	5367	5303	5213	5379	5324	5163	5327	5506	5550	5623	5573	5712	5392	5251	5144	5014	4882	4914	5008	5007	5161	5232	5366	5497	5672	5520	5487	5435	5376	5451	5516	5395	5410	5338	5146	5159	5125	5362
5785	5640	6094	5834	6149	5760	5720	5309	5109	5181	5077	5229	5291	5282	5307	5353	5227	5176	5267	5403	5351	5529	5534	5585	5464	5383	5251	4983	4812	4808	4844	4956	5051	5258	5194	5381	5462	5546	5440	5585	5391	5537	5407	5573	5487	5543	5522	5440	5322	5375
5830	5839	5873	5889	5801	5771	5636	5340	5201	5017	5085	5302	5294	5280	5216	5241	5284	5324	5255	5272	5359	5382	5673	5523	5582	5420	5219	5013	4773	4747	4904	4940	4965	5099	5208	5160	5403	5425	5618	5595	5577	5567	5445	5568	5609	5697	5761	5627	5455	5511
6111	5590	5630	5620	5665	5716	5694	5356	5331	5016	5269	5244	5419	5407	5473	5520	5494	5329	5360	5272	5211	5476	5417	5482	5410	5580	5440	5070	4908	4855	4920	4813	4974	4835	4874	5003	5258	5442	5629	5472	5478	5430	5702	5757	5596	5837	5810	5671	5745	5591
5941	5529	5449	5544	5539	5787	5817	5687	5529	5360	5228	5141	5307	5552	5401	5582	5395	5315	5511	5232	5122	5167	5565	5550	5593	5426	5390	5394	5247	5205	4950	4809	4994	4851	4937	5059	5165	5191	5416	5450	5486	5454	5526	5761	5512	5755	5765	5722	5782	5849
5821	5599	5565	5466	5596	5755	5853	5967	5556	5531	5236	5165	5148	5303	5467	5391	5325	5330	5368	5130	5173	5332	5369	5336	5413	5395	5478	5288	5365	5145	5034	4966	5000	4906	4836	4902	4988	5016	5243	5270	5482	5576	5516	5620	5700	5594	5628	5788	5801	5844
6155	5814	5812	5554	5577	5819	5772	5756	5731	5355	5300	4994	5177	5043	5177	5409	5545	5446	5389	5274	5163	5183	5295	5339	5191	5258	5453	5303	5376	5348	5236	4964	5013	4896	4827	4955	4859	5168	5138	5273	5425	5345	5562	5372	5381	5712	5732	5816	5709	5810
6414	5877	5875	5711	5404	5626	5558	5565	5697	5253	5103	5255	5107	5088	5126	5360	5585	5519	5494	5377	5156	5191	5158	5087	5210	5109	5229	5236	5378	5221	5184	5139	5180	5095	5034	4849	5071	5019	5288	5185	5132	5237	5259	5324	5598	5517	5656	5598	5688	5901
6155	5855	5874	5259	5363	5270	5532	5571	5618	5508	5253	5247	5382	5207	5210	5302	5592	5403	5467	5338	5209	5163	5053	5182	5040	5266	5194	5276	5319	5519	5294	5430	5443	5213	4958	5006	4975	5084	5133	5173	5001	5101	5061	5184	5279	5424	5464	5618	5466	5590
5908	5664	5659	5490	5404	5346	5433	5524	5670	5620	5484	5204	5445	5210	5173	5270	5236	5534	5508	5464	5402	5260	5242	5094	5151	5052	5132	5221	5162	5403	5417	5377	5473	5533	5329	4996	5027	5274	5220	5227	5064	5065	5095	5119	5132	5205	5251	5232	5369	5320
5958	5873	5835	5794	5469	5496	5312	5458	5563	5631	5498	5495	5275	5150	5222	5054	5203	5317	5358	5536	5504	5319	5253	5177	5139	4973	5077	5053	5163	5272	5357	5422	5325	5539	5369	5295	5464	5304	5225	5284	5398	5291	5176	5111	5199	5151	5109	5219	5221	5339
5941	5856	5859	5891	5662	5240	5423	5296	5420	5439	5573	5323	5260	5249	5175	5075	5306	5151	5556	5609	5587	5530	5262	5338	5078	5178	4883	5002	5079	5237	5452	5570	5536	5600	5536	5379	5507	5431	5505	5492	5312	5191	5265	5244	5110	5075	4933	5153	4944	5237
5814	5445	5628	5712	5603	5337	5301	5327	5276	5476	5458	5471	5521	5241	5239	5303	5278	5160	5369	5315	5512	5575	5497	5380	5208	4973	5039	5042	5040	5110	5099	5243	5421	5653	5598	5669	5587	5676	5688	5654	5564	5480	5499	5222	5191	5185	5258	5206	5089	5320
5407	5433	5548	5585	5644	5630	5314	5267	5495	5418	5376	5584	5574	5600	5471	5400	5189	5187	5220	5286	5321	5670	5601	5607	5356	5330	5131	5020	5004	4858	5103	5257	5376	5485	5499	5612	5683	5742	5792	5769	5629	5680	5464	5625	5471	5316	5275	5159	5318	5271
5644	5583	5511	5593	5879	5716	5541	5445	5502	5304	5245	5502	5493	5619	5423	5491	5265	5276	5096	5440	5405	5534	5623	5733	5614	5590	5428	5281	5101	5148	5089	5348	5412	5379	5557	5543	5541	5680	5756	5867	5796	5868	5778	5710	5535	5576	5322	5405	5484	5393
5635	5427	5613	5585	5697	5896	5549	5604	5533	5312	5146	5400	5688	5678	5733	5573	5477	5347	5187	5187	5326	5724	5609	5696	5647	5571	5526	5439	5215	5194	5234	5136	5118	5346	5429	5358	5619	5602	5686	5774	5618	5749	5826	5739	5761	5546	5514	5644	5489	5753
5582	5245	5334	5262	5387	5583	5715	5556	5428	5402	5519	5388	5760	5797	5884	5927	5755	5566	5363	5208	5374	5493	5595	5752	5644	5860	5750	5603	5566	5477	5388	5187	5294	5317	5341	5312	5386	5344	5560	5782	5770	5622	5641	5665	5717	5690	5517	5527	5621	5603
5544	5492	5288	5294	5427	5562	5635	5756	5703	5678	5528	5565	5668	5702	5709	5920	5698	5762	5375	5544	5332	5545	5377	5629	5549	5807	5862	5723	5644	5676	5562	5389	5307	5218	5334	5237	5220	5329	5493	5445	5579	5582	5816	5523	5515	5576	5603	5570	5594	5827
5738	5554	5464	5387	5568	5488	5924	5834	5855	5708	5629	5709	5583	5633	5576	5668	5801	5704	5628	5496	5553	5487	5571	5641	5601	5735	5803	5819	5785	5677	5632	5389	5394	5386	5467	5277	5233	5193	5238	5231	5318	5446	5442	5341	5487	5379	5614	5496	5607	5752
5932	5799	5751	5512	5515	5468	5542	5621	5926	5823	5657	5694	5573	5444	5604	5747	5814	5751	5679	5670	5725	5535	5568	5577	5469	5702	5642	5737	5566	5758	5715	5645	5512	5507	5507	5436	5342	5302	5527	5207	5199	5307	5194	5199	5189	5387	5301	5411	5175	5503
5853	5800	5663	5540	5510	5473	5431	5545	5763	5846	5723	5818	5648	5797	5690	5762	5776	5752	5696	5712	5752	5694	5682	5584	5613	5575	5698	5679	5731	5595	5646	5618	5773	5681	5684	5577	5512	5447	5489	5364	5359	5241	5235	5186	5143	5108	5304	5294	5270	5361
5858	5618	5556	5548	5543	5471	5385	5581	5661	5819	5786	6054	5931	5797	5681	5649	5608	5687	5766	5938	5626	5647	5799	5559	5403	5446	5395	5466	5663	5535	5568	5662	5674	5621	5777	5704	5687	5633	5521	5591	5438	5397	5449	5139	5206	5128	5233	5046	5108	5397
5736	5416	5705	5674	5582	5595	5541	5579	5705	5583	5901	5935	6030	5897	5692	5702	5493	5768	5639	5714	5582	5902	5653	5609	5571	5570	5532	5537	5549	5402	5430	5449	5476	5755	5571	5797	5731	5778	5750	5745	5740	5629	5531	5305	5417	5284	5294	5212	5340	5302
5763	5654	5706	5844	5790	5704	5655	5563	5541	5520	5627	5895	5933	5891	5929	5608	5605	5706	5500	5408	5651	5686	5751	5733	5720	5527	5562	5324	5383	5317	5344	5291	5387	5432	5385	5724	5669	5715	5626	6016	5819	5784	5653	5508	5546	5563	5421	5362	5509	5474
5630	5531	5506	5700	5631	5727	5573	5410	5290	5313	5362	5705	5975	6103	6112	5872	5877	5596	5502	5364	5630	5471	5710	5674	5708	5783	5533	5540	5346	5374	5334	5375	5202	5423	5342	5627	5643	5680	5732	5943	5624	5783	5708	5699	5628	5578	5760	5716	5675	5581
5741	5594	5330	5463	5686	5677	5655	5511	5500	5272	5460	5649	5990	5901	5877	6064	5810	5602	5415	5490	5298	5379	5384	5538	5543	5553	5566	5468	5614	5473	5401	5305	5254	5362	5407	5302	5307	5368	5434	5469	5544	5665	5732	5549	5686	5755	5793	5686	5592	5722
5809	5516	5598	5467	5598	5661	5615	5710	5659	5354	5295	5464	5527	5614	5811	5815	5885	5934	5501	5489	5257	5183	5269	5231	5460	5536	5409	5426	5713	5665	5556	5407	5432	5415	5182	5216	5273	5187	5336	5477	5388	5498	5595	5665	5561	5635	5659	5467	5540	5536
5997	5618	5518	5600	5496	5524	5696	5471	5494	5491	5396	5502	5472	5415	5699	5652	5725	5692	5437	5587	5297	5282	5180	5275	5240	5180	5460	5475	5525	5690	5519	5468	5655	5568	5477	5454	5485	5346	5312	5291	5352	5408	5330	5310	5404	5278	5322	5419	5294	5542
5833	5582	5624	5586	5613	5388	5453	5368	5385	5518	5418	5554	5383	5332	5412	5566	5505	5580	5606	5470	5427	5273	5094	5174	5175	5213	5422	5495	5515	5533	5523	5725	5588	5577	5511	5659	5455	5395	5352	5291	5421	5386	5325	5290	5205	5217	5141	5134	5433	5205
5587	5604	5681	5614	5521	5368	5567	5307	5342	5241	5409	5594	5587	5463	5285	5396	5370	5365	5503	5382	5328	5321	5181	5349	5365	5328	5322	5403	5428	5390	5416	5427	5502	5666	5589	5589	5726	5640	5658	5619	5381	5313	5491	5279	5167	5221	5153	5240	5343	5397
5694	5723	5652	5708	5898	5632	5343	5337	5216	5219	5296	5596	5530	5578	5235	5442	5190	5319	5309	5442	5614	5452	5352	5312	5315	5460	5449	5418	5370	5342	5479	5456	5520	5590	5803	5720	5682	5683	5544	5497	5675	5451	5393	5397	5385	5298	5367	5371	5257	5536
5721	5477	5752	5934	5978	5762	5574	5426	5379	5224	5240	5431	5594	5583	5705	5515	5338	5451	5312	5202	5240	5231	5280	5439	5411	5510	5547	5411	5363	5362	5314	5359	5528	5393	5561	5702	5763	5570	5731	5544	5519	5574	5539	5538	5411	5530	5441	5526	5504	5642
5838	5596	5816	5710	5837	5747	5651	5485	5422	5288	5259	5497	5474	5626	5552	5537	5544	5330	5121	5323	5024	5222	5267	5385	5521	5692	5655	5667	5670	5462	5499	5489	5400	5440	5549	5667	5511	5424	5368	5496	5484	5477	5645	5625	5553	5681	5541	5738	5708	5618
6077	5855	5733	5762	5842	5807	5844	5569	5527	5353	5349	5372	5396	5617	5535	5672	5517	5502	5444	5428	5210	5030	5142	5240	5439	5568	5695	5924	5778	5716	5685	5543	5512	5453	5392	5480	5283	5179	5211	5244	5338	5412	5294	5450	5450	5649	5602	5643	5572	5703
6139	5894	6041	5761	5938	5744	5686	5744	5775	5498	5452	5538	5390	5538	5588	5607	5609	5533	5520	5558	5458	5168	5103	5092	5429	5419	5570	5740	5748	5814	5742	5880	5574	5620	5462	5546	5259	5246	5145	5150	5225	5129	5289	5382	5391	5505	5359	5339	5659	5596
6140	6166	6235	5893	5793	5889	5773	5663	5710	5691	5490	5625	5683	5596	5468	5593	5781	5536	5831	5575	5646	5418	5269	5056	5202	5366	5493	5538	5865	5778	5783	5791	5813	5666	5696	5597	5454	5380	5506	5349	5271	5420	5398	5376	5415	5337	5446	5418	5437	5472
6139	5994	6072	6018	5844	5638	5568	5728	5748	5586	5599	5651	5646	5711	5619	5459	5504	5594	5753	5656	5610	5463	5378	5197	5362	5304	5362	5565	5535	5557	5823	5787	5711	5610	5662	5601	5586	5617	5613	5459	5307	5517	5422	5459	5443	5615	5588	5475	5497	5562
6180	6107	6133	6055	6019	5893	5732	5643	5633	5715	5733	5701	5734	5640	5479	5474	5467	5494	5609	5601	5559	5611	5535	5601	5526	5554	5727	5589	5701	5500	5649	5654	5628	5744	5601	5622	5597	5594	5657	5688	5524	5678	5512	5609	5684	5859	5700	5791	5707	5645
6121	5989	5864	6022	6037	6070	5829	5669	5578	5553	5663	5677	5667	5567	5745	5477	5469	5520	5703	5584	5562	5540	5466	5522	5674	5699	5697	5700	5396	5321	5563	5361	5446	5615	5529	5532	5466	5731	5600	5723	5722	5778	5752	5737	5911	5948	6007	5923	5910	5928
6090	5686	5979	5934	5822	6029	5740	5714	5458	5553	5502	5589	5471	5580	5466	5613	5495	5570	5549	5489	5550	5336	5308	5499	5536	5742	5927	5977	5701	5707	5625	5594	5489	5469	5389	5357	5388	5375	5435	5565	5531	5673	5723	5736	5902	5927	6017	5959	5745	5892
5944	5866	5753	5797	5626	5706	5762	5800	5650	5653	5460	5477	5569	5492	5786	5716	5583	5649	5509	5602	5359	5309	5330	5276	5455	5867	5850	5891	5985	5999	5768	5666	5720	5592	5540	5504	5325	5502	5520	5431	5430	5684	5614	5685	5787	5892	5952	5878	5794	5809
6018	5817	5809	5582	5522	5490	5541	5624	5766	5704	5629	5454	5429	5458	5343	5445	5636	5593	5602	5477	5536	5410	5424	5452	5411	5612	5820	5966	5964	5801	5844	5933	5761	5598	5646	5458	5502	5625	5614	5592	5516	5660	5664	5751	5580	5625	5708	5813	5534	5440
5946	5914	5800	5668	5574	5289	5369	5553	5553	5634	5567	5540	5456	5345	5240	5471	5475	5689	5694	5541	5693	5510	5618	5458	5354	5490	5524	5699	5812	5860	5768	5709	5828	5825	5729	5666	5566	5478	5875	5626	5648	5614	5738	5710	5678	5607	5532	5590	5412	5287
5895	5897	5770	5706	5529	5411	5550	5400	5531	5582	5537	5581	5419	5547	5334	5397	5363	5465	5562	5620	5674	5681	5653	5747	5563	5616	5575	5580	5800	5751	5756	5640	5706	5753	5611	5718	5646	5647	5770	5898	5831	5844	5799	5724	5708	5756	5717	5425	5454	5429
5835	5690	5673	5771	5637	5475	5340	5366	5337	5293	5515	5556	5569	5485	5587	5400	5534	5454	5608	5364	5495	5601	5578	5662	5755	5869	5699	5707	5719	5639	5553	5509	5466	5495	5503	5435	5574	5506	5789	5895	5946	5832	5790	5651	5705	5704	5662	5518	5554	5489
5830	5693	5843	5807	5748	5469	5426	5393	5296	5516	5344	5442	5540	5681	5482	5415	5523	5665	5571	5583	5420	5378	5472	5459	5707	5737	5730	5665	5792	5550	5673	5558	5545	5399	5543	5466	5499	5555	5780	5710	5789	5926	5623	5633	5697	5622	5572	5607	5502	5570
5866	5611	5800	5603	5496	5561	5681	5682	5475	5444	5317	5299	5435	5499	5305	5506	5576	5650	5642	5603	5541	5304	5410	5418	5636	5817	5691	5614	5630	5557	5662	5680	5556	5420	5479	5471	5645	5543	5694	5587	5650	5606	5378	5622	5411	5621	5551	5489	5532	5394
5873	5695	5705	5721	5700	5705	5517	5594	5634	5434	5495	5317	5314	5284	5366	5422	5554	5735	5611	5677	5721	5695	5509	5367	5573	5603	5576	5520	5668	5541	5561	5537	5600	5537	5612	5402	5422	5599	5785	5650	5499	5409	5498	5347	5224	5438	5286	5475	5399	5425
6023	5692	5767	5674	5651	5746	5690	5530	5704	5626	5559	5428	5535	5482	5583	5326	5533	5692	5690	5701	5781	5771	5580	5589	5426	5480	5426	5361	5580	5622	5506	5426	5454	5512	5547	5544	5570	5766	5724	5813	5626	5540	5491	5484	5293	5477	5448	5565	5494	5501
5970	5775	5810	5804	5653	5609	5701	5753	5697	5637	5558	5554	5633	5621	5647	5604	5442	5562	5478	5420	5652	5711	5701	5770	5576	5515	5532	5302	5288	5292	5362	5384	5369	5402	5396	5443	5559	5627	5741	5780	5777	5687	5882	5755	5595	5543	5633	5799	5683	5671
6081	5915	5934	5863	5669	5676	5715	5723	5567	5605	5487	5611	5434	5615	5718	5832	5757	5732	5551	5379	5497	5398	5580	5585	5511	5648	5446	5471	5425	5462	5571	5273	5318	5198	5188	5504	5549	5520	5771	5678	5634	5891	5714	5802	5695	5730	5682	5581	5783	5901
5938	5941	5936	5850	5656	5724	5836	5694	5770	5679	5673	5479	5676	5635	5789	5821	5707	5839	5694	5524	5221	5394	5390	5529	5440	5594	5574	5652	5660	5547	5489	5352	5397	5217	5395	5446	5510	5406	5516	5608	5685	5740	5578	5570	5660	5552	5520	5599	5746	5821
6092	5975	5919	5891	5959	5727	5778	5789	5710	5761	5714	5663	5473	5603	5624	5714	5801	5955	5718	5490	5431	5353	5501	5469	5392	5590	5348	5448	5545	5732	5649	5514	5557	5558	5402	5669	5620	5684	5803	5671	5770	5571	5559	5493	5322	5456	5582	5616	5545	5682
5945	5723	6018	5958	5779	5799	5853	5683	5789	5653	5738	5528	5594	5752	5765	5767	5726	5564	5717	5519	5492	5376	5346	5332	5372	5569	5429	5387	5515	5536	5591	5648	5687	5574	5731	5758	5759	5883	5884	5765	5605	5618	5586	5594	5506	5578	5529	5566	5634	5719
5873	5626	5894	5915	6010	5817	5966	5838	5545	5692	5579	5564	5854	5878	5878	5811	5583	5709	5475	5510	5497	5562	5577	5387	5570	5491	5431	5297	5505	5550	5485	5624	5599	5439	5608	5783	5828	6046	5939	5897	5914	5728	5744	5719	5588	5583	5681	5795	5741	5729
5863	5627	5956	5739	5815	5925	6043	5851	5660	5704	5661	5555	5637	5757	5859	5815	5755	5464	5410	5335	5382	5494	5432	5519	5593	5690	5521	5588	5653	5521	5570	5563	5524	5471	5484	5632	5744	5738	6035	5878	5874	5854	5791	5748	5774	5768	5712	5762	5784	5846
5946	5818	5820	5844	5830	5854	5949	5870	5832	5717	5500	5490	5549	5783	5807	5885	5812	5663	5516	5395	5397	5671	5480	5559	5547	5509	5719	5836	5916	5788	5727	5699	5725	5573	5659	5662	5696	5732	5612	5681	5492	5485	5578	5675	5424	5603	5483	5607	5808	5719
5928	5768	5814	5886	5716	5643	5828	5795	5933	5850	5515	5618	5626	5542	5720	5621	5698	5703	5636	5619	5554	5617	5540	5516	5512	5605	5763	5824	5775	5941	5892	5832	5861	5720	5827	5732	5589	5800	5507	5518	5472	5536	5643	5603	5489	5577	5650	5611	5689	5561
5976	5984	5874	5817	5799	5605	5659	5621	5783	5602	5838	5758	5687	5549	5609	5493	5611	5638	5673	5706	5638	5598	5551	5701	5693	5586	5747	5619	5840	5784	5875	5616	5730	5804	5735	5726	5803	5738	5565	5584	5736	5495	5520	5484	5540	5684	5652	5541	5555	5566
6141	5979	6038	6005	5789	5916	5613	5514	5612	5656	5688	5762	5740	5576	5462	5512	5641	5378	5555	5448	5499	5547	5739	5599	5741	5734	5721	5794	5788	5784	5662	5595	5674	5590	5689	5669	5634	5758	5672	5638	5584	5653	5483	5656	5890	5902	5674	5725	5720	5730
5953	5873	5910	6020	5922	5853	5722	5463	5514	5560	5585	5720	5726	5718	5555	5492	5418	5461	5412	5478	5469	5404	5480	5649	5687	5903	5918	5801	5720	5756	5526	5546	5432	5395	5431	5499	5607	5558	5586	5529	5613	5490	5705	5584	5794	5811	5703	5731	5662	5780
5816	5883	5860	5876	6001	5847	5725	5603	5553	5475	5479	5626	5542	5658	5649	5448	5520	5473	5602	5456	5458	5485	5335	5556	5653	5674	5913	5925	5734	5684	5644	5559	5491	5530	5463	5479	5401	5539	5394	5587	5440	5421	5379	5552	5599	5608	5578	5521	5699	5682
5915	5718	5761	5912	5809	5615	5815	5652	5483	5484	5276	5403	5610	5462	5387	5358	5340	5439	5554	5518	5619	5431	5337	5554	5538	5635	5768	5838	5613	5566	5539	5435	5431	5581	5543	5700	5573	5677	5490	5584	5546	5633	5585	5697	5389	5594	5607	5557	5667	5480
6120	5749	5779	5770	5784	5759	5705	5758	5741	5468	5493	5374	5563	5546	5583	5264	5337	5569	5506	5663	5618	5775	5836	5668	5588	5565	5752	5648	5670	5315	5409	5468	5476	5521	5657	5624	5794	5862	5853	5708	5741	5704	5793	5614	5690	5575	5505	5818	5716	5689
5928	5922	5769	5882	5753	5638	5771	5649	5621	5623	5648	5433	5484	5540	5563	5377	5480	5394	5508	5671	5637	5684	5747	5744	5612	5752	5872	5790	5760	5476	5375	5327	5447	5411	5740	5689	5724	5695	5833	5793	5704	5777	5916	5933	5787	5776	5774	5796	5831	5729
6154	5864	5695	5691	5676	5691	5650	5645	5510	5647	5550	5667	5543	5436	5769	5668	5598	5487	5536	5525	5485	5702	5690	5729	5943	5911	6061	5904	5698	5570	5504	5472	5546	5819	5697	5703	5684	5603	5571	5756	5838	5787	5786	5933	5671	5748	5845	5696	5825	5803
6142	5815	5859	5714	5678	5598	5656	5646	5704	5778	5469	5506	5526	5481	5753	5811	5848	5709	5698	5686	5653	5829	5771	5765	5936	5893	5825	5940	5720	5711	5570	5674	5892	5953	5847	5622	5470	5484	5525	5750	5840	5550	5625	5611	5591	5541	5651	5557	5792	5770
6157	6025	5969	5673	5572	5553	5526	5518	5676	5694	5725	5630	5478	5741	5695	5653	5923	5961	5908	5786	5800	5755	5824	5983	5898	5712	5974	5842	5713	5588	5686	5620	5790	5886	5987	5844	5774	5843	5643	5792	5657	5599	5601	5631	5736	5661	5699	5533	5647	5664
6059	5746	5876	5821	5810	5697	5453	5539	5659	5719	5657	5692	5735	5586	5656	5803	5861	5753	5858	5866	5719	5731	5941	5853	5921	5935	5632	5893	5562	5698	5829	5594	5730	5807	6037	5821	5816	5743	5755	5676	5745	5695	5729	5822	5749	5765	5652	5772	5706	5696
5816	5917	6040	5953	5765	5750	5685	5498	5600	5685	5591	5705	5673	5737	5640	5715	5655	5709	5765	5719	5705	5664	5840	5866	5878	6057	5888	5794	5496	5594	5614	5802	5728	5726	5890	5904	5756	5702	5626	5661	5700	5771	5698	5581	5592	5783	5574	5652	5794	5804
5900	5708	5937	5818	5827	5635	5683	5735	5615	5376	5567	5432	5644	5549	5572	5547	5748	5742	5704	5736	5620	5739	5875	5789	5835	5772	5527	5655	5621	5725	5810	5976	5602	5724	5886	5805	5724	5803	5487	5664	5711	5632	5509	5630	5707	5690	5523	5633	5599	5543
5835	5719	5784	5793	5608	5901	5793	5717	5644	5490	5416	5440	5617	5500	5509	5545	5580	5635	5480	5737	5505	5690	5573	5701	5632	5751	5608	5592	5490	5546	5734	5872	5760	5716	5756	5715	5719	5812	5686	5617	5561	5844	5686	5735	5740	5578	5596	5639	5430	5747
5983	5853	5785	5681	5719	5869	5876	5555	5582	5564	5512	5444	5422	5408	5538	5550	5637	5476	5498	5539	5605	5661	5711	5668	5651	5671	5484	5638	5462	5612	5508	5687	5653	5770	5820	5752	5770	5659	5655	5592	5651	5789	5621	5849	5693	5824	5646	5468	5529	5754
6004	5946	5834	5829	5675	5709	5815	5727	5470	5501	5343	5320	5305	5635	5700	5656	5356	5392	5444	5415	5745	5618	5779	5714	5602	5563	5549	5682	5656	5633	5697	5788	5716	5627	5722	5691	5697	5611	5557	5477	5488	5653	5770	5795	5696	5808	5666	5787	5548	5733
6161	6025	5910	5736	5705	5848	5756	5540	5606	5578	5333	5274	5573	5518	5595	5585	5660	5362	5349	5324	5444	5557	5588	5634	5517	5482	5538	5558	5543	5616	5832	5873	5873	5931	5636	5520	5531	5590	5584	5474	5548	5680	5670	5665	5700	5690	5815	5713	5607	5566
6413	5955	5853	5694	5788	5651	5838	5613	5488	5567	5432	5310	5321	5461	5573	5525	5556	5468	5478	5470	5473	5590	5697	5822	5648	5580	5763	5651	5562	5755	5717	5731	5907	5826	5869	5814	5700	5650	5655	5569	5501	5728	5825	5841	5765	5691	5533	5586	5592	5593
6377	6119	5896	5734	5688	5677	5715	5704	5711	5682	5391	5391	5430	5486	5499	5431	5528	5488	5570	5433	5673	5687	5832	5858	5605	5675	5641	5688	5699	5802	5824	5917	5911	5852	5847	5749	5631	5640	5675	5763	5679	5803	5856	5851	5833	5760	5887	5690	5656	5569
6380	6198	5826	5709	5713	5697	5688	5602	5661	5770	5766	5534	5507	5527	5538	5676	5634	5665	5651	5724	5631	5705	5912	5924	5889	5701	5755	5761	5720	5674	5817	5649	5744	5622	5673	5663	5714	5979	5569	5724	5634	5701	6002	5956	5980	5805	5739	5781	5714	5609
6300	5938	5775	5711	5525	5501	5535	5629	5627	5706	5637	5466	5502	5432	5575	5689	5596	5562	5605	5595	5829	5722	5778	5798	5756	5520	5809	5597	5634	5630	5893	5676	5615	5598	5590	5485	5615	5673	5630	5771	5816	5713	5935	5935	5806	5728	5738	5698	5617	5543
6089	5968	5889	5670	5622	5464	5450	5478	5559	5788	5745	5511	5487	5369	5544	5458	5703	5634	5816	5745	5667	5773	5856	5850	5682	5638	5636	5596	5619	5821	5767	5484	5634	5688	5692	5680	5633	5718	5909	5814	5587	5883	6053	5885	5817	5650	5548	5946	5490	5662
5925	5777	5798	5729	5443	5426	5500	5400	5547	5668	5674	5691	5538	5449	5355	5472	5578	5553	5739	5652	5691	5493	5480	5652	5559	5576	5477	5474	5688	5645	5770	5763	5698	5543	5685	5487	5642	5590	5789	5865	5858	5858	5910	5827	5778	5868	5642	5617	5725	5815
5886	5713	5869	5549	5696	5450	5253	5539	5608	5635	5790	5440	5524	5458	5475	5533	5533	5641	5847	5668	5670	5461	5300	5443	5652	5707	5605	5574	5589	5469	5651	5715	5625	5576	5575	5686	5645	5786	5793	5919	5956	5892	5852	5861	5700	5703	5447	5682	5692	5667
5769	5768	5648	5746	5595	5426	5665	5440	5609	5579	5610	5547	5536	5658	5538	5549	5617	5476	5558	5576	5600	5528	5439	5555	5442	5564	5503	5581	5606	5529	5537	5404	5431	5587	5659	5583	5551	5647	5738	5841	5900	5663	5690	5579	5654	5580	5545	5509	5602	5621
5799	5469	5767	5677	5698	5818	5680	5591	5630	5605	5486	5677	5713	5603	5486	5539	5526	5648	5684	5565	5336	5251	5283	5471	5583	5710	5767	5597	5748	5665	5701	5681	5640	5653	5678	5722	5550	5603	5652	5820	5795	5751	5615	5652	5414	5463	5632	5610	5538	5686
5794	5720	5677	5834	5873	5815	5793	5842	5777	5676	5547	5763	5809	5569	5540	5509	5376	5229	5519	5481	5518	5351	5441	5481	5603	5458	5590	5455	5434	5474	5662	5547	5411	5479	5591	5703	5728	5579	5634	5887	5824	5765	5537	5566	5582	5559	5625	5704	5809	5785
5674	5622	5820	5874	5949	6030	6193	5959	5808	5762	5661	5598	5630	5712	5584	5347	5313	5223	5508	5540	5597	5457	5346	5360	5463	5507	5728	5389	5625	5543	5315	5530	5548	5484	5544	5699	5601	5555	5436	5727	5620	5578	5554	5485	5708	5705	5907	5845	6027	5864
5801	5606	5813	5845	6082	6060	6107	5844	5680	5708	5461	5570	5844	5813	5558	5314	5220	5413	5512	5521	5265	5419	5510	5450	5684	5614	5788	5754	5533	5578	5440	5692	5554	5576	5528	5597	5645	5560	5488	5603	5530	5605	5595	5693	5689	5876	5883	5844	5804	5818
5768	5611	5687	5782	6134	6032	5928	5928	5750	5506	5459	5613	5810	5629	5703	5631	5518	5305	5511	5380	5580	5500	5516	5521	5519	5615	5744	5635	5555	5526	5444	5503	5490	5477	5511	5581	5676	5566	5586	5586	5520	5658	5481	5662	5667	5966	5842	5817	5758	5935
5867	5568	5765	5868	5938	6114	5981	5815	5711	5390	5648	5427	5574	5783	5641	5501	5560	5414	5401	5451	5527	5468	5463	5424	5561	5813	5896	5663	5709	5574	5596	5714	5670	5609	5407	5779	5612	5436	5460	5474	5546	5675	5636	5822	5671	5805	5957	5834	5769	5711
5782	5734	5871	5789	5913	5763	5714	5773	5628	5541	5328	5363	5634	5737	5698	5491	5414	5448	5453	5469	5503	5426	5755	5630	5624	5664	5657	5620	5609	5480	5511	5432	5654	5541	5652	5677	5625	5727	5532	5543	5492	5596	5576	5782	5698	5547	5723	5724	5712	5599
5853	5974	5979	5679	5815	5800	5637	5577	5674	5548	5185	5300	5512	5492	5636	5600	5505	5340	5293	5387	5716	5745	5750	5588	5590	5605	5591	5634	5523	5502	5489	5557	5423	5605	5515	5399	5547	5560	5631	5618	5580	5601	5630	5722	5696	5754	5625	5484	5595	5436
6246	5975	5844	5634	5801	5758	5600	5584	5483	5402	5370	5350	5541	5502	5647	5734	5528	5460	5433	5586	5588	5637	5558	5552	5440	5649	5679	5391	5456	5422	5535	5548	5588	5535	5526	5510	5624	5582	5394	5559	5567	5724	5816	5738	5493	5595	5686	5548	5321	5596
6331	5935	6103	5624	5778	5721	5723	5683	5725	5653	5567	5475	5505	5578	5754	5777	5646	5649	5501	5325	5415	5511	5850	5701	5664	5583	5492	5682	5595	5287	5414	5395	5651	5715	5514	5731	5629	5687	5657	5516	5558	5514	5736	5847	5662	5402	5645	5670	5476	5679
6309	6191	6164	5729	5769	5654	5745	5669	5697	5668	5505	5412	5647	5669	5829	5795	5718	5659	5475	5449	5543	5595	5594	5607	5449	5498	5511	5444	5409	5436	5289	5427	5525	5446	5508	5507	5525	5490	5627	5497	5500	5510	5531	5636	5561	5565	5657	5683	5745	5808
6332	6206	5941	5762	5666	5733	5590	5657	5957	5685	5431	5500	5547	5446	5700	6032	5835	5524	5473	5430	5628	5690	5631	5468	5420	5482	5554	5555	5531	5622	5509	5540	5548	5591	5593	5457	5460	5469	5632	5687	5571	5738	5603	5641	5639	5635	5803	5666	5785	5763
6471	6001	5907	5642	5723	5689	5688	5874	5875	5732	5520	5439	5514	5506	5795	5940	5754	5709	5478	5661	5619	5618	5477	5562	5482	5576	5639	5636	5612	5684	5614	5770	5936	5670	5695	5701	5526	5476	5574	5589	5722	5698	5761	5689	5424	5669	5675	5691	5771	5855
6546	5940	5957	5642	5724	5828	5603	5909	5832	5789	5635	5456	5619	5774	5832	5800	5714	5655	5509	5470	5504	5653	5590	5707	5411	5612	5533	5516	5710	5676	5599	5715	5729	5802	5716	5777	5528	5692	5627	5599	5617	5601	5803	5757	5729	5593	5719	5790	6017	5826
6417	6146	5949	5716	5654	5757	5786	5766	5839	5717	5490	5511	5567	5676	5618	5734	5820	5731	5514	5385	5468	5576	5813	5659	5575	5501	5507	5592	5537	5594	5585	5632	5586	5687	5692	5695	5594	5879	5767	5633	5546	5547	5704	5740	5606	5525	5669	5716	5948	5833
6342	6045	6029	5649	5792	5655	5715	5607	5708	5799	5362	5460	5412	5536	5486	5615	5765	5562	5462	5533	5481	5701	5826	5578	5582	5380	5493	5543	5475	5641	5499	5524	5549	5540	5473	5380	5516	5590	5616	5836	5742	5543	5544	5739	5556	5558	5783	5705	5697	5945
6204	5964	5909	5616	5628	5630	5736	5705	5659	5585	5405	5454	5542	5390	5606	5800	5603	5480	5489	5504	5697	5661	5688	5461	5441	5471	5605	5814	5759	5614	5473	5579	5729	5657	5469	5475	5559	5451	5682	5543	5529	5667	5560	5555	5629	5721	5752	5745	5618	5896
6218	5843	5851	5736	5860	5653	5738	5801	5741	5875	5431	5535	5470	5550	5678	5591	5670	5525	5538	5444	5592	5740	5618	5761	5513	5535	5621	5797	5686	5778	5620	5557	5689	5704	5471	5494	5665	5644	5546	5616	5610	5698	5887	5605	5554	5674	5699	5639	5702	5752
6170	6072	5984	5821	5660	5564	5590	5863	5798	5670	5741	5612	5593	5585	5607	5465	5559	5573	5614	5476	5441	5501	5728	5712	5583	5456	5558	5667	5710	5514	5462	5499	5553	5506	5628	5432	5441	5562	5602	5509	5453	5693	5620	5652	5557	5446	5645	5662	5652	5745
6130	6036	5936	5742	5718	5586	5779	5592	5802	5985	5780	5450	5783	5651	5551	5609	5782	5723	5574	5576	5545	5435	5680	5621	5582	5651	5660	5591	5661	5558	5501	5511	5530	5630	5572	5616	5576	5676	5691	5610	5509	5412	5703	5685	5519	5418	5562	5669	5687	5726
6137	6186	5883	5750	5609	5529	5699	5747	5856	5987	5808	5628	5588	5619	5571	5739	5761	5673	5555	5538	5409	5497	5725	5656	5619	5497	5587	5493	5414	5596	5467	5468	5446	5622	5545	5448	5810	5782	5714	5603	5718	5434	5570	5670	5845	5534	5605	5651	5821	5601
6040	6080	5769	5720	5602	5553	5791	5878	5928	5986	5755	5767	5837	5545	5501	5795	5845	5815	5555	5530	5710	5804	5885	5666	5613	5524	5422	5581	5517	5489	5466	5495	5566	5580	5360	5492	5709	5730	5735	5825	5419	5453	5755	5676	5727	5625	5590	5648	5644	5678
6178	6119	5760	5722	5653	5701	5967	6037	6110	5937	5592	5684	5624	5541	5586	5787	5897	5765	5524	5470	5651	5791	5910	5813	5554	5500	5423	5597	5541	5585	5522	5506	5563	5601	5502	5539	5549	5632	5771	5777	5575	5496	5477	5482	5615	5605	5621	5506	5624	5685
6112	6122	5938	5776	5594	5670	5838	5839	5882	5882	5610	5661	5573	5509	5538	5808	5777	5741	5468	5599	5789	5805	5859	5716	5543	5369	5558	5729	5634	5596	5710	5605	5566	5592	5558	5487	5448	5445	5547	5777	5484	5365	5426	5486	5555	5593	5578	5632	5551	5681
6450	6213	6043	5675	5750	5623	5872	5679	5880	5867	5461	5633	5570	5426	5633	5801	5799	5706	5585	5592	5770	5969	5975	5692	5576	5474	5509	5513	5791	5733	5656	5551	5657	5477	5535	5439	5485	5503	5575	5574	5460	5572	5573	5568	5620	5683	5686	5552	5701	5571
6170	6002	5899	5666	5475	5675	5787	5532	5801	5672	5590	5552	5590	5422	5638	5575	5653	5603	5570	5556	5856	5955	5789	5651	5438	5366	5432	5639	5596	5752	5596	5411	5545	5586	5478	5439	5402	5578	5549	5381	5455	5564	5498	5564	5630	5730	5610	5644	5682	5765
6312	5823	5803	5735	5630	5713	5644	5633	5634	5469	5475	5501	5386	5437	5517	5931	5809	5717	5471	5597	5616	5900	5787	5581	5441	5414	5559	5814	5814	5621	5552	5544	5706	5606	5493	5401	5350	5464	5522	5651	5705	5665	5646	5604	5766	5550	5614	5511	5564	5691
6323	5860	5874	5782	5465	5620	5681	5805	5735	5552	5649	5572	5613	5527	5404	5863	5711	5601	5465	5657	5776	5755	5772	5658	5441	5382	5577	5716	5670	5728	5696	5561	5610	5710	5524	5379	5462	5338	5343	5612	5723	5802	5781	5648	5460	5682	5612	5466	5533	5645
6411	5834	5819	5656	5549	5691	5708	5710	5922	5705	5541	5578	5543	5430	5650	5799	5745	5653	5535	5796	5673	5867	5795	5544	5499	5644	5616	5716	5683	5614	5474	5674	5714	5721	5668	5461	5395	5548	5641	5781	5816	5745	5617	5686	5640	5659	5755	5449	5649	5690
6069	5806	5597	5535	5525	5530	5732	5827	5961	5808	5699	5640	5646	5568	5570	5836	5796	5555	5705	5656	5835	5814	5815	5721	5495	5595	5609	5686	5686	5515	5600	5541	5762	5779	5610	5533	5462	5581	5803	5714	5700	5629	5491	5575	5565	5617	5644	5566	5725	5822
6091	5722	5581	5529	5412	5862	5855	5752	6019	5765	5651	5546	5656	5509	5724	5865	5687	5631	5427	5791	5851	5884	5555	5424	5440	5531	5585	5706	5660	5668	5597	5610	5562	5634	5648	5622	5636	5644	5723	5791	5703	5505	5570	5342	5492	5599	5444	5600	5638	5930
6107	5839	5433	5700	5520	5712	5839	5691	5934	5874	5592	5578	5740	5493	5664	5630	5670	5587	5398	5558	5598	5792	5647	5612	5538	5470	5652	5704	5498	5690	5522	5560	5636	5759	5664	5592	5517	5718	5822	5850	5638	5541	5545	5459	5326	5517	5434	5534	5622	5876
6011	5819	5502	5534	5707	5642	6079	5721	5814	5702	5505	5399	5669	5662	5729	5676	5869	5420	5418	5502	5595	5666	5688	5651	5477	5452	5685	5654	5495	5481	5325	5416	5681	5494	5524	5564	5722	5773	5758	5749	5369	5335	5504	5502	5539	5662	5564	5666	5809	5640
5824	5477	5505	5558	5711	5877	5951	5839	5805	5814	5485	5392	5692	5646	5663	5684	5553	5641	5449	5668	5748	5767	5744	5627	5606	5272	5693	5539	5602	5473	5335	5381	5334	5569	5426	5541	5649	5712	5658	5574	5500	5291	5510	5388	5558	5571	5580	5598	5759	5789
5807	5691	5413	5326	5851	5899	6168	6047	5682	5657	5436	5144	5605	5763	5678	5570	5556	5454	5523	5551	5645	5688	5730	5564	5571	5802	5772	5631	5507	5487	5455	5595	5356	5577	5546	5626	5611	5742	5582	5503	5557	5366	5561	5586	5568	5650	5661	5769	5613	5704
5888	5668	5624	5581	5884	5998	5940	5915	5865	5570	5579	5488	5491	5777	5892	5510	5479	5574	5730	5689	5754	5747	5655	5641	5591	5802	5872	5695	5647	5586	5607	5700	5575	5665	5705	5732	5785	5654	5644	5448	5564	5581	5609	5520	5537	5577	5652	5738	5729	5414
5612	5598	5840	5730	5979	5927	5873	5862	5564	5689	5432	5499	5709	5584	5647	5611	5457	5687	5579	6019	5705	5677	5752	5728	5717	5749	5692	5839	5651	5725	5787	5660	5800	5728	5755	5893	5756	5661	5528	5633	5612	5542	5895	5741	5686	5604	5810	5756	5612	5644
5861	5513	5888	5779	5724	6114	5756	5628	5625	5261	5317	5513	5551	5806	5766	5746	5487	5558	5771	5988	5784	5704	5585	5467	5579	5744	5786	5576	5601	5615	5626	5799	5897	5885	5925	5674	5733	5615	5490	5574	5747	5722	5697	5714	5248	5812	5840	5747	5649	5689
5818	5753	5752	5794	5857	5844	5590	5503	5547	5603	5346	5828	5731	5716	5641	5719	5712	5555	5732	5678	5868	5697	5436	5563	5685	5830	5603	5581	5549	5659	5613	5726	5941	5826	5608	5537	5669	5359	5490	5692	5636	5648	5352	5305	5743	5501	5778	5501	5578	5738
5941	5871	5828	6023	5806	5940	5637	5420	5608	5628	5473	5602	5809	5455	5564	5499	5503	5437	5694	5811	5745	5664	5584	5629	5827	5674	5550	5399	5469	5576	5747	5731	5647	5750	5680	5506	5477	5491	5447	5723	5615	5555	5463	5602	5811	5759	5658	5587	5695	5754
5999	5995	6122	5839	5824	5729	5520	5332	5408	5401	5488	5512	5785	5563	5436	5608	5591	5673	5547	5749	5622	5518	5658	5681	5807	5772	5773	5372	5531	5471	5570	5758	5798	5695	5670	5694	5667	5592	5654	5665	5673	5695	5625	5793	6043	5984	5945	5755	5644	5550
6006	5903	5947	5767	5861	5863	5521	5495	5352	5637	5817	5738	5745	5636	5790	5677	5594	5703	5716	5818	5715	5534	5583	5811	5820	5752	5693	5664	5619	5690	5691	5658	5564	5754	5623	5657	5680	5624	5665	5597	5646	5925	6166	6071	6009	5927	6120	5909	5846	5672
5998	5798	5932	5960	5684	5593	5413	5530	5492	5598	5879	5682	5705	5564	5340	5521	5645	5645	5590	5710	5512	5472	5620	5727	5648	5689	5648	5478	5661	5878	5818	5611	5800	5667	5731	5659	5655	5502	5541	5733	6160	6095	5950	5663	5502	5559	5876	6005	5737	5919
6012	6040	6105	5683	5554	5525	5487	5533	5706	5734	5714	5711	5561	5381	5522	5570	5516	5416	5510	5466	5530	5501	5779	5626	5640	5536	5597	5632	5545	5811	5790	5720	5675	5549	5640	5498	5342	5552	5653	5966	6286	6002	5798	5351	4907	5069	5330	5640	5814	6041
6101	6086	6058	5792	5525	5612	5503	5491	5588	5673	5672	5511	5553	5374	5453	5464	5783	5526	5568	5564	5786	5746	5715	5771	5711	5577	5573	5541	5547	5715	5690	5665	5652	5564	5744	5712	5636	5748	6049	6066	6214	5979	5570	4885	4594	4485	4731	5389	6176	5963
6035	6090	5955	5771	5513	5303	5327	5433	5542	5664	5708	5455	5646	5595	5593	5633	5676	5672	5621	5586	5699	5653	5760	5768	5619	5657	5712	5681	5785	5751	5585	5557	5637	5747	5886	5810	5691	5569	5722	6182	6126	6062	5589	4767	4461	4422	4742	5400	6085	5938
6135	5744	5915	5637	5518	5512	5499	5729	5638	5702	5734	5571	5492	5495	5464	5609	5402	5581	5584	5605	5707	5737	5792	5641	5750	5620	5689	5571	5763	5722	5682	5629	5695	5985	5855	5611	5667	5561	5696	6080	6273	6268	5604	4831	4471	4481	4941	5590	6066	6053
6133	6008	5985	5629	5499	5510	5728	5622	5720	5746	5538	5489	5309	5421	5417	5643	5724	5469	5378	5370	5646	5719	5654	5516	5449	5465	5605	5417	5558	5630	5522	5550	5395	5655	5556	5431	5474	5452	5636	5877	6281	6034	5621	5024	4654	4763	5010	5671	5989	6016
6200	5909	5912	5539	5671	5612	5712	5766	5690	5469	5367	5150	5460	5444	5446	5456	5631	5565	5606	5555	5593	5509	5603	5701	5607	5780	5711	5618	5572	5438	5655	5716	5472	5595	5599	5778	5505	5616	5644	5774	6028	5922	5680	5004	4827	4714	5181	5801	6127	5999
6416	5868	5790	5462	5619	5682	5634	5557	5601	5363	5416	5407	5523	5741	5739	5697	5600	5556	5716	5686	5841	5610	5573	5623	5673	5846	5880	5886	5723	5660	5719	5742	5826	5583	5657	5628	5610	5476	5582	5813	6143	6114	5725	5114	4666	4651	5035	5588	6032	5879
6017	5655	5512	5613	5510	5729	5679	5571	5611	5518	5547	5552	5614	5659	5635	5812	5814	5524	5444	5720	5818	5591	5519	5635	5531	5695	5776	5774	5588	5537	5687	5747	5634	5746	5520	5785	5693	5523	5868	6054	6328	6390	5633	4917	4550	4669	5084	5727	6103	5909
5946	5617	5912	5651	5705	5686	5668	5738	5558	5694	5506	5513	5695	5631	5727	5707	5633	5444	5602	5556	5650	5675	5777	5562	5778	5612	5565	5560	5698	5718	5706	5715	5675	5559	5670	5566	5676	5642	5809	6161	6286	6311	5847	5212	4860	4819	5020	5919	6267	5917
5863	5672	5752	5716	5561	5632	5660	5565	5591	5429	5448	5519	5454	5540	5522	5472	5333	5455	5402	5616	5720	5521	5422	5403	5635	5617	5685	5519	5579	5822	5680	5570	5699	5591	5533	5894	5637	5600	5418	5679	6110	6396	5961	5107	4696	4866	5285	5882	6098	6119
5869	5747	6025	5935	5849	5657	5786	5527	5763	5642	5638	5613	5740	5539	5312	5255	5442	5393	5294	5489	5476	5611	5525	5723	5756	5638	5577	5556	5634	5734	5582	5702	5463	5705	5597	5691	5900	5646	5594	5911	6162	6111	5668	5044	4711	4816	5263	5923	6326	6214
5961	5943	6121	6090	5719	5586	5703	5548	5456	5639	5536	5696	5413	5404	5422	5394	5664	5712	5537	5556	5449	5438	5582	5765	5711	5833	5617	5636	5587	5608	5675	5788	5643	5554	5790	5777	5819	5685	5551	6062	6299	6139	5683	5158	4691	4669	5055	5705	5987	6371
5898	5783	5997	5647	5839	5532	5560	5611	5811	5740	5723	5708	5504	5364	5334	5492	5696	5559	5711	5723	5575	5417	5618	5628	5866	5722	5841	5643	5536	5688	5792	5728	5749	5856	5732	5698	5770	5665	5796	5817	6338	6207	5606	4924	4731	4749	5002	5830	5939	6091
5811	6041	5877	5727	5549	5571	5722	5768	5819	5860	5759	5528	5650	5695	5503	5541	5570	5504	5642	5497	5517	5448	5573	5738	5738	5829	5704	5561	5541	5738	5660	5777	5698	5676	5890	5563	5592	5741	5764	6098	6138	6314	5635	5136	4838	4896	5214	5982	6159	6082
6161	5943	5964	5509	5415	5610	5762	5849	5674	5687	5509	5399	5299	5429	5604	5626	5696	5523	5563	5424	5321	5498	5495	5632	5567	5603	5620	5669	5563	5656	5580	5650	5464	5606	5679	5550	5503	5541	5681	5991	6206	6095	5720	5062	4932	4907	5361	5821	6049	6122
6036	5870	5763	5567	5758	5862	5966	5928	5694	5578	5535	5390	5444	5476	5450	5504	5650	5511	5528	5413	5411	5458	5419	5663	5456	5567	5643	5685	5511	5430	5572	5538	5553	5533	5604	5666	5474	5671	5626	5808	6007	6108	5506	5218	4852	4902	5379	5810	6248	5926
6240	5905	5876	6010	5788	5940	5774	5721	5885	5475	5489	5529	5571	5689	5735	5676	5497	5442	5427	5537	5657	5509	5556	5358	5676	5798	5680	5444	5640	5628	5630	5765	5854	5745	5766	5486	5671	5583	5769	5857	6218	6326	5804	5131	4755	4760	5338	5963	6119	5921
6280	6048	5702	5694	5708	5606	5760	5479	5382	5285	5358	5425	5655	5803	5551	5755	5749	5591	5616	5562	5460	5671	5680	5535	5583	5713	5812	5654	5643	5642	5767	5946	5638	5742	5759	5777	5708	5737	5771	5984	6267	6348	5666	5193	4854	4859	5183	5876	6250	6120
5941	5616	5691	5755	5665	5902	5818	5525	5510	5635	5674	5678	5606	5605	5712	5510	5443	5548	5684	5725	5567	5568	5445	5554	5585	5802	5784	5895	5693	5622	5743	5790	5759	5755	5774	5901	5551	5577	5611	5942	6333	6448	5679	4996	4555	4772	5281	6006	6345	6424
5821	5839	5990	5836	6046	5922	5924	5735	5766	5592	5962	5787	5988	5836	5561	5342	5370	5364	5383	5601	5607	5529	5319	5540	5810	5862	5621	5442	5577	5551	5674	5813	5695	5563	5679	5701	5730	5664	5765	6218	6481	6174	5651	5069	4975	5119	5400	6166	6801	6708
6171	5963	6124	5928	5824	5861	5611	5689	5679	5675	5626	5413	5514	5698	5647	5697	5626	5515	5375	5460	5600	5507	5536	5400	5581	5782	5606	5406	5379	5757	5723	5756	5748	5455	5889	5833	5598	5601	5679	5885	6280	6232	5678	5347	5020	5229	5547	6352	6598	6945
6254	6037	5887	5629	5594	5487	5558	5586	5557	5677	5546	5207	5244	5344	5296	5624	5606	5496	5598	5533	5297	5485	5717	5843	5717	5459	5549	5466	5505	5629	5871	5691	5506	5511	5594	5674	5377	5547	5641	5645	6270	6060	5534	5316	5075	5211	5522	6144	6056	6275
6003	5794	5920	5741	5652	5748	5650	5777	5733	6009	5847	5447	5334	5329	5283	5368	5452	5468	5625	5600	5594	5599	5759	5742	5788	5498	5510	5597	5657	5576	5745	5764	5514	5690	5645	5637	5512	5626	5721	5838	6170	5781	5627	5060	4809	4947	5088	5310	5052	4989
6056	5831	6000	5899	5814	5771	5911	5929	5835	5879	5758	5601	5729	5683	5724	5598	5539	5548	5509	5682	5824	5776	5548	5576	5775	5722	5549	5620	5948	5829	5581	5703	5602	5720	5953	5743	5803	5711	6008	6010	6050	5884	5463	5037	4601	4626	4715	5010	4740	4478
6179	5995	5923	5800	5706	5625	5731	5630	5626	5591	5493	5582	5545	5686	5875	5873	5755	5703	5385	5620	5831	5914	5752	5456	5354	5653	5638	5366	5739	5695	5579	5573	5624	5601	5877	5728	5722	5845	5830	6084	6020	5924	5578	5162	4698	4630	4758	4919	4559	4414
6190	5757	5795	5551	5661	5586	5689	5472	5572	5506	5446	5418	5641	5649	5846	5714	5818	5744	5535	5604	5649	5722	5813	5551	5328	5518	5721	5453	5449	5679	5650	5330	5822	5678	5654	5827	5675	5616	5675	5933	6037	6055	5750	5316	5225	5086	5114	5220	4959	5114
6047	5685	5618	5755	5919	5577	5690	5715	5721	5674	5514	5530	5530	5489	5389	5504	5668	5763	5790	5564	5317	5455	5575	5753	5434	5311	5675	5769	5360	5380	5572	5567	5758	5727	5614	5866	5539	5576	5576	5662	5750	5928	5906	5758	5720	5760	5920	6104	5933	5969
5869	5755	5795	5920	5944	6084	5873	5787	5778	5645	5727	5724	5696	5446	5397	5265	5258	5603	5747	5825	5595	5318	5394	5723	5838	5582	5361	5704	5576	5356	5791	5686	5571	5625	5476	5763	5809	5438	5707	5532	5754	5817	6070	6143	6301	6293	6477	6503	6557	6487
5961	5905	6106	6158	6136	6191	5926	5925	5923	5960	5593	5763	5861	5622	5641	5310	5215	5387	5729	5769	5792	5601	5515	5722	5986	5800	5486	5645	5770	5497	5701	5979	5782	5669	5694	5683	5733	5575	5575	5643	5785	6098	6062	6214	6235	6358	6323	6344	6341	6507
6192	6235	6350	6164	6115	5844	5780	5839	5825	5827	5839	5799	5788	5757	5867	5643	5451	5485	5457	5643	5780	5949	5713	5645	6024	6091	5712	5501	5753	5691	5631	5952	5606	5763	5930	5658	5752	5739	5669	5618	5623	5475	5639	5868	5767	5861	5816	5954	5917	6033
6303	6338	6340	5980	5940	5620	5657	5533	5592	5670	5522	5581	5777	5919	5954	5890	5752	5596	5392	5667	5962	6241	5969	5815	5843	5854	5674	5487	5708	5817	5634	5675	5697	5664	5779	5749	5757	5748	5606	5868	5567	5385	5691	5645	5631	5616	5556	5490	5662	5575
6422	6224	6157	5760	5517	5445	5428	5432	5450	5561	5376	5468	5668	5806	6120	6109	5898	5744	5561	5585	5679	6056	6133	5704	5467	5558	5785	5436	5507	5669	5298	5549	5916	5567	5577	5654	5624	5754	5509	5670	5525	5674	5556	5785	5856	5820	5616	5724	5611	5535
6463	6001	5686	5590	5685	5425	5725	5469	5329	5381	5483	5369	5474	5562	5763	5930	5887	5906	5613	5430	5536	5811	5895	5502	5257	5524	5818	5514	5425	5553	5463	5528	5749	5585	5471	5735	5481	5580	5708	5765	5567	5548	5596	5907	5807	6034	5970	5992	5652	5631
6279	5934	5862	5548	5639	5613	5645	5590	5374	5480	5442	5425	5339	5358	5579	5572	5919	5830	5707	5354	5241	5496	5747	5561	5361	5399	5955	5527	5324	5397	5501	5578	5606	5593	5524	5785	5487	5736	5699	5513	5558	5651	5706	5827	5821	5969	5987	5897	5791	5804
6102	5884	5758	5757	5795	5580	5593	5524	5347	5554	5546	5465	5255	4932	5227	5488	5692	5873	5612	5476	5345	5507	5744	5792	5569	5475	5726	5638	5331	5533	5810	5593	5576	5697	5445	5602	5499	5669	5682	5565	5567	5386	5495	5644	5544	5853	5761	5760	5654	5916
6321	5919	5990	5655	5738	5595	5533	5472	5606	5514	5514	5548	5108	5182	5217	5459	5622	5886	5928	5463	5445	5516	5820	5864	5593	5465	5839	5821	5507	5493	5735	5634	5719	5758	5470	5673	5700	5718	5556	5647	5687	5567	5617	5560	5646	5670	5669	5841	5701	5870
6414	5875	5736	5572	5746	5687	5606	5538	5445	5543	5340	5478	5187	5174	5203	5453	5717	5864	5790	5579	5474	5353	5579	6093	5829	5674	5796	6097	5686	5581	5824	5721	5785	6078	5780	5973	5722	5711	5849	5682	5676	5705	5557	5731	5475	5789	5735	5620	5753	5667
6339	5911	5649	5537	5413	5675	5732	5727	5758	5701	5412	5446	5195	5172	5284	5291	5601	5782	5914	5673	5345	5586	5700	5981	5734	5534	5810	5993	5533	5674	5901	5610	5804	6066	5926	5949	5709	5692	5776	5556	5689	5520	5684	5691	5825	5541	5754	5750	5748	5553
5992	5536	5551	5563	5548	5650	5636	5765	5684	5673	5440	5570	5483	5365	5364	5439	5572	6029	5884	5848	5537	5488	5839	5978	5749	5524	5833	5986	5653	5693	5776	5515	5819	6045	5650	5974	5829	5642	5763	5625	5616	5619	5653	5552	5729	5671	5623	5657	5504	5592
6049	5602	5397	5531	5560	5640	5630	5601	5527	5656	5492	5541	5484	5464	5497	5497	5801	5925	6057	5632	5487	5445	5646	6049	5686	5408	5704	5937	5610	5536	5826	5616	5531	5845	5524	5698	5539	5619	5869	5575	5577	5609	5612	5687	5873	5722	5653	5648	5533	5493
5909	5725	5686	5550	5526	5628	5507	5489	5517	5552	5595	5527	5475	5316	5429	5565	5696	5755	5939	5637	5461	5470	5503	5879	5598	5471	5635	5760	5377	5448	5780	5440	5491	5718	5505	5593	5521	5602	5686	5666	5865	5714	5796	5742	5853	5797	5765	5785	5608	5626
6313	5944	5807	5624	5446	5459	5459	5552	5477	5615	5512	5303	5299	5316	5450	5618	5775	5936	5883	5462	5230	5483	5731	5681	5486	5148	5601	5735	5239	5532	5878	5504	5640	5787	5294	5573	5377	5512	5451	5637	5680	5465	5641	5629	5796	5709	5743	5777	5836	5741
6308	5890	5565	5665	5444	5599	5605	5455	5364	5610	5408	5335	5353	5334	5380	5695	5715	5632	5585	5306	5214	5583	5869	5870	5374	5475	5760	5527	5363	5576	5737	5536	5677	5679	5486	5781	5331	5471	5422	5407	5446	5413	5494	5558	5617	5645	5497	5721	5800	5905
6248	6214	5985	5669	5616	5574	5584	5603	5440	5330	5134	5206	5262	5356	5405	5622	5713	5740	5335	5298	5384	5685	5880	5779	5517	5587	5798	5669	5397	5687	5726	5545	5684	5605	5730	5678	5393	5608	5594	5497	5430	5579	5464	5622	5415	5505	5500	5760	5629	5695
6550	6267	6083	5948	5881	5559	5758	5357	5356	5277	5370	5354	5549	5723	5765	5888	5867	5647	5368	5388	5519	5947	5902	5672	5500	5787	5947	5470	5506	5859	5714	5580	5818	5517	5766	5961	5661	5773	5633	5651	5516	5611	5560	5604	5592	5449	5553	5676	5615	5533
6229	6217	6381	6117	5880	5826	5685	5508	5426	5405	5553	5724	5830	5776	5819	5902	5566	5417	5303	5577	5774	5985	5861	5532	5640	5827	5801	5475	5688	5774	5732	5767	5914	5767	6009	5921	5798	5870	5632	5733	5554	5625	5528	5557	5627	5632	5592	5554	5540	5646
6047	6022	6400	6174	6061	5829	5933	5621	5778	5851	5856	5952	5975	5976	5863	5647	5642	5423	5541	5742	5998	5870	5651	5670	5551	5888	5655	5587	5800	5838	5599	5730	5826	5807	5904	5924	6018	5914	5669	5716	5650	5681	5506	5615	5405	5656	5738	5406	5653	5535
5927	6004	6022	5960	5921	5922	6048	6022	5956	6000	6075	6086	6046	5831	5769	5560	5621	5570	5775	6003	5785	5553	5461	5636	5913	5898	5492	5647	5959	5717	5617	5742	5519	5681	5962	5868	5914	5840	5703	5717	5799	5653	5838	5821	5783	5833	5656	5531	5685	5768
6046	5466	5743	5672	5867	5980	5988	5992	6137	6190	6153	5955	5850	5640	5597	5637	5563	5617	5989	5851	5718	5512	5655	5759	5917	5573	5469	5730	5740	5524	5734	5592	5613	5717	5688	5687	5910	5658	5852	5729	5949	5665	5945	5934	5821	5790	5770	5653	5752	5661
5982	5595	5632	5471	5497	5604	5729	5958	5768	5657	5583	5608	5568	5703	5524	5514	5579	5744	5963	5751	5534	5406	5646	5683	5566	5288	5674	5709	5480	5474	5556	5580	5613	5733	5666	5753	5720	5785	5786	5747	5715	5695	5798	5721	5768	5765	5773	5792	5775	5721
6096	5804	5848	5815	5646	5711	5711	5563	5513	5548	5583	5631	5446	5474	5628	5679	5701	5698	5508	5411	5470	5600	5706	5510	5366	5390	5673	5505	5471	5514	5517	5372	5505	5614	5617	5722	5641	5632	5545	5637	5593	5679	5465	5663	5766	5702	5777	5989	5899	5778
5947	6228	6140	6013	5878	5974	5737	5809	5633	5802	5648	5829	5690	5749	5654	5729	5593	5555	5486	5493	5379	5684	5625	5394	5327	5594	5636	5423	5465	5520	5396	5409	5426	5393	5670	5397	5402	5507	5204	5429	5345	5502	5525	5793	5620	5733	5768	5860	5877	5828
5993	5860	6133	6212	6092	6103	6004	5920	5978	5972	5860	5700	5933	5648	5637	5480	5453	5435	5503	5564	5752	5658	5582	5494	5702	5738	5384	5531	5694	5602	5462	5564	5477	5166	5527	5363	5593	5501	5290	5583	5571	5617	5416	5723	5848	5621	5876	5797	5837	5978
5717	5702	5813	5981	5965	5972	5895	5932	6065	5909	5716	5530	5527	5589	5485	5453	5566	5565	5722	5626	5524	5501	5466	5562	5732	5587	5517	5652	5563	5438	5468	5632	5480	5566	5531	5554	5859	5385	5630	5472	5462	5421	5413	5436	5540	5537	5643	5836	5670	5826
6247	5780	5870	5724	5807	5766	5909	5753	5620	5568	5487	5475	5414	5456	5574	5492	5697	5789	5652	5668	5622	5838	5727	5715	5733	5567	5675	5794	5676	5514	5624	5591	5589	5689	5720	5664	5624	5576	5470	5336	5453	5125	5387	5334	5568	5518	5674	5547	5709	5804
6139	6101	6097	5979	5905	5750	5858	5673	5583	5320	5465	5482	5457	5521	5668	5765	5722	5680	5624	5545	5702	5860	5880	5580	5571	5684	5898	5628	5684	5765	5712	5668	5800	5593	5789	5792	5669	5738	5408	5429	5474	5450	5511	5447	5511	5443	5421	5510	5574	5706
6013	5975	6076	6006	6083	6020	5895	5765	5964	5735	5592	5433	5800	5684	5697	5725	5768	5617	5658	5772	5703	5634	5471	5641	5928	5845	5742	5683	5691	5705	5538	5892	5808	5806	5838	5736	5830	5771	5694	5718	5664	5613	5624	5532	5454	5467	5471	5551	5629	5678
6063	5788	5945	5885	5773	5739	5870	5697	5631	5563	5826	5600	5571	5706	5605	5648	5706	5825	5793	5706	5713	5781	5763	5778	5878	5771	5902	5871	5879	5661	5596	5621	5679	5920	5762	5874	5865	5899	5760	5717	5789	5688	5452	5567	5505	5578	5606	5695	5617	5721
6244	6044	5893	5689	5587	5483	5647	5591	5692	5595	5612	5528	5515	5651	5805	5672	5786	5748	5789	5606	5589	5697	5833	5936	5837	5705	5835	5753	5780	5672	5814	5791	5883	5742	5851	5929	6027	5989	5889	5798	5884	5776	5702	5752	5654	5571	5612	5513	5558	5630
5962	5883	5877	5955	5787	5781	5655	5515	5637	5555	5776	5801	5888	5855	5823	5789	5712	5521	5512	5715	5995	5824	5793	5840	5774	5798	5709	5758	5768	5659	5660	5784	5939	5829	5886	6027	5815	5901	5914	6070	5751	5896	5682	5531	5739	5674	5673	5765	5666	5591
6010	5695	5827	5700	5708	5646	5673	5722	5681	5900	5780	5916	5628	5714	5789	5649	5718	5771	5660	5838	5763	5796	5744	5547	5725	5773	5743	5690	5742	5693	5684	5777	5738	5606	5748	5728	5830	5782	5695	5688	5945	5731	5888	5755	5756	5806	5754	5660	5768	5461
6247	5726	5825	5695	5580	5542	5621	5789	5687	5704	5681	5687	5836	5724	5768	5878	5911	5694	5814	5587	5580	5526	5539	5697	5799	5718	5705	5723	5707	5546	5759	5746	5574	5659	5622	5754	5823	5661	5883	5897	6136	5889	5882	5821	5819	5828	5673	5651	5644	5796
6070	5689	5699	5669	5688	5670	5832	5666	5781	5857	5773	5765	5804	5866	5629	5775	5723	5750	5648	5620	5692	5653	5639	5464	5697	5712	5675	5725	5631	5479	5409	5422	5550	5409	5764	5714	5774	5924	5727	5776	5879	5803	5759	5843	5730	5805	5749	5841	5663	5512
5950	5722	5458	5379	5606	5743	5843	5672	5796	5622	5737	5658	5720	5660	5683	5703	5803	5697	5690	5657	5441	5604	5661	5630	5714	5391	5486	5543	5745	5529	5405	5455	5413	5530	5553	5647	5706	5590	5680	5739	5756	5660	5664	5814	5943	5643	5769	5682	5670	5676
5864	5731	5783	5617	5748	5866	5936	5812	5825	5689	5634	5807	5629	5599	5696	5612	5672	5619	5427	5775	5619	5618	5680	5666	5595	5585	5455	5569	5417	5485	5361	5440	5440	5478	5517	5469	5547	5550	5688	5546	5652	5627	5619	5681	5732	5783	5682	5887	5723	5565
5860	5725	5890	5696	5747	5799	5861	5800	5978	5709	5676	5730	5872	5537	5545	5570	5605	5614	5655	5614	5547	5574	5466	5560	5448	5471	5615	5475	5542	5502	5434	5406	5437	5328	5273	5321	5452	5264	5337	5439	5471	5584	5556	5718	5764	5718	5855	5698	5775	5623
5839	5906	5913	5768	5657	5881	5924	5986	5841	5782	5713	5581	5624	5622	5505	5580	5568	5702	5609	5655	5447	5483	5541	5517	5445	5572	5568	5560	5588	5478	5457	5527	5450	5366	5403	5245	5300	5339	5186	5520	5474	5532	5520	5504	5576	5656	5872	5832	5777	5796
5736	5736	6056	5840	5711	5779	6102	5981	5859	5738	5599	5738	5528	5480	5549	5487	5465	5480	5566	5582	5468	5447	5446	5543	5602	5577	5388	5550	5458	5371	5171	5376	5351	5248	5283	5351	5388	5291	5347	5559	5421	5543	5457	5555	5711	5704	5648	5673	5658	5798
5748	5784	5973	5866	5918	5907	5900	5958	5865	5786	5721	5572	5522	5514	5495	5429	5559	5336	5504	5484	5522	5494	5544	5505	5582	5548	5561	5439	5514	5370	5271	5469	5285	5278	5524	5385	5350	5488	5332	5403	5423	5399	5297	5474	5632	5774	5642	5764	5614	5748
5822	5744	5924	5947	6059	5914	6046	5947	5746	5750	5643	5536	5588	5469	5391	5423	5416	5521	5477	5409	5460	5525	5566	5660	5448	5442	5618	5501	5471	5539	5602	5448	5484	5389	5390	5301	5391	5368	5307	5352	5358	5335	5408	5579	5435	5782	5688	5747	5631	5788
5960	5913	6081	5976	5952	5964	5873	5828	5805	5623	5673	5605	5573	5485	5384	5204	5355	5497	5664	5518	5600	5521	5465	5500	5589	5592	5565	5557	5588	5601	5487	5442	5419	5493	5387	5355	5487	5403	5316	5413	5483	5518	5417	5437	5436	5480	5507	5653	5714	5788
5850	5827	6080	5796	5883	6080	5834	5837	5900	5880	5714	5587	5324	5301	5303	5478	5542	5628	5588	5661	5504	5589	5652	5583	5502	5470	5587	5720	5800	5593	5639	5626	5595	5447	5500	5478	5441	5395	5541	5449	5525	5388	5516	5364	5341	5645	5657	5641	5887	6054
5938	5987	6205	5916	5919	5899	5936	5865	5888	5814	5574	5450	5368	5207	5353	5301	5569	5487	5456	5636	5553	5668	5505	5630	5615	5693	5642	5753	5772	5601	5619	5586	5596	5458	5631	5480	5568	5502	5655	5581	5491	5563	5476	5592	5529	5686	5842	6028	6154	6446
6132	6074	6009	6018	5941	6031	5790	5930	5726	5843	5381	5438	5341	5404	5397	5509	5479	5463	5495	5451	5386	5426	5773	5681	5701	5708	5879	5733	5820	5829	5697	5702	5730	5597	5392	5548	5630	5613	5555	5446	5577	5451	5662	5577	5638	5849	6046	6302	6521	6444
6126	6218	6292	6197	6235	5960	5898	5686	5722	5712	5565	5484	5433	5339	5373	5489	5272	5477	5430	5585	5731	5576	5509	5535	5728	5757	5782	5696	5675	5832	5742	5817	5649	5794	5665	5642	5749	5713	5696	5576	5403	5458	5497	5523	5810	5989	5965	6101	6014	6286
6351	6215	6124	6122	5981	5896	5754	5689	5569	5627	5384	5358	5578	5484	5466	5470	5494	5584	5583	5564	5484	5670	5719	5799	5671	5699	5745	5754	5829	5864	5695	5806	5862	5829	5684	5606	5723	5719	5504	5469	5668	5705	5638	5751	5836	5747	5688	5311	5433	5297
6198	5926	6231	6100	5977	5922	5816	5630	5496	5621	5597	5456	5468	5526	5450	5353	5628	5588	5743	5740	5882	5611	5641	5892	5732	5749	5717	5842	5826	5761	5860	5952	5925	5809	5861	5695	5755	5585	5568	5419	5638	5812	5887	6068	5857	5427	4992	4695	4733	4830
6132	6131	6246	6083	5968	5753	5584	5500	5487	5531	5280	5401	5390	5392	5481	5520	5588	5676	5733	5723	5709	5758	5745	5718	5713	5647	5875	5832	5954	5804	5795	6025	5820	5811	5709	5581	5722	5590	5345	5513	5822	6027	6146	6169	5619	5177	4669	4451	4495	4630
6226	6020	6161	5939	5830	5706	5648	5594	5615	5494	5497	5337	5288	5353	5330	5657	5702	5783	5739	5722	5801	5726	5857	5791	5747	5971	5874	5879	5847	6049	5934	5892	6003	5886	5755	5655	5677	5401	5521	5559	5814	6086	6124	5917	5237	4807	4449	4462	4673	4927
6218	6051	6095	6055	5863	5742	5735	5719	5398	5549	5447	5304	5326	5334	5586	5687	5710	5794	5626	5713	5800	5830	5826	5927	5902	5937	5842	5918	5911	5671	5889	5851	5780	5728	5832	5720	5610	5633	5512	5618	5868	6029	5804	5541	4859	4637	4760	4833	5220	5615
6118	6106	6134	5864	5671	5687	5592	5431	5294	5397	5492	5375	5293	5552	5585	5606	5882	5808	5731	5621	5870	5926	5817	5863	5923	5886	5830	5719	5679	5743	5684	5662	5761	5788	5697	5775	5700	5682	5650	5710	5873	5844	5363	4884	4558	4579	4722	5271	5817	6010
6128	5752	5845	5813	5885	5751	5484	5533	5220	5392	5511	5341	5472	5595	5566	5573	5575	5703	5935	5972	5997	5895	5778	5963	5999	5633	5570	5689	5568	5740	5759	5930	5749	5787	5794	5666	5737	5606	5562	5701	5954	5723	5264	4684	4426	4519	4872	5617	6180	6414
6247	5851	5976	5869	5897	5684	5655	5458	5316	5478	5409	5508	5506	5663	5603	5532	5419	5722	5654	5836	5955	5926	5720	5961	5781	5787	5497	5591	5658	5857	5771	5771	5969	5839	5811	5597	5693	5389	5592	5733	5835	5764	5115	4748	4551	4602	5123	5686	6306	6356
6010	5811	6065	5934	5980	5807	5558	5355	5614	5462	5429	5504	5425	5472	5526	5575	5598	5843	5645	5949	5824	5945	5859	5749	5665	5677	5698	5648	5701	5847	5930	5809	5887	5657	5781	5675	5470	5456	5512	5750	5875	5835	5310	4798	4811	4684	5052	5877	6258	6310
5969	5764	5876	6002	5707	5729	5655	5426	5441	5572	5327	5432	5402	5359	5515	5636	5522	5896	5678	5841	5737	5692	5818	5715	5744	5632	5653	5751	5716	5680	5658	5602	5623	5686	5741	5628	5544	5475	5491	5732	6147	5913	5378	4946	4850	5048	5218	5812	6191	6230
6164	5859	5920	5789	5761	5563	5643	5495	5537	5423	5456	5447	5415	5515	5553	5534	5692	5486	5771	5631	5685	5670	5623	5744	5746	5760	5675	5665	5773	5613	5554	5604	5620	5692	5733	5742	5576	5481	5516	5741	6123	5947	5490	5075	4854	4797	5238	5722	6076	6133
5968	6044	5933	5797	5660	5720	5557	5543	5536	5393	5517	5249	5559	5604	5534	5685	5691	5631	5656	5721	5577	5637	5673	5838	5745	5646	5798	5686	5543	5511	5546	5666	5618	5698	5904	5710	5760	5663	5647	5711	6107	5980	5379	4834	4767	4948	5057	5881	6153	6179
6102	5745	5795	5698	5818	5732	5707	5490	5507	5526	5401	5345	5323	5542	5771	5521	5620	5621	5575	5487	5576	5692	5737	5761	5762	5686	5713	5502	5442	5577	5394	5423	5594	5504	5884	5783	5721	5623	5759	5887	5970	6016	5385	4886	4704	4697	5114	5623	6106	6145
5951	5760	5832	5634	5999	5926	5745	5648	5551	5400	5410	5386	5474	5523	5523	5517	5486	5482	5573	5553	5529	5642	5713	5836	5646	5575	5628	5495	5430	5434	5471	5430	5720	5671	5632	5685	5654	5480	5680	5818	5978	5793	5530	4809	4582	4704	5065	5723	6048	6270
5693	5759	5772	5744	5891	5773	5811	5670	5511	5510	5500	5522	5460	5573	5424	5321	5349	5367	5259	5599	5625	5474	5685	5568	5564	5535	5554	5565	5543	5578	5515	5730	5740	5666	5778	5778	5669	5573	5526	5838	6072	5919	5410	4781	4604	4637	4970	5657	5907	6223
5759	5687	5930	5951	5918	5773	5571	5619	5406	5563	5494	5517	5293	5456	5312	5319	5224	5511	5604	5646	5515	5480	5496	5446	5458	5484	5557	5532	5442	5545	5658	5660	5614	5663	5719	5740	5427	5304	5482	5686	6116	5934	5300	4876	4838	4772	4993	5769	6115	6353
5776	5690	5966	5978	5828	5706	5694	5693	5577	5637	5556	5479	5364	5230	5210	5276	5391	5466	5525	5498	5483	5377	5282	5425	5535	5630	5526	5594	5463	5647	5580	5584	5578	5734	5592	5686	5372	5402	5431	5621	6323	5998	5462	4937	4933	5072	5359	5880	6476	6650
5730	5737	5762	5884	5754	5833	5709	5853	5737	5793	5696	5425	5156	5273	5252	5211	5380	5551	5405	5469	5348	5384	5414	5363	5482	5318	5661	5685	5538	5645	5643	5526	5634	5527	5586	5494	5348	5444	5506	5772	6213	5862	5583	5046	4991	5089	5663	6345	6830	6983
5882	5802	5744	5854	5775	5743	5877	5792	5784	5772	5531	5387	5349	5298	5230	5225	5412	5313	5390	5375	5357	5378	5337	5355	5624	5359	5617	5502	5681	5508	5529	5415	5539	5563	5529	5595	5555	5591	5611	5943	6167	5922	5483	5016	4773	5045	5625	6329	6867	7228
5785	5746	5793	5825	5779	5739	5899	6089	5742	5572	5505	5419	5345	5328	5250	5342	5388	5434	5478	5272	5278	5298	5360	5529	5517	5494	5567	5454	5431	5411	5432	5330	5419	5503	5561	5561	5560	5617	5595	5994	6137	6170	5632	5079	4818	4883	5219	5864	6444	6857
5867	5578	5858	5610	5691	5817	5898	5791	5872	5662	5484	5432	5450	5426	5376	5323	5398	5125	5382	5183	5274	5381	5476	5388	5430	5624	5410	5367	5469	5394	5187	5458	5460	5424	5620	5503	5671	5543	5697	5977	6058	6129	5565	5178	4740	4634	4712	5161	5647	5978
5873	5761	5676	5786	5815	5937	6024	5902	5892	5547	5558	5468	5551	5485	5469	5524	5291	5260	5215	5214	5341	5346	5488	5489	5470	5442	5488	5486	5294	5403	5338	5522	5514	5556	5746	5633	5655	5612	5627	5739	5941	6042	5762	5451	4974	4801	4587	4661	4778	5010
5694	5619	5609	5562	5749	5757	5933	5703	5805	5638	5617	5744	5426	5555	5393	5257	5399	5148	5228	5269	5332	5526	5375	5456	5421	5259	5223	5203	5204	5412	5484	5490	5334	5603	5593	5657	5830	5485	5479	5595	5744	5904	6004	5774	5437	5324	4661	4557	4623	4555
5818	5557	5489	5640	5638	5810	5815	5791	5596	5633	5701	5628	5718	5490	5548	5305	5310	5321	5327	5480	5457	5422	5384	5313	5289	5355	5214	5387	5410	5542	5497	5435	5544	5464	5466	5643	5470	5505	5309	5474	5652	6067	6059	6198	6000	5677	5207	4979	4963	4893
5799	5502	5535	5488	5662	5661	5557	5657	5625	5730	5765	5710	5555	5458	5322	5327	5366	5495	5428	5418	5603	5498	5431	5325	5180	5330	5320	5349	5427	5509	5554	5535	5563	5603	5588	5526	5600	5519	5571	5445	5580	5898	6129	6386	6391	6303	5910	5539	5364	5306
5951	5550	5546	5513	5583	5525	5485	5545	5703	5633	5731	5665	5476	5440	5427	5434	5480	5513	5480	5607	5716	5462	5431	5409	5390	5432	5309	5643	5512	5578	5592	5567	5571	5620	5589	5592	5664	5675	5626	5541	5667	5836	5779	6262	6286	6544	6324	6230	6121	6098
5990	5711	5603	5553	5613	5418	5419	5579	5685	5620	5759	5735	5511	5656	5447	5566	5574	5583	5603	5610	5505	5661	5530	5415	5504	5582	5664	5554	5727	5704	5602	5800	5766	5632	5627	5510	5593	5740	5800	5741	5836	5813	5848	5982	6124	6343	6377	6372	6312	6295
5999	5717	5813	5480	5576	5422	5512	5465	5634	5567	5845	5585	5545	5523	5601	5737	5793	5724	5767	5629	5659	5434	5419	5678	5659	5685	5655	5725	5691	5805	5536	5733	5650	5671	5787	5830	5636	5751	5705	5846	5844	5930	5962	5953	5954	5926	5905	5941	5789	6002
6109	5794	5654	5504	5549	5375	5428	5349	5528	5533	5460	5362	5487	5626	5666	5739	5813	5866	5684	5760	5641	5588	5521	5829	5692	5837	5741	5818	5676	5800	5634	5780	5490	5730	5745	5799	5759	5785	5820	5914	5928	5810	5970	5661	5716	5644	5664	5513	5529	5433
6185	5844	5679	5543	5366	5458	5312	5386	5638	5466	5483	5434	5539	5609	5514	5752	5802	5808	5598	5727	5667	5660	5686	5671	5844	5797	5805	5774	5725	5616	5687	5719	5764	5752	5734	5971	5931	5906	5773	5781	5841	5981	5853	5516	5426	5301	5286	5343	5425	5294
6046	5866	5754	5701	5494	5293	5370	5541	5398	5387	5343	5311	5529	5693	5797	5777	5665	5720	5601	5596	5824	5665	5770	5834	5908	5836	5876	5605	5738	5588	5701	5536	5685	5665	5692	5975	5995	5850	5840	5610	5670	5690	5551	5350	5578	5301	5235	5210	5307	5365
6033	5883	5683	5524	5568	5480	5476	5326	5335	5342	5405	5246	5562	5513	5563	5478	5615	5738	5643	5550	5564	5827	5795	5632	5952	5760	5910	5658	5513	5518	5586	5727	5932	5680	5843	5872	5863	5760	5729	5513	5456	5341	5435	5436	5225	5143	5170	5243	5171	5317
6119	5752	5719	5578	5627	5606	5615	5488	5366	5153	5312	5299	5337	5499	5520	5584	5637	5479	5493	5611	5697	5807	5762	5839	5867	5716	5811	5848	5714	5574	5674	5814	5699	5902	5761	5684	5944	5704	5741	5510	5439	5484	5343	5075	5013	5199	5100	5218	5358	5514
5957	5822	5629	5726	5579	5714	5605	5447	5353	5261	5350	5247	5479	5515	5361	5425	5369	5376	5413	5578	5693	5737	5740	5724	5662	5672	5586	5778	5692	5684	5575	5720	5842	5853	5894	5676	5696	5693	5580	5422	5393	5351	5192	5248	5028	5181	5219	5278	5488	5496
5829	5621	5688	5706	5530	5760	5685	5453	5464	5312	5226	5432	5496	5369	5346	5308	5375	5385	5494	5649	5646	5785	5806	5639	5557	5569	5667	5520	5859	5591	5688	5770	5814	5709	5765	5556	5527	5506	5484	5423	5327	5260	5163	5296	5238	5344	5548	5548	5695	5761
5788	5481	5578	5652	5726	5752	5506	5554	5450	5442	5435	5557	5537	5288	5361	5331	5277	5464	5557	5570	5725	5749	5596	5525	5415	5463	5544	5634	5577	5597	5663	5699	5635	5433	5394	5336	5427	5500	5440	5392	5397	5258	5494	5393	5472	5580	5603	5594	5891	5954
5843	5430	5523	5660	5792	5882	5512	5572	5523	5535	5561	5627	5491	5341	5525	5366	5485	5417	5604	5522	5526	5368	5321	5390	5433	5379	5386	5425	5526	5604	5590	5463	5589	5475	5465	5334	5374	5374	5518	5368	5454	5481	5664	5694	5790	5689	5754	5738	5999	5884
5623	5479	5408	5677	5786	5607	5435	5569	5621	5597	5663	5694	5652	5376	5336	5298	5432	5592	5537	5618	5619	5503	5329	5310	5339	5398	5306	5380	5418	5529	5473	5402	5402	5398	5283	5353	5341	5254	5332	5425	5532	5682	5625	5713	5791	5792	5816	5830	5853	5832
5735	5509	5482	5479	5518	5428	5421	5632	5792	5659	5719	5552	5495	5583	5444	5445	5696	5504	5696	5700	5620	5440	5399	5239	5328	5350	5378	5350	5415	5540	5344	5449	5437	5372	5363	5332	5239	5274	5426	5540	5697	5869	5949	5877	5840	5820	5842	5695	5788	5585
5570	5504	5465	5481	5320	5369	5371	5318	5731	5750	5685	5662	5524	5539	5619	5618	5632	5623	5753	5708	5577	5516	5485	5332	5390	5472	5452	5521	5566	5665	5553	5564	5471	5347	5267	5332	5469	5578	5495	5580	5685	5704	5892	5846	5790	5909	5813	5698	5564	5585
5769	5603	5512	5288	5406	5134	5288	5315	5618	5646	5609	5455	5513	5694	5543	5659	5832	5771	5825	5741	5524	5503	5568	5438	5514	5553	5362	5562	5588	5585	5556	5646	5447	5434	5455	5394	5642	5607	5737	5637	5820	5706	5893	5748	5717	5685	5580	5559	5395	5285
5828	5504	5592	5507	5386	5373	5383	5399	5481	5566	5478	5531	5460	5632	5518	5783	5732	5708	5660	5615	5650	5636	5621	5712	5659	5684	5639	5688	5605	5550	5559	5608	5597	5680	5452	5430	5571	5711	5641	5774	5864	5754	5768	5649	5678	5524	5394	5485	5350	5444
5815	5779	5680	5448	5438	5283	5488	5362	5327	5386	5477	5420	5403	5498	5661	5678	5684	5664	5546	5605	5616	5570	5581	5718	5780	5906	5929	5642	5699	5585	5554	5642	5661	5631	5634	5624	5611	5684	5737	5718	5768	5676	5712	5595	5494	5537	5462	5390	5381	5582
5832	5660	5724	5478	5604	5401	5419	5380	5573	5411	5154	5374	5229	5369	5406	5579	5599	5625	5626	5437	5612	5556	5420	5683	5771	5928	5808	5687	5763	5653	5514	5414	5478	5647	5733	5660	5778	5698	5689	5661	5748	5710	5616	5748	5496	5637	5417	5382	5396	5572
5712	5663	5617	5544	5584	5365	5418	5616	5567	5349	5266	5191	5267	5327	5324	5481	5611	5510	5415	5337	5589	5436	5684	5649	5823	5752	5808	5621	5589	5368	5439	5344	5575	5523	5600	5604	5780	5758	5770	5659	5657	5659	5566	5454	5495	5380	5429	5361	5550	5425
5659	5540	5737	5494	5512	5607	5558	5519	5588	5303	5121	5272	5181	5193	5397	5475	5390	5566	5508	5250	5229	5594	5565	5490	5526	5674	5748	5524	5594	5424	5367	5414	5408	5552	5370	5610	5661	5697	5769	5639	5596	5532	5402	5530	5515	5384	5381	5549	5571	5562
5553	5447	5511	5354	5484	5640	5713	5622	5724	5489	5345	5345	5342	5369	5296	5333	5520	5433	5303	5305	5434	5297	5456	5390	5495	5626	5542	5455	5353	5270	5273	5301	5434	5433	5354	5676	5629	5756	5495	5641	5684	5438	5435	5472	5523	5579	5618	5506	5647	5557
5566	5403	5272	5179	5337	5480	5470	5644	5600	5396	5425	5471	5452	5507	5506	5626	5562	5487	5328	5255	5300	5466	5365	5442	5492	5597	5295	5426	5208	5290	5307	5458	5362	5479	5458	5519	5672	5602	5747	5841	5648	5496	5534	5645	5390	5462	5480	5758	5599	5381
5609	5453	5316	5221	5314	5346	5677	5480	5476	5463	5352	5387	5272	5552	5591	5564	5643	5463	5350	5488	5460	5529	5349	5577	5589	5493	5569	5324	5341	5300	5340	5356	5288	5546	5651	5674	5804	5636	5694	5640	5700	5680	5679	5539	5578	5451	5496	5326	5496	5284
5617	5481	5383	5298	5275	5503	5495	5472	5665	5403	5442	5244	5453	5525	5653	5675	5565	5641	5496	5532	5598	5688	5642	5658	5616	5386	5467	5490	5297	5369	5500	5461	5469	5553	5828	5905	5668	5858	5695	5649	5534	5510	5502	5517	5395	5440	5257	5401	5282	5490
5789	5533	5496	5588	5232	5494	5447	5512	5359	5439	5329	5379	5443	5698	5642	5640	5649	5494	5362	5565	5733	5815	5623	5624	5611	5641	5549	5370	5445	5605	5567	5602	5567	5810	5937	5825	5894	5723	5766	5713	5543	5576	5423	5420	5496	5448	5387	5286	5349	5316
5884	5691	5608	5457	5486	5544	5494	5331	5343	5157	5121	5356	5363	5411	5575	5426	5455	5453	5396	5446	5531	5766	5549	5702	5573	5482	5664	5511	5300	5734	5538	5665	5818	5718	5676	5757	5787	5708	5696	5591	5341	5437	5348	5370	5392	5403	5397	5360	5405	5390
5916	5421	5473	5321	5451	5387	5468	5279	5258	5181	5212	5210	5242	5412	5497	5446	5316	5409	5318	5388	5506	5624	5620	5679	5583	5450	5399	5378	5480	5653	5614	5719	5486	5590	5675	5694	5587	5619	5421	5466	5322	5227	5320	5354	5382	5449	5417	5394	5582	5482
5719	5558	5472	5314	5562	5604	5480	5454	5356	5248	4983	5242	5352	5348	5400	5336	5134	5313	5129	5321	5334	5540	5442	5748	5524	5369	5362	5241	5368	5582	5439	5541	5651	5686	5602	5711	5685	5709	5506	5519	5365	5251	5351	5416	5412	5490	5453	5581	5633	5685
5421	5360	5346	5384	5373	5568	5503	5673	5228	5203	5334	5231	5426	5321	5472	5333	5233	5090	5281	5366	5474	5578	5581	5482	5329	5359	5345	5321	5208	5562	5468	5721	5616	5626	5784	5840	5544	5497	5520	5466	5316	5427	5198	5499	5503	5632	5544	5652	5872	5788
5612	5202	5178	5207	5287	5637	5524	5474	5248	5185	5293	5257	5409	5636	5611	5478	5267	5223	5168	5246	5478	5543	5510	5603	5427	5347	5222	5348	5439	5437	5484	5613	5736	5633	5747	5631	5737	5638	5603	5584	5576	5471	5617	5581	5677	5750	5631	5570	5889	5716
5629	5329	5058	5125	5251	5413	5295	5333	5362	5184	5225	5421	5544	5383	5570	5365	5291	5383	5435	5410	5589	5513	5635	5554	5506	5525	5180	5305	5245	5409	5618	5538	5681	5765	5665	5748	5705	5764	5558	5499	5557	5506	5856	5625	5609	5676	5639	5728	5613	5687
5797	5372	5444	5234	5376	5458	5399	5303	5394	5356	5235	5431	5530	5552	5477	5495	5425	5369	5599	5484	5694	5659	5745	5764	5692	5597	5486	5437	5353	5605	5656	5803	5756	5802	5733	5932	5763	5749	5682	5665	5491	5580	5564	5504	5558	5414	5784	5646	5631	5663
5625	5322	5259	5279	5554	5271	5383	5337	5292	5161	5127	5172	5446	5640	5460	5487	5471	5330	5539	5601	5732	5764	5731	5668	5612	5595	5657	5561	5657	5642	5829	5883	6014	5862	5981	5972	5681	5681	5525	5635	5572	5518	5534	5498	5559	5360	5471	5740	5635	5732
5445	5229	5405	5268	5414	5481	5482	5311	5165	5165	5343	5424	5311	5388	5443	5349	5450	5262	5425	5479	5606	5649	5705	5647	5655	5463	5340	5501	5401	5855	5680	5797	5880	5966	5825	5720	5567	5574	5648	5471	5277	5357	5433	5376	5414	5317	5697	5460	5765	5858
5780	5497	5386	5322	5476	5566	5489	5563	5340	5383	5211	5419	5366	5517	5430	5361	5335	5184	5234	5249	5382	5549	5593	5584	5492	5424	5399	5355	5383	5456	5594	5492	5461	5480	5526	5445	5434	5341	5406	5202	5224	5274	5340	5528	5532	5402	5389	5648	5715	5731
6097	5605	5466	5395	5402	5477	5558	5554	5359	5417	5280	5329	5503	5488	5291	5256	5230	5234	5270	5408	5408	5456	5470	5538	5439	5345	5155	5202	5163	5377	5383	5502	5405	5366	5510	5374	5396	5502	5260	5279	5344	5542	5374	5380	5560	5576	5406	5587	5663	5731
5986	5554	5582	5503	5387	5369	5393	5554	5410	5383	5474	5606	5450	5486	5341	5244	5129	5198	5332	5458	5438	5478	5413	5413	5288	5252	5108	5077	5245	5365	5634	5758	5761	5796	5849	5955	5813	5804	5937	5580	5330	5585	5529	5360	5635	5515	5623	5526	5607	5783
5703	5479	5321	5543	5411	5199	5366	5369	5365	5250	5245	5460	5539	5444	5541	5319	5185	5322	5232	5378	5507	5547	5517	5551	5372	5208	5135	5346	5343	5438	5851	6188	6212	6406	6524	6340	6389	6266	6208	5824	5749	5728	5728	5514	5367	5557	5601	5647	5585	5997
5172	4963	5319	5459	5666	5455	5392	5235	5305	5194	5125	5467	5456	5511	5376	5467	5287	5165	5227	5405	5524	5687	5710	5589	5411	5230	5280	5440	5495	5659	5719	6047	6114	6392	6438	6554	6387	6140	6024	5802	5707	5790	5768	5443	5516	5544	5596	5634	5604	5948
5002	4733	5176	5693	5702	5332	5321	5276	5367	5065	5037	5325	5276	5414	5357	5437	5104	5111	5355	5417	5546	5564	5726	5673	5506	5334	5330	5621	5693	5791	5820	5730	5751	5755	6024	5919	5661	5465	5435	5384	5333	5731	5902	5562	5501	5578	5676	5733	5810	5819
4924	4946	5362	5874	5675	5521	5251	5652	5401	5119	5177	5391	5434	5105	5455	5148	5185	5177	5325	5240	5359	5594	5700	5627	5567	5491	5332	5521	5741	5658	5567	5164	5269	5051	5370	5544	5248	4937	5064	5108	5122	5654	6052	5672	5171	5360	5834	5742	5624	5791
5201	4902	5394	5961	5719	5211	5339	5463	5372	5091	5299	5331	5210	5225	5340	5211	5154	5185	5297	5313	5504	5419	5586	5482	5499	5383	5431	5564	5714	5651	5274	5100	5020	4924	5098	5471	5101	4726	4863	4920	4953	5586	6029	5763	5369	5464	5864	5966	6027	5676
5266	4964	5260	5824	5627	5220	5207	5495	5531	5143	5108	5399	5288	5356	5263	5419	5183	5114	5334	5328	5303	5406	5494	5517	5409	5263	5427	5650	5681	5775	5468	4922	4774	4906	5370	5592	5187	4988	5032	5052	5172	5855	6231	5978	5385	5446	5789	6213	5897	5937
5111	4886	5236	5690	5411	5145	5008	5449	5256	5049	5224	5310	5379	5430	5451	5374	5303	5217	5348	5353	5397	5495	5536	5540	5530	5474	5654	5797	6104	5876	5629	5311	5160	5227	5739	6029	5643	5368	5478	5411	5603	6088	6300	5918	5312	5523	5782	6060	6033	5873
5170	4797	5326	5676	5445	4972	5060	5307	5247	5108	4995	5142	5292	5382	5544	5370	5298	5251	5207	5384	5560	5656	5823	5620	5659	5426	5554	5863	6271	6000	5621	5490	5455	5631	6036	6293	5965	5698	5751	5644	5390	5899	6270	5853	5226	5388	5609	5933	5820	5763
5238	4959	5420	5754	5414	4965	5014	5270	5316	5068	5042	5199	5246	5185	5368	5435	5249	5298	5280	5401	5477	5562	5640	5675	5594	5347	5484	5818	6083	5989	5592	5364	5342	5549	5892	6134	5745	5433	5418	5326	5194	5803	6087	5796	5045	5303	5714	5591	5671	5752
5230	5164	5641	5852	5582	5077	5050	5488	5374	5152	5024	5208	5225	5134	5364	5301	5306	5104	5356	5211	5161	5322	5536	5669	5523	5476	5319	5705	5997	5834	5486	5357	5241	5405	5758	5868	5616	5148	5249	5273	5091	5638	6512	5899	5147	5265	5730	5693	5880	5698
5275	5132	5522	5955	5705	5126	5094	5489	5434	5104	5214	5406	5183	5180	5311	5308	5385	5226	5291	5283	5268	5300	5388	5566	5472	5312	5447	5634	5867	5728	5546	5244	5075	5227	5712	6003	5732	5070	5328	5300	5353	5845	6568	5850	5161	5253	5885	5870	5759	5575
5263	4971	5495	5996	5668	5198	5105	5568	5259	5142	5263	5289	5350	5258	5331	5535	5487	5485	5267	5263	5199	5253	5527	5688	5474	5254	5223	5783	5792	5697	5359	5254	5095	5321	5686	5992	5836	5493	5492	5346	5465	5859	6395	5889	5202	5274	5623	5826	5470	5517
5287	5117	5525	5828	5566	5085	5223	5426	5376	5067	5046	5286	5242	5291	5513	5433	5396	5273	5328	5371	5221	5221	5524	5456	5387	5361	5435	5807	5860	5854	5564	5135	5160	5228	5661	6048	5812	5431	5419	5551	5073	5879	6277	5957	5224	5175	5585	5617	5614	5531
5452	5107	5471	5877	5501	5120	5064	5378	5263	5220	5112	5204	5018	5144	5420	5512	5611	5360	5358	5201	5182	5247	5410	5525	5454	5350	5533	5888	6002	5738	5278	5056	5061	5207	5665	5991	5661	5417	5186	5363	5297	5818	6318	5789	5222	5155	5641	5599	5443	5720
5469	5108	5652	6045	5501	5093	5056	5326	5375	5138	5072	5214	4977	5033	5144	5425	5322	5184	5236	5123	5062	5194	5278	5344	5449	5435	5636	5848	6045	5741	5315	4925	5046	5223	5797	6053	5555	5425	5281	5262	5307	5826	6545	5888	5205	5293	5774	5713	5693	5673
5167	5001	5538	6174	5544	4943	4989	5428	5368	5186	5246	5118	4864	4963	5087	5329	5275	5415	5356	5166	5063	5167	5321	5273	5382	5287	5459	5702	5965	5946	5516	5132	5100	5256	5577	5930	5614	5397	5312	5412	5291	5991	6399	5912	5308	5310	5827	5931	5866	5665
5279	5002	5573	6173	5712	5041	4983	5252	5317	5212	5248	5271	4960	4872	5007	5202	5261	5280	5244	5236	5070	5186	5235	5447	5262	5346	5466	5764	6070	6014	5472	5050	5079	5202	5674	5966	5614	5232	5264	5236	5287	6034	6769	6117	5458	5402	5944	5926	5784	5747
5389	4989	5507	6144	5543	4941	4836	5119	5163	5027	5199	5257	4985	5031	5065	5173	5256	5239	5441	5332	5264	5246	5343	5445	5260	5554	5712	6052	6033	6231	5639	5274	5165	5090	5729	5892	5641	5361	5296	5285	5458	6020	6700	6298	5521	5492	6082	6076	5875	5787
5238	4997	5474	5998	5541	4909	4884	4988	4947	5019	5029	5131	5052	5059	5075	5183	5051	5172	5443	5386	5311	5306	5298	5281	5340	5375	5569	6208	6150	6109	5655	5487	5248	5198	5680	6048	5669	5282	5285	5376	5295	5963	6534	6233	5526	5635	6064	6208	6182	5830
5154	4929	5522	5937	5554	4986	4973	5169	5065	4961	4927	4981	5102	4939	5052	5124	5049	5155	5337	5351	5313	5340	5356	5219	5278	5555	5697	6025	6342	6204	5799	5516	5335	5412	5815	5910	5545	5290	5175	5305	5331	5767	6447	6125	5548	5742	6043	6239	6208	5966
5182	4993	5535	5943	5603	5029	5006	5026	5159	4901	5031	5161	4935	4931	4958	5032	5155	5101	5229	5461	5358	5448	5373	5248	5277	5280	5682	6140	6373	6183	5647	5505	5475	5328	5868	5855	5528	5139	5118	5135	5210	5868	6700	6022	5476	5695	6181	6267	6182	6051
5236	4985	5427	5958	5706	4985	4923	5107	5067	4952	5001	5222	5028	5020	5087	5096	5120	5285	5251	5379	5250	5413	5527	5548	5341	5315	5533	5917	6372	6187	5710	5577	5461	5578	5674	5914	5623	5246	5030	5233	5210	5823	6460	6085	5540	5621	6086	6312	6226	6067
5223	4943	5514	6067	5718	5029	4882	5206	4998	4806	5088	5161	5064	5074	5133	5131	5154	5217	5285	5350	5520	5527	5678	5628	5455	5399	5615	6045	6295	6323	5763	5803	5441	5672	5944	6073	5622	5311	5258	5190	5146	5843	6476	6113	5561	5415	6057	6206	6108	6165
5234	4926	5526	6034	5701	5262	4991	5207	5129	4894	4958	5138	5096	4902	5038	4977	5165	5023	5383	5530	5372	5417	5530	5625	5606	5454	5563	5837	6183	6162	5840	5548	5296	5454	5857	6099	5802	5305	5156	5199	5118	5708	6537	6039	5290	5276	5912	6047	6111	6069
5217	5032	5491	5993	5872	5217	5270	5283	5081	4803	5090	4891	5075	5007	4995	4951	4991	5004	5342	5297	5173	5352	5400	5585	5491	5388	5348	5787	6203	5971	5623	5464	5312	5474	5824	6075	5646	5134	5092	5191	5018	5839	6389	5912	5226	5426	5870	6081	5865	5871
5299	5029	5509	5865	5503	5258	5289	5362	4967	4736	4976	5184	5129	5118	5045	5032	4969	4996	5229	5298	5292	5233	5489	5554	5543	5498	5372	5771	6023	6141	5503	5333	5248	5330	5795	5975	5719	5200	5102	5126	5101	5819	6486	6011	5364	5311	6008	5943	6038	5873
5239	4753	5533	5877	5673	5247	5218	5294	5163	4854	4843	5035	5085	5040	5221	5235	5085	5009	5077	5148	5160	5228	5443	5397	5459	5468	5418	5919	5920	6008	5518	5416	5145	5290	5646	6172	5854	5443	5258	5322	5171	5847	6471	5796	5133	5330	5839	5959	6050	5744
5370	4914	5370	6018	5566	5038	5084	5306	5180	5008	4989	5059	4940	4905	5078	5173	5075	5175	5100	5184	5235	5254	5254	5433	5523	5501	5616	5730	6074	5821	5423	5259	5163	5282	5735	6067	5746	5342	5372	5273	5256	5918	6424	5921	5248	5407	5669	6004	5907	5773
5301	5146	5504	5904	5656	5176	5027	5553	5230	5075	5075	5008	4852	4785	4971	5073	5191	5075	4935	5018	5042	5301	5273	5328	5409	5439	5571	5987	6050	5705	5366	5041	5163	5272	5553	5955	5769	5346	5126	5140	5202	5885	6596	5999	5369	5406	5825	5976	5774	5598
5394	5069	5600	6095	5739	5102	5168	5469	5253	5016	5077	5169	4966	4857	5047	5196	5174	5206	5193	4980	4965	5078	5035	5280	5167	5278	5435	5967	6068	5937	5452	5311	5112	5268	5429	5873	5684	5307	5319	5316	5188	5821	6635	6092	5565	5545	6028	6056	5869	5889
5284	5056	5576	6077	5740	5077	5146	5271	5282	5065	5257	5316	4971	4821	4809	5139	5072	5045	5229	5033	5085	5028	5172	5222	5172	5052	5356	5764	6296	6046	5706	5438	5297	5319	5696	5948	5530	5377	5312	5141	5202	5729	6565	6212	5383	5440	6021	6050	5962	5990
5186	4986	5613	6252	5859	5220	4993	5314	5205	5103	5122	5296	5309	4963	5036	4958	5039	4936	5271	5229	4929	5121	5222	5196	5329	5319	5310	5843	6163	6141	5651	5423	5261	5320	5674	5949	5500	5370	5318	5326	5093	5735	6445	6055	5260	5503	6027	6082	5941	5796
5362	5018	5706	6274	5835	5249	5036	5269	5039	5034	5104	5082	5139	5004	5089	4912	4773	4993	5149	5289	5081	5074	5083	5224	5126	4982	5286	5786	6079	6105	5900	5548	5185	5435	5758	5961	5613	5221	5186	5224	4954	5796	6543	6172	5445	5502	6226	6212	6097	6018
5101	4884	5540	6343	5870	5367	5222	5257	5096	4947	5265	5364	5053	5037	4983	4972	4777	4910	5075	5115	5099	4987	5084	5084	5149	5000	5275	5598	5940	5993	5724	5548	5269	5471	5760	6229	5813	5229	5221	5135	5154	5700	6529	6182	5425	5622	6222	6374	6249	5921
5116	4808	5442	6057	5814	5309	5343	5331	5321	4924	5113	5125	5164	5044	5216	4944	4968	4911	5119	5196	5099	5010	5059	5010	5049	4950	5300	5562	5785	5788	5775	5566	5550	5521	5913	5976	6021	5294	5180	5123	5174	5670	6515	6085	5300	5571	6206	6194	6065	6204
5324	4904	5423	5883	5768	5448	5270	5249	5032	4836	4798	5015	5090	5051	5051	5131	4809	4855	4911	5047	5003	5024	5259	5224	5241	5096	5239	5728	5803	5870	5673	5637	5486	5505	6030	6329	5880	5496	5316	5205	5156	5732	6399	5937	5176	5494	6114	6104	5984	5881
5200	4733	5303	5931	5700	5186	5180	5499	5090	4836	4827	5022	4929	4956	5071	5006	4850	4786	4820	4875	4797	5046	5181	5225	5067	5179	5512	5691	5716	5770	5606	5464	5406	5451	5682	6079	5989	5502	5386	5206	5111	5805	6621	5921	5304	5465	5901	6078	5991	5862
5111	4856	5455	5788	5564	5069	5165	5415	5122	4962	4746	4850	4865	4800	5160	5095	4957	4998	4840	4962	4898	5004	5167	5309	5174	5191	5188	5659	5871	5726	5371	5503	5258	5352	5829	6066	5948	5454	5419	5291	5277	5940	6527	6123	5459	5389	6006	6234	5917	5841
5170	4933	5275	5811	5470	5028	5017	5161	5197	4938	4851	4944	5013	4784	5073	5167	5044	5056	4949	5059	4942	5043	5248	5148	5282	5033	5317	5703	5766	5928	5513	5367	5491	5322	5633	5959	5914	5534	5525	5366	5164	5760	6695	6039	5269	5530	5995	6117	6008	5861
5193	4882	5389	5733	5298	4764	4824	5128	5118	4830	4940	5053	4854	4659	4930	5202	5228	5005	5068	5111	4850	5066	5194	5357	5193	5030	5343	5609	5983	5940	5701	5427	5214	5310	5712	5976	5831	5536	5289	5197	5270	5833	6518	6175	5469	5539	6137	6052	5922	5802
5184	4828	5195	5785	5396	4816	4714	5032	5020	4845	4963	5217	4838	4700	4933	5074	5103	5247	5270	5151	5000	5102	5310	5246	5092	5132	5203	5817	6015	6044	5758	5389	5366	5365	5719	5846	5599	5289	5173	5133	5133	5852	6408	6196	5388	5573	6100	6064	5951	6007
4927	4714	5263	5774	5561	4946	4644	5062	5024	4839	4905	5015	4968	4847	5054	5192	4960	5042	5166	5160	5290	5332	5348	5400	5251	5141	5257	5755	6176	6190	5740	5453	5279	5401	5647	6004	5717	5153	5128	5178	5198	5628	6487	6161	5231	5417	6000	6197	6165	6054
4848	4696	5237	5536	5674	5052	4896	4859	4787	4731	4893	5046	5057	4848	4856	5152	4987	5078	5162	5378	5345	5351	5296	5486	5174	5230	5346	5694	6003	5979	5715	5388	5152	5278	5834	5891	5717	5214	5263	5028	4976	5522	6272	5996	5217	5391	5889	6010	5957	5800
4842	4640	5095	5627	5431	4896	4919	4921	4792	4574	4915	5163	5203	4939	5001	5181	4934	5099	5044	5305	5243	5245	5354	5403	5457	5216	5248	5582	5898	5896	5702	5303	5176	5265	5773	6066	5611	5223	5122	5093	4994	5566	6211	5808	5265	5414	5993	6069	5641	5728
4877	4646	5106	5624	5521	4774	4897	4895	4659	4644	4730	4877	4990	4929	5100	5083	5144	5066	5188	5191	5393	5414	5340	5597	5524	5376	5440	5864	6119	6164	5670	5360	5225	5208	5664	6101	5777	5352	5222	5020	4995	5732	6314	5973	5165	5367	5767	5928	5852	5739
4989	4798	5200	5709	5440	5038	5051	5105	4969	4663	4775	5102	5055	5108	5070	5376	5145	5031	5264	5307	5249	5335	5368	5583	5520	5349	5557	5897	6273	6105	5570	5353	5244	5153	5481	6037	5738	5282	5274	5219	5118	5751	6621	6038	5274	5499	6018	6025	5607	5552
5105	4698	5170	5668	5381	4891	5018	5184	4878	4729	4808	4931	4910	4780	5155	5071	5230	5186	5138	5399	5424	5290	5339	5382	5513	5563	5566	5700	6140	6071	5693	5463	5049	5032	5313	5952	5546	5302	5214	5038	5029	5707	6586	5978	5260	5557	6033	5993	5678	5654
5103	4764	5196	5623	5385	4885	4837	5144	4991	4888	4809	5028	4909	4884	4962	5296	5178	5028	5181	5163	5173	5332	5334	5323	5464	5390	5417	5825	6068	6065	5617	5327	5107	5003	5466	5811	5521	5169	5025	5010	4907	5839	6401	6222	5199	5365	5975	6082	5759	5799
5140	4781	5274	5664	5436	4911	4835	5132	4972	4761	4777	5020	4824	4764	4940	5171	5221	5155	5221	5341	5356	5295	5284	5407	5376	5221	5488	5787	6169	6089	5704	5318	5236	5168	5409	5798	5641	5152	5057	5019	4882	5839	6476	6045	5270	5564	5954	6119	6000	5827
5117	4802	5291	5948	5472	5010	4927	5125	5107	4817	4881	4861	4859	4714	4953	4941	4984	5053	5123	5248	5222	5105	5297	5128	5156	5224	5407	5761	6086	5924	5583	5486	5315	5244	5508	5773	5571	5106	4912	4938	4944	5563	6281	5902	5171	5353	6072	6077	5793	5793
5099	4840	5108	5546	5616	5061	4859	5032	4975	4699	4901	5027	4995	4939	5036	5051	5065	4851	4969	5011	5029	5270	5258	5250	5270	5178	5176	5634	5954	5781	5673	5224	5368	5311	5603	5842	5526	5194	5025	4928	4848	5513	6252	5678	4873	5350	5818	5960	5888	5678
4997	4836	5216	5804	5463	5097	4952	5253	5118	4772	4718	5019	4790	4863	4992	5135	4926	4851	4845	4986	5021	4938	5178	5180	5239	5012	5174	5577	5795	5832	5491	5274	5171	5245	5560	5761	5674	5208	5077	4973	4825	5661	6219	5803	5115	5226	5761	5951	5740	5661
5126	4806	5197	5694	5339	5059	4974	5170	4999	4887	4807	4819	4832	4728	5039	5038	4870	4926	4790	5023	4868	5105	5240	5235	5139	5065	5204	5561	5866	5695	5333	5283	5211	5146	5474	5994	5745	5169	5335	5141	4953	5622	6519	6045	4995	5251	5754	5905	5690	5695
5041	5001	5422	5621	5457	4812	4883	5292	5243	4762	4989	5119	4903	4673	4739	4977	5058	5021	4846	5012	4874	5085	5186	5084	5034	5103	5104	5479	5858	5797	5473	5061	5195	5198	5410	5910	5570	5232	5254	5034	4964	5603	6171	5918	5162	5196	5660	5757	5758	5740
5018	4799	5363	5802	5583	4932	4906	5083	5101	5149	5010	5067	4992	4723	4851	4934	5014	5051	5103	4892	4897	4933	4913	5024	5047	4923	5067	5411	5919	5723	5294	5273	5133	5074	5372	5682	5336	5219	5010	4909	5012	5480	6292	5928	5150	5046	5779	5932	5840	5761
5136	4945	5303	5713	5549	4882	4819	5073	5245	5038	4967	5215	5139	4680	4848	4891	4990	4967	5172	4959	5092	4896	4943	5141	5032	4835	4972	5265	5703	5727	5367	5184	5186	5120	5525	5808	5519	5177	5119	4927	4858	5305	6162	5679	5169	5068	5840	5848	5709	5555
5237	4802	5190	5684	5574	5029	4892	5173	5125	5022	4971	5200	5170	4680	4996	5058	5127	4990	4907	5056	4968	5034	4943	5097	5037	5070	5028	5380	5730	5886	5430	5339	5285	5267	5649	5974	5770	5213	5229	5155	4918	5572	6118	5619	4931	5113	5705	5822	5662	5472
5056	4861	5152	5673	5552	5039	4975	5069	5215	4892	4839	5175	5079	4977	4943	5068	4966	4900	4774	4945	4931	5095	5220	5175	5218	5032	5012	5130	5786	5881	5446	5246	5190	5353	5672	5867	5581	5223	5292	4973	4893	5408	6024	5623	4912	5061	5510	5810	5540	5424
4969	4982	5081	5830	5635	5085	5012	5124	5102	4784	5005	5242	5011	5037	5072	5278	4962	4902	4986	4947	4933	4953	5105	5241	5155	5080	5148	5375	5762	5643	5295	5006	4939	5139	5478	5803	5671	5126	4933	5059	4853	5429	6158	5862	5123	5033	5575	5587	5421	5343
5136	4870	5248	5717	5513	4912	4951	4993	5093	5006	4981	5107	5056	4928	5010	5004	5013	4859	4954	5075	5010	5048	4982	5100	5214	5235	5160	5333	5699	5783	5357	4885	5003	4950	5512	5749	5585	5161	5184	4940	4790	5388	6057	5839	5161	5200	5627	5699	5553	5471
4929	4868	5299	5734	5434	4946	4717	4886	5020	4805	4957	5221	5063	4867	4839	5035	5046	4763	5056	5237	5078	5082	5055	5137	5042	5056	5108	5553	5795	5837	5242	5098	5080	4940	5343	5783	5388	5187	5041	5184	5021	5456	6154	5993	5205	5108	5893	5867	5639	5681
5105	4888	5349	5902	5546	5033	4856	4824	4948	4839	4909	5063	5133	4820	4983	4961	5008	4930	5120	5254	5224	4997	5099	5211	5159	5025	5097	5440	5801	5885	5556	5157	4991	5086	5646	5806	5624	5102	5097	5072	4839	5465	6158	5726	4947	5192	5757	5886	5746	5706
5038	4968	5123	5903	5687	5033	4757	4999	4838	4713	4787	5031	5016	4918	5065	4685	4841	4816	5170	5116	5114	5195	5121	5264	5105	5060	4941	5474	5674	6051	5460	5390	5012	5187	5519	5898	5627	5036	5059	4955	4942	5455	6054	5637	5167	5220	5665	5753	5683	5577
5186	4879	5309	5738	5634	5028	4940	5013	4906	4758	4801	4939	5043	4779	4866	4842	4800	4834	4765	4981	4997	5087	5072	5045	5091	5007	5073	5363	5710	5603	5325	5093	4955	5044	5361	5669	5605	5201	5124	5097	4818	5529	6222	5801	5114	5243	5668	5624	5623	5641
5291	5012	5359	5723	5588	5058	4994	5114	4973	4674	4641	4805	4900	4808	4813	4696	4796	4922	4864	4898	4925	5075	5037	4964	5034	5025	5366	5433	5610	5707	5441	5190	5109	5040	5495	5836	5606	5165	5147	5131	5081	5697	6329	5851	5362	5308	5795	5699	5491	5350
5011	4851	5304	5765	5608	5055	4992	5095	5040	4648	4743	4895	4736	4747	4799	4735	4802	4687	4838	4842	4983	4863	4916	4923	5056	5007	5085	5476	5614	5546	5515	5322	5090	5196	5447	5829	5687	5095	5095	5132	4958	5592	6360	5839	5143	5266	5619	5862	5584	5596
5038	4777	5184	5783	5708	5173	4859	5041	4882	4742	4664	4851	4865	4796	4703	4718	4602	4718	4744	4767	4886	4674	4857	4909	4872	5024	5091	5241	5675	5818	5484	5490	5306	5229	5489	5753	5430	5065	4930	4992	5012	5614	6248	5920	5145	5382	5800	5762	5692	5541
5108	4856	5146	5644	5610	5036	4921	5061	4813	4775	4647	4927	4854	4745	4698	4701	4487	4623	4638	4761	4774	4922	4761	4896	4888	4781	5004	5269	5657	5736	5391	5279	4966	5005	5314	5761	5313	4961	4855	4959	5125	5607	6120	5790	5231	5299	5819	5840	5637	5581
5230	4785	5203	5654	5697	5110	5090	5136	4911	4725	4702	4855	4982	4718	4717	4739	4655	4607	4804	4744	4680	4766	4732	4801	4918	4939	4991	5203	5418	5519	5296	5041	4734	4646	4984	5223	5012	4663	4635	4714	4933	5341	6019	5799	5206	5185	5583	5876	5443	5358
4874	4798	5129	5754	5617	5095	4986	4957	4839	4639	4701	4890	4794	4869	4832	4764	4720	4692	4555	4705	4668	4752	4786	4869	4974	4744	4994	5229	5317	5213	5169	4915	4557	4462	4740	4807	4903	4538	4593	4576	4719	5151	5672	5488	5057	5125	5378	5421	5475	5381
4705	4587	5007	5439	5467	5077	4819	4868	4809	4607	4633	4769	4820	4905	4612	4765	4611	4686	4552	4752	4700	4571	4722	4750	4881	5066	5012	5149	5261	5260	5083	4833	4584	4606	4694	4824	4876	4665	4640	4724	4893	5140	5751	5518	5041	5187	5392	5372	5501	5310
4565	4341	4712	5354	5368	5003	4733	4849	4735	4737	4769	4844	4675	4700	4713	4680	4648	4542	4638	4804	4755	4757	4725	4768	4934	4975	5120	5038	5197	5201	5383	5178	4968	4971	5166	5298	5288	5013	4997	5081	5128	5410	5602	5701	5256	5193	5340	5410	5558	5510
4427	4474	4685	5245	5230	4944	4853	4749	4859	4664	4679	4847	4695	4728	4777	4698	4676	4681	4766	4868	4731	4822	4857	4893	4921	5056	4844	5014	5113	5156	5268	5442	5484	5747	5669	5719	5777	5601	5541	5488	5426	5478	5353	5276	5098	5149	5277	5260	5257	5429
4633	4549	4818	5089	5036	5118	4731	4725	4601	4619	4608	4697	4786	4701	4836	4749	4558	4677	4766	4952	4878	4984	4932	4865	4962	4971	5061	4813	4828	5121	5227	5452	5492	5718	5669	5772	5821	5828	5646	5500	5457	5343	5067	4995	4969	4896	5066	4960	5035	5155
5174	5095	5204	5106	5077	4845	4769	4816	4760	4658	4737	4758	4671	4722	4686	4733	4847	4785	4734	4791	4725	4927	4928	5004	4979	5027	4972	4858	4898	4997	4988	5324	5328	5478	5329	5519	5692	5514	5617	5477	5470	5372	5207	5276	5048	5108	5108	5134	5075	5007
5696	5286	5294	5052	4863	4774	4895	4800	4562	4688	4656	4713	4637	4686	4638	4547	4583	4777	4851	4870	4930	5052	4885	4901	5070	5153	5131	5145	4982	5113	5350	5225	5296	5199	5358	5228	5534	5420	5380	5338	5471	5331	5371	5287	5253	5247	5176	5083	5064	5289
5618	5236	5309	4878	4895	4802	4956	4826	4633	4593	4603	4650	4753	4737	4830	4730	4615	4871	4817	4794	4938	4878	5064	5052	5105	5078	5198	5165	5068	5211	5204	5377	5245	5238	5236	5355	5464	5310	5162	5319	5213	5408	5342	5066	5080	5120	5258	5163	5257	5148
5361	5196	5236	4973	4919	4979	4965	4631	4662	4712	4662	4702	4555	4669	4537	4651	4632	4822	4854	5000	4982	4801	4973	5035	5014	5113	5216	5158	5059	5208	5232	5307	5574	5291	5284	5358	5420	5342	5278	5243	5272	5316	5252	5044	5104	5178	5077	5035	5142	4966
5179	5159	5186	5166	4885	5008	4974	4801	4791	4722	4809	4678	4677	4641	4699	4647	4585	4595	4860	4734	4818	4953	4949	4879	5030	4953	5133	5012	5019	5202	5281	5440	5366	5342	5381	5445	5666	5604	5450	5329	5466	5411	5269	5315	5229	5252	5174	5121	5112	4932
5049	5217	5059	4892	5061	4928	5138	4885	4760	4768	4742	4686	4674	4620	4742	4782	4694	4781	4745	5040	4746	4826	4917	4941	5000	5333	5150	5193	5112	5347	5399	5417	5355	5513	5477	5672	5533	5508	5608	5621	5576	5485	5420	5415	5505	5502	5480	5327	5089	5229
5156	5093	5054	4984	5054	5085	5028	4865	4843	4762	4737	4821	4636	4567	4707	4863	4636	4729	4878	4835	4738	4831	4737	4849	4924	5069	5007	5051	5274	5169	5424	5383	5264	5305	5308	5435	5423	5295	5405	5587	5433	5331	5250	5256	5298	5265	5407	5119	5101	5098
5062	4870	4984	4814	5044	4957	4883	4959	4917	4825	4773	4754	4895	4757	4799	4849	4649	4787	4843	4846	4875	4833	4636	4849	4839	4841	5024	5032	4873	5174	5121	5323	5162	5234	5260	5384	5391	5312	5210	5126	5332	5309	5241	5090	5094	5173	5029	5282	5076	5072
5113	4879	4981	5076	4911	4895	5028	4899	4851	4733	4668	4949	4734	4830	4914	4764	4670	4828	4679	4826	4797	4771	4795	4744	4950	4931	4832	5174	5026	5115	5299	5261	5250	5289	5315	5276	5355	5268	5445	5337	5264	5440	5368	5334	5382	5267	5306	5126	5088	5161
5149	5033	5025	4928	4971	4781	4947	4908	4823	4857	4647	4742	4769	4875	4764	4836	4759	4819	4800	4903	4798	4880	4800	4921	4895	5100	4975	5100	5106	5243	5320	5193	5312	5343	5318	5556	5561	5592	5652	5559	5462	5478	5541	5759	5431	5540	5394	5419	5316	5252
5132	4911	4931	4791	4851	4829	4816	4760	4719	4736	4697	4732	4740	4839	4763	4832	4781	4811	4783	4809	5010	4913	4842	4847	5007	5164	5178	5083	5086	5317	5176	5249	5196	5114	5210	5458	5346	5352	5270	5219	5379	5355	5458	5312	5440	5300	5328	5294	5225	5203
5016	4980	4909	4767	4773	4853	4817	4605	4752	4679	4641	4641	4747	4702	4743	4718	4865	4863	4809	4864	4863	4806	4793	4989	4993	5119	5035	5088	5058	5024	5126	4970	5046	5016	4944	5091	5079	5153	4985	5014	5093	4978	5017	4986	4973	5124	4893	4899	4958	4959
5212	4823	5037	4756	5104	4868	4615	4683	4710	4679	4595	4730	4709	4627	4630	4689	4751	4699	4864	4858	4824	4686	4790	4893	5035	5062	4957	5050	5007	5226	5123	5163	5157	5200	5257	5301	5424	5195	5093	5135	5173	5069	5263	5269	5133	5272	5282	5159	5211	5176
5169	4951	5058	5064	4967	4795	4639	4742	4822	4717	4604	4572	4808	4638	4614	4750	4622	4689	4910	4911	4844	4932	4755	4933	5098	5178	4929	4774	5092	5279	5382	5220	5362	5551	5496	5651	5842	5716	5706	5626	5598	5790	5669	5788	5762	5775	5716	5571	5663	5720
5099	5048	5095	4956	4893	4720	4818	4691	4875	4522	4648	4790	4725	4557	4474	4715	4643	4709	4903	4865	4719	4746	4749	4878	5008	4950	4961	4905	5121	5347	5318	5460	5488	5530	5782	5989	6092	5958	5897	5961	5956	5927	6138	6235	6129	6032	5985	6109	5908	6012
5053	5069	5009	4791	4783	4867	4678	4764	4498	4577	4725	4533	4527	4461	4372	4653	4558	4745	4769	4778	4660	4655	4752	4902	4883	5038	4806	4857	5166	5368	5366	5228	5073	5242	5441	5668	5923	5899	5833	5813	5715	5905	5915	5872	5851	5814	5949	5875	5868	5882
5077	4993	5017	4802	4827	4793	4804	4621	4632	4792	4690	4797	4549	4528	4643	4595	4505	4587	4707	4672	4667	4676	4807	4814	4831	4852	4789	4927	5258	5330	5215	5039	4973	4931	5107	5424	5565	5582	5355	5371	5312	5242	5465	5476	5494	5201	5289	5360	5378	5365
5401	5279	5232	4896	4788	4784	4775	4769	4730	4678	4897	4681	4645	4611	4519	4604	4682	4718	4671	4700	4568	4632	4736	4984	4998	4855	4720	5060	5330	5377	5008	4798	4625	4406	4502	4772	5100	4931	4919	4851	5039	4871	4818	4885	4627	4758	4896	4864	4820	5044
5575	5436	5326	4964	4793	4629	4806	4733	4828	4665	4850	4629	4540	4511	4691	4557	4702	4596	4682	4750	4614	4766	4846	4796	4860	4777	4665	5204	5451	5346	4966	4580	4364	4125	4048	4413	4690	4420	4331	4564	4495	4349	4520	4561	4413	4357	4423	4542	4466	4519
5511	5461	5178	5053	4863	4844	4658	4603	4645	4698	4709	4750	4731	4569	4656	4634	4625	4613	4594	4749	4694	4697	4701	4827	4850	4646	4791	4995	5443	5452	4926	4650	4563	4260	4256	4584	4793	4658	4456	4813	4791	4617	4793	4881	4794	4639	4706	4856	4941	4766
5036	4966	4956	4887	4856	4781	4607	4712	4632	4539	4758	4923	4668	4558	4734	4741	4605	4636	4743	4713	4569	4803	4636	4942	4770	4620	4628	4901	5483	5389	5020	4791	4877	4886	4864	5318	5540	5413	5538	5647	5665	5599	5523	5755	5452	5412	5516	5624	5626	5528
4777	4721	4756	4982	5100	5013	4630	4652	4722	4829	4741	4709	4680	4837	4700	4845	4661	4590	4585	4743	4737	4761	4724	4917	4910	4689	4599	4919	5437	5499	5176	4954	5037	4870	5073	5462	5711	5691	5491	5646	5551	5600	5824	5654	5615	5439	5684	5684	5687	5644
4392	4453	4533	5004	5176	4988	4848	4681	4939	4784	4685	4863	4624	4776	4776	4782	4725	4615	4662	4828	4647	4763	4758	4934	4841	4834	4772	5237	5402	5337	5051	4593	4588	4315	4466	4962	5145	5115	4844	4969	4989	4970	4945	4965	4799	4881	4853	5096	5021	4927
4472	4387	4717	5040	5314	4980	4788	4800	4929	4728	4613	4783	4759	4670	4810	4746	4537	4636	4698	4645	4802	4646	4623	4707	4818	4829	4709	4962	5450	5250	4928	4642	4493	4198	4216	4642	4760	4515	4529	4503	4578	4511	4662	4564	4489	4611	4527	4476	4553	4599
4702	4671	4701	5117	5371	5167	4675	4855	4894	4536	4548	4707	4736	4669	4807	4663	4633	4685	4590	4757	4738	4815	4845	4850	4952	4766	4826	5095	5330	5193	5051	4758	4480	4325	4281	4641	4919	4759	4616	4634	4748	4718	4735	4771	4616	4586	4475	4578	4522	4546
5106	4804	4890	5147	5306	4959	4982	4843	4924	4590	4704	4723	4810	4579	4868	4797	4669	4735	4604	4770	4731	4756	4705	4684	4812	4870	4856	5113	5076	5206	5144	4879	4743	4388	4382	4722	4888	4719	4650	4758	4725	4873	4659	4722	4628	4652	4752	4672	4560	4683
5076	4953	4894	5346	5389	4944	4653	4815	4855	4779	4597	4807	4811	4703	4718	4827	4849	4679	4708	4719	4643	4810	4789	4990	4952	4929	4937	4823	4945	4955	4914	4997	4816	4659	4707	4909	5258	5052	4953	5033	4951	5005	5006	4981	4901	4971	5099	5053	5000	4980
4533	4609	4801	5269	5348	5094	4861	4807	4967	4729	4698	4946	4821	4874	4758	4827	4827	4770	4770	4793	4824	4608	4684	4833	4858	4891	4806	4784	4772	4725	4890	5179	5198	5210	5415	5479	5673	5570	5572	5509	5450	5601	5715	5485	5511	5471	5560	5501	5642	5655
4370	4315	4709	5349	5434	5061	4764	4994	4811	4788	4716	4976	5035	4930	4925	4849	4814	4774	4889	4709	4606	4667	4634	4756	5018	4703	4799	4617	4812	4848	5159	5278	5474	5392	5604	5514	5548	5639	5623	5717	5793	5879	5772	5639	5735	5628	5778	5648	5780	5798
4295	4464	4467	5061	5082	4976	4663	4806	4830	4687	4786	4831	5007	4809	4908	4977	4773	4765	4781	4838	4745	4706	4723	4851	4925	4986	4924	4831	4763	4858	4909	5091	5169	5253	5136	5359	5242	5253	5302	5113	5376	5360	5273	5204	5250	5454	5411	5236	5276	5221
4352	4434	4537	4949	5069	4847	4650	4689	4807	4768	4733	4795	4759	4714	4846	4783	4768	4847	4886	4750	4801	4716	4823	4824	4926	4980	4844	4751	4913	4874	4800	4717	4771	4622	4639	4751	4803	4724	4688	4783	4672	4824	4756	4757	4717	4755	4720	4880	4879	4791
4719	4728	4851	4927	5104	4875	4608	4661	4698	4700	4811	4743	4772	4780	4756	4893	4842	4866	4939	4791	4649	4720	4825	4816	5088	5043	4840	4978	5038	4940	4856	4824	4891	4546	4623	4633	4727	4746	4533	4665	4690	4776	4899	4696	4671	4727	4744	4700	4719	4762
5355	5169	5030	4894	4931	4707	4739	4652	4672	4745	4676	4900	4781	4656	4726	4817	4940	4943	4866	4822	4809	4910	4869	4998	5025	4916	4865	4962	5095	5065	4986	5036	5215	5085	5134	5063	5053	5107	5117	5095	5034	5181	5006	5169	5066	5160	5396	5299	5227	5244
5374	4993	5065	4784	4743	4656	4642	4711	4680	4801	4818	4763	4942	4655	4761	4798	4810	4910	4938	4870	4849	4860	4859	4892	5062	4918	4827	4977	4936	4964	5122	5353	5462	5560	5519	5606	5383	5520	5473	5569	5583	5604	5624	5725	5617	5742	5733	5742	5647	5781
5297	5158	4890	4731	4564	4476	4609	4757	4799	4802	4698	4870	4869	4657	4800	4748	4943	5026	5003	5005	4630	4952	4995	4964	4931	5020	4870	5005	5042	5068	5016	5264	5416	5607	5585	5567	5414	5601	5643	5605	5478	5509	5795	5631	5484	5590	5515	5774	5666	5731
4897	4889	4642	4551	4684	4545	4691	4714	4811	4707	4821	4653	4662	4701	4747	4836	4814	4945	4824	4828	4829	4982	4775	5019	5014	4946	4921	5166	5098	5155	5183	5131	5148	5155	5126	5302	5358	5115	5044	5258	5270	5285	5390	5282	5143	5219	5223	5295	5365	5131
4775	4641	4585	4506	4605	4709	4806	4635	4731	4767	4700	4808	4791	4649	4777	4899	4746	4736	4885	4802	4996	4767	4845	4915	4815	4778	4889	5153	5275	5352	5069	5040	4802	4621	4521	4941	4883	4795	4790	4733	4829	4841	4860	4812	4730	4753	4761	4818	4687	4830
4667	4483	4565	4453	4736	4651	4621	4655	4700	4522	4729	4717	4736	4689	4965	4852	4740	4785	4894	5073	4941	4837	4866	4923	5001	4833	4915	5187	5382	5332	4988	4796	4367	4196	4124	4335	4511	4207	4147	4280	4357	4224	4240	4295	4131	4126	4313	4310	4248	4171
5017	4818	4558	4404	4431	4567	4661	4770	4593	4546	4665	4788	4794	4632	4872	4818	4903	4919	4875	4927	4958	4920	4809	4804	4904	4850	4835	5173	5259	5427	4851	4743	4301	3895	3886	4149	4243	4218	4040	4095	4146	4025	4184	4172	4114	3931	4155	4059	4182	4093
5253	5004	4804	4698	4500	4667	4686	4698	4664	4565	4581	4933	4732	4716	4677	4986	4717	4844	4973	5034	5022	4885	4765	4928	5108	4890	4789	5047	5415	5399	5412	4802	4636	4301	4311	4698	4931	4917	4823	4646	4733	4787	4861	4747	4846	4575	4784	4936	4933	4868
5264	5170	4965	4825	4728	4651	4531	4633	4620	4518	4632	4852	4795	4688	4933	4889	4727	4895	5122	5195	5093	5054	5026	5090	5133	4971	4746	5173	5601	5800	5453	5276	5165	4907	5048	5532	5734	5612	5415	5636	5679	5469	5506	5660	5445	5377	5479	5534	5639	5665
4902	4781	4758	4902	4787	4654	4485	4699	4634	4646	4632	4711	4758	4610	4738	4979	4633	4933	5022	4965	4937	5025	4960	5156	5075	4893	4933	5050	5584	5789	5607	5207	5048	4931	4882	5373	5531	5394	5280	5329	5395	5385	5319	5416	5306	5092	5209	5155	5251	5232
4500	4498	4586	4983	5025	4791	4425	4731	4741	4706	4479	4772	4596	4551	4690	4787	4831	4806	5046	5072	4898	4905	5073	5154	5141	5105	4929	5109	5607	5648	5328	4883	4677	4317	4272	4485	4770	4711	4709	4593	4593	4515	4691	4688	4597	4380	4488	4412	4585	4468
4340	4452	4622	5032	5025	4717	4491	4799	4760	4717	4704	4682	4543	4512	4726	4717	4815	4758	4883	5015	4940	4919	5091	5125	5113	4886	4860	5167	5678	5598	5304	4937	4533	4363	4120	4427	4735	4724	4642	4623	4545	4445	4447	4599	4564	4381	4349	4570	4432	4458
4333	4428	4519	5124	5084	4717	4554	4641	4697	4714	4606	4610	4734	4431	4649	4706	4784	4765	4798	5055	4926	4947	4989	4892	5025	4890	4980	5042	5501	5488	5199	4937	4799	4565	4397	4687	4806	4865	4848	4717	4693	4583	4600	4744	4666	4579	4603	4857	4588	4845
4495	4451	4590	5074	5120	4678	4483	4666	4744	4732	4558	4768	4775	4592	4636	4884	4755	4678	4639	5006	4896	4916	4973	4838	5072	4945	4972	4872	5072	5166	5269	5117	4872	4574	4542	4817	4840	4738	4750	4840	4762	4754	4807	4995	4709	4702	4553	4608	4742	4919
4954	4583	4690	5090	5119	4823	4642	4862	5055	4584	4522	4672	4834	4495	4723	4947	4724	4766	4919	4855	4913	4921	4912	4885	5034	5037	4876	4747	4961	5039	5130	5226	5057	5093	5062	5170	5297	5099	5352	5192	5189	5160	5205	5336	5200	5033	4973	5147	5247	5190
4778	4651	4920	5242	5173	4796	4592	4857	4745	4577	4497	4667	4830	4621	4738	4865	4788	4618	4851	5040	4846	4827	4962	4980	5091	5069	4957	4931	4897	5097	5094	5245	5468	5533	5602	5718	5752	5856	5783	5747	5643	5768	5654	5872	5790	5819	5473	5705	5685	5786
4420	4541	4771	5251	5317	4845	4590	4684	4676	4579	4511	4773	4833	4657	4808	4738	4624	4692	4879	4782	4849	4787	4905	4957	4987	4909	4927	4921	4923	5081	5258	5299	5542	5572	5530	5519	5473	5603	5654	5632	5614	5672	5546	5757	5773	5658	5503	5483	5551	5822
4396	4362	4826	5261	5405	4963	4602	4679	4786	4618	4555	4776	4904	4673	4640	4516	4634	4711	4701	4780	4776	4710	5019	4749	4998	5090	4891	4913	5030	5024	5116	5105	4987	5099	5078	5064	4908	4902	4995	5258	5034	5031	4935	5067	5175	4961	4895	4826	4792	4935
4395	4449	4600	5189	5275	5033	4736	4660	4772	4737	4687	4858	4718	4599	4525	4677	4662	4624	4610	4645	4673	4923	4810	4798	4991	4914	4912	4797	4927	4859	4780	4750	4793	4718	4513	4590	4523	4583	4796	4544	4704	4601	4671	4605	4694	4783	4536	4427	4608	4666
4558	4561	4819	5009	5233	4672	4525	4702	4842	4800	4727	4605	4636	4523	4456	4597	4665	4560	4617	4511	4620	4749	4723	4788	4719	4923	4920	5065	4916	4909	5013	4860	4932	4940	4851	4665	4738	4721	4841	4882	4853	4895	4642	4756	4848	4803	4721	4696	4557	4705
4810	4965	5036	5033	5090	4822	4793	4743	4940	4813	4774	4789	4785	4502	4675	4673	4667	4607	4553	4564	4657	4708	4696	4659	4824	4836	4742	4831	4981	4963	4991	5031	5246	5275	5290	5359	5189	5119	5314	5297	5277	5262	5226	5193	5244	5360	5297	5139	5037	5222
5388	5075	5096	4845	4945	4833	4858	5028	4898	4743	4680	4834	4772	4718	4612	4746	4748	4773	4662	4605	4746	4714	4701	4729	4748	4799	4739	4837	4768	4747	4962	5139	5268	5377	5462	5437	5459	5499	5366	5551	5442	5318	5218	5383	5423	5513	5699	5359	5206	5365
5290	5130	4842	4817	4818	4672	4773	4984	4823	4670	4812	4790	4808	4674	4746	4683	4794	4617	4878	4693	4747	4847	4645	4675	4820	4825	4663	4733	4618	4721	4987	4939	5050	5096	5318	5304	5280	5267	5290	5399	5371	5277	5224	5193	5227	5176	5350	5206	5082	5157
5061	4949	4801	4740	4579	4767	4690	4739	4739	4623	4739	4899	4707	4629	4753	4706	4669	4799	4842	4808	4867	4790	4815	4754	4823	4817	4686	4731	4826	5079	4970	4961	4970	4624	4767	5095	5085	4980	4912	4883	5014	4841	4797	4710	4800	4800	4916	4922	4807	4597
4841	4684	4746	4854	4845	4707	4705	4523	4661	4581	4667	4855	4725	4754	4770	4732	4748	4747	4960	4840	4726	4906	4714	4874	4893	4787	4664	4764	5063	5190	5100	4711	4556	4311	4366	4516	4515	4449	4402	4410	4420	4373	4288	4265	4302	4190	4428	4409	4327	4375
4668	4545	4772	4778	4727	4771	4752	4660	4738	4763	4662	4844	4785	4572	4832	4701	4620	4859	4824	4846	4728	4829	4816	4870	4868	4744	4679	4852	4940	5081	4724	4424	4127	3835	3825	3920	4261	4092	4001	3987	3996	3906	3931	3848	3763	3826	3861	3964	3991	3927
4739	4755	4685	4607	4672	4761	4793	4827	4793	4753	4864	4777	4857	4712	4711	4840	4660	4802	4826	4892	5019	4805	4868	4875	4932	4754	4708	4698	5048	5117	4941	4560	4108	4128	3777	3988	4269	4211	4088	4257	4165	4298	4170	4167	4136	4007	4109	4152	4195	4056
5017	4780	4781	4421	4724	4621	4825	4926	4816	4656	4708	4781	4675	4621	4893	4993	4913	4727	4784	4862	4865	4771	4644	4728	4849	4719	4634	4831	5022	5436	5120	4746	4556	4581	4555	4829	4997	5103	4995	4966	5092	4942	4944	5120	4956	4913	4875	5095	5158	5200
5156	5018	4721	4573	4783	4773	4830	4806	4811	4750	4679	4737	4816	4526	4857	4830	4703	4615	4835	4889	4873	4654	4779	4731	4896	4704	4705	4683	5176	5506	5191	4944	4870	4700	4823	5091	5533	5473	5199	5329	5454	5404	5345	5361	5455	5212	5252	5330	5267	5272
5131	4820	4817	4662	4833	4832	4686	4716	4703	4489	4644	4749	4724	4630	4812	4747	4638	4663	4844	4736	4765	4672	4921	4760	4808	4885	4766	4816	5073	5213	5077	4889	4531	4371	4405	4642	4935	4887	4732	4769	4768	4849	4728	4792	4762	4585	4695	4699	4681	4729
4753	4698	4830	5018	4856	4688	4535	4721	4798	4537	4464	4660	4752	4495	4527	4789	4770	4753	4738	4708	4771	4688	4783	4817	4844	4873	4715	4764	5292	5271	5173	4823	4401	4061	4024	4041	4454	4233	4200	4230	4277	4286	4320	4335	4231	4342	4307	4056	4143	4290
4410	4476	4698	4994	5112	4764	4595	4599	4743	4528	4536	4554	4667	4531	4540	4697	4763	4553	4821	4857	4743	4775	4872	4838	4784	4736	4852	4830	5139	5407	5198	4828	4452	4369	4260	4291	4537	4562	4333	4146	4403	4318	4410	4325	4390	4416	4339	4214	4339	4303
4191	4360	4638	5075	5078	4857	4609	4621	4676	4531	4394	4323	4651	4456	4551	4714	4747	4667	4600	4702	4810	4734	4965	4689	4867	4831	4608	4748	5169	5339	5190	5095	4675	4635	4579	4407	4638	4621	4530	4490	4408	4301	4364	4535	4471	4393	4609	4476	4340	4358
4157	4239	4543	5062	5177	4866	4594	4706	4657	4594	4359	4579	4584	4455	4506	4772	4685	4608	4621	4849	4675	4694	4798	4934	4846	4838	4770	4858	4907	5131	5067	4934	4928	4684	4629	4761	4792	4843	4669	4693	4721	4671	4681	4734	4755	4729	4735	4724	4632	4534
4518	4522	4774	5196	5231	4823	4616	4722	4726	4391	4462	4616	4552	4474	4612	4651	4690	4649	4790	4840	4745	4688	4779	4910	4817	4831	4734	4684	4780	4932	5083	4972	5198	5238	5303	5377	5495	5353	5156	5317	5379	5362	5296	5314	5124	5038	5411	5371	5256	5296
4965	4653	4824	5183	5255	4816	4730	4777	4755	4437	4434	4609	4754	4453	4583	4625	4806	4693	4765	4886	4863	4786	4800	4911	4887	4842	4672	4693	4733	4852	4944	5216	5354	5457	5455	5706	5806	5635	5525	5665	5625	5558	5575	5509	5283	5450	5610	5668	5652	5628
4775	4662	4997	5354	5278	4888	4673	4697	4660	4469	4543	4785	4686	4717	4637	4771	4814	4770	4702	4827	4650	4729	4930	4723	4806	4861	4758	4817	4679	4651	4840	4898	5106	5271	5247	5240	5192	5055	5120	5099	5271	5022	5103	5091	4942	5053	5128	5134	5247	5183
4517	4581	4776	5467	5308	4821	4641	4825	4700	4558	4522	4717	4780	4667	4671	4887	4622	4793	4672	4761	4840	4834	4731	4704	4737	4683	4700	4663	4530	4614	4591	4659	4702	4599	4511	4451	4535	4593	4633	4532	4477	4459	4590	4679	4257	4361	4314	4427	4536	4568
4517	4352	4789	5120	5446	5017	4774	4935	4913	4694	4482	4702	4792	4914	4649	4754	4817	4776	4579	4634	4676	4777	4720	4701	4636	4757	4600	4865	4801	4646	4548	4492	4508	4500	4420	4359	4417	4479	4446	4388	4337	4322	4440	4396	4362	4342	4226	4336	4301	4475
4543	4328	4679	5298	5336	4988	4779	4918	4990	4743	4659	4792	4752	4657	4729	4867	4778	4756	4547	4606	4616	4529	4654	4572	4757	4719	4595	4781	4700	4812	4744	4685	4809	4845	4867	4788	4711	4657	4712	4678	4581	4600	4710	4747	4717	4743	4665	4581	4549	4836
4536	4478	5073	5130	5034	4875	4877	4960	5047	4890	4764	4797	4818	4782	4717	4816	4755	4654	4536	4524	4562	4657	4698	4666	4682	4656	4639	4535	4691	4726	4681	4906	4914	5058	5248	5071	5059	5134	5120	5217	5155	5094	5006	5151	5226	5253	5170	5022	4957	5238
4989	4762	5028	5055	5003	4817	4922	4973	4927	4746	4732	4802	4825	4603	4664	4732	4650	4693	4535	4691	4668	4711	4794	4714	4765	4667	4597	4655	4666	4694	4751	4840	4852	4953	5206	5366	5339	5145	5322	5371	5417	5313	5313	5333	5252	5468	5374	5243	5227	5283
5363	5232	5347	5036	4936	4706	4847	4943	4802	4778	4754	4828	4648	4651	4625	4742	4597	4526	4535	4618	4658	4707	4727	4842	4782	4743	4766	4561	4713	4913	4851	4946	4807	4710	4853	5035	5120	5084	4929	5082	5216	4930	5026	5197	5126	5058	5000	5190	4935	5013
5431	5305	5034	4959	4580	4728	4630	4722	4753	4643	4718	4672	4642	4700	4663	4699	4608	4667	4565	4634	4846	4802	5008	4777	4866	4771	4617	4728	5060	5035	5147	4940	4652	4310	4320	4504	4769	4677	4519	4547	4605	4535	4462	4569	4589	4579	4594	4654	4599	4509
5050	5046	5114	4877	4732	4739	4691	4758	4695	4599	4620	4569	4522	4547	4643	4719	4584	4673	4694	4735	4814	4814	4715	5087	4893	4826	4739	4718	5103	5338	5060	4789	4327	4036	3842	4069	4151	4007	3907	4131	4087	4181	4065	4206	4088	4039	4150	4175	4285	4133
4856	4795	4859	4779	4652	4704	4625	4627	4601	4679	4461	4534	4590	4497	4656	4717	4695	4837	4680	4591	4753	4770	4806	4986	5149	4839	4784	4817	5129	5281	5222	4773	4349	3984	3600	3722	3983	3986	3911	3934	4034	3868	3835	3919	4016	4010	3990	4041	4075	4049
4694	4664	4820	4652	4635	4655	4707	4558	4518	4461	4590	4667	4652	4610	4696	4636	4878	4614	4893	4674	4853	4851	4726	5006	4969	4972	4896	4854	5215	5415	5490	5017	4605	4143	3978	4075	4495	4480	4386	4422	4378	4277	4414	4592	4469	4676	4498	4492	4589	4594
4946	4717	4713	4482	4588	4559	4614	4678	4486	4456	4654	4703	4643	4491	4743	4814	4791	4865	4821	4843	4905	4783	4775	5044	5046	4987	4764	4802	5011	5360	5566	5388	4918	4694	4591	4813	5186	5336	5114	5022	5262	5087	5020	5285	5438	5254	5031	5217	5385	5447
5192	4904	4774	4686	4634	4470	4717	4564	4637	4666	4715	4709	4741	4539	4541	4747	4574	4680	4737	4749	4830	4796	4766	4844	4938	4840	4792	4652	5067	5293	5510	5167	4750	4592	4401	4690	4956	5191	5018	5188	5183	5165	4847	5118	5091	5120	5034	5041	5070	5194
5409	5082	5049	4769	4688	4581	4693	4764	4718	4712	4681	4808	4809	4598	4736	4761	4642	4688	4819	4783	4741	4813	4680	4860	4959	4840	4720	4776	5037	5225	5127	4849	4471	4166	3853	4095	4398	4405	4382	4381	4527	4420	4356	4379	4522	4632	4500	4448	4501	4432
5362	5231	5148	4894	4831	4758	4715	4741	4668	4732	4590	4683	4653	4645	4614	4886	4702	4639	4774	4723	4755	4725	4669	4846	4863	4824	4705	4602	4908	5199	5011	4725	4239	4086	3775	3792	4163	4180	3985	4067	4168	4106	4016	4090	4335	4151	4268	4165	4191	4105
5019	4978	5187	5140	5051	4719	4817	4983	5046	4752	4787	4796	4853	4682	4784	4692	4711	4658	4649	4619	4730	4607	4647	4512	4720	4732	4575	4595	4650	4877	4937	4571	4416	4045	3991	4020	4256	4224	4245	4176	4304	4318	4161	4264	4339	4199	4277	4196	4401	4212
4476	4686	4911	5133	4955	4962	4770	5030	5094	4920	4805	4828	4915	4558	4676	4852	4752	4749	4591	4522	4636	4623	4612	4618	4678	4589	4535	4460	4661	4849	4815	4808	4594	4367	4146	4148	4466	4400	4420	4309	4440	4237	4381	4434	4442	4361	4463	4403	4415	4435
4132	4334	4684	5195	5387	4968	4858	5124	5173	5045	4842	4873	4757	4672	4579	4839	4805	4631	4442	4542	4418	4558	4621	4561	4551	4532	4451	4402	4518	4796	4682	4853	4710	4679	4688	4738	4757	4901	4747	4742	4814	4724	4858	4834	4895	4765	4848	4783	4860	4906
4212	4350	4853	5400	5208	4998	4923	4934	5187	4986	4833	4869	4958	4746	4604	4883	4741	4675	4401	4635	4425	4450	4625	4530	4628	4562	4484	4540	4590	4462	4689	4718	4913	4967	5055	5234	5208	5325	5280	5176	5238	5093	5007	5257	5264	5257	5269	5362	5234	5238
4623	4628	4915	5225	5221	4937	4785	4928	5106	4884	4861	4883	4807	4687	4780	4830	4697	4647	4560	4527	4543	4594	4487	4455	4672	4601	4530	4518	4444	4434	4670	4668	4812	4934	5044	5123	4937	5168	5036	5233	5036	5025	4966	5006	5173	5079	5137	5172	5031	5088
4895	4831	5125	5521	5209	4814	4761	4958	5020	4762	4663	4864	4545	4549	4720	4840	4727	4573	4550	4553	4521	4579	4615	4633	4562	4658	4632	4602	4558	4493	4673	4591	4657	4587	4754	4777	4645	4770	4636	4590	4613	4676	4635	4667	4758	4714	4716	4711	4657	4824
4654	4535	4922	5316	5127	4834	4708	4660	4789	4693	4521	4638	4592	4523	4635	4725	4605	4571	4484	4611	4506	4656	4697	4726	4631	4709	4816	4724	4579	4564	4560	4575	4631	4593	4626	4604	4536	4474	4513	4475	4520	4500	4435	4510	4496	4663	4590	4525	4643	4613
4433	4330	4805	5282	5216	4755	4523	4521	4768	4618	4560	4589	4614	4538	4441	4626	4662	4523	4598	4573	4583	4611	4638	4638	4877	4818	4769	4755	4624	4678	4688	4690	4704	4659	4677	4659	4725	4614	4652	4671	4601	4746	4588	4623	4650	4699	4718	4726	4862	4869
4141	4272	4685	5077	5093	4605	4396	4428	4548	4489	4483	4543	4487	4419	4353	4469	4664	4570	4619	4529	4527	4599	4589	4614	4600	4889	4620	4689	4672	4818	4748	4632	4795	4700	4937	4786	4654	4830	4576	4616	4570	4689	4726	4729	4878	4748	4861	4846	4776	4895
4273	4240	4614	4995	4978	4743	4428	4509	4518	4427	4352	4529	4560	4528	4484	4486	4493	4345	4543	4533	4588	4573	4614	4552	4583	4679	4795	4723	4657	4661	4783	4665	4694	4514	4550	4668	4649	4724	4639	4510	4414	4542	4516	4649	4744	4614	4587	4616	4645	4827
4422	4423	4644	4885	4926	4775	4555	4471	4560	4578	4460	4387	4505	4300	4301	4354	4412	4633	4528	4459	4590	4444	4684	4592	4590	4633	4586	4589	4532	4530	4601	4590	4496	4506	4468	4470	4531	4404	4622	4448	4359	4518	4469	4403	4365	4469	4599	4453	4577	4573
4994	4846	4972	4860	4815	4689	4531	4485	4554	4444	4419	4497	4433	4371	4434	4509	4424	4451	4606	4595	4682	4477	4655	4546	4501	4560	4530	4546	4429	4448	4642	4647	4500	4506	4512	4503	4569	4604	4478	4446	4423	4472	4509	4549	4536	4621	4534	4628	4716	4554
5579	5285	5069	4823	4680	4544	4615	4602	4561	4577	4433	4588	4454	4353	4375	4322	4511	4456	4508	4361	4429	4505	4441	4385	4348	4478	4479	4321	4407	4401	4620	4420	4569	4361	4507	4577	4619	4507	4435	4326	4386	4485	4267	4384	4445	4465	4556	4632	4685	4600
5433	5130	5072	4956	4666	4614	4559	4584	4540	4388	4527	4452	4460	4405	4429	4391	4319	4344	4449	4544	4452	4383	4395	4427	4470	4304	4419	4239	4317	4301	4416	4367	4299	4309	4376	4468	4399	4393	4195	4290	4173	4265	4331	4404	4315	4538	4447	4451	4388	4432
5043	4913	4989	4811	4629	4582	4715	4571	4568	4578	4504	4529	4499	4473	4358	4404	4386	4543	4586	4469	4421	4573	4424	4423	4248	4356	4318	4323	4387	4306	4327	4321	4328	4239	4301	4332	4454	4430	4310	4213	4292	4210	4274	4322	4345	4395	4366	4315	4434	4593
4812	4772	4682	4718	4677	4606	4582	4591	4646	4674	4736	4492	4535	4495	4425	4411	4342	4514	4636	4457	4394	4514	4450	4300	4317	4279	4423	4243	4337	4397	4407	4427	4489	4415	4414	4368	4283	4437	4436	4424	4327	4473	4319	4394	4487	4472	4480	4486	4586	4448
4921	4738	4647	4610	4645	4623	4580	4605	4667	4702	4900	4587	4735	4545	4398	4420	4352	4277	4376	4487	4385	4475	4303	4257	4308	4223	4459	4433	4392	4286	4397	4457	4434	4461	4408	4437	4426	4428	4409	4539	4335	4482	4418	4504	4541	4554	4651	4477	4471	4600
4919	4804	4688	4601	4582	4629	4641	4578	4636	4691	4581	4605	4766	4743	4563	4479	4446	4345	4384	4509	4489	4456	4522	4496	4532	4502	4389	4513	4487	4421	4294	4422	4407	4383	4519	4396	4288	4462	4568	4370	4368	4358	4560	4443	4432	4672	4616	4588	4457	4399
4820	4651	4744	4598	4589	4684	4737	4585	4527	4493	4474	4498	4623	4649	4578	4556	4473	4440	4559	4635	4450	4468	4499	4539	4450	4560	4502	4443	4564	4602	4595	4463	4698	4658	4606	4595	4422	4520	4520	4510	4659	4554	4622	4466	4571	4650	4749	4564	4834	4704
4777	4705	4668	4551	4586	4493	4628	4668	4747	4682	4540	4508	4509	4425	4475	4406	4421	4359	4452	4334	4510	4400	4501	4348	4460	4369	4433	4529	4516	4474	4630	4593	4688	4686	4698	4694	4723	4545	4606	4582	4552	4585	4560	4658	4712	4801	4849	4640	4801	4789
4978	4810	4792	4539	4391	4406	4538	4693	4724	4748	4772	4629	4401	4499	4575	4484	4411	4361	4296	4408	4386	4485	4499	4352	4432	4398	4437	4474	4424	4562	4755	4742	4535	4597	4860	4723	4784	4634	4720	4685	4634	4646	4689	4743	4830	4828	4911	4682	4800	4832
4993	4828	4805	4679	4387	4393	4555	4646	4812	4809	4714	4592	4467	4516	4477	4580	4410	4269	4231	4310	4224	4416	4524	4381	4515	4441	4465	4474	4423	4566	4568	4519	4674	4577	4590	4620	4673	4624	4525	4594	4660	4650	4722	4669	4693	4744	4783	4715	4586	4699
4993	4998	4915	4828	4685	4422	4436	4542	4728	4847	4831	4684	4531	4361	4505	4591	4543	4377	4150	4036	4172	4266	4402	4379	4583	4573	4551	4579	4445	4422	4462	4638	4684	4537	4570	4703	4450	4606	4738	4648	4736	4721	4789	4642	4666	4702	4736	4731	4615	4824
4966	4826	4896	4706	4694	4635	4590	4741	4897	4818	4879	4759	4413	4380	4317	4539	4349	4428	4428	4153	4133	4222	4394	4421	4466	4444	4507	4545	4479	4471	4563	4535	4576	4478	4576	4686	4704	4627	4641	4644	4830	4643	4804	4785	4668	4754	4677	4680	4724	4778
4624	4688	4894	4816	4797	4745	4901	5043	5038	5032	5014	5108	4710	4308	4234	4386	4383	4232	4171	4312	4050	4277	4145	4251	4344	4372	4403	4309	4568	4462	4430	4428	4465	4476	4464	4644	4537	4346	4609	4573	4487	4577	4655	4831	4646	4542	4658	4711	4692	4740
4546	4542	4595	4683	4635	4746	4992	5095	5259	5362	5178	4941	4711	4464	4199	4209	4190	4319	4230	4310	4205	4303	4381	4259	4444	4334	4388	4608	4359	4593	4497	4342	4419	4266	4201	4558	4426	4477	4346	4465	4462	4489	4693	4591	4638	4550	4602	4515	4582	4627
4466	4306	4442	4389	4547	4714	4900	5057	5023	5140	5091	4932	4773	4497	4256	4044	4012	4195	4149	4173	4179	4245	4371	4250	4495	4530	4441	4482	4555	4566	4490	4422	4421	4328	4373	4493	4501	4502	4586	4440	4501	4562	4699	4593	4647	4669	4707	4545	4705	4648
4653	4362	4290	4264	4378	4447	4668	4758	4925	4886	4779	4640	4572	4554	4270	4180	4189	4186	4262	4150	4180	4197	4352	4317	4417	4456	4603	4507	4547	4396	4529	4634	4547	4540	4348	4449	4496	4603	4463	4596	4458	4565	4664	4570	4777	4607	4545	4639	4636	4702
4794	4541	4349	4271	4349	4490	4473	4573	4608	4708	4686	4540	4564	4299	4063	3968	3960	4172	4169	4117	4072	4100	4286	4262	4452	4403	4534	4514	4361	4458	4424	4509	4418	4420	4540	4494	4353	4451	4437	4429	4574	4529	4565	4639	4745	4563	4667	4710	4677	4849
4967	4770	4471	4281	4352	4292	4438	4592	4749	4359	4204	4145	4213	4409	4321	4346	4354	4212	4463	4153	4121	4346	4336	4434	4477	4422	4406	4498	4425	4479	4397	4479	4447	4359	4513	4500	4462	4537	4316	4397	4564	4620	4636	4612	4592	4568	4553	4604	4847	4798
4951	4752	4551	4397	4392	4361	4414	4334	4509	4526	4222	4266	4027	4107	4129	4144	4175	4216	4130	4289	4081	4001	4213	4032	4297	4399	4493	4339	4473	4381	4452	4504	4497	4341	4490	4654	4600	4488	4559	4504	4435	4599	4571	4497	4549	4540	4699	4635	4678	4663
4914	4657	4666	4462	4351	4308	4397	4432	4666	4345	4111	4042	3949	4257	4477	4270	4240	4163	4356	4341	4269	4311	4341	4231	4329	4189	4371	4368	4305	4480	4434	4416	4340	4361	4510	4548	4578	4620	4573	4426	4425	4415	4399	4521	4428	4560	4536	4653	4689	4681
4949	4814	4688	4532	4405	4394	4326	4495	4453	4452	4401	4165	4165	4013	3998	4060	4073	3859	3956	4174	3982	4205	4159	4195	4332	4399	4458	4216	4331	4414	4335	4400	4498	4362	4445	4498	4428	4453	4696	4423	4373	4405	4452	4230	4438	4337	4520	4601	4433	4548
5065	4839	4617	4553	4552	4272	4303	4379	4576	4411	4444	4222	4067	4160	4388	4388	4317	4281	4213	4345	4106	4268	4463	4359	4450	4489	4245	4172	4265	4335	4459	4449	4369	4290	4329	4466	4464	4363	4419	4414	4543	4311	4334	4443	4265	4376	4428	4527	4448	4468
5025	4875	4745	4591	4357	4372	4289	4382	4271	4401	4347	4359	4254	4379	4297	4278	4169	4092	4031	4074	4019	4107	4269	4385	4373	4522	4496	4495	4444	4342	4290	4285	4409	4358	4479	4430	4465	4547	4486	4414	4418	4438	4363	4386	4438	4335	4511	4385	4488	4620
4858	5061	4767	4570	4630	4330	4191	4311	4365	4423	4389	4248	4010	4124	4281	4379	4343	4274	4316	4290	4340	4196	4359	4301	4279	4322	4378	4392	4479	4519	4505	4286	4295	4404	4367	4481	4619	4597	4432	4574	4327	4347	4545	4495	4288	4529	4297	4492	4555	4534
4881	4886	4812	4536	4561	4282	4283	4380	4524	4431	4300	4293	4248	4193	4330	4345	4256	4320	4291	4416	4340	4534	4431	4369	4394	4522	4489	4352	4237	4434	4599	4557	4511	4288	4334	4313	4464	4469	4586	4246	4452	4436	4306	4482	4388	4384	4293	4440	4457	4355
4663	4818	4759	4581	4586	4446	4304	4121	4327	4241	4336	4422	4261	4169	4136	4338	4254	4224	4307	4284	4420	4545	4424	4421	4437	4484	4600	4511	4499	4554	4528	4634	4526	4496	4339	4492	4522	4455	4489	4557	4338	4376	4514	4347	4528	4404	4355	4319	4354	4365
4643	4644	4605	4508	4726	4389	4027	4263	4173	4399	4438	4544	4248	4133	4083	4245	4342	4260	4368	4183	4461	4470	4481	4424	4336	4410	4449	4374	4544	4773	4648	4526	4671	4467	4526	4534	4464	4419	4323	4391	4500	4380	4400	4362	4312	4423	4422	4215	4468	4438
4592	4622	4685	4510	4501	4420	4346	4206	4192	4068	4247	4443	4377	4315	4257	4283	4359	4339	4403	4422	4533	4412	4544	4531	4586	4408	4363	4453	4523	4448	4599	4757	4611	4558	4439	4497	4314	4356	4446	4298	4396	4475	4330	4390	4396	4205	4191	4295	4284	4226
4660	4587	4571	4487	4474	4608	4352	4044	3971	4132	4479	4586	4415	4245	4191	4229	4256	4124	4201	4182	4264	4363	4381	4516	4378	4516	4536	4539	4656	4484	4386	4483	4553	4526	4623	4540	4348	4378	4289	4481	4188	4224	4271	4421	4384	4368	4122	4152	4152	4132
4484	4601	4550	4740	4688	4256	4164	4112	4193	4378	4314	4186	4199	4092	4060	4188	4277	4064	4241	4121	4299	4075	4133	4165	4112	4342	4365	4313	4558	4474	4477	4458	4296	4365	4540	4430	4398	4376	4263	4274	4315	4215	4462	4316	4228	4231	4205	4144	4255	4193
4542	4689	4694	4600	4534	4370	4428	4314	4168	4081	4173	4243	4283	4293	4391	4518	4468	4507	4624	4588	4592	4545	4616	4423	4243	4229	4235	4285	4361	4457	4198	4504	4539	4357	4209	4407	4555	4537	4384	4299	4263	4300	4249	4341	4400	4169	4327	4286	4249	4408
4500	4483	4554	4449	4695	4641	4510	4081	3909	4052	4278	4439	4568	4449	4578	4383	4499	4568	4358	4396	4469	4474	4446	4610	4460	4619	4484	4468	4267	4240	4141	4246	4111	4304	4254	4184	4311	4446	4554	4183	4262	4302	4291	4226	4237	4204	4312	4239	4302	4297
4556	4380	4294	4750	4806	4562	4241	4100	4227	4284	4391	4544	4327	4135	4149	4079	4286	4240	4220	4035	3935	4091	4113	4045	4244	4409	4575	4592	4673	4404	4237	4296	4191	4160	4207	4451	4453	4419	4482	4352	4146	4222	4383	4327	4161	4269	4267	4238	4333	4359
4382	4184	4501	4719	4396	4380	4405	4294	4291	4162	4288	4420	4352	4339	3981	4168	4430	4407	4730	4508	4510	4494	4528	4244	3959	3977	4059	4375	4563	4485	4549	4259	4333	4257	4194	4366	4579	4282	4454	4462	4309	4251	4189	4329	4166	4324	4477	4426	4412	4307
4280	4434	4500	4212	4392	4511	4440	4382	4187	4282	4522	4460	4610	4368	4445	4420	4580	4670	4693	4851	4877	4918	4869	4991	4763	4432	4331	4082	4164	4338	4498	4473	4496	4467	4280	4264	4389	4615	4381	4413	4400	4366	4232	4359	4382	4276	4418	4369	4390	4435
4470	4506	4241	4225	4595	4617	4378	4117	4234	4292	4230	4377	4397	4524	4337	4367	4565	4507	4395	4339	4355	4583	4545	4863	4903	4929	4732	4504	4200	4159	4298	4485	4602	4767	4576	4346	4172	4308	4546	4241	4486	4548	4239	4290	4423	4466	4321	4497	4245	4353
4635	4145	4288	4631	4709	4297	4071	4096	4152	4151	4157	4410	4595	4595	4412	4425	4460	4229	4202	4058	3998	4084	4163	4292	4363	4710	5017	4893	4735	4372	4254	4397	4366	4515	4646	4513	4200	4150	4429	4446	4275	4519	4388	4203	4240	4268	4233	4318	4343	4378
4497	4316	4591	4776	4560	4258	4259	4171	4090	4087	4317	4600	4745	4490	4277	4115	4191	4286	4130	3936	3991	4058	4072	4007	4024	4035	4425	4559	4658	4647	4540	4275	4417	4347	4458	4762	4489	4105	4214	4352	4372	4316	4486	4438	4205	4282	4304	4163	4256	4234
4021	4346	4896	4590	4502	4637	4491	4185	4177	4276	4473	4662	4601	4226	3911	4012	4025	4257	4076	4279	4153	4361	4313	4244	4058	4034	4035	4140	4412	4667	4433	4344	4425	4341	4216	4413	4699	4302	4014	4341	4257	4331	4497	4526	4268	4222	4406	4229	4281	4396
4321	4616	4565	4344	4560	4727	4529	4351	4423	4528	4481	4437	4122	3955	3804	4140	4492	4692	4695	4458	4536	4523	4700	4534	4313	4286	3997	4050	4167	4295	4378	4618	4280	4304	4341	4202	4456	4285	4188	4130	4236	4283	4139	4321	4352	4092	4220	4208	4155	4262
4570	4645	4231	4373	4764	4747	4478	4393	4435	4553	4229	3940	4012	3977	4158	4762	5208	5440	5202	5075	4938	4891	4691	4572	4470	4508	4250	4173	4100	3901	4206	4382	4398	4310	4120	4067	4135	4443	4311	4043	4199	4325	4227	4346	4243	4185	4059	4194	4103	4346
4434	4170	4010	4441	4624	4547	4353	4428	4358	3984	3903	4084	4502	4790	5071	5375	5689	5600	5484	5252	5203	5000	4928	4739	4723	4550	4541	4270	4261	4054	4151	4108	4376	4396	4367	4183	4126	4290	4600	4157	4208	4111	4267	4112	4273	4410	4266	4278	4181	4304
4339	4031	4209	4693	4723	4460	4339	4420	4218	3921	4247	4768	5350	5561	5407	5493	5281	5140	4829	4761	4829	4846	4887	4760	4596	4545	4504	4214	4409	4258	4075	4077	4195	4338	4274	4319	4210	4129	4536	4355	4142	4201	4275	4239	4315	4414	4246	4137	4279	4100
4121	3934	4275	4819	4645	4328	4414	4261	4043	4286	4755	5499	5777	5547	5177	4764	4683	4366	3991	3780	4061	4378	4529	4479	4507	4620	4467	4312	4238	4261	4185	4061	4118	4319	4255	4258	4137	3992	4287	4420	4223	4250	4199	4116	4152	4275	4284	4245	4275	4134
4006	4010	4644	4713	4432	4207	4141	3913	4107	4419	5076	5514	5341	4895	4367	4008	3647	3460	3277	3164	3294	3625	3945	4189	4346	4659	4582	4380	4363	4303	4187	4276	4051	4152	4406	4320	4200	4019	4227	4459	4336	4172	4481	4152	4170	4262	4224	4391	4456	4099
3947	4136	4769	4569	4200	3909	3825	3863	4142	4730	5158	5317	4786	4052	3357	3141	2951	2858	2725	2656	2886	3277	3506	3884	4132	4431	4615	4519	4407	4309	4492	4268	4191	4043	4152	4381	4152	4207	4158	4572	4351	4291	4512	4296	4164	4279	4212	4199	4351	4129
3881	4240	4760	4521	4220	4025	4136	4026	4295	4947	5386	4999	4342	3479	3060	3010	2835	2798	2777	2599	2685	2972	3111	3385	3784	4260	4614	4668	4491	4277	4214	4194	4107	4023	4192	4273	4271	4008	4174	4416	4456	4417	4566	4443	4183	4213	4408	4380	4357	4244
3967	4763	5058	4639	4551	4595	4595	4594	5162	5520	5613	5248	4271	3595	3150	3208	3244	3180	3100	3005	2946	2833	3031	3110	3568	4003	4480	4479	4468	4429	4359	4182	4000	3900	4161	4375	4188	4065	4152	4196	4255	4239	4307	4479	4093	4143	4260	4200	4237	4338
4210	5005	5427	4762	4511	4750	4918	5193	5573	6106	5899	5256	4335	3628	3361	3451	3534	3569	3666	3505	3262	3032	2889	2912	3340	3877	4392	4489	4603	4444	4345	4197	4054	3917	4296	4401	4252	4116	4206	4133	4205	4221	4264	4338	4239	4205	4191	4217	4155	4430
4570	5241	5404	4717	4162	4385	4515	4781	5283	5563	5042	4227	3447	3030	3088	3437	3595	3735	3888	3948	3719	3262	2883	2707	3057	3739	4222	4498	4725	4492	4344	4245	4012	3928	4122	4464	4394	4160	4166	4288	4191	4209	4181	4296	4112	4239	4333	4100	4384	4421
4852	4969	5035	4175	3683	3813	4012	4153	4226	4319	3775	3185	2632	2466	2691	3156	3470	3544	3796	4011	3956	3490	2817	2657	3000	3533	4129	4530	4761	4541	4363	4204	4152	4086	4078	4429	4291	4104	4206	4254	4029	4118	4104	4312	4286	4235	4385	4107	4164	4279
4784	4519	4408	3699	3340	3414	3570	3623	3755	3632	3134	2597	2318	2467	2651	2948	3404	3581	3549	3855	3880	3322	2865	2578	2746	3483	4141	4471	4690	4640	4294	4082	3960	3928	4061	4333	4190	4039	4109	4130	4001	4023	4002	4200	4303	4190	4259	4296	4171	4296
4609	4265	4043	3342	3130	3407	3899	3878	3832	3715	3251	2816	2467	2487	2598	2644	2995	3440	3457	3559	3463	3212	2654	2546	2973	3558	4084	4573	4621	4421	4165	4218	4093	3799	4227	4358	4104	3924	4187	4153	3936	4117	4152	4163	4103	4178	4344	4267	4259	4438
4513	3985	3792	3412	3109	3712	4569	4654	4440	4447	4041	3715	3127	3283	2916	2666	2617	3148	3269	3027	2930	2863	2495	2477	3028	3716	4234	4495	4600	4284	4069	4047	3954	3970	4068	4352	4059	4058	4192	4164	4021	4095	4067	4086	4179	4102	4386	4198	4340	4280
4225	3588	3810	3394	3482	4617	5554	5689	5130	5188	5049	4739	4338	4200	3926	3079	2509	2688	2916	2553	2520	2684	2691	2709	3245	4086	4560	4516	4395	4074	3971	3881	4028	4068	4206	4348	4019	4024	4351	4125	3880	4196	4024	3990	4052	4209	4274	4285	4223	4332
4156	3418	3758	3482	3714	4958	5795	5463	5001	5152	5056	4771	4787	4945	4558	3445	2670	2413	2362	2115	2327	2814	2893	3168	3816	4544	4718	4470	4157	3879	3823	3886	4164	4114	4368	4217	3891	3993	4386	4141	3991	4211	4066	3917	4032	4344	4368	4270	4164	4004
4142	3511	3780	3732	3954	4746	5243	4904	4586	4659	4694	4709	4673	4958	4736	3698	2866	2419	2168	2129	2636	3398	3585	3918	4421	4982	4960	4476	3945	3721	3708	3847	3999	4342	4430	4102	3838	4183	4331	4146	4114	4233	4071	4080	3998	4222	4326	4184	4038	4061
4194	3525	3764	3849	3968	4489	4739	4162	4131	4634	4720	4414	4319	4861	4982	4163	3395	2758	2509	2497	3333	4160	4490	4634	5178	5213	4848	4165	3751	3632	3809	3963	4178	4494	4307	3979	3771	4298	4184	3990	4343	4120	4001	4177	4079	4218	4125	4127	4012	4240
4144	3534	3696	3875	4028	4590	4401	3915	3957	4716	4757	4483	4331	4688	4893	4478	3881	3328	3209	3231	4258	5159	5326	4999	5257	5100	4481	3671	3527	3676	3722	3943	4215	4489	4240	3753	4058	4335	4048	3870	4355	4138	4071	4148	4212	4165	3959	3938	3844	4351
3815	3525	3679	3670	4059	4752	4632	3863	3892	4334	4486	4375	4210	4646	4979	4829	4249	3865	3828	3893	4970	5747	5532	5094	4742	4573	3941	3570	3544	3851	3990	4071	4246	4333	4021	3782	4337	4213	3774	4199	4348	4120	4157	4209	4241	4048	3930	3960	4129	4306
4212	3742	3994	3755	4031	4927	4920	3985	3688	4082	4217	4079	4196	4722	5269	5009	4395	4227	3780	4022	4812	5398	4868	4290	4018	3707	3544	3728	3959	3964	3966	3974	4174	3837	3816	4079	4390	4079	3847	4283	4184	4101	4276	4333	4336	3923	3888	3924	4279	4459
5059	4439	4296	4014	4001	4861	5087	4487	4098	4184	4134	4139	4281	5035	5199	4948	4191	3623	3732	3700	4165	4566	4017	3572	3384	3484	3869	4018	4097	4226	4002	4048	3867	3885	3874	4487	4314	3795	4018	4277	4012	4020	4133	4166	4246	4059	4047	4021	4562	4408
5648	4596	4210	4022	3806	4571	5133	5010	4892	4761	4661	4340	4451	4947	5028	4458	3709	3413	3281	3205	3554	3886	3650	3398	3506	3955	4152	4237	4333	4081	3936	3910	3837	3717	4175	4537	4042	3863	4118	4144	3944	4245	4154	4232	4249	4068	3985	4089	4635	4580
5149	4336	3619	3510	3531	3931	4406	4700	4810	4783	4670	4207	4216	4288	4094	3657	3318	3204	3154	3144	3652	4040	3788	3559	4098	4218	4292	4309	4133	4122	3981	3802	3809	3976	4231	4217	3975	4153	4131	3919	3987	4269	4031	4225	4067	4304	4070	4289	4477	4691
3993	3625	3288	3103	3171	3511	3755	3830	3951	4367	4162	3879	3758	3427	3226	2999	3077	3219	3317	3556	3996	4171	4092	3926	3989	4224	4086	4054	4209	4096	4008	3811	4128	4243	4286	3938	4207	4311	4108	4037	4166	4180	4336	4384	4289	4338	4075	4299	4591	4918
3465	3358	3251	3229	3245	3360	3470	3179	3318	3757	3839	3777	3565	3229	2743	2631	2836	3268	3633	3897	4233	4090	4069	3882	4042	4032	4033	4049	4152	4044	3903	4106	4215	4108	3878	3945	4329	4277	4011	4164	4222	4127	4291	4377	4446	4139	4249	4198	4671	4744
3555	3527	3706	3752	3791	3837	3743	3382	3233	3429	3796	4023	3929	3710	3277	3230	3432	3863	4108	4248	4127	4082	3903	3893	3997	3891	3979	4090	3992	4100	4073	4337	4091	3953	3838	4285	4376	3968	4194	4233	4052	4064	4251	4259	4295	4238	4077	4114	4705	4802
4170	4259	4398	4581	4914	4698	4231	4052	3877	3890	3923	3948	4049	3944	4064	4182	4608	4737	4713	4324	4253	4137	4096	3907	3924	3842	3970	3932	4056	4108	4329	4026	3857	3974	4316	4298	4002	4025	4173	4048	4044	4112	4185	4342	4070	4157	3939	4327	4544	4593
4626	5092	5069	5048	5075	5109	4802	4673	4735	4757	4509	4188	4011	4010	4179	4465	4603	4528	4333	4246	3945	3982	3931	3854	3818	3881	4042	4015	4335	4247	4251	4091	4143	4228	4318	4072	4125	4222	4269	4001	4022	4106	4138	4143	4220	4220	3964	4402	4549	4671
4960	4991	5198	5008	4756	4816	4794	4847	4918	4943	4939	4638	4395	4276	4211	4161	4155	3904	3755	3817	3743	3812	3721	3771	3821	3907	4124	4085	4051	4010	4086	4207	4211	4036	3966	3966	4335	4236	4064	4070	4035	4010	4121	4296	4362	4014	4148	4239	4422	4619
4917	4645	4604	4522	4446	4467	4378	4574	4564	4611	4408	4345	4357	4434	4450	4386	4155	4050	4137	4220	4020	4138	4086	4044	3926	3966	3970	3896	3936	3989	4372	4384	4080	3873	3790	4283	4331	4034	4054	4258	4046	3951	3888	4121	4110	4028	4024	4320	4359	4571
4720	4545	4470	4250	4370	4384	4319	4311	4411	4319	4093	3968	3989	3986	4288	4136	4330	4162	4362	4369	4308	4200	4091	4039	3744	3768	3848	4011	4193	4166	4280	4016	3923	3966	4110	4045	4129	4159	4185	4218	3994	3910	4070	4038	4025	4079	3971	4278	4329	4730
4487	4284	4346	4390	4362	4485	4407	4218	4061	4317	4194	4233	4104	4109	4076	3916	3853	3896	4069	3898	3801	3739	4015	3993	4129	3910	4117	4036	4138	3989	4047	4075	4116	4175	3985	3866	4135	4327	4182	4175	4024	4229	3901	3936	4229	3819	4188	4055	4306	4481
4357	4208	4259	4301	4539	4630	4395	4127	4045	4086	4116	4216	4241	4401	4358	4141	4133	4049	3974	4024	3872	4062	4207	4416	4128	3953	3781	3923	3872	4033	4205	4218	4103	3942	3891	4131	4243	3987	3995	4273	4260	4007	3938	4156	3949	4054	4055	4100	4273	4378
4324	4163	4026	4099	4375	4614	4479	4133	4113	4325	4264	4338	4299	4266	4282	4240	4185	4244	4167	4268	4032	4175	4176	4134	4109	3896	3966	4007	4137	4095	4142	3923	4188	4114	4096	4141	4098	4215	4180	4148	4073	4081	4126	3908	4076	4193	3991	4215	4141	4195
4359	4205	4010	3941	4284	4326	4310	4364	4135	4329	4374	4173	4216	4162	4154	3986	4112	4075	4189	4080	4193	4293	4219	4144	4190	4189	3996	4097	3928	3999	4118	4172	4169	4211	3875	3878	4323	4095	4175	4064	4238	4200	3965	3943	4091	3853	4002	4015	4120	4213
4427	4299	4232	4105	4058	4297	4273	4135	4243	4482	4356	4061	4070	4102	4074	4117	4242	4172	4125	3995	4098	4260	4309	4246	4200	3963	3996	3907	3990	4091	4275	4221	4132	3973	3995	4222	4275	4179	4157	4220	4148	3980	4076	4199	3945	4145	4006	4047	4179	4211
4584	4372	4051	4000	4366	4242	4163	4094	4026	4202	4224	4054	4372	4253	4333	4344	4511	4582	4419	4295	4256	4192	4294	4370	4288	4009	4002	3988	4149	4073	4055	4044	4056	4141	4052	4011	4040	4128	4305	4302	4078	4214	4093	4104	4107	4027	3993	4112	4141	4183
4416	4305	4069	4206	4037	4317	4357	4307	4294	4376	3978	3905	3950	4250	4367	4437	4501	4660	4729	4625	4207	4152	4259	4232	4137	4017	4130	3999	3992	4176	4169	4081	4002	3922	3946	4049	4090	4025	4128	4173	4240	4174	4034	4168	4078	4230	4116	4006	4127	4101
4131	4199	4240	4193	4108	4095	4265	3997	4220	4134	4102	4168	4284	4465	4441	4232	3947	4192	4467	4461	4358	4261	4285	4278	4292	4255	4338	4089	4275	4095	4135	4130	3948	3966	4137	4047	4117	4155	4065	4315	4238	4117	4108	4009	4202	4144	3952	4087	4191	3988
4348	4373	4356	4205	4043	4052	4054	3956	4033	3993	4019	4039	4284	4367	4058	3652	3465	3448	3740	4162	4300	4410	4377	4362	4249	4142	4214	4089	4095	4225	4256	4082	3972	4014	3989	4022	4035	4157	4178	4146	4268	4221	3939	4078	4134	4028	4311	4100	4208	4030
4355	4284	4463	4266	4228	4018	4071	4045	4054	4137	4304	4341	4330	4296	3742	3062	2779	2704	2815	3387	3827	4372	4263	4265	4236	4339	4300	4358	4077	4126	4021	4091	4090	3910	3884	4034	4016	4040	4137	4108	4103	4065	4063	4144	4136	4262	4146	4272	4129	4049
4430	4318	4269	4186	4092	4151	4195	4020	4058	4187	4195	4118	4256	4241	3764	3276	2867	2861	2894	3611	4310	4563	4522	4442	4169	4067	4321	4061	4195	4332	4338	4250	4037	4020	3984	4094	4016	4040	4082	4045	4076	4098	4090	4193	4177	4142	4157	4200	4166	4107
4212	4303	4222	4160	4090	4189	4064	4092	3986	4233	4045	4118	4137	4178	3880	3311	3021	2844	3092	3685	4093	4206	4317	4246	4193	4135	4314	4273	4103	4304	4126	4196	4160	4040	3995	4031	4173	3950	4141	4127	4087	4118	4355	4209	4249	4283	4170	4165	4053	3999
4187	4241	4305	4275	4099	3974	3977	3855	3975	4028	4058	3918	4139	4272	4086	3940	3740	3694	3955	4354	4514	4488	4355	4389	4198	4065	3998	4105	4096	4328	4330	4179	4084	3942	4107	4038	4118	4063	4105	4218	4148	4002	4175	4259	4271	4184	4195	4073	3983	4030
4315	4218	4466	4314	4251	4128	4036	3972	4016	4083	4098	3914	4072	4196	4187	4218	4249	4147	4189	4196	4096	4138	4158	4178	4078	4187	4232	4197	4039	4260	4170	4291	4171	4066	4083	3976	4046	4037	4147	4160	4065	4057	4060	4232	4267	4327	4209	4115	4099	3968
4386	4343	4351	4206	4255	4250	3979	4045	4229	4130	4199	3881	3900	3930	4012	4187	4237	4228	4320	4135	4289	4313	4407	4380	4198	4057	4049	4136	4251	4434	4400	4172	3998	3867	4093	3950	3975	3945	4075	4172	4137	4159	4170	4179	4131	4071	4213	4069	4005	4025
4324	4222	4365	4397	4192	4280	4069	4225	4273	4348	4279	3888	3905	3967	3930	3953	4111	4135	3984	3975	4297	4453	4336	4224	4124	4098	4092	4157	4212	4344	4395	4131	4113	4030	4000	3874	4037	3888	3975	4034	4141	3995	4018	4081	4146	4119	4091	4180	4117	4018
4287	4390	4332	4272	4060	4067	4018	3882	4021	4115	4082	3892	3925	3926	3896	3739	3871	3906	3763	4046	4221	4240	4153	4170	3923	4010	4225	4130	4206	4262	4194	4226	3953	4058	3947	4100	3950	4034	4041	4155	4247	4015	4059	4157	4106	4175	4170	4055	4144	4135
4439	4291	4249	4173	4002	4143	4042	4045	4121	4193	4063	4065	3887	3973	3893	3770	3865	3773	3878	3966	4224	4299	4092	4098	4074	3998	4034	3993	4117	4100	4295	4160	3935	3925	4028	3945	3914	4031	4071	4213	4088	3994	4077	4143	4201	4233	4229	4280	4147	4074
4340	4346	4516	4198	4304	4291	4180	4093	4166	4248	4194	4006	4134	3925	3915	3851	3956	3833	3696	3911	3950	3962	4119	4181	4075	3930	4036	4215	4069	4203	4343	4110	3994	4017	3993	4025	4063	3975	4092	4138	4099	4023	4163	4202	4162	4232	4293	4236	4262	4134
4343	4325	4421	4268	4150	4211	4207	4244	4237	4436	4298	4066	3971	3800	3933	3776	3923	3858	3775	3734	3894	4089	4015	4070	4118	3907	4071	4189	3997	4079	4123	4246	4065	3985	4055	3988	3941	4023	3996	4145	4049	3991	3947	4148	4291	4129	4163	4214	4169	3974
4244	4409	4346	4173	4177	4223	4104	3946	4257	4328	4150	3939	3834	3831	3642	3814	3818	3839	3772	3854	3859	3974	4019	3981	3797	3868	4063	4127	4093	4095	4086	4025	3933	3925	3945	3988	4049	3840	4065	4163	4144	4018	4054	4107	4277	4230	4180	4118	4029	4069
4247	4222	4215	4165	4191	4198	4021	3909	4081	4082	3956	3838	3841	3847	3761	3672	3736	3656	3784	3757	4017	3925	3978	3981	3793	3868	4107	3986	3869	3902	4013	4154	3889	4015	3899	3991	3859	3833	3975	4049	3917	3878	3903	4084	4157	4244	4162	4130	4197	4166
4089	4215	4277	4330	4242	4551	4436	4183	4293	4373	4287	4026	4111	4063	4165	3999	3941	3772	3684	3723	3785	3752	3811	3954	3848	3817	3993	3909	4073	3881	3981	4001	3900	3859	3912	3990	4005	3897	3909	3903	4000	3870	3776	4141	4062	4205	4167	4254	4193	4320
4175	4409	4494	4534	4483	4828	4770	4669	4855	4761	4679	4553	4531	4776	4419	4552	4382	4175	3945	3911	3962	3772	3924	3969	3984	3798	3889	4065	3896	3955	4018	4009	3851	3796	3793	3920	3842	3925	4053	3995	3946	3981	3916	4019	4029	4034	4059	4143	4101	4107
4258	4615	4697	4541	4639	4721	4730	4679	4755	4945	4645	4604	4549	4607	4415	4354	4318	4267	4383	4190	3985	3795	3786	3877	3921	3890	3904	3823	3875	3898	3993	3973	3916	3875	3876	3922	3877	4076	3848	3967	3969	3876	3937	3976	3956	4126	4026	4214	4188	4193
4493	4814	4723	4528	4242	4059	4070	3977	3986	3979	3967	3825	3771	3900	3734	3693	3763	3901	4213	4300	4022	3783	3600	3611	3793	3830	3913	3932	3772	3709	3852	3739	3837	3967	3961	3916	3731	3973	3760	3881	3915	3732	3874	4046	4073	4045	3968	4015	4012	4130
4563	4464	4246	3890	3527	3467	3305	3238	3203	3311	3109	3051	3122	3316	3214	3253	3331	3426	3548	4064	4195	4240	3715	3790	3663	3838	3849	3759	3702	3942	3773	3828	3860	3796	3885	3911	4008	3899	3882	3805	3878	3793	3850	3905	3926	4069	3994	4095	4034	4145
4579	4098	3802	3505	3197	3093	2944	3007	2955	2991	2988	2859	3149	3297	3167	3051	3065	3143	3378	3805	4237	4200	3868	3740	3758	3912	3903	3755	3757	3864	3893	3918	3930	3735	3779	3830	4034	3803	3846	3913	3711	3672	3935	3973	3959	3818	3805	3971	4152	4215
4312	3816	3564	3325	3085	3134	3474	3307	3282	3426	3409	3224	3338	3499	3463	3415	3316	3218	3302	3452	3905	4143	3926	3708	3799	3807	3850	3807	3780	3802	3882	3897	3688	3719	3861	3876	3861	3935	3812	3845	3905	3792	3816	3997	3959	3776	3724	3933	4123	4363
4285	3633	3544	3367	3365	4027	4430	4036	4014	4280	4094	3917	3859	4283	4269	3887	3584	3261	3217	3228	3714	4212	4066	3637	3691	4029	3882	3864	3656	3808	3803	3825	3798	3839	3750	3945	3990	3789	3826	4135	3854	3825	3880	3979	3939	3816	3862	3980	4234	4267
4013	3510	3366	3411	3715	4597	4865	4542	4313	4606	4433	4282	4465	4948	5052	4424	3834	3407	3346	3347	3790	4251	4158	3665	3679	3866	4135	3835	3742	3595	3911	3712	3559	3719	3662	3975	3686	3865	3771	3882	3812	3752	3791	3968	4013	3708	3827	4093	4393	4404
4098	3338	3266	3310	3669	4553	4794	4080	3993	4362	4306	4084	4256	4817	5162	4678	4093	3581	3228	3094	3695	4395	4000	3816	3913	4095	4143	3838	3684	3840	3900	3792	3724	3655	3803	3939	3709	3780	3835	3953	3705	3693	3965	4012	3815	3759	3743	4132	4501	4382
4227	3516	3218	3206	3533	4301	4343	3820	3738	4111	4162	3762	3852	4420	4763	4341	3741	3455	3278	3284	3727	4463	4122	3748	3936	4207	4027	3946	3808	3880	3981	3908	3879	4001	3900	3899	3825	3683	3884	3948	3821	3726	3973	3816	3935	3743	3787	4038	4461	4579
4284	3488	3231	3174	3387	4090	4251	3790	3817	4165	4308	3704	3618	4048	4306	4103	3710	3571	3359	3306	3853	4282	4096	3817	3904	4251	4165	3873	3890	4017	4026	3984	3953	3927	3959	4052	3903	3787	3930	3976	3977	3760	3917	3937	3816	3707	3742	4058	4397	4392
3875	3197	3169	3036	3381	4119	4295	3743	3761	4179	4159	3639	3543	4031	4212	3961	3746	3482	3258	3147	3943	4467	4233	3859	3911	4043	4087	3794	3844	3900	3868	4000	4024	4024	3952	4000	3825	3839	3893	3954	4006	3802	3810	3815	3909	3798	3851	4020	4231	4342
3918	3195	3100	2946	3299	4098	4500	3839	3657	3921	3701	3378	3674	4260	4457	4120	3775	3561	3202	3313	3943	4385	4391	4118	3898	4210	4163	4049	3870	3955	4098	3893	3874	4001	4083	4123	3882	3989	3901	4062	3948	4001	3841	3843	3808	3865	4016	4234	4411	4366
4314	3496	3586	3136	3478	4157	4520	4126	3869	3940	3686	3432	3741	4420	4951	4372	3621	3469	3211	3298	3914	4360	4303	4007	3984	4242	4132	3900	3905	3959	4210	4170	3976	3993	4250	4086	4063	3942	4031	4058	3954	3872	3942	3823	3875	3900	3880	4111	4414	4400
4910	4167	3712	3413	3599	4410	4882	4662	4279	4348	4165	3759	3851	4614	4873	4309	3715	3506	3340	3268	3958	4468	4218	4023	3960	4014	4086	3914	3704	4167	4292	4143	4020	4082	4114	4224	3899	3973	4113	4148	4028	3971	3954	3905	3812	4068	3969	4211	4499	4410
4904	4114	3670	3430	3525	4115	4720	4463	4701	4978	4850	4349	4191	4278	4171	3675	3403	3461	3312	3291	4053	4347	4164	3923	3859	4013	4009	3787	4012	4094	4049	4136	4072	3981	4278	4216	4110	4068	4074	4230	4145	3995	3951	3960	3992	4044	3937	4182	4339	4449
4174	3582	3354	3124	3114	3569	3822	3786	4153	4472	4634	4315	3788	3670	3285	3005	2909	3119	3201	3338	4030	4260	4004	3818	3872	3985	3921	3899	3976	4007	4113	4030	4097	4047	4321	4133	4126	4195	4304	4195	3987	3994	4012	4055	3973	3947	3951	4143	4346	4536
3618	3360	3103	2917	2862	3109	3119	3251	3271	3724	3907	3588	3330	3151	2922	2712	2824	3162	3300	3585	3933	4247	3967	3835	3853	3762	3841	3862	4060	4014	3930	3934	4003	4012	4125	4136	4195	4060	4270	4174	4207	4014	3914	4066	4055	3930	3990	4106	4512	4597
3556	3307	3192	2981	2863	2973	3122	3029	3125	3260	3335	3215	3113	2961	2852	2738	2926	3410	3565	3953	4132	4064	3805	3742	3754	3852	3823	3802	3964	4006	4064	3867	4025	3912	4015	4143	4079	4013	4137	4151	4177	3975	3990	3975	4046	3939	4041	4042	4368	4715
3758	3712	3659	3457	3293	3562	3427	3203	3203	3233	3391	3315	3253	3258	3163	3267	3497	3976	4169	4109	4165	3890	3639	3669	3734	3717	3848	3880	3970	4032	3923	3983	3984	4022	4098	4092	4031	4090	3930	4092	3964	3890	4057	4038	4007	3880	3833	4016	4385	4431
4545	4383	4280	4181	4269	4341	4232	3913	3598	3858	3676	3726	3830	3787	3804	3921	4129	4188	4298	3984	3936	3849	3733	3780	3806	3750	3745	3929	3980	4010	4000	3818	3861	3828	3965	4235	4058	4038	4006	4064	4018	3980	4017	3987	4034	3864	3868	3908	4257	4445
4885	4663	4523	4567	4447	4727	4827	4354	4238	4315	4086	4020	4237	4272	4307	4269	4219	4019	4092	3761	3691	3629	3656	3744	3706	3679	3826	3883	3916	3753	3894	3948	3907	4007	4023	3995	4147	4149	4046	3876	3978	3873	3879	3964	3844	3787	3522	4000	4237	4249
4741	4325	4263	4173	4204	4375	4519	4450	4354	4280	4175	4049	4179	4206	4109	4095	4090	3914	3872	3861	3730	3784	3673	3775	3677	3699	3857	3798	3858	3692	3767	3820	3760	3894	4070	3947	4098	3915	3996	3781	3931	3933	3885	3851	3744	3691	3702	3802	4070	4122
4249	3926	3788	3818	3905	3817	4105	4153	3930	4068	4020	3906	3982	4100	3824	3780	3838	3800	3901	3899	3795	3759	3730	3705	3761	3730	3789	3903	3819	3718	3668	3749	3786	3883	3986	3830	3867	3966	3865	3880	4015	4028	3872	3768	3802	3784	3782	3959	4077	3907
3974	3709	3738	3755	3712	3778	3858	3778	3843	3929	3984	3937	3911	3948	3872	3806	3825	3945	3808	3864	3887	3751	3783	3911	3900	3781	3811	3818	3698	3705	3853	3788	3774	3818	3913	3831	3863	3942	3884	3947	3984	3914	3892	3738	3798	3705	3811	3888	3941	3906
4082	3652	3635	3770	3670	3830	3849	3800	3893	4022	4161	3989	4068	4034	3953	3885	3962	3883	3854	3901	3946	4077	4102	3943	3992	3778	3710	3774	3681	3648	3755	4015	3888	3948	3786	3955	3838	3948	3950	3826	3998	3830	3585	3748	3719	3704	3779	3786	3858	3787
4012	3570	3742	3617	3725	3759	3801	3802	3977	4138	4327	4044	3906	4098	3979	3970	3911	4015	3948	3907	4106	4108	4050	4008	3979	3841	3955	3732	3618	3750	3860	3973	3915	3932	3834	3731	3758	3946	3968	3874	3885	3739	3552	3620	3761	3596	3827	3657	3705	3732
3929	3787	3653	3767	3743	3793	3914	3812	3994	4077	4108	3853	3889	4041	3925	3822	3842	3998	4110	3982	4119	4252	4137	4131	4005	3900	3748	3796	3710	3856	3980	3929	3805	3827	3871	3828	4013	3956	3968	4062	3914	3854	3687	3619	3895	3739	3643	3756	3629	3862
4049	3822	3841	3826	3858	3851	3909	3737	3691	3894	3950	3872	3785	3946	4016	3883	4017	4006	3939	4186	4097	4111	4095	4097	4019	3974	3854	3817	3807	3842	4136	4112	4154	3846	3921	4039	3949	4083	4083	3967	3858	3692	3660	3919	3947	3870	3710	3820	3927	3840
4216	4030	4008	3990	3936	3715	3846	3692	3632	3791	3819	3661	3677	3793	3885	3924	3926	3977	4024	4127	4158	4075	4074	4038	3952	3828	3940	3808	3884	4004	4127	4103	3976	3816	3990	4047	3968	4010	4006	3968	3779	3869	3857	4006	3818	3864	3794	3845	3779	3841
4251	4058	3975	4005	3987	3895	3834	3810	3876	3712	3737	3637	3604	3659	3828	3822	3985	4087	3901	4118	4179	4100	4053	3909	3997	3924	3899	3981	3948	4011	4251	3985	4014	3936	4061	4141	4084	4056	3911	3970	3862	3822	3901	3968	3892	3864	3748	3855	3821	3763
4189	4146	4005	3914	3941	3749	3772	3837	3698	3633	3668	3582	3638	3634	3725	3790	3940	3849	3911	4016	4075	4105	3997	3958	4027	3955	3918	4037	3922	4077	4224	3995	3990	3940	3999	4154	3931	4024	3854	3920	4018	3950	4051	3896	3865	3903	3823	3956	3947	3911
4291	3964	4014	3878	3750	3754	3704	3650	3803	3833	3643	3608	3762	3842	3760	3801	3812	3874	3838	4044	3866	4054	3959	4010	4121	4038	4046	3991	3997	4045	4182	4122	4069	4110	4138	4035	4066	3988	3959	3881	3993	3945	3929	3930	3953	3790	4029	4088	3974	3846
4187	3981	3922	3880	3717	3672	3806	3724	3680	3687	3758	3807	3740	3816	3866	3761	3837	3829	3810	3827	3855	3913	3912	3982	4108	4015	3855	3937	3965	4070	4228	4102	3935	4044	4195	4115	4064	3925	4004	3919	3943	4031	3808	3783	3859	3797	3857	3952	3909	3876
4091	3866	3873	3816	3863	3813	4175	4083	3781	3936	3890	3821	3784	3802	3699	3863	3690	3895	3734	3783	3827	3981	3892	3984	3906	3857	3884	3813	3874	3897	4057	4033	4012	4025	4071	3885	3870	4029	3976	4034	3951	3934	3767	3826	3965	3861	3737	3923	3911	3842
3890	3736	3826	3943	3955	3992	4044	3962	3912	3810	3947	3960	3852	3803	3631	3584	3736	3840	3739	3771	3875	3915	3920	3808	3786	3631	3650	3806	3890	3989	4014	4107	4077	4017	3946	3811	3713	3927	3964	3981	4084	4027	3856	3933	3956	4044	3857	3891	3791	3887
4075	3870	3934	3920	3999	3958	3891	3940	3871	3807	4132	3870	3808	3680	3766	3520	3711	3762	3667	3686	3892	3755	3815	3806	3691	3635	3687	3741	3865	3753	4028	4082	4119	4094	3876	3817	3784	4060	3969	4119	3848	3937	3876	3956	4062	3876	3852	3871	3822	3893
4117	3876	3948	4147	4003	3974	3876	3784	3823	3755	3818	3804	3890	3825	3689	3621	3798	3675	3639	3617	3728	3698	3637	3769	3645	3501	3649	3695	3797	3848	3799	3928	3885	3853	3885	3736	3907	3897	3818	3759	3869	3723	3727	3673	3952	3806	3739	3957	4032	3911
4219	4010	3954	3990	4007	4099	4015	3901	3951	3893	3898	3777	3791	3854	3782	3793	3871	3764	3642	3651	3786	3945	3768	3638	3550	3457	3669	3650	3754	3751	3711	3786	3854	3860	4021	3848	3730	3782	3693	3658	3718	3809	3782	3828	3749	3645	3710	3877	3892	3784
4214	3992	3836	4046	3910	3856	4066	4001	4065	4206	4110	3879	3978	3913	3704	3732	3949	4113	3879	3988	4164	4157	4049	3782	3707	3568	3767	3717	3699	3800	3791	3782	3754	3952	3970	3863	3676	3639	3687	3713	3754	3996	3929	3943	4017	3790	3852	3918	3891	3797
4291	3860	3873	3852	3923	3948	4086	4060	4255	4451	4311	4192	4259	4060	4029	3767	3863	4079	4117	4114	4364	4357	4269	4095	4001	3845	3917	3793	3570	3826	3931	3766	3849	3972	3914	3867	3607	3678	3710	3862	4003	4020	4085	4187	4111	4033	3916	3895	3918	3820
4130	4019	3953	3858	3804	3814	4077	3985	4106	4458	4345	4263	4263	4418	4222	3889	3810	4018	4123	4111	4221	4151	4083	4007	3895	3975	3991	3839	3637	3850	4069	4006	3840	3917	4022	3823	3570	3766	3822	3910	4041	3990	3943	4046	4143	3976	3935	3883	3971	3948
4051	4165	4124	3956	3721	3830	3822	3695	3701	3876	4027	3780	3781	4249	4261	4085	3866	4008	3943	3770	3588	3436	3674	3700	3763	3822	3904	3832	3565	3827	4042	3978	3863	3850	3783	3796	3742	3780	3998	4019	3884	3677	3550	3516	3584	3757	3721	3879	4109	4069
3776	4113	4334	4068	3889	3958	3938	3444	3127	3249	3486	3389	3446	3967	4267	3969	3782	3898	3734	3505	3212	3111	3284	3478	3359	3749	4006	3884	3640	3702	4115	4006	3729	3841	3903	3647	3837	3976	4226	4008	3850	3625	3223	3224	3276	3283	3494	3912	4432	4338
3898	4290	4468	4251	3951	3943	3814	3353	2894	2862	3153	3079	3152	3641	4140	4019	3775	3798	3643	3375	3046	2901	3209	3338	3223	3646	4123	4069	3825	3882	4180	4041	3743	3646	3939	3902	3784	4117	4048	4003	3737	3478	3227	2896	3072	3070	3325	3853	4666	4432
3784	4496	4764	4460	4007	4067	3770	3354	2755	2835	3126	3210	3126	3641	4365	4299	3883	4047	3793	3332	2926	2929	3082	3281	3235	3612	4299	4109	3721	3840	4029	4051	3742	3758	3913	3853	3781	3984	4160	3990	3805	3486	3093	2967	3026	3312	3434	4030	4647	4439
3961	4650	4633	4259	4041	4008	3902	3443	3156	3121	3542	3329	3225	3730	4360	4324	4026	3996	3857	3515	3070	3066	3335	3462	3351	3853	4308	4157	3645	3774	4047	3954	3764	3862	3985	3966	3916	3978	4231	4189	3854	3590	3331	3158	3327	3502	3590	4134	4934	4546
3895	4600	4688	4197	3970	4042	3855	3434	3115	3464	3738	3476	3353	3925	4419	4235	3950	4053	3803	3457	3174	3184	3529	3561	3444	3903	4338	4083	3643	3624	3961	3972	3774	3869	4062	3849	3724	4045	4077	4092	4165	3772	3536	3395	3583	3814	3743	4245	4816	4490
3849	4393	4597	4155	3929	4024	3799	3408	3235	3362	3783	3411	3509	3889	4415	4244	3842	3898	3770	3408	3133	3215	3404	3520	3440	3805	4186	4035	3524	3706	4077	4043	3893	3660	3891	3806	3787	3971	4203	4199	3900	3733	3365	3307	3591	3694	3548	4164	4715	4679
3752	4465	4566	4190	3945	3971	3838	3340	3199	3197	3621	3496	3197	3911	4358	4007	3854	3781	3718	3371	3152	3221	3486	3484	3375	3749	4285	3971	3520	3826	4088	3882	3790	3847	3887	3825	3670	3939	4277	4038	3889	3611	3278	3249	3431	3581	3607	4102	4784	4568
3938	4374	4628	4254	3907	3982	3777	3543	3131	3355	3340	3314	3293	3941	4419	4138	3696	3878	3793	3459	3183	3133	3399	3399	3284	3719	4323	4100	3624	3599	4156	3774	3669	3716	3864	3707	3572	3991	4242	4058	3910	3721	3289	3262	3433	3688	3586	4142	4678	4694
3859	4411	4585	4057	3949	3968	3985	3481	3148	3210	3463	3310	3267	3748	4262	4106	3720	3927	3868	3509	3115	3118	3339	3414	3232	3742	4197	4097	3810	3585	3892	3769	3738	3818	3709	3691	3698	3819	4164	4095	3879	3725	3521	3275	3558	3634	3650	4099	4755	4590
3984	4604	4556	4212	4024	4063	3850	3464	3185	3217	3558	3372	3275	3914	4303	4110	3856	3795	3759	3491	3085	3018	3381	3228	3338	3687	4296	4278	3677	3610	3817	3779	3560	3741	3794	3724	3523	3853	4116	3997	3984	3723	3382	3191	3410	3628	3558	3977	4660	4499
3994	4503	4777	4246	3974	4016	3762	3420	3029	3263	3636	3392	3180	3818	4496	4141	3815	3846	3921	3292	3129	3042	3447	3581	3368	3617	4340	4073	3560	3455	3682	3790	3731	3760	3776	3459	3686	3917	4135	3964	4006	3534	3320	3007	3335	3566	3442	4011	4619	4491
3789	4338	4570	4239	3913	3934	3831	3500	3079	3219	3531	3381	3194	3681	4294	4022	3797	3719	3648	3346	3058	2990	3520	3530	3411	3697	4298	3974	3524	3439	3828	3878	3655	3645	3683	3757	3621	3933	4065	4094	3829	3713	3312	3202	3477	3643	3578	4129	4793	4507
3694	4449	4563	4242	3993	3989	3786	3460	3186	3276	3473	3267	3136	3722	4246	3847	3664	3811	3723	3476	3141	3123	3444	3576	3310	3592	4252	4051	3621	3559	3872	4014	3704	3718	3796	3628	3721	3898	4049	4143	3950	3551	3411	3200	3451	3595	3636	4162	4630	4565
3764	4515	4550	4208	3984	4014	3812	3509	3281	3352	3595	3239	2972	3690	4264	4047	3615	3880	3858	3519	3081	3083	3274	3461	3297	3604	4267	4008	3647	3728	3930	3697	3543	3660	3724	3489	3629	3993	4183	4141	3997	3613	3354	3080	3470	3581	3506	3994	4678	4368
3712	4546	4669	4232	3906	3936	3752	3502	3005	3232	3573	3283	3057	3729	4137	3997	3642	3912	3825	3504	3089	3056	3378	3418	3392	3702	4327	4041	3677	3559	4001	3763	3524	3555	3810	3741	3597	3855	3971	4053	3937	3564	3387	3169	3374	3543	3655	4098	4668	4339
3926	4426	4540	4320	3772	3829	3660	3332	3024	3103	3517	3259	3196	3810	4299	4137	3584	3833	3719	3281	2950	2898	3364	3581	3323	3610	4215	4127	3571	3540	3907	3810	3628	3591	3752	3568	3531	3838	4224	4193	3905	3690	3452	3205	3363	3688	3740	4265	4692	4556
3629	4333	4477	3998	3789	3686	3732	3375	3020	3074	3509	3295	3158	3807	4231	4037	3790	3868	3799	3501	3044	3113	3455	3487	3314	3634	4176	4017	3620	3586	3823	3880	3673	3638	3634	3597	3599	3847	4152	4199	4027	3869	3389	3315	3392	3651	3652	4143	4642	4440
3536	4236	4233	3856	3746	3746	3553	3287	3035	3188	3406	3312	3076	3731	4176	4125	3846	3803	3795	3442	3132	3080	3447	3504	3258	3522	4184	4252	3901	3525	3824	3761	3698	3649	3695	3559	3494	3779	4119	4014	4010	3678	3263	3074	3392	3630	3610	4003	4523	4432
3616	4132	4485	3898	3822	3645	3671	3334	2917	3103	3399	3252	3009	3642	4254	4154	3928	3903	3869	3496	3227	3186	3535	3418	3399	3643	4213	4296	3728	3642	3832	3680	3585	3549	3789	3650	3517	3882	4166	4155	3907	3641	3356	3172	3289	3494	3680	3968	4449	4360
3452	4338	4351	4074	3690	3601	3546	3322	2888	3109	3390	3044	3013	3640	4371	4286	3835	3881	3799	3471	3267	3218	3466	3565	3375	3821	4342	4253	3808	3709	3814	3645	3477	3586	3719	3546	3656	3859	4192	4238	3944	3785	3468	3245	3428	3499	3470	3974	4589	4496
3644	4372	4393	3938	3600	3564	3581	3123	3006	3098	3362	3173	3101	3536	4371	4222	3893	3837	3794	3543	3185	3193	3527	3533	3413	3733	4382	4126	3711	3654	3826	3935	3574	3677	3775	3614	3634	3986	4192	4067	3949	3842	3343	3250	3389	3561	3509	3939	4602	4424
3501	4216	4375	3873	3634	3732	3549	3247	2962	3156	3436	3088	3154	3692	4384	4146	3822	3733	3921	3581	3211	3193	3421	3730	3287	3732	4257	4086	3612	3694	3964	3966	3678	3601	3793	3672	3680	3983	4137	4179	3808	3550	3282	3157	3236	3336	3308	3760	4385	4216
3630	4168	4276	3914	3727	3854	3585	3255	2983	3208	3426	3219	3238	3731	4146	4122	3849	3752	3856	3592	3206	3188	3520	3486	3213	3601	4268	3995	3678	3686	3864	3928	3662	3719	3822	3574	3674	4026	4306	4103	3875	3631	3248	3164	3377	3501	3430	3830	4414	4223
3457	4188	4475	3878	3756	3927	3553	3364	3048	3169	3499	3314	2994	3664	4250	4095	3895	3830	3803	3462	3117	3096	3354	3468	3229	3411	4168	4148	3745	3711	3776	3805	3542	3702	3721	3872	3724	4096	4222	4357	3944	3705	3430	3192	3356	3460	3533	3805	4509	4292
3414	4116	4285	4129	3996	3889	3695	3406	3080	3304	3509	3280	3009	3712	4248	4215	4012	3960	3886	3551	3140	3148	3319	3409	3213	3691	4153	4016	3526	3659	3767	3724	3674	3616	3808	3765	3717	3966	4225	4069	3915	3523	3329	3164	3277	3377	3392	3796	4323	4318
3392	4288	4500	4003	3982	3867	3738	3373	3219	3320	3533	3357	3269	3820	4584	4564	3991	3974	3872	3624	3214	2971	3352	3514	3377	3589	4168	3987	3448	3483	3845	3760	3582	3650	3754	3747	3537	3850	4022	4098	3826	3603	3384	2968	3202	3288	3388	3630	4368	4131
3377	4221	4481	4061	3691	3852	3676	3377	3106	3310	3665	3274	3339	4018	4504	4364	3792	3872	3814	3546	3095	3079	3286	3487	3303	3476	4190	3992	3540	3491	3764	3665	3580	3568	3746	3772	3605	3889	4006	3943	3907	3604	3283	3196	3196	3316	3395	3715	4308	4181
3315	4212	4334	3960	3741	3790	3633	3332	3127	3218	3503	3295	3153	3890	4400	4317	3916	3786	3851	3584	3049	3141	3359	3370	3115	3517	4178	4043	3592	3543	3820	3768	3491	3522	3790	3616	3642	3951	4087	4091	3633	3620	3334	3072	3168	3314	3419	3791	4344	4172
3336	4147	4379	4017	3791	3751	3748	3410	3101	3157	3480	3323	3259	3722	4509	4274	4028	3975	3970	3558	3105	3140	3286	3323	3111	3449	4136	4094	3642	3501	3843	3707	3486	3658	3938	3723	3678	3868	3934	3844	3604	3461	3157	3069	3196	3392	3280	3659	4256	4297
3399	4202	4447	4126	3844	3945	3744	3459	3056	3240	3557	3362	3075	3818	4383	4399	4059	4163	3935	3683	3143	3063	3449	3345	3197	3571	4329	4137	3538	3523	3787	3761	3578	3690	3821	3721	3689	3728	3832	3812	3699	3366	3151	2907	3135	3162	3239	3618	4281	4031
3604	4248	4569	4125	3904	3875	3684	3447	3164	3200	3409	3373	3049	3765	4424	4264	3930	3835	3884	3551	3152	2979	3294	3408	3295	3751	4373	4200	3592	3415	3742	3774	3688	3659	3765	3681	3698	3757	3938	4002	3680	3369	3137	2990	3262	3383	3363	3758	4286	4340
3508	4400	4691	4151	3890	3926	3798	3430	3059	3019	3503	3180	3164	3759	4473	4149	3733	3815	3723	3397	3086	2991	3190	3368	3281	3719	4321	4047	3685	3555	3714	3694	3640	3585	3768	3682	3770	3910	4007	4080	3804	3308	3104	3023	3234	3343	3470	3825	4544	4247
3647	4256	4604	4291	3915	4019	3989	3372	3052	3174	3287	3266	3119	3706	4280	4096	3653	3663	3787	3544	2967	2903	3185	3328	3212	3555	4116	4136	3618	3616	3697	3684	3571	3506	3733	3595	3635	3828	3860	3914	3704	3362	3070	3014	3178	3279	3349	3702	4480	4324
3533	4268	4601	4327	4192	4059	3783	3356	3101	3196	3390	3289	3097	3601	4230	3937	3557	3650	3669	3519	2948	2798	3135	3354	3088	3532	4147	4013	3502	3381	3614	3592	3458	3445	3615	3478	3532	3607	3874	3840	3589	3428	3177	3032	3187	3271	3332	3564	4229	4251
3571	4149	4630	4281	4200	4032	3763	3285	2952	3119	3423	3349	3122	3600	4225	4139	3624	3666	3629	3331	2741	2730	3087	3216	3165	3498	4091	3965	3401	3300	3562	3586	3378	3476	3571	3440	3479	3686	3987	3904	3621	3583	3377	3124	3257	3425	3470	3657	4240	4320
3549	4185	4599	4227	3837	3806	3627	3268	3069	3141	3424	3255	3189	3518	4192	4004	3685	3552	3480	3159	2776	2655	2984	3168	3149	3468	4118	3889	3389	3264	3509	3371	3285	3309	3543	3363	3316	3631	3780	3948	3732	3443	3173	2862	3079	3410	3273	3838	4358	4308
3517	4221	4454	3972	3877	3915	3745	3364	3075	3149	3411	3299	3283	3657	4196	3947	3741	3615	3588	3442	2852	2867	3071	3191	3204	3428	3955	3903	3403	3268	3599	3531	3356	3363	3544	3451	3248	3679	3791	3719	3350	3104	2780	2656	2865	3051	3143	3541	4199	4088
3699	4416	4427	4239	3792	3897	3856	3457	3099	3082	3473	3336	3239	3765	4117	4081	3747	3683	3649	3321	3033	2896	3295	3198	3213	3595	4139	4000	3416	3299	3646	3496	3203	3410	3500	3507	3219	3485	3632	3619	3244	3086	2787	2766	2715	2896	2949	3368	4023	3973
3741	4355	4556	4061	3764	3914	3770	3252	2979	3077	3302	3385	3220	3601	4236	4074	3662	3718	3779	3350	3038	2927	3163	3428	3230	3559	4134	3852	3493	3310	3511	3518	3271	3418	3504	3522	3409	3549	3686	3649	3478	3320	3082	2990	3089	3055	3270	3443	3807	3945
3689	4482	4616	4117	3881	3796	3565	3142	2853	2781	3109	3155	3106	3576	4122	4111	3777	3600	3720	3298	2846	2736	3105	3447	3195	3545	4146	4034	3523	3427	3619	3651	3358	3380	3625	3501	3327	3563	3699	3707	3913	3619	3568	3407	3428	3427	3508	3551	3873	3835
3562	4367	4600	4264	3792	3623	3550	3042	2796	2735	3172	2891	3049	3505	4045	4223	3652	3618	3497	3297	2788	2704	2919	3240	3092	3566	3971	3988	3572	3511	3680	3716	3498	3512	3509	3526	3477	3427	3640	3710	3932	3833	3868	3910	3743	3650	3640	3702	3756	3596
3545	4071	4469	4163	3856	3750	3497	3058	2750	2698	2847	2983	2943	3434	4201	4083	3767	3523	3531	3134	2757	2755	2902	3048	3069	3408	3995	3786	3668	3546	3641	3669	3431	3488	3611	3604	3546	3475	3709	3673	3652	3887	3857	4020	3820	3785	3744	3616	3568	3539
3421	3926	4193	4058	3812	3616	3503	3230	2810	2768	3008	2973	3060	3450	3837	3797	3625	3611	3497	3186	2887	2888	3014	3100	3265	3508	3729	3756	3557	3471	3692	3484	3514	3521	3600	3628	3596	3554	3604	3723	3777	3781	3974	4008	3920	3881	3675	3719	3770	3587
3487	3854	3931	3730	3796	3750	3720	3394	3324	3422	3405	3432	3351	3525	3750	3574	3718	3705	3713	3517	3271	3418	3360	3370	3462	3582	3628	3610	3379	3509	3596	3510	3440	3429	3490	3608	3528	3648	3636	3807	3630	3690	3776	3837	3942	3748	3734	3765	3754	3677
3802	3713	3816	3783	3864	3907	3807	3970	3997	4003	4062	3808	3841	3756	3653	3642	3749	3834	4010	3895	3821	3918	4037	3817	3553	3599	3547	3544	3418	3480	3626	3444	3504	3484	3489	3478	3581	3632	3584	3520	3628	3541	3508	3632	3560	3680	3697	3592	3592	3718
3963	3770	3767	3803	3744	3894	4081	3998	4206	4352	4085	3891	3940	3772	3663	3540	3806	3869	3864	4036	3945	3985	3881	3740	3639	3697	3805	3510	3520	3607	3470	3572	3483	3532	3589	3545	3543	3471	3611	3633	3596	3455	3474	3437	3467	3565	3479	3512	3466	3429
3839	3683	3470	3495	3688	3615	3735	3834	4044	3791	3949	3814	3770	3768	3589	3584	3533	3730	3798	3665	3560	3753	3797	3548	3688	3654	3633	3626	3532	3620	3616	3634	3475	3574	3531	3607	3582	3628	3573	3577	3675	3582	3620	3576	3671	3632	3613	3645	3481	3513
3783	3492	3479	3448	3651	3546	3582	3495	3554	3570	3593	3537	3560	3616	3526	3466	3556	3455	3425	3496	3379	3593	3653	3396	3627	3541	3591	3606	3568	3686	3703	3581	3528	3551	3662	3763	3734	3651	3703	3577	3716	3754	3701	3814	3675	3847	3892	3784	3919	3915
3734	3738	3625	3675	3628	3677	3574	3622	3658	3507	3517	3550	3595	3502	3501	3514	3544	3601	3575	3635	3726	3565	3462	3443	3676	3442	3504	3603	3684	3741	3642	3620	3685	3663	3714	3703	3680	3714	3654	3770	3661	3819	3781	3964	3984	4095	4149	4290	4281	4088
3852	3934	3999	3934	3764	3652	3834	3819	3775	3687	3572	3634	3520	3631	3591	3546	3651	3687	3661	3592	3770	3486	3508	3436	3616	3431	3593	3603	3583	3696	3739	3812	3753	3721	3672	3665	3600	3670	3790	3728	3817	3855	3813	4005	4139	4215	4112	4173	4228	4102
3865	3789	3769	3787	3669	3659	3741	3645	3753	3542	3596	3492	3468	3415	3538	3589	3493	3469	3332	3564	3427	3421	3396	3457	3506	3631	3501	3615	3759	3743	3686	3607	3632	3663	3663	3614	3686	3784	3816	4019	3844	3774	3771	3711	3889	3950	3911	3877	4014	3924
3683	3626	3725	3582	3471	3531	3460	3425	3512	3467	3419	3456	3347	3240	3212	3362	3456	3269	3297	3253	3251	3349	3372	3431	3516	3476	3526	3588	3702	3649	3643	3479	3590	3670	3542	3568	3628	3774	3874	3879	3681	3382	3201	3167	3388	3508	3429	3395	3413	3382
3839	3745	3849	4066	3836	3763	3511	3656	3682	3570	3631	3580	3570	3601	3560	3530	3609	3669	3552	3670	3599	3574	3548	3617	3703	3606	3463	3445	3588	3700	3506	3451	3591	3610	3538	3475	3429	3522	3863	3700	3448	3179	2842	2650	2643	3028	2964	2792	2859	2839
4485	4666	4446	4384	4314	4386	4241	4185	4220	4117	4028	4073	4167	4098	4062	4118	4304	4233	4036	3948	3904	4075	3842	4000	3998	3855	3781	3760	3609	3630	3426	3558	3527	3615	3591	3449	3368	3802	3917	3824	3512	3101	2742	2601	2752	2985	2904	2960	2940	2832
4605	4770	4747	4724	4372	4233	4320	4460	4376	4174	4271	4218	4094	4260	4186	4232	4255	4211	4216	4219	4316	4077	4100	3928	4073	4094	3882	3819	3747	3681	3506	3525	3420	3666	3692	3585	3475	3759	4058	4023	3706	3315	3164	2931	3030	3175	3148	3051	3007	3191
4235	4094	4055	4290	4128	3822	3839	3875	3871	3657	3730	3867	3686	3646	3762	3792	3862	3724	3791	3955	3885	3594	3767	3839	3842	3923	3913	3782	3694	3796	3676	3689	3602	3702	3663	3598	3554	3833	3889	3890	3688	3448	3118	3072	3064	3311	3127	3032	3033	3164
3799	3904	3741	3573	3648	3624	3542	3404	3362	3272	3426	3238	3333	3276	3375	3421	3404	3460	3458	3545	3476	3428	3514	3348	3492	3849	3808	3852	3866	3757	3644	3808	3609	3607	3722	3706	3652	3854	3802	3960	3722	3409	3375	3291	3385	3460	3375	3399	3398	3362
3462	3545	3561	3514	3481	3415	3465	3288	3232	3186	3297	3294	3226	3228	3244	3272	3201	3253	3369	3353	3270	3055	3103	3248	3269	3586	3962	4078	3658	3716	3732	3713	3627	3601	3653	3865	3748	3704	3826	3967	3882	3922	3891	3905	3955	3928	3898	3852	3881	3929
3236	3160	3214	3147	3174	3112	3060	3197	2972	3028	2987	3001	3002	2941	3072	2984	3016	2813	3014	3054	2871	2801	2810	3001	3202	3495	4053	4054	3835	3658	3583	3777	3630	3664	3739	3769	3759	3756	3871	3989	4022	4068	4333	4407	4513	4424	4255	4277	4391	4326
3070	3111	2978	2895	2917	3076	3050	2832	2877	3060	2885	2865	2901	3004	2972	3001	2736	2921	2836	2941	2822	2823	2725	2947	2997	3571	3911	4106	3774	3615	3680	3750	3698	3533	3765	3700	3692	3667	3896	3831	3839	4143	4161	4175	4410	4445	4416	4293	4452	4412
3127	3248	3340	3246	3209	3272	3299	3168	3217	3246	3360	3238	3246	3267	3236	3199	3269	3189	3257	3275	3149	3050	3172	3113	3253	3345	3757	3988	3708	3649	3739	3905	3917	3748	3652	3729	3541	3655	3694	3787	3847	3944	4040	3979	4107	4286	4116	4049	4148	4274
3398	3485	3536	3650	3396	3310	3457	3493	3442	3638	3494	3451	3376	3525	3553	3458	3646	3368	3533	3564	3505	3384	3307	3299	3402	3416	3733	3949	3819	3873	3691	3938	3755	3774	3763	3727	3498	3631	3884	3848	3968	3892	3813	3759	3844	3925	3968	3763	3965	4063
3801	3614	3645	3835	3737	3623	3608	3812	3801	3706	3740	3851	3689	3660	3678	3586	3731	3701	3834	3808	3477	3521	3411	3519	3652	3796	3862	3984	4036	3876	3789	3907	3927	3772	3861	3670	3675	3772	4008	3970	3895	3791	3451	3344	3352	3571	3559	3466	3541	3653
4338	4003	4084	3945	4171	3941	4035	4059	4221	4094	4069	4054	4079	3976	3932	3972	4013	4020	3994	3963	3649	3727	3768	3931	3921	4111	3805	3894	3885	3827	3796	3787	3979	3882	3839	3666	3769	3842	4005	3926	3680	3374	3068	2767	2821	3210	3243	3099	3040	3233
4290	4520	4390	4195	4239	4275	4317	4134	4260	4088	4146	4222	4132	3943	4065	4016	4018	4021	4197	4137	4094	3868	3889	4072	4020	3855	3703	3909	3764	3896	3991	3816	3954	3955	3828	3704	3627	3878	4034	3885	3430	3185	2854	2548	2675	2944	2990	2907	2955	2960
4316	4656	4808	4451	4273	4473	4491	4267	4318	4223	4302	4289	4385	4184	4346	4305	4318	4269	4248	4200	4222	4305	4192	4257	4204	3868	3869	3806	3904	3892	3850	3886	3801	3872	3864	3799	3732	4008	4109	3888	3508	3366	3006	2785	2811	3166	3158	3012	3047	3146
4216	4440	4822	5053	4729	4486	4664	4619	4415	4325	4522	4391	4480	4512	4496	4410	4509	4333	4475	4541	4454	4447	4427	4323	4311	4125	4041	3887	4029	3828	3985	3861	3866	3880	3985	3638	3725	4039	4040	3903	3587	3535	3190	3136	3270	3420	3416	3244	3295	3253
4265	3980	4358	4780	4519	4105	4150	4392	4144	3917	4172	4320	3940	4274	4276	4286	4327	4188	4115	4189	4061	4181	3923	4148	4061	4162	4179	4014	3880	3780	3958	3920	3871	3854	3849	3774	3650	3753	4022	3845	3745	3542	3482	3427	3479	3636	3461	3337	3456	3374
4038	3774	3648	4087	4323	3965	3595	3804	3808	3501	3642	3739	3522	3741	3796	3828	3748	3713	3743	3753	3732	3661	3579	3710	3819	4074	4052	4059	3848	3830	3885	3916	3735	3815	3889	3828	3681	3712	3905	3830	3836	3743	3587	3820	3844	3790	3750	3739	3741	3832
4092	4058	3599	3579	3819	4069	3471	3604	3669	3588	3268	3431	3410	3500	3738	3514	3538	3612	3645	3666	3632	3441	3362	3532	3477	3940	4179	4098	3937	3715	3900	3864	3771	3735	3826	3878	3846	3721	3909	3872	3781	3990	4153	4269	4447	4510	4327	4349	4219	4351
3450	3956	3638	3249	3333	3527	3385	3056	3246	3234	3106	3125	3257	3132	3169	3243	3279	3200	3323	3309	3146	2959	2973	3097	3371	3779	4229	4280	3835	3774	3742	3888	3761	3694	3783	3974	3745	3698	3851	4010	3840	4085	4343	4593	4537	4623	4500	4501	4577	4577
3013	3544	3516	3004	2994	3317	3268	2879	2888	3213	2829	2884	3050	2768	2972	3034	3032	2996	2926	3089	2919	2702	2690	2939	3297	3783	4312	4300	3922	3619	3585	3892	3790	3698	3785	3899	3755	3589	3799	3861	4055	4013	4245	4408	4443	4426	4449	4366	4537	4528
2988	3560	3781	3532	3185	3263	3600	3281	2996	3456	3359	2992	3296	3280	3195	3389	3131	3211	3292	3429	3230	3012	2989	3153	3232	3558	4126	4195	3889	3724	3597	4031	3866	3730	3741	3750	3601	3696	3677	3841	3832	4028	4043	3991	4202	4133	3928	4030	3951	4059
3271	3701	4148	3972	3540	3380	3934	3613	3297	3652	3679	3381	3564	3597	3516	3741	3595	3395	3436	3616	3565	3409	3307	3265	3397	3552	3874	3978	3842	3677	3838	3944	3887	3834	3848	3675	3618	3810	3875	3966	3807	3804	3699	3648	3613	3767	3870	3609	3849	3757
3178	3449	4060	3952	3319	3318	3736	3711	3239	3546	3638	3358	3608	3649	3360	3594	3465	3578	3466	3497	3400	3331	3376	3464	3551	3754	3879	3857	3811	3783	3915	3888	3799	3833	3759	3707	3629	3859	4013	4071	3875	3621	3390	3104	3206	3392	3317	3365	3368	3283
3301	3478	4066	4149	3704	3593	3980	3874	3573	3651	3972	3697	3862	3902	3705	4018	3816	3760	3747	3774	3697	3738	3752	3750	3868	3888	3813	3839	3938	3909	3746	3714	3777	3842	3894	3687	3628	3916	4087	3966	3754	3415	2963	2603	2690	2929	2994	2928	2959	2967
3506	3768	4437	4520	3969	3662	4350	4227	3746	4040	4372	3947	4100	4207	3932	4171	3911	4049	4059	3934	4225	4039	3988	3991	3958	3886	3861	3801	3916	3888	3876	3904	3863	3871	3807	3658	3688	3848	3961	3984	3788	3361	2909	2708	2739	2962	3054	3039	2926	2935
3880	3765	4379	4663	4210	3713	4420	4508	3985	4098	4481	4013	4152	4264	4018	4269	4081	4073	4068	4130	4209	4288	4180	4021	3891	3881	3706	3765	3811	3872	3823	3929	3922	3983	3783	3719	3796	3956	4111	3879	3789	3697	3245	3054	3156	3327	3406	3317	3172	3273
3811	3733	4259	4630	4144	3728	4332	4659	3999	4086	4363	4007	4216	4391	4091	4346	4164	4214	4326	4231	4342	4179	4092	3995	4027	3900	3701	3826	3865	3819	3921	3862	4024	3979	3934	3745	3840	4005	3980	3860	3844	3769	3515	3338	3548	3617	3704	3519	3683	3481
3812	3926	4415	4722	4063	3825	4327	4415	3910	4037	4362	4033	4093	4283	4059	4284	4210	4283	4351	4126	4248	4117	4040	3949	4065	3943	3925	3867	3922	3818	3976	3938	3950	3877	4000	3729	3752	3899	3843	3921	3798	3873	3688	3619	3770	3916	3798	3706	3739	3812
3481	3539	4263	4292	3681	3446	4041	4039	3502	3666	3942	3711	3680	3857	3706	4071	3847	3880	3942	3803	3843	3785	3773	3671	3766	3923	3838	3918	3867	3888	3958	3924	3921	3936	3920	3875	3848	3815	4118	3904	3885	3982	4068	4050	4078	4103	4124	4196	4378	4039
3194	3292	3863	3974	3550	3219	3644	3845	3284	3500	3688	3383	3492	3625	3346	3653	3671	3542	3724	3521	3662	3329	3472	3384	3578	3737	3796	3926	3883	3665	3922	4058	3946	3991	3876	3890	3839	3746	3982	3869	4120	4213	4297	4399	4339	4391	4631	4498	4691	4558
3060	3122	3665	3710	3258	3044	3452	3443	3010	3089	3408	2922	3067	3387	3115	3411	3289	3222	3366	3296	3212	2967	3116	3094	3331	3732	3889	4015	3742	3737	3870	4072	3985	3746	3972	3983	3923	3870	3887	4048	4020	4185	4436	4532	4745	4624	4512	4533	4618	4682
2644	2789	3262	3139	2793	2804	3081	3092	2713	3041	3059	2771	2960	2920	2865	3154	2895	2836	2945	2954	2880	2588	2745	2899	3082	3609	3962	4224	3801	3692	3754	3997	3972	3904	3951	4181	3935	3766	3960	4062	4070	4079	4418	4393	4426	4329	4299	4165	4301	4391
2847	3106	3368	3040	2890	2950	3412	3144	2859	3271	3168	2943	3262	3099	3033	3136	2984	3143	3096	3111	2910	2749	2867	3025	3219	3505	4211	4302	3990	3795	3855	4046	3895	3903	4199	4089	4018	3794	4081	4113	4013	4025	3920	3852	3963	4144	4014	3854	3944	3951
3365	3716	3553	3239	3108	3523	3543	3299	3251	3804	3529	3410	3627	3421	3574	3490	3348	3283	3296	3485	3298	3108	3164	3252	3276	3636	3985	4192	4023	3784	3842	3840	3930	3919	3952	4096	3909	3876	4285	4266	4181	3868	3690	3490	3605	3771	3786	3460	3564	3696
3666	3651	3362	3044	3241	3489	3306	3120	3272	3532	3433	3544	3588	3312	3496	3501	3307	3387	3231	3588	3298	3301	3103	3339	3403	3615	3912	4027	3854	3753	3865	3895	3883	3914	3884	3760	3678	3977	4078	4224	3977	3595	3335	3191	3048	3228	3362	3225	3182	3311
3696	3474	3120	3122	3317	3221	3132	3043	3240	3404	3354	3593	3454	3392	3572	3470	3489	3390	3458	3513	3428	3408	3326	3574	3620	3726	3878	3893	3814	3675	3731	3819	3951	3742	3822	3764	3909	3872	4019	4054	3827	3419	3089	2824	2708	2872	2908	2948	2673	2968
3790	3504	3608	3677	3855	3591	3317	3580	3536	3471	3692	3915	3649	3789	3711	3650	3807	3623	3735	3768	3781	3788	3722	3814	3873	3912	3870	3781	3659	3583	3679	3630	3748	3760	3780	3829	3777	3906	4007	3999	3793	3447	3129	2935	2943	3118	3052	2870	2960	3087
3665	3727	3864	4225	3934	3600	3662	3912	3665	3532	3745	3838	3697	3880	3825	3794	3917	3808	3908	3786	3994	3954	3904	3724	3932	3733	3652	3667	3752	3757	3722	3596	3699	3719	3844	3759	3809	3726	3778	3946	3773	3607	3613	3307	3425	3598	3609	3460	3333	3338
3603	3789	4018	4020	3901	3761	3916	3971	3773	3901	3847	3836	3789	4032	3782	4167	3956	3929	3966	3831	4027	3946	4138	3852	4017	3846	3790	3785	3789	3855	3662	3621	3635	3749	3775	3717	3806	3833	3940	3890	3890	3874	3775	3806	3854	4005	3898	3837	3891	4000
3675	3776	3824	3685	3944	3951	3922	4071	3980	3997	4016	4093	4133	4053	4059	4472	4144	4352	4037	4160	4171	4018	3959	3903	3860	4002	3887	3907	3706	3817	3740	3851	3644	3802	3666	3823	3804	3804	3923	3966	4121	4037	4017	4138	4138	4199	4348	4275	4188	4306
[truncated: 920 more columns]
