# Supplementary material for: Spatial Resolution and Refractive Index Contrast of Resonant Photonic Crystal Surfaces for Biosensing
Source: IEEE Photonics J. Author manuscript; Available in PMC 2015 Sep 7. (PMC4561521; doi:10.1109/JPHOT.2015.2435699)
Supplement: fig4_data [file NIHMS64775-supplement-fig4_data.gz › Volumes/graham/MacBook_backup/PhD_folder_2015_06_02/paper_improvements/IEEE_J_Photonics/final_files/data_files/fig4/4c_raw/I04.csv]

5217	4842	5051	4888	5001	5008	5017	5051	4891	4700	4577	4368	4163	3930	4147	4714	5056	5016	4868	4838	4531	4172	4063	4266	4671	5063	5044	4786	4252	4101	4144	4721	5252	5381	5059	4395	4070	4167	4590	4635	4758	4524	4035	3983	4397	4505	4316	4173	4162	4292
5370	5367	5352	5206	5208	5343	5340	5373	5101	4835	4408	4204	4078	4072	4404	5119	5265	4994	4825	4649	4272	4055	3924	4467	5021	5372	5329	4677	4235	4098	4525	4999	5394	5570	4985	4271	4056	4217	4632	4817	4934	4305	3925	4108	4371	4439	4306	4336	4360	4447
5207	5350	5330	5061	5103	5362	5397	5182	4982	4713	4354	4104	4181	4212	4714	5092	5285	5097	4679	4446	4055	3953	4110	4738	5043	5369	5266	4741	4308	4284	4600	5046	5311	5182	4605	4185	4126	4451	4790	4861	4863	4160	3960	4190	4622	4576	4513	4519	4545	4391
5220	5217	5352	5273	5343	5540	5546	5142	4819	4575	4189	4068	4206	4397	5006	5520	5280	4872	4754	4380	4028	3945	4270	4884	5339	5519	5218	4776	4231	4347	4731	5155	5307	5171	4436	4150	4280	4632	4939	5131	4928	4377	4247	4455	4706	4783	4888	4804	4803	4688
5155	5137	5059	5189	5466	5625	5659	5042	4714	4381	4319	4121	4341	4703	5186	5421	5238	4937	4907	4370	4104	4248	4649	5246	5446	5456	4934	4698	4214	4359	4724	5234	5262	5034	4331	4280	4515	4978	5379	5253	5018	4590	4541	4691	4832	4652	4917	4802	4904	4839
5142	5267	5488	5282	5596	5569	5289	4832	4552	4293	4353	4394	4473	4904	5342	5424	5145	4957	4720	4577	4170	4417	5119	5584	5636	5244	4733	4354	4112	4382	4810	5358	5326	4983	4524	4541	4862	5212	5500	5209	5073	4603	4785	4910	4699	4696	4860	4788	4670	4679
5276	5233	5432	5604	5539	5277	4900	4457	4330	4339	4385	4324	4578	5070	5325	5237	5263	5127	4757	4731	4608	4897	5247	5421	5301	4997	4471	4130	4245	4501	5083	5332	5277	4951	4825	4802	5105	5360	5498	5296	4892	4761	4912	4896	4876	4674	4778	4565	4537	4497
5359	5453	5542	5404	5213	4970	4656	4284	4293	4429	4429	4648	4840	5169	5151	5222	5226	5161	4918	4785	4781	5123	5532	5419	5191	4709	4304	4095	4452	4875	5219	5490	5362	4992	4793	5096	5197	5491	5442	5084	4856	4791	4969	4873	4785	4581	4681	4503	4352	4332
5680	5540	5560	5494	5000	4678	4390	4242	4367	4411	4607	4786	5030	5141	5127	5222	5354	5060	5011	4828	5114	5365	5311	5028	4823	4615	4271	4277	4651	5259	5392	5260	5182	5141	4988	5103	5344	5374	5018	4885	4712	4693	4869	4624	4624	4676	4757	4696	4378	4303
5695	5604	5587	5277	4942	4594	4480	4255	4386	4471	4579	4968	5147	5209	5178	5279	5223	4967	4825	5028	5258	5338	5145	4913	4788	4695	4400	4505	4955	5281	5423	5316	5072	5025	5032	5140	5084	5076	4725	4757	4658	4718	4845	4664	4649	4699	4814	4605	4200	4130
5751	5599	5416	4832	4728	4544	4538	4291	4466	4442	4826	5139	5206	5113	5243	5169	4966	4810	4796	5231	5299	5388	5097	5044	4778	4526	4434	5059	5176	5364	5183	5059	4896	4832	5083	4908	5047	4768	4638	4802	4976	5047	4694	4706	4834	4987	4955	4828	4372	4432
5547	5294	4890	4606	4408	4578	4699	4599	4376	4671	4811	5070	5030	5075	5153	5010	4678	4688	4813	5237	5381	5048	5204	4838	4683	4852	4962	5314	5431	5121	5011	4997	4874	4934	4974	4919	4830	4649	4744	5030	5185	5169	4955	4906	5034	5161	5260	4832	4627	4649
5520	5159	4872	4445	4502	4783	4926	4639	4574	4714	4787	5142	5063	5171	5098	4892	4579	4502	4993	5174	5090	5062	5061	5012	4818	4949	5389	5328	5258	4990	4703	4665	4735	4774	4881	4808	4861	4704	4991	5345	5501	5249	5035	4940	5181	5406	5284	4909	4614	4900
5304	4985	4656	4537	4537	4870	4841	4575	4775	4815	4787	5031	5022	4975	4807	4691	4601	4722	4834	5107	5070	5081	5044	5009	4865	5318	5467	5407	5158	4789	4671	4701	4876	5017	4765	4849	4822	4689	5355	5776	5625	5174	5001	5400	5359	5435	5354	4833	4700	5045
5079	4581	4450	4542	4684	4879	5099	4946	4908	4888	4961	4962	5144	4890	4710	4759	4690	4879	4876	5063	4940	4971	4952	4881	4960	5264	5373	5370	4808	4575	4524	4833	4987	5079	5082	4693	4819	5150	5355	5819	5611	5126	4983	5114	5444	5290	5199	4749	4663	4968
4533	4408	4328	4576	4719	4780	5168	5076	5177	5269	5217	5087	5027	4862	4776	4817	4895	4781	4840	4820	4894	4992	5050	4916	5135	5230	5168	4814	4470	4429	4604	4984	5097	5168	4869	4640	4885	5355	5574	5570	5257	4814	4967	5251	5368	5185	4868	4519	4865	4946
4365	4206	4487	4634	4883	5068	5320	5307	5315	5260	5198	4939	5018	4876	4784	4959	5121	4830	4762	4651	4796	4963	4958	4933	5264	5101	4786	4576	4322	4573	4736	5101	5077	5211	5009	4896	5011	5447	5721	5460	4991	4758	4728	5273	5256	5019	4397	4419	4784	5116
4368	4693	4922	5026	5007	5137	5304	5341	5365	5281	5069	4977	4925	4768	4781	4853	4975	4838	4806	4617	4834	4968	5043	5148	5234	4923	4606	4270	4403	4673	4984	5324	5326	5000	4872	4771	5256	5407	5530	5086	4556	4740	4924	5165	5139	4700	4270	4350	4786	4966
4674	4900	5106	5404	5186	5278	5300	5424	5404	5221	5202	4959	4845	4767	4786	4830	4815	4738	4746	4773	4836	4856	5035	5183	4833	4454	4094	4143	4543	4844	5195	5409	5226	4818	4876	5105	5336	5528	4957	4477	4383	4565	5018	5073	4979	4466	4335	4479	4936	4826
5051	5238	5386	5414	5453	5427	5421	5514	5397	5296	5005	4882	4798	4844	4890	4974	4844	4704	4746	4787	4712	4988	5008	5010	4561	4160	3981	4229	4692	5023	5344	5289	4907	4757	4733	5015	5316	5065	4638	4284	4272	4569	5013	4992	4649	4483	4332	4983	5009	4733
5417	5571	5600	5585	5514	5382	5474	5484	5435	5121	5102	5066	4964	4739	4755	4945	4783	4629	4819	4906	5108	5011	5015	4689	4365	4174	4222	4603	4989	5169	5032	5009	4594	4466	4884	5183	5206	4784	4209	4094	4319	4799	5089	4918	4611	4336	4732	5066	5060	4909
5760	5740	5664	5616	5453	5395	5511	5447	5278	5285	5240	4876	4833	4635	4724	4656	4778	4791	4900	4967	5138	5049	4632	4489	4188	4142	4531	4933	5220	5265	4903	4712	4500	4645	4984	5193	4962	4469	4038	4238	4698	5019	5145	4763	4386	4474	4941	5180	5022	4816
6011	5685	5623	5572	5523	5530	5436	5460	5280	5220	5032	4848	4697	4472	4444	4728	4869	4996	5091	5234	5093	4833	4690	4373	4394	4494	4755	5257	5327	5072	4777	4520	4355	4570	5014	5054	4745	4323	4116	4494	5065	5333	5103	4655	4461	4782	5249	5259	5025	4722
5795	5339	5433	5505	5411	5558	5520	5520	5394	5285	4998	4841	4646	4493	4481	4718	5010	5225	5389	5165	5052	4530	4332	4321	4452	4771	5240	5314	5350	4729	4528	4188	4428	4610	4910	4772	4568	4205	4367	4794	5273	5376	4973	4458	4542	5157	5569	5313	4907	4628
5525	5277	5135	5210	5424	5297	5502	5505	5182	5043	4593	4653	4527	4580	4632	4966	5092	5102	5300	5239	4712	4387	4155	4376	4732	5359	5301	5294	4844	4503	4194	4125	4667	4793	4687	4686	4167	4271	4659	5147	5568	5242	4712	4572	4820	5512	5408	5200	4828	4992
4936	4847	4904	5131	5247	5517	5404	5232	5161	4840	4554	4797	4714	4782	4991	5162	5194	5258	5134	4804	4416	4225	4351	4850	5141	5530	5265	4906	4491	4127	4142	4378	4647	4636	4550	4347	4374	4474	5062	5467	5403	5056	4553	4761	5043	5458	5456	5099	4867	5019
4740	4601	4797	4990	5181	5333	5265	4947	4538	4528	4547	4723	4921	5199	5267	5326	5035	4976	4795	4418	4300	4329	4546	4993	5407	5456	5063	4516	4263	4022	4188	4573	4787	4826	4485	4314	4467	4760	5191	5547	5130	4872	4689	5170	5371	5465	5024	4832	4757	5194
4685	4559	4884	5339	5289	5406	5162	4790	4433	4491	4668	4832	5181	5416	5433	5196	4817	4636	4372	4219	4412	4531	5132	5296	5460	5200	4690	4183	4105	4277	4441	4697	4706	4686	4369	4315	4696	5292	5386	5293	4865	4812	4984	5400	5463	5356	4821	4702	4768	4982
4958	4794	5142	5297	5361	5263	4785	4605	4463	4676	4895	5166	5590	5533	5249	5091	4703	4208	4300	4351	4595	5066	5286	5407	5183	4704	4333	3960	4300	4325	4683	4781	4720	4314	4318	4577	5186	5634	5299	4931	4652	4848	5335	5400	5415	4973	4587	4601	4680	4863
4939	4905	5215	5246	5287	5148	4651	4585	4568	4939	4983	5424	5408	5210	5065	4754	4292	4130	4334	4620	5103	5477	5527	5294	5002	4415	4176	4200	4511	4714	4709	4701	4428	4305	4495	4889	5347	5270	4986	4655	4745	5000	5382	5505	5192	4713	4495	4657	4777	4856
4994	5008	5300	5312	5272	4986	4805	4702	4790	4986	5448	5423	5400	4897	4800	4411	4089	4033	4482	5189	5390	5523	5519	5106	4635	4303	4214	4423	4761	4756	4525	4674	4493	4547	4724	5077	5458	4990	4679	4645	4734	5178	5248	5121	4754	4544	4583	4666	4683	4560
5310	5271	5310	5215	5101	4955	4898	4715	5021	5018	5181	5352	5032	4667	4333	4385	4277	4203	4719	5168	5447	5389	5016	4622	4467	4252	4548	4570	4793	4581	4588	4459	4498	4722	5029	5217	4965	4762	4456	4720	4969	5146	5100	4792	4643	4354	4590	4870	4610	4358
5369	5480	5311	5358	5223	5203	5056	4924	4980	5028	5117	4866	4515	4325	4223	4219	4490	4736	5127	5426	5318	5000	4649	4431	4480	4406	4711	4706	4949	4657	4322	4551	4783	5012	5125	5019	4762	4472	4554	4729	5020	4945	4746	4651	4598	4612	4825	4659	4582	4395
5252	5487	5412	5219	5143	5310	5105	5062	5102	4989	4688	4690	4656	4167	4194	4400	4730	4980	5243	5153	4985	4615	4399	4504	4454	4710	4846	4898	4711	4350	4515	4707	4912	4966	4997	4780	4513	4587	4706	4840	4907	4766	4571	4428	4534	4821	4777	4611	4463	4372
5220	5103	5274	5227	5088	5287	5104	5026	4935	4733	4654	4648	4572	4319	4469	4724	4940	4850	5004	4893	4722	4484	4563	4557	4727	4773	4634	4685	4536	4611	4595	4984	5313	5127	4997	4719	4657	4673	4854	4839	4748	4338	4504	4388	4642	4842	4728	4516	4520	4445
5159	5227	5348	5146	5016	5105	4973	4963	5030	4943	4747	4732	4709	4621	4680	4849	4902	4886	4677	4541	4496	4522	4756	4717	4813	4739	4700	4643	4613	4755	5105	5143	5194	4901	4647	4544	4602	4908	4843	4712	4530	4251	4269	4501	4724	4721	4831	4606	4536	4554
5162	5355	5434	5041	4980	4943	4797	4758	4941	5051	5026	4852	4791	4815	4793	4864	4696	4633	4572	4556	4506	4730	4800	4821	4724	4549	4654	4608	4910	5069	5166	5198	5070	4821	4685	4488	4835	4822	4679	4510	4250	4316	4379	4609	4798	4771	4648	4555	4516	4607
5450	5378	5433	5192	4802	4843	4885	4981	5151	5128	5177	5098	4969	4885	4623	4566	4613	4713	4560	4726	4714	4671	4707	4631	4587	4557	4590	4857	4971	5349	5262	5105	4918	4803	4792	4696	4825	4667	4414	4382	4285	4428	4621	4798	4796	4719	4624	4675	4847	4782
5515	5440	5529	5087	4803	4768	4985	5092	5080	5225	5078	4931	4994	4532	4569	4578	4649	4600	4831	4960	4814	4767	4713	4463	4350	4598	4672	5030	5321	5288	5241	4936	4921	4903	4808	4754	4742	4640	4336	4348	4434	4538	4743	4647	4656	4590	4765	4657	4953	4913
5703	5653	5422	5022	4882	4936	4959	5149	5175	5269	5243	4832	4644	4510	4480	4716	4832	4941	4995	4877	4722	4497	4437	4390	4458	4775	4859	5044	5184	5288	5066	5015	4889	4909	5001	4610	4698	4346	4194	4419	4424	4588	4441	4680	4488	4494	4774	4721	4929	4915
5596	5648	5468	5002	4959	5003	4904	5091	5263	5071	5039	4692	4636	4615	4715	4834	5010	5099	4979	4888	4629	4363	4483	4311	4459	4960	4932	5091	4998	4983	5025	5094	5131	5019	4709	4599	4459	4412	4304	4582	4451	4603	4526	4558	4564	4720	4884	4780	4750	4950
5627	5510	5343	5116	4851	4840	4859	4942	5066	5014	4716	4770	4977	4739	4759	5105	5147	5026	4866	4803	4398	4281	4343	4455	4682	4834	4943	4906	5048	5060	5201	5287	5258	5091	4745	4374	4449	4290	4572	4602	4617	4483	4475	4590	4603	4809	4787	4777	4783	4813
5512	5395	5184	4971	4824	4660	4797	4830	5043	4904	4768	4801	4921	4776	5059	5173	5109	4933	4733	4566	4408	4382	4411	4505	4613	4814	4971	4928	4900	5188	5189	5283	5167	5049	4589	4596	4454	4320	4683	4657	4540	4655	4560	4592	4512	4829	4887	4786	4805	4850
5629	5339	5120	4849	4753	4947	4800	5090	5080	4987	4818	4909	4868	4991	4972	5067	4979	4783	4734	4771	4367	4488	4467	4360	4367	4752	4853	4978	5028	5339	5180	5071	5039	4875	4621	4651	4620	4588	4652	4643	4536	4615	4537	4645	4600	4897	4804	4832	4767	4879
5389	5297	5192	4946	5000	5128	5138	5230	5336	5068	5043	4840	4850	4667	4938	4926	5066	4802	5030	4776	4700	4406	4354	4455	4309	4597	4912	5106	5213	5196	5036	4927	4950	5033	4821	4942	4747	4661	4575	4644	4655	4667	4791	4696	4680	4915	4782	4818	4886	5041
5548	5518	5364	5010	5025	5196	5222	5261	5337	5150	4857	4687	4647	4510	4767	5025	5089	5075	5037	4862	4596	4475	4214	4376	4418	4717	5021	5133	5382	5152	4985	4790	4844	5053	5195	5031	4693	4707	4534	4586	4777	4841	4915	4866	4936	4843	4804	4878	4994	4990
5537	5651	5372	5244	5168	5391	5342	5353	5027	4953	4660	4440	4569	4564	4836	5053	5129	5158	5053	4860	4396	4484	4297	4354	4661	4859	4896	5191	5380	4955	4923	4790	5027	5149	5240	4890	4756	4781	4611	4833	4906	4891	4953	4913	4982	4891	5006	4909	5021	5049
5629	5537	5519	5387	5270	5154	5097	5170	4998	4764	4664	4695	4561	4753	5066	5096	5234	5188	4968	4775	4627	4567	4424	4554	4625	4924	4836	5011	4868	4994	4867	4869	4974	5102	5005	4832	4927	4736	4698	4826	4872	4830	4915	4784	4829	5032	5000	4992	4911	4851
5652	5600	5402	5136	4879	4835	5049	4921	4935	4885	4765	4771	4778	4838	5013	5077	5018	4926	4994	4715	4787	4693	4526	4579	4735	4651	4904	4810	5032	5072	5061	5079	5085	5055	4981	4900	4914	4841	4881	4811	4895	4858	4934	4894	4946	5015	5050	5167	4974	4920
5441	5436	5192	4718	4672	4737	5024	4981	5017	4989	4923	4973	4701	4875	4857	5092	5059	4897	4858	4893	4940	4687	4576	4609	4616	4713	4793	4897	5061	5295	5228	4910	4978	4967	4878	4908	5067	4996	4873	4857	4818	4913	4899	4965	4916	5177	5060	5023	4873	5049
5396	5249	5129	4774	4738	4960	5097	5323	5392	5163	5081	4847	4877	4693	4663	4757	4934	4862	5075	4997	4967	4768	4708	4800	4661	4692	4825	4975	5066	5185	5182	4919	4967	4909	4929	5054	4982	4918	4844	4756	4866	4791	4976	4951	5051	4995	4822	4991	5063	5064
5277	5335	5216	4867	4958	5138	5166	5362	5433	5289	4956	4720	4628	4668	4739	4809	5146	5146	5119	5159	4922	4693	4523	4558	4511	4754	4967	5167	5228	4993	4983	4953	4900	4817	4982	4942	4996	4802	4756	4884	4920	4820	5026	4911	4985	4799	4914	4942	5013	5032
5434	5357	5153	5260	4946	5044	5225	5268	5277	4979	4874	4665	4685	4766	4696	4968	5103	5194	4956	5114	4881	4732	4530	4720	4714	4964	5181	5182	5048	5019	5039	5119	5025	5006	5024	5041	4900	4801	4893	4775	4907	4933	4940	4807	4741	4849	4904	5056	5224	5062
5483	5440	5227	5079	4898	4865	5095	5029	5121	5011	4907	4777	4746	4749	4819	5054	5205	5091	4958	5010	4861	4788	4759	4591	4744	4909	4993	5042	5073	5134	5081	5043	5189	5042	4966	4879	4736	4844	4918	5083	4931	4821	4820	4846	4817	4784	4923	5117	5126	5078
5472	5237	5229	4972	4762	4686	4958	5012	4996	5079	4982	4931	4970	4839	4957	5084	5136	5029	5048	4970	4887	4829	4917	4859	4677	4806	4769	5036	5110	5236	5342	5067	4933	4943	4820	4711	4860	4920	4859	4766	4813	4749	4732	4769	4885	4914	4952	4862	4904	5016
5296	5395	5063	4850	4468	4707	4952	5095	5149	5336	5104	5051	5104	4839	4751	4972	4884	4935	4971	4928	4929	4932	4862	4831	4829	4753	4788	5093	5203	5202	5285	5273	5005	4985	4969	4819	5039	4890	4819	4741	4605	4755	4717	4852	4877	4818	4800	4642	4778	4959
5380	5262	5085	4838	4711	4539	4727	5076	5254	5387	5206	5002	4956	4860	4825	4880	4916	5094	5153	5209	5015	4983	4851	4811	4765	4814	4760	5041	5088	5295	5293	5129	5089	4843	5038	5059	5071	4790	4760	4720	4705	4638	4917	4849	4688	4695	4500	4699	4877	4961
5381	5182	5245	4970	4801	4722	4916	5070	5301	5211	5144	5087	4997	4790	4777	4983	4904	5054	5272	5256	5155	4979	4952	4884	4799	4988	5078	5134	5213	5272	5264	5355	5283	5239	5156	5017	4889	4903	4838	4695	4620	4671	4860	4676	4679	4667	4582	4700	4821	4946
5454	5359	5437	4963	4772	4800	4878	4995	5166	5138	5022	4873	4879	4888	4869	5014	5052	5129	5313	5230	5072	4985	4860	4832	4773	5087	4896	4961	5010	5054	5338	5306	5261	5137	5101	4962	4951	4836	5016	4805	4890	4694	4699	4699	4545	4724	4593	4718	4724	4682
5630	5585	5376	5062	4805	4707	4721	4865	5058	5004	5024	5035	4875	5000	5001	5001	5083	5153	5183	5152	5169	5153	4870	4926	4875	4925	5046	4899	5101	5101	5329	5484	5494	5197	5026	5016	5019	4968	5006	4847	4739	4649	4501	4537	4580	4764	4633	4659	4484	4586
5453	5513	5366	5066	4784	4591	4680	4853	4820	5116	5081	5143	5027	5004	5146	5053	5153	5001	5254	5305	5174	5134	5008	4960	4870	4859	4777	4982	5021	5325	5394	5361	5167	5269	5132	4999	4997	5135	5016	4889	4626	4556	4483	4651	4523	4740	4574	4529	4575	4667
5351	5560	5430	5228	4986	4841	4695	4746	4833	5123	5289	5162	5117	4993	4961	5039	4832	5119	5154	5256	5294	5137	5238	4931	4861	4954	4734	4930	5028	5230	5212	5197	5327	5195	5370	5226	5290	5081	4938	4875	4671	4625	4724	4678	4742	4642	4442	4306	4537	4784
5382	5572	5644	5501	5168	4959	4949	4820	4826	5089	5243	5175	4946	4956	5040	4989	5023	5116	5229	5306	5276	5172	5039	5137	4968	4787	4817	4907	5012	5078	5131	5255	5343	5304	5346	5301	5197	5184	4995	4849	4773	4728	4772	4785	4611	4411	4362	4483	4663	4719
5446	5714	5625	5575	5285	5095	4962	4888	4937	4979	5089	5047	5097	5063	4853	4917	5066	5204	5204	5343	5302	5286	5273	5217	5038	4827	4872	4761	4809	4926	5289	5368	5381	5473	5339	5155	5347	5072	4962	4902	4945	4831	4747	4775	4577	4548	4479	4570	4632	4485
5437	5628	5616	5750	5386	4962	4901	4760	4967	5111	5091	5115	5285	4960	4941	5084	5183	5082	5089	5214	5476	5377	5368	5273	5145	4784	4893	4742	4778	5063	5163	5432	5426	5452	5164	5083	5174	5210	5185	5068	4889	4757	4831	4822	4679	4698	4730	4637	4473	4531
5338	5414	5567	5546	5507	5285	5006	4846	4904	5056	4998	5250	5328	5175	5130	5110	5180	5047	5115	5181	5508	5454	5361	5221	5023	4899	4823	4653	4704	4887	5116	5129	5233	5179	5094	5175	5363	5409	5316	5354	5141	4808	4856	4946	4782	4798	4758	4763	4561	4722
5246	5279	5417	5487	5642	5422	5232	5075	5019	5148	5167	5236	5385	5106	4903	5198	5112	5060	5008	5298	5500	5404	5299	5211	5209	4922	4711	4773	4741	4811	4995	4857	5049	5163	5230	5455	5442	5319	5429	5099	5107	4969	5085	4935	4932	4885	4791	4788	4782	4829
5402	5488	5428	5832	5737	5646	5354	5122	4861	5072	5061	5110	5101	5058	5120	5123	5122	5099	5207	5027	5258	5184	5242	5263	5159	4990	4966	4786	4624	4604	4725	4782	4956	5042	5224	5340	5407	5357	5227	5219	5288	5201	5145	5209	4968	5146	4935	4790	4898	5076
5495	5389	5569	5759	5886	5616	5460	5247	5017	4974	4937	4997	5159	5201	5204	5260	5108	5047	5171	5174	5198	5133	5370	5342	5242	5141	4922	4643	4513	4711	4757	4739	4882	4798	5022	5118	5232	5233	5173	5321	5260	5310	5197	5241	5014	5320	5086	5149	5014	5198
5752	5597	5489	5667	5725	5721	5520	5260	4931	4935	5001	5053	5237	5305	5131	5175	5202	5181	5097	5115	5117	5312	5371	5531	5294	5207	5084	4774	4711	4641	4801	4703	4911	4720	4784	5029	5108	5202	5469	5391	5326	5299	5241	5226	5379	5532	5312	5394	5313	5159
5674	5517	5178	5347	5559	5713	5545	5242	5165	5084	5102	5111	5074	5391	5433	5339	5082	5176	5057	5053	5041	5274	5256	5268	5395	5090	5049	4897	4796	4865	4690	4740	4569	4616	4761	4882	5015	5100	5250	5224	5232	5309	5274	5210	5403	5602	5521	5275	5305	5283
5649	5454	5208	5285	5346	5681	5525	5331	5187	5254	5173	5108	5158	5329	5292	5312	5241	5188	5154	4999	5139	5164	5179	5366	5373	5250	5217	5140	4917	4820	4658	4611	4464	4549	4544	4794	4883	4816	5188	5245	5198	5356	5302	5353	5320	5442	5539	5379	5409	5470
5736	5301	5428	5454	5505	5637	5813	5501	5554	5281	5142	4901	5068	5079	5136	5342	5279	5119	5102	4984	5006	5093	5144	5141	5069	5247	5255	5188	5146	4905	4775	4860	4702	4657	4536	4553	4688	4793	4763	5034	5349	5182	5265	5372	5390	5372	5545	5510	5626	5542
5941	5683	5576	5397	5439	5542	5650	5592	5455	5275	5030	5028	4975	4999	5078	5338	5345	5341	5090	5143	5053	5107	4951	5199	5102	5171	5147	5121	5044	5128	5000	4843	4803	4657	4579	4711	4746	4792	4830	4776	5136	5172	5264	5307	5395	5299	5367	5301	5476	5520
6005	5795	5646	5391	5280	5416	5477	5492	5435	5245	5017	4955	4915	4960	5049	5378	5387	5245	5250	5100	5068	5007	5054	4954	5006	5106	5090	5087	5133	5054	5112	5085	4963	4764	4617	4873	4826	4980	4873	4981	4897	4909	4931	5123	5158	5333	5474	5443	5380	5563
5873	5608	5476	5277	5307	5140	5255	5337	5363	5354	5172	5087	4939	5000	5088	5177	5200	5153	5334	5083	5199	5002	4981	5019	5014	4895	5091	5067	5252	5117	5141	5083	5140	5094	4937	4916	4765	4679	4941	4833	4784	4866	4698	4957	5085	5205	5234	5273	5216	5309
5630	5479	5629	5382	5221	5207	5276	5282	5342	5358	5351	5160	5090	4956	5073	5125	5016	5223	5230	5261	5194	5043	4939	4948	4948	4744	4951	4949	5013	5101	5138	5396	5190	5149	5017	4946	5011	4914	5004	4942	4963	4874	4792	4950	4870	4956	5035	4896	5042	5224
5615	5747	5654	5700	5314	5311	5214	5318	5334	5402	5230	5304	5109	4915	4828	4839	4990	5163	5278	5300	5282	5269	5071	4982	4904	4869	4811	4958	4990	5140	5063	5296	5376	5151	5153	5141	5107	5057	4979	5205	5077	5132	4903	4808	4847	4906	4940	4851	4881	5036
5670	5565	5560	5450	5318	5166	5099	5034	5200	5272	5167	5342	5041	5103	4837	4949	5011	5136	5319	5369	5245	5344	5214	5044	4760	4878	4751	4880	4996	5052	5050	5196	5257	5369	5298	5484	5188	5368	5332	5143	5226	5296	4806	5097	4726	5083	4873	4911	4728	5026
5458	5452	5398	5481	5431	5259	5126	5050	5176	5328	5352	5429	5260	5259	5103	5115	4994	5222	5189	5247	5323	5342	5228	5302	5059	4930	4869	4697	4763	4846	4957	5077	5196	5417	5346	5426	5466	5505	5404	5444	5368	5336	5100	4988	5062	4948	5052	4901	4815	4991
5392	5215	5405	5296	5498	5275	5317	5221	5174	5249	5364	5428	5383	5340	5227	5242	5052	5010	5120	5039	5164	5378	5417	5332	5316	5048	4994	4841	4858	4737	4851	4927	5160	5331	5263	5471	5325	5381	5519	5557	5373	5465	5320	5354	5223	5234	5047	4896	5040	5055
5306	5348	5343	5445	5680	5532	5203	5328	5119	5133	5218	5322	5540	5378	5367	5264	5109	4927	5042	5065	5097	5400	5471	5419	5422	5255	5095	5001	4879	4769	4931	4900	5088	5160	5162	5297	5385	5430	5507	5631	5567	5565	5464	5375	5329	5152	5223	5004	5130	5201
5394	5294	5335	5249	5418	5565	5506	5469	5310	5046	5142	5260	5611	5464	5612	5507	5224	5150	5170	5121	5269	5438	5597	5334	5496	5524	5427	5022	5089	5036	4900	4972	5107	5036	5112	5192	5263	5403	5482	5576	5414	5723	5640	5514	5469	5277	5428	5271	5216	5402
5434	5218	5205	5179	5456	5503	5557	5527	5281	5185	5218	5270	5427	5516	5746	5691	5488	5217	5192	5059	5149	5341	5311	5551	5508	5523	5420	5408	5268	5110	5134	5026	5032	5034	4991	5335	5161	5206	5351	5494	5463	5456	5557	5585	5599	5414	5336	5433	5360	5434
5465	5159	5145	5060	5218	5430	5556	5514	5787	5451	5405	5262	5597	5520	5627	5653	5546	5469	5282	5020	5109	5112	5157	5393	5427	5520	5571	5391	5463	5462	5192	5196	5083	4998	5231	5012	4955	5091	5181	5297	5295	5255	5476	5265	5341	5405	5274	5295	5241	5601
5546	5365	5329	5139	5277	5409	5562	5445	5748	5507	5367	5452	5272	5435	5457	5498	5590	5515	5481	5334	5199	5265	5345	5440	5421	5528	5574	5467	5556	5406	5272	5271	5285	5175	5148	5025	5080	5087	5235	5107	5121	5245	5099	5125	5297	5147	5127	5255	5390	5380
5746	5566	5447	5140	5320	5303	5390	5580	5700	5572	5585	5416	5469	5457	5449	5548	5743	5571	5514	5447	5460	5452	5269	5376	5298	5534	5404	5460	5540	5417	5335	5433	5313	5372	5244	5212	5015	5098	5165	5065	5117	4967	4913	4953	4862	5130	5189	5123	5212	5214
5517	5764	5467	5437	5290	5358	5319	5326	5470	5645	5575	5595	5677	5525	5520	5526	5569	5621	5586	5528	5401	5536	5240	5313	5164	5225	5262	5304	5433	5575	5350	5500	5576	5569	5528	5391	5218	5148	5182	5134	5097	5044	4938	5022	4904	4908	4962	5009	5038	5213
5502	5434	5473	5314	5219	5124	5224	5310	5450	5660	5756	5808	5863	5709	5481	5483	5572	5432	5380	5439	5445	5669	5436	5408	5204	5233	5295	5336	5201	5279	5322	5354	5390	5382	5412	5457	5434	5433	5403	5268	5258	5254	5098	5066	4997	4951	5014	4813	4982	5095
5482	5450	5375	5396	5345	5384	5301	5331	5390	5636	5645	5910	5898	5737	5535	5423	5417	5449	5384	5463	5554	5521	5578	5404	5425	5387	5182	5292	5105	5231	5292	5280	5198	5361	5588	5534	5465	5437	5540	5584	5353	5318	5278	4945	5205	5150	5149	4997	5030	5215
5457	5391	5306	5640	5638	5595	5344	5260	5230	5295	5450	5714	5960	5717	5651	5590	5499	5366	5332	5393	5395	5393	5473	5521	5518	5371	5352	5328	5053	4944	5032	5058	5170	5125	5247	5329	5487	5654	5613	5547	5382	5516	5412	5439	5434	5229	5322	5290	5297	5381
5453	5311	5379	5435	5582	5616	5441	5187	5217	5151	5385	5524	5722	5770	5867	5676	5505	5585	5427	5260	5291	5220	5254	5386	5396	5370	5308	5257	5173	5138	5200	4977	4995	5179	5046	5408	5329	5392	5431	5430	5263	5442	5529	5490	5330	5303	5439	5475	5382	5402
5570	5398	5076	5326	5570	5467	5488	5416	5266	5249	5367	5488	5966	5759	5932	5711	5551	5569	5344	5237	5187	5055	5170	5368	5283	5394	5301	5486	5161	5200	5254	5113	4984	5140	5085	5111	5183	5221	5120	5273	5279	5483	5358	5410	5457	5465	5358	5251	5386	5501
5550	5368	5315	5406	5421	5544	5513	5425	5607	5292	5377	5537	5557	5537	5569	5728	5668	5358	5340	5221	5058	5024	5181	5158	5239	5199	5250	5259	5402	5358	5299	5171	5285	5043	5158	5041	5076	5048	5063	5311	5084	5407	5265	5318	5359	5222	5328	5289	5312	5382
5558	5536	5504	5304	5329	5309	5527	5326	5348	5417	5187	5319	5231	5338	5324	5660	5668	5498	5470	5423	5095	5082	5042	5035	5060	5105	5132	5331	5300	5301	5298	5336	5302	5225	5139	5021	5152	5033	5090	5106	5221	5061	5124	5135	5133	5090	5087	5140	5202	5342
5513	5591	5483	5393	5414	5342	5306	5401	5421	5238	5246	5408	5423	5296	5154	5383	5415	5469	5416	5378	5168	4971	4890	4969	4869	5058	5120	5127	5287	5313	5325	5323	5398	5387	5379	5397	5422	5237	5222	5125	5008	5049	5069	5188	5134	4833	5019	5066	4965	4897
5470	5504	5503	5395	5518	5372	5176	5218	5173	5245	5217	5415	5393	5346	5330	5221	5114	5190	5230	5286	5226	5100	5150	4973	5029	5252	5185	5139	5214	5342	5267	5163	5190	5387	5367	5562	5444	5457	5263	5274	5221	5131	5116	5117	4997	4992	4936	4989	4977	5162
5335	5367	5542	5540	5608	5437	5242	5318	5024	5056	5170	5489	5352	5334	5379	5253	5084	5156	5176	5266	5161	5140	5102	5151	5158	5256	5335	5323	5256	4973	5219	5167	5263	5340	5366	5329	5520	5433	5380	5453	5351	5105	5222	5155	5093	5058	5105	5200	5172	5249
5650	5416	5573	5710	5656	5552	5335	5125	5107	5146	5272	5212	5407	5478	5429	5261	5240	5094	5156	5003	5109	5193	4987	5229	5280	5265	5258	5204	5213	5167	5168	5052	5137	5139	5202	5350	5386	5347	5393	5274	5173	5333	5327	5209	5183	5395	5198	5382	5268	5497
5656	5420	5451	5590	5646	5560	5488	5272	5317	5109	5180	5382	5337	5470	5624	5437	5312	5271	5087	5041	5000	5092	5165	5277	5346	5362	5362	5353	5363	5275	5268	5256	5199	5196	5236	5222	5147	5131	5282	5290	5206	5142	5116	5364	5364	5400	5313	5509	5383	5478
5698	5745	5693	5491	5749	5603	5511	5358	5448	5251	5243	5276	5391	5270	5371	5367	5391	5316	5288	5192	4803	4892	4921	5116	5302	5494	5549	5558	5495	5439	5368	5161	5347	5157	5180	5144	5072	4851	4993	5013	5109	5141	5029	5166	5247	5267	5262	5381	5453	5542
5948	5717	5759	5685	5561	5602	5451	5337	5405	5492	5324	5341	5231	5497	5401	5431	5433	5322	5325	5277	5168	4913	4895	4883	5089	5204	5496	5477	5590	5625	5602	5449	5422	5319	5247	5261	5133	4988	4959	4988	4975	4829	5131	4979	5077	5225	5084	5278	5336	5281
5922	5838	5715	5769	5664	5677	5554	5645	5414	5498	5323	5364	5508	5490	5290	5419	5453	5385	5652	5510	5257	5205	5038	4952	4861	5177	5341	5438	5477	5643	5525	5553	5511	5403	5389	5370	5343	5228	5174	4973	4970	5189	5044	5099	5059	5093	5087	5288	5171	5198
5982	6005	5884	5881	5679	5570	5533	5571	5492	5505	5530	5470	5550	5513	5379	5328	5348	5328	5370	5409	5418	5318	5153	5202	4950	5133	5281	5196	5397	5477	5399	5442	5480	5475	5373	5437	5382	5292	5255	5186	5208	5325	5257	5097	5259	5098	5282	5362	5220	5172
5885	5831	5725	5896	5834	5711	5527	5469	5372	5581	5630	5585	5461	5406	5417	5310	5458	5332	5408	5428	5452	5437	5415	5264	5405	5305	5339	5325	5203	5173	5190	5390	5416	5335	5289	5460	5433	5401	5383	5380	5408	5348	5414	5399	5400	5474	5555	5489	5448	5355
6043	5915	5613	5839	5946	5888	5566	5431	5447	5488	5549	5637	5518	5460	5493	5290	5329	5358	5423	5373	5372	5428	5427	5266	5504	5390	5514	5477	5331	5232	5378	5091	5254	5185	5425	5320	5339	5349	5188	5546	5473	5540	5527	5617	5589	5630	5650	5714	5606	5744
5808	5594	5680	5715	5719	5684	5519	5385	5523	5532	5408	5471	5550	5544	5547	5499	5405	5433	5435	5213	5191	5223	5254	5306	5296	5548	5629	5588	5443	5507	5356	5280	5149	5182	5147	5132	5142	5037	5374	5270	5427	5317	5604	5553	5686	5806	5784	5603	5820	5662
5807	5641	5615	5506	5380	5522	5447	5492	5488	5516	5472	5424	5408	5352	5520	5454	5519	5418	5301	5376	5185	5088	5046	5235	5339	5571	5759	5710	5615	5645	5539	5400	5391	5363	5249	5191	5179	5091	5170	5172	5236	5194	5394	5412	5575	5771	5620	5697	5558	5394
5841	5719	5630	5399	5360	5450	5424	5508	5681	5370	5461	5226	5338	5257	5388	5354	5522	5511	5471	5369	5342	5344	5174	5092	5183	5354	5554	5539	5604	5500	5631	5625	5587	5448	5250	5281	5117	5050	5264	5564	5255	5337	5231	5258	5294	5415	5387	5363	5322	5305
5823	5576	5588	5537	5342	5203	5233	5403	5459	5445	5362	5345	5186	5245	5338	5211	5218	5296	5438	5487	5403	5378	5242	5347	5209	5221	5473	5527	5382	5546	5630	5530	5540	5542	5574	5337	5350	5392	5446	5514	5663	5523	5461	5394	5348	5160	5229	5327	5004	4967
5748	5679	5634	5513	5265	5143	5343	5206	5318	5421	5496	5480	5437	5245	5297	5187	5239	5255	5376	5389	5279	5483	5510	5408	5446	5378	5346	5446	5489	5462	5409	5348	5300	5547	5389	5399	5365	5383	5504	5552	5482	5484	5562	5518	5480	5419	5202	5200	5188	5197
5686	5552	5560	5419	5423	5183	5159	5197	5248	5283	5344	5355	5361	5393	5491	5292	5385	5313	5308	5333	5270	5224	5348	5538	5579	5420	5451	5663	5678	5399	5265	5323	5210	5283	5316	5263	5220	5389	5472	5876	5680	5709	5681	5566	5478	5627	5512	5414	5303	5220
5673	5525	5547	5475	5366	5344	5276	5262	5240	5117	5220	5282	5338	5320	5570	5376	5368	5329	5417	5382	5359	5204	5365	5468	5540	5534	5612	5495	5521	5365	5325	5220	5283	5123	5281	5115	5161	5437	5443	5503	5322	5480	5502	5419	5359	5499	5383	5418	5055	5245
5674	5541	5616	5389	5446	5353	5398	5438	5263	5485	5265	5165	5302	5288	5343	5364	5583	5543	5392	5420	5273	5200	5296	5253	5452	5596	5653	5576	5549	5386	5480	5431	5235	5152	5217	5122	5270	5202	5476	5240	5280	5253	5275	5302	5259	5156	5307	5222	5194	5140
5699	5614	5546	5512	5402	5408	5421	5395	5494	5443	5256	5241	5313	5217	5241	5339	5477	5492	5572	5520	5560	5308	5249	5338	5342	5418	5393	5371	5371	5369	5391	5168	5273	5261	5254	5426	5445	5512	5452	5316	5353	5302	5203	5001	5194	5179	4982	5113	5206	5187
5615	5610	5505	5573	5340	5315	5471	5347	5472	5479	5394	5363	5445	5503	5348	5378	5507	5621	5484	5507	5513	5496	5312	5411	5235	5315	5283	5224	5316	5338	5138	5291	5222	5211	5183	5314	5372	5397	5537	5390	5258	5257	5239	5308	5116	5189	5245	5296	5281	5219
5802	5572	5654	5564	5472	5431	5437	5568	5352	5678	5480	5509	5620	5407	5356	5544	5413	5414	5308	5489	5342	5383	5562	5550	5475	5316	5214	5312	5169	5202	5256	5032	5083	5313	5202	5227	5272	5464	5401	5648	5397	5521	5535	5402	5403	5341	5446	5485	5451	5489
5758	5600	5767	5556	5721	5599	5646	5555	5492	5565	5456	5446	5407	5532	5570	5781	5637	5438	5417	5196	5320	5240	5379	5350	5482	5331	5322	5388	5255	5374	5261	5125	5000	5014	5097	5214	5302	5288	5409	5403	5334	5554	5499	5415	5461	5332	5542	5519	5645	5452
5865	5813	5703	5588	5763	5496	5643	5638	5639	5489	5534	5417	5449	5541	5497	5669	5692	5612	5462	5308	5072	5219	5318	5340	5311	5465	5354	5391	5274	5265	5258	5205	4995	5102	5116	5099	5344	5267	5256	5252	5243	5428	5334	5419	5497	5197	5322	5459	5585	5483
5908	5751	5679	5739	5819	5566	5601	5512	5588	5703	5491	5473	5327	5428	5530	5599	5481	5790	5571	5464	5227	5117	5154	5237	5170	5170	5222	5264	5247	5451	5488	5426	5307	5256	5381	5366	5540	5269	5504	5486	5257	5417	5343	5233	5178	5385	5201	5156	5314	5236
5520	5553	5637	5761	5739	5773	5683	5707	5496	5638	5479	5552	5478	5571	5564	5554	5462	5514	5564	5351	5432	5243	5284	5338	5315	5241	5204	5088	5295	5322	5443	5419	5180	5180	5367	5539	5595	5602	5580	5417	5453	5429	5224	5384	5274	5380	5296	5178	5317	5354
5543	5689	5756	5757	5624	5803	5646	5627	5472	5483	5381	5559	5589	5745	5545	5661	5561	5448	5306	5373	5233	5301	5447	5307	5378	5312	5323	5278	5238	5379	5442	5480	5517	5395	5351	5631	5545	5671	5730	5544	5579	5529	5648	5572	5505	5463	5389	5504	5587	5465
5486	5582	5532	5822	5748	5877	5768	5720	5552	5387	5455	5308	5582	5693	5768	5690	5531	5328	5308	5272	5393	5370	5336	5368	5357	5414	5433	5400	5402	5472	5507	5586	5333	5237	5434	5484	5542	5644	5530	5525	5382	5574	5594	5443	5415	5489	5516	5564	5596	5575
5726	5582	5560	5556	5732	5732	5690	5739	5702	5606	5442	5430	5373	5650	5677	5543	5460	5345	5325	5325	5277	5402	5267	5302	5322	5290	5399	5643	5588	5722	5511	5536	5448	5405	5328	5435	5519	5404	5570	5458	5301	5272	5330	5321	5291	5458	5302	5459	5422	5375
5821	5689	5617	5561	5593	5543	5548	5627	5488	5596	5537	5345	5373	5644	5510	5706	5541	5481	5355	5328	5556	5418	5285	5306	5364	5315	5448	5436	5578	5618	5618	5587	5585	5544	5540	5457	5339	5386	5416	5391	5224	5421	5334	5173	5144	5300	5458	5210	5358	5312
5808	5742	5723	5705	5713	5610	5351	5637	5407	5598	5649	5549	5501	5445	5361	5503	5388	5470	5471	5480	5388	5499	5286	5372	5311	5365	5408	5538	5626	5542	5548	5501	5529	5572	5489	5562	5433	5605	5391	5362	5389	5270	5364	5232	5501	5408	5442	5372	5188	5278
5606	5765	5927	5788	5711	5699	5578	5507	5425	5551	5726	5411	5514	5469	5340	5350	5410	5344	5283	5278	5346	5318	5308	5545	5393	5359	5464	5345	5447	5514	5433	5305	5371	5344	5356	5488	5489	5346	5536	5327	5369	5317	5398	5401	5478	5449	5402	5461	5429	5573
5770	5746	5678	5710	5881	5781	5563	5411	5334	5333	5412	5553	5498	5578	5285	5253	5325	5433	5342	5319	5401	5430	5398	5402	5306	5585	5627	5783	5519	5566	5238	5266	5292	5220	5177	5317	5350	5283	5340	5311	5280	5438	5497	5421	5457	5465	5430	5446	5555	5625
5721	5581	5627	5669	5795	5673	5601	5548	5378	5396	5382	5374	5428	5382	5198	5386	5316	5546	5297	5226	5283	5241	5161	5415	5289	5544	5689	5655	5574	5394	5301	5249	5299	5302	5247	5297	5281	5206	5285	5232	5115	5246	5240	5356	5304	5434	5293	5326	5402	5413
5611	5722	5665	5529	5743	5718	5494	5456	5459	5393	5223	5502	5508	5548	5380	5176	5320	5388	5320	5314	5437	5278	5423	5300	5167	5472	5524	5452	5483	5333	5291	5227	5413	5360	5452	5347	5456	5421	5393	5245	5241	5352	5327	5254	5236	5266	5402	5331	5376	5244
5862	5566	5521	5669	5654	5708	5616	5417	5649	5368	5402	5432	5480	5345	5212	5333	5391	5327	5367	5225	5477	5527	5509	5420	5407	5489	5494	5483	5362	5042	5153	5149	5305	5298	5306	5355	5306	5625	5759	5531	5481	5480	5563	5300	5406	5310	5465	5561	5438	5476
5798	5652	5474	5625	5606	5660	5719	5478	5536	5685	5304	5311	5450	5417	5531	5282	5471	5299	5330	5354	5340	5590	5473	5483	5536	5571	5504	5523	5521	5246	5193	5052	5245	5285	5319	5295	5530	5511	5461	5456	5476	5590	5569	5563	5555	5524	5521	5626	5540	5415
5817	5642	5593	5661	5503	5489	5445	5615	5402	5589	5527	5369	5508	5473	5585	5521	5330	5538	5471	5320	5538	5602	5546	5664	5679	5707	5805	5731	5668	5283	5268	5307	5356	5478	5490	5491	5362	5418	5349	5336	5454	5509	5521	5629	5540	5511	5446	5482	5454	5536
5898	5824	5413	5618	5474	5551	5446	5452	5533	5486	5489	5442	5480	5398	5477	5709	5675	5575	5477	5478	5461	5652	5665	5553	5622	5663	5634	5617	5429	5312	5376	5459	5571	5754	5686	5422	5302	5352	5395	5504	5433	5415	5301	5430	5305	5332	5322	5366	5406	5526
5792	5698	5632	5658	5521	5393	5390	5512	5729	5554	5554	5481	5629	5458	5385	5564	5766	5584	5527	5674	5501	5631	5581	5600	5591	5679	5490	5507	5448	5334	5409	5335	5583	5623	5628	5585	5487	5476	5420	5519	5596	5318	5428	5523	5453	5334	5330	5356	5341	5410
5723	5837	5700	5678	5464	5308	5600	5448	5509	5551	5679	5598	5608	5540	5632	5513	5619	5646	5578	5803	5574	5607	5659	5706	5811	5816	5636	5257	5486	5365	5431	5531	5684	5666	5645	5544	5634	5518	5527	5369	5511	5571	5549	5545	5514	5445	5564	5408	5366	5542
5641	5707	5685	5809	5609	5465	5510	5457	5524	5570	5561	5522	5621	5572	5512	5657	5550	5601	5730	5697	5452	5481	5667	5617	5848	5803	5693	5452	5412	5445	5446	5608	5681	5484	5502	5680	5562	5448	5440	5508	5491	5525	5401	5338	5411	5526	5464	5455	5512	5578
5747	5651	5704	5660	5635	5605	5679	5521	5544	5488	5520	5469	5470	5482	5618	5399	5418	5642	5560	5513	5485	5509	5564	5583	5551	5600	5472	5426	5395	5355	5579	5508	5576	5546	5579	5541	5549	5534	5408	5333	5308	5478	5333	5452	5350	5322	5369	5292	5374	5401
5608	5514	5556	5816	5692	5519	5576	5526	5641	5522	5429	5372	5515	5419	5412	5396	5578	5444	5462	5454	5416	5467	5377	5494	5407	5408	5464	5362	5373	5329	5475	5627	5474	5622	5473	5577	5490	5627	5199	5605	5347	5402	5525	5511	5395	5451	5300	5377	5171	5281
5655	5643	5503	5628	5618	5565	5737	5602	5515	5464	5212	5327	5470	5531	5405	5575	5293	5337	5326	5372	5408	5504	5678	5538	5330	5449	5181	5256	5221	5331	5308	5368	5717	5500	5605	5451	5577	5406	5492	5430	5595	5407	5565	5478	5564	5586	5488	5403	5428	5469
5935	5703	5733	5501	5630	5721	5691	5669	5513	5334	5225	5370	5213	5420	5378	5395	5284	5256	5063	5317	5464	5493	5337	5487	5575	5568	5454	5403	5480	5455	5400	5539	5527	5492	5522	5436	5442	5382	5203	5177	5272	5408	5509	5632	5355	5621	5511	5441	5363	5386
6046	5839	5675	5631	5556	5578	5524	5529	5511	5373	5174	5376	5247	5420	5459	5513	5357	5386	5134	5370	5298	5443	5465	5261	5317	5381	5355	5281	5414	5485	5594	5609	5600	5499	5520	5432	5478	5403	5379	5191	5173	5343	5487	5544	5474	5440	5454	5443	5411	5357
6021	5843	5735	5528	5643	5540	5500	5611	5471	5441	5360	5142	5275	5392	5472	5570	5243	5451	5332	5306	5327	5385	5562	5522	5446	5397	5481	5380	5503	5452	5575	5506	5720	5604	5501	5482	5536	5412	5436	5310	5286	5576	5437	5570	5661	5536	5392	5401	5336	5396
6109	6026	5756	5484	5512	5438	5433	5596	5585	5366	5268	5357	5338	5289	5314	5450	5533	5396	5320	5459	5464	5647	5645	5555	5521	5363	5525	5515	5438	5507	5521	5615	5597	5496	5427	5367	5392	5553	5334	5567	5378	5623	5629	5544	5623	5555	5545	5527	5482	5598
6012	5833	5716	5576	5383	5371	5465	5619	5493	5530	5558	5336	5297	5379	5504	5590	5508	5469	5515	5379	5469	5440	5580	5756	5521	5565	5554	5355	5450	5530	5559	5445	5388	5434	5358	5518	5492	5455	5548	5393	5381	5506	5613	5768	5488	5530	5587	5488	5526	5503
6121	5806	5874	5402	5452	5254	5290	5281	5659	5428	5457	5401	5472	5354	5509	5472	5562	5464	5425	5608	5604	5557	5703	5696	5646	5409	5444	5397	5636	5426	5574	5345	5660	5436	5424	5367	5368	5398	5333	5619	5528	5692	5639	5606	5503	5547	5454	5463	5355	5327
5844	5799	5617	5611	5383	5245	5298	5276	5426	5447	5522	5310	5360	5237	5243	5349	5395	5574	5559	5476	5547	5715	5607	5565	5510	5525	5503	5453	5550	5586	5682	5478	5413	5496	5400	5480	5382	5409	5534	5714	5511	5483	5615	5715	5700	5533	5386	5421	5394	5339
5793	5768	5627	5664	5317	5260	5301	5319	5472	5487	5458	5553	5355	5178	5232	5501	5512	5434	5502	5667	5584	5515	5438	5326	5379	5476	5411	5333	5440	5501	5613	5437	5438	5405	5370	5345	5450	5482	5656	5607	5628	5677	5611	5539	5556	5506	5276	5359	5391	5594
5693	5595	5731	5557	5535	5479	5237	5367	5405	5496	5486	5597	5381	5463	5321	5367	5474	5570	5563	5535	5418	5360	5429	5303	5480	5506	5537	5444	5474	5555	5433	5332	5324	5246	5347	5603	5371	5375	5692	5600	5599	5507	5594	5626	5473	5451	5314	5326	5399	5430
5537	5517	5517	5624	5498	5328	5663	5476	5406	5566	5433	5500	5532	5399	5442	5365	5525	5369	5554	5337	5453	5320	5196	5187	5373	5379	5400	5494	5415	5301	5310	5417	5339	5449	5205	5321	5460	5373	5474	5678	5686	5570	5447	5276	5454	5313	5280	5364	5308	5531
5466	5353	5589	5340	5549	5688	5729	5544	5715	5453	5480	5584	5597	5508	5408	5355	5325	5418	5295	5413	5145	5095	5107	5333	5178	5418	5476	5415	5477	5414	5447	5475	5386	5506	5510	5524	5496	5490	5474	5528	5571	5568	5418	5362	5340	5207	5303	5413	5510	5541
5525	5520	5462	5673	5756	5849	5713	5712	5499	5544	5654	5671	5594	5537	5438	5276	5229	5273	5382	5400	5198	5242	5337	5414	5317	5321	5534	5277	5326	5234	5287	5411	5318	5300	5347	5359	5548	5381	5359	5577	5572	5441	5307	5280	5443	5421	5507	5485	5617	5514
5483	5377	5519	5775	5745	5991	5820	5872	5725	5559	5565	5673	5607	5501	5420	5317	5096	5033	5308	5479	5406	5221	5258	5389	5282	5350	5410	5411	5415	5420	5432	5423	5135	5418	5440	5434	5416	5371	5236	5368	5357	5297	5342	5282	5482	5412	5620	5653	5618	5594
5652	5449	5470	5724	5751	5768	5900	5610	5559	5560	5411	5382	5738	5602	5510	5208	5175	5254	5364	5319	5206	5292	5334	5307	5514	5634	5524	5565	5385	5399	5456	5480	5329	5373	5375	5401	5472	5510	5307	5278	5301	5382	5458	5362	5398	5514	5482	5613	5680	5575
5548	5609	5496	5666	5569	6095	5706	5747	5756	5532	5341	5427	5824	5544	5544	5476	5430	5266	5316	5418	5335	5288	5450	5381	5394	5448	5416	5636	5466	5530	5266	5428	5373	5302	5344	5214	5417	5364	5379	5461	5386	5373	5364	5437	5667	5544	5533	5552	5633	5712
5737	5389	5585	5645	5680	5793	5884	5650	5541	5481	5283	5348	5580	5539	5697	5436	5388	5236	5226	5357	5491	5350	5317	5416	5392	5545	5729	5576	5474	5512	5520	5535	5470	5384	5423	5482	5535	5354	5346	5299	5484	5501	5400	5455	5465	5664	5536	5641	5441	5632
5669	5654	5539	5655	5677	5561	5785	5391	5458	5479	5202	5173	5566	5515	5400	5407	5233	5391	5334	5304	5279	5336	5488	5310	5430	5583	5531	5479	5380	5214	5438	5393	5431	5313	5365	5505	5485	5499	5389	5240	5295	5499	5419	5501	5628	5435	5467	5459	5459	5406
5666	5779	5433	5635	5498	5649	5473	5547	5479	5299	5111	5254	5466	5295	5288	5391	5406	5304	5221	5198	5436	5614	5577	5485	5463	5381	5420	5338	5262	5224	5336	5375	5411	5380	5363	5222	5196	5324	5370	5309	5338	5507	5365	5396	5485	5423	5475	5355	5434	5302
6095	5649	5524	5600	5511	5717	5395	5495	5419	5304	5339	5328	5404	5369	5549	5567	5401	5187	5224	5428	5452	5429	5552	5391	5275	5288	5474	5224	5406	5383	5274	5309	5460	5255	5365	5465	5429	5474	5246	5248	5385	5424	5493	5414	5355	5513	5417	5504	5189	5369
5960	5808	5832	5468	5509	5706	5685	5647	5478	5527	5405	5281	5336	5398	5607	5446	5538	5389	5374	5281	5390	5499	5532	5495	5384	5540	5553	5381	5460	5229	5154	5245	5489	5402	5385	5389	5433	5469	5362	5339	5437	5510	5685	5588	5345	5361	5489	5395	5350	5427
6058	6002	5703	5647	5567	5466	5621	5557	5628	5639	5294	5230	5459	5327	5603	5587	5593	5498	5303	5293	5333	5452	5535	5364	5351	5405	5327	5343	5267	5261	5140	5217	5264	5238	5403	5304	5308	5430	5305	5414	5369	5367	5247	5431	5407	5436	5447	5390	5611	5565
6191	5989	5837	5799	5481	5646	5632	5554	5806	5521	5160	5295	5382	5336	5536	5703	5585	5425	5282	5348	5408	5511	5396	5327	5376	5324	5310	5220	5281	5320	5376	5303	5417	5485	5303	5229	5252	5400	5355	5388	5282	5342	5520	5406	5291	5546	5497	5462	5517	5702
6268	5978	5668	5576	5361	5582	5565	5637	5845	5637	5472	5391	5467	5469	5588	5709	5505	5415	5270	5326	5454	5437	5364	5461	5293	5293	5490	5465	5274	5497	5489	5499	5617	5595	5501	5409	5533	5415	5421	5464	5323	5597	5461	5450	5356	5215	5477	5457	5523	5435
6255	5792	5688	5581	5563	5630	5745	5662	5792	5650	5471	5268	5411	5434	5636	5640	5556	5222	5428	5355	5253	5366	5449	5435	5472	5423	5361	5511	5394	5477	5426	5592	5616	5518	5500	5564	5354	5504	5415	5422	5326	5489	5562	5573	5316	5378	5528	5614	5562	5607
6182	5599	5731	5412	5471	5580	5565	5638	5793	5775	5360	5372	5464	5479	5576	5533	5605	5508	5245	5275	5358	5432	5511	5474	5294	5453	5267	5365	5292	5495	5357	5573	5304	5455	5509	5312	5403	5595	5488	5605	5307	5477	5392	5553	5639	5448	5503	5426	5747	5549
6075	5789	5698	5493	5632	5538	5533	5594	5563	5624	5280	5367	5455	5395	5471	5589	5682	5438	5243	5329	5284	5463	5633	5499	5352	5396	5261	5280	5325	5399	5396	5314	5319	5499	5329	5265	5390	5287	5404	5545	5366	5416	5509	5513	5439	5386	5344	5413	5583	5676
5840	5795	5732	5524	5474	5496	5544	5637	5677	5691	5506	5342	5533	5269	5578	5508	5550	5549	5245	5361	5388	5379	5348	5496	5315	5327	5346	5330	5492	5408	5409	5362	5535	5515	5216	5320	5325	5321	5510	5465	5538	5401	5580	5420	5419	5444	5394	5615	5447	5669
5872	5745	5612	5537	5581	5534	5570	5619	5669	5654	5564	5526	5320	5335	5566	5484	5490	5321	5408	5362	5384	5318	5387	5479	5316	5219	5271	5573	5493	5444	5345	5402	5627	5499	5432	5302	5375	5349	5316	5347	5448	5534	5526	5464	5453	5397	5397	5536	5643	5634
6040	6005	5740	5583	5635	5415	5486	5511	5630	5793	5581	5458	5329	5417	5433	5460	5481	5505	5560	5284	5367	5301	5578	5416	5499	5438	5437	5445	5699	5387	5263	5276	5382	5521	5470	5267	5463	5423	5421	5324	5286	5453	5483	5448	5349	5285	5422	5534	5485	5509
5986	5932	5818	5467	5563	5370	5658	5593	5768	5871	5677	5394	5517	5654	5450	5528	5466	5539	5541	5494	5293	5414	5562	5509	5380	5332	5515	5447	5519	5369	5146	5301	5318	5348	5328	5232	5467	5505	5438	5498	5180	5415	5410	5511	5264	5233	5345	5525	5486	5446
5820	6122	5741	5551	5546	5343	5743	5558	5827	5839	5728	5432	5496	5551	5447	5525	5686	5555	5480	5401	5337	5492	5675	5492	5457	5271	5433	5267	5342	5418	5206	5339	5229	5401	5346	5248	5326	5422	5639	5376	5344	5321	5317	5585	5551	5508	5430	5501	5487	5534
5881	5860	5593	5472	5491	5414	5686	5767	5797	5792	5669	5660	5692	5468	5659	5692	5679	5556	5462	5438	5484	5671	5670	5574	5392	5321	5376	5373	5372	5348	5267	5324	5277	5316	5330	5352	5465	5644	5526	5390	5373	5278	5276	5492	5456	5463	5310	5392	5525	5576
5945	5961	5474	5641	5347	5523	5713	5772	5953	5787	5630	5448	5589	5584	5370	5543	5860	5630	5361	5424	5539	5898	5655	5540	5386	5370	5363	5423	5384	5296	5257	5447	5447	5299	5290	5218	5242	5490	5380	5536	5425	5243	5276	5253	5418	5476	5460	5568	5554	5421
6018	5952	5753	5682	5535	5544	5780	5772	5894	5808	5478	5459	5671	5266	5672	5641	5659	5507	5373	5448	5705	5714	5710	5403	5378	5164	5238	5463	5551	5415	5320	5416	5379	5357	5278	5304	5348	5300	5391	5564	5437	5224	5273	5217	5556	5424	5391	5297	5376	5368
6186	6186	5626	5562	5507	5525	5633	5606	5674	5745	5436	5519	5384	5406	5462	5829	5722	5457	5345	5573	5682	5854	5697	5470	5239	5222	5478	5635	5608	5499	5436	5493	5341	5434	5338	5224	5255	5392	5395	5474	5150	5397	5372	5471	5619	5319	5467	5415	5346	5465
6046	5832	5793	5573	5540	5547	5703	5645	5808	5798	5498	5460	5455	5442	5568	5609	5679	5593	5342	5386	5608	5678	5682	5524	5192	5284	5301	5673	5397	5526	5573	5429	5288	5449	5306	5360	5290	5273	5417	5268	5239	5398	5241	5418	5239	5355	5356	5497	5324	5521
6117	5766	5715	5513	5525	5504	5531	5476	5755	5439	5415	5512	5442	5326	5492	5759	5564	5399	5423	5405	5638	5772	5704	5353	5391	5304	5510	5561	5401	5369	5429	5280	5464	5326	5391	5215	5170	5137	5111	5403	5411	5301	5380	5373	5309	5314	5362	5264	5376	5357
6004	5761	5683	5553	5336	5437	5478	5427	5782	5581	5472	5491	5426	5281	5394	5753	5578	5582	5400	5494	5580	5680	5742	5439	5488	5442	5405	5449	5446	5413	5324	5339	5466	5463	5550	5211	5254	5170	5359	5398	5527	5500	5444	5507	5518	5478	5402	5435	5207	5425
5992	5660	5515	5424	5376	5601	5547	5671	5863	5567	5740	5390	5360	5317	5600	5727	5473	5467	5524	5605	5690	5652	5598	5353	5431	5440	5497	5471	5662	5461	5327	5429	5465	5668	5377	5379	5205	5390	5484	5548	5523	5550	5630	5285	5424	5468	5514	5348	5562	5428
5884	5738	5505	5420	5323	5386	5653	5648	5861	5785	5504	5500	5441	5496	5480	5791	5494	5429	5553	5577	5705	5782	5678	5389	5276	5354	5414	5655	5485	5311	5371	5381	5599	5557	5442	5242	5430	5489	5467	5588	5548	5422	5388	5444	5268	5465	5329	5392	5380	5560
5833	5660	5483	5503	5516	5734	5585	5567	6031	5590	5588	5630	5480	5467	5618	5801	5603	5531	5466	5572	5700	5711	5391	5282	5134	5370	5441	5508	5310	5433	5447	5491	5364	5651	5393	5462	5339	5424	5456	5543	5450	5558	5329	5429	5284	5360	5409	5233	5329	5601
5945	5813	5361	5605	5331	5592	5761	5619	5802	5614	5400	5516	5607	5406	5544	5613	5392	5426	5268	5332	5555	5624	5622	5475	5295	5439	5636	5506	5445	5274	5363	5373	5464	5631	5473	5402	5424	5655	5620	5526	5528	5361	5437	5219	5339	5385	5281	5352	5581	5637
5847	5738	5196	5320	5549	5609	5885	5927	5662	5549	5554	5478	5427	5587	5345	5426	5596	5361	5358	5517	5531	5545	5539	5423	5454	5426	5566	5467	5355	5150	5294	5390	5336	5272	5372	5342	5611	5593	5545	5379	5527	5370	5122	5194	5303	5400	5488	5365	5702	5572
5745	5493	5467	5339	5529	5623	5752	5910	5663	5575	5408	5549	5600	5762	5710	5549	5516	5238	5212	5570	5576	5628	5743	5456	5439	5282	5504	5527	5471	5367	5255	5350	5350	5368	5398	5427	5445	5612	5418	5405	5154	5225	5276	5369	5349	5369	5421	5444	5517	5600
5667	5462	5393	5349	5657	5775	5920	6020	5719	5639	5278	5279	5560	5652	5536	5509	5476	5496	5500	5381	5493	5626	5462	5383	5402	5542	5571	5463	5280	5277	5467	5342	5348	5443	5295	5465	5356	5504	5459	5270	5186	5152	5240	5364	5468	5525	5316	5381	5512	5427
5612	5386	5416	5341	5811	5787	5647	5736	5597	5487	5535	5459	5712	5689	5640	5545	5322	5437	5549	5670	5623	5652	5445	5520	5537	5555	5546	5613	5445	5423	5318	5561	5538	5551	5351	5551	5608	5464	5343	5170	5303	5244	5367	5560	5355	5523	5395	5398	5524	5278
5548	5197	5641	5596	5706	5807	5742	5702	5404	5478	5326	5573	5522	5548	5568	5432	5433	5453	5531	5624	5725	5569	5684	5516	5539	5687	5592	5509	5437	5524	5496	5517	5368	5522	5524	5480	5547	5525	5401	5401	5450	5460	5464	5362	5412	5572	5592	5448	5614	5467
5740	5489	5491	5574	5774	5601	5494	5612	5367	5323	5336	5362	5684	5571	5609	5609	5393	5340	5601	5707	5751	5618	5386	5557	5617	5655	5603	5492	5351	5347	5504	5484	5716	5657	5616	5537	5647	5523	5373	5576	5316	5612	5298	5367	5269	5615	5616	5552	5641	5602
5665	5553	5581	5662	5703	5767	5517	5322	5332	5439	5541	5804	5630	5770	5571	5596	5550	5545	5487	5659	5729	5624	5445	5384	5353	5476	5486	5511	5256	5235	5386	5555	5503	5555	5428	5636	5477	5392	5279	5440	5368	5416	5160	5162	5287	5512	5777	5420	5357	5418
5490	5763	5680	5784	5681	5660	5479	5443	5304	5526	5327	5545	5745	5366	5340	5362	5493	5603	5570	5462	5529	5396	5401	5642	5370	5413	5267	5263	5261	5360	5528	5488	5666	5543	5543	5294	5400	5439	5282	5530	5400	5330	5284	5319	5492	5704	5315	5442	5397	5570
5753	5694	5741	5737	5777	5549	5549	5212	5247	5366	5452	5519	5657	5608	5369	5470	5506	5611	5448	5663	5389	5451	5472	5623	5665	5444	5472	5222	5164	5321	5554	5578	5439	5667	5461	5489	5516	5325	5384	5462	5247	5487	5552	5631	5952	5967	5523	5645	5451	5554
5883	5660	5756	5747	5775	5659	5474	5239	5149	5610	5704	5772	5607	5594	5535	5440	5667	5503	5589	5637	5544	5452	5505	5671	5644	5606	5412	5549	5473	5561	5450	5616	5710	5606	5394	5720	5472	5336	5461	5443	5410	5789	5915	5890	5937	5804	5787	5750	5635	5572
5710	5864	5695	5663	5402	5537	5366	5382	5367	5472	5718	5790	5530	5373	5506	5387	5442	5524	5627	5600	5388	5376	5451	5703	5456	5502	5391	5464	5553	5639	5693	5457	5682	5607	5537	5561	5443	5482	5285	5576	5722	5883	5829	5424	5277	5470	5471	5739	5668	5642
5776	5909	5934	5686	5510	5455	5389	5477	5719	5659	5563	5554	5518	5337	5400	5445	5286	5374	5180	5451	5352	5517	5529	5537	5402	5444	5387	5338	5407	5580	5636	5437	5479	5454	5533	5372	5329	5242	5478	5606	5857	5796	5461	5074	4826	4991	5069	5433	5538	5857
6015	5793	5751	5623	5356	5486	5382	5393	5527	5565	5370	5485	5392	5355	5355	5426	5468	5521	5360	5425	5542	5617	5569	5585	5620	5372	5466	5393	5518	5512	5660	5508	5339	5436	5602	5602	5336	5513	5539	5933	5908	5861	5194	4698	4583	4419	4587	5198	5818	5932
6023	5896	5727	5567	5425	5351	5405	5327	5474	5651	5613	5470	5545	5574	5508	5441	5475	5505	5559	5494	5506	5662	5608	5564	5575	5466	5525	5563	5484	5563	5488	5509	5626	5562	5476	5578	5527	5472	5532	5804	5935	5776	5260	4641	4490	4185	4631	5209	5760	5621
6051	5695	5770	5425	5360	5323	5345	5418	5596	5640	5697	5478	5254	5279	5437	5525	5242	5405	5354	5504	5543	5420	5457	5569	5472	5278	5313	5458	5628	5568	5689	5416	5434	5653	5516	5488	5407	5506	5426	5807	6184	5935	5517	4734	4309	4371	4827	5558	5823	5836
6069	5765	5767	5583	5309	5338	5683	5471	5758	5561	5303	5484	5286	5262	5515	5316	5284	5544	5371	5461	5513	5557	5568	5420	5345	5466	5276	5506	5405	5529	5326	5358	5313	5506	5327	5359	5258	5293	5284	5832	6111	5952	5397	4830	4480	4702	5048	5580	5761	5867
5900	5722	5574	5383	5467	5497	5693	5560	5488	5592	5063	5247	5240	5270	5360	5347	5558	5478	5440	5298	5488	5383	5396	5537	5439	5458	5468	5548	5402	5364	5538	5439	5406	5424	5430	5403	5276	5557	5401	5628	5857	5708	5289	4942	4571	4751	4928	5771	5937	5842
6068	5766	5663	5471	5500	5620	5530	5456	5569	5448	5404	5440	5378	5668	5596	5619	5618	5427	5403	5395	5549	5605	5386	5452	5513	5642	5720	5737	5686	5541	5483	5575	5523	5276	5354	5435	5428	5338	5403	5481	5773	5965	5349	5037	4672	4454	5027	5439	5827	5648
5902	5478	5216	5525	5322	5619	5653	5472	5542	5392	5355	5493	5504	5674	5513	5628	5524	5498	5475	5539	5642	5531	5536	5599	5373	5481	5697	5526	5516	5435	5523	5515	5480	5462	5354	5398	5582	5456	5630	5815	5995	6147	5513	5037	4611	4562	4960	5412	5914	5685
5792	5431	5602	5672	5540	5503	5657	5609	5448	5566	5526	5431	5717	5813	5547	5420	5614	5476	5502	5424	5619	5611	5371	5555	5501	5467	5395	5440	5528	5399	5473	5383	5468	5403	5285	5361	5560	5437	5474	5777	5983	6040	5722	5192	4829	4752	5014	5607	5908	5898
5560	5553	5675	5688	5541	5564	5529	5428	5355	5377	5452	5396	5464	5410	5411	5446	5335	5405	5468	5462	5423	5466	5459	5352	5318	5445	5661	5623	5438	5585	5470	5353	5584	5466	5589	5544	5628	5412	5427	5573	5907	6148	5642	5012	4729	4754	5143	5692	5838	5961
5778	5763	5874	5688	5651	5529	5497	5492	5509	5636	5532	5546	5536	5406	5297	5251	5386	5406	5424	5475	5489	5234	5479	5484	5558	5411	5304	5304	5414	5556	5566	5442	5527	5448	5637	5601	5627	5457	5534	5531	6013	5925	5595	4858	4497	4660	5090	5562	6147	6035
5760	5762	5777	5709	5605	5520	5416	5535	5535	5618	5543	5501	5341	5376	5229	5512	5486	5515	5633	5373	5431	5407	5471	5547	5592	5575	5592	5445	5424	5708	5590	5416	5616	5647	5383	5613	5628	5555	5360	5655	5951	5828	5354	4951	4634	4694	4974	5648	5888	5979
5989	5780	5851	5513	5426	5458	5507	5408	5640	5692	5542	5626	5518	5325	5362	5403	5485	5598	5448	5593	5384	5222	5382	5729	5729	5631	5681	5516	5378	5500	5651	5591	5295	5464	5521	5683	5465	5444	5546	5795	6138	6078	5426	4889	4649	4741	5051	5527	5787	5878
5730	5958	5868	5417	5394	5475	5615	5531	5530	5777	5652	5482	5525	5316	5369	5322	5492	5541	5426	5387	5326	5201	5514	5592	5690	5501	5437	5244	5551	5526	5612	5615	5491	5478	5632	5565	5517	5640	5680	5739	6139	6097	5543	5151	4859	4859	5097	5624	5944	5773
5974	5774	5818	5422	5297	5591	5541	5685	5696	5616	5340	5325	5314	5272	5453	5643	5686	5545	5486	5195	5221	5269	5442	5378	5432	5374	5428	5361	5333	5441	5517	5284	5362	5305	5488	5393	5314	5398	5518	5641	6090	5926	5598	5045	4762	4825	5136	5701	5844	5978
5871	5879	5583	5450	5613	5593	5804	5816	5658	5654	5321	5157	5386	5259	5452	5527	5453	5526	5361	5422	5326	5217	5389	5486	5515	5491	5438	5496	5300	5307	5301	5514	5293	5373	5401	5468	5457	5364	5462	5581	5912	5787	5337	4908	4791	4797	5218	5899	5945	5968
5943	5781	5619	5684	5682	5784	5596	5564	5628	5432	5367	5317	5392	5591	5572	5807	5582	5287	5206	5409	5623	5401	5263	5440	5603	5617	5432	5443	5506	5489	5388	5637	5669	5527	5821	5557	5592	5500	5584	5717	6136	6064	5502	5104	4554	4768	5163	5774	5674	5876
5985	5749	5578	5507	5712	5534	5606	5383	5387	5245	5189	5214	5571	5413	5501	5601	5555	5455	5431	5498	5315	5424	5577	5546	5471	5496	5529	5548	5394	5616	5584	5695	5644	5572	5566	5738	5595	5608	5523	5782	6065	6189	5504	5041	4728	4635	5127	5601	5996	5918
5867	5565	5374	5586	5702	5815	5713	5616	5356	5613	5463	5787	5597	5471	5553	5367	5342	5415	5576	5488	5408	5282	5478	5413	5378	5475	5738	5690	5514	5540	5624	5588	5427	5629	5512	5564	5515	5483	5780	5742	6298	6045	5498	4877	4578	4766	5341	5798	6060	6136
5735	5563	5599	5861	5723	5743	5733	5785	5535	5764	5686	5760	5778	5614	5599	5418	5168	5452	5338	5365	5721	5244	5251	5368	5628	5749	5424	5370	5356	5364	5455	5491	5410	5540	5536	5702	5430	5519	5805	5832	6186	5853	5463	4912	4838	5048	5528	5967	6260	6471
5954	5844	5774	5796	5560	5478	5611	5361	5517	5413	5571	5521	5460	5532	5416	5439	5395	5466	5314	5262	5262	5483	5467	5261	5463	5525	5414	5163	5451	5443	5569	5580	5383	5308	5583	5500	5435	5299	5457	5761	6052	6006	5405	5094	4846	5082	5454	5979	6427	6659
6115	5815	5817	5431	5537	5309	5396	5563	5459	5543	5506	5281	5216	5207	5127	5379	5312	5590	5449	5243	5081	5240	5489	5603	5576	5444	5359	5325	5215	5700	5601	5453	5383	5424	5472	5579	5304	5455	5594	5705	5937	5804	5433	5182	4867	5121	5362	5818	5833	5993
5861	5735	5592	5574	5324	5512	5702	5719	5654	5684	5494	5428	5347	5099	5199	5149	5416	5530	5675	5571	5484	5395	5440	5683	5721	5358	5464	5465	5392	5314	5506	5444	5306	5554	5513	5445	5384	5316	5498	5593	5946	5578	5478	5013	4660	4895	5055	5182	4977	4999
5844	5842	5847	5776	5713	5689	5685	5769	5656	5900	5635	5533	5505	5525	5598	5498	5404	5410	5366	5412	5687	5669	5441	5472	5678	5538	5314	5485	5843	5506	5415	5528	5524	5603	5691	5580	5579	5530	5565	5676	5774	5720	5412	4884	4580	4352	4670	4844	4624	4390
5867	5843	5752	5766	5592	5592	5651	5362	5464	5452	5464	5435	5562	5828	5755	5701	5753	5617	5299	5322	5613	5802	5711	5280	5258	5674	5467	5211	5461	5580	5332	5392	5641	5501	5683	5756	5575	5606	5781	6010	5775	5700	5450	4919	4743	4522	4616	4682	4525	4489
5926	5664	5637	5362	5424	5516	5382	5237	5426	5275	5343	5204	5382	5440	5392	5659	5822	5705	5513	5426	5348	5590	5626	5334	5214	5256	5483	5443	5347	5500	5400	5291	5567	5502	5534	5482	5494	5666	5486	5926	5757	5863	5512	5257	4993	4843	5219	4954	4959	5022
5823	5477	5481	5467	5586	5784	5533	5631	5430	5402	5345	5354	5348	5405	5305	5463	5626	5748	5648	5573	5240	5185	5477	5674	5426	5038	5433	5556	5250	5246	5534	5301	5450	5668	5461	5482	5542	5406	5339	5586	5619	5670	5677	5497	5592	5567	5840	5845	5814	5781
5641	5540	5711	5719	5761	5864	5825	5693	5598	5550	5652	5536	5638	5380	5280	5283	5255	5419	5777	5661	5270	5267	5348	5554	5567	5372	5138	5456	5400	5019	5481	5656	5372	5512	5432	5616	5516	5329	5374	5265	5617	5620	5768	5817	5950	6056	6153	6157	6340	6333
5803	5946	5883	5984	5978	5942	5805	5737	5745	5799	5736	5876	5705	5425	5338	5285	5086	5290	5462	5738	5610	5411	5302	5502	5889	5593	5365	5537	5560	5482	5515	5799	5479	5372	5508	5535	5549	5292	5576	5304	5591	5700	5747	5841	5989	6240	6219	6014	6161	6243
6021	6048	6237	6105	5842	5757	5699	5787	5825	5651	5601	5692	5670	5529	5573	5577	5357	5339	5477	5458	5790	5717	5602	5617	5770	5804	5362	5402	5609	5676	5509	5687	5461	5592	5813	5531	5631	5537	5545	5493	5409	5320	5713	5737	5665	5651	5634	5613	5781	5891
6268	6225	6037	5881	5650	5499	5415	5608	5519	5546	5647	5550	5881	5848	5918	5916	5685	5396	5201	5519	5534	6132	5868	5474	5527	5721	5498	5192	5493	5670	5396	5667	5612	5426	5777	5480	5561	5649	5490	5666	5422	5324	5402	5534	5573	5573	5347	5458	5572	5328
6280	6231	5926	5522	5392	5425	5287	5384	5431	5345	5465	5439	5637	5801	5960	6043	5911	5625	5557	5322	5731	5974	5926	5348	5207	5438	5644	5318	5367	5501	5320	5536	5531	5518	5453	5443	5447	5610	5468	5734	5320	5515	5472	5618	5520	5511	5532	5428	5645	5352
6177	5782	5632	5454	5458	5499	5334	5324	5429	5245	5307	5179	5369	5677	5751	5743	5771	5868	5429	5322	5354	5788	5677	5392	5123	5421	5794	5450	5096	5381	5318	5240	5806	5543	5355	5508	5310	5491	5450	5477	5326	5480	5458	5687	5417	5772	5868	5624	5552	5479
6144	5888	5599	5426	5558	5512	5354	5484	5294	5252	5197	5295	5267	5218	5339	5484	5641	5698	5494	5232	5119	5642	5679	5473	5302	5417	5565	5368	5075	5219	5344	5249	5520	5426	5256	5563	5431	5539	5485	5431	5487	5375	5556	5592	5473	5726	5623	5615	5464	5653
6223	5788	5590	5613	5409	5355	5504	5346	5413	5450	5422	5188	5120	5063	5090	5401	5490	5635	5485	5274	5186	5340	5536	5661	5325	5390	5637	5450	5190	5359	5391	5265	5299	5516	5363	5451	5212	5525	5322	5407	5363	5153	5489	5358	5432	5666	5588	5702	5490	5596
6069	5873	5692	5555	5516	5498	5491	5450	5385	5464	5409	5291	5063	5118	5129	5222	5598	5674	5614	5329	5279	5397	5746	5808	5232	5336	5508	5763	5493	5355	5627	5452	5505	5749	5365	5757	5424	5394	5375	5454	5406	5253	5415	5373	5469	5449	5722	5557	5617	5518
6329	5720	5533	5503	5331	5511	5458	5663	5495	5358	5324	5370	5125	4974	5191	5247	5648	5659	5685	5569	5177	5337	5632	5877	5542	5373	5731	5897	5397	5339	5783	5531	5585	5876	5542	5967	5432	5515	5466	5498	5519	5500	5454	5437	5404	5506	5553	5705	5527	5519
6006	5590	5524	5347	5248	5388	5519	5697	5575	5389	5428	5262	5073	5252	5143	5300	5517	5515	5706	5483	5289	5371	5612	5961	5821	5154	5634	5882	5470	5453	5593	5631	5552	5818	5620	5671	5658	5554	5443	5527	5601	5456	5341	5446	5469	5589	5546	5614	5360	5662
5872	5359	5235	5405	5445	5541	5569	5513	5569	5620	5466	5502	5277	5277	5433	5437	5593	5790	5805	5748	5410	5386	5760	5993	5659	5293	5483	5795	5387	5493	5615	5430	5423	5694	5424	5746	5613	5407	5593	5501	5579	5247	5641	5492	5552	5439	5384	5386	5311	5418
5891	5469	5313	5400	5494	5385	5497	5525	5441	5569	5319	5469	5429	5387	5414	5325	5642	5799	5822	5815	5349	5375	5525	5761	5457	5189	5601	5692	5300	5254	5639	5399	5449	5541	5248	5594	5628	5492	5592	5462	5517	5713	5549	5596	5606	5651	5465	5441	5391	5272
5831	5508	5480	5281	5443	5442	5490	5420	5351	5551	5341	5309	5409	5284	5442	5329	5513	5733	5673	5471	5049	5246	5630	5713	5267	5219	5592	5669	5128	5291	5651	5398	5303	5567	5305	5473	5380	5440	5448	5353	5582	5499	5580	5530	5651	5830	5550	5632	5469	5504
6050	5737	5526	5623	5222	5403	5300	5469	5383	5522	5469	5304	5247	5138	5241	5393	5705	5738	5683	5491	5171	5178	5695	5552	5261	5094	5520	5492	5193	5299	5612	5236	5504	5521	5279	5386	5287	5196	5255	5280	5487	5213	5311	5431	5677	5699	5541	5515	5403	5644
6123	5985	5666	5396	5497	5346	5404	5405	5386	5236	5397	5162	5239	5218	5381	5620	5632	5699	5534	5309	5243	5343	5727	5465	5279	5185	5528	5328	5242	5300	5610	5288	5550	5356	5355	5532	5294	5236	5285	5270	5248	5190	5320	5398	5370	5407	5433	5589	5677	5727
6248	5899	5864	5567	5500	5395	5452	5410	5323	5207	5148	5111	5066	5345	5520	5817	5757	5570	5228	5198	5267	5345	5784	5543	5335	5405	5524	5302	5236	5614	5439	5308	5591	5508	5477	5419	5363	5377	5282	5358	5379	5233	5303	5316	5294	5327	5381	5475	5661	5807
6255	6009	5988	5814	5704	5677	5543	5308	5330	5322	5377	5380	5438	5594	5713	5750	5737	5564	5377	5405	5453	5897	5717	5484	5345	5542	5654	5433	5416	5555	5527	5424	5815	5379	5578	5613	5443	5550	5432	5605	5344	5326	5361	5313	5384	5316	5484	5509	5573	5462
6010	6219	6243	5771	5710	5707	5650	5375	5335	5385	5417	5656	5625	5643	5623	5703	5626	5387	5289	5558	5587	5757	5531	5308	5399	5754	5506	5289	5387	5695	5325	5571	5758	5591	5782	5730	5612	5955	5424	5609	5426	5574	5264	5287	5186	5372	5413	5383	5408	5422
5865	5859	6185	6054	5901	5775	5800	5564	5559	5842	5851	5986	5832	5814	5645	5682	5552	5555	5375	5575	5825	5894	5479	5311	5678	5514	5438	5396	5625	5611	5266	5813	5654	5477	5769	5628	5857	5681	5436	5624	5316	5318	5456	5473	5450	5437	5421	5522	5439	5502
5761	5825	5898	5843	5746	5863	5978	5910	5876	6009	5906	6081	5910	5866	5664	5470	5327	5328	5626	5803	5616	5656	5394	5503	5685	5555	5365	5452	5679	5537	5597	5731	5462	5471	5679	5433	5714	5482	5706	5665	5527	5551	5510	5683	5750	5507	5467	5370	5521	5455
5661	5419	5562	5548	5654	5619	5827	5964	5857	5950	5916	5705	5761	5649	5569	5523	5371	5625	5572	5815	5493	5375	5318	5606	5532	5369	5254	5538	5598	5506	5590	5492	5388	5650	5431	5599	5667	5591	5735	5545	5868	5707	5874	5600	5671	5538	5552	5440	5592	5510
5653	5520	5397	5356	5410	5409	5727	5603	5559	5736	5636	5545	5453	5483	5482	5460	5557	5632	5739	5629	5379	5169	5484	5462	5544	5302	5404	5462	5329	5258	5321	5503	5401	5617	5484	5556	5402	5571	5525	5540	5586	5613	5523	5430	5591	5525	5626	5490	5440	5561
5942	5803	5553	5564	5491	5485	5406	5413	5525	5606	5515	5478	5517	5585	5401	5496	5873	5488	5538	5313	5334	5484	5655	5534	5346	5211	5668	5417	5245	5307	5316	5247	5599	5435	5343	5585	5441	5431	5497	5363	5487	5396	5465	5441	5533	5572	5442	5705	5595	5578
5828	5874	6050	5870	5798	5691	5736	5675	5541	5730	5682	5778	5545	5614	5607	5616	5633	5630	5272	5479	5343	5524	5550	5192	5367	5429	5452	5199	5400	5427	5354	5241	5349	5132	5405	5356	5259	5229	5122	5249	5407	5288	5296	5395	5317	5530	5644	5606	5528	5621
5701	5767	5852	5965	6061	5990	5883	5933	5889	5753	5794	5607	5546	5840	5592	5515	5290	5226	5454	5479	5528	5441	5411	5397	5493	5634	5328	5214	5440	5355	5304	5404	5341	5226	5373	5205	5380	5250	5279	5253	5170	5385	5438	5426	5432	5279	5532	5582	5664	5698
5659	5587	5693	5716	5681	5941	5915	5820	5845	5626	5764	5557	5432	5479	5396	5345	5496	5316	5517	5471	5355	5309	5328	5677	5628	5375	5287	5415	5471	5213	5567	5381	5119	5464	5464	5451	5367	5297	5469	5303	5344	5224	5171	5344	5275	5226	5492	5612	5678	5536
5922	5873	5682	5637	5556	5673	5600	5681	5361	5286	5290	5372	5480	5407	5428	5532	5485	5664	5483	5395	5502	5527	5633	5630	5456	5441	5594	5737	5380	5378	5473	5383	5252	5430	5418	5465	5689	5292	5271	5222	5220	5108	5245	5169	5155	5410	5413	5501	5551	5577
6038	6110	5995	5724	5678	5657	5678	5603	5399	5374	5380	5385	5593	5479	5616	5673	5553	5408	5527	5366	5319	5678	5570	5516	5541	5584	5668	5434	5656	5567	5632	5526	5459	5552	5510	5538	5364	5526	5465	5327	5228	5396	5258	5401	5228	5283	5440	5413	5420	5600
5971	5917	5959	5851	5931	5748	5713	5653	5677	5438	5612	5522	5693	5603	5736	5538	5660	5515	5630	5685	5623	5576	5495	5391	5635	5683	5614	5473	5545	5607	5466	5608	5714	5484	5704	5631	5482	5525	5443	5599	5456	5438	5403	5452	5300	5293	5382	5480	5508	5539
5990	5637	5728	5524	5529	5730	5513	5741	5616	5632	5608	5547	5552	5518	5630	5727	5690	5951	5624	5639	5688	5496	5597	5699	5704	5725	5571	5769	5558	5518	5584	5657	5462	5620	5665	5784	5795	5701	5650	5594	5477	5346	5443	5350	5445	5252	5505	5321	5556	5550
5917	5978	5754	5609	5405	5398	5411	5427	5524	5523	5626	5452	5619	5503	5724	5763	5707	5763	5517	5599	5515	5644	5828	5621	5513	5591	5680	5693	5506	5493	5547	5675	5723	5617	5710	5790	5814	5792	5845	5573	5694	5467	5648	5617	5503	5354	5398	5394	5464	5501
5963	5672	5786	5713	5651	5685	5666	5565	5575	5556	5614	5634	5941	5884	5831	5711	5636	5535	5444	5580	5866	5791	5491	5530	5574	5409	5517	5470	5515	5470	5512	5657	5784	5606	5755	5788	5858	5725	5689	5648	5574	5609	5677	5618	5524	5475	5451	5505	5566	5413
5897	5654	5596	5603	5379	5505	5473	5648	5656	5720	5640	5683	5700	5582	5614	5623	5679	5651	5578	5646	5577	5633	5463	5468	5545	5618	5546	5616	5607	5432	5579	5488	5543	5603	5604	5600	5590	5657	5735	5730	5803	5852	5495	5635	5522	5619	5541	5406	5495	5501
5946	5824	5451	5528	5370	5440	5368	5459	5615	5640	5706	5753	5773	5672	5816	5627	5867	5682	5507	5528	5459	5352	5530	5595	5488	5545	5409	5502	5460	5611	5507	5443	5501	5453	5667	5361	5608	5516	5699	5668	5774	5728	5690	5670	5559	5516	5476	5509	5529	5520
5935	5527	5469	5491	5494	5786	5705	5643	5779	5807	5779	5642	5717	5737	5781	5667	5668	5605	5521	5427	5688	5497	5341	5378	5497	5629	5626	5429	5251	5474	5179	5321	5310	5379	5601	5542	5559	5604	5609	5895	5617	5583	5576	5545	5602	5560	5679	5639	5537	5381
5783	5386	5391	5430	5478	5603	5717	5835	5694	5625	5746	5374	5737	5694	5511	5710	5611	5592	5530	5486	5382	5537	5488	5501	5412	5282	5374	5556	5486	5381	5405	5292	5253	5304	5413	5373	5502	5529	5446	5569	5466	5423	5633	5627	5610	5585	5581	5413	5573	5554
5785	5672	5619	5364	5517	5732	5841	5674	5743	5504	5560	5583	5668	5567	5653	5493	5493	5586	5417	5395	5465	5402	5427	5477	5550	5480	5438	5318	5271	5425	5217	5327	5301	5346	5468	5352	5475	5325	5552	5435	5389	5502	5394	5429	5410	5607	5660	5776	5526	5545
5732	5726	5587	5614	5614	5759	5916	5752	5722	5817	5702	5522	5649	5552	5438	5444	5506	5544	5617	5418	5520	5430	5358	5323	5329	5421	5318	5318	5397	5268	5181	5372	5275	5104	5283	5274	5143	5292	5224	5364	5384	5398	5349	5444	5565	5361	5632	5390	5622	5627
5807	5650	5757	5610	5627	5720	5962	5768	5642	5739	5748	5654	5512	5338	5413	5489	5576	5420	5485	5468	5278	5332	5315	5340	5361	5498	5382	5417	5481	5362	5213	5305	5241	5184	5056	5088	5250	5140	5232	5358	5366	5314	5391	5277	5657	5532	5629	5712	5513	5443
5589	5742	5577	5557	5653	5788	5761	5855	5883	5690	5582	5530	5463	5534	5400	5458	5336	5557	5301	5311	5315	5379	5447	5462	5461	5515	5358	5496	5337	5403	5324	5231	5148	5086	5218	5026	4897	5101	5298	5372	5394	5271	5463	5310	5448	5445	5622	5572	5457	5743
5686	5762	5809	5523	5718	5752	5830	5879	5689	5628	5606	5516	5670	5386	5406	5363	5481	5459	5284	5429	5420	5444	5421	5392	5451	5528	5325	5481	5349	5385	5438	5304	5241	5238	5310	5227	5317	5247	5310	5196	5340	5257	5326	5372	5434	5530	5460	5527	5430	5556
5606	5603	5798	5812	5887	5799	5851	5775	5640	5846	5592	5608	5426	5456	5370	5396	5276	5302	5370	5374	5460	5537	5588	5463	5301	5360	5360	5486	5463	5490	5218	5253	5266	5267	5096	5231	5169	5172	5068	5257	5239	5323	5333	5365	5336	5319	5347	5361	5523	5474
5664	5742	5947	5775	5825	5671	5743	5755	5704	5715	5570	5511	5399	5516	5417	5353	5438	5369	5424	5333	5400	5440	5344	5236	5316	5413	5487	5361	5435	5441	5216	5309	5415	5352	5388	5237	5268	5099	5328	5263	5260	5194	5243	5258	5264	5307	5530	5264	5439	5455
5689	5724	5785	5768	5806	5799	5744	5915	5704	5768	5591	5428	5322	5095	5220	5403	5295	5581	5476	5451	5370	5383	5474	5488	5304	5396	5473	5465	5490	5547	5451	5414	5414	5417	5415	5259	5311	5261	5222	5234	5428	5294	5414	5366	5339	5405	5471	5497	5592	5865
5814	5935	5954	5969	5871	5745	5715	5760	5773	5692	5551	5357	5391	5331	5278	5229	5467	5425	5360	5333	5291	5394	5475	5376	5368	5620	5521	5402	5681	5517	5455	5380	5333	5310	5448	5253	5364	5373	5364	5321	5452	5288	5392	5173	5424	5566	5776	5744	5855	6114
5863	5899	5835	5857	5803	5972	5775	5583	5887	5639	5504	5334	5268	5343	5422	5414	5389	5488	5291	5351	5288	5423	5487	5561	5542	5507	5523	5555	5524	5665	5581	5400	5748	5454	5461	5503	5352	5444	5466	5446	5330	5417	5466	5423	5594	5755	5830	5952	6097	6268
6003	5868	6066	5839	5978	5918	5888	5652	5560	5531	5363	5325	5393	5454	5387	5251	5282	5435	5338	5381	5591	5384	5462	5554	5681	5662	5485	5609	5588	5643	5514	5664	5561	5570	5488	5404	5526	5372	5397	5160	5276	5330	5365	5424	5668	5760	5872	5660	5651	5963
5998	5940	5950	5936	5842	5875	5590	5621	5541	5441	5283	5249	5369	5373	5474	5249	5523	5442	5311	5448	5543	5551	5681	5520	5534	5600	5589	5537	5597	5589	5588	5641	5680	5613	5716	5614	5550	5549	5415	5281	5375	5641	5513	5702	5684	5534	5551	5212	5190	5271
6055	5881	5944	6003	5951	5812	5851	5552	5392	5524	5463	5338	5365	5366	5222	5379	5433	5343	5637	5809	5718	5489	5519	5658	5495	5567	5637	5592	5602	5726	5713	5748	5694	5654	5628	5410	5584	5389	5354	5185	5509	5492	5804	5840	5907	5333	4935	4803	4656	4764
6095	5905	6123	6087	5916	5732	5575	5596	5459	5619	5525	5306	5331	5294	5289	5396	5491	5618	5495	5566	5644	5555	5596	5650	5634	5562	5666	5731	5739	5700	5919	5729	5768	5639	5690	5487	5530	5427	5229	5342	5486	5813	5845	5743	5521	4986	4597	4467	4436	4576
5966	5792	5897	5919	5822	5592	5493	5531	5371	5443	5364	5321	5229	5311	5247	5406	5677	5728	5758	5822	5567	5598	5707	5788	5671	5612	5640	5808	5670	5846	5758	5657	5690	5581	5543	5486	5477	5476	5527	5432	5772	5713	5886	5663	5002	4819	4461	4638	4693	4819
6001	5929	5825	5753	5788	5718	5639	5563	5460	5443	5300	5233	5277	5429	5361	5412	5600	5620	5672	5627	5643	5738	5838	5807	5840	5787	5693	5829	5658	5643	5782	5674	5570	5458	5652	5692	5513	5537	5464	5599	5793	5780	5619	5343	4627	4614	4612	4736	5095	5395
6025	5883	5807	5618	5851	5515	5570	5452	5242	5248	5189	5303	5347	5339	5496	5468	5644	5681	5588	5707	5768	5738	5800	5933	5706	5660	5701	5539	5722	5667	5608	5560	5711	5750	5659	5666	5440	5530	5427	5434	5648	5648	5290	4709	4581	4517	4603	5104	5577	5751
5908	5761	5656	5659	5627	5629	5506	5308	5233	5207	5436	5311	5396	5491	5400	5506	5556	5682	5589	5667	5696	5738	5809	5816	5614	5641	5498	5492	5439	5543	5610	5708	5763	5651	5593	5534	5693	5486	5560	5552	5602	5477	4971	4502	4496	4484	4751	5436	5734	6205
5894	5792	5807	5833	5714	5578	5485	5268	5194	5228	5416	5232	5528	5558	5509	5541	5416	5490	5545	5726	5708	5723	5742	5646	5809	5541	5516	5398	5549	5580	5727	5697	5756	5708	5613	5574	5491	5299	5425	5540	5621	5344	5054	4518	4466	4551	4886	5562	5887	6181
5864	5774	5781	5799	5676	5640	5400	5288	5355	5453	5322	5355	5659	5468	5542	5414	5546	5560	5586	5686	5711	5814	5739	5581	5642	5460	5614	5547	5690	5659	5626	5700	5552	5574	5543	5590	5382	5309	5324	5549	5810	5572	5051	4716	4702	4736	5144	5561	6088	6056
5953	5771	5740	5684	5533	5522	5493	5351	5406	5228	5345	5332	5455	5213	5453	5533	5508	5859	5559	5773	5832	5788	5682	5714	5513	5646	5518	5604	5617	5592	5575	5608	5492	5604	5521	5551	5481	5304	5375	5534	5760	5649	5143	4819	4737	4709	5084	5554	5964	6019
5953	5710	5820	5615	5521	5482	5450	5348	5433	5501	5407	5375	5339	5542	5435	5550	5575	5719	5570	5533	5660	5533	5665	5575	5647	5621	5561	5493	5470	5426	5458	5438	5419	5541	5496	5684	5394	5360	5379	5493	5893	5757	5243	4849	4605	4888	5000	5531	5968	5979
5889	5712	5725	5647	5633	5539	5571	5449	5447	5324	5423	5307	5319	5568	5562	5569	5645	5575	5450	5517	5430	5561	5518	5641	5599	5657	5557	5444	5428	5615	5410	5488	5509	5449	5508	5505	5494	5341	5428	5703	5812	5805	5303	4919	4647	4696	4932	5479	5888	6039
5864	5638	5462	5722	5655	5508	5372	5642	5413	5554	5329	5209	5316	5432	5445	5635	5591	5540	5381	5432	5426	5463	5518	5612	5677	5498	5521	5393	5436	5211	5221	5466	5602	5407	5497	5612	5547	5425	5550	5626	5680	5773	5211	4892	4531	4548	4865	5472	5748	5910
5816	5555	5516	5597	5741	5690	5678	5494	5458	5260	5447	5351	5392	5593	5422	5554	5347	5430	5454	5378	5479	5651	5721	5500	5573	5541	5462	5414	5448	5281	5524	5406	5581	5589	5530	5587	5483	5458	5597	5723	5935	5533	5193	4718	4491	4639	5041	5267	5797	5904
5710	5533	5792	5704	5711	5737	5417	5546	5399	5378	5295	5395	5390	5514	5335	5388	5284	5334	5521	5375	5481	5463	5451	5598	5522	5472	5189	5420	5267	5286	5449	5378	5536	5558	5593	5530	5434	5350	5417	5550	5807	5564	5172	4740	4621	4674	4823	5368	5931	5901
5601	5564	5738	5830	5729	5539	5603	5518	5529	5622	5471	5312	5346	5332	5351	5372	5214	5420	5387	5593	5370	5385	5393	5380	5366	5397	5524	5413	5446	5529	5388	5579	5526	5498	5623	5476	5425	5272	5372	5531	5715	5777	5187	4777	4702	4650	4926	5426	6074	6261
5716	5588	5782	5649	5619	5611	5467	5624	5549	5596	5600	5412	5167	5192	5049	5327	5269	5453	5393	5470	5451	5304	5204	5265	5366	5354	5343	5472	5292	5385	5426	5588	5455	5458	5462	5437	5269	5187	5281	5710	5834	5646	5200	4867	4732	4727	5247	5737	6320	6328
5593	5603	5764	5779	5683	5739	5798	5668	5596	5744	5512	5208	5322	5201	5157	5107	5216	5372	5445	5300	5312	5269	5230	5217	5351	5327	5394	5512	5353	5472	5336	5537	5300	5340	5422	5428	5326	5165	5380	5732	5839	5840	5170	4936	4842	5008	5481	5935	6515	6710
5627	5784	5430	5741	5608	5673	5582	5737	5602	5755	5431	5084	5228	5203	5230	5240	5241	5365	5281	5176	5266	5263	5147	5305	5388	5486	5510	5322	5360	5438	5417	5400	5284	5337	5324	5364	5411	5366	5439	5792	5785	5716	5394	4799	4760	4874	5436	6130	6450	6817
5581	5569	5668	5578	5543	5807	5756	5825	5632	5609	5453	5394	5349	5147	5261	5257	5225	5377	5241	5179	5223	5176	5407	5244	5165	5409	5617	5391	5285	5307	5164	5356	5247	5299	5326	5428	5489	5468	5586	5698	5823	5892	5245	4843	4654	4671	5185	5746	6239	6667
5792	5675	5619	5555	5787	5807	5880	5892	5616	5653	5406	5319	5383	5332	5320	5137	5239	5146	5248	5126	5241	5223	5289	5373	5310	5267	5341	5136	5271	5213	5214	5086	5344	5424	5416	5535	5438	5472	5474	5735	5803	5764	5576	5153	4694	4625	4657	5000	5472	5795
5681	5549	5514	5584	5678	5892	5925	5783	5824	5446	5509	5473	5466	5267	5200	5183	5268	5074	5169	5199	5160	5287	5217	5322	5359	5223	5217	5248	5023	5201	5310	5349	5333	5538	5431	5392	5494	5366	5409	5393	5869	5905	5694	5231	4765	4641	4474	4465	4717	4801
5610	5451	5400	5473	5663	5664	5650	5669	5613	5442	5556	5566	5482	5488	5298	5275	5175	5153	5186	5075	5332	5224	5368	5260	5266	5100	5146	5180	5110	5193	5298	5271	5405	5465	5461	5379	5424	5372	5146	5354	5618	5808	5834	5752	5195	4805	4628	4414	4506	4310
5651	5445	5424	5542	5531	5623	5683	5612	5570	5586	5453	5554	5422	5507	5383	5410	5191	5156	5337	5343	5181	5324	5309	5275	5130	5265	5212	4948	5455	5348	5422	5296	5483	5380	5469	5363	5401	5300	5065	5471	5455	5730	5877	6098	6010	5497	5088	4687	4616	4691
5638	5361	5441	5458	5568	5658	5569	5495	5439	5529	5767	5639	5478	5484	5339	5124	5173	5306	5285	5363	5408	5465	5359	5342	5247	5184	5137	5258	5315	5421	5341	5320	5439	5376	5448	5234	5502	5459	5390	5298	5494	5799	5928	6199	6251	6026	5748	5504	5323	5152
5762	5502	5403	5326	5580	5607	5445	5426	5614	5725	5668	5569	5417	5366	5362	5262	5290	5452	5437	5423	5535	5439	5196	5299	5159	5159	5397	5480	5525	5432	5311	5432	5620	5438	5424	5220	5386	5463	5462	5355	5558	5575	5797	6128	6263	6278	6151	6024	5917	5740
5805	5731	5538	5341	5426	5404	5386	5490	5592	5557	5520	5674	5432	5398	5479	5432	5427	5523	5307	5629	5388	5455	5388	5275	5438	5385	5355	5462	5447	5600	5622	5460	5514	5604	5610	5402	5485	5573	5556	5676	5547	5555	5760	5893	6052	6160	6226	6262	5911	5991
5807	5388	5482	5367	5287	5360	5326	5318	5484	5553	5570	5375	5434	5437	5554	5431	5569	5582	5461	5501	5539	5496	5356	5448	5488	5599	5651	5542	5665	5466	5591	5639	5493	5539	5579	5598	5593	5511	5707	5757	5830	5780	5761	5741	5750	5778	5725	5815	5751	5767
5790	5513	5567	5358	5533	5326	5417	5368	5454	5469	5441	5308	5457	5541	5657	5487	5721	5671	5581	5474	5460	5487	5478	5631	5561	5814	5598	5682	5501	5460	5399	5447	5375	5548	5628	5603	5708	5642	5572	5784	5835	5860	5559	5414	5545	5357	5365	5457	5292	5278
5989	5669	5473	5415	5362	5349	5298	5453	5294	5399	5304	5447	5492	5547	5684	5555	5615	5587	5494	5544	5511	5493	5622	5761	5705	5870	5666	5552	5559	5311	5340	5443	5567	5486	5710	5539	5751	5713	5580	5645	5630	5677	5603	5495	5426	5258	5262	5181	5092	5072
5799	5708	5524	5321	5357	5223	5277	5351	5398	5321	5221	5141	5338	5403	5518	5575	5598	5641	5522	5527	5549	5472	5555	5712	5733	5666	5671	5576	5576	5454	5485	5585	5472	5653	5667	5745	5672	5695	5714	5482	5563	5507	5456	5305	5215	5145	5001	5117	5124	5269
5972	5893	5472	5409	5359	5327	5325	5294	5191	5416	5080	5284	5402	5445	5410	5550	5544	5496	5543	5500	5303	5511	5764	5596	5799	5639	5644	5642	5597	5415	5508	5559	5572	5717	5620	5570	5681	5603	5602	5457	5405	5486	5381	5169	5142	4967	4994	4989	5226	5112
5901	5655	5367	5440	5507	5512	5377	5398	5158	5140	5102	5318	5380	5343	5416	5560	5334	5434	5511	5524	5612	5767	5760	5667	5792	5730	5734	5700	5504	5486	5672	5438	5793	5693	5586	5549	5566	5477	5591	5428	5410	5292	5230	5137	4905	4954	5091	5031	5341	5418
5779	5570	5534	5559	5427	5581	5606	5542	5260	5156	5117	5137	5432	5365	5419	5383	5268	5284	5413	5474	5580	5561	5639	5641	5601	5531	5640	5468	5469	5669	5515	5425	5613	5548	5516	5528	5540	5538	5381	5281	5208	5154	5165	4956	4990	4950	5042	5395	5266	5440
5786	5527	5424	5629	5487	5649	5488	5548	5332	5299	5207	5294	5340	5296	5361	5289	5342	5410	5339	5476	5622	5542	5606	5447	5639	5435	5448	5487	5585	5436	5700	5456	5579	5395	5555	5370	5376	5241	5212	5127	5256	5088	5127	5087	5205	5235	5392	5545	5407	5654
5591	5383	5453	5574	5567	5524	5504	5403	5296	5447	5208	5447	5346	5339	5162	5108	5253	5333	5379	5482	5661	5599	5549	5355	5477	5317	5385	5327	5508	5536	5593	5523	5411	5429	5212	5320	5348	5275	5154	5096	5141	5316	5178	5376	5337	5508	5493	5502	5688	5719
5563	5298	5483	5552	5551	5647	5614	5413	5318	5501	5418	5327	5271	5304	5357	5340	5310	5368	5430	5611	5506	5313	5403	5206	5300	5338	5435	5297	5614	5573	5404	5434	5390	5312	5167	5213	5050	5128	5175	5156	5248	5452	5424	5316	5650	5579	5610	5651	5689	5833
5522	5412	5369	5502	5477	5593	5358	5451	5670	5509	5558	5540	5457	5493	5362	5250	5408	5427	5523	5543	5341	5341	5255	5284	5217	5234	5250	5202	5288	5448	5424	5319	5421	5410	5140	5123	5211	5157	5061	5270	5421	5410	5525	5472	5589	5721	5732	5679	5690	5572
5413	5593	5447	5372	5360	5460	5163	5398	5573	5578	5666	5648	5570	5525	5429	5341	5502	5509	5570	5682	5424	5315	5321	5099	5216	5300	5321	5164	5299	5521	5474	5304	5379	5144	5319	5140	5097	5247	5252	5332	5497	5577	5708	5604	5684	5560	5774	5357	5524	5566
5484	5300	5340	5319	5335	5174	5225	5222	5501	5694	5629	5696	5533	5472	5369	5498	5625	5611	5573	5559	5437	5405	5278	5265	5367	5332	5302	5240	5392	5410	5358	5287	5333	5050	5219	5195	5259	5369	5470	5437	5626	5790	5588	5612	5608	5679	5464	5571	5378	5468
5626	5359	5452	5460	5172	5249	5223	5345	5538	5538	5561	5598	5458	5509	5534	5550	5737	5742	5702	5605	5495	5457	5451	5333	5359	5435	5518	5484	5495	5422	5328	5303	5392	5209	5209	5296	5422	5498	5555	5487	5517	5538	5700	5649	5607	5485	5446	5371	5260	5121
5811	5459	5537	5356	5387	5162	5331	5316	5356	5353	5429	5361	5426	5603	5438	5746	5700	5724	5535	5564	5540	5436	5424	5555	5494	5560	5676	5583	5455	5495	5481	5407	5511	5399	5406	5300	5366	5532	5592	5534	5426	5646	5502	5637	5355	5444	5127	5108	5276	5169
5648	5472	5648	5179	5240	5239	5343	5325	5368	5324	5236	5406	5464	5332	5558	5626	5649	5579	5583	5357	5473	5570	5386	5587	5670	5630	5756	5685	5639	5456	5534	5405	5472	5421	5503	5562	5478	5372	5682	5446	5747	5661	5509	5477	5466	5331	5294	5302	5236	5074
5714	5650	5535	5349	5318	5295	5287	5278	5364	5416	5254	5336	5243	5302	5422	5283	5682	5480	5422	5287	5317	5551	5429	5594	5658	5711	5779	5380	5460	5484	5531	5354	5603	5401	5486	5469	5453	5541	5682	5536	5417	5359	5572	5442	5338	5327	5208	5341	5207	5425
5561	5671	5558	5494	5357	5390	5347	5496	5478	5237	5154	5169	5173	5274	5450	5382	5439	5507	5298	5278	5326	5456	5475	5442	5638	5637	5757	5600	5448	5420	5279	5295	5185	5329	5348	5535	5442	5647	5515	5409	5393	5419	5366	5285	5371	5288	5266	5122	5371	5481
5492	5380	5330	5503	5340	5514	5525	5516	5598	5279	5073	4942	5172	5196	5406	5251	5373	5411	5401	5246	5138	5272	5495	5433	5560	5504	5378	5387	5362	5341	5292	5248	5218	5336	5293	5468	5355	5601	5519	5361	5429	5346	5309	5400	5190	5270	5278	5404	5296	5457
5522	5346	5378	5322	5348	5394	5476	5518	5559	5355	5252	5273	5227	5258	5296	5343	5376	5369	5249	5174	5321	5439	5392	5303	5286	5459	5525	5526	5183	5143	5171	5144	5271	5311	5301	5342	5502	5493	5477	5449	5428	5358	5227	5276	5364	5423	5372	5500	5366	5338
5569	5486	5163	5108	5158	5325	5468	5454	5407	5392	5296	5394	5443	5379	5451	5410	5421	5396	5285	5194	5149	5276	5356	5328	5405	5477	5374	5306	5127	5095	5151	5172	5260	5453	5189	5467	5479	5475	5518	5558	5522	5324	5237	5410	5387	5282	5337	5539	5359	5308
5372	5287	5247	4943	5149	5261	5481	5556	5524	5465	5367	5349	5457	5417	5518	5493	5472	5373	5364	5349	5290	5298	5334	5407	5534	5381	5441	5211	5166	5256	5110	5271	5129	5385	5429	5487	5528	5568	5596	5420	5537	5469	5497	5282	5266	5325	5165	5259	5176	5142
5390	5480	5156	5216	5079	5297	5513	5487	5424	5280	5160	5301	5422	5587	5630	5514	5542	5515	5391	5368	5388	5576	5500	5595	5412	5161	5443	5286	5199	5289	5245	5393	5434	5472	5441	5681	5594	5676	5588	5515	5393	5393	5429	5381	5258	5213	5170	5134	5044	5151
5657	5385	5305	5246	5246	5337	5366	5347	5252	5314	5139	5328	5389	5443	5536	5464	5515	5440	5294	5496	5332	5573	5479	5632	5361	5611	5425	5272	5463	5267	5386	5477	5570	5581	5667	5586	5676	5520	5482	5475	5391	5417	5369	5365	5273	5280	5156	5212	5098	5157
5576	5498	5329	5235	5471	5442	5381	5337	5375	5268	5362	5140	5294	5296	5514	5338	5465	5324	5397	5403	5490	5465	5543	5535	5443	5376	5235	5287	5286	5491	5483	5477	5522	5637	5455	5483	5662	5341	5467	5393	5295	5260	5184	5279	5200	5042	5159	5168	5150	5228
5592	5298	5358	5164	5323	5278	5326	5277	5147	5184	5135	5211	5228	5276	5325	5284	5357	5255	5291	5191	5473	5423	5524	5457	5382	5390	5345	5419	5373	5365	5426	5321	5464	5387	5369	5446	5257	5428	5264	5231	5110	5194	5181	5105	5315	5186	5190	5214	5323	5315
5469	5317	5226	5343	5480	5452	5396	5432	5161	5168	5115	5070	5315	5442	5094	5179	5231	5079	5174	5196	5485	5378	5376	5501	5221	5236	5179	5261	5191	5380	5278	5482	5495	5529	5651	5689	5375	5398	5440	5218	5179	5248	5193	5171	5316	5203	5560	5401	5513	5590
5300	5224	5219	5265	5195	5465	5393	5368	5253	5158	5162	5380	5347	5394	5382	5336	5093	4989	5099	5135	5418	5446	5552	5263	5305	5129	5313	5083	5339	5380	5338	5384	5369	5549	5680	5478	5489	5313	5226	5299	5158	5157	5094	5314	5315	5485	5490	5516	5702	5654
5407	5071	5083	5148	5259	5290	5410	5359	5324	5224	5219	5262	5338	5565	5328	5361	5144	5148	5117	5205	5210	5532	5411	5274	5355	5348	5121	5036	5188	5154	5266	5431	5535	5512	5516	5533	5487	5337	5450	5331	5305	5377	5334	5464	5342	5484	5437	5392	5535	5571
5403	5175	4930	5088	5041	5257	5307	5316	5276	5299	5295	5238	5558	5457	5492	5406	5219	5352	5236	5402	5449	5410	5559	5456	5280	5325	5133	5183	5073	5248	5390	5396	5431	5502	5552	5703	5499	5592	5340	5458	5425	5329	5429	5512	5501	5593	5519	5493	5486	5540
5593	5195	5089	5134	5184	5142	5323	5254	5147	5182	5306	5263	5392	5754	5443	5544	5370	5338	5389	5586	5612	5534	5586	5537	5571	5296	5260	5311	5293	5484	5501	5410	5775	5622	5945	5762	5744	5649	5584	5425	5388	5439	5198	5421	5375	5365	5357	5567	5615	5476
5320	5158	5087	5123	5259	5285	5266	5168	5200	5104	5269	5229	5431	5394	5412	5299	5281	5347	5452	5456	5735	5709	5673	5470	5540	5499	5462	5357	5569	5484	5575	5836	5662	5906	5908	5711	5689	5580	5514	5430	5364	5316	5349	5176	5187	5311	5336	5521	5511	5478
5326	5320	5165	5059	5309	5274	5276	5260	5249	5063	5111	5238	5415	5348	5487	5107	5375	5406	5268	5306	5494	5623	5620	5424	5449	5395	5301	5403	5528	5445	5436	5651	5437	5587	5694	5548	5519	5464	5324	5402	5129	5284	5230	5255	5215	5325	5409	5556	5420	5697
5584	5339	5239	5069	5309	5349	5485	5498	5225	5274	5245	5333	5343	5335	5391	5302	5177	5131	5112	5102	5409	5477	5374	5393	5316	5137	5036	5104	5283	5320	5349	5382	5463	5327	5447	5161	5215	5225	5232	5095	5128	5161	5100	5283	5178	5403	5362	5441	5498	5425
5706	5410	5351	5081	5173	5331	5505	5460	5376	5292	5283	5383	5273	5425	5355	5256	5137	5051	5181	5300	5320	5378	5353	5274	5257	5143	5214	5035	5155	5113	5261	5305	5342	5322	5297	5294	5217	5365	5150	5055	4992	5174	5190	5251	5308	5472	5221	5237	5541	5625
5777	5521	5444	5368	5207	5203	5264	5413	5325	5236	5363	5462	5522	5443	5371	5210	5130	5120	5190	5229	5339	5479	5306	5340	5307	5090	4985	4959	5142	5271	5421	5633	5750	5688	5772	5600	5729	5730	5577	5470	5324	5417	5360	5436	5324	5536	5416	5358	5498	5467
5362	5160	5312	5375	5341	5005	5160	5253	5331	5217	5330	5520	5324	5485	5441	5262	5123	5266	5230	5232	5278	5358	5337	5468	5249	5125	5078	4939	5070	5457	5692	5796	6146	6100	6320	6144	6124	6053	5858	5679	5569	5509	5368	5361	5421	5281	5452	5335	5531	5622
4981	4913	5081	5540	5610	5287	5319	5268	5212	5133	5271	5339	5266	5465	5520	5356	5163	4973	5231	5271	5458	5602	5434	5392	5304	5120	5317	5336	5417	5490	5603	5913	5953	6020	6305	6314	6161	5806	5829	5545	5471	5587	5654	5346	5147	5291	5468	5367	5610	5657
5037	4736	4995	5633	5481	5169	5120	5298	5195	5145	4938	5113	5194	5309	5353	5157	5076	5109	5220	5370	5437	5372	5546	5474	5272	5182	5257	5458	5615	5635	5517	5632	5440	5604	5800	5706	5578	5250	5413	5193	5182	5512	5720	5338	5234	5431	5610	5550	5611	5628
4809	4687	5283	5714	5508	5251	5121	5585	5236	5148	5056	5203	5361	5033	5387	5237	5229	5171	5122	5168	5227	5468	5538	5548	5458	5234	5248	5534	5589	5653	5316	5231	5208	5072	5277	5276	4916	4880	4962	4936	5037	5310	5798	5473	5210	5243	5636	5622	5719	5539
5266	4824	5418	5690	5583	5125	5251	5366	5355	5052	5063	5376	5139	5215	5297	5123	5089	5057	5248	5157	5196	5367	5580	5413	5267	5217	5252	5301	5538	5370	4927	5105	4745	4765	5153	5161	4950	4678	4750	4763	4927	5489	5977	5594	5170	5277	5736	5835	5833	5581
5152	5005	5246	5760	5469	5111	5216	5403	5247	5073	5190	5291	5245	5291	5191	5414	5115	5143	5324	5222	5210	5457	5469	5344	5321	5317	5271	5528	5797	5562	5242	5028	4878	4904	5232	5491	5238	4896	5045	4893	4985	5724	6225	5657	5217	5217	5681	5865	5880	5643
5152	4838	5189	5603	5410	4819	5104	5356	5091	5023	5122	5256	5211	5326	5385	5328	5227	5277	5271	5308	5317	5327	5423	5409	5520	5536	5335	5638	5926	5719	5305	5249	4965	5159	5552	5725	5606	5122	5104	5258	5201	5926	6025	5807	5193	5204	5566	5738	5843	5855
5250	4875	5260	5473	5337	5009	5070	5205	5142	4869	4949	5173	5142	5405	5411	5419	5176	5101	5302	5095	5294	5607	5685	5500	5473	5351	5322	5769	6011	5774	5562	5362	5293	5450	5888	6047	5863	5532	5537	5271	5275	5578	6144	5666	5046	5173	5516	5697	5332	5621
5178	5015	5343	5452	5400	4929	4896	5167	5039	5014	5005	5115	5218	5318	5339	5415	5216	5155	5190	5196	5372	5519	5616	5495	5443	5405	5271	5738	5810	5718	5601	5270	5300	5436	5606	6033	5523	5265	5383	5301	4996	5660	6099	5536	5039	5230	5385	5546	5513	5485
5340	5197	5367	5618	5327	4831	5063	5219	5397	5123	4973	5179	5167	5257	5370	5294	5149	5090	5250	5167	5184	5280	5396	5449	5518	5470	5268	5725	5874	5739	5410	5220	5027	4955	5515	5669	5409	5053	5052	5037	5009	5577	6213	5586	4975	5146	5564	5498	5572	5619
5222	5069	5346	5718	5495	5095	5139	5412	5217	5199	5113	5257	5186	5215	5384	5250	5230	5264	5088	5252	5170	5116	5487	5406	5395	5169	5230	5551	5813	5627	5161	5065	4982	5064	5436	5711	5537	5021	5157	5135	5012	5562	6040	5828	4853	4990	5599	5643	5604	5476
5155	4980	5161	5745	5472	4998	5122	5360	5334	5034	5064	5381	5316	5309	5380	5448	5310	5334	5189	5068	5104	5283	5561	5430	5325	5140	5267	5599	5760	5505	5284	5026	5068	5148	5507	5870	5588	5414	5259	5287	5212	5701	6321	5764	5127	5173	5576	5548	5395	5333
5109	4904	5364	5820	5408	5113	4962	5321	5361	5065	4947	5172	5204	5227	5383	5493	5258	5310	5276	5321	5014	5253	5238	5443	5411	5336	5266	5619	5899	5550	5243	4954	5067	5123	5510	5880	5683	5355	5285	5240	5240	5655	6122	5675	4997	4936	5454	5528	5371	5207
5247	5067	5531	5723	5406	4984	4921	5531	5459	5045	5144	5049	5031	5003	5175	5352	5308	5139	5265	5085	4998	5115	5212	5380	5260	5220	5356	5621	5851	5667	5188	4993	4902	4971	5337	5787	5481	5230	5140	5278	4944	5738	6179	5772	5165	5006	5342	5604	5258	5312
5384	5042	5582	5795	5425	4987	5156	5274	5399	5215	4988	5004	4995	4895	5223	5394	5248	5171	5036	5091	4955	5142	5320	5348	5273	5318	5417	5706	5914	5779	5073	5028	4997	5037	5350	5880	5419	5197	5185	5148	5141	5663	6108	5819	5106	5137	5650	5693	5444	5289
5217	5073	5434	6029	5591	4940	4981	5234	5291	5112	5204	5127	4837	4924	5024	5314	5124	5243	5118	5159	5115	5058	5186	5296	5210	5173	5231	5723	6056	5838	5261	4957	5026	5126	5497	5709	5364	5202	5149	5173	5155	5718	6339	5849	5101	5262	5499	5657	5475	5463
5239	5130	5519	6005	5390	4875	4878	5113	5157	5081	5149	5037	4903	4880	5045	5320	5150	5186	5130	5092	5001	4930	5293	5140	5194	5284	5373	5710	5900	5896	5384	5106	5096	5026	5505	5727	5590	5186	5276	5160	5210	5835	6453	5911	5216	5176	5783	5697	5261	5437
5187	4988	5486	5894	5527	4966	4813	5026	5150	5114	4997	5162	4929	4772	4947	5013	5063	5233	5185	5209	5193	5120	5181	5229	5387	5395	5455	5909	6059	5827	5550	5118	5033	5046	5518	5708	5485	5083	5134	5183	5255	5873	6505	6020	5338	5516	5951	5853	5785	5481
5081	4936	5325	5870	5392	4882	4685	4978	4855	4909	4901	5091	4911	4783	4959	5178	5107	5173	5348	5470	5259	5206	5267	5228	5334	5355	5554	5783	6070	6047	5648	5381	5091	5246	5444	5823	5538	5084	5284	5112	5238	5792	6408	6044	5343	5319	5949	6116	5844	5719
5123	4960	5424	5809	5620	4946	4831	5055	5045	4890	4977	4909	5019	4813	4966	5088	5002	5049	5169	5187	5224	5328	5198	5243	5314	5312	5423	5870	6063	6125	5539	5447	5347	5355	5603	5948	5608	5121	5030	5197	5028	5586	6365	5941	5422	5471	5996	6055	5859	5828
5118	4964	5298	5924	5613	4934	4860	4971	4865	4802	4844	4997	4950	4927	5095	4940	4943	5032	5249	5193	5304	5387	5289	5293	5252	5228	5562	5712	6132	6133	5745	5506	5441	5210	5562	5869	5513	5082	5023	5037	5027	5642	6340	5837	5479	5467	5925	6104	5858	5914
5062	4910	5394	5613	5407	4878	4909	5015	4974	4964	4949	5135	4924	5042	4956	5165	5073	5034	5275	5222	5303	5512	5419	5264	5258	5163	5442	5842	6282	6163	5685	5287	5340	5379	5596	5864	5385	4929	5043	5156	5174	5667	6196	5953	5310	5456	5999	6267	5885	5858
5067	4983	5312	5971	5469	4964	4778	4914	5008	4840	4943	5143	4968	4879	4868	5179	5010	5261	5073	5339	5252	5344	5358	5464	5333	5341	5553	5666	6237	6214	5702	5673	5323	5399	5780	5912	5569	5083	5206	5118	5070	5540	6281	5947	5354	5212	5876	6031	5864	5861
4938	4889	5390	5978	5747	5085	4966	4994	4869	4820	5017	4990	5001	4832	5080	5133	5030	5138	5172	5414	5342	5431	5449	5561	5496	5319	5376	5746	6158	6088	5685	5470	5315	5445	5644	5892	5519	5216	5032	5073	4824	5445	6331	5727	5127	5217	5811	5941	5787	5780
5175	4983	5334	5768	5495	5082	5021	5150	4854	4681	4950	5202	4926	4954	4927	5124	4913	5109	5087	5393	5272	5302	5466	5413	5486	5305	5486	5594	5936	5922	5676	5328	5271	5206	5499	5813	5607	5018	5041	4909	4979	5537	6364	5756	5072	5431	5766	5767	5671	5621
5040	4898	5240	5614	5575	5007	4969	5092	4901	4713	4911	4983	5001	4975	5039	4969	4956	4976	5141	5134	5110	5024	5254	5533	5477	5271	5430	5695	5731	5734	5358	5380	5107	5210	5595	5929	5469	5087	5087	4901	5001	5692	6434	5924	5202	5266	5755	5781	5605	5626
5138	4827	5167	5798	5474	4975	5043	5203	5114	4812	4826	4980	4890	5058	5062	5222	4847	4926	4877	5151	5114	5245	5130	5484	5362	5250	5480	5737	5881	5804	5415	5314	5330	5231	5411	5826	5647	5120	5258	5024	5013	5792	6268	5935	5071	5279	5632	5833	5655	5473
5224	4884	5309	5585	5481	4921	5113	5272	5021	4904	4929	4994	4911	4825	5062	5172	5062	5021	4932	4879	4990	5096	5211	5364	5417	5380	5427	5697	5842	5702	5349	5225	5163	5210	5434	5915	5649	5320	5339	5064	5057	5529	6444	5701	5041	5220	5676	5814	5412	5557
5086	5014	5403	5663	5516	4853	5041	5321	5127	4949	5052	4889	4719	4758	5086	5127	5075	4842	4939	4898	5054	5047	5126	5105	5312	5264	5422	5668	5678	5692	5328	5163	4833	5056	5515	5828	5674	5257	5215	5079	4972	5770	6403	5986	5076	5266	5657	5761	5584	5576
5273	5120	5371	5927	5536	4923	4925	5249	5273	5048	5088	4979	4916	4852	5030	5080	5148	4908	4921	5030	4897	5026	5021	5316	5049	5031	5337	5740	6051	5776	5366	5002	5054	5124	5411	5757	5491	5127	5313	5127	4947	5556	6316	5975	5298	5325	5876	5941	5689	5686
5139	4882	5376	5909	5667	4975	5118	5282	5280	5139	5202	5183	5061	4857	4766	5117	5050	4973	4965	4973	4846	5056	5004	5180	5089	4919	5180	5695	5986	5859	5538	5221	5259	5137	5499	5656	5466	5126	5141	5008	4899	5622	6272	6021	5182	5464	5967	5904	5624	5702
5160	4887	5404	5870	5521	5096	4936	5295	5154	5088	5118	5312	5059	4800	4834	5015	4896	5094	5086	5317	5000	4986	5107	5068	5248	4979	5278	5682	6156	5883	5617	5348	5212	5191	5544	5585	5457	5273	5220	5097	5032	5538	6460	5992	5264	5518	5788	6027	5772	5653
5051	4883	5544	5976	5753	5077	4968	5086	5121	4907	5057	5211	4955	4916	4856	4823	4699	4809	5030	5216	5023	4845	5076	5089	5140	4948	5219	5707	5927	5961	5697	5442	5136	5244	5545	5707	5555	5226	5186	5027	5032	5542	6026	5997	5233	5559	5790	5807	5946	5641
4995	4898	5473	6156	5748	5236	5057	5275	5084	5047	5165	5127	5156	4925	5023	4933	4731	4771	4938	5061	4858	4784	4972	5146	4987	4922	5103	5335	5730	5994	5689	5415	5311	5351	5720	5942	5726	5061	5085	5092	5088	5700	6227	5880	5321	5388	6065	6080	5910	5716
4950	4763	5364	6036	5723	5207	5233	5215	5094	4837	4988	5227	5115	5054	4994	4809	4734	4630	5121	4971	5088	5052	4924	5089	5100	5018	5158	5506	5693	5638	5661	5403	5337	5428	5842	6035	5811	5277	5213	5061	4887	5556	6219	5979	5105	5347	6044	5998	5857	5778
5097	4630	5116	5810	5643	5212	5210	5215	5030	4811	5019	4990	5188	5164	5046	4899	4685	4802	4927	5138	5027	5061	4937	5168	4987	5163	5122	5377	5758	5752	5535	5496	5289	5377	5766	6232	5706	5439	5296	5032	4920	5658	6286	5700	5115	5360	5868	5997	5707	5508
5156	4733	5169	5532	5545	5175	5255	5205	5165	4874	4694	4797	4988	4831	5178	5042	5053	4637	4739	4847	4874	4984	5048	5028	5080	5027	5211	5597	5752	5606	5327	5298	5410	5415	5553	6012	5804	5457	5392	5175	4951	5715	6340	5851	5226	5221	5836	5747	5613	5669
5025	4787	5072	5595	5553	5051	5157	5207	5064	4994	4741	4856	4956	4873	4865	5131	4957	4836	4830	4778	4913	4926	4930	5187	4910	5070	5176	5446	5687	5708	5256	5270	5143	5205	5724	5991	5907	5404	5318	5054	5059	5763	6528	5771	5325	5346	5940	6003	5755	5622
5057	4728	5046	5737	5412	4901	4889	5241	5093	4866	4830	4858	4941	4655	4983	5039	5015	5004	4847	4872	4781	4988	4970	5080	5027	5081	5226	5514	5835	5694	5418	5371	5132	5032	5495	5871	5601	5269	5312	5273	4994	5647	6366	6018	5244	5317	6000	5939	5672	5665
4919	4712	5181	5619	5245	4731	4700	5207	4972	4818	4922	4947	4761	4690	4873	5057	5028	4972	5043	4788	4870	4911	5022	5302	5201	4903	5056	5477	5845	5836	5483	5254	5224	5070	5454	5680	5574	5372	5359	5297	5058	5638	6500	6047	5464	5361	5990	5879	5661	5604
4870	4756	5198	5761	5451	4657	4617	5061	4953	4761	4916	5018	4786	4653	4838	5020	4977	5051	5140	5067	4990	4989	5049	5077	5077	4989	5201	5539	5762	5789	5494	5224	5177	5201	5470	5613	5440	5205	5132	5172	4954	5652	6385	6107	5233	5280	5831	5895	5827	5632
4813	4717	5122	5702	5365	4940	4630	4757	4978	4901	4932	5123	4871	4687	4865	4999	4979	5083	5148	5275	5133	5179	5215	4991	5022	4831	5270	5624	5966	5934	5514	5384	5281	5156	5538	5819	5427	5108	5200	5047	4938	5394	6141	5798	5090	5283	5859	5967	5687	5776
4861	4591	5045	5464	5495	4784	4789	4793	5039	4764	4898	5018	4868	4945	4916	5132	5033	4845	5061	5282	5116	5137	5339	5281	5227	5112	5193	5526	5898	5984	5697	5301	5275	5241	5620	5946	5404	5096	5122	4953	4946	5461	5992	5719	4930	5317	5756	5844	5598	5596
4791	4564	4898	5548	5257	4770	4650	4728	4747	4612	4781	5034	5000	4956	5008	5065	4935	4933	5138	5187	5298	5215	5203	5279	5217	5203	5123	5619	5653	5913	5466	5248	5113	5169	5537	5847	5562	5158	4966	4982	4923	5420	6067	5649	4963	5241	5757	5850	5619	5496
4858	4724	4967	5606	5369	4939	4820	4826	4776	4453	4850	4970	4959	4908	5003	5049	5129	5094	5091	5277	5241	5229	5361	5369	5338	5344	5398	5500	5969	6022	5414	5225	5183	5083	5561	5867	5766	5219	5212	5150	4966	5605	6133	5690	4942	5250	5665	5678	5480	5473
4896	4731	4869	5511	5312	4828	4939	4930	4734	4619	4675	4982	4908	4910	5101	5290	5080	4973	5203	5243	5279	5058	5330	5408	5422	5421	5567	5625	5980	5953	5607	5207	5180	5112	5409	5805	5602	5286	5082	5105	5039	5797	6316	6005	5063	5139	5838	5722	5501	5496
5058	4532	4953	5420	5260	4760	4823	5000	4923	4761	4690	4966	4841	4918	5072	5065	5092	5059	5303	5314	5218	5100	5197	5358	5371	5285	5435	5711	5898	5885	5553	5204	5105	4971	5366	5701	5505	5060	4968	5106	5000	5753	6438	5786	5171	5286	5643	5773	5535	5459
4906	4624	5106	5536	5390	4751	4762	5075	4969	4677	4692	4845	4811	4921	4945	5198	5079	4939	5121	5290	5165	5236	5171	5403	5247	5251	5249	5755	5987	5895	5474	5312	5143	4865	5238	5543	5340	5026	5006	4944	5025	5795	6531	5844	5245	5307	5874	5948	5673	5349
4873	4525	5143	5511	5312	4837	4611	4996	5007	4787	4698	4990	4832	4833	4825	5061	4980	5041	5069	5246	5162	5212	4950	5196	5258	5194	5587	5630	5990	5872	5469	5413	5225	5019	5303	5473	5310	4897	4952	4876	4923	5620	6394	5858	5186	5438	5903	6133	5567	5588
5052	4678	4950	5710	5463	4773	4859	5032	4941	4667	4889	4868	4917	4836	4902	4959	4890	4923	5246	5085	5122	5037	5062	5126	5141	5071	5215	5721	5805	5813	5579	5503	5177	5129	5368	5666	5475	4905	4884	4801	4918	5531	6299	5760	5055	5254	5848	6051	5765	5598
4979	4504	4991	5541	5417	4989	4858	4946	4974	4817	4781	4984	4952	4879	4995	5017	4894	4880	4884	4874	5084	5177	5180	5100	4980	5031	5274	5505	5749	5676	5327	5266	5246	5047	5348	5696	5495	4899	4827	4797	4805	5468	6171	5608	4956	5209	5665	5803	5587	5459
4893	4482	4941	5505	5388	4976	4868	4986	5050	4685	4835	4915	4817	4813	4985	5194	4856	4808	4847	4799	4907	4818	5142	5216	4967	4943	5104	5269	5559	5411	5217	5135	5206	5217	5461	5669	5454	5119	5037	4871	4861	5536	6131	5660	4911	5141	5731	5700	5592	5377
4985	4787	5143	5641	5266	4980	4777	5090	4993	4771	4928	4696	4964	4720	5025	5048	4856	4899	4896	4860	4799	4957	5119	5149	5052	4900	5158	5432	5556	5499	5358	5190	5209	4928	5359	5660	5492	5097	5232	5105	4839	5397	6301	5732	5029	5032	5618	5794	5573	5584
5110	4814	5069	5527	5396	4757	4833	5087	5139	4817	4967	4916	4905	4736	4818	4972	5139	4746	4906	4896	4736	4881	4907	5063	5022	4977	4961	5496	5688	5509	5125	5207	5153	5131	5351	5660	5528	5266	5205	5035	4844	5562	6180	5717	5151	5002	5648	5796	5478	5510
5092	4688	5011	5664	5257	4816	4812	5105	5180	5027	4902	5018	5046	4732	4785	4815	5046	4822	4888	4752	4838	4860	4899	5008	4980	4816	5073	5280	5751	5556	5393	5169	5085	5023	5258	5554	5489	5036	4927	4916	4779	5359	6272	5735	4963	5096	5779	5696	5472	5412
4973	4641	5107	5596	5429	4742	4658	4990	5190	5050	4974	5172	5092	4692	4839	4927	4966	5000	4998	4918	4953	4767	4914	4791	4788	4733	4869	5253	5727	5636	5233	5052	5160	5042	5282	5645	5392	4981	5010	4992	4743	5161	6072	5695	4907	5011	5610	5764	5581	5277
4950	4749	4973	5558	5356	4909	4729	5027	4990	4994	4946	5136	5097	4852	4750	4976	5147	5022	4990	5140	4891	4767	5006	4961	4835	4896	4914	5288	5539	5481	5288	5064	5242	5199	5382	5591	5623	5206	5095	5051	4823	5340	5969	5447	4762	5049	5642	5653	5430	5334
4872	4610	5046	5646	5576	4957	4712	5142	4978	4833	4915	5073	5022	4898	4898	5039	4947	4925	4908	4895	4937	4953	4991	5011	5034	4935	4923	5350	5582	5631	5244	5131	5168	5218	5525	5736	5596	5294	5074	4987	4788	5246	6036	5592	4782	4893	5360	5351	5255	5242
5066	4698	4955	5708	5458	4896	4832	5122	5002	4807	4878	5159	4992	4890	4967	5106	5068	4912	4933	4840	4868	4987	4950	5187	5201	4933	4996	5245	5488	5447	4998	4947	4887	4996	5287	5767	5514	4952	4970	5076	4957	5278	5822	5669	4788	4899	5233	5388	5319	5077
4891	4699	5007	5589	5365	4863	4804	4847	5054	4767	4915	4994	4991	4882	4992	5120	5109	4994	4924	4854	4876	4760	4881	4981	4881	4995	5178	5281	5722	5725	5352	4797	4836	5029	5215	5663	5340	4964	5013	5032	4807	5276	5997	5614	4983	5088	5497	5662	5329	5131
4812	4725	5072	5558	5385	4917	4739	4885	5096	4891	4868	5167	5069	4818	4952	4902	5028	4850	5072	5008	4854	4878	5139	5053	5049	5088	5115	5448	5687	5732	5427	5005	4668	4971	5237	5594	5374	5111	5072	4951	5012	5344	5933	5660	5065	5053	5593	5820	5354	5312
4817	4746	5069	5671	5459	4833	4741	4895	4904	4826	4921	5006	5035	4928	4797	4791	4832	4908	4901	5015	5020	4974	5000	5018	4933	4932	4995	5367	5566	5714	5245	5139	5042	5154	5506	5913	5561	5085	4975	4990	4971	5322	5893	5555	4959	5058	5505	5566	5411	5373
5044	4744	5097	5509	5449	4933	4656	4851	4864	4675	4701	5066	5061	4848	4875	4770	4766	4863	4973	5125	5056	5034	5075	5084	4988	4863	4953	5261	5530	5616	5307	4995	4860	5114	5495	5653	5486	4968	5009	5030	4769	5351	6021	5627	4985	4824	5504	5610	5474	5253
5120	4847	5117	5643	5536	5028	4843	4906	4865	4614	4798	4965	4950	4745	4745	4783	4700	4738	4975	4956	5037	4978	4906	5065	5040	5027	4944	5220	5637	5561	5403	5013	4959	4948	5323	5533	5500	5086	5053	4989	5015	5392	6017	5543	5083	5201	5482	5629	5352	5222
4995	4876	5062	5564	5719	5046	4789	5057	4992	4676	4797	4794	5002	4734	4703	4647	4682	4721	4671	4920	4911	4905	4920	4953	4900	5070	5017	5191	5501	5523	5299	4937	4913	5043	5312	5661	5489	5073	5041	5138	4960	5523	6162	5770	5144	5077	5622	5505	5341	5284
5021	4748	5125	5668	5560	5145	4834	5054	4885	4783	4591	4748	4838	4699	4612	4696	4625	4634	4856	4832	4813	4787	4814	4976	5025	4959	5170	5251	5417	5514	5225	4913	5063	5076	5455	5687	5458	4967	5001	5200	4933	5341	5986	5580	4996	4912	5485	5543	5311	5225
4921	4731	5036	5589	5684	5035	4825	5003	4760	4722	4626	4835	4920	4641	4548	4739	4514	4616	4765	4766	4810	4750	4772	4852	4808	4825	5014	5288	5416	5629	5276	5266	5126	5171	5335	5671	5376	4925	5017	5133	5054	5483	5958	5754	4927	5260	5695	5676	5439	5321
5018	4560	4990	5501	5408	5139	4788	5005	4812	4740	4732	4939	4893	4689	4600	4661	4595	4453	4525	4683	4784	4685	4640	4848	4776	4754	4863	5147	5347	5465	5385	5076	4803	4900	5225	5508	5108	4833	4850	4879	4929	5505	5946	5550	5103	5315	5645	5660	5473	5252
5002	4676	5004	5540	5423	5063	4894	4964	4808	4607	4728	4794	4828	4675	4748	4682	4571	4491	4639	4737	4685	4651	4582	4839	4732	4816	4825	5045	5316	5200	4926	4924	4628	4575	4928	5160	4933	4685	4570	4726	4831	5330	5788	5589	5020	4920	5443	5562	5389	5127
4699	4668	4883	5451	5350	5013	4777	4813	4970	4697	4558	4891	4745	4772	4777	4743	4734	4513	4642	4563	4722	4675	4650	4695	4722	4850	4863	5100	5161	5095	4732	4680	4408	4509	4616	4764	4656	4387	4612	4592	4574	5022	5694	5316	4991	5002	5297	5277	5217	5139
4492	4469	4694	5296	5337	5071	4798	4764	4758	4578	4629	4745	4870	4714	4662	4670	4608	4564	4600	4550	4739	4621	4541	4671	4753	4844	4944	4962	5134	4989	4884	4660	4587	4606	4605	4895	4752	4623	4472	4639	4580	5137	5548	5379	5004	5158	5140	5372	5235	5208
4249	4336	4490	5218	5296	4916	4651	4675	4740	4647	4620	4776	4643	4754	4743	4633	4637	4657	4687	4777	4731	4813	4652	4701	4738	4889	4781	4969	4972	5077	5163	4929	4925	4926	5167	5419	5002	4945	4913	4902	4871	5154	5423	5428	5156	5140	5264	5270	5477	5486
4325	4379	4650	4998	5184	4973	4646	4690	4716	4566	4597	4723	4831	4678	4644	4586	4536	4655	4649	4792	4856	4789	4647	4737	4920	5048	4914	4744	5015	5136	5258	5293	5340	5414	5449	5596	5560	5577	5424	5341	5251	5272	5270	5105	4934	4875	5109	5210	5215	5260
4556	4373	4811	5074	4958	4870	4705	4785	4498	4519	4581	4737	4708	4632	4820	4799	4641	4701	4866	4862	4940	4912	4909	4847	4889	4866	4836	4858	4807	4985	5014	5349	5374	5382	5584	5595	5805	5577	5388	5510	5375	5199	5185	4758	4908	4772	4837	4773	4937	5092
5034	4875	4975	4961	5029	4735	4815	4823	4553	4715	4663	4625	4694	4722	4622	4621	4689	4741	4836	4708	4884	4914	4810	4839	4820	5083	4944	4776	4778	4905	5031	5077	5226	5276	5291	5370	5520	5449	5337	5321	5266	5374	5117	4943	4922	5028	4873	4829	4852	4884
5507	5166	5237	4912	4712	4743	4652	4713	4689	4487	4561	4528	4448	4598	4653	4717	4667	4587	4771	4809	4798	4932	4832	5007	4904	5020	5088	5032	4919	4977	5137	5183	5171	5112	5119	5158	5263	5318	5149	5122	5233	5348	5368	5012	5031	5048	5187	5179	5140	5013
5392	5414	5111	4894	4768	4850	4794	4834	4572	4514	4684	4526	4609	4471	4682	4646	4505	4673	4887	4907	4947	4819	4855	4952	4723	4926	5195	5017	4978	5031	5137	5368	5121	5104	5133	5263	5359	5205	5033	5157	5048	5162	5085	5048	5009	5055	5017	5143	4933	4755
5166	4978	5021	4916	4953	4889	4915	4699	4735	4691	4809	4577	4675	4482	4633	4508	4715	4700	4805	4988	4888	4885	4852	4797	4924	5020	5040	5090	4951	5158	5167	5359	5251	5039	5075	5273	5176	5239	5103	5117	5162	5183	4934	4914	5027	5022	4897	4849	4830	4896
4968	5003	4997	4937	4852	4814	4778	4716	4514	4669	4600	4630	4646	4553	4526	4631	4586	4545	4677	4781	4633	4707	4810	4870	4991	5052	5026	5027	5080	5038	5256	5189	5261	5291	5322	5609	5452	5356	5366	5280	5298	5324	5042	5130	5090	5108	5021	4879	5038	4905
5091	4928	4828	4925	4936	4959	4774	4916	4748	4744	4796	4643	4693	4707	4745	4680	4651	4679	4585	4810	4737	4739	4812	4738	4731	4868	5021	5115	4904	5073	5304	5337	5358	5166	5302	5515	5633	5416	5489	5434	5466	5426	5197	5209	5404	5300	5187	5153	5041	5106
4928	4840	4759	4952	4883	4913	4823	4670	4816	4693	4596	4678	4682	4684	4643	4570	4774	4737	4817	4692	4639	4629	4780	4657	4765	5064	4981	4955	5016	5167	5291	5245	5272	5087	5195	5275	5245	5228	5100	5255	5261	5117	5242	5134	5310	5228	5015	5184	5015	5053
4931	4823	4945	4851	4686	4897	4960	4810	4780	4762	4566	4685	4812	4832	4681	4817	4737	4802	4662	4730	4832	4778	4684	4778	4800	4915	5059	4767	4803	5092	5123	5141	4934	5115	4982	5157	5137	5059	5135	5114	5195	5023	4995	4941	4960	4982	4987	4958	4819	4748
5002	4774	4893	4830	4824	4825	4923	4972	4712	4604	4723	4706	4776	4791	4733	4754	4645	4815	4660	4706	4668	4828	4757	4797	4855	4820	4806	4834	4823	4844	5258	5167	5127	5171	5195	5392	5155	5212	5253	5284	5294	5200	5186	5067	5215	5226	5170	5055	5020	5173
5171	4721	4933	4716	4680	4744	4749	4744	4676	4704	4652	4700	4774	4676	4841	4767	4736	4639	4681	4694	4836	4717	4704	4796	4959	4975	4956	4917	4904	5075	5284	5144	5260	5366	5431	5365	5402	5400	5358	5244	5360	5273	5364	5416	5345	5379	5245	5185	5088	5114
5086	4749	4849	4747	4685	4790	4668	4782	4586	4663	4578	4703	4925	4758	4632	4693	4743	4714	4689	4974	4883	4847	4727	4767	4933	5080	5018	4957	5026	5180	5348	5273	4997	5143	5152	5150	5142	5195	5111	5270	5146	5249	5044	5201	5269	5170	5160	5036	4986	4945
4866	4767	4881	4750	4839	4669	4637	4568	4670	4629	4643	4648	4659	4631	4625	4650	4859	4753	4839	4786	4851	4621	4719	4746	5136	4981	4970	4833	5011	5127	5013	4860	4774	4765	4852	4961	4941	4781	4901	4884	4930	4956	4861	4874	4951	5000	4821	4758	4788	4788
4989	4898	4809	4766	4677	4750	4747	4654	4651	4611	4801	4701	4757	4551	4626	4749	4637	4696	4807	4821	4844	4808	4777	4859	5020	4957	4893	4828	5037	5051	4934	4869	4898	4801	4824	5105	5225	5140	5036	5048	5109	5006	5151	5122	5115	5157	4923	5026	5184	4951
5075	5087	4888	4798	4779	4740	4769	4669	4608	4662	4681	4690	4712	4631	4495	4649	4680	4694	4899	4718	4801	4747	4707	4928	4938	5006	4918	4777	4959	5206	5138	5004	5111	5122	5186	5362	5557	5722	5589	5453	5493	5624	5549	5547	5516	5802	5366	5527	5512	5492
5034	5035	4842	4780	4769	4826	4626	4677	4700	4655	4773	4639	4559	4446	4475	4778	4499	4639	4639	4833	4689	4706	4800	4892	4934	4912	4827	4838	4970	5359	5188	5135	5248	5333	5435	5746	5773	5750	5861	5810	5655	6031	5804	5967	5937	5841	5755	5854	5807	5971
4832	4855	4856	4696	4792	4760	4533	4661	4653	4713	4675	4746	4433	4524	4546	4463	4573	4587	4587	4579	4680	4538	4752	4816	4977	4740	4663	4739	5101	5138	5094	5122	5180	5112	5486	5611	5701	5702	5588	5685	5362	5593	5813	5796	5672	5785	5547	5691	5658	5736
4880	4817	4885	4817	4732	4797	4701	4601	4641	4660	4676	4720	4542	4375	4519	4451	4441	4483	4635	4711	4571	4683	4627	4712	4856	4710	4676	4857	5082	5226	5057	4956	4971	4963	5162	5445	5518	5214	5312	5111	5191	5101	5270	5285	5381	5246	5208	5223	5207	5303
5159	5056	4977	4634	4707	4701	4760	4728	4566	4645	4864	4729	4622	4714	4502	4494	4594	4437	4671	4613	4530	4592	4579	4769	4668	4670	4700	5057	5171	5240	4890	4582	4648	4536	4439	4753	4777	4703	4806	4692	4776	4746	4647	4877	4602	4658	4674	4832	4640	4750
5404	5326	5081	4838	4764	4733	4648	4664	4755	4642	4737	4795	4608	4472	4584	4546	4551	4598	4560	4543	4516	4631	4643	4738	4869	4691	4783	5044	5285	5128	4665	4236	4293	3998	4019	4109	4362	4162	4289	4454	4441	4373	4425	4527	4360	4235	4246	4323	4289	4402
5487	5224	5123	4921	4897	4711	4654	4718	4661	4700	4675	4650	4626	4605	4592	4556	4542	4538	4559	4594	4553	4543	4700	4595	4736	4658	4589	4875	5180	5079	4646	4440	4372	4133	4015	4388	4681	4571	4515	4547	4627	4614	4768	4631	4764	4625	4730	4772	4570	4554
4969	4885	4831	4900	4845	4681	4470	4576	4690	4778	4734	4701	4575	4680	4641	4632	4518	4522	4695	4718	4633	4698	4828	4866	4705	4573	4591	4880	5274	5364	4810	4703	4734	4625	4706	5099	5441	5232	5144	5363	5396	5376	5477	5516	5327	5259	5432	5588	5396	5362
4598	4617	4610	4864	4869	4763	4661	4632	4867	4775	4774	4785	4604	4553	4771	4613	4472	4629	4571	4585	4700	4660	4714	4724	4635	4727	4616	5015	5332	5322	5074	4930	4876	4944	4787	5326	5644	5448	5479	5541	5432	5484	5577	5489	5379	5343	5630	5492	5412	5386
4399	4309	4604	4696	5145	4925	4685	4593	4740	4593	4579	4796	4622	4641	4671	4593	4622	4599	4630	4557	4821	4629	4764	4901	4935	4660	4718	5005	5238	5168	4765	4535	4625	4287	4320	4926	4959	4935	4758	4837	4798	4861	4835	4779	4720	4728	4681	4774	4759	4735
4415	4289	4407	4942	5095	5004	4627	4718	4870	4663	4569	4665	4764	4599	4600	4618	4576	4529	4588	4642	4645	4707	4776	4721	4762	4603	4846	4910	5247	5011	4757	4478	4376	4074	4108	4382	4678	4612	4380	4447	4658	4470	4556	4423	4401	4375	4421	4565	4422	4401
4693	4404	4609	5155	5228	4930	4727	4700	4700	4593	4641	4545	4633	4589	4700	4733	4514	4443	4539	4621	4664	4602	4611	4789	4736	4728	4664	4979	5207	5111	4817	4596	4362	4279	4150	4581	4780	4599	4617	4464	4764	4601	4539	4567	4435	4587	4390	4592	4403	4484
4942	4742	4712	5095	5252	4768	4743	4760	4793	4621	4500	4645	4832	4735	4671	4696	4683	4456	4722	4565	4615	4637	4729	4784	4845	4901	4828	4732	5012	4889	4921	4779	4562	4403	4445	4612	4881	4771	4515	4532	4749	4658	4546	4531	4529	4506	4624	4545	4530	4500
4905	4678	4801	5191	5216	4895	4696	4835	4913	4582	4668	4710	4805	4596	4705	4834	4623	4608	4644	4656	4666	4608	4742	4776	4673	4918	4847	4759	4813	4832	4893	4815	4552	4682	4576	4827	4999	4932	4835	4801	4812	4882	4873	4845	4772	4704	4761	4812	4817	4754
4481	4465	4572	5203	5352	4998	4749	4807	4882	4611	4657	4878	4765	4834	4636	4776	4711	4729	4883	4568	4683	4612	4706	4609	4854	4699	4638	4617	4604	4640	4745	4979	5054	5062	5277	5322	5476	5376	5378	5324	5285	5447	5497	5468	5291	5332	5450	5422	5511	5296
4199	4285	4387	5041	5275	4848	4571	4825	4948	4647	4722	4827	4787	4812	4767	4778	4793	4706	4790	4630	4798	4572	4666	4771	4746	4727	4650	4640	4623	4662	4948	5121	5370	5252	5387	5609	5497	5653	5525	5526	5623	5549	5603	5627	5476	5544	5543	5557	5656	5553
4111	4231	4277	4924	5155	4922	4683	4717	4793	4674	4802	4863	4731	4706	4770	4768	4748	4707	4855	4638	4700	4648	4631	4746	4911	4849	4729	4690	4765	4877	4923	4900	5232	5054	5108	5113	4987	5130	5117	5122	5120	5167	5184	5090	4926	5157	5186	5169	5249	5150
4303	4340	4478	4845	4877	4768	4495	4623	4681	4638	4601	4850	4744	4742	4631	4789	4702	4830	4834	4761	4698	4702	4676	4849	4782	4832	4754	4682	4864	4692	4583	4797	4827	4597	4463	4678	4646	4574	4549	4525	4412	4548	4610	4507	4543	4639	4649	4555	4667	4663
4591	4672	4769	4808	4912	4721	4576	4531	4692	4707	4661	4841	4705	4656	4751	4596	4833	4772	4899	4768	4519	4682	4800	4720	4909	4904	4799	4770	4812	4757	4662	4651	4649	4616	4560	4647	4522	4593	4479	4410	4575	4621	4477	4604	4599	4555	4728	4606	4617	4472
5101	4928	4881	4735	4746	4701	4572	4636	4644	4604	4810	4752	4826	4633	4700	4908	4762	4799	4870	4776	4672	4787	4778	4879	4936	4827	4736	4807	4793	4937	4783	5029	4986	5179	5055	4852	5059	5085	4985	4994	5009	5046	5021	4969	4956	5257	5120	5135	5221	5051
5283	5044	4811	4768	4637	4654	4673	4665	4687	4750	4912	4642	4717	4609	4723	4814	4728	4805	4887	4721	4668	4816	4946	4811	4900	4785	4929	4875	4940	4830	4925	5183	5366	5479	5562	5444	5359	5421	5448	5405	5330	5515	5507	5412	5446	5509	5557	5577	5616	5448
5032	4934	4699	4561	4560	4420	4548	4659	4725	4728	4807	4639	4721	4721	4735	4677	4700	4715	4817	4663	4620	4811	4773	4822	4840	4898	4798	4852	4931	4911	4987	5113	5148	5249	5419	5401	5418	5174	5461	5416	5512	5475	5580	5429	5306	5330	5487	5397	5430	5282
4757	4696	4456	4628	4518	4486	4534	4699	4691	4723	4613	4827	4708	4683	4608	4596	4774	4665	4767	4758	4841	4905	4899	4704	4953	4783	4861	5066	5010	5013	5025	5096	5038	4865	5087	5207	5126	4982	4935	4904	5132	5095	5201	5135	5094	4854	5066	5072	5163	5103
4591	4546	4316	4570	4503	4567	4656	4708	4677	4661	4787	4681	4725	4722	4795	4812	4658	4714	4832	4870	4736	4829	4796	4699	4710	4837	4841	5035	5209	5034	4946	4955	4755	4504	4428	4739	4802	4671	4530	4739	4684	4708	4735	4718	4546	4495	4471	4662	4499	4584
4658	4397	4411	4409	4576	4594	4642	4534	4660	4640	4578	4702	4685	4709	4799	4802	4666	4723	4987	5023	4835	4835	4707	4891	4838	4779	4743	5096	5313	5184	4830	4572	4430	4052	3973	4207	4337	4234	4159	4036	4315	4128	4248	4109	4083	4142	4066	4230	4111	4110
4826	4696	4497	4380	4461	4336	4502	4627	4582	4639	4660	4717	4761	4765	4898	4780	4815	4752	4941	4899	5017	4783	4772	4744	4862	4741	4822	5004	5106	5045	4836	4398	4212	3867	3766	4072	4163	3999	4032	3947	4019	4081	4057	3979	3987	3850	4026	4155	4088	3931
4949	4862	4644	4430	4465	4471	4655	4739	4597	4487	4679	4748	4558	4724	4740	4912	4719	4703	4868	5136	4875	4775	4893	4832	4883	4698	4726	4954	5085	5353	4968	4681	4460	4146	4222	4480	4718	4744	4562	4715	4653	4810	4724	4607	4518	4601	4574	4643	4737	4542
5007	4877	4804	4831	4644	4493	4542	4618	4562	4396	4718	4705	4541	4616	4762	4839	4701	4778	4954	5057	4978	4723	4798	4999	5023	4792	4908	4940	5363	5559	5367	5036	5011	4871	5045	5373	5481	5424	5407	5439	5423	5345	5406	5537	5296	5217	5355	5386	5503	5327
4785	4711	4710	4724	4801	4498	4531	4632	4591	4382	4668	4760	4737	4549	4791	4867	4773	4738	4908	4936	4889	4769	5017	4961	5212	4809	4834	5068	5505	5490	5317	5108	4791	4708	4710	4977	5424	5123	5111	5086	5185	5098	5166	5056	5169	5003	4995	5010	5088	5092
4385	4469	4571	4754	4865	4617	4406	4534	4766	4367	4637	4691	4543	4451	4545	4745	4795	4762	4929	4938	4874	4762	5016	5003	4990	4787	4704	5006	5243	5460	5010	4730	4606	4288	4099	4529	4759	4644	4414	4411	4601	4478	4540	4524	4415	4259	4302	4468	4389	4382
4326	4168	4413	4914	4846	4505	4401	4562	4586	4666	4619	4710	4526	4591	4498	4682	4778	4662	4881	5025	4747	4912	4839	4938	4854	4802	4835	5104	5372	5284	5034	4642	4472	4203	4087	4214	4607	4690	4397	4388	4411	4266	4373	4425	4251	4293	4261	4266	4265	4470
4249	4225	4333	4929	4869	4611	4527	4660	4858	4630	4508	4639	4634	4430	4609	4617	4687	4667	4828	4937	4814	4843	4787	4878	4913	4809	4897	4976	5186	5255	5126	5013	4726	4448	4198	4504	4677	4512	4577	4414	4672	4563	4602	4690	4671	4478	4517	4632	4573	4652
4504	4586	4637	5019	4911	4738	4513	4645	4750	4625	4485	4675	4635	4567	4670	4776	4802	4547	4780	4837	4941	4827	4857	4877	4882	4818	4777	4759	5165	5004	4981	4935	4735	4502	4455	4575	4630	4699	4706	4607	4652	4619	4602	4702	4528	4601	4348	4594	4533	4631
4906	4560	4656	4961	5112	4625	4485	4734	4864	4632	4434	4666	4587	4492	4855	4744	4599	4550	4642	4866	4901	4722	4682	4919	4990	4709	4795	4674	4868	5017	5032	4951	4911	4901	4886	5014	5129	5054	5047	4984	5039	4855	4909	5150	5096	4942	4791	4916	4825	5042
4701	4663	4567	5158	5215	4738	4503	4611	4626	4548	4469	4667	4669	4475	4713	4821	4700	4552	4756	4855	4751	4861	4751	5010	4984	4856	4856	4788	4851	4865	4913	5114	5197	5275	5467	5440	5627	5530	5592	5614	5527	5556	5341	5712	5552	5512	5378	5331	5532	5534
4316	4342	4654	5245	5323	4680	4613	4593	4517	4485	4537	4739	4718	4593	4749	4677	4596	4727	4738	4829	4856	4783	4813	4691	4845	4888	4793	4824	4713	4890	5094	5182	5338	5376	5485	5582	5521	5433	5566	5434	5455	5442	5497	5570	5633	5492	5337	5259	5338	5448
4265	4331	4566	5184	5275	4863	4503	4608	4690	4447	4432	4594	4747	4514	4567	4641	4652	4588	4692	4774	4715	4763	4705	4735	4850	4936	4876	4745	4805	4920	4896	4754	4888	4954	4907	4750	4824	4735	4812	4936	4882	4837	4866	4831	4912	4867	4837	4733	4607	4810
4401	4398	4568	5014	5042	4906	4432	4580	4748	4594	4419	4771	4650	4475	4704	4456	4548	4531	4475	4634	4620	4731	4589	4650	4673	4812	4792	4875	4855	4805	4654	4729	4659	4427	4431	4384	4395	4395	4384	4422	4501	4332	4463	4477	4614	4468	4424	4291	4217	4342
4497	4524	4676	5059	4925	4728	4603	4577	4822	4810	4623	4783	4586	4509	4534	4603	4552	4503	4509	4557	4468	4582	4567	4596	4571	4782	4913	4737	4779	4708	4998	4847	4776	4736	4749	4591	4526	4615	4571	4775	4641	4615	4690	4710	4711	4777	4631	4602	4499	4590
4881	4665	4898	5014	4856	4759	4747	4713	4865	4761	4650	4722	4603	4529	4567	4584	4533	4600	4437	4789	4431	4501	4601	4551	4563	4697	4719	4597	4746	4685	4861	5106	5042	5146	5233	5014	5072	5034	5157	5142	5016	5082	4932	5067	5123	5196	5235	4975	4911	4992
5361	5011	4928	4956	4723	4694	4854	4887	4707	4758	4526	4688	4725	4554	4672	4616	4573	4602	4592	4552	4547	4639	4553	4595	4495	4731	4618	4672	4670	4716	4790	4950	5009	5212	5207	5359	5277	5211	5308	5270	5220	5228	5159	5197	5293	5228	5284	5251	5190	5049
5191	4933	4732	4672	4730	4707	4660	4755	4734	4513	4614	4758	4774	4484	4658	4613	4597	4584	4703	4626	4663	4675	4616	4559	4574	4625	4660	4452	4653	4667	4813	4787	5114	4948	5071	5126	5116	5040	5087	5173	5008	5041	4948	4906	4935	4892	5179	5124	4896	4768
4821	4687	4684	4625	4647	4735	4667	4666	4641	4560	4656	4656	4756	4676	4609	4541	4579	4575	4678	4682	4785	4645	4504	4669	4784	4654	4566	4777	4812	4932	4845	4725	4762	4547	4570	4850	4941	4685	4883	4749	4805	4549	4579	4642	4642	4642	4654	4628	4560	4409
4754	4541	4663	4707	4825	4819	4610	4559	4568	4488	4782	4810	4626	4701	4714	4729	4496	4607	4766	4767	4719	4705	4665	4759	4618	4648	4726	4742	4854	4900	4923	4630	4431	4230	4097	4285	4510	4410	4312	4256	4300	4328	4185	4226	4202	4137	4227	4281	4129	4127
4582	4679	4614	4694	4709	4665	4680	4621	4597	4668	4649	4715	4807	4654	4708	4621	4646	4658	4795	4612	4675	4727	4769	4664	4691	4696	4642	4627	5016	4773	4548	4244	4107	3811	3740	3840	4079	4165	3885	3935	3840	3900	3906	3735	3769	3759	3784	3831	3932	3774
4589	4576	4602	4550	4631	4611	4748	4660	4695	4514	4862	4683	4570	4594	4851	4697	4680	4649	4821	4863	4719	4579	4696	4523	4732	4663	4510	4720	4764	4979	4654	4231	4016	3879	3676	3904	4136	4142	4074	4044	4033	4122	4124	3980	3971	3897	3990	4000	4002	4012
4868	4637	4592	4496	4444	4462	4648	4769	4703	4663	4585	4784	4703	4668	4668	4851	4595	4609	4859	4944	4697	4645	4614	4574	4730	4746	4542	4567	5043	5184	4940	4634	4464	4354	4336	4529	5053	4943	4834	4919	4948	4944	4698	5006	4924	4752	4866	4903	4941	5022
4951	4782	4646	4511	4358	4686	4829	4610	4693	4525	4731	4735	4743	4646	4724	4817	4714	4695	4670	4717	4841	4760	4734	4587	4676	4509	4599	4712	4940	5173	5170	4875	4655	4516	4545	5064	5345	5353	5173	5188	5312	5138	5206	5254	5148	5059	4995	5084	5104	5235
4835	4823	4694	4612	4637	4607	4777	4600	4647	4448	4506	4707	4633	4539	4619	4750	4537	4706	4551	4718	4692	4657	4650	4702	4856	4715	4642	4615	5068	5207	4974	4510	4420	4308	4201	4379	4752	4671	4537	4570	4486	4613	4633	4572	4663	4475	4480	4449	4568	4518
4613	4618	4679	4834	4769	4641	4502	4555	4621	4348	4529	4751	4551	4591	4545	4584	4612	4533	4601	4639	4645	4599	4630	4586	4674	4633	4606	4534	5071	5221	4908	4524	4247	4129	4037	3972	4363	4218	4058	4126	4204	4122	4065	4198	4432	4093	4095	4061	3986	3988
4373	4458	4587	4845	4865	4670	4314	4630	4603	4426	4403	4519	4731	4444	4522	4635	4749	4520	4664	4725	4840	4666	4803	4672	4662	4691	4577	4757	5020	5239	5028	4767	4347	4340	4181	4089	4392	4454	4246	4295	4384	4249	4200	4262	4265	4365	4416	4200	4188	4279
4217	4305	4588	4904	5122	4677	4441	4720	4629	4429	4350	4565	4456	4499	4481	4647	4627	4593	4422	4698	4532	4736	4634	4731	4666	4754	4542	4842	4904	5068	5060	4812	4646	4501	4310	4397	4701	4334	4327	4303	4448	4405	4168	4290	4439	4466	4356	4238	4214	4182
4159	4312	4512	4908	5173	4795	4594	4681	4671	4460	4372	4379	4542	4396	4504	4632	4608	4629	4623	4692	4640	4645	4700	4511	4785	4656	4568	4478	4789	4954	4990	4904	4660	4608	4591	4767	4681	4609	4535	4390	4546	4510	4640	4390	4663	4563	4530	4528	4303	4551
4451	4348	4591	5061	5083	4777	4555	4663	4627	4474	4323	4504	4598	4409	4360	4688	4668	4527	4554	4685	4649	4587	4714	4697	4806	4682	4667	4628	4764	4871	4955	4806	4951	4935	5241	5135	5061	5153	5064	5119	5057	5003	5086	5066	5042	5127	5136	5143	5129	5071
4855	4602	4850	5105	5133	4816	4556	4595	4668	4485	4292	4505	4709	4568	4501	4767	4681	4533	4642	4686	4712	4708	4660	4635	4661	4669	4769	4690	4643	4671	4840	4977	5152	5412	5326	5552	5396	5436	5329	5337	5341	5238	5293	5239	5139	5243	5439	5458	5444	5442
4863	4759	4892	5219	5158	4690	4538	4550	4662	4433	4329	4613	4632	4648	4631	4689	4767	4550	4576	4713	4657	4712	4685	4621	4704	4594	4643	4681	4595	4632	4673	4694	4805	5194	5128	5074	5035	4901	4930	4892	4744	5029	4914	5047	4885	4926	4873	4899	4846	4857
4536	4434	4706	5264	5262	4671	4671	4582	4693	4546	4357	4531	4678	4572	4665	4810	4639	4484	4561	4577	4621	4670	4642	4722	4561	4520	4581	4668	4540	4458	4275	4387	4462	4513	4432	4481	4312	4402	4472	4311	4140	4244	4352	4309	4173	4222	4267	4328	4396	4429
4334	4352	4569	5156	5162	4856	4786	4860	4817	4424	4448	4592	4673	4611	4693	4823	4741	4474	4459	4491	4539	4659	4627	4517	4569	4574	4648	4717	4614	4401	4385	4389	4406	4308	4321	4209	4171	4333	4300	4339	4062	4244	4169	4182	4197	4076	4069	4115	4198	4331
4370	4279	4506	4992	5047	4801	4830	4996	4887	4638	4576	4771	4660	4754	4651	4825	4665	4565	4563	4436	4492	4521	4613	4639	4533	4496	4612	4613	4573	4570	4485	4637	4749	4687	4654	4437	4774	4716	4829	4566	4411	4492	4547	4578	4613	4660	4600	4462	4543	4619
4423	4405	4698	4926	5074	4766	4925	4847	4998	4730	4579	4816	4826	4788	4687	4697	4633	4537	4417	4490	4571	4582	4652	4432	4613	4448	4470	4549	4456	4496	4500	4624	4684	5021	5014	4911	4906	4991	4916	5028	5034	4976	4859	4848	4987	5061	5035	4974	4940	4976
4675	4637	4964	5014	4866	4607	4742	4802	4920	4665	4618	4773	4741	4701	4528	4718	4596	4556	4676	4475	4473	4596	4595	4618	4632	4462	4598	4458	4527	4501	4578	4531	4744	4796	4942	5134	4990	5056	5098	5233	5086	5015	5084	5082	5066	5180	4969	5010	4895	5094
5153	5098	5027	4862	4646	4546	4779	4900	4746	4890	4726	4671	4687	4554	4597	4611	4541	4606	4564	4737	4489	4569	4612	4810	4489	4557	4510	4617	4553	4618	4780	4803	4660	4664	4643	4771	4990	4876	4852	4975	4965	4848	4852	4761	4872	4889	4814	4850	4870	4778
5176	5097	4891	4817	4563	4575	4769	4736	4672	4747	4590	4813	4723	4450	4516	4648	4632	4504	4583	4589	4721	4677	4714	4697	4795	4634	4434	4559	4851	4883	4838	4748	4427	4258	4253	4464	4576	4531	4463	4405	4347	4437	4428	4459	4337	4428	4495	4511	4328	4336
5007	4824	4816	4750	4509	4501	4705	4477	4608	4562	4624	4589	4709	4486	4530	4669	4657	4661	4628	4630	4616	4664	4731	4796	4787	4654	4527	4661	4855	5170	5093	4591	4208	3859	3827	3877	4097	4036	3981	3948	4045	3934	3994	4027	4154	3961	3962	4066	4118	3939
4778	4770	4635	4681	4639	4730	4625	4552	4492	4383	4431	4562	4554	4521	4614	4577	4620	4613	4580	4649	4599	4786	4809	4847	4752	4642	4650	4755	4998	5227	5063	4422	4120	3781	3534	3717	3937	3957	3679	3900	3907	3749	3934	3912	3941	3961	3802	3932	4000	3966
4499	4543	4581	4615	4448	4575	4484	4578	4505	4420	4575	4495	4524	4565	4596	4667	4606	4596	4604	4666	4638	4804	4784	4835	4935	4809	4653	4728	4857	5132	5215	4798	4402	4103	3868	4099	4352	4370	4245	4261	4461	4217	4263	4475	4358	4257	4332	4423	4405	4508
4844	4679	4641	4532	4305	4474	4427	4390	4508	4509	4503	4554	4416	4555	4651	4690	4785	4568	4662	4808	4691	4618	4574	4889	4961	4854	4669	4646	4923	5290	5373	5099	4729	4538	4363	4609	5065	5115	4848	4912	4996	4871	4867	4938	5167	5068	4999	4988	5168	5105
5068	4774	4725	4475	4357	4346	4532	4519	4474	4429	4616	4547	4567	4589	4567	4772	4661	4623	4658	4692	4628	4662	4600	4782	4899	4709	4606	4654	4810	5357	5239	5105	4662	4494	4287	4592	4871	5013	4896	4812	4944	4718	4835	4939	5009	4908	4930	4833	4874	4926
5257	5067	4840	4670	4511	4468	4621	4647	4579	4502	4548	4797	4686	4481	4570	4657	4692	4580	4586	4668	4631	4641	4660	4740	4897	4568	4690	4560	4741	4998	5003	4606	4232	4086	3931	4027	4292	4379	4240	4229	4432	4174	4098	4224	4357	4374	4412	4287	4167	4083
5136	4945	4986	4791	4720	4525	4507	4691	4528	4611	4677	4772	4675	4545	4548	4686	4667	4578	4600	4582	4500	4483	4636	4740	4788	4773	4506	4555	4795	4983	4832	4474	4196	3953	3770	3712	3965	4077	4013	3903	4089	4047	4018	4169	4211	4164	4181	3985	4069	3986
4819	4813	4857	4902	4760	4683	4689	4854	4766	4608	4603	4744	4727	4633	4573	4724	4607	4538	4384	4540	4629	4611	4479	4528	4594	4612	4496	4565	4622	4765	4840	4473	4301	4041	3845	3960	4049	4150	4124	4096	4112	4111	4115	4341	4132	4180	4104	4302	4352	4094
4476	4605	4662	4986	4913	4880	4734	4814	4958	4824	4634	4804	4804	4586	4764	4837	4828	4539	4564	4592	4450	4589	4376	4464	4280	4523	4437	4425	4431	4751	4636	4635	4474	4176	4060	4103	4259	4345	4236	4177	4205	4143	4312	4184	4368	4227	4293	4244	4403	4295
4036	4185	4569	4981	5012	4710	4846	4846	4826	4749	4808	4583	4656	4640	4627	4759	4716	4394	4504	4564	4511	4457	4412	4401	4453	4422	4507	4305	4318	4507	4620	4471	4527	4547	4572	4506	4746	4637	4566	4660	4635	4664	4675	4593	4574	4698	4658	4761	4729	4720
4072	4211	4517	5016	5042	4842	4632	4948	5060	4768	4830	4818	4647	4611	4649	4729	4635	4438	4353	4445	4579	4286	4451	4482	4511	4446	4429	4393	4336	4525	4589	4709	4645	4896	4824	4926	4984	5063	5018	5087	4923	4917	4909	4943	5102	5120	5144	5072	5083	4965
4445	4558	4711	5101	5082	4869	4647	4948	5014	4829	4613	4829	4762	4549	4662	4859	4604	4472	4470	4399	4298	4446	4390	4451	4489	4342	4500	4476	4325	4407	4483	4585	4712	4842	4940	4959	4915	5009	4897	4933	4873	4861	4706	4718	4977	5048	5056	4983	5066	4974
4758	4626	5029	5139	5009	4681	4633	4692	4719	4735	4673	4549	4684	4529	4617	4633	4800	4522	4457	4490	4570	4418	4407	4574	4528	4433	4501	4409	4561	4458	4461	4401	4497	4605	4717	4539	4471	4611	4537	4515	4408	4512	4361	4366	4553	4634	4617	4546	4675	4642
4430	4536	4800	5072	4913	4771	4531	4609	4674	4649	4477	4544	4415	4369	4500	4477	4545	4497	4443	4594	4355	4625	4476	4665	4666	4611	4415	4500	4444	4605	4441	4354	4482	4424	4396	4398	4455	4424	4299	4489	4310	4337	4359	4303	4440	4378	4445	4438	4479	4422
4233	4321	4544	5023	4970	4657	4399	4593	4593	4418	4493	4495	4511	4423	4365	4388	4578	4513	4466	4454	4460	4421	4551	4509	4686	4661	4527	4407	4559	4606	4466	4483	4488	4475	4662	4472	4582	4548	4545	4428	4531	4581	4550	4640	4465	4516	4563	4528	4535	4799
4106	4192	4449	5018	5107	4483	4202	4445	4451	4381	4326	4490	4390	4314	4234	4430	4602	4351	4480	4487	4537	4334	4507	4517	4665	4585	4581	4542	4441	4534	4589	4636	4537	4554	4719	4559	4652	4633	4554	4393	4543	4610	4552	4492	4552	4666	4442	4768	4558	4683
4178	4110	4528	4886	4926	4606	4243	4278	4314	4292	4372	4424	4350	4311	4160	4381	4407	4500	4485	4406	4460	4535	4468	4552	4306	4547	4538	4491	4491	4482	4596	4396	4606	4471	4418	4465	4452	4521	4465	4390	4349	4315	4307	4378	4433	4584	4450	4612	4550	4678
4309	4314	4491	4854	4828	4669	4336	4465	4524	4400	4331	4295	4449	4283	4137	4196	4292	4469	4383	4535	4645	4486	4484	4530	4381	4368	4484	4552	4351	4458	4421	4510	4490	4327	4429	4330	4438	4305	4579	4347	4306	4255	4160	4408	4376	4349	4451	4489	4460	4433
4832	4823	4742	4713	4562	4503	4447	4464	4405	4361	4416	4371	4301	4418	4231	4393	4403	4398	4479	4510	4371	4465	4365	4353	4358	4456	4280	4424	4496	4390	4461	4388	4536	4253	4386	4361	4509	4445	4399	4378	4322	4404	4241	4295	4473	4450	4314	4502	4508	4530
5253	4965	4854	4727	4575	4418	4397	4547	4400	4414	4468	4392	4476	4460	4284	4311	4432	4259	4436	4343	4392	4414	4568	4294	4330	4297	4188	4335	4235	4264	4400	4351	4205	4311	4265	4349	4343	4424	4342	4271	4299	4297	4270	4251	4360	4420	4518	4437	4386	4476
5368	4991	5014	4633	4611	4486	4494	4511	4420	4326	4401	4466	4526	4368	4434	4426	4231	4357	4463	4281	4400	4362	4179	4170	4361	4334	4260	4121	4329	4167	4277	4319	4131	4222	4394	4172	4198	4223	4224	4099	4132	4059	4143	4278	4200	4242	4282	4302	4476	4240
4977	4851	4777	4689	4616	4489	4387	4493	4490	4454	4397	4386	4467	4370	4504	4409	4337	4427	4477	4479	4306	4526	4341	4227	4227	4240	4396	4101	4236	4286	4144	4148	4191	4111	4058	4202	4278	4326	4137	4200	4272	4136	4131	4251	4282	4259	4198	4116	4285	4234
4710	4697	4561	4680	4629	4538	4415	4539	4542	4512	4484	4476	4445	4463	4387	4340	4425	4402	4293	4327	4392	4454	4295	4393	4058	4299	4191	4263	4236	4106	4175	4201	4259	4239	4166	4053	4219	4192	4261	4169	4207	4017	4317	4287	4324	4365	4286	4419	4390	4418
4729	4747	4503	4292	4467	4405	4449	4397	4562	4604	4570	4692	4577	4509	4346	4318	4249	4238	4364	4386	4330	4375	4378	4270	4242	4095	4232	4298	4236	4266	4404	4301	4258	4264	4236	4205	4341	4274	4145	4375	4265	4326	4302	4311	4432	4527	4445	4439	4458	4505
4807	4607	4553	4421	4493	4457	4394	4574	4378	4471	4650	4517	4578	4578	4477	4414	4196	4225	4337	4327	4402	4361	4392	4308	4338	4294	4311	4146	4331	4285	4260	4296	4293	4348	4293	4289	4216	4341	4205	4261	4229	4274	4390	4349	4371	4470	4558	4456	4439	4247
4729	4597	4464	4473	4433	4450	4574	4601	4486	4391	4366	4451	4499	4643	4564	4555	4415	4353	4431	4493	4432	4468	4456	4400	4383	4343	4274	4307	4572	4381	4369	4557	4499	4348	4435	4332	4253	4494	4249	4453	4502	4222	4388	4441	4479	4662	4477	4505	4623	4592
4673	4489	4517	4480	4514	4544	4491	4737	4579	4491	4520	4515	4366	4476	4178	4365	4239	4441	4385	4264	4301	4209	4278	4306	4181	4356	4343	4204	4352	4346	4467	4446	4530	4405	4526	4423	4605	4382	4533	4522	4463	4502	4531	4383	4528	4602	4640	4711	4640	4614
4762	4631	4547	4378	4274	4554	4425	4612	4844	4618	4671	4447	4473	4396	4398	4354	4310	4203	4174	4320	4364	4388	4319	4362	4347	4212	4374	4309	4282	4513	4563	4419	4532	4539	4577	4438	4532	4542	4522	4562	4584	4370	4389	4484	4560	4633	4605	4654	4633	4747
4820	4779	4430	4500	4367	4322	4258	4530	4676	4613	4587	4470	4374	4362	4518	4399	4261	4400	4268	4083	4261	4437	4459	4471	4378	4243	4321	4294	4307	4434	4321	4413	4402	4387	4510	4383	4519	4373	4545	4442	4574	4427	4422	4550	4657	4667	4441	4470	4582	4569
4905	4845	4712	4525	4403	4286	4365	4565	4618	4739	4673	4632	4454	4456	4380	4456	4160	4287	4069	3989	4116	4334	4233	4357	4348	4437	4518	4409	4246	4279	4316	4449	4403	4341	4433	4577	4427	4520	4490	4581	4503	4546	4632	4539	4433	4624	4492	4465	4494	4581
4767	4762	4684	4748	4675	4533	4499	4660	4845	4790	4674	4550	4427	4299	4257	4443	4300	4378	4241	4202	4123	4184	4134	4341	4450	4458	4326	4358	4378	4440	4293	4449	4485	4490	4440	4629	4468	4407	4389	4320	4594	4525	4696	4605	4536	4471	4521	4547	4639	4645
4503	4671	4579	4609	4653	4597	4740	4706	4865	4826	5046	4829	4587	4202	4284	4195	4110	4184	3996	3989	4058	4149	3969	4102	4315	4354	4306	4321	4292	4316	4348	4232	4410	4367	4379	4379	4342	4407	4355	4328	4387	4414	4571	4513	4476	4473	4521	4604	4562	4598
4423	4384	4556	4348	4459	4690	4711	4885	5006	5028	4914	4804	4683	4394	4339	4250	4098	4261	4188	4160	4162	4215	4138	4248	4153	4407	4323	4374	4239	4215	4208	4310	4324	4156	4433	4334	4380	4339	4292	4239	4292	4270	4509	4516	4523	4508	4454	4455	4439	4393
4374	4222	4372	4305	4429	4555	4763	4932	4950	4991	4905	4985	4702	4412	4197	3903	4000	3955	4036	4143	4011	4217	4119	4261	4161	4383	4299	4270	4313	4400	4305	4521	4269	4405	4176	4337	4415	4289	4309	4290	4315	4343	4403	4387	4459	4536	4516	4366	4523	4344
4359	4322	4314	4249	4267	4431	4723	4734	4924	4883	4723	4661	4489	4314	4158	4157	4085	4103	4206	4259	4226	4170	4205	4437	4360	4361	4354	4498	4485	4374	4379	4481	4423	4428	4336	4413	4371	4348	4481	4398	4454	4386	4423	4343	4379	4524	4559	4580	4526	4601
4444	4449	4222	4195	4216	4377	4371	4576	4514	4588	4554	4545	4409	4106	4060	3948	4005	4071	4152	4071	4024	4042	4168	4245	4300	4354	4394	4403	4210	4320	4316	4473	4372	4241	4484	4232	4179	4279	4316	4415	4390	4330	4499	4472	4431	4477	4558	4434	4536	4716
4725	4459	4405	4209	4202	4267	4441	4636	4602	4278	4190	4207	4110	4251	4216	4316	4107	4184	4311	4160	4021	4166	4254	4274	4283	4235	4248	4270	4282	4274	4200	4327	4296	4230	4379	4381	4369	4269	4227	4307	4305	4511	4419	4478	4369	4466	4388	4449	4536	4522
4769	4497	4505	4190	4353	4174	4414	4342	4482	4226	4185	4056	4143	4108	4142	3990	4011	4056	4043	4076	4007	3948	4025	4105	4227	4231	4425	4287	4267	4280	4345	4279	4241	4201	4363	4520	4442	4355	4334	4371	4325	4388	4360	4379	4367	4426	4485	4551	4425	4615
4769	4660	4533	4225	4356	4181	4290	4397	4625	4280	4099	4012	3988	4227	4338	4340	4170	4153	4290	4235	4223	4127	4318	4240	4117	4117	4052	4220	4159	4302	4298	4177	4181	4063	4403	4488	4436	4545	4448	4225	4509	4368	4114	4370	4348	4418	4360	4444	4395	4557
4711	4652	4490	4332	4255	4303	4340	4394	4413	4311	4325	4176	4177	4002	4134	4090	3911	3842	4016	3955	3908	4057	3938	4126	4057	4440	4097	4123	4133	4211	4134	4242	4266	4188	4218	4252	4179	4349	4358	4460	4158	4372	4220	4239	4179	4367	4291	4455	4407	4366
4882	4698	4498	4437	4180	4133	4125	4282	4476	4349	4246	4088	4022	4091	4162	4241	4221	4164	4057	4208	4182	4292	4164	4283	4274	4220	4091	4043	4256	4256	4334	4213	4230	4246	4140	4289	4303	4181	4202	4393	4150	4255	4202	4122	4207	4209	4261	4336	4371	4368
4861	4763	4534	4562	4300	4206	4206	4347	4115	4184	4255	4213	4358	4225	4204	4163	3960	3822	3941	4003	3947	4060	4217	4197	4229	4427	4350	4131	4296	4143	4380	4358	4292	4354	4268	4381	4232	4405	4415	4135	4233	4414	4208	4156	4215	4174	4282	4159	4360	4303
4712	4963	4625	4441	4462	4306	4147	4230	4340	4365	4267	4138	4036	4119	4214	4222	4284	3981	4261	4195	4233	4136	4196	4206	4322	4275	4177	4298	4405	4250	4281	4185	4233	4253	4379	4381	4478	4290	4336	4172	4311	4306	4467	4322	4287	4269	4296	4286	4300	4362
4890	4623	4726	4553	4381	4199	4207	4299	4252	4214	4256	4216	4171	4080	4152	4349	4309	4093	4128	4184	4241	4354	4337	4353	4363	4454	4346	4096	4132	4362	4352	4484	4318	4383	4331	4331	4301	4318	4382	4173	4271	4209	4195	4341	4236	4186	4287	4239	4234	4325
4522	4643	4570	4498	4355	4400	4121	4223	4216	4204	4340	4295	4191	4101	3924	4265	4200	4219	4254	4264	4385	4487	4155	4223	4308	4318	4320	4445	4450	4444	4317	4325	4404	4442	4302	4379	4281	4275	4414	4392	4242	4184	4265	4206	4195	4244	4188	4297	4183	4287
4469	4521	4412	4522	4594	4269	3983	4092	4187	4306	4267	4395	4225	3980	4112	4246	4195	4233	4191	4108	4223	4452	4118	4339	4352	4381	4426	4415	4318	4462	4505	4429	4439	4530	4253	4340	4395	4373	4278	4309	4426	4218	4277	4101	4279	4260	4184	4172	4188	4216
4490	4398	4511	4632	4313	4340	4240	4037	4184	4002	4129	4327	4285	4165	4184	4368	4150	4366	4218	4266	4301	4514	4442	4393	4355	4381	4338	4320	4314	4347	4347	4482	4522	4452	4419	4404	4124	4330	4264	4146	4173	4326	4141	4278	4368	4193	4164	4235	4042	4224
4427	4463	4377	4277	4480	4460	4222	3943	3972	4112	4347	4553	4345	4229	4190	4223	4237	4103	4004	4115	4165	4220	4287	4339	4412	4348	4291	4246	4546	4379	4117	4322	4341	4471	4449	4229	4207	4172	4156	4333	4090	4132	4088	4151	4173	4100	4080	3935	4115	4266
4433	4380	4443	4633	4562	4259	3977	4124	4095	4238	4346	4126	4126	4109	4062	4089	4030	4122	4077	3925	4124	4036	4031	4029	4088	4056	4207	4203	4442	4448	4277	4274	4180	4209	4514	4330	4151	4143	4077	4245	4251	4158	4309	4332	4137	4070	4145	4047	4080	4104
4441	4425	4570	4436	4283	4242	4367	4181	4120	3958	4058	4180	4292	4161	4258	4427	4538	4511	4480	4459	4398	4458	4459	4257	4137	4204	4068	4271	4219	4272	4122	4316	4396	4138	4118	4255	4389	4192	4203	4132	4280	4280	4229	4185	4118	4161	4113	4159	4151	4272
4331	4428	4449	4384	4488	4523	4267	4067	3936	3979	4198	4318	4639	4272	4360	4341	4356	4417	4332	4345	4381	4481	4425	4334	4450	4314	4435	4381	4244	4100	4088	4064	4144	4253	4040	4182	4203	4400	4449	4135	4162	4201	4157	4058	4144	4184	4111	4141	4144	4265
4477	4271	4278	4561	4724	4460	4159	4112	3982	4289	4307	4474	4358	4140	4091	4092	4160	4009	4121	3888	4028	4027	3975	4069	4065	4217	4305	4641	4485	4305	4211	4232	4035	4004	4171	4190	4177	4221	4540	4170	4005	4084	4173	4099	4045	4142	4100	4104	4269	4071
4115	4016	4424	4417	4407	4125	4340	4447	4165	4147	4150	4351	4398	4200	4023	4146	4264	4354	4610	4323	4426	4337	4320	4115	3960	3924	3904	4270	4393	4401	4280	4350	4169	4156	4102	4322	4355	4227	4125	4302	4289	4083	4100	4151	4084	4141	4187	4042	4333	4192
4169	4287	4270	4229	4266	4431	4288	4166	3996	4078	4286	4522	4589	4268	4354	4319	4434	4433	4598	4652	4645	4943	4952	4698	4634	4329	4046	4045	4264	4184	4411	4372	4312	4351	4230	4144	4231	4382	4263	4343	4456	4223	4214	4130	4075	4114	4332	4429	4282	4371
4482	4229	4165	4169	4490	4457	4371	4074	4173	4270	4258	4493	4394	4432	4297	4271	4463	4563	4266	4364	4236	4518	4623	4698	4853	4997	4717	4300	4011	3985	4169	4303	4367	4454	4390	3981	4033	4210	4433	4191	4128	4428	4202	4058	4226	4298	4300	4265	4107	4215
4448	4261	4185	4426	4508	4100	4140	4036	4076	4065	4158	4478	4509	4340	4375	4265	4392	4204	4322	3931	3971	3965	4050	4042	4381	4646	4886	4578	4637	4190	4183	4307	4316	4390	4407	4486	4007	4079	4246	4279	4140	4262	4339	4204	4177	4263	4113	4102	4268	4116
4273	4023	4583	4636	4443	4167	4151	4103	4125	4109	4126	4609	4629	4458	4201	4076	4097	4146	4007	3843	3910	4075	4040	3839	3836	3971	4260	4499	4661	4373	4350	4221	4390	4217	4384	4430	4280	3863	4088	4224	4144	4066	4254	4276	4134	4142	4201	4032	4106	4040
3999	4264	4609	4527	4371	4382	4424	4106	4059	4242	4445	4726	4599	4111	3874	3899	4095	4147	4141	4087	4113	4308	4249	4042	3953	3959	4014	3941	4217	4447	4458	4293	4227	4247	4163	4198	4370	4201	3932	4151	4284	4103	4339	4325	4101	4127	4201	3967	4266	4152
4082	4432	4538	4207	4411	4671	4418	4177	4196	4483	4660	4387	4058	3939	3879	4092	4446	4583	4472	4421	4394	4452	4467	4390	4207	4128	4106	3865	3991	4088	4341	4381	4241	4238	4164	4095	4187	4383	3905	3972	4076	4010	4028	4198	4008	4084	4014	3932	4084	4181
4372	4410	4093	4063	4632	4655	4251	4302	4483	4238	4166	4054	4006	4006	4097	4783	5085	5410	5186	4951	4761	4699	4626	4446	4396	4391	4252	4073	3967	3909	4100	4377	4244	4261	4102	4088	4014	4343	4237	3893	4087	4044	4020	3973	4168	4081	4034	4052	4063	4203
4275	4052	3932	4344	4638	4474	4302	4277	4278	3951	3852	4055	4455	4653	4992	5329	5447	5580	5438	5089	4894	5033	4778	4672	4484	4315	4358	4201	4136	4091	3976	4158	4270	4275	4210	4104	3968	4087	4367	4201	3965	4096	3899	4002	4091	4156	3995	4203	4048	4137
4186	3974	4032	4494	4639	4356	4319	4234	4022	3946	4135	4568	5228	5464	5443	5353	5294	5220	4833	4720	4658	4788	4819	4615	4496	4391	4453	4221	4127	4090	3983	4132	4101	4237	4215	4146	4001	3909	4299	4321	3887	4080	4033	4076	4175	4239	4163	4161	4014	4005
3877	3708	4255	4805	4559	4197	4174	4091	4158	4258	4670	5390	5621	5508	5207	4998	4569	4357	3989	3755	3934	4249	4576	4492	4402	4543	4489	4218	4208	4310	4133	3948	4099	4095	4154	4109	3963	3976	4244	4285	3958	4102	4050	3971	4027	4338	4181	4112	4204	4113
3937	3962	4549	4748	4251	4059	3972	3970	4024	4452	5065	5489	5287	4864	4337	3963	3642	3350	3195	3107	3202	3693	3978	4247	4339	4525	4418	4225	4293	4278	4168	4056	3892	4212	4208	4206	4100	3891	4210	4437	4152	4027	4206	4239	3973	4145	4177	4068	4222	4063
3899	4059	4481	4492	4097	3930	3820	3760	4015	4609	5060	5218	4757	3969	3386	3130	2896	2700	2688	2673	2815	3084	3449	3809	4005	4389	4418	4304	4306	4214	4252	4065	3876	4008	4139	4126	4008	4111	4139	4342	4136	4116	4255	4080	3955	4148	4199	4156	4247	4099
3774	4195	4668	4369	4015	3863	3895	4006	4240	4977	5185	5128	4308	3525	2946	2878	2712	2672	2580	2627	2685	2872	3135	3402	3778	4076	4471	4449	4268	4282	4242	4145	3958	3773	4124	4119	4081	3918	4091	4355	4094	4158	4336	4119	3964	4062	4249	4179	4199	4138
3966	4445	4927	4468	4160	4371	4358	4619	4977	5585	5607	5197	4340	3594	3045	3079	3174	3229	3014	2964	2874	2817	2847	3150	3421	4057	4427	4562	4322	4289	4158	4048	4029	3901	3963	4316	4128	3866	4060	4256	4259	4081	4411	4148	3925	4096	4324	4102	4186	4074
4273	4950	5255	4645	4464	4549	4775	5018	5459	6094	5802	5123	4211	3470	3204	3465	3538	3703	3682	3517	3169	2954	2848	2959	3306	3841	4251	4540	4381	4322	4224	4037	3849	3830	4035	4381	4183	4048	3946	4076	4239	3973	4243	4307	4042	4010	4166	4217	4225	4190
4582	5034	5246	4631	4234	4383	4392	4682	5251	5336	4927	4212	3441	2992	3034	3257	3755	3823	3922	3850	3697	3205	2824	2745	2962	3565	4188	4419	4469	4449	4214	4191	3859	3873	4118	4243	4264	3905	4071	4177	4119	3993	4066	4215	4075	4130	4225	4212	4238	4298
4647	4944	4927	4025	3464	3630	3864	4017	4226	4197	3688	3040	2739	2551	2642	3107	3491	3638	3882	3865	3849	3420	2781	2556	2848	3373	4013	4359	4714	4443	4360	4161	4020	3776	3954	4248	4164	3822	4040	4072	3939	3937	3958	4220	4058	4161	4250	4130	4145	4111
4515	4503	4154	3456	3339	3365	3677	3665	3831	3595	3160	2675	2345	2304	2656	2953	3283	3517	3735	3664	3563	3325	2822	2513	2791	3431	4010	4273	4547	4296	4145	3985	3839	3713	3990	4338	4157	3809	3952	4047	3906	3963	4020	4190	4044	4006	4195	4141	4180	4253
4415	4023	3901	3314	3003	3284	3772	3801	3773	3641	3281	2811	2449	2430	2572	2742	3051	3252	3548	3395	3278	3041	2628	2562	2726	3594	4076	4298	4578	4262	4059	4095	3855	3779	3982	4163	4076	3812	3999	3955	3974	3831	4021	4092	4150	4028	4119	4060	4148	4158
4298	3778	3654	3254	3182	3645	4482	4452	4528	4412	4094	3630	3157	3195	2839	2540	2548	3050	3292	3061	2959	2795	2555	2604	3061	3663	4188	4408	4555	4240	3895	3929	3876	3807	4071	4351	3920	3756	4161	4018	4006	3862	3907	4035	3979	4122	4158	4019	4124	4177
4223	3557	3663	3414	3406	4361	5422	5496	5021	4983	4907	4542	4440	4160	3769	2847	2553	2735	2876	2481	2396	2658	2572	2636	3222	4022	4280	4515	4300	4068	3827	3827	3877	3934	4096	4132	3858	3861	4245	4130	3895	4031	3968	3923	3971	4044	4148	4181	4132	4026
4091	3254	3518	3532	3685	4757	5668	5337	4922	4953	5007	4734	4783	4883	4373	3229	2607	2508	2420	2231	2345	2850	2894	3129	3688	4452	4626	4421	4132	3773	3809	3777	3860	3981	4199	4162	3679	3967	4258	4031	3918	3953	3970	3931	3958	4071	4132	4138	4009	3964
4105	3351	3724	3809	3895	4658	5150	4817	4508	4633	4734	4572	4670	5077	4632	3773	2855	2429	2182	2094	2571	3229	3530	3735	4445	4867	4898	4244	3752	3651	3738	3795	3884	4116	4152	4055	3628	4017	4272	3885	4042	3966	4019	4006	3989	4121	4039	4129	3921	3984
4189	3496	3593	3729	3781	4425	4578	4094	4078	4679	4752	4452	4320	4779	4676	4107	3329	2745	2501	2481	3186	4113	4412	4538	4917	5294	4680	4111	3592	3602	3748	3779	4084	4339	4337	3867	3718	4143	4108	3920	4089	4010	3973	3993	3929	4079	3940	3993	3808	4080
3933	3433	3476	3727	3959	4519	4235	3876	4041	4699	4787	4415	4398	4660	4750	4454	3801	3407	3027	3262	4192	5054	5277	4919	5095	5012	4312	3685	3497	3576	3843	3936	4235	4381	4082	3788	3928	4210	3838	3936	4261	3992	3928	4069	4135	4019	3773	3980	3893	4350
3725	3374	3650	3575	3861	4648	4417	3789	3674	4292	4437	4222	4230	4566	4848	4595	4264	4143	3768	3911	4802	5626	5451	4798	4599	4370	3788	3417	3476	3808	3714	3956	4051	4018	3807	3838	4228	4016	3724	4064	4204	3887	4045	4068	4070	3754	3936	3868	4100	4240
4128	3764	3822	3573	3869	4844	4691	3911	3614	3983	4144	3929	4219	4651	5173	4830	4425	4101	3940	4122	4750	5278	4941	4223	3805	3683	3483	3430	3678	3789	3966	3868	4086	3906	3719	4177	4391	4030	3840	4252	4172	3939	4168	3921	4125	3779	3982	3865	4053	4200
4835	4091	4245	3928	3859	4571	4957	4564	4139	4186	4228	3956	4316	4908	5136	4717	4080	3689	3654	3598	4059	4392	4012	3348	3314	3496	3628	3899	4080	4015	4016	3963	3863	3653	3884	4307	4243	3753	4015	4207	3879	4090	4094	3986	4199	3893	3826	3886	4386	4199
5331	4429	4066	3771	3770	4542	4926	5003	4840	4606	4540	4258	4499	4953	4955	4186	3667	3367	3317	3191	3522	3655	3512	3343	3396	3777	4073	4261	4240	3964	3938	3809	3766	3635	4152	4541	3976	3730	4128	4022	3847	4192	3972	4204	4020	4078	3920	3973	4377	4474
4789	4021	3513	3349	3495	3947	4359	4563	4664	4777	4590	4189	4185	4192	4056	3639	3287	3345	3191	3154	3594	3851	3725	3676	3844	4160	4191	4019	4081	3894	4024	3736	3732	3882	4229	4070	3847	3999	4101	3845	3952	4067	4023	4105	4044	4010	3817	4151	4465	4538
3679	3600	3106	3016	3145	3488	3757	3659	3912	4163	4184	3919	3538	3438	3210	3112	3110	3080	3362	3615	4074	4251	4067	3969	4073	4051	3996	4015	4044	3912	3820	3710	4005	4157	4140	3845	3971	4169	3892	3905	4052	4076	4192	4236	4249	4152	3840	4187	4414	4691
3390	3255	3339	3219	3098	3205	3411	3222	3251	3597	3892	3666	3492	3319	2837	2728	2850	3314	3562	3877	4066	4034	3896	3755	3820	3905	3966	4093	4070	3949	3891	3864	4107	4107	3701	3938	4189	4132	3752	4013	4070	4069	4161	4352	4266	4047	4122	4052	4532	4493
3541	3328	3584	3797	3757	3862	3772	3283	3309	3389	3749	3979	3832	3683	3171	3192	3457	3967	4118	4081	4049	4009	3887	3789	3823	3784	3962	3926	4026	3925	4041	4187	3917	3743	3862	4309	4150	3958	4137	4140	4026	4011	4151	4152	4221	4052	4039	4093	4598	4565
4143	4221	4310	4450	4752	4442	4239	3879	3859	3939	3855	3737	3931	4013	4130	4144	4631	4645	4538	4452	4321	3988	3856	3810	3847	3789	3897	3804	4099	4094	4240	4034	3809	3850	4182	4302	3944	3854	4092	3987	3788	3862	4168	4200	3984	4032	3931	4095	4508	4536
4499	4894	4912	5001	4981	4956	4678	4431	4591	4595	4519	4103	4001	3869	4206	4237	4571	4504	4325	4125	4071	3955	3795	3694	3686	3699	3915	3959	4171	4117	4173	3852	3988	3900	4101	3960	3921	4174	4092	3947	3874	3925	3959	4032	4213	3868	3914	4110	4394	4452
4790	4865	4986	4749	4603	4705	4635	4833	4767	4722	4703	4547	4422	4214	4070	4127	3979	3847	3716	3768	3772	3716	3677	3783	3900	3995	4004	3981	4036	3970	3994	4140	4168	3929	3740	3917	4287	4184	4006	3963	3987	3977	3885	4166	4218	3943	3875	3996	4377	4499
4588	4615	4383	4276	4315	4313	4374	4632	4522	4506	4418	4333	4369	4427	4364	4166	4065	4044	4070	4099	3997	4035	4118	4038	3857	3919	3962	3730	3797	3927	4182	4151	4012	3634	3765	4227	4180	3873	4119	4111	3905	3800	3801	4070	3943	3926	3915	4049	4423	4459
4499	4454	4253	4130	4221	4229	4232	4270	4288	4277	4163	4012	4069	4109	4156	3976	3941	4127	4354	4365	4063	4206	3992	3899	3689	3767	3827	3904	4087	4062	4040	3862	3875	3810	3985	3961	3978	3979	4025	4174	3928	4014	4008	3905	3865	3972	3826	4250	4101	4448
4413	4082	4211	4340	4277	4269	4332	4266	4097	4233	4151	4094	4118	4044	3960	3801	3830	3789	3936	3885	3841	3747	3869	3911	3856	3788	3992	3919	4123	3927	3836	4039	4121	4096	3855	3913	3969	4086	4095	4027	4020	3944	3718	3858	4179	3799	4060	4098	4232	4406
4226	3910	4005	4398	4627	4510	4347	4139	4133	4173	4206	4182	4279	4297	4233	3990	4123	4074	4018	3899	3824	4042	4036	4184	4057	3935	3791	3802	3784	3831	4211	4107	4071	3913	3884	4018	4002	3952	3937	3987	4075	3781	3763	3989	3872	4078	3960	4063	4209	4185
4158	4032	4014	4044	4250	4393	4253	4146	4111	4235	4426	4191	4228	4210	4116	3953	4135	4020	4155	4016	4047	4161	4117	4064	3991	3939	3949	3912	3902	4008	4081	3868	4003	4037	4048	4115	4063	4008	4002	4025	3965	3973	4034	3814	3954	3931	3978	4151	3946	4076
4262	4072	4000	3941	4032	4188	4260	4227	4296	4312	4275	4181	4118	4260	3981	3995	3996	4143	4073	4032	3981	4181	4276	4134	3950	4100	4060	3944	3978	3897	3915	4018	4099	4062	4011	3992	4280	4197	4187	3955	4036	4083	3823	3975	4031	3931	3937	3919	3954	4033
4164	4271	4101	3930	3991	4100	4154	4119	4180	4292	4287	4052	4169	4052	3942	3998	4036	4067	4076	4049	4040	4226	4095	4112	4002	4029	3891	3950	4011	3949	4059	3986	4037	3762	4074	4073	3948	4039	4110	4106	4144	3901	3890	4026	3926	4075	3849	4004	3956	3962
4579	4038	4029	4048	3907	4215	4170	4133	3983	4149	4123	3911	4029	4207	4303	4346	4524	4529	4335	4147	4100	4173	4283	4148	4085	3994	3965	3873	4064	3979	3973	4052	4027	3922	4094	4031	3973	4122	4195	4007	3983	3966	3951	3909	4018	4041	3993	4079	3980	4108
4147	4135	4151	4120	3814	4188	4124	4230	4187	4124	3913	3698	4019	4151	4254	4317	4497	4570	4628	4445	4156	4076	4112	4224	4009	3999	3827	3934	3910	3995	4149	4079	3924	3843	3908	4047	4080	3980	4089	4208	4150	4031	3946	4032	4008	3843	4110	3837	3991	3881
3983	4168	4125	4158	3993	4007	3988	4008	4060	4003	4198	4103	4268	4598	4330	4124	3985	4008	4331	4367	4248	4073	4287	4093	4283	4087	4150	3994	3955	3965	3963	3992	3766	3863	4073	4053	3966	4030	4053	4053	3985	4142	4030	3934	3958	4034	3932	4045	3768	3960
4351	4152	4213	4005	3984	3914	3905	3991	4073	3986	3942	3977	4082	4157	4122	3664	3413	3497	3785	4138	4402	4412	4348	4262	4113	3990	4023	3961	4040	4055	4216	3942	3712	3829	3959	4032	4115	4085	3969	3971	4126	3886	3879	4060	4111	3995	4110	3973	3991	3860
4299	4239	4254	4236	4133	3987	3807	3925	3932	4109	4166	4199	4183	4233	3656	2996	2810	2620	2832	3374	3909	4215	4195	4165	4039	4079	4210	4100	3961	3975	3963	3993	3947	3833	4007	3893	3955	4035	4096	3975	4065	3949	4063	3984	4066	4052	4016	4131	4011	3924
4404	4110	4083	4030	4009	4040	4032	3984	4084	4071	4043	3986	4212	4030	3874	3249	2982	2855	3034	3543	4137	4572	4437	4302	4155	4091	4029	3881	4076	4195	4126	4252	3974	3967	3910	3811	4014	4061	4120	4046	3971	4050	3968	3982	4112	4016	4137	4085	4002	3967
4198	4117	4192	3995	4042	3934	3903	3940	3920	4181	4091	4123	4048	4185	3722	3189	2959	2849	3081	3631	4075	4166	4318	4116	4112	4125	4271	4211	4121	4116	4012	4018	4058	3922	4040	3955	3938	4157	4157	4122	4098	3955	4167	4046	4076	4143	4100	3962	3899	3828
4173	4179	4113	4112	4050	3943	3919	3701	3903	3926	4045	3885	3942	4163	4126	3761	3648	3706	4061	4122	4243	4161	4245	4176	4003	4099	4010	3971	4084	4269	4139	4089	3840	3826	4015	3954	3959	3836	3961	3999	4053	3940	4131	4155	4173	4132	4145	3973	3850	3826
4196	4133	4259	4123	4168	3887	3954	3946	3924	4128	4068	4010	3976	4050	4040	4247	4265	4085	4143	4219	4208	4103	4091	4054	4083	4070	4033	4075	4085	4184	4137	4096	4034	4063	3821	3964	3842	3991	3992	3958	3982	3946	4064	3975	4039	4037	4128	4105	3923	3890
4198	4335	4271	4102	4173	4119	3930	3943	4178	4252	4025	3894	3771	3935	4112	4186	4178	4277	4219	4011	4081	4218	4261	4226	3990	3834	4087	4108	4171	4242	4385	4097	3966	3895	3936	4051	3941	3831	3919	4104	3951	3932	3956	4065	4040	4073	4009	3950	4052	3934
4319	4082	4184	4030	4077	4065	4021	3976	4168	4232	4058	3991	3824	3851	4010	3825	4044	4023	3997	4002	4067	4081	4305	4070	3936	4087	4060	4025	4116	4168	4203	3942	4087	3942	3860	3873	3858	3959	3958	4080	4052	3840	3871	4014	4007	4001	4015	3945	3954	3917
4291	4219	4149	4099	4011	4041	3930	3795	4062	4094	4012	3884	3923	3766	3788	3731	3771	3800	3821	3984	4072	4177	4024	3979	3967	3955	4023	4176	4159	4213	4254	4054	3877	4006	3960	3924	3818	3898	3965	4009	3942	4018	3946	4102	4013	4081	4094	4078	4058	3856
4170	4240	4298	4372	4034	4085	3951	4085	4076	4171	4103	3824	3992	3784	3799	3653	3755	3662	3890	3781	4056	4140	4018	3988	3996	3839	3965	3847	4067	4117	4157	3996	3850	3964	3947	3867	3911	3812	3875	4074	4081	3991	3915	4044	4058	4125	4208	3989	4048	4191
4160	4213	4149	4213	4240	4145	4049	4174	4262	4231	4195	3865	3938	3986	3999	3855	4027	3797	3710	3852	3956	4088	4104	4132	4024	3757	3831	4010	4036	4189	4176	4007	3927	3863	3813	4010	3914	3870	3951	4088	3952	3984	3917	4011	4194	4070	3964	4055	4033	4072
4170	4172	4182	4194	4195	4103	4026	4188	4270	4429	4111	4151	3732	3944	3779	3781	3831	3759	3660	3655	3703	3842	4001	3932	3803	3846	3955	3985	4055	4145	4150	3991	3932	3836	3991	3932	3895	3894	4088	3967	3924	3907	4067	3883	3967	4099	4162	4067	3994	4020
4269	4133	4252	4141	4015	4099	4016	3960	4004	4208	4113	3751	3746	3803	3764	3648	3787	3708	3703	3735	3777	4002	3895	3783	3784	3793	3946	3911	3873	4034	3932	3900	3976	3979	3906	3853	3966	3756	3971	3973	3857	3966	3922	3997	4101	4081	4097	4081	4053	4050
4238	4008	4047	4057	4102	4014	3994	3886	3912	4056	3912	3820	3720	3839	3766	3670	3693	3676	3629	3642	3929	3953	3830	3768	3690	3853	3959	4039	3877	3809	3994	3857	3816	3824	3748	3992	3866	3834	3893	3851	3981	3860	3995	4022	4080	4170	4047	4097	3960	4046
4075	4154	4171	4050	4231	4301	4342	4144	4214	4275	4119	4201	4128	4210	3952	3991	3921	3720	3574	3780	3651	3834	3832	3879	3680	3798	3769	3861	3998	3764	3931	3739	3899	3700	3814	3813	3859	3915	3869	3867	3853	3763	3739	3837	3949	3956	3923	4022	4170	4202
4147	4333	4298	4477	4436	4705	4659	4619	4593	4698	4662	4513	4675	4515	4471	4371	4179	4072	4024	3827	3841	3733	3813	3789	3686	3690	3818	3860	3911	3912	3932	3878	3862	3864	3771	3811	3953	3802	3851	3868	3965	3812	3834	3913	3897	3954	3933	4120	4073	4142
4349	4543	4610	4443	4445	4560	4528	4646	4747	4708	4507	4629	4473	4563	4200	4309	4420	4319	4242	4006	3967	3744	3759	3712	3592	3705	3787	3802	3803	3975	3666	3869	3826	3666	3643	3891	3855	3815	3826	3893	3809	3711	3867	3904	3925	3998	3939	4065	4026	3986
4452	4550	4386	4252	4028	3951	3887	3721	3984	3975	3770	3729	3726	3822	3627	3590	3701	3799	3977	4168	4155	3829	3544	3580	3671	3720	3872	3725	3803	3781	3681	3766	3866	3795	3804	3845	3743	3845	3738	3714	3870	3742	3843	3992	4059	3834	3908	3873	3833	3883
4506	4357	4142	3766	3559	3394	3383	3201	3269	3227	3026	3191	3091	3217	3302	3157	3299	3380	3585	4021	4142	4002	3730	3568	3678	3708	3673	3768	3771	3647	3811	3816	3817	3692	3775	3770	3784	3730	3651	3632	3731	3716	3884	3819	4036	3821	3808	3975	3908	4059
4273	3876	3536	3422	3225	3065	2945	2966	2919	3069	2954	3015	3091	3227	3155	3064	3177	3028	3341	3580	4102	4153	3920	3614	3758	3787	3820	3656	3566	3751	3786	3806	3716	3693	3726	3748	3892	3743	3719	3715	3766	3764	3674	3850	3922	3807	3680	3821	3940	4199
4140	3680	3577	3381	3061	3120	3356	3371	3178	3377	3292	3236	3361	3431	3461	3299	3280	3147	3263	3453	3847	3961	3842	3659	3596	3857	3908	3734	3755	3774	3803	3760	3736	3716	3691	3911	3848	3787	3775	3834	3762	3686	3878	3910	3857	3682	3635	3987	4109	4121
4095	3511	3562	3427	3241	3826	4257	4056	3933	4102	4041	3845	3879	4206	4332	3833	3494	3343	3174	3268	3770	4019	3857	3674	3653	3870	3875	3685	3711	3788	3683	3741	3614	3710	3629	3737	3699	3722	3846	3760	3786	3746	3752	3826	3837	3717	3692	3960	4118	4077
3843	3392	3333	3320	3595	4503	4922	4563	4215	4472	4518	4161	4452	4864	4866	4432	3855	3440	3213	3084	3742	4210	4042	3716	3812	3900	4018	3765	3583	3590	3690	3575	3592	3616	3662	3892	3715	3631	3695	3749	3854	3611	3696	3863	3875	3693	3595	3944	4088	4102
4012	3302	3211	3360	3567	4389	4604	4110	3985	4143	4209	3911	4157	4867	4986	4541	3903	3396	3189	3062	3762	4236	3985	3678	3815	3922	4097	3663	3705	3837	3729	3836	3672	3680	3752	3841	3730	3760	3760	3689	3743	3641	3672	3794	3744	3734	3585	4060	4359	4141
4205	3412	3231	3194	3382	4082	4146	3772	3826	4138	4116	3616	3743	4293	4556	4335	3695	3452	3288	3104	3696	4323	3962	3751	3732	4135	4001	3881	3693	3832	3868	3807	3890	3799	3870	3918	3764	3587	3851	3747	3818	3765	3709	3814	3792	3692	3606	4017	4266	4323
4035	3406	3141	3107	3356	4050	4166	3628	3783	4302	4230	3606	3501	3914	4264	3931	3448	3393	3305	3240	3776	4296	4046	3723	3836	4122	4006	3773	3774	3850	3846	3792	3940	3982	3998	3813	3740	3682	3892	3872	3835	3745	3690	3710	3696	3584	3656	3978	4296	4245
3924	3174	3060	2966	3196	4139	4261	3776	3706	4040	4026	3621	3640	3979	4213	3944	3579	3400	3307	3147	3737	4208	4014	3783	3954	4013	3962	3748	3655	3812	3932	3868	3834	3915	4103	3986	3725	3807	3796	3896	3848	3676	3791	3765	3698	3763	3763	3972	4051	4207
3689	3204	3047	2879	3288	4099	4312	3900	3655	3817	3759	3443	3685	4130	4487	4025	3562	3373	3221	3352	3820	4357	4205	3904	3874	4029	3965	3807	3752	3875	3940	3870	3900	3984	3975	4070	3846	3740	3941	3863	3907	3817	3757	3833	3683	3785	3855	4039	4344	4267
4217	3541	3235	3207	3336	4039	4612	4056	3790	3818	3671	3350	3754	4369	4680	4324	3616	3420	3226	3251	3895	4314	4080	3842	3848	4012	3998	3773	3817	3891	3991	4000	3863	3772	4065	3942	3951	3870	3863	4024	3835	3888	3762	3842	3903	3678	3984	4053	4331	4259
4704	3915	3522	3367	3524	4245	4682	4436	4227	4444	4151	3912	3951	4471	4600	3989	3645	3507	3297	3288	3750	4327	4188	3751	3859	3969	3976	3756	3827	3973	3990	3951	3898	3979	4136	4081	3905	3959	4050	3994	3959	3833	3864	3756	3791	3868	3915	4152	4281	4283
4497	3996	3586	3191	3411	4051	4457	4472	4454	4834	4662	4354	4115	4198	4101	3579	3380	3374	3291	3334	3952	4149	3973	3810	3686	3970	3830	3914	3907	3962	4013	3965	4083	3933	4135	4215	3905	4083	4114	4085	3955	3795	3900	3871	3831	3921	3975	3831	4271	4452
3999	3608	3173	2959	3010	3341	3697	3741	3934	4324	4587	4069	3763	3580	3249	2933	2973	3261	3156	3318	3828	4123	3977	3767	3839	3860	3809	3882	3828	3891	4031	3963	3912	4048	4098	4153	3995	3933	4098	4091	3996	3931	3937	3831	3943	3902	3903	4134	4257	4472
3543	3277	3012	2901	2838	2908	3128	3181	3274	3662	3851	3472	3281	3143	2850	2649	2801	3167	3252	3463	4009	4220	3740	3658	3744	3794	3786	3735	3798	3945	3955	3820	3964	3902	4084	3984	3936	3926	4041	4061	3933	3986	3975	3915	3986	3910	3848	3940	4291	4306
3430	3435	3124	2936	2841	2931	3216	2975	3037	3258	3317	3287	3005	2885	2734	2756	2868	3371	3545	3814	4020	3894	3741	3626	3591	3592	3718	3819	3848	3954	3877	3915	3813	3997	4000	3919	3930	3988	4014	3877	3991	3822	4047	3911	3821	3779	3898	3961	4375	4462
3696	3619	3522	3572	3454	3277	3403	3201	3208	3377	3373	3291	3198	3250	3076	3113	3420	3861	3981	4030	4074	3856	3588	3645	3777	3728	3790	3788	3929	3856	3891	3835	3815	3927	4093	3904	3877	3863	3908	3863	3940	3952	3838	3908	3946	3792	3897	4019	4282	4363
4321	4127	4195	4043	4086	4248	4028	3721	3815	3782	3646	3767	3687	3804	3715	3859	4222	4352	4040	4006	3794	3726	3660	3743	3657	3556	3672	3843	3856	3861	3820	3798	3761	3848	4000	3970	4013	3827	4000	3934	3868	3860	3815	3882	3849	3771	3780	4068	4124	4228
4851	4380	4415	4298	4483	4553	4583	4476	4298	4237	4106	3995	4111	4263	4184	4158	4303	4017	3891	3706	3690	3663	3666	3624	3809	3799	3807	3778	3801	3717	3739	3796	3767	3901	4056	3925	3903	3982	3919	3775	3888	3886	3817	3925	3731	3687	3637	3871	4028	4098
4588	4165	4190	4218	4252	4292	4486	4298	4321	4403	4046	3986	4143	4119	4103	3998	3929	3994	3710	3770	3714	3747	3658	3620	3682	3649	3708	3794	3776	3649	3645	3616	3758	3765	3839	3889	3860	3985	3840	3823	3952	3903	3833	3850	3725	3641	3639	3885	3980	3970
4119	3801	3689	3826	3637	3818	3893	4042	4036	4005	4057	3993	4011	4059	3928	3715	3773	3776	3837	3723	3734	3850	3705	3651	3632	3550	3711	3813	3754	3620	3645	3823	3706	3878	3791	3802	3859	3883	3850	3828	3823	3863	3739	3690	3735	3646	3651	3804	3853	3865
3899	3595	3525	3697	3583	3665	3596	3751	3806	4076	4015	3943	3845	3900	3865	3730	3839	3911	3830	3789	3763	3858	3758	3835	3845	3616	3764	3750	3666	3588	3682	3795	3803	3702	3704	3722	3770	3857	3823	3909	3862	3695	3627	3604	3631	3659	3663	3824	3901	3816
3831	3575	3522	3615	3657	3708	3724	3672	3768	4087	4127	4000	3886	3987	3929	3899	3739	3888	3950	3873	3946	3873	3992	4016	3864	3760	3569	3686	3716	3622	3819	3919	3738	3780	3690	3665	3811	3891	3887	3838	3816	3769	3610	3621	3722	3635	3640	3655	3551	3553
3811	3666	3496	3580	3703	3900	3872	3868	3839	4166	4137	4185	3875	4073	3894	3872	3833	4110	3905	4017	3978	4088	4135	4018	3879	3844	3773	3621	3645	3735	3841	3842	3761	3829	3706	3736	3674	3808	3780	3914	3799	3595	3598	3611	3628	3699	3592	3674	3678	3759
3847	3580	3616	3723	3626	3836	3820	3955	3764	4101	4053	3939	3917	3983	3930	3829	3869	4024	3956	3960	4097	4148	4057	4015	3856	3759	3765	3669	3593	3740	3911	3926	3842	3873	3721	3823	3933	3693	3858	3895	3756	3620	3605	3757	3742	3574	3658	3626	3652	3704
3844	3725	3712	3839	3749	3731	3711	3719	3727	3829	3900	3755	3916	3803	3896	3788	3930	3908	3930	4028	4024	4080	3999	3863	3913	3864	3819	3676	3730	3839	4066	3986	3875	3840	3741	3858	4013	4027	3897	3718	3841	3738	3632	3709	3765	3715	3723	3656	3718	3711
4137	3863	3804	4007	3823	3675	3731	3741	3740	3882	3863	3788	3688	3812	3869	3863	3961	4012	3940	4030	3838	4059	4029	3967	3833	3745	3974	3708	3904	3964	4072	4133	3893	3792	3850	3884	3803	3895	3937	3772	3586	3620	3717	3882	3699	3722	3701	3615	3740	3752
3975	3944	3878	4009	4000	3854	3756	3646	3701	3720	3623	3731	3587	3623	3840	3823	3937	3981	3884	3980	4094	4066	3931	3750	3830	3790	3824	3953	3818	3969	4092	3969	3908	3901	3808	3870	3863	4046	3868	3741	3776	3754	3879	3825	3760	3640	3745	3758	3844	3756
4049	3997	3890	3931	3820	3739	3806	3661	3839	3791	3596	3558	3585	3714	3842	3759	3828	3881	3832	4028	4010	4025	3823	3999	3958	3914	3746	3839	3849	4098	3989	3962	3884	4012	3909	3867	3934	3825	3768	3783	3756	3924	3914	3793	3672	3804	3833	3926	3788	3670
4082	3965	3784	3758	3664	3602	3699	3692	3708	3641	3846	3602	3707	3815	3859	3773	3774	3769	3787	3814	3912	3969	3819	3883	3829	3952	4040	3873	3935	3981	4073	4055	3895	4068	3945	3931	3925	3943	3850	3882	3893	3913	3825	3741	3730	3724	3839	3960	3867	3755
4067	3874	3783	3736	3562	3618	3739	3669	3706	3746	3774	3727	3766	3822	3815	3744	3790	3711	3843	3743	3861	3795	3984	3856	3918	3860	3751	3880	3775	3988	4016	3943	3955	4166	4066	3952	3741	3839	3868	3638	3861	3872	3756	3653	3796	3666	3837	3780	3773	3780
3910	3862	3728	3793	3592	3723	3803	3924	3853	3949	3821	3926	3883	3831	3723	3687	3619	3793	3780	3816	3835	3932	3829	4005	3798	3693	3562	3810	3880	3903	3930	3954	3947	4060	3975	3907	3827	3810	3837	3866	3940	3960	3659	3813	3783	3827	3766	3764	3582	3675
3844	3735	3800	3829	3899	3982	4014	4100	3883	3827	3799	3939	3863	3903	3569	3606	3636	3684	3757	3727	3930	3817	3824	3751	3683	3565	3644	3597	3869	3841	3888	4071	3879	3852	3928	3785	3762	3817	3793	3946	3938	3956	3910	3811	3911	3821	3735	3788	3816	3784
3945	3746	3735	3975	3952	3826	3915	3954	3800	3820	3845	3879	3843	3857	3768	3562	3708	3650	3654	3612	3931	3781	3811	3798	3561	3463	3573	3618	3664	3853	3905	4060	3928	3818	3760	3739	3738	3816	3836	3816	3882	3790	3765	3830	3849	3823	3787	3795	3954	3705
3969	3771	3826	3966	4014	3837	3869	3884	3667	3763	3671	3718	3755	3903	3780	3650	3710	3708	3613	3524	3636	3629	3628	3558	3472	3516	3504	3566	3613	3739	3771	3816	3835	3762	3773	3688	3801	3772	3742	3611	3536	3618	3563	3676	3785	3686	3742	3783	3844	3807
4132	3842	3836	3821	3927	3884	3924	3751	3817	4004	3744	3697	3867	3753	3769	3621	3879	3736	3538	3523	3826	3951	3598	3649	3471	3412	3616	3612	3727	3683	3801	3663	3770	3765	3860	3707	3762	3605	3591	3486	3652	3515	3603	3670	3594	3571	3571	3865	3737	3819
4140	3838	3860	3890	3914	3909	3983	3912	4018	4198	3899	3920	3895	3804	3791	3807	3889	3893	3829	3955	4059	4037	3924	3787	3571	3668	3720	3519	3639	3593	3658	3748	3576	3794	3892	3745	3663	3524	3661	3538	3822	3905	3785	3936	3753	3626	3711	3753	3889	3712
4245	3933	3779	3603	3804	3763	3907	4074	4252	4370	4380	4225	4019	4236	3889	3930	3803	4047	4073	4129	4280	4298	4223	3962	3749	3860	3837	3663	3546	3753	3901	3695	3828	3815	3963	3723	3569	3520	3703	3756	3881	4016	4033	4075	3946	3940	3692	3690	3864	3641
4000	3959	3968	3857	3648	3918	3903	3921	4232	4433	4288	4244	4057	4266	4135	3862	3809	3967	4005	4045	4032	4116	4003	3965	3875	3869	3857	3699	3654	3547	3900	3868	3780	3840	3823	3727	3531	3619	3674	3846	3866	3839	3713	3815	3929	3947	3854	3844	3902	3787
3984	4080	3995	3788	3640	3759	3721	3743	3559	3784	3982	3703	3745	4044	4162	4033	3702	3761	3823	3757	3639	3467	3525	3680	3641	3795	3966	3789	3588	3701	4015	3885	3797	3673	3804	3632	3652	3802	3814	4008	3765	3545	3416	3508	3505	3647	3551	3852	4011	3952
3734	4181	4050	4035	3730	3792	3740	3403	3210	3179	3361	3310	3296	3726	4132	3940	3767	3761	3751	3616	3163	3051	3231	3382	3429	3672	3788	3897	3705	3740	4100	3895	3816	3738	3769	3701	3648	3924	3979	3808	3711	3535	3263	3059	3156	3320	3326	3955	4182	4101
3733	4089	4490	4125	3833	3772	3693	3384	2916	2813	3064	3101	2967	3564	4240	4111	3797	3638	3754	3537	3107	2842	3155	3336	3259	3596	4040	3961	3685	3835	3910	3920	3743	3696	3780	3776	3833	3831	4029	3806	3590	3443	3135	2899	2988	3070	3300	3887	4496	4364
3940	4329	4621	4431	3952	3929	3733	3238	2827	2785	3221	3086	3178	3672	4232	4160	3823	3815	3671	3427	3041	2813	3210	3281	3362	3632	4238	4026	3823	3776	3974	4046	3733	3803	3923	3870	3803	3927	3932	3851	3738	3438	3040	2910	3083	3231	3297	3861	4491	4373
3811	4445	4624	4305	3902	3896	3750	3450	2935	3080	3522	3465	3309	3888	4258	4116	3834	4020	3856	3346	2987	3096	3278	3509	3371	3685	4246	4014	3624	3731	3864	3859	3803	3817	3922	3741	3736	3942	3908	3936	3781	3490	3238	3048	3277	3525	3713	4110	4617	4378
3907	4353	4570	3918	3819	3901	3860	3444	3144	3479	3649	3608	3281	3844	4340	4077	3864	3856	3693	3476	3095	3103	3500	3665	3504	3801	4240	3961	3584	3581	3970	3879	3619	3780	3842	3662	3706	3915	4076	4022	3869	3646	3336	3110	3546	3702	3641	4093	4742	4372
3672	4357	4317	4090	3771	3807	3794	3578	3198	3441	3691	3419	3323	3916	4301	4128	3782	3781	3790	3350	3126	3123	3510	3564	3510	3723	4174	3914	3533	3661	3925	3908	3568	3705	3763	3734	3664	3962	4010	4001	3887	3671	3318	3304	3569	3712	3700	4047	4701	4352
3643	4346	4489	4037	3832	3716	3772	3554	3150	3278	3531	3240	3190	3938	4407	4113	3844	3651	3545	3401	3064	3041	3336	3457	3321	3796	4087	3941	3543	3700	4056	3868	3741	3757	3772	3589	3704	3840	4053	3909	3614	3555	3335	3155	3340	3438	3542	4055	4572	4440
3671	4359	4504	4034	3726	4026	3870	3614	3167	3201	3436	3322	3349	3914	4380	4107	3750	3671	3738	3453	3107	3083	3283	3352	3297	3582	4111	3914	3566	3635	3836	3920	3600	3725	3730	3706	3580	3894	4084	3848	3908	3479	3312	3251	3410	3543	3567	4076	4564	4547
3797	4454	4466	3871	3772	3935	3953	3617	3221	3212	3464	3329	3330	3733	4306	4055	3676	3765	3718	3470	3017	2976	3457	3291	3210	3621	4155	3987	3616	3543	3759	3725	3593	3646	3756	3587	3586	3742	4052	3812	3787	3609	3230	3181	3437	3708	3618	4021	4687	4492
3747	4410	4381	4129	3806	3983	3881	3479	3120	3212	3523	3511	3172	3695	4223	4096	3686	3863	3902	3254	3054	3035	3444	3483	3303	3608	4227	4023	3531	3500	3734	3714	3705	3752	3756	3521	3690	3756	3918	3930	3772	3622	3431	3071	3357	3485	3563	3918	4428	4219
3818	4346	4609	4077	3806	4004	3896	3466	3033	3155	3592	3285	3220	3761	4186	4166	3660	3753	3651	3334	3028	3140	3454	3396	3413	3579	4130	4011	3508	3489	3731	3690	3539	3712	3704	3629	3473	3846	3951	3754	3595	3577	3279	2985	3211	3501	3444	3959	4436	4349
3660	4266	4586	4147	4039	3945	3798	3426	3195	3170	3528	3506	3223	3694	4185	3900	3601	3716	3596	3284	3080	3207	3419	3537	3282	3625	4110	3883	3477	3478	3808	3771	3662	3517	3637	3595	3507	3778	4037	3901	3663	3505	3181	3093	3559	3583	3630	4003	4459	4297
3676	4233	4353	4162	3904	3864	3750	3451	3232	3335	3503	3381	3052	3552	4151	3874	3651	3662	3657	3358	3173	3067	3400	3459	3264	3510	4099	3961	3585	3609	3717	3858	3605	3607	3580	3483	3440	3874	3986	4012	3788	3615	3407	3136	3354	3483	3609	3892	4452	4374
3694	4319	4621	4144	3788	3869	3661	3700	3233	3182	3501	3346	3021	3522	4057	3811	3652	3703	3803	3387	3057	3058	3324	3457	3199	3600	4040	4087	3602	3546	3947	3842	3555	3517	3691	3537	3483	3827	3893	3918	3667	3595	3251	3057	3356	3503	3586	3945	4495	4402
3697	4395	4596	4032	3845	3735	3894	3411	3142	3143	3547	3219	2994	3703	4125	4034	3723	3659	3761	3537	3010	2954	3356	3408	3309	3632	4164	3953	3578	3529	3681	3781	3535	3492	3667	3551	3554	3799	4082	3896	3795	3633	3338	3045	3293	3604	3570	4049	4531	4130
3759	4253	4445	4068	3726	3719	3684	3417	3048	3205	3411	3251	3182	3659	4214	4066	3689	3710	3687	3256	3008	3119	3339	3421	3316	3605	4145	3994	3672	3550	3696	3780	3449	3536	3720	3523	3535	3773	4088	3952	3756	3632	3409	3218	3379	3524	3546	3964	4484	4259
3564	4209	4221	3881	3657	3660	3571	3357	3050	3044	3457	3409	3306	3733	4260	4005	3720	3600	3537	3317	3063	3111	3351	3414	3323	3593	3952	4022	3531	3409	3739	3753	3600	3573	3612	3460	3419	3842	3990	3866	3767	3668	3366	3193	3300	3579	3670	3983	4639	4320
3470	4109	4372	3957	3650	3722	3599	3307	2987	3087	3568	3377	3119	3661	4209	4027	3666	3644	3676	3491	3195	3230	3455	3244	3182	3488	4169	4288	3701	3629	3803	3704	3538	3541	3575	3375	3551	3837	4023	3894	3808	3643	3220	3202	3179	3389	3494	3832	4412	4234
3387	4026	4447	3875	3636	3673	3567	3286	2956	3108	3519	3306	3014	3562	4321	4133	3679	3656	3692	3455	3125	3121	3362	3360	3120	3608	4153	4135	3782	3711	3814	3691	3516	3522	3600	3544	3488	3912	4126	3975	3750	3612	3304	3069	3099	3438	3404	3852	4387	4398
3372	4250	4370	3886	3659	3483	3497	3301	2881	2936	3377	3150	3028	3611	4271	4189	3795	3704	3572	3491	3164	3193	3308	3301	3412	3694	4325	4081	3802	3690	3764	3705	3450	3433	3730	3572	3563	3693	4165	4003	3717	3598	3424	3085	3222	3451	3413	3841	4470	4288
3483	4147	4310	3771	3583	3592	3492	3278	2936	3035	3326	3217	2991	3720	4377	4190	3800	3731	3688	3506	3153	3149	3430	3413	3471	3627	4215	4057	3636	3677	3672	3893	3640	3651	3667	3597	3381	3798	4032	3985	3808	3668	3385	2954	3273	3496	3437	3899	4388	4196
3468	4080	4055	3790	3525	3605	3569	3201	2908	3135	3435	3331	3161	3592	4167	4151	3609	3792	3632	3430	3271	3078	3426	3383	3307	3647	4092	4031	3507	3575	3878	3787	3620	3585	3641	3525	3564	3869	4076	4015	3806	3573	3383	3105	3213	3397	3267	3701	4332	4255
3423	3999	4279	3864	3586	3579	3669	3374	2959	3050	3542	3339	3154	3652	4165	4132	3628	3698	3656	3404	3136	3170	3365	3342	3163	3425	4043	4045	3654	3589	3817	3763	3692	3565	3724	3709	3651	3838	4165	4004	3801	3378	3233	3058	3122	3388	3309	3818	4339	4157
3364	4001	4230	3859	3707	3809	3658	3284	3085	3042	3371	3367	3130	3657	4224	4049	3892	3814	3681	3504	3117	3113	3212	3336	3134	3335	3999	4055	3623	3585	3739	3734	3561	3528	3724	3644	3721	3949	4143	3969	3750	3503	3399	3126	3239	3407	3371	3871	4293	4209
3258	4103	4293	4069	3678	3780	3596	3377	3074	3214	3486	3322	3065	3706	4281	4254	3946	3851	3706	3465	3169	3031	3321	3284	3141	3515	4009	4007	3467	3461	3837	3758	3493	3598	3687	3748	3687	3904	4156	3876	3692	3573	3370	3163	3197	3322	3273	3707	4104	4133
3327	4102	4294	3863	3773	3588	3598	3316	3057	3178	3710	3472	3321	3761	4508	4241	3957	3855	3677	3385	3081	3038	3323	3237	3192	3612	4036	3831	3530	3393	3739	3715	3585	3577	3662	3600	3593	3830	3891	3816	3692	3575	3303	3136	3072	3211	3295	3614	4165	4059
3283	3972	4231	3903	3636	3670	3644	3482	3134	3154	3590	3492	3290	3945	4545	4303	3913	3746	3721	3525	3064	3038	3295	3392	3240	3559	4048	4031	3462	3383	3643	3665	3414	3618	3691	3570	3505	3720	3941	3909	3512	3421	3159	2984	3193	3379	3216	3642	4194	4057
3129	3863	4121	3752	3663	3599	3711	3314	3040	3147	3474	3402	3252	3837	4384	4288	3842	3785	3690	3468	2934	2917	3296	3273	3041	3492	4109	4031	3482	3466	3666	3682	3406	3508	3673	3564	3532	3808	3958	3847	3592	3371	3189	2941	3136	3367	3347	3706	4096	4042
3300	4098	4195	3862	3650	3720	3568	3433	2997	3252	3429	3373	3188	3747	4326	4257	3986	3823	3849	3543	3112	3088	3133	3313	3129	3473	4116	3925	3505	3461	3605	3678	3562	3653	3755	3572	3485	3784	3875	3863	3467	3340	3108	3009	3113	3319	3141	3554	4166	4033
3374	4134	4301	3981	3760	3713	3540	3432	3135	3203	3604	3362	3189	3659	4361	4340	3988	3818	3703	3406	3170	3063	3236	3348	3198	3666	4049	3924	3516	3319	3649	3801	3556	3524	3717	3727	3531	3685	3949	3737	3389	3243	3169	2885	3000	3131	3187	3412	3995	3940
3317	4205	4452	4173	3847	3779	3739	3334	3102	3201	3497	3325	3221	3611	4390	4192	3832	3860	3646	3310	3143	3144	3162	3246	3229	3594	4205	4052	3532	3327	3736	3694	3648	3642	3669	3618	3521	3757	3925	3832	3566	3269	3002	2959	3154	3241	3304	3679	4195	4068
3480	4147	4478	4260	3823	3814	3725	3376	3010	3011	3320	3205	3207	3614	4203	3975	3725	3683	3562	3343	3061	2971	3169	3190	3056	3610	4060	3996	3596	3449	3700	3648	3510	3524	3659	3668	3617	3861	3908	3843	3614	3396	3049	2947	3095	3237	3248	3757	4434	4272
3364	4238	4678	4178	3813	3890	3745	3396	2977	3108	3310	3135	3282	3640	4263	4006	3601	3525	3452	3368	3009	2873	3096	3250	3192	3462	4095	4027	3626	3396	3666	3587	3505	3540	3612	3476	3724	3731	3794	3807	3629	3270	3174	2881	3099	3238	3206	3581	4223	4154
3501	4119	4455	4291	3941	3958	3744	3345	3170	3090	3347	3416	3268	3684	4067	3912	3581	3521	3510	3257	2949	2730	2982	3099	3166	3453	4081	3900	3543	3264	3578	3533	3382	3342	3631	3448	3394	3585	3734	3515	3497	3367	3201	3003	3221	3258	3104	3510	4019	4056
3509	4192	4455	4319	3867	3908	3680	3314	2963	3138	3424	3304	3179	3737	4115	3934	3611	3611	3359	3205	2784	2595	3073	3093	3057	3369	3983	3809	3366	3359	3476	3548	3347	3465	3497	3346	3366	3627	3843	3744	3523	3530	3268	3090	3098	3372	3353	3720	4123	4133
3405	4243	4560	4082	3884	3706	3560	3129	2992	3029	3366	3194	3072	3519	4143	3978	3512	3484	3334	2944	2697	2618	2812	3046	3112	3423	3950	3699	3210	3227	3502	3473	3259	3425	3431	3329	3291	3547	3747	3783	3451	3345	3097	2858	3008	3142	3309	3547	4185	4144
3537	4197	4504	3893	3709	3815	3538	3247	3124	3124	3275	3210	3243	3583	4133	3963	3648	3578	3418	3141	2936	2792	3064	3172	2986	3308	3873	3767	3228	3202	3569	3414	3225	3261	3527	3371	3257	3524	3707	3504	3335	2965	2788	2582	2623	2849	2933	3420	4023	4130
3535	4297	4347	4150	3625	3773	3678	3301	3037	3093	3506	3292	3335	3689	4138	3967	3626	3573	3584	3338	3114	2909	3248	3290	3035	3464	3867	3803	3383	3249	3505	3364	3264	3229	3490	3273	3216	3397	3567	3425	3197	2921	2788	2699	2552	2819	2885	3227	3881	3726
3442	4220	4464	4100	3663	3695	3712	3274	2928	3134	3359	3277	3275	3683	4126	3876	3730	3561	3551	3303	2942	2959	3156	3345	3158	3451	4061	3882	3478	3344	3547	3378	3337	3374	3409	3525	3315	3392	3616	3528	3351	3215	3106	2881	2994	3052	3110	3364	3718	3684
3517	4168	4426	4059	3769	3706	3568	3093	2789	2853	3052	3189	3034	3758	4254	4012	3700	3472	3664	3227	2874	2708	3068	3226	3317	3486	4140	3983	3413	3391	3603	3680	3435	3419	3414	3534	3288	3432	3620	3679	3637	3579	3446	3282	3362	3429	3300	3547	3753	3702
3482	4325	4486	4231	3624	3597	3443	3049	2706	2710	2853	2939	2957	3514	4111	4111	3622	3493	3313	3173	2800	2730	2984	3233	3028	3464	3993	3882	3451	3404	3569	3507	3465	3382	3506	3559	3420	3431	3493	3597	3547	3622	3814	3741	3537	3595	3701	3497	3612	3555
3511	3983	4392	3899	3800	3704	3369	3108	2713	2702	2784	3048	3013	3550	4052	4101	3659	3441	3462	3084	2831	2689	2854	3137	3093	3448	3882	3675	3424	3343	3632	3625	3506	3361	3514	3435	3416	3370	3438	3617	3506	3776	3898	3827	3892	3713	3544	3586	3331	3346
3347	3838	3953	3969	3816	3607	3397	3143	2802	2850	3007	3084	3113	3567	3826	3852	3515	3493	3495	3083	2840	2762	2896	3029	3160	3330	3633	3722	3401	3332	3533	3597	3345	3402	3465	3567	3434	3514	3545	3584	3598	3736	3862	3877	3945	3749	3704	3691	3620	3600
3420	3674	3820	3726	3744	3775	3509	3419	3308	3410	3331	3465	3289	3568	3687	3605	3546	3538	3718	3481	3225	3296	3430	3469	3365	3464	3639	3477	3429	3320	3400	3516	3317	3385	3546	3545	3514	3625	3574	3478	3444	3530	3566	3688	3793	3599	3687	3612	3658	3590
3773	3679	3691	3685	3885	3786	3772	3826	3889	3984	3897	3778	3707	3765	3661	3551	3764	3718	3887	3767	3691	3883	3804	3676	3516	3655	3525	3529	3301	3424	3462	3357	3334	3446	3552	3429	3462	3628	3555	3456	3594	3472	3459	3459	3527	3575	3464	3544	3526	3413
3839	3775	3520	3626	3653	3700	3866	3933	4006	4303	4097	3973	3843	3785	3704	3557	3643	3866	3940	3869	3863	4078	4025	3686	3711	3557	3692	3454	3451	3432	3369	3427	3435	3385	3425	3478	3492	3472	3624	3478	3400	3448	3368	3300	3488	3412	3467	3482	3389	3399
3768	3591	3295	3466	3560	3533	3654	3811	3955	3843	3857	3718	3602	3625	3610	3455	3638	3700	3547	3710	3616	3709	3602	3494	3539	3574	3504	3469	3394	3512	3526	3524	3457	3612	3506	3508	3554	3521	3547	3608	3518	3559	3501	3412	3625	3631	3483	3437	3460	3394
3567	3544	3525	3396	3401	3309	3454	3543	3464	3564	3508	3473	3502	3406	3460	3360	3397	3523	3542	3381	3518	3388	3339	3475	3473	3454	3621	3340	3518	3549	3544	3549	3513	3493	3655	3652	3490	3605	3549	3469	3567	3658	3563	3666	3646	3814	3738	3799	3984	3805
3737	3532	3536	3650	3646	3649	3537	3554	3573	3496	3583	3509	3530	3425	3450	3571	3497	3649	3600	3606	3593	3581	3401	3370	3518	3512	3334	3547	3579	3610	3657	3630	3440	3517	3739	3670	3714	3624	3542	3600	3525	3639	3705	3784	3904	3983	3934	4068	4093	4024
3851	3795	3817	3741	3643	3729	3830	3843	3622	3625	3574	3595	3592	3548	3609	3502	3606	3506	3562	3643	3622	3592	3445	3437	3565	3551	3456	3503	3446	3531	3382	3511	3662	3565	3654	3717	3543	3581	3653	3626	3649	3772	3824	3916	3990	4076	4034	4003	4035	3994
3793	3660	3670	3669	3577	3588	3546	3626	3545	3573	3547	3483	3474	3359	3415	3360	3386	3483	3378	3421	3332	3435	3183	3458	3540	3489	3452	3472	3712	3520	3702	3540	3458	3614	3597	3650	3513	3724	3687	3649	3945	3689	3581	3634	3733	3890	3965	3699	3856	3707
3613	3762	3605	3425	3355	3403	3563	3465	3451	3376	3346	3244	3319	3301	3303	3397	3274	3319	3187	3114	3350	3197	3275	3419	3411	3290	3330	3422	3429	3630	3649	3515	3381	3502	3607	3490	3523	3631	3786	3594	3537	3334	3097	3054	3155	3377	3347	3235	3258	3268
3788	3669	3875	4046	3849	3605	3719	3555	3661	3408	3557	3638	3572	3506	3673	3502	3669	3666	3533	3452	3534	3506	3655	3494	3636	3578	3498	3410	3364	3625	3418	3383	3350	3422	3414	3347	3420	3554	3896	3658	3282	3148	2912	2669	2635	2834	2960	2705	2862	2797
4515	4431	4256	4285	4268	4278	4241	4132	3985	4027	4015	4133	4068	3970	4002	4196	4080	4184	3946	4017	3883	4021	3894	3899	3825	3787	3752	3604	3356	3551	3471	3381	3376	3580	3479	3400	3368	3490	3831	3811	3287	2939	2824	2713	2601	2783	2887	2788	2770	2897
4252	4433	4483	4430	4192	4320	4253	4258	4021	3981	4137	4071	4128	4062	4180	4300	4137	4250	4118	4079	4066	4028	3990	3917	3995	4060	3887	3668	3545	3488	3509	3452	3606	3455	3491	3458	3529	3825	3870	3858	3411	3232	3072	2897	2849	3123	3167	3064	3107	3027
4086	4021	3975	3970	3958	3804	3818	3751	3704	3529	3545	3714	3629	3650	3765	3712	3728	3745	3683	3648	3724	3659	3557	3697	3798	3765	3822	3665	3590	3657	3637	3659	3534	3575	3459	3511	3624	3635	3801	3726	3563	3346	3046	2990	3017	3228	3104	3030	3074	3096
3664	3871	3626	3501	3589	3433	3443	3461	3359	3358	3324	3409	3392	3327	3328	3482	3437	3355	3538	3525	3354	3400	3308	3344	3473	3773	3839	3805	3619	3589	3620	3659	3643	3439	3570	3699	3586	3634	3769	3812	3625	3455	3349	3368	3332	3337	3384	3129	3373	3381
3373	3504	3553	3655	3337	3354	3381	3343	3296	3121	3206	3105	3157	3309	3201	3239	3276	3192	3267	3301	3381	3160	3093	3119	3346	3499	3891	4028	3680	3659	3525	3801	3651	3419	3561	3721	3559	3642	3702	3779	3723	3708	3795	3805	3751	3865	3858	3770	3868	3804
3135	3094	3042	3016	3135	3072	2964	3018	3017	3010	2967	3003	2965	2867	2944	2963	3010	2921	2884	3001	2768	2825	2747	3006	3083	3483	3947	4017	3837	3457	3534	3638	3567	3565	3561	3606	3592	3643	3731	3819	3887	3991	4209	4260	4250	4230	4192	4165	3996	4270
3002	3014	2831	2811	2839	3005	2956	2924	2768	2941	3010	2961	2884	2855	2948	2943	2841	2787	2883	2846	2775	2800	2745	2987	3055	3419	3823	4049	3760	3568	3659	3643	3623	3637	3615	3604	3633	3523	3708	3841	3790	3965	4068	4174	4191	4311	4160	4261	4257	4278
3125	3265	3246	3129	3065	3327	3269	3219	3194	3355	3318	3185	3266	3175	3333	3364	3188	3146	3241	3193	3290	2992	3254	3095	3258	3384	3743	3858	3653	3681	3693	3785	3706	3697	3531	3664	3518	3411	3574	3648	3690	3828	3900	3955	4080	3925	3895	4008	4033	4053
3366	3410	3420	3448	3417	3287	3423	3438	3489	3567	3474	3470	3350	3445	3504	3450	3509	3380	3593	3602	3465	3339	3361	3257	3407	3378	3937	3765	3862	3768	3675	3729	3676	3614	3647	3526	3527	3500	3709	3710	3767	3730	3807	3702	3641	3764	3772	3754	3852	3777
3554	3461	3493	3780	3587	3536	3517	3720	3724	3580	3792	3632	3656	3487	3680	3461	3602	3669	3697	3731	3506	3659	3497	3469	3612	3805	3787	3761	3818	3814	3769	3845	3818	3723	3811	3516	3450	3700	3952	3780	3859	3560	3408	3256	3349	3512	3535	3402	3471	3531
4111	3983	3712	3879	4092	3964	3901	3999	3911	3934	3968	3938	3870	3822	3948	3831	3911	3868	3832	4022	3876	3842	3558	3612	3650	3977	3794	3819	3825	3817	3824	3768	3659	3748	3667	3459	3577	3809	3919	3821	3638	3270	2958	2749	2779	3016	3091	2927	3083	3059
4154	4437	4212	4219	4078	4363	4181	4147	4173	4208	4097	4174	4200	4035	3925	4077	3960	4045	4065	4308	4211	3890	3808	3740	3758	3819	3686	3786	3798	3801	3892	3582	3768	3864	3759	3557	3497	3781	3882	3811	3407	3120	2925	2533	2492	2810	2845	2791	2661	2843
4145	4534	4573	4388	4276	4454	4425	4284	4223	4287	4414	4260	4191	4113	4286	4270	4126	4106	4318	4198	4270	4132	4145	3801	4024	3872	3893	3710	3833	3976	3803	3800	3804	3725	3856	3657	3644	3892	3914	3760	3565	3203	2967	2813	2779	3014	3142	2986	2926	3019
4018	4289	4628	4776	4509	4292	4574	4455	4172	4376	4311	4205	4345	4386	4380	4470	4336	4300	4297	4347	4380	4172	4272	4131	4170	3956	3989	3834	3867	3914	3753	3779	3712	3875	3816	3778	3659	3829	3969	3770	3637	3457	3288	3075	3161	3263	3317	3241	3198	3335
3923	3873	4096	4567	4363	3832	3960	4290	4053	3676	4018	3998	4002	4046	4118	4171	4176	4000	4076	4098	4024	4054	3943	4025	4061	4197	4034	3864	3882	3732	3797	3924	3692	3811	3787	3727	3637	3839	3692	3753	3510	3464	3362	3310	3362	3455	3359	3308	3235	3252
4046	3674	3498	3779	4172	3753	3480	3870	3774	3506	3548	3653	3551	3691	3856	3838	3801	3594	3771	3655	3794	3769	3676	3714	3741	3995	4059	3976	3858	3749	3741	3815	3709	3637	3850	3857	3676	3642	3710	3709	3719	3575	3512	3771	3760	3738	3748	3629	3661	3565
4115	3977	3478	3533	3931	3994	3569	3510	3715	3550	3283	3526	3458	3488	3523	3513	3546	3563	3709	3683	3586	3380	3362	3311	3504	3678	4187	4087	3852	3647	3724	3831	3638	3707	3757	3848	3592	3449	3724	3834	3885	3916	3969	4218	4389	4175	4102	4156	4158	4231
3473	3816	3422	3082	3300	3460	3313	3009	3356	3150	3004	3069	3071	2964	3258	3199	3106	3113	3156	3133	3053	2935	2890	3103	3171	3655	4207	4193	3768	3560	3598	3715	3649	3704	3821	3810	3643	3587	3762	3808	3871	3886	4348	4510	4594	4574	4648	4323	4483	4506
2906	3442	3385	2924	2906	3059	3244	2788	2772	3029	2766	2865	2879	2820	2937	3076	2878	2988	2951	2959	2856	2669	2666	2841	3089	3542	4300	4296	3847	3772	3710	3724	3777	3643	3740	3808	3620	3603	3733	3748	3760	3839	4101	4174	4339	4265	4254	4173	4420	4288
2885	3572	3788	3395	2950	3204	3532	3247	2926	3217	3178	3065	3252	3148	3171	3278	3119	3208	3299	3262	3047	3016	2977	3089	3188	3449	3913	4137	3806	3613	3734	3887	3797	3585	3737	3630	3659	3653	3791	3714	3860	3830	3857	3861	4033	4029	3891	3845	3868	4035
3141	3620	3988	3913	3376	3282	3931	3569	3296	3586	3539	3225	3615	3595	3381	3600	3389	3288	3546	3480	3415	3360	3202	3286	3322	3467	3735	3894	3832	3646	3728	3914	3841	3737	3799	3717	3576	3799	3869	3865	3782	3815	3621	3656	3699	3805	3782	3620	3638	3608
2954	3358	3846	3764	3265	3248	3770	3541	3223	3416	3543	3354	3501	3422	3318	3706	3366	3435	3431	3419	3406	3328	3279	3498	3544	3552	3656	3833	3767	3783	3650	3809	3833	3804	3699	3569	3554	3788	3940	3950	3758	3555	3351	3121	3250	3349	3384	3273	3258	3319
3132	3386	3957	4007	3509	3404	3776	3848	3328	3740	3793	3490	3634	3728	3625	3751	3607	3790	3626	3543	3615	3599	3473	3638	3721	3890	3826	3834	3715	3786	3757	3738	3773	3809	3732	3591	3594	3853	4032	3874	3551	3313	2921	2670	2689	2861	3042	2881	2836	2839
3346	3670	4170	4299	3733	3658	4123	4202	3708	3960	4247	3856	3859	4108	3833	3948	3676	3932	3887	3829	4056	3913	4065	3969	3832	3770	3686	3633	3785	3917	3775	3874	3753	3867	3705	3549	3595	3738	3879	3783	3603	3233	2945	2664	2654	2950	3016	2992	2818	2941
3678	3648	4293	4454	3918	3644	4287	4339	3878	3904	4273	3923	4134	4217	3851	4186	3913	3951	4030	4063	4219	4101	4130	3960	3799	3686	3629	3630	3874	3697	3821	3692	3865	3883	3796	3578	3669	3903	3795	3950	3709	3531	3270	3022	3114	3226	3353	3279	3151	3195
3582	3591	4211	4537	3973	3567	4405	4323	3931	3930	4334	3944	4106	4309	3928	4141	4000	4110	4126	4010	4260	4106	4181	3884	3925	3828	3612	3732	3687	3817	3749	3884	3771	3817	3787	3646	3622	3874	3790	3929	3779	3721	3456	3330	3436	3640	3623	3453	3390	3431
3543	3656	4393	4305	3755	3648	4182	4134	3688	3855	4118	3730	3889	4097	3831	4129	4097	4088	4060	4086	4078	3996	3912	3859	3972	3772	3805	3904	3671	3777	3794	3853	3755	3921	3787	3728	3717	3844	3873	3777	3649	3655	3646	3471	3520	3677	3745	3678	3600	3616
3282	3234	4058	4084	3658	3285	3847	3854	3445	3586	3720	3381	3548	3733	3502	3897	3734	3878	3762	3713	3707	3738	3655	3606	3749	3767	3894	3861	3792	3630	3809	3853	3801	3753	3904	3780	3810	3793	3897	3941	3897	3985	3883	3863	3957	4014	4112	4012	4031	4078
3127	3286	3716	3822	3396	3127	3608	3688	3284	3394	3589	3407	3279	3604	3319	3629	3597	3508	3520	3453	3573	3342	3311	3374	3443	3552	3730	3888	3684	3642	3778	3828	3765	3693	3984	3724	3695	3681	3896	3856	3988	4042	4333	4349	4360	4366	4531	4327	4489	4508
2956	3019	3524	3482	3095	2954	3340	3314	2874	3123	3458	2931	3054	3166	3203	3307	3167	3235	3229	3204	3137	2822	3008	3068	3172	3432	3887	4038	3832	3601	3797	3953	3712	3847	3933	3901	3777	3766	3794	3980	4098	4116	4254	4513	4454	4537	4292	4454	4538	4471
2551	2901	3174	3026	2731	2724	2970	2971	2703	2948	3047	2590	2840	2884	2810	2973	2832	2881	2855	2913	2807	2585	2675	2848	3160	3462	4000	4194	3960	3513	3593	3882	3784	3873	4005	4026	3821	3635	3870	3892	3885	3930	3941	4206	4199	4234	4197	3994	4142	4318
2705	3152	3324	2892	2571	2985	3204	3089	2790	3232	3188	2839	3144	3047	2934	3225	2845	2887	2977	3048	2909	2721	2735	2988	3033	3649	3988	4179	4046	3700	3812	3734	3982	3659	4032	4098	3768	3725	3916	3987	3910	3930	3836	3867	3955	3958	3950	3724	3762	3810
3436	3544	3412	3186	3126	3541	3487	3271	3306	3679	3560	3309	3559	3302	3431	3375	3285	3276	3363	3376	3237	3084	3010	3233	3272	3401	3828	4089	3830	3594	3838	3770	3843	3741	3864	3842	3784	3755	4070	4029	4005	3849	3577	3428	3541	3638	3674	3532	3446	3594
3572	3658	3274	3002	3122	3424	3344	3046	3257	3384	3295	3446	3517	3175	3459	3326	3057	3299	3293	3365	3213	3177	3094	3214	3282	3495	3801	3766	3750	3669	3630	3726	3779	3699	3803	3610	3723	3790	3918	3935	3719	3443	3277	2983	3008	3249	3238	3080	3060	3243
3532	3285	2969	3014	3251	3134	2984	2904	3110	3179	3075	3271	3233	3311	3404	3219	3217	3243	3190	3398	3229	3318	3263	3368	3386	3600	3665	3594	3721	3691	3570	3625	3551	3752	3702	3603	3644	3606	3708	3821	3491	3175	2956	2737	2625	2793	2903	2784	2671	2775
3624	3469	3435	3568	3826	3282	3264	3386	3506	3345	3372	3599	3435	3511	3514	3422	3746	3461	3643	3635	3653	3670	3791	3494	3720	3649	3740	3663	3676	3466	3383	3546	3492	3638	3722	3451	3610	3757	3733	3770	3500	3238	3037	2805	2792	3106	3078	2865	2838	3100
3576	3537	3749	4140	3844	3494	3696	3781	3584	3604	3688	3797	3661	3705	3781	3646	3938	3632	3811	3678	3876	3734	3886	3762	3860	3663	3611	3595	3608	3559	3577	3505	3504	3584	3633	3707	3651	3734	3844	3737	3717	3542	3403	3289	3352	3575	3536	3337	3294	3463
3446	3653	3819	3840	3677	3712	3942	3833	3616	3643	3894	3671	3802	3839	3843	4013	4035	3832	3973	3814	3908	3947	3796	3730	3835	3668	3655	3691	3656	3713	3641	3573	3593	3660	3628	3780	3811	3883	3781	3875	3879	3731	3646	3751	3862	4015	3994	3856	3794	3819
3606	3667	3722	3673	3563	3708	3886	3832	3685	3765	3952	3745	4033	3955	3824	4247	4036	4184	3832	3989	3933	3840	3862	3698	3865	3841	3771	3770	3798	3699	3614	3491	3618	3572	3695	3737	3717	3718	3755	3846	3798	3846	3796	3911	3968	4094	3995	4185	4111	4146
[truncated: 920 more columns]
