# Supplementary material for: Spatial Resolution and Refractive Index Contrast of Resonant Photonic Crystal Surfaces for Biosensing
Source: IEEE Photonics J. Author manuscript; Available in PMC 2015 Sep 7. (PMC4561521; doi:10.1109/JPHOT.2015.2435699)
Supplement: fig4_data [file NIHMS64775-supplement-fig4_data.gz › Volumes/graham/MacBook_backup/PhD_folder_2015_06_02/paper_improvements/IEEE_J_Photonics/final_files/data_files/fig4/4c_raw/I05.csv]

5177	4710	4880	4866	4682	4751	4918	4863	4797	4599	4336	4251	4076	3855	4092	4683	4832	4926	4862	4652	4486	4109	3917	4177	4603	4887	4895	4804	4239	3983	4073	4474	5160	5187	4969	4246	3781	4080	4420	4658	4648	4349	3970	3963	4266	4382	4287	4030	4170	4138
5143	5366	5295	4933	5000	5116	5196	5163	5024	4638	4203	4119	3889	3927	4165	4819	4960	4947	4680	4386	4189	3772	3950	4476	4808	5162	5176	4601	4155	4050	4308	4693	5266	5217	4625	4092	3883	4138	4553	4624	4653	4160	3654	4073	4216	4410	4085	4198	4232	4231
5082	5111	5029	4869	5036	5238	5331	5068	4776	4567	4245	4023	3927	4000	4556	5093	5108	4934	4645	4242	3774	3713	3946	4561	5084	5268	5031	4433	4105	4127	4448	4950	5091	5006	4417	3982	3976	4240	4513	4734	4529	3954	3956	4125	4480	4512	4455	4429	4357	4240
5154	5027	5092	4877	5120	5358	5303	5099	4664	4445	4063	3906	3892	4263	4789	5202	5094	4978	4457	4255	3823	3838	4076	4948	5396	5345	5129	4597	4119	4232	4585	4961	5217	4792	4242	3972	4161	4433	4845	4939	4760	4069	4045	4278	4530	4641	4620	4623	4585	4507
5083	4847	4956	5169	5203	5528	5338	4905	4535	4289	4031	3987	4275	4587	5183	5179	5067	4811	4692	4299	4039	3927	4545	5108	5385	5181	4810	4308	4062	4245	4582	5037	4985	4700	4373	4214	4492	4825	5209	5080	4804	4421	4454	4526	4724	4629	4846	4670	4716	4632
5017	5113	5142	5176	5351	5432	5080	4694	4298	4220	4094	4255	4388	4780	5059	5262	5066	4709	4719	4332	4187	4298	4852	5306	5180	5106	4679	4219	4136	4256	4712	5057	5143	4803	4292	4375	4668	5088	5126	4927	4851	4550	4603	4738	4756	4698	4594	4606	4482	4551
5047	5171	5385	5383	5233	5132	4805	4303	4143	4176	4128	4360	4533	4872	5122	5030	4978	4938	4749	4464	4306	4609	5112	5260	5077	4878	4346	3881	4137	4398	4920	5334	5144	4737	4609	4659	4972	5250	5134	5094	4789	4528	4950	4674	4701	4553	4550	4455	4381	4338
5331	5356	5354	5268	5022	4998	4438	4079	4158	4379	4258	4359	4596	4985	5058	5150	5141	5117	4817	4581	4711	5051	5259	5133	4844	4505	4267	4029	4123	4774	4957	5278	5125	4746	4636	4839	5048	5283	5091	4873	4472	4658	4796	4647	4428	4447	4372	4419	4196	4129
5336	5585	5332	5260	4899	4550	4199	4106	4212	4389	4437	4633	4989	5028	4975	5098	4991	4891	4767	4644	4938	5150	5310	4882	4785	4420	4093	4176	4459	4964	5265	5299	5063	4829	4944	4946	5223	5189	4859	4819	4596	4565	4754	4530	4476	4461	4498	4430	4111	4053
5594	5477	5334	4916	4814	4319	4189	4185	4280	4323	4527	4891	5022	5039	5065	5107	4996	4929	4710	4970	5120	5248	4937	4781	4540	4565	4259	4521	4699	5102	5153	5224	5001	4939	4873	4978	5022	4949	4717	4459	4762	4846	4703	4581	4572	4584	4699	4530	4264	4125
5572	5234	5006	4853	4609	4425	4397	4137	4408	4345	4565	4993	4967	5061	5094	5123	4883	4673	4668	5047	5235	5215	4972	4900	4657	4488	4500	4835	5049	5113	5206	4986	4819	4778	4916	4791	4822	4588	4579	4665	4846	4874	4709	4648	4597	4845	4807	4524	4277	4294
5536	5179	4734	4462	4345	4448	4532	4450	4376	4464	4753	4887	4871	4927	4867	4857	4598	4451	4830	4954	4972	4913	4977	4846	4658	4804	4860	5179	5137	5082	4798	4752	4740	4670	4807	4775	4764	4646	4598	4749	4951	5099	4698	4749	4727	5087	5029	4650	4593	4423
5452	5030	4595	4409	4449	4660	4725	4380	4444	4629	4848	5002	4920	4916	4856	4688	4424	4408	4837	5018	5020	4813	4922	4717	4764	4817	5182	5392	5231	4851	4712	4660	4637	4685	4718	4887	4542	4624	4907	5085	5380	5074	4811	4825	4914	5293	5223	4897	4722	4902
5195	4644	4535	4341	4379	4590	4652	4664	4617	4664	4741	4819	4906	4912	4797	4673	4392	4548	4837	5025	5037	4994	4958	4900	4772	5109	5283	5234	4902	4630	4575	4478	4733	4823	4760	4851	4566	4666	5078	5595	5437	5080	4818	5057	5303	5267	5116	4684	4550	4927
4817	4454	4377	4324	4532	4805	4901	4858	4737	4840	4778	4868	4921	4781	4668	4541	4466	4576	4795	4810	4822	4968	5006	4823	4868	5051	5203	4921	4687	4434	4554	4651	4765	4858	4760	4758	4626	4985	5269	5606	5465	5090	4756	5034	5503	5167	5025	4645	4551	4906
4413	4272	4345	4379	4595	4700	4956	4863	4906	5137	5062	4921	4902	4867	4564	4613	4609	4805	4826	4802	4823	4852	4897	4983	5082	5081	5046	4833	4367	4384	4528	4726	4978	4975	4861	4652	4603	5085	5668	5569	5195	4807	4674	5104	5438	5075	4633	4444	4522	4933
4313	4238	4337	4434	4701	4987	5233	5249	5050	5124	5038	4961	4835	4674	4573	4735	4966	4799	4736	4551	4585	4867	4732	5072	5074	4923	4637	4484	4313	4407	4642	5004	5076	4998	4654	4717	5054	5314	5487	5263	4781	4570	4615	5170	5124	4719	4233	4404	4552	4990
4341	4462	4765	4873	4935	5119	5222	5270	5183	4984	5008	4908	4815	4674	4700	4869	4916	4730	4570	4447	4628	4848	4901	5072	5074	4725	4458	4164	4286	4604	4981	5165	5156	4804	4666	4737	5152	5400	5408	4911	4391	4614	4810	5155	5146	4577	4195	4412	4740	4951
4425	4879	4999	5269	5111	5265	5298	5236	5248	5149	4910	4804	4734	4557	4554	4835	4796	4656	4600	4558	4539	4841	4924	4956	4699	4456	3983	4013	4464	4720	4983	5217	4955	4818	4592	5017	5143	5264	4907	4439	4271	4401	4962	5065	4913	4322	4121	4471	4757	4644
4968	5016	5117	5283	5096	5303	5377	5319	5244	5121	5049	4750	4714	4609	4753	4707	4815	4569	4531	4659	4612	4836	4980	4956	4532	4101	3885	4383	4505	4928	5205	5123	4937	4472	4546	4806	5265	4973	4520	4226	4179	4568	4851	4976	4577	4286	4376	4740	4979	4669
5240	5530	5441	5340	5267	5345	5347	5323	5333	5174	5000	4938	4759	4590	4672	4673	4671	4557	4716	4809	4920	5067	4879	4566	4235	3975	4113	4488	4771	4966	4949	4903	4583	4635	4775	5039	4965	4597	4188	3972	4294	4778	4964	4822	4478	4314	4434	4965	5140	4675
5571	5577	5422	5326	5324	5251	5291	5262	5258	5144	4951	4861	4710	4445	4588	4615	4718	4741	4716	4926	5089	4950	4675	4255	4150	4041	4447	4865	5107	5124	4978	4529	4323	4541	4746	5026	4776	4364	3956	4084	4590	4916	5120	4571	4419	4440	4775	5167	4964	4705
5700	5560	5506	5262	5297	5307	5339	5310	5241	5224	4904	4854	4505	4373	4416	4660	4835	4860	4996	5176	4930	4655	4372	4154	4113	4274	4723	4995	5170	4978	4686	4252	4198	4456	4840	4940	4542	4264	3880	4354	4948	5221	4862	4362	4403	4596	5078	5216	4913	4747
5510	5320	5267	5266	5238	5206	5522	5349	5199	5221	4839	4772	4587	4443	4545	4697	4929	4938	5242	5075	4804	4493	4369	4103	4302	4702	5084	5299	5085	4707	4048	4118	4212	4584	4753	4571	4257	4056	4109	4739	5333	5221	4746	4474	4447	5110	5161	5167	4794	4782
5359	5005	5076	5201	5129	5331	5169	5365	5252	4965	4768	4522	4502	4458	4616	4859	5057	5163	5219	5052	4659	4169	4251	4392	4680	5243	5270	5227	4819	4330	3989	4170	4608	4655	4548	4447	4115	4142	4490	4978	5462	5023	4751	4465	4802	5145	5293	4965	4648	4841
4914	4767	4743	5001	5268	5332	5312	5250	4898	4542	4450	4546	4525	4675	4975	5113	5094	5137	5082	4650	4255	4039	4283	4687	4967	5276	5405	4880	4529	4135	3954	4085	4584	4601	4543	4221	4122	4344	4933	5255	5323	4881	4577	4740	5042	5328	5143	4990	4780	4922
4601	4536	4762	4810	5254	5229	5187	4859	4523	4485	4545	4565	4744	5063	5329	5268	5067	4828	4712	4385	4223	4143	4518	4861	5254	5327	4937	4385	4214	4073	4102	4447	4604	4667	4262	3931	4306	4871	5124	5371	5056	4804	4706	5082	5198	5386	5081	4680	4729	5103
4617	4504	4782	5060	5172	5066	5091	4665	4386	4352	4509	4719	5066	5258	5336	5185	4881	4534	4299	4122	4200	4502	5035	5185	5405	4982	4580	4178	4155	4124	4415	4433	4533	4382	4133	4207	4730	5096	5271	5002	4621	4758	4841	5271	5347	5152	4559	4522	4794	4819
4662	4695	4939	5100	5194	5079	4641	4583	4520	4544	4801	5172	5340	5341	5300	4921	4591	4213	4190	4290	4439	4927	5087	5539	4942	4631	4233	3977	4107	4393	4626	4680	4440	4184	4159	4422	5108	5234	4957	4854	4636	4875	5207	5498	5207	4811	4558	4488	4728	4837
4760	4960	5068	5093	5047	4951	4648	4353	4469	4584	4976	5201	5330	5267	4900	4661	4143	4006	4146	4503	4842	5292	5382	5191	4776	4424	3995	4045	4293	4594	4725	4635	4340	4095	4357	4778	5140	5207	4786	4575	4590	4915	5356	5205	5010	4519	4431	4446	4649	4597
5044	5016	5330	5180	5056	4771	4635	4613	4789	4954	5204	5451	5106	4874	4651	4318	4128	3938	4370	4916	5294	5247	5362	4803	4506	4240	4138	4413	4752	4745	4652	4395	4333	4349	4522	4910	5189	4853	4440	4586	4608	5059	5276	4871	4478	4389	4433	4484	4658	4495
5118	5185	5104	5144	4917	4829	4769	4696	4901	5047	5229	5082	4859	4623	4185	4170	4100	4098	4781	5152	5390	5127	4965	4463	4266	4153	4359	4479	4679	4603	4515	4345	4541	4722	4985	5070	4927	4632	4277	4390	4927	5135	4957	4672	4405	4193	4566	4562	4532	4112
5358	5254	5339	5157	4987	5091	4977	4968	5009	5077	4971	4729	4598	4198	4022	4053	4344	4616	5036	5420	5264	4888	4746	4407	4326	4311	4644	4863	4705	4395	4325	4470	4756	5056	4933	4936	4539	4390	4545	4629	4868	4751	4754	4425	4439	4382	4542	4461	4446	4221
5207	5173	5197	4979	4988	5158	4977	4941	4956	4855	4818	4744	4386	4207	4006	4441	4445	4829	4981	4942	4743	4623	4500	4521	4137	4751	4722	4777	4543	4414	4387	4517	4910	4976	4957	4680	4413	4375	4595	4739	4803	4644	4316	4204	4480	4577	4631	4466	4443	4264
4925	5019	5287	5121	5017	5262	4907	4955	4883	4860	4608	4609	4407	4322	4469	4635	4914	4856	4887	4903	4456	4369	4308	4650	4622	4691	4732	4615	4575	4340	4627	4879	5088	5055	4757	4427	4499	4525	4679	4910	4674	4207	4349	4217	4633	4720	4664	4383	4552	4415
5029	5062	5321	4970	4898	4892	4803	4826	4904	4774	4772	4662	4423	4500	4723	4790	4591	4818	4582	4515	4426	4507	4617	4634	4755	4642	4630	4648	4492	4720	4838	5019	5132	4864	4549	4543	4543	4693	4681	4573	4492	4163	4187	4409	4586	4740	4759	4450	4372	4472
5191	5151	5313	5038	4641	4750	4683	4718	4843	4886	4852	4773	4733	4825	4634	4818	4611	4560	4653	4502	4398	4435	4738	4515	4740	4397	4555	4638	4745	4974	5027	5215	4897	4665	4562	4591	4722	4748	4704	4522	4302	4185	4334	4474	4670	4634	4487	4407	4642	4488
5141	5438	5262	5016	4712	4775	4815	4688	4954	5101	5000	5032	4900	4735	4583	4635	4475	4400	4584	4661	4613	4666	4686	4584	4392	4404	4380	4617	5113	5284	5150	5000	4761	4650	4710	4624	4661	4706	4311	4241	4230	4268	4442	4583	4682	4482	4478	4527	4569	4675
5317	5406	5235	4993	4714	4625	4873	4873	5126	5193	5123	4901	4851	4380	4402	4343	4539	4541	4756	4874	4733	4636	4551	4491	4224	4409	4595	5013	5303	5137	5094	4783	4786	4633	4690	4733	4692	4411	4231	4201	4311	4392	4601	4566	4517	4410	4579	4660	4744	4648
5594	5600	5309	5021	4817	4796	4942	5120	5276	4991	4909	4769	4501	4366	4267	4548	4636	4732	4939	4873	4646	4322	4320	4202	4248	4460	4853	4980	5027	4978	4796	4857	4863	4788	4758	4722	4458	4332	4125	4275	4335	4526	4423	4400	4463	4530	4732	4575	4653	4797
5482	5381	5186	4754	4929	4813	4853	4967	5248	4983	4790	4659	4459	4455	4606	4739	4879	4836	4908	4773	4476	4418	4285	4246	4485	4640	4870	4960	4992	4965	4973	4978	5037	4890	4612	4409	4346	4218	4296	4504	4352	4481	4332	4350	4531	4671	4686	4719	4690	4852
5456	5509	5220	4912	4900	4683	4879	4904	4998	4936	4685	4604	4598	4584	4831	5023	4986	4774	4846	4554	4371	4198	4327	4303	4545	4750	4751	4730	4903	4986	5028	5235	5157	4954	4526	4300	4288	4243	4357	4611	4592	4444	4348	4294	4261	4792	4668	4685	4621	4765
5352	5378	5183	4855	4662	4807	4810	5011	5006	4974	4718	4741	4818	4677	4983	5062	4797	4817	4591	4490	4335	4253	4373	4336	4334	4674	4833	4774	4835	5023	5082	5191	5076	4913	4462	4444	4391	4300	4536	4561	4447	4301	4343	4554	4609	4691	4728	4665	4515	4731
5163	5329	5189	4833	4664	4955	4934	5129	5156	5116	4888	4951	4866	4839	4871	4905	4905	4769	4740	4441	4349	4438	4351	4377	4572	4632	4780	4858	4939	5056	5075	5035	5071	4837	4712	4569	4474	4494	4655	4451	4535	4393	4536	4558	4510	4762	4751	4599	4596	4697
5339	5133	5061	4945	4851	4995	5001	5178	5106	5087	4984	4709	4741	4721	4791	4867	4912	4797	4696	4570	4470	4368	4297	4220	4369	4510	4672	4896	5181	5190	4820	4734	4899	4832	4616	4775	4666	4517	4439	4453	4550	4691	4611	4689	4770	4751	4640	4775	4685	4813
5489	5220	5028	4809	5013	5126	5214	5256	5246	4967	4709	4625	4513	4602	4831	4800	5052	4919	5090	4771	4410	4275	4291	4254	4414	4623	4925	5141	5079	4926	4848	4793	4835	4951	4954	4811	4627	4484	4430	4432	4570	4654	4704	4731	4693	4668	4654	4742	4853	4772
5313	5300	5255	5190	5141	5252	5173	5237	5034	4878	4565	4525	4454	4523	4741	4878	5005	5099	4995	4729	4394	4304	4349	4351	4546	4773	4919	5089	5050	4859	4694	4846	4934	4975	5038	4822	4600	4552	4469	4500	4715	4786	4777	4812	4702	4736	4658	4740	4900	4806
5404	5311	5300	5188	5074	5037	4940	5011	5002	4671	4539	4559	4577	4597	4783	4914	5068	5151	4781	4712	4638	4388	4364	4356	4581	4826	4896	4829	4884	4852	4737	4744	4863	4937	4728	4753	4604	4517	4598	4690	4715	4725	4830	4668	4735	4816	4800	4844	4893	4699
5426	5440	5346	4985	4961	4883	4866	4824	4851	4659	4774	4694	4686	4793	4868	5181	4864	4911	4724	4879	4540	4517	4522	4643	4551	4713	4717	4751	4933	5003	4952	4890	4936	4771	4898	4616	4735	4656	4776	4740	4683	4598	4796	4873	4674	4925	4924	4907	4652	4933
5342	5183	4961	4686	4604	4811	4894	4915	4977	4887	4757	4651	4745	4658	4791	4769	4828	4853	4905	4832	4726	4647	4567	4452	4544	4491	4724	4755	4889	4979	5019	4938	4938	4793	4691	4728	4893	4728	4899	4732	4717	4691	4810	4830	4802	4919	4955	4934	4707	4861
5263	5099	4906	4635	4535	4842	5057	5128	5177	5088	4886	4679	4686	4671	4529	4885	4777	4844	5006	4901	4878	4655	4524	4380	4336	4648	4692	5021	5073	4938	5037	4802	4808	4737	4790	4867	4862	4775	4770	4771	4771	4686	4869	4909	4909	4811	4839	4808	4912	4962
5391	5069	4939	4692	4782	5013	5158	5223	5221	5084	4772	4581	4563	4464	4739	4784	4875	4891	5080	5008	4837	4575	4397	4473	4405	4665	4927	5020	5099	4827	4790	4655	4878	4878	4816	4876	4943	4780	4674	4718	4714	4876	4752	4873	4743	4650	4770	4961	5087	4948
5342	5351	5220	5211	4838	5023	5000	5165	5140	4869	4589	4629	4415	4713	4638	4872	5000	5057	5141	4929	4684	4626	4463	4295	4499	4867	4955	5036	5049	4969	4830	4865	4988	5012	4877	4745	4839	4661	4710	4763	4817	4989	4698	4711	4646	4573	4731	5038	5093	5103
5362	5246	5214	4965	4844	4803	4888	5062	4944	4918	4754	4654	4621	4716	4630	4949	5029	5087	4975	4867	4649	4609	4611	4558	4664	5021	4858	4942	5091	4889	4828	4999	5014	4999	4926	4775	4553	4663	4766	4711	4789	4610	4691	4652	4642	4643	4649	4943	4918	4970
5288	5319	5123	4852	4579	4566	4958	4916	4820	4896	4790	4807	4736	4711	4858	4891	4998	4875	4896	4951	4930	4859	4705	4714	4692	4706	4700	4919	4943	5049	4894	5087	4966	4784	4767	4550	4781	4761	4604	4845	4583	4651	4740	4511	4825	4794	4915	4627	4782	4744
5320	5169	5082	4784	4418	4517	4826	4983	5106	5128	5044	5094	4832	4743	4837	4714	4890	4935	4887	4773	4767	5015	4702	4705	4706	4703	4742	4966	5101	5271	5120	4953	4936	4803	4662	4833	4839	4837	4736	4716	4485	4494	4595	4634	4696	4586	4586	4628	4639	4909
5150	5200	4899	4673	4539	4654	4833	5065	5222	5216	5114	5043	4786	4682	4703	4699	4906	4817	4947	5148	4918	4854	4761	4794	4681	4732	4849	4895	5084	5096	5187	4944	4989	4783	4909	4790	4771	4806	4538	4587	4426	4539	4725	4742	4607	4563	4448	4477	4690	4883
5244	5175	5122	4935	4652	4769	4776	4989	5257	5207	4985	4838	4684	4659	4758	4772	4841	5087	5091	5098	5109	4922	4788	4844	4741	4774	4764	4963	5088	5000	5005	5056	5128	5049	4986	4961	4762	4765	4757	4549	4676	4651	4599	4594	4632	4372	4487	4528	4773	4747
5312	5274	5259	5015	4622	4611	4739	4942	5160	5031	4946	4963	4695	4823	4894	4902	4812	5222	5125	5103	5052	4904	4855	4619	4622	4741	4815	4958	5020	5211	5113	5245	5221	5200	4992	4810	4930	4715	4687	4678	4625	4584	4480	4385	4425	4473	4444	4592	4454	4605
5271	5419	5282	4998	4752	4703	4829	4743	4841	4973	4942	4815	4757	4903	4806	5179	4883	5059	5225	5089	5017	5057	4924	4773	4714	4845	4722	4895	4989	5162	5073	5177	5331	4947	5037	4793	4744	4837	4866	4701	4582	4502	4387	4383	4384	4580	4630	4445	4507	4570
5338	5284	5362	4878	4750	4723	4663	4792	4918	4985	4979	4947	4863	4853	4902	4848	5007	4935	5068	5059	5162	5009	4869	4863	4770	4732	4680	4732	4999	5131	5227	5283	5021	5080	4891	4911	4995	5003	4819	4708	4525	4405	4590	4588	4456	4447	4439	4397	4394	4535
5295	5251	5254	5079	4965	4702	4650	4762	4971	5011	5150	4967	4880	4954	4917	4925	4927	5032	5128	5142	5106	5055	5068	4987	4803	4682	4637	4783	5052	5077	5168	5068	5201	5076	5168	5194	5205	5110	4901	4602	4498	4518	4545	4693	4574	4474	4304	4380	4447	4563
5228	5515	5459	5366	5122	5019	4788	4747	4833	4876	5047	5053	4989	4823	4862	4828	5022	4919	5154	5105	5182	5106	4954	4819	4789	4689	4764	4848	4757	5000	5090	5037	5141	5121	5235	5116	5198	4835	4862	4700	4658	4497	4682	4566	4533	4289	4131	4329	4536	4669
5551	5605	5666	5526	5278	5129	4769	4721	4888	4799	5092	5035	4995	4872	4733	4872	4856	5014	5078	5268	5157	5109	5045	4952	4744	4744	4701	4682	4722	5027	5071	5159	5297	5335	5008	5182	5040	4874	4950	4877	4571	4800	4583	4609	4467	4456	4592	4387	4447	4471
5440	5646	5610	5592	5171	5090	4879	4850	4831	4800	4980	4972	4957	4956	4853	4977	4984	5065	4968	5238	5301	5222	5322	5129	4986	4712	4693	4475	4777	4831	4914	5261	5327	5214	5148	4998	5010	5016	5036	5006	4893	4621	4624	4503	4541	4620	4517	4446	4315	4327
5271	5348	5447	5326	5139	5180	4838	4966	4840	4858	5149	5015	5072	4988	4985	4849	5009	4898	5139	5164	5327	5340	5196	5087	5021	4778	4488	4481	4576	4840	5007	4953	5081	5138	5087	4975	4982	5200	5160	5070	4910	4693	4726	4758	4658	4723	4504	4640	4410	4591
5117	5037	5291	5329	5362	5470	4985	4867	4944	5137	5110	5012	5225	4989	4900	5012	4960	4905	4996	5240	5297	5251	5257	5151	5061	4732	4552	4546	4625	4718	4722	4859	4997	5027	5080	5138	5383	5174	5080	4973	4874	4825	4998	4885	4867	4804	4767	4554	4538	4758
5248	5258	5240	5598	5621	5468	5240	5114	4868	4999	5005	4923	5102	5029	5081	4965	4966	4964	5097	5152	5104	5268	5223	5172	5046	4921	4745	4617	4504	4635	4655	4735	4758	4883	5024	5069	5261	5047	5094	5022	5068	4982	5150	5127	4941	4890	4652	4727	4849	4989
5274	5449	5633	5649	5802	5685	5328	5127	4855	4876	4930	5061	5096	5179	5010	5048	5065	4911	5055	5092	5186	5289	5218	5219	5189	4934	4858	4632	4593	4556	4418	4648	4762	4819	4793	4916	5288	5002	5083	4982	5133	5093	5125	5082	5000	5060	4911	4961	4982	4998
5596	5607	5361	5599	5500	5669	5355	5056	4849	4725	4878	5040	4965	5021	5098	4999	5191	5188	5060	4940	5044	5127	5220	5341	5312	5129	4903	4779	4519	4624	4431	4662	4798	4669	4660	4910	4910	5136	5261	5186	5194	5190	5039	5217	5207	5302	5286	5271	5071	5052
5534	5446	5172	5297	5477	5461	5324	5268	5056	4789	4868	4979	5158	5299	5276	5321	5178	5162	4893	4993	4982	5006	5175	5399	5115	5068	5036	4743	4695	4647	4648	4601	4600	4489	4616	4699	4827	5038	5121	5224	5120	5089	5186	5105	5263	5465	5311	5274	5176	5316
5505	5283	5137	5063	5260	5450	5400	5342	5181	5083	5136	4920	5069	5276	5113	5192	5198	5044	5037	4971	4794	4896	5174	5156	5200	5098	5018	5084	4942	4703	4609	4575	4586	4518	4500	4653	4600	4751	4897	5113	5008	5059	5074	5232	5237	5296	5261	5360	5353	5358
5548	5363	5174	5276	5368	5544	5544	5548	5294	5069	5099	4791	4918	5047	5122	5207	5161	5140	4993	4906	5024	4848	5092	5179	5122	5283	4965	4974	4987	4935	4704	4611	4721	4563	4457	4547	4631	4776	4685	4983	5077	5133	5053	5153	5309	5179	5334	5151	5421	5439
5547	5500	5230	5433	5208	5301	5336	5537	5258	5033	5002	5021	4878	4931	5033	5070	5234	5194	5160	5025	4915	4989	4847	5074	5067	5081	5077	5009	5075	4907	4870	4736	4738	4586	4585	4553	4547	4772	4807	4677	4983	4949	4983	5098	5179	5280	5217	5274	5302	5562
5801	5527	5254	5242	5176	5056	5262	5343	5151	5123	4947	4873	4855	4935	4942	5241	5312	5264	5135	4975	4984	4915	4883	4764	4828	4933	4919	5065	5165	4983	4994	4906	4841	4662	4664	4635	4718	4785	4803	4785	4773	4873	4875	4974	4908	5086	5127	5234	5240	5362
5647	5409	5348	5186	5020	4957	5181	5374	5302	5239	5128	5025	4916	5000	5090	5076	5119	5236	5224	4918	4913	4839	4848	4892	4785	4904	4960	4835	4983	5167	5058	5073	4923	4935	4712	4661	4701	4736	4831	4716	4687	4808	4848	4863	4874	4994	5044	5040	5052	4994
5476	5423	5414	5296	5212	4990	5230	5092	5254	5305	5224	5134	5009	5002	4759	5003	5003	4970	5116	5022	5082	4877	4899	4845	4856	4751	4794	4800	4813	4916	4865	5161	5121	4970	4926	4692	4908	4834	4959	4791	4776	4831	4770	4847	4807	4752	4866	4953	4925	4959
5549	5503	5574	5456	5200	5109	5096	5257	5216	5354	5123	5246	5002	4930	4910	4881	4870	4965	5190	5142	5130	5117	4833	4920	4624	4635	4661	4828	4781	5052	5137	5147	5263	5075	4989	5123	5014	5004	4950	4926	4812	4940	4774	4673	4698	4668	4484	4800	4820	4866
5540	5438	5347	5323	5211	5077	4931	5125	5141	5208	5013	5329	5071	4990	4986	4853	4924	5077	5077	5163	5199	5146	5079	4985	4755	4772	4675	4803	4761	4876	4950	5050	5141	5210	5122	5172	5086	5115	5014	5148	5001	4980	4898	4706	4758	4748	4744	4796	4632	4842
5254	5301	5248	5234	5229	5200	4930	4941	5087	5137	5049	5196	5151	5134	4989	5072	4984	5104	5076	5013	5109	5161	5120	5094	4944	4737	4821	4669	4684	4799	4913	4998	5041	5187	5124	5379	5367	5236	5395	5250	5054	5177	4970	4905	4806	4824	4914	4870	4771	4755
5104	5118	5169	5258	5379	5162	5021	5319	5185	5163	5275	5268	5319	5208	5314	5116	4908	4875	4913	4852	4970	5238	5393	5210	5088	4945	4852	4745	4513	4713	4644	4856	5016	5175	5190	5207	5352	5297	5338	5429	5222	5305	5371	5060	5210	4963	4944	4738	4973	4837
5198	5097	5221	5337	5412	5466	5391	5131	5195	5099	5125	5304	5398	5528	5238	5264	4967	4954	4946	4974	5116	5373	5387	5239	5187	5116	5123	4859	4745	4835	4806	4917	4972	5111	5114	5046	5286	5408	5409	5453	5508	5511	5296	5278	5226	5009	5043	4831	5124	4992
5326	5232	5195	5177	5346	5475	5291	5222	5194	5103	5018	5103	5291	5414	5354	5341	5239	5019	4949	4912	5181	5217	5344	5459	5267	5277	5182	4886	4839	4856	4849	4894	5009	4866	4971	5076	5151	5262	5364	5340	5459	5333	5460	5430	5212	5214	5069	5139	5134	5148
5338	5088	5064	5058	5268	5291	5381	5333	5354	5080	5084	5083	5337	5430	5561	5458	5434	5230	5106	4943	5098	5058	5331	5439	5403	5313	5375	5220	5205	5077	4851	4922	4885	4892	4974	4835	4985	5224	5106	5348	5330	5345	5284	5416	5330	5353	5067	5263	5246	5335
5320	5010	4921	4995	5134	5328	5316	5346	5481	5424	5241	5236	5260	5386	5476	5543	5436	5187	5220	5068	5075	5208	5121	5113	5307	5301	5506	5315	5272	5235	5113	5059	4916	5001	4916	4986	4941	5041	5044	5104	5127	5192	5191	5183	5266	5320	5193	5164	5156	5279
5418	5155	5141	5119	5263	5082	5450	5469	5645	5491	5402	5253	5252	5148	5318	5424	5495	5397	5217	5084	5134	5069	5148	5226	5376	5310	5468	5397	5359	5375	5187	5192	5067	5075	4913	4892	4964	4821	4980	5062	4966	5028	4978	5030	5069	5201	5173	5219	5179	5296
5442	5571	5233	5231	5185	5127	5218	5359	5537	5654	5305	5246	5382	5202	5343	5386	5546	5533	5393	5351	5350	5187	5149	5138	5212	5258	5326	5301	5292	5382	5270	5178	5344	5172	5147	5222	4973	5087	5035	4775	4809	4884	4797	4856	4768	5043	4965	5223	4982	5133
5275	5345	5314	5330	5286	5111	5081	5292	5474	5456	5645	5548	5494	5357	5525	5622	5417	5454	5457	5345	5412	5407	5254	5180	5078	5147	5366	5195	5326	5321	5369	5161	5422	5320	5295	5372	5137	5176	5114	4889	4869	4898	4881	4716	4929	4920	4777	5020	4846	5031
5282	5227	5083	5329	5135	5148	5044	5195	5498	5524	5532	5748	5589	5600	5452	5425	5362	5370	5386	5317	5406	5355	5210	5228	5198	5164	5146	5076	5055	5144	5130	5170	5316	5373	5341	5293	5260	5291	5348	5078	5042	5163	4954	4742	4974	4894	4746	4646	4875	4959
5377	5155	5328	5424	5395	5388	5260	5193	5387	5374	5546	5799	5695	5667	5526	5428	5253	5339	5292	5403	5341	5377	5337	5211	5245	5181	5009	5118	5084	5018	4959	5124	5102	5187	5289	5236	5421	5472	5406	5400	5446	5240	5057	4979	5077	4947	4918	4888	4892	5018
5374	5129	5253	5429	5485	5352	5226	5189	5193	5123	5406	5582	5870	5696	5468	5492	5406	5224	5131	5326	5281	5408	5391	5414	5347	5182	5091	4906	4823	4710	5004	4956	4986	5002	5155	5329	5272	5202	5376	5294	5383	5436	5230	5091	5176	5113	5188	4956	5227	5236
5408	5176	5221	5308	5377	5548	5204	5114	5105	5004	5206	5423	5594	5734	5602	5674	5391	5253	5264	5325	5144	5091	5198	5265	5257	5241	5137	5143	5104	5099	4928	5011	5001	5001	5101	5108	5235	5244	5279	5371	5250	5335	5266	5301	5205	5230	5199	5256	5291	5340
5311	5167	5139	5242	5315	5487	5235	5275	5127	5048	5312	5463	5634	5698	5684	5627	5529	5265	5215	4995	5066	5093	5150	5020	5225	5183	5259	5268	5265	5079	4893	4973	4856	4948	4910	5062	4969	4858	4936	5150	5004	5240	5179	5181	5204	5272	5242	5282	5353	5372
5403	5269	5207	5257	5330	5438	5420	5403	5322	5140	5080	5293	5464	5347	5534	5400	5612	5331	5363	5173	5090	4848	4901	4951	5124	5080	5290	5224	5300	5292	5101	5168	5062	4970	4877	4925	4848	4960	4939	5093	5081	5094	5279	5280	5112	5135	5232	5168	5229	5204
5676	5427	5312	5394	5287	5177	5358	5357	5275	5136	5145	5205	5202	5228	5377	5439	5397	5397	5267	5104	5064	4895	4898	4857	4953	5092	5050	5139	5162	5238	5170	5169	5082	5045	5061	5121	4982	5056	5055	4792	4941	5042	5086	5205	5076	4881	4955	4839	5017	5006
5415	5454	5246	5472	5265	5133	5096	5184	5378	5183	5248	5318	5346	5215	5252	5297	5213	5227	5369	5088	5075	4849	4846	4724	4790	4969	4830	5238	4993	5256	5233	5227	5123	5135	5256	5107	5122	5253	5098	4964	4833	4998	4931	4833	4925	4932	4787	4865	4973	4795
5421	5384	5432	5271	5362	5196	5022	5134	5131	5044	5151	5365	5421	5241	5292	5154	5061	5231	5187	5235	5155	5123	4939	4960	4926	4938	4996	4970	5003	5122	5203	5082	5135	5214	5377	5299	5220	5165	5112	5040	5129	5017	4847	4901	4835	4872	4913	4884	4829	4977
5405	5270	5545	5568	5467	5312	5251	5178	5015	4956	5170	5220	5339	5304	5274	5143	5065	5034	5051	5154	5097	5089	5030	5009	4948	5111	4989	5023	5084	5083	4945	5105	5063	5108	5294	5122	5305	5252	5263	5194	5173	5164	5017	5044	4966	5033	4913	5057	5177	5097
5412	5285	5536	5425	5720	5470	5137	5183	5017	5151	5158	5199	5210	5352	5375	5228	5029	5131	4999	4936	4931	4979	5097	4902	5073	5181	5224	5107	5036	5022	4945	4902	5208	5043	5119	5081	5197	5213	5270	4964	5169	5259	5220	5149	5069	5160	5174	5100	5247	5219
5440	5411	5508	5430	5556	5553	5243	5149	4990	4920	5089	5301	5238	5465	5518	5319	5194	5153	5095	5017	4980	4842	4932	5109	5278	5281	5183	5322	5227	5194	5162	5202	5153	4825	5099	5026	5016	5048	4969	5018	5053	5079	5064	5140	5247	5361	5110	5179	5252	5231
5636	5496	5550	5490	5542	5616	5375	5380	5213	5251	5071	5162	5287	5355	5306	5340	5380	5258	5184	5063	4792	4833	4863	4966	5120	5179	5385	5262	5227	5260	5337	5112	5099	5075	5037	5075	4911	4811	4890	4866	4895	4983	4955	5035	5116	5072	5156	5243	5291	5252
5806	5644	5672	5598	5549	5507	5524	5427	5280	5263	5442	5181	5364	5324	5399	5345	5419	5316	5385	5151	5066	4887	4686	4840	4955	5060	5149	5307	5421	5371	5377	5388	5388	5243	5060	5008	4929	4936	4833	4954	4780	4829	4981	4828	4860	4986	4969	5178	5061	5121
5774	5736	5659	5557	5527	5616	5367	5423	5454	5434	5303	5435	5191	5332	5254	5383	5276	5279	5252	5380	5291	5082	4850	4868	4954	5036	5022	5342	5361	5357	5364	5396	5349	5281	5208	5291	5114	5006	4983	4960	4776	5006	4918	4868	5088	5048	5037	5076	5020	5065
5804	5746	5738	5657	5589	5431	5526	5478	5525	5484	5439	5455	5434	5279	5116	5274	5271	5277	5290	5354	5263	5157	5027	4895	4908	4967	5209	5262	5364	5181	5436	5381	5340	5508	5249	5296	5217	5181	5393	5039	5146	5121	5165	5069	5000	4976	5200	5149	5131	4999
5723	5695	5657	5679	5737	5505	5411	5419	5387	5562	5429	5572	5517	5439	5250	5322	5300	5114	5312	5327	5426	5316	5271	5175	5237	5336	5291	5408	5160	5113	5025	5190	5362	5190	5263	5295	5359	5217	5285	5272	5244	5212	5209	5230	5199	5403	5362	5344	5396	5474
5804	5529	5631	5679	5709	5631	5525	5523	5394	5411	5581	5383	5462	5386	5332	5320	5206	5258	5176	5148	5147	5298	5118	5238	5273	5363	5354	5287	5219	5051	5246	5167	5043	5074	5139	5175	5167	5080	5085	5182	5210	5271	5234	5285	5357	5505	5434	5461	5423	5469
5677	5478	5520	5638	5662	5528	5595	5448	5260	5343	5337	5419	5203	5295	5367	5303	5330	5373	5187	5113	5066	4964	4948	5200	5216	5323	5404	5592	5333	5340	5243	5126	5195	5143	5168	5077	5073	5109	4991	5060	5265	5216	5353	5234	5337	5546	5644	5503	5541	5425
5667	5466	5354	5490	5334	5362	5411	5383	5351	5400	5207	5213	5231	5243	5268	5334	5373	5337	5449	5136	4956	4958	4991	4979	5297	5451	5467	5431	5480	5562	5373	5446	5341	5205	5060	5113	5029	5133	5011	5131	5245	5071	5233	5262	5391	5437	5413	5397	5403	5332
5732	5678	5403	5295	5265	5230	5280	5505	5635	5380	5370	5361	5216	5153	5249	5392	5389	5458	5308	5215	5097	5290	5042	5044	5070	5229	5639	5323	5447	5450	5502	5453	5477	5338	5280	5067	4958	5109	5253	5247	5128	5104	5145	5153	5087	5138	5102	5184	5061	5086
5725	5524	5456	5286	5257	5121	5105	5408	5321	5425	5229	5232	5160	5194	5160	5068	5321	5454	5379	5388	5195	5240	5237	5208	5226	5199	5151	5346	5356	5587	5332	5382	5443	5417	5369	5193	5146	5148	5348	5379	5331	5368	5285	5208	5336	4957	4954	5091	4795	4945
5630	5445	5469	5239	5238	5079	5030	5345	5330	5427	5368	5333	5318	5218	5229	5204	5352	5294	5219	5268	5267	5222	5470	5341	5249	5216	5248	5451	5408	5235	5285	5308	5347	5382	5238	5154	5128	5359	5420	5323	5739	5381	5506	5189	5273	5166	5139	5167	5096	4902
5680	5390	5396	5467	5254	5111	5109	5061	5189	5177	5117	5191	5260	5167	5393	5285	5233	5134	5167	5276	5246	5254	5268	5364	5477	5342	5371	5349	5343	5262	5142	5296	5095	5186	5206	5165	5164	5297	5341	5661	5538	5380	5479	5372	5303	5309	5337	5075	5141	5118
5534	5403	5338	5577	5392	5280	5290	5180	5161	5210	5196	5373	5216	5154	5248	5311	5181	5354	5206	5172	5190	5225	5139	5279	5367	5374	5299	5471	5435	5174	5192	5127	5011	5169	5131	5112	5000	5347	5261	5469	5291	5318	5319	5248	5190	5471	5166	5224	5159	5011
5671	5477	5360	5330	5325	5169	5352	5422	5173	5040	5101	5086	5273	5220	5170	5423	5383	5444	5237	5287	5292	5027	5112	5155	5310	5312	5507	5472	5396	5341	5275	5224	5274	5139	5084	5100	5184	5260	5184	5204	5221	5139	5087	5202	5102	4930	5178	5041	5072	4959
5506	5651	5445	5468	5314	5273	5285	5417	5379	5373	5127	5166	5112	5201	5240	5210	5274	5402	5341	5434	5231	5216	5264	5145	5297	5222	5252	5277	5209	5369	5081	5181	5123	5192	5161	5140	5118	5288	5206	5226	5119	5071	5085	4789	4982	4924	5033	5089	5073	4979
5653	5386	5338	5496	5318	5119	5393	5434	5372	5376	5448	5340	5088	5170	5058	5345	5373	5341	5400	5178	5352	5252	5332	5214	5238	5271	5119	5023	5118	5026	5170	5202	5120	5183	5226	5024	5110	5251	5374	5191	5298	5249	5143	5041	5008	5149	4976	5022	5018	5115
5564	5470	5602	5453	5451	5476	5402	5448	5562	5443	5499	5292	5342	5220	5319	5356	5356	5369	5146	5325	5297	5381	5474	5391	5328	5217	5089	5179	5011	5028	4902	5016	5009	5064	4977	5204	4912	5198	5260	5353	5353	5348	5380	5409	5281	5108	5254	5238	5240	5269
5653	5478	5449	5649	5396	5469	5508	5449	5446	5451	5254	5403	5392	5411	5509	5509	5439	5454	5312	5165	5129	5172	5208	5309	5239	5221	5170	5262	5098	5276	5034	4963	4989	4997	4957	4920	5106	5176	5229	5297	5292	5502	5328	5176	5302	5276	5390	5275	5371	5354
5608	5473	5642	5548	5324	5290	5387	5537	5367	5497	5312	5300	5434	5521	5596	5612	5611	5473	5340	5188	5018	5033	5151	5279	5457	5186	5304	5137	5290	5205	5198	5127	4931	5019	5071	4995	5038	5079	5259	5229	5117	5110	5236	5149	5233	5198	5168	5317	5254	5359
5672	5684	5592	5405	5454	5538	5507	5490	5410	5556	5403	5288	5249	5434	5404	5633	5482	5574	5327	5299	5200	5119	5093	5127	5016	5190	5142	5197	5129	5259	5228	5332	5285	5140	5184	5162	5310	5201	5315	5202	5195	5319	5083	5159	5107	5211	5075	5039	5160	5340
5497	5492	5629	5655	5660	5508	5678	5495	5460	5465	5580	5456	5345	5484	5481	5492	5354	5505	5384	5234	5199	5179	5141	5084	5138	5065	5138	5157	5112	5217	5409	5321	5298	5203	5300	5347	5440	5316	5551	5206	5171	5247	5169	5200	5127	5171	5174	5214	5068	5071
5682	5391	5681	5512	5660	5629	5586	5406	5341	5432	5477	5537	5722	5411	5574	5561	5543	5221	5192	5332	5138	5217	5269	5330	5161	5155	5038	4979	5198	5238	5284	5380	5307	5283	5277	5560	5461	5476	5638	5536	5215	5530	5321	5331	5328	5223	5347	5229	5325	5405
5626	5386	5508	5562	5538	5619	5626	5598	5434	5449	5267	5326	5491	5447	5689	5655	5368	5376	5205	5186	5343	5221	5292	5202	5285	5346	5429	5434	5373	5480	5314	5167	5229	5204	5301	5314	5356	5441	5433	5320	5372	5362	5429	5428	5296	5244	5406	5259	5453	5398
5623	5565	5555	5496	5629	5611	5705	5601	5599	5502	5366	5301	5315	5543	5661	5537	5538	5393	5385	5202	4998	5219	5197	5202	5208	5387	5357	5411	5563	5472	5423	5369	5211	5263	5306	5462	5267	5257	5402	5272	5166	5132	5317	5140	5327	5315	5341	5155	5314	5403
5680	5699	5495	5471	5397	5379	5401	5540	5594	5555	5519	5531	5466	5491	5537	5390	5287	5239	5244	5219	5259	5208	5210	5239	5156	5177	5361	5454	5491	5498	5453	5688	5389	5391	5462	5379	5310	5308	5443	5264	5158	5105	5182	5076	5043	5205	5240	5175	5289	5017
5665	5734	5707	5503	5463	5593	5236	5477	5494	5397	5649	5575	5387	5396	5297	5375	5311	5225	5350	5184	5329	5256	5288	5315	5287	5068	5283	5419	5640	5505	5497	5347	5272	5495	5393	5353	5293	5367	5325	5236	5169	5093	5103	5091	5167	5161	5188	5292	5167	5159
5634	5620	5633	5611	5659	5475	5446	5224	5313	5321	5504	5509	5559	5589	5408	5259	5202	5061	5243	5262	5225	5237	5370	5296	5231	5416	5317	5410	5271	5369	5302	5321	5219	5215	5186	5158	5400	5206	5340	5148	5125	5311	5298	5314	5280	5452	5204	5336	5363	5349
5592	5611	5560	5703	5577	5659	5562	5291	5210	5294	5375	5303	5334	5495	5251	5149	5152	5268	5182	5115	5093	5176	5179	5277	5500	5415	5476	5531	5553	5253	5221	5231	5143	5123	5241	5128	5123	5183	5123	5241	5051	5141	5300	5252	5289	5385	5470	5279	5186	5388
5709	5394	5457	5773	5680	5647	5531	5533	5216	5441	5253	5287	5325	5424	5400	5286	5243	5208	5246	5249	5163	5135	5094	5188	5263	5303	5401	5404	5539	5393	5188	5250	5109	5140	5108	5121	5133	5153	5117	5116	5293	5071	5135	5229	5293	5121	5298	5235	5424	5229
5625	5421	5540	5631	5480	5511	5443	5480	5467	5245	5283	5336	5087	5358	5197	5177	5116	5231	5325	5278	5122	5364	5182	5265	5186	5279	5387	5366	5239	5228	5215	5210	5109	5275	5193	5287	5245	5106	5310	5114	5230	5073	5232	5213	5232	5231	5203	5011	5253	5137
5627	5415	5433	5418	5357	5540	5517	5406	5452	5410	5293	5180	5312	5363	5195	5314	5191	5271	5304	5277	5450	5405	5257	5302	5297	5191	5417	5384	5315	4987	5287	5027	5196	5244	5198	5284	5348	5321	5410	5388	5329	5372	5418	5401	5406	5298	5338	5279	5341	5359
5529	5526	5305	5614	5544	5414	5522	5635	5508	5472	5411	5261	5396	5311	5370	5425	5116	5266	5322	5297	5345	5513	5375	5463	5315	5408	5489	5469	5303	5076	5004	5119	5000	5207	5205	5391	5217	5415	5454	5321	5259	5470	5566	5542	5314	5344	5400	5457	5150	5436
5756	5653	5488	5302	5294	5444	5481	5566	5438	5601	5441	5299	5312	5318	5354	5422	5421	5344	5358	5327	5437	5425	5460	5418	5537	5561	5623	5532	5595	5228	5159	5145	5209	5452	5201	5269	5248	5183	5322	5303	5204	5331	5441	5437	5265	5226	5203	5316	5311	5435
5731	5633	5411	5374	5249	5407	5184	5381	5590	5577	5325	5389	5430	5347	5299	5616	5551	5435	5556	5493	5370	5639	5644	5470	5430	5458	5569	5405	5332	5385	5257	5433	5366	5626	5528	5408	5330	5117	5302	5298	5340	5287	5269	5412	5160	5182	5204	5177	5242	5147
5718	5621	5434	5566	5472	5477	5233	5427	5534	5521	5437	5552	5407	5454	5410	5591	5460	5618	5539	5627	5618	5509	5613	5653	5590	5575	5526	5401	5371	5228	5369	5276	5414	5708	5572	5568	5416	5276	5342	5294	5426	5490	5229	5278	5336	5210	5260	5167	5268	5214
5652	5629	5682	5535	5383	5310	5373	5374	5330	5439	5503	5623	5425	5575	5487	5388	5542	5552	5546	5480	5507	5515	5411	5558	5623	5514	5559	5318	5324	5237	5344	5460	5556	5465	5601	5454	5447	5329	5329	5402	5464	5478	5374	5377	5336	5340	5401	5408	5328	5377
5458	5640	5627	5586	5604	5524	5306	5457	5348	5376	5489	5387	5433	5502	5480	5462	5495	5546	5386	5601	5641	5441	5571	5552	5492	5467	5428	5324	5186	5309	5344	5304	5324	5361	5398	5634	5350	5349	5309	5260	5397	5268	5302	5379	5417	5270	5248	5362	5473	5604
5543	5415	5549	5540	5524	5369	5411	5482	5384	5484	5221	5397	5535	5264	5544	5449	5464	5556	5422	5577	5340	5552	5562	5542	5611	5521	5445	5393	5340	5312	5479	5400	5421	5414	5536	5390	5330	5368	5244	5255	5293	5265	5232	5213	5250	5218	5189	5134	5228	5211
5660	5418	5478	5491	5292	5517	5592	5407	5390	5292	5290	5196	5277	5390	5426	5418	5262	5278	5398	5502	5383	5359	5514	5217	5362	5255	5316	5283	5324	5402	5427	5475	5466	5407	5600	5586	5345	5439	5155	5189	5298	5432	5395	5274	5230	5299	5174	5125	5040	5206
5746	5545	5352	5451	5513	5528	5482	5460	5473	5451	5192	5303	5299	5341	5324	5338	5225	5095	5300	5217	5331	5376	5544	5504	5524	5365	5186	5286	5223	5386	5327	5327	5374	5471	5383	5431	5433	5395	5219	5274	5222	5333	5226	5424	5483	5394	5487	5250	5240	5336
5677	5536	5500	5333	5530	5616	5604	5416	5367	5240	5163	5281	5231	5499	5405	5347	5153	5180	5121	4991	5356	5448	5497	5265	5378	5517	5253	5300	5357	5457	5191	5469	5561	5384	5253	5435	5313	5191	5252	5069	5106	5267	5415	5249	5403	5390	5334	5419	5258	5404
5816	5710	5489	5487	5481	5318	5501	5552	5524	5313	5146	5184	5126	5254	5460	5441	5300	5274	5074	5167	5241	5312	5439	5269	5305	5229	5328	5489	5387	5277	5439	5566	5395	5452	5368	5224	5315	5080	5362	5221	5115	5338	5418	5377	5409	5205	5389	5372	5258	5283
6037	5818	5554	5448	5329	5423	5432	5400	5308	5400	5136	5100	5228	5191	5347	5492	5406	5327	5301	5228	5246	5543	5442	5372	5498	5264	5331	5422	5275	5447	5576	5579	5593	5626	5491	5290	5329	5279	5352	5473	5280	5532	5349	5469	5352	5409	5324	5364	5141	5179
6009	5890	5583	5399	5355	5423	5512	5438	5436	5522	5290	5203	5255	5277	5386	5478	5514	5283	5288	5280	5509	5517	5570	5467	5292	5507	5189	5325	5386	5494	5613	5583	5507	5515	5269	5358	5396	5311	5401	5416	5326	5359	5487	5488	5536	5489	5429	5436	5242	5370
5986	5844	5527	5520	5399	5343	5444	5421	5422	5390	5367	5502	5229	5358	5347	5328	5497	5332	5269	5359	5492	5436	5476	5609	5355	5372	5432	5369	5462	5437	5489	5366	5255	5367	5265	5294	5244	5401	5464	5511	5424	5377	5367	5727	5391	5420	5449	5316	5357	5205
5893	5682	5685	5413	5301	5241	5111	5214	5415	5579	5411	5343	5224	5209	5312	5500	5440	5239	5395	5474	5413	5505	5655	5516	5521	5345	5245	5412	5461	5427	5523	5564	5386	5412	5344	5248	5196	5247	5410	5508	5337	5528	5444	5661	5382	5422	5171	5217	5234	5421
5589	5568	5489	5228	5384	5151	5239	5178	5221	5540	5451	5372	5244	5231	5139	5291	5427	5506	5416	5519	5462	5348	5376	5385	5521	5427	5281	5401	5400	5525	5403	5294	5384	5400	5317	5415	5220	5349	5563	5498	5470	5392	5398	5398	5423	5347	5305	5312	5356	5218
5604	5583	5503	5388	5180	5336	5182	5259	5477	5543	5430	5318	5360	5129	5230	5306	5321	5392	5443	5596	5430	5479	5391	5276	5388	5312	5260	5155	5231	5364	5344	5344	5365	5263	5253	5423	5326	5343	5369	5442	5523	5492	5394	5483	5552	5455	5252	5189	5274	5620
5476	5463	5498	5426	5476	5388	5299	5314	5392	5438	5313	5319	5333	5392	5283	5194	5301	5327	5418	5440	5343	5174	5271	5214	5387	5293	5344	5354	5295	5418	5379	5323	5313	5308	5266	5417	5288	5455	5592	5469	5407	5452	5429	5411	5402	5236	5260	5202	5179	5381
5317	5388	5386	5468	5381	5411	5436	5374	5353	5431	5540	5368	5444	5337	5230	5275	5371	5372	5320	5366	5197	5298	5085	5244	5397	5188	5241	5109	5362	5326	5317	5217	5291	5313	5240	5434	5194	5307	5364	5496	5560	5494	5261	5204	5265	5122	5294	5141	5243	5316
5294	5395	5166	5559	5508	5580	5474	5387	5409	5502	5503	5439	5331	5435	5252	5270	5237	5300	5456	5321	5161	5074	5067	5026	5282	5318	5423	5255	5311	5460	5381	5275	5409	5295	5525	5254	5434	5168	5330	5402	5281	5358	5342	5403	5263	5060	5201	5367	5215	5287
5413	5455	5480	5469	5617	5629	5710	5602	5518	5433	5450	5468	5567	5378	5211	5364	5265	5184	5402	5280	5269	5219	5138	5185	5342	5205	5290	5213	5221	5117	5251	5229	5135	5168	5303	5282	5448	5372	5283	5389	5356	5305	5263	5182	5387	5303	5308	5516	5492	5409
5447	5445	5363	5742	5664	5683	5717	5678	5619	5515	5443	5645	5452	5583	5375	5274	5026	5084	5319	5430	5333	5240	5179	5273	5164	5312	5386	5189	5237	5323	5272	5250	5291	5370	5272	5279	5359	5095	5170	5319	5432	5262	5257	5272	5271	5302	5473	5459	5383	5439
5502	5485	5495	5672	5626	5718	5826	5583	5543	5388	5349	5304	5563	5751	5451	5261	5150	5231	5383	5172	5203	5284	5231	5314	5316	5421	5448	5401	5258	5294	5338	5187	5195	5155	5310	5327	5430	5364	5264	5255	5130	5166	5409	5340	5411	5430	5604	5421	5455	5435
5476	5389	5369	5518	5670	5826	5582	5728	5535	5231	5368	5365	5710	5376	5331	5223	5257	5192	5231	5234	5453	5110	5312	5299	5311	5522	5421	5328	5481	5240	5259	5272	5182	5274	5185	5318	5313	5330	5238	5387	5271	5284	5219	5365	5488	5473	5521	5507	5470	5480
5569	5233	5548	5517	5666	5513	5577	5560	5420	5268	5370	5110	5545	5595	5523	5426	5248	5138	5162	5264	5335	5221	5228	5186	5267	5438	5420	5375	5349	5379	5327	5278	5380	5384	5405	5329	5338	5386	5224	5226	5174	5298	5301	5453	5451	5414	5485	5465	5287	5491
5643	5570	5606	5610	5362	5307	5640	5436	5415	5347	5266	5126	5373	5530	5673	5343	5264	5142	5336	5089	5188	5346	5385	5542	5328	5374	5433	5444	5250	5239	5211	5159	5367	5326	5130	5291	5297	5368	5239	5112	5091	5211	5421	5426	5342	5427	5495	5357	5285	5246
5676	5823	5397	5462	5517	5498	5313	5281	5472	5308	5065	5206	5311	5362	5527	5384	5350	5188	5061	5115	5382	5237	5445	5452	5241	5358	5199	5177	5207	5050	4985	5250	5232	5323	5181	5153	5211	5122	5502	5254	5279	5252	5324	5401	5467	5411	5285	5205	5272	5289
5929	5576	5607	5399	5482	5535	5364	5171	5417	5305	5261	5220	5302	5337	5481	5468	5265	5293	5156	5280	5323	5467	5404	5345	5315	5295	5404	5258	5228	5195	5201	5305	5244	5406	5300	5362	5267	5111	5252	5171	5291	5371	5233	5486	5348	5232	5463	5282	5195	5090
6085	5726	5697	5392	5447	5442	5350	5408	5571	5544	5304	5277	5350	5348	5602	5515	5452	5372	5247	5383	5265	5318	5293	5420	5177	5298	5371	5270	5206	5278	5181	5264	5316	5340	5330	5403	5315	5403	5344	5319	5247	5287	5348	5420	5242	5220	5296	5342	5184	5183
5944	5841	5771	5514	5385	5470	5559	5500	5729	5540	5292	5161	5391	5506	5399	5440	5632	5382	5216	5093	5287	5434	5475	5285	5312	5387	5274	5299	5163	5100	5059	5186	5322	5346	5157	5297	5358	5179	5174	5329	5174	5233	5465	5336	5281	5291	5305	5455	5293	5437
6056	6051	5567	5574	5362	5500	5540	5523	5730	5500	5326	5299	5398	5232	5682	5702	5501	5289	5151	5314	5318	5404	5340	5227	5280	5248	5180	5238	5252	5137	5228	5278	5215	5306	5220	5428	5171	5214	5166	5205	5391	5207	5310	5280	5344	5247	5415	5346	5384	5621
6171	5762	5828	5371	5498	5536	5368	5589	5730	5524	5372	5380	5305	5446	5671	5772	5600	5446	5297	5279	5328	5434	5245	5335	5138	5254	5382	5265	5555	5377	5487	5417	5425	5502	5408	5250	5257	5310	5258	5235	5248	5432	5465	5259	5244	5162	5460	5476	5235	5515
6195	5705	5634	5377	5375	5516	5573	5715	5674	5559	5503	5287	5350	5498	5667	5620	5530	5217	5375	5244	5111	5411	5424	5222	5275	5348	5259	5316	5307	5355	5313	5418	5442	5599	5359	5373	5420	5513	5391	5318	5256	5394	5482	5421	5268	5326	5458	5514	5400	5571
6129	5744	5466	5441	5429	5457	5593	5586	5781	5491	5332	5146	5386	5401	5365	5479	5463	5491	5248	5224	5086	5520	5560	5372	5340	5265	5271	5254	5358	5397	5165	5204	5288	5213	5369	5209	5348	5432	5351	5275	5323	5256	5331	5341	5343	5320	5329	5465	5581	5419
5937	5727	5587	5326	5563	5425	5595	5545	5444	5612	5288	5228	5318	5332	5523	5585	5490	5324	5170	5236	5297	5478	5482	5433	5243	5132	5224	5263	5265	5339	5204	5294	5427	5415	5211	5093	5280	5167	5354	5321	5333	5293	5278	5362	5344	5380	5438	5265	5566	5668
5774	5834	5711	5501	5445	5538	5541	5623	5482	5380	5248	5464	5368	5382	5377	5492	5422	5260	5176	5299	5396	5238	5251	5149	5227	5180	5313	5304	5347	5485	5131	5208	5320	5255	5278	5245	5105	5268	5463	5357	5421	5367	5213	5274	5328	5394	5427	5428	5425	5433
5784	5759	5709	5349	5492	5381	5429	5637	5644	5587	5395	5462	5398	5403	5327	5480	5326	5353	5388	5273	5379	5393	5336	5199	5297	5210	5319	5334	5418	5353	5134	5368	5306	5334	5290	5174	5194	5298	5315	5350	5354	5207	5448	5366	5295	5246	5461	5304	5368	5524
5754	5639	5723	5389	5498	5360	5489	5441	5514	5554	5520	5406	5399	5381	5418	5448	5443	5259	5394	5293	5293	5278	5274	5425	5269	5375	5366	5436	5342	5365	5159	5285	5293	5470	5354	5129	5284	5153	5180	5199	5195	5188	5372	5421	5354	5186	5220	5465	5421	5586
5917	5829	5705	5444	5511	5385	5585	5642	5670	5674	5565	5488	5300	5355	5388	5466	5624	5484	5463	5322	5225	5271	5329	5501	5284	5297	5279	5319	5340	5325	5174	5188	5237	5237	5222	5201	5442	5298	5314	5274	5165	5154	5334	5175	5217	5360	5532	5446	5341	5462
5832	5888	5681	5466	5489	5321	5540	5672	5767	5797	5549	5349	5429	5361	5346	5492	5648	5399	5478	5287	5334	5422	5409	5427	5186	5235	5055	5253	5213	5243	5190	5207	5109	5432	5293	5224	5381	5345	5451	5381	5256	5038	5240	5278	5330	5314	5311	5457	5284	5369
5819	5773	5485	5579	5541	5422	5557	5745	5847	5772	5561	5436	5577	5531	5567	5609	5590	5678	5327	5274	5454	5329	5647	5383	5275	5218	5098	5280	5247	5332	5156	5129	5064	5106	5290	5143	5375	5384	5412	5419	5308	5131	5151	5282	5402	5239	5366	5262	5411	5347
5928	5814	5441	5535	5344	5349	5645	5733	5841	5819	5487	5560	5595	5354	5366	5622	5725	5492	5320	5289	5385	5725	5488	5406	5162	5171	5303	5312	5321	5317	5172	5205	5346	5243	5348	5276	5240	5263	5291	5389	5138	4983	5129	5137	5371	5334	5383	5443	5376	5474
5968	5892	5534	5578	5598	5513	5649	5714	5664	5650	5426	5453	5467	5251	5422	5611	5673	5498	5308	5236	5391	5458	5605	5444	5223	5052	5143	5364	5333	5236	5232	5338	5337	5347	5301	5036	5136	5300	5171	5306	5295	5187	5187	5247	5244	5205	5355	5184	5258	5365
6093	5890	5668	5413	5582	5375	5549	5477	5632	5556	5470	5413	5369	5219	5508	5655	5640	5384	5210	5412	5621	5762	5807	5402	5184	5171	5168	5420	5477	5376	5296	5193	5255	5329	5144	5153	5132	5176	5169	5151	5223	5224	5180	5435	5406	5333	5407	5253	5258	5340
5901	5887	5827	5458	5448	5391	5631	5615	5572	5591	5327	5326	5392	5205	5361	5470	5565	5381	5293	5329	5521	5667	5558	5452	5184	5113	5296	5329	5537	5405	5407	5180	5401	5208	5102	5243	5173	5178	5173	5395	5309	5307	5342	5257	5309	5368	5189	5141	5183	5467
6023	5697	5693	5657	5288	5508	5508	5342	5378	5520	5330	5408	5352	5374	5458	5458	5486	5411	5248	5374	5471	5689	5568	5391	5235	5252	5310	5384	5348	5346	5352	5323	5306	5214	5322	5061	5108	5029	5205	5226	5220	5210	5234	5307	5218	5383	5216	5126	5233	5318
5902	5687	5604	5382	5403	5510	5286	5478	5664	5583	5601	5403	5547	5255	5378	5511	5542	5309	5209	5487	5444	5476	5497	5378	5376	5264	5422	5301	5393	5281	5246	5210	5342	5371	5425	5191	5161	5062	5129	5305	5389	5432	5390	5313	5264	5363	5397	5252	5148	5399
5933	5678	5575	5391	5372	5522	5488	5425	5660	5547	5448	5443	5316	5296	5523	5586	5640	5416	5495	5563	5674	5526	5479	5272	5263	5367	5301	5417	5375	5114	5201	5393	5402	5332	5474	5234	5156	5160	5364	5416	5445	5439	5275	5269	5275	5296	5380	5055	5231	5360
5715	5603	5563	5500	5254	5393	5685	5624	5858	5693	5542	5455	5329	5331	5466	5592	5583	5304	5291	5495	5533	5587	5461	5324	5182	5112	5279	5505	5432	5237	5188	5291	5562	5472	5338	5211	5197	5236	5373	5509	5409	5291	5264	5205	5294	5420	5254	5313	5342	5432
5752	5707	5295	5340	5325	5522	5570	5624	5734	5511	5443	5469	5493	5374	5471	5502	5648	5439	5387	5425	5577	5497	5306	5259	5064	5392	5442	5558	5282	5172	5357	5350	5408	5324	5382	5370	5167	5333	5432	5363	5303	5373	5160	5262	5178	5205	5141	5219	5282	5483
5543	5663	5470	5458	5289	5369	5655	5798	5804	5617	5459	5427	5531	5350	5528	5731	5552	5323	5246	5522	5370	5648	5498	5345	5363	5375	5386	5403	5404	5320	5331	5424	5344	5384	5391	5185	5319	5368	5338	5343	5406	5267	5266	5170	5147	5361	5294	5296	5339	5448
5668	5602	5213	5201	5477	5505	5687	5798	5743	5658	5443	5553	5523	5481	5320	5494	5410	5249	5243	5310	5305	5445	5482	5271	5322	5356	5308	5376	5153	5090	5058	5384	5203	5243	5228	5281	5363	5366	5455	5451	5264	5267	5130	5187	5219	5321	5256	5221	5412	5433
5580	5399	5337	5277	5567	5604	5731	5679	5632	5705	5308	5344	5475	5409	5684	5466	5444	5324	5198	5450	5441	5502	5429	5371	5339	5316	5422	5403	5275	5244	5169	5219	5194	5295	5095	5391	5306	5409	5297	5296	5239	5096	5092	5241	5282	5292	5225	5294	5411	5385
5687	5364	5218	5248	5603	5589	5807	5793	5491	5462	5384	5244	5508	5580	5465	5376	5386	5386	5296	5331	5416	5490	5393	5508	5354	5513	5370	5348	5230	5246	5402	5214	5221	5319	5360	5445	5284	5445	5308	5255	5175	5179	5168	5135	5256	5296	5331	5362	5300	5302
5598	5227	5374	5263	5742	5835	5859	5536	5543	5413	5350	5440	5526	5677	5631	5365	5250	5301	5457	5541	5545	5522	5450	5389	5319	5567	5427	5553	5399	5392	5163	5273	5207	5228	5223	5405	5344	5247	5380	5231	5286	5134	5161	5205	5407	5286	5331	5414	5424	5318
5447	5328	5488	5499	5445	5666	5517	5608	5537	5427	5443	5444	5551	5567	5520	5403	5471	5405	5539	5613	5546	5515	5460	5520	5378	5524	5631	5395	5372	5279	5247	5311	5371	5384	5427	5459	5491	5335	5224	5094	5519	5392	5392	5356	5411	5309	5435	5496	5465	5407
5541	5510	5544	5510	5530	5799	5571	5357	5361	5243	5369	5377	5524	5501	5582	5544	5394	5529	5359	5605	5468	5537	5403	5326	5455	5436	5414	5481	5223	5095	5479	5410	5502	5623	5548	5549	5484	5228	5168	5327	5304	5328	5216	5190	5257	5330	5498	5496	5268	5399
5459	5463	5506	5652	5721	5582	5486	5398	5255	5269	5444	5668	5625	5514	5503	5471	5363	5358	5529	5529	5659	5543	5431	5284	5506	5363	5335	5183	5271	5341	5286	5389	5579	5428	5459	5321	5302	5136	5223	5327	5196	5340	5165	5140	5288	5415	5351	5309	5384	5273
5557	5668	5583	5599	5577	5526	5362	5210	5357	5347	5487	5466	5578	5206	5329	5384	5498	5291	5563	5553	5309	5347	5365	5505	5450	5270	5252	5102	5133	5272	5376	5416	5571	5433	5372	5191	5098	5211	5131	5278	5391	5228	5243	5406	5370	5518	5358	5294	5319	5380
5765	5676	5720	5670	5618	5599	5354	5270	5187	5215	5426	5545	5603	5461	5322	5279	5565	5631	5432	5396	5471	5429	5428	5507	5436	5368	5426	5218	5203	5256	5481	5416	5572	5435	5366	5404	5241	5203	5294	5301	5512	5388	5296	5563	5756	5775	5653	5508	5416	5418
5876	5618	5722	5766	5669	5363	5245	5360	5244	5506	5677	5733	5675	5631	5424	5196	5403	5613	5691	5561	5289	5296	5448	5564	5601	5475	5386	5452	5433	5481	5366	5530	5563	5458	5443	5469	5487	5280	5430	5397	5430	5528	5756	5672	5645	5599	5612	5677	5555	5452
5708	5652	5906	5553	5375	5509	5340	5235	5307	5529	5811	5728	5402	5373	5425	5371	5416	5395	5398	5484	5373	5341	5423	5467	5510	5436	5368	5394	5474	5551	5584	5441	5454	5446	5390	5382	5238	5245	5228	5570	5743	5991	5717	5274	5283	5207	5501	5410	5554	5513
5704	5759	5712	5502	5414	5381	5436	5307	5436	5495	5512	5394	5552	5346	5421	5248	5310	5255	5118	5334	5406	5490	5573	5535	5492	5247	5183	5407	5434	5473	5440	5347	5334	5362	5425	5266	5243	5230	5361	5635	5835	5658	5236	4891	4726	4734	4951	5345	5607	5734
5858	5761	5739	5424	5228	5290	5309	5214	5559	5592	5456	5301	5400	5286	5309	5384	5540	5339	5309	5325	5467	5525	5621	5657	5471	5342	5375	5466	5405	5359	5451	5354	5393	5510	5353	5471	5269	5467	5529	5721	5869	5553	4971	4624	4414	4466	4591	5184	5640	5671
5884	5728	5734	5481	5354	5226	5330	5247	5370	5562	5446	5422	5421	5420	5309	5383	5528	5326	5410	5367	5420	5469	5523	5487	5500	5360	5233	5479	5387	5548	5340	5223	5483	5505	5438	5536	5463	5225	5467	5784	5787	5630	5065	4473	4393	4304	4344	5133	5560	5666
5756	5561	5600	5356	5277	5381	5365	5524	5542	5701	5563	5499	5284	5295	5373	5299	5401	5452	5406	5364	5343	5399	5416	5440	5475	5277	5304	5314	5463	5455	5340	5326	5372	5572	5434	5315	5373	5279	5394	5623	5846	5841	5356	4555	4335	4279	4639	5333	5776	5644
5837	5604	5616	5576	5262	5408	5469	5397	5457	5627	5393	5330	5168	5378	5402	5476	5352	5325	5221	5400	5413	5569	5325	5293	5284	5351	5480	5279	5365	5292	5358	5132	5130	5245	5204	5224	5229	5309	5284	5608	5934	5612	5352	4693	4490	4667	5101	5366	5576	5624
5715	5725	5623	5384	5345	5502	5572	5472	5566	5440	5263	5192	5269	5475	5353	5386	5579	5430	5404	5273	5366	5387	5331	5399	5450	5429	5473	5459	5250	5285	5339	5420	5264	5222	5252	5286	5294	5364	5393	5464	5709	5789	5340	4811	4593	4573	4883	5488	5732	5701
6058	5486	5550	5585	5429	5421	5534	5478	5428	5168	5185	5244	5284	5608	5605	5534	5445	5309	5370	5357	5479	5380	5404	5253	5234	5637	5709	5535	5660	5272	5577	5513	5480	5341	5429	5437	5190	5085	5348	5464	5795	5812	5360	4853	4467	4524	4911	5355	5502	5662
5732	5550	5515	5336	5345	5482	5531	5477	5491	5441	5114	5365	5475	5565	5564	5494	5489	5389	5363	5501	5615	5511	5389	5410	5264	5385	5520	5652	5368	5459	5469	5543	5343	5356	5153	5374	5388	5382	5429	5761	5897	5934	5439	4703	4519	4341	5020	5421	5754	5512
5735	5369	5496	5500	5384	5442	5424	5341	5379	5518	5569	5457	5624	5515	5473	5579	5430	5431	5247	5458	5387	5437	5360	5352	5340	5504	5393	5543	5606	5335	5331	5225	5359	5378	5411	5377	5476	5489	5369	5634	6082	5878	5570	5012	4762	4642	4958	5736	5791	5707
5613	5373	5698	5624	5519	5421	5578	5473	5514	5380	5340	5440	5454	5407	5510	5369	5325	5309	5524	5348	5381	5285	5350	5258	5362	5349	5450	5446	5234	5487	5384	5375	5434	5442	5471	5438	5432	5232	5178	5568	5878	5913	5648	4839	4753	4701	5233	5682	5713	5711
5640	5639	5749	5703	5548	5538	5515	5337	5562	5632	5462	5391	5514	5266	5187	5253	5323	5316	5281	5178	5388	5084	5129	5468	5497	5402	5370	5195	5282	5319	5396	5370	5420	5515	5574	5400	5343	5280	5247	5721	5922	5840	5426	4914	4621	4763	4880	5477	5982	5798
5611	5742	5773	5582	5500	5497	5444	5515	5426	5611	5561	5448	5405	5322	5104	5276	5511	5392	5470	5315	5258	5246	5412	5393	5608	5564	5479	5377	5465	5664	5553	5401	5462	5433	5660	5427	5492	5391	5177	5623	5790	5785	5385	4960	4650	4628	4898	5629	5719	5796
5887	5677	5668	5543	5451	5334	5509	5502	5558	5520	5536	5448	5349	5317	5087	5421	5533	5535	5484	5399	5317	5217	5517	5711	5557	5440	5553	5413	5444	5358	5485	5408	5391	5627	5465	5480	5453	5519	5497	5760	5962	5833	5297	4820	4430	4666	4966	5637	5651	5703
5814	5780	5636	5392	5292	5302	5457	5639	5663	5679	5439	5360	5406	5568	5437	5353	5569	5473	5415	5403	5248	5195	5369	5495	5574	5642	5308	5282	5348	5468	5527	5559	5291	5630	5546	5396	5369	5573	5479	5839	5959	5812	5380	5103	4742	4526	4941	5527	5947	5658
5849	5648	5693	5286	5154	5438	5377	5544	5562	5519	5232	5286	5333	5294	5432	5629	5481	5453	5375	5279	5261	5157	5340	5480	5328	5327	5430	5367	5381	5324	5460	5372	5353	5454	5258	5239	5180	5296	5424	5550	5809	5862	5312	5002	4657	4802	5111	5649	5748	5891
5644	5649	5421	5261	5633	5480	5666	5740	5624	5414	5110	5265	5348	5353	5359	5422	5278	5246	5326	5055	5285	5012	5415	5421	5359	5377	5442	5413	5166	5257	5250	5354	5363	5413	5285	5231	5375	5350	5477	5640	5878	5656	5359	4854	4616	4735	5126	5603	5710	5645
5847	5648	5586	5479	5656	5706	5531	5613	5540	5479	5263	5350	5439	5578	5534	5574	5386	5168	5095	5449	5357	5336	5189	5238	5412	5294	5375	5350	5400	5362	5514	5582	5457	5536	5541	5337	5491	5330	5442	5687	5989	6076	5504	4767	4655	4602	5107	5721	5703	5758
5874	5810	5406	5390	5664	5560	5514	5450	5247	5257	5310	5408	5426	5468	5505	5576	5564	5460	5352	5318	5162	5247	5594	5364	5357	5352	5508	5258	5311	5485	5546	5411	5534	5516	5606	5521	5292	5569	5486	5622	5923	5857	5431	4823	4655	4729	4947	5580	5731	5791
5822	5578	5299	5425	5545	5638	5603	5298	5468	5537	5516	5687	5485	5399	5612	5421	5411	5422	5667	5446	5460	5167	5236	5416	5359	5498	5495	5504	5399	5385	5588	5575	5365	5440	5549	5478	5597	5453	5469	5640	6042	5925	5353	4901	4633	4799	5107	5666	5944	6038
5620	5637	5693	5604	5800	5607	5633	5600	5575	5669	5713	5756	5803	5659	5501	5224	5179	5387	5368	5392	5374	5255	5031	5304	5448	5623	5320	5399	5301	5129	5372	5655	5347	5294	5438	5556	5545	5491	5592	5635	5992	5911	5356	4780	4722	4850	5202	5732	6210	6376
5851	5817	5801	5685	5401	5446	5417	5267	5480	5366	5438	5443	5471	5501	5498	5240	5322	5363	5242	5204	5354	5481	5331	5177	5395	5541	5376	5256	5230	5494	5464	5542	5393	5290	5540	5524	5362	5324	5434	5695	5799	5836	5318	5095	4834	5135	5351	5897	6254	6588
5813	5675	5639	5472	5349	5388	5434	5425	5540	5571	5322	5204	5012	5213	5154	5298	5367	5546	5419	5183	5048	5098	5530	5445	5550	5382	5465	5283	5153	5468	5691	5256	5369	5282	5390	5370	5204	5315	5273	5727	5893	5773	5329	5062	4808	4926	5364	5768	5822	5734
5791	5667	5389	5508	5713	5491	5546	5592	5662	5719	5554	5413	5325	5060	5243	5333	5326	5481	5447	5453	5559	5435	5284	5505	5617	5260	5189	5292	5479	5265	5548	5385	5268	5428	5424	5470	5283	5327	5426	5434	5771	5457	5252	4883	4693	4597	4930	5151	4744	4913
5713	5587	5828	5701	5557	5606	5739	5673	5641	5665	5531	5522	5442	5628	5584	5353	5303	5305	5403	5517	5702	5530	5355	5426	5464	5546	5276	5421	5589	5593	5310	5564	5272	5521	5671	5528	5431	5453	5471	5574	5676	5500	5286	4905	4449	4491	4635	4792	4491	4195
5893	5670	5669	5642	5623	5395	5686	5405	5448	5328	5313	5272	5492	5606	5678	5604	5568	5440	5206	5261	5581	5663	5552	5266	5232	5445	5254	5204	5318	5506	5268	5233	5563	5473	5697	5519	5472	5503	5497	5704	5647	5626	5269	5002	4549	4458	4570	4697	4513	4213
5848	5643	5496	5443	5332	5529	5317	5381	5345	5285	5264	5409	5321	5453	5534	5688	5826	5550	5300	5443	5439	5525	5631	5471	5166	5203	5310	5308	5111	5375	5322	5179	5538	5360	5429	5534	5319	5418	5425	5811	5473	5567	5335	5127	4970	4844	5077	5008	4906	4837
5790	5406	5362	5376	5511	5649	5520	5494	5429	5375	5332	5398	5406	5202	5291	5368	5424	5636	5588	5490	5165	5134	5381	5542	5274	4917	5344	5557	5183	5131	5501	5231	5393	5412	5411	5559	5469	5308	5349	5369	5710	5573	5505	5486	5398	5493	5559	5804	5653	5730
5617	5562	5380	5678	5714	5896	5786	5703	5525	5499	5520	5586	5656	5398	5113	5193	5203	5431	5639	5839	5447	5151	5318	5383	5601	5332	5137	5385	5247	5163	5412	5433	5314	5281	5331	5469	5566	5247	5340	5280	5479	5554	5714	5703	5960	5942	6048	6159	6310	6207
5639	5759	5882	5831	5841	5914	5642	5616	5671	5623	5791	5629	5666	5404	5310	5272	5104	5185	5540	5560	5660	5342	5107	5597	5820	5681	5322	5310	5558	5309	5504	5685	5300	5356	5425	5370	5626	5169	5461	5301	5476	5526	5676	5884	5833	5980	5995	6039	5924	6118
5889	5980	6168	5849	5745	5620	5701	5768	5755	5701	5551	5568	5789	5715	5758	5457	5415	5354	5308	5472	5658	5599	5740	5344	5745	5631	5443	5273	5681	5545	5501	5636	5444	5417	5727	5335	5567	5473	5291	5337	5267	5230	5437	5425	5614	5492	5564	5534	5556	5827
6004	6162	5912	5819	5564	5429	5326	5520	5532	5542	5426	5578	5661	5553	5952	5880	5612	5323	5362	5360	5580	6079	5595	5437	5403	5605	5315	5337	5556	5614	5249	5395	5578	5327	5450	5373	5387	5402	5291	5395	5248	5285	5362	5357	5455	5451	5185	5357	5290	5308
6096	5975	5828	5605	5446	5286	5079	5270	5262	5333	5356	5438	5635	5755	5790	6051	5756	5624	5346	5354	5455	5771	5906	5299	5132	5404	5462	5205	5255	5453	5291	5262	5636	5306	5341	5399	5388	5453	5225	5444	5200	5433	5313	5487	5454	5453	5473	5341	5522	5221
6335	5673	5609	5262	5302	5293	5277	5302	5226	5202	5265	5302	5363	5457	5700	5833	5679	5730	5395	5304	5277	5583	5524	5374	5096	5350	5651	5388	5073	5199	5117	5208	5430	5266	5225	5397	5277	5422	5323	5457	5251	5443	5427	5438	5464	5679	5720	5535	5496	5262
6046	5780	5580	5299	5424	5383	5383	5406	5268	5313	5243	5266	5251	5351	5317	5477	5664	5679	5375	5152	5106	5270	5447	5386	5085	5077	5565	5339	5085	5119	5403	5035	5426	5232	5176	5388	5116	5392	5390	5324	5218	5303	5380	5533	5365	5801	5500	5494	5327	5538
5851	5705	5589	5419	5453	5313	5441	5433	5260	5306	5340	5119	5054	5015	5091	5331	5332	5551	5520	5268	5061	5334	5582	5499	5168	5251	5326	5483	5102	5425	5318	5152	5222	5402	5205	5480	5198	5529	5306	5261	5205	5156	5299	5225	5470	5561	5343	5522	5598	5595
6002	5718	5531	5472	5463	5526	5440	5397	5425	5306	5391	5216	5025	5000	5037	5147	5511	5534	5598	5382	5064	5246	5648	5672	5261	5180	5558	5695	5231	5291	5574	5303	5467	5508	5330	5574	5324	5256	5193	5461	5403	5269	5587	5250	5343	5418	5461	5665	5486	5607
5991	5615	5378	5300	5484	5417	5333	5474	5299	5473	5351	5221	5118	4912	5098	5251	5504	5699	5500	5584	5256	5179	5728	5713	5428	5273	5513	5736	5385	5351	5678	5342	5498	5791	5398	5797	5581	5472	5460	5336	5372	5291	5343	5345	5340	5538	5536	5494	5317	5464
5875	5537	5356	5206	5235	5539	5627	5469	5634	5504	5308	5164	5090	4980	5027	5318	5536	5554	5583	5471	5199	5249	5580	5860	5659	5391	5556	5718	5279	5374	5626	5285	5432	5799	5674	5629	5535	5529	5435	5203	5448	5245	5349	5352	5414	5535	5352	5559	5231	5469
5881	5214	5266	5334	5338	5359	5571	5393	5591	5394	5493	5343	5389	5150	5230	5334	5446	5691	5907	5726	5304	5305	5755	5780	5465	5136	5387	5772	5340	5368	5510	5290	5543	5684	5361	5441	5438	5468	5541	5410	5416	5324	5487	5406	5382	5347	5356	5262	5231	5321
5725	5495	5310	5253	5359	5541	5535	5472	5315	5523	5339	5481	5392	5169	5295	5360	5536	5745	5922	5540	5409	5335	5440	5765	5376	5143	5426	5597	5229	5192	5402	5305	5360	5596	5165	5455	5299	5351	5487	5240	5417	5407	5372	5384	5448	5579	5368	5271	5246	5273
5868	5594	5377	5286	5206	5326	5205	5585	5326	5627	5470	5359	5291	4986	5245	5242	5422	5621	5688	5299	5153	5185	5558	5700	5433	5062	5490	5418	5172	5221	5560	5247	5325	5466	5202	5416	5115	5260	5311	5327	5533	5406	5427	5524	5607	5382	5367	5443	5329	5386
5834	5510	5343	5387	5286	5255	5176	5492	5415	5317	5524	5298	5269	5118	5085	5451	5770	5657	5642	5306	5168	5257	5525	5504	5261	5077	5374	5482	5099	5412	5469	5110	5439	5354	5109	5413	5245	5094	5343	5364	5362	5166	5348	5450	5369	5451	5416	5533	5464	5636
6057	5713	5576	5444	5104	5278	5204	5213	5213	5352	5241	5080	4948	5078	5268	5540	5610	5713	5356	5113	5017	5218	5566	5561	5066	5141	5468	5224	5061	5422	5414	5148	5511	5544	5318	5479	5086	5149	5216	5207	5152	5202	5184	5374	5244	5400	5314	5538	5560	5687
6088	5862	5723	5673	5416	5309	5403	5280	5282	5261	5164	5139	5061	5297	5384	5663	5691	5355	5461	5119	5155	5539	5699	5459	5196	5304	5450	5436	5350	5475	5211	5326	5417	5450	5412	5494	5303	5329	5288	5271	5293	5251	5214	5353	5182	5321	5227	5456	5337	5710
6025	5951	5868	5882	5561	5479	5504	5172	5281	5253	5287	5291	5342	5481	5628	5712	5668	5422	5275	5225	5315	5760	5647	5441	5241	5483	5717	5247	5339	5452	5337	5317	5418	5510	5598	5572	5413	5665	5329	5359	5309	5360	5188	5289	5197	5326	5372	5351	5415	5460
6020	6067	6148	5791	5725	5575	5691	5269	5376	5316	5428	5446	5600	5731	5542	5663	5657	5309	5237	5342	5664	5755	5682	5152	5447	5572	5653	5218	5261	5580	5410	5366	5584	5429	5703	5646	5580	5541	5433	5452	5276	5302	5266	5452	5332	5325	5340	5289	5316	5337
5818	5826	6152	5945	5872	5784	5837	5449	5683	5808	5867	5809	5807	5852	5599	5561	5574	5480	5469	5541	5670	5677	5470	5284	5429	5717	5411	5456	5369	5686	5235	5573	5528	5580	5683	5608	5707	5554	5383	5509	5361	5450	5272	5471	5473	5445	5449	5248	5197	5255
5701	5735	5822	5752	5623	5822	5804	5799	5856	5989	5967	5887	5927	5681	5675	5474	5309	5256	5433	5608	5492	5523	5283	5283	5539	5354	5318	5386	5714	5426	5507	5593	5124	5385	5525	5415	5673	5545	5493	5570	5474	5356	5600	5680	5513	5456	5521	5309	5303	5209
5630	5522	5442	5469	5572	5660	5741	5939	5987	6151	5964	5885	5740	5662	5442	5364	5318	5362	5474	5793	5357	5256	5298	5356	5391	5171	5135	5539	5410	5440	5445	5489	5429	5443	5410	5339	5599	5521	5540	5393	5529	5454	5685	5811	5557	5305	5511	5341	5373	5251
5658	5557	5378	5296	5472	5489	5704	5674	5670	5639	5547	5476	5457	5450	5412	5591	5502	5504	5620	5385	5173	5307	5211	5567	5341	5184	5525	5366	5237	5047	5492	5530	5394	5588	5421	5409	5531	5466	5550	5441	5526	5482	5420	5475	5484	5429	5460	5421	5518	5349
5924	5621	5434	5420	5600	5380	5513	5470	5489	5505	5292	5403	5505	5436	5421	5445	5646	5490	5386	5369	5378	5417	5447	5354	5275	5248	5436	5386	5197	5349	5217	5146	5322	5397	5460	5429	5260	5357	5310	5298	5277	5211	5511	5439	5309	5554	5472	5637	5546	5373
5900	5822	5853	5683	5668	5770	5623	5633	5596	5702	5579	5529	5403	5436	5584	5475	5531	5308	5115	5123	5321	5448	5406	5244	5245	5504	5266	5110	5170	5430	5214	5140	5300	5200	5374	5261	5132	5324	5056	5208	5252	5121	5170	5498	5386	5434	5429	5582	5561	5435
5724	5647	5865	6037	6045	5802	5860	5723	5865	5749	5857	5745	5700	5602	5478	5393	5233	5164	5236	5388	5461	5307	5397	5287	5328	5293	5161	5257	5383	5299	5157	5270	5329	5112	5197	5381	5253	5325	5122	5273	5214	5271	5092	5367	5346	5415	5382	5615	5462	5592
5626	5585	5562	5631	5736	5703	5846	5784	5782	5590	5456	5686	5457	5315	5320	5342	5353	5310	5480	5313	5596	5105	5334	5475	5394	5420	5210	5282	5194	5124	5356	5239	5266	5339	5283	5302	5282	5215	5198	5074	5124	5177	5160	5116	5292	5115	5442	5420	5429	5347
5803	5557	5624	5640	5602	5419	5470	5497	5284	5287	5286	5312	5380	5138	5449	5478	5494	5488	5651	5327	5525	5354	5499	5618	5379	5332	5464	5468	5158	5267	5335	5268	5533	5336	5272	5509	5297	5304	5246	5286	5140	4985	5099	5163	5131	5141	5260	5417	5250	5509
5889	5961	5809	5840	5644	5459	5539	5508	5313	5301	5246	5380	5452	5576	5472	5519	5533	5508	5378	5514	5369	5668	5564	5457	5419	5466	5655	5453	5386	5635	5405	5412	5405	5320	5544	5380	5397	5510	5090	5407	5242	5231	5354	5245	5140	5215	5198	5414	5291	5571
5810	5942	5825	5923	5806	5670	5676	5607	5691	5515	5566	5477	5497	5642	5490	5519	5583	5497	5555	5542	5692	5559	5463	5429	5618	5708	5500	5381	5554	5351	5425	5507	5544	5341	5478	5379	5550	5417	5491	5591	5408	5372	5367	5340	5183	5241	5170	5269	5372	5347
5854	5670	5644	5493	5476	5432	5466	5660	5592	5492	5505	5393	5449	5589	5375	5631	5705	5766	5669	5592	5553	5578	5549	5624	5543	5559	5555	5614	5600	5302	5473	5450	5418	5489	5363	5587	5646	5576	5543	5592	5541	5266	5462	5205	5288	5247	5282	5154	5234	5501
5892	5894	5574	5595	5514	5333	5411	5424	5429	5490	5352	5527	5433	5622	5539	5804	5617	5579	5544	5456	5551	5666	5621	5592	5421	5402	5558	5610	5492	5468	5398	5383	5382	5651	5492	5619	5673	5706	5715	5715	5604	5367	5468	5359	5530	5210	5243	5152	5457	5388
5826	5639	5662	5560	5721	5539	5471	5539	5413	5391	5522	5743	5750	5629	5750	5665	5629	5419	5330	5444	5786	5752	5457	5523	5509	5558	5631	5450	5637	5500	5339	5562	5638	5442	5519	5611	5650	5664	5711	5703	5741	5570	5419	5515	5364	5338	5367	5368	5435	5361
5892	5422	5562	5569	5441	5439	5521	5463	5501	5709	5666	5685	5675	5553	5583	5640	5500	5684	5478	5607	5453	5553	5536	5501	5423	5394	5617	5586	5702	5323	5425	5488	5392	5503	5453	5468	5557	5467	5655	5645	5677	5556	5511	5404	5579	5451	5612	5343	5369	5366
5897	5665	5386	5572	5250	5382	5483	5399	5717	5614	5577	5644	5493	5486	5595	5648	5776	5657	5719	5474	5410	5476	5497	5458	5404	5497	5421	5424	5431	5347	5426	5424	5616	5354	5358	5476	5288	5579	5645	5509	5725	5684	5463	5332	5447	5483	5401	5437	5357	5528
5761	5545	5420	5295	5503	5518	5450	5628	5690	5691	5730	5672	5808	5575	5614	5627	5489	5497	5451	5444	5409	5252	5394	5409	5499	5504	5382	5402	5329	5167	5250	5424	5217	5311	5514	5532	5418	5417	5537	5619	5618	5470	5542	5545	5514	5502	5420	5476	5282	5309
5665	5465	5410	5364	5460	5591	5663	5675	5503	5604	5720	5593	5605	5638	5490	5693	5459	5416	5545	5471	5407	5431	5432	5504	5399	5277	5306	5325	5245	5185	5310	5214	5277	5285	5328	5223	5302	5283	5451	5454	5450	5425	5370	5403	5472	5324	5584	5515	5324	5480
5652	5632	5511	5470	5482	5464	5685	5516	5695	5653	5584	5707	5652	5548	5597	5378	5549	5444	5340	5447	5447	5389	5380	5245	5277	5175	5236	5258	5151	5294	5282	5187	5274	5246	5310	5192	5280	5238	5292	5298	5422	5204	5355	5302	5316	5411	5485	5507	5301	5425
5794	5601	5430	5420	5415	5620	5705	5656	5671	5566	5715	5663	5619	5483	5438	5454	5369	5388	5414	5311	5284	5296	5340	5253	5337	5247	5260	5171	5274	5328	5161	5174	5231	5166	5199	5186	5092	5299	5073	5096	5121	5389	5291	5377	5439	5586	5555	5419	5551	5607
5663	5552	5542	5549	5528	5367	5667	5643	5839	5631	5667	5578	5503	5472	5289	5391	5460	5492	5438	5286	5144	5205	5208	5311	5253	5317	5315	5192	5235	5185	5254	5283	5135	5207	4991	5042	5068	5223	5157	5163	5173	5199	5290	5246	5338	5388	5499	5497	5552	5513
5600	5433	5554	5618	5474	5719	5824	5831	5824	5612	5583	5479	5173	5406	5253	5308	5398	5307	5282	5198	5146	5356	5357	5335	5279	5419	5186	5409	5347	5300	5351	5121	5132	5047	5072	4963	5049	5064	4984	5259	5083	5300	5305	5317	5336	5342	5443	5494	5496	5598
5599	5692	5682	5617	5600	5642	5744	5691	5777	5562	5540	5405	5462	5363	5322	5311	5308	5175	5306	5302	5403	5245	5105	5353	5316	5346	5308	5251	5171	5138	5248	5161	5157	5186	5206	5131	5133	5221	5128	5039	5195	5167	5105	5181	5293	5409	5440	5352	5519	5390
5621	5548	5705	5526	5684	5627	5658	5764	5695	5608	5581	5392	5462	5359	5282	5325	5237	5292	5317	5270	5246	5454	5307	5258	5214	5262	5295	5226	5308	5255	5275	5206	5344	5167	5024	5161	5056	5055	5062	5096	5128	5154	5134	5269	5276	5303	5260	5195	5388	5405
5659	5668	5773	5650	5643	5549	5678	5637	5770	5648	5630	5389	5423	5317	5131	5099	5281	5227	5262	5289	5313	5299	5274	5285	5372	5207	5394	5427	5357	5380	5279	5314	5201	5326	5257	5232	5103	5117	5330	5125	5090	5265	5318	5199	5034	5144	5191	5380	5430	5390
5644	5711	5874	5683	5473	5663	5569	5774	5738	5666	5527	5433	5287	5166	5210	5221	5124	5392	5375	5296	5223	5332	5251	5389	5192	5271	5390	5447	5417	5350	5418	5321	5380	5279	5204	5224	5169	5169	5195	5227	5201	5379	5173	5258	5103	5291	5300	5483	5511	5672
5712	5774	5884	5871	5760	5675	5712	5590	5824	5724	5384	5406	5236	5237	5271	5343	5302	5431	5374	5270	5216	5384	5247	5290	5253	5391	5260	5426	5440	5507	5446	5339	5401	5283	5359	5209	5387	5176	5270	5283	5291	5338	5192	5209	5347	5445	5619	5745	5898	5981
5790	5792	5923	5852	5694	5762	5655	5677	5681	5682	5450	5161	5293	5238	5232	5281	5446	5268	5367	5219	5141	5330	5418	5431	5390	5329	5472	5412	5420	5440	5514	5367	5469	5305	5280	5277	5222	5374	5269	5316	5273	5351	5212	5415	5529	5396	5738	5838	6125	6228
5899	5950	6038	5871	5824	5850	5667	5667	5637	5620	5335	5301	5302	5263	5237	5235	5220	5245	5162	5428	5302	5300	5557	5514	5531	5516	5400	5482	5685	5331	5513	5535	5449	5368	5424	5318	5474	5437	5457	5078	5146	5297	5304	5262	5604	5634	5770	5672	5607	5804
5901	5758	5902	5837	5696	5596	5473	5487	5339	5343	5388	5301	5348	5404	5158	5423	5306	5441	5156	5234	5403	5589	5517	5440	5545	5409	5434	5456	5604	5596	5359	5653	5706	5578	5506	5369	5514	5570	5347	5103	5254	5390	5442	5532	5534	5569	5167	5193	5168	5012
5836	5842	5920	5795	5710	5852	5542	5420	5398	5418	5383	5483	5382	5203	5168	5204	5309	5401	5394	5600	5423	5432	5446	5497	5414	5342	5531	5544	5698	5640	5657	5657	5587	5563	5347	5448	5430	5404	5218	5123	5212	5409	5638	5594	5494	5167	4741	4611	4573	4650
6067	5902	6020	5841	5531	5612	5481	5409	5559	5514	5478	5297	5316	5298	5232	5397	5396	5515	5610	5571	5669	5573	5398	5490	5436	5588	5498	5633	5689	5715	5691	5625	5762	5578	5549	5539	5420	5280	5179	5203	5447	5678	5763	5756	5263	4855	4626	4323	4414	4390
5970	5979	5854	5882	5698	5516	5452	5488	5314	5388	5283	5150	5197	5275	5312	5449	5459	5752	5586	5663	5465	5583	5559	5566	5692	5625	5750	5642	5791	5842	5799	5560	5632	5459	5542	5371	5243	5298	5321	5378	5518	5849	5732	5367	4907	4655	4199	4388	4594	4717
5853	5822	5888	5852	5670	5682	5498	5473	5294	5394	5222	5287	5336	5260	5458	5475	5486	5508	5674	5590	5443	5751	5568	5559	5759	5670	5695	5607	5631	5530	5450	5636	5657	5633	5404	5454	5398	5362	5406	5421	5641	5694	5446	5141	4802	4484	4566	4727	5005	5221
5902	5677	5760	5523	5712	5549	5569	5220	5221	5103	5252	5217	5367	5521	5391	5563	5681	5521	5589	5458	5639	5761	5744	5822	5699	5567	5626	5551	5519	5551	5545	5447	5519	5589	5619	5447	5351	5257	5187	5508	5497	5435	5207	4764	4478	4516	4687	5004	5442	5685
5813	5595	5586	5654	5623	5571	5615	5300	5260	5169	5226	5321	5358	5404	5386	5427	5440	5538	5704	5779	5666	5558	5771	5586	5681	5582	5348	5361	5343	5617	5440	5582	5684	5708	5554	5568	5361	5137	5227	5537	5468	5427	4925	4440	4392	4342	4903	5207	5711	6054
5763	5505	5750	5763	5765	5435	5435	5326	5279	5277	5348	5222	5446	5484	5448	5407	5342	5470	5593	5610	5931	5756	5543	5640	5466	5658	5425	5299	5317	5495	5594	5649	5702	5556	5735	5448	5321	5324	5211	5572	5705	5292	4786	4597	4448	4526	4814	5460	5841	6004
5859	5549	5656	5703	5486	5601	5305	5227	5204	5304	5420	5186	5397	5305	5241	5482	5520	5599	5573	5537	5579	5590	5479	5552	5573	5441	5547	5433	5586	5555	5602	5473	5415	5295	5498	5393	5121	5275	5322	5375	5577	5391	4944	4573	4578	4642	5041	5495	5775	5764
5747	5730	5538	5612	5547	5358	5472	5360	5311	5329	5293	5201	5329	5259	5445	5356	5379	5582	5657	5509	5566	5435	5429	5442	5544	5545	5531	5569	5598	5401	5527	5450	5421	5371	5432	5336	5293	5343	5466	5377	5745	5512	5091	4667	4714	4726	4945	5352	5850	6034
5793	5697	5771	5583	5419	5376	5436	5334	5418	5354	5263	5452	5291	5352	5380	5443	5531	5522	5395	5592	5535	5387	5462	5408	5576	5559	5513	5432	5493	5416	5433	5393	5373	5374	5487	5381	5215	5243	5427	5457	5801	5606	5031	4736	4618	4731	4959	5452	5819	5668
5875	5595	5563	5609	5493	5444	5328	5390	5473	5423	5420	5171	5250	5400	5354	5607	5472	5378	5550	5372	5410	5407	5571	5512	5634	5475	5488	5367	5411	5385	5299	5381	5381	5513	5521	5494	5396	5270	5565	5545	5707	5603	5158	4737	4725	4627	4845	5223	5923	5845
5894	5585	5550	5567	5458	5453	5500	5421	5501	5371	5182	5245	5374	5397	5508	5493	5611	5490	5455	5280	5441	5571	5483	5533	5479	5483	5349	5426	5433	5174	5304	5334	5374	5387	5628	5352	5426	5377	5467	5562	5811	5611	5021	4690	4474	4562	4858	5294	5747	5843
5497	5484	5479	5596	5678	5588	5627	5571	5468	5271	5210	5282	5456	5427	5323	5415	5319	5217	5261	5350	5490	5484	5434	5438	5327	5358	5306	5357	5439	5217	5406	5418	5535	5379	5421	5360	5451	5350	5385	5518	5682	5588	5089	4505	4445	4559	4875	5377	5704	5859
5534	5468	5560	5693	5445	5554	5576	5542	5405	5358	5424	5301	5380	5295	5386	5313	5269	5251	5287	5551	5314	5501	5585	5490	5381	5291	5350	5138	5310	5160	5265	5430	5388	5420	5495	5458	5378	5307	5263	5474	5614	5565	4876	4593	4523	4536	4897	5296	5837	5850
5601	5385	5637	5736	5582	5495	5411	5533	5354	5581	5381	5227	5299	5208	5351	5265	5222	5421	5292	5412	5375	5410	5422	5096	5285	5228	5398	5233	5149	5315	5386	5474	5389	5411	5347	5518	5330	5245	5356	5553	5735	5516	5150	4686	4646	4668	4953	5347	5900	6106
5548	5370	5661	5702	5491	5509	5505	5562	5568	5396	5402	5295	5181	5113	5112	5072	5286	5439	5322	5421	5340	5203	5222	5150	5285	5254	5285	5484	5337	5468	5294	5384	5470	5323	5493	5449	5121	5221	5260	5712	5720	5530	5109	4770	4654	4765	5133	5771	6187	6186
5648	5425	5630	5583	5626	5449	5701	5576	5661	5617	5395	5289	5264	5002	5136	5179	5316	5177	5222	5306	5199	5200	5133	5214	5284	5306	5308	5389	5399	5302	5338	5249	5303	5254	5370	5215	5214	5102	5311	5679	5797	5673	5166	4838	4775	4996	5273	5818	6383	6390
5563	5503	5550	5604	5446	5539	5614	5663	5561	5539	5289	5221	5227	5108	5068	5158	5269	5176	5225	5173	5216	5210	5094	5250	5230	5359	5313	5370	5343	5111	5116	5109	5186	5284	5187	5236	5329	5331	5395	5619	5893	5621	5176	4938	4762	4832	5339	5881	6444	6639
5442	5461	5559	5649	5529	5762	5738	5699	5593	5569	5328	5269	5213	5196	5225	5277	5175	5160	5179	4955	5176	5030	5070	5134	5248	5155	5293	5300	5193	5183	5191	5057	5150	5237	5166	5368	5315	5374	5394	5708	5814	5792	5370	4910	4647	4532	4983	5633	6056	6560
5578	5471	5403	5402	5605	5599	5695	5772	5650	5517	5349	5338	5329	5184	5269	5219	5185	5123	5083	5031	5109	5231	5254	5404	5143	5157	5148	5109	5097	5166	5196	5290	5179	5287	5348	5290	5403	5336	5358	5565	5598	5723	5317	4932	4594	4482	4598	4799	5269	5621
5737	5479	5482	5588	5535	5583	5758	5689	5710	5446	5408	5556	5389	5309	5402	5310	5218	4917	5054	5157	5192	5092	5338	5160	5163	5318	5145	5052	5200	5157	4981	5314	5306	5286	5268	5276	5193	5313	5368	5323	5684	5648	5507	5185	4756	4526	4439	4463	4514	4731
5617	5455	5399	5523	5637	5604	5486	5731	5530	5563	5520	5498	5461	5316	5233	5155	5006	4939	5099	5044	5171	5212	5207	5197	5295	5080	5249	5046	5074	5257	5132	5224	5362	5420	5435	5305	5278	5107	5145	5409	5446	5837	5690	5665	5258	4811	4623	4415	4356	4445
5467	5483	5344	5393	5478	5556	5486	5728	5662	5579	5722	5542	5457	5282	5320	5114	5145	5065	5107	5195	5339	5186	5202	5120	5128	5090	5114	4887	5143	5185	5403	5269	5248	5380	5324	5400	5338	5054	5152	5084	5520	5752	5813	5968	5686	5532	5139	4720	4588	4666
5518	5396	5253	5425	5583	5533	5394	5406	5389	5599	5617	5662	5382	5455	5241	5197	5060	5221	5319	5336	5350	5132	5256	5083	5035	5055	5215	5007	5311	5303	5174	5190	5357	5417	5287	5433	5207	5208	5214	5269	5385	5580	5883	6047	6101	5984	5508	5306	5295	5194
5496	5517	5305	5272	5514	5490	5397	5459	5536	5725	5530	5514	5332	5355	5187	5148	5312	5377	5142	5381	5219	5342	5340	5034	5027	5215	5194	5475	5349	5307	5353	5327	5349	5370	5258	5289	5209	5330	5246	5329	5387	5643	5580	6020	6058	6209	5919	5806	5932	5588
5726	5376	5384	5286	5334	5262	5319	5292	5551	5490	5561	5579	5411	5517	5315	5446	5519	5389	5358	5420	5355	5337	5266	5265	5297	5338	5432	5314	5414	5556	5449	5424	5506	5514	5347	5465	5328	5408	5477	5598	5471	5517	5556	5734	5944	5980	6108	6109	6012	5951
5720	5503	5439	5150	5318	5143	5149	5260	5390	5529	5577	5372	5400	5450	5513	5491	5601	5596	5553	5492	5333	5331	5290	5453	5524	5493	5538	5489	5465	5327	5332	5362	5480	5380	5338	5414	5360	5431	5470	5583	5653	5646	5570	5713	5577	5663	5733	5667	5648	5624
5838	5497	5387	5327	5406	5193	5229	5219	5459	5386	5479	5322	5368	5451	5398	5541	5467	5692	5476	5414	5502	5269	5459	5500	5527	5579	5510	5573	5550	5435	5290	5344	5371	5612	5488	5434	5462	5573	5467	5702	5611	5633	5451	5301	5416	5205	5386	5292	5314	5184
5880	5658	5383	5316	5110	5258	5258	5418	5253	5344	5327	5359	5332	5284	5591	5461	5513	5573	5631	5472	5339	5363	5456	5575	5650	5581	5502	5463	5441	5363	5302	5359	5480	5564	5542	5609	5663	5472	5481	5558	5574	5571	5424	5292	5125	5241	5148	4979	5114	5090
5880	5555	5310	5366	5115	5311	5172	5289	5309	5156	5150	5238	5298	5523	5583	5617	5516	5498	5444	5301	5341	5487	5612	5569	5698	5621	5617	5459	5408	5471	5462	5527	5385	5518	5464	5788	5701	5618	5574	5475	5362	5392	5315	5220	5100	5058	4981	4941	4890	5067
5799	5694	5429	5390	5350	5201	5308	5239	5177	5264	5118	5272	5337	5319	5398	5381	5497	5467	5326	5456	5487	5490	5548	5595	5663	5702	5415	5401	5394	5402	5362	5415	5684	5453	5546	5605	5663	5585	5524	5339	5313	5111	5061	5035	5031	4935	5007	4885	4936	5142
5815	5640	5504	5461	5399	5411	5383	5192	5069	4956	5106	5124	5262	5284	5456	5268	5338	5423	5460	5445	5423	5591	5565	5512	5549	5481	5512	5527	5345	5351	5358	5478	5452	5605	5478	5555	5577	5505	5337	5359	5204	5257	4978	4999	4874	4837	5083	5098	5053	5229
5633	5429	5451	5539	5413	5357	5347	5353	5184	5179	5037	5307	5086	5237	5131	5299	5191	5261	5163	5327	5514	5526	5517	5459	5502	5473	5391	5365	5357	5393	5463	5485	5527	5510	5677	5575	5283	5320	5299	5129	5223	5042	5047	4842	4841	5005	5102	5064	5089	5361
5602	5418	5384	5579	5455	5506	5533	5270	5161	5254	5203	5150	5221	5144	5117	5186	5269	5296	5375	5348	5443	5518	5282	5370	5248	5361	5355	5438	5429	5386	5290	5423	5591	5453	5384	5388	5359	5155	5052	5072	5109	4930	5116	5002	5132	5270	5189	5190	5514	5610
5564	5307	5402	5529	5443	5495	5521	5415	5412	5323	5352	5299	5317	5233	5216	5256	5202	5291	5349	5313	5530	5589	5229	5266	5291	5173	5131	5245	5306	5455	5533	5395	5461	5273	5376	5173	5199	5183	5141	5048	5184	5130	5185	5224	5106	5320	5332	5452	5409	5564
5366	5293	5390	5460	5448	5446	5449	5350	5306	5407	5476	5464	5388	5280	5187	5305	5226	5294	5353	5437	5332	5238	5227	5111	5080	5234	5107	5274	5204	5474	5403	5297	5372	5180	5214	5097	5030	4994	5153	4973	5184	5219	5236	5315	5320	5561	5557	5594	5589	5632
5355	5296	5260	5331	5407	5484	5319	5379	5376	5532	5668	5804	5504	5238	5344	5177	5265	5326	5485	5222	5426	5143	5112	5067	5188	5231	5114	5249	5261	5443	5371	5280	5107	5199	5046	5070	5053	5047	5088	5138	5191	5346	5517	5363	5504	5558	5420	5505	5579	5504
5343	5326	5177	5269	5404	5290	5281	5195	5481	5521	5508	5499	5273	5508	5278	5190	5334	5431	5449	5429	5429	5225	5173	5007	5121	5128	5127	5057	5225	5248	5354	5279	5268	5172	5045	5081	5102	4965	5223	5322	5382	5535	5631	5558	5513	5602	5543	5458	5528	5318
5509	5342	5212	5165	5151	5300	5133	5290	5531	5674	5540	5609	5388	5382	5490	5468	5469	5603	5406	5451	5236	5201	5241	5227	5081	5199	5213	5174	5358	5382	5322	5224	5291	5194	5139	5050	5124	5312	5285	5255	5475	5569	5621	5552	5532	5534	5525	5318	5231	5248
5519	5303	5320	5387	5202	5228	5220	5282	5513	5542	5594	5430	5555	5481	5302	5549	5650	5710	5513	5454	5338	5324	5278	5202	5238	5292	5217	5475	5428	5313	5356	5164	5375	5248	5119	5177	5207	5360	5345	5480	5434	5472	5684	5501	5514	5478	5290	5175	5135	5162
5688	5536	5305	5170	5079	5193	5217	5194	5380	5341	5386	5366	5406	5437	5411	5632	5601	5705	5537	5479	5553	5405	5435	5266	5355	5370	5384	5658	5532	5365	5344	5217	5478	5329	5276	5387	5406	5382	5501	5577	5416	5452	5445	5465	5358	5271	5275	5106	5150	5147
5478	5449	5402	5270	5106	5051	5164	5281	5228	5290	5247	5256	5299	5126	5437	5504	5525	5590	5521	5365	5323	5377	5365	5345	5586	5604	5566	5526	5490	5472	5278	5221	5295	5428	5381	5270	5556	5354	5454	5438	5444	5357	5392	5445	5252	5214	5226	5119	5248	5143
5613	5538	5361	5313	5307	5198	5144	5213	5342	5363	5332	5284	5278	5324	5348	5478	5521	5491	5446	5337	5221	5283	5444	5410	5539	5576	5685	5455	5477	5219	5345	5341	5300	5223	5376	5365	5483	5421	5473	5568	5351	5436	5346	5184	5195	5159	5229	5096	5232	5303
5409	5569	5454	5511	5414	5241	5380	5329	5357	5261	5211	5011	5147	5034	5310	5316	5433	5236	5124	5320	5246	5301	5546	5549	5534	5469	5450	5348	5392	5347	5278	5056	5083	5172	5283	5503	5471	5558	5364	5347	5415	5282	5315	5225	5205	5265	5195	5227	5332	5320
5513	5474	5333	5255	5217	5351	5546	5343	5451	5258	5173	5080	5123	5060	5303	5348	5320	5221	5149	5163	5122	5354	5375	5224	5363	5397	5358	5284	5252	5305	5141	5254	5206	5100	5226	5311	5462	5453	5349	5392	5295	5143	5265	5254	5211	5169	5283	5099	5238	5169
5323	5222	5173	5072	5167	5354	5370	5442	5362	5394	5216	5156	5257	5260	5481	5358	5319	5201	5039	5182	5056	5192	5208	5384	5259	5348	5244	5161	5315	5083	5078	5117	5109	5063	5292	5199	5424	5476	5493	5221	5373	5176	5367	5282	5365	5223	5361	5400	5311	5370
5429	5318	5101	5078	5133	5160	5306	5409	5484	5297	5417	5357	5416	5294	5345	5281	5374	5261	5146	5237	4992	5140	5299	5322	5352	5237	5352	5094	5059	5006	5000	5220	5002	5160	5199	5266	5365	5331	5457	5507	5395	5420	5303	5356	5358	5245	5219	5453	5256	5382
5406	5230	5176	4917	5186	5236	5374	5444	5411	5347	5347	5283	5307	5422	5559	5327	5339	5269	5160	5202	5357	5203	5391	5374	5414	5243	5152	5116	5156	4882	5078	5089	5122	5231	5303	5491	5438	5499	5455	5373	5305	5392	5381	5259	5226	5186	5093	5128	5106	5044
5379	5419	5156	5153	5076	5231	5328	5326	5315	5247	5078	5316	5419	5372	5412	5439	5300	5358	5220	5327	5206	5418	5375	5463	5296	5319	5216	5285	5179	5140	5145	5167	5404	5345	5391	5521	5544	5505	5623	5283	5418	5228	5275	5169	5113	5211	5206	5029	5073	5112
5560	5193	5380	5162	5225	5283	5378	5202	5361	5256	5212	5197	5442	5564	5549	5419	5397	5323	5244	5437	5438	5341	5454	5444	5314	5349	5266	5291	5329	5295	5274	5424	5345	5420	5492	5507	5525	5514	5501	5331	5077	5281	5257	5128	5238	5185	5150	5112	5107	5208
5452	5278	5296	5193	5190	5238	5200	5161	5242	5215	5154	5190	5133	5186	5474	5339	5357	5335	5263	5226	5510	5395	5537	5385	5418	5269	5227	5249	5185	5194	5354	5475	5510	5446	5483	5371	5391	5324	5409	5161	5191	5046	5095	5073	5141	5095	4932	5165	5085	5291
5441	5307	5262	5202	5361	5193	5339	5244	5138	5094	5132	5167	5267	5261	5198	5164	5330	5279	4981	5112	5184	5379	5381	5411	5324	5345	5294	5227	5031	5243	5235	5419	5480	5528	5481	5421	5357	5301	5406	5256	4996	4961	5055	5082	5127	5144	5145	5159	5177	5322
5345	5254	5127	5270	5256	5331	5299	5301	5071	5027	5150	5233	5183	5281	5266	5157	5123	4959	5040	5196	5347	5430	5378	5387	5361	5146	5105	5072	5192	5359	5174	5499	5357	5415	5475	5413	5234	5417	5133	5199	5071	5132	5091	5220	5136	5211	5265	5262	5498	5471
5336	5173	5095	5071	5240	5343	5297	5282	5240	5045	5208	5186	5411	5354	5209	5250	5052	5035	5027	5104	5184	5307	5314	5265	5110	5148	5305	4982	5007	5197	5232	5338	5428	5281	5481	5405	5443	5207	5335	5156	5029	5195	5144	5152	5413	5323	5397	5401	5403	5484
5237	4879	5059	4873	5129	5246	5278	5231	5272	5254	5195	5372	5418	5480	5351	5345	5003	5211	4984	5031	5191	5470	5388	5333	5179	5105	5015	4996	5157	5263	5316	5424	5322	5375	5402	5262	5352	5269	5358	5167	5091	5325	5150	5617	5325	5552	5546	5434	5516	5458
5388	5092	4934	4897	5130	5186	5126	5164	5028	5296	5241	5349	5256	5374	5481	5264	5298	5141	5344	5230	5295	5386	5495	5455	5406	5134	5040	5051	4991	5226	5343	5274	5269	5359	5246	5418	5367	5344	5374	5265	5177	5199	5280	5319	5307	5378	5286	5389	5390	5385
5606	5109	4911	5095	5181	5132	5136	5228	5174	5177	5182	5328	5347	5506	5459	5299	5203	5315	5272	5241	5509	5501	5563	5388	5412	5294	5175	5233	5157	5292	5281	5499	5463	5623	5664	5643	5575	5467	5506	5246	5282	5261	5248	5288	5337	5232	5337	5338	5526	5392
5451	5133	5083	5137	5293	5167	5406	5196	5163	5093	5166	5245	5367	5363	5303	5176	5303	5051	5225	5420	5523	5624	5635	5562	5394	5266	5344	5334	5368	5367	5456	5642	5507	5679	5658	5520	5496	5639	5314	5274	5230	5242	5336	5307	5114	5233	5350	5364	5326	5384
5269	5188	5001	4968	5286	5283	5380	5277	5055	5096	5082	5128	5402	5289	5256	5149	5247	5224	5289	5265	5465	5505	5566	5356	5380	5275	5305	5281	5325	5386	5438	5513	5436	5576	5473	5540	5420	5266	5301	5189	5226	5085	5202	5128	5182	5170	5346	5362	5438	5500
5544	5192	5096	5091	5261	5342	5387	5364	5226	5195	5306	5234	5287	5309	5326	5363	5062	5039	5019	5115	5401	5260	5437	5278	5098	5099	5167	5155	5227	5230	5331	5173	5233	5234	5246	5129	5072	5194	5060	4960	4860	5052	5155	5128	5017	5201	5241	5175	5343	5502
5468	5424	5186	5112	5070	5116	5274	5392	5269	5286	5263	5392	5343	5355	5202	5120	4894	5179	5229	5271	5344	5267	5183	5112	5086	5039	5048	5037	5089	5158	5151	5239	5222	5117	5151	5182	5147	5254	5169	5082	4965	4992	5140	5100	5212	5297	5313	5303	5488	5442
5696	5376	5243	5306	5126	5178	5287	5339	5253	5341	5313	5358	5345	5248	5166	5191	5146	4958	5166	5297	5216	5354	5314	5150	5179	4990	4965	4887	5184	5099	5376	5467	5730	5692	5648	5452	5636	5633	5550	5410	5166	5351	5284	5091	5248	5353	5125	5216	5387	5558
5235	5123	5079	5352	5222	5021	5224	5366	5287	5148	5214	5531	5313	5219	5426	5189	5010	5175	5291	5328	5395	5161	5399	5229	5125	5049	4853	4972	5228	5192	5667	5713	5892	6283	6200	6085	5979	5827	5764	5543	5458	5401	5276	5149	5154	5286	5227	5299	5438	5633
4972	4854	4887	5310	5278	5099	5207	5249	5179	5216	5106	5223	5353	5480	5287	5344	5142	5113	5040	5197	5220	5518	5394	5282	5204	4926	5049	5212	5087	5432	5608	5721	5744	6139	6080	6192	5952	5786	5579	5600	5376	5401	5529	5217	4982	5204	5312	5395	5370	5595
4843	4697	5103	5625	5599	5162	5118	5138	5140	5037	5028	5110	5326	5340	5301	5182	5094	5105	5123	5075	5306	5464	5514	5424	5237	5143	5392	5256	5596	5536	5293	5532	5283	5361	5645	5695	5433	5350	5157	5218	5174	5340	5413	5193	5102	5156	5374	5429	5454	5475
4807	4811	4997	5625	5521	5305	5065	5325	5112	5072	5008	5192	5150	5109	5294	5152	5057	5034	5009	5057	5283	5395	5437	5443	5269	5150	4981	5385	5481	5476	5164	5126	5075	4814	5125	5283	5053	4784	4876	4981	4861	5320	5526	5332	5088	5039	5564	5515	5499	5461
4967	4849	5387	5536	5565	5091	5234	5220	5296	4989	5116	5379	5118	5085	5146	5098	5033	5031	5182	5085	5187	5350	5435	5501	5309	5128	5150	5357	5543	5376	5010	4951	4816	4793	4958	5085	4910	4784	4656	4840	4871	5340	5842	5498	5098	5140	5466	5656	5670	5479
5164	4899	5268	5720	5304	4934	5265	5334	5049	4996	5029	5333	5127	5177	5256	5308	4987	5077	5152	5241	5207	5321	5432	5311	5189	5071	5271	5406	5576	5453	5066	4826	4817	4782	5070	5268	5139	4807	4869	4862	5067	5603	6017	5544	5172	5152	5699	5794	5551	5687
5202	4849	5168	5388	5163	4919	5079	5338	5100	5063	5034	5233	5310	5311	5365	5540	4994	5181	5311	5237	5161	5302	5490	5307	5335	5187	5227	5468	5877	5392	5236	5186	5085	5073	5412	5628	5589	4948	5230	5139	5236	5623	6179	5639	5068	5088	5483	5649	5763	5644
5076	4822	5210	5520	5184	4996	5030	5208	5106	4842	4996	5069	5066	5258	5375	5411	5128	4969	5063	5231	5279	5373	5434	5509	5351	5106	5309	5631	5876	5764	5390	5291	5215	5385	5699	5975	5751	5433	5382	5193	5135	5606	6069	5555	5024	5075	5529	5469	5545	5622
5255	4970	5174	5688	5083	4744	4837	5126	5055	4800	4901	5045	5097	5147	5248	5341	5163	5144	5204	5286	5148	5287	5450	5411	5358	5233	5182	5681	5762	5598	5348	5169	5208	5273	5584	5733	5434	5293	5199	5106	4937	5305	5839	5655	5032	4982	5304	5487	5495	5484
5119	4938	5310	5667	5220	5025	4920	5261	5079	4912	5071	4973	5056	5032	5307	5362	5214	5142	5132	4964	5287	5316	5389	5445	5461	5276	5061	5617	5644	5575	5187	5022	5114	4915	5399	5497	5388	5134	5007	5092	4840	5368	5907	5529	4906	5031	5420	5675	5443	5368
5048	5006	5267	5632	5317	4940	5140	5264	5224	5017	5175	5073	5184	5202	5377	5260	5304	5073	5140	5131	4895	5215	5373	5362	5204	5204	5335	5435	5621	5528	5195	4954	4996	5113	5451	5757	5463	5014	5122	5082	4913	5441	6041	5586	4843	5017	5640	5606	5413	5390
4887	4921	5119	5640	5522	4989	5001	5331	5281	4990	4931	5346	5190	5245	5175	5388	5129	5204	5235	5059	5003	5160	5369	5404	5392	5069	5135	5379	5592	5409	5157	4954	4927	5055	5340	5891	5414	5167	5086	5077	5104	5473	6193	5474	5080	4954	5586	5602	5273	5310
5141	5006	5206	5696	5327	4967	5037	5235	5220	4991	5029	5137	5142	5181	5388	5420	5249	5206	5200	5220	5100	5048	5200	5344	5215	5256	5145	5570	5651	5485	5243	4973	4865	5114	5316	5809	5426	5185	5234	5153	5072	5463	6056	5479	5011	4945	5234	5361	5113	5050
5215	5147	5282	5648	5496	4811	4852	5194	5231	4957	4957	5044	5061	5053	5267	5271	5288	5208	5151	5141	4911	5060	5175	5187	5278	5320	5403	5633	5818	5488	5046	4943	4905	4976	5272	5666	5557	5082	5200	5110	5096	5395	5959	5518	4938	4950	5327	5451	5126	5191
5282	5096	5390	5885	5392	4836	5011	5250	5241	4970	5074	4974	4943	4870	5142	5182	5100	5050	5099	4919	4892	5037	5204	5164	5155	5281	5384	5627	5726	5609	5153	4875	4989	4989	5514	5699	5423	5098	5196	5206	4895	5541	6136	5572	4926	4990	5543	5509	5468	5334
5183	5028	5307	5862	5399	4759	4922	5181	5185	5006	5121	5034	4890	4826	5000	5193	5196	5097	4996	4963	4776	4978	5117	5124	5085	5182	5270	5530	5819	5678	5271	4883	4957	4928	5433	5745	5371	5136	5192	5191	4979	5567	6151	5554	5014	5027	5495	5633	5420	5235
4980	4955	5329	5958	5361	4724	4867	4956	5077	4942	5089	5188	4924	4795	4946	5094	5259	5089	5137	5080	4960	4994	5114	5142	5074	5205	5277	5608	5726	5608	5364	4889	4922	4929	5291	5721	5443	5215	4935	4974	5220	5610	6087	5805	5109	5189	5474	5498	5467	5354
5128	4913	5287	5673	5432	4845	4709	4836	5081	5022	4822	5180	4885	4814	5028	4931	5007	5142	5255	5205	5099	4989	5162	5227	5042	5199	5351	5689	5846	5741	5380	5029	4995	4964	5196	5609	5514	5035	5140	5088	5149	5610	6261	5947	5186	5356	5862	5866	5616	5583
5167	4757	5388	5864	5343	4732	4565	5021	4960	4881	4927	4990	4771	4902	5035	4992	5053	5092	5223	5305	5044	5003	5080	5246	5304	5172	5472	5680	6132	5942	5483	5237	5160	5222	5314	5679	5414	5146	5031	5184	5059	5640	6380	5817	5290	5351	5892	5839	5794	5552
4991	4872	5189	5829	5408	4782	4762	4973	4883	4830	4904	4974	4971	4738	4931	4916	4969	5108	5173	5241	5212	5254	5214	5042	5252	5143	5497	5845	6127	5882	5607	5480	5152	5188	5470	5693	5467	5057	5100	5100	4908	5509	6061	5856	5370	5367	5748	6059	5613	5628
5004	4983	5247	5792	5404	4961	4862	4916	4954	4827	4966	4974	4909	4884	4945	5018	4946	4985	5220	5123	5268	5145	5284	5222	5134	5148	5399	5711	6071	5964	5691	5367	5238	5291	5281	5747	5266	5010	4973	4927	4918	5599	6158	5714	5100	5368	5858	6005	5908	5765
5140	4848	5306	5695	5454	4883	4937	4887	5094	4839	5002	5084	4978	4837	4835	5031	4963	5136	5134	5118	5271	5131	5351	5221	5194	5239	5399	5794	6153	5874	5622	5396	5316	5046	5487	5816	5430	5046	4979	5188	4895	5343	6237	5875	5274	5258	5706	6004	5850	5661
4991	4678	5204	5750	5526	4779	4806	4964	4924	4815	5001	5021	4970	4851	4954	5123	5144	5079	5304	5186	5127	5338	5387	5263	5202	5196	5331	5726	6217	6093	5602	5463	5202	5364	5778	5925	5474	5066	5026	5102	4960	5516	6152	5881	5205	5191	5826	6023	5731	5821
4964	4894	5261	5802	5437	4970	4897	5116	4975	4686	4954	5045	4965	4981	4897	5006	4996	5013	5182	5165	5276	5311	5559	5424	5321	5247	5328	5707	6195	5934	5486	5315	5271	5230	5640	5849	5614	5097	4893	5027	4793	5396	6026	5594	5037	5154	5742	5734	5743	5619
4980	4753	5190	5793	5649	5043	4940	4966	5021	4636	4920	5025	5052	4892	4964	5063	5001	4940	5257	5189	5116	5174	5423	5406	5368	5286	5285	5568	5839	5928	5424	5326	5268	5067	5444	5940	5482	5008	4943	4897	4831	5456	6084	5733	4914	5135	5585	5806	5665	5515
5059	4714	5128	5726	5435	5094	5043	5057	5022	4893	4790	4920	4981	4891	5022	5124	4743	4858	5024	5204	5065	5014	5380	5359	5480	5322	5345	5483	5699	5779	5415	5257	5131	5001	5342	5929	5366	5024	5013	5007	5039	5552	6169	5756	4993	5206	5752	5552	5546	5514
5044	4880	5095	5611	5304	4967	4858	5113	4928	4726	4749	4888	4886	4952	5034	4975	4973	4864	5037	5061	5055	5182	5127	5331	5340	5307	5299	5606	5720	5595	5294	5325	5288	5145	5537	5736	5596	5275	5114	5023	4777	5622	6250	5691	4941	5152	5713	5528	5591	5314
5087	4801	5194	5656	5309	4846	4916	5243	4994	4834	4788	4831	4748	4868	5059	5195	5074	4906	4987	4977	5069	4991	5176	5176	5282	5366	5362	5671	5808	5447	5250	5099	4991	5193	5474	5736	5711	5122	5184	5083	4855	5683	6094	5595	5002	5175	5515	5673	5386	5475
5095	4827	5195	5555	5433	4891	4848	5169	5183	4998	4911	4940	4763	4733	4950	5204	4888	4954	4883	4972	4964	4961	5151	5158	5038	5114	5287	5602	5745	5553	5168	5051	5056	4977	5390	5888	5492	5084	5106	5085	4919	5504	6156	5762	4994	5276	5666	5681	5518	5304
5309	4943	5203	5826	5445	4923	4948	5200	5171	5053	5022	4963	4694	4851	4896	5034	4867	5048	4985	4878	4907	4982	5104	5016	4990	5176	5369	5552	5909	5730	5223	4973	5006	5065	5204	5662	5624	5207	5147	5229	4967	5489	6308	5782	5094	5120	5699	5782	5602	5463
5119	4806	5416	5841	5534	5072	4850	5195	5199	5057	5139	5060	4876	4636	4818	5008	4873	4877	4943	4881	4907	4944	5074	5074	5032	4969	5148	5604	6083	5829	5478	5195	5179	5070	5330	5605	5502	5065	5311	5128	4829	5410	6251	5884	5122	5272	5805	5975	5602	5448
5076	4894	5399	5813	5527	4900	5140	5138	5250	4913	5019	5001	4889	4743	4917	4869	4854	4871	5020	5063	4854	4870	5026	5016	5096	4992	5168	5674	5854	5837	5422	5253	5217	5136	5457	5713	5557	5006	5117	5139	4771	5488	6298	5696	5037	5335	5813	5841	5603	5375
5105	4914	5261	5971	5705	4989	4822	5101	5169	5019	5004	5187	4836	4850	4842	4909	4736	4826	4946	5031	4945	4965	5008	5037	5114	4916	5159	5578	5679	5943	5580	5364	5174	5252	5450	5759	5482	5018	5009	5004	4872	5417	6145	5738	5147	5400	5879	5742	5744	5570
5009	4763	5231	5964	5660	5200	5010	5164	5229	4925	5048	5183	4941	4978	4933	4791	4554	4831	4968	5016	4795	4817	4986	4971	5026	4808	5035	5381	5765	5778	5509	5353	5227	5167	5471	5856	5532	5066	5127	5088	4998	5447	6146	5670	5225	5366	5902	5968	5826	5527
4876	4878	5165	5866	5734	5360	5040	5207	5116	4863	4821	5148	5065	4970	4989	4887	4726	4684	4954	5076	4899	4842	4985	5029	4939	4861	5149	5377	5720	5703	5522	5481	5336	5369	5683	6015	5551	5116	4987	5188	5032	5373	6087	5709	5071	5311	5980	5963	5690	5504
4878	4574	4984	5643	5558	5151	5085	5282	5011	4533	4735	5010	5012	4984	4948	4962	4727	4662	4843	4922	4934	4895	5095	4943	5065	5072	5193	5272	5718	5525	5352	5378	5277	5251	5764	5960	5682	5242	5169	5014	4888	5390	6092	5598	5135	5315	5724	5691	5608	5373
5011	4538	5032	5532	5483	5037	5099	5031	4915	4840	4736	4870	4966	4912	5004	4949	4766	4706	4741	4780	4805	4856	4956	4878	5046	5016	5118	5373	5568	5634	5330	5216	5216	5239	5584	5851	5821	5422	5205	5127	4896	5456	6301	5687	5168	5148	5633	5749	5602	5710
4996	4822	5024	5632	5339	5069	4866	5289	5070	4710	4661	4848	4891	4705	4907	4947	4847	4844	4725	4768	4706	4852	4947	5052	4906	5089	5262	5424	5560	5459	5251	5295	5199	5161	5512	5879	5684	5239	5139	5284	5052	5793	6086	5611	5160	5318	5708	5722	5635	5427
4951	4555	4907	5511	5256	4780	4778	5099	5110	4824	4834	4849	4804	4705	4938	4917	4900	4875	4796	4878	4761	4896	5008	5090	4914	4933	5106	5465	5792	5510	5368	5249	5221	5099	5433	5904	5586	5252	5346	5200	5075	5541	6506	5823	5001	5219	5738	5847	5736	5488
5063	4591	5068	5502	5135	4639	4733	4889	4988	4893	4892	4965	4727	4659	4930	5050	4941	4941	4978	4953	4718	4790	4988	5015	4955	4924	5184	5482	5659	5706	5382	5200	5261	4994	5416	5622	5513	5252	5251	5092	5054	5576	6341	5857	5276	5252	5747	5748	5643	5401
5013	4610	5016	5525	5312	4613	4586	4877	4966	4743	4807	4934	4783	4701	4786	5003	4951	4905	4964	5004	5031	4907	5007	5136	4892	4892	5195	5369	5856	5632	5430	5213	5235	5042	5321	5727	5435	5160	5154	4969	5014	5719	6211	5868	5126	5224	5768	5775	5592	5531
4919	4618	4953	5540	5292	4663	4627	4924	4909	4713	4925	4941	4997	4778	4900	4943	4999	4899	5109	5088	5079	5055	4991	5052	4953	4820	5129	5585	5792	5715	5350	5247	5256	5197	5481	5674	5284	4938	5103	4881	4829	5377	6220	5714	5075	5276	5858	5801	5819	5505
4729	4509	4906	5504	5228	4985	4642	4866	4771	4774	4858	4905	5062	4865	4878	4988	4875	4945	5164	5191	5113	5146	5151	5103	5039	5004	5025	5276	5777	5685	5514	5344	5198	5189	5557	5693	5458	5029	5056	5010	4738	5282	5952	5483	5087	5278	5688	5878	5564	5511
4727	4484	4816	5432	5246	4815	4690	4883	4776	4577	4774	5137	5036	4934	5103	4957	4883	4910	5121	5171	5184	5247	5204	5211	5120	5027	5182	5458	5703	5816	5428	5197	5002	5222	5462	5707	5419	5093	5124	5068	4798	5388	5888	5546	4838	5183	5654	5806	5363	5254
4822	4550	4852	5352	5412	4704	4822	4799	4669	4521	4792	4943	4834	4780	4932	4975	4963	4986	5189	5072	4922	5301	5286	5487	5325	5298	5380	5417	5792	5882	5319	5163	5017	5008	5384	5843	5444	5255	5279	5172	5018	5610	6082	5580	4899	5149	5662	5652	5399	5248
4862	4625	4896	5334	5270	4861	4791	4815	4825	4663	4608	4777	4929	4735	4937	5127	4936	4928	5136	5247	5176	5195	5236	5277	5266	5353	5610	5646	5913	5758	5271	5133	5069	4993	5318	5860	5506	5106	5150	5118	5034	5659	6310	5638	5105	5093	5670	5671	5361	5297
4793	4634	4951	5403	5275	4644	4774	4930	4735	4646	4684	4884	4769	4866	4962	5120	5063	4922	5038	5161	5124	5200	5254	5353	5279	5213	5420	5652	5761	5762	5402	5047	4967	4938	5259	5686	5345	5082	5063	5061	4994	5646	6199	5541	5102	5239	5668	5808	5358	5352
4905	4523	4848	5435	5247	4560	4635	5102	4911	4654	4678	4869	4788	4753	4720	5214	5165	4961	5135	5012	5185	5045	4999	5116	5110	5318	5326	5551	5831	5754	5369	5151	4943	4838	5215	5513	5340	4830	4970	5010	5073	5607	6242	5947	5033	5241	5865	5894	5569	5344
4826	4641	4869	5504	5281	4740	4598	4779	4856	4761	4609	4879	4739	4663	5008	4954	4900	4876	5168	5045	5118	5283	5068	5060	5286	5005	5382	5572	5906	5728	5445	5087	5163	4873	5133	5575	5271	4887	4852	4971	4956	5612	6278	5602	5028	5140	5820	5905	5487	5395
4890	4527	4738	5648	5402	4867	4712	4888	5086	4764	4786	4791	4809	4660	4915	4931	4933	4899	4981	4914	5026	5045	5062	5120	5115	5029	5197	5507	5671	5587	5464	5359	5299	4986	5391	5529	5267	4867	4840	4813	4794	5384	6040	5599	4991	5215	5796	5829	5534	5370
4808	4612	5029	5436	5305	5107	4761	4882	4856	4775	4700	5044	4904	4762	4885	4915	4942	4795	4925	4933	4859	4980	5063	5018	4940	5055	5230	5538	5695	5581	5090	5288	5068	5070	5440	5684	5319	4841	4833	4735	4697	5364	6045	5541	4905	5140	5598	5805	5483	5398
4879	4534	4735	5366	5343	4933	4707	4869	4905	4652	4738	4810	4678	4563	4808	4861	4806	4767	4807	4807	4792	4786	4921	5004	5030	4862	5032	5370	5553	5448	5109	5093	5042	5135	5319	5685	5344	4938	4824	4729	4811	5346	5969	5609	4880	4883	5405	5610	5394	5226
4897	4527	4976	5552	5231	4830	4722	4993	5002	4790	4771	4837	4794	4847	4895	5020	4791	4702	4662	4871	4879	4944	4999	5138	4928	4926	4987	5418	5676	5415	5101	4914	5057	4959	5427	5691	5456	5159	5172	4998	4922	5530	5973	5538	5002	5110	5571	5599	5415	5241
4934	4695	4918	5533	5277	4808	4757	5051	4975	4890	4869	4977	4759	4580	4880	4888	4960	4866	5035	4783	4861	4897	4961	4909	4862	4882	5039	5259	5528	5394	5102	4971	4990	5097	5239	5598	5537	5001	5027	4955	4890	5317	6014	5585	4956	4980	5356	5647	5589	5289
4907	4692	5090	5494	5237	4806	4515	4995	4875	5084	4933	5084	4863	4691	4791	4859	4892	4818	4804	4690	4736	4700	4708	4867	4815	4686	4743	5262	5536	5352	5090	4980	5019	4973	5189	5417	5415	4970	4919	4933	4837	5286	6032	5520	4835	5042	5418	5521	5432	5266
4930	4557	4869	5579	5409	4683	4761	5000	5130	4942	4788	5159	4910	4737	4681	4958	4922	4945	4919	4984	4804	4706	4854	4891	4905	4669	4848	5139	5606	5418	5120	4948	5162	5144	5172	5354	5257	4999	4852	4900	4655	5321	6127	5593	4849	4958	5420	5672	5364	5266
4977	4581	4900	5498	5334	4836	4744	5020	4930	4827	4895	5178	4878	4911	4848	5049	4997	5003	4887	4882	4935	4859	4957	4958	4772	4782	4835	5153	5492	5471	5067	5048	5083	5240	5421	5741	5540	5195	5206	4830	4821	5188	5930	5489	4851	4916	5422	5539	5400	5151
4945	4534	4892	5543	5449	4785	4671	4876	4998	4780	4904	5045	4951	4790	4937	5162	5037	4926	5080	4943	4822	4844	4951	5046	4918	4872	4728	5158	5497	5356	5149	4935	5046	4976	5634	5677	5432	4959	5120	4851	4832	5258	5885	5284	4667	4885	5296	5364	5244	5010
4786	4571	4816	5498	5390	4777	4654	5004	4991	4816	4880	5007	5105	4823	4996	4975	4900	5001	5069	4936	4724	4904	4872	4895	4906	5000	4935	5270	5511	5354	4959	4918	4757	5074	5304	5425	5253	5099	5015	5030	4763	5242	5827	5526	4799	4856	5331	5429	5140	4922
5060	4608	4902	5461	5388	4659	4611	4757	4904	4794	4994	5147	5020	4656	4862	4976	4922	4927	5129	5019	4863	4732	4891	5064	4958	4948	4991	5469	5618	5550	4926	4741	4808	5004	5255	5423	5299	4808	5038	5050	4776	5246	5889	5621	4799	4910	5548	5481	5145	5057
4937	4687	4891	5488	5380	4763	4523	4829	4926	4710	4925	5068	5014	4724	4791	4718	4769	4780	5034	4858	4899	4816	5084	4911	5090	4890	5091	5214	5570	5513	5228	4872	4848	4902	5088	5649	5201	5052	4927	5066	4966	5294	5931	5504	4957	4864	5567	5644	5274	5255
4944	4622	4885	5653	5514	4776	4440	4819	4870	4774	5010	5062	5041	4769	4691	4726	4730	4839	4920	5099	5029	4967	4924	4961	4880	4949	5019	5254	5417	5523	5052	4989	4923	5038	5290	5713	5340	5113	4827	4954	4874	5211	5800	5426	4859	4937	5350	5648	5294	5329
4766	4609	4899	5507	5487	4986	4555	4839	4800	4659	4747	4946	5031	4851	4835	4851	4672	4712	4991	5059	4973	4880	4984	5050	4960	4822	4890	5380	5470	5481	5125	4904	4776	5027	5230	5564	5344	5085	4934	4945	4757	5334	5816	5469	4849	4865	5262	5487	5164	5104
5004	4755	5126	5608	5462	4916	4766	4813	4963	4672	4718	4945	4973	4811	4695	4861	4635	4609	4669	4883	5017	4898	4799	4895	4928	4929	5051	5077	5620	5400	5165	4965	4874	4937	5187	5636	5162	5029	5041	4734	4880	5306	5913	5559	5025	4899	5417	5321	5366	5131
4941	4743	5060	5584	5511	4855	4789	4974	4899	4699	4615	4960	4837	4603	4692	4747	4668	4877	4654	4869	4756	4971	4935	5015	4848	4963	5109	5047	5450	5207	5075	5005	4869	4846	5195	5602	5421	5112	4957	5044	4939	5559	5910	5696	5044	5094	5417	5456	5235	5257
4854	4658	4938	5576	5448	4947	4879	4886	4934	4611	4560	4803	4867	4656	4644	4688	4580	4720	4631	4767	4744	4704	4669	4681	4878	5002	5038	5077	5478	5477	5011	5129	4952	5031	5274	5584	5342	4918	4972	5075	4953	5210	5931	5599	4927	4892	5438	5439	5375	5217
4789	4536	4935	5601	5482	5022	4682	4926	4933	4688	4577	4828	4797	4674	4564	4627	4576	4617	4668	4747	4650	4603	4659	4720	4735	4894	4926	5148	5447	5490	5227	5158	4958	4975	5154	5425	5481	4803	4943	4970	5012	5376	5842	5522	4907	5005	5431	5534	5397	5233
4823	4545	4754	5529	5352	4996	4810	5011	4959	4644	4543	4838	4764	4564	4540	4549	4540	4511	4549	4496	4588	4632	4720	4655	4691	4733	4840	5179	5354	5301	5032	5026	4901	4745	5000	5369	5049	4773	4742	4776	5048	5357	5827	5492	4992	5125	5464	5714	5274	5252
4998	4747	4875	5515	5367	4943	4893	5017	4847	4646	4704	4725	4679	4731	4528	4651	4522	4460	4560	4713	4675	4551	4545	4661	4803	4868	4795	4964	5214	5285	4942	4778	4617	4598	4761	5029	4735	4556	4509	4716	4691	5160	5696	5465	5021	5009	5275	5441	5185	5031
4740	4430	4746	5481	5416	5001	4621	4953	4810	4640	4668	4803	4761	4787	4632	4590	4582	4529	4533	4570	4523	4688	4509	4632	4649	4829	4762	4967	5124	4929	4828	4482	4363	4508	4606	4714	4502	4551	4516	4641	4629	4959	5472	5343	4777	4877	5234	5214	5247	5006
4470	4356	4740	5170	5285	4938	4846	4883	4782	4694	4704	4618	4674	4621	4636	4613	4539	4568	4574	4648	4615	4656	4462	4627	4692	4750	4741	4810	4841	4989	4824	4592	4568	4387	4398	4715	4633	4656	4517	4554	4712	5142	5460	5255	5050	5117	5060	5221	5152	5155
4354	4278	4480	5058	5214	4939	4592	4643	4699	4576	4577	4753	4785	4805	4637	4554	4624	4485	4492	4738	4714	4560	4683	4640	4756	4922	4746	4890	5009	4987	5016	4988	4898	4855	5157	5072	4925	5002	4928	4851	4927	5199	5417	5285	4817	4993	5156	5145	5295	5348
4379	4343	4429	4979	5080	4785	4633	4702	4663	4616	4659	4681	4644	4747	4646	4643	4525	4451	4569	4664	4714	4521	4697	4813	4712	4627	4832	4782	4917	5098	5077	5067	5345	5345	5342	5554	5583	5378	5265	5066	5072	5127	5168	5057	4888	4762	4888	4886	5078	5287
4375	4344	4662	4924	5055	4694	4827	4606	4583	4552	4693	4650	4732	4666	4729	4476	4667	4623	4578	4844	4920	4787	4890	4784	4752	4786	4728	4784	4608	4845	4874	5153	5340	5435	5410	5408	5424	5589	5415	5288	5035	5060	4926	4666	4859	4601	4741	4683	4671	4898
4957	4780	4998	5016	4807	4646	4529	4770	4692	4587	4561	4605	4536	4613	4652	4572	4604	4695	4585	4736	4760	4753	4899	4683	4759	4750	4687	4726	4703	4787	4965	5025	5199	5077	5142	5162	5361	5417	5313	5262	5115	5152	4988	4953	4892	4793	4798	4892	4752	4834
5409	5163	5066	4861	4705	4648	4625	4682	4628	4413	4575	4461	4555	4473	4559	4588	4474	4621	4760	4766	4701	4675	4841	4887	4774	5060	4915	4848	4731	4849	4910	5004	5092	4910	4999	5065	5161	5323	5153	5168	5167	5108	5214	5167	5050	5073	5027	4978	4883	4871
5410	5180	5009	4791	4826	4606	4594	4775	4666	4559	4537	4546	4470	4414	4536	4471	4472	4563	4832	4951	4741	4827	4764	4842	4942	4943	5058	4948	4847	4943	4978	5260	5150	5006	5000	5156	5143	5230	5183	5086	5229	5061	5016	4906	4875	4843	5051	4973	4842	4745
5168	5004	5015	4949	4847	4822	4680	4618	4546	4515	4498	4690	4687	4688	4549	4503	4461	4624	4729	4805	4826	4767	4820	4909	4916	4927	5077	4957	4914	4963	5109	5094	5211	4988	5080	5261	5182	5148	5021	4995	5072	4923	4909	4867	4899	4831	4794	4665	4865	4822
4985	4814	4910	4796	4867	4762	4775	4661	4540	4562	4712	4531	4515	4531	4545	4749	4500	4758	4594	4788	4730	4646	4737	4873	4781	4849	4975	4825	5029	4942	5192	5274	5251	5201	5206	5402	5361	5313	5228	5286	5265	5132	5037	4940	5085	4888	4943	4909	4891	4787
4907	4807	4837	4990	4852	4783	4827	4796	4694	4696	4684	4583	4548	4583	4413	4612	4620	4718	4620	4740	4675	4663	4748	4784	4671	4917	5061	5052	5090	5089	5183	5347	5246	5198	5101	5468	5370	5218	5397	5291	5425	5275	5087	5107	5125	5352	5144	5125	5042	4945
4898	4824	4782	4853	4828	4798	4791	4757	4692	4747	4651	4595	4640	4629	4637	4625	4548	4568	4625	4678	4771	4653	4464	4678	4757	4942	5085	4852	4887	5001	5199	5212	5087	5039	5049	5097	5254	5016	5055	5028	5151	5106	4981	5005	4995	5118	5037	5002	4964	4889
4835	4852	4841	4853	4670	4826	4748	4888	4732	4702	4584	4739	4755	4613	4612	4654	4555	4766	4618	4741	4692	4619	4592	4676	4769	4919	4747	4779	4927	5096	5110	5083	4912	4954	5135	4983	4997	5015	5103	5026	4953	5065	4739	4918	4949	4794	4951	4848	5003	4736
4850	4776	4758	4698	4830	4861	4869	4796	4754	4593	4528	4611	4742	4758	4670	4701	4561	4686	4699	4705	4623	4692	4638	4629	4769	4790	4844	4750	4705	4925	5062	5212	5140	5151	5192	5328	5196	5078	5205	5159	5269	5139	5104	5134	5206	5015	4990	4821	4922	4989
4814	4773	4830	4829	4668	4761	4599	4776	4783	4722	4518	4633	4709	4796	4606	4643	4614	4666	4679	4707	4725	4687	4624	4686	4819	4835	4757	4796	4902	5005	5138	5224	5041	5166	5264	5449	5233	5286	5348	5251	5314	5257	5124	5321	5370	5274	5042	5067	4973	5022
4985	4814	4777	4682	4615	4679	4572	4604	4580	4658	4608	4719	4668	4633	4635	4668	4746	4723	4482	4648	4740	4755	4728	4683	4796	4887	4883	4848	4897	5021	4958	4992	4979	4919	5046	5175	5109	5046	4940	5127	5147	4983	5121	4970	5111	5055	4987	4958	4846	4892
4731	4675	4729	4706	4687	4662	4573	4621	4587	4612	4603	4623	4663	4697	4590	4602	4745	4770	4764	4704	4712	4630	4725	4735	4787	4930	4956	4778	5010	4900	5095	4673	4815	4854	4830	5031	4838	4885	4819	4805	4784	4812	4841	4842	4757	4772	4726	4611	4765	4686
4869	4750	4757	4811	4822	4563	4530	4633	4615	4762	4568	4584	4698	4525	4669	4531	4731	4617	4783	4712	4859	4687	4556	4841	4922	4797	4904	4903	4891	5041	5059	5034	4972	5048	4962	5199	5097	5131	4982	5027	4947	4886	4945	5041	4989	4936	4959	4748	4986	4859
4935	4750	4762	4763	4728	4609	4637	4641	4587	4706	4518	4689	4794	4536	4493	4518	4708	4535	4686	4656	4841	4577	4590	4740	4853	4836	4796	4761	4922	5050	5190	5043	5363	5131	5183	5472	5398	5589	5493	5438	5374	5473	5708	5569	5564	5447	5370	5358	5369	5354
4954	4926	4805	4856	4650	4683	4458	4534	4659	4645	4528	4653	4602	4508	4475	4477	4583	4490	4695	4741	4671	4639	4534	4827	4875	4907	4630	4805	4994	5219	5217	4990	5149	5167	5241	5519	5643	5753	5586	5767	5662	5679	5938	5861	5672	5839	5647	5662	5710	5808
4783	4770	4744	4843	4604	4601	4544	4511	4606	4754	4689	4658	4542	4463	4544	4579	4490	4411	4657	4565	4415	4760	4617	4754	4737	4662	4501	4691	5004	5161	5159	5080	5034	5029	5280	5508	5488	5473	5460	5438	5483	5500	5598	5610	5359	5547	5422	5405	5481	5506
4852	4812	4834	4713	4681	4772	4705	4598	4572	4647	4637	4588	4525	4564	4511	4409	4486	4413	4584	4567	4543	4615	4627	4867	4675	4772	4704	4721	5014	5091	4901	4923	4774	4754	4976	5283	5281	5187	5164	5074	5143	5006	5281	5112	5184	5078	4992	5121	5081	4987
5115	5064	4805	4802	4626	4578	4499	4570	4648	4504	4816	4669	4586	4456	4398	4507	4569	4504	4593	4575	4715	4550	4566	4707	4722	4676	4733	4898	5108	5118	4822	4628	4487	4291	4363	4769	4970	4671	4693	4780	4746	4581	4762	4819	4625	4633	4594	4724	4554	4759
5326	5267	5060	4831	4670	4598	4567	4601	4510	4608	4759	4612	4551	4468	4536	4549	4531	4589	4523	4530	4462	4471	4646	4465	4735	4748	4571	5083	5155	5003	4600	4308	4406	4129	3933	4246	4354	4221	4115	4440	4389	4315	4347	4327	4319	4285	4242	4282	4335	4357
5370	5136	5027	4816	4770	4670	4435	4719	4672	4764	4781	4670	4619	4603	4648	4726	4487	4497	4517	4558	4556	4577	4580	4650	4647	4586	4596	4941	5116	5118	4663	4495	4501	4187	4212	4392	4466	4525	4539	4516	4755	4620	4719	4754	4466	4425	4640	4679	4594	4486
4833	4734	4747	4833	4794	4551	4488	4479	4652	4602	4654	4656	4540	4709	4465	4651	4396	4646	4519	4516	4503	4592	4719	4796	4705	4410	4495	4896	5158	5288	4742	4637	4666	4645	4696	4910	5313	5089	5362	5253	5362	5326	5412	5348	5410	5143	5283	5404	5335	5215
4503	4421	4572	4636	4915	4659	4508	4444	4705	4772	4717	4690	4569	4578	4708	4807	4499	4531	4519	4593	4676	4592	4633	4769	4655	4681	4467	4811	5335	5206	5029	4703	4783	4619	4737	5169	5543	5512	5311	5285	5406	5365	5384	5440	5247	5290	5464	5391	5471	5259
4330	4255	4466	4771	4990	4745	4469	4671	4706	4752	4749	4666	4590	4621	4732	4600	4697	4452	4490	4695	4535	4662	4639	4779	4794	4648	4634	4912	5160	5091	4680	4512	4480	4266	4284	4684	4963	4783	4683	4793	4724	4687	4723	4599	4583	4505	4653	4702	4619	4552
4290	4179	4282	4790	5119	4934	4582	4709	4742	4558	4491	4664	4681	4525	4685	4692	4533	4534	4506	4602	4666	4675	4727	4625	4712	4622	4733	4983	5219	4979	4642	4359	4486	4050	4122	4333	4584	4479	4287	4340	4455	4362	4392	4387	4273	4315	4333	4411	4357	4338
4552	4573	4429	4944	5092	4796	4592	4786	4799	4599	4529	4690	4473	4628	4567	4650	4574	4546	4530	4542	4569	4629	4573	4674	4765	4707	4694	4954	5104	4993	4846	4583	4426	4214	4097	4570	4863	4614	4513	4448	4583	4578	4349	4484	4366	4421	4414	4379	4480	4474
4908	4695	4576	5184	5165	4834	4640	4830	4848	4421	4572	4666	4648	4669	4632	4683	4541	4589	4543	4635	4611	4616	4588	4666	4745	4753	4780	4768	5019	4848	4877	4851	4615	4141	4289	4531	4691	4722	4380	4538	4390	4639	4435	4508	4471	4390	4566	4448	4351	4427
4900	4676	4637	5003	5206	4864	4564	4784	4769	4555	4552	4617	4826	4591	4763	4599	4585	4600	4642	4631	4511	4618	4573	4603	4735	4703	4648	4676	4588	4748	4773	4662	4653	4488	4660	4757	4999	4817	4562	4735	4761	4636	4808	4727	4634	4660	4722	4772	4785	4729
4437	4326	4523	5117	5207	4890	4517	4759	4754	4685	4729	4678	4851	4739	4861	4774	4703	4602	4681	4681	4682	4493	4647	4576	4691	4618	4599	4519	4585	4737	4760	4800	4987	4945	5070	5264	5326	5308	5218	5150	5320	5282	5401	5210	5140	5159	5198	5367	5178	5324
4133	4082	4432	5021	5113	5055	4564	4708	4718	4685	4793	4637	4920	4885	4889	4808	4688	4770	4710	4571	4542	4548	4526	4605	4782	4736	4587	4633	4630	4666	4678	5039	5160	5165	5415	5486	5276	5435	5544	5550	5532	5612	5583	5388	5390	5647	5500	5378	5520	5543
4197	4197	4309	4814	4967	4727	4626	4561	4671	4832	4645	4769	4755	4748	4777	4668	4652	4677	4677	4741	4606	4610	4585	4602	4739	4855	4580	4688	4697	4652	4814	4893	4881	4932	4972	5124	5081	5035	4995	5004	5092	4989	4994	5030	4961	5004	4965	4962	5083	5038
4266	4247	4379	4689	4845	4581	4410	4735	4718	4599	4631	4661	4700	4612	4718	4734	4680	4788	4779	4684	4649	4613	4594	4657	4791	4715	4618	4731	4740	4598	4620	4686	4621	4414	4354	4506	4559	4553	4415	4434	4466	4608	4592	4490	4403	4480	4609	4475	4496	4544
4625	4434	4575	4786	4784	4578	4530	4521	4607	4607	4698	4705	4827	4786	4768	4738	4575	4791	4817	4719	4605	4638	4797	4783	4773	4742	4681	4733	4656	4778	4706	4649	4541	4500	4445	4432	4453	4508	4566	4453	4436	4540	4584	4545	4401	4460	4527	4640	4507	4553
4991	4730	4752	4786	4760	4624	4526	4464	4490	4488	4705	4715	4692	4698	4730	4676	4697	4720	4680	4534	4598	4659	4759	4718	4779	4740	4734	4719	4789	4918	4884	4896	5114	5117	4976	4961	4915	5002	5013	4927	4942	5024	4982	4978	4867	5058	5052	4914	5090	5097
5279	5037	4743	4719	4429	4576	4706	4629	4588	4555	4741	4746	4675	4699	4653	4702	4579	4824	4830	4683	4717	4658	4712	4796	4787	4760	4776	4869	4788	4601	4935	5087	5208	5341	5320	5368	5190	5352	5273	5390	5258	5493	5385	5440	5273	5491	5502	5404	5414	5314
5007	4872	4777	4414	4491	4350	4570	4548	4640	4708	4784	4625	4721	4720	4601	4704	4715	4795	4692	4763	4692	4677	4738	4826	4864	4786	4655	4770	4851	4821	4921	5044	5108	5168	5342	5195	5128	5295	5272	5342	5204	5284	5305	5401	5275	5212	5332	5401	5336	5499
4588	4625	4453	4478	4577	4475	4493	4575	4702	4653	4729	4744	4519	4641	4607	4748	4612	4650	4881	4668	4819	4635	4692	4778	4738	4715	4697	4884	5020	4938	4896	5084	5076	4778	4847	4982	4901	4896	4969	4784	4937	4983	5096	4958	4915	4807	4815	4887	5009	4918
4467	4400	4235	4387	4520	4548	4600	4601	4710	4680	4610	4745	4595	4695	4782	4843	4674	4651	4762	4867	4806	4702	4740	4696	4733	4554	4740	4943	5019	5061	4877	4770	4579	4349	4426	4733	4675	4763	4536	4588	4623	4561	4680	4418	4468	4456	4539	4665	4534	4349
4621	4351	4365	4336	4302	4440	4413	4488	4621	4592	4658	4675	4694	4733	4767	4837	4728	4707	4858	4862	4817	4670	4609	4531	4749	4759	4758	4906	4950	4904	4789	4674	4195	4053	3957	4267	4297	4093	3984	4089	4149	4104	4313	4116	4071	3980	4074	4225	4008	4032
4765	4523	4278	4319	4488	4451	4517	4554	4487	4543	4682	4836	4552	4761	4780	4755	4716	4650	4904	4805	4819	4718	4665	4629	4786	4655	4786	4877	5081	4935	4638	4398	4098	3802	3802	3930	4237	3883	3894	4005	3938	3980	3971	4034	3829	3822	3896	3909	4047	4051
5049	4737	4744	4435	4399	4523	4533	4530	4527	4543	4670	4821	4672	4626	4713	4796	4736	4677	4955	4945	4775	4531	4701	4769	4967	4537	4768	4933	5193	5223	4829	4630	4438	4188	4191	4604	4706	4622	4589	4595	4622	4734	4693	4635	4558	4550	4479	4667	4928	4599
5001	4830	4741	4635	4719	4441	4572	4634	4594	4549	4567	4723	4667	4568	4744	4722	4569	4725	4885	5021	4806	4743	4617	5031	4809	4803	4593	4845	5405	5426	5207	5154	4863	4813	4816	5265	5613	5442	5263	5330	5447	5275	5305	5278	5282	5128	5328	5297	5421	5264
4827	4615	4732	4750	4570	4546	4467	4521	4470	4506	4522	4806	4589	4710	4751	4651	4573	4761	4957	4958	4743	4788	4790	4992	4835	4810	4779	4890	5397	5401	5174	4904	4845	4482	4727	4881	5441	5193	5070	5053	5145	5035	5048	4925	5081	4777	4889	4867	4851	5050
4478	4460	4363	4679	4761	4445	4380	4501	4564	4498	4561	4687	4507	4559	4594	4739	4703	4729	4858	4880	4631	4697	4778	5047	4963	4755	4725	4996	5331	5309	5026	4779	4527	4326	4075	4236	4469	4527	4428	4445	4528	4371	4384	4327	4431	4105	4246	4258	4245	4264
4224	4258	4401	4792	4834	4638	4376	4529	4609	4530	4511	4572	4446	4481	4574	4769	4595	4697	4788	4858	4687	4865	4823	4986	4782	4717	4735	4997	5383	5151	5004	4579	4435	4258	4055	4310	4383	4616	4435	4313	4450	4417	4351	4476	4403	4232	4279	4286	4353	4339
4158	4235	4401	4973	4866	4592	4308	4681	4652	4612	4488	4720	4489	4399	4490	4722	4658	4653	4762	4830	4684	4758	4847	4694	4759	4759	4693	5018	5083	5301	5076	4811	4729	4404	4280	4585	4692	4653	4579	4538	4629	4557	4600	4501	4536	4526	4475	4443	4524	4522
4474	4521	4538	4929	4896	4657	4540	4578	4678	4629	4504	4622	4521	4611	4577	4805	4574	4599	4579	4736	4735	4682	4905	4858	4736	4791	4630	4775	4954	5102	5040	4890	4869	4457	4333	4568	4694	4645	4592	4563	4479	4529	4533	4741	4554	4346	4361	4418	4423	4467
4680	4713	4681	4893	4813	4572	4498	4729	4754	4477	4301	4660	4574	4515	4667	4618	4693	4595	4749	4934	4811	4709	4801	4754	4825	4692	4703	4726	4662	4826	4986	4889	5024	4876	4792	4825	4912	4813	4955	4904	4857	4824	4908	4817	4993	4970	4814	4836	4917	4865
4647	4572	4745	5142	5052	4559	4577	4672	4658	4465	4467	4604	4487	4540	4635	4693	4496	4596	4740	4790	4586	4735	4684	4857	4739	4781	4853	4638	4534	4845	5078	5116	5156	5398	5307	5423	5444	5363	5565	5462	5455	5487	5348	5589	5495	5472	5240	5234	5330	5405
4396	4387	4662	5141	5262	4839	4533	4530	4666	4527	4463	4634	4542	4661	4584	4606	4584	4487	4709	4899	4673	4622	4687	4718	4788	4810	4867	4755	4826	4931	4899	5188	5376	5377	5477	5323	5403	5336	5557	5372	5388	5306	5409	5434	5383	5311	5314	5073	5309	5342
4332	4246	4436	5085	5168	4816	4418	4601	4566	4582	4498	4653	4624	4511	4558	4705	4446	4652	4543	4692	4677	4812	4745	4748	4816	4719	4609	4662	4702	4947	4772	4781	4915	4769	4811	4873	4679	4668	4833	4757	4748	4695	4701	4621	4969	4715	4599	4537	4518	4619
4347	4314	4543	4947	5037	4720	4541	4653	4594	4509	4464	4683	4552	4531	4472	4560	4494	4351	4569	4533	4515	4657	4720	4626	4564	4655	4761	4728	4644	4769	4606	4657	4461	4376	4352	4249	4156	4264	4287	4360	4306	4355	4323	4397	4503	4436	4230	4186	4192	4357
4495	4540	4627	4936	4908	4673	4566	4522	4707	4764	4474	4660	4618	4536	4471	4508	4457	4536	4524	4358	4412	4497	4466	4582	4622	4555	4734	4878	4621	4598	4763	4710	4810	4726	4588	4524	4479	4635	4629	4501	4657	4614	4602	4597	4646	4826	4610	4459	4493	4541
4964	4799	4705	4884	4902	4624	4631	4740	4777	4722	4572	4618	4567	4506	4519	4477	4541	4510	4625	4530	4469	4484	4465	4577	4573	4565	4605	4511	4685	4747	4880	4857	5022	5208	5145	5183	5006	4982	5017	5049	5212	5094	4963	5079	5179	5197	5037	4883	4897	4901
5227	4958	4883	4717	4791	4610	4702	4791	4619	4714	4537	4811	4531	4534	4561	4562	4559	4586	4521	4531	4474	4452	4424	4506	4588	4617	4488	4562	4627	4566	4662	4879	4942	5097	5089	5212	5100	5080	5221	5205	5232	5029	5198	5041	5132	5231	5087	5099	4975	5063
5116	4931	4743	4713	4778	4662	4606	4678	4585	4756	4628	4714	4660	4664	4709	4498	4478	4478	4633	4660	4490	4612	4621	4555	4565	4687	4515	4544	4615	4661	4804	4717	4795	4678	4957	5040	5016	4865	5099	4900	4954	4848	4808	4888	4742	4883	4906	4834	4825	4614
4835	4659	4422	4561	4530	4475	4581	4535	4624	4589	4644	4729	4703	4763	4603	4697	4507	4696	4690	4634	4610	4592	4632	4542	4611	4519	4429	4529	4659	4899	4616	4673	4635	4573	4557	4669	4764	4685	4637	4786	4748	4617	4616	4578	4417	4550	4640	4569	4394	4401
4622	4535	4682	4637	4663	4748	4663	4491	4521	4589	4765	4730	4613	4599	4590	4608	4564	4647	4598	4716	4652	4681	4476	4680	4704	4601	4446	4661	4840	4897	4849	4389	4339	4311	3981	4190	4486	4430	4245	4162	4278	4147	4222	4159	4080	4121	4143	4267	4127	4030
4465	4488	4538	4564	4726	4567	4665	4556	4498	4606	4684	4675	4592	4706	4658	4740	4583	4616	4673	4819	4650	4689	4678	4557	4728	4670	4559	4630	4830	4812	4496	4251	4080	3808	3694	3825	4062	3906	3954	4027	3934	3840	3771	3893	3697	3618	3789	3722	4010	3802
4369	4464	4548	4487	4399	4589	4652	4594	4660	4630	4591	4696	4741	4673	4721	4746	4612	4557	4748	4800	4848	4557	4554	4695	4754	4567	4298	4649	4825	4851	4751	4280	3946	3873	3719	3816	4215	4093	3988	4048	4151	3989	4143	4103	4029	3868	3816	4010	3988	4116
4726	4548	4491	4393	4382	4619	4525	4681	4787	4604	4544	4619	4636	4446	4855	4718	4579	4578	4580	4728	4546	4624	4685	4461	4735	4600	4349	4590	4844	5036	4830	4458	4413	4424	4324	4646	4955	4817	4835	4773	5121	4896	4764	4837	4639	4702	4725	4758	5016	4877
4996	4720	4432	4528	4536	4441	4649	4768	4686	4640	4585	4626	4658	4603	4742	4788	4579	4556	4619	4845	4774	4576	4594	4553	4526	4554	4346	4569	4969	5133	4982	4676	4696	4539	4532	4952	5261	5077	5096	5190	5226	5014	5066	5156	5205	5042	4972	4928	5117	5211
4830	4683	4531	4712	4620	4555	4595	4628	4606	4543	4492	4700	4583	4586	4486	4702	4659	4690	4637	4751	4740	4572	4527	4603	4652	4665	4460	4662	4888	5126	4834	4508	4416	4179	4156	4316	4642	4578	4488	4391	4603	4443	4513	4572	4648	4452	4313	4321	4349	4519
4631	4484	4455	4607	4579	4545	4399	4544	4566	4333	4467	4628	4514	4422	4533	4656	4540	4507	4700	4743	4588	4603	4615	4598	4590	4757	4603	4634	5036	5037	4743	4541	4171	4121	3944	3882	4244	4211	4060	4032	4186	4067	4006	4110	4261	4173	4019	3920	3978	3932
4401	4295	4439	4741	4836	4630	4416	4487	4458	4372	4274	4586	4470	4293	4514	4594	4566	4529	4505	4567	4712	4651	4764	4601	4526	4687	4556	4751	5060	5146	4893	4595	4531	4202	4056	4220	4351	4413	4162	4162	4237	4232	4286	4351	4306	4266	4279	4182	4235	4170
4156	4298	4324	4794	4988	4654	4514	4492	4662	4339	4447	4457	4525	4421	4581	4687	4491	4463	4490	4468	4588	4649	4727	4750	4673	4549	4655	4612	4824	5002	4892	4718	4654	4502	4381	4430	4511	4409	4403	4316	4340	4194	4293	4358	4223	4227	4318	4201	4204	4292
4022	4158	4437	5029	4921	4719	4301	4643	4555	4534	4385	4404	4429	4416	4467	4622	4560	4392	4543	4635	4581	4717	4486	4691	4682	4625	4658	4587	4677	4859	4846	4759	4660	4716	4378	4621	4639	4433	4433	4466	4469	4393	4434	4492	4464	4337	4579	4418	4286	4363
4422	4383	4558	5015	5102	4700	4396	4508	4595	4427	4349	4556	4491	4387	4551	4501	4584	4456	4518	4721	4545	4534	4635	4593	4694	4620	4528	4643	4668	4693	4783	4906	5009	5037	4916	4992	5125	4935	4970	4974	4958	5007	4954	4801	5081	4943	5087	5123	5094	4908
4782	4588	4907	5092	5044	4703	4415	4514	4687	4387	4300	4438	4714	4465	4599	4742	4505	4513	4536	4560	4734	4427	4567	4702	4687	4547	4465	4592	4484	4593	4589	4853	5059	5202	5285	5406	5351	5322	5182	5331	5221	5387	5384	5358	5022	5249	5303	5487	5311	5254
4661	4539	4768	5172	5233	4620	4381	4603	4563	4422	4287	4668	4642	4542	4571	4606	4745	4398	4567	4636	4622	4498	4583	4686	4686	4595	4402	4538	4534	4483	4638	4533	4854	4900	5018	4971	4975	5044	4908	4875	4791	4840	4809	4835	4700	4642	4913	4829	4932	4756
4384	4337	4720	5165	5052	4755	4559	4724	4678	4505	4404	4578	4630	4730	4516	4721	4622	4497	4496	4603	4461	4717	4650	4609	4637	4510	4462	4378	4487	4511	4303	4392	4384	4479	4357	4322	4380	4293	4358	4084	4114	4333	4336	4284	4053	4126	4106	4230	4236	4427
4283	4300	4493	5037	5126	4916	4795	4793	4781	4442	4439	4452	4693	4559	4566	4712	4699	4493	4482	4529	4562	4550	4516	4672	4504	4469	4457	4578	4545	4353	4338	4320	4356	4298	4268	4202	4171	4179	4216	4105	3974	4192	4191	4223	4049	4004	4006	4169	4119	4285
4404	4320	4565	4948	5054	4782	4762	4860	4849	4770	4513	4725	4585	4533	4685	4717	4722	4488	4387	4600	4565	4504	4600	4608	4338	4469	4480	4494	4591	4558	4483	4497	4619	4705	4595	4622	4649	4692	4541	4450	4486	4385	4594	4580	4517	4476	4440	4537	4440	4760
4427	4384	4716	4983	5000	4698	4781	4763	4852	4728	4619	4796	4834	4623	4744	4759	4534	4382	4425	4528	4426	4506	4428	4553	4443	4512	4353	4349	4452	4392	4596	4543	4780	4801	5031	4899	4812	4850	4896	5051	4997	4804	4947	5049	4935	4988	4889	4944	4848	4975
4567	4569	4937	4953	4865	4711	4735	4797	4660	4723	4705	4717	4761	4599	4619	4634	4648	4394	4439	4344	4416	4524	4446	4663	4439	4386	4316	4345	4481	4445	4511	4578	4581	4755	4838	4856	5073	4975	4976	5128	5030	4979	4966	5253	4920	5027	4875	4897	4753	4828
5071	5041	4887	4860	4623	4546	4741	4771	4645	4802	4650	4667	4729	4561	4645	4546	4588	4512	4502	4500	4507	4431	4476	4776	4565	4289	4387	4377	4547	4562	4698	4647	4500	4574	4524	4729	4780	4934	4672	4771	4805	4742	4641	4748	4725	4828	4894	4829	4525	4670
5299	4961	4993	4737	4551	4494	4669	4663	4749	4640	4574	4534	4459	4597	4663	4616	4547	4620	4464	4551	4557	4602	4612	4579	4617	4481	4554	4458	4772	4899	4804	4678	4400	4231	4124	4304	4507	4385	4411	4304	4367	4298	4411	4299	4379	4398	4384	4425	4365	4307
4902	4822	4763	4602	4405	4518	4575	4684	4568	4536	4478	4548	4474	4593	4585	4598	4608	4469	4440	4515	4581	4581	4680	4658	4564	4443	4515	4661	4812	4954	4756	4491	4160	3936	3757	3787	4147	4030	3865	4077	4103	4105	4021	4088	3928	3989	3902	3981	3984	3971
4629	4496	4600	4622	4581	4370	4598	4474	4401	4438	4531	4521	4633	4517	4483	4418	4551	4459	4426	4603	4535	4690	4760	4861	4728	4820	4589	4616	4908	5197	4881	4539	4019	3847	3660	3512	3887	3751	3811	3741	3983	3700	3754	3781	3856	3909	3735	3994	3910	3827
4428	4576	4513	4448	4469	4403	4471	4457	4462	4450	4473	4588	4388	4383	4519	4636	4457	4565	4619	4631	4497	4663	4691	4811	4872	4753	4552	4591	4992	5309	5012	4726	4298	4147	3930	3917	4320	4407	4167	4280	4272	4306	4138	4415	4338	4408	4267	4331	4358	4254
4820	4578	4624	4337	4343	4373	4463	4620	4438	4538	4480	4659	4504	4370	4528	4725	4664	4580	4624	4659	4695	4474	4759	4693	4887	4740	4703	4697	4960	5131	5299	5013	4793	4414	4360	4662	4796	5120	4884	4944	5033	4800	4784	4936	5088	5123	4897	4959	5166	5114
4952	4792	4648	4511	4235	4310	4419	4713	4423	4390	4534	4546	4498	4563	4504	4766	4645	4611	4696	4651	4814	4563	4621	4672	4858	4592	4498	4625	4893	5104	5138	4873	4704	4267	4219	4449	4801	5032	4690	4594	4793	4692	4832	4728	4939	4752	4812	4874	4773	4860
5129	4896	4685	4657	4478	4436	4511	4559	4610	4395	4543	4591	4622	4469	4637	4807	4701	4543	4632	4636	4756	4639	4563	4671	4686	4742	4505	4560	4673	4931	4919	4474	4341	4056	3737	3869	4195	4264	4102	4245	4389	4219	4091	4194	4159	4271	4147	4084	4289	4081
5010	5043	4864	4831	4747	4448	4493	4537	4430	4559	4594	4646	4675	4616	4561	4567	4615	4440	4729	4604	4644	4525	4648	4624	4625	4659	4457	4454	4578	4758	4749	4438	4105	3908	3644	3706	3901	4127	3942	3902	4020	4188	3913	3926	4121	4123	4038	3937	3931	3807
4701	4737	4865	4874	4665	4743	4701	4671	4719	4548	4510	4756	4541	4564	4672	4583	4479	4400	4498	4622	4692	4535	4430	4435	4387	4558	4458	4478	4646	4758	4707	4545	4139	4044	3882	3885	4109	4112	4073	4097	4188	4025	4072	4104	4278	4044	4010	4172	4231	4103
4425	4401	4608	4834	4985	4831	4721	4923	4898	4814	4691	4622	4755	4523	4576	4714	4552	4594	4443	4558	4419	4442	4555	4447	4480	4450	4369	4350	4452	4495	4502	4475	4331	4204	4065	4181	4326	4346	4164	4227	4092	4145	4142	4195	4166	4265	4092	4110	4223	4211
4016	4186	4415	4850	4871	4720	4659	4768	4879	4684	4723	4690	4697	4567	4540	4714	4703	4458	4517	4362	4363	4338	4394	4372	4363	4369	4478	4286	4279	4524	4368	4512	4527	4455	4381	4377	4529	4685	4487	4455	4489	4432	4497	4723	4729	4528	4492	4682	4564	4582
4082	4249	4392	5089	5093	4753	4671	4823	5047	4808	4859	4709	4754	4601	4687	4699	4667	4497	4455	4561	4371	4451	4300	4364	4312	4430	4286	4368	4267	4349	4501	4496	4672	4812	4904	4966	4984	4762	4913	5077	4946	4819	4931	4947	4961	4995	4889	4871	5050	4900
4389	4567	4972	5001	4994	4683	4632	4835	4941	4714	4688	4643	4760	4679	4766	4784	4579	4488	4484	4498	4392	4362	4500	4462	4501	4452	4307	4317	4289	4345	4326	4357	4662	4740	4918	4747	4880	4985	4848	4986	4814	4740	4715	4726	4880	4863	4955	4850	5047	4789
4541	4666	4826	5196	4871	4528	4568	4747	4857	4695	4685	4712	4601	4599	4644	4809	4495	4381	4368	4403	4371	4433	4425	4461	4360	4373	4363	4439	4290	4284	4325	4368	4366	4498	4496	4510	4547	4573	4520	4539	4534	4399	4373	4484	4309	4579	4506	4345	4520	4525
4444	4432	4664	5071	4984	4698	4380	4613	4748	4458	4428	4415	4340	4409	4596	4580	4580	4459	4487	4391	4455	4316	4397	4522	4443	4475	4495	4412	4326	4379	4267	4359	4421	4332	4359	4299	4273	4426	4330	4283	4209	4260	4348	4196	4407	4209	4398	4303	4351	4456
4211	4229	4497	5131	4962	4403	4269	4532	4670	4497	4377	4396	4526	4452	4238	4606	4433	4460	4371	4313	4429	4537	4533	4391	4606	4425	4541	4441	4522	4514	4529	4440	4486	4344	4462	4519	4566	4564	4477	4348	4417	4568	4508	4490	4496	4556	4508	4503	4454	4526
4100	4164	4508	4962	4745	4467	4188	4364	4483	4321	4345	4387	4334	4208	4249	4523	4383	4359	4368	4420	4364	4261	4387	4645	4372	4589	4422	4527	4434	4557	4437	4409	4495	4488	4546	4638	4597	4536	4401	4557	4369	4573	4713	4570	4677	4434	4521	4530	4563	4662
4115	4103	4482	4774	4766	4403	4309	4379	4343	4248	4296	4403	4376	4313	4214	4307	4465	4398	4467	4246	4371	4279	4421	4422	4348	4337	4535	4467	4434	4362	4418	4388	4379	4445	4296	4311	4428	4317	4206	4319	4390	4450	4266	4475	4528	4367	4424	4369	4478	4485
4186	4266	4514	4737	4659	4384	4297	4357	4289	4305	4194	4374	4206	4237	4260	4173	4386	4307	4318	4434	4419	4349	4441	4381	4297	4320	4630	4510	4364	4530	4387	4408	4291	4220	4157	4165	4402	4306	4344	4190	4293	4297	4299	4145	4364	4265	4296	4329	4300	4266
4842	4766	4716	4764	4607	4372	4400	4467	4335	4422	4302	4461	4324	4247	4112	4290	4317	4241	4269	4415	4324	4403	4390	4371	4252	4275	4252	4291	4341	4387	4418	4424	4211	4265	4350	4272	4422	4300	4290	4298	4274	4258	4305	4191	4274	4402	4376	4385	4406	4269
5187	5087	4866	4589	4422	4362	4353	4520	4460	4360	4447	4448	4471	4465	4436	4319	4231	4292	4299	4271	4395	4274	4334	4307	4217	4211	4267	4166	4246	4333	4366	4253	4311	4196	4217	4277	4348	4308	4115	4256	4328	4274	4157	4247	4257	4333	4457	4211	4384	4378
5172	4994	4758	4476	4474	4385	4256	4502	4352	4327	4399	4495	4292	4330	4407	4358	4298	4275	4404	4323	4247	4367	4276	4250	4101	4169	4217	4055	4213	4261	4140	4175	4159	4128	4154	4059	4341	4253	4177	4230	4229	4056	4104	4049	4200	4210	4181	4309	4270	4360
4917	4679	4673	4701	4554	4237	4415	4355	4464	4340	4436	4383	4445	4506	4366	4469	4322	4360	4311	4310	4315	4332	4171	4150	4146	4093	4170	4196	4173	4099	4028	4161	4120	4172	4036	4088	4245	4093	4252	4056	4176	4051	4074	4208	4097	4360	4125	4191	4252	4156
4540	4576	4490	4467	4462	4505	4439	4454	4486	4523	4412	4409	4466	4261	4329	4423	4293	4297	4406	4327	4379	4380	4246	4132	4232	4095	4172	4123	4053	4077	4145	4184	4059	4219	4077	4289	4175	4329	4216	4140	4114	4078	4057	4196	4389	4371	4340	4198	4140	4239
4627	4374	4539	4366	4543	4373	4457	4346	4586	4588	4688	4719	4492	4422	4225	4272	4308	4252	4146	4231	4358	4271	4147	4208	4108	4192	4200	4099	4131	4259	4231	4214	4293	4283	4269	4264	4246	4325	4123	4274	4113	4144	4199	4449	4396	4487	4385	4447	4380	4244
4704	4509	4466	4401	4363	4392	4423	4530	4400	4331	4547	4535	4588	4598	4400	4427	4369	4165	4270	4305	4257	4400	4318	4267	4368	4141	4128	4178	4322	4112	4119	4252	4197	4156	4189	4252	4201	4207	4103	4143	4256	4286	4157	4292	4281	4433	4559	4324	4333	4138
4688	4505	4497	4447	4466	4381	4650	4517	4370	4303	4481	4382	4549	4537	4498	4348	4416	4377	4379	4316	4339	4363	4181	4475	4267	4185	4294	4191	4292	4180	4314	4396	4354	4420	4303	4276	4393	4410	4083	4245	4407	4225	4406	4447	4553	4460	4472	4480	4585	4447
4674	4521	4364	4488	4291	4360	4492	4528	4642	4520	4478	4426	4456	4418	4247	4184	4220	4169	4337	4179	4326	4126	4191	4239	4223	4369	4199	4390	4327	4371	4367	4495	4454	4381	4446	4415	4363	4346	4400	4281	4385	4434	4456	4495	4626	4577	4447	4629	4459	4573
4667	4490	4495	4319	4202	4261	4430	4594	4693	4502	4485	4565	4445	4425	4443	4462	4134	4279	4229	4386	4256	4225	4148	4257	4272	4122	4300	4243	4175	4279	4395	4436	4376	4521	4466	4407	4364	4466	4357	4632	4460	4411	4313	4451	4507	4546	4558	4505	4496	4546
4799	4695	4561	4259	4193	4153	4264	4540	4662	4678	4435	4462	4308	4385	4461	4302	4284	4205	4259	4252	4195	4411	4336	4276	4312	4225	4129	4241	4344	4349	4460	4303	4275	4332	4419	4380	4404	4450	4449	4516	4515	4448	4359	4472	4577	4651	4602	4304	4345	4420
4696	4769	4565	4540	4477	4289	4336	4517	4603	4526	4699	4525	4463	4428	4358	4513	4289	4149	4049	3956	4094	4146	4249	4269	4289	4366	4309	4304	4338	4214	4303	4256	4284	4395	4301	4418	4302	4422	4588	4458	4497	4491	4500	4472	4463	4463	4390	4407	4549	4365
4700	4606	4722	4729	4481	4395	4425	4619	4661	4759	4788	4633	4495	4287	4459	4386	4357	4290	4116	4137	4162	4164	4271	4301	4260	4332	4298	4352	4262	4144	4257	4334	4443	4401	4491	4433	4442	4367	4369	4381	4471	4447	4593	4562	4404	4334	4402	4546	4472	4486
4485	4597	4634	4573	4500	4543	4628	4758	4873	4941	4811	4887	4702	4249	4351	4225	3976	4148	4029	4110	4107	4048	4091	4202	4289	4342	4259	4266	4297	4272	4176	4232	4340	4334	4200	4410	4359	4233	4346	4238	4235	4538	4486	4485	4510	4446	4438	4400	4419	4464
4432	4316	4377	4423	4424	4474	4648	4866	5026	4994	4963	4759	4446	4282	4222	4080	4156	4163	4165	4207	4026	4242	4196	4168	4279	4337	4175	4284	4456	4220	4144	4184	4373	4248	4206	4431	4249	4363	4201	4179	4266	4398	4302	4466	4452	4331	4351	4289	4280	4391
4207	4224	4166	4299	4342	4435	4585	4943	4883	4720	4930	4765	4617	4296	4099	4006	3957	3927	3993	4026	4098	4082	4074	4057	4307	4266	4283	4231	4334	4353	4296	4455	4246	4030	4244	4274	4339	4186	4328	4330	4171	4381	4210	4372	4447	4414	4421	4356	4316	4395
4360	4062	4094	4163	4268	4365	4444	4773	4837	4754	4581	4552	4422	4346	4240	4068	4063	4045	4065	4168	4153	4183	4223	4318	4293	4353	4346	4471	4332	4270	4384	4371	4268	4255	4236	4211	4346	4268	4307	4301	4241	4328	4416	4275	4388	4464	4591	4535	4368	4375
4529	4300	4192	4170	4131	4202	4484	4597	4577	4451	4383	4380	4441	4002	3974	3893	3891	4048	3881	4108	3906	4044	4207	4072	4216	4184	4289	4427	4302	4336	4301	4333	4235	4328	4298	4432	4280	4168	4305	4339	4289	4404	4368	4388	4377	4482	4524	4460	4563	4625
4776	4430	4215	4171	4276	4154	4258	4396	4476	4104	3990	3989	4241	4166	4252	4147	4043	4309	4284	4090	4039	4026	4144	4164	4243	4337	4099	4207	4185	4360	4160	4350	4278	4237	4288	4349	4262	4295	4269	4169	4165	4282	4388	4323	4338	4380	4244	4611	4478	4439
4693	4482	4302	4177	4174	4308	4143	4328	4400	4404	4163	4116	4030	4020	4143	3849	3875	4021	3963	3932	3797	3898	3991	3991	4144	4287	4173	4327	4328	4136	4326	4303	4237	4206	4278	4510	4275	4308	4345	4217	4175	4235	4400	4221	4433	4351	4321	4450	4430	4526
4659	4515	4371	4331	4258	4105	4196	4533	4647	4288	4040	3966	3980	4084	4280	4240	4094	4162	4176	4211	4031	4205	4109	4109	4009	4179	4127	4096	4170	4140	4317	4154	4153	4112	4220	4247	4354	4265	4359	4298	4275	4194	4168	4275	4171	4284	4405	4243	4261	4554
4649	4492	4320	4293	4152	4252	4261	4311	4226	4521	4257	4175	4025	4001	3950	3888	3926	3858	3902	3952	3876	3927	3953	4052	4154	4271	4117	4136	4166	4110	4219	4250	4201	4042	4212	4242	4313	4230	4337	4215	4260	4244	4206	4176	4227	4180	4356	4393	4327	4331
4701	4516	4494	4424	4182	4025	4108	4244	4414	4352	4213	4073	3971	3999	4270	4142	4124	4038	4033	4073	4095	4228	4129	4199	4188	4151	4103	4083	4230	4269	4248	4086	4053	4219	4143	4270	4323	4288	4180	4342	4322	4037	4196	4138	4004	4090	4276	4124	4321	4343
4686	4595	4545	4580	4269	4145	4216	4343	4247	4065	4231	4156	4132	4191	4206	4099	3982	3885	3904	4013	4022	4173	4197	4088	4304	4311	4282	4137	4041	4170	4202	4266	4218	4111	4126	4149	4284	4150	4395	4166	4097	4235	4095	4148	4008	4155	4252	4262	4215	4298
4805	4668	4598	4391	4260	4250	4059	4256	4316	4350	4331	4017	3909	4268	4232	4309	4192	4143	4109	4199	4263	4165	4096	4196	4150	4198	4034	4195	4329	4330	4292	4181	4237	4146	4150	4229	4309	4268	4070	4327	4255	4151	4317	4165	4229	4130	4264	4162	4308	4192
4686	4771	4528	4567	4300	4081	4109	4158	4259	4250	4142	4164	3965	4053	4221	4292	4234	4155	4147	4267	4239	4255	4204	4302	4383	4319	4288	4092	4095	4243	4215	4259	4116	4130	4415	4202	4203	4352	4273	4108	4159	4282	4164	4206	4150	4182	4192	4132	4338	4157
4401	4546	4538	4455	4321	4232	4052	4059	4117	4132	4351	4241	4228	4093	3995	4242	4273	4164	4210	4202	4332	4321	4247	4180	4411	4338	4240	4379	4368	4280	4370	4316	4349	4434	4228	4336	4209	4257	4298	4316	4140	4117	4206	4111	4167	4271	4151	4104	4137	4252
4521	4567	4435	4355	4403	4281	3987	4030	4102	4352	4257	4278	4104	3967	3882	4173	4145	4020	4211	4160	4302	4383	4329	4276	4241	4310	4266	4264	4469	4391	4411	4336	4282	4503	4307	4298	4295	4268	4334	4247	4284	4205	4183	4209	4057	4121	4264	4178	4261	4099
4303	4277	4474	4550	4315	4345	4118	4110	4161	4052	4095	4345	4237	4227	4173	4189	4292	4282	4283	4229	4297	4284	4425	4187	4293	4305	4251	4286	4232	4250	4396	4491	4469	4388	4330	4301	4133	4223	4156	4218	4132	4242	4177	4197	4161	4116	4127	4075	3969	4289
4253	4442	4314	4310	4339	4343	4048	3833	3893	4086	4304	4309	4270	4190	4023	4222	4173	4115	3989	4024	4028	4089	4079	4212	4269	4396	4290	4256	4593	4315	4189	4215	4258	4442	4478	4265	4010	4098	4093	4113	4114	4063	4004	4176	4111	3974	4100	3976	4178	3996
4486	4286	4264	4583	4447	4063	4030	4050	4127	4259	4220	4321	4165	3999	3935	3956	4223	4021	3951	3929	4013	3998	3880	4019	4008	4195	4174	4132	4330	4220	4301	4065	4075	4171	4253	4331	4162	4039	4108	4140	4181	4101	4186	4081	4049	3977	3944	4087	3952	4049
4310	4441	4626	4442	4163	4271	4252	4148	3959	4076	3943	4084	4120	4226	4158	4324	4517	4457	4504	4504	4410	4412	4341	4135	4188	4006	3989	4097	4195	4162	4203	4220	4405	4005	4067	4137	4249	4118	4135	4091	4126	4014	4089	4032	4017	4037	4127	3987	3944	4079
4396	4538	4251	4346	4409	4467	4315	4034	4001	3989	4238	4396	4472	4281	4173	4347	4366	4311	4183	4265	4320	4324	4512	4268	4311	4365	4425	4324	4112	3962	3926	3995	4018	4173	4016	4066	4117	4282	4216	4087	4051	4094	4093	4035	3957	4046	3860	3999	4051	4170
4333	4113	4181	4537	4752	4387	4065	4043	4031	4144	4256	4391	4248	4124	3953	3969	3984	4186	3995	3816	3830	3986	3905	4047	3956	4099	4325	4331	4375	4137	4017	4162	3964	3916	4001	4163	4324	4100	4236	4124	3939	3899	4109	3971	4052	4077	4133	4026	4079	4234
4117	4030	4436	4489	4295	4133	4140	4160	4155	4002	4138	4201	4231	4150	4060	4158	4238	4322	4426	4362	4462	4402	4162	4099	3951	3701	3955	4210	4372	4288	4312	4200	4207	4068	3947	4151	4241	4118	4194	4236	4200	4011	4011	4174	4051	4169	4017	4127	4097	4108
4117	4155	4355	4175	4320	4419	4293	4141	4019	4031	4271	4380	4327	4249	4209	4314	4373	4658	4669	4576	4687	4774	4832	4619	4466	4296	4070	3888	4003	4216	4355	4302	4338	4326	4130	4068	4219	4281	4279	4133	4248	4248	4013	4204	4168	3974	4133	4167	4265	4177
4328	4288	3971	4042	4487	4496	4206	4078	3997	4191	4223	4316	4414	4337	4243	4308	4458	4421	4234	4328	4244	4399	4576	4671	4785	4715	4581	4138	4072	3875	4199	4273	4397	4365	4270	4075	3998	4171	4297	4215	4165	4271	3906	4116	4126	4132	4244	4178	4100	4231
4543	4146	4058	4497	4310	4230	3869	4120	4039	3999	4144	4365	4453	4355	4248	4300	4338	4239	4077	3801	3880	4041	4011	3960	4192	4535	4572	4624	4492	4108	4101	4187	4148	4280	4489	4443	4013	3948	4260	4257	4055	4299	4243	4071	4074	4191	4079	4143	4081	4128
4094	4068	4431	4622	4227	3994	4136	4190	3991	4019	4279	4689	4560	4343	4151	4089	4062	4077	3936	3845	3782	3984	3924	3831	3845	3991	4187	4444	4436	4470	4268	3983	4179	4174	4242	4565	4199	3910	4066	4218	4147	4048	4414	4139	3974	4277	4103	3960	4087	4060
3834	4248	4583	4381	4320	4322	4253	4208	4045	4172	4510	4575	4612	4179	3893	3814	4018	4130	4126	4066	4045	4188	4037	4193	4029	3963	3842	4098	4321	4388	4330	4157	4151	4184	4159	4198	4381	4195	3951	4075	4104	4075	4271	4235	4122	4141	4002	3982	3945	4112
4101	4607	4533	4250	4372	4543	4410	4260	4299	4420	4496	4460	4138	3865	3832	4016	4435	4604	4427	4206	4300	4342	4464	4312	4111	4122	3930	3824	3886	4034	4226	4242	3998	4058	4014	4071	4169	4195	3991	3835	4014	4046	4099	4010	4041	3932	3974	3875	3893	4152
4332	4378	4073	4171	4541	4617	4412	4207	4364	4257	4064	3936	4039	3847	4230	4686	5100	5096	5025	4969	4762	4676	4786	4369	4256	4207	4187	3957	3755	3930	3985	4162	4250	4101	3998	4109	3980	4302	4232	3816	4062	4009	3960	3999	4075	3923	3989	4063	3964	4215
4249	4092	3935	4337	4475	4305	4275	4244	4203	4006	3851	4174	4290	4669	4881	5247	5548	5309	5211	5061	4959	4854	4851	4576	4433	4320	4323	4150	4096	3851	3952	4044	4172	4131	4073	3950	3874	4062	4360	4080	3735	4076	4012	3961	4158	4102	3953	4005	4014	4102
4161	3926	3955	4490	4446	4247	4104	4304	4016	3823	4144	4751	5153	5322	5409	5269	5283	4924	4756	4640	4546	4777	4677	4583	4320	4256	4208	4232	4049	4039	3978	3923	4060	4097	4039	4032	3883	3936	4392	4177	3881	4067	4019	3884	4112	4271	3956	4008	4028	4108
3913	3749	4171	4648	4473	4194	4279	4154	3968	4245	4535	5208	5653	5537	5059	4863	4541	4151	3846	3741	3937	4122	4397	4387	4434	4363	4290	4165	4062	4099	4043	3964	3907	4016	4134	3983	3934	3925	4168	4163	3926	4140	4063	3880	4003	4124	4047	4118	3889	3846
3835	3750	4404	4626	4197	3988	3879	3845	3975	4265	5028	5325	5282	4725	4227	4098	3534	3342	3063	3083	3155	3510	3909	4079	4330	4209	4450	4071	4322	4031	4133	3992	3937	3983	4073	4055	4111	3872	3947	4309	4070	4103	4126	4010	3922	4017	4074	4013	4119	3819
3805	3793	4390	4288	3973	3771	3567	3683	3980	4543	5149	5113	4690	3851	3467	3066	2954	2814	2626	2658	2867	3060	3407	3674	3859	4302	4311	4312	4122	4267	4088	4038	3926	3914	4110	4148	4035	3815	4014	4294	4136	4066	4289	4082	3891	4109	4249	4144	4120	3943
3814	4083	4603	4309	3996	3995	3896	3964	4304	4818	5217	4924	4395	3577	2929	2886	2711	2827	2607	2555	2646	2915	3019	3211	3703	4060	4290	4365	4208	4057	4189	3986	3829	3829	4089	4139	4064	3944	3939	4231	4163	4095	4171	4148	3849	4025	4172	4083	4144	3988
3908	4345	4728	4524	4216	4506	4399	4535	5049	5572	5454	5104	4225	3387	3093	3071	3100	3024	2912	2873	2796	2873	2947	3048	3432	4004	4250	4422	4291	4084	3970	3879	3765	3770	4002	4213	3902	3771	3883	4064	4105	4085	4219	4117	3832	4000	4218	4164	4171	4008
4178	4766	5228	4661	4114	4503	4577	4847	5375	5898	5820	5095	4050	3360	3152	3311	3562	3516	3469	3332	3089	2986	2803	2724	3189	3735	4198	4253	4194	4277	4098	4036	3831	3617	3926	4193	4060	3803	3958	3863	4099	3950	4084	4169	3974	3919	4029	4055	4032	4176
4504	5026	5146	4449	3994	4094	4385	4602	4966	5147	4963	4200	3367	2877	2886	3293	3432	3809	3758	3768	3399	3101	2732	2648	3012	3489	4090	4438	4510	4351	4139	3978	3861	3643	3984	4347	4209	3804	4006	3958	3978	4040	4059	4225	3969	3948	4147	4056	4103	4150
4563	4802	4781	3899	3527	3689	3836	3965	4193	4270	3683	3016	2557	2476	2723	3079	3418	3627	3792	3874	3770	3355	2802	2596	2811	3420	4010	4351	4500	4272	4256	3973	3767	3810	3823	4168	4107	3856	3931	3972	3875	3992	4035	4039	3966	4107	4143	4055	4202	4091
4456	4357	4040	3512	3225	3349	3550	3627	3808	3566	3151	2618	2321	2492	2591	2893	3427	3622	3674	3735	3727	3342	2592	2523	2725	3354	3781	4302	4436	4374	4072	3940	3813	3686	3848	4217	3994	3751	3929	3918	3917	3915	3946	3955	4009	4058	3999	4026	4113	4082
4240	3939	3763	3310	3078	3289	3777	3871	3646	3774	3123	2782	2589	2501	2527	2628	2978	3375	3630	3428	3391	3045	2644	2455	2737	3349	3919	4254	4481	4269	4007	3879	3955	3773	3905	4134	4063	3818	3826	3971	3829	3829	3938	4000	3916	4005	4001	3990	4085	4189
4168	3675	3831	3397	3160	3551	4472	4471	4423	4341	3930	3621	3251	3152	2794	2415	2583	2969	3285	3003	2828	2733	2423	2438	2802	3566	4087	4348	4327	4172	3912	3806	3826	3623	3961	4146	3784	3848	4083	3916	3710	3836	3769	3947	3873	3991	4088	4002	4115	4116
4084	3433	3517	3322	3541	4350	5398	5306	4980	4992	4790	4499	4386	4292	3622	2859	2489	2647	2878	2437	2365	2527	2577	2569	3215	3902	4218	4374	4246	3926	3748	3851	3725	3830	3935	3951	3772	3911	4093	3898	3858	4021	3821	4047	3926	4084	4112	4069	3998	4024
3875	3215	3649	3471	3545	4596	5512	5307	4787	4925	4943	4816	4712	4813	4470	3316	2570	2437	2409	2044	2264	2626	2857	3073	3701	4258	4585	4440	4002	3681	3680	3753	3935	3912	4215	3953	3686	3813	4322	3873	3766	4024	3939	3847	3836	4107	4009	4067	4070	3861
3872	3431	3466	3819	3799	4551	5049	4575	4357	4656	4761	4588	4632	4862	4659	3638	2823	2457	2202	2002	2569	3226	3431	3678	4303	4740	4797	4283	3813	3663	3558	3740	3726	4185	4189	3795	3639	4027	4154	3766	3889	4031	3865	4069	3846	4188	3962	4054	3829	3970
4093	3379	3468	3797	3865	4400	4467	3988	4105	4485	4668	4262	4368	4601	4676	3842	3239	2839	2505	2477	3232	4010	4400	4534	4921	5070	4732	3809	3385	3520	3582	3746	3920	4139	4171	3633	3667	4169	3988	3803	4108	3893	3923	3868	3827	4115	3876	3949	3748	4053
3856	3376	3396	3631	3877	4381	4241	3842	3849	4506	4688	4336	4216	4514	4730	4376	3715	3420	3157	3136	4085	4909	5081	4957	4952	4889	4168	3495	3524	3564	3823	3799	4008	4280	3962	3664	3888	4130	3773	3704	4103	3918	4087	3910	4006	4027	3740	3783	3809	4116
3554	3286	3497	3667	3786	4460	4370	3672	3690	4205	4372	4182	4132	4530	4897	4781	4169	3828	3646	3800	4656	5506	5309	4830	4593	4414	3827	3384	3334	3683	3811	3838	4119	4084	3638	3788	4139	4029	3574	4060	3992	3742	3937	3948	4031	3903	3716	3768	3885	4169
3944	3592	3748	3630	3787	4556	4667	3782	3690	3923	4036	3886	4201	4690	5094	4885	4258	4183	3872	4040	4753	5113	4753	4130	3828	3517	3399	3425	3723	3838	3808	3815	3987	3819	3742	3954	4300	3862	3714	4144	3995	3973	4045	4039	3947	3789	3742	3787	4062	4211
4843	4070	4140	3871	3783	4638	4853	4374	4066	4113	4124	3967	4222	4833	5098	4615	4010	3769	3586	3583	4018	4311	3926	3393	3173	3408	3614	3913	3974	4034	3788	3966	3859	3503	3700	4322	4113	3511	3850	4213	3880	4032	3964	3970	4062	3849	3928	3847	4240	4189
5210	4376	3983	3810	3619	4296	4894	4914	4654	4604	4353	4188	4459	4630	4629	4194	3545	3316	3270	3136	3494	3693	3526	3194	3436	3702	3907	3978	4103	3913	3901	3802	3734	3632	3973	4347	3856	3708	3924	4063	3834	4059	3845	4077	3927	3946	3904	3981	4335	4286
4511	4129	3493	3362	3416	3800	4128	4454	4643	4764	4374	3950	4035	4145	3803	3576	3297	3203	3191	3217	3408	3713	3655	3682	3921	4062	4037	4008	4071	4016	3750	3715	3695	3846	4231	4075	3697	3967	4133	3798	3939	4085	3998	4158	4000	4055	3715	4220	4300	4449
3742	3514	3263	3003	3081	3512	3583	3626	3849	4041	4086	3826	3578	3367	3155	3053	3085	3227	3308	3466	3898	4005	3942	3839	3895	4057	3934	3852	3922	3911	3712	3579	3800	4099	4067	3795	3913	4046	3902	3819	3974	3971	4116	4035	4135	4003	3853	4103	4243	4584
3271	3120	3344	3134	3145	3503	3363	3267	3286	3646	3797	3682	3553	3189	3007	2788	2843	3323	3484	3766	4042	3931	3870	3771	3791	3846	3746	3922	4055	3854	3808	3817	4000	4015	3743	3852	4230	4047	3868	3920	4100	3957	4074	4255	4298	4083	3963	4123	4433	4533
3476	3344	3662	3878	3661	3692	3627	3226	3314	3485	3686	3955	3808	3622	3209	3091	3408	3898	3996	4105	4036	4019	3750	3689	3824	3720	3981	3784	4027	3927	3859	4078	4001	3695	3699	4172	4094	3828	3970	4121	4015	3944	3953	4067	4059	4005	3951	4005	4493	4432
4061	4103	4074	4483	4535	4371	4083	3779	3786	3749	3833	3868	3773	4034	3891	4152	4354	4646	4572	4257	4146	4034	3861	3789	3813	3683	3818	3875	4040	4052	4157	3965	3791	3690	4069	4059	3876	3915	4120	3898	3930	3932	4171	4053	3916	3988	3839	4141	4369	4371
4603	4764	5112	4965	4877	4807	4655	4434	4443	4571	4395	3993	3848	3842	4163	4294	4375	4400	4186	3989	3921	3806	3633	3619	3657	3730	3880	3987	4193	4169	3951	3814	3829	4069	4109	3928	4016	4023	3968	3796	3783	3984	3943	3868	4163	3889	3812	3979	4291	4444
4692	4699	4899	4830	4501	4483	4589	4647	4668	4685	4480	4432	4264	4192	4086	4084	3932	3654	3635	3654	3655	3775	3613	3614	3695	3856	4015	3960	3885	3831	3843	4034	3982	3800	3666	3811	4110	4017	3914	3886	4008	3935	3875	4080	4055	3752	3948	3988	4397	4402
4676	4497	4259	4313	4139	4100	4315	4351	4577	4400	4364	4293	4320	4421	4323	4204	3946	3932	3970	4117	4039	3931	4045	3995	3750	3844	3892	3764	3691	4000	4192	4128	3843	3625	3650	4076	4088	3781	3859	4084	3871	3781	3867	4062	3816	3829	3936	3969	4207	4441
4308	4228	4151	4003	4089	4152	4083	4184	4327	3988	4131	3947	3961	4004	4154	4056	4082	3987	4295	4194	4062	4127	3888	3854	3691	3633	3833	3867	4029	4062	4033	3841	3802	3827	3903	3993	3870	3897	4105	3866	3786	3945	3840	3819	3869	3924	3797	4037	4151	4424
4322	4133	4162	4311	4253	4228	4165	4100	3911	4127	3972	4107	4129	3919	3853	3845	3872	3852	3973	3863	3685	3686	3779	3900	3799	3864	3903	3960	3912	3912	3760	3948	4095	4004	3701	3863	4027	4007	3977	3909	3983	4001	3753	3831	3962	3790	4100	3804	4227	4295
4202	3923	4021	4402	4562	4400	4150	3978	4117	4123	4104	4176	4179	4219	4181	4072	4128	3887	3905	3920	3889	3989	3994	4107	3860	3768	3770	3780	3837	3795	4050	4108	3980	3818	3797	3924	3999	3916	3845	4023	4004	3830	3813	3942	3839	3894	3949	3790	4078	4161
4166	3978	3976	4018	4225	4410	4131	4190	4009	4114	4134	4278	4188	4138	4097	3911	4041	3973	3890	3990	3950	4008	4133	4075	3959	3809	4009	3908	3952	4066	3978	3799	3834	3939	3960	4020	3947	3976	3983	4035	3899	3783	3987	3744	3856	3866	3743	3990	3801	3963
4222	3987	3782	3840	4077	4228	4182	3951	4211	4235	4262	4127	4111	4077	4085	3864	4059	3964	3946	3910	4056	4204	4046	4122	3884	4010	4136	3839	3808	3897	3956	3928	4066	3938	3807	3819	4146	4169	3927	3882	3937	4000	3733	3959	4130	3849	3877	3824	3816	3994
4167	3924	3799	3831	3991	4102	4007	3887	4070	4155	4102	4036	4038	4015	3918	4038	4210	3957	4016	4038	4052	4122	4158	4020	4078	3893	3838	3864	3857	3876	4084	4026	4024	3825	3874	3912	4064	3985	4020	4163	4111	3872	3867	3838	3736	3984	3826	3880	3843	3912
4301	4142	3819	3820	3979	4140	4057	3883	4025	4099	3929	3933	4097	4334	4152	4336	4372	4365	4370	4195	4097	4177	4134	4177	4039	3943	3855	3804	3955	3801	3918	3953	3905	3936	3936	3800	3905	4080	4104	3917	3885	4034	3763	3943	3964	3970	3864	3908	3877	3943
4057	4001	4053	3906	3920	4079	4095	4090	4167	4004	4025	3857	3971	4026	4277	4408	4382	4480	4400	4239	4136	3976	3927	4025	3913	3903	3844	3759	3931	4092	4105	3976	3926	3886	3723	3973	3860	3949	3964	4104	4040	3905	3679	3889	3853	4038	3905	3783	3967	3876
4056	4038	4039	3971	3945	3904	3903	3858	3908	3953	4102	4167	4200	4319	4260	4084	3963	4002	4299	4204	4080	4052	4161	4142	4130	4052	3992	4028	3880	3948	4001	3888	3887	3884	3989	3887	3914	3858	4080	4137	3781	3821	4008	3790	3962	4044	3801	3951	3852	3838
4172	4124	4216	4032	3923	3807	3800	3914	3844	3979	3938	3956	4212	4230	3952	3534	3323	3356	3537	4053	4219	4258	4211	4111	4006	3874	3972	3958	4084	4081	4173	3924	3750	3728	3928	3895	3901	4028	3927	3908	3966	3943	3875	3875	4027	3829	3943	3883	3778	3810
4207	4154	4405	4266	3844	3936	3855	3863	3999	3982	4232	4169	4102	4026	3681	3063	2790	2722	2887	3319	3939	4017	4336	4051	4088	4144	4075	4044	4011	3863	4010	3953	3800	3745	3876	3861	3885	4048	3967	4043	3939	3865	3831	3961	3838	4010	3988	3994	3884	3970
4249	4159	4059	4070	3988	3970	3923	3948	4002	4077	3982	4009	4238	4107	3667	3233	2865	2807	3031	3585	4129	4419	4253	4072	4117	3904	3923	3987	4020	3934	4093	3995	3885	3865	3762	3872	3992	3970	4064	3879	3999	3959	3893	3861	3974	4062	4003	3912	3844	3712
4101	3926	3974	3912	3801	3807	3764	3926	3848	3965	4096	4005	4013	4091	3737	3283	2855	2803	3011	3672	4076	4139	4028	4119	3981	4053	4083	4170	3981	4035	4014	3986	3904	4003	3911	3842	3892	4019	3984	3990	4017	3940	3966	4019	3985	4092	4007	4032	3805	3751
4111	4198	3987	4144	3960	3890	3813	3686	3931	3912	3825	3865	3930	4086	4099	3875	3608	3582	3840	4085	4154	4234	4244	4089	4024	3951	3999	4028	4044	4099	4083	3962	3837	3947	3827	3886	3936	3835	3939	3983	3941	3922	3971	4076	4113	3959	3974	3928	3816	3899
4140	4122	4153	4175	4037	3938	3796	3690	4028	3947	3946	3840	3923	4066	4258	4048	3994	4012	4139	4095	4216	3987	4082	4176	3920	3989	4017	3971	4057	4117	4039	4082	3900	3864	3878	3914	3864	3928	3881	3836	3879	3849	3933	3950	3977	4095	4019	3948	3830	3866
4087	4184	4047	4139	4005	4004	3985	3934	4074	4245	4088	3868	3897	3830	3918	4189	4246	4057	4085	4203	4148	4058	4097	4146	3760	3935	3857	3831	3990	4223	4176	4127	3786	3772	3888	3818	3792	3880	3849	3977	3893	3946	3776	3912	3914	3936	4082	3943	3949	3813
4166	4138	4049	3984	4057	3912	3961	3987	4074	4070	4075	3843	3673	3703	3769	3896	3940	3995	3846	3987	4117	4099	4216	3983	3944	3867	4079	4045	4057	4080	4088	3998	3979	3833	3881	3778	3676	3826	3829	3932	3989	3824	3853	3988	3979	4026	3923	3891	3887	3805
4092	4021	4027	3934	4019	3883	3726	3741	3915	4089	3991	3704	3783	3898	3807	3651	3730	3781	3650	3864	4109	4063	4102	3870	3847	3912	4009	4047	3996	4082	4057	4023	3966	3981	3674	3777	3929	3824	3947	4011	4038	3861	3946	3943	3868	3975	4032	3976	3923	3851
4118	4134	4165	4017	4038	4019	3884	3944	3995	4090	3948	3882	3839	3910	3709	3759	3691	3675	3704	3831	4075	4093	3928	4036	3856	3894	3867	3853	3894	4008	3991	3970	3922	3870	3844	3835	3936	3854	3918	3874	3879	3943	3797	3954	4007	4037	3968	3966	3986	3941
4171	4233	4159	4095	4118	4072	4079	3995	4191	4118	4108	3806	4009	3993	3763	3812	3840	3658	3691	3664	3807	3945	3953	3964	3886	3818	3843	3877	3859	4139	4084	3975	3754	3887	3764	3844	3793	3897	3792	3844	3976	3886	3852	4015	4030	4028	4117	4135	4052	3915
4104	4122	4151	4182	3890	3889	4029	4027	4186	4246	4056	3990	3836	3863	3758	3691	3656	3626	3520	3570	3662	3776	3765	3847	3800	3758	3885	3892	3847	3963	3872	4057	3895	3874	3852	3942	3768	3788	3888	3943	3857	3733	3863	4000	4024	4099	3965	3952	3959	3937
4181	4125	4109	3986	3886	3992	3893	3881	4088	4112	3957	3775	3731	3811	3574	3742	3684	3665	3664	3696	3874	3727	3812	3747	3750	3725	3946	3851	3833	3888	3972	3904	3685	3859	3793	3799	3774	3796	3843	3850	3773	3687	3833	3951	3975	3947	3974	4028	3944	4005
4065	4001	3963	3988	3974	3966	3710	3781	3864	3995	3837	3743	3724	3836	3654	3730	3635	3595	3574	3717	3744	3813	3846	3726	3633	3785	3885	3778	3791	3705	3848	3855	3922	3669	3663	3947	3782	3668	3649	3856	3733	3613	3903	3914	3964	3866	3933	3874	3927	4036
3911	3982	4029	4169	4131	4430	4289	4088	4183	4170	4206	4126	3954	4092	3981	3935	3859	3623	3622	3439	3566	3747	3792	3672	3733	3792	3800	3852	3771	3831	3845	3844	3785	3764	3750	3747	3859	3759	3774	3840	3769	3644	3835	3959	3967	3860	3949	4015	3987	4080
3983	4093	4154	4155	4421	4566	4636	4541	4590	4651	4594	4301	4504	4504	4371	4277	4340	4064	3749	3649	3632	3633	3621	3828	3726	3701	3716	3838	3719	3758	3919	3740	3845	3663	3710	3806	3793	3761	3790	3847	3830	3660	3794	3770	3882	3898	3894	3992	3928	3889
4237	4437	4461	4484	4346	4434	4445	4613	4612	4579	4600	4530	4478	4418	4278	4097	4216	4156	4287	4006	3928	3710	3583	3528	3649	3564	3621	3808	3716	3809	3735	3829	3730	3650	3724	3682	3845	3804	3802	3664	3690	3753	3797	3893	3896	3861	3949	3899	3951	3909
4458	4477	4430	4190	4040	3812	3781	3795	3810	3873	3771	3793	3662	3565	3590	3445	3589	3734	3826	4051	3992	3662	3589	3459	3575	3710	3604	3666	3593	3677	3671	3693	3668	3792	3751	3615	3695	3819	3655	3812	3591	3747	3780	3844	3888	3773	3778	3789	3777	3790
4367	4155	3901	3820	3461	3310	3205	3175	3115	3150	3092	3025	3087	3192	3154	3247	3280	3329	3529	3906	4095	3923	3704	3501	3525	3714	3668	3732	3527	3670	3677	3711	3677	3638	3624	3749	3725	3633	3564	3703	3553	3717	3829	3756	3886	3694	3707	3806	3938	3930
4248	3841	3554	3488	3149	2907	2974	3010	3016	3088	3055	2974	3032	3084	3169	3036	3103	3092	3227	3540	3989	3910	3739	3584	3641	3758	3669	3644	3573	3741	3679	3688	3607	3623	3697	3816	3760	3638	3613	3637	3687	3519	3674	3823	3820	3730	3733	3792	3949	4132
4234	3583	3494	3434	3116	3074	3188	3231	3260	3370	3300	3147	3276	3399	3370	3334	3187	3098	3140	3294	3805	3964	3811	3604	3667	3615	3818	3731	3594	3684	3716	3728	3675	3684	3581	3695	3694	3608	3772	3668	3700	3564	3703	3759	3758	3567	3539	3808	3903	4086
3946	3459	3379	3388	3306	3795	4165	3995	3838	3999	4015	3772	3816	4156	4121	3788	3358	3385	3270	3132	3629	3873	3816	3573	3569	3975	3789	3689	3549	3689	3623	3637	3472	3451	3627	3600	3778	3747	3789	3814	3780	3609	3653	3808	3738	3549	3686	3869	3980	4082
3771	3181	3267	3259	3616	4437	4703	4369	4370	4470	4294	4048	4379	4886	4919	4175	3697	3370	3129	3026	3668	4078	3900	3668	3824	3834	3956	3710	3550	3650	3657	3663	3409	3627	3701	3660	3585	3675	3587	3791	3704	3591	3611	3730	3759	3623	3535	3929	4067	4026
3950	3308	3203	3206	3482	4252	4435	4047	3898	4164	4154	3902	4003	4774	4986	4436	3868	3456	3179	2959	3628	4173	3880	3680	3631	4016	3889	3606	3548	3836	3708	3666	3685	3687	3747	3740	3591	3560	3705	3717	3607	3625	3662	3728	3609	3523	3506	3906	4225	4155
4107	3370	3240	3204	3327	4044	4178	3678	3648	3981	3840	3642	3768	4176	4495	4237	3546	3427	3211	3137	3606	4149	3972	3668	3735	3961	3969	3780	3579	3726	3863	3604	3747	3648	3864	3840	3628	3602	3755	3793	3691	3579	3610	3647	3579	3623	3692	3877	4222	4287
4002	3244	3091	3155	3272	3866	4039	3606	3646	4043	4121	3522	3580	3992	4035	3862	3559	3462	3339	3194	3607	4089	3931	3582	3824	4005	3926	3739	3684	3685	3750	3727	3695	3796	3927	3818	3810	3736	3690	3858	3710	3574	3596	3641	3739	3491	3572	3982	4243	4105
3644	3051	2938	2930	3231	3872	4122	3675	3583	3891	3889	3541	3716	4043	4171	3810	3424	3305	3401	3132	3648	4138	4043	3787	3844	4052	3847	3600	3709	3784	3901	3912	3790	3907	3842	3925	3652	3719	3747	3759	3698	3684	3687	3771	3624	3640	3602	3872	4134	4053
3790	3091	3065	2895	3231	3848	4221	3659	3538	3748	3766	3389	3588	4155	4425	3938	3768	3402	3115	3171	3744	4279	4168	3837	3830	3975	3879	3628	3561	3738	3942	3731	3857	3780	3885	4035	3730	3633	3833	3918	3728	3645	3751	3764	3671	3750	3880	4068	4070	4210
4019	3446	3237	3124	3151	4111	4383	4084	3720	3810	3629	3386	3708	4259	4656	4219	3643	3374	3202	3246	3695	4309	4079	3863	3789	4007	3928	3786	3726	3723	3947	3803	3727	3866	4035	3995	3842	3674	3862	4154	3704	3782	3668	3708	3842	3720	3794	4001	4248	4263
4497	3777	3499	3501	3502	4138	4670	4400	4123	4279	4092	3823	3944	4389	4494	3884	3497	3456	3367	3250	3837	4293	4033	3880	3899	3831	3880	3742	3716	3949	3981	3879	3884	3924	4044	3977	3839	3928	3962	3932	3686	3814	3736	3728	3843	3829	3812	4024	4086	4250
4617	3773	3526	3273	3325	3921	4466	4478	4335	4779	4716	4346	4162	4061	3968	3372	3083	3382	3279	3341	3803	4008	4000	3708	3912	3865	3807	3738	3801	4004	3995	4028	4001	3858	4063	4077	3770	3842	4018	4089	3979	3754	3839	3756	3701	3725	3811	3889	4169	4256
3969	3475	3185	3042	2925	3185	3673	3655	3932	4439	4335	4082	3790	3585	3258	2929	2927	3240	3187	3371	3815	3875	3867	3640	3804	3781	3584	3855	3874	3839	3915	3882	3870	3864	4004	4013	3901	4003	4239	4151	3935	3871	3755	3836	3807	3840	3713	3909	4272	4358
3401	3124	2958	2908	2791	2805	3097	3135	3315	3482	3727	3427	3302	3142	2866	2708	2773	3121	3156	3466	3780	4033	3816	3578	3818	3739	3623	3730	3874	3802	3804	3933	3762	3873	3935	3943	3887	3914	3980	3951	3784	3826	3805	3916	3798	3832	3698	3961	4346	4336
3462	3290	3056	2843	2813	2895	3016	3024	3053	3218	3378	3119	2938	2884	2768	2758	2800	3375	3524	3867	3941	3976	3668	3590	3636	3650	3668	3725	3752	3804	3705	3732	3735	3926	3823	3930	3923	3916	3785	3893	3867	3675	3930	3820	3814	3768	3677	3893	4097	4324
3580	3561	3493	3331	3441	3372	3289	3159	3204	3250	3354	3297	3157	3151	3031	3099	3470	3924	3988	3939	3981	3766	3541	3594	3530	3613	3761	3658	3792	3861	3728	3745	3729	3793	3945	3924	3894	3866	3904	3848	3773	3723	3730	3843	3801	3567	3601	3843	4002	4077
4261	4115	4117	4004	4145	4187	3911	3888	3636	3606	3795	3677	3807	3805	3683	3753	4064	4179	4076	3893	3824	3659	3527	3620	3607	3546	3616	3591	3770	3773	3809	3635	3616	3783	3897	3925	3926	3869	3838	3737	3751	3774	3826	3795	3696	3586	3625	3778	4084	4109
4647	4387	4295	4327	4463	4532	4480	4310	4205	4054	4055	3983	4171	4330	4140	3931	4114	4113	3928	3701	3661	3486	3473	3683	3497	3552	3587	3700	3670	3621	3689	3699	3723	3795	3888	3782	3806	3936	3737	3851	3754	3853	3805	3791	3625	3609	3613	3728	3891	4067
4496	4123	4008	3975	4109	4258	4353	4300	4197	4217	4059	3948	4040	4191	4084	3868	3852	3895	3649	3602	3590	3652	3614	3605	3630	3607	3669	3768	3604	3657	3573	3663	3730	3876	3870	3835	3921	3817	3763	3731	3698	3792	3661	3632	3671	3530	3520	3775	3736	3838
3953	3720	3680	3740	3673	3915	3895	3955	4024	4003	4010	3920	4016	3954	3833	3656	3711	3864	3718	3638	3777	3601	3599	3648	3545	3566	3631	3628	3506	3530	3627	3738	3740	3741	3836	3817	3699	3787	3689	3747	3703	3751	3660	3572	3622	3547	3549	3764	3800	3810
3808	3494	3535	3605	3469	3649	3656	3570	3770	3894	3964	3930	4028	3862	3827	3676	3714	3854	3727	3869	3824	3704	3674	3706	3682	3608	3689	3703	3647	3619	3846	3633	3648	3669	3686	3627	3722	3768	3653	3744	3810	3569	3489	3532	3608	3528	3568	3652	3720	3573
3839	3584	3413	3620	3597	3696	3692	3638	3695	3995	4146	3887	3897	3996	3895	3867	3710	3893	3713	3807	3717	3821	3906	3896	3744	3651	3615	3597	3572	3569	3697	3833	3783	3816	3627	3670	3685	3714	3900	3834	3666	3631	3506	3608	3544	3416	3448	3591	3521	3638
3699	3371	3457	3559	3763	3924	3804	3697	3755	4127	4073	4000	3867	4027	3875	3838	3850	3807	3868	3840	3848	3990	4010	3978	3753	3778	3673	3582	3578	3625	3787	3899	3751	3782	3671	3766	3773	3757	3740	3756	3761	3575	3485	3453	3546	3550	3544	3576	3628	3700
3586	3626	3525	3661	3647	3702	3748	3793	3905	4100	4038	3909	3749	3808	3865	3770	3897	3882	3975	3874	3976	4035	3960	3985	3814	3731	3674	3569	3572	3730	3833	3913	3896	3655	3776	3715	3924	3749	3918	3740	3676	3464	3404	3572	3701	3568	3526	3582	3590	3601
3828	3685	3605	3694	3597	3699	3650	3528	3596	3998	3876	3751	3698	3836	3737	3824	3796	3817	3770	3906	4063	4022	3887	3822	3813	3698	3763	3731	3662	3767	3829	3867	3849	3720	3717	3857	3875	3925	3722	3732	3689	3471	3572	3687	3611	3545	3594	3533	3451	3571
4025	3829	3689	3910	3756	3665	3716	3586	3632	3726	3796	3593	3564	3639	3733	3875	3894	3916	3849	3970	3998	4143	3879	3864	3787	3685	3797	3741	3793	3980	4013	3908	3808	3723	3754	3798	3923	3820	3834	3739	3693	3590	3677	3699	3638	3558	3598	3658	3634	3610
4012	3887	3899	3860	3925	3820	3603	3704	3732	3562	3716	3669	3562	3607	3693	3772	3915	3887	3881	3939	4078	4105	3877	3864	3661	3733	3758	3763	3760	3819	3908	3818	3880	3777	3850	3888	3759	3814	3714	3702	3705	3662	3712	3617	3685	3650	3676	3566	3639	3681
4001	3879	3808	3904	3684	3683	3663	3678	3698	3630	3576	3628	3517	3751	3687	3797	3784	3846	3751	3808	4074	3967	3884	3798	3978	3828	3676	3754	3739	3922	3981	3892	3831	3994	3757	3775	3677	3650	3709	3703	3804	3764	3741	3748	3606	3744	3785	3793	3801	3735
4018	3858	3764	3807	3649	3492	3615	3596	3589	3635	3604	3593	3722	3744	3717	3798	3666	3869	3827	3744	3862	3745	3760	3843	3939	3961	3736	3785	3769	3954	4057	3848	3837	3893	3950	3797	3916	3696	3786	3659	3760	3731	3784	3642	3581	3668	3838	3891	3689	3759
4024	3943	3676	3714	3513	3593	3692	3599	3582	3712	3743	3707	3800	3866	3681	3595	3698	3631	3688	3661	3741	3725	3934	3912	3861	3738	3738	3849	3683	3799	3949	3925	3859	3976	4134	3856	3684	3710	3707	3813	3756	3671	3683	3573	3604	3663	3844	3680	3575	3691
3902	3791	3581	3698	3610	3624	3799	3901	3881	3841	3967	3871	3846	3786	3605	3720	3639	3551	3556	3666	3800	3909	3936	3919	3725	3587	3581	3587	3717	3696	3751	3745	3921	3839	3880	3720	3732	3769	3860	3871	3736	3679	3623	3696	3757	3688	3756	3692	3644	3624
3844	3623	3567	3756	3808	3804	3939	3987	3809	3984	3857	3902	3745	3783	3664	3554	3527	3576	3655	3727	3759	3823	3737	3800	3591	3582	3506	3578	3741	3702	3840	3851	3828	3885	3788	3666	3588	3800	3724	3840	3796	3904	3762	3822	3785	3745	3623	3628	3662	3734
3873	3558	3533	3757	3820	3783	3944	3871	3696	3716	3715	3750	3695	3708	3656	3519	3649	3724	3580	3554	3642	3748	3723	3639	3506	3394	3508	3638	3616	3689	3825	3815	3854	3805	3741	3569	3680	3826	3715	3779	3639	3573	3709	3758	3778	3638	3561	3793	3787	3632
3889	3736	3782	3884	4013	3789	3806	3693	3666	3591	3711	3670	3752	3780	3640	3554	3671	3708	3628	3566	3790	3698	3606	3585	3421	3357	3365	3597	3563	3719	3762	3713	3756	3718	3795	3655	3803	3707	3664	3489	3581	3527	3594	3564	3768	3620	3639	3731	3807	3684
3964	3839	3660	3745	3868	3820	3867	3743	3805	3939	3680	3708	3722	3720	3695	3566	3851	3746	3614	3609	3829	3750	3614	3462	3414	3374	3483	3452	3559	3579	3621	3651	3588	3670	3758	3656	3596	3503	3474	3465	3529	3671	3463	3642	3505	3495	3562	3690	3734	3576
3935	3834	3610	3736	3672	3845	3824	3971	3992	4069	4004	3974	3823	3898	3696	3543	3799	3757	3719	3884	3951	3981	3920	3683	3542	3548	3570	3526	3513	3461	3646	3577	3454	3777	3803	3613	3610	3481	3473	3514	3649	3611	3780	3884	3665	3641	3655	3715	3575	3527
4102	3759	3579	3632	3821	3732	3881	3986	4320	4223	4203	4004	3995	4086	3722	3692	3793	3995	3935	4035	4255	4180	3970	3813	3717	3636	3722	3641	3397	3584	3742	3635	3668	3612	3860	3608	3389	3483	3535	3658	3767	3880	3921	3899	3887	3895	3742	3668	3690	3514
4078	3812	3743	3737	3760	3707	3754	3843	4026	4108	4244	4031	4069	4114	4034	3698	3723	3847	3860	3941	3870	3897	3879	3870	3800	3757	3779	3574	3548	3667	3873	3762	3682	3735	3763	3563	3375	3519	3640	3705	3639	3635	3715	3741	3833	3808	3662	3833	3739	3657
3948	3984	3890	3728	3660	3762	3760	3574	3603	3754	3869	3858	3871	4089	4140	3827	3611	3877	3746	3700	3481	3348	3548	3551	3467	3742	3716	3643	3480	3532	3895	3845	3639	3657	3690	3554	3480	3690	3769	3801	3725	3411	3288	3291	3389	3457	3531	3683	3878	3876
3570	4021	4085	3840	3658	3765	3736	3498	3136	3125	3524	3428	3418	3915	4065	3932	3512	3672	3664	3608	3151	3086	3304	3430	3330	3538	3820	3717	3660	3684	4023	3871	3636	3576	3686	3576	3552	3782	3893	3683	3616	3371	3225	3081	3150	3230	3398	3658	4028	3995
3599	4028	4356	3970	3710	3720	3651	3176	2819	2756	3118	3059	3123	3852	4190	4046	3678	3661	3611	3378	2892	2864	3032	3295	3180	3483	3996	3973	3618	3603	3978	3928	3572	3553	3677	3709	3687	3862	3819	3634	3549	3338	2987	2759	2930	3065	3257	3691	4413	4142
3717	4213	4508	4294	3902	3796	3728	3234	2713	2726	2967	2956	2960	3568	4259	3973	3529	3815	3627	3277	2938	2860	3101	3269	3197	3547	4085	3957	3581	3672	3862	3786	3557	3713	3789	3786	3744	3908	3896	3607	3583	3294	2896	2827	2943	3145	3300	3793	4440	4180
3747	4246	4430	4114	3763	3927	3755	3478	2928	2930	3318	3155	2994	3692	4247	4178	3809	3871	3685	3389	3047	2941	3308	3385	3414	3574	4150	4023	3604	3460	3753	3822	3587	3698	3957	3693	3514	3870	3996	3759	3730	3424	3211	3008	3169	3434	3532	3884	4428	4255
3614	4141	4296	3952	3711	3903	3796	3547	3262	3303	3515	3315	3171	3730	4258	3966	3752	3741	3752	3366	3152	3114	3378	3560	3404	3584	4139	3937	3463	3607	3840	3875	3708	3617	3693	3655	3578	3852	4031	3872	3834	3599	3353	3201	3454	3570	3607	3978	4539	4364
3529	4208	4240	3878	3639	3713	3882	3432	3298	3355	3716	3414	3289	3704	4286	4099	3817	3673	3591	3274	3080	3112	3387	3453	3299	3655	4131	3794	3497	3539	3879	3835	3630	3652	3710	3605	3508	3713	3865	3851	3684	3489	3291	3123	3450	3670	3570	3926	4417	4211
3491	4344	4270	4019	3698	3721	3652	3286	3088	3323	3543	3274	3372	3830	4167	4016	3708	3633	3438	3373	3038	3032	3310	3354	3188	3584	3951	3816	3503	3649	3989	3893	3595	3567	3672	3587	3594	3823	3975	3779	3518	3531	3166	3046	3430	3502	3483	3886	4399	4303
3657	4181	4516	4087	3704	3888	3770	3342	3036	3185	3517	3324	3273	3833	4168	4084	3683	3716	3562	3373	3069	2981	3212	3400	3138	3532	3843	3773	3529	3615	3772	3742	3519	3653	3710	3618	3503	3823	3899	3668	3625	3493	3286	3134	3287	3567	3492	3782	4396	4304
3632	4199	4370	3831	3620	3770	3876	3465	3059	3159	3462	3280	3162	3738	4229	3966	3565	3841	3683	3335	3203	2948	3230	3219	3268	3531	4043	3970	3583	3496	3658	3754	3626	3479	3692	3503	3582	3699	3846	3726	3555	3524	3224	3095	3362	3669	3396	3968	4575	4268
3683	4259	4346	3910	3634	3860	3824	3499	3038	3086	3559	3435	3108	3554	4226	3966	3702	3642	3621	3314	3113	3005	3166	3271	3182	3640	3945	4012	3521	3464	3696	3587	3453	3624	3756	3486	3482	3816	3899	3738	3577	3435	3285	2976	3315	3592	3431	3789	4510	4157
3552	4227	4474	4139	3802	3902	3769	3480	2883	3150	3601	3400	3088	3689	4242	4067	3554	3596	3526	3230	2946	3117	3257	3447	3238	3567	4052	3964	3441	3366	3629	3569	3433	3689	3568	3437	3409	3767	3811	3754	3516	3360	3123	2986	3164	3433	3437	3821	4416	4309
3284	4197	4463	4077	3713	3905	3915	3419	3060	3222	3625	3385	3099	3527	4176	3903	3502	3654	3486	3332	3038	3054	3379	3426	3249	3527	4094	3788	3429	3420	3574	3748	3505	3471	3454	3466	3569	3795	3956	3828	3510	3414	3184	2985	3299	3468	3429	3804	4494	4278
3485	4178	4343	4108	3731	3881	3819	3527	3070	3335	3555	3422	3094	3449	4113	3934	3384	3677	3576	3296	3060	3152	3333	3232	3258	3467	4047	3783	3595	3561	3741	3756	3570	3456	3588	3481	3553	3829	3883	3841	3610	3585	3345	3089	3268	3434	3364	3818	4555	4213
3648	4124	4500	4155	3807	3760	3788	3452	3147	3217	3489	3295	2945	3526	3951	3838	3628	3654	3580	3285	3083	3152	3316	3380	3242	3525	4029	3863	3374	3478	3711	3668	3367	3444	3597	3449	3453	3680	3974	3744	3599	3422	3181	3050	3214	3453	3359	3813	4346	4138
3630	4245	4350	3984	3727	3834	3809	3451	3009	3197	3389	3361	3075	3480	4041	3884	3555	3663	3558	3354	3071	2999	3354	3296	3230	3510	4181	3955	3586	3571	3650	3639	3547	3443	3691	3493	3384	3587	3905	3776	3603	3384	3255	2986	3306	3419	3351	3840	4351	4190
3562	4272	4240	3868	3686	3659	3588	3496	2965	3200	3427	3393	3138	3629	4231	3956	3659	3628	3537	3235	2972	3165	3246	3444	3357	3423	4098	3866	3537	3502	3621	3695	3368	3433	3587	3486	3383	3722	4084	3892	3615	3554	3304	3055	3197	3539	3501	3835	4339	4207
3367	4149	4228	3811	3490	3493	3651	3314	2909	3111	3524	3437	3202	3707	4024	3930	3530	3598	3570	3228	3063	3049	3213	3283	3226	3339	3961	3862	3500	3388	3697	3604	3504	3415	3602	3440	3291	3757	3925	3812	3635	3449	3344	3044	3202	3586	3509	3765	4420	4198
3412	4059	4225	3932	3480	3559	3624	3264	2953	3028	3608	3329	3172	3595	4249	4036	3677	3634	3689	3307	3142	3144	3447	3361	3206	3347	3953	4045	3525	3576	3762	3707	3498	3535	3582	3403	3373	3785	3986	3808	3570	3500	3227	3125	3168	3365	3273	3653	4257	4111
3345	4029	4264	3875	3578	3564	3621	3220	2939	3033	3463	3394	3068	3435	4196	3967	3700	3683	3521	3440	3093	3118	3415	3270	3247	3556	4025	4096	3685	3490	3688	3587	3394	3582	3638	3506	3459	3765	3986	3879	3479	3391	3347	3017	3051	3336	3305	3752	4401	4180
3392	4095	4274	3867	3555	3458	3449	3113	2938	2973	3385	3146	2954	3452	4120	4003	3837	3569	3543	3282	3137	3202	3283	3433	3321	3616	4182	4008	3641	3460	3679	3450	3412	3431	3555	3387	3390	3771	3962	3870	3673	3492	3394	3044	3193	3436	3290	3726	4355	4135
3255	4048	4181	3856	3473	3479	3427	3217	2991	2913	3358	3111	3020	3596	4245	4186	3723	3702	3599	3488	3129	3114	3418	3359	3287	3566	4100	3992	3550	3418	3711	3705	3527	3470	3584	3432	3409	3721	4060	3911	3633	3536	3292	3007	3169	3327	3274	3588	4229	4152
3287	4053	4160	3776	3392	3459	3512	3285	2980	3014	3361	3364	3077	3712	4023	3993	3615	3542	3579	3452	3255	3148	3155	3485	3304	3560	3976	3893	3661	3420	3581	3711	3602	3484	3665	3409	3440	3761	4148	3771	3578	3376	3229	2922	3120	3246	3296	3655	4100	4092
3368	3972	4280	3736	3677	3671	3603	3296	2954	3055	3471	3328	3089	3546	4243	3915	3650	3519	3641	3298	3027	3109	3298	3307	3173	3520	3889	3949	3541	3535	3672	3737	3464	3522	3622	3532	3501	3790	3957	3735	3499	3320	3230	3047	3139	3179	3245	3682	4124	4028
3382	3968	4187	3745	3575	3798	3572	3209	2924	3021	3354	3279	3003	3558	4170	4101	3729	3701	3581	3326	3035	3087	3285	3242	3106	3274	3941	3927	3411	3461	3678	3603	3425	3479	3668	3586	3747	3863	4083	3802	3459	3413	3355	3017	3125	3248	3313	3674	4155	4062
3265	3921	4224	3947	3698	3694	3485	3178	2885	3046	3507	3427	3145	3624	4307	4103	3771	3793	3654	3343	3028	3048	3293	3310	3180	3424	3996	3856	3363	3455	3529	3633	3401	3475	3658	3565	3512	3960	4022	3855	3444	3475	3232	3006	3145	3272	3293	3587	4132	4148
3152	3891	4267	3874	3649	3551	3626	3427	3158	3186	3457	3417	3171	3761	4314	4193	3739	3657	3658	3281	3031	3036	3216	3289	3076	3389	3912	3858	3361	3355	3602	3565	3472	3504	3611	3465	3498	3671	3989	3774	3551	3367	3247	2915	3106	3137	3048	3538	4013	3842
3000	3893	4201	3885	3575	3639	3625	3390	3028	3182	3568	3427	3353	3713	4477	4146	3684	3735	3684	3362	3016	2974	3215	3339	3056	3355	3994	3930	3433	3397	3572	3611	3350	3439	3639	3456	3329	3737	3875	3791	3413	3383	3208	2984	2989	3227	3160	3453	4104	3943
3026	3845	3950	3807	3503	3575	3673	3391	3045	3045	3385	3386	3353	3715	4294	4195	3830	3659	3680	3397	3104	2919	3099	3215	3011	3328	3937	4013	3398	3442	3510	3628	3420	3438	3643	3438	3570	3769	4023	3831	3355	3342	3144	2980	2963	3149	3228	3589	4210	3990
3221	3861	4159	3911	3652	3579	3639	3402	3039	3105	3442	3554	3157	3742	4274	4288	3816	3809	3801	3432	3073	2848	3182	3193	2941	3418	3928	3934	3360	3330	3598	3547	3504	3539	3589	3533	3506	3714	3814	3783	3400	3246	3010	2961	2998	3283	3029	3427	4009	3802
3299	3960	4248	3872	3583	3624	3510	3299	3016	3072	3437	3436	3241	3671	4249	4208	3976	3806	3793	3428	3066	2991	3170	3224	3154	3442	3938	4012	3576	3354	3632	3585	3354	3624	3622	3627	3394	3579	3760	3702	3391	3142	3052	2853	2900	3165	3004	3347	4011	3889
3338	3945	4391	3993	3633	3735	3504	3406	2928	3119	3382	3416	3208	3562	4398	4135	3849	3653	3537	3479	3018	3026	3172	3251	3115	3435	4002	3937	3465	3434	3592	3654	3411	3511	3644	3571	3466	3773	3985	3656	3432	3202	3037	2960	2969	3130	3134	3599	4094	3968
3374	4081	4294	3955	3776	3705	3659	3256	2899	2968	3408	3251	3069	3794	4242	3977	3682	3551	3590	3289	3009	2956	3097	3163	3149	3562	4124	4010	3523	3412	3649	3528	3421	3478	3523	3539	3557	3840	3927	3700	3576	3230	3124	2838	3013	3205	3343	3616	4356	4122
3338	4060	4520	4068	3834	3798	3768	3405	2983	3115	3342	3251	3089	3619	4066	3895	3496	3447	3496	3401	2934	3023	2961	3163	3121	3381	3961	3787	3424	3516	3629	3507	3358	3319	3479	3555	3526	3706	3721	3669	3380	3279	2961	2920	2968	3179	3084	3456	4173	4071
3436	4028	4326	4104	3931	3864	3763	3282	3001	3103	3347	3369	3250	3580	4048	3860	3469	3383	3404	3187	2883	2837	3017	3112	3053	3301	3880	3717	3371	3287	3562	3389	3190	3336	3513	3278	3286	3400	3709	3623	3354	3202	3085	2894	3061	3198	3124	3272	3981	3895
3295	4129	4397	4175	3763	3735	3510	3227	3010	3038	3392	3303	3220	3538	3944	3815	3576	3429	3404	3142	2706	2752	2905	2984	3045	3339	3848	3755	3275	3268	3477	3422	3259	3372	3420	3271	3273	3541	3539	3647	3484	3408	3230	2969	3032	3247	3310	3398	3968	4036
3376	4037	4321	3947	3798	3604	3441	3239	2932	2998	3214	3159	3008	3512	4094	3863	3504	3387	3271	3030	2644	2713	2816	3071	2966	3340	3832	3676	3199	3224	3311	3290	3232	3331	3378	3252	3353	3497	3651	3498	3377	3245	3042	2772	2836	3107	3133	3483	4120	4124
3328	4049	4172	3906	3735	3706	3549	3236	2952	2996	3201	3242	3275	3551	3999	3842	3684	3419	3416	3128	2833	2737	3007	3109	2947	3236	3867	3716	3251	3187	3355	3224	3148	3172	3337	3447	3236	3348	3685	3564	3245	2889	2712	2617	2637	2801	2950	3367	3938	3874
3391	4004	4400	3963	3697	3632	3599	3281	2918	3071	3457	3353	3219	3648	3993	3956	3600	3553	3491	3289	2941	2974	3067	3250	3099	3272	3816	3751	3279	3312	3538	3308	3028	3152	3347	3286	3236	3306	3408	3365	2961	2884	2624	2632	2678	2798	2839	3128	3672	3565
3356	4235	4298	3971	3592	3722	3551	3124	2817	3101	3328	3277	3243	3576	4135	3997	3510	3499	3544	3286	2881	2820	3108	3313	3062	3445	4056	3744	3373	3202	3487	3441	3136	3281	3520	3431	3127	3397	3574	3433	3377	3191	3098	2894	2830	2959	3075	3363	3710	3509
3429	4212	4393	3979	3643	3600	3342	3034	2743	2746	3159	3190	3044	3589	4139	3932	3586	3491	3521	3117	2841	2716	3074	3127	3157	3297	3853	3874	3317	3373	3455	3408	3283	3277	3434	3469	3407	3378	3602	3596	3551	3405	3318	3314	3266	3245	3306	3433	3743	3591
3461	3956	4261	4118	3551	3404	3287	3046	2603	2653	3021	2992	3029	3473	3989	4002	3504	3524	3371	3063	2793	2595	2907	3008	3026	3321	3814	3811	3432	3317	3510	3515	3348	3425	3508	3416	3390	3343	3540	3524	3511	3707	3673	3609	3502	3568	3475	3397	3489	3518
3369	3985	4147	4054	3610	3552	3374	2952	2810	2696	2756	2905	2967	3377	3975	4034	3638	3488	3296	3022	2759	2761	2877	3034	3020	3178	3777	3581	3492	3448	3384	3520	3422	3297	3356	3466	3220	3309	3454	3407	3646	3651	3720	3813	3657	3639	3536	3481	3342	3307
3231	3702	3828	3797	3629	3542	3332	3039	2797	2744	2834	2905	3002	3322	3800	3795	3462	3336	3531	3092	2808	2817	2829	2993	3035	3247	3511	3592	3372	3252	3496	3397	3308	3440	3438	3332	3420	3429	3436	3461	3535	3640	3811	3741	3717	3799	3630	3687	3453	3462
3511	3571	3634	3575	3622	3618	3426	3195	3140	3308	3276	3283	3367	3525	3576	3437	3574	3623	3714	3273	3218	3149	3355	3279	3397	3355	3463	3371	3238	3306	3318	3361	3313	3367	3350	3500	3361	3444	3444	3493	3532	3469	3576	3532	3626	3612	3532	3510	3552	3433
3705	3606	3515	3573	3701	3688	3769	3903	3744	3772	3943	3668	3669	3669	3616	3626	3631	3725	3793	3856	3844	3774	3891	3517	3429	3611	3429	3269	3282	3247	3470	3373	3235	3369	3319	3355	3501	3422	3332	3466	3422	3396	3340	3200	3487	3432	3277	3526	3405	3460
3836	3702	3496	3495	3449	3684	3816	3802	4111	4237	3821	3870	3770	3592	3566	3433	3753	3800	3843	3939	3813	3851	3822	3700	3628	3453	3494	3373	3381	3424	3384	3321	3289	3469	3265	3355	3250	3272	3428	3373	3359	3392	3238	3267	3323	3312	3223	3278	3276	3331
3750	3439	3256	3413	3393	3425	3466	3743	3756	3636	3771	3701	3569	3557	3485	3580	3489	3486	3620	3642	3547	3577	3584	3425	3482	3491	3503	3487	3411	3463	3439	3317	3344	3366	3446	3463	3385	3358	3518	3460	3499	3494	3345	3511	3481	3406	3518	3505	3337	3432
3404	3363	3282	3418	3441	3453	3427	3396	3419	3515	3284	3522	3492	3344	3450	3321	3441	3451	3504	3407	3354	3398	3319	3261	3357	3441	3325	3435	3490	3525	3460	3405	3376	3523	3507	3547	3611	3521	3572	3522	3456	3502	3484	3605	3639	3733	3658	3720	3794	3704
3647	3529	3500	3571	3478	3500	3425	3492	3530	3487	3463	3500	3433	3551	3450	3432	3432	3616	3491	3637	3487	3411	3284	3348	3356	3496	3346	3470	3580	3592	3509	3403	3399	3511	3616	3546	3510	3575	3507	3346	3501	3563	3642	3734	3736	3705	3881	3856	3864	3870
3683	3701	3871	3757	3690	3681	3575	3655	3775	3522	3519	3524	3411	3514	3462	3448	3672	3573	3497	3482	3551	3511	3387	3268	3413	3284	3382	3523	3468	3655	3566	3501	3562	3488	3591	3440	3406	3509	3548	3620	3649	3608	3514	3607	3845	3918	3842	3949	3889	3716
3629	3640	3557	3609	3571	3450	3580	3555	3474	3527	3467	3294	3334	3422	3366	3251	3342	3286	3369	3427	3304	3319	3359	3425	3365	3269	3341	3403	3503	3416	3491	3399	3429	3541	3540	3446	3442	3567	3614	3647	3641	3681	3585	3497	3666	3760	3653	3579	3708	3748
3532	3435	3491	3469	3322	3280	3390	3300	3294	3183	3344	3258	3232	3188	3250	3294	3312	3341	3147	3164	3152	3191	3234	3274	3273	3309	3300	3415	3460	3587	3489	3471	3414	3381	3422	3480	3546	3664	3672	3703	3533	3242	3083	3046	3139	3154	3231	3137	3147	3100
3623	3636	3714	3860	3655	3729	3634	3614	3583	3489	3583	3515	3590	3539	3590	3596	3615	3428	3582	3365	3467	3383	3471	3525	3506	3428	3403	3328	3462	3413	3304	3480	3401	3365	3307	3221	3390	3507	3647	3560	3332	2929	2664	2613	2588	2833	2875	2749	2628	2785
4252	4321	4177	4282	4250	4282	4038	3940	3976	3971	3854	3982	3933	4033	3947	4106	4076	4074	3889	3925	3983	4064	3735	3832	3867	3628	3616	3482	3446	3350	3322	3266	3314	3403	3294	3151	3311	3521	3714	3576	3154	2974	2833	2650	2578	2779	2881	2736	2757	2853
4325	4245	4533	4406	4194	4074	4072	4077	4051	3899	3934	3909	4058	4141	4020	4160	4129	4155	4246	4057	3931	4006	3929	3769	3906	3969	3744	3728	3497	3442	3463	3348	3348	3357	3434	3364	3472	3672	3747	3606	3412	3194	2928	2838	2877	3137	3079	2970	2816	2959
3907	3864	3747	3840	3784	3662	3588	3654	3619	3512	3544	3602	3622	3603	3667	3674	3602	3579	3565	3632	3678	3630	3580	3569	3620	3816	3908	3608	3481	3579	3443	3486	3516	3362	3437	3526	3536	3649	3851	3609	3503	3193	3080	2924	3041	3044	3022	2933	2871	3030
3552	3815	3515	3362	3440	3546	3382	3309	3321	3387	3294	3283	3373	3181	3320	3424	3324	3291	3431	3444	3395	3274	3250	3359	3377	3636	3717	3827	3561	3441	3570	3631	3495	3397	3469	3565	3448	3514	3794	3647	3395	3268	3205	3150	3148	3235	3216	3188	3145	3225
3316	3399	3388	3462	3332	3287	3410	3215	3302	3098	3179	3099	3080	3199	3231	3241	3147	3076	3426	3178	3155	3017	3017	3062	3165	3462	3738	3849	3650	3550	3448	3573	3480	3359	3404	3587	3479	3543	3738	3815	3569	3607	3626	3776	3764	3632	3647	3631	3697	3665
3101	2928	2922	2927	3067	2991	2877	2931	3025	2859	2900	2984	2941	2821	2883	2814	2847	2775	2866	2865	2726	2670	2689	2855	3045	3379	3883	3933	3644	3446	3557	3642	3611	3480	3599	3509	3447	3505	3624	3716	3703	3910	4066	4073	4110	3988	4149	4068	4186	4167
2849	2962	2825	2764	2846	2928	2904	2822	2796	2953	2998	2845	2852	2837	2931	2895	2674	2869	2810	2945	2723	2798	2747	2964	2986	3321	3807	3773	3807	3320	3685	3621	3471	3505	3561	3597	3513	3582	3563	3542	3692	3859	3881	3972	4154	4076	4047	4159	4146	4003
3061	3203	3236	3064	3124	3243	3200	3164	3104	3274	3151	3196	3136	3231	3144	3327	3088	3095	3282	3168	3120	2984	3165	3104	3153	3287	3654	3820	3629	3401	3672	3628	3588	3553	3535	3602	3320	3441	3556	3572	3651	3686	3762	3760	3821	3935	3819	3733	3919	3879
3317	3344	3309	3375	3254	3331	3482	3445	3324	3418	3466	3301	3393	3299	3393	3396	3499	3436	3484	3456	3282	3203	3173	3138	3218	3325	3824	3833	3582	3552	3612	3732	3632	3532	3537	3442	3357	3467	3634	3676	3740	3658	3578	3425	3691	3638	3645	3651	3713	3854
3553	3332	3364	3629	3487	3517	3421	3630	3681	3521	3632	3596	3494	3338	3571	3596	3481	3582	3551	3593	3563	3455	3304	3254	3256	3329	3827	3767	3756	3633	3680	3647	3612	3657	3710	3508	3460	3718	3827	3797	3682	3585	3139	3142	3278	3439	3495	3260	3403	3417
3986	3779	3626	3666	3949	3842	3694	3860	3986	3684	4028	3877	3896	3666	3792	3720	3826	3703	3738	3813	3726	3846	3477	3434	3497	3531	3685	3780	3853	3690	3752	3735	3769	3657	3603	3569	3519	3622	3892	3786	3451	3247	2886	2640	2630	3086	3005	2819	2887	2974
4122	4246	4093	3865	4029	4187	4076	3923	4062	4168	4033	3988	4121	3888	4006	3924	3877	3933	4005	3966	4249	4051	3957	3763	3680	3686	3532	3697	3751	3693	3789	3621	3712	3572	3610	3432	3464	3751	3908	3554	3248	2917	2747	2448	2443	2733	2790	2761	2738	2730
3958	4354	4517	4335	4063	4330	4376	4282	4135	4138	4176	4202	4174	4016	4186	4092	4182	4053	4260	4060	4324	4198	4184	4010	4045	3697	3700	3663	3768	3834	3818	3647	3745	3730	3677	3659	3457	3842	3800	3634	3441	3179	2927	2699	2750	2903	3117	3048	3041	3078
3921	4011	4451	4617	4270	4191	4380	4380	4049	4184	4354	4159	4251	4142	4182	4322	4164	4130	4306	4159	4190	4155	4176	4067	4103	3980	3932	3698	3805	3845	3697	3636	3640	3690	3712	3617	3634	3751	3851	3596	3481	3263	3209	2932	3089	3279	3288	3216	3225	3260
3821	3554	3943	4414	4152	3858	3885	4040	3928	3843	3844	3908	3828	3856	4014	4102	4040	3980	3885	3894	3828	3826	3772	3979	3945	3853	4067	3891	3781	3694	3657	3744	3680	3685	3616	3715	3553	3655	3780	3779	3596	3493	3343	3220	3311	3404	3278	3115	3224	3182
3887	3686	3493	3839	4171	3719	3388	3778	3803	3425	3381	3575	3432	3641	3748	3664	3591	3658	3708	3766	3543	3599	3455	3667	3682	3888	4035	3929	3883	3489	3675	3679	3606	3649	3734	3673	3687	3681	3580	3564	3600	3588	3466	3526	3604	3654	3630	3563	3562	3615
3900	3871	3448	3549	3933	3965	3485	3440	3656	3513	3235	3373	3376	3501	3698	3492	3448	3519	3613	3555	3512	3278	3196	3351	3352	3623	3950	3958	3672	3573	3780	3758	3640	3504	3655	3710	3662	3580	3710	3794	3825	3814	3900	4011	4176	4138	4183	4142	4047	4058
3400	3645	3357	3077	3214	3474	3355	2871	3076	3119	2919	3043	3032	2988	3093	3110	3103	3072	3157	3063	3019	2909	2780	3092	3131	3620	3952	4122	3762	3637	3569	3694	3580	3589	3576	3733	3702	3587	3737	3803	3728	3920	4095	4268	4398	4556	4280	4345	4405	4443
2764	3260	3163	2815	2870	3083	3200	2733	2788	3064	2831	2660	2871	2714	2881	2937	2791	2988	2828	2930	2675	2624	2665	2908	3074	3489	4144	4069	3749	3536	3541	3713	3659	3492	3713	3883	3580	3546	3675	3699	3761	3785	4093	4158	4220	4224	4097	4135	4093	4247
2867	3412	3700	3374	2968	3243	3416	3236	2907	3392	3181	2909	3168	3101	3130	3212	3051	3126	3211	3196	3086	2942	2935	3072	3181	3399	3934	3999	3704	3623	3586	3712	3764	3600	3743	3609	3542	3535	3619	3638	3763	3720	3710	3816	3901	3911	3805	3730	3849	3995
3186	3510	3838	3901	3390	3391	3796	3622	3249	3458	3609	3228	3471	3408	3338	3515	3304	3501	3479	3511	3451	3290	3278	3250	3371	3415	3657	3915	3700	3659	3671	3736	3756	3746	3641	3534	3514	3660	3725	3789	3778	3733	3684	3517	3603	3669	3646	3637	3468	3698
3140	3275	3688	3669	3315	3149	3671	3542	3180	3412	3549	3225	3452	3437	3243	3606	3338	3350	3376	3295	3409	3206	3304	3329	3393	3592	3680	3630	3697	3646	3653	3766	3764	3667	3709	3573	3563	3828	3956	3962	3689	3450	3264	3022	3028	3272	3306	3176	3183	3165
3116	3227	3860	3908	3282	3303	3734	3744	3309	3557	3747	3474	3622	3639	3427	3691	3576	3502	3474	3514	3551	3543	3512	3492	3467	3669	3706	3692	3602	3664	3590	3581	3785	3735	3666	3517	3606	3720	3901	3755	3643	3194	2955	2563	2690	2920	3027	2767	2808	2828
3438	3580	4075	4319	3653	3479	4129	4214	3607	3823	4203	3758	3820	3809	3777	3992	3710	3828	3655	3769	3904	3909	3785	3797	3866	3818	3647	3704	3694	3660	3720	3731	3694	3694	3673	3451	3547	3790	3784	3787	3324	3168	2956	2620	2745	2871	2982	2859	2871	2867
3629	3584	4095	4333	3923	3594	4225	4364	3658	3819	4331	3753	4006	4066	3802	3910	3881	3941	4024	4112	4138	3910	4000	3949	3797	3663	3515	3524	3717	3656	3802	3736	3766	3707	3603	3633	3554	3841	3850	3669	3515	3381	3180	2924	3035	3260	3503	3156	3076	3271
3552	3592	4118	4292	3942	3641	4221	4268	3755	3842	4204	3842	4043	4159	3818	4016	3903	4024	4093	4005	4170	3897	3885	3767	3841	3839	3464	3633	3644	3730	3770	3784	3713	3851	3828	3725	3440	3797	3800	3734	3673	3556	3369	3272	3406	3538	3592	3354	3360	3407
3394	3525	4136	4337	3552	3435	4021	4181	3566	3600	4085	3643	3789	3924	3653	4023	3911	3957	3940	3982	3989	3953	3787	3821	3721	3734	3690	3633	3628	3540	3705	3611	3675	3742	3774	3563	3672	3833	3815	3761	3661	3655	3649	3332	3518	3636	3614	3555	3500	3575
3148	3287	3875	3851	3434	3213	3782	3734	3224	3456	3723	3362	3538	3612	3350	3775	3698	3644	3716	3583	3801	3487	3526	3599	3526	3650	3738	3832	3591	3622	3580	3745	3644	3863	3846	3721	3645	3767	3912	3760	3888	3794	3834	4035	3882	3989	4120	3900	4053	3931
3139	3214	3621	3846	3224	3171	3561	3698	3139	3261	3687	3215	3296	3628	3193	3511	3412	3477	3453	3541	3425	3234	3365	3357	3381	3378	3663	3818	3711	3599	3685	3757	3790	3664	3825	3782	3685	3712	3863	3809	3889	4046	4133	4250	4213	4388	4325	4338	4455	4336
2754	3029	3487	3341	2851	3064	3237	3296	2862	3007	3122	2931	3041	3170	3017	3247	3103	3141	3046	3208	3041	2792	2910	3107	3142	3336	3692	3896	3637	3501	3714	3722	3746	3665	3859	3806	3616	3597	3679	3868	3895	4090	4225	4252	4324	4312	4148	4200	4378	4497
2545	2795	3057	2909	2601	2691	2992	2853	2569	2826	2893	2622	2788	2794	2723	2949	2781	2848	2693	2728	2729	2565	2637	2800	3059	3379	3680	4027	3745	3427	3671	3767	3635	3682	3939	4084	3721	3575	3730	3849	3821	3863	4004	3878	4054	4068	3971	3882	3961	4066
2698	3114	3162	2833	2646	2761	3180	2860	2762	3029	2991	2933	2907	2928	2999	3121	2819	2909	2884	2959	2857	2673	2799	2867	3060	3429	3808	4156	3800	3546	3601	3699	3775	3788	3945	3761	3831	3719	3750	3895	3750	3777	3700	3689	3845	3869	3771	3564	3610	3751
3314	3505	3454	3179	3013	3430	3428	3185	3124	3593	3430	3311	3506	3234	3346	3465	3251	3298	3196	3353	3049	2983	3070	3180	3046	3490	3606	3879	3820	3540	3596	3703	3729	3657	3783	3728	3702	3731	3834	3983	3856	3547	3521	3422	3571	3521	3545	3345	3455	3331
3388	3465	3167	2955	3119	3285	3150	2897	3195	3449	3218	3249	3366	3166	3244	3273	3003	3115	3108	3337	3078	2992	2942	3117	3069	3347	3664	3710	3675	3413	3526	3587	3559	3497	3624	3560	3532	3664	3800	3907	3587	3283	3208	2905	2872	3049	3057	2923	2893	3039
3418	3176	2942	3099	3247	2994	2798	2845	3124	3099	3036	3229	3258	3092	3261	3081	3024	3145	3079	3190	3085	3097	3046	3305	3281	3343	3637	3616	3560	3519	3449	3427	3457	3513	3418	3420	3519	3578	3619	3643	3516	3210	2824	2575	2611	2732	2825	2629	2570	2835
3566	3363	3220	3522	3561	3195	3025	3333	3289	3109	3315	3502	3233	3483	3553	3365	3534	3338	3405	3420	3545	3545	3522	3524	3536	3462	3755	3381	3602	3387	3419	3367	3463	3497	3525	3479	3563	3632	3702	3594	3499	3121	2953	2789	2748	2893	3016	2925	2921	2933
3432	3438	3600	3701	3794	3415	3563	3645	3463	3424	3602	3638	3495	3653	3496	3781	3683	3631	3801	3704	3765	3726	3682	3710	3810	3558	3582	3541	3456	3392	3464	3430	3456	3565	3591	3618	3433	3654	3626	3744	3596	3495	3343	3288	3264	3370	3584	3232	3347	3335
3456	3550	3715	3691	3584	3605	3779	3942	3524	3610	3921	3640	3661	3716	3671	3842	3820	3745	3896	3721	3917	3750	3883	3674	3697	3616	3577	3642	3678	3554	3519	3589	3488	3522	3647	3504	3496	3613	3755	3633	3759	3623	3648	3576	3731	3825	3754	3689	3697	3657
3647	3655	3478	3438	3465	3579	3635	3601	3540	3540	3801	3698	3962	3796	3745	4026	3843	3854	3743	3789	3757	3788	3628	3609	3698	3581	3543	3764	3630	3549	3409	3457	3392	3517	3639	3449	3564	3568	3583	3595	3675	3621	3652	3806	3737	3903	4125	3921	4022	3833
[truncated: 920 more columns]
