# Supplementary material for: Spatial Resolution and Refractive Index Contrast of Resonant Photonic Crystal Surfaces for Biosensing
Source: IEEE Photonics J. Author manuscript; Available in PMC 2015 Sep 7. (PMC4561521; doi:10.1109/JPHOT.2015.2435699)
Supplement: fig4_data [file NIHMS64775-supplement-fig4_data.gz › Volumes/graham/MacBook_backup/PhD_folder_2015_06_02/paper_improvements/IEEE_J_Photonics/final_files/data_files/fig4/4c_raw/I06.csv]

5089	4608	4849	4685	4515	4658	4794	4720	4600	4523	4337	4060	3984	3794	3951	4496	4898	4766	4771	4494	4305	4031	3774	4135	4607	4890	4846	4479	4015	3772	4060	4517	5037	5095	4789	4073	3951	3912	4348	4570	4566	4118	3824	3776	4090	4238	4165	3985	4024	4102
4997	5023	5049	4987	4760	5102	5089	4945	4744	4507	4244	4013	3829	3822	4066	4642	4755	4812	4611	4223	3945	3682	3793	4229	4651	4960	4849	4375	4021	3898	4107	4735	5128	5093	4448	4023	3750	4064	4395	4545	4381	4030	3564	3839	4158	4204	3996	4083	3965	4123
4979	5005	4837	4739	4895	5199	5225	5029	4651	4364	4006	3779	3750	3911	4290	4851	4904	4654	4399	4130	3824	3726	3795	4377	4793	4979	4806	4250	4147	3942	4242	4805	4929	4784	4199	3813	3809	4145	4482	4573	4321	3921	3676	4003	4125	4195	4164	4191	4163	4250
4887	4871	4936	4795	5093	5198	5156	4892	4518	4171	3954	3717	3836	4102	4547	4937	4866	4671	4521	4017	3745	3701	4087	4713	4894	5007	4768	4371	3951	3898	4416	4688	4803	4469	4099	3865	4018	4328	4646	4728	4359	4056	3994	4091	4511	4357	4342	4581	4414	4373
4714	4888	4871	4853	5221	5356	5051	4651	4385	4041	3930	3810	4097	4424	4959	5152	4834	4627	4266	4094	3781	4012	4488	4753	5144	5058	4636	4144	3880	3980	4515	4875	4958	4460	4135	4042	4219	4518	4769	4732	4541	4145	4217	4399	4477	4445	4500	4453	4442	4543
4839	5002	5047	5093	5087	5159	4844	4541	4020	4148	3954	4097	4157	4570	4825	4930	4851	4643	4446	4074	3935	4277	4573	5074	5064	4867	4282	3992	3708	4114	4580	4865	4877	4536	4254	4235	4611	4826	5088	4848	4567	4335	4433	4617	4461	4524	4363	4536	4378	4319
4968	5067	5134	5045	5016	4810	4454	4189	3980	4143	4061	4089	4354	4639	4761	4827	4829	4655	4544	4365	4309	4581	4869	4876	4887	4592	4042	3807	3847	4162	4748	4987	4875	4428	4387	4542	4640	4935	5060	4931	4526	4476	4538	4539	4486	4287	4467	4400	4300	4157
5204	5215	5130	5145	4849	4657	4272	3982	4077	4174	4177	4374	4651	4778	4821	4926	4758	4694	4654	4419	4478	4842	5001	4981	4670	4377	4104	3873	3996	4392	4759	5051	4884	4655	4493	4696	4883	5016	4898	4706	4416	4444	4543	4506	4270	4273	4210	4191	4068	3976
5184	5171	5056	4997	4649	4492	4130	4013	4108	4123	4114	4463	4710	4802	4763	5021	4799	4825	4613	4602	4777	5101	4933	4713	4503	4115	4047	3940	4279	4675	4988	4913	4883	4657	4507	4815	5005	4872	4744	4485	4376	4512	4529	4348	4311	4320	4437	4342	4101	3916
5301	5291	5159	4807	4560	4228	4121	4000	4147	4173	4382	4667	4782	4880	4886	4893	4809	4630	4597	4793	4884	4977	4883	4490	4306	4298	4112	4373	4666	4935	4995	4888	4752	4649	4623	4851	4752	4709	4385	4397	4554	4475	4486	4257	4316	4484	4490	4283	4097	4054
5254	5082	4841	4722	4323	4293	4120	4107	4128	4217	4619	4624	4885	4933	4722	4915	4655	4465	4546	5061	4954	4951	4782	4621	4422	4255	4355	4493	4834	5067	4979	4828	4709	4619	4754	4772	4709	4344	4463	4520	4606	4699	4483	4475	4396	4630	4642	4574	4186	4175
5229	4950	4522	4249	4313	4386	4388	4130	4081	4557	4443	4854	4738	4698	4857	4812	4441	4384	4551	4804	5077	4891	4694	4535	4454	4468	4689	5071	5049	4840	4697	4629	4589	4546	4557	4837	4589	4368	4481	4722	4870	4775	4718	4575	4769	4919	4822	4527	4334	4427
5098	4853	4576	4241	4337	4535	4491	4236	4223	4360	4498	4666	4782	4808	4702	4573	4368	4356	4652	4892	4834	4828	4758	4657	4592	4779	4995	5104	4966	4648	4447	4473	4584	4589	4678	4607	4482	4429	4752	4963	5321	4986	4737	4700	5006	5179	4833	4539	4453	4587
4924	4472	4300	4222	4223	4431	4654	4380	4372	4558	4428	4813	4737	4702	4702	4498	4239	4419	4749	4881	4806	4755	4741	4628	4665	4873	5089	5142	4814	4426	4523	4470	4742	4602	4783	4644	4628	4532	5017	5162	5281	4930	4847	4889	5132	5166	5004	4592	4375	4731
4589	4207	4232	4267	4249	4585	4655	4622	4571	4642	4699	4842	4770	4700	4538	4537	4445	4452	4732	4708	4726	4795	4722	4683	4846	4880	4975	4957	4626	4375	4356	4568	4697	4679	4752	4474	4465	4832	5021	5451	5188	4868	4681	4934	5082	5120	4813	4414	4423	4720
4132	4134	4118	4164	4400	4606	4744	4686	4708	4870	4875	4916	4776	4641	4404	4593	4564	4428	4455	4495	4618	4764	4742	4761	4853	4954	4790	4627	4304	4244	4377	4716	4700	4758	4584	4429	4523	4999	5528	5227	5118	4667	4638	5004	5067	4924	4496	4280	4567	4814
4073	4032	4136	4401	4640	4763	4948	4912	4769	5052	4990	4915	4791	4720	4408	4738	4778	4570	4568	4520	4495	4618	4743	4725	4885	4845	4611	4126	3936	4369	4381	4863	4873	4854	4581	4528	4859	5217	5332	5109	4689	4411	4560	4856	4923	4577	4208	4247	4593	4711
4136	4220	4577	4729	4816	4804	4957	5023	4904	5148	4719	4778	4574	4510	4530	4701	4582	4491	4433	4444	4410	4686	4723	4820	4790	4569	4171	4035	4123	4453	4874	4964	4992	4799	4603	4698	4975	5288	5191	4714	4264	4455	4610	4837	4729	4386	4182	4272	4627	4575
4393	4569	4798	4829	4950	4979	4960	5180	5068	5080	4729	4869	4647	4558	4461	4614	4602	4574	4394	4364	4369	4581	4733	4903	4602	4304	4015	3998	4237	4517	4848	5028	4915	4630	4560	4886	5102	5164	4704	4427	4176	4265	4748	4853	4681	4274	4115	4456	4735	4526
4900	4968	5038	5110	5105	5062	5071	5101	5133	4934	5039	4767	4570	4410	4468	4751	4536	4439	4511	4398	4607	4610	4766	4676	4179	4107	3792	4058	4498	4818	4938	4923	4725	4393	4486	4903	5057	4833	4332	4033	4138	4514	4852	4792	4467	4112	4204	4707	4856	4610
5163	5163	5241	4981	4977	5130	5252	5147	5077	4979	5046	4759	4612	4571	4667	4583	4521	4377	4509	4518	4680	4693	4625	4497	4016	3835	3909	4415	4664	4846	4825	4751	4461	4338	4652	4932	4934	4453	4100	3926	4144	4648	4858	4640	4300	4081	4350	4958	4962	4456
5472	5333	5382	5226	5063	4984	5212	5148	5121	4956	4829	4682	4571	4458	4463	4476	4463	4536	4753	4901	4774	4682	4582	4257	3843	3944	4340	4579	4867	5033	4705	4438	4267	4340	4674	4927	4700	4191	3880	4006	4499	4831	4815	4587	4220	4262	4694	4968	4865	4511
5458	5335	5236	5158	5188	5178	5070	5111	5083	5021	4950	4785	4496	4413	4255	4485	4587	4838	5091	4909	4712	4560	4328	4016	3972	4243	4639	4896	5074	4898	4315	4268	4054	4411	4718	4659	4479	3958	3900	4299	4750	5069	4712	4477	4255	4527	5010	5048	4678	4371
5405	5255	5035	5017	5166	5328	5389	5131	5179	4965	4814	4468	4446	4389	4414	4618	4789	4793	5065	5236	4775	4316	4195	4043	4201	4393	5126	5129	4903	4505	4026	4055	4164	4631	4593	4521	4285	4021	4112	4613	5043	5082	4522	4267	4382	4942	5150	5024	4701	4403
5138	4750	4854	4910	5001	5125	5221	5220	4995	4845	4592	4590	4370	4263	4514	4710	4907	5012	5166	4924	4520	4164	4091	4170	4669	4943	5011	4841	4731	4210	3876	4148	4294	4535	4555	4294	4128	3932	4376	4914	5290	4764	4603	4455	4739	5128	5179	4897	4629	4765
4813	4514	4622	4722	4902	5145	5155	4915	4800	4626	4551	4467	4417	4559	4872	5053	4982	4955	4914	4507	4057	4043	4198	4575	4809	5050	4970	4735	4278	3870	3866	4161	4381	4589	4344	4171	4052	4450	4781	5148	5153	4695	4287	4586	4877	5199	5111	4750	4501	4667
4576	4423	4573	4689	5067	5099	4913	4601	4503	4398	4362	4573	4644	4845	5110	5142	4849	4768	4535	4279	3937	4087	4396	4783	5186	5080	4853	4247	3934	3835	4064	4273	4383	4460	4148	4116	4415	4638	5042	5209	4830	4497	4610	4852	5167	5205	4706	4622	4627	4927
4288	4445	4640	4912	4983	4957	4745	4567	4397	4362	4488	4684	5057	5087	5257	5150	4601	4508	4150	4068	3958	4215	4844	5053	5089	4859	4356	4009	3840	4035	4139	4418	4360	4307	4064	4110	4612	4915	5032	5032	4485	4624	4614	5125	5077	4997	4507	4455	4693	4790
4514	4615	4677	5005	5061	4912	4580	4344	4315	4476	4825	5178	5407	5379	5112	4886	4447	4027	4117	4122	4356	4847	5077	5064	4874	4500	4021	4002	3979	4230	4543	4591	4259	4111	4136	4457	4884	4908	5025	4681	4528	4695	5058	5274	4991	4596	4345	4361	4615	4672
4626	4762	4924	4905	4899	4845	4587	4312	4320	4655	5001	5224	5181	5051	4736	4560	4164	3949	4170	4388	4794	5174	5344	5029	4585	4353	3989	4052	4260	4677	4587	4315	4215	3971	4192	4579	5160	4938	4601	4342	4501	4720	5077	5178	4795	4424	4421	4346	4610	4356
4763	4866	5158	4993	4841	4656	4522	4383	4743	4925	5121	5215	4982	4793	4595	4173	3983	3990	4242	4715	5114	5308	5045	4758	4470	4158	4048	4216	4486	4493	4465	4127	4235	4228	4595	4876	5087	4666	4325	4338	4632	4829	5047	4797	4544	4218	4338	4461	4639	4269
5046	4915	4946	4949	4827	4736	4581	4583	4608	4972	5060	4902	4857	4494	4153	3889	4021	4103	4626	4913	5163	5133	4768	4495	4156	4183	4341	4392	4416	4620	4366	4213	4241	4601	4766	4971	4721	4363	4323	4490	4668	4876	4981	4503	4226	4232	4334	4490	4372	4031
5065	4962	5060	4869	4878	4868	4848	4724	4924	4983	4922	4762	4407	4236	4058	4068	4244	4532	5043	5199	4936	4713	4503	4215	4154	4225	4480	4649	4566	4210	4187	4131	4438	4642	4897	4667	4603	4321	4351	4585	4774	4670	4604	4279	4341	4457	4550	4339	4413	4126
5069	4883	5109	4786	4787	5049	4966	4826	4890	4777	4589	4474	4185	4064	4142	4423	4396	4709	5068	5023	4727	4535	4368	4152	4342	4472	4685	4679	4465	4168	4173	4548	4792	4916	4659	4435	4188	4252	4542	4548	4565	4483	4340	4141	4217	4483	4553	4301	4296	4088
4843	5046	4979	5002	4951	4928	4841	4819	4743	4535	4626	4585	4392	4239	4352	4604	4590	4739	4777	4560	4396	4260	4467	4344	4537	4672	4715	4372	4430	4362	4521	4711	5001	4785	4577	4352	4269	4255	4581	4504	4374	4178	4051	4171	4336	4596	4580	4290	4277	4275
5006	4994	5052	4900	4756	4698	4673	4792	4750	4765	4666	4622	4502	4295	4595	4749	4580	4630	4586	4392	4232	4399	4424	4566	4528	4620	4541	4439	4339	4552	4674	4922	4934	4770	4412	4219	4513	4585	4641	4453	4330	4193	4173	4257	4436	4525	4430	4255	4313	4249
5064	5101	5015	4859	4790	4778	4575	4550	4792	4690	4820	4788	4766	4620	4625	4609	4515	4342	4386	4252	4289	4375	4491	4465	4451	4482	4362	4273	4530	4806	4933	4984	4901	4528	4322	4426	4691	4575	4430	4284	4118	4025	4140	4310	4605	4607	4534	4262	4418	4456
5145	5140	5173	4633	4516	4461	4599	4723	4959	4879	4923	4729	4739	4490	4467	4438	4351	4258	4366	4475	4597	4428	4585	4454	4206	4297	4327	4610	4898	5076	4938	4903	4563	4513	4398	4566	4546	4435	4331	4129	4052	4243	4328	4399	4469	4453	4315	4313	4616	4657
5237	5180	5070	4806	4597	4629	4694	4755	5043	5184	4866	4933	4739	4420	4408	4321	4320	4455	4641	4706	4637	4476	4347	4219	4094	4295	4504	4850	4930	4973	4914	4751	4624	4569	4582	4462	4583	4454	4066	4165	4232	4446	4468	4486	4342	4398	4415	4519	4586	4610
5331	5320	5065	4767	4507	4636	4664	5034	5057	5071	4783	4632	4444	4205	4256	4499	4484	4598	4848	4832	4517	4309	4251	4151	4307	4440	4720	4735	4900	4922	4807	4682	4620	4744	4573	4379	4339	4176	4048	4171	4247	4322	4220	4336	4270	4334	4496	4301	4554	4438
5364	5253	4966	4868	4564	4701	4678	4895	5154	4833	4527	4623	4324	4352	4484	4662	4682	4823	4757	4608	4382	4181	4134	4113	4354	4612	4875	4711	4845	4863	4831	4828	4762	4828	4513	4406	4154	4079	4225	4448	4281	4252	4368	4289	4303	4341	4341	4579	4475	4678
5276	5327	5060	4798	4743	4467	4656	4903	4911	4787	4677	4436	4486	4594	4758	4813	5007	4753	4702	4452	4208	4218	4099	4162	4413	4676	4728	4646	4743	4912	5041	5069	4949	4661	4435	4240	4110	4101	4262	4301	4265	4142	4162	4233	4345	4531	4383	4479	4415	4555
5226	5226	4852	4738	4528	4336	4529	4673	4653	4743	4623	4728	4707	4646	4681	4922	4875	4640	4453	4333	4307	4269	4137	4268	4340	4631	4566	4656	4728	4832	4814	4902	4856	4737	4505	4215	4168	4253	4398	4341	4167	4278	4303	4401	4376	4699	4521	4571	4490	4552
5138	5176	4860	4668	4594	4614	4740	4773	4878	4974	4830	4838	4698	4792	4729	4825	4831	4613	4561	4367	4348	4333	4174	4252	4246	4445	4582	4729	4952	4901	4919	4913	4739	4687	4470	4459	4389	4420	4408	4365	4223	4317	4198	4527	4407	4749	4434	4504	4430	4557
5148	5064	4766	4635	4662	4946	4922	5190	5010	4961	4670	4540	4628	4574	4697	4711	4833	4721	4733	4545	4348	4346	4239	4155	4169	4346	4643	4776	4936	4914	4669	4602	4758	4651	4680	4667	4521	4510	4321	4279	4227	4298	4563	4447	4364	4532	4493	4582	4569	4604
5362	5257	4969	5018	4747	4956	5024	5104	5013	4881	4672	4512	4459	4464	4622	4784	4910	4834	4695	4495	4221	4279	4047	4052	4259	4760	4745	4970	4962	4796	4696	4719	4817	4857	4913	4690	4524	4394	4342	4268	4585	4423	4530	4585	4499	4572	4639	4519	4724	4585
5389	5185	5169	4953	4918	5009	4955	4940	4953	4648	4519	4488	4351	4356	4572	4809	4889	4821	4861	4533	4377	4251	4082	4225	4374	4570	4893	4977	4846	4700	4601	4610	4775	4810	4931	4759	4482	4420	4397	4494	4564	4655	4600	4575	4529	4518	4787	4498	4676	4584
5324	5278	5134	4928	4878	4899	4928	4922	4739	4478	4387	4360	4349	4545	4983	4934	4786	4912	4624	4503	4282	4268	4311	4461	4499	4614	4748	4837	4697	4678	4549	4848	4830	4841	4787	4577	4527	4369	4427	4674	4519	4597	4502	4456	4553	4622	4822	4656	4733	4597
5355	5257	5096	4717	4783	4687	4664	4712	4745	4535	4549	4521	4603	4601	4646	4850	4915	4805	4773	4771	4428	4384	4365	4479	4498	4640	4521	4637	4677	4801	4854	4762	4671	4652	4470	4631	4492	4485	4573	4716	4605	4560	4575	4603	4789	4733	4656	4824	4621	4722
5200	5155	4691	4630	4441	4633	4610	4773	4770	4771	4790	4618	4646	4644	4720	4827	4733	4593	4850	4695	4625	4550	4447	4471	4378	4515	4530	4667	4810	4908	4797	4724	4736	4739	4574	4683	4795	4569	4553	4509	4587	4510	4611	4583	4697	4707	4583	4636	4790	4646
5184	4847	4755	4657	4384	4688	4814	4986	5062	5072	4823	4654	4501	4437	4512	4655	4826	4694	4989	4934	4804	4588	4421	4321	4259	4460	4518	4692	4909	4898	4761	4759	4719	4509	4683	4642	4672	4733	4625	4552	4561	4530	4735	4810	4678	4626	4802	4768	4813	4745
5074	4922	4823	4609	4742	4742	5029	5273	5231	5012	4753	4502	4455	4417	4494	4628	4860	4808	4901	5071	4602	4421	4409	4274	4362	4575	4777	4902	4947	4791	4683	4708	4639	4677	4675	4734	4649	4630	4580	4516	4633	4571	4621	4648	4542	4433	4730	4788	4730	4842
5048	4976	5001	4814	4664	4757	5014	5080	5111	4909	4579	4485	4443	4478	4482	4796	4961	4906	5057	4749	4661	4646	4317	4404	4487	4659	4780	4922	4859	4699	4750	4755	4756	4830	4664	4634	4575	4615	4557	4577	4608	4807	4578	4701	4452	4507	4801	4912	4960	4802
5119	5259	4977	4800	4601	4713	4749	4837	4930	4865	4656	4539	4608	4543	4662	4769	4954	4881	4852	4704	4680	4571	4525	4426	4496	4742	4708	4733	4832	4711	4931	4965	4799	4707	4572	4583	4445	4377	4588	4717	4511	4520	4542	4445	4404	4507	4753	4648	4635	4800
5282	5087	5064	4710	4512	4649	4633	4866	4829	4713	4808	4862	4566	4744	4637	4679	4903	4890	4783	4771	4542	4851	4598	4574	4505	4628	4659	4731	4846	5098	5004	4954	4720	4649	4540	4574	4633	4603	4562	4586	4375	4517	4542	4323	4508	4360	4677	4536	4678	4753
5182	5127	4760	4563	4368	4523	4672	4864	5082	4867	4875	4874	4740	4740	4521	4756	4714	4674	4837	4770	4671	4749	4736	4619	4537	4571	4757	4728	4912	4928	4935	4929	4772	4802	4582	4470	4847	4540	4588	4554	4411	4413	4514	4529	4579	4544	4474	4414	4392	4716
4987	4941	4819	4566	4498	4550	4684	4969	5174	5099	5015	4774	4798	4586	4504	4492	4563	4808	4891	5056	4845	4834	4611	4676	4618	4668	4668	4858	4954	5016	4955	4967	4841	4900	4756	4703	4618	4571	4378	4356	4396	4438	4579	4556	4411	4456	4196	4411	4467	4719
4986	5014	5067	4738	4675	4563	4675	4905	5105	5077	4964	4734	4654	4495	4529	4679	4764	4801	4825	4917	4954	4882	4597	4569	4687	4594	4763	4877	4858	4939	4828	5041	4937	4816	4964	4746	4729	4635	4521	4356	4518	4392	4476	4426	4400	4233	4314	4459	4535	4636
5111	5210	5118	4841	4739	4605	4752	4679	4942	4912	4889	4720	4676	4664	4686	4874	4864	4960	4884	4949	4956	4778	4682	4675	4601	4641	4716	4715	4771	4918	4943	5056	5165	4932	4778	4753	4702	4579	4603	4491	4538	4452	4374	4405	4293	4413	4420	4445	4436	4517
5288	5332	5171	4948	4670	4598	4594	4580	4800	4783	4801	4806	4782	4798	4757	4761	4745	4888	4940	4788	4958	4761	4804	4566	4546	4629	4652	4602	4866	5030	4953	5130	5208	5017	4834	4800	4792	4621	4488	4624	4421	4315	4304	4295	4231	4458	4354	4336	4242	4300
5226	5190	5138	4888	4597	4595	4440	4534	4833	4895	4854	4846	4722	4852	4837	4772	4772	4884	4876	4923	4999	4865	4702	4653	4588	4565	4599	4760	4851	5070	5076	4962	4856	4901	5020	4775	4805	4781	4629	4548	4473	4210	4349	4384	4437	4357	4170	4255	4174	4441
5122	5227	5225	4934	4734	4558	4477	4587	4738	4902	4954	4837	4925	4716	4776	4709	4931	4854	4769	4899	5009	4954	4949	4697	4672	4534	4698	4823	4799	4798	4939	4920	4943	4847	5016	5022	4812	4889	4649	4498	4428	4369	4415	4507	4298	4294	4174	4074	4244	4544
5141	5300	5377	5256	4936	4772	4759	4726	4800	4754	4857	4993	4764	4613	4778	4694	4837	4772	4798	4973	4915	5009	4707	4707	4781	4588	4677	4597	4766	4823	4905	4935	4964	5281	5049	5039	4978	4914	4608	4501	4427	4353	4501	4433	4289	4150	4243	4178	4386	4406
5243	5410	5563	5416	5099	4867	4705	4582	4636	4804	4851	4830	4804	4718	4798	4710	4848	4829	4869	5137	4960	4990	5016	5010	4720	4653	4549	4623	4685	4803	4987	5013	4946	5160	4971	5123	4846	4720	4839	4507	4705	4538	4491	4323	4311	4256	4248	4323	4183	4298
5258	5430	5362	5332	5248	5030	4659	4644	4738	4792	4813	4921	5038	4875	4726	4740	4696	4736	4979	4931	5060	5111	5195	4995	4793	4696	4474	4350	4515	4895	4935	5033	5065	4941	4995	4927	4836	4857	4975	4857	4703	4378	4409	4454	4310	4459	4444	4325	4043	4164
4912	5273	5329	5215	5102	5060	4777	4680	4536	4777	4808	4830	5012	4866	4702	4725	4832	4695	4985	4929	5224	5159	4985	4950	4754	4625	4523	4431	4503	4652	4761	4957	4948	4997	5020	4862	5048	4984	5101	4974	4803	4494	4473	4658	4528	4673	4421	4376	4268	4416
5010	4948	5214	5401	5349	5101	4852	4788	4879	4820	4844	4899	5013	4861	4660	4736	4793	4695	4963	5052	5191	5113	5152	4942	4841	4727	4541	4412	4483	4632	4550	4604	4845	4954	4935	5059	5113	5044	5120	4814	4576	4651	4709	4697	4677	4597	4566	4593	4482	4584
4998	5138	5355	5441	5556	5476	5058	4880	4895	4790	4792	4944	4879	4812	4836	4770	4727	4892	4742	4893	4977	5037	5137	4925	5086	4834	4707	4486	4357	4378	4418	4440	4567	4921	4827	4866	4925	4921	5041	4948	4851	4903	4895	4810	4690	4885	4602	4596	4564	4735
5110	5233	5507	5593	5432	5328	5151	4870	4754	4697	4793	4864	4971	4908	4867	4770	4826	4817	4811	4854	4924	5054	5301	5041	4949	4871	4725	4591	4467	4418	4430	4703	4567	4736	4669	4675	4926	4865	5026	5051	5028	4978	4923	4871	4834	4828	4857	4844	4801	4814
5372	5241	5277	5327	5408	5305	5342	5006	4761	4690	4707	4773	4872	4848	4955	4889	4912	4852	4715	4794	4976	4961	4984	5131	5099	4968	4729	4495	4348	4304	4458	4416	4558	4431	4642	4738	4820	4906	4987	5126	4751	4957	4799	4943	5069	5058	5151	5009	4848	4843
5298	5202	5011	5171	5214	5431	5144	4966	4932	4751	4734	4824	4902	4944	4996	5043	5017	4890	4859	4756	4822	4901	5107	5150	5003	4982	4840	4640	4631	4480	4403	4478	4605	4479	4382	4682	4741	4837	4973	4908	4966	4802	4945	5075	5151	5231	5126	5009	5153	5014
5422	5042	4898	4948	5078	5271	5256	5241	5076	4929	4847	4774	4935	5002	4941	5053	4823	5015	4814	4795	4717	4827	5074	5065	4990	4944	4975	4799	4600	4610	4372	4548	4473	4403	4418	4452	4630	4743	4955	5010	4877	5035	5031	5127	4959	5182	5198	5112	5238	5158
5272	5166	5112	5095	5222	5357	5506	5450	5203	4927	4799	4774	4872	4826	4906	4967	4993	4829	4903	4752	4710	4752	4947	4969	5116	4846	4934	4824	4824	4575	4610	4602	4542	4535	4472	4408	4543	4645	4725	4535	4858	4891	5017	4963	5212	5090	5101	5153	5314	5050
5422	5407	5304	5224	5226	5382	5432	5448	5128	5005	4684	4698	4609	4714	4832	5043	5074	4933	4872	4874	4697	4796	4757	4834	4869	4807	4803	4752	4965	4906	4698	4603	4675	4442	4491	4526	4515	4649	4593	4684	4771	4846	4823	4875	4933	5179	5070	5133	5129	5207
5438	5297	5223	5205	5063	5158	5259	5221	5134	4852	4817	4679	4700	4774	4828	5048	5058	5038	4992	4827	4732	4766	4690	4670	4643	4628	4767	4842	4911	4676	4769	4725	4796	4568	4454	4493	4510	4633	4620	4605	4445	4738	4840	4868	4974	5090	5075	5068	5089	5195
5513	5183	5076	5075	4889	5115	4969	5112	5036	5075	4970	4936	4745	4874	4896	5007	5068	4903	4900	4804	4739	4594	4688	4647	4680	4726	4697	4737	4792	4939	4912	4859	4821	4628	4519	4596	4717	4541	4692	4476	4444	4490	4618	4663	4812	4827	4824	4899	4940	5073
5374	5227	5118	5028	4877	5056	5001	5157	5111	5196	5115	4933	4929	4778	4716	4920	4923	5054	5113	4905	4831	4766	4877	4709	4669	4602	4640	4692	4713	5070	4995	4970	4969	4879	4815	4639	4917	4635	4719	4665	4663	4783	4647	4668	4700	4694	4623	4702	4840	4832
5228	5431	5316	5192	5111	4900	4952	5006	5094	5198	5027	5068	4947	4758	4817	4732	4675	5030	5114	5209	5079	4803	4845	4594	4721	4501	4589	4664	4713	4844	5027	4908	5020	4929	4901	4876	4933	4827	4837	4810	4818	4739	4568	4656	4757	4436	4561	4478	4612	4707
5236	5167	5147	5157	5263	5041	4891	4949	5035	5043	4915	5015	4999	4856	4792	4747	4932	4841	4993	4954	5103	4905	4904	4767	4642	4558	4507	4558	4568	4736	4977	4883	4945	5010	4938	4984	5005	4903	4984	4992	4897	4796	4797	4642	4661	4727	4556	4736	4485	4658
5022	5190	5123	5186	5105	5027	4882	4841	4895	5072	4993	5148	5072	4958	4988	4908	4914	4855	4937	4919	4939	5110	4961	4826	4804	4674	4745	4658	4572	4566	4785	4737	5019	4936	5146	5036	5074	5138	5231	5043	4995	4986	4893	4619	4786	4665	4733	4634	4650	4633
5036	4898	4965	5254	5196	5039	4888	4963	4952	5014	5062	5267	5204	5118	4953	4755	4703	4836	4826	4800	4946	5012	5204	5081	5045	4899	4753	4509	4386	4576	4637	4829	4879	4974	5023	5087	5121	5193	5265	5325	5107	5226	4933	5034	4923	4808	4763	4693	4771	4704
5077	5059	5034	5111	5386	5269	5163	5173	4912	4837	5134	5141	5240	5275	5065	5037	4869	4717	4800	4723	5058	5184	5238	5123	5166	5057	4708	4629	4667	4526	4601	4692	4870	4727	4942	5093	5107	5091	5211	5369	5237	5356	5161	4976	4913	5009	4785	4865	4916	4895
5114	4881	4962	5040	5138	5343	5053	5028	5026	4792	4836	5089	5090	5214	5244	5208	5069	4945	4976	4862	5100	5048	5064	5151	5188	5214	4964	4790	4876	4737	4665	4711	4780	4747	4778	4942	4957	4996	5196	5197	5411	5295	5283	5206	5179	4884	4998	4951	4944	4957
5207	4835	4770	4867	5106	5131	5269	5036	4965	4810	4920	4980	5217	5365	5481	5315	5271	5167	4974	4667	4952	4984	5067	5228	5258	5260	5187	5055	5079	5013	4950	4604	4689	4686	4748	4741	4929	4960	5023	5085	5233	5104	5245	5253	5073	5030	5095	4948	4998	5178
5095	4812	4861	4807	5144	5096	5233	5312	5274	5184	5113	5164	5213	5348	5369	5439	5328	5169	5234	4983	4883	4931	5033	5135	5033	5228	5291	5151	5113	5059	4868	4744	4892	4909	4735	4791	4936	4905	5151	4838	5031	5008	5045	5072	5016	5085	4974	4969	4967	5132
5236	5045	4927	5041	4937	5230	5246	5398	5447	5236	5271	5215	5025	5252	5239	5304	5220	5200	5096	5044	4892	5053	4926	5058	5155	5245	5267	5277	5231	5194	5159	5034	4883	4850	4779	4923	4781	4693	4861	4819	4789	4868	4764	4938	4947	4930	4937	4973	5002	5109
5438	5327	5157	5224	5080	4957	5235	5391	5395	5349	5275	5270	5039	5111	5212	5365	5368	5345	5402	5225	5270	5049	4922	4948	4893	5201	5196	5074	5109	5126	5022	5286	5062	5002	4941	4851	4922	4783	4799	4783	4719	4782	4729	4715	4811	4760	4781	4926	4842	4949
5263	5293	5163	5245	5002	5035	4947	5011	5357	5272	5445	5309	5217	5268	5359	5392	5294	5224	5341	5405	5182	5189	5019	4974	5001	4955	4912	5032	5177	4908	5136	5015	5182	5295	5162	5036	4946	4919	4733	4818	4698	4703	4602	4672	4578	4674	4715	4830	4715	4894
5398	5188	5179	5166	4992	5185	4998	5070	5412	5294	5550	5381	5547	5336	5381	5342	5168	5203	5197	5107	5251	5149	5166	4983	4885	4929	4930	4926	5017	4924	4977	5077	5162	5204	5163	5061	5245	5130	5001	4810	4882	4924	4634	4791	4592	4790	4738	4618	4709	4836
5152	5100	5416	5379	5215	5086	5113	5222	5264	5430	5223	5624	5544	5432	5604	5273	5185	5081	5255	5188	5247	5271	5141	5153	5166	5053	4822	4870	4870	4881	4873	4880	5056	4948	5134	5162	5249	5205	5203	5112	5104	5033	4856	4972	4780	4753	4814	4733	4829	4741
5253	5055	5213	5354	5237	5357	5130	5032	5012	5095	5111	5603	5429	5480	5344	5215	5179	5254	4919	5155	5045	5210	5231	5176	5230	5091	4945	4956	4932	4696	4730	4839	4826	4904	5044	5176	5093	5172	5201	5237	5076	5145	5013	4975	5105	4993	4945	4888	5008	5017
5199	4999	5073	5306	5298	5227	5244	5041	4944	5162	5175	5340	5619	5506	5342	5568	5218	5180	4868	5095	4992	5032	5106	5058	5276	5101	5061	5016	5093	4859	4750	4805	4850	4855	4939	4892	4932	5135	5188	5140	5053	4998	5247	5159	5100	5040	5081	5092	5136	5080
5139	5145	4890	5197	5200	5277	5148	5201	5126	5034	5119	5435	5418	5436	5484	5525	5417	5246	5022	5090	4782	4871	4877	5020	5058	4997	5000	5109	4986	5036	4965	4791	4719	4905	4777	4828	4846	4920	4883	4893	4915	5108	4996	5146	5075	5078	5161	5078	5169	5098
5291	5082	5064	5109	5174	5289	5351	5242	5137	5127	5062	5180	5291	5406	5371	5546	5385	5330	5039	5005	4830	4959	4723	4782	5092	4903	5000	5184	5080	5068	5017	4939	4949	4957	4827	4703	4671	4743	4833	4747	4799	4993	5023	4949	4890	5028	4981	4970	4922	4953
5413	5472	5179	5219	5137	5137	5133	5046	5050	4895	4931	5101	5206	5096	5220	5318	5418	5450	5284	5010	4918	4739	4687	4607	4718	4895	4994	4917	5033	5014	5024	5160	4878	5032	4828	4943	4713	4703	4844	4730	4777	4841	4852	4784	4932	4855	4767	4792	4923	4907
5325	5261	5306	5330	5027	5076	5040	5040	5008	5065	5228	5056	5177	5185	4955	5161	5193	5210	5183	5142	4945	4646	4738	4599	4703	4761	4952	4968	5002	5064	5112	5131	5013	4964	4883	5048	4893	4924	4856	4755	4808	4782	4799	4623	4726	4772	4645	4802	4654	4549
5239	5202	5282	5238	5086	5156	4946	5077	4920	4928	5010	5223	5312	5191	5108	4913	5039	4986	4996	5085	5045	4930	4872	4740	4807	4915	4774	4870	4909	4906	5014	4947	5011	5088	5088	5167	4932	5139	4991	4942	4750	4919	4828	4871	4605	4704	4694	4705	4646	4852
5191	5020	5172	5349	5403	5200	5246	5137	4707	4913	4986	5169	5220	5046	4982	5024	4822	4849	4820	5039	5033	5031	4951	4846	4899	4911	4903	4797	4762	4937	4831	5026	4920	5002	5008	5203	5184	5099	4944	5012	4877	4861	4733	4983	4834	4811	4671	4914	4863	4781
5383	5133	5242	5294	5598	5515	5128	4934	5031	5016	4993	4998	5157	5290	5268	5056	4726	4885	4792	4843	4925	4911	4876	4795	5042	4985	5112	4890	4885	4824	4700	4842	4811	4948	4967	5057	5107	4887	4986	4812	4919	5086	4946	5018	4831	4968	4994	4893	5030	5028
5421	5331	5253	5417	5500	5379	5180	5132	5071	4928	5042	5077	5212	5393	5216	5179	5097	5084	4880	4779	4624	4766	4796	4967	5048	5098	5216	5113	5107	5148	4984	4846	4902	4896	4923	4892	4855	4947	4919	4994	4927	4882	4970	5018	4916	5176	5017	5119	5148	5194
5491	5303	5379	5399	5433	5459	5268	5200	5265	5057	5134	5077	5200	5253	5220	5226	5195	5181	4919	4936	4831	4699	4572	4758	4933	5086	5271	5182	5188	5214	5066	5168	5004	4976	5017	4938	4792	4768	4833	4757	4696	4789	4705	4923	4879	5030	5074	5031	5071	5214
5702	5588	5324	5423	5396	5414	5392	5308	5279	5215	5192	5103	5145	5142	5138	5200	5194	5387	5251	5105	4936	4746	4761	4665	4686	5065	5066	5139	5198	5151	5297	5340	5105	5053	4853	4964	4806	4729	4703	4713	4880	4656	4818	4690	4833	4807	4858	4779	5016	4918
5735	5476	5643	5418	5437	5440	5435	5464	5216	5286	5330	5187	5063	5241	5158	5154	5173	5202	5181	5309	5108	4870	4797	4708	4828	4986	5041	5004	5254	5211	5168	5152	5322	5165	5096	4987	5065	4954	4795	4831	4697	4817	4758	4833	4637	4776	4719	4924	4851	4743
5598	5595	5728	5576	5440	5398	5300	5287	5267	5372	5375	5347	5305	5354	5157	5135	5203	5113	5226	5226	5182	5043	4911	4888	4925	4927	5021	5024	5144	5111	5178	5171	5183	5078	5166	5146	5174	4970	4976	4927	4988	4876	4910	5009	4890	4903	5086	4887	4888	4928
5636	5409	5486	5635	5597	5463	5320	5336	5231	5320	5368	5292	5323	5054	5211	5046	5084	5214	5161	5164	5286	5054	5055	5051	5042	5190	5077	5064	5014	4866	4970	5100	5021	5083	5159	5226	5173	5183	5064	4925	5169	5134	5128	5202	5221	5239	5184	5141	5078	5078
5450	5538	5595	5682	5392	5440	5223	5312	5188	5243	5425	5376	5333	5225	5157	5172	5107	5175	5201	5006	5058	5114	5134	5129	5167	5267	5250	5235	5055	5015	4970	4945	5021	4937	5064	5089	4901	4878	5214	5078	5070	5235	5114	5215	5326	5266	5259	5299	5321	5236
5649	5369	5498	5458	5292	5217	5397	5182	5422	5143	5220	5354	5177	5270	5308	5182	5141	5137	5084	5140	5061	4958	4859	5042	5249	5220	5240	5400	5204	5183	5069	5035	4902	5074	4910	4685	4890	4863	4889	5002	4911	5063	5106	5211	5358	5437	5362	5408	5217	5219
5584	5357	5378	5382	5264	5177	5378	5416	5287	5448	5196	5277	5169	5198	5256	5273	5235	5288	5097	4998	4972	4955	4808	4939	5147	5325	5399	5324	5373	5368	5268	5183	5039	5029	5009	4961	4846	4805	4919	4958	4988	5017	5045	5034	5286	5277	5232	5279	5179	5212
5538	5446	5302	5110	5080	5105	5151	5309	5400	5326	5193	5099	4845	5138	5049	5125	5233	5214	5254	5156	5123	5048	4948	4948	5041	5105	5249	5336	5194	5253	5311	5318	5131	5206	5079	4957	4957	4858	5046	5057	4972	5049	5040	4914	4913	5065	5053	4931	5058	4858
5485	5339	5455	5161	5060	4945	5052	5218	5203	5213	5183	5131	5150	5031	4974	5096	4967	5216	5220	5358	5020	5073	5166	5103	5030	4927	5107	5187	5303	5208	5246	5276	5206	5304	5283	5093	5128	4994	5218	5284	5295	5013	5149	4990	5007	5086	4966	4981	4742	4815
5380	5412	5346	5240	5107	4977	5047	5008	5110	5202	5180	5241	5075	5102	5111	5085	4980	5022	5081	5107	5070	5106	5202	5235	5145	4993	5074	4978	5300	5215	5173	5096	5210	5226	5262	5210	5017	5127	5265	5312	5284	5258	5352	5120	5165	5084	5010	4836	4933	4791
5379	5287	5293	5208	5223	5020	5086	5101	5060	5011	5092	5081	5239	5207	5249	5075	5041	5170	5080	5162	5090	5255	5244	5200	5289	5298	5192	5156	5207	5139	4997	4918	5164	4955	5034	4860	4977	5063	5208	5255	5403	5375	5310	5094	5162	5062	5033	5085	4967	4821
5324	5265	5161	5288	5221	5061	5157	5162	5167	5141	5101	5118	5172	5214	5143	5221	5234	5226	5170	5060	4987	5049	5038	5025	5287	5344	5166	5163	5187	5202	5142	5023	4889	4923	4995	4929	4966	5019	5065	5098	5304	5211	5106	5079	5062	5162	4985	5057	4875	5133
5406	5358	5201	5161	5128	5102	5200	5169	5247	5185	4980	4969	5104	5178	5203	5304	5262	5391	5247	5165	5078	5041	5034	5075	5135	5258	5185	5306	5280	5222	5090	5087	5054	4946	4869	5041	4853	4986	5111	5281	5011	5029	4909	4892	4893	4858	5064	4966	4793	4917
5501	5375	5283	5213	5126	5195	5295	5205	5294	5245	5178	5146	4873	4942	5076	5088	5196	5258	5217	5277	5085	5232	4988	4972	5023	5068	5129	5044	5235	5098	5188	4884	5091	5034	4907	5068	5031	5002	5116	5031	4997	4871	4947	4766	4787	4883	4660	4795	4828	4817
5307	5308	5221	5215	5262	5148	5336	5252	5310	5218	5253	5219	5092	5082	5066	5162	5215	5293	5287	5274	5299	5224	5064	5135	5115	4984	5021	4930	4999	5054	4846	4928	4981	4938	5068	5008	4958	5203	5159	5220	5074	5080	5048	4830	4827	4985	4996	4969	4864	5057
5472	5354	5384	5232	5200	5338	5196	5344	5371	5295	5224	5390	5279	5214	5183	5314	5142	5259	5237	5167	5130	5239	5143	5217	5232	4956	5063	4984	4979	4810	4871	4778	4849	4914	4848	4870	5052	5065	5186	5187	5168	5031	5067	5075	5042	5068	5082	4891	5161	5182
5677	5306	5379	5422	5411	5403	5197	5250	5231	5264	5323	5151	5194	5432	5295	5528	5233	5328	5077	5006	4956	4898	5044	5236	5267	4983	5173	5086	4953	4927	4954	5009	4705	4840	4869	4922	4959	4875	5079	5221	5176	5075	5119	5219	5191	5149	5118	5014	5121	5250
5621	5517	5587	5391	5341	5372	5357	5345	5319	5309	5201	5285	5263	5284	5355	5545	5531	5462	5208	5091	4939	5007	5074	5082	5115	5018	5100	4990	5067	5222	5144	5011	4988	4820	4790	5019	4922	5015	5116	5076	5089	5017	5006	5078	4973	4946	5186	5156	5069	5058
5556	5457	5511	5400	5325	5502	5344	5446	5353	5442	5232	5570	5104	5354	5354	5505	5362	5402	5417	5171	5032	4885	4925	4865	5051	4990	5047	4802	4950	5095	5163	5056	4974	5015	5019	5079	5145	5059	5186	5025	4935	5145	4928	5025	4890	5015	4932	5009	4955	5067
5417	5533	5337	5579	5402	5473	5351	5382	5299	5257	5325	5295	5427	5458	5453	5376	5532	5282	5321	5244	5131	5061	5013	5110	5052	5023	5072	4871	5088	5091	5167	5151	5104	5049	5227	5255	5340	5313	5398	5144	5046	5123	5169	5119	4998	4938	5062	4986	4876	4992
5386	5285	5368	5507	5510	5548	5461	5332	5379	5257	5371	5329	5383	5406	5355	5372	5373	5125	5211	5145	5117	5108	5112	5128	5000	5070	4940	4857	4916	5060	5194	5059	5076	4979	5287	5141	5332	5340	5442	5209	5180	5192	5117	5173	5177	5048	5061	5261	5146	5060
5397	5301	5311	5398	5495	5380	5411	5512	5298	5221	5256	5194	5404	5453	5636	5444	5249	5124	5179	5051	5187	5043	5143	5132	5118	5227	5164	5208	5310	5290	5216	5104	5061	5160	5186	5123	5168	5456	5257	5261	5303	5215	5225	5134	5255	5064	5279	5135	5176	5204
5467	5431	5392	5425	5313	5436	5582	5479	5430	5357	5242	5007	5221	5391	5371	5426	5445	5319	5193	5064	4948	5150	5163	5162	5149	5327	5167	5205	5332	5329	5344	5233	5232	5096	5165	5316	5180	5180	5168	5080	5000	4906	5011	5091	4978	5130	5095	5087	5063	5215
5536	5548	5279	5398	5280	5349	5465	5385	5445	5287	5278	5333	5328	5200	5265	5377	5247	5204	5228	5133	5165	5144	5148	5128	5137	5150	5184	5325	5415	5380	5299	5246	5313	5242	5250	5322	5198	5180	5223	5091	4985	4930	4950	4965	4951	5057	4928	5011	5059	5069
5541	5681	5596	5409	5233	5338	5167	5275	5278	5301	5383	5306	5353	5238	5185	5294	5353	5245	5100	5187	5177	5229	5099	5114	5192	5063	5242	5271	5335	5292	5196	5301	5155	5293	5213	5338	5270	5292	5245	5208	5107	4972	5142	4990	4997	5081	4998	4953	5099	4958
5395	5653	5683	5464	5437	5402	5309	5175	5295	5256	5416	5410	5436	5315	5194	5151	5190	5068	5086	5218	5090	5212	5160	5251	5239	5078	5306	5289	5226	5222	5244	5128	4970	5044	5155	5195	5068	5140	5075	4990	5062	5145	5011	5014	5120	5096	5065	5224	5134	5014
5457	5486	5512	5699	5554	5519	5331	5096	5092	5211	5211	5439	5353	5306	5268	5062	5219	5038	5223	5145	5032	5051	5162	5237	5174	5306	5467	5267	5323	5288	5052	5115	5056	5116	4910	5083	5045	4939	5080	4901	4937	5071	5053	5101	5258	5253	5069	5173	5271	5159
5459	5471	5391	5567	5615	5612	5475	5453	5213	5030	5238	5086	5288	5289	5201	5139	5067	5197	5235	5203	5038	5061	4921	5112	5256	5362	5437	5451	5273	5300	5103	5019	5052	5065	5063	5069	5011	4939	4869	5001	4879	4836	5044	5003	5081	4928	4893	5050	5114	5117
5488	5307	5530	5392	5431	5444	5259	5407	5358	5243	5036	5099	5264	5252	5239	5088	4956	5264	5157	5113	5121	5079	5255	5066	5085	5149	5199	5301	5134	5164	5161	5049	5102	5194	5097	5118	5131	5098	5041	4995	5065	5062	5166	5019	4904	5107	5115	5015	4948	5015
5578	5303	5286	5323	5284	5510	5352	5447	5346	5204	5143	5220	5159	5268	5143	5122	5060	5190	5129	5205	5292	5464	5427	5272	5212	5109	5274	5122	5130	4903	4942	4824	4935	5099	5072	5092	5174	5287	5378	5224	5253	5180	5253	5237	5114	5308	5215	5138	5066	5191
5558	5305	5389	5395	5262	5536	5251	5235	5260	5235	5182	5083	5313	5232	5227	5247	5229	5062	5185	5200	5173	5349	5295	5199	5305	5344	5368	5318	5221	4831	4991	4879	4990	4891	5215	5001	5132	5205	5200	5275	5194	5158	5431	5202	5191	5308	5204	5380	5168	5177
5622	5423	5410	5409	5320	5350	5229	5287	5315	5280	5203	5179	5215	5285	5290	5450	5316	5300	5311	5131	5253	5414	5256	5423	5371	5365	5510	5552	5482	5063	5072	5008	5258	5266	5181	5182	5165	5096	5104	5111	5178	5168	5319	5241	5064	5088	5096	5182	5139	5190
5659	5409	5460	5333	5137	5239	5232	5339	5320	5376	5318	5263	5225	5300	5328	5395	5590	5589	5363	5235	5242	5422	5377	5403	5511	5493	5395	5365	5273	5131	5025	5076	5164	5401	5316	5193	5052	5043	4978	5210	5144	5031	5189	5123	5132	5033	5072	5120	5014	5120
5528	5462	5498	5383	5226	5266	5211	5269	5368	5234	5336	5240	5458	5251	5271	5369	5560	5447	5439	5305	5343	5418	5531	5343	5485	5348	5342	5260	5366	5191	5080	5302	5249	5440	5479	5469	5178	5210	5215	5273	5174	5102	5082	5147	5200	4904	5066	4904	5138	5029
5393	5456	5568	5429	5370	5295	5230	5242	5244	5385	5446	5391	5415	5422	5475	5373	5508	5442	5402	5385	5435	5363	5532	5444	5497	5526	5233	5349	5353	5253	5325	5225	5266	5177	5383	5416	5249	5154	5206	5085	5217	5385	5112	5118	5264	5144	5039	5160	5097	5190
5435	5419	5460	5441	5468	5455	5356	5319	5192	5351	5425	5385	5309	5304	5385	5388	5364	5358	5345	5572	5429	5269	5506	5391	5439	5503	5232	5094	5286	5161	5255	5335	5286	5363	5430	5172	5282	5170	5186	5180	5195	5152	5201	5172	5077	5177	5134	5295	5159	5115
5355	5251	5510	5458	5407	5465	5489	5229	5331	5181	5330	5335	5241	5279	5345	5230	5309	5276	5266	5285	5430	5326	5287	5403	5413	5462	5310	5125	5166	5296	5290	5364	5220	5336	5357	5440	5287	5223	5162	5151	5222	5160	5268	5237	5237	5090	5052	4986	5134	5150
5468	5284	5313	5509	5443	5445	5483	5429	5339	5096	5142	5087	5169	5254	5200	5290	5266	5070	5327	5351	5229	5207	5296	5279	5223	5222	5083	5203	5041	5141	5303	5439	5404	5185	5312	5322	5295	5143	5057	4980	5249	5136	5069	5183	5088	5354	5035	4976	4960	5090
5502	5367	5390	5382	5341	5455	5374	5294	5348	5314	5126	5080	5185	5251	5244	5213	5086	5090	5064	5230	5240	5232	5325	5263	5212	5216	5083	5116	5031	5275	5164	5185	5248	5209	5262	5288	5368	5290	5009	5149	5028	5118	5275	5278	5211	5318	5033	5035	5148	5172
5688	5372	5218	5349	5451	5434	5333	5511	5295	5198	4979	5107	5166	5334	5329	5194	5153	5082	4980	4891	5183	5298	5352	5191	5249	5224	5229	5183	5149	5260	5325	5370	5407	5312	5208	5284	5144	5116	5021	4961	4948	5056	5237	5142	5263	5287	5199	5149	5083	5266
5801	5449	5482	5235	5332	5303	5309	5239	5266	5198	4931	5003	5236	5176	5200	5284	5236	5191	5123	5051	5099	5298	5438	5177	5167	4972	5218	5195	5194	5204	5182	5360	5432	5192	5303	5335	5106	5064	5030	5190	5130	5081	5188	5332	5080	5207	5079	5131	4975	5165
5799	5580	5521	5349	5289	5112	5342	5314	5301	5251	5066	5048	5061	5219	5302	5464	5289	5194	5101	5095	5177	5286	5106	5333	5248	5219	5223	5295	5285	5260	5311	5413	5391	5405	5452	5312	5386	5147	5154	5094	5041	5182	5134	5215	5182	5175	5179	5129	5129	5123
5746	5808	5636	5350	5204	5324	5210	5236	5295	5211	5252	5145	5244	5122	5184	5354	5455	5269	5125	5370	5262	5557	5459	5266	5219	5303	5245	5209	5301	5376	5293	5415	5331	5398	5092	5097	5237	5154	5220	5235	5144	5248	5380	5398	5278	5202	5213	5220	5040	5203
5820	5637	5509	5396	5243	5354	5248	5353	5354	5397	5341	5159	5210	5240	5265	5112	5357	5238	5203	5285	5282	5404	5424	5438	5395	5370	5268	5270	5255	5309	5448	5285	5317	5221	4987	5277	5224	5188	5251	5247	5287	5322	5368	5503	5365	5472	5253	5170	5187	5215
5832	5594	5553	5395	5196	5112	5073	5002	5212	5336	5348	5279	5164	5180	5179	5319	5319	5338	5183	5244	5361	5377	5442	5444	5301	5286	5149	5196	5244	5392	5329	5211	5361	5356	5265	5069	5139	5192	5178	5303	5245	5340	5348	5404	5251	5218	5104	5084	5078	5153
5631	5490	5329	5274	5324	5021	5019	5156	5188	5456	5277	5163	5250	5194	5115	5239	5210	5425	5386	5483	5260	5151	5385	5362	5343	5201	5139	5175	5280	5446	5266	5146	5239	5343	5132	5217	5141	5324	5395	5234	5234	5231	5364	5493	5289	5106	5104	5118	5064	5248
5471	5472	5261	5158	5192	5184	5092	5053	5270	5406	5287	5294	5233	5115	5060	5205	5284	5327	5394	5378	5317	5159	5273	5307	5098	5228	5313	5368	5297	5293	5306	5095	5152	5257	5132	5164	5087	5266	5409	5352	5358	5483	5251	5400	5270	5401	5127	5031	5077	5229
5271	5345	5399	5211	5214	5120	5072	5118	5259	5275	5332	5351	5139	5074	5115	5196	5266	5369	5378	5204	5184	5061	5156	5285	5222	5331	5299	5174	5123	5328	5447	5177	5164	5196	5259	5147	5229	5148	5246	5378	5540	5342	5430	5267	5249	5092	5047	5167	5025	5155
5226	5252	5271	5442	5355	5239	5341	5323	5245	5227	5127	5241	5280	5219	5175	5210	5275	5293	5301	5294	4985	5005	5050	5103	5154	5062	5207	5143	5241	5289	5085	5055	5034	5109	5160	5118	5125	5317	5348	5216	5302	5358	5033	5055	5135	4962	4874	5101	5123	5196
5423	5253	5358	5330	5410	5430	5434	5328	5348	5332	5253	5196	5217	5286	5269	5263	5211	5225	5208	5262	5095	4954	5000	5014	4985	5218	5194	5173	5206	5086	5247	5307	5049	5251	5166	5195	5159	5055	5218	5243	5347	5198	5230	5089	5014	4976	5038	5088	5068	5121
5346	5267	5314	5412	5396	5443	5435	5537	5276	5275	5327	5394	5537	5305	5247	5103	5239	5040	5223	5048	5108	5112	4946	5048	5052	5058	5121	5111	5138	5197	5194	4957	5119	5125	5155	5169	5154	5219	5278	5314	5255	5130	4988	5076	5187	5115	5135	5073	5354	5272
5217	5220	5395	5603	5633	5585	5593	5554	5329	5467	5274	5407	5371	5462	5226	5142	4933	4934	5216	5204	5163	5196	4991	5033	5125	5046	5108	5190	5028	5220	5201	5129	5161	5095	5025	5208	5148	5149	5156	5286	5124	5044	5147	5055	5235	5322	5368	5160	5338	5380
5402	5277	5254	5553	5514	5657	5618	5546	5621	5359	5225	5310	5451	5566	5465	5150	5034	5116	5291	5119	5139	5058	5040	5029	5167	5338	5262	5287	5245	5098	5152	5145	5122	5056	5088	5245	5192	5250	5153	4971	5126	5091	5108	5288	5292	5201	5304	5239	5236	5347
5303	5309	5253	5374	5552	5693	5400	5498	5478	5252	5141	5278	5546	5499	5271	5186	5123	5134	5072	5144	5035	5163	5126	5042	5143	5246	5324	5177	5196	5140	5046	5118	5062	5047	4994	5141	5197	5202	5301	5140	5059	5231	5075	5151	5187	5423	5345	5173	5298	5249
5502	5264	5177	5411	5533	5362	5686	5481	5259	5114	5224	5098	5236	5344	5620	5392	5098	5092	5179	5245	5147	5144	5122	5176	5198	5293	5345	5282	5357	5133	5235	5049	5169	5306	5204	5313	5190	4920	5125	5013	5175	5250	5182	5305	5218	5245	5283	5288	5056	5338
5506	5317	5331	5382	5399	5348	5435	5489	5270	5150	5019	5055	5293	5311	5327	5231	5235	5192	5063	5119	5186	5238	5267	5149	5357	5386	5399	5231	5264	5087	5016	5093	5044	5070	5134	5291	5088	5142	5003	5183	4989	5096	5178	5153	5206	5129	5295	5207	5107	5030
5565	5549	5442	5394	5478	5312	5364	5234	5265	5245	5055	5171	5277	5242	5215	5306	5203	5159	4992	5149	5092	5372	5342	5360	5256	5217	5259	5206	5182	5094	5121	5099	5061	5131	5118	5212	5128	5216	5178	5216	5029	5039	5110	5133	5107	5243	5172	4959	5197	5060
5757	5586	5541	5298	5332	5331	5161	5302	5448	5149	5118	5107	5120	5217	5321	5472	5177	4973	5021	5124	5310	5262	5389	4997	5196	5287	5153	5084	5025	5040	5213	4957	5148	5096	5143	5205	5183	5079	5019	5114	5182	5225	5327	5164	5035	5098	5287	5156	5025	5003
5908	5675	5634	5284	5545	5309	5347	5425	5371	5281	5176	5177	5185	5236	5472	5318	5436	5234	5171	5027	5145	5143	5273	5277	5273	5173	5026	5078	5125	5022	5036	5196	5341	5276	5119	5122	5110	5196	5111	5004	5013	5129	5254	5214	5193	5095	5187	5184	5162	5147
5785	5602	5637	5494	5419	5272	5476	5292	5540	5423	5211	4986	5181	5335	5389	5459	5410	5111	4997	5095	5294	5246	5289	5184	5206	5110	5117	5022	4966	5153	5083	5022	5111	5163	5095	5203	5181	5165	5163	5184	5105	5147	5253	5197	5106	5145	5142	5181	5254	5289
5875	5809	5596	5432	5279	5435	5350	5433	5510	5519	5082	5119	5336	5336	5269	5687	5410	5311	5155	5130	5179	5201	5347	5144	5064	5158	5057	5045	5137	5103	5244	4979	5220	5306	5146	5097	5016	5176	5181	5142	5180	5272	5272	5092	4975	5213	5248	5155	5299	5310
6011	5593	5437	5284	5249	5465	5318	5544	5719	5411	5290	5342	5267	5305	5481	5541	5577	5153	5180	5178	5220	5141	5210	5059	5211	5176	5175	5126	5333	5293	5249	5099	5441	5283	5269	5164	5169	5098	5271	5137	5238	5313	5223	5154	5018	5150	5262	5353	5264	5372
5942	5526	5583	5360	5261	5357	5455	5449	5647	5371	5281	5191	5166	5341	5423	5527	5348	5215	5136	5122	5206	5130	5367	5141	5055	5202	5146	5231	5319	5312	5156	5303	5404	5310	5338	5258	5105	5310	5123	5121	5312	5205	5276	5218	5182	5173	5313	5447	5248	5324
6144	5574	5492	5292	5405	5496	5305	5642	5408	5336	5165	5284	5200	5496	5363	5616	5406	5119	5054	5043	5124	5328	5133	5315	5170	5171	5084	5114	5343	5240	5060	5172	5181	5371	5204	5201	5284	5253	5305	5187	5187	5032	5162	5203	5269	5103	5215	5234	5453	5271
5843	5520	5494	5400	5307	5312	5547	5422	5593	5490	5301	5119	5352	5330	5198	5460	5320	5170	5140	5149	5132	5392	5143	5195	5299	5015	4993	5165	5183	5215	5130	5122	5199	5077	4996	5021	5349	5169	5316	5189	5176	5144	5078	5245	5360	5188	5197	5173	5377	5474
5847	5637	5487	5331	5229	5496	5390	5331	5456	5314	5298	5285	5215	5303	5263	5501	5298	5058	5046	5180	5231	5128	5131	5217	5096	5057	5160	5205	5243	5309	5179	5082	5233	5164	5172	5059	5052	4990	5272	5224	5245	5133	5162	5207	5129	5256	5276	5146	5149	5424
5660	5578	5520	5249	5471	5311	5325	5468	5498	5484	5306	5205	5189	5288	5396	5350	5306	5241	5342	5033	5175	5066	5197	5064	5011	5133	5113	5240	5353	5109	5199	5068	5204	5072	5247	5127	5119	5146	5159	5183	5089	5208	5329	5185	5172	5088	5383	5259	5212	5378
5679	5669	5513	5296	5478	5363	5378	5301	5322	5561	5491	5354	5344	5174	5264	5422	5367	5277	5249	5132	5061	5085	5159	5077	5271	5126	5313	5310	5330	5187	5222	5133	5079	5304	5070	5006	5168	5103	5207	5070	5151	5187	5284	5181	5173	5015	5129	5271	5270	5256
5855	5640	5351	5292	5369	5253	5374	5470	5609	5631	5440	5385	5423	5363	5280	5382	5398	5276	5305	5117	5159	5119	5191	5354	5157	5224	5107	5254	5120	5055	5041	5121	5030	5100	5210	5216	5269	5246	5188	5282	5027	5095	5149	5365	5054	5220	5261	5236	5318	5150
5671	5911	5450	5318	5307	5156	5425	5463	5524	5634	5481	5376	5274	5400	5229	5254	5522	5514	5183	5214	5209	5276	5431	5308	5075	5127	5098	5169	5215	5119	5016	4933	5121	5062	5132	5162	5253	5347	5216	5231	5117	5005	4914	5236	5277	5191	5205	5193	5234	5266
5670	5699	5407	5434	5333	5282	5572	5502	5684	5657	5442	5309	5441	5247	5308	5296	5540	5420	5252	5212	5195	5292	5345	5230	5063	5076	5152	5226	5088	5243	4999	4987	5135	5089	5044	5149	5152	5324	5409	5232	5032	5041	4933	5240	5154	5236	5138	5276	5210	5226
5703	5819	5419	5452	5194	5304	5576	5657	5656	5522	5390	5322	5330	5254	5231	5505	5440	5434	5196	5216	5313	5581	5259	5354	5217	5137	5131	5084	5255	5002	5155	5143	5254	5198	5154	5003	5202	5240	5124	5233	5150	4941	5099	5061	5240	5171	5092	5181	5360	5021
5788	5811	5349	5422	5457	5341	5492	5474	5616	5536	5408	5384	5352	5343	5244	5522	5554	5229	5162	5227	5376	5590	5472	5229	5084	5045	5175	5241	5153	5120	5248	5119	5250	5233	5091	5066	5082	5119	5055	5113	5142	4985	4952	5045	5260	5159	5093	5237	5135	5211
5883	5783	5252	5288	5253	5346	5484	5635	5455	5321	5324	5228	5234	5158	5340	5469	5502	5299	5156	5151	5341	5522	5424	5401	5044	5047	5113	5350	5407	5271	5243	5189	5171	5201	4967	5032	4959	5136	5256	5168	5148	5016	5192	5090	5251	5201	5245	4991	5218	5253
5694	5727	5578	5455	5232	5355	5425	5343	5529	5423	5268	5282	5213	5288	5219	5514	5246	5409	5108	5345	5408	5529	5407	5295	5146	5030	5303	5080	5232	5323	5132	5191	5151	5236	5008	5062	5040	4850	5006	5168	4986	5075	5154	5184	5255	5362	5256	5029	5120	5251
5691	5573	5477	5457	5307	5224	5378	5435	5544	5453	5252	5243	5352	5294	5386	5516	5482	5246	5278	5232	5227	5417	5345	5156	5071	4965	5255	5253	5280	5123	5200	5087	5127	5030	5235	5110	4850	4980	5041	5185	5018	5165	5160	5291	5128	5237	5108	5154	5220	5228
5672	5531	5468	5428	5138	5388	5280	5310	5622	5507	5350	5328	5178	5206	5440	5374	5511	5283	5216	5276	5468	5449	5356	5246	5211	5174	5100	5144	5290	5219	5069	5185	5266	5251	5136	4913	4999	5047	5144	5200	5256	5218	5133	5114	5004	5220	5125	5000	4972	5183
5693	5437	5469	5416	5342	5279	5266	5243	5528	5524	5435	5346	5284	5255	5494	5612	5456	5222	5309	5342	5607	5565	5284	5054	5058	5144	5278	5391	5279	5187	5204	5200	5166	5236	5105	5279	5087	5009	5198	5169	5346	5340	5171	5165	5185	5267	5220	4999	5143	5360
5651	5671	5332	5230	5163	5311	5480	5488	5644	5712	5492	5412	5240	5258	5308	5492	5338	5418	5263	5317	5345	5488	5390	5191	4953	5297	5231	5357	5215	5130	5120	5147	5300	5142	5290	5049	5091	5235	5360	5290	5359	5349	5014	5093	5151	5245	5217	5084	5101	5181
5775	5405	5253	5216	5225	5282	5416	5582	5498	5502	5398	5431	5348	5300	5422	5609	5412	5317	5373	5444	5502	5412	5245	4971	5058	5250	5371	5325	5164	5247	5242	5190	5254	5235	5306	5119	5251	5149	5246	5226	5040	5190	5004	4987	5004	5200	5144	5127	5263	5342
5527	5469	5122	5331	5000	5480	5615	5434	5662	5544	5529	5257	5255	5357	5402	5457	5450	5272	5191	5219	5327	5437	5268	5075	5055	5271	5254	5233	5217	5094	5064	5175	5180	5223	5168	5085	5229	5287	5164	5156	5061	5049	5116	5126	5006	5269	5065	5168	5233	5463
5495	5414	5115	5108	5281	5486	5878	5659	5521	5550	5305	5193	5495	5475	5309	5305	5329	5248	5143	5121	5223	5246	5292	5253	5111	5175	5312	5269	5051	5049	5126	5231	5085	5193	5090	5214	5145	5403	5294	5247	5277	5044	5007	5043	5077	5228	5192	5313	5258	5188
5463	5167	5061	5156	5564	5279	5577	5584	5436	5372	5251	5318	5554	5492	5288	5332	5438	5309	5242	5201	5367	5382	5304	5380	5069	5202	5072	5244	5190	5041	5062	5123	5183	5141	5146	5098	5214	5277	5349	5125	5171	4992	5022	4931	5048	5101	5059	5082	5349	5321
5324	5342	5165	5314	5379	5642	5818	5746	5473	5250	5148	5199	5404	5462	5295	5308	5313	5219	5152	5314	5321	5352	5361	5200	5417	5315	5323	5363	5058	5246	5069	5025	5033	5112	5124	5160	5237	5151	5113	5058	5123	4982	5074	5253	5229	5130	4973	5172	5240	5213
5414	5332	5399	5284	5501	5659	5714	5509	5359	5356	5295	5145	5372	5549	5408	5181	5415	5365	5343	5328	5352	5447	5253	5166	5442	5331	5369	5422	5324	5135	5095	5352	5216	5279	5097	5355	5409	5141	5188	5102	4929	5081	5134	5036	5079	5175	5123	5167	5288	5000
5319	5224	5426	5441	5528	5679	5544	5346	5383	5317	5313	5284	5369	5379	5449	5445	5201	5276	5351	5504	5446	5458	5229	5263	5322	5333	5269	5287	5326	5035	5239	5171	5158	5428	5336	5288	5376	5256	5047	5090	5151	5168	5212	5108	5165	5240	5301	5315	5316	5200
5385	5318	5382	5519	5405	5608	5409	5335	5209	5095	5235	5387	5420	5340	5428	5410	5298	5234	5341	5432	5523	5309	5227	5179	5288	5341	5386	5203	5035	5255	5200	5451	5440	5327	5512	5232	5192	5142	5068	5100	5124	5221	5223	5096	5152	5127	5426	5207	5200	5435
5420	5188	5524	5600	5399	5588	5310	5177	5187	5083	5336	5473	5558	5554	5428	5372	5374	5168	5438	5593	5480	5343	5274	5167	5277	5307	5405	5161	5121	5177	5341	5211	5359	5183	5290	5215	5204	5094	5020	5202	5147	5142	5067	4878	5142	5195	5241	5184	5140	5218
5360	5603	5559	5485	5404	5381	5335	5268	5379	5295	5249	5490	5383	5375	5199	5076	5352	5343	5453	5486	5275	5358	5376	5292	5221	5121	5178	5082	5157	5314	5180	5285	5193	5441	5226	5107	5052	4989	5106	5139	5215	5048	5116	5091	5336	5505	5145	5121	5023	5221
5664	5566	5812	5645	5468	5388	5403	5109	5131	5308	5322	5350	5538	5344	5178	5224	5421	5375	5251	5222	5335	5287	5293	5287	5445	5257	5322	5069	5157	5232	5354	5349	5332	5141	5307	5241	5223	5188	4942	5139	5202	5305	5174	5466	5588	5546	5347	5337	5239	5138
5687	5555	5664	5663	5551	5470	5260	5069	5157	5350	5573	5567	5580	5601	5324	5434	5285	5598	5505	5319	5307	5300	5279	5433	5387	5359	5257	5337	5146	5345	5246	5336	5253	5332	5332	5396	5228	5131	5241	5121	5258	5397	5348	5534	5550	5550	5493	5439	5519	5184
5566	5411	5585	5405	5328	5342	5348	5210	5408	5368	5613	5486	5396	5302	5282	5336	5222	5299	5417	5257	5291	5128	5265	5368	5259	5225	5183	5184	5207	5383	5456	5264	5300	5376	5292	5185	5201	5122	5135	5351	5435	5676	5519	5228	4984	5124	5392	5506	5223	5302
5516	5646	5600	5325	5284	5278	5359	5231	5424	5430	5362	5533	5379	5192	5215	5222	5252	5182	5173	5252	5416	5434	5442	5356	5123	5252	5218	5215	5280	5331	5257	5299	5132	5175	5336	5332	5090	5265	5074	5581	5593	5422	5059	4681	4694	4877	4897	5113	5450	5435
5732	5563	5522	5436	5098	5231	5286	5148	5323	5542	5313	5344	5472	5160	5063	5215	5482	5224	5203	5215	5183	5446	5395	5334	5281	5192	5238	5287	5261	5292	5349	5293	5284	5190	5312	5169	5186	5117	5358	5625	5689	5338	4892	4479	4381	4339	4540	5029	5475	5380
5743	5489	5495	5459	5315	5036	5192	5348	5208	5446	5428	5198	5399	5391	5235	5274	5368	5465	5386	5216	5286	5370	5511	5324	5228	5257	5262	5301	5289	5423	5121	5159	5403	5337	5414	5479	5179	5158	5212	5556	5501	5410	4974	4289	4352	4149	4361	5116	5495	5197
5796	5385	5614	5500	5178	5218	5207	5407	5358	5395	5506	5367	5303	5268	5310	5224	5369	5365	5368	5439	5455	5367	5467	5308	5311	5148	5207	5255	5366	5441	5332	5230	5315	5438	5196	5297	5376	5155	5196	5528	5787	5820	4960	4548	4295	4265	4671	5159	5459	5517
5816	5549	5690	5571	5257	5355	5303	5331	5350	5340	5237	5333	5158	5134	5206	5405	5272	5223	5175	5280	5313	5479	5271	5163	5205	5113	5182	5194	5180	5195	5296	5205	5104	5218	5168	4974	5115	5081	5051	5637	5757	5478	5141	4621	4447	4711	4911	5350	5507	5490
5781	5571	5418	5206	5205	5194	5550	5459	5412	5363	5210	5143	5044	5161	5229	5147	5412	5196	5222	5116	5223	5306	5375	5298	5305	5287	5265	5216	5074	5078	5379	5423	5106	5165	5267	5192	5141	5261	5247	5423	5681	5673	5151	4692	4536	4538	4932	5435	5577	5347
5835	5494	5417	5419	5206	5246	5368	5475	5284	5142	5191	5096	5245	5416	5442	5489	5357	5192	5249	5361	5449	5344	5203	5322	5238	5471	5512	5542	5500	5391	5378	5410	5375	5203	5209	5126	5172	5073	5215	5282	5548	5596	5292	4715	4463	4397	4723	5356	5468	5431
5559	5408	5339	5275	5317	5344	5425	5227	5404	5150	5228	5313	5430	5522	5404	5367	5640	5214	5086	5422	5267	5432	5152	5412	5099	5177	5342	5396	5333	5241	5254	5292	5303	5234	5133	5221	5333	5214	5448	5564	5616	5647	5343	4646	4467	4460	5000	5223	5516	5495
5615	5218	5471	5346	5371	5177	5432	5304	5152	5475	5274	5258	5655	5464	5548	5374	5394	5265	5360	5449	5281	5328	5231	5219	5214	5405	5272	5325	5360	5365	5200	5353	5326	5092	5153	5209	5421	5225	5231	5669	5712	5793	5306	4847	4613	4555	4901	5453	5532	5634
5402	5311	5363	5403	5457	5437	5422	5360	5358	5362	5164	5547	5279	5147	5339	5245	5167	5104	5343	5330	5263	5114	5167	5118	5152	5299	5237	5423	5372	5346	5349	5258	5288	5317	5299	5242	5319	5310	5165	5468	5643	5788	5571	4869	4609	4727	5034	5513	5532	5540
5496	5531	5551	5597	5575	5409	5536	5240	5346	5470	5416	5543	5398	5301	5142	5164	5179	5322	5317	5343	5268	5080	5022	5315	5503	5290	5295	5210	5063	5194	5207	5293	5248	5325	5280	5275	5367	5242	5354	5566	5769	5667	5210	4704	4440	4629	4883	5492	5717	5796
5553	5581	5819	5458	5305	5209	5299	5278	5319	5414	5385	5420	5325	5142	5182	5240	5208	5370	5258	5261	5193	5169	5264	5286	5576	5406	5494	5340	5384	5470	5444	5243	5377	5462	5390	5412	5283	5277	5146	5257	5592	5535	5117	4875	4524	4451	4874	5518	5558	5658
5661	5629	5616	5406	5315	5242	5419	5336	5418	5488	5471	5362	5351	4993	5041	5141	5450	5489	5474	5275	5338	5236	5252	5359	5388	5469	5290	5202	5252	5359	5500	5266	5290	5448	5462	5331	5364	5291	5305	5582	5866	5722	5103	4863	4447	4555	4917	5322	5633	5544
5708	5678	5522	5358	5291	5243	5438	5546	5425	5582	5342	5185	5274	5253	5084	5428	5508	5172	5188	5238	5115	5218	5376	5338	5581	5393	5183	5184	5294	5241	5261	5314	5343	5336	5262	5284	5358	5261	5549	5473	5914	5646	5286	4803	4608	4470	4880	5450	5514	5510
5762	5592	5454	5200	5180	5248	5387	5432	5389	5429	5287	5162	5258	5193	5324	5454	5448	5390	5216	5134	5011	5081	5344	5236	5121	5281	5136	5294	5208	5354	5271	5153	5234	5152	5242	5121	5155	5163	5227	5513	5619	5621	5324	4855	4491	4658	5116	5536	5446	5759
5702	5605	5337	5235	5347	5326	5660	5520	5528	5392	5186	5236	5082	5234	5171	5205	5339	5323	5320	5216	5156	5168	5226	5289	5493	5143	5444	5260	5219	5126	5201	5261	5142	5229	5227	5152	5080	5325	5300	5450	5774	5590	5196	4840	4636	4612	4919	5450	5645	5600
5710	5425	5432	5367	5458	5489	5533	5455	5369	5233	5246	5178	5221	5357	5472	5396	5205	5094	5070	5316	5296	5320	5252	5061	5344	5392	5268	5154	5349	5219	5241	5409	5288	5265	5302	5308	5180	5150	5424	5506	5670	5645	5288	4899	4571	4493	5013	5349	5317	5433
5493	5500	5288	5367	5484	5403	5271	5264	5080	5238	5148	5187	5315	5249	5523	5383	5389	5331	5402	5182	5263	5375	5487	5259	5403	5332	5372	5449	5165	5411	5420	5419	5468	5177	5420	5388	5239	5337	5368	5673	5829	5733	5162	4795	4562	4578	4946	5168	5617	5752
5588	5325	5259	5457	5335	5555	5438	5308	5419	5335	5301	5499	5304	5437	5433	5161	5110	5138	5286	5293	5201	5288	5155	5172	5288	5333	5398	5605	5113	5304	5423	5510	5365	5483	5340	5402	5291	5395	5433	5555	5991	5850	5202	4791	4458	4627	5058	5421	5572	5937
5558	5481	5446	5566	5595	5607	5657	5555	5556	5527	5604	5725	5686	5646	5463	5198	5052	5083	5124	5263	5384	5187	5003	5088	5443	5514	5224	5165	5241	5274	5274	5344	5068	5274	5319	5441	5402	5329	5463	5803	5718	5573	5079	4885	4645	4753	5098	5708	6067	6221
5824	5612	5630	5468	5438	5332	5421	5335	5445	5183	5390	5367	5252	5337	5396	5357	5372	5243	5144	5098	5210	5292	5150	5042	5201	5322	5187	5117	5079	5450	5368	5372	5196	5158	5335	5225	5195	5284	5412	5566	5726	5762	5198	5144	4719	4932	5349	5717	5991	6160
5817	5575	5518	5200	5409	5158	5246	5390	5321	5354	5206	5085	5065	5040	5151	5217	5246	5393	5309	5131	4995	5102	5352	5575	5265	5210	5244	5165	5142	5286	5403	5152	5257	5152	5201	5399	5187	5198	5300	5501	5854	5437	5159	4915	4714	4804	5135	5540	5576	5584
5602	5450	5434	5362	5196	5274	5356	5352	5621	5557	5471	5266	5211	5110	5159	5075	5241	5281	5462	5302	5299	5106	5282	5404	5358	5192	5070	5197	5372	5360	5409	5286	5107	5343	5432	5297	5131	5238	5313	5362	5641	5374	5124	4588	4448	4536	4709	4956	4804	4794
5439	5527	5602	5608	5615	5339	5492	5641	5538	5511	5600	5381	5353	5416	5447	5452	5313	5194	5220	5423	5555	5462	5212	5213	5469	5392	5196	5318	5552	5256	5193	5320	5203	5395	5544	5238	5181	5155	5355	5430	5643	5271	5070	4744	4485	4317	4540	4647	4431	4228
5776	5570	5489	5521	5288	5507	5543	5291	5446	5484	5134	5353	5503	5611	5675	5727	5582	5387	5154	5111	5313	5608	5510	5093	5143	5544	5260	5103	5230	5481	5018	5221	5356	5249	5506	5296	5213	5396	5344	5719	5585	5402	4932	4789	4543	4419	4356	4608	4504	4296
5811	5532	5609	5410	5267	5119	5259	5187	5252	5101	5193	5156	5246	5323	5457	5618	5651	5405	5314	5258	5230	5348	5378	5308	4936	5310	5326	5208	5085	5315	5202	5108	5546	5264	5333	5414	5302	5232	5305	5473	5429	5397	5252	4951	4798	4731	4853	4867	4736	4748
5616	5380	5381	5231	5513	5441	5140	5322	5233	5269	5294	5240	5323	5240	5190	5334	5273	5517	5382	5293	5224	5000	5287	5396	5031	4942	5173	5349	5057	5083	5223	5193	5239	5436	5148	5437	5192	5135	5116	5308	5411	5435	5449	5134	5221	5442	5541	5523	5575	5440
5373	5290	5436	5522	5580	5781	5515	5510	5467	5475	5424	5471	5537	5189	5148	4979	5122	5240	5415	5608	5218	5105	5164	5307	5188	5150	4833	5331	5176	4994	5324	5270	5127	5264	5185	5388	5340	5163	5368	5398	5453	5535	5463	5587	5665	5902	6007	5839	6060	5882
5624	5577	5752	5780	5692	5686	5552	5718	5554	5610	5529	5611	5436	5274	5294	5155	5022	5207	5305	5614	5570	5236	5129	5434	5712	5395	5171	5226	5273	5032	5397	5597	5088	5288	5401	5463	5359	5277	5216	5017	5414	5362	5407	5604	5765	5781	5880	5762	5726	6051
5647	5853	5960	5651	5647	5515	5428	5496	5626	5428	5473	5503	5595	5425	5613	5365	5264	5254	5276	5313	5532	5508	5420	5415	5617	5623	5279	5267	5383	5409	5439	5418	5269	5410	5589	5359	5379	5356	5265	5114	5107	5123	5363	5557	5422	5455	5303	5514	5267	5475
5949	5904	5751	5704	5295	5353	5223	5205	5404	5469	5420	5387	5591	5699	5776	5640	5492	5353	5100	5353	5500	5682	5585	5188	5173	5358	5253	5111	5367	5434	5219	5112	5386	5240	5434	5233	5334	5447	5334	5316	5139	5162	5073	5190	5236	5252	5126	5154	5128	5219
6088	5866	5602	5540	5265	5029	5206	5171	5216	5183	5131	5330	5417	5466	5812	5721	5700	5464	5151	5114	5453	5699	5614	5248	4947	5214	5345	5091	5220	5451	5038	5240	5411	5207	5396	5208	5193	5299	5229	5329	5084	5270	5144	5181	5208	5273	5316	5219	5245	5088
6011	5751	5524	5276	5279	5154	5142	5310	5298	5199	5147	5310	5239	5164	5503	5607	5497	5521	5299	5114	5146	5398	5487	5242	4993	5181	5419	5172	4922	5309	5114	5021	5428	5164	5097	5229	5073	5346	5202	5300	5036	5461	5243	5390	5454	5474	5433	5508	5243	5274
5846	5678	5492	5357	5380	5320	5288	5250	5167	5136	5173	5070	5131	5101	5440	5335	5525	5492	5294	4971	4921	5201	5493	5424	5104	5178	5489	5195	4857	5184	5175	5006	5342	5255	5161	5299	4949	5309	5193	5227	5179	5334	5108	5358	5409	5466	5450	5551	5277	5232
5871	5698	5515	5425	5315	5231	5241	5097	5207	5299	5133	5144	5178	5003	5075	5124	5289	5319	5434	5192	4829	5077	5456	5535	5169	5001	5354	5304	5059	5216	5215	4902	5123	5396	5135	5295	5154	5412	5182	5268	5187	5127	5381	5197	5162	5501	5282	5488	5370	5422
5923	5676	5549	5432	5445	5314	5315	5196	5295	5385	5098	5195	4995	4951	4879	5096	5393	5427	5560	5147	5112	5143	5589	5565	5410	4923	5473	5408	5198	5107	5349	5116	5323	5503	5128	5586	5247	5182	5236	5344	5181	5285	5137	5160	5195	5242	5320	5471	5437	5469
5912	5465	5376	5243	5258	5363	5326	5393	5346	5314	5164	5202	4949	4927	5000	5170	5293	5718	5539	5185	5009	5168	5371	5584	5296	5144	5545	5462	5054	5261	5460	5174	5480	5435	5431	5602	5302	5208	5180	5174	5276	5211	5098	5133	5201	5399	5263	5357	5290	5292
5835	5576	5243	5063	5272	5290	5379	5379	5455	5227	5282	5114	5175	4979	5114	5089	5407	5565	5536	5285	5200	5234	5575	5785	5379	5300	5481	5532	5182	5159	5479	5281	5466	5499	5421	5545	5451	5362	5344	5125	5322	5231	5226	5228	5246	5277	5224	5487	5138	5265
5726	5162	5104	5119	5263	5313	5308	5267	5528	5373	5277	5192	5150	5099	5156	5267	5481	5521	5568	5372	5271	5171	5568	5741	5328	5098	5367	5470	5288	5245	5435	5087	5360	5635	5192	5414	5436	5503	5379	5288	5301	5098	5338	5172	5401	5268	5331	5220	5180	5176
5798	5374	5180	5090	5245	5351	5413	5495	5248	5398	5371	5264	5175	5108	5101	5183	5551	5565	5715	5465	5133	5048	5345	5538	5180	4983	5314	5531	5135	5110	5323	5205	5276	5312	5067	5403	5148	5260	5361	5249	5262	5086	5293	5426	5340	5473	5270	5225	5208	5056
5669	5356	5113	5174	5169	5235	5273	5378	5193	5390	5188	5351	5201	5068	5146	5065	5358	5572	5653	5293	5003	5217	5321	5501	5167	4942	5131	5336	4920	5125	5511	5070	5146	5390	5019	5283	5089	5165	5175	5171	5275	5085	5325	5407	5403	5398	5284	5356	5251	5153
5800	5549	5363	5276	5096	5180	5077	5398	5139	5431	5309	5271	5074	5047	5100	5202	5401	5507	5527	5184	4927	5156	5406	5448	5024	4921	5177	5206	4966	5152	5433	4964	5364	5456	5058	5352	5010	5169	5016	5049	5267	5102	5195	5243	5332	5257	5209	5417	5359	5375
6021	5595	5306	5449	5194	5220	5155	5123	5113	5207	4955	5022	5046	5139	5178	5435	5658	5486	5520	5045	4988	5197	5588	5469	4998	5172	5153	5316	5021	5205	5364	5141	5294	5280	5078	5309	4982	5229	5070	5029	5102	5026	5015	5091	5192	5164	5232	5349	5541	5558
6003	5760	5573	5531	5251	5354	5209	5160	5041	5131	4940	4970	5156	5147	5306	5512	5528	5364	5263	4985	5117	5387	5446	5328	5089	5260	5394	5312	5120	5491	5338	5214	5478	5292	5308	5328	5150	5229	4953	5145	5111	5104	5136	5229	5136	5173	5140	5360	5248	5358
5986	5882	5753	5626	5456	5414	5284	5051	5038	5090	5165	5158	5252	5423	5617	5600	5526	5365	5134	5028	5230	5751	5341	5195	5162	5313	5461	5291	5230	5457	5132	5295	5328	5133	5197	5415	5295	5355	5368	5130	5235	5172	5124	5323	5185	5098	5251	5240	5449	5137
5902	5909	5922	5747	5609	5586	5371	5174	5274	5289	5113	5431	5508	5593	5634	5555	5334	5186	4992	5250	5463	5428	5439	5272	5236	5546	5350	5201	5321	5377	5244	5349	5559	5427	5547	5463	5417	5548	5264	5221	5242	5120	5241	5219	5115	5257	5158	5068	5359	5256
5644	5686	6088	5868	5808	5662	5418	5460	5387	5539	5678	5770	5799	5648	5623	5393	5312	5308	5324	5462	5508	5374	5209	5144	5378	5549	5248	5255	5468	5301	5228	5449	5384	5345	5537	5417	5580	5379	5285	5284	5137	5147	5211	5151	5245	5369	5315	5308	5160	5257
5476	5581	5703	5555	5570	5637	5685	5612	5749	5960	5876	5888	5626	5479	5493	5213	5453	5280	5316	5620	5446	5254	5260	5356	5502	5337	5258	5218	5475	5230	5285	5405	5198	5321	5466	5364	5487	5358	5272	5320	5268	5370	5366	5507	5531	5235	5312	5073	5287	5341
5491	5284	5306	5382	5298	5485	5660	5598	5851	5866	5793	5690	5661	5458	5414	5285	5414	5392	5466	5575	5369	5201	5331	5402	5458	5149	5098	5441	5194	5112	5306	5363	5136	5312	5257	5298	5582	5146	5525	5336	5480	5459	5578	5456	5584	5355	5486	5224	5200	5353
5554	5341	5284	5196	5188	5385	5483	5552	5508	5586	5414	5354	5385	5332	5208	5191	5387	5405	5472	5293	5188	5019	5251	5425	5258	5003	5256	5240	5031	4995	5139	5296	5144	5442	5345	5393	5322	5347	5458	5200	5292	5324	5336	5286	5432	5440	5386	5436	5341	5267
5738	5457	5402	5379	5276	5279	5289	5227	5377	5491	5302	5369	5387	5446	5448	5447	5318	5406	5202	5038	5252	5209	5427	5140	5090	5157	5203	5219	5022	5252	5083	5049	5133	5181	5244	5286	5273	5195	5210	5249	5209	5157	5219	5261	5419	5268	5372	5417	5364	5250
5662	5719	5791	5529	5614	5571	5522	5441	5386	5540	5420	5504	5351	5375	5501	5420	5497	5274	5264	5092	5192	5152	5323	5165	5049	5352	5217	5091	5081	5205	5107	5083	5137	4931	5179	5122	5155	5031	5132	5207	5057	5158	5109	5233	5394	5392	5297	5496	5433	5424
5604	5497	5830	5683	5780	5787	5539	5761	5548	5721	5610	5549	5445	5549	5438	5244	5182	5169	5157	5211	5355	5323	5163	5233	5318	5319	5132	5121	5252	5221	5169	5211	5105	5063	5178	5089	5252	5103	5170	5099	5084	5089	5165	5281	5251	5323	5306	5364	5332	5499
5480	5378	5430	5509	5572	5543	5634	5504	5666	5588	5515	5493	5240	5280	5261	5219	5111	5217	5252	5284	5414	5126	5096	5359	5480	5147	5226	5421	5053	5035	5143	5183	5199	5247	5203	5293	5244	5095	5224	4920	5114	5070	4990	5107	5119	5144	5177	5262	5276	5345
5726	5498	5464	5396	5395	5251	5449	5421	5361	5159	5151	5235	5287	5346	5358	5240	5504	5457	5382	5273	5294	5286	5408	5529	5488	5231	5378	5313	5242	5304	5215	5128	5181	5283	5314	5269	5172	5293	5132	4960	4952	4965	5061	5004	5047	5057	5228	5244	5292	5254
5796	5746	5847	5678	5368	5362	5454	5468	5220	5331	5213	5303	5288	5399	5440	5376	5295	5346	5249	5266	5435	5503	5359	5251	5360	5442	5509	5347	5321	5585	5443	5211	5301	5408	5307	5229	5051	5267	5221	5076	4994	5135	5052	5079	4940	5170	4944	5301	5194	5430
5884	5750	5848	5652	5656	5508	5440	5502	5582	5425	5447	5496	5510	5578	5444	5417	5592	5530	5313	5478	5541	5320	5270	5387	5447	5430	5339	5305	5279	5297	5206	5478	5499	5285	5395	5278	5420	5363	5388	5366	5315	5315	5221	5132	5134	5088	5090	5178	5141	5353
5799	5545	5639	5468	5475	5401	5493	5556	5556	5429	5399	5362	5366	5432	5510	5393	5385	5615	5533	5466	5491	5460	5377	5425	5530	5337	5415	5474	5360	5184	5368	5340	5392	5356	5613	5392	5405	5458	5418	5233	5374	5259	5228	5047	5162	5172	5158	5095	5270	5230
5882	5807	5492	5528	5209	5216	5318	5352	5384	5451	5215	5378	5380	5409	5558	5576	5451	5473	5488	5213	5249	5515	5586	5409	5362	5252	5412	5410	5356	5214	5330	5382	5351	5408	5426	5390	5444	5483	5517	5422	5352	5264	5304	5131	5272	5097	5112	5135	5279	5128
5523	5458	5527	5590	5531	5376	5363	5432	5341	5407	5535	5544	5664	5826	5576	5472	5441	5241	5358	5512	5429	5491	5329	5425	5422	5382	5311	5377	5314	5285	5223	5334	5545	5324	5435	5413	5398	5478	5536	5546	5531	5380	5264	5254	5194	5266	5213	5327	5253	5113
5638	5427	5442	5310	5414	5273	5333	5480	5459	5571	5707	5566	5507	5629	5368	5443	5300	5463	5640	5502	5426	5397	5362	5350	5339	5263	5339	5214	5266	5233	5211	5320	5150	5243	5393	5364	5447	5529	5485	5475	5414	5303	5441	5289	5409	5330	5440	5302	5272	5175
5818	5612	5233	5411	5244	5217	5270	5266	5312	5372	5555	5521	5479	5556	5499	5701	5522	5525	5620	5338	5410	5134	5284	5409	5397	5310	5335	5314	5316	5223	5195	5138	5135	5298	5234	5274	5374	5377	5488	5432	5610	5546	5507	5446	5512	5375	5275	5306	5185	5142
5587	5384	5385	5264	5206	5464	5613	5556	5601	5562	5613	5434	5644	5569	5595	5433	5407	5412	5423	5328	5243	5245	5289	5414	5510	5372	5413	5244	5317	5199	5118	5041	5152	5150	5311	5351	5300	5237	5504	5543	5324	5351	5159	5481	5341	5448	5343	5250	5263	5199
5621	5301	5431	5322	5193	5334	5467	5521	5513	5484	5544	5405	5501	5444	5396	5521	5369	5225	5301	5440	5319	5397	5301	5277	5271	5201	5199	5217	5196	5255	5074	5100	5052	5205	5117	5273	5376	5114	5337	5318	5225	5268	5377	5216	5359	5481	5281	5353	5288	5222
5656	5459	5507	5323	5392	5436	5573	5543	5448	5425	5466	5479	5530	5335	5415	5222	5238	5475	5142	5249	5376	5315	5264	5203	5223	5160	5140	5250	4933	5065	5143	5006	5120	5055	5088	5209	5059	5282	5162	5204	5348	5187	5201	5382	5337	5333	5403	5434	5424	5176
5499	5432	5450	5303	5392	5345	5600	5502	5553	5509	5478	5404	5336	5294	5334	5300	5372	5331	5380	5266	5232	5263	5125	5099	5271	5290	5225	5125	5064	5206	4864	5127	5080	5004	4977	4910	4942	4879	5018	5168	5030	5124	5205	5245	5231	5374	5395	5336	5267	5273
5615	5600	5401	5426	5452	5413	5627	5636	5554	5658	5447	5399	5277	5304	5280	5308	5424	5368	5368	5292	5397	5177	5241	5171	5184	5076	5071	5138	5161	5068	5196	5068	5124	4911	4985	4838	4933	5035	5029	5188	5150	5068	5072	5263	5316	5205	5197	5431	5242	5365
5494	5335	5350	5461	5322	5393	5679	5750	5580	5420	5402	5365	5353	5251	5282	5355	5270	5351	5329	5093	5201	5157	5223	5167	5163	5136	5111	5183	5168	5191	4995	5132	4972	4855	4861	4967	5068	4884	4935	5027	5028	5031	5144	5199	5188	5239	5362	5276	5367	5442
5500	5460	5544	5509	5537	5518	5639	5777	5712	5365	5273	5285	5294	5211	5441	5325	5273	5216	5217	5260	5330	5244	5344	5253	5075	5239	5093	5192	5051	4972	5139	5128	5012	4953	5021	5000	4977	5033	5020	5063	5069	5025	5092	5137	5219	5269	5298	5325	5330	5369
5418	5539	5680	5471	5502	5630	5598	5622	5446	5489	5477	5300	5177	5244	5169	5177	5195	5235	5323	5279	5090	5231	5250	5239	5141	5185	5238	5174	5044	5080	5118	5110	5167	4943	4960	4994	4982	4899	4894	5078	5076	5022	5000	5030	5184	5222	5073	5244	5266	5333
5564	5706	5718	5769	5518	5487	5694	5450	5563	5508	5516	5354	5307	5196	5199	5184	5187	5194	5239	5324	5184	5229	5139	5180	5272	5307	5101	5238	5230	5156	5140	5193	5144	5136	5027	4997	5161	4983	4981	5037	4979	4914	4911	4896	5140	4959	5085	5063	5336	5215
5538	5569	5547	5745	5465	5650	5582	5761	5448	5667	5531	5296	5313	5094	5117	5198	5277	5217	5160	5271	5203	5181	5296	5220	5001	5130	5222	5249	5313	5334	5268	5245	5186	5154	5210	5073	5191	5019	4935	5069	5042	5189	4899	5008	5162	5099	5099	5148	5401	5471
5572	5605	5686	5752	5543	5564	5599	5572	5555	5596	5403	5378	5082	5264	5207	5110	5331	5187	5145	5110	5205	5317	5186	5145	5246	5377	5337	5339	5330	5286	5184	5147	5176	5087	5147	5092	5068	5018	5106	5160	5059	5160	5146	5236	5127	5285	5320	5660	5738	6006
5669	5678	5647	5786	5715	5479	5478	5653	5546	5441	5173	5113	5227	5165	5145	5196	5309	5311	5229	5155	5246	5215	5290	5347	5368	5085	5483	5363	5423	5325	5233	5288	5277	5173	5178	5210	5276	5281	5168	5198	5137	5131	5179	5275	5216	5357	5415	5668	5872	6152
5825	5648	5774	5799	5698	5608	5531	5573	5465	5304	5326	5330	5377	5198	5157	5178	5269	5150	5256	5283	5329	5224	5415	5308	5437	5459	5321	5264	5408	5291	5340	5291	5321	5266	5248	5127	5280	5278	5149	4947	4951	4956	5273	5263	5363	5510	5572	5484	5511	5627
5717	5693	5757	5673	5636	5640	5533	5294	5274	5220	5246	5228	5229	5261	5265	5181	5182	5335	5340	5357	5431	5367	5250	5364	5400	5271	5349	5320	5290	5421	5413	5530	5542	5476	5342	5345	5277	5268	5137	4980	5201	5240	5372	5387	5401	5280	5058	5061	5187	4978
5809	5644	5725	5862	5723	5616	5468	5463	5237	5198	5213	5158	5267	5115	5104	5144	5199	5399	5342	5415	5497	5313	5353	5403	5362	5444	5415	5501	5517	5425	5664	5512	5496	5354	5321	5135	5195	5248	5098	5018	5222	5328	5374	5552	5497	4958	4660	4425	4360	4481
5826	5719	5854	5712	5673	5388	5337	5372	5268	5301	5177	5254	5210	5195	5127	5250	5343	5382	5426	5449	5576	5500	5349	5293	5164	5437	5484	5377	5503	5488	5447	5592	5445	5365	5443	5249	5313	5095	5070	4996	5301	5486	5587	5430	5081	4809	4523	4282	4213	4505
5861	5781	5864	5654	5370	5526	5344	5217	5325	5203	5166	5129	5088	5155	5175	5380	5366	5371	5424	5543	5441	5279	5518	5462	5415	5564	5610	5425	5444	5542	5519	5578	5515	5444	5200	5288	5334	5246	5041	5324	5408	5591	5579	5369	4812	4484	4195	4306	4531	4647
5666	5749	5670	5682	5598	5460	5376	5320	5313	5152	5257	5058	5250	5127	5209	5224	5458	5388	5505	5386	5562	5571	5492	5484	5427	5472	5475	5558	5520	5443	5583	5662	5406	5288	5404	5362	5393	5151	5198	5285	5550	5456	5332	4899	4608	4465	4423	4542	4921	5103
5781	5598	5638	5620	5501	5362	5305	5265	5085	5091	5120	5097	5211	5361	5405	5347	5389	5473	5415	5417	5534	5584	5582	5714	5500	5587	5393	5424	5291	5365	5428	5320	5386	5357	5419	5354	5358	5285	5190	5225	5444	5276	5089	4635	4468	4393	4510	4880	5249	5380
5799	5667	5508	5580	5440	5235	5479	5169	5073	5173	5148	5066	5308	5481	5264	5433	5433	5444	5513	5497	5629	5599	5469	5454	5595	5373	5343	5378	5349	5340	5442	5357	5329	5434	5329	5421	5324	5014	5098	5233	5298	5225	4868	4423	4298	4350	4690	5157	5566	5890
5760	5507	5523	5640	5493	5393	5203	5215	5201	5263	5201	5210	5342	5372	5433	5243	5382	5361	5488	5494	5549	5607	5342	5481	5519	5211	5349	5084	5396	5461	5570	5541	5377	5539	5349	5274	5130	5081	5278	5416	5348	5245	4808	4344	4363	4451	4739	5387	5690	5856
5573	5570	5685	5487	5459	5256	5245	5266	5209	5223	5259	5254	5313	5243	5272	5256	5349	5443	5384	5452	5428	5498	5409	5568	5484	5307	5278	5361	5337	5397	5276	5298	5389	5233	5308	5198	5060	4933	5134	5241	5473	5425	4703	4587	4568	4598	4794	5166	5716	5850
5540	5578	5653	5494	5392	5469	5159	5167	5085	5091	5235	5210	5263	5131	5319	5261	5327	5541	5469	5496	5491	5548	5445	5232	5409	5293	5484	5387	5210	5451	5467	5503	5316	5168	5274	5286	5135	5000	5179	5405	5601	5196	4888	4601	4495	4765	4927	5310	5750	5735
5709	5506	5585	5382	5379	5208	5218	5268	5169	5205	5236	5146	5252	5135	5371	5195	5531	5557	5402	5406	5410	5339	5411	5435	5437	5404	5489	5392	5395	5265	5195	5309	5170	5211	5311	5338	5185	5137	5230	5479	5417	5488	4934	4692	4487	4714	4752	5213	5666	5685
5785	5490	5472	5451	5180	5368	5220	5467	5303	5245	5207	5170	5377	5358	5407	5360	5424	5377	5365	5351	5247	5409	5331	5471	5409	5440	5266	5325	5337	5119	5325	5243	5176	5205	5346	5368	5366	5051	5112	5552	5597	5504	4891	4626	4488	4418	4967	5144	5682	5577
5576	5539	5435	5334	5430	5384	5290	5252	5237	5226	5113	5179	5273	5303	5445	5280	5291	5343	5244	5055	5310	5291	5361	5475	5424	5322	5259	5143	5147	5035	5099	5201	5197	5105	5269	5412	5195	5297	5377	5512	5474	5389	4950	4609	4304	4386	4732	5183	5641	5682
5476	5405	5430	5508	5449	5438	5335	5319	5234	5154	5129	5210	5151	5328	5324	5298	5352	5132	5107	5213	5216	5346	5337	5308	5303	5491	5128	5194	5163	5047	5221	5276	5236	5415	5316	5392	5318	5196	5232	5534	5406	5328	4833	4311	4260	4434	4700	5116	5457	5673
5381	5357	5478	5485	5426	5355	5413	5275	5248	5385	5229	5149	5300	5255	5171	5089	5086	5251	5118	5361	5361	5314	5437	5435	5358	5163	5063	5186	5025	5084	5228	5158	5334	5217	5308	5419	5222	5022	5127	5438	5384	5283	4817	4463	4413	4376	4691	5131	5633	5736
5377	5347	5410	5669	5378	5364	5215	5369	5315	5287	5336	5293	5151	5206	5141	5090	5200	5194	5115	5216	5214	5348	5226	5131	5219	5131	5210	5214	5197	5089	5193	5409	5188	5181	5259	5209	5110	5125	5130	5270	5576	5470	4849	4599	4403	4586	4848	5219	5653	5867
5452	5289	5511	5501	5407	5307	5224	5346	5365	5274	5271	5105	5108	5081	5020	5081	5089	5113	5257	5153	5114	5060	5082	5273	5201	5236	5149	5120	5182	5188	5340	5209	5275	5117	5195	5046	5107	5083	5138	5365	5646	5415	5088	4606	4673	4687	4917	5524	5849	6159
5452	5404	5468	5388	5239	5494	5419	5517	5516	5353	5469	5062	5066	5073	5031	5161	5215	5176	5324	5190	5112	5040	5064	4984	5173	5128	5135	5309	5217	5176	5140	5053	5273	5087	5210	5141	5129	4993	5239	5463	5657	5380	5034	4753	4663	4837	5384	5758	6248	6187
5242	5431	5428	5410	5445	5544	5493	5479	5522	5465	5267	5237	5091	5118	4988	5254	5173	5078	5090	5072	5038	5002	5001	5042	5099	5196	5251	5251	5237	5237	5153	5275	5107	4923	5130	5105	5083	5157	5292	5585	5844	5448	5059	4675	4670	4740	5129	5763	6232	6405
5251	5436	5550	5327	5389	5498	5569	5502	5420	5409	5298	5268	5314	5157	5022	5146	5163	4938	5088	4978	5132	5001	5101	5108	5113	5105	5285	5192	5185	5176	4860	5027	5086	5005	5083	5106	5226	5215	5335	5638	5661	5593	5169	4749	4654	4626	4975	5494	5866	6207
5480	5357	5308	5344	5366	5480	5635	5657	5623	5491	5333	5346	5075	5175	5061	4996	5139	4900	4939	5033	4985	5080	5100	5103	5203	5094	5052	4950	5022	4944	5117	5109	5072	5263	5251	5246	5194	5167	5227	5463	5437	5570	5265	5009	4365	4352	4526	4676	5266	5578
5387	5344	5375	5366	5362	5566	5429	5544	5440	5462	5320	5285	5384	5170	5189	5061	5040	4928	4886	4945	4934	5076	5206	5319	4973	4950	4990	4979	4987	5029	5023	5102	5183	5239	5246	5186	5200	5278	5068	5351	5384	5696	5346	5040	4694	4421	4400	4317	4515	4692
5487	5346	5169	5216	5423	5455	5464	5433	5343	5369	5384	5384	5384	5326	5029	5134	5073	5000	4921	4954	4986	5047	5051	5128	5114	4946	4900	4850	4929	5118	5183	5152	5277	5119	5164	5152	5056	4964	5130	5227	5305	5566	5704	5334	5137	4749	4643	4431	4188	4292
5410	5134	5183	5425	5284	5484	5462	5301	5376	5280	5557	5377	5383	5174	5147	5048	5006	4987	4907	4972	5117	5028	5011	4988	4970	4987	4823	4891	5054	5174	5134	5156	5220	5162	5277	5308	5135	5042	5029	5144	5287	5405	5743	5672	5591	5309	4870	4647	4477	4481
5354	5288	5340	5383	5485	5313	5262	5237	5378	5541	5494	5447	5316	5121	4950	5257	5076	5067	5169	5213	5142	5127	5176	5018	5088	5063	5111	5096	5013	5177	5185	5153	5251	5127	5227	4993	5032	5126	4987	5020	5248	5536	5628	5931	5859	5752	5436	5108	4988	4937
5574	5347	5271	5239	5273	5259	5157	5165	5530	5492	5473	5493	5238	5163	5101	5132	5190	5322	5128	5222	5218	5101	5187	5050	5068	5048	5023	5198	5146	5253	5288	5137	5231	5374	5162	4997	5210	5239	5142	5247	5192	5304	5556	5613	5861	6054	5874	5835	5751	5593
5491	5280	5326	5108	5237	5227	5147	5180	5407	5378	5340	5317	5170	5264	5171	5272	5144	5340	5275	5329	5156	5243	5255	5179	5161	5205	5191	5254	5211	5160	5356	5332	5329	5252	5216	5228	5374	5318	5478	5264	5387	5393	5669	5520	5701	5752	6019	5815	5699	5871
5626	5355	5356	5303	5158	5016	5094	5198	5112	5329	5386	5304	5340	5299	5447	5423	5470	5352	5287	5272	5208	5226	5310	5203	5353	5343	5388	5350	5399	5235	5239	5362	5324	5404	5243	5236	5248	5271	5468	5461	5497	5487	5512	5450	5421	5519	5533	5525	5484	5544
5676	5335	5285	5025	5102	5239	5155	5162	5325	5337	5267	5262	5197	5440	5475	5462	5382	5475	5349	5372	5245	5156	5331	5299	5411	5425	5568	5460	5284	5241	5190	5314	5318	5449	5365	5431	5376	5461	5493	5503	5538	5603	5465	5356	5222	5315	5127	5067	5150	5036
5700	5414	5315	5306	5015	4965	5069	5102	5255	5215	5180	5195	5266	5511	5231	5402	5617	5292	5295	5381	5333	5370	5390	5532	5473	5406	5570	5356	5278	5229	5147	5391	5236	5341	5393	5361	5507	5423	5376	5459	5327	5388	5228	5091	4971	5040	5008	4968	4798	4960
5656	5434	5262	5375	4917	5076	5108	5146	5189	5012	5034	5084	5159	5238	5472	5623	5409	5296	5374	5270	5367	5518	5304	5475	5547	5532	5489	5371	5399	5208	5215	5198	5277	5358	5348	5536	5361	5459	5318	5438	5331	5108	5090	5073	5048	4953	4825	4784	4844	5016
5685	5378	5304	5284	5112	5090	5053	5230	5027	4940	4974	4970	5224	5308	5222	5428	5374	5437	5205	5360	5323	5411	5445	5557	5364	5479	5528	5306	5211	5305	5208	5455	5371	5379	5332	5378	5564	5220	5323	5229	5165	5098	4954	4927	4976	4870	4948	4888	4920	4911
5778	5526	5223	5258	5324	5207	5123	5174	5085	4981	4981	5002	5237	5153	5173	5306	5305	5214	5396	5309	5235	5392	5358	5393	5614	5470	5293	5395	5186	5207	5139	5286	5569	5294	5427	5368	5321	5342	5168	5271	5107	5018	4865	4738	4830	4756	5003	4930	4993	5047
5661	5370	5406	5333	5237	5422	5163	5118	5037	4954	4894	4951	5140	5079	5163	5140	5120	5167	5238	5252	5335	5414	5279	5367	5324	5547	5252	5359	5258	5313	5271	5445	5301	5363	5329	5240	5077	5271	5216	5037	5144	4931	4914	4561	4785	4814	4796	5015	5046	5077
5349	5303	5143	5384	5233	5269	5270	5193	5053	5062	5194	5098	5182	5066	5057	5139	5109	5101	5330	5189	5134	5397	5327	5326	5275	5125	5222	5215	5308	5184	5327	5268	5320	5200	5316	5137	5154	5113	4936	4893	4911	4925	4806	4928	4857	4989	4890	5193	5188	5514
5282	5207	5095	5408	5458	5282	5286	5112	5245	5053	5102	5260	5217	5175	4970	5130	5118	5143	5173	5410	5426	5315	5283	5127	5200	5026	5126	5208	5119	5379	5300	5299	5213	5242	5064	4986	5045	5044	4881	4806	4936	4967	5028	5196	5333	5202	5314	5438	5330	5597
5249	5118	5227	5392	5208	5210	5315	5205	5263	5537	5241	5295	5111	5141	5033	5094	5119	5138	5372	5315	5156	5119	4898	4967	5138	5065	5214	4960	5334	5316	5248	5244	5061	5160	5120	4966	4889	5068	5024	4903	5014	5213	5139	5278	5189	5438	5405	5283	5502	5397
5189	5099	5243	5236	5385	5273	5172	5284	5278	5221	5338	5412	5367	5190	4996	5094	5217	5274	5165	5132	5307	5064	4924	4884	5124	5030	5048	5090	5244	5228	5212	5207	5029	5064	4946	5000	4972	4894	5066	5022	5127	5115	5323	5264	5494	5313	5325	5368	5464	5513
5223	5236	5142	5203	5090	5108	5051	5180	5308	5494	5390	5356	5481	5264	5202	5136	5416	5314	5478	5265	5225	5158	4885	4945	4993	5068	4973	5159	5102	5209	5275	5107	5122	4954	4971	4927	4896	4977	5126	5114	5177	5453	5258	5498	5231	5563	5379	5308	5326	5418
5379	5096	5230	5090	5127	4949	5164	5188	5302	5467	5303	5401	5302	5281	5270	5354	5316	5338	5408	5371	5269	5185	5124	4944	5061	5139	5015	5293	5214	5306	5194	5078	5089	5055	4866	5024	4963	5252	5051	5158	5256	5352	5364	5331	5461	5406	5388	5150	5195	5033
5365	5189	5140	5200	5025	4960	5137	5127	5267	5421	5284	5358	5303	5258	5425	5458	5462	5426	5472	5319	5406	5292	5205	4967	5199	5179	5061	5173	5164	5153	5172	5137	5165	5145	5111	5085	5225	5213	5257	5335	5275	5253	5432	5360	5182	5350	5167	4999	5178	5100
5374	5181	5278	5232	5025	5013	4995	5045	5117	5176	5262	5204	5148	5137	5447	5387	5531	5549	5485	5280	5338	5217	5173	5222	5234	5228	5409	5420	5412	5326	5117	5214	5078	5065	5193	5087	5177	5389	5292	5374	5280	5198	5376	5394	5175	5271	5024	4970	5083	5047
5379	5334	5357	5078	4974	4915	4918	5157	5208	5285	5176	5173	5205	5204	5406	5400	5343	5357	5392	5103	5314	5207	5291	5346	5393	5636	5408	5370	5353	5250	5312	5275	5085	5060	5206	5178	5165	5313	5246	5309	5361	5373	5223	5246	5139	5053	5052	5043	4911	5174
5460	5348	5353	5173	5160	5126	5113	5159	5336	5258	5113	4958	5291	5205	5265	5217	5484	5357	5152	5334	5160	5124	5192	5361	5580	5504	5444	5354	5220	5241	5247	5302	5148	5331	5177	5228	5275	5337	5321	5321	5281	5247	5247	5173	5114	5024	4836	4988	5089	5133
5348	5353	5201	5243	5222	5184	5324	5434	5256	5140	4968	4898	5106	5027	5203	5143	5338	5249	5068	5009	5106	5241	5161	5226	5370	5479	5242	5209	5279	5134	5151	5065	5043	5070	5060	5297	5395	5315	5217	5282	5082	5238	5195	5144	5171	4956	5044	5111	5049	5248
5297	5279	5172	5274	5112	5165	5341	5322	5179	5185	5052	4897	5027	5056	5081	5095	5043	5037	5118	5042	5160	5141	5109	5210	5202	5215	5116	5031	5106	5042	4876	4984	5035	5083	5114	5286	5165	5324	5289	5193	5212	5094	5066	5113	5044	5069	5067	5215	5123	5163
5382	5177	5085	5156	4995	5234	5292	5415	5224	5215	5045	4975	5126	5046	5187	5299	5232	5102	5065	4954	5052	4955	5034	5270	5165	5167	5252	5157	5049	4954	5030	4941	4987	4900	5057	5152	5099	5330	5157	5216	5204	5153	5134	5114	5162	5103	5089	5153	5121	5263
5260	5162	5120	5013	5007	5164	5348	5428	5405	5304	5185	5231	5066	5194	5158	5178	5230	5177	5024	4988	4976	5045	5178	5117	5233	5097	5154	5111	4948	4958	4907	5039	4962	5156	5063	5149	5281	5188	5284	5186	5319	5276	5082	5293	5302	5084	5276	5193	5088	5125
5308	4858	5064	4948	4995	5194	5121	5188	5166	5162	5120	5218	5112	5261	5353	5419	5218	5290	5122	5149	5095	5162	5305	5256	5299	5232	5132	5069	4909	4931	4843	4933	5025	5192	5275	5321	5291	5248	5304	5232	5167	5088	5070	4961	5121	5187	4993	5042	4998	4968
5257	5099	4999	5037	4876	5100	5190	5252	5071	5135	5049	5117	5298	5329	5381	5217	5261	5253	5090	5141	5277	5266	5273	5280	5048	5137	4986	5091	4860	5093	5005	5173	5257	5104	5301	5460	5418	5338	5255	5372	5178	5064	5228	4945	4998	4890	4956	5173	4995	4949
5415	5234	5064	5178	5060	5059	5123	5228	5153	5060	5078	5065	5202	5236	5380	5434	5280	5312	5290	5135	5392	5286	5248	5363	5195	5138	5160	5040	5068	5108	5276	5180	5246	5394	5311	5396	5360	5307	5420	5071	5112	5012	5026	5147	4907	5027	4848	4998	4937	5005
5440	5244	4982	5113	4989	4943	5085	5078	5130	5017	5040	5089	5172	5211	5225	5284	5167	5230	5041	5121	5177	5432	5333	5248	5303	5088	5026	5096	4958	5123	5363	5363	5320	5418	5225	5338	5343	5216	5295	5061	4886	5063	5013	5027	4943	4931	4910	4854	5093	4926
5456	5277	5108	5254	5296	5189	5155	5070	5132	4977	5063	5020	5089	5089	5130	4968	5075	5164	4974	5011	5076	5111	5269	5312	5253	5128	5061	5049	5022	5149	5040	5304	5156	5305	5329	5256	5251	5119	5135	4973	4958	4921	4910	5021	4920	5061	4852	5051	5016	5212
5236	5200	5062	5201	5203	5221	5175	5098	5024	5002	4976	5070	5271	5212	5082	4970	5020	5036	5000	5032	5238	5173	5078	5107	4993	5024	5009	5029	5056	5044	5107	5201	5318	5160	5210	5231	5168	5081	5107	5029	4985	4926	5039	4921	4916	5055	5088	5248	5264	5303
5112	4957	4965	5022	5074	5174	5100	5173	5168	5032	5024	5032	5237	5232	5149	5080	4967	5013	4799	5002	5139	5251	5021	5165	5003	5127	4957	4892	5070	5144	5075	5181	5242	5221	5312	5250	5179	5126	5095	5056	4951	4981	5048	5094	5025	5170	5241	5339	5289	5413
5289	4905	4852	4986	5122	5123	5181	5076	5217	5028	5042	5242	5277	5567	5231	5183	5043	4988	4897	4830	5201	5255	5252	5286	5065	5111	4785	4848	5082	5120	5188	5277	5314	5178	5202	5167	5195	5186	5068	5026	5155	5158	5287	5017	5192	5180	5311	5203	5385	5287
5254	5001	4845	4918	4866	5080	5143	4996	5081	5160	5182	5242	5254	5225	5127	5225	5220	5175	5287	5103	5399	5214	5316	5232	5121	5024	4914	4966	4946	5117	5202	5154	5193	5283	5314	5246	5213	5144	5235	5009	5042	5045	5207	5268	5215	5155	5249	5254	5198	5292
5263	4986	4839	4973	5045	5053	4983	5061	4985	5127	5059	5151	5299	5372	5197	5257	5059	5194	5184	5238	5316	5393	5432	5297	5240	5119	5070	5155	5148	5233	5318	5363	5376	5381	5441	5438	5420	5344	5305	5338	5165	5136	5024	5131	5295	5102	5065	5175	5123	5251
5246	5112	5015	4935	5200	5076	5016	4942	5048	5009	5178	5175	5151	5288	5300	5199	5230	5205	5162	5234	5373	5567	5403	5327	5282	5139	5264	5249	5159	5270	5358	5491	5511	5547	5486	5459	5208	5345	5284	5157	5157	5019	5204	5046	5143	5052	5102	5182	5224	5157
5176	4965	4980	4954	5032	5127	5167	5004	5017	4896	4959	5207	5094	5252	5075	5209	5190	5058	5127	5148	5349	5364	5306	5132	5129	5122	5036	5285	5127	5255	5377	5321	5409	5441	5438	5271	5182	5095	5226	5107	4984	4895	4896	4963	5002	5133	5228	5210	5265	5335
5366	5266	5008	5042	4967	5266	5219	5212	5267	5111	5130	5154	5173	5173	5277	5154	4918	5086	4934	5068	5113	5298	5360	5198	5134	4948	5094	4981	5002	5173	5127	4941	5202	5039	5022	5005	4967	4961	4887	4958	4807	4865	4932	4907	5021	5006	5103	5139	5157	5127
5444	5162	4964	5034	5068	5039	5161	5309	5206	5199	5120	5232	5165	5179	5145	5058	5002	5075	4927	5033	5223	5170	5330	4861	5100	4950	5013	4806	5016	4923	5056	5093	5002	5031	5094	5058	4935	5068	4987	4892	4874	4866	5065	4995	4958	5080	5228	5158	5250	5319
5570	5114	5127	5086	4977	4959	5169	5258	5300	5038	5155	5168	5350	5138	5271	4985	4950	4983	5051	5137	5063	5132	5227	5011	5057	4861	4934	4760	4788	5071	5288	5323	5591	5359	5487	5457	5343	5386	5385	5190	5074	5016	5148	5165	5124	5222	5104	5109	5228	5336
5303	4954	5124	5238	4983	4715	5126	5029	5092	5066	5070	5281	5246	5365	5241	5038	5134	5002	5146	5111	5169	5126	5153	5071	4945	4871	4789	4870	5174	5114	5382	5505	5691	5954	5913	5882	5966	5648	5502	5479	5327	5253	5220	5121	5093	5148	5100	5081	5269	5513
4914	4828	4839	5314	5299	5062	5142	5108	5199	4922	5024	5058	5183	5156	5205	5102	4979	4967	4985	5060	5247	5388	5329	5186	5104	5032	4980	5023	5194	5293	5381	5618	5544	5604	6031	5925	5714	5503	5635	5365	5172	5198	5343	5166	4977	4963	5101	5159	5297	5408
4625	4634	4998	5337	5307	4954	5045	5037	5015	4846	4730	5029	5145	5222	5244	4966	4939	4978	5055	5102	4998	5348	5421	5263	5101	5000	4989	5167	5344	5309	5297	5194	5277	5398	5464	5403	5283	5013	5119	5095	4958	5119	5350	5141	4982	5097	5140	5274	5303	5438
4804	4738	5009	5490	5220	5050	5033	5077	5117	4899	4951	4945	5173	5080	5054	5023	4900	4952	4966	5133	5226	5173	5339	5357	5063	5045	5020	5326	5427	5205	5253	5116	5037	4873	5147	5055	4841	4714	4676	4920	4950	5192	5430	5243	5076	5126	5288	5415	5299	5343
4965	4893	5216	5530	5465	4938	5036	5182	5004	4875	4960	5079	5113	5065	5139	5081	4996	5063	5008	4970	5014	5132	5169	5293	5194	4963	5031	5195	5296	5134	4807	4803	4820	4685	4849	4902	4753	4545	4656	4720	4651	5090	5574	5442	5040	4985	5349	5661	5447	5248
5068	4742	5051	5577	5299	4788	4989	5077	5010	4910	5141	5098	5001	5053	5222	5137	5055	4971	4949	5059	5021	5208	5234	5235	5039	5107	5163	5289	5460	5253	4914	4763	4729	4657	4950	5134	4937	4671	4646	4847	4998	5449	5795	5455	5002	5002	5427	5735	5447	5402
5115	4819	4913	5427	4988	4851	5021	5129	4988	5005	5111	5082	5126	5159	5433	5153	5003	4947	5116	4973	5182	5014	5213	5272	5064	5050	5275	5412	5602	5443	5087	5066	4921	4963	5234	5591	5194	5017	4977	4993	4991	5642	5891	5480	4800	4978	5472	5506	5436	5465
5093	4715	5031	5428	5225	4800	4799	4957	4975	4744	4883	5053	4987	5066	5286	5166	5039	4879	5119	5125	5164	5214	5373	5284	5052	5114	5155	5516	5793	5578	5422	5277	5207	5174	5669	5799	5427	5234	5287	5073	4995	5339	5869	5345	4828	5048	5371	5401	5215	5447
5011	4806	5096	5331	5062	4685	4649	5092	5113	4844	4806	4893	4974	5099	5136	5090	5036	4950	5106	5055	5013	5310	5274	5261	5223	5090	5271	5458	5716	5345	5226	5099	5082	5156	5459	5605	5486	5198	5159	4918	4705	5229	5801	5310	4938	4955	5411	5352	5186	5234
5093	4899	5112	5251	5002	4753	4726	5041	5030	4830	4889	4951	4904	5002	5183	5134	5247	5021	5032	4862	4975	5190	5235	5397	5260	5095	5217	5268	5422	5458	4962	4955	4854	4917	5066	5496	5198	4730	4993	4958	4696	5204	5824	5309	4699	4895	5277	5353	5168	5237
4829	4829	5085	5406	5274	4863	4881	5214	5077	4881	5004	5130	5077	5068	5305	5150	5062	4992	5039	5098	4891	4965	5234	5246	5278	4978	5151	5283	5519	5198	4997	4818	4873	4863	5181	5393	5277	4768	4913	4873	4948	5308	5844	5481	4767	4803	5592	5381	5149	5197
4878	4776	5154	5246	5332	4862	4896	5092	4986	4715	4987	5107	4970	5099	5341	5295	5040	5104	5053	4924	4793	4982	5156	5124	5030	5051	4928	5376	5549	5335	5062	4996	4803	4866	5257	5641	5321	5015	5061	5000	4780	5294	5857	5359	4874	4915	5268	5314	5056	4962
4977	4849	5118	5503	5318	4825	4817	5172	5008	4823	4927	4923	5066	4891	5104	5139	5208	5077	5161	4975	4946	4851	5233	5170	5112	5000	5242	5344	5501	5346	5027	4843	4785	4873	5354	5513	5318	5050	5106	5045	4920	5321	5869	5579	4792	4749	5242	5277	5150	5009
5135	4888	5047	5449	5081	4759	4810	5043	5075	4855	4881	4914	4939	4831	5144	5193	5184	5131	5069	4993	4838	4901	5123	5144	5068	5025	5310	5573	5587	5318	4979	4826	4796	4751	5208	5452	5287	5068	5097	5029	4979	5393	5819	5330	4946	4815	5236	5207	5125	5029
5059	4916	5279	5575	5274	4699	4819	5257	5051	4818	4806	4940	4910	4765	4965	5221	5044	4907	5023	4838	4937	4912	5104	5084	5082	5020	5227	5575	5770	5325	5005	4843	4806	4769	5217	5398	5317	5062	5070	5002	4885	5394	5897	5427	4949	4893	5373	5417	5164	5114
4995	4713	5260	5605	5169	4726	4721	5138	5057	4855	4836	4879	4672	4849	5019	5105	5072	5002	5054	4906	4833	4872	5113	5044	4985	5057	5083	5553	5737	5389	5147	4816	4894	4841	5167	5537	5177	4951	4958	4766	4835	5391	5994	5521	4865	4907	5275	5363	5249	5285
5105	4759	5232	5898	5342	4531	4617	4724	4949	5003	4950	4851	4861	4764	4932	5010	5110	4936	5011	4947	4801	4839	5074	4969	4934	4999	5077	5447	5555	5542	5237	4970	4926	4805	5184	5565	5260	5038	5113	5008	4934	5371	5953	5723	4871	5148	5463	5464	5380	5193
4942	4830	5172	5631	5176	4526	4560	4886	4869	4951	4995	4951	4770	4698	4697	4875	4869	4993	4959	4994	4912	5090	5002	4997	4904	5180	5319	5460	5889	5662	5278	5061	4858	4902	5142	5600	5249	5009	4972	5039	4998	5553	6159	5505	4916	5225	5703	5516	5348	5303
5001	4789	4996	5584	5306	4650	4497	4792	4829	4745	4828	4922	4824	4650	4695	4994	4745	5063	5197	5061	5081	5110	5120	5183	5093	5190	5220	5645	5761	5656	5385	5186	4964	4927	5245	5625	5374	5057	5095	4982	4819	5586	6013	5698	5038	5199	5720	5750	5465	5310
4917	4730	5161	5699	5178	4789	4566	4825	4734	4761	4721	4863	4776	4630	4763	4997	4887	4758	5073	5112	4918	5047	4954	5009	5189	5021	5242	5592	5922	5747	5572	5482	5160	4904	5296	5446	5402	4959	4854	4948	4725	5386	5916	5645	5183	5196	5801	5855	5507	5433
4878	4574	5185	5661	5329	4800	4663	4909	4761	4779	4790	4858	4864	4830	4854	4878	4814	4820	5071	5074	5031	5033	5097	5155	4835	4975	5150	5557	5833	5675	5528	5363	5158	5082	5372	5601	5191	4834	4950	4938	4740	5353	5946	5433	5064	5191	5809	5839	5641	5379
4944	4709	5010	5548	5202	4698	4700	4977	4896	4825	4795	4933	4839	4879	4823	4811	4941	4919	5098	5114	5095	5124	5295	5060	5009	5028	5256	5676	5995	5920	5460	5188	5227	5084	5337	5679	5263	4828	4938	4886	4736	5430	5924	5543	4938	5368	5612	5744	5434	5421
4926	4559	4963	5563	5274	4661	4744	4834	4805	4633	4678	5031	4879	4782	4765	4996	4840	5053	5091	4948	5036	5248	5246	5208	5179	5000	5242	5472	5833	5939	5451	5359	5259	5339	5548	5581	5321	4884	4890	4977	4776	5359	5895	5635	5071	5106	5676	5793	5545	5391
4711	4706	5002	5561	5458	4913	4746	4703	4838	4599	4759	5015	4732	4812	4824	4799	4816	5048	5128	5098	5105	5172	5376	5137	5096	5100	5109	5584	5904	5877	5494	5316	5210	5037	5530	5754	5419	4931	4853	4816	4656	5318	6011	5386	4960	5069	5554	5739	5463	5351
4925	4695	4952	5603	5289	4885	4851	4911	4728	4642	4754	5008	4867	4822	4811	4879	4798	4791	5092	4946	4964	4943	5374	5414	5102	5035	5111	5523	5801	5618	5360	5291	5069	4970	5294	5554	5323	4905	4851	4790	4665	5303	6078	5430	4774	5029	5561	5467	5457	5279
4794	4717	5047	5475	5408	4941	4767	5078	4882	4496	4620	4935	4860	4859	4882	4829	4852	4801	4881	5013	4918	4992	5156	5283	5231	5208	5121	5517	5629	5564	5330	5047	5105	5020	5357	5553	5347	4905	4925	4891	4731	5344	5820	5616	4701	4977	5536	5522	5358	5235
4946	4568	5026	5493	5037	4702	4805	5065	4922	4644	4645	4864	4817	4863	4927	4909	4809	4809	4871	4979	4911	5065	5249	5335	5188	4965	5213	5557	5638	5542	5297	5221	4980	4899	5470	5705	5426	4895	5121	4920	4776	5361	5992	5440	4677	5085	5478	5605	5288	5221
5072	4677	4930	5356	5303	4639	4779	5122	4848	4713	4717	4774	4703	4688	4957	4989	4816	4814	4723	4850	4780	4939	5012	5202	5096	5153	5188	5569	5634	5404	5019	5096	5054	4971	5200	5568	5342	5152	5020	4824	4671	5473	5922	5522	4908	4987	5405	5365	5208	5138
4920	4811	4870	5496	5285	4741	4773	5088	5017	4728	4769	4873	4600	4651	4843	4971	4881	4768	4740	4904	4808	4821	5005	4984	5043	5093	5168	5390	5608	5422	5145	4796	4946	4749	5205	5636	5379	4941	4984	4939	4849	5471	5848	5556	4786	4932	5415	5380	5179	4998
4995	4623	5073	5578	5425	4709	4648	5090	5018	4952	4730	4952	4792	4644	4869	4852	4756	4832	4816	4726	4827	4745	4825	4876	4849	4795	5168	5473	5593	5368	5072	4915	4930	4808	5084	5507	5400	4953	4946	4963	4736	5365	6092	5567	4890	5065	5614	5503	5335	5304
5101	4691	5227	5717	5314	4782	4668	5004	5101	4938	5054	4850	4812	4687	4730	4907	4885	4877	4935	4573	4746	4915	4880	4894	4927	4954	5079	5394	5713	5453	5308	4969	4973	4955	5375	5397	5200	5008	5089	5014	4769	5500	6104	5511	4923	5131	5652	5613	5373	5092
4931	4635	5167	5636	5282	4834	4817	4935	5084	4842	4988	5218	4963	4678	4808	4860	4726	4852	4998	4999	4741	4793	4929	4965	4786	4806	5099	5515	5827	5718	5372	5173	5060	4982	5250	5394	5269	4903	4996	4966	4691	5344	5929	5630	4821	5126	5693	5483	5403	5206
4950	4760	5270	5790	5510	4851	4693	4872	4903	4882	5011	5067	4928	4777	4708	4735	4668	4731	4913	4864	4690	4741	4844	4834	4820	4726	5014	5298	5649	5629	5487	5155	5120	4920	5273	5591	5346	4890	4944	4869	4829	5341	6043	5634	5051	5127	5667	5799	5406	5345
4808	4564	5092	5754	5514	4873	4915	5101	5024	4799	4980	4989	4980	4947	4818	4685	4655	4725	4975	4825	4806	4766	4899	4719	4753	4716	5060	5379	5400	5529	5311	5311	5070	5048	5471	5764	5293	4875	5033	4983	4741	5275	5772	5589	5125	5103	5699	5775	5485	5334
4774	4595	4990	5742	5511	4986	4810	5226	4881	4784	4820	5021	4859	4780	4874	4671	4539	4671	4981	4842	4828	4770	4882	4799	4771	4715	5015	5161	5362	5558	5348	5304	5169	5316	5349	5705	5373	5113	4940	4879	4739	5303	5811	5560	4872	5151	5739	5681	5373	5449
4661	4484	5023	5504	5380	5157	4928	4968	4869	4653	4588	4897	4917	4822	5011	4834	4627	4721	4724	4881	4836	4831	5019	5015	4775	4996	4912	5228	5320	5306	5140	5178	5228	5367	5564	5832	5600	5088	5119	4868	4772	5304	5687	5304	4930	5103	5573	5496	5363	5131
4873	4504	4870	5492	5303	4942	4882	5046	4821	4641	4675	4800	4742	4756	5015	4695	4664	4583	4790	4735	4671	4719	4858	4938	4835	4917	5071	5322	5347	5414	5147	5214	4979	5108	5443	5584	5545	5342	5178	4949	4835	5338	5908	5531	4830	5236	5387	5464	5381	5149
4691	4545	5004	5416	5176	4670	4741	5027	4891	4795	4548	4781	4713	4691	4783	4806	4742	4685	4546	4712	4602	4685	4727	4880	4914	4822	4899	5269	5434	5135	5023	4956	5009	4998	5286	5781	5503	5083	5271	5050	4988	5715	5996	5545	4964	5045	5569	5641	5486	5198
4914	4628	4991	5462	5014	4706	4745	4977	4963	4749	4753	4608	4569	4613	4820	4841	4798	4772	4666	4684	4635	4674	4828	4798	4690	4858	4995	5421	5439	5216	5096	5028	4921	4954	5254	5650	5359	5245	5138	5152	4862	5420	6125	5687	5067	5134	5671	5542	5326	5167
4817	4508	4869	5475	4995	4509	4524	4807	4859	4911	4756	4836	4644	4478	4744	4926	4858	4821	4883	4873	4644	4846	4922	4911	4623	4792	4942	5344	5474	5469	5019	5000	5097	4905	5177	5416	5309	5214	5169	5085	5001	5503	6110	5490	4890	5023	5593	5578	5394	5202
4870	4605	5097	5458	5135	4490	4535	4776	4829	4601	4725	4907	4749	4344	4663	4759	4784	4820	4897	5044	4779	4704	4841	4889	4788	4608	5003	5370	5447	5568	5178	4909	5011	5068	5190	5439	5362	5024	4992	5130	5042	5393	6123	5773	4799	5120	5585	5557	5386	5339
4837	4415	4810	5556	5035	4502	4386	4626	4802	4648	4737	4925	4798	4548	4746	4843	4885	4737	4935	4968	4944	5044	4996	4933	4777	4818	4993	5457	5696	5577	5072	5135	5056	5055	5274	5554	5234	4891	4966	4923	4722	5370	5987	5712	4827	5110	5625	5658	5490	5383
4632	4351	4692	5417	5131	4566	4509	4559	4587	4655	4765	5004	4689	4710	4823	4887	4905	4812	5002	5059	5024	5020	5063	4990	4993	4739	4878	5416	5572	5469	4982	4971	5080	5099	5488	5725	5346	4927	4860	4911	4684	5177	5695	5264	4764	4997	5431	5676	5346	5228
4625	4368	4737	5384	5057	4588	4523	4597	4573	4539	4597	4892	4950	4688	4894	5003	4722	4750	4948	4939	4866	5022	4933	5151	5065	4989	5036	5205	5509	5484	5173	4908	4910	4983	5269	5591	5276	4828	5032	4973	4691	5160	5810	5359	4711	4969	5412	5599	5188	5191
4520	4392	4835	5335	5056	4627	4744	4579	4522	4340	4624	4659	4892	4827	4875	4844	4926	4853	5001	4833	4885	4971	5234	5243	5175	5150	5248	5350	5631	5446	5068	4905	4871	5065	5449	5505	5379	5005	5035	4986	4849	5499	5862	5263	4797	4960	5349	5429	5115	5110
4703	4489	4771	5195	5006	4606	4595	4863	4758	4335	4633	4757	4761	4693	4922	5043	4890	4792	5115	4968	4964	4963	5146	5167	5198	5099	5144	5302	5669	5421	5132	4860	4854	4985	5282	5675	5270	5060	5073	5057	4945	5565	6026	5629	4778	4858	5571	5538	5174	5066
4856	4462	4772	5133	5121	4524	4571	4917	4799	4665	4611	4700	4710	4669	4725	4979	4971	4913	5156	5011	4862	4921	5076	5045	5100	5040	5136	5582	5612	5437	5122	4910	4754	4920	4927	5411	5172	4903	4926	4891	4968	5570	6056	5532	4958	5177	5517	5577	5281	5182
4933	4490	4721	5198	5111	4637	4510	4761	4775	4529	4575	4852	4672	4661	4903	4994	4783	4868	5004	5006	4923	4941	5027	5093	4976	4952	5171	5480	5669	5398	5054	5025	4802	4833	5143	5400	5013	4737	4791	4797	4873	5397	5935	5617	4959	5168	5547	5629	5318	5138
4661	4482	4894	5344	5074	4554	4496	4929	4717	4582	4569	4808	4758	4645	4871	4873	4902	4850	4920	5049	4909	4983	4983	4948	4972	5036	5123	5567	5627	5471	5165	5074	4941	4952	5198	5390	5140	4666	4623	4629	4829	5356	6028	5413	4977	5177	5635	5598	5447	5318
4864	4486	4697	5315	5204	4718	4523	4659	4751	4731	4635	4796	4615	4633	4727	4736	4716	4635	4808	4930	4949	4819	5006	4832	4790	4802	5169	5429	5688	5363	5145	5063	5053	5012	5264	5462	5125	4768	4654	4777	4729	5305	5790	5459	4896	5029	5542	5584	5404	5327
4836	4364	4705	5350	5081	4681	4673	4729	4794	4562	4534	4777	4715	4740	4735	4844	4763	4754	4666	4767	4757	4809	5056	4925	4874	4870	4967	5378	5418	5364	5006	5057	5058	4957	5254	5486	5130	4868	4736	4707	4681	5096	5717	5417	4534	4904	5361	5526	5391	5149
4766	4356	4797	5345	5085	4811	4653	4802	4699	4603	4592	4610	4682	4689	4859	4911	4688	4587	4670	4647	4645	4803	4818	5002	4729	4754	4833	5151	5401	5097	4839	4834	4830	5001	5153	5507	5113	5007	4712	4856	4626	5291	5695	5363	4627	4785	5229	5419	5307	5080
4730	4525	4914	5313	5143	4645	4702	4936	4773	4617	4558	4649	4770	4701	4828	4870	4679	4597	4673	4645	4604	4730	4907	4987	4898	4725	4886	5206	5312	5116	4770	4791	4866	4950	5165	5522	5377	5008	5038	4794	4760	5277	5775	5557	4765	4795	5205	5405	5264	4993
4794	4607	4852	5349	5085	4512	4622	4765	4948	4812	4793	4807	4618	4536	4865	4750	4720	4731	4807	4826	4755	4723	4747	4814	4643	4608	4859	5231	5527	5090	4917	4722	4935	4950	5138	5400	5301	4858	4990	4878	4706	5278	5794	5336	4748	4669	5365	5377	5251	5263
4677	4628	4898	5347	5141	4632	4498	4680	4815	4882	4874	4828	4666	4486	4689	4837	4919	4693	4744	4702	4642	4660	4772	4760	4583	4408	4652	5032	5378	5032	4775	4857	4955	4771	4931	5358	5067	4869	4669	4790	4782	5212	5775	5442	4849	4713	5339	5364	5347	5179
4796	4589	4800	5283	5173	4583	4563	4893	4981	4830	4773	4919	4933	4512	4769	4906	4784	4681	4887	4791	4595	4766	4710	4743	4693	4426	4759	4993	5394	5065	4855	4816	4837	4978	5059	5221	5064	4890	4923	4724	4582	5052	5717	5312	4680	4759	5224	5306	5167	5097
4727	4601	4768	5380	5134	4590	4626	4941	4821	4622	4748	5000	4817	4686	4810	4897	4895	4887	4829	4734	4752	4769	4843	4959	4551	4572	4812	5158	5352	5138	4927	4722	5007	5184	5284	5431	5295	4978	4819	5059	4797	5091	5592	5332	4593	4777	5129	5206	5152	4986
4806	4471	4729	5327	5304	4775	4555	4810	4937	4625	4836	4918	4970	4780	4827	5033	4816	4838	4745	4758	4676	4813	4837	4867	4719	4671	4755	5037	5359	5255	4832	4765	4864	4966	5319	5480	5289	4927	5036	4749	4798	4975	5582	5316	4611	4651	5029	5220	5076	5013
4732	4501	4746	5443	5141	4703	4688	4749	4829	4592	4798	4950	4959	4549	4811	4943	4759	4917	4883	4788	4595	4748	4815	4934	4857	4705	4822	5060	5280	5136	4815	4686	4746	4845	5181	5354	5165	4989	4931	4885	4697	5080	5583	5221	4718	4751	5138	5132	4933	4858
4795	4560	4923	5315	5172	4641	4559	4698	5008	4767	4768	4792	4954	4694	4774	4737	4700	4747	4922	4802	4796	4789	4754	4866	4758	4807	5024	5108	5494	5138	4841	4546	4705	4759	5070	5369	5173	4859	4845	4775	4744	5209	5554	5296	4788	4870	5206	5266	5166	4945
4824	4699	4792	5434	5069	4485	4513	4824	4859	4637	4861	5101	4899	4576	4795	4652	4861	4686	4948	4922	4808	4752	4786	4941	4756	4833	5019	5128	5385	5239	4755	4639	4706	4808	5167	5211	5183	4819	4872	4962	4859	5171	5657	5303	4770	4856	5185	5312	5201	5008
4745	4524	4946	5630	5137	4658	4485	4666	4713	4605	4862	4959	4927	4704	4727	4593	4730	4802	4990	4899	4825	4710	4827	4897	4870	4635	4767	5262	5518	5235	4860	4781	4676	4930	5206	5486	5212	4934	4813	4933	4819	5305	5623	5358	4767	4829	5252	5534	5240	5119
4781	4472	4796	5558	5243	4783	4693	4686	4740	4578	4662	5062	4852	4719	4702	4687	4514	4667	4770	4856	4735	4831	4970	5081	4773	4763	4857	5146	5460	5329	5057	4891	4677	4861	5230	5335	5140	4789	4857	4819	5008	5129	5720	5216	4768	4737	5094	5307	5122	5005
4988	4564	4836	5482	5314	4778	4534	4781	4728	4582	4760	4888	4889	4616	4653	4671	4626	4581	4718	4756	4792	4656	4786	4809	4854	4677	4803	5133	5254	5286	4910	4787	4659	4694	5120	5294	5115	4744	4840	4935	4852	5260	5795	5436	4800	4887	5222	5338	5184	5077
5022	4717	4830	5373	5363	4881	4614	4901	4767	4522	4615	4814	4676	4521	4599	4602	4647	4437	4541	4673	4688	4606	4752	4812	4800	4777	4848	4900	5282	5061	4942	4842	4683	4764	5030	5394	5290	4843	4914	4997	4862	5455	5735	5442	4854	4898	5177	5245	5106	5175
4799	4594	4800	5470	5262	4955	4637	4833	4699	4595	4554	4577	4574	4498	4539	4541	4491	4558	4663	4622	4630	4559	4707	4768	4742	4716	4824	5014	5286	5145	5015	4870	4781	4937	5153	5546	5244	4835	4859	4976	4762	5114	5717	5356	4840	4844	5213	5247	5258	5033
4750	4457	4760	5437	5284	4804	4586	4866	4596	4497	4599	4631	4609	4470	4527	4465	4568	4512	4634	4604	4572	4529	4623	4643	4647	4780	4797	5115	5174	5322	4901	4898	4958	4833	5136	5463	5180	4734	4905	4774	4926	5206	5704	5334	4877	4872	5356	5539	5164	5013
4745	4410	4700	5485	5414	4830	4649	4763	4842	4548	4390	4782	4600	4562	4363	4602	4419	4398	4686	4589	4454	4629	4571	4631	4601	4654	4723	5008	5343	5207	4861	4731	4777	4623	5008	5252	4899	4520	4701	4717	4773	5154	5627	5380	4771	4834	5307	5381	5289	5000
4864	4399	4762	5436	5325	4815	4614	4822	4739	4599	4521	4823	4794	4592	4402	4515	4460	4467	4496	4532	4460	4506	4421	4580	4524	4657	4773	4978	5054	5005	4781	4742	4392	4459	4625	4953	4614	4327	4564	4699	4712	5061	5489	5289	4830	4851	5345	5157	5183	4816
4616	4437	4580	5324	5192	4733	4622	4663	4706	4650	4435	4808	4708	4648	4536	4684	4474	4471	4543	4564	4572	4396	4399	4640	4559	4592	4795	4836	4911	4832	4626	4469	4330	4393	4426	4618	4622	4276	4367	4602	4597	5025	5330	5101	4857	4856	4916	5074	5029	4848
4487	4158	4449	5018	5084	4645	4485	4582	4609	4474	4463	4626	4740	4566	4630	4588	4456	4412	4554	4514	4518	4385	4466	4387	4460	4675	4641	4754	4790	4788	4665	4558	4351	4378	4478	4512	4491	4385	4491	4567	4523	4817	5191	5087	4791	4883	5017	4978	5042	4940
4314	4219	4355	4862	5057	4802	4485	4489	4439	4622	4532	4680	4503	4623	4592	4508	4367	4435	4517	4565	4552	4521	4513	4459	4699	4598	4771	4832	4863	4807	4868	4774	4760	4712	4815	5009	4819	4620	4644	4878	4844	5044	5202	5032	4886	4783	4888	4904	5192	5097
4237	4212	4396	4933	4997	4660	4530	4503	4352	4463	4583	4642	4713	4610	4516	4542	4380	4435	4442	4658	4608	4645	4616	4604	4644	4588	4657	4722	4876	4972	4991	5047	5108	5169	5105	5348	5133	5134	4909	4994	4929	5071	4878	4936	4613	4758	4746	4859	4902	5166
4336	4393	4605	4790	4868	4546	4573	4466	4438	4394	4539	4581	4566	4591	4645	4476	4476	4432	4526	4604	4757	4650	4739	4708	4699	4699	4593	4509	4695	4706	4709	5070	5193	5050	5290	5365	5427	5355	5273	5199	5057	4919	4816	4713	4604	4605	4437	4563	4575	4703
4823	4680	4652	4882	4737	4508	4566	4479	4424	4471	4436	4707	4448	4636	4636	4591	4433	4548	4532	4706	4517	4764	4638	4595	4647	4680	4568	4526	4438	4636	4691	4801	5119	5151	5020	5048	5315	5154	5180	4969	4982	4935	4731	4820	4670	4847	4715	4717	4743	4507
5225	5169	4841	4784	4484	4484	4498	4441	4489	4457	4596	4451	4434	4488	4446	4518	4475	4646	4599	4790	4525	4502	4632	4777	4639	4946	4817	4748	4777	4776	4872	5005	4818	4886	4950	5095	4989	5050	5053	4891	5092	5031	5060	4928	4945	4843	4783	4919	4739	4714
5245	5084	4812	4739	4625	4652	4574	4496	4463	4353	4388	4454	4515	4305	4439	4512	4595	4640	4627	4611	4650	4640	4678	4647	4767	4794	4945	4814	4818	4889	4987	5025	4872	4864	4958	4908	4912	4946	4843	4707	4828	4996	4820	4885	4808	4752	4821	4848	4775	4673
5000	4995	4705	4604	4630	4662	4648	4588	4515	4621	4631	4393	4547	4615	4382	4316	4455	4574	4643	4715	4704	4621	4690	4654	4914	4667	4757	4890	4817	4802	4956	5066	5020	4846	5020	4949	5050	4970	4810	4836	4839	4797	4773	4772	4725	4732	4767	4584	4660	4567
4950	4773	4804	4790	4647	4675	4633	4545	4462	4523	4595	4539	4498	4541	4547	4458	4417	4542	4562	4653	4536	4655	4645	4671	4682	4835	4857	4754	4739	4772	5065	5172	5150	5082	5206	5140	5122	5203	5122	5097	4997	4973	4810	4839	4928	4942	4776	4593	4836	4650
4789	4735	4739	4822	4697	4647	4614	4581	4638	4584	4524	4400	4422	4440	4432	4543	4454	4441	4587	4624	4374	4562	4539	4689	4668	4938	4775	4871	4826	4973	4949	5166	5121	5120	4983	5138	5227	5106	5138	5149	5201	5196	5031	5042	5038	5023	4874	4845	4885	4984
4806	4676	4739	4643	4722	4778	4635	4653	4592	4693	4506	4572	4554	4459	4544	4501	4594	4464	4660	4628	4572	4464	4524	4388	4735	4738	4853	4897	4895	4860	4988	5061	4887	4959	4961	4912	5136	5065	5041	4932	5019	4966	4862	4790	4910	4927	4914	4932	4765	4724
4795	4630	4772	4808	4621	4631	4768	4708	4519	4572	4437	4587	4575	4605	4531	4626	4691	4536	4638	4577	4539	4519	4537	4643	4648	4775	4885	4944	4764	4908	5007	4910	4820	4801	4872	4930	4923	4879	4806	4852	4795	4948	4709	4681	4828	4764	4828	4528	4732	4782
4708	4635	4638	4581	4646	4790	4733	4745	4678	4478	4655	4787	4692	4737	4636	4616	4484	4503	4546	4632	4502	4523	4625	4641	4816	4731	4774	4642	4679	4785	4932	4939	4815	4987	5175	5092	5098	5049	5057	5032	5095	5081	5149	4987	5062	4981	4774	4758	4798	4839
4742	4701	4643	4562	4597	4547	4559	4533	4499	4455	4507	4448	4785	4650	4680	4572	4629	4505	4627	4612	4597	4582	4651	4587	4758	4780	4707	4666	4792	5021	4961	4925	5102	4915	5176	5189	5088	5047	5253	5075	5153	5103	5025	5244	5195	5140	5003	4990	4977	5062
4810	4629	4666	4612	4471	4572	4590	4446	4528	4516	4432	4427	4689	4601	4509	4572	4587	4647	4532	4751	4678	4545	4629	4625	4715	4829	4786	4726	4900	5040	4987	5040	4933	4934	4871	5128	4900	4937	5061	4884	4933	4858	4813	4995	5022	4920	5008	4708	4757	4740
4700	4623	4438	4642	4671	4551	4444	4349	4503	4466	4497	4514	4499	4440	4530	4550	4594	4601	4656	4596	4712	4523	4607	4683	4793	4763	4771	4694	4653	5042	4877	4787	4666	4777	4690	4953	4754	4570	4686	4719	4569	4559	4659	4670	4732	4680	4600	4466	4568	4494
4762	4645	4608	4653	4677	4546	4490	4617	4525	4417	4416	4458	4520	4563	4494	4549	4562	4575	4660	4662	4653	4611	4556	4700	4935	4871	4786	4684	4900	4844	4713	4734	4669	4797	4941	4918	5045	4870	4911	4962	4846	4921	4895	5050	4899	4729	4887	4834	4782	4825
4889	4699	4684	4735	4570	4619	4468	4483	4573	4577	4574	4499	4573	4561	4524	4512	4489	4577	4634	4728	4494	4708	4615	4634	4686	4660	4787	4740	4882	4937	4816	4837	4888	4824	5262	5362	5401	5244	5388	5245	5283	5463	5259	5409	5331	5189	5360	5340	5220	5355
4783	4752	4637	4644	4548	4535	4554	4504	4639	4448	4499	4472	4416	4288	4410	4596	4420	4524	4495	4507	4518	4483	4664	4649	4765	4677	4552	4701	4981	5069	4972	4785	4952	5003	5472	5539	5431	5346	5527	5425	5472	5583	5695	5495	5569	5492	5478	5358	5494	5502
4632	4735	4659	4593	4640	4432	4594	4511	4615	4581	4561	4552	4403	4362	4431	4445	4389	4433	4479	4475	4337	4477	4625	4684	4660	4639	4665	4696	4931	5030	4915	4880	4766	5034	5292	5602	5418	5323	5385	5355	5235	5236	5409	5489	5334	5326	5282	5250	5186	5322
4632	4695	4602	4515	4612	4502	4525	4466	4474	4520	4610	4709	4284	4287	4504	4436	4414	4476	4481	4421	4374	4431	4277	4566	4528	4472	4459	4788	4958	5089	4788	4894	4743	4754	5069	5141	5313	5013	4985	5054	5018	4921	5091	5279	4919	4873	5062	4927	4914	4866
5049	4951	4560	4711	4460	4455	4523	4508	4463	4626	4556	4573	4450	4425	4554	4522	4493	4388	4524	4392	4392	4383	4444	4606	4567	4523	4611	4833	5116	5033	4850	4559	4496	4256	4517	4620	4782	4614	4694	4708	4568	4599	4692	4710	4476	4534	4527	4637	4676	4467
5185	5086	4799	4706	4592	4419	4514	4367	4504	4505	4610	4636	4461	4350	4513	4506	4369	4520	4461	4462	4302	4399	4606	4565	4500	4484	4687	5007	5105	4832	4353	4287	4188	3924	3891	4053	4284	4217	4102	4314	4135	4273	4212	4299	4165	4121	4046	4242	4140	4261
5112	5095	4908	4710	4567	4464	4441	4477	4412	4552	4543	4456	4526	4407	4532	4494	4422	4376	4416	4526	4335	4370	4502	4467	4616	4397	4418	4855	4930	4927	4390	4311	4200	4052	3910	4315	4406	4457	4283	4595	4611	4366	4470	4470	4308	4272	4379	4523	4396	4425
4793	4663	4613	4667	4679	4503	4409	4521	4477	4594	4499	4600	4458	4521	4406	4486	4448	4396	4442	4427	4392	4573	4547	4590	4342	4365	4401	4721	5059	5047	4548	4514	4676	4546	4635	4918	5120	5055	5085	5158	5225	5101	5145	5101	5165	5017	5036	5375	5016	5135
4518	4427	4500	4558	4811	4430	4484	4377	4584	4603	4605	4479	4540	4537	4627	4514	4450	4336	4603	4439	4465	4524	4439	4579	4644	4357	4477	4848	5205	4980	4844	4689	4854	4658	4706	5192	5452	5176	5090	5279	5385	5178	5139	5244	5118	5122	5224	5289	5102	5054
4389	4296	4386	4689	4866	4632	4579	4573	4717	4505	4503	4473	4469	4339	4602	4605	4380	4408	4416	4497	4440	4636	4640	4631	4561	4389	4578	4776	5085	5078	4720	4450	4360	4106	4183	4715	4750	4675	4535	4585	4729	4570	4630	4515	4556	4444	4654	4496	4578	4437
4189	4177	4472	4814	4953	4659	4545	4666	4567	4485	4462	4539	4604	4544	4531	4535	4430	4261	4483	4416	4531	4415	4527	4461	4629	4526	4547	4922	5026	4789	4554	4199	4353	3877	4015	4220	4595	4481	4305	4258	4359	4394	4160	4324	4282	4104	4239	4305	4325	4104
4384	4291	4343	4834	4945	4662	4429	4560	4592	4386	4366	4638	4630	4459	4482	4477	4427	4335	4418	4283	4536	4501	4433	4600	4490	4608	4669	4842	4906	4852	4587	4486	4298	4115	4061	4411	4480	4433	4413	4472	4468	4437	4438	4333	4310	4392	4357	4394	4312	4237
4829	4534	4496	4916	5008	4735	4408	4668	4655	4461	4460	4617	4663	4573	4693	4528	4435	4407	4536	4468	4538	4496	4553	4548	4637	4513	4646	4714	4823	4889	4873	4667	4470	4150	4138	4461	4807	4374	4395	4497	4375	4583	4304	4421	4276	4369	4454	4362	4289	4391
4885	4558	4577	4845	4986	4665	4514	4663	4735	4428	4455	4597	4707	4636	4677	4590	4414	4452	4554	4522	4505	4466	4456	4670	4625	4540	4541	4669	4531	4553	4698	4653	4441	4287	4409	4672	4616	4556	4534	4547	4620	4539	4575	4415	4487	4449	4584	4607	4587	4632
4196	4251	4397	4976	5082	4793	4590	4724	4723	4558	4488	4781	4686	4615	4661	4698	4741	4571	4618	4665	4382	4323	4455	4543	4531	4566	4483	4454	4467	4618	4551	4690	4783	4602	5021	5047	5095	5098	5028	5004	5016	4996	5017	5004	5116	4962	5073	4969	5211	5179
4092	4110	4375	4860	4900	4623	4602	4615	4635	4699	4625	4666	4751	4706	4639	4783	4618	4624	4569	4429	4487	4360	4458	4446	4596	4597	4480	4439	4479	4500	4642	4882	4982	4909	5188	5369	5229	5449	5237	5242	5461	5348	5360	5141	5254	5303	5343	5382	5407	5339
4065	4062	4283	4699	4872	4651	4566	4595	4580	4605	4627	4810	4643	4639	4626	4625	4638	4703	4497	4640	4451	4401	4628	4665	4707	4594	4500	4516	4657	4761	4625	4834	4865	4764	4870	5041	4963	4771	4911	4898	4931	4899	4852	4907	4839	4976	4833	4914	5072	4814
4230	4130	4295	4657	4595	4584	4437	4485	4473	4645	4548	4767	4635	4696	4760	4515	4664	4716	4642	4485	4578	4402	4551	4672	4564	4537	4672	4492	4743	4500	4371	4524	4537	4284	4361	4422	4439	4330	4282	4381	4260	4458	4185	4301	4346	4364	4336	4421	4495	4424
4278	4320	4501	4598	4593	4633	4307	4373	4448	4607	4542	4530	4657	4660	4585	4691	4633	4568	4662	4478	4545	4642	4580	4629	4714	4733	4548	4594	4692	4488	4502	4596	4377	4316	4215	4251	4401	4351	4152	4357	4211	4371	4379	4356	4287	4472	4337	4399	4407	4348
4741	4693	4740	4593	4403	4444	4367	4441	4447	4481	4566	4671	4508	4629	4644	4591	4705	4602	4696	4653	4535	4602	4469	4694	4671	4643	4516	4616	4699	4737	4765	4925	4880	4918	4890	4822	4819	4896	4753	4769	4762	4882	4961	4880	4899	4828	4961	4951	4838	4927
5032	4829	4620	4532	4546	4472	4343	4498	4437	4452	4634	4646	4520	4671	4518	4583	4721	4566	4637	4501	4539	4495	4470	4721	4741	4635	4557	4729	4652	4704	4724	5073	5100	5168	5117	5120	5162	5135	5158	5172	5267	5121	5281	5245	5209	5175	5217	5413	5285	5169
5020	4660	4427	4354	4459	4367	4462	4505	4404	4593	4576	4557	4619	4353	4545	4419	4505	4612	4651	4749	4641	4677	4675	4592	4602	4726	4710	4757	4748	4781	4807	4822	4878	4972	4988	5187	4967	5097	4932	5050	5088	5130	5110	5117	5110	5000	5023	5241	5082	5184
4476	4537	4300	4290	4310	4332	4477	4667	4514	4430	4712	4585	4459	4482	4612	4556	4738	4514	4724	4620	4557	4596	4622	4664	4570	4480	4489	4764	4733	4678	4863	4771	4763	4599	4704	4906	4956	4872	4763	4699	4814	4790	4874	4953	4674	4533	4776	4876	4892	4724
4320	4241	4251	4261	4426	4315	4413	4537	4534	4514	4603	4615	4607	4738	4660	4673	4513	4591	4643	4595	4584	4436	4597	4488	4463	4621	4650	4719	4932	4974	4839	4597	4453	4244	4396	4522	4630	4547	4534	4572	4559	4583	4556	4376	4329	4417	4438	4431	4369	4362
4511	4190	4144	4266	4136	4307	4401	4490	4543	4434	4476	4611	4589	4597	4707	4575	4447	4493	4860	4564	4669	4632	4649	4561	4740	4583	4682	4731	5003	4974	4686	4533	4211	3905	3857	4149	4180	4069	4068	4061	4085	4077	4016	3961	3869	3948	3994	4082	4000	3882
4553	4245	4227	4181	4369	4310	4436	4451	4435	4472	4570	4673	4615	4535	4747	4717	4619	4612	4725	4664	4590	4604	4482	4650	4659	4512	4577	4827	5028	4949	4536	4210	4011	3737	3626	3894	4013	4023	3859	3922	3985	3840	3895	3737	3732	3698	3834	3911	3875	3757
4926	4612	4396	4346	4398	4405	4454	4495	4424	4436	4432	4512	4560	4531	4787	4662	4472	4796	4801	4818	4675	4688	4602	4675	4589	4483	4565	4812	5048	4965	4732	4550	4294	4145	4189	4403	4695	4607	4433	4520	4512	4441	4449	4346	4391	4256	4505	4490	4515	4514
4883	4657	4579	4591	4575	4407	4286	4411	4476	4430	4418	4601	4520	4608	4599	4691	4590	4624	4715	4698	4708	4484	4761	4890	4663	4632	4589	4793	5212	5227	5029	4872	4715	4672	4660	4949	5459	5348	5161	5273	5183	5059	5078	5159	5099	5000	5095	5251	5233	5211
4578	4645	4540	4574	4590	4386	4272	4475	4500	4399	4338	4513	4516	4465	4640	4597	4480	4589	4788	4605	4709	4583	4647	4820	4760	4564	4588	4989	5287	5266	5118	4699	4563	4590	4466	4869	5100	4902	4802	4977	5125	5044	4853	4917	4898	4656	4777	4864	4855	4783
4440	4395	4176	4765	4772	4413	4147	4489	4435	4401	4372	4389	4307	4399	4497	4581	4563	4554	4829	4673	4523	4579	4751	4764	4909	4628	4442	4945	4942	5175	4775	4278	4429	4059	4084	4202	4408	4387	4164	4330	4344	4236	4293	4235	4184	4133	4085	4234	4106	4254
4098	4172	4194	4628	4614	4446	4339	4421	4683	4499	4413	4565	4403	4252	4509	4549	4476	4444	4709	4736	4686	4680	4634	4786	4772	4516	4632	4901	5073	5026	4661	4502	4304	4133	4034	4211	4519	4523	4194	4165	4455	4386	4147	4431	4152	4107	4161	4181	4196	4258
4049	4144	4190	4595	4762	4488	4278	4501	4573	4516	4385	4520	4437	4361	4450	4636	4576	4579	4601	4730	4570	4692	4641	4712	4543	4511	4624	4821	4952	5089	4888	4738	4552	4328	4188	4528	4674	4571	4455	4394	4580	4277	4603	4655	4404	4225	4373	4412	4503	4605
4417	4317	4368	4674	4789	4359	4371	4569	4513	4539	4411	4644	4455	4436	4584	4685	4491	4516	4521	4646	4593	4745	4750	4657	4826	4579	4521	4723	4848	4816	4913	4762	4639	4386	4291	4440	4528	4525	4419	4340	4478	4376	4491	4545	4463	4411	4307	4300	4255	4388
4801	4614	4528	4737	4843	4474	4396	4498	4588	4519	4332	4516	4474	4492	4550	4621	4568	4534	4620	4808	4596	4627	4671	4633	4614	4738	4552	4614	4516	4744	4879	4852	4761	4612	4747	4828	4690	4786	4700	4648	4679	4816	4716	4857	4719	4726	4458	4533	4534	4664
4602	4452	4502	4990	4962	4593	4306	4430	4541	4449	4415	4575	4655	4474	4544	4628	4654	4462	4635	4680	4783	4590	4729	4739	4771	4680	4467	4536	4564	4583	4871	4980	5012	5070	5192	5374	5178	5227	5234	5299	5200	5131	5267	5425	5225	5346	5304	5200	5167	5244
4349	4221	4501	4974	5026	4627	4263	4375	4344	4462	4400	4470	4552	4514	4386	4451	4477	4520	4598	4747	4630	4547	4606	4632	4602	4824	4451	4428	4672	4686	4927	4956	5002	5207	5304	5293	5288	5235	5408	5242	5278	5301	5203	5315	5222	5292	5164	5172	5174	5296
4218	4205	4436	4971	5110	4653	4185	4485	4444	4438	4525	4623	4471	4343	4366	4493	4420	4504	4580	4414	4539	4562	4595	4695	4630	4722	4530	4587	4450	4694	4571	4716	4720	4772	4686	4687	4624	4660	4685	4550	4667	4619	4679	4570	4729	4608	4633	4436	4436	4563
4206	4216	4503	4919	4885	4486	4376	4430	4617	4389	4512	4546	4426	4401	4363	4401	4378	4329	4416	4459	4483	4603	4548	4591	4583	4599	4740	4620	4607	4553	4494	4370	4415	4280	4171	4189	4283	4191	4255	4218	4211	4147	4101	4262	4292	4240	4047	4145	3945	4131
4355	4362	4436	4868	4712	4466	4447	4520	4556	4606	4432	4690	4488	4324	4464	4397	4439	4496	4371	4400	4283	4341	4359	4547	4413	4540	4555	4515	4581	4608	4613	4567	4576	4605	4477	4432	4426	4371	4437	4478	4576	4552	4428	4460	4633	4491	4417	4448	4277	4447
4676	4578	4596	4798	4823	4543	4415	4620	4689	4535	4558	4576	4629	4468	4397	4496	4429	4378	4284	4407	4310	4385	4327	4352	4401	4472	4373	4383	4601	4589	4643	4715	4869	4900	4919	5062	4913	4970	5065	4888	4900	4948	4930	4815	4972	5017	4972	4723	4786	4799
4956	4695	4605	4763	4575	4554	4581	4766	4640	4471	4624	4699	4538	4425	4555	4422	4418	4412	4522	4536	4483	4489	4337	4288	4537	4400	4352	4548	4466	4556	4666	4764	4923	4921	5100	5133	5051	4843	5029	5175	4962	4875	5009	4814	5035	4987	5104	4845	4999	4735
4922	4701	4617	4466	4663	4412	4613	4618	4467	4351	4493	4652	4444	4522	4574	4471	4355	4494	4387	4534	4460	4383	4530	4343	4581	4455	4322	4241	4505	4536	4546	4483	4678	4654	4720	4870	4914	4717	4808	4940	4863	4789	4735	4545	4775	4746	4762	4716	4628	4501
4717	4483	4492	4437	4468	4592	4472	4527	4529	4474	4496	4502	4497	4569	4553	4499	4474	4479	4543	4376	4470	4442	4549	4435	4547	4435	4397	4447	4639	4663	4672	4678	4415	4313	4605	4684	4766	4564	4498	4499	4716	4508	4427	4369	4460	4428	4525	4443	4300	4277
4430	4516	4503	4567	4497	4406	4425	4525	4430	4326	4452	4604	4572	4652	4584	4489	4389	4430	4729	4608	4462	4395	4382	4463	4483	4375	4405	4539	4707	4708	4570	4390	4284	4039	4018	4119	4452	4280	4239	4248	4207	4168	4085	4047	3996	4084	4195	4139	4117	3953
4334	4500	4357	4466	4466	4557	4482	4500	4518	4532	4589	4536	4570	4506	4552	4628	4528	4519	4565	4593	4458	4548	4514	4530	4517	4486	4414	4569	4712	4710	4225	4064	3942	3813	3713	3803	4024	3828	3678	3838	3768	3897	3699	3615	3682	3590	3657	3851	3675	3591
4397	4408	4333	4386	4485	4508	4448	4525	4519	4438	4475	4555	4444	4514	4577	4527	4542	4380	4556	4607	4634	4565	4471	4550	4524	4406	4381	4543	4715	4669	4345	4037	3927	3796	3539	3824	4062	4127	3867	3830	3937	3931	3904	3935	3924	3753	3871	3967	4095	3852
4725	4549	4335	4203	4359	4307	4601	4569	4556	4397	4561	4542	4440	4472	4689	4626	4512	4347	4608	4697	4498	4638	4514	4548	4571	4432	4305	4501	4788	4892	4634	4524	4316	4198	4213	4424	4715	4786	4484	4631	4750	4784	4796	4688	4729	4503	4554	4726	4751	4841
4846	4541	4397	4373	4376	4385	4521	4558	4380	4485	4454	4545	4493	4620	4627	4633	4549	4564	4476	4617	4494	4553	4566	4548	4556	4535	4348	4515	4836	5002	4838	4688	4494	4475	4487	4690	5208	4956	4815	4899	5068	5114	5078	5069	5077	4913	4839	4838	4932	5001
4693	4616	4536	4477	4524	4432	4388	4482	4400	4276	4291	4504	4592	4390	4449	4479	4484	4509	4550	4553	4451	4562	4586	4565	4430	4667	4422	4481	4823	4905	4710	4464	4342	4169	4064	4234	4390	4592	4339	4438	4298	4421	4357	4487	4512	4381	4168	4315	4264	4317
4332	4438	4478	4649	4589	4549	4258	4516	4295	4402	4294	4460	4496	4356	4460	4568	4424	4470	4548	4516	4573	4410	4428	4487	4644	4423	4450	4608	4960	5056	4518	4252	4199	3943	3780	3859	4083	4134	3987	4013	3991	3936	4004	4158	4037	3966	4007	4018	3897	3886
4219	4244	4354	4615	4579	4341	4286	4414	4366	4439	4322	4422	4261	4206	4358	4488	4620	4342	4496	4538	4498	4542	4528	4563	4445	4439	4497	4551	4939	4956	4601	4517	4217	4203	4056	4204	4252	4341	4132	4180	4083	4201	4173	4257	4210	4267	4106	4193	4094	4016
4006	4098	4163	4641	4831	4478	4456	4501	4427	4405	4177	4460	4467	4372	4384	4576	4413	4471	4482	4456	4531	4545	4441	4413	4562	4510	4527	4576	4857	4984	4791	4564	4568	4319	4105	4420	4453	4170	4178	4238	4371	4248	4193	4222	4267	4337	4292	4148	4155	4102
4034	4111	4341	4763	4929	4449	4397	4554	4511	4434	4263	4383	4410	4269	4242	4555	4375	4408	4397	4568	4627	4506	4565	4415	4586	4327	4463	4494	4642	4716	4731	4640	4378	4554	4404	4535	4449	4443	4311	4332	4303	4262	4198	4262	4370	4167	4350	4333	4225	4143
4314	4231	4463	4838	4906	4574	4328	4291	4457	4203	4236	4520	4261	4456	4472	4383	4414	4455	4592	4644	4470	4554	4556	4568	4586	4453	4454	4561	4482	4631	4633	4587	4838	4726	4776	4989	5013	4935	4850	4805	4933	4833	4679	4723	4845	4734	4889	4880	4905	4803
4752	4443	4708	4919	4866	4448	4378	4443	4521	4210	4306	4475	4456	4354	4335	4537	4384	4422	4470	4553	4596	4419	4425	4383	4592	4485	4409	4433	4487	4382	4651	4779	4874	5083	5348	5333	5308	5165	5156	5060	5206	5241	5114	5159	4973	5004	5261	5246	5117	5262
4547	4571	4591	5064	4909	4525	4317	4410	4290	4383	4309	4576	4535	4466	4503	4487	4556	4391	4412	4684	4553	4453	4553	4444	4486	4454	4552	4212	4335	4331	4373	4574	4754	4758	4853	4820	4800	4939	4753	4780	4639	4691	4635	4793	4545	4564	4777	4825	4863	4788
4396	4264	4526	5088	4911	4626	4409	4518	4574	4432	4368	4532	4596	4434	4401	4489	4572	4414	4490	4469	4500	4614	4546	4584	4503	4501	4415	4305	4279	4278	4269	4236	4259	4313	4217	4331	4071	4194	4258	4163	3927	4141	4191	4100	4042	4051	3977	4070	4159	4104
4316	4134	4419	4977	4943	4731	4454	4689	4682	4425	4318	4564	4509	4368	4487	4716	4462	4345	4267	4321	4423	4455	4497	4466	4415	4474	4400	4400	4218	4246	4110	4211	4063	4132	4100	4054	4064	4129	4146	3942	3987	3956	4040	4042	3980	3993	4007	3974	3991	4209
4194	4004	4412	4826	4867	4628	4554	4793	4696	4479	4460	4620	4509	4581	4438	4641	4570	4353	4372	4375	4367	4365	4520	4535	4404	4346	4363	4379	4301	4359	4247	4398	4415	4481	4346	4508	4321	4526	4467	4433	4538	4393	4416	4514	4439	4460	4398	4402	4359	4424
4185	4330	4664	4839	4810	4602	4592	4543	4787	4519	4610	4557	4668	4563	4514	4586	4533	4442	4403	4391	4469	4301	4367	4433	4343	4380	4312	4300	4268	4256	4439	4599	4633	4782	4873	4707	4838	4810	4798	4688	4814	4619	4753	4740	4831	4856	4905	4777	4862	4805
4383	4467	4762	4792	4723	4595	4544	4715	4785	4563	4514	4638	4732	4604	4468	4439	4540	4353	4309	4382	4392	4465	4423	4400	4420	4400	4076	4190	4294	4462	4386	4520	4493	4522	4776	4850	4914	4650	4751	4960	4900	4741	4765	4790	4817	5002	4758	4930	4683	4794
4778	4760	4848	4723	4612	4414	4550	4579	4654	4456	4492	4574	4564	4584	4447	4550	4526	4348	4338	4289	4544	4388	4542	4564	4591	4303	4387	4362	4519	4526	4465	4510	4395	4359	4417	4647	4725	4732	4593	4613	4631	4676	4594	4539	4639	4706	4702	4616	4434	4453
4974	4956	4860	4537	4458	4440	4470	4400	4554	4327	4535	4570	4410	4450	4528	4425	4562	4352	4499	4354	4418	4519	4569	4389	4692	4339	4297	4384	4702	4698	4682	4442	4308	4083	4103	4139	4446	4414	4367	4329	4243	4380	4219	4347	4267	4232	4383	4322	4153	4179
4919	4776	4704	4623	4463	4542	4428	4455	4486	4378	4503	4527	4369	4409	4534	4450	4537	4434	4404	4407	4486	4488	4709	4684	4640	4472	4457	4432	4699	4938	4715	4269	4057	3754	3748	3737	3910	3952	3892	3862	3842	3907	3935	4023	3959	3877	3981	3848	4001	3970
4456	4361	4601	4476	4445	4406	4480	4330	4435	4488	4540	4644	4444	4449	4410	4520	4447	4550	4396	4504	4585	4494	4599	4679	4617	4492	4572	4520	4800	4877	4857	4352	4069	3848	3445	3593	3720	3944	3757	3714	3675	3634	3681	3668	3773	3717	3643	3730	3831	3792
4429	4316	4256	4429	4365	4430	4359	4372	4336	4324	4358	4290	4396	4269	4518	4561	4632	4520	4612	4517	4497	4585	4510	4666	4808	4635	4395	4507	4884	5032	4880	4642	4304	3976	3759	3895	4245	4250	4129	4117	4207	4176	4038	4151	4276	4207	4180	4091	4312	4305
4686	4575	4493	4462	4186	4175	4277	4368	4335	4330	4451	4289	4370	4375	4440	4614	4592	4523	4515	4554	4422	4388	4506	4523	4578	4704	4410	4462	4878	5080	5089	4892	4667	4489	4097	4446	4831	4937	4831	4819	4770	4872	4761	4877	5027	4941	4805	4891	4936	4942
4901	4642	4457	4325	4132	4160	4530	4382	4403	4242	4407	4546	4338	4330	4430	4740	4589	4485	4438	4571	4687	4540	4558	4600	4690	4650	4422	4398	4711	5061	5160	4787	4420	4326	4291	4413	4634	4825	4566	4657	4661	4736	4476	4934	4794	4803	4671	4628	4821	4635
4903	4699	4699	4464	4373	4239	4455	4549	4409	4417	4458	4578	4492	4414	4352	4639	4531	4517	4486	4510	4590	4587	4466	4488	4622	4695	4546	4382	4743	4932	4581	4423	4151	3929	3695	3662	4232	4198	4240	3974	4034	4135	4070	4216	4314	4181	4159	4113	4208	4175
4783	4819	4652	4729	4631	4423	4459	4426	4481	4381	4408	4570	4658	4329	4442	4524	4552	4394	4487	4577	4525	4496	4382	4479	4514	4523	4298	4597	4563	4654	4611	4205	3957	3828	3523	3616	3845	4024	3820	3791	3952	3962	3801	3849	4032	4017	4074	3958	3985	3866
4699	4596	4658	4741	4638	4493	4579	4572	4702	4617	4474	4564	4514	4511	4485	4539	4607	4373	4365	4441	4467	4433	4267	4435	4212	4350	4141	4269	4415	4617	4403	4216	4177	3920	3836	3879	4015	4048	4037	3963	4215	4108	3987	4041	4020	4091	4129	4159	4139	4085
4406	4294	4550	4669	4729	4692	4665	4680	4722	4679	4665	4719	4672	4451	4415	4679	4610	4370	4320	4361	4327	4387	4281	4280	4207	4251	4253	4282	4232	4455	4454	4374	4169	4054	3939	3983	4146	4217	4147	4091	4086	4033	4008	4230	4257	4150	4119	4129	4113	4148
4097	4074	4406	4710	4740	4601	4607	4838	4721	4646	4586	4726	4462	4518	4573	4543	4489	4295	4325	4412	4288	4206	4241	4240	4270	4236	4271	4350	4062	4299	4244	4435	4427	4322	4297	4335	4411	4480	4415	4378	4229	4376	4345	4532	4333	4460	4456	4274	4507	4329
4070	4069	4364	4793	4776	4617	4438	4711	4801	4730	4649	4799	4727	4530	4431	4461	4507	4410	4252	4404	4287	4326	4294	4311	4229	4251	4264	4217	4247	4262	4344	4518	4567	4745	4586	4684	4789	4740	4757	4826	4737	4597	4701	4789	4804	4848	4865	4895	4834	4797
4377	4248	4560	4784	4906	4644	4583	4660	4729	4573	4662	4609	4673	4525	4478	4688	4494	4390	4365	4436	4233	4326	4247	4363	4259	4319	4314	4238	4040	4322	4194	4336	4547	4722	4731	4588	4854	4653	4655	4787	4602	4847	4547	4768	4764	4819	4966	4754	4904	4836
4475	4446	4638	4861	4693	4608	4479	4711	4710	4579	4489	4561	4552	4315	4422	4549	4399	4346	4420	4321	4232	4317	4368	4444	4354	4453	4464	4198	4098	4178	4286	4327	4357	4529	4378	4410	4399	4330	4429	4349	4289	4326	4380	4247	4358	4550	4485	4330	4400	4489
4291	4288	4586	4913	4862	4514	4330	4455	4574	4390	4354	4444	4499	4280	4379	4408	4472	4301	4301	4314	4385	4311	4321	4616	4424	4348	4299	4293	4248	4237	4182	4103	4189	4205	4124	4187	4255	4120	4126	4166	4175	4128	4129	4150	4179	4163	4293	4205	4118	4167
4094	4170	4490	4883	4753	4376	4254	4243	4313	4453	4368	4301	4253	4359	4264	4409	4329	4304	4190	4282	4246	4422	4360	4395	4438	4277	4398	4365	4389	4387	4396	4321	4397	4314	4298	4342	4297	4281	4279	4241	4455	4375	4334	4332	4267	4328	4425	4477	4577	4479
4115	4115	4455	4861	4623	4286	4154	4307	4323	4244	4275	4197	4334	4208	4215	4315	4290	4245	4303	4318	4373	4283	4448	4239	4461	4385	4318	4391	4284	4480	4281	4395	4425	4440	4402	4522	4582	4398	4448	4407	4491	4460	4414	4462	4348	4491	4543	4441	4604	4474
3985	4116	4439	4774	4746	4195	4127	4231	4381	4335	4274	4307	4335	4136	4262	4171	4303	4273	4238	4236	4231	4242	4277	4186	4394	4362	4411	4397	4262	4339	4295	4277	4350	4308	4276	4271	4350	4337	4336	4181	4137	4168	4152	4298	4432	4362	4307	4339	4367	4490
4264	4182	4475	4824	4679	4381	4187	4199	4230	4197	4195	4202	4361	4199	4111	4215	4219	4230	4381	4365	4251	4248	4302	4273	4319	4224	4385	4250	4253	4282	4281	4202	4146	4038	4219	4188	4219	4014	4087	4149	4102	4175	4065	4103	4120	4198	4181	4339	4324	4188
4618	4576	4527	4580	4362	4332	4269	4346	4317	4218	4321	4334	4353	4210	4063	4171	4244	4153	4154	4301	4241	4278	4353	4202	4243	4100	4286	4195	4206	4171	4124	4260	4250	4241	4069	4269	4447	4308	4157	4182	4222	4188	4001	4147	4182	4478	4239	4274	4467	4227
4951	4946	4619	4494	4375	4346	4342	4358	4210	4291	4305	4335	4250	4213	4207	4251	4219	4216	4276	4158	4197	4307	4169	4160	4155	4105	4187	4164	4001	4147	4233	4220	4129	4183	4264	4182	4253	4328	4088	4297	4117	4159	4107	4090	4049	4368	4143	4367	4367	4289
5204	4829	4647	4588	4507	4226	4329	4289	4319	4350	4283	4436	4358	4237	4322	4165	4220	4083	4364	4201	4214	4185	4019	4169	4017	4084	4174	4083	3998	4048	4121	4201	4094	4018	4131	4132	4187	4050	4054	3973	3963	3973	4097	4062	4029	4095	4135	4155	4218	4087
4750	4569	4575	4440	4342	4317	4174	4318	4435	4396	4372	4309	4370	4179	4351	4351	4247	4328	4326	4280	4293	4187	4109	4056	3967	4111	4029	4100	4122	3984	3983	4082	3995	4060	3914	4035	4185	4159	4076	3943	4020	3906	4012	4206	3945	4113	4077	4119	4107	4015
4618	4531	4400	4456	4328	4355	4380	4397	4404	4472	4476	4366	4394	4383	4292	4282	4205	4295	4196	4183	4213	4276	4226	4141	3942	4065	4116	4087	4081	3987	4001	4185	4126	4030	3913	4079	4084	4034	4138	4001	4082	4079	4006	4072	4177	4156	4322	4036	4158	4190
4382	4582	4364	4397	4375	4283	4347	4360	4316	4433	4413	4531	4575	4320	4246	4141	4128	4275	4268	4131	4067	4260	4261	4191	4144	3966	4039	3993	4158	4042	4218	4074	4283	4003	3973	4169	4191	4078	4039	4090	3973	4050	4013	4199	4263	4318	4289	4246	4347	4266
4514	4291	4422	4320	4222	4404	4216	4449	4342	4318	4447	4521	4414	4556	4288	4313	4169	4148	4255	4098	4157	4277	4203	4306	4089	4138	4132	4107	4135	4140	4134	4143	4080	4126	4123	4149	4196	4088	4144	4040	4142	4172	4214	4057	4284	4344	4373	4199	4219	4126
4353	4356	4352	4367	4184	4323	4283	4195	4253	4219	4365	4416	4341	4386	4516	4390	4301	4212	4250	4287	4084	4226	4227	4205	4219	4111	4201	4194	4282	4132	4240	4219	4189	4307	4158	4214	4309	4196	4164	4153	4142	4205	4248	4164	4356	4372	4343	4282	4266	4256
4392	4476	4288	4527	4378	4399	4351	4399	4501	4370	4443	4299	4335	4385	4307	4264	4102	4184	4119	4060	4103	4138	4101	4065	4216	4246	4187	4282	4311	4220	4207	4273	4386	4401	4279	4333	4403	4326	4362	4323	4311	4208	4456	4324	4314	4467	4516	4421	4406	4451
4577	4401	4278	4302	4383	4242	4284	4456	4557	4238	4473	4395	4386	4180	4459	4174	4160	4148	4103	4115	4145	4159	4147	4171	4097	4142	4131	4115	4130	4215	4131	4348	4270	4259	4407	4223	4436	4270	4367	4302	4311	4457	4272	4312	4500	4442	4415	4470	4392	4289
4510	4419	4335	4182	4159	4106	4312	4663	4665	4469	4409	4393	4405	4286	4268	4317	4158	4177	4148	4134	4143	4259	4177	4227	4107	4187	4068	4160	4019	4063	4220	4282	4225	4310	4242	4167	4350	4255	4209	4330	4346	4289	4339	4336	4383	4344	4394	4188	4365	4350
4699	4386	4491	4335	4128	4125	4189	4522	4502	4403	4590	4429	4391	4272	4354	4377	4200	3957	3922	3976	4069	4101	4072	4194	4369	4095	4195	4272	4178	4207	4091	4284	4262	4256	4408	4309	4098	4262	4271	4375	4399	4324	4414	4361	4382	4365	4291	4218	4414	4438
4489	4585	4468	4550	4371	4340	4442	4509	4540	4617	4522	4673	4439	4058	4258	4404	4173	4173	3977	3919	3914	4013	4126	4118	4316	4282	4222	4199	4149	4145	4193	4243	4189	4253	4419	4305	4273	4321	4199	4343	4354	4386	4355	4445	4309	4239	4268	4312	4518	4442
4404	4355	4431	4511	4400	4524	4416	4566	4762	4760	4804	4650	4463	4199	4150	4138	3987	3999	3906	3859	4013	3919	3799	4038	4086	4191	4066	4249	4096	4205	3983	4110	4230	4077	4122	4169	4143	4094	4127	4097	4387	4268	4353	4355	4262	4305	4304	4268	4325	4417
4239	4399	4174	4307	4311	4455	4534	4726	4908	4881	4844	4664	4459	4195	4143	4020	4031	3987	3966	3884	4038	4083	4001	4018	4106	4147	4195	4172	4205	4152	4045	4018	4026	3886	4037	4090	3990	4107	4147	4089	4137	4218	4175	4337	4473	4410	4207	4130	4253	4370
4156	4130	4016	4182	4152	4428	4530	4707	4589	4761	4739	4696	4590	4190	3969	3807	3778	3831	3881	3885	4012	4190	3935	3979	4104	4161	4079	4219	4223	4223	4216	4247	4198	4186	4181	4128	4241	4089	4302	3969	4176	4084	4287	4247	4347	4428	4354	4288	4231	4245
4340	3999	3999	4103	4091	4341	4256	4586	4621	4692	4528	4572	4363	4172	4115	3960	3862	4010	3993	3877	3988	4143	4058	4243	4211	4119	4236	4228	4195	4189	4290	4282	4242	4111	3995	4213	4107	4158	4273	4253	4228	4243	4088	4256	4377	4394	4461	4303	4350	4200
4327	4099	4020	4014	4026	4217	4196	4324	4267	4431	4315	4358	4273	3988	3909	3891	3712	3807	3900	3924	3875	3915	4198	4138	4083	4017	4228	4186	4185	4247	4186	4110	4091	4076	4251	4230	4004	4135	4059	4162	4102	4286	4309	4217	4257	4281	4312	4401	4370	4449
4371	4330	4050	4187	4064	4070	4251	4391	4212	4222	3917	4001	4056	4111	4162	4134	4066	4022	4088	3911	3985	3945	3986	4122	4101	4156	4156	4144	4265	4193	4067	4137	4068	4126	4165	4219	4225	4154	4005	4194	4166	4149	4223	4119	4184	4286	4227	4361	4406	4493
4529	4246	4149	4147	3989	4095	4214	4264	4254	4157	3962	4158	3956	4040	3900	3845	3815	4022	4011	3903	3868	3736	3873	3932	4028	4176	4126	4144	4180	4065	4015	4166	4143	3980	4169	4291	4316	4109	4323	4162	4141	4253	4299	4198	4186	4082	4302	4235	4365	4443
4546	4363	4248	4220	4158	3955	4101	4312	4365	4179	3967	3872	3866	4026	4206	4172	3995	4131	4231	4058	3966	3962	3983	4098	3982	3974	3961	3937	4100	4071	4147	4000	4050	4016	4159	4096	4349	4293	4115	4167	4269	4094	4212	4178	4215	4165	4127	4260	4166	4381
4439	4306	4356	4269	4122	4131	4090	4172	4242	4207	4092	4120	4110	3886	4007	3894	3785	3772	3870	3830	3912	3941	3986	3943	4032	4247	4077	4038	3970	3983	4080	4061	4067	3970	4053	4141	4057	4162	4211	4205	4080	4104	4070	4124	3997	4117	4311	4102	4221	4168
4499	4264	4230	4321	4199	3999	3899	4129	4393	4225	4135	3969	3869	3882	4149	4106	3997	3903	3915	4016	3971	4059	4095	4102	4097	4114	3861	4114	4077	4021	4110	4064	4032	4058	3972	4059	4139	4080	4050	4151	4028	3997	4101	3978	4003	4160	3977	4217	4136	4090
4612	4553	4388	4214	4193	4137	4083	4169	4061	4102	4111	4097	4129	3991	4203	4063	4026	3864	3919	3887	3961	3924	4046	4237	4090	4177	4237	4044	3914	4004	4067	4062	4052	4108	4175	4105	4137	4007	4151	4097	4120	4206	4124	3920	4031	4115	4157	4168	4120	4185
4576	4542	4365	4321	4261	4151	3989	4020	4179	4189	4322	3986	3912	3920	4059	4121	4157	4013	4058	4063	3988	4076	4078	4049	4067	4034	4015	4177	4185	4121	4166	3860	4193	4087	4087	4014	4307	4022	4045	4072	4089	4058	4003	4092	4032	3942	4021	4075	4235	3972
4579	4504	4469	4411	4173	3927	3993	4025	4122	4206	4156	4135	4076	4060	4059	4265	4082	4221	3913	4005	4219	4231	4051	4127	4280	4186	4168	3988	4198	4179	4049	4219	4127	4091	4146	4207	3994	4261	4105	4031	4035	4075	4014	4122	4093	3905	4036	4185	4038	4117
4459	4419	4445	4443	4281	4121	3969	4051	4015	4089	4183	4113	4139	3972	3975	4028	4144	3971	4116	4120	4096	4212	4169	4137	4202	4251	4250	4272	4353	4371	4182	4258	4283	4079	4075	4239	4032	4095	4204	4126	4015	4101	4002	3952	4114	4040	3909	4047	4029	3989
4279	4325	4213	4343	4349	4101	3837	3987	4040	4127	4245	4204	4088	3752	3903	3978	4067	4080	4092	4049	4106	4130	4266	4148	4224	4152	4176	4041	4333	4480	4406	4205	4189	4223	4105	4139	4242	4102	4092	3968	4112	4068	4101	4190	3916	4095	4077	4075	4126	4074
4365	4133	4387	4334	4280	4004	4001	3995	4029	3974	3901	4223	4098	4040	4012	4111	4189	4149	4146	4327	4169	4245	4133	4172	4318	4216	4056	4137	4244	4150	4261	4284	4346	4165	4197	4142	4091	4066	4089	4042	4148	3947	3805	4102	4096	4015	4016	3871	3878	4038
4231	4251	4235	4186	4216	4231	3917	3755	3756	3922	4257	4350	4282	4121	3888	3908	4050	3971	3886	3887	3900	4030	4078	4170	4325	4216	4237	4213	4321	4206	4070	3948	4094	4288	4305	3959	4059	4016	3942	3909	3991	3893	3903	3984	4020	4065	3891	3767	3966	3998
4376	4121	4185	4385	4476	4122	3811	3870	3959	4162	4134	4130	4002	3974	3908	3856	4014	3908	3911	3798	3936	3791	3900	3846	3999	4082	4012	4055	4215	4259	4128	4109	4157	3970	4115	4186	4030	3980	3935	4096	4067	3868	4023	3906	3756	3958	3931	3891	3848	3889
4340	4219	4566	4369	4111	4136	4097	3969	3975	3899	3947	4020	4097	4068	4209	4379	4387	4382	4215	4171	4325	4225	4192	4216	4086	4041	3863	4021	4010	4087	4079	4180	4269	3952	4053	4032	4030	3934	4093	3949	4013	4032	3997	4067	4126	3704	3944	3938	3900	4028
4227	4321	4291	4339	4396	4398	4139	3877	3790	3971	4150	4326	4261	4215	4285	4388	4235	4310	4138	4146	4164	4302	4281	4279	4259	4292	4224	4144	4075	3985	3846	3824	3983	4077	3956	3918	4110	4161	4214	4024	3806	4086	4036	3847	3997	3883	3982	4039	3900	3961
4244	4255	4062	4497	4553	4246	3945	3905	3943	4096	4165	4278	4214	4018	3884	3811	4008	3973	3916	3778	3899	3969	3901	3849	3872	4051	4238	4306	4261	4099	4015	4044	3913	3763	3979	4140	3953	4153	4098	3993	3821	3945	3997	3918	3906	3964	3998	3902	3977	3976
4097	4028	4182	4471	4247	4022	3928	4137	4137	4010	4028	4339	4145	4151	3890	4130	4234	4258	4373	4170	4232	4283	4104	3947	3811	3704	3820	4124	4195	4204	4080	4224	4136	3896	3915	4042	4207	3919	4161	4182	3988	4008	3904	3968	4034	3959	3986	3965	3976	3956
4053	4087	4194	4079	3989	4216	4159	4119	4012	3934	4093	4245	4309	4136	4139	4253	4450	4477	4445	4564	4580	4574	4671	4473	4330	4030	4022	3877	3917	4037	4131	4173	4309	4053	3841	3999	3990	4235	4102	4090	4128	4104	3838	4020	3963	3960	4114	4049	4254	4101
4209	4192	3920	4024	4408	4278	4094	3855	3912	4167	4165	4371	4451	4190	4228	4208	4393	4351	4165	4140	4313	4232	4368	4483	4690	4549	4448	4139	3839	3887	4090	4186	4188	4327	4194	4069	3859	4033	4150	4087	4107	4294	3967	3760	3983	4127	4116	4045	4030	3906
4459	3897	4003	4295	4393	4002	3874	3913	4063	3969	4125	4268	4442	4246	4096	4093	4231	4066	4092	3791	3747	3806	3826	3899	4065	4337	4670	4669	4409	4017	3881	4161	4116	4157	4365	4246	3826	3893	4207	4017	3979	4107	3990	3946	4102	4017	4047	4177	3890	3939
4020	3860	4199	4443	4206	3976	3914	4027	3904	3874	4154	4456	4491	4141	4130	4063	4002	3970	3934	3845	3852	3842	3753	3707	3810	3961	4097	4370	4414	4331	4153	3893	4128	4112	4059	4322	4092	3686	3896	4157	3967	3960	4099	4096	4006	3984	4048	3884	3923	4023
3815	4030	4454	4438	4199	4179	4138	4051	3963	4145	4373	4705	4426	4014	3828	3756	3855	4036	4009	3832	3868	4092	4029	4057	3847	3827	3922	3804	4149	4332	4169	4168	4065	4062	3967	4113	4251	3875	3667	3913	4024	3834	4204	4162	3911	3865	3929	3909	3809	3917
3926	4307	4338	4109	4311	4428	4247	4163	4191	4360	4432	4258	4006	3780	3723	3993	4360	4441	4511	4295	4199	4245	4257	4147	4098	4029	3846	3698	3826	3972	4154	4017	3947	3962	3993	3980	3927	4171	3927	3701	4017	3973	3985	4012	3966	3845	3888	3736	3697	4055
4105	4304	3936	4129	4423	4410	4177	4065	4219	4185	3819	3859	3898	3916	4061	4569	4905	5120	4847	4748	4656	4473	4535	4250	4189	4122	4149	3980	3762	3776	3888	4140	4065	3886	3951	3820	3909	4184	4103	3693	3840	3881	3799	3885	3995	3924	3878	3950	3798	4106
4206	3882	3819	4277	4327	4152	4132	4216	4104	3753	3746	4043	4296	4524	4750	5247	5455	5300	5064	5022	4740	4813	4762	4381	4260	4347	4133	4016	3889	3846	3682	3857	4093	3959	4056	3855	3782	4130	4115	3908	3663	3882	3858	3821	4010	3891	3943	3983	3942	3838
4032	3779	3814	4469	4476	4212	4024	4164	3853	3694	3977	4586	5050	5113	5305	5292	5201	4862	4699	4409	4550	4611	4566	4419	4180	4258	4162	3928	4069	3950	3795	3806	3930	4094	3988	3931	3706	3797	4135	3966	3764	4011	3870	3777	3919	4100	3963	3940	3884	3972
3859	3529	4168	4775	4388	4009	4159	4057	3881	4062	4437	5242	5413	5250	5093	4715	4442	4165	3900	3693	3779	4166	4280	4336	4300	4210	4033	3978	4084	4067	3899	3707	3859	3925	4004	3913	3807	3722	3941	4143	3790	3805	4021	3733	3844	4008	4060	3822	3974	3789
3832	3870	4258	4400	4084	3805	3718	3745	3914	4339	4905	5293	5203	4684	4067	3861	3425	3206	2925	2901	3126	3509	3803	3954	4025	4339	4140	4120	4061	4085	3931	3787	3810	3962	3949	3903	3837	3754	3984	4106	3969	3833	4110	3880	3848	4003	3979	3876	3995	3756
3684	3900	4284	4323	4065	3695	3651	3507	3845	4514	4860	5238	4483	3811	3310	2931	2790	2653	2571	2561	2649	2975	3215	3553	3839	4303	4330	4093	3899	4011	4078	3858	3735	3899	3873	3923	3921	3790	3787	4082	4104	3810	4128	3936	3844	4023	3946	3970	3969	3902
3737	4065	4428	4261	3950	3763	3696	3762	4240	4669	5024	4844	4192	3337	2921	2719	2672	2592	2464	2449	2535	2828	2926	3183	3546	3939	4235	4319	4006	3916	4002	3981	3763	3867	3880	3897	3924	3756	3939	3983	4008	3895	4112	3922	3675	3935	4097	3908	4055	3874
3800	4297	4669	4428	4179	4263	4278	4460	5045	5464	5461	4992	4213	3404	3014	2947	2978	3041	2838	2868	2721	2791	2829	3098	3297	3762	4191	4374	4299	4165	3953	3901	3697	3695	3834	3986	4019	3743	3957	3833	3915	4000	4044	3943	3750	3714	3933	4004	3962	3941
4007	4824	4963	4445	4244	4276	4495	4694	5268	5721	5421	4987	4098	3342	3076	3139	3360	3527	3560	3232	3152	2781	2791	2824	3232	3691	4031	4367	4287	3943	4002	3913	3777	3707	3870	4059	4116	3712	3858	4014	3909	3963	4033	4018	3785	3910	3883	3969	4000	4073
4298	4797	4937	4382	4011	3935	4215	4473	4777	5293	4862	4085	3382	2845	2737	3090	3493	3665	3668	3783	3485	2988	2568	2615	3095	3444	3859	4208	4471	4262	4068	3876	3861	3679	3973	4181	3927	3746	3827	3945	3876	3739	3955	3942	3814	3830	3933	3980	4082	4031
4255	4492	4475	3971	3381	3516	3778	3995	4099	4104	3720	2990	2490	2485	2676	3131	3376	3549	3715	3731	3748	3065	2433	2512	2830	3294	3704	4257	4394	4231	3961	3871	3666	3748	3832	4104	3981	3714	3838	3935	3884	3892	3816	3854	3856	3904	4083	3951	3989	3955
4420	4120	3878	3517	3177	3299	3534	3631	3723	3622	3094	2676	2305	2350	2528	2919	3270	3479	3611	3614	3377	3017	2541	2391	2774	3279	3797	4265	4398	4144	3862	3822	3753	3593	3851	4185	3932	3640	3808	3785	3767	3764	3732	3873	3858	4014	4029	3796	4030	4038
4233	3800	3635	3183	3015	3252	3753	3779	3697	3455	3029	2717	2607	2390	2326	2515	2914	3346	3446	3247	3184	2830	2587	2431	2765	3349	3848	4177	4299	4134	3827	3796	3728	3617	3817	4049	3923	3779	3800	3806	3719	3685	3800	3993	3882	3940	3966	3846	3931	4137
3962	3556	3620	3309	3013	3502	4245	4213	4143	4027	3847	3434	3174	3134	2646	2408	2566	3047	3249	2909	2716	2564	2505	2433	2802	3557	4036	4346	4451	3948	3819	3704	3820	3645	3862	4048	3742	3615	3850	3836	3703	3732	3767	3811	3811	3907	3965	3976	4032	4094
3905	3188	3488	3379	3212	4122	5076	5128	4752	4861	4566	4382	4289	4160	3461	2802	2438	2758	2937	2538	2383	2498	2452	2588	3164	3833	4194	4290	4166	3897	3621	3709	3678	3785	3860	4011	3625	3661	3991	3824	3758	3810	3905	3793	3748	3930	3913	4040	3947	3822
3671	3162	3525	3506	3624	4435	5341	5141	4700	4724	4715	4683	4786	4861	4182	3113	2479	2350	2315	2009	2200	2635	2738	2876	3547	4261	4554	4120	3927	3531	3524	3694	3683	3830	4110	3766	3518	3825	4097	3791	3650	3957	3835	3801	3745	3893	3995	3945	3795	3887
3706	3296	3474	3695	3723	4430	4877	4619	4196	4366	4636	4477	4607	4841	4459	3463	2739	2285	2111	1996	2499	3136	3376	3629	4201	4720	4483	4183	3628	3466	3582	3518	3888	3903	4133	3706	3555	3852	4018	3728	3864	3824	3688	3780	3709	3935	3880	3934	3683	3855
3830	3332	3576	3775	3819	4236	4252	3871	3936	4497	4494	4287	4443	4705	4436	3866	3151	2779	2430	2463	3123	4032	4149	4270	4820	4887	4480	3763	3484	3323	3635	3616	3822	3954	4098	3749	3581	4036	3924	3740	3954	3754	3722	3790	3843	4007	3771	3825	3666	3832
3629	3307	3479	3650	3788	4175	4102	3679	3787	4364	4511	4296	4159	4457	4509	4251	3654	3298	3007	3174	3980	4793	5089	4763	4745	4831	4145	3447	3315	3404	3451	3644	3920	4124	3972	3565	3654	4038	3598	3725	4040	3824	3824	3759	3862	4028	3635	3705	3732	3970
3412	3223	3531	3581	3798	4345	4256	3698	3597	4082	4374	4063	4037	4476	4786	4472	3960	3860	3626	3768	4659	5522	5099	4713	4376	3995	3593	3115	3257	3533	3767	3804	3959	3973	3570	3635	3956	3787	3512	3920	3975	3685	3840	3823	3993	3725	3632	3620	3752	4005
3853	3544	3777	3593	3650	4368	4362	3844	3650	3850	3978	3829	3997	4584	4967	4689	4192	3906	3837	3953	4471	4964	4728	4015	3677	3448	3365	3375	3473	3651	3736	3727	3946	3799	3533	3835	4065	3770	3575	4014	3912	3876	3786	3830	3862	3618	3571	3686	4063	4025
4615	3968	4048	3902	3648	4281	4726	4320	3951	4045	4007	3979	4172	4841	4916	4514	3783	3569	3674	3458	3767	4030	3790	3259	3140	3315	3504	3687	3813	3807	3762	3761	3640	3494	3661	4042	3998	3479	3726	4079	3770	3760	4029	3782	3828	3779	3801	3636	4130	4082
5062	4114	3703	3719	3695	4169	4643	4832	4418	4463	4237	3994	4258	4617	4542	3978	3407	3327	3248	3110	3264	3609	3302	3170	3353	3695	3885	3919	3977	3852	3680	3696	3497	3564	3906	4282	3829	3706	3808	3909	3664	3971	3918	4026	3853	3779	3872	3964	4192	4185
4529	3820	3387	3250	3292	3760	4154	4292	4406	4559	4267	3869	3946	3952	3827	3426	3078	3181	3158	3089	3396	3578	3733	3498	3825	4043	3974	3892	3881	3746	3804	3641	3659	3772	4105	3886	3591	3911	3841	3787	3857	3940	3900	4050	3979	3885	3771	3910	4235	4333
3559	3405	3068	2968	3053	3577	3513	3589	3665	4059	4044	3751	3485	3377	3147	2999	3010	3107	3279	3475	3680	3947	4018	3903	3747	3939	3837	3816	3901	3708	3580	3595	3643	4023	3905	3607	3840	3955	3810	3798	3864	3949	4087	3998	3911	3959	3822	4083	4213	4319
3303	3146	3329	3136	3169	3236	3238	3100	3191	3605	3789	3681	3462	3116	2871	2738	2828	3174	3550	3629	3938	3965	3741	3729	3756	3815	3709	3738	3857	3765	3599	3698	3886	3805	3661	3899	4060	3911	3666	3848	3957	3873	3975	4183	4077	3879	3852	3781	4335	4349
3358	3295	3534	3634	3716	3558	3347	3022	3105	3400	3678	3826	3673	3529	3184	3068	3318	3756	3971	3972	4010	3901	3616	3451	3666	3672	3709	3727	3757	3769	3848	3944	3687	3686	3674	4147	4110	3666	3841	3969	3911	3847	3976	3958	3832	3824	3691	3938	4309	4295
3847	3963	4044	4239	4337	4182	3804	3629	3730	3823	3721	3706	3676	3682	3984	3967	4338	4482	4349	4325	3987	3847	3706	3633	3594	3706	3817	3827	3968	3949	4080	3888	3628	3698	3931	4019	3759	3761	3912	3769	3700	3755	3842	3904	3866	3874	3692	3964	4275	4181
4312	4699	4763	4741	4784	4574	4399	4305	4358	4420	4181	3870	3676	3745	3958	4245	4368	4257	3979	3902	3849	3775	3662	3541	3714	3616	3623	3797	3997	4008	3822	3798	3651	3856	3911	3825	3669	3952	3903	3684	3714	3806	3791	3881	3913	3751	3655	4014	4110	4214
4591	4558	4717	4667	4451	4379	4354	4453	4549	4444	4367	4334	4231	4000	4095	3936	3739	3722	3605	3567	3643	3655	3580	3587	3654	3738	3819	3908	3949	3665	3846	3851	3866	3708	3459	3658	3875	3849	3677	3771	3678	3797	3708	3937	3904	3645	3743	3814	4196	4211
4531	4356	4104	4001	4200	4079	4160	4282	4319	4158	4175	4183	4248	4288	4179	4131	3920	3753	3984	3855	3955	3867	3885	3883	3780	3725	3701	3706	3647	3789	3982	3946	3759	3622	3665	4004	3928	3777	3808	3879	3777	3660	3678	4047	3766	3694	3765	3837	4185	4152
4347	4079	4069	4035	3933	4023	4130	4196	4187	4076	3955	3851	3854	3843	3927	3919	3939	3917	4189	4198	3912	3859	3839	3706	3470	3513	3643	3781	3836	3978	3977	3778	3727	3647	3786	3802	3792	3909	3926	3851	3661	3650	3852	3695	3660	3738	3712	3810	3923	4418
4207	4127	3998	4095	4062	4135	4090	3801	3913	4102	4081	3891	3925	3877	3737	3722	3711	3800	3781	3777	3632	3608	3729	3694	3674	3580	3827	3784	3774	3712	3754	3799	3922	3850	3629	3635	3900	3966	3887	3695	3800	3836	3591	3656	3844	3665	3838	3811	3870	4079
3989	3853	3851	4041	4454	4311	4022	3860	3898	3939	3998	4046	4157	4091	4131	3967	4043	3925	3914	3771	3896	3823	3892	4021	3851	3743	3607	3585	3850	3748	3851	3960	3827	3623	3543	3899	4020	3858	3681	3864	4044	3606	3771	3745	3583	3834	3800	3720	4075	3945
3964	3901	3649	3916	4183	4221	4048	3870	4029	4037	4084	4201	4109	3942	4075	3898	3853	3876	4029	3846	3881	4000	4024	3995	3737	3843	3711	3740	3749	3848	3893	3816	3845	3765	3921	3843	3725	3805	3914	3790	3780	3661	3842	3736	3770	3725	3644	3829	3787	3911
4117	3854	3588	3618	3986	3915	4022	3988	3969	4164	4036	3968	3950	4041	3823	3900	3730	3848	3937	3919	3998	3906	4100	3966	3919	3949	3848	3929	3801	3722	3708	3887	3977	3847	3601	3742	3969	4119	3806	3741	3902	3871	3659	3831	3863	3800	3720	3740	3860	3815
4084	3915	3840	3804	3894	3982	3896	3954	3933	4020	4051	3948	3930	3925	3822	3836	3958	3869	3909	3802	3981	3940	3969	3929	3918	3779	3698	3754	3737	3894	3841	3834	3748	3666	3744	3912	3836	3936	3944	3951	3840	3725	3663	3734	3747	3948	3854	3736	3730	3874
4167	3958	3756	3826	3908	4194	4019	3783	3866	3844	3957	3823	3953	4088	4194	4213	4314	4304	4208	4067	3988	3908	3999	4186	3978	3801	3757	3768	3754	3774	3842	3805	3708	3837	3846	3879	3811	3969	4020	3817	3791	3842	3768	3580	3826	3704	3792	3752	3749	3909
3941	4032	3910	3924	3871	3991	3938	3912	4086	4118	3777	3749	3888	4088	4159	4145	4264	4418	4223	4197	3979	3899	4047	3900	3938	3856	3673	3702	3729	3869	4037	3807	3688	3711	3783	3840	3942	3790	3784	3917	3938	3817	3705	3791	3839	3772	3796	3736	3756	3772
3955	3932	3829	3980	3799	3840	3743	3801	3889	3839	3948	3998	4175	4305	4099	3915	3840	3808	4103	4118	4090	3930	4002	4068	3985	3921	4066	3886	3826	3819	3796	3748	3688	3801	3781	3805	3785	3774	3855	3942	3683	3750	3808	3712	3758	3859	3706	3768	3641	3779
4067	4073	4000	3882	3786	3665	3793	3697	3813	3882	3788	3817	4114	4083	3731	3443	3213	3210	3472	3904	4117	4193	4031	4069	3891	3843	3898	3859	3795	3832	3882	3737	3760	3749	3758	3775	3856	3826	3857	3902	3857	3872	3669	3858	3801	3774	3871	3762	3827	3699
4048	4058	3969	4057	3775	3736	3670	3714	3749	4003	3964	4107	3924	4034	3299	3123	2616	2783	2883	3306	3753	4067	4040	3965	3989	3998	3942	3895	3909	3894	3753	3875	3748	3731	3584	3773	3754	3890	3860	3960	3724	3753	3849	3794	3823	3862	3766	3884	3873	3727
4128	3999	3854	3887	3763	3864	3899	3885	3847	3823	3804	3884	3918	4029	3485	3047	2847	2775	2944	3389	3869	4301	4124	4036	3877	3815	3776	3918	3946	3954	4048	3911	3820	3816	3619	3697	3862	3832	4028	3666	3733	3865	3675	3735	3923	3862	3862	3767	3739	3612
4012	3838	3895	3898	3778	3773	3743	3731	3939	3940	3990	3993	3904	3833	3623	3087	2894	2756	3053	3515	3889	4038	3918	3998	3999	3979	4037	3754	3954	3874	3789	3943	3781	3884	3695	3653	3700	3783	3926	3813	3747	3629	3801	3850	3916	3872	3966	3858	3668	3635
4121	3903	3874	3870	3798	3726	3560	3671	3704	3843	3814	3597	3795	3954	3850	3704	3466	3563	3728	4061	4127	4111	4039	4064	3845	3804	3624	3778	3872	3929	3894	3903	3773	3831	3779	3751	3680	3781	3909	3805	3745	3755	3796	3921	3881	3825	3922	3680	3730	3650
4136	3988	3998	4033	3891	3720	3663	3591	3868	3939	3847	3713	3827	3989	3911	3896	3967	3962	3940	4094	3895	3960	3883	3935	3872	3906	3932	3861	3775	3922	3945	3823	3782	3765	3754	3633	3764	3759	3833	3703	3769	3770	3874	3880	3784	3814	3827	3775	3750	3569
3974	4048	4050	3935	3898	3833	3687	3915	4008	3992	3969	3659	3771	3806	3906	3977	4076	4040	4006	4061	3990	4090	4053	3964	3868	3726	3904	3862	3819	3939	4218	3953	3723	3591	3740	3796	3717	3685	3854	3706	3706	3722	3731	3869	3870	3778	3773	3830	3772	3646
4073	3911	3981	3930	3880	3799	3862	3868	3973	4008	3825	3729	3700	3659	3691	3796	3791	3750	3696	3892	3896	4053	4066	3957	3903	3791	3903	3834	3902	3981	3967	3943	3718	3829	3678	3749	3746	3799	3824	3919	3794	3763	3746	3772	3662	3850	3820	3837	3774	3751
4007	3974	3959	3998	4028	3848	3671	3727	3884	3849	3937	3752	3730	3560	3642	3579	3802	3702	3646	3757	3955	4019	3929	3706	3641	3793	3825	3845	3810	3895	3913	3772	3679	3799	3894	3702	3694	3756	3634	3785	3843	3693	3859	3837	3937	3684	3838	3801	3803	3818
3932	3961	4005	4084	3894	3761	3713	3843	3918	3972	3893	3713	3757	3604	3628	3538	3524	3611	3660	3817	3814	3873	3862	3856	3812	3764	3833	3789	3792	3877	3932	3882	3701	3793	3809	3691	3718	3676	3779	3882	3881	3776	3839	3943	3780	3918	3776	3851	3801	3866
4016	3909	4027	4044	3984	3988	3970	3872	3980	4106	4014	3794	3850	3870	3729	3797	3675	3558	3569	3611	3803	3891	3916	3862	3700	3696	3884	3786	3956	3886	3860	3877	3683	3737	3843	3707	3647	3777	3765	3869	3820	3742	3663	3813	3816	3897	3821	3765	3909	3833
4057	4024	3963	4034	3966	3819	3867	3927	4056	4151	4022	3806	3728	3730	3627	3627	3687	3534	3493	3556	3575	3742	3703	3780	3690	3622	3814	3809	3677	3800	3928	3793	3697	3645	3826	3751	3833	3681	3692	3790	3774	3665	3760	3774	3963	3939	3825	3797	3754	3827
4028	3961	3907	3909	3806	3996	3794	3714	3882	4062	3768	3606	3578	3581	3528	3694	3559	3515	3591	3601	3752	3707	3704	3658	3566	3667	3701	3753	3749	3788	3760	3830	3645	3615	3674	3781	3676	3563	3781	3725	3775	3732	3664	3722	3856	3924	3875	3850	3746	3802
3987	3858	3910	3990	3873	3909	3792	3768	3843	3987	3716	3571	3547	3732	3597	3655	3654	3496	3415	3585	3658	3816	3645	3627	3613	3642	3698	3788	3647	3680	3746	3836	3612	3603	3547	3763	3776	3660	3606	3674	3646	3572	3851	3753	3737	3817	3822	3807	3856	3882
3832	3796	3949	3915	3889	4092	4123	4014	4009	4045	4039	3830	3998	3861	3888	3800	3785	3546	3441	3529	3508	3693	3509	3595	3488	3636	3697	3845	3590	3718	3708	3575	3613	3624	3533	3610	3680	3593	3564	3637	3637	3599	3593	3780	3744	3743	3830	3799	3881	3950
3904	4060	4022	4235	4274	4385	4498	4434	4551	4433	4331	4292	4516	4249	4205	4154	4033	3938	3764	3532	3688	3467	3628	3545	3611	3479	3617	3580	3819	3696	3748	3544	3651	3610	3540	3820	3797	3574	3724	3732	3668	3560	3546	3742	3795	3688	3694	3788	3903	3826
4093	4349	4273	4438	4361	4366	4293	4388	4302	4607	4363	4282	4382	4205	4060	4056	4097	4003	3967	3984	3616	3522	3577	3375	3548	3600	3577	3596	3550	3788	3709	3756	3622	3565	3532	3626	3836	3534	3668	3645	3568	3683	3780	3787	3699	3876	3659	3813	3889	3844
4276	4334	4222	4187	3939	3721	3711	3763	3704	3776	3702	3584	3607	3634	3376	3520	3593	3681	3826	3945	4004	3539	3436	3400	3434	3698	3587	3633	3525	3527	3672	3434	3556	3457	3704	3610	3624	3636	3514	3619	3545	3559	3719	3767	3736	3630	3667	3678	3812	3688
4256	3979	3807	3720	3419	3208	3267	3068	3041	3143	3076	3074	3036	3141	3175	3106	3189	3368	3428	3752	3990	3713	3581	3366	3402	3696	3566	3569	3551	3582	3560	3661	3559	3486	3591	3577	3646	3588	3541	3581	3563	3461	3714	3738	3737	3679	3530	3634	3722	3751
4135	3644	3586	3417	3146	2949	2935	2975	2969	2939	2966	2920	2972	3061	3032	3014	3038	3156	3169	3423	3881	3814	3663	3486	3367	3501	3720	3465	3566	3542	3620	3634	3482	3512	3560	3666	3633	3424	3584	3454	3511	3576	3576	3580	3644	3578	3471	3683	3751	3931
3972	3532	3473	3250	2946	3041	3184	3170	3078	3270	3187	3113	3155	3428	3235	3198	3137	3057	3067	3270	3669	3729	3725	3516	3562	3611	3747	3599	3519	3612	3588	3628	3525	3513	3475	3631	3573	3480	3606	3574	3579	3588	3487	3610	3530	3533	3448	3566	3753	3931
3745	3318	3359	3207	3170	3562	4037	3811	3798	3874	3743	3814	3644	3984	4054	3718	3312	3294	3207	3035	3389	3758	3667	3546	3496	3721	3707	3635	3456	3527	3484	3542	3349	3449	3606	3661	3559	3591	3494	3597	3604	3541	3598	3726	3710	3392	3583	3780	3862	3916
3555	3128	3198	3361	3366	4250	4582	4191	4119	4231	4240	4012	4224	4771	4567	4129	3610	3342	3166	3006	3441	4041	4003	3609	3560	3796	3723	3538	3376	3552	3438	3484	3389	3460	3595	3675	3574	3480	3563	3617	3639	3517	3644	3528	3492	3497	3626	3765	3879	3843
3586	3163	3072	3122	3389	4121	4290	3910	3841	3991	4046	3858	4123	4632	4810	4220	3703	3331	3116	3007	3594	3971	3733	3501	3641	3672	3872	3490	3494	3571	3622	3532	3458	3415	3577	3638	3543	3587	3620	3622	3442	3475	3648	3650	3505	3491	3485	3763	4007	3967
3744	3066	3121	3196	3366	3860	3923	3543	3583	4039	3821	3662	3762	4034	4416	4016	3385	3425	3160	2998	3524	3975	3873	3462	3555	3837	3811	3618	3471	3559	3573	3492	3587	3601	3758	3642	3526	3529	3568	3491	3529	3438	3591	3601	3564	3332	3438	3736	4066	4134
3755	3239	3100	3045	3197	3764	3895	3444	3539	4109	3899	3549	3541	3907	4033	3569	3381	3304	3223	3196	3578	4051	3869	3534	3685	3783	3886	3582	3560	3704	3684	3599	3689	3757	3798	3637	3567	3647	3676	3654	3535	3533	3569	3588	3607	3356	3545	3752	4004	4036
3598	2960	2866	2862	3086	3762	3976	3576	3571	3989	3830	3598	3486	3910	3885	3645	3473	3288	3216	3035	3544	4104	3842	3501	3810	4026	3849	3558	3471	3690	3693	3649	3699	3779	3703	3656	3518	3626	3711	3690	3677	3555	3516	3570	3441	3399	3570	3639	3884	3873
3540	2918	3052	2893	3135	3761	4063	3577	3424	3669	3526	3278	3612	4006	4313	3892	3377	3261	3257	3061	3772	4190	3859	3724	3728	3870	3732	3546	3607	3697	3779	3758	3713	3753	3781	3751	3700	3655	3692	3690	3735	3532	3527	3487	3541	3452	3571	3702	4047	3886
3879	3372	3274	3133	3195	4008	4217	3861	3614	3678	3521	3309	3614	4329	4433	4028	3455	3306	3087	3159	3611	4030	4048	3729	3666	3800	3717	3672	3569	3740	3828	3851	3765	3792	3914	3822	3658	3616	3722	3715	3745	3507	3462	3531	3625	3533	3744	3867	4081	4090
4479	3788	3438	3372	3355	4082	4527	4016	4065	4323	3898	3715	3777	4256	4233	3718	3435	3283	3224	3000	3740	4179	3997	3545	3671	3772	3679	3667	3584	3747	3929	3787	3824	3817	3894	3893	3716	3708	3766	3975	3689	3676	3644	3444	3616	3667	3646	3732	4177	4057
4408	3650	3365	3212	3289	3907	4257	4261	4233	4621	4395	4133	4004	4021	3798	3358	3115	3159	3209	3233	3596	3905	3902	3711	3735	3668	3540	3667	3610	3719	3878	3756	3822	3728	3971	3892	3807	3800	3884	3901	3772	3576	3671	3722	3657	3539	3587	3742	4085	3960
3767	3355	3051	3058	2936	3246	3522	3650	3841	4301	4353	3986	3725	3484	3091	2842	2889	3138	3150	3191	3721	3898	3819	3664	3699	3502	3525	3575	3698	3690	3748	3855	3688	3750	3916	3922	3663	3836	3925	3763	3821	3632	3627	3731	3631	3590	3767	3723	3965	4058
3383	3059	2844	2847	2765	2938	3101	3169	3304	3388	3615	3292	3133	3176	2893	2648	2769	3043	3120	3351	3724	3788	3609	3505	3644	3632	3563	3531	3748	3742	3586	3657	3530	3866	3861	3858	3729	3804	3893	3821	3704	3585	3860	3680	3776	3608	3583	3726	4033	4160
3419	3292	2992	2979	2807	2741	2947	2922	3008	3165	3160	3049	2812	2934	2800	2669	2755	3168	3383	3715	3850	3901	3554	3497	3497	3462	3444	3565	3767	3693	3632	3668	3637	3732	3718	3737	3720	3786	3801	3687	3684	3598	3603	3728	3647	3609	3600	3737	3987	4116
3485	3337	3351	3281	3096	3185	3145	2971	3054	3251	3248	3105	3238	3090	3046	2987	3381	3791	3830	3822	3735	3570	3484	3527	3498	3444	3589	3537	3745	3577	3596	3649	3624	3664	3845	3657	3776	3728	3724	3720	3623	3588	3715	3577	3716	3445	3594	3812	3888	3995
3939	3840	3933	3803	3872	3911	3785	3578	3569	3519	3629	3523	3542	3663	3574	3583	3816	4058	3814	3814	3688	3447	3443	3434	3638	3458	3611	3618	3692	3613	3490	3656	3511	3691	3741	3786	3759	3608	3752	3652	3602	3644	3715	3523	3589	3349	3403	3683	3839	3846
4375	4167	4163	4276	4319	4229	4318	3991	4088	3929	3825	3965	4080	4165	4104	3968	3985	3979	3778	3548	3507	3536	3482	3524	3439	3501	3438	3554	3556	3658	3687	3550	3637	3673	3778	3826	3753	3659	3680	3633	3592	3690	3674	3550	3522	3419	3397	3641	3782	3677
4294	4009	3918	4003	3940	4185	4091	4218	4125	3983	3962	3892	4013	4205	3841	3857	3801	3659	3575	3571	3422	3470	3476	3479	3510	3471	3647	3566	3439	3477	3500	3527	3528	3656	3683	3684	3802	3677	3574	3548	3624	3769	3682	3449	3477	3395	3460	3620	3700	3708
3895	3577	3477	3495	3672	3598	3826	3795	3881	3915	4002	3714	3775	3885	3707	3597	3708	3607	3613	3672	3575	3628	3551	3624	3501	3376	3578	3487	3422	3463	3457	3606	3723	3603	3768	3677	3478	3618	3564	3585	3581	3645	3445	3456	3412	3382	3404	3707	3638	3604
3527	3395	3484	3583	3521	3437	3461	3501	3524	3787	3840	3701	3761	3792	3700	3632	3699	3714	3669	3748	3621	3644	3727	3637	3544	3457	3572	3500	3298	3533	3585	3661	3638	3566	3475	3570	3541	3563	3591	3587	3541	3438	3377	3379	3444	3446	3429	3617	3441	3470
3557	3306	3372	3479	3490	3553	3511	3514	3539	3831	3822	3921	3915	3868	3663	3829	3716	3684	3730	3750	3700	3796	3788	3759	3629	3497	3506	3463	3473	3514	3651	3641	3596	3604	3584	3539	3497	3651	3517	3535	3706	3528	3431	3428	3387	3505	3375	3348	3418	3424
3715	3393	3331	3633	3552	3577	3579	3681	3763	3839	4018	3845	3767	3868	3770	3756	3696	3781	3748	3792	3849	3914	3815	3838	3675	3561	3550	3391	3404	3557	3635	3662	3547	3567	3580	3605	3491	3648	3498	3714	3516	3345	3414	3363	3425	3384	3272	3261	3368	3433
3689	3455	3498	3530	3585	3457	3633	3658	3625	4074	3895	3808	3765	3748	3765	3683	3719	3808	3853	3897	3752	3937	3779	3786	3640	3575	3501	3488	3325	3668	3645	3652	3808	3590	3436	3492	3667	3641	3570	3526	3407	3462	3470	3510	3371	3322	3381	3360	3376	3528
3697	3484	3651	3596	3490	3490	3523	3457	3398	3808	3713	3720	3556	3683	3675	3791	3770	3640	3866	3904	3834	3970	3752	3844	3605	3685	3542	3590	3611	3692	3734	3728	3604	3611	3672	3644	3722	3768	3639	3597	3606	3346	3400	3650	3498	3306	3400	3464	3423	3413
3726	3663	3635	3898	3514	3523	3452	3516	3584	3614	3656	3517	3528	3507	3606	3679	3758	3860	3728	3844	3880	3902	3771	3549	3642	3544	3670	3452	3604	3657	3850	3774	3688	3702	3642	3714	3672	3863	3717	3536	3462	3590	3477	3692	3486	3466	3504	3528	3408	3490
3920	3813	3814	3771	3634	3658	3532	3456	3627	3579	3472	3406	3435	3596	3572	3666	3805	3836	3677	3746	3857	3779	3777	3702	3600	3692	3617	3695	3677	3635	3907	3708	3666	3607	3612	3600	3690	3662	3711	3499	3497	3369	3575	3539	3495	3415	3469	3626	3542	3481
4014	3780	3683	3769	3633	3638	3600	3542	3544	3522	3557	3433	3540	3634	3587	3641	3753	3893	3753	3765	3827	3613	3734	3755	3657	3640	3588	3638	3650	3799	3715	3660	3543	3799	3678	3548	3634	3636	3646	3624	3697	3629	3679	3597	3451	3578	3631	3722	3577	3312
3951	3638	3592	3581	3438	3472	3458	3361	3525	3437	3635	3504	3557	3653	3636	3510	3684	3701	3553	3690	3755	3668	3702	3746	3754	3763	3683	3788	3671	3755	3798	3891	3755	3868	3905	3714	3732	3658	3621	3538	3684	3628	3557	3538	3462	3589	3748	3632	3517	3553
3829	3663	3629	3614	3363	3385	3512	3525	3464	3514	3568	3733	3617	3637	3586	3535	3550	3653	3564	3619	3625	3714	3669	3702	3668	3644	3597	3572	3582	3734	3797	3689	3729	3886	3790	3727	3663	3563	3666	3542	3539	3593	3364	3361	3565	3471	3553	3628	3563	3649
3856	3616	3551	3665	3645	3522	3754	3675	3725	3754	3638	3782	3676	3699	3639	3500	3510	3568	3515	3602	3662	3656	3791	3699	3635	3495	3474	3482	3584	3703	3748	3655	3661	3760	3756	3489	3497	3579	3519	3722	3646	3600	3515	3471	3546	3450	3520	3577	3398	3492
3659	3488	3492	3724	3808	3647	3789	3881	3760	3717	3706	3829	3669	3607	3540	3396	3509	3595	3537	3595	3713	3685	3617	3553	3489	3517	3427	3514	3617	3565	3718	3728	3719	3853	3634	3503	3450	3582	3568	3706	3641	3603	3524	3638	3539	3593	3565	3439	3524	3586
3683	3380	3490	3691	3738	3689	3788	3716	3597	3638	3598	3679	3590	3690	3588	3514	3447	3373	3473	3404	3602	3611	3394	3557	3398	3268	3208	3380	3504	3497	3679	3576	3654	3718	3540	3461	3577	3591	3536	3389	3673	3522	3566	3469	3601	3420	3633	3528	3510	3612
3802	3656	3642	3832	3801	3674	3600	3642	3512	3630	3583	3614	3670	3592	3464	3330	3422	3468	3420	3453	3587	3527	3431	3343	3477	3319	3384	3463	3589	3467	3538	3599	3674	3612	3545	3469	3592	3499	3383	3408	3400	3391	3467	3384	3362	3461	3321	3591	3519	3506
3886	3658	3659	3786	3742	3772	3736	3691	3728	3719	3722	3599	3642	3651	3467	3533	3696	3529	3384	3504	3620	3618	3507	3380	3378	3252	3500	3300	3493	3502	3425	3423	3481	3520	3568	3550	3453	3472	3379	3354	3411	3458	3559	3258	3494	3265	3421	3546	3581	3453
3974	3765	3504	3552	3622	3609	3758	3817	3942	3979	3692	3636	3752	3828	3635	3493	3643	3821	3667	3664	3948	3870	3699	3631	3470	3523	3438	3344	3406	3366	3451	3520	3555	3599	3602	3436	3423	3244	3301	3462	3498	3686	3593	3648	3541	3479	3574	3579	3564	3487
3993	3724	3491	3580	3480	3583	3699	3914	3966	4024	4092	3820	3832	3960	3696	3498	3591	3784	3754	3855	3935	3983	3882	3740	3611	3580	3524	3476	3330	3483	3607	3443	3411	3633	3737	3350	3283	3421	3392	3619	3616	3654	3781	3815	3837	3646	3552	3561	3570	3549
3892	3739	3612	3590	3536	3608	3676	3615	3955	4079	4070	3945	3942	3990	4002	3642	3647	3715	3754	3875	3810	3765	3689	3621	3690	3560	3739	3423	3455	3508	3726	3609	3523	3575	3660	3441	3336	3468	3550	3634	3519	3541	3555	3495	3595	3599	3607	3528	3633	3533
3717	3915	3684	3726	3492	3633	3684	3418	3430	3733	3653	3627	3691	3938	4008	3715	3618	3643	3570	3598	3363	3276	3419	3616	3508	3512	3615	3550	3469	3468	3702	3643	3498	3504	3552	3428	3548	3487	3537	3548	3531	3458	3252	3193	3292	3471	3406	3608	3724	3683
3653	3729	3979	3733	3559	3609	3630	3281	3000	3166	3390	3254	3354	3725	3954	3787	3570	3642	3438	3379	3160	2916	3175	3211	3250	3411	3610	3622	3465	3555	3720	3684	3439	3483	3576	3431	3516	3572	3730	3549	3358	3177	3030	2898	3025	3131	3362	3540	3913	3919
3463	3897	4220	3874	3565	3608	3502	3163	2782	2730	3152	3159	2959	3287	3765	3728	3587	3523	3512	3243	2956	2838	2994	3211	3154	3301	3815	3789	3568	3521	3903	3769	3396	3601	3525	3468	3592	3722	3662	3526	3331	3060	2922	2786	2880	3027	3076	3585	4167	4046
3631	4167	4299	4127	3584	3710	3572	3167	2699	2705	3087	3103	2905	3369	3850	3810	3674	3606	3531	3151	2839	2739	2968	3138	3127	3421	3888	3809	3568	3560	3711	3694	3488	3588	3618	3664	3514	3737	3749	3525	3344	3145	2923	2647	3003	3114	3216	3673	4210	3874
3579	4157	4291	4005	3769	3653	3594	3194	2801	2920	3493	3305	3030	3502	3934	3926	3737	3665	3630	3251	2932	2870	3139	3235	3153	3461	3884	3819	3389	3339	3692	3531	3614	3548	3591	3502	3520	3575	3756	3712	3410	3225	3044	2844	3129	3348	3315	3886	4310	4048
3587	4061	4275	3718	3652	3642	3693	3219	3104	3213	3532	3382	3249	3740	3998	3933	3650	3620	3539	3281	2955	3036	3228	3399	3193	3527	3946	3673	3296	3491	3818	3720	3589	3523	3683	3508	3517	3670	3801	3714	3627	3250	3255	3112	3338	3419	3345	3777	4444	4132
3444	3970	4144	3851	3532	3692	3629	3315	3033	3227	3677	3597	3196	3662	4127	3951	3603	3395	3305	3216	2932	3032	3150	3244	3178	3517	3894	3675	3431	3367	3839	3595	3416	3554	3596	3445	3377	3610	3971	3616	3429	3288	3245	3050	3261	3414	3365	3751	4154	4070
3512	3993	4175	3882	3725	3644	3664	3272	3058	3128	3443	3205	3199	3871	4111	3934	3584	3402	3451	3159	2992	2959	3213	3109	3080	3371	3919	3784	3325	3500	3729	3664	3394	3470	3545	3311	3355	3593	3774	3484	3440	3326	3089	3034	3193	3353	3232	3771	4171	4029
3474	3993	4274	3995	3396	3756	3733	3355	3000	3031	3352	3306	3111	3690	3992	3944	3527	3456	3414	3248	2932	2976	3099	3226	3161	3427	3814	3676	3432	3530	3716	3606	3346	3417	3457	3341	3429	3725	3833	3650	3415	3233	3138	2923	3262	3412	3403	3730	4269	4095
3569	4029	4098	3798	3475	3739	3792	3393	2911	3017	3342	3288	3108	3594	4070	3823	3601	3596	3461	3222	2978	2975	3168	3099	3019	3371	3844	3826	3453	3465	3629	3534	3451	3465	3464	3275	3434	3649	3872	3656	3345	3381	3263	3038	3229	3297	3394	3637	4384	4074
3516	4032	4380	3908	3525	3791	3736	3310	2846	3072	3499	3279	3072	3419	4046	3856	3623	3556	3536	3232	2928	2920	3127	3117	3110	3357	3891	3740	3330	3302	3424	3578	3407	3481	3403	3377	3348	3637	3576	3495	3327	3206	3092	2974	3063	3338	3248	3633	4253	4188
3590	4078	4293	3903	3585	3751	3683	3323	2880	3018	3517	3389	3056	3668	4064	4012	3569	3517	3488	3157	2948	2775	3280	3216	2950	3412	3848	3740	3213	3343	3576	3506	3377	3482	3548	3335	3333	3649	3793	3519	3372	3178	2972	2850	3055	3318	3185	3635	4253	4028
3345	3882	4250	3934	3654	3617	3625	3290	2940	3108	3486	3413	3065	3590	3939	3784	3381	3526	3334	3238	3071	2884	3242	3232	3149	3425	3821	3781	3400	3347	3650	3636	3363	3379	3473	3360	3224	3669	3823	3549	3308	3303	3147	2983	3013	3263	3210	3645	4136	3960
3287	4156	4198	3964	3627	3784	3795	3476	2931	3153	3539	3213	2942	3402	3994	3634	3349	3458	3458	3228	3012	2922	3275	3223	3092	3301	3935	3773	3395	3304	3493	3621	3357	3394	3479	3336	3348	3636	3801	3522	3336	3265	3254	2978	3095	3311	3222	3615	4206	4039
3395	4028	4395	4023	3640	3641	3726	3409	2935	3076	3486	3256	2853	3396	3882	3774	3464	3508	3383	3297	2987	2901	3116	3225	3146	3494	3927	3728	3327	3393	3638	3542	3357	3337	3587	3354	3414	3456	3860	3519	3389	3261	3210	2854	2974	3160	3296	3671	4148	3962
3457	4153	4374	3967	3505	3565	3706	3392	2977	3131	3458	3215	2948	3463	3924	3836	3449	3530	3619	3235	2825	2929	3043	3313	3130	3432	3831	3721	3403	3343	3508	3434	3283	3379	3480	3330	3316	3637	3828	3693	3369	3232	3145	2997	3143	3154	3349	3805	4203	4063
3390	4104	4154	3698	3573	3589	3593	3302	2858	2992	3371	3369	3071	3627	4025	3812	3553	3459	3350	3211	2893	3040	3253	3211	3162	3350	3898	3829	3366	3389	3614	3665	3285	3411	3436	3304	3217	3648	3828	3595	3357	3295	3250	3032	3142	3193	3329	3701	4258	4031
3315	3897	4061	3687	3309	3339	3509	3274	2881	3031	3503	3438	3075	3529	3992	3757	3515	3478	3406	3187	2948	3076	3265	3236	3153	3300	3698	3726	3396	3262	3586	3578	3432	3370	3336	3313	3297	3637	3944	3646	3364	3372	3232	3030	3007	3286	3331	3614	4122	4107
3183	3702	4127	3665	3486	3395	3484	3281	2885	3066	3491	3372	3021	3512	4082	3917	3551	3467	3544	3226	3177	3008	3188	3272	3079	3325	3801	3860	3474	3345	3688	3654	3266	3458	3467	3287	3308	3649	3802	3590	3365	3271	3147	2920	3040	3162	3205	3466	4196	3950
3143	3816	4155	3791	3404	3328	3499	3229	2880	2985	3389	3240	3027	3357	4126	3929	3580	3341	3506	3372	3062	3116	3190	3257	3029	3433	3862	3815	3472	3354	3485	3465	3216	3309	3439	3302	3311	3633	3865	3602	3337	3254	3184	2895	3012	3105	3158	3438	4213	3966
3245	3908	4121	3580	3244	3413	3304	3190	2737	2856	3353	3221	2854	3453	4031	3990	3633	3615	3423	3169	3040	3035	3323	3297	3299	3528	3974	3833	3359	3395	3613	3459	3330	3404	3539	3316	3192	3652	3848	3580	3336	3326	3202	2929	2998	3178	3136	3512	4227	3980
3298	3795	4071	3712	3139	3434	3282	3163	2866	2892	3238	3134	2962	3437	4057	3861	3614	3529	3394	3237	3038	3001	3156	3286	3316	3487	3933	3779	3457	3371	3576	3543	3421	3313	3580	3365	3227	3606	3898	3686	3463	3360	3128	2930	3056	3126	3057	3542	4101	3889
3146	3865	3994	3648	3292	3504	3461	3299	2851	2830	3263	3238	2964	3405	4051	3750	3678	3535	3473	3303	3077	3110	3184	3348	3148	3406	3796	3672	3384	3501	3603	3604	3436	3454	3540	3356	3444	3696	3845	3501	3232	3222	3154	2918	2891	2999	3019	3399	3938	3797
3215	3850	4017	3816	3403	3470	3525	3225	2972	2940	3347	3341	3025	3496	3944	3812	3565	3588	3421	3225	3115	3029	3228	3199	3225	3360	4018	3692	3326	3368	3522	3645	3373	3421	3447	3339	3393	3658	3844	3542	3273	3084	3017	2945	2973	3049	3052	3448	4087	3843
3180	3675	3953	3709	3440	3508	3383	3165	2926	3009	3344	3194	2994	3427	4010	3838	3724	3610	3359	3271	3001	2919	3190	3081	3088	3389	3820	3782	3302	3361	3546	3519	3349	3409	3560	3525	3381	3748	3895	3659	3338	3241	3245	2982	2986	3199	3123	3566	4038	3943
2917	3712	4009	3735	3475	3517	3489	3253	2994	2941	3330	3291	3124	3485	3968	3968	3622	3623	3415	3203	2969	2986	3062	3126	3070	3300	3732	3675	3275	3269	3426	3590	3321	3341	3456	3400	3411	3757	3938	3555	3315	3233	3041	2980	3002	3085	3062	3418	4047	3737
3060	3740	4239	3832	3444	3449	3584	3266	2974	3031	3526	3365	3286	3678	4128	4124	3720	3669	3433	3279	2906	2989	3149	3185	3103	3317	3876	3666	3244	3159	3463	3551	3316	3341	3490	3381	3308	3462	3769	3690	3191	3235	3196	2919	2899	2951	3027	3314	3897	3728
2901	3722	3932	3794	3368	3422	3533	3267	3069	3105	3479	3317	3217	3791	4240	4142	3714	3497	3520	3355	2877	2818	3151	3162	2993	3241	3810	3733	3213	3205	3389	3563	3316	3329	3545	3373	3283	3539	3834	3575	3246	3128	3171	2865	2883	3035	2925	3283	3962	3976
3077	3721	4046	3700	3331	3417	3508	3303	2876	2963	3308	3331	3098	3713	4109	4011	3695	3515	3477	3245	2943	2808	3082	3059	2985	3244	3821	3657	3358	3320	3481	3442	3253	3461	3462	3335	3338	3640	3883	3612	3285	3062	3029	2971	3060	3210	3083	3402	3986	3826
3065	3640	4068	3769	3328	3363	3352	3208	2742	2955	3347	3326	3199	3610	4111	4012	3729	3600	3567	3287	3004	2810	2994	3186	3049	3268	3812	3675	3303	3270	3384	3460	3426	3422	3657	3420	3381	3556	3762	3626	3233	3125	2964	2839	2898	3020	2978	3246	3930	3862
3118	3838	4125	3788	3536	3369	3461	3244	2973	3065	3429	3342	3065	3475	4156	4017	3839	3613	3670	3303	2968	2932	3048	3189	3109	3433	3942	3759	3394	3353	3513	3512	3303	3542	3588	3447	3361	3491	3735	3466	3145	2931	2912	2833	2841	3010	2773	3394	3776	3685
3175	3867	4184	3814	3478	3404	3420	3256	2942	2997	3292	3132	3056	3593	4113	3967	3526	3567	3425	3275	3001	2914	2910	3071	3114	3448	3871	3818	3381	3338	3586	3548	3379	3397	3495	3418	3224	3586	3684	3627	3269	3054	2941	2780	2987	3097	2988	3354	3926	3869
3211	4008	4288	3914	3463	3537	3508	3197	2878	2850	3107	3066	3075	3569	3986	3873	3529	3401	3346	3202	3009	2771	3063	3117	3006	3413	3972	3755	3355	3361	3575	3521	3273	3229	3584	3422	3389	3647	3809	3620	3358	3132	2855	2750	2867	3044	2984	3486	4048	4052
3323	3838	4264	3973	3628	3693	3599	3229	2851	2870	3223	3089	2989	3365	3954	3816	3442	3312	3291	3254	2959	2783	3022	3140	3095	3349	3765	3722	3281	3259	3560	3489	3307	3376	3507	3368	3306	3575	3533	3513	3278	3122	2945	2835	2778	2913	2920	3453	3852	3929
3166	3752	4313	3902	3776	3654	3627	3213	2908	2953	3232	3263	3148	3522	3870	3730	3371	3387	3221	3081	2727	2711	2936	2957	3040	3202	3829	3698	3313	3092	3412	3301	3104	3244	3364	3255	3157	3466	3485	3516	3370	3209	3010	2814	2981	3051	2911	3259	3837	3637
3203	3930	4196	4006	3737	3558	3446	3157	2888	2948	3266	3175	2998	3598	3810	3597	3435	3284	3215	2911	2672	2597	2882	3086	2974	3272	3735	3507	3217	3205	3297	3254	3115	3218	3317	3225	3127	3449	3556	3387	3336	3262	3082	2844	3002	3177	3062	3360	3859	3836
3113	3826	4182	3889	3613	3434	3446	3166	2712	2891	3242	3082	3079	3482	3821	3797	3382	3239	3121	2929	2598	2527	2735	2931	2909	3268	3766	3556	3139	3098	3321	3284	3022	3199	3198	3101	3204	3445	3609	3524	3268	3152	2871	2655	2795	3043	3069	3369	3970	3974
3240	3829	4101	3729	3426	3468	3373	3254	2888	2925	3122	3070	3129	3484	3951	3758	3559	3320	3148	2978	2757	2661	2927	3050	2838	3166	3809	3503	3149	3097	3244	3128	3038	3113	3332	3262	3177	3292	3484	3282	2983	2920	2806	2490	2546	2780	2884	3208	3786	3789
3313	3893	3985	3702	3467	3485	3421	3283	2847	3054	3419	3284	3119	3603	3779	3884	3367	3380	3346	3159	2869	2780	3038	3059	2994	3337	3703	3618	3046	3106	3303	3203	3070	3129	3277	3280	3144	3205	3361	3157	2913	2840	2740	2493	2619	2651	2729	3047	3531	3598
3236	3924	4186	3839	3465	3505	3546	3081	2797	2860	3154	3216	3135	3547	3983	3785	3409	3384	3393	3111	2855	2862	3032	3131	3026	3317	3850	3559	3167	3082	3347	3424	3083	3236	3310	3194	3105	3221	3355	3363	3049	3064	2918	2845	2802	2910	2922	3167	3456	3516
3368	3931	4050	3865	3520	3445	3298	3014	2650	2624	3057	3056	2836	3451	3936	3722	3493	3220	3364	3000	2733	2618	2958	3119	2936	3371	3837	3725	3230	3193	3360	3395	3237	3174	3361	3257	3131	3273	3537	3428	3435	3379	3208	3163	3054	3171	3126	3372	3554	3588
3209	4028	4350	3832	3536	3445	3287	2870	2503	2640	2904	2921	2990	3358	3832	3893	3306	3297	3179	3042	2624	2629	2861	3003	2984	3285	3588	3646	3339	3131	3378	3482	3290	3220	3404	3373	3162	3200	3343	3347	3383	3525	3579	3541	3361	3420	3351	3379	3421	3218
3254	3810	4032	3929	3524	3391	3149	2972	2676	2717	2815	2954	2916	3407	3829	3764	3383	3215	3129	2983	2752	2630	2846	2865	2894	3079	3514	3507	3287	3167	3340	3388	3176	3142	3277	3348	3185	3165	3335	3461	3395	3483	3635	3584	3628	3353	3338	3259	3320	3191
3166	3502	3621	3669	3427	3240	3178	2988	2706	2630	2879	2886	3046	3256	3698	3594	3406	3330	3204	3030	2742	2672	2880	2906	2990	3194	3404	3558	3131	3115	3298	3293	3214	3414	3350	3279	3204	3346	3264	3414	3399	3588	3587	3709	3519	3542	3358	3467	3431	3384
3325	3505	3476	3398	3532	3443	3389	3127	3081	3089	3124	3210	3227	3434	3503	3364	3495	3610	3457	3284	3067	3121	3270	3222	3180	3242	3347	3255	3178	3202	3154	3287	3157	3194	3401	3330	3352	3415	3285	3380	3273	3370	3595	3477	3501	3422	3490	3420	3434	3414
3516	3402	3369	3566	3568	3446	3668	3659	3746	3677	3702	3636	3583	3552	3302	3578	3487	3641	3838	3550	3585	3611	3669	3447	3369	3415	3382	3204	3302	3279	3197	3165	3227	3212	3231	3295	3254	3402	3206	3245	3261	3175	3309	3181	3204	3262	3302	3259	3203	3319
3633	3535	3290	3339	3416	3573	3725	3694	4052	4023	3773	3731	3574	3549	3363	3452	3499	3651	3644	3783	3722	3717	3709	3508	3470	3491	3404	3252	3250	3334	3256	3235	3193	3264	3412	3226	3355	3299	3396	3290	3299	3151	3207	3123	3250	3183	3307	3188	3096	3245
3608	3389	3115	3310	3314	3328	3391	3593	3569	3685	3625	3583	3496	3437	3293	3333	3251	3486	3420	3523	3550	3596	3510	3401	3460	3376	3203	3302	3454	3458	3413	3230	3350	3434	3423	3187	3342	3276	3310	3322	3372	3362	3291	3311	3429	3330	3279	3243	3292	3279
3362	3337	3194	3201	3156	3218	3268	3387	3300	3337	3325	3356	3460	3263	3366	3222	3245	3390	3283	3224	3364	3273	3231	3226	3341	3247	3386	3454	3374	3339	3305	3264	3384	3374	3406	3319	3311	3383	3462	3405	3555	3345	3334	3509	3550	3709	3584	3568	3562	3600
3557	3409	3309	3455	3520	3423	3433	3442	3437	3306	3312	3474	3410	3386	3302	3416	3408	3333	3378	3362	3350	3425	3130	3194	3310	3356	3136	3244	3405	3346	3331	3297	3363	3383	3463	3272	3361	3409	3366	3333	3335	3490	3503	3500	3512	3649	3673	3745	3734	3608
3600	3643	3507	3609	3477	3355	3617	3454	3562	3423	3387	3491	3359	3503	3312	3333	3420	3460	3363	3338	3476	3261	3270	3244	3399	3310	3282	3330	3319	3421	3445	3333	3340	3366	3480	3335	3353	3494	3455	3407	3439	3502	3350	3508	3741	3783	3670	3745	3801	3587
3559	3471	3462	3472	3332	3288	3388	3414	3389	3392	3348	3252	3206	3229	3185	3249	3222	3229	3152	3127	3247	3136	3119	3274	3202	3287	3252	3258	3379	3435	3408	3223	3309	3352	3433	3381	3384	3375	3480	3485	3635	3376	3404	3499	3561	3641	3669	3555	3426	3615
3378	3304	3389	3298	3309	3220	3260	3236	3273	3263	3162	3165	3155	3139	3115	3188	3135	3122	3135	3029	3214	3001	3133	3167	3275	3202	3242	3300	3318	3334	3313	3307	3303	3476	3292	3275	3432	3337	3600	3513	3430	3106	3065	2967	3024	3063	3072	3121	3071	3077
3631	3568	3512	3733	3452	3491	3419	3557	3469	3319	3467	3389	3334	3393	3409	3414	3404	3396	3304	3334	3303	3362	3424	3399	3330	3320	3166	3225	3235	3476	3328	3340	3173	3308	3269	3092	3204	3416	3546	3359	3084	2990	2612	2511	2449	2607	2759	2686	2603	2616
4160	4290	4000	4164	4025	3984	3914	3778	3970	3901	3779	3881	3843	3691	3961	3918	3961	3860	3843	3904	3701	3803	3687	3774	3615	3709	3545	3344	3368	3244	3294	3191	3249	3341	3217	3151	3128	3415	3548	3423	3114	2804	2748	2509	2504	2756	2845	2726	2657	2601
4155	4131	3967	4083	3896	4032	4056	4028	3785	3847	3888	3800	3869	3890	3795	4012	3996	3814	3988	3860	3883	3727	3844	3754	3894	3647	3663	3578	3307	3321	3484	3360	3320	3373	3352	3283	3314	3551	3757	3520	3262	2982	2851	2862	2720	2964	3024	2764	2892	2932
3754	3637	3460	3637	3692	3697	3484	3601	3497	3387	3459	3369	3409	3464	3516	3497	3525	3564	3460	3504	3459	3556	3504	3434	3625	3689	3619	3625	3450	3363	3414	3328	3491	3267	3396	3497	3340	3484	3761	3484	3392	3147	2970	2909	3006	3005	2904	2779	2864	3004
3575	3606	3485	3365	3364	3399	3295	3307	3286	3221	3169	3141	3314	3251	3176	3417	3228	3256	3424	3305	3260	3236	3236	3283	3284	3454	3658	3582	3444	3397	3409	3476	3389	3349	3505	3293	3359	3409	3567	3522	3492	3228	3214	3090	3104	3068	3050	3094	3026	3070
3295	3283	3279	3280	3252	3249	3238	3147	3100	3006	3166	3036	3042	3139	3065	3084	3049	3112	3320	3285	3067	2850	3038	3068	3145	3336	3556	3713	3542	3464	3448	3549	3423	3419	3415	3557	3461	3312	3634	3523	3491	3583	3540	3493	3493	3581	3534	3554	3636	3639
2917	2869	2761	2848	3001	2848	2810	2800	2893	2919	2811	2899	2699	2644	2810	2778	2808	2805	2852	2929	2594	2599	2688	2722	2994	3319	3697	3752	3623	3389	3355	3572	3349	3286	3497	3490	3444	3290	3532	3579	3737	3752	3985	4059	3829	4029	3922	3950	4078	3912
2790	2792	2642	2651	2717	2898	2815	2612	2722	2887	2893	2624	2734	2808	2824	2791	2690	2846	2746	2827	2626	2720	2622	2763	2795	3232	3580	3918	3656	3315	3492	3543	3382	3391	3369	3535	3418	3275	3477	3437	3519	3728	3817	3961	3799	3957	3855	3970	3937	3980
2934	3261	3169	3035	2908	3076	3158	3119	3153	3248	3182	3205	3110	3208	3214	3074	3103	3109	3188	3102	2997	2927	3117	2863	3050	3216	3525	3600	3527	3363	3590	3534	3422	3514	3464	3392	3278	3483	3440	3319	3382	3529	3587	3585	3592	3810	3624	3638	3768	3803
3260	3182	3144	3339	3187	3269	3312	3343	3292	3401	3458	3396	3131	3397	3357	3370	3392	3257	3408	3362	3362	3213	3329	3206	3190	3236	3529	3587	3553	3475	3551	3473	3531	3511	3466	3290	3369	3408	3576	3627	3454	3615	3493	3447	3613	3515	3631	3484	3548	3683
3398	3277	3222	3540	3377	3285	3211	3391	3514	3370	3525	3516	3323	3246	3345	3455	3363	3446	3457	3508	3501	3465	3326	3334	3431	3500	3497	3612	3585	3604	3551	3693	3617	3568	3590	3382	3298	3529	3700	3619	3578	3416	3237	3012	3124	3447	3306	3279	3293	3327
3874	3717	3314	3519	3809	3739	3563	3666	3834	3670	3806	3747	3702	3507	3643	3692	3506	3552	3550	3676	3635	3548	3429	3634	3571	3642	3558	3611	3743	3601	3568	3687	3543	3517	3563	3428	3404	3636	3764	3513	3331	3046	2857	2543	2621	2900	2817	2795	2823	2973
3919	4058	3910	3705	3927	4069	3926	3915	4029	3990	3868	4017	3918	3905	3827	3830	3749	3791	4053	3885	3834	3595	3484	3622	3773	3606	3427	3548	3510	3671	3580	3535	3680	3802	3554	3360	3434	3601	3754	3451	3116	2836	2663	2493	2339	2641	2828	2584	2641	2722
3801	4236	4290	4303	3930	4169	4315	4179	4050	4185	4175	4096	4084	3963	4073	4085	4073	3907	4091	3990	3974	3720	3673	3683	4007	3797	3628	3506	3550	3737	3640	3691	3700	3569	3572	3497	3582	3602	3810	3562	3328	3056	2790	2732	2608	2940	3063	2810	3042	2928
3833	3806	4186	4437	4002	3898	4235	4236	3932	4131	4151	3939	3976	4011	4037	4080	4064	3919	4069	4090	3994	3935	3741	3915	4090	3772	3787	3610	3733	3716	3653	3565	3530	3550	3589	3467	3497	3646	3637	3694	3325	3261	3052	2917	2992	3155	3109	3093	2952	3201
3782	3452	3787	4316	3920	3670	3647	3813	3750	3562	3809	3772	3673	3827	3756	3938	4023	3831	3806	3804	3748	3666	3568	3813	3775	3841	3917	3641	3707	3536	3665	3732	3590	3591	3608	3520	3470	3506	3669	3557	3330	3288	3069	3096	3098	3310	3155	3092	3091	3047
3631	3394	3326	3541	3900	3584	3276	3631	3575	3268	3428	3460	3366	3505	3592	3637	3461	3440	3540	3571	3642	3513	3489	3586	3579	3867	3847	3857	3593	3387	3615	3585	3646	3539	3584	3627	3407	3467	3528	3483	3480	3516	3418	3385	3595	3542	3443	3300	3336	3425
3872	3822	3415	3399	3667	3765	3417	3356	3593	3479	3205	3463	3263	3406	3592	3461	3510	3511	3467	3549	3337	3265	3368	3233	3418	3657	3954	3956	3554	3359	3590	3713	3500	3608	3586	3514	3446	3491	3663	3617	3724	3699	3839	3930	4180	4019	3970	4040	3889	3927
3383	3632	3205	2821	3080	3334	3142	2966	2959	2994	2772	2951	3009	2871	2978	3157	3045	3138	3103	2988	2818	2735	2797	2949	3057	3495	3922	3978	3652	3364	3456	3726	3464	3517	3492	3639	3512	3602	3635	3700	3672	3762	4005	4272	4266	4296	4233	4245	4319	4174
2643	3169	3191	2661	2754	2971	2988	2566	2750	2774	2670	2622	2686	2617	2740	2786	2698	2831	2766	2835	2662	2528	2647	2753	2969	3460	3970	3970	3593	3400	3391	3454	3567	3461	3493	3777	3448	3278	3561	3529	3581	3734	3955	4085	4076	4072	3941	3991	4027	4068
2746	3178	3427	3118	2819	3035	3456	3101	2835	3208	3098	2863	3061	3047	3023	3116	2999	3085	3193	3051	3100	2792	2940	2954	3103	3349	3858	3967	3573	3473	3515	3670	3572	3415	3545	3591	3491	3444	3368	3530	3652	3644	3687	3613	3732	3664	3705	3629	3842	3735
3037	3461	3926	3670	3273	3291	3631	3396	3196	3470	3394	3261	3503	3511	3279	3428	3303	3349	3349	3437	3248	3208	3111	3068	3122	3242	3559	3595	3508	3561	3567	3680	3587	3518	3508	3406	3356	3360	3631	3670	3607	3622	3590	3552	3534	3559	3573	3380	3424	3535
2868	3149	3610	3460	3137	3033	3517	3381	3070	3320	3292	3039	3278	3326	3138	3325	3142	3276	3199	3296	3232	3115	3156	3148	3163	3393	3552	3645	3515	3418	3420	3529	3674	3598	3575	3346	3532	3586	3800	3793	3561	3277	3147	2998	3089	3175	3241	3093	3103	3074
2883	3037	3671	3623	3192	3119	3634	3477	3099	3365	3658	3204	3364	3545	3330	3509	3339	3329	3341	3111	3326	3385	3361	3405	3468	3635	3524	3472	3507	3559	3491	3571	3578	3626	3588	3302	3422	3586	3769	3563	3270	3007	2926	2555	2517	2764	2896	2705	2744	2695
3158	3213	3892	3969	3508	3380	3911	4034	3330	3688	3994	3637	3696	3838	3625	3824	3577	3595	3730	3539	3717	3765	3719	3665	3570	3620	3464	3487	3753	3612	3630	3554	3552	3545	3512	3398	3386	3530	3729	3642	3201	2926	2819	2564	2467	2820	2843	2854	2643	2742
3451	3473	4144	4332	3751	3588	4095	4135	3714	3851	4041	3713	3778	3991	3742	4126	3651	3940	3912	3925	3974	4059	3915	3736	3717	3497	3406	3474	3641	3651	3718	3545	3592	3714	3529	3500	3431	3652	3658	3627	3450	3294	3133	2833	2970	3176	3300	3141	3007	3157
3356	3427	4017	4159	3724	3405	4011	4086	3655	3796	3944	3647	3844	3986	3623	3869	3820	3916	3900	3862	3981	3888	3785	3674	3644	3594	3490	3434	3619	3575	3613	3634	3599	3695	3647	3500	3443	3609	3708	3574	3461	3570	3197	3165	3237	3361	3398	3222	3251	3211
3288	3305	3860	4014	3380	3246	3796	3806	3337	3530	3864	3520	3635	3874	3580	3866	3778	3719	3836	3757	3766	3619	3531	3605	3624	3630	3636	3563	3455	3518	3703	3520	3607	3504	3584	3584	3661	3539	3598	3555	3472	3333	3454	3327	3243	3563	3485	3463	3382	3448
3063	3159	3673	3747	3352	3102	3472	3623	3218	3318	3584	3145	3374	3422	3159	3663	3489	3557	3458	3498	3519	3443	3424	3457	3387	3598	3489	3693	3471	3504	3583	3660	3570	3595	3538	3537	3580	3618	3606	3621	3615	3553	3703	3637	3754	3859	3655	3776	3784	3765
2942	2959	3595	3567	3291	3081	3450	3598	3082	3233	3523	3112	3177	3445	3117	3393	3206	3291	3409	3290	3329	3128	3347	3175	3257	3310	3533	3734	3602	3399	3556	3642	3451	3455	3624	3617	3557	3475	3672	3780	3819	3816	4065	4049	3955	4146	4207	4176	4253	4186
2787	2956	3345	3270	2965	2762	3283	3239	2915	3059	3213	2837	2974	3143	2920	3154	2996	3034	3150	3022	3025	2841	2885	2953	2993	3320	3598	3762	3449	3372	3558	3695	3591	3494	3605	3728	3442	3568	3586	3736	3802	3914	4095	4114	4144	4151	4094	4181	4224	4252
2328	2638	3076	2842	2402	2547	2857	2723	2472	2858	2749	2614	2707	2719	2687	2770	2516	2659	2644	2614	2729	2533	2510	2742	2854	3199	3755	3949	3551	3437	3431	3595	3534	3630	3753	3834	3540	3439	3536	3725	3629	3678	3875	3821	3927	3854	3910	3698	3904	3895
2557	2861	3054	2805	2585	2711	2981	2710	2517	2917	2995	2648	2927	2838	2764	2945	2633	2789	2796	2781	2712	2543	2699	2757	3061	3237	3653	3865	3585	3249	3384	3575	3521	3529	3597	3601	3473	3492	3671	3720	3605	3577	3544	3482	3610	3514	3633	3478	3466	3563
3209	3475	3292	3014	2917	3269	3369	3079	3052	3460	3247	3242	3377	3216	3195	3279	3047	3118	3230	3294	2993	2967	2861	3086	3033	3255	3530	3729	3616	3340	3455	3401	3518	3497	3499	3541	3453	3579	3735	3762	3651	3308	3417	3278	3288	3494	3380	3332	3170	3326
3389	3505	3176	2881	3011	3162	3053	2793	3034	3181	2981	3111	3099	2940	3074	3051	3043	3070	2987	3128	2802	2826	2883	2933	3129	3297	3379	3588	3380	3316	3271	3369	3276	3331	3462	3311	3314	3534	3584	3665	3427	3042	2983	2850	2815	2945	2975	2789	2915	2958
3196	3164	2707	2806	3050	3023	2586	2721	2899	2848	2858	3011	2935	2859	3000	2901	2877	3006	2850	3062	2974	2912	2925	3079	3208	3242	3456	3423	3310	3174	3225	3307	3313	3477	3297	3277	3299	3471	3447	3544	3229	2969	2767	2515	2502	2574	2625	2604	2515	2647
3265	3025	3018	3219	3451	3106	2962	3118	3205	3026	3215	3365	3149	3334	3428	3154	3278	3248	3279	3315	3391	3347	3351	3333	3378	3390	3413	3367	3304	3281	3283	3326	3407	3410	3429	3325	3441	3550	3660	3361	3351	3096	2861	2719	2611	2864	2852	2835	2793	2834
3304	3314	3391	3624	3650	3432	3502	3554	3369	3297	3522	3559	3394	3487	3531	3563	3582	3563	3601	3534	3615	3702	3622	3606	3446	3372	3309	3351	3249	3392	3314	3460	3387	3362	3386	3313	3352	3438	3577	3632	3460	3215	3095	3129	3170	3305	3320	3164	3160	3250
3302	3474	3653	3554	3413	3429	3730	3700	3447	3435	3632	3456	3349	3593	3498	3717	3674	3572	3673	3621	3761	3695	3652	3535	3641	3498	3471	3596	3433	3491	3320	3309	3433	3379	3319	3473	3281	3530	3630	3584	3513	3506	3456	3468	3583	3674	3522	3441	3457	3489
3483	3396	3490	3202	3302	3357	3501	3461	3407	3428	3562	3428	3687	3502	3522	3944	3605	3725	3574	3645	3466	3495	3440	3469	3426	3501	3521	3439	3355	3352	3328	3268	3254	3384	3392	3336	3408	3452	3360	3618	3524	3501	3410	3552	3670	3718	3757	3781	3717	3673
[truncated: 920 more columns]
