# Supplementary material for: Spatial Resolution and Refractive Index Contrast of Resonant Photonic Crystal Surfaces for Biosensing
Source: IEEE Photonics J. Author manuscript; Available in PMC 2015 Sep 7. (PMC4561521; doi:10.1109/JPHOT.2015.2435699)
Supplement: fig4_data [file NIHMS64775-supplement-fig4_data.gz › Volumes/graham/MacBook_backup/PhD_folder_2015_06_02/paper_improvements/IEEE_J_Photonics/final_files/data_files/fig4/4c_raw/I07.csv]

4915	4547	4597	4424	4413	4491	4685	4686	4529	4393	4183	4018	3949	3771	3931	4408	4649	4813	4692	4415	4276	3901	3800	4167	4606	4789	4921	4399	3987	3769	3829	4389	4832	5159	4663	4039	3707	4010	4324	4534	4366	4084	3759	3739	4072	4244	4078	3856	3988	3964
4923	4907	4824	4719	4795	5020	4971	4748	4777	4360	4050	3920	3834	3761	4068	4504	4677	4528	4374	4269	3909	3634	3712	4171	4577	4947	4783	4232	3859	3807	4080	4571	4929	4907	4421	3790	3677	3803	4423	4409	4231	3947	3633	3740	4097	4239	4066	3974	4013	3911
4908	4857	4583	4761	4837	4985	4880	4814	4579	4094	3853	3737	3622	3764	4299	4814	4697	4500	4317	4036	3713	3603	3820	4349	4707	4811	4618	4300	3870	3953	4157	4571	4768	4640	4081	3755	3705	4040	4322	4376	4287	3872	3734	3844	4078	4180	4149	4067	4104	4080
4701	4795	4740	4683	4966	5128	5054	4703	4378	4002	3723	3748	3745	4032	4496	4756	4714	4502	4242	3782	3608	3519	3980	4403	4842	4874	4617	4262	3945	3788	4200	4547	4613	4323	3933	3747	3851	4192	4411	4541	4246	3863	3850	4106	4125	4270	4278	4236	4352	4149
4783	4677	4595	4898	5054	5184	4895	4376	4223	3839	3818	3697	3926	4322	4778	4833	4546	4364	4276	3819	3635	3820	4347	4716	4907	4709	4405	3973	3797	3907	4350	4524	4529	4292	3890	3859	4170	4477	4684	4525	4380	4058	4117	4159	4275	4310	4320	4434	4450	4307
4868	4845	4852	4969	4987	4958	4635	4162	4055	3948	3892	3878	4073	4356	4674	4864	4672	4371	4409	4130	3825	3993	4620	4852	4886	4740	4197	3782	3638	3954	4564	4656	4691	4292	4085	4052	4352	4656	4879	4640	4479	4352	4264	4361	4314	4285	4294	4351	4173	4243
4847	4876	4837	4851	4794	4647	4294	3999	3836	3953	3917	3884	4359	4617	4759	4716	4570	4490	4334	4205	4101	4331	4777	4797	4608	4373	3924	3693	3764	4125	4440	4957	4780	4418	4144	4406	4759	5002	4972	4678	4292	4225	4487	4444	4291	4168	4185	4248	4118	4037
4933	4889	4995	4836	4584	4526	4135	3973	4049	4111	3891	4084	4455	4519	4828	4564	4686	4464	4496	4247	4234	4603	4732	4810	4346	4179	3875	3658	3938	4344	4797	4894	4649	4510	4363	4394	4758	4798	4809	4498	4320	4353	4409	4269	4241	4115	4181	4105	3974	3763
5091	5157	5033	4756	4447	4395	3990	4024	4061	4129	4123	4284	4429	4579	4637	4642	4729	4590	4592	4388	4669	4852	4803	4695	4334	4061	3828	3887	4101	4495	4992	4761	4581	4346	4435	4492	4762	4688	4415	4458	4208	4385	4429	4256	4126	4136	4214	4123	3938	3880
5270	5110	4874	4611	4382	4140	4099	3984	3916	4008	4140	4387	4496	4460	4571	4634	4795	4595	4397	4609	4779	4752	4807	4453	4220	4124	4019	4134	4492	4753	4711	4767	4573	4516	4516	4728	4661	4435	4272	4186	4405	4442	4331	4230	4141	4266	4346	4226	3970	3748
5269	4875	4742	4444	4308	4160	4063	4034	3872	4061	4329	4545	4595	4669	4683	4812	4568	4412	4565	4700	4834	4809	4556	4435	4278	4168	4113	4501	4648	4888	4723	4652	4578	4547	4687	4578	4499	4335	4305	4317	4599	4579	4265	4224	4262	4616	4511	4478	4120	4237
5007	4834	4440	4206	4256	4342	4284	4034	3971	4157	4393	4506	4522	4696	4530	4695	4432	4434	4467	4649	4824	4678	4558	4510	4300	4297	4488	4840	5004	4698	4522	4400	4462	4399	4424	4675	4361	4288	4305	4776	4705	4786	4520	4414	4514	4823	4778	4573	4212	4296
5062	4623	4344	4175	4165	4409	4241	4057	4143	4181	4440	4611	4597	4630	4646	4457	4227	4252	4571	4668	4676	4629	4718	4538	4447	4559	4899	5064	4827	4477	4356	4353	4328	4331	4511	4410	4272	4334	4640	4714	5126	4786	4613	4673	4991	4976	4891	4565	4426	4660
4753	4493	4151	4130	4232	4365	4258	4359	4297	4307	4453	4643	4634	4593	4613	4377	4385	4342	4543	4728	4681	4587	4585	4606	4563	4820	5036	5001	4637	4439	4265	4271	4399	4590	4485	4524	4340	4528	4892	5284	5192	4624	4623	4703	5144	5221	4827	4490	4326	4733
4397	4129	4080	4077	4286	4270	4464	4263	4429	4559	4648	4641	4809	4464	4269	4370	4421	4383	4589	4569	4645	4568	4630	4524	4668	4928	5057	4772	4500	4211	4271	4364	4591	4624	4655	4392	4404	4615	4991	5426	5198	4720	4666	4744	5066	4917	4678	4257	4465	4716
3982	3963	3963	4134	4200	4583	4654	4617	4832	4720	4822	4744	4778	4561	4402	4417	4465	4390	4398	4497	4568	4492	4639	4553	4769	4827	4764	4498	4058	4083	4326	4778	4725	4695	4535	4437	4546	4948	5218	5312	4856	4535	4611	4959	4998	4769	4319	4201	4459	4702
3907	4015	4194	4168	4449	4742	4630	4697	4724	4774	4895	4750	4514	4475	4388	4487	4573	4448	4410	4303	4413	4504	4496	4807	4689	4656	4421	4119	4003	4253	4571	4777	4818	4719	4460	4343	4640	4950	5357	5009	4480	4414	4529	4805	4937	4480	4055	4189	4540	4696
4120	4333	4345	4281	4652	4781	4696	4877	4801	4898	4763	4662	4482	4351	4430	4698	4559	4513	4322	4329	4433	4551	4637	4719	4612	4569	4062	3904	4102	4442	4735	4950	4906	4627	4417	4597	4814	5215	5025	4547	4302	4286	4643	4890	4942	4174	4089	4218	4575	4505
4355	4478	4727	4737	4821	4758	4973	4945	4832	5010	4754	4571	4347	4462	4514	4607	4572	4422	4272	4339	4484	4512	4772	4692	4545	4228	3918	3800	4178	4605	4788	4949	4787	4531	4509	4634	5035	5013	4555	4284	4181	4197	4754	4710	4652	4216	4061	4372	4670	4412
4471	4790	5029	4979	4900	4928	4978	5124	4999	4791	4811	4656	4461	4315	4487	4597	4436	4397	4347	4353	4644	4583	4749	4584	4144	3837	3810	4075	4387	4589	4821	4772	4744	4415	4446	4767	4895	4538	4260	3912	4091	4386	4588	4679	4354	4065	4167	4573	4612	4358
5024	5011	5104	4934	5014	5059	5137	4969	5033	4724	4720	4630	4582	4549	4472	4480	4315	4319	4616	4612	4675	4773	4624	4278	3841	3745	3971	4398	4630	4769	4782	4555	4458	4389	4560	4828	4700	4359	3926	3888	4081	4565	4568	4577	4227	3983	4243	4768	4885	4372
5288	5116	5094	5131	5005	5166	4899	4955	5060	4897	4672	4451	4505	4377	4250	4319	4409	4449	4580	4799	4642	4664	4418	4059	3899	3893	4139	4570	4838	4960	4670	4350	4120	4300	4587	4757	4572	4094	3752	3866	4415	4830	4790	4368	4015	4143	4642	4999	4647	4338
5319	5203	5010	5013	5078	5094	5014	5009	5008	4904	4738	4486	4291	4242	4164	4320	4450	4660	4862	4841	4636	4531	4117	3895	3939	4232	4548	4910	4998	4717	4356	4110	4036	4326	4606	4576	4493	3948	3845	4270	4714	4910	4676	4202	4149	4541	4906	4944	4588	4326
5058	4962	4888	4889	4914	5157	5272	5045	5057	5004	4539	4474	4373	4184	4301	4354	4703	4916	4921	4884	4435	4433	4021	3994	4152	4411	4942	5007	4826	4403	4005	3919	4202	4379	4503	4442	4251	3961	4151	4434	4894	4887	4455	4227	4200	4772	5191	4912	4661	4536
4818	4734	4755	4645	4968	5195	5049	4911	4868	4704	4466	4392	4279	4325	4528	4578	4813	4946	5017	4688	4309	4060	4014	4092	4460	4850	4879	4882	4548	4078	3808	3878	4263	4403	4320	4122	3976	4018	4278	4820	4986	4635	4250	4177	4647	5136	5072	4867	4493	4568
4485	4423	4533	4716	4922	5073	4999	4834	4712	4511	4287	4369	4359	4549	4712	4766	4837	4874	4781	4356	4000	3882	4267	4427	4879	5115	4774	4613	4197	3779	3756	4112	4238	4492	4318	4136	4039	4235	4721	4983	4984	4465	4278	4548	4882	5152	4806	4600	4580	4755
4356	4279	4506	4665	4927	4981	4830	4643	4437	4320	4270	4386	4611	4936	5062	4991	4640	4610	4427	4057	3985	3885	4108	4700	4981	4997	4619	4112	3754	3790	3958	4153	4358	4469	3906	4037	4168	4613	4894	5032	4730	4415	4436	4850	5075	5073	4512	4392	4382	4788
4297	4240	4584	4719	4970	4895	4591	4315	4100	4237	4385	4777	4954	5100	5129	4888	4536	4323	4088	3912	3942	4233	4730	4856	4979	4644	4359	3912	3903	3898	4131	4232	4443	4132	4040	4040	4378	4855	4884	4687	4450	4528	4621	4995	5036	4918	4413	4408	4423	4630
4428	4402	4602	4875	4851	4910	4417	4245	4109	4559	4622	4942	5166	5228	5131	4805	4258	3967	3914	4109	4187	4581	5029	5170	4671	4399	3932	3908	3907	4125	4216	4347	4262	4007	4027	4225	4802	4839	4769	4639	4408	4616	5003	5199	4996	4530	4151	4322	4409	4705
4501	4594	4882	4732	4835	4578	4454	4235	4243	4639	4868	5116	5090	4904	4759	4405	3971	3782	4042	4372	4662	4944	5137	4915	4335	4149	3905	3804	4071	4378	4364	4192	4106	4106	4238	4614	4869	4896	4520	4306	4329	4751	4969	4939	4804	4275	4278	4355	4512	4367
4566	4825	4784	4692	4856	4562	4413	4359	4466	4920	5044	5113	4929	4687	4462	4045	3980	3831	4160	4853	4999	5183	4837	4496	4201	4076	3952	4120	4387	4389	4194	4162	4012	4130	4372	4878	4868	4590	4158	4338	4551	4772	4946	4529	4336	4148	4234	4301	4361	4165
4968	5061	4819	4855	4559	4551	4435	4581	4631	4912	5065	5006	4696	4345	4112	3917	3858	4024	4505	4896	4980	5001	4517	4221	4012	4031	4189	4439	4388	4398	4171	4025	4183	4355	4641	4835	4585	4213	3987	4412	4737	4995	4682	4382	4193	4093	4384	4224	4417	3997
4895	4923	4997	4848	4645	4771	4631	4619	4748	4832	4913	4662	4306	4069	3947	4087	4275	4421	4956	5024	4866	4713	4278	4022	3916	4229	4384	4436	4444	4132	3954	4216	4483	4561	4666	4620	4447	4178	4252	4399	4545	4555	4384	4172	4263	4298	4462	4364	4176	3935
4919	4959	4914	4842	4812	4855	4710	4668	4822	4664	4580	4638	4277	4087	4024	4179	4414	4599	4851	4948	4539	4351	4122	4078	4159	4354	4523	4518	4260	4136	4222	4467	4587	4672	4528	4346	4138	4261	4384	4429	4648	4363	4160	4087	4446	4333	4567	4152	4131	4074
4820	4939	4920	4943	4783	4790	4655	4592	4728	4642	4477	4442	4185	4147	4248	4433	4472	4516	4604	4522	4388	4210	4220	4293	4313	4405	4463	4336	4249	4125	4375	4617	4847	4621	4404	4254	4189	4282	4423	4423	4363	4007	3995	4047	4330	4357	4427	4235	4143	4042
4828	5024	4931	4699	4609	4590	4576	4580	4709	4567	4532	4458	4194	4444	4479	4563	4517	4536	4454	4398	4051	4279	4360	4267	4391	4416	4338	4241	4297	4582	4631	4803	4662	4470	4256	4153	4292	4462	4374	4382	4142	3960	4115	4083	4300	4398	4296	4098	4250	4268
4764	5028	4897	4744	4639	4584	4544	4684	4670	4761	4626	4610	4534	4612	4449	4478	4365	4472	4244	4261	4233	4376	4437	4408	4402	4254	4125	4341	4454	4706	4701	4774	4716	4413	4082	4347	4302	4544	4292	4164	3943	3877	4088	4415	4491	4241	4291	4137	4405	4296
5009	5137	5061	4688	4372	4582	4539	4609	4803	4858	4563	4801	4632	4411	4470	4403	4332	4169	4417	4328	4253	4495	4471	4243	4206	4049	4187	4520	4627	4795	4934	4777	4429	4404	4420	4468	4603	4254	4075	4001	3990	3991	4198	4274	4321	4251	4325	4165	4362	4439
5027	5152	4920	4688	4400	4450	4561	4680	4968	4790	4844	4616	4638	4140	4234	4433	4299	4332	4462	4568	4529	4335	4386	4184	4034	4204	4484	4657	4919	4851	4658	4617	4453	4442	4331	4583	4398	4316	4008	3941	3992	4188	4235	4351	4262	4300	4254	4377	4467	4383
5211	5237	5013	4707	4505	4489	4637	4828	5031	4826	4607	4599	4356	4151	4105	4422	4383	4598	4756	4624	4310	4157	4114	4076	4141	4432	4532	4698	4815	4776	4644	4713	4482	4501	4414	4287	4269	4060	4066	4135	4128	4102	4132	4227	4280	4292	4298	4353	4428	4431
5288	5188	5006	4703	4557	4588	4553	4741	4875	4622	4555	4350	4237	4318	4479	4682	4829	4667	4561	4575	4353	4056	4129	4021	4145	4388	4649	4674	4665	4576	4748	4792	4792	4606	4462	4235	4049	4011	4033	4281	4176	4192	4228	4023	4219	4400	4354	4344	4359	4540
5180	5220	4953	4600	4477	4408	4515	4695	4783	4463	4539	4508	4338	4415	4692	4775	4668	4581	4474	4357	4131	4069	4132	4178	4309	4502	4600	4530	4504	4718	4753	4835	4811	4539	4302	3980	4020	3952	4202	4392	4230	4097	3954	4198	4218	4436	4487	4460	4470	4354
5032	5077	4930	4636	4363	4364	4545	4574	4648	4662	4605	4512	4618	4450	4665	4787	4554	4502	4311	4244	4171	4054	4178	4200	4328	4372	4549	4598	4660	4869	4956	4827	4668	4626	4238	4113	4173	4147	4282	4230	4030	4124	4225	4261	4351	4612	4486	4334	4347	4408
4997	5006	4781	4493	4418	4373	4581	4720	4934	4826	4530	4635	4616	4729	4657	4789	4617	4571	4504	4283	4303	4181	4153	4196	4166	4277	4450	4604	4816	4808	4687	4666	4635	4492	4335	4392	4423	4287	4280	4116	4175	4142	4286	4304	4307	4413	4475	4516	4367	4556
5092	4983	4639	4597	4368	4615	4835	4838	4934	4750	4680	4551	4451	4449	4455	4623	4650	4744	4466	4403	4193	4282	4032	4046	4152	4268	4621	4693	4784	4858	4589	4509	4497	4572	4344	4582	4512	4387	4124	4200	4200	4251	4477	4446	4402	4447	4523	4517	4448	4485
4943	4869	4906	4659	4779	4743	4989	4908	5031	4779	4552	4336	4398	4371	4484	4771	4818	4744	4664	4546	4239	4155	4034	4034	4112	4442	4653	4833	4855	4766	4565	4507	4603	4523	4764	4592	4369	4320	4224	4220	4460	4459	4355	4385	4468	4548	4468	4422	4582	4576
5112	5078	4991	4748	4843	5000	4874	4975	4771	4591	4391	4269	4205	4366	4524	4884	4798	4870	4785	4559	4264	4025	4189	4185	4329	4557	4748	4703	4719	4591	4465	4518	4611	4676	4680	4635	4280	4337	4206	4493	4454	4446	4552	4399	4435	4355	4643	4308	4599	4491
5088	5094	5061	4994	4775	4793	4773	4759	4675	4398	4351	4244	4395	4472	4596	4814	4871	4862	4647	4494	4282	4136	4242	4207	4447	4531	4583	4639	4656	4572	4557	4632	4754	4557	4515	4435	4415	4268	4288	4524	4343	4481	4527	4456	4444	4521	4555	4584	4543	4582
5107	5162	4925	4734	4650	4338	4595	4737	4762	4483	4536	4299	4473	4454	4635	4608	4712	4703	4599	4603	4289	4318	4378	4521	4373	4456	4475	4482	4606	4551	4719	4793	4680	4643	4403	4487	4372	4334	4470	4467	4545	4438	4480	4442	4478	4598	4573	4601	4437	4544
4954	4947	4717	4573	4271	4666	4675	4746	4823	4796	4692	4552	4445	4418	4505	4577	4606	4621	4623	4517	4514	4578	4385	4351	4210	4359	4558	4443	4732	4826	4740	4812	4701	4500	4655	4476	4568	4586	4669	4429	4442	4400	4514	4571	4545	4698	4627	4573	4571	4686
4920	4786	4579	4430	4427	4519	4825	4939	5174	4824	4792	4526	4304	4277	4340	4452	4544	4778	4783	4749	4679	4422	4257	4347	4257	4463	4442	4621	4728	4606	4702	4599	4495	4495	4558	4606	4527	4507	4506	4484	4308	4484	4584	4643	4495	4545	4493	4515	4612	4619
4882	4742	4622	4490	4458	4727	4970	5086	5184	4846	4597	4393	4306	4336	4491	4557	4711	4747	4831	4769	4651	4356	4201	4246	4311	4557	4779	4770	4736	4692	4549	4441	4636	4709	4582	4522	4620	4448	4412	4402	4405	4493	4515	4625	4491	4383	4638	4655	4787	4575
4946	4997	4956	4786	4586	4689	4804	4973	4915	4847	4539	4380	4310	4290	4617	4676	4727	4952	4810	4595	4350	4443	4250	4218	4335	4537	4713	4837	4709	4632	4510	4616	4613	4726	4668	4498	4560	4383	4452	4502	4557	4651	4433	4534	4319	4488	4546	4737	4593	4606
5054	5131	4838	4747	4527	4619	4744	4770	4927	4613	4570	4483	4579	4361	4660	4697	4797	4635	4858	4564	4516	4443	4455	4338	4451	4620	4620	4713	4728	4714	4671	4711	4738	4567	4571	4390	4330	4432	4462	4498	4544	4406	4361	4310	4319	4508	4537	4602	4647	4591
5068	4906	4944	4507	4430	4449	4624	4792	4679	4714	4594	4643	4597	4745	4650	4627	4786	4640	4697	4558	4570	4584	4465	4502	4435	4514	4476	4694	4861	4889	4772	4784	4704	4606	4500	4524	4500	4379	4319	4542	4327	4313	4376	4263	4334	4261	4401	4462	4557	4681
5048	4755	4811	4566	4352	4424	4617	4782	4870	4865	4834	4707	4471	4498	4483	4575	4649	4586	4671	4729	4651	4693	4583	4466	4262	4542	4500	4592	4817	4794	4905	4830	4661	4586	4483	4511	4599	4463	4423	4315	4210	4445	4334	4519	4446	4579	4361	4325	4370	4529
4910	4777	4753	4575	4253	4493	4643	4809	5156	4986	4881	4634	4631	4490	4401	4563	4551	4860	4885	4922	4684	4658	4615	4397	4400	4553	4516	4690	4728	4812	4866	4784	4632	4569	4606	4705	4621	4450	4377	4312	4264	4282	4422	4494	4432	4178	4301	4284	4492	4608
4837	4948	4714	4693	4481	4465	4558	4773	5020	4996	4955	4810	4526	4450	4545	4594	4765	4747	4913	4860	4705	4592	4612	4462	4511	4485	4635	4568	4797	4779	4961	4756	4772	4723	4746	4663	4617	4475	4300	4357	4294	4392	4428	4281	4200	4243	4288	4299	4341	4608
5059	5006	4990	4768	4484	4347	4547	4689	4844	4745	4658	4786	4570	4549	4598	4768	4812	4893	4866	4816	4792	4750	4534	4451	4523	4526	4735	4654	4690	4972	4871	4941	4950	4861	4611	4585	4720	4337	4487	4436	4407	4346	4188	4134	4123	4169	4209	4437	4376	4376
5037	5058	4928	4734	4523	4520	4459	4493	4606	4780	4722	4689	4773	4618	4673	4656	4816	4809	4967	4878	4766	4836	4696	4455	4434	4498	4585	4668	4704	4786	4884	4940	4919	4788	4564	4602	4630	4425	4586	4409	4439	4180	4104	4183	4124	4247	4227	4214	4216	4193
4984	4976	5122	4766	4490	4474	4280	4526	4709	4815	4828	4648	4825	4681	4749	4715	4730	4834	4906	4933	4868	4725	4619	4497	4410	4538	4380	4708	4729	4850	4885	4877	4815	4861	4717	4665	4530	4814	4563	4509	4258	4175	4195	4242	4150	4290	4214	4183	4094	4230
4979	5157	5023	4833	4654	4532	4405	4482	4655	4746	4815	4754	4693	4527	4644	4714	4672	4911	4887	4868	4923	4873	4735	4771	4431	4492	4559	4655	4741	4875	4884	4724	4797	4717	4923	4838	4794	4713	4557	4392	4347	4196	4291	4451	4197	4228	4002	3997	4287	4374
4999	5183	5285	5058	4886	4636	4646	4536	4604	4823	4891	4799	4691	4672	4559	4507	4586	4678	4924	4933	4858	4860	4695	4680	4629	4444	4530	4551	4742	4671	4768	4933	4885	4930	4894	4941	4935	4611	4497	4380	4320	4389	4534	4199	4243	4047	4063	4182	4317	4293
5057	5229	5376	5173	5067	4793	4695	4488	4494	4656	4821	4820	4775	4674	4498	4514	4649	4874	4801	4923	4958	4967	4830	4852	4753	4417	4304	4543	4561	4785	4821	4980	4891	5081	4897	4844	4789	4800	4623	4535	4425	4440	4331	4245	4096	4175	4140	4266	4158	4127
5160	5260	5205	5086	4981	4917	4672	4466	4609	4851	4899	4769	4839	4742	4562	4704	4732	4724	4919	5031	5046	5120	5022	4843	4755	4570	4371	4464	4479	4616	4775	4794	5088	4962	4864	4861	4693	4814	4829	4794	4539	4485	4305	4272	4347	4252	4347	4198	4059	4078
4982	5066	5190	5065	4964	4976	4679	4575	4654	4752	4839	4673	4868	4697	4837	4718	4649	4734	4767	5041	5153	5042	4973	4804	4650	4471	4501	4346	4486	4563	4733	4818	4824	4693	4833	4795	4909	4977	4830	4820	4626	4325	4389	4330	4443	4378	4363	4278	4119	4403
4751	4917	5187	5314	5115	5110	4857	4676	4724	4756	4879	4889	4971	4846	4730	4796	4709	4802	4787	4973	4975	5068	4948	4789	4703	4603	4357	4339	4462	4444	4349	4615	4677	4784	4642	4954	5014	4869	4910	4769	4721	4588	4437	4625	4608	4478	4412	4399	4348	4466
4798	4930	5082	5302	5264	5356	4940	4884	4645	4638	4757	4717	4750	4662	4782	4710	4730	4768	4735	4900	4892	4879	4935	5078	4960	4642	4491	4422	4391	4400	4385	4387	4568	4555	4756	4836	4942	4939	4890	4870	4781	4689	4892	4723	4650	4599	4342	4489	4394	4615
5080	5194	5294	5309	5276	5292	5059	4927	4661	4600	4721	4661	4866	4803	4703	4683	4779	4779	4583	4911	4856	4908	4958	5115	4786	4740	4558	4421	4332	4175	4393	4461	4578	4591	4562	4666	4921	4848	4865	5041	4861	4910	4742	4747	4768	4718	4676	4697	4542	4575
5319	5049	5087	5259	5245	5152	5079	4839	4670	4501	4545	4660	4871	4804	4784	4816	4892	4732	4608	4722	4838	4941	5084	4872	4975	4709	4643	4488	4299	4282	4315	4459	4416	4411	4510	4603	4791	4848	4832	4821	4891	4838	4737	4753	4864	4929	4938	4748	4703	4664
5288	4982	4780	5101	4989	5085	5181	4875	4784	4778	4672	4680	4934	4860	5014	4855	4899	4762	4640	4677	4848	4761	4892	4896	4894	4800	4695	4610	4368	4402	4352	4350	4291	4277	4385	4409	4644	4689	4825	4840	4885	4844	4811	4831	4972	5227	5011	4976	4919	4812
5099	4992	4833	4918	5120	5084	5078	5032	4872	4735	4652	4644	4867	4948	4684	4848	4844	4771	4656	4540	4567	4829	4760	4979	4824	4922	4839	4743	4610	4423	4449	4394	4366	4387	4331	4368	4502	4683	4625	4727	4899	4871	4849	4892	4910	5141	5018	4965	4892	5084
5098	4941	4944	4934	5113	5220	5174	5222	5073	4902	4646	4667	4638	4800	4844	4711	4838	4794	4784	4549	4716	4671	4908	4808	4772	4926	4843	4722	4928	4525	4507	4507	4292	4264	4271	4357	4395	4416	4504	4642	4749	4902	4790	4786	4835	4918	5051	5105	5085	5085
5336	5274	5106	5085	5130	5068	5254	5178	5102	4695	4764	4608	4702	4613	4786	4779	4815	4774	4836	4570	4634	4614	4725	4723	4837	4737	4791	4813	4859	4731	4708	4468	4539	4284	4351	4432	4340	4507	4427	4596	4590	4662	4746	4678	4776	4902	4853	5130	4965	5145
5442	5328	5024	5093	4926	5102	4977	5062	5006	4783	4802	4611	4534	4647	4710	4942	4907	5062	4843	4703	4722	4695	4679	4546	4654	4726	4666	4639	4872	4696	4851	4542	4615	4524	4340	4484	4434	4478	4746	4477	4618	4481	4578	4809	4648	4882	4847	4864	4894	4957
5284	5157	5070	4841	4731	4838	4810	5034	5026	4905	4708	4636	4670	4780	4692	4840	4883	4949	4862	4643	4561	4615	4622	4546	4513	4627	4636	4632	4753	4823	4873	4844	4655	4624	4445	4514	4647	4523	4511	4501	4525	4498	4607	4724	4718	4800	4692	4695	4704	4706
5207	5186	5060	5039	4790	4817	4774	4908	5073	5052	5039	4961	4792	4633	4675	4693	4753	4876	4886	4804	4862	4585	4678	4627	4660	4582	4499	4506	4552	4767	4773	4785	4788	4888	4622	4675	4651	4594	4642	4557	4555	4558	4579	4460	4506	4549	4582	4727	4644	4656
5158	5268	5126	5318	4985	4894	4833	4952	4999	4914	4946	4869	4763	4646	4426	4544	4594	4792	4813	4871	4919	4834	4677	4591	4550	4523	4393	4518	4545	4842	4838	4854	4859	4893	4859	4626	4804	4708	4722	4792	4531	4646	4500	4574	4479	4435	4432	4441	4659	4606
5163	5221	5118	5231	4969	4898	4692	4802	4693	4787	4943	4920	4876	4757	4544	4566	4694	4760	4889	5001	4859	4903	4873	4619	4524	4590	4490	4548	4602	4679	4768	4703	4849	4935	4923	4922	4834	4928	4886	4924	4761	4737	4700	4722	4424	4565	4503	4536	4418	4649
4953	4954	4995	5020	5095	4857	4612	4786	4833	4953	4971	4980	4928	4932	4769	4862	4746	4773	4859	4793	4935	4858	4826	4859	4664	4578	4612	4520	4443	4438	4522	4721	4738	4895	4875	4979	4949	5116	5078	5011	4918	4901	4738	4834	4708	4581	4483	4475	4432	4555
4913	4829	4978	5067	4955	4957	4771	4944	4793	4864	5057	5010	4859	5145	4872	4731	4646	4693	4623	4811	4860	4932	5069	4965	4933	4786	4504	4485	4375	4311	4538	4689	4769	4844	4921	5021	5163	5075	5069	5100	5069	4917	4984	4892	4766	4654	4623	4446	4571	4590
4997	4908	4967	5048	5359	5178	5108	4921	4888	4817	4893	4977	5213	5143	4898	4908	4659	4647	4635	4814	5045	5101	5027	5048	5027	4987	4722	4533	4499	4430	4456	4634	4706	4766	4848	4902	4906	4818	5000	5165	5102	5115	5085	4956	5006	4865	4791	4666	4774	4819
5095	4838	5019	4953	5203	5205	5095	5060	4888	4706	4760	4927	5086	5086	5057	5086	4780	4840	4843	4802	4857	4962	4982	5002	5087	5124	4822	4700	4818	4529	4607	4504	4704	4664	4710	4770	4834	5001	4943	5035	5173	5143	5221	5098	5011	4926	4842	4914	4935	4954
5021	4746	4799	4901	5029	4951	5150	5054	5076	4852	4864	4902	5035	5352	5255	5265	5027	5058	4695	4864	4847	4950	4933	4937	5156	5131	5103	4960	4901	4770	4747	4579	4656	4577	4540	4630	4762	4958	4941	4955	4918	5075	5356	5121	5030	5051	4944	4741	5001	5078
5029	4857	4741	4710	4839	4909	5153	5213	5317	5026	5030	5050	5059	5119	5217	5203	5150	5082	4779	4625	4844	4848	4881	4974	5024	5159	5133	5140	5233	4951	4870	4764	4699	4591	4693	4656	4722	4765	4822	4817	4902	4816	4893	4741	4841	4837	4854	4844	4955	4984
5049	4988	4862	4775	5140	5118	5134	5413	5363	5146	5005	4990	4970	4963	5212	5176	5042	5236	4909	4891	4961	4990	4945	4922	5113	5066	5215	5113	4919	5067	4835	4813	4830	4831	4679	4803	4619	4592	4767	4519	4624	4695	4630	4860	4680	4796	4856	4902	4891	4869
5223	5212	5076	5124	4996	4928	5000	5164	5349	5145	5011	5093	5048	5047	5132	5327	5224	5215	5049	5173	5060	4919	4917	4650	4944	4892	4900	5071	5028	4950	4875	4977	4947	4918	4880	4886	4711	4843	4745	4669	4635	4577	4618	4637	4589	4663	4737	5064	4747	4942
5098	5184	5002	5102	4902	4783	4826	5082	5298	5254	5190	5299	5311	5183	5181	5191	5260	5096	5174	5070	5074	4896	4909	4949	4950	4872	4694	4982	5091	4884	5093	5063	5111	4991	4975	4925	4995	4845	4930	4735	4626	4716	4641	4478	4660	4563	4592	4608	4565	4721
5063	4985	4995	4995	4903	4806	4744	5073	5134	5174	5420	5410	5295	5185	5366	5125	5124	5022	5176	5248	4959	5167	5040	4925	4930	4800	4761	4924	4997	4863	4974	4815	5013	5001	5223	5052	5000	5036	4911	4931	4882	4805	4745	4650	4712	4534	4504	4626	4578	4639
5069	4955	5168	5147	5259	4976	4961	5055	5260	5106	5288	5498	5594	5290	5190	5272	5051	5031	4896	5126	5170	5099	5093	4949	4971	4837	4683	4770	4698	4738	4872	4989	4865	4840	5033	5234	5082	5081	5012	5064	4937	4880	4827	4695	4641	4761	4692	4597	4716	4705
5236	4929	4983	5356	5255	5130	4997	4853	4886	4859	5102	5439	5397	5471	5325	5180	5127	5018	4922	4884	5080	4934	5011	4963	4969	5000	4882	4787	4715	4612	4520	4545	4698	4716	4952	4962	5005	5156	5072	5160	4969	5062	4908	4920	4745	4833	4960	4746	4843	4904
5104	4979	5046	5140	5171	5298	4969	4882	4942	4902	4893	5252	5299	5405	5471	5355	5214	5069	4980	4934	4995	4750	4955	5001	4958	4922	4865	4917	4757	4658	4696	4569	4651	4751	4805	4779	4880	5014	4957	5014	5016	4988	4991	5048	5054	4903	4911	4994	4927	4948
5003	4899	4755	5023	5101	5261	5131	5136	5005	4991	4847	5196	5428	5434	5382	5301	5239	5068	5022	4872	4860	4747	4756	4994	5012	4864	4896	4955	4873	4842	4761	4791	4626	4717	4776	4816	4769	4752	4815	4865	4997	4934	4886	5079	4988	5107	5020	4839	4987	5015
5269	5029	5058	5038	5112	5097	5240	5084	5083	5007	4824	5026	5046	5220	5231	5336	5253	5172	4970	4883	4848	4799	4752	4786	4896	4883	4923	4857	4798	4968	4859	4859	4947	4731	4727	4647	4712	4717	4683	4798	4703	4785	4838	4910	4790	4842	4875	4858	4951	4995
5279	5014	5002	5263	5125	4982	4982	5039	5097	5059	4890	5100	4985	4965	5082	5171	5062	5181	4951	4980	4646	4669	4636	4624	4722	4778	4854	4887	5009	4862	4850	4980	4799	4927	4776	4767	4789	4635	4755	4671	4740	4651	4624	4738	4588	4645	4711	4727	4771	4915
5042	5268	5165	4945	5022	4860	4903	4940	4927	4888	4795	5051	5063	4902	4970	4978	5141	4983	4997	4929	4895	4727	4713	4572	4636	4628	4765	4772	4883	5001	4891	4834	4905	4973	4964	4855	4781	4938	4745	4670	4677	4624	4689	4792	4639	4596	4631	4600	4668	4754
5008	5069	5099	5167	4885	5029	5012	4931	4864	4922	5046	5126	5128	5085	4949	4900	4919	4933	4782	4862	4870	4878	4510	4615	4678	4808	4681	4640	4875	4893	4625	4669	4928	5027	4859	5046	4989	4889	4998	4821	4747	4599	4588	4688	4578	4670	4474	4644	4532	4759
5049	5073	5181	5253	5247	5013	5072	5057	4932	4836	4964	5027	5048	5021	4807	4935	4818	4889	4793	4845	4778	4761	4807	4769	4764	4886	4844	4821	4638	4756	4704	4848	4879	4910	5165	5086	5027	5000	4988	4967	4945	4752	4763	4764	4785	4664	4742	4690	4627	4726
5121	5100	5114	5251	5277	5220	5029	4818	4727	4745	4814	5102	5124	5140	5089	4896	4860	4783	4718	4744	4725	4823	4791	4828	4968	4867	4891	4684	4667	4758	4697	4744	4885	4703	4785	4923	4950	4812	4849	4885	4756	4759	4897	4997	4775	4703	4862	4977	4975	4947
5148	5052	5041	5308	5152	5238	5216	4970	4892	4914	4881	4918	5130	5081	5159	5132	4929	4849	4896	4757	4720	4759	4769	4858	5034	5027	5046	4932	4866	4972	4746	4726	4729	4742	4785	4896	4679	4668	4706	4777	4770	4754	4926	4871	4934	5006	4903	4932	4946	5093
5382	5182	5329	5240	5515	5343	5315	4985	5032	4975	4856	4893	5097	5204	5128	5094	5123	5071	4877	4804	4631	4670	4696	4801	4890	5053	5090	5175	5077	4895	4956	4895	4854	4880	4809	4726	4681	4562	4578	4558	4661	4592	4638	4715	4757	4823	4935	4985	5046	5085
5486	5498	5333	5352	5136	5315	5267	5291	5297	5002	5117	4935	5098	5091	5078	5287	5046	5058	5076	4974	4943	4702	4554	4629	4621	4928	4958	5144	5099	5103	5048	5142	5094	4887	4974	4884	4650	4624	4650	4532	4594	4665	4702	4696	4809	4801	4724	4773	4821	4755
5520	5520	5355	5419	5178	5339	5331	5189	5241	5430	5119	5192	5079	5069	5141	5241	5080	5060	5141	5111	4999	4775	4737	4633	4713	4836	4885	4943	5106	5086	5050	5047	5041	5020	5075	4804	4947	4805	4718	4714	4573	4566	4670	4605	4672	4687	4717	4722	4688	4762
5498	5402	5463	5433	5538	5328	5312	5283	5242	5288	5277	5211	5178	5027	4981	4990	5054	5134	5101	5164	5062	4984	4803	4750	4920	4884	4830	4996	5072	4864	4920	5157	5070	5048	5113	4973	4964	4919	4951	4907	4968	4772	4705	4815	4780	4717	4870	4851	4800	4815
5347	5366	5437	5503	5511	5316	5291	5032	5184	5216	5308	5453	5211	5173	5021	4961	5037	4949	5057	5255	5006	5059	5018	5002	4982	5048	4903	4914	4961	4927	4933	4962	4941	5011	5006	5084	4958	5054	5034	4970	4982	5002	4857	5000	5009	5132	4989	5073	5144	4885
5382	5316	5421	5460	5539	5426	5166	5176	5290	5215	5318	5238	5197	5115	5245	5077	4845	5033	4977	5073	4869	5021	5063	4997	5112	5176	5125	5091	5036	4896	4743	4918	4810	4875	4813	4932	4773	4821	4872	4945	4925	5088	5111	5019	5148	5266	5250	5138	5221	5147
5151	5208	5163	5467	5383	5209	5159	5092	5140	5047	5108	5265	5270	5231	5118	5277	5004	5218	5134	5030	4877	4686	4879	4885	5066	5241	5286	5190	5097	5057	4936	4832	4760	4769	4746	4604	4746	4800	4930	4893	4880	5045	5052	4917	5151	5237	5200	5206	5192	5144
5395	5104	5181	5275	5085	5122	5132	5210	5178	5186	5096	5106	5045	4950	5254	5146	5125	5193	4956	4962	4981	4789	4742	4804	5042	5221	5276	5220	5262	5069	5036	4957	4948	4978	4799	4735	4865	4765	4834	4842	4912	4881	4975	4900	5036	5245	5068	5144	5072	5157
5339	5180	5194	5210	5085	5139	5025	5173	5198	5145	5250	5052	4800	5125	5003	4985	5250	5144	5189	4998	4897	4852	4801	4829	5144	4911	5082	5171	5182	5143	5194	5190	5089	5128	5028	4857	4790	4887	4973	4815	4867	4944	4936	4831	4908	4986	5043	4986	4725	4774
5462	5313	5212	5143	4871	4831	4997	4989	5081	5247	5151	4985	5069	4932	4897	4994	4990	5082	4948	5118	5040	5059	5146	5003	4927	4866	4957	5082	5092	5141	5181	5153	5190	5010	5030	4945	5086	4975	4988	5094	5198	5070	4940	4896	4953	4962	4798	4713	4572	4589
5384	5203	5235	5187	4883	4819	4852	5072	4999	5095	5157	5134	5020	4934	4977	4913	4993	4966	4924	5037	5017	5116	5348	5146	5137	5115	4906	5048	4999	5022	5027	5042	5047	5135	5102	5077	5009	5037	5086	5082	5151	5127	5152	5004	5038	4964	4844	4826	4814	4667
5156	5157	5188	5095	5155	4952	4940	5048	4951	4803	5087	5165	5063	5101	5076	4993	4979	4996	4947	4999	4992	5043	5117	5225	5221	5021	5203	5138	5030	4951	4847	4883	5001	4865	5018	5017	4976	5007	5153	5308	5116	5143	5129	5231	5108	4907	4999	4878	4812	4877
5334	5244	5062	5206	4978	5065	5035	4888	4912	4923	5035	5021	4893	5023	5087	5118	4934	5136	5007	5018	4970	4996	4997	5061	5229	5170	5276	5145	5128	5077	4985	4962	4960	4890	4895	4897	4832	4933	4994	5085	5009	5236	4940	5057	4931	4967	4822	4963	4826	4854
5379	5214	5176	5025	5108	5184	5213	5114	5078	4945	4924	4853	4869	4972	5086	5094	5157	5246	5164	5132	5054	5053	4950	4891	5058	5073	5135	5128	5012	5067	5204	5060	5041	4789	4875	4903	4982	4970	5026	4867	4920	4859	4787	4697	4771	4831	4881	4723	4829	4781
5386	5246	5089	5311	5064	5090	5142	5060	4945	5218	5098	4912	4891	4949	5078	4916	5096	5098	5095	5136	5080	5119	5013	4999	4993	5012	4989	4933	5017	5033	5058	5039	4910	4948	5058	4909	5016	5010	4900	5013	4941	4862	4704	4778	4562	4788	4704	4709	4750	4875
5360	5058	5148	5093	5043	5102	5221	5093	5238	5033	5125	5065	5003	5156	5147	5094	4892	5091	5144	5256	5243	5191	5038	5048	4939	5002	4965	4882	5005	5065	4761	4973	4836	4864	4845	5140	4962	5064	5122	5019	4937	4894	5091	4909	4732	4848	4787	4926	4847	4838
5354	5277	5307	5389	5184	5040	5084	5151	5121	5226	5092	5208	5246	5052	5251	5165	5133	5135	5051	5116	5066	5058	5192	5184	5045	4988	4890	5047	4868	4838	4814	4741	4797	4746	4801	4950	4912	5092	5127	5234	4846	4971	5018	5049	4991	4920	4948	5076	5038	4957
5457	5233	5320	5320	5303	5231	5223	5175	5039	5188	5109	5089	5161	5184	5334	5307	5346	5097	5054	4937	4952	5057	5092	5015	5070	4939	5047	4985	4961	4934	4914	4880	4766	4854	4716	4807	4833	4969	5003	5054	4994	5096	4989	5132	5047	4923	4983	4992	5137	5117
5438	5408	5373	5324	5158	5180	5246	5355	5249	5148	5324	5200	5248	5347	5405	5352	5450	5200	5175	4847	4934	4751	5020	4924	5147	5167	5045	4874	5032	5018	4916	4847	4869	4809	4707	4809	4856	4884	5051	4958	5003	4972	4970	4960	4823	4902	4927	5014	5039	4999
5360	5206	5333	5388	5379	5165	5236	5343	5354	5259	5231	5143	5195	5123	5227	5257	5298	5391	5231	4992	5000	4832	4813	4848	4946	4956	4956	4988	4991	5144	5135	5094	4956	4902	4939	5084	5064	5101	5111	4946	5014	4888	5040	4895	4819	4917	4850	4890	4734	4854
5153	5307	5430	5335	5289	5214	5337	5289	5120	5358	5290	5235	5276	5344	5339	5311	5082	5192	5130	5126	5015	5211	4883	4865	4921	4897	4654	4906	4766	5149	5091	5123	4964	5050	5004	5083	5287	5277	5279	5105	4948	5030	4944	5159	4879	5016	4924	4936	4772	4880
5258	5080	5279	5386	5345	5415	5350	5197	5275	5170	5172	5266	5311	5268	5416	5298	5166	5068	5032	5001	5151	4997	5135	4870	5010	5182	4821	4911	4992	5058	5023	5089	4959	5046	5046	5127	5279	5303	5237	5247	5172	5036	5168	5118	4886	4946	5036	4969	5038	5092
5256	5150	5192	5298	5363	5434	5317	5333	5318	5255	5124	5142	5243	5506	5395	5427	5251	5186	5060	5055	5087	5024	4983	5071	5035	5215	5096	5226	5002	5132	4975	5012	5019	4882	4932	5015	5238	5204	5267	5155	5184	5026	5134	5113	5130	5162	5107	5160	5045	5284
5298	5214	5119	5386	5206	5355	5411	5311	5417	5210	5106	5005	5235	5277	5255	5280	5313	5313	5165	5099	4944	4957	4943	5066	5050	5064	5132	5200	5187	5346	5247	5154	5003	5031	5075	5044	5050	4971	5209	5008	4954	4861	4952	4888	4863	5033	5062	5033	5185	4928
5470	5375	5298	5314	5196	5140	5289	5176	5219	5200	5295	5236	5293	5163	5355	5279	5094	5258	5068	5050	5052	5058	5017	5103	4985	5024	5066	5111	5175	5205	5210	5202	5164	5103	5120	5148	5090	5171	5015	4870	4759	4933	4950	4814	4901	4980	4995	4936	5125	4888
5382	5392	5506	5397	5297	5275	5300	5367	5230	5362	5253	5167	5269	5286	4923	5153	5144	5151	5101	5166	5104	4949	5073	5186	5315	5095	5155	5217	5339	5238	5218	5094	5086	5222	5174	5212	5230	5135	5069	4991	5092	4950	5032	4938	5023	5111	4893	4923	5098	4844
5264	5520	5474	5431	5293	5263	5118	5211	5290	5223	5415	5369	5174	5062	5116	5056	5119	4895	4987	5041	5019	5051	5045	5098	5209	5071	5285	5224	5166	5053	5129	4932	5015	5037	5104	4956	5023	5024	5193	5003	4932	4990	5057	5040	5166	5094	4966	5093	5003	5048
5347	5293	5291	5295	5408	5329	5189	5150	5086	5049	5222	5229	5280	5166	5130	5059	4993	5025	4954	5101	4978	5036	4883	5116	5137	5222	5264	5168	5162	5154	4939	4858	4861	4999	4776	4898	5098	4905	4910	4899	4925	5019	5015	4943	5055	5103	5027	4948	4970	5050
5270	5359	5353	5437	5495	5254	5144	5394	5188	4950	5024	5042	5247	5152	4923	5112	5128	5078	5190	4997	5080	5028	4831	4920	5110	5258	5221	5202	5297	5170	5082	4904	4977	4952	4982	4877	4914	4945	4858	4900	4899	4967	4942	4922	4944	4803	4809	5028	4962	4845
5319	5253	5273	5361	5322	5333	5235	5076	5307	5247	4933	4959	5125	5051	5006	4937	5139	5128	5263	5158	5108	5122	4975	4923	4954	5182	5283	5126	5124	4933	4942	4979	4921	4959	4972	4968	5073	5078	4982	4897	4967	4856	4966	4875	4937	4898	5106	4861	4804	4868
5378	5205	5174	5235	5287	5331	5292	5206	5366	5115	5038	4996	5007	5012	5086	4940	4992	5157	5106	5026	5055	5127	5150	5207	5030	5027	5190	5180	4997	5014	4804	4931	4987	4969	5060	5090	4998	5200	5116	5138	5108	5051	5250	5212	4895	5127	5007	4965	5066	5053
5316	5115	5408	5279	5259	5227	5222	5383	5140	5272	5044	5134	5096	5176	5244	5135	5112	5079	5096	4952	5057	5291	5173	5253	5212	5157	5200	5381	5063	4930	4868	4755	4999	4916	5072	5001	4916	5016	5081	5050	5108	5183	5190	5335	5010	5207	5132	5124	5134	5102
5470	5210	5363	5190	5367	5157	5214	5167	5244	5250	5081	5127	5110	5150	5293	5300	5138	5080	4992	5151	5272	5327	5291	5282	5293	5345	5284	5288	5275	5028	4878	4926	5172	5255	5057	5043	4967	5100	5070	5083	5196	5195	5174	5176	5052	5232	5037	5049	5173	5065
5526	5326	5287	5273	5078	5100	5108	5233	5237	5165	5195	5266	5150	5136	5192	5443	5320	5341	5241	5256	5368	5445	5311	5461	5338	5326	5195	5332	5123	5199	5078	5025	5232	5342	5094	5035	4976	4806	5082	5182	4962	5012	5086	5128	4975	4907	4993	4972	5066	4924
5473	5374	5279	5193	5205	5115	5163	5058	5246	5207	5412	5365	5288	5225	5171	5198	5395	5500	5369	5248	5279	5363	5373	5194	5335	5275	5302	5277	5237	5074	5033	5078	5226	5338	5327	5209	5173	5159	5130	5104	5144	5059	5153	5104	4841	4976	4941	5032	5124	5012
5364	5340	5423	5288	5225	5143	5090	5059	5228	5346	5258	5324	5222	5169	5308	5319	5303	5242	5567	5401	5288	5349	5543	5403	5407	5389	5326	5090	5102	5169	5121	5106	5305	5217	5383	5242	5244	5071	5119	5057	5140	5347	5245	5157	5077	5040	5169	4960	5038	5194
5215	5215	5311	5425	5283	5227	5239	5084	5148	5350	5264	5347	5265	5176	5215	5240	5367	5288	5317	5198	5352	5355	5476	5348	5329	5297	5225	5043	5087	5105	5314	5139	5068	5128	5219	5260	5235	5082	5160	5020	4991	5276	5126	5079	5070	5044	5097	5035	5117	5077
5326	5239	5307	5469	5363	5324	5237	5213	5200	5125	5076	5063	5209	5234	5206	5250	5223	5287	5208	5188	5270	5247	5223	5405	5192	5243	5254	5075	5090	5112	5255	5262	5146	5171	5183	5276	5194	5187	5122	5054	5090	5169	5018	5194	5110	5031	4904	5111	4932	4924
5341	5216	5238	5475	5306	5343	5210	5174	5178	4939	5059	5119	5260	5058	5163	5154	5223	5076	5173	5237	5206	5153	5124	5277	5101	5130	5086	5085	5039	5075	5258	5169	5235	5244	5286	5125	5156	5095	5102	5063	5047	5045	5147	5037	5040	5017	5051	5008	4732	4993
5355	5297	5331	5363	5343	5354	5317	5132	5264	4976	5066	4918	5089	5181	5256	5169	5028	4958	5074	5125	5100	5379	5276	5227	5180	5067	4941	5093	5064	5142	5086	5210	5218	5211	5172	5269	5291	5080	4933	4987	5060	5090	5081	5127	4956	5150	5230	5004	5036	5218
5522	5367	5349	5243	5276	5316	5368	5338	5307	5076	4857	4976	5057	5229	5215	5241	4912	4946	5045	5009	5025	5219	5195	5135	5112	5288	5165	5200	5176	5141	5161	5107	5346	5130	5280	5070	5058	4846	4943	4995	5015	5112	5095	5313	5140	5054	5107	5040	5046	5225
5645	5374	5428	5287	5423	5275	5227	5183	5302	5137	4773	5064	4999	5144	5148	5315	5110	5110	4930	4965	5083	5385	5231	5164	5015	4966	5094	5191	5142	5249	5188	5308	5140	5228	5097	5102	5011	5021	5000	5035	4952	5051	4983	5110	5120	5054	5099	5003	5142	5080
5733	5505	5281	5247	5163	5097	5269	5362	5266	5256	5111	4912	4964	5142	5290	5301	5153	5034	5002	4886	5134	5156	5294	5123	5323	5102	5142	5236	5107	5197	5306	5481	5402	5378	5279	5313	5092	5262	4998	4995	5015	5116	5087	5214	5105	4958	5032	5029	5055	4939
5768	5622	5396	5114	5167	5170	5129	5154	5209	5057	5074	4990	5063	5128	5154	5354	5330	5185	5078	5001	5344	5324	5304	5273	5207	5176	5100	5173	5241	5166	5346	5180	5391	5236	5149	5127	4981	5090	5155	5127	5220	5158	5111	5200	5091	5138	5146	5127	5023	5135
5606	5490	5450	5239	5131	5087	5186	5255	5135	5217	5164	5293	5037	5196	5124	5152	5393	5205	5276	5137	5121	5181	5321	5347	5280	5214	5363	5107	5240	5209	5100	5168	5119	5146	5064	5044	5056	5228	5170	5105	5021	5170	5235	5302	5213	5195	5004	5085	5047	5341
5644	5458	5324	5108	5055	5090	5050	5020	5267	5196	5167	5243	5190	5000	5180	5257	5236	5145	5189	5216	5458	5246	5288	5281	5374	5134	5058	5188	5182	5184	5246	5282	5279	5218	5081	5013	5054	5144	5111	5104	5367	5433	5252	5175	5237	5258	5078	5046	5023	5068
5519	5411	5407	5074	5212	5014	4973	4913	5142	5149	5276	5194	5132	5083	5055	5092	5120	5288	5289	5300	5213	5294	5291	5406	5213	5256	5088	5093	5246	5312	5333	5216	5281	5279	5039	5235	5026	5111	5369	5211	5322	5324	5319	5426	5205	5059	5035	5083	4810	4957
5314	5271	5319	5231	5051	4913	5057	4972	5183	5112	5258	5210	5063	5004	5041	5169	5194	5309	5200	5293	5322	5347	5165	5227	5143	5160	5035	5155	5082	5368	5056	5078	5001	5095	5030	5123	5073	5119	5327	5283	5235	5373	5338	5345	5235	5213	5027	5066	4967	5166
5258	5105	5291	5178	5293	5059	5019	5061	5235	5091	5205	5159	5047	5041	5131	5088	5204	5253	5343	5230	5111	5076	5115	5096	5107	5060	5147	5143	5226	5203	5237	5232	5050	5115	5140	5179	5069	5263	5180	5169	5234	5298	5296	5170	5071	5076	5038	5001	4981	5029
5065	5095	5257	5404	5160	5169	5196	5090	5156	5180	5190	5177	5264	5131	5049	5077	5303	5049	5154	5174	5075	5054	5016	4958	5144	4950	5126	5037	5138	5097	4970	5036	4968	5089	5101	5309	5102	5220	5260	5180	5221	5317	5075	5040	4989	5047	5099	4993	4994	5238
5267	5104	5280	5410	5282	5358	5249	5255	5310	5227	5240	5305	5269	5174	5108	5127	5121	5208	5133	5092	4935	4954	4865	4873	5006	4991	5124	5133	5129	5252	4987	4966	5168	5148	5329	5276	5168	5329	5216	5307	5252	5136	5097	5006	4944	5038	5065	4980	5105	5128
5170	5118	5352	5146	5507	5333	5303	5420	5304	5274	5214	5306	5390	5212	5021	5064	5062	5074	5054	5053	5130	4886	4906	4974	5102	5037	4991	5034	4958	5102	4966	4982	4984	5063	5020	5141	5140	5193	5197	5203	5161	5150	4938	4900	5164	5006	5019	5102	5080	5295
5199	5193	5265	5352	5548	5483	5509	5393	5342	5279	5308	5300	5227	5247	5058	5052	4862	4975	4996	5249	5204	4983	4921	5103	5007	5051	5233	4927	5074	5097	5050	5095	5047	4958	5141	5116	5123	5129	5068	5118	5122	4956	5083	5122	5042	5128	5228	5198	5301	5295
5242	5228	5237	5362	5490	5403	5498	5378	5346	5367	5173	5141	5310	5408	5235	4949	4966	5021	5097	5091	4902	4965	4968	5035	5256	5293	5270	5195	5033	5118	5027	5067	4988	5042	5105	5211	5100	5208	5061	4994	5011	5065	5080	5030	5206	5089	5262	5302	5242	5231
5329	5192	5192	5253	5387	5576	5419	5349	5255	5168	5001	5161	5295	5265	5221	5159	5066	4978	5084	4927	5152	4909	5096	5069	5063	5325	5172	5194	5080	5111	4974	5082	4996	5159	4966	5005	5071	5109	5093	4923	5107	5076	4804	5103	5123	5302	5150	5283	5087	5283
5331	5055	5231	5353	5465	5458	5406	5434	5244	5045	5016	5155	5173	5292	5501	5250	5046	5154	5059	5150	5175	5113	4983	5120	5067	5214	5321	5301	5031	5089	5158	5082	5168	5152	5171	5131	5375	5064	5003	4866	5123	5184	5129	5158	5120	5273	5385	5094	5011	5155
5383	5169	5220	5316	5262	5233	5354	5199	5075	5088	4979	4995	5068	5384	5323	5100	5024	5114	4987	5033	5070	5101	5222	5155	5266	5309	5194	5095	4939	5083	4996	4993	5059	5079	5109	5203	5100	5166	5054	5075	4868	5038	5150	5047	5247	5105	5253	5176	5004	5039
5440	5494	5343	5289	5236	5255	5266	5028	5286	5149	4837	5090	5160	4986	5336	5203	5154	4930	4994	5037	5064	5230	5322	5335	5155	5188	5154	5050	4979	4879	4928	5101	5149	5197	5051	5004	5022	5096	4998	5089	5106	5123	5048	5048	5097	5130	5007	4912	5041	5019
5771	5387	5304	5340	5274	5329	5172	5165	5301	5089	5114	5161	5091	5071	5369	5444	5109	5153	5052	5127	5212	5301	5134	5133	5035	5190	5205	4991	5062	5093	5042	5097	5125	5147	5055	5171	5079	4865	4995	4953	5089	5360	5156	5094	4994	5082	5247	5059	4977	4899
5852	5450	5510	5175	5241	5231	5067	5274	5155	5107	5039	5110	5194	5280	5329	5394	5217	5087	5105	5027	5089	5241	5185	5269	5144	5169	5011	5081	5026	4966	5019	5058	5168	5116	5135	5210	5081	5174	5020	5042	5133	5135	5078	5100	5087	4940	5227	5162	5215	5222
5807	5589	5418	5282	5426	5292	5334	5273	5391	5280	5239	4970	5256	5267	5390	5259	5401	5090	4807	4940	5286	5113	5191	5092	5189	5146	5042	5056	5024	4966	4916	4959	5119	4988	5040	5036	5134	4921	5060	5150	5000	5141	5114	5219	5047	5174	5116	5146	5153	5247
5703	5722	5201	5399	5168	5309	5391	5188	5524	5318	5009	5053	5242	5188	5418	5356	5470	4984	4979	5253	5086	5253	5205	4850	4949	5005	4977	4921	5134	5005	5095	5025	5245	5079	5166	5150	5129	5006	5039	5129	5086	5118	5247	5089	5261	5202	5143	5141	5203	5403
5863	5586	5296	5185	5162	5471	5291	5331	5550	5260	5092	5028	5155	5158	5470	5411	5231	5127	5009	5079	5171	5331	5215	5001	5042	5016	5142	5188	5324	5188	5114	5133	5245	5297	5172	5210	5177	5178	5166	5084	5127	5263	5255	4981	5156	4994	5295	5491	5239	5262
5997	5322	5371	5308	5296	5313	5260	5388	5370	5363	5288	5253	5086	5325	5402	5335	5253	5154	5164	5000	5166	5105	5406	5012	5114	5194	5028	5140	5114	5166	5027	5163	5333	5234	5291	5121	5269	5156	5260	5204	5029	5127	5182	5166	5098	5059	5129	5220	5387	5300
5793	5311	5351	5216	5307	5321	5465	5463	5444	5253	5242	5137	5317	5330	5216	5255	5269	5157	4902	5053	4948	5035	5198	5150	5230	4953	5008	4901	5036	5053	5017	5229	5025	5101	5142	5213	5179	5205	5094	5162	5112	5086	5085	5176	5095	5184	5195	5264	5346	5197
5755	5415	5354	5279	5268	5151	5263	5314	5348	5268	4923	5150	5254	5120	5209	5269	5307	5105	4976	5034	5043	5219	5372	5192	5075	4961	4940	5078	5118	5041	5089	5049	5222	5018	4998	4944	4933	5033	5267	5247	5087	5174	4998	5045	5228	5167	5128	5211	5301	5342
5631	5628	5324	5229	5292	5245	5294	5379	5430	5251	5163	5203	4988	5052	5211	5312	5335	4940	5090	5006	5140	5207	5102	4994	4973	4945	5062	5120	5359	5094	5124	4981	5064	5068	5021	4941	5097	4938	5132	5123	5132	5131	5145	5076	5083	5186	5273	5289	5290	5252
5668	5496	5419	5252	5201	5279	5312	5227	5293	5338	5153	5255	5098	5127	5275	5281	5211	5109	5025	5120	5173	5115	5097	5022	5133	4945	5255	5189	5167	5206	5060	5019	5076	5102	5068	5219	5018	5136	5201	5054	5054	5124	5143	5103	5031	5147	5258	5255	5173	5384
5627	5685	5499	5266	5358	5120	5183	5347	5410	5570	5415	5340	5096	5234	5286	5197	5237	5223	5161	5155	5128	5016	5139	5077	5187	5068	5080	5192	5196	5041	4990	4860	5061	4974	5035	5007	5135	5146	5081	5062	5070	5114	5123	5185	5041	5020	5259	5230	5173	5099
5700	5601	5469	5246	5350	5168	5316	5507	5330	5537	5355	5239	5151	5207	5167	5116	5234	5141	5082	5133	5179	5160	5219	5196	5188	5043	5159	5103	5176	5060	4915	5082	5091	4985	4988	5203	5055	5175	5235	5095	5007	4857	5098	5019	5057	5070	5014	5276	5206	5063
5538	5722	5329	5277	5251	5243	5392	5403	5657	5524	5393	5206	5291	5368	5096	5285	5457	5408	5031	5165	5069	5179	5313	5062	5175	5013	4970	5063	5089	5018	4941	5040	5022	4999	5023	5021	5345	5172	5165	5113	4976	5007	4999	5123	5167	5067	5118	5353	5234	5070
5649	5634	5235	5382	5408	5212	5353	5427	5488	5619	5292	5188	5374	5230	5124	5322	5356	5350	5227	5219	5235	5073	5213	5294	4923	4963	5038	5175	5101	4969	4954	4805	4889	5018	5011	5044	5100	5118	5232	5261	5147	5093	4956	5042	5118	5036	5129	5093	5182	5127
5618	5627	5380	5394	5322	5311	5520	5347	5574	5552	5282	5306	5254	5214	5227	5340	5381	5347	5073	5063	5193	5307	5299	5229	5045	5014	4984	5133	5184	5187	4929	4994	5091	5047	5007	5030	5034	4991	5237	5225	4857	4991	4921	5114	5209	4906	5171	5135	5146	5150
5750	5550	5422	5344	5282	5136	5465	5290	5531	5532	5252	5014	5217	5279	5240	5447	5401	5178	5127	5217	5343	5368	5410	5229	5005	4956	4930	5116	5207	5092	5032	4997	5144	5103	4881	5056	4926	5025	4967	4995	5006	4963	4872	5007	5170	5047	5113	5007	5198	5070
5765	5642	5421	5235	5317	5233	5479	5268	5331	5462	5087	5239	5226	5179	5179	5523	5214	5269	4997	5173	5333	5342	5206	5061	4996	4867	5060	5193	5237	5193	5072	5059	5315	5137	5116	4902	5023	4915	5092	4985	5021	4987	5079	5222	5169	5069	5155	4928	5070	5127
5768	5616	5451	5459	5343	5323	5385	5309	5353	5387	5301	5205	5293	5099	5121	5311	5474	5107	5078	5243	5304	5456	5332	5257	4838	4915	5074	5280	5179	5182	4989	5117	5001	5069	4892	4892	4951	4960	4998	5144	5150	5098	4995	5093	5112	5189	4946	4935	4978	5286
5800	5679	5433	5268	5214	5305	5268	5178	5359	5330	5194	5285	5093	5045	5279	5429	5256	5157	5033	5149	5342	5466	5257	5167	4905	4913	5096	5128	5204	4986	5137	5045	5155	5119	4946	4911	4798	4885	4959	5076	5087	5154	5133	5149	5025	5155	5207	4960	5108	5162
5822	5413	5473	5271	5180	5201	5224	5298	5502	5272	5342	5129	5229	5107	5242	5374	5446	5216	5138	5376	5244	5437	5307	5292	5081	5082	5151	5198	5239	5259	5067	5038	5014	5149	5017	4932	4877	4878	5158	5098	5193	5245	4948	5282	5017	5128	5027	4901	5052	5188
5700	5377	5189	5149	5034	5305	5381	5381	5468	5436	5430	5385	5287	5140	5283	5521	5383	5327	5393	5348	5502	5306	5333	5190	4906	5115	5087	5431	5085	5069	5110	5111	5106	5199	5094	5126	5017	5009	5081	5134	5355	5286	5152	5029	5233	5046	5351	4989	5142	5070
5583	5448	5121	5177	5129	5231	5276	5444	5762	5407	5190	5148	5201	5286	5383	5549	5359	5291	5259	5267	5450	5341	5202	5077	5099	5141	5129	5191	5198	5010	5019	5106	5254	5312	5122	4952	5081	5155	5287	5161	5179	5052	5038	5076	4916	5240	5126	5045	5143	5205
5628	5528	5100	5227	5254	5271	5372	5531	5485	5494	5242	5408	5319	5206	5347	5462	5375	5178	5171	5315	5476	5235	5120	5008	5000	5258	5235	5122	5154	5073	5037	5235	5079	5133	5020	4947	5035	5141	5210	5215	5207	5114	5028	4986	5016	5111	5051	5037	5115	5373
5460	5438	5199	5138	5149	5222	5319	5407	5629	5466	5201	5320	5278	5199	5334	5499	5478	5276	5191	5181	5372	5232	5246	5238	5131	5094	5235	5292	5076	5111	4949	5171	5065	5237	5103	5070	5073	5374	5198	5075	5061	5079	5060	4862	5000	5063	4992	5063	5133	5342
5466	5294	5181	5010	5299	5473	5632	5524	5427	5521	5220	5282	5296	5362	5354	5211	5321	5131	5113	5134	5229	5302	5260	5196	5013	5181	5284	5071	5081	5031	5106	4983	5199	5165	5093	5010	5144	5248	5140	5171	5110	5025	4887	4972	5019	5048	4985	5017	5180	5149
5369	5150	5065	5194	5386	5384	5456	5655	5479	5416	5272	5043	5347	5369	5134	5336	5198	5102	5173	5146	5374	5387	5233	5264	5103	5108	5239	5120	5102	5092	5206	5092	5021	5029	4983	5212	5204	5127	5259	5164	5077	4979	4905	4868	5015	5001	5115	5071	5337	5153
5432	5024	5147	5164	5402	5417	5726	5635	5319	5205	5303	5069	5164	5526	5294	5208	5171	5191	5219	5212	5239	5340	5280	5122	5247	5309	5193	5072	5130	5072	5025	5016	4978	5091	5021	5184	5089	5141	5027	5073	4918	5004	5070	5117	5159	4909	5200	5077	5118	5219
5242	5162	5165	5245	5475	5509	5569	5462	5283	5190	5070	5162	5302	5532	5287	5151	5154	5155	5324	5238	5417	5299	5330	5183	5216	5382	5167	5378	5242	5096	4875	5238	4939	5138	5145	5091	5205	5085	5042	4815	5091	5037	5118	5130	5074	5177	5253	5332	5269	5016
5372	5086	5357	5387	5501	5594	5459	5438	5208	5237	5326	5259	5223	5492	5376	5283	5111	5185	5449	5439	5342	5350	5253	5419	5261	5287	5231	5466	5251	5214	5117	5232	5165	5437	5196	5152	5126	5063	4949	5042	5153	5038	5040	5188	5001	5064	5293	5276	5216	5161
5413	5132	5324	5437	5348	5544	5478	5225	5046	5074	5239	5354	5386	5314	5522	5355	5210	5160	5325	5425	5423	5377	5206	5175	5253	5429	5311	5266	5187	4976	5198	5398	5172	5414	5298	5226	5244	5130	5061	5024	5115	5126	5006	5069	4921	5332	5248	5344	5297	5219
5265	5497	5265	5501	5462	5484	5354	5174	5130	5313	5367	5361	5583	5323	5336	5226	5256	5210	5361	5397	5442	5287	5159	5149	5194	5316	5233	5079	5078	5079	5056	5233	5260	5236	5113	5224	5056	4990	5086	5087	4955	5019	4874	4977	5042	5156	5241	5176	5065	5231
5299	5474	5476	5550	5502	5474	5290	5087	5229	5173	5214	5410	5420	5271	5162	5221	5164	5317	5257	5272	5267	5157	5248	5370	5313	5198	5026	5037	5024	5174	5196	5166	5241	5130	5151	5071	5028	5017	4909	5170	5043	5023	4966	5062	5365	5209	5054	5057	5094	5194
5548	5463	5623	5488	5298	5381	5237	4987	5017	5071	5278	5262	5439	5237	5260	5211	5346	5278	5263	5203	5165	5151	5141	5336	5376	5391	5085	5025	5025	5137	5195	5255	5308	5242	5106	5281	5107	5117	5039	5082	5214	5110	5073	5363	5538	5564	5321	5293	5155	5064
5473	5332	5453	5470	5538	5427	5278	5083	5001	5327	5481	5308	5450	5444	5345	5257	5383	5437	5508	5314	5184	5050	5259	5366	5396	5284	5186	5160	5263	5319	5221	5255	5297	5155	5173	5186	5224	5029	5152	5149	5203	5347	5411	5351	5498	5329	5531	5304	5196	5201
5433	5347	5330	5443	5300	5179	5146	5193	5204	5335	5538	5329	5387	5284	5294	5161	5241	5209	5269	5308	5250	5119	5201	5417	5318	5254	5034	5060	5249	5383	5371	5133	5260	5334	5259	5177	5035	4999	4991	5346	5451	5566	5334	5009	5046	5140	5325	5328	5308	5214
5587	5545	5566	5345	5182	5230	5226	5237	5398	5445	5302	5433	5248	5257	5221	5313	5154	5088	5244	5236	5328	5205	5220	5374	5235	5287	5081	5104	5170	5309	5181	5279	5102	5207	5242	5010	5080	4989	5071	5316	5465	5374	5113	4795	4568	4754	4932	5269	5257	5441
5599	5588	5405	5331	5232	5191	5234	5069	5323	5419	5119	5183	5264	5176	5187	5299	5390	5246	5190	5259	5229	5302	5524	5361	5324	5206	5163	5192	5158	5223	5284	5257	5299	5273	5135	5278	5046	5086	5234	5622	5603	5303	4887	4505	4488	4303	4545	5010	5411	5495
5580	5611	5408	5344	5192	4974	5112	5172	5250	5368	5354	5268	5267	5178	5238	5319	5160	5455	5296	5285	5190	5381	5326	5207	5345	5123	5227	5327	5360	5264	5153	5118	5283	5233	5236	5226	5297	5170	5157	5472	5443	5501	4854	4422	4270	4249	4454	5119	5534	5253
5608	5311	5406	5248	5124	5257	5031	5307	5407	5221	5407	5167	5016	5170	5256	5199	5232	5128	5247	5458	5389	5092	5402	5228	5210	5146	5044	5398	5288	5185	5240	5345	5371	5466	5305	5467	5132	5127	5159	5608	5816	5605	5221	4432	4297	4255	4551	5208	5602	5285
5682	5407	5555	5389	5133	5057	5319	5214	5322	5196	5227	5227	5155	5108	5023	5379	5266	5171	5061	5193	5288	5442	5289	5090	5063	5162	5231	5201	5153	5257	5112	5167	5094	5265	5101	5094	5037	5068	5162	5535	5738	5548	5210	4623	4510	4565	4888	5282	5377	5401
5615	5571	5412	5191	5095	5063	5459	5440	5462	5266	5152	5113	5024	5272	5238	5276	5359	5155	5108	5070	5133	5229	5055	5363	5365	5263	5365	5313	5203	5024	5211	5242	5089	4965	5095	5146	5101	5259	4973	5365	5704	5507	5144	4650	4550	4545	4771	5303	5493	5392
5842	5341	5441	5282	5138	5261	5217	5311	5249	5169	5192	5154	5116	5318	5467	5313	5249	5333	5079	5295	5245	5358	5299	5258	5227	5210	5373	5489	5363	5169	5063	5367	5177	5164	5126	5179	4976	5062	5153	5270	5575	5611	5072	4743	4417	4496	5009	5352	5394	5336
5670	5434	5156	5129	5063	5174	5315	5255	5318	5299	5047	5074	5203	5402	5406	5541	5475	5177	5175	5310	5275	5222	5189	5241	5074	5185	5473	5470	5319	5209	5277	5318	5362	5221	5131	5059	5282	5062	5221	5567	5715	5729	5238	4688	4621	4558	4911	5159	5517	5332
5448	5116	5321	5310	5271	5210	5283	5225	5293	5189	5252	5209	5393	5555	5366	5271	5276	5201	5178	5409	5424	5321	5230	5138	5274	5226	5257	5389	5316	5257	5272	5269	5295	5088	5163	5151	5108	5130	5437	5483	5633	5855	5405	4804	4701	4563	4923	5366	5693	5406
5350	5067	5378	5436	5341	5316	5279	5345	5244	5301	5295	5325	5202	5258	5215	5162	5208	5085	5133	5340	5154	5122	5222	5257	5161	5255	5277	5244	5339	5285	5246	5292	5282	5241	5243	5101	5208	5115	5175	5349	5735	5799	5330	4775	4588	4607	4939	5539	5463	5637
5337	5511	5376	5512	5411	5278	5288	5295	5298	5513	5358	5426	5423	5162	4992	5112	5189	5198	5235	5219	5214	5135	5164	5234	5471	5234	5140	5077	5135	5287	5336	5238	5054	5322	5285	5136	5218	5239	5160	5449	5593	5572	5084	4633	4465	4665	4881	5470	5561	5656
5586	5567	5619	5536	5360	5228	5091	5220	5285	5333	5420	5323	5230	5229	5206	5089	5289	5220	5314	5232	5033	5094	5228	5387	5309	5406	5134	5198	5204	5381	5340	5264	5210	5219	5354	5298	5250	5291	5246	5503	5667	5382	5148	4685	4510	4495	4903	5390	5541	5626
5589	5463	5597	5464	5013	5124	5242	5306	5502	5536	5316	5377	5346	5077	5038	5155	5437	5462	5422	5502	5184	5131	5132	5473	5419	5353	5325	5265	5301	5166	5346	5211	5165	5443	5285	5227	5159	5270	5398	5622	5567	5438	5104	4694	4382	4668	4755	5208	5301	5574
5528	5630	5536	5210	5118	5123	5291	5498	5487	5547	5474	5283	5276	5204	5174	5324	5418	5276	5108	5243	5080	5129	5168	5456	5515	5337	5267	5164	5292	5258	5358	5412	5296	5340	5454	5266	5212	5387	5376	5501	5708	5650	5099	4865	4693	4758	4853	5366	5513	5541
5647	5503	5385	5169	5072	5210	5286	5474	5392	5330	5118	5161	5023	5139	5179	5320	5453	5320	5218	5192	5015	5105	5331	5223	5055	5067	5196	5203	5162	5297	5294	5150	5117	5080	5281	5132	5013	5040	5295	5573	5653	5447	5162	4846	4473	4615	4984	5172	5337	5533
5481	5428	5296	5246	5304	5352	5554	5497	5310	5290	5179	4994	5223	5210	5232	5300	5349	5260	5066	5029	5054	5000	5358	5254	5191	5250	5204	5092	5149	5173	5253	5206	5075	5225	5231	5237	5154	5243	5270	5318	5538	5353	5128	4781	4674	4632	4938	5369	5389	5517
5640	5347	5406	5375	5349	5520	5373	5366	5317	5237	5204	5175	5173	5263	5345	5470	5330	5062	5038	5133	5273	5203	5273	5252	5238	5255	5273	5037	5148	5285	5308	5260	5258	5201	5408	5231	5195	5274	5300	5520	5737	5541	5190	4827	4427	4435	4978	5395	5402	5449
5587	5636	5369	5260	5462	5251	5383	5198	5163	5145	5057	5175	5315	5281	5273	5243	5299	5349	5348	5228	5265	5238	5357	5227	5204	5459	5405	5249	5301	5297	5336	5237	5315	5259	5341	5325	5268	5332	5459	5621	5587	5693	5077	4758	4477	4598	4967	5313	5436	5519
5609	5353	5328	5243	5314	5331	5370	5263	5386	5302	5295	5503	5431	5257	5315	5177	5258	5207	5431	5331	5177	5264	4999	5071	5214	5312	5400	5345	5126	5277	5425	5235	5369	5351	5203	5503	5181	5340	5301	5427	5751	5721	4979	4678	4392	4673	4975	5290	5672	5941
5466	5406	5437	5447	5479	5445	5461	5400	5393	5414	5444	5443	5400	5472	5323	5107	5060	5193	5129	5319	5263	5231	4991	5275	5357	5488	5163	5148	5129	5280	5248	5257	5207	5201	5333	5313	5323	5243	5499	5600	5825	5390	5148	4770	4671	4802	5024	5625	6102	6226
5700	5666	5528	5451	5425	5326	5241	5301	5218	5294	5348	5246	5248	5404	5310	5303	5279	5163	5048	5101	5137	5320	5051	5003	5163	5287	5100	5046	5090	5321	5213	5220	5198	5190	5293	5227	5238	5217	5185	5528	5699	5642	5220	4967	4798	4953	5318	5703	5903	6307
5700	5535	5530	5210	5276	5172	5249	5190	5241	5284	5172	4871	4976	5097	4967	5134	5344	5370	5327	5034	4961	5152	5227	5279	5155	5104	5251	5138	4975	5460	5341	5208	5201	5160	5297	5414	5007	5126	5222	5577	5595	5514	5188	4893	4647	4891	5180	5475	5664	5627
5368	5294	5425	5545	5190	5345	5318	5346	5523	5572	5245	5163	5095	5028	5079	5166	5057	5282	5442	5434	5169	5141	5117	5392	5405	5220	5040	5083	5342	5272	5418	5276	5165	5377	5281	5191	5087	5114	5253	5386	5624	5321	5054	4645	4534	4460	4693	4889	4879	4738
5634	5432	5545	5489	5493	5398	5350	5388	5512	5446	5390	5461	5392	5367	5412	5378	5421	5125	5213	5325	5634	5356	5415	5197	5412	5434	4988	5165	5515	5350	5074	5295	5167	5390	5544	5335	5317	5168	5282	5536	5453	5062	5043	4583	4304	4375	4475	4699	4502	4064
5718	5596	5553	5553	5284	5245	5426	5107	5369	5127	5233	5223	5393	5538	5638	5548	5471	5362	5158	5126	5368	5529	5397	5065	5124	5280	5187	5120	5362	5312	5152	5047	5168	5279	5556	5394	5297	5407	5487	5729	5409	5084	5029	4810	4461	4391	4463	4626	4366	4308
5605	5422	5467	5312	5259	5187	5189	5007	5118	5062	5109	5171	5173	5317	5369	5619	5550	5390	5255	5222	5273	5293	5494	5047	4932	5073	5286	5122	5115	5297	5241	5172	5493	5298	5236	5234	5111	5365	5265	5536	5265	5222	5133	4957	4739	4708	4832	5010	4576	4703
5447	5068	5288	5363	5326	5369	5236	5270	5272	5137	5158	5214	5217	5216	5059	5165	5304	5243	5384	5125	5191	4926	5281	5417	5097	4831	5038	5231	5114	4988	5359	5180	5172	5404	5200	5445	5170	5222	5143	5319	5309	5442	5310	5290	5384	5208	5504	5580	5458	5359
5358	5159	5258	5614	5669	5548	5600	5429	5400	5339	5389	5405	5484	5294	5000	4991	5032	5264	5512	5448	5182	4935	5082	5383	5362	5077	4965	5146	5162	5050	5215	5297	5169	5279	5087	5432	5404	5248	5309	5288	5391	5313	5639	5587	5668	5658	5992	5805	6031	6118
5434	5465	5719	5876	5753	5607	5553	5469	5461	5494	5515	5460	5484	5510	5169	5252	4893	5153	5233	5312	5305	5340	5146	5341	5585	5361	4992	5220	5418	5140	5281	5515	5273	5234	5389	5341	5375	5120	5206	5111	5307	5375	5385	5578	5638	5745	5830	5706	5783	5851
5628	5806	5866	5645	5540	5482	5590	5566	5491	5508	5326	5531	5556	5364	5527	5445	5068	5198	5144	5209	5560	5431	5361	5323	5562	5648	5264	5175	5584	5397	5294	5463	5269	5327	5545	5250	5445	5364	5123	5110	5095	5174	5285	5481	5372	5472	5299	5503	5285	5490
5814	5800	5735	5730	5270	5284	5261	5182	5422	5612	5287	5390	5447	5570	5772	5674	5436	5344	5136	5239	5556	5449	5549	5260	5331	5495	5257	5078	5399	5511	5277	5289	5363	5071	5227	5158	5388	5350	5207	5361	5039	5022	5135	5219	5286	5214	5161	5139	5213	5088
5788	5557	5564	5463	4970	4961	5083	5140	5201	5104	4999	5341	5372	5558	5734	5693	5624	5458	5235	5154	5539	5670	5671	5276	5003	5143	5331	5049	5196	5490	5026	5140	5279	5134	5396	5172	5186	5400	5101	5402	5045	5311	5237	5317	5344	5283	5236	5235	5247	5197
5996	5573	5565	5236	5179	5159	5235	5068	5070	5113	5091	5035	5275	5292	5590	5535	5627	5495	5181	5234	5041	5595	5346	5081	5006	5207	5531	5194	4979	5176	4965	5034	5344	5070	5196	5301	5071	5220	5281	5269	5088	5320	5351	5479	5396	5487	5381	5482	5156	5208
5738	5452	5382	5198	5163	5017	5154	5153	5142	4991	5008	5057	4911	5109	5209	5239	5536	5461	5307	5137	5007	5057	5390	5257	5013	5191	5426	5452	4900	4971	5225	5094	5255	5165	5056	5281	4964	5243	5091	5099	5013	5162	5181	5383	5334	5468	5414	5349	5308	5326
5749	5564	5321	5324	5322	5195	5211	5063	5280	5092	5248	5148	5127	4902	4971	5182	5318	5428	5417	5139	4918	5139	5484	5475	5060	5127	5292	5167	4899	5033	5336	4921	5147	5260	5203	5256	5169	5290	5190	5263	5073	4955	5170	5159	5136	5464	5302	5333	5334	5354
5755	5466	5291	5213	5372	5148	5241	5227	5182	5077	5120	5211	5045	4792	4996	5087	5430	5470	5568	5118	5038	5026	5477	5520	5227	4975	5322	5465	5125	5184	5406	5136	5292	5329	5094	5444	5207	5247	5212	5317	5246	5033	5287	5142	5170	5157	5371	5381	5316	5436
5783	5429	5227	5102	5162	5275	5230	5295	5244	5239	5092	5145	4870	4735	4953	5039	5246	5477	5439	5263	5140	5115	5392	5611	5365	5139	5354	5440	5295	5376	5250	5234	5298	5486	5395	5510	5301	5234	5228	5250	5253	5227	5233	5192	5160	5277	5223	5265	5235	5145
5720	5404	5288	5006	5130	5226	5267	5252	5219	5282	5106	5238	5024	4947	4966	5060	5183	5414	5497	5357	5023	5260	5499	5722	5341	5199	5399	5535	5235	5161	5438	5324	5347	5653	5380	5718	5361	5334	5343	5157	5410	5244	5374	5133	5264	5344	5275	5310	5088	5235
5489	5218	5164	5183	5201	5090	5192	5252	5336	5360	5069	5188	5226	5102	5137	5140	5272	5608	5564	5340	5052	5236	5539	5552	5194	5156	5160	5560	5280	5066	5344	5192	5207	5397	5212	5462	5309	5339	5290	5264	5272	5277	5330	5186	5183	5190	5087	5194	5194	5227
5575	5370	5165	5150	5279	5211	5356	5203	5300	5257	5320	5237	5239	5296	5260	5101	5248	5616	5701	5408	5066	5244	5405	5398	5114	4919	5431	5534	5003	5190	5344	5087	5194	5165	5060	5320	5254	5190	5406	5046	5098	5304	5375	5331	5313	5141	5262	5272	5098	5143
5663	5375	5332	5204	5092	5241	5155	5253	5249	5281	5370	5271	5177	5107	5079	5156	5411	5520	5399	5191	4921	4987	5336	5474	5193	4988	5166	5265	4974	5160	5497	5152	5179	5157	5081	5154	5120	5337	5230	5227	5406	5140	5206	5209	5341	5501	5315	5358	5127	5321
5641	5419	5274	5186	5074	5211	5069	5131	5203	5291	5170	4954	5205	4963	5073	5241	5566	5520	5284	5200	4976	5188	5372	5380	5115	4991	5045	5227	4981	5013	5231	4969	5276	5402	5045	5260	4990	5070	4982	5180	5065	5062	5258	5344	5274	5489	5349	5289	5299	5413
5718	5631	5391	5198	5009	5059	5098	5251	5211	5059	5220	5050	5007	5130	5012	5426	5507	5511	5207	5062	5042	5142	5376	5338	5035	5030	5298	5257	4898	5214	5178	5221	5232	5188	5042	5275	4999	5045	4946	5141	5022	5038	4966	5198	5091	5184	5195	5279	5407	5406
5794	5626	5655	5384	5155	5134	5089	5067	5102	5133	5025	4978	4960	5176	5268	5379	5595	5410	5151	4974	5042	5241	5427	5228	5006	5124	5284	5150	5156	5321	5278	5047	5206	5270	5227	5339	5077	5282	5018	5204	5123	4969	4973	5183	5059	5253	5136	5322	5375	5352
5859	5701	5816	5556	5449	5371	5187	5005	5091	5101	5055	5046	5208	5232	5547	5645	5557	5192	5191	5049	5344	5475	5378	5209	5087	5325	5648	5278	5079	5347	5134	5237	5319	5318	5318	5378	5294	5439	5184	5163	5169	5320	5137	5245	5004	5036	5247	5058	5300	5242
5746	5929	5954	5750	5544	5447	5375	5274	5255	5189	5303	5449	5426	5439	5549	5633	5299	5256	5003	5102	5329	5635	5296	5114	5277	5287	5387	5060	5314	5390	5159	5229	5478	5375	5463	5445	5463	5378	5286	5372	5100	5261	5072	5175	5255	5126	5246	5140	5195	5164
5529	5715	5925	5867	5670	5429	5401	5456	5379	5513	5638	5714	5638	5471	5681	5474	5170	5376	5233	5479	5583	5486	5255	5144	5410	5454	5313	5262	5390	5234	5114	5438	5331	5375	5567	5242	5555	5413	5206	5265	5267	5137	5007	5081	5145	5270	5257	5130	5235	5196
5516	5495	5633	5545	5601	5611	5630	5559	5664	5839	5623	5716	5811	5637	5457	5318	5160	5197	5387	5469	5442	5194	5113	5270	5532	5351	5006	5255	5261	5224	5360	5321	5241	5232	5469	5221	5435	5301	5389	5246	5399	5237	5227	5265	5370	5143	5418	5225	5204	5241
5338	5125	5269	5534	5313	5594	5666	5721	5787	5766	5715	5424	5587	5403	5398	5173	5110	5429	5423	5588	5256	5138	5167	5454	5366	5199	4921	5248	5385	5054	5206	5183	5179	5196	5314	5270	5469	5236	5412	5322	5583	5416	5576	5585	5491	5163	5351	5284	5352	5137
5469	5299	5263	5178	5382	5351	5468	5580	5527	5541	5378	5470	5357	5321	5181	5187	5374	5273	5285	5281	5093	5117	5138	5244	5349	5081	5238	5302	5005	4923	5162	5043	5130	5241	5200	5258	5283	5378	5347	5344	5450	5196	5313	5489	5281	5252	5412	5437	5303	5215
5818	5441	5517	5414	5221	5211	5233	5344	5369	5304	5354	5282	5323	5337	5349	5320	5480	5373	5337	5014	5068	5280	5287	5298	5113	5203	5287	5146	4891	5192	5029	4948	5173	5200	5057	5193	5152	5228	5228	5217	5056	5207	5143	5205	5241	5223	5421	5264	5398	5237
5765	5685	5770	5712	5555	5457	5522	5397	5313	5473	5518	5306	5258	5435	5424	5406	5424	5235	5194	5060	5227	5280	5176	5083	5047	5265	5264	5051	5119	5020	5003	5071	5008	4918	5112	5083	5008	5155	4986	5071	5018	5124	4978	5379	5303	5393	5301	5311	5227	5467
5377	5529	5601	5856	5651	5675	5500	5849	5751	5722	5721	5344	5591	5516	5402	5195	5152	5212	5166	5065	5320	5216	5358	5116	5451	5331	5033	5147	5187	5130	5088	5183	5091	4876	5208	5181	5267	4928	4893	5040	5204	5069	5278	5253	5287	5195	5248	5312	5475	5275
5399	5270	5310	5545	5526	5446	5630	5650	5661	5436	5508	5352	5092	5331	5258	5283	5166	5175	5251	5297	5277	5114	5011	5336	5342	5254	5163	5259	5120	5060	5254	5238	4945	5201	5192	5196	5268	5143	5186	5208	5064	4830	5015	4994	5014	5055	5190	5231	5373	5305
5833	5411	5461	5396	5343	5292	5409	5197	5245	5328	5117	5166	5205	5212	5374	5334	5323	5550	5431	5370	5289	5313	5365	5179	5093	5313	5286	5341	5132	5143	5262	5036	5311	5199	4966	5301	5295	5185	5122	5022	4949	4896	4915	4818	4996	5014	4956	5156	5136	5339
5714	5780	5722	5552	5458	5303	5294	5196	5226	5019	5289	5267	5435	5362	5443	5524	5408	5393	5360	5251	5376	5416	5222	5296	5134	5308	5512	5235	5384	5392	5267	5202	5258	5271	5209	5240	5244	5403	5069	5125	5093	5114	5076	5026	5083	5163	4983	5118	5444	5299
5840	5633	5630	5695	5538	5469	5384	5437	5417	5267	5412	5386	5246	5559	5341	5430	5524	5401	5305	5512	5450	5301	5253	5119	5453	5460	5353	5362	5400	5256	5270	5284	5498	5329	5198	5222	5280	5414	5290	5358	5266	5259	5085	5085	5131	4936	5223	5202	5336	5284
5603	5383	5523	5340	5250	5325	5451	5462	5403	5355	5428	5408	5458	5334	5278	5418	5518	5559	5489	5353	5165	5402	5349	5330	5389	5518	5460	5587	5330	5360	5300	5355	5209	5351	5196	5328	5470	5430	5441	5344	5353	5135	5284	5134	5106	5117	5123	5018	5181	5221
5726	5695	5442	5449	5343	5194	5275	5386	5169	5310	5270	5178	5355	5331	5496	5620	5446	5305	5335	5349	5254	5445	5422	5483	5412	5406	5387	5422	5275	5295	5367	5236	5356	5248	5430	5611	5425	5595	5482	5452	5366	5233	5333	5231	5177	5126	5067	5242	5069	5247
5505	5597	5469	5540	5327	5263	5458	5402	5390	5364	5503	5459	5681	5521	5699	5514	5540	5258	5271	5457	5531	5414	5427	5415	5283	5307	5249	5235	5270	5251	5257	5409	5371	5310	5307	5507	5654	5573	5528	5513	5333	5444	5270	5269	5241	5286	5219	5263	5218	5142
5621	5399	5486	5266	5401	5244	5308	5364	5389	5551	5371	5667	5337	5393	5452	5473	5315	5571	5483	5397	5435	5462	5256	5311	5505	5151	5348	5290	5355	5134	5203	5163	5261	5232	5271	5369	5406	5345	5425	5515	5442	5352	5317	5515	5363	5268	5406	5267	5125	5217
5716	5525	5283	5363	5177	5224	5190	5290	5435	5498	5379	5381	5511	5382	5485	5403	5563	5459	5422	5296	5332	5240	5293	5343	5239	5311	5364	5275	5286	5288	5305	5293	5192	5258	5153	5348	5296	5388	5433	5406	5586	5452	5385	5391	5510	5318	5267	5311	5106	5165
5538	5382	5263	5203	5300	5349	5438	5459	5503	5441	5651	5661	5522	5505	5547	5529	5433	5360	5366	5168	5430	5277	5151	5267	5299	5343	5060	5217	5173	5133	5087	5069	5159	5113	5352	5358	5409	5362	5402	5434	5409	5421	5244	5438	5227	5271	5276	5304	5147	5209
5519	5351	5287	5176	5224	5428	5332	5476	5373	5588	5489	5490	5428	5333	5324	5480	5429	5243	5293	5487	5207	5230	5210	5270	5313	5073	5203	5176	5140	5058	5083	5165	5006	5046	5211	5103	5186	5149	5203	5184	5296	5209	5291	5399	5350	5261	5110	5229	5264	5274
5524	5427	5363	5411	5218	5481	5481	5441	5534	5385	5518	5537	5392	5384	5290	5257	5195	5272	5107	5293	5258	5153	5131	5122	5205	5161	5180	5156	5053	5109	5024	5105	4989	5096	5122	5124	5027	5186	5040	5147	5139	5206	5298	5225	5208	5255	5263	5425	5270	5152
5521	5369	5416	5387	5428	5283	5537	5504	5680	5539	5540	5462	5398	5313	5182	5361	5237	5350	5313	5265	5234	5308	5186	5057	5208	5115	5178	5288	5156	5145	5026	5174	5033	4868	4881	4964	4965	4887	4961	5090	5127	5272	5114	5216	5297	5354	5362	5204	5380	5315
5520	5424	5492	5385	5416	5546	5526	5463	5508	5548	5416	5419	5287	5305	5243	5216	5299	5330	5313	5426	5210	5107	5146	5137	5260	5158	5178	5238	5204	5058	4938	4971	5044	4952	4829	4909	5011	4892	5057	5047	5190	5049	5102	5115	5259	5205	5236	5326	5291	5318
5404	5399	5410	5444	5318	5470	5500	5560	5492	5402	5504	5335	5227	5214	5287	5351	5213	5493	5215	5112	5150	5189	5176	5145	5027	5251	5259	5144	5192	5149	4997	4907	4960	4775	4789	4886	4974	4824	4848	5155	4985	5027	5018	5235	5225	5276	5177	5339	5433	5448
5540	5468	5480	5543	5499	5415	5563	5476	5652	5490	5410	5361	5232	5326	5297	5223	5207	5173	5218	5173	5195	5174	5154	5166	5175	5128	5124	5110	5160	4945	5035	4982	4914	4954	5075	4995	4985	4949	5063	4882	5111	4937	5058	5054	5093	5121	5250	5138	5168	5296
5428	5421	5689	5592	5450	5600	5503	5523	5577	5465	5507	5287	5302	5214	5220	5115	5197	5103	5219	5261	5248	5322	5319	5162	5224	5126	5166	5142	4978	5064	5033	5010	5146	4899	4930	4962	4984	4960	4885	4990	5011	5007	5034	5277	5024	5165	5094	5259	5279	5154
5424	5533	5675	5633	5571	5521	5667	5579	5534	5530	5474	5283	5354	5187	5213	5147	5136	5123	5221	5385	5209	5234	5144	5119	5046	5211	5198	5241	5236	5168	5014	5183	5077	5103	5079	5081	5043	4894	4927	5025	5199	4987	4980	4923	5133	4993	5122	5139	5172	5319
5433	5493	5670	5613	5492	5645	5430	5533	5544	5564	5377	5159	5091	5089	5088	5183	5144	5304	5343	5182	5091	5134	5086	5130	5123	5216	5221	5160	5351	5301	5259	5014	5186	5200	5162	5127	5025	4820	4918	5120	5064	4972	4945	5054	5094	5025	5216	5255	5438	5367
5550	5520	5681	5524	5705	5424	5382	5623	5550	5465	5248	5344	5203	5221	5142	5233	5260	5262	5171	5244	5294	5180	5223	5073	5215	5211	5230	5154	5303	5248	5138	5128	5094	5045	5087	5013	5167	5120	5051	5153	5078	5035	5133	5019	5067	5258	5291	5524	5675	5767
5546	5525	5655	5687	5496	5581	5511	5575	5577	5321	5191	5033	5227	5194	5242	5130	5362	5195	5040	5176	5248	5209	5318	5434	5253	5301	5199	5341	5246	5272	5192	5268	5336	5146	5001	5122	5150	5187	5094	5020	4984	5224	5094	5146	5145	5371	5391	5632	5791	5958
5580	5691	5681	5717	5740	5449	5567	5450	5419	5396	5190	5200	5197	5242	5199	5128	5139	5168	5143	5234	5387	5133	5460	5207	5328	5328	5202	5293	5302	5385	5268	5343	5350	5205	5314	5238	5291	5229	5170	4980	5080	5135	5184	5247	5456	5502	5390	5474	5578	5691
5670	5615	5781	5812	5639	5500	5282	5328	5187	5196	5092	5150	5172	5182	5239	5259	5045	5293	5167	5339	5388	5309	5356	5284	5148	5301	5361	5334	5316	5385	5340	5428	5317	5454	5222	5232	5242	5107	5134	5069	5053	5259	5178	5400	5391	5341	5095	4979	5043	4976
5641	5555	5752	5718	5612	5523	5399	5368	5298	5355	5350	5198	5292	5212	5202	5101	5067	5334	5347	5455	5351	5297	5315	5361	5113	5280	5377	5269	5346	5580	5391	5528	5470	5419	5257	5204	5279	5268	4974	5098	5051	5180	5436	5422	5303	5083	4708	4386	4452	4512
5690	5736	5865	5600	5588	5450	5195	5279	5245	5299	5174	5266	5197	5207	5074	5220	5218	5333	5426	5499	5440	5343	5186	5432	5322	5334	5385	5374	5583	5574	5381	5465	5433	5365	5334	5253	5261	5183	4940	5100	5424	5544	5488	5357	5057	4649	4410	4306	4282	4536
5672	5660	5811	5618	5584	5402	5348	5273	5173	5336	5097	5004	5074	5010	4988	5187	5350	5407	5363	5514	5330	5362	5457	5494	5344	5372	5549	5432	5584	5543	5511	5465	5464	5374	5239	5370	5352	5209	4981	5324	5423	5521	5563	5325	4793	4592	4249	4331	4483	4610
5537	5652	5729	5462	5447	5370	5423	5251	5336	5207	5181	5080	4978	5241	5269	5419	5366	5329	5485	5457	5482	5378	5532	5539	5522	5657	5391	5509	5447	5505	5453	5324	5417	5288	5407	5149	5218	5066	5130	5282	5526	5449	5406	4912	4651	4292	4441	4626	4834	5159
5840	5516	5679	5659	5424	5278	5342	5096	5000	4995	5046	5060	5094	5208	5444	5388	5394	5438	5296	5515	5578	5538	5531	5475	5603	5497	5379	5423	5328	5324	5308	5326	5379	5394	5382	5347	5259	5288	5226	5308	5311	5222	4930	4500	4458	4478	4566	4842	5353	5570
5590	5602	5614	5583	5476	5206	5249	5063	5089	5132	5073	5115	5290	5277	5232	5407	5432	5493	5366	5482	5575	5668	5670	5534	5387	5310	5292	5274	5322	5235	5254	5324	5380	5617	5485	5280	5292	5203	5137	5266	5436	5067	4673	4418	4200	4321	4680	5072	5559	5596
5607	5595	5522	5439	5659	5332	5225	4944	5175	5362	5006	5312	5337	5360	5319	5269	5277	5345	5468	5530	5550	5620	5616	5587	5358	5318	5278	5121	5384	5378	5309	5343	5440	5483	5459	5271	5142	4911	5155	5253	5374	5153	4760	4389	4375	4468	4752	5270	5535	5855
5611	5521	5475	5554	5314	5250	5064	4938	5236	5177	5141	5188	5242	5245	5278	5224	5441	5324	5420	5479	5677	5450	5668	5549	5340	5324	5291	5277	5243	5379	5363	5454	5351	5267	5289	5373	5308	5029	5148	5284	5449	5073	4800	4424	4462	4577	4884	5204	5638	5787
5543	5367	5480	5647	5302	5287	5253	5108	5199	5311	5286	5260	5193	5179	5262	5212	5422	5452	5424	5411	5555	5406	5454	5303	5324	5466	5401	5425	5354	5299	5158	5384	5312	5298	5223	5293	5002	5036	5212	5324	5542	5344	4751	4565	4499	4694	4843	5353	5611	5706
5618	5423	5664	5361	5411	5203	5272	5130	5175	5296	5176	5291	5098	5202	5237	5426	5461	5314	5454	5479	5456	5304	5381	5503	5419	5417	5530	5216	5313	5244	5178	5141	5174	5374	5171	5366	5171	5011	5013	5440	5483	5244	4779	4618	4637	4511	4762	5217	5615	5612
5586	5352	5357	5555	5352	5203	5055	5290	5253	5183	5191	5019	5250	5168	5385	5372	5318	5488	5361	5234	5363	5320	5337	5420	5559	5292	5243	5311	5159	5144	5119	5175	5199	5314	5404	5383	5196	5216	5236	5521	5641	5229	4868	4475	4480	4388	4827	5154	5552	5522
5623	5339	5316	5568	5269	5259	5298	5160	5379	5216	5026	5085	5163	5214	5399	5496	5421	5339	5308	5093	5185	5413	5466	5578	5355	5382	5255	5096	5255	5093	5136	5136	5182	5082	5276	5182	5283	5228	5340	5422	5406	5301	4867	4406	4513	4321	4801	5185	5596	5591
5522	5263	5360	5397	5416	5232	5358	5217	5171	5146	5197	5231	5285	5337	5152	5267	5316	5186	5147	5252	5134	5372	5363	5301	5389	5292	5264	5204	5151	5066	5130	5250	5253	5375	5287	5159	5210	5114	5245	5296	5471	5168	4907	4443	4280	4366	4798	5175	5464	5477
5307	5311	5378	5558	5444	5405	5190	5281	5221	5093	5117	5206	5270	5344	5251	5206	5131	5168	5216	5274	5244	5359	5297	5345	5166	5014	5316	5124	5174	5086	5090	5186	5195	5348	5361	5376	5153	5064	5086	5353	5401	5164	4844	4470	4303	4398	4699	5238	5736	5701
5259	5228	5394	5667	5400	5461	5146	5229	5072	5198	5314	5196	5092	5230	5117	5110	5022	5228	5161	5261	5250	5067	5236	5086	5156	5087	5157	5056	5053	5125	5161	5213	5089	5293	5304	5183	5016	5051	5208	5305	5626	5248	4725	4570	4438	4660	4825	5376	5647	5813
5240	5258	5490	5440	5296	5068	5406	5270	5353	5378	5167	5128	5102	5024	5013	5050	5138	5304	5176	5163	5328	5142	5018	5197	5062	5065	5151	5142	5113	5082	5159	5249	5191	5200	5294	5151	4961	5065	5181	5324	5470	5220	4885	4595	4603	4744	4965	5506	5797	6007
5218	5372	5461	5385	5468	5281	5524	5327	5554	5399	5275	5003	5020	5005	5009	5049	5186	5088	5153	5156	5034	5091	5140	5073	5094	5172	5202	5231	5162	5124	5249	5221	4979	5045	5039	5097	5116	5073	5133	5521	5567	5543	4953	4727	4606	4778	5181	5714	6052	6138
5375	5276	5333	5416	5404	5332	5301	5481	5457	5399	5445	4947	4915	4864	5048	5188	5064	5224	5083	5087	4964	5140	5000	5047	5108	5099	5155	5157	5200	5104	5042	5231	5191	5099	5139	5296	5032	5239	5099	5481	5651	5605	5086	4846	4641	4600	5311	5819	6235	6390
5228	5377	5393	5283	5286	5393	5446	5573	5407	5475	5300	5273	5166	5007	5073	5060	5083	5129	5035	5026	4857	4913	5110	5075	5077	5216	5142	5077	4996	4940	5043	5018	5044	5000	5056	5134	5107	5133	5394	5535	5525	5462	5197	4770	4680	4446	4780	5382	6004	6160
5472	5263	5264	5260	5362	5468	5505	5549	5316	5295	5356	5284	5100	5221	5173	5099	5082	5084	4913	4945	4970	4931	5001	5086	5098	5110	4995	5077	4938	4960	4997	5011	5152	4994	5222	5249	5140	5235	5312	5409	5602	5500	5188	4791	4455	4327	4549	4763	5046	5483
5336	5137	5208	5305	5438	5315	5583	5449	5644	5352	5330	5260	5230	5171	5122	5028	5037	5011	5090	4974	4919	4924	5118	5138	5049	5073	4971	4843	4913	4939	4977	5075	5207	5154	5252	5227	5043	5110	5078	5229	5600	5547	5328	4995	4675	4374	4277	4267	4508	4646
5301	5167	5257	5242	5461	5388	5627	5497	5369	5241	5396	5361	5377	5245	5052	5020	4985	5046	4908	4854	5081	5014	5051	5107	5006	5009	4942	4856	4884	5005	5086	5112	5222	5244	5193	5141	5223	5085	5115	5212	5398	5459	5573	5456	4969	4750	4466	4357	4155	4388
5352	5211	5229	5394	5337	5436	5239	5363	5371	5423	5386	5380	5471	5052	5115	5095	4941	4981	4944	5091	5029	5017	4965	4948	5008	4944	4800	4858	5101	5072	5065	5050	5177	5210	5137	5177	5142	4993	4971	5010	5344	5582	5757	5592	5470	5133	4924	4622	4481	4533
5218	5177	5154	5250	5303	5284	5290	5321	5401	5594	5505	5314	5434	5184	5059	5132	4944	4997	4988	5261	5094	5093	5082	5056	5034	4967	4903	4990	4945	5061	5216	5199	5154	5221	5237	5158	4996	5088	5000	4942	5123	5611	5505	5852	5711	5647	5502	5158	5138	5027
5302	5295	5239	5244	5294	5318	5287	5286	5203	5392	5537	5474	5309	5131	5079	4906	5180	5196	5036	5206	5107	5210	4894	5016	4980	4982	5101	5120	5143	5144	5140	5147	5244	5217	5199	5052	5269	5163	5166	5049	5162	5365	5512	5892	5893	5873	5713	5805	5622	5449
5362	5254	5203	5181	5203	5223	5135	5150	5293	5382	5342	5396	5341	5191	5160	5313	5303	5413	5250	5215	5124	5123	5000	5069	5103	5259	5183	5217	5227	5153	5309	5311	5303	5296	5146	5243	5217	5301	5283	5264	5507	5297	5381	5690	5675	5784	5937	5800	5783	5676
5356	5319	5284	5177	5204	4905	5072	5119	5338	5331	5437	5320	5344	5278	5253	5326	5242	5413	5247	5255	5052	5192	5192	5311	5246	5325	5503	5386	5284	5180	5296	5337	5338	5048	5206	5239	5123	5376	5418	5474	5503	5355	5574	5367	5417	5452	5419	5418	5455	5428
5475	5449	5210	5102	5107	5061	5001	5137	5198	5337	5307	5245	5171	5285	5338	5369	5508	5481	5332	5221	5152	5317	5239	5347	5370	5443	5387	5361	5332	5195	5260	5280	5221	5121	5448	5450	5304	5391	5443	5540	5483	5480	5349	5243	5287	5271	5050	5118	5044	5177
5606	5398	5254	5315	5004	4954	5084	5231	5177	5132	5151	5056	5185	5440	5216	5432	5376	5241	5237	5212	5251	5216	5409	5338	5519	5446	5511	5428	5392	5258	5126	5131	5353	5274	5398	5347	5525	5416	5351	5360	5438	5385	5195	5121	5047	5006	4847	5007	4901	4830
5493	5525	5168	5323	5029	4989	4956	5127	4974	5030	4964	5050	5263	5476	5273	5314	5502	5205	5352	5217	5247	5403	5270	5634	5623	5517	5354	5370	5354	5318	5129	5395	5246	5229	5384	5372	5486	5381	5339	5233	5209	5240	5105	5089	4871	4953	4840	4929	4809	4961
5503	5437	5246	5058	5238	5116	5085	5010	4922	5002	4971	5037	5168	5182	5331	5232	5369	5182	5155	5282	5277	5353	5519	5426	5501	5535	5350	5154	5222	5140	5097	5275	5222	5251	5329	5270	5503	5260	5302	5205	5012	5015	4960	4934	4921	4709	4796	4779	4710	4963
5549	5438	5190	5371	5206	5173	5071	5062	5031	4916	4898	5061	5194	5166	5106	5282	5177	5224	5276	5214	5351	5366	5473	5344	5525	5479	5434	5499	5219	5239	5288	5318	5322	5390	5364	5261	5258	5352	5068	5196	5020	4938	4808	4730	4726	4745	4717	4827	5081	5038
5386	5409	5258	5247	5279	5265	5055	5079	4940	4867	4983	5019	5153	5196	5074	5097	5071	5184	5101	5358	5238	5373	5314	5300	5243	5278	5412	5272	5251	5365	5090	5294	5255	5327	5228	5261	5179	5034	5123	4877	4850	5011	4707	4861	4740	4824	4723	4865	5075	5198
5448	5245	5081	5275	5286	5439	5261	5137	4996	5054	5090	5024	5165	5110	5033	5177	5099	5096	5145	5448	5191	5292	5129	5298	5235	5253	5145	5116	5287	5232	5383	5324	5387	5220	5139	5078	5155	5063	4917	4807	4795	4945	4833	4761	4906	5081	5123	5109	5254	5390
5129	5175	5200	5318	5296	5431	5141	5206	5294	5167	5071	5061	5095	5080	4978	5008	4980	5073	5304	5278	5180	5150	5060	5115	5063	5089	5112	5103	5142	5319	5244	5106	5219	5085	5119	4954	5061	5017	4847	4883	4943	5071	4973	5169	5150	5084	5303	5158	5476	5532
5222	5013	5194	5447	5328	5310	5104	5263	5034	5222	5314	5271	5222	5110	5159	4933	4950	5033	5207	5225	5168	5150	5106	5034	4877	4863	5156	5073	5113	5212	5262	5081	5153	5133	4905	4878	4846	4967	4906	4931	4819	5059	5013	5254	5274	5236	5370	5337	5355	5359
5220	5079	5091	5265	5172	5237	4965	5238	5259	5342	5427	5288	5332	5154	5014	5152	5074	5151	5127	5283	5151	4931	5004	4951	4955	5100	4943	5032	5097	5137	5233	5071	5079	4940	5005	4908	4974	4821	5004	5026	5022	5189	5078	5121	5285	5359	5365	5447	5346	5385
5175	5169	5159	5100	5132	5120	5107	5024	5295	5338	5292	5286	5379	5213	5135	5210	5158	5123	5265	5260	5178	5034	5023	4958	5114	5018	4970	5238	5193	5102	5050	5121	5091	5053	4995	4989	4928	4826	4969	5082	5038	5322	5463	5448	5305	5335	5276	5230	5290	5368
5051	5163	5130	5206	5010	4860	4952	5106	5390	5386	5347	5303	5320	5345	5201	5385	5354	5213	5273	5242	5039	5082	5208	4976	5013	5093	5114	5108	5125	5213	5230	5151	4992	4977	4906	5014	5103	5083	5039	5240	5148	5273	5436	5326	5350	5340	5371	5139	5175	5046
5285	5023	5160	5074	5001	4864	4959	5071	5187	5232	5253	5271	5311	5221	5251	5260	5440	5395	5310	5225	5201	5311	5227	4949	5212	5257	5011	5087	5168	5063	5270	5091	5027	5004	4962	5087	5107	5092	5323	5228	5341	5249	5503	5354	5267	5314	5186	5116	4976	5018
5348	5242	5210	5001	4909	4898	5024	4984	5108	5164	5266	5156	5247	5288	5259	5428	5388	5418	5402	5251	5321	5165	5213	5137	5315	5196	5173	5406	5298	5129	5257	5179	5033	5065	5107	5171	5182	5267	5143	5332	5150	5119	5230	5339	5227	5087	4981	4975	4851	4973
5334	5159	5262	5149	5015	4926	4967	5049	5074	5057	5006	5114	5258	5192	5256	5338	5376	5423	5364	5224	5189	5267	5129	5239	5258	5518	5302	5314	5274	5116	5090	5144	5112	5172	5065	5240	5270	5178	5160	5352	5225	5466	5053	5253	5021	5038	4995	4969	5091	5083
5364	5412	5189	5206	5020	4975	4938	5109	5151	5236	4975	5029	4974	5011	5145	5367	5375	5322	5182	5161	4985	5139	5200	5118	5308	5448	5431	5280	5153	5212	5165	5058	5282	5257	5115	5159	5226	5237	5292	5244	5117	4913	5126	4987	5065	4947	4974	4980	5060	5091
5396	5250	5194	5374	5223	5026	5151	5213	5182	5123	5170	4946	5044	5122	4993	5092	5184	5197	5097	5053	5074	5038	5234	5256	5314	5380	5340	5319	5061	5066	5050	5040	5020	5215	5063	5294	5378	5262	5286	5227	5171	5152	5103	5052	4963	4865	4900	5024	4947	5036
5248	5165	5217	5117	5108	5210	5162	5192	5279	5148	4893	5025	5012	4982	5142	5087	5194	5131	5101	4986	5103	5170	5051	5173	5085	5344	5103	5196	4993	5012	4995	5039	5032	4995	5128	5141	5238	5152	5199	5284	5030	5089	5105	5170	5047	5014	5175	5083	5147	5116
5134	5074	4975	5004	4905	4985	5121	5240	5250	5113	5044	4992	5110	5031	5163	5117	5045	5089	5001	4873	4963	4969	5181	4995	5155	5110	5151	5058	5052	4963	4763	4903	5037	5044	5108	5226	5207	5198	5105	5059	5188	5013	5042	5135	5030	5140	5121	5026	5116	5184
5161	4998	4851	4890	4961	5073	5277	5400	5172	5181	5153	5123	5075	5186	5254	5204	5061	5020	4909	5012	4976	4953	5143	5136	5044	5102	4937	5057	5006	4874	4903	4863	4829	4960	5040	5080	5241	5229	5162	5105	5209	5102	5057	5136	5076	4976	5108	5010	5106	5070
5241	5027	4949	4819	4904	5056	5308	5212	5149	5010	5123	5136	5041	5287	5384	5228	5285	5153	4994	5073	5034	5034	5233	5223	5012	5084	5114	4897	4856	4923	4967	4883	4984	4992	5204	5174	5256	5147	5081	5108	5175	5070	5032	5038	4991	4960	5010	4860	4992	4993
5213	5178	4916	5085	4954	5052	5187	5025	5144	5006	4979	5112	5273	5373	5332	5295	5193	5303	5022	5179	5138	5323	5216	5209	5186	5188	4960	5028	4910	4981	5056	5066	5191	5207	5273	5436	5124	5319	5238	5138	5075	5085	5048	5049	4855	4845	4926	4882	4890	4962
5239	5130	4884	5083	5051	4981	4961	5076	5073	4994	5057	5006	5234	5366	5472	5189	5240	5105	5011	5213	5118	5242	5347	5235	5181	5078	5150	4949	4989	5008	5231	5118	5316	5341	5352	5315	5244	5251	5381	5145	5010	5057	5016	4924	5098	5034	4850	4889	4967	4958
5414	5082	5026	4972	4927	4963	5099	5041	5056	4911	4923	4959	5041	5110	5309	5210	5132	5256	4985	5310	5023	5282	5365	5319	5301	5075	5174	5158	5052	5025	5052	5262	5333	5381	5247	5134	5288	5223	5123	5070	4979	4996	5039	4966	4996	4875	4789	4797	4901	5002
5314	5118	5224	5019	5089	4961	5142	5014	4990	4960	4914	5061	4990	5187	5177	5096	5022	5074	4988	5028	5118	5150	5211	5174	5117	5062	5054	4978	4962	4993	5138	5155	5108	5158	5267	5061	5094	5116	5040	4956	4955	4844	4983	4911	5075	5043	5012	4887	5076	5071
5235	4997	4992	5199	5055	5185	5083	5083	4769	4954	5013	4997	5214	5195	4969	4959	4941	4930	4933	4872	5167	5227	5120	5235	5165	5024	4984	4996	5055	5009	5177	5227	5221	5265	5248	5189	5114	5002	5092	4986	4986	4789	4936	4857	5017	5040	5088	5091	5341	5167
5127	4939	4862	5043	5029	5166	5177	4941	5021	4941	4963	5054	5127	5073	5179	4916	4985	4845	4808	4919	5015	5062	5157	5064	4988	4941	4950	5006	5167	5028	5070	5277	5110	5274	5238	5141	5016	5005	5169	4951	4789	4961	4970	5103	5054	5149	5231	5370	5283	5242
5063	4931	4638	4984	5000	5154	5235	5064	5011	5035	4978	5098	5064	5133	5203	5049	5106	4885	5044	4935	5102	5190	4981	5170	5018	4924	4807	4835	4995	5070	5137	5053	5151	5094	5084	5212	5139	5090	5029	5116	4996	5068	5049	5061	5008	5301	5259	5218	5168	5227
5229	4881	4723	4882	5061	4878	4955	5020	5047	4985	4901	5051	5229	5230	5200	5130	5071	5083	4982	5114	5195	5212	5290	5152	4898	4993	4961	4910	5039	4952	5121	5015	5140	5207	5224	5134	5163	5179	5240	5055	5051	4910	5031	5221	5238	5206	5259	5206	5255	5197
5185	4971	4930	5003	4896	4911	4884	4922	4901	4986	5049	5117	5304	5352	5275	5211	5236	5208	5075	5242	5319	5392	5205	5158	5263	5193	4995	4925	5073	5200	5225	5331	5266	5211	5342	5350	5235	5428	5240	5250	5063	5133	5066	5069	5097	4928	5089	5297	5230	5068
5187	4939	4903	4978	5025	4851	4982	4903	4857	4973	5058	5050	5166	5222	5078	5167	5102	5163	5234	5182	5339	5388	5354	5309	5224	5226	5231	5195	5155	5260	5311	5371	5468	5450	5369	5384	5396	5323	5222	5152	5095	4971	5006	4977	5144	5003	5063	5180	5323	5181
5121	4941	4963	5044	5098	4875	5226	4907	5033	4994	5055	5006	5084	5183	5129	5071	5013	5109	4922	5169	5166	5369	5265	5126	5137	5015	5058	5094	5107	5265	5333	5227	5314	5332	5401	5213	5057	4991	5184	5072	4968	4851	4879	4909	5021	5134	5027	5137	5123	5165
5234	4968	4931	4961	4953	5004	5182	5099	5053	5166	4904	5063	5057	5098	5081	5047	4949	4913	4961	4981	5086	5297	5173	5137	5033	5015	4916	5011	5023	5047	5109	5048	4945	5012	4966	4928	4811	4914	4957	4948	4708	5055	4880	4942	4941	5095	5084	5160	5133	5096
5357	5177	4951	5105	5004	4934	5118	5212	5060	5142	5115	5242	5101	4957	5084	4945	4826	4881	5015	5115	5093	5154	5198	5057	4959	4899	4893	4948	4944	4979	5038	5108	5065	5142	4885	4922	5008	4925	4953	4869	4973	4943	4834	4908	5083	5126	4986	4987	5146	5166
5396	5272	5068	5048	5014	4881	5075	5191	5061	4900	5152	5108	5187	5123	5070	4919	4861	5019	5001	5098	5170	5090	5071	4947	4959	4919	4798	4594	4797	4998	5053	5315	5437	5355	5451	5255	5465	5470	5343	5073	5042	5020	5112	4983	5162	5096	5043	5082	5185	5407
5168	4876	5088	5031	5042	4894	4951	5070	4922	4911	5144	5252	5255	5331	5264	5180	4952	4990	4853	5184	5173	5141	5033	5087	5008	4894	4796	4791	4899	4980	5355	5500	5916	5867	5887	5723	5627	5647	5469	5483	5108	5043	5277	5109	4860	5096	5060	4878	5158	5486
4730	4728	4809	5154	5188	5144	4871	5083	4956	4966	4974	5094	5212	5270	5295	5098	4870	4994	4871	5087	5219	5276	5136	5168	5065	4945	4979	4950	5081	5225	5400	5557	5500	5597	5753	5845	5672	5533	5382	5295	5089	5260	5211	5126	4935	4975	5018	5169	5170	5194
4685	4552	4870	5268	5244	4989	4941	5101	4860	4911	4771	4978	5123	5101	4998	5058	4768	4979	5006	5071	5062	5235	5261	5247	5155	5007	4945	5053	5291	5251	5102	5153	5287	5260	5343	5311	5177	5077	4959	4946	4921	5195	5288	5055	5009	5088	5162	5286	5335	5337
4685	4636	4777	5379	5367	5016	4765	5071	5124	4805	4826	5056	5004	5040	5115	5134	4931	4859	4845	4962	5143	5185	5328	5189	5139	4900	4917	5135	5317	5097	5007	4937	5017	4852	5161	5151	4912	4635	4703	4812	4737	5197	5381	5169	5018	4979	5280	5342	5350	5184
4807	4740	5122	5446	5207	4912	4796	5109	5126	4903	4847	5005	5011	4957	5098	5070	4766	4879	4965	4944	5045	5141	5120	5227	5033	4953	5026	5178	5345	5063	4755	4733	4834	4693	4738	4989	4718	4542	4680	4635	4701	5142	5378	5412	4947	5085	5246	5457	5222	5022
5098	4725	4863	5214	5070	4766	4749	5108	4973	4859	4847	5158	5068	5064	5024	5183	4912	4878	5087	5099	4990	4963	5309	5116	5092	4949	4968	5372	5422	5040	4904	4600	4594	4683	4775	5042	4745	4516	4719	4798	4822	5264	5711	5274	4747	4832	5409	5539	5364	5356
5027	4558	4871	5439	5152	4833	4663	5135	4820	4805	4900	4969	5107	5214	5239	5068	5038	4971	5081	4968	5001	5107	5279	5185	5069	5062	5115	5289	5479	5325	5021	5050	4902	4884	5216	5358	5200	4921	4888	4957	4905	5412	5561	5410	4924	5025	5276	5424	5345	5152
4912	4521	4911	5301	5004	4748	4680	4966	4873	4828	4716	4975	4916	5188	4993	5171	4985	5037	4991	5065	5084	5212	5372	5312	5208	4808	5043	5385	5445	5533	5345	5124	5244	5362	5413	5772	5526	5258	5001	4976	4867	5249	5756	5290	4856	4790	5266	5332	5173	5208
4946	4749	5000	5243	5032	4561	4679	4979	4870	4702	4676	4804	4898	5017	5094	5131	4810	4971	5033	5081	5195	5160	5337	5252	5189	5083	5056	5242	5531	5547	5175	5118	4955	5102	5362	5524	5304	5005	5027	4798	4739	5228	5815	5368	4822	4630	5435	5202	5107	5279
4997	4803	5032	5234	5106	4588	4593	4974	4986	4787	4924	4837	5008	4896	5210	5209	5044	5019	4927	4956	4998	5118	5295	5266	5010	5033	5071	5247	5448	5189	4806	4909	4888	4827	5242	5243	5012	4819	4688	4798	4683	5122	5645	5135	4700	4877	5222	5283	5030	5193
5024	4747	4977	5311	5101	4743	4837	5035	5014	4884	4828	5058	4957	4959	5066	5182	5004	5049	5032	5045	4878	4930	5243	5153	5172	4997	4968	5186	5410	5058	4985	4929	4737	4834	5015	5440	5146	4786	4808	4804	4879	5118	5754	5307	4635	4888	5356	5353	5058	5040
4872	4623	4976	5372	5199	4856	4817	5049	4954	4768	4847	4973	5117	5031	5125	5103	5068	5147	5074	4958	4925	4991	5187	5210	5136	5181	4955	5282	5476	5228	5001	4796	4783	4920	5344	5599	5251	4986	5131	4975	4930	5311	5807	5391	4752	4887	5481	5305	5102	4997
4938	4706	5016	5285	5049	4717	4727	4869	5047	4782	4907	5139	5057	4946	5103	5131	5140	5064	5008	5062	4916	5009	5116	5010	5073	4925	5136	5252	5456	5311	4954	4767	4871	4834	5194	5530	5345	5086	5065	5130	4920	5289	5608	5312	4714	4749	5054	5374	5035	4827
5003	4690	5139	5468	4965	4726	4697	5033	4929	4752	4732	4937	4752	4847	5209	5166	5075	5039	5002	5052	4890	4917	5053	5141	5124	5113	5324	5513	5472	5205	4939	4849	4787	4668	5089	5397	5196	4917	4915	4868	4820	5258	5739	5240	4783	4824	5280	5234	4894	4848
5028	4730	5136	5449	5180	4541	4819	5085	5147	4880	4893	4819	4731	4774	4984	5079	5003	4981	4801	4858	4844	4936	4956	4985	5031	5063	5047	5342	5528	5353	4957	4836	4582	4663	5114	5302	5215	4903	4903	4934	4825	5339	5738	5509	4711	4801	5279	5424	4949	4981
5066	4809	5138	5405	5086	4552	4646	5061	5064	4916	4909	4883	4830	4741	4877	4937	4911	5086	5044	4884	4819	4757	4991	4936	4884	4911	5231	5534	5456	5298	5061	4911	4791	4710	5043	5455	5277	4964	4977	4923	4851	5344	5788	5410	4810	4963	5283	5378	5027	5024
4963	4628	5187	5500	5085	4590	4479	4765	4894	4709	4771	4767	4724	4736	4747	4968	4989	4996	4869	4951	4787	4885	4889	4922	4889	5009	5098	5398	5628	5469	5153	4945	4822	4753	5218	5311	5239	4878	5001	4908	4794	5444	5959	5379	4700	5033	5401	5440	5170	5032
4940	4624	5057	5482	5066	4514	4507	4815	4844	4854	4892	4854	4664	4645	4760	4857	4961	5044	5047	5031	4795	4912	5060	5182	5042	4991	5087	5473	5623	5436	5316	5019	4902	4700	5152	5449	5159	5043	4811	4888	4915	5469	6066	5501	4862	5123	5614	5451	4920	4956
4878	4620	5024	5461	5212	4524	4634	4749	4689	4822	4712	4823	4645	4622	4732	4982	5035	4940	5049	5050	4960	5059	4994	5104	5052	4944	5132	5709	5739	5677	5324	5182	4975	4733	5139	5449	5172	4872	4959	4803	4736	5416	5901	5490	4993	5163	5557	5571	5416	5058
4815	4655	4926	5554	5202	4477	4575	4683	4828	4654	4593	4750	4792	4629	4728	4737	4755	4950	5104	5114	4953	4926	4899	4892	5039	4930	5186	5510	5740	5727	5405	5241	4927	4864	5237	5423	5345	4777	4787	4898	4783	5360	5947	5492	4929	5165	5555	5696	5317	5323
4863	4619	4871	5620	5362	4594	4533	4735	4736	4621	4657	4819	4799	4775	4858	4775	4742	4785	4971	5120	5033	5004	5003	5009	4857	5061	5213	5492	5882	5611	5378	5339	5222	4979	5226	5547	5134	4859	4852	4822	4810	5312	5934	5418	4898	5131	5636	5609	5414	5212
4856	4689	4944	5503	5275	4576	4504	4620	4808	4672	4793	4914	4820	4870	4854	4894	4658	4830	4955	5012	5015	5088	5119	5090	4948	4999	5192	5547	5887	5724	5423	5221	5149	5042	5348	5497	5193	4945	4867	4873	4700	5339	5852	5563	4969	5256	5604	5736	5467	5256
4937	4639	5062	5473	5157	4655	4584	4703	4685	4612	4696	4730	4815	4698	4834	4906	4872	4779	5037	4988	5038	5190	5273	5099	4947	5001	5286	5662	5747	5758	5482	5247	5074	5351	5399	5567	5293	4929	4875	4950	4824	5218	5839	5416	4967	5158	5657	5415	5529	5328
4899	4512	5077	5483	5369	4623	4493	4687	4727	4651	4781	4807	4757	4715	4793	4769	4705	4870	5084	5021	5045	5144	5410	5142	5018	4975	5187	5378	5870	5608	5434	5196	5178	5048	5421	5613	5206	4789	4826	4752	4663	5257	5811	5499	4791	4886	5447	5551	5390	5231
4885	4577	5039	5438	5392	4740	4707	4795	4711	4561	4664	4755	4878	4655	4795	4762	4662	4683	5028	5052	4841	5007	5060	5201	5132	4939	5052	5520	5731	5434	5224	5194	5121	5003	5405	5511	5235	4753	4810	4755	4643	5394	5884	5248	4697	4920	5432	5464	5405	5181
4892	4489	4946	5429	5245	4864	4722	4818	4764	4551	4606	4639	4815	4720	4831	4710	4702	4725	4703	4846	4833	4793	5026	5240	5202	5016	4990	5307	5530	5474	5161	4985	5034	4993	5332	5513	5170	4851	4872	4802	4813	5244	5876	5211	4791	4977	5439	5304	5219	5173
4922	4481	4879	5217	5141	4680	4764	4899	4692	4604	4544	4830	4639	4861	4898	4863	4763	4768	4868	4853	4752	4770	5031	5232	5073	5228	5046	5339	5446	5493	5211	5069	4986	4910	5264	5437	5349	5033	4954	4852	4762	5596	5910	5263	4655	4862	5431	5449	5096	4986
4870	4626	4947	5361	5081	4708	4785	4818	4964	4688	4575	4680	4640	4772	4870	4872	4708	4660	4775	4849	4778	4864	5004	5160	5117	5054	5235	5290	5384	5335	5096	4970	4777	4917	5221	5584	5369	5007	4919	4858	4693	5281	5883	5299	4748	4994	5264	5460	5034	4954
4864	4658	4924	5426	4978	4721	4608	4905	4804	4839	4731	4568	4563	4537	4859	4908	4855	4725	4656	4750	4738	4822	4853	4928	5024	4927	5104	5431	5455	5239	5058	4890	4760	4780	5016	5467	5266	4965	4908	4787	4782	5583	5866	5353	4798	4899	5145	5598	5072	4944
5002	4647	4928	5478	5015	4684	4691	4886	4967	4782	4820	4711	4641	4600	4718	4854	4883	4859	4768	4683	4598	4864	4746	4735	4753	4751	5117	5408	5587	5260	4957	4856	4818	4795	5116	5411	5231	4762	4991	4822	4772	5256	5946	5565	4958	4969	5545	5534	5300	4990
4818	4603	5073	5442	5189	4614	4736	4861	5010	4900	4917	4889	4513	4505	4735	4764	4770	4778	4839	4876	4679	4825	4830	4723	4730	4733	4999	5494	5582	5405	5063	5219	5030	4862	5170	5352	5050	4883	5008	4942	4729	5309	5933	5587	4970	4983	5646	5710	5154	5133
4865	4696	5096	5693	5277	4694	4694	4853	4731	4734	4806	5040	4866	4534	4692	4872	4674	4869	4712	4711	4695	4693	4773	4913	4773	4696	5041	5543	5752	5411	5184	5052	4867	4885	5174	5325	5259	4785	5144	4886	4758	5478	5749	5681	4826	5284	5557	5643	5273	5130
4773	4608	5212	5671	5335	4767	4642	4734	4853	4787	4845	5052	4879	4661	4634	4632	4686	4662	4821	4744	4725	4684	4911	4895	4613	4604	4860	5376	5532	5505	5289	5108	5060	4867	5184	5324	5164	4862	4856	4798	4711	5259	5857	5491	5018	5044	5627	5470	5283	5060
4807	4596	5136	5730	5290	4756	4925	4995	4740	4777	4778	5013	4804	4615	4749	4679	4529	4601	4778	4785	4729	4623	4734	4780	4679	4626	5025	5273	5321	5325	5289	5080	5005	4934	5285	5530	5251	4848	4945	4859	4817	5315	5863	5347	5104	5177	5697	5803	5607	5345
4781	4505	4971	5518	5463	5004	4776	4991	4748	4642	4666	4897	4824	4737	4645	4557	4561	4598	4815	4753	4820	4811	4724	4668	4772	4692	4789	5146	5330	5152	5224	5265	5224	5163	5478	5774	5332	4924	4913	4966	4772	5278	5669	5469	5000	5119	5468	5524	5256	5206
4812	4508	4882	5310	5372	4746	4833	4892	4706	4573	4596	4860	4773	4847	4740	4745	4475	4391	4691	4801	4717	4786	4895	4741	4707	4754	4936	5148	5213	5128	5126	5109	5108	5105	5544	5704	5339	5089	5017	4950	4733	5315	5686	5338	4758	5099	5453	5454	5249	5024
4662	4302	4857	5384	5320	4887	4899	5091	4679	4574	4641	4754	4739	4708	4785	4730	4497	4521	4520	4642	4575	4616	4714	4766	4711	4794	4857	5061	5253	5030	4958	4949	5145	5164	5344	5589	5329	5095	5133	4817	4728	5341	5744	5388	4845	5020	5382	5660	5252	5192
4622	4506	4948	5325	5142	4699	4741	4890	4690	4618	4621	4517	4627	4756	4685	4789	4567	4601	4670	4561	4638	4658	4740	4728	4832	4730	5042	5107	5266	5163	4896	5010	4887	4998	5423	5652	5422	5098	5116	5245	5034	5471	6000	5381	4791	4987	5578	5479	5342	5080
4629	4575	4749	5272	5032	4581	4619	4883	4901	4616	4481	4739	4608	4545	4752	4789	4615	4614	4688	4671	4630	4743	4754	4732	4744	4785	5040	5320	5359	5274	4900	4891	4911	4844	5268	5539	5191	5024	4985	4956	4837	5308	6097	5568	4791	5035	5471	5641	5312	5189
4795	4587	4835	5371	4907	4436	4617	4915	4838	4650	4687	4722	4438	4596	4769	4844	4792	4774	4817	4778	4589	4618	4749	4826	4678	4657	4930	5305	5541	5391	5079	4830	4920	4868	5062	5290	5281	5113	5067	5049	4903	5415	6106	5667	4944	5194	5525	5545	5383	4966
4864	4497	4716	5396	4812	4484	4339	4669	4826	4615	4705	4771	4619	4455	4744	4624	4822	4743	4963	5005	4702	4854	4774	4864	4597	4802	4985	5222	5469	5263	5109	4869	4938	4899	5122	5382	5055	4895	4876	4786	4891	5415	5845	5652	4972	5054	5640	5624	5167	5139
4526	4418	4811	5291	5003	4535	4474	4531	4595	4599	4574	4837	4727	4609	4651	4774	4825	4713	4858	4899	4905	4922	4734	4878	4681	4677	4999	5279	5505	5421	5149	5019	5030	5086	5245	5290	4999	4881	4871	4917	4761	5366	5872	5330	4882	4991	5428	5492	5438	5280
4629	4404	4723	5212	5086	4463	4593	4547	4592	4488	4640	4790	4656	4612	4821	4781	4793	4700	5068	4899	4861	4923	4961	4877	4756	4807	4904	5180	5459	5334	5157	5014	5079	5070	5332	5459	5076	4812	4762	4905	4741	5148	5733	5329	4752	4824	5350	5489	5318	5015
4581	4391	4771	5124	5153	4607	4490	4518	4414	4505	4645	4802	4824	4763	4818	4732	4697	4693	4883	4937	4804	4912	4926	5083	4983	4740	4927	5210	5354	5258	5040	5004	5054	5019	5394	5515	5049	4644	4755	4813	4687	5169	5778	5348	4678	4911	5252	5554	5139	5028
4507	4333	4753	5240	4900	4622	4441	4472	4507	4503	4574	4731	4668	4797	4928	4799	4683	4787	4920	4872	4843	4910	5111	5127	4926	5012	4980	5395	5540	5466	5152	4924	4889	4942	5151	5602	5100	4859	4865	4913	4694	5308	5568	5323	4690	4894	5218	5215	5027	5086
4695	4422	4791	5179	5030	4630	4502	4635	4512	4418	4489	4640	4605	4796	4736	4932	4748	4819	4896	4955	4875	4835	5143	5122	4960	4909	5156	5258	5508	5358	5142	4818	4821	4807	5152	5397	5181	5007	4995	5161	4841	5430	5870	5541	4831	4914	5259	5548	5110	5106
4714	4298	4666	5138	5028	4442	4466	4757	4719	4521	4569	4630	4616	4670	4869	4944	4814	4796	4884	4895	4836	4913	4936	5072	4941	5036	5281	5404	5597	5428	5078	4847	4706	4772	5043	5271	5020	4787	4942	4831	4879	5354	5939	5490	5010	4909	5384	5399	5217	5014
4663	4427	4713	5260	5026	4545	4560	4615	4744	4532	4481	4526	4628	4648	4831	4829	4841	4827	4758	4787	4826	4923	4951	4929	4926	4827	5164	5279	5489	5453	5011	4965	4728	4680	5089	5292	5069	4779	4589	4856	4738	5280	5932	5640	4926	5003	5417	5462	5128	5074
4630	4485	4891	5211	4791	4688	4589	4666	4814	4583	4515	4542	4722	4555	4768	4785	4750	4786	4807	4906	4807	4981	4890	4684	4937	4827	5085	5511	5581	5346	5166	4929	5008	4811	5089	5142	4976	4619	4563	4802	4899	5271	5882	5435	4879	5005	5570	5754	5372	5234
4636	4468	4713	5259	5207	4662	4534	4708	4636	4542	4504	4687	4629	4482	4727	4782	4728	4549	4688	4838	4808	4745	4788	4709	4761	4807	4923	5249	5470	5415	5149	4832	4961	4912	5092	5249	4925	4630	4639	4744	4575	5199	5752	5280	4987	4905	5499	5619	5323	5083
4857	4366	4763	5226	5117	4801	4686	4596	4734	4567	4581	4667	4546	4672	4857	4845	4581	4614	4677	4830	4686	4814	4843	4889	4819	4743	5039	5199	5341	5250	5052	4962	4952	4873	5094	5406	5006	4689	4680	4678	4537	5206	5521	5151	4680	4795	5289	5538	5274	5039
4720	4413	4628	5183	5045	4782	4676	4624	4701	4521	4687	4529	4628	4656	4743	4837	4453	4566	4650	4660	4686	4730	4860	4723	4755	4549	4803	5443	5297	4957	4711	4817	4859	4856	5051	5346	5209	4839	4764	4807	4741	5147	5649	5315	4784	4794	5192	5379	5185	4869
4747	4361	4681	5230	4911	4612	4615	4796	4761	4602	4563	4683	4523	4683	4934	4703	4643	4600	4705	4622	4618	4659	4734	4762	4741	4617	4716	5219	5366	4951	4760	4778	4884	4925	5039	5428	5200	4870	4975	4896	4663	5388	5758	5255	4780	4940	5261	5252	5249	5004
4690	4569	4796	5197	5067	4546	4507	4745	4716	4576	4791	4765	4585	4554	4754	4771	4798	4779	4701	4699	4622	4649	4844	4673	4556	4515	4823	5284	5299	5065	4748	4824	4759	4755	5070	5381	5162	4885	4750	4944	4737	5157	5644	5311	4752	4866	5354	5298	5153	5091
4703	4410	4866	5247	5089	4553	4363	4786	4818	4805	4693	4875	4677	4494	4763	4762	4673	4651	4748	4744	4669	4591	4637	4647	4469	4444	4683	5024	5486	5128	4816	4875	4862	4867	4861	5178	4888	4784	4709	4746	4703	5029	5860	5312	4797	4769	5117	5286	5172	5044
4838	4335	4756	5197	5090	4544	4541	4777	4723	4629	4795	4828	4677	4462	4768	4791	4655	4623	4847	4724	4674	4529	4706	4779	4436	4392	4657	4965	5133	5072	4694	4711	4983	4782	4869	5093	5082	4766	4660	4703	4623	5082	5556	5215	4551	4572	5301	5271	5121	4998
4752	4454	4738	5191	5114	4605	4534	4811	4722	4759	4730	4841	4751	4651	4702	4772	4739	4708	4717	4751	4530	4614	4740	4811	4568	4602	4563	5172	5299	5087	4666	4628	4967	4852	5078	5408	5186	4823	4874	4875	4691	5078	5535	5072	4538	4659	5107	5399	5223	4794
4636	4449	4614	5197	5269	4751	4540	4723	4872	4558	4616	4807	4901	4654	4668	4802	4909	4835	4823	4772	4670	4646	4837	4751	4693	4579	4790	5141	5128	5138	4573	4759	4882	4798	5096	5461	5234	5069	4863	4879	4636	4906	5602	5126	4571	4579	5013	5268	5055	4702
4764	4608	4720	5136	5046	4589	4599	4724	4955	4483	4700	4918	4829	4866	4910	4910	4744	4783	4857	4660	4557	4579	4850	4905	4742	4659	4666	5040	5289	5060	4734	4510	4764	4749	4958	5225	5063	4946	4639	4876	4571	4971	5351	5403	4518	4592	5171	5196	4995	4754
4895	4509	4810	5347	5037	4524	4503	4721	4773	4670	4759	4896	4664	4619	4828	4872	4755	4702	4909	4691	4687	4544	4768	4879	4724	4765	4885	5140	5297	5156	4617	4612	4667	4725	4900	5185	4968	4764	4712	4855	4607	4930	5507	5278	4634	4639	5191	5223	5030	4922
4762	4377	4722	5110	5284	4487	4499	4728	4766	4720	4788	4844	4558	4606	4690	4785	4659	4694	4907	4800	4609	4618	4812	4749	4666	4739	4836	5069	5312	5181	4746	4740	4735	4778	4950	5195	5081	4657	4738	4951	4527	5076	5715	5304	4653	4792	5324	5323	5097	4932
4787	4464	4776	5290	5165	4544	4416	4570	4753	4520	4755	4780	4595	4407	4612	4774	4614	4732	4811	4689	4871	4789	4815	4800	4708	4602	4841	5191	5204	5170	4893	4660	4716	4800	5122	5371	5242	4774	4744	4901	4772	5092	5476	5211	4683	4692	5109	5283	5053	4820
4779	4423	4799	5292	5265	4517	4451	4462	4582	4585	4594	4731	4747	4588	4635	4684	4460	4615	4717	4704	4773	4650	4782	4741	4662	4663	4775	5103	5339	5266	4907	4600	4686	4834	5074	5297	5037	4756	4675	4721	4652	4959	5503	5088	4679	4610	4923	5174	5097	4943
4996	4566	4801	5334	5276	4825	4487	4745	4798	4417	4684	4888	4748	4603	4503	4611	4507	4551	4705	4717	4704	4655	4841	4924	4761	4642	4873	5097	5264	5187	4801	4825	4728	4664	5009	5103	5013	4794	4743	4772	4664	5171	5678	5462	4746	4720	5118	5100	5028	4925
4850	4675	4855	5246	5221	4697	4484	4867	4694	4513	4666	4779	4670	4611	4586	4547	4377	4456	4680	4686	4608	4714	4760	4854	4599	4640	4924	4939	5137	5223	4962	4780	4757	4823	5024	5321	5151	4834	4661	4771	4810	5090	5603	5391	4892	4798	5224	5198	5103	4981
4752	4569	4692	5122	5240	4750	4498	4756	4690	4433	4604	4658	4558	4572	4483	4558	4470	4522	4625	4587	4605	4594	4774	4697	4562	4561	4842	5040	5295	5195	5018	4914	4642	4843	4924	5569	4989	4863	4864	4864	4763	5107	5578	5397	4747	4717	5134	5273	5148	4984
4585	4413	4590	5275	5275	4739	4684	4704	4755	4419	4465	4748	4611	4353	4467	4532	4477	4482	4504	4580	4564	4470	4562	4598	4585	4544	4724	4870	5253	5110	4999	4790	4780	4761	5004	5219	5000	4591	4603	4747	4772	5158	5544	5313	4848	4670	5260	5307	5278	4835
4602	4334	4772	5334	5332	4754	4500	4660	4637	4360	4531	4747	4685	4296	4473	4493	4574	4310	4390	4471	4548	4535	4627	4584	4529	4417	4641	4914	5040	5156	4788	4833	4700	4554	4898	5059	4965	4348	4629	4653	4749	5042	5542	5256	4749	4903	5248	5363	5170	4933
4685	4479	4684	5487	5245	4755	4471	4604	4595	4409	4484	4678	4699	4634	4565	4489	4347	4347	4454	4448	4330	4487	4370	4458	4629	4555	4714	4902	5034	4854	4729	4474	4412	4301	4682	4920	4739	4432	4399	4620	4505	4998	5513	5127	4840	4965	5060	5141	4979	4775
4524	4313	4532	5217	5226	4754	4521	4642	4699	4408	4553	4560	4548	4516	4522	4423	4472	4437	4447	4447	4506	4257	4375	4448	4503	4613	4663	4782	5005	4716	4537	4322	4433	4386	4370	4761	4529	4280	4491	4527	4508	4838	5189	5007	4680	4759	4923	4902	4884	4798
4284	4226	4407	5093	5249	4766	4558	4618	4622	4539	4446	4577	4654	4632	4456	4428	4416	4479	4544	4454	4526	4342	4286	4428	4437	4662	4702	4846	4774	4743	4722	4535	4400	4276	4348	4577	4551	4324	4355	4485	4453	4838	5134	5003	4763	4765	4835	5053	4968	4909
4266	4111	4344	4771	5110	4658	4459	4468	4447	4417	4539	4692	4620	4451	4526	4424	4326	4379	4598	4490	4536	4442	4435	4509	4595	4725	4662	4655	4862	4818	4744	4831	4597	4547	4737	4846	4714	4609	4558	4712	4657	4966	5073	4990	4867	4732	4937	4928	5074	5080
4229	4138	4289	4726	4958	4687	4307	4360	4541	4433	4488	4467	4654	4661	4422	4474	4350	4438	4561	4645	4537	4546	4498	4582	4556	4671	4631	4676	4681	4785	4801	4887	4867	5017	5180	5182	5123	5147	5045	5077	5051	5043	4905	4791	4744	4658	4685	4734	4909	4937
4322	4274	4508	4806	4685	4581	4428	4570	4441	4404	4490	4511	4626	4477	4707	4465	4446	4524	4495	4615	4596	4618	4649	4675	4540	4691	4597	4582	4613	4627	4866	4928	5053	5045	5107	5328	5176	5404	5055	4979	4997	4814	4776	4703	4555	4453	4577	4555	4666	4658
4617	4695	4632	4895	4664	4596	4503	4362	4366	4370	4460	4496	4478	4679	4507	4589	4397	4489	4481	4688	4592	4691	4677	4526	4636	4853	4548	4607	4469	4686	4692	4837	5041	5051	5048	5048	5150	5178	5078	4942	4916	4954	4730	4589	4605	4696	4567	4513	4602	4462
5065	4987	4836	4726	4569	4576	4408	4555	4560	4535	4407	4392	4474	4294	4519	4393	4484	4549	4594	4644	4583	4606	4569	4671	4745	4675	4758	4799	4622	4733	4858	5001	4907	4763	4886	4907	4955	4918	4833	4930	4938	4859	4755	4915	4853	4784	4770	4735	4678	4587
5142	4982	4870	4582	4549	4577	4585	4491	4445	4418	4526	4495	4365	4418	4432	4411	4326	4647	4684	4793	4564	4473	4623	4693	4719	4581	4866	4821	4742	4805	4893	4987	4761	4786	4873	4769	5066	4942	4918	4770	4879	4883	4678	4627	4616	4717	4807	4765	4671	4546
4966	4772	4665	4719	4643	4748	4607	4419	4485	4410	4592	4430	4424	4424	4413	4449	4398	4517	4590	4687	4585	4570	4622	4618	4659	4698	4813	4823	4795	4801	4946	4882	4944	4862	4931	5057	5004	4800	4875	4855	4746	4832	4677	4625	4514	4807	4499	4620	4634	4472
4710	4621	4701	4645	4633	4699	4541	4443	4460	4417	4490	4511	4400	4454	4382	4336	4534	4437	4529	4654	4591	4558	4458	4750	4787	4782	4772	4682	4668	4951	4957	4968	5045	5108	5095	5098	5175	4980	4994	4997	5051	4890	4823	4834	4820	4800	4647	4616	4675	4633
4752	4620	4732	4668	4596	4578	4616	4636	4561	4395	4410	4603	4264	4419	4526	4458	4406	4363	4465	4620	4443	4613	4507	4440	4599	4678	4760	4754	4830	4895	4924	5026	5028	4972	5127	5255	5199	5129	5062	4947	5047	4990	4951	4987	4995	5068	4943	4719	4795	4784
4572	4677	4612	4760	4489	4658	4560	4583	4571	4570	4531	4507	4568	4537	4445	4537	4595	4454	4623	4474	4507	4318	4535	4558	4754	4769	4813	4828	4803	4873	4902	4926	4822	4750	4841	4851	4964	4957	4843	4939	4937	4884	4675	4695	5021	4672	4821	4731	4745	4695
4607	4602	4674	4651	4603	4599	4655	4572	4707	4538	4556	4472	4499	4526	4614	4384	4570	4604	4494	4531	4499	4554	4469	4509	4629	4726	4735	4734	4543	4723	4776	4902	4798	4764	4747	4811	4908	4761	4827	4788	4772	4723	4670	4662	4780	4673	4727	4729	4563	4673
4655	4580	4476	4613	4467	4702	4770	4604	4477	4452	4507	4592	4572	4701	4581	4589	4470	4557	4436	4607	4523	4556	4493	4534	4676	4693	4632	4590	4562	4794	4943	4971	4909	4905	4904	4936	4983	4969	4955	5000	5053	5066	4910	5024	4853	4900	4791	4787	4652	4655
4680	4565	4575	4554	4518	4483	4461	4544	4548	4457	4570	4695	4672	4607	4584	4480	4574	4461	4466	4648	4559	4460	4503	4649	4651	4590	4590	4746	4797	4930	5080	5133	4941	5055	5273	5149	4927	5063	5140	5034	5116	5061	5011	5138	5187	5091	5007	4913	4852	4950
4735	4622	4501	4536	4573	4470	4398	4481	4429	4482	4586	4488	4571	4436	4377	4540	4593	4525	4465	4409	4529	4503	4358	4588	4756	4660	4786	4707	4863	4969	4996	4804	4697	4778	4915	4953	4853	4773	4908	4889	4760	4773	4832	4862	4812	4863	4734	4745	4583	4832
4649	4538	4483	4556	4478	4459	4481	4476	4467	4423	4339	4521	4507	4551	4578	4500	4598	4614	4618	4533	4698	4570	4411	4660	4649	4716	4754	4670	4661	4752	4653	4584	4499	4398	4555	4739	4735	4665	4717	4698	4612	4588	4717	4603	4556	4563	4485	4578	4634	4640
4611	4700	4568	4566	4485	4366	4399	4412	4388	4485	4488	4553	4362	4551	4518	4494	4482	4551	4552	4608	4587	4698	4578	4761	4709	4760	4582	4674	4764	4692	4708	4585	4516	4574	4852	4995	4894	4893	4973	4763	4727	4799	4865	4940	4970	4890	4814	4735	4818	4663
4687	4604	4614	4586	4636	4472	4394	4462	4502	4644	4360	4481	4437	4298	4449	4483	4613	4399	4559	4640	4484	4541	4526	4665	4667	4812	4624	4678	4846	4760	4854	4748	4857	4808	5255	5362	5212	5107	5139	5163	5182	5098	5465	5203	5348	5260	5395	5104	5271	5174
4837	4606	4595	4699	4446	4434	4425	4462	4507	4536	4498	4485	4350	4317	4367	4405	4444	4421	4485	4427	4524	4454	4436	4540	4727	4609	4605	4763	4852	5067	4828	4918	4855	5108	5510	5583	5384	5333	5469	5386	5287	5433	5552	5572	5327	5444	5342	5270	5391	5398
4598	4641	4612	4581	4483	4457	4411	4509	4477	4363	4513	4366	4440	4344	4315	4423	4297	4496	4515	4461	4342	4293	4454	4587	4659	4403	4472	4599	4982	4985	4809	4815	4908	5036	5246	5412	5288	5160	5308	5249	5112	5086	5361	5293	5241	5172	5282	5123	5133	5166
4615	4673	4566	4506	4487	4557	4407	4419	4376	4496	4554	4611	4419	4373	4342	4371	4389	4491	4412	4390	4346	4311	4426	4532	4578	4466	4367	4819	4997	5036	4708	4672	4782	4765	4815	5004	5069	5019	5010	4975	4939	4762	5041	5066	4868	4748	4897	4919	4911	4843
4858	4736	4679	4624	4521	4452	4474	4445	4554	4425	4678	4592	4416	4394	4380	4539	4359	4259	4426	4363	4352	4316	4462	4374	4515	4341	4586	4687	4990	4847	4555	4468	4449	4323	4296	4571	4665	4694	4584	4501	4544	4640	4626	4659	4531	4445	4483	4545	4371	4528
5135	4898	4683	4653	4576	4473	4343	4422	4492	4576	4709	4573	4535	4333	4418	4258	4363	4381	4476	4391	4334	4433	4592	4457	4574	4493	4508	4787	4992	4717	4334	4253	4050	4034	3861	4199	4310	4155	4091	4202	4134	4210	4211	4258	4089	4023	4073	4278	4183	4011
4925	4863	4860	4591	4571	4347	4364	4688	4434	4653	4496	4393	4476	4492	4381	4428	4350	4338	4519	4376	4258	4415	4517	4500	4483	4358	4626	4749	5181	4854	4358	4206	4181	4065	3932	4166	4459	4279	4308	4435	4449	4332	4544	4507	4384	4258	4271	4460	4398	4355
4702	4661	4407	4638	4547	4373	4342	4324	4408	4542	4499	4581	4463	4382	4575	4502	4445	4297	4437	4352	4307	4438	4532	4570	4463	4393	4343	4828	4967	4894	4571	4619	4548	4447	4560	4929	5094	4952	4990	5064	5278	5048	5158	5129	5014	4991	5026	5066	5074	4991
4485	4260	4416	4675	4731	4509	4265	4370	4395	4577	4403	4529	4435	4416	4511	4470	4305	4263	4442	4426	4475	4479	4647	4611	4501	4326	4496	4819	5194	4953	4780	4661	4753	4631	4574	5136	5413	5169	5006	5142	5225	5177	5256	5286	5145	4914	5093	5111	5138	4992
4353	4216	4273	4561	4878	4573	4321	4558	4581	4518	4492	4556	4587	4339	4505	4398	4507	4309	4350	4341	4326	4533	4632	4570	4544	4482	4492	4810	4930	4873	4486	4252	4416	4232	4067	4664	4918	4745	4450	4561	4470	4498	4484	4537	4624	4431	4536	4461	4548	4411
4144	4132	4266	4738	5034	4692	4485	4509	4485	4346	4312	4526	4518	4352	4560	4451	4326	4347	4338	4354	4441	4486	4531	4544	4531	4371	4543	4806	5001	4629	4316	4325	4195	3970	3894	4317	4423	4406	4113	4231	4291	4367	4197	4357	4119	4112	4291	4312	4185	4158
4362	4275	4310	4787	5009	4711	4494	4423	4644	4397	4311	4488	4606	4397	4614	4488	4272	4389	4323	4316	4538	4473	4555	4482	4579	4499	4652	4840	4938	4755	4591	4556	4455	4117	4013	4482	4738	4367	4315	4342	4457	4449	4280	4417	4338	4323	4257	4329	4196	4144
4761	4435	4478	4870	4942	4602	4446	4490	4735	4313	4464	4532	4681	4486	4582	4478	4395	4218	4407	4336	4472	4492	4429	4505	4672	4649	4598	4649	4783	4693	4575	4601	4318	4169	4133	4406	4487	4459	4272	4254	4458	4434	4282	4360	4357	4211	4430	4340	4224	4297
4674	4388	4548	4919	4920	4566	4366	4533	4662	4458	4496	4525	4686	4526	4634	4554	4433	4362	4425	4508	4566	4382	4465	4466	4625	4562	4501	4474	4560	4572	4502	4476	4444	4296	4303	4647	4683	4499	4462	4644	4494	4513	4575	4544	4430	4364	4494	4459	4576	4431
4294	4134	4320	4816	4978	4562	4410	4575	4550	4551	4539	4840	4637	4556	4591	4681	4551	4510	4478	4446	4411	4396	4425	4422	4526	4516	4486	4415	4441	4474	4563	4811	4647	4665	4864	4947	5118	4988	4810	4966	4927	4871	5055	4947	4990	5001	4977	4961	5109	4969
4018	4075	4209	4697	4929	4629	4286	4510	4655	4465	4472	4777	4694	4599	4661	4652	4585	4720	4575	4534	4436	4360	4404	4508	4615	4546	4400	4359	4431	4699	4746	4879	4975	5146	5249	5319	5206	5286	5281	5247	5258	5359	5477	5240	5193	5133	5403	5329	5413	5225
4112	4063	4217	4739	4792	4678	4306	4504	4591	4469	4599	4599	4686	4618	4585	4549	4562	4430	4503	4543	4464	4295	4484	4543	4515	4667	4449	4529	4461	4439	4707	4748	4779	4765	4794	4945	4798	4907	4911	4843	4851	4990	4863	4869	4744	4883	4745	5013	4812	4702
4154	3992	4196	4514	4645	4390	4324	4446	4537	4487	4510	4538	4731	4590	4611	4477	4579	4658	4626	4622	4460	4606	4534	4617	4702	4606	4441	4466	4592	4391	4431	4496	4436	4392	4254	4322	4467	4348	4249	4262	4141	4265	4256	4299	4249	4356	4336	4355	4190	4183
4300	4296	4376	4638	4710	4309	4205	4263	4375	4365	4464	4610	4603	4530	4506	4666	4612	4586	4661	4380	4425	4494	4655	4691	4638	4649	4450	4536	4612	4478	4576	4443	4220	4274	4295	4295	4129	4144	4246	4192	4125	4394	4410	4244	4101	4319	4296	4431	4295	4216
4790	4629	4501	4599	4599	4319	4394	4329	4442	4334	4538	4568	4569	4489	4512	4711	4618	4566	4608	4598	4533	4480	4623	4542	4479	4663	4584	4647	4590	4756	4664	4701	4832	4666	4958	4746	4808	4766	4849	4705	4796	4885	4761	4866	4853	4863	4807	4838	4967	4787
4971	4777	4489	4512	4440	4344	4294	4478	4486	4401	4539	4508	4590	4675	4557	4599	4476	4745	4519	4720	4609	4611	4523	4590	4600	4583	4469	4689	4697	4553	4717	4902	5039	5055	4900	5210	5008	5057	5078	5180	5075	5221	5145	5170	5135	5211	5099	5271	5109	5035
4786	4591	4410	4320	4317	4183	4395	4425	4393	4342	4645	4579	4566	4527	4455	4480	4471	4764	4616	4668	4506	4505	4658	4570	4729	4622	4741	4655	4661	4662	4678	4720	4964	4866	5008	4969	4974	4969	5019	5109	4882	5074	4999	5023	4931	4994	5023	4872	5029	5013
4511	4342	4134	4228	4353	4285	4251	4338	4414	4420	4638	4590	4518	4546	4581	4490	4547	4566	4556	4430	4590	4507	4601	4435	4637	4591	4529	4742	4823	4771	4785	4837	4825	4683	4640	4798	4790	4706	4569	4732	4779	4804	4768	4643	4668	4612	4756	4742	4656	4682
4306	4317	4151	4149	4254	4396	4317	4533	4486	4538	4414	4636	4465	4614	4616	4604	4471	4517	4468	4653	4534	4571	4613	4541	4560	4730	4508	4769	4943	4858	4628	4682	4515	4297	4331	4494	4609	4501	4402	4490	4464	4452	4452	4423	4500	4348	4363	4307	4342	4276
4421	4119	4143	4167	4298	4368	4389	4299	4299	4442	4378	4484	4517	4632	4730	4595	4574	4477	4672	4785	4502	4525	4603	4331	4591	4573	4560	4710	4888	4778	4598	4318	4178	3856	3817	4159	4265	4084	3972	4004	4208	4126	4118	3968	3943	3954	3922	4082	3966	3924
4587	4432	4225	4168	4194	4212	4346	4289	4422	4310	4513	4480	4533	4577	4542	4623	4508	4511	4748	4672	4609	4585	4518	4683	4698	4622	4477	4686	4851	4697	4380	4085	4044	3789	3794	3846	3975	3963	3645	3847	3807	3874	3827	3787	3820	3835	3708	3898	3826	3723
4851	4553	4422	4266	4270	4142	4235	4328	4320	4243	4380	4528	4441	4421	4603	4565	4529	4550	4794	4723	4676	4520	4478	4650	4660	4453	4516	4837	5121	4937	4641	4375	4226	3982	4129	4310	4596	4348	4278	4463	4565	4537	4460	4430	4366	4269	4452	4465	4507	4406
4706	4745	4577	4392	4355	4202	4205	4269	4308	4344	4383	4439	4494	4500	4618	4500	4595	4527	4730	4779	4635	4495	4729	4647	4603	4564	4616	4766	5180	5256	5000	4797	4760	4642	4563	5129	5377	5256	5146	5226	5161	5151	5156	5116	5166	4904	5229	5158	5150	5060
4475	4501	4506	4465	4425	4282	4248	4305	4280	4394	4431	4347	4455	4532	4567	4592	4433	4541	4622	4723	4575	4550	4755	4796	4732	4694	4458	4953	5127	5094	4939	4689	4611	4605	4550	4826	5150	5047	4871	4854	5023	4961	4872	4861	4652	4594	4666	4804	4652	4801
4345	4294	4307	4671	4607	4259	4340	4446	4272	4285	4419	4466	4344	4407	4393	4435	4499	4419	4606	4710	4663	4746	4719	4668	4728	4627	4575	4741	5129	5050	4715	4462	4380	4111	3929	4177	4445	4344	4204	4197	4365	4309	4115	4205	4206	3904	3993	4048	4260	4106
4153	4003	4186	4674	4555	4283	4189	4244	4426	4398	4511	4393	4359	4105	4318	4540	4458	4531	4615	4630	4483	4594	4619	4570	4615	4516	4584	4895	5096	4884	4720	4378	4423	4083	3964	4069	4348	4340	4278	4275	4196	4200	4215	4228	4270	4102	4122	4284	4207	4180
4050	4068	4210	4556	4716	4490	4087	4381	4394	4323	4328	4468	4425	4312	4486	4576	4400	4366	4543	4708	4551	4713	4586	4650	4550	4500	4568	4893	4935	4884	4755	4585	4474	4280	4043	4255	4453	4576	4483	4281	4533	4315	4593	4469	4499	4317	4322	4540	4282	4440
4264	4251	4372	4771	4682	4522	4232	4335	4542	4256	4269	4357	4523	4398	4540	4639	4387	4489	4422	4647	4620	4494	4667	4563	4653	4582	4521	4722	4845	4799	4721	4598	4504	4365	4293	4270	4537	4454	4320	4429	4268	4308	4361	4367	4334	4352	4222	4195	4202	4401
4597	4473	4638	4770	4730	4257	4391	4500	4542	4270	4486	4355	4571	4477	4514	4480	4448	4481	4602	4799	4629	4468	4591	4583	4527	4684	4452	4429	4605	4725	4614	4612	4638	4616	4601	4613	4726	4526	4625	4534	4514	4525	4618	4629	4569	4444	4519	4532	4596	4582
4529	4262	4582	4824	4841	4488	4249	4385	4470	4206	4289	4378	4684	4527	4409	4579	4507	4414	4642	4634	4635	4491	4472	4658	4685	4641	4530	4499	4550	4611	4665	4899	4940	4943	4999	5149	5148	5216	5160	5162	5066	5089	5146	5293	5166	5128	5165	5049	5152	5234
4224	4142	4488	4978	4852	4708	4193	4373	4372	4339	4284	4470	4548	4317	4346	4420	4328	4508	4623	4525	4492	4437	4736	4732	4717	4572	4637	4531	4586	4731	4880	4919	5108	5310	5283	5387	5163	5305	5147	5336	5114	5172	5290	5179	5243	5179	5023	5093	5232	5165
4198	4167	4416	4866	4969	4561	4224	4390	4284	4333	4412	4498	4445	4362	4390	4464	4360	4264	4350	4510	4415	4539	4583	4522	4695	4580	4622	4570	4625	4609	4439	4573	4654	4734	4579	4502	4527	4556	4619	4649	4588	4538	4596	4627	4480	4439	4478	4331	4438	4472
4278	4040	4231	4769	4895	4482	4229	4324	4412	4428	4325	4451	4546	4385	4302	4335	4380	4242	4399	4266	4437	4434	4433	4571	4521	4553	4558	4698	4565	4543	4558	4429	4248	4180	4097	4120	4111	4001	4254	4192	4109	4094	4246	4163	4205	4178	4095	4065	3956	3996
4315	4231	4512	4639	4710	4331	4317	4487	4432	4439	4373	4499	4318	4325	4242	4388	4355	4393	4376	4266	4336	4317	4449	4338	4315	4541	4564	4414	4626	4406	4397	4613	4500	4511	4443	4379	4374	4284	4325	4503	4397	4360	4438	4493	4541	4467	4355	4272	4287	4313
4359	4447	4480	4815	4658	4321	4493	4678	4499	4366	4527	4447	4548	4456	4415	4429	4514	4492	4377	4323	4367	4254	4434	4392	4522	4411	4428	4538	4485	4442	4497	4658	4864	4682	5017	4960	4814	4880	4898	4929	4820	4811	4890	4911	4928	5036	4912	4826	4788	4794
4692	4700	4596	4646	4514	4562	4496	4712	4518	4422	4343	4461	4682	4463	4463	4372	4331	4500	4409	4525	4443	4360	4280	4272	4296	4429	4373	4462	4335	4423	4531	4621	4776	4906	5087	4942	4915	4843	4987	5015	4966	4843	4940	4788	4974	5050	5004	4836	4863	4712
4886	4528	4513	4423	4580	4479	4535	4622	4478	4270	4434	4533	4531	4384	4481	4481	4383	4325	4615	4525	4381	4301	4291	4260	4384	4294	4316	4316	4548	4290	4462	4527	4598	4697	4751	4878	4807	4689	4758	4789	4712	4545	4588	4599	4638	4646	4686	4573	4479	4641
4597	4443	4458	4379	4427	4340	4464	4362	4394	4404	4503	4620	4350	4510	4516	4410	4427	4583	4534	4674	4412	4432	4421	4443	4408	4409	4346	4470	4393	4606	4613	4454	4432	4383	4350	4546	4713	4625	4506	4433	4376	4413	4307	4518	4359	4254	4434	4493	4369	4169
4417	4421	4468	4473	4400	4378	4422	4317	4319	4316	4568	4545	4378	4378	4494	4406	4534	4501	4641	4390	4502	4486	4503	4488	4516	4424	4418	4564	4741	4718	4552	4311	4306	4096	4082	4309	4330	4253	4224	4191	4280	4158	4037	4073	3995	4014	4095	4099	3957	3863
4314	4248	4372	4380	4494	4377	4376	4373	4375	4417	4498	4651	4486	4495	4592	4498	4424	4454	4630	4449	4520	4555	4381	4460	4500	4489	4289	4467	4714	4744	4324	4012	3859	3836	3515	3754	3848	3885	3802	3794	3832	3686	3588	3765	3555	3642	3550	3710	3665	3589
4356	4551	4224	4269	4276	4399	4397	4454	4459	4420	4514	4560	4385	4424	4496	4626	4414	4402	4606	4621	4563	4512	4562	4468	4553	4502	4349	4449	4794	4523	4262	3922	3902	3583	3644	3727	4091	3921	3925	3781	3888	3929	3839	3901	3854	3823	3840	3834	3875	3784
4594	4401	4296	4319	4113	4364	4354	4546	4458	4421	4492	4584	4403	4556	4622	4529	4600	4595	4474	4543	4546	4425	4542	4416	4495	4406	4292	4399	4696	4719	4537	4433	4249	4315	4154	4396	4744	4605	4598	4545	4812	4616	4698	4725	4554	4488	4581	4542	4780	4804
4671	4479	4268	4256	4310	4404	4586	4490	4477	4276	4396	4462	4533	4334	4638	4581	4473	4455	4633	4517	4450	4474	4467	4406	4490	4345	4189	4493	4820	4866	4733	4523	4415	4378	4359	4635	5047	4980	4871	4927	4918	4972	4954	4967	5026	4844	4773	4873	4934	4898
4607	4517	4408	4478	4385	4418	4366	4243	4392	4252	4311	4547	4521	4331	4412	4515	4333	4455	4436	4516	4502	4419	4441	4382	4573	4477	4220	4483	4784	4916	4630	4442	4205	4027	4010	4092	4541	4529	4277	4304	4463	4327	4261	4522	4374	4315	4122	4122	4177	4170
4326	4423	4517	4386	4499	4390	4214	4307	4341	4311	4371	4385	4357	4336	4401	4390	4521	4371	4507	4531	4510	4514	4541	4438	4425	4350	4268	4451	4788	4875	4598	4273	4167	3939	3787	3792	4050	4061	3898	3870	3951	3898	3955	4034	4000	3917	3998	3833	3818	3948
4310	4355	4305	4557	4655	4373	4186	4201	4457	4268	4336	4212	4161	4178	4311	4397	4364	4332	4446	4459	4486	4425	4508	4437	4511	4507	4369	4533	4823	4796	4502	4407	4316	4197	4043	4102	4166	4273	4123	4167	4185	4218	4116	4163	4291	4183	4046	4033	4071	4213
4034	4082	4129	4573	4701	4487	4302	4402	4498	4267	4168	4335	4265	4257	4326	4603	4415	4265	4356	4529	4414	4408	4399	4437	4392	4451	4402	4498	4789	4807	4716	4520	4552	4391	4133	4247	4297	4311	4210	4195	4306	4118	4099	4319	4184	4303	4277	4025	3973	4097
3967	4049	4150	4670	4728	4565	4373	4449	4418	4311	4131	4277	4256	4233	4259	4531	4281	4262	4382	4547	4594	4477	4520	4408	4448	4509	4356	4342	4616	4647	4710	4605	4405	4388	4259	4387	4433	4394	4245	4324	4251	4180	4186	4158	4272	4161	4321	4282	4198	4217
4221	4146	4374	4833	4842	4492	4287	4341	4428	4207	4280	4372	4358	4367	4285	4420	4435	4325	4430	4586	4468	4423	4511	4609	4530	4388	4525	4370	4509	4531	4586	4540	4609	4770	4777	4698	4857	4770	4616	4621	4722	4654	4638	4622	4632	4586	4852	4740	4870	4723
4503	4495	4451	5019	4826	4436	4235	4310	4340	4394	4108	4369	4333	4430	4470	4493	4515	4390	4491	4497	4535	4375	4449	4449	4555	4491	4447	4323	4314	4552	4495	4552	4788	5090	4946	5145	5151	5048	5144	4951	5010	5140	5115	5140	4935	4975	5023	5246	5047	5100
4539	4301	4618	5006	4958	4470	4265	4324	4451	4318	4193	4554	4434	4473	4295	4570	4418	4440	4361	4438	4372	4488	4512	4461	4406	4409	4503	4393	4260	4391	4435	4453	4522	4687	4880	4855	4729	4846	4776	4607	4674	4674	4737	4602	4718	4653	4761	4678	4662	4799
4149	4112	4455	4919	5069	4652	4329	4352	4397	4309	4214	4404	4539	4488	4443	4592	4489	4372	4300	4434	4426	4435	4477	4515	4347	4373	4329	4385	4282	4261	4249	4164	4250	4232	4164	4077	4040	4167	4117	3987	3972	4029	3924	4074	3979	4012	3963	4002	4029	4203
4103	4048	4336	4849	4965	4674	4434	4381	4579	4289	4271	4305	4466	4489	4454	4607	4412	4420	4193	4389	4426	4315	4444	4404	4330	4487	4380	4384	4189	4152	4232	4253	4092	4000	3975	3951	4079	4108	4085	3849	3998	3939	4040	3884	3919	3955	4058	3862	4110	4007
4136	4076	4357	4763	4874	4573	4504	4629	4643	4465	4424	4548	4537	4509	4598	4671	4527	4321	4268	4333	4328	4270	4463	4293	4212	4398	4308	4370	4286	4205	4211	4361	4363	4397	4441	4457	4316	4458	4466	4441	4399	4296	4309	4517	4541	4372	4325	4340	4338	4474
4232	4248	4534	4742	4787	4567	4568	4556	4635	4548	4347	4729	4691	4545	4632	4588	4501	4270	4382	4323	4255	4166	4426	4153	4332	4293	4224	4437	4269	4379	4376	4421	4538	4715	4670	4689	4784	4761	4641	4803	4770	4619	4617	4836	4802	4901	4778	4574	4652	4710
4325	4485	4461	4787	4675	4561	4501	4680	4665	4521	4559	4645	4537	4509	4562	4448	4480	4378	4462	4287	4362	4282	4542	4455	4474	4205	4216	4327	4280	4405	4296	4351	4455	4475	4620	4672	4733	4634	4790	4787	4867	4591	4746	4668	4742	4790	4766	4798	4569	4632
4744	4817	4732	4635	4564	4388	4524	4596	4580	4523	4580	4582	4453	4475	4423	4420	4390	4373	4291	4376	4363	4450	4494	4545	4406	4205	4353	4263	4436	4503	4507	4409	4440	4297	4399	4582	4562	4568	4444	4570	4491	4434	4411	4561	4604	4624	4487	4487	4504	4398
4864	4731	4761	4562	4398	4380	4460	4387	4447	4515	4470	4442	4475	4353	4415	4595	4473	4454	4367	4427	4423	4461	4569	4572	4438	4279	4160	4395	4479	4722	4715	4345	4234	4131	3978	4184	4386	4298	4265	4091	4292	4261	4184	4100	4229	4245	4344	4262	4268	4287
4592	4617	4680	4476	4248	4401	4524	4361	4458	4402	4567	4394	4364	4349	4577	4503	4343	4470	4374	4368	4416	4470	4591	4682	4518	4332	4396	4411	4858	4782	4774	4323	4086	3868	3718	3764	3990	3997	3810	3835	3920	3883	3781	3802	3942	3900	3996	3887	3963	3972
4410	4464	4341	4538	4417	4406	4369	4317	4282	4433	4326	4351	4372	4338	4429	4449	4387	4534	4465	4434	4495	4497	4420	4482	4596	4501	4413	4509	4752	4934	4554	4244	4000	3603	3510	3450	3660	3801	3538	3693	3624	3623	3636	3649	3752	3599	3602	3705	3839	3778
4337	4270	4389	4371	4390	4142	4315	4340	4282	4206	4340	4358	4250	4328	4478	4515	4589	4463	4566	4450	4622	4449	4559	4675	4574	4528	4512	4466	4733	5064	4849	4422	4272	3965	3722	3917	4194	4304	4044	3972	4223	4023	3982	4230	4098	4261	4221	3996	4144	4234
4495	4378	4395	4277	4265	4236	4301	4258	4312	4239	4331	4449	4392	4429	4370	4734	4550	4526	4397	4414	4504	4583	4430	4579	4647	4551	4361	4527	4674	5000	4916	4761	4619	4352	4103	4328	4765	4805	4706	4662	4663	4771	4675	4765	4881	4925	4766	4757	4904	4893
4824	4629	4481	4400	4188	4098	4427	4382	4356	4231	4495	4508	4343	4321	4388	4613	4446	4361	4529	4559	4529	4462	4422	4447	4709	4587	4383	4463	4633	5015	4937	4701	4456	4402	4054	4275	4598	4874	4646	4612	4508	4558	4472	4637	4772	4653	4685	4550	4550	4641
4990	4761	4627	4510	4343	4227	4326	4409	4304	4317	4382	4461	4346	4376	4371	4409	4459	4228	4428	4567	4494	4438	4500	4589	4596	4475	4363	4314	4687	4809	4652	4389	4050	3986	3668	3847	4013	4218	3974	4053	4047	4111	3953	4071	4138	4307	4128	4008	4034	4118
4838	4664	4628	4696	4425	4299	4412	4556	4365	4454	4404	4648	4492	4297	4343	4510	4631	4422	4323	4421	4469	4384	4405	4528	4514	4498	4380	4270	4519	4627	4545	4141	4129	3758	3637	3547	3760	3896	3862	3831	3802	3839	3749	3840	3974	4049	4022	3843	3938	3839
4528	4449	4627	4761	4581	4427	4429	4536	4708	4407	4467	4611	4544	4381	4436	4736	4410	4370	4293	4476	4277	4324	4338	4201	4271	4360	4239	4254	4422	4485	4438	4247	4024	3950	3714	3814	4040	3963	4026	3872	3860	3967	4014	4008	4151	4088	3895	4089	4062	4080
4248	4280	4396	4565	4689	4587	4477	4689	4750	4701	4596	4506	4660	4342	4443	4622	4378	4431	4371	4367	4339	4236	4336	4306	4280	4288	4372	4207	4177	4363	4279	4255	4196	4078	3856	3807	4114	4092	4026	3969	4062	4110	4045	4161	4082	4051	3974	4097	4101	4154
3904	3974	4189	4591	4696	4608	4485	4747	4778	4593	4384	4639	4574	4501	4420	4491	4421	4319	4273	4333	4278	4213	4216	4218	4218	4148	4248	4098	4056	4196	4347	4282	4246	4134	4187	4265	4355	4309	4276	4361	4227	4232	4308	4339	4374	4348	4262	4339	4399	4382
3889	3973	4179	4804	4695	4535	4467	4637	4710	4502	4577	4767	4604	4382	4493	4475	4606	4259	4286	4334	4332	4103	4225	4341	4232	4263	4242	4101	4196	4200	4305	4337	4412	4551	4575	4551	4710	4757	4522	4676	4686	4558	4602	4723	4772	4773	4775	4698	4734	4827
4172	4287	4373	4706	4847	4486	4303	4481	4601	4472	4562	4646	4575	4453	4583	4585	4343	4320	4208	4294	4203	4270	4177	4303	4352	4241	4409	4139	4155	4103	4334	4227	4432	4611	4579	4643	4773	4644	4751	4711	4658	4569	4538	4582	4860	4759	4841	4590	4640	4711
4588	4329	4522	4814	4778	4348	4397	4519	4531	4464	4426	4461	4445	4428	4402	4476	4435	4325	4299	4311	4191	4283	4310	4357	4262	4342	4260	4250	4125	4050	4126	4102	4293	4379	4271	4309	4344	4269	4282	4300	4206	4140	4211	4157	4270	4294	4279	4345	4217	4338
4322	4352	4478	4790	4775	4347	4325	4425	4418	4428	4273	4401	4478	4389	4419	4354	4270	4369	4257	4341	4187	4306	4358	4358	4342	4318	4321	4344	4251	4257	4183	4163	4196	4145	4072	4152	4127	4015	4093	4194	4126	4151	4066	4130	4075	4128	4129	4211	4181	4196
4030	4155	4370	4833	4587	4425	4006	4227	4403	4344	4202	4166	4276	4170	4351	4305	4242	4131	4270	4312	4177	4254	4358	4297	4388	4301	4447	4312	4298	4211	4270	4269	4245	4211	4183	4335	4397	4328	4239	4367	4194	4108	4210	4222	4236	4321	4252	4360	4382	4474
4000	4019	4372	4707	4614	4335	4062	4205	4238	4201	4137	4248	4241	4144	4167	4364	4189	4243	4290	4088	4077	4322	4271	4340	4444	4339	4322	4242	4259	4336	4282	4365	4342	4402	4420	4458	4465	4349	4318	4324	4348	4209	4352	4340	4393	4428	4380	4416	4447	4549
4019	4183	4303	4807	4566	4345	4031	4126	4190	4143	4217	4239	4259	4135	4100	4190	4227	4093	4257	4282	4069	4126	4278	4212	4232	4242	4287	4247	4274	4272	4328	4213	4159	4283	4189	4116	4201	4188	4275	4084	4075	4253	4169	4205	4228	4292	4189	4405	4230	4484
4130	4201	4542	4647	4587	4229	4211	4160	4325	4127	4225	4038	4187	4164	4032	4092	4210	4151	4261	4298	4218	4223	4243	4234	4108	4115	4238	4299	4339	4231	4231	4216	4182	4018	4004	4075	4127	4085	4074	4021	3997	4034	3945	4036	4106	4091	4098	4190	4142	4202
4488	4482	4550	4535	4420	4239	4295	4225	4256	4261	4301	4177	4167	4147	4130	4203	4074	4179	4166	4208	4276	4249	4215	4145	4296	4227	4130	4225	4252	4279	4343	4234	4185	4161	4144	4221	4205	4185	4120	4110	4138	4097	4119	4039	4088	4240	4260	4285	4224	4295
4920	4768	4595	4538	4307	4104	4222	4368	4195	4135	4306	4348	4294	4160	4094	4189	4123	3899	4267	4173	4268	4180	4237	4102	4187	3987	4149	3964	4056	4140	4229	4169	4028	4116	4180	4055	4300	4345	4059	4035	4140	4115	4159	3999	4091	4255	4177	4195	4160	4285
4851	4894	4519	4526	4290	4221	3981	4074	4174	4230	4234	4340	4148	4272	4349	4203	4224	4230	4259	4233	4138	4098	3988	4146	4063	3881	3997	4033	4131	3997	3943	4105	3979	3922	3961	3965	3988	4093	3987	3988	3950	4033	4050	3995	4054	4030	4089	4088	4097	4124
4660	4422	4454	4381	4376	4206	4243	4218	4323	4337	4237	4215	4242	4269	4389	4180	4211	4294	4151	4184	4072	4176	4065	4156	4066	3985	4061	4106	4035	3899	4015	3975	3936	3920	3951	3960	4041	3898	4005	3850	3909	3795	3841	4033	3902	3959	4050	3950	4058	4080
4349	4480	4289	4435	4232	4252	4327	4246	4336	4348	4320	4321	4221	4232	4158	4124	4246	4255	4193	4311	4185	4248	4115	4031	3954	4083	4111	3984	4002	3975	4013	3999	4027	4057	4027	4028	4039	4063	3992	4150	4026	4026	4031	4017	4010	4370	4193	4017	4200	4022
4519	4349	4294	4430	4228	4365	4308	4336	4413	4427	4380	4430	4291	4410	4152	4099	4129	4148	4230	4308	4178	4084	4055	4276	4075	4079	4097	4030	4063	4027	4019	4119	4017	3997	4080	4024	4155	4255	3991	4084	3955	4000	4096	4168	4238	4235	4197	4198	4119	4198
4363	4296	4386	4231	4162	4239	4345	4169	4231	4287	4436	4469	4522	4365	4367	4100	4338	4045	4054	4106	4323	4185	4117	4193	4151	3991	4178	4145	4190	3857	4178	4186	3989	4068	4095	4013	4037	4036	4112	3992	3928	4055	4132	4040	4224	4389	4380	4180	4224	4203
4487	4253	4256	4404	4222	4160	4309	4204	4292	4202	4273	4386	4297	4357	4230	4243	4313	4198	4169	4212	4147	4251	4227	4205	4166	4092	4209	4078	4240	4222	4184	4264	4198	4297	4120	4105	4205	4177	4038	4164	4168	4057	4117	4143	4086	4343	4352	4329	4267	4231
4355	4280	4269	4390	4198	4201	4288	4164	4316	4235	4253	4320	4180	4226	4256	4171	4187	4096	4204	4170	4137	4152	3999	3994	4146	4162	4152	4164	4306	4136	4252	4323	4305	4233	4231	4213	4326	4247	4129	4188	4290	4098	4270	4218	4395	4382	4317	4314	4334	4275
4483	4427	4220	4214	4138	4160	4170	4464	4496	4366	4378	4177	4223	4223	4199	4193	4074	4144	3990	4054	4134	4102	4134	4138	4087	4151	4085	4048	4230	4200	4181	4313	4296	4247	4317	4078	4276	4221	4247	4039	4262	4346	4032	4323	4333	4399	4391	4383	4255	4340
4665	4456	4271	4245	4125	4022	4165	4419	4503	4353	4294	4208	4195	4127	4253	4185	4161	4152	4089	3942	4004	4158	4150	4206	4054	4121	4022	4091	4054	4175	4182	4190	4155	4061	4235	4144	4187	4217	4210	4347	4101	4179	4256	4267	4124	4466	4465	4119	4210	4305
4581	4454	4415	4373	4135	4115	4216	4329	4356	4428	4388	4376	4341	4309	4205	4280	4170	3959	3875	3777	3847	4187	4094	4212	4245	4115	4117	4143	4080	4023	4107	4201	4324	4073	4199	4248	4164	4218	4240	4204	4238	4373	4250	4235	4255	4515	4420	4243	4264	4328
4440	4389	4324	4445	4372	4238	4223	4382	4567	4551	4504	4311	4243	4105	4221	4340	4104	4088	3989	3940	3977	3998	4083	4009	4265	4084	4053	4202	4046	4056	4095	4094	4203	4129	4208	4112	4210	4301	4249	4218	4213	4288	4311	4423	4255	4203	4327	4281	4353	4211
4370	4364	4285	4444	4445	4290	4388	4424	4561	4610	4739	4477	4513	4177	4062	4108	4017	4044	3826	3905	3887	3949	3907	4015	3958	4094	4098	4039	4192	4096	4080	4024	4104	4097	4060	4180	4068	4020	4165	4068	4173	4228	4276	4343	4185	4268	4240	4163	4197	4271
4146	4264	4094	4340	4321	4269	4500	4722	4665	4875	4618	4362	4251	4089	4038	4106	3948	4048	3946	3970	4107	3931	4076	4014	4019	4257	4024	4118	4186	4180	3976	4112	4211	3848	4057	4100	4037	3960	3903	3926	4047	4169	4160	4246	4263	4166	4171	4198	4230	4175
3965	3965	4124	4183	4155	4367	4353	4540	4669	4605	4658	4614	4408	4236	3995	3801	3781	3778	3914	3822	3842	3916	4005	3949	4098	4217	4110	4189	4231	4077	4212	4037	4093	3987	4106	4090	4041	4171	4101	4142	4072	4134	4111	4190	4168	4225	4269	4191	4114	4245
4087	3971	3868	4019	4141	4197	4267	4549	4551	4386	4371	4273	4256	4100	3975	3971	4006	3956	3923	3906	3972	3999	4145	4145	4139	4139	4215	4181	4207	4091	4097	4090	4153	4100	4136	4184	4210	3974	4102	4059	4230	4227	4106	4143	4258	4447	4261	4325	4209	4266
4217	4070	4114	3944	4032	3970	4292	4283	4236	4310	4352	4331	4130	3983	3736	3742	3594	3870	3810	3821	3705	3948	4111	4175	4031	3964	4106	4194	4148	4059	4065	4163	4276	4070	4253	4112	3964	3912	3924	4098	4265	4146	4184	4185	4273	4183	4301	4235	4220	4215
4420	4253	3977	4121	3962	4013	4047	4191	4271	4089	3947	3924	3934	3979	4084	4021	3939	4007	4061	3972	3841	3903	3955	4049	4116	4109	3987	4035	4179	4047	4024	4121	4100	4113	4066	4053	4141	3951	3979	4151	4190	4165	4235	4186	4215	4189	4306	4286	4270	4325
4381	4236	4248	4079	3992	4083	3924	3993	4217	3894	3948	3901	3906	3932	4062	3862	3812	3966	3802	3921	3630	3897	3814	4006	3898	4136	4100	4094	4175	3987	4059	4058	4036	4069	4077	4218	4127	4077	4082	4025	4071	4117	4254	3992	4230	4204	4083	4194	4172	4343
4486	4283	4255	4239	4111	4065	4081	4204	4338	4111	3857	3761	3820	3838	4075	4027	4156	4031	4067	3984	3971	4004	3984	4016	4016	4026	4050	3986	4001	4130	4039	4022	3996	4135	4006	4242	4168	4211	4060	4029	4143	4047	4039	4098	4059	4051	4085	4156	4267	4305
4408	4110	4174	4144	4073	4034	4039	4145	4064	4163	4169	3878	3869	3871	3807	3779	3727	3717	3768	3807	3759	3816	3817	3909	4105	4030	4012	4129	4028	3974	3907	3957	3941	3955	4135	4093	4091	4007	4159	4028	4020	4061	3934	3918	4103	4076	4190	4171	4100	4105
4386	4352	4319	4349	4105	4012	3914	4157	4280	3995	4013	3901	3856	3868	4065	4022	3947	3878	3864	4079	4009	4108	4103	3998	4003	3879	3873	3862	4077	4074	4084	3879	4048	4066	3976	4021	4017	3943	3975	4056	4018	3823	4008	3808	3872	4042	4063	4140	4134	4089
4523	4361	4264	4401	4010	3878	4109	4028	4044	4000	4116	4069	3994	4011	4072	3961	3769	3853	3817	3896	3772	3944	3919	4041	4185	4169	4004	3915	3949	3939	4098	4036	4122	4008	3922	4094	3987	4054	4155	4043	4011	3968	3952	4055	4113	4034	3975	3949	4062	4010
4465	4515	4389	4325	4063	4042	3872	3951	4084	4035	4045	3953	3879	4000	4105	4109	4100	3899	3847	4044	4064	3996	4039	3940	4100	4024	4041	4018	4110	4166	4063	3984	4099	4084	4187	4190	4195	4116	4023	4028	4141	3746	4165	3975	3928	3974	3935	4102	4124	3898
4554	4399	4265	4229	4140	3926	3868	3937	4056	4130	3914	3844	3871	3937	4008	4026	4103	4021	4040	3950	4119	4088	4099	3973	4207	4192	4074	3941	3990	4111	4047	4028	3953	4075	4022	4081	4134	4216	4068	3934	3974	4111	3873	4037	3976	3924	4048	4042	4086	4021
4375	4297	4386	4191	4233	4101	3902	3877	3900	4113	3994	4204	4032	3876	3955	4014	3962	3819	4019	3968	4211	4069	4039	3929	4170	4176	4195	4234	4342	4173	4192	4168	4147	4227	3988	4146	4138	4027	4118	4078	3830	4024	3971	3916	4039	3997	4082	3987	4020	4010
4324	4156	4135	4281	4312	4095	3800	3836	4020	4066	4142	3894	3974	3741	3805	4034	4127	4007	3969	3958	4079	4191	4154	4010	4012	4157	4006	4040	4223	4287	4322	4255	4071	4175	4110	4052	4172	4145	4038	4067	3998	3838	4114	3993	3933	3998	3954	4014	3912	4072
4117	4222	4179	4310	4188	3834	3909	3902	3942	4029	3856	4162	3981	3859	3997	4122	4137	4127	4112	4089	4135	4134	4041	4097	4109	4079	3970	4007	4106	4122	4185	4192	4236	4154	4115	4076	4010	3942	4004	3897	3991	4035	3974	3997	4033	4002	4002	3851	3945	4014
4214	4164	4132	4119	4209	4143	3912	3706	3809	3907	4141	4347	4117	4143	3945	3980	4030	3886	3863	3890	3929	4024	3977	4138	4056	4102	4178	4049	4203	4110	3968	4002	4099	4146	4222	3896	3851	3844	3869	3998	3865	3833	3877	3945	3849	3830	3830	3753	3882	3914
4188	4070	4273	4339	4169	3988	3791	3839	3998	4002	4002	3975	3949	3781	3837	3890	3916	3807	3814	3773	3816	3723	3832	3778	3860	3794	4049	4150	4084	4078	4039	4108	3896	4072	4059	4078	3985	3961	3932	4037	4069	3875	3755	4079	3843	3821	3850	3773	3856	3979
4300	4176	4305	4237	4145	4037	4011	4009	3859	3836	3860	4030	3986	4009	4087	4434	4218	4304	4115	4241	4162	4259	4123	4012	4040	3970	3902	3872	3854	3873	3877	3974	4075	3960	3892	3939	4053	4019	3976	3864	3898	3870	3911	3919	3883	3710	3931	3903	3742	3996
4124	4308	4131	4105	4388	4347	4141	3709	3765	3899	4004	4281	4281	4189	4115	4298	4265	4223	4004	4050	4082	4198	4187	4226	4221	4122	4122	4047	3877	3855	3815	3789	3917	3966	3981	3915	4103	4251	4054	3939	3909	3872	3949	3850	3844	3805	3845	3863	3894	3893
4193	4156	3983	4432	4478	4187	3866	3856	3901	4003	4100	4229	4064	3918	3811	3820	3965	3952	3876	3729	3824	3677	3877	3807	3922	4034	4031	4289	4025	3926	3860	3947	3926	3781	3897	4072	3990	3929	4079	4050	3783	3816	3939	3832	3863	3897	3928	3848	3993	3952
4012	3856	4143	4396	4248	3827	3961	3959	3896	3864	3860	4061	3968	3849	3846	3919	4178	4133	4198	4145	4208	4209	4062	3877	3795	3690	3723	4042	4099	4087	4047	3981	3927	3814	3885	4079	4122	4075	4015	4186	3967	3877	3989	4022	3861	3899	3985	3835	3886	3953
3915	4201	4142	4076	3947	4144	4098	4010	3875	3987	4011	4235	4175	4101	4022	4147	4268	4442	4316	4441	4410	4530	4576	4379	4248	3897	3887	3721	3796	3883	4112	4068	4099	4084	3937	3909	4074	4137	4061	4070	4022	3928	3835	4023	4045	3977	3988	3973	4016	4008
4188	4123	3901	3950	4187	4280	3829	3867	3869	3955	4081	4204	4255	4007	4066	4111	4342	4188	4140	3998	4133	4251	4244	4543	4443	4563	4280	3999	3893	3752	4002	4071	4175	4149	4149	3900	3835	3957	4148	3998	4020	4061	3994	3873	4038	4031	4054	3862	3875	3951
4192	4030	3965	4335	4286	4046	3813	3825	3880	3972	4012	4204	4324	4229	4060	4109	4195	3953	3890	3781	3754	3846	3795	3886	4070	4481	4445	4431	4243	4020	3855	3947	4185	4083	4127	4010	3863	3698	4178	4092	3924	4008	3984	3870	3840	4039	3831	3911	3877	3878
4043	3767	4110	4424	4049	3752	3925	3830	3878	3929	4153	4487	4363	4279	4010	3868	3897	3952	3673	3693	3769	3711	3761	3731	3769	3821	4144	4273	4392	4205	3996	3954	3947	4032	4053	4123	3956	3632	3927	4032	3923	4044	4085	3878	3834	3991	3871	3727	3946	3825
3744	4070	4249	4378	4006	4093	3970	3959	3891	3896	4314	4460	4482	3975	3702	3643	3776	3956	3755	3836	3929	4000	3870	3903	3763	3739	3795	3772	4102	4236	4161	3931	4024	3955	3986	4087	4220	3844	3770	3755	3991	3899	4071	4009	3808	3897	3743	3698	3846	3703
3837	4251	4182	4097	4249	4202	4159	4064	3971	4339	4457	4235	3800	3674	3717	3948	4219	4410	4188	4131	4138	4213	4290	4109	4053	3891	3786	3624	3741	3852	3984	3983	3863	3921	3805	3774	4058	3912	3740	3646	3819	3916	3831	4046	3825	3708	3731	3857	3763	3991
4137	4244	3851	4025	4348	4316	4017	4006	4038	4142	3972	3838	3710	3836	4224	4398	4895	4939	4887	4612	4448	4510	4218	4167	4107	4114	3896	3831	3580	3705	3892	3989	3981	3885	3812	3831	3752	4010	3943	3574	3668	3731	3707	3765	3854	3690	3761	3921	3726	3964
4147	3938	3710	4174	4285	4242	4052	3984	4092	3821	3550	4010	4021	4339	4666	5061	5277	5203	4992	4930	4727	4726	4567	4309	4140	4145	4094	4028	3926	3759	3741	3684	3888	3994	3843	3761	3826	3868	4234	3790	3564	3868	3831	3712	4003	3964	3781	3954	3768	3887
3955	3834	3905	4442	4307	4007	4037	3989	3766	3750	3877	4508	4928	5025	4971	5225	4983	4695	4675	4447	4356	4563	4577	4298	4207	4186	4002	3995	3966	3952	3703	3748	3949	3857	3929	3840	3597	3767	4026	3954	3735	3742	3912	3656	4026	3964	3788	3736	3945	3892
3743	3572	4091	4499	4222	3784	3953	3973	3917	4020	4443	5018	5238	5234	4979	4775	4315	4033	3803	3605	3698	3931	4185	4176	4216	4169	4016	3897	3969	3949	3867	3647	3718	4000	3750	3782	3846	3707	4015	3953	3618	3823	3951	3642	3801	3893	3851	3841	3905	3803
3825	3779	4169	4377	4014	3737	3618	3638	3793	4058	4855	5259	4957	4545	4070	3775	3380	3271	2990	2916	3155	3416	3721	3920	4056	4135	4119	4047	3867	3965	3829	3792	3819	3861	4004	3849	3772	3652	3792	4039	3852	3746	4023	3793	3786	3836	3957	3810	3951	3737
3638	3699	4231	4050	3817	3558	3533	3458	3887	4319	4804	4970	4569	3791	3212	2966	2727	2605	2562	2486	2737	2937	3303	3525	3774	4186	4145	4122	3937	3926	3932	3898	3571	3724	3978	3947	3824	3651	3773	4053	4027	3826	4081	3807	3848	3936	4015	3841	3841	3676
3623	3863	4258	4159	3758	3756	3718	3765	4077	4632	5014	4759	4223	3213	2962	2605	2554	2537	2468	2455	2629	2667	2881	3116	3587	3861	4097	4160	3955	3865	3940	3868	3665	3738	3811	3946	3801	3654	3792	4016	3977	3913	3972	3845	3640	3782	3917	3860	3925	3836
3764	4174	4595	4351	4094	4018	4210	4444	4837	5338	5379	5046	4068	3341	3010	2886	3011	2886	2922	2767	2706	2793	2761	2958	3287	3737	4018	4176	4136	3907	3904	3788	3609	3605	3861	3933	3849	3685	3767	3856	4015	3924	3881	3978	3661	3762	3920	3891	3957	3869
4047	4598	4848	4617	4185	4181	4343	4678	5103	5512	5426	4769	3944	3266	3026	3066	3283	3375	3475	3341	3063	2814	2709	2679	3213	3609	4011	4292	4205	4027	3897	3885	3654	3626	3761	4102	3837	3656	3746	4011	3840	3881	3916	3983	3632	3878	3902	3909	3857	3914
4309	4788	4736	4431	3890	3875	3977	4351	4823	4904	4704	4031	3194	2704	2612	3044	3405	3537	3572	3685	3327	2967	2612	2610	3070	3492	3852	4201	4259	4148	3846	3787	3647	3624	3859	4094	3941	3738	3831	3826	3803	3793	3779	3861	3789	3781	3801	3886	3942	3876
4421	4546	4211	3863	3364	3589	3702	3884	4002	4163	3673	2957	2473	2400	2646	3109	3364	3546	3601	3813	3522	2922	2579	2397	2860	3497	3619	4174	4411	4072	3948	3797	3640	3473	3808	4026	3904	3725	3768	3757	3840	3701	3788	3856	3732	3785	3866	3717	3887	3913
4211	4073	3830	3424	3157	3261	3654	3534	3582	3521	3054	2616	2324	2374	2577	2837	3271	3463	3525	3702	3354	2878	2388	2272	2723	3279	3659	4213	4380	4157	3913	3832	3578	3435	3721	4030	3947	3618	3727	3767	3815	3741	3782	3992	3815	3838	3889	3666	3838	3955
4219	3763	3602	3352	2999	3224	3612	3816	3577	3486	3109	2862	2465	2358	2370	2506	2923	3344	3365	3333	3008	2712	2343	2351	2649	3165	3735	4004	4330	4179	3795	3782	3587	3481	3670	4030	3791	3581	3833	3812	3535	3717	3700	3888	3757	3862	3797	3800	3872	3884
3729	3560	3530	3283	2978	3449	4064	4222	3932	4047	3828	3489	3224	2973	2711	2317	2444	2956	3327	2890	2707	2631	2406	2447	2883	3277	3912	4128	4204	3930	3713	3656	3622	3497	3789	3989	3608	3650	3839	3863	3612	3657	3760	3888	3719	3724	3813	3788	3894	3883
3589	3222	3492	3336	3285	4051	5029	5036	4721	4693	4611	4249	4224	4088	3416	2677	2324	2678	2785	2425	2387	2409	2418	2602	3022	3615	4068	4231	4104	3870	3509	3573	3605	3651	3781	3820	3574	3710	3975	3692	3637	3683	3572	3737	3712	3809	3886	3826	3818	3841
3653	3157	3519	3488	3580	4415	5264	4975	4496	4714	4632	4595	4669	4691	4159	3061	2489	2432	2390	2062	2164	2559	2667	2928	3504	4098	4301	4094	3771	3468	3463	3566	3587	3854	3871	3804	3475	3738	3913	3746	3621	3827	3759	3609	3581	3762	3767	3940	3681	3790
3618	3128	3508	3634	3754	4400	4692	4374	4164	4380	4444	4407	4599	4730	4299	3407	2665	2379	2145	2015	2457	3114	3277	3541	4062	4503	4543	3983	3532	3391	3402	3584	3728	3933	4090	3647	3523	3806	3986	3693	3650	3723	3680	3774	3716	3881	3783	3785	3598	3753
3726	3321	3413	3747	3783	4220	4109	3672	3866	4339	4470	4338	4274	4479	4222	3672	3148	2681	2428	2506	3120	3890	4086	4294	4646	4893	4389	3721	3314	3413	3421	3486	3792	3953	3923	3508	3564	3953	3962	3611	3784	3759	3671	3783	3758	3788	3788	3821	3613	3830
3486	3324	3340	3487	3733	4155	4055	3601	3708	4180	4453	4085	4102	4340	4495	3978	3633	3270	3005	3191	3804	4756	4830	4648	4744	4728	4024	3294	3170	3421	3492	3644	3752	3890	3851	3562	3583	3947	3547	3665	3969	3716	3702	3783	3909	3775	3720	3560	3564	3895
3330	3258	3419	3420	3730	4185	4152	3532	3635	3962	4107	3896	4052	4558	4650	4414	3947	3776	3487	3722	4551	5182	5186	4675	4340	4141	3451	3136	3285	3503	3695	3675	3873	3805	3688	3542	3932	3733	3379	3807	3867	3611	3727	3648	3779	3680	3555	3543	3719	3906
3631	3372	3689	3498	3597	4275	4272	3862	3631	3735	3879	3815	3953	4537	4867	4440	4070	3978	3739	3879	4350	4863	4610	3876	3503	3365	3377	3336	3478	3563	3608	3799	3703	3616	3515	3820	4100	3548	3540	3869	3901	3599	3742	3726	3926	3627	3496	3665	3878	3981
4379	3781	3868	3868	3493	4141	4714	4216	3910	4088	3953	3980	4139	4563	4934	4338	3636	3541	3536	3430	3867	4021	3738	3197	3105	3251	3451	3703	3813	3774	3647	3785	3615	3445	3527	4116	3846	3417	3671	3849	3629	3822	3861	3667	3790	3681	3746	3691	3966	3887
4713	4082	3609	3568	3558	3962	4580	4527	4417	4354	4199	3991	4146	4622	4526	3774	3246	3370	3202	3073	3286	3617	3304	3192	3299	3634	3877	3968	3942	3598	3731	3531	3472	3453	3846	4045	3778	3536	3720	3708	3755	3783	3800	3772	3819	3685	3642	3877	4057	4101
4319	3679	3135	3167	3293	3543	4020	4210	4257	4389	4173	3882	3852	4000	3674	3364	3095	3219	3154	3195	3312	3594	3587	3516	3701	3977	3968	3921	3809	3676	3581	3458	3460	3645	3969	3814	3398	3750	3765	3649	3770	3836	3831	3868	3804	3873	3704	3818	3987	4102
3447	3286	3051	2834	3154	3334	3562	3495	3717	3895	3951	3650	3374	3151	3144	2993	3006	3216	3120	3480	3676	3964	3710	3698	3808	3913	3836	3754	3724	3766	3566	3520	3621	3874	3768	3620	3741	3936	3693	3685	3902	3895	4029	3950	3804	3752	3555	3843	4075	4083
3219	3080	3239	3158	3196	3272	3312	3201	3185	3595	3653	3560	3377	3158	2845	2671	2759	3152	3468	3689	3893	3805	3676	3712	3718	3674	3670	3712	3785	3636	3447	3665	4015	3739	3513	3695	3926	3844	3600	3820	3802	3795	3872	3884	4050	3456	3751	3710	4155	4230
3388	3299	3374	3637	3466	3520	3338	3074	3114	3376	3574	3697	3587	3444	3249	3050	3370	3580	3851	3901	3858	3700	3663	3470	3658	3634	3554	3786	3771	3769	3634	3898	3762	3556	3637	4092	4050	3559	3687	3875	3759	3680	3719	3878	3833	3757	3707	3845	4245	4267
3638	3885	3880	4091	4240	4132	3871	3582	3489	3718	3751	3613	3601	3781	3898	4064	4282	4332	4340	4134	3972	3820	3763	3618	3628	3657	3606	3797	3849	3868	3953	3796	3446	3605	3840	3932	3722	3664	3751	3667	3562	3584	3786	3832	3728	3912	3682	3846	4174	4233
4208	4502	4642	4621	4554	4365	4152	4077	4174	4269	4159	3808	3803	3647	3861	4074	4299	4169	4027	3962	3780	3620	3608	3518	3498	3603	3620	3651	4025	3952	3722	3623	3564	3784	3768	3730	3568	3870	3674	3578	3613	3709	3775	3792	3785	3724	3636	3845	4055	4147
4458	4540	4585	4472	4447	4375	4267	4361	4444	4465	4425	4358	4070	3925	3918	3853	3729	3516	3535	3382	3531	3550	3594	3602	3631	3658	3838	3800	3712	3693	3720	3752	3764	3621	3536	3712	3922	3852	3595	3677	3683	3572	3797	3849	3756	3515	3700	3807	4022	4180
4522	4270	4125	4048	4103	3975	4035	4212	4358	4097	4041	4217	4254	4139	4093	4065	3829	3802	3827	3909	3804	3841	3759	3699	3682	3681	3610	3623	3633	3764	3913	3876	3695	3409	3491	3817	3838	3615	3740	3828	3698	3599	3613	3809	3604	3732	3595	3780	4152	4118
4169	4047	3822	3805	3816	3941	3978	3808	4055	4029	3812	3886	3665	3733	3825	3788	3962	3835	4113	4010	3893	3779	3762	3660	3498	3466	3504	3654	3851	3900	3845	3672	3539	3762	3682	3829	3789	3751	3764	3711	3621	3613	3692	3635	3583	3737	3525	3829	4013	3961
4085	3868	3939	4040	4138	3923	3844	3755	3915	3887	3955	3914	3910	3800	3711	3762	3675	3715	3792	3557	3542	3544	3624	3669	3725	3432	3806	3731	3772	3762	3740	3735	3778	3789	3555	3682	3755	3929	3807	3733	3791	3782	3546	3578	3639	3468	3663	3581	3969	3994
3875	3754	3827	4064	4468	4145	3852	3882	3871	4018	4111	3894	4031	4044	3889	3968	3972	3802	3884	3832	3517	3856	3889	3823	3880	3678	3599	3461	3656	3723	3911	3850	3770	3594	3532	3728	3826	3761	3712	3802	3813	3629	3583	3720	3567	3671	3631	3705	3849	3719
3876	3643	3599	3929	4112	4176	3842	3771	3910	4144	3900	4102	3975	4125	3826	3858	3885	3896	3932	3936	3881	3901	3982	3790	3651	3676	3738	3663	3771	3841	3737	3712	3831	3684	3783	3828	3847	3779	3848	3810	3659	3696	3801	3536	3720	3651	3638	3779	3641	3820
3840	3716	3462	3618	3889	3887	3896	3913	3911	4051	3940	3798	3943	4006	3676	3628	3761	3803	3839	3855	3818	3827	3836	3869	3808	3793	3751	3766	3775	3678	3663	3807	3824	3720	3674	3652	3790	3947	3893	3761	3758	3806	3551	3643	3701	3522	3652	3585	3666	3611
3938	3739	3642	3620	3875	3933	3830	3725	3834	3819	3995	3758	3970	3939	3713	3873	3884	3911	3851	3835	3923	3887	3913	3921	3849	3746	3688	3669	3713	3780	3748	3804	3451	3668	3662	3773	3966	3773	3835	3912	3786	3601	3632	3765	3565	3712	3611	3712	3636	3562
4025	3696	3657	3835	3852	3921	3863	3797	3733	3802	3693	3724	3919	4128	4197	4110	4237	4127	4040	3907	3810	3977	4062	4026	3932	3719	3641	3671	3814	3739	3638	3799	3622	3723	3682	3737	3766	3845	4011	3786	3654	3685	3628	3743	3742	3589	3687	3601	3579	3820
3819	3893	3711	3741	3711	3798	3882	3849	4047	3944	3727	3562	3909	3919	4052	4142	4216	4094	4197	4103	3858	3832	3858	3779	3915	3632	3773	3641	3786	3733	3871	3832	3613	3613	3600	3742	3832	3659	3703	3837	3822	3652	3593	3726	3688	3877	3713	3693	3680	3644
3787	3778	3744	3705	3748	3643	3689	3568	3785	3850	3735	3844	4035	4111	4028	3825	3781	3784	3930	3941	3934	3855	3914	4074	4049	3809	3859	3816	3812	3884	3704	3676	3596	3814	3757	3851	3658	3594	3864	3796	3704	3741	3847	3660	3654	3665	3668	3618	3639	3705
3907	4015	3934	3849	3691	3700	3683	3702	3819	3759	3731	3764	3866	3882	3724	3449	3161	3111	3417	3873	3947	4186	3940	4005	3973	3814	3754	3695	3736	3802	3819	3809	3698	3692	3606	3780	3742	3786	3736	3831	3699	3695	3617	3723	3658	3684	3939	3530	3611	3490
4048	3952	3906	3846	3742	3665	3698	3847	3707	3835	3879	3895	4091	3837	3485	3021	2788	2591	2733	3312	3678	3858	3870	3959	3948	3932	3843	3945	3739	3812	3766	3766	3641	3619	3657	3748	3639	3744	3605	3827	3706	3686	3769	3727	3624	3918	3797	3895	3463	3592
3928	3941	3817	3811	3726	3796	3708	3780	3796	3889	3602	3885	3874	3846	3335	3043	2922	2790	3010	3465	3854	4117	4156	3851	3825	3780	3625	3757	3820	3946	3914	3774	3813	3860	3727	3526	3717	3727	3817	3678	3663	3642	3718	3790	3921	3781	3841	3724	3678	3554
3839	3770	3768	3917	3694	3685	3596	3798	3788	3779	3800	3702	3877	3793	3601	3040	2741	2888	2902	3427	3705	3829	4032	3819	3934	3855	4040	3940	3883	3828	3875	3771	3680	3683	3605	3671	3600	3676	3805	3712	3549	3700	3733	3853	3764	3986	3884	3638	3528	3468
3961	3830	3831	3856	3663	3527	3524	3603	3645	3718	3670	3688	3857	3925	3797	3538	3444	3433	3621	3963	4010	3995	3967	3872	3835	3694	3776	3776	3786	3866	3901	3763	3659	3713	3691	3564	3686	3643	3770	3849	3584	3543	3701	3808	3955	3711	3896	3681	3400	3646
3926	3894	3874	3910	3768	3651	3682	3679	3713	3975	3817	3618	3761	3887	3963	3854	3926	3868	3850	3999	3849	3881	3827	3834	3811	3805	3874	3870	3821	3897	3762	3742	3696	3821	3670	3643	3611	3660	3781	3727	3745	3507	3772	3764	3770	3911	3769	3695	3759	3555
3892	3909	4028	3872	3886	3695	3769	3647	3816	3983	3842	3607	3604	3761	3819	3915	4031	4018	3942	3995	4066	3972	3968	3969	3682	3616	3716	3751	3956	3956	3938	3717	3613	3634	3766	3691	3694	3652	3635	3726	3635	3643	3688	3850	3848	3655	3709	3683	3676	3508
3866	3865	3838	3762	3937	3811	3599	3730	3994	3899	3758	3684	3540	3714	3736	3652	3837	3734	3776	3835	3911	3879	3999	3927	3729	3716	3811	3906	3807	3829	3895	3931	3728	3737	3677	3614	3667	3726	3764	3777	3708	3597	3690	3781	3738	3621	3689	3559	3574	3608
4014	3905	3788	3749	3762	3609	3638	3557	3809	3700	3672	3679	3689	3641	3478	3392	3666	3544	3545	3608	3892	3840	3806	3615	3710	3682	3878	3911	3813	3849	3842	3740	3841	3635	3692	3642	3601	3661	3689	3807	3766	3660	3619	3689	3844	3736	3805	3747	3595	3695
3917	3890	3896	3815	3821	3787	3776	3771	3730	3883	3679	3571	3723	3655	3466	3427	3498	3430	3484	3592	3776	3908	3755	3621	3664	3649	3811	3689	3854	3780	3815	3775	3620	3689	3717	3533	3723	3612	3754	3818	3699	3614	3628	3734	3854	3701	3773	3769	3776	3654
3914	3851	3921	3886	3835	3824	3890	3738	3860	3910	3740	3729	3788	3808	3686	3622	3624	3570	3445	3636	3805	3940	3798	3749	3661	3716	3639	3789	3745	3846	3824	3673	3579	3674	3628	3657	3665	3714	3716	3707	3601	3597	3685	3761	3854	3821	3832	3754	3781	3704
3912	3728	3879	3884	3853	3785	3763	3877	4018	3960	3851	3775	3711	3657	3690	3606	3598	3636	3449	3462	3540	3646	3628	3658	3724	3564	3497	3740	3694	3753	3800	3785	3756	3645	3701	3668	3676	3640	3658	3713	3637	3698	3813	3753	3874	3820	3720	3718	3721	3868
3825	3913	3920	3824	3760	3666	3636	3741	3747	3858	3782	3597	3470	3557	3539	3481	3551	3425	3361	3457	3560	3731	3561	3545	3516	3492	3644	3605	3625	3797	3608	3647	3580	3648	3595	3689	3603	3691	3607	3621	3577	3561	3546	3766	3778	3631	3720	3749	3748	3654
3945	3767	3777	3838	3770	3670	3628	3562	3751	3842	3582	3555	3465	3545	3495	3404	3517	3420	3377	3481	3620	3672	3731	3610	3481	3515	3654	3619	3705	3647	3645	3654	3608	3490	3623	3612	3590	3566	3716	3591	3556	3508	3679	3652	3705	3646	3715	3768	3717	3773
3743	3811	3798	4020	3934	4038	3891	3987	4000	4108	3950	3811	3825	3833	3794	3741	3588	3542	3351	3365	3435	3532	3542	3565	3481	3649	3681	3644	3614	3583	3600	3710	3508	3475	3542	3581	3704	3657	3704	3635	3544	3483	3524	3738	3663	3775	3737	3793	3752	3856
3859	3972	3992	4121	4117	4253	4292	4274	4275	4385	4258	4200	4202	4258	4241	4089	4042	3859	3634	3672	3570	3484	3481	3453	3485	3383	3414	3556	3652	3725	3485	3537	3525	3495	3574	3530	3583	3624	3528	3630	3527	3627	3556	3583	3651	3643	3738	3653	3716	3713
4117	4146	4177	4266	4173	4081	4243	4335	4356	4411	4143	4196	4130	4221	3936	3946	3914	3847	3789	3744	3697	3699	3411	3490	3501	3461	3512	3606	3486	3619	3597	3541	3471	3509	3562	3522	3598	3409	3643	3569	3504	3467	3671	3581	3643	3562	3658	3748	3679	3740
4106	4129	4156	4076	3758	3615	3618	3606	3712	3838	3422	3540	3436	3550	3304	3427	3491	3547	3752	3907	3747	3446	3355	3352	3471	3591	3476	3483	3425	3428	3610	3401	3512	3398	3486	3522	3578	3623	3491	3477	3422	3558	3566	3553	3725	3564	3578	3676	3490	3690
3943	3893	3743	3580	3334	3101	3131	3025	3113	3061	3001	2962	2902	3170	3066	3018	3169	3205	3366	3682	3828	3662	3489	3329	3361	3597	3374	3470	3434	3468	3475	3469	3496	3424	3383	3497	3562	3517	3434	3414	3448	3420	3575	3650	3453	3620	3612	3599	3622	3729
3947	3652	3366	3308	3081	2937	2783	2932	2875	2923	2870	2683	2897	3046	3077	3003	3075	3054	3075	3370	3710	3827	3459	3432	3376	3657	3505	3418	3483	3623	3479	3562	3485	3416	3340	3524	3585	3446	3371	3410	3393	3381	3474	3595	3586	3387	3407	3577	3652	3750
3865	3325	3243	3278	2985	2816	3050	3129	3041	3068	3114	3039	3168	3370	3138	3071	2977	3184	2934	3086	3527	3570	3658	3397	3440	3630	3533	3438	3410	3534	3599	3514	3499	3391	3443	3502	3517	3403	3486	3607	3434	3405	3503	3545	3518	3386	3445	3508	3620	3794
3653	3221	3257	3201	3056	3406	3813	3778	3669	3710	3611	3612	3704	3955	3871	3556	3275	3229	3038	3027	3404	3686	3705	3494	3467	3576	3604	3445	3380	3542	3538	3416	3506	3393	3556	3577	3587	3369	3451	3481	3555	3532	3477	3616	3510	3398	3446	3740	3747	3732
3470	3158	3071	3156	3225	4019	4437	4016	3920	4058	4019	3772	4197	4598	4596	3927	3424	3382	3098	3062	3382	3967	3729	3519	3577	3625	3689	3437	3348	3473	3496	3407	3399	3454	3494	3616	3425	3519	3484	3319	3567	3486	3463	3626	3447	3299	3556	3690	3840	3618
3643	2961	3026	3176	3350	3998	4211	3795	3751	4006	3887	3813	4059	4514	4650	4077	3560	3339	3126	2970	3466	3933	3694	3536	3494	3804	3713	3499	3364	3502	3571	3550	3483	3509	3479	3586	3537	3381	3386	3603	3320	3369	3478	3461	3436	3326	3462	3744	3882	3733
3658	3135	3062	3125	3190	3799	3793	3470	3588	3836	3763	3572	3671	4081	4235	3789	3492	3244	3154	3038	3540	3819	3767	3524	3574	3738	3612	3448	3516	3657	3572	3384	3462	3625	3629	3612	3551	3447	3534	3449	3444	3421	3574	3427	3376	3342	3376	3668	3975	3846
3664	2995	3021	3071	3109	3594	3718	3384	3465	3866	3743	3420	3439	3917	3963	3613	3287	3277	3169	3046	3559	3917	3764	3400	3609	3716	3669	3502	3483	3635	3662	3626	3514	3740	3721	3665	3508	3550	3615	3536	3465	3419	3389	3504	3415	3325	3349	3671	3862	3790
3289	2917	2791	2855	3097	3567	3754	3503	3438	3845	3700	3301	3517	3837	3885	3533	3182	3181	3151	3000	3569	4037	3927	3530	3626	3773	3631	3368	3439	3578	3677	3603	3463	3766	3728	3633	3571	3316	3619	3672	3555	3475	3441	3458	3505	3390	3471	3464	3754	3739
3385	2980	2804	2875	3104	3645	3930	3588	3544	3658	3376	3218	3371	3967	4106	3686	3328	3284	3106	3151	3623	3897	3870	3585	3591	3843	3721	3516	3489	3619	3741	3560	3556	3692	3831	3694	3693	3442	3646	3535	3607	3491	3483	3507	3378	3364	3441	3631	3819	3856
3770	3188	3228	3033	3148	3883	4018	3941	3613	3805	3445	3220	3607	4232	4524	3853	3481	3172	3174	3048	3522	3913	3877	3486	3660	3674	3589	3597	3560	3761	3725	3812	3600	3747	3778	3655	3621	3445	3630	3743	3542	3413	3434	3436	3452	3502	3447	3715	3894	3908
4139	3514	3424	3346	3284	3945	4123	4164	4116	4038	3989	3694	3713	4255	4151	3542	3223	3246	3123	3204	3546	3965	3720	3636	3594	3700	3611	3525	3584	3734	3809	3766	3761	3629	3859	3736	3716	3610	3761	3664	3512	3494	3604	3493	3406	3498	3520	3629	3959	4065
4182	3526	3252	3213	3190	3734	4042	4012	4258	4406	4253	4044	3847	4012	3606	3267	3037	3168	3263	3268	3720	3849	3770	3512	3575	3657	3480	3578	3683	3679	3831	3675	3811	3722	3710	3741	3642	3669	3818	3745	3707	3549	3585	3492	3483	3511	3437	3681	3813	4022
3534	3138	2942	2852	2913	3164	3508	3540	3727	3985	4196	3718	3541	3315	3127	2797	2819	3126	3066	3217	3714	3823	3644	3530	3466	3539	3620	3596	3565	3737	3747	3684	3731	3657	3726	3863	3681	3646	3891	3797	3611	3491	3585	3571	3488	3517	3516	3623	3913	4082
3184	3016	2837	2812	2745	2783	3000	3025	3264	3356	3549	3249	3068	2971	2834	2634	2861	3037	3008	3283	3654	3693	3529	3454	3457	3475	3438	3427	3636	3657	3506	3610	3576	3817	3655	3774	3720	3845	3883	3710	3637	3567	3651	3575	3633	3581	3534	3745	4060	4016
3296	3269	3019	2910	2638	2820	2961	3074	2939	3175	3080	2960	2814	2868	2727	2686	2762	3111	3311	3559	3793	3685	3402	3352	3500	3401	3335	3510	3546	3606	3529	3536	3646	3599	3609	3625	3498	3778	3716	3651	3577	3564	3662	3641	3568	3468	3473	3721	3953	3984
3447	3435	3257	3186	3157	3111	3211	2940	2993	3283	3234	3002	3031	3212	2873	2914	3258	3754	3755	3803	3674	3605	3376	3356	3515	3372	3429	3543	3574	3715	3632	3418	3679	3585	3704	3664	3676	3727	3678	3636	3464	3455	3560	3545	3559	3386	3353	3774	3845	3945
3783	3737	3793	3817	3790	3646	3657	3486	3527	3362	3491	3417	3508	3537	3460	3560	3804	4025	3874	3700	3690	3453	3459	3373	3439	3394	3424	3491	3499	3509	3418	3492	3552	3555	3615	3619	3693	3573	3752	3421	3477	3497	3577	3456	3388	3445	3519	3586	3708	3771
4292	4152	3916	4152	4141	4274	4179	4020	3842	3818	3797	3777	3926	4064	3894	3787	3924	3871	3767	3520	3452	3394	3369	3453	3434	3385	3426	3505	3558	3442	3527	3391	3602	3512	3580	3690	3549	3649	3569	3455	3526	3527	3515	3522	3411	3396	3475	3587	3728	3691
4148	3890	3821	3850	4022	4047	4086	4041	4112	3998	3864	3794	3972	4026	3877	3678	3704	3708	3458	3515	3344	3378	3486	3393	3429	3374	3392	3446	3539	3412	3453	3450	3518	3562	3613	3631	3559	3593	3484	3487	3643	3530	3448	3383	3312	3245	3341	3490	3662	3585
3728	3559	3358	3495	3519	3577	3716	3751	3769	3846	3740	3783	3801	3845	3653	3539	3568	3568	3598	3628	3562	3503	3463	3452	3393	3438	3441	3458	3405	3422	3419	3437	3590	3550	3418	3512	3568	3513	3484	3492	3527	3574	3362	3336	3365	3317	3302	3412	3397	3482
3522	3301	3338	3243	3403	3375	3467	3299	3533	3731	3625	3693	3722	3788	3568	3534	3589	3668	3595	3555	3528	3432	3564	3483	3329	3393	3537	3438	3374	3479	3409	3605	3507	3562	3523	3433	3467	3449	3505	3435	3482	3359	3383	3280	3260	3221	3346	3301	3240	3340
3521	3322	3304	3546	3474	3564	3473	3294	3618	3818	3905	3816	3706	3768	3596	3601	3626	3639	3596	3592	3680	3680	3636	3715	3500	3418	3359	3292	3448	3471	3631	3561	3463	3504	3401	3534	3418	3437	3516	3545	3521	3323	3287	3313	3255	3327	3318	3354	3325	3321
3488	3290	3298	3472	3473	3497	3517	3545	3655	3761	3835	3793	3698	3692	3674	3647	3668	3684	3712	3751	3662	3621	3821	3706	3573	3498	3435	3318	3399	3517	3581	3560	3652	3434	3509	3406	3387	3570	3432	3492	3467	3240	3174	3235	3416	3324	3224	3148	3185	3386
3559	3355	3326	3438	3467	3475	3599	3518	3630	3854	3860	3624	3630	3549	3563	3583	3730	3783	3693	3742	3800	3832	3704	3723	3496	3594	3476	3487	3310	3453	3569	3668	3676	3447	3459	3423	3639	3569	3499	3465	3240	3333	3274	3450	3405	3252	3255	3374	3309	3388
3458	3479	3442	3646	3534	3483	3437	3399	3531	3639	3654	3571	3489	3533	3622	3629	3684	3609	3607	3673	3808	3673	3727	3670	3512	3581	3505	3401	3507	3615	3629	3628	3635	3599	3533	3629	3613	3620	3529	3465	3330	3293	3344	3495	3330	3295	3398	3303	3385	3332
3625	3507	3651	3581	3587	3512	3329	3332	3561	3487	3473	3487	3429	3399	3571	3722	3661	3620	3657	3667	3778	3740	3552	3645	3502	3513	3457	3457	3516	3796	3755	3701	3619	3554	3554	3584	3640	3721	3492	3451	3515	3474	3400	3577	3346	3311	3422	3378	3449	3409
3752	3654	3647	3687	3562	3560	3524	3478	3509	3527	3413	3339	3341	3456	3520	3647	3607	3712	3591	3717	3799	3683	3655	3582	3649	3435	3583	3443	3599	3672	3803	3559	3482	3507	3566	3722	3668	3628	3518	3390	3506	3370	3508	3543	3468	3348	3401	3401	3395	3422
3683	3717	3552	3578	3507	3533	3390	3508	3441	3384	3410	3280	3283	3453	3456	3584	3482	3556	3593	3630	3667	3803	3573	3687	3593	3574	3661	3570	3578	3644	3623	3643	3607	3644	3629	3586	3442	3504	3586	3520	3546	3458	3492	3452	3408	3459	3547	3495	3505	3450
3662	3598	3628	3528	3329	3323	3357	3324	3340	3404	3433	3471	3416	3582	3552	3536	3515	3546	3479	3507	3688	3607	3540	3741	3637	3661	3724	3544	3513	3671	3746	3567	3577	3670	3721	3547	3540	3524	3499	3472	3427	3555	3438	3405	3477	3473	3547	3564	3455	3443
3744	3504	3434	3530	3350	3316	3321	3433	3419	3501	3550	3524	3615	3650	3596	3466	3541	3521	3360	3522	3586	3557	3665	3620	3598	3441	3555	3535	3500	3637	3595	3620	3570	3710	3671	3614	3567	3491	3490	3460	3525	3454	3397	3328	3404	3356	3565	3590	3367	3398
3887	3461	3394	3575	3348	3528	3610	3579	3580	3705	3610	3650	3727	3583	3435	3448	3457	3478	3426	3548	3662	3587	3635	3628	3484	3391	3475	3373	3500	3606	3683	3593	3629	3657	3684	3474	3440	3571	3536	3482	3609	3399	3374	3318	3374	3380	3331	3450	3323	3382
3511	3352	3486	3678	3539	3646	3676	3662	3679	3603	3643	3631	3645	3586	3315	3392	3447	3475	3469	3431	3646	3501	3608	3555	3323	3184	3324	3381	3447	3491	3579	3638	3670	3628	3417	3441	3339	3616	3473	3560	3486	3626	3424	3531	3601	3552	3406	3418	3365	3410
3607	3387	3426	3772	3607	3610	3644	3531	3562	3621	3621	3656	3538	3487	3361	3334	3415	3423	3352	3390	3545	3500	3434	3372	3333	3149	3224	3342	3507	3388	3610	3588	3595	3578	3462	3403	3554	3605	3577	3431	3499	3453	3326	3564	3412	3485	3451	3402	3357	3278
3698	3491	3558	3796	3648	3557	3673	3513	3490	3512	3535	3541	3554	3571	3304	3407	3478	3466	3348	3347	3473	3357	3294	3308	3177	3249	3258	3314	3435	3440	3454	3440	3492	3487	3487	3464	3530	3426	3417	3223	3304	3352	3351	3328	3442	3294	3382	3582	3603	3452
3716	3410	3414	3605	3638	3526	3559	3500	3528	3664	3510	3502	3537	3618	3476	3457	3599	3448	3496	3454	3480	3630	3450	3362	3259	3247	3318	3340	3265	3309	3312	3396	3362	3571	3511	3405	3456	3327	3268	3303	3199	3432	3342	3360	3272	3119	3393	3476	3397	3237
3628	3602	3515	3512	3522	3451	3549	3649	3878	3880	3728	3615	3620	3679	3390	3513	3620	3619	3701	3560	3754	3833	3725	3401	3475	3261	3239	3292	3306	3359	3363	3389	3321	3413	3495	3349	3314	3292	3263	3343	3417	3410	3453	3438	3427	3353	3420	3483	3498	3270
3746	3467	3310	3441	3530	3617	3627	3813	3836	3872	3966	3718	3779	3727	3593	3493	3482	3645	3712	3696	3788	3812	3660	3571	3512	3595	3506	3412	3275	3350	3432	3469	3442	3562	3458	3430	3122	3240	3325	3471	3523	3594	3655	3607	3587	3432	3431	3374	3542	3394
3766	3601	3556	3498	3435	3522	3551	3634	3909	3953	4016	3801	3903	4003	3790	3566	3479	3623	3757	3716	3660	3591	3598	3615	3612	3670	3585	3445	3220	3524	3671	3641	3438	3570	3478	3351	3217	3313	3496	3376	3539	3463	3532	3461	3442	3571	3356	3532	3506	3452
3653	3943	3631	3615	3366	3542	3535	3485	3400	3676	3669	3601	3525	3778	3779	3692	3595	3512	3622	3453	3223	3231	3253	3511	3425	3435	3524	3468	3340	3412	3707	3662	3383	3496	3462	3478	3377	3413	3523	3475	3405	3305	3201	3118	3265	3309	3323	3418	3671	3733
3400	3678	3878	3638	3391	3400	3415	3153	2898	3037	3183	3190	3244	3464	3891	3634	3386	3457	3387	3497	3014	2879	3111	3135	3250	3250	3510	3577	3411	3494	3570	3549	3361	3329	3523	3408	3427	3482	3536	3463	3310	3079	3049	2931	2922	3079	3103	3468	3820	3685
3375	3767	4055	3721	3576	3480	3431	3070	2667	2718	3061	2835	2888	3303	3695	3836	3526	3473	3321	3173	2902	2759	2919	3063	3011	3284	3655	3751	3499	3508	3737	3601	3427	3461	3547	3541	3572	3610	3679	3427	3238	3090	2929	2736	2822	2970	3108	3514	4103	3861
3443	4083	4251	3864	3640	3517	3475	3107	2614	2632	3065	2895	2844	3303	3820	3828	3473	3418	3270	3104	2791	2648	2930	3064	3010	3281	3832	3727	3450	3455	3675	3395	3430	3392	3573	3459	3439	3726	3541	3358	3165	3156	2846	2611	2793	3010	3165	3560	3986	3866
3582	4007	4103	3850	3534	3589	3534	3145	2850	3021	3327	3310	2971	3603	3944	3935	3719	3464	3417	3132	2789	2781	3053	3141	3178	3439	3833	3741	3358	3290	3555	3586	3377	3433	3590	3433	3428	3489	3689	3490	3280	3166	2966	2785	3051	3278	3261	3735	4201	4067
3365	3898	4071	3778	3442	3501	3426	3286	3005	3195	3532	3413	3256	3566	3971	3881	3443	3417	3460	3194	2941	2956	3262	3172	3218	3367	3915	3608	3243	3352	3693	3571	3419	3392	3546	3412	3363	3667	3712	3550	3419	3287	3063	2931	3282	3454	3407	3717	4055	4061
3297	3785	3988	3644	3468	3494	3631	3249	2981	3118	3569	3327	3059	3552	3959	3842	3618	3332	3382	3113	2916	2952	3068	3259	3049	3404	3774	3701	3232	3371	3599	3525	3493	3407	3565	3375	3386	3564	3707	3519	3389	3100	3061	3049	3238	3341	3093	3600	4126	4010
3279	3853	3978	3743	3520	3492	3491	3300	3014	3090	3379	3153	3085	3615	4070	3847	3503	3405	3308	3097	2945	2951	3034	3132	2999	3424	3775	3560	3393	3423	3694	3554	3392	3355	3376	3183	3301	3596	3792	3404	3267	3124	3084	2975	3055	3205	3167	3601	4196	3917
3355	3961	4049	3756	3382	3477	3510	3212	2928	3089	3312	3144	3083	3557	3938	3799	3434	3467	3375	3203	2966	2880	3037	2993	3149	3306	3811	3735	3379	3465	3593	3467	3398	3353	3519	3272	3276	3663	3805	3388	3256	3227	3027	3012	3002	3190	3188	3592	4118	3966
3444	3909	3957	3697	3440	3627	3521	3463	2963	2965	3313	3130	3094	3419	4020	3757	3534	3496	3495	3163	3023	2732	3001	3207	3070	3254	3797	3654	3415	3327	3572	3547	3423	3415	3442	3262	3286	3587	3710	3381	3298	3234	3094	2870	3094	3134	3175	3636	4246	4018
3301	3981	4114	3675	3394	3352	3561	3347	2905	2980	3380	3175	3032	3527	3967	3720	3500	3406	3465	3234	2920	2793	3011	3172	3065	3395	3905	3678	3342	3302	3422	3340	3266	3431	3396	3177	3234	3577	3754	3474	3215	3268	3013	2851	3029	3270	3131	3529	4202	3970
3227	4115	4113	3753	3587	3654	3569	3398	2771	3029	3480	3320	3051	3308	3972	3826	3505	3516	3357	3205	2817	2839	3185	3199	3047	3251	3743	3652	3214	3138	3385	3436	3297	3385	3442	3162	3190	3545	3713	3397	3177	3077	2948	2818	2903	3062	3100	3449	4136	3875
3165	3873	4084	3838	3461	3549	3521	3226	2945	3014	3383	3256	2965	3389	3813	3655	3391	3399	3360	3210	2962	2989	3208	3265	3097	3320	3760	3586	3324	3219	3515	3585	3156	3258	3430	3222	3306	3581	3781	3464	3336	3172	2992	2812	2971	3163	3102	3548	3937	3927
3130	3851	4219	3925	3476	3427	3548	3326	2903	3062	3486	3178	2757	3251	3681	3555	3363	3440	3460	3139	3023	2883	3136	3226	3020	3357	3764	3551	3339	3259	3584	3467	3189	3184	3438	3237	3239	3586	3695	3597	3225	3232	3085	2920	2983	3101	3169	3555	4152	3849
3339	4024	4247	3848	3578	3492	3524	3389	2976	3069	3480	3034	2809	3237	3827	3643	3377	3367	3321	3165	2897	2961	3118	3163	2985	3384	3733	3753	3321	3411	3515	3341	3187	3337	3407	3296	3247	3507	3728	3519	3384	3163	3014	2843	3079	3207	3153	3498	4041	3752
3400	4063	4167	3775	3566	3483	3446	3217	3038	3010	3221	3122	2877	3424	3900	3651	3451	3438	3338	3166	2818	2872	3029	3102	3191	3322	3681	3781	3373	3303	3423	3444	3152	3319	3367	3166	3134	3454	3683	3494	3358	3219	3058	2760	2951	3105	3186	3506	4032	3801
3284	3957	4105	3672	3438	3414	3454	3276	2872	2897	3251	3158	2947	3496	3918	3816	3314	3416	3386	3130	2862	2861	3179	3335	3115	3333	3677	3656	3384	3225	3478	3388	3173	3387	3235	3228	3144	3494	3694	3530	3301	3225	3074	3015	2956	3179	3232	3739	4145	3824
3211	3801	3899	3516	3250	3190	3315	3199	2827	2934	3391	3210	2929	3515	3865	3709	3468	3299	3311	3258	2896	2847	3268	3199	3107	3182	3601	3602	3255	3298	3428	3441	3249	3228	3319	3175	3083	3583	3864	3670	3449	3209	3154	2996	3109	3146	3154	3566	4089	3911
3190	3789	3927	3711	3293	3163	3386	3213	2769	2942	3205	3224	2848	3377	3854	3684	3368	3381	3409	3188	2982	3036	3207	3314	3010	3284	3685	3691	3401	3295	3407	3406	3238	3312	3340	3120	3237	3556	3659	3645	3337	3262	3024	2902	2951	3069	3021	3522	3987	3841
3078	3786	4062	3723	3371	3291	3251	3095	2887	2963	3254	3168	2825	3220	3915	3836	3375	3500	3403	3342	3062	2951	3260	3186	3081	3357	3933	3747	3410	3219	3446	3308	3250	3282	3383	3179	3174	3548	3798	3541	3237	3244	3028	2812	2818	3029	2997	3491	3992	3972
3196	3817	4001	3614	3201	3230	3195	3079	2743	2842	3128	2960	2729	3262	3833	3833	3536	3388	3402	3269	2899	3043	3135	3233	3197	3422	3906	3693	3252	3289	3471	3371	3213	3358	3391	3235	3162	3648	3737	3613	3309	3272	3159	2811	2963	2986	3063	3409	4193	3916
3087	3804	3938	3547	3339	3083	3306	3046	2767	2771	3231	2918	2784	3349	3915	3696	3463	3412	3346	3236	3091	3001	3107	3252	3188	3416	3750	3725	3219	3309	3395	3346	3248	3201	3295	3281	3249	3631	3727	3632	3366	3200	3069	2887	3017	3129	3081	3533	4004	3790
3139	3695	3854	3590	3221	3266	3373	3118	2655	2928	3143	3148	2898	3422	3855	3741	3525	3415	3440	3238	3014	2968	3150	3338	3214	3412	3675	3623	3262	3357	3442	3440	3178	3375	3469	3266	3203	3514	3717	3449	3205	3201	3013	3016	2889	3002	2909	3278	3952	3787
2958	3552	3819	3574	3293	3285	3406	3262	2973	2906	3394	3130	2830	3365	3865	3643	3468	3510	3386	3291	2985	2880	3089	3212	3128	3252	3794	3508	3323	3247	3528	3487	3382	3208	3441	3242	3245	3661	3749	3608	3194	3066	3038	2939	2969	2938	3110	3386	3939	3753
3029	3580	3858	3722	3374	3459	3466	3079	2865	2874	3128	3081	2928	3333	3887	3729	3562	3547	3440	3168	2862	2856	3092	3251	3047	3233	3760	3629	3280	3237	3477	3388	3194	3296	3501	3458	3346	3669	3776	3495	3299	3305	3249	2882	2986	3092	3112	3487	3989	3805
3004	3610	3801	3699	3440	3385	3335	3169	2870	2942	3343	3164	2952	3367	3847	3943	3456	3442	3436	3322	3023	2826	3120	3166	3131	3321	3689	3685	3245	3199	3363	3421	3139	3293	3392	3466	3339	3725	3820	3517	3137	3180	3032	2871	2836	3013	2953	3380	3885	3656
2947	3578	3929	3654	3246	3363	3330	3346	2909	3100	3286	3232	3027	3524	4154	3957	3401	3365	3371	3236	2960	2826	2958	3146	2977	3279	3755	3529	3179	3199	3400	3416	3234	3208	3487	3218	3254	3469	3790	3444	3238	3120	3086	2845	2845	2843	2853	3245	3790	3631
2889	3664	3903	3568	3390	3201	3487	3261	3005	3073	3247	3231	3184	3502	3998	3854	3563	3430	3343	3273	2982	2870	3022	3115	3080	3271	3707	3672	3142	3083	3351	3406	3224	3311	3412	3244	3250	3509	3668	3481	3249	3087	3008	2832	2745	3053	3025	3198	3864	3696
2922	3607	3996	3575	3193	3210	3330	3356	2786	2799	3187	3165	3024	3555	4143	3937	3632	3527	3411	3231	2893	2770	3146	3190	3034	3227	3747	3618	3320	3193	3386	3393	3223	3363	3402	3232	3252	3657	3718	3506	3151	3018	3055	2764	2880	3090	2991	3433	3932	3759
2936	3528	3930	3433	3193	3269	3250	3118	2873	2980	3291	3255	2981	3439	3914	3843	3649	3493	3460	3239	2958	2657	2917	3052	2983	3323	3702	3546	3254	3292	3372	3388	3337	3515	3500	3342	3281	3542	3599	3407	3221	3010	2941	2715	2780	2956	2818	3251	3801	3676
3001	3633	3884	3671	3363	3323	3262	3185	2916	2912	3300	3183	2982	3530	4131	4143	3617	3574	3449	3275	2920	2829	2956	3173	3153	3489	3736	3660	3289	3204	3445	3424	3232	3314	3509	3239	3174	3448	3589	3474	3182	2866	2805	2798	2777	2866	2873	3247	3685	3505
3058	3777	4163	3766	3432	3440	3438	3215	2885	2952	3158	3144	2911	3428	4090	3847	3576	3535	3458	3297	2986	2729	2942	3164	3145	3379	3776	3722	3229	3189	3386	3393	3261	3312	3536	3378	3213	3445	3724	3469	3089	2976	2955	2712	2835	2983	2873	3462	3849	3731
3061	3684	4118	3852	3472	3393	3480	3191	2850	2920	3154	3039	2947	3455	3840	3757	3390	3360	3370	3223	2952	2750	2867	3155	3065	3355	3725	3663	3192	3226	3333	3291	3282	3342	3466	3378	3312	3587	3650	3523	3194	3021	2770	2754	2849	2921	3074	3408	4041	3770
3101	3754	4092	3860	3521	3415	3528	3140	2823	2922	3056	2916	2930	3268	3920	3754	3299	3247	3361	3118	2812	2732	2979	3063	3056	3223	3770	3689	3216	3269	3234	3327	3287	3227	3335	3314	3207	3427	3532	3421	3104	3024	2845	2699	2783	2866	2851	3365	3944	3923
3144	3817	4123	3872	3617	3436	3312	3058	2876	2902	3272	3229	2935	3363	3696	3644	3350	3407	3211	3062	2741	2643	2819	3036	2924	3247	3530	3596	3218	3138	3255	3226	3070	3241	3318	3047	3158	3300	3497	3228	3171	3070	3094	2767	2819	2994	2842	3214	3757	3669
3124	3612	4137	3887	3540	3464	3299	3019	2752	2848	3181	3101	2926	3383	3779	3624	3411	3220	3226	2891	2624	2516	2762	2983	2961	3247	3634	3465	3132	2970	3289	2994	3092	3117	3270	3151	3045	3365	3487	3300	3227	3209	3081	2762	3067	3049	2849	3356	3813	3715
3120	3742	3914	3776	3491	3291	3236	3006	2722	2784	3085	2994	2871	3251	3746	3651	3273	3219	2888	2924	2590	2525	2780	3016	2792	3153	3660	3409	3026	3042	3235	3181	2960	3136	3223	3045	2998	3196	3535	3379	3113	2996	2936	2653	2790	2915	2913	3365	3771	3852
3086	3685	3932	3698	3376	3357	3281	3065	2826	3035	3110	3152	3008	3367	3754	3657	3415	3200	3145	3101	2707	2694	2796	3007	2953	3148	3622	3341	3095	2987	3100	3080	3068	3045	3285	3214	2983	3146	3344	3223	3011	2785	2678	2494	2496	2585	2807	3080	3726	3700
3184	3713	3981	3722	3355	3385	3404	3188	2802	2935	3229	3283	3098	3469	3824	3654	3305	3347	3267	3106	2946	2745	3040	2986	2978	3134	3690	3387	3027	2995	3320	3107	3042	3011	3226	3199	2991	3104	3274	3110	2919	2759	2550	2536	2537	2610	2666	3035	3396	3491
3241	3804	4021	3561	3379	3371	3394	2923	2666	2826	3121	3130	3027	3401	3739	3647	3459	3387	3240	3099	2753	2811	3058	3158	3030	3310	3776	3659	3040	3007	3222	3206	2932	3060	3264	3175	3106	3140	3298	3249	3076	2989	2990	2694	2835	2876	2938	3152	3475	3500
3163	3763	3973	3709	3522	3407	3149	2829	2587	2590	2893	2935	2942	3332	3709	3632	3378	3246	3257	2992	2669	2627	2822	2976	3000	3295	3791	3601	3083	2983	3265	3338	3000	3148	3316	3193	3139	3360	3425	3327	3321	3257	3224	3011	3021	3067	3156	3361	3497	3481
3162	3756	4102	3793	3333	3165	3146	2923	2540	2544	2810	2997	2887	3223	3736	3799	3307	3215	3150	2893	2610	2585	2723	2960	2901	3235	3609	3539	3064	3167	3321	3313	3199	3191	3190	3216	3130	3220	3362	3388	3334	3400	3486	3313	3290	3202	3356	3307	3344	3223
3133	3690	3835	3650	3496	3223	3127	2815	2718	2536	2727	2852	2928	3243	3869	3607	3388	3168	3102	2816	2663	2556	2740	2874	2839	2983	3427	3435	3122	3090	3315	3331	3136	3226	3237	3160	3183	3211	3221	3299	3395	3461	3443	3599	3398	3436	3183	3245	3204	3134
3055	3290	3567	3517	3327	3143	3116	2978	2703	2668	2744	2916	2968	3138	3455	3618	3291	3175	3164	2890	2641	2536	2698	2884	2921	3100	3380	3292	3129	3089	3165	3172	3171	3156	3216	3131	3204	3177	3264	3252	3251	3531	3503	3612	3617	3528	3308	3332	3336	3279
3138	3273	3282	3274	3295	3346	3292	3033	2967	2998	3147	3055	3127	3223	3428	3268	3264	3493	3404	3254	3039	3047	3079	3086	3101	3230	3375	3147	3185	3145	3163	3130	3122	3174	3209	3256	3310	3218	3300	3298	3360	3237	3356	3403	3444	3272	3407	3444	3325	3304
3418	3292	3360	3501	3457	3370	3498	3536	3631	3618	3696	3438	3507	3533	3388	3332	3466	3522	3600	3462	3518	3629	3475	3327	3319	3322	3229	3256	3058	3123	3207	3107	3229	3215	3106	3116	3268	3287	3164	3248	3163	3169	3068	3014	3117	3006	3189	3199	3156	3078
3625	3474	3231	3259	3372	3356	3462	3626	3763	3897	3686	3580	3494	3465	3406	3223	3447	3552	3643	3622	3723	3843	3627	3344	3364	3403	3286	3200	3222	3212	3143	3172	3060	3082	3181	3130	3203	3174	3217	3236	3224	3041	3134	3023	3162	3090	3007	2989	3170	3114
3463	3224	3062	3105	3185	3198	3405	3417	3505	3529	3442	3344	3348	3438	3170	3356	3282	3304	3346	3377	3272	3387	3480	3339	3370	3347	3189	3272	3101	3276	3256	3217	3318	3205	3341	3086	3142	3191	3344	3292	3344	3227	3253	3303	3281	3399	3269	3350	3221	3192
3271	3044	3154	2986	3056	3156	3208	3221	3266	3178	3130	3197	3198	3245	3114	3088	3314	3177	3100	3275	3291	3126	3067	3219	3147	3217	3167	3239	3281	3244	3398	3346	3223	3267	3267	3289	3354	3178	3298	3274	3209	3195	3325	3442	3456	3538	3532	3484	3380	3460
3431	3250	3320	3288	3278	3341	3256	3296	3363	3270	3267	3332	3277	3246	3113	3329	3253	3334	3244	3358	3358	3247	3199	3123	3139	3213	3195	3227	3354	3451	3369	3297	3341	3371	3419	3221	3406	3239	3308	3304	3272	3382	3399	3469	3532	3571	3640	3743	3493	3525
3413	3454	3323	3441	3461	3374	3438	3384	3364	3408	3412	3469	3307	3177	3328	3359	3286	3289	3355	3249	3309	3200	3187	3116	3314	3256	3138	3126	3315	3294	3398	3229	3349	3341	3350	3307	3291	3276	3329	3514	3286	3436	3289	3368	3405	3604	3608	3575	3663	3481
3434	3275	3279	3409	3298	3182	3182	3203	3292	3224	3211	3221	3163	3148	3093	3133	3188	3182	3123	3162	3109	3209	3125	3108	3206	3157	3077	3204	3357	3282	3238	3272	3273	3235	3290	3138	3193	3383	3415	3499	3491	3424	3321	3311	3409	3481	3538	3342	3551	3567
3234	3296	3297	3197	3127	3038	3206	3171	3031	3116	3185	3139	3050	3048	3097	3107	3068	3053	3039	2946	3025	3079	3094	3337	3225	3218	3204	3197	3330	3271	3198	3087	3197	3271	3353	3171	3134	3341	3438	3329	3230	3104	3124	2770	2962	3087	3132	2905	2926	3005
3587	3377	3530	3537	3563	3368	3502	3488	3416	3312	3233	3313	3150	3293	3422	3256	3399	3392	3290	3253	3249	3291	3339	3331	3274	3185	3160	3116	3212	3265	3124	3150	3160	3288	3280	3117	3214	3319	3445	3209	3099	2774	2617	2444	2432	2625	2601	2502	2646	2621
4043	3878	3868	3895	3881	3839	3728	3769	3713	3684	3689	3748	3728	3665	3694	3857	3975	3828	3539	3804	3610	3657	3561	3546	3535	3525	3388	3244	3191	3203	3247	3143	3226	3132	3104	3029	3205	3341	3394	3251	2977	2734	2605	2505	2440	2660	2753	2655	2574	2641
3936	3917	4016	3933	3816	3878	3886	3719	3678	3689	3753	3646	3778	3587	3666	3855	3771	3654	3807	3644	3635	3555	3576	3563	3675	3596	3524	3383	3266	3127	3236	3212	3313	3139	3273	3177	3281	3587	3592	3335	3115	2993	2841	2684	2799	2911	2934	2845	2826	2839
3612	3595	3496	3564	3454	3382	3427	3487	3336	3303	3321	3446	3305	3372	3552	3288	3332	3292	3378	3378	3405	3401	3424	3386	3472	3596	3461	3447	3320	3249	3178	3367	3365	3227	3350	3391	3306	3464	3572	3493	3276	3048	2915	2841	2851	2946	2817	2732	2848	2979
3400	3422	3394	3161	3219	3437	3208	3127	3234	3175	3067	3164	3233	3198	3082	3229	3044	3315	3221	3358	3180	3140	3180	3206	3191	3389	3380	3503	3430	3196	3238	3364	3346	3239	3350	3383	3325	3441	3557	3559	3405	3082	3079	3005	2910	3088	2960	2954	3015	3046
3213	3197	3232	3217	3159	3159	3146	3120	3049	3093	3107	2955	2942	2975	2917	3080	2991	3032	3076	3114	3016	2805	3014	2954	3071	3285	3567	3744	3468	3245	3425	3412	3331	3150	3404	3496	3357	3479	3488	3467	3546	3487	3513	3449	3434	3499	3487	3392	3492	3520
2807	2824	2750	2799	2874	2775	2605	2725	2713	2861	2680	2744	2665	2656	2732	2641	2634	2667	2793	2732	2575	2591	2633	2680	2877	3304	3668	3714	3439	3181	3276	3425	3212	3246	3395	3356	3343	3370	3530	3544	3615	3685	3817	3727	3859	3833	3881	3883	4005	3986
2742	2764	2529	2537	2499	2627	2734	2548	2688	2804	2638	2652	2651	2689	2736	2808	2568	2698	2717	2680	2597	2628	2597	2724	2824	3070	3588	3697	3440	3279	3299	3433	3494	3237	3352	3439	3272	3390	3329	3389	3568	3579	3709	3755	3738	3890	3883	3827	3781	3885
2941	2941	3049	2972	2935	3037	3062	3005	2964	3153	3188	2978	3021	3065	3134	3205	3000	3108	3108	3001	2986	2883	2973	2959	2953	3116	3318	3623	3363	3357	3555	3340	3577	3428	3360	3460	3270	3240	3433	3338	3457	3464	3523	3557	3534	3556	3444	3568	3561	3594
3108	3126	3114	3211	3091	3074	3260	3229	3205	3364	3389	3259	3219	3230	3381	3232	3371	3125	3377	3248	3215	3082	3138	3095	3169	3249	3474	3519	3476	3414	3446	3488	3432	3403	3371	3198	3181	3355	3346	3557	3477	3513	3438	3202	3410	3399	3415	3335	3454	3507
3287	3028	3044	3329	3186	3106	3222	3335	3307	3304	3319	3329	3364	3155	3390	3172	3308	3365	3245	3379	3275	3313	3092	3195	3346	3355	3413	3530	3632	3450	3425	3556	3462	3601	3365	3321	3321	3399	3629	3550	3448	3388	3205	3111	3030	3256	3251	3223	3234	3314
3584	3431	3352	3338	3479	3561	3359	3521	3555	3466	3584	3538	3537	3398	3443	3409	3569	3479	3503	3590	3563	3526	3347	3571	3655	3512	3371	3450	3489	3552	3608	3494	3466	3613	3500	3274	3265	3533	3676	3421	3169	2994	2742	2485	2632	2798	2856	2809	2749	2863
3856	3949	3833	3605	3707	3974	3872	3812	3882	4014	3831	3883	3808	3680	3767	3834	3627	3812	3854	3704	3835	3677	3671	3745	3764	3695	3277	3405	3495	3606	3555	3457	3575	3574	3443	3391	3267	3603	3626	3316	3072	2835	2668	2380	2388	2629	2649	2577	2579	2655
3742	4191	4188	4025	3801	3972	4223	4156	3993	4100	4114	4069	4034	3876	3976	4036	4093	3881	4088	3898	3883	3658	3705	3677	3932	3593	3461	3439	3460	3549	3577	3534	3495	3496	3571	3368	3438	3585	3650	3482	3059	2920	2880	2651	2652	2874	2942	2911	2906	2836
3663	3876	4041	4108	3867	3840	4224	4088	3737	3906	4102	3863	3887	3863	4079	3901	3905	3745	3942	3817	3736	3483	3435	3706	3872	3599	3733	3551	3678	3450	3541	3560	3498	3554	3562	3323	3434	3558	3621	3445	3301	3190	3045	2832	2942	3130	3052	2990	2949	3066
3571	3287	3616	4034	3795	3440	3474	3895	3514	3468	3758	3796	3501	3783	3778	3743	3689	3718	3698	3573	3549	3452	3436	3509	3627	3758	3730	3471	3570	3464	3524	3508	3409	3552	3531	3467	3402	3421	3527	3364	3220	3184	3064	2988	3062	3177	3089	2919	3046	2957
3629	3294	3209	3486	3741	3460	3160	3484	3307	3150	3338	3490	3389	3445	3509	3569	3509	3433	3442	3473	3461	3463	3370	3443	3663	3665	3688	3628	3495	3322	3455	3551	3438	3511	3432	3518	3394	3395	3392	3430	3385	3300	3264	3331	3522	3413	3281	3299	3326	3229
3825	3702	3315	3133	3651	3672	3409	3337	3488	3448	3230	3295	3235	3284	3486	3370	3478	3489	3388	3559	3279	3287	3232	3280	3320	3487	3700	3723	3614	3341	3538	3528	3437	3338	3409	3452	3523	3327	3437	3619	3563	3559	3704	3795	3946	3999	3834	3864	3691	3822
3128	3476	3203	2684	3029	3250	3072	2755	3042	3052	2679	2881	2897	2864	2951	2891	2957	3023	3125	2922	2852	2712	2752	2805	3006	3278	3791	3888	3444	3452	3403	3564	3442	3371	3399	3430	3379	3394	3385	3588	3601	3732	3788	4087	4115	4199	3995	3962	4047	4125
2563	2993	2851	2672	2564	2767	2881	2509	2491	2828	2596	2590	2616	2456	2623	2734	2486	2718	2684	2639	2459	2462	2612	2795	2940	3411	3715	3922	3635	3326	3401	3422	3476	3269	3432	3533	3350	3269	3472	3514	3486	3604	3689	3900	3971	3880	3837	3936	3919	3908
2656	3130	3374	3040	2792	3040	3227	2878	2831	3161	3008	2832	2915	3010	2923	3103	2849	2999	2997	3063	2932	2755	2826	2802	2944	3277	3603	3736	3546	3365	3406	3537	3504	3400	3502	3517	3241	3393	3478	3465	3433	3476	3694	3590	3626	3642	3560	3575	3458	3576
2888	3310	3662	3526	3067	3202	3662	3457	3110	3452	3477	3304	3299	3361	3277	3397	3221	3216	3456	3406	3366	3104	3119	3014	3113	3282	3473	3474	3411	3309	3415	3555	3524	3448	3288	3297	3282	3463	3647	3570	3505	3471	3390	3341	3367	3548	3531	3368	3394	3298
2732	3104	3547	3524	2959	2942	3356	3336	2965	3280	3350	3031	3321	3329	3022	3174	3027	3285	3187	3173	3087	3089	3045	3121	3118	3333	3429	3429	3533	3229	3380	3495	3584	3519	3476	3228	3407	3466	3738	3540	3515	3245	3098	2950	2930	3141	3121	2953	3024	2992
2712	2877	3412	3401	3113	2984	3390	3333	2976	3257	3480	3097	3274	3360	3213	3401	3152	3313	3106	3261	3221	3088	3132	3377	3489	3435	3429	3426	3489	3380	3320	3499	3483	3583	3416	3301	3349	3432	3719	3492	3146	2887	2788	2515	2613	2747	2873	2616	2601	2600
3029	3068	3747	3843	3418	3224	3759	3609	3328	3514	3868	3482	3494	3626	3394	3679	3443	3550	3467	3574	3481	3596	3505	3671	3592	3465	3348	3476	3499	3529	3439	3526	3573	3465	3420	3318	3372	3500	3576	3396	3196	2813	2756	2559	2489	2583	2883	2711	2598	2613
3284	3417	3686	3903	3741	3400	3950	4139	3599	3577	4050	3699	3805	3850	3589	3810	3667	3715	3740	3833	3892	3859	3825	3704	3502	3482	3402	3337	3551	3442	3513	3417	3441	3559	3344	3364	3406	3491	3656	3448	3265	3202	2986	2945	2965	3062	3137	3054	2863	3012
3281	3321	3815	4007	3498	3473	3756	3914	3411	3597	3907	3546	3719	3767	3555	3747	3726	3748	3810	3855	3739	3747	3653	3590	3572	3454	3369	3304	3374	3516	3379	3527	3436	3484	3604	3374	3309	3447	3790	3428	3253	3328	3217	2977	3013	3317	3349	3205	3101	3197
3010	3202	3828	3740	3320	3102	3710	3673	3356	3493	3755	3370	3565	3622	3374	3761	3574	3683	3600	3642	3556	3491	3544	3518	3435	3311	3535	3309	3371	3458	3541	3463	3442	3557	3327	3444	3369	3359	3588	3446	3389	3309	3226	3229	3190	3394	3430	3292	3263	3198
2851	2963	3624	3670	3059	2997	3544	3434	3058	3147	3384	3016	3297	3339	3175	3477	3360	3530	3322	3420	3390	3189	3280	3309	3291	3376	3467	3566	3371	3340	3361	3461	3553	3372	3495	3396	3479	3477	3502	3490	3496	3523	3559	3552	3712	3635	3683	3553	3676	3672
2882	3035	3486	3410	3147	2831	3418	3381	3112	3006	3346	3062	3149	3232	3109	3373	3291	3350	3346	3341	3275	3134	3203	3210	3100	3245	3417	3400	3491	3351	3373	3468	3478	3444	3455	3602	3393	3398	3648	3650	3715	3729	3826	3981	4172	3987	3994	4075	4075	3999
2643	2802	3308	3235	2788	2797	3067	3090	2849	2949	3224	2845	2967	3003	2930	3139	2925	2974	3062	2927	2943	2735	2859	2772	2994	3151	3455	3654	3455	3305	3434	3575	3465	3449	3497	3615	3373	3365	3512	3498	3709	3855	3951	4241	4155	4116	4046	3897	4181	4102
2345	2600	2773	2654	2386	2399	2787	2700	2432	2657	2683	2479	2702	2650	2606	2721	2588	2630	2658	2585	2467	2407	2551	2589	2874	3204	3473	3756	3479	3270	3459	3519	3475	3433	3544	3566	3390	3256	3427	3437	3458	3611	3613	3717	3746	3766	3641	3679	3740	3696
2529	2776	2915	2667	2445	2642	2839	2664	2468	2797	2757	2632	2805	2783	2650	2806	2549	2774	2752	2749	2608	2437	2547	2618	2869	3219	3518	3761	3480	3273	3253	3488	3395	3383	3572	3480	3527	3342	3458	3593	3593	3458	3474	3429	3346	3536	3428	3340	3349	3408
3120	3488	3296	3034	2937	3192	3275	2985	3040	3341	3177	3077	3274	3015	3134	3111	2980	3050	3077	3164	2960	2776	2922	2962	2989	3093	3349	3523	3476	3199	3341	3301	3349	3367	3384	3321	3276	3264	3464	3512	3414	3231	3253	3143	3165	3328	3305	3209	3107	3156
3403	3426	2966	2809	2923	3073	2992	2685	2914	3133	3047	3016	3137	2752	3077	2977	2889	2873	2771	3004	2737	2789	2713	2926	2931	3143	3350	3388	3287	3232	3248	3264	3239	3216	3326	3277	3305	3345	3400	3482	3207	3022	2928	2727	2737	2774	2869	2780	2713	2856
3063	2938	2679	2632	2909	2874	2583	2685	2758	2670	2754	2972	2825	2827	2972	2780	2850	2849	2850	2962	2812	2943	2719	2950	3084	3155	3282	3358	3353	3187	3200	3199	3261	3151	3176	3291	3180	3390	3466	3300	3232	2847	2640	2502	2418	2576	2516	2450	2376	2494
3081	2984	2939	2973	3163	3056	2842	3131	3025	2975	3002	3269	3004	3141	3219	3099	3239	3171	3148	3108	3141	3224	3233	3316	3252	3247	3441	3203	3275	3195	3147	3031	3278	3205	3297	3294	3313	3314	3441	3442	3095	3150	2766	2643	2598	2802	2823	2681	2729	2805
3178	3177	3312	3452	3429	3236	3430	3491	3204	3170	3511	3386	3230	3355	3371	3377	3424	3402	3559	3430	3599	3398	3514	3486	3377	3346	3192	3197	3287	3213	3164	3228	3245	3276	3299	3201	3417	3428	3518	3426	3305	3225	3181	3046	3123	3145	3129	3099	3012	3216
3240	3416	3542	3424	3299	3279	3525	3477	3331	3276	3510	3401	3462	3528	3463	3592	3544	3459	3508	3507	3560	3515	3713	3472	3443	3407	3412	3374	3347	3278	3234	3258	3286	3237	3318	3260	3333	3448	3507	3432	3218	3334	3337	3337	3424	3570	3403	3395	3362	3360
3426	3436	3263	3230	3104	3291	3295	3286	3105	3269	3313	3406	3435	3370	3444	3702	3452	3539	3311	3514	3305	3353	3210	3338	3458	3285	3255	3319	3240	3270	3339	3214	3258	3309	3344	3217	3260	3321	3352	3253	3394	3270	3379	3471	3496	3582	3453	3527	3445	3568
[truncated: 920 more columns]
