# Supplementary material for: Spatial Resolution and Refractive Index Contrast of Resonant Photonic Crystal Surfaces for Biosensing
Source: IEEE Photonics J. Author manuscript; Available in PMC 2015 Sep 7. (PMC4561521; doi:10.1109/JPHOT.2015.2435699)
Supplement: fig4_data [file NIHMS64775-supplement-fig4_data.gz › Volumes/graham/MacBook_backup/PhD_folder_2015_06_02/paper_improvements/IEEE_J_Photonics/final_files/data_files/fig4/4c_raw/I08.csv]

4806	4389	4513	4414	4393	4494	4575	4537	4432	4461	4066	3925	3776	3872	3929	4303	4588	4633	4583	4332	4129	3837	3780	4120	4375	4561	4654	4328	3891	3723	3858	4381	4895	4987	4625	4003	3724	3954	4234	4335	4362	4102	3705	3811	4077	4169	3975	3856	3944	3967
4797	4707	4621	4519	4762	4831	4901	4785	4731	4371	3965	3821	3694	3598	3917	4502	4542	4457	4328	4043	3876	3702	3625	4152	4639	4895	4624	4079	3880	3865	4031	4616	4892	4813	4284	3947	3649	3892	4253	4493	4156	3705	3541	3794	3971	4169	3912	3886	3938	4018
4690	4719	4617	4626	4765	4979	4919	4783	4369	4044	3783	3625	3642	3726	4244	4625	4662	4347	4218	3919	3525	3459	3788	4238	4567	4751	4511	4218	3769	3870	4026	4416	4539	4473	4034	3590	3623	3848	4193	4202	4122	3749	3617	3852	4095	3878	4045	4013	4082	3966
4567	4619	4652	4688	4838	5006	4762	4539	4237	3929	3757	3624	3617	3922	4358	4795	4322	4271	4061	3811	3519	3492	3741	4464	4601	4777	4461	3958	3691	3773	4163	4520	4512	4241	3846	3674	3786	4062	4293	4449	4231	3867	3730	3970	4022	4269	4083	4289	4063	4111
4554	4629	4592	4649	4846	4977	4752	4238	3996	3843	3722	3589	3835	4271	4500	4714	4441	4307	4111	3714	3539	3789	4248	4682	4769	4742	4194	3975	3674	3843	4050	4564	4398	4182	3819	3798	4005	4275	4546	4531	4320	4038	4135	4339	4292	4274	4211	4298	4368	4205
4578	4689	4644	4762	4816	4844	4499	4086	3748	3910	3754	3825	4071	4269	4519	4651	4478	4209	4113	3925	3722	4014	4375	4727	4667	4541	4122	3755	3661	3882	4381	4613	4461	4195	3890	4058	4201	4662	4543	4687	4434	4125	4203	4313	4261	4362	4221	4235	4303	4097
4715	4777	4736	4781	4836	4693	4169	3770	3754	3863	3855	3849	4197	4465	4678	4688	4465	4299	4168	4090	3985	4194	4545	4727	4602	4364	3830	3546	3747	4014	4456	4745	4674	4225	4136	4219	4608	4712	4694	4637	4265	4272	4405	4240	4178	4030	4033	4084	3959	3886
4881	4888	4939	4687	4491	4465	3969	3816	3990	4015	3874	4146	4294	4373	4551	4614	4345	4338	4316	4018	4226	4441	4702	4521	4377	4016	3887	3739	3828	4236	4567	4811	4521	4373	4274	4295	4700	4710	4761	4424	4170	4190	4272	4180	4070	4004	4138	3936	3788	3731
4914	4931	4822	4718	4398	4095	3912	3812	3877	3902	4139	4246	4451	4546	4457	4705	4614	4455	4338	4280	4427	4762	4656	4326	4236	3972	3680	3828	4100	4525	4805	4690	4387	4380	4359	4472	4582	4662	4285	4204	4166	4250	4126	3951	4048	4022	4138	3978	3719	3745
5146	4996	4756	4480	4163	4055	3904	3867	3969	3959	4141	4325	4402	4523	4621	4596	4463	4497	4377	4465	4524	4759	4583	4156	4170	4029	3855	4092	4282	4653	4697	4635	4464	4417	4323	4438	4468	4378	4178	4215	4250	4287	4200	3920	4042	4143	4319	4035	3827	3626
5128	4757	4524	4314	4019	4112	3947	3961	3949	4049	4194	4502	4376	4488	4611	4587	4393	4230	4349	4436	4733	4745	4531	4253	4242	4181	4172	4400	4740	4734	4628	4424	4367	4412	4389	4505	4377	4168	4102	4323	4361	4517	4333	4236	4157	4432	4400	4324	3960	3952
5065	4535	4377	4067	3953	4167	4106	3996	3841	4138	4236	4516	4410	4542	4446	4545	4372	4286	4453	4556	4564	4483	4477	4244	4281	4189	4527	4661	4753	4449	4401	4350	4240	4259	4331	4428	4282	4017	4318	4547	4669	4607	4409	4336	4535	4604	4488	4254	4209	4122
4808	4435	4179	4092	4232	4365	4137	4085	4022	4025	4318	4531	4444	4646	4518	4333	4094	4186	4463	4681	4675	4566	4447	4408	4290	4515	4806	4926	4670	4413	4240	4229	4297	4293	4296	4387	4307	4183	4556	4862	4971	4759	4654	4557	4700	4921	4756	4377	4298	4477
4698	4248	4062	4078	4257	4297	4395	4220	4201	4227	4342	4409	4560	4443	4404	4406	4035	4207	4623	4602	4593	4471	4584	4408	4514	4721	4776	4771	4519	4279	4150	4181	4399	4428	4458	4440	4138	4405	4816	5192	5122	4632	4501	4871	4982	4905	4628	4420	4367	4636
4118	3935	4004	4032	4037	4273	4360	4202	4321	4375	4442	4527	4492	4398	4260	4366	4214	4371	4516	4586	4565	4576	4463	4507	4658	4825	4893	4709	4295	4201	4323	4254	4455	4542	4558	4327	4366	4718	5014	5145	4946	4778	4593	4749	4987	4886	4676	4292	4408	4689
3916	3931	3934	3971	4240	4447	4564	4421	4598	4685	4642	4485	4665	4602	4402	4418	4392	4419	4415	4329	4454	4605	4586	4647	4632	4736	4581	4396	4054	3994	4338	4408	4656	4572	4602	4446	4470	4753	5131	5237	4665	4593	4439	4827	4896	4610	4344	4105	4409	4765
3863	3835	3899	4033	4386	4552	4677	4709	4652	4673	4498	4605	4498	4358	4441	4516	4430	4398	4315	4251	4255	4419	4462	4688	4653	4690	4290	4083	3890	4129	4524	4525	4678	4689	4345	4368	4733	5073	5266	5017	4480	4438	4402	4792	4816	4456	4135	4137	4464	4758
3987	3996	4294	4573	4520	4640	4699	4615	4886	4683	4570	4469	4271	4306	4409	4638	4358	4300	4154	4408	4337	4422	4557	4584	4632	4385	4113	3911	4095	4303	4726	4848	4906	4621	4380	4484	4869	5104	4943	4525	4278	4222	4589	4831	4626	4276	4047	4167	4612	4500
4206	4333	4721	4542	4660	4727	4789	4712	4809	4687	4598	4476	4354	4414	4508	4505	4501	4210	4270	4207	4198	4476	4541	4674	4297	4097	3840	3940	4141	4362	4794	4910	4688	4392	4443	4537	4908	4946	4671	4254	4042	4260	4592	4739	4591	4045	3986	4352	4536	4405
4495	4651	4753	4739	4701	4823	4764	4869	4809	4759	4654	4589	4285	4199	4471	4393	4370	4240	4250	4354	4351	4552	4551	4536	3994	3742	3792	3948	4297	4623	4836	4801	4525	4295	4275	4655	4713	4653	4053	3923	3903	4342	4637	4721	4288	4059	3981	4572	4685	4333
4848	4836	4889	4687	4713	4961	4969	4816	4935	4782	4671	4427	4294	4331	4397	4370	4393	4259	4367	4459	4591	4538	4551	4248	3765	3860	3922	4324	4471	4703	4773	4422	4185	4132	4423	4614	4637	4233	3914	3875	4094	4504	4661	4507	4074	3971	4353	4703	4700	4331
5197	5099	5019	4789	4812	4916	4748	4917	4786	4912	4560	4635	4400	4222	4176	4303	4240	4404	4672	4568	4584	4583	4161	3917	3793	3845	4149	4570	4774	4734	4513	4237	4148	4239	4535	4606	4542	3996	3764	3932	4349	4733	4623	4324	4117	4244	4477	4857	4692	4394
5106	5058	4966	4799	4895	4925	4937	4863	4969	4874	4680	4532	4308	4155	4118	4202	4352	4626	4763	4702	4585	4374	4021	3902	3801	4140	4249	4711	4820	4575	4173	4034	3871	4204	4446	4479	4273	3958	3761	4205	4607	4847	4530	4188	4149	4564	4879	4849	4550	4202
5005	4903	4776	4656	4823	4995	5126	5038	4930	4840	4492	4324	4164	4353	4160	4380	4450	4699	4904	4746	4443	4369	3976	3937	4071	4325	4770	4973	4742	4248	3907	3798	4131	4342	4441	4501	4011	3815	3963	4429	4926	4690	4399	4029	4321	4732	4989	4753	4328	4354
4765	4505	4549	4587	4747	4913	4862	4954	4862	4629	4467	4254	4258	4144	4407	4547	4753	4858	4887	4749	4158	3922	4004	4191	4357	4950	4839	4826	4297	4048	3800	3883	4255	4273	4320	4089	3775	3956	4313	4922	4968	4466	4266	4059	4664	4959	5131	4666	4563	4627
4373	4393	4370	4661	4875	4871	4906	4805	4530	4513	4288	4264	4244	4441	4675	4791	4725	4826	4625	4276	3969	3871	4173	4412	4751	4966	4777	4436	4059	3796	3790	4090	4208	4320	4180	3953	4059	4231	4669	4950	4821	4472	4280	4561	4773	5113	4841	4549	4498	4798
4195	4109	4483	4479	4636	4859	4787	4398	4333	4289	4289	4360	4593	4685	4919	4951	4638	4537	4412	4144	3786	3828	4286	4550	4835	4878	4457	4034	3863	3733	3971	4157	4259	4340	3977	3924	4213	4369	4882	4825	4614	4427	4366	4770	4990	4978	4653	4420	4454	4623
4174	4183	4488	4688	4851	4774	4586	4202	4111	4187	4419	4677	4935	5039	4996	4895	4530	4292	4098	3701	3818	4268	4539	4895	4882	4506	4136	3846	3834	3966	4148	4123	4241	4088	3865	4005	4406	4767	4928	4682	4306	4391	4657	4967	4849	4815	4243	4410	4365	4669
4347	4382	4529	4661	4900	4700	4396	4074	4063	4263	4584	4898	5114	5120	4885	4731	4215	3970	3974	4023	4285	4478	4835	4805	4765	4268	3936	3870	3992	4204	4203	4382	4062	3879	3872	4266	4740	4701	4685	4536	4267	4473	4830	4998	4981	4306	4155	4204	4379	4482
4497	4529	4694	4729	4757	4496	4215	4170	4105	4541	4668	4882	4961	4789	4609	4288	3912	3727	3920	4279	4597	5013	5101	4688	4386	4063	3822	3909	4082	4424	4269	4211	3934	4002	4003	4461	4958	4774	4491	4243	4337	4649	4920	4873	4559	4242	4173	4292	4418	4357
4679	4640	4787	4668	4637	4520	4275	4254	4413	4784	5134	5011	4851	4602	4302	3913	3677	3728	4103	4610	4910	4903	4778	4439	4092	3935	3904	4089	4152	4450	4227	4068	4073	4047	4362	4747	4614	4416	4209	4249	4342	4812	4791	4566	4348	4014	4028	4204	4238	4138
4775	4703	4632	4625	4559	4478	4475	4420	4471	4704	4917	4842	4563	4228	3882	3825	3822	4017	4512	4849	4933	4735	4500	4219	3999	3995	4194	4240	4431	4305	4166	4031	4061	4352	4592	4677	4518	4145	4123	4349	4494	4767	4597	4233	3996	4115	4247	4270	4092	4031
4676	4896	4909	4631	4592	4879	4509	4537	4558	4726	4630	4555	4176	3900	3945	3895	4109	4411	4834	4870	4839	4554	4252	4015	4035	4330	4268	4418	4273	4123	4012	4109	4382	4589	4668	4339	4302	3982	4118	4468	4547	4397	4306	4044	4099	4166	4376	4259	4086	3997
4687	4906	4750	4658	4819	4692	4668	4634	4681	4656	4495	4207	4110	3969	3918	4193	4305	4551	4677	4628	4561	4277	4187	3990	4100	4361	4381	4469	4238	4083	4043	4302	4593	4787	4435	4266	4008	4045	4225	4400	4305	4139	4041	3951	4199	4332	4307	4158	4193	3847
4614	4785	4748	4847	4610	4776	4530	4557	4496	4494	4418	4366	4010	4094	4285	4495	4597	4581	4487	4354	4195	4181	4170	4225	4292	4480	4450	4186	4190	4079	4241	4629	4798	4511	4289	4169	4042	4223	4454	4330	4181	3958	3806	3962	4257	4344	4199	4144	4141	3912
4609	4890	4818	4633	4640	4488	4466	4455	4594	4506	4384	4504	4255	4239	4283	4524	4427	4433	4296	4052	3937	4087	4328	4356	4392	4290	4351	4213	4308	4355	4602	4839	4742	4386	4098	4202	4258	4270	4258	4240	4106	3967	3973	4040	4284	4327	4210	4092	4160	3964
4678	4892	4894	4582	4450	4584	4325	4466	4535	4578	4591	4539	4423	4471	4439	4348	4213	4217	4178	4076	4034	4242	4254	4399	4334	4258	4211	4170	4377	4676	4813	4683	4552	4244	4074	4167	4464	4419	4250	4104	3942	3798	4026	4206	4309	4147	4252	3973	4279	4199
4744	4814	4863	4596	4456	4458	4413	4591	4696	4624	4625	4652	4544	4454	4378	4194	4358	4244	4266	4268	4150	4281	4323	4156	4066	4111	4338	4400	4710	4826	4690	4666	4418	4197	4236	4273	4339	4149	4035	3943	3940	3893	4172	4199	4352	4109	4038	4268	4347	4341
4906	5050	4764	4653	4435	4363	4525	4630	4842	4776	4751	4663	4457	4272	4271	4185	4265	4373	4480	4432	4380	4246	4329	4042	3933	4169	4353	4604	4737	4687	4697	4663	4326	4307	4178	4397	4295	4130	3911	3950	4025	4125	4160	4105	4181	4234	4233	4287	4331	4463
5031	5046	4805	4587	4529	4441	4570	4726	4841	4895	4597	4481	4288	4170	4141	4322	4271	4408	4476	4592	4277	4007	4119	3995	4142	4230	4580	4650	4732	4668	4630	4551	4503	4406	4421	4284	4103	3881	3881	3969	4110	3988	4029	4060	4066	4250	4332	4220	4366	4284
5091	5090	4945	4534	4637	4601	4505	4668	5062	4594	4541	4306	4173	4294	4258	4455	4545	4602	4504	4347	4010	3838	3999	3936	4144	4360	4474	4724	4657	4613	4605	4580	4581	4456	4363	4219	4185	3757	3992	4220	4210	4038	3931	4023	4157	4146	4250	4313	4262	4349
5175	4960	4857	4636	4341	4295	4540	4551	4751	4579	4389	4388	4325	4346	4438	4560	4597	4501	4451	4215	3945	3989	3972	4142	4180	4354	4525	4483	4569	4685	4808	4815	4742	4412	4235	4000	3915	3960	4038	4268	4082	4190	3907	4191	4042	4306	4328	4291	4213	4351
4997	4862	4751	4551	4474	4289	4489	4616	4510	4614	4560	4528	4358	4588	4687	4806	4423	4378	4212	4162	4040	4070	4102	4136	4259	4283	4443	4427	4552	4636	4716	4771	4506	4286	4213	3961	4024	4035	4190	3994	4051	4052	4055	4057	4151	4463	4368	4283	4217	4279
4750	4798	4625	4469	4396	4476	4433	4790	4733	4661	4749	4592	4578	4520	4589	4635	4537	4389	4446	4145	4007	4113	4202	4094	4219	4144	4463	4600	4567	4653	4761	4602	4551	4527	4247	4130	4309	4135	4116	4053	4120	4089	4088	4286	4198	4387	4387	4317	4321	4337
4853	4889	4611	4485	4542	4568	4763	4960	4972	4799	4654	4518	4527	4333	4505	4695	4571	4610	4570	4262	4257	4078	4027	3969	4007	4189	4389	4702	4747	4680	4467	4443	4438	4354	4363	4401	4349	4145	4061	4002	4199	4149	4366	4108	4308	4247	4283	4379	4319	4450
5028	4822	4759	4784	4588	4856	4758	4843	4877	4723	4335	4387	4269	4291	4391	4679	4650	4511	4642	4398	4167	4065	4002	3915	4168	4337	4620	4765	4897	4671	4572	4538	4529	4463	4541	4504	4368	4196	4052	4141	4123	4273	4348	4394	4394	4250	4381	4308	4406	4388
5037	4949	4932	4751	4724	4803	4851	4768	4810	4618	4359	4142	4278	4316	4561	4614	4789	4714	4575	4417	4047	3969	4019	3997	4166	4308	4666	4639	4752	4570	4449	4370	4601	4685	4651	4442	4187	4058	4184	4284	4387	4513	4444	4429	4379	4394	4392	4382	4387	4410
4869	4922	4894	4791	4761	4752	4683	4809	4536	4388	4312	4261	4282	4415	4673	4711	4878	4663	4682	4426	4046	4072	3964	4210	4406	4394	4517	4525	4434	4533	4505	4473	4579	4680	4571	4378	4315	4168	4249	4316	4365	4189	4243	4372	4421	4671	4437	4438	4453	4408
4921	4941	4895	4539	4564	4516	4508	4578	4526	4643	4305	4406	4297	4447	4450	4522	4801	4470	4464	4460	4304	4209	4245	4203	4355	4331	4315	4454	4485	4715	4529	4629	4612	4502	4373	4348	4325	4249	4429	4370	4228	4382	4429	4454	4382	4524	4565	4547	4347	4425
5051	4812	4546	4313	4448	4409	4584	4749	4665	4621	4568	4518	4391	4463	4389	4487	4506	4470	4620	4417	4370	4365	4244	4245	4154	4286	4286	4455	4552	4655	4618	4555	4463	4278	4450	4427	4293	4416	4416	4348	4348	4318	4437	4400	4375	4523	4556	4511	4598	4424
4872	4687	4451	4323	4394	4470	4742	4714	4923	4726	4723	4449	4379	4209	4298	4393	4389	4574	4723	4658	4437	4353	4124	4101	4292	4279	4408	4619	4620	4744	4411	4567	4444	4302	4446	4413	4555	4478	4403	4322	4179	4336	4351	4443	4481	4531	4473	4528	4750	4470
4816	4763	4551	4434	4436	4662	4920	4903	4953	4814	4529	4374	4196	4258	4258	4499	4577	4644	4633	4543	4352	4282	4133	4027	4162	4381	4577	4631	4810	4585	4566	4460	4467	4526	4614	4446	4437	4427	4302	4509	4422	4373	4491	4364	4404	4325	4440	4588	4682	4545
4773	4810	4727	4637	4528	4633	4762	4713	4729	4618	4421	4314	4241	4285	4239	4613	4772	4748	4678	4408	4233	4380	4211	4190	4347	4454	4695	4686	4633	4502	4520	4497	4687	4531	4484	4429	4419	4260	4291	4457	4449	4572	4406	4346	4268	4376	4467	4620	4653	4682
4895	5008	4893	4636	4405	4502	4638	4725	4694	4580	4483	4360	4404	4426	4616	4525	4687	4645	4631	4558	4461	4338	4437	4323	4509	4519	4528	4626	4514	4645	4554	4768	4666	4712	4409	4333	4335	4256	4387	4440	4433	4282	4401	4288	4273	4284	4413	4517	4539	4537
4889	4928	4687	4446	4304	4379	4433	4556	4712	4545	4500	4613	4483	4609	4528	4545	4632	4661	4578	4710	4394	4508	4409	4450	4283	4365	4423	4570	4639	4863	4620	4757	4616	4425	4387	4385	4336	4283	4353	4501	4316	4299	4356	4155	4404	4416	4377	4459	4465	4583
4756	4783	4570	4405	4260	4269	4544	4649	4848	4858	4713	4642	4624	4539	4449	4532	4572	4557	4596	4506	4521	4526	4559	4277	4335	4408	4377	4674	4639	4711	4883	4651	4360	4381	4386	4465	4559	4332	4289	4298	4188	4347	4281	4429	4213	4226	4301	4289	4419	4576
4781	4754	4550	4453	4071	4301	4633	4811	4915	5038	4665	4616	4380	4444	4393	4430	4609	4679	4661	4680	4584	4556	4490	4398	4386	4513	4580	4726	4793	4830	4692	4690	4519	4514	4630	4594	4608	4371	4352	4165	4200	4217	4482	4343	4268	4223	4145	4287	4287	4600
4760	4911	4728	4565	4371	4353	4556	4708	5056	4856	4667	4670	4417	4397	4373	4441	4627	4659	4732	4812	4671	4465	4542	4362	4311	4460	4490	4640	4512	4685	4685	4717	4651	4661	4520	4592	4417	4378	4242	4250	4120	4390	4421	4285	4200	4098	4141	4268	4283	4546
4964	4812	4754	4645	4599	4429	4405	4690	4867	4710	4552	4580	4455	4613	4547	4563	4584	4747	4836	4649	4658	4530	4479	4327	4477	4465	4612	4529	4696	4773	4723	4918	4847	4650	4610	4598	4552	4410	4337	4288	4370	4282	4136	4237	4097	4161	4224	4250	4205	4340
4912	5012	4877	4572	4534	4359	4281	4424	4536	4758	4631	4606	4737	4472	4651	4663	4568	4738	4741	4748	4789	4703	4626	4443	4436	4436	4430	4643	4475	4782	4835	4950	4721	4714	4466	4502	4575	4449	4459	4422	4287	4043	4064	4087	4093	4242	4097	4178	4100	4231
4945	5047	4942	4649	4326	4393	4242	4297	4594	4704	4789	4677	4694	4567	4631	4501	4731	4689	4817	4818	4881	4669	4596	4409	4622	4403	4378	4609	4567	4921	4809	4808	4734	4705	4689	4712	4554	4530	4411	4363	4201	3878	4141	4185	4165	4100	3827	3994	4024	4206
4883	4969	4894	4726	4528	4340	4351	4380	4606	4712	4727	4768	4745	4471	4553	4652	4714	4700	4692	4864	4836	4663	4721	4581	4367	4476	4522	4454	4538	4869	4688	4507	4710	4663	4575	4709	4610	4490	4429	4288	4198	4287	4194	4221	4076	4072	3908	3947	4044	4364
4829	5022	5149	5097	4677	4609	4350	4464	4477	4608	4752	4745	4654	4575	4544	4430	4637	4628	4805	4821	4824	4772	4606	4584	4530	4470	4400	4476	4484	4682	4593	4732	4805	4900	4892	4927	4669	4637	4486	4345	4137	4325	4402	4264	4357	3951	3922	3907	4109	4251
4975	5099	5213	5140	4887	4688	4470	4351	4484	4602	4715	4732	4628	4505	4507	4368	4540	4660	4683	4901	4923	4920	4835	4695	4520	4499	4329	4435	4371	4557	4802	4726	4780	4963	4744	4771	4603	4597	4570	4407	4391	4303	4187	4267	4001	4122	4026	4172	4040	4070
4976	5085	5082	5033	4920	4718	4397	4377	4613	4631	4686	4818	4682	4734	4593	4687	4633	4507	4721	4973	5009	4916	4840	4773	4441	4354	4279	4316	4405	4460	4758	4765	5006	4775	4748	4615	4747	4597	4722	4638	4455	4305	4156	4135	4154	4196	4264	4138	4046	4061
4802	4873	4957	5043	4906	4774	4392	4513	4444	4680	4714	4758	4895	4741	4675	4655	4684	4534	4683	4900	5068	5036	4908	4790	4488	4522	4256	4178	4306	4371	4493	4591	4685	4623	4755	4770	4855	4894	4765	4651	4589	4393	4351	4261	4315	4435	4248	4228	3993	4276
4735	4852	4910	5090	5064	4830	4687	4630	4616	4681	4724	4783	4822	4763	4658	4587	4597	4712	4751	4703	4953	4934	4744	4662	4717	4435	4395	4218	4303	4240	4309	4468	4608	4604	4753	4927	4920	4778	4822	4637	4496	4473	4573	4498	4631	4368	4325	4172	4292	4447
4770	4898	5023	5307	5136	5128	4792	4729	4674	4621	4625	4832	4770	4723	4649	4614	4661	4534	4617	4821	4735	4876	4845	4921	4810	4634	4504	4196	4113	4258	4224	4407	4497	4558	4601	4674	4910	4785	4642	4603	4781	4623	4740	4659	4519	4392	4403	4392	4427	4342
4913	4883	5155	5278	5208	5206	4994	4710	4489	4600	4512	4585	4835	4630	4641	4685	4615	4582	4547	4639	4708	4964	4986	5045	4902	4664	4412	4486	4300	4287	4284	4241	4327	4506	4459	4695	4713	4789	4695	4724	4685	4645	4802	4715	4627	4576	4706	4593	4606	4597
5037	5009	5078	5066	5153	5191	4913	4744	4559	4581	4579	4579	4825	4859	4791	4726	4817	4670	4702	4577	4704	4714	4955	4922	4804	4829	4401	4376	4247	4178	4323	4418	4375	4330	4301	4541	4641	4693	4804	4809	4744	4674	4701	4667	4727	4916	4823	4754	4672	4669
5024	4883	4727	4920	4854	4928	4963	4872	4679	4651	4589	4550	4760	4722	4845	4813	4835	4615	4571	4716	4676	4729	4734	4878	4893	4703	4812	4554	4351	4409	4239	4293	4269	4284	4392	4387	4484	4654	4752	4694	4680	4470	4641	4712	4811	4962	5013	4747	4720	4778
4980	4716	4720	4831	4810	5111	5029	4872	4933	4760	4708	4687	4828	4785	4743	4811	4774	4716	4658	4613	4593	4619	4851	4732	4810	4788	4741	4751	4443	4413	4397	4304	4366	4168	4105	4325	4350	4470	4682	4702	4669	4690	4804	4850	4750	5009	4856	4888	4806	4984
4895	4999	4714	4888	5000	5114	5098	5043	4837	4819	4617	4489	4581	4506	4696	4749	4848	4671	4631	4554	4533	4557	4692	4687	4837	4828	4766	4724	4596	4591	4515	4542	4354	4326	4250	4286	4325	4388	4434	4532	4620	4739	4760	4724	4774	4798	4973	4927	5035	4928
5195	4976	4975	5102	5005	5022	4978	5131	4920	4711	4610	4516	4584	4574	4669	4724	4820	4783	4704	4734	4552	4557	4488	4526	4641	4715	4727	4661	4641	4652	4601	4547	4334	4411	4239	4326	4342	4437	4407	4540	4566	4625	4720	4814	4739	4790	4804	4827	4907	4920
5268	5126	5015	5022	4776	4847	4825	4991	4844	4710	4610	4505	4570	4624	4631	4907	4835	4862	4795	4657	4616	4431	4577	4415	4620	4516	4519	4668	4656	4549	4596	4479	4436	4272	4342	4342	4355	4493	4461	4484	4395	4470	4625	4604	4636	4757	4668	4726	4855	4828
5152	5035	4849	4672	4730	4812	4803	4874	4940	4976	4719	4644	4559	4694	4668	4751	4874	4835	4777	4554	4688	4533	4618	4382	4384	4616	4550	4748	4684	4615	4678	4536	4668	4468	4397	4367	4415	4514	4505	4408	4421	4344	4433	4589	4547	4717	4743	4679	4718	4681
4994	5148	4962	4894	4758	4698	4798	4947	4856	5055	4836	4692	4644	4496	4530	4622	4580	4799	4842	4718	4587	4482	4592	4593	4538	4606	4491	4523	4671	4739	4647	4751	4721	4770	4681	4651	4399	4441	4478	4391	4480	4451	4403	4444	4511	4581	4571	4494	4646	4506
4934	5204	5183	4970	4894	4727	4719	4798	4879	4934	4858	4855	4594	4496	4450	4375	4663	4644	4775	4776	5017	4676	4592	4387	4479	4344	4396	4382	4648	4563	4809	4687	4788	4754	4703	4631	4711	4658	4526	4590	4639	4457	4503	4415	4488	4358	4368	4422	4459	4485
4860	4852	4906	5052	4950	4858	4546	4686	4730	4938	4688	4856	4642	4573	4534	4561	4646	4544	4714	4834	4915	4829	4652	4597	4375	4375	4247	4343	4346	4687	4656	4727	4824	4876	4806	4724	4800	4757	4855	4743	4716	4546	4504	4464	4379	4459	4457	4354	4441	4427
4920	4783	4811	4888	5067	4841	4612	4664	4809	4906	4708	4955	4901	4896	4762	4683	4521	4662	4680	4715	4744	4965	4865	4682	4608	4425	4250	4442	4350	4411	4599	4772	4667	4832	4936	4978	4952	4944	4995	4915	4853	4710	4733	4595	4509	4528	4450	4419	4380	4396
4872	4848	4822	5022	4858	4779	4771	4749	4787	4737	4829	4870	5095	4924	4817	4681	4567	4477	4642	4676	4829	4885	4827	4795	4853	4650	4501	4372	4261	4361	4345	4603	4648	4854	4638	4920	4951	4927	5079	5040	4989	5009	4935	4769	4681	4627	4627	4475	4536	4590
4838	4753	4770	5127	5106	4960	4998	4837	4803	4594	4844	4784	4977	5020	4858	4673	4572	4659	4550	4541	4750	4886	4888	5045	4930	4690	4661	4500	4585	4391	4333	4389	4532	4646	4767	4798	4922	4955	5075	5081	5182	4956	4911	4839	4939	4731	4685	4709	4800	4658
4743	4811	4808	5017	5030	4971	4925	4758	4716	4615	4677	4921	5042	4970	5055	4984	4769	4788	4635	4662	4865	4717	4925	4996	4953	4951	4750	4637	4682	4487	4464	4373	4514	4601	4731	4786	4770	5029	4969	4901	5067	5099	5027	5019	4912	4854	4821	4726	4840	4802
4950	4673	4530	4802	4976	4998	4958	4963	4923	4685	4831	4956	4898	5042	5145	5167	4866	4821	4650	4547	4690	4757	4863	4864	5035	4918	4940	4886	4853	4733	4456	4604	4571	4595	4578	4451	4619	4718	4972	4938	5157	4971	4944	4862	4911	4779	4853	4836	4800	4847
4902	4766	4533	4700	4836	4820	5089	5168	5057	4982	4863	4845	4948	5013	5069	5098	5078	4931	4825	4716	4694	4666	4742	4929	4859	4971	5002	4942	4886	4777	4847	4645	4554	4627	4625	4567	4603	4635	4872	4765	4770	4889	4898	4729	4792	4721	4820	4828	4826	5083
4935	4985	4797	4903	5075	4796	5015	5153	5404	5160	5056	4940	4927	4960	4978	5085	5129	4896	4964	4812	4765	4695	4687	4761	5039	4881	4944	4849	4868	4842	4814	4864	4644	4593	4718	4546	4562	4639	4719	4673	4543	4612	4621	4536	4596	4679	4714	4724	4781	4753
5187	5129	4912	4940	4873	4816	4912	5098	5191	5127	5046	4919	5001	4878	5021	5124	5034	5142	5035	5100	4829	4849	4822	4646	4810	4813	4948	4948	4981	5063	4891	4848	4801	4946	4656	4703	4708	4647	4637	4709	4585	4390	4507	4600	4575	4663	4610	4788	4547	4873
4974	5005	4956	5081	4802	4777	4914	5034	5143	5085	5034	5117	5040	5007	4966	5132	5071	5027	5145	4984	4977	4960	4759	4720	4758	4688	4800	4809	4946	4858	4912	4938	4934	4927	5013	4776	4745	4634	4686	4583	4615	4645	4647	4417	4523	4544	4560	4571	4582	4609
5051	5035	4871	5022	4871	4644	4879	5000	4940	5148	5140	5190	5137	5231	5000	4997	5033	4995	5033	4964	5019	4966	4811	4872	4659	4734	4624	4685	4787	4895	4841	4891	4862	4952	4966	4895	4973	4902	4810	4857	4761	4765	4556	4626	4550	4584	4455	4509	4595	4541
5063	4920	5016	5158	5082	4836	4889	4901	4962	5038	5026	5302	5179	5172	5047	5015	4971	4939	4869	5038	4915	5051	5102	4919	4834	4722	4692	4721	4734	4589	4719	4770	4764	4721	4866	5091	4966	4975	4935	5075	4984	4802	4860	4455	4601	4681	4560	4588	4529	4735
4919	4821	4902	5309	5197	5036	4846	4879	4854	4839	4888	5290	5306	5217	5175	5069	5041	4820	5029	4928	4795	4876	4918	5051	4929	4804	4678	4751	4808	4653	4565	4574	4614	4741	4869	4947	4975	5052	5017	5098	4945	5060	4735	4804	4751	4757	4768	4647	4756	4688
4853	4797	4927	5082	5002	5151	4944	4897	4741	4761	4868	5143	5287	5289	5201	5171	5078	4963	4942	4818	4794	4787	4789	4951	4957	4849	4758	4782	4753	4601	4529	4582	4585	4585	4685	4833	4778	4815	4886	4995	4915	4848	4959	4850	4819	4965	4793	4828	4909	4791
4963	4775	4786	5024	5183	5064	5019	4919	4942	4861	4693	5187	5228	5367	5203	5197	5196	4931	4866	4780	4540	4698	4656	4690	4718	4702	4883	4696	4763	4779	4695	4493	4659	4614	4691	4731	4646	4601	4678	4730	4803	4953	4660	4764	4948	4882	4894	4852	4859	5021
5146	4886	4854	4959	4913	5110	5023	5023	5026	4930	4652	5043	5045	5027	5221	5156	5061	5028	4933	4772	4730	4488	4600	4628	4726	4814	4767	4672	4769	4841	4704	4772	4744	4647	4426	4628	4527	4510	4512	4827	4563	4740	4804	4821	4714	4800	4848	4800	4822	4767
5164	4907	4798	5019	4853	4951	4891	4931	4800	4890	4891	4843	5021	4758	4860	5169	5046	5025	4921	4798	4639	4645	4540	4569	4610	4694	4676	4752	4907	4846	4770	4884	4744	4685	4784	4732	4629	4684	4686	4658	4549	4620	4505	4701	4760	4617	4666	4764	4638	4730
5173	5002	5037	5064	4996	4780	4859	4809	4768	4995	4904	4899	4982	4806	4861	4931	4940	4956	4926	4831	4743	4632	4364	4529	4568	4576	4556	4768	4901	4752	4933	4909	4716	4880	4825	4756	4866	4667	4749	4658	4587	4705	4656	4582	4484	4409	4437	4539	4481	4569
5025	4984	4979	5031	4969	4858	4858	4813	4733	4885	4841	5131	5085	4956	4863	4775	4696	4760	4802	4764	4800	4672	4656	4559	4673	4719	4690	4591	4632	4688	4726	4770	4972	4826	4850	4990	4904	4884	4792	4702	4831	4597	4604	4721	4514	4516	4553	4454	4652	4530
4911	4820	5099	5087	5176	4881	4939	4862	4692	4767	4762	4939	5028	5039	4866	4898	4705	4798	4598	4827	4735	4789	4679	4659	4909	4741	4660	4720	4574	4573	4564	4647	4805	4856	4951	4850	4924	4832	4768	4831	4836	4759	4688	4668	4493	4766	4627	4575	4749	4750
4986	4793	5082	5255	5376	5082	4975	4979	4685	4763	4784	4890	5098	5149	4940	4889	4718	4821	4703	4693	4695	4756	4708	4846	4820	5023	4731	4800	4711	4587	4570	4605	4742	4789	4782	4779	4807	4846	4660	4838	4892	4844	4847	4756	4745	4744	4722	4730	4839	4991
5080	4998	5063	5171	5278	5129	4851	4964	4810	4817	4728	4926	5136	5068	5208	5022	4883	4696	4754	4553	4427	4606	4771	4683	4870	4971	4878	4922	4747	4842	4724	4691	4820	4717	4818	4693	4612	4701	4619	4714	4759	4695	4746	4900	4726	4906	4873	4949	4831	4987
5167	5043	5172	5371	5160	5134	5117	5071	4884	4919	4920	4948	5012	5011	5030	4898	4923	4972	4806	4649	4597	4514	4497	4627	4805	4874	4995	5017	4875	4938	4968	4796	4834	4689	4637	4581	4592	4623	4416	4534	4462	4587	4617	4656	4598	4666	4748	4713	4979	4927
5274	5291	5184	5248	5245	5191	5143	5093	5110	5063	4736	4940	5089	5011	4916	4941	4898	5062	5036	4790	4830	4607	4529	4490	4672	4855	4940	4903	5047	4975	5041	4912	4875	4795	4922	4763	4498	4423	4543	4556	4525	4609	4461	4658	4500	4576	4682	4754	4854	4894
5426	5441	5332	5277	5210	5137	4948	5077	5147	4952	5165	5086	4968	5039	4996	4988	4834	4956	4916	5031	4862	4653	4533	4491	4640	4818	4845	5007	4944	4900	5023	5068	4980	4965	4863	4814	4778	4624	4710	4575	4491	4596	4531	4630	4650	4589	4752	4681	4879	4673
5421	5289	5453	5284	5188	5150	5002	5169	5178	5187	5181	5013	5103	5143	4938	4823	4895	4953	4925	5049	4899	4831	4687	4649	4718	4720	4870	4871	4865	4835	4890	4920	5006	4843	5105	4998	4871	4702	4665	4761	4756	4705	4586	4713	4779	4723	4799	4611	4682	4780
5430	5340	5255	5534	5348	5230	4949	5081	5072	5163	5208	5263	5103	5076	5011	4915	5037	4940	4911	4957	4898	5009	4913	4638	4841	4879	4832	4772	4857	4739	4744	4997	4937	5048	4969	4933	4876	4891	4919	4784	4933	4807	4938	4946	4991	4934	5013	4993	4908	4818
5177	5226	5222	5566	5353	5262	5063	5050	4993	5006	5129	5289	5137	5001	5002	4909	5030	4853	4970	4767	4776	4890	4822	4961	4968	5164	5035	4851	4925	4781	4733	4653	4806	4653	4789	4869	4798	4787	4916	4830	4915	4998	4978	4927	4983	5145	5128	5156	5034	5056
5266	5047	5140	5250	5185	5210	4972	5039	5033	4937	5043	5036	5139	5136	5043	5018	5013	4912	4897	5009	4721	4728	4752	4913	5067	5227	5109	5124	5034	4871	4920	4723	4668	4815	4722	4740	4622	4814	4802	4672	4732	4906	5074	4950	5005	5159	5083	5094	5002	5040
5265	5120	5010	5098	5177	5089	5091	5159	5097	5125	5009	4882	4951	5077	5007	5062	5051	4933	4935	4936	4790	4725	4704	4737	4970	5127	5139	5025	5230	5046	4923	5011	4839	4729	4825	4680	4692	4719	4794	4701	4857	4754	4776	4774	4917	4952	5158	5075	4921	4859
5184	4990	5044	5021	5002	5059	4929	5188	5109	5000	5079	4937	4701	4947	4821	5058	5093	5140	5039	4889	4967	4760	4892	4778	4710	4913	5035	5060	4980	5163	5103	5097	5114	4956	5025	4685	4885	4748	4926	4858	4779	4756	4879	4690	4863	4817	4811	4783	4666	4823
5147	5151	5157	4910	4827	4912	4850	5063	5054	5091	4977	4888	4750	4823	4824	4733	4940	4939	5017	5005	5096	4818	4977	4889	4819	4864	4920	4936	5080	5158	4989	5114	5010	5140	4999	4861	4970	4816	5035	5034	4959	4974	4794	4892	4875	4879	4816	4820	4590	4668
5127	5186	5187	5005	4825	4733	4916	4885	5004	5001	5056	5074	4913	4854	4831	4854	4823	4794	4948	4942	5031	4800	5108	4993	4989	5061	4906	4987	4960	5008	4923	4957	4944	4949	4944	4969	4962	5108	5001	5009	5079	5053	5072	4861	4853	4843	4936	4642	4682	4603
5216	5026	5082	5032	4961	4879	4771	4750	4791	4845	4832	4952	4990	4951	4936	4955	4834	4967	4736	4920	4938	4908	5078	5067	4961	5080	5046	4933	4853	4992	4904	4714	4875	4838	4812	4748	4772	4980	5005	5174	4913	5149	5059	4956	4902	4902	4940	4855	4708	4764
5072	5048	5054	5091	5088	5047	4821	4881	4799	4829	4920	5039	5037	4869	5004	4968	4864	4802	4955	4944	4847	4828	5064	4941	5166	5021	4965	5041	4915	4822	4864	4846	4746	4721	4802	4828	4768	4958	4964	5048	5121	4909	4989	4810	4891	4832	4743	4808	4683	4809
5244	4966	5083	4934	4872	5068	5035	5096	4939	4831	4871	4860	4894	4875	4898	5034	5034	5034	5158	4867	4897	4771	4891	4815	4958	5005	5202	4971	5076	4922	4975	4957	4676	4662	4820	4648	4913	4783	4886	4910	5028	4659	4642	4680	4678	4675	4865	4699	4708	4646
5357	5217	5051	5016	4969	4929	5031	5107	4956	5108	5047	4827	4774	4823	4922	4862	5033	5046	5133	5213	4892	4908	4903	4916	4852	4929	5035	4879	4869	4918	4874	4855	4821	4779	4722	4801	4854	4865	4992	4825	4861	4792	4681	4697	4602	4621	4630	4847	4628	4704
5275	5133	5063	5168	5032	5019	5059	5067	4969	5105	5113	5059	4935	4985	4958	4998	5014	4995	5114	5106	4996	5113	5076	4907	4860	4833	4771	4927	4891	4757	4715	4767	4765	4840	4786	4953	4798	4821	5041	4854	4832	4782	4848	4823	4625	4802	4601	4696	4658	4901
5246	5053	5009	5147	5240	5096	5037	5052	4972	5059	5122	5103	5045	4974	5153	5024	5055	5040	5099	4909	4980	4902	5100	4980	4996	4855	4935	4870	4764	4777	4711	4598	4713	4612	4702	4788	4858	4994	5030	5052	4845	5009	4857	4860	4907	4777	4818	4827	4962	4974
5263	5072	5222	5304	5194	5100	4948	5163	5040	5045	5176	4909	4989	5124	5287	5226	5161	5076	5028	4810	4972	4875	4984	5082	4990	4896	4904	4924	4834	4624	4716	4729	4654	4665	4713	4733	4709	4967	4962	4966	4868	4891	4972	5012	4956	4989	4936	4831	4970	5040
5356	5061	5190	5350	5201	5183	5190	5183	5061	5223	5053	4945	4967	5123	5172	5321	5304	5127	4975	4766	4786	4763	4842	4882	4942	4858	4838	4992	4945	4911	4909	4907	4736	4755	4680	4680	4771	4868	4925	4797	4968	4835	4960	4952	4766	4786	4831	5019	4896	4933
5146	5272	5263	5373	5161	5073	5236	5287	5121	5255	4907	5019	5022	5097	5179	5234	5222	5317	5084	4962	4862	4734	4712	4697	4895	4894	4874	4778	4748	4888	5086	4906	4825	4767	4819	4896	4920	4942	4873	4893	4946	4886	4792	4881	4920	4798	4777	4842	4676	4781
5002	5127	5280	5217	5274	5187	5162	5120	5178	5157	5209	5103	5251	5171	5256	5246	5036	4986	5139	4996	4906	4944	4874	4841	4923	4800	4669	4921	4767	4912	4968	4894	4807	4920	4897	5057	5057	5179	5073	4922	5014	4933	4934	4860	4927	4808	4699	4802	4742	4974
5109	5071	5125	5335	5179	5184	5288	5135	5051	5132	5111	5065	5328	5204	5218	5090	5043	5011	5099	4960	4883	5058	4798	4985	4873	4783	4859	4791	4946	4925	4836	4936	4999	4882	5053	5100	5105	5196	5324	5151	5083	4990	4982	4995	4842	4845	4895	4922	4913	5013
5103	5094	5196	5298	5187	5308	5216	5156	5137	5187	5073	5115	5165	5490	5386	5155	5096	5059	4897	4867	4951	4975	4857	4984	4851	5132	4992	4899	4927	4875	5013	5012	4900	4877	4985	4947	5140	5128	5073	5074	4919	4994	5118	5016	4839	4961	4994	4831	5086	5009
5169	5137	5076	5067	5080	5336	5265	5289	5308	5142	4937	4895	5106	5307	5157	5351	5244	5101	4891	4734	4869	4964	4906	4840	4950	5018	5076	5006	5001	5132	5141	5011	4969	4846	4919	4896	4991	5178	5116	4946	4912	4769	4851	4877	4811	4868	5107	4910	4975	5007
5430	5278	5188	5190	5082	5196	5172	5201	5226	5227	5235	5129	5173	5151	5184	5166	5060	5032	5006	4967	4874	5154	4979	4982	4912	4972	5133	4995	5164	5145	5020	5082	5004	4968	5010	4917	4880	4912	5006	4762	4915	4639	4780	4860	4794	4932	4894	4870	4794	4739
5314	5352	5244	5274	5094	5086	5068	5132	5089	5228	5141	5287	5173	5064	5150	5052	4951	5088	5055	5000	4962	5009	4901	5003	4841	4904	5069	4967	5274	5011	5179	4986	4947	5087	5159	5020	5054	4992	4826	4880	4942	4861	4904	4919	4987	4832	5005	4804	4928	4801
5235	5415	5103	5458	5405	5206	4961	5043	4960	4971	5134	5254	5136	5000	5115	4917	4868	4842	5073	4925	4962	4999	4910	4949	5019	5122	4945	5098	5035	5036	4989	4924	4867	4951	4860	5031	4782	4987	5001	4919	4832	4866	4865	4905	5082	5055	4907	5110	4937	4794
5276	5089	5384	5391	5522	5286	5149	4983	4977	5000	5262	5108	5195	5066	4983	4974	5032	4857	4807	4933	4979	4996	4930	4970	5107	5151	5222	5208	5246	4916	4955	4989	4879	4929	4815	4762	4835	4915	4892	4861	4764	4852	4960	4874	4937	4955	4891	5123	5045	5014
5213	5153	5263	5305	5270	5385	5160	5039	5018	4890	5089	5007	5085	4936	4833	4885	4843	4972	5074	4912	4906	4912	4774	4959	4936	5167	5243	5114	5004	5075	4858	4880	4912	4928	4891	4887	4929	4834	4836	4731	4835	4782	4845	4855	4862	4915	4885	4911	4913	4764
5101	5007	5171	5178	5317	5269	5163	5150	5141	5012	4904	4942	4944	5003	5043	4855	5073	4927	4931	4967	4886	5011	4960	4925	4832	5005	5104	5080	5000	4870	4873	4922	4868	4915	4804	4683	5059	4965	4965	4785	4893	4781	4921	4790	4715	4868	4985	4826	4873	4873
5226	5015	5178	5192	5209	5382	5255	5118	5245	5166	4962	4935	5047	5090	4993	4887	4849	4935	4958	4969	5096	4992	4957	5034	4949	5129	5031	4981	4857	4746	4755	4861	4968	4739	5084	4921	5083	5046	5106	5023	5037	5047	5067	5019	4931	5058	5029	4894	4950	4908
5226	5005	5099	5142	5252	5106	5140	5101	5163	5095	5004	5063	4864	5136	5135	4971	5033	4998	5097	4890	4931	5072	5042	5106	5162	5107	5159	5083	5009	4846	4633	4735	4823	4849	4976	5071	4980	5034	5081	4962	5059	4976	5165	5153	5029	5050	5021	5042	5035	5000
5409	5113	5147	5299	5100	5122	5096	5155	5259	5193	5178	5047	4831	5127	5156	5151	5218	4995	5054	4980	5153	5222	5260	5244	5224	5158	5330	5228	5075	5124	4904	4902	4965	5086	5046	5087	5039	4953	5047	4915	4995	4930	5113	4976	4911	5126	5001	5086	5087	4915
5328	5109	5136	5197	5042	4999	4964	5169	5340	5005	5131	5138	5067	5127	5049	5292	5183	5263	5107	5171	5092	5322	5326	5242	5283	5245	5159	5109	5241	4957	5019	4992	5177	5236	5177	5109	5021	4796	4914	4967	4939	4956	4914	4970	4888	4898	4900	4983	4965	4831
5287	5306	5112	5164	5162	5036	4955	5132	5169	5196	5254	5239	5116	5139	5077	5201	5374	5263	5273	5112	5103	5296	5211	5298	5431	5063	5341	5132	5127	4984	4984	4955	5120	5295	5316	5085	5028	5024	5101	5072	4949	5159	4954	4985	5004	4808	4986	4844	4931	4783
5151	5271	5354	5305	5150	4929	4996	4984	5105	5248	5122	5308	5144	5182	5086	5265	5174	5144	5304	5232	5148	5357	5293	5459	5434	5208	5166	5053	4984	5046	5004	5018	5344	5106	5314	5178	5207	4975	4878	5084	5118	5150	5042	4898	5062	5071	5093	4957	5057	5089
5173	5175	5264	5357	5279	5219	5110	5024	5024	5281	5071	5050	5220	5266	5223	5317	5090	5215	5055	5262	5259	5287	5258	5196	5348	5171	5191	5002	4926	4953	5038	5087	5097	5147	5270	5095	4948	5117	4881	4986	5168	4951	4991	5044	4940	5007	4961	5029	5001	4985
5268	5138	5185	5488	5183	5068	5060	5021	4941	5136	5048	5054	5082	5150	5211	5157	5234	5191	5102	5060	5157	5070	5188	5096	5212	5135	4957	5079	4881	5079	5250	5163	5127	5124	5306	5163	5105	4997	4968	4976	4920	4993	5066	5079	4983	4896	4913	4912	4775	4909
5149	5219	5096	5287	5276	5172	5145	5196	5143	4959	4959	5021	4978	5071	5072	5102	5000	5138	5084	5069	5126	5038	5025	5001	4979	4992	4991	4958	5092	5036	5117	5322	5162	5137	5179	5134	5146	5022	4856	4926	5028	4912	5106	4898	4905	5044	4777	4824	4859	4839
5386	4984	5120	5397	5244	5241	5288	5051	5084	4949	4885	4962	4946	5121	5002	5011	4995	5050	4926	4915	4962	5310	5232	5095	4962	5078	4988	4947	4969	5032	4954	5125	5045	5118	5190	5110	5052	4855	4920	4965	5011	5071	5055	4940	4941	5091	4981	4929	4932	4904
5428	5240	5141	5138	5174	5286	5160	5312	5181	5021	4858	4988	5020	5007	5196	5144	5008	5049	4962	4817	5072	5088	5058	5028	5003	5120	5071	4978	5039	5190	5243	5066	5335	5109	4984	5037	4977	4864	4987	4973	4970	5047	4999	5035	5000	5030	4907	5013	4990	4962
5408	5263	5227	5156	5186	5328	5351	5223	5149	5066	4913	4908	5020	5092	5149	5087	5074	4966	4867	4789	4966	5124	5008	5010	5067	4990	4947	5120	5051	5017	4957	5047	5124	5127	5180	5026	4987	4911	4949	4884	4927	5164	4959	4936	4966	4944	5079	4917	4969	5005
5602	5439	5174	5117	5094	5198	5112	5194	4974	5097	4926	4802	4861	5055	5182	5295	5133	5068	4984	5143	5156	5082	5183	5069	5072	5011	5244	5152	5123	5221	5107	5157	5221	5213	5238	5065	5023	5228	5040	5058	4923	5083	5127	5226	5069	4956	4929	4981	4917	4841
5568	5422	5322	5090	4993	5120	5257	5145	5290	5091	5005	4958	5007	5032	5090	5144	5202	5082	4966	5046	5209	5268	5313	5164	5228	5229	5110	5049	5217	5257	5176	5096	5199	5112	5168	4948	5041	4917	5169	4968	5041	5125	4923	5217	5050	5119	5031	4993	4926	5014
5595	5293	5234	5139	5069	5023	5094	5005	5124	5169	5016	5162	4950	5103	5021	5021	5171	5067	5062	5106	5127	5205	5185	5284	5221	5096	4955	5094	5203	5144	5289	5163	5139	5054	5089	4839	4926	4948	5024	5124	4819	5091	5174	5206	5131	5016	5076	5062	5017	4983
5393	5449	5235	5105	5008	4999	4908	5046	5166	5137	5010	5153	4943	4916	5079	5252	5180	5144	5224	5159	5188	5301	5147	5274	5224	4986	5040	5026	5094	5161	5194	5252	5170	5008	5089	4962	4947	4997	4970	5094	5126	5077	5249	5176	5011	5050	5040	4986	4951	5056
5251	5365	5203	5203	4839	4957	4976	4999	5090	5089	5181	5013	5032	4897	4906	4946	5140	5232	5157	5136	5161	5186	5192	5239	5155	5182	5087	4935	5279	5144	5194	5013	5015	5179	5074	5113	5146	5134	5218	5096	5207	5128	5133	5298	5043	5106	4960	4948	4918	5061
5391	5232	5034	5162	4954	5023	4977	4913	5055	5180	5083	5088	5002	4941	4879	5165	5156	5175	5102	5156	5298	5070	5202	5099	5030	5083	5082	5094	5030	5133	5086	5065	4916	5092	5088	4975	5159	5117	5170	5118	5275	5370	5159	5186	4956	5096	4957	4837	4906	5002
5163	5000	5166	5127	5226	5009	4758	5121	5029	5188	4999	5011	5166	5166	4950	5031	5168	5092	5286	5033	4994	4989	4941	4885	5193	5172	5120	5152	5169	5227	5100	5068	5024	5091	5178	4971	5077	5042	5193	5264	5272	5131	5098	5153	4936	4968	4934	4919	4801	5082
5018	5331	5162	5119	5176	5145	5154	5109	5123	5102	5146	5149	5096	5000	4917	5032	5041	5068	5112	5099	4968	4932	4847	4900	4927	5078	5001	5049	5043	5081	4857	5069	4981	4973	5153	5176	4915	4910	5104	5136	5102	5195	4910	4790	4898	5020	4876	4910	4973	5163
5075	5109	5113	5272	5172	5413	5131	5041	5153	5170	5062	5232	5174	5119	5011	5084	5003	5072	4998	5074	4991	4863	4872	4743	4909	5056	5015	4996	5061	5066	5065	5040	5142	5154	5087	5034	5034	5162	5049	5047	5127	5042	5002	4940	4922	4915	5096	5090	5112	4993
5115	5208	5214	5326	5405	5368	5170	5213	5173	5171	5160	5203	5189	5115	5088	4994	4981	4833	5030	5080	4871	4907	4950	5101	4946	4943	4976	4929	4948	5067	4983	4973	4970	5042	5010	4996	5009	5100	5056	5245	5133	5039	5012	4907	5030	4843	4870	5072	5191	5134
5124	5066	5188	5428	5260	5521	5282	5301	5264	5087	5237	5252	5220	5190	5012	4939	4878	5015	5002	5088	5089	5036	4806	5134	5033	5090	4974	4892	4988	5072	5111	4934	4921	4925	4937	5028	5134	5041	4955	5104	4954	5015	5026	4795	5006	5182	5183	5156	5137	5163
4963	5054	5162	5359	5525	5336	5309	5288	5061	5248	4974	5083	5241	5357	5123	4975	4811	4918	4979	4993	4982	4886	5017	4998	5121	5304	5203	5138	5067	5040	5053	5024	4875	4973	4873	5056	5116	5017	4992	4980	4971	5025	4972	5037	5233	5122	5271	5224	5139	5165
5043	5009	5033	5472	5291	5525	5357	5172	5187	5038	4993	5133	5289	5112	5118	5044	5050	4829	4988	5056	5107	5013	4954	4980	5119	5075	5038	4926	4935	5105	4904	5025	4899	4995	4924	4931	5027	4997	5113	5029	5010	5057	4890	5169	5089	5294	5064	5177	5085	5215
5176	5002	5191	5199	5300	5253	5328	5352	5122	4886	4772	5030	5010	5372	5121	5103	5038	4886	5097	5037	5016	4992	4986	4913	5101	5204	5332	4959	5150	5065	5019	5046	5030	5067	5141	5260	5118	4953	5022	4901	5050	5066	5135	5155	5038	5276	5154	5174	4986	4964
5147	5137	5142	5237	5392	5111	5233	5164	5033	5097	4907	4836	5185	5274	5111	5186	4832	4972	4986	4947	4903	5071	5013	4995	5123	5137	5299	5123	4883	5089	4868	4938	5014	4992	5006	5032	5095	5078	5100	4962	4958	4940	5047	5281	5021	5012	5109	5055	4966	4935
5303	5327	5171	5178	5176	5122	5018	5209	5103	5039	4815	4946	4950	5093	4901	5080	5050	4815	4908	5027	4995	5212	5281	5134	5111	5145	4981	4989	5008	4858	4804	4955	5004	5027	5006	4906	4893	4906	5067	5095	4957	5102	4993	4966	5177	5112	5064	4899	4957	4891
5447	5363	5265	5158	5245	5138	4925	5187	5160	4868	5049	5052	4995	4944	5149	5243	4869	5001	4971	4980	5050	5128	5144	4950	5173	5091	5056	5052	4979	4955	5144	5013	5166	5012	4951	5006	5011	4879	4999	5158	5079	5096	5176	5019	4961	4913	5263	5031	4840	4936
5629	5322	5416	5121	5125	5200	5298	5309	5088	5048	5150	4935	5045	5251	5236	5087	4999	5061	4866	4941	4932	5023	5197	5101	5097	5002	5075	5045	5083	4970	4868	4984	4890	5028	4873	5032	5145	5030	5044	4964	5000	5074	5116	5018	5001	5011	4944	5047	4858	5082
5620	5448	5487	5246	5261	5157	5203	5187	5310	5078	5074	4989	5192	5066	5100	5287	5229	5123	4962	4888	5070	5166	5122	4909	4931	4952	5081	4797	4866	4943	5004	4851	4959	4970	4805	4950	5080	4976	5057	5099	5009	5049	5125	4937	4949	5084	5112	5070	5183	5187
5745	5553	5349	5344	5159	5131	5187	5202	5471	5160	4940	5116	5162	5207	5384	5423	5327	4918	4951	4937	5059	5122	5070	4853	4881	4928	4792	5067	5096	4918	4989	5049	4998	5072	5041	5043	5027	5021	4954	5112	5110	5195	5115	4812	4972	5118	5125	4931	5148	5229
5753	5413	5166	5138	5150	5141	5164	5268	5386	5233	4922	5001	5030	5208	5368	5344	5166	4928	4837	4976	5038	5114	5011	4970	4952	4977	5083	5053	5325	5155	4995	5098	5120	5197	4920	5010	5138	5079	5166	5042	5021	5209	5175	4954	5061	5037	5063	5109	5065	5190
5754	5274	5320	5153	5243	5167	5037	5283	5420	5179	5103	5053	5057	5220	5380	5274	5213	5022	4989	5172	5109	5001	5122	5063	4931	5061	4922	5036	5133	5119	5031	5098	5160	5150	5053	5174	5150	5271	5046	5179	5085	5085	5210	5143	5064	5298	5158	5211	5262	5077
5828	5387	5353	5170	5201	5310	5246	5274	5204	5269	5093	4997	4978	5116	5213	5304	5133	5031	4929	4791	5029	5153	5124	5117	5041	4978	4871	4955	4965	5055	5030	4975	5089	5061	4938	5035	5073	5132	5171	5197	5018	5095	5182	4990	5259	5087	5197	5253	5279	5326
5748	5292	5343	5072	5189	5019	5107	5171	5290	5279	5001	5043	5088	4994	5068	5168	5272	5005	4973	4853	4999	5117	5131	5030	4883	4733	5062	4988	4976	5198	4991	5123	4986	5053	5022	4874	4926	4952	5126	5092	4955	5060	5044	5126	4921	5113	5113	5186	5207	5341
5503	5311	5234	5166	5109	5181	5046	5309	5219	5246	5032	5158	5138	4941	5131	5355	5236	5045	4978	4922	5032	5056	4999	5010	4981	4863	5008	5210	5168	5133	4938	5101	5043	5050	5114	5004	4979	5044	5009	5140	5041	5087	5138	4987	5053	4972	5112	4994	5213	5319
5496	5471	5217	5187	5127	5267	5134	5211	5296	5230	5161	5221	5097	4930	5074	5173	5137	4836	5038	5085	5048	5089	4991	4984	5100	5004	4882	5154	5269	5098	5102	5060	5000	4930	5094	4996	4971	5061	4986	5035	5027	5019	5239	5001	5131	5103	5158	5205	5114	5284
5484	5435	5339	5252	5247	5152	5104	5218	5352	5412	5203	5038	5095	5036	5172	5155	5126	5030	5074	5093	4911	5028	5010	5092	5033	5047	5033	4995	5145	5168	4869	4911	5010	5073	5020	4979	4990	5164	4971	4977	4980	5141	5072	5224	4977	4965	5121	5089	5228	5273
5467	5540	5406	5207	5085	5124	5291	5323	5327	5377	5343	5040	5265	5299	5117	4978	5248	5062	5072	5060	4865	4924	5155	5089	5117	4909	5081	5090	4972	4970	4757	4789	4984	5076	4866	5005	5040	5169	5196	5075	4994	5000	5078	5034	5080	4904	5056	5319	5164	5146
5533	5541	5266	5239	5218	5057	5408	5440	5413	5513	5283	5003	5184	5198	5043	5207	5401	5332	5094	5006	4910	5052	5123	5026	5093	4995	4910	4938	4974	4964	4951	4968	4964	5035	4852	4992	5057	5054	5104	5045	4978	4929	4943	5140	5117	5043	5049	5119	5082	5132
5611	5519	5290	5234	5232	5141	5488	5471	5450	5440	5249	5148	5306	5214	5195	5292	5450	5190	5088	4995	5008	5170	5078	5104	4943	4959	4999	5053	5049	4999	4858	4862	5059	5034	4940	5029	5027	5254	5216	5079	4896	4935	4839	4945	5141	5196	5023	5200	5043	5178
5468	5504	5221	5140	5345	5061	5382	5389	5504	5351	5072	5209	5334	5092	5322	5428	5240	5233	5135	5068	5154	5295	5415	5221	4892	4832	4984	4955	5143	4889	4946	5054	4938	4982	4934	4836	4958	5158	5088	5248	4827	4889	4897	5084	5116	5217	4957	5162	5176	5130
5554	5501	5277	5438	5252	5053	5500	5287	5528	5361	5164	5086	5211	5185	5152	5474	5217	5046	5040	5187	5290	5245	5306	5042	5007	4983	5009	5051	4959	5033	4864	5037	5011	4940	5038	4934	5084	4943	4998	5045	4994	4977	4907	5019	4848	5115	4993	5120	4987	4998
5784	5550	5304	5276	5149	5283	5262	5293	5347	5220	5077	5141	5263	5027	5084	5416	5362	5106	5056	5120	5340	5263	5371	5166	4858	4753	5159	5183	5158	4981	5131	4973	5060	5030	4885	5009	4863	4921	5015	4954	5121	4918	5008	4938	5173	5187	5136	4857	5052	5114
5518	5463	5360	5304	5196	5206	5375	5333	5318	5451	4984	5073	5157	5021	5035	5372	5314	5116	5100	5069	5301	5349	5289	5082	4889	4866	4962	5077	5143	5095	4918	5106	4975	5090	4896	4782	4935	4932	4979	4925	5019	5203	5057	5161	5071	5111	4898	4940	4949	5188
5668	5413	5399	5250	5152	5177	5140	5189	5240	5346	4910	5119	5020	5112	5210	5354	5345	5091	5080	5148	5146	5231	5193	5090	4836	4984	4922	5102	5129	4995	5019	5070	4944	5050	4992	4917	4825	4876	4965	4997	5070	5292	4912	5104	5091	5132	4984	4939	5031	5144
5695	5325	5337	5224	4925	5132	5214	5363	5384	5315	5230	5142	5148	5024	5140	5125	5247	5096	5091	5286	5229	5280	5212	5165	4804	4968	5030	5107	5010	5034	4915	5028	5077	4933	5036	4869	4904	4977	4927	5156	5153	5211	5115	5060	5158	5099	5200	4941	4944	5089
5614	5257	5273	5192	5138	5264	5121	5187	5393	5243	5215	5165	5113	5068	5185	5405	5306	5122	5188	5289	5457	5294	5142	5087	4954	4970	5146	5188	5015	5020	5014	4904	5034	5191	4917	4939	4975	4939	5010	5265	5250	5100	5060	5001	5060	5124	5150	4942	5065	5129
5450	5368	5171	5249	4964	5122	5219	5340	5451	5406	5290	5250	5373	5212	5255	5405	5298	5188	5147	5272	5263	5317	5106	5133	4808	5061	5181	4986	5093	5018	5061	4979	5253	5074	5047	5091	4971	5061	5106	5080	5241	5007	4972	4897	4965	5014	5022	5019	4970	5255
5449	5460	4962	4943	5031	5354	5463	5303	5535	5404	5096	5118	5334	5187	5290	5393	5302	5129	5097	5207	5230	5170	5018	4963	4883	4973	5087	5161	5026	5103	5033	5019	5065	5164	4938	5046	4969	5079	5165	5181	5121	5181	4968	5049	4852	5026	4990	4867	5215	5175
5477	5344	5035	5275	4931	5227	5554	5536	5583	5422	5294	5204	5268	5166	5291	5322	5338	5126	5078	5097	5222	5238	5225	5132	4987	5081	5207	5124	5189	4867	4856	5025	5004	5278	5099	4992	5107	5152	5032	4976	5104	5011	4952	4922	5033	5096	4935	4986	5094	5151
5411	5266	5019	5028	5127	5293	5447	5648	5436	5576	5201	5285	5310	5181	5166	5317	5306	5122	4934	5163	5230	5238	5106	4980	4895	5058	5140	4950	5055	4941	4961	4945	4960	4991	4885	4981	4935	5067	5204	4893	5045	4977	4804	4895	4847	4996	4922	5011	5057	5160
5239	5226	5046	5033	5352	5383	5578	5296	5408	5392	5176	5069	5295	5349	5256	5316	5166	5108	5194	5188	5150	5195	5303	5172	5088	5028	5216	5139	5032	4967	4997	5011	4927	4935	4882	5065	5283	5098	5124	5107	4871	5000	4912	4992	4967	4978	5083	5165	5273	5176
5433	5176	5137	5055	5404	5333	5520	5666	5288	5124	5276	5164	5204	5310	5267	4984	5212	5196	5128	5122	5158	5162	5152	5118	5054	5159	5256	5280	5172	5043	5004	5115	4902	5070	4974	5050	5080	5043	5031	4952	4984	4858	5034	5089	4996	5023	5015	5168	5039	5100
5210	5042	5092	5241	5430	5451	5442	5419	5204	5215	5231	5175	5249	5409	5551	5255	4990	5114	5238	5304	5403	5242	5227	5075	5319	5159	5258	5217	5060	4987	5008	5042	5086	5012	5129	5054	5238	5057	5021	5053	4907	4962	4874	5128	5038	4881	5022	5147	5179	4989
5211	4916	5247	5342	5369	5490	5430	5457	5305	5153	4993	5320	5397	5301	5188	5321	5112	5273	5283	5475	5308	5270	5134	5163	5135	5158	5271	5153	5154	5088	5181	5074	5190	5213	5179	5333	5340	5114	4949	5135	5020	5108	4924	5111	5103	5031	5214	5219	5098	5031
5266	5067	5347	5356	5372	5497	5366	5122	5119	5099	5010	5288	5388	5200	5185	5267	5256	5149	5340	5418	5303	5207	5178	5119	5317	5397	5232	5298	5081	5044	5217	5175	5299	5358	5207	5284	5042	5139	4991	5046	5104	5114	5070	4874	4863	5087	5236	5136	5080	5076
5268	5331	5368	5385	5390	5231	5125	5021	5168	5103	5288	5300	5423	5370	5445	5252	5223	5238	5288	5451	5330	5201	5160	4865	5068	5280	5131	4968	5160	5025	5096	5104	5129	5218	5094	5147	5173	4963	4880	5009	5095	5021	4969	5026	5001	5020	5107	5116	5072	5157
5332	5468	5518	5505	5230	5173	5129	5197	5174	5303	5199	5291	5337	5281	5168	5306	5201	5082	5356	5374	5213	5253	5264	5123	5174	5191	5123	4988	5049	5142	5171	5148	5123	5230	5208	4982	4917	5027	4838	5150	5068	4909	4984	5031	5153	5214	5115	5025	5081	5146
5343	5334	5470	5594	5327	5255	5246	4937	5016	5062	5108	5307	5269	5220	5099	5224	5263	5160	5180	5217	5177	5221	5120	5411	5338	5175	5166	4987	4813	5032	5083	5140	5203	5202	5246	5039	5216	5026	5043	4956	5036	5155	5135	5319	5418	5492	5231	5285	5257	5136
5480	5454	5493	5418	5386	5295	5247	5044	5051	5192	5329	5394	5454	5330	5340	5263	5135	5286	5330	5293	5171	5086	5196	5278	5284	5272	5096	5277	5140	5179	5079	5287	5250	5158	5208	5168	5156	4903	5129	5068	5129	5417	5494	5335	5323	5378	5522	5200	5153	5070
5431	5485	5408	5364	5235	5120	5070	5110	5183	5223	5456	5329	5338	5143	5126	5165	5258	5243	5385	5283	5175	5131	5052	5152	5211	5208	5116	5104	5079	5185	5333	5144	5172	5276	5265	5222	5180	5017	5037	5222	5371	5428	5394	5041	4881	5002	5251	5311	5225	5108
5431	5445	5613	5375	5190	5156	5096	5179	5396	5251	5299	5365	5355	5189	5212	5162	5111	5036	5257	5246	5144	5165	5286	5383	5085	5068	4995	4998	5154	5248	5097	5182	5080	5248	5130	5054	4942	4990	4963	5255	5551	5311	4983	4644	4546	4851	4927	5167	5167	5475
5455	5377	5331	5386	5112	5196	5274	5110	5244	5295	5255	5167	5235	5283	5141	5164	5286	5257	5221	5092	5232	5311	5406	5302	5278	5128	5294	5152	5090	5127	5198	5226	5094	5100	5289	5333	4976	4955	5291	5456	5637	5322	4762	4358	4296	4274	4500	5061	5387	5240
5440	5403	5440	5238	5206	5005	5125	5062	5280	5321	5366	5318	5231	5254	5240	5326	5352	5250	5141	5261	5139	5207	5305	5215	5327	5143	5156	5233	5310	5214	5056	5246	5271	5307	5270	5192	5103	5036	5183	5515	5645	5395	4838	4455	4392	4095	4559	5069	5278	5343
5553	5375	5398	5337	5076	5141	5061	5127	5370	5286	5319	5229	5047	5106	5217	5115	5213	5043	5072	5329	5222	5191	5133	5140	5143	5076	5096	5236	5244	5252	5185	5200	5246	5236	5163	5286	5033	5084	5059	5390	5699	5524	4962	4483	4264	4313	4809	5158	5384	5302
5577	5325	5346	5335	4948	5008	5225	5205	5392	5335	5104	5058	5147	5009	5082	5270	5131	5072	5039	5076	5233	5322	5150	5200	5031	5007	5081	5045	5090	5101	5130	5075	5065	4885	5178	4955	4950	4994	5068	5435	5682	5547	5159	4527	4519	4621	4774	5288	5308	5199
5426	5305	5301	5212	5132	5146	5317	5188	5237	5282	5145	5078	4900	5209	5157	5164	5262	5167	5079	5030	5092	5061	5178	5228	5194	5146	5345	5053	5162	5121	5078	5037	4903	5174	5082	5297	5101	5045	5251	5316	5442	5462	4973	4754	4430	4711	4919	5400	5492	5309
5705	5207	5164	5167	4995	5129	5151	5213	5280	5015	5161	5069	5074	5259	5224	5324	5184	5196	5273	5245	5236	5324	5330	5082	5158	5312	5255	5418	5399	5222	5270	5329	5180	5205	5134	4995	5161	5043	5195	5191	5438	5498	5026	4723	4435	4528	4793	5123	5258	5259
5451	5138	5130	5310	5190	5089	5277	5143	5258	5175	5005	5095	5267	5254	5304	5289	5278	5221	5150	5430	5413	5223	5262	5315	5027	5198	5402	5306	5111	5142	5186	5255	5206	5228	5138	5064	5110	5051	5223	5481	5572	5652	5124	4588	4451	4522	4949	5104	5308	5265
5325	5060	5311	5340	5274	5243	5180	5299	5122	5214	5230	5194	5392	5431	5238	5186	5182	5248	5225	5201	5239	5276	5122	5090	5138	5242	5237	5338	5326	5256	5049	5160	5219	5246	5061	5067	5239	5122	5250	5539	5747	5567	5451	4807	4591	4378	4874	5218	5578	5372
5401	5213	5439	5349	5302	5186	5209	5300	5272	5175	5294	5419	5371	5215	5232	5167	5209	5206	5174	5178	5249	5127	5075	5123	5082	5151	5321	5287	5012	5133	5160	5068	5210	5180	5161	5108	5181	5048	5149	5418	5653	5642	5165	4826	4494	4544	4983	5311	5542	5379
5199	5293	5493	5577	5222	5171	5276	5189	5439	5334	5310	5357	5247	5187	4907	5144	5050	5064	5108	5229	5345	5108	5067	5122	5414	5304	5090	5032	4972	5195	5135	5104	5088	5166	5169	5136	5121	5077	5144	5593	5728	5349	4986	4738	4426	4656	4910	5391	5486	5564
5327	5543	5467	5354	5291	5145	5173	5149	5229	5243	5385	5203	5284	5008	5114	5177	5269	5269	5270	5227	4957	5112	5119	5272	5308	5386	5200	5225	5313	5262	5250	5097	5180	5268	5353	5192	5145	5239	5167	5475	5537	5417	5091	4801	4382	4482	4780	5281	5355	5542
5583	5405	5443	5324	5027	5111	5338	5328	5494	5375	5308	5198	5195	4968	5006	5230	5362	5292	5271	5291	5083	5071	5187	5312	5388	5199	5288	5128	5176	5271	5399	5083	5168	5255	5256	5202	5086	5249	5371	5568	5704	5395	4949	4604	4576	4543	4816	5175	5339	5417
5454	5372	5406	5160	5054	5134	5315	5248	5465	5482	5342	5156	5316	5112	5232	5103	5269	5168	5076	5218	5138	4930	4976	5359	5421	5350	5212	5029	5201	5305	5221	5263	5129	5284	5374	5308	5147	5235	5295	5537	5680	5453	5019	4898	4652	4631	4673	5240	5419	5323
5604	5420	5318	5204	4949	5172	5289	5348	5389	5171	5218	5064	5075	4976	5176	5223	5243	5306	5196	5011	4843	5151	5384	5046	5055	4946	5158	5148	5179	5278	5153	4979	5099	5106	5168	5077	4936	5050	5206	5480	5472	5268	4969	4664	4414	4701	4938	5242	5404	5389
5470	5415	5132	5198	5338	5308	5483	5424	5394	5160	5150	4985	5128	5066	5186	5246	5288	5152	5120	5133	5039	5080	5159	5215	5279	5166	5261	5158	5008	4974	5115	5163	4988	5148	5224	5119	5018	5139	5293	5452	5422	5403	5003	4707	4570	4541	4754	5254	5346	5293
5642	5286	5219	5366	5413	5343	5338	5415	5274	5273	5050	5126	5226	5390	5348	5456	5285	5035	5060	5135	5358	5180	5069	5094	5078	5267	5145	5183	5097	5118	5189	5237	5300	5220	5160	5219	5133	5065	5424	5531	5689	5613	5001	4762	4359	4484	4943	5201	5248	5375
5446	5503	5323	5176	5293	5189	5207	5128	4941	5122	4998	4967	5252	5247	5380	5238	5370	5194	5271	5150	5117	5085	5291	5271	5225	5137	5301	5293	5209	5197	5311	5141	5237	5230	5308	5228	5146	5299	5238	5583	5850	5540	4965	4810	4466	4599	4773	5279	5397	5347
5398	5209	5097	5181	5408	5256	5355	5048	5268	5294	5227	5346	5220	5295	5164	5123	5118	5204	5256	5196	5232	5064	5213	5136	5199	5107	5351	5295	5246	5206	5277	5213	5232	5193	5244	5305	5181	5328	5270	5365	5695	5350	4854	4623	4370	4598	4864	5269	5538	5640
5257	5247	5376	5387	5500	5558	5359	5381	5402	5338	5486	5467	5590	5383	5209	5037	5055	4992	5279	5199	5287	5224	4969	5042	5344	5396	5341	5141	5236	5151	5264	5149	4945	5033	5332	5362	5348	5131	5588	5551	5676	5420	5028	4694	4703	4735	5003	5521	5918	6094
5451	5595	5470	5523	5573	5169	5342	5415	5300	5263	5227	5198	5279	5140	5158	5158	5296	5029	5116	4962	5112	5178	5059	4917	5125	5196	5224	4991	5130	5289	5263	5113	5077	4993	5246	5287	5068	5030	5293	5806	5654	5623	5025	4843	4824	4832	5122	5554	5969	6183
5631	5413	5484	5329	5148	5135	5099	5249	5282	5331	5179	4861	4828	4917	4940	5073	5139	5287	5395	5045	4912	5044	5259	5374	5183	5232	5084	5091	5141	5288	5395	5185	5141	5154	5231	5367	4988	5138	5205	5400	5627	5344	5083	4817	4489	4800	5075	5412	5472	5600
5470	5483	5305	5356	5159	5168	5344	5331	5328	5393	5362	5108	5081	5014	4912	5094	5131	5255	5280	5234	5087	5190	5217	5371	5336	5045	4967	5297	5315	5136	5387	5178	5001	5208	5272	5293	5091	5033	5250	5432	5629	5241	4844	4551	4330	4483	4777	4959	4556	4572
5502	5367	5372	5383	5194	5164	5360	5384	5450	5484	5490	5288	5379	5205	5412	5311	5163	5190	5202	5322	5334	5420	5163	5109	5387	5240	5073	5278	5450	5120	5228	5320	5193	5318	5416	5162	5194	5114	5395	5377	5386	5211	4917	4640	4321	4221	4415	4687	4365	4191
5416	5392	5432	5388	5242	5268	5286	5242	5387	5160	5116	5147	5391	5427	5741	5559	5483	5247	5027	5183	5375	5484	5315	5025	4928	5291	5280	5011	5195	5308	5047	4917	5253	5301	5399	5204	5287	5302	5366	5656	5274	5058	5047	4880	4483	4358	4535	4653	4493	4294
5514	5306	5218	5228	5098	5208	4973	4996	5084	5010	5173	5178	5125	5293	5405	5534	5426	5463	5215	5073	5150	5194	5374	5113	4930	5118	5243	5213	5041	5134	5081	5218	5409	5269	5115	5332	5031	5240	5126	5559	5207	5140	5211	4920	4744	4739	4820	4848	4745	4666
5419	5143	5136	5272	5369	5331	5038	5113	5006	5168	5145	5243	5042	5021	5018	5078	5200	5331	5384	5119	4994	4974	5090	5367	5033	4956	5205	5280	5043	5035	5205	5127	5176	5238	5123	5394	5196	5190	5085	5158	5310	5252	5174	5217	5117	5105	5433	5491	5380	5385
5541	5168	5240	5736	5468	5602	5487	5466	5423	5400	5334	5341	5260	5140	4978	4973	5092	5280	5490	5401	5092	4879	5067	5338	5340	5143	4942	5232	5095	5035	5392	5188	5185	5118	5234	5448	5137	5051	5296	5185	5373	5266	5343	5458	5710	5497	5859	5824	5987	5898
5501	5390	5589	5627	5591	5673	5450	5442	5552	5433	5394	5454	5347	5259	5125	4973	4950	5024	5280	5437	5296	5131	5206	5385	5488	5382	5175	5255	5227	5177	5204	5373	5295	5175	5276	5355	5396	5090	5309	5083	5332	5367	5368	5540	5672	5819	5601	5704	5636	5716
5438	5814	5726	5751	5453	5340	5305	5510	5417	5545	5292	5361	5425	5421	5553	5280	5376	5013	5069	5331	5313	5562	5328	5217	5479	5409	5025	5225	5298	5444	5286	5436	5248	5193	5486	5270	5381	5323	5102	5014	5069	5234	5265	5300	5375	5376	5267	5358	5146	5431
5851	5652	5776	5534	5371	5141	5253	5143	5145	5320	5218	5288	5274	5555	5540	5692	5472	5163	5076	5210	5571	5629	5464	5318	5325	5426	5188	5101	5307	5374	5079	5264	5333	5164	5356	5204	5154	5271	5131	5218	5075	4862	4942	5181	5223	5074	5070	5114	5104	5062
5862	5616	5503	5340	5124	5168	5126	5111	5146	5127	5086	5103	5361	5524	5698	5528	5616	5375	5189	5117	5314	5476	5684	5236	4995	5284	5294	5083	5175	5284	4932	5245	5272	5239	5253	5011	5284	5294	5152	5224	5063	5205	5062	5244	5289	5381	5299	5076	5146	5020
5730	5561	5314	5286	5272	5025	5223	5010	5147	5042	5057	5087	5218	5148	5401	5477	5508	5407	5168	5044	5161	5287	5463	5043	4970	5164	5432	5164	4859	5166	4980	5110	5459	5014	4996	5276	4998	5254	5112	5221	5202	5254	5099	5335	5273	5365	5408	5287	5093	5236
5802	5457	5296	5090	5373	5087	5191	5083	5111	4957	4902	5058	4965	4953	5046	5463	5327	5460	5316	4979	4867	5035	5384	5192	4934	5102	5468	5131	4907	5056	5131	4987	5100	5161	4991	5202	4895	5284	5186	5086	5073	5106	5229	5368	5339	5352	5457	5249	5337	5290
5878	5508	5315	5358	5275	5043	5165	5030	5109	5241	5044	5179	4920	4914	5002	4936	5414	5385	5318	5060	4827	5099	5457	5482	5007	5150	5266	5022	4966	5204	5262	4936	5157	5148	5113	5214	5036	5314	5104	5233	5066	5054	5163	5230	5199	5353	5272	5308	5272	5372
5626	5452	5284	5259	5273	5136	5100	5026	5075	5020	5020	5060	4946	4780	4856	5035	5340	5443	5431	5110	5024	5188	5408	5562	5038	5063	5276	5465	5121	5189	5411	4991	5283	5440	5174	5404	5174	5135	5192	5243	5192	5116	5066	5092	5072	5112	5415	5346	5423	5471
5698	5557	5253	5206	5131	5186	5255	5219	5102	5288	5047	5012	5045	4729	4905	5104	5284	5425	5350	5318	5200	5070	5450	5530	5265	5182	5375	5392	5203	5278	5443	5186	5207	5400	5133	5496	5134	5136	5179	5297	5120	5243	5139	5206	5173	5260	5236	5265	5256	5284
5611	5350	5070	5185	5016	5299	5242	5382	5269	5344	5143	5032	4959	4872	5021	5194	5290	5454	5429	5295	5100	5252	5474	5484	5432	5005	5430	5593	5098	5403	5433	5167	5216	5499	5422	5454	5348	5338	5192	5157	5317	5142	5353	5246	5150	5206	5193	5232	5114	5214
5530	5126	5062	5246	5121	5145	5133	5328	5268	5250	5048	5059	5058	5054	5297	5110	5375	5523	5609	5263	5076	5091	5543	5655	5390	4998	5306	5510	4996	5209	5338	5185	5215	5585	5228	5299	5335	5166	5217	5315	5230	4863	5270	5191	5172	5134	5202	5229	5072	5195
5622	5188	4990	5071	5277	5155	5212	5155	5288	5214	5123	5120	5334	4989	5269	5109	5284	5631	5597	5347	4868	5006	5244	5296	5128	5012	5304	5568	5049	5135	5388	5208	5123	5323	4804	5347	5062	5318	5425	5250	5179	5189	5368	5176	5275	5248	5156	5113	5175	5009
5566	5307	5294	5158	5124	5238	5169	5215	5197	5256	5252	5151	5126	5073	5083	5161	5404	5278	5355	5161	4932	5006	5296	5274	5095	5036	5212	5182	4914	5198	5362	5186	5088	5300	4926	5291	5228	5179	5180	5146	5170	5266	5211	5216	5361	5624	5317	5548	5056	5211
5663	5361	5187	5271	4925	5017	5019	5062	5200	5166	5211	5164	5008	4910	5041	5079	5445	5506	5300	5114	4852	5123	5329	5309	4971	4978	5184	5091	4817	5176	5381	5096	5091	5129	5112	5171	4985	5018	5003	5229	4962	5027	5349	5119	5203	5229	5308	5360	5296	5425
5770	5469	5296	5209	4994	5056	5181	5221	5095	5048	4948	4944	4727	4938	5036	5344	5449	5445	5457	5004	4845	4988	5334	5311	4951	5062	5310	5086	5057	5239	5322	5046	5227	5199	4992	5220	4939	4962	5018	5080	4887	5086	5041	5165	5047	5223	5145	5228	5400	5381
5706	5609	5465	5385	5340	5122	5184	5120	5091	5006	4979	4928	5080	5162	5217	5409	5454	5242	5171	4944	4967	5338	5487	5197	5069	5164	5332	5141	5168	5274	5334	5107	5262	5188	5207	5117	5026	5271	4927	5234	5098	5133	4944	5073	5076	5275	5028	5245	5343	5351
5870	5789	5623	5625	5614	5374	5096	5051	5021	5153	5091	5100	5127	5327	5455	5395	5514	5443	5067	5056	5250	5427	5428	5135	5006	5306	5469	5127	5202	5165	5128	5210	5358	5175	5334	5362	5164	5302	5138	5211	5030	5220	5298	5132	5059	5152	5270	5250	5415	5203
5840	5809	5945	5676	5525	5479	5364	5174	5310	5183	5220	5517	5412	5367	5380	5465	5355	5187	5043	5132	5257	5391	5235	5136	5308	5340	5379	5052	5250	5224	5104	5229	5425	5231	5539	5281	5403	5447	5238	5134	5025	5230	5070	5124	5018	5137	5162	5100	5176	5145
5674	5577	5847	5603	5617	5330	5474	5171	5400	5475	5565	5745	5520	5612	5490	5455	5328	5238	5208	5211	5597	5419	5227	5105	5146	5395	5140	5202	5274	5310	5219	5324	5318	5211	5536	5359	5427	5315	5152	5215	5056	5263	5103	5096	5326	5198	5180	5272	5336	5010
5373	5452	5450	5449	5331	5488	5709	5500	5681	5721	5682	5658	5556	5411	5310	5237	5086	5113	5231	5471	5408	5110	5084	5106	5356	5268	5014	5138	5339	5125	5161	5313	5115	5295	5303	5206	5317	5260	5360	5345	5298	5191	5328	5311	5395	5257	5288	5059	5210	5283
5312	5212	5274	5496	5370	5508	5512	5661	5771	5742	5703	5481	5536	5380	5248	5113	5177	5210	5478	5512	5247	5034	5052	5159	5465	5031	5145	5286	5168	5002	5203	5088	5193	5333	5306	5206	5446	5159	5383	5315	5445	5411	5425	5377	5406	5209	5271	5253	5238	5179
5386	5141	5244	5055	5129	5321	5384	5380	5623	5462	5330	5193	5189	5192	5121	5339	5300	5198	5380	5248	5109	4961	5135	5215	5256	4950	5144	5171	5073	4864	5092	5074	5134	5299	5194	5236	5273	5339	5272	5188	5318	5183	5207	5298	5319	5158	5385	5322	5335	5207
5650	5446	5499	5407	5233	5247	5288	5333	5362	5387	5191	5332	5317	5254	5310	5361	5357	5398	5242	4978	5146	5290	5303	5102	5117	5147	5211	5061	4830	5157	4854	5175	5272	5230	5197	5278	5160	5203	5226	5067	5146	5077	5140	5186	5242	5171	5250	5477	5389	5349
5673	5681	5653	5684	5521	5351	5334	5379	5362	5432	5305	5470	5483	5420	5373	5402	5413	5156	4994	5065	5210	5281	5162	5041	5144	5302	5178	5045	5078	5269	5095	5047	5098	4957	5253	5048	5079	5122	5034	4962	4941	5030	4983	5196	5113	5261	5213	5355	5375	5467
5449	5466	5561	5787	5671	5653	5488	5672	5524	5598	5531	5601	5343	5442	5264	5255	5311	5002	5168	5181	5283	5249	5199	5189	5277	5288	5123	5055	5074	5125	4987	5001	5061	4988	5094	5036	5075	5096	5046	5096	4947	5085	5094	5257	5118	5178	5397	5330	5473	5467
5293	5252	5391	5461	5537	5480	5529	5532	5683	5407	5441	5257	5150	5134	5172	5138	5129	5188	5332	5182	5205	5126	4953	5389	5350	5137	5038	5141	5092	5040	5086	4982	5023	5252	5299	5096	5250	5052	5199	5073	5055	4893	4978	5045	5068	5100	5160	5270	5272	5261
5625	5315	5295	5405	5339	5201	5335	5288	5270	5152	5117	5100	5210	5056	5166	5356	5336	5415	5320	5397	5323	5134	5326	5216	5309	5134	5224	5338	5023	5122	5124	5170	5229	5165	5190	5308	5099	5096	5031	5033	4949	4865	4845	4806	5005	4971	5030	5200	5294	5188
5696	5742	5641	5742	5473	5349	5167	5203	5185	5083	5200	5277	5277	5337	5399	5426	5504	5381	5181	5227	5298	5312	5296	5231	5048	5374	5321	5346	5331	5389	5324	5293	5160	5275	5209	5128	5180	5154	5112	4997	5014	5008	5031	4972	5011	4953	4958	5053	5197	5199
5686	5657	5706	5727	5490	5577	5412	5394	5355	5365	5421	5384	5487	5442	5411	5375	5409	5288	5338	5351	5352	5270	5214	5198	5459	5359	5395	5204	5282	5244	5269	5338	5238	5254	5408	5316	5210	5327	5263	5307	5229	5103	5049	5088	5051	5143	5008	5099	5232	5366
5542	5449	5365	5393	5318	5226	5362	5450	5236	5520	5304	5371	5218	5366	5431	5375	5428	5659	5503	5241	5273	5433	5347	5380	5376	5293	5312	5363	5254	5356	5117	5197	5306	5314	5207	5356	5213	5387	5322	5351	5100	5192	5270	5029	5138	5056	5160	5068	5134	5103
5671	5557	5480	5468	5284	5192	5292	5299	5356	5340	5104	5309	5353	5420	5449	5605	5564	5340	5257	5242	5415	5468	5417	5462	5326	5234	5295	5286	5158	5321	5242	5240	5227	5284	5277	5348	5426	5405	5464	5323	5433	5298	5244	5225	5277	4994	5069	5134	5128	5111
5434	5526	5324	5492	5227	5354	5287	5231	5372	5265	5443	5387	5645	5641	5562	5368	5438	5350	5391	5414	5461	5505	5407	5435	5403	5196	5204	5410	5405	5299	5288	5334	5432	5174	5429	5548	5270	5419	5446	5437	5294	5424	5085	5290	5033	5332	5175	5279	5212	5056
5497	5218	5474	5240	5245	5151	5244	5377	5453	5534	5486	5611	5384	5277	5347	5429	5340	5373	5416	5318	5462	5330	5195	5350	5320	5142	5204	5297	5213	5176	5226	5129	5243	5276	5317	5407	5281	5355	5477	5290	5283	5336	5332	5248	5283	5388	5360	5092	5099	5326
5594	5508	5239	5369	5201	5075	5143	5330	5436	5512	5472	5411	5485	5348	5305	5551	5506	5592	5213	5242	5282	5136	5185	5348	5283	5305	5350	5306	5195	5293	5170	5207	5204	5175	5192	5162	5342	5339	5468	5413	5508	5422	5376	5339	5435	5282	5386	5335	5148	5068
5505	5143	5243	5287	5250	5356	5400	5429	5590	5663	5486	5546	5475	5463	5466	5537	5310	5281	5290	5237	5222	5346	5124	5235	5178	5283	5333	5112	5284	5100	5134	5043	5127	5202	5262	5371	5399	5262	5324	5315	5244	5355	5259	5325	5426	5371	5353	5272	5227	5218
5313	5093	5239	5264	5272	5326	5518	5410	5463	5462	5362	5391	5461	5286	5397	5442	5449	5286	5297	5204	5225	5137	5124	5273	5169	5158	5104	5268	5129	5037	5079	5027	5123	5105	5117	5132	5183	5156	5096	5153	5269	5230	5311	5236	5345	5418	5354	5222	5193	5303
5376	5143	5307	5348	5428	5411	5493	5445	5462	5380	5262	5485	5398	5309	5222	5381	5158	5277	5182	5231	5333	5191	5077	5072	5152	5173	5072	5019	5062	5051	4999	4974	5126	4964	5085	5095	4994	5028	5045	5172	5153	5212	5209	5256	5190	5367	5118	5381	5276	5227
5482	5372	5484	5199	5362	5459	5541	5432	5563	5606	5483	5375	5468	5209	5338	5285	5138	5239	5213	5159	5173	5275	5201	5078	4958	5103	5209	5188	5243	5038	5022	5087	5043	4812	4925	4906	4861	5029	4860	4941	5032	5152	5112	5042	5210	5256	5306	5162	5141	5330
5461	5338	5276	5264	5334	5492	5402	5543	5542	5381	5420	5461	5345	5317	5270	5299	5220	5265	5394	5304	5149	5005	5074	4970	5108	5084	5081	5198	5214	5206	4903	4966	4919	4876	4809	4987	4907	4855	5006	5096	5168	5150	5106	5107	5160	5128	5426	5431	5158	5162
5343	5268	5413	5505	5295	5464	5653	5620	5578	5345	5551	5467	5272	5197	5332	5345	5280	5251	5130	5182	5082	5077	5245	5141	5167	5077	5165	5116	5126	5105	4885	5020	4961	4885	5006	4908	4984	4919	4951	5026	4988	5031	4979	4972	5185	5284	5180	5332	5239	5254
5571	5410	5422	5546	5598	5517	5438	5680	5346	5492	5167	5278	5249	5198	5241	5258	5230	5116	5162	5206	5256	5129	5152	5042	5139	5136	5141	5006	5079	5052	4990	4988	4983	5075	4833	4918	4976	4992	5029	4865	5086	4893	4931	5140	5045	5173	5135	5216	5327	5319
5321	5293	5554	5558	5582	5459	5544	5559	5436	5462	5269	5289	5242	5131	5160	5075	5073	5138	5152	5088	5057	5411	5097	5112	5123	5140	5026	4995	5101	5047	5021	4803	5023	4964	4936	5085	4903	4902	5031	4962	4874	4957	5137	5004	5094	5018	5023	5028	5277	5046
5330	5378	5748	5630	5557	5572	5496	5364	5530	5400	5399	5305	5159	5173	5138	5032	5170	5075	5291	5259	5200	5111	5180	5051	5215	5200	5298	5181	5219	5133	5024	5110	5125	5170	5013	5040	5057	4921	4996	4963	4919	4976	4918	4959	4849	4923	5047	5266	5144	5409
5468	5449	5555	5674	5476	5383	5452	5584	5406	5504	5340	5065	5208	4872	4948	5107	5217	5420	5206	5331	5010	5163	5112	5118	5048	5015	5159	5283	5192	5305	5171	5088	5288	5007	5029	5030	5023	4954	5028	5092	4921	5002	4867	5118	5030	5039	5209	5266	5242	5563
5515	5563	5671	5612	5560	5535	5557	5382	5593	5437	5288	5234	4984	5083	5072	5283	5230	5233	5239	5142	5116	5108	5004	5151	5202	5287	5130	5295	5382	5139	5115	5230	5123	5184	4984	5131	5127	5105	5086	5016	4997	5041	4988	5007	5225	5172	5469	5543	5593	5747
5680	5598	5789	5652	5513	5539	5373	5516	5453	5511	5255	5055	5207	5002	5131	5244	5126	5017	5183	5147	5048	5170	5179	5189	5251	5151	5284	5307	5247	5268	5287	5290	5081	5126	5212	5192	5220	5123	5142	5020	4972	5207	5083	5216	5239	5400	5568	5652	5767	5781
5577	5748	5740	5660	5815	5520	5600	5317	5540	5343	5036	5140	4972	5112	5271	5131	5158	5070	5232	5114	5226	5138	5194	5377	5311	5159	5127	5264	5174	5316	5347	5278	5161	5203	5271	5134	5308	5234	5126	5042	4987	5020	5150	5223	5332	5330	5633	5432	5534	5603
5497	5740	5676	5696	5616	5547	5346	5284	5176	5329	5012	5210	5113	5047	5252	5051	5055	5270	5209	5310	5294	5300	5321	5220	5284	5271	5306	5233	5340	5371	5307	5432	5451	5453	5251	5285	5312	5136	5164	5078	5012	5131	5106	5416	5368	5293	5039	4983	5096	4890
5596	5583	5741	5695	5489	5488	5272	5274	5269	5312	5242	5092	5017	5235	5085	5180	5095	5290	5344	5354	5319	5202	5269	5343	5184	5166	5291	5324	5355	5422	5474	5377	5409	5482	5273	5072	5083	5080	5161	4937	4991	5285	5383	5374	5224	4973	4829	4438	4410	4530
5628	5804	5728	5759	5459	5383	5383	5116	5216	5249	5118	5172	5153	5241	5212	5308	5177	5260	5263	5350	5453	5252	5041	5370	5139	5253	5393	5360	5665	5383	5359	5476	5481	5243	5328	5232	5246	5072	4921	4962	5297	5469	5621	5495	5000	4662	4476	4051	4148	4366
5587	5591	5698	5725	5561	5273	5179	5103	5323	5044	5066	5028	5143	5074	5171	5309	5364	5403	5461	5302	5365	5243	5400	5373	5399	5473	5436	5379	5531	5522	5479	5527	5417	5434	5193	5230	5331	5139	5080	5206	5374	5465	5411	5206	4932	4413	4312	4253	4475	4685
5607	5637	5632	5775	5457	5507	5332	5345	5087	5192	5155	4950	5156	4990	5230	5258	5435	5465	5393	5402	5418	5487	5466	5530	5515	5422	5511	5335	5418	5333	5479	5418	5384	5394	5405	5292	5199	5181	5187	5214	5465	5428	5228	4832	4564	4403	4583	4535	4809	5049
5569	5454	5617	5544	5420	5381	5392	5110	5143	4937	4992	4953	5195	5212	5328	5390	5391	5494	5385	5393	5498	5485	5596	5436	5462	5424	5397	5334	5332	5406	5294	5389	5443	5338	5375	5324	5240	5131	5179	5263	5339	5313	4827	4509	4379	4433	4658	4973	5192	5670
5510	5366	5688	5482	5375	5301	5180	4949	5148	5033	5148	5095	5213	5317	5370	5338	5372	5476	5355	5563	5500	5406	5520	5389	5467	5241	5405	5238	5168	5430	5217	5413	5438	5525	5234	5325	5233	5167	5041	5398	5324	4991	4735	4299	4258	4314	4606	5035	5466	5655
5550	5543	5471	5530	5481	5305	5110	5034	5055	5271	5029	5137	5296	5281	5358	5223	5244	5380	5259	5640	5433	5568	5412	5336	5389	5400	5177	5042	5129	5203	5343	5435	5366	5414	5334	5291	5044	5015	5102	5308	5320	5183	4711	4327	4297	4480	4766	5148	5633	5720
5597	5313	5317	5537	5513	5204	5108	4906	5239	5073	5135	5231	5230	5006	5344	5240	5294	5372	5518	5535	5412	5377	5459	5353	5342	5464	5314	5376	5395	5380	5398	5495	5345	5289	5332	5146	5077	5020	5079	5233	5284	5138	4690	4502	4537	4462	4937	5119	5543	5843
5354	5331	5342	5368	5359	5255	5056	5112	5047	5269	5123	5243	5121	5021	5360	5268	5315	5445	5519	5326	5511	5525	5376	5443	5199	5383	5353	5215	5294	5154	5275	5338	5236	5323	5269	5118	5038	5079	5106	5373	5436	5237	4767	4525	4602	4543	4748	5251	5669	5585
5548	5315	5468	5345	5352	5214	5002	5321	5259	5158	5165	5201	5121	5234	5197	5245	5463	5577	5414	5469	5388	5231	5199	5327	5380	5316	5345	5274	5342	5257	5074	5227	5292	5094	5237	5322	5070	4996	5208	5405	5410	5326	4885	4512	4613	4566	4741	5292	5544	5573
5672	5379	5378	5438	5226	5152	5171	5281	5104	5205	5012	5179	5087	5181	5262	5242	5507	5343	5146	5427	5249	5374	5409	5304	5390	5452	5193	5174	5167	5247	5006	5241	5092	5298	5197	5203	5203	5052	5263	5474	5448	5303	4655	4514	4535	4555	4674	5184	5556	5584
5459	5282	5277	5259	5261	5269	5385	5183	5119	5295	5040	5135	5154	5315	5394	5332	5307	5402	5361	5338	5265	5490	5466	5461	5488	5317	5251	5140	5210	5115	5152	5089	5161	5198	5099	5395	5223	5161	5285	5448	5413	5272	4794	4438	4514	4393	4613	5174	5379	5441
5373	5158	5291	5265	5369	5293	5297	5063	5241	5005	4983	5084	5175	5258	5323	5184	5164	5171	5171	5193	5080	5296	5271	5358	5378	5148	5153	5092	5062	5046	5062	5262	5194	5174	5214	5242	5301	5095	5272	5363	5468	5325	4767	4409	4256	4552	4900	5248	5491	5447
5320	5243	5294	5332	5432	5405	5115	5252	5171	5196	5036	5181	5235	5102	5128	5106	5119	5090	5268	5349	5251	5137	5279	5197	5130	5108	5216	5074	4987	4971	5116	5301	5155	5179	5288	5366	5093	5096	5138	5362	5429	5250	4854	4461	4383	4477	4650	5212	5641	5503
5207	5334	5330	5421	5370	5444	5148	5040	5270	5224	5205	5286	5234	5113	5106	5011	5095	5150	5233	5101	5246	5059	5154	5082	5062	5051	5068	4967	5170	5064	5244	5072	5103	5255	5196	5106	5039	4910	5284	5361	5354	5392	4775	4506	4506	4603	4852	5273	5611	5798
5279	5258	5568	5354	5429	5304	5230	5300	5297	5220	5239	5086	5009	5061	5117	5014	5139	5177	5238	5173	5144	4992	4996	5045	5232	5032	5133	5213	5203	5153	5163	5270	5119	5174	5206	5214	4993	5007	4984	5357	5583	5354	4805	4633	4572	4678	4920	5470	5758	5856
5226	5349	5382	5392	5398	5295	5250	5222	5387	5355	5283	4998	4872	4882	4893	4912	5052	5183	5127	5206	5051	5143	5022	4972	4978	5119	5000	5114	5110	5141	5202	5085	5152	5176	4988	5023	5014	4910	5080	5508	5491	5443	5034	4610	4796	4779	5218	5797	6125	6188
5214	5175	5358	5335	5146	5391	5312	5404	5464	5317	5184	5109	4990	4900	4927	5093	5126	5060	5127	5021	4881	5073	5031	4953	5072	5180	5026	5163	5092	5112	4999	5107	5099	5081	5077	5097	5074	5021	5252	5452	5570	5431	5025	4679	4484	4818	5043	5662	6057	6205
5328	5246	5374	5308	5279	5255	5544	5490	5365	5440	5246	5170	5091	4917	5154	5078	5038	5037	5028	4847	4936	4873	5040	5025	4989	5165	5095	5107	5048	5000	4861	4976	5061	5023	5115	5115	5050	5062	5169	5549	5543	5618	4954	4752	4414	4580	4923	5509	5756	6149
5272	5345	5197	5222	5355	5450	5380	5547	5458	5332	5120	5250	5177	5095	5070	5099	5026	4983	4962	4904	4913	4935	5048	5196	5056	5056	5001	4991	5000	4958	4952	4992	5130	4966	5244	5010	5226	5108	5189	5438	5467	5475	5230	4830	4564	4296	4451	4592	5143	5376
5267	5277	5294	5369	5370	5502	5470	5392	5473	5341	5333	5144	5230	5127	5003	5003	4979	4891	4951	4975	4846	5068	5057	5206	5104	4930	4954	4908	4955	4919	5172	5002	5127	5109	5099	5258	5152	5165	5183	5231	5509	5469	5436	4952	4574	4383	4233	4396	4513	4548
5189	5043	5252	5359	5436	5408	5412	5318	5443	5252	5250	5320	5366	5088	5113	4950	4861	4976	4941	4941	4936	4987	4920	4988	4944	5055	4860	4837	4896	4951	4937	5059	5314	5188	5125	5192	5087	5100	4988	5200	5207	5540	5447	5270	4944	4690	4491	4350	4351	4310
5178	5074	5188	5369	5479	5288	5280	5312	5417	5320	5163	5287	5349	5213	5196	5128	4915	4931	4964	5068	5072	4969	4970	5094	5000	4784	4895	5018	4878	4969	5018	5092	5117	5178	5171	5096	5169	4986	5034	5128	5294	5417	5601	5579	5441	5204	4857	4651	4556	4349
5173	5176	5158	5484	5184	5208	5147	5148	5274	5401	5424	5432	5292	5142	5221	4932	5104	5004	5124	5119	5013	5054	5017	4962	4891	4939	4911	4906	5089	5111	5096	5082	5206	5135	5053	5187	5215	5041	5120	4999	5163	5540	5643	5818	5843	5723	5456	5190	4926	4911
5307	5121	5069	5274	5209	5196	5151	5073	5241	5499	5449	5478	5174	5168	5163	5178	5035	5141	5102	5168	5221	4959	5014	4979	4913	4976	5110	5121	5278	4988	5231	5088	5312	5217	5037	5056	5158	5168	5168	5101	5185	5440	5561	5668	5807	5972	5744	5686	5404	5346
5353	5177	5139	5138	5084	5044	5091	4989	5177	5308	5255	5231	5200	5184	5161	5362	5257	5212	5203	5050	5100	5104	5053	5074	5163	5148	5230	5124	5230	5068	5224	5284	5239	5233	5274	4999	5085	5418	5397	5357	5329	5070	5434	5629	5662	5572	5812	5678	5643	5690
5487	5051	5259	5055	5009	4956	5095	4935	5098	5213	5354	5188	5337	5264	5303	5329	5251	5284	5284	5173	5153	5234	5182	5243	5222	5394	5300	5353	5220	5189	5264	5243	5255	5364	5329	5223	5451	5282	5545	5449	5368	5370	5318	5296	5525	5460	5418	5455	5449	5483
5467	5275	5233	5055	5019	4985	4918	5036	5166	5186	5319	5042	5371	5127	5206	5431	5425	5289	5192	5361	5190	5101	5225	5329	5275	5432	5411	5433	5277	5218	5121	5208	5207	5358	5240	5371	5311	5398	5426	5523	5447	5447	5369	5156	5131	5138	5035	5053	5038	5230
5416	5277	5183	5105	5035	4989	5029	5084	5234	5110	5172	5055	5317	5255	5348	5389	5447	5216	5306	5205	5219	5199	5321	5220	5420	5499	5352	5471	5308	5087	5077	5154	5280	5351	5263	5465	5520	5398	5408	5253	5380	5400	5317	5079	4968	4818	4818	4805	4891	5034
5497	5390	5337	5026	4892	4897	5004	4991	5116	4941	4948	5048	5046	5221	5392	5357	5359	5256	5123	4989	5274	5353	5394	5439	5612	5548	5329	5355	5170	5326	5268	5188	5144	5366	5375	5378	5468	5433	5302	5170	5249	5273	5220	5001	4896	4840	4803	4750	4755	4975
5570	5391	5176	5145	5186	5023	5023	5026	5034	5007	4869	5010	5229	5215	5199	5268	5340	5219	5274	5238	5175	5309	5398	5354	5476	5492	5348	5296	5272	5165	5222	5156	5181	5288	5343	5371	5367	5300	5228	5175	5112	5063	4905	4983	4865	4835	4753	4790	4776	5053
5382	5249	5171	5262	5173	5150	5070	5079	4979	4811	4865	5062	5153	5051	5168	5064	5183	5167	5118	5298	5212	5475	5233	5271	5357	5380	5358	5307	5186	5349	5247	5298	5312	5316	5284	5276	5236	5179	5229	5142	5004	4879	4755	4750	4699	4857	4794	4856	4858	5003
5350	5319	5196	5200	5274	5202	5083	5062	4799	4865	4972	5072	5016	5027	5102	5030	5093	4977	5186	5111	5227	5260	5290	5234	5119	5156	5064	5232	5220	5236	5199	5282	5326	5283	5365	5144	5151	5125	5090	4920	4842	4810	4780	4599	4713	4709	4756	4901	5100	5070
5351	5411	5025	5296	5182	5269	5097	4902	4947	4980	5115	5045	5192	4958	5055	4933	4936	4997	4967	5216	5192	5230	5015	5212	5170	5156	5050	5067	5331	5298	5241	5427	5257	5233	5218	5119	5202	4987	4927	4842	4804	4821	4832	4908	4894	4833	4824	5090	5219	5198
5232	5064	5030	5291	5288	5389	5094	5104	5191	5080	5259	5143	5095	5099	5049	4956	4952	5092	5226	5179	5405	5146	5260	5193	5168	4989	5161	5070	5128	5194	5171	5160	5173	5177	5030	5022	4994	4982	4857	4800	4830	4904	4968	5153	4843	5037	5051	5219	5242	5453
5034	5071	5108	5333	5386	5289	5104	5011	5107	5285	5199	5292	5270	5169	4997	5011	5146	5051	5115	5301	5091	5047	5139	4935	4885	5078	4977	5181	5066	5169	5200	4999	5067	4937	4944	4893	4984	4863	4992	4843	4981	5143	5106	5125	5189	5241	5306	5384	5285	5334
5098	5019	5117	5160	5145	5109	5042	4852	5217	5287	5349	5191	5251	5122	5128	5088	5057	5044	5146	5171	5106	4986	4981	4802	4933	4967	4974	5004	4923	5153	5041	5076	4936	4936	4833	5002	4891	4860	5063	5014	5067	5149	5112	5272	5368	5362	5395	5377	5404	5420
5136	5062	5088	5078	5079	5067	5059	5088	5208	5452	5286	5218	5253	5175	5103	5161	5055	5158	5129	5075	5203	5048	4967	4874	4866	4941	4818	5034	5036	5027	5264	5088	5058	4887	4996	4872	4907	4904	4878	4946	5182	5250	5336	5317	5254	5245	5373	5333	5174	5228
5078	5008	5014	5158	4881	5001	4988	5117	5204	5251	5358	5380	5298	5288	5174	5241	5331	5271	5313	5107	5209	5105	5099	4910	4895	5028	5056	5052	5098	5267	5179	5108	5066	4892	4964	4929	4999	5049	5181	5038	5244	5189	5274	5356	5404	5320	5263	5312	5077	5028
5244	5113	5080	5048	4963	4830	4892	5000	5174	5212	5285	5283	5342	5097	5323	5245	5363	5273	5352	5287	5127	4964	5230	5046	5039	5123	5182	5191	5113	5188	4937	4996	4987	4986	5063	5064	5124	5216	5196	5229	5335	5282	5209	5448	5259	5224	5096	5108	5040	4979
5362	5144	5203	5073	4886	4794	4918	4907	5119	5140	5157	5118	5151	5224	5254	5315	5426	5304	5286	5239	5235	5251	5118	5177	5227	5232	5262	5209	5320	5265	5083	5071	5109	4968	5038	4988	5182	5045	5054	5244	5228	5113	5166	5111	5051	4931	5033	5033	4925	5070
5217	5093	5215	5067	4882	4791	4938	5028	5002	4929	4958	4959	5146	5142	5347	5378	5368	5345	5258	5061	5202	5190	5090	5093	5417	5311	5307	5277	5136	5101	4994	5143	5079	4986	5138	5253	5187	5058	5225	5386	5241	5125	5067	5231	5129	5084	4876	4876	4873	5015
5287	5211	5180	5118	5143	4997	5005	5096	5057	5047	5005	5011	5048	5058	5054	5234	5059	5115	5051	5083	4981	5167	5116	5256	5298	5434	5268	5324	5286	5170	5139	5054	5115	5005	5093	5156	5220	5169	5243	5237	5160	5139	5279	4861	4989	5012	4862	4852	4963	4943
5208	5106	5089	5152	5152	5116	5108	5180	5105	4967	4946	4856	5048	4888	5096	5153	5137	4955	5027	5039	5062	5113	5260	5348	5224	5368	5242	5288	5126	4959	5041	5000	5026	5092	5178	5118	5303	5250	5058	5166	5038	5082	5039	4882	5073	4918	4955	5061	5074	5089
5179	5209	5074	5091	5049	5106	5173	5105	5196	5017	4878	4839	4964	5122	5265	5254	4974	5047	4862	5007	4938	5139	5133	5128	5141	5298	5146	5011	4952	4915	4902	4847	4989	4923	4998	5103	5135	5284	5155	5012	5019	4969	4935	4902	5039	4986	4952	5027	5109	5032
5082	4968	5006	5018	4940	5125	5077	5250	5273	5178	5002	4926	5032	5013	5021	5103	5077	4974	4924	4805	4904	5029	5077	5109	4983	5094	5015	5086	4945	4938	4893	4906	4843	4945	5005	5054	5050	5149	5193	4976	5088	5025	5033	5000	4815	5040	5108	5077	5143	5147
5229	4902	4954	4789	4910	5053	5088	5173	5203	5190	5158	5042	5080	4945	5240	5125	5017	4954	5007	4957	4933	5008	5026	5157	5188	5095	5029	4886	4771	4854	4823	4757	4938	4945	4996	5137	5111	5133	5191	5085	5152	4959	5146	5088	5141	5072	5034	4987	5144	5031
5035	4879	5049	4918	4948	5076	5139	5075	5189	5151	4977	4967	5201	5162	5327	5103	5155	5063	5067	5018	5138	5233	5191	5138	5032	5020	4988	4922	4915	4807	4774	5051	4873	5044	5163	5096	5192	5302	5139	5180	5078	5166	4936	5060	4862	5021	4997	4970	4828	4881
5238	4908	4859	4944	4894	4983	5057	5157	5104	5136	4926	5061	5237	5407	5296	5231	5212	5061	5145	4972	5101	5259	5184	5020	4939	5084	4945	4823	4916	4940	5046	5031	5075	5126	5139	5143	5330	5326	5206	5182	5179	5057	5134	4978	5007	4927	4984	4898	4746	4870
5145	5122	4874	4908	5086	4960	4951	5040	4922	5032	5033	5035	5178	5172	5242	5038	5232	4971	5028	5190	5162	5176	5263	5211	5152	5123	5027	4916	4911	5050	4988	5086	5316	5367	5289	5224	5268	5216	5097	5003	5029	4958	5048	4977	4908	4946	4896	4863	4872	4804
5444	5161	5032	4931	4978	5065	5084	5030	5033	4822	5039	4943	4978	5074	5228	5143	5037	5029	5019	5087	5152	5340	5163	5295	5259	5038	5030	4811	5000	5083	5174	5183	5296	5145	5335	5081	5261	5119	5115	4869	4852	4818	4849	4985	4879	4826	4764	4864	4890	4955
5260	5091	5114	5046	5120	5003	4950	5030	4901	4906	5035	4970	5010	5064	5139	5087	4945	4790	4916	4956	5126	4941	5255	5046	5074	5067	4994	4915	5078	4985	4994	5221	5128	5129	5242	4944	5157	5043	5063	5010	4857	4882	4720	4848	4931	4898	4915	4948	5048	5055
5195	5159	5014	5071	5100	5179	5085	5072	4868	4827	4901	5045	5108	5035	5077	4971	4960	4767	4780	4923	5103	5139	5096	5178	4985	4924	4915	4932	5002	4934	5153	5096	5043	5144	5103	5109	5092	4972	4895	5011	4901	4846	4905	4857	4838	5025	5123	5184	5146	5252
4996	4840	4738	4885	5022	5142	5081	4994	4959	4883	4959	5042	5068	5083	5160	4956	4839	4898	4827	4926	5032	5125	5040	5012	4862	4973	4819	4820	4873	5024	5041	5147	5188	5066	5209	5179	5047	4962	4916	4994	4872	4928	4991	5048	5077	5096	5171	5171	5247	5321
4995	4742	4726	4859	4924	4979	5040	4957	4895	5027	5062	5001	5167	5246	5111	4966	4988	5011	4767	4839	5010	5139	5148	5038	5021	4912	4930	4877	5016	4930	4970	5158	5140	5099	4974	5095	5120	4994	5086	4896	5004	4976	4986	5102	5030	5128	5181	5184	5291	5210
5083	4870	4692	4787	4875	4873	5011	4998	5137	4833	4965	5005	5215	5100	5254	5070	5171	4988	4822	5149	5093	5124	5300	5044	5099	4918	4744	4923	4799	4918	5076	5087	5039	5114	5086	4997	5111	5069	5207	5048	5167	5067	4977	5106	5178	5119	5093	5110	5127	5104
5159	4912	4976	4943	4861	4944	5010	4877	4876	4841	4976	5005	5072	5298	5136	4964	4992	5104	5083	5206	5101	5164	5272	5079	5188	5062	4986	5097	5082	5181	5197	5275	5248	5400	5439	5348	5231	5199	5124	5136	5175	5026	5005	5076	5104	4879	5020	5185	5054	5146
5177	5003	4801	4857	5014	5011	4927	4755	4904	4799	4900	4995	5035	5051	5238	5076	5071	4972	5013	5258	5367	5435	5338	5255	5101	5128	5140	4970	5015	5283	5371	5420	5358	5465	5350	5365	5253	5102	5195	5041	5093	4963	4958	4964	4981	5042	5075	5120	5158	5265
5021	4791	4794	5007	5144	5024	4939	5091	4978	4880	4865	5020	5062	5216	5050	5039	5063	4881	4986	5113	5320	5501	5330	5139	5167	4932	5009	5173	5085	5175	5172	5343	5178	5377	5183	5098	4971	5070	5054	4941	4811	4848	4828	5064	4982	4908	5092	4934	5182	5296
5068	5020	4890	4966	5040	5072	5066	5077	4928	5009	5001	4987	5116	5035	5024	4988	4858	4863	4905	4937	5062	5192	5209	5101	4982	5074	4962	5055	5017	5012	5111	4924	4967	4945	4917	4911	4881	4714	4741	4822	4855	4907	4971	4892	4849	5047	5044	5040	5029	5140
5377	5110	4843	4992	4862	4920	5194	5076	5063	4988	5066	5098	5118	5003	5090	5004	4884	4753	4876	4980	4937	5153	5137	5008	5051	4752	4748	4945	4904	4836	5039	5043	4994	4900	5021	4842	4933	4994	4807	4814	4785	4874	4900	4898	5064	5100	5145	4913	5292	5223
5233	4947	4995	4982	4997	4957	5159	5039	5002	4935	5105	5038	5128	5106	5106	5090	4839	4942	4925	5067	5016	5103	5007	5069	5028	4935	4694	4744	4840	4800	5185	5265	5381	5324	5286	5359	5329	5286	5285	4988	4958	5128	5006	5074	5047	5101	4969	5148	5144	5324
5012	4861	4955	5068	5078	4812	4950	4935	4907	4878	5000	5043	5168	5249	5316	5094	5025	4856	4764	4927	5084	5257	5055	5030	4989	4902	4741	4793	4872	5003	5255	5327	5660	5872	5799	5639	5835	5500	5254	5365	5159	5107	5098	5014	5094	5125	4989	5030	5225	5327
4682	4706	4776	5153	5236	4980	4843	4891	4921	4815	4800	5099	5307	5034	5143	4974	4908	4877	4903	5010	4960	5215	5331	5117	5041	4906	4916	4901	5085	5103	5265	5372	5461	5609	5694	5778	5544	5457	5352	5156	5034	5233	5111	4918	4889	4927	5040	5198	5133	5052
4676	4525	4784	5328	5168	4890	4902	5042	4836	4818	4769	4969	5007	5176	5021	5081	4846	4949	4949	4924	5013	5187	5230	5150	4986	4997	4876	5179	5206	5103	5033	5195	5144	5144	5236	5283	5084	4960	4934	4813	4822	5032	5119	4901	4837	5029	5181	5144	4982	5202
4653	4585	4813	5164	5463	5034	4929	5106	4929	4857	4928	4867	4864	4912	5041	5112	4755	4809	4773	4927	4932	5184	4995	5311	5085	4952	4896	5029	5200	5131	5042	4933	4738	4964	4999	5002	4682	4667	4664	4758	4707	4992	5265	5076	4778	4922	5328	5380	5117	5157
4809	4659	4859	5447	5268	4850	4853	5103	5104	4722	4927	5035	4817	5051	4950	5012	4804	4849	4898	4851	5043	5148	5158	5101	4999	4895	5049	4991	5154	4950	4805	4808	4646	4697	4894	4985	4778	4500	4586	4689	4707	5058	5310	5260	5017	4927	5304	5513	5234	5207
4969	4566	4962	5308	5126	4737	4812	5077	4990	4801	5068	5058	5029	4909	5053	5123	4773	4938	4851	5020	4946	5186	5137	5207	5077	4822	4863	5226	5283	5063	4812	4685	4609	4540	4734	5083	4768	4423	4666	4675	4644	5140	5575	5373	4859	4787	5307	5591	5474	5147
4894	4636	4700	5308	5054	4668	4684	4966	4854	4621	4883	5144	5095	5016	5220	4991	4932	4913	5026	5036	5042	5031	5225	5248	4924	4956	5135	5193	5255	5239	5024	4918	4815	4833	5134	5375	5263	4802	4804	4867	5029	5350	5636	5237	4964	4950	5243	5204	5223	5211
4857	4519	4770	5132	5055	4768	4733	4843	4813	4629	4780	4818	4860	5224	5176	5073	4772	4865	4879	5055	5019	5206	5312	5169	5105	4936	5046	5253	5597	5407	5235	5228	5019	5154	5420	5548	5462	5107	5134	4962	4911	5119	5628	5245	4703	5002	5347	5406	5251	5100
4988	4768	4797	5234	5051	4578	4591	4953	4741	4629	4728	4839	4800	4904	5150	5067	4851	4870	4999	4989	5024	5217	5254	5173	5130	4928	5056	5366	5444	5267	5121	5019	4974	5032	5296	5730	5233	5076	5057	4766	4671	5149	5635	5132	4663	4806	5210	5127	5103	5031
4935	4737	4940	5321	4954	4652	4629	4842	5119	4793	4772	4841	4975	4977	5075	5152	5047	4929	4989	4851	4923	4941	5214	5070	5041	4936	5041	5356	5345	5088	4897	4864	4800	4846	5097	5246	5033	4851	4828	4658	4626	5110	5498	5093	4730	4813	5364	5166	5063	4986
4959	4635	4887	5332	4995	4858	4674	4941	4973	4883	4831	4906	4960	4996	5097	4966	5010	5090	4850	4849	4754	4936	5056	5095	5155	4924	4928	5284	5399	5066	4828	5008	4821	4701	5103	5356	5044	4772	4768	4846	4727	5030	5618	5144	4691	4809	5310	5447	5072	5155
4882	4551	4812	5430	5090	4735	4791	4916	4727	4741	4847	5032	4944	5012	5036	5142	5075	4997	4891	4838	4858	4912	5145	4974	5041	4918	4955	5208	5377	5264	4886	4968	4900	4867	5195	5563	5141	4949	4996	5017	4793	5191	5598	5279	4667	4936	5312	5255	5068	4938
4802	4553	4860	5324	5126	4705	4802	4906	4962	4689	4933	4869	4910	5050	5064	4984	4940	4968	4867	4885	5021	4826	5104	5035	4993	5041	4914	5450	5464	5254	4946	4953	4867	4762	5216	5509	5033	4964	4988	4864	4789	5203	5790	5120	4580	4750	5207	5147	4935	4761
4932	4661	4988	5301	5047	4472	4671	4934	4939	4641	4777	4827	4750	4774	5105	5177	5007	4935	4933	4699	4780	4988	4945	4992	5124	5000	5226	5282	5441	5212	4924	4735	4708	4721	5026	5413	5191	4801	4988	4830	4667	5189	5488	5292	4578	4701	5070	5108	4876	4787
4939	4736	5011	5465	4984	4658	4637	4946	5013	4812	4798	4741	4768	4814	4958	4966	4981	4855	4954	4730	4651	4911	4915	5021	4916	4868	5257	5264	5326	5383	5031	4879	4725	4730	5112	5284	5183	4799	4823	4795	4736	5200	5717	5191	4812	4629	5337	5252	5043	4898
4917	4763	5095	5317	5190	4590	4623	4873	4928	4848	4729	4786	4626	4642	4932	4966	4979	4831	4999	4655	4642	4848	4891	4914	4962	4994	5164	5352	5488	5258	5085	4801	4694	4757	5242	5376	5090	4846	4851	4964	4771	5149	5848	5374	4660	4839	5341	5313	4974	4769
4901	4601	5284	5514	5044	4425	4367	4810	4979	4777	4844	4761	4715	4617	4714	4935	4864	4932	4887	4931	4665	4811	4813	4908	4971	4956	4952	5433	5454	5295	4892	4784	4686	4592	5164	5384	5144	4893	5011	4928	4887	5354	5792	5442	4841	5030	5300	5265	5047	4893
4811	4689	5038	5410	4982	4514	4525	4677	4736	4733	4909	4818	4751	4550	4621	4670	4866	4873	4811	4891	4716	4860	4909	4875	4818	4883	5184	5379	5629	5474	5137	4880	4919	4703	5076	5476	5039	4824	4845	4893	4853	5332	5877	5341	4902	5048	5372	5410	5084	4881
4736	4615	4949	5452	5177	4439	4586	4536	4609	4670	4684	4805	4699	4593	4726	4711	4797	4996	5026	5075	4883	4928	5067	5126	4878	5012	5084	5470	5751	5661	5257	5151	5032	4836	5137	5435	5133	4800	4919	4934	4792	5442	5848	5527	4788	5160	5580	5457	5255	4937
4898	4629	5014	5468	5238	4541	4634	4650	4706	4694	4506	4858	4615	4621	4723	4753	4709	4942	4983	4983	4842	4922	4917	4989	4936	4940	5283	5528	5657	5505	5277	5129	4983	4956	5075	5441	5143	4801	4830	4880	4681	5186	5907	5290	4931	5133	5554	5567	5291	5091
4736	4506	4858	5294	5047	4648	4562	4644	4715	4568	4750	4894	4682	4736	4765	4887	4893	4852	5093	4980	5022	4998	5026	4993	4844	4892	5029	5647	5639	5534	5257	5167	5156	4836	5251	5468	5008	4743	4690	4758	4726	5239	5692	5359	4915	5146	5528	5669	5393	5291
4781	4590	4878	5342	5043	4482	4440	4667	4674	4648	4667	4795	4595	4700	4691	4809	4670	4842	4945	4868	4916	4933	5092	4874	4839	4862	5281	5490	5756	5507	5274	5153	5090	4931	5181	5299	5014	4803	4864	4708	4677	5206	5584	5413	4921	5032	5561	5736	5220	5220
4732	4439	4798	5284	5132	4536	4527	4689	4691	4557	4752	4760	4721	4759	4771	4823	4711	4956	5081	4987	4889	5185	5059	5077	4949	4930	5161	5484	5903	5673	5420	5238	5011	5103	5423	5452	5097	4695	4932	4812	4735	5257	5690	5459	4808	4958	5651	5613	5275	5066
4781	4484	4899	5457	5187	4723	4532	4703	4592	4535	4580	4798	4690	4577	4719	4833	4599	4812	4951	5037	4975	5132	5229	5040	4950	4911	5212	5568	5551	5464	5182	5244	5195	4955	5387	5521	5104	4794	4870	4758	4685	5295	5502	5264	4868	4990	5561	5510	5289	5193
4869	4560	4839	5339	5223	4658	4621	4705	4674	4406	4559	4804	4656	4667	4863	4764	4704	4853	4937	4819	4920	4849	5243	5203	5044	4874	4900	5437	5516	5400	5201	5064	5024	4939	5184	5374	5016	4597	4667	4752	4577	5347	5755	5217	4622	4883	5415	5413	5120	5050
4837	4533	4826	5382	5066	4717	4671	4818	4620	4611	4619	4879	4667	4846	4739	4728	4703	4764	4731	4879	4828	4909	5167	5208	5186	4853	4959	5214	5455	5260	5065	5097	4989	5042	5227	5421	5044	4716	4843	4666	4650	5192	5738	5178	4727	5059	5277	5336	5193	5036
4783	4564	4880	5285	4968	4631	4775	4812	4543	4513	4612	4707	4533	4720	4801	4865	4626	4534	4820	4885	4751	4913	5132	4909	5036	4916	5012	5314	5495	5242	5062	4916	4961	4957	5210	5459	5169	4814	5132	4800	4574	5335	5742	5298	4635	4974	5320	5364	5286	4925
4767	4506	4776	5389	5077	4582	4675	4772	4755	4632	4552	4605	4572	4729	4857	4872	4611	4554	4650	4746	4643	4847	4861	4932	4923	5050	5221	5389	5436	5223	4902	4829	4934	4932	5134	5415	5180	4895	5058	4795	4719	5476	5597	5364	4673	5014	5368	5339	5048	4811
4911	4438	4907	5130	5087	4574	4666	4837	4794	4719	4626	4579	4546	4613	4719	4793	4811	4699	4533	4692	4786	4778	4805	4863	4863	4972	5088	5374	5422	5018	4719	4703	4668	4669	5181	5371	5154	4806	4936	4876	4843	5306	5732	5233	4730	4909	5239	5333	4899	4919
4897	4663	4775	5391	5103	4608	4673	4909	4941	4768	4750	4573	4618	4419	4743	4894	4760	4831	4700	4657	4618	4742	4699	4803	4585	4871	5080	5435	5432	5128	5014	4809	4774	4649	5058	5293	5111	4706	4957	4867	4731	5301	5899	5433	4847	4991	5587	5259	5114	4990
4801	4600	4877	5479	5150	4549	4537	4841	4975	4830	4874	4788	4579	4586	4572	4694	4874	4666	4861	4718	4633	4536	4852	4707	4638	4712	4927	5348	5499	5223	5006	4887	4953	4914	5111	5349	5068	4837	4909	4867	4784	5281	5909	5449	4863	4998	5587	5435	5276	4940
4935	4593	5145	5419	5110	4712	4566	4684	4796	4765	4769	4917	4608	4600	4682	4664	4653	4693	4835	4724	4575	4689	4816	4757	4676	4530	5084	5311	5464	5352	5134	5043	4872	4923	5181	5370	5211	4701	4991	4952	4822	5343	5784	5289	4838	4883	5451	5532	5274	4952
5026	4601	5001	5610	5321	4783	4636	4621	4723	4608	4704	4995	4809	4495	4662	4672	4645	4597	4868	4737	4767	4528	4784	4896	4529	4709	4814	5243	5526	5409	5209	5104	4925	4932	5252	5380	5199	4890	4911	4725	4694	5238	5681	5404	4798	5053	5495	5444	5281	4933
4724	4520	4927	5554	5358	4778	4587	4802	4673	4632	4796	4966	4728	4850	4623	4601	4607	4632	4771	4775	4572	4724	4808	4710	4568	4591	4865	5294	5336	5215	5212	5151	5066	5133	5341	5631	5001	4968	4964	4772	4793	5319	5720	5364	4870	5192	5504	5588	5445	5163
4583	4513	4937	5371	5318	4843	4784	4929	4837	4582	4640	4872	4875	4684	4685	4684	4396	4574	4775	4748	4630	4751	4529	4738	4735	4639	4811	5102	5340	5214	5170	5125	5073	5239	5459	5563	5426	4786	5045	4878	4737	5210	5535	5223	4825	5027	5499	5572	5252	5158
4608	4385	4758	5358	5346	4878	4784	4777	4741	4680	4443	4922	4746	4904	4784	4666	4507	4551	4552	4798	4687	4638	4713	4731	4701	4665	4860	5135	5110	5247	5036	5196	5062	5089	5337	5708	5331	4927	5009	5054	4886	5158	5854	5055	4734	4907	5390	5367	5203	5158
4716	4335	4842	5146	4998	4814	4724	4766	4634	4531	4478	4573	4538	4703	4790	4709	4482	4449	4524	4541	4498	4663	4757	4675	4741	4653	4968	5266	5397	5037	4962	4959	5121	4997	5312	5438	5355	5117	4810	4982	4789	5249	5762	5343	4762	4998	5297	5369	5139	4978
4646	4560	4778	5149	5130	4644	4777	4818	4846	4454	4665	4489	4462	4570	4629	4845	4570	4544	4487	4474	4613	4574	4799	4703	4643	4653	4962	5121	5242	5115	4711	4855	4742	4922	5186	5547	5353	4814	5084	5064	5006	5385	5870	5333	4850	5034	5444	5411	5300	4933
4746	4512	4827	5230	4811	4617	4551	4778	4804	4599	4614	4540	4502	4543	4701	4751	4742	4623	4671	4602	4424	4672	4699	4620	4542	4712	4852	5262	5296	5144	4889	4885	4874	4939	5141	5365	5319	5082	5118	5032	4896	5323	5870	5373	4801	4923	5394	5468	5305	5022
4673	4509	4833	5206	4831	4400	4519	4757	4708	4693	4638	4648	4432	4477	4666	4804	4668	4810	4654	4687	4652	4635	4806	4703	4589	4698	4935	5291	5403	5159	4912	5010	4909	4777	5038	5333	5289	4995	4936	5000	4882	5331	5799	5369	4843	4937	5328	5350	5211	5002
4690	4462	4888	5264	4881	4483	4482	4716	4657	4528	4558	4767	4588	4371	4631	4717	4669	4677	4895	4717	4571	4616	4755	4659	4548	4568	4949	5291	5400	5139	5020	4816	4888	4929	5006	5287	5120	4738	5036	4837	4748	5231	5766	5399	4824	4928	5336	5480	5335	5038
4636	4493	4822	5198	4903	4415	4241	4355	4521	4524	4679	4751	4594	4481	4443	4614	4669	4694	4763	4946	4700	4803	4897	4806	4720	4639	4869	5303	5566	5279	5050	5000	5009	4953	5159	5340	5065	4835	4746	4880	4649	5154	5757	5531	4725	5038	5269	5375	5352	5144
4524	4223	4537	5114	4911	4500	4278	4412	4464	4402	4635	4679	4576	4707	4615	4758	4687	4723	4767	4787	4761	4964	4813	4913	4847	4699	4858	5323	5438	5118	5036	5016	5062	4979	5234	5290	5074	4817	4879	4822	4746	5082	5487	5229	4622	4858	5465	5572	5253	5140
4510	4316	4664	5079	4821	4533	4385	4372	4358	4485	4464	4740	4789	4752	4667	4801	4465	4705	4682	4780	4846	4882	5075	5066	4741	4815	5006	5078	5367	5175	4993	4704	4965	4976	5189	5506	5062	4753	4848	4822	4745	5100	5537	5205	4545	4762	5195	5265	5025	5048
4619	4426	4640	5125	5054	4445	4447	4548	4390	4359	4493	4743	4613	4747	4701	4866	4779	4715	4934	4809	4689	4856	5023	5064	4845	4927	4921	5243	5532	5213	4899	4934	4922	4844	5291	5499	5204	4846	4910	4854	4900	5192	5649	5245	4750	4791	5078	5309	5107	4887
4594	4459	4566	5051	4788	4534	4464	4379	4397	4399	4425	4606	4729	4505	4595	4756	4640	4694	4831	4821	4814	4866	5014	5006	5114	4903	5110	5354	5500	5261	5057	4814	4765	5012	5156	5409	5069	4838	4920	4972	4778	5214	5798	5344	4803	4767	5460	5344	5066	5020
4623	4420	4553	5020	4873	4409	4435	4560	4515	4362	4434	4503	4675	4573	4728	4736	4615	4740	4853	4888	4827	4854	5010	4955	5037	4996	5015	5373	5469	5251	5016	4784	4751	4825	5063	5311	5096	4749	4836	4956	4845	5408	5681	5286	4869	4889	5343	5325	5186	4991
4682	4455	4577	5268	4823	4463	4489	4676	4607	4359	4547	4649	4517	4606	4797	4819	4700	4641	4845	4674	4822	4731	4911	4838	4826	4866	5066	5348	5442	5192	4978	4811	4830	4748	4894	5345	5009	4760	4513	4817	4765	5211	5711	5272	4884	4922	5294	5495	5185	4897
4559	4328	4762	5061	4922	4458	4374	4540	4613	4480	4582	4552	4473	4597	4710	4681	4580	4656	4788	4942	4715	4624	4789	4770	4805	4869	5017	5347	5453	5219	5101	4846	4808	4848	5191	5171	4965	4437	4633	4646	4746	5139	5667	5346	4846	4909	5466	5494	5311	5030
4617	4273	4726	5110	5005	4609	4478	4658	4515	4421	4458	4436	4581	4551	4745	4718	4523	4403	4694	4860	4679	4650	4702	4804	4656	4727	4784	5237	5360	5314	4913	4875	4979	4778	5023	5293	5042	4644	4627	4685	4749	5195	5527	5282	4669	4926	5349	5525	5210	5003
4673	4218	4608	5173	5031	4488	4483	4712	4585	4457	4387	4506	4629	4686	4758	4562	4687	4567	4650	4621	4613	4729	4875	4702	4707	4720	4939	5239	5163	5012	4881	4920	4916	4832	4971	5275	4990	4646	4642	4554	4451	5051	5445	5180	4518	4727	5228	5325	5204	4948
4648	4357	4611	5136	4989	4630	4500	4677	4580	4441	4528	4584	4577	4520	4575	4636	4541	4472	4502	4622	4592	4535	4753	4627	4695	4559	4850	5108	5110	4980	4754	4704	4693	4657	4998	5200	5047	4814	4655	4756	4694	5075	5531	5125	4656	4730	5161	5164	4962	4918
4718	4491	4708	5011	4851	4583	4550	4737	4637	4611	4507	4518	4499	4488	4743	4784	4480	4423	4421	4584	4438	4543	4910	4721	4767	4529	4876	5184	5277	4889	4647	4844	4740	4651	4972	5337	5202	4842	4833	4750	4726	5264	5624	5344	4552	4720	5095	5273	5006	4940
4782	4397	4632	5178	4969	4481	4514	4733	4722	4613	4560	4692	4614	4558	4683	4717	4692	4560	4638	4613	4444	4425	4795	4707	4621	4400	4819	5094	5306	4731	4671	4806	4667	4706	4929	5228	4980	4945	4725	4862	4769	5234	5610	5262	4687	4693	5229	5243	5160	5037
4730	4391	4746	5068	4995	4410	4410	4661	4603	4759	4732	4717	4465	4412	4663	4779	4643	4717	4606	4551	4493	4554	4641	4746	4539	4348	4758	5015	5223	5032	4766	4707	4825	4628	4920	5189	4942	4667	4710	4724	4625	4833	5538	5312	4611	4756	5189	5169	5120	4949
4622	4441	4739	5211	4979	4513	4473	4718	4771	4661	4753	4871	4655	4470	4584	4695	4719	4679	4798	4632	4501	4631	4608	4608	4514	4438	4557	4892	5126	4945	4656	4827	4840	4771	4973	5226	5069	4643	4644	4684	4628	4849	5561	5003	4414	4685	5266	5293	5129	4904
4732	4298	4659	5021	5056	4507	4520	4587	4660	4638	4802	4854	4747	4633	4842	4799	4658	4616	4735	4787	4621	4539	4567	4809	4420	4418	4587	4748	5219	4986	4710	4707	4971	4784	5002	5125	5148	4949	4681	4716	4458	4930	5323	4999	4474	4655	4959	5225	5119	4830
4681	4446	4721	5266	5066	4686	4529	4606	4849	4516	4793	4894	4749	4607	4871	4838	4620	4592	4689	4693	4576	4601	4762	4638	4622	4568	4586	4945	5106	5004	4669	4652	4920	4895	5095	5274	5318	4905	4728	4766	4640	4948	5448	5046	4467	4546	4942	5062	5055	4662
4640	4396	4740	5202	5067	4496	4541	4737	4654	4658	4679	4744	4764	4612	4860	4806	4769	4726	4821	4723	4663	4590	4792	4919	4722	4583	4648	4867	5082	4932	4630	4500	4619	4773	4915	5156	4942	4708	4702	4821	4720	4885	5268	5150	4580	4461	4925	4982	4799	4558
4649	4458	4711	5255	4997	4476	4403	4672	4625	4638	4654	4693	4467	4498	4685	4797	4721	4723	4757	4748	4492	4466	4672	4681	4704	4503	4675	4977	5233	5029	4700	4560	4559	4666	4971	5183	5009	4622	4647	4752	4596	4916	5506	5109	4666	4619	5185	5020	4983	4734
4702	4558	4608	5251	5126	4639	4310	4598	4654	4601	4746	4704	4648	4492	4671	4718	4646	4719	4766	4768	4570	4528	4616	4780	4802	4536	4785	5103	5371	4959	4837	4491	4637	4762	4970	5193	5034	4810	4759	4810	4551	4992	5604	5231	4670	4698	5084	5149	4918	4754
4582	4484	4679	5327	5146	4647	4324	4539	4578	4466	4744	4837	4678	4444	4671	4741	4637	4627	4768	4878	4716	4535	4694	4845	4655	4552	4717	4969	5320	5074	4787	4728	4834	4758	4930	5291	5112	4635	4638	4731	4701	4983	5337	5134	4569	4593	5026	5277	5071	4790
4588	4411	4643	5330	5156	4657	4392	4578	4578	4339	4570	4760	4714	4536	4632	4587	4453	4409	4517	4704	4674	4456	4705	4759	4525	4640	4734	4863	5295	5213	4777	4709	4767	4657	5092	5171	5108	4697	4759	4719	4529	4940	5502	5005	4632	4447	5099	5071	4970	4730
4730	4435	4810	5314	5017	4770	4488	4583	4722	4361	4595	4718	4557	4500	4524	4529	4387	4401	4545	4749	4645	4659	4874	4787	4657	4586	4637	4880	5135	5174	4953	4746	4630	4606	4842	5092	5047	4746	4640	4708	4610	4912	5432	5271	4644	4710	5131	5170	4851	4816
4836	4578	4822	5284	5130	4741	4496	4625	4636	4446	4506	4752	4578	4444	4426	4568	4346	4518	4576	4635	4627	4441	4590	4781	4693	4716	4667	5005	5131	5133	4850	4645	4757	4797	4979	5234	5054	4767	4654	4769	4840	4907	5518	5299	4780	4646	5232	5027	5064	4918
4643	4400	4697	5318	5190	4558	4449	4602	4635	4523	4432	4572	4623	4388	4432	4479	4418	4475	4568	4662	4529	4534	4518	4613	4727	4617	4723	4990	5175	5101	4845	4847	4728	4862	5000	5196	5123	4821	4848	4991	4585	4910	5446	5256	4646	4538	5106	5318	4960	4871
4589	4316	4566	5318	5170	4576	4577	4590	4677	4435	4474	4653	4556	4438	4330	4429	4419	4488	4639	4451	4614	4327	4570	4559	4656	4447	4521	4957	5025	5090	4877	4750	4687	4816	5032	5242	5242	4568	4683	4746	4579	5002	5314	5189	4653	4800	5102	5347	4974	5001
4736	4348	4592	5194	5158	4656	4486	4623	4588	4364	4394	4664	4632	4501	4411	4472	4375	4354	4343	4458	4447	4394	4454	4631	4572	4477	4592	4885	4987	4960	4684	4701	4605	4619	4795	5091	4760	4379	4541	4514	4576	4878	5313	5113	4826	4807	5214	5180	5158	4775
4663	4515	4649	5275	5050	4652	4555	4749	4551	4437	4376	4593	4649	4444	4343	4393	4422	4309	4398	4461	4351	4273	4411	4472	4416	4354	4577	4778	4906	4801	4594	4347	4399	4343	4538	4642	4574	4208	4419	4487	4597	4852	5284	5263	4810	4803	5119	5252	5016	4819
4440	4271	4497	5169	5174	4628	4474	4540	4432	4439	4352	4624	4640	4548	4571	4420	4338	4312	4390	4515	4382	4342	4322	4524	4549	4488	4717	4661	4782	4683	4423	4406	4341	4310	4295	4498	4507	4260	4468	4444	4481	4668	4930	4966	4631	4678	4909	4946	4892	4724
4277	4099	4351	5025	5043	4586	4372	4438	4444	4429	4465	4575	4670	4571	4300	4469	4271	4408	4509	4459	4300	4295	4201	4433	4481	4574	4803	4682	4613	4732	4462	4410	4335	4288	4419	4505	4528	4240	4365	4389	4453	4642	4955	5000	4662	4538	4849	5052	4805	4785
4229	4034	4180	4807	4925	4618	4402	4385	4556	4376	4319	4420	4519	4678	4363	4349	4267	4349	4467	4424	4397	4388	4459	4457	4650	4589	4485	4593	4694	4677	4819	4634	4601	4475	4652	4777	4489	4616	4660	4699	4680	4885	5052	4928	4765	4627	4854	4894	4998	5110
4154	4012	4292	4731	4811	4652	4417	4357	4353	4325	4558	4552	4586	4419	4461	4466	4368	4424	4350	4525	4593	4589	4505	4521	4520	4621	4550	4566	4719	4670	4815	4851	4942	4967	4953	5132	4931	4967	4857	5019	4882	4999	4827	4789	4594	4522	4633	4631	4870	4830
4207	4250	4385	4682	4722	4616	4372	4321	4297	4403	4382	4513	4548	4544	4454	4429	4385	4401	4476	4643	4523	4459	4628	4432	4647	4539	4508	4449	4506	4515	4683	4740	5038	5114	4985	5296	5090	5235	5128	4984	4842	4866	4609	4379	4542	4418	4463	4453	4543	4735
4565	4455	4718	4642	4769	4473	4361	4434	4371	4311	4597	4414	4447	4427	4419	4435	4450	4343	4482	4622	4555	4512	4592	4593	4506	4435	4573	4400	4379	4679	4710	4932	4959	4928	4955	4942	5095	5102	5056	5095	4802	4809	4726	4677	4498	4420	4670	4490	4466	4592
5069	4790	4848	4550	4657	4561	4429	4387	4451	4276	4421	4357	4298	4419	4390	4259	4442	4541	4479	4512	4637	4381	4567	4572	4579	4596	4862	4586	4555	4643	4895	4807	4719	4775	4760	4743	4872	5015	4896	4806	4892	4752	4737	4797	4726	4637	4814	4823	4763	4543
5033	4942	4684	4641	4652	4479	4485	4412	4368	4370	4310	4288	4316	4333	4315	4288	4266	4569	4647	4707	4510	4478	4571	4646	4668	4673	4670	4694	4690	4644	4789	4904	4691	4750	4697	4801	4844	4781	4798	4729	4927	4707	4629	4635	4636	4626	4611	4732	4726	4632
4710	4592	4618	4678	4499	4566	4548	4500	4297	4484	4435	4500	4421	4289	4318	4401	4372	4565	4645	4585	4542	4564	4646	4606	4784	4605	4710	4704	4691	4800	4748	4824	4934	4886	4714	5020	4874	4829	4721	4747	4757	4755	4640	4492	4646	4442	4509	4682	4618	4532
4632	4577	4649	4691	4610	4552	4453	4473	4383	4355	4479	4352	4430	4413	4328	4273	4326	4410	4557	4498	4351	4543	4671	4504	4667	4711	4773	4761	4660	4774	4832	5027	4938	4931	4932	4975	5106	4865	4951	4966	4901	4970	4775	4828	4736	4712	4614	4690	4567	4589
4578	4562	4588	4559	4573	4505	4460	4409	4443	4408	4444	4401	4361	4448	4417	4366	4302	4411	4452	4612	4558	4436	4539	4536	4511	4766	4615	4741	4667	4904	4880	5072	4971	4843	4960	5123	4991	4948	5091	4987	5031	5015	4891	4837	4966	4912	4981	4835	4601	4596
4699	4559	4514	4665	4720	4681	4486	4458	4598	4455	4447	4537	4488	4527	4478	4457	4419	4323	4499	4401	4511	4420	4523	4546	4677	4692	4739	4640	4761	4828	4850	4855	4698	4713	4771	4855	4995	4847	4789	4785	4821	4767	4638	4721	4809	4797	4752	4655	4767	4518
4507	4449	4564	4612	4570	4545	4602	4602	4549	4631	4566	4632	4544	4508	4442	4414	4419	4455	4438	4547	4533	4498	4467	4556	4485	4672	4757	4732	4601	4656	4800	4693	4643	4735	4686	4734	4676	4749	4766	4857	4681	4567	4671	4670	4606	4777	4584	4558	4526	4574
4529	4420	4635	4562	4614	4537	4515	4521	4496	4454	4468	4497	4582	4590	4461	4531	4518	4389	4509	4474	4411	4503	4560	4473	4504	4616	4685	4483	4443	4631	4799	4949	4825	4880	5062	4914	4893	4876	4999	4886	4881	4931	4840	4835	4880	4866	4701	4758	4731	4699
4484	4583	4521	4499	4511	4514	4466	4446	4402	4466	4451	4488	4520	4408	4556	4584	4651	4522	4519	4517	4497	4538	4564	4564	4765	4650	4557	4622	4642	4819	4873	4921	4917	4841	5074	5078	4978	4926	5095	5031	5077	4913	4930	4954	5097	5047	4920	4716	4860	4929
4646	4372	4426	4393	4421	4332	4386	4367	4333	4544	4347	4406	4528	4421	4464	4456	4396	4424	4526	4395	4517	4495	4578	4568	4627	4718	4636	4692	4796	4886	4960	4851	4580	4668	4774	4993	4726	4834	4793	4806	4835	4773	4808	4797	4767	4642	4625	4622	4525	4553
4490	4494	4323	4351	4404	4417	4313	4247	4457	4299	4305	4413	4327	4273	4387	4451	4461	4436	4514	4517	4548	4608	4390	4550	4685	4683	4671	4513	4614	4804	4773	4512	4449	4328	4422	4548	4651	4586	4476	4623	4566	4480	4521	4548	4530	4381	4506	4497	4512	4436
4628	4558	4363	4442	4490	4477	4264	4411	4425	4396	4426	4325	4396	4424	4360	4432	4381	4435	4567	4444	4586	4470	4571	4579	4703	4699	4517	4711	4809	4653	4712	4587	4538	4349	4468	4629	4832	4831	4839	4709	4866	4719	4660	4850	4739	4751	4655	4663	4749	4808
4701	4583	4512	4538	4369	4479	4228	4421	4557	4409	4334	4405	4216	4308	4486	4348	4463	4528	4552	4463	4390	4542	4635	4593	4779	4772	4534	4545	4800	4820	4778	4706	4766	4677	5009	5082	5155	5333	5008	5163	4971	5161	5383	5242	5169	5197	5169	5121	5057	5099
4570	4583	4466	4517	4439	4290	4383	4468	4426	4506	4423	4299	4378	4388	4292	4397	4447	4470	4392	4376	4420	4404	4404	4600	4670	4448	4494	4492	4890	4875	4853	4895	4897	4881	5132	5330	5230	5272	5321	5302	5264	5175	5441	5399	5298	5377	5261	5189	5209	5335
4422	4331	4373	4442	4555	4466	4397	4401	4397	4465	4280	4565	4365	4361	4261	4270	4266	4302	4385	4344	4412	4457	4536	4538	4535	4520	4414	4600	4713	4839	4829	4783	5018	5019	5089	5224	5297	5119	5130	5195	5172	5244	5086	5316	5129	5059	5172	5229	5070	5091
4558	4463	4463	4465	4398	4461	4331	4467	4423	4417	4387	4393	4464	4257	4385	4331	4277	4332	4387	4350	4308	4399	4371	4547	4439	4375	4389	4692	4856	4837	4658	4685	4732	4731	4917	5102	5023	5004	4892	4928	4880	4880	4825	4883	4779	4806	4830	4756	4856	4739
4729	4853	4455	4580	4444	4435	4356	4444	4375	4412	4391	4391	4252	4282	4273	4285	4281	4359	4371	4322	4274	4312	4434	4444	4435	4567	4419	4748	4919	4711	4394	4460	4363	4288	4278	4419	4624	4493	4577	4532	4510	4488	4638	4580	4399	4522	4426	4438	4490	4388
4994	4754	4588	4721	4481	4359	4426	4356	4438	4439	4590	4392	4284	4429	4398	4410	4394	4253	4322	4227	4256	4431	4358	4551	4434	4402	4562	4791	4872	4601	4290	4099	3983	3918	3805	4042	4281	4091	4071	4210	4153	4189	4238	4226	4106	3960	4023	4188	4092	4054
4979	4773	4561	4601	4385	4512	4361	4451	4426	4438	4386	4355	4370	4491	4331	4365	4291	4255	4321	4299	4265	4357	4479	4405	4455	4247	4449	4756	4978	4733	4350	4345	4249	4008	3940	4241	4338	4356	4307	4311	4322	4373	4462	4401	4353	4257	4190	4183	4333	4353
4445	4447	4423	4504	4547	4380	4430	4298	4357	4435	4446	4487	4388	4370	4319	4501	4261	4316	4496	4292	4333	4307	4500	4452	4483	4208	4328	4692	5028	4935	4546	4620	4496	4559	4539	4921	5015	5031	4911	4978	4975	5082	4991	5265	4902	5007	4950	5045	4904	4862
4469	4293	4311	4367	4608	4363	4288	4295	4451	4473	4415	4359	4341	4367	4479	4536	4289	4212	4424	4366	4332	4528	4465	4572	4401	4311	4467	4714	4990	4868	4660	4659	4543	4451	4788	4984	5355	5072	5028	5077	5160	5212	4996	5160	5085	4928	5064	5103	4946	4990
4252	4231	4135	4521	4874	4454	4217	4432	4434	4401	4475	4382	4383	4380	4517	4438	4397	4350	4403	4459	4359	4471	4542	4566	4440	4366	4517	4770	4860	4731	4510	4375	4167	4102	4014	4534	4657	4538	4254	4362	4595	4399	4447	4323	4404	4229	4379	4412	4576	4399
4004	3991	4102	4590	4967	4614	4401	4418	4444	4383	4360	4333	4406	4411	4451	4439	4274	4220	4460	4387	4415	4461	4334	4488	4393	4551	4523	4755	4936	4717	4420	4198	4142	3915	3916	4142	4419	4286	4115	4159	4254	4098	4294	4130	4011	4028	4178	4178	4073	4045
4274	4149	4252	4715	4825	4592	4230	4530	4595	4338	4270	4518	4404	4455	4314	4462	4259	4182	4306	4434	4450	4447	4357	4521	4573	4377	4430	4717	4851	4741	4475	4475	4139	4116	4109	4354	4557	4455	4249	4468	4461	4533	4345	4286	4244	4361	4263	4247	4282	4292
4549	4365	4446	4810	4797	4390	4304	4571	4502	4306	4384	4355	4535	4486	4399	4377	4394	4202	4355	4412	4378	4476	4456	4439	4488	4491	4487	4565	4713	4738	4605	4553	4321	4024	4092	4342	4595	4327	4282	4269	4453	4463	4398	4211	4155	4134	4442	4166	4276	4233
4655	4341	4265	4861	4896	4420	4351	4492	4421	4339	4355	4566	4531	4608	4418	4473	4280	4373	4420	4407	4353	4461	4315	4299	4405	4612	4326	4404	4540	4582	4564	4535	4352	4162	4200	4491	4445	4542	4226	4386	4511	4281	4405	4316	4384	4384	4512	4456	4421	4383
4115	4040	4357	4852	5016	4660	4368	4371	4538	4305	4420	4542	4547	4603	4496	4543	4374	4559	4586	4415	4303	4405	4343	4418	4456	4378	4364	4322	4528	4455	4544	4574	4664	4712	4695	4830	4804	4914	4946	4867	4773	4906	4869	4798	4879	4912	4895	5112	4859	4903
4020	3951	4263	4666	4905	4573	4150	4545	4407	4530	4498	4638	4498	4586	4588	4536	4552	4539	4404	4525	4285	4283	4361	4542	4434	4500	4483	4379	4446	4496	4701	4799	4859	4729	5114	5211	5209	5232	5170	5149	5125	5303	5332	5086	5112	5179	5255	5292	5110	5207
4047	4030	4017	4610	4761	4441	4397	4447	4452	4474	4649	4534	4452	4648	4615	4467	4568	4516	4496	4528	4424	4447	4364	4688	4483	4519	4394	4469	4422	4481	4523	4686	4771	4734	4855	4808	4792	4760	4731	4800	4871	4932	4795	4785	4808	4742	4793	4899	4830	4641
4082	4104	4098	4626	4569	4229	4164	4266	4346	4415	4502	4527	4461	4501	4509	4598	4379	4491	4680	4489	4383	4439	4564	4529	4464	4458	4617	4614	4505	4381	4390	4344	4276	4354	4297	4312	4276	4207	4218	4111	4128	4172	4272	4190	4161	4274	4208	4265	4200	4245
4187	4230	4267	4511	4517	4259	4251	4195	4421	4408	4560	4542	4503	4487	4459	4406	4415	4475	4475	4474	4484	4398	4463	4438	4555	4500	4374	4623	4580	4432	4409	4403	4286	4219	4279	4180	4147	4286	4126	4145	4214	4418	4363	4366	4253	4122	4333	4331	4229	4112
4751	4472	4466	4499	4458	4211	4340	4227	4412	4473	4313	4564	4369	4462	4432	4584	4437	4417	4536	4391	4466	4582	4506	4579	4608	4512	4563	4634	4621	4544	4632	4657	4697	4710	4814	4626	4768	4812	4768	4807	4735	4832	4899	4801	4781	4835	4786	4924	4777	4836
4792	4830	4350	4461	4377	4130	4277	4456	4308	4396	4293	4534	4485	4463	4532	4479	4487	4467	4478	4451	4451	4519	4566	4481	4624	4616	4626	4577	4619	4569	4676	4838	4979	5026	5048	4978	5047	5008	5091	5069	5069	5133	5232	5196	5012	5085	5142	5094	5043	5156
4734	4604	4262	4240	4355	4133	4335	4236	4365	4457	4502	4543	4326	4557	4494	4480	4489	4473	4591	4466	4553	4474	4526	4436	4549	4598	4589	4632	4627	4591	4602	4833	4671	4792	4904	4861	4967	4850	4885	5089	4985	4851	4966	4932	4841	4873	4918	4913	4959	4949
4287	4249	4194	4174	4239	4186	4316	4365	4246	4467	4488	4404	4413	4490	4601	4598	4434	4529	4595	4481	4495	4433	4460	4635	4483	4598	4469	4690	4647	4652	4603	4762	4662	4578	4464	4720	4704	4622	4556	4556	4689	4660	4764	4684	4718	4683	4558	4795	4633	4466
4161	4169	3930	4133	4253	4312	4321	4437	4397	4377	4493	4560	4408	4541	4581	4552	4492	4375	4556	4531	4431	4428	4479	4360	4533	4513	4597	4790	4879	4757	4639	4550	4532	4266	4326	4356	4521	4575	4331	4459	4425	4394	4469	4347	4258	4299	4211	4400	4336	4245
4317	4117	3975	4126	4254	4316	4266	4318	4231	4324	4441	4497	4422	4447	4638	4498	4527	4418	4528	4685	4554	4376	4432	4415	4643	4472	4488	4664	4898	4696	4431	4241	4092	3987	3794	4055	4184	3978	3926	3959	4164	3996	3992	4047	3939	3873	3972	4128	3933	3851
4467	4381	4042	4126	4118	4308	4145	4338	4317	4187	4466	4481	4384	4424	4548	4507	4591	4449	4659	4736	4651	4495	4514	4600	4611	4538	4439	4681	4926	4689	4266	4067	4008	3762	3697	3801	4028	3809	3602	3811	3852	3721	3691	3799	3693	3678	3698	3709	3794	3712
4584	4394	4239	4248	4234	4115	4230	4240	4258	4315	4428	4400	4422	4431	4593	4547	4436	4629	4636	4594	4419	4525	4489	4526	4413	4454	4393	4657	4991	4924	4511	4417	4192	4020	4094	4396	4643	4630	4397	4376	4451	4281	4336	4309	4272	4160	4371	4363	4435	4371
4473	4414	4419	4452	4361	4200	4182	4323	4358	4194	4311	4285	4461	4418	4546	4612	4489	4458	4621	4655	4397	4457	4533	4656	4487	4391	4434	4768	5094	5272	4919	4699	4743	4608	4631	5086	5215	5145	4941	5029	5127	4994	5030	4957	4991	4835	5090	5103	5161	5104
4443	4374	4452	4446	4441	4302	4185	4299	4282	4325	4225	4299	4405	4420	4414	4636	4531	4648	4748	4687	4368	4589	4761	4654	4730	4400	4507	4754	5012	5242	4807	4586	4627	4393	4475	4700	5064	4922	4773	4768	4882	4792	4889	4788	4717	4490	4682	4592	4726	4781
4262	4290	4193	4535	4429	4357	4168	4236	4439	4230	4351	4298	4172	4383	4396	4404	4515	4583	4524	4617	4475	4478	4516	4688	4575	4438	4475	4903	4997	4997	4664	4262	4260	4078	3939	4140	4328	4374	4087	4089	4124	4275	4113	4108	4065	4003	4113	4209	4136	4160
4048	3993	4105	4468	4555	4361	4094	4239	4440	4381	4452	4367	4239	4226	4371	4371	4348	4433	4561	4609	4597	4489	4519	4630	4677	4445	4503	4817	5017	4842	4607	4312	4322	4140	3891	4083	4254	4301	4228	4207	4254	4156	4273	4300	4292	4062	4093	4155	4122	4184
4080	3994	4052	4627	4667	4486	4261	4268	4491	4501	4244	4298	4274	4261	4309	4573	4331	4344	4470	4521	4481	4577	4485	4461	4550	4700	4511	4629	4861	4818	4758	4609	4403	4372	4137	4363	4556	4601	4373	4353	4490	4398	4472	4581	4477	4314	4333	4353	4262	4516
4204	4110	4373	4638	4655	4295	4089	4426	4459	4325	4265	4397	4309	4313	4260	4539	4570	4270	4475	4593	4453	4625	4565	4414	4517	4534	4388	4550	4687	4726	4725	4656	4585	4231	4164	4356	4391	4399	4253	4308	4315	4243	4384	4336	4244	4244	4102	4215	4274	4295
4598	4450	4427	4671	4651	4265	4254	4368	4567	4224	4296	4330	4398	4317	4393	4639	4360	4453	4534	4521	4467	4523	4539	4627	4573	4614	4407	4534	4373	4544	4718	4609	4630	4496	4463	4659	4668	4501	4406	4390	4493	4484	4614	4567	4646	4347	4512	4469	4445	4523
4438	4296	4369	4715	4890	4345	4102	4465	4336	4112	4269	4433	4384	4380	4420	4513	4409	4430	4490	4564	4522	4487	4602	4611	4518	4569	4524	4357	4456	4621	4590	4776	4957	4916	5017	5097	5186	5049	5235	5152	5044	5004	5159	5180	5212	5118	4876	5063	5015	5204
4168	4131	4196	4861	4983	4571	4247	4178	4284	4290	4326	4317	4337	4194	4293	4347	4377	4378	4537	4541	4591	4393	4524	4555	4572	4630	4353	4357	4597	4567	4629	4910	4951	5244	5135	5090	5035	5075	5290	5177	4974	5196	5232	5237	5058	5163	5097	4955	5206	5310
4127	4145	4176	4759	4836	4562	4120	4431	4317	4295	4221	4369	4317	4277	4320	4367	4222	4333	4329	4408	4362	4523	4522	4561	4516	4507	4606	4423	4596	4506	4514	4512	4500	4617	4617	4505	4449	4497	4531	4665	4479	4398	4436	4551	4698	4503	4338	4340	4327	4450
4169	4026	4264	4599	5010	4435	4202	4266	4433	4296	4248	4382	4439	4347	4349	4211	4268	4258	4280	4344	4250	4337	4438	4474	4521	4397	4456	4532	4518	4427	4421	4270	4271	4180	4120	4076	4079	4038	4127	4122	4079	4108	4168	4035	4164	4133	3996	3920	3883	3967
4269	4228	4309	4736	4696	4284	4362	4400	4462	4451	4399	4423	4438	4294	4270	4239	4308	4299	4317	4277	4115	4304	4330	4255	4365	4468	4530	4437	4500	4356	4388	4469	4378	4398	4455	4425	4270	4346	4365	4396	4294	4258	4466	4482	4443	4403	4286	4195	4329	4380
4356	4477	4474	4659	4663	4324	4288	4508	4604	4527	4388	4480	4357	4346	4311	4325	4253	4275	4295	4219	4271	4230	4312	4225	4439	4374	4333	4290	4445	4542	4590	4600	4764	4852	4884	4862	4798	4702	4963	4726	4775	4695	4881	4812	4788	4818	4849	4725	4666	4778
4494	4485	4443	4579	4484	4410	4524	4588	4488	4497	4337	4546	4357	4492	4402	4452	4274	4423	4281	4455	4353	4335	4264	4305	4338	4322	4442	4335	4277	4487	4579	4604	4652	4720	4852	4857	4799	4670	4761	4941	4898	4861	4631	4956	4785	4935	4827	4719	4613	4617
4793	4594	4321	4438	4481	4378	4515	4448	4272	4271	4459	4455	4498	4407	4402	4383	4403	4420	4347	4462	4165	4354	4308	4284	4347	4442	4256	4301	4467	4399	4378	4483	4426	4564	4616	4864	4622	4496	4472	4549	4705	4522	4575	4487	4494	4530	4556	4467	4401	4521
4468	4287	4375	4425	4521	4221	4477	4148	4360	4246	4425	4522	4418	4452	4414	4336	4361	4398	4437	4459	4447	4456	4253	4347	4374	4321	4225	4444	4343	4502	4392	4406	4541	4331	4383	4575	4485	4602	4558	4357	4501	4316	4408	4234	4255	4342	4431	4472	4398	4231
4304	4407	4285	4451	4444	4500	4290	4289	4401	4311	4454	4562	4361	4307	4356	4343	4326	4468	4507	4599	4443	4429	4352	4377	4368	4293	4306	4442	4532	4639	4524	4396	4242	4105	4041	4182	4232	4295	4004	4186	4171	4113	4046	4079	4074	4076	4047	4132	4012	3967
4327	4182	4295	4387	4334	4463	4261	4330	4408	4384	4440	4507	4466	4427	4348	4397	4388	4425	4524	4462	4409	4449	4427	4453	4329	4438	4238	4421	4662	4534	4225	4079	3836	3853	3597	3801	3876	3949	3739	3724	3735	3906	3680	3730	3573	3662	3564	3726	3576	3528
4446	4269	4322	4252	4280	4278	4331	4322	4382	4328	4424	4478	4282	4314	4522	4474	4315	4407	4564	4586	4424	4423	4550	4371	4479	4291	4340	4393	4593	4572	4219	4011	3937	3713	3701	3697	3966	4041	3726	3796	3930	3923	3809	3858	3915	3734	3763	3854	3722	3823
4475	4389	4219	4151	4182	4353	4499	4390	4305	4416	4455	4550	4415	4305	4463	4453	4531	4297	4521	4399	4468	4434	4382	4385	4470	4341	4195	4577	4649	4841	4428	4417	4273	4106	4086	4461	4555	4576	4471	4524	4633	4621	4549	4733	4556	4409	4496	4537	4481	4621
4589	4407	4342	4300	4286	4291	4427	4271	4340	4263	4400	4514	4463	4380	4420	4446	4348	4471	4617	4471	4445	4411	4394	4358	4463	4405	4281	4486	4787	4792	4629	4485	4431	4399	4401	4748	5037	5033	4757	4746	4905	4924	4725	4873	4902	4715	4742	4761	4875	4860
4555	4392	4314	4431	4284	4227	4232	4278	4351	4255	4424	4370	4431	4374	4441	4397	4400	4493	4402	4506	4543	4457	4528	4403	4539	4462	4244	4540	4781	4722	4491	4293	4266	4092	4036	4172	4366	4423	4088	4295	4334	4331	4294	4279	4393	4192	4079	4088	4112	4178
4419	4398	4182	4573	4406	4210	4064	4292	4396	4261	4223	4353	4359	4284	4359	4411	4448	4360	4347	4506	4550	4466	4458	4572	4460	4346	4412	4517	4802	4716	4445	4229	4149	3971	3731	3885	4037	3968	3953	3853	4056	3951	3902	3877	4008	3981	3912	3962	3700	3915
4262	4319	4324	4375	4546	4337	4318	4238	4331	4089	4111	4203	4148	4159	4293	4390	4371	4413	4354	4407	4355	4359	4369	4451	4352	4455	4352	4535	4659	4866	4441	4331	4223	4183	3978	4151	4088	4248	4079	4077	4099	4160	4068	4129	4213	4179	4091	4115	4051	4044
4048	3940	4130	4630	4812	4498	4249	4389	4391	4270	4069	4207	4284	4262	4348	4499	4347	4248	4484	4348	4471	4424	4379	4374	4434	4387	4338	4545	4709	4852	4717	4458	4390	4327	4175	4100	4378	4190	4190	4083	4358	4014	4099	4137	4199	4200	4213	4096	4094	4130
3890	3920	4125	4603	4877	4426	4318	4357	4415	4362	4009	4319	4248	4307	4291	4377	4381	4265	4359	4325	4500	4323	4428	4461	4436	4369	4412	4481	4509	4657	4558	4572	4489	4340	4258	4266	4470	4186	4292	4116	4198	4086	4298	4139	4063	4094	4216	4107	4030	4040
4147	4147	4307	4623	4913	4324	4246	4280	4263	4235	4145	4344	4411	4219	4203	4387	4296	4288	4524	4363	4404	4448	4495	4433	4518	4386	4377	4202	4387	4450	4579	4484	4579	4607	4710	4658	4768	4719	4700	4536	4686	4611	4573	4612	4479	4560	4729	4658	4616	4534
4588	4379	4415	4805	4978	4320	4197	4199	4399	4215	4140	4240	4379	4158	4204	4479	4454	4308	4406	4354	4418	4379	4368	4462	4530	4365	4383	4420	4195	4435	4575	4564	4801	4952	4951	5196	5054	5156	4930	5088	4989	5069	4898	4917	4914	4866	5086	5172	5140	5070
4400	4403	4478	4933	4795	4379	4221	4181	4452	4261	4197	4342	4457	4324	4329	4477	4328	4315	4310	4444	4458	4423	4406	4443	4362	4336	4292	4266	4247	4348	4426	4361	4561	4745	4800	4682	4766	4715	4717	4611	4635	4593	4653	4680	4574	4554	4646	4642	4614	4616
4265	4112	4321	4774	4953	4568	4342	4336	4437	4270	4251	4316	4461	4335	4404	4441	4345	4256	4220	4360	4360	4383	4531	4390	4355	4430	4276	4282	4178	4192	4049	4143	4168	4161	4004	4025	4060	4091	4101	3985	3984	3973	4002	3912	4017	3982	3990	4033	3970	4071
4213	4128	4234	4798	4879	4604	4245	4557	4552	4348	4333	4307	4535	4457	4424	4463	4433	4348	4270	4328	4343	4417	4413	4346	4190	4286	4336	4384	4262	4224	4067	4114	4097	4039	3965	3986	4033	4042	3966	3891	3820	3889	3813	4025	3854	3882	3820	3847	3895	3870
4223	4097	4308	4630	4738	4485	4580	4610	4575	4375	4265	4488	4616	4421	4410	4528	4437	4350	4239	4224	4277	4345	4282	4428	4293	4339	4239	4247	4172	4184	4195	4212	4185	4329	4538	4406	4428	4400	4531	4402	4285	4255	4299	4437	4424	4342	4351	4297	4289	4439
4112	4105	4543	4723	4680	4446	4581	4618	4477	4531	4516	4533	4546	4551	4580	4521	4386	4132	4401	4341	4316	4321	4378	4325	4278	4178	4181	4116	4201	4196	4286	4453	4452	4569	4653	4665	4760	4564	4641	4687	4784	4590	4602	4705	4665	4796	4775	4684	4593	4681
4184	4395	4676	4570	4614	4508	4511	4552	4658	4449	4447	4521	4499	4551	4481	4571	4438	4281	4401	4211	4313	4322	4346	4404	4254	4345	4122	4167	4132	4261	4429	4303	4454	4435	4475	4627	4602	4518	4575	4627	4656	4540	4648	4700	4625	4784	4659	4625	4560	4488
4662	4664	4638	4735	4377	4402	4450	4475	4350	4381	4365	4514	4403	4445	4386	4503	4355	4383	4338	4346	4215	4423	4396	4423	4259	4295	4228	4254	4367	4323	4481	4432	4236	4268	4219	4446	4388	4447	4500	4375	4409	4344	4414	4447	4460	4440	4346	4421	4465	4381
4920	4801	4602	4557	4410	4357	4395	4492	4371	4275	4353	4463	4377	4332	4402	4384	4394	4352	4229	4272	4350	4484	4394	4553	4392	4318	4208	4360	4703	4659	4587	4483	4222	4036	4030	4178	4368	4235	4204	4194	4241	4333	4138	4079	4235	4203	4220	4300	4239	4106
4656	4640	4596	4419	4275	4431	4307	4449	4313	4188	4271	4409	4332	4424	4327	4501	4503	4402	4339	4340	4486	4444	4425	4550	4522	4289	4428	4524	4721	4715	4606	4289	4008	3932	3666	3699	3944	4040	3901	3909	3909	4008	3910	3859	3868	3958	3834	3827	3858	3783
4373	4234	4432	4377	4348	4364	4251	4356	4129	4384	4420	4262	4295	4258	4334	4324	4366	4288	4381	4484	4413	4492	4371	4564	4545	4479	4379	4476	4694	4831	4664	4218	3888	3538	3577	3529	3810	3771	3533	3575	3650	3656	3616	3631	3777	3718	3594	3846	3775	3654
4310	4228	4279	4371	4243	4231	4313	4190	4220	4302	4407	4223	4218	4424	4266	4431	4442	4416	4437	4420	4232	4373	4438	4615	4503	4467	4359	4391	4829	4820	4714	4562	4147	4019	3674	3820	4118	4168	3944	3992	4029	4032	3953	4083	4135	4263	4134	4171	4207	4184
4573	4315	4370	4237	4108	4182	4271	4282	4188	4323	4358	4489	4270	4243	4416	4550	4530	4403	4360	4529	4402	4404	4424	4568	4544	4403	4358	4412	4688	5095	4953	4639	4636	4247	4054	4351	4775	4873	4576	4639	4823	4631	4469	4685	4805	4751	4618	4620	4874	4758
4633	4566	4377	4283	4127	4217	4255	4383	4313	4315	4316	4480	4260	4378	4371	4460	4486	4379	4451	4523	4562	4320	4471	4521	4631	4436	4210	4399	4676	4959	4846	4647	4436	4287	3942	4277	4577	4754	4553	4463	4539	4619	4496	4495	4748	4521	4668	4616	4645	4690
4756	4646	4507	4466	4338	4327	4252	4408	4216	4194	4241	4298	4255	4301	4432	4378	4417	4495	4397	4485	4416	4384	4355	4613	4489	4343	4190	4317	4487	4780	4565	4390	4121	3881	3682	3709	4014	4076	3913	3838	4147	4034	3970	3882	4040	4246	4121	4043	3923	3862
4739	4536	4547	4645	4375	4309	4342	4422	4535	4415	4386	4478	4428	4245	4279	4497	4324	4359	4438	4402	4426	4422	4469	4424	4488	4248	4373	4352	4444	4555	4563	4134	4128	3740	3624	3565	3788	4013	3857	3802	3814	3906	3787	3860	3914	3926	3905	3812	3704	3766
4359	4291	4363	4656	4465	4403	4386	4466	4546	4525	4413	4487	4452	4389	4400	4508	4452	4309	4367	4479	4223	4423	4325	4227	4290	4173	4136	4251	4367	4406	4348	4100	4058	3914	3709	3860	3831	3974	3995	3852	4017	4029	3942	4038	3970	4080	3984	4000	3976	3873
4275	4215	4289	4557	4554	4588	4471	4499	4765	4576	4501	4495	4488	4323	4531	4611	4666	4273	4365	4241	4118	4189	4326	4254	4271	4324	4229	4178	4261	4340	4195	4166	4223	3935	3904	3892	4010	4161	3958	3955	3988	3921	3983	4033	3941	4045	3996	4028	3954	3993
3873	3900	4195	4642	4773	4533	4525	4665	4712	4707	4486	4623	4484	4358	4482	4519	4577	4389	4212	4316	4273	4193	4256	4208	4202	4113	4218	3971	4119	4148	4170	4316	4334	4135	4067	4235	4256	4370	4376	4190	4359	4215	4173	4188	4199	4237	4280	4280	4225	4228
4025	3953	4191	4688	4696	4544	4390	4573	4695	4658	4524	4602	4599	4335	4521	4547	4380	4327	4331	4424	4146	4168	4218	4135	4264	4227	4074	4186	4072	4266	4198	4331	4539	4540	4496	4557	4739	4744	4503	4669	4482	4506	4487	4546	4738	4835	4636	4752	4642	4615
4184	4248	4294	4770	4834	4375	4264	4526	4614	4531	4535	4604	4561	4412	4441	4641	4409	4253	4251	4283	4272	4145	4178	4150	4278	4291	4260	4239	4070	4112	4106	4338	4388	4654	4428	4621	4655	4581	4603	4767	4489	4562	4552	4658	4636	4707	4665	4655	4669	4604
4396	4365	4576	4737	4545	4433	4351	4531	4473	4378	4367	4477	4414	4269	4336	4405	4383	4270	4185	4224	4135	4293	4284	4356	4212	4237	4258	4270	4141	4161	4088	4031	4207	4308	4117	4309	4267	4267	4234	4376	4331	4156	4083	4274	4350	4323	4270	4310	4251	4267
4227	4184	4399	4689	4739	4278	4249	4318	4398	4242	4330	4332	4201	4221	4404	4418	4274	4295	4277	4101	4273	4189	4271	4357	4226	4384	4266	4352	4119	4046	4209	4157	4041	4107	4136	4100	4079	4221	4060	4101	4084	3965	4035	3983	4054	4128	4069	4021	4071	4149
3921	4162	4329	4606	4727	4408	4094	4259	4338	4245	4195	4217	4168	4192	4237	4257	4257	4295	4171	4212	4187	4249	4426	4317	4425	4244	4451	4213	4178	4299	4289	4231	4230	4191	4090	4165	4387	4170	4208	4195	4307	4178	4270	4204	4183	4270	4224	4289	4372	4400
4071	3998	4314	4641	4533	4162	4082	4294	4232	4219	4196	4171	4350	3973	4172	4352	4221	4208	4357	4067	4177	4293	4299	4263	4350	4299	4357	4364	4226	4347	4341	4238	4264	4363	4392	4381	4438	4370	4328	4188	4340	4378	4371	4331	4458	4374	4322	4355	4541	4520
3994	4033	4362	4539	4589	4206	3929	4137	4079	4161	4182	4300	4196	4086	4167	4147	4293	4131	4204	4083	4155	4205	4271	4342	4172	4048	4360	4291	4276	4285	4256	4171	4252	4019	4086	4292	4254	4200	4156	4090	4162	4194	4176	4253	4255	4259	4174	4248	4181	4328
4100	4270	4280	4665	4533	4264	4073	4159	4053	4134	4188	4297	4134	4101	4093	4138	4170	4134	4228	4173	4287	4219	4295	4249	4193	4109	4226	4187	4200	4283	4172	4109	4119	4026	4167	4138	4048	3963	3987	3943	4087	3999	4052	4016	4004	4199	4116	4098	4133	3998
4471	4411	4546	4616	4395	4175	4182	4309	4160	4146	4201	4238	4087	4054	4109	4025	4157	4195	4253	4110	4155	4224	4305	4040	4156	4209	4037	4186	4287	4057	4234	4150	4025	4045	4112	4099	4261	4163	4068	4074	4115	4077	3982	4097	3988	4255	4203	4269	4196	4153
4780	4621	4521	4585	4284	4146	4227	4181	4212	4206	4288	4261	4320	4129	4245	4080	4153	4083	4110	4090	4203	4132	4145	4070	4082	4083	4010	4012	4047	4141	4087	4021	4118	3976	4255	4122	4163	4291	4072	4088	4132	4040	4124	3983	4149	4152	4236	4258	4124	4165
4917	4592	4516	4426	4266	4004	4024	4240	4179	4198	4287	4234	4204	4227	4242	4160	4284	4081	4205	4096	4053	4228	4122	4081	4115	4075	3958	3878	3962	3932	3974	3934	3990	4007	3842	4082	4071	4041	3981	3954	3952	3929	3955	4041	3956	4015	4119	4068	4170	4149
4593	4424	4366	4413	4201	4120	4139	4273	4172	4151	4238	4240	4286	4238	4340	4192	4257	4224	4189	4181	4090	4063	4042	3953	4057	3987	4137	4050	3895	3913	3903	3974	3960	3914	3797	3891	3852	4048	3827	3876	3896	3990	3910	4062	3940	3948	4048	3977	3986	3946
4301	4298	4267	4412	4299	4161	4129	4167	4271	4208	4168	4340	4212	3983	4201	4193	4026	4175	4292	4238	4142	4109	4158	3976	4004	3994	3987	3897	3938	4009	3964	3993	4004	3838	4049	3870	4105	3987	4033	3993	3965	3981	3974	4083	4151	4106	4186	3980	4081	4179
4378	4293	4304	4311	4215	4163	4116	4097	4298	4375	4417	4362	4407	4296	4092	4035	4036	4073	4075	4141	4112	4174	4101	4055	4000	3988	3987	4021	3988	4000	4052	4093	4144	3994	3932	4081	3985	4103	4065	4023	4077	3941	4007	4206	4122	4298	4165	4165	4253	4103
4263	4223	4343	4175	4301	4214	4139	4073	4061	4205	4343	4436	4346	4308	4307	4114	4188	4324	4131	3988	4149	3976	4196	4133	4132	4020	4140	4103	3924	3971	4081	4043	4063	4106	3972	4003	4038	4084	4047	3875	3891	3979	4084	4062	4056	4189	4263	4211	4086	4057
4249	4195	4236	4179	4194	4209	4291	4212	4300	4135	4236	4256	4378	4378	4328	4212	4151	4144	4179	4221	4080	4024	4204	4147	4198	4098	4192	4127	4336	4165	4172	4185	4150	4210	4139	4029	4157	4071	4108	4062	4145	4067	4062	4092	4290	4308	4184	4257	4201	4304
4224	4205	4261	4171	4267	4183	4219	4260	4266	4114	4273	4174	4080	4283	4104	4066	4040	4056	4150	4034	3996	4130	3971	4078	4032	4077	4063	4212	4090	4183	4255	4311	4215	4234	4251	4114	4259	4119	4276	4311	4207	4210	4307	4261	4283	4396	4363	4344	4269	4187
4515	4166	4196	4099	4283	4120	4342	4268	4351	4254	4240	4218	4180	4158	4258	4166	4148	4072	4056	4012	4147	4046	4016	4076	3968	3933	4174	4152	4081	4263	4174	4134	4177	4170	4374	4276	4230	4281	4322	4150	4227	4295	4187	4190	4286	4278	4327	4163	4141	4284
4562	4374	4311	4125	3991	3980	4117	4352	4343	4150	4225	4230	4159	4144	4222	4185	4163	3999	4126	3970	3986	4230	4082	4061	4207	3930	4035	4114	4127	4137	4168	4134	4262	4188	4136	4134	4171	4063	4150	4161	4287	4147	4251	4188	4154	4326	4178	4200	4103	4182
4536	4433	4323	4080	4272	3968	4101	4335	4387	4393	4242	4330	4345	4161	4249	4174	3939	3941	3860	3882	3899	4012	3950	4123	4156	4115	4127	4058	4078	4075	4176	4157	4098	4032	4054	4188	4170	3983	4230	4225	4185	4398	4229	4164	4240	4256	4325	4083	4263	4204
4392	4400	4375	4257	4276	4079	4244	4239	4490	4393	4373	4398	4193	4114	4184	4210	4153	4118	3904	3848	3944	3948	4017	4156	4212	4055	4077	4197	4131	3953	4020	4201	4231	4093	4139	4292	4104	4025	4283	4258	4223	4232	4303	4254	4161	4169	4174	4297	4242	4262
4179	4242	4378	4292	4375	4284	4307	4386	4534	4607	4646	4412	4273	3991	4071	4070	3925	4046	3868	3820	3821	3889	3826	4005	4165	4116	4087	4183	4056	4006	4031	4085	4124	4152	3995	4158	4033	3990	4127	3993	4141	4367	4264	4306	4170	4142	4165	4131	4143	4176
4199	4023	4089	4184	4317	4179	4315	4530	4812	4796	4726	4430	4272	4052	4008	4090	4038	3983	3912	3972	3891	3985	3959	3898	4003	4053	4016	4054	4110	4029	4109	4032	3982	3932	3942	4210	4031	3983	3992	4092	3974	4187	4010	4151	4147	4091	4171	4088	4018	4258
3864	3862	3900	4091	4236	4207	4360	4623	4461	4616	4480	4522	4339	4226	3938	3898	3792	3821	3837	3849	3950	4055	3924	4036	4032	4020	4011	4164	4096	4109	4192	4030	3994	4089	4078	4071	4143	4102	4062	3984	4043	4224	4078	4128	4145	4244	4234	4190	4300	4061
3933	4064	3809	3902	3959	4055	4382	4504	4484	4337	4253	4368	4344	3970	3840	3769	3811	3877	3824	3828	3900	4034	4060	4087	4079	4028	4008	3996	4121	4107	4160	4210	4111	4041	4029	4114	3985	4036	4075	4092	4071	4271	4127	4163	4256	4399	4339	4294	4204	4157
4209	3974	4010	3907	3912	4031	4211	4322	4201	4244	4296	4206	4148	3914	3861	3687	3704	3883	3796	3807	3820	3842	3958	4125	4035	3982	4097	4147	4185	4170	4049	4094	4047	3984	4051	4090	3924	4092	4078	4163	4137	4188	4080	4133	4128	4140	4354	4275	4125	4151
4315	4138	3884	3949	4016	3904	4098	4153	4179	4000	3770	3767	3987	3916	4043	3887	3951	4107	4082	3901	3877	4001	3979	4041	4104	4011	3882	4009	3907	4013	4040	3971	4032	4140	4100	4122	4043	4121	3979	4019	4115	4185	4203	4166	4161	4126	4190	4249	4273	4134
4340	4175	4066	3923	4021	4016	4060	4126	4198	3891	3815	3935	3943	3928	3931	3815	3782	3818	3821	3813	3756	3681	3734	3827	3834	3979	4026	4118	3937	4138	3994	4038	4077	4021	4098	4284	4171	4142	4089	4034	4084	4226	4170	4011	4185	4150	4131	4179	4272	4284
4325	4244	4098	4077	4084	4000	4059	4184	4216	4061	3769	3803	3709	3883	3988	3973	4012	4015	4091	3977	4004	4052	3908	3932	3936	3984	3947	3940	3969	3908	4006	4009	3926	3962	4070	4039	4204	4276	4081	4125	3928	4074	4111	4014	4131	4136	4120	4054	4243	4236
4383	4230	4141	4218	4118	3918	3983	4094	4182	4158	4004	4085	3969	3834	3851	3855	3696	3645	3786	3692	3702	3817	3742	3918	3940	3927	3893	3917	4025	3929	3945	3992	3911	3982	3997	4121	3999	3995	4134	4051	3845	4111	3959	3981	4029	3913	4082	4068	4004	4038
4300	4224	4007	4255	4175	3905	3899	4118	4107	4094	4092	4000	3780	3834	4057	4010	3967	3934	3941	4129	4115	3964	4062	4087	3972	3808	3950	3818	3917	4162	3964	3910	3989	4062	4010	3975	4037	4069	4060	4047	3997	4023	3990	3943	3773	3947	4074	4084	4080	4100
4366	4259	4328	4200	3982	3866	3991	4043	4005	4130	4019	4009	3921	4088	4059	3844	3841	3746	3719	3839	3787	3855	3890	4020	4184	4330	4107	4069	3987	3919	4050	4048	3954	4035	4049	4008	4016	4014	4091	3998	3999	3996	3994	3901	3890	3901	3989	4094	3982	3927
4448	4368	4336	4139	4069	4005	3866	3938	4126	4084	4094	3803	3841	4066	3914	4075	3952	3871	3987	3984	3994	3839	3937	3904	4131	3944	3873	3974	4058	4139	4026	3973	4015	4021	4129	4062	4204	3954	3986	3900	3975	3885	4025	3968	3989	4007	4025	3948	4167	3985
4563	4371	4254	4290	4136	3944	3780	3969	4095	3923	3985	3834	3840	3911	3899	4104	3993	3910	3978	4004	4154	4128	4006	4066	4120	4158	4083	3995	4022	4035	4016	4264	4039	4013	3952	3988	4090	4169	4029	3687	3869	3983	3967	4051	4002	4013	4003	4052	3944	3832
4273	4338	4281	4304	4149	3931	3820	3746	3916	3998	4086	4008	4000	3766	4008	4054	3921	3896	3935	3955	4041	4080	3984	4085	4119	4150	4066	4116	4194	4149	4028	4042	4186	4119	4093	4199	4054	3793	4101	3935	3943	3920	4065	3993	4158	3976	3854	4025	3909	3889
4197	4201	4097	4268	4180	4043	3694	3773	3884	3990	4088	3950	3764	3778	3817	3948	3988	3875	3978	3954	4094	4009	4043	4057	3982	3898	3977	4059	4129	4224	4356	4139	4119	4063	4079	4192	4095	4225	3870	4062	3982	3987	4063	4000	3919	3983	4093	3982	3939	3961
4172	3878	4228	4207	4187	3910	3929	3877	3955	3901	3940	4233	4064	3970	4028	4024	4088	4165	3955	4088	4034	4097	4024	4175	4020	4083	3941	3986	4016	4103	4087	4114	4294	4138	4074	4020	3876	4108	4024	3908	3953	4089	3863	3950	4024	3954	3822	3955	3906	3969
4134	4086	4063	4107	4085	4124	3968	3661	3750	4053	4062	4216	4035	3979	4018	3877	3877	3876	3883	3867	3927	3888	4018	4115	4149	4058	4107	4148	4180	4140	3811	3848	4048	4030	4224	4000	3910	3777	3708	3939	3828	3889	3915	3826	3963	3873	3822	3870	3894	3838
4092	4020	3901	4188	4326	3974	3795	3855	3939	4106	4025	4084	3935	3811	3725	3816	3857	3823	3821	3703	3791	3697	3738	3742	3948	3891	4080	4054	4087	4120	4114	3891	3966	3943	4081	4090	3857	3852	3735	3949	3935	3852	3965	3895	3815	3834	3820	3804	3877	3767
4204	4171	4252	4287	4147	3992	3917	3881	3863	3861	3786	3960	3905	3975	4055	4219	4153	4242	4238	4198	4177	4262	4107	3968	4008	3868	4034	3935	3977	3909	3955	3964	4094	3908	3898	3931	4100	3967	3906	3935	4006	3911	3759	3861	3854	3795	3976	3811	3799	4057
4103	4205	4214	4159	4230	4330	3882	3847	3670	3917	4020	4146	4237	3996	4130	4097	4248	4130	4011	4038	4024	4165	4288	4189	4107	4197	4189	3942	3934	3920	3737	3900	3885	4103	3897	3733	3925	3921	4055	3908	3893	3930	3936	3799	3780	3775	3911	3965	3838	3828
4071	3924	4022	4271	4421	4085	3796	3765	3880	3953	4117	4100	4114	3902	3649	3893	3874	3896	3815	3887	3759	3853	3666	3754	3742	4046	4098	4030	4183	3939	3812	3852	3726	3781	3910	4004	3862	3883	4005	3972	3795	3919	3949	3831	3839	3823	3797	3773	3958	3735
3876	3826	4097	4291	4150	3901	3844	3981	3890	3913	3972	4010	3979	3777	3748	3947	4061	4140	4178	4125	4243	4125	4038	3826	3717	3590	3735	3968	4094	4028	3943	3971	3958	3822	3827	3893	4066	3976	3928	4029	3991	3846	3916	3968	3788	3775	3873	3846	4051	3993
3883	4083	4100	3986	4096	4024	4183	3966	3868	3934	3916	4287	4119	4143	3916	4224	4216	4476	4348	4378	4579	4528	4588	4372	4138	3953	3832	3784	3906	4016	4044	4156	4089	3979	3869	3847	4014	4055	4001	3994	4159	3976	3841	3888	3950	3926	3971	4014	3880	3890
4136	4115	3874	4076	4131	4169	3906	3683	3877	3986	4092	4299	4117	4098	3931	4031	4215	4058	4032	3975	4012	4201	4273	4441	4482	4487	4342	4011	3823	3781	3828	4092	4127	4168	4000	3800	3664	3911	3961	3947	4023	4109	3866	3817	3921	3893	3870	3895	3935	3908
4163	3985	3840	4216	4281	4092	3700	3834	3913	3970	3995	4139	4164	4225	4123	4031	4100	4117	3822	3674	3712	3720	3798	3841	4137	4380	4491	4401	4250	3816	3853	4047	3949	4051	4130	4054	3662	3769	4069	4013	3847	4150	3984	3789	3923	4033	3964	3878	3875	3830
4031	3783	4103	4357	4146	3777	3744	3831	3698	3843	3977	4369	4309	4160	3994	3917	3824	3812	3810	3698	3697	3783	3819	3656	3681	3778	4062	4166	4267	4251	4110	3927	3960	4055	4048	4219	3999	3603	3732	4062	3939	3927	4145	3825	3812	3948	3945	3696	3858	3824
3691	3900	4259	4317	4045	4084	4023	3924	3778	4068	4233	4484	4270	3948	3681	3655	3968	3790	3920	3935	3891	3942	3943	3890	3688	3709	3732	3836	4090	4211	4102	4016	4103	3943	3923	3931	4048	3914	3705	3966	3861	3882	3928	4081	3798	3826	3869	3766	3810	3808
3802	4226	4250	4097	4219	4174	4179	3948	4057	4193	4353	4147	3919	3614	3725	3877	4099	4208	4172	4086	4042	4230	4226	3946	4091	3837	3698	3684	3677	3879	4063	3989	3821	3964	3691	3835	3975	3972	3701	3513	3811	3790	3776	3963	3783	3775	3700	3736	3783	3962
3998	4064	3928	4065	4267	4132	4098	3905	4191	4072	3774	3778	3762	3691	3988	4513	4761	4909	4720	4683	4454	4597	4283	4170	4066	4058	3954	3811	3585	3606	3860	4014	3947	3859	3842	3807	3750	3979	3881	3679	3686	3919	3842	3845	3864	3779	3654	3803	3696	3835
4022	3886	3692	4080	4390	4040	3835	4032	3963	3709	3684	3680	4073	4332	4604	5192	5235	5195	4884	4765	4566	4668	4571	4267	4134	4092	4090	3990	3934	3646	3716	3886	3948	3885	3785	3817	3759	3822	4111	3747	3642	3846	3690	3739	3736	3895	3702	3871	3799	3921
4015	3672	3791	4401	4416	4131	3895	4035	3839	3764	3922	4305	4928	4968	5208	5165	5003	4619	4518	4374	4466	4485	4548	4234	4102	4030	4007	3982	3907	3898	3685	3707	3685	4027	3917	3776	3661	3781	3995	3948	3541	3871	3812	3774	3931	3812	3701	3838	3839	3884
3782	3664	4013	4483	4222	3916	3941	3831	3753	3949	4535	5128	5318	5138	4952	4623	4170	3836	3746	3637	3690	3953	4127	4148	4212	4095	3931	3917	3964	3861	3820	3644	3770	3938	3799	3840	3633	3742	3851	3973	3730	3790	3844	3632	3871	3788	3770	3752	3847	3716
3698	3590	4270	4296	3988	3642	3572	3611	3816	4113	4750	5054	5069	4453	4059	3767	3416	3198	2889	2935	3078	3437	3648	3845	4003	4101	4130	3908	3971	3928	3836	3725	3592	3731	3982	3812	3791	3653	3832	4050	3825	3770	3835	3679	3817	3898	3863	3819	3724	3898
3631	3751	4152	4227	3726	3735	3500	3494	3759	4199	4811	4824	4228	3743	3231	2999	2789	2541	2443	2558	2599	3033	3255	3534	3827	3973	4118	3922	3930	3847	3856	3770	3656	3709	3837	3885	3768	3695	3939	3871	3947	3923	3956	3904	3829	3983	3953	3946	3917	3635
3611	3877	4169	4042	3820	3649	3716	3658	4044	4622	4914	4808	4102	3399	2763	2828	2491	2510	2370	2424	2600	2597	2850	3201	3360	3946	4066	4184	3828	3864	3766	3816	3522	3615	3869	3988	3716	3778	3848	3840	3891	3856	4006	3908	3631	3798	3907	3765	3905	3784
3703	4104	4384	4278	3982	3965	4117	4391	4866	5315	5357	4860	4029	3360	2919	2866	2901	2868	2850	2800	2578	2594	2722	2920	3253	3704	4112	4206	4098	3845	3970	3761	3579	3628	3887	3887	3860	3690	3627	3764	3934	3803	3968	3789	3746	3642	3880	3787	3893	3752
3999	4489	4853	4499	4138	4072	4250	4645	5135	5608	5394	4776	3812	3219	2946	3073	3142	3393	3313	3228	3003	2735	2567	2735	2997	3599	3984	4110	4150	3986	3823	3742	3598	3525	3753	4069	3802	3630	3756	3835	3829	3781	3753	3914	3760	3781	3885	3775	3861	3859
4128	4547	4745	4189	3837	3796	3969	4308	4722	4973	4528	3976	3042	2650	2767	2988	3315	3518	3698	3648	3333	2921	2597	2543	2931	3393	3785	4008	4293	4012	3863	3882	3643	3657	3772	4067	3831	3637	3681	3926	3822	3751	3917	3889	3733	3774	3880	3793	3852	3863
4181	4292	4279	3704	3546	3471	3597	3782	4051	3979	3573	2971	2429	2419	2538	3027	3330	3442	3496	3757	3542	3153	2649	2368	2750	3242	3782	4121	4266	4084	3795	3750	3525	3491	3770	4110	3933	3476	3828	3716	3767	3596	3795	3838	3642	3801	3888	3958	3788	3652
4155	3873	3823	3320	3121	3267	3459	3547	3672	3443	3036	2599	2264	2390	2597	2944	3246	3404	3513	3621	3366	2999	2487	2422	2714	3251	3647	4055	4324	4089	3807	3746	3763	3497	3675	4038	3869	3486	3750	3623	3548	3691	3707	3910	3851	3793	3851	3778	3803	3759
4047	3571	3564	3364	3062	3194	3631	3636	3588	3322	3026	2660	2528	2383	2422	2495	2778	3331	3197	3246	3077	2851	2441	2301	2604	3179	3649	4129	4315	4090	3780	3738	3571	3437	3760	3850	3663	3687	3697	3717	3584	3647	3627	3860	3736	3816	3730	3762	3811	3736
3820	3544	3436	3270	3004	3436	4118	4159	3967	3994	3793	3402	3180	2964	2639	2247	2517	2999	3153	2777	2608	2508	2347	2238	2695	3141	3827	4141	4244	4053	3713	3619	3535	3505	3744	3968	3589	3649	3826	3721	3590	3678	3711	3769	3592	3807	3772	3732	3931	3884
3545	3230	3411	3372	3176	4043	4986	4936	4684	4555	4531	4252	4176	3994	3349	2555	2337	2713	2710	2442	2280	2443	2420	2484	2897	3435	3737	4088	4035	3681	3519	3574	3672	3545	3816	3871	3652	3650	3963	3755	3544	3740	3755	3719	3596	3786	3768	3832	3702	3730
3498	3124	3378	3510	3606	4413	5243	4962	4581	4605	4613	4477	4682	4633	3930	2988	2553	2387	2298	2053	2198	2591	2710	2955	3410	3856	4182	4140	3813	3636	3494	3549	3508	3787	3935	3760	3441	3737	3998	3622	3666	3805	3615	3691	3613	3794	3687	3798	3743	3750
3634	3179	3553	3632	3715	4366	4683	4349	4095	4416	4465	4476	4419	4644	4221	3313	2626	2354	2126	1928	2438	3112	3261	3598	4078	4533	4425	3941	3513	3489	3320	3599	3793	3762	3795	3668	3443	3776	3949	3608	3710	3743	3656	3588	3683	3856	3781	3706	3619	3739
3534	3320	3408	3728	3823	4071	4005	3814	3911	4209	4446	4173	4323	4519	4222	3659	2975	2691	2371	2425	3073	3954	4149	4278	4843	4904	4520	3672	3353	3292	3529	3599	3583	3899	3865	3620	3565	3955	3695	3669	3769	3631	3728	3664	3785	3756	3783	3730	3591	3784
3308	3254	3357	3573	3726	4103	3956	3595	3612	4249	4481	4081	4088	4381	4359	3932	3504	3108	3123	2998	3875	4780	4880	4598	4783	4717	4076	3334	3161	3235	3463	3638	3655	3910	3779	3396	3677	3811	3636	3670	3846	3694	3723	3756	3756	3713	3537	3579	3664	3959
3264	3155	3389	3487	3693	4051	4054	3500	3495	3813	4033	3925	3917	4447	4549	4409	3944	3713	3552	3515	4442	5217	5081	4607	4276	4054	3625	3152	3254	3457	3696	3745	3916	3834	3572	3439	3834	3737	3461	3657	3787	3599	3712	3656	3743	3628	3633	3525	3816	3802
3548	3449	3531	3500	3512	4100	4171	3759	3514	3736	3812	3837	4022	4628	4767	4404	3997	3844	3790	3896	4458	4885	4524	3856	3567	3370	3241	3144	3573	3587	3615	3760	3724	3665	3509	3736	3995	3497	3354	3791	3873	3781	3667	3725	3738	3498	3596	3520	4018	3868
4371	3837	3804	3584	3583	4289	4671	4206	3851	3811	3845	3845	4117	4663	4819	4256	3661	3572	3446	3472	3749	3976	3708	3402	3156	3160	3419	3652	3861	3602	3678	3654	3649	3419	3567	3979	4024	3451	3731	3841	3740	3766	3846	3703	3737	3566	3626	3742	4005	3818
4732	3871	3665	3539	3438	3989	4552	4561	4398	4156	4154	3917	4251	4472	4353	3739	3343	3194	3131	3039	3229	3564	3247	3079	3291	3496	3723	3769	3952	3685	3570	3616	3441	3470	3927	4090	3630	3528	3810	3590	3562	3699	3835	3821	3677	3729	3741	3775	4119	4041
4157	3586	3174	3156	3253	3749	3982	4057	4346	4187	4122	3813	3725	3780	3669	3231	3106	3268	3081	3032	3260	3599	3547	3384	3721	3921	3833	3873	3697	3805	3534	3509	3496	3726	4108	3853	3452	3739	3833	3556	3801	3975	3781	3784	3715	3883	3600	3940	4101	4024
3446	3245	2956	2925	3039	3365	3433	3383	3636	3861	3762	3602	3357	3209	3082	3000	3069	3238	3274	3470	3618	3745	3743	3692	3836	3806	3740	3766	3777	3760	3582	3438	3655	3823	3826	3548	3675	3866	3706	3671	3753	3849	3994	3867	3788	3715	3710	3806	4178	4156
3142	3041	3193	3145	3185	3284	3168	3151	3246	3477	3589	3599	3331	3042	2749	2766	2894	3080	3385	3662	3768	3801	3565	3574	3645	3652	3709	3690	3700	3618	3514	3569	3747	3752	3476	3776	4025	3769	3557	3797	3793	3677	3894	3927	3870	3646	3671	3799	4093	4032
3243	3206	3309	3501	3468	3454	3332	3006	3178	3411	3605	3717	3627	3506	3224	3066	3315	3627	3912	3844	3823	3824	3567	3536	3577	3637	3697	3709	3748	3708	3740	3721	3845	3551	3517	3932	3943	3526	3725	3816	3656	3708	3803	3825	3772	3692	3812	3740	4190	4160
3677	3895	3736	4015	4191	4010	3638	3353	3467	3779	3611	3601	3671	3788	3671	3975	4308	4416	4329	4113	4067	3803	3691	3453	3613	3624	3625	3679	3938	3945	3971	3863	3506	3411	3812	4074	3676	3706	3792	3620	3697	3660	3890	3789	3734	3748	3553	3894	4127	4253
4230	4498	4578	4514	4544	4435	4122	3982	4177	4235	4066	3798	3650	3619	3726	4049	4213	4110	3941	3932	3740	3781	3523	3400	3582	3628	3772	3734	3907	3886	3816	3612	3681	3774	3793	3730	3649	3728	3680	3480	3577	3649	3615	3675	3843	3613	3654	3910	3918	4104
4418	4501	4573	4309	4345	4336	4218	4237	4369	4420	4274	4214	4155	4033	3888	3876	3857	3560	3533	3453	3543	3490	3419	3490	3548	3577	3761	3773	3724	3684	3747	3680	3699	3566	3515	3641	3901	3817	3570	3666	3739	3641	3656	3806	3725	3455	3680	3799	3930	4071
4413	4101	3910	4011	3999	3892	4088	4133	4191	4204	4010	3967	4100	4196	4074	3867	3882	3743	3773	3808	3804	3843	3796	3662	3687	3613	3571	3479	3687	3742	3852	3949	3609	3387	3545	3826	3857	3598	3605	3799	3494	3432	3706	3832	3526	3611	3613	3760	4092	4039
4046	3841	3744	3730	3705	3908	3889	3898	4002	3933	3868	3854	3785	3633	3751	3676	3812	3875	3908	4028	3932	3697	3843	3635	3533	3397	3536	3599	3731	3935	3931	3657	3516	3646	3820	3756	3678	3738	3895	3775	3662	3658	3763	3427	3628	3674	3637	3779	3803	4098
3774	3738	3885	3966	4098	3975	3814	3711	3740	3792	3851	3784	3929	3745	3634	3560	3679	3720	3876	3656	3488	3526	3673	3568	3635	3625	3673	3792	3650	3727	3769	3721	3864	3800	3503	3593	3777	3915	3722	3591	3648	3670	3485	3545	3741	3458	3595	3683	3868	3912
3906	3682	3913	4104	4283	4160	3907	3559	3824	3893	3997	3866	4078	3934	4017	3756	3788	3909	3866	3672	3731	3801	3893	3883	3703	3626	3598	3584	3584	3649	3717	3870	3828	3616	3558	3844	3904	3638	3594	3788	3798	3611	3612	3551	3519	3576	3653	3688	3707	3612
3892	3796	3721	3825	4032	4161	3918	3796	3857	4085	4008	3969	3928	3976	3893	3726	3823	3774	3783	3876	3834	3883	3819	3766	3590	3524	3652	3795	3792	3746	3785	3694	3721	3624	3756	3690	3688	3771	3739	3736	3705	3752	3727	3482	3618	3553	3454	3764	3526	3698
4067	3773	3541	3579	3733	3808	3942	3905	3840	3924	3928	3810	3828	3870	3724	3896	3741	3710	3758	3871	3809	3939	3813	3833	3834	3698	3691	3693	3685	3651	3833	3796	3781	3591	3612	3603	3839	3903	3761	3615	3796	3767	3472	3772	3631	3492	3638	3468	3610	3602
3921	3836	3554	3455	3645	3707	3860	3696	3872	3885	4009	3819	3728	3747	3830	3811	3648	3983	3868	3882	3833	3786	3857	3831	3771	3624	3715	3655	3718	3650	3833	3691	3646	3710	3691	3755	3806	3735	3780	3732	3803	3760	3641	3689	3549	3647	3589	3551	3556	3595
4053	3642	3469	3576	3836	3998	3833	3705	3741	3751	3709	3618	3865	3976	3969	4076	4152	4149	4098	4003	3824	3810	3917	3889	3782	3658	3619	3610	3643	3806	3680	3598	3642	3694	3613	3671	3704	3869	3938	3660	3458	3601	3606	3429	3671	3580	3637	3659	3607	3660
3717	3680	3747	3681	3642	3807	3890	3711	3888	3943	3803	3494	3809	3975	4095	4026	4124	4127	4071	4011	3927	3789	3930	3753	3803	3696	3616	3762	3700	3772	3815	3652	3555	3660	3589	3730	3786	3772	3714	3772	3850	3633	3642	3684	3552	3773	3739	3600	3560	3635
3769	3623	3700	3781	3757	3790	3585	3654	3773	3741	3718	3896	3996	4173	4007	3796	3674	3579	4002	4094	3920	3822	3934	4021	3998	3875	3766	3905	3660	3789	3762	3699	3620	3680	3704	3766	3754	3730	3851	3770	3722	3691	3789	3520	3700	3668	3525	3579	3541	3737
3810	3857	3870	3722	3605	3567	3608	3674	3681	3717	3708	3553	3877	3934	3706	3361	3238	3172	3503	3806	3985	3942	3949	3883	3910	3714	3661	3661	3745	3885	3833	3797	3567	3684	3694	3636	3739	3874	3737	3759	3791	3651	3626	3595	3628	3615	3753	3543	3572	3560
3867	3870	3803	3820	3648	3690	3571	3640	3696	3663	3869	3922	4048	3721	3232	2966	2832	2811	2873	3275	3649	3892	3862	3888	3776	3899	3904	3795	3788	3745	3652	3776	3678	3662	3647	3700	3628	3797	3867	3825	3724	3684	3712	3649	3648	3674	3668	3717	3566	3497
3818	3732	3796	3623	3769	3661	3722	3700	3879	3770	3581	3789	3838	3673	3473	3060	2904	2775	2894	3480	3852	4019	4043	3821	3776	3741	3763	3779	3742	3980	3870	3622	3795	3639	3650	3686	3727	3795	3778	3611	3628	3662	3678	3804	3740	3776	3729	3755	3517	3538
3791	3603	3624	3852	3662	3620	3574	3619	3624	3673	3727	3768	3784	3787	3295	3041	2757	2813	2981	3439	3581	3920	3972	3753	3797	3824	3940	3880	3809	3761	3765	3693	3702	3706	3787	3595	3513	3711	3695	3852	3639	3572	3679	3727	3777	3706	3635	3743	3462	3495
3885	3763	3787	3826	3684	3598	3577	3386	3669	3737	3653	3632	3678	3716	3687	3351	3301	3418	3649	3971	3978	3917	3962	3798	3677	3739	3707	3710	3864	3943	3901	3794	3680	3649	3779	3700	3498	3562	3647	3647	3557	3613	3624	3674	3791	3696	3781	3556	3578	3418
3798	3870	3816	3988	3760	3620	3488	3612	3810	3863	3716	3592	3702	3748	3967	3834	3700	3827	3722	3933	3804	3841	3976	3739	3773	3793	3868	3670	3653	3842	3752	3714	3689	3816	3594	3551	3589	3643	3813	3714	3574	3605	3673	3754	3784	3706	3810	3681	3459	3529
3763	3740	3803	3884	3755	3654	3547	3663	3843	4010	3752	3554	3594	3783	3820	3957	4002	3926	3818	3872	3855	3879	3915	3759	3551	3685	3727	3750	3808	3900	3914	3702	3570	3669	3506	3615	3667	3565	3745	3754	3710	3596	3660	3792	3864	3629	3650	3659	3660	3500
3861	3687	3748	3793	3750	3688	3565	3679	3802	3791	3727	3611	3609	3637	3763	3625	3713	3762	3633	3772	3846	3928	3839	3724	3665	3702	3845	3779	3748	3837	3726	3826	3693	3600	3672	3548	3698	3729	3711	3798	3746	3659	3753	3776	3681	3736	3541	3639	3548	3567
3891	3923	3826	3630	3730	3717	3457	3551	3770	3614	3705	3601	3515	3594	3472	3484	3467	3516	3532	3654	3745	3876	3760	3599	3629	3723	3790	3739	3765	3757	3906	3805	3714	3708	3609	3676	3691	3642	3777	3770	3792	3668	3657	3824	3700	3606	3664	3604	3631	3531
3933	3794	3777	3967	3702	3830	3527	3789	3801	3731	3758	3674	3587	3519	3360	3485	3394	3468	3474	3601	3785	3840	3728	3688	3624	3598	3757	3873	3744	3841	3753	3710	3740	3626	3632	3590	3626	3603	3712	3715	3806	3657	3595	3687	3691	3812	3694	3748	3676	3618
3832	4086	3855	3815	3735	3678	3784	3704	3933	3794	3783	3705	3637	3661	3692	3586	3641	3677	3442	3550	3734	3766	3775	3653	3638	3647	3632	3727	3663	3695	3752	3631	3630	3592	3674	3625	3592	3624	3712	3696	3669	3669	3616	3723	3802	3843	3792	3683	3772	3690
3869	3808	3734	3949	3800	3589	3707	3747	3929	3991	3720	3584	3541	3603	3482	3469	3587	3462	3319	3445	3511	3650	3661	3630	3652	3555	3605	3668	3738	3661	3629	3645	3647	3626	3722	3591	3604	3626	3580	3716	3530	3539	3707	3723	3781	3685	3707	3814	3852	3697
3940	3904	3910	3630	3733	3665	3594	3609	3816	3894	3594	3606	3299	3432	3362	3570	3623	3455	3461	3518	3520	3648	3558	3498	3575	3475	3678	3632	3688	3677	3695	3557	3632	3530	3692	3643	3530	3511	3602	3559	3554	3544	3639	3632	3573	3604	3790	3713	3684	3645
3677	3763	3714	3885	3666	3778	3735	3546	3742	3658	3525	3522	3508	3499	3522	3501	3514	3369	3399	3514	3620	3632	3666	3534	3605	3548	3667	3618	3570	3451	3648	3653	3610	3491	3442	3608	3607	3606	3586	3623	3520	3540	3719	3592	3755	3707	3608	3743	3741	3784
3672	3623	3820	3827	4027	3935	3943	3905	3892	3995	3939	3824	3782	3776	3705	3723	3570	3418	3323	3380	3528	3545	3508	3559	3549	3463	3503	3561	3546	3416	3609	3496	3531	3496	3517	3555	3518	3510	3584	3647	3491	3453	3579	3730	3657	3576	3681	3843	3726	3834
3748	3921	3908	3899	4101	4330	4357	4223	4180	4420	4241	4072	4153	4064	4071	4173	3901	3732	3576	3530	3487	3459	3475	3591	3524	3507	3511	3486	3558	3653	3600	3430	3490	3489	3591	3532	3537	3621	3680	3537	3467	3556	3506	3670	3613	3638	3632	3855	3728	3782
4082	4088	4013	4087	4081	4026	4025	4266	4321	4333	4210	4044	4047	4106	3871	3866	3823	3879	3932	3764	3696	3527	3435	3519	3538	3606	3485	3517	3429	3481	3500	3531	3537	3507	3363	3574	3453	3486	3478	3634	3439	3415	3551	3592	3612	3633	3607	3731	3730	3634
4020	3907	4027	4056	3748	3580	3505	3506	3706	3576	3529	3390	3402	3470	3365	3366	3508	3540	3590	3808	3721	3486	3447	3228	3423	3552	3448	3474	3407	3447	3408	3495	3469	3428	3463	3666	3519	3474	3532	3514	3475	3515	3455	3654	3603	3633	3495	3587	3508	3739
4003	3799	3641	3531	3348	3121	3103	2998	3031	3024	3022	2847	3041	3050	3074	3162	3178	3192	3298	3612	3827	3739	3414	3383	3364	3410	3482	3504	3411	3340	3484	3449	3509	3474	3500	3565	3475	3380	3503	3273	3372	3446	3457	3480	3559	3542	3434	3549	3552	3707
3774	3483	3279	3292	3032	2819	2792	2920	3092	2826	2867	2890	3007	3113	2965	2924	3045	3081	3013	3383	3760	3694	3507	3343	3442	3468	3652	3290	3507	3482	3518	3509	3453	3339	3465	3600	3442	3495	3499	3495	3364	3364	3568	3629	3532	3428	3380	3515	3544	3812
3700	3252	3208	3249	2819	2936	2984	3131	3058	3038	3057	3066	3015	3224	3205	2902	2981	3159	3093	3148	3520	3663	3490	3393	3437	3406	3589	3373	3367	3407	3583	3430	3350	3327	3436	3468	3536	3362	3515	3542	3456	3266	3518	3457	3391	3400	3456	3499	3667	3831
3593	3138	3163	3188	3019	3395	3830	3738	3425	3684	3468	3543	3594	3822	3847	3343	3157	3249	2974	3009	3357	3774	3598	3485	3377	3580	3472	3453	3382	3485	3402	3400	3429	3379	3429	3414	3422	3587	3401	3569	3496	3319	3361	3542	3373	3393	3417	3631	3857	3687
3345	2978	3155	3008	3334	4010	4438	3907	3849	4067	3942	3838	4120	4530	4495	3876	3371	3413	3096	2969	3500	3759	3774	3415	3418	3745	3605	3325	3371	3355	3492	3332	3231	3404	3496	3526	3416	3491	3420	3521	3475	3458	3554	3414	3344	3342	3453	3624	3908	3608
3400	2857	3108	2946	3314	4030	4144	3675	3733	3910	3843	3719	4041	4529	4601	4043	3510	3254	2987	2987	3483	3911	3669	3423	3553	3807	3595	3324	3448	3579	3396	3478	3427	3472	3534	3496	3369	3474	3401	3327	3396	3453	3501	3491	3352	3332	3325	3787	3955	3895
3532	3103	3015	3169	3288	3717	3708	3472	3474	3755	3750	3377	3637	4015	4130	3754	3311	3278	3136	2986	3371	3734	3672	3415	3485	3684	3656	3500	3446	3554	3675	3452	3553	3640	3632	3578	3434	3518	3497	3482	3352	3400	3491	3476	3287	3291	3453	3744	3922	3680
3579	3003	3045	3033	3023	3628	3702	3359	3350	3842	3748	3310	3305	3795	3820	3433	3190	3267	3072	2894	3446	3955	3837	3474	3564	3712	3672	3564	3499	3539	3700	3532	3611	3791	3802	3566	3557	3363	3567	3514	3522	3474	3621	3470	3462	3310	3439	3652	3929	3674
3229	2855	2783	2868	2892	3644	3893	3405	3392	3664	3626	3352	3418	3726	3836	3491	3188	3232	3059	3130	3478	3932	3820	3571	3628	3765	3608	3339	3562	3585	3558	3491	3557	3722	3702	3601	3494	3539	3501	3571	3466	3425	3462	3533	3386	3313	3476	3767	3834	3615
3226	2873	2866	2990	3089	3591	3903	3531	3370	3512	3382	3169	3439	4027	3989	3723	3350	3333	3131	3061	3524	4052	3848	3480	3522	3724	3735	3419	3605	3666	3707	3469	3596	3595	3782	3603	3694	3441	3625	3683	3480	3416	3401	3470	3501	3492	3464	3721	3944	3761
3717	3268	3160	3053	3119	3750	4041	3815	3513	3569	3359	3175	3588	4231	4258	3729	3327	3212	3034	3005	3555	3994	3680	3540	3556	3681	3604	3519	3431	3642	3695	3680	3649	3609	3634	3766	3558	3565	3601	3578	3466	3445	3540	3521	3547	3455	3430	3726	3848	3899
4176	3534	3399	3238	3425	3943	4169	4042	3906	4102	3855	3632	3661	4099	3983	3546	3160	3161	3101	3013	3507	3895	3780	3548	3561	3621	3595	3525	3592	3588	3721	3777	3636	3561	3734	3708	3604	3569	3760	3673	3466	3493	3550	3435	3495	3531	3442	3566	3931	3940
3985	3353	3266	3279	3232	3716	4087	4019	3987	4366	4310	3807	3776	3835	3612	3123	3101	3161	3150	3074	3628	3838	3685	3477	3451	3509	3613	3441	3493	3698	3621	3724	3700	3775	3760	3792	3663	3641	3674	3678	3561	3569	3517	3604	3543	3491	3375	3657	3834	3834
3408	3085	2946	2818	2892	3036	3420	3476	3661	4152	4052	3612	3496	3305	3070	2830	2903	3105	3015	3103	3572	3775	3605	3468	3495	3327	3507	3459	3469	3695	3643	3603	3599	3693	3740	3699	3640	3835	3776	3659	3542	3437	3708	3682	3459	3526	3572	3707	3887	3896
3170	3010	2823	2825	2705	2688	3047	3054	3173	3313	3460	3204	3073	2947	2925	2595	2823	2935	3136	3368	3520	3677	3593	3369	3427	3407	3371	3432	3535	3514	3506	3550	3508	3739	3616	3676	3487	3634	3846	3688	3674	3413	3704	3494	3538	3480	3537	3714	3945	3942
3371	3115	2955	2846	2720	2839	2903	2960	2980	3243	2997	2948	2804	2844	2794	2724	2702	3202	3275	3531	3589	3626	3401	3322	3407	3452	3399	3400	3532	3561	3527	3476	3579	3493	3487	3626	3544	3559	3621	3568	3630	3566	3536	3605	3644	3384	3508	3664	3868	4042
3390	3217	3230	3210	3097	3066	3196	3020	2931	3177	3078	3033	3105	3047	2848	2809	3342	3613	3670	3741	3693	3474	3366	3337	3387	3391	3322	3450	3461	3502	3420	3550	3422	3602	3637	3688	3590	3581	3563	3656	3503	3510	3419	3505	3444	3312	3495	3722	3760	3778
3742	3682	3637	3740	3825	3660	3536	3401	3311	3369	3360	3461	3455	3538	3498	3498	3801	3923	3761	3711	3510	3434	3404	3340	3422	3332	3303	3496	3441	3406	3439	3434	3400	3641	3590	3529	3506	3570	3623	3526	3466	3429	3581	3630	3391	3312	3330	3670	3721	3661
4287	3848	3953	4043	4122	4035	4066	3866	3830	3774	3748	3649	3888	4094	3827	3806	3928	3723	3483	3451	3351	3350	3315	3408	3451	3348	3400	3335	3547	3506	3414	3474	3475	3532	3687	3702	3582	3550	3537	3425	3405	3399	3544	3485	3284	3381	3472	3425	3732	3607
4038	3785	3708	3790	3852	3866	4021	3954	4101	3959	3801	3781	3865	3944	3731	3767	3728	3567	3459	3434	3399	3401	3356	3394	3329	3334	3397	3264	3328	3343	3358	3384	3433	3577	3582	3642	3530	3567	3445	3513	3544	3507	3421	3283	3321	3324	3320	3424	3548	3563
3610	3353	3399	3452	3523	3582	3628	3734	3810	3788	3741	3619	3840	3564	3604	3570	3500	3521	3457	3494	3461	3428	3435	3422	3336	3313	3329	3376	3389	3166	3377	3355	3537	3507	3493	3484	3437	3586	3337	3456	3491	3544	3380	3312	3279	3193	3347	3429	3458	3472
3420	3272	3127	3263	3290	3287	3409	3390	3485	3636	3648	3592	3699	3524	3581	3367	3616	3526	3486	3598	3563	3454	3467	3418	3381	3316	3366	3279	3294	3346	3398	3402	3479	3482	3457	3413	3509	3446	3436	3487	3568	3396	3319	3231	3272	3313	3356	3312	3333	3361
3622	3237	3167	3362	3303	3315	3384	3461	3512	3694	3715	3653	3700	3771	3527	3561	3663	3624	3669	3571	3546	3630	3683	3574	3381	3357	3346	3283	3359	3590	3408	3545	3416	3466	3362	3343	3488	3512	3313	3488	3442	3402	3204	3295	3334	3351	3320	3209	3300	3309
3357	3143	3283	3434	3474	3614	3641	3533	3616	3724	3836	3765	3694	3672	3598	3698	3623	3653	3627	3721	3663	3788	3769	3685	3583	3487	3291	3323	3312	3316	3593	3586	3573	3414	3451	3257	3455	3503	3500	3487	3400	3253	3315	3197	3474	3318	3216	3161	3197	3273
3386	3220	3271	3437	3503	3443	3633	3561	3648	3889	3634	3649	3582	3586	3646	3685	3640	3653	3662	3779	3792	3756	3802	3637	3484	3419	3336	3290	3273	3463	3566	3573	3504	3494	3385	3440	3480	3530	3489	3419	3396	3246	3289	3327	3300	3266	3246	3286	3251	3418
3545	3380	3345	3548	3348	3458	3393	3485	3423	3592	3537	3441	3433	3528	3497	3512	3566	3517	3608	3614	3743	3677	3568	3595	3476	3400	3346	3380	3292	3710	3646	3559	3457	3462	3484	3550	3560	3589	3630	3509	3371	3374	3344	3404	3353	3213	3318	3478	3280	3269
3545	3485	3580	3570	3552	3312	3282	3369	3352	3480	3450	3446	3457	3454	3574	3585	3509	3638	3577	3647	3766	3675	3554	3496	3494	3570	3432	3387	3431	3606	3630	3562	3480	3510	3551	3574	3588	3575	3556	3478	3460	3204	3385	3543	3402	3283	3265	3410	3334	3324
3710	3665	3613	3657	3614	3431	3477	3418	3408	3505	3464	3366	3270	3508	3574	3660	3583	3562	3502	3679	3816	3668	3617	3405	3533	3392	3433	3433	3673	3618	3665	3430	3567	3532	3369	3441	3630	3564	3421	3420	3509	3430	3388	3492	3458	3347	3475	3469	3296	3415
3703	3589	3457	3672	3563	3577	3411	3398	3472	3410	3317	3359	3360	3404	3452	3486	3634	3617	3469	3595	3721	3658	3607	3716	3600	3459	3495	3483	3489	3534	3579	3555	3566	3564	3666	3482	3476	3477	3362	3486	3448	3502	3448	3511	3293	3293	3539	3490	3442	3388
3655	3545	3485	3370	3443	3254	3387	3309	3237	3311	3328	3261	3372	3414	3425	3511	3465	3524	3366	3509	3479	3657	3438	3597	3636	3497	3479	3625	3480	3506	3747	3565	3695	3631	3660	3453	3546	3459	3449	3515	3459	3380	3480	3330	3213	3437	3655	3531	3439	3393
3525	3425	3323	3445	3240	3267	3284	3447	3354	3526	3397	3366	3490	3523	3408	3317	3454	3456	3462	3406	3585	3560	3611	3620	3586	3457	3309	3478	3451	3633	3601	3581	3644	3660	3673	3416	3387	3551	3428	3436	3340	3455	3328	3193	3422	3517	3453	3567	3345	3370
3670	3449	3296	3375	3413	3388	3532	3615	3530	3664	3528	3593	3617	3534	3443	3365	3354	3449	3309	3453	3702	3462	3675	3541	3374	3311	3228	3350	3436	3529	3486	3467	3642	3746	3612	3511	3445	3468	3592	3411	3561	3383	3434	3401	3504	3434	3382	3418	3440	3419
3517	3304	3266	3533	3517	3403	3693	3590	3513	3530	3603	3662	3582	3533	3437	3410	3479	3427	3258	3502	3600	3641	3561	3563	3270	3245	3222	3397	3454	3522	3626	3525	3585	3558	3457	3350	3392	3468	3431	3607	3554	3401	3442	3453	3367	3469	3497	3446	3365	3475
3484	3331	3431	3671	3689	3576	3551	3472	3435	3512	3465	3543	3483	3462	3391	3425	3363	3450	3425	3272	3418	3493	3384	3394	3234	3229	3164	3280	3323	3565	3528	3639	3510	3600	3321	3274	3515	3613	3353	3445	3412	3407	3299	3538	3516	3367	3333	3441	3414	3436
3543	3434	3520	3646	3704	3525	3569	3295	3410	3472	3420	3383	3498	3509	3316	3434	3530	3438	3274	3214	3360	3398	3272	3273	3124	3138	3254	3396	3400	3384	3362	3394	3476	3547	3409	3361	3569	3437	3285	3199	3350	3222	3220	3322	3307	3194	3389	3479	3509	3366
3696	3404	3526	3470	3709	3447	3446	3491	3504	3638	3462	3435	3417	3440	3354	3310	3473	3491	3389	3386	3491	3508	3448	3301	3119	3270	3214	3286	3290	3369	3349	3265	3340	3490	3434	3494	3373	3316	3227	3201	3287	3298	3340	3280	3304	3275	3279	3531	3371	3261
3727	3315	3332	3479	3448	3437	3542	3643	3789	3921	3860	3711	3686	3721	3569	3459	3548	3517	3472	3528	3707	3741	3656	3393	3400	3345	3369	3249	3166	3368	3389	3335	3400	3442	3418	3328	3223	3134	3288	3308	3414	3419	3404	3548	3422	3381	3395	3466	3312	3246
3610	3466	3368	3502	3495	3453	3556	3606	3922	3917	3939	3718	3736	3689	3578	3497	3515	3571	3526	3767	3823	3756	3648	3560	3466	3533	3486	3411	3307	3383	3503	3481	3424	3496	3492	3285	3154	3208	3257	3429	3434	3518	3529	3549	3481	3420	3510	3352	3328	3380
3682	3408	3506	3372	3325	3430	3488	3504	3795	3866	3796	3710	3624	3679	3700	3577	3531	3491	3664	3752	3653	3553	3444	3577	3553	3526	3394	3294	3327	3408	3525	3529	3517	3440	3352	3232	3166	3311	3479	3449	3424	3524	3466	3404	3558	3460	3454	3367	3334	3519
3641	3680	3541	3551	3380	3461	3541	3360	3238	3507	3508	3336	3367	3473	3672	3687	3544	3392	3420	3523	3269	3040	3367	3396	3272	3456	3461	3442	3172	3337	3605	3497	3388	3450	3510	3312	3391	3422	3456	3500	3306	3226	3100	3074	3168	3149	3324	3390	3540	3666
3363	3577	3725	3547	3482	3403	3446	3245	3031	3002	3371	3195	3054	3387	3698	3662	3413	3413	3428	3302	2965	2911	3115	3036	3126	3230	3512	3463	3381	3529	3568	3602	3355	3325	3506	3310	3367	3485	3642	3329	3172	3108	3024	2858	2948	3047	3162	3511	3819	3650
3291	3715	4041	3705	3421	3410	3233	3085	2668	2792	2989	3084	3048	3479	3821	3608	3483	3307	3299	3106	2881	2689	2920	3121	2995	3287	3716	3642	3370	3386	3685	3647	3415	3431	3448	3470	3518	3610	3582	3432	3190	3061	2876	2632	2775	3004	3074	3420	4030	3840
3444	3857	4062	3899	3447	3404	3420	2953	2529	2650	3083	3084	3052	3466	3969	3710	3499	3393	3269	3113	2744	2632	2877	3003	3040	3324	3729	3739	3367	3365	3688	3479	3345	3422	3616	3498	3390	3600	3546	3268	3227	3057	2863	2672	2776	3091	3204	3447	3945	3835
3411	3881	4045	3765	3499	3434	3379	3122	2677	2854	3292	3292	3048	3503	4089	3728	3532	3479	3261	3103	2888	2826	3036	3156	3080	3383	3771	3713	3178	3223	3576	3592	3430	3393	3512	3420	3299	3436	3632	3468	3153	3165	3003	2735	2978	3117	3209	3612	4032	3907
3407	3801	3949	3633	3360	3392	3614	3187	2939	3093	3465	3384	2976	3529	3867	3826	3574	3454	3320	3114	2862	3018	3145	3347	3025	3379	3776	3633	3236	3312	3524	3579	3329	3425	3514	3297	3408	3579	3637	3476	3290	3288	2964	2888	3200	3299	3340	3540	4099	3913
3276	3802	3852	3580	3389	3328	3456	3144	2983	3072	3467	3131	3085	3499	3940	3776	3480	3392	3260	3123	3013	2922	3170	3148	3034	3325	3646	3446	3221	3347	3511	3552	3236	3315	3436	3343	3337	3574	3769	3493	3282	3232	3063	2988	3162	3246	3209	3465	4043	4060
3235	3758	3985	3602	3511	3384	3360	3209	2955	2977	3394	3239	3019	3411	4015	3723	3379	3301	3276	3084	2987	2844	3116	3142	3004	3314	3782	3575	3329	3416	3699	3531	3272	3289	3314	3316	3326	3742	3651	3449	3266	3256	2966	2900	2939	3229	3157	3477	4008	3960
3211	3871	3890	3653	3336	3418	3432	3189	2921	3077	3090	3143	3026	3485	3950	3873	3404	3296	3395	3145	2890	2731	2989	3195	3114	3303	3638	3673	3335	3447	3605	3460	3278	3259	3398	3301	3320	3587	3709	3385	3219	3183	3042	2937	2999	3072	3190	3764	4161	3769
3260	3872	4007	3604	3449	3486	3475	3280	2982	3006	3222	3045	2964	3339	3756	3622	3378	3524	3370	3225	2932	2757	3036	3145	2981	3376	3665	3568	3359	3322	3477	3413	3391	3322	3429	3185	3242	3547	3562	3404	3165	3116	3208	2905	2995	3221	3192	3581	4111	3840
3406	3961	3941	3658	3353	3401	3482	3152	2949	3034	3293	3050	2961	3360	3778	3736	3431	3505	3374	3174	2944	2722	3018	3114	3060	3284	3880	3660	3229	3234	3470	3376	3356	3370	3329	3209	3211	3461	3625	3400	3198	3240	2997	2714	2968	3296	3189	3459	4054	3885
3403	3899	4097	3636	3362	3471	3476	3182	2821	2995	3249	3117	2914	3384	3931	3761	3426	3410	3305	3160	2821	2835	3201	3204	2983	3222	3714	3595	3142	3055	3429	3512	3248	3359	3375	3159	3239	3433	3616	3357	3108	3087	2965	2797	2865	3072	3040	3394	4094	3802
3127	3707	4083	3881	3361	3394	3484	3232	2975	3092	3503	3159	2957	3291	3726	3515	3232	3244	3349	3078	2970	2868	3116	3226	2968	3231	3673	3587	3268	3134	3640	3458	3128	3410	3350	3048	3296	3389	3667	3294	3257	3114	2999	2797	2899	3173	3047	3486	4086	3865
3175	3757	4114	3697	3586	3402	3469	3308	3004	3077	3369	3067	2864	3362	3639	3532	3343	3363	3468	3237	2938	2809	3112	3222	3059	3248	3728	3435	3214	3279	3442	3464	3096	3288	3303	3240	3197	3481	3842	3508	3258	3190	3032	2866	3033	3169	3142	3514	3989	3881
3248	3779	4084	3764	3464	3507	3571	3363	3010	3013	3292	3014	2722	3211	3828	3528	3313	3429	3447	3282	2912	2774	3089	3178	3077	3305	3769	3643	3225	3324	3500	3236	3236	3215	3326	3247	3238	3396	3651	3367	3170	3258	3042	2856	2890	3113	2979	3630	3979	3838
3239	3822	4147	3776	3417	3398	3426	3265	2935	2954	3258	3142	2762	3331	3811	3623	3284	3356	3377	3126	2825	2789	3008	3345	2995	3293	3673	3522	3454	3243	3357	3343	3181	3183	3294	3185	3186	3410	3758	3390	3322	3132	2981	2935	2894	3058	3101	3530	4009	3822
3210	3777	4000	3682	3271	3300	3376	3206	2877	2860	3217	3174	2813	3471	3867	3708	3384	3293	3351	3203	2823	2779	3090	3370	3194	3248	3576	3494	3301	3219	3441	3346	3254	3260	3321	3125	3100	3412	3645	3538	3258	3196	3132	2857	3080	3105	3240	3502	4085	3739
3067	3634	3746	3595	3265	3190	3381	3092	2767	2923	3369	3251	2864	3353	3906	3688	3282	3360	3314	3363	2939	2838	3162	3159	3083	3235	3587	3550	3242	3242	3448	3374	3252	3247	3326	3100	3053	3380	3755	3624	3367	3218	3042	2918	2957	3109	3140	3532	4103	3806
3061	3520	3841	3624	3339	3266	3344	3029	2814	2952	3480	3100	2789	3384	3812	3661	3301	3332	3324	3238	2903	2991	3140	3242	3058	3183	3752	3592	3350	3226	3405	3375	3254	3274	3262	3267	3210	3428	3701	3526	3258	3165	3018	2851	2932	3010	3030	3491	4026	3698
3078	3648	3998	3502	3360	3176	3248	2968	2867	2923	3159	3042	2710	3289	3828	3794	3295	3281	3412	3271	2899	2889	3177	3336	3058	3341	3728	3702	3308	3194	3356	3390	3252	3230	3247	3174	3196	3422	3557	3429	3194	3193	2965	2790	2824	2971	3071	3421	4046	3860
3045	3762	3894	3463	3176	3260	3132	2980	2629	2876	3102	3002	2751	3300	3961	3833	3320	3323	3453	3206	2883	2920	3146	3213	3134	3458	3797	3673	3281	3159	3400	3401	3193	3233	3260	3121	3257	3437	3637	3495	3292	3233	3104	2891	2986	3048	3011	3367	3912	3832
3066	3640	3843	3586	3126	3075	3182	2930	2717	2791	3093	2975	2826	3247	3873	3786	3378	3363	3282	3228	3031	2933	3105	3286	3085	3448	3796	3673	3291	3143	3482	3458	3141	3255	3335	3255	3112	3639	3767	3505	3316	3382	3094	2823	2997	3056	3016	3457	3947	3887
3080	3632	3733	3361	3249	3189	3429	3158	2838	2825	3190	3069	2848	3254	3837	3600	3327	3324	3429	3294	3024	2905	3085	3314	3163	3321	3636	3609	3198	3374	3535	3341	3310	3284	3419	3285	3185	3547	3592	3486	3201	3150	2979	2826	2926	2995	2861	3262	3781	3622
2964	3619	3683	3458	3141	3326	3266	3068	2776	2877	3171	3018	2865	3284	3714	3682	3250	3389	3345	3278	2874	2939	3088	3204	2987	3333	3624	3624	3321	3239	3405	3457	3195	3180	3421	3228	3348	3609	3788	3465	3270	3173	3043	2730	2938	3030	2881	3414	3962	3835
2934	3610	3787	3539	3330	3211	3245	3103	2801	2847	3178	2997	2786	3215	3737	3655	3408	3492	3394	3140	2788	2693	3014	3169	2961	3179	3594	3639	3223	3159	3354	3415	3067	3213	3341	3313	3338	3706	3761	3570	3408	3226	3169	2792	2956	3005	3051	3516	3988	3747
2876	3489	3763	3479	3311	3290	3230	3099	2786	2888	3257	3147	2872	3364	3913	3823	3454	3445	3409	3226	2829	2805	3143	3142	3110	3325	3613	3481	3155	3132	3449	3406	3197	3184	3454	3324	3331	3642	3612	3536	3254	3161	3040	2814	2829	2907	2895	3298	3876	3713
2889	3482	3824	3483	3201	3198	3370	3230	2850	2957	3344	3170	2991	3424	4064	3978	3357	3503	3340	3211	2943	2766	3078	3163	3113	3220	3540	3568	3056	2994	3419	3314	3139	3183	3312	3225	3297	3475	3683	3440	3173	3117	3040	2809	2827	2839	2830	3126	3766	3596
2885	3368	3867	3587	3270	3188	3315	3217	2958	3077	3229	3166	3000	3534	4095	3933	3484	3338	3380	3278	2860	2780	2977	3113	3028	3223	3607	3553	3204	3043	3309	3242	3146	3264	3429	3234	3124	3544	3594	3414	3202	3126	2995	2777	2908	3035	2958	3176	3807	3630
2781	3434	3685	3511	3183	3126	3298	3199	2842	2878	3216	3025	3033	3397	3933	3793	3443	3396	3423	3268	2800	2737	2866	3088	3013	3246	3598	3538	3295	3176	3350	3320	3148	3230	3241	3315	3239	3407	3599	3390	3270	2988	2927	2771	2810	3079	3000	3401	3896	3668
2860	3437	3698	3529	3170	3247	3246	3186	2804	2832	3269	3086	2789	3321	3910	3864	3515	3429	3466	3164	2912	2683	3058	3120	2994	3244	3645	3555	3181	3233	3453	3336	3267	3326	3429	3182	3193	3481	3613	3394	3258	3002	2857	2808	2797	2918	2946	3299	3907	3651
3116	3583	3836	3627	3332	3217	3230	3099	2667	2898	3276	3243	2940	3422	3920	3801	3532	3473	3432	3327	2975	2691	3002	3251	3105	3342	3648	3567	3242	3172	3326	3256	3175	3308	3325	3315	3198	3493	3633	3234	3178	2869	2816	2738	2794	2858	2805	3285	3594	3513
2990	3535	3895	3681	3279	3318	3346	3077	2758	2901	3137	3030	2874	3286	3885	3873	3363	3503	3466	3209	2872	2671	2861	3138	3041	3360	3666	3551	3262	3166	3292	3335	3204	3297	3416	3233	3242	3410	3666	3512	3168	2917	2787	2672	2868	3102	2943	3370	3804	3786
2919	3680	4014	3724	3454	3330	3352	3097	2648	2741	3010	2997	2852	3410	3890	3732	3321	3232	3274	3104	2874	2596	2879	3089	3062	3244	3642	3501	3193	3185	3355	3304	3218	3149	3430	3260	3315	3594	3800	3483	3150	3028	2765	2697	2801	2906	3060	3417	3941	3847
3011	3557	4114	3688	3474	3389	3449	3169	2872	2785	2925	3142	2876	3285	3841	3599	3196	3230	3458	3175	2848	2714	2860	3095	3034	3254	3752	3599	3071	3185	3323	3261	3115	3154	3320	3231	3282	3466	3542	3405	3145	3023	2856	2720	2770	2937	2910	3335	3882	3656
2961	3649	3907	3730	3538	3364	3219	3125	2810	2865	3064	3129	3028	3324	3744	3540	3277	3227	3318	2951	2720	2641	2758	3103	2953	3226	3599	3407	3135	3074	3261	3207	2975	3106	3314	3016	3025	3266	3483	3293	3197	3145	2948	2703	2862	2827	2868	3025	3710	3545
3045	3649	3900	3801	3534	3307	3171	2994	2830	2838	3156	3097	2831	3279	3707	3677	3290	3193	3105	3035	2647	2482	2765	2979	2843	3120	3485	3424	2928	2981	3274	3076	2996	2986	3157	3044	3041	3230	3364	3377	3121	3195	3141	2738	2835	3018	3128	3335	3831	3610
2990	3585	3934	3707	3265	3228	3196	2988	2765	2862	3074	2914	2890	3150	3680	3742	3168	3099	3092	2883	2545	2475	2687	2897	2831	3263	3494	3317	2939	3062	3098	3155	3003	3180	3122	3051	2982	3260	3470	3337	3190	3062	2851	2559	2737	2913	3023	3250	3761	3737
3070	3600	3935	3566	3286	3261	3244	3086	2928	2843	2991	3123	2894	3270	3822	3494	3272	3087	3109	3024	2739	2592	2829	2912	2841	3075	3452	3385	3023	3007	3109	3090	3014	3036	3152	3168	2891	3175	3279	3257	2857	2780	2543	2380	2441	2684	2744	3096	3687	3577
3058	3612	3788	3598	3374	3201	3267	3201	2854	2855	3282	3138	3034	3369	3672	3709	3268	3359	3237	3094	2821	2798	3002	3018	2977	3266	3700	3349	2985	2941	3244	3135	3050	3048	3226	3127	2996	3120	3370	3107	2930	2814	2633	2574	2497	2561	2601	3054	3430	3401
3159	3646	3941	3583	3330	3297	3256	2939	2609	2807	3056	3141	2925	3288	3574	3572	3334	3203	3155	3174	2707	2657	2932	3042	3052	3194	3586	3370	3075	2982	3207	3075	2994	3042	3169	3049	3001	3254	3292	3175	3115	3024	2928	2714	2782	2838	2898	3240	3412	3489
3118	3715	4090	3642	3355	3303	3161	2783	2419	2592	2806	2981	2891	3204	3614	3542	3293	3211	3223	2899	2728	2599	2756	2949	2915	3190	3831	3323	3055	3078	3291	3150	3096	3136	3178	3079	3086	3143	3413	3291	3406	3165	3118	3011	3040	3061	3152	3210	3488	3471
3057	3702	3877	3813	3283	3186	3168	2888	2476	2646	2840	2831	2842	3181	3615	3667	3272	3186	3068	3043	2552	2580	2691	2933	2848	3242	3495	3506	3274	3087	3155	3262	3104	3034	3268	3172	3121	3139	3310	3227	3318	3338	3392	3307	3229	3267	3212	3297	3263	3203
3094	3624	3747	3707	3438	3259	3055	2810	2614	2642	2753	2774	2783	3145	3608	3462	3294	3134	3139	2871	2631	2513	2749	3026	2893	3091	3477	3363	3115	3001	3251	3359	3121	3053	3201	3195	3129	3128	3154	3185	3200	3424	3398	3435	3448	3390	3252	3125	3070	3078
2939	3208	3561	3465	3198	3091	3041	2896	2706	2637	2869	2844	2957	3240	3448	3453	3118	3080	3101	2979	2682	2627	2785	2900	2844	3033	3269	3177	3149	3010	3162	3026	3043	3149	3149	3206	3115	3108	3154	3279	3198	3425	3574	3537	3445	3554	3329	3303	3373	3305
3067	3207	3411	3288	3332	3255	3102	3015	2930	3055	3018	3127	3101	3188	3335	3184	3330	3275	3322	3159	2942	2996	3057	3057	2922	3126	3214	3167	3053	3119	3129	3129	3088	3066	3186	3215	3217	3249	3249	3200	3229	3278	3305	3373	3354	3285	3323	3399	3248	3205
3318	3278	3200	3278	3369	3273	3343	3479	3489	3505	3534	3404	3375	3391	3327	3322	3413	3564	3489	3542	3471	3532	3456	3290	3249	3258	3155	3221	3099	3161	3175	3118	3072	3110	3194	3135	3182	3211	3103	3084	3044	3041	2912	2984	3101	3093	3147	3123	3070	3146
3398	3316	3266	3242	3270	3311	3520	3554	3800	3819	3607	3580	3451	3465	3298	3276	3335	3405	3711	3562	3553	3666	3511	3462	3352	3210	3289	3158	3061	3112	3131	3184	3044	3105	3173	3182	3128	3240	3198	3047	3170	2994	3145	2944	3043	3045	3054	3019	3090	3106
3217	3163	2953	3119	3137	3112	3298	3411	3511	3447	3427	3323	3351	3244	3057	3119	3241	3264	3263	3374	3418	3431	3381	3220	3126	3335	3169	3180	3201	3131	3312	3097	3170	3197	3199	3100	3170	3155	3224	3275	3276	3250	3202	3260	3199	3255	3118	3327	3137	3235
3172	3006	3113	2998	3119	3163	3089	3227	3216	3073	3136	3253	3244	3103	3179	3067	3349	3195	3105	3099	3195	3190	3076	3035	3215	3097	3121	3130	3264	3376	3210	3146	3159	3287	3219	3373	3120	3253	3342	3282	3299	3341	3257	3385	3413	3494	3345	3465	3420	3451
3335	3274	3241	3298	3192	3170	3110	3251	3322	3225	3182	3217	3114	3179	3177	3309	3317	3259	3144	3247	3213	3135	3097	3095	3157	3204	3084	3127	3258	3264	3278	3205	3141	3355	3278	3178	3217	3258	3206	3336	3214	3305	3188	3507	3430	3478	3406	3510	3579	3526
3391	3320	3488	3329	3340	3307	3270	3391	3309	3377	3340	3351	3319	3206	3233	3318	3202	3261	3268	3285	3246	3184	3133	3226	3330	3060	3070	3202	3302	3268	3216	3223	3134	3256	3253	3168	3288	3210	3348	3442	3288	3362	3319	3450	3422	3593	3505	3563	3567	3585
3339	3261	3162	3257	3206	3183	3120	3287	3119	3235	3231	3150	3110	3074	3093	3050	3022	3010	3028	3080	3022	3049	2973	3100	3094	3202	3070	3084	3321	3221	3263	3281	3163	3186	3207	3049	3175	3266	3404	3465	3493	3433	3299	3352	3394	3534	3495	3434	3380	3554
3116	3276	3208	3113	3015	3111	3161	3098	3149	3134	3066	3066	2984	3078	3054	2918	3066	3094	3020	2858	3009	2932	2934	3095	3068	3059	3101	3025	3239	3197	3256	3236	3113	3187	3210	3196	3233	3394	3355	3413	3163	3014	2987	2930	2900	2998	3148	3016	2937	2907
3387	3359	3392	3506	3388	3381	3327	3405	3299	3213	3420	3313	3138	3243	3286	3342	3320	3292	3240	3168	3254	3234	3325	3329	3332	3244	3082	3076	3149	3164	3131	3041	3169	3141	3099	3164	3139	3307	3350	3161	2972	2632	2598	2373	2366	2520	2603	2582	2594	2579
3990	3827	3762	3723	3873	3737	3710	3630	3784	3606	3723	3537	3611	3524	3748	3829	3773	3710	3676	3751	3587	3614	3408	3617	3510	3425	3422	3213	3170	3229	3156	3063	2986	3176	3114	2961	3057	3279	3317	3206	2886	2767	2660	2554	2483	2601	2682	2643	2727	2521
3775	3833	3895	3910	3664	3722	3734	3772	3558	3530	3636	3568	3571	3675	3670	3742	3615	3530	3615	3693	3611	3450	3498	3626	3617	3590	3330	3332	3150	3146	3054	3176	3058	3218	3135	3212	3088	3467	3434	3332	3086	2932	2859	2782	2756	2869	2937	2741	2930	2912
3598	3474	3292	3526	3544	3368	3365	3400	3327	3264	3239	3301	3292	3194	3421	3385	3214	3286	3276	3229	3249	3299	3238	3349	3527	3448	3481	3361	3331	3242	3176	3271	3232	3128	3195	3145	3132	3381	3544	3421	3243	2967	3019	2789	2919	2861	2800	2721	2856	3006
3439	3457	3178	3183	3177	3318	3128	3115	3061	3175	3104	3206	3016	3069	3121	3121	3151	3134	3315	3209	3186	3116	3036	3268	3266	3430	3454	3381	3279	3208	3364	3271	3201	3374	3284	3320	3231	3403	3409	3352	3245	3112	2965	2936	2871	2949	2961	2904	2905	2910
3025	3203	3171	3167	3211	3014	3158	3042	3146	3010	3053	3048	3039	3007	2970	2967	3061	2860	3049	2995	2954	2845	2878	2970	2998	3192	3543	3557	3390	3126	3272	3408	3230	3209	3330	3310	3206	3363	3500	3402	3439	3466	3364	3427	3381	3387	3295	3363	3573	3452
2751	2771	2636	2634	2763	2751	2594	2664	2663	2674	2715	2681	2653	2677	2719	2561	2628	2624	2685	2696	2409	2561	2498	2729	2924	3146	3699	3611	3421	3247	3181	3274	3253	3241	3259	3345	3336	3179	3360	3571	3535	3655	3745	3752	3718	3880	3702	3839	3900	3808
2597	2759	2543	2409	2609	2701	2584	2470	2639	2778	2772	2630	2681	2676	2690	2648	2573	2596	2733	2586	2520	2479	2613	2693	2788	3034	3406	3635	3424	3203	3258	3345	3294	3327	3301	3323	3290	3225	3317	3385	3449	3522	3594	3696	3888	3865	3784	3754	3896	3749
2917	2869	3009	2825	2857	2935	3015	3007	2896	3150	3069	2962	3037	3040	3017	3016	3027	3047	3081	2950	2916	2846	2918	2854	2901	3094	3304	3541	3340	3185	3285	3402	3282	3275	3355	3282	3185	3156	3251	3359	3360	3416	3424	3373	3421	3577	3513	3511	3516	3696
3071	3054	3116	3184	3079	2923	3163	3106	3142	3213	3222	3114	3161	3351	3217	3272	3227	3156	3287	3171	3200	2964	3141	2913	3074	3207	3438	3543	3534	3357	3443	3405	3388	3343	3348	3204	3146	3224	3308	3431	3301	3387	3217	3178	3291	3380	3413	3359	3450	3418
3096	3006	2914	3165	3303	3101	2981	3232	3239	3183	3240	3307	3141	3116	3210	3118	3194	3246	3237	3199	3106	3133	3011	3078	3266	3390	3416	3450	3436	3442	3371	3365	3513	3333	3338	3231	3250	3433	3629	3520	3321	3309	3082	3058	2996	3210	3196	3124	3241	3232
3436	3320	3139	3282	3418	3325	3420	3486	3433	3444	3531	3430	3467	3382	3416	3439	3355	3348	3342	3518	3401	3344	3354	3499	3392	3427	3369	3416	3473	3431	3467	3330	3450	3452	3352	3162	3293	3426	3497	3430	3167	3042	2740	2584	2508	2728	2826	2718	2768	2883
3715	3933	3625	3491	3648	3815	3741	3622	3874	3846	3715	3705	3662	3563	3643	3777	3670	3659	3769	3769	3834	3819	3664	3680	3663	3499	3294	3299	3442	3515	3569	3416	3490	3525	3398	3299	3304	3498	3370	3266	2910	2698	2647	2353	2256	2586	2599	2569	2566	2692
3671	4121	4110	3933	3905	3978	4062	3982	3835	3943	3930	3855	3847	3756	3981	4022	3777	3773	4039	3889	4006	3820	3922	3776	3841	3485	3442	3335	3398	3498	3525	3401	3500	3416	3370	3340	3351	3482	3573	3423	3086	2959	2841	2462	2628	2888	2927	2841	2830	2829
3576	3677	3926	4144	3739	3717	4012	3952	3604	3786	3979	3684	3686	3764	3846	3813	3769	3827	3881	3807	3759	3656	3693	3569	3772	3755	3575	3437	3402	3546	3427	3411	3431	3405	3463	3318	3334	3690	3444	3413	3325	3163	3077	2871	2891	3068	3063	2995	2992	2989
3334	3184	3423	3829	3725	3431	3421	3597	3369	3429	3629	3539	3532	3531	3651	3646	3605	3541	3460	3617	3414	3306	3064	3316	3655	3803	3695	3572	3465	3388	3509	3522	3271	3498	3412	3298	3317	3490	3443	3490	3216	3069	3076	2890	2893	3068	3007	3048	3025	3046
3532	3182	3091	3456	3729	3452	3006	3363	3397	3166	3288	3429	3190	3416	3560	3461	3426	3399	3414	3447	3478	3100	3139	3313	3549	3636	3725	3476	3426	3300	3410	3417	3333	3372	3494	3411	3375	3323	3294	3404	3378	3203	3112	3277	3312	3290	3246	3099	3203	3212
3764	3652	3133	3271	3495	3649	3302	3192	3410	3384	3131	3254	3231	3248	3373	3262	3356	3345	3549	3381	3256	3158	3073	3202	3339	3569	3537	3628	3395	3232	3425	3424	3362	3293	3430	3483	3339	3307	3413	3372	3488	3508	3607	3703	3826	3835	3721	3772	3772	3826
3124	3331	3114	2677	2869	3239	2968	2657	3070	2831	2718	2835	2872	2625	2913	2821	2882	2919	3025	2851	2778	2731	2851	2783	3019	3243	3541	3786	3369	3200	3269	3398	3331	3284	3387	3357	3347	3347	3444	3490	3557	3634	3793	3905	4046	4012	3972	3941	4130	4040
2543	2924	2828	2465	2501	2764	2770	2441	2463	2670	2598	2459	2628	2500	2561	2634	2609	2663	2640	2630	2554	2495	2571	2597	2886	3205	3778	3904	3445	3271	3299	3336	3447	3320	3593	3491	3442	3229	3429	3337	3206	3577	3520	3751	3872	3745	3758	3667	3759	3840
2570	3089	3195	3057	2711	2826	3078	2801	2726	3124	2930	2787	3058	2918	2899	3056	2902	2982	3050	3021	2931	2777	2831	2870	2916	3193	3612	3684	3486	3181	3360	3524	3456	3407	3423	3328	3306	3354	3297	3487	3385	3393	3524	3593	3710	3488	3499	3468	3355	3491
2813	3279	3561	3521	3078	3226	3478	3400	3048	3305	3392	3095	3454	3288	3156	3288	3175	3245	3425	3317	3135	3160	3018	3088	3088	3211	3327	3456	3344	3211	3353	3386	3414	3363	3316	3228	3263	3312	3373	3525	3432	3386	3311	3189	3374	3321	3462	3104	3045	3500
2694	2920	3470	3322	2993	2835	3419	3268	3002	3038	3124	3049	3149	3239	3072	3289	3067	3107	3164	3069	3025	2979	2991	3090	3155	3304	3449	3406	3457	3269	3235	3462	3424	3323	3402	3203	3278	3380	3535	3654	3406	3276	3033	2880	2848	3109	3221	2946	2893	3018
2667	2901	3312	3355	2879	2854	3305	3281	2843	3098	3351	2983	3151	3178	3131	3266	3043	3181	3145	3129	3169	3017	3190	3256	3324	3307	3413	3333	3385	3284	3286	3381	3434	3511	3462	3267	3217	3497	3657	3377	3036	2840	2722	2496	2497	2652	2694	2646	2633	2655
2935	3086	3695	3677	3350	3179	3690	3739	3299	3433	3870	3399	3468	3528	3317	3591	3421	3410	3501	3503	3566	3565	3512	3627	3364	3324	3442	3333	3348	3453	3253	3429	3352	3492	3334	3374	3185	3527	3532	3363	3009	2856	2715	2540	2518	2657	2727	2672	2466	2571
3234	3276	3742	4011	3424	3354	3819	3989	3476	3654	4106	3539	3811	3660	3566	3803	3690	3628	3634	3737	3797	3792	3699	3621	3612	3281	3196	3306	3439	3305	3416	3429	3403	3494	3308	3279	3306	3455	3604	3333	3162	3053	2880	2844	2873	3022	3025	2978	2856	3007
3171	3144	3767	3986	3388	3179	3883	3947	3351	3627	3930	3493	3785	3672	3416	3699	3653	3721	3630	3776	3814	3594	3578	3403	3566	3385	3279	3325	3388	3383	3486	3469	3491	3532	3438	3275	3195	3458	3557	3434	3387	3185	3093	2982	3053	3261	3160	3134	3188	3117
2921	3043	3473	3662	3246	2967	3573	3654	3180	3377	3688	3238	3453	3592	3364	3555	3446	3525	3456	3446	3546	3472	3344	3414	3394	3399	3393	3502	3399	3448	3402	3365	3226	3397	3402	3340	3378	3559	3483	3550	3212	3186	3334	3001	3198	3274	3306	3167	3198	3075
2776	2817	3468	3429	3086	2871	3352	3431	2955	3226	3351	3069	3229	3255	3093	3436	3311	3309	3453	3262	3362	3155	3271	3258	3194	3342	3344	3297	3417	3377	3359	3489	3339	3375	3497	3306	3279	3429	3509	3507	3372	3512	3481	3526	3475	3567	3565	3539	3623	3593
2831	2906	3286	3389	2990	2795	3301	3381	2962	3109	3315	2974	3113	3280	3113	3389	3209	3216	3397	3286	3226	3041	3098	3194	3077	3221	3403	3455	3453	3249	3363	3464	3364	3333	3524	3562	3339	3344	3465	3487	3554	3694	3779	3848	4009	4026	3873	4082	4061	3964
2689	2848	3137	3219	2750	2727	3069	3066	2742	2823	2972	2762	2892	3000	2900	3022	2910	3004	2982	2905	2839	2709	2824	2893	2879	3091	3385	3701	3361	3289	3363	3471	3456	3332	3413	3473	3237	3310	3386	3599	3568	3701	3900	3934	3979	4048	3907	3925	4072	3947
2305	2676	2834	2596	2286	2448	2562	2530	2245	2540	2663	2365	2535	2648	2513	2577	2445	2587	2512	2618	2514	2295	2499	2626	2772	3013	3521	3631	3421	3231	3345	3444	3396	3368	3575	3501	3331	3240	3293	3459	3438	3534	3591	3685	3620	3648	3542	3358	3563	3540
2324	2811	2850	2624	2359	2586	2690	2543	2405	2750	2715	2537	2666	2562	2639	2726	2582	2629	2648	2615	2544	2459	2571	2687	2784	3051	3352	3517	3402	3152	3176	3444	3395	3344	3512	3322	3259	3243	3348	3461	3486	3379	3398	3402	3296	3469	3394	3224	3366	3495
3099	3402	3270	3025	2830	3141	3101	2892	2984	3191	3113	3052	3055	3040	3005	3120	2984	2987	2982	2937	2744	2780	2941	2818	2876	2995	3211	3428	3250	3038	3165	3184	3317	3192	3299	3391	3302	3176	3379	3379	3347	3221	3173	3019	3179	3138	3163	2977	3036	3100
3273	3349	3054	2770	2853	3019	2900	2760	2824	2958	2914	3002	3020	2712	2962	2977	2735	2966	2839	2985	2732	2764	2736	2852	2967	3203	3281	3194	3222	3141	3083	3129	3108	3238	3144	3233	3207	3257	3255	3323	3183	2962	2872	2855	2669	2760	2820	2754	2698	2661
3026	2934	2617	2672	2830	2810	2463	2572	2740	2789	2699	2948	2773	2734	2760	2745	2769	2793	2851	2866	2693	2798	2753	2870	3019	3120	3265	3271	3295	3070	3069	3197	3202	3029	3244	3090	3058	3283	3388	3296	3031	2826	2616	2447	2383	2579	2543	2600	2490	2608
3035	2927	2784	3071	3182	2971	2726	2897	2931	2823	3037	3191	2942	3131	3043	3098	3018	3047	3179	3096	3164	3156	3248	3063	3158	3069	3223	3168	3164	3005	3051	3078	3156	3175	3184	3127	3173	3231	3358	3292	3139	3045	2776	2693	2659	2657	2678	2716	2625	2834
3072	3107	3263	3356	3412	3147	3282	3391	3239	3037	3401	3261	3277	3327	3257	3449	3391	3378	3469	3302	3417	3381	3460	3346	3289	3227	3191	3066	3151	3168	3163	3176	3239	3213	3288	3248	3337	3307	3373	3418	3189	3069	3065	3061	2983	3168	3127	3067	3028	3119
3151	3354	3385	3360	3171	3144	3272	3427	3152	3305	3408	3413	3301	3525	3342	3550	3465	3465	3364	3375	3601	3466	3482	3374	3303	3308	3228	3233	3111	3178	3071	3245	3197	3221	3264	3215	3242	3376	3361	3351	3278	3279	3201	3259	3395	3445	3329	3245	3299	3323
3327	3268	3230	3143	3072	3165	3308	3079	3181	3144	3132	3194	3288	3204	3201	3502	3395	3249	3275	3265	3257	3230	3208	3231	3179	3258	3240	3350	3208	3150	3146	3127	3125	3212	3234	3196	3063	3147	3234	3266	3395	3311	3225	3311	3444	3482	3530	3325	3491	3403
[truncated: 920 more columns]
