# Supplementary material for: Spatial Resolution and Refractive Index Contrast of Resonant Photonic Crystal Surfaces for Biosensing
Source: IEEE Photonics J. Author manuscript; Available in PMC 2015 Sep 7. (PMC4561521; doi:10.1109/JPHOT.2015.2435699)
Supplement: fig4_data [file NIHMS64775-supplement-fig4_data.gz › Volumes/graham/MacBook_backup/PhD_folder_2015_06_02/paper_improvements/IEEE_J_Photonics/final_files/data_files/fig4/4c_raw/I09.csv]

4698	4325	4299	4142	4138	4363	4273	4367	4328	4107	3925	3798	3635	3615	3926	4106	4393	4487	4302	4181	4004	3709	3614	3930	4187	4521	4539	4174	3805	3521	3741	4242	4623	4710	4381	3855	3618	3638	4222	4337	4131	3810	3586	3663	3935	3943	3787	3831	3781	3840
4563	4537	4266	4350	4540	4625	4768	4662	4411	4153	3819	3741	3572	3572	3826	4250	4424	4250	4217	4030	3808	3521	3581	4089	4376	4679	4470	3983	3663	3710	3995	4473	4772	4580	4192	3738	3626	3697	4095	4260	4018	3657	3450	3631	3863	3972	3856	3893	3829	3816
4479	4357	4165	4294	4546	4853	4701	4608	4294	3893	3703	3445	3468	3576	3937	4467	4400	4221	4035	3740	3440	3423	3689	4022	4460	4489	4255	3892	3597	3725	4012	4309	4528	4380	3780	3530	3496	3681	4146	4197	3894	3684	3413	3539	3971	3923	3844	3841	3804	3873
4274	4324	4442	4435	4572	4929	4773	4378	3895	3727	3532	3428	3469	3740	4221	4428	4333	4106	3853	3523	3430	3386	3727	4174	4511	4400	4350	3842	3588	3626	3848	4342	4272	4047	3638	3537	3609	3894	4251	4144	3972	3758	3483	3772	4028	4058	3891	3930	4063	3872
4357	4299	4425	4489	4630	4681	4537	4040	3791	3637	3547	3505	3629	3967	4318	4494	4247	4099	3874	3606	3491	3589	4080	4329	4581	4373	4089	3660	3503	3649	3940	4353	4375	4063	3816	3518	3824	4116	4406	4286	4085	3848	3858	3934	4068	3977	3963	3996	4095	4151
4240	4634	4699	4625	4508	4587	4187	3866	3712	3596	3545	3555	3835	4034	4371	4383	4220	4069	3931	3643	3524	3826	4150	4403	4444	4244	3992	3515	3428	3787	4072	4499	4305	4037	3694	3901	4008	4299	4488	4328	4132	3861	3952	4021	3999	4028	4013	4058	3837	3960
4400	4615	4592	4507	4466	4383	3949	3638	3773	3703	3480	3744	3926	4155	4389	4206	4136	4149	3979	3882	3919	4107	4421	4458	4364	4092	3716	3581	3505	3965	4310	4409	4276	4003	3946	4062	4250	4511	4542	4327	3936	3939	4052	4042	4049	4010	3860	4019	3903	3818
4564	4833	4780	4528	4171	4054	3963	3581	3835	3694	3742	3971	3968	4136	4280	4391	4201	4120	4091	3897	4136	4407	4408	4199	4073	3868	3617	3458	3670	4026	4385	4466	4186	4040	3968	4278	4327	4485	4478	4284	4113	4055	4092	3982	3788	3739	3913	3805	3701	3584
4673	4682	4583	4435	4206	3842	3676	3570	3719	3778	3920	4010	4115	4259	4219	4249	4246	4153	4077	4147	4274	4513	4386	4140	4022	3811	3630	3578	3972	4277	4492	4461	4036	4172	4279	4206	4429	4277	4192	4072	3893	3921	3952	3833	3810	3920	3941	3884	3527	3668
4830	4781	4490	4174	4025	3793	3804	3609	3725	3855	3826	4125	4210	4241	4234	4230	4211	4234	4204	4315	4513	4414	4302	3995	3841	3789	3714	3883	4148	4472	4395	4385	4183	4234	4310	4400	4410	4218	3889	3848	4008	4008	3951	3809	3851	4044	4034	3932	3695	3532
4798	4621	4330	4005	3863	3844	3751	3596	3778	3902	3828	4057	4306	4267	4288	4280	4220	3990	4289	4431	4336	4346	4255	4205	3929	3969	3926	4173	4429	4375	4344	4273	4153	4241	4351	4283	4195	3862	3965	4046	4185	4266	3985	4013	4118	4270	4221	4045	3778	3774
4690	4450	4050	3898	3770	3913	3871	3753	3764	3959	3931	4125	4279	4088	4349	4223	4073	4006	4253	4308	4443	4272	4223	4071	4093	4115	4274	4489	4634	4212	4238	4192	4148	4083	4218	4096	4092	3875	4045	4300	4448	4410	4265	4146	4425	4413	4409	4106	3940	4098
4642	4319	3937	3674	3848	4035	3955	3897	3787	3923	4056	4290	4258	4286	4264	4170	3915	3953	4228	4387	4327	4279	4201	4181	4225	4203	4534	4607	4527	4272	4030	3986	4173	4126	4158	4134	4041	4037	4272	4710	4813	4494	4317	4225	4635	4690	4529	4297	3984	4313
4369	3990	3804	3801	3943	4006	3996	3863	4024	4055	4176	4234	4359	4255	4262	4149	3897	3888	4171	4422	4268	4306	4255	4342	4335	4422	4687	4627	4406	4071	4098	4092	4258	4340	4337	4260	4097	4141	4622	4780	4770	4610	4210	4538	4817	4855	4742	4189	4253	4444
4086	3887	3620	3677	3870	4076	4195	4059	4115	4189	4289	4425	4320	4226	4109	4055	4100	4162	4243	4278	4253	4366	4441	4319	4383	4658	4549	4309	4124	3974	3974	4199	4249	4396	4303	4105	4148	4422	4767	5155	4689	4388	4383	4482	4835	4652	4417	4106	4242	4402
3881	3694	3558	3822	3981	4291	4245	4185	4373	4439	4462	4454	4306	4272	4038	4194	4230	4346	4221	4172	4302	4317	4328	4496	4476	4429	4402	4168	4058	3985	4034	4347	4329	4475	4248	4130	4277	4684	4853	4879	4576	4401	4454	4679	4752	4472	4199	4076	4404	4430
3798	3836	3765	3907	4102	4376	4337	4448	4396	4508	4437	4354	4165	4162	4233	4240	4165	4234	4139	3946	4061	4157	4352	4474	4391	4363	4219	3899	3800	3914	4214	4591	4647	4460	4258	4236	4665	4862	5036	4735	4474	4214	4328	4666	4559	4377	3988	4102	4363	4529
3917	3860	4131	4136	4172	4303	4388	4436	4429	4531	4417	4446	4143	4116	4275	4385	4250	4095	4154	4224	4072	4241	4497	4416	4262	4133	3886	3693	3923	4088	4656	4772	4699	4384	4224	4343	4631	4798	4815	4463	4124	4105	4382	4828	4545	4165	3857	4093	4421	4302
4111	4167	4224	4405	4338	4453	4412	4585	4570	4488	4480	4267	4160	4182	4273	4292	4337	4076	4068	4108	4297	4260	4581	4457	4171	3830	3717	3761	3999	4366	4584	4709	4564	4318	4066	4455	4669	4735	4388	3990	3989	4079	4625	4564	4438	3927	4002	4153	4473	4263
4298	4447	4498	4600	4500	4562	4699	4657	4554	4622	4384	4332	4088	4115	4180	4295	4166	4156	4166	4162	4352	4410	4601	4279	3817	3690	3641	3865	4223	4592	4641	4674	4388	4132	4217	4464	4662	4285	3966	3871	3983	4291	4473	4498	4119	3956	4124	4358	4548	4188
4594	4614	4706	4528	4521	4788	4601	4678	4665	4489	4380	4230	4209	4166	4226	4184	4128	4206	4295	4471	4388	4546	4359	3998	3717	3605	3665	4174	4356	4623	4572	4317	4126	4152	4320	4421	4576	4127	3887	3747	3999	4492	4603	4261	4028	3899	4278	4724	4684	4116
4912	4782	4699	4674	4518	4797	4595	4691	4733	4584	4473	4295	4217	4107	4145	4177	4209	4297	4398	4584	4414	4430	4124	3817	3768	3711	4089	4421	4771	4744	4448	4122	3870	4008	4270	4625	4334	3850	3725	3848	4310	4476	4500	4155	3818	4112	4444	4813	4566	4151
4986	4679	4632	4627	4631	4641	4786	4755	4754	4629	4290	4159	4173	3898	4110	4197	4198	4545	4545	4550	4479	4315	4052	3758	3732	4074	4342	4649	4729	4458	4127	3880	3896	4028	4417	4476	4007	3874	3822	4064	4721	4694	4505	3996	3994	4455	4770	4643	4406	4031
4778	4490	4442	4493	4552	4747	4879	4763	4527	4479	4307	4137	4103	4003	4121	4251	4393	4517	4735	4666	4205	4016	3833	3694	3838	4305	4597	4744	4583	4301	3803	3859	3857	4181	4310	4112	4024	3699	3979	4350	4636	4573	4209	3915	4154	4580	4776	4698	4320	4234
4480	4259	4259	4425	4650	4768	4799	4801	4571	4615	4304	4057	3932	3998	4263	4359	4618	4703	4609	4454	4222	3793	3813	4000	4241	4635	4710	4579	4232	3821	3746	3822	4151	4128	4159	4011	3800	3815	4319	4829	4839	4511	4147	4071	4586	4865	4842	4586	4420	4396
4219	4142	4217	4402	4682	4895	4702	4474	4516	4207	3997	4039	4205	4304	4432	4611	4528	4620	4545	4031	3662	3692	3822	4283	4499	4848	4570	4317	3926	3680	3659	3851	4183	4152	4022	3862	3856	4072	4427	4839	4580	4404	4120	4428	4701	4918	4718	4403	4354	4458
4084	4007	4061	4390	4471	4651	4487	4168	4085	4183	4056	4084	4338	4588	4832	4686	4393	4348	4168	3855	3705	3869	4151	4488	4577	4720	4193	4024	3683	3621	3731	3929	4063	3968	3888	3797	3885	4417	4696	4913	4528	4171	4242	4694	4855	4774	4504	4296	4189	4600
4045	4039	4162	4378	4509	4435	4426	4043	3945	3933	4137	4477	4599	4867	4971	4609	4197	4076	3812	3692	3812	4135	4409	4707	4779	4481	4065	3701	3666	3733	3978	4090	4039	3817	3861	3919	4259	4551	4741	4524	4186	4342	4403	4856	4806	4594	4132	4110	4187	4498
4135	4101	4510	4383	4579	4469	4168	3973	3943	3956	4409	4566	4854	4868	4883	4450	4006	3808	3772	3809	4074	4486	4773	4693	4530	4138	3736	3741	3841	4037	4235	4131	3914	3787	3771	4085	4525	4577	4521	4316	4170	4443	4629	4832	4664	4298	4111	4048	4235	4344
4253	4290	4494	4371	4507	4369	3954	3957	4143	4345	4720	4769	4846	4594	4533	4117	3729	3581	3898	4222	4466	4843	4816	4502	4301	3762	3674	3780	3955	4196	4238	4042	3934	3709	3917	4421	4602	4549	4246	4191	4192	4517	4728	4683	4383	4122	3958	4095	4205	4166
4301	4391	4352	4580	4543	4293	4037	4011	4277	4591	4638	4714	4629	4359	4039	3770	3518	3693	3979	4411	4798	4718	4462	4174	4134	3841	3767	3903	4097	4274	4073	3980	3771	3935	4247	4587	4653	4269	4073	4112	4415	4525	4685	4416	4122	3899	4035	4115	4235	4005
4510	4613	4459	4377	4336	4224	4303	4195	4395	4624	4660	4557	4325	4068	3819	3558	3696	3845	4234	4716	4627	4692	4292	4087	3761	3867	4052	4151	4158	4088	3974	3921	4014	4164	4393	4409	4207	4137	3929	4232	4346	4449	4466	4098	3990	3925	4140	4077	4085	3946
4566	4635	4660	4453	4528	4596	4354	4404	4557	4526	4608	4329	3976	3785	3769	3829	3840	4227	4595	4832	4529	4347	4032	3942	3872	4116	4177	4240	4311	3898	3795	4013	4267	4384	4542	4414	4103	3983	4199	4395	4442	4340	4093	3965	4005	4080	4170	4096	4017	3770
4393	4659	4505	4507	4580	4669	4379	4505	4465	4475	4391	4079	3921	3850	3801	4108	4174	4244	4622	4665	4364	4048	3837	3934	4104	4161	4223	4156	4038	3846	3942	4296	4459	4470	4294	4126	3919	3904	4119	4430	4315	4007	3973	3858	4013	4274	4342	3924	3882	3726
4414	4558	4559	4494	4525	4471	4220	4299	4269	4266	4246	4136	4009	3960	4190	4174	4313	4363	4429	4349	4029	3970	3940	4072	4173	4221	4167	4044	4042	4066	4166	4438	4607	4379	4192	3932	3882	4059	4222	4211	3956	3838	3937	3884	4084	4250	4233	3934	3998	3945
4506	4490	4475	4554	4303	4399	4230	4321	4320	4387	4174	4161	4145	4071	4276	4289	4403	4169	4171	4000	3891	3913	4112	4171	4300	4062	4089	3952	4034	4221	4463	4614	4531	4244	4115	4149	4129	4139	4212	4079	4012	3857	3995	4046	4172	4064	4131	4005	3973	4060
4459	4674	4660	4516	4225	4418	4167	4266	4404	4395	4287	4456	4288	4334	4302	4265	4204	4173	4024	4048	3845	4056	4197	4295	4042	4045	3912	4098	4324	4394	4529	4598	4238	4179	3975	4088	4296	4174	4000	3954	3720	3831	3913	4176	4096	4039	3953	4063	4158	4108
4568	4839	4654	4231	4311	4209	4197	4265	4546	4601	4462	4554	4330	4210	4307	4086	4062	4027	4024	4150	4016	4148	4250	4010	4026	3935	4088	4254	4541	4612	4722	4499	4175	4150	4236	4354	4294	4042	3942	3758	3792	3865	4029	4088	4149	3916	4063	4038	4227	4214
4685	4700	4694	4401	4253	4228	4315	4513	4642	4573	4544	4328	4172	4105	4272	4027	4060	4055	4251	4301	4197	4171	4058	4010	3721	3999	4182	4437	4561	4589	4464	4306	4226	4144	4287	4234	4112	3943	3845	3786	3812	3894	4173	3969	4128	4069	4233	4222	4081	4351
4666	4897	4649	4311	4285	4303	4406	4484	4785	4711	4472	4325	4160	3868	3972	4090	4113	4304	4536	4343	4118	4028	3777	3889	3898	4129	4247	4474	4517	4525	4491	4393	4266	4279	4298	4063	4036	3833	3748	3790	3839	3992	3939	4021	3859	4165	4162	4050	4213	4317
4843	4765	4558	4399	4342	4464	4276	4544	4694	4419	4363	4178	4082	4230	4184	4267	4332	4572	4280	4258	4016	3804	3816	3774	3899	4206	4428	4465	4492	4417	4489	4465	4495	4386	4155	4056	3715	3797	3903	4007	3999	3889	3975	3923	3943	4071	4168	4262	4102	4285
4789	4895	4477	4296	4228	4232	4271	4415	4561	4440	4252	4175	4267	4090	4385	4366	4486	4402	4303	4104	3879	3773	3949	3984	4120	4172	4317	4319	4360	4461	4613	4601	4512	4325	4080	3888	3837	3770	3881	3954	3921	3907	3850	3943	3978	4261	4132	4281	4144	4274
4491	4720	4474	4231	4178	4277	4237	4358	4403	4385	4454	4246	4321	4242	4394	4416	4272	4374	4149	3942	3828	3894	4012	3952	4038	4100	4207	4364	4418	4577	4484	4504	4515	4223	4032	3908	4025	4029	4064	4088	3907	3954	3999	4050	4135	4150	4178	4282	4284	4211
4743	4600	4412	4255	4184	4164	4330	4543	4565	4543	4456	4497	4286	4341	4277	4586	4398	4230	4052	3971	3970	4033	3949	3937	4049	4026	4371	4383	4478	4497	4339	4488	4455	4269	4165	4191	4137	4017	4083	3902	3902	3951	4028	4054	4117	4315	4293	4285	4160	4244
4628	4569	4374	4347	4242	4460	4464	4600	4656	4516	4412	4326	4251	4204	4254	4444	4304	4402	4291	4130	4222	3965	3878	3799	3869	4191	4303	4357	4612	4602	4403	4297	4331	4263	4291	4265	4303	4103	4010	4020	3998	4189	4254	4221	4194	4260	4162	4106	4271	4281
4809	4665	4526	4475	4504	4562	4564	4710	4696	4690	4149	4272	4175	4118	4210	4549	4450	4514	4480	4336	4055	3810	3707	3735	3917	4170	4331	4641	4616	4501	4493	4237	4291	4339	4251	4298	4132	3994	3903	4032	4167	4100	4381	4108	4253	4140	4171	4098	4385	4279
4738	4718	4702	4568	4519	4688	4605	4642	4620	4237	4089	4127	4086	4268	4442	4516	4468	4515	4459	4227	4001	3726	3932	3970	4098	4322	4400	4514	4510	4375	4321	4302	4345	4406	4452	4322	3951	4062	4006	4114	4243	4116	4237	4356	4096	4400	4353	4227	4332	4306
4592	4745	4554	4483	4507	4498	4464	4418	4409	4526	4141	4198	4165	4197	4408	4496	4504	4474	4410	4219	3940	3923	4114	4180	4357	4273	4340	4358	4385	4371	4353	4345	4465	4386	4327	4118	4185	4012	4148	4099	4079	4259	4125	4201	4202	4336	4312	4323	4186	4249
4648	4674	4590	4299	4343	4312	4382	4405	4399	4239	4108	4253	4192	4214	4274	4462	4424	4397	4333	4207	4120	4094	4070	4243	4257	4080	4138	4233	4272	4474	4471	4552	4346	4168	4244	4166	4240	4080	4079	4190	4188	4284	4233	4246	4221	4521	4504	4473	4361	4400
4772	4553	4378	4317	4193	4374	4315	4452	4515	4583	4467	4386	4235	4231	4160	4394	4326	4205	4462	4352	4260	4183	4218	4097	4073	4165	4248	4472	4378	4347	4572	4585	4206	4191	4131	4224	4354	4392	4225	4154	4249	4286	4320	4295	4440	4342	4440	4414	4284	4459
4559	4425	4332	4189	4133	4464	4388	4548	4696	4743	4620	4337	4164	4172	4240	4240	4340	4366	4381	4427	4395	4239	4030	3920	4186	4190	4338	4406	4529	4481	4561	4250	4175	4240	4230	4465	4361	4182	4190	4278	4209	4219	4333	4388	4336	4214	4351	4269	4391	4472
4566	4583	4455	4236	4266	4561	4759	4728	4858	4661	4465	4164	4089	4001	4163	4398	4466	4409	4697	4374	4185	4123	4102	4025	4114	4235	4575	4448	4422	4396	4285	4265	4272	4326	4314	4277	4249	4318	4194	4281	4327	4317	4313	4186	4190	4186	4361	4480	4432	4419
4599	4591	4580	4483	4422	4514	4538	4692	4772	4422	4321	4117	4048	4138	4171	4482	4582	4570	4543	4323	4125	4026	4145	4083	4053	4333	4571	4552	4400	4392	4304	4345	4468	4451	4245	4234	4097	4066	4287	4160	4325	4358	4231	4153	4034	4284	4316	4516	4461	4361
4633	4736	4545	4467	4279	4424	4417	4517	4487	4391	4337	4247	4219	4239	4393	4395	4537	4564	4419	4332	4159	4190	4225	4071	4218	4260	4320	4468	4359	4352	4433	4472	4455	4351	4349	4241	4130	4143	4167	4132	4357	4140	4141	4061	4103	4145	4317	4398	4475	4325
4615	4546	4466	4173	4088	4193	4317	4372	4445	4452	4380	4297	4361	4361	4417	4500	4312	4428	4475	4365	4274	4263	4318	4237	4207	4253	4279	4395	4542	4468	4600	4423	4315	4182	4256	4206	4183	4198	4100	4167	4200	4162	4102	4019	4263	4139	4352	4210	4231	4394
4590	4503	4469	4114	4100	4118	4264	4486	4692	4556	4507	4636	4478	4293	4327	4317	4312	4430	4455	4462	4355	4296	4418	4184	4099	4235	4340	4403	4588	4668	4592	4627	4286	4246	4212	4313	4393	4216	4189	4067	4140	4203	4124	4210	4114	4215	3947	4157	4136	4460
4389	4572	4451	4085	4139	4149	4342	4578	4666	4795	4580	4460	4197	4166	4324	4248	4468	4549	4617	4605	4432	4390	4320	4160	4216	4285	4218	4385	4688	4631	4504	4634	4532	4374	4392	4437	4207	4335	4209	4135	4005	3992	4250	4208	4021	3939	4018	4056	4319	4336
4570	4593	4487	4353	4258	4247	4262	4565	4725	4662	4500	4480	4223	4362	4280	4284	4316	4470	4664	4637	4596	4411	4309	4170	4252	4292	4437	4406	4395	4487	4467	4704	4482	4485	4504	4416	4261	4201	4154	3959	4081	4014	4108	4104	4006	3925	3994	4132	4325	4367
4652	4665	4580	4350	4268	4261	4309	4394	4684	4642	4542	4521	4355	4419	4443	4558	4505	4571	4499	4677	4527	4287	4332	4203	4321	4328	4379	4419	4480	4582	4549	4618	4678	4500	4455	4333	4460	4079	4124	4205	4103	4059	3930	4018	3913	4057	3938	4057	4072	4109
4922	4734	4626	4355	4319	4083	4207	4332	4450	4434	4578	4458	4384	4379	4371	4543	4539	4541	4565	4531	4588	4371	4422	4381	4246	4347	4394	4357	4419	4569	4503	4674	4713	4590	4264	4347	4154	4244	4228	4298	4214	3988	3886	4008	3874	4124	3928	3919	3989	3990
4698	4612	4696	4348	4332	4158	4082	4285	4317	4460	4661	4520	4488	4468	4449	4308	4453	4439	4447	4631	4518	4471	4448	4263	4304	4277	4374	4443	4563	4599	4623	4516	4596	4571	4328	4607	4437	4328	4237	4182	4065	3996	3949	4054	4040	3937	3936	3925	3954	4127
4537	4628	4704	4420	4417	4286	4143	4289	4354	4544	4623	4514	4464	4297	4408	4305	4432	4648	4648	4767	4659	4610	4403	4372	4231	4345	4162	4284	4365	4707	4465	4596	4593	4476	4575	4453	4526	4511	4391	4193	4034	4070	4023	4068	4013	3894	3820	3874	3974	4076
4572	4697	4715	4789	4450	4435	4186	4315	4347	4481	4575	4505	4514	4380	4377	4455	4421	4520	4679	4725	4682	4695	4549	4312	4391	4275	4428	4313	4350	4435	4441	4498	4590	4552	4721	4688	4418	4542	4185	4263	4009	4176	4178	4172	4039	3801	3984	3897	4026	4010
4666	4864	4905	5004	4712	4385	4373	4398	4214	4465	4560	4567	4447	4388	4368	4386	4547	4456	4566	4782	4694	4707	4644	4568	4347	4267	4134	4207	4280	4377	4485	4565	4823	4734	4559	4465	4519	4447	4318	4295	4289	4301	4162	3954	3910	3906	3934	4023	3839	4024
4782	4942	4988	4846	4674	4384	4237	4189	4420	4519	4622	4632	4522	4332	4383	4393	4334	4501	4705	4883	4843	4841	4648	4568	4346	4218	4241	4189	4238	4331	4564	4676	4658	4757	4503	4608	4541	4549	4427	4488	4316	4088	4060	4065	4014	3938	4196	3991	3815	3844
4606	4817	4775	4751	4778	4451	4290	4249	4300	4631	4556	4627	4487	4517	4460	4362	4462	4378	4634	4758	4713	4860	4604	4739	4491	4326	4125	4212	4135	4507	4525	4520	4537	4572	4623	4601	4635	4610	4633	4477	4429	4114	4203	4248	4100	4198	4007	3892	3973	4097
4499	4663	4643	4879	4917	4741	4516	4438	4406	4515	4530	4663	4650	4490	4503	4409	4520	4465	4510	4499	4782	4671	4731	4770	4543	4344	4309	4122	4207	4263	4186	4320	4425	4451	4550	4780	4704	4717	4579	4437	4426	4297	4334	4431	4403	4181	4202	3973	4107	4228
4510	4606	4881	4964	4991	4937	4527	4453	4338	4452	4543	4600	4636	4617	4512	4515	4479	4344	4455	4674	4628	4758	4682	4752	4838	4483	4269	4128	4082	4167	4071	4287	4365	4443	4369	4535	4600	4616	4482	4562	4616	4424	4530	4544	4349	4365	4160	4349	4158	4372
4753	4664	4895	4976	5100	4960	4642	4473	4335	4427	4430	4424	4653	4467	4547	4391	4383	4427	4455	4503	4599	4729	4802	4736	4723	4534	4500	4140	4283	4164	4008	4211	4221	4326	4404	4418	4517	4509	4409	4557	4694	4682	4541	4588	4468	4486	4557	4492	4456	4371
4947	4668	4840	4693	4801	4856	4717	4506	4448	4480	4354	4408	4486	4584	4522	4549	4524	4438	4444	4447	4489	4840	4848	4649	4762	4530	4399	4273	4131	4087	4090	4191	4170	4071	4213	4292	4445	4468	4742	4548	4522	4515	4571	4420	4520	4751	4663	4700	4625	4385
4889	4666	4612	4617	4776	4737	4800	4613	4505	4493	4510	4506	4553	4686	4725	4864	4655	4613	4442	4407	4554	4553	4588	4655	4644	4609	4577	4368	4272	4199	4098	4089	4093	4094	4125	4179	4437	4539	4575	4616	4409	4459	4526	4636	4800	4808	4782	4697	4739	4604
4660	4561	4526	4519	4809	4848	4866	4832	4617	4475	4560	4513	4639	4605	4640	4792	4534	4469	4354	4395	4358	4552	4577	4632	4712	4723	4535	4601	4316	4385	4195	4118	4170	4052	4148	4244	4259	4355	4407	4588	4559	4506	4583	4578	4628	4709	4796	4657	4625	4879
4781	4726	4564	4701	4942	4884	4925	4870	4670	4591	4441	4479	4488	4334	4481	4546	4617	4488	4392	4521	4209	4460	4523	4602	4693	4649	4421	4527	4389	4382	4221	4268	4235	3929	3982	4197	4197	4360	4227	4311	4493	4588	4674	4609	4707	4670	4722	4702	4767	4763
4903	4816	4643	4724	4814	4830	4839	4807	4686	4511	4384	4430	4386	4340	4447	4665	4747	4740	4476	4510	4341	4282	4410	4463	4482	4563	4619	4518	4516	4452	4404	4277	4115	4014	4004	4028	4234	4162	4377	4390	4523	4469	4427	4471	4572	4620	4604	4677	4711	4920
5045	4840	4730	4641	4623	4725	4672	4699	4659	4551	4405	4417	4374	4514	4478	4598	4786	4684	4618	4459	4361	4264	4240	4356	4491	4359	4528	4329	4631	4472	4449	4460	4240	4245	4079	4279	4232	4252	4197	4334	4214	4337	4341	4366	4456	4615	4674	4636	4664	4719
4785	4723	4724	4544	4505	4601	4499	4748	4666	4611	4699	4584	4602	4474	4562	4571	4649	4501	4591	4326	4394	4359	4285	4256	4260	4265	4489	4475	4404	4526	4584	4499	4458	4320	4318	4278	4464	4363	4222	4233	4248	4150	4317	4262	4308	4488	4579	4486	4508	4568
4724	4798	4806	4648	4506	4566	4539	4670	4710	4781	4808	4696	4430	4463	4291	4530	4508	4530	4572	4530	4572	4537	4477	4391	4359	4278	4446	4587	4455	4490	4602	4576	4617	4579	4344	4314	4415	4325	4264	4196	4218	4252	4229	4286	4122	4473	4365	4386	4439	4476
4749	4993	4813	4907	4708	4662	4611	4518	4710	4667	4739	4518	4507	4371	4277	4383	4461	4660	4612	4630	4808	4541	4436	4358	4235	4213	4062	4347	4397	4387	4662	4655	4634	4654	4499	4497	4454	4510	4501	4429	4456	4372	4366	4297	4402	4235	4216	4235	4302	4318
4873	4907	4832	4790	4728	4615	4435	4461	4671	4661	4682	4703	4597	4446	4275	4479	4414	4508	4640	4671	4559	4632	4501	4376	4243	4215	4219	4140	4414	4495	4453	4627	4690	4753	4612	4676	4615	4558	4652	4686	4511	4504	4442	4239	4249	4357	4270	4170	4158	4370
4538	4549	4699	4676	4773	4602	4501	4457	4462	4667	4747	4731	4608	4587	4392	4434	4339	4504	4518	4505	4640	4702	4606	4515	4417	4379	4273	4263	4269	4309	4391	4508	4591	4700	4520	4902	4678	4794	4688	4748	4684	4576	4576	4495	4326	4492	4317	4264	4283	4326
4604	4498	4613	4832	4778	4694	4692	4534	4610	4621	4601	4653	4743	4689	4629	4400	4353	4448	4439	4581	4740	4667	4704	4671	4616	4569	4370	4099	4146	4318	4156	4389	4623	4574	4749	4776	4750	4894	4867	4825	4620	4813	4576	4675	4536	4483	4504	4493	4342	4340
4567	4500	4675	4787	5092	4701	4724	4655	4476	4475	4674	4695	4833	4814	4671	4610	4543	4339	4489	4584	4712	4731	4762	4779	4700	4534	4405	4263	4348	4199	4349	4332	4454	4474	4641	4723	4653	4762	4759	4742	4931	4865	4820	4682	4585	4614	4622	4554	4456	4542
4671	4504	4523	4783	4802	4879	4768	4701	4546	4343	4473	4789	4573	4935	4923	4783	4485	4639	4466	4556	4575	4624	4657	4701	4892	4730	4508	4632	4464	4244	4441	4274	4447	4398	4405	4660	4634	4684	4803	4832	4796	4918	4882	4719	4590	4531	4676	4603	4645	4587
4656	4519	4267	4559	4811	4712	4768	4781	4813	4528	4530	4652	4723	4900	4941	4905	4863	4628	4424	4322	4437	4503	4707	4806	4690	4845	4808	4711	4664	4584	4493	4400	4547	4424	4364	4532	4593	4613	4647	4812	4651	4902	4905	4708	4669	4653	4673	4656	4771	4712
4605	4521	4507	4649	4686	4799	4845	4891	4841	4673	4687	4717	4760	4751	5018	4924	4916	4614	4543	4591	4478	4631	4515	4679	4829	4972	4838	4853	4774	4680	4587	4425	4464	4449	4414	4451	4458	4507	4549	4597	4672	4666	4581	4659	4679	4692	4407	4720	4632	4749
4636	4733	4456	4710	4840	4736	4844	4906	5028	4871	4783	4776	4616	4639	4764	4921	4972	4887	4756	4727	4538	4586	4587	4580	4804	4782	4660	4705	4826	4746	4917	4639	4607	4602	4515	4477	4389	4474	4514	4472	4512	4593	4431	4386	4559	4439	4616	4659	4601	4720
4982	4745	4746	4802	4647	4700	4707	4906	4796	5092	4854	4690	4786	4685	4803	5042	4915	4993	4846	4821	4827	4612	4437	4600	4676	4543	4554	4725	4768	4638	4699	4605	4624	4723	4618	4680	4487	4510	4498	4484	4491	4398	4389	4481	4342	4479	4456	4459	4462	4808
4741	4816	4679	4738	4587	4660	4652	4666	4809	4871	4919	4966	4860	4823	4883	4854	4820	5006	4971	4860	4799	4762	4557	4597	4614	4646	4578	4525	4689	4671	4846	4912	4851	4775	4718	4729	4657	4509	4539	4499	4379	4481	4261	4355	4349	4380	4400	4369	4431	4441
4693	4537	4798	4679	4797	4664	4582	4819	4970	4952	5017	5007	4954	5033	4933	4739	4797	4870	4770	4771	4776	4899	4724	4644	4593	4623	4490	4514	4573	4532	4630	4693	4686	4761	4813	4709	4705	4624	4714	4625	4568	4518	4409	4345	4337	4269	4377	4311	4250	4405
4825	4704	4871	4729	4808	4826	4613	4760	4729	4911	4954	5241	5181	4947	4793	4929	4806	4806	4960	4790	4740	4722	4726	4738	4702	4603	4552	4463	4398	4443	4545	4553	4685	4669	4751	4798	4865	4855	4703	4856	4832	4608	4717	4421	4428	4434	4277	4601	4529	4462
4676	4670	4626	4720	5099	4753	4730	4780	4596	4847	4836	5108	5121	5057	5116	4908	4820	4605	4761	4680	4770	4778	4768	4827	4784	4563	4617	4493	4338	4392	4476	4443	4435	4521	4735	4649	4847	4697	4886	4744	4748	4879	4756	4456	4592	4647	4671	4591	4657	4594
4693	4577	4585	4898	4907	4866	4637	4722	4625	4687	4815	4970	5170	5268	4988	4998	4894	4640	4639	4693	4608	4636	4616	4707	4650	4749	4719	4661	4612	4562	4447	4459	4322	4492	4529	4621	4508	4812	4692	4730	4766	4665	4636	4771	4718	4752	4706	4664	4698	4851
4565	4681	4540	4691	4927	4894	4879	4694	4543	4650	4721	4860	5126	5089	5168	5100	4872	4724	4608	4527	4559	4641	4468	4600	4702	4699	4702	4749	4599	4518	4489	4555	4543	4427	4418	4530	4451	4491	4491	4584	4511	4726	4655	4605	4748	4773	4796	4716	4662	4775
4766	4770	4670	4690	4922	4727	4932	4632	4710	4661	4652	4704	4827	4889	5030	4814	4880	4755	4694	4569	4557	4413	4370	4469	4545	4400	4598	4621	4650	4692	4647	4513	4401	4521	4506	4398	4429	4372	4486	4342	4428	4599	4517	4661	4529	4628	4652	4569	4736	4652
4830	4798	4738	4869	4661	4657	4749	4811	4722	4659	4743	4725	4718	4717	4753	4868	4865	4739	4755	4657	4647	4470	4247	4462	4408	4489	4585	4628	4652	4622	4712	4605	4608	4618	4539	4673	4518	4407	4593	4329	4391	4436	4415	4430	4408	4361	4538	4446	4531	4444
4844	4751	4666	4770	4669	4619	4693	4700	4773	4663	4672	4877	4878	4623	4812	4747	4594	4758	4809	4621	4431	4341	4369	4376	4475	4290	4464	4407	4623	4665	4583	4763	4673	4592	4613	4551	4683	4599	4576	4403	4413	4460	4474	4434	4404	4380	4378	4375	4363	4501
4694	4681	4764	4887	4857	4609	4654	4636	4471	4668	4664	4937	4870	4797	4638	4671	4517	4686	4713	4728	4569	4385	4425	4464	4464	4489	4340	4475	4532	4630	4769	4542	4618	4680	4759	4759	4639	4719	4710	4589	4526	4569	4351	4459	4413	4426	4383	4352	4326	4516
4743	4767	4886	4946	4874	4804	4655	4581	4691	4677	4721	4849	4762	4783	4651	4646	4417	4480	4548	4640	4489	4537	4368	4417	4523	4455	4468	4403	4433	4501	4433	4542	4618	4625	4748	4697	4777	4718	4554	4694	4532	4490	4505	4549	4410	4578	4468	4506	4616	4616
4745	4821	4863	5020	5039	4893	4655	4695	4582	4527	4738	4879	4891	4988	4866	4644	4600	4568	4458	4397	4445	4352	4440	4414	4608	4626	4669	4519	4595	4503	4427	4476	4532	4573	4518	4585	4552	4634	4558	4518	4689	4598	4689	4622	4637	4498	4456	4703	4647	4763
4949	4721	4954	5087	5199	4898	4788	4524	4728	4561	4749	4733	4966	4937	4850	4671	4562	4674	4516	4399	4406	4406	4216	4618	4762	4754	4646	4638	4658	4711	4630	4542	4451	4491	4560	4568	4486	4593	4472	4637	4505	4447	4550	4590	4717	4747	4622	4792	4705	4892
4968	4885	4840	5046	5084	5115	4887	4847	4819	4734	4696	4793	4887	4750	4929	4889	4770	4788	4551	4654	4460	4451	4311	4490	4547	4641	4598	4738	4753	4776	4728	4666	4670	4545	4474	4466	4509	4308	4413	4515	4476	4425	4585	4450	4501	4702	4689	4691	4780	4682
5039	5121	4905	5020	4992	4888	5067	4925	4802	4800	4769	4812	4831	4909	4839	4826	4876	4800	4792	4538	4578	4422	4352	4323	4446	4617	4710	4781	4880	4813	4835	4821	4790	4625	4779	4576	4323	4292	4342	4357	4447	4308	4501	4417	4503	4542	4616	4605	4853	4554
4983	5141	5071	4927	5000	4915	4877	4860	4905	4963	4836	4806	4843	4837	4714	4870	4748	4882	4817	4738	4677	4455	4407	4353	4468	4604	4555	4612	4873	4860	4817	4826	4709	4707	4697	4753	4623	4491	4514	4577	4432	4442	4513	4463	4349	4401	4583	4597	4693	4652
4936	5117	5244	5194	5136	4971	4958	4955	4982	4835	4981	4948	4942	4718	4780	4773	4706	4901	4814	4767	4797	4690	4588	4560	4609	4495	4610	4804	4715	4628	4785	4862	4882	4720	4765	4647	4555	4673	4592	4604	4610	4592	4518	4548	4539	4535	4633	4639	4695	4665
5099	4901	5222	5176	5091	5155	4983	4914	4909	5036	5133	4926	4947	4770	4702	4922	4660	4682	4838	4782	4758	4748	4757	4507	4885	4785	4769	4569	4502	4492	4626	4656	4717	4797	4675	4770	4656	4599	4616	4807	4752	4744	4734	4824	4823	4994	4861	4783	4752	4709
4997	4900	4919	5185	5141	5027	4868	4885	4820	4962	5065	4905	4976	5000	4836	4805	4792	4788	4707	4676	4637	4716	4643	4645	4974	4954	4866	4751	4790	4589	4639	4485	4522	4727	4646	4695	4649	4564	4709	4736	4869	4696	4778	4875	4891	4971	4937	4962	4949	4819
5136	4805	4854	5097	5082	4989	4956	4772	4852	4953	4833	4896	4796	4906	4793	4810	4981	4808	4765	4616	4729	4640	4584	4704	4640	4915	5108	4780	4834	4737	4763	4558	4645	4546	4438	4593	4602	4605	4628	4560	4714	4798	4797	4898	4824	4969	4970	4949	4823	4909
4903	4895	4760	4944	4851	4745	4902	4988	4855	4941	4835	4698	4759	4840	4878	4845	4701	4788	4860	4628	4731	4571	4499	4667	4728	4907	4951	4892	5081	4870	4797	4899	4611	4732	4683	4680	4429	4491	4494	4676	4671	4613	4733	4735	4625	4901	4959	4886	4828	4784
4998	4740	4787	4819	4861	4783	4765	4960	5070	4924	4828	4709	4705	4734	4812	4832	4875	4865	4852	4795	4650	4555	4630	4689	4700	4761	4887	4799	4835	4810	4864	4915	4974	4745	4735	4630	4606	4659	4698	4684	4614	4683	4626	4660	4558	4763	4642	4686	4666	4538
4952	4962	4748	4720	4820	4605	4699	4765	4988	4782	4740	4764	4796	4608	4667	4672	4718	4857	4930	4707	4768	4688	4756	4807	4528	4671	4722	4756	4885	4907	4854	4820	4891	4784	4953	4662	4820	4699	4904	4819	4848	4838	4723	4741	4649	4657	4641	4525	4353	4432
5029	4892	4962	4816	4849	4494	4616	4639	4647	4688	4901	4903	4778	4648	4706	4756	4784	4775	4860	4731	4883	4783	4913	4875	4826	4793	4727	4794	4720	4752	4694	4723	4644	4791	4820	4769	4648	4779	4934	4870	4900	4889	4867	4867	4645	4730	4613	4495	4464	4599
4890	4982	4933	4888	4775	4738	4588	4683	4612	4748	4804	4903	4761	4776	4862	4825	4761	4735	4766	4693	4918	4855	4794	4836	4883	4829	4827	4885	4773	4662	4536	4560	4694	4689	4764	4675	4628	4668	4806	4929	4866	4811	5038	4772	4798	4791	4721	4681	4606	4627
4954	4790	4695	4917	4797	4869	4822	4622	4710	4738	4813	4779	4732	4827	4735	4850	4840	4832	4818	4715	4668	4612	4885	4784	4858	4739	4954	4933	4770	4759	4687	4695	4598	4624	4550	4576	4616	4735	4830	4884	4745	4893	4784	4699	4652	4713	4730	4665	4604	4562
5011	4865	4802	4771	4798	4776	4827	4900	4695	4711	4745	4724	4672	4825	4806	4900	4837	4956	4883	4863	4715	4677	4667	4720	4782	4770	4909	4881	4776	4745	4882	4696	4649	4641	4542	4625	4623	4698	4660	4688	4829	4522	4607	4531	4506	4450	4559	4593	4582	4532
5060	4894	4794	4881	4837	4732	4855	4860	4953	4877	4769	4664	4735	4620	4800	4758	4779	4886	4845	4979	4833	4765	4748	4737	4788	4752	4702	4792	4783	4735	4814	4776	4505	4534	4863	4775	4679	4704	4708	4707	4549	4566	4504	4436	4437	4479	4501	4484	4556	4549
4982	4770	4903	4826	4934	4861	4911	4901	4988	4873	4886	4762	4832	4780	4758	4829	4839	4898	4931	4834	5002	4837	4869	4854	4822	4575	4660	4657	4573	4599	4636	4590	4643	4601	4590	4661	4717	4863	4718	4738	4778	4810	4716	4667	4518	4492	4615	4562	4585	4557
5155	4852	4904	4963	4914	4919	4842	4910	5068	4981	4989	4813	4798	4908	4916	4964	4957	4846	4688	4814	4829	4843	4821	4885	4833	4689	4676	4626	4672	4535	4607	4560	4537	4725	4664	4621	4787	4830	4773	4764	4742	4734	4752	4944	4769	4695	4812	4760	4697	4798
5154	5023	4797	5087	5000	4874	5042	4884	4787	4838	4970	4974	4920	4962	4990	5147	4990	4911	4596	4540	4631	4625	4745	4801	4818	4562	4799	4649	4655	4735	4483	4555	4654	4503	4382	4686	4518	4729	4858	4796	4694	4638	4732	4733	4826	4633	4659	4751	4843	4822
5029	4903	5058	5159	4888	5045	4912	5029	4954	5034	4862	4888	4839	4919	4881	5223	5123	5066	4802	4654	4564	4608	4709	4780	4862	4676	4621	4786	4767	4761	4702	4639	4599	4603	4657	4541	4695	4731	4848	4812	4718	4832	4686	4710	4673	4657	4599	4726	4834	4790
4949	4946	5079	5005	4873	5113	4997	4998	4912	5089	4854	4808	4950	4968	4958	5111	5066	4982	4925	5002	4681	4684	4627	4644	4729	4750	4583	4647	4693	4677	4858	4810	4696	4781	4724	4793	4723	4825	4753	4669	4612	4562	4618	4660	4741	4697	4695	4493	4497	4802
4923	5019	4977	5218	5016	5038	5087	5037	4951	4977	4942	4861	5106	5027	5154	4963	4949	4914	4859	4725	4786	4745	4664	4644	4761	4716	4568	4529	4675	4615	4874	4856	4706	4783	4841	4935	5068	4973	4870	4793	4786	4744	4727	4864	4605	4764	4683	4606	4649	4830
4855	4864	5004	5141	4976	5276	5087	4936	5019	5086	4955	5090	4993	5125	5029	5081	4914	4856	4858	4656	4683	4818	4750	4687	4749	4756	4645	4599	4697	4752	4689	4720	4859	4612	4832	5108	4963	5026	4929	4849	4768	4961	4900	4907	4758	4817	4701	4705	4809	4781
4815	4780	4813	5076	4985	5122	5093	4997	4989	4981	4915	4836	4997	5140	5276	5028	4879	4929	4833	4749	4792	4879	4827	4736	4826	4956	4773	4808	4799	4990	4806	4798	4794	4766	4715	4880	4852	4979	4953	4892	4871	4790	4823	4766	4770	4771	4721	4969	4902	4905
4859	4783	4955	4994	5043	5088	5055	5076	5026	4895	4952	4948	4927	5206	5021	5060	5055	4954	4859	4632	4832	4786	4653	4769	4644	4908	4906	4930	4981	4924	4998	4905	4845	4699	4944	4828	4748	4897	4787	4771	4624	4748	4612	4676	4747	4854	4766	4768	4798	4931
5114	4940	5076	5109	5026	4931	4949	5081	4953	5012	5014	4904	4977	5003	4954	4876	4893	4869	4745	4840	4816	4885	4758	4790	4857	4792	4822	4999	4968	4986	4999	4926	4843	4787	4870	4929	4825	4842	4757	4909	4573	4750	4662	4667	4534	4701	4842	4665	4761	4545
5093	5150	5111	5175	4932	5068	4847	4882	4941	5016	5094	5152	4882	4869	4830	4974	4765	4918	4805	4964	4891	4826	4960	4849	4813	4698	4842	4970	4820	4875	4913	4798	4965	4847	4944	4842	4978	4858	4758	4797	4793	4694	4686	4544	4822	4517	4665	4818	4643	4687
5056	5150	5094	5301	5161	5031	4984	4792	4881	4968	5143	5033	5016	4914	4877	4774	4871	4736	4707	4726	4912	4818	4757	4756	4832	4937	4814	4923	4885	4868	4907	4708	4609	4690	4772	4811	4735	4771	4735	4615	4787	4639	4753	4756	4735	4811	4862	4850	4829	4694
5204	5000	5121	5072	5325	5147	4923	4802	4824	4934	4956	4997	4856	4938	4861	4717	4742	4719	4684	4701	4889	4868	4624	4867	4930	5102	4982	4979	4956	4758	4655	4646	4588	4684	4625	4737	4694	4621	4525	4543	4530	4772	4800	4752	4804	4785	4894	4652	4891	4675
5076	5019	4965	5155	5282	5165	5017	5053	4951	4751	4899	4910	4989	4907	4817	4800	4875	4821	4882	4897	4921	4471	4684	4647	4923	4929	4922	4864	4882	4815	4647	4715	4706	4788	4583	4819	4554	4805	4664	4616	4640	4687	4680	4677	4607	4944	4736	4609	4828	4859
4935	4823	4970	4932	4995	5059	4985	4997	5132	5011	4877	4847	4865	4778	4799	4682	4854	4831	4839	4849	4885	4772	4674	4887	4778	4836	4933	4890	4825	4754	4873	4567	4701	4727	4735	4759	4771	4728	4766	4713	4777	4810	4765	4877	4672	4761	4629	4747	4779	4712
5131	4915	4882	4884	5091	5054	4859	4985	5066	4895	4900	4796	4774	4815	4868	4791	4807	4913	4887	4880	4951	4885	4808	4890	4911	4949	4966	4848	4803	4495	4522	4657	4724	4722	4754	4708	4815	4861	4941	4836	4849	4822	4928	4890	4792	4936	4821	4698	4820	4831
4999	4987	4910	4909	5136	4851	4938	4990	4891	4912	4896	4927	4829	4888	4834	4904	4862	4848	4839	4785	5082	4876	4902	4950	4979	4930	5081	5053	4930	4607	4566	4617	4643	4688	4885	4785	4808	4690	4858	4782	4778	4875	5024	4965	4867	4781	5008	4815	4824	4831
5054	4916	5010	4903	4933	5000	5072	5042	4967	4885	5014	4891	4785	4779	5066	4976	5057	4953	4922	4969	4886	4994	4970	5064	5031	5062	5134	4862	4957	4880	4631	4755	4907	4888	4903	4841	4764	4800	4746	4706	4843	4989	4825	4809	4808	4853	4829	5028	4923	4822
5035	4903	5028	4989	4882	4850	4899	4911	5108	5086	5030	4988	4988	4977	4919	5164	5104	5125	5060	4893	5172	5051	5146	5064	5103	5054	5082	4980	4958	4884	4698	4836	4965	5089	5085	4916	4712	4639	4695	4861	4777	4893	4837	4886	4731	4690	4637	4875	4766	4827
5126	4986	5005	4958	5073	4828	4975	5045	5145	5059	5125	5039	5019	4861	4952	5014	5163	5206	5118	4981	5117	5257	5058	5083	5060	5151	4921	4979	4886	4911	4759	4808	4878	5098	5130	5000	4672	4892	4898	4943	4832	4647	4757	4783	4849	4705	4667	4811	4858	4789
5169	5050	5105	5066	4989	4830	4823	5029	4989	5202	4959	5270	5019	5026	4978	5115	5080	5064	5227	5051	5035	5149	5176	5157	5172	5101	5062	4810	4868	4919	4861	4890	4898	5047	5034	4925	4887	4925	4858	4951	4806	4974	4987	4878	4782	4697	4830	4841	4742	4921
4983	5097	5172	5099	5118	5073	5012	4821	4804	5059	4994	5060	4990	5078	5154	4983	5028	4964	5050	5046	4989	5201	5124	5040	5190	5084	4987	4837	4810	5002	4822	5103	4749	5063	5066	5028	4912	4911	4857	4852	4828	4855	4802	4928	4772	4874	4865	4808	4701	4936
4976	4951	5108	5060	5188	5194	4885	4921	4827	4878	5042	4922	5013	4921	4982	4999	4937	5010	5092	4999	4950	5008	5223	5046	5019	4902	4845	4850	4880	4887	4890	4993	5010	4869	5105	5022	4929	5026	4851	4802	4847	5020	4712	4857	4735	4902	4746	4804	4780	4661
5039	4952	4998	5145	5167	5055	5061	5048	4933	4743	4804	4967	4908	4897	5081	5069	4882	5023	4869	5192	4877	5041	4919	4973	4907	4961	4816	4748	4942	4939	5047	4966	4888	5061	5120	4960	4823	4870	4767	4695	4733	5005	4831	4925	4841	4941	4843	4704	4632	4617
5181	4937	5010	4962	5099	5019	5229	5100	4895	4975	4840	4826	4911	4969	5090	4924	4813	4955	4929	4980	4979	5045	5005	4902	4828	4876	4870	4868	4828	4895	4879	4898	4953	4957	4875	5083	4898	4886	4704	4862	4849	4793	4981	4880	4902	4973	4942	4679	4807	4977
5052	5059	5094	5090	5057	5101	4978	4918	5033	4749	4784	4784	4871	4867	5004	4968	4847	4743	4839	4791	4900	4823	5062	4945	4928	4843	4886	4978	5015	4996	4942	5101	5122	5008	4938	4954	4803	4828	4809	4702	4770	4759	4913	4984	4857	4910	4944	4839	4667	4752
5314	5064	5067	4906	4999	5013	5125	4846	4945	4805	4676	4709	4947	4988	4971	4912	4917	4928	4642	4864	4916	4986	4941	4951	4792	4869	4915	4919	4866	5010	5109	4957	5019	5008	5024	4840	4787	4939	4745	4803	4849	4898	4920	4959	4774	4948	4758	4768	4745	4720
5380	5216	4996	4704	5032	5042	4968	5109	5049	4981	4953	4773	4866	4882	4936	5016	5027	4952	5001	5022	4934	4980	5065	4968	5109	4927	4848	5021	4981	4950	5008	5067	5128	5102	4929	5012	4951	4959	4807	4742	4805	5021	4880	4929	4904	5070	4805	4794	4691	4725
5219	5171	4972	5048	4972	4863	4785	4993	4912	5021	4824	4770	5011	4902	5083	5205	5128	4988	4774	4955	4873	5109	5286	5091	5022	5028	4943	5144	4960	4991	5076	5028	5197	4987	4942	4772	4983	4892	4944	4845	4825	4979	5030	4871	4982	5036	4921	4895	4915	4956
5202	5165	5064	4962	4885	4824	4738	4906	4931	5095	5044	4820	4778	4880	4843	4940	5071	4818	4926	4970	5034	5083	5123	5305	5107	5074	4949	4934	5028	5083	5014	5022	4918	5040	4949	4895	4929	5054	4940	4886	4813	4921	5061	5032	4950	5021	4990	4995	4775	4898
5163	5112	4913	5040	4815	4755	4949	4858	5138	4922	5045	5090	4843	4829	4874	5016	4975	4956	5017	4966	5117	5069	5099	5138	5107	4899	4916	4829	4984	5081	5033	5208	5053	4931	4931	4751	4797	5030	4885	5050	5008	5057	5016	5089	5022	4886	4998	4739	4826	4928
5125	5039	5040	4950	4954	4794	4695	4971	4938	4971	5000	4961	4891	4935	4913	5094	4933	4940	5051	5000	5086	4958	5033	4992	4971	4943	4868	4902	5099	5171	4922	4918	5025	4981	4937	4942	4965	4945	4999	5063	4869	5051	5051	5153	5142	4900	4817	4889	4784	4766
5042	5165	4861	4962	4871	4739	4725	4879	4874	5043	4994	4894	4726	4821	4648	4868	4998	4919	5007	5070	5109	5038	4853	5054	4933	4975	4892	4832	4793	4970	4976	4941	4956	4802	4810	4883	4872	4927	4997	4964	5237	5033	5078	4837	4966	4868	4862	4825	4839	4913
4978	4897	5013	4853	5020	4873	4749	4836	4795	4942	5015	4993	4818	5002	4934	4939	4945	5072	5096	4961	4700	4961	4837	4868	5079	4957	4939	4965	5157	4997	5061	4997	4832	4904	4892	4957	4887	4952	5005	4996	4958	4937	4959	5028	4866	4861	4950	4914	4727	4891
4882	4862	4908	4930	4934	4786	4959	4831	4909	4965	4910	4968	4986	4971	4830	4887	4989	5028	5009	4864	4957	4786	4756	4949	4839	4891	4820	4878	5041	5020	4889	4865	4871	4973	4809	5098	5015	4886	4948	4910	5026	5024	5048	4814	4713	4907	4849	4669	4964	4917
4893	5017	4925	4968	5019	5154	4901	4959	5083	5014	4976	4971	5050	5129	4911	4864	4860	4872	4870	4950	4963	4669	4604	4795	4906	4902	4870	4859	4944	5092	4972	4958	4946	4869	4830	4838	4889	4981	4876	4948	5002	4758	4833	4847	4780	4788	4796	5068	4938	4885
4806	4743	5001	4968	5220	5233	5099	4973	5136	4907	5002	5063	5055	5058	4965	4886	4870	4727	4906	5038	4812	4771	4847	4845	4845	4773	4861	4754	4966	4834	4847	4829	4728	4861	4821	4894	4855	4697	5017	5099	4983	4873	4779	4712	4860	4739	4933	4813	5057	4994
5003	4858	5035	4981	5188	5147	5203	5206	5071	5004	5071	5084	5099	4991	4971	4889	4679	4733	4819	4930	4805	4711	4785	4743	4809	4843	4893	4795	4966	4881	4871	4899	4804	4883	4753	4954	4864	4868	4628	4873	4852	4866	4723	4818	4801	4906	4966	4891	5042	4966
4879	4782	4942	5174	5267	5190	5132	5213	5022	5069	5018	4944	5167	5242	4985	4822	4766	4730	4847	4865	4827	4895	4892	4839	4908	5095	4931	5012	4971	4932	4978	4972	4924	4842	4950	4947	5000	4850	4940	4819	4899	4860	4932	4903	4964	4897	5032	5058	5055	5068
4961	4913	4991	5241	5151	5310	5114	5134	5187	4815	4786	5102	5057	4980	4952	4867	4877	4793	4784	5029	4896	4918	4801	4973	4950	5059	4855	4755	4917	4898	4847	4801	4843	4858	4775	4815	4841	4894	4846	4848	4873	4950	4907	4870	4850	5133	5055	5001	5117	5016
4995	4905	4919	5116	5125	5142	5058	5079	4999	4786	4867	4919	5017	4902	5081	4951	4837	4812	4784	4879	4883	4895	4902	4800	4943	5007	5088	4886	4955	4870	4907	4893	4993	4964	4821	4949	4957	4933	4779	4897	5003	4979	4787	5044	4936	5084	4950	4948	4756	4935
4981	4881	5021	5072	5104	4942	4979	5130	4859	4817	4751	4705	4964	5096	4917	4893	4869	4850	4950	4851	4811	4804	4974	4889	5113	4996	4926	4975	4795	4785	4931	4728	4987	4775	4815	4870	4792	4956	4868	4793	4858	4956	4972	4940	4926	4886	4963	5002	4967	4862
4971	5082	4968	5022	5068	5094	4920	4886	5066	4834	4633	4895	5072	4995	4859	4982	4954	4930	4725	4751	4895	5152	5148	4960	4970	5084	4919	4829	4790	4808	4750	4833	4860	4794	4812	4755	4802	4788	4901	4831	4880	4889	4887	4939	4922	4924	4897	4835	4889	4751
5297	5105	4983	5003	4952	5090	4845	5062	4976	4772	4853	4952	5001	4844	4964	5000	4944	4637	4852	4801	5034	5014	5039	4906	4900	4897	4895	4718	4715	4882	4850	4780	4858	4922	4941	4791	4810	4765	4796	4907	4807	5002	5005	4812	4885	5002	4984	4858	4794	4846
5427	5154	5144	4849	5260	5125	5075	5192	4993	5015	4932	4934	4785	5120	4900	5085	4931	4812	4806	4817	4995	4858	4983	4943	4928	4918	4855	4755	4901	4785	4935	4900	4953	4946	4873	5100	4858	4935	4852	4803	4828	4869	5113	4926	4941	4942	5008	4864	4799	4910
5316	5350	5191	5047	5166	4960	5081	4986	5217	5135	4896	4872	5046	5049	4982	5207	5008	4840	4739	4676	4826	4963	4968	4891	4917	4880	4850	4844	4648	4767	4851	4883	4892	4828	4830	4830	4860	4927	5011	4833	4849	4834	4948	4831	4957	4798	4901	4978	4929	5105
5373	5243	5069	5048	5059	4999	5065	5036	5299	5093	4896	4858	5067	5122	5127	5145	4946	4774	4721	4621	4790	4957	4973	4845	4758	4758	4852	4752	4917	4794	4768	4897	5016	5038	4863	4824	4839	4752	4797	4926	5000	4894	5137	4761	4839	4776	5063	4885	4972	5055
5396	5090	5113	4997	5000	4872	4951	5120	5191	5095	4796	4938	4961	4969	5152	5201	4974	4909	4892	4805	4751	4926	4769	4830	4843	4885	4910	4832	5014	5096	5028	4962	5233	5161	4895	5004	4769	4834	4950	4992	4898	5010	4978	4852	4818	4847	5069	5120	4957	5073
5619	5148	5084	4969	5036	5013	5052	5159	5071	5027	4873	4962	4913	4973	5030	5040	4890	4865	4940	4881	4877	4793	4900	4813	4929	4954	4959	4857	4959	4881	4993	4927	5097	5153	4960	4934	4976	5104	4994	4860	4806	4863	4949	4987	4924	4870	5078	5183	4969	5089
5301	5145	5194	5002	5057	5145	4966	5190	5123	5089	4979	4831	4857	4930	4988	5153	4944	4975	4874	4831	4823	5091	4821	5005	4873	4808	4806	4889	4894	4864	4862	4859	4979	5034	4804	4876	4986	4973	4962	4869	4848	4906	4884	5028	5065	5018	5044	5012	5170	4971
5442	5157	5109	5027	5150	4985	5019	4955	5118	4950	4903	5039	4950	4932	4978	5016	4942	4979	4805	4898	4832	4977	5026	4977	4882	4729	4823	4842	4897	4921	4801	4919	4816	4947	4756	4785	4845	4805	5043	4991	4832	4977	4880	4949	5069	4905	4947	4988	5178	5174
5491	5311	5072	5110	5100	5011	4948	5093	5173	4988	5018	4967	4878	4850	5019	5022	4999	4896	4709	4883	4858	5053	4864	4842	4865	4713	4773	4906	5012	4931	4688	4846	4938	5011	4779	4646	4757	4822	4875	4957	4967	4925	4953	4921	4963	4923	5122	5118	5057	5164
5300	5192	5248	5019	5113	5012	5028	5257	5247	5153	4967	5151	4903	4755	5017	4945	5015	4826	4956	4841	4966	4867	4874	4837	4778	4811	4899	4930	4858	4962	4992	4941	4913	4840	4819	4832	4897	4941	4913	5002	4972	4845	5051	5030	4788	4880	5084	5072	4956	5092
5445	5370	5206	5136	5087	4958	5115	5172	5076	5167	5237	4943	5015	5081	5018	4947	5032	4937	4936	4990	4914	4799	4962	4900	4943	4906	4872	4940	4925	4891	4911	5003	4990	4890	4806	4712	4915	5028	5026	5021	4875	4936	5036	4959	4909	4858	5025	4980	5099	5033
5309	5294	5083	4982	5138	4958	5027	5134	5210	5299	5217	4786	5071	4998	4885	5083	5071	5097	4908	4840	4877	4774	5032	4898	4768	5050	4903	4824	4862	4776	4795	4854	4889	4717	4824	4902	4952	5040	5037	4895	4875	4644	5033	4924	4878	4879	4964	5106	5094	4939
5347	5266	5174	5000	5021	5041	5092	5408	5265	5383	5208	4961	4912	4928	5108	5131	5168	5178	4942	4901	4860	5085	5051	4844	4882	4777	4671	4865	4829	4809	4831	4738	4895	4841	4781	4662	4989	5129	5012	5163	4858	4682	4873	4904	5003	5081	4942	5082	4960	5034
5391	5298	5006	5312	5149	5122	5204	5176	5265	5203	5100	4968	5005	4906	5037	5102	5300	5075	5013	4895	4981	5023	5134	5025	4880	4823	4824	4935	4882	4717	4764	4836	4774	4833	4804	4855	4872	4925	5043	4958	4759	4716	4827	4814	4957	4995	4869	4973	5106	5019
5309	5447	5144	5212	5006	5028	5320	5308	5247	5227	5185	5047	5074	5009	4991	5101	5255	4995	4976	4797	5061	5206	5080	5043	4939	4863	4837	4938	4837	4827	4735	4962	4832	4877	4914	4785	4857	5014	4864	5042	4821	4832	4823	4708	4854	5065	4922	4955	4936	4915
5345	5336	5105	5133	5078	5051	5146	5170	5228	5217	5148	4935	5026	4809	4953	5229	5255	4989	4963	5010	4926	5130	5179	4932	4876	4777	4866	4984	4964	4905	4826	4785	4999	4954	4803	4789	4915	4750	4986	4969	4743	4803	4777	4835	4908	4922	4889	4974	4979	5024
5487	5395	5120	5141	5059	5135	5223	5205	5149	5213	4857	4961	4977	4839	4984	5093	5163	5051	4858	5005	5049	5052	5074	4947	4901	4800	4840	4865	4932	5067	4919	4897	4891	4887	4809	4680	4662	4642	4811	4841	4815	4893	4786	4842	5002	5059	5021	4799	4877	5029
5431	5416	5318	5247	4965	5064	5193	5116	5188	5113	5036	4975	4982	4914	4998	5231	5087	4972	4870	4996	5134	5296	5047	4833	4792	4868	4825	4955	5018	4990	4993	4785	5011	4917	4685	4678	4665	4855	4836	4968	4872	4936	4959	4858	4900	5063	4793	4777	4716	5072
5608	5266	5188	5226	5043	5008	5066	5067	5256	4950	5047	4939	4918	4908	5001	5138	5080	5140	4924	5084	5083	5047	5092	4902	4836	4658	4937	5079	4950	4823	5030	4917	4811	4910	4863	4833	4580	4859	4770	4941	4866	4891	4945	4973	4865	4996	4868	4839	4927	5035
5434	5314	5045	5068	5037	5006	5190	5074	5149	5241	5161	5109	5100	4955	4955	5212	5127	4966	4891	5049	5200	5110	5089	4974	4799	4785	4991	4873	4865	4818	4911	4926	4929	4936	4925	4752	4843	4700	4864	4953	5036	5074	5073	4880	5055	5047	4891	4766	4739	4973
5373	5167	5129	4816	4944	4957	5103	5055	5222	5056	5093	5221	5016	4997	5064	5205	5231	5085	5089	5150	5330	5213	5257	4949	5017	4932	4982	5012	4892	4922	4921	4936	5097	4977	4931	4867	4859	4969	5081	4919	5055	5062	4931	4790	5020	5024	4989	4874	4929	5088
5286	5276	4927	4980	5043	5059	5161	5336	5337	5280	5124	5178	5071	4922	5096	5340	5106	5119	4940	5229	5138	5174	5019	4865	4857	4919	4926	5033	4956	4767	4774	4957	5040	4952	4970	4813	4866	4876	4967	5100	5086	5041	4823	4838	4874	4941	4973	4867	5007	5105
5416	5032	4888	5032	4982	5065	5332	5206	5345	5217	5064	5110	4998	4975	5005	5312	5361	4914	5061	5045	5215	5149	4861	4813	4817	5009	4943	4980	4949	4782	4835	4958	5097	5077	4858	4815	4883	4865	4913	5050	4916	4971	4830	4908	4850	4805	4981	4825	4966	5074
5150	4994	4905	5054	4958	5040	5425	5151	5281	5286	5172	5016	5278	4967	5096	5190	5089	4903	4835	4937	5131	5133	5021	4965	4870	4851	4948	5050	4931	4933	4901	4903	5059	4930	4913	4863	4977	5000	5051	4962	4905	4961	4959	4775	4920	4977	4864	4967	5068	5117
5206	5051	4939	4910	5160	5234	5415	5228	5317	5309	5077	4996	5135	5016	5116	5154	5109	4977	4911	4958	5157	4945	4856	4848	4875	4874	5030	4875	4811	4933	4744	4883	4828	4783	4936	4898	4992	5000	5085	4882	4968	4875	4700	4709	4961	4890	4945	5093	4940	5108
5099	5064	4863	5069	5251	5305	5466	5339	5139	5204	5019	5037	5184	5130	5102	5085	5012	5057	5096	5054	5086	5165	5123	5001	4867	4934	5122	5053	4988	4838	4742	4806	4921	4875	4711	5027	4968	5110	4918	4888	4851	4804	4844	4750	4816	4762	4867	5045	5017	4973
5057	4898	4856	4959	5258	5283	5386	5365	5169	5047	5030	5029	5122	5095	5093	4879	4972	5036	4902	5183	4828	5057	4965	5070	4923	5055	5138	5075	4818	4876	4879	4843	4759	4962	4899	4913	4916	4952	4861	4809	4897	4684	4917	4930	4852	4905	4976	5090	4941	4907
5156	4911	5065	5101	5357	5346	5279	5275	5141	5058	4983	5164	5113	5280	5288	4944	5079	4979	5050	5212	5152	5086	4973	5053	5013	5099	5024	5078	5041	4834	5006	4855	4844	5059	4936	4992	5085	5046	4944	4846	4796	4972	4820	4974	4996	4949	5039	5099	4916	4950
4964	4828	5152	5206	5117	5348	5084	5192	5056	5053	5087	5135	5066	5096	5182	5163	5244	4969	5197	5298	5078	5099	5172	5076	4922	5139	5141	5053	4977	5065	4896	5048	4981	5095	5058	4956	5063	5136	4833	4814	4925	4896	5039	4854	4931	5029	5100	5088	4965	5061
5231	4927	5060	5269	5147	5386	5161	5049	5077	4978	5039	5041	5113	5060	5239	4988	5182	5122	5063	5249	5175	5259	4832	4956	4994	5196	5135	4990	4889	4930	4965	5080	5156	5213	5015	5034	5096	4962	5049	4936	5035	5005	4832	4682	4794	5038	4960	5066	4947	5190
4980	5185	5109	5413	5244	5347	5145	5032	5015	5222	5104	5238	5243	5148	5161	5239	5063	5002	5126	5281	5214	5160	5046	4850	5061	5047	4962	4926	4869	4857	4912	4973	5007	4894	5005	5027	4833	4710	4825	4919	4813	4876	4698	4753	4833	5033	5080	4926	4933	5219
5111	5348	5228	5380	5218	5147	5108	4980	5142	5155	5100	5284	5253	5263	4986	5103	5109	5001	5125	5166	5032	5091	5051	5024	5217	5089	4860	4800	4778	4972	5270	4981	5060	5052	5136	4820	4941	4766	4700	4883	4948	4850	4844	4987	5109	5067	4950	4901	4952	5029
5344	5207	5473	5246	5353	5165	5100	4786	5106	5107	5057	4976	5463	5204	5182	5036	5105	5070	5110	4889	4946	5071	5129	5038	5086	5108	5007	4898	4798	5000	4930	5114	4997	5045	4940	4964	5104	4896	4951	4913	5095	4882	4948	5104	5315	5231	5120	5164	5147	5011
5286	5237	5116	5393	5184	5156	4990	4936	4960	5231	5442	5274	5285	5182	5102	5211	5081	5103	5202	5133	4930	5039	5061	5109	5128	5322	4957	5072	5017	5160	5047	5119	4886	5087	5136	5083	5032	4749	4910	4899	5078	5189	5178	5152	5146	5277	5122	5119	5179	4895
5296	5264	5217	5102	5145	5092	4873	4850	5141	5126	5228	5173	5234	5160	5146	5118	5059	5129	5185	5034	4964	5051	5061	5064	5130	4948	5013	4936	4897	5358	5022	4937	5092	5002	5015	5063	5010	4977	4922	5165	5211	5270	5182	4904	4841	4778	5011	5247	5146	5186
5297	5332	5497	5265	5028	4986	5034	5031	5156	5195	5110	5289	5247	4974	4990	5062	4969	4972	5022	5189	5109	5215	5136	5119	5127	5038	4945	4849	4932	5113	4993	5061	5007	4854	4986	4893	4772	4904	4977	5056	5308	5154	4919	4670	4370	4585	4809	4974	5178	5121
5269	5393	5172	5159	5031	5143	5071	4915	5144	5385	5198	5056	5152	5071	5040	5050	5192	5065	4985	5171	5124	5152	5246	5307	5117	5181	4999	4959	4990	4945	5110	5065	4909	5082	4906	5076	4993	4867	5082	5373	5367	5260	4765	4487	4283	4317	4486	4982	5139	5157
5337	5337	5157	5107	4911	4974	4912	5110	5104	5190	5185	5113	5102	5165	5250	5254	5119	5088	5042	5010	5142	5231	5298	5111	5074	5175	5031	5091	5114	5129	4966	4971	5065	5037	5021	5078	5078	5011	5119	5254	5373	5070	4644	4188	4238	4107	4365	4830	5246	4925
5303	5049	5216	5199	4899	4897	5020	5067	5187	5209	5188	5062	5141	4962	5204	5094	5092	5141	5103	5244	5061	5016	4996	5074	5028	4989	5046	5015	5032	5091	5067	4978	5121	5230	5121	5082	5093	4821	4961	5330	5455	5344	5043	4372	4201	4131	4627	4879	5200	5224
5315	5296	5327	5079	4892	4912	5071	5160	5208	5113	5122	5023	5048	4910	5009	5081	5202	4967	4953	5066	5122	5228	5097	5017	5021	4870	4877	4838	4957	4979	4877	4887	4866	4899	5090	4872	4868	4883	5011	5279	5350	5155	4841	4695	4487	4444	4883	5011	4986	5169
5397	5105	5173	5059	5047	5002	5189	5011	5191	5149	4928	4866	4978	5087	5013	4936	5149	4932	5072	5143	4988	5046	5033	5249	5162	5160	5238	5162	5029	4864	5009	5072	4959	5087	4952	4919	4996	4971	5085	5233	5404	5126	5010	4669	4442	4453	4880	5202	5188	5312
5419	5236	4994	5182	4992	5208	5091	5038	5078	4892	5010	4979	5093	5161	5284	5033	5080	4958	5206	5325	5311	5169	5039	5158	5032	5098	5367	5253	5297	5160	5149	5004	5092	5045	4840	5110	4911	4877	5147	5262	5305	5299	5082	4550	4508	4479	4755	4896	5343	5160
5276	5054	5083	4932	5033	5052	5264	4997	5148	4843	4944	4981	5137	5202	5249	5323	5087	5041	5074	5272	5419	5276	5144	4963	5018	5034	5172	5235	5053	4931	5157	5122	5057	5012	4871	4901	4945	4989	5155	5337	5458	5407	5092	4561	4382	4454	4819	4949	5082	5139
5138	4833	5262	5193	5211	5171	5195	4859	4993	4943	5234	5101	5273	5308	5071	5105	4979	5048	5133	5067	5145	5085	5008	4996	5139	5028	5168	4977	5086	5164	5018	5037	5126	5051	4844	4922	4922	5018	5129	5288	5397	5537	5128	4691	4559	4479	4759	4938	5261	5299
5078	5017	5178	5092	5256	5073	5002	5081	5061	5052	5048	5221	5093	5143	4939	5127	4907	4889	4775	5074	5111	5003	4962	4964	5004	4933	5076	5166	5049	5093	5068	5011	5077	4980	5085	5073	4978	4831	4988	5280	5368	5358	5107	4621	4583	4456	4953	5154	5331	5274
5136	5064	5337	5297	5308	5052	5065	5067	5175	5141	5220	5189	5160	5055	4947	5044	4982	4999	5153	5034	5064	4992	5054	5106	5218	5040	5045	4898	4961	5018	4966	4907	4999	5077	5165	4917	5157	4950	5240	5323	5452	5151	4919	4541	4419	4488	4686	5139	5281	5372
5347	5194	5324	5281	5049	5167	5013	5106	5162	5173	5156	5108	5085	4914	4968	4972	5123	5125	5054	5154	5022	4912	5065	5205	5116	5156	5172	5077	5279	5305	5198	5227	5101	5214	5274	5264	5196	5035	5040	5191	5285	5292	4967	4523	4412	4320	4607	5154	5157	5177
5439	5192	5339	5049	5082	5001	5109	5225	5285	5385	5099	5069	5013	4957	4925	5143	5144	5249	5097	5150	4988	4978	5242	5033	5314	5197	5094	5141	5066	5127	5243	5161	4945	5239	5076	5121	4972	5103	5265	5492	5673	5309	4790	4429	4508	4529	4666	4942	4988	5215
5579	5236	5319	5008	4984	4988	5151	5132	5215	5189	5201	5092	5081	5082	4938	5101	5109	5069	4962	4991	4997	4924	5117	5289	5206	5138	5038	4977	5004	5150	5102	5052	5038	5089	5257	5061	5123	4923	5180	5487	5457	5326	4860	4670	4460	4460	4724	5014	5253	5330
5383	5378	5088	4952	4904	5146	5044	5343	5266	5151	4889	5011	4848	4900	5160	5202	5139	4992	4866	4961	4865	5034	5085	5131	4788	4972	5147	4891	4963	5141	5054	5051	5029	4878	5168	4846	4840	4935	5111	5403	5337	5114	4819	4658	4601	4460	4703	5061	5147	5332
5432	5188	4974	4969	5062	5159	5340	5200	5211	5042	4996	5029	5005	5015	5084	5026	5002	5066	4962	4979	4919	4973	5122	5156	5009	5055	5062	4995	4939	4862	5128	4916	4980	5139	5017	5012	4955	4894	5150	5209	5192	4951	4784	4623	4516	4525	4608	5146	5219	5231
5331	5250	5055	5243	5253	5289	5305	5194	5104	5078	4985	5042	5112	5143	5258	5417	5226	4922	4815	4974	5109	5116	5042	4991	5128	5204	5113	5113	5144	5054	5076	5277	5062	5163	5164	5200	5018	5012	5208	5470	5529	5204	4932	4592	4489	4455	4601	4973	5094	5218
5211	5291	5064	4959	5288	5072	5212	5019	5051	4833	4884	5011	5130	5198	5211	5100	5083	5205	5125	5003	4916	5033	5014	4993	5070	5012	5388	5031	5103	5201	5215	5201	5119	5006	5242	5144	5062	5171	5301	5588	5378	5312	4921	4575	4417	4564	4695	4863	5369	5418
5417	5001	4947	5137	5187	5207	5149	5028	5148	5140	5133	5297	5205	5218	5209	5074	4915	5116	5113	5220	4953	4799	4926	4924	5007	5141	5112	5230	5175	5089	5229	5123	5088	5115	5046	5082	5004	5091	5333	5408	5568	5294	4790	4435	4377	4580	4780	5180	5324	5636
4968	5188	5314	5299	5492	5280	5283	5194	5384	5336	5236	5349	5325	5181	5194	5070	4949	4937	4990	5076	5008	4992	4820	4835	5274	5173	4889	4970	5076	5107	5156	5215	4961	5032	5241	5179	5208	5137	5259	5399	5588	5226	4873	4590	4682	4636	4831	5497	5779	5908
5353	5312	5363	5282	5415	5084	5181	5162	5166	5149	5073	5044	5134	5157	5043	5092	5059	5076	4807	4995	4946	4931	4988	5017	5023	5134	5063	4762	4955	5063	5056	5141	4999	5055	5230	5047	4945	5005	5172	5471	5555	5354	4910	4729	4763	4748	5091	5582	5813	5973
5469	5236	5399	5144	5034	5030	5044	5084	5147	5068	4938	4853	4885	4902	4815	4975	5115	5183	5146	4994	4873	4983	5171	5300	5098	4954	5087	5094	4995	5175	5255	5132	5012	4940	5254	5106	4989	5030	5223	5366	5471	5290	4963	4828	4689	4690	4910	5373	5561	5323
5300	5259	5195	5133	5119	5126	5231	5274	5401	5424	5357	5076	4867	4809	4893	4915	5037	5128	5120	4960	5130	5030	5228	5279	5288	4906	4973	5062	5160	5126	5238	5022	4979	5133	5232	5136	5016	5063	5236	5319	5388	5076	4769	4535	4253	4322	4650	4774	4712	4650
5216	5237	5168	5350	5131	5286	5281	5319	5221	5548	5319	5296	5041	5191	5268	5154	5203	5019	5054	5091	5187	5257	5028	5148	5189	5172	5098	5123	5256	5127	5029	5142	4992	5134	5296	5005	5226	5123	5302	5183	5181	4849	4714	4486	4174	4237	4328	4457	4301	4306
5274	5205	5284	5380	5319	5086	5222	4972	5172	5019	5141	5106	5254	5430	5493	5356	5297	5349	4946	5118	5210	5377	5118	4981	4985	5226	4995	5028	5136	5072	4846	5076	5236	4996	5306	5149	5252	5186	5334	5467	5143	5015	4740	4688	4560	4233	4500	4600	4398	4200
5458	5206	5060	5123	5098	5113	5044	4885	5026	4941	5153	5092	5010	5121	5222	5294	5320	5217	5190	4968	5057	5313	5301	5077	4909	5097	5133	4970	4966	5007	5084	5031	5405	5017	5173	5219	5106	5293	5087	5542	5334	5217	4912	4859	4580	4656	4837	4702	4731	4576
5265	4985	5102	5080	5238	5225	5191	5035	5072	5154	5065	5070	5120	5037	4893	5099	5287	5111	5349	5143	4907	4864	5045	5223	4846	4952	5001	5253	5005	4990	5161	4993	5274	5197	4973	5189	5206	5018	5072	5174	5327	5198	5138	5068	5093	4938	5259	5222	5350	5380
5298	5115	5094	5428	5345	5468	5325	5219	5202	5278	5197	5313	5147	4977	4918	4998	4896	4940	5334	5184	5029	4968	4934	5005	5041	4856	4913	5081	4954	4822	5149	5200	5032	5184	5032	5117	5271	4978	5004	5066	5346	5242	5243	5312	5438	5549	5688	5521	5659	5745
5327	5305	5318	5528	5503	5557	5445	5346	5453	5384	5246	5178	5306	5068	5021	4951	4903	5016	5160	5263	5173	5037	5066	5245	5300	5298	5006	5241	5255	4921	5236	5352	5073	5184	5081	5110	5305	5003	5127	5144	5189	5104	5303	5305	5507	5591	5726	5493	5441	5790
5469	5569	5542	5503	5380	5391	5294	5314	5302	5489	5229	5268	5192	5278	5285	5200	4919	4826	5075	5174	5284	5329	5166	5124	5212	5321	5190	5096	5339	5265	5143	5475	5133	5338	5316	5139	5277	5069	4993	4965	4937	4994	5107	5229	5364	5230	5371	5198	5200	5386
5623	5715	5599	5281	5247	4997	5116	5125	5136	5157	5307	5256	5312	5320	5470	5400	5193	5054	5092	5165	5240	5410	5540	4992	5079	5323	5211	4914	5201	5409	5014	5125	5323	4934	5377	5063	5160	5222	5003	5008	4978	4928	5109	5271	5113	5159	5033	5002	4985	5015
5704	5605	5307	5082	5083	4953	4953	4807	4958	4952	4906	5132	5250	5243	5371	5481	5624	5419	4970	4986	5140	5573	5395	5142	4847	5166	5258	4992	5035	5129	4784	5060	5216	5060	4865	5027	5097	5159	5130	5216	4993	5037	5089	5028	5191	5160	5062	4958	5074	4935
5702	5285	5328	4972	5075	4960	4953	4717	4863	4904	4981	5022	5057	5168	5206	5378	5450	5409	5264	4943	4909	5317	5282	4946	4794	4963	5304	4939	4719	4996	4913	4894	5256	4954	5049	5143	5033	5248	5117	5174	4974	5315	5120	5129	5238	5314	5306	5181	5262	5136
5483	5290	5154	5134	5090	5104	5039	5067	5054	4840	4875	4885	4860	4904	5043	5089	5301	5258	5043	4914	4636	4904	5199	4924	4870	4979	5325	5017	4799	4788	5005	4928	5050	4924	5057	5137	4982	5080	5038	5060	5018	5116	5112	5267	5183	5424	5310	5335	5002	5188
5468	5227	5102	5062	5106	5093	5071	4968	4833	5074	4849	4936	4922	4724	4816	4877	5071	5261	5204	4852	4758	4789	5273	5360	4960	4950	5012	4971	4891	5071	5173	5007	5084	4977	4994	5060	4923	5186	4900	5183	5123	4933	4964	5183	5004	5170	5192	5192	5171	5179
5504	5292	5122	5061	5072	4975	5146	5044	4984	5098	5110	5041	4825	4831	4665	4827	5156	5246	5336	5033	4989	4845	5207	5401	5127	4875	5238	5225	4955	5151	5209	4967	5157	5160	5129	5259	5061	5068	5131	5159	5085	4986	5126	4998	5033	5170	5093	5158	5091	5200
5599	5332	5041	5170	5029	5205	5062	5296	5130	5159	4922	4972	4908	4749	4750	4967	5220	5348	5313	5025	4854	4995	5224	5432	5178	5022	5147	5279	5086	5020	5379	5080	5225	5340	5201	5332	5018	5080	5150	5134	5155	5163	4844	5040	4979	5254	5146	5183	5213	5178
5460	5265	5247	4977	5047	5305	5151	5138	5239	5105	4940	4997	4896	4860	4785	4998	5056	5355	5385	5006	5033	5055	5399	5480	5307	5043	5101	5456	5042	5178	5229	5019	5286	5340	5308	5371	5158	5327	5202	5055	5103	5191	5044	4929	5113	5074	4895	5216	5114	5155
5508	4923	4870	5089	5028	5123	5106	5056	5141	5213	5139	5031	5003	4898	4995	5003	5227	5375	5412	5199	4956	5058	5411	5345	5176	5030	5094	5410	4990	5112	5341	4860	5246	5446	4988	5321	5243	5236	5126	5057	5142	4997	5160	5029	5168	5064	5073	5011	5033	4972
5427	5007	4854	4914	5054	5148	5118	5116	5167	5119	5058	5072	4973	4899	5082	4996	5386	5466	5432	5237	4887	4915	5152	5260	5014	4800	5172	5248	5019	4918	5222	4985	5121	5118	5016	5263	5101	5088	5206	5162	5239	5017	5110	5336	5327	5235	5118	5020	5008	4838
5408	5150	5012	5058	4949	5027	4946	5033	5048	5094	5133	5090	4996	4856	4952	4941	5125	5296	5333	5047	4805	4933	5107	5356	4951	4773	5095	5075	4832	5060	5157	4891	4916	4911	5062	5119	5047	5210	5014	5078	5093	5162	5204	5191	5171	5285	5164	5335	4975	5217
5501	5149	4914	5102	5031	5091	4817	5097	4883	5220	5062	4930	4940	4908	4956	5126	5199	5303	5257	5086	4760	4807	5227	5290	4963	4820	4937	5070	4895	4929	5062	4915	5034	5002	4890	5190	4929	5004	4947	5111	4993	5111	5099	5097	5178	5131	5140	5181	5221	5383
5675	5437	5217	5071	5059	5010	5181	5001	5039	5069	4966	4899	4881	4729	4969	5269	5284	5317	5152	4825	4844	4964	5194	5270	5003	4900	5172	5030	4807	5060	5057	4795	5072	5074	5047	5190	4848	5053	4881	4902	4951	4895	4936	5039	5041	5058	5070	5193	5379	5313
5752	5437	5298	5355	5152	5118	4930	5025	4919	4977	4863	4746	4929	5076	5139	5309	5229	5180	4910	4952	4928	5081	5192	5204	4859	4976	5364	5115	4893	5236	5106	4892	5239	5123	4956	5194	5005	5090	4909	5017	4879	4861	4806	4966	4902	5061	5127	5064	5195	5270
5675	5565	5488	5395	5392	5211	5057	4958	4920	4899	4895	4995	4936	5331	5392	5387	5348	5275	4928	4999	5167	5290	5323	5035	4905	5260	5348	4991	5084	5141	4929	5029	5264	5197	5077	5123	5174	5258	4985	5086	5016	5012	4842	5146	4979	5033	5096	5044	5129	5166
5652	5697	5587	5504	5416	5196	5291	4988	5056	4972	5187	5125	5293	5362	5364	5274	5282	5090	4865	5073	5329	5460	5332	4970	5094	5246	5283	4986	4969	5149	5026	5068	5237	5136	5225	5116	5304	5322	4952	5095	5025	5120	5049	5106	5020	4961	5095	5008	4961	5208
5445	5465	5604	5625	5379	5294	5252	5176	5394	5347	5420	5638	5470	5480	5349	5292	5187	5067	5241	5183	5386	5353	5074	4973	5252	5347	5109	4976	5286	5108	4998	5241	5309	5194	5210	5271	5333	5092	5121	5125	5052	4987	4957	5104	5167	4962	5048	4948	5107	5007
5383	5207	5316	5303	5426	5488	5520	5605	5458	5658	5588	5428	5627	5414	5268	5081	4952	5142	5170	5248	5202	5069	4996	5083	5311	5164	4968	5205	5233	5107	5033	5098	5015	5099	5383	5188	5175	5248	5183	5088	5209	5221	5198	5161	5173	5169	5130	4946	5091	5116
5312	5073	5139	5311	5271	5449	5446	5578	5639	5624	5566	5404	5494	5406	5155	5195	5129	5220	5374	5277	5127	4971	4999	5246	5086	5041	4858	5344	5186	5026	5047	5162	5018	5211	5120	5106	5164	5111	5265	5084	5275	5193	5448	5247	5362	5121	5143	5212	5140	5240
5367	5039	4899	5072	5151	5150	5304	5284	5323	5306	5253	5166	5113	5210	5054	5064	5154	5196	5192	5119	5028	4826	5070	5209	5100	5024	5061	5083	4893	4850	4984	5075	5012	5317	5066	5272	5022	5155	5248	5070	5179	5120	5189	5222	5172	5149	5067	5351	5184	5237
5604	5245	5172	5206	5109	4996	5167	5005	5157	5188	5190	5204	5171	5171	5235	5277	5232	5270	5064	4916	4915	5118	5060	4964	4926	4918	5187	5076	4906	5015	4906	4763	5057	4947	4851	4958	5036	5054	4890	4997	4900	5081	5098	5182	5020	5171	5131	5215	5213	5159
5546	5623	5529	5379	5297	5325	5272	5190	5266	5325	5184	5280	5309	5197	5316	5168	5105	5037	5053	4871	4989	5126	5053	4877	4911	5124	5087	4787	4893	5203	4754	4924	4864	4937	4977	5033	4970	4914	4928	4796	4894	4951	5073	5020	5086	5206	5146	5327	5275	5185
5263	5257	5354	5425	5618	5520	5394	5457	5534	5448	5567	5202	5322	5476	5292	5290	5064	5043	4928	5112	5156	5097	5015	5051	5077	5073	4854	4932	5250	4912	4902	5041	4858	4922	5056	4960	5074	4934	4810	4916	4880	5108	5060	5056	5156	5141	5152	5077	5309	5156
5238	5186	5233	5402	5339	5426	5399	5431	5434	5428	5296	5360	5006	5015	5006	5009	5192	5066	5107	5154	5270	5016	5059	5171	5139	5115	4951	5027	5115	4958	5056	5111	4881	5071	5030	5094	4956	4940	5017	4996	5068	4847	4768	4947	4946	4998	5091	5180	5151	5205
5399	5296	5213	5246	5363	5335	5179	5354	5239	5139	4933	5075	5001	5044	5283	5255	5272	5276	5265	5063	5132	5137	5255	5164	4881	5091	5233	5096	4918	4978	5138	5001	5000	5124	4864	5141	4956	4928	5123	4964	4793	4796	4786	4848	4924	5047	5010	5087	4977	5131
5656	5473	5561	5299	5425	5223	5197	5155	4954	4997	5074	5082	5064	5202	5198	5336	5231	5295	5149	5043	5210	5250	5239	5087	5141	5228	5278	5056	5034	5228	5133	5116	5132	5124	5076	5124	5061	5142	5079	5055	4774	4924	4844	4932	4835	4979	4969	5034	5042	5336
5490	5469	5553	5567	5540	5388	5189	5258	5313	5161	5313	5237	5257	5477	5317	5334	5258	5139	5326	5210	5257	5248	5046	5170	5202	5345	5172	5091	5113	5069	4955	5160	5195	4948	5268	5100	5292	5298	5089	5171	5031	5118	5034	5072	4870	4830	4942	4956	5157	5134
5502	5283	5229	5246	5137	5081	5320	5319	5283	5264	5170	5301	5187	5104	5421	5143	5177	5437	5296	5267	5168	5264	5142	5290	5250	5278	5114	5399	5247	5122	5098	5216	5171	5220	5203	5262	5259	5255	5388	5330	5150	5043	5136	4811	5053	4939	4929	4937	4917	5141
5510	5445	5186	5239	5137	5023	5147	5242	5112	5173	5194	5240	5330	5253	5478	5490	5267	5339	5232	5029	5211	5178	5413	5190	5146	5175	5238	5198	5129	5175	5045	5233	5088	5214	5213	5392	5317	5340	5326	5246	5211	5060	5216	5089	5065	4971	4925	4978	4969	5043
5443	5262	5409	5326	5423	5027	5159	5220	5316	5330	5457	5419	5490	5407	5509	5404	5277	5127	5157	5313	5476	5291	5194	5178	5168	5156	5077	5202	5217	5099	5028	5161	5249	5182	5225	5371	5307	5362	5207	5296	5211	5180	5104	5161	5143	5109	5042	5148	5039	4976
5375	5131	5100	5148	5214	5201	5071	5265	5355	5396	5350	5337	5279	5323	5300	5140	5315	5283	5423	5168	5248	5356	5240	5204	5141	4990	5230	5264	5190	5082	5086	5093	5080	5033	5062	5128	5141	5216	5297	5304	5172	5301	5208	5370	5249	5198	5266	5142	5203	5045
5613	5431	5188	5212	5083	5198	5151	5280	5319	5291	5447	5319	5318	5286	5206	5359	5365	5285	5161	5198	5121	5061	5042	5172	5216	5209	5166	5105	5143	5062	5068	5067	4989	5012	5086	5143	5306	5280	5299	5136	5299	5291	5215	5172	5243	5214	5088	5187	5182	5146
5437	5117	5040	5132	5237	5256	5447	5316	5346	5580	5485	5381	5335	5332	5331	5324	5325	5241	5272	5234	5151	5154	5091	5084	5096	5117	5166	4940	4911	5106	4717	4937	5071	5043	5111	5263	5229	5113	5237	5259	5129	5215	5343	5257	5153	5215	5180	5112	5020	5024
5421	5162	5030	5248	4935	5403	5285	5272	5378	5303	5300	5358	5269	5476	5137	5263	5181	5232	5098	5128	5113	5238	5093	5075	5023	5065	5048	5048	5088	4861	5102	4896	4897	4968	4975	4979	4979	5017	5211	5059	5029	5192	5067	5239	5200	5077	5184	5058	5087	5094
5202	5211	5103	5216	5197	5203	5436	5327	5168	5417	5363	5368	5320	5232	5428	5194	5177	5129	5131	5042	5041	5110	5132	5039	4933	5127	5086	4984	4909	4944	4921	4922	4873	5086	5021	4918	4968	5010	5069	5036	5092	5115	5079	5178	5115	5215	5154	5135	5117	5053
5360	5185	5279	5266	5220	5365	5310	5351	5332	5382	5464	5284	5223	5178	5113	5052	5175	5254	5068	5094	5016	5151	4934	5034	4989	5038	4966	5103	5081	4946	4927	5074	4906	4737	4726	4618	4819	4909	4903	4927	4931	4902	5010	5061	5118	5079	5089	5175	5129	5263
5418	5239	5280	5258	5223	5268	5447	5344	5416	5365	5337	5291	5268	5187	5251	5079	5195	5150	5069	5112	4999	4964	4972	4972	5121	4981	5054	5016	5026	4934	4886	4814	4943	4805	4829	4826	4818	4749	4886	4991	4999	4983	4859	4927	5056	5063	5207	5163	5163	5282
5145	5281	5384	5147	5363	5526	5456	5439	5425	5413	5295	5216	5160	5017	5211	5220	5175	5283	5098	5104	5075	5095	5109	4937	4993	5061	5102	4958	4987	5036	4969	4828	4916	4711	4832	4740	4819	4824	4884	4811	4877	4991	4872	5124	5055	5055	5276	5127	5180	5179
5299	5299	5413	5357	5466	5415	5350	5454	5302	5316	5164	5179	5175	5336	5042	5274	4895	5081	5021	5062	5022	5063	5064	4958	5075	5025	4966	4878	4965	5084	4888	4826	4930	4873	4903	4752	4806	4855	4814	4866	4949	4933	4904	4792	5046	5015	5183	5096	5176	5161
5511	5275	5357	5482	5557	5492	5448	5429	5384	5270	5239	5162	5190	4956	5146	4983	5051	5167	5134	5021	5182	5035	5161	4987	4946	5002	5000	5003	5050	5041	4975	4955	4908	4899	4708	4806	4756	4892	4694	4718	4856	4905	4862	4860	4970	5034	5037	5033	5184	5151
5323	5308	5511	5456	5513	5277	5471	5602	5367	5395	5383	5298	5103	4996	5006	5093	4979	5132	5149	5097	5049	4979	5040	5007	5019	5115	4968	5155	5059	5147	5026	5007	5030	4885	5022	4929	4762	4757	4760	4991	4769	4841	4715	4864	4956	4853	4987	5094	5199	5113
5206	5351	5319	5398	5457	5332	5212	5328	5343	5144	5209	5200	5074	4908	4950	5041	5018	5194	5204	5040	5084	4964	5076	5033	4980	4977	5101	5150	5123	5122	5055	4848	5180	4964	4840	4972	4911	4721	4823	4935	4952	4918	4810	4972	4819	4976	5175	5265	5231	5335
5407	5261	5465	5503	5439	5348	5274	5456	5472	5385	5116	5192	5113	5076	4930	5101	4964	5170	5123	5152	5100	5039	5095	5074	5049	5112	5071	5183	5202	5111	5154	5029	5083	4932	4896	4862	4917	4863	5018	4959	4883	5008	4917	5050	5063	5229	5175	5274	5397	5687
5541	5448	5460	5419	5385	5439	5463	5467	5339	5199	5103	4949	5050	4993	5143	5082	5174	5000	5152	5014	5024	5133	5061	5301	5148	5180	5133	5015	5139	5167	5209	5090	5001	4980	4939	5082	4939	4959	5094	5098	5063	4971	4980	4987	5134	5409	5346	5519	5715	5695
5518	5671	5452	5568	5610	5312	5405	5264	5431	5203	5200	4979	4972	5061	5166	5024	5007	4985	5187	5265	5123	5225	5068	5159	5286	5015	5116	5072	5096	5178	5214	5335	5178	5134	5092	5056	5094	4958	5090	4936	4803	5061	5068	5164	5162	5207	5298	5320	5462	5450
5384	5469	5566	5755	5440	5453	5343	5019	5051	4948	5001	5020	5029	5162	5192	5170	5144	5123	5079	5087	5150	5286	5164	5128	5164	5212	5346	5149	5071	5312	5157	5261	5182	5144	5107	5183	5103	5128	4994	4928	4915	5056	5276	5270	5205	5186	5095	4781	4957	4781
5422	5454	5626	5511	5560	5462	5279	5290	5079	5229	5014	5067	4979	5128	4884	5064	5103	5077	5283	5316	5222	5200	5113	5279	5012	5095	5169	5297	5250	5378	5261	5468	5249	5241	5057	5122	5029	4871	4884	4991	4971	5217	5287	5225	5074	4854	4690	4382	4419	4577
5430	5550	5730	5316	5492	5367	5250	5098	5091	5238	4983	5185	5046	4958	5067	5126	5008	5250	5287	5241	5288	5243	5102	5186	5418	5172	5140	5181	5407	5419	5238	5475	5403	5168	5268	5127	5044	4771	4814	5040	5092	5183	5363	5126	4907	4615	4410	4256	4260	4471
5611	5456	5576	5572	5372	5130	5211	4987	5122	5039	5069	5037	4977	5058	5119	5119	5278	5388	5256	5345	5338	5249	5229	5314	5219	5400	5363	5358	5345	5403	5284	5278	5425	5405	5208	5311	4983	4910	4973	5146	5244	5463	5256	5054	4699	4397	4263	4258	4524	4576
5403	5441	5481	5539	5427	5330	5098	5172	5091	5040	4930	4942	5013	5108	5057	5162	5222	5292	5311	5416	5415	5353	5463	5369	5372	5357	5241	5368	5249	5278	5225	5220	5312	5238	5300	5190	5173	5010	4999	5166	5342	5299	5028	4724	4577	4351	4545	4492	4743	5021
5472	5214	5528	5388	5407	5031	5082	5065	4984	5026	4955	4992	4911	5202	5273	5347	5371	5185	5356	5389	5306	5418	5402	5308	5537	5341	5233	5185	5153	5217	5289	5210	5292	5185	5212	5301	5185	5076	5021	5223	5279	5035	4791	4426	4401	4346	4460	4838	5153	5368
5361	5366	5177	5478	5314	5284	5045	4905	5132	4969	4999	5038	5118	5114	5178	5146	5252	5157	5289	5221	5412	5386	5436	5444	5265	5268	5259	5109	5088	5127	5147	5362	5233	5224	5260	5260	5135	4995	5112	5135	5145	5054	4508	4396	4275	4328	4504	5012	5243	5446
5365	5403	5385	5395	5224	5170	5017	4949	4976	4948	4893	5007	5057	5121	5310	5247	5051	5212	5330	5452	5477	5394	5375	5271	5418	5200	5181	5067	5242	5190	5254	5275	5291	5194	5147	5068	5049	4907	5123	5157	5251	4956	4523	4272	4277	4321	4670	5097	5399	5681
5301	5314	5412	5372	5410	5156	4843	4914	5082	5020	4941	5012	5197	5227	5115	5196	5081	5278	5440	5342	5444	5457	5299	5291	5315	5124	5088	5175	5143	5176	5227	5127	5228	5147	5256	5048	4906	4937	5033	5192	5161	4975	4660	4393	4473	4485	4820	5169	5440	5551
5353	5189	5263	5313	5325	5219	5048	4990	4954	5052	4965	5034	5077	4955	5124	5120	5191	5291	5202	5230	5241	5355	5320	5209	5232	5278	5207	5268	5092	5298	5100	5232	5072	5098	5185	5059	5030	4875	5001	5096	5314	5069	4670	4492	4607	4549	4819	5220	5563	5556
5500	5243	5252	5238	5289	5019	5136	5087	5113	5158	5266	5044	5053	5032	5293	5264	5236	5334	5322	5169	5215	5200	5171	5138	5255	5198	5316	5172	5075	5163	5091	5064	5024	5086	5238	5131	5029	4988	5087	5128	5388	5074	4774	4455	4683	4566	4803	5099	5300	5423
5384	5248	5094	5164	5219	5138	5002	5131	5141	5096	4920	4941	5106	5192	5251	5234	5297	5344	5124	5204	5140	5204	5243	5266	5165	5117	5202	4991	4943	5006	5093	5014	5007	5079	5186	5218	5121	5069	4969	5418	5341	5123	4727	4469	4346	4488	4724	5103	5551	5423
5385	5114	5136	5331	5129	5171	5222	5013	5031	4916	4944	5105	4920	5219	5218	5151	5312	5207	5248	5113	5146	5240	5190	5418	5217	5149	5001	5150	4894	5066	4724	5046	5121	5113	5230	5143	5088	4979	5214	5198	5291	5094	4676	4508	4339	4396	4617	5235	5510	5396
5263	5145	5039	5173	5381	5205	5121	5127	5024	4981	4965	5143	5104	5121	5064	5101	5018	5076	5272	5068	5165	5251	5289	5220	5218	5114	5125	5089	4938	4990	5074	5144	5103	5101	5121	4987	5013	5026	5068	5301	5306	5119	4664	4361	4354	4488	4651	5061	5189	5404
5034	5242	5322	5238	5247	5237	5064	5015	5123	5111	4994	5112	5112	5102	5052	5088	4948	4999	5141	5134	5164	5120	5172	5249	5103	5052	4824	5087	4868	4795	5000	5044	5066	5013	5301	5018	5109	5016	4874	5371	5341	5114	4641	4389	4393	4453	4610	5048	5357	5596
5203	5137	5329	5229	5294	5255	5212	5246	5094	5233	5044	5059	4961	4971	4969	4888	4996	5064	5115	5054	5138	5024	5077	5012	5011	5006	4934	4939	4918	4960	4885	5089	5159	5021	5140	5102	4930	4731	4933	5233	5306	5292	4748	4448	4512	4540	4701	5171	5539	5709
5123	4975	5241	5207	5365	5203	5234	5173	5262	5189	5178	5125	4833	5011	4844	4941	4935	5020	5104	5088	5056	4976	5059	4964	5034	4990	4936	5182	4981	5038	5015	5114	4978	5022	5076	5109	4963	4766	5104	5178	5510	5148	4650	4580	4607	4720	4905	5376	5694	5776
5140	5238	5121	5256	5202	5137	5207	5398	5325	5153	5200	5071	5068	4843	4976	4943	4845	5055	5096	5036	5064	5035	4928	5089	5058	5045	4868	5032	4970	5108	5143	5002	4966	5015	4953	5056	4866	4828	5209	5360	5372	5170	4915	4645	4633	4661	5089	5514	5906	5856
5223	5271	5084	5245	5161	5129	5221	5297	5129	5394	5045	4889	5022	4949	5019	4965	5046	4944	5012	4837	5038	4890	4832	4824	4930	5076	5040	4985	5000	4894	4970	4941	4869	5007	4991	4814	5048	4960	5203	5434	5462	5339	4868	4879	4636	4609	5164	5705	6042	6193
5100	5120	5078	5251	5189	5191	5299	5326	5352	5342	5124	5200	5071	4828	4903	4879	4898	5033	4834	4806	4988	4935	4940	5048	4865	5025	5105	5080	5003	4860	5026	4909	4968	4939	4916	4942	4968	5079	5142	5259	5451	5452	5105	4725	4507	4515	4916	5282	5671	5961
5143	5147	5119	5195	5352	5249	5371	5396	5207	5221	5159	5019	4979	4935	4931	4856	4885	4817	4818	4864	4936	4917	4817	4833	4921	5002	4945	4981	4953	4913	4951	4866	5061	4984	4991	4855	4952	5044	5011	5314	5249	5458	5079	4686	4437	4315	4570	4719	5018	5298
5201	4931	5094	5247	5310	5282	5491	5341	5331	5157	5219	5195	5063	5044	5029	4840	4846	4766	4793	4872	4880	4996	5007	5039	4891	4856	4771	4860	4777	4767	5005	4956	5075	5058	4949	4992	5044	5117	4981	5109	5330	5251	5187	4919	4591	4351	4388	4291	4455	4535
5176	5024	5030	5064	5178	5420	5304	5163	5157	5217	5245	5121	5104	4936	4892	4943	4864	4812	4807	4899	4918	4805	5029	4871	4925	4846	4591	4792	4769	4869	4890	4908	5108	5032	5205	5040	4994	4936	4925	5223	5181	5407	5277	5202	4788	4630	4421	4298	4308	4383
5059	4937	5011	5100	5210	5171	5258	5255	5062	5234	5235	5289	5165	5114	5025	4914	4773	4822	4733	4962	5074	5070	4911	4915	4794	4908	4798	4728	4895	4840	4959	5060	4958	5059	4932	5132	4957	5021	4841	5060	5151	5441	5518	5448	5288	5100	4917	4589	4429	4557
5199	5060	4977	5083	5275	5182	5092	5063	5257	5525	5405	5089	5300	5061	5024	4967	4923	4964	4907	5095	4941	5034	4913	4894	4765	4885	4744	4830	4934	4927	4869	5055	5030	5011	5045	5094	5065	4942	4792	5001	5076	5477	5532	5592	5682	5522	5178	5085	5070	4825
5030	5015	5045	5019	5160	4960	4993	4972	5251	5191	5260	5207	5022	5056	4942	4928	4875	5023	5000	5117	4957	4939	5010	4785	4863	4773	5099	4833	5022	5083	4928	5164	5164	5094	5176	4923	5104	5025	5030	4946	5082	5414	5385	5682	5523	5608	5669	5457	5332	5292
5156	4923	5050	4958	5120	4935	4998	5017	5178	5247	5051	5138	5058	5095	5088	5036	5050	5208	5090	5128	5056	4965	5065	4933	5129	5065	5047	5093	5096	5102	5110	5082	5059	5199	5168	4975	5240	5030	5296	5240	5202	5241	5247	5525	5417	5638	5592	5673	5412	5405
5285	5051	5095	4961	5009	4899	4858	4934	5144	5166	5172	5209	5057	5123	5233	5237	5168	5396	5124	5124	5117	4937	5015	5029	5150	5145	5200	5143	5321	5095	5244	5176	5023	5191	5302	5064	5208	5212	5269	5443	5311	5135	5337	5281	5316	5435	5473	5379	5439	5275
5288	5143	5178	4916	4941	4790	5064	4872	5117	5083	5059	5021	5172	5084	5204	5283	5299	5319	5230	5129	4988	5093	5194	5159	5260	5211	5212	5356	5270	5136	5180	4967	5103	5163	5315	5209	5222	5293	5232	5339	5387	5223	5216	5100	5161	5084	4920	5106	4919	4844
5468	5049	5081	5009	4836	4687	4923	4949	4955	5055	5005	5042	4999	5236	5088	5309	5344	5307	5157	5145	5154	5037	5166	5286	5351	5362	5322	5250	5168	5107	5084	5023	5201	5089	5187	5269	5262	5311	5263	5231	5262	5348	5055	5031	4823	4860	4697	4729	4755	4896
5289	5176	5136	5015	4839	4967	4961	5098	4991	4946	4978	4817	5103	5102	5175	5239	5161	5200	5185	5216	5118	5136	5220	5282	5298	5446	5283	5170	5255	5151	5157	5165	5169	5160	5418	5302	5350	5296	5270	5138	5079	5005	5030	4859	4853	4752	4670	4761	4650	4792
5348	5154	5063	5043	5053	4965	4909	4912	4810	4896	4890	4938	5149	5057	5260	5302	5127	5140	5019	5089	5159	5249	5247	5326	5230	5194	5241	5133	5097	5189	5084	5241	5276	5297	5169	5249	5371	5335	5155	4895	4998	4902	4860	4780	4842	4763	4790	4712	4952	4935
5302	5214	5108	5070	5149	5046	4968	4903	4863	4793	4869	4967	5146	4938	5158	5116	5018	5005	4970	5068	5223	5239	5136	5373	5224	5299	5181	5156	5256	5129	5124	5103	5105	5343	5231	5122	5104	5117	5111	4968	4939	4733	4661	4595	4719	4747	4761	4886	4849	5103
5222	5086	5068	5216	5054	5148	5103	5039	4908	4735	4943	4828	5084	4905	4886	5050	4961	4977	4936	5323	5169	5242	5046	5130	5157	5143	5221	5132	5106	5178	5234	5203	5065	5145	5130	5091	5106	4929	4779	4822	4888	4819	4720	4663	4726	4734	4773	4895	5097	5071
5230	5130	4983	5016	5139	5123	5063	4851	4860	4950	4938	4960	5077	4828	4914	4942	5078	4873	4992	5077	5012	5152	5033	5020	5000	5049	5140	5140	5087	5086	5180	5256	5012	5066	5013	5144	4890	4725	4737	4747	4619	4664	4780	4775	4857	4832	4760	4955	5042	5148
5072	4792	4942	5134	5210	5188	4953	4982	5035	5067	5079	4995	5031	4898	4899	4764	4959	4936	5038	5204	5094	5062	5151	5044	5093	4930	4874	5013	5034	5057	5130	5162	5056	5067	5108	4811	4802	4821	4856	4754	4744	4864	4932	5113	5003	5016	5063	5168	5261	5458
4983	4926	4945	5126	5135	5140	5095	4982	5047	5198	5198	5157	4976	4993	4925	4839	4987	4859	5095	4939	5073	4875	5006	4761	4933	4879	4993	4929	5054	5122	5065	5013	5031	4971	4914	4621	4808	4732	4734	4973	4995	4806	4925	5027	5225	5112	5229	5259	5323	5447
4991	4947	4997	5142	5052	4935	4928	5103	5176	5218	5196	5126	5098	4909	5024	4899	4912	5062	5030	4999	5078	4761	4973	4710	4736	4883	4768	4891	4842	5027	5035	4989	5008	4965	4855	4663	4830	4867	4780	4894	4974	4961	4918	5113	5229	5249	5125	5341	5357	5169
5115	5006	4849	5065	4880	4866	4861	4921	5207	5170	5316	5168	5052	5146	5046	4981	5156	5048	5277	4974	5083	4898	4844	4752	4819	4882	4965	4795	4992	4951	4989	4870	4899	4906	4871	4788	4735	4914	4878	5062	5002	5153	5154	5149	5293	5309	5179	5139	5249	5190
5107	4835	4777	4978	4834	4853	4718	5035	5177	5140	5252	5169	5169	5230	5069	5215	5099	5152	5242	5190	5150	4897	4893	4846	4878	4880	4997	4911	5053	4939	5069	4971	4873	4735	4924	4791	5094	4940	5006	5043	5296	5008	5181	5253	5143	5194	5243	5119	5060	4950
5052	4880	4974	4918	4863	4823	4845	4923	5110	5037	5079	5187	5206	5322	5120	5156	5326	5360	5225	5155	5124	5004	5067	5020	4980	5019	4993	5021	4965	4979	4874	5061	4905	4884	5007	4921	4985	5032	4973	5177	5213	5197	5083	5116	5196	5121	5115	5125	4917	4984
5156	5067	5071	4875	4963	4708	4902	4829	5057	4992	5008	5089	5047	5128	5095	5194	5247	5261	5099	5163	5061	4969	5052	5074	5096	5100	5200	5122	5318	4984	4992	5050	4970	5091	4990	5029	5071	5048	5107	5093	5164	5115	5059	5131	5004	4923	4888	4801	4758	4914
5106	5053	5082	4910	4858	4690	4860	4955	4978	4945	4990	4845	5009	5072	5130	5184	5295	5126	5172	5035	5118	4975	5102	5082	5217	5174	5293	5169	5079	5099	5066	5044	4898	5069	4978	4922	5073	4981	5226	5056	5152	5129	5041	5030	4949	4745	4831	4938	4724	5035
5252	4975	5074	4983	4824	4757	4819	4939	5131	4985	4836	4854	4940	4860	5043	5013	5172	4985	4976	5008	4963	4999	5006	5182	5250	5240	5246	5093	5095	5078	5112	5006	4953	4979	5031	5121	5190	4945	5079	5002	5169	5115	4943	4979	4821	4845	4870	4777	4964	5047
5098	5103	5198	5056	4980	4977	4850	5141	5006	4977	4743	4789	4781	4900	5089	4947	5090	4903	4905	4918	4931	5025	5028	4993	5173	5136	5298	5121	5007	4885	4895	4834	4832	4858	5026	5140	5117	5063	5111	5031	4973	4920	4897	5018	4833	4927	4832	4897	4967	5043
5094	5036	5070	5049	4922	5019	5060	5024	5014	4860	4888	4806	4858	4869	4880	4861	4914	4954	4951	4926	4981	4952	4913	5026	5142	4873	5011	4991	4978	4929	4798	4776	4759	4954	4985	5055	4941	5030	4988	4922	4939	4868	4811	4783	4729	4921	4835	4947	4963	5040
5036	4840	4921	4846	4899	5100	5067	5026	5029	5082	4928	4816	4925	5011	4827	5019	5019	4765	4726	4714	4755	4909	4993	4857	4862	4975	4843	4914	4806	4933	4803	4703	4859	4767	4871	4848	5109	5065	4998	4933	4903	5108	4898	4975	4944	4864	5026	5043	5059	5009
5160	4891	4826	4648	4947	4960	5022	5018	5176	5118	4993	5001	5037	5027	4951	5136	4950	4923	4854	4827	4762	4884	4990	4958	4989	4935	4861	4836	4759	4690	4712	4773	4891	4866	4802	5042	5084	4947	5128	5024	5008	4869	4950	4956	5111	5005	5060	5076	4881	5073
4988	4811	4686	4695	4864	4846	5032	4873	5084	5054	4936	4987	5072	5135	5196	5133	5006	4968	4958	4848	4867	4999	5049	4971	4989	5001	4772	4873	4648	4839	4699	4844	4931	4862	4984	5051	5148	5109	4927	5070	4863	5103	4912	5082	4889	4893	5012	4823	4899	4699
5124	4966	4807	4787	4879	4899	4965	5014	4877	5008	5088	5093	5215	5267	5268	5083	5126	4907	4997	5007	5137	4982	5019	5076	4932	4917	4852	4831	4759	4817	4922	4897	5081	5043	5083	5041	5156	5185	5033	5148	4918	5040	4960	4831	4900	4805	4857	4871	4783	4731
5089	4794	4847	4901	4803	4957	4951	4950	4956	4941	4898	4956	5163	5184	5239	5129	5102	5028	4915	4908	4961	5019	5126	5261	5065	5198	4880	4909	4849	4850	4999	5108	5063	5172	5056	5164	5110	5104	4917	5048	4916	4913	5019	4826	4978	4886	4718	4777	4778	4816
5183	4927	4984	4834	4857	4871	5031	4902	4953	4995	4878	4835	4943	4951	5093	5036	4914	5003	4952	4896	5059	5095	5142	5065	5031	4966	5059	4922	4842	4907	4895	5041	5155	5198	5138	5102	5024	4922	5035	4802	4812	4846	4786	4907	4832	4643	4842	4774	4897	4774
5178	4968	4932	5000	5099	4942	4841	4923	4855	4811	4813	4949	4889	4879	4935	4868	5028	4909	4928	4846	5000	5037	5030	4947	5064	4945	5032	4822	4805	4859	4946	5018	5020	5061	5005	4858	4928	4934	4709	4734	4659	4648	4638	4741	4806	4806	4815	4869	4929	5029
4949	4912	4890	4953	5120	4933	5023	4907	4735	4894	4910	4885	5018	5013	4828	4854	4768	4664	4740	4833	4913	5036	4944	4928	4808	4808	4834	4910	4707	4898	4991	5057	5032	5007	5097	4897	4794	5006	4886	4842	4750	4842	4811	4821	4840	4767	5003	5079	5121	5222
4891	4726	4676	4762	4865	5137	5003	4864	4881	4758	4936	4969	4885	5031	4936	4971	4852	4808	4712	4865	4981	5003	5015	4753	4797	4799	4801	4727	4875	5035	4937	4944	5083	5122	5110	5090	4955	4811	4727	4818	4826	4772	4928	4887	5009	4995	4939	5130	5150	5145
4851	4646	4592	4789	4808	4971	5012	5043	5031	4897	4850	4983	5006	5177	5003	4867	4837	4811	4820	4727	4926	5157	4963	4882	4827	4718	4716	4860	4692	4903	4795	4884	4919	4929	5040	4823	4936	4921	4844	4898	4810	4911	5108	4892	5057	5151	4979	5159	5099	5048
4904	4711	4576	4673	4842	4872	4787	5008	4887	4720	4872	5033	5021	5026	5082	4913	5050	4966	4957	4861	5154	5146	5044	5150	4945	5055	4711	4712	4864	4988	4896	4865	4883	4767	4960	5048	4960	5089	4978	4972	4837	5019	4931	5020	5136	4923	5021	5040	5060	4937
5163	4795	4820	4661	4920	4770	4811	4873	4806	4886	4927	5002	4921	5068	5042	5013	4807	4872	5040	5072	5102	5217	5088	5055	5173	4982	4773	4855	4943	5092	5117	5263	5060	5253	5207	5196	5038	5062	5006	4995	5000	4950	4736	4872	4997	4917	5031	5043	5093	4823
5026	4688	4756	4738	5054	4975	4855	4785	4775	4837	4903	4840	5082	5075	5007	4986	4923	4971	4976	4992	5134	5168	5295	4991	5026	5124	5032	4844	5156	5140	5229	5263	5498	5285	5336	5166	5154	5006	5128	5020	4966	4839	4959	4886	4890	4910	5051	4859	5088	5120
4871	4698	4831	4851	5044	4981	4931	4786	4814	4900	4898	4940	5089	4958	4910	4999	4813	4923	4937	5004	5315	5180	5161	5045	4994	5015	4934	4859	5060	5067	5059	5101	5143	5092	5092	5033	4843	4841	4797	4923	4723	4769	4863	4890	4739	4795	5006	4911	5084	5068
4980	4839	4701	4748	5130	4913	5037	4917	4979	4909	4853	4959	5002	4956	4839	4926	4824	4715	4795	4865	4948	5058	4974	4898	5010	4847	4904	4832	4938	4757	4856	4834	5026	4782	4849	4779	4679	4650	4729	4616	4706	4787	4768	4835	4763	4778	4995	4974	4928	5059
5034	4950	4911	4801	4830	5055	5045	4939	4993	5054	5067	4867	5034	5009	4943	4846	4774	4752	4739	4869	4993	5007	4948	4923	4818	4783	4712	4684	4875	4796	5020	4835	4849	4877	4920	4787	4852	4827	4809	4749	4803	4879	4941	4756	4863	4954	4954	4892	5065	5066
5218	4992	4908	4924	4894	4907	4950	5044	4923	4853	4914	4914	5007	4959	4927	4989	4832	4830	4944	4915	4959	4992	4989	4776	4812	4607	4471	4679	4763	4777	5022	4964	5224	5298	5194	5227	5164	5235	5233	4847	4843	4931	5056	4774	5003	4812	5065	4950	5122	5218
4903	4733	4916	4981	4836	4843	4651	4896	4963	4899	4920	5083	5167	5088	5013	4899	4932	4899	4966	4965	5150	5121	4969	4950	4951	4688	4647	4634	4702	4861	5034	5417	5435	5479	5598	5538	5599	5315	5171	5033	4989	5022	5022	4951	4845	4847	4843	4956	5031	5170
4728	4574	4704	4994	5066	4865	4786	4725	4800	4870	4647	5023	4933	5136	4919	4803	4733	4756	4716	4866	5075	5120	4956	4962	4805	4916	4852	4745	4930	5007	5071	5311	5301	5419	5629	5613	5380	5148	5089	5072	4877	5003	4862	4860	4709	5045	4839	4978	5010	5075
4650	4317	4679	5029	5195	4984	4765	4939	4804	4781	4616	4833	5095	4958	4983	4733	4695	4752	4635	4954	4957	5040	5255	5136	4938	4925	4895	4909	5076	4920	4989	5012	4968	5120	5114	5143	4972	4827	4909	4784	4756	4810	5057	4883	4739	4862	4880	5056	5097	5195
4442	4443	4627	5172	5101	4840	4703	4914	4863	4646	4745	4857	4924	4822	5037	4869	4744	4680	4831	4674	5074	5151	5088	5069	4929	4768	4841	5042	5134	4978	4903	4776	4773	4742	4932	4874	4890	4488	4479	4566	4529	4831	5049	5060	4577	4952	5250	5266	5244	4945
4653	4460	4582	5370	5202	4766	4834	4930	4892	4846	4718	4819	5091	4843	4754	4967	4738	4827	4915	4836	4915	5044	5007	5142	4840	4762	4913	5145	5067	4820	4782	4688	4693	4507	4756	4667	4677	4406	4532	4518	4435	4693	5273	5120	4680	4901	5314	5415	5080	5071
4830	4516	4767	5111	5002	4663	4604	5001	4923	4695	4844	4962	5016	4971	4952	4968	4810	4747	4785	4890	4880	4978	4983	5015	4988	4791	4998	5179	5045	4903	4767	4639	4609	4407	4648	4864	4622	4431	4521	4434	4584	5103	5469	5134	4688	4788	5338	5395	5042	5085
4807	4320	4615	4997	5053	4483	4604	4855	4874	4580	4886	4903	4813	5004	5084	5007	4880	4865	4918	4884	4907	5020	5100	5103	4842	4873	4908	5377	5379	5154	4981	4796	4932	4708	5024	5243	4973	4745	4661	4832	4649	5032	5378	5025	4589	4728	5238	5256	5040	5021
4868	4460	4693	5067	4896	4695	4590	4600	4811	4692	4671	4919	4979	4918	5098	5026	4762	4689	4899	4929	5022	5083	5226	5116	5085	4799	4973	5247	5360	5175	5033	5124	5080	4965	5311	5519	5254	4926	4920	4747	4648	5131	5539	5012	4661	4850	5134	5177	5050	5031
4827	4425	4735	5145	4906	4540	4604	4780	4865	4628	4525	4742	4788	4774	5131	4935	4822	4724	4833	4961	4844	5125	5122	5025	5035	4955	5002	5314	5288	5106	4990	4964	4990	5060	5309	5386	5085	4919	4871	4701	4517	5007	5535	5038	4586	4633	5216	5028	4896	4775
4822	4739	4758	4906	4955	4678	4650	4879	4811	4577	4679	4658	4795	4815	4882	4964	4824	4910	4904	4946	4783	4901	5189	5037	4938	4902	4916	5061	5094	4958	4714	4867	4660	4917	4888	5179	4877	4750	4739	4626	4443	4865	5272	4943	4510	4730	5117	5196	4865	4840
4823	4511	4823	5178	4942	4733	4726	4839	4904	4698	4845	4854	4876	4918	4976	4993	4836	4778	4896	4778	4702	4835	5070	4976	4896	4910	4841	5157	5188	5018	4832	4637	4735	4747	4980	5140	4946	4676	4704	4695	4551	4927	5552	5052	4403	4707	5260	5107	4987	4866
4854	4494	4687	5088	5005	4577	4750	4880	4883	4708	4712	4955	4912	4783	4915	5000	4965	5029	4988	4741	4773	4864	4902	5025	4820	4977	4688	5161	5305	4893	4927	4772	4957	4792	5043	5340	5102	4914	4873	4836	4684	5047	5473	5184	4443	4739	5078	5076	4884	4715
4867	4617	4736	5080	4930	4644	4610	4845	4734	4744	4868	4870	4816	4886	5041	5003	4839	5027	4919	4803	4692	4943	5006	5100	4893	4976	4988	5183	5299	5070	4798	4790	4807	4770	5038	5223	5105	4861	5048	4867	4797	5058	5480	4870	4506	4703	4895	4970	4782	4522
4977	4614	4825	5219	4944	4523	4467	4918	4882	4684	4707	4739	4689	4814	4970	5111	4880	4928	4942	4889	4663	4946	4967	5076	4811	5046	4898	5121	5126	5114	4742	4576	4716	4522	4957	5154	5062	4885	4716	4779	4566	5054	5412	5093	4579	4539	5054	5066	4702	4551
4995	4672	5040	5094	4842	4469	4514	4799	4910	4600	4652	4783	4488	4783	4852	4803	4973	4740	4722	4801	4793	4735	4910	4930	4844	4763	5197	5220	5352	4849	4908	4647	4714	4657	4999	5161	5006	4789	4803	4733	4728	4997	5512	5163	4543	4671	5169	5131	4866	4590
5014	4656	5012	5266	5043	4634	4536	4746	4905	4820	4709	4632	4647	4515	4665	4828	4989	4951	4808	4686	4568	4841	4812	4841	4786	4794	4906	5342	5346	5019	4803	4753	4618	4727	5190	5288	4983	4873	4709	4834	4774	5223	5507	4965	4554	4795	5164	5218	4921	4679
4766	4575	4893	5383	4911	4448	4564	4679	4775	4662	4667	4746	4524	4415	4791	4793	4778	4884	4907	4761	4735	4810	4850	4884	4777	4859	5045	5172	5392	5105	4751	4800	4740	4752	5040	5218	5129	4751	4678	4898	4734	5064	5818	5066	4864	4792	5100	5324	4967	4650
4971	4655	4727	5283	4952	4397	4347	4613	4711	4577	4808	4644	4544	4482	4737	4734	4856	4931	4946	4700	4767	4936	4942	4924	4739	4882	5057	5341	5467	5259	4807	4813	4767	4665	4995	5239	4970	4770	4841	4792	4892	5265	5708	5266	4746	5017	5343	5207	4863	4748
4706	4647	4883	5231	5060	4603	4392	4503	4602	4496	4611	4702	4568	4430	4610	4736	4688	4825	4927	4844	4819	4855	4871	4859	4791	5014	5023	5399	5629	5374	5019	5062	4822	4753	5053	5168	4940	4770	4962	4777	4806	5242	5670	5412	4896	4976	5444	5306	5100	4920
4637	4496	4831	5255	5165	4561	4496	4684	4564	4567	4549	4697	4707	4467	4637	4810	4668	4905	5142	4909	4922	4773	4868	4818	4684	4846	5133	5379	5475	5364	5089	5111	4911	4918	4998	5389	5053	4686	4815	4683	4758	5145	5662	5158	4758	5010	5394	5489	5096	4914
4785	4438	4874	5231	5047	4626	4421	4509	4602	4452	4638	4680	4468	4679	4712	4711	4660	4845	4829	4823	4731	4854	4910	4814	4608	4976	5084	5349	5404	5367	5182	5073	5016	5003	5073	5232	4986	4713	4774	4857	4777	5169	5496	5287	4872	4838	5349	5363	5101	5023
4758	4377	4891	5079	5117	4533	4555	4612	4655	4541	4637	4646	4720	4704	4713	4722	4740	4850	4832	4855	4937	4985	4991	4915	4719	4810	4998	5335	5460	5260	5053	5015	4994	5026	5071	5298	4971	4659	4776	4783	4768	5177	5576	5243	4858	5082	5509	5455	5234	5117
4781	4531	4750	5060	4981	4504	4427	4623	4627	4490	4596	4685	4609	4489	4680	4788	4687	4727	4880	4985	4784	5128	5062	4935	4683	4865	5158	5402	5564	5433	5154	5120	4929	5079	5237	5411	5024	4715	4742	4763	4705	5140	5750	5247	4941	5002	5519	5403	5045	5159
4910	4600	4808	5089	5043	4580	4407	4518	4528	4436	4546	4662	4631	4542	4671	4679	4635	4723	4922	4876	4934	5045	5248	5061	4791	4760	5140	5443	5572	5362	5017	5074	5112	5168	5485	5368	4917	4622	4870	4728	4597	5226	5590	5145	4606	4952	5345	5409	5111	4974
4790	4563	4754	5318	5029	4599	4506	4473	4431	4410	4459	4729	4540	4635	4727	4685	4425	4685	4843	4691	4686	4918	5053	5022	4896	4839	4934	5218	5479	5056	4992	4981	4955	4880	5211	5299	4989	4738	4648	4701	4577	5137	5497	5150	4578	4892	5157	5265	5005	4804
4795	4541	4819	5078	4979	4760	4573	4577	4530	4538	4562	4649	4590	4630	4804	4609	4462	4551	4664	4762	4830	4713	5055	5025	4942	4775	4980	5263	5299	5014	4892	4756	4941	4845	5140	5293	5020	4645	4735	4696	4683	5312	5487	5163	4631	4828	5085	5203	5020	4741
4742	4392	4796	5129	4875	4571	4688	4722	4611	4415	4461	4631	4501	4646	4734	4761	4620	4489	4805	4671	4589	4905	4862	4894	5008	4964	5026	5378	5353	5067	4810	4844	4975	4717	5071	5356	5176	4813	4887	4679	4675	5303	5608	5167	4670	4786	5238	5184	4993	4704
4803	4336	4786	5002	4856	4544	4581	4797	4689	4564	4471	4539	4492	4614	4638	4754	4644	4580	4665	4748	4608	4686	4775	4976	4854	4810	5138	5378	5136	4859	4889	4802	4830	4871	5074	5276	4925	4894	4798	4826	4812	5293	5532	5058	4783	4819	4987	5192	4887	4734
4707	4449	4824	5127	4936	4620	4508	4809	4624	4615	4667	4573	4422	4506	4714	4770	4675	4608	4534	4497	4587	4659	4707	4739	4786	4771	5093	5299	5187	4942	4702	4654	4682	4647	5009	5415	5167	4761	4869	4776	4599	5253	5506	5135	4689	4732	5029	5240	4826	4811
4888	4500	4828	5086	4859	4529	4596	4772	4838	4743	4503	4471	4415	4540	4700	4680	4527	4641	4568	4466	4590	4562	4609	4572	4579	4761	4854	5336	5312	5125	4745	4893	4626	4700	5063	5200	5012	4714	4753	4908	4741	5359	5658	5201	4757	4824	5408	5235	4967	4817
4682	4564	4966	5062	5070	4556	4455	4780	4874	4658	4713	4796	4543	4452	4536	4694	4502	4649	4623	4530	4607	4551	4731	4565	4512	4661	5037	5280	5398	5007	4848	4910	4928	4790	5026	5292	4900	4874	4932	4941	4657	5186	5770	5382	4678	4884	5469	5271	4986	4783
4679	4525	4938	5253	5122	4494	4608	4710	4731	4712	4629	4710	4641	4612	4576	4570	4654	4618	4569	4521	4660	4573	4747	4684	4523	4390	4941	5183	5428	5251	4914	5016	4857	4741	4959	5092	5075	4685	4971	4775	4737	5172	5641	5139	4773	4965	5329	5358	5092	4855
4670	4531	5002	5352	5137	4697	4621	4502	4736	4601	4862	4923	4727	4583	4587	4603	4418	4605	4695	4586	4482	4681	4704	4720	4523	4478	4752	5276	5404	5144	4964	4928	4827	4707	5167	5293	5004	4727	4796	4731	4705	5143	5718	5249	4857	4918	5400	5278	5132	4845
4692	4426	4932	5390	5188	4781	4615	4737	4576	4485	4577	4716	4639	4566	4479	4404	4460	4589	4681	4603	4596	4585	4664	4685	4511	4465	4582	4975	5217	5233	5059	4905	4919	4824	5323	5342	4989	4758	4840	4874	4868	5137	5505	5317	4921	4900	5290	5294	5109	4893
4614	4370	4669	5154	5022	4775	4531	4798	4671	4485	4651	4660	4646	4670	4588	4366	4428	4475	4565	4760	4502	4613	4685	4607	4580	4500	4726	5011	5164	5105	4932	5028	5213	5168	5380	5513	5185	4912	4786	4872	4793	5088	5634	5209	4822	4795	5303	5419	4946	5027
4541	4424	4682	5132	4914	4956	4490	4605	4678	4480	4493	4657	4652	4630	4850	4392	4421	4447	4603	4716	4506	4412	4584	4646	4472	4559	4796	5026	5156	4996	5028	4891	4949	4923	5367	5441	5264	4894	4968	4898	4782	4965	5604	5166	4609	4808	5336	5232	5115	4994
4707	4148	4630	4840	5068	4706	4701	4652	4590	4385	4341	4485	4496	4633	4714	4660	4526	4375	4471	4477	4476	4552	4636	4657	4634	4617	4886	5089	5083	4981	4885	4817	4958	4937	5194	5530	5140	5049	4870	4909	4772	5003	5464	5148	4684	4860	5251	5283	4930	4832
4591	4305	4665	5058	5031	4581	4686	4701	4648	4307	4339	4424	4516	4460	4554	4670	4522	4474	4416	4527	4433	4472	4566	4655	4656	4742	4732	4999	5079	4834	4680	4862	4844	4840	5084	5497	5291	4989	4955	4846	4852	5298	5625	5251	4802	4748	5287	5372	4942	4905
4594	4326	4571	4948	4728	4516	4521	4591	4611	4470	4391	4427	4552	4404	4553	4699	4561	4587	4546	4517	4442	4514	4628	4585	4521	4533	4805	5187	5272	5038	4867	4797	4898	4768	5171	5362	5150	4850	4974	4944	4816	5225	5676	5417	4721	4795	5315	5265	4988	4724
4568	4388	4606	4943	4645	4457	4392	4649	4606	4523	4443	4467	4396	4460	4507	4599	4534	4605	4624	4452	4512	4561	4671	4625	4448	4499	4801	5165	5187	4975	4917	4678	4808	4566	4963	5323	5122	4948	4897	4844	4704	5164	5677	5271	4750	4860	5324	5399	5066	4867
4641	4366	4656	5121	4815	4390	4298	4411	4487	4529	4292	4586	4571	4223	4372	4559	4465	4608	4675	4615	4543	4568	4666	4624	4391	4499	4721	5059	5214	5002	4702	4924	4879	4855	4914	5278	5133	4789	4633	4930	4848	5131	5640	5348	4798	4714	5232	5281	5070	4976
4532	4253	4508	5042	4682	4405	4189	4389	4477	4510	4436	4469	4553	4554	4398	4486	4526	4723	4724	4855	4596	4697	4832	4734	4607	4456	4745	5329	5401	5249	4909	4984	5061	5052	4959	5175	5119	4624	4742	4631	4568	5043	5595	5271	4506	4923	5226	5335	5267	5001
4542	4231	4612	4975	4851	4362	4249	4407	4392	4324	4605	4655	4408	4579	4518	4652	4615	4535	4708	4841	4679	4542	4752	4731	4625	4356	4795	5181	5166	5109	4849	4849	4882	4938	5087	5320	5055	4773	4709	4634	4646	4905	5424	4949	4612	4801	5099	5220	5168	4984
4363	4292	4446	4978	4776	4327	4279	4220	4314	4310	4510	4699	4602	4557	4529	4633	4536	4581	4643	4674	4578	4750	4936	4830	4775	4738	4769	5099	5264	5101	4978	4928	4904	4884	5059	5298	5047	4682	4661	4678	4513	4895	5506	5060	4547	4701	5084	5166	4865	4943
4565	4181	4518	4849	4772	4402	4375	4256	4424	4178	4387	4530	4523	4635	4655	4670	4529	4530	4673	4823	4694	4699	4987	4931	4849	4838	4934	5063	5200	5265	4843	4825	4686	4684	5117	5383	5071	4676	4670	4721	4783	4901	5550	5129	4519	4696	5131	5125	4904	4738
4680	4288	4556	5055	4766	4375	4314	4393	4315	4255	4362	4562	4513	4432	4667	4630	4605	4617	4701	4808	4664	4732	4820	4779	4867	4651	4928	5047	5243	5163	4880	4750	4897	4712	5113	5354	5044	4729	4786	4916	4881	5049	5473	5174	4732	4703	5239	5193	4904	4810
4438	4130	4520	4882	4647	4267	4335	4493	4464	4240	4357	4614	4413	4539	4630	4830	4552	4612	4824	4831	4689	4547	4913	4812	4781	4779	4837	5238	5376	5304	5076	4832	4793	4640	4994	5143	5077	4700	4855	4865	4669	5043	5458	5211	4791	4910	5311	5225	5005	4823
4518	4143	4518	4831	4880	4250	4266	4542	4634	4353	4363	4523	4421	4490	4497	4763	4600	4622	4718	4664	4622	4652	4770	4711	4696	4729	5034	5016	5320	5301	4882	4854	4718	4651	4919	5093	4931	4453	4437	4708	4605	5025	5619	5166	4793	4812	5132	5285	4922	4868
4507	4148	4614	4959	4902	4367	4435	4462	4567	4403	4397	4411	4493	4414	4469	4649	4565	4518	4633	4799	4610	4771	4699	4767	4722	4791	4914	5147	5251	5246	4963	4938	4628	4694	4923	5109	4732	4554	4403	4584	4481	5153	5474	5284	4698	4774	5182	5378	5208	4894
4589	4238	4386	5003	4855	4454	4398	4571	4415	4327	4451	4505	4476	4390	4595	4541	4370	4485	4745	4521	4596	4510	4636	4604	4650	4529	4796	5134	5123	5039	4993	4926	4773	4794	4815	5247	5034	4637	4583	4568	4463	4942	5387	5154	4553	4583	5197	5502	5047	4999
4460	4204	4542	4904	4947	4628	4444	4558	4472	4372	4371	4393	4552	4427	4540	4605	4414	4442	4389	4401	4609	4637	4668	4618	4546	4478	4703	5033	5110	5073	4859	4956	4747	4659	4767	5061	4863	4567	4445	4499	4430	4872	5403	5010	4585	4614	5209	5163	5073	4712
4554	4159	4425	4839	4797	4603	4489	4483	4488	4512	4456	4479	4379	4352	4555	4649	4386	4445	4551	4531	4479	4547	4683	4578	4561	4551	4702	4932	5011	4923	4634	4735	4800	4609	4904	5001	4937	4575	4575	4524	4471	4860	5293	5036	4521	4571	5093	5148	4863	4688
4546	4392	4471	4975	4848	4497	4387	4527	4617	4435	4420	4468	4557	4377	4581	4452	4485	4383	4519	4483	4414	4509	4498	4501	4515	4542	4775	5049	5114	4769	4694	4698	4795	4640	4913	5100	5038	4750	4761	4674	4593	4982	5464	5080	4597	4537	4985	5200	4909	4925
4668	4294	4603	5025	4757	4338	4341	4583	4623	4506	4459	4397	4427	4391	4625	4608	4436	4531	4579	4464	4445	4445	4583	4551	4345	4429	4789	4799	4998	4849	4580	4766	4823	4737	4963	5190	5030	4671	4748	4676	4423	5020	5356	5017	4774	4554	5114	5266	4991	4828
4462	4353	4533	4994	4842	4522	4378	4514	4632	4641	4524	4574	4391	4369	4614	4560	4517	4497	4579	4472	4487	4524	4564	4503	4372	4278	4499	4919	4991	4896	4700	4769	4907	4458	4571	4973	4885	4618	4559	4593	4472	4820	5449	5198	4502	4571	5012	5056	4991	4713
4544	4275	4435	4936	4750	4358	4311	4617	4707	4604	4599	4661	4514	4277	4468	4620	4544	4374	4519	4377	4426	4337	4554	4496	4394	4245	4526	4816	5089	4727	4709	4741	4682	4810	4960	5021	4821	4583	4440	4472	4490	4689	5467	5000	4376	4539	5030	5125	4943	4746
4490	4087	4554	4938	4722	4464	4236	4481	4581	4499	4575	4787	4666	4490	4708	4536	4535	4673	4586	4538	4525	4540	4762	4571	4375	4410	4477	4790	5027	4890	4657	4703	4865	4765	4958	5180	5134	4757	4590	4559	4379	4865	5094	4827	4523	4379	4912	5020	4973	4741
4451	4201	4378	5032	4960	4562	4362	4465	4611	4636	4571	4733	4712	4559	4603	4694	4624	4599	4650	4546	4444	4474	4558	4650	4444	4373	4557	4898	4997	4804	4584	4676	4817	4827	4895	5114	5098	4584	4622	4615	4472	4722	5286	4978	4331	4440	4828	4899	4834	4678
4381	4175	4454	4930	4951	4409	4409	4494	4465	4584	4527	4668	4554	4404	4604	4674	4581	4702	4700	4636	4446	4611	4611	4608	4569	4427	4708	4791	4978	4834	4674	4471	4760	4509	4688	5011	4902	4782	4661	4631	4423	4787	5123	4964	4354	4421	4730	4845	4759	4485
4626	4397	4396	5003	4880	4398	4242	4442	4495	4464	4544	4494	4475	4311	4615	4661	4620	4547	4679	4630	4346	4464	4533	4677	4557	4472	4679	4923	4944	4733	4664	4411	4577	4455	4829	4825	4751	4491	4563	4584	4522	4747	5408	5056	4472	4653	4968	4965	4760	4555
4788	4377	4571	5191	4821	4344	4087	4455	4562	4500	4549	4658	4424	4321	4533	4656	4511	4413	4688	4683	4532	4482	4562	4641	4606	4575	4660	4852	4966	4969	4573	4486	4558	4578	4851	5144	4749	4479	4676	4604	4456	4797	5335	5131	4619	4498	4952	5038	4870	4787
4454	4280	4658	5193	4925	4443	4201	4395	4439	4480	4568	4584	4451	4353	4341	4622	4417	4512	4609	4672	4649	4479	4573	4618	4482	4435	4601	4811	5038	5075	4570	4559	4561	4574	4959	5236	4906	4685	4568	4566	4499	4748	5180	5056	4378	4392	4959	5137	4849	4679
4639	4336	4451	4956	5116	4490	4301	4455	4422	4354	4519	4771	4497	4353	4295	4477	4284	4396	4595	4583	4685	4557	4586	4593	4576	4505	4482	4786	5153	5006	4723	4682	4670	4597	4724	5089	4834	4575	4528	4544	4329	4684	5099	4900	4496	4357	4882	5043	4806	4608
4540	4176	4563	5021	5041	4627	4381	4458	4532	4378	4477	4675	4500	4426	4479	4360	4318	4343	4434	4529	4451	4411	4601	4572	4478	4450	4619	4832	4929	4993	4735	4586	4526	4513	4742	5002	4871	4641	4571	4533	4409	4836	5297	4856	4614	4689	4899	4952	4889	4665
4688	4323	4633	5043	5089	4485	4304	4567	4472	4331	4452	4524	4459	4238	4419	4375	4320	4379	4470	4332	4509	4355	4609	4507	4547	4506	4484	4800	4874	5009	4634	4772	4684	4632	4861	5129	4974	4693	4525	4586	4460	4796	5364	5176	4716	4642	5042	5010	4846	4741
4560	4268	4633	5065	5039	4631	4469	4495	4446	4332	4427	4499	4465	4365	4328	4341	4318	4475	4432	4384	4383	4256	4429	4417	4400	4565	4586	4787	4967	5037	4836	4799	4684	4670	4816	5157	5071	4855	4707	4614	4429	4858	5313	5011	4465	4373	5030	5054	4827	4736
4386	4089	4557	4958	5011	4635	4514	4529	4399	4417	4389	4430	4354	4174	4276	4285	4256	4261	4425	4297	4386	4101	4416	4469	4554	4414	4404	4694	5021	5080	4822	4763	4808	4630	4784	5060	4823	4489	4539	4616	4459	4794	5228	5063	4492	4427	5042	5140	4890	4732
4643	4246	4442	4988	5004	4484	4462	4452	4357	4184	4298	4507	4307	4319	4268	4224	4258	4117	4294	4310	4123	4265	4352	4373	4315	4248	4484	4771	4852	4865	4842	4602	4684	4544	4684	4896	4584	4390	4237	4437	4397	4714	5193	5079	4601	4523	4952	5133	4932	4793
4558	4188	4463	4998	4965	4431	4322	4530	4413	4296	4287	4466	4353	4330	4362	4296	4224	4226	4237	4360	4267	4246	4155	4362	4487	4228	4464	4619	4791	4654	4435	4479	4384	4252	4364	4629	4346	4304	4278	4357	4275	4635	5198	5036	4607	4671	4945	5053	4923	4462
4396	4167	4312	4991	5185	4494	4339	4422	4498	4249	4383	4462	4450	4501	4404	4350	4264	4198	4286	4283	4313	4217	4187	4346	4394	4316	4480	4526	4574	4433	4398	4382	4399	4194	4398	4326	4307	4126	4266	4331	4290	4533	4853	4930	4324	4444	4589	4772	4681	4488
4158	3995	4254	4971	4928	4491	4156	4331	4526	4139	4338	4450	4348	4375	4228	4247	4211	4293	4327	4284	4252	4160	4346	4317	4242	4419	4536	4553	4579	4451	4498	4369	4347	4211	4255	4275	4393	4222	4311	4365	4289	4511	4805	4794	4474	4532	4571	4768	4629	4647
4146	3973	4030	4601	4841	4466	4239	4294	4349	4306	4264	4453	4390	4336	4252	4302	4191	4196	4337	4318	4370	4353	4399	4298	4318	4294	4460	4441	4733	4610	4611	4563	4315	4413	4623	4574	4469	4413	4538	4559	4529	4789	4771	4865	4669	4626	4584	4697	4827	4774
4066	4002	4256	4611	4679	4544	4327	4262	4135	4216	4357	4497	4374	4348	4353	4410	4323	4246	4395	4426	4341	4368	4219	4425	4407	4333	4426	4432	4470	4643	4647	4668	4731	4731	4965	4900	4812	4787	4830	4714	4660	4658	4710	4635	4449	4485	4545	4548	4529	4727
4111	4115	4300	4639	4601	4495	4339	4290	4211	4159	4421	4318	4447	4383	4222	4292	4302	4204	4416	4502	4330	4505	4474	4422	4385	4332	4391	4302	4382	4489	4618	4612	4805	4885	4988	5126	5083	4969	4820	4879	4784	4671	4596	4406	4243	4315	4271	4334	4429	4456
4436	4216	4479	4710	4466	4298	4253	4123	4163	4361	4279	4371	4303	4330	4309	4469	4391	4420	4426	4531	4416	4308	4417	4553	4344	4537	4386	4477	4342	4547	4448	4736	4776	4723	4838	4889	4929	4967	4807	4785	4918	4643	4651	4494	4387	4460	4362	4480	4384	4342
4683	4766	4479	4454	4332	4359	4321	4382	4347	4267	4176	4205	4251	4300	4168	4237	4308	4323	4509	4508	4482	4371	4396	4365	4483	4578	4580	4497	4446	4629	4539	4693	4655	4687	4755	4784	4688	4760	4736	4742	4669	4802	4610	4625	4469	4542	4555	4597	4525	4453
4807	4769	4537	4413	4451	4398	4357	4218	4328	4189	4273	4260	4385	4110	4295	4232	4166	4344	4451	4522	4269	4233	4384	4424	4384	4603	4487	4525	4323	4567	4680	4630	4712	4573	4490	4630	4779	4564	4635	4630	4601	4621	4646	4601	4413	4566	4583	4527	4573	4429
4645	4703	4372	4406	4481	4391	4288	4274	4240	4230	4257	4349	4353	4295	4324	4105	4324	4450	4498	4498	4320	4507	4405	4540	4502	4584	4654	4528	4606	4578	4535	4795	4650	4652	4484	4762	4792	4662	4542	4603	4483	4484	4452	4483	4375	4578	4428	4280	4355	4292
4446	4471	4434	4495	4493	4396	4286	4348	4173	4359	4330	4249	4339	4274	4246	4326	4268	4273	4323	4374	4351	4327	4426	4370	4566	4632	4397	4613	4473	4532	4861	4614	4709	4771	4877	4909	4988	4787	4806	4747	4808	4663	4504	4536	4685	4677	4570	4571	4234	4539
4377	4394	4424	4338	4493	4294	4286	4445	4360	4334	4261	4266	4354	4159	4200	4263	4260	4259	4342	4341	4337	4291	4358	4297	4445	4541	4566	4562	4537	4652	4727	4791	4875	4720	4789	4880	4854	4834	4948	4931	4966	4889	4855	4728	4764	4805	4794	4499	4576	4493
4405	4558	4504	4501	4568	4417	4394	4364	4422	4365	4399	4410	4286	4331	4349	4368	4251	4303	4442	4393	4405	4375	4323	4491	4575	4610	4542	4549	4691	4638	4697	4743	4562	4605	4621	4714	4695	4498	4657	4660	4643	4866	4572	4631	4547	4540	4654	4565	4514	4451
4434	4312	4392	4479	4457	4558	4502	4360	4479	4420	4320	4410	4372	4405	4328	4380	4256	4454	4462	4307	4309	4314	4231	4423	4474	4475	4461	4468	4467	4661	4688	4656	4539	4498	4472	4640	4557	4571	4605	4551	4536	4562	4592	4570	4499	4463	4514	4312	4359	4321
4404	4302	4254	4360	4313	4447	4374	4502	4373	4318	4399	4506	4605	4340	4410	4371	4427	4356	4390	4310	4299	4350	4319	4346	4467	4497	4352	4433	4367	4628	4675	4755	4680	4699	4897	4747	4918	4705	4717	4759	4841	4715	4705	4541	4811	4604	4514	4629	4508	4528
4503	4315	4270	4277	4393	4514	4437	4250	4239	4332	4334	4434	4394	4390	4324	4249	4382	4472	4395	4317	4259	4347	4439	4479	4540	4454	4496	4255	4608	4735	4907	4889	4704	4887	5069	4781	4904	4778	4869	4976	4859	4767	5007	5000	4722	4824	4875	4698	4619	4704
4495	4322	4332	4427	4454	4315	4228	4391	4297	4386	4336	4430	4401	4310	4300	4315	4358	4370	4456	4409	4335	4360	4348	4368	4568	4605	4610	4608	4679	4703	4692	4551	4592	4559	4671	4639	4668	4539	4587	4708	4618	4483	4533	4766	4601	4506	4502	4463	4406	4445
4362	4349	4184	4247	4356	4371	4296	4192	4367	4305	4251	4264	4348	4413	4336	4401	4415	4472	4418	4398	4375	4307	4305	4424	4581	4507	4437	4532	4472	4698	4591	4342	4368	4282	4371	4410	4491	4407	4468	4390	4364	4333	4358	4384	4314	4437	4253	4276	4431	4161
4283	4388	4342	4195	4378	4276	4298	4227	4418	4202	4298	4462	4266	4286	4212	4370	4238	4381	4548	4363	4240	4294	4347	4550	4476	4380	4488	4464	4538	4651	4649	4491	4433	4301	4506	4663	4750	4581	4693	4579	4601	4648	4607	4604	4578	4545	4528	4609	4664	4579
4490	4406	4293	4305	4308	4342	4298	4213	4370	4380	4388	4363	4280	4227	4245	4239	4357	4334	4330	4336	4312	4348	4300	4377	4589	4458	4438	4463	4584	4694	4570	4578	4554	4660	4800	4994	5126	5050	5014	5058	5057	4958	5071	5127	5092	5136	5049	4966	5005	5028
4532	4432	4412	4426	4328	4253	4120	4270	4406	4303	4223	4312	4266	4160	4180	4442	4278	4414	4408	4251	4187	4221	4396	4513	4454	4426	4449	4446	4593	4727	4628	4682	4699	4891	5001	5159	5121	5107	5179	5161	4994	5129	5329	5204	5160	5108	5089	5201	5115	5217
4351	4318	4376	4285	4425	4349	4322	4257	4196	4320	4315	4305	4184	4177	4246	4216	4227	4213	4360	4124	4154	4176	4414	4330	4310	4324	4329	4387	4757	4695	4660	4673	4681	4878	5007	5041	4987	4883	5078	4949	4923	4831	4933	4908	4939	4892	4945	4957	4941	4896
4481	4360	4268	4298	4307	4287	4274	4269	4366	4233	4321	4312	4260	4127	4187	4215	4190	4281	4305	4237	4248	4231	4262	4250	4352	4328	4365	4465	4640	4725	4627	4501	4540	4616	4748	4911	4793	4843	4813	4725	4827	4454	4727	4790	4755	4658	4802	4728	4724	4643
4595	4596	4328	4480	4480	4254	4173	4204	4330	4240	4362	4273	4345	4204	4340	4257	4343	4183	4177	4047	4205	4200	4191	4303	4400	4282	4385	4695	4721	4477	4362	4180	4397	4241	4185	4409	4587	4552	4506	4451	4402	4438	4343	4419	4285	4361	4236	4421	4268	4392
4824	4616	4478	4393	4352	4231	4254	4328	4428	4294	4358	4273	4279	4259	4207	4274	4122	4273	4266	4199	4203	4276	4244	4352	4332	4324	4370	4677	4794	4337	4153	3943	4071	3827	3759	3931	4189	4001	4036	4177	4119	4022	4163	4039	3906	3818	4011	3955	4092	4005
4688	4630	4412	4448	4396	4271	4205	4178	4388	4209	4279	4270	4299	4173	4199	4252	4148	4139	4208	4240	4181	4372	4188	4279	4205	4210	4409	4553	4903	4419	4145	4211	4163	4013	3842	4107	4220	4272	4198	4132	4270	4134	4288	4366	4196	4198	4214	4220	4273	4274
4302	4256	4247	4429	4358	4277	4069	4340	4299	4351	4426	4321	4249	4479	4229	4246	4360	4252	4158	4311	4346	4305	4370	4324	4218	4176	4243	4446	4840	4657	4414	4316	4407	4367	4459	4737	4929	4815	4728	4856	5033	4832	4911	4924	5027	4764	4835	4888	4877	4719
4275	4198	4204	4281	4524	4155	4181	4255	4389	4294	4326	4331	4376	4383	4354	4298	4194	4303	4265	4334	4389	4285	4338	4444	4266	4059	4260	4468	4830	4826	4399	4483	4586	4438	4500	4908	5230	5082	4797	4915	5135	4925	4887	4974	4851	4795	4867	4972	4874	4883
3987	3964	3922	4284	4685	4351	4188	4303	4365	4285	4286	4318	4337	4271	4303	4350	4291	4390	4262	4345	4218	4215	4428	4322	4347	4180	4390	4746	4845	4491	4254	4248	4084	4076	4149	4245	4577	4484	4306	4249	4340	4317	4352	4323	4136	4299	4197	4222	4185	4272
4087	3956	3989	4598	4592	4437	4161	4326	4317	4317	4186	4410	4295	4410	4417	4376	4148	4105	4304	4232	4278	4296	4387	4290	4271	4336	4470	4654	4808	4442	4190	4236	4042	3896	3865	4229	4270	4356	4046	4039	4180	4032	4036	4068	4017	4007	4086	4113	4071	3957
4197	4137	4070	4629	4751	4408	4093	4309	4409	4162	4195	4362	4361	4401	4312	4190	4225	4200	4237	4368	4179	4236	4438	4292	4266	4500	4530	4631	4657	4567	4300	4279	4237	3990	3895	4333	4377	4364	4258	4242	4376	4374	4338	4278	4200	4158	4308	4250	4162	4076
4378	4241	4258	4615	4762	4451	4178	4305	4438	4268	4244	4379	4376	4332	4445	4303	4268	4245	4156	4223	4299	4309	4258	4297	4375	4393	4288	4405	4462	4482	4539	4302	4271	4093	4095	4205	4347	4360	4288	4269	4179	4222	4249	4294	4179	4100	4191	4188	4073	4171
4459	4199	4294	4649	4699	4470	4169	4254	4291	4229	4312	4379	4433	4334	4366	4426	4293	4171	4308	4329	4166	4271	4260	4372	4449	4340	4153	4310	4420	4289	4496	4370	4186	3968	4141	4395	4262	4282	4273	4246	4142	4227	4223	4347	4185	4179	4153	4301	4249	4168
4103	3867	4021	4716	4718	4545	4091	4229	4386	4338	4346	4471	4538	4501	4331	4372	4339	4375	4342	4378	4206	4168	4299	4348	4360	4342	4278	4296	4333	4444	4430	4602	4536	4420	4567	4834	4764	4784	4674	4671	4705	4793	4776	4433	4637	4642	4660	4763	4750	4719
3960	3947	4011	4526	4745	4406	4250	4252	4403	4326	4207	4397	4494	4531	4438	4366	4372	4396	4411	4327	4271	4359	4140	4376	4442	4330	4225	4232	4299	4371	4553	4661	4639	4822	5021	5042	4972	4992	5010	5055	5027	5172	5061	5035	5107	4887	5055	5072	5135	4975
3995	3854	3997	4355	4482	4173	4161	4226	4491	4221	4295	4550	4372	4397	4377	4371	4381	4485	4386	4280	4233	4251	4307	4400	4432	4286	4279	4391	4392	4368	4606	4567	4540	4563	4601	4675	4711	4716	4612	4660	4694	4745	4612	4616	4629	4751	4761	4774	4562	4608
4075	3990	4060	4401	4414	4167	4101	4116	4261	4289	4251	4429	4394	4305	4409	4327	4320	4428	4392	4410	4293	4320	4445	4549	4333	4421	4306	4314	4352	4307	4233	4240	4138	4223	4051	4046	4177	4130	3976	3951	4035	4110	4077	4055	4017	4032	3970	4013	3992	4051
4114	4013	4063	4405	4407	4129	4126	4022	4134	4328	4455	4251	4366	4205	4446	4381	4510	4399	4545	4400	4283	4315	4380	4432	4288	4358	4387	4455	4375	4326	4262	4348	4268	4206	4074	4084	3995	4133	4166	4170	3946	4090	4023	4242	4078	4126	4119	4086	3966	4091
4431	4282	4358	4188	4272	4066	4090	4184	4266	4255	4241	4363	4341	4212	4360	4446	4328	4518	4498	4295	4277	4364	4335	4299	4476	4368	4501	4594	4458	4473	4586	4678	4636	4667	4610	4693	4630	4679	4642	4760	4443	4777	4680	4827	4630	4727	4749	4772	4566	4696
4490	4410	4302	4311	4285	4198	4158	4244	4240	4183	4414	4337	4310	4321	4315	4468	4295	4436	4321	4294	4270	4282	4395	4319	4412	4468	4360	4526	4524	4483	4616	4755	4676	4927	4860	4934	4967	4824	4798	4879	4909	4979	4968	4873	4893	5039	4969	5051	4948	4938
4575	4350	4209	4110	4123	4097	4182	4171	4331	4255	4411	4333	4214	4400	4311	4368	4386	4400	4341	4360	4311	4238	4395	4354	4484	4433	4425	4597	4550	4372	4498	4738	4700	4682	4720	4755	4698	4661	4724	4701	4643	4565	4674	4781	4734	4717	4723	4728	4813	4725
4195	4078	4018	4033	4210	4043	4192	4215	4221	4238	4323	4314	4162	4339	4290	4469	4307	4291	4397	4367	4412	4257	4299	4534	4393	4319	4285	4601	4644	4576	4578	4475	4586	4283	4442	4495	4627	4459	4439	4407	4682	4508	4425	4565	4412	4243	4483	4497	4560	4395
3860	4016	3873	4021	4131	4053	4104	4214	4174	4203	4335	4313	4245	4365	4481	4344	4313	4431	4482	4528	4216	4378	4219	4329	4270	4327	4390	4548	4717	4608	4583	4416	4358	4140	4146	4439	4544	4346	4296	4372	4285	4329	4374	4306	4195	4192	4266	4368	4203	4250
4205	3892	3935	4053	3960	4139	4121	4122	4151	4163	4288	4329	4274	4419	4483	4272	4244	4358	4470	4459	4425	4189	4343	4255	4344	4267	4403	4450	4712	4518	4368	4206	3910	3892	3995	3971	4047	3875	3811	4016	4020	4003	4026	3923	3848	3733	3876	3992	3793	3855
4266	4145	4019	3923	4085	3963	4174	4137	4094	4113	4269	4243	4239	4355	4538	4458	4315	4449	4432	4522	4441	4375	4349	4363	4468	4252	4349	4482	4622	4481	4179	3950	3987	3698	3573	3693	3911	3828	3580	3672	3746	3662	3856	3706	3536	3493	3724	3714	3676	3479
4408	4295	4139	4127	4110	4077	3970	4172	4017	4023	4268	4286	4277	4262	4441	4384	4241	4376	4689	4488	4444	4343	4271	4520	4541	4283	4230	4526	4784	4664	4412	4202	4184	4028	3994	4087	4443	4336	4148	4253	4300	4192	4181	4181	4198	4136	4252	4261	4261	4165
4387	4344	4239	4327	4280	4116	4120	4127	4205	4007	4082	4344	4323	4253	4247	4355	4355	4363	4352	4564	4351	4345	4351	4522	4536	4217	4260	4592	4921	4940	4682	4547	4607	4444	4601	4850	5141	5051	4835	4870	5111	4843	4799	4890	4916	4843	4891	5006	5126	4825
4361	4310	4158	4262	4251	4108	4178	4129	4134	4198	4250	4247	4223	4167	4314	4340	4274	4419	4466	4485	4260	4447	4433	4541	4509	4382	4287	4743	4840	4896	4651	4523	4416	4293	4350	4583	4970	4773	4627	4634	4692	4628	4593	4644	4621	4418	4420	4613	4449	4621
4209	4179	4093	4290	4312	4207	4098	4049	4087	4234	4100	4290	4185	4090	4324	4261	4383	4410	4385	4340	4381	4325	4435	4706	4357	4321	4377	4689	4881	4667	4405	4216	4190	4056	3864	4126	4330	4129	4047	4044	4069	4098	4071	4123	4026	3952	3903	3911	4042	3775
3951	3936	3983	4311	4378	4254	4082	4174	4185	4162	4162	4194	4197	4118	4253	4253	4360	4239	4372	4449	4393	4372	4594	4535	4382	4324	4344	4658	4762	4795	4569	4077	4243	4007	3928	4030	4341	4397	4024	4009	4181	4128	4119	4244	3980	3953	4031	4029	4078	3977
3924	3919	3877	4385	4518	4228	4009	4106	4306	4211	4159	4286	4120	4117	4113	4354	4264	4130	4420	4340	4460	4432	4405	4289	4237	4397	4408	4622	4735	4659	4597	4443	4603	4206	4119	4203	4526	4601	4256	4301	4323	4416	4496	4301	4372	4280	4099	4287	4287	4384
4126	3999	3998	4281	4471	4244	4212	4254	4358	4198	4109	4050	4192	4159	4373	4359	4351	4212	4362	4532	4351	4325	4276	4454	4463	4367	4381	4412	4459	4582	4593	4560	4256	4248	4100	4318	4255	4201	4157	4182	4229	4048	4292	4220	4241	4055	4000	4099	4119	4068
4430	4270	4312	4430	4410	4114	4082	4335	4278	4112	4176	4235	4264	4170	4310	4252	4197	4314	4287	4404	4425	4380	4406	4392	4525	4421	4349	4272	4408	4447	4546	4455	4412	4330	4275	4259	4508	4346	4280	4265	4211	4298	4309	4483	4494	4226	4225	4307	4269	4265
4455	4242	4270	4577	4640	4281	4101	4241	4203	4278	4261	4365	4271	4197	4223	4232	4268	4291	4346	4404	4289	4335	4406	4476	4441	4489	4235	4285	4408	4476	4543	4705	4697	4728	4879	4923	4861	4934	4955	4895	4732	4878	4892	4955	5016	4912	4865	4866	4839	5028
4185	4019	4241	4681	4625	4321	4103	4143	4125	4072	4119	4284	4278	4230	4262	4230	4341	4091	4271	4265	4308	4317	4305	4443	4428	4368	4350	4363	4443	4483	4558	4692	4794	4932	5085	4959	4874	4948	5104	5012	5055	5007	5099	5169	5003	5024	4928	4911	5106	5038
3956	4061	4135	4671	4723	4451	4060	4055	4198	4104	4176	4179	4222	4272	4085	4100	4209	4151	4180	4254	4282	4309	4360	4307	4381	4380	4300	4393	4374	4360	4457	4413	4443	4361	4386	4402	4261	4432	4409	4363	4370	4427	4441	4308	4399	4399	4271	4255	4240	4341
4013	3981	4131	4597	4531	4301	4063	4207	4384	4357	4171	4283	4244	4204	4159	4076	4082	4134	4113	4123	4259	4252	4285	4215	4343	4380	4351	4426	4243	4302	4181	4150	4085	3992	3963	3871	3940	3867	3992	3903	3974	3916	3900	3974	3902	3949	3872	3743	3775	3988
4083	4025	4229	4380	4462	4242	4153	4220	4443	4251	4245	4459	4145	4142	4098	4160	4133	4125	4101	3993	4080	4145	4182	4106	4239	4335	4292	4268	4174	4323	4282	4412	4285	4163	4302	4316	4119	4175	4187	4244	4263	4212	4280	4283	4264	4179	4201	4164	4014	4184
4175	4268	4361	4289	4374	4207	4189	4509	4536	4348	4371	4428	4292	4187	4343	4282	4253	4089	4166	4126	4139	4126	4103	4166	4228	4172	4205	4257	4206	4307	4409	4643	4581	4724	4724	4782	4612	4664	4665	4768	4643	4708	4745	4732	4903	4775	4770	4592	4535	4640
4509	4403	4251	4286	4432	4288	4389	4371	4286	4172	4221	4363	4240	4268	4197	4213	4168	4176	4219	4119	4181	4125	4017	4306	4221	4167	4143	4156	4113	4262	4301	4401	4535	4659	4622	4827	4746	4593	4708	4666	4503	4514	4650	4527	4711	4795	4631	4595	4482	4466
4611	4299	4246	4389	4230	4260	4410	4211	4327	4157	4182	4317	4331	4242	4370	4200	4204	4145	4366	4159	4286	4277	4167	4182	4328	4276	4008	4130	4223	4247	4370	4312	4396	4371	4331	4496	4466	4425	4370	4389	4409	4264	4411	4356	4222	4320	4469	4402	4256	4076
4458	4200	4137	4175	4243	4226	4157	4329	4069	4175	4344	4368	4269	4279	4359	4131	4146	4394	4380	4381	4370	4139	4211	4194	4250	4128	4145	4265	4408	4328	4279	4297	4288	4042	4233	4348	4375	4429	4377	4172	4299	4200	4134	4163	4118	4207	4269	4246	4077	4155
4129	4137	4156	4256	4340	4211	4089	4284	4184	4274	4331	4366	4212	4219	4293	4243	4348	4337	4385	4404	4331	4315	4334	4211	4199	4084	4137	4483	4507	4384	4203	4186	4205	3949	3836	4064	4171	4121	4006	4202	4069	3996	3930	3875	3967	3955	4016	3904	4041	3961
4233	4094	4204	4180	4166	4254	4140	4213	4156	4204	4428	4403	4258	4250	4334	4245	4136	4221	4234	4300	4264	4321	4290	4277	4184	4133	4088	4259	4467	4240	3930	3859	3765	3711	3527	3537	3895	3769	3659	3716	3762	3703	3734	3640	3584	3453	3654	3576	3468	3509
4273	4077	4038	3993	4055	4155	4358	4289	4224	4167	4242	4264	4198	4326	4338	4339	4232	4401	4435	4368	4328	4282	4377	4203	4356	4173	4131	4444	4471	4290	4243	3874	3771	3685	3478	3712	3887	3966	3590	3604	3664	3810	3741	3644	3692	3563	3752	3684	3718	3659
4308	4098	4007	3952	4196	4161	4269	4197	4265	4275	4296	4314	4277	4279	4455	4317	4221	4239	4344	4459	4177	4228	4211	4137	4365	4135	4014	4201	4397	4578	4261	4080	4321	4091	4015	4230	4359	4368	4354	4382	4548	4417	4484	4604	4399	4274	4300	4404	4471	4478
4397	4265	3967	4119	4223	4181	4324	4284	4132	4330	4240	4351	4316	4125	4350	4409	4213	4246	4327	4351	4402	4390	4295	4193	4365	4185	4074	4374	4566	4677	4404	4369	4297	4262	4201	4432	4834	4772	4701	4808	4729	4840	4693	4803	4721	4600	4598	4565	4784	4856
4290	4282	4240	4293	4344	4149	4210	4124	4112	4062	4234	4312	4272	4237	4298	4287	4231	4321	4314	4459	4301	4354	4256	4223	4326	4183	4214	4445	4475	4615	4469	4103	4038	3943	3882	3868	4328	4353	4069	4086	4149	4194	4137	4129	4101	4014	3948	4053	4057	4029
4186	4145	4110	4322	4391	4187	4015	4240	4222	4230	4181	4197	4202	4155	4146	4257	4265	4102	4329	4389	4239	4325	4341	4253	4375	4207	4240	4345	4538	4544	4065	4089	3953	3850	3714	3678	3940	3836	3880	3873	3866	3679	3745	3919	3963	3865	3799	3670	3649	3725
4145	4130	4099	4354	4455	4172	4045	4102	4263	4108	3989	4099	4142	4155	4089	4398	4192	4172	4297	4202	4117	4295	4435	4274	4228	4304	4247	4288	4500	4546	4350	4186	4199	3979	3860	4050	4029	4104	4044	4018	4132	4003	4050	4040	4001	4111	4038	3943	3948	4055
3896	3929	3964	4399	4490	4339	4224	4230	4369	4004	4027	4049	4063	4142	4183	4266	4205	4047	4135	4283	4078	4308	4280	4271	4232	4192	4221	4263	4552	4615	4474	4216	4312	4214	4020	4088	4247	4146	4017	3995	4103	4118	3966	4146	4169	4099	4087	4084	4033	4028
3924	3796	4005	4416	4608	4438	4203	4201	4268	4076	4201	4112	4131	4133	4185	4283	4163	4040	4189	4359	4313	4187	4220	4464	4252	4187	4181	4264	4240	4435	4439	4413	4222	4165	4167	4284	4318	4077	3986	4000	4159	4073	4018	3897	3950	4000	4140	4110	3954	3963
4088	4004	4259	4542	4801	4284	4223	4161	4197	4206	4048	4120	4184	4141	4240	4278	4213	4087	4259	4340	4309	4080	4163	4381	4244	4225	4293	4150	4202	4294	4321	4437	4445	4488	4507	4624	4601	4457	4370	4423	4433	4396	4472	4363	4493	4470	4513	4670	4523	4357
4452	4293	4303	4568	4644	4457	4016	4234	4140	4107	4147	4230	4201	4196	4156	4174	4326	4204	4150	4386	4280	4233	4334	4263	4175	4272	4209	4097	4205	4211	4347	4432	4690	4684	4900	5037	4886	4913	4834	4997	4768	4884	4829	4820	4821	4949	4816	4904	4891	4833
4376	4363	4342	4707	4619	4451	4112	4188	4352	4145	4073	4285	4248	4054	4175	4294	4214	4279	4242	4252	4227	4275	4298	4351	4256	4251	4148	4105	4106	4085	4299	4355	4462	4568	4530	4651	4722	4603	4451	4634	4447	4439	4510	4489	4454	4264	4467	4455	4518	4488
4173	4072	4075	4585	4692	4331	4232	4164	4385	4213	4031	4207	4155	4204	4171	4296	4190	4205	4073	4242	4305	4248	4291	4306	4197	4154	4225	4030	4143	4140	3998	4007	4125	4060	3957	3894	3907	3972	3965	3708	3844	3872	3884	3825	3847	3741	3769	3996	3853	3848
4036	3883	4137	4549	4756	4523	4341	4237	4359	4367	4134	4151	4255	4300	4333	4355	4285	4160	4169	4226	4134	4307	4420	4222	4275	4225	4075	4266	4129	3976	3847	4062	3900	3919	3876	3797	3782	3770	3830	3907	3826	3882	3754	3732	3811	3891	3787	3755	3724	3838
4078	3944	4105	4495	4691	4483	4397	4400	4517	4324	4263	4322	4477	4411	4121	4491	4293	4179	4143	4233	4161	4194	4189	4254	4065	4059	4085	4243	4106	4157	4092	4196	4297	4321	4187	4242	4187	4237	4338	4336	4046	4256	4291	4392	4273	4221	4286	4156	4189	4248
4057	4091	4280	4550	4602	4241	4406	4372	4424	4487	4272	4355	4243	4350	4330	4287	4192	4142	4137	4197	4131	4216	4313	4226	4064	4066	4071	4163	4039	4044	4242	4441	4329	4544	4583	4558	4631	4529	4467	4491	4551	4462	4561	4587	4636	4562	4563	4392	4532	4567
4119	4223	4303	4471	4480	4298	4242	4358	4314	4342	4299	4471	4403	4369	4433	4350	4361	4232	4210	4171	4173	4302	4297	4228	4200	3943	3984	4007	4085	4183	4193	4184	4163	4384	4374	4466	4390	4398	4382	4492	4412	4295	4415	4437	4601	4506	4608	4447	4259	4386
4359	4523	4378	4427	4265	4322	4337	4407	4336	4329	4312	4399	4284	4223	4439	4232	4321	4132	4238	4209	4264	4349	4275	4345	4272	4059	4133	4118	4189	4248	4243	4207	4242	4113	4123	4311	4305	4297	4267	4376	4302	4329	4181	4327	4356	4252	4320	4345	4212	4133
4829	4501	4597	4234	4306	4201	4313	4252	4111	4299	4347	4212	4290	4318	4310	4269	4270	4166	4088	4338	4246	4242	4398	4256	4341	4163	4108	4158	4427	4526	4436	4197	4064	4039	3821	4003	4324	4109	4072	4117	4087	4183	4094	4024	4089	4106	4100	4164	3930	4056
4493	4434	4376	4213	4312	4222	4117	4108	4208	4139	4309	4181	4280	4086	4363	4334	4173	4237	4226	4275	4310	4243	4394	4450	4263	4238	4146	4321	4561	4556	4395	4167	3899	3809	3644	3773	3926	3885	3733	3824	3733	3827	3848	3821	3824	3786	3808	3848	3920	3780
4179	4301	4179	4174	4305	4249	4183	4235	4116	4205	4259	4315	4172	4129	4254	4223	4160	4212	4082	4296	4318	4292	4338	4437	4457	4377	4168	4362	4565	4547	4477	4044	3815	3608	3492	3453	3702	3730	3450	3432	3479	3565	3642	3545	3579	3552	3551	3599	3756	3534
4099	4073	4167	4056	4200	4119	4082	4061	4142	4051	4160	4190	4175	4211	4254	4317	4245	4280	4271	4369	4140	4206	4407	4443	4520	4386	4228	4386	4608	4684	4517	4335	4079	3843	3579	3676	4064	4050	3925	3858	3914	3952	3959	4058	4096	3849	3927	3930	3999	4076
4386	4246	4097	4273	3937	4028	4089	4075	4207	4154	4146	4170	4128	4155	4355	4373	4391	4239	4321	4454	4211	4255	4406	4455	4452	4323	4129	4305	4617	4788	4684	4392	4289	4129	3997	4331	4698	4646	4508	4577	4521	4464	4392	4510	4721	4678	4480	4758	4551	4541
4457	4439	4234	4072	4045	4096	4176	4172	4149	4081	4263	4261	4181	4166	4278	4266	4438	4259	4469	4320	4291	4311	4359	4335	4559	4302	4191	4188	4544	4800	4570	4455	4372	4215	4080	4115	4502	4678	4340	4469	4449	4432	4254	4380	4538	4391	4350	4499	4597	4534
4686	4412	4286	4273	4115	4044	4242	4155	4159	4145	4289	4351	4223	4175	4204	4335	4304	4328	4421	4434	4308	4426	4340	4299	4450	4324	4223	4201	4518	4591	4383	4233	3968	3825	3568	3604	3910	3861	4023	4043	3993	3899	3784	3922	3992	3980	3934	3880	3942	3765
4511	4608	4299	4270	4368	4167	4145	4173	4220	4174	4246	4318	4330	4195	4264	4289	4368	4122	4366	4284	4339	4171	4284	4315	4330	4091	4201	4302	4382	4451	4358	4037	3888	3671	3401	3592	3781	3722	3787	3675	3890	3728	3740	3792	3879	3784	3848	3909	3812	3788
4340	4368	4250	4463	4302	4323	4218	4280	4359	4225	4334	4417	4191	4330	4207	4341	4339	4110	4286	4304	4197	4144	4084	4100	4192	4141	4037	3998	4210	4402	4294	4129	4032	3789	3626	3732	3855	3872	3884	3766	3939	4036	3851	3956	3915	4063	3861	3916	3982	3886
4194	4144	4019	4410	4545	4413	4259	4360	4531	4461	4273	4433	4320	4145	4407	4363	4254	4258	4230	4198	4130	4019	4098	4098	4130	4090	4086	3984	4012	4203	4126	4058	4103	3860	3684	3759	3985	3946	3921	3883	3897	3780	4007	4078	4006	3929	4009	3950	3986	3893
3802	3908	3968	4443	4549	4439	4306	4436	4521	4470	4474	4504	4470	4298	4306	4449	4419	4289	4088	4285	4107	3915	4073	4058	3941	3987	4003	4042	4125	4163	4012	4144	4045	4020	3964	3969	4155	4132	4047	3961	3945	3983	4161	4158	4095	4030	3988	4046	4145	4058
3720	3884	4105	4387	4571	4318	4231	4389	4438	4348	4380	4485	4312	4199	4315	4353	4244	3975	4115	4226	4059	4143	4085	4176	4134	4005	4102	4004	4000	4153	4136	4263	4324	4265	4302	4394	4552	4451	4447	4380	4510	4264	4399	4339	4522	4486	4380	4591	4587	4609
4027	3985	4229	4490	4637	4360	4135	4406	4433	4321	4403	4406	4308	4245	4246	4404	4250	4029	4069	4129	4072	4141	4051	4158	4179	4081	4050	4100	4073	4018	4056	4097	4306	4381	4320	4575	4513	4361	4503	4559	4629	4275	4386	4375	4541	4590	4475	4493	4586	4504
4379	4222	4313	4537	4365	4281	4139	4315	4298	4277	4323	4444	4220	4211	4298	4452	4242	4163	4119	4237	3983	4038	4166	4101	4166	4109	4186	4151	4103	4060	4040	3944	4122	4121	4195	4170	4273	4133	4050	4209	4139	4196	3980	4130	4261	4080	4183	4071	4288	4146
4122	4160	4182	4471	4519	4247	4030	4147	4330	4113	4111	4203	4187	4076	4164	4247	4306	4043	4103	4266	4092	4137	4212	4177	4136	4054	4123	4178	4153	4104	4064	4007	4139	4006	3997	4030	3864	4015	3915	3883	4007	3914	4032	3892	3917	4026	3956	3988	3976	4023
3879	3932	4100	4434	4477	4174	4042	4064	4223	4074	4040	4121	4213	4034	4092	4083	4213	3984	4091	4092	4090	4072	4205	4112	4303	4163	4209	4217	4225	4208	4179	4150	4142	4015	4074	4158	4112	4153	4134	4169	4066	4046	4177	4029	4006	4083	4157	4244	4240	4311
3769	3895	4150	4405	4440	4156	3956	3989	4053	4038	4063	4064	3943	3911	4117	4101	4137	4039	4068	3985	4146	3925	4256	4191	4195	4219	4187	4191	4060	4126	4245	4262	4179	4188	4181	4277	4352	4277	4255	4180	4074	4086	4157	4250	4270	4301	4209	4404	4335	4529
3929	3851	4172	4402	4465	4046	3957	4027	4059	3854	3989	4012	4030	3988	4078	4112	4101	4130	4109	4120	4056	4105	4025	4056	4132	3955	4100	4135	4107	4192	4198	4137	4200	4143	4078	4000	4134	4182	4017	4042	4155	4064	4067	4127	4150	4053	4078	4015	4132	4059
3894	4026	4181	4333	4310	4094	4007	4105	3933	3952	3914	4061	4011	3985	3984	4024	3982	4010	4061	3993	4032	4113	4034	4038	4100	4031	4126	4205	4072	4065	4089	4009	4007	3889	4055	3854	3998	3938	4066	3806	3898	3768	3925	3820	4005	3984	4053	3907	4103	3903
4355	4196	4355	4295	4276	4093	3928	4090	4100	4130	4090	4050	4060	3877	3883	3918	3869	3984	4045	4029	4118	4032	4059	3950	3994	3961	4061	4065	4115	4083	4040	4108	3878	4008	3928	4007	4034	4106	4056	3926	3907	3859	3938	4071	4025	3972	3970	4042	4207	4055
4564	4492	4387	4231	4217	4026	4056	4127	4035	3951	4083	4188	4052	4005	4029	4053	3905	3915	4098	3964	4037	4031	3987	4009	3994	3930	3970	4010	3985	4033	4091	3921	4007	3958	3999	4068	4086	4045	3968	3993	4102	3948	3969	3907	3959	4034	4163	4096	4152	4145
4594	4352	4293	4230	4102	4008	4072	4148	4014	3985	4108	4219	4271	4120	4181	4045	4059	4123	4048	4030	3967	3944	3848	3927	4051	3931	3912	3939	4014	3904	3836	3826	3910	3841	3906	3875	3887	3979	3912	3783	3829	3865	3722	3863	3962	3918	3982	3877	3891	3996
4416	4270	4226	4193	4056	4015	3993	3978	4130	4061	4174	4028	4048	4082	4150	4215	4047	4056	4108	4214	4027	4002	3928	3956	4027	3938	3911	3915	3863	3896	3858	3951	3821	3798	3767	3860	3902	3838	3748	3825	3860	3719	3666	3867	3875	4050	3867	3774	3940	3971
4133	4165	4128	4220	4087	4065	4015	4036	4106	4239	4056	4157	4135	4062	4067	4108	3922	4116	4095	4038	4016	4027	4017	3977	3874	3888	3856	3877	3926	3894	3903	3988	3911	3861	3863	3909	3918	3951	3886	3903	3969	3854	3882	3917	3991	4119	4002	3918	4019	4035
4271	4041	4088	4187	4066	4195	4108	4133	4236	4195	4356	4252	4198	4146	4102	4024	3997	4030	4059	4034	3982	4032	3957	3840	3918	3994	3957	3918	3996	3976	4035	4064	4034	3747	3865	3977	3923	3987	4019	3990	3819	3895	3903	4029	4064	4039	4198	4093	4106	4006
4128	4088	4040	4127	4125	3964	3918	3994	4035	4118	4196	4228	4277	4222	4129	4187	4033	4016	4044	3962	4078	3995	3982	4144	4056	4043	4044	3948	4059	3911	3812	4088	3863	3917	3928	3964	3868	3866	3946	3859	3950	3962	3979	4011	4093	4066	4125	3941	4033	4073
4167	4081	3961	4138	4162	3993	4046	4000	3978	4016	4056	4117	4234	4231	4072	4084	4230	3996	4029	4000	4068	4050	3962	3985	4016	4029	4031	3960	4169	3971	3960	4069	4130	4119	4015	4000	4065	3958	3998	4138	4005	3979	3980	4000	3992	4181	4109	4136	4096	4045
4193	4051	3972	4258	4069	4131	4169	4183	4169	4027	4017	4040	4011	3945	4024	4128	3998	3945	3869	3892	3887	3876	3956	3943	3992	3998	4001	4136	4098	3997	4083	4083	4204	4083	4008	4064	4026	4029	4013	4088	4260	4068	4071	4143	4157	4207	4291	4200	4049	4106
4110	4067	4112	3915	4131	4045	4059	4243	4225	4169	4116	4054	4056	4068	4041	4035	3926	4019	3823	3945	3898	3978	3846	3832	3921	4000	3998	4034	4012	3972	4090	4069	4103	4146	4151	4078	4196	4226	4251	4098	4081	4155	4193	4101	4197	4238	4135	4123	4242	4169
4248	4188	4135	4063	3899	3846	4000	4137	4199	4178	4129	4092	4106	4075	4047	4017	3956	4033	4007	3888	3960	4068	3884	4035	3892	3907	3946	3965	3922	3901	4123	4045	4041	4029	4103	4035	3985	4127	3973	4234	4048	4020	4005	4063	4111	4151	4162	4053	3983	4111
4350	4120	4134	4020	3982	3976	4036	4322	4276	4279	4241	4166	4112	4156	4084	4132	3936	3886	3861	3733	3751	4053	3928	4026	4062	3995	3990	4128	3895	3947	3888	4204	4075	3972	3955	4077	3908	3980	4168	4140	3997	4103	4070	4141	4200	4209	4118	4100	4269	4044
4181	4185	4147	4293	4100	4075	4151	4335	4348	4366	4302	4348	4104	4031	4061	4071	4015	4007	3754	3755	3767	3973	3942	4009	4084	3979	3995	4068	4081	3955	3986	3914	4068	4031	4089	4041	4024	4045	4144	4071	4254	4128	4220	4243	4127	4092	4230	4117	4118	4171
4153	4134	4185	4237	4188	4220	4152	4385	4386	4570	4513	4274	4139	3920	3943	3952	3870	3772	3737	3724	3607	3769	3537	3979	3987	3992	4082	4048	4018	3957	3828	4003	3953	3984	3967	3880	4123	3923	3974	4008	4105	4103	4197	4179	4236	3938	4120	3920	4035	4215
3957	4088	4008	4152	4071	4126	4092	4451	4503	4651	4453	4265	4092	3986	3992	3849	3897	3756	3813	3771	3905	3891	3829	3925	3951	4072	3945	4061	4021	3892	3888	3876	3808	3840	3840	3887	4004	3895	3918	3862	3976	4079	3908	4141	4071	4173	4007	4022	3916	4061
3944	3757	3714	3912	3942	4134	4305	4287	4379	4451	4443	4435	4170	3961	3793	3733	3799	3671	3709	3842	3877	3914	3799	3876	3853	4025	3987	4026	4004	3994	4033	3979	3910	3988	3900	4042	4002	3905	3942	3872	4058	3906	4203	4103	4150	4293	4102	4082	4148	4131
3855	3637	3779	3902	3949	4010	4333	4206	4296	4361	4361	4120	4023	3993	3818	3834	3783	3810	3658	3848	3848	4040	4105	3971	3905	3906	4043	4027	4151	3996	3955	4043	4002	3913	3955	4045	4064	3985	3976	4044	3871	4005	4137	4020	4133	4137	4220	4217	4081	4131
3989	3930	3833	3868	4015	3961	4085	4026	3974	4145	4202	4259	4036	3938	3642	3625	3566	3624	3724	3608	3650	3758	3837	3904	3923	3952	3943	4007	4059	4078	3993	4016	4040	3887	4007	3850	3876	3784	3899	3945	3986	4124	4108	3952	3979	4016	4215	4157	4038	4105
4174	3996	3847	3835	3921	3822	3883	3983	4075	3902	3773	3919	3750	3808	3917	3843	3832	3952	3917	3687	3809	3911	3898	3906	3943	3997	3840	4054	3932	3969	3988	3914	3979	3936	4003	4031	3841	3996	3841	3875	4080	4095	4064	4051	4009	4096	4057	4066	4092	4071
4229	3984	3901	3879	3856	3986	4044	3896	3964	3785	3764	3838	3787	3789	3785	3674	3731	3742	3799	3805	3641	3654	3805	3746	3869	3911	3937	3921	3924	3809	3939	3926	4014	3848	3922	4136	4139	3999	3975	3931	3992	4055	4071	3945	3974	4041	4111	4217	4131	3997
4162	4048	4006	3988	3914	3838	3861	3909	4044	4039	3692	3756	3708	3761	3883	3893	3933	3912	3882	3863	3795	3839	3922	3898	3859	3839	3772	3885	4049	4008	3978	3769	3795	3920	3774	3969	4040	4095	3977	3923	3908	3943	4049	3978	3981	4014	3983	4114	4004	4185
4121	4084	3915	4000	3983	3933	3999	3884	3974	3970	3968	3903	3752	3752	3763	3723	3685	3693	3613	3682	3750	3670	3746	3822	3915	3934	3879	3870	3892	3774	3845	3840	3748	3853	3903	3942	3893	4047	4070	3899	3877	4051	3936	3789	4011	3840	4000	3994	4129	4028
4234	4147	4019	3976	4134	3862	3787	3958	4012	3941	3853	3648	3673	3708	3867	3755	3818	3844	3832	3928	3949	4037	3977	3951	3938	3790	3749	3817	3906	3935	3906	3878	3820	3824	3920	3907	3947	3891	3818	3989	3931	3820	3898	3758	3867	3945	3901	3960	3954	4051
4330	4214	4051	4224	3948	3739	3874	3833	3923	3877	3889	3926	3982	3854	3920	3821	3712	3749	3585	3816	3813	3666	3929	3904	4111	4015	4015	3857	3888	3872	3781	3972	3852	3841	3880	4013	3801	3903	4079	3957	3910	3977	3819	3850	3815	3913	3852	3945	3916	3963
4383	4267	4146	4064	3914	3808	3828	3819	3857	4023	3850	3945	3745	3866	3833	3842	3806	3844	4007	3824	3938	3878	3916	3787	3980	3908	3869	3836	4049	4015	3982	3928	3900	3989	3925	4037	3982	4021	3911	3861	3859	3746	3992	3877	3887	3875	3933	3935	3976	4044
4341	4229	4070	4079	3890	3702	3830	3868	3965	3925	3841	3766	3872	3824	3902	3809	3880	3811	3859	3861	3932	3995	3981	3928	3953	4185	3885	3858	3799	4086	4008	3963	3929	3911	3878	3952	4038	3985	3968	3762	3801	3911	3806	3832	3834	3809	3911	3971	3838	3898
4148	4151	4198	4022	3954	3897	3765	3622	3708	3801	4053	3960	3798	3704	3916	3887	3769	3816	3879	3831	3928	3991	3807	3831	3912	4031	4003	4228	4125	3920	4007	3954	3955	3947	3991	3919	3927	3819	3957	3921	3829	3907	3923	3878	3847	3878	3889	3928	3873	3802
4022	4170	3906	3989	4221	3846	3699	3710	3805	3955	3950	3821	3768	3725	3684	3815	3784	3874	3892	3763	3881	3911	3831	3957	3913	3987	3887	3866	4061	4122	4291	4046	4080	3972	3939	3837	3972	3904	3922	3907	3945	3890	3991	3937	3825	3897	3929	3888	3795	3846
3941	3943	4081	4095	4050	3721	3887	3809	3789	3840	3804	3952	3960	3865	3914	3880	3931	3879	3756	3933	3967	4033	3922	3952	3997	3973	3848	3899	3889	4013	3998	3974	4141	3950	3906	4015	3951	4048	3943	3682	3964	3936	3859	3842	3922	3863	3868	3759	3860	3880
3961	3997	3979	3901	4101	3934	3723	3587	3730	3746	3961	4021	3960	3894	3793	3852	3846	3738	3727	3882	3729	3811	3826	3924	4001	4012	4042	4145	3996	3948	3922	3860	3976	4114	4120	3968	3862	3791	3757	3867	3804	3888	3786	3822	3806	3792	3749	3900	3718	3776
3993	3991	3812	4155	4016	3932	3577	3652	3783	4003	3972	4018	3841	3572	3734	3709	3709	3585	3610	3669	3638	3697	3702	3661	3700	3888	3926	3920	4034	3925	4010	3921	3781	3880	3985	3888	3815	3710	3878	3737	3945	3707	3733	3749	3797	3690	3711	3743	3804	3749
4019	4001	4073	4014	3985	3890	3865	3843	3706	3722	3760	3864	4033	3683	3774	4244	4069	3985	4157	3954	4123	4119	4062	3858	3812	3824	3803	3831	3786	3858	3625	3951	3907	3888	3926	3944	3881	3912	3815	3822	3939	3827	3860	3787	3798	3746	3782	3877	3715	3874
3971	4051	4140	3942	4182	4097	4023	3637	3730	3706	3866	4141	4109	3889	4014	4079	4184	4053	3863	3951	3854	4051	4037	4037	4046	4055	4077	4018	3755	3741	3655	3780	3793	3864	3866	3846	3797	4009	4000	3843	3923	3946	3702	3728	3791	3706	3907	3799	3784	3836
3935	3975	3731	4192	4256	4023	3681	3641	3717	3833	4009	4028	3927	3705	3670	3712	3815	3732	3629	3644	3618	3776	3709	3677	3808	3798	4042	4024	4004	3720	3771	3834	3652	3707	3762	3947	3875	3847	4082	3887	3654	3835	3852	3817	3740	3865	3705	3869	3841	3760
3788	3700	3964	4259	3882	3767	3905	3779	3711	3836	3941	4109	3756	3631	3658	3741	4032	4078	3966	3975	3954	4095	3888	3856	3505	3678	3680	3855	4049	3966	3974	3792	3791	3726	3647	3926	4012	3837	3883	4010	4005	3805	3880	3884	3808	3856	3788	3861	3951	3891
3744	3929	3996	3777	3882	4005	4051	3672	3861	3762	3807	4080	3953	3874	3846	4051	4100	4174	4147	4197	4325	4483	4433	4374	4093	3837	3690	3667	3790	3975	3925	3954	3941	3957	3879	3755	3861	4106	3966	3953	4053	3860	3849	3889	3856	3811	3860	3867	3873	3969
3836	3910	3792	3966	3991	4155	3900	3690	3785	3945	4056	4124	4022	3962	3930	3977	4140	4173	4042	3996	3938	4097	4340	4216	4264	4399	4229	3895	3862	3756	3986	4000	4030	3975	3883	3840	3631	3859	3980	3856	3960	4003	3755	3755	3951	3889	3892	3819	3652	3878
4054	3892	3667	4100	4132	3780	3583	3733	3642	3973	3869	4041	4010	3942	3914	4012	4025	3927	3733	3505	3687	3681	3776	3649	4037	4092	4282	4153	3976	3803	3907	3808	3859	3945	4051	4082	3683	3663	3945	3944	3750	3867	3895	3684	3818	3936	3731	3718	3846	3741
3793	3695	4013	4279	3893	3799	3723	3760	3728	3767	4027	4271	4260	3936	3937	3883	3723	3763	3556	3475	3628	3630	3594	3516	3538	3634	3976	4094	4252	4058	3993	3888	3895	3885	3976	4057	3808	3595	3615	3962	3834	3851	4013	3822	3785	3854	3854	3683	3845	3635
3675	3876	4302	4360	3990	4066	3829	3784	3827	3839	4207	4381	4161	3841	3600	3642	3702	3711	3767	3674	3729	3845	3938	3902	3590	3665	3697	3748	3985	4036	3929	3839	3921	3884	3861	3867	3952	3726	3480	3771	3865	3654	3745	3870	3761	3856	3791	3757	3695	3789
3660	4077	4201	3931	3969	4130	4026	3870	3899	4097	4255	4190	3786	3587	3635	3848	4141	4060	4130	3877	4067	4025	4097	4044	4074	3637	3774	3667	3629	3630	3711	3816	3869	3849	3670	3689	3816	3796	3609	3483	3855	3820	3652	3743	3794	3714	3647	3757	3609	3831
3800	4083	3824	4010	4205	4133	3924	3852	4076	4012	3899	3717	3516	3585	3805	4437	4741	4822	4599	4452	4323	4298	4257	4192	4021	4054	3835	3648	3595	3563	3618	3900	3954	3889	3764	3737	3723	3927	3739	3570	3611	3882	3686	3735	3834	3749	3628	3883	3522	3962
3993	3767	3704	4061	4179	3917	3841	3853	3987	3637	3483	3734	3840	4247	4525	5028	4978	4919	4768	4695	4552	4549	4338	4186	4066	3970	3961	3923	3826	3536	3643	3712	3860	3805	3820	3750	3665	3808	3900	3675	3681	3798	3674	3717	3731	3866	3766	3814	3675	3830
4010	3637	3748	4211	4225	3958	3819	4054	3761	3599	3816	4269	4766	4854	4990	5067	4861	4751	4314	4306	4208	4364	4432	4196	4035	3978	3897	3896	3822	3699	3644	3629	3759	3750	3851	3755	3769	3605	3917	3834	3684	3862	3739	3720	3784	3940	3594	3827	3842	3843
3738	3455	3969	4231	4153	3914	3772	3826	3704	3956	4430	4961	5152	4996	4723	4560	4314	3853	3649	3571	3711	3832	4044	4060	4068	3878	3842	3782	3818	3751	3676	3537	3655	3741	3798	3788	3669	3658	3770	3925	3577	3736	3884	3619	3622	3783	3736	3806	3907	3699
3645	3427	4103	4245	3803	3511	3580	3602	3617	4035	4652	5017	4695	4534	4083	3594	3359	3038	2817	2817	3108	3268	3500	3670	4062	4000	3919	3884	3788	3782	3723	3703	3600	3568	3938	3739	3783	3595	3724	3883	3729	3673	3843	3733	3705	3860	3689	3670	3857	3597
3520	3762	4075	4100	3614	3572	3494	3413	3704	4129	4648	4784	4229	3502	3143	2956	2746	2379	2396	2467	2578	2974	3194	3458	3667	4022	4029	3897	3945	3830	3827	3697	3632	3598	3895	3755	3624	3508	3823	4046	3753	3828	3852	3821	3700	3812	3843	3921	3811	3721
3571	3697	4091	4053	3597	3607	3669	3713	4130	4613	4969	4639	3994	3261	2790	2730	2508	2368	2403	2453	2506	2655	2804	3120	3482	3763	4006	3874	3840	3741	3837	3752	3525	3486	3701	3703	3558	3582	3742	3922	3959	3760	3933	3626	3628	3710	3852	3860	3764	3708
3615	4084	4503	4166	3750	3865	3958	4116	4646	5002	5176	4826	3928	3271	2852	2827	2891	2781	2761	2645	2682	2670	2601	2825	3141	3618	3867	3986	4092	3743	3752	3551	3546	3369	3598	3823	3661	3571	3520	3781	3741	3846	3904	3694	3624	3768	3789	3797	3876	3878
3909	4380	4711	4206	3906	3924	4123	4407	4964	5493	5247	4768	3769	3092	2840	2912	3126	3278	3246	3145	2888	2661	2498	2568	3027	3418	3832	4051	4061	3896	3745	3622	3508	3478	3760	3933	3689	3473	3475	3586	3735	3782	3866	3773	3614	3595	3732	3744	3804	3814
4193	4553	4714	4031	3636	3706	3896	4211	4558	4926	4570	3868	3095	2695	2611	2955	3191	3423	3694	3499	3347	2896	2445	2530	2763	3284	3595	4019	4082	3965	3640	3749	3649	3489	3764	4000	3846	3516	3615	3668	3819	3749	3762	3857	3578	3792	3785	3812	3814	3729
4168	4154	4114	3582	3241	3405	3492	3757	3919	3950	3411	2829	2532	2419	2592	2960	3185	3436	3530	3636	3381	2961	2555	2428	2693	3154	3588	3985	4120	3916	3849	3599	3584	3454	3550	3799	3929	3518	3650	3609	3633	3643	3624	3867	3649	3820	3810	3825	3778	3828
4009	3731	3821	3273	3177	3140	3458	3698	3632	3438	3073	2602	2475	2322	2529	2883	3216	3402	3331	3358	3263	2933	2372	2201	2623	2985	3547	4052	4161	3976	3668	3694	3468	3491	3594	3767	3684	3498	3654	3560	3631	3701	3613	3705	3609	3757	3833	3883	3754	3823
3886	3494	3659	3239	3053	3131	3590	3746	3546	3356	2996	2751	2647	2313	2280	2449	2863	3293	3427	3115	3045	2724	2357	2223	2513	3140	3595	3921	4186	3963	3700	3707	3568	3347	3613	3815	3661	3578	3646	3651	3460	3514	3565	3770	3712	3729	3783	3793	3739	3857
3714	3380	3404	3141	2879	3289	4018	4152	3804	3806	3628	3355	3127	2866	2471	2181	2511	3138	3103	2662	2547	2447	2308	2325	2694	3226	3822	4059	4076	3809	3580	3435	3476	3478	3578	3835	3536	3542	3826	3538	3529	3572	3740	3696	3566	3697	3656	3698	3721	3912
3552	3014	3325	3271	3182	3874	4654	4933	4452	4490	4423	4234	4049	3954	3262	2483	2277	2678	2671	2305	2174	2268	2428	2528	2990	3550	4067	4187	3949	3755	3472	3621	3448	3441	3695	3806	3361	3566	3884	3530	3508	3578	3607	3616	3569	3725	3747	3709	3792	3759
3435	3018	3360	3383	3389	4323	5104	4754	4442	4498	4586	4516	4525	4628	3822	2893	2391	2408	2259	2005	2130	2574	2615	2886	3539	4079	4295	4110	3748	3479	3333	3509	3463	3574	3783	3668	3371	3731	3815	3645	3492	3617	3636	3614	3581	3797	3768	3632	3609	3500
3448	3139	3549	3552	3555	4116	4673	4259	4162	4217	4521	4402	4439	4567	4207	3153	2520	2320	2121	1973	2366	2945	3281	3353	3986	4355	4346	4013	3535	3335	3331	3541	3538	3836	3884	3740	3380	3747	3809	3542	3618	3699	3618	3601	3586	3824	3628	3747	3589	3630
3392	3272	3323	3730	3637	3943	4060	3764	3834	4154	4321	4263	4138	4379	4202	3509	2935	2693	2333	2403	3023	3741	3818	4086	4358	4505	4088	3693	3262	3299	3386	3526	3739	3887	3750	3459	3568	3812	3668	3477	3740	3564	3571	3589	3582	3770	3541	3572	3609	3672
3287	3065	3413	3454	3602	3962	3797	3436	3581	4069	4347	3872	3919	4234	4279	3985	3405	3176	2883	3040	3827	4711	4746	4326	4510	4398	3778	3316	3130	3329	3326	3655	3757	3791	3663	3435	3664	3755	3458	3583	3759	3609	3612	3667	3771	3678	3608	3676	3540	3848
3087	3043	3278	3246	3453	4005	3887	3543	3431	3838	3997	3857	3917	4230	4550	4263	3798	3703	3519	3642	4423	5105	4897	4330	4164	3835	3457	3081	3136	3461	3582	3532	3736	3707	3416	3487	3885	3698	3328	3722	3777	3561	3621	3752	3678	3546	3506	3454	3638	3666
3518	3376	3505	3416	3387	4102	4210	3642	3465	3798	3657	3724	3798	4456	4722	4385	3913	3854	3723	3810	4173	4791	4579	3990	3494	3297	3185	3174	3393	3606	3503	3688	3640	3451	3336	3693	3916	3526	3518	3896	3741	3420	3550	3644	3742	3512	3570	3503	3871	3681
4123	3629	3821	3482	3509	4020	4277	4055	3758	3703	3706	3894	4075	4608	4710	4047	3623	3398	3595	3360	3664	3912	3756	3087	3169	3221	3322	3425	3665	3530	3571	3747	3529	3248	3556	3937	3796	3357	3498	3772	3702	3658	3671	3526	3694	3572	3563	3518	3924	3843
4572	3782	3484	3406	3383	3797	4270	4476	4094	4365	4000	3905	4127	4459	4195	3555	3062	3257	3144	2963	3190	3336	3234	3208	3294	3540	3714	3767	3771	3694	3555	3509	3453	3435	3788	3908	3535	3430	3650	3676	3513	3737	3701	3816	3602	3550	3576	3809	3901	3922
3964	3521	3008	3149	3226	3578	3899	4107	4070	4174	3963	3703	3778	3807	3513	3134	3055	3337	3077	2891	3292	3540	3457	3371	3598	3861	3818	3678	3613	3668	3550	3494	3457	3709	3994	3771	3372	3700	3627	3444	3707	3669	3795	3823	3747	3627	3518	3911	3942	3969
3306	3140	2977	2891	3164	3307	3410	3371	3558	3859	3695	3519	3396	3201	2999	2997	2916	3158	3277	3241	3600	3768	3555	3617	3726	3778	3725	3571	3798	3684	3567	3399	3518	3732	3681	3508	3632	3848	3641	3558	3808	3682	3760	3814	3755	3662	3650	3773	3967	3964
3077	2957	3095	3081	3200	3390	3294	2992	3157	3477	3573	3493	3337	3044	2793	2766	2830	3025	3235	3468	3628	3816	3547	3522	3641	3574	3666	3670	3714	3563	3345	3551	3786	3601	3445	3492	3865	3707	3397	3674	3709	3671	3861	3754	3804	3552	3758	3774	4065	3884
3272	3200	3235	3485	3381	3435	3258	3036	3050	3247	3514	3619	3607	3508	3177	3096	3205	3522	3733	3731	3725	3775	3511	3564	3513	3479	3603	3620	3641	3581	3645	3713	3605	3503	3567	3860	3747	3412	3702	3659	3643	3767	3680	3732	3688	3627	3535	3713	3937	4059
3502	3644	3721	3723	4068	3779	3564	3437	3389	3631	3521	3368	3494	3577	3630	3811	4084	4289	4193	4041	3866	3751	3539	3451	3432	3430	3448	3650	3694	3712	3833	3720	3413	3406	3641	3814	3575	3540	3698	3526	3525	3436	3673	3654	3668	3611	3527	3668	4042	4033
3991	4379	4459	4143	4295	4103	4003	3848	4120	4135	3989	3619	3585	3634	3680	3941	4145	4049	3973	3810	3588	3454	3423	3372	3354	3443	3581	3718	3872	3867	3643	3607	3569	3645	3669	3606	3584	3764	3503	3594	3495	3489	3635	3624	3707	3472	3419	3648	3915	4044
4310	4475	4340	4285	4094	4073	4011	4217	4269	4291	4276	4020	3995	3870	3950	3728	3730	3547	3368	3454	3344	3272	3327	3358	3353	3640	3624	3693	3621	3618	3584	3654	3647	3543	3434	3699	3767	3628	3510	3469	3663	3493	3528	3636	3644	3444	3534	3766	3974	3945
4250	4013	3856	3794	3968	3979	3889	4052	4100	3980	3981	3999	4091	4102	4037	3975	3681	3596	3710	3742	3759	3697	3685	3612	3568	3575	3551	3511	3507	3764	3859	3781	3460	3323	3468	3897	3774	3586	3546	3623	3639	3453	3469	3756	3519	3541	3430	3687	3963	4030
3795	3852	3652	3565	3726	3807	3831	3846	3929	3883	3727	3656	3677	3618	3699	3637	3734	3779	3957	3871	3733	3749	3648	3515	3442	3388	3443	3624	3597	3865	3753	3653	3470	3581	3651	3619	3648	3466	3666	3687	3480	3569	3604	3461	3542	3435	3531	3698	3778	3962
3796	3516	3645	3775	3820	3859	3708	3624	3634	3815	3677	3825	3837	3685	3557	3585	3547	3734	3615	3554	3369	3335	3588	3574	3505	3602	3575	3631	3705	3577	3564	3581	3786	3655	3475	3594	3736	3753	3658	3439	3409	3610	3532	3431	3630	3371	3498	3551	3684	3910
3597	3655	3684	3955	3999	3895	3685	3586	3746	3841	3893	3886	3951	3838	3826	3739	3870	3809	3814	3657	3642	3609	3688	3806	3653	3456	3442	3434	3470	3583	3748	3793	3644	3523	3490	3809	3803	3614	3587	3670	3617	3560	3569	3651	3430	3611	3460	3574	3652	3712
3717	3633	3679	3778	3934	3967	3763	3779	3808	3899	3994	3945	3931	3906	3859	3813	3666	3680	3819	3676	3665	3776	3773	3690	3526	3562	3526	3582	3724	3705	3648	3589	3576	3804	3752	3649	3666	3732	3635	3712	3544	3648	3574	3571	3605	3536	3473	3587	3525	3632
3838	3811	3652	3737	3676	3897	3816	3851	3787	3856	3796	3888	3768	3784	3647	3624	3634	3662	3602	3740	3879	3874	3868	3799	3843	3626	3698	3561	3622	3648	3621	3733	3793	3633	3483	3659	3730	3805	3641	3566	3697	3634	3430	3674	3667	3390	3430	3495	3516	3628
3842	3735	3770	3590	3648	3794	3883	3672	3834	3734	3861	3693	3681	3649	3654	3652	3811	3759	3774	3707	3795	3791	3808	3841	3655	3572	3610	3606	3563	3625	3784	3722	3426	3455	3575	3703	3702	3566	3716	3770	3615	3588	3569	3503	3423	3568	3377	3570	3434	3634
3892	3641	3476	3516	3583	3695	3736	3866	3755	3647	3661	3580	3802	3896	4015	4036	4135	4051	4029	3848	3757	3872	3768	3831	3737	3690	3619	3553	3777	3624	3679	3491	3553	3690	3512	3633	3716	3809	3738	3647	3663	3611	3564	3422	3594	3549	3531	3455	3534	3549
3725	3616	3543	3370	3305	3465	3792	3744	3794	3758	3620	3581	3998	3901	3984	4129	4036	4050	4067	3936	3774	3657	3680	3756	3680	3534	3488	3612	3618	3691	3558	3647	3568	3615	3596	3670	3602	3665	3601	3680	3626	3528	3554	3685	3603	3637	3617	3391	3565	3526
3599	3548	3425	3359	3310	3444	3462	3652	3570	3630	3730	3724	3982	4102	3917	3644	3596	3563	3843	4005	3894	3857	3946	3825	3916	3699	3718	3748	3545	3699	3626	3619	3575	3536	3611	3550	3618	3701	3722	3770	3505	3615	3580	3347	3603	3637	3484	3623	3476	3644
3822	3759	3613	3416	3487	3488	3540	3680	3681	3596	3572	3670	3819	3823	3718	3340	3112	3166	3428	3756	3813	3814	3881	3797	3764	3743	3526	3677	3618	3736	3807	3683	3549	3511	3681	3598	3670	3693	3690	3590	3755	3634	3628	3614	3570	3579	3775	3435	3514	3477
3836	3813	3797	3739	3796	3614	3565	3520	3552	3664	3791	3847	3953	3712	3274	3077	2818	2673	2885	3250	3631	3723	3907	3804	3771	3751	3772	3707	3715	3615	3562	3615	3579	3546	3584	3576	3610	3730	3729	3738	3452	3561	3571	3510	3608	3678	3638	3528	3488	3482
3857	3704	3645	3656	3564	3626	3607	3509	3695	3724	3686	3629	3822	3683	3301	3021	2890	2811	2924	3351	3675	3938	4015	3743	3798	3631	3536	3749	3631	3851	3774	3654	3601	3536	3528	3570	3661	3610	3711	3639	3589	3475	3426	3727	3703	3662	3737	3611	3478	3466
3620	3617	3599	3605	3460	3562	3455	3562	3519	3712	3626	3631	3858	3767	3319	3022	2819	2682	2963	3278	3772	3827	3827	3629	3829	3854	3896	3803	3720	3811	3815	3571	3595	3659	3566	3482	3566	3691	3721	3588	3575	3497	3599	3668	3565	3681	3554	3459	3287	3520
3637	3762	3645	3696	3629	3452	3474	3464	3555	3498	3398	3448	3710	3764	3601	3414	3292	3310	3468	3880	3898	3825	3838	3652	3604	3669	3762	3659	3787	3764	3803	3566	3702	3669	3585	3598	3651	3444	3640	3636	3575	3609	3576	3680	3665	3508	3545	3513	3480	3457
3758	3744	3758	3724	3830	3541	3561	3598	3671	3551	3637	3443	3617	3684	3828	3839	3669	3693	3731	3897	3712	3748	3638	3732	3714	3710	3688	3755	3611	3792	3652	3643	3462	3694	3571	3603	3532	3551	3609	3551	3561	3543	3582	3753	3650	3722	3558	3594	3409	3487
3664	3658	3706	3565	3774	3548	3665	3561	3776	3857	3665	3550	3577	3744	3748	3807	3991	3819	3707	3869	3810	3816	3743	3673	3435	3587	3638	3760	3759	3901	3823	3587	3574	3457	3633	3594	3538	3491	3637	3607	3529	3526	3673	3648	3653	3738	3692	3560	3602	3551
3686	3674	3621	3683	3577	3507	3608	3654	3824	3704	3751	3543	3468	3596	3570	3670	3685	3602	3664	3652	3768	3848	3892	3740	3658	3642	3585	3673	3688	3842	3853	3637	3511	3634	3546	3589	3490	3612	3742	3682	3718	3587	3599	3689	3786	3711	3552	3625	3471	3500
3686	3705	3662	3681	3628	3564	3528	3553	3598	3654	3657	3484	3549	3424	3337	3414	3536	3534	3453	3629	3731	3837	3795	3625	3559	3652	3804	3695	3656	3769	3727	3650	3599	3511	3579	3598	3714	3596	3660	3593	3687	3600	3585	3607	3613	3620	3605	3606	3556	3450
3739	3616	3782	3683	3639	3594	3705	3617	3675	3619	3617	3531	3600	3537	3365	3479	3353	3282	3329	3552	3788	3700	3735	3569	3566	3509	3696	3629	3704	3790	3698	3736	3549	3684	3592	3689	3529	3537	3641	3667	3705	3531	3608	3650	3763	3673	3684	3648	3491	3563
3743	3741	3667	3660	3717	3618	3705	3773	3856	3747	3632	3601	3626	3503	3642	3554	3493	3349	3241	3444	3667	3784	3657	3582	3524	3546	3569	3534	3821	3714	3737	3554	3519	3621	3661	3643	3597	3419	3655	3563	3619	3551	3672	3671	3718	3748	3681	3680	3676	3640
3706	3773	3785	3694	3578	3483	3607	3751	3728	3829	3754	3630	3606	3639	3471	3453	3403	3462	3355	3377	3462	3581	3585	3586	3462	3586	3603	3697	3703	3662	3695	3588	3504	3547	3610	3516	3519	3692	3599	3637	3482	3414	3596	3711	3719	3691	3737	3743	3655	3527
3740	3672	3700	3511	3504	3543	3587	3517	3590	3705	3574	3422	3278	3375	3302	3412	3280	3333	3304	3470	3459	3456	3488	3412	3528	3515	3484	3713	3504	3649	3698	3416	3589	3474	3525	3593	3481	3427	3560	3514	3561	3412	3580	3562	3654	3745	3618	3633	3761	3605
3593	3649	3721	3661	3670	3587	3523	3535	3568	3610	3550	3438	3461	3528	3446	3438	3318	3328	3282	3270	3461	3398	3569	3438	3364	3373	3570	3535	3594	3470	3558	3611	3509	3339	3526	3551	3467	3553	3608	3531	3504	3334	3678	3694	3653	3662	3697	3570	3759	3694
3591	3641	3620	3755	3755	3777	3738	3835	3802	3883	3840	3734	3732	3824	3699	3685	3481	3445	3191	3266	3319	3465	3485	3390	3427	3572	3698	3510	3464	3432	3541	3558	3464	3448	3408	3557	3499	3464	3496	3503	3547	3449	3506	3587	3682	3560	3558	3693	3653	3792
3745	3694	3786	3893	4056	3998	4008	4139	4156	4292	4133	4139	4130	3890	4033	3881	3826	3700	3608	3438	3466	3463	3428	3387	3329	3382	3393	3416	3442	3503	3567	3498	3394	3465	3432	3583	3492	3498	3519	3493	3424	3488	3464	3537	3574	3712	3651	3754	3718	3691
3770	3963	3840	3973	3992	4041	4021	3974	4141	4150	4070	3966	3979	3900	3913	3715	3956	3691	3759	3792	3653	3400	3250	3308	3443	3446	3440	3360	3400	3434	3394	3409	3525	3342	3473	3511	3492	3440	3551	3432	3510	3410	3498	3495	3491	3488	3712	3566	3625	3610
3905	3941	3726	3838	3582	3428	3520	3473	3481	3520	3407	3435	3428	3349	3311	3400	3295	3488	3546	3681	3637	3450	3217	3251	3371	3358	3556	3373	3419	3340	3417	3389	3494	3458	3410	3484	3575	3400	3442	3347	3498	3360	3568	3654	3483	3588	3479	3513	3658	3562
3795	3537	3336	3497	3137	3161	3045	2989	2965	3055	2911	2855	2979	3163	3146	3071	3102	3189	3279	3491	3653	3456	3209	3200	3309	3430	3312	3391	3365	3364	3494	3315	3356	3358	3457	3526	3446	3417	3449	3338	3416	3523	3492	3609	3489	3465	3481	3522	3548	3554
3629	3291	3282	3226	3005	2776	2830	2847	2957	2945	2823	2876	2856	3070	2983	2918	3093	3092	2973	3248	3603	3634	3477	3334	3258	3456	3454	3268	3417	3339	3362	3463	3294	3314	3349	3568	3573	3411	3332	3395	3219	3362	3433	3499	3426	3391	3405	3417	3633	3717
3516	3275	3150	3239	2879	2794	3005	3045	2927	3125	2966	2963	2960	3149	3115	2917	3024	3005	3042	3074	3391	3671	3396	3349	3357	3498	3406	3290	3339	3340	3437	3513	3295	3250	3354	3371	3468	3423	3388	3451	3330	3403	3458	3464	3423	3355	3376	3577	3630	3762
3432	3231	3064	3016	2986	3340	3579	3553	3380	3590	3510	3451	3548	3697	3714	3229	3087	3104	3105	2972	3307	3595	3603	3271	3339	3559	3423	3346	3328	3417	3427	3344	3328	3339	3516	3467	3486	3379	3523	3515	3437	3329	3450	3530	3274	3345	3488	3564	3694	3707
3290	2871	3129	3007	3146	3838	4104	3896	3790	3951	3833	3710	4099	4415	4354	3801	3408	3216	3155	3027	3358	3740	3623	3376	3406	3555	3454	3239	3281	3364	3331	3295	3406	3356	3478	3421	3400	3411	3303	3349	3373	3368	3332	3436	3380	3268	3449	3692	3761	3517
3253	2869	3115	2914	3266	3753	3882	3712	3676	3839	3764	3559	3961	4386	4470	3926	3518	3358	3143	2944	3320	3812	3609	3340	3433	3675	3559	3359	3214	3408	3449	3334	3259	3522	3417	3406	3407	3483	3345	3381	3285	3331	3415	3375	3336	3223	3400	3755	3789	3528
3451	3008	2994	3123	3104	3614	3779	3417	3470	3700	3692	3413	3479	3967	4060	3660	3371	3286	2915	2924	3291	3823	3621	3362	3396	3669	3569	3409	3384	3410	3508	3300	3416	3533	3486	3552	3362	3356	3328	3267	3284	3269	3404	3362	3276	3157	3334	3701	3844	3721
3295	3016	2880	2902	3047	3471	3457	3300	3365	3629	3644	3291	3322	3523	3709	3351	3206	3224	3254	2927	3365	3759	3526	3303	3547	3735	3560	3363	3471	3460	3537	3352	3432	3654	3544	3492	3446	3410	3444	3428	3401	3305	3421	3379	3339	3370	3188	3634	3887	3699
3124	2829	2776	2749	2940	3468	3606	3394	3288	3563	3551	3265	3217	3698	3795	3444	3115	3235	3054	3126	3387	3830	3627	3409	3532	3674	3445	3374	3294	3526	3581	3371	3473	3487	3669	3528	3470	3275	3561	3590	3517	3353	3361	3410	3336	3332	3357	3634	3702	3547
3078	2899	2892	2810	2938	3576	3796	3550	3203	3486	3247	3021	3352	4054	4029	3663	3195	3185	3194	3011	3450	3853	3659	3578	3426	3573	3537	3378	3479	3516	3580	3509	3472	3478	3688	3529	3528	3462	3594	3534	3548	3355	3273	3385	3475	3320	3390	3696	3762	3656
3605	3114	3219	3044	3104	3727	3910	3711	3533	3480	3247	3219	3419	4049	4115	3587	3271	3209	3059	2951	3448	3824	3647	3457	3416	3665	3517	3433	3337	3590	3477	3587	3480	3648	3573	3640	3510	3493	3510	3565	3494	3296	3360	3419	3453	3406	3441	3543	3884	3856
3920	3409	3287	3227	3182	3785	4131	3923	3885	3952	3709	3477	3664	3998	3948	3396	3078	3231	3169	3157	3384	3751	3731	3391	3443	3473	3500	3402	3586	3628	3563	3617	3544	3670	3676	3627	3503	3520	3695	3580	3417	3490	3484	3444	3482	3511	3521	3538	3896	3898
3807	3297	3118	3069	3054	3540	3889	3761	3944	4209	4192	3750	3667	3757	3386	3084	3056	3192	3254	3027	3594	3762	3579	3454	3503	3351	3420	3416	3467	3652	3632	3606	3616	3737	3625	3604	3565	3733	3669	3712	3385	3399	3562	3414	3544	3437	3424	3562	3763	3973
3270	3039	2829	2776	2870	3012	3174	3420	3613	3900	4023	3670	3383	3284	2994	2805	2876	3172	3023	3156	3389	3519	3532	3298	3211	3292	3272	3404	3516	3590	3576	3542	3484	3547	3746	3622	3653	3581	3779	3647	3487	3430	3411	3614	3508	3457	3373	3576	3800	3769
3169	2909	2853	2831	2577	2856	2908	3033	3101	3402	3257	3176	2999	2999	2878	2737	2771	2920	3009	3218	3558	3537	3428	3284	3374	3264	3255	3232	3419	3487	3334	3406	3385	3585	3646	3657	3708	3563	3609	3640	3486	3429	3525	3656	3468	3391	3626	3575	3979	3899
3162	2991	2869	2770	2776	2666	2935	2880	2970	3015	3040	2823	2805	2820	2784	2600	2738	3035	3224	3528	3716	3571	3364	3259	3237	3356	3280	3313	3458	3412	3450	3376	3324	3564	3548	3536	3587	3553	3494	3582	3595	3505	3491	3506	3429	3397	3358	3679	3896	3961
3299	3051	3110	2931	3079	3001	2876	2994	2945	3246	3049	3041	3044	3074	2764	2928	3189	3446	3530	3577	3551	3403	3253	3199	3360	3298	3284	3443	3448	3399	3453	3363	3329	3483	3522	3460	3480	3415	3508	3480	3470	3492	3563	3500	3489	3217	3271	3566	3702	3668
3710	3502	3624	3523	3648	3564	3389	3335	3322	3378	3454	3250	3472	3446	3361	3421	3681	3763	3664	3466	3406	3339	3191	3341	3327	3298	3271	3330	3483	3426	3315	3378	3403	3463	3476	3487	3573	3587	3455	3332	3420	3484	3483	3424	3301	3327	3402	3515	3674	3694
4067	3832	3842	3931	4047	3973	3947	3844	3667	3711	3563	3718	3922	3698	3757	3709	3862	3723	3648	3485	3322	3269	3330	3333	3361	3197	3328	3363	3435	3367	3369	3384	3396	3443	3508	3610	3626	3436	3405	3359	3406	3346	3467	3401	3329	3190	3268	3389	3582	3608
3989	3817	3622	3757	3819	3832	4016	3919	3986	3797	3741	3636	3861	3832	3739	3652	3596	3511	3385	3336	3317	3393	3337	3313	3351	3186	3218	3286	3253	3344	3341	3412	3401	3460	3461	3514	3566	3420	3438	3415	3459	3536	3379	3318	3241	3164	3278	3409	3412	3404
3519	3286	3387	3324	3400	3404	3660	3649	3613	3780	3706	3702	3671	3698	3525	3438	3452	3443	3380	3386	3345	3318	3283	3433	3364	3283	3262	3342	3253	3248	3280	3290	3382	3377	3406	3358	3419	3382	3325	3459	3352	3405	3304	3227	3321	3108	3227	3403	3399	3247
3220	3090	3104	3184	3174	3232	3196	3365	3411	3616	3619	3628	3716	3500	3408	3441	3541	3460	3538	3391	3504	3426	3477	3390	3296	3347	3235	3378	3128	3311	3263	3400	3355	3261	3413	3280	3394	3439	3310	3453	3358	3324	3155	3282	3210	3196	3210	3345	3249	3235
3397	3125	3171	3297	3210	3404	3218	3364	3446	3501	3677	3562	3598	3518	3455	3459	3531	3620	3578	3544	3443	3464	3618	3490	3318	3278	3278	3218	3259	3365	3447	3439	3360	3462	3303	3359	3379	3331	3247	3457	3369	3149	3183	3229	3248	3258	3305	3209	3293	3331
3407	3262	3161	3381	3431	3354	3476	3507	3537	3732	3659	3726	3598	3548	3523	3588	3648	3613	3625	3561	3565	3615	3630	3613	3391	3285	3281	3266	3332	3530	3498	3333	3492	3325	3293	3355	3191	3342	3407	3424	3333	3196	3210	3317	3316	3260	3234	3148	3228	3300
3322	3155	3250	3381	3331	3364	3440	3565	3561	3822	3687	3520	3559	3526	3527	3596	3586	3597	3554	3559	3653	3719	3673	3597	3336	3292	3349	3246	3230	3511	3427	3406	3393	3432	3353	3237	3330	3523	3255	3373	3190	3331	3275	3266	3205	3219	3167	3354	3179	3205
3364	3290	3237	3383	3423	3396	3261	3339	3426	3572	3498	3406	3436	3648	3457	3569	3568	3465	3477	3537	3641	3658	3506	3528	3309	3412	3399	3259	3388	3495	3533	3486	3428	3512	3305	3407	3426	3462	3343	3386	3278	3296	3329	3365	3181	3282	3302	3338	3285	3335
3452	3561	3440	3440	3282	3311	3350	3304	3342	3430	3443	3271	3185	3406	3461	3509	3507	3386	3535	3588	3706	3690	3415	3405	3393	3338	3329	3315	3510	3517	3626	3486	3387	3476	3485	3505	3535	3454	3369	3388	3258	3266	3470	3438	3245	3179	3207	3305	3123	3299
3584	3544	3520	3526	3475	3394	3324	3389	3392	3422	3218	3383	3211	3339	3450	3534	3666	3430	3553	3589	3741	3522	3477	3394	3440	3336	3335	3415	3419	3491	3648	3453	3441	3416	3401	3345	3529	3577	3329	3469	3336	3475	3436	3352	3228	3264	3240	3243	3254	3301
3589	3394	3500	3498	3478	3358	3354	3366	3395	3402	3309	3333	3312	3468	3336	3466	3504	3422	3446	3520	3635	3545	3476	3511	3528	3531	3365	3355	3320	3493	3554	3414	3512	3477	3495	3467	3423	3358	3432	3362	3421	3447	3367	3316	3334	3298	3438	3413	3300	3447
3586	3416	3277	3430	3175	3302	3365	3203	3393	3376	3370	3375	3485	3412	3436	3381	3416	3395	3455	3349	3451	3430	3416	3572	3496	3341	3414	3415	3475	3500	3550	3467	3558	3551	3508	3344	3418	3487	3265	3401	3403	3391	3276	3147	3259	3521	3438	3437	3367	3260
3578	3342	3245	3271	3280	3319	3281	3420	3291	3325	3392	3317	3566	3486	3415	3443	3290	3242	3382	3433	3403	3491	3448	3479	3452	3342	3220	3325	3294	3452	3509	3596	3505	3734	3597	3431	3324	3456	3369	3451	3381	3308	3212	3148	3372	3396	3474	3442	3331	3471
3493	3212	3217	3343	3380	3388	3499	3486	3545	3599	3520	3594	3646	3582	3341	3269	3433	3238	3283	3360	3548	3484	3625	3549	3340	3230	3310	3334	3312	3457	3503	3521	3521	3626	3486	3292	3363	3478	3454	3426	3523	3272	3247	3353	3345	3387	3362	3293	3213	3460
3477	3233	3322	3438	3494	3507	3592	3553	3520	3569	3688	3517	3587	3458	3246	3288	3364	3354	3276	3459	3568	3452	3515	3347	3275	3175	3134	3248	3334	3471	3416	3326	3442	3570	3402	3253	3365	3384	3385	3357	3349	3313	3308	3361	3368	3336	3360	3280	3233	3458
3394	3277	3248	3468	3581	3469	3482	3377	3344	3401	3396	3525	3414	3381	3279	3274	3442	3483	3224	3245	3387	3214	3440	3174	3135	3107	3206	3230	3418	3435	3495	3400	3492	3501	3449	3233	3404	3506	3322	3281	3375	3415	3251	3358	3452	3293	3326	3415	3516	3380
3373	3316	3418	3657	3504	3460	3612	3403	3294	3385	3410	3381	3489	3600	3278	3329	3391	3407	3188	3212	3292	3340	3207	3074	3159	3079	3055	3309	3239	3341	3324	3380	3368	3359	3438	3353	3387	3391	3199	3249	3256	3246	3237	3254	3205	3119	3235	3528	3383	3261
3607	3271	3397	3596	3461	3436	3577	3476	3487	3564	3593	3408	3462	3505	3216	3405	3530	3470	3304	3304	3456	3519	3326	3244	3046	3080	3196	3243	3161	3220	3231	3218	3289	3425	3388	3274	3376	3180	3089	2970	3286	3316	3276	3277	3091	3100	3278	3439	3296	3173
3515	3396	3267	3438	3374	3466	3516	3636	3774	3751	3640	3506	3580	3459	3405	3502	3461	3434	3496	3535	3529	3626	3597	3318	3257	3313	3277	3185	3174	3344	3296	3210	3323	3448	3549	3264	3089	3184	3140	3180	3376	3354	3407	3343	3457	3259	3239	3390	3306	3301
3539	3401	3256	3331	3470	3297	3452	3641	3689	3752	3606	3431	3543	3723	3525	3403	3377	3460	3500	3615	3792	3793	3685	3577	3513	3353	3322	3200	3179	3339	3492	3383	3304	3431	3365	3180	3199	3157	3254	3294	3379	3429	3372	3446	3388	3482	3414	3312	3335	3327
3466	3357	3377	3204	3252	3425	3373	3527	3750	3682	3536	3525	3521	3703	3488	3562	3397	3575	3589	3516	3570	3427	3514	3559	3469	3474	3464	3241	3275	3439	3446	3460	3329	3409	3415	3361	3134	3227	3311	3467	3344	3215	3400	3293	3409	3405	3430	3329	3415	3385
3390	3500	3463	3376	3273	3325	3376	3361	3294	3335	3392	3437	3445	3596	3616	3493	3425	3410	3474	3394	3163	3113	3240	3245	3373	3449	3260	3282	3143	3278	3615	3497	3319	3376	3403	3300	3386	3358	3454	3224	3271	3115	3121	2953	3154	3200	3248	3320	3513	3554
3283	3582	3644	3466	3335	3338	3344	3194	2994	2956	3236	3229	3300	3499	3752	3449	3342	3309	3327	3211	2983	2964	3081	3165	2980	3076	3319	3512	3362	3293	3601	3451	3290	3368	3320	3274	3284	3372	3503	3260	3043	3184	2850	2802	2868	2994	3083	3428	3796	3752
3236	3620	3766	3440	3287	3345	3315	2972	2734	2740	3070	3086	2979	3444	3757	3558	3318	3313	3178	3124	2889	2660	2902	2884	3051	3179	3674	3571	3348	3348	3557	3334	3268	3318	3441	3295	3401	3484	3557	3249	3165	3020	2830	2757	2808	2974	2998	3386	3912	3740
3418	3829	4002	3798	3371	3249	3204	2909	2561	2599	3016	3060	3010	3411	3870	3700	3377	3351	3132	3044	2822	2645	2818	2952	2930	3248	3654	3702	3240	3401	3470	3395	3383	3394	3458	3442	3414	3551	3534	3282	3100	3021	2836	2601	2664	3009	2969	3461	3949	3784
3366	3707	3941	3578	3356	3310	3264	3050	2659	2906	3278	3178	3037	3398	3774	3718	3474	3369	3363	3183	2774	2751	3090	3203	2989	3284	3621	3563	3195	3292	3361	3510	3449	3409	3418	3320	3340	3467	3664	3358	3187	3035	2865	2723	2847	3058	3100	3406	3981	3982
3298	3759	3727	3599	3238	3295	3370	3265	2967	3060	3427	3190	2896	3496	3873	3732	3470	3337	3244	3155	2933	2866	3166	3260	3107	3329	3705	3514	3182	3227	3456	3507	3272	3248	3448	3294	3358	3554	3561	3389	3392	3227	3154	2848	3092	3222	3136	3476	3997	3924
3284	3763	3769	3403	3272	3335	3304	3147	2885	3026	3397	3104	2976	3417	3850	3597	3323	3289	3215	3116	2978	2898	3277	3233	3012	3367	3626	3421	3105	3329	3514	3525	3222	3329	3376	3307	3345	3702	3690	3415	3192	3248	3105	3089	3046	3136	3138	3430	3995	3869
3109	3650	3836	3600	3285	3242	3351	3176	2990	2969	3255	3075	3015	3403	3902	3719	3339	3165	3286	3160	2946	2799	3024	3088	3093	3218	3648	3366	3178	3360	3735	3370	3259	3303	3135	3107	3290	3552	3668	3250	3067	3113	3034	2840	2997	3123	3081	3490	4038	3825
3249	3678	3766	3529	3250	3313	3367	3124	2905	2808	3189	3102	2955	3395	3773	3687	3250	3285	3263	3147	2876	2744	3014	3130	3026	3319	3746	3606	3350	3345	3481	3291	3197	3408	3265	3161	3280	3554	3648	3279	3166	3145	2983	2782	3072	3048	3047	3426	3967	3793
3407	3688	3744	3466	3284	3392	3359	3219	2979	2917	3194	3006	2917	3458	3931	3717	3412	3334	3254	3203	2813	2654	3074	3111	3072	3293	3671	3445	3377	3220	3419	3331	3326	3343	3315	3249	3135	3438	3731	3343	3212	3249	3123	2838	2974	3038	3119	3565	4136	3925
3334	3768	3926	3508	3267	3313	3402	2953	2803	3013	3240	2976	2850	3441	3821	3712	3373	3304	3295	3217	2740	2702	3155	3195	3004	3310	3651	3595	3261	3147	3415	3353	3147	3413	3272	3141	3191	3411	3481	3349	3145	3182	3003	2818	2915	3183	3118	3444	3982	3810
3234	3685	3889	3650	3351	3340	3365	3051	2832	2926	3329	3150	2983	3329	3853	3644	3295	3216	3374	3175	2826	2770	3087	3179	2973	3388	3738	3391	3177	3165	3296	3406	3148	3249	3222	3111	3138	3533	3419	3297	3150	3162	2912	2697	2842	3009	3015	3327	3874	3787
3083	3578	3891	3556	3335	3342	3375	3027	2844	3057	3348	3112	2836	3275	3720	3538	3192	3158	3148	3257	2881	2827	3122	3216	2972	3191	3596	3508	3099	3187	3438	3400	3164	3216	3209	3193	3084	3555	3628	3280	3189	3173	2919	2704	2954	3081	3007	3422	3937	3805
3096	3664	3945	3682	3257	3416	3371	3205	2934	3002	3363	3054	2656	3241	3707	3530	3216	3163	3362	3224	2855	2739	3145	3110	2958	3169	3652	3683	3186	3238	3413	3353	3106	3146	3285	3254	3139	3449	3527	3418	3277	3051	2969	2829	2991	3106	3042	3409	4109	3824
3214	3702	3998	3642	3364	3267	3385	3277	2948	3136	3178	2947	2681	3240	3613	3553	3223	3213	3334	3210	2795	2733	3102	3137	3061	3223	3688	3582	3228	3132	3510	3298	3150	3188	3276	3053	3180	3403	3526	3367	3317	3204	3026	2772	2857	3049	2994	3359	3976	3746
3228	3848	3945	3529	3221	3290	3344	3196	2845	2959	3266	2958	2783	3241	3736	3563	3317	3224	3227	3227	2816	2691	3014	3134	3063	3223	3670	3518	3234	3099	3309	3405	3159	3219	3332	3214	3125	3459	3610	3452	3198	3164	3054	2890	2803	3063	3089	3468	3910	3668
3178	3576	3781	3373	3170	3181	3378	3055	2782	2871	3253	3153	2826	3351	3810	3639	3230	3193	3245	3112	2858	2746	3064	3259	3042	3290	3511	3496	3183	3148	3281	3243	3194	3145	3229	3072	3112	3407	3680	3387	3247	3172	3068	2814	3008	3070	3149	3450	3944	3708
2977	3529	3724	3350	3044	3173	3209	2992	2716	2799	3356	3167	2765	3321	3791	3598	3272	3302	3196	3172	2843	2869	3117	3196	2899	3088	3453	3417	3303	3148	3382	3369	3124	3227	3188	3141	3128	3498	3687	3498	3343	3169	2947	3009	2938	3078	3194	3450	4018	3795
2926	3433	3664	3397	3177	3188	3274	3131	2789	3036	3216	3122	2733	3191	3731	3636	3245	3219	3268	3284	2902	2890	2981	3132	2946	3210	3578	3666	3213	3210	3312	3390	3095	3233	3232	3109	3173	3392	3579	3362	3320	3216	3008	2780	2973	3021	3053	3374	3874	3718
2905	3485	3781	3442	3082	3102	3237	2990	2739	2890	3200	3039	2685	3134	3857	3729	3345	3353	3408	3265	2916	2915	3063	3256	2991	3325	3690	3695	3206	3099	3375	3241	3115	3153	3233	3035	3008	3369	3592	3335	3301	3221	3081	2779	2943	2989	2999	3395	3938	3671
2964	3635	3821	3472	3036	3114	3096	2879	2701	2760	3048	2856	2641	3205	3939	3677	3313	3255	3385	3226	2902	2807	3083	3190	3112	3413	3760	3644	3269	3283	3281	3308	3149	3247	3331	3112	3185	3311	3624	3471	3251	3292	3088	2853	2811	3014	3003	3335	3937	3840
3022	3496	3603	3241	3076	3045	3046	2956	2726	2770	3009	2906	2685	3198	3782	3568	3334	3252	3284	3258	2958	2816	3041	3288	3233	3365	3647	3579	3305	3258	3393	3379	3238	3185	3243	3109	3221	3395	3562	3452	3243	3428	2999	2889	2959	3082	2894	3284	3864	3682
2986	3398	3692	3319	3113	3144	3100	3113	2736	2929	3066	3041	2697	3250	3820	3602	3225	3276	3379	3230	2985	2837	3123	3174	3109	3186	3611	3546	3235	3119	3344	3346	3189	3196	3249	3114	3178	3548	3592	3412	3241	3072	3026	2849	2838	2950	2962	3133	3779	3548
2882	3573	3581	3426	3181	3156	3244	3045	2807	2884	3233	2938	2841	3146	3794	3625	3271	3327	3266	3125	2880	2813	3154	3230	3110	3201	3502	3427	3223	3133	3280	3397	3186	3143	3368	3242	3168	3553	3637	3436	3213	3121	2980	2831	2868	2887	3012	3303	3745	3656
2899	3480	3644	3366	3170	3304	3199	2994	2711	2779	3226	2900	2721	3216	3729	3662	3444	3344	3196	3140	2772	2738	3110	3180	2971	3109	3390	3597	3122	3123	3297	3301	3195	3150	3380	3213	3270	3566	3596	3548	3226	3297	2966	2883	2911	3036	3049	3439	3839	3772
2874	3489	3732	3374	3088	3155	3243	3037	2804	2911	3206	2947	2798	3262	3795	3761	3353	3233	3374	3125	2764	2812	3076	3122	3039	3149	3620	3409	3033	3010	3296	3331	3066	3140	3255	3161	3168	3556	3720	3496	3283	3241	3051	2848	2824	3015	2955	3293	3886	3658
2848	3434	3593	3481	3187	3110	3263	3179	2866	2901	3380	3049	2938	3470	3991	3770	3341	3268	3288	3177	2861	2734	3069	3142	2978	3100	3572	3427	3078	2998	3122	3299	3046	3101	3259	3139	3158	3338	3518	3386	3160	3162	3012	2836	2849	2864	2823	3157	3724	3515
2863	3322	3721	3336	3172	3213	3162	3239	2816	2956	3241	3069	2920	3381	3932	3732	3300	3286	3411	3119	2839	2667	2914	3014	3005	3057	3558	3498	3101	3035	3269	3237	3010	3111	3169	3210	3011	3455	3534	3346	3111	3009	2933	2736	2833	2924	2919	3078	3644	3599
2911	3237	3541	3348	2988	3106	3118	3074	2865	2912	3099	3026	2945	3434	3857	3780	3390	3280	3388	3275	2881	2623	2908	3006	2887	3198	3552	3415	3216	3021	3325	3286	3234	3181	3188	3080	3129	3462	3548	3297	3141	2996	3028	2719	2795	2961	2991	3271	3847	3658
2958	3373	3707	3338	3118	3023	3227	3099	2709	2761	3098	3111	2693	3381	3794	3696	3369	3267	3385	3144	2734	2633	2859	3163	2876	3154	3545	3556	3096	3072	3178	3309	3111	3187	3332	3153	3124	3352	3547	3362	3133	3037	2902	2709	2810	2958	2787	3156	3724	3484
2882	3440	3808	3442	3203	3124	3227	3014	2809	2858	3118	3153	2836	3370	3929	3782	3400	3331	3421	3245	2866	2667	2922	3041	3042	3147	3676	3429	3183	3142	3221	3418	3119	3288	3202	3084	3113	3322	3477	3250	2973	2965	2857	2630	2780	2897	2788	3135	3607	3583
2980	3545	3884	3611	3325	3216	3314	3082	2682	2661	3035	2912	2872	3353	3912	3714	3455	3260	3276	3184	2813	2616	2884	3143	2966	3180	3644	3458	3058	3122	3316	3284	3154	3146	3302	3188	3210	3418	3525	3367	3117	3026	2882	2662	2886	2847	2993	3218	3773	3650
2937	3612	3982	3721	3341	3351	3315	3035	2703	2690	2919	2948	2866	3316	3757	3577	3203	3223	3158	3096	2746	2633	2822	2995	2899	3083	3582	3526	3144	3138	3258	3273	3097	3185	3344	3267	3314	3383	3492	3341	3123	2916	2831	2702	2850	2976	2957	3399	3865	3741
2901	3461	3876	3638	3401	3347	3326	3207	2643	2774	2932	2983	2760	3122	3648	3545	3214	3097	3248	3143	2734	2580	2878	3048	2950	3134	3592	3540	3153	3138	3203	3152	3117	3133	3231	3131	3146	3227	3471	3323	3122	3019	2783	2723	2805	2916	2941	3257	3698	3612
2927	3542	3761	3622	3477	3335	3337	3015	2725	2897	3046	3056	2787	3075	3624	3509	3206	3080	3180	3072	2679	2521	2814	3001	2903	2971	3397	3244	3108	3051	3070	3155	2996	3096	3176	2994	3039	3210	3372	3227	3013	3092	2917	2576	2805	3034	2884	3057	3575	3544
2930	3525	3818	3629	3305	3271	3086	2982	2703	2783	2996	3023	2742	3155	3588	3561	3126	3154	2927	2852	2610	2497	2700	2842	2894	3073	3465	3310	2966	2996	3071	3026	2971	2984	3101	3027	3048	3197	3358	3289	3176	3155	2855	2720	2811	3047	3048	3253	3627	3634
2870	3539	3939	3561	3320	3199	3217	3012	2669	2653	3011	2889	2755	3104	3590	3429	3170	3026	3064	2789	2562	2429	2625	2844	2837	3045	3368	3385	3002	2956	3070	3083	2932	2953	3172	2897	3000	3220	3379	3281	3198	3071	2798	2560	2643	2842	2951	3203	3732	3684
2906	3522	3687	3444	3173	3204	3142	2965	2755	2874	2973	2961	2805	3197	3674	3552	3315	2997	3125	2955	2744	2586	2819	2931	2758	3032	3359	3264	2946	2967	3081	3028	2849	2923	3128	3074	2981	3166	3378	3142	2883	2874	2633	2301	2475	2661	2775	3104	3527	3578
3054	3557	3705	3502	3220	3131	3233	3128	2790	2855	3228	3076	2965	3255	3563	3543	3198	3197	3192	2965	2883	2710	2838	3086	2981	3231	3369	3220	2913	2905	3105	3082	2976	2971	3129	2934	2910	3086	3081	2992	2757	2787	2688	2478	2445	2517	2673	2941	3334	3374
2957	3472	3755	3347	3109	3199	3150	2854	2664	2662	3030	3096	2853	3149	3668	3614	3316	3153	3136	3096	2736	2647	2798	3058	2963	3236	3466	3318	2959	2920	3076	3048	2954	2965	3023	3138	3076	3045	3055	3020	2848	3042	2869	2750	2699	2817	2878	3161	3381	3293
3050	3534	3726	3489	3213	3005	3003	2857	2412	2433	2845	2846	2767	3127	3512	3471	3170	3026	3063	2861	2577	2418	2734	2919	2953	3176	3569	3343	3050	2988	3118	3143	2989	2980	3117	2999	3078	3097	3309	3228	3125	3071	2998	2903	2904	3008	3096	3267	3321	3262
2957	3664	3885	3611	3211	3092	3049	2812	2430	2505	2706	2751	2825	3094	3565	3569	3252	3128	2935	2863	2571	2496	2568	2938	2874	3205	3494	3216	3150	2988	3213	3166	2985	3163	3133	3043	3130	3129	3201	3203	3219	3285	3294	3068	3207	3143	3035	3129	3175	3064
3055	3455	3699	3329	3307	3138	3027	2832	2653	2630	2637	2924	2761	3120	3574	3601	3254	3138	3051	2834	2623	2524	2749	2925	2920	2887	3362	3228	3010	2998	2998	3163	3085	2932	3144	3018	3089	3113	3071	3206	3139	3270	3330	3465	3415	3316	3192	3056	3027	2907
2794	3134	3409	3343	3077	2992	2995	2889	2683	2625	2756	2823	2847	3137	3335	3429	3062	3179	3039	2914	2625	2581	2729	2861	2889	3005	3212	3163	3123	2943	3113	3044	3011	3108	3068	3208	3068	3156	3152	3141	3279	3372	3449	3432	3455	3368	3300	3237	3181	3165
2918	3225	3225	3228	3178	3184	3124	2935	2951	2896	2888	3125	3101	3173	3264	3087	3328	3279	3235	3118	2836	2915	3129	2982	2981	2955	3108	3051	2929	3095	2979	2979	3018	3001	3064	3155	3117	3150	3168	3238	3290	3136	3266	3305	3380	3263	3373	3318	3279	3175
3212	3254	3188	3165	3257	3209	3244	3358	3303	3407	3392	3361	3272	3314	3211	3293	3347	3361	3399	3420	3387	3441	3511	3243	3166	3233	3079	3159	3105	3016	3069	2970	3022	3012	3041	3094	3008	3220	3099	3197	3151	2897	2952	2930	3044	3006	3077	2971	3055	3038
3307	3228	3139	3033	3170	3241	3448	3518	3691	3669	3556	3535	3396	3341	3359	3353	3376	3459	3602	3371	3542	3519	3508	3303	3314	3206	3233	3110	3067	3085	3118	3067	3013	3083	3025	3115	3092	3161	3120	3105	3002	3047	2933	2926	3002	2995	2959	3102	2941	2951
3270	3031	2840	2968	3057	3027	3112	3381	3412	3501	3274	3278	3256	3134	3054	3040	3142	3229	3229	3242	3235	3307	3235	3208	3125	3281	3064	3096	3153	3167	3127	3104	3039	3067	3184	3041	3101	3197	3208	3059	3200	3207	3260	3203	3194	3191	3122	3263	3118	3274
2988	3019	2939	3015	2887	3022	3015	3122	3003	3150	3096	3060	3183	3082	3063	2980	3092	3043	3024	3077	3160	3093	3022	3023	3085	3195	3068	3204	3114	3193	3174	3077	3167	3221	3206	3222	3203	3182	3222	3046	3172	3151	3156	3392	3387	3444	3342	3308	3326	3374
3264	3199	3069	3125	3236	3125	3164	3212	3283	3123	3214	3180	3273	3099	3034	3219	3156	3213	3106	3292	3187	3137	3011	2985	3118	3168	2999	3096	3178	3218	3155	3165	3164	3203	3274	3117	3114	3113	3208	3201	3075	3130	3169	3361	3328	3306	3369	3376	3466	3356
3263	3382	3289	3231	3288	3198	3350	3262	3334	3251	3308	3241	3148	3197	3111	3241	3231	3188	3153	3216	3145	3026	2979	2965	3005	3069	3014	3183	3095	3221	3123	3095	3239	3165	3207	3104	3099	3149	3262	3245	3215	3192	3185	3234	3411	3544	3465	3426	3430	3435
3194	3130	3087	3167	3021	3079	3061	3145	3172	3225	3112	3040	2982	2949	2971	3016	3018	3092	3072	3010	2906	3015	2945	3087	3083	3095	2929	3021	3134	3049	3128	3120	3064	3139	3142	3107	3094	3260	3241	3298	3290	3249	3283	3266	3360	3407	3487	3272	3330	3445
3079	3121	3142	3036	3065	3025	3002	2999	2922	2957	3015	2971	2891	2889	2939	2908	3001	2996	2941	2937	2905	3029	2937	2918	3068	2917	3082	3096	3097	3176	3105	3109	3140	3234	3171	3047	3206	3187	3276	3178	2978	2971	2898	2866	2857	3126	3060	2877	2890	2873
3271	3294	3291	3569	3417	3262	3271	3351	3173	3157	3190	3252	3109	3325	3272	3309	3327	3306	3156	2964	3176	3236	3227	3287	3209	3101	3055	3055	3082	3120	3128	2994	2998	3095	3131	2968	2942	3277	3134	3162	2832	2741	2458	2374	2298	2549	2573	2550	2457	2464
3885	3746	3621	3655	3747	3733	3630	3604	3556	3704	3629	3555	3626	3458	3646	3703	3605	3655	3494	3515	3610	3490	3338	3391	3454	3553	3150	3112	3057	3098	3148	3054	2913	3091	3004	2917	3008	3229	3285	3051	2878	2768	2524	2451	2347	2562	2558	2548	2496	2562
3681	3764	3784	3735	3581	3578	3587	3592	3414	3432	3611	3501	3499	3540	3578	3622	3577	3477	3503	3479	3514	3518	3465	3578	3586	3387	3309	3191	3146	2978	3104	2994	3085	3078	3253	3155	3134	3321	3385	3218	2995	2926	2861	2640	2702	2802	2804	2750	2923	2780
3402	3355	3158	3381	3365	3283	3176	3178	3130	2976	3181	3206	3184	3283	3391	3200	3312	3285	3253	3196	3215	3166	3221	3267	3450	3318	3465	3244	3111	3054	3171	3120	3053	3118	3220	3158	3135	3254	3534	3302	3098	2964	2908	2689	2787	2871	2806	2726	2708	2865
3388	3331	3116	3052	3277	3250	3144	3026	3080	3035	2911	3053	3181	3129	3164	3163	2999	3085	3121	3262	2949	3058	3139	3169	3184	3325	3283	3327	3255	3122	3177	3253	3129	3134	3238	3225	3212	3335	3395	3255	3177	3095	3104	2916	2749	2863	2814	2758	2779	2969
3110	3136	3126	3000	2978	2996	3123	3082	2859	2960	3119	2997	2995	3025	2953	2886	2980	2906	3000	2975	2988	2843	2980	2976	3130	3189	3445	3522	3138	3160	3171	3203	3243	3108	3291	3196	3317	3232	3423	3285	3354	3351	3291	3275	3321	3270	3275	3255	3431	3393
2630	2682	2616	2649	2730	2708	2547	2614	2657	2646	2706	2586	2555	2624	2669	2457	2634	2515	2634	2507	2438	2513	2489	2731	2828	3041	3328	3622	3289	3077	3134	3353	3136	3162	3190	3257	3201	3208	3357	3371	3488	3542	3645	3744	3698	3663	3647	3682	3814	3787
2624	2574	2499	2334	2537	2592	2554	2477	2572	2705	2608	2582	2524	2591	2679	2526	2507	2662	2598	2599	2497	2551	2453	2738	2647	3059	3346	3527	3365	3114	3111	3347	3244	3126	3279	3323	3209	3195	3217	3325	3404	3470	3551	3525	3568	3636	3584	3669	3663	3860
2828	2972	2789	2730	2805	2921	2897	2814	2936	2973	3044	3030	3062	3080	3087	3104	2945	3076	2950	2901	2924	2848	2899	2929	2906	3089	3427	3509	3317	3169	3166	3342	3231	3340	3273	3173	3079	3066	3236	3211	3300	3213	3341	3231	3376	3447	3389	3410	3447	3391
2989	3015	3125	3089	3001	3058	3087	3097	3170	3171	3367	3129	3153	3170	3238	3138	3136	3132	3266	3135	3107	3063	3070	3016	3045	3198	3408	3363	3321	3332	3312	3357	3336	3171	3304	3244	3082	3221	3249	3418	3268	3402	3308	3208	3233	3295	3310	3366	3290	3374
3123	2909	2923	2981	3082	2930	2900	3075	3114	3149	3190	3220	3121	3111	3179	3112	3079	3165	3115	3063	3122	3061	2990	2998	3116	3325	3303	3323	3485	3333	3209	3460	3396	3382	3237	3217	3161	3354	3426	3396	3304	3356	3122	3035	2982	3202	3165	3181	3132	3285
3218	3064	3036	3125	3212	3271	3127	3297	3212	3375	3347	3367	3293	3252	3238	3264	3205	3387	3179	3383	3271	3229	3232	3263	3380	3398	3277	3465	3334	3408	3426	3336	3283	3358	3218	3212	3251	3264	3442	3288	3006	2898	2669	2523	2480	2751	2778	2700	2676	2728
3646	3672	3652	3576	3589	3719	3621	3635	3761	3685	3568	3763	3542	3652	3642	3609	3488	3662	3623	3631	3733	3571	3588	3562	3606	3460	3279	3334	3352	3329	3401	3400	3346	3407	3278	3325	3262	3366	3320	3192	2809	2762	2607	2369	2333	2566	2525	2576	2498	2547
3700	3931	4033	3735	3782	3882	3941	3890	3794	3872	3958	3915	3944	3747	3930	3883	3811	3812	3927	3746	3919	3793	3888	3787	3707	3398	3444	3428	3229	3342	3347	3394	3431	3268	3249	3199	3277	3347	3567	3203	3044	2809	2743	2614	2500	2820	2774	2850	2718	2822
3427	3569	3884	4007	3633	3562	3780	3796	3571	3689	3779	3617	3579	3860	3709	3725	3541	3695	3637	3610	3650	3522	3625	3520	3591	3470	3423	3456	3558	3318	3269	3379	3310	3376	3402	3293	3411	3324	3438	3334	3145	3109	2956	2798	2812	2951	2920	3059	2854	2952
3197	3094	3339	3629	3591	3258	3341	3405	3379	3294	3433	3304	3254	3399	3541	3538	3465	3449	3354	3353	3418	3267	3304	3381	3334	3270	3240	3366	3377	3410	3441	3433	3343	3380	3310	3273	3204	3446	3250	3217	3096	3051	2947	2866	2827	2994	2936	2917	2814	2871
3436	3088	2999	3323	3563	3319	3046	3282	3458	3066	3177	3395	3194	3292	3352	3248	3400	3270	3283	3408	3260	3317	3266	3412	3288	3244	3329	3330	3323	3300	3270	3256	3250	3260	3350	3296	3238	3303	3350	3244	3186	3156	3100	3173	3149	3260	3166	3081	3153	3258
3616	3517	3012	3166	3432	3546	3135	3191	3278	3151	3040	3405	3137	3177	3341	3405	3358	3379	3360	3386	3337	3150	3050	3208	3221	3285	3334	3474	3463	3312	3323	3319	3253	3271	3331	3394	3161	3146	3261	3367	3422	3442	3491	3661	3848	3715	3679	3667	3607	3708
2980	3322	2928	2604	2813	3123	3045	2672	2839	2871	2630	2717	2808	2696	2888	2732	2813	2907	2852	2856	2676	2635	2644	2851	2934	3250	3528	3634	3413	3028	3250	3400	3287	3297	3347	3298	3223	3209	3303	3251	3389	3623	3708	3900	4014	3979	3849	3930	4001	3931
2368	2718	2753	2312	2302	2633	2609	2457	2549	2550	2401	2472	2509	2483	2511	2568	2556	2635	2605	2531	2376	2323	2502	2738	2940	3215	3628	3581	3366	3084	3110	3453	3319	3237	3304	3399	3239	3076	3265	3264	3178	3402	3622	3619	3711	3712	3603	3577	3688	3628
2468	2923	3118	2803	2684	2879	3111	2722	2742	2988	2896	2710	2965	2810	2925	2943	2817	2978	2985	2927	2870	2728	2718	2877	2960	3234	3488	3601	3285	3205	3329	3352	3373	3211	3350	3323	3257	3060	3149	3156	3172	3305	3341	3329	3430	3330	3323	3330	3309	3401
2912	3203	3606	3412	3037	3127	3454	3222	3114	3391	3299	3132	3367	3332	3175	3423	3122	3320	3253	3363	3069	3037	2926	2990	3108	3058	3326	3442	3320	3158	3214	3438	3403	3370	3204	3265	3198	3266	3321	3402	3317	3406	3222	3154	3319	3308	3279	3217	3272	3312
2633	2811	3273	3316	2716	2885	3146	3158	2844	3038	3123	2878	3038	3148	2924	3101	2890	3072	3136	3132	2950	2893	2856	2871	3138	3156	3306	3287	3344	3165	3117	3361	3329	3416	3287	3112	3099	3375	3430	3352	3315	3071	2974	2790	2840	3030	2988	2982	2825	2872
2379	2790	3169	3178	2732	2731	3209	3141	2754	3043	3081	3095	3008	3121	3017	3217	2919	3007	3016	2977	2922	3082	3054	3103	3160	3245	3306	3394	3387	3342	3187	3206	3404	3134	3241	3202	3263	3462	3426	3255	3035	2813	2720	2363	2327	2555	2654	2441	2421	2426
2824	2921	3309	3696	3096	3178	3534	3640	3029	3321	3632	3302	3455	3501	3186	3591	3275	3174	3347	3332	3381	3467	3369	3529	3427	3219	3278	3262	3307	3333	3257	3319	3243	3329	3184	3179	3155	3398	3430	3180	2981	2679	2540	2437	2428	2657	2698	2570	2505	2600
3146	3201	3556	3938	3564	3265	3813	3944	3401	3652	3943	3558	3644	3735	3528	3670	3605	3629	3652	3693	3834	3710	3616	3499	3399	3423	3115	3340	3337	3403	3315	3322	3467	3343	3199	3260	3243	3463	3403	3315	3151	3006	2859	2676	2802	2998	3061	2966	2864	2938
3021	3154	3558	3714	3472	3153	3749	3768	3252	3639	3757	3390	3526	3627	3439	3623	3578	3628	3552	3618	3648	3606	3574	3394	3328	3258	3096	3268	3295	3302	3385	3329	3424	3256	3386	3327	3205	3386	3433	3361	3231	3064	3099	2944	3004	3082	3227	3069	3195	3070
2914	2896	3464	3475	3019	2860	3392	3543	3025	3301	3326	3200	3258	3371	3240	3383	3227	3389	3469	3468	3349	3279	3278	3203	3255	3331	3185	3426	3223	3330	3383	3308	3245	3328	3274	3288	3120	3327	3338	3243	3264	3127	3148	3019	3138	3281	3117	3062	3058	3056
2689	2839	3320	3214	2960	2729	3245	3234	2879	2983	3297	2932	3189	3163	3078	3340	3236	3305	3374	3197	3372	3081	3199	3144	3224	3278	3411	3346	3301	3154	3281	3312	3408	3221	3426	3366	3294	3334	3378	3423	3267	3294	3280	3315	3438	3451	3384	3425	3451	3469
2897	2781	3221	3378	2902	2850	3309	3292	2930	2976	3309	2868	3041	3283	3022	3343	3339	3255	3247	3175	3169	3040	3139	3135	3130	3231	3326	3416	3247	3217	3275	3423	3270	3342	3302	3402	3269	3197	3463	3471	3539	3531	3640	3807	3818	3779	3857	3883	3940	3849
2602	2834	3082	3091	2726	2700	2973	2918	2724	2831	3025	2617	2846	3035	2825	3060	2891	2949	2951	2851	2802	2599	2715	2791	2832	3120	3270	3410	3139	3114	3281	3298	3338	3207	3324	3401	3301	3183	3275	3491	3403	3525	3690	3801	3783	3900	3726	3710	3815	3848
2222	2525	2763	2471	2244	2362	2597	2456	2265	2470	2533	2295	2457	2507	2457	2525	2528	2559	2464	2446	2383	2233	2426	2480	2629	3014	3313	3494	3242	3013	3187	3285	3289	3345	3478	3199	3206	3085	3345	3295	3309	3337	3476	3445	3448	3461	3321	3341	3417	3431
2381	2769	2724	2631	2323	2583	2726	2496	2361	2691	2573	2340	2611	2634	2510	2660	2406	2642	2563	2550	2526	2332	2469	2537	2697	2890	3234	3435	3245	3151	3126	3222	3148	3210	3347	3305	3275	3135	3255	3349	3239	3311	3222	3238	3244	3187	3122	3090	3072	3261
3125	3407	3154	2822	2816	3002	3161	2839	2781	3160	3033	2921	3095	2955	3039	3068	2811	2855	2904	2934	2727	2753	2697	2792	2870	2927	3177	3313	3134	3097	3109	3113	3216	3181	3246	3239	3159	3121	3338	3265	3218	3120	3240	2997	2966	3142	3155	3057	3058	3085
3128	3303	2965	2696	2837	3022	2783	2683	2849	2996	2899	2972	2895	2796	2853	2839	2714	2843	2927	2897	2728	2737	2759	2815	2740	3051	3228	3220	3214	3022	2986	3052	3107	3147	3048	3103	3089	3181	3264	3208	3070	2880	2845	2691	2629	2741	2777	2704	2621	2645
2834	2681	2518	2572	2769	2628	2443	2419	2611	2475	2619	2758	2584	2658	2767	2624	2610	2593	2707	2735	2627	2785	2717	2912	2926	3085	3234	3174	3045	3077	3000	3116	3091	2990	3127	3042	3116	3168	3196	3112	2953	2759	2674	2439	2343	2357	2578	2468	2374	2447
2814	2743	2627	2929	2923	2800	2680	2848	2760	2655	2859	2948	2702	2861	3018	2879	3010	2871	3063	2977	3034	3004	3034	3013	3121	3071	3239	3044	3118	3134	3023	2904	3043	3110	3143	3084	3026	3290	3277	3177	3116	2781	2776	2574	2539	2579	2646	2705	2668	2708
3103	3043	3123	3400	3073	2985	3084	3396	3074	3044	3235	3364	3148	3273	3289	3365	3263	3314	3416	3349	3528	3278	3345	3193	3332	3113	3133	3129	3074	3079	3080	3101	3053	3090	3069	3144	3115	3262	3260	3252	3204	3129	3067	3007	3032	3082	3141	2951	3002	3099
3179	3406	3354	3314	3141	3228	3319	3381	3095	3207	3322	3363	3222	3363	3300	3461	3322	3297	3393	3411	3455	3439	3421	3315	3286	3143	3169	3137	2993	3218	3178	3127	3047	3129	3049	3082	3106	3261	3336	3189	3142	3095	3063	3195	3282	3302	3292	3028	3082	3204
3287	3224	3245	3033	2977	3174	3229	3010	2892	3038	3143	3082	3308	3095	3064	3331	3069	3289	3207	3283	3198	3228	3047	3078	3085	3198	3165	3152	3054	3026	3032	2995	2991	2923	3169	3093	3048	3035	2996	3141	3068	3116	3158	3159	3351	3303	3233	3151	3162	3242
[truncated: 920 more columns]
