# Supplementary material for: Spatial Resolution and Refractive Index Contrast of Resonant Photonic Crystal Surfaces for Biosensing
Source: IEEE Photonics J. Author manuscript; Available in PMC 2015 Sep 7. (PMC4561521; doi:10.1109/JPHOT.2015.2435699)
Supplement: fig4_data [file NIHMS64775-supplement-fig4_data.gz › Volumes/graham/MacBook_backup/PhD_folder_2015_06_02/paper_improvements/IEEE_J_Photonics/final_files/data_files/fig4/4c_raw/I10.csv]

4707	4211	4199	4055	3943	4062	4205	4259	4095	4036	3793	3655	3511	3507	3796	4117	4282	4408	4312	4075	3856	3677	3602	3807	4246	4407	4428	4075	3555	3544	3689	4139	4587	4653	4286	3760	3584	3795	4065	4196	3976	3770	3429	3506	3818	3747	3659	3737	3710	3637
4664	4294	4287	4124	4260	4564	4637	4470	4260	3954	3770	3642	3477	3538	3837	4151	4339	4271	4098	3910	3687	3430	3496	3976	4474	4602	4269	3951	3636	3623	4005	4253	4636	4466	4010	3601	3353	3685	4033	4077	3869	3621	3398	3575	3684	3860	3758	3671	3754	3615
4423	4196	4107	4109	4411	4705	4664	4469	4125	3742	3604	3454	3434	3547	3992	4206	4266	4081	3963	3620	3300	3325	3509	4010	4308	4473	4245	3884	3485	3613	3836	4233	4254	4298	3653	3450	3465	3598	4046	4043	3892	3440	3361	3578	3777	3913	3809	3866	3850	3627
4247	4030	4162	4196	4622	4836	4617	4182	3829	3679	3434	3324	3339	3738	4122	4321	4170	3993	3646	3442	3250	3297	3651	4137	4328	4378	4136	3779	3505	3506	3902	4101	4247	3754	3562	3360	3564	3849	4136	4051	3734	3570	3529	3575	3842	3820	3801	3881	3861	3878
4147	4252	4253	4381	4560	4751	4349	3903	3669	3457	3429	3381	3484	3925	4232	4272	4179	3932	3656	3395	3241	3478	3865	4234	4308	4354	3895	3602	3356	3475	3903	4260	4090	3818	3589	3427	3802	4059	4162	4181	3866	3725	3696	3822	3964	3784	3943	4042	3953	3884
4207	4425	4477	4532	4477	4448	4112	3777	3663	3460	3512	3462	3650	4008	4104	4156	3974	3991	3863	3532	3621	3757	4249	4267	4419	4031	3884	3456	3412	3657	4027	4246	4032	3933	3633	3658	3987	4113	4291	4119	4001	3776	3855	3931	3974	3919	3977	3966	3831	3796
4212	4343	4522	4501	4425	4186	3778	3632	3640	3608	3436	3600	3733	3976	4204	4236	4032	3905	3769	3590	3743	4111	4253	4293	4089	3934	3642	3337	3364	3842	4168	4227	4105	3818	3848	3966	4265	4391	4310	4281	3919	3897	4043	4034	4010	3762	3830	3845	3710	3628
4314	4667	4374	4330	4150	3997	3644	3610	3614	3569	3647	3752	3868	4164	4033	4095	4091	4035	3882	3902	3976	4245	4297	4121	4074	3739	3565	3401	3592	4156	4252	4209	4162	4057	3875	4103	4282	4342	4327	4092	3843	3852	3923	3970	3712	3801	3832	3709	3501	3538
4422	4511	4504	4306	3992	3715	3538	3615	3554	3645	3680	3889	4109	4064	4009	4110	4138	4031	4118	3950	4181	4398	4305	4121	3767	3696	3465	3511	3690	4123	4218	4334	4165	4044	4073	4216	4171	4237	4068	4049	3903	3824	3847	3699	3705	3790	3779	3729	3592	3455
4528	4556	4367	4137	3834	3704	3614	3490	3543	3669	3712	3996	4056	4120	4157	4204	4188	3914	4029	4042	4286	4374	4119	3889	3795	3725	3526	3773	4204	4212	4269	4325	4078	4059	4076	4255	4182	4072	3862	3891	3857	3950	3827	3737	3765	3969	3844	3708	3551	3566
4659	4492	4073	3853	3727	3732	3538	3557	3689	3819	3765	4116	4181	3999	4144	4192	3954	4033	3886	4231	4385	4166	4044	4009	3663	3817	3853	4084	4435	4313	4257	4031	4021	4154	4082	4136	4060	3893	3860	3964	4067	4108	3957	3837	3929	4065	4201	3976	3685	3641
4652	4391	4036	3773	3775	3816	3769	3666	3635	3870	3882	3915	4111	4175	4214	4033	3819	3907	4025	4294	4193	4182	3943	3926	3916	3991	4228	4456	4401	4092	4100	3992	3973	3900	4091	4132	3871	3823	3981	4318	4298	4196	4165	3951	4198	4190	4259	3995	3891	3847
4495	4120	3822	3811	3680	3855	3881	3630	3686	3857	3943	4104	4122	4100	4110	3941	3773	3796	4081	4256	4205	4057	4229	4087	4046	4165	4502	4462	4233	3985	3837	3907	3899	4084	4085	3992	4012	3888	4290	4503	4569	4310	4196	4370	4457	4477	4440	3939	4016	4157
4210	3822	3833	3601	3656	4100	3858	3693	3895	3885	4028	4076	4094	3972	4099	4007	3794	3905	4057	4282	4301	4054	4155	4078	4186	4345	4551	4402	4233	3833	3940	3953	4022	4089	4269	4063	3913	4170	4551	4729	4651	4424	4279	4428	4556	4698	4361	4059	4030	4426
3958	3705	3485	3576	3832	4004	3925	3955	4041	4118	4053	4139	4275	4081	4075	4093	3899	3972	4114	4180	4041	4190	4230	4096	4257	4347	4429	4106	4004	3863	3793	3875	4149	4312	4287	4034	4038	4382	4755	4902	4510	4349	4312	4640	4688	4408	4250	4059	3996	4354
3697	3571	3479	3692	3979	4110	4050	4050	4323	4320	4225	4182	4196	4157	4062	4058	4000	4045	4025	4017	4110	4287	4263	4336	4457	4300	4314	4027	3853	3864	3924	4266	4330	4250	4248	3958	4244	4647	4744	4964	4482	4282	4301	4427	4538	4401	4113	3856	4268	4324
3802	3613	3605	3682	3963	4266	4249	4215	4327	4456	4391	4267	4068	4172	4095	4142	4015	4081	4086	3946	4047	4186	4172	4318	4285	4307	4072	3766	3723	3840	4118	4412	4546	4337	4006	4161	4422	4607	4719	4664	4213	4166	4244	4614	4397	4184	3898	3979	4238	4335
3784	3882	3912	4098	3983	4250	4168	4436	4343	4366	4194	4243	4155	4080	4063	4209	4163	4050	3989	4118	4175	4186	4265	4347	4131	4024	3798	3574	3820	4041	4368	4512	4465	4375	4034	4197	4468	4788	4501	4266	3920	4095	4406	4524	4305	3932	3759	4043	4279	4316
3927	4064	4284	4259	4159	4280	4347	4371	4335	4434	4341	4163	4120	4083	4074	4108	4110	4072	4063	4006	4025	4234	4363	4435	4056	3831	3574	3614	3820	4155	4563	4564	4328	4129	4065	4293	4440	4436	4225	3852	3854	3970	4385	4423	4380	3769	3817	4082	4444	4068
4243	4153	4402	4386	4298	4332	4541	4606	4349	4421	4293	4217	4174	4104	4024	4030	4101	4027	4131	4040	4175	4363	4249	4148	3724	3576	3404	3707	4038	4397	4584	4357	4130	4039	4160	4428	4445	4305	3979	3761	3798	4336	4482	4351	4057	3782	3988	4273	4387	4165
4561	4479	4428	4421	4245	4351	4440	4579	4509	4362	4272	4126	4143	4092	4139	4044	4084	4030	4082	4308	4450	4320	4179	3919	3476	3476	3635	4126	4286	4467	4473	4301	3960	3945	4202	4358	4240	3813	3770	3633	3994	4308	4288	4287	3878	3869	4148	4567	4424	4082
4647	4666	4475	4480	4464	4576	4592	4514	4451	4434	4301	4313	4099	3954	4018	3961	4102	4221	4396	4337	4324	4149	3960	3727	3629	3664	3954	4328	4518	4708	4380	4033	3866	4070	4503	4393	4186	3755	3619	3848	4140	4449	4350	4129	3768	4099	4440	4629	4354	4115
4745	4559	4448	4364	4463	4705	4483	4671	4575	4382	4344	4178	3991	3936	3997	4039	4145	4292	4485	4353	4376	4149	3834	3626	3774	4004	4267	4459	4714	4404	4002	3725	3750	3995	4352	4228	4035	3661	3732	4080	4345	4470	4450	3947	3826	4222	4706	4483	4355	4094
4725	4469	4338	4337	4390	4628	4717	4683	4444	4542	4183	4090	3958	3933	3921	4247	4346	4460	4540	4341	4200	4036	3797	3759	3828	4213	4606	4627	4390	4109	3686	3627	3782	4186	4297	4015	3868	3649	3851	4310	4661	4401	4131	3945	4167	4679	4870	4656	4219	4198
4337	4169	4229	4171	4426	4620	4646	4548	4405	4259	3948	3991	4039	3910	4151	4309	4587	4397	4675	4363	3967	3734	3727	3987	4096	4556	4638	4421	4085	3709	3638	3728	4091	4057	4109	3853	3675	3807	4246	4483	4721	4371	4069	4106	4482	4734	4697	4472	4370	4396
4037	4004	4043	4336	4462	4496	4448	4240	4287	4140	4116	3890	4140	4177	4372	4458	4546	4460	4285	3966	3752	3712	3962	4209	4499	4588	4475	4205	3831	3567	3518	3926	4170	4008	3865	3737	3825	4066	4421	4826	4659	4347	3943	4411	4652	4781	4577	4387	4322	4583
4028	3889	3959	4151	4458	4551	4359	4137	4074	3904	4004	4086	4311	4473	4740	4608	4374	4209	3990	3696	3640	3706	4113	4377	4573	4549	4241	3799	3663	3531	3845	4081	4075	3907	3782	3712	3835	4264	4547	4646	4453	4070	4203	4523	4639	4806	4297	4166	4249	4465
3982	3886	4096	4160	4383	4364	4179	3937	4054	3957	4105	4366	4595	4656	4730	4409	4194	4054	3881	3732	3710	3941	4578	4638	4647	4380	3837	3668	3633	3652	3886	4049	3904	3845	3777	3811	4262	4436	4720	4433	4196	4250	4424	4764	4777	4442	4103	4095	4199	4391
4037	4045	4150	4233	4398	4302	3919	3835	3692	4017	4293	4550	4707	4725	4734	4417	3906	3680	3640	3745	3893	4338	4716	4536	4364	3942	3651	3605	3700	3845	4105	4087	3847	3658	3783	4074	4392	4470	4535	4169	4086	4456	4703	4790	4669	4290	3963	4114	4278	4263
4079	4173	4307	4414	4358	4153	3888	3922	3982	4212	4539	4662	4904	4636	4194	3948	3474	3619	3713	4018	4423	4676	4694	4515	4128	3798	3650	3770	3856	4100	4135	3942	3805	3734	3891	4285	4517	4441	4226	4075	4287	4636	4873	4519	4264	3940	3960	4079	4162	4115
4256	4320	4402	4369	4296	4138	3967	3998	4179	4485	4560	4673	4556	4309	3852	3751	3395	3713	4082	4422	4725	4719	4460	4157	3838	3752	3674	3958	4092	4083	4041	3959	3748	3917	4245	4379	4396	4107	4181	4077	4393	4569	4424	4376	3980	3826	4049	3963	4006	3991
4301	4288	4322	4282	4375	4236	4197	4134	4397	4474	4535	4500	4299	3908	3632	3622	3710	3810	4297	4507	4674	4653	4233	3962	3881	3859	3939	4069	4120	3921	3913	3833	3848	4113	4377	4377	4190	3954	4086	4250	4495	4509	4267	3966	3882	3828	4006	4172	4101	3797
4408	4434	4362	4282	4325	4348	4260	4397	4421	4445	4517	4217	3822	3679	3647	3712	3883	4251	4622	4672	4470	4250	3882	3838	3811	3930	4104	4272	4014	3837	3795	3919	4002	4364	4290	4302	4038	3900	3946	4177	4336	4149	4014	3886	4002	4074	4213	4045	3917	3785
4475	4409	4451	4424	4369	4393	4247	4371	4306	4339	4181	4014	3830	3638	3768	3970	4018	4348	4488	4525	4133	3961	3837	3816	3922	4256	4220	4073	4042	3914	3849	4208	4341	4416	4432	4054	3847	3865	4075	4279	4322	4024	3806	3803	3984	4094	4145	3994	4000	3838
4354	4352	4470	4390	4396	4489	4203	4194	4257	4183	4084	3979	3817	3883	4074	4204	4188	4340	4394	4121	3839	3899	3909	4039	4149	4196	4203	4016	3889	3994	4176	4437	4533	4329	4097	3881	3974	3968	4195	4109	3959	3747	3751	3787	4024	4185	4133	3977	3926	3788
4402	4432	4390	4329	4181	4234	4256	4031	4154	4065	4095	4139	4023	4073	4070	4168	4099	4098	4130	3845	3837	3907	4005	4133	4167	4082	4008	4001	4007	4200	4469	4699	4442	4005	3978	3942	4046	4136	4165	4080	3926	3688	3914	3871	4101	4176	3997	3891	4003	3961
4301	4537	4454	4103	4237	4213	4001	4215	4246	4235	4289	4312	4270	4242	4197	4119	4016	3989	4004	3861	3980	4023	4138	3988	3948	3879	3963	4044	4312	4301	4372	4432	4177	4075	3940	4069	3988	4153	4107	3911	3763	3807	3900	3980	4165	3954	4031	3896	3972	3981
4525	4605	4457	4186	4147	4146	4078	4287	4314	4609	4390	4448	4396	4196	4101	3893	4036	3945	3948	3994	4021	4233	4150	3936	3895	4034	3995	4139	4472	4517	4547	4328	4144	4059	4173	4297	4160	3992	3849	3768	3785	3734	4001	4044	4017	3978	3945	3983	4097	4168
4551	4649	4480	4161	4117	4134	4186	4258	4517	4473	4387	4395	4158	3942	4065	4045	4000	4035	4264	4211	4023	4046	3884	3907	3745	3883	4048	4305	4505	4525	4418	4273	4126	4231	4177	4215	4087	3838	3567	3684	3760	3929	4057	4000	3956	4084	4135	4047	4268	4270
4571	4543	4440	4242	4169	4286	4302	4342	4564	4410	4285	4130	4071	3902	3982	4002	4117	4181	4401	4082	4131	3918	3798	3825	3910	4002	4351	4439	4379	4367	4458	4170	4248	4221	4139	3952	3853	3637	3650	3942	3903	3865	3883	3949	3860	3969	4061	4103	4167	4112
4831	4637	4353	4322	4166	4309	4279	4381	4408	4342	4187	4000	4025	4053	4193	4214	4317	4284	4330	4257	3868	3713	3747	3697	3885	4131	4231	4272	4293	4321	4452	4331	4323	4349	4011	3851	3855	3642	3871	3965	3931	3830	3810	3883	3973	4019	4002	4100	4176	4201
4563	4553	4409	4215	4061	4167	4297	4315	4199	4333	4209	4077	4147	4111	4359	4318	4340	4213	4233	4172	3767	3698	3670	3761	4100	4174	4174	4130	4290	4350	4562	4572	4481	4236	3962	3805	3866	3797	4029	3965	3825	3793	3792	3964	4059	4189	4104	4117	4108	4097
4552	4552	4363	4122	4007	4086	4101	4209	4289	4454	4231	4144	4151	4179	4354	4316	4266	4253	3978	3743	3840	3894	3819	3917	3927	4169	4176	4187	4291	4389	4261	4520	4431	4132	3985	3807	3923	3988	3986	4064	3843	3942	3839	3959	4066	4128	4178	4235	4248	4103
4554	4576	4362	4097	4106	4149	4193	4314	4513	4336	4330	4333	4214	4311	4363	4400	4169	4235	4103	3961	3921	3796	3812	3752	3934	3950	4038	4419	4415	4412	4441	4314	4147	4143	4045	4084	4080	3983	4022	3769	3865	3873	3925	4064	4208	4222	4008	4250	4159	4164
4527	4540	4224	4111	4276	4350	4349	4389	4567	4392	4176	4338	4088	4053	4303	4369	4346	4339	4246	4061	3916	3765	3819	3736	3847	4032	4092	4405	4440	4468	4284	4226	4115	4205	4142	4275	4123	4017	3805	3865	3875	3946	4126	4018	4141	4156	4148	4193	3981	4063
4571	4598	4367	4242	4386	4485	4376	4641	4614	4462	4104	4117	4064	4142	4142	4390	4330	4417	4369	4201	3937	3828	3668	3701	3859	4113	4323	4623	4431	4373	4286	4144	4121	4342	4427	4275	4024	3911	3856	3894	4041	4091	4114	4115	4166	4164	4198	4079	4136	4356
4625	4548	4551	4444	4488	4499	4496	4472	4402	4236	4037	3881	4012	4066	4202	4450	4457	4547	4404	4090	3841	3767	3872	3921	3943	4199	4300	4393	4389	4217	4184	4327	4330	4390	4274	4113	3958	3792	3955	4036	4052	4259	4244	4186	4240	4173	4141	4163	4274	4167
4715	4571	4446	4385	4170	4496	4425	4435	4345	4048	4008	4030	3902	4154	4181	4354	4570	4483	4359	4041	3903	3971	3812	3897	4090	4251	4263	4195	4312	4193	4227	4302	4289	4261	4212	4138	4024	3955	4072	4060	4078	4101	4129	4144	4146	4208	4240	4309	4161	4251
4586	4466	4311	4285	4258	4109	4295	4207	4223	4261	4191	4169	4134	4145	4187	4354	4334	4346	4068	4098	4015	3980	4062	4037	4143	4039	4075	4159	4259	4422	4361	4291	4184	4122	4147	4100	4192	3970	4135	4018	4125	4072	4184	4195	4184	4362	4397	4330	4211	4353
4469	4358	4203	4045	3927	4258	4314	4317	4339	4330	4401	4186	4260	4083	4237	4243	4127	4207	4374	4103	4173	4113	3968	4021	4006	4002	4023	4340	4316	4406	4436	4228	4291	4266	4118	4146	4174	4097	4126	4094	4022	4260	4211	4227	4234	4304	4255	4321	4183	4314
4404	4392	4114	4036	4075	4279	4486	4529	4643	4630	4349	4269	4085	4079	4142	4157	4250	4303	4414	4296	4223	4115	3869	3758	3970	4105	4244	4374	4472	4431	4302	4106	4212	4227	4190	4170	4214	4151	4041	4089	4160	4154	4203	4153	4279	4344	4468	4280	4269	4425
4521	4441	4222	4142	4204	4439	4478	4724	4716	4463	4367	4136	3912	3971	4158	4318	4349	4410	4430	4211	4228	3997	3915	3953	3930	4211	4430	4330	4471	4463	4339	4194	4229	4356	4252	4144	4132	4125	4085	4190	4056	4247	4161	4247	4134	4355	4274	4261	4380	4335
4487	4455	4353	4286	4235	4417	4504	4530	4603	4382	4126	4031	3976	3977	4214	4415	4393	4472	4406	4248	4140	3966	3899	3844	4199	4297	4302	4334	4308	4227	4204	4269	4261	4214	4219	4161	4099	3990	4166	4119	4227	4142	4158	4231	4092	4197	4222	4327	4366	4274
4432	4584	4421	4276	4181	4289	4408	4453	4405	4246	4175	4153	4043	4103	4169	4393	4470	4280	4332	4196	4159	4112	4172	4164	4044	4278	4274	4305	4400	4317	4320	4461	4321	4238	4212	4042	4001	4116	4181	4178	4171	4227	4222	4123	4084	4123	4264	4274	4385	4242
4455	4403	4204	4102	3981	4176	4252	4379	4358	4403	4333	4389	4279	4138	4284	4218	4301	4365	4262	4304	4305	4242	4211	4112	4072	4157	4190	4318	4352	4489	4468	4321	4282	4203	4193	4103	4144	4100	4141	4150	4057	4070	4060	3943	4052	4071	4102	3952	4176	4404
4507	4413	4234	3963	3984	4102	4223	4327	4516	4536	4487	4362	4265	4197	4091	4194	4134	4259	4411	4343	4245	4342	4237	4152	4156	4139	4140	4266	4560	4479	4484	4440	4365	4203	4214	4180	4353	4108	4077	3978	3884	4072	4080	4068	4119	4034	3905	3992	4117	4290
4451	4356	4301	4099	4060	4010	4134	4395	4587	4649	4447	4421	4246	4159	4138	4212	4191	4561	4480	4505	4378	4199	4132	4075	4165	4036	4237	4328	4427	4504	4473	4463	4392	4170	4282	4332	4176	4154	4117	3938	4027	4064	4060	4023	4071	3963	3857	4099	4264	4382
4536	4375	4291	4298	4163	4188	4212	4350	4726	4557	4420	4285	4274	4208	4116	4213	4405	4421	4538	4569	4296	4193	4180	4185	4031	4329	4337	4375	4496	4533	4456	4411	4510	4319	4419	4383	4215	4108	4121	4167	4001	4102	4085	4005	3897	3748	3847	3937	4123	4273
4566	4437	4366	4261	4194	4221	4187	4376	4448	4446	4435	4362	4326	4262	4386	4362	4396	4495	4599	4482	4425	4335	4218	4184	4088	4258	4253	4430	4366	4359	4458	4509	4665	4422	4369	4144	4213	4124	4155	4141	4111	4080	3908	3877	3836	3924	3992	4022	3975	4033
4595	4605	4599	4254	4151	4121	3991	4195	4262	4283	4354	4481	4203	4282	4289	4302	4473	4364	4397	4500	4454	4353	4344	4188	4151	4129	4341	4393	4367	4484	4551	4677	4567	4342	4313	4244	4167	4222	4255	4260	4066	3808	3912	3803	3839	3960	3974	3928	3875	3970
4507	4577	4447	4141	4111	4039	4090	4068	4235	4406	4473	4331	4391	4297	4344	4333	4396	4458	4483	4505	4461	4355	4306	4181	4247	4210	4022	4280	4310	4565	4558	4461	4400	4392	4403	4391	4387	4295	4084	4148	3884	3972	3941	3880	3746	4020	3802	3722	3941	4029
4580	4526	4571	4374	4282	4156	4081	4285	4189	4455	4581	4498	4337	4244	4234	4356	4252	4456	4642	4646	4457	4543	4414	4350	4151	4074	4245	4167	4320	4516	4425	4525	4514	4420	4558	4591	4443	4231	4207	4039	4033	3922	3974	3981	3844	3757	3749	3832	3853	4050
4460	4693	4665	4516	4439	4358	4169	4208	4163	4484	4452	4429	4378	4136	4255	4233	4427	4436	4510	4778	4402	4560	4523	4200	4250	4207	4054	4335	4298	4502	4472	4613	4443	4488	4615	4464	4508	4286	4124	4115	3961	4056	4012	4018	3893	3756	3665	3803	3907	3956
4649	4871	4896	4754	4536	4412	4202	4272	4254	4421	4538	4402	4404	4269	4248	4218	4376	4411	4592	4542	4593	4610	4450	4481	4135	4198	4156	4199	4165	4435	4434	4509	4629	4518	4541	4337	4405	4355	4383	4194	4296	4198	4060	4061	3742	3786	3917	3836	3789	3743
4649	4649	4768	4778	4603	4400	4176	4177	4237	4243	4482	4409	4615	4438	4296	4339	4359	4483	4548	4632	4771	4672	4700	4428	4336	4084	4028	4024	4158	4216	4378	4490	4484	4564	4505	4466	4513	4454	4393	4353	4304	4134	4053	3875	3852	4008	3937	3906	3769	3882
4381	4700	4680	4720	4645	4441	4220	4227	4198	4372	4492	4602	4546	4345	4387	4283	4244	4368	4578	4630	4798	4585	4580	4540	4440	4238	4029	4105	4176	4144	4345	4338	4305	4373	4371	4369	4567	4527	4569	4432	4281	4047	4017	4065	4080	4136	3999	3941	3887	4035
4399	4405	4628	4639	4910	4691	4390	4366	4326	4459	4452	4590	4488	4439	4383	4478	4327	4406	4563	4558	4672	4641	4517	4525	4400	4205	4087	4104	4170	4237	4082	4300	4317	4358	4504	4459	4630	4481	4623	4405	4243	4257	4282	4235	4298	4127	4057	3943	4000	4206
4491	4564	4621	4878	4975	4824	4421	4287	4313	4333	4416	4540	4560	4524	4383	4350	4439	4341	4481	4503	4575	4591	4643	4742	4579	4402	4228	4018	4051	4039	4046	4186	4120	4333	4485	4559	4489	4621	4462	4455	4441	4543	4649	4369	4306	4260	4209	4246	4202	4368
4455	4670	4640	4831	4945	4946	4599	4366	4335	4325	4356	4298	4485	4494	4329	4430	4362	4266	4490	4406	4377	4631	4671	4745	4567	4488	4214	4142	3941	4083	4011	4060	4121	4247	4295	4400	4442	4408	4494	4609	4486	4311	4424	4413	4358	4344	4375	4332	4278	4161
4665	4571	4706	4800	4747	4741	4618	4291	4395	4269	4385	4298	4559	4573	4503	4461	4438	4312	4299	4338	4479	4574	4749	4621	4617	4481	4215	4222	4106	4106	3913	4092	4128	4156	4166	4259	4303	4342	4607	4491	4442	4450	4391	4485	4520	4533	4592	4428	4476	4360
4777	4464	4351	4523	4629	4745	4653	4507	4525	4485	4325	4413	4584	4426	4520	4474	4561	4368	4273	4291	4344	4471	4533	4496	4583	4576	4413	4264	4185	4051	4110	4051	4129	3916	4072	4167	4258	4310	4541	4453	4545	4443	4501	4580	4567	4630	4668	4698	4536	4506
4565	4417	4533	4380	4592	4622	4728	4668	4618	4410	4391	4463	4430	4516	4544	4567	4512	4493	4202	4375	4273	4391	4423	4499	4628	4597	4517	4382	4221	4211	4078	4082	4013	4131	3999	4079	4243	4206	4380	4258	4537	4553	4453	4614	4595	4611	4627	4689	4666	4726
4658	4587	4599	4590	4750	4891	4792	4818	4653	4460	4307	4243	4377	4389	4475	4533	4571	4561	4388	4240	4316	4382	4440	4554	4588	4531	4577	4405	4374	4229	4235	4232	4218	3984	3892	3946	4227	4111	4211	4404	4543	4530	4560	4536	4529	4607	4577	4533	4728	4652
4805	4740	4632	4595	4708	4782	4889	4688	4446	4471	4311	4214	4378	4347	4357	4599	4621	4530	4491	4377	4248	4285	4274	4387	4393	4438	4537	4369	4355	4374	4271	4147	4177	4037	3964	3939	4049	3997	4102	4038	4279	4404	4390	4650	4582	4563	4580	4665	4513	4713
4825	4955	4581	4503	4369	4670	4531	4539	4589	4446	4436	4266	4298	4344	4425	4567	4750	4547	4479	4349	4280	4269	4206	4250	4243	4410	4349	4413	4521	4266	4246	4467	4141	4098	4123	4134	4133	4154	4196	4217	4176	4107	4309	4360	4377	4670	4518	4702	4529	4569
4827	4522	4523	4295	4448	4461	4467	4654	4649	4732	4514	4260	4432	4522	4369	4483	4536	4465	4578	4293	4352	4129	4261	4187	4321	4205	4310	4493	4332	4405	4501	4372	4434	4454	4105	4195	4187	4243	4212	4052	4084	4152	4166	4247	4383	4458	4421	4410	4398	4462
4638	4500	4579	4531	4504	4466	4481	4539	4620	4715	4580	4445	4361	4201	4291	4378	4422	4536	4623	4531	4403	4329	4279	4247	4186	4277	4368	4298	4316	4410	4467	4463	4533	4386	4327	4296	4393	4352	4316	4233	4154	4234	4143	4234	4263	4238	4251	4271	4427	4337
4590	4794	4746	4686	4644	4518	4434	4471	4508	4630	4656	4470	4402	4257	4277	4246	4384	4429	4525	4529	4706	4427	4406	4268	4059	4146	4106	4237	4305	4536	4592	4461	4639	4351	4466	4435	4593	4437	4485	4239	4316	4350	4142	4239	4099	4187	4197	4210	4239	4265
4723	4533	4711	4523	4630	4617	4311	4421	4434	4511	4490	4469	4571	4411	4226	4349	4382	4343	4478	4588	4519	4730	4438	4327	4150	4134	4080	4153	4270	4507	4370	4521	4522	4447	4609	4596	4545	4526	4558	4598	4268	4508	4289	4242	4206	4106	4238	4293	4138	4179
4550	4373	4613	4533	4550	4582	4320	4370	4532	4389	4561	4589	4588	4597	4404	4365	4361	4410	4458	4467	4560	4557	4545	4482	4297	4203	4161	4132	4161	4202	4313	4357	4408	4464	4578	4737	4661	4760	4735	4490	4648	4502	4392	4360	4255	4304	4228	4088	4090	4187
4420	4398	4584	4758	4710	4553	4467	4409	4539	4595	4651	4669	4501	4607	4483	4548	4236	4285	4309	4554	4657	4535	4657	4701	4670	4355	4285	4106	4225	4182	4132	4303	4474	4440	4440	4588	4712	4780	4910	4886	4730	4736	4662	4452	4482	4475	4285	4260	4137	4293
4412	4430	4507	4675	4912	4761	4665	4463	4410	4455	4474	4671	4757	4578	4672	4663	4423	4358	4316	4427	4589	4530	4609	4677	4535	4459	4370	4209	4196	4082	4344	4386	4374	4435	4517	4501	4559	4630	4793	4890	4723	4893	4728	4662	4350	4483	4385	4296	4501	4354
4553	4389	4418	4616	4817	4726	4697	4529	4496	4307	4508	4632	4719	4698	4835	4714	4607	4430	4462	4334	4497	4679	4670	4714	4829	4523	4472	4514	4349	4248	4244	4232	4372	4306	4496	4469	4626	4600	4665	4779	4783	4792	4748	4605	4709	4506	4676	4518	4468	4558
4585	4332	4208	4383	4691	4625	4705	4729	4483	4648	4483	4644	4602	4566	4877	4804	4631	4463	4388	4301	4478	4421	4526	4581	4665	4822	4585	4628	4612	4370	4408	4297	4411	4382	4355	4396	4324	4599	4475	4551	4670	4608	4724	4673	4797	4585	4550	4717	4552	4605
4495	4384	4293	4278	4494	4616	4833	4806	4680	4635	4646	4686	4699	4712	4860	4691	4744	4560	4534	4400	4350	4504	4606	4577	4558	4923	4715	4768	4683	4566	4404	4350	4451	4455	4317	4437	4403	4381	4545	4438	4541	4517	4512	4532	4461	4614	4513	4505	4609	4714
4697	4672	4389	4472	4515	4691	4697	4852	4926	4624	4645	4712	4633	4616	4737	4725	4755	4803	4747	4549	4541	4515	4442	4524	4596	4630	4676	4690	4616	4653	4472	4513	4486	4461	4502	4343	4250	4366	4390	4449	4443	4477	4254	4438	4311	4540	4453	4587	4630	4726
4651	4749	4553	4580	4517	4565	4685	4721	4719	4645	4711	4727	4753	4700	4695	4684	4770	4803	4795	4667	4556	4659	4460	4467	4357	4543	4514	4654	4592	4767	4671	4683	4635	4463	4438	4541	4432	4516	4353	4334	4285	4253	4296	4353	4214	4311	4334	4445	4475	4551
4676	4591	4472	4559	4551	4468	4555	4589	4698	4986	4815	4958	4799	4844	4723	4742	4697	4797	4741	4688	4623	4540	4602	4345	4610	4452	4569	4540	4687	4561	4781	4652	4768	4720	4569	4693	4579	4459	4522	4313	4438	4292	4320	4339	4215	4198	4266	4348	4291	4392
4562	4520	4640	4576	4579	4514	4550	4568	4706	4725	4968	5031	4908	4773	4809	4810	4722	4586	4561	4695	4653	4691	4500	4544	4558	4465	4557	4534	4448	4557	4475	4613	4591	4638	4680	4757	4833	4621	4649	4705	4463	4480	4386	4305	4289	4229	4159	4145	4181	4317
4604	4574	4602	4615	4773	4718	4685	4445	4810	4802	4865	4968	5140	4819	4716	4655	4477	4774	4635	4797	4725	4858	4601	4694	4498	4522	4390	4372	4522	4473	4456	4504	4642	4540	4711	4681	4718	4658	4692	4582	4669	4641	4452	4546	4432	4467	4372	4350	4298	4451
4664	4493	4656	4705	4691	4810	4556	4477	4451	4686	4793	4911	5128	4948	4952	4716	4711	4602	4690	4542	4670	4595	4525	4682	4496	4523	4454	4496	4414	4289	4380	4286	4491	4429	4581	4755	4767	4710	4753	4729	4565	4609	4462	4500	4450	4583	4528	4438	4592	4533
4624	4443	4458	4698	4755	4792	4638	4509	4596	4383	4576	4935	4830	4930	4971	4827	4753	4621	4547	4451	4593	4552	4600	4574	4762	4587	4610	4583	4542	4344	4300	4327	4332	4356	4271	4578	4547	4631	4588	4707	4652	4689	4479	4718	4671	4704	4640	4709	4691	4652
4579	4439	4413	4524	4680	4766	4612	4531	4639	4546	4585	4857	4908	4995	5022	5021	4861	4650	4540	4416	4554	4382	4495	4539	4551	4733	4527	4575	4608	4320	4487	4347	4278	4283	4352	4482	4416	4394	4380	4608	4463	4514	4432	4601	4723	4646	4590	4475	4557	4705
4570	4546	4552	4560	4695	4799	4697	4674	4603	4633	4515	4727	4756	4653	4882	4977	4660	4644	4564	4482	4373	4273	4291	4398	4577	4426	4490	4627	4524	4544	4542	4560	4504	4406	4318	4333	4258	4412	4570	4369	4412	4567	4480	4571	4573	4526	4512	4552	4530	4708
4726	4669	4630	4648	4532	4486	4691	4599	4768	4468	4519	4691	4721	4791	4722	4675	4751	4755	4644	4433	4383	4271	4170	4276	4333	4429	4352	4414	4426	4631	4592	4469	4572	4522	4446	4412	4442	4296	4462	4310	4414	4396	4229	4365	4316	4325	4339	4228	4449	4450
4691	4570	4679	4660	4607	4525	4530	4674	4607	4528	4754	4670	4674	4666	4704	4595	4640	4799	4593	4443	4375	4310	4235	4219	4224	4233	4524	4399	4540	4560	4466	4547	4535	4520	4562	4500	4581	4396	4374	4284	4447	4401	4368	4373	4353	4231	4329	4382	4332	4400
4613	4717	4741	4665	4788	4584	4571	4504	4558	4549	4647	4866	4780	4751	4540	4444	4480	4538	4642	4401	4458	4308	4260	4345	4326	4390	4322	4371	4371	4391	4385	4560	4528	4681	4696	4595	4603	4563	4644	4390	4466	4409	4337	4337	4113	4307	4257	4284	4342	4448
4604	4748	4726	4732	4849	4685	4423	4437	4465	4489	4662	4661	4667	4821	4465	4544	4570	4419	4348	4394	4531	4375	4328	4506	4373	4535	4407	4391	4468	4291	4385	4516	4551	4629	4544	4610	4621	4633	4575	4484	4567	4423	4457	4480	4407	4301	4226	4477	4365	4549
4693	4550	4670	4775	4765	4688	4703	4541	4409	4474	4430	4718	4930	4716	4734	4548	4524	4312	4346	4437	4310	4325	4523	4427	4597	4551	4269	4503	4475	4331	4335	4316	4417	4514	4518	4524	4627	4497	4613	4489	4519	4590	4519	4498	4374	4609	4474	4519	4452	4603
4740	4566	4664	4839	4885	4648	4580	4600	4529	4422	4668	4722	4789	4774	4667	4521	4557	4603	4404	4225	4315	4183	4398	4502	4602	4490	4624	4734	4595	4411	4449	4532	4433	4544	4416	4484	4316	4395	4392	4390	4341	4530	4582	4450	4441	4678	4603	4760	4751	4690
4883	4784	4753	4926	4989	4936	4752	4712	4596	4501	4691	4841	4656	4574	4739	4684	4713	4708	4520	4445	4311	4347	4269	4332	4481	4570	4700	4628	4719	4608	4584	4578	4659	4460	4523	4416	4309	4299	4186	4348	4369	4367	4373	4511	4391	4416	4569	4744	4750	4806
4918	4850	4962	4910	4887	5024	4914	4832	4715	4642	4650	4723	4690	4634	4701	4790	4877	4814	4785	4609	4320	4297	4169	4278	4534	4495	4609	4666	4696	4674	4830	4740	4700	4607	4491	4513	4446	4250	4196	4167	4339	4100	4326	4457	4459	4449	4392	4431	4575	4507
5105	4947	5032	4953	4919	4932	5009	4682	4719	4769	4678	4808	4734	4787	4691	4740	4767	4722	4686	4643	4582	4542	4327	4341	4443	4511	4559	4559	4716	4844	4732	4672	4742	4881	4516	4485	4511	4473	4395	4308	4268	4391	4466	4375	4302	4267	4446	4380	4458	4453
4940	4965	4999	4921	5006	4931	4838	4834	4762	5019	4808	4909	4685	4628	4627	4745	4670	4734	4749	4745	4705	4490	4519	4565	4534	4590	4606	4604	4502	4677	4539	4732	4713	4767	4667	4525	4641	4561	4543	4523	4573	4657	4470	4312	4580	4587	4532	4646	4496	4486
4931	4820	5051	5058	5058	4963	4710	4759	4755	4969	4936	4928	4885	4612	4617	4643	4611	4711	4535	4739	4693	4635	4506	4677	4605	4634	4552	4726	4640	4604	4583	4600	4630	4541	4642	4603	4586	4564	4641	4615	4552	4497	4652	4557	4639	4746	4583	4818	4535	4677
4771	4844	4812	5144	5070	4964	4676	4845	4779	4913	4848	4985	4855	4787	4718	4715	4609	4614	4698	4539	4504	4498	4514	4660	4785	4747	4797	4704	4659	4549	4502	4457	4527	4604	4579	4508	4435	4454	4587	4724	4570	4653	4682	4623	4852	4761	4903	4752	4852	4733
4864	4704	4813	4694	4926	4848	4696	4731	4719	4694	4737	4704	4812	4718	4761	4690	4618	4738	4592	4558	4440	4408	4539	4698	4713	4815	4914	4735	4787	4607	4628	4446	4477	4418	4453	4415	4465	4415	4408	4593	4491	4581	4629	4781	4812	4909	4988	4823	4728	4833
4921	4775	4682	4783	4650	4854	4929	4806	4712	4751	4848	4543	4525	4771	4743	4821	4691	4642	4619	4797	4598	4534	4344	4541	4773	4749	4962	4844	4853	4762	4852	4731	4602	4415	4523	4525	4441	4355	4429	4443	4551	4568	4630	4595	4676	4773	4669	4720	4599	4703
4872	4613	4741	4678	4686	4627	4607	4843	4833	4805	4750	4594	4579	4721	4678	4779	4755	4713	4791	4662	4668	4595	4506	4415	4537	4742	4742	4739	4743	4774	4678	4833	4722	4578	4629	4350	4578	4529	4592	4528	4563	4445	4552	4567	4715	4636	4485	4566	4460	4554
4930	4869	4848	4530	4467	4635	4445	4574	4741	4830	4761	4755	4514	4793	4557	4670	4751	4700	4684	4738	4648	4686	4733	4685	4558	4621	4641	4646	4778	4650	4551	4710	4783	4780	4719	4635	4620	4677	4682	4715	4718	4660	4545	4751	4605	4616	4535	4498	4408	4299
4780	4818	4912	4751	4600	4554	4520	4472	4613	4699	4736	4730	4689	4569	4674	4606	4545	4558	4642	4678	4763	4683	4753	4722	4620	4628	4675	4692	4578	4637	4616	4676	4592	4860	4641	4762	4699	4735	4763	4881	4714	4785	4711	4575	4652	4583	4643	4547	4405	4363
4734	4677	4779	4685	4627	4653	4572	4457	4620	4747	4750	4547	4745	4823	4826	4607	4589	4602	4599	4697	4701	4694	4718	4694	4825	4627	4768	4688	4730	4582	4481	4548	4663	4609	4501	4576	4611	4729	4789	4747	4771	4731	4853	4607	4788	4696	4638	4593	4427	4506
4825	4804	4706	4709	4689	4736	4650	4671	4652	4659	4615	4694	4587	4715	4679	4581	4637	4673	4704	4567	4581	4719	4699	4727	4667	4840	4753	4935	4658	4722	4583	4621	4463	4511	4531	4469	4619	4546	4692	4750	4610	4812	4546	4626	4647	4722	4700	4669	4569	4508
4764	4827	4674	4717	4778	4723	4824	4670	4606	4619	4680	4632	4591	4716	4739	4825	4689	4672	4732	4631	4721	4584	4619	4716	4611	4744	4768	4765	4669	4578	4791	4664	4588	4409	4502	4372	4487	4572	4465	4704	4572	4536	4522	4356	4413	4654	4464	4362	4398	4573
4850	4829	4884	4746	4800	4773	4775	4773	4720	4734	4615	4723	4681	4683	4612	4767	4765	4841	4758	4756	4607	4546	4602	4565	4622	4657	4626	4789	4683	4685	4634	4582	4494	4636	4561	4465	4532	4650	4576	4546	4506	4480	4408	4393	4471	4322	4319	4424	4421	4530
4846	4836	4761	4859	4766	4757	4678	4709	4770	4867	4935	4789	4719	4691	4698	4670	4659	4794	4757	4817	4814	4701	4689	4785	4614	4508	4668	4617	4543	4452	4589	4379	4449	4530	4558	4632	4678	4798	4672	4646	4517	4535	4625	4601	4479	4485	4408	4450	4428	4462
4947	4773	4778	4982	4912	4885	4705	4872	4783	4840	4843	4765	4833	4801	4869	4847	4857	4640	4563	4672	4742	4657	4797	4779	4744	4627	4598	4538	4471	4402	4416	4364	4232	4517	4489	4509	4537	4596	4709	4731	4760	4631	4670	4649	4658	4496	4584	4465	4635	4634
5034	4855	4872	4983	4765	4895	4891	4701	4730	4820	4815	4829	4838	4809	4906	4892	4867	4881	4709	4605	4482	4606	4611	4712	4595	4702	4586	4570	4425	4539	4410	4547	4353	4482	4384	4569	4562	4693	4704	4692	4619	4602	4738	4622	4596	4725	4604	4654	4612	4788
4888	4819	4881	4997	4750	4892	4863	4859	4879	4918	4803	4831	4885	4903	4942	5078	5012	5002	4806	4606	4480	4488	4608	4551	4658	4608	4531	4654	4565	4604	4583	4563	4520	4363	4572	4601	4649	4642	4454	4656	4686	4620	4605	4665	4778	4602	4652	4548	4802	4665
4999	4768	4831	4831	4958	5027	4925	4820	4964	4908	4969	4917	4992	4806	4898	4841	5019	4943	4816	4649	4554	4637	4560	4633	4516	4477	4647	4509	4600	4667	4778	4609	4660	4560	4753	4727	4645	4691	4734	4572	4570	4565	4731	4518	4710	4569	4551	4445	4540	4554
4825	4864	4849	4926	4882	4945	4855	4807	4873	4900	4963	4838	4977	4972	4823	4876	4979	4845	4858	4764	4763	4744	4578	4666	4560	4552	4538	4487	4751	4581	4831	4645	4465	4718	4654	4810	4802	4808	4597	4863	4754	4652	4602	4771	4590	4551	4483	4530	4462	4735
4852	4819	4859	4928	5017	5033	4940	4679	4806	4781	4995	4927	5024	5006	4975	4971	4778	4627	4605	4714	4728	4732	4685	4697	4775	4506	4523	4554	4762	4672	4827	4581	4682	4587	4642	4763	4938	4831	4851	4799	4752	4890	4815	4742	4669	4645	4525	4765	4666	4709
4995	4752	4818	4915	4977	5154	5021	4883	4830	4942	4847	4806	5014	5127	5012	5131	4900	4786	4590	4531	4694	4715	4635	4685	4707	4674	4804	4812	4716	4742	4653	4847	4675	4639	4725	4738	4769	4813	4724	4800	4826	4840	4774	4739	4627	4715	4720	4731	4887	4856
4817	4746	4758	4876	5059	4978	5035	5070	4860	4863	4883	4943	4819	4890	4957	4803	4962	4774	4763	4730	4645	4720	4627	4765	4615	4748	4860	4841	4939	4956	4832	4860	4681	4717	4710	4743	4755	4574	4700	4570	4708	4556	4661	4771	4613	4641	4651	4688	4844	4878
5004	4926	4976	4852	4823	4746	4887	4984	4805	4962	4962	4915	4921	4901	4776	4804	4960	4849	4755	4864	4691	4804	4687	4783	4578	4709	4691	4762	4965	4818	4864	4824	4866	4673	4635	4667	4738	4658	4640	4696	4523	4611	4456	4471	4592	4517	4596	4530	4633	4678
4891	5175	4941	4818	4871	4921	4798	4775	4923	5044	5011	4957	4895	4913	4626	4739	4786	4780	4737	4780	4780	4839	4927	4731	4700	4761	4705	4718	4892	4789	4853	4690	4659	4780	4652	4792	4820	4845	4677	4485	4614	4446	4600	4700	4605	4606	4622	4611	4772	4518
5027	4969	4934	5107	5065	5020	4767	4690	4868	4923	4966	5104	4811	4882	4649	4770	4789	4585	4544	4680	4821	4765	4656	4844	4790	4825	4917	4840	4697	4766	4757	4671	4513	4555	4664	4675	4797	4590	4613	4656	4685	4615	4677	4530	4705	4811	4669	4767	4748	4781
4920	4951	4916	4976	5145	5126	4791	4806	4917	4823	4885	4812	4946	4814	4757	4592	4535	4567	4605	4793	4716	4625	4723	4779	4854	4873	4966	4793	4810	4605	4631	4638	4601	4632	4453	4419	4547	4480	4566	4625	4482	4678	4589	4872	4639	4858	4698	4698	4799	4796
5024	4754	4881	5021	5198	5014	4971	4851	4997	4785	4732	4823	4732	4801	4864	4748	4601	4766	4910	4747	4721	4676	4575	4713	4707	4782	4986	4813	4826	4738	4606	4756	4809	4656	4459	4581	4550	4662	4514	4466	4616	4585	4607	4475	4514	4701	4621	4652	4638	4724
4885	4800	4729	4857	4877	4957	4899	4834	4778	4728	4780	4865	4877	4776	4645	4849	4668	4712	4657	4799	4770	4695	4760	4685	4658	4709	4789	4877	4615	4804	4631	4711	4598	4756	4547	4624	4658	4561	4585	4540	4760	4703	4659	4689	4524	4620	4675	4590	4501	4716
5007	4798	4818	4875	4872	5051	4846	4939	4905	4851	4755	4693	4881	4780	4696	4877	4702	4899	4839	4841	4782	4789	4762	4800	4851	4812	4836	4781	4766	4476	4518	4632	4525	4602	4504	4697	4665	4907	4940	4657	4781	4890	4870	4684	4643	4723	4595	4632	4790	4757
4905	4744	4803	4883	4997	4870	4809	4811	4879	4889	4722	4787	4888	4862	4807	4814	4821	4743	4771	4824	4848	4832	4806	4864	4787	4935	4861	4889	4742	4496	4452	4522	4564	4718	4677	4701	4756	4759	4651	4758	4859	4772	4807	4752	4671	4784	4658	4818	4707	4748
4907	4851	4806	4877	4802	4755	4920	5067	4858	5029	4852	4902	4780	4805	4989	4943	4853	4848	4683	4859	4860	4890	4792	5069	4962	4963	4931	5026	4793	4576	4578	4672	4653	4679	4793	4706	4804	4616	4734	4699	4696	4674	4711	4664	4688	4751	4601	4626	4722	4634
4973	4692	4963	4774	4808	4768	4583	5039	4879	5035	4907	4812	4913	4899	4852	5142	5116	5055	4877	4925	5013	4970	5078	5012	4976	4960	4989	4887	4861	4630	4678	4741	4843	4948	4883	4778	4602	4630	4730	4729	4593	4794	4612	4696	4560	4656	4642	4673	4676	4770
5034	4884	4929	4842	5011	4824	4717	4948	5004	4960	5068	4930	4964	4907	4933	5016	5101	4973	4954	4856	5079	5074	5036	5023	5114	4965	4965	4809	4769	4678	4676	4766	4945	4842	4929	4839	4953	4841	4768	4792	4752	4704	4696	4717	4703	4572	4758	4699	4725	4582
5110	4998	5122	5042	4948	4854	4814	4820	4936	4856	5040	4934	4931	4914	4924	5046	4943	5052	4996	4952	5018	4989	5075	5005	5066	5025	4868	4740	4840	4700	4756	4830	4841	4963	4963	4791	4897	4798	4728	4767	4739	4872	4708	4809	4857	4700	4723	4731	4954	4694
4807	4773	4966	4982	5044	4879	4817	4894	4822	4828	4918	5001	4953	5099	4925	4943	4916	4953	4984	4973	5062	4868	4963	5003	5164	4935	4871	4900	4778	4912	4820	4958	4840	4731	4908	4926	4666	4819	4722	4788	4808	4755	4639	4768	4856	4738	4729	4626	4700	4724
4828	4801	5025	4910	5017	4926	4810	4773	4867	4811	4803	4846	5028	4937	4878	4835	4832	4887	4916	4842	4905	4751	4907	4955	4880	4887	4731	4772	4714	4916	4846	4844	4873	4817	4860	4895	4842	4716	4720	4831	4757	4693	4691	4643	4762	4649	4672	4775	4573	4703
4991	4845	4857	5031	5091	4910	4927	4895	4797	4810	4820	4823	4832	4887	4902	4887	4756	4915	4875	4870	4869	4881	4923	4861	4866	4724	4716	4764	4655	4776	4867	4831	4828	4749	4973	4986	4920	4830	4595	4660	4775	4743	4835	4794	4716	4786	4633	4623	4603	4579
5076	4791	4991	4958	4983	5075	4948	4826	4783	4751	4742	4827	4819	4792	4826	4755	4716	4739	4679	4881	4863	4883	4927	4654	4714	4650	4767	4734	4794	4870	4948	4866	4871	4917	4938	4931	4808	4764	4620	4640	4705	4826	4648	4723	4781	4899	4729	4746	4808	4711
4976	4943	4982	4890	4947	5112	4944	4959	4861	4793	4577	4806	4785	4865	4916	4950	4655	4713	4789	4823	4804	4893	4870	4823	4888	4997	4870	4896	4844	4908	4885	4929	4764	4945	4859	4886	4742	4566	4751	4661	4804	4876	4759	4851	4681	4827	4749	4688	4701	4705
5050	4965	4943	4713	4851	5081	4889	4994	4789	4717	4652	4649	4743	4915	4852	4878	4910	4823	4593	4723	4810	4832	4813	4697	4658	4859	4822	4878	4878	4867	4874	4895	4963	4920	4802	4761	4711	4851	4699	4657	4628	4713	4796	4775	4774	4897	4904	4800	4651	4656
5369	5051	4955	4689	4914	4854	4964	4994	4849	4845	4860	4672	4747	4828	4950	4987	4776	4615	4905	4794	4737	4876	4812	4875	4862	4875	4902	4901	4816	4878	5051	4877	4925	5037	4959	4814	4791	4738	4728	4674	4765	4864	4819	4800	4910	4795	4643	4807	4778	4690
5305	5068	4979	4848	4661	4857	4708	4912	5004	4883	4817	4712	4848	4805	4839	4990	5001	4799	4830	4815	4850	4983	5126	5144	4925	4966	4840	4925	4918	5027	4844	4832	4983	4817	4831	4816	4827	4825	4866	4903	4790	4786	4802	4826	4761	4940	4713	4823	4788	4738
5186	5102	5008	4875	4820	4835	4824	4873	4904	5079	4911	4860	4692	4864	4764	4887	5085	4993	4923	4821	5006	5008	5060	5092	4984	5003	4921	4918	4967	4919	4963	4847	4758	4895	4792	4926	4749	4802	4896	4751	4764	4915	4901	4928	4871	4826	4728	4878	4913	4698
5085	4893	4906	4770	4733	4757	4602	4776	4987	4939	4719	4927	4871	4809	4932	4959	4840	4951	4867	4834	4942	5007	5003	4905	5160	4959	4875	4853	4917	5025	4936	4936	4942	4916	4862	4784	4804	4738	4777	5000	4882	5116	5053	4844	4929	4820	4773	4647	4701	4680
5170	4892	5008	4686	4884	4658	4581	4749	4799	4803	4896	4923	4766	4752	4751	4887	4798	5054	4983	4943	4828	4924	4842	4975	4828	4936	4830	4662	4884	4903	4859	4838	4836	4950	4843	4913	4852	4765	5017	4947	4968	5004	5008	5023	4882	4766	4722	4680	4665	4666
4940	4940	4705	4937	4758	4737	4704	4644	4807	4820	4877	4828	4828	4774	4705	4929	4901	4930	4932	4964	4969	4938	4925	4874	4876	4828	4784	4727	4931	4917	4914	4872	4767	4969	4837	4883	4756	4576	4958	4911	5053	4988	4938	4956	4911	4755	4771	4530	4607	4858
4755	4784	4937	4831	5010	4633	4629	4641	4872	4808	4809	4923	4823	4888	4858	4775	4788	4886	4959	4782	4797	4749	4665	4804	4784	4907	4866	4852	4847	4880	4867	4865	4862	4743	4879	4927	4915	4836	4840	4843	4896	4978	4963	4865	4858	4559	4603	4713	4750	4761
4714	4646	4774	4828	5060	4715	4750	4816	4816	4801	4969	4850	4867	4835	4924	4817	4895	4951	4956	4840	4768	4833	4759	4694	4623	4748	4705	4765	4873	4846	4679	4849	4785	4913	4710	4962	4840	4840	4940	4934	5051	4716	4807	4684	4695	4738	4667	4581	4891	4855
4883	4769	4864	4850	4941	5040	4697	4785	4891	4904	4976	5047	5003	4894	4811	4897	4691	4887	4864	4871	4836	4588	4579	4747	4769	4935	4625	4850	4849	4714	4838	4883	4845	4873	4790	4825	4790	4926	4712	4795	4892	4877	4891	4744	4770	4688	4734	4778	4784	4706
4907	4796	4834	5003	5057	5158	4966	4952	5019	5029	5062	4817	5000	4861	4931	4716	4817	4804	4831	4779	4819	4687	4715	4812	4783	4771	4743	4775	4787	4810	4791	4693	4815	4867	4781	4747	4934	4763	4918	4846	4796	4703	4719	4684	4825	4753	4751	4812	5045	4992
4692	4789	4828	5065	5248	5067	5031	4941	4920	4797	4927	5034	5044	4969	4872	4769	4757	4585	4744	4824	4890	4695	4751	4853	4798	4783	4960	4758	4875	4903	4631	4864	4652	4768	4760	4781	4699	4662	4742	4862	4653	4844	4785	4699	4814	4853	4960	4783	4894	4926
4782	4832	4887	4975	5177	5214	5092	4959	4897	4982	4797	4897	5035	5119	4977	4767	4677	4661	4749	4794	4841	4712	4687	4826	4841	5002	5007	4889	4844	4654	4693	4773	4836	4879	4789	4846	4936	4831	4770	4712	4853	4630	4750	4747	4954	4880	5008	4903	4963	4927
4802	4819	4882	4905	5054	5164	5200	4888	4873	4921	4658	5043	5048	4883	4859	4849	4662	4752	4721	4721	4749	4935	4722	4820	4910	4838	4893	4864	4814	4800	4796	4867	4756	4803	4770	4644	4914	4834	4846	4758	4833	4646	4647	4720	4813	4876	4795	4898	4841	5018
5069	4736	4910	4970	5096	5028	4921	4966	5027	4720	4696	4818	4893	4938	4903	4868	4770	4774	4749	4791	4761	4788	4766	4776	4746	4859	4961	4929	4844	4948	4745	4967	4941	4851	4996	4859	4953	4664	4780	4797	4902	4710	4884	4813	4929	4974	5009	4856	4794	4857
4864	4755	4959	5033	5055	4901	4979	4882	4702	4609	4659	4698	4828	4907	4811	4846	4653	4823	4726	4730	4897	4810	4946	4844	4909	4969	4931	4927	4822	4701	4760	4678	4669	4949	4708	4626	4885	4835	4781	4654	4644	4814	4817	4877	4882	4903	4851	4781	4817	4863
5007	4886	4742	4869	5003	4968	4750	4758	4792	4787	4589	4886	4832	4841	4782	4909	4766	4745	4669	4653	4911	4891	4955	4944	4818	4741	4743	4591	4696	4639	4697	4743	4758	4917	4659	4811	4678	4793	4821	4631	4732	4756	4824	4733	4966	4960	4783	4679	4821	4752
5330	4954	4897	4944	4943	4943	4732	4779	5046	4820	4729	4918	4812	4796	5066	5025	4852	4696	4753	4851	4919	4877	4998	4822	4832	4785	4759	4765	4832	4763	4799	4747	4747	4823	4790	4876	4737	4724	4676	4720	4701	4990	4788	4685	4618	4758	5012	4742	4737	4824
5327	5043	4908	4936	5119	4874	4861	5079	4932	4899	4853	4697	4759	4965	4962	5030	4694	4809	4789	4766	4761	4765	4754	4787	4789	4737	4821	4674	4695	4633	4681	4877	4825	4781	4786	4825	4789	4790	4734	4640	4822	4792	4875	5087	4892	4630	4854	4841	4678	4740
5444	5099	5095	4914	5095	4949	4913	4914	4940	5030	4774	4741	4797	4969	5098	5113	4928	4680	4586	4627	4731	4839	4926	4772	4704	4761	4619	4610	4700	4732	4629	4783	4685	4714	4747	4855	4788	4685	4867	4786	4748	4780	4740	4880	4804	4915	4886	4818	4737	4902
5288	5169	4973	5043	5048	4899	4883	4941	5052	5064	4771	4719	4860	4844	4915	5057	5044	4601	4713	4669	4963	4931	4717	4659	4665	4699	4740	4816	4751	4708	4717	4760	4884	4798	4793	4866	4680	4712	4918	4849	4890	4889	4892	4750	4759	4879	4649	4687	5054	5087
5255	5000	4971	4827	4970	4954	4896	5067	5098	4946	4743	4834	4790	4947	5015	5078	4875	4838	4635	4742	4664	4756	4853	4741	4708	4768	4821	4782	4815	4947	4937	4892	4995	4869	4781	4844	4812	4720	4950	4811	4702	4968	4985	4850	4862	4964	5012	5108	4950	5023
5401	4962	5001	4746	4836	4962	4947	5148	4982	4937	4888	4755	4892	5064	4929	5126	4629	4778	4650	4754	4759	4906	4853	4802	4959	4888	4846	4786	4795	4806	4925	4889	4970	4948	4986	4872	4996	4833	5020	4611	4768	4777	4990	5025	4736	4856	4945	4940	5005	5013
5475	5025	4911	4821	4864	5022	4784	5109	4989	5001	4890	4799	4847	4934	4980	4878	4900	4662	4706	4667	4732	4905	4804	4955	4776	4806	4862	4734	4856	4831	4848	4877	4884	4879	4813	4850	5001	4956	4930	4964	4830	4712	4796	4817	4869	4897	4797	4897	4980	4824
5194	5068	5184	5053	5047	4808	4949	4808	5119	5016	4858	4983	4925	4891	4894	4803	4976	4741	4699	4894	4777	4865	4966	4809	4656	4643	4694	4766	4826	4846	4805	4794	4753	4786	4629	4656	4722	4798	4832	4959	4812	4860	4864	4970	4784	4858	4893	5063	4915	4890
5375	5082	4989	4753	4891	4849	4917	5069	5064	5037	4818	4816	4899	4794	4812	4955	5022	4854	4857	4677	4911	4816	4919	4656	4712	4700	4762	4654	4848	4879	4887	4743	4769	4672	4768	4837	4761	4713	4838	4878	4760	4921	4827	4812	4872	4946	4975	4948	4976	4863
5240	5132	5030	4946	4982	5019	4838	4932	5162	5072	4959	4867	4768	4720	5022	4929	4982	4780	4888	4678	4769	4727	4667	4746	4674	4772	4814	4860	4815	4873	4764	4912	4916	4813	4722	4816	4751	4777	4819	4613	4817	4890	5023	4870	4909	4788	4917	5010	4858	4938
5238	5080	5167	4927	5016	4962	4947	5147	4905	5141	4928	4895	4943	4772	4882	4956	4895	4822	4798	4939	4802	4744	4836	4725	4774	4771	4764	4760	4793	4749	4720	4819	4882	4816	4791	4705	4784	4840	4897	4766	4827	4826	4881	4848	4755	4775	4791	5067	5023	4869
5248	5132	4994	4976	4987	5008	4891	5104	5039	5202	4954	4875	4949	4943	4917	4866	4996	5030	4873	4784	4713	4726	4795	4902	4830	4817	4930	4820	4786	4759	4756	4775	4734	4799	4783	4746	4948	4829	4903	4777	4744	4815	4773	4722	4739	4864	4687	4833	4766	4802
5120	5256	5015	4863	4982	4847	5017	5170	5207	5291	5190	4959	4779	4895	4926	4941	5210	4989	4900	4710	4820	4780	4797	4794	4556	4681	4797	4788	4791	4731	4663	4745	4778	4733	4857	4783	4985	5007	5016	4805	4706	4775	4781	4848	5036	4768	4814	4917	4948	4834
5255	5162	4951	4883	4992	4964	5210	5217	5183	5214	5085	4887	4961	4954	5011	5051	5068	5134	4904	4758	4937	5008	4988	4911	4733	4681	4664	4697	4761	4756	4682	4661	4803	4809	4662	4799	4869	4819	4880	4922	4695	4585	4752	4733	4792	4925	4808	4793	4922	4846
5187	5178	4984	5081	5014	4930	5067	5124	5293	5150	4979	5002	5029	4936	4977	5064	5284	5018	4907	4804	4910	5032	5026	4913	4710	4689	4696	4774	4823	4770	4802	4793	4755	4826	4802	4807	4707	4775	4885	4966	4761	4593	4752	4897	4821	5027	4843	4668	4810	4783
5254	5202	5017	5086	4981	4958	5121	4888	5226	5100	4914	4903	4928	4815	4957	5152	5025	4940	4745	4869	5061	5094	5115	4925	4660	4698	4893	4823	4831	4817	4710	4803	4870	4759	4738	4667	4712	4810	4747	4779	4755	4594	4845	4810	4766	4983	4848	4726	4918	4835
5484	5199	5079	4919	4932	4987	5090	5135	5154	4919	4911	4937	4849	4815	4968	5134	4977	4910	4831	4897	5036	5235	5054	4907	4689	4658	4985	4805	4938	4849	4737	4791	4881	4858	4666	4605	4639	4674	4754	4823	4754	4821	4813	4768	4925	4909	4739	4672	4738	4905
5271	5166	5092	5020	5109	5002	5082	4932	5092	5116	5027	4916	4710	4826	4991	5028	5072	4847	4826	4904	5156	5174	5178	4935	4669	4759	4584	4930	4922	4875	4818	4704	4798	4733	4693	4658	4723	4707	4665	4790	4857	4733	4897	4692	4803	4846	4941	4656	4789	4951
5319	5190	5085	4966	4989	5011	4976	5045	5035	4940	4979	4924	4957	4901	5120	4969	5228	4852	4828	4941	5039	4986	5020	4798	4870	4691	4810	4936	4832	4758	4719	4915	4899	4688	4731	4747	4582	4634	4787	4751	4976	5036	4894	4812	5024	4868	4874	4676	4903	4757
5241	4909	4942	5143	4868	4900	4880	5155	5122	5107	5015	5051	4968	4890	5013	5071	5080	4895	4902	4922	5145	4973	4975	4865	4793	4795	4788	4857	4859	4765	4669	4910	4869	4948	4777	4847	4694	4669	4735	5011	4984	4975	4699	4778	4883	4943	4960	4771	4599	4952
5359	5022	5056	4840	4801	4934	4906	5035	5136	5130	4936	4911	4863	4812	5032	5094	5043	5051	5043	4995	5105	5084	4973	4778	4777	4919	4801	4947	4890	4785	4738	4713	4900	4912	4815	4906	4764	4814	5050	5087	4996	4903	4939	4751	4773	4894	5032	4696	4769	4937
5194	5152	4862	4966	4750	4888	5107	4944	5132	5173	5117	4950	5104	4958	4966	5079	5078	4982	4915	5085	5024	5041	4777	4830	4793	4664	4894	4870	4950	4838	4836	4765	4848	5017	4864	4683	4867	4923	5078	4908	5009	4847	4824	4747	4831	4897	4704	4681	4791	5048
5231	5207	4720	4876	4928	4939	5099	5190	5307	5026	4971	5012	5027	4878	5033	5126	5072	5040	4925	5055	4890	4974	4943	4816	4631	4905	4831	4980	4921	4842	4798	4928	4960	4816	4784	4736	4806	4702	4841	4845	4888	4814	4829	4785	4706	4859	4717	4719	5063	5055
5238	4949	4777	4870	4968	5046	5286	5153	5236	5222	5060	4948	5032	5108	5007	5165	4973	4897	4829	4774	5067	5116	4866	4861	4914	4773	4863	4855	4960	4651	4605	4754	4932	4892	4753	4807	4852	4739	4791	4969	4769	4672	4741	4663	4797	4790	4872	4882	5060	4999
5011	5086	4848	4953	4957	5214	5308	5317	5161	5144	4966	5100	5032	5040	4920	5028	4968	4825	4806	4993	5082	5094	4941	4820	4703	4830	4985	4873	4718	4735	4685	4752	4770	4743	4819	4755	4958	4871	4867	4798	4814	4797	4754	4762	4747	4870	4739	4868	4958	5012
5054	4882	4839	4790	5201	5164	5230	5128	5078	4978	5055	4743	5054	5091	4999	5101	4975	4903	4909	5057	5139	5155	5115	4857	4874	4738	4948	4931	4896	4689	4775	4696	4858	4853	4727	4743	4995	4781	4821	4827	4846	4864	4749	4653	4833	4785	4919	4778	4910	4745
4881	4980	4888	4737	5264	5233	5375	5216	4989	5012	4926	4855	5092	5041	5101	5023	4990	4879	5013	4869	5034	4915	4918	4810	4930	5004	4900	4907	4773	4824	4673	4767	4699	4735	4766	4962	4879	4926	4773	4784	4750	4715	4673	4800	4837	4789	4778	4861	4910	4902
5061	4890	4921	4972	5197	5326	5108	5137	5112	4926	4936	4956	5164	5047	5137	4978	4887	4961	5051	4936	4962	4931	5031	4907	4918	5021	4990	5056	4900	4680	4768	4760	4882	4780	4913	4882	4945	4724	4782	4674	4723	4714	4841	4984	4834	4751	4948	4943	4800	4877
4960	4800	5020	5065	5220	5260	5232	5179	5039	4907	4965	5065	4994	4987	4987	5032	4968	4968	5151	5086	5107	5068	5097	5067	4895	5044	4940	4990	4885	4883	4912	4715	5075	4941	5002	4972	5010	4765	4659	4804	4901	4937	4912	4769	4757	4857	4868	4942	4911	4921
5050	4928	4967	5118	5140	5323	4845	4905	4903	4918	4972	4890	5155	5035	5131	4997	4987	4898	5012	5119	5086	5103	4985	4890	4863	5032	5030	4717	4950	4875	4832	4929	5079	4853	4998	4858	4781	4678	4658	4718	4790	4957	4928	4668	4783	4917	4928	4907	4830	5018
4903	5047	5116	5261	5191	5194	5022	4964	4891	4995	5016	5118	5182	5091	5011	5214	4938	4903	5110	5122	5082	5041	4814	4846	4905	5005	4965	4737	4916	4764	4778	4921	4987	4851	4931	4889	4664	4702	4837	4824	4783	4756	4631	4693	4848	4807	4825	4949	4813	4979
4944	5253	5275	5271	5166	4981	4904	4794	4979	5037	4963	5118	5059	5047	4971	5113	4977	4962	5004	5108	5028	4917	5071	4940	4935	4922	4672	4841	4786	4907	4910	4947	4890	4932	4929	4762	4795	4728	4569	4713	4772	4737	4842	4879	5157	5143	4882	4867	4779	4841
5195	5275	5268	5318	5201	5093	5030	4690	4740	4879	5033	5147	5078	5110	5006	4981	5027	4964	5087	4936	4912	4982	4985	4861	5016	5006	4944	4779	4792	4841	4833	4857	4829	4858	4930	4962	4919	4785	4880	4852	4850	4824	4927	5186	5245	5190	5008	5017	4900	4829
5244	5072	5394	5133	5242	5116	4872	4846	4918	5057	5344	5124	5224	5029	5176	5064	4955	5142	5073	5045	4819	4911	5010	5093	5041	5016	4741	5060	4880	5055	4990	4920	4942	4978	4841	4914	4820	4851	5056	4977	4891	4945	4977	5085	5050	5130	5126	4994	4935	4900
5271	5221	5180	5220	5106	4922	4833	4856	4919	5070	5225	5212	5013	5181	4952	4907	4951	4978	5170	4963	5046	4935	5124	5055	4856	4985	4879	4837	5039	5057	4961	4955	4879	4891	5003	4904	4933	4841	4931	5057	5018	5141	4945	4832	4608	4768	4943	5051	4993	4938
5217	5271	5205	5143	5125	4833	4930	4975	5071	5159	4993	5090	5067	4888	4839	4977	4958	4806	4902	4871	4955	5123	5121	5056	4836	4976	4899	4822	5084	5155	4990	4864	4725	4903	4933	4953	4702	4836	4959	5111	5249	5079	4862	4584	4481	4494	4675	4857	5102	5100
5258	5111	5105	5071	4928	4786	4949	4875	5005	5024	4992	5085	5038	5019	4840	5096	4963	5026	5024	5100	4889	5117	5163	5240	5090	4915	4883	4838	4805	4952	4916	4991	4809	4917	4987	4901	4819	4965	5074	5286	5194	4982	4495	4448	4276	4230	4412	4915	5058	5009
5150	5244	5137	5239	5047	4850	4735	4971	5015	5003	5012	5099	5104	4953	5136	4983	4998	4949	4928	5057	5011	5085	5209	4941	4862	4962	4942	5085	5028	5003	4991	5003	5037	4981	5023	5044	4842	4874	5118	5287	5056	4947	4566	4209	4220	4070	4434	4845	4954	4983
5328	5027	5051	5131	4763	4951	4826	4915	5156	5095	5140	5018	4859	4867	5023	4997	4985	4987	5010	5161	5165	5136	4931	4871	5010	4854	4882	4905	4960	4987	4911	5099	5064	5213	4790	4819	4796	4805	4924	5200	5333	5189	4814	4266	4102	4193	4496	4812	5058	4959
5251	5094	5049	5054	4898	5001	4974	5028	5163	5026	4942	4907	4809	4860	4868	5110	4905	5077	4818	5011	4983	5081	5061	4924	4834	4891	4912	4927	4899	4802	4821	4782	4902	4936	4848	4708	4793	4801	4847	5251	5206	5032	4809	4448	4312	4498	4615	4961	5159	5075
5286	5090	5041	4909	4953	4951	5108	5155	5223	5073	4936	4811	4812	5057	4894	4896	4980	4852	5023	4942	4943	5026	5103	5007	5120	4901	5135	5029	4924	4830	4926	4875	5021	4884	4874	4899	4978	4872	5023	5097	5198	5157	4750	4501	4374	4378	4551	5067	5132	5027
5414	5128	5001	4878	4922	4979	5012	5106	4881	4945	4853	4886	4929	5038	5096	4916	4931	4940	5015	5115	5160	4966	4970	4876	4916	4949	5175	5091	5211	5084	4870	5058	5055	4805	4796	4775	4784	4808	4950	5039	5039	5126	4786	4572	4247	4267	4571	4835	5092	5110
4984	4877	4951	4945	5021	5030	5174	4927	4922	5003	4926	4952	5064	5060	5273	5166	5093	5015	4963	5025	5203	5244	4933	4976	4894	4859	5123	5030	5012	4866	4802	4956	4960	4777	4845	4827	5000	4803	5090	5253	5141	5192	4858	4425	4310	4369	4507	4780	5061	5032
5024	4870	4958	5085	4994	5066	4956	5024	4921	5002	5177	5000	5210	5207	4965	5019	4918	4936	5104	5064	5024	5040	4867	4930	4965	5040	5059	5027	5023	4985	4781	4991	5143	4902	4990	4897	4875	4829	4914	5378	5284	5382	4863	4641	4286	4340	4589	4812	5134	5088
4964	4786	5070	5075	5098	5054	5041	4940	4995	5029	5046	5148	5167	5007	4963	4858	4872	4859	4916	4927	4909	4995	4856	4820	4806	5050	5020	4971	5038	5072	4881	4890	5000	5031	4897	4923	4868	4889	5017	5243	5413	5157	4897	4468	4348	4451	4678	4908	5132	5256
5052	5054	5160	5358	5124	5011	5086	4983	5007	5136	5192	5141	5152	4977	4745	4870	5063	5017	5015	5086	4915	4896	4984	4992	5218	5073	4899	4853	4870	4823	4939	4838	4798	4991	5037	4910	4931	5028	4971	5388	5347	5034	4670	4443	4236	4350	4655	4975	5238	5225
5151	5374	5380	5220	5095	4958	5032	4958	5037	5241	5005	5024	5111	4914	4857	4979	5042	4922	5041	4929	4868	4846	4998	5147	5131	5050	5034	4932	4959	5027	5237	4934	4962	5058	5181	5057	4891	4882	4931	5294	5277	5009	4701	4483	4386	4346	4502	4887	4958	5215
5225	5174	5040	5074	4916	4982	4925	4925	5197	5106	5158	5226	4918	4760	4952	4880	5045	5087	5075	5014	4824	4863	5065	5066	5260	5159	5077	5032	4968	5125	5062	5004	4826	4980	5004	4871	4928	4975	5183	5363	5445	5094	4771	4368	4326	4510	4462	4908	4804	5073
5307	5227	5139	4861	4917	5038	5020	5224	5137	5224	5207	5021	5027	5081	4989	5075	5093	5065	4792	4970	4862	4945	4859	5271	4983	5076	4853	4858	4958	5036	5086	5151	4914	5062	5074	4950	4894	4942	5190	5226	5323	5167	4716	4535	4462	4331	4462	5063	5008	5177
5398	5224	4947	4807	4770	5020	4977	5017	5087	4995	4844	4795	4952	4791	4903	5156	5147	4857	5019	4760	4708	5031	4961	5032	4817	4854	5010	4848	4880	5145	4883	4885	4872	4950	4968	4924	4688	4783	5029	5263	5324	4992	4759	4572	4442	4367	4551	4827	5095	5199
5245	5056	5045	4708	5115	5071	5200	5096	5130	4978	4835	4953	5018	4929	5017	4887	5053	5020	4919	4895	4736	4956	4949	5058	4933	4862	5000	4956	4921	4952	4980	4871	4691	4919	4898	4868	4838	4993	4975	5058	5187	4915	4663	4591	4410	4333	4456	4938	5145	5011
5325	4975	4874	5091	5238	5169	5098	4999	5204	4897	5099	5100	5068	5045	5210	5096	5020	4945	4880	4938	5131	4990	4887	4923	4965	5097	4986	4886	5014	4980	4924	5009	5127	5008	5156	4929	4748	4851	4932	5325	5244	5190	4807	4416	4370	4417	4425	4800	4972	5230
5230	5238	4964	4999	5073	5093	4931	5039	4788	4814	4869	4972	5016	5060	5045	5059	5221	5202	4968	4901	4852	5043	5040	5108	4898	4955	5057	4937	4914	5148	5106	5068	5019	5056	5013	5005	5021	5019	5011	5378	5490	5166	4570	4505	4396	4413	4584	4913	5182	5169
5038	4823	5089	4957	5007	5190	5093	5004	5077	5053	4984	5110	5138	5179	4873	4951	4898	5113	5253	4910	4881	4883	4819	4927	4985	5017	5097	5082	4946	5031	5043	5027	4977	4984	4931	5187	4922	4974	5166	5310	5483	5213	4675	4322	4316	4345	4597	4979	5138	5654
5003	5112	5029	5150	5192	5167	5182	5205	5173	5306	5095	5178	5183	5135	5112	4784	4734	4856	5015	4978	4959	4756	4725	4834	5165	5101	5004	4922	4926	5124	4980	5039	4882	4790	5269	5168	4970	4999	5088	5343	5486	5032	4669	4507	4551	4625	4860	5308	5584	5634
5130	5232	5268	5172	5110	5008	5105	4857	5056	4944	4990	4948	5028	4957	4985	5050	5002	4969	4683	4926	4914	4850	4919	4839	5012	4940	4976	4629	4819	5105	5096	4897	4884	4799	5111	4931	4956	4897	5217	5438	5292	5209	4765	4777	4665	4814	4998	5377	5818	5776
5378	5204	5175	5056	4961	4806	4944	4850	4963	4874	4940	4759	4714	4632	4714	4887	5026	5017	4964	4864	4728	4920	4996	5052	5020	4876	5023	4903	4871	5088	5083	4909	4881	5016	5090	4921	4861	4849	5070	5223	5352	5145	4805	4748	4567	4687	4761	5274	5195	5109
5068	5113	5048	5203	5050	5132	5059	5134	5195	5170	5060	4957	4803	4853	4885	4813	4932	4873	4963	4981	4933	4979	4988	5061	5126	4928	4948	4925	4864	5009	5002	4964	4776	4887	5124	4937	4958	4911	5053	5231	5286	4827	4565	4391	4182	4325	4595	4758	4698	4518
5142	5092	5314	5109	5152	5066	5124	5127	5237	5173	5056	5219	4985	5080	5149	5098	4862	4841	4951	5014	5146	5170	4923	4868	5078	5095	4928	5018	5183	5054	4958	4910	4968	5186	5145	4942	4998	4971	5055	5154	5106	4814	4577	4417	4175	4157	4433	4576	4429	4061
5314	5125	5102	5092	5110	4993	5037	4938	4999	4905	4865	4899	5104	5283	5252	5328	5283	5012	4884	4878	5177	5304	5018	4705	4915	5077	4920	4756	5026	4996	4813	4884	4978	5012	5185	5058	4889	5081	5224	5270	5174	4825	4685	4657	4478	4218	4310	4381	4353	4226
5237	5002	5020	4892	4965	4904	4842	4854	4783	4681	4905	4892	4937	5140	5117	5065	5356	5019	4963	4901	4858	5121	5132	4948	4732	4944	5078	5007	4866	4833	4882	4875	5209	5009	5091	5189	4962	5122	4977	5326	5171	5085	4809	4885	4595	4496	4656	4674	4641	4413
5237	4968	4947	5000	5007	5157	4967	5082	4874	4936	4970	4967	4902	4866	4912	5007	5061	5032	5100	5111	4869	4747	4963	4891	4805	4755	5034	4997	4687	4895	5018	4854	5001	5137	4880	5124	5079	4971	4935	4966	5053	5145	5060	5032	5101	4895	5067	5188	5186	5088
5132	4863	4946	5063	5368	5467	5210	5186	5142	5032	5203	5115	5217	4951	4810	4738	4902	4953	5176	5040	5074	4735	4882	5049	4947	4897	4774	5006	4900	4846	5008	5098	4853	4927	4965	5123	4893	4762	4981	4969	5153	5267	5118	5294	5297	5416	5456	5394	5595	5651
5165	5181	5265	5464	5382	5346	5246	5268	5261	5151	5117	5222	5266	4951	5016	4894	4694	4814	5073	5174	5269	4978	4866	5030	5202	5072	4891	4998	5167	4777	4941	5147	4937	4860	5168	5081	5098	4882	5008	4783	5085	5003	5287	5265	5309	5589	5482	5476	5512	5706
5361	5595	5406	5420	5272	5196	5157	5293	5155	5224	5121	5129	5229	5143	5216	5100	4886	4972	4858	5072	5377	5307	4913	5066	5178	5418	4983	5011	5285	5295	5132	5376	4893	5008	5205	5124	5188	5071	4945	4861	4943	4926	5130	5121	5210	5238	5162	5173	5012	5006
5541	5399	5479	5171	5077	5040	5035	4795	5117	5013	5162	5158	5190	5233	5349	5248	5247	5042	4950	5018	5116	5388	5239	5098	4978	5181	5071	4896	5058	5124	4903	4871	5178	5033	5233	4899	4995	5051	5108	4923	4892	4837	5118	5006	5168	4882	4812	4991	4881	4884
5493	5320	5258	5162	5139	4947	4852	4796	5031	4815	4906	5075	5006	5286	5293	5463	5392	5011	5001	4973	5025	5393	5222	4964	4678	4978	5050	4811	4850	5111	4727	5008	5101	4792	4925	4931	5003	4922	5022	5159	4821	4973	4834	4946	4890	4914	4995	4934	4967	4813
5496	5318	4955	4860	5055	4934	4811	4933	4805	4862	4910	4905	4895	5136	5274	5359	5207	5246	5164	4820	4874	5190	5097	4966	4667	5094	5104	4977	4686	5029	4759	4735	5114	4845	4792	4939	4990	5005	4996	5171	4859	5112	5167	5202	5111	5225	5061	5042	5050	4910
5465	5005	4944	4968	4981	4931	4914	4825	4886	4904	4723	4856	4711	4830	5014	5040	5019	5191	4852	4865	4729	4862	5090	5002	4877	4927	4998	4858	4560	4752	4898	4829	4961	4902	4848	4991	4748	4964	4899	4920	4979	4939	4830	5074	5119	5181	5253	5156	5107	5009
5410	5105	5082	5070	4944	4913	4970	4955	4861	5031	4830	4829	4775	4712	4685	4888	5007	5304	5260	4775	4628	4762	5138	5268	4848	4824	5030	4936	4783	4730	5150	4771	4940	4901	4839	4936	4856	5022	4945	4978	4865	4884	4953	4877	5050	5062	5021	5170	4980	5012
5418	5180	5000	4992	5014	4964	5057	4898	4861	4981	4920	4852	4769	4653	4603	4851	5094	5084	5163	4838	4690	4744	5232	5250	4856	4739	5110	5012	4826	4946	5079	4831	5045	5006	4840	5090	4906	4959	4943	5121	5049	4974	4893	4933	4859	5007	5028	4996	4992	5021
5419	5141	4932	4887	4930	4977	5030	5045	4940	5010	4783	4803	4695	4588	4805	5054	5042	5253	5244	4911	4791	4777	5114	5335	5069	4759	5061	5213	4987	4882	5208	4909	5057	5098	5025	5239	5063	5055	4968	5034	5034	4967	5022	4998	5038	5045	5083	5001	4961	5000
5434	5008	4973	4722	4756	4992	4991	5070	5063	5052	4915	4803	4700	4601	4840	4870	5040	5148	5185	4975	4862	4979	5053	5299	5170	4976	5057	5229	5046	4999	5142	4883	5096	5371	5147	5127	5135	5196	5184	4835	5083	4877	5042	4932	4975	5048	5065	5084	4959	5070
5266	4929	4833	4835	4893	4896	4898	4962	5036	5092	4972	4920	4947	4916	4972	4884	5030	5262	5330	5060	4888	4944	5164	5318	4980	4860	5107	5269	4830	5066	5097	4900	5230	5213	5012	5172	5064	5082	5147	4887	4962	4996	5031	4960	5047	5078	5088	5037	4818	4811
5290	4855	4801	4845	4912	5060	5049	5023	4903	5048	5070	4849	4985	4823	5000	5077	5072	5270	5358	5137	4807	4758	5000	5189	4944	4748	5087	5274	4839	4845	5000	4992	4831	5027	4759	5136	4998	5080	5082	4946	4977	4995	4967	5004	5035	5053	5042	4971	4874	4909
5299	4964	4896	4959	4942	4876	4889	5029	4888	5203	4928	5006	4941	4725	4814	4917	5036	5115	5186	4898	4723	4780	5030	5163	5023	4696	4901	5074	4711	4944	5112	4856	4832	4960	4891	4951	4812	4931	5033	4893	5103	4755	5068	5068	5011	5084	4954	4991	5008	5023
5444	5160	5105	4991	4745	4986	4848	4936	5021	5005	5088	4898	4746	4744	4708	5018	5015	5265	5120	4821	4734	4863	5131	5195	4818	4682	4885	4996	4630	4903	5027	4808	4929	4937	4770	4942	4862	4906	4816	4913	4890	4895	4886	5096	4931	5107	5161	5153	4961	5204
5603	5251	5114	4912	4928	5055	4923	4923	4952	4892	4815	4745	4726	4696	4866	5160	5197	5095	5061	4844	4756	5036	5038	5002	4705	4775	5145	4927	4716	4900	4976	4845	4899	4920	4935	4988	4801	4879	4723	4899	4737	4857	4745	4831	4945	5014	4995	5070	5088	5125
5465	5502	5233	5202	4878	5070	4869	4887	4824	4963	4789	4882	4874	4878	5098	5218	5162	5096	4941	4692	4783	4970	5237	5044	4897	4964	5104	4838	4969	5016	4994	4841	5202	4937	5031	4881	4916	5104	4825	4926	4702	4815	4714	4866	4840	4994	4991	5078	5127	5090
5571	5481	5312	5207	5094	5142	5018	4805	4731	4796	4922	4917	4951	5202	5268	5350	5338	5076	5030	4874	5037	5264	5249	4915	4907	5097	5231	4885	4970	5151	4922	5010	5097	5029	5167	5098	5137	5153	4943	5010	4738	5008	4774	4928	5016	5000	4889	5024	5015	4949
5538	5373	5571	5433	5267	5206	5086	4977	4879	4970	5067	5164	5148	5231	5235	5179	5089	4932	4818	4855	5022	5204	5009	4888	4992	5196	5077	4758	4938	5169	4900	4942	5041	5067	5119	5082	5222	5232	4905	4874	4781	5002	4918	4870	4853	4870	4925	4896	4898	4967
5395	5395	5487	5409	5447	5233	5124	5077	5118	5244	5428	5577	5288	5379	5378	5190	5055	4950	4937	4954	5291	5346	4931	4914	5163	5231	5009	4854	4999	5191	4989	5036	5116	5027	5209	5092	5164	5087	5019	5052	4904	4924	5032	4971	5087	4860	4935	4906	4905	4897
5139	5207	5199	5085	5221	5317	5336	5519	5537	5567	5393	5358	5454	5219	5108	5088	4882	4845	4979	5199	5177	5008	4817	4973	5152	5073	4901	5009	5228	4907	4928	5041	4940	5011	5255	4966	4982	5015	5131	5071	5048	4949	5165	5081	5169	5119	4949	4980	5114	4926
4917	5008	4859	4955	5156	5210	5455	5377	5465	5566	5384	5313	5352	5088	5077	4961	5215	4987	5255	5170	5034	4933	4979	5015	5168	4849	4737	5023	4960	4908	4980	4910	4906	5090	5085	5167	5143	5270	5007	5039	5208	5220	5174	5211	5287	4957	5059	5020	5164	4985
5209	5046	4782	4974	5107	5010	5327	5109	5283	5232	5164	5103	5191	5173	4875	4951	5007	5120	5123	4947	4914	4843	4863	5074	4924	4826	4901	4992	4760	4638	4981	4934	4899	4954	4891	5106	4976	5138	4985	5000	5020	5075	5200	5023	4948	5050	4962	5153	5001	5013
5439	5217	5155	5054	5150	4916	4999	5106	5214	5040	4926	5149	4972	5039	4966	5010	5101	5199	4853	4745	4857	4940	4909	5064	4707	4860	4963	4947	4679	4928	4883	4672	4923	4927	4751	5017	4839	5006	4824	4862	4966	5000	4916	5005	4971	5036	4896	5073	5086	5077
5254	5336	5496	5270	5280	5323	5165	5121	5254	5157	5093	5080	5262	5062	5204	4981	5095	4918	4789	4885	4801	5116	4986	4755	4868	5032	4825	4783	4866	4817	4816	4720	4823	4676	4970	4930	4891	4728	4869	4783	4720	4672	4952	4982	5036	4953	5024	5011	5090	5068
5238	5159	5207	5348	5591	5364	5368	5274	5207	5310	5265	5285	5336	5171	5131	5104	4905	4817	5065	5023	4951	4966	4873	4960	5080	4949	4905	4988	5036	4860	4874	4907	4911	4772	4890	4834	4795	4786	4871	4839	4807	4983	4935	4871	5024	5052	5107	5017	5213	5157
5177	4981	5058	4970	5350	5249	5377	5251	5340	5297	5123	5061	5023	5068	5016	4885	4821	4900	5009	5094	4903	4799	4977	5112	5214	4986	4890	4917	4890	4891	4967	4919	4821	5091	4906	4958	4855	4914	4848	4729	4813	4710	4748	4666	4894	4895	4913	4990	4975	5056
5389	5115	4860	5046	5208	5296	5007	5069	5001	4807	4911	4851	4947	4875	5084	5001	5085	5100	4987	5108	4924	5049	5045	5059	4901	5030	5032	5063	4922	4913	4909	4921	5040	4970	4898	4978	4845	4922	5001	4802	4771	4642	4636	4687	4834	4766	4817	4972	5151	4898
5543	5460	5386	5284	5307	5142	5199	4952	4962	5069	4967	4853	4996	5170	5190	5181	5106	5124	5157	4952	5110	5101	5019	5077	5097	5048	5200	5016	5000	5077	5180	4894	5072	4895	4963	4974	4840	5031	4843	4852	4861	4646	4684	4707	4701	4733	4881	4880	4976	4987
5297	5301	5299	5303	5428	5167	5185	4891	5150	5035	5126	5082	5305	5330	5270	5156	5097	5092	5153	5100	5156	5009	4983	4981	5172	5163	5099	4948	5022	4878	4998	5236	5006	4906	5153	4933	5102	4959	5037	5002	5007	4853	4832	4910	4840	4816	4922	4949	4966	4944
5460	5231	5202	5059	5068	5146	5181	5164	5135	5145	5142	5076	5060	5166	5230	5049	5190	5355	5225	5028	5081	5080	5117	5183	5067	5065	5040	5214	5019	4923	4944	4991	4964	5027	5081	5270	5127	5187	5075	5091	4983	4968	4910	4922	4907	4867	4939	5029	4908	4907
5347	5332	5307	5025	4953	4912	4936	4967	4937	4921	5033	5055	5050	5241	5296	5415	5224	5275	5149	5040	5092	5185	5279	5156	5083	4904	5135	5064	5098	5019	5145	4815	5128	5051	5164	5155	5047	5302	5354	5107	5031	5053	5006	4948	4879	4869	4976	4711	5085	4944
5228	5144	5175	5270	5163	5271	5060	5076	5134	4983	5105	5131	5424	5379	5291	5305	5127	5033	4983	5101	5216	5130	5103	4990	4982	5093	4958	5046	5018	4995	4883	5055	5181	5048	5164	5230	4999	5293	5238	5213	5150	5146	4883	5097	5053	4875	4982	4953	4966	4829
5156	4921	5160	4905	4954	4934	4988	5126	5241	5366	5197	5250	5253	5049	5268	5214	5143	5275	5216	5277	4969	5272	5059	4977	4983	5185	5075	5011	4990	4941	4950	4907	4893	5009	5040	5067	5099	5028	5157	5129	5128	5064	5048	5118	5136	5277	5129	5009	4870	5001
5263	5422	5142	5019	4964	5048	4945	5031	5241	5238	5416	5129	5286	5217	5200	5297	5281	5252	5093	5004	4947	4991	5059	5052	4909	5035	5043	4936	4916	4948	5084	4856	4960	4930	5055	5023	5048	5036	5190	5104	5348	5175	5048	5004	4971	4981	5015	4998	4943	5006
5256	4972	4979	4977	5000	5069	5110	5242	5368	5321	5247	5154	5295	5277	5183	5214	5215	5046	5017	5036	5052	4989	5054	4885	5136	5099	4943	5057	4969	4975	4838	4872	4857	4780	4945	5015	5069	5048	5081	5253	5028	5099	5089	5107	5023	5140	4989	4975	5034	4869
5267	4948	4978	4955	4881	5112	5087	5132	5172	5280	5179	5059	5202	5198	5138	5202	5078	4977	5122	5164	4968	4994	4989	5002	4910	4793	4792	4970	4903	4880	4771	4868	4770	4849	4969	4835	4939	4944	5080	5064	5032	5043	5075	5142	5136	4932	5038	4967	4978	5089
5183	5058	5028	5085	5308	5080	5198	5340	5277	5211	5292	5285	5224	5086	5056	5029	5088	5001	5008	4965	4997	4953	4847	4951	4745	4940	4857	4835	4805	4800	4802	4755	4870	4804	4893	4856	4876	4706	4937	4835	4958	4861	4881	4969	5058	5159	4901	4953	5063	4815
5309	5054	5169	5173	5141	5334	5225	5159	5329	5223	5288	5170	5232	5023	5100	5122	4990	5038	5148	5030	4969	4944	5022	4988	5014	4866	4896	4997	4859	4872	4910	4761	4721	4679	4649	4670	4757	4705	4739	4772	4845	4851	4861	4970	5031	5103	4988	4969	5080	4973
5290	5123	5143	5117	5102	5133	5135	5226	5300	5250	5139	5147	5104	5000	5026	4908	5038	5163	5069	4990	4950	4933	4927	4973	5016	4925	5028	4935	4880	4857	4694	4879	4707	4670	4714	4626	4657	4717	4705	4820	4749	4846	4937	4755	4991	4865	4985	5088	4991	5023
5247	5224	5057	5084	5167	5246	5324	5357	5333	5308	5120	5130	5097	5034	5030	5095	5045	5013	5053	4847	4957	5051	4862	4917	4906	5042	4870	4843	4954	4886	4865	4612	4651	4664	4619	4583	4584	4560	4622	4849	4653	4822	4775	4861	4942	5067	4927	4915	4999	5031
5065	5115	5225	5189	5373	5224	5256	5299	5137	5094	5088	5070	5021	5114	4967	4888	4945	4927	5054	4947	4947	5060	4982	4912	4961	4939	4865	4985	4868	4849	4687	4712	4800	4624	4613	4761	4715	4688	4641	4702	4790	4668	4664	4803	4883	4915	4992	5001	5132	5106
5204	5179	5235	5135	5411	5233	5368	5424	5247	5239	5214	5126	5104	4823	4979	4774	5024	4996	5139	4969	5013	4955	4874	4951	4938	4855	4838	4874	4877	4761	4859	4737	4763	4778	4789	4752	4788	4772	4683	4639	4762	4741	4801	4673	4722	4766	4701	4894	4891	4985
5036	5196	5278	5303	5326	5181	5331	5289	5191	5288	5300	5043	4952	4880	4924	4945	5008	5101	4921	5044	4898	4977	4976	4879	4938	4841	4973	4926	4967	4809	4937	4855	4808	4936	4807	4773	4765	4783	4696	4758	4648	4783	4691	4678	4795	4880	4905	4894	4901	4855
5239	5265	5363	5389	5185	5373	5212	5215	5208	5217	5224	4973	4897	4956	4827	4890	5049	5016	5043	4827	4921	4925	5018	4880	4884	4974	4938	5056	4940	4876	4852	4786	4893	4823	4692	4848	4786	4653	4657	4669	4829	4806	4639	4915	4866	4825	5026	5092	5063	5185
5162	5321	5448	5392	5390	5301	5239	5236	5304	5248	5031	5178	5084	4884	4952	4931	4867	5079	5029	5020	4908	4783	4918	4891	5061	5008	4910	4926	5145	4988	4998	4898	4890	4935	4853	4854	4819	4802	4705	4870	4916	4741	4834	4969	4980	5048	5284	5369	5259	5401
5284	5263	5352	5436	5292	5385	5127	5138	5202	5144	4835	4856	5059	4929	4954	4986	5025	5022	4921	4908	4860	4874	4950	4946	5055	4932	5028	5040	5034	5026	5023	4964	4913	4904	4818	4883	4741	4920	4907	4896	4829	4641	4880	4995	5061	5150	5133	5235	5492	5622
5232	5361	5454	5352	5540	5387	5285	5246	5225	4908	4917	4907	4966	5038	4948	4882	5030	4878	4993	4959	5021	4991	5067	5101	5092	5134	4986	4970	5025	4957	5101	4977	4944	4996	5008	5046	5040	4874	4895	4683	4680	4965	5063	5066	5021	5227	5099	5124	5233	5239
5263	5434	5512	5321	5460	5211	5147	5044	4942	4876	4840	4862	5044	4974	4960	4955	4959	5133	4962	4985	5034	5149	5160	5040	5072	5002	5199	5030	5142	5105	4984	5142	5053	5143	4928	5093	4939	4847	4748	4671	4740	4906	4971	4973	4878	5029	4814	4711	4720	4766
5416	5380	5512	5263	5335	5126	5170	5057	5052	5107	4953	4963	4918	5079	4907	4895	5068	5141	5062	5141	5104	5103	5110	5129	5177	4947	5056	5233	5099	5251	5220	5262	5154	5143	4953	4954	4888	4895	4791	4709	4863	5065	5070	5110	4866	4787	4538	4393	4400	4503
5463	5394	5433	5390	5439	5128	5022	5053	5013	4985	4980	4864	4937	4911	5000	5049	5068	4880	5186	5118	5177	5056	5096	5206	5041	5108	5044	5198	5219	5306	5285	5210	5184	5002	5041	4915	4915	4775	4740	4906	5016	5096	5191	5062	4649	4510	4175	4143	4040	4398
5447	5333	5308	5332	5289	5181	5095	4974	4842	4922	4885	4824	4968	4754	4957	4965	5188	5246	5110	5096	5104	5163	5173	5120	5043	5143	5133	5118	5281	5246	5282	5166	5143	5008	5064	5001	4864	4772	4876	5090	5079	5228	4979	4878	4489	4462	4331	4187	4412	4389
5361	5180	5247	5404	5253	5193	5056	4951	4913	4933	4844	4926	4952	4975	5027	5096	5090	5072	5076	5248	5117	5246	5187	5269	5291	5239	5168	5143	5219	4981	5153	5269	5220	5073	5046	4969	4909	4937	5095	4965	5061	5148	4819	4610	4316	4354	4233	4326	4672	4905
5444	5126	5343	5165	5303	4927	4989	4906	4910	4804	4850	4835	4945	5079	5272	5178	5148	5107	5186	5113	5208	5397	5345	5347	5222	5178	5089	5162	5146	5033	5007	4971	5259	5172	5064	5077	4943	5029	4914	5016	5246	4980	4688	4442	4184	4225	4461	4777	4921	5259
5378	5317	5225	5394	5194	5198	5053	4789	4789	4886	4767	4901	4947	5055	5047	5086	5146	5093	5069	5228	5338	5269	5330	5241	5160	5084	4980	5134	5056	5122	5068	5051	5215	5174	5099	5082	5054	4976	4784	5060	5052	4836	4403	4224	4343	4275	4398	4848	5220	5362
5345	5257	5217	5275	5294	4981	5088	4878	4905	4926	4843	4856	5196	5002	4946	5015	5076	5149	5057	5188	5365	5345	5307	5375	5088	5087	5076	4955	4955	5099	5165	5174	5239	5113	5154	4994	4992	4920	5011	5115	5061	4828	4514	4244	4239	4349	4644	4986	5380	5600
5195	5086	5287	5201	5177	5019	4826	4790	4869	4924	4845	4896	5092	5013	4875	5083	5047	5181	5199	5341	5379	5266	5187	5165	5145	5068	4926	5078	5051	5117	5082	5166	5183	4991	5154	4923	4864	4747	4877	4966	5060	4847	4508	4434	4407	4431	4712	4958	5379	5388
5118	5026	5164	5141	4973	5078	4859	4816	4754	4972	4864	4952	4913	4927	5089	5050	5176	5141	5178	5233	5178	5347	5136	5097	5175	5216	5190	5156	5086	5019	5028	5010	5066	5057	5047	4936	4799	4865	4875	5044	5179	4906	4646	4537	4474	4373	4811	5100	5261	5308
5320	5113	5264	5177	5112	4954	4873	4959	4904	4938	4990	4716	4885	4937	5043	5058	5172	5115	5213	5125	5143	5016	5039	5180	5105	5031	5059	5119	4989	4914	4903	4892	4975	4958	4839	5111	4929	4793	4861	5112	5305	5027	4628	4539	4525	4455	4794	5031	5271	5200
5199	5118	5143	5274	5031	5026	4869	5002	4946	4938	4837	4768	4839	4918	5082	5144	5131	5121	5117	5045	5017	5111	5061	5160	5197	5167	5063	4877	4976	4901	4992	4896	4883	4841	5062	4890	4919	4738	4901	5159	5210	4986	4626	4457	4475	4340	4639	4949	5217	5251
5309	5006	4995	5000	5161	5092	5032	5064	4986	4936	4886	4681	4921	5098	5204	5098	5268	4997	5066	4913	5029	5222	5201	5243	5228	5128	5019	4935	4920	4849	4876	4965	5038	5053	4989	5093	5004	4858	5077	5069	5199	5151	4675	4447	4379	4362	4582	5199	5190	5101
5031	4947	4994	5088	5143	5099	5090	4938	4884	4830	4861	4941	4920	5008	4920	5049	5005	5094	5045	5086	4949	5146	5030	5219	5003	5048	4925	4824	4952	4861	4959	4975	5070	4903	5073	4958	4973	4902	5004	5148	5184	5053	4525	4351	4229	4344	4560	4937	5116	5051
5008	4954	5065	5022	5177	5052	4971	5002	4936	4917	4848	5014	4892	5010	4953	4850	4908	4842	4920	5031	5067	5098	5055	4941	4968	4873	4997	4817	4867	4847	4775	5052	4975	5051	4951	4987	4903	4775	4821	5087	5254	5053	4673	4332	4441	4318	4774	5051	5415	5387
4990	4991	5098	5118	5127	5017	4965	4959	4861	4981	4983	4970	4968	4880	4672	4800	4892	4853	4975	5118	5085	5101	4980	4972	4783	5013	4951	4942	4908	4933	4826	4971	5017	4921	4997	4941	4772	4705	4613	5296	5150	4962	4558	4365	4396	4472	4776	5125	5487	5434
4976	4978	5105	5098	5027	5118	5042	5012	5148	4967	5055	4990	4759	4757	4753	4891	4909	4713	4971	5092	4833	4853	4791	4890	4989	4908	4858	5004	4835	4798	4908	4962	4962	4960	4864	4886	4711	4843	4780	5062	5260	5078	4564	4470	4587	4666	4874	5305	5484	5490
5009	5103	5307	5121	5094	4900	5153	4999	5072	5172	5044	4785	4671	4678	4664	4791	4962	4969	4998	4902	4910	4903	4870	4763	4744	4986	4857	5012	4905	4853	4992	4918	4948	4867	4912	5038	4750	4780	5078	5163	5175	5096	4736	4565	4734	4803	5007	5459	5677	5709
5067	4993	4976	5123	5001	5035	5062	5029	5090	5117	4964	4822	4872	4722	4692	4846	4712	4849	4824	4864	4899	4843	4783	4778	4848	4862	5009	4806	4906	4892	4965	4920	4923	4846	4867	5055	5007	4831	5071	5296	5342	5295	4839	4701	4655	4642	5112	5451	5742	5936
5138	4962	5143	4882	4977	5052	5206	5241	5114	5208	4944	5022	4922	4858	4846	4929	4820	4916	4695	4763	4851	4797	4902	4756	4902	4841	4871	4803	4886	4679	4766	4814	4866	4787	4857	4908	4922	4951	5122	5143	5404	5102	4919	4633	4450	4401	4682	5226	5538	5829
5129	5025	5016	4971	5126	5169	5237	5301	5062	5079	5058	4837	4757	4864	4960	4835	4934	4729	4607	4770	4691	4797	4939	4848	5035	4985	4791	4792	4977	4827	4823	4820	4927	5053	4978	4889	4987	4939	5101	5155	5173	5256	4836	4642	4355	4243	4379	4558	4848	5006
4968	4935	5021	4943	5113	5281	5332	5136	5122	5054	5017	5056	4944	4908	4964	4711	4805	4708	4585	4659	4732	4773	4879	4832	4755	4839	4761	4848	4766	4833	4684	4823	4977	4837	4961	5006	4916	4977	5065	5070	5069	5193	5046	4850	4601	4336	4289	4346	4353	4539
5112	4884	4840	5165	5260	5296	5169	5236	5170	5023	5195	5015	5004	4971	4813	4701	4619	4805	4631	4817	4768	4874	4838	4886	4773	4741	4599	4718	4824	4812	4759	4867	4925	4964	4959	4848	4848	4915	4910	5077	5059	5201	5199	4951	4707	4482	4406	4333	4184	4264
4993	4902	4865	4994	5132	5073	5056	5106	5111	5166	5161	5055	5031	5096	4797	4826	4820	4846	4840	4867	4883	4894	4814	4651	4700	4606	4760	4586	4778	4942	4810	4850	4926	4972	4888	4900	4858	4721	4684	4808	5068	5299	5295	5358	5036	4812	4644	4488	4408	4327
5065	4887	4860	5022	5014	5014	5021	5085	4952	5186	5320	5121	5129	4791	5041	4807	4829	5028	4955	4868	4892	4727	4929	4923	4751	4722	4772	4729	4833	4899	4771	4762	4888	4993	4951	4902	4844	4792	4632	4719	4863	5278	5478	5576	5507	5284	5255	4867	4781	4830
5010	4861	4944	4843	5093	4909	4965	4987	5045	5064	5123	5064	4885	4932	4973	4792	4869	4896	4934	4895	4935	4830	4877	4743	4887	4766	4722	4838	4914	4951	5013	4951	4895	5019	4939	4927	4696	4937	4892	4858	5003	5127	5255	5466	5551	5505	5457	5277	5260	5196
5081	4881	4848	4803	5000	4924	4875	4950	4984	5113	5094	5030	4953	5120	5000	4949	4911	5014	4970	4952	4900	4856	4997	4816	4859	4950	5000	5082	5031	4952	5120	5012	5029	4961	4965	4947	4841	5024	5308	5089	5030	5077	5124	5271	5491	5394	5532	5556	5309	5338
5215	4884	4918	4912	4971	4726	4800	4900	5153	4985	5033	5164	4952	5126	4972	5135	5063	5066	5102	4939	5035	4873	4907	4924	5089	5100	5076	5131	5013	5072	5045	4975	5105	4896	5115	4938	5048	5025	5259	5203	5187	5054	5105	5046	5134	5235	5114	5178	5270	5185
5246	4868	4894	4791	4827	4660	4895	4798	4993	5059	5051	4911	5123	5015	5117	5001	5146	5145	5039	4924	5019	5011	5078	5061	4963	5170	5098	5240	4963	5066	4932	4837	5092	5046	5079	5175	5144	5164	5191	5264	5081	5266	4983	4821	4931	4832	4841	4811	4952	4866
5152	5040	5007	4774	4771	4764	4784	4858	5021	4989	4856	4947	4988	5036	5053	5078	5230	5085	4891	5139	4981	5045	4990	5091	5221	5279	5221	5225	5015	5055	4988	4988	5024	4958	5076	5210	5143	5190	5063	5171	5257	5026	5014	4739	4684	4723	4595	4672	4767	4664
5378	5146	4841	4926	4780	4745	4803	4902	4915	4700	4958	4865	4976	5091	5006	5333	5167	5112	5008	5128	5120	4992	5192	5131	5267	5216	5111	5085	4935	5011	4810	5029	4927	5114	5030	5205	5228	5180	5068	5152	4913	4905	4874	4677	4686	4763	4400	4527	4650	4852
5232	5086	4962	4952	4967	4727	4783	4856	4782	4686	4813	4794	4827	5112	5044	5115	5149	5137	4842	4966	4976	5130	5098	5174	5167	5121	4977	4959	4952	4867	5108	5017	5135	5064	5179	5196	5180	5088	4963	4961	4924	4804	4564	4778	4623	4625	4680	4701	4721	4654
5199	4994	5057	4849	4891	4981	4721	4860	4682	4773	4814	4720	5008	4886	4951	4991	5006	4973	4845	5160	5121	5024	5168	5107	5106	5158	5166	5060	5122	4939	4896	5110	5042	5109	5126	5086	4809	5136	4892	4816	4775	4678	4642	4511	4397	4703	4634	4629	4749	4837
5265	4898	4955	5137	4969	4922	4723	4797	4818	4813	4781	4780	4945	4758	4774	4888	4888	4846	4767	5040	5092	5034	4998	5074	5005	4953	4930	5036	4978	4943	5047	5064	5129	5182	4981	5002	4917	4739	4787	4714	4653	4538	4562	4648	4546	4481	4722	4688	4740	4891
5125	4822	4983	5031	4960	5055	4919	4798	4740	4637	4835	4875	4848	4872	4862	4851	4933	4805	4993	4993	5108	5043	4916	4894	4851	5049	4888	4989	5062	4864	4988	4974	4977	4910	5037	4887	4681	4900	4706	4736	4644	4590	4659	4758	4700	4658	4738	4809	5002	5080
4944	4789	4849	5041	5102	5069	4926	4894	4908	4943	4848	4876	4910	4737	4827	4836	4783	4734	4894	5010	5038	4919	4941	4814	4743	4803	4836	4817	4843	5013	4937	5049	4947	4943	4750	4901	4740	4739	4691	4613	4679	4662	4852	4917	4977	4904	4983	5074	5133	5060
4906	4816	4969	5055	5001	5010	4940	5001	5035	4996	5077	4943	4968	4853	4835	4808	4704	4766	5009	5074	4899	4838	4763	4746	4787	4784	4780	4884	4884	4966	4841	5014	4868	4855	4842	4667	4765	4629	4683	4755	4814	4830	4886	4977	4999	5135	5019	5178	5215	5326
4975	4860	4913	4904	4950	4839	4838	4960	4937	5041	5222	5045	5035	4933	4825	4796	4751	4921	4944	4951	4856	4700	4779	4762	4560	4734	4877	4817	4734	4907	4881	4843	4971	4827	4767	4641	4695	4731	4767	4763	4744	4963	4958	4980	5145	5142	5181	5145	5029	5087
4840	4797	4770	4795	4863	4757	4851	4815	4934	5191	5184	4995	5047	5029	4781	4907	4947	4863	4915	4941	4859	4803	4863	4741	4722	4770	4860	4903	4810	4942	4894	4904	4860	4775	4799	4610	4718	4757	4804	4864	4907	5098	5077	5015	5201	5108	5125	5189	5044	4934
4949	4741	4743	4718	4655	4700	4690	4854	5109	5136	5206	5027	5081	4959	5081	4902	5031	5126	4901	5004	4958	4789	4797	4788	4808	4716	4889	4867	4823	4904	4981	4760	4765	4811	4780	4794	4707	4859	4894	4918	5060	4990	5140	5117	5057	5179	5046	5038	5103	4932
4905	4800	4892	4786	4885	4678	4773	4786	4940	4949	5056	5182	5084	5012	5029	5067	5237	5136	5001	5067	4990	4819	4903	4770	4911	4918	4938	4879	4946	4868	4768	4907	4822	4786	4747	4814	4855	4883	4895	4989	5011	5045	5070	5185	4974	5025	4944	4820	4853	4814
5183	5038	4913	4763	4797	4738	4715	4760	4882	4873	4997	4932	4944	4940	5107	5075	5268	5197	4968	4892	5030	4857	4909	4948	5003	4936	4822	5042	4982	4848	4936	4908	4775	4822	4921	4944	4963	4977	5068	5050	4979	4823	5034	5034	4834	4760	4720	4700	4756	4684
5045	4888	4975	4708	4739	4621	4846	4858	4783	4973	4912	4923	4817	4966	4993	5222	5173	5142	5087	4837	4893	4977	4885	4963	5050	5121	5086	5031	5059	5013	5014	4752	4834	4911	4834	4882	5017	5054	5002	5127	4950	4918	4953	4988	4803	4834	4745	4724	4707	4849
5072	5039	4919	4863	4868	4843	4776	4763	4933	4837	4786	4751	4731	4863	4828	5019	5020	4955	5025	5021	4749	5046	4966	5061	5047	5384	5214	5134	4986	4899	4848	4893	4855	4917	4925	4939	4972	5165	5022	4980	4783	4954	4970	4921	4907	4901	4736	4749	4822	4776
4963	4910	4927	4915	4755	4842	4810	4948	4928	4832	4648	4707	4789	4900	4891	4864	4825	4931	4735	4832	4750	4733	4835	4972	4982	5177	5076	4960	4952	4884	4778	4751	4788	4909	4855	4940	5099	4962	5039	4947	4969	4907	4760	4748	4805	4729	4792	4770	4857	4895
5089	4906	4833	4944	4992	4992	4961	4996	4837	4886	4762	4668	4752	4738	4730	4781	4791	4797	4711	4707	4746	4879	4926	4794	4928	4956	4881	4916	4739	4750	4599	4746	4743	4767	4759	4894	4919	4971	4795	4910	4777	4893	4695	4657	4735	4708	4876	4868	4822	4995
4863	4746	4775	4754	4854	4857	4947	4940	5032	4889	4780	4740	4832	4902	4908	4980	4820	4846	4662	4439	4798	4734	4775	4928	4831	4885	4711	4832	4668	4838	4674	4613	4689	4796	4937	4826	4784	4899	4940	4796	4786	4874	4803	4767	4852	4961	4918	4995	4838	4837
4892	4663	4708	4656	4685	4883	5096	5009	4982	5125	4879	4919	4926	4975	5061	4948	4936	4845	4686	4772	4629	4779	4834	4848	4806	4703	4711	4608	4595	4608	4652	4685	4652	4822	4758	4955	4899	4829	4954	4915	4851	4816	4844	4852	4983	4885	4895	4857	4706	4890
4905	4728	4779	4627	4755	4830	4890	4828	4832	4925	4867	4795	5080	5024	5007	4919	4891	4932	4798	4674	4818	4911	4956	4888	4848	4716	4827	4685	4592	4645	4662	4681	4852	4845	4874	4928	5077	4926	4945	4966	4895	4967	4821	4867	4852	4904	4887	4810	4681	4711
5021	4784	4748	4613	4781	4777	4751	4611	4743	4892	4763	4935	5021	5058	4979	5011	4955	4844	4860	4920	4979	5093	4788	4917	4876	4757	4836	4792	4697	4699	4824	4752	4862	4890	4959	5049	4913	5046	4962	4965	4867	4853	4812	4860	4695	4666	4825	4675	4685	4764
5089	4804	4765	4643	4828	4814	4947	4765	4723	4796	4785	4920	4926	5075	5079	5060	4916	4808	4920	4782	4884	5074	4960	4982	4848	4919	4916	4658	4842	4805	4880	4940	5041	5053	4946	5025	5140	4994	5020	4743	4820	4797	4762	4736	4760	4750	4774	4596	4703	4716
5062	4947	4770	4807	4823	4738	4815	4730	4770	4638	4658	4774	4857	4962	4907	4841	4869	4743	4820	4872	4904	5104	5086	5068	5086	4846	4881	4739	4745	4887	4874	5032	5044	4983	4990	4999	5021	4791	4776	4625	4719	4603	4725	4738	4697	4759	4785	4629	4690	4842
5076	4840	4925	4830	4908	4880	4855	4810	4719	4539	4711	4831	4868	4940	4923	4755	4872	4722	4584	4740	4844	4931	4867	4912	4922	4869	4639	4768	4835	4709	4897	4785	4913	4952	4890	4803	4878	4913	4805	4690	4558	4628	4544	4669	4691	4666	4688	4668	4804	4851
4915	4792	4782	4862	4825	4955	4812	4766	4780	4674	4638	4762	4970	4761	4912	4744	4821	4483	4747	4707	4882	4845	4850	5025	4733	4787	4650	4726	4731	4752	4837	4953	4936	4968	4928	4884	4852	4818	4717	4675	4676	4649	4613	4754	4759	4771	4860	4888	4897	5038
4673	4677	4588	4726	4897	5021	4807	4897	4718	4763	4820	4812	4989	4920	4910	4905	4736	4617	4701	4783	4857	4904	4799	4797	4989	4683	4629	4651	4724	4697	4811	4960	4959	4949	5029	4845	4830	4709	4714	4733	4569	4737	4653	4863	4856	4917	4996	5032	5013	5108
4829	4577	4498	4567	4721	4890	4850	4939	4811	4795	4713	4908	4876	4876	4991	4777	4893	4739	4615	4679	4823	4832	4837	4935	4847	4586	4597	4512	4710	4736	4843	4825	4809	4843	4780	4853	4858	4801	4812	4760	4759	4828	4844	4796	4869	4965	4954	4914	5112	4899
4908	4725	4548	4635	4711	4795	4823	4834	4832	4881	4752	4806	4946	4886	4903	4914	4784	4797	4724	4777	4877	4925	4879	4831	4776	4803	4719	4623	4695	4775	4818	4961	4823	4845	4949	4917	4891	4848	4833	4843	4753	4760	4849	4872	4871	4903	4971	4903	4873	5018
5044	4681	4622	4507	4771	4623	4869	4750	4691	4850	4815	4859	4921	4871	4878	4885	4938	4740	4878	4886	5082	5148	5110	4907	5046	4747	4798	4764	4740	4904	4928	4947	5028	5041	5098	4899	5019	4932	4793	4920	4742	4937	4859	4793	4865	4932	4875	4881	4932	4894
4879	4669	4830	4643	4843	4710	4742	4585	4677	4669	4890	4759	4917	4853	4914	4872	4801	4797	4926	4923	4996	5110	5200	4988	5021	4950	4836	4858	4941	4916	5140	5113	5189	5142	5107	4951	5064	4978	4878	4914	4832	4812	4821	4836	4691	4879	4857	4887	5003	5020
4737	4690	4578	4619	4783	4911	4819	4762	4697	4688	4734	4860	4925	4888	4831	4867	4784	4738	4891	4920	5184	5086	5065	5016	4916	4922	4904	4824	4928	4818	4917	5022	4902	5030	4958	4960	4803	4755	4653	4734	4687	4622	4691	4756	4677	4819	4904	5002	4975	4904
4963	4743	4777	4726	4894	4829	4789	4890	4664	4786	4832	4854	4904	5042	4842	4955	4548	4732	4728	4678	4824	4995	4846	4854	4877	4739	4623	4700	4741	4785	4834	4675	4853	4702	4726	4512	4581	4559	4693	4495	4626	4609	4659	4733	4805	4847	4731	5016	4895	4890
5059	4776	4747	4746	4791	4864	4865	4936	4782	4851	4817	4901	4934	4918	4874	4654	4637	4627	4667	4783	4873	4909	4952	4796	4669	4539	4647	4628	4789	4661	4893	4754	4702	4661	4693	4695	4704	4746	4719	4543	4647	4714	4779	4615	4919	4845	4841	4846	5033	5123
4880	4882	4765	4837	4666	4804	4917	4882	4862	4826	4845	4858	4934	4903	4778	4797	4705	4660	4693	4805	4786	4866	4758	4684	4694	4569	4543	4419	4708	4678	4828	4976	5097	4993	5132	5170	5172	4998	5104	4925	4730	4800	4862	4851	4831	4828	4924	4831	4917	5190
4761	4638	4598	4736	4780	4788	4696	4743	4812	4772	4886	4891	5008	4966	4995	4702	4734	4818	4772	4819	4760	5044	5000	4905	4758	4606	4641	4686	4785	4806	5055	5064	5124	5474	5422	5460	5361	5195	5078	5102	4926	4770	4936	4715	4791	4725	4856	4826	4875	5201
4704	4502	4555	4862	4927	4665	4582	4876	4692	4728	4748	4859	4867	4975	4964	4816	4691	4694	4726	4778	4998	4992	4852	5045	4784	4776	4620	4669	4903	4866	4990	5156	5314	5436	5252	5360	5259	4930	5085	4875	4832	4946	4754	4653	4708	4795	4981	4899	4870	4951
4494	4279	4560	4873	5090	4737	4714	4736	4711	4627	4615	4767	4798	4894	4832	4798	4653	4747	4576	4876	4689	4991	4947	4880	4865	4781	4832	4867	4973	4919	4868	4950	4950	4871	5034	5044	4852	4799	4678	4739	4652	4613	4865	4674	4535	4926	4935	4875	4876	4896
4561	4228	4551	5045	5117	4906	4820	4855	4670	4532	4539	4803	4798	4870	4772	4775	4686	4683	4697	4549	4923	4921	5023	4752	4765	4659	4765	4922	4880	4890	4887	4846	4769	4708	4674	4758	4555	4439	4535	4466	4521	4690	5084	4886	4578	4871	5120	5058	4951	4865
4783	4242	4652	5031	5060	4617	4751	4964	4831	4747	4672	4712	4970	4808	4862	4674	4708	4524	4727	4812	4707	4899	5014	4887	4693	4661	4823	4991	4891	4757	4681	4766	4575	4492	4632	4694	4520	4366	4419	4323	4281	4719	5160	5007	4792	4788	5267	5430	5060	4892
4800	4614	4539	4993	4917	4602	4632	4850	4738	4650	4794	4848	4936	4743	4901	4918	4561	4857	4686	4880	4696	4820	4936	4832	4759	4917	4831	4996	4960	4803	4717	4667	4554	4321	4425	4605	4514	4346	4302	4457	4485	4966	5372	5111	4596	4689	5190	5276	5159	4906
4757	4460	4627	4903	4917	4423	4555	4826	4703	4576	4642	4698	4934	4847	4897	4826	4708	4893	4773	4761	4708	4953	4895	4957	4701	4870	4953	5226	5179	5009	4802	4697	4626	4584	5075	5125	4925	4622	4670	4684	4607	5168	5346	4991	4436	4677	5078	5219	5068	4842
4744	4497	4547	4840	4814	4507	4537	4700	4654	4594	4561	4614	4826	4820	4938	4952	4793	4759	4771	4894	4900	4982	5081	4957	4837	4867	4912	5250	5206	5040	4940	5037	4965	4950	5218	5328	5095	4878	4970	4747	4704	4945	5349	5010	4498	4765	5075	5149	4836	4908
4824	4457	4645	4962	4732	4555	4588	4703	4634	4573	4570	4709	4768	4790	4945	4935	4672	4668	4745	4827	4836	5084	5067	5027	4813	4672	4823	5016	5120	5042	4723	5106	5032	4988	5101	5157	5151	4827	4813	4705	4487	4914	5266	4954	4556	4529	5164	5058	4857	4811
4781	4406	4701	4841	4756	4618	4558	4646	4791	4558	4575	4629	4772	4677	4832	4928	4767	4706	4679	4674	4740	4836	5020	5041	4908	4840	4990	5193	5097	4845	4727	4641	4845	4746	4961	5080	4804	4579	4670	4595	4352	4823	5046	4762	4502	4673	5062	4953	4861	4687
4662	4411	4606	5021	4775	4612	4629	4653	4759	4635	4614	4862	4800	4734	4936	4979	4727	4670	4802	4699	4556	4763	4976	4871	4639	4778	4806	5100	5168	4932	4555	4639	4622	4595	4958	5065	4764	4639	4557	4649	4419	4940	5353	4965	4478	4747	5142	5115	4771	4786
4627	4517	4747	4991	4939	4563	4494	4713	4732	4484	4681	4789	4882	4791	4801	4976	4930	4750	4756	4608	4599	4847	4827	4815	4821	4719	4754	5143	5136	4866	4726	4622	4688	4720	4978	5269	5002	4774	4794	4749	4580	5005	5322	4992	4434	4669	4989	4983	4638	4636
4698	4467	4607	4998	4878	4677	4403	4781	4631	4582	4628	4851	4834	4738	4901	4968	4899	4845	4892	4715	4745	4722	4862	4840	4821	4841	4910	5143	5118	4947	4678	4617	4651	4638	5036	5347	5001	4709	4722	4879	4440	5026	5351	4801	4503	4517	4886	4875	4600	4556
4726	4368	4648	4906	4754	4365	4513	4655	4754	4520	4584	4669	4652	4633	4939	4962	4725	4780	4818	4863	4718	4845	4972	4924	4743	5003	5111	5265	5003	4854	4639	4627	4534	4658	4877	5116	5020	4691	4837	4696	4560	4937	5387	5010	4453	4505	4898	4897	4613	4555
4813	4806	4695	5036	4765	4423	4452	4687	4800	4513	4567	4556	4418	4535	4877	4945	4766	4736	4831	4549	4605	4742	4809	4740	4738	4735	5055	5149	5273	4834	4622	4535	4619	4642	4719	5038	4656	4674	4724	4795	4534	5152	5351	4955	4509	4637	5052	4973	4698	4637
4752	4457	4716	5149	4731	4390	4411	4740	4726	4506	4511	4602	4494	4474	4696	4846	4810	4653	4786	4553	4548	4670	4779	4661	4663	4681	4914	5200	5242	5061	4651	4683	4700	4644	4849	5082	4885	4769	4818	4809	4531	5135	5501	5123	4621	4743	5093	4990	4731	4524
4768	4465	4726	5111	4718	4394	4341	4585	4618	4662	4591	4680	4611	4475	4717	4760	4758	4740	4716	4758	4386	4687	4701	4717	4694	4746	4914	5056	5345	5084	4763	4684	4701	4619	4798	5214	4815	4718	4707	4757	4688	5225	5588	5132	4523	4782	5106	5051	4799	4588
4758	4579	4748	5192	4761	4340	4188	4447	4577	4610	4588	4621	4519	4446	4587	4710	4676	4882	4828	4610	4605	4605	4735	4698	4732	4777	4919	5227	5202	5163	4920	4692	4580	4602	4984	5059	4902	4677	4695	4927	4537	5220	5622	5236	4712	4690	5297	5092	4831	4642
4672	4504	4721	5151	4886	4473	4314	4421	4494	4384	4551	4582	4456	4410	4595	4526	4623	4687	5052	4856	4730	4609	4808	4731	4712	4897	4920	5328	5427	5052	4895	4907	4808	4604	5094	5087	4957	4816	4701	4779	4757	5062	5609	5378	4748	4870	5367	5340	5027	4783
4872	4475	4658	4954	4982	4476	4402	4405	4417	4301	4497	4645	4532	4500	4442	4515	4537	4656	4855	4660	4711	4802	4666	4685	4655	4789	5106	5292	5427	5264	4935	4861	4922	4776	5005	5203	4934	4740	4674	4671	4689	5005	5629	5143	4690	4947	5262	5321	4969	4894
4724	4478	4768	5069	4936	4510	4336	4652	4572	4395	4488	4539	4494	4554	4481	4632	4451	4659	4873	4805	4713	4841	4740	4807	4543	4909	4981	5346	5374	5156	5021	4812	4759	4778	4858	5174	4769	4505	4642	4678	4636	5158	5588	5070	4720	4781	5319	5218	4989	5001
4752	4439	4746	4846	4984	4495	4301	4419	4458	4509	4559	4652	4594	4413	4579	4641	4551	4663	4814	4833	4703	4862	4937	4768	4568	4675	4965	5329	5474	5146	4985	4817	4935	4731	5010	5211	4883	4600	4738	4675	4701	5021	5524	5106	4734	4777	5300	5343	5018	4879
4700	4531	4719	5063	4875	4433	4234	4439	4372	4436	4393	4565	4640	4363	4662	4566	4619	4722	4707	4753	4809	5128	4930	4854	4733	4693	5019	5495	5480	5137	4975	4962	4966	4938	5035	5207	4986	4612	4775	4822	4661	5121	5674	5183	4603	4816	5372	5407	5044	4783
4771	4407	4753	5049	4793	4489	4286	4479	4702	4334	4473	4638	4422	4597	4515	4691	4569	4808	4739	4725	4725	5058	5031	4892	4718	4779	4949	5285	5424	5158	4881	4942	5155	4932	5273	5355	4874	4651	4782	4768	4567	5042	5522	5036	4421	4744	5123	5174	5075	4752
4730	4413	4628	5024	4874	4611	4601	4357	4491	4372	4394	4590	4653	4620	4480	4646	4447	4525	4724	4727	4798	4786	4972	5055	4769	4718	4854	5113	5364	5011	4932	4834	4919	4806	5146	5273	4891	4445	4513	4607	4526	4923	5469	5047	4428	4736	5263	5143	4835	4849
4732	4448	4668	5000	4839	4556	4351	4532	4417	4283	4307	4588	4612	4659	4661	4485	4504	4620	4546	4695	4706	4705	4876	4939	4930	4594	5016	5191	5141	5133	4748	4826	4801	4807	4941	5174	4887	4650	4700	4733	4538	5010	5500	5062	4563	4699	5005	5129	4930	4776
4798	4283	4478	4983	4836	4462	4405	4542	4567	4314	4472	4563	4440	4567	4658	4706	4539	4384	4551	4493	4573	4614	4805	4796	4742	4748	4897	5086	5093	4918	4688	4677	4907	4801	4921	5124	5092	4733	4907	4779	4676	5056	5438	5107	4727	4789	5219	5127	4942	4705
4739	4176	4634	4988	4717	4489	4506	4686	4459	4317	4381	4507	4567	4552	4655	4576	4506	4483	4493	4549	4526	4568	4730	4791	4680	4872	5000	5092	5117	4926	4654	4627	4716	4651	5058	5201	5102	4819	4866	4727	4788	5230	5426	5021	4489	4849	5099	5116	4864	4599
4634	4212	4728	5005	4822	4474	4485	4669	4686	4518	4442	4458	4562	4399	4665	4621	4530	4446	4584	4478	4438	4515	4696	4554	4604	4693	4965	5019	4961	4932	4540	4620	4596	4688	5011	5194	4930	4721	4828	4710	4663	5094	5479	5045	4662	4675	5105	5160	4865	4567
4709	4415	4777	4929	4866	4454	4440	4649	4712	4518	4607	4468	4228	4468	4474	4528	4575	4503	4550	4478	4430	4528	4625	4393	4374	4642	4877	5124	5047	4797	4702	4527	4674	4582	5022	5000	4923	4521	4786	4741	4674	5106	5559	5217	4725	4802	5267	5170	4948	4724
4804	4409	4767	4965	4917	4435	4462	4655	4799	4647	4553	4582	4412	4521	4519	4585	4496	4599	4477	4507	4423	4658	4679	4438	4390	4688	4925	5164	5198	5121	4749	4812	4745	4579	4899	5015	4779	4687	4857	4780	4547	4988	5591	5213	4729	4818	5387	5216	4881	4677
4619	4300	4770	5129	4864	4599	4489	4622	4541	4559	4679	4643	4563	4513	4310	4620	4347	4648	4680	4556	4520	4415	4602	4635	4412	4434	4808	5109	5283	5129	4836	4848	4795	4884	4974	5047	4943	4647	4762	4787	4576	5020	5412	5288	4588	4779	5319	5223	5108	4768
4569	4383	4762	5098	4991	4550	4320	4438	4494	4522	4607	4809	4676	4441	4508	4501	4497	4464	4694	4513	4470	4536	4672	4676	4440	4466	4684	5097	5271	4908	4935	4794	4760	4887	4995	5091	4910	4579	4659	4849	4646	5002	5410	5177	4677	4762	5268	5259	5014	4842
4621	4512	4700	5158	5083	4682	4489	4468	4504	4442	4681	4735	4606	4530	4468	4431	4274	4415	4511	4503	4390	4505	4604	4539	4397	4358	4694	4896	5169	4924	4975	4852	4813	4928	5098	5405	4971	4573	4554	4864	4575	4990	5397	5240	4829	4888	5402	5413	4996	4855
4559	4432	4635	5122	5022	4719	4402	4545	4631	4473	4389	4580	4698	4636	4440	4435	4341	4508	4635	4649	4443	4408	4413	4505	4460	4425	4600	4899	5079	5014	4961	5030	4877	4869	5244	5390	5088	4743	4857	4855	4620	4995	5367	5166	4681	4688	5348	5334	4958	4944
4506	4265	4473	5004	5083	4813	4458	4518	4486	4485	4482	4501	4732	4678	4591	4588	4328	4379	4601	4563	4302	4519	4675	4506	4621	4596	4639	4808	5011	4885	4839	5045	4902	4950	5202	5281	5070	4764	4809	4715	4671	5015	5278	5014	4570	4651	5197	5186	4908	4928
4630	4146	4422	4919	4789	4514	4533	4541	4499	4413	4253	4434	4475	4458	4614	4533	4378	4360	4316	4454	4340	4470	4522	4447	4516	4588	4710	5040	4868	4804	4760	4717	4936	4783	5116	5332	5031	4824	4882	4729	4593	4988	5339	5093	4654	4798	5195	5105	5001	4903
4544	4316	4638	4803	4876	4650	4450	4555	4422	4304	4340	4328	4356	4474	4660	4565	4344	4306	4400	4483	4307	4488	4541	4491	4421	4556	4583	4940	4887	4753	4601	4876	4699	4629	4975	5335	5111	4800	5013	4885	4831	5057	5520	5065	4624	4698	5117	5167	4894	4936
4580	4288	4537	4908	4729	4434	4487	4551	4574	4356	4383	4403	4408	4303	4479	4618	4548	4443	4520	4337	4490	4486	4674	4438	4453	4637	4787	5012	4915	4819	4739	4808	4777	4639	5050	5263	5191	4907	4957	4859	4766	5078	5709	5233	4587	4765	5304	5160	4940	4785
4700	4291	4489	4756	4721	4147	4294	4395	4577	4490	4397	4458	4260	4360	4482	4531	4592	4586	4488	4427	4423	4373	4568	4539	4319	4580	4772	4896	4990	4817	4542	4732	4693	4643	4817	5176	5059	4733	4754	4760	4652	4992	5535	5150	4762	4784	5139	5277	4924	4705
4612	4250	4437	4760	4713	4146	4190	4441	4476	4519	4348	4442	4216	4385	4489	4553	4550	4503	4555	4543	4446	4473	4488	4515	4468	4556	4650	4977	5026	4879	4849	4725	4716	4799	4848	5189	4946	4688	4835	4634	4591	4997	5564	5255	4615	4653	5230	5422	5055	4872
4473	4097	4397	4808	4608	4243	4124	4315	4303	4485	4300	4409	4425	4214	4359	4569	4493	4589	4599	4572	4459	4705	4587	4539	4438	4583	4684	5045	5177	4906	4900	4878	4871	4701	4908	5060	4888	4758	4752	4633	4517	4907	5467	5197	4562	4814	5302	5300	5063	5053
4411	4197	4324	4765	4774	4165	4077	4152	4203	4298	4290	4471	4579	4275	4399	4547	4593	4422	4740	4666	4588	4694	4661	4652	4621	4540	4760	4948	5286	5028	4798	4810	4810	4703	4919	5220	5007	4615	4745	4593	4622	4685	5395	5083	4612	4771	5256	5258	5051	4853
4400	4195	4344	4645	4617	4334	4185	4231	4134	4116	4385	4550	4521	4331	4499	4636	4391	4540	4608	4547	4510	4574	4830	4672	4590	4476	4848	4890	5131	4876	4770	4808	4829	4912	5049	5236	4895	4670	4782	4685	4475	4727	5344	4990	4455	4671	5152	5155	4928	4808
4402	4199	4338	4788	4738	4245	4145	4251	4192	4131	4331	4486	4465	4506	4551	4586	4514	4640	4607	4622	4628	4732	4888	4793	4831	4795	4839	4998	5199	5151	4640	4737	4733	4797	4972	5216	4977	4589	4711	4661	4488	4934	5348	4991	4549	4487	4946	5213	4837	4831
4489	4226	4510	4706	4696	4200	4234	4236	4233	4245	4331	4473	4384	4357	4652	4506	4355	4531	4747	4586	4527	4630	4873	4817	4788	4768	4968	5060	5153	4977	4876	4674	4693	4701	5076	5319	4920	4596	4622	4812	4680	4918	5408	5208	4659	4675	5052	5227	4825	4808
4528	4204	4394	4789	4689	4373	4287	4381	4280	4211	4390	4552	4402	4386	4508	4511	4569	4619	4648	4736	4617	4416	4752	4734	4761	4749	4855	5189	5153	5236	4822	4710	4704	4541	4893	5099	4869	4560	4758	4712	4764	5000	5419	5071	4622	4791	5121	5192	4842	4855
4517	4169	4291	4743	4632	4266	4175	4471	4401	4120	4288	4360	4387	4368	4528	4673	4416	4514	4529	4631	4601	4573	4841	4615	4492	4558	5008	5219	5185	4913	4949	4751	4620	4517	4875	5017	4763	4504	4505	4700	4450	5064	5412	5141	4576	4734	5022	5169	4925	4750
4486	4062	4468	4789	4597	4440	4329	4395	4324	4343	4271	4484	4349	4335	4559	4562	4379	4375	4523	4633	4463	4520	4598	4660	4622	4667	4885	4945	5106	4978	4939	4773	4555	4494	4944	5071	4748	4402	4399	4479	4521	4922	5289	5079	4517	4886	5106	5277	4868	4946
4383	4164	4365	4864	4805	4404	4196	4436	4357	4098	4229	4399	4436	4297	4489	4489	4356	4574	4514	4522	4619	4484	4547	4495	4373	4664	4808	5074	5028	4994	4729	4790	4827	4641	4849	5135	4806	4363	4420	4639	4511	4826	5414	4953	4609	4743	5030	5272	5058	4860
4577	4099	4301	4703	4720	4461	4283	4401	4396	4197	4228	4535	4344	4456	4402	4528	4356	4226	4488	4458	4287	4655	4615	4601	4425	4707	4852	4957	4925	4718	4863	4810	4710	4622	4855	5149	4795	4428	4335	4540	4389	4913	5228	4891	4352	4413	4963	5203	4928	4826
4363	4225	4384	4856	4725	4431	4423	4482	4405	4333	4268	4440	4361	4375	4566	4519	4383	4393	4417	4366	4356	4494	4646	4481	4350	4494	4739	4890	4923	4681	4539	4732	4658	4702	4881	4858	4776	4538	4489	4607	4581	4878	5194	5003	4349	4461	4998	5026	4782	4586
4583	4170	4435	4821	4591	4293	4299	4475	4416	4486	4445	4363	4298	4442	4569	4514	4380	4287	4305	4334	4368	4440	4605	4583	4619	4386	4665	4844	4938	4740	4552	4768	4619	4611	4723	5023	4910	4568	4546	4533	4466	4963	5309	5051	4436	4535	5025	4997	4782	4706
4502	4246	4272	4872	4656	4360	4349	4446	4405	4226	4591	4503	4266	4373	4496	4551	4388	4304	4407	4445	4316	4401	4638	4387	4322	4239	4541	4806	4938	4673	4618	4603	4605	4585	4781	5010	5107	4601	4612	4580	4340	4857	5380	4845	4544	4507	5113	5103	4889	4838
4500	4234	4451	4915	4643	4354	4252	4529	4504	4557	4556	4436	4264	4269	4395	4463	4488	4355	4438	4258	4338	4452	4469	4425	4285	4369	4547	4860	4988	4685	4635	4697	4674	4480	4656	5053	4742	4506	4554	4583	4358	4759	5358	4949	4425	4394	4947	5033	4845	4688
4522	4052	4367	4792	4691	4321	4254	4547	4605	4574	4549	4590	4167	4384	4510	4486	4410	4432	4488	4312	4363	4438	4552	4442	4277	4243	4376	4773	4885	4701	4666	4737	4680	4502	4695	4908	4857	4503	4455	4468	4256	4654	5183	4971	4342	4606	4939	4935	4904	4645
4571	4132	4539	4882	4649	4374	4232	4513	4531	4568	4604	4578	4582	4395	4586	4521	4391	4523	4499	4493	4418	4351	4601	4425	4361	4198	4480	4773	4844	4753	4686	4685	4733	4735	4803	5042	4795	4688	4511	4516	4231	4667	5000	4884	4407	4451	4830	4935	4849	4621
4487	4047	4438	4917	4682	4405	4239	4550	4592	4567	4457	4750	4487	4509	4581	4609	4540	4549	4587	4409	4356	4434	4495	4578	4366	4318	4478	4800	4809	4730	4610	4614	4739	4621	4790	5140	4889	4575	4605	4604	4280	4636	5117	4837	4148	4297	4794	4942	4703	4558
4562	4088	4318	4694	4667	4258	4268	4415	4593	4325	4575	4569	4522	4519	4587	4543	4541	4627	4712	4463	4360	4401	4582	4463	4530	4370	4534	4703	4953	4757	4530	4519	4618	4525	4664	4880	4795	4435	4637	4479	4289	4625	4897	4913	4292	4326	4650	4794	4453	4482
4563	4282	4404	4770	4699	4271	4218	4413	4554	4351	4470	4461	4391	4355	4383	4549	4577	4474	4692	4298	4240	4311	4391	4500	4495	4517	4579	4699	4917	4532	4495	4529	4613	4445	4718	4993	4659	4370	4528	4508	4230	4647	5171	4877	4455	4416	4939	4910	4666	4490
4558	4202	4452	4836	4620	4436	4164	4300	4476	4380	4469	4479	4371	4277	4536	4548	4449	4497	4476	4645	4391	4457	4510	4392	4581	4362	4537	4801	4985	4839	4552	4527	4650	4358	4790	5039	4724	4554	4510	4586	4404	4661	5167	5114	4492	4530	4881	5147	4770	4644
4261	4182	4471	4983	4981	4400	4104	4389	4398	4450	4395	4494	4454	4419	4403	4513	4379	4449	4509	4664	4516	4372	4482	4600	4303	4378	4547	4720	5006	4847	4739	4600	4583	4624	4785	5014	4858	4537	4509	4560	4224	4643	5099	4866	4478	4370	4816	4998	4700	4637
4489	4330	4426	4987	4718	4338	4249	4406	4217	4345	4376	4575	4503	4316	4403	4283	4295	4384	4545	4492	4525	4574	4463	4627	4372	4336	4430	4755	4853	4777	4584	4682	4425	4455	4658	5029	4762	4483	4544	4318	4175	4618	4952	4988	4321	4459	4733	5054	4689	4615
4701	4289	4486	4848	4847	4343	4311	4431	4339	4284	4507	4554	4342	4431	4308	4376	4216	4324	4480	4347	4385	4426	4406	4561	4474	4394	4521	4793	4823	4770	4640	4603	4424	4429	4762	4878	4636	4472	4578	4584	4322	4710	5164	5031	4466	4544	4885	5029	4596	4567
4690	4274	4495	5019	4869	4459	4303	4419	4268	4388	4444	4496	4438	4290	4273	4254	4186	4320	4269	4351	4326	4294	4366	4369	4432	4373	4515	4696	4720	4794	4727	4593	4575	4617	4795	4919	4786	4599	4536	4640	4413	4725	5349	5060	4578	4654	4948	4979	4803	4671
4612	4317	4456	4821	4896	4441	4237	4473	4545	4306	4336	4488	4270	4205	4216	4233	4245	4258	4384	4416	4309	4294	4278	4300	4291	4367	4549	4751	4922	4843	4699	4627	4613	4545	4806	5122	4856	4580	4678	4490	4387	4690	5215	4977	4287	4438	4888	5045	4862	4673
4331	4075	4416	4876	4923	4434	4362	4484	4304	4341	4370	4464	4373	4186	4141	4142	4215	4199	4259	4336	4205	4187	4336	4400	4196	4318	4522	4721	4863	4944	4791	4703	4704	4594	4799	5017	4866	4384	4497	4515	4256	4521	5108	5001	4410	4415	4873	5160	4838	4696
4554	4138	4441	4903	4762	4399	4299	4495	4317	4218	4323	4365	4434	4237	4220	4208	4134	4168	4121	4153	4127	4153	4287	4311	4286	4281	4546	4652	4913	4688	4612	4504	4414	4328	4483	4831	4586	4113	4376	4448	4331	4743	5038	4981	4466	4667	4929	5054	4849	4743
4635	4091	4325	4918	4798	4381	4276	4423	4250	4187	4206	4453	4423	4422	4177	4185	4247	4132	4153	4221	4137	4096	4237	4167	4254	4238	4392	4611	4726	4506	4457	4429	4397	4157	4399	4451	4333	4256	4217	4366	4276	4476	5051	4917	4579	4501	4975	4938	4849	4483
4320	4112	4375	4860	4812	4503	4204	4295	4377	4109	4312	4506	4418	4357	4251	4305	4118	4200	4221	4222	4246	4235	4150	4243	4198	4313	4392	4434	4537	4477	4432	4215	4234	4137	4163	4498	4137	4199	4168	4249	4223	4474	4739	4751	4395	4530	4629	4818	4507	4420
4152	4010	4178	4692	4787	4502	4252	4349	4296	4074	4186	4453	4414	4350	4314	4258	4102	4184	4223	4293	4307	4199	4283	4192	4294	4288	4521	4415	4481	4585	4541	4149	4256	4275	4389	4231	4307	4249	4077	4401	4245	4492	4773	4769	4499	4480	4545	4771	4733	4546
3910	3940	4142	4613	4673	4534	4191	4222	4192	4243	4240	4346	4335	4292	4259	4183	4182	4164	4271	4292	4297	4224	4194	4141	4190	4410	4391	4343	4432	4528	4531	4413	4318	4347	4423	4374	4377	4503	4311	4502	4371	4524	4821	4740	4467	4425	4641	4632	4554	4867
4079	3903	4147	4554	4530	4305	4085	4176	4096	4220	4229	4457	4336	4121	4363	4053	4199	4107	4223	4254	4284	4374	4242	4372	4308	4488	4303	4252	4422	4447	4591	4490	4627	4768	4849	4882	4758	4648	4610	4675	4628	4721	4632	4401	4405	4366	4452	4593	4680	4658
4084	4120	4300	4648	4573	4423	4296	4124	4143	4154	4241	4444	4432	4346	4286	4263	4169	4167	4426	4332	4332	4429	4360	4330	4310	4351	4215	4265	4317	4414	4447	4823	4725	4855	4915	4765	4901	4970	4723	4806	4505	4539	4355	4322	4204	4127	4318	4348	4194	4429
4363	4270	4426	4371	4544	4252	4162	4115	4091	4244	4174	4245	4277	4359	4399	4348	4185	4194	4327	4450	4243	4341	4233	4233	4441	4294	4293	4199	4232	4460	4525	4634	4691	4610	4852	4760	4839	4800	4734	4692	4582	4569	4583	4359	4298	4325	4424	4268	4308	4203
4605	4546	4416	4320	4401	4225	4195	4282	4160	4159	4373	4263	4176	4151	4119	4246	4243	4355	4313	4389	4362	4272	4371	4336	4242	4358	4396	4358	4398	4438	4617	4596	4481	4551	4554	4681	4654	4626	4658	4681	4624	4743	4563	4606	4448	4385	4557	4533	4413	4402
4695	4647	4582	4220	4372	4189	4243	4153	4302	4227	4142	4270	4198	4093	4125	4159	4134	4205	4407	4341	4355	4472	4471	4349	4517	4490	4341	4473	4524	4356	4441	4640	4492	4441	4443	4491	4557	4396	4539	4491	4652	4519	4490	4477	4559	4346	4486	4357	4544	4296
4649	4542	4374	4322	4489	4241	4442	4190	4218	4164	4196	4326	4255	4354	4266	4044	4163	4295	4479	4228	4297	4361	4274	4441	4434	4466	4455	4424	4530	4435	4607	4663	4543	4615	4613	4628	4563	4621	4531	4539	4474	4529	4330	4417	4319	4409	4296	4304	4149	4319
4389	4282	4493	4324	4474	4358	4331	4343	4172	4150	4323	4235	4415	4236	4126	4328	4185	4334	4153	4271	4182	4223	4391	4348	4380	4572	4487	4487	4438	4569	4666	4747	4690	4650	4804	4910	4980	4800	4671	4827	4603	4650	4544	4487	4400	4481	4428	4442	4368	4226
4416	4506	4331	4450	4339	4379	4300	4313	4145	4340	4234	4265	4197	4130	4257	4294	4184	4366	4292	4263	4254	4377	4250	4168	4431	4453	4380	4475	4494	4638	4656	4822	4679	4643	4688	4673	4736	4691	4915	4808	4751	4681	4564	4621	4646	4602	4679	4619	4639	4603
4429	4298	4360	4340	4234	4321	4294	4314	4271	4433	4368	4390	4245	4294	4188	4207	4341	4263	4399	4203	4180	4256	4219	4294	4364	4512	4428	4449	4540	4677	4578	4557	4500	4490	4495	4582	4490	4604	4657	4623	4481	4518	4557	4450	4615	4568	4396	4467	4425	4356
4310	4380	4238	4253	4428	4526	4415	4223	4358	4303	4370	4265	4337	4243	4111	4359	4283	4306	4424	4226	4273	4297	4318	4400	4391	4422	4492	4363	4467	4426	4626	4483	4633	4378	4541	4431	4538	4372	4456	4425	4502	4641	4379	4363	4321	4438	4245	4263	4384	4323
4303	4039	4208	4214	4274	4479	4444	4325	4163	4244	4314	4320	4340	4386	4301	4418	4368	4318	4282	4296	4280	4265	4288	4350	4478	4396	4452	4450	4461	4529	4609	4754	4657	4795	4769	4872	4707	4777	4607	4797	4593	4598	4545	4591	4630	4637	4520	4453	4556	4458
4451	4209	4237	4208	4243	4374	4229	4093	4350	4329	4245	4332	4555	4325	4412	4283	4306	4296	4371	4298	4259	4223	4276	4265	4488	4479	4517	4363	4530	4764	4631	4715	4674	4721	4843	4788	4686	4746	4808	4729	4663	4638	4666	4926	4852	4726	4655	4492	4518	4676
4365	4243	4172	4192	4181	4144	4208	4279	4252	4256	4278	4291	4275	4320	4190	4426	4418	4217	4298	4344	4379	4244	4246	4322	4354	4433	4415	4558	4634	4644	4466	4532	4427	4366	4554	4559	4563	4623	4657	4574	4513	4403	4482	4417	4519	4497	4447	4459	4251	4328
4173	4163	4156	4128	4349	4255	4186	4097	4232	4278	4243	4220	4300	4223	4368	4493	4260	4400	4451	4282	4389	4263	4273	4428	4539	4460	4387	4551	4464	4416	4308	4173	4233	4279	4473	4320	4244	4260	4404	4408	4271	4180	4293	4375	4256	4188	4278	4223	4216	4331
4334	4300	4181	4193	4313	4269	4121	4163	4335	4148	4268	4196	4355	4267	4284	4178	4254	4382	4259	4344	4339	4242	4336	4468	4533	4501	4376	4510	4481	4389	4336	4164	4347	4457	4706	4668	4498	4558	4647	4585	4372	4573	4490	4622	4335	4573	4516	4402	4548	4586
4361	4212	4331	4284	4275	4164	4174	4064	4165	4183	4157	4178	4173	4161	4200	4143	4453	4351	4207	4204	4246	4402	4366	4476	4576	4353	4272	4412	4554	4583	4383	4500	4591	4817	4996	4974	4884	4959	4989	5071	4692	4968	4966	4931	4906	4877	4794	4911	4930	4858
4409	4262	4301	4339	4210	4167	4212	4235	4228	4215	4223	4155	4084	4164	4196	4122	4252	4218	4227	4302	4216	4225	4331	4314	4241	4393	4194	4443	4704	4606	4591	4501	4544	4813	5112	5033	4878	5152	5046	4956	4839	4974	5088	5047	5044	5059	4989	5092	4965	4997
4252	4282	4173	4135	4259	4076	4289	4114	4212	4220	4208	4156	4151	4073	4111	4159	4140	4227	4247	4136	4003	4132	4315	4368	4314	4230	4178	4516	4648	4616	4530	4546	4808	4868	4860	4777	4953	4726	4874	4787	4721	4714	4853	5008	4679	4758	4666	4916	4718	4824
4252	4314	4309	4248	4184	4232	4146	4197	4150	4152	4332	4286	4137	4165	4071	4233	4134	4320	4401	4028	4059	4238	4300	4301	4297	4084	4169	4416	4623	4510	4426	4541	4490	4447	4577	4651	4634	4811	4682	4516	4594	4640	4741	4722	4557	4546	4627	4457	4612	4585
4556	4406	4215	4183	4258	4141	4149	4171	4208	4123	4272	4250	4092	4101	4209	4119	4116	4119	4103	4078	4113	4109	4226	4241	4261	4213	4153	4568	4698	4426	4198	4252	4252	4040	3958	4354	4371	4358	4336	4299	4434	4408	4329	4407	4190	4278	4218	4391	4316	4233
4828	4522	4279	4307	4215	4049	4030	4068	4299	4257	4124	4347	4048	4148	4200	4189	4090	4080	4098	4248	4093	4224	4286	4307	4248	4222	4319	4720	4669	4421	4040	3986	3912	3845	3777	4008	4127	4052	4053	4044	3969	4011	4013	4021	3922	3926	3976	3894	4022	4009
4482	4486	4247	4312	4242	4268	3932	4138	4269	4290	4184	4278	4230	4204	4228	4276	3996	4116	4223	4143	4246	4078	4120	4177	4130	4150	4242	4460	4754	4274	4024	4107	4207	3919	3769	4076	4279	4157	3998	4028	4221	4145	4236	4164	4128	4159	4080	4100	4149	3982
4223	4212	4294	4119	4382	4161	4085	4038	4311	4208	4175	4248	4229	4266	4212	4233	4145	4077	4251	4225	4108	4176	4356	4232	4038	4083	4271	4566	4671	4505	4323	4319	4271	4307	4322	4609	4944	4785	4687	4729	4887	4790	4742	4801	4689	4596	4790	4761	4674	4743
4197	4070	4015	4234	4376	4182	4142	4102	4316	4262	4164	4346	4168	4287	4285	4231	4085	4172	4205	4208	4135	4147	4364	4301	4211	4006	4320	4617	4731	4612	4461	4471	4479	4238	4454	4758	4949	4890	4672	4885	4778	4817	4787	4862	4697	4662	4750	4790	4724	4839
4025	3934	3885	4241	4489	4420	4001	4183	4235	4172	4326	4239	4297	4176	4286	4136	4170	4282	4162	4329	4158	4202	4340	4214	4250	4277	4198	4657	4572	4443	4230	4167	4057	3978	3922	4281	4539	4430	4287	4177	4403	4307	4318	4217	4210	4132	4208	4218	4188	3980
4006	3884	3903	4357	4458	4291	4179	4146	4205	4207	4179	4251	4283	4161	4331	4170	4089	4158	4270	4214	4113	4081	4299	4296	4155	4214	4407	4651	4517	4356	4106	4168	4026	3838	3887	3969	4308	4208	4036	3893	4096	4008	4106	3990	4031	3938	3949	4128	4007	3925
4054	3930	3881	4556	4562	4237	4273	4194	4373	4124	4199	4109	4218	4129	4289	4119	4180	4131	4234	4201	4212	4222	4279	4163	4272	4361	4397	4589	4553	4536	4383	4188	4090	4099	3979	4216	4516	4362	4240	4227	4304	4303	4206	4133	4190	4278	4139	4166	4120	4007
4523	4186	4044	4504	4596	4354	4148	4221	4119	4151	4144	4230	4328	4285	4284	4217	4157	4048	4162	4098	4172	4166	4157	4184	4276	4295	4241	4421	4424	4454	4452	4412	4214	4080	4023	4217	4305	4195	4165	4211	4144	4258	4170	4194	3990	4150	4089	4270	4131	4071
4389	4036	4221	4516	4657	4396	4156	4214	4200	4162	4248	4213	4364	4283	4284	4343	4111	4199	4115	4303	4274	4223	4123	4319	4278	4270	4148	4260	4240	4392	4289	4239	4134	4079	4130	4270	4286	4202	4078	4109	4140	4098	4049	4125	4087	4144	4176	4157	4117	4185
4067	3877	4062	4519	4623	4352	4158	4120	4295	4284	4311	4265	4506	4343	4307	4280	4441	4192	4304	4141	4236	4221	4053	4290	4236	4278	4224	4184	4246	4179	4390	4316	4279	4328	4555	4486	4661	4523	4600	4592	4673	4625	4619	4506	4550	4469	4608	4523	4493	4686
3779	3845	3950	4478	4601	4339	4114	4071	4231	4232	4286	4433	4361	4344	4430	4250	4399	4330	4218	4286	4128	4139	4205	4291	4272	4205	4203	4153	4323	4345	4484	4544	4693	4794	4816	4989	4926	5108	5014	4911	5054	4957	5121	4882	4858	4888	5010	5042	4861	4931
3896	3839	3843	4214	4383	4261	4089	4190	4304	4274	4293	4294	4350	4428	4203	4214	4257	4259	4482	4314	4201	4358	4277	4383	4280	4341	4240	4253	4287	4517	4387	4392	4451	4409	4604	4592	4670	4787	4666	4529	4591	4709	4621	4572	4577	4435	4454	4647	4623	4401
3963	3815	3884	4275	4400	4113	3950	3984	4149	4187	4211	4250	4359	4370	4397	4314	4370	4298	4220	4283	4173	4216	4228	4342	4379	4370	4313	4301	4434	4359	4247	4241	4043	4073	3919	4170	3958	4001	4046	3824	3966	4006	4010	3842	3870	3874	3892	3975	3833	3841
3945	3970	4072	4169	4151	4064	4013	4131	4215	4231	4265	4229	4233	4237	4306	4410	4481	4195	4261	4321	4314	4137	4296	4334	4255	4268	4371	4409	4276	4150	4190	4311	4175	4116	4000	4038	4017	4073	3970	4025	4042	4039	3923	3945	3862	3960	3927	4085	3968	3889
4376	4206	4071	4149	4255	4164	4033	4060	4142	4054	4205	4387	4183	4087	4336	4243	4446	4336	4308	4135	4166	4263	4224	4489	4302	4336	4370	4448	4379	4382	4476	4507	4551	4574	4463	4620	4567	4594	4566	4535	4568	4596	4613	4525	4645	4626	4559	4591	4517	4605
4582	4411	4339	4054	4114	4092	3902	4124	4194	4204	4399	4185	4221	4336	4347	4338	4248	4307	4203	4237	4292	4186	4244	4237	4303	4200	4425	4375	4356	4338	4450	4622	4807	4806	4902	4709	4816	4764	4757	4778	4870	4833	4853	4785	4921	4906	4791	5010	4860	4865
4397	4379	4081	4045	4008	3953	4052	4148	4139	4152	4272	4314	4184	4269	4368	4318	4300	4288	4273	4303	4215	4233	4201	4297	4356	4369	4335	4404	4448	4323	4499	4611	4551	4560	4527	4520	4704	4522	4565	4658	4539	4704	4551	4703	4646	4519	4601	4638	4626	4450
4122	4063	3877	4032	4063	3978	4050	4257	4186	4174	4262	4305	4145	4314	4340	4196	4238	4323	4303	4309	4219	4141	4193	4276	4345	4282	4416	4533	4553	4555	4403	4440	4415	4325	4269	4379	4449	4393	4382	4332	4352	4422	4353	4380	4281	4230	4325	4364	4267	4283
3923	3862	3641	3892	3977	4089	4271	4168	4104	4125	4213	4280	4312	4421	4262	4334	4242	4252	4222	4408	4392	4267	4164	4243	4283	4155	4375	4500	4670	4520	4328	4289	4248	4214	4231	4265	4288	4217	4148	4262	4219	4251	4245	4214	4249	4203	4316	4145	4087	4071
3961	3821	3835	3847	3977	3976	4150	4055	4064	4059	4320	4174	4231	4331	4248	4379	4281	4254	4325	4371	4404	4202	4146	4152	4324	4145	4354	4411	4571	4341	4286	4001	4100	3776	3874	3959	4134	3846	3779	3797	3914	3870	3906	3828	3771	3855	3856	3863	3857	3654
4395	3976	3971	3926	3901	3889	4016	3967	4023	4065	4223	4206	4186	4300	4298	4324	4271	4271	4348	4477	4239	4090	4212	4365	4177	4307	4224	4519	4563	4319	4058	3917	3851	3574	3508	3682	3846	3693	3628	3586	3630	3633	3692	3697	3524	3534	3480	3618	3579	3519
4313	4087	4062	3975	3940	3991	3813	4065	3977	4036	4122	4186	4243	4217	4401	4314	4104	4371	4419	4527	4341	4226	4322	4411	4249	4227	4194	4600	4701	4651	4315	4045	4109	4020	3890	4010	4437	4294	4034	4135	4208	4237	4163	4201	4014	3935	4055	4207	4337	4014
4257	4059	4113	4087	4048	4046	3999	3993	3943	4054	4016	4255	4188	4286	4259	4269	4310	4270	4456	4423	4221	4329	4320	4366	4220	4095	4328	4546	4852	4687	4663	4532	4544	4428	4400	4709	5053	4975	4620	4895	4883	4788	4666	4895	4575	4650	4799	4800	4870	4821
4305	4141	4112	4221	4167	3948	3994	4070	4018	4049	4088	4112	4123	4179	4257	4390	4165	4271	4489	4356	4347	4305	4474	4486	4295	4394	4316	4664	4817	4693	4577	4373	4408	4259	4291	4555	4817	4659	4542	4692	4686	4522	4482	4570	4464	4272	4300	4593	4461	4393
3996	3975	4105	4102	4337	4067	3887	4034	4115	4187	4115	4024	4086	3971	4196	4219	4180	4250	4400	4312	4255	4380	4421	4412	4358	4257	4330	4363	4633	4524	4293	4183	4107	3920	3796	3863	4209	4151	4015	3953	4002	3993	3933	4012	3909	3863	3898	3917	3895	3846
4053	3679	3786	4122	4282	4133	3917	3922	4266	4152	4172	4174	3943	3964	4180	4121	4160	4168	4164	4409	4248	4249	4321	4251	4334	4261	4340	4680	4644	4637	4288	4109	4120	3919	3822	3983	4117	4291	3917	4040	4173	4111	4065	4147	4047	3908	3922	3895	4013	4055
3809	3707	3911	4160	4225	4075	3949	4074	4091	4081	4055	4122	4034	4034	4135	4235	4156	4227	4292	4353	4227	4209	4253	4384	4225	4301	4301	4479	4719	4630	4428	4340	4437	4179	4049	4180	4378	4334	4286	4239	4270	4370	4274	4289	4258	4020	4147	4151	4130	4271
3904	3818	4019	4169	4401	4253	3876	4109	4413	4058	4082	4052	4143	4239	4199	4271	4216	4212	4473	4419	4432	4261	4293	4310	4252	4282	4204	4393	4494	4403	4421	4330	4231	4079	4014	4293	4161	4124	4161	4094	3959	3989	4106	4119	4158	4001	3918	3947	3985	4055
4341	4089	4019	4340	4492	4087	4083	4115	4294	4052	4052	4178	4274	4230	4163	4268	4124	4133	4382	4314	4344	4142	4257	4392	4490	4174	4157	4129	4292	4138	4416	4335	4344	4161	4273	4407	4442	4251	4107	4176	4162	4277	4292	4274	4313	4118	4143	4144	4121	4233
4240	4043	4016	4448	4497	4188	3934	4002	4179	4146	4073	4357	4265	4127	4156	4114	4199	4243	4253	4304	4285	4178	4238	4399	4283	4265	4233	4149	4297	4318	4407	4560	4639	4800	4755	4919	4886	4821	4886	4835	4737	4553	4786	4886	4893	4835	4649	4573	4823	4695
4153	4052	4057	4587	4658	4124	3896	3971	4194	4069	4022	4139	4203	4121	4204	4215	4211	4203	4182	4132	4105	4250	4259	4412	4390	4269	4374	4153	4248	4319	4552	4529	4787	4846	4870	5048	4911	4987	5056	5032	4912	4929	4961	5092	5072	4788	4901	4850	4961	5000
3956	3945	3970	4511	4434	4157	3913	3997	3972	4128	4112	4092	4212	4005	4111	4087	4054	4146	4098	4177	4144	4259	4243	4242	4289	4329	4218	4305	4331	4283	4290	4189	4242	4323	4265	4311	4133	4225	4338	4356	4206	4293	4310	4253	4383	4221	4192	4042	4109	4209
4045	3930	4077	4501	4530	4181	3858	4165	4218	4157	4139	4152	4128	4180	4017	4184	4062	3874	4047	3976	4062	4205	4225	4198	4223	4253	4322	4315	4168	4108	4185	4047	3958	3995	3836	3867	3887	3924	3898	3790	3814	3861	3751	3891	3880	3848	3587	3720	3749	3685
4014	3928	4090	4234	4274	4132	3945	4196	4163	4201	4165	4058	4093	4027	3991	4047	4035	4122	3979	3961	4147	4126	4060	4203	4055	4153	4167	4327	4274	4105	4095	4295	4195	4046	4114	4108	4017	4108	4238	4193	4091	4067	4169	4160	4319	4284	4173	3975	3957	4153
4023	4081	4297	4206	4386	4161	4355	4171	4276	4302	4187	4178	4198	4238	4071	4100	4104	3983	4153	4129	4028	3982	3989	4056	4070	4138	4010	4222	4227	4330	4294	4368	4365	4535	4580	4476	4535	4527	4546	4581	4745	4578	4707	4668	4633	4709	4617	4565	4354	4476
4345	4218	4169	4257	4221	4270	4237	4292	4192	4153	4233	4177	4101	4183	4172	4093	4068	4114	4103	4083	4005	4142	3953	4084	4061	4071	4017	4063	4103	4213	4327	4357	4351	4358	4576	4618	4499	4499	4501	4520	4562	4407	4628	4450	4483	4641	4435	4352	4323	4431
4424	4228	4032	4105	4279	4251	4255	4186	4115	4068	4173	4268	4134	4209	4228	4053	3949	4093	4206	4260	4112	4097	3973	4209	4110	4085	4011	4186	4150	4191	4319	4114	4281	4143	4355	4542	4244	4216	4194	4218	4257	4191	4198	4128	4253	4252	4152	4193	4187	3970
4382	4067	4209	3958	4185	4217	4125	4053	4130	4127	4276	4198	4214	4241	4081	4145	4175	4201	4141	4206	4072	4133	4167	4121	4181	4092	4123	4185	4264	4336	4187	4260	4207	4135	4187	4279	4300	4248	4148	4095	4281	4169	4081	4016	4004	4060	4164	4102	4021	4061
4064	4224	4080	4189	4287	4228	4162	4159	4003	4139	4134	4222	4197	4049	4184	4234	4090	4225	4280	4217	4149	4271	4112	4200	4175	3949	4093	4225	4334	4314	4141	4071	3959	3874	3897	4085	4171	4020	4026	3981	3970	3964	3925	4007	3842	3839	3905	3902	3916	3817
4002	3973	3994	4053	4167	4181	4002	4170	4154	4152	4340	4214	4213	4194	4204	4300	4158	4038	4227	4399	4283	4243	4219	4196	4230	4225	4120	4167	4360	4206	3832	3875	3749	3657	3448	3484	3720	3832	3462	3544	3638	3640	3552	3607	3428	3534	3395	3469	3573	3419
4078	4036	3971	3934	4038	4078	4145	4120	4309	4155	3985	4164	4113	4109	4133	4369	4046	4266	4442	4229	4407	4202	4428	4200	4221	4112	4099	4267	4427	4145	4018	3875	3773	3639	3524	3497	3807	3755	3650	3568	3811	3694	3682	3636	3653	3652	3613	3747	3777	3596
4241	4012	3971	3908	3886	3916	3978	4134	4134	4105	4176	4195	4070	4217	4404	4187	4131	4331	4250	4356	4201	4137	4112	4210	4089	4066	3914	4109	4544	4450	4182	4057	4029	4004	3935	4169	4208	4371	4246	4184	4329	4495	4426	4533	4436	4178	4269	4343	4363	4414
4293	4184	3941	3971	4049	4124	4148	4074	4107	4138	4194	4159	4159	4217	4252	4193	4154	4298	4227	4209	4279	4212	4156	4257	4155	4083	4022	4172	4587	4393	4285	4328	4176	4134	4050	4412	4662	4657	4559	4496	4656	4594	4605	4710	4658	4566	4413	4604	4553	4673
4286	4246	4109	4074	4198	4032	4120	4038	4029	3990	4142	4251	4213	4134	4274	4379	4157	4182	4272	4266	4241	4318	4206	4237	4205	4056	4029	4296	4517	4364	4117	3991	3977	3911	3810	3855	4116	4161	4079	3940	4206	4012	4061	4125	4163	3960	3925	3893	4021	4076
4109	4169	4049	4087	4233	3999	3851	4040	3967	4101	4151	4255	4078	4164	4185	4318	4146	4031	4273	4129	4091	4124	4206	4155	4310	4032	4165	4247	4489	4398	4162	3876	3844	3804	3668	3561	3836	3722	3727	3677	3732	3709	3700	3801	3853	3747	3696	3631	3603	3735
4076	3965	3922	4165	4333	4166	3973	3932	4167	4099	4010	4115	3951	3977	4039	4189	4074	4036	4239	4210	4078	4144	4241	4226	4150	4095	4145	4337	4516	4378	4325	4033	4048	3953	3932	3888	3977	4000	3879	4024	3972	3944	3971	3968	4091	4157	3963	4046	3915	3906
3928	3795	3853	4145	4545	4189	4021	4208	4156	3911	3892	4004	4130	4124	4014	4198	4052	4134	4194	4061	4071	4075	4137	4206	4142	4033	4094	4183	4387	4590	4337	4201	4289	4057	4041	4011	4007	3960	3966	3981	4122	3961	3869	4081	4012	3923	4014	3956	3843	3859
3852	3735	3985	4286	4572	4264	4206	4128	4184	4034	3978	4100	4066	3892	4003	4076	4071	3991	4033	4196	4155	4039	4069	4195	4163	4090	4133	4129	4293	4423	4278	4219	4081	4074	3953	4137	3983	3898	3813	4015	4025	3830	3829	3701	3940	3851	3870	3860	3849	3774
3972	3840	4224	4414	4596	4152	4067	4093	4118	4039	3901	4098	4103	4091	4104	4204	4137	3996	4308	4117	4025	4172	4148	4132	4109	4190	4074	3960	4190	4302	4230	4292	4381	4273	4350	4353	4398	4331	4132	4412	4396	4348	4192	4247	4339	4273	4470	4549	4358	4251
4445	4244	4223	4620	4540	4228	3978	3954	4090	3987	4044	4056	4200	4129	4142	4016	4012	3800	4295	4174	4139	4094	4235	4202	4187	4113	4036	4113	4128	4168	4243	4587	4522	4617	4784	4859	4844	4679	4740	4766	4736	4704	4754	4627	4737	4739	4857	4878	4738	4756
4349	4274	4333	4448	4751	4255	3960	4123	4240	3994	4053	4143	4248	4076	4055	4227	4057	4190	4080	4172	4060	4108	4123	4263	4114	4185	4089	4048	4006	3902	4204	4334	4213	4404	4499	4533	4541	4511	4412	4474	4326	4479	4473	4288	4368	4453	4533	4467	4434	4345
3975	3954	4080	4579	4493	4340	4124	4145	4210	4104	3931	4036	4173	4134	4077	4207	4182	4121	4015	4083	4166	4258	4294	4096	4078	4078	4123	4072	3997	3972	3868	3892	3993	3917	3894	3829	3770	3922	3741	3664	3692	3846	3736	3811	3678	3662	3659	3820	3768	3836
3894	3879	4016	4380	4563	4339	4265	4203	4205	4177	4001	4153	4247	4104	4334	4312	4008	4045	4041	4200	4009	4301	4088	4305	4045	4014	4171	4163	3861	4018	3848	3958	3871	3727	3865	3718	3678	3830	3757	3764	3575	3615	3611	3712	3748	3712	3659	3698	3669	3751
3958	3828	4035	4311	4438	4485	4147	4404	4324	4183	4073	4183	4179	4195	4276	4219	4165	4190	4006	4160	4171	4082	4029	4040	3900	3996	3969	4014	4136	4040	3904	4188	4167	4064	4181	4224	4048	4183	4116	4135	4213	4114	4185	4318	4182	4185	4210	4188	4106	4318
4055	4075	4204	4261	4567	4285	4248	4373	4344	4299	4307	4326	4360	4383	4310	4315	4209	4123	4140	4147	4099	4123	4050	3942	4069	4026	3945	3968	3839	3998	4093	4040	4106	4384	4347	4446	4301	4517	4284	4438	4441	4224	4425	4470	4440	4559	4555	4342	4394	4466
3969	3958	4276	4263	4237	4176	4315	4342	4304	4276	4348	4212	4229	4263	4221	4336	4246	4152	4104	4061	4157	4123	4039	4279	4006	4051	3971	3808	4088	4113	4011	4024	4068	4120	4204	4404	4355	4332	4387	4394	4422	4191	4233	4336	4132	4422	4359	4186	4115	4347
4293	4289	4442	4105	4153	4059	4211	4283	4241	4264	4339	4203	4288	4168	4233	4205	4307	4023	4084	4019	4174	4106	4071	4115	4098	4044	3933	3998	4217	4174	4069	4033	4050	4047	3910	4231	4133	4101	4162	4213	4235	4193	4027	4120	4123	4094	4180	4088	4043	4031
4608	4440	4372	4097	4159	4183	4165	4214	4138	4112	4096	4338	4236	4221	4290	4302	4261	4098	4028	4098	4200	4222	4193	4282	4154	4116	3947	4082	4288	4319	4257	3999	3971	3853	3778	3981	4063	3990	3936	4130	4071	4106	4066	4074	3935	4046	4038	4064	3964	3985
4331	4298	4210	4080	4209	4324	4149	4121	4029	4022	4324	4133	4149	4155	4189	4109	4228	4186	4155	4178	4194	4156	4294	4190	4239	4058	4116	4136	4529	4471	4237	3951	3760	3599	3568	3590	3848	3846	3766	3800	3772	3802	3763	3779	3776	3684	3859	3745	3703	3634
4100	4178	4052	4047	4147	4205	4196	4048	4100	4125	4095	4120	4149	4064	4183	4201	4036	4048	4052	4172	4170	4183	4243	4314	4113	4134	4110	4319	4447	4468	4119	3963	3675	3555	3360	3409	3556	3593	3502	3424	3480	3532	3475	3558	3551	3581	3470	3482	3559	3563
4020	4130	4082	4009	4019	4015	4021	4030	4038	4116	4054	4050	4084	4152	4102	4335	4244	4126	4070	4137	4149	4102	4275	4371	4360	4319	4049	4372	4606	4429	4404	4135	3857	3839	3693	3662	4020	3943	3850	3737	3839	3846	3770	3863	3849	3932	3918	3886	4061	4067
4293	3995	4066	3929	3944	3963	4032	4160	4038	4172	4136	4150	4059	3996	4139	4202	4167	4247	4213	4284	4143	4148	4221	4323	4321	4189	4027	4235	4561	4701	4437	4404	4187	4194	3864	4207	4459	4568	4417	4501	4406	4423	4317	4444	4606	4595	4436	4414	4459	4433
4462	4467	4279	4014	3971	4135	4055	3946	4115	4141	4120	4342	3991	4120	4177	4331	4225	4283	4242	4317	4264	4167	4264	4205	4209	4153	4094	4232	4531	4736	4599	4311	4200	3949	3857	4153	4463	4551	4407	4264	4340	4357	4132	4493	4470	4325	4291	4460	4344	4139
4400	4394	4305	4082	4081	4060	4191	4053	3981	4120	4183	4299	4065	4185	4085	4334	4156	4282	4198	4227	4243	4214	4189	4174	4368	4156	4092	4190	4474	4542	4300	4048	3922	3682	3651	3529	3795	3875	3844	3925	3927	3932	3793	3838	3905	3911	3804	3865	3772	3728
4473	4178	4293	4268	4145	4192	4110	4004	4160	4033	4271	4179	4209	4131	4077	4184	4199	4079	4096	4246	4200	4130	4142	4302	4157	4107	4041	4065	4232	4282	4138	3860	3817	3647	3474	3418	3573	3793	3630	3706	3798	3740	3708	3751	3794	3806	3703	3672	3767	3634
4233	4346	4179	4162	4187	4185	4194	4295	4221	4172	4351	4245	4246	4201	4153	4221	4147	4107	4119	4193	3929	4013	4036	4082	4042	3961	4014	4035	4219	4282	4053	3919	3786	3829	3567	3728	3712	3878	3858	3740	3834	3847	3868	3926	3913	3812	3835	3915	3936	3889
4102	3907	3977	4153	4310	4341	4232	4280	4230	4321	4130	4358	4252	4187	4200	4348	4197	4253	4154	4161	4089	3942	4023	3956	3949	4139	3965	3932	4064	4088	4092	3946	3978	3792	3727	3684	3895	3909	3773	3747	3849	3825	3839	3903	3898	3775	3829	3791	3800	3873
3851	3722	3783	4229	4573	4331	4223	4408	4381	4337	4149	4342	4321	4210	4230	4204	4266	4200	4270	4145	4080	3864	3997	4008	3876	3951	4036	3927	3999	3967	4060	3999	4093	3847	3884	3961	3861	3852	3867	3912	3983	3847	4038	3927	3966	3966	3939	3997	3967	3984
3595	3716	3902	4313	4344	4190	4063	4282	4404	4412	4398	4371	4334	4183	4205	4299	4229	4091	4048	4024	3968	3915	4118	4022	3988	3852	3871	3886	3973	4060	4013	4197	4148	4232	4179	4340	4356	4334	4267	4257	4292	4290	4287	4178	4501	4301	4284	4423	4319	4433
3940	3946	4134	4383	4508	4257	4138	4149	4274	4361	4223	4358	4291	4239	4208	4340	4156	4067	4038	4133	4089	3789	4050	4065	4036	4074	3939	4007	3931	3836	3960	3987	4166	4272	4277	4348	4415	4321	4381	4344	4345	4279	4213	4322	4370	4440	4376	4485	4438	4438
4123	4022	4149	4388	4397	4120	4106	4137	4340	4150	4195	4227	4162	4107	4235	4292	4102	4032	3971	4051	3940	3970	3993	4062	3955	3905	3932	4067	3895	3873	3969	3966	4075	4075	3975	4157	4107	4068	4049	3873	4071	4049	3790	4041	3986	4068	4112	4102	4005	4003
4029	3876	4184	4321	4461	4178	3968	4244	4176	4010	4010	4178	4006	4110	4169	4023	4083	4080	4082	4162	4059	3865	4149	4147	3983	4112	4081	3991	4197	3913	3907	3893	4005	3919	3922	3958	3740	3855	3926	3942	3858	3878	3729	3840	3728	3929	3931	3804	3829	3919
3770	3881	3777	4201	4305	4089	3835	3857	4111	4062	3885	3944	3974	3878	3951	4096	4082	4080	4008	4063	3876	3940	4057	4073	4014	4069	4077	3892	4133	4133	4080	3924	3984	3891	3998	4067	3953	4079	3898	3955	4043	4004	4117	4060	4088	3889	4020	4013	4183	4127
3797	3665	3895	4212	4352	3905	3862	3802	3956	3959	3885	4007	3927	3992	4022	4058	4000	3960	3945	4098	3957	3943	4006	4038	4103	4177	4040	4014	4104	4144	4085	4172	4037	4017	3951	4074	4153	4058	4034	4089	4095	4176	4236	4052	4165	4160	4107	4247	4157	4349
3916	3854	3972	4233	4237	3940	3842	3749	3915	3939	3916	3944	4022	3800	3828	3923	3951	3891	3906	3924	4042	4012	3994	3966	4014	4150	3965	4018	4110	4020	4064	4055	3965	3994	3870	3960	3947	3976	3874	3909	3978	4015	3955	3950	3932	3995	4140	4027	4001	4051
3958	3905	4135	4294	4203	3925	3903	3791	3807	3837	3758	4005	3923	3923	3983	3912	3902	3957	3986	3946	4031	3892	4133	3984	3949	4037	4036	4034	4034	4041	4024	3864	3829	3862	3992	3738	3855	3889	3958	3748	3693	3832	3836	3811	3947	3993	3928	3801	3984	3891
4231	4128	4172	4225	4246	4002	3870	4042	3877	3933	3907	3990	3883	3805	3838	3834	3805	4012	4043	3985	3882	3914	3952	3981	4032	3915	3926	4031	4004	4035	3905	3926	3797	3872	3922	3866	3960	3836	3921	3743	3909	3917	3852	3946	3886	3919	3947	3851	3877	3953
4417	4233	4301	4107	3983	3931	3916	3904	3988	4055	4083	4099	4006	3897	3929	3910	3825	3895	3865	4002	3908	3914	3947	3922	3822	3846	3880	3815	3926	3984	3952	3809	3791	3870	3945	3897	3960	3925	3978	3812	3870	3829	3900	3713	3962	3868	4057	3980	4066	3899
4487	4322	4114	3984	3996	3918	3889	4097	3919	4055	4033	4094	4120	4097	4053	3952	3962	3897	4058	3868	3903	3917	4025	3859	3924	3895	3760	3863	3746	3849	3803	3819	3858	3705	3788	3858	3824	3789	3757	3730	3585	3816	3780	3711	3844	3764	3866	3812	3932	3782
4285	4114	4023	4067	4007	3824	3841	3983	3957	3997	4104	4056	4135	3979	4083	4118	4020	3917	4029	4005	3857	3962	3934	3782	3880	3919	3824	3730	3682	3721	3716	3734	3794	3596	3640	3828	3717	3820	3716	3728	3649	3618	3856	3780	3787	3720	3773	3827	3812	3828
4065	3977	4079	4139	4010	3983	3969	4009	3977	4143	4084	3975	4064	3983	3946	3939	3957	3996	4047	3935	3977	3936	3844	3834	3867	3824	3780	3751	3841	3769	3891	3838	3741	3684	3718	3888	3910	3821	3790	3807	3905	3781	3726	3888	3888	4045	3899	3750	3896	3931
4021	4084	3997	3981	4028	3948	4040	3994	4047	4098	4206	4163	4135	4037	4044	3869	3962	4050	3942	3849	4098	3904	3832	3810	3869	3808	3829	3808	3867	3957	3827	3865	3910	3858	3924	3835	3869	3802	3866	3947	3899	3862	3848	4010	3976	3997	3989	3839	3929	3914
3959	3907	4079	4021	3808	3975	3905	3920	3840	3947	4016	4078	4086	4178	4100	3949	3983	3826	3985	4011	3840	3919	4046	3814	3991	3820	3921	3904	3969	3877	3798	3802	3815	3816	3825	3819	3764	3830	3825	3782	3980	3974	3750	3803	3975	4080	3980	3995	3898	3933
4107	4023	3840	4026	4084	3896	3961	3843	4039	3850	3955	4135	4015	4040	4051	3903	3925	3940	4042	3917	3925	3973	3971	3916	3952	3973	3912	3849	3896	4022	3952	4011	3910	3936	3921	3936	3896	3848	3777	3902	3786	3963	3764	3971	3999	4053	4055	4155	4014	3912
4023	3890	3984	3936	3872	4102	3978	4031	4071	3913	4077	3923	3990	4021	4008	3940	3784	3803	3890	3855	3858	3833	3853	3863	3841	3916	3926	3939	3946	3909	3857	4041	4046	4014	4074	3993	4064	4069	3957	3949	4126	4122	4046	3975	4063	4079	4033	4067	4003	4088
4070	4013	3827	3896	3925	3778	3992	3968	3995	4000	3951	3928	3794	4039	3987	4019	3852	3830	3860	3874	3937	3808	3807	3801	3939	3726	3864	3869	4006	3880	3964	4003	4001	4051	4024	3967	3901	4005	3967	3978	4010	4050	4048	4025	4013	4052	4112	4050	4253	3975
4190	4034	3862	3845	3842	3778	3851	4204	4113	4142	3993	3947	3930	3819	3941	3889	3716	3786	3759	3964	3860	3815	3889	3874	3878	3688	3758	3938	3900	3936	3829	4044	4041	3878	3900	3791	3994	3981	3927	3967	4089	3981	4045	4048	4193	4057	4020	4103	3914	3958
4153	4070	3950	3868	3905	3788	3935	4037	4204	4180	4062	4111	3976	3919	4084	3944	3728	3743	3552	3566	3758	3801	3794	4017	3915	3890	3997	3969	3843	3861	4000	3975	3876	3873	3978	3959	3903	3977	3963	3911	3891	3990	3994	4012	4090	4107	4090	4020	4032	3924
4070	4070	4024	3957	3969	3985	3974	4127	4168	4229	4241	4177	4038	3770	3917	3958	3806	3827	3726	3701	3841	3716	3834	3837	3985	3872	3779	3947	3821	3926	3814	3949	3993	3860	3913	3971	3939	3920	3924	3964	4185	4017	4119	4118	4047	3986	4003	3968	3975	4085
3975	3878	4003	4042	3930	4045	4095	4185	4318	4283	4317	4303	4036	3793	3941	3896	3785	3828	3731	3551	3665	3659	3581	3743	3792	3960	3885	3920	3952	3816	3799	3938	3879	3797	3810	3946	3916	3875	3969	3948	3977	3991	3926	3972	3938	4062	3956	3962	3780	3958
3936	3966	3972	3973	3855	3922	4082	4247	4224	4535	4353	4203	4042	3863	3794	3779	3819	3669	3705	3773	3853	3912	3844	3705	3814	3887	3792	3865	3987	3819	3837	3815	3871	3625	3773	3864	3721	3828	3697	3799	3788	3970	3959	3930	3940	3907	3928	3857	3922	3969
3727	3818	3700	3676	3961	3993	4231	4228	4246	4222	4261	4247	4046	3716	3696	3639	3694	3592	3598	3665	3796	3763	3757	3692	3860	3856	3933	3947	4021	3948	3855	3863	3810	3821	3841	3895	3896	3838	3850	3902	3906	3866	4047	4051	4044	3954	4041	3878	4047	3898
3787	3644	3647	3703	3867	3944	3991	4086	4282	4129	4166	4146	3980	3708	3675	3653	3719	3695	3731	3656	3832	3976	3918	3959	3753	3909	3963	3844	3952	3922	3970	3964	3762	3889	3871	3843	3985	3843	3907	3883	3958	4034	3955	3934	3966	4082	4105	4141	4013	4017
3929	3840	3657	3612	3787	3964	3907	4045	4069	4013	3986	4088	3901	3656	3604	3580	3540	3716	3613	3500	3543	3685	3797	3760	3882	3784	3843	3957	3945	4053	3973	3835	3880	3865	3962	3842	3827	3912	3861	3952	3966	4008	3902	3945	4005	3999	4104	4099	4072	3983
4032	3931	3816	3723	3657	3757	3889	3932	3861	3694	3591	3762	3685	3608	3646	3727	3736	3885	3751	3726	3656	3757	3795	3909	3828	3880	3775	3926	3831	3912	3817	3916	3885	3870	3780	3890	3797	3890	3819	3912	3921	3947	3936	3928	3889	3925	3936	3964	4049	4000
4124	3839	3871	3870	3590	3913	3823	3781	3754	3743	3612	3735	3772	3710	3676	3542	3515	3601	3648	3558	3448	3623	3648	3847	3673	3775	3842	3960	3856	3834	3865	3810	3827	3866	3898	4002	3872	3834	3864	3894	3948	3947	3976	3854	3946	4075	3844	4030	3967	4065
4081	3945	3893	3832	3794	3742	3899	3904	4061	3636	3603	3533	3528	3597	3816	3866	3779	3731	3773	3789	3863	3733	3896	3733	3680	3821	3860	3772	3799	3817	3895	3811	3727	3734	3811	3932	4000	4051	3789	3882	3894	3799	3851	3892	3976	3867	3977	3971	4084	4016
4129	3951	3912	3801	3775	3787	3755	3994	3817	3836	3754	3738	3676	3708	3799	3601	3458	3552	3502	3649	3550	3556	3570	3667	3751	3810	3775	3817	3668	3754	3787	3793	3716	3825	3751	3699	3859	3820	4031	3823	3758	3844	3807	3798	3775	3894	3744	3953	3913	3896
4077	4061	3825	3861	3753	3726	3772	4059	3956	3771	3749	3646	3474	3692	3779	3716	3713	3765	3723	3889	3768	3903	3779	3905	3848	3732	3608	3689	3844	3815	3776	3693	3683	3750	3856	3748	3880	3788	3862	3859	3822	3835	3892	3780	3712	3785	3751	3771	3896	3767
4113	4065	3897	3838	3850	3751	3756	3842	3730	3917	3744	3886	3758	3881	3787	3713	3686	3580	3629	3484	3717	3653	3692	3741	3921	3951	3858	3767	3734	3886	3740	3884	3868	3868	3745	3842	3788	3823	4026	3788	3886	3883	3806	3821	3723	3716	3797	3859	3808	3883
4211	4077	3970	3873	3760	3718	3682	3705	3946	3898	4007	3795	3666	3644	3867	3793	3738	3674	3700	3785	3859	3806	3753	3679	3920	3965	3654	3754	3784	3874	3769	3650	3784	3884	3947	3781	3865	3847	3743	3933	3732	3719	3829	3838	3774	3772	3764	3808	3861	3878
4173	3986	4020	4084	3829	3599	3695	3786	3845	3862	3705	3594	3571	3810	3736	3829	3761	3659	3697	3746	3807	3851	3742	3881	4059	3955	3822	3749	3719	3901	3916	3888	3873	3779	3866	3871	3820	3978	3800	3680	3685	3752	3783	3771	3700	3522	3768	3857	3772	3785
4233	3954	4109	3906	3779	3677	3712	3622	3615	3678	3894	3709	3599	3588	3663	3900	3777	3683	3807	3747	3874	3881	3769	3695	3901	3933	3902	3950	3987	3873	3919	3936	3920	3875	3800	3821	3808	3841	3859	3828	3684	3789	3867	3869	3873	3900	3693	3768	3819	3809
4026	4070	3838	3845	4049	3685	3653	3607	3727	3867	3878	3829	3617	3589	3573	3702	3661	3706	3659	3744	3860	3826	3806	3823	3877	3941	3893	3872	3892	3947	4049	3967	3936	3908	3926	3826	3875	3802	3816	3807	3841	3699	3775	3775	3783	3864	3737	3725	3783	3842
3906	3948	3923	3984	3940	3733	3704	3707	3659	3837	3755	3937	3718	3729	3742	3834	3837	3856	3876	3840	3853	3823	3817	3940	3952	3870	3856	3731	3865	3804	3898	4017	3937	4034	3916	3791	3837	3805	3841	3693	3703	3745	3734	3885	3784	3729	3713	3699	3642	3817
3799	3963	3884	3888	3901	3886	3686	3577	3580	3677	3928	4024	3811	3753	3745	3649	3749	3608	3617	3720	3652	3944	3781	3816	3896	3869	3902	3921	3853	3811	3758	3877	3767	3938	3955	3776	3768	3772	3799	3749	3699	3692	3586	3642	3752	3661	3622	3622	3686	3706
3961	3838	3859	3898	4021	3864	3505	3376	3715	3891	3933	3770	3642	3694	3480	3660	3626	3528	3578	3778	3625	3551	3726	3511	3647	3692	3860	3853	3808	3827	3849	3894	3782	3816	3929	3824	3715	3665	3696	3700	3848	3634	3745	3798	3739	3724	3652	3735	3678	3709
3900	3892	4084	4017	3833	3805	3773	3673	3756	3626	3660	3716	3724	3667	3906	4068	4018	3992	4053	3952	4015	3930	3902	3872	3734	3713	3753	3728	3683	3939	3722	3832	3808	3734	3731	3682	3781	3665	3724	3760	3812	3771	3614	3740	3813	3598	3609	3661	3573	3754
3894	3993	3960	3825	4018	4064	3736	3671	3549	3738	3883	3903	3895	3784	3848	3904	4085	3946	3829	3836	3838	3903	3989	3986	3963	4050	3866	3826	3589	3680	3534	3630	3677	3848	3808	3627	3657	3760	3798	3723	3737	3746	3754	3786	3575	3683	3601	3770	3713	3739
3834	3767	3712	4038	4108	3904	3620	3664	3599	3835	3830	3964	3758	3708	3608	3553	3758	3673	3516	3560	3526	3599	3498	3496	3667	3789	3989	3991	3892	3699	3680	3727	3647	3632	3667	3723	3733	3681	3780	3901	3565	3750	3825	3598	3577	3687	3583	3669	3772	3727
3857	3636	4016	4060	3939	3693	3497	3640	3660	3607	3774	3882	3764	3609	3562	3713	3709	3982	3964	3917	4059	3938	3903	3659	3488	3509	3646	3750	3875	3870	3820	3763	3711	3644	3544	3734	3967	3725	3885	3790	3728	3601	3815	3695	3660	3759	3754	3794	3873	3853
3654	3762	3991	3814	3844	3865	3787	3771	3716	3724	3886	3936	3956	3775	3698	3964	3896	4184	4048	4103	4327	4213	4309	4101	4033	3776	3707	3554	3668	3842	3834	3931	3843	3885	3709	3670	3881	3867	3834	3831	3855	3761	3688	3725	3779	3718	3725	3763	3809	3805
3763	3889	3686	3716	4047	3965	3801	3673	3641	3871	3899	3997	4036	3784	3737	3838	4010	4003	3860	3916	3876	4058	4107	4197	4319	4339	4139	3808	3559	3620	3804	3918	3909	3868	3879	3632	3533	3707	3938	3800	3814	3901	3731	3617	3771	3816	3742	3677	3698	3687
3897	3709	3617	3861	4024	3666	3579	3555	3577	3736	3766	4112	3935	3946	3863	3854	3897	3802	3755	3441	3525	3528	3671	3726	3964	3987	4203	3992	3915	3786	3735	3820	3838	3840	3847	3935	3481	3611	3840	3782	3613	3876	3661	3728	3913	3775	3703	3628	3594	3770
3707	3562	3985	4219	3756	3609	3672	3679	3592	3662	3800	4117	4092	3872	3836	3658	3762	3642	3461	3532	3500	3498	3566	3412	3508	3640	3912	3951	4022	3895	3864	3660	3843	3768	3700	3991	3759	3529	3508	3837	3731	3648	3808	3759	3717	3919	3671	3674	3663	3626
3490	3755	4066	4034	3900	3836	3778	3647	3593	3898	4072	4339	4003	3622	3613	3588	3524	3623	3722	3625	3719	3751	3832	3571	3420	3533	3502	3584	3945	3921	3956	3800	3734	3770	3621	3834	3904	3739	3491	3707	3843	3595	3708	3782	3752	3694	3768	3634	3747	3645
3739	4002	4140	3770	3945	4049	3947	3785	3804	4079	4251	3987	3566	3425	3584	3741	3876	4047	3841	3914	3989	3994	3955	3867	3909	3783	3555	3497	3636	3541	3828	3734	3807	3704	3593	3757	3802	3807	3590	3476	3711	3681	3599	3602	3625	3613	3569	3615	3596	3719
3853	3992	3698	3589	4103	4136	3789	3691	3842	3851	3632	3584	3411	3497	3824	4282	4644	4537	4497	4401	4312	4332	4078	4113	4014	3801	3870	3697	3545	3443	3591	3628	3809	3635	3609	3630	3546	3853	3750	3417	3482	3759	3568	3620	3682	3659	3599	3682	3549	3794
3745	3848	3587	3958	4109	3887	3695	3839	3844	3515	3557	3567	3756	4146	4491	5030	4972	4888	4661	4587	4500	4426	4349	4023	3941	3820	3784	3773	3712	3513	3489	3572	3750	3743	3743	3679	3644	3794	3818	3486	3525	3679	3631	3607	3812	3734	3666	3803	3605	3673
3747	3588	3648	4067	4254	3774	3773	3844	3694	3579	3677	4167	4547	4840	4972	5071	4855	4445	4401	4093	4127	4256	4252	4084	3974	3909	3763	3693	3755	3659	3429	3519	3633	3737	3718	3707	3570	3671	3811	3686	3477	3595	3642	3670	3585	3742	3696	3754	3707	3638
3689	3476	3933	4121	3968	3794	3660	3679	3590	3734	4214	4872	5059	4904	4721	4394	4108	3770	3517	3398	3518	3873	4015	3850	4031	3952	3763	3733	3697	3684	3598	3547	3448	3538	3663	3631	3579	3563	3627	3834	3439	3628	3751	3570	3642	3757	3708	3621	3911	3741
3729	3485	4057	3942	3757	3464	3492	3474	3472	4044	4505	4823	4795	4382	3948	3521	3252	2867	2840	2788	3069	3221	3494	3670	3951	3778	3890	3682	3676	3768	3698	3632	3554	3578	3661	3588	3592	3580	3691	3856	3676	3683	3770	3549	3643	3726	3702	3687	3783	3716
3659	3469	4016	3930	3624	3421	3299	3388	3605	4140	4582	4703	4117	3450	3176	2832	2637	2436	2346	2400	2579	2842	3014	3317	3611	3899	3849	3777	3753	3789	3828	3503	3443	3552	3578	3688	3624	3480	3649	3956	3678	3672	3782	3684	3744	3762	3821	3786	3789	3648
3447	3793	4097	3794	3647	3445	3552	3632	3863	4539	4922	4562	3826	3282	2682	2637	2378	2421	2291	2367	2496	2533	2767	2968	3411	3699	3878	3996	3819	3757	3654	3678	3389	3433	3723	3677	3570	3474	3685	3738	3732	3655	3832	3689	3446	3680	3611	3593	3691	3683
3533	3910	4177	4081	3630	3726	3755	4068	4526	4950	5168	4712	3969	3223	2801	2794	2767	2805	2715	2729	2583	2538	2534	2761	3083	3362	3893	4019	3890	3705	3706	3516	3530	3428	3527	3612	3613	3458	3448	3606	3738	3603	3783	3625	3487	3561	3705	3553	3733	3688
3804	4276	4556	4138	3785	3845	3949	4302	4786	5212	5025	4477	3707	3041	2819	2975	2998	3173	3180	3085	2938	2550	2439	2653	3080	3387	3815	4056	3947	3872	3633	3596	3422	3321	3680	3724	3588	3419	3549	3709	3613	3686	3639	3600	3613	3628	3821	3607	3746	3744
4082	4392	4516	3936	3481	3684	3758	4100	4522	4600	4296	3788	2969	2572	2588	2832	3076	3377	3426	3450	3304	2765	2540	2449	2719	3260	3631	4028	4059	3829	3660	3670	3475	3394	3620	3939	3654	3365	3732	3567	3651	3709	3620	3696	3745	3643	3709	3700	3696	3702
3959	4113	3984	3458	3330	3349	3571	3689	3984	3839	3372	2799	2501	2405	2496	2901	3094	3184	3603	3603	3296	2909	2466	2341	2656	3000	3510	4033	4175	3987	3716	3627	3367	3424	3560	3768	3584	3431	3585	3673	3569	3561	3495	3628	3609	3674	3676	3833	3742	3691
3804	3676	3580	3240	3038	3257	3424	3606	3657	3346	3073	2667	2349	2365	2500	2932	3302	3465	3470	3257	3171	2880	2354	2299	2459	2952	3468	3998	3989	3891	3738	3635	3424	3342	3486	3745	3768	3365	3489	3510	3506	3414	3604	3691	3631	3515	3798	3600	3678	3673
3772	3555	3544	3110	2992	3300	3569	3600	3478	3254	3076	2707	2553	2238	2244	2525	2875	3358	3364	3019	2934	2590	2327	2211	2545	3077	3589	3990	3975	3919	3523	3548	3282	3304	3511	3799	3579	3389	3583	3559	3344	3445	3491	3738	3483	3643	3557	3613	3710	3685
3556	3292	3389	3157	2929	3315	3904	3906	3857	3749	3587	3280	3091	2784	2221	2131	2515	3037	3001	2739	2565	2395	2299	2290	2652	3346	3863	4047	4125	3792	3456	3474	3417	3201	3443	3714	3532	3457	3674	3659	3441	3514	3443	3633	3483	3577	3508	3560	3676	3753
3436	3012	3344	3228	3116	3882	4586	4773	4276	4319	4261	3951	4055	3828	3104	2398	2359	2829	2552	2345	2037	2284	2431	2402	2951	3522	4016	4052	3880	3555	3367	3324	3416	3467	3639	3708	3337	3482	3745	3501	3389	3577	3536	3417	3585	3594	3648	3701	3627	3691
3305	2975	3359	3244	3386	4264	4842	4788	4371	4519	4332	4494	4423	4580	3795	2777	2321	2372	2303	1925	2010	2462	2678	2885	3372	3801	4070	4002	3791	3467	3250	3397	3350	3571	3701	3588	3231	3536	3805	3495	3524	3531	3548	3577	3549	3730	3517	3642	3560	3493
3277	3078	3404	3530	3536	4148	4450	4118	4020	4282	4420	4370	4473	4450	4167	3168	2456	2306	2095	1946	2300	3046	3252	3350	3732	4128	4026	3603	3456	3333	3263	3405	3468	3785	3783	3494	3268	3551	3816	3519	3445	3570	3504	3519	3500	3637	3453	3618	3447	3520
3350	3077	3506	3444	3628	3913	3816	3542	3731	4143	4199	4070	3988	4262	4038	3498	2837	2566	2336	2351	2902	3767	3777	3921	4332	4248	4061	3506	3193	3269	3292	3445	3589	3826	3686	3322	3487	3709	3531	3506	3661	3618	3425	3596	3582	3574	3385	3490	3371	3725
3185	3033	3349	3432	3547	3813	3511	3406	3460	3904	4131	3913	3861	4171	4064	3745	3390	3093	2874	3048	3861	4602	4620	4458	4422	4250	3738	3131	3050	3180	3424	3392	3706	3776	3589	3294	3587	3590	3476	3543	3684	3584	3529	3542	3677	3490	3437	3345	3396	3763
2980	3036	3330	3270	3437	3933	3780	3471	3467	3791	3839	3697	3762	4349	4522	4169	3821	3577	3560	3527	4382	4914	4995	4448	4121	3808	3424	2966	2982	3339	3534	3659	3712	3591	3398	3436	3806	3664	3172	3675	3764	3422	3656	3656	3604	3503	3387	3361	3684	3672
3369	3330	3543	3356	3295	3907	4045	3788	3465	3689	3600	3634	3791	4335	4740	4151	3877	3762	3660	3777	4257	4622	4392	3873	3589	3278	3176	3115	3261	3394	3529	3675	3556	3376	3292	3683	3894	3428	3381	3878	3670	3551	3623	3509	3553	3561	3492	3504	3745	3503
4038	3614	3777	3364	3271	3983	4315	4138	3860	3738	3739	3703	4157	4676	4672	3866	3496	3443	3574	3207	3580	3887	3545	3219	3044	3139	3409	3360	3605	3516	3509	3480	3552	3264	3556	3848	3682	3284	3488	3648	3414	3628	3587	3636	3557	3470	3440	3586	3837	3677
4396	3609	3516	3347	3255	3771	4209	4236	4120	4026	3837	3806	4220	4199	3981	3529	3097	3198	3127	2957	3159	3244	3170	2900	3205	3462	3489	3674	3693	3552	3527	3373	3280	3365	3818	3921	3445	3359	3631	3572	3496	3674	3627	3890	3597	3530	3559	3646	3901	3797
3831	3467	2972	2936	3161	3475	3768	3845	4114	4086	3818	3619	3587	3726	3485	3074	2966	3272	3063	2942	3168	3332	3325	3315	3576	3733	3674	3813	3621	3554	3547	3431	3332	3569	3791	3598	3340	3626	3688	3456	3559	3715	3675	3643	3695	3507	3487	3856	3892	3782
3168	3236	2945	2876	3075	3233	3348	3317	3492	3700	3633	3338	3110	3064	3058	2887	2919	3233	3074	3249	3441	3695	3627	3553	3712	3659	3502	3575	3601	3472	3309	3287	3543	3677	3710	3408	3622	3746	3550	3543	3622	3753	3812	3761	3588	3564	3636	3743	3922	3933
3014	3010	3097	3032	3096	3216	3133	3014	3062	3481	3692	3459	3205	3016	2807	2646	2761	2991	3186	3490	3628	3664	3510	3509	3467	3632	3536	3580	3568	3372	3236	3509	3765	3506	3401	3601	3718	3649	3460	3656	3582	3589	3714	3638	3761	3472	3671	3759	3929	3980
3204	3055	3298	3346	3435	3208	3138	2972	3139	3329	3514	3633	3555	3400	3140	3109	3137	3518	3657	3768	3565	3641	3368	3406	3403	3493	3447	3577	3554	3646	3495	3572	3657	3332	3503	3678	3734	3380	3632	3601	3530	3708	3727	3635	3598	3515	3602	3609	4050	3723
3430	3584	3513	3671	3883	3743	3406	3220	3448	3424	3429	3308	3431	3576	3602	3856	4114	4244	4208	3943	3815	3500	3514	3318	3379	3423	3477	3557	3702	3752	3649	3616	3347	3366	3627	3770	3575	3475	3616	3465	3458	3458	3547	3670	3587	3462	3412	3677	3896	3844
3896	4263	4142	3977	4122	3971	3817	3849	3965	3995	3883	3546	3574	3432	3550	3914	4071	3910	3864	3661	3513	3494	3428	3397	3366	3479	3474	3679	3910	3814	3517	3435	3367	3614	3660	3666	3497	3587	3518	3386	3477	3356	3530	3545	3686	3353	3511	3808	3824	3806
4276	4279	4182	4026	4011	3937	4020	4144	4076	4175	4089	4031	3837	3775	3600	3674	3541	3454	3350	3309	3323	3292	3383	3380	3345	3449	3675	3658	3729	3584	3546	3595	3641	3516	3461	3502	3649	3586	3383	3520	3568	3366	3404	3600	3597	3378	3476	3617	3895	3818
4100	3927	3650	3675	3872	3819	3693	3927	4062	3938	3805	4004	3989	3922	3871	3838	3604	3735	3718	3640	3536	3635	3670	3586	3440	3563	3446	3380	3484	3608	3643	3620	3418	3184	3522	3649	3669	3408	3548	3480	3466	3316	3569	3535	3514	3450	3426	3486	3767	3976
3767	3614	3513	3541	3755	3770	3761	3672	3744	3704	3749	3673	3602	3465	3466	3670	3588	3719	3905	3794	3689	3696	3534	3498	3317	3360	3441	3558	3735	3824	3642	3531	3470	3374	3695	3507	3524	3569	3540	3449	3412	3506	3532	3461	3461	3433	3354	3646	3657	3862
3627	3472	3553	3591	3697	3688	3735	3543	3589	3639	3711	3873	3667	3651	3508	3496	3465	3552	3619	3429	3357	3365	3510	3514	3419	3441	3630	3420	3550	3504	3524	3584	3625	3577	3417	3382	3678	3752	3528	3507	3384	3477	3346	3490	3479	3313	3549	3502	3621	3776
3651	3564	3680	3871	4018	3855	3745	3539	3623	3801	3781	3793	3755	3853	3730	3776	3721	3765	3706	3608	3446	3539	3724	3737	3475	3457	3527	3453	3455	3466	3566	3710	3551	3389	3520	3592	3625	3563	3339	3486	3529	3207	3410	3397	3293	3414	3426	3523	3561	3653
3677	3780	3533	3696	3729	3868	3841	3660	3728	3821	3943	3814	3991	3762	3671	3581	3620	3671	3662	3673	3638	3710	3706	3669	3535	3530	3447	3423	3615	3643	3571	3536	3648	3487	3606	3566	3519	3632	3608	3436	3386	3500	3554	3369	3456	3474	3402	3525	3454	3567
3745	3657	3523	3586	3585	3600	3598	3615	3593	3872	3691	3644	3658	3720	3653	3402	3546	3538	3571	3594	3859	3715	3758	3565	3766	3606	3517	3479	3568	3480	3572	3594	3690	3520	3458	3566	3730	3770	3560	3497	3593	3594	3377	3471	3430	3328	3460	3384	3530	3604
3687	3526	3507	3419	3588	3609	3688	3608	3586	3751	3678	3600	3615	3534	3664	3572	3768	3642	3669	3547	3689	3651	3663	3703	3536	3634	3410	3490	3620	3633	3486	3624	3437	3494	3549	3624	3703	3650	3701	3724	3614	3507	3497	3422	3539	3512	3411	3419	3514	3409
3666	3521	3221	3162	3493	3847	3776	3429	3507	3692	3517	3658	3759	3715	3910	3910	4011	4022	4041	3769	3697	3690	3794	3868	3691	3519	3527	3573	3499	3460	3497	3445	3564	3548	3592	3673	3662	3701	3666	3582	3517	3655	3478	3397	3564	3425	3394	3382	3502	3589
3422	3348	3253	3145	3445	3578	3721	3640	3700	3661	3537	3547	3736	3822	3905	3912	3923	3950	3977	3905	3795	3536	3550	3614	3545	3496	3503	3484	3555	3739	3622	3557	3532	3382	3556	3512	3602	3625	3607	3659	3487	3447	3375	3640	3388	3536	3499	3298	3492	3497
3488	3459	3369	3333	3508	3563	3509	3478	3543	3496	3601	3739	4005	3991	3745	3681	3468	3529	3770	3901	3785	3677	3876	3724	3893	3699	3656	3554	3537	3588	3510	3531	3459	3604	3589	3556	3547	3564	3701	3541	3591	3649	3512	3353	3546	3542	3454	3413	3343	3543
3763	3680	3640	3375	3499	3561	3354	3469	3542	3529	3451	3467	3739	3727	3536	3151	3085	3097	3373	3652	3808	3927	3895	3794	3618	3658	3594	3555	3626	3764	3650	3546	3466	3440	3513	3489	3679	3610	3656	3622	3585	3566	3456	3551	3586	3480	3522	3335	3362	3288
3834	3749	3616	3514	3464	3524	3433	3644	3621	3597	3714	3695	3940	3646	3221	2897	2794	2722	2792	3284	3567	3913	3676	3704	3788	3750	3643	3646	3629	3575	3608	3605	3554	3575	3498	3507	3605	3738	3630	3609	3424	3577	3544	3597	3485	3515	3630	3493	3445	3414
3737	3622	3545	3525	3494	3625	3625	3495	3676	3531	3619	3634	3672	3570	3153	2999	2925	2882	2905	3341	3621	3875	3846	3783	3528	3701	3612	3603	3732	3708	3714	3734	3488	3663	3517	3518	3505	3575	3626	3483	3589	3512	3423	3580	3551	3605	3633	3550	3421	3438
3584	3532	3543	3491	3562	3513	3512	3514	3515	3588	3534	3698	3690	3528	3256	2959	2759	2658	2876	3295	3531	3653	3679	3683	3740	3798	3715	3638	3654	3685	3659	3541	3645	3613	3575	3553	3490	3555	3613	3671	3472	3336	3555	3579	3609	3596	3481	3417	3365	3332
3699	3600	3627	3549	3496	3461	3382	3380	3487	3494	3442	3498	3590	3596	3557	3318	3306	3254	3498	3773	3906	3882	3675	3667	3461	3592	3663	3708	3575	3770	3674	3561	3530	3435	3586	3467	3439	3427	3517	3625	3513	3357	3572	3637	3544	3496	3611	3427	3323	3341
3697	3673	3677	3591	3604	3498	3368	3421	3646	3614	3622	3452	3579	3677	3709	3741	3638	3731	3552	3798	3621	3650	3640	3605	3594	3642	3619	3535	3569	3650	3695	3518	3586	3630	3566	3254	3516	3554	3566	3617	3514	3500	3637	3580	3484	3540	3513	3497	3529	3476
3677	3544	3652	3582	3511	3494	3445	3439	3644	3737	3585	3445	3557	3632	3727	3770	3764	3673	3687	3739	3783	3790	3884	3613	3496	3397	3609	3694	3768	3889	3762	3625	3445	3341	3483	3533	3524	3609	3536	3594	3582	3413	3561	3562	3625	3578	3521	3524	3472	3451
3575	3537	3462	3553	3456	3427	3479	3531	3661	3742	3634	3386	3420	3429	3474	3525	3582	3630	3550	3503	3718	3679	3712	3617	3577	3635	3479	3647	3587	3718	3733	3704	3538	3612	3460	3508	3416	3596	3548	3595	3519	3461	3551	3608	3718	3541	3580	3472	3508	3451
3659	3681	3510	3501	3592	3636	3465	3358	3569	3566	3396	3491	3418	3389	3297	3371	3389	3355	3472	3600	3659	3704	3637	3441	3612	3593	3736	3602	3638	3607	3654	3573	3432	3619	3605	3599	3401	3513	3594	3504	3485	3575	3533	3593	3715	3669	3646	3453	3530	3467
3619	3663	3648	3576	3565	3479	3549	3578	3647	3688	3524	3533	3650	3420	3415	3246	3277	3339	3295	3455	3704	3547	3537	3534	3429	3620	3589	3460	3525	3638	3699	3513	3449	3503	3593	3452	3494	3605	3563	3643	3563	3437	3553	3678	3656	3652	3644	3623	3462	3525
3649	3716	3649	3610	3621	3570	3640	3654	3715	3798	3620	3545	3710	3580	3537	3469	3348	3379	3205	3413	3605	3612	3649	3467	3429	3455	3473	3630	3543	3676	3689	3489	3466	3596	3458	3582	3443	3334	3543	3540	3524	3508	3510	3627	3606	3690	3572	3582	3513	3570
3728	3560	3483	3578	3512	3426	3458	3597	3661	3812	3748	3551	3508	3452	3413	3483	3337	3376	3377	3470	3466	3609	3593	3398	3474	3638	3590	3541	3468	3583	3645	3540	3471	3562	3554	3437	3591	3431	3550	3617	3447	3397	3584	3563	3606	3617	3471	3553	3661	3559
3628	3591	3509	3537	3469	3560	3450	3507	3644	3706	3439	3394	3307	3334	3368	3378	3336	3299	3244	3279	3436	3491	3515	3292	3359	3524	3370	3537	3493	3610	3599	3432	3422	3480	3560	3416	3404	3512	3500	3440	3477	3428	3362	3681	3675	3538	3574	3610	3575	3701
3612	3497	3565	3520	3619	3518	3503	3474	3547	3617	3384	3369	3357	3391	3223	3412	3397	3314	3251	3320	3389	3475	3558	3367	3295	3403	3514	3511	3470	3434	3526	3387	3421	3509	3490	3507	3586	3453	3456	3450	3445	3382	3506	3640	3588	3479	3573	3565	3637	3681
3389	3450	3600	3569	3677	3790	3666	3754	3644	3855	3739	3626	3743	3705	3652	3645	3509	3257	3196	3246	3237	3327	3389	3312	3290	3417	3438	3428	3472	3370	3436	3378	3407	3328	3477	3419	3378	3531	3423	3380	3290	3425	3494	3560	3463	3494	3551	3586	3559	3668
3596	3718	3678	3714	3804	4073	3986	4060	4104	4182	4201	3974	4055	3934	3973	3803	3708	3597	3448	3465	3268	3294	3439	3317	3327	3376	3348	3400	3408	3468	3317	3316	3341	3348	3377	3434	3427	3410	3493	3458	3329	3412	3493	3435	3504	3482	3600	3608	3712	3682
3820	3770	3797	3874	3837	3762	3887	3907	3818	3973	3951	3966	3831	3833	3677	3697	3916	3691	3690	3653	3569	3402	3191	3274	3312	3294	3321	3310	3399	3336	3333	3327	3295	3323	3405	3527	3354	3369	3402	3402	3177	3401	3454	3457	3489	3432	3486	3563	3572	3590
3835	3914	3706	3764	3516	3426	3433	3422	3306	3394	3483	3237	3320	3351	3323	3348	3374	3434	3605	3595	3654	3399	3244	3205	3388	3304	3337	3301	3246	3244	3309	3284	3335	3368	3555	3444	3292	3430	3285	3373	3380	3334	3586	3625	3495	3497	3489	3562	3519	3596
3620	3436	3469	3357	3167	3044	2940	2980	2921	2997	2928	2812	2975	3064	3066	2970	3072	3039	3204	3409	3649	3469	3269	3182	3356	3370	3204	3322	3126	3220	3397	3311	3288	3268	3397	3410	3435	3407	3227	3285	3306	3252	3379	3517	3491	3434	3295	3447	3568	3480
3513	3234	3112	3190	3003	2697	2758	2853	2923	2884	2945	2843	2820	2891	2992	3017	3082	3067	3007	3143	3539	3552	3336	3284	3297	3320	3351	3239	3139	3253	3404	3348	3238	3208	3358	3384	3311	3311	3352	3292	3221	3237	3467	3421	3316	3238	3352	3405	3563	3581
3464	3152	3236	3186	2853	2724	2909	2944	2954	2937	2980	2851	3014	3184	3079	2872	2930	2982	3031	3051	3382	3458	3283	3225	3314	3428	3331	3267	3252	3368	3263	3313	3273	3193	3465	3316	3379	3210	3352	3280	3315	3284	3453	3457	3240	3158	3413	3463	3534	3687
3359	2966	3136	3075	2803	3176	3488	3473	3366	3376	3353	3393	3561	3753	3535	3098	3011	3050	2981	2993	3192	3602	3464	3217	3255	3462	3390	3176	3252	3300	3259	3335	3398	3291	3407	3508	3379	3157	3350	3328	3284	3251	3455	3439	3252	3236	3384	3489	3564	3591
3177	2922	3062	2847	3109	3741	4060	3793	3667	3724	3740	3700	4022	4481	4161	3645	3354	3249	2997	2847	3332	3711	3570	3218	3386	3634	3443	3197	3132	3323	3355	3382	3243	3361	3408	3387	3274	3345	3399	3265	3283	3266	3456	3356	3277	3235	3371	3574	3629	3417
3337	2789	2960	3034	3101	3857	3954	3621	3492	3744	3659	3514	3896	4414	4271	3878	3466	3274	2890	2811	3388	3681	3662	3312	3440	3641	3433	3334	3210	3342	3195	3247	3252	3421	3444	3437	3291	3267	3336	3282	3267	3234	3314	3347	3218	3197	3346	3611	3702	3556
3348	3020	3065	2875	3174	3530	3668	3379	3319	3564	3525	3367	3396	3987	3864	3557	3292	3175	2992	2896	3356	3676	3554	3305	3361	3550	3467	3380	3276	3419	3378	3377	3413	3513	3324	3421	3262	3287	3350	3425	3339	3353	3311	3261	3214	3200	3324	3482	3785	3696
3186	2942	2930	2776	3033	3373	3494	3255	3359	3647	3530	3185	3267	3587	3530	3189	3043	3163	3163	2843	3204	3733	3452	3346	3373	3670	3376	3341	3288	3525	3482	3372	3356	3414	3498	3405	3273	3329	3430	3415	3337	3210	3308	3334	3222	3271	3322	3725	3739	3698
3011	2728	2779	2706	2870	3379	3471	3259	3330	3468	3471	3133	3325	3626	3571	3254	3072	3172	3040	2934	3452	3811	3571	3336	3476	3630	3410	3231	3362	3471	3381	3382	3394	3531	3512	3385	3394	3503	3386	3556	3394	3204	3326	3406	3498	3386	3345	3502	3741	3532
2991	2778	2913	2823	2856	3467	3691	3358	3267	3261	3223	2999	3385	3846	3848	3531	3143	3219	3102	2896	3386	3727	3736	3364	3401	3595	3425	3159	3374	3534	3559	3346	3447	3525	3639	3421	3357	3490	3479	3504	3391	3372	3321	3424	3338	3273	3283	3564	3625	3530
3564	3177	3098	2948	3072	3615	3858	3628	3487	3408	3268	3027	3361	3880	3966	3468	3239	3127	3038	2959	3386	3732	3571	3290	3424	3463	3275	3494	3372	3409	3457	3494	3491	3476	3584	3482	3523	3335	3422	3671	3373	3426	3557	3275	3341	3396	3429	3564	3750	3846
3721	3470	3249	3161	3261	3823	3995	3854	3749	3832	3504	3521	3565	3881	3694	3308	3127	3206	3167	3056	3424	3746	3558	3342	3421	3382	3454	3429	3473	3473	3552	3572	3567	3538	3453	3535	3517	3525	3524	3560	3343	3462	3413	3382	3418	3405	3443	3633	3684	3748
3665	3098	3118	3065	3031	3510	3762	3837	3979	4125	4023	3787	3682	3708	3245	2956	2927	3181	3093	3053	3366	3640	3436	3355	3407	3457	3381	3296	3384	3612	3488	3426	3430	3528	3703	3650	3430	3561	3553	3572	3450	3314	3387	3390	3505	3297	3439	3577	3777	3759
3295	2987	2911	2792	2678	2968	3292	3308	3507	3792	3818	3466	3281	3256	3058	2812	2868	3057	3063	2971	3500	3655	3400	3242	3310	3332	3267	3315	3433	3476	3393	3446	3427	3516	3583	3676	3601	3575	3556	3420	3398	3402	3478	3446	3390	3311	3393	3659	3793	3733
3090	2798	2829	2736	2721	2749	2968	3015	3128	3218	3291	2951	3016	2987	2873	2739	2880	2833	3004	3056	3416	3496	3460	3291	3156	3245	3205	3282	3408	3389	3487	3429	3388	3532	3505	3476	3493	3509	3608	3467	3365	3333	3521	3590	3361	3336	3396	3576	3762	3761
3182	2851	2866	2717	2658	2712	2894	2911	2995	3136	3012	2754	2715	2787	2677	2620	2770	3066	3223	3298	3446	3416	3192	3139	3208	3289	3102	3241	3271	3441	3311	3329	3234	3479	3385	3426	3420	3569	3556	3444	3330	3323	3503	3509	3400	3153	3464	3588	3816	3708
3116	2984	2937	2908	2947	3083	2880	2902	2898	3003	3154	2962	2994	2998	2812	2699	3124	3467	3530	3598	3512	3417	3305	3234	3254	3215	3174	3326	3382	3363	3390	3282	3340	3470	3421	3467	3369	3399	3344	3407	3357	3389	3415	3343	3394	3219	3318	3503	3627	3678
3606	3491	3368	3362	3452	3440	3441	3135	3044	3240	3363	3394	3316	3422	3235	3232	3600	3790	3673	3463	3415	3208	3273	3271	3313	3201	3161	3275	3299	3264	3292	3310	3390	3459	3392	3495	3409	3365	3371	3268	3296	3351	3368	3325	3182	3172	3318	3597	3616	3613
3913	3847	3791	3845	3768	3876	3803	3655	3546	3591	3559	3446	3780	3775	3694	3461	3733	3683	3531	3294	3127	3096	3225	3292	3291	3212	3234	3252	3339	3247	3231	3245	3385	3395	3456	3487	3453	3293	3403	3364	3327	3386	3352	3312	3229	3196	3253	3335	3569	3524
3867	3565	3509	3661	3660	3835	3807	3888	3814	3843	3631	3548	3862	3781	3683	3548	3537	3551	3354	3233	3306	3248	3337	3303	3147	3164	3269	3292	3211	3149	3277	3421	3327	3406	3374	3487	3455	3331	3247	3259	3400	3432	3269	3117	3114	3245	3352	3235	3273	3369
3515	3310	3245	3140	3405	3401	3645	3452	3546	3719	3691	3608	3746	3578	3483	3449	3519	3266	3327	3316	3258	3358	3386	3449	3224	3253	3225	3316	3170	3178	3190	3263	3259	3474	3298	3277	3424	3305	3247	3245	3372	3263	3271	3173	3205	3108	3240	3269	3232	3325
3264	3100	3090	3028	3187	3272	3178	3227	3379	3564	3489	3521	3580	3489	3371	3394	3435	3381	3397	3390	3275	3393	3317	3342	3260	3167	3259	3290	3150	3294	3282	3285	3353	3332	3294	3236	3335	3305	3123	3305	3357	3194	2977	3048	3250	3181	3144	3108	3151	3254
3166	3077	3107	3078	3069	3258	3226	3335	3270	3564	3562	3646	3560	3495	3445	3437	3550	3431	3400	3494	3431	3469	3416	3333	3250	3233	3253	3270	3138	3238	3239	3331	3202	3234	3210	3292	3282	3377	3235	3293	3294	3169	2991	3160	3140	3178	3140	3144	3032	3171
3350	3055	3142	3232	3356	3348	3466	3531	3470	3613	3747	3438	3556	3507	3507	3414	3426	3465	3530	3509	3499	3589	3623	3369	3448	3294	3153	3100	3155	3176	3393	3446	3386	3411	3243	3228	3321	3338	3308	3352	3238	3119	3158	3134	3169	3114	3122	3080	3081	3247
3342	3188	3004	3196	3397	3395	3294	3422	3423	3607	3661	3566	3584	3550	3544	3518	3580	3566	3488	3580	3595	3670	3521	3403	3433	3221	3285	3146	3260	3485	3435	3399	3271	3201	3268	3266	3367	3405	3298	3347	3208	3091	3118	3237	3199	3089	3158	3147	3093	3265
3358	3299	3263	3327	3317	3315	3386	3263	3261	3482	3462	3489	3468	3477	3582	3430	3373	3340	3441	3563	3626	3417	3572	3332	3231	3255	3255	3348	3243	3360	3444	3389	3308	3529	3337	3381	3458	3390	3307	3275	3141	3281	3101	3363	3214	3154	3111	3312	3298	3200
3398	3315	3348	3509	3299	3241	3163	3214	3319	3411	3214	3298	3300	3345	3211	3495	3459	3466	3442	3533	3505	3348	3419	3307	3380	3317	3288	3182	3456	3580	3515	3360	3400	3369	3353	3411	3541	3445	3402	3332	3280	3128	3347	3346	3252	3143	3061	3336	3217	3218
3547	3496	3451	3612	3371	3370	3332	3328	3272	3277	3287	3294	3317	3399	3452	3463	3550	3458	3414	3567	3554	3462	3451	3510	3393	3418	3360	3255	3351	3486	3509	3338	3371	3406	3390	3422	3412	3312	3343	3266	3281	3409	3322	3243	3157	3229	3227	3308	3353	3222
3482	3347	3375	3410	3402	3326	3444	3327	3277	3342	3212	3171	3343	3348	3425	3443	3419	3432	3366	3537	3604	3485	3430	3395	3397	3391	3380	3313	3403	3480	3537	3337	3347	3516	3378	3306	3449	3409	3312	3331	3343	3377	3399	3372	3261	3169	3369	3357	3246	3226
3544	3211	3300	3388	3260	3166	3293	3191	3176	3292	3237	3311	3442	3336	3333	3325	3376	3337	3328	3387	3310	3322	3304	3503	3418	3386	3232	3293	3391	3410	3554	3437	3478	3622	3501	3366	3329	3394	3451	3213	3332	3358	3356	3270	3211	3357	3262	3437	3262	3344
3489	3225	3329	3184	3165	3198	3460	3307	3355	3397	3386	3338	3440	3346	3379	3346	3372	3285	3202	3496	3384	3400	3461	3490	3385	3295	3250	3166	3398	3435	3481	3451	3569	3617	3533	3505	3327	3377	3427	3259	3329	3275	3107	3191	3158	3309	3258	3366	3341	3272
3333	3272	3280	3262	3242	3317	3448	3566	3501	3315	3467	3414	3523	3397	3311	3399	3310	3332	3224	3410	3404	3455	3441	3523	3334	3157	3240	3177	3276	3466	3383	3439	3348	3502	3406	3407	3295	3338	3395	3444	3294	3276	3251	3378	3276	3436	3211	3271	3200	3362
3432	3138	3258	3367	3397	3382	3524	3477	3495	3659	3483	3499	3509	3319	3196	3242	3370	3376	3340	3289	3332	3503	3256	3371	3257	3177	3196	3273	3192	3382	3420	3346	3465	3448	3272	3298	3189	3336	3414	3317	3340	3410	3248	3455	3296	3299	3207	3204	3252	3314
3366	3247	3270	3464	3551	3482	3461	3370	3215	3356	3307	3495	3435	3267	3216	3288	3355	3338	3223	3202	3296	3228	3214	3090	3039	3025	3100	3188	3204	3446	3342	3386	3445	3386	3256	3113	3319	3377	3264	3267	3316	3357	3273	3369	3340	3258	3155	3426	3310	3366
3462	3275	3331	3427	3473	3486	3472	3341	3302	3296	3199	3345	3469	3401	3225	3286	3322	3357	3094	3203	3247	3201	2981	3078	3043	3025	3134	3158	3271	3318	3364	3260	3316	3400	3191	3282	3305	3285	3208	3116	3096	3251	3228	3107	3124	3094	3266	3371	3289	3228
3486	3369	3326	3441	3392	3425	3452	3539	3396	3576	3444	3386	3507	3415	3279	3331	3423	3322	3306	3317	3479	3435	3260	3155	3033	3111	3182	3136	3135	3233	3315	3195	3359	3433	3349	3263	3296	3107	3082	3089	3313	3279	3203	3249	3064	3126	3113	3328	3245	3186
3441	3321	3320	3374	3410	3422	3451	3449	3544	3684	3590	3521	3415	3458	3503	3323	3430	3388	3462	3488	3586	3605	3521	3395	3242	3250	3256	3107	3184	3259	3297	3201	3293	3420	3374	3179	3215	3140	3166	3192	3349	3455	3305	3387	3286	3217	3271	3362	3160	3229
3541	3316	3279	3300	3350	3257	3320	3459	3494	3695	3696	3587	3674	3496	3576	3422	3460	3379	3462	3676	3778	3703	3567	3346	3515	3341	3347	3144	3115	3393	3374	3326	3276	3361	3328	3292	3035	3135	3125	3317	3447	3450	3355	3436	3284	3434	3329	3249	3301	3347
3320	3291	3402	3311	3239	3184	3316	3290	3293	3667	3771	3571	3576	3698	3545	3496	3413	3466	3561	3482	3285	3303	3490	3415	3481	3323	3292	3220	3103	3414	3467	3457	3354	3349	3263	3149	3065	3238	3241	3440	3262	3308	3169	3354	3258	3327	3225	3251	3346	3371
3366	3396	3541	3328	3240	3233	3245	3178	3035	3335	3555	3484	3531	3581	3566	3576	3481	3297	3379	3364	3196	2969	3171	3245	3285	3313	3427	3313	3214	3280	3555	3413	3383	3264	3309	3198	3209	3360	3316	3238	3206	3017	3074	3012	3097	3132	3135	3368	3488	3508
3298	3455	3584	3474	3249	3345	3311	2972	2873	2957	3267	3286	3107	3438	3625	3512	3340	3160	3212	3191	3006	2947	3038	3141	2980	3084	3408	3309	3255	3447	3556	3412	3293	3299	3319	3301	3339	3461	3391	3249	3119	3133	2942	2707	2848	3034	2974	3339	3592	3546
3161	3513	3657	3518	3255	3320	3208	2933	2739	2681	2930	2960	2955	3350	3615	3547	3357	3325	3211	3198	2773	2656	2868	3024	2956	3065	3460	3542	3305	3344	3417	3348	3323	3393	3381	3264	3398	3467	3403	3209	3129	3020	2914	2610	2704	2851	2858	3324	3789	3727
3285	3693	3840	3595	3318	3202	3310	2876	2567	2599	2921	2874	2874	3358	3816	3795	3427	3246	3123	3075	2723	2613	2953	2967	2996	3234	3609	3515	3297	3310	3503	3413	3366	3351	3260	3255	3429	3441	3393	3179	2996	2950	2791	2598	2718	2819	3030	3293	3693	3638
3249	3797	3771	3486	3306	3149	3291	2981	2590	2822	3086	3042	3053	3307	3747	3770	3407	3293	3309	3025	2782	2640	3043	3137	3044	3254	3547	3512	3152	3280	3449	3501	3300	3403	3487	3365	3254	3377	3521	3231	3191	3049	2806	2723	2834	3040	3177	3477	3882	3839
3232	3504	3638	3489	3150	3161	3282	3208	2953	3058	3483	3176	3015	3503	3841	3532	3382	3146	3273	2985	2932	2843	3072	3219	3123	3260	3619	3547	3059	3195	3369	3473	3266	3224	3371	3246	3350	3461	3645	3400	3233	3186	3014	2920	3051	3267	3152	3483	3948	3828
3215	3592	3824	3553	3205	3125	3313	3156	2941	2962	3421	3088	3034	3390	3779	3657	3340	3161	3179	3179	2886	2794	3144	3139	3063	3246	3533	3426	3209	3307	3412	3270	3189	3322	3234	3228	3314	3503	3551	3409	3304	3135	3035	2867	3053	3217	3118	3409	3830	3905
3132	3604	3759	3440	3312	3205	3216	3056	2922	3029	3157	3022	3111	3430	4004	3539	3336	3179	3152	3262	2869	2831	2964	3107	3002	3247	3504	3526	3192	3346	3535	3256	3153	3232	3287	3071	3277	3471	3531	3190	3157	2938	2967	2830	2959	3116	3017	3531	3902	3789
3139	3571	3753	3530	3243	3221	3214	3127	2797	2858	3158	2956	3003	3455	3969	3646	3268	3271	3192	3150	2816	2765	2932	2964	2894	3252	3643	3450	3286	3303	3433	3279	3242	3250	3368	3084	3199	3468	3557	3230	2990	3023	2968	2852	2843	3012	3060	3482	3955	3639
3032	3661	3699	3426	3169	3343	3305	3108	2827	2876	3150	2938	3042	3381	3779	3654	3341	3221	3305	3060	2858	2697	2955	3025	3104	3248	3594	3456	3328	3252	3389	3423	3136	3292	3275	3032	3226	3377	3520	3321	3117	3103	2871	2808	2906	3116	3080	3398	3954	3745
3196	3581	3714	3354	3174	3199	3310	3042	2781	2904	3252	3084	2877	3324	3730	3714	3333	3243	3272	3039	2895	2739	2968	3105	3018	3345	3680	3474	3160	3235	3307	3283	3269	3320	3330	3130	3143	3354	3369	3268	3143	3070	2904	2844	2910	3077	2923	3380	3916	3595
3191	3643	3799	3407	3234	3336	3222	3038	2841	2986	3319	3063	2921	3237	3724	3515	3233	3075	3197	3086	2961	2742	3026	3118	3000	3204	3567	3358	3106	3119	3269	3307	3278	3130	3239	2981	3075	3400	3460	3180	3123	2977	2831	2728	2804	2945	3015	3319	3951	3781
3025	3545	3845	3482	3193	3316	3316	3029	2808	3012	3328	3106	2856	3243	3702	3552	3177	2952	3246	3073	2862	2843	3034	3181	2909	3241	3387	3378	3223	3130	3421	3331	3081	3174	3322	3097	3170	3436	3501	3270	3097	3000	2898	2773	2956	3015	3012	3458	3997	3713
3046	3597	3951	3447	3277	3250	3321	3130	2861	3072	3291	2946	2907	3198	3710	3436	3064	3095	3198	3156	2873	2828	2969	3163	2971	3202	3626	3442	3179	3234	3397	3333	3112	3140	3271	3070	3153	3341	3522	3354	3231	3099	2901	2875	2805	2996	3046	3475	3981	3848
2993	3661	3938	3531	3322	3260	3368	3124	2821	3025	3328	3020	2652	3261	3644	3442	3168	3195	3208	3107	2768	2723	3072	3195	3008	3217	3675	3523	3192	3154	3373	3274	3152	3203	3286	3118	3144	3346	3477	3325	3161	3192	2865	2726	2891	3093	3070	3434	3952	3698
3024	3714	3909	3474	3243	3165	3328	3176	2735	2923	3124	3006	2778	3208	3862	3548	3264	3094	3210	2976	2704	2683	3009	3093	3047	3107	3523	3497	3255	3100	3252	3285	3086	3214	3227	3076	3183	3369	3502	3385	3126	3054	2914	2793	2876	3084	2969	3432	3782	3546
3141	3591	3575	3363	3085	3103	3260	3102	2795	2809	3146	3142	2866	3291	3803	3550	3210	3145	3092	3055	2794	2867	3123	3199	2958	3127	3442	3448	3205	3060	3225	3287	3102	3142	3207	3060	3117	3452	3475	3268	3266	3153	2932	2755	2918	2926	3172	3371	3868	3685
2976	3542	3567	3167	3002	3024	3287	3037	2843	2976	3221	3043	2846	3231	3746	3474	3213	3194	3220	3036	2762	2771	3016	3087	2939	3103	3360	3481	3203	3063	3317	3290	3114	3109	3179	3012	3114	3389	3507	3455	3243	3158	3011	2911	2904	3010	3168	3367	3863	3746
2864	3491	3589	3253	3060	3073	3242	3145	2762	2846	3171	3055	2734	3240	3743	3526	3193	3121	3343	3150	2910	2959	2958	3153	3022	3127	3596	3588	3240	3191	3224	3239	3152	3171	3268	3063	3104	3302	3490	3427	3252	3173	3030	2764	2897	3046	2939	3278	3858	3650
2861	3457	3806	3336	3053	3124	3204	2992	2676	2786	3113	2928	2722	3126	3806	3642	3289	3108	3322	3154	3019	2794	2988	3198	2986	3193	3646	3541	3302	3132	3339	3328	3228	3126	3113	3148	3138	3362	3526	3278	3190	3146	2904	2866	2799	3051	2840	3311	3878	3666
2992	3564	3654	3384	3061	2997	3048	2873	2547	2829	3033	2850	2490	3184	3869	3613	3266	3071	3202	3120	2831	2875	3072	3202	3105	3278	3716	3572	3163	3131	3214	3172	3043	3120	3185	3063	3171	3433	3451	3468	3198	3215	3135	2854	2912	3137	2861	3348	3926	3667
2930	3407	3705	3196	2950	2961	3103	2915	2675	2800	3092	2907	2741	3172	3711	3612	3206	3117	3066	3184	2946	2824	3030	3164	3104	3128	3576	3491	3235	3114	3287	3252	3226	3049	3159	3170	3200	3522	3664	3414	3373	3324	2992	2855	2845	3035	2933	3310	3901	3725
2925	3465	3655	3192	2948	2997	3092	3053	2757	2785	3101	2901	2735	3196	3679	3566	3210	3190	3162	3243	2846	2851	3138	3193	3010	3122	3467	3582	3128	3152	3444	3296	3186	3178	3240	3085	3082	3464	3485	3433	3215	3046	3039	2806	2856	3055	2928	3314	3871	3488
2761	3383	3633	3281	3056	3102	3192	3110	2730	2851	3084	2959	2680	3237	3708	3593	3209	3188	3225	3135	2823	2775	2974	3117	2896	3009	3515	3508	3190	3062	3227	3232	3085	3113	3291	3172	3099	3391	3700	3400	3160	3082	2924	2824	2873	2929	2920	3213	3742	3665
2775	3386	3550	3355	3140	3107	3088	2980	2699	2779	3057	2954	2688	3282	3753	3613	3266	3234	3116	3089	2736	2687	2956	3089	2900	2996	3469	3330	3244	3061	3347	3239	3066	3140	3237	3236	3330	3458	3552	3433	3179	3220	3015	2800	3002	3092	3001	3359	3720	3687
2698	3327	3495	3332	3096	3093	3171	2958	2765	2877	3155	2874	2785	3298	3846	3691	3206	3173	3180	2983	2705	2867	3008	3044	2909	3091	3475	3371	3150	3008	3202	3251	3025	3136	3276	3074	3131	3462	3661	3350	3156	3130	2944	2750	2849	2954	2954	3268	3788	3520
2665	3339	3618	3236	3026	3029	3209	3072	2761	2854	3192	3109	2887	3426	3802	3612	3281	3181	3045	3113	2818	2775	2976	3081	2870	3037	3450	3326	3046	2946	3200	3130	2974	3125	3163	3098	3125	3309	3617	3303	3096	3013	2872	2771	2699	2891	2883	3060	3622	3461
2818	3421	3701	3372	3016	3033	3260	2995	2799	2966	3171	3234	2885	3401	3984	3549	3389	3310	3148	3026	2786	2810	2972	2991	2819	3038	3480	3412	3072	2963	3166	3205	3047	3038	3148	3061	3095	3431	3399	3297	3153	3152	2940	2735	2757	2941	2915	3235	3779	3631
2800	3358	3559	3315	2820	3063	3116	2979	2655	2803	3186	3056	2860	3296	3859	3725	3336	3232	3213	2996	2716	2665	2961	2999	2899	3200	3481	3584	3150	2963	3199	3245	3097	3072	3245	3045	3189	3465	3427	3217	3055	2953	2873	2674	2825	2973	2874	3300	3730	3594
2716	3400	3584	3395	3051	3016	3195	2980	2578	2828	3079	2976	2791	3193	3831	3690	3374	3230	3258	3062	2767	2675	2951	3067	2924	3041	3329	3542	3241	3002	3117	3282	3212	3171	3233	3174	3149	3363	3456	3283	3111	2982	2939	2604	2916	2899	2824	3194	3720	3452
2754	3303	3654	3428	3066	2993	3202	2990	2695	2779	3068	3123	2864	3296	3949	3705	3443	3218	3210	3075	2871	2763	2975	3163	2921	3012	3605	3569	3001	3078	3194	3411	3078	3229	3262	3194	3075	3355	3465	3190	2980	2912	2775	2697	2845	2891	2829	3201	3617	3454
2843	3485	3754	3457	3081	3121	3171	3003	2662	2683	3004	3022	2708	3224	3811	3697	3263	3135	3185	3050	2683	2614	2816	2963	3009	3058	3612	3481	3092	3089	3225	3331	3155	3161	3308	3214	3081	3357	3374	3171	3129	2882	2685	2647	2994	2945	2993	3143	3635	3587
2847	3553	3897	3596	3066	3231	3148	3042	2612	2567	2968	2907	2725	3145	3777	3590	3190	3058	3131	3073	2724	2632	2830	3006	2850	2986	3369	3438	3125	2959	3287	3225	3068	3198	3187	3202	3232	3409	3462	3339	3144	2949	2729	2689	2864	2973	2877	3324	3806	3623
2941	3380	3872	3520	3267	3214	3248	3078	2650	2705	3076	3033	2712	3050	3603	3459	3143	2950	3113	3160	2726	2556	2760	2995	2846	3108	3498	3388	3055	3134	3157	3139	3031	3083	3176	3105	3226	3267	3321	3102	3137	3010	2850	2671	2801	2937	2929	3218	3556	3556
2928	3504	3810	3473	3206	3227	3175	3038	2718	2767	3096	3124	2857	3138	3515	3409	3083	3009	3047	3019	2763	2504	2804	2918	2857	2971	3474	3250	3006	2892	3069	3048	2929	3005	3086	2920	3033	3241	3243	3126	3031	3050	2930	2703	2803	2805	2927	3083	3423	3370
2831	3445	3914	3541	3358	3089	3130	2871	2661	2763	3053	2938	2847	3157	3577	3399	3051	2995	2934	2724	2461	2491	2657	2895	2717	3003	3359	3267	2965	2900	3020	3043	2893	2980	3117	2981	2919	3140	3344	3248	3129	3152	2872	2683	2822	3149	3059	3235	3515	3519
2838	3567	3666	3461	3006	3142	3036	2850	2625	2686	2989	2905	2752	3120	3556	3478	3172	2952	2791	2879	2558	2424	2657	2764	2782	2984	3341	3201	3018	2881	3115	3027	2898	3008	3087	2957	2966	3145	3360	3163	3167	3012	2745	2526	2621	2892	2928	3251	3687	3655
2866	3494	3721	3467	3143	3076	3123	3008	2674	2783	2964	2988	2777	3198	3574	3421	3151	3007	3022	2877	2782	2579	2787	2944	2830	2980	3427	3200	2929	2843	2986	2976	2902	2998	2988	2984	2947	3102	3205	3097	2862	2746	2531	2417	2433	2651	2753	3101	3395	3455
2960	3381	3746	3411	3139	3162	3147	3029	2839	2913	3211	3034	2881	3168	3570	3505	3080	3021	3122	3170	2748	2642	2934	2987	2881	3055	3345	3233	2954	2896	3032	3009	2873	2876	3059	2971	2821	3008	3095	2984	2731	2742	2659	2493	2547	2605	2629	2920	3323	3194
3074	3408	3580	3342	2987	3173	3103	2853	2551	2526	2919	3015	2883	3071	3567	3435	3163	3020	3162	2932	2579	2586	2740	2966	2942	3093	3393	3330	3066	2947	2909	2999	2873	2919	3134	3007	2913	3012	3156	3071	2881	2988	2727	2664	2657	2850	2842	3041	3340	3375
2960	3482	3754	3392	3229	3051	2960	2676	2410	2397	2762	2837	2613	3130	3556	3442	3128	2952	3086	2874	2642	2348	2665	2777	2960	3088	3371	3336	3053	2920	3076	3061	3012	3004	3008	3048	2994	3060	3239	3071	3115	3047	2833	2931	2905	3031	3109	3180	3377	3311
2896	3447	3909	3463	3138	2895	3038	2878	2400	2420	2717	2769	2765	3021	3485	3525	3129	3080	2955	2892	2576	2510	2675	2855	2845	3049	3348	3304	3002	3017	3115	3096	3034	3005	3152	3035	3030	3127	3123	3162	3098	3166	3258	3044	2995	3047	3079	2980	3161	3052
3011	3323	3563	3434	3099	3039	2943	2812	2603	2465	2571	2834	2712	3060	3460	3277	3166	3025	3044	2846	2630	2562	2717	2879	2840	2921	3382	3229	3053	2940	3038	3052	2971	3034	3065	3135	2941	2984	3048	3117	3156	3184	3351	3237	3353	3133	3071	3087	2977	2917
2920	3092	3344	3214	3179	3009	3037	2854	2572	2617	2809	2846	2814	3030	3267	3292	3050	2972	2914	2880	2616	2457	2648	2774	2799	2976	3071	3162	2921	3008	3068	2906	3055	2995	3059	3028	2988	3082	3073	3121	3164	3375	3391	3422	3278	3298	3311	3210	3225	3130
2921	2961	3120	3160	3180	3036	2976	2949	2886	2851	2809	2997	2883	3044	3179	3169	3152	3210	3224	2988	2841	2824	2971	2892	2990	3017	3110	3076	2893	2936	2959	2931	2868	2940	3085	2958	3020	3073	3087	3187	3123	3178	3267	3252	3263	3229	3273	3187	3310	3135
3176	3038	3059	3158	3316	3249	3207	3311	3316	3317	3332	3260	3232	3200	3205	3309	3226	3372	3501	3323	3275	3409	3225	3188	3103	3206	3087	2996	3045	3023	3096	2960	2901	3078	3026	2953	3018	3212	3024	2982	2934	2919	2991	2894	2852	3011	2930	3002	3050	2985
3317	3313	3012	3081	3107	3231	3250	3428	3553	3632	3500	3507	3255	3374	3139	3270	3252	3426	3505	3474	3481	3524	3498	3238	3209	3088	3053	3021	3046	3143	2930	2967	2983	2996	2931	2951	2996	3074	3105	2955	2976	2909	2854	2872	2935	2950	2933	2915	2949	2860
3146	3042	2796	2951	2954	3035	3058	3270	3295	3380	3209	3300	3209	3148	3109	3056	3046	3178	3274	3234	3306	3189	3233	3013	3017	3128	2946	3050	3113	3112	3101	2841	2918	3088	3057	3111	3088	3183	3075	3037	3112	3011	3277	3175	3266	3152	3085	3276	3205	3199
3027	2926	2971	2860	2917	2889	2958	3173	3113	3013	2977	3082	2961	3074	3004	3021	3193	3090	3001	2935	3146	3074	3010	2887	3235	3164	3083	3154	3046	3149	3076	3072	3056	3157	3119	3084	3085	3249	3145	3065	3138	3146	3209	3380	3298	3396	3180	3213	3222	3385
3234	3159	3075	3231	3169	3062	3118	3096	3221	3059	3123	3194	3185	3111	3041	3178	3117	3231	3165	3189	3080	2957	2950	3059	3068	3022	2988	3005	3231	3100	3011	3053	3190	3177	3081	3151	3189	3041	3127	3078	3028	3130	3188	3182	3313	3321	3375	3298	3336	3394
3313	3362	3285	3433	3087	3169	3235	3148	3248	3217	3181	3255	3093	3169	3021	3072	3180	3177	3213	3132	3096	2960	2912	3072	3214	3009	3056	3125	3030	3090	3144	3095	3092	3211	3108	3128	3082	3115	3236	3095	3189	3103	3083	3203	3318	3422	3372	3447	3271	3395
3129	3028	3080	3072	2970	3026	3021	3064	2975	3126	3058	3071	3018	2969	3073	2965	2979	2959	2861	2989	2863	2991	2830	2977	3069	3081	3087	3062	3240	3089	2985	3069	2988	3191	3188	3071	3032	3243	3188	3292	3234	3232	3125	3213	3284	3380	3491	3438	3249	3286
3000	2982	3118	2959	2928	3052	2977	2994	2966	3001	2963	2977	2950	2945	2934	3003	2959	2860	2837	2761	2950	2896	2987	2925	3074	2917	2989	2996	3137	3158	3042	2964	3059	3122	3081	2992	3094	3159	3328	3093	3033	2946	2920	2814	2836	2973	3038	2849	2839	2906
3314	3204	3426	3461	3279	3217	3288	3207	3166	3085	3170	3250	3200	3204	3249	3220	3219	3297	3165	3091	3186	3150	3169	3032	3234	3073	3027	2910	3034	3001	2932	2983	2959	2912	3001	2928	2968	3077	3245	2929	2856	2644	2509	2326	2252	2453	2454	2477	2444	2378
3728	3702	3550	3581	3701	3613	3439	3435	3510	3470	3519	3503	3496	3543	3536	3574	3639	3597	3525	3396	3407	3522	3324	3395	3400	3243	3127	3083	3041	2979	3114	2980	2928	3041	2978	3004	3049	3099	3284	3003	2865	2685	2513	2445	2396	2522	2573	2471	2479	2534
3560	3654	3665	3543	3521	3556	3533	3412	3246	3381	3472	3315	3470	3446	3404	3562	3372	3400	3499	3367	3471	3313	3385	3406	3497	3450	3268	3268	3124	3083	3000	3114	3019	3045	3081	3055	3050	3302	3290	3230	2942	2931	2816	2670	2581	2811	2807	2723	2809	2886
3329	3145	3139	3127	3267	3124	3095	3040	3148	2951	3209	3247	3007	3173	3188	3174	3171	3174	3184	3110	3253	3091	3182	3219	3309	3180	3390	3264	3173	3002	2952	3185	2946	3018	3146	3174	3166	3331	3245	3144	3090	3002	2910	2673	2787	2778	2648	2610	2765	2766
3210	3274	3096	3037	3254	3300	3102	3015	2983	3018	3029	3060	3081	3076	3187	3227	3089	3145	3031	3225	3021	2993	3058	3179	3220	3291	3305	3280	3314	3055	3176	3179	3094	3180	3180	3216	3086	3183	3328	3252	3152	3057	2917	2822	2861	2801	2757	2794	2762	2881
2927	3139	3063	3014	2890	2965	3012	2849	2861	2962	2928	2838	2843	2996	2912	2938	2945	2951	3039	2939	2958	2815	2897	2968	3094	3138	3281	3454	3265	3017	3085	3321	3192	3065	3234	3142	3229	3179	3293	3311	3221	3290	3358	3141	3153	3220	3163	3257	3353	3288
2645	2574	2541	2625	2652	2568	2534	2618	2640	2556	2619	2523	2528	2573	2498	2454	2679	2491	2597	2545	2476	2417	2589	2727	2810	3039	3368	3540	3425	3013	3118	3215	3178	3139	3131	3237	3191	3112	3243	3442	3332	3529	3594	3650	3607	3692	3682	3614	3839	3623
2574	2638	2346	2302	2510	2621	2478	2493	2585	2650	2592	2556	2520	2591	2589	2491	2508	2543	2496	2621	2448	2513	2493	2701	2692	3068	3224	3478	3426	3034	3253	3186	3183	3127	3193	3293	3097	3125	3104	3267	3184	3523	3545	3598	3638	3530	3470	3465	3658	3554
2788	2935	2876	2676	2741	3023	2999	2930	2951	3017	3109	2819	2885	3090	3059	3033	2943	2993	3075	2948	2877	2921	2896	2890	2930	3011	3347	3473	3242	3158	3154	3184	3228	3120	3232	3164	3155	3085	3208	3090	3080	3178	3385	3190	3308	3480	3247	3334	3344	3411
3031	3019	3041	3117	3011	2893	3103	3205	3091	3073	3266	3004	3030	3247	3314	3165	3110	3027	3108	3047	3138	2930	2965	2966	3036	2966	3299	3491	3169	3249	3348	3306	3273	3233	3209	3249	3125	3246	3224	3354	3202	3270	3247	3052	3229	3277	3189	3191	3237	3186
2913	2884	2832	3012	2988	2838	2874	3035	3067	2967	3111	3039	3082	2966	2997	3033	3019	3140	3052	3135	2946	2916	2870	3024	3148	3224	3382	3378	3282	3262	3200	3462	3333	3276	3214	3127	3242	3258	3398	3280	3259	3191	3067	2867	2978	3131	3189	3068	3107	3216
3249	3065	2853	3018	3238	3142	3078	3091	3276	3216	3204	3209	3088	3092	3037	3173	3130	3269	3147	3172	3106	3204	3200	3408	3280	3293	3373	3324	3509	3390	3271	3247	3316	3272	3289	3165	3114	3274	3294	3160	2958	2875	2721	2450	2567	2678	2808	2662	2660	2638
3566	3674	3447	3441	3483	3535	3568	3537	3668	3655	3662	3590	3680	3474	3582	3555	3552	3599	3630	3641	3653	3584	3663	3594	3546	3417	3110	3380	3270	3268	3400	3222	3360	3324	3256	3241	3275	3337	3309	3079	2821	2739	2523	2276	2342	2446	2536	2459	2504	2472
3521	3941	3896	3709	3657	3799	3853	3879	3825	3918	3784	3864	3836	3822	3823	3821	3749	3772	3829	3764	3856	3748	3822	3589	3602	3227	3120	3306	3300	3376	3262	3264	3311	3213	3306	3272	3106	3352	3435	3183	2877	2823	2838	2667	2549	2772	2872	2776	2684	2761
3275	3396	3706	3797	3604	3610	3689	3739	3516	3670	3526	3641	3617	3656	3649	3713	3561	3633	3539	3475	3694	3482	3645	3593	3432	3220	3162	3149	3192	3450	3360	3290	3296	3293	3424	3300	3220	3412	3343	3295	3053	3091	2876	2769	2909	2942	2979	2943	2888	2960
3030	3057	3224	3514	3388	3047	3192	3389	3273	3135	3325	3269	3364	3449	3349	3353	3430	3225	3393	3340	3224	3186	3272	3364	3356	3178	3195	3197	3333	3293	3325	3285	3239	3372	3341	3259	3144	3166	3327	3265	2987	3072	2981	2803	2862	2904	2833	2823	2799	2792
3339	3005	2857	3150	3391	3109	2956	3161	3208	2953	3093	3167	3179	3268	3394	3375	3276	3285	3324	3283	3225	3201	3205	3358	3332	3322	3484	3398	3348	3080	3316	3322	3214	3210	3266	3249	3209	3252	3312	3185	3261	3155	3060	3182	3241	2977	2989	3057	3073	3185
3593	3577	3142	3083	3500	3486	3082	3148	3231	3130	3021	3221	3191	3315	3403	3297	3181	3299	3478	3385	3172	3086	3161	3225	3216	3475	3518	3546	3322	3124	3278	3368	3220	3186	3256	3180	3334	3177	3295	3263	3396	3469	3517	3683	3577	3671	3655	3537	3580	3671
2999	3195	2836	2583	2835	3073	2897	2612	2837	2762	2680	2707	2713	2723	2874	2763	2800	2932	2819	2697	2688	2549	2581	2791	3036	3258	3495	3611	3219	3080	3211	3353	3380	3220	3309	3254	3277	3157	3320	3352	3422	3498	3666	3723	3923	3821	3810	3797	3873	3789
2397	2783	2766	2388	2180	2635	2601	2421	2390	2603	2426	2343	2499	2400	2554	2542	2553	2526	2506	2540	2412	2332	2503	2634	2881	3154	3520	3611	3171	3260	3173	3305	3249	3243	3266	3353	3172	3088	3170	3299	3312	3424	3441	3620	3669	3592	3444	3533	3540	3561
2403	2897	3000	2835	2600	2814	3083	2700	2621	3045	2914	2656	2920	2872	2895	2919	2764	2876	2898	2957	2841	2702	2732	2806	2903	3146	3424	3487	3252	3199	3290	3325	3288	3198	3251	3295	3208	3118	3187	3138	3319	3219	3207	3271	3415	3310	3304	3236	3154	3322
2821	3199	3463	3440	3030	3046	3468	3277	2898	3495	3356	3086	3347	3308	3214	3356	3127	3276	3330	3360	3237	3053	3070	2966	2996	3076	3275	3429	3175	3112	3255	3329	3423	3222	3240	3135	3112	3167	3440	3270	3272	3240	3259	3064	3234	3203	3274	3117	2946	3179
2622	2755	3342	3234	2740	2762	3240	3116	2964	3024	3147	2803	3071	3126	2955	3100	2910	3106	3130	2942	2829	2848	2931	2931	2940	3071	3189	3100	3231	3184	3156	3353	3313	3241	3241	3170	3093	3335	3460	3285	3055	3018	2925	2759	2690	2935	3056	2908	2869	2757
2384	2642	3034	3012	2660	2690	2995	3136	2656	2924	3083	2821	3030	2973	2945	3035	2790	3019	2968	2958	2850	2905	3009	3108	3151	3184	3147	3290	3313	3196	3309	3331	3264	3263	3366	3118	3107	3387	3405	3251	2980	2756	2661	2456	2374	2521	2596	2458	2435	2465
2662	2891	3352	3449	3060	2954	3409	3479	3010	3298	3522	3137	3265	3442	3117	3374	3157	3315	3219	3318	3439	3285	3382	3364	3282	3273	3134	3198	3293	3316	3228	3307	3240	3342	3175	3180	3228	3363	3356	3095	2915	2687	2748	2496	2437	2625	2748	2505	2488	2547
3091	3225	3473	3777	3543	3148	3732	3777	3353	3515	3799	3491	3700	3735	3527	3703	3572	3652	3751	3542	3772	3706	3578	3448	3331	3254	3087	3203	3406	3294	3272	3174	3260	3287	3239	3098	3248	3369	3434	3245	3088	2946	2895	2707	2807	2876	3019	2975	2895	2886
3094	3054	3514	3633	3325	3111	3532	3725	3195	3431	3790	3338	3515	3456	3330	3632	3463	3556	3744	3550	3647	3537	3436	3256	3306	3264	3207	3282	3209	3316	3248	3208	3232	3392	3242	3253	3194	3317	3417	3246	3170	3082	3060	2978	2868	3083	3181	3015	2983	2901
2766	2994	3287	3365	2876	2818	3294	3254	2928	3059	3509	3194	3174	3311	3070	3382	3284	3300	3351	3416	3355	3238	3165	3239	3173	3197	3231	3292	3197	3190	3273	3287	3192	3300	3344	3286	3034	3334	3275	3220	3061	2989	3060	2959	3042	3169	2991	2933	2939	3049
2716	2850	3194	3168	2800	2656	3166	3053	2810	2941	3186	2842	3069	3096	3006	3164	3106	3203	3183	3213	3148	3034	3120	3126	3219	3185	3134	3293	3197	3087	3305	3309	3220	3203	3313	3201	3180	3242	3376	3262	3150	3225	3275	3347	3352	3396	3412	3478	3316	3376
2859	2978	3249	3248	2920	2765	3161	3245	2855	3093	3362	2851	3156	3063	3142	3301	3252	3244	3130	3158	3146	3009	3071	3134	3045	3127	3196	3235	3226	3074	3254	3338	3325	3214	3219	3281	3246	3202	3376	3351	3388	3407	3668	3695	3789	3863	3848	3769	3843	3845
2704	2765	3038	3079	2628	2670	2895	2898	2569	2814	2936	2683	2950	2812	2707	2989	2844	2847	2800	2892	2805	2649	2748	2760	2719	3012	3236	3295	3129	2938	3118	3197	3249	3093	3268	3328	3235	3150	3231	3290	3363	3545	3674	3700	3761	3697	3726	3727	3797	3770
2236	2602	2635	2550	2148	2242	2601	2426	2242	2519	2363	2244	2456	2436	2395	2495	2355	2555	2305	2394	2446	2199	2316	2492	2615	2859	3087	3315	3182	2983	3160	3247	3160	3108	3296	3342	3278	2998	3051	3243	3228	3229	3310	3319	3335	3327	3305	3329	3339	3438
2402	2689	2643	2519	2216	2572	2758	2432	2367	2612	2610	2381	2575	2526	2453	2454	2362	2568	2572	2586	2440	2351	2480	2587	2686	2890	3220	3386	3141	3042	2978	3126	3193	3231	3257	3209	3115	3111	3162	3237	3282	3201	3212	3093	3135	3062	3231	3037	3067	3119
2935	3357	3133	2861	2680	3008	3056	2812	2900	3175	2960	2885	3136	2830	3049	2930	2860	2803	2884	2938	2733	2727	2705	2931	2736	2845	3161	3375	3182	2890	2956	3093	3348	3172	3094	3200	3098	3122	3297	3223	3125	3074	3104	2962	3004	3103	3099	2920	2858	2975
3184	3387	2943	2649	2861	2970	2922	2726	2865	3038	2952	2936	2977	2746	2923	2854	2751	2874	2788	2869	2750	2718	2625	2796	2798	3040	3050	3207	3059	3040	2975	3086	2984	3000	3013	3041	3076	3098	3237	3234	2994	2819	2900	2651	2528	2585	2832	2670	2585	2612
2731	2672	2338	2450	2748	2733	2421	2421	2627	2520	2522	2570	2530	2594	2774	2608	2548	2591	2696	2634	2560	2674	2611	2729	2851	2993	3103	3182	3134	3010	2897	3096	2921	2942	3058	2906	3078	3164	3107	3114	2998	2715	2637	2415	2339	2459	2547	2419	2335	2491
2794	2678	2602	2789	2952	2712	2607	2828	2781	2642	2850	2878	2728	2763	2989	2797	2936	2858	2837	2883	2906	2995	2969	2870	3102	2973	3033	3019	3082	2892	2949	2931	3031	3014	3018	3055	3137	3123	3250	3149	3041	2867	2662	2562	2391	2513	2667	2661	2503	2640
3124	2993	3061	3191	3099	3006	3097	3087	3107	2992	3168	3200	3117	3226	3300	3211	3383	3271	3385	3286	3414	3319	3440	3142	3344	3133	3083	2950	3005	3154	2904	3067	3061	3000	3053	3010	3128	3127	3171	3219	3047	3141	3006	2980	2928	2994	3016	2927	2952	2939
3299	3234	3242	3101	3191	3152	3366	3322	2996	3144	3280	3219	3270	3202	3315	3388	3310	3248	3469	3199	3391	3361	3270	3173	3149	3074	3109	3091	3015	3020	3059	2961	3011	3064	3049	3079	3107	3080	3280	3133	3114	3083	3113	3144	3177	3270	3041	3111	3052	3106
3322	3251	3091	2881	2768	2999	3086	2847	2916	2964	2942	3071	3060	3145	3003	3271	3073	3195	3104	3045	3111	3003	3025	3019	3089	3121	3022	3053	3047	3133	2951	3001	2866	2902	2927	2958	3041	3041	3056	3055	2994	3021	3011	3039	3185	3135	3169	3191	3165	3095
[truncated: 920 more columns]
