# Supplementary material for: Spatial Resolution and Refractive Index Contrast of Resonant Photonic Crystal Surfaces for Biosensing
Source: IEEE Photonics J. Author manuscript; Available in PMC 2015 Sep 7. (PMC4561521; doi:10.1109/JPHOT.2015.2435699)
Supplement: fig4_data [file NIHMS64775-supplement-fig4_data.gz › Volumes/graham/MacBook_backup/PhD_folder_2015_06_02/paper_improvements/IEEE_J_Photonics/final_files/data_files/fig4/4c_raw/I11.csv]

4635	4137	4057	3950	3773	4001	4032	3948	3950	3819	3643	3587	3539	3351	3657	3996	4098	4174	4038	3913	3642	3496	3447	3639	4100	4364	4131	3723	3478	3310	3642	3986	4452	4373	4122	3581	3420	3529	3860	3809	3769	3571	3301	3470	3582	3536	3574	3476	3569	3512
4339	4177	3929	4122	4019	4312	4449	4288	4222	3769	3694	3466	3409	3398	3707	4073	4110	4053	3988	3707	3583	3293	3503	3862	4278	4363	4193	3883	3447	3517	3741	4161	4355	4410	3906	3436	3302	3620	4033	3938	3870	3478	3287	3406	3695	3643	3549	3683	3554	3691
4198	4014	3864	3934	4378	4477	4411	4294	3891	3627	3475	3333	3224	3421	3889	4139	4065	3971	3703	3465	3213	3224	3442	3943	4192	4278	4082	3730	3511	3515	3735	4176	4331	4077	3527	3346	3286	3540	3824	3979	3685	3412	3341	3526	3690	3712	3716	3661	3755	3541
4077	4043	3954	4004	4378	4536	4354	4105	3778	3544	3402	3278	3289	3541	3873	4019	3893	3729	3512	3230	3144	3143	3529	3992	4218	4061	3948	3613	3316	3449	3788	3925	4125	3833	3428	3246	3321	3597	3859	3943	3653	3410	3380	3531	3662	3687	3664	3853	3564	3589
4045	4177	4068	4260	4384	4475	4172	3830	3613	3355	3276	3174	3478	3743	4026	4045	3863	3732	3471	3340	3223	3305	3807	4094	4211	4056	3688	3393	3262	3448	3712	3855	3953	3630	3343	3471	3442	3792	4065	3903	3678	3604	3414	3715	3675	3754	3776	3942	3742	3613
4019	4094	4219	4317	4434	4253	3991	3622	3473	3296	3307	3302	3573	3679	3950	3965	3818	3678	3578	3453	3263	3645	3926	3994	4131	3903	3596	3109	3239	3510	3799	4033	3937	3656	3284	3484	3770	3900	4170	3938	3820	3630	3778	3682	3757	3726	3673	3666	3612	3646
4090	4310	4309	4413	4350	4010	3640	3538	3389	3527	3346	3424	3635	3851	4137	3993	3883	3788	3692	3553	3580	3933	4059	4060	3907	3793	3410	3150	3248	3680	3976	4027	3953	3693	3597	3796	3998	4234	4280	3902	3807	3667	3755	3653	3621	3587	3654	3636	3507	3431
4128	4314	4280	4138	4205	3870	3464	3463	3429	3546	3365	3675	3837	3952	3934	3995	3870	3939	3787	3661	3754	4075	4052	4093	3788	3613	3382	3289	3491	3845	4124	4041	3967	3790	3744	4038	4046	4167	4106	3819	3719	3629	3824	3592	3595	3524	3640	3444	3446	3376
4239	4377	4288	4143	3889	3596	3441	3296	3565	3472	3521	3614	3800	3927	3863	4025	3909	3868	3780	3756	3993	4061	4055	3899	3744	3532	3453	3297	3772	3985	4220	4038	3953	3782	3849	4029	4183	4069	3925	3747	3701	3645	3607	3627	3650	3652	3590	3638	3168	3304
4364	4324	4214	3871	3721	3419	3289	3433	3449	3559	3458	3816	3652	3966	3883	4078	4053	3929	3909	3926	4110	4058	4017	3683	3545	3588	3462	3622	4063	4153	4128	4027	3877	3947	4006	4102	4040	3942	3750	3745	3702	3714	3698	3621	3568	3575	3854	3687	3360	3355
4341	4230	3875	3770	3726	3537	3543	3411	3483	3388	3599	3805	3895	3907	3947	3985	3849	3812	3830	4146	4143	3889	3866	3792	3686	3691	3710	4028	4199	4122	4016	3939	3943	3878	3964	3970	3872	3653	3708	3863	3921	3912	3714	3649	3739	3954	3915	3764	3549	3638
4394	4212	3858	3570	3532	3494	3510	3435	3404	3703	3740	3889	3988	3942	4020	3924	3754	3785	3868	3948	3945	4006	3922	3730	3782	3932	4052	4261	4180	4150	3978	3811	3817	3824	3951	3956	3837	3653	3727	4014	4125	4058	3933	3872	3988	4238	3952	3802	3713	3735
4242	3904	3602	3560	3499	3773	3524	3478	3529	3608	3843	3843	3913	3841	3963	3730	3662	3616	4042	4048	3991	3971	3901	3880	3877	4035	4262	4334	4191	3848	3730	3626	3824	3919	4034	3872	3680	3796	4066	4222	4337	4118	4102	4129	4202	4248	4197	3894	3742	3957
4101	3803	3574	3461	3603	3767	3682	3664	3624	3862	3655	3951	3958	4021	3892	3860	3698	3604	3825	4038	3965	4097	3969	3912	4139	4158	4338	4241	4089	3764	3656	3749	3751	3938	3944	3874	3847	3966	4288	4465	4511	4123	4060	4300	4408	4343	4139	3876	3782	4094
3751	3567	3438	3460	3553	3750	3764	3706	3866	3978	3971	4021	4001	3923	3927	3956	3840	3763	3868	4036	4022	4061	4060	3957	4020	4404	4255	4144	3789	3760	3784	3770	3986	4106	3970	3929	3907	4151	4470	4658	4385	4094	4177	4293	4512	4349	4061	3928	3867	4221
3556	3438	3301	3679	3767	3937	3897	3862	4153	4091	4172	4132	4059	3979	3840	3837	3847	3995	3903	3966	3958	4071	4086	4210	4133	4277	4059	3843	3699	3630	3833	3941	4249	4070	4109	3940	4062	4301	4710	4764	4267	4010	4085	4315	4457	4236	3956	3729	3927	4135
3527	3531	3510	3570	3836	3871	3936	4069	4084	4250	4179	4048	4053	3965	3866	3949	3870	3936	3887	3776	3908	4001	4181	4120	4252	4195	3868	3652	3504	3836	3933	4121	4354	4237	4019	3861	4238	4391	4560	4235	3928	3909	4019	4330	4216	3943	3558	3757	4168	4198
3642	3601	3679	3794	3893	3963	3962	4210	4110	4118	4091	3987	4014	3830	3938	4109	3962	3882	3820	3847	3993	4000	4211	3993	3990	3904	3594	3507	3600	3890	4260	4428	4339	4162	3875	4044	4309	4602	4392	4099	3699	3850	4234	4295	4210	3896	3597	3848	4167	4103
3887	3927	3908	3951	4043	4123	4147	4232	4123	4242	4160	4031	3792	3905	3884	3996	3954	3922	3822	3799	3904	4241	4170	4151	3895	3718	3417	3500	3734	4080	4356	4441	4307	3843	3989	4162	4305	4376	4035	3793	3686	3813	4393	4215	4095	3683	3707	4022	4241	3976
3996	4034	4132	4163	4094	4285	4375	4342	4342	4255	4153	4059	3981	3856	3988	3905	3894	3892	3942	3892	3950	4270	4067	4024	3617	3399	3378	3666	4004	4316	4305	4384	4017	3794	3992	4220	4312	4030	3828	3545	3662	4091	4233	4238	3805	3701	3964	4213	4273	3879
4376	4412	4131	4211	4095	4387	4257	4343	4327	4176	4221	4021	4054	3918	3909	3867	3788	3926	3970	4043	4131	4197	4001	3748	3417	3451	3482	4003	4337	4446	4460	3970	3897	3917	3990	4301	4287	3783	3611	3636	3812	4012	4271	4068	3766	3793	4125	4356	4279	3956
4537	4373	4274	4269	4312	4314	4442	4339	4283	4320	4077	4059	3939	3734	3730	3907	3838	4150	4149	4217	4217	4134	3919	3557	3495	3567	3924	4099	4307	4434	4206	3751	3673	3893	4174	4312	4011	3614	3518	3635	4070	4292	4190	3962	3661	3878	4407	4513	4111	3934
4569	4232	4331	4074	4301	4464	4428	4459	4526	4307	4096	4033	4008	3864	3763	3748	3935	4246	4333	4273	4155	4045	3631	3507	3601	3819	4292	4439	4550	4166	3915	3727	3718	3791	4230	4132	3785	3638	3549	3937	4246	4290	4048	3841	3788	4231	4594	4349	4279	3998
4443	4146	4172	4201	4214	4491	4558	4372	4474	4260	4013	3848	3895	3822	3747	3940	4157	4348	4509	4223	4045	3779	3666	3601	3731	4169	4417	4474	4305	3866	3658	3468	3836	3994	4085	3855	3638	3642	3802	4216	4307	4366	3936	3883	4185	4274	4716	4257	4201	4010
4251	3924	4072	4125	4283	4389	4479	4412	4392	4157	3837	3903	3870	3776	4028	4092	4297	4351	4377	4188	3728	3503	3695	3773	3997	4436	4385	4339	3871	3592	3543	3750	3871	4021	3966	3784	3554	3682	4046	4467	4638	4083	3977	3965	4522	4599	4705	4331	4079	4211
3921	3801	3943	4054	4348	4375	4362	4188	4055	3946	3842	3901	3943	4077	4334	4279	4380	4405	4199	3842	3608	3602	3733	4052	4296	4656	4268	4137	3680	3536	3436	3823	3958	3896	3814	3655	3654	3928	4457	4559	4400	4087	3928	4122	4531	4756	4512	4382	4235	4396
3880	3759	3895	4054	4270	4291	4248	3892	3890	3743	3897	4013	4163	4385	4511	4429	4353	4117	3949	3644	3630	3518	3980	4278	4473	4210	4133	3795	3570	3518	3674	3943	3986	3822	3664	3695	3851	4270	4437	4520	4194	3993	3932	4403	4441	4508	4077	4090	4088	4597
3917	3743	3864	4148	4277	4154	3930	3882	3639	3935	3910	4052	4386	4613	4628	4235	4140	3795	3689	3561	3632	3916	4192	4525	4436	4241	3769	3551	3466	3562	3776	3916	3837	3710	3712	3686	4091	4401	4503	4398	4048	4063	4411	4616	4445	4311	4013	3895	4048	4251
3805	3793	4098	4105	4211	4198	3841	3730	3794	3964	4118	4385	4469	4580	4466	4178	3809	3593	3597	3636	3920	4254	4478	4410	4288	3903	3474	3596	3556	3944	4072	3940	3679	3711	3587	4058	4379	4340	4203	4031	3923	4241	4580	4613	4307	4204	3876	3982	4137	4196
3960	4024	4078	4161	4247	3952	3835	3863	3882	4088	4392	4449	4598	4389	4176	3833	3501	3499	3613	3989	4329	4382	4441	4315	3971	3784	3585	3673	3766	4046	3991	3787	3789	3697	3843	4106	4386	4281	4131	4007	4212	4298	4535	4457	4154	3785	3775	3997	4183	4080
4170	4132	4135	4207	4002	3954	3845	3790	4049	4244	4454	4593	4290	4069	3879	3565	3511	3664	3878	4269	4606	4515	4400	4057	3758	3706	3697	3772	3945	4026	3910	3739	3637	3753	3994	4248	4327	4128	3828	4022	4215	4474	4463	4128	3924	3798	3907	3929	3891	3868
4251	4215	4201	4164	4114	4043	4021	3926	4040	4331	4369	4373	3975	3765	3480	3467	3534	3746	4203	4528	4605	4397	4203	3731	3649	3672	3902	3867	3970	3954	3764	3684	3812	3956	4194	4299	3905	3898	3920	4086	4299	4270	4208	3829	3826	3765	3984	4019	3928	3649
4217	4245	4264	4068	4156	4234	4158	4141	4287	4366	4310	4048	3778	3630	3622	3628	3867	4157	4476	4355	4489	4106	3832	3711	3870	3942	4026	4087	3999	3796	3749	3887	4108	4158	4263	4272	3959	3893	3871	4167	4189	4131	3928	3746	3754	3891	4069	3951	3838	3631
4251	4322	4144	4197	4064	4213	4186	4158	4115	4167	4004	3845	3678	3659	3827	3887	4071	4224	4419	4301	4083	3774	3746	3727	3897	3951	4085	4029	3813	3814	3859	4015	4105	4328	4177	4003	3793	3810	3943	4161	3988	3927	3673	3619	3857	4015	4211	3997	3748	3645
4144	4148	4319	4153	4199	4130	4044	4012	4075	4023	3971	3811	3765	3811	3995	4014	4185	4166	4213	3932	3823	3940	3789	3900	3975	4049	3973	3892	3847	3810	4031	4328	4262	4210	4061	3896	3868	3988	4048	4008	3901	3703	3677	3660	3978	4088	4016	3851	3815	3774
4134	4325	4189	4037	4072	4011	4095	4110	3982	3995	3994	3947	3978	4059	3960	4144	4241	4122	3939	3799	3642	3838	4069	4105	4090	3951	3896	3889	3840	4068	4302	4317	4264	3943	4029	3988	4067	4023	3987	3931	3805	3570	3834	3829	4041	3911	3916	3851	3866	3832
4335	4364	4407	4138	3961	4000	4004	4004	4098	4127	4090	3977	4267	4120	4032	4042	3894	3864	3812	3746	3848	4006	3934	3922	3959	3819	3781	3958	4130	4330	4428	4364	4101	3946	3800	3939	4044	3878	3842	3805	3759	3613	3827	3942	3957	3851	3945	3839	3986	3981
4349	4397	4326	3978	3960	3947	3991	4122	4178	4265	4148	4221	4145	3987	3959	3927	3848	3869	3888	3967	3898	4002	3980	3906	3770	3880	3991	4046	4292	4480	4474	4285	4012	4038	4037	4045	4079	3871	3691	3654	3585	3785	3823	3913	3868	4032	3885	3888	4040	4104
4328	4414	4191	4060	4001	4053	4052	4204	4340	4340	4379	4161	4057	3919	3924	3936	3961	4050	4122	4086	4010	4070	3921	3756	3763	3694	4022	4159	4329	4472	4264	4152	3956	3966	4119	4065	3973	3708	3665	3709	3752	3753	3819	4002	3933	3932	3960	4002	4034	4133
4482	4512	4290	4114	4035	4031	4243	4349	4392	4313	4193	4042	3863	3803	3847	3898	4035	4097	4205	4124	3956	3890	3752	3684	3758	3990	4084	4362	4493	4234	4240	4244	4116	4103	4123	4015	3841	3699	3632	3885	3798	3739	3870	3896	3728	3841	3825	4084	4025	4072
4411	4364	4197	4118	3986	3977	4217	4224	4376	4174	4049	3865	3931	3930	4010	4019	4152	4183	4256	4013	3762	3699	3586	3663	3826	4038	4155	4326	4163	4309	4256	4235	4314	4179	3848	3882	3772	3561	3864	3893	3897	3764	3782	3884	3893	3850	4028	4050	3863	4157
4502	4372	4281	4092	4020	3987	4011	4234	4280	4144	4086	3887	3797	4017	4172	4255	4265	4208	3997	3912	3696	3651	3647	3634	3898	4048	4109	4117	4211	4204	4331	4423	4286	4131	3874	3806	3675	3709	3913	3929	3747	3853	3728	3809	3856	4029	4155	4064	3949	3960
4405	4420	4211	3894	3910	3891	4009	4123	4267	4140	4097	3919	3961	4028	4272	4132	4199	4134	4017	3771	3712	3684	3633	3729	3858	4072	4022	4103	4251	4322	4552	4459	4246	4114	3846	3954	3867	3881	4022	3793	3814	3755	3781	3784	3993	4147	4247	3989	3982	4140
4275	4301	4129	3988	3866	3975	4003	4261	4288	4219	4140	4326	3978	4235	4296	4265	4151	4053	4073	3864	3691	3738	3840	3825	3757	3974	4088	4304	4354	4318	4368	4293	4200	4148	3994	4164	3937	3917	3945	3819	3627	3810	3933	3845	4101	4050	4058	4014	3928	4162
4487	4251	4108	4113	4107	4215	4322	4345	4429	4206	3923	3914	4076	4072	4038	4272	4230	4237	4086	3806	3852	3793	3753	3725	3745	3990	4085	4325	4424	4384	4109	4117	4153	4148	4126	4142	4040	3841	3831	3843	3748	3964	3991	4080	3855	4193	4008	3988	4174	4218
4493	4391	4175	4070	4180	4390	4362	4404	4333	4236	4067	4035	4018	4014	4030	4266	4247	4347	4302	4062	3805	3655	3745	3600	3824	4052	4175	4393	4303	4389	4067	4164	4070	4281	4298	4051	3995	3870	3769	3775	3878	4044	4085	4006	4094	4200	4001	4057	4169	4144
4512	4511	4303	4208	4323	4498	4375	4429	4360	4183	3979	3808	3955	4011	4135	4253	4387	4422	4043	4031	3807	3712	3668	3738	4065	4082	4261	4300	4259	4232	4058	4289	4251	4139	4191	4013	3858	3819	4006	4008	4046	3929	4014	4175	4128	4158	4161	4076	4275	4115
4455	4336	4450	4236	4152	4349	4283	4249	4197	4067	3922	3799	3945	3992	4325	4190	4300	4416	4131	3954	3730	3800	3687	3834	3944	4115	4110	4161	4178	4277	4257	4326	4260	4187	4044	3946	3811	3891	3952	3972	4006	4053	3865	4121	4134	4216	4261	4145	3982	4177
4505	4399	4161	3991	4016	4028	4254	4217	4201	4021	3998	4060	3930	4180	4280	4224	4202	4239	4154	4014	3969	3818	4071	3916	4042	3945	3934	4055	4262	4265	4389	4375	4183	3997	3927	4055	4042	4008	3955	4074	3974	4078	4083	4115	4188	4163	4341	4172	4157	4170
4339	4268	4022	3890	3991	4174	4228	4230	4401	4286	4130	4025	3958	4041	4133	4136	4095	4178	4123	4116	3904	4027	3805	3879	3904	3925	4077	4176	4410	4348	4261	4082	4055	4070	4065	4112	4168	4014	4107	4103	4013	4080	4083	4072	4117	4159	4157	4092	4109	4133
4372	4110	3995	3770	4086	4109	4302	4571	4471	4433	4045	4094	4006	3786	4143	4121	4128	4140	4318	4156	4130	3922	3859	3830	3857	4106	4100	4307	4318	4274	4194	4100	4049	4073	3919	4202	4218	4100	4015	3950	4079	4011	4131	4213	4055	4152	4214	4204	4221	4131
4154	4256	4192	3998	4116	4369	4381	4566	4611	4419	4186	4020	3912	3911	3983	4217	4218	4255	4353	4138	4032	3906	3903	3799	3953	4098	4273	4290	4298	4341	4072	4208	4103	4105	4211	4163	4074	3927	3965	4133	4091	4084	4165	4128	4117	4070	4212	4182	4322	4168
4305	4405	4285	4149	4108	4283	4403	4213	4481	4178	4073	3869	3867	3952	4108	4237	4312	4420	4276	4078	4004	3904	3860	3921	4023	4115	4252	4341	4163	4237	4048	4031	4181	4072	4168	4055	4075	3969	4056	4011	4139	4043	4095	4054	3966	4015	4148	4214	4395	4257
4411	4320	4177	4004	4053	4191	4210	4375	4225	4242	4137	4085	4120	4132	4250	4153	4397	4334	4205	4127	4012	3978	3909	3986	4046	4146	4189	4285	4185	4328	4210	4195	4268	4199	4046	3947	3923	3949	4016	4158	4133	3944	4051	3873	4012	3997	4088	4119	4240	4204
4337	4333	4143	3948	3941	4033	4200	4185	4352	4314	4234	4207	4211	4118	4241	4176	4272	4244	4256	4256	4157	4140	4108	4032	3980	4039	4159	4210	4352	4450	4424	4310	4210	4130	3990	3995	3982	3914	4009	4016	4002	4022	3891	3887	4040	4167	4127	3991	4032	4157
4363	4250	3988	3999	3881	4045	4177	4227	4496	4327	4338	4296	4125	4042	4074	4050	4131	4344	4314	4317	4189	4287	4211	4038	3995	3949	4122	4116	4296	4452	4391	4333	4261	4113	4039	4144	4174	3992	3965	3941	3866	3984	3945	3976	4001	3957	3751	3953	4137	4270
4276	4147	4101	3954	3869	4063	4121	4296	4489	4393	4304	4246	4191	4054	3947	4136	4266	4379	4422	4342	4105	4258	4006	3951	3965	4025	4197	4165	4384	4399	4366	4292	4260	4260	4150	4214	4186	4116	3874	3977	3913	3964	4041	3972	3952	3823	3776	3808	4045	4139
4338	4272	4271	3989	3927	4065	4054	4352	4382	4526	4349	4342	4119	4064	4062	4179	4286	4290	4325	4427	4442	4241	4058	4053	4062	4221	4346	4207	4416	4390	4334	4371	4373	4124	4416	4089	4103	3973	3844	3990	4000	3808	3944	3980	3718	3916	3844	3879	4073	4030
4353	4449	4350	4096	3957	4052	4078	4149	4291	4241	4257	4262	4054	3867	4284	4247	4337	4392	4392	4399	4305	4279	4094	4146	4021	4193	4206	4341	4397	4388	4462	4488	4590	4282	4325	4183	4161	4025	4075	4069	3921	3974	3799	3847	3761	3825	3796	4054	3963	3952
4583	4638	4345	4192	3987	3935	4027	4045	4241	4317	4189	4248	4241	4253	4287	4351	4269	4393	4320	4395	4283	4305	4170	4137	4116	4083	4101	4325	4322	4434	4472	4469	4510	4209	4145	4244	4130	4085	4103	3920	3897	3789	3693	3759	3880	3925	3840	3837	3851	3850
4445	4449	4371	4140	4073	3966	3974	4075	4091	4154	4228	4316	4284	4211	4308	4281	4148	4330	4342	4341	4571	4409	4285	4135	4187	4122	4170	4174	4163	4468	4492	4386	4371	4411	4226	4277	4411	4285	4005	4019	3884	3814	3808	3887	3841	3807	3757	3730	3934	3952
4367	4458	4390	4225	4193	4069	4051	4024	4163	4344	4376	4359	4232	4311	4233	4162	4266	4325	4405	4565	4464	4416	4370	4206	4053	4091	3952	4302	4313	4345	4339	4571	4464	4284	4357	4324	4245	4207	4101	3909	3905	3865	3954	3915	3822	3771	3627	3692	3804	3871
4357	4603	4571	4398	4296	4282	4133	4110	4217	4299	4397	4363	4293	4100	4159	4236	4182	4418	4466	4571	4610	4422	4355	4199	4144	4210	4225	4180	4339	4420	4388	4383	4463	4478	4373	4403	4447	4210	4085	4087	3986	4030	4028	3809	3831	3686	3617	3749	3725	3899
4464	4653	4620	4541	4377	4318	4063	4126	4188	4187	4444	4314	4361	4236	4186	4184	4210	4352	4460	4574	4536	4576	4458	4394	4175	4162	4054	4108	4169	4359	4337	4420	4487	4510	4336	4496	4283	4300	4083	4144	4158	4065	4049	3723	3787	3832	3808	3686	3805	3740
4426	4517	4535	4589	4402	4164	4048	4111	4175	4137	4382	4410	4458	4245	4115	4189	4211	4342	4409	4694	4627	4611	4430	4268	4245	3914	3956	4034	4105	4164	4313	4602	4440	4304	4466	4385	4339	4304	4371	4338	4076	4142	3888	3733	3972	3851	3969	3726	3814	3718
4332	4226	4532	4622	4427	4393	4182	4137	4096	4211	4374	4487	4444	4358	4328	4148	4259	4277	4352	4534	4691	4592	4535	4470	4354	4090	4033	3850	4020	4141	4140	4323	4355	4493	4185	4385	4413	4478	4345	4382	4154	3985	4048	4047	4017	3952	3946	3994	3873	3921
4168	4315	4449	4588	4530	4653	4363	4172	4198	4163	4396	4512	4397	4445	4189	4282	4216	4212	4347	4412	4550	4576	4412	4463	4364	4101	3981	4035	4037	4015	4079	4152	4286	4363	4422	4485	4481	4434	4320	4272	4262	4198	4194	4135	4202	4063	3966	3941	4037	4212
4365	4329	4488	4634	4859	4662	4390	4201	4220	4167	4317	4371	4385	4282	4263	4312	4279	4246	4321	4371	4489	4497	4659	4438	4443	4341	4064	3971	3932	3993	4047	3965	4129	4302	4289	4467	4372	4411	4387	4299	4304	4364	4302	4298	4187	4148	4001	4120	4101	4180
4505	4405	4593	4707	4612	4750	4435	4364	4111	4146	4331	4258	4320	4276	4237	4281	4218	4194	4049	4313	4406	4519	4508	4591	4375	4333	4219	4073	4047	3984	4131	4207	4233	4175	4102	4201	4488	4351	4237	4444	4363	4450	4283	4305	4119	4358	4341	4297	4210	4194
4562	4448	4398	4546	4563	4731	4462	4401	4182	4211	4342	4173	4404	4363	4329	4353	4411	4308	4209	4451	4343	4393	4569	4575	4437	4376	4265	4076	4092	4105	3876	4062	4064	3950	4054	4146	4316	4339	4500	4419	4398	4367	4422	4388	4486	4492	4462	4360	4272	4172
4582	4350	4407	4321	4556	4688	4540	4395	4245	4225	4366	4198	4374	4406	4464	4422	4481	4354	4288	4255	4471	4340	4525	4700	4547	4289	4299	4277	4050	3959	3944	3931	4062	3795	3890	4042	4209	4196	4353	4382	4287	4323	4441	4423	4503	4589	4592	4452	4584	4247
4612	4210	4254	4429	4477	4740	4741	4524	4427	4180	4190	4303	4374	4401	4492	4497	4438	4262	4218	4177	4315	4335	4372	4371	4447	4356	4518	4335	4179	4082	3969	4063	4043	3968	4040	4157	4228	4027	4316	4229	4398	4429	4330	4443	4539	4527	4463	4620	4497	4583
4506	4410	4372	4401	4556	4879	4658	4696	4505	4298	4221	4266	4313	4209	4464	4357	4380	4338	4177	4231	4220	4298	4403	4452	4451	4400	4515	4286	4331	4151	4039	4019	4018	3894	3971	4010	4144	4067	4089	4163	4358	4462	4402	4415	4401	4490	4538	4528	4608	4671
4709	4496	4466	4382	4394	4677	4700	4519	4419	4206	4210	4275	4185	4147	4337	4400	4445	4456	4329	4223	4263	4137	4263	4313	4367	4341	4391	4289	4313	4370	4253	3993	4069	4018	3853	3976	4126	4064	4032	4192	4259	4288	4357	4272	4408	4592	4532	4473	4533	4570
4853	4543	4693	4362	4256	4477	4563	4360	4378	4373	4326	4214	4146	4156	4228	4466	4470	4517	4444	4390	4266	4230	4153	4215	4240	4284	4375	4289	4327	4351	4199	4178	4114	4054	4035	4110	4098	4092	4172	4165	4070	4170	4266	4349	4364	4509	4362	4577	4434	4495
4570	4489	4648	4236	4342	4434	4386	4420	4564	4540	4290	4288	4234	4272	4336	4382	4433	4416	4476	4292	4265	4234	4105	4309	4266	4259	4256	4366	4350	4441	4178	4353	4434	4295	4074	4110	4027	4118	4235	3960	4110	4028	4102	4219	4254	4364	4228	4211	4381	4295
4575	4584	4595	4434	4458	4428	4357	4364	4586	4513	4516	4396	4220	4230	4168	4244	4332	4520	4466	4341	4327	4367	4125	4146	4159	4180	4162	4322	4256	4401	4421	4336	4436	4277	4332	4050	4270	4108	4187	4207	4160	4127	4087	4091	4169	4229	4020	4180	4223	4206
4516	4705	4590	4536	4393	4384	4357	4466	4408	4577	4472	4361	4406	4175	4195	4190	4271	4483	4489	4448	4493	4330	4231	4220	4020	3969	4133	4112	4195	4353	4401	4272	4487	4433	4315	4386	4369	4312	4341	4279	4185	4124	4050	4088	3962	4076	4099	4068	4173	4169
4550	4500	4599	4525	4519	4460	4195	4189	4285	4446	4409	4341	4419	4200	4147	4228	4170	4360	4335	4591	4536	4426	4342	4228	4211	4054	3974	4221	4274	4319	4293	4274	4371	4443	4384	4456	4615	4407	4435	4488	4401	4273	4207	4086	4073	4187	4036	4074	4054	4060
4274	4349	4388	4443	4525	4350	4347	4336	4282	4371	4555	4467	4462	4429	4201	4311	4281	4225	4486	4559	4452	4516	4261	4429	4229	4136	4118	3978	4075	4131	4136	4377	4370	4293	4687	4502	4668	4580	4629	4622	4513	4485	4321	4339	4293	4303	4183	4193	4071	4249
4301	4338	4480	4535	4480	4486	4440	4291	4464	4333	4463	4561	4394	4541	4396	4428	4255	4238	4279	4448	4407	4640	4574	4580	4489	4304	4238	4121	4012	3950	4124	4194	4462	4374	4422	4551	4493	4743	4601	4702	4632	4486	4428	4485	4307	4382	4292	4156	4209	4320
4377	4231	4340	4575	4654	4568	4487	4541	4325	4259	4435	4576	4583	4623	4464	4339	4388	4247	4293	4381	4580	4566	4687	4592	4492	4400	4218	4137	4250	4079	4185	4279	4302	4303	4368	4444	4568	4556	4668	4851	4682	4744	4613	4556	4407	4469	4371	4312	4314	4330
4515	4315	4382	4338	4730	4559	4432	4538	4422	4207	4225	4451	4703	4621	4706	4583	4376	4419	4254	4394	4350	4575	4494	4560	4542	4441	4419	4365	4267	4187	4185	4248	4072	4256	4228	4394	4405	4524	4456	4705	4640	4634	4678	4586	4564	4457	4511	4402	4473	4551
4385	4220	4134	4347	4435	4611	4481	4458	4432	4411	4454	4427	4496	4665	4756	4617	4569	4472	4278	4221	4206	4450	4425	4552	4661	4719	4558	4565	4611	4420	4219	4360	4169	4305	4185	4218	4424	4458	4461	4595	4547	4469	4715	4472	4501	4413	4522	4467	4487	4468
4231	4222	4251	4304	4346	4487	4555	4759	4668	4576	4356	4525	4468	4604	4665	4692	4658	4540	4426	4398	4515	4381	4431	4448	4620	4764	4641	4521	4505	4547	4379	4371	4275	4262	4231	4308	4240	4259	4466	4361	4524	4407	4450	4496	4292	4574	4449	4336	4424	4682
4493	4479	4296	4408	4459	4694	4593	4693	4674	4509	4583	4502	4580	4509	4644	4598	4625	4617	4487	4431	4427	4246	4349	4507	4608	4669	4578	4521	4605	4738	4552	4475	4498	4430	4483	4331	4210	4228	4417	4322	4378	4329	4215	4325	4179	4380	4473	4543	4436	4432
4656	4438	4479	4458	4475	4456	4562	4594	4698	4565	4601	4521	4572	4640	4655	4784	4720	4752	4781	4667	4546	4333	4328	4472	4441	4506	4585	4518	4664	4624	4619	4628	4629	4505	4555	4423	4336	4162	4356	4290	4305	4254	4290	4191	4161	4326	4314	4345	4327	4445
4506	4457	4474	4501	4375	4315	4408	4537	4606	4740	4638	4810	4704	4542	4587	4651	4702	4670	4698	4607	4656	4524	4335	4452	4317	4325	4326	4591	4500	4560	4554	4620	4570	4651	4567	4598	4520	4374	4416	4305	4318	4373	4230	4185	4267	4171	4097	4338	4186	4312
4418	4480	4517	4486	4430	4461	4353	4568	4773	4808	4767	4772	4873	4711	4615	4652	4569	4535	4590	4686	4602	4630	4484	4391	4429	4479	4259	4476	4392	4438	4484	4512	4481	4592	4604	4597	4559	4512	4454	4364	4476	4417	4323	4276	4194	4242	4066	4156	4310	4261
4499	4362	4567	4649	4490	4542	4332	4446	4636	4553	4708	4849	4823	4695	4625	4788	4557	4487	4654	4754	4649	4610	4534	4640	4502	4512	4325	4355	4445	4291	4418	4401	4416	4572	4592	4752	4678	4477	4717	4611	4604	4503	4335	4421	4279	4330	4198	4342	4262	4300
4449	4463	4390	4590	4755	4670	4545	4393	4447	4585	4686	4834	4958	4824	4732	4805	4604	4505	4524	4506	4500	4532	4498	4542	4550	4416	4438	4408	4247	4314	4298	4242	4406	4469	4503	4574	4603	4468	4710	4698	4619	4527	4458	4425	4438	4510	4503	4408	4504	4450
4282	4317	4341	4696	4702	4657	4569	4359	4421	4378	4534	4912	4828	4918	4882	4716	4780	4566	4405	4374	4470	4381	4460	4395	4602	4468	4456	4435	4375	4361	4302	4189	4284	4321	4513	4379	4540	4374	4464	4599	4479	4610	4539	4596	4591	4529	4497	4561	4474	4668
4394	4230	4290	4581	4582	4600	4716	4462	4359	4294	4486	4638	4768	4763	4941	4861	4679	4466	4464	4424	4274	4482	4294	4464	4566	4628	4576	4560	4398	4334	4288	4284	4352	4373	4273	4439	4300	4286	4413	4402	4499	4638	4394	4541	4586	4623	4544	4399	4514	4548
4524	4431	4363	4382	4441	4589	4649	4558	4491	4356	4572	4524	4612	4650	4692	4821	4646	4651	4439	4229	4338	4188	4231	4333	4434	4342	4373	4378	4419	4419	4433	4324	4325	4349	4139	4254	4107	4324	4431	4228	4418	4508	4446	4415	4436	4529	4395	4311	4495	4479
4607	4625	4414	4383	4393	4547	4501	4449	4628	4385	4569	4479	4531	4552	4553	4699	4554	4555	4534	4321	4359	4156	4273	4261	4143	4174	4350	4502	4568	4521	4442	4412	4384	4458	4278	4370	4322	4065	4406	4105	4255	4253	4182	4355	4223	4217	4308	4296	4264	4397
4645	4548	4587	4576	4451	4430	4380	4433	4498	4463	4598	4691	4458	4530	4467	4584	4504	4505	4390	4486	4266	4257	4086	4264	4215	4304	4116	4413	4477	4430	4385	4621	4487	4425	4619	4413	4393	4497	4363	4335	4322	4307	4341	4268	4298	4231	4185	4228	4151	4278
4550	4455	4541	4663	4589	4523	4475	4277	4474	4393	4511	4667	4674	4382	4498	4278	4445	4418	4552	4408	4427	4440	4356	4287	4315	4425	4312	4359	4428	4373	4304	4386	4542	4632	4500	4666	4460	4433	4351	4416	4410	4334	4250	4265	4239	4287	4176	4231	4225	4287
4610	4511	4575	4724	4702	4451	4429	4282	4346	4365	4506	4600	4564	4662	4458	4443	4304	4330	4315	4423	4432	4272	4229	4387	4410	4408	4351	4344	4323	4325	4265	4448	4451	4537	4608	4452	4580	4347	4587	4518	4536	4315	4376	4344	4377	4249	4249	4356	4303	4482
4609	4376	4508	4695	4786	4723	4500	4420	4293	4368	4440	4607	4645	4653	4463	4440	4373	4245	4397	4405	4248	4356	4309	4374	4346	4399	4517	4327	4447	4235	4332	4281	4330	4489	4396	4404	4538	4482	4511	4358	4528	4432	4446	4415	4389	4486	4451	4468	4441	4591
4592	4477	4605	4748	4718	4659	4463	4439	4385	4395	4539	4641	4598	4617	4624	4591	4595	4447	4283	4185	4270	4298	4329	4446	4474	4528	4526	4593	4519	4460	4246	4453	4379	4413	4475	4360	4343	4501	4442	4421	4456	4399	4413	4387	4633	4397	4561	4585	4617	4607
4613	4548	4685	4690	4788	4748	4645	4590	4659	4555	4670	4510	4618	4614	4514	4631	4573	4533	4369	4399	4265	4356	4228	4336	4409	4592	4632	4622	4575	4540	4575	4509	4471	4428	4403	4337	4236	4253	4194	4196	4235	4275	4370	4288	4446	4428	4556	4553	4621	4695
4781	4710	4798	4741	4830	4765	4840	4735	4547	4572	4562	4627	4623	4616	4498	4534	4674	4655	4485	4468	4406	4206	4163	4309	4259	4466	4501	4495	4727	4599	4716	4654	4550	4532	4455	4370	4350	4232	4187	4331	4205	4271	4398	4337	4375	4266	4430	4366	4478	4444
4797	4923	4776	4763	4749	4801	4772	4771	4602	4779	4601	4711	4616	4640	4509	4650	4505	4585	4535	4610	4421	4347	4158	4146	4268	4459	4472	4557	4625	4548	4608	4612	4646	4663	4509	4459	4395	4368	4294	4389	4225	4267	4290	4286	4221	4242	4585	4363	4535	4418
4795	4846	4966	4685	4810	4792	4714	4721	4848	4759	4837	4832	4694	4630	4623	4492	4561	4583	4667	4596	4619	4426	4298	4416	4485	4379	4581	4516	4473	4508	4605	4579	4549	4714	4638	4544	4502	4454	4431	4488	4505	4510	4274	4413	4356	4447	4505	4405	4466	4293
4721	4663	4963	5061	4825	4861	4665	4687	4729	4742	4727	4681	4682	4581	4533	4583	4549	4536	4513	4708	4592	4573	4591	4478	4532	4585	4601	4422	4537	4446	4380	4634	4397	4596	4574	4622	4422	4572	4582	4603	4576	4585	4586	4598	4681	4763	4665	4664	4536	4567
4830	4675	4710	4833	4935	4914	4669	4726	4652	4578	4798	4718	4741	4581	4473	4576	4590	4661	4601	4396	4705	4596	4468	4538	4701	4561	4701	4631	4477	4509	4437	4370	4432	4580	4473	4479	4471	4365	4464	4676	4607	4607	4653	4567	4829	4734	4848	4775	4725	4727
4786	4597	4763	4660	4779	4684	4684	4716	4585	4555	4609	4617	4521	4713	4638	4584	4515	4568	4572	4354	4372	4283	4383	4591	4626	4684	4832	4832	4642	4587	4446	4533	4537	4490	4288	4428	4368	4396	4322	4426	4482	4540	4633	4529	4746	4827	4837	4759	4837	4592
4722	4561	4574	4606	4551	4679	4586	4873	4728	4603	4620	4598	4535	4641	4643	4611	4577	4622	4548	4507	4364	4366	4364	4289	4511	4617	4757	4727	4834	4673	4681	4603	4553	4426	4417	4483	4410	4295	4433	4528	4452	4464	4448	4558	4580	4615	4759	4682	4612	4698
4834	4647	4727	4496	4536	4445	4686	4636	4723	4716	4692	4429	4454	4364	4624	4783	4548	4634	4596	4492	4538	4473	4406	4351	4490	4698	4681	4665	4704	4651	4733	4676	4707	4647	4431	4506	4373	4488	4461	4481	4594	4507	4469	4497	4653	4495	4493	4568	4325	4439
4813	4655	4519	4629	4406	4360	4346	4640	4563	4694	4728	4480	4462	4486	4412	4553	4688	4615	4697	4645	4582	4535	4573	4381	4518	4459	4412	4558	4740	4695	4615	4773	4669	4694	4751	4410	4563	4566	4730	4733	4514	4626	4537	4601	4594	4543	4483	4433	4289	4279
4817	4674	4767	4467	4559	4478	4452	4404	4581	4682	4762	4581	4581	4479	4562	4517	4507	4488	4588	4544	4669	4728	4659	4664	4629	4471	4581	4528	4798	4494	4566	4536	4540	4691	4613	4492	4529	4647	4668	4763	4773	4640	4753	4623	4532	4512	4480	4417	4295	4194
4823	4685	4662	4537	4481	4560	4444	4463	4458	4590	4619	4508	4527	4598	4649	4549	4548	4504	4530	4602	4601	4604	4641	4580	4660	4589	4556	4622	4592	4469	4474	4373	4468	4430	4385	4499	4474	4489	4703	4675	4617	4602	4632	4672	4504	4687	4454	4516	4534	4363
4722	4484	4549	4585	4436	4676	4616	4381	4502	4538	4560	4559	4616	4613	4677	4645	4494	4629	4641	4409	4415	4517	4520	4588	4825	4674	4807	4657	4638	4561	4514	4481	4381	4367	4382	4308	4468	4442	4607	4636	4608	4587	4400	4551	4645	4618	4615	4339	4548	4457
4783	4580	4444	4572	4688	4682	4639	4707	4584	4603	4624	4436	4389	4385	4665	4751	4633	4760	4633	4562	4459	4490	4568	4555	4629	4766	4617	4607	4775	4582	4578	4510	4392	4364	4382	4543	4408	4458	4486	4551	4425	4517	4277	4374	4419	4466	4329	4282	4288	4391
4796	4665	4625	4559	4546	4612	4667	4705	4676	4688	4531	4437	4451	4668	4523	4593	4790	4721	4717	4695	4658	4704	4451	4656	4308	4595	4640	4590	4556	4611	4535	4495	4514	4427	4478	4416	4572	4545	4572	4534	4441	4342	4376	4283	4330	4243	4353	4290	4383	4436
4766	4614	4693	4645	4615	4689	4574	4592	4696	4664	4697	4725	4587	4573	4732	4600	4730	4732	4644	4628	4762	4595	4642	4715	4617	4374	4407	4527	4370	4454	4373	4445	4437	4471	4339	4562	4568	4668	4589	4505	4364	4518	4563	4489	4410	4520	4444	4304	4411	4423
4727	4581	4617	4598	4735	4790	4704	4657	4652	4750	4782	4766	4738	4763	4559	4810	4692	4602	4582	4481	4656	4600	4724	4696	4569	4519	4529	4544	4475	4449	4282	4310	4290	4350	4391	4601	4457	4533	4557	4474	4570	4585	4646	4663	4605	4522	4582	4487	4399	4718
4837	4724	4768	4653	4661	4894	4854	4761	4586	4694	4756	4790	4618	4783	4823	4829	4873	4728	4488	4483	4419	4587	4615	4704	4669	4633	4468	4590	4408	4467	4453	4423	4242	4283	4595	4472	4603	4457	4490	4616	4343	4570	4446	4577	4597	4571	4593	4564	4656	4673
4761	4897	4695	4892	4760	4660	4873	4727	4727	4755	4772	4631	4736	4793	4650	4929	4974	4821	4571	4485	4406	4462	4517	4551	4675	4463	4645	4456	4482	4536	4707	4494	4360	4373	4358	4432	4505	4376	4538	4486	4633	4492	4586	4617	4498	4422	4541	4570	4496	4580
4774	4797	4758	4788	4745	4790	4798	4636	4851	4709	4716	4789	4668	4761	4708	4839	4801	4747	4712	4570	4565	4501	4540	4541	4418	4440	4527	4450	4582	4565	4683	4553	4477	4500	4526	4601	4715	4679	4678	4500	4512	4473	4650	4587	4538	4532	4467	4349	4504	4524
4806	4529	4779	4765	4747	4906	4780	4717	4584	4831	4692	4758	4819	4748	4868	4766	4714	4767	4810	4680	4584	4609	4476	4651	4596	4613	4512	4476	4566	4607	4657	4616	4464	4645	4544	4625	4862	4787	4678	4684	4664	4554	4645	4604	4498	4412	4498	4348	4407	4480
4548	4641	4932	4806	4961	5100	4863	4664	4563	4830	4807	4849	4926	4918	4948	4898	4769	4653	4590	4691	4643	4710	4619	4700	4644	4592	4423	4508	4667	4543	4573	4547	4687	4628	4662	4698	4780	4803	4811	4703	4717	4666	4738	4725	4603	4640	4518	4615	4645	4509
4778	4627	4635	4827	4770	4991	4844	4785	4720	4747	4725	4703	5035	4919	5076	5021	4666	4600	4580	4536	4641	4686	4488	4604	4741	4715	4668	4826	4810	4722	4766	4612	4520	4528	4568	4716	4823	4677	4679	4716	4727	4556	4792	4529	4526	4580	4663	4557	4685	4642
4778	4728	4698	4844	4830	4892	4756	4773	4755	4854	4701	4792	4788	4759	4869	4798	4765	4680	4625	4584	4597	4574	4639	4569	4693	4683	4749	4821	4863	4730	4780	4716	4531	4589	4656	4665	4692	4720	4634	4509	4617	4572	4565	4597	4455	4584	4573	4569	4614	4791
4888	4768	4645	4738	4702	4755	4792	4880	4814	4859	4780	4692	4738	4633	4742	4802	4776	4700	4637	4743	4564	4723	4780	4679	4540	4646	4639	4869	4869	4857	4788	4758	4765	4594	4735	4668	4635	4596	4407	4543	4411	4466	4420	4450	4303	4443	4625	4585	4510	4370
4834	4821	4830	4902	4783	4890	4675	4607	4839	4840	4849	4867	4789	4722	4644	4635	4668	4763	4629	4707	4790	4629	4696	4766	4591	4615	4799	4678	4667	4677	4747	4657	4679	4576	4640	4669	4690	4655	4657	4617	4452	4534	4596	4345	4514	4582	4407	4466	4536	4490
4824	4858	4765	5140	4838	4802	4810	4630	4713	4770	4837	4898	4731	4850	4587	4697	4718	4597	4667	4630	4657	4410	4722	4704	4632	4836	4686	4714	4678	4573	4644	4602	4554	4556	4526	4605	4470	4521	4491	4549	4480	4629	4570	4742	4658	4660	4560	4756	4559	4584
4824	4698	4887	4972	4865	4874	4649	4606	4713	4757	4754	4660	4908	4632	4607	4590	4551	4624	4523	4634	4545	4606	4708	4666	4743	4673	4782	4783	4681	4657	4508	4530	4425	4625	4431	4437	4598	4529	4466	4483	4563	4587	4603	4590	4627	4751	4603	4848	4659	4484
4837	4665	4715	4925	4936	4854	4666	4677	4670	4609	4547	4711	4682	4682	4516	4470	4630	4681	4617	4586	4620	4481	4463	4634	4519	4669	4962	4646	4638	4534	4690	4586	4672	4582	4555	4548	4389	4424	4348	4458	4515	4501	4592	4604	4497	4562	4714	4514	4507	4675
4743	4488	4723	4870	4820	4865	4762	4742	4781	4625	4717	4614	4667	4550	4508	4733	4623	4691	4795	4753	4760	4707	4608	4519	4695	4620	4797	4786	4630	4637	4555	4589	4600	4634	4470	4646	4491	4635	4486	4571	4484	4563	4551	4544	4442	4520	4524	4378	4582	4539
4922	4654	4677	4685	4952	4817	4856	4713	4855	4614	4524	4698	4663	4729	4663	4613	4706	4715	4742	4738	4762	4752	4824	4745	4850	4708	4767	4680	4620	4440	4600	4459	4449	4552	4495	4614	4793	4774	4655	4615	4686	4655	4775	4782	4628	4519	4563	4615	4615	4590
4749	4683	4678	4805	4763	4898	4657	4788	4782	4739	4720	4669	4732	4803	4759	4748	4580	4634	4687	4729	4711	4752	4752	4793	4826	4814	4795	4839	4742	4534	4390	4487	4507	4594	4514	4584	4669	4595	4659	4632	4799	4753	4708	4854	4527	4637	4595	4532	4657	4685
4805	4603	4706	4698	4556	4830	4724	4890	4784	4878	4683	4660	4647	4664	4879	4895	4848	4718	4764	4734	4865	4735	4699	4930	4855	4956	5009	4867	4851	4725	4486	4670	4689	4740	4793	4571	4728	4563	4627	4629	4811	4674	4686	4683	4819	4559	4630	4653	4577	4699
4777	4770	4704	4739	4801	4747	4634	4815	4821	4727	4772	4624	4792	4720	4788	5003	4848	4966	4765	4891	4858	4840	4870	4884	4923	4900	4826	4774	4700	4667	4631	4639	4764	4721	4803	4541	4660	4504	4610	4626	4543	4607	4528	4677	4466	4580	4598	4553	4549	4518
4810	4748	4833	4760	4819	4791	4697	4836	4645	4820	4722	4944	4739	4795	4914	4955	5052	4985	4898	4866	4900	4876	4835	4973	4914	5006	4779	4640	4775	4541	4629	4670	4812	4839	4876	4680	4759	4706	4743	4739	4603	4655	4665	4760	4566	4580	4582	4685	4604	4551
4947	4784	4849	4910	4684	4802	4832	4678	4728	4710	4806	4950	4885	4831	4927	4846	5010	4932	4876	4886	4930	4954	4986	4920	4875	4954	4615	4648	4506	4586	4830	4727	4781	4854	4984	4750	4789	4823	4655	4682	4743	4769	4708	4654	4625	4622	4661	4592	4632	4535
4681	4746	4972	4805	4870	4809	4637	4604	4715	4787	4861	4817	4898	4827	4909	4726	4964	4962	4680	4840	4660	4868	4966	4880	4997	4903	4800	4642	4615	4573	4862	4762	4814	4801	4769	4798	4650	4643	4566	4739	4665	4613	4550	4580	4663	4710	4625	4554	4440	4523
4747	4653	4751	4803	4826	4916	4797	4665	4805	4662	4859	4816	4775	4775	4801	4723	4893	4837	4827	4925	4821	4790	4857	4881	4721	4734	4671	4727	4722	4663	4906	4728	4785	4754	4849	4881	4617	4830	4562	4611	4592	4695	4498	4609	4718	4572	4650	4635	4516	4485
4816	4651	4707	4752	4910	4853	4956	4765	4804	4621	4744	4690	4829	4602	4691	4723	4694	4864	4751	4742	4766	4835	4810	4678	4789	4675	4631	4610	4687	4697	4834	4738	4830	4830	4811	4873	4724	4595	4521	4632	4625	4536	4666	4614	4561	4684	4441	4474	4451	4562
4825	4751	4748	4857	4846	4869	4822	4738	4697	4765	4609	4597	4564	4827	4831	4724	4782	4677	4684	4607	4821	4857	4687	4754	4761	4599	4693	4649	4722	4727	4643	4869	4792	4817	4676	4826	4633	4694	4666	4609	4559	4556	4634	4689	4544	4726	4504	4491	4606	4733
4921	4772	4692	4765	4838	5031	4870	4819	4651	4647	4596	4638	4736	4715	4884	4812	4595	4644	4556	4849	4761	4726	4701	4648	4719	4707	4832	4642	4873	4727	4795	4813	4905	4634	4677	4728	4703	4556	4613	4530	4600	4677	4596	4754	4630	4698	4609	4634	4682	4706
4989	4981	4636	4711	4796	4894	4827	4732	4833	4728	4488	4567	4607	4738	4763	4992	4764	4632	4579	4554	4750	4832	4784	4760	4674	4660	4780	4612	4742	4875	4751	4931	4821	4829	4610	4695	4711	4606	4574	4625	4656	4614	4664	4743	4773	4670	4714	4685	4594	4645
5187	4862	4709	4707	4758	4786	4883	4784	4746	4610	4767	4667	4564	4840	4747	4731	4723	4742	4689	4718	4869	4812	4816	4872	4819	4831	4783	4902	4731	4767	4726	4990	5021	4829	4843	4766	4834	4821	4624	4443	4735	4613	4625	4719	4661	4737	4579	4608	4694	4586
5263	4817	4803	4749	4729	4672	4606	4865	4856	4691	4661	4606	4721	4790	4883	4792	4834	4742	4693	4613	4740	4914	4961	4955	4909	4785	4831	4736	4899	4878	4911	4835	4904	4776	4813	4688	4668	4619	4765	4742	4806	4714	4680	4664	4701	4781	4560	4657	4757	4553
5040	4973	4684	4713	4517	4801	4666	4718	4858	4839	4793	4865	4636	4808	4763	4768	4861	4881	4757	4681	4838	4850	4927	5021	4950	4806	4783	4787	4928	4951	4878	4919	4717	4693	4717	4709	4648	4793	4787	4697	4749	4761	4810	4874	4734	4723	4682	4741	4698	4596
5010	4796	4751	4812	4617	4647	4628	4706	4714	4822	4757	4860	4775	4797	4728	4895	4853	4852	4766	4776	4908	4859	4923	4847	4805	4737	4779	4690	4835	4890	4811	4819	4828	4736	4717	4601	4638	4757	4790	4814	4884	5012	4924	4741	4741	4750	4671	4560	4749	4728
4823	4816	4869	4624	4767	4641	4564	4591	4710	4696	4858	4868	4615	4715	4681	4708	4763	4982	5022	4738	4685	4902	4804	4941	4759	4750	4803	4724	4914	4821	4742	4827	4895	4598	4640	4702	4625	4815	4801	4853	4790	4869	4736	4801	4785	4719	4644	4613	4577	4721
4840	4770	4647	4840	4611	4645	4631	4630	4772	4806	4666	4690	4790	4588	4642	4786	4802	4837	4813	4835	4861	4783	4784	4854	4773	4739	4553	4748	4779	4726	4750	4710	4676	4659	4790	4677	4660	4828	4827	4948	4863	4917	4829	4729	4794	4621	4569	4520	4722	4697
4780	4791	4754	4709	4770	4869	4502	4659	4732	4746	4810	4832	4778	4639	4733	4745	4710	4845	4823	4752	4671	4653	4752	4789	4785	4855	4843	4822	4880	4753	4878	4632	4725	4713	4809	4815	4859	4807	4775	4863	4852	4959	4853	4836	4622	4618	4608	4781	4587	4671
4544	4805	4728	4744	4777	4697	4804	4674	4778	4757	4773	4862	4863	4791	4626	4792	4720	4864	4675	4761	4550	4567	4585	4691	4752	4510	4648	4766	4779	4820	4689	4689	4687	4654	4616	4614	4665	4722	4820	4759	4747	4716	4740	4618	4536	4634	4625	4577	4658	4657
4655	4685	4773	4840	4815	4890	4894	4751	4862	4898	4802	4927	4732	4842	4695	4726	4626	4698	4793	4758	4777	4501	4747	4553	4571	4866	4658	4791	4729	4880	4872	4630	4835	4819	4816	4813	4892	4701	4813	4771	4819	4729	4591	4577	4690	4534	4572	4722	4645	4672
4687	4605	4806	4870	5033	5014	4899	4765	4647	4752	4936	4746	4958	4843	4857	4748	4671	4591	4763	4666	4774	4653	4701	4733	4697	4658	4710	4647	4670	4699	4704	4551	4566	4608	4640	4743	4852	4681	4702	4813	4733	4670	4726	4570	4741	4700	4706	4741	4892	4753
4664	4640	4703	4827	5025	5016	4941	4762	5079	4672	4876	4850	4779	4674	4682	4568	4479	4549	4698	4836	4720	4648	4579	4591	4645	4774	4843	4799	4661	4791	4642	4849	4615	4626	4581	4702	4677	4690	4599	4795	4671	4690	4617	4864	4659	4803	4846	4808	4903	4920
4813	4555	4712	4808	5035	4982	5022	4928	4792	4758	4829	4836	4903	4787	4903	4761	4581	4655	4696	4767	4690	4599	4661	4661	4733	4841	4883	4693	4718	4643	4748	4830	4711	4681	4651	4641	4693	4764	4699	4688	4695	4681	4692	4702	4602	4759	4698	4821	4801	4880
4734	4780	4676	4723	4931	4992	4808	4869	5048	4674	4554	4869	4963	4696	4759	4802	4710	4614	4724	4702	4681	4669	4622	4667	4801	4879	4811	4741	4822	4752	4641	4827	4764	4678	4575	4713	4670	4738	4731	4787	4639	4594	4630	4671	4843	4941	4662	4747	4811	4707
4814	4661	4819	4891	4984	4862	4869	4829	4859	4597	4660	4783	4750	4803	4939	4778	4642	4558	4659	4708	4672	4748	4751	4682	4619	4982	4804	4832	4789	4745	4691	4708	4869	4699	4768	4747	4794	4669	4658	4624	4817	4865	4767	4628	4807	4953	4810	4730	4790	4700
4867	4689	4740	4630	4821	4831	4923	4737	4724	4548	4630	4558	4733	4902	4751	4742	4726	4674	4768	4672	4684	4774	4752	4789	4858	5018	4957	4751	4690	4698	4590	4786	4703	4710	4747	4859	4743	4745	4733	4605	4630	4775	4738	4731	4890	4929	4638	4731	4624	4601
4841	4857	4591	4724	4802	4750	4889	4596	4771	4711	4467	4730	4820	4747	4745	4807	4820	4578	4621	4677	4769	4929	4801	4792	4660	4768	4809	4656	4664	4639	4640	4682	4733	4785	4683	4648	4648	4647	4799	4756	4794	4711	4776	4745	4674	4793	4714	4581	4741	4588
5029	4906	4744	4738	4737	4999	4642	4887	4843	4564	4632	4719	4821	4731	4872	4901	4613	4622	4599	4727	4751	4789	4769	4647	4706	4663	4670	4660	4698	4643	4778	4695	4815	4875	4670	4815	4636	4529	4577	4750	4794	4625	4838	4732	4730	4882	4697	4601	4613	4659
5127	4884	4907	4593	4872	4931	4901	4843	4765	4635	4671	4649	4772	4870	5023	4950	4792	4798	4692	4609	4720	4805	4823	4733	4761	4694	4803	4775	4667	4550	4754	4785	4789	4756	4755	4747	4789	4708	4651	4653	4680	4756	4822	4722	4638	4680	4784	4774	4632	4727
5149	5004	4973	4750	4841	4753	4820	4799	4856	4787	4745	4688	4776	4827	4845	4713	4950	4835	4547	4517	4774	4853	4804	4779	4692	4751	4580	4629	4580	4673	4614	4719	4859	4739	4776	4686	4576	4745	4731	4715	4771	4699	4869	4840	4589	4771	4736	4744	4841	4770
5088	5015	4867	4826	4862	4846	4914	4702	4855	4959	4711	4843	4817	4970	4949	4991	4835	4579	4623	4602	4727	4850	4817	4759	4633	4623	4671	4624	4646	4648	4689	4703	4939	4679	4682	4650	4748	4758	4564	4725	4821	4868	4706	4709	4684	4767	4856	4812	4778	4864
5113	4772	4814	4672	4593	4955	4824	4830	4979	4968	4748	4702	4756	4796	4915	4940	4868	4623	4664	4687	4877	4847	4732	4613	4644	4630	4711	4749	4657	4793	4695	4937	4891	4946	4796	4761	4753	4650	4799	4764	4852	4951	4820	4788	4653	4734	4969	4995	4848	4851
5201	4791	5024	4830	4825	4992	4896	4877	4964	4737	4797	4687	4639	4963	4944	4768	4921	4722	4739	4690	4630	4804	4774	4835	4681	4742	4734	4835	4853	4787	4838	4899	4924	4883	4836	4829	4864	4885	4763	4760	4777	4842	4927	4795	4763	4894	4913	5013	4947	4841
5264	4871	4743	4707	4859	4972	4837	4875	4790	4804	4878	4671	4761	4848	4815	4789	4913	4702	4664	4698	4738	4786	4748	4805	4816	4646	4764	4767	4821	4803	4792	4675	4813	4822	4746	4810	4848	4813	4882	4799	4699	4750	4705	4718	4670	4790	4760	4893	4960	4861
5009	4887	4787	4801	4820	4774	4789	4829	4890	4753	4673	4769	4630	4714	4801	4874	4830	4761	4584	4568	4655	4751	4818	4703	4655	4504	4704	4753	4729	4738	4682	4769	4679	4663	4528	4704	4703	4680	4945	4826	4637	4797	4873	4737	4819	4789	4718	4738	4972	4951
5026	4802	4940	4689	4719	4729	4759	4767	4787	4652	4674	4814	4665	4721	4766	4862	4764	4809	4605	4595	4779	4690	4638	4695	4612	4517	4695	4683	4832	4667	4531	4767	4681	4678	4691	4720	4658	4610	4605	4806	4680	4769	4902	4648	4860	4744	4919	4694	4790	4832
5157	4976	4845	4772	4720	4866	4765	4740	4822	4917	4866	4742	4786	4758	4718	5011	4729	4734	4809	4686	4742	4679	4635	4779	4610	4631	4746	4689	4732	4827	4676	4751	4721	4793	4684	4750	4719	4673	4669	4778	4804	4820	4778	4625	4800	4831	4985	4845	4702	4837
5051	4943	5092	4667	4748	4759	4746	5018	4966	4947	4877	4871	4778	4918	4854	4817	4885	4799	4822	4681	4675	4716	4849	4749	4698	4735	4693	4707	4763	4780	4699	4710	4758	4789	4712	4579	4632	4772	4819	4696	4717	4800	4663	4774	4613	5004	4814	5054	4805	4920
5193	5078	4901	4704	4833	4848	4830	5103	4987	5054	4987	4720	4895	4936	4823	4729	4809	4726	4787	4743	4740	4668	4815	4843	4650	4553	4795	4755	4717	4399	4672	4606	4665	4766	4667	4623	4813	4868	4831	4818	4879	4589	4759	4634	4774	4689	4748	4912	4869	4863
5006	5166	4825	4692	4770	4782	4876	5190	5073	4960	4995	4758	4725	4742	4884	4816	4853	4960	4588	4600	4677	4811	4879	4739	4710	4578	4564	4710	4721	4666	4649	4697	4675	4853	4605	4699	4750	4771	4924	4786	4692	4698	4604	4580	4873	4809	4813	4809	4852	4739
4939	4964	4805	4832	4777	4853	4989	5102	5073	5112	4752	4785	4989	4844	4731	4895	4954	4884	4777	4639	4787	4845	5046	4826	4580	4564	4502	4788	4723	4653	4604	4629	4796	4727	4690	4663	4803	4793	4762	4882	4673	4484	4495	4624	4866	4663	4817	4771	4715	4865
5050	5056	4945	4812	4869	4758	5043	5059	4936	5082	4802	4764	4909	4869	4814	5003	4962	4931	4699	4679	4713	4989	4955	4854	4691	4499	4641	4750	4646	4674	4691	4744	4659	4895	4655	4471	4707	4841	4878	4749	4590	4640	4721	4625	4861	4911	4627	4551	4812	4797
5055	5026	4791	4904	4874	4840	4984	4894	4935	4988	4984	4812	4747	4696	4870	5071	5016	4817	4625	4714	4809	4977	4772	4884	4630	4540	4569	4737	4816	4765	4733	4702	4743	4636	4605	4641	4560	4665	4717	4704	4681	4664	4723	4761	4730	4819	4684	4722	4744	4803
5250	5052	4988	4828	4973	4827	5019	4874	4840	4975	4655	4701	4820	4645	4866	4962	4882	4717	4753	4615	5009	4941	4809	4696	4503	4597	4473	4682	4828	4766	4717	4658	4763	4604	4674	4542	4445	4628	4623	4606	4643	4785	4700	4647	4958	4982	4732	4663	4762	4815
5153	5100	4982	4792	4858	4874	4992	4960	4858	4942	4824	4831	4827	4648	4835	4926	4927	4721	4746	4776	5080	4865	4974	4731	4597	4590	4648	4692	4860	4745	4629	4724	4719	4640	4492	4561	4551	4526	4640	4704	4745	4688	4736	4691	4886	4983	4785	4571	4563	4920
5252	5023	5036	4694	4874	5010	4810	4866	5062	4753	4761	4759	4698	4684	4755	4964	4896	4788	4749	4730	4919	5016	4937	4785	4672	4607	4639	4813	4887	4656	4716	4636	4767	4790	4614	4576	4562	4510	4676	4633	4812	4791	4769	4747	4813	4870	4785	4723	4492	4758
5049	4884	4833	4875	4660	4906	4791	4864	4996	4951	4772	4866	4786	4723	4756	5004	4818	4819	4848	4890	5055	4989	4876	4811	4697	4730	4775	4727	4793	4783	4594	4689	4716	4734	4712	4520	4516	4533	4738	5008	4869	4866	4847	4705	4809	4783	4743	4640	4660	4666
5161	4879	4860	4647	4880	4892	5015	4808	5118	5002	4759	4984	4921	4723	5055	4872	4922	4944	4973	4831	4977	4979	4968	4655	4657	4646	4938	4746	4854	4638	4657	4830	4863	4768	4674	4763	4658	4710	4763	4917	4835	4827	4827	4648	4800	4932	4891	4579	4764	4841
5085	5029	4744	4818	4698	4886	5036	5007	5157	5138	4946	4839	4741	4790	4867	5073	5033	4926	4927	4905	5018	4968	4785	4673	4581	4854	4791	4792	4874	4807	4630	4767	4765	4853	4761	4720	4589	4842	4790	4912	4913	4814	4687	4580	4750	4766	4819	4636	4605	4952
5077	5081	4718	4682	4745	4954	5082	4976	4999	4862	4919	4884	5021	4755	4883	5025	5064	4738	4878	4782	4875	4828	4800	4714	4634	4716	4738	4973	4770	4706	4499	4769	4862	4776	4670	4718	4679	4751	4880	4672	4778	4810	4745	4709	4636	4733	4761	4614	4849	5021
4964	4795	4708	4716	4808	4902	5127	5071	5148	5058	4809	4916	4814	4850	4808	5001	5046	4746	4639	4790	4818	4883	4800	4682	4752	4758	4890	4854	4699	4589	4643	4669	4808	4676	4604	4634	4807	4732	4782	4833	4729	4636	4662	4648	4643	4653	4714	4639	4656	4751
4995	4852	4582	4840	4986	5064	5251	5104	4955	5049	4829	4911	5029	4921	4923	4888	4807	4688	4853	4755	4854	4865	4862	4857	4630	4936	4788	4835	4700	4513	4786	4637	4546	4606	4597	4698	4794	4773	4920	4717	4538	4713	4438	4573	4686	4556	4717	4885	4792	4895
4903	4764	4669	4830	5034	5091	5059	5097	4781	4977	4829	4778	5007	5062	4894	4899	4871	4845	4732	4751	4796	4864	4911	4810	4806	4827	4707	4889	4770	4677	4740	4537	4714	4690	4639	4708	4786	4773	4711	4757	4729	4633	4580	4568	4621	4595	4725	4679	4825	4912
4824	4823	4739	4768	5109	5155	5133	5057	5013	4851	4696	4860	4818	5062	4899	4846	4759	4748	4880	4942	4801	4951	4874	4860	4789	4756	4695	4816	4758	4750	4752	4547	4631	4687	4828	4800	4947	4910	4865	4669	4721	4537	4692	4632	4596	4735	4734	4854	4809	4824
4790	4703	4922	4792	5060	5221	5160	5044	4793	4830	4842	4804	4923	5055	5097	4768	4807	4772	4978	4997	5021	4849	4792	4728	4910	4876	4832	4866	4782	4510	4665	4813	4818	4634	4782	4841	4818	4836	4701	4741	4550	4601	4720	4803	4821	4749	4790	4718	4788	4657
4667	4718	4833	5013	5071	5123	4864	5056	4956	4733	4840	4990	5049	5096	4951	4964	4840	4973	4866	5142	4909	4942	4772	4926	4928	4870	4917	4870	4714	4772	4827	4853	4729	4893	4930	4741	4904	4702	4594	4609	4658	4748	4862	4681	4709	4771	4853	4780	4875	4753
4814	4741	4856	4977	4904	5222	5020	4853	4823	4757	4799	4968	4926	4976	4869	5087	4898	4783	4786	5004	4904	4862	4718	4786	4884	5067	4851	4860	4624	4833	4850	4931	4892	4833	4958	4888	4756	4592	4633	4854	4733	4706	4749	4463	4551	4686	4949	4758	4706	4742
4856	4791	5050	5214	5048	5080	4848	4907	4720	4896	4869	5103	5060	4896	4855	5084	4884	4722	4966	5099	5003	4824	4680	4863	4635	4738	4736	4708	4529	4646	4619	4857	4825	4912	4823	4742	4787	4529	4667	4729	4591	4642	4510	4640	4656	4859	4848	4575	4565	4867
4914	4902	5173	5088	5148	5023	4796	4633	4752	4930	4904	4910	5058	4886	4734	4871	4937	4783	4935	4782	5026	4820	4823	4918	5020	4762	4769	4741	4693	4685	4892	4822	4788	4933	4837	4739	4672	4709	4614	4696	4681	4733	4660	4672	4991	4866	4866	4704	4789	4705
4976	5137	5167	5042	5228	4985	4939	4760	4701	4940	4912	4973	5055	4925	4893	4923	5056	4867	4921	4782	4797	4899	4850	4880	4896	4928	4850	4706	4586	4737	4839	4867	4776	4687	4832	4814	4687	4770	4740	4757	4819	4705	4798	4995	4983	5152	4832	5031	4920	4680
5136	5029	4868	5151	4970	5092	4897	4742	4757	4940	4997	5251	5136	4905	4986	4952	4893	4915	5204	4926	4811	4720	4951	4993	4950	4943	4803	4785	4791	4730	4929	5036	4863	4893	4856	4902	4761	4771	4643	4759	4885	4894	4945	4959	4821	4950	4872	4873	4975	4742
5061	4991	5097	5053	4962	4834	4757	4710	4892	4995	5038	4951	5182	4871	4965	4930	4865	4899	4963	4971	4858	4817	4829	4914	4903	4884	4845	4730	4854	4923	4838	4804	4911	4838	4954	4934	4721	4788	4659	4939	4955	4959	4833	4797	4711	4577	4914	5035	4912	4880
4955	5123	4996	4995	4869	4944	4789	4862	4888	4996	4926	5051	4888	4790	4794	4964	4842	4674	4835	4837	4756	4907	5031	4973	4922	4782	4790	4656	4798	4924	4950	4764	4689	4724	4793	4730	4542	4735	4788	5055	5272	4883	4663	4529	4371	4409	4487	4695	4954	4912
5107	4865	4855	4739	4781	4786	4966	4845	4855	4803	4836	4868	5101	4773	4916	4938	5232	4962	4918	4819	4854	4943	5005	5063	4781	4909	4603	4698	4635	4668	4792	4870	4762	4926	4807	4846	4701	4703	5010	5057	4969	4942	4428	4222	4204	4214	4356	4718	5022	4792
4992	5004	5039	4905	4815	4943	4859	4889	4862	5073	4856	4833	5017	4883	4943	4894	4820	4997	4860	4778	4946	4956	5053	4914	4769	4840	4752	4888	4824	4750	4780	4879	4942	4828	4810	4867	4650	4801	4969	5085	4918	4855	4409	4216	4114	4097	4313	4730	4915	4845
5050	4704	4992	4935	4737	4775	4848	4854	4984	5049	5056	4869	4766	4744	4878	4810	4905	4801	4748	4956	4986	4809	4879	4895	4803	4719	4847	4663	4782	4892	4932	4744	4853	5019	4787	4771	4705	4691	4989	5092	5186	4928	4555	4144	4147	4094	4398	4757	4924	4869
5127	4938	5179	5053	4696	4708	4818	4920	4921	5058	4788	4795	4808	4742	4901	4952	4776	4841	4767	4959	4806	4923	5059	4897	4826	4770	4758	4789	4761	4817	4730	4754	4783	4857	4778	4693	4619	4604	4803	5111	5106	4985	4603	4294	4085	4457	4453	4792	4952	5013
5124	4870	5022	4695	4834	4788	5089	4955	4951	4977	4758	4696	4732	4900	4738	4916	4951	4941	4745	4785	4773	4826	4952	4884	4897	4934	4856	4733	4792	4661	4714	4860	4841	4696	4843	4728	4641	4887	4972	5146	5003	4838	4563	4517	4198	4327	4477	4796	4930	5055
5014	4784	4848	4771	4796	4961	4929	4990	4833	4721	4686	4876	4875	4970	4943	5046	4813	4828	4887	5021	4870	4883	4908	4802	4770	5118	5168	5066	4981	4998	4893	4917	4817	4757	4786	4953	4619	4704	4840	4978	5105	4864	4566	4377	4312	4271	4360	4635	4930	5041
4895	4768	4870	4804	4864	4912	5120	4845	4846	4789	4769	4761	4898	5073	4980	5044	4923	4864	4955	4983	5013	4888	4934	4835	4848	4921	4810	5041	4869	4753	4813	4833	4850	4835	4784	4831	4646	4823	4996	5261	5200	5057	4627	4248	4218	4335	4354	4689	4816	4899
4957	4693	4834	4874	4918	4972	4917	4893	4815	5046	4878	4823	5085	5156	4911	4840	4867	4847	5072	4994	4986	4846	4718	4744	4835	4858	4856	4872	4913	4795	4799	4808	4908	4786	4874	4764	4947	4846	4959	5143	5426	5114	4749	4560	4335	4322	4398	4785	4958	4992
4889	4732	4869	5022	4961	4946	4897	4924	4968	4934	4930	5133	4939	4854	4836	4825	4887	4863	4916	4949	4831	4782	4757	4666	4856	4897	4874	4866	4767	5073	4863	4885	4773	4815	4832	4876	4805	4732	4974	5259	5275	5060	4679	4287	4276	4281	4658	4746	5078	5133
4930	4871	5178	5053	5033	4920	5105	4841	4965	4992	4908	4983	4964	4937	4680	4700	4775	4800	4738	4974	4915	4868	4719	4938	4891	4907	4938	4720	4889	4883	4819	4888	4994	4886	4790	4882	4795	4745	4929	5258	5285	4833	4563	4451	4282	4285	4495	4828	5066	5258
4999	5061	5240	4996	4923	4902	4909	4890	4973	5073	5013	4931	4894	4670	4842	4859	4892	4859	5003	4833	4813	4739	4865	4979	4924	5009	4876	4978	4830	5123	4853	4900	4900	4891	4863	4849	4802	4694	4943	5100	5249	4842	4537	4432	4239	4249	4313	4750	4886	5144
5095	4992	5053	4765	4672	4790	4913	4921	5029	5130	5118	4892	4841	4811	4722	4949	5076	4950	4997	4914	4891	4770	4960	4978	5058	4844	5033	5077	4795	4928	4968	4938	4780	4993	4951	4721	4711	4951	4969	5258	5285	4982	4601	4375	4265	4125	4251	4751	4751	4912
5078	5106	5092	4794	4738	4944	4926	5034	4918	5034	5036	4855	4961	4870	4789	4921	4886	4824	4781	4910	4739	4784	4871	4864	4934	4867	4913	4862	4934	4977	4923	4912	4792	4872	5132	4937	4897	4984	5106	5127	5283	4915	4567	4541	4386	4289	4420	4865	5091	4984
5135	4974	4829	4725	4675	4854	4915	4905	5028	4946	4747	4744	4742	4773	4950	5088	5035	4871	4667	4790	4751	4922	5003	4873	4731	4835	4841	4613	4784	4839	4984	4822	4898	4758	4818	4796	4691	4770	5028	5149	5138	4963	4526	4525	4211	4372	4425	4932	4909	5116
5011	4968	4921	4642	4942	4931	4923	5005	4930	4821	4667	4737	4802	4853	4884	4874	5041	4813	4895	4792	4604	4855	5104	5103	4846	4772	4904	4846	4812	4668	4797	4776	4723	5012	4781	4822	4644	4854	4913	5015	5150	4772	4544	4478	4343	4183	4467	4922	5043	4905
5003	4895	4930	4827	5017	5153	5108	4994	4923	4925	4772	4835	4980	4939	4859	5016	4876	4754	4732	4829	5054	4983	4847	4635	4751	4908	4775	4929	4980	4915	4981	4999	4919	4847	4990	4967	4804	4739	5153	5132	5373	5042	4735	4381	4250	4340	4534	4836	4907	4899
5034	5040	4857	4795	5025	4972	4835	4714	4744	4795	4730	4731	4997	5073	4903	4926	5052	5044	4942	4778	4823	4748	4928	4924	4840	4939	5030	4819	4881	5041	5006	4962	5047	4898	4974	4953	4879	4833	5075	5063	5246	5124	4644	4439	4357	4353	4342	4824	5081	5194
5096	4829	4709	4875	4941	5006	4997	4810	4966	4786	4912	5099	5015	4836	4871	4762	4790	4866	5066	4865	4822	4847	4778	4847	4866	4872	4995	4988	4820	4812	4976	4953	4858	4860	4972	4948	4867	4925	5050	5243	5234	4952	4453	4323	4267	4402	4513	4977	5164	5390
4761	4853	5035	5032	5140	5174	4947	5012	4900	5001	5127	5116	5142	5084	5022	4689	4805	4780	4873	4835	4920	4732	4462	4808	4940	5042	4863	4848	4892	4916	4824	5058	4719	4850	4900	5099	5037	4975	5099	5225	5251	5071	4548	4385	4468	4535	4744	5279	5442	5469
5079	5078	4980	4993	5061	4881	4818	4849	4949	4784	4912	4890	4809	4987	5046	4921	4925	4867	4701	4818	4741	4810	4848	4753	4916	4908	4833	4715	4741	4906	4901	4876	4844	4655	5093	4953	4883	4784	4870	5204	5322	5134	4750	4688	4623	4611	4908	5316	5370	5636
5070	5122	5108	4903	4906	4787	4859	4884	5022	4936	4803	4657	4636	4608	4747	4768	5091	5014	4814	4744	4649	4642	4924	5061	4845	4746	4928	4816	4813	4953	5016	4890	4679	4762	4996	4921	4799	4763	4874	5177	5088	4994	4620	4630	4447	4526	4786	5142	5017	5047
5089	4980	5003	4915	4929	4962	5005	5069	5123	5050	5075	4846	4668	4729	4615	4822	4818	4975	4952	4994	4884	4766	4800	4975	4939	4774	4649	4894	4843	4910	5029	4940	4721	4921	4907	4952	4840	4885	5021	5134	5169	4663	4662	4402	4149	4181	4296	4588	4388	4407
5029	4827	4923	5021	4979	4916	5084	5060	4981	4994	5052	4972	4915	5045	5038	5052	4813	4864	4863	4978	5117	5046	4721	4867	4957	4865	4823	4850	5239	4935	4908	4785	4885	5040	5048	4826	4871	4919	4845	5135	5040	4631	4493	4350	4000	3969	4256	4365	4176	4060
5114	4983	5062	4928	5018	4817	4888	4739	4904	4869	4953	4928	5008	5064	5356	5201	5172	5075	4838	4823	5042	5091	4981	4788	4855	5067	4893	4796	4961	4882	4681	4864	4909	4925	5185	4844	4981	4748	4986	5110	4864	4628	4658	4596	4411	4324	4302	4441	4132	4119
5198	4808	4856	4794	4870	4858	4988	4689	4843	4578	4777	4828	4722	5085	5013	5099	5129	5034	4936	4866	4912	4903	5073	4887	4696	4880	4797	4672	4742	4837	4724	4750	5022	4998	4894	4866	4847	4980	4899	5161	4995	4940	4739	4752	4752	4475	4690	4647	4363	4430
5007	4837	4877	4689	4990	5072	4921	4923	4725	4939	4718	4942	4736	4872	4798	4895	4981	5088	4906	4922	4759	4639	4920	4967	4811	4610	4889	4874	4728	4856	4914	4863	4991	5018	4813	5128	4810	4817	4681	4951	4947	5139	4950	4779	4897	4875	4911	5117	4936	5040
4986	4834	4908	5128	5251	5140	5083	4956	4952	5056	4965	4876	4962	4685	4763	4545	4810	4721	5092	4980	4783	4683	4686	4930	4918	4743	4856	5013	4822	4650	4864	4955	4737	4811	4701	5059	4863	4648	4870	4942	4917	4940	5065	5109	5304	5261	5425	5273	5454	5402
5048	5224	5091	5209	5408	5194	5207	4945	5201	5059	5172	4970	5180	4872	4709	4753	4703	4704	4788	4993	4987	4810	4803	5091	5179	4896	4792	4851	5005	4718	4938	5074	4734	4908	4946	4855	5042	4708	4968	4717	4880	5094	5058	5290	5285	5414	5381	5237	5200	5427
5173	5346	5311	5384	5113	5143	4990	5080	4939	5145	5095	5133	5100	5101	5094	5056	4767	4783	4789	4925	5088	5017	5003	5039	5253	5148	4835	4793	5154	4987	4963	5097	4936	4856	5016	4964	4877	4926	4911	4784	4793	4817	4982	5047	5130	5134	4920	5003	5000	5169
5303	5270	5167	5174	4983	5015	4907	4909	4921	4951	5009	5053	5089	5229	5390	5217	5123	4890	4701	4889	5085	5313	5168	4901	4936	5046	4972	4732	5001	5205	4792	5013	4860	4846	5050	4969	4957	5045	4927	4875	4760	4722	4797	4838	4862	4933	4694	4749	4721	4828
5382	5186	5105	4945	4844	4793	4720	4718	4781	4800	4833	4959	5057	5170	5188	5407	5293	5083	4834	4884	4979	5189	5090	4852	4706	4844	4993	4800	4890	4991	4732	4847	4941	4780	4789	4896	4945	4991	4833	5169	4718	4904	4771	4819	4944	4807	4863	4828	4727	4727
5450	5043	5025	4861	4724	4823	4795	4657	4520	4810	4592	4848	4868	4991	5264	5300	5135	5109	4791	4758	4756	5039	4996	4692	4649	4850	5092	4710	4714	4728	4700	4695	4881	4730	4647	4907	4791	4895	4848	4984	4704	4979	4873	5116	4916	5115	5069	4911	4882	4778
5373	5100	4930	4737	4811	4797	4853	4728	4733	4792	4629	4676	4702	4889	4780	4998	5077	5007	4849	4595	4681	4791	4985	4887	4656	4843	5010	4783	4671	4855	4798	4772	4966	4769	4878	4904	4633	4916	4702	4832	4814	4925	4799	5025	4924	5184	4978	5056	4962	5005
5140	5015	4858	4942	4836	4878	4887	4736	4663	4931	4791	4710	4696	4619	4541	4670	4981	4982	4889	4790	4754	4716	4990	4954	4796	4734	4888	4724	4552	4758	4867	4742	4846	4827	4809	4813	4754	4897	4686	4880	4748	4727	4828	4838	4869	4976	4961	4901	4908	4943
5355	4932	4941	4944	4873	4942	4851	4767	4818	4766	4693	4764	4637	4456	4586	4770	5023	5157	5101	4816	4642	4736	5048	5085	4803	4542	4964	4914	4868	4781	4935	4775	5039	5112	4763	4975	4823	4869	4803	4889	4829	4706	4904	4822	4877	4740	4888	4957	4850	4968
5380	5021	4697	4750	4883	4908	4971	5012	4814	4878	4795	4814	4683	4485	4660	4775	5151	5187	5007	4895	4684	4702	5096	5270	4888	4702	5051	5067	4889	4795	5054	4850	4918	5238	5012	5136	4766	4901	4883	4874	4947	4966	4817	4727	4828	4788	4948	4995	4838	5025
5058	4963	4711	4765	4792	4892	4930	4910	4993	4748	4786	4744	4530	4566	4783	4698	4942	5238	5087	4935	4663	4830	5127	5294	4967	4869	4984	5086	4767	4853	5122	4804	4871	5175	5016	5179	4929	4995	4878	4768	4992	4910	4956	4971	4840	4936	4926	4868	4827	4882
5022	4757	4602	4659	4859	4731	4895	4864	4977	4964	4819	4627	4840	4801	4751	4765	4865	5217	5146	4957	4920	4741	5164	5240	4993	4763	5041	5167	4862	4871	5029	4811	4970	5201	4854	4880	4948	5030	4939	4803	4931	4899	4922	4861	5003	4927	4845	4750	4878	4762
5190	4749	4659	4667	4907	4920	4852	4850	4814	4856	4786	4858	4843	4743	4713	4837	4892	5173	5183	4856	4604	4652	4998	5031	4879	4766	4858	5048	4741	4816	5058	4716	4888	4984	4705	5018	4850	5100	5000	4937	4924	4949	4853	5083	4942	4982	4874	4856	4641	4787
5059	4835	4749	4659	4686	4903	4789	4791	4975	4924	4917	4804	4796	4729	4846	4744	5015	5029	5107	4817	4620	4540	5152	5093	4759	4719	4804	4943	4533	4709	4939	4822	4791	4853	4787	4768	4689	4757	4834	4817	4975	4795	4940	4956	4895	4981	4982	4933	4904	4863
5219	4805	4885	4801	4672	4765	4782	4902	4820	4863	4856	4800	4783	4623	4640	4896	5020	5208	4946	4831	4672	4614	5113	5080	4551	4590	4874	4898	4564	4930	4855	4769	4846	4768	4495	4852	4572	4781	4674	4847	4780	4760	4848	4929	4855	5028	4951	4963	4954	4996
5477	5092	4971	4701	4744	4728	4848	4742	4888	4804	4778	4575	4630	4652	4657	5173	5170	5132	4832	4621	4524	4736	4928	4994	4670	4796	4971	4940	4728	4835	4950	4618	4919	4725	4770	4937	4532	4747	4659	4832	4651	4702	4770	4808	4724	4877	4785	5131	4894	5071
5364	5212	5116	4953	4863	4869	4795	4757	4693	4654	4627	4525	4773	4905	4972	5062	5065	4983	4754	4603	4610	4904	5114	4885	4689	4775	5034	4830	4679	4894	4897	4718	4983	4961	4795	4737	4839	4916	4847	4766	4548	4703	4652	4804	4779	4887	4694	4899	5119	4969
5506	5247	5252	5086	5070	5045	4930	4654	4590	4734	4663	4841	4788	5115	5073	5110	5118	4936	4775	4778	4871	5054	4917	4779	4670	4904	4946	4780	4799	4964	4804	4946	5016	4773	4977	5047	4938	4897	4837	4855	4678	4900	4764	4733	4797	4849	4962	4809	4843	4869
5328	5268	5273	5083	5159	4874	5096	4892	4733	4939	4805	5001	5174	5052	5165	5136	4999	4926	4722	4799	5024	5142	4880	4865	4939	5173	5045	4606	4809	4916	4965	4894	4978	4862	5134	4957	5086	5137	4840	5038	4833	4768	4822	4818	4867	4774	4833	4796	4998	4751
5201	5175	5323	5537	5316	5110	4922	4973	5023	5221	5164	5158	5315	5301	5171	4990	5022	4866	4913	4957	5156	5107	4946	4831	4959	4998	4955	4803	5055	5040	4947	5051	5075	4910	5024	5032	5246	4890	4847	4735	4962	4887	4835	4715	4793	4742	4942	4756	4778	4809
5060	5030	4952	5104	5058	5364	5215	5287	5384	5301	5371	5358	5250	5096	5043	5030	4892	4796	4924	5156	5052	4971	4740	4914	5037	5000	4594	4898	5004	4804	4919	4986	4680	4896	5077	4903	5002	4973	4975	4937	4924	4949	4956	4924	5097	4948	4831	4834	5004	5022
4985	4737	4759	4848	4915	5038	5199	5184	5420	5312	5184	5148	5125	5127	4857	4898	5062	4933	5121	5102	4844	4754	4808	4922	4966	4793	4668	4867	5020	4753	4884	4957	4756	4985	4850	4869	5153	4856	5049	4934	5162	4980	5068	4942	5068	4883	5041	5061	4884	4955
5118	4884	4806	4682	4989	4808	4990	5039	5105	5141	4979	4968	4976	4966	4859	4789	4922	5083	4747	4877	4749	4580	4703	5010	5000	4741	4868	4809	4731	4499	4913	4783	4887	4989	4766	4802	4943	4938	5073	4917	4972	4816	4920	5023	4955	4898	4909	5034	4757	4868
5209	4872	4945	4835	4904	4783	4951	4892	4899	5077	4887	5095	5038	5018	4945	4953	5079	5016	4869	4738	4731	4934	4884	4844	4599	4797	5093	4768	4727	4758	4813	4833	4879	4806	4752	4889	4778	4810	4831	4820	4768	4663	4821	4822	4843	4937	5031	4955	4970	4883
5099	5146	5260	5267	5001	5118	5046	5075	5033	5041	5094	5054	4885	5100	4920	5013	4986	4963	4703	4608	4654	4972	4825	4744	4811	4882	4862	4647	4718	4790	4635	4795	4748	4531	4802	4819	4734	4871	4567	4725	4874	4771	4716	4911	4847	4984	4844	4934	5061	4935
5051	5003	5200	5337	5290	5259	5065	5206	5180	5198	5248	4976	5226	5103	5027	4954	4918	4678	4795	4842	4916	4794	4787	4833	4896	4947	4722	4827	4895	4764	4719	4762	4707	4591	4683	4756	4747	4730	4719	4716	4752	4811	4811	4838	4724	4711	4864	4885	5065	4989
4945	4923	5013	4999	5249	5065	5225	5208	5117	5002	5083	5020	4905	4787	4801	4840	4756	4845	4893	4965	4766	4651	4655	5028	5049	4903	4836	4886	4801	4780	4742	4776	4753	4914	4788	4747	4802	4716	4813	4771	4680	4695	4700	4628	4639	4743	4880	4926	4924	4983
5228	4906	4987	4909	5032	5084	4941	4904	4855	4913	4808	4811	4785	4725	4967	4866	4943	4930	4978	4846	4864	4917	4915	4894	4836	4774	5186	4952	4773	4796	5015	4796	4888	4867	4846	4854	4707	4816	4709	4628	4590	4500	4505	4519	4614	4639	4678	4861	4935	4959
5317	5284	5152	4997	5028	4994	4898	4848	4821	4900	4886	4823	5033	5074	5049	5086	5093	4939	4845	5071	4897	5038	4926	4808	4929	4950	4983	4973	4937	4984	5001	4926	4905	4898	4849	4725	4919	4883	4717	4874	4674	4560	4655	4576	4692	4548	4599	4675	4907	4932
5257	5021	5111	5100	5068	5124	5128	4768	5026	4876	5029	5007	5084	4928	5032	5095	5086	4994	4936	4969	5084	4929	4917	4764	5112	5180	5001	4972	4998	4864	4931	5010	4967	4966	5054	4975	5018	4917	5012	4917	4866	4855	4724	4809	4598	4767	4832	4821	4767	4918
5179	5076	4942	4832	4872	5006	4899	5078	4905	5007	4953	4924	4965	5000	5019	5104	5051	5108	5026	4964	4993	4936	4994	5054	5063	4950	4874	5158	4915	4805	4855	4808	4844	4941	5067	4949	5080	5046	5020	4991	4995	4859	4742	4696	4795	4693	4734	4698	4771	4979
5251	5157	5064	4959	4912	4802	4893	4999	4767	4922	4775	4972	5101	5014	5120	5266	5173	5161	4923	4936	4860	4986	5170	4963	4892	4830	5015	4945	4944	4906	5009	4833	4890	4910	4899	5144	5036	5046	5242	5116	4942	5007	4999	4810	4762	4818	4666	4738	4687	4861
5129	4967	5058	4955	5070	4885	4972	4981	4937	4947	5143	5239	5346	5335	5069	5118	5058	4990	4870	5061	5126	4998	4811	4939	4868	4900	4963	4943	5055	4919	4732	4902	5096	5047	5074	5050	5055	5137	5100	5196	4951	4866	4795	4783	4757	4874	4874	4747	4937	4766
5130	5006	4803	4853	4978	4830	4867	4954	5084	5106	5054	5142	5041	5018	5172	5097	5054	4989	4980	5127	5032	5025	4922	4891	4967	4903	4878	4887	4912	4964	4865	4765	4805	4954	4838	4948	5008	5054	4929	4992	4872	4938	4916	4940	4937	4976	5017	4895	4764	4988
5311	4965	4866	4941	4850	4806	4857	4975	5065	5169	5087	5087	5006	5007	5041	5156	5095	5133	5084	4993	4878	4891	4831	4992	4898	4942	4982	4867	4858	4776	5016	4842	4821	4836	4729	4887	4895	4968	5172	5018	5125	5129	5176	5025	4974	4886	4845	4955	4827	4784
4971	4846	4934	4845	4936	4975	5062	5111	5150	5073	5116	5022	5170	5003	5079	5132	5127	4944	4833	4896	4922	4791	4782	4838	4957	4933	4864	4807	4822	4644	4684	4712	4669	4774	4893	4921	4840	4795	4747	5004	4997	4937	4900	5022	4918	4932	5033	4904	4938	4809
5181	4856	4861	4896	4827	5116	5127	5066	5100	5148	5059	5063	5136	5034	4929	5101	4931	4877	4952	4793	4720	4856	4864	4854	4875	4781	4724	4763	4769	4776	4816	4680	4600	4785	4761	4835	4937	4823	4906	4806	4983	4933	4946	4952	4922	4908	4926	4741	4800	4884
5029	4988	4917	5007	4986	4948	5049	4952	4909	5106	5127	5132	4926	4989	4979	4831	4949	5014	4866	4902	4923	4812	4865	4876	4801	4886	4754	4814	4688	4672	4700	4873	4674	4764	4618	4637	4801	4719	4814	4725	4821	4829	4843	4856	4881	5055	4921	4954	4902	4847
5121	4965	4860	5029	4965	5110	5205	4978	5174	5265	5149	5082	4951	4934	4827	4939	4740	4857	4886	4849	4833	4663	4803	4685	4902	4871	4769	4931	4830	4789	4699	4825	4644	4561	4676	4583	4631	4607	4589	4700	4776	4648	4791	4814	4846	4909	4847	4974	4918	4828
5241	4966	4960	4884	5104	5137	5154	5273	5100	5124	5156	4998	4889	4934	4957	5014	4964	4867	4888	4927	4826	4882	4788	4878	4928	4782	4875	4737	4639	4872	4725	4672	4698	4622	4535	4603	4514	4571	4623	4622	4825	4632	4743	4829	4652	4928	4872	4906	4806	4844
5067	4766	5082	4983	4982	5133	5122	5232	5174	5173	5028	4885	4826	4880	4745	4869	4851	4952	4879	4969	4654	4885	4924	4755	4699	4870	4853	4818	4890	4685	4620	4614	4533	4563	4594	4659	4497	4509	4590	4484	4749	4681	4712	4911	4908	4928	4926	4868	4860	4983
5042	5051	4999	4977	5020	5163	5332	5192	5096	4968	5050	4969	4849	4840	4907	4752	4801	4717	4877	4832	4898	4892	4911	4827	4795	4845	4797	4911	4774	4637	4665	4743	4564	4545	4666	4529	4592	4576	4625	4623	4659	4604	4757	4752	4869	4822	4935	4902	4735	4846
5114	5053	5010	5124	5241	5181	5164	5135	5075	4898	5107	4968	4915	4898	4710	4871	4738	4931	4919	4787	4868	4866	4917	4850	4888	4791	4770	4713	4758	4714	4671	4658	4861	4782	4655	4631	4576	4575	4559	4462	4644	4655	4709	4744	4767	4745	4715	4815	4795	4865
5081	5086	5215	5171	5068	5058	4948	5111	5161	5206	5016	4991	4846	4777	4815	4794	4858	4822	4864	4751	4937	4864	4907	4678	4852	4866	4792	4932	4808	4934	4749	4783	4743	4660	4750	4639	4674	4557	4681	4673	4665	4538	4603	4638	4853	4750	4666	4931	4932	5056
5017	4994	5089	5110	5186	5239	5041	5055	5204	5105	4968	4780	4797	4861	4815	4893	4856	4946	4810	4760	4819	4854	4875	4956	4787	4888	4844	4866	4938	4788	4817	4745	4799	4759	4841	4797	4546	4659	4637	4586	4731	4610	4644	4773	4760	4744	4794	4951	5041	5099
4993	5079	5175	5280	5240	5117	5181	5216	5089	5111	4918	4886	4794	4740	4801	4806	4750	4830	4696	4842	4777	4774	4848	4845	4794	4873	4783	4854	4971	4922	4838	4898	4725	4693	4753	4708	4637	4704	4762	4739	4567	4666	4698	4668	4795	4954	4975	5157	5275	5474
5195	5191	5234	5236	5241	5219	5058	5109	5118	5000	4771	4668	4851	4828	4808	4804	4948	4875	4868	4806	4723	4894	4989	4838	4836	4932	4991	4920	4821	4957	4838	4703	4847	4917	4832	4856	4726	4710	4743	4713	4683	4695	4669	4707	4900	4956	5033	5262	5425	5450
5152	5216	5265	5178	5220	5133	5169	5094	5044	4919	4824	4881	4761	4875	4742	4868	4727	4832	4904	4848	5117	4881	5013	4958	4981	4983	4839	4934	4933	4867	4939	5017	4959	4878	4754	4810	5017	4872	4631	4564	4667	4706	4988	4978	4920	4912	4977	5066	5078	4941
5225	5221	5238	5115	5259	5167	4955	4902	4782	4943	4776	4836	4777	4791	4782	4714	4894	4812	4827	4773	4903	5051	5033	5005	4978	4907	4941	4945	4942	5070	4883	5082	4993	5073	5051	4878	4762	4794	4778	4691	4635	4972	4955	4936	4956	4950	4635	4674	4737	4646
5204	5104	5294	5209	5096	5063	5031	4832	5003	4961	4822	4853	4833	4722	4760	4820	4840	4992	5035	5081	4964	4964	4930	4990	4928	5035	4965	4948	5096	5029	5247	5189	4971	4945	4815	4922	4978	4733	4706	4675	4800	4994	5085	4969	4760	4505	4482	4269	4184	4220
5226	5267	5216	5316	5161	5058	4990	4870	4843	4810	4844	4877	4841	4671	4817	4913	4874	4939	5071	5111	5111	4951	4957	5058	4930	5029	4894	5125	5031	4894	5021	5294	4927	4968	4875	4850	4747	4637	4654	4737	4978	5008	5069	4844	4673	4344	4273	4074	4121	4319
5207	5110	5220	5148	5076	4971	4827	4724	4873	4788	4627	4820	4666	4745	4799	4908	4958	5038	5054	5062	5058	5057	5080	5081	4993	5098	4983	4972	5079	4901	4981	4934	5042	4889	4935	4890	4832	4722	4799	4911	4944	5040	4981	4591	4440	4377	4127	4069	4359	4475
5144	5185	5173	5142	4985	5090	4992	4863	4796	4764	4717	4647	4853	4898	4892	4971	5018	5105	5076	5135	5005	5163	5236	5151	5169	4982	5085	5098	5085	5030	5075	5054	5084	5020	4974	4935	4841	4826	4882	4999	4805	4944	4765	4434	4295	4188	4301	4319	4655	4766
5330	5090	5111	5105	5064	4849	5000	4723	4737	4749	4624	4679	4976	4851	5068	5113	4940	5186	5029	5083	5073	5047	5114	5214	5051	5139	4904	5033	5089	5039	4915	5051	4929	5196	5123	4894	4886	4922	4927	4713	4824	4852	4526	4277	4230	4176	4302	4584	4850	5144
5228	5004	5154	5077	5109	4981	4872	4639	4692	4679	4704	4688	4851	4903	4915	5003	4986	4984	5005	5058	5073	5153	5223	5131	5164	5080	4961	4938	4910	4873	4911	5243	5089	4974	4997	5004	5009	4677	4757	4938	5012	4735	4311	4400	4216	4157	4329	4712	5025	5178
5236	5124	5119	4960	5048	4987	4750	4695	4653	4793	4826	4835	5026	4810	4861	4873	4854	4992	5128	5135	5066	5119	5192	5172	5097	5101	4868	4903	4891	5017	4890	5047	5073	5157	4951	4965	4770	4670	4749	4917	4884	4848	4356	4209	4248	4241	4649	4906	5073	5295
5131	4976	5038	5055	4933	4956	4791	4735	4770	4799	4772	4863	4875	4772	4860	5059	5038	5093	5171	5233	5246	5106	5031	5102	5029	5016	5089	4911	4910	4917	5025	4845	4997	4953	4871	4903	4831	4691	4719	4948	4875	4757	4410	4322	4311	4308	4634	5047	5047	5170
5000	5192	5038	4970	4824	4800	4749	4705	4729	4763	4777	4723	4856	4800	4959	5005	5087	5076	4998	4964	5053	5081	4960	5047	4939	4958	4989	4824	5021	4796	4839	4902	4944	4816	4879	4918	4786	4636	4766	4972	5131	4829	4492	4339	4542	4495	4751	5142	5115	5235
5160	4872	5062	4996	5007	4652	4766	4915	4845	4868	4711	4727	4697	4809	4942	4937	5079	5001	5016	4940	4861	4871	5025	4980	5011	4913	5004	5015	5009	5028	4958	4647	4907	4838	4846	4789	4679	4753	4855	5078	5124	4873	4533	4381	4461	4467	4689	5020	5056	5150
5006	4981	4989	4981	4954	4951	4933	4753	4877	4755	4763	4764	4847	4922	4938	4982	5067	5027	5062	4895	4820	4980	5063	5054	5158	4920	4874	4845	4950	4838	4793	4803	4905	4821	4923	4832	4883	4940	4799	5092	5298	4951	4736	4335	4303	4302	4630	4954	5084	5160
5088	5019	5058	4876	4981	4749	4899	4815	4849	4889	4718	4777	4715	4875	5109	4963	5121	5021	4905	4781	4970	4973	5083	5049	5034	4825	5005	4904	4664	4746	4733	4802	4725	4839	4857	4951	4832	4862	4876	5038	5136	4928	4465	4341	4218	4305	4559	4896	5044	5076
5041	4885	4968	4884	4955	4783	4809	4896	4768	4759	4601	4739	4913	5067	4890	4755	4827	4835	4837	5032	5116	4857	5095	4910	4973	4901	4842	4731	4738	4792	4777	4796	4839	4937	4859	4896	4841	4836	4865	4981	5102	4792	4450	4345	4127	4372	4551	4913	4989	4955
4972	5026	5112	4970	4937	5137	4893	4931	4736	4804	4775	4775	4871	4869	4802	4803	4770	4780	4793	4954	4882	4899	4878	5013	4948	4932	4619	4765	4816	4863	4798	4592	4940	4909	4911	4760	4769	4817	4869	5107	5040	4867	4527	4360	4194	4276	4473	5074	5161	5131
4909	4867	5123	4987	4896	5103	4775	4954	4740	4913	4616	4880	4742	4770	4674	4789	4749	4732	4806	4942	4860	4918	4783	4756	4636	4806	4731	4854	4681	5057	4771	4854	4904	4933	4791	4782	4595	4602	4760	4886	5111	4987	4526	4361	4365	4407	4569	4871	5127	5400
4834	4845	5035	4969	4930	4889	4758	5029	5018	4902	4900	4695	4598	4681	4629	4709	4782	4909	4873	4829	4963	4713	4799	4733	4824	4744	4681	4939	4992	4901	4654	4900	4815	4911	4826	4836	4522	4666	4792	4946	5157	4762	4670	4504	4431	4491	4538	5200	5316	5496
4832	4918	5044	4783	4979	4879	5091	5020	4975	4988	4844	4561	4654	4635	4675	4693	4806	4690	4888	4881	4789	4753	4608	4682	4853	4818	4864	4924	4803	4699	4747	4796	4814	4802	4640	4667	4664	4699	4890	5094	5020	5038	4745	4511	4498	4673	4937	5380	5568	5588
4778	4919	4926	4962	4705	4949	4912	5081	4938	5019	4723	4804	4661	4619	4756	4606	4769	4649	4762	4572	4711	4709	4696	4721	4820	4902	5009	4836	4768	4794	4731	4768	4665	4788	4711	4813	4774	4797	4952	5151	5102	5021	4759	4570	4451	4494	4874	5342	5587	5854
4768	4852	4930	4858	4729	5009	5183	5182	4931	4933	4803	4828	4801	4607	4674	4750	4662	4724	4622	4658	4682	4682	4803	4703	4726	4782	4795	4702	4773	4805	4474	4774	4696	4704	4775	4708	4749	4894	4897	5153	5114	4936	4912	4641	4559	4275	4705	5211	5305	5676
4851	4803	4922	4728	4963	5171	5121	5041	5158	4980	4993	4802	4773	4626	4814	4689	4704	4672	4589	4601	4685	4753	4800	4756	4796	4792	4811	4676	4668	4543	4746	4702	4763	4853	4894	4768	4897	4733	4916	5078	5085	5198	4745	4547	4354	4173	4304	4432	4833	5081
4858	4698	4880	4839	5047	5007	4976	4992	4993	4998	4705	4859	4818	4754	4897	4643	4734	4511	4646	4687	4689	4860	4855	4790	4736	4660	4768	4621	4559	4728	4740	4762	4847	4890	4708	4924	4768	4858	4906	4864	5135	5099	4943	4686	4259	4202	4214	4242	4348	4401
4923	4843	4747	4915	5183	4882	5034	4962	4758	4993	5008	5081	4788	4868	4732	4761	4505	4480	4531	4708	4783	4673	4654	4578	4559	4698	4477	4599	4458	4568	4738	4697	4869	4851	4772	4777	4783	4738	4678	4798	5055	5034	4950	4928	4712	4462	4310	4124	4266	4178
4767	4652	4774	4914	4912	4965	4912	4927	4885	4954	5000	4992	4847	4825	4770	4706	4646	4599	4651	4730	4727	4755	4632	4599	4600	4637	4581	4658	4630	4675	4832	4913	4861	4803	4834	4884	4724	4729	4601	4706	5010	5176	5176	5140	4933	4754	4726	4498	4336	4293
4853	4573	4692	4732	4936	4976	4774	4923	4978	5005	5056	4986	5087	4805	4730	4916	4643	4701	4820	4788	4856	4813	4749	4607	4601	4631	4669	4741	4667	4642	4827	4958	4935	4730	4804	4757	4864	4714	4815	4676	4947	5169	5298	5413	5197	5147	5017	4730	4619	4596
4907	4765	4784	4823	4803	4796	4703	4847	4984	5060	5020	4944	4921	4777	4766	4791	4705	4899	4900	4824	4855	4669	4784	4697	4676	4642	4704	4741	4796	4811	4804	4874	4899	4908	4789	4802	4765	4817	4900	4889	4882	5045	5182	5377	5368	5297	5350	5212	5067	5120
4966	4805	4798	4758	4825	4719	4753	4844	4903	4844	4937	4900	4852	4844	4957	4836	4852	4988	4805	4935	4777	4809	4819	4762	4706	4945	4812	4836	4814	4872	4803	4877	4926	4801	4978	4751	4883	5113	4989	5036	4970	4956	5130	5156	5172	5256	5240	5339	5293	5008
4974	4980	4889	4667	4680	4634	4626	4594	4836	4915	4947	4955	4882	4859	4862	4943	4910	4976	5048	4847	4855	4792	4925	4779	4803	4991	5029	5070	4991	4950	4822	4982	4796	4886	4990	4868	5003	4937	5151	5059	5083	4893	5002	5069	5082	4982	5055	5105	5100	5115
5112	4888	4774	4732	4645	4611	4708	4692	4865	4912	4760	4743	4805	4953	4919	5050	5119	5108	4975	4911	4857	4866	4830	4933	5017	4956	5015	5058	5015	4968	4728	4792	4826	5014	4979	4861	4950	5004	5106	5063	5079	5058	5001	4906	4801	4821	4700	4715	4747	4814
5015	4902	4708	4833	4590	4652	4628	4659	4813	4836	4778	4742	4847	4825	5026	5029	5054	4971	4884	4867	4909	4749	4823	5090	5107	5051	5123	4878	4867	4910	4817	4916	4915	5013	5064	4979	5040	5018	5097	5024	5027	4965	4739	4836	4734	4479	4558	4521	4565	4707
5125	4791	4751	4693	4582	4566	4693	4684	4813	4510	4741	4728	4766	4917	4912	5118	5023	5008	4815	4918	4998	4966	5109	4987	5126	5086	5020	4928	4901	4836	4806	4877	4898	5072	5011	5083	5275	5042	4884	4909	4802	4674	4873	4794	4564	4543	4494	4495	4416	4587
4960	4890	4800	4652	4757	4848	4688	4579	4615	4657	4611	4727	4769	5019	4931	4913	4912	4830	4887	4834	4915	5026	5072	5044	5128	5091	5060	4943	4975	4974	4951	5060	4965	5039	4938	5014	5091	4995	4892	4784	4581	4718	4487	4598	4639	4412	4512	4538	4584	4648
5030	4915	4831	4833	4812	4732	4642	4736	4600	4661	4622	4769	4766	4885	4857	4952	4957	4865	4951	4930	4929	5068	4983	5166	4953	4889	4857	4795	5010	4951	4963	5128	5031	4955	5067	4818	4957	4805	4851	4731	4674	4587	4545	4460	4491	4377	4383	4572	4672	4713
5027	4803	4747	4830	4769	4847	4651	4816	4692	4502	4666	4701	4746	4772	4598	4730	4747	4787	4733	4886	4874	5014	4942	4978	4962	4904	4967	4906	4727	4901	4873	4974	5063	4997	4936	4877	4790	4766	4598	4632	4655	4443	4463	4480	4418	4537	4453	4583	4703	4843
5025	4808	4816	4818	4920	4895	4799	4768	4743	4648	4758	4662	4745	4740	4685	4602	4559	4579	4813	4833	4973	4873	4852	4834	4812	4880	4772	4883	4865	4940	5078	4836	4950	4941	4883	4795	4672	4621	4548	4668	4575	4569	4441	4531	4571	4544	4683	4653	4877	4985
4875	4602	4667	4812	4760	4872	4866	4754	4712	4805	4875	4765	4786	4732	4780	4685	4740	4809	4855	5056	4915	4912	4877	4787	4760	4761	4669	4809	4768	4743	5004	4840	4954	4764	4739	4588	4825	4620	4609	4552	4609	4613	4705	4908	4920	4712	4813	4963	5107	5125
4595	4549	4878	4895	4946	4907	4797	4846	4627	5012	4914	4846	4858	4798	4741	4781	4661	4783	4741	4919	4892	4842	4679	4640	4597	4545	4595	4696	4827	4775	4885	4769	4760	4686	4672	4697	4578	4581	4584	4769	4724	4764	4711	4896	4927	5067	5075	4993	5180	4995
4749	4606	4604	4808	4847	4742	4620	4644	4796	4945	4849	5011	4993	4862	4723	4683	4765	4828	4792	4782	4739	4743	4547	4646	4508	4720	4654	4791	4770	4753	4763	4702	4721	4750	4729	4586	4579	4598	4617	4628	4844	4789	4822	4969	4967	4917	4937	4985	5022	5099
4794	4727	4585	4667	4731	4788	4757	4857	4827	5020	5044	4874	4831	4967	4843	4725	4891	4883	4737	4776	4869	4801	4833	4557	4647	4695	4663	4764	4705	4826	4777	4824	4713	4733	4635	4500	4501	4594	4681	4818	4829	4886	4978	5044	5098	4961	4920	4948	4978	4830
4930	4590	4672	4612	4530	4478	4606	4761	4958	4798	4968	5123	4934	4906	4888	4874	5095	4920	4783	4951	4711	4721	4724	4620	4667	4624	4588	4834	4682	4755	4803	4639	4772	4768	4642	4752	4643	4865	4756	4922	4897	4999	5055	4912	4925	5111	4832	4916	4841	4762
4814	4615	4666	4574	4492	4427	4663	4556	4917	4851	4943	4965	5003	4943	4789	4943	4932	5127	4931	4894	4907	4806	4709	4853	4764	4739	4738	4839	4844	4789	4738	4705	4635	4692	4799	4852	4708	4814	4821	4938	4948	4764	4899	4962	4998	4799	4799	4689	4754	4750
4991	4834	4826	4661	4557	4511	4652	4696	4777	4784	4771	4833	4800	4834	4831	4999	5103	5114	4997	4878	4769	4890	4892	4934	4830	4867	4958	4892	5021	4747	4855	4810	4640	4591	4755	4881	4839	5048	4940	4876	4967	4860	4850	4812	4804	4719	4639	4578	4628	4700
4978	4774	4761	4605	4590	4701	4546	4651	4784	4663	4810	4893	4755	4759	4962	5035	5036	5026	4941	4707	4734	4696	4795	4833	4823	5016	4887	4984	4965	4814	4694	4832	4787	4786	4843	4865	4969	4964	4865	4915	5009	4887	4828	4848	4824	4641	4535	4596	4578	4615
4875	5014	4970	4683	4648	4470	4683	4789	4778	4670	4491	4673	4597	4753	4823	4920	4906	4894	4728	4760	4874	4795	4850	4897	5181	5075	4975	4829	4729	4822	4647	4760	4777	4780	4780	4942	4884	4896	4917	4852	4935	4776	4822	4658	4746	4712	4517	4636	4778	4747
4991	4722	4821	4697	4651	4625	4715	4877	4775	4694	4647	4544	4618	4682	4854	4800	4870	4771	4700	4800	4691	4642	4787	4772	4889	5033	4894	4828	4772	4554	4789	4706	4702	4825	4678	4731	4894	4829	4809	4773	4777	4729	4662	4687	4726	4732	4604	4804	4762	4855
4947	4730	4734	4686	4726	4737	4833	4813	4748	4761	4632	4542	4773	4598	4740	4758	4861	4739	4652	4740	4731	4692	4712	4676	4715	4713	4664	4641	4734	4618	4581	4602	4616	4604	4748	4868	4864	4776	4858	4757	4649	4671	4587	4708	4662	4660	4712	4716	4846	4837
4863	4669	4702	4701	4657	4778	4837	4764	4823	4813	4798	4651	4726	4691	4719	4748	4827	4657	4707	4539	4646	4639	4627	4860	4714	4845	4681	4707	4516	4632	4559	4581	4629	4557	4633	4877	4885	4829	4705	4842	4751	4662	4678	4657	4882	4742	4792	4864	4796	4804
4681	4454	4560	4572	4766	4722	4856	4825	4806	4799	4877	4791	4824	4804	4974	4908	4728	4637	4528	4564	4597	4673	4755	4750	4778	4638	4553	4664	4554	4489	4552	4621	4762	4695	4617	4818	4774	4841	4845	4857	4897	4762	4581	4685	4778	4815	4607	4812	4628	4735
4694	4694	4624	4461	4627	4802	4742	4746	4737	4869	4669	4848	4844	4901	4763	5035	4770	4768	4702	4706	4764	4748	4758	4705	4750	4695	4639	4758	4599	4554	4544	4678	4704	4795	4740	4751	4833	4827	4763	4929	4893	4716	4633	4786	4718	4641	4713	4616	4533	4620
4863	4762	4505	4637	4660	4689	4755	4712	4751	4659	4777	4730	4847	4937	4981	4936	4803	4759	4755	4762	4937	4849	4836	4760	4737	4715	4594	4632	4510	4544	4744	4741	4862	4861	4916	4913	4876	4859	4769	4929	4794	4767	4718	4675	4627	4727	4571	4534	4481	4631
4849	4853	4581	4609	4747	4819	4609	4643	4678	4612	4778	4618	4711	4944	4909	4936	4920	4763	4695	4888	4850	4873	4895	4940	4793	4816	4817	4554	4622	4668	4879	4754	4961	5030	4913	4968	4976	4870	4765	4842	4817	4592	4634	4779	4721	4622	4529	4531	4597	4669
4948	4726	4598	4628	4806	4667	4772	4692	4685	4471	4642	4729	4684	4842	4752	4884	4731	4776	4686	4779	4797	4995	5019	4779	4807	4745	4733	4653	4671	4716	4835	4929	4867	4970	4856	4822	4843	4830	4827	4696	4491	4534	4556	4605	4694	4663	4532	4500	4654	4761
4835	4695	4714	4634	4859	4725	4676	4778	4564	4651	4633	4635	4706	4796	4885	4731	4646	4702	4614	4694	4738	4815	4859	4892	4882	4774	4614	4627	4530	4698	4700	4765	4637	4796	4790	4811	4664	4719	4686	4506	4619	4583	4444	4562	4573	4668	4601	4754	4637	4842
4760	4566	4619	4834	4814	4819	4655	4582	4693	4643	4669	4490	4833	4886	4729	4628	4742	4489	4629	4776	4788	4748	4743	4772	4653	4744	4570	4514	4636	4662	4766	4838	4862	4855	4844	4668	4749	4774	4669	4585	4596	4552	4537	4505	4676	4803	4804	4808	4888	4913
4650	4527	4640	4549	4687	4754	4769	4622	4491	4601	4648	4656	4897	4829	4764	4570	4542	4592	4564	4553	4738	4728	4765	4584	4699	4608	4607	4671	4600	4603	4674	4868	4827	4933	4859	4776	4796	4675	4659	4595	4532	4728	4661	4760	4751	4934	4746	4877	4910	5034
4552	4563	4485	4313	4670	4710	4816	4715	4732	4535	4664	4802	4854	4864	4887	4685	4656	4613	4654	4677	4792	4839	4810	4706	4680	4575	4595	4639	4699	4671	4854	4773	4626	4740	4737	4660	4897	4785	4687	4724	4621	4856	4828	4800	4926	4761	4854	4938	4945	4840
4809	4457	4523	4461	4553	4618	4612	4685	4791	4772	4714	4721	4943	4850	4879	4724	4808	4800	4729	4623	4938	4957	4857	4787	4610	4684	4593	4617	4574	4800	4668	4683	4834	4747	4905	4771	4776	4754	4805	4745	4685	4811	4910	4841	4770	4690	4849	4828	4812	5020
4793	4572	4601	4423	4556	4684	4621	4636	4509	4819	4807	4701	4879	4966	4834	4753	4737	4741	4867	4846	4923	4924	4833	4936	4813	4808	4766	4798	4721	4870	4898	5041	4900	4968	5053	4841	4936	4849	4905	4704	4659	4849	4680	4731	4889	4713	4764	4664	4736	4986
4543	4697	4576	4614	4666	4652	4643	4560	4555	4598	4726	4772	4686	4803	4824	4726	4917	4823	4743	4782	5017	4939	5008	5078	4832	4817	4894	4797	4784	4881	4898	5145	5071	5111	5162	5052	4803	4834	4732	4640	4755	4696	4749	4821	4633	4701	4784	4961	4780	4796
4661	4425	4603	4525	4737	4741	4794	4596	4489	4568	4586	4807	4815	4784	4668	4662	4827	4527	4717	4785	4910	4961	4902	4805	4952	4747	4760	4752	4787	4738	4897	4871	4974	4869	4904	4865	4687	4669	4708	4651	4643	4701	4607	4653	4700	4834	4961	4737	4794	4975
4934	4596	4617	4620	4671	4752	4780	4692	4563	4803	4775	4814	4864	4752	4814	4742	4683	4578	4610	4604	4789	4849	4826	4717	4656	4562	4673	4573	4641	4757	4655	4675	4645	4619	4615	4728	4477	4472	4531	4534	4523	4585	4639	4577	4673	4737	4818	4745	4743	4813
5001	4667	4559	4642	4652	4694	4902	4905	4730	4752	4648	4821	4758	4690	4745	4658	4527	4618	4653	4631	4701	4766	4875	4777	4709	4588	4608	4616	4641	4623	4826	4780	4675	4700	4666	4683	4582	4691	4502	4535	4738	4625	4533	4579	4564	4681	4698	4754	4793	4833
4905	4730	4684	4652	4688	4550	4668	4668	4728	4751	4757	4869	4756	4729	4657	4655	4653	4506	4695	4652	4771	4706	4813	4628	4575	4590	4542	4336	4572	4704	4884	4912	5073	4947	5041	4966	4978	4919	5027	4762	4735	4703	4873	4689	4523	4818	4743	4774	4934	4954
4763	4554	4576	4620	4717	4479	4580	4607	4635	4761	4695	4917	4819	4877	4870	4686	4701	4757	4650	4714	4681	4899	4818	4789	4666	4482	4449	4557	4580	4788	5074	5071	5223	5402	5381	5316	5222	5065	4982	4944	4907	4723	4688	4595	4681	4726	4788	4803	4763	5019
4545	4317	4332	4957	4810	4482	4569	4533	4587	4560	4551	4888	4808	4949	4817	4784	4553	4578	4734	4685	4911	4868	4840	4809	4651	4613	4530	4616	4738	4761	5025	4965	5007	5153	5292	5325	5020	4943	4848	4796	4685	4756	4738	4689	4570	4749	4701	4851	4802	4939
4353	4225	4370	4746	4828	4746	4558	4729	4592	4515	4515	4589	4783	4827	4948	4651	4487	4569	4656	4773	4778	4780	4905	4835	4661	4754	4678	4729	4769	4973	4822	4851	4786	4829	4892	4992	4673	4629	4632	4630	4496	4628	4697	4598	4462	4688	4913	4848	4864	4940
4336	4255	4423	4803	5005	4819	4572	4741	4570	4521	4479	4761	4684	4688	4723	4679	4601	4658	4729	4676	4741	4960	4875	4914	4707	4645	4604	4864	4911	4729	4695	4698	4730	4847	4693	4613	4521	4316	4451	4543	4444	4644	4823	4677	4564	4706	4824	4896	4716	4787
4568	4226	4425	4862	4860	4566	4520	4683	4833	4568	4539	4830	4735	4663	4709	4708	4514	4573	4676	4520	4712	4897	4876	4935	4707	4677	4710	4703	4815	4727	4482	4665	4466	4458	4615	4641	4416	4191	4395	4382	4351	4621	5037	4994	4777	4711	5047	4978	4893	4640
4717	4283	4571	4804	4823	4497	4569	4783	4776	4580	4643	4752	4819	4676	4775	4662	4511	4588	4649	4657	4667	4949	4829	4931	4733	4516	4698	4829	4742	4808	4619	4461	4447	4242	4551	4675	4544	4257	4326	4476	4554	4802	5164	4875	4496	4653	5182	5110	4798	4594
4697	4323	4480	4904	4711	4413	4407	4573	4584	4449	4546	4767	4806	4722	4804	4736	4782	4634	4687	4640	4848	4846	4901	4845	4787	4692	4866	5010	4825	4725	4673	4703	4558	4661	4730	4947	4836	4524	4695	4625	4741	4878	5166	4868	4642	4557	5059	5164	4992	4801
4469	4201	4448	4683	4625	4507	4539	4521	4489	4483	4510	4777	4771	4789	4790	4853	4615	4658	4710	4670	4745	4893	5036	4935	4857	4739	4843	5091	5097	4913	4666	4836	4951	4933	5122	5231	5088	4860	4995	4747	4648	4857	5319	4972	4430	4620	4988	4956	4795	4623
4427	4203	4481	4769	4883	4449	4452	4532	4401	4432	4440	4493	4609	4752	4837	4738	4639	4568	4817	4659	4754	4909	4960	5010	4710	4719	4922	5025	4994	4850	4800	4862	4802	4799	5061	5188	4903	4663	4650	4630	4356	4888	5177	4930	4539	4551	5016	4839	4630	4654
4559	4375	4479	4721	4690	4472	4506	4539	4691	4444	4484	4613	4663	4650	4767	4711	4733	4613	4686	4528	4692	4795	5063	4871	4795	4732	4732	5100	5008	4656	4535	4549	4628	4572	4843	4973	4681	4600	4680	4453	4445	4770	5023	4807	4346	4720	4833	4860	4682	4637
4522	4345	4495	4779	4714	4523	4374	4640	4768	4482	4549	4715	4617	4771	4762	4702	4660	4723	4703	4501	4613	4770	4909	4797	4855	4642	4707	4925	5003	4849	4570	4518	4536	4403	4808	4844	4678	4483	4679	4535	4418	4882	5233	4736	4362	4579	4997	5025	4660	4520
4523	4401	4427	4819	4715	4380	4345	4610	4724	4518	4567	4578	4706	4773	4823	4896	4837	4583	4713	4569	4575	4661	4919	4789	4635	4662	4787	5041	4979	4743	4575	4526	4541	4574	4900	5139	4907	4590	4711	4746	4654	4865	5104	4939	4329	4619	4946	4885	4586	4454
4641	4330	4620	5102	4808	4420	4379	4580	4553	4514	4581	4610	4638	4729	4763	4848	4684	4864	4731	4633	4616	4736	4737	4756	4692	4801	4810	4922	4940	4798	4610	4712	4587	4531	4858	5135	4764	4726	4637	4763	4592	5053	5257	4961	4312	4411	4762	4776	4456	4252
4808	4418	4545	4910	4729	4431	4329	4714	4562	4453	4464	4640	4446	4502	4779	4917	4788	4773	4650	4610	4656	4637	4622	4754	4664	4722	5118	5156	4945	4707	4556	4458	4596	4467	4710	4955	4918	4620	4664	4659	4564	4896	5202	4976	4299	4479	4932	4682	4579	4455
4800	4231	4617	4940	4757	4382	4460	4760	4763	4599	4408	4430	4434	4578	4626	4719	4634	4551	4638	4484	4456	4483	4783	4564	4619	4772	4864	5146	5148	4745	4417	4511	4578	4585	4748	5026	4732	4706	4689	4638	4638	5043	5435	4920	4435	4573	4921	4909	4565	4486
4601	4397	4509	4885	4726	4429	4437	4599	4540	4506	4577	4480	4404	4497	4691	4685	4637	4652	4741	4521	4461	4622	4692	4461	4727	4728	4806	5050	5068	4712	4427	4465	4401	4678	4805	5013	4861	4565	4711	4725	4525	5160	5316	4980	4531	4652	4957	5002	4657	4309
4590	4386	4514	4899	4658	4238	4195	4491	4572	4527	4511	4514	4509	4469	4537	4680	4694	4694	4722	4546	4361	4574	4655	4591	4545	4637	4947	5071	5073	4875	4629	4631	4509	4573	4837	5063	4816	4615	4805	4694	4734	5007	5408	5012	4541	4637	4943	4974	4692	4486
4721	4271	4581	4878	4740	4237	4096	4376	4448	4473	4528	4509	4405	4307	4481	4518	4556	4723	4742	4578	4556	4660	4859	4703	4690	4590	4987	5045	5287	4959	4576	4514	4597	4466	4720	5026	4763	4465	4620	4698	4648	5029	5483	5083	4581	4810	5035	4986	4678	4604
4620	4414	4623	4927	4781	4321	4224	4307	4414	4467	4365	4572	4304	4301	4412	4551	4437	4720	4824	4852	4533	4708	4742	4581	4721	4745	4988	5302	5261	5044	4729	4836	4698	4602	4807	4934	4811	4616	4571	4641	4664	5066	5503	5104	4596	4737	5184	5176	4841	4734
4545	4191	4456	4979	4841	4425	4200	4398	4320	4364	4476	4557	4484	4432	4440	4481	4634	4661	4722	4669	4628	4539	4564	4636	4667	4748	4846	5140	5272	5179	4839	4753	4783	4753	5013	4955	4740	4497	4678	4655	4571	4996	5405	5073	4685	4685	5111	5225	4870	4689
4540	4325	4452	4994	4804	4396	4075	4387	4358	4338	4323	4464	4504	4473	4534	4456	4580	4439	4766	4789	4666	4736	4752	4622	4552	4725	5037	5241	5200	5050	4917	4922	4924	4712	4769	4851	4831	4495	4631	4672	4630	5114	5495	5019	4593	4744	5220	5267	4775	4688
4594	4259	4362	4825	4800	4318	4304	4478	4471	4245	4377	4512	4391	4454	4576	4528	4338	4598	4625	4661	4719	4866	4891	4540	4448	4739	4987	5197	5263	5064	4911	4872	4767	4762	4862	5140	4788	4532	4614	4626	4574	4962	5320	5041	4567	4714	5243	5213	4903	4755
4629	4341	4452	4860	4784	4332	4213	4345	4350	4300	4311	4648	4328	4376	4580	4581	4540	4616	4768	4553	4629	4917	4921	4686	4585	4675	4896	5200	5177	5106	4751	4855	4897	4782	4962	5107	4885	4602	4746	4571	4540	4946	5327	5112	4601	4686	5080	5216	4870	4678
4484	4103	4545	5022	4753	4324	4143	4258	4416	4280	4440	4428	4413	4538	4365	4518	4494	4554	4644	4673	4734	4931	5041	5047	4582	4642	4985	5196	5172	4964	4788	4894	4926	4799	5147	5213	4834	4500	4626	4664	4501	4898	5370	4893	4507	4685	5011	5070	4845	4734
4602	4301	4502	4923	4871	4399	4326	4357	4352	4357	4407	4428	4371	4378	4582	4472	4482	4550	4551	4665	4718	4836	4875	4865	4685	4679	4734	5128	5091	4882	4768	4813	4796	4802	4820	5124	4766	4522	4614	4583	4352	4948	5390	4835	4348	4591	5086	5169	4654	4679
4458	4366	4529	4791	4943	4403	4409	4375	4324	4173	4374	4507	4517	4455	4475	4445	4405	4486	4541	4566	4528	4534	4791	4866	4712	4676	4840	4936	5100	4791	4652	4827	4746	4641	4932	4865	4976	4582	4576	4545	4461	4925	5379	5083	4570	4652	5050	5051	4667	4508
4680	4065	4422	4810	4650	4382	4384	4397	4474	4261	4187	4553	4368	4537	4524	4453	4466	4665	4492	4416	4454	4635	4742	4844	4623	4792	4871	5163	5111	4922	4684	4836	4729	4637	4882	5039	4761	4740	4858	4699	4608	5008	5399	4943	4504	4771	5025	5009	4822	4629
4551	4213	4533	4677	4778	4348	4400	4475	4420	4283	4359	4410	4349	4409	4465	4630	4544	4564	4415	4524	4356	4469	4725	4701	4696	4776	4964	4904	4959	4701	4689	4662	4747	4740	4847	5018	5082	4562	4876	4553	4654	4984	5350	5021	4542	4601	4891	5003	4726	4569
4646	4273	4438	4900	4619	4331	4352	4467	4486	4353	4510	4329	4179	4409	4597	4589	4445	4401	4511	4417	4409	4348	4541	4602	4559	4719	4925	4991	5023	4674	4592	4463	4581	4497	4759	5093	4862	4509	4672	4656	4739	5021	5490	4901	4557	4584	5027	5064	4671	4689
4720	4322	4594	4841	4719	4338	4386	4584	4526	4544	4438	4438	4256	4409	4456	4635	4417	4491	4549	4367	4323	4366	4530	4583	4429	4427	4785	5047	5000	4824	4617	4652	4504	4595	4795	5036	4700	4646	4652	4738	4470	4940	5486	5088	4608	4774	5155	5095	4774	4672
4628	4324	4708	5041	4704	4290	4304	4415	4658	4529	4571	4515	4392	4423	4449	4524	4468	4545	4406	4480	4375	4429	4649	4410	4301	4454	4884	5165	5044	4774	4686	4780	4764	4635	4823	5044	4816	4581	4759	4591	4540	5032	5399	5098	4504	4668	5074	5166	4697	4731
4489	4355	4632	4743	4881	4495	4193	4507	4422	4502	4585	4537	4445	4345	4405	4412	4551	4504	4513	4322	4401	4357	4650	4496	4308	4447	4621	5164	5144	4976	4650	4706	4771	4680	4838	4830	4780	4655	4837	4646	4585	4955	5385	5180	4537	4728	5055	5037	4821	4657
4587	4439	4692	5095	4751	4456	4400	4221	4612	4506	4531	4609	4513	4374	4400	4418	4374	4506	4451	4485	4287	4482	4524	4495	4307	4394	4678	5063	5084	5009	4773	4921	4659	4602	4900	4986	4894	4512	4675	4657	4493	4840	5229	5080	4646	4651	5245	5259	4876	4687
4547	4326	4555	5226	5023	4592	4338	4547	4502	4350	4525	4677	4427	4409	4399	4333	4264	4420	4529	4464	4308	4341	4520	4543	4326	4279	4596	5020	4924	4920	4750	4788	4869	4707	5072	5149	4920	4554	4617	4572	4456	4846	5334	5134	4745	4836	5188	5286	4976	4809
4446	4239	4456	4961	4983	4714	4329	4510	4462	4465	4392	4598	4584	4406	4434	4277	4258	4380	4539	4559	4359	4456	4479	4494	4406	4373	4486	4725	4988	4892	4903	4840	4810	4736	5048	5339	5061	4638	4767	4656	4717	4891	5336	5133	4665	4840	5178	5316	4868	4743
4379	4083	4397	4950	4901	4673	4405	4472	4530	4243	4362	4409	4451	4466	4587	4482	4226	4381	4353	4454	4437	4413	4437	4467	4411	4450	4623	4806	4787	4840	4899	4728	4760	4735	5013	5326	5114	4690	4732	4706	4442	4764	5151	5007	4506	4713	5052	5177	4889	4742
4546	4098	4407	4950	4771	4645	4386	4471	4344	4140	4200	4473	4437	4560	4457	4520	4312	4302	4338	4378	4241	4385	4436	4508	4358	4450	4747	4739	4805	4797	4767	4887	4770	4796	4954	5215	5022	4740	4981	4709	4537	4878	5337	4881	4460	4655	5094	5026	4788	4814
4531	4202	4323	4681	4871	4461	4356	4399	4371	4263	4240	4300	4350	4371	4486	4551	4375	4317	4348	4392	4324	4320	4444	4430	4479	4456	4601	4884	4807	4777	4587	4698	4745	4702	4989	5194	5199	4707	4778	4711	4506	4900	5412	5073	4657	4726	5147	5172	4910	4808
4500	4188	4440	4628	4638	4378	4267	4465	4458	4338	4264	4365	4278	4367	4422	4533	4362	4406	4443	4413	4353	4400	4507	4372	4390	4445	4702	4897	4959	4768	4651	4691	4679	4525	4881	5184	4993	4691	4876	4812	4670	4959	5501	5196	4615	4705	5175	5117	4932	4711
4545	4123	4382	4809	4556	4172	4280	4424	4340	4312	4422	4301	4301	4189	4450	4394	4474	4477	4406	4386	4477	4434	4548	4459	4305	4444	4789	4762	5020	4832	4734	4673	4468	4538	4682	5036	4936	4764	4746	4708	4561	4855	5518	5083	4594	4576	5107	5214	4906	4580
4553	4300	4459	4815	4583	4198	4108	4309	4352	4348	4314	4373	4217	4247	4394	4526	4523	4357	4611	4477	4461	4549	4546	4489	4184	4429	4736	4915	4840	4758	4769	4786	4749	4636	4903	4947	4948	4653	4482	4680	4549	4888	5379	5217	4590	4699	5030	5221	4915	4875
4340	4219	4340	4755	4516	4251	4128	4184	4152	4311	4381	4459	4314	4282	4396	4409	4422	4488	4712	4658	4579	4636	4651	4374	4256	4362	4630	5066	4954	4893	4670	4880	4806	4665	4811	4935	4857	4482	4596	4469	4377	4756	5416	5098	4467	4611	5140	5135	4952	4901
4452	4055	4290	4782	4533	4174	4104	4001	4234	4208	4385	4449	4331	4388	4274	4319	4505	4474	4691	4525	4475	4637	4757	4576	4506	4387	4753	5012	5128	4904	4692	4769	4830	4764	4864	5185	4811	4640	4541	4523	4380	4593	5287	4902	4557	4454	5056	5243	5004	4703
4373	4089	4254	4623	4500	4163	3934	4140	4153	4163	4361	4347	4514	4335	4416	4553	4508	4589	4652	4720	4542	4422	4795	4671	4437	4374	4716	4894	5128	4913	4713	4621	4759	4712	4815	5184	4922	4596	4652	4586	4267	4606	5073	4830	4371	4377	5048	5041	4730	4650
4332	4104	4138	4589	4539	4232	4039	4094	4145	4051	4259	4339	4303	4331	4383	4402	4396	4418	4506	4686	4524	4765	4756	4681	4592	4508	4814	5064	5036	5045	4625	4553	4563	4586	4850	5227	4995	4515	4699	4543	4323	4924	5315	4908	4489	4590	4928	5031	4998	4607
4467	4064	4324	4634	4668	4279	4039	4159	4213	4027	4208	4503	4372	4337	4413	4504	4542	4451	4535	4671	4497	4596	4822	4725	4575	4673	4754	5009	5073	4984	4790	4591	4624	4604	4996	4942	4825	4545	4728	4772	4428	4866	5364	5104	4593	4665	5034	5099	4845	4655
4393	4114	4385	4610	4510	4260	4254	4273	4401	4138	4198	4346	4285	4464	4439	4517	4425	4563	4617	4541	4571	4626	4777	4754	4666	4585	4848	5002	5304	4965	4824	4795	4516	4638	4849	4989	4757	4638	4587	4587	4636	4852	5467	5156	4599	4584	5033	5067	4742	4611
4468	4094	4258	4736	4486	4387	4115	4373	4283	4190	4302	4337	4263	4284	4476	4458	4468	4402	4559	4478	4477	4516	4536	4529	4577	4664	4918	4959	4966	4925	4668	4618	4505	4482	4678	5079	4615	4450	4463	4581	4411	4829	5312	5195	4516	4597	5094	5042	4724	4690
4454	4071	4233	4728	4641	4382	4138	4254	4315	4263	4236	4421	4324	4233	4359	4448	4439	4367	4463	4450	4404	4470	4555	4450	4562	4743	4878	4942	5060	4931	4922	4709	4589	4506	4661	4926	4610	4433	4436	4509	4355	4798	5233	5020	4582	4688	5125	5184	4840	4738
4349	3959	4170	4774	4665	4376	4213	4317	4249	4207	4271	4225	4231	4281	4368	4450	4377	4315	4417	4629	4481	4453	4640	4438	4220	4460	4749	4814	4967	4944	4861	4886	4639	4661	4620	4901	4705	4346	4572	4400	4457	4726	5193	5011	4466	4608	5001	5102	4749	4790
4395	4085	4180	4769	4825	4451	4268	4226	4301	4187	4366	4249	4158	4454	4314	4510	4303	4203	4298	4436	4384	4407	4482	4431	4331	4599	4733	4803	4832	4800	4710	4658	4697	4542	4614	5010	4623	4352	4277	4383	4392	4672	5166	4834	4358	4584	4997	5082	4803	4592
4370	4065	4172	4741	4567	4392	4287	4367	4323	4314	4281	4334	4251	4333	4488	4364	4360	4158	4274	4296	4268	4474	4527	4448	4317	4322	4539	4918	4854	4580	4441	4625	4669	4534	4748	5001	4847	4402	4437	4497	4444	4718	5086	4857	4295	4489	4964	4834	4705	4658
4546	4092	4378	4572	4507	4253	4219	4527	4306	4320	4337	4343	4285	4303	4510	4480	4295	4143	4288	4216	4162	4377	4562	4366	4428	4401	4560	4813	4841	4541	4463	4598	4633	4399	4620	5095	4951	4617	4545	4461	4272	4775	5121	4905	4437	4592	4954	4978	4664	4780
4559	4309	4366	4677	4523	4263	4228	4343	4504	4284	4446	4305	4279	4230	4517	4469	4463	4315	4273	4266	4196	4342	4477	4362	4274	4250	4703	4699	4895	4525	4544	4617	4649	4412	4605	4917	4824	4526	4619	4451	4389	4779	5447	5009	4419	4416	5022	5016	4719	4764
4480	4144	4374	4603	4559	4204	4164	4385	4277	4506	4456	4445	4304	4263	4431	4394	4359	4351	4554	4275	4350	4407	4541	4486	4295	4260	4562	4694	4802	4548	4614	4408	4601	4411	4577	4836	4600	4416	4488	4292	4328	4654	5197	4826	4360	4472	4889	4840	4671	4574
4324	4063	4375	4676	4604	4147	4187	4385	4449	4360	4530	4521	4340	4326	4456	4467	4332	4375	4505	4294	4237	4245	4244	4380	4153	4136	4475	4678	4793	4687	4540	4724	4669	4351	4646	4774	4714	4549	4419	4452	4153	4532	5091	4833	4200	4345	4816	4956	4705	4557
4575	4050	4201	4654	4677	4130	4120	4346	4516	4456	4470	4648	4456	4499	4529	4469	4362	4510	4357	4372	4431	4242	4522	4397	4173	4091	4332	4714	4779	4637	4497	4734	4590	4591	4655	4994	4871	4466	4522	4436	4171	4548	5073	4657	4215	4443	4827	4983	4821	4619
4421	4006	4261	4701	4685	4372	4144	4307	4391	4360	4412	4498	4422	4462	4553	4558	4491	4471	4349	4340	4315	4417	4565	4489	4079	4387	4367	4727	4760	4452	4422	4557	4650	4566	4841	4908	4763	4496	4535	4492	4240	4620	4922	4665	4226	4295	4732	4746	4710	4467
4438	4152	4345	4717	4533	4394	4087	4406	4238	4325	4384	4571	4463	4447	4427	4603	4499	4516	4577	4532	4423	4456	4556	4542	4292	4350	4426	4711	4669	4540	4442	4458	4641	4385	4537	4826	4804	4507	4461	4523	4237	4503	5042	4873	4346	4349	4657	4815	4541	4346
4480	4189	4243	4812	4605	4349	4181	4360	4309	4381	4434	4361	4405	4242	4569	4447	4491	4498	4502	4427	4318	4387	4461	4542	4302	4320	4565	4848	4767	4624	4472	4350	4484	4427	4637	4822	4442	4445	4395	4446	4268	4607	5083	4928	4467	4464	4746	4871	4637	4498
4452	4304	4421	4687	4628	4301	4084	4308	4369	4225	4344	4410	4415	4337	4461	4511	4346	4411	4495	4488	4415	4375	4497	4574	4343	4475	4677	4758	4925	4624	4700	4396	4457	4426	4559	4772	4666	4463	4515	4510	4227	4613	5158	4888	4310	4407	4859	5033	4563	4608
4491	4137	4438	4841	4625	4317	4122	4358	4317	4414	4347	4501	4407	4272	4370	4283	4225	4410	4625	4485	4409	4243	4554	4469	4402	4357	4622	4792	4821	4743	4602	4545	4511	4641	4703	5105	4680	4403	4391	4475	4351	4632	5183	4752	4300	4412	4734	4870	4753	4716
4427	4265	4430	4853	4722	4404	4234	4266	4310	4166	4383	4440	4446	4363	4431	4424	4242	4423	4434	4468	4307	4390	4596	4507	4408	4319	4401	4683	4892	4677	4488	4580	4427	4416	4641	4848	4551	4430	4466	4382	4153	4654	5047	4682	4384	4282	4764	4853	4573	4529
4657	4301	4453	4865	4708	4380	4253	4302	4286	4224	4397	4336	4481	4246	4292	4394	4234	4212	4479	4450	4281	4413	4512	4450	4274	4278	4409	4701	4802	4548	4658	4513	4408	4490	4626	4782	4702	4449	4423	4340	4332	4610	5121	4800	4462	4465	4915	4855	4626	4498
4536	4328	4475	4905	4607	4249	4266	4314	4365	4246	4324	4244	4220	4301	4108	4157	4122	4205	4284	4298	4318	4294	4450	4407	4337	4440	4517	4611	4675	4726	4600	4589	4526	4391	4666	4926	4683	4533	4574	4511	4356	4760	5296	4917	4406	4415	4784	4916	4530	4670
4443	4228	4427	4757	4777	4286	4210	4357	4273	4254	4263	4415	4243	4142	4192	4141	4185	4246	4352	4280	4017	4245	4223	4337	4153	4435	4459	4589	4814	4716	4664	4684	4629	4521	4867	4913	4954	4512	4492	4691	4355	4674	5086	4878	4327	4473	4890	4962	4729	4677
4407	4012	4193	4791	4773	4328	4263	4286	4180	4127	4250	4416	4230	4115	4193	4202	4163	4138	4356	4291	4182	4272	4169	4352	4190	4242	4426	4612	4663	4752	4627	4594	4605	4515	4746	4889	4675	4302	4381	4432	4232	4643	5024	4932	4347	4379	4888	4909	4750	4537
4516	4109	4312	4697	4878	4242	4148	4378	4213	4192	4191	4273	4486	4219	4096	4170	4014	4021	4176	4222	4112	4263	4333	4140	4264	4181	4398	4561	4617	4597	4547	4510	4490	4331	4408	4608	4354	4038	4207	4333	4235	4627	4930	4909	4589	4467	4840	5121	4662	4619
4599	4077	4289	4705	4795	4329	4171	4187	4319	4186	4245	4406	4462	4264	4190	4093	4096	4069	4223	4224	4073	4127	4206	4268	4237	4163	4382	4548	4557	4441	4325	4266	4231	4184	4374	4479	4271	4088	4186	4247	4379	4569	4994	4823	4381	4538	4797	4706	4676	4349
4097	4057	4217	4743	4623	4354	4168	4175	4289	4084	4201	4385	4397	4280	4263	4056	4223	4075	4285	4146	4278	4051	4104	4124	4226	4346	4387	4465	4487	4322	4266	4228	4153	4180	4191	4336	4362	4297	4186	4258	4121	4374	4695	4694	4372	4405	4447	4544	4620	4381
4018	3972	4129	4616	4722	4334	4160	4119	4187	4122	4267	4368	4365	4140	4210	4270	4142	4226	4264	4277	3996	4108	4097	4122	4146	4376	4304	4369	4521	4287	4277	4236	4155	4054	4238	4211	4266	4136	4210	4239	4170	4424	4743	4681	4377	4327	4373	4560	4511	4474
4012	3786	3847	4482	4603	4379	4177	4151	4144	4130	4156	4348	4339	4291	4056	4271	4180	4142	4226	4313	4255	4078	4070	4055	4355	4195	4344	4276	4494	4461	4494	4290	4248	4387	4317	4354	4253	4143	4376	4361	4328	4469	4617	4694	4600	4350	4481	4547	4617	4785
3998	3889	4040	4346	4474	4327	4058	3989	4095	4109	4193	4182	4292	4319	4095	4055	4150	4153	4245	4291	4362	4207	4236	4311	4262	4379	4320	4232	4397	4465	4457	4531	4469	4420	4816	4721	4580	4610	4598	4612	4586	4598	4573	4338	4340	4417	4260	4361	4554	4613
4065	4056	4084	4461	4490	4161	4203	4082	4047	4050	4054	4238	4260	4194	4198	4178	4194	4149	4309	4330	4219	4328	4343	4362	4289	4398	4293	4209	4357	4324	4523	4562	4589	4799	4929	4988	4787	4690	4638	4652	4546	4436	4534	4242	4233	4169	4237	4246	4252	4442
4260	4275	4296	4438	4270	4301	4120	3964	4063	4060	4188	4235	4211	4198	4204	4088	4267	4279	4273	4224	4176	4344	4434	4232	4391	4458	4298	4258	4140	4348	4405	4450	4605	4532	4699	4668	4696	4770	4780	4658	4568	4486	4445	4326	4207	4205	4327	4179	4395	4202
4473	4417	4388	4294	4197	4164	4146	4089	4030	4170	4059	4242	4157	4091	4087	4052	4140	4335	4321	4411	4307	4184	4239	4246	4293	4386	4369	4346	4437	4630	4431	4577	4501	4460	4496	4414	4542	4716	4599	4627	4523	4531	4527	4393	4479	4410	4388	4396	4367	4339
4677	4426	4466	4258	4245	4226	4117	4011	4051	4066	4035	4188	4039	4093	4072	4034	4081	4367	4203	4241	4262	4244	4406	4224	4313	4565	4477	4360	4371	4482	4585	4385	4435	4389	4418	4457	4385	4337	4434	4602	4610	4471	4409	4365	4425	4368	4339	4364	4420	4172
4454	4279	4321	4378	4269	4354	4214	4146	4063	4195	4138	4203	4087	4060	4050	4042	4234	4215	4452	4191	4337	4241	4335	4292	4348	4414	4341	4417	4406	4574	4594	4523	4436	4410	4597	4603	4582	4487	4420	4527	4515	4558	4365	4163	4344	4203	4247	4263	4209	4174
4334	4140	4248	4394	4334	4400	4270	4233	4174	4261	4129	4232	4319	4107	4047	4181	4150	4190	4414	4289	4213	4289	4336	4445	4337	4365	4404	4210	4362	4491	4525	4534	4501	4666	4744	4855	4745	4724	4706	4672	4591	4545	4423	4591	4348	4566	4360	4342	4360	4303
4392	4458	4275	4241	4265	4343	4224	4247	4188	4202	4345	4181	4200	4258	4088	4154	4217	4243	4270	4234	4119	4282	4253	4309	4324	4456	4393	4340	4431	4526	4628	4697	4581	4596	4699	4565	4803	4692	4662	4904	4742	4621	4564	4632	4546	4637	4536	4615	4434	4417
4314	4366	4341	4235	4206	4197	4239	4328	4232	4221	4249	4323	4387	4131	4150	4062	4323	4380	4371	4233	4172	4091	4253	4195	4328	4427	4372	4378	4492	4473	4642	4622	4511	4483	4539	4508	4530	4580	4537	4549	4466	4558	4459	4505	4474	4495	4564	4299	4407	4375
4171	4247	4119	4195	4169	4304	4178	4242	4274	4155	4300	4188	4320	4145	4336	4292	4278	4277	4267	4195	4265	4257	4206	4274	4311	4440	4336	4202	4304	4445	4562	4410	4458	4503	4629	4459	4469	4531	4478	4397	4383	4325	4219	4271	4289	4337	4360	4233	4313	4288
4226	4132	4115	4131	4246	4255	4262	4292	4430	4135	4276	4327	4314	4200	4349	4318	4326	4240	4369	4234	4255	4132	4175	4296	4408	4343	4297	4338	4477	4465	4613	4592	4531	4684	4851	4806	4708	4643	4662	4599	4549	4444	4571	4590	4628	4486	4326	4423	4436	4360
4377	4047	4126	4160	4233	4178	4106	4077	4136	4195	4298	4256	4383	4327	4166	4271	4302	4317	4257	4235	4160	4162	4199	4400	4239	4300	4158	4383	4553	4566	4490	4586	4395	4531	4789	4824	4742	4791	4605	4689	4739	4707	4689	4687	4727	4574	4583	4508	4581	4604
4249	4049	4191	4126	4276	4124	4091	4038	4153	4210	4198	4211	4189	4166	4287	4225	4366	4361	4237	4186	4230	4347	4360	4392	4403	4301	4383	4445	4595	4497	4346	4327	4153	4222	4319	4499	4621	4438	4442	4537	4420	4448	4291	4454	4396	4445	4408	4278	4329	4393
4248	4171	4083	4191	4155	4112	4130	4005	4113	4163	4174	4188	4213	4112	4270	4258	4199	4258	4255	4246	4326	4312	4359	4347	4460	4395	4393	4367	4565	4469	4318	4199	4179	4080	4146	4247	4217	4313	4218	4300	4258	4198	4324	4353	4195	4252	4188	4123	4177	4064
4322	4225	4152	4286	4177	4173	4091	4106	4133	4014	4198	4219	4112	4139	4120	4175	4089	4146	4227	4220	4161	4417	4243	4529	4289	4340	4256	4252	4374	4463	4380	4355	4151	4305	4340	4566	4542	4589	4515	4672	4407	4519	4479	4520	4531	4470	4536	4568	4443	4380
4485	4265	4142	4074	4247	4040	4029	4193	4094	4267	4147	4067	4109	4089	4133	4183	4235	4306	4216	4141	4227	4300	4257	4292	4469	4352	4270	4395	4527	4529	4462	4616	4513	4647	4877	4768	4904	4864	4883	5036	4813	4743	4934	4825	4945	4930	4869	4718	4735	4820
4399	4245	4222	4187	4238	4187	4147	4114	4077	4210	4094	4150	4062	4137	4026	4182	4059	4187	4129	4203	4133	4198	4285	4235	4395	4272	4146	4354	4644	4582	4482	4563	4830	4828	4931	4926	4977	4943	5009	4939	4758	4930	5104	4943	4829	4933	4816	4953	4746	4878
4291	4163	4108	4133	4175	4130	4132	4111	4001	4163	4020	4135	3998	3941	4061	4142	4036	4108	4250	4072	3980	4182	4142	4274	4238	4100	4223	4180	4495	4536	4485	4506	4699	4731	4678	4815	4640	4835	4696	4739	4558	4785	4701	4710	4580	4793	4588	4693	4628	4571
4201	4024	4080	4045	4116	4100	4229	4036	4145	4212	4192	4147	3973	4048	4058	4114	4028	4037	4091	3932	4202	4022	4122	4307	4157	4083	4207	4451	4394	4382	4387	4434	4442	4393	4501	4593	4613	4604	4472	4638	4441	4479	4647	4616	4394	4493	4584	4473	4441	4536
4437	4207	4205	4092	4173	4102	4024	4134	4054	4288	4215	4200	4015	4179	4172	4096	4080	3976	4021	4193	4075	3979	4269	4155	4174	4077	4378	4583	4534	4338	4182	4155	4362	4125	3893	4276	4405	4396	4366	4389	4340	4371	4235	4486	4229	4125	4337	4389	4227	4326
4590	4468	4191	4079	4058	4089	4048	4054	4199	4096	4162	4201	4152	4051	4232	3993	4092	4131	4113	4139	4130	4153	4187	4068	4126	4124	4244	4521	4556	4208	3993	3958	4011	3817	3660	3880	4080	3985	3882	3851	4177	4016	4114	3991	3973	3875	3961	3900	3879	3804
4437	4342	4264	4178	4285	4159	4022	4072	4117	4081	4191	4134	4184	4212	4153	4163	4087	4071	4032	4044	4056	4052	4148	4134	4179	4031	4109	4584	4492	4361	4075	4036	4072	3909	3715	3943	4277	4095	3916	4159	4242	4123	4111	4105	4185	4010	4169	4115	4177	4124
4181	4139	3961	4033	4202	4139	3984	4171	4126	4040	4124	4078	4112	4248	4107	4100	4112	4118	4232	4114	4106	4213	4198	4045	4068	4058	4219	4510	4659	4542	4271	4358	4372	4084	4146	4696	4822	4618	4502	4765	4823	4653	4668	4797	4690	4621	4690	4701	4539	4627
4181	4039	4047	4121	4266	4086	3913	4120	4111	4158	4291	4095	4233	4168	4269	4196	3990	4129	4115	4179	4133	4214	4235	4159	4205	4211	4307	4513	4702	4435	4216	4383	4417	4277	4247	4655	4951	4657	4803	4758	4673	4743	4714	4718	4600	4575	4714	4651	4638	4562
4061	3748	3870	4151	4429	4242	3960	4073	4089	4167	4075	4088	4169	4225	4303	4287	4085	4163	4100	4134	4156	4152	4095	4165	4198	4130	4247	4401	4572	4505	4201	4167	4058	3736	3983	4100	4426	4338	4165	4268	4262	4269	4194	4086	4158	3970	4162	4084	4074	4077
3811	3753	3904	4261	4488	4151	4107	3966	4128	4054	4096	4002	4205	4164	4316	4200	4072	4039	4100	4182	4078	4107	4162	4250	4172	4173	4398	4493	4436	4294	4133	4047	4034	3916	3913	4122	4252	4198	3923	4023	4086	4012	4034	3943	3942	3871	3926	4162	3828	3816
3943	3755	4014	4268	4451	4287	4154	4098	4295	3979	3950	4140	4174	4158	4137	4187	4226	4031	4097	4179	4171	4165	4097	4121	4104	4318	4205	4468	4423	4497	4223	4297	4113	4037	3950	4267	4359	4224	4319	4118	4388	4153	4149	4145	4078	4110	4074	4117	4055	4022
4366	4039	4090	4479	4446	4178	4059	4118	4207	4045	4119	4258	4319	4149	4220	4143	4145	4172	4122	4155	4153	4196	4179	4158	4185	4249	4389	4420	4512	4519	4305	4372	4118	3835	3901	4177	4321	4160	4177	4211	4156	4041	4204	4182	4064	4060	4017	4084	4115	4062
4337	3969	4033	4368	4428	4264	4004	4082	4233	4142	4110	4218	4386	4208	4196	4106	4165	4095	4272	4149	4150	4068	4099	4205	4093	4152	4256	4162	4172	4237	4287	4204	3999	3914	4090	4235	4205	4028	4093	3974	4044	4202	4120	4008	3986	4005	4084	4110	3930	3963
3965	3772	3902	4460	4510	4257	4071	4070	4123	4071	4045	4320	4320	4303	4264	4289	4341	4304	4217	4212	4117	4186	4134	4222	4273	4222	4177	4123	4083	4110	4189	4279	4145	4484	4392	4553	4515	4651	4362	4317	4390	4416	4450	4566	4480	4465	4356	4501	4336	4357
3802	3669	3715	4131	4448	4352	4066	4140	4178	4157	4180	4217	4271	4336	4339	4245	4326	4352	4215	4192	4192	4066	4151	4321	4368	4165	4222	4175	4172	4120	4380	4528	4650	4655	4897	4870	4833	4849	4772	4805	5043	4933	4862	4704	4855	4744	4853	4779	4789	4774
3926	3756	3875	4060	4318	4082	4030	4062	4060	4212	4302	4270	4361	4284	4314	4366	4246	4358	4277	4171	4095	4100	4213	4284	4336	4229	4243	4376	4258	4353	4515	4331	4379	4418	4483	4459	4586	4483	4563	4553	4505	4621	4486	4555	4546	4448	4387	4561	4483	4369
3894	3777	3837	4180	4223	3980	3844	3902	4022	4192	4343	4082	4245	4128	4255	4244	4243	4400	4356	4137	4281	4233	4151	4348	4224	4157	4161	4369	4343	4334	4174	4052	4088	4024	4092	3928	4108	3946	3832	3895	3959	3966	3942	3886	3874	3968	3808	3935	3874	3842
3890	3895	3955	4124	4158	3909	3837	4003	4083	4202	4145	4194	4207	4189	4249	4266	4274	4251	4276	4219	4073	4243	4318	4352	4344	4280	4241	4412	4134	4235	4230	4060	4086	4058	4025	3815	3908	3931	3895	3819	3860	4018	3973	3967	3938	3938	3962	3949	3969	3920
4250	4064	3970	4099	4127	3927	3812	3958	4094	3973	4145	4109	4205	4212	4112	4250	4252	4292	4234	4177	4263	4248	4292	4229	4238	4268	4430	4293	4381	4149	4319	4332	4432	4550	4584	4501	4357	4387	4446	4433	4434	4487	4614	4507	4510	4465	4597	4582	4574	4359
4501	4205	4128	4067	4021	3929	3932	4105	4092	4113	4144	4002	4149	4274	4290	4229	4232	4131	4278	4190	4187	4109	4244	4288	4316	4209	4286	4370	4281	4252	4333	4396	4726	4708	4841	4777	4706	4754	4759	4743	4708	4716	4732	4635	4799	4780	4830	4829	4643	4615
4485	4190	3939	3790	3950	3817	4004	3916	3958	4002	4203	4152	4297	4190	4290	4174	4106	4129	4286	4235	4136	4144	4179	4346	4207	4241	4242	4414	4376	4304	4470	4570	4520	4564	4636	4430	4453	4510	4433	4465	4414	4485	4544	4406	4508	4355	4486	4580	4470	4594
4083	3847	3933	3799	4013	4014	4100	3926	4079	4013	4185	4157	4118	4207	4400	4200	4157	4303	4172	4270	4261	4154	4227	4236	4212	4168	4145	4395	4502	4458	4357	4405	4347	4252	4311	4298	4437	4376	4230	4068	4276	4403	4274	4208	4138	4171	4277	4337	4149	4227
3796	3740	3673	3781	3952	3893	4065	3978	4017	4034	4110	4096	4198	4205	4262	4200	4119	4215	4332	4264	4206	4096	4312	4207	4134	4181	4301	4533	4493	4530	4301	4369	4246	4008	4092	4182	4320	4344	4217	4212	4258	4157	4256	4194	4126	4047	4207	4106	4146	4178
3984	3936	3778	3850	3881	3791	4034	3921	3939	3963	4090	4194	4129	4326	4210	4297	4268	4141	4322	4375	4230	3982	4127	4267	4253	4068	4246	4526	4566	4348	4242	4136	3976	3717	3761	3810	3933	3750	3689	3807	3901	3914	3924	3821	3825	3864	3754	3800	3736	3719
4072	3975	3670	3749	3743	3725	3921	3983	3886	4033	4160	4151	4173	4250	4268	4119	4183	4275	4293	4394	4212	4178	4210	4253	4226	4078	4353	4363	4511	4201	4059	3968	3846	3668	3379	3643	3735	3750	3555	3664	3723	3637	3623	3536	3598	3477	3603	3612	3611	3642
4230	4115	4023	3847	3941	3762	3920	3918	3843	3858	4082	4055	4216	4102	4394	4248	4104	4265	4426	4336	4159	4248	4164	4268	4203	4189	4227	4483	4630	4479	4214	4217	4133	3943	3822	4164	4286	4224	3965	4011	4174	4174	4122	4005	4107	3985	4124	4228	4187	4080
4168	4026	4087	4064	4025	3826	3997	3982	3994	3906	4110	4106	4017	4118	4294	4094	4120	4261	4361	4241	4190	4228	4364	4207	4107	4262	4061	4529	4694	4751	4400	4458	4423	4315	4346	4693	4885	4943	4505	4796	4780	4744	4678	4809	4510	4480	4696	4729	4758	4669
4101	3963	4041	3931	4025	3945	3798	4047	3957	4015	4047	4135	4042	4235	4159	4269	4098	4294	4280	4241	4288	4198	4382	4295	4301	4114	4321	4610	4654	4653	4433	4438	4318	4309	4183	4466	4672	4710	4183	4414	4693	4466	4545	4343	4463	4369	4304	4304	4302	4291
4107	4004	3802	3963	3969	4045	3807	3779	4102	4044	3946	4136	4018	4029	4054	4162	4158	4185	4164	4353	4216	4243	4377	4504	4150	4114	4246	4575	4670	4496	4216	4079	4119	3914	3696	3922	4249	4110	3875	3843	3976	3849	3928	3940	3799	3805	3824	3758	3895	3893
3833	3774	3805	4062	4114	4036	3878	3941	4059	4100	3962	4134	3918	4036	4017	4131	4163	4041	4266	4311	4248	4222	4209	4385	4137	4202	4264	4500	4582	4495	4377	4090	4218	4014	3811	3878	4194	4078	3896	3931	4051	4095	4066	4011	4021	3796	3964	3846	3972	3974
3622	3741	3651	4161	4156	4037	3859	3832	4118	4075	4005	4026	4033	4063	4120	4229	4104	4125	4096	4226	4273	4154	4112	4249	4122	4210	4252	4313	4551	4465	4284	4357	4275	4150	3975	4177	4291	4420	4222	4173	4268	4223	4266	4237	4196	4100	4171	4083	4113	4227
3900	3838	3839	4167	4105	4164	3903	3987	4059	4033	4073	4077	4038	4132	4099	4027	4085	4117	4199	4173	4294	4224	4221	4264	4238	4254	4124	4297	4304	4467	4306	4348	4199	4123	3896	4099	4165	4157	3934	3977	4088	3871	4037	4085	4086	3923	3793	4012	3972	4027
4201	3935	3941	4261	4294	4086	3880	4048	4246	3997	4011	4056	4180	4149	4169	4083	4128	4132	4170	4277	4208	4201	4237	4236	4228	4284	4133	4226	4155	4288	4211	4253	4150	4183	4148	4322	4207	4207	4085	4125	4128	4018	4141	4197	4137	3966	3988	4090	4064	4044
4265	3864	4107	4310	4449	4056	3823	3929	4015	3962	4001	4088	4177	4072	4059	4235	4117	4118	4194	4070	4104	4129	4244	4282	4170	4259	4087	4120	4288	4314	4360	4455	4500	4696	4658	4636	4629	4493	4708	4687	4662	4648	4750	4730	4702	4668	4453	4610	4627	4784
4080	3873	3938	4331	4359	4177	3875	3999	4083	3943	3979	4126	4135	4085	4048	4057	4096	4155	4139	4332	4115	4102	4246	4272	4197	4208	4166	4253	4180	4262	4407	4542	4687	4802	4868	4988	4851	4979	5013	4871	4838	4746	4772	4830	4892	4836	4766	4657	4763	4846
3995	3862	3964	4325	4422	4058	3820	3991	3971	4048	3975	4071	4075	3997	3872	4172	4030	4183	3952	4011	4090	4129	4243	4233	4188	4230	4283	4109	4280	4294	4090	4252	4273	4435	4295	4194	4221	4340	4221	4179	4188	4040	4265	4185	4258	4092	4079	4133	4037	4127
4079	3833	3881	4330	4305	4212	3952	3912	4046	4009	4165	4145	4053	4010	4025	4117	4115	3999	3979	3892	3981	3982	4186	4203	4085	4124	4023	4220	4191	4019	4129	3913	3993	3906	3814	3716	3732	3907	3866	3671	3736	3749	3678	3765	3845	3655	3695	3595	3573	3728
3951	3826	3885	4111	4172	4166	4059	4086	4102	4086	4050	4047	4171	3998	4028	4020	3995	3988	3911	4074	3964	4036	3914	3987	4048	4146	4140	4154	4141	4000	4180	4196	4176	4034	4118	4145	4050	4127	4001	4153	4117	4040	4085	4145	4121	4238	4086	4018	3923	4166
4055	4107	4087	4210	4249	4074	4214	4179	4018	3986	4149	4099	4078	4093	4203	4003	4005	4006	3991	4061	3982	4001	4018	4058	4029	3978	4053	4208	4029	4171	4182	4396	4422	4519	4675	4380	4350	4533	4618	4567	4570	4539	4522	4662	4545	4619	4507	4526	4440	4610
4284	4146	3954	4222	4173	4198	3999	4159	4013	4043	4041	4119	4281	4134	4177	4145	3929	3981	3963	4051	4094	4055	3911	4022	4049	3999	4012	3975	3991	4120	4194	4219	4195	4320	4554	4520	4442	4272	4468	4466	4431	4431	4333	4393	4402	4473	4300	4303	4450	4123
4426	4146	4052	4093	4150	4080	4027	4057	4042	3954	4151	4193	4146	4280	4163	4088	4111	4048	4192	4113	3995	4025	3889	4129	4150	4106	4037	3951	4052	4057	4118	4117	4038	4122	4242	4327	4355	4170	4129	4161	4109	4098	4083	4080	4034	4194	4076	4215	4026	3959
4095	4086	3943	3946	3961	4062	4070	4013	3893	3928	4006	4162	4104	4044	4103	4188	3948	4166	4178	4013	4083	4152	3942	4024	3999	3958	3998	4035	4132	4244	4190	4132	4091	4025	4069	4212	4172	4128	4099	4142	4188	3983	4061	4074	4050	3915	3955	4195	3940	3910
3964	4002	3987	4064	4078	4068	4162	3934	3958	4014	4190	4192	4107	4246	4160	4073	4117	4104	4240	4093	3996	4086	3998	4086	4061	4100	3943	4261	4326	4239	4039	4003	4025	3880	3804	3897	4057	4089	4103	3965	3942	3953	3777	3834	3852	3864	3862	3948	3808	3739
3831	3952	3919	3963	4116	4061	4099	3986	4055	4190	4263	4150	4058	4177	4234	4250	4039	4122	4324	4070	4119	3976	4117	4123	4044	4041	4116	4209	4390	4248	3788	3738	3703	3581	3500	3443	3749	3703	3610	3655	3679	3604	3465	3506	3431	3447	3478	3492	3491	3487
4087	3894	3825	3911	3932	3979	4140	3966	4110	4106	4202	4076	4067	4150	4303	4167	3998	4047	4268	4206	4132	4084	4086	4058	4118	4060	4100	4189	4258	4257	3789	3740	3658	3469	3477	3493	3669	3706	3576	3559	3549	3612	3628	3586	3647	3462	3458	3610	3654	3558
4025	4043	3848	3890	3897	3948	4032	4117	3890	4006	3954	4133	4058	4293	4273	4198	4097	4094	4078	4288	4134	4112	4159	4004	4111	3984	3937	4257	4384	4455	4240	3882	4085	4024	3862	4051	4291	4400	4234	4233	4302	4413	4348	4261	4187	4267	4113	4274	4404	4347
4231	4062	3903	3920	4006	3990	4135	4010	3954	4065	4037	4091	4153	4150	4147	4196	4145	4156	4185	4266	4124	4120	4076	4144	4104	3921	4108	4101	4485	4431	4306	4120	4149	4032	4153	4292	4575	4618	4550	4425	4592	4527	4559	4431	4575	4345	4351	4403	4575	4530
4135	4065	3962	3975	4012	4099	3985	3940	4014	3962	4026	4080	4196	4015	4141	4115	4025	4168	4263	4253	4186	4132	4119	4162	4129	3993	4032	4264	4463	4570	4241	3875	3817	3891	3703	3793	3960	4021	3927	3951	3865	4079	3949	4007	4053	3886	3838	3796	3854	3911
4044	3984	3951	4072	4070	3915	3830	4007	3959	3998	3976	4113	3888	3962	4037	4022	4004	3991	4084	4170	4076	4025	4235	4074	4115	4019	4041	4096	4358	4269	4103	3894	3830	3743	3666	3615	3688	3721	3607	3681	3758	3592	3650	3706	3791	3722	3621	3673	3521	3673
4006	3865	3908	4111	4176	4040	3850	3990	3934	3968	3903	3865	3862	4013	3986	4037	4014	4073	4085	4141	4075	4223	4085	4060	3943	4020	4011	4152	4409	4402	4147	3976	4081	3853	3899	3911	3929	4016	3909	3887	3884	4014	3897	3993	4125	3932	3993	3933	3919	3964
3750	3714	3848	4085	4316	4170	3975	3979	4010	3941	3863	3989	3882	4007	4074	4121	4025	4021	4042	4087	3790	4176	4004	3916	4100	4003	4026	4178	4318	4339	4203	4070	4144	4059	3815	3966	4136	4070	3845	3999	3965	3897	3834	3995	4066	4013	3994	3936	3787	3918
3705	3744	3848	4188	4474	4229	3923	3900	4002	3913	3843	3926	3927	4062	4098	4058	3946	4068	4013	4158	4061	4055	4129	4114	3949	4134	3963	4136	4199	4232	4263	4169	4077	4026	3956	3948	4085	3766	3865	3844	3803	3747	3913	3830	3812	3797	3879	3744	3818	3681
4004	3811	3969	4237	4505	4177	3911	4012	4006	3933	3748	4008	3896	3928	4045	4194	4058	3916	4134	4166	4092	4023	4221	4091	4104	4054	4111	4022	4081	4170	4241	4267	4142	4247	4194	4354	4270	4259	4092	4209	4263	4223	4030	4242	4076	4166	4417	4296	4260	4287
4306	4250	4165	4406	4332	4157	3865	3935	4041	3960	3932	3965	4124	4027	3925	4130	3913	3994	4112	4078	4094	4062	3990	4125	4045	4106	3978	3914	3920	4181	4182	4227	4409	4380	4616	4832	4599	4714	4686	4554	4688	4618	4617	4608	4520	4619	4785	4822	4761	4684
4318	4034	4156	4514	4571	4188	3983	4013	4018	4006	3940	4000	3917	4064	4130	4119	4074	3976	4134	4150	3983	4148	4129	4030	4097	4087	4072	3988	3875	3983	4028	4075	4195	4479	4372	4578	4465	4429	4242	4323	4263	4357	4290	4318	4323	4308	4434	4346	4376	4407
4001	3812	3905	4279	4411	4296	3996	4003	4023	3974	3904	4057	4071	4205	4128	4176	4090	4105	4097	4102	4115	4103	4103	3992	3986	3944	4062	3905	3988	3930	3828	3785	3907	3917	3733	3726	3763	3701	3598	3678	3694	3739	3644	3648	3573	3675	3626	3679	3648	3773
3894	3743	3902	4255	4547	4239	4111	4020	4139	4039	3848	4114	4152	4043	4082	4099	4129	3952	3987	4005	4059	4184	4229	4080	3909	3951	4108	4039	3982	3842	3796	3749	3759	3688	3660	3548	3602	3675	3766	3702	3481	3569	3670	3521	3615	3586	3504	3582	3661	3697
4029	3829	3971	4209	4391	4274	4078	4143	4241	4264	3982	4323	4261	4121	4192	4088	4147	4083	4041	4024	3983	3994	4072	3957	3983	3888	3956	3964	3928	3972	3926	3959	4075	4260	4029	4025	4054	4303	4061	4137	3970	3928	4065	4142	4074	4099	4080	4062	4100	4141
3907	3885	4120	4249	4351	4161	4165	4167	4263	4101	4244	4215	4165	4184	4360	4162	4115	3975	3997	4074	4042	4104	4076	3870	4055	3906	3872	3949	3851	3998	4079	4073	4029	4154	4407	4305	4360	4372	4287	4376	4359	4303	4289	4331	4363	4432	4363	4297	4457	4482
3798	4042	4133	4248	4227	4017	4240	4035	4179	4175	4227	4150	4086	4188	4252	4118	4076	4033	4048	4017	4117	4031	4057	4113	3998	3788	3891	3796	3959	3900	3942	3944	3968	4063	4139	4266	4319	4227	4145	4311	4254	4158	4121	4108	4303	4342	4238	4355	4159	4233
4223	4142	4167	4256	4042	4250	4153	4137	4179	4120	4260	4211	4120	4129	4157	4190	4218	4105	4035	4135	4134	4080	4142	3928	4050	3990	3928	3956	4073	4208	4222	4031	3913	3897	3939	4080	4064	4008	4068	4009	3994	4071	4038	4006	4007	4188	4111	4130	3993	3922
4538	4439	4155	4121	4007	4040	4138	4068	4099	4037	4098	4092	4075	4148	4180	4225	4097	3981	4114	4069	3909	4126	4138	4059	4028	3956	3927	4170	4202	4436	4140	3846	3910	3788	3798	3892	3977	3968	4003	3940	4068	3872	3975	3956	4015	3928	3980	3955	3928	3832
4268	4278	4204	3979	4047	4055	3946	4013	4076	3989	4126	4130	3936	4006	4219	3991	4123	4011	4051	4166	4070	4176	4007	4114	4099	4044	4038	4241	4227	4308	4033	3814	3742	3675	3585	3583	3625	3682	3672	3668	3716	3742	3672	3775	3691	3611	3697	3729	3601	3583
3978	4107	4085	4090	4121	4058	3997	3930	3850	4143	4037	4081	3894	4114	3861	4037	4060	3997	4126	4119	4125	4161	4084	4189	4264	4108	4062	4291	4327	4520	4112	3845	3857	3575	3376	3441	3558	3581	3420	3343	3492	3544	3482	3434	3483	3497	3512	3496	3550	3492
3795	4032	3944	3915	3954	3837	3985	3924	3839	3974	3896	3923	3982	4022	4002	4164	4096	4119	4093	4190	4030	4159	4162	4272	4106	3954	3934	4254	4426	4407	4167	3956	3909	3801	3471	3543	3993	3780	3746	3703	3709	3865	3708	3911	3853	3845	3926	3906	3926	3910
4184	3991	3840	3832	3827	3993	3946	4062	3922	4021	4086	4030	3930	3931	4107	4193	4065	4154	4279	4110	3985	4045	4244	4261	4235	4160	4044	4042	4461	4531	4465	4172	4179	4011	3895	4147	4346	4480	4222	4204	4360	4341	4264	4309	4544	4424	4380	4385	4321	4245
4293	4172	4008	3906	3931	3925	4029	3906	3977	3943	4084	4094	4022	4066	4149	4293	4183	4117	4247	4194	4120	4074	4187	4271	4288	3996	3877	4163	4410	4532	4393	4151	4024	4021	3849	3995	4206	4332	4240	4221	4193	4133	4137	4276	4331	4272	4162	4289	4148	4232
4248	4214	4166	4030	3940	3947	3952	3925	3983	4043	4010	4103	4013	4069	4135	4224	3996	4078	4200	4216	4130	4141	4119	4142	4153	3964	4037	3994	4062	4411	4237	3818	3964	3770	3445	3551	3844	3799	3756	3662	3759	3850	3745	3712	3773	3814	3801	3664	3685	3681
4240	4270	4132	4041	4111	3937	3937	4017	4043	4018	4034	4100	4063	4073	3988	4107	4093	4105	4072	4149	4088	4138	4076	4137	4177	4060	4081	4008	4210	4255	4029	3659	3718	3677	3347	3423	3537	3625	3640	3668	3673	3599	3586	3659	3811	3777	3715	3594	3532	3555
4100	4207	4122	4128	4204	4165	4156	3988	4169	4114	4067	4251	4136	4099	4107	4121	4019	4005	4090	4165	4160	3875	4041	3998	4023	4016	3787	3890	4040	4188	3981	3877	3812	3675	3653	3613	3722	3889	3739	3712	3757	3774	3763	3935	3837	3841	3724	3854	3799	3764
3921	3946	3888	4140	4194	4154	4153	4143	4241	4160	4026	4189	4196	4071	4172	4278	4130	4135	4120	4014	3872	3832	3997	3951	3851	3855	4021	3792	3885	3997	3915	3977	3849	3712	3663	3652	3868	3766	3770	3654	3750	3720	3844	3751	3775	3741	3630	3789	3832	3695
3748	3633	3649	4194	4262	4176	4238	4216	4341	4170	4227	4125	4215	4059	4170	4261	4083	4040	4043	4026	3960	3864	4072	3772	3859	3935	3975	3887	3943	3812	3892	3984	3909	3852	3743	3844	3870	3889	3716	3785	3852	3777	3814	3859	3905	3887	3836	3860	3939	3923
3521	3573	3719	4167	4398	4251	4071	4224	4365	4209	4260	4346	4065	4155	4043	4170	4005	4083	3925	3951	3955	3980	3923	4032	3821	3932	4025	3858	3863	3864	3891	3978	3918	4086	4111	4208	4244	4122	4175	4230	4221	4136	4177	4238	4264	4361	4119	4206	4347	4190
3877	3862	3786	4268	4259	4149	4067	4170	4249	4176	4116	4315	4249	4154	4196	4215	4077	3913	3914	4010	3921	3892	4047	3951	3918	3925	3937	3839	3771	3869	3855	4038	4194	4279	4273	4360	4305	4273	4215	4371	4280	4174	4181	4256	4243	4395	4346	4331	4260	4150
4096	3950	4008	4301	4349	3887	3933	4087	4123	4094	4099	4205	4178	3926	4225	4205	3996	4077	4115	4089	3867	3881	3894	3977	3928	3992	3910	3921	3735	3815	3957	3808	3914	4018	4037	3955	4045	3987	3958	3985	3950	3903	3939	3917	4062	4162	4139	4012	3959	3892
3806	3912	3853	4212	4336	4066	3842	4024	4040	4001	3851	3947	3959	4007	4016	4024	4040	3914	3962	4025	3922	3736	3996	4100	3872	4037	3964	3981	3915	3912	3820	3844	3916	3762	3809	3831	3793	3787	3830	3841	3827	3679	3789	3754	3756	3785	3741	3803	3714	3771
3683	3553	3882	4150	4379	3908	3698	3809	3916	4076	3879	3907	4058	3714	3970	3899	3912	3937	3812	3954	3808	4043	4045	3996	4019	4035	3971	3989	4018	4036	4053	3975	3966	3844	3906	3864	3873	3898	3931	3921	3872	3933	3892	4008	3831	3870	3969	3990	4034	3994
3686	3598	3817	4156	4079	3893	3658	3777	3872	3832	3915	3929	3882	3867	3864	3888	4001	3788	3851	4011	3909	3754	3992	4128	4083	3929	3921	3974	3956	4027	4020	4057	3995	4104	4098	4008	4057	4016	4104	3966	4004	3991	4049	4028	4041	3980	4064	4088	4049	4094
3921	3782	3913	4086	3997	3751	3541	3645	3820	3897	3841	3917	3977	3865	3756	3852	3761	3776	3863	3948	3902	3857	3847	3868	3941	3874	4073	3895	3986	3893	4020	3878	3941	3857	3972	3910	3847	3860	3826	3868	3891	3845	3868	3821	3919	3889	3981	3966	3946	4040
3824	3905	4078	4168	4001	3823	3728	3709	3828	3890	3793	3760	3906	3663	3844	3833	3846	3952	3955	3800	3821	3973	3891	3951	3975	3971	3896	3941	3968	3943	3909	3903	3809	3629	3845	3799	3790	3741	3875	3628	3703	3625	3741	3789	3814	3838	3845	3726	3812	3737
3981	4037	4119	4131	3989	3957	3872	3901	3786	3895	3808	3826	3822	3774	3769	3909	3799	3780	3824	3956	3801	3783	3849	3803	3836	3843	3827	3829	3937	3756	3881	3938	3823	3967	3920	3759	3773	3872	3889	3743	3739	3772	3757	3670	3835	3877	3842	3776	3977	3910
4250	4109	4255	4018	3884	3800	3852	3811	3864	3869	3828	3899	3895	3917	3793	3811	3753	3708	3886	3857	3851	3748	3944	3935	3855	3633	3747	3779	3878	3819	3890	3880	3800	3787	3813	3906	3842	3837	3869	3780	3716	3911	3647	3782	3835	3893	3958	3903	3820	3826
4408	4186	4071	3946	3804	3783	3858	3859	3869	3805	3928	4051	4044	4001	3922	3957	3840	3824	4060	3750	3805	3843	3793	3795	3698	3780	3785	3697	3741	3752	3695	3684	3714	3776	3612	3732	3757	3834	3665	3726	3638	3628	3629	3719	3689	3724	3678	3774	3794	3661
4112	4003	3989	3834	3926	3794	3815	3918	3894	3929	3872	3851	4065	3980	3924	3865	3884	4037	3944	3926	3907	4038	3799	3755	3759	3775	3723	3891	3689	3739	3725	3802	3707	3609	3706	3579	3731	3673	3720	3746	3611	3559	3697	3611	3673	3727	3669	3671	3805	3781
4016	3951	3833	3912	3853	3819	3863	3776	3933	4008	4028	3950	3918	3913	3850	3911	3858	3860	4066	3872	3760	3820	3855	3798	3764	3725	3697	3734	3772	3748	3687	3702	3873	3748	3578	3654	3729	3664	3761	3727	3680	3620	3760	3724	3869	3681	3841	3660	3741	3827
4004	3813	3895	3817	3931	3856	3948	3811	3977	4029	4122	4129	4105	3892	3748	3802	3882	3909	3842	3979	3863	3769	3933	3831	3685	3791	3790	3805	3812	3850	3786	3809	3810	3712	3677	3697	3748	3716	3695	3813	3692	3809	3723	3697	3989	3919	3939	3857	3828	3868
4082	3927	3917	3827	3851	3744	3684	3845	3852	3927	3944	4098	4196	3998	4095	3871	3988	4007	3845	3858	3806	3855	3846	3956	3932	3915	3829	3914	3837	3772	3824	3924	3654	3751	3657	3715	3819	3861	3635	3697	3698	3648	3695	3826	3862	3950	3959	3865	3809	3869
4097	3673	3791	3947	3927	3846	3875	3748	3749	3757	3868	3934	3960	3864	3992	3802	3936	3853	3826	3845	3852	3862	3811	3817	3860	3870	3825	3759	3883	3898	3912	3895	3917	3790	3765	3720	3779	3794	3697	3757	3840	3709	3876	3868	3921	3975	4073	3898	3935	3940
3865	3794	3764	3821	3856	3819	3896	3853	3787	3846	3988	3841	3972	3892	3890	3879	3715	3766	3778	3678	3746	3589	3806	3738	3819	4035	3796	3888	3901	3905	3788	4019	3959	3976	3989	3915	4025	3825	3939	3986	3821	4023	3863	4017	3984	4040	3972	3984	4070	3965
3881	3787	3867	3783	3850	3875	3938	4009	3915	3863	3734	3824	3946	3871	3886	3893	3876	3851	3797	3791	3781	3736	3758	3788	3828	3899	3824	3827	3963	3809	3868	3957	4011	3972	3909	3915	3937	3864	3889	3821	4042	3985	3909	3897	3976	4061	4130	4035	4017	3998
4109	3910	3782	3726	3738	3685	3801	4018	4012	3989	3859	3990	3922	3823	3904	3692	3696	3783	3842	3776	3773	3809	3846	3633	3779	3769	3918	3805	3935	3895	3798	3977	3987	3900	3898	3807	3795	3849	3732	3839	3784	3952	3845	3895	3829	3979	3923	3905	3921	3807
4080	3932	3843	3895	3581	3658	3788	3855	4014	3992	3907	3969	4036	4015	3877	3691	3667	3741	3628	3501	3737	3769	3715	3815	3763	4022	3926	3900	3905	3817	3799	3938	3871	3733	3779	3932	3821	3842	3990	3919	3817	3934	3896	3908	3889	4029	3923	3908	3966	3948
4067	4036	3917	3942	3910	3942	3862	4052	4198	4030	4088	4184	3808	3931	3886	3858	3780	3774	3667	3741	3656	3666	3745	3739	3883	3838	3781	3948	3805	3827	3829	3798	3911	3843	3853	3882	3837	3994	3947	3901	3899	3890	3848	3983	3881	3946	3952	3928	3990	3905
3960	3988	4035	3831	3915	3949	3970	4209	4176	4237	4212	4172	3972	3880	3860	3711	3757	3719	3645	3668	3559	3626	3578	3780	3801	3851	3787	3827	3764	3714	3811	3727	3760	3880	3741	3967	3839	3669	3796	3854	3841	3981	3888	3945	3932	3949	3957	3873	3827	3935
3917	3807	3862	3883	3882	3838	3914	4020	4306	4259	4247	4058	3871	3694	3757	3701	3717	3628	3587	3704	3741	3765	3724	3862	3727	3916	3785	3913	3894	3743	3816	3726	3685	3637	3663	3791	3696	3667	3855	3689	3796	3829	3886	3932	3816	3840	3879	3732	3860	3922
3633	3625	3602	3701	3797	3854	3994	4134	4107	4139	4132	4161	3877	3735	3644	3643	3524	3544	3528	3585	3687	3786	3733	3698	3839	3737	3799	3996	3787	3795	3864	3741	3806	3809	3667	3708	3836	3665	3708	3885	3660	3802	3720	3955	4002	3960	3954	3886	3948	3837
3700	3722	3604	3600	3636	3824	3967	3994	4178	4124	4120	4023	3781	3665	3562	3612	3575	3596	3503	3673	3737	3821	3815	3742	3796	3945	3765	3828	3904	3907	3842	3854	3707	3749	3910	3756	3871	3774	3747	3871	3836	3879	4019	3948	3956	4070	4050	3943	3843	3933
3855	3660	3601	3565	3659	3790	3826	3972	3822	3858	4000	3895	3834	3760	3640	3426	3518	3508	3608	3395	3556	3647	3631	3713	3822	3793	3801	3847	3881	3922	3905	3750	3765	3675	3967	3799	3870	3746	3767	3895	3930	3852	3794	3792	3888	3928	4022	3871	3910	3945
3995	3843	3617	3662	3647	3650	3738	3727	3868	3604	3508	3589	3550	3698	3619	3585	3657	3645	3667	3680	3563	3666	3701	3714	3743	3768	3759	3772	3760	3771	3805	3888	3744	3797	3797	3787	3761	3698	3669	3873	3849	3903	3759	3875	3805	3900	3900	3864	3838	3910
3984	3721	3742	3747	3643	3784	3741	3735	3724	3677	3650	3746	3656	3618	3578	3481	3384	3598	3549	3669	3364	3460	3615	3685	3680	3698	3808	3764	3785	3786	3890	3792	3802	3770	3847	3961	3807	3731	3852	3841	3878	3839	3794	3775	3721	3808	4050	3950	4000	3892
4050	3865	3720	3694	3749	3682	3835	3836	3895	3660	3439	3525	3596	3650	3692	3845	3690	3684	3827	3738	3661	3700	3658	3642	3660	3679	3673	3681	3769	3912	3797	3695	3646	3669	3769	3891	3785	3820	3683	3896	3895	3726	3781	3781	3884	3811	3856	3935	3916	3893
4008	3888	3758	3742	3718	3692	3809	3758	3842	3670	3705	3570	3681	3720	3613	3520	3542	3467	3542	3608	3561	3671	3636	3633	3655	3750	3680	3662	3673	3713	3898	3624	3684	3553	3756	3758	3794	3739	3901	3771	3775	3799	3715	3708	3673	3648	3836	3767	3804	3846
4027	3856	3770	3668	3728	3688	3630	3879	3856	3683	3742	3547	3537	3544	3651	3676	3667	3646	3636	3731	3769	3833	3806	3784	3818	3632	3710	3645	3623	3684	3825	3728	3748	3685	3688	3657	3782	3787	3686	3909	3878	3767	3687	3692	3678	3721	3722	3687	3786	3769
3987	3860	3802	3753	3650	3584	3677	3794	3806	3636	3760	3829	3755	3800	3766	3613	3539	3596	3543	3623	3594	3655	3658	3814	3888	3736	3741	3711	3629	3754	3705	3779	3687	3632	3844	3740	3742	3800	3681	3669	3650	3783	3741	3554	3753	3615	3741	3751	3794	3770
4120	4000	3832	3724	3716	3691	3710	3670	3713	3830	3880	3653	3631	3617	3703	3731	3619	3631	3741	3713	3704	3627	3585	3779	3823	3796	3731	3732	3885	3707	3743	3659	3723	3864	3802	3821	3770	3745	3676	3723	3633	3776	3738	3693	3845	3682	3766	3788	3737	3659
4145	3888	3861	3869	3706	3640	3645	3621	3765	3624	3640	3531	3629	3653	3737	3803	3699	3700	3625	3672	3853	3697	3745	3745	3871	3878	3713	3653	3712	3774	3804	3829	3723	3811	3931	3860	3799	3718	3774	3599	3677	3689	3666	3827	3680	3552	3642	3685	3885	3588
4028	3838	3960	3972	3740	3663	3594	3492	3468	3526	3793	3655	3560	3678	3673	3702	3773	3666	3758	3786	3708	3751	3743	3650	3821	3823	3809	3901	4016	3903	3868	3744	3846	3797	3783	3932	3749	3669	3774	3607	3591	3765	3891	3772	3732	3675	3718	3739	3667	3667
3951	3838	3805	3866	3837	3681	3519	3576	3721	3734	3777	3697	3497	3544	3550	3771	3652	3639	3616	3744	3748	3742	3807	3636	3712	3707	3828	3792	3956	4067	3917	3909	3806	3824	3800	3843	4013	3815	3676	3777	3822	3749	3799	3740	3670	3650	3770	3698	3831	3763
3860	3723	3910	3887	3886	3574	3615	3687	3697	3736	3660	3769	3707	3578	3712	3735	3636	3702	3645	3764	3710	3784	3752	3800	3751	3806	3732	3841	3668	3675	3765	3895	3915	3862	3788	3779	3756	3747	3776	3660	3762	3723	3669	3666	3822	3640	3692	3636	3511	3699
3856	3792	3835	3784	3810	3773	3598	3543	3428	3549	3840	3852	3810	3618	3622	3627	3599	3516	3574	3572	3647	3684	3748	3737	3751	3782	3792	3821	3910	3775	3695	3724	3771	3917	3818	3737	3664	3653	3676	3698	3502	3548	3665	3556	3765	3602	3502	3619	3681	3581
3893	3787	3651	3834	3900	3620	3593	3465	3706	3651	3777	3739	3416	3478	3560	3584	3499	3524	3464	3540	3517	3652	3427	3439	3611	3590	3620	3798	3725	3803	3666	3678	3795	3648	3866	3737	3768	3606	3681	3693	3695	3606	3718	3624	3675	3529	3683	3630	3697	3541
3734	3727	3997	3828	3779	3709	3610	3478	3519	3554	3453	3672	3669	3572	3692	3939	3988	3968	3741	3947	3801	3999	3902	3688	3574	3781	3570	3760	3679	3612	3627	3820	3832	3672	3709	3659	3692	3741	3771	3473	3743	3597	3629	3608	3697	3626	3518	3691	3646	3626
3761	3850	3747	3929	3907	3945	3799	3469	3340	3588	3758	3821	3793	3761	3726	3911	3829	3903	3716	3700	3950	3899	3831	3854	3782	3818	3877	3763	3644	3560	3553	3602	3745	3659	3625	3644	3715	3842	3556	3674	3717	3662	3644	3468	3573	3647	3630	3638	3761	3616
3773	3717	3742	3955	4182	3754	3564	3390	3547	3641	3870	3844	3737	3520	3469	3664	3682	3541	3572	3343	3429	3472	3478	3525	3639	3741	3854	3974	3737	3642	3573	3628	3518	3543	3640	3816	3497	3682	3825	3652	3598	3502	3675	3578	3498	3648	3655	3550	3585	3591
3647	3630	3704	3999	3740	3471	3561	3758	3642	3593	3583	3762	3633	3521	3493	3625	3696	3812	3844	3833	3849	3790	3744	3552	3370	3558	3602	3774	3847	3976	3731	3757	3566	3490	3509	3706	3751	3772	3670	3934	3723	3656	3601	3705	3663	3665	3636	3648	3674	3709
3552	3730	3841	3798	3599	3784	3757	3480	3547	3685	3814	3891	3885	3690	3641	3787	3928	3930	4182	4136	4127	4215	4011	4041	3955	3741	3603	3547	3565	3661	3924	3803	3735	3757	3531	3550	3822	3855	3772	3715	3696	3823	3609	3606	3719	3684	3713	3733	3743	3713
3703	3812	3699	3614	3906	3920	3654	3550	3520	3706	3860	3888	3740	3656	3847	3742	3881	3939	3851	3857	3883	3959	4038	4141	4086	4390	3965	3706	3501	3552	3866	3870	3732	3768	3648	3481	3654	3715	3857	3584	3697	3826	3594	3639	3669	3653	3510	3614	3597	3737
3823	3657	3584	3974	3978	3717	3483	3494	3480	3594	3837	3870	3911	3752	3756	3761	3864	3705	3573	3325	3553	3517	3439	3658	3845	4004	4161	4089	3769	3564	3646	3701	3715	3730	3836	3726	3468	3499	3783	3662	3549	3737	3648	3484	3706	3745	3557	3575	3654	3609
3607	3534	3669	4003	3749	3530	3479	3487	3520	3624	3938	3952	4075	3849	3713	3652	3585	3482	3388	3378	3476	3557	3499	3448	3372	3456	3649	3815	3954	3770	3762	3683	3661	3612	3671	3881	3790	3412	3574	3876	3625	3623	3648	3622	3719	3756	3606	3507	3545	3537
3483	3611	3943	3922	3685	3772	3691	3627	3691	3725	3953	4281	3963	3585	3509	3515	3565	3478	3548	3500	3642	3716	3573	3632	3504	3515	3468	3612	3779	3777	3757	3666	3791	3584	3783	3641	3813	3543	3382	3735	3615	3615	3669	3638	3587	3723	3527	3449	3664	3625
3640	3873	3902	3650	3863	3872	3875	3544	3834	3834	4048	3913	3560	3490	3514	3640	3845	3971	3817	3765	3892	3867	3895	3793	3922	3595	3499	3354	3467	3600	3810	3854	3748	3640	3494	3606	3667	3783	3466	3323	3620	3456	3587	3628	3667	3402	3750	3529	3514	3637
3635	3971	3719	3751	3989	3929	3578	3636	3718	3800	3676	3562	3316	3444	3838	4258	4581	4412	4398	4325	4125	4137	4030	3954	3871	3745	3698	3537	3365	3424	3525	3644	3820	3711	3600	3550	3698	3648	3532	3361	3418	3618	3504	3521	3565	3594	3485	3551	3445	3617
3661	3716	3494	3820	4010	3776	3706	3700	3691	3437	3423	3478	3713	4071	4439	4874	4874	4710	4498	4287	4454	4303	4137	3960	3842	3726	3856	3574	3581	3306	3287	3605	3681	3722	3632	3479	3514	3727	3830	3381	3337	3558	3579	3551	3596	3679	3687	3640	3677	3759
3650	3431	3580	3897	3944	3656	3622	3612	3597	3626	3691	4122	4408	4747	4899	4816	4731	4450	4197	4024	4147	4197	4267	3940	3847	3650	3796	3697	3688	3497	3451	3395	3558	3697	3565	3564	3458	3637	3648	3636	3383	3596	3544	3533	3659	3611	3527	3625	3568	3685
3579	3450	3642	4040	3959	3531	3713	3575	3553	3829	4017	4746	4981	4876	4699	4325	4089	3729	3482	3367	3483	3744	3876	3903	3848	3711	3780	3732	3615	3606	3549	3339	3431	3506	3590	3419	3410	3490	3727	3779	3454	3501	3614	3422	3592	3638	3657	3507	3715	3408
3562	3329	3801	3927	3601	3371	3320	3404	3534	3802	4392	4712	4586	4227	3966	3578	3191	2675	2807	2757	3029	3341	3378	3621	3753	3894	3646	3558	3678	3588	3638	3506	3483	3524	3585	3538	3540	3409	3619	3748	3610	3543	3664	3627	3495	3689	3651	3540	3774	3502
3350	3495	3808	3701	3457	3284	3181	3217	3449	4007	4402	4707	4013	3606	3044	2836	2617	2359	2276	2404	2556	2722	3062	3119	3569	3836	3818	3817	3585	3621	3636	3513	3316	3452	3540	3590	3529	3485	3483	3623	3543	3563	3733	3645	3608	3664	3695	3635	3712	3513
3347	3571	3857	3741	3479	3404	3498	3541	3865	4359	4685	4476	3826	3203	2798	2586	2400	2274	2271	2369	2419	2560	2714	2964	3374	3553	3821	3783	3716	3551	3586	3638	3423	3386	3479	3657	3440	3474	3445	3713	3667	3586	3636	3521	3473	3452	3691	3498	3685	3578
3405	3743	4067	3955	3540	3600	3835	4068	4525	5020	5006	4684	3722	3082	2730	2766	2781	2580	2602	2573	2520	2460	2530	2778	3045	3560	3731	3864	3776	3669	3492	3534	3424	3389	3504	3600	3506	3413	3424	3638	3598	3636	3606	3575	3440	3588	3637	3598	3519	3526
3727	4165	4322	3819	3584	3856	3775	4070	4764	5078	5190	4463	3626	2905	2634	2843	2974	3087	3113	3142	2836	2589	2404	2575	2933	3254	3766	3806	3842	3772	3545	3476	3468	3335	3560	3794	3520	3465	3421	3619	3631	3635	3562	3634	3459	3488	3630	3558	3554	3700
3996	4229	4342	3768	3390	3566	3635	4055	4311	4619	4216	3600	2990	2582	2461	2747	3008	3207	3462	3339	3193	2833	2412	2416	2648	3096	3569	3909	3976	3774	3523	3597	3411	3256	3550	3749	3705	3441	3404	3487	3661	3551	3532	3673	3547	3574	3571	3607	3552	3697
3889	3845	3744	3420	3158	3301	3517	3599	3751	3826	3388	2704	2471	2198	2470	2852	3138	3295	3319	3449	3249	2874	2421	2313	2599	3032	3419	3914	3925	3778	3635	3575	3389	3392	3618	3694	3501	3283	3507	3581	3426	3570	3444	3515	3701	3584	3585	3646	3533	3565
3737	3614	3448	3235	3036	3176	3410	3627	3583	3410	2971	2644	2327	2382	2504	2811	3231	3318	3225	3226	3200	2740	2436	2246	2575	2957	3446	3872	4035	3803	3664	3401	3249	3224	3403	3598	3535	3257	3447	3397	3388	3418	3442	3586	3373	3574	3689	3551	3550	3565
3599	3344	3443	3106	2938	3161	3366	3634	3295	3366	3028	2665	2524	2319	2304	2417	2872	3337	3187	2973	2829	2648	2351	2168	2459	3050	3634	4029	3920	3847	3451	3503	3295	3255	3556	3625	3580	3261	3540	3439	3376	3431	3410	3638	3444	3579	3546	3588	3595	3780
3478	3282	3343	3133	2796	3080	3722	3825	3681	3500	3450	3259	3047	2752	2260	2160	2422	3072	3012	2611	2496	2370	2254	2245	2649	3168	3587	3981	3913	3665	3491	3367	3349	3242	3641	3632	3512	3371	3530	3371	3340	3401	3473	3549	3410	3515	3604	3587	3646	3876
3248	2942	3327	3148	3044	3638	4518	4564	4157	4219	4088	4058	4000	3669	2964	2269	2257	2652	2688	2133	2070	2170	2339	2413	2817	3330	3700	3738	3742	3459	3294	3404	3253	3417	3601	3640	3337	3510	3719	3328	3365	3527	3347	3538	3467	3631	3494	3566	3568	3620
3032	2873	3280	3236	3310	3917	4640	4723	4157	4253	4334	4388	4347	4296	3757	2678	2292	2431	2245	1888	2090	2439	2594	2744	3249	3834	3888	3833	3381	3156	3252	3305	3389	3451	3594	3578	3356	3513	3699	3421	3524	3429	3480	3353	3427	3645	3469	3541	3522	3388
3181	3034	3417	3431	3430	3994	4060	4016	3876	4216	4231	4196	4311	4442	4036	3037	2411	2275	2058	1967	2370	2886	3193	3239	3819	4130	4218	3669	3219	3155	3286	3391	3411	3583	3894	3402	3287	3639	3495	3427	3482	3486	3377	3411	3494	3550	3554	3475	3396	3566
3230	3097	3359	3440	3547	3676	3746	3359	3689	4041	4221	3988	3924	4383	3936	3420	2763	2567	2326	2331	2975	3629	3759	3955	4368	4450	4065	3447	3091	3104	3296	3373	3506	3714	3782	3325	3372	3631	3472	3317	3690	3384	3387	3433	3541	3466	3383	3363	3386	3539
2871	3045	3193	3320	3361	3645	3519	3144	3539	3936	4089	3731	3807	4079	4053	3666	3238	3052	2987	3000	3799	4503	4573	4370	4538	4360	3770	3123	2927	3181	3307	3457	3624	3744	3450	3291	3448	3666	3466	3325	3638	3432	3546	3392	3547	3555	3417	3365	3363	3637
2963	3023	3297	3025	3157	3654	3761	3280	3251	3671	3838	3627	3672	4187	4371	4065	3675	3491	3503	3652	4318	4993	4647	4194	4120	3865	3239	2969	3069	3326	3431	3565	3600	3490	3262	3344	3691	3328	3220	3460	3563	3489	3412	3473	3512	3369	3333	3339	3552	3499
3261	3306	3466	3147	3270	3675	4095	3571	3396	3432	3506	3401	3943	4360	4571	4025	3736	3709	3550	3593	4140	4582	4406	3703	3427	3110	3076	3056	3179	3277	3412	3508	3442	3316	3300	3674	3752	3436	3352	3652	3574	3508	3456	3555	3596	3340	3376	3314	3704	3582
3850	3474	3635	3386	3181	3904	4258	4088	3569	3616	3684	3702	4092	4486	4385	3879	3398	3435	3346	3297	3488	3800	3555	3105	2937	3049	3205	3316	3526	3449	3378	3564	3305	3326	3438	3704	3551	3174	3510	3664	3432	3584	3482	3486	3415	3347	3469	3400	3746	3631
4204	3504	3365	3217	3227	3716	4213	4226	4071	3804	3857	3775	3997	4243	3875	3381	3140	3260	3117	2798	3083	3225	3174	3002	3189	3440	3595	3683	3603	3630	3439	3241	3265	3349	3643	3693	3419	3195	3586	3551	3453	3636	3635	3573	3471	3481	3348	3683	3761	3617
3641	3167	2877	2930	3042	3431	3697	3743	3882	3889	3756	3470	3480	3577	3433	3035	3073	3211	2956	2874	3016	3380	3380	3377	3570	3631	3643	3567	3611	3375	3366	3195	3261	3378	3675	3518	3257	3542	3637	3285	3461	3554	3605	3682	3544	3522	3384	3752	3760	3708
3055	2954	2876	2856	3079	3165	3244	3202	3324	3659	3659	3251	3184	3089	3084	2819	2880	3128	3273	3191	3529	3644	3557	3408	3606	3687	3510	3553	3565	3411	3285	3180	3449	3765	3587	3324	3546	3607	3449	3401	3575	3520	3688	3607	3651	3551	3503	3657	3733	3720
3033	2986	3055	3111	2998	3197	3105	2932	3173	3412	3533	3301	3149	3060	2800	2661	2672	2999	3105	3431	3596	3639	3427	3392	3406	3434	3508	3537	3612	3506	3304	3436	3575	3387	3371	3506	3650	3418	3380	3479	3488	3560	3596	3678	3625	3351	3493	3593	3952	3720
3102	2947	3111	3343	3204	3124	3082	3020	3035	3171	3443	3492	3434	3439	3027	2960	3067	3362	3524	3602	3656	3487	3378	3303	3354	3454	3402	3456	3505	3393	3390	3594	3469	3369	3425	3679	3665	3266	3441	3566	3349	3483	3638	3652	3525	3546	3480	3496	3941	3711
3366	3522	3474	3576	3670	3410	3311	3165	3354	3477	3336	3393	3436	3549	3566	3747	3978	4032	3953	3853	3779	3528	3236	3237	3385	3383	3429	3447	3556	3633	3627	3512	3257	3314	3539	3721	3416	3319	3616	3414	3411	3440	3476	3518	3506	3403	3343	3682	3798	3660
3763	4224	4133	3936	3836	3784	3700	3723	3849	3928	3681	3420	3333	3438	3542	3737	3934	3885	3760	3660	3425	3275	3203	3382	3212	3494	3355	3590	3704	3717	3598	3414	3440	3682	3487	3537	3389	3463	3406	3384	3230	3391	3435	3366	3464	3332	3459	3690	3733	3761
4034	4031	4179	4020	3948	3851	4019	3935	4095	4003	3991	3836	3966	3822	3679	3608	3577	3369	3374	3328	3203	3233	3239	3377	3270	3447	3643	3541	3555	3384	3443	3566	3566	3421	3322	3304	3490	3505	3342	3395	3462	3351	3331	3538	3417	3312	3403	3537	3882	3700
3962	3777	3638	3557	3688	3719	3725	3852	3927	3843	3708	3753	3861	3813	3731	3810	3604	3602	3654	3496	3622	3639	3681	3472	3442	3564	3527	3286	3433	3545	3666	3722	3379	3250	3503	3625	3560	3337	3505	3429	3411	3335	3436	3606	3268	3350	3352	3385	3805	3726
3645	3541	3446	3434	3578	3602	3639	3569	3683	3578	3683	3558	3486	3414	3455	3484	3581	3780	3782	3737	3649	3572	3514	3335	3227	3360	3273	3435	3701	3656	3633	3481	3321	3412	3440	3434	3492	3444	3512	3464	3316	3382	3573	3309	3378	3331	3359	3566	3567	3756
3435	3449	3537	3631	3521	3577	3510	3428	3377	3573	3671	3633	3480	3492	3372	3458	3531	3591	3588	3456	3268	3337	3447	3509	3374	3352	3624	3572	3493	3572	3543	3543	3635	3531	3381	3454	3661	3747	3557	3352	3410	3350	3266	3368	3417	3299	3408	3300	3541	3735
3501	3375	3604	3716	3899	3883	3596	3490	3582	3706	3762	3601	3723	3710	3767	3640	3804	3653	3623	3600	3436	3493	3683	3689	3513	3385	3488	3297	3384	3381	3645	3570	3460	3384	3403	3408	3643	3489	3475	3429	3335	3310	3257	3521	3194	3401	3354	3360	3469	3573
3712	3573	3470	3570	3570	3740	3667	3513	3592	3750	3674	3774	3721	3740	3696	3615	3583	3528	3611	3638	3639	3645	3495	3562	3434	3437	3405	3508	3648	3575	3417	3600	3480	3621	3549	3627	3617	3478	3494	3479	3354	3446	3437	3359	3520	3316	3330	3425	3430	3468
3594	3526	3483	3413	3411	3451	3686	3580	3715	3688	3448	3615	3644	3592	3535	3432	3473	3501	3459	3613	3630	3696	3577	3597	3525	3587	3557	3420	3482	3352	3396	3569	3506	3509	3468	3461	3713	3634	3478	3286	3595	3465	3239	3359	3343	3384	3433	3359	3416	3364
3598	3535	3502	3513	3364	3349	3506	3506	3433	3529	3676	3641	3556	3584	3579	3536	3725	3589	3530	3506	3684	3675	3638	3466	3687	3363	3364	3438	3545	3532	3497	3381	3419	3485	3551	3534	3572	3566	3564	3484	3358	3258	3398	3379	3230	3359	3316	3438	3416	3314
3559	3419	3520	3442	3525	3640	3609	3602	3526	3453	3452	3468	3679	3693	3839	3910	3915	3896	3945	3805	3694	3618	3764	3758	3473	3504	3366	3402	3591	3512	3333	3370	3454	3409	3473	3481	3606	3625	3618	3421	3316	3501	3260	3324	3597	3372	3297	3308	3266	3464
3174	3351	3512	3410	3380	3390	3477	3533	3524	3564	3404	3501	3599	3621	3793	3899	3873	3790	3859	3717	3681	3474	3474	3531	3516	3466	3347	3449	3553	3608	3588	3514	3338	3346	3405	3497	3575	3541	3505	3552	3452	3379	3324	3492	3325	3468	3426	3353	3443	3327
3162	3315	3430	3425	3414	3345	3394	3433	3463	3447	3438	3553	3846	3828	3827	3431	3479	3574	3716	3822	3719	3625	3796	3825	3782	3622	3582	3398	3605	3524	3459	3443	3420	3506	3438	3522	3488	3644	3609	3475	3404	3503	3383	3242	3520	3574	3365	3401	3320	3383
3439	3549	3511	3434	3300	3348	3348	3385	3426	3530	3429	3387	3579	3562	3355	3093	3064	3034	3254	3640	3784	3655	3718	3556	3613	3488	3499	3622	3727	3609	3564	3466	3407	3434	3327	3478	3558	3591	3465	3583	3577	3369	3384	3517	3358	3336	3409	3269	3322	3350
3603	3534	3564	3434	3267	3362	3308	3486	3514	3513	3549	3711	3671	3497	3243	2769	2850	2709	2864	3128	3489	3637	3677	3674	3706	3651	3627	3526	3705	3526	3514	3477	3515	3436	3465	3394	3429	3590	3548	3486	3411	3423	3465	3509	3561	3521	3399	3413	3367	3366
3678	3507	3365	3376	3271	3476	3450	3525	3561	3520	3408	3402	3618	3522	3106	2979	2848	2896	3010	3255	3496	3904	3795	3640	3495	3612	3424	3498	3696	3741	3598	3494	3441	3405	3294	3508	3585	3555	3543	3466	3385	3371	3418	3575	3422	3593	3537	3423	3232	3416
3435	3500	3392	3424	3389	3377	3430	3446	3423	3367	3448	3610	3517	3538	3154	2892	2767	2687	2811	3282	3508	3715	3603	3677	3674	3633	3759	3694	3598	3545	3673	3386	3467	3524	3409	3395	3537	3466	3609	3449	3437	3446	3640	3449	3532	3496	3450	3313	3279	3290
3492	3591	3493	3513	3373	3401	3264	3279	3378	3496	3316	3317	3561	3569	3518	3189	3174	3082	3376	3663	3865	3730	3595	3544	3353	3527	3447	3512	3655	3666	3662	3448	3351	3348	3494	3485	3442	3493	3478	3525	3261	3509	3434	3618	3563	3385	3468	3343	3230	3296
3497	3546	3456	3576	3422	3295	3402	3387	3607	3555	3305	3358	3485	3600	3690	3706	3586	3425	3605	3613	3734	3641	3667	3610	3571	3630	3603	3578	3637	3714	3379	3494	3484	3464	3466	3357	3353	3440	3530	3496	3473	3355	3560	3407	3476	3529	3542	3480	3409	3407
3446	3417	3517	3423	3555	3415	3408	3490	3741	3633	3383	3403	3377	3514	3614	3627	3655	3625	3594	3641	3603	3656	3597	3505	3387	3435	3454	3407	3644	3727	3720	3498	3434	3390	3580	3388	3463	3540	3517	3407	3408	3384	3428	3603	3476	3373	3592	3456	3406	3389
3422	3506	3411	3450	3390	3499	3385	3521	3528	3443	3444	3239	3323	3216	3463	3564	3491	3480	3445	3511	3641	3658	3626	3566	3492	3484	3545	3501	3422	3637	3618	3556	3521	3492	3521	3480	3442	3507	3544	3495	3468	3485	3523	3512	3386	3469	3401	3367	3207	3310
3487	3413	3307	3517	3535	3532	3467	3284	3436	3532	3428	3302	3400	3339	3209	3284	3342	3270	3265	3352	3642	3586	3489	3400	3513	3463	3612	3534	3515	3660	3637	3518	3460	3556	3464	3469	3508	3575	3600	3531	3544	3401	3424	3558	3514	3582	3436	3360	3413	3329
3478	3635	3566	3534	3457	3465	3461	3551	3676	3545	3407	3430	3544	3484	3338	3259	3232	3214	3264	3487	3487	3435	3534	3383	3390	3514	3423	3555	3607	3712	3451	3296	3448	3365	3395	3440	3535	3495	3532	3539	3555	3325	3587	3473	3573	3520	3499	3477	3402	3474
3581	3500	3511	3493	3432	3541	3625	3638	3799	3849	3470	3596	3496	3477	3477	3384	3277	3309	3221	3403	3599	3537	3542	3436	3495	3496	3493	3487	3524	3520	3544	3335	3397	3527	3472	3401	3557	3416	3472	3424	3439	3465	3551	3604	3554	3614	3624	3421	3435	3477
3717	3495	3571	3411	3357	3483	3399	3510	3679	3676	3471	3527	3421	3293	3289	3213	3314	3179	3259	3294	3444	3468	3308	3392	3486	3452	3503	3444	3486	3529	3496	3422	3590	3372	3426	3393	3509	3373	3473	3473	3389	3376	3518	3486	3556	3594	3565	3522	3464	3411
3526	3554	3512	3440	3344	3379	3414	3347	3355	3523	3329	3083	3305	3267	3151	3226	3245	3077	3201	3159	3375	3416	3308	3225	3432	3329	3490	3387	3428	3473	3397	3455	3330	3371	3445	3493	3420	3507	3338	3487	3350	3311	3454	3548	3574	3485	3484	3491	3493	3475
3501	3357	3487	3441	3384	3413	3449	3368	3451	3488	3356	3425	3322	3365	3301	3385	3237	3124	3148	3287	3354	3387	3363	3197	3346	3272	3468	3359	3439	3371	3379	3433	3204	3419	3261	3508	3388	3392	3444	3317	3363	3304	3623	3490	3461	3455	3444	3550	3517	3561
3345	3338	3627	3523	3475	3573	3717	3712	3552	3660	3661	3548	3667	3644	3554	3460	3467	3233	3232	3090	3292	3178	3265	3242	3240	3348	3342	3302	3325	3279	3351	3393	3409	3486	3343	3346	3428	3342	3352	3341	3359	3367	3376	3503	3464	3431	3578	3555	3604	3668
3513	3550	3720	3639	3761	3733	3963	3893	4026	3819	3926	3824	3977	3890	3753	3792	3689	3606	3271	3349	3277	3267	3176	3231	3326	3193	3310	3329	3278	3350	3221	3339	3403	3252	3460	3446	3364	3333	3385	3353	3225	3303	3346	3433	3472	3396	3479	3614	3586	3588
3786	3616	3832	3692	3710	3669	3827	3802	3855	3859	3662	3644	3755	3703	3680	3605	3532	3658	3604	3508	3362	3277	3181	3188	3115	3323	3275	3256	3195	3463	3442	3407	3235	3219	3328	3485	3488	3487	3221	3240	3312	3254	3344	3336	3526	3452	3341	3440	3491	3583
3721	3527	3533	3593	3486	3198	3299	3293	3365	3300	3282	3144	3144	3254	3171	3257	3286	3427	3380	3553	3493	3311	3087	3174	3167	3418	3218	3177	3232	3329	3226	3372	3409	3409	3376	3391	3389	3369	3331	3248	3318	3348	3377	3486	3392	3204	3399	3430	3383	3577
3492	3444	3416	3311	3058	2873	2941	2917	2892	3009	2840	2924	2915	3128	3072	3113	3073	3017	3067	3369	3466	3520	3058	3041	3220	3422	3231	3296	3169	3215	3265	3278	3161	3328	3344	3263	3357	3217	3326	3331	3400	3220	3361	3388	3448	3443	3195	3307	3436	3561
3498	3141	3082	3016	2884	2751	2679	2866	2812	2746	2785	2939	2821	2998	2864	2985	3061	2922	2897	3128	3417	3519	3246	3165	3195	3341	3262	3185	3317	3300	3245	3275	3238	3307	3248	3415	3242	3332	3242	3167	3179	3146	3329	3346	3239	3257	3314	3327	3431	3449
3284	3054	3112	3109	2691	2760	2714	2982	2797	2862	2940	2925	2980	3009	2815	2793	2883	2946	2913	3094	3308	3451	3283	3239	3244	3351	3326	3268	3201	3236	3398	3278	3206	3384	3193	3270	3388	3130	3247	3197	3223	3208	3127	3316	3236	3191	3297	3428	3547	3535
3180	2892	3131	2978	2704	3103	3385	3301	3288	3255	3275	3189	3358	3651	3363	3022	3141	3041	2997	2914	3153	3393	3431	3209	3358	3362	3224	3210	3265	3316	3237	3190	3139	3362	3279	3236	3327	3298	3318	3241	3277	3272	3309	3262	3219	3239	3337	3471	3658	3400
2938	2863	2991	2846	2864	3575	3832	3776	3504	3668	3666	3578	3857	4069	3976	3502	3178	3085	3053	2832	3184	3592	3538	3226	3283	3455	3320	3238	3104	3131	3228	3204	3270	3289	3326	3384	3246	3340	3258	3316	3201	3238	3256	3247	3241	3188	3282	3478	3521	3198
3135	2865	3016	2942	3093	3614	3836	3577	3423	3504	3638	3442	3848	4307	4190	3672	3308	3186	3009	2791	3223	3568	3559	3240	3236	3471	3323	3138	3185	3310	3335	3150	3115	3326	3303	3173	3364	3191	3283	3317	3234	3156	3341	3343	3209	3245	3359	3738	3571	3397
3271	2920	3015	3084	3065	3598	3490	3271	3303	3535	3398	3235	3559	3813	3748	3453	3166	3196	3037	2836	3233	3487	3489	3234	3263	3565	3396	3369	3123	3279	3316	3306	3217	3456	3356	3385	3339	3322	3325	3314	3274	3176	3316	3300	3214	3108	3379	3565	3664	3545
3165	2816	2920	2896	2803	3267	3275	3089	3232	3498	3544	3040	3191	3425	3495	3186	2966	3106	2991	2858	3232	3647	3501	3279	3306	3586	3378	3126	3320	3357	3415	3278	3320	3430	3452	3349	3200	3293	3310	3327	3289	3211	3238	3195	3215	3184	3365	3566	3590	3457
2955	2668	2764	2729	2733	3258	3472	3236	3128	3399	3338	3055	3202	3473	3425	3282	3027	3184	2994	2949	3246	3667	3457	3289	3391	3553	3415	3148	3248	3348	3411	3312	3329	3503	3532	3243	3376	3342	3449	3460	3304	3283	3217	3218	3293	3232	3300	3541	3547	3611
2933	2680	2815	2626	2740	3315	3644	3306	3088	3135	2994	2977	3228	3780	3853	3398	3111	3214	2843	2882	3312	3647	3552	3301	3287	3306	3398	3245	3221	3399	3492	3376	3421	3505	3569	3465	3425	3317	3344	3411	3392	3200	3243	3244	3213	3223	3403	3537	3530	3450
3256	3074	3183	2977	2974	3520	3790	3561	3298	3357	3151	3131	3315	3925	3960	3463	3120	3122	2997	2974	3320	3668	3457	3385	3334	3446	3389	3249	3340	3359	3353	3511	3446	3468	3418	3516	3269	3376	3457	3416	3250	3351	3272	3305	3248	3314	3321	3413	3553	3657
3608	3262	3206	3110	3115	3676	3946	3772	3596	3741	3605	3318	3435	3708	3719	3138	2960	3083	3123	3025	3293	3695	3446	3357	3292	3368	3392	3385	3442	3442	3443	3447	3435	3408	3480	3514	3485	3492	3361	3379	3448	3309	3375	3249	3195	3341	3334	3591	3641	3664
3497	3107	3082	2969	3012	3462	3667	3654	3744	4125	3940	3643	3385	3424	3113	2918	2980	3052	3139	2968	3243	3533	3321	3307	3304	3284	3276	3318	3381	3474	3519	3416	3468	3526	3650	3448	3512	3523	3518	3475	3346	3338	3364	3305	3332	3158	3395	3425	3732	3722
3097	2765	2746	2823	2724	2953	3055	3264	3452	3660	3667	3247	3181	3160	2900	2601	2869	3088	3024	2952	3335	3477	3295	3104	3307	3202	3254	3250	3330	3389	3291	3409	3437	3438	3636	3507	3499	3565	3582	3453	3389	3270	3514	3313	3369	3243	3258	3417	3613	3722
2982	2820	2781	2768	2542	2629	2979	3010	3195	3156	3124	2880	2841	2853	2821	2672	2752	2921	2875	3116	3338	3417	3248	3203	3228	3137	3188	3202	3355	3313	3315	3366	3426	3466	3468	3351	3400	3579	3459	3420	3338	3373	3422	3363	3270	3212	3358	3548	3788	3661
3116	2865	2783	2704	2662	2749	2831	2990	2855	3033	2786	2805	2717	2823	2800	2544	2741	2910	3105	3252	3384	3387	3103	3232	3116	3163	3070	3108	3212	3280	3219	3301	3226	3380	3473	3441	3392	3371	3323	3366	3276	3344	3429	3432	3331	3132	3190	3625	3746	3508
2992	3044	3044	2853	2893	2814	2920	2820	2787	2970	3006	2797	2844	2883	2714	2649	3071	3309	3499	3417	3430	3212	3082	3160	3201	3225	3225	3224	3372	3272	3236	3230	3314	3343	3390	3393	3453	3379	3249	3233	3241	3208	3323	3281	3188	3190	3265	3379	3691	3609
3412	3397	3400	3372	3342	3346	3317	3061	3028	3201	3227	3273	3255	3282	3058	3182	3435	3698	3612	3403	3434	3265	3132	3221	3174	3167	3166	3203	3272	3221	3178	3128	3269	3348	3360	3410	3330	3263	3255	3223	3227	3294	3378	3370	3235	3075	3186	3438	3536	3390
3667	3482	3630	3598	3674	3696	3759	3547	3489	3456	3452	3469	3556	3632	3546	3624	3734	3577	3474	3321	3205	3103	3115	3147	3119	3035	3193	3151	3279	3170	3169	3261	3325	3311	3356	3282	3442	3327	3385	3257	3247	3295	3254	3167	3097	3117	3157	3335	3385	3427
3699	3464	3365	3558	3591	3650	3854	3733	3680	3613	3600	3600	3696	3693	3513	3553	3584	3333	3305	3132	3225	3149	3226	3309	3273	3057	3105	3155	3170	3125	3154	3146	3208	3385	3311	3428	3429	3337	3168	3213	3343	3265	3229	3254	3186	3059	3176	3227	3196	3182
3352	3220	3174	3180	3296	3317	3541	3376	3496	3617	3550	3608	3622	3491	3373	3400	3239	3243	3309	3253	3277	3317	3238	3332	3031	3134	3211	3060	3093	3210	3157	3161	3197	3293	3267	3135	3242	3167	3058	3219	3235	3161	3076	3145	3158	3110	3096	3283	3081	3180
3171	2962	2964	3130	3086	3047	3154	3244	3264	3313	3360	3431	3492	3373	3286	3333	3298	3330	3282	3408	3303	3252	3289	3188	3265	3083	3185	3089	2998	3161	2995	3240	3296	3271	3161	3201	3226	3201	3286	3212	3221	3181	3052	3032	3131	3054	3151	3137	3140	3194
3096	2937	3047	3013	3064	3246	3052	3149	3211	3442	3374	3403	3407	3344	3261	3360	3470	3421	3409	3452	3362	3438	3467	3347	3208	3150	3118	2995	3022	3155	3165	3223	3226	3281	3202	3193	3155	3232	3156	3222	3162	3044	3043	2924	3139	3123	3131	3054	3108	3143
3215	2991	3098	3052	3169	3284	3287	3398	3430	3603	3541	3440	3473	3403	3427	3457	3544	3396	3446	3466	3493	3430	3505	3353	3315	3162	3176	3074	3133	3200	3259	3411	3080	3220	3137	3221	3253	3167	3266	3173	3226	2987	3060	3129	2964	3061	3068	2929	2954	3078
3232	3168	3142	3169	3203	3213	3302	3364	3441	3604	3473	3516	3431	3425	3390	3413	3488	3531	3282	3543	3559	3583	3498	3477	3357	3353	3117	3145	3167	3383	3298	3426	3269	3257	3189	3285	3351	3198	3362	3252	3106	3030	3034	3172	3046	3071	3108	3082	2986	3122
3198	3029	3207	3198	3143	3217	3164	3127	3232	3357	3417	3284	3330	3380	3440	3468	3469	3429	3445	3437	3422	3411	3442	3305	3297	3290	3216	3175	3286	3443	3335	3285	3355	3330	3428	3368	3496	3311	3157	3118	3111	3099	3128	3282	3248	2983	3103	3113	3113	3185
3302	3375	3432	3438	3217	3188	3123	3149	3230	3191	3276	3249	3278	3270	3270	3398	3481	3393	3479	3526	3413	3454	3394	3270	3265	3285	3251	3284	3335	3373	3423	3363	3325	3314	3444	3408	3370	3287	3215	3128	3101	3050	3233	3203	3217	3108	3190	3199	3168	3146
3475	3330	3387	3427	3268	3226	3142	3295	3172	3163	3200	3213	3198	3265	3401	3385	3478	3477	3459	3464	3501	3559	3423	3261	3297	3327	3161	3164	3246	3350	3370	3332	3322	3226	3314	3203	3361	3300	3241	3247	3130	3202	3309	3121	3056	3009	3269	3264	3094	3151
3305	3277	3323	3287	3302	3292	3304	3200	3351	3233	3100	3280	3170	3193	3299	3368	3489	3334	3344	3346	3499	3367	3395	3312	3438	3380	3417	3296	3263	3323	3330	3350	3341	3324	3157	3245	3160	3247	3233	3207	3255	3318	3179	3103	3105	3154	3227	3348	3229	3120
3378	3326	3297	3230	3136	3121	3254	3267	3207	3170	3165	3178	3230	3326	3294	3370	3302	3284	3321	3186	3309	3171	3237	3460	3471	3280	3257	3207	3307	3321	3446	3261	3370	3405	3280	3334	3252	3246	3276	3233	3281	3220	3131	3028	3151	3264	3305	3430	3144	3239
3376	3080	3171	3006	3077	3093	3214	3320	3188	3247	3205	3177	3400	3299	3212	3270	3328	3219	3302	3313	3182	3291	3288	3367	3495	3237	3148	3359	3244	3274	3285	3444	3412	3404	3296	3189	3226	3460	3216	3236	3190	3180	3064	3139	3173	3375	3240	3350	3159	3216
3292	3050	3116	3189	3125	3202	3341	3405	3451	3439	3361	3369	3419	3394	3231	3257	3228	3200	3191	3314	3256	3195	3411	3262	3235	3224	3129	3111	3333	3339	3372	3402	3346	3470	3256	3240	3343	3245	3241	3216	3253	3202	3159	3159	3161	3191	3199	3233	3108	3262
3147	3097	3031	3293	3276	3466	3574	3428	3316	3364	3446	3503	3551	3355	3097	3138	3305	3262	3195	3260	3197	3339	3350	3209	3222	2972	3035	3078	3305	3259	3298	3334	3304	3288	3265	3195	3246	3311	3330	3308	3252	3344	3211	3316	3318	3171	3139	3093	3215	3194
3258	3101	3308	3358	3615	3420	3447	3206	3298	3266	3276	3340	3531	3219	3019	3191	3350	3198	3134	3181	3210	3175	3105	3079	3039	3007	3084	3170	3232	3265	3284	3332	3269	3294	3173	3168	3204	3352	3202	3167	3148	3143	3338	3117	3137	3160	3088	3267	3253	3370
3251	3115	3292	3400	3404	3273	3313	3223	3196	3235	3117	3212	3409	3263	3180	3202	3361	3199	3101	3163	3165	3146	3072	3026	3001	2978	2979	3138	3118	3313	3243	3082	3249	3344	3180	3276	3298	3113	3064	3079	3131	3114	3057	3015	3046	3007	3127	3297	3359	3168
3315	3207	3263	3338	3305	3321	3219	3326	3296	3492	3382	3195	3408	3359	3164	3325	3329	3152	3137	3226	3308	3426	3241	3184	3057	3158	3035	3066	3116	3126	3127	3194	3226	3412	3327	3266	3116	3106	2998	2904	3180	3187	3073	3137	3109	3011	3152	3245	2997	3067
3471	3271	3105	3111	3201	3185	3208	3297	3383	3717	3575	3337	3402	3283	3323	3342	3468	3399	3326	3475	3537	3433	3447	3262	3221	3161	3142	3099	3009	3153	3238	3175	3245	3323	3153	3110	3074	2870	3058	3110	3124	3229	3256	3152	3241	3046	3234	3109	3159	3104
3380	3259	3295	3182	3080	3097	3214	3436	3543	3635	3574	3500	3482	3512	3308	3433	3402	3449	3325	3407	3615	3500	3440	3466	3231	3281	3245	3069	3167	3259	3245	3148	3274	3336	3190	3056	2999	3108	3139	3134	3364	3234	3291	3331	3267	3348	3221	3110	3111	3246
3414	3313	3185	3186	3014	2995	3293	3292	3406	3705	3607	3432	3491	3402	3455	3319	3324	3394	3402	3558	3377	3237	3369	3314	3387	3339	3263	3197	3091	3289	3450	3372	3223	3247	3161	3022	3120	3142	3315	3185	3154	3226	3108	3164	3214	3201	3235	3205	3213	3340
3265	3315	3341	3222	3124	3060	3189	3209	3134	3236	3461	3308	3385	3507	3575	3351	3312	3229	3305	3177	3113	2994	3134	3258	3214	3149	3204	3210	2949	3290	3428	3354	3268	3341	3272	3130	3172	3255	3242	3292	3115	2958	3049	2816	2964	2952	3113	3073	3438	3331
3043	3314	3576	3270	3184	3195	3173	3075	2815	2930	3171	3142	3155	3428	3487	3497	3144	3170	3178	3267	2987	2696	2888	3043	2997	3103	3262	3214	3264	3202	3386	3282	3218	3192	3215	3075	3235	3303	3182	3152	3039	2973	2880	2598	2753	2920	2919	3197	3532	3545
3110	3400	3643	3408	3131	3209	3270	2917	2566	2599	2882	2929	2918	3178	3683	3538	3210	3005	3071	3092	2850	2528	2721	3076	2884	2980	3447	3486	3243	3341	3232	3402	3238	3226	3296	3280	3272	3461	3275	3256	3005	2993	2773	2611	2678	2816	2827	3310	3625	3680
3130	3556	3750	3617	3149	3208	3151	2816	2336	2497	2947	2783	2866	3212	3699	3626	3367	3153	3020	2892	2610	2633	2808	2945	2991	3119	3513	3489	3178	3223	3506	3340	3326	3349	3291	3252	3195	3346	3319	3027	3041	2976	2748	2442	2552	2862	2826	3381	3700	3668
3005	3497	3662	3416	3282	3210	3225	2921	2543	2657	3076	3154	2799	3268	3780	3630	3336	3262	3184	2976	2724	2631	2904	3081	2994	3138	3529	3454	3035	3171	3415	3305	3336	3292	3302	3248	3300	3369	3415	3200	3103	2994	2801	2575	2815	2897	3173	3302	3904	3742
3047	3459	3598	3379	3018	3230	3120	3114	2637	2968	3414	3042	2980	3291	3683	3654	3180	3141	3112	3108	2863	2770	3006	3153	3053	3277	3477	3330	3093	3271	3456	3434	3141	3138	3271	3247	3192	3427	3476	3271	3135	3195	3015	2886	2996	3063	3078	3444	3885	3732
3024	3427	3572	3429	2993	3134	3323	3165	2914	2933	3237	3116	2908	3301	3548	3497	3202	2954	3080	3126	2777	2710	2982	3143	2912	3154	3339	3413	3166	3218	3337	3337	3171	3168	3186	3220	3170	3455	3388	3212	3074	3174	3007	2876	3001	3135	3035	3425	3809	3761
3025	3428	3613	3355	3111	3062	3221	3136	2625	2900	3108	3081	2932	3321	3746	3537	3205	3036	3117	3020	2806	2745	2827	3055	2892	3152	3450	3458	3142	3329	3416	3280	3179	3072	3203	3095	3219	3405	3334	3078	2966	3014	2870	2832	2974	3053	2998	3320	3819	3563
3038	3473	3550	3301	2970	3113	3180	3020	2666	2756	3211	2924	2894	3302	3815	3554	3231	3126	3084	3044	2733	2642	2932	3026	2964	3162	3478	3424	3192	3183	3415	3175	3105	3209	3171	3087	3138	3362	3366	3125	2936	3116	2842	2691	2868	2971	2946	3362	3855	3707
3017	3499	3543	3235	3042	3102	3264	3027	2722	2782	3086	3041	2830	3335	3696	3456	3294	3212	3059	3046	2769	2649	2853	2980	3033	3197	3470	3358	3218	3074	3347	3159	3259	3154	3188	2945	3111	3335	3510	3271	3076	3019	2865	2745	2842	3096	3079	3362	3955	3627
3041	3437	3568	3391	3102	3137	3133	2995	2560	2729	3114	3083	2828	3306	3681	3545	3218	3113	3107	3004	2782	2609	2913	3011	2939	3221	3379	3379	3131	3184	3351	3252	3226	3181	3150	3055	2998	3348	3335	3203	2993	2955	2806	2818	2855	3101	2960	3328	3701	3549
3039	3497	3657	3360	3021	3180	3235	3120	2624	2926	3287	3056	2885	3324	3700	3388	3193	3109	3068	3034	2815	2729	2998	3045	3014	3091	3462	3294	3099	3129	3251	3238	3166	3128	3175	2998	3073	3209	3369	3180	2981	2924	2859	2655	2795	2925	2915	3246	3698	3509
2861	3387	3676	3362	3004	3200	3299	2985	2808	2917	3250	3027	2805	3122	3571	3342	3009	3005	3108	2975	2817	2841	2932	3001	2900	3177	3410	3457	3158	3029	3325	3175	3061	3184	3130	3093	3173	3338	3404	3257	3035	3026	2905	2578	2892	3059	2923	3255	3768	3594
2803	3450	3837	3311	3006	3099	3265	3112	2748	2924	3272	3017	2777	3024	3443	3333	3055	3024	3105	3029	2788	2655	2939	3076	2841	3081	3465	3496	3099	3094	3257	3347	3066	3085	3219	3064	3042	3389	3329	3173	3087	2985	2984	2713	2882	3007	2960	3430	3779	3493
2988	3480	3903	3440	3123	3094	3315	3133	2799	2877	3200	2913	2604	3046	3418	3460	3191	2982	3023	3033	2658	2644	2934	3044	3045	3111	3448	3415	3092	3095	3312	3236	3032	3148	3097	2949	3216	3268	3366	3225	3062	2979	2847	2655	2871	3051	3095	3352	3750	3554
3041	3515	3723	3414	3083	3106	3208	3110	2807	2793	3148	3110	2725	3204	3603	3438	3215	3007	3004	2913	2837	2599	2844	3124	3008	3072	3435	3470	3051	3087	3192	3304	2976	3044	3217	3001	3032	3269	3320	3237	3073	2976	2944	2703	2821	3069	3030	3316	3689	3532
2974	3490	3555	3218	2935	3070	3264	3090	2696	2749	3138	2934	2847	3239	3751	3545	3108	2992	2947	2974	2835	2678	2948	3035	2855	3001	3366	3457	3111	3074	3061	3137	3057	3117	3158	2941	2982	3327	3339	3247	3115	3002	2975	2767	2803	3049	3053	3400	3745	3422
2889	3306	3479	3300	3000	3005	3130	3023	2656	2828	3029	3034	2786	3187	3616	3384	3081	3103	2968	3057	2821	2720	2966	3079	2838	3003	3339	3343	3134	3036	3242	3210	3069	3143	3161	3004	3005	3457	3388	3184	3200	3139	2915	2781	2920	3088	3131	3279	3850	3678
2754	3361	3493	3277	2870	2996	3028	2972	2673	2789	3227	2938	2680	3155	3685	3380	3150	2967	3114	3045	2829	2823	2936	2985	2854	2994	3460	3543	3243	3064	3317	3247	3032	3126	3065	3037	3058	3372	3361	3244	3136	3063	2947	2864	2813	3037	2969	3321	3728	3519
2808	3240	3739	3244	2840	2982	3215	2857	2552	2777	3160	2814	2568	3099	3643	3462	3143	3235	3180	3089	2821	2787	2912	3200	2921	3170	3437	3524	3148	3047	3340	3289	3113	3059	3193	3061	3103	3322	3382	3194	3073	3179	2898	2665	2821	3021	2925	3359	3707	3592
2899	3521	3526	3215	2824	2830	2892	2691	2572	2563	2989	2739	2516	3079	3718	3522	3318	3031	3074	3015	2847	2772	2992	3133	2991	3166	3600	3474	3041	3048	3135	3187	3068	3093	3094	3048	3116	3374	3356	3190	3103	3025	2920	2686	2897	2943	2977	3365	3678	3635
2890	3342	3492	3052	2801	2811	2968	2825	2623	2721	2978	2955	2688	3125	3543	3444	3214	3120	2986	3006	2960	2768	2924	3170	2925	3222	3432	3460	3143	3021	3151	3244	3075	3056	3174	3111	3114	3392	3465	3243	3128	3183	3035	2735	2874	3078	2897	3372	3853	3428
2778	3233	3448	3043	2894	2823	3043	2846	2631	2718	3074	2841	2677	3180	3482	3505	3083	3004	2999	3074	2723	2750	2909	3017	2991	2996	3453	3334	3140	3066	3253	3262	3076	3077	3104	3045	3014	3271	3473	3196	3027	3067	2952	2775	2852	3015	2853	3192	3594	3454
2886	3364	3573	3162	2934	2994	3053	2883	2658	2734	3015	2934	2673	3124	3576	3524	3137	3053	3066	2956	2839	2632	2919	3029	2739	3046	3471	3379	3073	3059	3166	3185	3129	3130	3257	2999	3091	3351	3325	3185	3107	3070	2893	2819	2870	2979	2947	3247	3711	3536
2711	3305	3553	3185	2907	2993	3075	2811	2608	2642	3079	2825	2633	3150	3635	3548	3262	3041	3094	2961	2732	2620	2983	3104	2717	2969	3436	3420	3056	3009	3068	3164	3013	3128	3187	2968	3182	3489	3422	3090	3092	3135	3041	2841	2928	2981	2992	3295	3709	3582
2667	3244	3477	3215	2935	2943	2971	2918	2539	2749	3151	2841	2720	3254	3703	3628	3198	3029	3065	3041	2683	2669	2904	2960	2753	2978	3452	3401	2930	3039	3105	3185	2981	3014	3199	2994	3189	3433	3516	3240	3076	3033	2865	2640	2818	3014	2870	3200	3712	3401
2689	3136	3368	3200	2928	2966	3105	3044	2703	2886	3152	3029	2861	3263	3926	3594	3092	3112	2990	3097	2749	2715	2829	3025	2816	2957	3353	3376	2974	2823	3087	3153	2893	3056	2981	3044	3006	3252	3406	3143	3112	2949	2810	2642	2727	2897	2864	3144	3416	3422
2784	3205	3532	3119	2725	2862	3104	2869	2655	2835	3112	3069	2831	3254	3834	3577	3212	3099	3120	3011	2765	2624	2908	3056	2799	2956	3276	3393	3008	2906	3037	3042	2929	2938	3131	3024	3103	3278	3327	3252	2931	2978	2855	2696	2761	2888	2889	3077	3571	3576
2637	3198	3325	3150	2818	2863	2859	2829	2568	2590	2970	3024	2761	3143	3650	3567	3279	3033	3014	2934	2706	2547	2881	2853	2725	2889	3258	3449	2919	3005	3057	3161	3085	3059	3105	3071	3113	3361	3335	3170	2938	2925	2824	2610	2765	2933	2921	3269	3822	3575
2804	3270	3466	3150	2795	2826	2967	2872	2528	2639	3018	3045	2779	3204	3708	3510	3248	3043	3107	3034	2722	2603	2828	2859	2800	2944	3275	3322	2975	2892	3139	3176	3021	3112	3129	3069	3099	3371	3327	3223	2871	2770	2877	2631	2786	2907	2767	3120	3537	3355
2732	3290	3511	3170	2887	2892	2967	2910	2593	2801	3006	2992	2654	3167	3650	3712	3281	3066	3093	3017	2660	2626	2767	2926	2854	3136	3375	3334	3011	2972	3062	3136	3137	3103	3017	2976	3053	3285	3428	3165	2968	2692	2714	2596	2793	2857	2786	3204	3575	3413
2829	3308	3709	3308	2971	2901	3077	2851	2499	2612	2941	2789	2671	3149	3696	3544	3238	2981	3165	3005	2771	2500	2706	2964	2872	2928	3407	3355	3034	3002	3194	3109	2918	3118	3046	2971	3124	3313	3351	3197	2961	2901	2582	2604	2815	2939	2832	3042	3574	3492
2773	3362	3857	3479	2985	3028	3003	2935	2585	2585	2785	2737	2619	3090	3566	3457	3051	2892	2837	2967	2685	2490	2714	2895	2778	2803	3381	3288	3066	2985	3056	3005	2985	3107	3172	3045	3233	3330	3394	3156	3026	2923	2749	2598	2816	2927	2888	3231	3676	3731
2807	3362	3865	3363	3000	3080	3117	2900	2616	2625	2844	2832	2658	2872	3479	3314	3095	2927	2858	2985	2809	2567	2731	2795	2798	2857	3331	3427	2984	3061	3089	3034	2942	3006	3083	2998	3046	3121	3229	3125	2967	2970	2711	2617	2698	2935	2877	3180	3601	3344
2817	3360	3716	3381	3225	3059	2993	2886	2681	2709	2938	3095	2742	3086	3367	3451	3003	2827	2897	2860	2658	2444	2630	2835	2750	2903	3301	3268	2938	2897	2958	3005	2870	2940	3052	2855	2966	3094	3110	3030	2936	2977	2806	2630	2700	2968	2833	2962	3368	3255
2789	3412	3649	3351	3084	3074	2847	2801	2579	2571	2981	2907	2750	3017	3514	3300	2955	2877	2661	2694	2637	2417	2500	2704	2671	2772	3333	3145	2854	2830	2921	3063	2813	2833	3010	2833	2883	3068	3088	3124	2950	2922	2829	2522	2794	3070	2964	3166	3425	3421
2758	3359	3638	3288	2925	2893	2920	2793	2470	2583	2855	2747	2613	2989	3396	3350	2970	2856	2725	2697	2470	2487	2520	2647	2633	2841	3278	3190	2891	2908	2981	3062	2873	2814	2879	2793	2863	3083	3233	3026	2969	2794	2615	2407	2629	2930	2879	3197	3569	3688
2747	3364	3592	3352	2947	2980	3081	2930	2718	2562	3039	2950	2710	3166	3556	3270	3044	2834	2884	2769	2612	2428	2656	2905	2681	2967	3312	3166	2849	2965	2996	2872	2850	2851	2986	2906	2907	2963	3058	2973	2704	2708	2560	2291	2410	2618	2670	3020	3348	3284
2758	3316	3630	3219	3016	3037	3094	2959	2622	2704	3057	2976	2735	3142	3434	3435	2931	2887	3001	2997	2668	2581	2689	2999	2827	2956	3228	3182	2880	2765	2909	2931	2923	2796	2929	2937	2821	2942	3022	2884	2621	2741	2596	2513	2349	2593	2617	2892	3217	3149
2872	3349	3635	3213	2899	2929	2978	2798	2429	2454	2824	2817	2703	2971	3369	3359	2958	2880	2916	2845	2608	2470	2772	3001	2707	3050	3401	3229	2911	2839	2992	2938	2834	2893	3057	2991	2890	2975	3123	2889	2795	2826	2803	2656	2748	2740	2777	2986	3188	3223
2890	3429	3630	3362	2924	2795	2817	2614	2325	2306	2774	2890	2644	2950	3397	3331	3014	2873	2842	2713	2511	2365	2647	2898	2815	2957	3380	3164	3016	2883	3004	3029	2937	2969	3035	2982	3000	3028	3027	2953	3046	2913	2904	2765	2775	2971	2959	3162	3270	3207
2946	3437	3610	3287	2888	2819	2924	2661	2441	2383	2635	2682	2652	2887	3476	3341	3050	2940	2779	2733	2425	2370	2501	2762	2697	3074	3288	3184	2966	2890	3015	3023	2964	2890	3018	2951	2989	3069	2990	3005	3131	3149	3035	2863	3033	2983	2999	3068	3056	3014
2816	3237	3446	3161	3105	2976	2935	2626	2562	2499	2614	2858	2671	2965	3463	3319	3073	2854	2755	2829	2547	2458	2709	2732	2793	2914	3254	3130	2964	2914	3024	3003	2845	2901	2967	2995	2850	2915	2895	2983	3118	3200	3235	3245	3144	3067	3037	2980	2874	2987
2629	2968	3090	3197	2974	2880	2921	2814	2474	2401	2834	2759	2730	2957	3118	3254	2907	2948	2751	2728	2501	2472	2568	2730	2660	2828	3085	3096	3030	2808	2982	2899	2844	2972	2979	2897	2944	2930	3018	2927	3087	3268	3336	3428	3149	3238	3113	3102	2984	3103
2728	2934	3130	3090	3013	2969	2914	2801	2696	2706	2848	2868	2845	2981	3193	3070	2978	2964	3159	2858	2708	2673	2759	2818	2857	2915	2945	2968	2847	2861	2841	2843	2849	2821	3039	3000	2992	3074	3088	3059	2963	3102	3091	3145	3127	3167	3286	3182	3099	3128
3039	2999	2975	2959	3085	3060	3172	3120	3151	3159	3175	3210	3143	3147	3131	3261	3259	3283	3353	3259	3310	3366	3158	3123	3049	3077	2972	3038	2883	2906	2872	2921	2896	3018	2992	2923	3018	3082	2997	2881	2870	2876	2871	2890	2920	2835	2997	2916	3020	2822
3226	3104	2899	2939	3083	3041	3274	3278	3386	3524	3339	3288	3319	3112	3116	3077	3155	3291	3371	3226	3363	3449	3310	3240	3150	3018	3038	2985	2904	3070	2965	2876	2967	2960	2965	2943	2948	3008	3074	2998	2844	2720	2842	2822	2936	2830	2968	2937	2858	2912
3027	2817	2618	2835	2922	2910	2968	3161	3244	3296	3177	3145	3069	2990	2728	2949	2877	3001	2990	3148	3257	3130	3095	3027	2907	3102	2969	2976	3019	2985	3043	2889	2870	3025	3052	2982	2967	2997	3091	3013	3006	3141	3132	3146	3041	3095	3020	3020	3039	3155
2951	2876	2806	2763	2810	2930	2908	3048	2977	2932	2842	3031	2969	2871	2926	2877	3023	2904	2876	2855	2972	2982	2974	2909	3037	2995	2927	3046	3011	3028	3139	3033	2937	3084	3050	3062	3096	2957	3047	3029	2993	2997	3102	3178	3206	3251	3269	3212	3182	3253
3091	3027	3055	3165	3023	2960	3052	3140	3143	3024	3006	3003	3027	3013	2951	3030	3069	3089	2919	3037	3074	2987	2919	2928	2965	2986	2942	2955	3030	3106	3065	3004	3111	3085	2962	2948	3021	3072	3069	3031	3034	2956	3038	3104	3143	3243	3233	3177	3240	3107
3130	3145	3168	3090	3075	3139	3123	3184	3061	3053	3110	3004	2995	2997	2935	3072	3016	3063	3110	3007	3066	2982	2906	2946	3051	3012	2938	2939	2978	3158	3000	3099	3109	3070	3103	2915	3009	3041	2944	3039	3025	3057	2968	3192	3228	3236	3334	3260	3216	3244
3096	2885	2920	2936	2904	2947	2939	2947	2926	3012	3026	2874	2808	2815	2900	2855	2757	2883	2847	2923	2814	2826	2809	2835	2966	2956	2900	2970	2971	3019	2963	3054	2961	3048	3012	2919	2864	2989	3047	3016	3184	3126	3028	3178	3218	3260	3337	3239	3318	3214
2937	2952	2911	2817	2746	2967	2952	2928	2915	2930	2855	2853	2853	2600	2799	2929	2812	2861	2797	2786	2781	2762	2964	2806	2892	2976	2867	2881	2913	2912	2987	2876	3007	3009	3061	2944	2858	3045	3155	3018	3028	2769	2752	2672	2790	2990	2911	2867	2787	2822
3148	3258	3185	3331	3188	3231	3123	3223	2985	3078	3106	3112	3039	3183	3121	3209	3083	3197	3181	3013	3111	3049	3224	3094	3111	3042	2974	2991	2848	2937	2913	2921	2859	2845	3010	2925	2948	3066	3109	2931	2827	2598	2525	2327	2279	2390	2497	2397	2357	2479
3607	3694	3480	3452	3437	3480	3364	3382	3326	3405	3392	3443	3367	3392	3390	3523	3465	3443	3350	3353	3302	3440	3270	3393	3238	3264	3069	3061	2971	2779	2938	2960	2870	2921	2892	2823	2945	3078	3105	3008	2648	2503	2507	2310	2258	2398	2486	2399	2385	2472
3491	3498	3436	3410	3224	3380	3339	3240	3206	3298	3243	3339	3397	3259	3321	3341	3312	3280	3302	3300	3336	3205	3259	3231	3208	3242	3161	3170	3037	2881	2945	2983	2903	2942	2897	2914	3071	3229	3248	3033	2895	2918	2788	2477	2524	2654	2826	2571	2701	2761
3151	3046	3100	3052	3120	3011	2977	3058	3002	2880	3070	3090	3022	3035	3201	2999	3050	2977	3119	3043	3077	3006	2950	3201	3194	3167	3161	3192	3044	2902	2992	3189	3005	2957	2986	3095	3117	3157	3172	3142	2947	2964	2827	2689	2677	2640	2689	2630	2617	2680
3151	3136	3005	2924	3166	3056	3012	2908	2916	2872	2899	3011	3038	2974	2993	2929	3010	3064	3047	3215	2975	2994	2893	3139	2970	3098	3170	3313	3041	2913	2998	3151	3083	2999	3152	3004	3135	3117	3236	3146	2992	2981	2820	2759	2697	2673	2701	2664	2681	2738
2894	2953	3003	2861	2937	2956	2943	2671	2877	2872	2860	2825	2893	2959	2806	2874	2876	2889	2921	2885	2872	2810	2749	2916	2989	3004	3267	3385	3098	3002	3041	3210	2983	3082	3107	3194	3048	3081	3196	3188	3116	3128	3198	3099	3174	3172	3120	3035	3136	3122
2572	2635	2441	2416	2564	2446	2454	2556	2589	2531	2413	2542	2470	2406	2475	2378	2535	2409	2583	2470	2320	2423	2388	2605	2724	2936	3186	3391	3212	2972	2942	3158	3094	2936	3098	3115	3011	3084	3233	3185	3185	3365	3489	3528	3660	3412	3532	3524	3599	3773
2565	2489	2311	2207	2371	2521	2395	2448	2506	2582	2450	2347	2506	2445	2466	2512	2462	2490	2459	2553	2302	2402	2529	2630	2632	2885	3070	3310	3295	2970	3157	3188	3076	2935	3071	3116	3155	3108	3138	3325	3213	3257	3417	3473	3476	3376	3477	3273	3603	3618
2764	2872	2804	2800	2735	2757	2832	2770	2831	2832	2835	2870	2925	2984	3071	2890	2866	2951	2892	2810	2765	2726	2908	2844	2834	2909	3144	3270	3249	3037	3150	3227	3188	3148	3087	3094	2960	2983	3020	3132	3030	3064	3202	3165	3174	3282	3166	3162	3213	3218
2864	2919	2974	2961	2962	2852	3004	2957	2926	3118	3098	3000	3006	3166	3222	3053	3004	2979	3074	3054	3054	2932	3009	2889	3124	3067	3294	3266	3122	3128	3205	3177	3152	3137	3134	3103	3033	3191	3168	3108	3099	3139	3146	3008	3154	3182	3224	3110	3229	3244
2807	2763	2770	2851	2814	2746	2789	2950	2907	2912	2958	2993	2864	2902	3028	2807	2950	2983	2947	2976	2927	2899	2836	2932	2906	3041	3229	3280	3262	3225	3169	3180	3209	3173	3201	3121	3031	3193	3427	3080	3129	3128	2960	2885	2837	3104	3073	2901	2952	3088
3095	2980	2804	2937	3041	3049	2965	3058	2946	3003	3048	3059	3030	3007	2992	3153	2938	3102	3018	3154	3077	3103	3022	3158	3157	3125	3154	3210	3284	3241	3292	3144	3169	3316	3140	2990	3020	3340	3329	3051	2937	2802	2601	2472	2406	2622	2621	2551	2556	2710
3590	3603	3346	3242	3421	3517	3521	3361	3505	3518	3419	3486	3515	3354	3417	3456	3472	3628	3456	3544	3494	3457	3418	3326	3293	3305	2985	3105	3144	3363	3255	3233	3280	3232	3087	2987	3116	3247	3278	3049	2839	2634	2554	2300	2285	2426	2535	2443	2416	2366
3559	3749	3744	3527	3585	3739	3823	3791	3644	3813	3781	3742	3726	3644	3652	3790	3726	3659	3578	3636	3633	3496	3738	3596	3496	3387	3123	3259	3130	3236	3271	3233	3193	3185	3369	3179	3064	3353	3291	3177	2834	2815	2741	2547	2456	2714	2835	2652	2512	2683
3174	3373	3556	3689	3332	3294	3575	3599	3371	3468	3519	3441	3494	3538	3581	3537	3523	3434	3522	3452	3559	3418	3577	3521	3458	3371	3446	3305	3231	3242	3175	3255	3070	3134	3196	3153	3062	3316	3198	3133	2957	2978	2848	2626	2706	2787	2972	2873	2759	2824
2843	2806	3050	3352	3259	2929	3112	3201	3139	2971	3244	3234	3121	3278	3338	3185	3104	3195	3228	3233	3147	3267	3154	3240	3240	3184	3430	3340	3321	3168	3171	3346	3045	3258	3249	3222	3104	3099	3234	3164	3081	2920	2837	2724	2770	2890	2752	2704	2671	2865
3160	2946	2757	3068	3294	3081	2966	3153	3191	3000	3014	3212	3055	3203	3239	3232	3286	3127	3268	3148	3115	3150	3023	3149	3048	3101	3342	3351	3272	3140	3130	3262	3185	3144	3193	3156	3070	3112	3207	3146	3074	2972	2932	3024	3008	2966	3029	2838	2869	3078
3556	3542	2982	3000	3321	3417	3084	3120	3326	3132	2976	3137	3127	3178	3368	3207	3219	3219	3262	3258	3068	3053	2901	3054	2839	3024	3138	3452	3134	3097	3109	3116	3122	3126	3250	3196	3140	3122	3205	3186	3272	3303	3364	3481	3631	3509	3399	3462	3524	3489
2938	3072	2789	2470	2707	2996	2850	2585	2671	2687	2536	2651	2673	2602	2738	2727	2794	2821	2808	2737	2725	2525	2558	2642	2756	2991	3348	3310	3243	3006	3091	3182	3215	3172	3149	3222	3103	3058	3204	3216	3275	3450	3619	3644	3762	3805	3656	3690	3757	3735
2291	2656	2598	2186	2160	2427	2479	2194	2347	2468	2245	2313	2389	2248	2360	2427	2373	2447	2536	2438	2397	2404	2425	2576	2655	2996	3314	3497	3203	3083	2950	3197	3187	3224	3145	3165	3221	3079	3057	3157	3206	3267	3329	3385	3414	3531	3456	3406	3546	3489
2424	2926	2961	2680	2396	2746	2948	2701	2571	2957	2772	2639	2747	2837	2795	2845	2749	2934	2811	2922	2542	2572	2683	2736	2824	3048	3205	3474	3175	3038	3102	3183	3112	3209	3106	3205	3092	3061	3016	3040	3090	3164	3271	3247	3233	3229	3078	3070	3192	3192
2759	3045	3341	3298	2845	2907	3350	3144	2923	3300	3228	3029	3298	3175	3129	3177	3126	3297	3305	3196	2973	2977	2920	2987	2951	2923	3215	3175	3214	3126	3174	3227	3197	3220	3203	3142	3049	3079	3204	3256	3137	3114	3141	2972	3094	3214	3195	3073	3007	3123
2520	2768	3210	3065	2746	2618	2976	2966	2706	2977	2905	2763	2849	2970	2840	2818	2762	2976	2927	2963	2833	2777	2883	2787	2836	3028	3128	3138	3104	3024	3096	3217	3256	3200	3040	3044	3044	3222	3456	3195	3114	3039	2957	2634	2760	2834	2821	2826	2750	2766
2400	2502	2888	2893	2587	2468	2949	2900	2712	2874	2969	2644	2796	2790	2649	2900	2702	2936	2738	2854	2815	2890	2825	2989	3023	3020	3263	3151	3281	3156	3052	3213	3175	3168	3240	3081	2987	3304	3277	3083	2846	2644	2627	2412	2327	2563	2635	2482	2433	2527
2692	2718	3155	3289	2971	2730	3420	3269	2833	3176	3393	3143	3140	3217	3080	3177	3107	3192	3181	3149	3277	3231	3163	3132	3221	3202	3032	3131	3090	3217	3197	3249	3114	3083	3034	3129	3067	3300	3190	3057	2869	2770	2655	2450	2457	2384	2639	2566	2502	2471
3066	3049	3483	3684	3379	3110	3555	3660	3286	3562	3650	3254	3534	3645	3307	3643	3372	3729	3593	3498	3593	3602	3505	3410	3298	3174	2981	3018	3088	3082	3216	3209	3035	3212	3054	3126	3136	3277	3258	3128	2904	2911	2938	2619	2784	2889	3018	3050	2777	2831
2901	2990	3376	3591	3172	3008	3500	3441	3117	3362	3607	3135	3288	3376	3220	3425	3359	3455	3406	3533	3475	3373	3320	3250	3228	3172	3053	3130	3091	3250	3122	3253	3125	3295	3089	3144	3162	3070	3368	3180	3071	3055	2930	2811	2879	2909	2915	2962	2924	2836
2663	2753	3239	3220	2897	2759	3101	2994	2797	2998	3326	2977	3115	3113	2940	3207	3096	3180	3172	3234	3175	3045	3168	3005	3087	3052	3041	3195	3079	3083	3268	3120	3119	3169	3184	3074	3143	3147	3312	3133	3054	2942	2949	2842	2927	3013	2966	2832	2851	2909
2519	2652	2984	3033	2585	2549	3051	2979	2626	2929	3014	2732	2941	2929	2760	3178	2953	3051	3102	3093	3054	2959	2871	2928	3123	3099	3038	3045	3033	2906	3091	3062	3107	3036	3153	3095	3200	3148	3233	3215	3060	3166	3185	3176	3176	3360	3243	3246	3257	3201
2819	2804	3157	3161	2832	2694	3119	3130	2856	3027	3115	2836	2985	2961	2928	3144	3027	3078	3010	3074	3011	2977	3007	3026	2928	2901	3008	3055	3081	2999	3236	3158	3193	3134	3157	3227	3044	3097	3225	3213	3268	3383	3309	3675	3644	3755	3672	3657	3645	3586
2636	2614	3009	2967	2605	2620	2810	2894	2455	2726	2793	2595	2723	2796	2662	2910	2747	2905	2727	2633	2537	2585	2681	2754	2801	2918	3091	3186	2968	2918	3060	3169	3149	2997	3179	3221	3089	3098	3189	3252	3358	3297	3536	3591	3485	3616	3671	3492	3572	3536
2187	2441	2664	2282	2104	2191	2344	2392	2103	2333	2434	2242	2421	2478	2250	2383	2240	2430	2399	2360	2234	2182	2312	2448	2472	2754	3006	3252	3184	2917	3029	3017	3137	3008	3125	3164	3030	2929	3003	3206	3150	3126	3313	3136	3190	3289	3142	3068	3152	3142
2317	2653	2656	2376	2165	2310	2620	2385	2256	2624	2427	2423	2534	2463	2359	2541	2338	2474	2403	2428	2320	2296	2328	2504	2556	2765	3059	3321	3069	2961	2885	3187	3045	3073	3182	3170	3105	2951	3051	2954	3114	3147	3134	3029	2963	3048	3071	2883	3002	3007
2922	3206	3102	2840	2711	3003	2984	2726	2744	3089	2886	2851	3045	2838	2881	2918	2678	2899	2789	2763	2652	2554	2696	2787	2661	2878	3010	3162	3079	2842	2975	3102	3023	3038	3066	2986	2960	2912	3109	3094	3135	3020	3023	2898	2862	2996	2949	2879	2763	2952
3018	3216	2763	2693	2839	2988	2821	2540	2767	2963	2757	2831	2865	2662	2911	2755	2664	2831	2826	2723	2554	2588	2595	2747	2703	2950	2878	3115	3027	2863	2900	2951	2985	2796	2965	2967	2971	2953	3092	3038	2826	2810	2670	2555	2542	2583	2708	2472	2503	2599
2718	2566	2298	2425	2608	2500	2394	2338	2632	2534	2469	2663	2387	2354	2584	2385	2552	2557	2547	2533	2462	2501	2485	2721	2760	2878	2886	3104	2956	2950	2928	2970	2917	2848	2912	2795	2999	3023	3120	2969	2824	2652	2561	2378	2198	2362	2378	2319	2180	2348
2731	2603	2546	2721	2780	2516	2556	2689	2705	2519	2764	2797	2526	2779	2719	2652	2734	2638	2813	2785	2742	2732	2966	2774	2921	2903	2897	2905	2970	2930	2834	2984	2982	2938	2896	2812	3054	3101	3010	3038	2912	2710	2664	2518	2477	2514	2532	2515	2438	2604
3009	2817	3005	3137	3077	2828	2889	3143	2940	2977	3181	3136	2986	3133	3164	3080	3176	3155	3275	3157	3363	3236	3226	3094	3116	3072	2987	3011	2958	3014	2986	3009	3025	3002	2872	2996	3063	3106	3184	3040	3040	2886	2905	2929	2888	2873	3003	2827	2879	3024
3155	3148	3151	3153	2979	3109	3202	3102	2973	2996	3116	3019	3159	3222	3119	3274	3150	3163	3272	3154	3286	3213	3159	3066	3018	3042	2991	2956	2966	2952	2885	2936	2872	2864	2876	2939	2962	3130	3103	3180	2973	2927	2916	2900	2939	3081	3027	2946	2953	2927
3186	3249	2975	2827	2840	2852	2930	2787	2743	2881	2799	2919	2969	2963	2942	3090	2890	3072	2916	3073	2922	2935	2899	2904	2924	3084	2959	2828	2898	2915	2836	2897	2913	2944	2839	2959	3011	2884	2973	2897	2918	2824	2888	2995	2993	3040	3069	3054	2852	3042
[truncated: 920 more columns]
