# Supplementary material for: Spatial Resolution and Refractive Index Contrast of Resonant Photonic Crystal Surfaces for Biosensing
Source: IEEE Photonics J. Author manuscript; Available in PMC 2015 Sep 7. (PMC4561521; doi:10.1109/JPHOT.2015.2435699)
Supplement: fig4_data [file NIHMS64775-supplement-fig4_data.gz › Volumes/graham/MacBook_backup/PhD_folder_2015_06_02/paper_improvements/IEEE_J_Photonics/final_files/data_files/fig4/4c_raw/I12.csv]

4492	4035	3899	3742	3767	3819	3897	3973	3859	3610	3568	3433	3337	3319	3604	3835	4131	4114	3927	3793	3622	3378	3370	3568	3923	4116	4051	3777	3288	3254	3578	3877	4186	4246	4002	3385	3193	3396	3814	3843	3687	3424	3274	3189	3602	3652	3437	3577	3397	3405
4217	4158	3818	3876	3963	4196	4181	4178	4030	3847	3505	3503	3227	3403	3815	4005	4117	3933	3889	3541	3287	3369	3432	3731	4053	4277	3829	3755	3492	3353	3755	4080	4321	4201	3715	3311	3305	3398	3791	3832	3685	3460	3318	3288	3527	3705	3485	3506	3497	3490
4032	3870	3729	3861	4119	4338	4255	4124	3815	3509	3378	3300	3282	3261	3780	4043	3892	3864	3664	3367	3123	3180	3282	3751	4031	4161	3861	3612	3367	3462	3620	4135	4191	3876	3635	3236	3301	3538	3775	3826	3617	3206	3361	3369	3561	3517	3593	3578	3620	3498
3997	3840	3865	3907	4219	4376	4243	3903	3654	3383	3131	3179	3209	3517	3912	3966	3736	3706	3475	3216	3081	3043	3396	3891	4092	4135	3734	3582	3117	3380	3542	3823	3968	3661	3273	3112	3225	3636	3864	3773	3642	3276	3325	3431	3562	3531	3687	3693	3474	3563
3862	3771	3933	4071	4242	4359	3984	3806	3447	3418	3042	3073	3241	3556	3837	3971	3771	3572	3331	3119	3163	3263	3672	3929	4024	3939	3585	3263	3132	3370	3640	3827	3753	3435	3377	3183	3339	3802	3871	3823	3588	3333	3312	3543	3570	3573	3617	3673	3646	3441
3807	4006	3911	4066	4257	4165	3875	3420	3390	3157	3021	3150	3468	3685	3839	3883	3669	3642	3397	3186	3254	3478	3798	4021	3948	3661	3476	3054	3097	3389	3739	3789	3579	3498	3328	3488	3683	3899	4048	3754	3519	3580	3586	3620	3504	3555	3589	3538	3473	3455
3924	3953	4070	4194	4091	3764	3592	3403	3264	3147	3267	3233	3574	3694	3784	3630	3746	3661	3530	3375	3493	3636	3847	3955	3859	3553	3371	3135	3294	3509	3716	3843	3684	3497	3561	3607	3904	4031	4057	3809	3581	3504	3719	3625	3535	3374	3426	3425	3231	3248
3892	4139	4078	4026	3872	3663	3475	3251	3314	3377	3297	3360	3554	3632	3722	3768	3750	3761	3601	3498	3791	3905	3927	3754	3695	3410	3117	3204	3382	3637	3994	3961	3740	3570	3706	3860	3908	4093	3799	3772	3594	3667	3558	3574	3377	3436	3407	3481	3153	3221
3996	4273	4174	3788	3811	3436	3256	3076	3410	3356	3310	3471	3661	3681	3752	3728	3798	3894	3771	3773	3862	3933	3844	3664	3591	3439	3278	3321	3607	3890	4021	3982	3802	3639	3697	3902	3919	3848	3778	3606	3521	3678	3513	3490	3501	3506	3402	3367	3157	3093
4071	4179	3916	3732	3679	3427	3238	3195	3377	3402	3386	3550	3627	3662	3756	3722	3789	3830	3734	3878	3981	3917	3818	3498	3443	3437	3432	3588	3798	3939	3929	3903	3793	3761	3961	3856	3698	3685	3752	3583	3630	3624	3572	3427	3536	3500	3618	3517	3358	3313
4182	4161	3839	3716	3515	3341	3380	3219	3246	3291	3365	3579	3693	3767	3911	3870	3678	3596	3742	3892	3864	3924	3824	3641	3560	3573	3674	3897	4004	3973	3881	3755	3730	3803	3892	3785	3697	3502	3620	3691	3694	3774	3611	3592	3522	3882	3628	3595	3480	3590
4071	3924	3643	3436	3392	3477	3378	3196	3318	3431	3588	3752	3761	3896	3823	3798	3557	3576	3725	3875	3787	3814	3724	3682	3745	3915	3917	3941	3973	3990	3764	3673	3777	3779	3819	3651	3711	3571	3759	4009	3943	3906	3789	3754	3956	4021	3908	3615	3517	3603
4101	3770	3531	3200	3374	3445	3414	3329	3403	3424	3575	3769	3726	3788	3929	3735	3455	3600	3685	3782	3850	3797	3902	3685	3657	3888	4364	4235	3986	3741	3595	3680	3669	3715	3809	3813	3571	3703	3976	4138	4184	3904	3917	3892	3997	4190	4135	3698	3670	3803
3809	3655	3367	3276	3368	3628	3491	3397	3559	3650	3756	3718	3815	3919	3730	3697	3544	3591	3724	3919	3851	3854	3885	3888	3851	4044	4280	4121	3874	3566	3567	3606	3750	3727	3848	3933	3744	3959	4256	4366	4409	4026	4072	4083	4296	4319	4066	3904	3814	3899
3682	3437	3249	3398	3456	3571	3618	3624	3670	3789	3833	3823	3872	3750	3762	3684	3648	3805	3786	3838	3713	3909	3921	3860	3972	4200	4128	3971	3749	3564	3561	3599	3880	4060	3976	3696	3679	4030	4386	4568	4219	3876	4121	4155	4323	4189	3963	3736	3867	3990
3468	3354	3156	3463	3654	3650	3679	3784	3889	3924	3998	3892	3950	3859	3723	3769	3674	3737	3675	3818	3827	3789	3917	3949	4062	4054	3857	3733	3569	3572	3707	3908	4141	3986	3977	3852	3961	4235	4432	4443	4148	3916	3909	4141	4239	4072	3774	3827	3884	4142
3359	3371	3357	3475	3584	3825	3781	3869	3965	3931	4028	3876	3877	3917	3715	3786	3779	3796	3548	3669	3694	3801	3934	4005	3958	4073	3789	3547	3432	3619	3896	3959	4236	4046	3847	3881	4081	4374	4456	4115	3857	3752	4088	4288	4079	3797	3527	3660	3981	4044
3517	3535	3632	3656	3728	3908	3863	4010	4030	4119	3980	3797	3811	3843	3800	3885	3785	3750	3608	3677	3839	3987	4044	3975	3805	3723	3534	3329	3501	3797	4032	4189	4227	4175	3841	3898	4168	4362	4139	3899	3516	3784	4055	4152	4125	3767	3533	3748	4071	4021
3721	3760	3899	3684	3767	4038	3930	4136	4050	4102	3861	3836	3926	3764	3826	3797	3743	3697	3707	3576	3845	4082	4033	3844	3788	3531	3396	3392	3691	4022	4156	4405	4037	3758	3885	4047	4268	4267	3895	3774	3587	3745	4181	4051	3892	3736	3675	3960	4121	3822
3893	3901	3926	3924	3981	4095	4057	4128	4144	4066	3937	3898	3834	3715	3696	3890	3863	3698	3761	3844	3886	4044	3910	3807	3549	3337	3346	3589	3985	4201	4250	4219	3943	3715	3866	4050	4153	3995	3687	3437	3619	3992	4214	3916	3839	3634	3743	4055	4083	3750
4209	4049	4062	4019	4027	4232	4098	4301	4130	4063	3996	3948	3886	3651	3802	3704	3610	3828	3817	3957	4000	3949	3869	3676	3439	3318	3488	3833	4208	4292	4159	3885	3754	3775	3978	4064	3903	3747	3469	3427	3660	3937	4064	3988	3610	3641	3948	4383	4021	3743
4410	4216	4070	3958	4102	4252	4250	4183	4096	4053	3893	3881	3857	3714	3658	3662	3631	3860	3962	4059	3943	3991	3725	3430	3411	3440	3708	3968	4299	4242	4094	3605	3586	3818	4016	4079	3847	3454	3401	3605	3966	4162	4128	3881	3539	3761	4234	4210	4005	3805
4401	4089	4151	3999	4175	4488	4216	4190	4254	4219	3942	3797	3583	3726	3691	3724	3952	4114	3986	4103	3960	3828	3696	3367	3463	3710	4059	4131	4253	4050	3802	3567	3520	3964	4013	3923	3666	3524	3593	3921	4178	4272	3945	3747	3664	4076	4404	4312	4039	4021
4280	4093	3892	3984	4103	4391	4364	4313	4238	4145	3833	3805	3645	3773	3724	3862	4082	4222	4285	4112	3911	3570	3539	3497	3639	4063	4388	4450	4194	3662	3537	3542	3718	3796	4044	3842	3502	3585	3729	3960	4315	4248	3992	3815	3985	4375	4486	4367	4062	4123
4086	3836	3869	3995	4142	4208	4259	4310	4296	3961	3674	3729	3654	3770	3922	4054	4183	4339	4121	4155	3605	3461	3559	3631	3974	4257	4334	4166	3951	3656	3418	3616	3825	3895	3922	3666	3440	3573	3962	4423	4357	4017	3833	3845	4351	4575	4558	4301	4150	4178
3837	3556	3647	4038	4106	4169	4161	4082	4025	3880	3732	3662	3779	4011	4075	4090	4232	4320	4033	3623	3440	3496	3666	4036	4192	4433	4120	3954	3619	3384	3505	3619	3819	3768	3783	3531	3601	3919	4319	4442	4268	3904	3910	4270	4372	4685	4334	4013	4120	4303
3699	3638	3667	3764	4065	4254	3918	3869	3647	3727	3805	3905	3917	4232	4318	4352	4012	3995	3776	3562	3482	3410	3811	4072	4308	4274	4068	3623	3378	3476	3625	3657	3781	3654	3567	3551	3600	4125	4389	4352	4107	4020	4025	4381	4465	4362	4047	4100	4159	4315
3704	3595	3775	3866	4030	4018	3799	3760	3650	3743	3837	3942	4250	4347	4422	4192	3983	3734	3526	3320	3436	3937	4272	4389	4303	4156	3650	3455	3432	3485	3774	3849	3731	3564	3543	3744	4060	4409	4369	4107	3952	4021	4177	4509	4399	4346	3977	4019	4087	4244
3753	3610	3826	4002	3975	3935	3520	3552	3632	3868	4191	4294	4451	4466	4402	4032	3589	3479	3427	3514	3917	4291	4324	4266	4197	3886	3562	3395	3583	3760	3949	3871	3609	3575	3683	3917	4143	4300	4283	3961	3828	4227	4398	4634	4287	4003	3757	4002	4021	4173
3876	3795	3912	3984	4006	3799	3694	3704	3786	3963	4270	4348	4432	4229	4011	3575	3341	3249	3630	3737	4218	4345	4413	4166	3843	3532	3481	3576	3650	3962	3963	3757	3632	3697	3859	4140	4299	4225	3945	4018	3965	4343	4277	4301	4059	3749	3735	3905	4120	3861
3895	3945	3988	4060	4043	3852	3746	3709	4002	4284	4165	4448	4120	3909	3760	3449	3289	3343	3758	4201	4365	4397	4352	3948	3701	3387	3518	3754	3840	3817	3819	3630	3533	3815	3973	4285	4206	3892	3941	3991	4106	4307	4278	4069	3844	3653	3817	3939	3815	3895
4054	4062	4078	3911	3994	3994	3864	3810	4189	4196	4258	4135	3965	3617	3568	3330	3500	3691	4072	4470	4492	4340	4125	3643	3487	3684	3851	3972	3895	3905	3682	3637	3763	3978	4178	4220	3972	3791	3655	4091	4068	4145	4079	3853	3716	3717	3886	3888	3795	3692
4048	4149	4009	4014	4089	4115	4095	4128	4157	4150	3969	3933	3636	3541	3447	3573	3802	4035	4376	4350	4277	4085	3811	3549	3598	3793	3958	3968	3880	3651	3820	3755	3933	4191	4169	4003	3968	3666	3944	4166	4168	3934	3814	3596	3741	3895	3993	3855	3756	3618
4096	4024	4035	4161	4142	4095	4003	4102	4096	3940	3926	3785	3636	3550	3479	3793	3710	4054	4268	4183	3987	3783	3622	3753	3718	3964	3945	3874	3796	3661	3808	4030	4048	4229	4136	3883	3793	3842	3816	4114	3924	3794	3683	3603	3838	3928	4078	3721	3861	3699
4043	4065	3978	4035	3963	4099	3963	4001	3976	3942	3791	3847	3719	3721	3838	3921	4102	4121	3993	3960	3795	3709	3662	3779	3778	3834	3961	3810	3841	3753	4035	4299	4135	4081	3987	3828	3812	3865	4079	4061	3794	3607	3582	3763	3921	3966	4015	3698	3709	3736
4057	4298	4071	4097	3994	3957	3905	3884	3946	3919	3911	3803	3767	3872	4010	4006	3993	4011	3671	3747	3640	3808	3867	3895	3963	3805	3831	3710	3828	3987	4148	4325	4185	4000	3753	3841	3827	3869	3966	3840	3713	3737	3649	3819	3935	3906	3981	3779	3870	3859
4116	4191	4109	3942	3994	3797	3822	3945	3999	3942	4120	3967	4057	3948	4043	3824	3831	3631	3733	3663	3666	3797	3929	3876	3866	3732	3736	3745	4044	4327	4293	4193	3999	3949	3839	3776	4023	3992	3840	3576	3542	3647	3842	3894	4061	3901	3862	3778	3947	4024
4241	4185	4186	3912	3855	3788	3857	4000	4185	4101	4067	4201	3923	3813	3975	3789	3705	3847	3853	3840	3917	3893	3990	3723	3615	3654	3705	3886	4271	4346	4355	4011	3852	3892	4012	3997	3900	3969	3659	3615	3643	3722	3781	3857	3920	3825	3858	3984	4038	4048
4248	4218	4044	3992	3824	3853	4036	4099	4223	4220	4080	4041	3979	3858	3740	3852	3861	3919	4010	4017	4064	3965	3775	3728	3479	3856	3862	4173	4225	4323	4301	4017	3959	4039	4018	4014	3876	3679	3588	3504	3615	3887	3853	3909	3837	3825	3818	4116	3972	3958
4293	4296	4161	3910	4048	3937	4087	4225	4178	4327	4138	3907	3658	3703	3763	3789	3869	3974	4150	4099	3757	3764	3600	3619	3729	3873	4099	4095	4145	4103	4238	4087	4105	4154	4022	3854	3671	3585	3560	3674	3771	3716	3671	3736	3904	3970	3928	3868	4046	3922
4328	4287	4091	3837	3950	3949	3957	4238	4300	4118	3976	3809	3869	3689	3834	3993	4103	4120	4111	3921	3778	3550	3670	3496	3823	4034	4063	4167	4106	4232	4095	4304	4074	4039	3957	3849	3740	3626	3675	3860	3869	3740	3679	3680	3788	3913	4025	3970	3989	4036
4312	4213	4044	3963	3775	3916	3892	4128	4264	3990	3984	3952	3828	3958	4127	4070	4186	4063	4036	3850	3738	3711	3478	3699	3863	3961	4048	4100	4128	4277	4331	4352	4231	3940	3711	3661	3709	3803	3728	3894	3707	3624	3720	3654	3830	4027	4021	4060	3866	3981
4250	4283	4000	3898	3807	3806	3916	4193	4146	3974	3997	3944	3850	3944	4173	4075	4168	4047	3855	3785	3654	3625	3598	3713	3853	4037	3968	3977	4228	4339	4371	4274	4150	3978	3700	3883	3767	3767	3941	3801	3769	3689	3718	3923	3962	4161	4016	4102	4029	4007
4251	4124	3933	3959	3793	3931	4005	4010	4385	4244	4058	3929	4001	4054	4188	4130	4119	4061	3938	3785	3698	3809	3677	3663	3700	3919	3999	4104	4380	4245	4222	4267	4052	3938	3993	3919	3946	3763	3779	3733	3735	3703	3801	3858	3882	4082	3918	3887	4036	4006
4241	4203	3841	3930	4080	4051	4097	4337	4389	4191	4008	4049	3926	3980	3949	4090	4122	3965	4131	3951	3748	3776	3674	3626	3753	3903	4133	4421	4292	4264	3977	4089	4035	4125	4020	4011	3918	3887	3777	3781	3683	3963	4017	3871	4004	4049	4029	4003	4087	4105
4353	4205	4060	3907	4034	4260	4321	4305	4236	4009	4010	3870	3843	3906	3944	4204	4334	4266	4210	3878	3792	3664	3547	3597	3640	3961	4103	4310	4261	4105	4019	4109	4153	4158	4213	4011	3782	3755	3618	3870	3852	4026	4146	4123	3938	4145	3883	3879	4163	4121
4295	4329	4147	4126	4100	4199	4343	4272	4257	4037	3833	3731	3759	3850	4133	4126	4227	4258	4132	3935	3617	3745	3609	3762	3909	4167	4139	4185	4213	4032	4049	4230	4158	4226	4197	4067	3745	3737	3855	3850	4009	3979	4062	3999	4006	3958	4005	4035	4174	4092
4312	4253	4241	4017	4150	4209	4112	4241	4096	4081	3862	3738	3820	3986	4150	4220	4312	4206	4166	3977	3714	3693	3686	3847	3944	3976	4067	3980	4035	4043	4386	4182	4291	4127	3793	3932	3873	3870	4073	3863	3913	3971	3925	4006	4049	4052	4103	4030	4129	4036
4151	4212	4160	3966	3984	4074	4077	4117	4246	3936	3856	3817	3880	3953	4005	4123	4095	4169	4109	3972	3892	3889	3871	3884	3920	3909	4054	3919	4107	4289	4187	4190	4103	3997	3917	3996	4005	3981	3932	4077	3987	4000	3986	3921	4103	4357	4155	4241	4137	4125
4143	4109	3797	3798	3841	4026	4039	4054	4183	4256	4045	3952	3966	3874	4013	4113	4150	4093	4133	3933	3961	3946	3845	3760	3886	3965	4007	4180	4257	4247	4291	4053	4129	3836	4030	4012	4099	4050	3982	3970	3993	4019	3945	4094	4195	4297	4199	4073	4060	4125
4235	3988	3797	3787	3834	4121	4192	4422	4334	4331	4062	3968	3867	3758	4075	4004	4209	4114	4150	4091	3994	3823	3842	3767	3726	3999	4067	4261	4368	4227	4052	4069	3951	4156	4041	4202	4133	4017	3974	3958	3995	4002	4055	4078	4179	4272	4120	4139	4215	4030
4244	4037	3948	3937	4019	4171	4339	4464	4404	4189	4090	3831	3762	3868	4123	4121	4291	4169	4236	4099	4066	3765	3731	3834	3881	3951	4202	4341	4380	4086	4032	4046	4074	4056	4117	4035	3929	3903	3911	4066	4036	4020	3942	4171	4012	4113	4195	4199	4229	4272
4249	4236	4090	3962	3946	4061	4304	4489	4307	4037	3918	3753	3816	3856	3971	4205	4238	4258	4135	4059	3881	3973	3914	3846	3943	4123	4193	4292	4136	4079	4089	4134	4147	4028	4112	3975	3947	3832	4105	4102	4011	4200	3984	4027	3930	3902	4109	4208	4380	4103
4459	4237	4043	3920	3892	3908	4153	4222	4229	4153	4046	4058	3995	3945	4196	4208	4206	4278	4175	3948	4039	4033	4085	3876	3911	4171	4207	4181	4188	4197	4138	4245	4193	4020	3988	3966	3912	3951	3936	4061	4133	4092	4026	3788	3896	3929	4002	4233	4169	4271
4174	4124	4017	3849	3800	3937	4122	4076	4265	4255	4033	4120	4141	3906	4145	4158	4182	4197	4139	4193	4233	4104	4066	4108	4034	4075	4077	4224	4187	4410	4181	4211	4263	4068	4005	4143	4013	3940	4040	4094	3923	4021	3871	3881	4046	4033	3984	3907	4024	4207
4226	4035	3936	3817	3891	3774	3979	4211	4384	4268	4225	4191	4023	4017	4102	4011	4038	4186	4205	4286	4112	4126	4075	4069	3848	4048	4002	4320	4358	4360	4310	4242	4108	4041	4054	4108	4173	3957	3906	3886	3880	3893	3879	4083	3997	3899	3959	4025	4102	4113
4219	3945	4044	3949	3693	3824	4073	4348	4405	4333	4097	4189	4126	4021	3954	3989	4220	4280	4372	4309	4252	4266	4044	3959	3906	3990	4095	4241	4399	4309	4392	4230	4349	4190	4089	4150	4069	3990	3827	3946	3877	3847	4016	3880	3969	3725	3892	3841	4088	4126
4308	4068	4068	4009	3899	3885	3889	4194	4384	4358	4344	4152	3943	3917	4024	4145	4184	4337	4342	4396	4221	4101	4021	4095	4087	4078	4186	4280	4333	4228	4385	4391	4352	4316	4293	4187	4074	3975	3931	3906	3872	3919	3855	3827	3915	3740	3829	3899	4042	4016
4350	4284	4180	4027	3965	3918	3978	4182	4298	4292	4091	4072	4031	4070	4027	4253	4318	4165	4446	4280	4437	4235	4171	4131	4022	4095	4107	4116	4239	4271	4346	4554	4349	4310	4198	4162	3972	3965	3979	4068	3838	3850	3773	3768	3659	3787	3883	3960	3848	3947
4296	4335	4211	4039	3817	3828	3762	3911	4079	4123	4079	4175	4153	4187	4048	4260	4175	4311	4360	4270	4243	4311	4114	4126	4035	4166	4110	4144	4175	4333	4296	4402	4336	4240	4160	4182	4002	4085	4138	4011	3764	3766	3678	3723	3696	3674	3957	3774	3776	3952
4296	4259	4302	4035	3852	3837	3703	3960	4095	4269	4168	4222	4165	4104	4130	4053	4187	4215	4419	4387	4323	4251	4206	4114	4101	4016	3924	4031	4283	4449	4389	4361	4347	4301	4304	4317	4178	4131	4040	3985	3837	3715	3857	3772	3791	3676	3787	3664	3839	3929
4166	4295	4320	4100	4080	3929	3935	4020	4123	4168	4314	4326	4265	4102	4162	4213	4143	4388	4481	4362	4459	4375	4178	4064	3951	4002	4113	4157	4357	4253	4374	4343	4254	4294	4350	4401	4226	4142	3902	3839	3877	3876	3918	3866	3645	3701	3631	3780	3763	3871
4307	4354	4318	4358	4180	4074	3968	4026	4002	4148	4199	4184	4193	4139	4155	4087	4151	4185	4520	4496	4539	4273	4379	4134	3963	3944	3972	4133	4112	4223	4395	4470	4375	4353	4481	4335	4294	4280	3958	4148	3945	3933	3883	3758	3831	3684	3665	3716	3678	3865
4264	4317	4435	4313	4310	4276	4042	4103	4130	4140	4197	4301	4299	4060	4042	4114	4274	4282	4523	4509	4376	4482	4374	4242	4091	3960	4000	3983	4082	4234	4284	4369	4505	4346	4335	4339	4288	4264	4117	4207	4040	4041	3916	3825	3692	3763	3750	3728	3717	3704
4294	4364	4340	4367	4397	4032	4047	3951	4112	4246	4228	4223	4299	4068	4142	4177	4288	4119	4384	4519	4477	4411	4437	4330	4155	4031	3932	4049	4050	4105	4289	4286	4379	4371	4311	4323	4190	4239	4281	4161	4067	3899	3917	3794	3738	3828	3883	3798	3736	3815
4307	4237	4445	4412	4329	4169	4016	4135	4054	4155	4221	4355	4416	4245	4238	4308	4244	4210	4401	4385	4583	4463	4577	4441	4180	4049	3858	3970	3999	4133	4088	4174	4183	4275	4263	4415	4373	4439	4227	4199	3990	3889	3857	4080	3989	4019	3866	3899	3737	3835
4155	4216	4334	4421	4380	4363	4125	4198	4163	4199	4194	4228	4410	4205	4174	4206	4169	4359	4296	4300	4551	4424	4402	4360	4293	4092	4019	4026	3948	4008	4115	4004	4268	4285	4352	4414	4427	4231	4263	4232	4119	4120	4178	4077	4100	4082	3965	3833	3936	4049
4125	4253	4336	4541	4692	4525	4286	4207	4133	4060	4153	4273	4212	4241	4263	4447	4211	4214	4241	4394	4536	4600	4491	4476	4458	4141	4091	3979	4074	3822	3969	3995	3974	4268	4325	4232	4337	4350	4136	4293	4219	4394	4287	4122	4176	4129	4120	3995	4036	4111
4270	4379	4414	4444	4580	4606	4212	4285	4039	4062	4114	4339	4236	4286	4254	4204	4189	4144	4190	4403	4374	4588	4490	4615	4334	4204	4034	3972	3950	3924	3908	4052	3906	4050	4196	4187	4342	4352	4227	4403	4288	4469	4349	4212	4299	4211	4124	4202	4238	4120
4406	4285	4439	4339	4520	4453	4405	4241	4015	4128	4205	4178	4313	4328	4261	4344	4183	4158	4259	4303	4261	4348	4619	4415	4302	4390	4133	4100	3969	4024	4022	3946	4046	3943	3917	4081	4330	4253	4317	4460	4238	4357	4230	4300	4273	4469	4352	4344	4257	4107
4331	4175	4135	4210	4296	4570	4380	4261	4217	4132	4135	4140	4230	4326	4452	4334	4443	4157	4143	4177	4259	4400	4465	4358	4466	4425	4278	4088	4146	4005	3993	3905	3966	3870	3913	4057	4124	4257	4198	4382	4230	4318	4256	4400	4391	4578	4531	4423	4450	4403
4372	4201	4163	4241	4260	4666	4574	4444	4295	4287	4195	4238	4319	4373	4464	4497	4291	4180	4229	4139	4176	4210	4261	4308	4547	4387	4392	4336	4229	4097	3996	4021	3986	3949	3857	3973	4138	4226	4151	4231	4300	4369	4407	4488	4438	4682	4449	4627	4457	4586
4237	4230	4255	4281	4411	4532	4642	4617	4419	4236	4148	4144	4122	4250	4348	4392	4325	4275	4261	4186	4092	4361	4219	4311	4362	4345	4436	4293	4337	4245	4064	3874	3942	3861	3808	3972	3913	3967	4028	4095	4228	4291	4458	4421	4483	4265	4471	4509	4620	4558
4506	4394	4383	4228	4280	4529	4662	4368	4288	4225	4158	4017	4131	4005	4103	4386	4350	4486	4384	4171	4192	4256	4259	4312	4256	4324	4324	4312	4276	4318	4213	4069	3974	3886	3859	3956	3984	4039	4079	4117	4173	4252	4285	4310	4241	4354	4249	4465	4469	4370
4615	4419	4291	4307	4097	4402	4368	4299	4329	4348	4189	4004	4156	4204	4241	4460	4504	4443	4522	4263	4174	4094	4019	4071	4207	4320	4213	4383	4336	4293	4280	4341	4099	4039	3861	3991	4046	3979	4145	4029	4118	4025	4161	4354	4439	4332	4271	4350	4366	4452
4515	4267	4301	4287	4165	4282	4258	4343	4434	4434	4329	4116	4095	4210	4229	4315	4403	4380	4391	4222	4245	4090	4250	4148	4173	4224	4225	4294	4331	4358	4185	4230	4172	4236	4065	4039	4092	4089	4075	4027	4123	4080	3951	4247	4246	4371	4154	4134	4297	4405
4380	4416	4406	4243	4284	4283	4313	4453	4473	4462	4266	4316	4224	4116	4039	4236	4279	4330	4410	4449	4445	4335	4143	4143	4155	4191	4163	4221	4228	4240	4231	4459	4358	4352	4223	4074	4208	4103	4022	4164	4163	4207	4137	3931	4112	4091	4113	4177	4140	4219
4372	4371	4467	4491	4333	4276	4280	4177	4265	4396	4298	4364	4196	4162	4040	4252	4117	4419	4463	4550	4383	4403	4205	4138	4155	3993	4119	4057	4198	4117	4382	4306	4434	4407	4271	4250	4335	4315	4266	4135	4329	4224	4179	4121	3969	3926	3987	4076	4029	4105
4266	4302	4295	4445	4266	4217	4227	4224	4277	4298	4390	4442	4252	4286	4134	4124	4178	4301	4428	4432	4399	4373	4213	4279	4132	4070	3959	4000	4153	4166	4389	4347	4452	4365	4410	4448	4358	4336	4351	4384	4319	4325	4148	4122	3974	4087	3946	4020	3968	4077
4135	4209	4260	4409	4335	4281	4206	4138	4164	4166	4445	4394	4471	4328	4105	4280	4223	4142	4372	4371	4399	4420	4358	4255	4116	4064	4109	4019	4176	4088	4174	4185	4301	4390	4548	4558	4511	4526	4488	4552	4402	4495	4189	4170	4152	4242	3987	3986	3953	4052
4211	4039	4336	4411	4435	4257	4204	4188	4416	4224	4346	4460	4482	4413	4326	4262	4204	4216	4203	4425	4412	4457	4422	4481	4417	4255	3993	4058	4034	3949	3948	4145	4429	4387	4339	4512	4682	4541	4611	4625	4512	4448	4426	4436	4380	4348	4091	4122	4065	4241
4159	4133	4292	4433	4578	4430	4326	4384	4302	4218	4196	4482	4599	4444	4348	4308	4282	4211	4209	4350	4405	4543	4578	4572	4551	4321	4286	4142	4158	4048	4069	4241	4315	4173	4423	4421	4536	4480	4604	4669	4601	4502	4543	4413	4461	4209	4309	4151	4313	4345
4188	4151	4059	4298	4556	4527	4398	4419	4225	4198	4115	4434	4429	4499	4622	4560	4360	4343	4178	4329	4217	4356	4591	4636	4640	4511	4282	4419	4260	4122	4183	4164	4203	4245	4272	4278	4277	4564	4561	4554	4666	4698	4561	4377	4398	4412	4459	4436	4346	4393
4297	4009	4030	4208	4338	4431	4515	4480	4291	4304	4301	4264	4645	4448	4670	4685	4499	4201	4268	4251	4289	4220	4393	4416	4567	4460	4551	4444	4449	4357	4315	4313	4048	4179	4225	4200	4291	4275	4498	4600	4429	4559	4518	4448	4403	4431	4338	4281	4488	4623
4322	4083	4134	4196	4324	4438	4498	4447	4539	4446	4414	4391	4453	4576	4593	4729	4464	4545	4437	4309	4276	4379	4493	4433	4579	4726	4665	4516	4638	4510	4522	4240	4314	4175	4214	4167	4228	4270	4394	4355	4444	4397	4458	4293	4269	4485	4460	4338	4425	4565
4343	4192	4236	4194	4324	4396	4554	4627	4587	4615	4427	4418	4410	4595	4555	4643	4601	4627	4500	4410	4298	4341	4419	4521	4383	4563	4471	4587	4611	4406	4562	4358	4448	4393	4420	4336	4224	4248	4166	4228	4185	4300	4204	4177	4223	4306	4440	4276	4223	4365
4640	4296	4365	4291	4238	4336	4409	4532	4521	4619	4529	4544	4496	4532	4579	4646	4583	4764	4582	4565	4601	4304	4366	4462	4374	4567	4423	4525	4619	4625	4529	4467	4520	4574	4410	4349	4266	4257	4271	4158	4236	4179	4199	4070	4174	4256	4149	4292	4274	4336
4298	4333	4464	4251	4263	4299	4321	4428	4505	4559	4558	4790	4582	4571	4569	4538	4559	4666	4682	4576	4452	4399	4288	4312	4337	4300	4280	4494	4506	4575	4379	4627	4515	4589	4550	4457	4380	4366	4441	4318	4267	4190	4173	4238	4034	4050	4151	4275	4081	4245
4318	4290	4435	4355	4184	4260	4320	4371	4513	4584	4670	4700	4606	4711	4686	4525	4405	4405	4577	4533	4630	4534	4468	4435	4370	4309	4346	4370	4280	4468	4438	4449	4563	4579	4543	4599	4444	4537	4423	4396	4347	4330	4242	4209	4177	4237	4116	4109	4093	4161
4232	4396	4422	4483	4398	4355	4307	4469	4442	4616	4479	4890	4602	4619	4636	4454	4452	4603	4532	4487	4616	4433	4506	4474	4493	4320	4404	4288	4306	4326	4378	4459	4443	4436	4435	4712	4610	4753	4560	4598	4406	4451	4331	4280	4279	4241	4258	4232	4135	4285
4166	4258	4241	4461	4564	4462	4396	4351	4466	4272	4472	4671	4757	4819	4594	4655	4552	4288	4543	4526	4421	4520	4580	4471	4471	4379	4370	4377	4199	4226	4216	4334	4347	4376	4421	4522	4571	4549	4523	4633	4597	4576	4451	4344	4447	4315	4362	4374	4359	4478
4331	4097	4186	4323	4421	4465	4344	4249	4366	4358	4508	4709	4769	4841	4825	4738	4525	4412	4397	4465	4323	4355	4362	4520	4441	4418	4495	4281	4358	4282	4193	4117	4294	4200	4409	4440	4445	4534	4440	4577	4495	4564	4488	4542	4413	4474	4461	4480	4561	4560
4281	4163	4225	4447	4343	4419	4527	4332	4341	4369	4357	4620	4731	4771	4690	4708	4548	4438	4420	4398	4304	4412	4275	4516	4320	4500	4671	4354	4348	4230	4274	4264	4272	4087	4390	4293	4360	4306	4346	4343	4573	4449	4383	4556	4544	4664	4495	4458	4456	4542
4371	4364	4286	4361	4269	4423	4487	4373	4462	4322	4262	4431	4426	4509	4713	4707	4558	4505	4438	4430	4134	4190	4273	4263	4327	4285	4305	4398	4327	4398	4240	4315	4319	4415	4226	4131	4205	4176	4369	4327	4311	4328	4368	4340	4308	4383	4311	4340	4468	4475
4400	4372	4304	4415	4223	4365	4418	4425	4400	4451	4463	4537	4479	4394	4513	4485	4565	4568	4391	4436	4300	4268	4177	4173	4266	4141	4306	4494	4489	4568	4399	4397	4360	4412	4396	4323	4185	4256	4272	4125	4305	4152	4074	4190	4291	4205	4285	4292	4293	4265
4534	4335	4423	4572	4339	4328	4322	4339	4466	4503	4366	4555	4446	4445	4320	4386	4516	4540	4534	4431	4206	4194	4349	4233	4130	4241	4291	4397	4551	4398	4368	4513	4498	4473	4366	4394	4392	4239	4378	4290	4259	4315	4266	4197	4128	4119	4145	4143	4159	4304
4256	4365	4378	4453	4288	4316	4159	4201	4218	4402	4424	4473	4537	4379	4318	4275	4283	4420	4377	4238	4229	4300	4274	4207	4135	4285	4252	4286	4302	4359	4290	4419	4434	4517	4553	4541	4446	4413	4337	4455	4374	4356	4225	4204	4035	4227	4112	4170	4183	4265
4413	4353	4576	4549	4477	4355	4387	4361	4139	4265	4424	4378	4523	4483	4461	4262	4308	4218	4325	4357	4249	4275	4263	4335	4280	4403	4374	4274	4401	4216	4301	4375	4332	4451	4598	4572	4561	4456	4492	4506	4408	4329	4263	4187	4237	4319	4269	4344	4275	4452
4379	4367	4555	4488	4589	4402	4310	4336	4300	4297	4328	4500	4470	4567	4461	4400	4314	4287	4228	4130	4235	4179	4246	4289	4400	4228	4336	4124	4380	4135	4200	4342	4417	4345	4419	4461	4410	4330	4457	4400	4428	4441	4350	4315	4293	4517	4377	4445	4422	4488
4558	4289	4463	4538	4624	4617	4386	4462	4349	4392	4422	4505	4641	4625	4585	4597	4475	4479	4304	4144	4255	4147	4285	4195	4512	4472	4416	4455	4375	4369	4380	4299	4401	4402	4390	4424	4230	4362	4252	4284	4344	4397	4380	4259	4407	4399	4621	4573	4509	4662
4568	4469	4414	4574	4616	4590	4552	4561	4578	4507	4445	4454	4453	4463	4517	4551	4545	4464	4382	4281	4115	4157	4157	4356	4483	4497	4550	4390	4604	4685	4327	4575	4314	4360	4309	4245	4268	4323	4115	4117	4105	4111	4399	4295	4405	4481	4418	4664	4485	4470
4705	4617	4739	4494	4674	4565	4750	4494	4469	4580	4425	4495	4417	4477	4490	4561	4541	4509	4507	4445	4274	4197	4146	4190	4343	4356	4483	4567	4544	4644	4597	4522	4564	4401	4424	4333	4294	4164	4110	4106	4217	4214	4148	4284	4313	4252	4329	4271	4315	4451
4644	4695	4708	4666	4575	4664	4590	4588	4676	4564	4612	4556	4464	4450	4626	4483	4514	4570	4541	4589	4404	4442	4173	4205	4195	4369	4408	4505	4489	4607	4536	4510	4489	4466	4473	4289	4306	4272	4218	4227	4244	4096	4228	4243	4222	4259	4454	4189	4300	4267
4707	4576	4649	4594	4589	4595	4564	4709	4670	4667	4601	4581	4493	4630	4339	4440	4296	4642	4612	4579	4467	4544	4319	4383	4386	4403	4389	4473	4544	4394	4428	4516	4633	4460	4438	4459	4504	4351	4366	4378	4342	4366	4341	4546	4337	4428	4538	4299	4335	4334
4751	4499	4696	4766	4783	4599	4557	4592	4645	4687	4607	4650	4487	4410	4318	4411	4464	4431	4412	4605	4568	4408	4400	4402	4532	4476	4378	4406	4505	4270	4322	4365	4387	4427	4576	4445	4529	4279	4570	4508	4454	4453	4483	4557	4510	4593	4561	4642	4481	4521
4754	4593	4632	4818	4720	4564	4507	4541	4392	4646	4733	4704	4608	4554	4527	4415	4505	4414	4343	4396	4350	4426	4399	4608	4534	4673	4567	4528	4518	4492	4364	4529	4490	4527	4393	4515	4368	4362	4380	4506	4552	4479	4534	4650	4753	4824	4711	4649	4666	4662
4670	4546	4594	4433	4658	4577	4589	4427	4513	4483	4466	4538	4573	4522	4591	4614	4404	4532	4438	4384	4417	4241	4495	4567	4566	4683	4640	4666	4690	4414	4347	4304	4576	4417	4388	4384	4237	4223	4432	4303	4329	4526	4500	4583	4662	4721	4719	4713	4731	4567
4676	4430	4451	4566	4444	4519	4573	4626	4597	4558	4542	4418	4514	4483	4645	4630	4555	4648	4478	4463	4415	4175	4419	4416	4407	4698	4789	4619	4743	4690	4495	4553	4477	4533	4458	4466	4324	4285	4457	4398	4395	4432	4538	4445	4329	4534	4551	4644	4640	4454
4563	4466	4465	4439	4358	4482	4400	4570	4642	4440	4509	4441	4444	4551	4430	4419	4658	4505	4600	4559	4534	4418	4446	4335	4337	4580	4530	4607	4561	4580	4486	4684	4712	4602	4504	4519	4506	4503	4354	4345	4325	4378	4327	4440	4356	4406	4365	4498	4356	4392
4376	4594	4444	4440	4253	4342	4404	4457	4566	4527	4506	4382	4469	4428	4331	4459	4433	4602	4601	4472	4543	4601	4510	4493	4352	4465	4394	4408	4515	4697	4626	4546	4675	4645	4461	4508	4435	4517	4626	4567	4647	4445	4592	4416	4438	4471	4289	4361	4236	4191
4542	4396	4451	4384	4264	4303	4344	4495	4342	4527	4612	4474	4412	4441	4539	4520	4403	4443	4263	4569	4407	4615	4595	4569	4626	4434	4559	4650	4408	4521	4441	4395	4532	4515	4534	4496	4484	4539	4628	4709	4615	4718	4695	4485	4456	4407	4463	4327	4358	4262
4463	4425	4400	4350	4358	4428	4524	4387	4342	4467	4490	4426	4577	4486	4405	4508	4507	4488	4618	4485	4494	4526	4468	4538	4570	4620	4633	4618	4473	4325	4464	4369	4346	4463	4477	4450	4394	4516	4616	4639	4666	4682	4568	4584	4570	4602	4394	4450	4467	4321
4619	4546	4468	4532	4330	4608	4562	4234	4457	4226	4346	4355	4438	4410	4431	4464	4669	4485	4431	4416	4535	4484	4477	4453	4475	4525	4565	4613	4518	4581	4459	4407	4399	4343	4341	4320	4341	4383	4613	4612	4519	4478	4646	4573	4516	4564	4493	4487	4549	4395
4684	4520	4490	4395	4486	4559	4659	4486	4631	4454	4397	4337	4445	4521	4620	4665	4499	4651	4708	4508	4603	4289	4483	4569	4498	4516	4596	4612	4551	4631	4569	4369	4390	4349	4281	4326	4299	4355	4415	4335	4329	4308	4321	4312	4224	4403	4327	4085	4280	4357
4590	4458	4495	4499	4434	4556	4566	4519	4427	4640	4557	4466	4388	4455	4536	4582	4633	4620	4659	4752	4491	4530	4530	4351	4505	4485	4430	4594	4556	4412	4494	4480	4417	4379	4385	4263	4519	4536	4584	4438	4382	4402	4267	4320	4294	4226	4239	4229	4299	4376
4462	4446	4541	4593	4386	4581	4567	4530	4428	4733	4593	4610	4566	4638	4645	4477	4698	4576	4469	4503	4690	4406	4561	4524	4434	4452	4429	4260	4350	4325	4322	4300	4198	4357	4367	4508	4533	4349	4492	4462	4482	4420	4499	4405	4346	4454	4196	4348	4311	4519
4536	4501	4599	4675	4446	4576	4520	4652	4590	4545	4649	4539	4689	4656	4827	4548	4631	4534	4587	4420	4465	4558	4522	4462	4431	4477	4345	4414	4246	4358	4211	4296	4193	4374	4291	4443	4432	4460	4434	4477	4475	4527	4594	4423	4552	4422	4473	4494	4549	4592
4703	4618	4703	4648	4503	4660	4712	4536	4574	4660	4529	4663	4653	4649	4648	4808	4718	4579	4453	4440	4303	4361	4515	4558	4645	4372	4542	4498	4476	4442	4308	4336	4259	4246	4294	4294	4410	4507	4501	4479	4425	4445	4435	4560	4540	4532	4504	4562	4553	4564
4689	4616	4545	4621	4603	4814	4751	4591	4588	4679	4626	4584	4626	4690	4744	4751	4668	4784	4684	4444	4395	4412	4417	4411	4584	4550	4540	4520	4394	4570	4426	4374	4361	4389	4304	4483	4587	4442	4420	4534	4358	4382	4499	4601	4469	4372	4448	4577	4547	4437
4577	4714	4700	4719	4616	4733	4750	4621	4580	4753	4627	4656	4567	4746	4573	4762	4717	4666	4676	4487	4435	4346	4422	4446	4412	4362	4342	4484	4309	4498	4630	4545	4462	4487	4637	4542	4493	4607	4584	4390	4536	4448	4534	4584	4487	4264	4338	4342	4361	4488
4458	4470	4680	4652	4687	4679	4678	4630	4636	4748	4625	4726	4679	4755	4756	4506	4634	4665	4648	4538	4430	4533	4456	4401	4344	4363	4379	4358	4404	4602	4609	4487	4565	4624	4648	4668	4663	4562	4728	4539	4577	4576	4518	4510	4479	4476	4360	4370	4357	4459
4635	4444	4484	4636	4692	4821	4682	4551	4580	4577	4677	4579	4767	4753	4808	4704	4628	4634	4476	4450	4551	4528	4554	4587	4497	4534	4549	4481	4578	4602	4526	4454	4519	4391	4564	4663	4590	4828	4805	4680	4664	4609	4588	4522	4491	4483	4569	4379	4492	4651
4527	4484	4599	4577	4676	4804	4735	4730	4733	4550	4616	4618	4849	4954	4932	4683	4612	4504	4468	4484	4469	4470	4608	4575	4629	4703	4578	4578	4662	4733	4663	4559	4523	4557	4468	4570	4581	4542	4704	4555	4749	4549	4592	4620	4350	4562	4629	4605	4637	4724
4582	4542	4584	4562	4684	4808	4815	4657	4565	4592	4641	4501	4654	4843	4709	4696	4721	4519	4522	4414	4514	4487	4563	4415	4533	4618	4522	4725	4711	4827	4639	4709	4557	4461	4535	4433	4672	4515	4526	4517	4462	4383	4335	4464	4462	4548	4517	4419	4595	4478
4683	4792	4641	4464	4670	4678	4682	4625	4591	4560	4686	4656	4524	4723	4603	4635	4703	4600	4550	4496	4594	4523	4443	4682	4706	4606	4644	4757	4795	4761	4757	4711	4655	4536	4631	4634	4526	4536	4477	4452	4399	4481	4318	4431	4332	4445	4521	4390	4497	4442
4744	4820	4663	4706	4602	4662	4579	4535	4587	4605	4623	4797	4743	4711	4578	4539	4561	4576	4425	4706	4624	4470	4578	4458	4628	4569	4518	4714	4721	4665	4597	4604	4498	4647	4593	4697	4595	4646	4529	4479	4558	4420	4489	4397	4485	4336	4442	4546	4417	4460
4687	4711	4808	4868	4682	4524	4583	4603	4621	4624	4791	4727	4704	4574	4511	4635	4609	4462	4537	4516	4557	4600	4530	4622	4532	4660	4512	4626	4443	4507	4478	4419	4327	4486	4541	4538	4551	4426	4439	4470	4575	4553	4591	4486	4477	4525	4491	4590	4555	4463
4718	4600	4716	4751	4944	4810	4657	4615	4524	4547	4663	4536	4687	4539	4471	4485	4608	4523	4578	4483	4616	4503	4561	4385	4538	4672	4781	4739	4656	4416	4483	4565	4482	4467	4342	4421	4452	4342	4361	4355	4284	4512	4573	4544	4518	4572	4610	4519	4565	4619
4685	4592	4573	4730	4754	4791	4619	4644	4473	4474	4519	4602	4722	4607	4413	4416	4406	4629	4553	4636	4575	4429	4438	4428	4477	4612	4703	4668	4561	4523	4520	4470	4478	4535	4408	4315	4340	4407	4289	4483	4428	4562	4342	4335	4567	4513	4445	4443	4517	4615
4580	4481	4573	4767	4705	4722	4728	4727	4542	4633	4546	4489	4633	4437	4493	4433	4624	4513	4676	4630	4680	4607	4458	4468	4575	4646	4598	4534	4611	4431	4424	4591	4503	4515	4524	4446	4575	4531	4558	4475	4576	4638	4446	4411	4545	4471	4334	4579	4432	4424
4641	4452	4636	4649	4748	4795	4660	4580	4602	4698	4525	4625	4633	4454	4584	4627	4542	4733	4597	4629	4692	4642	4515	4603	4571	4590	4587	4608	4429	4363	4349	4297	4433	4516	4467	4441	4587	4566	4639	4579	4699	4707	4655	4584	4505	4557	4499	4451	4548	4570
4585	4439	4531	4555	4560	4631	4724	4692	4682	4661	4642	4526	4646	4657	4692	4641	4684	4612	4672	4585	4633	4699	4748	4650	4631	4592	4764	4634	4569	4371	4331	4426	4492	4500	4594	4446	4479	4472	4535	4588	4592	4534	4678	4616	4529	4607	4458	4624	4555	4566
4740	4572	4702	4575	4490	4716	4495	4653	4697	4438	4644	4636	4774	4576	4803	4850	4765	4778	4674	4764	4602	4699	4874	4808	4805	4727	4815	4755	4731	4482	4476	4506	4730	4531	4372	4589	4427	4338	4534	4468	4593	4646	4621	4512	4577	4598	4589	4604	4580	4645
4693	4573	4510	4581	4475	4543	4567	4580	4819	4692	4702	4688	4572	4639	4751	4835	4768	4834	4867	4726	4823	4689	4726	4808	4766	4790	4704	4626	4618	4639	4504	4599	4761	4732	4676	4611	4511	4497	4535	4577	4528	4512	4507	4585	4495	4526	4475	4560	4529	4583
4846	4675	4690	4730	4642	4502	4532	4781	4735	4770	4845	4652	4691	4762	4772	4754	4957	4994	4721	4771	4797	4797	4871	4817	4812	4775	4621	4735	4584	4515	4490	4554	4647	4712	4733	4658	4576	4617	4645	4543	4594	4475	4417	4574	4557	4359	4476	4478	4477	4504
4568	4455	4715	4822	4643	4607	4594	4488	4624	4830	4663	4654	4876	4677	4923	4733	4756	4895	4802	4747	4793	4873	4864	4821	4845	4802	4547	4571	4425	4420	4690	4615	4559	4732	4725	4632	4631	4504	4628	4580	4577	4638	4492	4468	4619	4465	4602	4530	4590	4600
4482	4590	4606	4846	4788	4658	4687	4606	4726	4465	4566	4871	4805	4807	4724	4775	4710	4762	4739	4780	4843	4825	4880	4895	4725	4726	4754	4589	4526	4544	4555	4719	4621	4617	4822	4524	4618	4612	4645	4591	4594	4706	4454	4577	4639	4582	4585	4580	4563	4557
4606	4490	4573	4836	4665	4830	4716	4557	4554	4489	4658	4546	4771	4653	4713	4625	4698	4633	4748	4821	4737	4658	4629	4570	4728	4570	4656	4594	4666	4763	4769	4656	4577	4664	4743	4750	4689	4617	4488	4594	4450	4576	4495	4525	4625	4609	4511	4591	4465	4476
4688	4644	4520	4798	4684	4765	4668	4596	4734	4564	4540	4476	4694	4703	4746	4742	4669	4688	4689	4705	4790	4655	4702	4628	4597	4505	4537	4574	4670	4658	4653	4664	4676	4821	4705	4765	4677	4623	4551	4509	4615	4609	4637	4520	4471	4688	4511	4352	4488	4473
4606	4578	4723	4632	4708	4775	4887	4709	4572	4630	4527	4524	4668	4664	4818	4531	4491	4348	4536	4480	4663	4841	4747	4689	4638	4514	4558	4387	4496	4671	4616	4618	4684	4639	4600	4766	4610	4677	4573	4494	4442	4527	4553	4586	4602	4627	4541	4495	4540	4665
4825	4653	4579	4576	4684	4841	4775	4595	4552	4537	4457	4608	4484	4700	4668	4753	4528	4462	4507	4589	4664	4707	4680	4737	4613	4600	4812	4697	4738	4666	4683	4725	4698	4658	4731	4619	4580	4523	4465	4486	4423	4652	4619	4683	4547	4567	4572	4420	4592	4634
4821	4707	4580	4684	4675	4721	4598	4656	4638	4518	4481	4517	4502	4601	4682	4792	4658	4589	4381	4523	4579	4711	4761	4606	4540	4676	4679	4782	4621	4748	4725	4817	4666	4636	4543	4651	4434	4518	4524	4584	4411	4502	4594	4533	4482	4555	4531	4593	4431	4493
4930	4781	4638	4563	4668	4541	4593	4785	4675	4534	4513	4392	4480	4678	4615	4620	4618	4704	4635	4702	4790	4765	4765	4658	4802	4546	4678	4617	4645	4827	4855	4746	4862	4837	4864	4668	4605	4469	4446	4717	4524	4648	4734	4555	4563	4632	4577	4491	4492	4534
4834	4786	4639	4599	4525	4540	4690	4717	4769	4711	4613	4603	4633	4763	4598	4755	4724	4620	4593	4768	4838	4837	4947	4814	4731	4810	4730	4664	4688	4622	4723	4868	4612	4681	4568	4647	4602	4607	4621	4636	4619	4630	4647	4667	4610	4650	4604	4652	4591	4505
4872	4717	4544	4653	4479	4513	4601	4725	4781	4691	4766	4469	4635	4702	4647	4695	4760	4703	4760	4689	4788	4776	4830	4756	4761	4766	4714	4733	4676	4595	4745	4695	4719	4717	4564	4594	4603	4561	4680	4706	4603	4667	4701	4851	4581	4651	4596	4659	4553	4565
4858	4692	4578	4509	4410	4564	4514	4635	4614	4703	4589	4543	4612	4544	4584	4769	4831	4709	4742	4680	4742	4774	4831	4775	4732	4577	4747	4745	4654	4760	4815	4684	4786	4598	4607	4702	4610	4644	4590	4623	4713	4671	4698	4593	4721	4529	4558	4406	4681	4529
4755	4552	4694	4449	4453	4484	4514	4659	4688	4701	4676	4619	4523	4523	4638	4576	4745	4748	4851	4744	4679	4669	4798	4625	4604	4543	4666	4833	4858	4760	4735	4680	4675	4753	4680	4577	4595	4704	4647	4701	4723	4785	4711	4827	4693	4494	4534	4559	4416	4609
4646	4714	4595	4583	4541	4508	4610	4512	4647	4628	4601	4708	4656	4561	4424	4759	4745	4731	4728	4711	4689	4781	4775	4693	4669	4640	4596	4611	4661	4677	4740	4625	4568	4683	4706	4745	4585	4583	4785	4895	4695	4810	4693	4618	4609	4661	4517	4437	4568	4648
4608	4407	4579	4470	4688	4561	4416	4414	4654	4605	4689	4665	4647	4621	4608	4670	4654	4799	4861	4630	4641	4597	4585	4693	4617	4805	4615	4682	4685	4568	4662	4668	4679	4691	4707	4566	4633	4703	4734	4822	4759	4765	4707	4745	4598	4602	4499	4703	4513	4603
4573	4592	4586	4681	4611	4641	4607	4638	4801	4653	4752	4660	4690	4700	4584	4776	4551	4718	4632	4684	4559	4542	4526	4589	4526	4488	4549	4477	4605	4616	4655	4593	4526	4650	4638	4522	4583	4663	4618	4611	4857	4544	4606	4450	4503	4587	4473	4426	4561	4542
4689	4390	4726	4736	4681	4838	4854	4641	4697	4653	4730	4769	4714	4683	4639	4687	4721	4640	4623	4741	4531	4539	4597	4480	4599	4614	4621	4599	4761	4785	4818	4825	4586	4574	4722	4525	4681	4514	4686	4736	4695	4623	4825	4614	4389	4395	4633	4570	4515	4613
4619	4485	4652	4733	4815	4856	4792	4798	4663	4671	4639	4713	4741	4682	4537	4526	4670	4727	4701	4701	4532	4574	4534	4610	4736	4590	4658	4505	4674	4593	4606	4484	4538	4478	4634	4718	4650	4662	4595	4705	4619	4518	4479	4509	4706	4611	4614	4508	4693	4668
4476	4495	4570	4742	5001	4784	4904	4817	4717	4503	4635	4676	4740	4558	4678	4541	4399	4507	4539	4671	4711	4589	4677	4584	4665	4642	4639	4672	4674	4667	4618	4806	4518	4536	4709	4681	4611	4612	4465	4640	4668	4551	4572	4558	4638	4722	4598	4770	4705	4710
4566	4506	4560	4780	4786	4796	4838	4722	4619	4800	4663	4594	4826	4715	4750	4514	4363	4502	4671	4739	4636	4540	4511	4686	4790	4788	4772	4759	4704	4594	4709	4587	4621	4585	4612	4620	4563	4649	4532	4624	4443	4590	4570	4685	4609	4851	4711	4770	4704	4627
4499	4567	4478	4684	4738	4886	4882	4725	4645	4600	4531	4685	4708	4636	4544	4630	4520	4573	4653	4682	4628	4713	4643	4634	4639	4755	4659	4741	4645	4593	4659	4663	4633	4597	4525	4680	4609	4644	4703	4514	4573	4541	4500	4642	4755	4874	4748	4619	4657	4777
4712	4410	4608	4696	4760	4879	4650	4753	4580	4362	4454	4660	4585	4640	4700	4691	4519	4528	4634	4807	4559	4751	4669	4599	4759	4837	4846	4729	4695	4543	4695	4749	4740	4733	4653	4608	4637	4660	4638	4589	4658	4497	4688	4692	4679	4806	4688	4639	4714	4750
4598	4482	4610	4622	4822	4621	4676	4684	4471	4431	4465	4428	4519	4795	4734	4643	4584	4637	4635	4497	4715	4793	4768	4689	4725	4764	4727	4830	4688	4495	4441	4565	4591	4646	4695	4751	4782	4628	4454	4535	4637	4707	4583	4532	4659	4605	4754	4614	4579	4581
4652	4680	4555	4494	4614	4649	4664	4625	4567	4484	4406	4511	4678	4611	4727	4776	4495	4389	4582	4606	4725	4766	4787	4758	4743	4755	4698	4696	4708	4601	4568	4632	4718	4559	4644	4537	4537	4584	4545	4613	4614	4513	4559	4630	4558	4658	4608	4460	4548	4498
4734	4680	4547	4708	4544	4754	4706	4805	4725	4534	4430	4577	4500	4797	4733	4872	4711	4461	4501	4586	4739	4677	4717	4590	4527	4690	4574	4553	4640	4615	4781	4633	4684	4828	4695	4449	4673	4524	4443	4579	4671	4714	4583	4642	4659	4643	4616	4534	4468	4511
4929	4672	4870	4577	4588	4729	4638	4853	4558	4599	4575	4560	4615	4824	4797	4828	4713	4712	4545	4751	4788	4733	4735	4780	4783	4641	4635	4673	4608	4621	4504	4614	4744	4792	4805	4603	4557	4656	4519	4658	4661	4505	4740	4610	4514	4677	4572	4703	4539	4560
4854	4627	4580	4598	4590	4659	4742	4677	4606	4579	4620	4490	4681	4648	4747	4757	4740	4564	4556	4454	4754	4732	4766	4595	4723	4515	4642	4514	4429	4450	4491	4739	4618	4556	4598	4636	4756	4746	4705	4616	4633	4600	4700	4614	4687	4631	4730	4631	4682	4718
4955	4754	4733	4700	4594	4767	4690	4787	4836	4715	4485	4576	4750	4635	4791	4802	4672	4516	4573	4493	4750	4781	4602	4611	4488	4507	4542	4684	4520	4729	4516	4748	4777	4657	4639	4586	4562	4613	4670	4705	4666	4741	4688	4591	4563	4672	4654	4507	4710	4874
4957	4662	4613	4541	4678	4894	4681	4681	4919	4710	4526	4676	4577	4819	4752	4868	4712	4640	4465	4606	4726	4656	4571	4599	4481	4642	4592	4754	4788	4766	4798	4802	4828	4874	4644	4861	4746	4685	4711	4565	4720	4765	4699	4732	4492	4667	4721	4845	4673	4850
5010	4671	4565	4805	4741	4817	4706	4914	4829	4626	4633	4602	4535	4728	4875	4712	4721	4533	4620	4508	4590	4565	4718	4660	4647	4655	4633	4718	4738	4626	4635	4816	4909	4615	4873	4726	4773	4878	4670	4642	4721	4697	4720	4686	4705	4653	4693	4783	4712	4823
5030	4693	4738	4591	4736	4702	4927	4936	4855	4698	4499	4657	4645	4737	4681	4789	4780	4560	4629	4496	4603	4629	4942	4622	4669	4584	4484	4759	4620	4764	4672	4680	4544	4732	4494	4706	4748	4848	4852	4656	4580	4651	4860	4709	4671	4722	4635	4691	4805	4720
4983	4648	4645	4613	4652	4700	4607	4785	4656	4667	4553	4676	4617	4594	4686	4660	4763	4621	4619	4548	4549	4652	4695	4752	4557	4643	4604	4642	4524	4574	4470	4579	4709	4485	4461	4583	4655	4727	4717	4705	4778	4702	4673	4564	4626	4816	4599	4697	4758	4771
4897	4687	4770	4632	4532	4718	4704	4776	4688	4709	4703	4672	4485	4628	4541	4726	4769	4488	4552	4588	4603	4571	4528	4476	4563	4529	4641	4844	4639	4603	4628	4632	4656	4728	4594	4493	4563	4683	4557	4641	4619	4726	4616	4662	4652	4716	4768	4720	4682	4822
4907	4654	4779	4601	4646	4722	4754	4781	4849	4580	4651	4652	4605	4585	4663	4725	4738	4660	4583	4543	4560	4579	4522	4564	4507	4626	4591	4671	4627	4538	4551	4559	4622	4703	4631	4587	4541	4533	4671	4697	4580	4651	4734	4621	4649	4674	4703	4778	4698	4688
4919	4954	4795	4721	4584	4689	4572	4727	4743	4878	4799	4623	4573	4742	4689	4836	4563	4551	4665	4686	4476	4494	4661	4494	4568	4648	4696	4672	4739	4756	4605	4576	4680	4661	4685	4724	4820	4640	4602	4602	4670	4665	4574	4847	4664	4620	4763	4790	4679	4703
4882	4816	4608	4580	4606	4538	4793	4832	4818	4808	4843	4611	4647	4759	4758	4789	4732	4613	4663	4547	4563	4779	4620	4691	4577	4579	4747	4552	4677	4436	4585	4580	4637	4672	4527	4676	4747	4800	4805	4606	4598	4516	4586	4562	4592	4710	4638	4734	4784	4687
4914	4977	4635	4581	4732	4581	4871	5025	4832	4849	4842	4643	4668	4794	4716	4753	4801	4901	4741	4479	4630	4767	4660	4754	4648	4496	4513	4532	4620	4575	4506	4595	4521	4572	4470	4632	4809	4759	4736	4874	4460	4696	4473	4597	4863	4745	4652	4619	4746	4721
5010	4718	4641	4631	4770	4745	5028	4932	4731	4869	4685	4638	4826	4767	4721	4904	4883	4834	4600	4667	4631	4779	4713	4626	4630	4617	4554	4808	4656	4504	4526	4644	4623	4594	4623	4641	4795	4724	4615	4698	4731	4494	4625	4538	4710	4847	4732	4696	4829	4777
4893	4881	4693	4676	4696	4747	4961	4843	4944	4771	4628	4708	4724	4733	4783	4782	4822	4859	4460	4657	4704	4733	4853	4659	4471	4471	4585	4670	4580	4693	4591	4649	4674	4563	4643	4447	4707	4575	4608	4792	4630	4514	4481	4615	4634	4769	4752	4650	4622	4872
4947	4863	4796	4744	4699	4756	4919	4954	4667	4803	4620	4641	4625	4591	4691	4974	4766	4702	4450	4723	4677	4869	4707	4719	4558	4499	4630	4729	4707	4575	4584	4769	4601	4580	4609	4654	4541	4553	4627	4584	4670	4537	4658	4596	4690	4694	4668	4581	4613	4684
5102	4930	4683	4626	4716	4751	4822	4871	4777	4734	4624	4599	4716	4659	4717	4846	4689	4697	4541	4505	4877	4920	4803	4601	4644	4529	4649	4649	4664	4565	4512	4629	4647	4628	4533	4635	4387	4525	4542	4590	4462	4688	4757	4656	4780	4801	4613	4507	4591	4798
4906	4883	4704	4815	4654	4610	4696	4611	4799	4628	4567	4607	4582	4636	4634	4678	4794	4592	4655	4639	4909	4716	4774	4670	4497	4489	4584	4762	4752	4695	4532	4590	4706	4611	4543	4514	4519	4547	4546	4721	4746	4521	4626	4584	4820	4761	4659	4579	4753	4641
4979	4860	4676	4581	4771	4769	4848	4767	4852	4738	4698	4712	4670	4682	4680	4985	4874	4641	4638	4682	4888	4808	4708	4584	4657	4709	4601	4710	4726	4708	4515	4696	4574	4512	4522	4457	4469	4415	4555	4630	4703	4852	4642	4645	4744	4741	4602	4568	4622	4497
4956	4786	4765	4608	4575	4740	4712	4769	4797	4818	4757	4699	4615	4509	4648	4884	4689	4718	4829	4715	4873	4960	4752	4761	4667	4627	4639	4711	4679	4616	4621	4649	4637	4652	4558	4574	4413	4468	4518	4736	4740	4735	4794	4691	4638	4661	4613	4516	4735	4623
4987	4735	4659	4837	4565	4785	4785	4844	4993	4874	4780	4868	4635	4658	4883	4932	4709	4760	4731	4758	4973	4835	4826	4700	4647	4558	4750	4735	4667	4517	4507	4638	4689	4713	4614	4607	4446	4515	4736	4712	4783	4735	4563	4577	4655	4815	4642	4497	4516	4686
4937	4670	4468	4756	4574	4735	4846	4747	5136	4949	4645	4774	4694	4645	4750	4940	4756	4865	4803	4780	4961	4805	4669	4586	4480	4642	4601	4748	4716	4717	4719	4732	4657	4723	4712	4568	4564	4555	4701	4590	4750	4721	4613	4571	4654	4711	4635	4645	4759	4814
4882	4807	4554	4569	4619	4790	4998	4923	4984	4921	4739	4723	4922	4827	4824	4854	4837	4802	4821	4699	4691	4772	4747	4729	4663	4592	4471	4788	4637	4584	4542	4674	4833	4774	4523	4628	4537	4665	4591	4606	4608	4631	4564	4448	4502	4628	4646	4673	4754	4760
4834	4794	4589	4738	4677	4828	4979	4933	4898	4939	4812	4736	4831	4740	4746	4890	4804	4655	4618	4709	4870	4839	4765	4635	4528	4612	4711	4680	4560	4632	4397	4671	4714	4726	4532	4479	4707	4808	4747	4667	4716	4653	4738	4601	4686	4602	4555	4610	4823	4904
4675	4528	4614	4549	4701	4974	4976	4921	4982	4773	4663	4695	4784	4720	4801	4712	4665	4546	4599	4658	4796	4758	4833	4613	4669	4620	4725	4706	4494	4463	4588	4523	4561	4541	4596	4681	4697	4550	4725	4657	4596	4454	4595	4569	4498	4610	4775	4692	4672	4810
4594	4523	4602	4607	4878	4944	4998	4886	4848	4722	4575	4581	4847	4805	4753	4742	4690	4672	4602	4862	4802	4720	4803	4751	4727	4676	4632	4684	4732	4697	4645	4585	4490	4538	4526	4607	4621	4699	4659	4557	4558	4654	4572	4570	4592	4488	4627	4706	4736	4593
4785	4416	4717	4440	4912	4952	5019	4851	4763	4599	4579	4732	4891	4909	4871	4653	4700	4518	4675	4767	4751	4743	4775	4765	4762	4839	4832	4703	4640	4669	4550	4592	4431	4704	4750	4787	4754	4842	4586	4626	4629	4395	4589	4628	4518	4654	4526	4686	4781	4641
4802	4565	4661	4672	4846	4982	4955	4833	4728	4591	4659	4772	4783	4835	4859	4737	4623	4711	4846	4834	4833	4824	4720	4777	4677	4779	4778	4919	4723	4489	4589	4569	4484	4474	4545	4795	4802	4647	4609	4446	4511	4630	4504	4693	4617	4692	4909	4740	4621	4696
4637	4481	4797	4808	4944	4976	4906	4890	4714	4719	4728	4730	4873	4824	4919	4842	4863	4731	4970	5017	4867	4833	4790	4769	4724	4950	4788	4644	4613	4804	4663	4614	4675	4874	4726	4745	4597	4574	4539	4490	4625	4671	4744	4878	4451	4648	4684	4729	4685	4727
4886	4784	4728	4872	4881	4944	4767	4672	4518	4496	4659	4785	4632	4870	4942	4834	4824	4675	4795	4790	4811	4786	4644	4525	4779	4780	4801	4600	4752	4654	4631	4883	4809	4656	4762	4878	4715	4581	4650	4707	4681	4631	4676	4336	4591	4644	4777	4828	4821	4853
4654	4747	4761	4950	4847	4885	4681	4567	4666	4847	4769	4874	4876	4732	4739	4757	4672	4796	4889	4895	4756	4615	4600	4676	4744	4674	4638	4704	4535	4648	4483	4742	4717	4666	4750	4695	4705	4515	4542	4753	4630	4511	4549	4554	4717	4752	4693	4708	4645	4664
4717	4865	4828	5028	4935	4816	4752	4748	4687	4816	4798	4720	4878	4872	4602	4776	4756	4712	4763	4810	4801	4740	4788	4772	4733	4704	4516	4474	4569	4790	4661	4788	4734	4706	4733	4599	4651	4505	4564	4644	4688	4538	4610	4594	4836	4954	4695	4608	4516	4684
4778	4808	5104	4944	5021	4800	4638	4639	4750	4744	4620	4817	5039	4869	4792	4690	4813	4854	4765	4729	4608	4664	4828	4853	4888	4843	4642	4742	4691	4726	4730	4783	4739	4688	4654	4793	4620	4619	4572	4698	4700	4808	4723	4990	5020	4954	4757	4744	4892	4711
4896	4850	5013	4853	4986	4709	4663	4611	4642	4758	4872	4908	5124	4813	4898	4765	4678	4778	4954	4794	4684	4700	4912	4834	4898	4670	4775	4666	4713	4631	4784	4874	4702	4732	4681	4873	4692	4589	4671	4743	4767	4888	4970	4718	4776	4694	4863	5079	4752	4680
4761	4755	4841	4835	4697	4803	4668	4647	4782	4817	4952	4858	4876	4849	4726	4533	4651	4814	4650	4908	4825	4517	4765	4750	4807	4770	4712	4732	4756	5004	4771	4712	4816	4664	4768	4819	4614	4645	4570	4964	4846	4945	4785	4640	4464	4545	4659	4856	4925	4745
4870	4932	4781	4820	4727	4766	4636	4772	4844	4811	4885	4935	4861	4728	4736	4812	4670	4602	4685	4741	4816	4896	4819	4903	4781	4730	4644	4663	4795	4933	4648	4590	4543	4668	4748	4521	4654	4619	4702	4930	4884	4790	4633	4396	4216	4417	4581	4620	4844	4717
5039	4868	4845	4862	4569	4731	4679	4599	4785	4897	4728	4764	4776	4707	4611	4791	4768	4874	4752	4782	4708	4827	4856	4855	4771	4799	4667	4626	4689	4700	4672	4761	4680	4693	4712	4834	4583	4716	4986	4971	5101	4686	4392	4304	4192	4089	4221	4592	4845	4775
5065	4744	4805	4847	4673	4490	4687	4764	4801	4837	4801	4824	4684	4910	4857	4842	4611	4775	4756	4843	4816	4739	4805	4875	4832	4764	4701	4872	4806	4729	4744	4829	4643	4959	4714	4727	4709	4611	4888	4949	4877	4656	4228	4314	4081	4052	4203	4565	4929	4765
4950	4690	4784	4773	4600	4581	4722	4687	4951	4972	4932	4775	4629	4646	4756	4941	4686	4772	4808	4799	4870	4900	4773	4597	4716	4639	4657	4635	4723	4798	4704	4754	4759	4938	4783	4771	4640	4674	4878	5061	5078	4817	4363	4090	3964	4029	4263	4645	4917	4876
4918	4810	4833	4799	4632	4668	4706	4706	4870	4813	4629	4708	4649	4560	4529	4748	4646	4583	4622	4629	4700	4842	4846	4708	4583	4763	4780	4693	4630	4725	4766	4666	4612	4645	4723	4614	4612	4612	4677	5070	5043	4809	4427	4226	4299	4272	4538	4752	5037	4994
4966	4841	4663	4685	4648	4671	4855	4791	4785	4843	4610	4547	4680	4766	4744	4718	4783	4769	4774	4768	4709	4886	4886	4852	4760	4916	4932	4783	4638	4724	4801	4751	4533	4681	4666	4765	4650	4689	4748	5077	4938	4822	4550	4311	4264	4204	4428	4741	4833	4976
5033	4782	4672	4781	4708	4740	4797	4802	4538	4566	4634	4692	4680	4878	4943	4852	4836	4689	4818	4847	4933	4924	4774	4740	4781	4937	4915	4977	4940	4844	4837	4918	4837	4740	4676	4841	4635	4665	4679	4736	4912	4780	4603	4436	4058	4023	4336	4609	4926	4877
4887	4630	4741	4765	4754	4761	4832	4674	4566	4766	4459	4753	4972	4831	4893	4873	5007	4733	4553	4893	4950	4993	4792	4762	4731	4676	4876	4847	4704	4744	4681	4890	4694	4686	4629	4607	4677	4703	4900	5210	5044	4906	4439	4237	4128	4113	4307	4451	4759	4872
4820	4653	4673	4777	4735	4793	4895	4655	4634	4791	4850	4813	4937	5064	4899	4700	4769	4747	4919	4910	4822	4816	4798	4695	4748	4780	4844	4877	4820	4686	4673	4695	4885	4820	4709	4662	4790	4725	4794	5013	5091	4992	4570	4366	4386	4109	4279	4749	4780	4899
4673	4634	4780	4764	4865	4794	4898	4709	4747	4743	4735	4900	4791	4694	4863	4876	4657	4671	4725	4920	4822	4772	4788	4719	4679	4613	4768	4803	4630	4831	4757	4667	4688	4636	4720	4637	4710	4609	4683	5027	5156	4759	4635	4340	4209	4324	4575	4761	5017	4997
4657	4750	4922	4899	4977	4790	4879	4908	4845	5038	4919	4908	4767	4784	4565	4565	4796	4725	4850	4888	4742	4722	4758	4951	4767	4835	4736	4746	4674	4627	4814	4716	4831	4678	4660	4730	4767	4676	4773	4999	4926	4695	4400	4307	4356	4076	4296	4722	4944	5040
4802	5027	4996	5087	4781	4760	4786	4752	4764	4827	4907	4871	4848	4839	4714	4734	4717	4883	4853	4758	4728	4540	4772	4886	4757	5028	4713	4814	4781	4954	4927	4849	4762	4821	4784	4844	4688	4620	4847	4982	5019	4764	4502	4380	4130	4235	4284	4693	4828	4948
4859	4882	4879	4609	4681	4686	4752	4653	4997	4922	4935	4749	4663	4569	4708	4871	4801	4899	4711	4829	4718	4681	4870	5092	5036	4943	4898	4668	4660	4833	4891	4704	4656	4995	4827	4699	4748	4789	4882	5186	5149	4828	4514	4384	4208	4206	4218	4751	4856	4905
4893	4947	4882	4474	4599	4794	4947	4961	4885	4869	4910	4689	4686	4848	4656	4810	4830	4809	4686	4804	4660	4804	4803	4927	4979	4925	4785	4765	4770	4746	4636	4814	4852	4780	4842	4813	4717	4708	4876	5128	5184	4753	4589	4559	4318	4271	4371	4719	4930	5045
4924	4813	4630	4613	4571	4631	4801	4818	4785	4728	4602	4555	4641	4678	4737	5015	4879	4841	4714	4683	4536	4768	4882	4937	4579	4777	4734	4805	4689	4783	4654	4674	4687	4790	4907	4704	4533	4613	4815	4954	5134	4735	4420	4473	4296	4170	4373	4883	4764	4953
4851	4876	4569	4578	4731	4827	4902	4941	4813	4869	4605	4675	4736	4665	4802	4735	4755	4766	4733	4729	4604	4606	4850	4825	4655	4667	4779	4897	4637	4658	4771	4679	4559	4646	4852	4678	4517	4843	4870	4823	4947	4672	4555	4402	4283	4259	4416	4884	4892	4802
4899	4798	4651	4758	4828	5066	4994	4857	4814	4784	4736	4761	4785	4902	4920	4863	4831	4768	4762	4800	4867	4834	4699	4751	4740	4870	4774	4678	4737	4682	4779	4853	4784	4717	4844	4891	4821	4743	4840	4979	5334	4893	4609	4422	4282	4277	4460	4717	4879	4936
4961	4807	4763	4634	4752	4861	4889	4640	4622	4580	4697	4710	4786	4913	4832	4780	4844	4737	4742	4764	4660	4693	4775	4723	4856	4819	4970	4816	4704	4769	4761	5083	4786	4817	4912	4850	4719	4790	4956	5252	5234	4915	4542	4354	4290	4281	4413	4847	4990	5088
4837	4676	4635	4714	4746	4834	4849	4747	4724	4829	4750	4897	4897	4751	4755	4556	4685	4830	5027	4891	4683	4716	4770	4886	4793	4760	4847	4900	4597	4797	4866	4986	4609	4716	4952	4956	4791	4894	4992	5132	5158	5000	4471	4341	4289	4339	4685	4780	5018	5319
4807	4775	4873	4887	4994	4963	5067	4898	4831	4962	5000	4922	4887	4870	4896	4709	4478	4661	4728	4795	4745	4686	4557	4622	4963	4995	4779	4767	4873	4668	4767	4891	4630	4731	4815	4919	4871	4874	4957	5068	5200	4995	4536	4314	4351	4538	4664	5143	5428	5419
4849	4956	4949	4858	4947	4723	4839	4722	4790	4710	4829	4900	4855	4791	4782	4781	4760	4728	4692	4578	4552	4664	4704	4549	4774	4923	4658	4618	4613	4864	4815	4858	4609	4758	4843	4755	4710	4718	4929	5098	5098	4804	4565	4499	4669	4557	4950	5174	5276	5532
5017	4915	4858	4845	4899	4802	4634	4812	4777	4592	4855	4516	4442	4536	4691	4722	4803	4835	4876	4723	4509	4579	4733	4881	4622	4703	4754	4752	4630	4903	4972	4693	4668	4725	5064	5053	4700	4735	4766	5098	5023	4805	4655	4578	4342	4418	4679	5016	5014	4953
4813	4881	4772	4744	4705	4846	4718	4932	4941	5061	4905	4818	4563	4607	4551	4722	4739	4858	4920	4875	4894	4767	4856	4982	4913	4725	4685	4886	4733	4790	4859	4755	4598	5020	4840	4802	4699	4688	4876	4935	5000	4666	4509	4216	4015	4009	4190	4464	4366	4343
4814	4636	5065	4667	4777	4955	4910	4999	4967	4879	4727	4985	4794	4822	4892	4812	4866	4652	4845	4901	4962	4974	4747	4819	4881	4902	4874	4758	4911	4915	4864	4814	4810	4996	4938	4760	4888	4837	4869	4872	4969	4573	4585	4275	4100	3992	4099	4319	4220	3989
4943	4761	4968	4880	4841	4832	4756	4715	4853	4786	4734	4887	4762	4862	5103	5051	5009	4858	4702	4715	4916	5013	4809	4605	4667	4950	4770	4677	4959	4879	4651	4708	4771	4862	4984	4741	4847	4880	4895	5076	4741	4751	4709	4561	4321	4186	4238	4336	4189	4034
4942	4875	4638	4722	4693	4754	4685	4725	4620	4574	4656	4798	4781	4875	4813	4914	5121	4905	4889	4808	4732	4879	4914	4709	4579	4749	4871	4831	4617	4917	4652	4704	4926	4995	4986	4784	4740	4912	4840	5078	4917	4781	4786	4747	4452	4314	4426	4549	4331	4383
4885	4616	4681	4661	4912	4891	4669	4666	4634	4744	4762	4842	4812	4564	4561	4703	4750	5004	5056	4826	4607	4677	4812	4943	4697	4591	4788	4823	4495	4731	4798	4779	4901	4830	4742	4879	4646	4671	4823	4881	4867	4832	4794	4732	4903	4696	4828	5003	4854	4959
4813	4688	4749	4876	5211	5235	4959	4858	4810	5005	4885	4879	4852	4679	4494	4535	4657	4818	4978	5002	4877	4531	4664	4873	4852	4667	4669	4790	4591	4758	4880	4871	4740	4700	4740	4906	4750	4845	4782	4781	4824	4993	4906	4999	5011	5113	5077	5216	5326	5382
4830	4843	4883	5151	5032	5089	5005	4914	5058	5057	4901	5020	5017	4748	4726	4679	4412	4703	4894	5118	5063	4598	4752	4946	5099	4846	4623	4866	4831	4669	4872	4953	4735	4734	4762	4850	4933	4646	4842	4666	4934	4760	5042	5112	5137	5182	5237	5186	5098	5312
5013	5042	5091	5048	4972	4948	4869	4927	5016	4904	4865	4907	5039	4897	4932	4838	4683	4698	4882	4980	5032	5053	4973	4717	5130	5008	4717	4988	5108	4923	4866	4881	4859	4833	4985	4865	4840	4902	4795	4665	4697	4780	4817	4867	5151	4983	4859	4887	4921	5058
5115	5057	4947	4979	4807	4680	4708	4813	4787	4929	4885	4827	4926	5064	5129	5029	4967	4832	4741	4646	5039	5338	5015	4793	4747	4993	4775	4808	5080	4919	4764	4973	4830	4761	4902	4721	4906	4942	4823	4798	4667	4580	4698	4656	4771	4646	4590	4679	4781	4731
5123	5051	4875	4868	4565	4703	4644	4534	4660	4657	4666	4710	5007	4896	5216	5158	5150	4914	4836	4753	4948	5171	5030	4801	4704	4848	4884	4666	4669	4994	4546	4697	4824	4654	4758	4612	4712	4869	4602	4944	4716	4725	4650	4797	4759	4771	4818	4580	4780	4558
5125	4975	4606	4570	4791	4577	4798	4487	4596	4487	4601	4765	4607	4916	5015	5086	4989	5080	4738	4622	4835	4880	4957	4691	4593	4868	4963	4640	4513	4748	4655	4586	4803	4550	4774	4880	4722	4879	4813	4785	4633	4858	4723	4844	4897	4900	4948	4900	4851	4618
5028	4782	4798	4597	4727	4708	4712	4596	4619	4501	4533	4578	4546	4537	4757	4997	4826	4949	4942	4610	4471	4658	4929	4812	4624	4665	4980	4669	4456	4697	4750	4551	4800	4725	4732	4728	4597	4809	4760	4765	4732	4733	4652	4905	4831	5046	5026	4819	4795	4815
5081	4858	4754	4734	4761	4876	4768	4654	4668	4655	4606	4592	4470	4419	4615	4650	4834	4876	4874	4668	4606	4626	4952	4953	4699	4602	4841	4808	4506	4823	4900	4520	4844	4774	4693	4762	4634	4790	4614	4792	4742	4632	4774	4695	4804	4841	4902	4943	4727	4834
5186	4757	4670	4782	4725	4695	4670	4821	4722	4611	4575	4523	4525	4441	4598	4735	4882	4951	4929	4756	4645	4514	5046	4983	4719	4484	4886	4928	4616	4844	4850	4685	4776	4932	4609	4792	4773	4799	4606	4743	4765	4502	4714	4726	4713	4894	4687	4745	4754	4887
5122	4825	4521	4610	4612	4692	4737	4769	4660	4798	4601	4714	4452	4398	4690	4713	4769	5028	4977	4867	4601	4709	4936	5106	4889	4647	4924	5098	4749	4711	5057	4881	4955	5134	4739	5035	4800	4782	4818	4828	4759	4793	4764	4553	4718	4861	4658	4898	4790	4748
5050	4721	4515	4585	4671	4801	4716	4718	4896	4813	4713	4615	4571	4497	4638	4683	4866	5015	5003	4863	4767	4732	4957	5081	4938	4671	4911	5151	4738	4782	4910	4859	4831	5046	4965	4984	4820	4981	4741	4846	4795	4838	4806	4824	4761	4776	4730	4781	4640	4865
4827	4588	4520	4529	4666	4680	4790	4705	4795	4882	4584	4739	4821	4695	4672	4631	4891	5100	5087	4984	4803	4758	5082	5121	4822	4723	4913	5063	4685	4793	4808	4670	4953	4924	4807	4991	4828	4831	4943	4775	4860	4693	4757	4759	4712	4796	4748	4662	4713	4687
4946	4730	4505	4488	4635	4762	4868	4858	4605	4685	4709	4786	4707	4713	4703	4735	4797	5270	5130	4882	4511	4581	4871	4979	4684	4666	4869	4943	4750	4614	4881	4718	4813	4852	4590	4948	4789	4835	4952	4846	4823	4797	4899	4947	4697	4805	4841	4710	4605	4643
4933	4707	4650	4595	4589	4689	4570	4824	4823	4806	4724	4651	4666	4595	4664	4740	4924	5026	4971	4681	4599	4530	4992	5026	4916	4517	4799	4835	4407	4702	5044	4666	4740	4757	4646	4857	4582	4815	4833	4771	4841	4779	4937	4825	5004	4955	4814	4840	4820	4769
5072	4714	4763	4598	4546	4642	4585	4633	4603	4785	4656	4576	4531	4597	4522	4838	5110	5192	4942	4648	4503	4564	5014	4983	4595	4475	4845	4892	4557	4696	4820	4636	4877	4707	4645	4802	4559	4634	4596	4670	4658	4749	4673	4828	4780	4758	4809	4803	4912	4822
5357	4857	4937	4610	4563	4702	4697	4668	4615	4646	4526	4423	4516	4621	4588	4862	5065	4901	4747	4688	4441	4694	4963	5003	4662	4601	4974	4789	4662	4905	4789	4684	4913	4832	4738	4733	4629	4707	4540	4763	4552	4641	4591	4794	4671	4886	4702	4792	4892	4929
5180	4955	4895	4817	4641	4690	4740	4552	4635	4621	4566	4428	4632	4679	4776	4904	4831	4924	4687	4546	4486	4849	4935	4899	4616	4821	4982	4612	4650	4906	4709	4672	4949	4781	4704	4841	4542	4936	4710	4606	4612	4761	4716	4591	4561	4737	4583	4815	4869	4953
5127	4931	5167	5014	5018	4780	4751	4485	4548	4399	4562	4580	4672	4853	4944	5103	5107	4911	4590	4807	4809	4969	4972	4737	4613	5031	5073	4640	4751	4916	4598	4715	5025	4836	4874	4866	4750	4994	4676	4588	4640	4644	4740	4786	4690	4657	4758	4712	4887	4866
5123	5150	5313	5010	5010	4979	4723	4713	4740	4677	4673	4947	4860	5086	4917	5153	4966	4835	4657	4793	4911	4989	4886	4700	4768	5061	4841	4878	4707	4899	4714	4835	4935	4814	4959	4904	4994	5019	4886	4678	4627	4639	4621	4653	4845	4633	4668	4730	4736	4806
5078	4927	5062	5194	5011	4954	4799	4895	4833	4912	5105	5203	5123	5068	5138	4972	4886	4827	4844	4890	5049	4995	4763	4744	4847	5037	4833	4749	4923	4799	4713	4869	4941	4801	5019	4952	4961	4905	4736	4794	4754	4784	4660	4792	4813	4685	4858	4657	4702	4683
4817	4825	4924	4880	5004	5067	5044	5063	5138	5105	5073	5116	5290	5018	4869	4897	4697	4727	4925	5068	4917	4758	4594	4881	4939	4903	4628	4813	4945	4759	4820	5013	4723	4788	4926	4867	4960	4893	4922	4877	4787	4824	4850	4889	4914	4859	4850	4794	4743	4847
4663	4607	4730	4804	4875	4945	4897	5019	5019	5091	5215	5083	5065	4957	4826	4712	4825	4786	5081	4948	4768	4582	4727	4853	4941	4689	4664	5033	4740	4523	4781	4775	4920	4934	4861	4838	5055	4879	4923	4835	4985	5022	5078	4904	4924	4745	4831	4881	4736	4885
4799	4659	4549	4678	4656	4805	4920	4907	4978	4978	4883	4881	4794	4869	4757	4863	4818	4867	4838	4753	4609	4492	4779	5040	4835	4642	4648	4766	4641	4607	4927	4800	4836	4868	4792	4914	4743	4902	4795	4832	4979	4867	4999	4965	4922	4843	4876	4833	4818	4755
5034	4692	4798	4509	4713	4688	4802	4728	4917	4870	4641	4810	4943	4735	4823	4926	4919	4919	4882	4644	4586	4869	4776	4759	4624	4669	4875	4722	4601	4612	4604	4636	4782	4694	4685	4944	4799	4749	4718	4540	4649	4619	4734	4784	4961	4795	4657	4952	4827	4811
4909	4932	5119	4895	4988	4987	4913	4873	4952	4883	4768	4840	4929	4812	4759	4978	4930	4752	4678	4569	4736	4902	4770	4669	4662	4763	4711	4534	4572	4733	4536	4721	4538	4618	4655	4792	4728	4690	4500	4734	4513	4627	4751	4922	4892	4822	4901	4935	4798	4968
4874	4786	5011	5105	5231	4996	4944	5054	5132	5106	4869	4977	4829	4964	4829	4886	4778	4637	4681	4846	4929	4818	4632	4603	4895	4797	4621	4786	4719	4733	4701	4746	4600	4556	4551	4559	4798	4590	4577	4522	4742	4684	4864	4790	4811	4732	4801	4781	4789	4924
4774	4748	4711	4855	4926	4906	5076	5005	5001	4937	4930	4894	4730	4794	4610	4719	4618	4683	4767	4878	4844	4693	4679	4899	4967	4653	4619	4902	4820	4666	4658	4603	4575	4845	4651	4680	4663	4703	4758	4646	4680	4545	4555	4533	4711	4579	4781	4713	4785	4911
5096	4870	4843	4722	4882	4878	4781	4820	4734	4645	4595	4630	4791	4723	4780	4867	4739	4952	4869	4685	4748	4785	4855	4838	4772	4802	4859	4925	4689	4707	4836	4648	4599	4707	4775	4682	4715	4558	4639	4609	4640	4572	4562	4509	4536	4692	4566	4571	4721	4857
4997	5045	5161	5018	5071	4845	4713	4692	4670	4796	4688	4900	4827	4720	5011	4937	4905	4957	4807	4892	4863	4838	4898	4780	4836	4935	4954	4857	4926	4771	4803	4810	4833	4760	4748	4704	4693	4790	4649	4768	4648	4683	4794	4532	4616	4581	4599	4650	4896	4829
5149	4898	5002	4929	5000	4850	4910	4886	4808	4947	4950	4898	5015	4916	4904	4930	4823	4853	4925	4914	5097	4810	4754	4831	5081	4998	4893	4909	4783	4914	4868	4928	4894	4712	4947	4952	4896	4962	4969	4838	4775	4738	4834	4704	4612	4635	4598	4724	4743	4881
5006	4855	4772	4622	4798	4681	4813	4885	4959	4933	4893	4845	4753	4893	4999	4964	4959	5093	5054	4922	4924	4888	4875	4877	4952	4845	5055	4860	4881	4837	4961	4639	4820	4830	4869	4856	5031	4867	4824	4879	4710	4849	4899	4636	4710	4708	4703	4581	4686	4750
5199	5042	4897	4851	4685	4613	4671	4896	4765	4771	4734	4825	4906	4880	5057	5205	5002	5014	4885	4810	4706	4983	4939	4974	4812	4826	4905	4953	4977	4807	4844	4917	4930	4872	4841	4977	4897	5023	5001	4991	4863	4795	4762	4748	4749	4782	4490	4663	4734	4800
4946	4865	4931	5018	4811	4694	4867	4839	4880	4952	4985	5008	5111	5084	5102	5062	4877	4819	4870	4894	5014	5001	4853	4884	4772	4866	4804	4895	4812	4732	4900	4908	4895	4914	4981	4867	4868	5031	5032	5109	4809	4919	4627	4783	4733	4756	4782	4769	4784	4786
4938	4661	4758	4864	4747	4757	4745	4787	4935	4948	5050	5054	4854	4864	4956	4873	5052	5074	4901	4860	4902	4799	4847	4794	4848	4792	4872	4831	4868	4655	4828	4821	4745	4737	4814	4888	4888	4932	5055	5036	4991	5008	4930	4860	4930	4856	4888	4726	4833	4609
5197	4826	4770	4843	4861	4818	4740	4786	5048	4972	4927	4946	5000	4819	4900	4935	5254	5023	4751	4829	4816	4855	4812	4882	4904	4891	4848	4785	4712	4807	4848	4801	4832	4664	4879	5039	4820	4905	4987	5114	4933	5033	5060	5093	4916	4974	4844	4836	4764	4762
4768	4654	4666	4634	4807	4967	4852	5002	5051	5063	5031	4956	5156	5131	5023	5058	4862	4818	4780	4791	4715	4851	4809	4611	4790	4846	4793	4826	4784	4649	4727	4679	4600	4706	4799	4745	5015	4887	4727	4928	4819	4841	4837	4815	4868	4870	4842	4982	4692	4814
4924	4758	4711	4819	4628	4847	4879	4934	5004	4914	4931	4962	5089	4878	4960	4830	4893	4802	4888	4795	4681	4794	4760	4900	4691	4629	4633	4699	4646	4658	4704	4508	4612	4699	4714	4658	4913	4685	4849	4825	4884	4731	4827	4893	4953	4842	4834	4774	4754	4852
4800	4875	4866	4774	4865	4859	4929	4960	4911	4912	5001	4994	4857	4911	4739	4839	4789	4760	4767	4755	4815	4803	4786	4746	4704	4701	4854	4531	4642	4600	4612	4418	4593	4615	4748	4576	4565	4608	4615	4761	4818	4660	4852	4700	4770	4814	4864	4961	4761	4891
4904	4669	4787	4836	4923	4998	4880	5015	4903	5075	5046	4937	4909	4670	4843	4783	4788	4800	4771	4745	4721	4816	4673	4677	4801	4807	4750	4685	4699	4583	4621	4605	4614	4615	4549	4596	4485	4500	4579	4544	4589	4813	4690	4848	4765	4710	4741	4857	4806	4816
4967	4870	4838	4756	4949	4864	5021	4988	4934	4952	4970	4943	4832	4772	4884	4965	4806	4750	4925	4832	4825	4806	4724	4670	4561	4690	4697	4661	4570	4736	4607	4595	4489	4434	4368	4467	4462	4460	4630	4652	4718	4562	4584	4680	4699	4867	4880	4900	4824	4878
4960	4911	4732	4816	4824	5020	4991	5039	4988	4921	4899	4916	4833	4668	4765	4744	4741	4724	4780	4766	4695	4698	4794	4721	4647	4835	4765	4838	4798	4718	4555	4642	4636	4381	4568	4382	4401	4491	4584	4620	4570	4712	4626	4693	4821	4916	4830	4872	4793	4859
4928	4811	4968	4731	5007	5017	5036	5032	4858	4818	4719	4711	4950	4707	4679	4740	4612	4764	4716	4738	4735	4704	4705	4721	4745	4883	4638	4691	4626	4597	4683	4603	4584	4533	4535	4509	4603	4564	4524	4528	4662	4560	4526	4613	4748	4720	4936	4820	4661	4723
4960	4860	4962	4784	4924	4971	4938	4923	4966	4914	4836	4899	4841	4678	4621	4769	4748	4743	4751	4666	4686	4740	4835	4849	4703	4632	4723	4700	4771	4687	4704	4655	4716	4481	4602	4608	4584	4535	4495	4513	4599	4667	4643	4692	4535	4513	4638	4653	4687	4747
4822	4948	5001	5112	5015	4894	5084	4951	5010	4902	4814	4879	4699	4741	4641	4636	4707	4785	4796	4838	4836	4879	4662	4714	4643	4852	4778	4657	4825	4501	4674	4669	4640	4638	4653	4428	4624	4424	4551	4531	4482	4549	4441	4597	4613	4518	4643	4818	4805	4851
4830	4930	5099	5109	5044	4959	5084	4914	4961	5008	4942	4629	4668	4765	4684	4644	4781	4861	4796	4677	4629	4726	4763	4697	4627	4739	4824	4827	4830	4682	4794	4665	4563	4610	4603	4567	4653	4457	4472	4549	4600	4530	4402	4797	4606	4632	4864	4967	4998	5003
4922	4790	4992	5068	5056	4940	5056	4965	4904	4887	4793	4740	4657	4734	4716	4744	4730	4849	4729	4851	4622	4778	4803	4561	4847	4822	4746	4881	4901	4705	4789	4655	4643	4702	4650	4650	4674	4544	4696	4646	4631	4573	4517	4705	4804	4868	4966	5104	5144	5255
5029	5120	5038	5048	5017	5168	4943	5091	4812	4780	4773	4642	4646	4745	4799	4752	4964	4776	4752	4764	4763	4748	5001	4796	4815	4752	4939	4789	4756	4793	4706	4728	4830	4708	4570	4659	4640	4650	4630	4705	4597	4664	4792	4601	4797	4968	4899	5123	5179	5284
4955	5049	5128	5158	5127	5080	4868	4887	4953	4781	4731	4650	4675	4852	4655	4750	4560	4917	4562	4897	4960	4732	4833	4873	4861	4869	4822	4729	4944	4901	5019	4759	4855	4856	4757	4769	4715	4710	4621	4644	4530	4713	4716	4872	4969	4910	4919	4913	4925	5047
5021	5042	5151	5156	5202	5033	4866	4858	4712	4766	4671	4702	4688	4779	4812	4796	4744	4847	4703	4730	4861	4826	4845	4916	4817	4870	4846	4929	4774	4816	4912	4921	5070	4906	4855	4882	4696	4858	4584	4558	4684	4844	4816	4813	4902	4648	4629	4550	4543	4508
5045	4988	5143	5021	5045	4901	4954	4806	4715	4720	4730	4806	4766	4768	4632	4783	4935	4751	4852	4894	4855	4863	4733	4776	4891	4730	4853	4886	5035	4900	5020	5124	4899	4880	4851	4837	4770	4598	4515	4629	4749	5024	4867	4893	4720	4409	4299	4195	4277	4299
5046	5092	5166	5203	5029	4916	4786	4711	4846	4714	4775	4821	4914	4752	4650	4897	4786	4871	4810	4913	5049	4836	4848	4795	4845	4935	4860	5031	4960	4846	5012	4979	4883	4903	4923	4721	4843	4646	4477	4680	4850	4962	4950	4723	4543	4414	4121	4099	4064	4186
5038	4897	5037	5000	4911	4771	4914	4758	4776	4754	4626	4684	4702	4555	4769	4800	4956	4919	4949	4794	5158	4912	5012	4880	4942	5034	4915	4969	4957	4898	5048	5010	4882	4865	4882	4816	4724	4668	4603	4917	4870	4988	4899	4636	4399	4210	4107	4116	4211	4404
4995	4947	4910	5072	4808	4973	4826	4700	4684	4642	4736	4678	4687	4833	4772	4812	4828	5069	4939	5014	5046	4911	5013	5071	5067	5114	5161	4919	4998	4902	5009	4879	4907	4787	4855	4920	4770	4641	4654	4829	5081	4794	4659	4446	4257	4191	4231	4236	4531	4713
5123	5024	4989	5024	5041	4835	4774	4688	4701	4610	4589	4688	4795	4852	4956	4832	4958	4894	4833	5003	5014	4998	5116	5028	4920	4948	5097	4851	4947	4894	4702	4896	5056	4969	4742	4909	4716	4747	4706	4802	4876	4755	4404	4354	4047	4096	4278	4522	4846	5105
4915	4908	4954	4867	4882	4965	4705	4661	4498	4655	4717	4661	4593	4761	4893	4844	4871	4848	4909	5003	5012	5068	5144	5094	4909	4939	4956	4799	4796	4846	4890	4795	5063	5052	4866	4780	4844	4690	4691	4761	4686	4641	4327	4272	4026	4185	4303	4748	4938	5206
4991	4925	4929	5037	4826	4789	4736	4628	4668	4601	4679	4721	4707	4727	4825	4811	4930	4941	5012	5006	5113	5054	4971	5003	5071	4846	4756	4767	4886	4768	5054	4920	4965	4885	4930	4703	4728	4692	4733	4662	4774	4580	4307	4109	4103	4111	4583	4848	5151	5123
4898	4794	4874	4975	4816	4916	4742	4574	4673	4640	4725	4794	4662	4847	4679	5004	4816	4833	4937	5057	5079	4962	4937	4990	4916	4838	4868	4830	5004	4878	4899	4750	5037	4822	4767	4835	4731	4633	4661	4799	4865	4431	4270	4115	4250	4391	4535	4873	5015	5276
5006	4781	4885	4819	4749	4723	4670	4537	4562	4677	4731	4555	4728	4757	4728	4961	4994	5136	4988	4962	4997	4930	4921	4951	4910	4919	4984	4942	4877	4850	4868	4869	4693	4888	4818	4756	4583	4505	4645	4882	4947	4618	4488	4415	4386	4393	4586	4803	5040	5119
4985	4830	4895	4817	4824	4590	4595	4729	4645	4740	4699	4734	4833	4691	4847	4782	4915	4823	4968	4801	4924	4948	4973	4947	4892	4958	5009	4794	4828	4799	4667	4815	4805	4625	4791	4793	4676	4608	4707	5014	5061	4854	4494	4317	4308	4379	4518	4815	4915	5087
4960	4963	4939	4852	4811	4699	4679	4612	4890	4465	4570	4602	4748	4829	4782	4918	4915	4837	4938	4772	4667	4929	4961	4880	4985	4867	4958	4890	4697	4644	4602	4634	4745	4769	4783	4786	4734	4789	4835	4923	4968	4995	4568	4279	4222	4209	4469	4712	4939	5063
5023	4760	4820	4810	4753	4726	4711	4689	4710	4757	4624	4695	4748	4833	4919	4862	4924	4847	4689	4786	4889	4847	5043	5047	4844	4800	4812	4796	4630	4688	4686	4804	4807	4714	4808	4759	4811	4713	4892	4901	4965	4819	4469	4317	4187	4179	4557	4772	5063	4991
4863	4660	4800	4799	4709	4745	4629	4777	4749	4665	4528	4708	4755	4868	4663	4829	4747	4764	4746	4877	4807	4867	4864	4843	4773	4754	4939	4627	4658	4533	4662	4759	4809	4800	4912	4828	4733	4774	4957	4939	4935	4784	4454	4255	4126	4207	4346	4820	5024	4976
4716	4866	4749	4936	4816	4909	4777	4615	4602	4763	4735	4611	4696	4824	4845	4592	4703	4755	4731	4807	4829	4868	4720	4752	4873	4734	4769	4691	4730	4628	4817	4762	4717	4724	4865	4642	4677	4711	4687	5015	4908	4680	4456	4268	4167	4248	4440	4673	5136	5146
4627	4673	4854	4893	4827	4726	4898	4703	4780	4681	4788	4638	4737	4606	4583	4614	4576	4727	4764	4753	4683	4791	4761	4815	4647	4700	4540	4646	4733	4704	4685	4667	4932	4788	4709	4655	4578	4529	4735	4851	4880	4724	4477	4270	4251	4244	4494	4834	4984	5255
4640	4696	4922	4863	4739	4800	4860	4843	4928	4744	4635	4770	4604	4576	4490	4771	4746	4821	4839	4861	4665	4742	4718	4572	4737	4857	4691	4887	4896	4739	4712	4803	4796	4686	4738	4787	4674	4527	4710	4865	4984	4698	4518	4352	4258	4441	4562	4926	5101	5422
4779	4760	4848	4740	4701	4818	4830	4851	4856	4674	4753	4671	4533	4579	4469	4637	4678	4660	4637	4710	4544	4606	4583	4701	4765	4701	4831	4722	4741	4613	4531	4670	4664	4626	4636	4547	4652	4705	4820	4986	5053	4862	4633	4366	4535	4478	4777	5249	5402	5455
4856	4798	4691	4810	4683	4903	4835	4876	4988	4933	4782	4632	4621	4524	4655	4528	4727	4712	4714	4493	4608	4491	4495	4644	4741	4782	4832	4749	4770	4697	4581	4592	4684	4708	4657	4619	4607	4632	4965	5107	5073	4795	4670	4491	4422	4428	4925	5114	5551	5700
4599	4700	4848	4763	4767	4828	4880	4916	4863	4868	4766	4687	4621	4566	4673	4625	4632	4641	4457	4612	4715	4579	4555	4692	4626	4771	4671	4772	4673	4562	4628	4594	4577	4589	4682	4638	4715	4848	4927	5014	5028	4888	4743	4478	4358	4240	4531	4988	5335	5387
4635	4536	4777	4572	4862	4932	4986	5044	4884	4778	4637	4744	4671	4668	4714	4675	4635	4549	4435	4549	4519	4730	4633	4671	4710	4616	4534	4672	4554	4601	4601	4515	4649	4603	4788	4680	4689	4640	4886	5116	4955	4987	4664	4484	4293	4152	4198	4509	4643	4833
4640	4503	4758	4708	4705	4954	5005	4957	4891	4667	4828	4740	4877	4652	4786	4639	4568	4517	4522	4440	4652	4723	4669	4544	4622	4530	4498	4420	4582	4551	4633	4608	4800	4667	4793	4888	4803	4800	4749	4910	5037	4935	4847	4625	4335	4205	4131	4277	4275	4249
4558	4552	4554	4652	4863	4924	4827	4752	4772	4841	4754	4792	4772	4803	4685	4515	4455	4415	4461	4557	4572	4613	4543	4735	4628	4498	4544	4444	4665	4451	4598	4557	4688	4595	4749	4723	4661	4649	4488	4815	4766	4819	4869	4706	4470	4447	4169	4231	4037	4161
4675	4532	4646	4696	4796	4826	4818	4849	4835	4845	4903	4893	4822	4822	4613	4651	4519	4450	4618	4741	4664	4814	4547	4585	4636	4555	4468	4446	4609	4542	4708	4802	4645	4786	4824	4650	4698	4658	4647	4727	4777	5005	4976	4978	4952	4672	4646	4388	4313	4220
4823	4581	4579	4758	4826	4789	4828	4736	4800	4911	4900	4833	4803	4790	4579	4601	4542	4554	4590	4812	4692	4635	4765	4493	4593	4582	4585	4628	4703	4631	4738	4796	4896	4655	4618	4699	4691	4695	4661	4556	4805	5041	5228	5171	5157	5176	4893	4611	4533	4638
4589	4554	4569	4660	4760	4658	4705	4665	4723	4874	4843	4887	4738	4726	4640	4697	4687	4864	4660	4601	4768	4654	4705	4524	4641	4676	4631	4671	4816	4869	4793	4725	4776	4797	4768	4621	4700	4829	4700	4636	4828	4931	5029	5144	5169	5317	5269	5031	5125	4825
4735	4522	4708	4609	4712	4475	4679	4608	4694	4861	4907	4819	4840	4725	4755	4695	4775	4804	4788	4747	4680	4748	4701	4688	4567	4831	4863	4803	4890	4808	4771	4849	4755	4895	4820	4687	4909	4819	4942	4869	4719	4988	4896	5062	5112	5211	5167	5172	5113	5084
4839	4632	4556	4698	4567	4542	4745	4508	4696	4760	4805	4757	4687	4840	4846	4890	4756	4896	4810	4805	4649	4684	4733	4767	4772	4786	4800	4955	4913	4890	4751	4848	4780	4801	4740	4893	4898	4926	5059	5057	5016	4917	5036	4950	5055	4880	4970	5025	4952	4867
4786	4781	4564	4531	4608	4456	4527	4556	4755	4694	4722	4710	4698	4784	4933	5052	5109	4917	4790	4684	4878	4833	4779	4808	4957	4934	4924	4861	4738	4839	4667	4792	4866	4841	4890	4788	4990	5002	4972	5070	5008	4997	4812	4775	4712	4775	4605	4629	4636	4808
4918	4708	4568	4608	4561	4560	4613	4530	4771	4640	4613	4737	4780	4732	4919	4923	5050	4890	4768	4847	4832	4783	4820	4955	5025	5052	4951	4936	4945	4757	4730	4865	4891	4833	4929	4897	5036	4951	4874	4898	5033	4927	4793	4713	4582	4551	4372	4477	4431	4547
4823	4680	4557	4534	4403	4509	4606	4531	4568	4478	4533	4573	4749	4934	4893	5010	4911	4850	4767	4719	4716	4843	4815	5017	5174	5035	4964	4869	4901	4726	4766	4822	5012	4880	4884	4955	5014	4900	4954	4772	4856	4778	4707	4600	4490	4452	4299	4348	4430	4497
4915	4715	4672	4656	4579	4620	4557	4513	4577	4545	4538	4631	4686	4773	4911	4848	4832	4740	4805	4746	4880	4672	5011	4987	4929	4913	4866	4753	4860	5010	4858	4975	4836	4970	4930	4914	5013	5014	4918	4633	4647	4618	4497	4481	4510	4446	4415	4517	4410	4510
4861	4714	4635	4794	4653	4641	4639	4648	4415	4513	4540	4626	4663	4664	4732	4673	4809	4606	4743	4702	4865	4809	5019	5019	5015	4921	5046	4784	4805	4775	4865	4970	4892	4896	4880	4813	4855	4708	4662	4709	4516	4515	4315	4359	4296	4490	4380	4482	4599	4570
4883	4637	4680	4853	4716	4762	4738	4605	4441	4465	4586	4620	4667	4705	4542	4575	4533	4725	4702	4752	4805	4874	4917	4867	4968	4912	4738	4702	4839	4866	4835	4823	4959	4895	4784	4769	4762	4647	4740	4523	4480	4491	4434	4439	4293	4405	4403	4497	4639	4635
4815	4675	4577	4549	4747	4736	4592	4519	4678	4499	4644	4576	4657	4521	4542	4558	4666	4638	4744	4790	4772	4764	4804	4853	4701	4776	4772	4841	4671	4875	4793	4941	4826	4717	4788	4742	4700	4627	4412	4562	4402	4432	4604	4500	4577	4509	4601	4808	4761	4899
4675	4514	4494	4740	4774	4780	4662	4459	4587	4587	4599	4778	4633	4567	4701	4465	4549	4660	4733	4803	4860	4806	4731	4837	4646	4785	4660	4669	4878	4685	4805	4760	4833	4661	4605	4710	4599	4578	4512	4450	4517	4471	4583	4732	4779	4787	4839	4713	4844	4991
4565	4542	4566	4733	4650	4677	4604	4576	4620	4778	4810	4818	4691	4590	4606	4572	4688	4587	4715	4890	4726	4572	4617	4680	4531	4613	4587	4547	4750	4890	4799	4712	4836	4735	4647	4595	4608	4364	4610	4506	4488	4709	4635	4664	4819	4889	4905	4882	4822	5116
4550	4474	4553	4726	4585	4725	4597	4656	4696	4770	4888	4768	4748	4757	4681	4604	4683	4715	4710	4666	4712	4623	4592	4480	4526	4482	4606	4578	4661	4619	4791	4732	4720	4572	4578	4395	4497	4557	4648	4575	4633	4710	4771	4871	4866	4905	4872	4859	4774	4851
4651	4557	4447	4630	4577	4591	4549	4686	4813	4775	4748	4811	4727	4833	4651	4784	4741	4684	4708	4786	4773	4628	4565	4436	4415	4581	4494	4650	4716	4601	4653	4773	4613	4578	4531	4506	4451	4474	4643	4661	4765	4677	4962	4974	4821	4824	4973	4768	4867	4793
4690	4582	4536	4428	4549	4593	4556	4519	4754	4906	4949	5004	4878	4813	4900	4846	4887	4725	4801	4825	4648	4759	4638	4612	4624	4604	4618	4748	4808	4640	4824	4673	4630	4493	4536	4537	4552	4787	4665	4865	4863	4877	4854	4995	5011	4839	4783	4945	4699	4807
4695	4514	4412	4617	4521	4434	4516	4613	4529	4684	4710	4954	4926	4837	4668	4980	4886	5057	4880	4885	4791	4693	4737	4665	4661	4641	4846	4925	4715	4788	4849	4787	4548	4613	4658	4592	4748	4682	4834	4659	4935	4758	4820	4903	4764	4854	4768	4586	4636	4541
4667	4613	4487	4507	4525	4429	4479	4574	4719	4659	4866	4718	4786	4659	4767	4960	4910	4908	4943	4909	4737	4810	4756	4855	4812	4739	4837	4803	4728	4688	4798	4714	4697	4712	4712	4836	4759	4767	4753	4895	4871	4840	4812	4820	4612	4620	4578	4519	4541	4599
4675	4561	4531	4569	4413	4466	4575	4585	4668	4528	4656	4669	4670	4681	4793	4940	4842	4747	4832	4688	4716	4705	4761	4777	4767	4817	4840	4930	4871	4866	4766	4744	4671	4768	4741	4843	4709	4914	4780	4795	4811	4782	4814	4836	4665	4601	4489	4630	4522	4639
4681	4719	4672	4778	4543	4553	4495	4635	4630	4534	4607	4506	4474	4638	4741	4710	4844	4685	4666	4665	4666	4725	4790	4932	4873	4870	4918	4906	4826	4665	4684	4758	4769	4695	4719	4773	4790	4879	4867	4904	4728	4625	4673	4618	4650	4598	4590	4566	4594	4644
4654	4762	4673	4655	4486	4686	4582	4679	4572	4548	4560	4595	4505	4560	4721	4686	4733	4710	4577	4626	4510	4797	4611	4731	4746	4917	4988	4759	4733	4558	4501	4635	4676	4728	4601	4791	4829	4720	4627	4718	4704	4680	4556	4691	4648	4685	4579	4799	4672	4617
4709	4530	4524	4677	4536	4843	4765	4752	4663	4595	4479	4419	4417	4551	4647	4691	4634	4739	4644	4560	4649	4703	4643	4720	4836	4732	4569	4712	4704	4571	4507	4603	4624	4577	4647	4672	4666	4779	4672	4694	4639	4594	4560	4675	4618	4674	4652	4715	4659	4842
4631	4475	4494	4369	4567	4754	4716	4762	4759	4672	4608	4602	4561	4644	4714	4793	4578	4556	4553	4556	4458	4376	4537	4705	4671	4658	4545	4594	4489	4609	4490	4598	4680	4557	4642	4705	4753	4737	4759	4634	4714	4755	4674	4691	4597	4716	4655	4658	4769	4773
4666	4350	4476	4326	4449	4564	4816	4798	4737	4635	4580	4725	4838	4614	4768	4674	4617	4667	4581	4613	4576	4626	4639	4741	4642	4683	4473	4512	4445	4479	4500	4573	4627	4637	4593	4584	4827	4758	4728	4711	4695	4652	4693	4771	4715	4679	4679	4701	4517	4663
4632	4512	4415	4345	4578	4502	4686	4697	4574	4738	4664	4629	4782	4776	4887	4828	4750	4778	4665	4553	4637	4594	4814	4636	4756	4612	4495	4596	4488	4438	4484	4497	4490	4791	4602	4804	4768	4784	4771	4737	4759	4641	4572	4584	4435	4707	4602	4545	4584	4574
4672	4553	4400	4548	4341	4476	4502	4612	4446	4523	4490	4656	4787	4901	4945	4837	4824	4817	4759	4647	4846	4702	4703	4851	4583	4698	4583	4612	4574	4599	4635	4571	4808	4764	4789	4706	4654	4735	4764	4747	4595	4645	4622	4572	4548	4627	4584	4633	4541	4435
4634	4536	4345	4490	4454	4556	4640	4527	4515	4408	4536	4606	4693	4860	4867	4839	4724	4740	4682	4553	4831	4911	4851	4885	4629	4757	4591	4549	4685	4558	4803	4692	4744	4918	4823	4885	4962	4853	4763	4708	4574	4533	4530	4458	4574	4592	4430	4544	4546	4484
4839	4473	4442	4531	4638	4649	4639	4487	4455	4293	4505	4498	4678	4671	4699	4639	4639	4712	4572	4552	4783	4823	4865	4855	4654	4725	4686	4555	4700	4701	4787	4783	4926	4750	4896	4817	4766	4691	4633	4412	4572	4246	4531	4450	4498	4549	4563	4460	4653	4563
4617	4551	4552	4602	4637	4569	4629	4655	4599	4528	4349	4513	4614	4568	4682	4744	4660	4628	4490	4557	4724	4672	4769	4641	4696	4616	4585	4714	4696	4685	4625	4608	4715	4752	4826	4860	4714	4629	4524	4553	4402	4415	4566	4464	4613	4601	4564	4559	4738	4767
4568	4509	4454	4542	4594	4685	4529	4480	4503	4396	4451	4450	4607	4512	4589	4431	4649	4326	4582	4683	4675	4733	4627	4737	4615	4525	4553	4474	4512	4570	4701	4748	4722	4806	4904	4645	4565	4628	4568	4614	4486	4416	4480	4560	4613	4557	4677	4728	4795	4850
4398	4337	4358	4535	4440	4761	4531	4605	4524	4544	4543	4599	4657	4648	4558	4682	4627	4504	4498	4672	4669	4697	4697	4492	4651	4414	4555	4457	4447	4670	4614	4654	4855	4703	4835	4763	4712	4604	4487	4647	4457	4555	4566	4755	4711	4715	4745	4704	4861	4920
4409	4316	4231	4415	4440	4700	4690	4487	4539	4535	4617	4571	4743	4940	4697	4518	4456	4571	4617	4531	4806	4635	4685	4654	4676	4577	4496	4456	4588	4683	4625	4722	4728	4640	4557	4588	4711	4672	4589	4377	4561	4644	4644	4702	4735	4801	4821	4822	4955	4739
4553	4293	4181	4227	4458	4574	4576	4400	4558	4406	4605	4472	4840	4767	4738	4719	4642	4552	4497	4696	4826	4759	4745	4629	4678	4640	4470	4521	4630	4655	4649	4753	4703	4733	4727	4604	4665	4680	4611	4524	4675	4699	4797	4629	4685	4797	4689	4709	4813	4662
4607	4426	4320	4392	4371	4505	4401	4445	4513	4612	4619	4659	4730	4784	4810	4676	4631	4661	4659	4826	4775	4954	5039	4770	4642	4681	4748	4636	4683	4728	4719	4880	4811	4870	4887	4856	4921	4754	4733	4646	4737	4765	4608	4755	4667	4574	4717	4771	4700	4862
4659	4544	4271	4500	4492	4587	4448	4513	4529	4499	4444	4595	4720	4685	4676	4757	4592	4757	4667	4725	4869	4944	4855	4834	4672	4738	4655	4667	4854	4775	4850	4941	4928	4988	5038	4987	4911	4891	4722	4768	4637	4692	4540	4567	4510	4646	4758	4771	4829	4862
4466	4406	4400	4544	4674	4635	4520	4369	4413	4371	4581	4580	4591	4670	4547	4642	4629	4569	4713	4750	4924	4755	4679	4778	4654	4629	4669	4679	4715	4753	4781	4756	4770	4856	4827	4726	4624	4493	4591	4599	4497	4509	4645	4624	4641	4727	4740	4737	4822	4797
4713	4347	4284	4529	4506	4624	4727	4567	4570	4482	4644	4631	4627	4607	4618	4550	4434	4469	4540	4610	4706	4747	4629	4684	4540	4522	4485	4568	4563	4674	4688	4613	4605	4462	4561	4464	4402	4490	4369	4399	4420	4370	4586	4437	4654	4719	4662	4782	4836	4782
4628	4539	4343	4458	4601	4660	4648	4800	4650	4621	4543	4616	4731	4562	4628	4556	4449	4510	4402	4410	4736	4756	4792	4556	4550	4422	4360	4379	4536	4558	4595	4678	4547	4616	4514	4541	4565	4605	4642	4409	4499	4435	4637	4445	4697	4742	4712	4674	4776	4800
4738	4519	4411	4486	4432	4425	4565	4573	4633	4420	4574	4592	4756	4660	4668	4645	4693	4461	4577	4618	4655	4661	4753	4530	4540	4371	4180	4406	4472	4624	4835	4833	5002	5053	4938	4987	4893	4985	4944	4763	4609	4662	4658	4649	4643	4881	4704	4688	4862	5026
4500	4510	4431	4610	4618	4394	4574	4650	4588	4569	4608	4800	4787	4727	4840	4704	4580	4388	4494	4613	4572	4677	4678	4616	4469	4260	4480	4392	4577	4662	4746	4945	5133	5196	5244	5125	5188	4954	4897	4753	4771	4610	4700	4560	4522	4595	4663	4808	4771	4939
4470	4222	4426	4598	4645	4497	4485	4472	4447	4534	4580	4617	4629	4787	4644	4480	4492	4537	4530	4634	4713	4745	4670	4672	4487	4533	4573	4659	4693	4686	4855	4795	4952	4923	5105	5090	5109	4637	4683	4693	4693	4655	4605	4548	4521	4556	4680	4671	4657	4839
4402	4132	4440	4696	4797	4418	4435	4553	4508	4347	4477	4708	4570	4597	4629	4595	4418	4418	4457	4540	4703	4723	4881	4775	4605	4542	4645	4603	4686	4780	4591	4783	4627	4691	4795	4940	4545	4549	4460	4455	4458	4560	4638	4620	4383	4581	4682	4825	4722	4691
4440	3997	4379	4730	4729	4624	4504	4582	4560	4448	4499	4543	4610	4653	4666	4564	4452	4430	4517	4468	4675	4666	4844	4689	4620	4501	4521	4717	4784	4633	4563	4598	4707	4580	4510	4686	4432	4372	4406	4426	4409	4568	4639	4578	4494	4560	4929	4877	4745	4661
4339	4132	4298	4742	4716	4518	4374	4710	4634	4271	4415	4433	4616	4568	4617	4595	4317	4418	4376	4545	4625	4722	4882	4605	4540	4509	4714	4736	4649	4428	4421	4460	4536	4409	4534	4522	4402	4354	4300	4384	4391	4780	4915	4702	4611	4592	4871	5042	4786	4695
4477	4276	4340	4758	4616	4359	4430	4700	4666	4548	4572	4734	4532	4613	4660	4618	4482	4545	4660	4469	4485	4714	4728	4572	4525	4532	4716	4781	4693	4539	4340	4452	4363	4250	4531	4516	4413	4237	4379	4391	4332	4783	5078	4785	4465	4581	4869	5018	4825	4613
4516	4115	4178	4668	4578	4153	4355	4547	4373	4453	4531	4669	4554	4681	4759	4766	4556	4595	4589	4533	4608	4605	4734	4688	4539	4709	4791	4922	4729	4630	4593	4397	4527	4533	4757	4833	4681	4464	4584	4725	4575	4829	5240	4817	4416	4661	4873	5007	4884	4572
4486	3854	4323	4446	4602	4337	4396	4380	4492	4376	4333	4568	4480	4641	4711	4642	4482	4516	4662	4709	4729	4842	4853	4761	4517	4528	4709	4922	4829	4604	4543	4669	4628	4796	5126	5219	5086	4781	4798	4631	4452	4861	5040	4752	4371	4641	4996	4860	4744	4673
4452	4013	4228	4541	4445	4361	4296	4530	4384	4258	4319	4331	4577	4626	4756	4661	4489	4542	4728	4619	4688	4717	4771	4901	4683	4520	4696	4898	4860	4646	4634	4774	4714	4736	4938	4993	4744	4534	4679	4489	4352	4630	5014	4698	4370	4484	4864	4808	4617	4525
4467	4134	4355	4694	4622	4385	4307	4482	4426	4457	4296	4417	4661	4579	4711	4581	4564	4585	4558	4477	4587	4685	4838	4725	4598	4682	4707	4764	4832	4550	4378	4525	4661	4508	4778	4916	4502	4385	4511	4517	4434	4756	4946	4661	4471	4410	4951	4971	4517	4363
4571	4224	4323	4608	4546	4328	4372	4396	4620	4431	4407	4634	4495	4442	4757	4643	4666	4657	4454	4492	4499	4714	4878	4771	4635	4585	4628	4809	4786	4501	4456	4323	4289	4443	4613	4921	4518	4581	4465	4585	4441	4611	4994	4749	4328	4620	5010	4803	4519	4584
4448	4146	4304	4665	4695	4416	4357	4597	4623	4483	4504	4550	4634	4527	4761	4738	4726	4697	4597	4447	4479	4620	4704	4626	4589	4539	4697	4788	4773	4559	4490	4411	4516	4596	4800	4939	4867	4571	4698	4684	4527	4731	4998	4727	4314	4544	4790	4866	4518	4380
4529	4154	4360	4905	4613	4337	4270	4561	4506	4322	4421	4555	4468	4544	4655	4659	4716	4665	4611	4591	4540	4613	4629	4687	4618	4585	4875	4825	4865	4563	4428	4470	4518	4612	4691	5056	4780	4720	4711	4720	4507	4807	4923	4783	4499	4401	4851	4627	4299	4284
4608	4309	4444	4804	4628	4251	4222	4522	4497	4239	4290	4488	4534	4446	4614	4695	4517	4696	4693	4413	4428	4610	4650	4672	4661	4718	4827	4881	4954	4602	4429	4489	4498	4396	4634	4847	4834	4505	4466	4615	4486	4783	5054	4790	4333	4413	4791	4692	4438	4207
4549	4119	4641	4750	4632	4323	4270	4460	4556	4377	4306	4482	4306	4334	4602	4569	4558	4599	4501	4479	4354	4571	4486	4538	4529	4572	4877	4922	4951	4581	4522	4434	4371	4548	4573	5030	4707	4425	4573	4648	4549	4849	5265	4729	4481	4405	4875	4822	4505	4378
4506	4192	4432	4837	4595	4309	4174	4407	4399	4405	4350	4309	4299	4292	4656	4571	4615	4477	4530	4381	4602	4453	4646	4508	4581	4608	4778	4952	4889	4739	4497	4547	4565	4347	4720	4826	4774	4516	4521	4716	4662	4943	5217	4968	4412	4542	4884	4933	4634	4291
4458	4167	4423	4813	4497	4176	4136	4403	4586	4406	4612	4483	4217	4333	4399	4515	4585	4618	4562	4412	4421	4523	4595	4511	4428	4563	4805	4976	5026	4627	4461	4618	4437	4352	4670	4879	4664	4444	4541	4658	4573	4959	5272	4968	4464	4554	4912	4858	4483	4262
4551	4117	4418	4681	4554	4173	4055	4346	4336	4376	4481	4401	4395	4343	4496	4306	4626	4574	4610	4613	4420	4564	4651	4464	4533	4648	4778	5003	4990	4859	4624	4568	4523	4494	4646	4880	4503	4433	4486	4682	4432	4929	5370	4981	4455	4767	4943	5000	4663	4441
4334	4184	4330	4903	4567	4270	4183	4281	4134	4314	4509	4324	4255	4211	4321	4481	4494	4572	4703	4518	4476	4437	4608	4512	4647	4549	4813	5117	5131	4992	4753	4831	4609	4394	4822	4857	4586	4471	4599	4644	4537	4983	5348	5092	4613	4699	5068	5123	4691	4557
4366	4011	4350	4766	4704	4244	4145	4309	4254	4228	4411	4416	4386	4332	4363	4464	4374	4523	4695	4630	4559	4667	4644	4595	4612	4681	4827	5010	5120	4896	4946	4849	4745	4536	4662	4928	4650	4483	4461	4566	4608	4911	5223	4983	4506	4852	5083	5152	4694	4632
4442	4057	4269	4796	4775	4296	4314	4294	4235	4180	4201	4451	4337	4283	4340	4345	4341	4474	4598	4642	4573	4804	4616	4543	4394	4618	4784	5054	5101	4896	4999	4924	4726	4581	4579	4842	4789	4378	4521	4630	4492	4917	5223	4977	4551	4666	5071	5231	4765	4632
4458	4220	4164	4673	4566	4282	4092	4370	4414	4185	4262	4381	4481	4457	4457	4547	4436	4386	4778	4685	4571	4758	4649	4496	4494	4572	4891	4923	5265	4920	4749	4775	4762	4557	4840	4850	4608	4305	4489	4673	4527	5041	5175	5141	4551	4621	5010	5166	4819	4599
4523	4090	4289	4812	4645	4298	4143	4199	4227	4181	4271	4369	4276	4352	4384	4553	4442	4542	4609	4562	4711	4898	4782	4607	4626	4615	4917	5215	5070	4903	4895	4792	4807	4785	4887	4999	4660	4549	4584	4567	4497	4794	5356	5015	4574	4688	5124	5055	4702	4608
4402	4153	4437	4790	4700	4404	4065	4254	4300	4236	4280	4346	4457	4361	4318	4391	4445	4443	4591	4676	4598	4848	4884	4744	4541	4535	4801	4968	5092	4983	4848	4921	4871	4709	4918	4929	4858	4570	4480	4634	4390	4705	5361	4866	4411	4558	4937	5058	4705	4560
4376	4092	4553	4796	4692	4338	4150	4243	4218	4150	4281	4392	4399	4499	4452	4408	4418	4545	4605	4476	4467	4709	4868	4716	4670	4517	4702	4954	5129	4812	4779	4575	4743	4700	4857	4996	4673	4386	4416	4474	4521	4807	5191	5174	4273	4409	4919	4842	4790	4553
4439	4198	4409	4786	4671	4471	4254	4283	4281	4285	4229	4375	4333	4393	4489	4320	4317	4443	4469	4422	4484	4588	4833	4853	4680	4634	4771	4961	4922	4817	4590	4694	4716	4677	4698	5090	4684	4547	4541	4504	4452	4887	5260	4985	4454	4584	4938	4935	4610	4428
4454	3994	4282	4795	4696	4293	4261	4380	4251	4219	4274	4347	4313	4384	4562	4486	4255	4405	4459	4322	4426	4563	4734	4631	4697	4682	4705	4915	4896	4755	4713	4723	4610	4466	4876	5062	4748	4513	4696	4564	4449	4894	5359	4918	4370	4618	4894	4883	4510	4470
4536	4082	4210	4735	4654	4257	4259	4403	4271	4250	4086	4304	4210	4287	4532	4396	4381	4464	4428	4367	4380	4507	4549	4700	4628	4659	4774	4955	4897	4573	4581	4615	4609	4485	4784	5063	4803	4714	4715	4668	4560	4943	5231	4991	4364	4436	4813	4785	4542	4392
4404	4178	4404	4773	4540	4235	4327	4462	4440	4251	4243	4276	4302	4217	4334	4492	4341	4400	4320	4246	4290	4413	4513	4455	4487	4613	4727	4887	4787	4676	4539	4557	4527	4474	4727	4882	4754	4507	4547	4537	4547	4871	5223	4905	4418	4514	4923	4997	4664	4364
4429	4120	4595	4599	4667	4217	4273	4403	4454	4389	4242	4318	4408	4235	4360	4376	4435	4377	4351	4374	4257	4533	4338	4401	4321	4521	4801	5011	4950	4680	4590	4505	4620	4354	4633	4926	4671	4335	4560	4617	4438	4733	5273	4888	4534	4552	5097	4986	4697	4318
4491	4184	4511	4596	4666	4294	4265	4436	4595	4397	4442	4362	4198	4308	4322	4344	4427	4416	4485	4327	4375	4440	4515	4292	4175	4340	4943	4909	4936	4889	4606	4748	4664	4588	4590	4909	4738	4584	4495	4595	4449	4735	5385	4997	4498	4623	5073	4922	4674	4434
4398	4172	4518	4799	4599	4333	4134	4387	4471	4421	4353	4470	4333	4318	4423	4383	4317	4484	4478	4476	4266	4441	4509	4398	4223	4396	4727	4913	5136	4831	4734	4748	4714	4665	4689	4958	4746	4510	4666	4703	4384	4899	5379	4949	4537	4633	5002	5159	4694	4563
4558	4265	4467	4858	4909	4387	4149	4212	4380	4427	4427	4592	4481	4215	4292	4412	4362	4313	4356	4455	4263	4439	4421	4329	4233	4342	4599	4865	4907	4865	4833	4759	4567	4566	4767	4820	4687	4412	4494	4602	4433	4679	5283	5073	4574	4598	5096	5094	4742	4671
4400	4258	4538	4998	4885	4386	4327	4349	4464	4236	4423	4536	4552	4360	4222	4283	4254	4404	4604	4425	4346	4287	4480	4387	4256	4229	4643	4758	4907	4794	4742	4836	4748	4736	4866	5077	4819	4523	4561	4640	4362	4750	5243	4926	4649	4732	5116	5091	4883	4729
4438	4199	4371	4844	4949	4537	4395	4366	4361	4211	4295	4419	4515	4395	4457	4311	4188	4336	4471	4455	4402	4360	4457	4456	4248	4314	4566	4756	4889	4760	4789	4662	4816	4754	5012	5226	4829	4601	4638	4679	4469	4687	5167	5035	4614	4774	5008	5123	4758	4771
4342	3932	4310	4744	4811	4509	4347	4262	4394	4295	4235	4354	4495	4596	4404	4316	4097	4182	4427	4355	4305	4287	4405	4365	4422	4471	4587	4720	4848	4634	4611	4898	4735	4731	5027	5186	4986	4579	4674	4718	4440	4805	5286	4819	4498	4498	4995	4842	4679	4646
4304	4077	4124	4614	4647	4555	4325	4399	4259	4097	4094	4264	4249	4369	4527	4425	4196	4220	4354	4184	4237	4393	4466	4396	4443	4532	4519	4699	4659	4636	4650	4836	4723	4587	5025	5138	5011	4591	4636	4646	4390	4857	5173	4982	4361	4575	5132	4915	4650	4779
4243	4126	4234	4531	4469	4330	4297	4286	4339	4245	4069	4192	4199	4315	4409	4319	4295	4252	4369	4313	4183	4256	4521	4350	4342	4498	4545	4618	4773	4521	4593	4610	4829	4524	4856	5184	4842	4669	4642	4838	4578	4774	5210	4955	4400	4612	5043	4830	4668	4588
4360	4088	4221	4471	4527	4312	4202	4395	4381	4159	4117	4183	4207	4262	4390	4381	4314	4238	4390	4225	4230	4420	4422	4281	4341	4369	4606	4854	4738	4664	4533	4663	4602	4532	4799	5013	5052	4801	4636	4851	4454	4767	5376	5089	4577	4669	5160	5034	4694	4607
4354	4011	4312	4540	4378	4159	4150	4306	4355	4307	4171	4265	4113	4191	4289	4418	4415	4498	4323	4433	4334	4443	4407	4378	4192	4413	4687	4733	4764	4547	4519	4653	4543	4464	4847	4804	4954	4704	4635	4532	4548	4840	5445	5033	4428	4555	5029	4904	4759	4532
4306	4081	4175	4595	4424	4080	4054	4133	4291	4194	4159	4344	4084	4217	4044	4430	4349	4445	4457	4445	4344	4440	4413	4385	4211	4401	4604	4647	4779	4693	4530	4742	4641	4677	4709	4957	4734	4634	4607	4573	4313	4705	5266	4938	4434	4574	5074	5150	4884	4674
4272	4022	4298	4588	4448	4036	3949	4098	4222	4269	4144	4332	4197	4272	4304	4258	4396	4485	4464	4506	4436	4586	4597	4446	4173	4320	4594	4890	4823	4671	4741	4641	4749	4682	4755	4956	4634	4585	4540	4399	4331	4668	5190	4924	4420	4586	5106	4983	4939	4806
4331	3988	4236	4497	4471	4014	4005	4202	4230	4178	4254	4222	4380	4222	4223	4441	4491	4368	4513	4590	4393	4528	4622	4567	4439	4299	4622	4882	4980	4806	4694	4667	4871	4629	4867	4919	4828	4643	4588	4464	4314	4603	5094	4761	4465	4582	5016	5035	4738	4689
4186	3903	4058	4451	4510	4046	3917	4037	4134	4092	4173	4406	4353	4353	4332	4401	4300	4456	4473	4465	4468	4577	4711	4581	4552	4426	4476	4771	4870	4703	4559	4451	4778	4644	4911	5046	4769	4469	4488	4368	4273	4411	5035	4787	4376	4407	4875	4987	4588	4644
4296	3937	4093	4638	4377	4169	3915	4061	4045	4123	4095	4209	4426	4290	4405	4462	4274	4355	4669	4392	4394	4543	4743	4705	4532	4561	4706	4840	4898	4785	4558	4685	4561	4603	4735	4936	4814	4480	4578	4522	4273	4658	5190	4855	4309	4464	4868	4862	4631	4414
4266	4155	4132	4509	4567	4181	4006	4034	4041	3921	4207	4325	4185	4306	4333	4418	4323	4401	4475	4490	4443	4555	4674	4735	4518	4543	4674	4986	5089	4765	4583	4537	4552	4613	4779	4953	4770	4559	4532	4635	4390	4676	5214	4976	4544	4542	4954	4915	4698	4480
4388	4017	4256	4511	4469	4240	4110	4179	4213	4095	4090	4276	4233	4328	4389	4365	4329	4434	4528	4438	4426	4660	4681	4575	4550	4684	4735	4856	5087	4943	4589	4646	4409	4447	4658	4857	4792	4448	4545	4602	4490	4751	5248	4920	4474	4692	5031	4966	4618	4562
4311	3939	4154	4322	4534	4168	4118	4242	4124	4112	4163	4360	4199	4238	4234	4379	4322	4452	4490	4521	4359	4300	4662	4562	4534	4522	4792	4823	4881	4710	4609	4507	4494	4432	4730	4899	4598	4267	4438	4548	4337	4841	5223	5028	4649	4614	4967	4971	4672	4577
4279	4044	4150	4494	4497	4129	4167	4272	4304	4205	4208	4184	4313	4162	4421	4392	4371	4446	4560	4442	4362	4415	4430	4278	4384	4496	4773	4865	4959	4780	4710	4757	4586	4524	4660	4852	4592	4311	4307	4405	4330	4805	5178	4997	4460	4607	5086	5119	4738	4606
4406	4056	4202	4611	4580	4256	4059	4214	4288	4183	4156	4200	4206	4285	4281	4332	4227	4348	4242	4480	4316	4420	4553	4305	4329	4428	4728	4892	4772	4656	4827	4692	4529	4348	4566	4816	4801	4310	4414	4362	4168	4597	5064	4878	4376	4465	5054	5132	4894	4496
4400	4014	4116	4486	4593	4308	4149	4269	4264	4160	4144	4176	4225	4338	4310	4375	4180	4123	4179	4387	4258	4465	4418	4347	4414	4441	4548	4811	4655	4654	4628	4684	4572	4477	4574	4814	4721	4313	4379	4304	4177	4673	5035	4781	4251	4428	4862	4926	4631	4446
4356	3926	4049	4583	4545	4263	4130	4299	4279	4225	4128	4194	4191	4196	4358	4482	4259	4263	4251	4227	4277	4367	4480	4312	4289	4467	4630	4592	4703	4452	4393	4547	4499	4499	4553	4963	4598	4524	4291	4327	4386	4485	5121	4757	4306	4435	4944	4890	4606	4456
4415	4037	4222	4489	4349	4282	4109	4299	4217	4196	4248	4212	4262	4297	4372	4313	4174	4206	4200	4179	4152	4362	4476	4389	4314	4203	4546	4664	4632	4429	4475	4532	4482	4338	4673	4810	4770	4526	4499	4375	4382	4650	5018	4869	4431	4415	5007	4960	4613	4581
4342	4148	4217	4436	4590	4086	4206	4199	4341	4280	4215	4246	4228	4257	4387	4269	4098	4201	4124	4301	4207	4256	4316	4328	4195	4195	4439	4755	4654	4398	4509	4629	4452	4401	4538	4853	4746	4488	4502	4622	4444	4648	5233	4808	4487	4468	4851	4929	4667	4463
4359	3969	4293	4581	4389	4118	4109	4225	4368	4318	4408	4343	4119	4230	4333	4448	4315	4209	4325	4320	4289	4296	4387	4277	4094	4180	4506	4683	4762	4422	4540	4478	4548	4381	4496	4743	4625	4405	4444	4347	4309	4581	5145	4784	4338	4427	4797	4844	4703	4379
4377	4004	4303	4547	4408	4192	3978	4224	4401	4357	4286	4335	4368	4181	4297	4403	4409	4128	4416	4274	4126	4187	4268	4206	4156	4193	4453	4537	4617	4483	4491	4575	4590	4400	4443	4697	4554	4306	4335	4272	4276	4500	5000	4572	4341	4327	4877	4744	4596	4569
4406	4037	4138	4399	4568	4204	4151	4240	4177	4276	4399	4401	4462	4239	4379	4511	4478	4299	4376	4294	4303	4466	4320	4306	4162	4053	4415	4515	4636	4496	4412	4379	4648	4558	4642	4855	4798	4520	4408	4381	4166	4470	4907	4692	4295	4362	4732	4915	4798	4529
4327	3985	4154	4614	4527	4253	4097	4308	4298	4250	4264	4372	4363	4399	4488	4378	4399	4345	4379	4152	4199	4404	4485	4395	4103	4276	4472	4599	4787	4471	4579	4545	4654	4509	4744	4928	4775	4524	4474	4349	4255	4496	4828	4612	4171	4176	4718	4787	4462	4259
4409	4029	4211	4492	4441	4094	4181	4080	4291	4161	4377	4395	4326	4302	4511	4546	4454	4396	4353	4350	4296	4407	4435	4502	4295	4299	4445	4692	4687	4446	4374	4463	4390	4380	4604	4696	4654	4469	4525	4376	4207	4348	4911	4799	4115	4283	4721	4613	4491	4263
4377	4238	4227	4505	4482	4158	4069	4080	4287	4288	4303	4462	4364	4374	4511	4411	4411	4427	4452	4278	4228	4366	4464	4403	4303	4359	4663	4588	4736	4453	4311	4338	4426	4342	4481	4718	4527	4397	4364	4284	4281	4460	5060	4787	4246	4332	4692	4836	4359	4289
4488	4197	4206	4794	4524	4202	4015	4167	4156	4401	4375	4470	4356	4252	4314	4424	4302	4322	4441	4466	4314	4240	4493	4400	4365	4307	4701	4793	4757	4548	4384	4449	4457	4299	4494	4766	4568	4418	4517	4424	4148	4549	5002	4816	4386	4423	4794	4795	4562	4465
4422	4076	4310	4592	4639	4155	3979	4154	4238	4216	4311	4389	4308	4183	4224	4249	4313	4382	4597	4420	4313	4301	4459	4374	4355	4298	4571	4725	4802	4598	4496	4500	4438	4557	4716	4901	4589	4444	4451	4502	4139	4542	5015	4684	4243	4340	4770	4779	4591	4343
4423	4194	4294	4665	4610	4265	4155	4060	4174	4129	4314	4312	4172	4069	4169	4302	4182	4289	4389	4360	4294	4349	4396	4625	4141	4259	4455	4619	4672	4569	4345	4425	4397	4497	4712	4794	4720	4391	4429	4468	4060	4533	4886	4840	4194	4313	4670	4859	4588	4292
4516	4088	4360	4563	4581	4372	4133	4155	4281	4194	4296	4309	4246	4094	4185	4140	4155	4145	4291	4276	4119	4418	4536	4346	4318	4279	4399	4591	4668	4394	4436	4388	4322	4337	4597	4752	4563	4414	4339	4368	4260	4519	5065	4803	4317	4407	4773	4834	4596	4309
4521	4293	4280	4746	4638	4318	4060	4253	4231	4182	4159	4310	4209	4183	4097	4090	4006	4177	4290	4130	4294	4344	4298	4498	4179	4322	4452	4622	4761	4513	4480	4440	4491	4449	4714	4828	4616	4411	4528	4513	4189	4656	5067	4741	4545	4403	4773	4748	4609	4370
4353	4107	4357	4667	4552	4369	4216	4191	4223	3987	4296	4316	4193	4177	4124	4114	4177	4365	4158	4257	4203	4107	4177	4269	4293	4325	4440	4621	4801	4458	4438	4410	4516	4517	4612	4992	4693	4431	4555	4498	4338	4614	4988	4927	4359	4379	4832	4824	4576	4474
4427	3857	4271	4731	4688	4336	4235	4104	4339	4177	4119	4387	4271	4092	4003	4154	4057	4055	4179	4327	4119	4116	4175	4178	4050	4259	4428	4573	4673	4554	4445	4483	4537	4374	4626	4729	4625	4309	4298	4478	4255	4564	5069	4780	4364	4327	4797	4984	4608	4582
4513	4131	4231	4632	4608	4283	4207	4260	4076	4070	4165	4243	4297	4152	4007	4082	3900	4127	4136	4153	4034	4135	4164	4111	4223	4187	4352	4457	4658	4418	4337	4299	4267	4197	4378	4578	4336	4183	4219	4360	4278	4465	5027	4814	4477	4434	5022	4924	4702	4497
4264	3999	4210	4547	4583	4281	4211	4099	4254	4124	4121	4208	4209	4161	4143	4117	4096	3969	4053	4114	3824	4004	4240	4156	4053	4241	4381	4406	4374	4321	4211	4269	4161	4104	4190	4318	4311	4092	4270	4203	4150	4285	4844	4646	4322	4427	4688	4816	4472	4379
4033	3905	4242	4534	4666	4205	4184	4197	4127	4087	4126	4190	4310	4209	4090	4079	4006	4133	4084	4048	3894	3931	4050	4050	4181	4204	4311	4320	4279	4157	4082	4178	4101	4072	4053	4346	4179	4201	4191	4168	4054	4261	4588	4633	4185	4307	4464	4623	4417	4377
3953	3839	3877	4451	4517	4285	4102	4041	4201	3983	4056	4287	4322	4109	4094	4205	3995	4186	4233	4144	3991	3854	4010	4200	4117	4133	4200	4276	4342	4133	4126	4130	3998	3995	3983	4276	4204	4120	4246	4227	4132	4308	4709	4478	4325	4368	4418	4554	4368	4297
3837	3707	4101	4278	4476	4218	4051	4027	4023	4143	4094	4341	4254	4231	4127	4056	4042	4118	4126	4103	4213	4079	4189	4163	4102	4171	4136	4199	4328	4315	4350	4146	4094	4277	4272	4442	4224	4176	4309	4304	4309	4427	4630	4675	4443	4421	4363	4557	4548	4583
3948	3845	4014	4384	4295	4234	3921	3995	3997	4003	4072	4203	4263	4100	4281	4084	4113	4089	4156	4282	4121	4290	4079	4178	4163	4170	4048	4207	4300	4381	4413	4466	4638	4470	4579	4734	4510	4446	4446	4458	4501	4444	4522	4378	4186	4297	4401	4430	4397	4445
3937	3946	4040	4274	4457	4247	4124	3945	4120	4118	4132	4046	4162	4069	4139	4011	4094	4132	4217	4172	4246	4207	4266	4202	4198	4162	4229	4120	4111	4321	4410	4498	4574	4714	4842	4898	4605	4695	4567	4652	4522	4457	4318	4212	4139	4128	4186	4217	4161	4371
4218	4113	4314	4276	4283	4210	4098	3993	4174	4108	4127	4088	4143	4192	4008	4031	4134	4187	4322	4168	4058	4173	4108	4186	4216	4267	4032	4206	4153	4170	4439	4451	4535	4630	4757	4698	4739	4700	4651	4535	4678	4409	4266	4325	4220	4131	4254	4187	4262	4323
4451	4283	4355	4107	4061	4029	4031	4030	3980	4081	3979	4091	4064	4115	4063	3927	4112	4166	4362	4135	4168	4178	4196	4292	4327	4252	4317	4204	4210	4368	4391	4335	4415	4488	4400	4449	4317	4591	4444	4565	4501	4445	4424	4371	4430	4244	4365	4349	4263	4220
4558	4279	4207	4200	4217	4233	4043	4102	4093	4115	4052	4031	4080	3917	4160	4024	4218	4132	4243	4271	4178	4311	4283	4312	4275	4479	4295	4277	4372	4290	4459	4468	4407	4251	4302	4385	4363	4317	4399	4482	4446	4381	4344	4259	4342	4261	4355	4369	4377	4246
4440	4266	4092	4232	4268	4174	4052	4190	4124	4210	4010	4098	3936	3987	4056	3892	4039	4139	4189	4184	4279	4109	4244	4195	4318	4277	4365	4263	4264	4431	4388	4447	4284	4422	4604	4604	4603	4353	4346	4359	4500	4386	4272	4310	4174	4220	4277	4139	4220	4294
4251	4261	4115	4237	4137	4238	4258	4260	4126	4183	4109	4137	4132	4166	4025	4079	4215	4169	4199	4160	4130	4329	4253	4059	4224	4301	4369	4343	4247	4524	4593	4512	4518	4572	4665	4652	4682	4561	4597	4588	4640	4571	4523	4423	4419	4427	4408	4324	4292	4253
4168	4138	4156	4342	4211	4191	4091	3990	4038	4214	4014	4232	4264	4072	4029	4081	4071	4249	4130	4119	4174	4104	4107	4171	4299	4254	4448	4278	4365	4408	4552	4592	4531	4531	4703	4785	4578	4649	4729	4791	4678	4603	4433	4395	4549	4552	4547	4373	4298	4365
4189	4213	4167	4169	4253	4139	4092	4117	4218	4204	4280	4159	4089	4205	4252	4074	4184	4234	4313	4184	4094	4134	4114	4109	4206	4371	4339	4310	4335	4433	4572	4401	4361	4400	4410	4443	4366	4503	4500	4479	4428	4455	4404	4403	4511	4276	4399	4258	4221	4320
4137	4062	4084	4181	4140	4288	4212	4177	4120	4064	4100	4217	4251	4127	4093	4098	4189	4270	4225	4078	4035	4200	4082	4236	4256	4242	4260	4158	4268	4446	4536	4452	4413	4565	4430	4323	4286	4381	4392	4383	4254	4348	4383	4278	4371	4261	4228	4282	4282	4088
4142	3990	4068	4134	4139	4087	4075	4116	4181	4130	4227	4314	4218	4195	4143	4204	4212	4231	4181	4188	4159	4061	4119	4293	4245	4280	4284	4138	4300	4408	4414	4584	4517	4580	4780	4784	4596	4556	4633	4667	4532	4553	4414	4516	4433	4520	4304	4472	4318	4468
4146	4062	3959	4041	4132	4072	4119	4135	4208	4098	4203	4211	4371	4146	4139	4113	4162	4158	4142	4135	4090	4123	4154	4125	4283	4337	4183	4253	4373	4396	4521	4297	4431	4394	4663	4769	4578	4632	4657	4765	4552	4609	4652	4532	4614	4512	4598	4455	4511	4484
4171	3903	4004	3976	4107	4178	4064	4137	4006	4114	4120	4075	4214	4183	4112	4214	4252	4236	4141	4199	4111	4206	4259	4175	4410	4330	4277	4377	4479	4455	4411	4336	4172	4116	4246	4284	4416	4386	4305	4306	4336	4404	4417	4513	4413	4324	4343	4305	4220	4250
4095	3955	3959	4065	4204	3983	4147	4055	4031	4064	4134	4111	4204	4198	4244	4192	4132	4290	4214	4120	4260	4237	4203	4412	4329	4221	4310	4334	4529	4271	4277	4141	4032	3975	4162	4275	4179	4319	4294	4147	4187	4148	4113	4229	4063	4151	4103	4208	4146	4127
4275	4154	3992	3991	4080	4099	4106	4045	4072	4006	4128	4108	4051	4001	4069	4026	4230	4245	4167	4216	4229	4177	4254	4310	4352	4271	4232	4231	4291	4457	4365	4285	4392	4431	4452	4584	4453	4610	4536	4407	4374	4458	4618	4523	4406	4367	4406	4469	4480	4316
4272	4178	4282	4172	4130	4068	4109	4089	4043	4092	3950	3903	4102	3937	4224	4061	4107	4145	4163	4057	4252	4134	4220	4226	4318	4244	4329	4236	4393	4539	4563	4429	4574	4647	4769	4758	4624	4820	4900	4743	4754	4775	4884	4744	4860	4859	4795	4832	4700	4857
4229	4071	4248	4145	4090	4139	4065	4080	4068	4107	4082	4045	4036	4058	4114	4012	4140	4043	4127	4079	4040	4080	4119	4169	4252	4353	4191	4346	4419	4628	4595	4599	4567	4720	4886	4855	4794	4671	4779	4792	4712	4865	5019	4856	4926	4759	4709	4782	4906	4848
4026	4106	3933	4075	4118	3839	3925	4138	3983	4032	4125	3974	4059	4006	3905	4000	3955	4071	4156	3978	4031	4070	4193	4187	4152	4061	4112	4253	4521	4495	4416	4476	4519	4624	4670	4787	4633	4655	4681	4567	4507	4684	4713	4662	4606	4531	4556	4750	4614	4500
4135	4020	3990	3991	4078	4074	4052	4041	4177	4161	4015	4156	4078	4060	3993	4206	3975	4029	4085	3979	4020	4004	4153	4177	4153	4063	4132	4344	4393	4379	4320	4426	4495	4270	4432	4556	4697	4651	4488	4497	4519	4501	4491	4570	4548	4433	4518	4558	4464	4434
4370	4196	4033	4091	3919	4001	4024	3956	4118	4021	4051	4155	4037	4173	4071	4111	4017	4105	4008	4001	3952	4119	4062	4196	4152	4105	4181	4536	4503	4308	4107	4178	4123	3975	4036	4197	4525	4460	4228	4250	4342	4224	4404	4330	4142	4197	4175	4233	4119	4176
4377	4334	4104	4215	4028	4048	3966	3989	4044	4240	4107	4069	4086	4021	4007	4066	4028	4025	4011	4041	4008	4037	4032	4186	4120	4096	4256	4414	4559	4109	3960	3922	3952	3824	3594	3900	3944	4018	3922	3931	4080	4025	3938	3913	3930	3838	3947	3937	3921	3928
4346	4225	4182	4024	4110	4109	3902	4094	4133	4067	4042	4026	4059	4001	4119	4126	4036	4012	4072	4102	3922	4034	4149	4060	4064	4004	4132	4410	4533	4101	3891	3971	4052	3802	3759	3836	4194	4248	4028	4041	4194	4163	4063	4093	4059	4167	4032	4029	4053	3999
4075	4062	3864	4090	4229	4089	3927	3911	4025	3972	4155	4055	4033	4258	4092	4120	3947	4006	4134	4027	4088	4023	4118	4215	3970	3964	4205	4355	4485	4454	4198	4244	4285	4226	4025	4625	4649	4512	4474	4693	4676	4656	4675	4659	4664	4585	4650	4593	4498	4500
4085	4007	3970	4008	4329	4100	3942	3978	4120	4068	4089	4012	4086	4073	4139	3934	3959	4056	4165	4172	4092	4136	4236	4025	4066	4079	4190	4605	4589	4345	4228	4308	4339	4079	4283	4454	4739	4637	4577	4554	4707	4692	4641	4634	4647	4525	4647	4711	4602	4496
3944	3719	3911	3945	4332	4134	3911	3961	4138	4065	3992	4027	4098	4068	4207	4110	3970	4024	4123	4198	3959	4135	4332	4147	4174	3988	4202	4573	4534	4382	4003	4037	3951	3973	3758	4155	4441	4385	4042	4075	4254	4112	4193	4124	4092	3961	4032	4075	3891	3895
3852	3697	3792	4190	4378	4129	3949	4072	3997	3989	4037	4032	4147	4213	4212	4048	4044	3956	4014	4094	4009	4122	4132	4225	3936	4147	4245	4458	4453	4228	3982	4060	4070	3775	3844	3956	4189	4053	3878	3995	4091	3996	3814	3916	3849	4035	3923	3947	4041	3799
3962	3814	3864	4192	4412	4153	4078	4069	4135	4026	3931	4104	4237	4156	4168	4156	4080	4021	4046	4030	4069	4023	4138	4064	4075	4165	4156	4303	4388	4240	4150	4239	4245	4025	3882	4185	4278	4384	4081	4102	4265	4130	4145	4107	4061	4161	4130	4155	4116	4114
4168	3982	3958	4342	4384	4063	3869	3990	4115	4080	4136	4117	4179	4178	4171	4134	4089	4103	4176	4152	4099	3977	4074	4178	3996	4169	4236	4144	4275	4336	4247	4077	4120	3881	3978	4159	4328	4168	4044	4099	4025	4064	3949	4050	4060	3966	4134	4101	4032	3979
3989	3955	3908	4403	4495	4156	3999	3982	4108	4011	4121	4152	4291	4185	4097	4079	4184	4237	4224	4154	4101	3981	3997	4117	4168	4228	4084	4136	4200	4256	4212	4089	3949	3913	3998	4088	4152	4098	4012	4136	3930	4110	4022	3935	3900	4002	3967	3989	4091	4023
3981	3596	3701	4399	4394	4226	4037	4020	4096	4079	4113	4252	4370	4270	4259	4259	4197	4253	4167	4154	4050	3956	4091	4194	4184	4136	4183	4116	4148	4135	4288	4192	4218	4300	4465	4405	4493	4518	4286	4439	4454	4471	4456	4310	4320	4351	4416	4447	4444	4386
3786	3616	3704	4192	4385	4166	3935	4013	4098	4117	4062	4212	4314	4390	4287	4227	4229	4181	4185	4234	4024	4095	4140	4243	4223	4089	3922	4137	4152	4235	4267	4460	4435	4600	4856	4895	4781	4899	4828	4864	4805	4876	4842	4782	4833	4711	4667	4780	4712	4787
4005	3616	3682	3996	4241	4114	3951	3925	4059	4113	4042	4115	4217	4404	4182	4211	4352	4322	4181	4320	4099	4085	4272	4385	4350	4181	4173	4315	4214	4159	4295	4263	4288	4592	4541	4516	4499	4658	4422	4377	4550	4500	4343	4353	4411	4397	4481	4309	4464	4195
3864	3723	3779	4006	4210	3865	3900	4087	3988	3932	4184	4156	4171	4194	4258	4286	4326	4236	4189	4218	4032	4169	4058	4235	4280	4137	4223	4144	4210	4182	4158	4011	3971	4023	3830	3827	3899	4015	3746	3752	3796	3963	3763	3755	3777	3795	3815	3676	3756	3756
3886	3767	3867	3970	4036	3771	3779	3801	4027	3960	4214	4104	4023	4219	4149	4159	4294	4256	4287	4182	4140	4169	4182	4235	4058	4172	4216	4270	4248	4109	4083	4108	4094	3927	3903	3851	3850	3886	3895	3805	3809	3903	3925	3960	3844	3876	3895	3929	3892	3729
4030	4036	3918	4092	3985	3829	3820	3927	3849	4132	4119	4182	4124	4207	4178	4299	4197	4201	4114	4184	4185	4159	3999	4307	4248	4092	4188	4296	4305	4166	4324	4382	4488	4498	4437	4440	4569	4515	4548	4523	4403	4466	4440	4464	4446	4470	4544	4640	4417	4555
4366	4137	4040	3990	3904	3935	3838	3978	4084	4115	4119	4143	4185	4205	4139	4208	4240	4286	4212	4224	4146	4162	4133	4152	4254	4220	4344	4270	4322	4246	4443	4613	4640	4698	4765	4759	4764	4687	4704	4642	4715	4687	4696	4672	4741	4699	4718	4868	4585	4586
4219	4073	3985	3862	3835	3859	3894	4035	3910	4106	4112	4121	4045	4269	4134	4162	4224	4147	4203	4107	4146	4219	4191	4107	4214	4096	4158	4289	4294	4375	4394	4502	4465	4329	4466	4456	4489	4297	4440	4329	4424	4499	4491	4475	4394	4385	4422	4393	4399	4297
3872	3817	3717	3800	3842	3889	3996	3950	3978	4109	4070	3971	4112	4103	4248	4219	4070	4142	4201	4166	4161	4154	4081	4166	4263	4159	4314	4373	4499	4365	4357	4450	4191	4278	4134	4276	4354	4116	4250	4249	4112	4233	4198	4265	4018	4111	4108	4138	4089	4035
3828	3608	3579	3742	3756	3879	4023	3849	3972	4045	4103	4126	4101	4248	4291	4145	4074	4133	4263	4193	4179	4151	4097	4198	4158	4124	4426	4336	4388	4271	4247	4271	4181	4016	4013	4179	4235	4168	4191	4044	4137	4173	4042	4114	4124	4064	4089	4148	4009	4044
3956	3763	3637	3855	3849	3861	3888	3990	3813	3818	4065	4010	4121	4146	4143	4157	3994	4078	4440	4186	4229	4187	4090	4085	4185	4184	4148	4408	4363	4263	4080	4027	3960	3666	3671	3852	3870	3939	3771	3804	3941	3950	3849	3861	3779	3694	3798	3756	3895	3641
4024	3789	3884	3715	3768	3787	3808	3936	3903	3824	3996	4013	4229	4148	4220	4142	4063	4174	4318	4108	4121	4139	4206	4209	4288	4064	4188	4397	4474	4277	3936	3779	3860	3622	3427	3652	3679	3635	3556	3637	3575	3409	3644	3519	3716	3416	3497	3717	3529	3477
4052	3973	3931	3923	3851	3846	3849	3869	3851	3901	3944	4132	4103	4162	4024	4072	4260	4214	4264	4328	4182	4058	4231	4369	4123	4029	4160	4416	4557	4293	4143	4006	4092	3740	3926	3961	4325	4208	4092	4013	4049	4068	4077	4021	4149	3983	3951	4071	4344	3973
3992	3922	4010	4017	3975	3869	3799	3864	3914	3866	3959	4062	4002	4102	4199	4189	4152	4244	4288	4372	4157	4239	4279	4426	4192	4066	4218	4424	4678	4542	4395	4336	4257	4381	4410	4676	5027	4931	4614	4608	4742	4635	4586	4674	4565	4394	4694	4636	4514	4621
3877	3994	3883	3922	3995	3933	3855	3857	3912	3906	4138	4024	4035	4134	4108	4120	4018	4148	4349	4335	4137	4237	4245	4368	4280	4210	4215	4619	4812	4442	4315	4355	4296	4140	4228	4399	4618	4626	4316	4374	4624	4379	4437	4292	4292	4153	4318	4339	4292	4253
4005	3947	3884	3900	4046	3970	3898	3865	3967	4070	4111	3948	3937	3970	4056	4219	4073	4092	4162	4257	4073	4196	4330	4233	4172	4162	4279	4468	4595	4388	4190	4032	4044	3822	3924	3898	4141	4074	3841	3831	3890	3988	3947	3820	3842	3730	3753	3763	3774	3780
4011	3609	3644	3947	4039	3953	3754	3992	3957	3958	3889	4100	4143	3921	4137	4214	4065	4120	4289	4306	4159	4155	4171	4193	4217	4092	4326	4545	4441	4398	4100	4144	3978	3937	3744	3797	4169	4176	3950	4067	3978	4052	4063	4063	4011	3829	3911	3958	4001	4007
3689	3460	3622	4087	4201	4097	3869	3907	4056	3958	3846	3953	3968	3964	4139	4157	4218	4115	4175	4332	4174	4168	4263	4217	4210	4243	4205	4356	4448	4480	4402	4314	4233	4088	3911	4168	4355	4343	4217	4110	4213	4280	4197	4309	4253	4118	3933	4215	4141	4136
3864	3720	3664	4077	4278	4044	3761	3949	4026	4048	3854	3971	4014	4174	4053	4104	4126	4104	4124	4073	4273	4224	4142	4190	4247	4222	4195	4242	4378	4331	4336	4241	4164	3992	3853	4020	4166	4059	3963	3941	3969	3811	4045	4123	3963	3848	3793	3912	3959	3942
4076	3931	3817	4166	4326	4003	3968	4030	4041	3916	3992	4057	4050	4026	4162	4106	4103	4090	4032	4234	4149	4140	4216	4215	4185	4164	4082	4038	4256	4337	4227	4165	4131	4104	3971	4156	4254	4137	3962	4149	3980	4024	4147	4118	4089	3999	3870	3982	4018	3997
4038	3927	3963	4390	4411	3924	3783	3809	4045	3913	4079	3987	4163	3908	4076	4157	4016	4221	4221	4106	4087	4147	4224	4269	4281	4235	4035	4079	4139	4378	4279	4385	4556	4560	4509	4737	4496	4494	4631	4574	4661	4467	4592	4727	4736	4588	4600	4527	4602	4619
3907	3809	3919	4444	4428	4179	3808	3955	4044	4026	3911	3997	4158	3973	4048	3985	4101	4085	4052	4170	4058	4235	4133	4239	4212	4031	4154	4191	4017	4264	4421	4437	4583	4712	4957	4814	4807	4754	4741	4854	4831	4700	4753	4912	4941	4632	4704	4811	4890	4736
3854	3767	3851	4330	4367	4068	3881	3941	4089	4039	4016	4074	3999	4152	3912	4131	3826	4032	4010	4133	4116	4186	4283	4097	4168	4197	4355	4232	4188	4111	4152	4232	4334	4255	4301	4201	4087	4148	4146	4120	4200	4092	4140	4113	4123	4062	3996	3970	3979	4003
4005	3871	3796	4181	4227	4107	3735	3972	4218	3893	3875	4061	4074	4010	3959	4133	4017	4090	4035	4032	4066	4095	4056	4075	4139	4207	4162	4135	3993	4111	4098	3934	3968	3914	3807	3573	3721	3718	3801	3758	3704	3657	3677	3684	3766	3702	3573	3639	3620	3735
3990	3874	3923	4100	4224	4024	4076	4007	3974	4015	3929	4027	4077	3978	3954	4053	3875	3908	4009	3943	4016	4090	3969	3939	4053	4103	4140	4050	4161	4149	4108	4204	4013	4214	4074	3891	3961	3993	4175	4085	3964	4072	4040	4015	4178	4100	4120	4046	3821	4025
3980	3911	3933	4089	4084	4129	4146	4072	4113	3935	4050	3913	4016	4088	3996	4029	4030	3940	3859	4100	4027	4018	4056	3958	3838	3967	3940	4080	4085	4139	4251	4359	4450	4621	4697	4468	4410	4527	4471	4251	4510	4478	4501	4398	4585	4653	4480	4425	4345	4462
4088	4036	4015	3987	4070	4014	4113	4244	4079	3952	4038	4164	4060	4064	4021	3922	4004	4020	4056	3863	4027	3993	3961	4002	3987	3929	3970	3965	4149	4030	4167	4318	4257	4350	4504	4504	4370	4250	4351	4372	4296	4401	4339	4403	4358	4373	4371	4241	4296	4025
4180	4025	3927	4025	4018	3948	4285	4050	3940	3925	4049	4106	3932	4055	4016	4090	3950	4050	4131	4231	4019	3925	4006	3933	4016	3831	4051	4080	4047	3966	4079	4046	4066	4099	4158	4184	4193	4235	4063	4089	4126	4025	3960	3918	4115	3963	4081	4097	3934	3791
4048	3945	3786	4006	4022	3821	3914	4011	3948	3919	4067	3996	4011	4022	4088	4135	4012	4121	3992	4080	4129	4058	4012	4137	4054	4023	3965	4081	4159	4219	3998	4061	4049	4087	4064	4123	4259	4114	3932	4074	4112	4125	4070	4098	3873	3934	3975	4013	3976	3957
3845	3881	3916	4112	4054	3993	3942	4027	3971	3966	4173	4060	3960	4062	4142	4028	4048	4057	4123	4206	4091	4093	4152	4067	4018	4013	3995	4268	4233	4122	4079	3840	3911	3802	3712	3967	4060	3966	3926	3877	3889	3997	3862	3772	3735	3897	3677	3873	3800	3678
3825	3877	3966	3960	3966	3926	4021	4075	3897	4131	3995	4135	3946	4077	4079	4143	4041	4086	4063	4107	4125	4085	4128	4057	3991	4032	4013	4094	4317	3999	3913	3774	3648	3554	3463	3535	3627	3563	3422	3502	3582	3688	3432	3535	3311	3423	3465	3473	3502	3502
3982	3789	3794	3776	3904	4073	4038	3929	3944	3886	4261	3998	3930	4057	4142	4076	4032	4070	4332	4180	4192	3982	4115	4126	3881	3983	3870	4023	4160	4118	3807	3655	3703	3449	3500	3507	3744	3666	3562	3644	3671	3678	3517	3716	3552	3460	3494	3592	3713	3537
4164	3905	3734	3878	3771	4019	4042	3978	4013	3910	3910	4193	3902	3999	4158	4088	4054	4162	4147	4205	4102	4085	4125	4091	3922	3950	3899	4180	4357	4316	4070	4003	3970	3861	3843	3942	4156	4255	4226	4172	4345	4207	4173	4286	4307	4219	4185	4271	4322	4279
4001	3928	3879	3760	3912	4050	4032	3847	3933	3896	3911	3991	4126	4110	4126	4153	4147	4241	4176	4127	4219	4074	4078	4006	4071	3949	3944	4125	4268	4492	4218	4181	4099	4112	4027	4246	4447	4522	4336	4472	4520	4518	4479	4483	4456	4315	4282	4301	4434	4394
3875	3854	3882	3944	3997	3864	3785	3840	3874	3879	3989	4059	4057	3970	4054	4044	4053	4186	4138	4169	4092	4079	4096	4165	3988	3946	3896	4122	4256	4280	4075	3917	3952	3951	3675	3722	4025	4000	3942	3946	3895	3927	3851	4027	3951	3818	3793	3794	3795	3769
3933	3898	3808	4038	4128	3800	3777	3956	3885	3861	3922	4076	3897	3921	3927	4038	4176	4085	4123	4064	4089	4209	4204	3948	4108	3958	4088	4256	4297	4149	4084	3866	3881	3714	3589	3592	3738	3730	3532	3585	3668	3780	3708	3627	3785	3621	3484	3508	3445	3649
3867	3787	3802	4052	4148	4085	3880	3961	3904	3904	3960	3816	3812	3945	4008	4184	3924	4052	4075	4047	3984	4148	4062	4169	4096	3943	4034	4152	4356	4417	4094	4028	3966	3991	3794	3889	4040	3863	3902	3905	3928	3955	3894	4061	4035	3954	3849	3884	3776	3970
3810	3575	3766	4038	4312	4194	3915	3986	3943	4051	3796	3919	3866	3882	4008	4012	3978	3923	3988	3851	4206	4174	4049	4083	3949	3957	4047	4143	4268	4430	4346	4218	4237	4072	3970	3949	4069	3923	3938	3834	3947	3835	3809	4017	3911	3941	3947	3992	3939	3770
3683	3622	3670	4254	4236	4104	3916	3913	3994	3988	3816	3793	4056	4061	4121	3951	3989	3928	4070	4108	4187	4105	4004	4074	3989	4115	4044	3982	4170	4325	4293	4173	3995	4018	3875	3955	3938	3822	3646	3783	3826	3825	3788	3707	3775	3663	3852	3934	3607	3655
3855	3773	3868	4380	4384	4102	3865	4010	3974	3844	3746	4035	3955	4069	3953	4042	4041	3874	3968	4056	4028	3951	4078	4179	4104	4070	3941	3987	3918	4287	4156	4128	4154	4266	4130	4325	4314	4172	4129	4105	4230	4129	4052	4157	4219	4289	4087	4286	4209	4049
4160	3999	4117	4434	4265	4032	3766	3935	3952	3863	4019	3921	4031	4034	3855	4146	4073	3895	4141	4144	3966	4172	4140	3981	4042	3882	4015	3931	3878	4139	4182	4263	4445	4522	4632	4698	4759	4626	4602	4598	4602	4545	4581	4674	4578	4605	4759	4665	4757	4646
4157	3970	3980	4456	4471	4076	3889	3985	4060	3890	3768	3934	4074	3980	4052	4119	4028	4013	3997	4121	4160	3917	4119	3956	3959	3843	3999	3952	3875	3977	4000	3992	4179	4398	4385	4302	4399	4455	4301	4332	4213	4319	4317	4390	4239	4199	4369	4381	4314	4326
3797	3758	3802	4258	4451	4227	3843	4063	4104	3897	3890	4081	4052	4099	3961	4063	4021	4063	4026	4071	4123	4138	4110	3922	4031	3884	3998	4008	3898	3918	3794	3777	3818	3737	3806	3666	3580	3667	3739	3693	3477	3625	3667	3678	3477	3503	3595	3578	3713	3656
3862	3528	3836	4168	4578	4302	4159	4078	4021	4049	3914	3954	4340	4073	4085	4185	4037	4077	3961	4071	4155	4005	4167	4090	3786	3806	3965	3897	3847	3829	3755	3801	3757	3668	3726	3557	3606	3642	3797	3501	3504	3615	3650	3582	3605	3606	3632	3641	3635	3724
3854	3753	3760	4256	4419	4182	4089	4099	4270	4135	4008	4060	4106	4193	4176	4231	4135	4013	3932	3895	3883	3999	3967	4056	3786	3920	3969	3996	3886	3880	3891	3853	4022	4035	4061	4142	4078	3955	3998	3963	4075	4009	3968	4228	4115	4023	4171	4153	4094	4180
3806	3844	3921	4175	4302	4081	4153	4128	4248	4211	4136	4017	4142	4196	4228	4211	4095	4071	3935	3948	3847	3952	3947	3938	4090	3809	3773	3770	3779	3923	3972	4031	4131	4310	4301	4184	4357	4255	4207	4242	4161	4121	4169	4436	4317	4295	4403	4349	4256	4338
3710	3804	4097	4193	4223	4203	4079	4132	4117	4121	4122	4090	4096	4119	4286	4093	4108	3920	4000	4019	4015	4031	4135	3963	3942	3812	3831	3766	3938	3909	4018	3913	4028	4024	4106	4145	4200	4091	4024	4174	4073	4133	4028	4175	4197	4109	4146	4294	3972	4131
4091	4140	4048	4035	3968	4017	4057	4109	4144	4099	4137	4010	4121	3963	4169	4158	4023	4101	3868	3989	4036	4077	4079	4051	3927	3854	3807	3844	4062	4111	4002	4035	3738	3763	3955	3951	4035	4083	4056	3966	3984	3981	3911	3908	4077	3987	4105	4050	3887	3905
4322	4231	4122	4000	4015	4026	4109	4128	4010	4029	4141	4044	4027	4001	4182	4131	4020	4016	3979	4135	3974	4101	4069	4066	4086	3914	3933	4060	4108	4319	4114	3937	3853	3837	3584	3825	3932	3848	3789	3907	3744	3922	4045	3895	3915	4099	4079	4084	4007	3774
4213	4137	4080	4004	4061	4026	3957	3857	4054	4033	4061	3987	3936	4031	4114	3951	4027	4045	4073	3996	4086	4136	4109	3991	3945	4011	3966	4156	4268	4120	4035	3828	3797	3639	3428	3495	3684	3580	3764	3605	3659	3692	3693	3650	3706	3762	3708	3612	3736	3609
3932	3886	3901	3980	4160	4086	4135	3943	3956	3927	3917	3935	3825	3872	4031	3977	3975	4025	4007	4051	4013	4011	4032	4099	4109	4004	4014	4160	4333	4319	4083	3736	3677	3466	3352	3223	3440	3452	3434	3345	3415	3462	3528	3517	3394	3375	3468	3539	3578	3461
3755	3869	3809	3873	3927	3996	3994	3925	3897	3928	4033	3838	3922	3951	4111	4048	4096	4182	4091	3948	3968	4059	4082	4211	4230	4045	3950	4118	4413	4351	4321	4002	3883	3674	3546	3611	3928	3864	3695	3621	3711	3904	3825	3978	3879	3953	3767	3912	4015	3907
4077	3972	3767	3809	3822	3883	3975	3993	3932	3820	4002	3917	3975	3906	4101	4214	4194	4060	4126	4126	4025	4096	4074	4234	4215	4048	3973	4150	4364	4533	4303	4238	4158	3998	3774	4048	4327	4289	4281	4289	4143	4381	4323	4319	4391	4429	4213	4181	4367	4349
4189	4119	3886	3835	3732	3806	3990	3911	3961	4014	3959	3911	3968	3934	4169	4033	4097	4105	4071	4173	4078	4049	4082	4185	4091	4044	3939	3961	4281	4414	4354	4113	4097	3913	3863	3863	4331	4326	4192	4250	4131	4047	4057	4165	4408	4314	4107	4253	4197	4263
4254	4182	4035	3918	3755	3935	3888	3857	4010	3932	4009	3969	4088	3863	4028	4105	4063	4076	3964	4169	4049	4097	4065	4193	4056	4018	4006	4057	4162	4298	4233	3862	3790	3589	3471	3414	3747	3809	3753	3654	3740	3791	3626	3607	3880	3811	3752	3708	3721	3642
4124	4047	4094	4012	3926	3927	3962	3913	4043	3859	3994	4083	4004	4004	3955	4165	4085	3969	4079	4100	4170	4079	4044	4030	4032	3956	3901	4019	4128	4140	3938	3866	3710	3603	3404	3408	3545	3728	3542	3690	3701	3638	3617	3674	3830	3796	3713	3661	3669	3602
4057	4026	4005	4046	4037	4062	3958	4055	4061	4124	4044	4245	4096	4051	4123	4097	4101	4021	3965	4066	4003	3880	4074	4004	3949	3818	3890	4035	3940	3970	3878	3822	3777	3654	3610	3529	3658	3763	3747	3653	3782	3905	3762	3806	3846	3785	3921	3827	3760	3752
3979	3816	3685	4196	4158	4196	3970	4093	4232	4131	4066	4157	4114	4070	4164	4130	4063	4052	4076	4049	3915	3861	3849	4015	4025	3924	3820	3981	3842	4050	3835	3878	3793	3717	3676	3628	3848	3737	3619	3636	3638	3767	3775	3733	3780	3765	3764	3675	3717	3703
3733	3662	3721	3932	4301	4138	4061	4196	4242	4108	4071	4101	4286	4052	4167	4232	4085	3906	3951	3956	4029	3887	3910	3890	3852	3831	3922	3753	3907	3974	4066	3871	3881	3880	3728	3622	3786	3842	3750	3710	3862	3765	3834	3743	3946	3725	3758	3758	3780	3889
3556	3536	3674	4188	4423	4144	3977	4172	4271	4219	4138	4269	4207	4154	4169	4188	4122	3937	3955	3995	3959	3761	3921	3931	3829	3816	3938	3868	3815	3810	3913	3934	4002	4026	4108	4108	4169	4153	4110	4207	4074	3994	4171	4166	4122	4132	4195	4266	4180	4130
3798	3830	3900	4169	4201	4074	3893	4075	4238	4198	3987	4117	4145	3992	4075	4177	4136	3902	4030	4019	3934	3842	3997	3884	3797	3905	3785	3798	3762	3700	3811	3910	3954	4138	4211	4237	4320	4238	4173	4224	4169	4059	4120	4263	4278	4306	4279	4250	4182	4164
4003	3909	4103	4198	4167	3903	3837	3989	4084	4077	4104	4130	4068	3802	4133	4145	4041	3918	3982	3999	3778	3818	4021	4030	3943	3837	3904	3848	3816	3879	3757	3824	3973	3967	3882	4056	3826	3917	3967	3925	3973	3804	3887	3948	3985	3960	3983	4010	3851	4024
3827	3716	3889	4263	4149	4124	3771	4064	4001	3818	3919	3953	3933	3814	4004	4063	3980	3861	3912	3958	3921	3943	3946	3988	3928	3945	3974	3948	3841	4001	3836	3739	3850	3804	3670	3753	3695	3696	3815	3731	3732	3764	3625	3667	3764	3822	3849	3754	3740	3763
3659	3608	3743	4125	4165	3921	3730	3883	3857	3807	3845	3874	3837	3717	3850	3958	3910	3867	3797	3990	3776	3832	4125	3983	4003	4017	3978	4050	4072	4039	3852	3976	3864	3809	3739	3742	3779	3775	3742	3732	3876	3782	3948	3818	3891	3838	3902	3853	3941	3972
3707	3631	3803	4028	4080	3883	3756	3618	3782	3832	3717	3863	3837	3801	3662	3941	3798	3964	3836	3833	3954	3900	3996	3897	3945	3948	3890	3983	3888	3973	4052	3949	3982	3912	3893	3994	3990	3989	3982	4015	3932	3985	3999	4017	3991	4029	4036	4022	4035	4064
3764	3804	3750	4143	3945	3765	3624	3583	3757	3704	3671	3884	3793	3880	3732	3826	3899	3711	3850	3715	3880	3777	3892	3866	3903	3995	3802	3961	3861	3904	3949	3912	3876	3880	3805	3861	3878	3880	3849	3775	3684	3867	3795	3815	3940	3924	3844	3827	3826	3899
3826	3760	3904	4088	3901	3823	3640	3719	3623	3820	3697	3790	3904	3649	3752	3660	3766	3895	3781	3918	3918	3901	3918	3903	3843	3858	4007	4011	3797	3928	3982	3862	3751	3757	3690	3722	3723	3698	3701	3703	3676	3640	3670	3803	3754	3760	3740	3789	3798	3840
3945	3998	4137	4080	3991	3944	3680	3761	3869	3727	3841	3838	3816	3696	3778	3703	3765	3819	3779	3795	3859	3763	3865	3827	3867	3875	3770	3739	3888	3990	3846	3900	3747	3779	3808	3769	3771	3836	3808	3731	3787	3663	3727	3815	3781	3758	3911	3828	3714	3856
4222	4019	3979	4074	3883	3807	3758	3888	3778	3759	3842	3923	3811	3770	3708	3730	3746	3697	3808	3817	3877	3770	3804	3692	3793	3663	3816	3774	3802	3835	3836	3739	3675	3717	3722	3775	3779	3766	3822	3888	3759	3844	3666	3598	3670	3870	3839	3871	3869	3772
4257	4080	3904	3891	3812	3555	3777	3758	3819	3807	3795	3895	3982	3871	3849	3881	3848	3816	3884	3730	3786	3771	3871	3735	3820	3804	3709	3590	3718	3702	3680	3531	3618	3614	3686	3690	3731	3695	3579	3792	3653	3639	3730	3694	3586	3632	3669	3729	3728	3739
4139	3853	3843	3863	3834	3746	3773	3745	3792	3706	3901	3868	3962	3812	3934	3879	3991	3828	3930	3859	3761	3815	3791	3854	3626	3724	3689	3694	3686	3636	3715	3717	3570	3568	3553	3682	3659	3536	3620	3600	3535	3542	3671	3569	3598	3605	3676	3603	3668	3737
3913	3842	3659	3917	3875	3719	3776	3833	3802	3898	3843	3743	3867	3760	3814	3838	3799	3846	4002	3793	3806	3685	3736	3822	3705	3682	3603	3783	3669	3568	3691	3639	3590	3681	3720	3680	3717	3690	3706	3700	3651	3731	3687	3660	3662	3814	3786	3820	3844	3856
3822	3888	3839	3843	3859	3828	3844	3779	3791	3919	3980	4044	4135	3830	3822	3768	3739	3857	3793	3805	3819	3892	3771	3742	3743	3711	3851	3753	3706	3881	3791	3897	3658	3678	3750	3779	3861	3713	3732	3704	3721	3712	3713	3824	3951	3881	3862	3771	3647	3784
3900	3859	3786	3788	3817	3802	3817	3757	3746	3848	3860	3938	3965	4074	3852	3809	3887	3878	3963	3886	3801	3791	3860	3810	3888	3745	3782	3781	3800	3864	3734	3857	3798	3807	3771	3589	3848	3782	3831	3728	3556	3718	3656	3812	3724	3959	3873	3766	3816	3739
3777	3567	3695	3679	3799	3790	3698	3737	3730	3770	3850	3855	3972	4087	3937	3878	3765	3753	3842	3782	3847	3728	3766	3897	3848	3864	3916	3782	3864	3783	3916	3831	3904	3925	3836	3769	3743	3821	3661	3744	3779	3939	3948	3744	3969	3872	3984	3766	3821	3757
3851	3671	3695	3726	3787	3822	3833	3800	3853	3780	3852	3943	3863	3928	3863	3766	3735	3664	3761	3741	3794	3810	3832	3712	3825	3847	3749	3869	3800	3841	3846	3924	3884	3856	3848	3901	3830	3774	3902	3902	3813	3850	3922	3867	3972	4001	3924	3919	3975	3821
3902	3662	3756	3746	3840	3778	3814	3874	3963	3805	3826	3692	3685	3938	3868	3844	3715	3852	3875	3753	3714	3779	3761	3736	3839	3837	3787	3691	3747	3745	3943	3957	3920	3940	3900	3922	3859	3767	3730	3842	3914	3993	3876	3953	3978	4059	4054	3979	3803	3914
3995	3794	3718	3651	3636	3676	3798	3929	3904	3896	3747	3850	3815	3866	3781	3727	3839	3726	3840	3750	3724	3901	3734	3794	3700	3736	3752	3843	3699	3681	3671	3878	3854	3856	3766	3788	3809	3805	3877	3846	3787	3728	3801	3761	3878	3953	3891	3859	3856	3875
4014	3863	3643	3811	3744	3656	3795	3858	3965	4100	3837	3893	3892	3901	3699	3797	3668	3636	3605	3655	3763	3774	3807	3756	3839	3899	3830	3758	3757	3741	3770	3877	3794	3759	3781	3789	3797	3780	3908	3966	3897	3927	3915	3874	3836	3923	3910	3842	3805	3831
3852	3762	3811	3824	3740	3882	3942	4036	4199	4056	4143	3963	3889	3825	3791	3820	3661	3713	3614	3670	3568	3787	3666	3804	3813	3751	3640	3775	3775	3815	3767	3671	3740	3766	3821	3862	3879	3807	3841	3774	3898	3917	3931	3982	3829	3754	3891	3929	3880	3891
4014	3800	3814	3827	3988	3792	3955	4062	4018	4114	4108	4031	4002	3758	3786	3746	3711	3684	3487	3572	3722	3677	3534	3687	3761	3800	3831	3800	3798	3753	3785	3770	3879	3779	3776	3860	3684	3673	3821	3748	3823	3796	3947	3855	3854	3876	3843	3727	3839	3854
3756	3739	3640	3759	3788	3865	3977	3971	4086	4191	4200	4046	3556	3809	3622	3636	3725	3566	3614	3623	3655	3738	3606	3602	3729	3779	3682	3923	3871	3645	3661	3776	3695	3570	3638	3690	3751	3633	3726	3622	3732	3675	3819	3947	3820	3864	3892	3772	3743	3890
3562	3412	3590	3634	3745	3844	3949	4104	4032	4196	4075	4004	3888	3781	3645	3548	3653	3492	3568	3564	3666	3673	3565	3591	3825	3776	3792	3969	3783	3874	3939	3659	3661	3688	3594	3705	3768	3642	3747	3720	3672	3737	3783	3800	3953	3833	3806	3859	3901	3829
3601	3554	3533	3514	3743	3683	3743	3986	4076	3958	3928	3883	3764	3577	3566	3511	3581	3609	3590	3589	3739	3716	3795	3833	3820	3752	3801	3817	3894	3855	3870	3665	3790	3783	3739	3717	3804	3824	3684	3677	3799	3747	3885	3738	3969	3901	3960	3862	3766	3767
3624	3490	3520	3488	3550	3752	3851	3911	3952	3834	3945	3913	3880	3601	3481	3355	3405	3495	3508	3419	3525	3558	3691	3749	3674	3817	3852	3763	3834	3807	3728	3734	3720	3670	3871	3858	3791	3655	3739	3788	3816	3782	3702	3819	3860	3847	3879	3906	3887	3873
3794	3606	3449	3643	3571	3608	3739	3842	3727	3684	3553	3558	3649	3574	3494	3599	3563	3534	3784	3584	3513	3667	3843	3632	3732	3771	3638	3659	3711	3797	3705	3726	3776	3801	3726	3755	3751	3676	3728	3765	3881	3859	3778	3753	3658	3704	3817	3840	3891	3998
3820	3575	3637	3438	3553	3673	3740	3651	3511	3656	3450	3680	3616	3533	3486	3507	3438	3487	3379	3584	3417	3565	3695	3615	3623	3755	3643	3715	3775	3692	3747	3689	3719	3702	3785	3790	3798	3740	3793	3845	3772	3764	3733	3705	3836	3810	3840	3700	3869	4028
3830	3788	3679	3642	3581	3576	3623	3772	3852	3606	3403	3476	3539	3690	3619	3746	3594	3713	3551	3618	3590	3706	3813	3682	3642	3591	3627	3656	3719	3786	3788	3643	3564	3732	3772	3661	3862	3934	3676	3802	3836	3735	3691	3807	3755	3676	3863	3910	3898	3860
3910	3684	3876	3689	3755	3522	3762	3676	3771	3687	3586	3743	3649	3555	3576	3448	3434	3428	3534	3553	3491	3547	3482	3638	3602	3770	3686	3629	3559	3768	3667	3604	3549	3557	3807	3763	3685	3832	3822	3647	3634	3775	3572	3538	3661	3758	3654	3836	3835	3694
3934	3705	3695	3598	3554	3627	3593	3827	3764	3781	3583	3494	3519	3475	3586	3598	3624	3599	3611	3654	3831	3655	3699	3786	3663	3598	3578	3611	3727	3768	3732	3624	3677	3784	3666	3720	3712	3726	3733	3807	3723	3667	3613	3466	3617	3549	3604	3698	3746	3747
3988	3761	3775	3674	3483	3453	3593	3682	3620	3610	3737	3688	3643	3703	3664	3659	3521	3458	3453	3466	3489	3674	3607	3698	3792	3797	3779	3702	3626	3524	3700	3706	3574	3828	3641	3822	3635	3731	3792	3600	3746	3796	3591	3788	3519	3598	3746	3625	3735	3732
4012	3900	3753	3666	3587	3589	3507	3639	3735	3738	3829	3623	3477	3648	3657	3597	3594	3611	3715	3709	3726	3665	3493	3780	3750	3708	3653	3691	3742	3830	3646	3708	3690	3720	3849	3705	3772	3711	3540	3828	3715	3747	3721	3590	3768	3752	3620	3649	3696	3529
3866	3881	3735	3795	3625	3356	3465	3501	3743	3601	3543	3496	3537	3606	3772	3668	3620	3520	3688	3733	3813	3617	3641	3762	3761	3841	3684	3741	3694	3824	3792	3770	3688	3819	3816	3709	3738	3697	3628	3592	3705	3555	3669	3787	3590	3597	3654	3688	3663	3599
3906	3872	3906	3761	3671	3489	3520	3499	3552	3582	3655	3650	3590	3546	3656	3701	3712	3600	3615	3656	3753	3781	3623	3666	3620	3897	3719	3948	3807	3832	3759	3695	3786	3773	3812	3853	3777	3688	3690	3633	3517	3807	3679	3674	3627	3655	3679	3658	3675	3701
3910	3724	3679	3663	3722	3634	3398	3488	3569	3882	3726	3613	3399	3443	3556	3600	3504	3579	3632	3550	3594	3701	3649	3689	3778	3747	3749	3634	3766	4003	3860	3795	3799	3738	3805	3663	3639	3789	3678	3609	3628	3589	3716	3696	3658	3577	3606	3681	3522	3687
3797	3575	3768	3772	3624	3438	3568	3626	3581	3488	3625	3677	3644	3548	3673	3606	3722	3557	3647	3795	3702	3749	3726	3802	3852	3685	3687	3701	3611	3807	3912	3799	3833	3730	3681	3745	3681	3576	3713	3622	3510	3688	3665	3512	3460	3633	3669	3626	3656	3692
3602	3778	3643	3655	3746	3640	3671	3388	3484	3589	3771	3843	3600	3619	3649	3597	3548	3399	3651	3529	3563	3698	3646	3678	3724	3834	3770	3667	3779	3756	3500	3616	3734	3814	3748	3574	3537	3443	3677	3677	3658	3556	3593	3502	3504	3571	3595	3455	3470	3443
3754	3644	3612	3835	3827	3619	3283	3368	3664	3657	3785	3553	3484	3420	3580	3471	3458	3377	3417	3536	3423	3417	3383	3414	3531	3675	3731	3705	3704	3615	3688	3702	3719	3627	3755	3688	3529	3559	3599	3635	3706	3523	3573	3607	3577	3676	3584	3531	3489	3469
3639	3571	3785	3806	3646	3624	3552	3578	3538	3502	3526	3565	3519	3591	3558	3844	3837	3909	3823	3767	3793	3843	3817	3657	3569	3589	3596	3651	3576	3671	3630	3815	3674	3693	3533	3532	3634	3607	3533	3691	3642	3632	3629	3585	3509	3501	3605	3495	3467	3702
3640	3795	3840	3683	3663	3940	3687	3351	3310	3461	3746	3904	3682	3771	3795	3749	3895	3815	3723	3601	3741	3855	3849	3814	3786	3801	3862	3542	3482	3409	3407	3533	3564	3748	3662	3517	3640	3550	3630	3484	3655	3562	3546	3467	3607	3444	3512	3621	3539	3640
3744	3534	3562	3931	4019	3753	3408	3345	3494	3543	3696	3779	3613	3548	3501	3598	3403	3594	3386	3362	3533	3444	3390	3550	3601	3845	3838	3957	3713	3603	3595	3549	3433	3495	3689	3658	3578	3523	3800	3671	3474	3623	3615	3472	3501	3566	3532	3535	3714	3683
3549	3377	3576	3822	3810	3517	3472	3582	3626	3489	3631	3654	3472	3581	3457	3532	3682	3749	3830	3734	3828	3800	3690	3468	3372	3379	3532	3588	3755	3670	3756	3684	3703	3559	3430	3673	3769	3601	3812	3874	3727	3463	3679	3618	3613	3640	3571	3505	3613	3561
3487	3593	3658	3714	3622	3792	3804	3608	3468	3520	3774	3651	3791	3599	3616	3770	3835	3931	3788	4064	4084	4141	4151	3895	3780	3495	3559	3486	3470	3743	3889	3743	3654	3693	3458	3435	3663	3812	3809	3618	3715	3596	3527	3662	3536	3685	3648	3734	3642	3799
3566	3546	3558	3560	3748	3739	3596	3428	3431	3571	3785	3768	3760	3714	3668	3622	3788	3850	3745	3671	3771	3881	3928	4096	4102	4179	4063	3643	3533	3578	3740	3614	3731	3791	3705	3431	3549	3624	3844	3657	3661	3772	3521	3550	3632	3672	3596	3589	3453	3675
3753	3587	3455	3828	3842	3657	3415	3522	3460	3542	3650	3834	3807	3764	3639	3604	3747	3615	3523	3445	3553	3475	3602	3617	3761	4027	3953	4009	3717	3626	3568	3731	3638	3730	3764	3794	3424	3498	3774	3660	3590	3579	3632	3566	3630	3649	3411	3547	3531	3559
3522	3464	3708	3960	3730	3403	3399	3400	3386	3552	3729	3922	3965	3809	3591	3532	3544	3513	3282	3316	3356	3503	3457	3309	3441	3549	3718	3961	3856	3724	3640	3671	3635	3509	3595	3718	3601	3393	3540	3756	3567	3633	3721	3578	3539	3692	3456	3430	3528	3498
3341	3502	3964	3825	3695	3636	3734	3564	3520	3802	4018	4127	3804	3556	3376	3499	3473	3519	3480	3593	3598	3655	3609	3532	3409	3388	3419	3531	3701	3849	3629	3617	3593	3604	3608	3627	3710	3518	3378	3662	3587	3498	3491	3628	3461	3621	3546	3361	3521	3570
3450	3761	3814	3639	3740	3804	3699	3459	3639	3927	3966	3790	3500	3357	3387	3569	3854	3889	3750	3824	3780	3838	3801	3724	3785	3630	3389	3384	3472	3624	3703	3671	3690	3564	3564	3499	3678	3683	3397	3363	3540	3467	3456	3429	3578	3604	3551	3508	3411	3648
3636	3851	3613	3584	3844	3804	3575	3648	3574	3743	3700	3353	3346	3381	3642	4215	4406	4391	4354	4151	4136	4192	3843	3917	3773	3691	3541	3428	3333	3435	3490	3689	3595	3711	3545	3479	3518	3670	3470	3284	3572	3546	3497	3533	3524	3533	3477	3450	3470	3710
3733	3459	3404	3789	3896	3718	3570	3663	3677	3440	3273	3472	3694	3944	4603	4708	4760	4653	4420	4434	4280	4202	4227	3872	3845	3723	3742	3662	3551	3383	3274	3475	3618	3689	3678	3569	3408	3530	3736	3419	3281	3579	3497	3413	3514	3474	3512	3622	3581	3668
3561	3413	3550	3995	3834	3776	3551	3811	3610	3450	3620	3979	4409	4579	4887	4738	4746	4330	4149	4041	4176	4025	3987	3893	3838	3701	3679	3606	3705	3486	3353	3420	3418	3514	3624	3501	3390	3394	3635	3559	3192	3590	3505	3534	3515	3584	3469	3543	3519	3542
3561	3349	3584	3985	3861	3568	3527	3703	3539	3681	3996	4487	4695	4591	4665	4361	3941	3561	3255	3398	3451	3656	3774	3813	3906	3689	3628	3615	3564	3583	3442	3314	3375	3489	3589	3520	3474	3423	3551	3577	3270	3497	3564	3347	3638	3592	3559	3539	3589	3571
3471	3422	3770	3835	3567	3383	3315	3404	3479	3650	4260	4581	4449	3997	3784	3468	3088	2873	2722	2746	2857	3188	3300	3543	3822	3700	3652	3561	3672	3559	3466	3552	3276	3513	3549	3549	3443	3394	3547	3591	3529	3453	3638	3549	3497	3615	3531	3481	3665	3463
3364	3433	3797	3702	3433	3230	3217	3204	3424	3808	4404	4395	4002	3433	3115	2721	2560	2276	2272	2361	2354	2760	2905	3177	3481	3765	3748	3665	3592	3510	3606	3476	3293	3388	3495	3589	3508	3532	3474	3590	3659	3489	3665	3450	3636	3666	3627	3515	3525	3387
3283	3460	3859	3643	3301	3317	3540	3436	3825	4272	4619	4329	3982	3154	2763	2530	2379	2249	2245	2177	2464	2447	2551	2951	3266	3582	3728	3705	3645	3578	3488	3539	3304	3331	3432	3467	3391	3378	3337	3575	3631	3554	3649	3585	3404	3582	3600	3460	3446	3430
3379	3697	4078	3797	3584	3624	3751	3998	4405	4869	4989	4575	3835	3088	2730	2635	2625	2565	2622	2618	2504	2334	2529	2592	3040	3326	3634	3843	3694	3445	3528	3412	3298	3230	3495	3523	3350	3242	3460	3598	3530	3595	3650	3511	3430	3575	3613	3499	3502	3418
3726	3991	4214	3794	3458	3553	3778	4154	4606	4967	4920	4194	3551	2797	2557	2709	2846	3127	2967	3047	2820	2379	2407	2604	3010	3292	3581	3801	3820	3619	3419	3490	3470	3206	3566	3725	3428	3323	3314	3533	3503	3507	3541	3444	3602	3435	3561	3529	3559	3527
3862	4063	4062	3675	3264	3406	3584	3941	4183	4316	4071	3566	2913	2400	2546	2605	2920	3246	3252	3234	3151	2761	2364	2415	2692	3014	3412	3849	3948	3800	3544	3423	3336	3284	3593	3641	3568	3329	3470	3516	3554	3509	3514	3528	3458	3463	3559	3598	3589	3525
3825	3823	3628	3331	3030	3243	3428	3481	3647	3751	3404	2715	2538	2301	2549	2832	3067	3107	3295	3269	3171	2781	2331	2254	2586	3003	3326	3767	3964	3683	3567	3435	3378	3209	3444	3669	3507	3197	3416	3456	3470	3371	3437	3607	3448	3565	3594	3484	3591	3530
3496	3342	3273	3124	2945	3198	3453	3409	3453	3369	2927	2619	2356	2329	2514	2855	3272	3249	3122	3148	2976	2799	2355	2192	2473	2877	3451	3776	3847	3783	3464	3442	3260	3152	3319	3590	3467	3299	3371	3395	3314	3414	3272	3541	3481	3579	3568	3515	3555	3563
3440	3197	3326	3151	2816	3095	3364	3444	3415	3090	2988	2697	2495	2329	2034	2389	2801	3333	3160	2861	2846	2547	2219	2186	2394	2980	3476	3848	3784	3629	3391	3331	3232	3255	3424	3603	3361	3243	3382	3574	3372	3340	3373	3471	3544	3508	3444	3429	3567	3606
3318	3048	3345	3178	2681	3043	3655	3789	3518	3415	3334	3156	3009	2714	2133	2083	2419	3044	2942	2595	2466	2326	2280	2209	2630	3224	3582	3944	3944	3543	3538	3317	3181	3258	3396	3598	3518	3357	3505	3449	3386	3373	3403	3418	3435	3546	3500	3516	3635	3572
3111	2923	3318	3036	2884	3618	4463	4437	4028	3952	3945	4012	3955	3645	3002	2319	2236	2671	2704	2126	2119	2239	2278	2491	2730	3415	3752	3890	3833	3618	3309	3338	3247	3341	3427	3562	3336	3363	3626	3329	3363	3359	3377	3356	3398	3383	3393	3425	3398	3544
3015	2814	3187	3262	3111	3875	4681	4458	4111	4277	4193	4359	4399	4234	3593	2718	2274	2390	2277	1857	1993	2404	2606	2696	3210	3744	3818	3906	3420	3263	3256	3234	3268	3435	3735	3452	3326	3486	3663	3273	3329	3338	3377	3356	3332	3573	3532	3481	3336	3437
3007	2987	3305	3568	3367	3851	4173	3969	3865	3932	4251	4068	4180	4287	3923	3015	2470	2424	2131	1925	2245	2787	3080	3389	3608	3970	3843	3510	3230	3016	3171	3351	3348	3548	3652	3349	3203	3565	3575	3390	3366	3482	3326	3490	3470	3599	3438	3354	3301	3517
3133	3104	3325	3452	3314	3614	3583	3326	3509	3822	4186	3807	3805	4054	3852	3246	2826	2694	2270	2305	2837	3545	3745	3937	4152	4356	3919	3261	2986	3091	3286	3384	3458	3525	3593	3283	3326	3676	3497	3250	3521	3402	3426	3372	3423	3475	3354	3376	3229	3529
2902	2919	3211	3248	3315	3595	3426	3226	3410	3798	3881	3633	3619	3918	4034	3558	3268	3072	2921	2944	3698	4461	4501	4355	4373	4145	3597	3068	2810	3126	3345	3473	3558	3592	3463	3192	3374	3433	3318	3453	3493	3490	3396	3400	3559	3465	3290	3285	3409	3434
2872	2957	3282	3153	3109	3645	3658	3272	3119	3558	3580	3510	3585	4207	4289	4089	3773	3598	3443	3632	4219	4808	4746	4354	3954	3746	3150	2966	3042	3200	3444	3427	3488	3339	3151	3194	3649	3431	3227	3515	3586	3417	3544	3389	3545	3252	3213	3334	3489	3489
3283	3198	3512	3131	3046	3754	3993	3537	3368	3451	3485	3470	3762	4281	4416	4044	3685	3751	3718	3613	4041	4417	4211	3744	3416	3110	3055	3006	3143	3390	3478	3431	3444	3320	3293	3437	3707	3296	3252	3604	3577	3335	3387	3376	3488	3276	3426	3327	3623	3648
3789	3480	3517	3511	3114	3798	4107	3963	3663	3500	3560	3638	4006	4325	4208	3712	3274	3453	3446	3172	3358	3794	3462	3046	2944	3096	3214	3388	3333	3477	3334	3369	3343	3183	3334	3605	3592	3148	3356	3612	3349	3421	3518	3505	3429	3327	3411	3511	3700	3310
4029	3332	3257	3241	3181	3504	4065	4029	3810	3769	3732	3524	3952	4243	3882	3234	3073	3276	3023	2926	3029	3197	3193	2872	3109	3274	3440	3489	3509	3324	3299	3340	3252	3233	3602	3717	3334	3138	3516	3407	3383	3583	3515	3541	3427	3316	3388	3633	3850	3491
3482	2992	2907	2962	2927	3272	3593	3690	3795	3756	3591	3379	3348	3604	3257	2956	2918	3206	3042	2909	3136	3288	3230	3252	3570	3519	3621	3523	3558	3333	3424	3148	3266	3461	3690	3583	3237	3500	3436	3267	3458	3614	3510	3556	3538	3479	3152	3751	3641	3735
2980	2847	2884	2769	2982	3182	3239	3200	3251	3605	3503	3294	2978	3087	2853	2826	2987	3058	3121	3161	3346	3578	3618	3526	3584	3752	3561	3508	3488	3460	3227	3154	3347	3614	3415	3261	3397	3536	3238	3370	3556	3543	3604	3636	3559	3339	3479	3669	3686	3669
2852	2857	3070	2937	3019	3132	2983	2951	3042	3255	3404	3297	3109	2936	2816	2698	2755	2879	2991	3335	3568	3483	3317	3423	3346	3407	3476	3472	3391	3328	3277	3370	3612	3510	3248	3390	3518	3493	3289	3476	3432	3513	3473	3561	3507	3375	3535	3612	3785	3617
2958	2938	3143	3245	3100	3092	3016	2959	3035	3233	3309	3561	3407	3363	3068	3085	3061	3346	3539	3505	3668	3559	3159	3208	3421	3333	3383	3509	3546	3491	3399	3578	3362	3324	3339	3740	3669	3334	3393	3560	3302	3410	3479	3682	3414	3366	3412	3544	3745	3580
3251	3331	3401	3519	3510	3417	3120	3074	3395	3347	3167	3296	3239	3546	3539	3659	3754	4053	3982	3816	3732	3593	3287	3151	3325	3316	3476	3343	3586	3654	3619	3367	3332	3194	3640	3587	3253	3301	3479	3511	3352	3432	3450	3464	3339	3459	3387	3694	3688	3625
3700	3892	4024	3898	3797	3640	3613	3603	3762	3805	3492	3335	3196	3466	3489	3669	3821	3725	3698	3552	3432	3308	3196	3247	3243	3416	3297	3511	3660	3570	3404	3284	3251	3465	3594	3296	3378	3467	3302	3257	3295	3307	3414	3350	3485	3337	3344	3562	3672	3732
4120	3903	3962	3981	3763	3881	3776	3885	3920	3917	3798	3828	3841	3795	3593	3543	3356	3340	3205	3228	3223	3190	3273	3267	3318	3549	3512	3355	3503	3421	3319	3475	3543	3259	3336	3427	3452	3367	3340	3353	3334	3322	3359	3501	3388	3276	3312	3481	3741	3677
3856	3619	3405	3690	3630	3698	3651	3675	3915	3814	3601	3731	3702	3758	3750	3715	3485	3463	3577	3460	3598	3428	3469	3451	3382	3316	3441	3244	3483	3437	3626	3650	3297	3203	3296	3580	3538	3357	3297	3401	3313	3267	3362	3595	3253	3337	3299	3389	3743	3660
3444	3318	3349	3290	3498	3579	3481	3418	3560	3605	3549	3458	3391	3303	3362	3477	3460	3596	3842	3698	3663	3555	3524	3286	3207	3186	3200	3344	3608	3623	3508	3408	3294	3379	3328	3452	3453	3530	3443	3416	3339	3404	3431	3205	3443	3302	3278	3506	3557	3712
3474	3340	3446	3563	3555	3558	3426	3454	3331	3490	3490	3562	3520	3373	3361	3372	3381	3428	3465	3482	3184	3340	3363	3404	3277	3359	3545	3513	3524	3392	3391	3517	3670	3439	3304	3325	3577	3567	3282	3355	3403	3355	3244	3352	3324	3128	3336	3340	3490	3585
3298	3421	3465	3640	3637	3516	3317	3386	3405	3598	3532	3674	3681	3654	3597	3700	3690	3537	3617	3563	3455	3469	3536	3483	3403	3387	3240	3207	3376	3426	3502	3568	3553	3377	3343	3424	3521	3321	3272	3460	3377	3241	3296	3284	3257	3308	3264	3360	3417	3557
3394	3440	3441	3396	3566	3529	3470	3410	3513	3612	3696	3700	3724	3696	3550	3498	3527	3506	3568	3544	3528	3551	3565	3481	3403	3317	3476	3352	3413	3516	3546	3433	3429	3505	3473	3582	3493	3493	3470	3326	3378	3387	3383	3295	3206	3311	3167	3326	3350	3507
3461	3426	3154	3353	3273	3348	3520	3579	3563	3593	3426	3477	3418	3472	3552	3324	3404	3574	3534	3525	3574	3709	3627	3469	3563	3413	3387	3425	3349	3360	3492	3450	3484	3514	3416	3448	3513	3531	3501	3361	3469	3470	3349	3294	3299	3208	3318	3263	3433	3268
3561	3333	3358	3306	3337	3436	3404	3492	3460	3470	3568	3356	3485	3449	3546	3438	3590	3492	3583	3594	3481	3526	3622	3543	3415	3349	3427	3435	3435	3522	3454	3420	3349	3394	3518	3470	3541	3531	3599	3467	3373	3351	3416	3360	3211	3324	3092	3278	3239	3344
3529	3440	3212	3402	3290	3528	3457	3434	3363	3381	3294	3481	3542	3604	3804	3780	3898	3862	3910	3577	3597	3467	3641	3548	3476	3390	3405	3329	3446	3496	3461	3362	3367	3517	3495	3528	3583	3596	3502	3354	3263	3404	3197	3321	3315	3373	3245	3289	3324	3466
3195	3234	3437	3366	3305	3341	3459	3479	3529	3461	3336	3452	3541	3474	3741	3697	3715	3631	3802	3630	3577	3347	3487	3504	3505	3255	3303	3443	3619	3505	3481	3444	3369	3311	3313	3528	3464	3478	3438	3407	3453	3268	3320	3370	3389	3440	3297	3296	3366	3383
3082	3132	3211	3398	3219	3217	3385	3364	3374	3307	3478	3522	3720	3788	3655	3347	3254	3349	3591	3723	3664	3638	3679	3719	3600	3597	3477	3418	3465	3456	3450	3419	3405	3495	3385	3475	3396	3491	3558	3328	3318	3424	3456	3201	3456	3468	3261	3335	3228	3397
3195	3288	3387	3333	3197	3168	3295	3319	3402	3352	3314	3365	3528	3434	3267	3056	2905	2999	3169	3538	3804	3716	3705	3587	3541	3469	3400	3545	3486	3597	3457	3414	3370	3386	3434	3462	3449	3535	3480	3440	3468	3320	3227	3418	3271	3308	3382	3220	3444	3372
3349	3429	3467	3405	3212	3237	3237	3370	3351	3336	3493	3530	3629	3386	3138	2859	2778	2836	2862	3081	3491	3659	3710	3567	3566	3641	3583	3465	3525	3444	3417	3349	3362	3507	3402	3525	3482	3539	3488	3483	3287	3376	3301	3370	3385	3373	3342	3391	3227	3345
3491	3479	3337	3255	3198	3255	3335	3428	3496	3450	3371	3470	3503	3353	3040	2927	2916	2895	2839	3108	3566	3721	3600	3626	3534	3505	3355	3382	3453	3674	3525	3451	3337	3456	3392	3406	3389	3517	3489	3307	3402	3399	3329	3445	3403	3458	3432	3222	3206	3363
3475	3353	3346	3378	3173	3246	3301	3379	3353	3418	3410	3480	3502	3460	3173	2869	2596	2657	2834	3308	3490	3667	3590	3564	3571	3538	3457	3426	3551	3654	3483	3395	3408	3478	3417	3314	3428	3467	3431	3437	3378	3365	3380	3484	3365	3452	3391	3282	3269	3321
3446	3426	3405	3312	3251	3244	3318	3203	3342	3398	3335	3165	3455	3445	3344	3198	3092	3064	3405	3573	3701	3718	3707	3507	3439	3437	3434	3539	3658	3701	3516	3451	3291	3346	3426	3379	3348	3439	3424	3454	3348	3363	3369	3478	3422	3505	3358	3270	3220	3325
3574	3433	3463	3380	3455	3285	3282	3419	3519	3444	3382	3185	3454	3552	3680	3513	3523	3476	3475	3576	3589	3465	3633	3554	3528	3515	3504	3456	3573	3645	3419	3532	3461	3414	3301	3491	3527	3379	3514	3357	3326	3273	3450	3419	3425	3309	3452	3356	3335	3288
3349	3440	3363	3393	3374	3354	3323	3494	3582	3501	3349	3226	3421	3471	3547	3644	3562	3558	3616	3729	3558	3635	3460	3490	3342	3507	3399	3464	3578	3621	3554	3495	3332	3350	3417	3356	3469	3385	3545	3307	3335	3492	3439	3472	3457	3410	3390	3360	3242	3280
3365	3276	3353	3463	3418	3229	3292	3496	3517	3472	3384	3324	3306	3189	3261	3392	3518	3537	3556	3554	3538	3654	3594	3622	3559	3479	3419	3492	3415	3585	3561	3582	3380	3473	3366	3423	3426	3373	3519	3455	3563	3391	3436	3423	3478	3329	3431	3331	3240	3347
3436	3411	3343	3389	3347	3454	3421	3306	3401	3353	3341	3243	3279	3328	3229	3145	3199	3161	3267	3475	3564	3542	3573	3302	3443	3492	3527	3586	3485	3491	3543	3468	3470	3572	3387	3389	3376	3411	3535	3480	3486	3299	3428	3510	3413	3381	3331	3388	3361	3315
3493	3328	3515	3437	3501	3392	3469	3398	3410	3492	3332	3366	3249	3363	3290	3160	3163	3110	3179	3257	3438	3486	3367	3298	3344	3465	3470	3458	3569	3494	3474	3440	3374	3245	3420	3389	3439	3497	3402	3479	3422	3316	3399	3559	3380	3498	3438	3310	3359	3390
3510	3403	3404	3447	3269	3380	3480	3497	3523	3629	3448	3470	3402	3354	3408	3343	3414	3293	3235	3280	3483	3477	3378	3263	3308	3320	3390	3326	3439	3512	3515	3419	3358	3462	3443	3381	3409	3443	3390	3422	3259	3259	3367	3507	3482	3471	3555	3429	3449	3363
3455	3317	3281	3409	3305	3286	3261	3561	3588	3557	3464	3395	3394	3268	3294	3095	3331	3245	3185	3259	3440	3460	3369	3431	3377	3282	3512	3451	3513	3414	3357	3345	3369	3427	3331	3392	3336	3399	3453	3429	3333	3259	3559	3453	3548	3433	3490	3370	3373	3448
3379	3325	3323	3389	3242	3350	3281	3259	3304	3473	3334	3157	3116	3122	3159	3113	3187	3071	3132	3248	3221	3409	3259	3184	3258	3345	3276	3322	3361	3368	3432	3375	3385	3247	3367	3280	3297	3432	3279	3350	3364	3334	3400	3381	3473	3462	3464	3454	3360	3488
3355	3356	3409	3301	3258	3416	3296	3331	3424	3330	3335	3305	3277	3214	3285	3271	3288	3139	3110	3337	3355	3378	3268	3213	3335	3183	3258	3389	3325	3401	3292	3358	3279	3188	3303	3330	3294	3344	3340	3237	3299	3295	3488	3473	3489	3381	3454	3241	3466	3568
3188	3351	3426	3548	3403	3611	3651	3688	3623	3692	3659	3526	3653	3592	3524	3507	3291	3181	3087	3160	3207	3199	3126	3242	3254	3275	3281	3288	3270	3331	3370	3387	3370	3275	3282	3316	3357	3252	3324	3338	3304	3307	3271	3437	3368	3454	3379	3426	3538	3641
3289	3381	3475	3589	3575	3732	3860	3793	3865	3867	3846	3763	3745	3691	3590	3762	3631	3461	3379	3267	3193	3254	3155	3142	3200	3302	3352	3228	3216	3221	3334	3230	3227	3169	3442	3247	3383	3297	3349	3220	3235	3227	3294	3310	3411	3277	3452	3366	3501	3483
3472	3548	3691	3636	3588	3574	3760	3608	3744	3815	3685	3577	3594	3587	3539	3500	3517	3535	3521	3570	3324	3351	3207	3090	3290	3273	3265	3128	3271	3383	3231	3282	3244	3199	3296	3312	3388	3259	3211	3282	3332	3347	3461	3265	3226	3344	3268	3469	3385	3405
3616	3483	3419	3546	3288	3147	3185	3180	3145	3227	3214	3060	3079	3159	3110	3153	3197	3294	3402	3465	3549	3149	3091	3100	3205	3197	3257	3208	3091	3221	3251	3234	3289	3328	3244	3300	3284	3202	3195	3196	3272	3251	3416	3330	3359	3380	3243	3412	3398	3436
3302	3154	3204	3035	3036	2916	2802	2927	2883	2870	2816	2860	2846	2990	3099	2993	3098	2958	3063	3312	3513	3418	3129	3106	3103	3289	3215	3225	3165	3175	3286	3129	3205	3245	3233	3332	3351	3215	3162	3188	3232	3225	3401	3444	3358	3165	3210	3298	3401	3436
3221	2907	2922	2988	2842	2739	2687	2768	2643	2739	2871	2836	2780	2824	2879	2944	2990	2871	2854	3095	3397	3371	3236	2983	3117	3269	3180	3165	3140	3144	3270	3150	3280	3159	3213	3335	3325	3239	3149	3280	3162	3209	3338	3369	3252	3214	3204	3311	3356	3450
3179	2961	3028	3029	2624	2527	2749	2892	2878	2775	2771	2843	2847	2984	2787	2773	2854	2942	2809	2956	3232	3418	3298	3127	3135	3382	3186	3258	3034	3189	3231	3129	3169	3160	3255	3164	3286	3218	3117	3195	3322	3117	3163	3332	3124	3112	3310	3282	3451	3325
2934	2796	3146	2865	2709	2860	3325	3265	3163	3119	3289	3056	3389	3398	3331	2972	2943	3108	2944	2816	3198	3389	3287	3183	3175	3338	3313	3134	3173	3113	3264	3069	3201	3179	3272	3252	3324	3235	3065	3233	3162	3297	3258	3271	3040	3075	3316	3452	3621	3287
2885	2759	2850	2863	2850	3357	3825	3667	3472	3582	3570	3554	3797	4159	3832	3399	3124	3076	2999	2791	3104	3477	3347	3120	3240	3410	3299	3067	3158	3154	3154	3144	3179	3331	3306	3261	3276	3215	3175	3163	3297	3240	3106	3242	3130	3124	3299	3420	3591	3270
2985	2740	2882	2847	2822	3456	3758	3518	3401	3448	3389	3455	3817	4146	4076	3621	3320	3124	2962	2854	3178	3443	3494	3132	3318	3335	3313	3137	3143	3192	3142	3166	3144	3170	3218	3207	3154	3254	3212	3219	3057	3169	3309	3151	3121	2984	3303	3413	3559	3308
3143	2936	2965	2874	2913	3299	3405	3227	3226	3294	3370	3236	3395	3667	3648	3294	3171	3026	2957	2740	2960	3467	3421	3224	3308	3511	3410	3233	3116	3232	3361	3209	3254	3233	3251	3213	3203	3162	3154	3320	3133	3140	3277	3166	3040	3028	3306	3449	3534	3381
3019	2740	2866	2722	2699	3129	3305	3012	3096	3352	3294	3076	3059	3420	3285	3053	2880	3006	2956	2871	3197	3399	3460	3158	3304	3434	3266	3093	3253	3302	3322	3268	3267	3438	3480	3310	3218	3187	3213	3235	3186	3195	3144	3235	3144	3161	3236	3479	3498	3434
2898	2509	2710	2587	2576	3242	3475	3036	3161	3163	3160	2958	3159	3535	3378	3118	3027	3088	2958	2887	3245	3636	3442	3212	3333	3459	3243	3145	3167	3276	3260	3133	3309	3365	3384	3230	3246	3220	3431	3372	3273	3225	3274	3268	3271	3155	3155	3466	3519	3405
2896	2601	2712	2519	2707	3200	3482	3288	3195	3029	2926	2901	3338	3636	3585	3235	3002	3140	2978	2889	3306	3483	3461	3325	3276	3336	3294	3192	3172	3338	3367	3274	3229	3328	3507	3341	3309	3240	3399	3406	3271	3163	3164	2996	3215	3188	3355	3365	3485	3406
3281	2971	3058	2864	2825	3473	3781	3506	3239	3153	3023	3105	3348	3747	3790	3247	2994	3182	3014	2882	3289	3517	3486	3284	3248	3347	3306	3152	3250	3393	3381	3390	3411	3471	3433	3405	3235	3294	3284	3365	3337	3225	3255	3169	3137	3132	3295	3565	3530	3538
3474	3222	3291	3035	2998	3556	3781	3670	3606	3584	3385	3420	3440	3638	3475	2958	2881	3062	3034	2942	3287	3574	3362	3333	3145	3388	3313	3248	3255	3499	3355	3387	3406	3459	3352	3377	3315	3402	3408	3425	3284	3255	3326	3302	3126	3319	3333	3553	3600	3483
3238	2991	2985	2830	2958	3239	3650	3477	3583	3776	3719	3480	3502	3416	3016	2734	2838	2994	3121	2915	3229	3478	3356	3192	3281	3225	3311	3169	3279	3235	3426	3289	3403	3390	3466	3535	3397	3349	3472	3416	3361	3218	3373	3293	3220	3240	3239	3396	3575	3529
2949	2709	2742	2647	2575	2931	3073	3226	3384	3652	3591	3256	3115	3014	2706	2692	2697	3004	2941	2949	3133	3308	3329	3152	3196	3071	3060	3279	3301	3392	3353	3283	3374	3545	3560	3484	3446	3460	3532	3345	3153	3193	3421	3381	3119	3126	3157	3218	3566	3473
2839	2638	2779	2671	2606	2671	2835	2903	3017	3059	3039	2767	2718	2964	2768	2657	2605	2880	2918	3082	3295	3347	3127	3045	3089	3113	3091	3022	3253	3174	3208	3255	3366	3466	3389	3431	3348	3299	3477	3266	3234	3319	3357	3327	3160	3133	3147	3396	3681	3531
2964	2815	2802	2619	2581	2652	2880	2941	2957	2893	2879	2597	2588	2767	2737	2403	2611	2901	2978	3226	3400	3298	3188	3009	3064	3109	3113	3045	3311	3245	3225	3177	3315	3267	3385	3287	3448	3368	3456	3221	3235	3429	3426	3355	3209	3075	3155	3443	3607	3510
2978	2825	2870	2817	2728	2868	2840	2871	2832	3019	2902	2801	2792	2946	2641	2735	2955	3191	3380	3400	3307	3220	3026	3138	3076	3115	3096	3211	3206	3321	3101	3174	3314	3284	3333	3337	3381	3214	3165	3280	3133	3220	3246	3339	3168	3140	3142	3497	3565	3537
3259	3118	3242	3271	3249	3232	3202	2934	2969	3124	3132	3175	3214	3246	3045	3093	3410	3680	3555	3358	3243	3108	3102	3191	3180	3098	3060	3248	3148	3210	3129	3113	3218	3310	3304	3310	3363	3241	3286	3109	3175	3250	3334	3163	3096	3063	3223	3318	3343	3331
3516	3411	3480	3503	3485	3715	3552	3475	3361	3404	3351	3445	3465	3526	3512	3495	3624	3585	3380	3240	3198	3110	3075	3004	3103	3071	3094	3133	3095	3060	3163	3089	3250	3300	3256	3377	3281	3293	3099	3177	3215	3183	3172	3145	3010	3041	3038	3307	3282	3236
3597	3326	3402	3478	3425	3519	3754	3572	3586	3527	3561	3417	3553	3619	3436	3467	3385	3362	3109	3222	3165	3233	3156	3254	3177	3049	3038	3223	3138	3003	3081	3103	3177	3254	3246	3253	3244	3297	3136	3057	3259	3176	3086	2899	3075	2985	3130	3117	3124	3123
3262	2945	3103	3077	3298	3277	3265	3217	3431	3493	3412	3459	3446	3463	3261	3338	3338	3310	3186	3197	3222	3211	3252	3166	3081	3028	3196	3094	3119	3044	3148	3051	3211	3222	3197	3267	3256	3255	3117	3155	3252	3135	3102	2952	2976	3104	3101	3054	3133	3135
2959	2815	2902	2972	2987	3005	3043	3049	3205	3293	3414	3410	3322	3323	3094	3147	3263	3184	3238	3266	3270	3215	3234	3300	3148	3108	3074	3115	3032	3026	3156	3183	3209	3225	3100	3031	3177	3069	3154	3176	3153	3028	2967	3014	3038	3041	3054	2941	2980	3088
2997	2845	2964	2967	2998	3014	3118	3071	3155	3304	3335	3261	3248	3355	3228	3325	3365	3337	3242	3384	3309	3344	3268	3179	3154	3153	3078	3015	3051	3116	3214	3174	3239	3167	3212	3032	3100	3137	3072	3150	3209	2835	2989	3066	2989	3081	3079	2944	2972	3153
2989	2886	2984	3101	3194	3182	3242	3190	3207	3469	3559	3570	3361	3436	3392	3446	3431	3448	3384	3406	3321	3422	3421	3319	3161	3136	3096	3163	3113	3174	3217	3247	3179	3160	3150	3156	3078	3198	3209	3256	3078	3091	2947	2932	2979	3056	3050	2936	2928	3181
3131	2968	2988	3156	3107	3156	3195	3270	3460	3419	3612	3461	3325	3322	3404	3265	3481	3354	3287	3490	3512	3428	3454	3280	3222	3114	3084	3080	3080	3260	3347	3286	3169	3169	3144	3160	3260	3199	3174	3178	3069	3127	3024	3113	3062	2957	3034	3019	3007	3081
3061	3057	3032	3183	3041	3111	3034	3071	3272	3204	3330	3147	3172	3284	3274	3323	3388	3242	3306	3441	3498	3357	3273	3243	3218	3257	3161	3033	3114	3276	3354	3178	3330	3257	3103	3291	3401	3319	3223	3208	3070	3035	3006	3178	3007	2980	3051	3131	3128	3040
3264	3222	3255	3220	3138	3116	3107	3087	3135	3053	3166	3099	3209	3151	3188	3248	3401	3331	3278	3480	3314	3312	3190	3232	3142	3252	3237	3203	3147	3368	3368	3342	3333	3241	3209	3249	3274	3234	3182	3214	3222	3095	3154	3205	2909	2989	3168	3122	3093	2930
3300	3246	3270	3232	3168	3097	3247	3131	3167	3113	3116	3166	3090	3207	3255	3409	3382	3364	3287	3315	3430	3432	3329	3220	3255	3129	3277	3135	3137	3298	3386	3265	3240	3343	3156	3204	3406	3224	3063	3191	3150	3106	3149	3060	3089	3098	3137	3098	3077	3024
3317	3251	3127	3291	3094	3105	3097	3261	3094	3134	3160	2973	3133	3187	3279	3229	3239	3255	3184	3330	3319	3208	3156	3383	3332	3234	3149	3266	3185	3259	3318	3263	3348	3290	3299	3170	3168	3138	3151	3226	3306	3192	3080	3175	3090	3098	3234	3190	3139	3211
3228	3159	3097	3143	3030	2870	3046	3041	2987	3090	3031	2985	3123	3125	3207	3169	3209	3166	3146	3239	3286	3227	3249	3328	3271	3220	3093	3186	3269	3424	3310	3184	3361	3391	3312	3305	3295	3231	3271	3120	3273	3097	3087	3042	3164	3239	3335	3220	3119	3152
3169	3100	2906	3182	2913	3033	3259	3164	3219	3236	3070	3273	3307	3200	3132	3169	3176	3135	3118	3213	3190	3308	3263	3273	3274	3100	3106	3084	3182	3306	3323	3326	3326	3451	3262	3207	3094	3231	3259	3101	3218	3182	3157	3010	3089	3041	3231	3219	3204	3235
3227	3061	3146	3191	3142	3078	3365	3440	3315	3351	3343	3398	3379	3283	3067	3090	3191	3149	3110	3233	3392	3353	3399	3380	3153	3075	3155	3040	3130	3218	3278	3293	3388	3330	3338	3206	3211	3274	3226	3165	3258	3117	3050	3089	3103	3059	3056	3114	3151	3202
3044	2960	3013	3256	3251	3318	3480	3292	3445	3319	3319	3294	3373	3217	3032	3165	3213	3152	3088	3324	3302	3221	3190	3182	3034	2945	3057	3025	3160	3218	3292	3225	3240	3249	3120	2967	3198	3262	3206	3226	3203	3209	3197	3186	3153	3137	3257	3047	3099	3287
3070	3051	3073	3251	3233	3127	3340	3204	3168	3259	3111	3106	3349	3168	3075	3101	3195	3078	3093	3080	3075	2986	3052	2975	2944	2876	2957	3038	3161	3224	3178	3170	3238	3253	3086	3007	3142	3179	3197	3097	3116	3062	3112	3187	3123	3142	3171	3093	3281	3178
3180	3084	3085	3276	3173	3225	3136	3126	3172	3145	3106	3062	3232	3238	2980	3148	3138	3107	2993	3007	3165	3050	2969	2955	2926	2944	3046	3147	3124	3223	3051	3192	3209	3191	3130	3135	3195	3145	3065	2981	3034	3088	2959	3014	2952	3006	3022	3172	3196	3087
3204	2962	3120	3165	3140	3051	3070	3135	3318	3286	3239	3083	3308	3263	3057	3153	3324	3202	3015	3249	3231	3251	3111	2994	3005	2973	3059	2961	3069	3076	3055	3024	3219	3130	3210	3091	3099	2985	2895	2971	3065	3239	3025	2998	3030	2975	3113	3106	3095	2997
3183	3017	3076	3098	3105	3172	3128	3206	3491	3559	3479	3246	3246	3333	3202	3203	3304	3329	3317	3375	3470	3437	3236	3243	3150	3084	3150	2933	3013	3082	2989	3081	3211	3277	3156	3015	2965	3025	2860	3058	3158	3145	3149	3215	3213	3031	3104	3076	3050	3088
3183	3107	2996	3052	2926	3086	3177	3321	3506	3599	3478	3295	3364	3329	3262	3230	3242	3258	3382	3313	3460	3365	3379	3316	3276	3324	3269	3096	3050	3243	3063	3195	3229	3329	3165	3047	2806	3035	3115	3085	3215	3129	3211	3214	3276	3250	3123	3060	3086	3159
3236	3087	3199	3084	2960	3145	3344	3296	3334	3395	3421	3385	3413	3341	3405	3360	3265	3227	3284	3395	3222	3122	3357	3271	3224	3157	3194	3073	2988	3271	3286	3161	3170	3274	3128	3003	2896	3078	3175	3134	3123	3075	3110	3112	3131	3198	3088	3166	3132	3147
3151	3229	3201	3232	3009	3158	3311	3176	2997	3055	3206	3207	3292	3239	3369	3336	3158	3175	3282	3183	3042	2940	3085	3239	3194	3163	3148	3149	2922	3315	3336	3248	3194	3085	3163	3034	3121	3261	3138	3123	3085	2993	2897	2830	2894	2923	2918	3097	3245	3279
2995	3288	3428	3261	3017	3109	3154	2984	2801	2757	3014	3112	2963	3254	3429	3318	3014	3108	3125	3086	2836	2704	2935	3072	2879	2894	3244	3253	3184	3213	3265	3195	3102	3104	3194	3091	3222	3247	3185	3118	2989	3162	2764	2666	2855	2825	2934	3171	3326	3505
2989	3203	3485	3279	3034	2883	2986	2872	2516	2593	2870	2779	2794	3133	3527	3438	3118	2976	3011	3002	2745	2556	2767	3011	2906	3047	3238	3287	3172	3161	3271	3175	3072	3187	3207	3137	3194	3283	3258	3083	2994	2977	2741	2460	2540	2665	2953	3131	3625	3506
2869	3362	3665	3403	3052	2954	2986	2693	2246	2538	2898	2831	2858	3135	3508	3465	3199	3047	3013	2775	2549	2393	2789	2858	2933	2998	3337	3458	3122	3134	3320	3330	3222	3183	3316	3181	3134	3297	3261	3146	3083	2996	2657	2401	2523	2753	2947	3257	3629	3529
2954	3380	3509	3414	2963	3172	3165	2824	2505	2686	3041	2929	2802	3248	3598	3512	3188	3099	3143	2944	2680	2589	2819	2993	2932	3274	3395	3281	3089	2977	3321	3259	3302	3185	3172	3171	3146	3347	3394	3181	3023	2874	2768	2557	2625	2852	3013	3289	3739	3597
2836	3304	3575	3227	2938	2983	3285	3024	2661	2913	3187	3134	2827	3266	3597	3459	3301	3036	3034	3081	2841	2622	2951	3139	3029	3151	3268	3312	3018	3032	3392	3344	3123	3118	3271	3063	3083	3344	3377	3303	3235	3032	2973	2838	2802	3220	3034	3350	3708	3608
2888	3233	3440	3183	2968	2982	3354	3071	2773	2811	3297	3077	2800	3281	3565	3514	3064	2785	2942	3010	2794	2799	2946	3019	2918	3006	3389	3230	3181	3124	3313	3284	3129	3082	3058	3079	3043	3326	3433	3137	3092	3090	2945	2861	2955	3123	3024	3329	3792	3550
2875	3391	3498	3272	2904	3036	3128	2928	2800	2738	3181	3123	2824	3189	3647	3402	2995	2964	3054	2970	2723	2716	2825	2946	2776	3024	3260	3373	3066	3186	3265	3164	3129	3150	3060	3097	3136	3348	3288	3087	2988	2880	2857	2721	2851	2858	2923	3241	3831	3549
2962	3353	3576	3195	2828	2931	3204	2940	2682	2697	3000	2975	2834	3116	3622	3505	3166	3055	2945	2989	2681	2552	2822	2932	2838	3112	3419	3346	3118	3101	3250	3232	3005	3091	3045	3003	3100	3193	3274	3071	2888	2932	2822	2696	2880	3048	3010	3328	3718	3596
2904	3304	3508	3184	2993	3097	3134	3006	2526	2681	3067	2899	2782	3076	3485	3518	3215	3028	3102	2987	2714	2632	2760	3006	2870	3124	3427	3351	3191	3147	3206	3129	3089	3212	3075	2906	3020	3264	3302	3154	2980	2979	2857	2704	2888	3096	3000	3451	3642	3648
2808	3403	3547	3219	2914	2943	3118	2891	2608	2714	3220	3081	2730	3151	3319	3486	3179	3062	3091	2940	2674	2535	2847	2999	2889	3091	3483	3310	2987	3026	3145	3254	3048	3098	3190	2958	2933	3255	3262	3113	3053	3000	2778	2674	2784	2977	2865	3252	3732	3530
2789	3462	3422	3361	2960	3073	3194	2919	2618	2825	3213	2996	2846	3057	3508	3343	3049	2983	2910	2978	2713	2625	2828	2930	2776	3100	3395	3345	2877	3006	3155	3108	3079	3109	3086	3004	3013	3179	3353	3083	2948	3046	2798	2607	2853	2994	2847	3090	3652	3546
2764	3302	3604	3298	3013	2974	3267	2945	2688	2748	3267	2948	2741	3091	3488	3387	2997	2909	3018	2927	2834	2645	2820	2891	2888	3091	3386	3324	3126	3021	3230	3199	2911	3026	3049	3128	2955	3248	3359	2994	3007	3025	2777	2562	2743	3004	2837	3218	3715	3514
2856	3376	3603	3364	2988	3132	3252	3066	2696	2889	3099	2910	2613	2858	3389	3327	2871	3000	2942	3005	2768	2624	2790	2925	2733	2871	3423	3434	3133	3063	3155	3103	3078	3016	3056	3043	3128	3307	3339	3163	2998	3019	2772	2666	2820	3036	3029	3359	3662	3572
2778	3295	3622	3275	2957	3154	3107	2989	2646	2915	3049	2758	2687	2987	3459	3343	3037	2848	2949	2956	2797	2646	2741	3023	2955	3009	3354	3330	3141	2971	3144	3168	3110	3023	3183	2973	3055	3167	3255	3144	2932	3031	2841	2664	2782	3000	2969	3316	3642	3363
2816	3354	3628	3210	2902	2989	3109	2931	2629	2740	3163	2947	2655	3049	3420	3468	3004	2967	2910	2863	2727	2581	2783	3176	2866	2969	3232	3169	3058	2899	3102	3066	3006	3065	2958	2927	3062	3185	3173	3156	2964	3015	2713	2648	2869	2890	2827	3088	3678	3402
2722	3232	3515	3078	2825	2905	3136	2971	2496	2811	3118	3047	2736	3180	3485	3488	3122	2812	2975	2863	2718	2639	2795	3061	2843	2918	3303	3268	3041	3021	3162	3095	3026	3114	3031	2972	2891	3085	3249	3190	3094	3007	2718	2793	2849	3058	3030	3260	3696	3475
2764	3062	3427	3061	2696	2717	3072	2910	2534	2691	3151	3027	2771	2966	3511	3457	3057	2863	2951	2937	2797	2787	2867	2938	2779	2927	3250	3287	3012	3034	3122	3221	3011	3107	2994	2990	3065	3324	3250	3250	3124	3020	2876	2657	2888	3040	3012	3260	3648	3585
2764	3150	3492	3165	2845	2884	3035	2912	2576	2663	2994	2917	2610	3002	3527	3369	3079	2950	2992	3087	2892	2639	2936	2908	2871	2979	3293	3358	3092	3009	3107	3078	3004	3079	3011	2964	3003	3255	3358	3144	3041	3047	2905	2689	2914	2995	2964	3255	3574	3490
2776	3339	3525	3091	2806	2811	2963	2823	2528	2722	3037	2896	2549	2969	3526	3482	3153	3024	3059	3055	2787	2726	2916	2983	2921	3024	3449	3449	3167	2975	3099	3074	3070	3079	3051	2951	3041	3171	3226	3064	3008	2962	2909	2664	2773	2843	2916	3295	3670	3395
2817	3239	3383	3103	2728	2626	2866	2668	2484	2595	2933	2718	2548	3185	3468	3559	3145	2916	2905	3071	2815	2685	2873	3015	3008	3108	3585	3419	3037	3072	3137	3164	3096	3093	2981	3043	3100	3240	3291	3168	3102	3053	2894	2664	2842	2995	2923	3162	3616	3566
2686	3252	3311	2944	2611	2683	2813	2645	2545	2564	2815	2809	2596	2996	3502	3337	3080	2969	2882	2898	2881	2700	2926	3101	2924	2981	3404	3320	2957	3028	3128	3137	3071	3006	2983	2926	3052	3324	3372	3063	3082	3116	2839	2627	2761	3009	2992	3277	3690	3436
2762	3123	3191	2909	2711	2791	2894	2902	2632	2595	2931	2871	2617	2965	3524	3419	3028	2948	2864	2993	2837	2641	2870	3062	2871	2992	3307	3361	3000	3072	3191	3108	3104	3033	3061	2948	3149	3123	3266	3143	3051	2968	2919	2634	2788	2906	2870	3006	3508	3415
2648	3083	3446	3072	2641	2920	3039	3019	2533	2616	2949	2797	2603	2990	3481	3364	3145	2976	2988	2846	2751	2601	2847	2993	2825	2966	3354	3244	3078	3021	3105	3112	3025	3077	3119	3006	3164	3324	3358	2967	3039	2975	2854	2757	2785	2959	2778	3146	3582	3482
2634	3071	3358	3157	2784	2860	2983	2765	2565	2615	3011	2761	2658	3038	3352	3449	3214	2976	2866	2963	2655	2593	2767	2986	2676	2971	3223	3385	3027	2885	3074	2988	3165	3029	3009	3015	3117	3349	3353	3024	2871	2900	2980	2742	2770	2982	2933	3149	3595	3513
2541	3039	3289	3233	2762	2811	2958	2886	2498	2720	3057	2878	2578	3056	3516	3607	3124	2975	2874	2941	2719	2708	2858	2906	2685	2918	3264	3251	2900	2942	3051	3136	2921	3033	3147	2973	3142	3172	3326	3192	2925	3006	2858	2710	2746	2950	2807	3089	3685	3540
2450	3061	3252	3028	2765	2650	2935	2920	2606	2726	3101	2924	2736	3077	3595	3486	3125	2916	2970	2937	2794	2736	2757	2935	2797	2900	3238	3286	2831	2822	2996	3094	2872	2974	2965	2918	2986	3230	3258	3121	2960	2863	2830	2666	2707	2786	2775	2919	3283	3318
2619	2989	3297	3022	2684	2739	2954	2875	2665	2723	3026	2964	2751	3207	3662	3580	3116	2921	2872	2922	2664	2583	2831	2834	2686	3016	3151	3285	2963	2852	3003	3061	2866	2969	3052	2883	3012	3243	3181	3064	2853	2888	2680	2553	2711	2921	2845	3013	3474	3376
2654	3123	3336	3097	2749	2709	2826	2817	2400	2684	2915	2948	2661	2989	3458	3548	3151	3036	2945	2937	2681	2451	2861	2866	2671	2829	3359	3344	2978	2942	3024	3007	2918	2995	3015	2888	2979	3231	3242	2994	2866	2875	2667	2591	2778	2806	2880	3064	3480	3403
2592	3102	3343	3123	2758	2759	2838	2808	2567	2605	2972	2810	2620	2990	3534	3640	3301	2965	2932	2922	2702	2603	2793	3032	2769	2940	3183	3393	3009	2769	3018	3139	3057	2975	3019	2921	2959	3129	3223	3059	2857	2784	2762	2573	2762	2877	2736	2916	3522	3295
2669	3200	3348	3133	2811	2832	2951	2786	2536	2645	2856	2853	2639	3050	3561	3582	3130	2972	2977	2906	2792	2530	2708	2875	2766	2898	3290	3315	2896	2760	3003	3046	2985	3037	2997	2952	3058	3225	3126	2999	2849	2759	2613	2610	2697	2762	2690	2948	3431	3316
2776	3228	3565	3236	2917	2936	2902	2736	2527	2482	2970	2806	2620	3058	3517	3545	3063	2957	2877	2905	2732	2427	2736	2916	2790	2841	3332	3233	3126	2804	3077	3083	2962	2937	3063	3002	2995	3219	3218	2978	2781	2805	2612	2562	2817	2907	2881	3129	3500	3537
2712	3271	3676	3222	2880	2863	2868	2722	2456	2522	2788	2663	2559	2939	3506	3314	3010	2848	2812	2897	2620	2415	2670	2791	2713	2882	3227	3248	2952	2872	3039	2980	2978	2964	3050	3039	3084	3264	3248	3027	2937	2721	2607	2605	2839	2930	2795	3107	3703	3537
2753	3198	3529	3204	2983	2881	2962	2797	2577	2520	2811	2701	2647	2957	3409	3274	2997	2789	2869	2988	2548	2424	2624	2863	2770	2792	3206	3208	2972	2933	2942	3066	2991	2821	2947	2951	2973	3181	3168	2944	2767	2871	2651	2623	2799	2873	2728	3044	3514	3374
2800	3232	3565	3236	2981	2941	2959	2880	2547	2626	2896	2936	2719	2941	3298	3319	2914	2752	2904	2769	2560	2355	2590	2779	2760	2871	3126	3204	2913	2761	2803	2986	2781	2873	2899	2823	2961	3115	3071	2888	2913	2958	2754	2613	2715	2830	2823	2826	3223	3153
2630	3289	3405	3223	2892	2861	2835	2699	2480	2486	2765	2682	2638	2928	3284	3315	2755	2705	2709	2625	2396	2284	2548	2665	2641	2837	3061	3081	2861	2748	2866	2918	2785	2844	2878	2779	2862	3026	3087	3018	2910	2948	2711	2629	2753	2940	2904	3143	3445	3328
2643	3289	3509	3122	2887	2742	2710	2541	2535	2493	2793	2749	2635	2908	3410	3275	2923	2687	2756	2660	2352	2270	2326	2640	2476	2750	3216	2995	2853	2775	2985	2841	2839	2910	2877	2776	2864	3016	3066	2935	2848	2812	2474	2409	2636	2785	2877	3137	3359	3421
2669	3124	3334	3169	2791	2757	2820	2788	2567	2579	2930	2718	2591	2930	3347	3216	2908	2667	2793	2753	2610	2397	2557	2749	2660	2791	3167	2994	2822	2797	2924	2966	2750	2857	2879	2786	2821	2928	3065	2826	2622	2481	2347	2283	2331	2603	2718	2939	3336	3193
2705	3154	3468	3156	2880	2941	3003	2903	2586	2740	2994	2935	2706	2975	3334	3179	2928	2825	2789	2831	2568	2521	2752	2962	2687	2910	3120	3118	2743	2724	2884	2837	2731	2878	2869	2705	2741	2841	2946	2716	2576	2674	2595	2417	2425	2515	2586	2714	3209	3068
2663	3220	3404	3077	2742	2800	2815	2677	2419	2462	2769	2815	2676	2834	3228	3182	2950	2779	2833	2698	2510	2417	2672	2790	2738	2804	3293	3207	2827	2663	2860	2889	2818	2846	2821	2895	2767	2917	2950	2798	2744	2834	2718	2594	2542	2716	2822	2952	3216	3222
2913	3232	3596	3205	2881	2738	2688	2477	2329	2283	2627	2693	2546	2958	3184	3321	2907	2768	2751	2677	2376	2334	2556	2736	2717	2861	3170	3222	2897	2852	2896	2979	2825	2921	2943	2904	2883	2924	3070	2979	2998	3007	2912	2773	2689	2942	3024	3063	3200	3124
2843	3380	3589	3291	2831	2669	2808	2632	2322	2294	2658	2583	2600	2800	3307	3401	2880	2703	2776	2741	2440	2401	2587	2848	2817	2803	3057	3141	2914	2856	2824	2917	2890	2862	2924	2953	2800	3006	3041	2967	2972	3001	3024	2980	2885	2856	2896	2875	2886	2906
2783	3164	3327	3185	2828	2772	2764	2649	2498	2371	2660	2675	2542	2948	3347	3244	2958	2692	2757	2688	2568	2423	2597	2735	2652	2773	3141	3073	2829	2810	2926	2814	2856	2934	2885	2893	2865	2746	2934	2962	3012	3121	3093	3024	3083	3004	2961	2845	2877	2780
2540	2818	3041	2954	2810	2803	2775	2737	2459	2438	2742	2680	2666	2837	3146	3126	2768	2647	2665	2557	2504	2429	2555	2676	2720	2959	2972	2949	2918	2788	2793	2887	2886	2762	2840	2950	2975	2938	2879	2888	2970	3215	3241	3321	3249	3075	3083	3070	3014	2974
2751	2833	2914	2947	2810	2892	2754	2713	2688	2610	2661	2735	2652	2966	3072	3026	3029	2939	3116	2780	2710	2701	2823	2721	2859	2929	2867	2919	2859	2894	2811	2822	2769	2784	2925	2909	2978	2966	2946	2861	2917	2866	3139	3124	3145	3130	3064	2993	3131	2971
2927	2790	2963	2867	3027	2944	2983	3155	3107	3091	3152	3022	3041	2968	3086	3201	3150	3218	3181	3188	3047	3086	3078	3060	2860	3072	2898	2938	2746	2798	2858	2815	2904	2930	2950	2927	2984	2947	2934	2808	2819	2807	2774	2777	2819	2807	2762	2883	2778	2738
3039	2970	2826	2847	3006	2920	3053	3155	3331	3275	3328	3179	3098	3178	3037	2925	3163	3137	3157	3240	3248	3340	3300	3108	3083	2913	2898	2922	2836	2945	2887	2784	2815	2834	2846	2837	2790	2993	2962	2848	2718	2717	2790	2774	2764	2755	2820	2786	2666	2812
2946	2788	2651	2684	2759	2759	2893	3044	3160	3121	3026	3004	2926	2880	2746	2775	2873	2884	2935	3118	3084	3088	3075	2943	3019	2992	2819	2829	2952	3082	2970	2854	2854	3005	2893	2860	2937	2991	2914	2918	2899	3071	3107	2989	3100	3055	3017	3002	2932	3025
2757	2776	2636	2644	2793	2778	2876	2866	2936	2885	2783	2798	2816	2951	2821	2827	2856	2853	2858	2815	3013	2803	2771	2835	3005	2951	2820	2856	2985	3019	2967	2971	2935	2986	3006	2928	2928	3061	3031	2890	2950	2902	3068	3084	3228	3082	3078	3268	3161	3143
3023	2914	2899	3026	2952	2831	2943	3015	2953	2919	3001	2929	2968	3012	2988	2978	3028	3039	2936	2954	2963	2906	2788	2859	2947	2874	2933	2911	3010	2951	2982	3038	2919	2883	2979	3027	2982	3003	2974	2989	2911	2930	2970	3109	2969	3080	3063	3129	3179	3049
2988	3057	2962	3062	2932	3058	2917	3083	2971	2986	3004	3000	2982	2877	3002	2889	2980	2951	2992	2837	2975	2870	2817	2903	3020	2904	2997	2955	2941	3010	2891	2888	2967	2942	2942	2862	2986	2954	3042	2914	2937	2915	2953	2960	3167	3189	3212	3147	3201	3165
2897	2846	2772	2865	2792	2797	2993	2809	2741	2795	2777	2843	2834	2737	2845	2680	2763	2778	2720	2763	2714	2796	2726	2852	2877	2819	2853	2827	2949	2961	2879	2880	2937	2871	2843	2859	2969	3026	3097	3047	3100	3003	3050	2994	3162	3230	3276	3135	3097	3179
2926	2842	2849	2718	2746	2814	2756	2789	2820	2723	2808	2705	2770	2672	2731	2788	2761	2746	2701	2717	2754	2715	2774	2811	2733	2896	2730	2892	2843	2871	2883	2862	2884	2954	2974	2853	2863	2989	3063	2978	2851	2796	2624	2604	2770	2893	2823	2797	2713	2804
3000	3067	3072	3179	3067	3071	3060	3067	3026	2937	3005	3083	2963	3051	3111	3191	3030	3103	3026	2918	3082	3078	3071	2972	3026	2905	2878	2828	2853	2783	2825	2954	2908	2816	2905	2710	2853	2985	2970	2853	2732	2644	2398	2225	2154	2413	2487	2375	2179	2409
3490	3404	3374	3313	3446	3141	3328	3268	3360	3192	3302	3288	3281	3294	3358	3341	3318	3438	3285	3158	3181	3359	3153	3263	3252	3161	3041	2940	2888	2823	2948	2747	2886	2870	2919	2746	2845	3065	3053	2991	2682	2581	2384	2207	2234	2375	2523	2419	2453	2442
3221	3275	3273	3201	3095	3180	3115	3055	3070	3151	3201	3190	3107	3175	3164	3183	3187	3145	3122	3109	3175	3202	3086	3232	3326	3180	3168	3037	3009	2856	2928	2882	2819	2894	2959	2925	2907	3094	3229	3046	2908	2858	2663	2647	2473	2733	2719	2464	2629	2686
3022	2832	2885	3002	3016	2864	2835	2766	2892	2768	2980	2888	2832	2900	3043	2913	2864	2862	2962	2883	3081	2808	2931	3103	3144	3106	3085	3084	3050	2880	2817	2971	2893	2926	2870	3074	3109	3064	3164	3032	2780	2866	2738	2604	2619	2648	2687	2614	2491	2696
3029	3062	2944	2861	3089	3080	2857	2782	2942	2882	2761	2889	2803	3042	2990	2907	2927	3077	2996	3077	2899	2799	2860	2953	2926	3027	3142	3170	3046	2886	2880	3108	3010	2907	2915	3045	3037	3153	3083	3081	2976	2806	2787	2669	2690	2568	2560	2640	2604	2666
2795	2809	2915	2876	2825	2741	2751	2612	2777	2846	2761	2784	2713	2795	2805	2862	2789	2779	2819	2720	2768	2549	2773	2854	2854	3002	3097	3277	3057	2878	2948	3159	2973	2938	3039	3074	3021	2987	3117	3025	3017	3109	3099	3078	3099	2950	2961	3013	3111	3140
2425	2439	2393	2279	2522	2409	2307	2434	2447	2443	2410	2445	2319	2402	2436	2350	2403	2430	2454	2449	2323	2280	2374	2480	2621	2757	3261	3364	3207	2917	2960	3009	3059	2933	3012	3043	3100	2984	3072	3004	3067	3324	3398	3449	3521	3449	3314	3492	3547	3582
2398	2390	2217	2162	2248	2382	2365	2299	2400	2468	2354	2330	2413	2358	2418	2414	2458	2524	2313	2449	2318	2427	2386	2557	2545	2799	3141	3248	3279	2918	2937	3094	3063	2984	2928	2999	2975	3024	2934	3106	3154	3321	3310	3333	3460	3400	3386	3304	3475	3409
2686	2692	2572	2674	2626	2703	2940	2705	2768	2835	2825	2681	2996	2887	2889	2909	2835	2854	2900	2822	2836	2786	2842	2761	2742	2810	3051	3343	3085	2990	3043	2962	2983	2972	2944	2936	2885	2970	3014	3008	3040	3058	3118	3085	3150	3165	3067	3036	3153	3133
2777	2779	2777	2753	2756	2648	2859	2954	2947	2885	3003	2987	2980	3147	2990	3047	3039	2938	3057	2885	2979	2861	2893	2781	2897	2848	3133	3195	3146	3066	3174	3122	3191	3128	3008	3058	3030	2946	3072	3097	2904	3158	2975	2906	3009	3153	3055	3011	3045	3057
2729	2555	2621	2735	2634	2574	2598	2718	2823	2826	2775	2810	2728	2760	2810	2829	2837	2915	2802	2748	2722	2740	2686	2799	2973	2971	3138	3137	3166	3071	3057	3190	3187	2977	3113	3034	2950	3135	3217	3072	3022	3098	2845	2737	2770	2996	3030	2936	2987	3110
2871	2715	2703	2674	2949	2954	2716	2919	2932	2876	3038	2932	2818	2865	2941	2966	2984	3020	2915	2961	2938	2976	2939	3037	3031	2992	3124	3258	3256	3026	3159	3180	3164	3107	3072	3017	3083	3067	3148	3033	2844	2867	2598	2340	2313	2595	2547	2557	2475	2638
3349	3349	3185	3068	3150	3303	3365	3278	3379	3384	3350	3487	3361	3301	3408	3314	3481	3402	3357	3465	3378	3390	3336	3405	3222	3119	2907	3158	3111	3070	3087	3118	3213	3261	3021	2992	3073	3109	3130	2830	2693	2679	2457	2277	2170	2390	2480	2321	2314	2371
3541	3606	3597	3486	3356	3663	3723	3447	3587	3802	3660	3645	3535	3527	3484	3730	3624	3534	3650	3567	3698	3566	3559	3419	3337	3175	3089	3055	3152	3091	2947	3063	3177	3216	3081	2975	2994	3114	3251	3009	2733	2794	2666	2432	2315	2586	2711	2743	2578	2682
3045	3093	3445	3276	3172	3191	3395	3442	3254	3429	3433	3170	3408	3376	3507	3381	3271	3362	3407	3353	3510	3218	3401	3340	3522	3266	3231	3207	3098	3106	3043	3185	3048	2954	3130	3071	3077	3133	3047	2975	2939	2899	2783	2661	2712	2789	2809	2688	2747	2873
2816	2645	2844	3141	3102	2745	2945	3011	2955	2923	3009	2969	2986	3222	3157	3123	2916	3120	3016	3051	2915	2979	2909	2955	3304	3269	3331	3122	3082	2952	2985	3123	3049	3070	3071	3093	2968	3060	3051	3023	2926	2783	2797	2620	2705	2635	2608	2639	2661	2734
2995	2781	2663	3008	3244	2959	2845	2985	3033	2782	2952	2981	2886	3137	3072	3160	3065	3083	3201	3118	2938	2836	2772	3089	3228	3398	3324	3075	3063	2989	3035	3162	3152	3125	3074	3072	3026	3040	3055	3028	2954	2892	2966	2989	2933	2822	2709	2897	2837	2846
3446	3306	2914	2807	3291	3259	2885	3038	3052	3042	2858	3130	2954	3150	3095	3221	3217	3264	3248	3186	3050	2794	2783	2867	2981	3141	3233	3334	3027	2881	3086	3193	3043	3026	3060	3077	2907	3090	3000	3191	3094	3196	3329	3360	3550	3454	3269	3356	3418	3382
2821	3029	2564	2439	2615	2824	2670	2459	2750	2732	2430	2560	2535	2482	2665	2573	2680	2754	2806	2691	2463	2281	2594	2703	2647	2975	3146	3278	3047	2869	2942	3076	3059	3126	3127	3038	2959	3102	3018	3202	3304	3401	3499	3537	3662	3656	3673	3617	3697	3566
2235	2517	2469	2053	2062	2367	2403	2084	2251	2437	2200	2235	2406	2135	2235	2277	2315	2345	2486	2395	2270	2254	2391	2507	2657	2855	3138	3314	3197	2960	2931	3099	3103	3027	3101	3124	2911	2965	2940	3118	3085	3282	3254	3265	3319	3401	3336	3154	3311	3292
2338	2661	2824	2586	2401	2487	2739	2593	2462	2794	2656	2494	2660	2726	2773	2776	2651	2792	2656	2838	2500	2724	2693	2759	2865	2890	3060	3236	3065	2995	2979	3154	3094	2953	2928	3074	3040	2940	3053	2972	3044	3013	3113	3083	3044	3043	3128	3079	3011	3011
2641	2935	3205	3133	2748	2855	3230	2998	2854	3158	3085	2854	3168	3113	2971	3036	2960	3181	3090	3052	2784	2935	2924	2845	2772	2825	2986	3185	2986	3053	3130	3136	3080	3055	2973	2980	2954	2999	2967	3077	2976	3082	2982	2886	2875	3074	3056	2904	2967	2934
2525	2651	2906	2865	2646	2593	2858	2873	2574	2830	2837	2650	2787	2746	2734	2879	2682	2877	2775	2839	2791	2781	2674	2684	2726	2911	3034	2977	3061	2967	2997	3016	3117	3096	3105	2936	3041	2989	3165	3066	2997	2994	2807	2689	2653	2831	2811	2839	2688	2799
2239	2314	2806	2793	2339	2384	2818	2742	2464	2756	2808	2551	2686	2763	2547	2712	2561	2670	2700	2763	2699	2703	2661	2728	2843	2936	3014	3074	2961	2938	2850	2982	2949	2996	2935	2985	2926	3066	3295	3006	2709	2716	2579	2348	2259	2417	2501	2432	2366	2318
2548	2569	3109	3057	2696	2749	3186	3186	2740	3033	3168	2856	2938	3113	2937	3092	2926	2964	2970	3051	3094	3114	3067	3043	2986	2971	2984	3022	2929	2965	3004	2927	3076	2980	2933	3055	2904	3157	3151	2908	2764	2598	2563	2395	2267	2438	2578	2443	2380	2393
3005	2947	3417	3573	3167	2946	3541	3597	3092	3355	3650	3337	3416	3397	3262	3497	3288	3424	3434	3411	3397	3507	3347	3243	3085	2991	2969	2893	2998	2996	3079	2941	3029	3043	3011	2952	2919	3141	3166	2993	2890	2870	2711	2560	2597	2829	2888	2815	2709	2683
2916	2887	3268	3413	3020	2867	3330	3370	3004	3116	3410	3123	3201	3215	3110	3430	3274	3327	3406	3416	3319	3227	3146	3098	2985	3040	2959	3034	2919	2899	3074	2985	3023	3044	2985	2891	2907	3161	3131	3005	2878	2910	2882	2724	2711	2894	2837	2811	2839	2828
2637	2616	3079	3060	2565	2672	3071	2971	2647	2860	3138	2869	2882	2921	2788	3123	2916	3005	3019	2946	2998	2883	2913	2904	2885	2945	3085	2993	2957	2953	2976	2927	2906	3097	3040	2971	2913	3032	3072	2937	2884	2898	2821	2662	2787	2837	2708	2695	2727	2743
2492	2573	2850	2832	2490	2525	2865	2854	2533	2723	2872	2737	2854	2819	2769	3003	2845	2975	3019	2866	2895	2882	2761	2854	2897	2811	2904	3110	2960	2860	3056	2847	2922	2942	2981	2970	3003	2948	3143	3025	2925	2956	3047	3131	3028	3114	3099	2947	3061	3101
2673	2744	3158	3065	2782	2695	2950	3033	2760	2817	3008	2618	2806	3027	2916	3039	2950	3014	2959	2890	2799	2745	2860	2889	2777	2886	2936	2933	2890	2800	2925	3031	2901	2956	3079	3050	2957	2987	3185	3198	3085	3260	3329	3399	3542	3516	3524	3453	3540	3359
2536	2692	2915	2842	2568	2423	2845	2786	2547	2618	2749	2471	2640	2685	2714	2770	2687	2702	2661	2703	2517	2427	2592	2567	2647	2746	2904	3000	2957	2769	2959	3035	3076	2944	3080	2973	2880	2821	2986	3060	3225	3281	3337	3345	3367	3347	3370	3336	3505	3278
2106	2367	2502	2357	2016	2136	2423	2229	2061	2401	2282	2094	2224	2334	2160	2218	2139	2209	2217	2192	2096	2034	2214	2382	2437	2616	2923	3071	3055	2771	2833	3013	2969	2967	2916	3013	2882	2701	2924	2985	3010	2931	3136	3049	3041	3053	3129	2952	2930	3050
2149	2523	2590	2329	2110	2211	2376	2256	2132	2456	2386	2307	2446	2312	2368	2387	2138	2498	2348	2365	2176	2152	2344	2436	2567	2683	3023	3075	2994	2778	2764	2985	2887	2969	2922	2995	2926	2824	2889	2923	2949	2940	3022	2954	2811	2952	2875	2712	2875	2749
2890	3156	2982	2631	2648	2877	2917	2722	2671	3063	2892	2777	2963	2864	2853	2725	2673	2891	2755	2671	2534	2547	2624	2674	2689	2808	2944	2934	2882	2769	2760	2801	2802	2863	2883	3010	2908	2932	2987	2954	2839	2873	2887	2728	2820	2851	2900	2760	2688	2754
3040	3026	2761	2576	2781	2848	2681	2544	2705	2874	2726	2755	2847	2636	2712	2612	2469	2656	2721	2742	2428	2521	2538	2605	2604	2775	2936	2963	2930	2708	2796	2779	2840	2756	2829	2815	2846	3073	2998	2954	2744	2763	2686	2452	2335	2551	2649	2561	2489	2483
2662	2511	2235	2326	2396	2483	2174	2261	2470	2356	2435	2465	2308	2300	2544	2338	2388	2400	2404	2296	2360	2534	2435	2627	2560	2769	2849	2919	2899	2908	2753	2859	2775	2803	2791	2693	2783	2904	2860	2852	2692	2652	2502	2245	2156	2170	2247	2205	2159	2177
2638	2419	2365	2567	2704	2471	2388	2682	2599	2444	2565	2661	2496	2596	2653	2600	2571	2569	2728	2606	2780	2719	2817	2822	2871	2833	2913	2843	2805	2876	2843	2750	2857	2847	2785	2918	2800	2922	3044	2975	2802	2761	2697	2465	2340	2450	2593	2430	2453	2540
2938	2738	2830	2956	2844	2756	2819	2956	2843	2775	3053	3031	2925	3056	3147	3068	3103	3048	3202	3234	3216	3100	3145	2982	3001	2978	2857	2835	2827	2810	2790	2840	2820	2837	2826	2982	2848	2969	3062	3052	2945	2944	2867	2695	2686	2806	2854	2803	2812	2835
3077	2978	3173	2971	2904	2991	2963	2999	2926	2893	3137	3022	2993	3099	3020	3216	3157	3043	3184	2950	3166	3115	2988	2942	2976	2933	2834	2862	2730	2798	2802	2766	2821	2789	2826	2887	2842	2874	3051	2830	2848	2864	2860	2876	2826	3051	2922	2729	2772	2826
3030	3018	2805	2768	2664	2770	2758	2658	2605	2716	2770	2761	2942	2764	2928	2870	2838	2883	2699	2864	2781	2896	2836	2887	2846	2949	2797	2909	2912	2820	2868	2832	2751	2739	2841	2753	2894	2764	2860	2812	2850	2814	2691	2825	2933	3004	2967	2821	2987	2997
[truncated: 920 more columns]
