# Supplementary material for: Spatial Resolution and Refractive Index Contrast of Resonant Photonic Crystal Surfaces for Biosensing
Source: IEEE Photonics J. Author manuscript; Available in PMC 2015 Sep 7. (PMC4561521; doi:10.1109/JPHOT.2015.2435699)
Supplement: fig4_data [file NIHMS64775-supplement-fig4_data.gz › Volumes/graham/MacBook_backup/PhD_folder_2015_06_02/paper_improvements/IEEE_J_Photonics/final_files/data_files/fig4/4c_raw/I13.csv]

4394	4013	3777	3652	3624	3743	3849	3827	3729	3609	3554	3428	3240	3329	3554	3814	3866	3952	3774	3709	3498	3348	3307	3487	3835	3955	3894	3520	3349	3256	3367	3739	4061	4201	3819	3333	3155	3435	3734	3677	3613	3399	3197	3178	3412	3470	3327	3392	3328	3383
4223	3952	3777	3846	3869	4033	4084	4005	3835	3641	3530	3393	3254	3323	3645	3904	4007	3867	3812	3630	3351	3232	3331	3618	4153	4139	3997	3590	3479	3340	3544	4040	4202	4206	3605	3269	3325	3525	3787	3809	3721	3380	3208	3337	3622	3528	3420	3539	3456	3484
4014	3849	3651	3695	3876	4321	4113	4046	3756	3568	3381	3102	3114	3326	3677	3988	3984	3820	3468	3288	3157	3136	3263	3753	3969	4130	3906	3630	3349	3294	3681	3966	4122	3798	3374	3102	3189	3491	3723	3671	3571	3202	3194	3338	3636	3457	3544	3507	3529	3460
3893	3741	3731	3809	4301	4168	4089	3942	3662	3440	3198	3168	3171	3425	3784	4007	3748	3558	3447	3219	3066	3107	3403	3801	4148	4054	3803	3374	3203	3338	3708	3856	3891	3527	3241	3173	3258	3509	3744	3725	3488	3249	3333	3409	3486	3551	3530	3669	3574	3540
3850	3840	3792	3906	4269	4132	3890	3698	3424	3250	3137	3174	3291	3544	3769	3826	3743	3583	3292	2984	3004	3227	3568	3890	3979	3809	3382	3177	2952	3309	3490	3783	3729	3359	3266	3241	3393	3708	3894	3768	3576	3165	3393	3456	3554	3362	3626	3606	3566	3555
3755	3796	3921	4039	4134	4029	3700	3516	3318	3254	3188	3094	3337	3561	3677	3737	3553	3501	3313	3143	3081	3436	3685	3891	3852	3577	3366	3012	3068	3283	3631	3713	3577	3299	3319	3295	3506	3771	3921	3723	3443	3443	3444	3488	3463	3423	3502	3440	3422	3240
3814	3919	4063	4113	3948	3878	3464	3296	3213	3236	3156	3125	3392	3543	3808	3537	3475	3611	3419	3236	3307	3647	3716	3894	3725	3527	3210	2998	3153	3414	3804	3806	3655	3454	3521	3645	3768	3823	3855	3643	3457	3427	3570	3427	3458	3377	3391	3401	3281	3220
3889	4014	4085	3936	3754	3554	3332	3181	3331	3268	3254	3330	3589	3641	3609	3713	3563	3469	3492	3335	3674	3827	3846	3576	3531	3287	3070	3097	3275	3625	3828	3771	3526	3530	3580	3632	3838	3807	3779	3555	3417	3393	3442	3540	3259	3277	3361	3166	3212	3111
3960	4071	3883	3883	3625	3403	3212	3111	3283	3253	3273	3410	3635	3777	3717	3697	3738	3658	3565	3720	3924	3821	3816	3647	3430	3292	3139	3242	3517	3781	3921	3913	3635	3684	3693	3741	3830	3788	3592	3405	3495	3515	3444	3422	3349	3410	3434	3268	3138	3230
3927	4042	3961	3718	3411	3330	3177	3179	3279	3238	3233	3500	3621	3562	3722	3682	3726	3724	3619	3635	3804	3879	3683	3376	3488	3346	3340	3537	3760	3840	3928	3882	3789	3673	3867	3781	3676	3658	3447	3482	3547	3566	3456	3297	3325	3406	3452	3333	3245	3168
4078	3941	3726	3574	3375	3216	3263	3122	3262	3184	3420	3564	3702	3652	3712	3729	3663	3548	3608	3858	3710	3777	3564	3583	3419	3503	3462	3688	3952	3907	3873	3682	3764	3618	3680	3782	3598	3478	3644	3533	3694	3760	3533	3404	3482	3711	3684	3507	3266	3435
4077	3907	3646	3314	3315	3288	3400	3198	3265	3310	3480	3516	3522	3781	3712	3614	3523	3493	3593	3808	3822	3730	3747	3572	3674	3651	3820	4092	3879	3767	3735	3518	3628	3551	3733	3620	3516	3472	3633	3812	3860	3854	3627	3583	3699	4024	3821	3556	3526	3573
3813	3733	3448	3214	3338	3367	3299	3243	3390	3397	3628	3651	3839	3727	3665	3540	3471	3462	3659	3762	3859	3686	3855	3659	3632	3957	4065	4023	3852	3687	3485	3474	3591	3698	3758	3716	3545	3634	3800	4094	4154	3935	3768	3821	4179	3996	3981	3724	3613	3817
3675	3601	3304	3195	3294	3428	3265	3378	3469	3554	3618	3758	3682	3833	3750	3493	3394	3521	3689	3853	3768	3709	3808	3672	3801	3969	4107	3992	3791	3638	3642	3600	3708	3847	3918	3671	3637	3836	4176	4315	4261	3939	3857	4043	4155	4244	3803	3798	3728	3926
3484	3297	3287	3192	3471	3497	3514	3549	3565	3716	3699	3711	3851	3725	3625	3608	3605	3689	3830	3697	3760	3878	3904	3759	3897	4173	4146	3812	3665	3460	3470	3573	3804	3964	3839	3575	3728	4023	4303	4445	4101	3871	3767	4101	4208	4171	3803	3653	3605	3955
3216	3251	3221	3286	3474	3578	3461	3707	3729	3779	3799	3902	3856	3812	3562	3642	3549	3642	3746	3674	3764	3833	3897	3899	4055	3974	3753	3728	3416	3564	3582	3889	4026	4019	3827	3693	3868	4113	4455	4369	3994	3751	4035	4001	4155	3948	3717	3609	4025	4028
3324	3440	3328	3444	3517	3658	3655	3799	3863	3995	3817	3779	3877	3690	3628	3615	3718	3640	3718	3493	3639	3803	3886	3918	3936	3884	3659	3507	3367	3503	3676	4086	4134	3965	3814	3762	4074	4281	4410	4102	3801	3812	3938	4172	4059	3800	3535	3705	3940	3900
3452	3568	3410	3530	3522	3745	3779	3785	3822	3992	3776	3761	3695	3835	3713	3693	3767	3726	3514	3615	3756	3923	3904	3891	3756	3728	3551	3322	3585	3727	3991	4182	3967	3923	3776	3942	4186	4211	4169	3816	3566	3686	3955	4235	4010	3675	3441	3677	3902	3865
3531	3660	3709	3727	3681	3746	3862	3952	4074	3950	3784	3705	3710	3688	3617	3804	3775	3664	3673	3714	3718	3911	3992	3871	3619	3404	3255	3318	3662	3966	4140	4168	3992	3708	3715	3841	4203	4194	3856	3764	3477	3766	4231	4092	3820	3488	3581	3800	3918	3749
3815	3782	3868	3918	3925	3998	3950	4008	4077	3886	3883	3861	3837	3742	3647	3662	3789	3676	3757	3733	3906	3997	3971	3585	3407	3302	3231	3463	3802	4189	4120	4064	3868	3666	3775	3992	3961	3791	3574	3521	3510	3929	4078	3969	3683	3471	3760	3920	4007	3638
4134	4140	4008	3832	3981	3910	4131	4072	4194	4138	3903	3867	3821	3661	3697	3683	3626	3735	3790	3717	3938	3949	3848	3542	3264	3184	3432	3718	4160	4277	4142	4004	3711	3677	3912	3925	3903	3574	3450	3413	3552	3958	3999	3829	3493	3772	3858	4193	4090	3650
4278	4119	3900	3880	3983	4059	4279	3966	4030	3988	3936	3668	3775	3667	3544	3635	3749	3876	3890	3984	3953	3848	3602	3377	3413	3454	3809	3997	4227	4129	3951	3646	3428	3670	4023	3985	3668	3439	3278	3520	3967	4106	4093	3808	3533	3740	4016	4301	4048	3883
4340	4074	4015	4016	4174	4144	4140	4119	4254	3968	3846	3695	3630	3627	3610	3660	3852	4002	4018	4041	4017	3803	3555	3425	3512	3739	3955	4190	4293	4009	3693	3413	3497	3743	3987	3827	3594	3393	3466	3788	4038	4013	3794	3600	3703	3948	4235	4219	4013	3840
4129	3807	3805	3889	3978	4213	4158	4217	4194	4055	3826	3652	3647	3590	3586	3754	3890	4223	4263	3971	3764	3593	3500	3324	3576	4104	4289	4403	4023	3781	3520	3500	3642	3827	3952	3695	3513	3513	3684	4072	4184	4073	3771	3689	3958	4267	4411	4162	4032	3998
3946	3710	3668	3810	4166	4095	4068	4140	4056	3929	3757	3648	3606	3679	3935	3868	4056	4144	4042	3940	3569	3438	3329	3602	3878	4217	4315	4041	3790	3410	3390	3522	3668	4060	3830	3579	3589	3526	3917	4162	4215	3893	3769	3919	4276	4541	4387	4048	3938	4105
3783	3571	3496	3802	4055	4095	3989	3924	4083	3838	3678	3793	3780	3843	4042	4030	4066	4049	3944	3547	3313	3496	3603	3846	4191	4325	4165	3789	3489	3338	3324	3700	3781	3745	3723	3428	3585	3824	4183	4379	4119	3860	3802	4001	4423	4388	4223	4099	3987	4272
3655	3547	3508	3779	4023	4015	3885	3718	3659	3662	3623	3793	3952	4136	4241	4255	4059	3864	3730	3480	3401	3537	3756	4166	4213	4166	3938	3542	3438	3417	3496	3763	3558	3627	3484	3469	3697	3982	4404	4275	4077	3854	3943	4326	4324	4319	4093	3920	3941	4105
3569	3615	3610	3867	3978	4043	3680	3691	3541	3702	3751	3863	4141	4380	4239	4043	4010	3612	3391	3300	3503	3701	4270	4250	4322	4094	3550	3341	3320	3491	3656	3770	3635	3497	3440	3645	3949	4243	4287	4062	3781	4026	4134	4485	4280	4220	3765	3863	3993	4216
3632	3590	3710	3959	3849	3807	3525	3534	3726	3783	3961	4211	4409	4297	4274	3987	3504	3422	3407	3431	3799	4080	4371	4221	4020	3694	3450	3441	3433	3715	3833	3958	3545	3473	3558	3816	4186	4203	4105	3911	3868	4163	4299	4421	4182	3837	3783	3910	3917	4017
3758	3762	3807	3999	3930	3827	3621	3497	3672	3907	4195	4393	4330	4085	3864	3535	3378	3225	3451	3672	4055	4273	4381	4072	3819	3552	3407	3549	3537	3830	3824	3710	3521	3544	3817	4030	4225	4127	3945	3837	4004	4314	4295	4259	3893	3715	3693	3856	3899	3914
3744	3918	3953	3931	3962	3735	3767	3713	3939	4254	4243	4340	4189	3786	3558	3412	3318	3378	3707	4173	4367	4369	4165	3849	3468	3498	3482	3528	3858	3838	3773	3675	3501	3717	3870	4186	4089	3862	3800	3897	3940	4341	4156	3887	3737	3580	3739	3745	3771	3599
3869	3954	3819	3932	3777	3970	3800	3853	4117	4174	4237	4120	3933	3584	3402	3356	3430	3613	4115	4256	4342	4269	3798	3577	3461	3638	3688	3841	3841	3655	3639	3653	3634	3838	4129	4175	3852	3733	3684	4035	4043	4018	3919	3736	3612	3755	3787	3812	3765	3573
3979	3990	3925	3949	3933	4031	3936	3944	4050	4072	3992	3861	3442	3426	3419	3538	3620	3957	4252	4331	3963	3898	3605	3472	3495	3831	3853	3964	3747	3494	3664	3739	3960	4168	4136	4022	3816	3743	3858	4044	3953	3922	3688	3586	3740	3832	3816	3813	3726	3462
3965	3970	3936	4006	3955	4021	3986	3926	3995	3918	3915	3690	3530	3519	3649	3797	3705	4176	4178	4110	3810	3680	3683	3579	3680	3819	3950	3845	3669	3664	3779	3941	4017	4052	3917	3827	3720	3706	3859	3983	3956	3721	3554	3625	3788	3884	3861	3773	3709	3627
3983	4015	3871	4004	3919	3881	3805	3799	3912	3858	3735	3792	3589	3599	3835	3863	4056	3974	4008	3889	3522	3670	3640	3661	3846	3922	3765	3636	3665	3863	3838	4115	4136	3992	3780	3828	3798	3757	3990	3818	3632	3457	3574	3573	3952	3970	3929	3699	3749	3593
4002	4153	3891	3929	3927	3678	3756	3858	3913	3742	3788	3817	3784	3792	3974	4064	3840	3861	3666	3554	3572	3754	3792	3742	3832	3797	3733	3707	3709	3865	4200	4223	4065	3901	3871	3815	3753	3864	3793	3779	3584	3559	3536	3784	3918	3838	3866	3615	3698	3760
4039	4167	4081	3833	3744	3764	3836	3848	3944	3952	3996	3930	3886	3797	3912	3803	3776	3643	3699	3695	3624	3768	4031	3699	3726	3525	3739	3749	3930	4179	4249	4252	3903	3848	3857	3848	3921	3837	3838	3642	3582	3594	3795	3782	3826	3862	3807	3857	3900	3885
4137	4264	3954	3823	3813	3746	3874	3883	4050	4082	4010	4011	3920	3984	3752	3705	3711	3644	3780	3832	3909	3866	3808	3590	3749	3685	3742	4050	4167	4415	4286	4082	3842	3932	3840	3981	3866	3714	3574	3450	3560	3740	3766	3933	3846	3755	3725	3909	3973	3899
4205	4204	4050	3842	3831	3728	3887	4093	4176	4275	4244	3908	3914	3729	3672	3739	3793	3827	4050	4061	3856	3809	3733	3711	3575	3707	3789	4132	4211	4183	4123	4040	3869	4049	3901	3938	3977	3673	3525	3465	3563	3787	3851	3813	3918	3818	3832	3905	3984	3877
4313	4053	4004	3808	3774	3911	3991	4091	4213	4071	3980	3813	3725	3536	3714	3802	3787	3984	4058	3974	3712	3606	3506	3519	3657	3845	3900	4038	4203	4128	4101	4043	3969	4084	3953	3832	3555	3583	3642	3564	3639	3836	3742	3734	3774	3867	3856	3890	4029	3988
4233	4033	4047	3842	3838	3927	3908	4092	4125	3993	3769	3678	3651	3686	3876	3941	4011	4114	3951	3794	3668	3519	3535	3510	3672	3865	4076	3936	4154	4077	4236	4154	4184	3859	3869	3785	3586	3589	3746	3830	3703	3560	3602	3760	3816	3862	3886	3836	3853	3979
4161	4161	4070	3877	3821	3834	3891	4182	4126	4002	3719	3749	3726	3770	4018	4003	4068	4131	3844	3798	3597	3541	3545	3670	3904	3947	3935	4028	4145	4097	4286	4395	4223	3906	3740	3626	3599	3673	3843	3740	3618	3607	3638	3711	3736	4006	4020	3967	3938	4029
4246	3941	3967	3809	3650	3705	3979	3993	4026	4147	3846	3826	3909	3991	4169	4100	4053	4031	3888	3686	3577	3625	3561	3590	3727	3886	3830	3972	4232	4196	4358	4282	4158	3851	3834	3794	3701	3806	3763	3688	3641	3556	3623	3771	3941	3963	3961	3952	4057	3933
4116	4003	3835	3779	3869	3883	3967	4066	4166	4074	3904	4073	3989	3885	4099	4051	4069	3915	3702	3808	3647	3565	3659	3656	3723	3902	3974	4117	4193	4236	4234	4226	3914	3963	4023	3906	3842	3905	3759	3716	3715	3736	3780	3909	3888	3931	3936	4037	3972	4019
4126	4076	3911	3654	3844	4015	4147	4180	4257	4122	3952	4002	3889	3868	4020	4054	4037	4046	4081	3867	3650	3675	3635	3532	3611	3878	4022	4260	4109	4283	4064	3975	3888	4099	4120	3911	3828	3779	3713	3780	3713	3862	3983	4020	4068	3965	3952	3897	4025	4186
4200	4123	4051	3895	4023	4118	4278	4286	4268	3976	3964	3837	3779	3848	3971	4096	4227	4091	4116	3933	3647	3642	3522	3545	3668	3784	4144	4252	4157	4037	4094	4012	4162	4172	4112	3885	3763	3677	3668	3775	3864	3893	4152	4045	3891	4034	3928	3959	4058	3963
4198	4204	4113	4019	4079	4128	4241	4138	4252	4042	3850	3609	3791	3940	3912	4138	4237	4339	4110	3878	3521	3646	3611	3586	3810	3950	4012	4117	4033	4069	4037	4058	4163	4064	4047	3838	3799	3752	3734	3781	3908	3971	3947	3982	3969	3965	4055	3880	4056	4040
4131	4223	4075	3964	3966	4034	4068	4080	4111	3831	3882	3746	3784	3843	4132	4109	4164	4221	4220	3776	3699	3692	3678	3824	3876	3982	3917	4030	4023	4152	4228	4065	4119	4042	3960	3932	3739	3804	3814	3902	3926	3975	4056	3923	3978	4085	4036	4052	4075	4112
4114	4201	3984	3812	3827	3944	3943	4069	4036	3897	3844	3839	3865	3914	3924	4170	4059	4131	4035	3845	3876	3791	3705	3869	3787	3968	4003	3876	4153	4256	4169	4184	4057	3941	3772	4006	3986	3884	4064	3974	3967	4075	3798	3988	4206	4145	4041	4101	3993	4185
4263	4022	3776	3673	3783	3790	4025	4108	4191	4060	4039	3900	3743	3880	4101	4027	4053	4058	4047	3966	3947	3994	3763	3757	3843	3931	3996	4120	4216	4187	4172	4053	3957	3900	3898	4067	4036	3965	4120	3923	3896	3828	4015	3975	4111	4212	4079	4080	4193	4092
4129	3933	3772	3768	3886	4075	4076	4289	4340	4255	3996	3856	3768	3854	3971	4039	4025	4001	4276	4017	4043	3856	3676	3624	3819	3996	4087	4154	4240	4200	4091	3894	3903	4112	3911	4135	4023	4011	3938	3993	4026	4000	4061	3967	4193	4148	4175	4028	4152	4032
4111	3974	3865	4020	3945	4108	4348	4290	4352	4147	3975	3728	3759	3835	4067	4108	4174	4249	4239	4022	3965	3819	3898	3843	3807	4066	4224	4064	4154	4021	3924	3919	3980	4079	4044	3885	3954	3863	3917	3988	4089	4034	3921	3938	4092	4031	4028	4157	4208	4280
4166	4114	3935	3905	3943	4097	4123	4122	4280	4012	3824	3784	3731	3816	4056	4177	4348	4249	4181	3938	3864	3910	3844	3705	3837	4091	4216	4156	4061	3969	4028	3958	4129	4099	3919	3950	3844	3855	3842	3875	4144	4013	3864	4019	3885	3843	4002	4100	4222	4038
4194	4076	3900	3785	3873	3834	4037	4097	4062	3891	3967	4004	3814	3903	4065	4167	4248	4182	3949	4012	3986	3955	3989	3977	3929	4122	3963	4084	4061	4305	3960	4182	4153	4037	4081	3957	3900	3776	3991	4089	3951	3977	3960	3745	3903	3900	4111	4139	4078	4193
4034	4072	3954	3718	3787	3835	3830	4094	4102	4283	4144	4104	4042	3959	4115	4169	3986	4116	3989	4117	4087	4053	3918	3904	3845	4036	4041	4076	4291	4183	4336	4229	4046	4072	4000	3939	4022	3926	3964	3921	3850	3960	3908	3968	3940	3974	4044	3952	4062	4099
4092	3872	3834	3843	3761	3892	3968	4164	4344	4283	4156	4170	3930	3883	3910	3926	4059	4125	4388	4273	4102	4129	4072	3939	3801	3996	4030	4063	4362	4349	4255	4157	4049	4138	4205	3992	4108	3960	3931	3812	3785	3783	3944	4038	3881	3942	3752	3791	3982	4296
4157	3827	3927	3944	3711	3948	3981	4107	4292	4318	4111	4147	3922	3953	3915	3967	4160	4252	4300	4298	4149	4048	4041	3797	3894	4003	3943	4108	4243	4104	4312	4078	4221	4051	4094	4131	4018	3882	3903	3918	3768	3852	3934	3841	3792	3767	3845	3826	3936	4032
4158	4133	3981	3834	3848	3760	4038	4092	4257	4270	4114	4166	3941	3881	3878	3984	4129	4328	4273	4333	4233	4135	3969	3885	3901	4092	4154	4063	4193	4192	4250	4370	4283	4188	4253	4243	3968	3893	3879	3896	3927	3837	3762	3792	3678	3729	3731	3946	3932	4053
4115	4121	4122	3772	3837	3757	3840	4183	4155	4149	4050	4065	4037	4061	4071	4123	4231	4286	4422	4244	4152	4041	4020	3966	3899	4074	3994	4131	4301	4251	4318	4380	4241	4301	4131	3996	4004	3875	3906	3990	4049	3729	3842	3669	3673	3819	3726	3855	3891	3852
4166	4206	4062	3952	3810	3821	3796	3867	4010	4174	4136	4165	4155	4052	4017	4206	4304	4279	4263	4323	4275	4339	4080	4014	3930	4064	4018	3955	4195	4144	4353	4482	4508	4281	4276	4118	4053	4035	4047	3840	3854	3715	3677	3674	3692	3833	3733	3681	3824	3764
4262	4113	4102	3880	3870	3772	3797	3931	4056	4137	4106	4154	4092	4182	4076	4162	4139	4296	4240	4311	4351	4188	4073	3870	4014	4024	4012	4121	4245	4372	4188	4321	4269	4216	4174	4241	4276	4127	4020	3829	3762	3623	3809	3757	3728	3703	3576	3625	3705	3918
4118	4209	4202	4177	3970	3843	3832	3882	4033	4144	4156	4270	4171	4227	4137	4166	4045	4238	4219	4263	4245	4268	4087	4076	3935	3892	3994	4225	4281	4136	4337	4230	4328	4268	4294	4353	4190	4083	3966	3807	3844	3784	3851	3828	3658	3699	3512	3760	3725	3918
4127	4117	4252	4328	4216	3914	3991	3854	4128	4196	4200	4288	4172	4165	4096	4039	4206	4255	4421	4473	4304	4335	4189	4155	4040	4020	3922	4107	4130	4306	4247	4255	4298	4217	4364	4330	4140	4133	4050	4064	3785	3956	3968	3682	3739	3617	3762	3732	3736	3749
4278	4334	4291	4292	4250	3996	4057	3925	4096	4115	4195	4202	4136	4052	4017	4090	4253	4276	4424	4572	4291	4434	4382	4285	4059	4106	3946	3965	4173	4203	4230	4198	4465	4423	4307	4280	4091	4044	4044	4018	4087	3879	3883	3690	3559	3603	3819	3762	3668	3705
4277	4227	4338	4341	4108	4041	3904	3978	4109	4192	4155	4178	4297	4178	4106	4259	4046	4177	4312	4492	4413	4360	4431	4084	4079	4005	3985	3996	4020	4129	4323	4327	4322	4261	4183	4292	4223	4232	4217	4162	4056	3835	3841	3770	3734	3851	3963	3598	3685	3641
4042	4288	4233	4248	4106	4180	3934	4113	4011	4089	4333	4268	4237	4194	4169	4127	4226	4081	4417	4471	4479	4469	4454	4372	4096	4139	3847	3846	4002	4074	3986	4036	4162	4262	4112	4344	4397	4312	4203	4213	4146	3945	3967	3891	3875	3972	3839	3747	3717	3901
3950	4100	4217	4335	4391	4421	4119	4086	4088	4229	4303	4307	4362	4186	4201	4090	4082	4207	4294	4242	4515	4421	4481	4349	4229	4087	3961	3857	4002	4025	4014	4003	4153	4150	4294	4339	4270	4309	4309	4200	4122	4146	4025	4075	4044	3904	3863	3841	3856	3964
4106	4213	4325	4516	4513	4485	4277	4198	4085	4197	4083	4234	4262	4177	4174	4178	3924	3955	4251	4287	4592	4429	4420	4416	4286	3997	4075	3985	3892	3896	3825	3913	4119	4153	4189	4310	4502	4168	4302	4053	4218	4370	4263	4120	4108	4081	3980	3974	4071	4150
4107	4255	4250	4408	4535	4362	4237	4150	3926	4039	4072	4275	4237	4203	4302	4125	4117	4133	4152	4372	4341	4332	4467	4557	4192	4173	4158	3945	3903	3822	3950	4097	4015	3979	4129	4129	4239	4213	4224	4319	4312	4192	4344	4189	4319	4242	4149	4210	4195	4166
4258	4274	4206	4292	4417	4355	4414	4105	4223	3984	4006	4075	4125	4300	4402	4299	4245	4039	4219	4279	4244	4460	4447	4466	4468	4138	4124	4083	3915	3927	3906	3954	3986	3782	3879	4096	4114	4258	4243	4348	4177	4293	4304	4260	4351	4464	4458	4367	4241	4132
4235	3977	4102	4198	4306	4309	4376	4339	4266	4033	4153	4163	4172	4331	4249	4341	4352	4241	4099	4096	4290	4376	4386	4406	4393	4439	4181	4225	4087	3956	3861	3873	3921	3928	3804	3982	4194	4179	4304	4348	4287	4300	4304	4215	4434	4587	4413	4453	4377	4453
4129	3971	4022	4173	4352	4411	4560	4456	4257	4157	4342	4123	4255	4279	4257	4346	4336	4159	4167	4188	4123	4209	4286	4434	4290	4400	4272	4283	3990	4014	3882	3900	3954	3854	4001	3988	4022	4116	4143	4181	4264	4323	4372	4275	4295	4540	4379	4439	4532	4419
4347	4113	4179	4322	4347	4431	4593	4528	4259	4061	4098	4032	4148	4171	4230	4305	4231	4268	4156	4181	4134	4196	4229	4352	4353	4379	4332	4426	4328	4123	4034	3889	3957	3931	3734	3858	3889	4019	3994	4189	4218	4447	4389	4378	4372	4386	4447	4477	4576	4503
4515	4298	4271	4182	4282	4387	4469	4406	4260	4203	4115	3992	4072	3987	4251	4422	4407	4391	4449	4235	4182	4147	4243	4316	4141	4278	4265	4374	4256	4189	4089	4025	3993	3926	3908	3800	3867	3929	3978	4164	4184	4134	4308	4295	4350	4438	4320	4410	4496	4468
4589	4235	4282	4168	4092	4178	4298	4336	4242	4369	4048	4027	4004	4080	4142	4387	4387	4296	4302	4129	4209	4069	3985	4015	4188	4232	4097	4324	4353	4348	4201	4100	4050	3849	3945	4012	3980	4005	4004	3988	3994	4004	4098	4269	4398	4358	4245	4451	4463	4407
4227	4323	4209	4055	4079	4071	4230	4326	4387	4347	4223	4294	4114	4137	4254	4194	4365	4323	4348	4199	4197	4108	3963	4075	4050	4092	4166	4233	4148	4311	4307	4135	4261	4171	3922	3928	3937	4011	3988	3890	3940	3914	4155	4125	4250	4102	4388	4131	4185	4256
4250	4196	4268	4159	4149	4127	4341	4448	4312	4502	4294	4317	4061	4023	4034	4112	4230	4260	4373	4293	4233	4304	4078	4126	3980	4103	4047	4154	4299	4330	4233	4244	4423	4138	4118	4200	4215	4204	4121	4172	4131	4087	4030	4019	4042	4091	4102	4099	4148	4181
4264	4350	4399	4314	4288	4102	4240	4421	4261	4342	4309	4138	4068	4148	4029	4076	4265	4244	4415	4410	4503	4204	4187	4170	4103	3943	4137	3959	4214	4073	4405	4287	4298	4366	4354	4288	4284	4374	4130	4232	4102	4182	3947	4023	3945	3966	4078	4018	4015	4108
4146	4330	4313	4268	4235	4191	4122	4149	4177	4210	4326	4313	4286	4196	4093	4045	4162	4252	4320	4475	4535	4221	4275	4096	4104	4021	4004	3853	4043	4167	4250	4255	4273	4327	4451	4461	4419	4345	4298	4414	4466	4240	4073	4077	4068	4112	3969	4089	3985	4049
3945	4157	4170	4362	4268	4077	4068	4096	4251	4193	4344	4392	4342	4260	4148	4242	4193	4190	4376	4358	4274	4342	4376	4285	4202	4150	4006	3991	3977	3917	4159	4153	4218	4404	4525	4399	4546	4562	4500	4526	4346	4243	4220	4199	4216	4145	4076	4048	3970	4024
4007	3933	4120	4375	4205	4098	4149	4231	4190	4325	4291	4417	4393	4454	4169	4038	4043	4169	4240	4127	4372	4374	4543	4427	4327	4258	4096	3941	3943	4087	4130	4271	4262	4321	4330	4519	4590	4534	4561	4588	4464	4532	4417	4405	4334	4259	4157	4114	4042	4300
4156	4006	4203	4342	4408	4362	4270	4397	4189	4207	4277	4409	4468	4381	4337	4261	4241	4249	4150	4300	4314	4343	4505	4455	4458	4428	4091	4151	4192	3990	4099	4071	4127	4222	4226	4315	4435	4389	4658	4609	4474	4570	4424	4421	4349	4402	4316	4229	4116	4264
4041	4005	4123	4280	4266	4440	4397	4266	4116	4170	4103	4278	4404	4476	4536	4433	4322	4323	4161	4179	4316	4307	4531	4469	4610	4500	4289	4304	4330	4201	4135	4129	4241	4113	4203	4294	4314	4478	4561	4507	4553	4592	4562	4508	4532	4186	4408	4262	4373	4332
4098	3965	4003	4085	4198	4314	4318	4344	4274	4300	4293	4390	4408	4529	4680	4460	4504	4178	4185	4142	4236	4213	4453	4467	4626	4667	4445	4562	4464	4312	4156	4145	4119	4282	4183	4226	4247	4375	4438	4545	4494	4398	4397	4375	4504	4379	4311	4330	4369	4481
4155	3980	3827	4177	4141	4344	4441	4478	4524	4303	4275	4308	4408	4473	4629	4530	4599	4509	4442	4225	4268	4233	4341	4444	4592	4488	4513	4673	4503	4372	4315	4075	4172	4111	4172	4274	4167	4222	4311	4340	4364	4389	4225	4344	4311	4428	4369	4299	4429	4648
4311	4186	4153	4183	4058	4308	4471	4540	4500	4450	4351	4443	4419	4422	4416	4415	4588	4523	4465	4387	4424	4238	4381	4420	4528	4553	4657	4487	4519	4556	4535	4409	4398	4326	4306	4182	4146	4202	4151	4097	4204	4219	4112	4202	4173	4135	4236	4223	4420	4422
4427	4314	4222	4181	4255	4167	4371	4344	4420	4496	4354	4414	4500	4443	4502	4574	4536	4572	4656	4614	4482	4369	4107	4343	4292	4382	4371	4550	4537	4512	4534	4519	4598	4404	4461	4436	4222	4233	4267	4256	4194	4235	4065	3969	4161	4119	4162	4229	4352	4376
4330	4200	4200	4249	4154	4132	4282	4419	4450	4488	4659	4636	4523	4501	4474	4507	4599	4532	4544	4563	4545	4414	4398	4379	4372	4362	4319	4471	4512	4514	4546	4502	4488	4503	4357	4480	4315	4318	4284	4221	4111	4226	4170	4197	4164	4143	4181	4006	4181	4152
4093	4139	4189	4274	4195	4140	4251	4367	4537	4555	4679	4495	4518	4631	4555	4370	4418	4474	4483	4577	4593	4632	4373	4345	4225	4195	4217	4309	4259	4355	4236	4358	4535	4555	4609	4636	4519	4561	4367	4257	4280	4202	4275	4144	4036	4229	4079	4094	4099	4333
4256	4143	4167	4394	4295	4258	4249	4251	4354	4378	4445	4711	4670	4506	4513	4518	4399	4356	4466	4469	4447	4619	4481	4416	4397	4263	4212	4277	4201	4127	4323	4425	4452	4461	4439	4469	4564	4591	4521	4635	4536	4370	4304	4265	4162	4196	4199	4303	4231	4268
4028	4158	4216	4387	4397	4307	4324	4242	4241	4301	4481	4652	4761	4620	4715	4564	4470	4458	4442	4413	4382	4503	4445	4543	4430	4429	4296	4342	4215	4180	4153	4303	4229	4362	4369	4452	4607	4518	4542	4473	4597	4439	4265	4352	4305	4348	4464	4294	4355	4400
4118	3897	4175	4275	4345	4284	4253	4309	4225	4255	4456	4698	4655	4719	4780	4619	4523	4427	4331	4233	4197	4186	4318	4595	4528	4408	4466	4371	4215	4340	4219	4294	4316	4168	4274	4316	4383	4426	4449	4522	4458	4461	4382	4455	4473	4405	4524	4462	4517	4361
4080	4263	4111	4264	4300	4339	4413	4393	4345	4133	4284	4327	4619	4749	4652	4632	4469	4467	4316	4221	4090	4458	4214	4521	4389	4366	4315	4327	4434	4254	4228	4236	4299	4219	4289	4272	4263	4268	4420	4304	4419	4277	4400	4409	4670	4485	4420	4537	4490	4544
4249	4190	4110	4346	4286	4381	4526	4403	4399	4296	4256	4303	4291	4501	4652	4520	4599	4500	4370	4272	4253	4162	4239	4187	4126	4199	4313	4379	4357	4516	4291	4425	4185	4344	4277	4213	4292	4200	4182	4288	4161	4302	4189	4325	4321	4401	4441	4373	4402	4384
4228	4286	4050	4174	4228	4331	4367	4289	4276	4427	4392	4424	4413	4363	4403	4535	4527	4536	4417	4227	4255	4084	4238	4147	4091	4149	4424	4369	4320	4344	4406	4400	4417	4385	4341	4314	4172	4170	4122	4106	4301	4286	4080	4072	4197	4197	4273	4218	4151	4233
4214	4183	4355	4258	4247	4207	4311	4218	4159	4366	4464	4290	4400	4357	4392	4315	4397	4516	4325	4334	4336	4023	4136	4003	4121	4170	4194	4387	4472	4315	4359	4442	4425	4519	4400	4412	4408	4252	4202	4212	4193	4060	4111	4080	4202	4087	4198	4081	4303	4241
4264	4288	4325	4229	4245	4227	4198	4144	4022	4307	4299	4469	4535	4370	4364	4202	4192	4302	4361	4271	4237	4242	4243	4301	4182	4147	4222	4170	4249	4218	4299	4364	4385	4300	4520	4452	4473	4277	4342	4252	4463	4308	4138	4202	4160	4122	4075	4200	4004	4237
4260	4158	4434	4514	4336	4229	4239	4232	4191	4240	4430	4381	4456	4437	4224	4301	4200	4147	4290	4339	4250	4197	4237	4122	4159	4277	4253	4220	4129	4120	4209	4288	4414	4346	4383	4517	4487	4451	4259	4367	4339	4370	4334	4132	4199	4169	4231	4236	4242	4280
4381	4236	4460	4390	4494	4395	4437	4276	4304	4085	4324	4417	4461	4526	4373	4300	4251	4204	4144	4182	4075	4257	4098	4200	4372	4363	4342	4319	4264	4090	4203	4128	4420	4242	4370	4430	4392	4357	4518	4370	4283	4412	4293	4356	4239	4503	4401	4458	4447	4551
4373	4261	4414	4601	4527	4470	4503	4372	4269	4229	4306	4471	4359	4598	4526	4552	4453	4247	4246	4128	3997	4064	4140	4213	4364	4393	4341	4441	4375	4265	4452	4376	4374	4318	4237	4227	4233	4271	4394	4281	4303	4295	4363	4325	4303	4326	4437	4576	4527	4578
4419	4364	4251	4555	4407	4604	4468	4497	4477	4253	4509	4409	4353	4351	4357	4546	4379	4473	4379	4269	4122	4138	4117	4204	4366	4539	4452	4348	4450	4488	4559	4372	4429	4393	4211	4325	4132	4125	4096	4078	4304	4247	4373	4101	4299	4307	4435	4475	4569	4538
4455	4502	4414	4630	4403	4412	4611	4588	4459	4358	4363	4479	4397	4447	4349	4496	4479	4497	4428	4389	4166	4146	4082	4096	4209	4390	4415	4393	4520	4496	4614	4408	4471	4487	4358	4331	4225	4073	4138	4151	4155	4122	4286	4287	4315	4192	4388	4245	4311	4455
4538	4474	4525	4518	4523	4534	4410	4585	4541	4648	4446	4448	4409	4434	4387	4413	4477	4526	4502	4395	4346	4191	4058	4129	4175	4254	4234	4363	4343	4452	4417	4346	4580	4433	4510	4346	4404	4220	4214	4135	4200	4317	4281	4183	4238	4225	4345	4222	4084	4260
4573	4642	4522	4551	4600	4578	4568	4637	4627	4799	4649	4535	4513	4443	4401	4365	4282	4471	4563	4537	4476	4507	4305	4276	4345	4157	4328	4533	4355	4339	4349	4502	4479	4509	4473	4336	4437	4355	4309	4398	4396	4352	4303	4243	4289	4360	4339	4366	4174	4231
4514	4489	4560	4619	4570	4531	4561	4565	4477	4609	4649	4497	4564	4483	4366	4453	4430	4339	4464	4529	4443	4487	4433	4421	4379	4425	4423	4322	4207	4282	4358	4413	4420	4343	4495	4559	4420	4377	4327	4463	4533	4349	4565	4405	4558	4644	4598	4541	4506	4498
4608	4530	4509	4566	4668	4625	4464	4451	4500	4514	4478	4608	4445	4535	4489	4593	4467	4430	4375	4323	4306	4336	4383	4390	4512	4523	4477	4510	4322	4374	4299	4358	4308	4383	4423	4447	4268	4231	4226	4508	4542	4419	4457	4453	4759	4615	4697	4711	4567	4715
4451	4508	4343	4563	4534	4570	4541	4505	4389	4540	4400	4538	4358	4493	4557	4551	4359	4395	4397	4285	4225	4243	4333	4464	4562	4600	4565	4572	4457	4346	4348	4427	4329	4340	4253	4183	4292	4283	4437	4298	4407	4388	4414	4539	4603	4683	4785	4580	4650	4580
4536	4285	4355	4459	4356	4511	4585	4532	4490	4446	4324	4544	4400	4566	4496	4476	4632	4467	4288	4349	4264	4116	4194	4281	4397	4533	4556	4679	4516	4525	4419	4491	4383	4468	4431	4421	4303	4208	4284	4181	4308	4424	4478	4423	4346	4614	4539	4520	4514	4517
4485	4279	4452	4292	4325	4416	4466	4529	4733	4519	4331	4403	4266	4360	4524	4280	4615	4416	4641	4457	4431	4375	4259	4206	4354	4313	4379	4496	4566	4553	4528	4602	4577	4418	4429	4391	4393	4345	4378	4425	4328	4275	4434	4370	4413	4414	4387	4345	4213	4251
4435	4397	4357	4239	4363	4323	4211	4375	4551	4531	4552	4450	4322	4357	4444	4403	4372	4447	4534	4418	4434	4377	4533	4467	4452	4463	4410	4522	4518	4602	4587	4543	4722	4511	4471	4509	4471	4552	4445	4638	4447	4522	4474	4486	4346	4365	4359	4306	4387	4081
4399	4453	4351	4436	4285	4357	4211	4318	4386	4494	4372	4492	4350	4418	4424	4322	4321	4463	4348	4382	4367	4507	4547	4502	4509	4437	4403	4590	4489	4509	4452	4435	4411	4536	4410	4507	4378	4651	4564	4660	4613	4598	4483	4547	4578	4422	4362	4274	4336	4216
4370	4306	4427	4279	4199	4349	4348	4336	4302	4362	4438	4393	4442	4474	4497	4413	4396	4353	4304	4465	4448	4416	4599	4625	4501	4391	4483	4549	4497	4406	4364	4436	4454	4311	4406	4411	4377	4477	4502	4466	4575	4532	4617	4469	4423	4508	4399	4410	4388	4269
4533	4359	4271	4333	4257	4391	4504	4287	4331	4261	4415	4454	4265	4535	4339	4465	4476	4569	4521	4309	4376	4353	4606	4385	4446	4498	4568	4600	4567	4457	4328	4385	4378	4315	4360	4177	4478	4436	4462	4475	4452	4430	4526	4377	4409	4401	4329	4355	4384	4362
4471	4322	4331	4305	4347	4415	4569	4432	4489	4274	4335	4296	4325	4385	4460	4461	4493	4603	4482	4610	4317	4183	4330	4247	4437	4469	4636	4539	4527	4539	4434	4423	4510	4273	4294	4375	4329	4222	4360	4270	4385	4264	4270	4197	4160	4226	4358	4163	4242	4311
4388	4608	4415	4498	4378	4315	4593	4481	4550	4488	4495	4292	4403	4380	4426	4597	4434	4631	4566	4574	4527	4416	4416	4289	4230	4374	4430	4458	4546	4409	4337	4338	4404	4351	4327	4427	4493	4479	4427	4316	4318	4259	4093	4277	4115	4181	4233	4186	4123	4192
4410	4361	4293	4405	4487	4319	4546	4477	4501	4618	4422	4464	4463	4472	4602	4397	4574	4523	4631	4642	4580	4506	4457	4454	4237	4361	4335	4284	4341	4272	4278	4316	4350	4342	4410	4488	4476	4563	4471	4367	4391	4321	4460	4365	4179	4363	4345	4282	4355	4450
4505	4400	4555	4432	4437	4435	4492	4336	4522	4607	4454	4536	4434	4522	4580	4583	4522	4522	4323	4491	4474	4496	4603	4426	4478	4441	4439	4354	4264	4226	4346	4042	4309	4275	4179	4257	4379	4442	4366	4440	4513	4485	4393	4561	4537	4509	4403	4368	4482	4512
4572	4421	4508	4543	4517	4604	4535	4519	4526	4577	4540	4546	4509	4713	4598	4716	4645	4534	4496	4257	4388	4381	4538	4327	4525	4444	4394	4267	4319	4293	4226	4172	4196	4307	4168	4283	4309	4405	4556	4433	4533	4354	4385	4451	4463	4350	4397	4455	4372	4692
4423	4563	4645	4523	4561	4541	4575	4577	4592	4640	4592	4542	4637	4601	4702	4708	4743	4597	4552	4487	4377	4284	4347	4492	4433	4320	4425	4288	4393	4486	4434	4316	4293	4303	4464	4407	4406	4426	4315	4457	4454	4476	4511	4441	4427	4277	4320	4407	4578	4539
4487	4497	4619	4539	4587	4542	4663	4608	4521	4580	4528	4549	4577	4517	4595	4624	4717	4654	4469	4493	4387	4333	4277	4302	4318	4334	4178	4344	4360	4468	4567	4428	4471	4318	4380	4540	4496	4683	4469	4506	4409	4497	4401	4519	4321	4321	4365	4319	4307	4330
4434	4429	4561	4561	4491	4681	4533	4301	4575	4557	4522	4700	4682	4587	4646	4655	4567	4645	4608	4460	4377	4372	4445	4269	4179	4458	4168	4384	4338	4484	4506	4425	4485	4393	4562	4710	4674	4693	4652	4571	4615	4490	4539	4585	4409	4341	4328	4403	4332	4364
4369	4357	4449	4575	4638	4634	4589	4506	4490	4499	4573	4587	4695	4782	4736	4574	4579	4422	4482	4457	4429	4493	4584	4454	4410	4405	4411	4372	4283	4497	4553	4349	4465	4361	4453	4574	4607	4602	4710	4619	4630	4574	4619	4663	4405	4339	4490	4497	4357	4526
4425	4301	4428	4490	4549	4722	4645	4668	4585	4514	4438	4473	4632	4775	4792	4768	4519	4479	4450	4514	4403	4450	4518	4529	4458	4651	4575	4636	4661	4567	4514	4466	4397	4513	4595	4536	4551	4662	4535	4444	4658	4592	4465	4385	4427	4485	4405	4630	4628	4483
4450	4494	4390	4533	4547	4670	4709	4648	4557	4611	4524	4513	4554	4688	4633	4772	4565	4424	4386	4447	4441	4514	4342	4485	4563	4626	4634	4796	4618	4622	4557	4596	4544	4465	4552	4511	4568	4435	4502	4457	4536	4431	4270	4465	4304	4485	4423	4470	4503	4529
4578	4538	4437	4508	4397	4590	4586	4637	4648	4637	4572	4715	4544	4575	4578	4623	4530	4700	4445	4556	4472	4525	4544	4651	4505	4558	4610	4693	4663	4569	4595	4477	4532	4478	4581	4399	4528	4594	4451	4377	4392	4256	4351	4428	4268	4438	4424	4347	4369	4245
4594	4621	4476	4608	4482	4519	4580	4537	4746	4595	4657	4640	4593	4464	4619	4500	4525	4533	4464	4484	4530	4527	4630	4552	4356	4402	4489	4616	4541	4601	4535	4477	4518	4604	4492	4572	4575	4525	4402	4461	4403	4391	4374	4441	4444	4499	4428	4343	4238	4364
4449	4579	4555	4646	4640	4425	4452	4361	4469	4437	4627	4576	4526	4683	4486	4425	4579	4413	4343	4583	4565	4574	4593	4597	4473	4628	4468	4537	4459	4490	4434	4165	4412	4433	4400	4315	4439	4474	4484	4478	4498	4447	4472	4461	4480	4628	4534	4511	4476	4496
4417	4421	4543	4767	4729	4686	4504	4576	4472	4471	4521	4703	4586	4595	4376	4403	4453	4463	4454	4595	4534	4350	4355	4386	4466	4589	4631	4625	4548	4414	4349	4382	4308	4260	4328	4341	4147	4421	4273	4328	4266	4396	4402	4554	4434	4633	4432	4586	4413	4527
4444	4367	4435	4491	4677	4658	4447	4635	4521	4408	4356	4521	4492	4374	4503	4412	4486	4562	4596	4625	4601	4302	4296	4320	4442	4699	4670	4732	4377	4310	4440	4455	4400	4272	4448	4302	4393	4318	4240	4295	4510	4327	4365	4294	4377	4404	4386	4399	4317	4460
4319	4339	4514	4572	4561	4617	4517	4495	4452	4484	4427	4317	4439	4445	4505	4556	4428	4394	4651	4580	4515	4475	4534	4373	4336	4591	4580	4480	4439	4453	4394	4490	4494	4385	4413	4382	4531	4322	4370	4376	4359	4263	4480	4384	4360	4475	4386	4286	4277	4349
4433	4361	4492	4447	4587	4583	4580	4648	4586	4430	4415	4373	4679	4440	4467	4363	4545	4542	4562	4513	4653	4506	4576	4610	4518	4590	4538	4393	4405	4370	4209	4262	4291	4363	4296	4573	4400	4518	4559	4499	4589	4502	4481	4411	4434	4430	4454	4357	4514	4366
4518	4480	4329	4433	4426	4636	4673	4663	4665	4557	4510	4370	4600	4569	4446	4592	4495	4594	4475	4529	4570	4652	4517	4696	4680	4689	4612	4688	4458	4399	4304	4415	4338	4350	4476	4428	4461	4459	4513	4607	4631	4606	4573	4619	4437	4525	4543	4397	4620	4482
4598	4486	4343	4606	4501	4418	4644	4678	4560	4482	4562	4541	4550	4567	4565	4766	4678	4593	4577	4569	4544	4735	4689	4782	4657	4762	4630	4652	4609	4458	4348	4578	4431	4482	4474	4322	4604	4466	4513	4329	4554	4652	4459	4462	4443	4481	4423	4519	4503	4374
4520	4449	4455	4442	4574	4445	4575	4713	4597	4553	4607	4585	4451	4670	4630	4646	4911	4742	4767	4697	4671	4733	4808	4749	4654	4698	4615	4609	4627	4512	4539	4449	4639	4745	4593	4412	4477	4589	4431	4551	4469	4424	4465	4483	4391	4409	4461	4351	4402	4352
4517	4523	4613	4679	4593	4495	4585	4585	4611	4594	4658	4650	4652	4719	4688	4873	4832	4675	4727	4763	4690	4829	4723	4708	4826	4748	4648	4717	4582	4475	4580	4541	4602	4624	4688	4753	4560	4539	4598	4442	4528	4489	4312	4452	4493	4403	4411	4612	4462	4368
4543	4572	4566	4621	4632	4412	4641	4538	4612	4588	4615	4640	4750	4616	4783	4739	4585	4735	4674	4651	4760	4669	4687	4729	4778	4704	4480	4428	4446	4394	4655	4497	4532	4771	4729	4585	4677	4494	4561	4415	4429	4606	4361	4389	4431	4487	4472	4386	4558	4548
4462	4559	4590	4662	4592	4630	4604	4552	4488	4568	4663	4597	4645	4664	4524	4772	4694	4734	4781	4667	4730	4586	4819	4802	4852	4706	4594	4526	4410	4648	4629	4535	4765	4657	4618	4648	4543	4501	4427	4432	4484	4539	4419	4401	4560	4496	4596	4391	4547	4447
4402	4448	4457	4644	4621	4611	4702	4563	4451	4468	4431	4589	4792	4513	4607	4544	4709	4553	4657	4609	4616	4599	4638	4736	4714	4532	4612	4540	4636	4591	4713	4668	4557	4629	4687	4698	4558	4525	4367	4455	4425	4429	4496	4485	4413	4469	4529	4363	4308	4485
4462	4457	4500	4771	4648	4669	4589	4569	4440	4402	4597	4591	4582	4601	4528	4662	4465	4528	4539	4712	4650	4598	4634	4455	4506	4539	4433	4600	4605	4606	4645	4669	4577	4644	4673	4491	4568	4465	4514	4400	4445	4472	4668	4550	4541	4477	4274	4468	4272	4407
4642	4546	4544	4550	4695	4656	4616	4465	4564	4470	4475	4592	4499	4660	4587	4524	4447	4535	4476	4483	4635	4735	4605	4792	4475	4546	4605	4541	4552	4447	4509	4660	4628	4650	4534	4588	4613	4464	4411	4434	4515	4554	4520	4579	4417	4542	4514	4264	4409	4457
4595	4449	4557	4437	4503	4555	4409	4652	4494	4487	4438	4445	4571	4603	4677	4610	4478	4385	4454	4477	4559	4666	4560	4593	4537	4658	4611	4583	4608	4574	4717	4689	4597	4569	4620	4588	4535	4602	4409	4365	4420	4472	4525	4621	4433	4480	4490	4528	4384	4461
4764	4552	4556	4557	4433	4690	4555	4596	4573	4497	4485	4406	4531	4576	4636	4642	4509	4590	4537	4560	4573	4662	4607	4507	4566	4479	4617	4624	4724	4555	4608	4697	4748	4581	4520	4650	4549	4383	4402	4531	4458	4528	4488	4638	4583	4561	4605	4443	4537	4502
4797	4643	4445	4347	4596	4617	4620	4783	4699	4620	4548	4416	4472	4555	4654	4538	4573	4660	4574	4536	4724	4646	4695	4584	4608	4740	4613	4683	4755	4626	4661	4724	4683	4782	4664	4604	4440	4561	4398	4512	4403	4497	4504	4718	4582	4539	4528	4604	4368	4310
4853	4661	4500	4602	4478	4440	4617	4585	4525	4612	4506	4467	4467	4550	4733	4585	4764	4640	4612	4528	4775	4719	4751	4763	4749	4787	4547	4553	4643	4706	4803	4625	4636	4779	4518	4550	4483	4457	4508	4578	4572	4565	4773	4874	4655	4689	4596	4570	4554	4511
4628	4694	4399	4484	4318	4447	4467	4628	4508	4667	4503	4495	4608	4448	4590	4659	4626	4644	4751	4624	4555	4624	4755	4813	4725	4705	4619	4691	4801	4695	4747	4603	4721	4577	4512	4450	4572	4653	4548	4647	4555	4694	4609	4668	4636	4601	4598	4473	4460	4408
4522	4613	4515	4492	4295	4281	4552	4420	4628	4637	4599	4644	4496	4498	4561	4778	4702	4613	4585	4549	4676	4814	4810	4834	4720	4566	4521	4560	4655	4632	4716	4643	4676	4631	4496	4511	4575	4404	4657	4662	4809	4723	4596	4629	4650	4588	4473	4388	4410	4485
4616	4500	4506	4421	4336	4328	4257	4494	4475	4559	4576	4582	4516	4506	4523	4567	4629	4815	4724	4632	4664	4669	4737	4824	4661	4507	4574	4610	4767	4644	4550	4622	4612	4625	4683	4596	4566	4635	4718	4727	4592	4599	4644	4595	4656	4524	4399	4459	4420	4466
4508	4562	4349	4539	4368	4373	4373	4341	4427	4635	4557	4618	4593	4381	4470	4548	4761	4784	4618	4592	4655	4669	4789	4643	4529	4500	4452	4579	4659	4734	4710	4462	4644	4567	4639	4618	4561	4754	4565	4633	4770	4642	4459	4551	4666	4545	4483	4523	4571	4648
4436	4485	4490	4453	4509	4428	4451	4498	4584	4538	4459	4650	4533	4481	4569	4491	4535	4622	4647	4662	4545	4515	4442	4657	4655	4698	4637	4466	4588	4430	4546	4579	4562	4663	4679	4619	4547	4632	4626	4639	4563	4591	4705	4737	4488	4526	4574	4488	4334	4501
4279	4438	4521	4409	4574	4533	4541	4535	4386	4551	4571	4663	4598	4608	4572	4618	4542	4599	4631	4637	4604	4537	4583	4508	4513	4437	4512	4421	4600	4611	4681	4356	4694	4460	4537	4557	4501	4578	4514	4692	4648	4600	4455	4464	4460	4465	4513	4497	4676	4514
4386	4471	4470	4570	4671	4675	4608	4680	4556	4463	4752	4620	4542	4695	4614	4551	4422	4566	4571	4641	4476	4377	4381	4493	4536	4481	4547	4556	4562	4655	4538	4591	4554	4668	4637	4577	4660	4532	4561	4490	4575	4542	4438	4494	4452	4375	4558	4508	4488	4668
4356	4419	4568	4523	4793	4956	4600	4663	4606	4644	4618	4626	4679	4633	4584	4632	4545	4594	4592	4522	4673	4570	4654	4510	4524	4506	4682	4601	4488	4541	4613	4517	4500	4572	4551	4528	4679	4504	4550	4668	4514	4419	4504	4426	4524	4483	4538	4708	4740	4603
4353	4478	4451	4472	4658	4699	4660	4715	4735	4543	4646	4768	4630	4558	4646	4625	4379	4332	4427	4710	4724	4495	4411	4463	4577	4612	4568	4548	4576	4619	4623	4543	4447	4611	4510	4461	4516	4502	4411	4514	4471	4571	4539	4474	4643	4614	4734	4596	4641	4736
4493	4306	4387	4580	4674	4600	4801	4652	4551	4605	4547	4609	4709	4560	4555	4487	4398	4485	4627	4694	4519	4518	4387	4604	4686	4758	4605	4737	4620	4597	4742	4646	4611	4712	4515	4768	4549	4697	4689	4543	4498	4573	4513	4561	4564	4531	4692	4609	4645	4756
4448	4338	4435	4464	4589	4776	4599	4718	4592	4417	4325	4483	4654	4612	4568	4592	4647	4518	4488	4674	4660	4562	4556	4576	4744	4629	4552	4683	4629	4578	4552	4596	4591	4577	4601	4643	4497	4573	4625	4598	4653	4523	4501	4503	4742	4735	4614	4776	4569	4604
4521	4336	4428	4619	4627	4547	4645	4685	4434	4342	4274	4591	4563	4623	4688	4561	4571	4395	4554	4600	4506	4523	4560	4575	4560	4755	4751	4865	4669	4593	4462	4563	4736	4446	4754	4549	4688	4557	4555	4435	4754	4644	4655	4740	4635	4729	4711	4628	4570	4644
4422	4520	4315	4528	4529	4395	4508	4593	4471	4465	4272	4444	4532	4525	4560	4573	4489	4511	4561	4433	4430	4682	4658	4605	4703	4668	4636	4706	4626	4451	4488	4551	4568	4630	4679	4556	4626	4610	4592	4561	4491	4540	4455	4640	4544	4502	4582	4562	4560	4450
4486	4553	4349	4391	4483	4421	4541	4464	4450	4461	4320	4418	4548	4543	4557	4549	4691	4375	4487	4596	4647	4850	4657	4638	4600	4667	4701	4582	4671	4582	4407	4601	4566	4535	4599	4334	4544	4448	4520	4641	4508	4632	4523	4529	4591	4618	4506	4493	4551	4368
4747	4405	4427	4454	4522	4514	4631	4652	4596	4426	4462	4550	4414	4603	4741	4697	4429	4513	4501	4598	4669	4707	4669	4569	4638	4615	4565	4534	4615	4504	4490	4583	4650	4653	4540	4667	4579	4489	4373	4594	4503	4653	4596	4577	4564	4569	4565	4533	4412	4532
4841	4572	4591	4388	4506	4638	4546	4706	4566	4484	4448	4384	4496	4562	4739	4761	4672	4505	4362	4444	4600	4545	4525	4713	4557	4596	4609	4597	4524	4505	4526	4529	4598	4588	4579	4635	4500	4544	4539	4529	4397	4535	4561	4619	4625	4577	4581	4588	4509	4594
4666	4662	4690	4480	4527	4560	4666	4575	4683	4599	4467	4490	4492	4581	4798	4658	4705	4573	4447	4617	4654	4671	4598	4570	4705	4457	4522	4403	4403	4512	4474	4591	4417	4481	4527	4467	4538	4593	4661	4675	4691	4521	4553	4761	4444	4666	4487	4539	4590	4668
4822	4677	4520	4567	4523	4673	4707	4482	4646	4603	4413	4601	4624	4652	4791	4832	4754	4466	4389	4532	4583	4702	4464	4402	4519	4470	4505	4604	4532	4534	4441	4680	4668	4603	4593	4678	4661	4501	4469	4666	4777	4577	4674	4521	4438	4671	4683	4520	4629	4708
4787	4675	4565	4521	4599	4532	4625	4561	4904	4555	4439	4675	4509	4631	4784	4802	4656	4389	4447	4584	4581	4603	4650	4421	4513	4638	4618	4720	4671	4750	4616	4753	4843	4723	4635	4699	4438	4680	4578	4504	4671	4652	4833	4473	4507	4666	4825	4704	4525	4731
4910	4553	4536	4512	4539	4555	4558	4735	4750	4566	4523	4477	4545	4703	4765	4656	4562	4375	4459	4571	4789	4685	4576	4676	4510	4619	4677	4613	4609	4686	4558	4785	4568	4721	4663	4473	4728	4771	4708	4636	4595	4603	4714	4638	4697	4723	4665	4780	4718	4729
4924	4478	4486	4430	4536	4571	4622	4744	4680	4583	4489	4438	4586	4685	4640	4655	4648	4576	4420	4614	4491	4527	4686	4588	4698	4762	4540	4683	4688	4583	4492	4431	4593	4671	4542	4645	4700	4556	4797	4694	4543	4587	4612	4675	4539	4610	4627	4636	4812	4675
4845	4684	4490	4499	4496	4599	4529	4682	4664	4351	4422	4499	4577	4615	4535	4594	4765	4422	4469	4530	4592	4647	4700	4483	4415	4342	4574	4566	4506	4596	4530	4539	4574	4520	4345	4458	4445	4638	4663	4737	4641	4744	4504	4518	4562	4509	4630	4639	4652	4653
4760	4513	4602	4535	4460	4524	4587	4628	4669	4604	4416	4537	4442	4428	4430	4697	4486	4459	4459	4617	4588	4544	4462	4562	4425	4496	4537	4596	4608	4561	4545	4603	4601	4630	4502	4514	4574	4541	4616	4617	4592	4732	4559	4475	4673	4687	4794	4764	4720	4723
4771	4574	4608	4343	4424	4600	4544	4585	4706	4582	4521	4563	4453	4451	4564	4684	4577	4602	4536	4466	4464	4580	4592	4429	4526	4490	4505	4661	4635	4490	4492	4677	4543	4714	4551	4530	4469	4663	4606	4577	4521	4480	4495	4618	4537	4570	4701	4738	4726	4758
4830	4749	4434	4459	4500	4397	4525	4709	4762	4648	4612	4698	4447	4537	4658	4699	4617	4667	4545	4607	4504	4604	4475	4628	4626	4620	4611	4628	4544	4655	4455	4573	4477	4565	4549	4615	4594	4681	4635	4584	4637	4635	4759	4570	4581	4659	4631	4648	4604	4596
4796	4615	4687	4507	4603	4444	4558	4843	4814	4704	4705	4455	4693	4593	4678	4576	4682	4645	4639	4552	4474	4467	4520	4602	4635	4553	4640	4538	4543	4493	4460	4535	4587	4648	4565	4589	4643	4749	4802	4578	4648	4328	4583	4624	4546	4438	4505	4711	4689	4600
4886	4704	4637	4507	4514	4607	4697	4830	4812	4833	4803	4482	4604	4574	4676	4707	4750	4798	4446	4470	4600	4661	4727	4610	4499	4518	4462	4519	4654	4481	4448	4411	4551	4577	4497	4582	4568	4773	4710	4671	4432	4364	4580	4566	4653	4804	4677	4611	4708	4716
4744	4701	4496	4534	4623	4594	4824	4755	4812	4897	4619	4559	4687	4692	4516	4628	4800	4650	4706	4532	4638	4737	4809	4661	4454	4439	4609	4610	4537	4470	4409	4649	4621	4588	4406	4522	4496	4573	4739	4613	4450	4378	4494	4640	4779	4587	4634	4579	4740	4569
4821	4723	4465	4661	4665	4540	4815	4755	4758	4654	4564	4578	4582	4546	4820	4715	4781	4746	4570	4548	4620	4762	4764	4655	4507	4532	4509	4549	4547	4573	4442	4535	4605	4502	4616	4563	4477	4636	4572	4575	4334	4528	4566	4525	4763	4597	4540	4589	4669	4700
4787	4656	4521	4537	4629	4628	4770	4819	4749	4723	4481	4533	4625	4673	4709	4795	4563	4541	4529	4595	4681	4878	4750	4676	4613	4446	4676	4559	4532	4512	4473	4547	4609	4649	4489	4465	4524	4401	4612	4497	4454	4467	4520	4503	4755	4587	4584	4514	4566	4663
4826	4771	4609	4574	4585	4728	4695	4717	4563	4667	4449	4549	4404	4484	4596	4813	4728	4563	4506	4627	4731	4849	4786	4649	4414	4353	4587	4622	4622	4564	4548	4599	4665	4688	4463	4393	4384	4415	4535	4717	4632	4599	4557	4627	4624	4629	4583	4536	4525	4717
4812	4526	4674	4666	4440	4694	4606	4418	4792	4575	4479	4557	4515	4518	4622	4686	4802	4682	4588	4575	4724	4709	4620	4543	4403	4399	4536	4551	4672	4616	4534	4537	4666	4665	4384	4354	4316	4408	4428	4513	4757	4590	4630	4596	4681	4729	4592	4526	4570	4556
4754	4624	4675	4570	4479	4652	4631	4581	4620	4589	4522	4625	4588	4565	4737	4873	4813	4682	4606	4568	4793	4759	4712	4350	4566	4482	4604	4752	4714	4576	4612	4593	4617	4645	4463	4507	4323	4466	4379	4482	4612	4726	4593	4620	4675	4814	4482	4521	4540	4658
4809	4491	4655	4453	4372	4564	4677	4683	4865	4765	4593	4745	4600	4524	4666	4807	4735	4585	4694	4733	4788	4822	4764	4609	4476	4573	4443	4650	4603	4534	4469	4513	4660	4582	4590	4610	4398	4377	4486	4639	4578	4560	4572	4515	4591	4646	4611	4443	4534	4592
4835	4627	4477	4461	4433	4659	4805	4716	4704	4839	4586	4725	4550	4550	4697	4841	4914	4746	4656	4736	4770	4678	4736	4502	4678	4544	4572	4742	4611	4448	4487	4488	4560	4554	4480	4452	4458	4478	4673	4569	4785	4614	4513	4684	4506	4728	4782	4523	4433	4645
4790	4661	4523	4525	4403	4547	4701	4702	4890	4691	4644	4606	4576	4633	4719	4839	4741	4708	4623	4660	4913	4842	4624	4548	4473	4453	4492	4612	4579	4471	4467	4476	4527	4598	4641	4409	4438	4626	4623	4714	4732	4720	4568	4412	4601	4649	4562	4487	4595	4693
4889	4627	4425	4483	4507	4811	4843	4889	4821	4668	4722	4750	4722	4699	4647	4744	4600	4675	4575	4706	4678	4708	4586	4562	4349	4436	4658	4660	4566	4508	4649	4622	4703	4633	4556	4558	4526	4491	4645	4570	4741	4677	4553	4485	4449	4614	4516	4577	4548	4785
4706	4629	4291	4602	4554	4649	4864	4781	4802	4792	4612	4699	4847	4547	4633	4660	4790	4558	4494	4626	4723	4767	4552	4565	4506	4493	4740	4554	4687	4410	4488	4482	4543	4792	4505	4366	4638	4513	4693	4531	4489	4621	4597	4318	4563	4630	4528	4628	4774	4663
4712	4552	4448	4527	4570	4789	4986	4934	4811	4783	4509	4646	4694	4713	4648	4690	4708	4596	4633	4589	4623	4637	4678	4590	4526	4457	4545	4582	4609	4510	4406	4416	4617	4395	4438	4527	4587	4724	4654	4641	4599	4356	4488	4419	4530	4598	4603	4596	4718	4725
4560	4378	4460	4505	4775	4752	4960	4921	4762	4588	4616	4504	4755	4790	4814	4673	4682	4494	4557	4653	4886	4820	4755	4656	4712	4599	4602	4714	4584	4497	4544	4567	4565	4568	4386	4583	4612	4651	4638	4592	4450	4617	4364	4462	4447	4403	4665	4469	4792	4583
4776	4485	4486	4469	4739	4933	4898	4823	4681	4715	4613	4595	4625	4894	4706	4593	4487	4504	4566	4706	4592	4748	4702	4642	4737	4617	4709	4596	4525	4559	4489	4459	4379	4589	4699	4665	4696	4598	4599	4402	4553	4514	4523	4534	4548	4553	4585	4781	4597	4587
4591	4431	4397	4564	4790	4838	4759	4766	4607	4642	4625	4581	4734	4774	4798	4733	4623	4623	4775	4811	4565	4724	4615	4680	4678	4739	4752	4702	4699	4495	4497	4524	4502	4675	4501	4602	4623	4527	4446	4469	4507	4533	4692	4577	4619	4691	4666	4809	4747	4587
4408	4444	4541	4688	4707	4903	4697	4815	4671	4521	4573	4693	4762	4784	4835	4690	4681	4561	4722	4850	4698	4745	4469	4665	4678	4707	4839	4637	4564	4617	4535	4600	4585	4848	4676	4758	4688	4588	4473	4518	4710	4570	4632	4546	4545	4654	4800	4734	4719	4483
4555	4487	4646	4747	4636	4735	4739	4574	4674	4596	4730	4753	4641	4780	4666	4548	4521	4575	4590	4811	4759	4662	4625	4639	4636	4732	4766	4585	4622	4564	4604	4659	4726	4772	4675	4640	4651	4565	4580	4421	4735	4565	4588	4409	4476	4494	4658	4574	4680	4740
4587	4503	4617	4892	4732	4708	4693	4451	4515	4674	4595	4814	4923	4707	4711	4785	4766	4655	4655	4905	4854	4588	4431	4621	4522	4526	4592	4533	4498	4517	4620	4715	4772	4593	4624	4615	4574	4457	4613	4628	4541	4546	4460	4682	4642	4750	4735	4676	4543	4706
4650	4846	4835	4889	4702	4713	4610	4522	4685	4579	4595	4687	4803	4550	4613	4737	4720	4733	4793	4783	4706	4642	4628	4735	4525	4612	4588	4468	4415	4467	4648	4526	4755	4598	4551	4569	4511	4467	4400	4645	4571	4596	4544	4692	4790	4851	4703	4508	4628	4811
4807	4698	4862	4847	4969	4638	4725	4526	4624	4604	4660	4703	4844	4780	4539	4536	4689	4721	4683	4668	4670	4601	4737	4715	4753	4767	4640	4524	4507	4520	4738	4719	4705	4525	4727	4649	4528	4610	4618	4598	4519	4597	4701	4871	4823	4932	4815	4808	4794	4584
4683	4657	4692	4708	4835	4674	4664	4573	4435	4651	4730	4715	4904	4735	4692	4710	4700	4645	4707	4837	4577	4559	4745	4798	4756	4772	4663	4707	4795	4568	4705	4661	4754	4739	4581	4692	4607	4585	4708	4653	4649	4859	4865	4788	4773	4704	4756	4788	4896	4705
4756	4764	4734	4820	4625	4687	4505	4495	4630	4733	4784	4824	4764	4647	4748	4684	4639	4639	4685	4756	4672	4682	4750	4703	4702	4630	4626	4580	4704	4853	4756	4602	4714	4861	4691	4683	4596	4530	4594	4722	4778	4915	4650	4520	4478	4506	4687	4756	4710	4665
4696	4856	4810	4705	4643	4662	4562	4500	4674	4701	4735	4757	4853	4596	4673	4650	4604	4561	4640	4576	4727	4856	4829	4898	4635	4652	4637	4655	4733	4865	4701	4624	4503	4590	4722	4416	4505	4571	4624	4915	4932	4692	4526	4445	4232	4236	4489	4712	4741	4728
4787	4833	4752	4673	4573	4448	4729	4629	4759	4832	4830	4558	4617	4727	4541	4648	4731	4775	4642	4651	4793	4866	4826	4907	4660	4769	4612	4507	4588	4605	4675	4585	4666	4565	4554	4549	4580	4674	4896	4946	4750	4587	4353	4315	4200	4153	4141	4513	4774	4867
4849	4666	4680	4800	4505	4634	4576	4581	4616	4867	4684	4707	4643	4783	4691	4588	4704	4675	4650	4723	4762	4667	4789	4829	4794	4742	4619	4643	4662	4727	4772	4771	4764	4680	4773	4686	4563	4630	4907	4810	4809	4570	4347	4208	4106	3977	4108	4658	4695	4741
4827	4731	4736	4633	4458	4671	4621	4647	4780	4829	4814	4815	4477	4615	4645	4704	4756	4631	4636	4877	4782	4853	4688	4710	4703	4577	4660	4668	4671	4658	4647	4581	4668	4834	4531	4600	4557	4643	4711	4956	4868	4730	4369	4223	3954	3891	4151	4647	4718	4693
4729	4737	4712	4633	4550	4555	4704	4720	4769	4840	4555	4568	4658	4672	4642	4813	4654	4539	4568	4786	4758	4755	4833	4641	4790	4536	4609	4587	4612	4458	4608	4505	4630	4626	4658	4352	4425	4526	4539	4922	5010	4659	4530	4155	4163	4160	4342	4643	4894	4757
4737	4662	4771	4595	4540	4640	4727	4819	4773	4800	4485	4596	4528	4669	4735	4683	4703	4596	4580	4645	4741	4716	4758	4785	4837	4916	4808	4710	4619	4682	4622	4675	4631	4716	4690	4558	4502	4597	4723	4938	4816	4664	4402	4343	4287	4184	4317	4805	4763	4852
4818	4577	4631	4720	4590	4745	4883	4731	4521	4548	4440	4558	4661	4610	4977	4750	4743	4493	4881	4725	4717	4841	4675	4769	4793	4950	4856	4839	4737	4733	4662	4731	4672	4601	4640	4648	4409	4595	4748	4736	4970	4843	4377	4304	3978	4159	4211	4647	4721	4879
4628	4464	4607	4701	4601	4734	4848	4731	4711	4511	4647	4659	4824	4773	4823	4755	4770	4666	4650	4830	4828	4802	4757	4566	4581	4693	4712	4715	4730	4767	4704	4656	4686	4674	4544	4713	4694	4530	4706	4919	4823	4851	4466	4146	4241	4193	4252	4352	4684	4667
4652	4470	4709	4630	4701	4846	4691	4718	4641	4641	4838	4674	5100	4872	4780	4738	4759	4681	4727	4980	4757	4756	4651	4583	4679	4704	4690	4696	4628	4628	4623	4760	4652	4581	4768	4659	4698	4610	4776	4938	5081	4821	4538	4348	4342	4106	4286	4593	4855	4699
4510	4563	4671	4825	4755	4655	4681	4756	4605	4690	4695	4886	4683	4687	4694	4675	4642	4686	4791	4688	4691	4665	4530	4600	4607	4732	4582	4660	4618	4606	4649	4646	4620	4701	4747	4547	4675	4527	4669	4964	5095	4883	4651	4424	4264	4277	4361	4606	4791	4870
4750	4708	4834	4688	4721	4738	4667	4591	4617	4856	4869	4914	4777	4658	4411	4541	4595	4782	4723	4729	4675	4592	4647	4707	4897	4643	4714	4518	4503	4639	4745	4702	4664	4793	4742	4644	4782	4588	4725	4983	4985	4661	4431	4352	4234	4240	4343	4570	4879	4950
4689	4750	4779	4759	4636	4744	4570	4687	4710	4792	4640	4810	4651	4667	4489	4699	4669	4754	4770	4726	4616	4729	4616	4814	4740	4795	4724	4696	4599	4870	4824	4817	4710	4761	4969	4746	4644	4578	4578	5081	4975	4684	4503	4477	4234	3946	4328	4674	4763	4840
4943	4755	4679	4652	4507	4688	4652	4687	4797	4759	4826	4674	4689	4532	4608	4665	4907	4902	4719	4674	4662	4593	4892	5005	4730	4845	4619	4674	4580	4729	4711	4631	4666	4681	4802	4801	4621	4717	4859	5147	4989	4755	4393	4224	4123	4149	4273	4569	4836	4833
4817	4832	4836	4657	4609	4660	4803	4721	4842	4690	4871	4625	4667	4825	4594	4797	4861	4778	4607	4697	4651	4531	4764	4738	4726	4822	4538	4644	4702	4668	4720	4826	4570	4739	4868	4691	4638	4780	4826	5028	4956	4863	4533	4365	4282	4237	4458	4641	4797	4916
4867	4859	4689	4531	4480	4705	4685	4739	4731	4813	4506	4549	4539	4540	4737	5002	4889	4564	4738	4506	4587	4861	4777	4677	4635	4622	4696	4676	4657	4846	4631	4706	4572	4605	4590	4597	4519	4629	4737	4851	4937	4700	4472	4398	4187	4224	4359	4586	4796	4858
4822	4570	4567	4446	4780	4676	4908	4622	4810	4712	4634	4585	4550	4730	4653	4649	4724	4801	4595	4671	4622	4630	4703	4701	4584	4591	4797	4758	4514	4418	4707	4600	4626	4550	4544	4725	4537	4617	4751	4810	4854	4693	4429	4368	4211	4243	4304	4724	4852	4712
4775	4569	4523	4785	4714	4775	4814	4721	4692	4714	4548	4738	4741	4794	4822	4800	4702	4593	4532	4584	4658	4737	4598	4691	4632	4855	4676	4612	4623	4662	4759	4820	4761	4600	4848	4756	4668	4651	4879	5011	5188	4933	4500	4381	4234	4228	4303	4692	4765	4784
4745	4610	4505	4461	4655	4750	4759	4630	4462	4655	4531	4751	4694	4679	4784	4951	4842	4772	4755	4610	4622	4818	4681	4708	4670	4762	4948	4654	4595	4775	4709	4844	4736	4676	4873	4751	4806	4748	4890	4993	5157	4919	4436	4392	4263	4102	4445	4733	4966	4946
4644	4629	4459	4651	4717	4761	4771	4693	4859	4762	4636	4853	4716	4651	4543	4493	4653	4670	4833	4654	4612	4596	4582	4775	4779	4651	4622	4733	4701	4656	4754	4813	4707	4736	4739	4905	4729	4831	4820	4980	5197	4893	4415	4216	4322	4340	4588	4689	4970	5267
4514	4531	4658	4686	4978	4838	4836	4972	4762	4835	4897	4978	4899	4864	4698	4614	4613	4647	4749	4793	4651	4618	4549	4683	4801	4783	4617	4762	4654	4661	4743	4753	4593	4677	4822	4753	4846	4758	4876	4982	5070	4703	4534	4506	4483	4400	4783	5015	5125	5277
4732	4689	4842	4794	4809	4585	4695	4610	4714	4744	4687	4730	4726	4690	4767	4765	4645	4619	4622	4648	4671	4593	4606	4614	4680	4703	4572	4524	4835	4765	4786	4691	4653	4711	4865	4855	4560	4568	4846	5099	4977	4826	4701	4462	4423	4545	4844	5050	5180	5443
4793	4685	4661	4670	4550	4606	4723	4565	4694	4605	4586	4469	4438	4458	4376	4705	4746	4762	4830	4701	4439	4560	4817	4850	4661	4678	4700	4714	4639	4960	4860	4645	4599	4694	4828	4679	4638	4619	4704	5005	4962	4889	4540	4579	4238	4317	4579	4904	4757	4726
4595	4565	4579	4605	4633	4576	4812	4844	4848	4840	4794	4654	4556	4420	4539	4618	4578	4733	4811	4819	4702	4731	4723	4760	4773	4796	4607	4879	4691	4667	4761	4624	4533	4744	4775	4858	4628	4619	4750	4877	4891	4479	4333	4302	4111	4000	4194	4515	4287	4175
4646	4525	4795	4806	4713	4845	4781	4810	4978	4800	4825	4881	4764	4697	4853	4703	4716	4678	4638	4821	4926	4804	4777	4596	4721	4889	4738	4832	4959	4557	4801	4761	4620	4846	4746	4781	4736	4743	4792	4937	4741	4558	4390	4404	4104	3914	4169	4315	4077	3989
4691	4710	4823	4696	4723	4530	4647	4616	4752	4628	4748	4830	4753	4874	5017	4898	4811	4762	4627	4740	4814	4926	4680	4711	4635	4948	4815	4635	4753	4827	4523	4664	4665	4786	4943	4758	4833	4888	4855	5112	4785	4601	4702	4578	4185	4131	4183	4267	4154	3917
4732	4554	4449	4637	4618	4585	4531	4403	4492	4633	4517	4695	4643	4589	4888	4898	5066	4916	4917	4601	4702	4855	4869	4703	4506	4517	4782	4615	4630	4710	4712	4485	4825	4744	4720	4700	4713	4690	4701	5036	4650	4800	4620	4611	4415	4365	4533	4427	4396	4239
4724	4525	4509	4545	4740	4744	4814	4619	4626	4578	4703	4505	4753	4493	4580	4683	4858	4961	4841	4836	4557	4491	4709	4859	4565	4518	4664	4904	4502	4637	4737	4657	4697	4747	4559	4851	4607	4622	4759	4811	4795	4899	4871	4730	4734	4644	4817	4796	4889	4839
4686	4506	4528	4767	4886	4996	4770	4863	4884	4775	4798	4753	4841	4593	4413	4555	4576	4775	4918	5042	4552	4422	4634	4860	4880	4740	4712	4827	4770	4680	4923	4662	4634	4731	4576	4848	4833	4603	4671	4667	4827	4746	4812	5028	4903	5048	5099	5182	5354	5290
4678	4665	4893	5007	4903	5074	4870	4926	4878	5011	4993	4832	4949	4784	4583	4627	4615	4654	4660	4871	4726	4652	4565	4949	4951	4810	4664	4952	4812	4717	4828	4935	4654	4628	4828	4791	4807	4683	4623	4710	4993	4739	4886	4947	5018	5107	5141	5165	5053	5107
4941	5026	4871	4952	4894	4899	4779	4884	4753	4951	4844	4761	4943	4872	4918	4792	4659	4582	4641	4762	4958	4927	4882	4871	4834	5000	4763	4796	4883	4884	4724	4918	4726	4745	4959	4774	4914	4703	4573	4644	4715	4684	4810	4949	4920	4939	4914	4676	4841	4836
4843	4979	4958	4813	4623	4745	4687	4503	4796	4779	4675	4682	4898	4954	5011	5018	4935	4798	4720	4677	4888	5021	5054	4717	4738	4962	4647	4713	4869	4857	4765	4876	4896	4766	4927	4615	4814	4654	4738	4709	4517	4605	4792	4751	4846	4662	4725	4551	4626	4731
5037	4779	4705	4685	4630	4527	4575	4590	4497	4626	4538	4610	4763	4817	4977	5128	4986	4795	4671	4667	4904	5108	5117	4637	4624	4760	4949	4702	4627	4712	4531	4659	4807	4585	4647	4576	4570	4745	4833	4801	4669	4714	4544	4634	4583	4591	4681	4458	4655	4579
4898	4823	4449	4597	4590	4521	4527	4483	4574	4419	4438	4504	4622	4915	4899	5095	5033	5019	4735	4625	4585	4906	4983	4635	4569	4684	4955	4592	4556	4525	4632	4523	4795	4533	4636	4720	4561	4745	4684	4781	4532	4782	4759	4761	4818	4958	4902	4805	4591	4780
4995	4681	4575	4610	4646	4604	4517	4578	4394	4454	4370	4492	4458	4558	4592	4776	4861	4942	4671	4609	4493	4564	4999	4793	4659	4622	4941	4538	4451	4553	4557	4343	4729	4592	4559	4710	4445	4776	4506	4624	4665	4700	4890	4722	4762	4930	4835	4786	4879	4775
4713	4573	4669	4713	4578	4615	4668	4589	4490	4544	4544	4548	4365	4500	4601	4691	4854	4830	4687	4621	4427	4534	4881	4820	4583	4711	4735	4686	4410	4585	4670	4446	4643	4802	4628	4771	4477	4793	4570	4640	4654	4622	4645	4742	4703	4852	4593	4783	4752	4661
4982	4802	4661	4686	4797	4604	4714	4702	4629	4623	4480	4466	4443	4248	4537	4516	4692	4921	4823	4601	4534	4512	4940	4978	4727	4539	4781	4777	4614	4664	4844	4545	4793	4770	4532	4836	4537	4765	4510	4727	4604	4670	4683	4644	4716	4703	4583	4644	4761	4753
5096	4623	4524	4625	4541	4780	4736	4672	4620	4493	4578	4487	4478	4392	4517	4590	4725	4881	4935	4810	4508	4578	4814	4941	4726	4668	4936	5069	4660	4804	4868	4700	4849	4882	4747	4976	4597	4767	4855	4667	4807	4650	4648	4657	4596	4854	4742	4766	4778	4632
4901	4647	4478	4521	4453	4712	4698	4642	4673	4690	4629	4634	4412	4345	4575	4640	4726	4832	4803	4986	4665	4649	4805	4851	4840	4725	4951	5056	4778	4688	4919	4697	4922	5009	4791	4892	4771	4855	4665	4578	4736	4648	4712	4698	4653	4732	4675	4767	4527	4722
4781	4368	4464	4399	4620	4739	4620	4611	4663	4790	4593	4550	4697	4580	4607	4452	4761	5141	5056	4772	4649	4600	4862	4965	4911	4708	4803	4924	4693	4614	4934	4604	4866	4913	4723	4826	4798	4782	4852	4803	4628	4843	4842	4733	4750	4738	4634	4635	4657	4744
4865	4405	4450	4357	4555	4711	4728	4778	4658	4677	4564	4665	4549	4522	4611	4742	4795	5024	4929	4650	4539	4571	4736	4973	4508	4592	4740	4963	4703	4516	4919	4666	4661	4616	4437	4801	4712	4787	4748	4732	4880	4695	4789	4799	4730	4786	4634	4703	4683	4656
4710	4424	4564	4416	4467	4567	4363	4741	4606	4818	4577	4464	4547	4473	4345	4771	4697	4955	4915	4661	4420	4388	4935	4897	4662	4523	4725	4757	4580	4660	4877	4579	4604	4672	4408	4770	4504	4748	4624	4822	4752	4809	4747	4865	4730	4885	4833	4719	4726	4670
4799	4600	4580	4629	4446	4474	4557	4483	4732	4534	4637	4647	4545	4452	4707	4774	5011	4970	4835	4692	4506	4461	4912	4851	4671	4515	4761	4713	4485	4753	4887	4410	4728	4722	4572	4678	4511	4622	4550	4742	4575	4672	4580	4709	4676	4804	4749	4763	4769	4786
5044	4789	4621	4492	4373	4491	4644	4524	4594	4540	4391	4462	4299	4587	4658	4813	4874	4974	4774	4537	4342	4615	4884	4785	4592	4564	4865	4696	4452	4642	4653	4563	4827	4724	4719	4904	4590	4616	4591	4513	4531	4572	4460	4672	4589	4700	4680	4865	4809	4900
5026	4847	4722	4703	4515	4573	4701	4543	4481	4312	4367	4508	4480	4573	4762	4992	4770	4902	4647	4545	4601	4826	4971	4820	4622	4699	4840	4720	4637	4753	4699	4620	4873	4871	4745	4657	4565	4788	4597	4673	4628	4520	4626	4510	4609	4533	4612	4796	4880	4771
4912	4913	4829	4952	4701	4622	4641	4614	4325	4497	4395	4554	4715	4770	4884	4791	4983	4804	4664	4648	4874	4936	4804	4760	4545	4876	4832	4706	4548	4856	4654	4734	4901	4680	4796	4806	4759	4827	4766	4739	4568	4769	4589	4631	4623	4648	4602	4680	4795	4745
5000	4859	5026	4863	4806	4816	4842	4642	4581	4695	4755	4842	4805	4888	5021	4895	4888	4525	4571	4723	4862	4965	4817	4709	4640	4904	4819	4612	4687	4838	4806	4639	4815	4780	4975	4773	4925	4888	4690	4784	4712	4561	4613	4696	4554	4608	4573	4657	4704	4640
4758	4836	4935	5053	4874	4790	4907	4692	4836	4925	5005	5172	4936	5080	4948	4938	4829	4718	4751	4787	4909	4850	4589	4721	4863	4985	4612	4674	4961	4860	4572	4852	4857	4772	4941	4767	4830	4818	4750	4744	4703	4655	4685	4747	4767	4579	4696	4592	4595	4621
4625	4794	4757	4853	4923	5089	4840	5001	5034	4997	4976	5049	4830	4971	4858	4820	4652	4565	4824	4972	4808	4682	4565	4704	4918	4735	4620	4746	4931	4631	4681	4770	4748	4748	4877	4770	4910	4937	4800	4772	4807	4759	4893	4674	4760	4715	4746	4731	4799	4650
4657	4482	4501	4688	4577	4916	5014	4949	4986	5010	5055	4903	4965	4886	4849	4725	4726	4898	4841	4980	4880	4700	4580	4893	4687	4632	4630	4888	4820	4673	4736	4687	4723	4744	4715	4763	4944	4698	4820	4851	4968	4952	4851	4874	4853	4838	4740	4636	4738	4745
4722	4538	4512	4406	4682	4800	4789	4817	4882	4742	4661	4819	4674	4780	4678	4857	4907	4769	4870	4791	4769	4650	4753	4887	4696	4556	4566	4711	4628	4554	4746	4672	4622	4724	4710	4744	4725	4981	4774	4863	4871	4866	4916	4871	4749	4760	4639	4963	4790	4785
4783	4551	4675	4690	4649	4727	4732	4561	4797	4705	4680	4763	4728	4709	4715	4809	4938	4858	4739	4622	4651	4759	4749	4611	4553	4585	4788	4755	4566	4707	4675	4559	4688	4697	4674	4735	4598	4713	4559	4634	4676	4680	4607	4728	4671	4737	4723	4887	4772	4832
4768	4927	5040	4851	4791	4959	4811	4884	4712	4741	4620	4805	4831	4828	4743	4778	4799	4578	4631	4601	4628	4767	4617	4681	4696	4782	4829	4502	4570	4738	4561	4602	4685	4472	4570	4626	4540	4611	4509	4538	4584	4550	4700	4683	4790	4801	4878	4884	4913	4836
4733	4699	4833	5048	4955	4826	4916	4995	5012	4876	4854	4859	4804	4829	4817	4700	4583	4509	4643	4849	4759	4742	4645	4717	4781	4732	4649	4579	4860	4562	4577	4622	4573	4641	4646	4618	4564	4446	4525	4499	4631	4572	4552	4773	4810	4529	4859	4677	4809	4932
4692	4528	4673	4763	4855	4887	4827	4897	4862	4805	4817	4627	4594	4788	4651	4634	4736	4632	4806	5011	4558	4592	4600	4776	4770	4633	4640	4806	4694	4646	4801	4683	4459	4666	4727	4639	4697	4595	4585	4541	4440	4365	4612	4472	4536	4686	4594	4796	4825	4884
5037	4724	4737	4714	4775	4695	4759	4626	4553	4563	4678	4494	4586	4593	4897	4716	4864	4877	4967	4829	4635	4702	4712	4755	4787	4675	4817	4732	4606	4567	4592	4648	4675	4800	4662	4655	4636	4533	4683	4503	4406	4487	4522	4433	4516	4578	4709	4631	4555	4776
4869	4911	5041	4901	4736	4756	4605	4546	4642	4534	4585	4605	4779	4772	4795	4908	4968	4858	4666	4773	4839	4730	4911	4650	4799	4800	4835	4788	4731	4747	4804	4851	4702	4702	4764	4792	4795	4711	4623	4535	4582	4547	4560	4507	4463	4606	4563	4644	4684	4858
5054	4793	4912	4955	4930	4839	4812	4708	4817	4683	4803	4866	4823	4915	4938	4822	4827	4892	4922	4720	4922	4681	4713	4800	4977	4978	4865	4714	4703	4879	4747	4799	4819	4774	4817	4834	4742	4884	4665	4814	4678	4705	4566	4664	4573	4623	4580	4586	4839	4616
4782	4689	4612	4650	4741	4542	4768	4785	4857	4642	4743	4652	4784	4861	4829	4864	4730	4933	4987	4783	4988	4818	4763	4954	4993	4843	4789	4910	4747	4643	4768	4636	4635	4813	4942	4895	4891	4928	4871	4829	4836	4623	4610	4577	4643	4467	4627	4627	4573	4560
4908	4883	4704	4765	4666	4602	4826	4719	4687	4698	4719	4625	4868	4926	4991	5018	4820	4857	4857	4770	4836	4820	4931	4767	4825	4652	4862	4849	4821	4690	4700	4758	4748	4808	4883	4825	4923	5140	4925	4885	4975	4714	4722	4793	4658	4626	4514	4609	4569	4674
4896	4710	4765	4681	4688	4781	4609	4778	4861	4824	4787	4964	5045	4920	4916	5006	4813	4663	4647	4872	4905	4882	4710	4813	4797	4679	4877	4650	4800	4820	4645	4765	4831	4737	4809	4918	4853	4877	4954	5038	4899	4790	4712	4725	4725	4850	4703	4765	4813	4836
4766	4565	4606	4650	4739	4527	4675	4749	4726	4901	4961	4942	4891	4878	4748	4784	4938	4976	4774	5001	4692	4779	4741	4700	4746	4702	4885	4732	4854	4659	4806	4720	4693	4622	4643	4781	4843	4937	5019	4857	5017	4828	4865	4704	4969	4721	4775	4763	4845	4679
4824	4672	4661	4621	4514	4714	4632	4771	4896	4970	4843	4764	4879	4929	4910	4822	4833	4861	4817	4775	4570	4640	4630	4752	4763	4927	4658	4650	4621	4731	4687	4740	4869	4732	4653	4682	4773	4939	4973	4936	4856	4945	4885	4840	4723	4726	4767	4817	4614	4727
4972	4419	4500	4670	4746	4754	4826	4925	4722	4843	4967	4823	4844	4897	4740	4873	4781	4754	4657	4741	4776	4714	4787	4637	4727	4781	4733	4645	4605	4645	4662	4470	4665	4688	4692	4729	4752	4804	4856	4747	4871	4885	4917	4879	4867	4866	4781	4942	4719	4730
4878	4457	4407	4585	4688	4813	4778	4858	4810	4914	4878	4662	4795	4757	4875	4623	4866	4647	4722	4804	4581	4620	4652	4668	4810	4537	4567	4608	4699	4606	4529	4540	4497	4621	4564	4684	4776	4677	4808	4802	4715	4784	4814	4662	4896	4882	4730	4849	4680	4699
4680	4609	4656	4724	4905	4685	4881	4828	4812	4846	4887	4877	4981	4861	4720	4664	4524	4782	4651	4614	4746	4714	4625	4737	4591	4641	4632	4566	4533	4626	4556	4530	4555	4594	4523	4534	4590	4704	4572	4636	4761	4669	4792	4771	4681	4830	4800	4779	4764	4605
4680	4588	4538	4685	4764	4880	4908	4849	4933	4972	4947	4815	4787	4707	4760	4586	4780	4655	4735	4726	4648	4759	4413	4692	4628	4664	4730	4676	4718	4691	4567	4596	4464	4486	4446	4381	4475	4551	4532	4395	4535	4623	4588	4622	4674	4770	4732	4694	4868	4706
4849	4733	4672	4684	4742	4900	4930	4754	4907	4833	4851	4759	4684	4742	4840	4750	4884	4732	4719	4767	4512	4531	4573	4552	4693	4536	4726	4664	4634	4614	4552	4563	4359	4423	4484	4345	4354	4482	4533	4523	4670	4587	4582	4644	4626	4769	4758	4821	4660	4586
4646	4659	4694	4757	4683	4850	4953	4950	4857	4809	4580	4667	4710	4578	4634	4761	4683	4786	4771	4625	4636	4710	4592	4561	4649	4589	4691	4615	4543	4596	4588	4521	4513	4425	4524	4420	4403	4320	4469	4448	4668	4465	4625	4643	4605	4859	4837	4682	4783	4835
4769	4757	4926	4791	4875	4833	4897	4824	4877	4806	4770	4804	4718	4692	4465	4670	4666	4725	4722	4607	4695	4724	4648	4570	4694	4707	4695	4591	4626	4524	4550	4539	4560	4546	4447	4465	4533	4557	4486	4338	4477	4432	4634	4629	4799	4668	4700	4734	4688	4614
4865	4691	4858	4852	4823	4981	4837	4880	4816	4972	4723	4826	4781	4697	4473	4531	4638	4811	4701	4686	4724	4666	4659	4659	4563	4707	4547	4632	4514	4731	4483	4448	4482	4412	4455	4473	4486	4324	4397	4410	4451	4577	4468	4555	4564	4601	4516	4636	4626	4746
4798	4671	4785	4883	4878	4919	4820	4919	4872	4918	4795	4747	4761	4643	4547	4442	4685	4597	4762	4729	4661	4760	4680	4579	4568	4623	4684	4670	4665	4733	4589	4761	4468	4546	4496	4615	4576	4606	4447	4452	4514	4373	4414	4504	4469	4463	4599	4559	4885	4742
4776	4669	4848	4821	4930	4827	4873	4883	4883	4827	4599	4725	4569	4660	4574	4750	4586	4821	4595	4637	4655	4709	4635	4623	4657	4511	4727	4657	4634	4804	4674	4649	4790	4437	4592	4726	4489	4579	4582	4513	4542	4475	4406	4397	4570	4588	4718	4615	4828	4996
4856	4714	4988	4875	4943	4963	4854	4941	4857	4808	4602	4706	4589	4632	4580	4730	4559	4751	4691	4649	4585	4725	4665	4673	4682	4726	4690	4753	4847	4773	4653	4716	4596	4398	4592	4468	4693	4550	4595	4528	4472	4499	4485	4568	4776	4784	4888	4971	5054	5160
4807	4784	4913	4994	4834	4901	4921	4921	4878	4822	4708	4574	4617	4701	4557	4659	4815	4607	4699	4625	4715	4658	4631	4745	4810	4746	4791	4718	4716	4660	4841	4631	4769	4622	4739	4605	4597	4604	4572	4711	4441	4580	4663	4567	4775	4845	4948	5046	5121	5119
4807	4915	4784	4898	5017	4824	4839	4842	4746	4607	4598	4623	4654	4719	4526	4596	4665	4682	4660	4728	4674	4765	4800	4796	4735	4762	4840	4620	4697	4820	4755	4765	4711	4702	4716	4714	4804	4630	4574	4548	4473	4656	4706	4697	4707	4799	4858	4768	4787	4819
4811	4949	4922	4953	5012	4864	4838	4646	4666	4674	4644	4621	4739	4521	4702	4691	4681	4750	4737	4715	4775	4764	4754	4764	4770	4740	4683	4812	4666	4917	4646	4772	4836	4791	4730	4788	4761	4648	4543	4537	4560	4593	4783	4766	4768	4678	4556	4478	4373	4423
4902	4838	5061	5004	4926	4868	4716	4544	4754	4704	4692	4603	4730	4706	4586	4571	4746	4695	4962	4844	4783	4890	4805	4719	4763	4733	4738	4933	4763	4934	4868	5018	4984	4722	4778	4860	4674	4599	4557	4496	4494	4918	4829	4763	4531	4435	4320	4275	4157	4223
4804	4961	5009	5124	4931	4761	4740	4701	4705	4681	4572	4555	4669	4568	4720	4846	4736	4819	4741	4835	4805	4810	4717	4866	4724	4737	4816	4791	4949	4800	4800	4816	4951	4650	4772	4763	4651	4531	4331	4533	4728	4921	4842	4640	4559	4328	4154	4018	3966	4250
4924	4871	4942	4913	4891	4741	4726	4586	4575	4575	4525	4523	4582	4651	4629	4634	4710	4846	4889	4956	4877	4835	4852	4816	4915	4794	4874	4803	5018	4829	4681	4947	4900	4788	4797	4720	4730	4629	4631	4814	4977	4889	4812	4646	4374	4201	4137	4058	4149	4356
4872	4963	4862	4915	4675	4806	4695	4708	4677	4526	4565	4635	4633	4727	4754	4824	4810	4868	5015	5029	4921	4805	4913	4998	4962	4980	4909	4915	4909	4765	4808	4786	4861	4815	4849	4730	4762	4686	4625	4824	4933	4749	4525	4363	4194	4178	4172	4388	4433	4664
4958	4635	4836	4770	4788	4609	4793	4386	4554	4602	4440	4500	4627	4670	4688	4767	4838	4772	4820	4810	4901	5041	4973	4925	4993	5038	4736	4777	4827	4642	4767	4819	4898	4837	4807	4775	4578	4747	4676	4763	4738	4686	4369	4265	4110	4080	4212	4445	4790	5070
4867	4665	4855	4990	4710	4753	4631	4690	4521	4542	4439	4691	4622	4768	4703	4824	4800	4742	4839	4908	4937	5001	4921	4959	4825	4848	4689	4810	4681	4731	4780	4865	4855	4977	4846	4805	4738	4612	4651	4818	4737	4509	4371	4133	4108	4083	4269	4691	4924	5068
4916	4586	4861	4776	4745	4812	4658	4532	4534	4665	4730	4658	4724	4573	4755	4730	4709	4873	4801	4909	4976	5014	5002	4887	4969	4878	4735	4821	4878	4805	4848	4759	4837	4723	4849	4745	4636	4631	4729	4770	4756	4365	4206	4118	4031	4258	4555	4782	5000	5063
4774	4622	4759	4737	4693	4679	4500	4552	4624	4569	4541	4641	4695	4716	4719	4669	4716	4840	4818	5048	4933	4790	4904	5039	4837	4706	4855	4740	4869	4739	4674	4826	4716	4896	4814	4756	4647	4638	4620	4834	4632	4578	4257	4117	4270	4236	4459	4780	5062	5097
4805	4747	4746	4700	4711	4720	4634	4392	4570	4549	4607	4563	4618	4562	4691	4736	4833	4882	4936	4841	4886	4838	4797	4754	4713	4818	4681	4789	4893	4724	4579	4607	4781	4634	4627	4666	4609	4495	4735	4662	4954	4641	4353	4294	4256	4259	4594	4743	4930	5011
4772	4822	4809	4677	4564	4545	4529	4728	4564	4576	4612	4568	4581	4536	4707	4876	4950	4852	4802	4850	4869	4704	4728	4920	4931	4816	4800	4761	4781	4684	4682	4618	4526	4625	4800	4731	4596	4557	4626	5020	4788	4691	4358	4307	4391	4410	4606	4848	4949	5150
4696	4591	4595	4646	4703	4687	4622	4705	4810	4424	4629	4479	4682	4663	4843	4858	4780	4667	4733	4650	4813	4819	4836	4894	4895	4872	4686	4737	4646	4674	4616	4628	4718	4680	4621	4612	4593	4544	4854	4982	4961	4673	4452	4365	4195	4067	4440	4690	4914	4899
4836	4709	4493	4582	4689	4681	4604	4570	4529	4541	4486	4533	4495	4756	4780	4924	4755	4688	4789	4778	4651	4784	4855	4928	4948	4747	4624	4747	4561	4699	4627	4670	4714	4596	4731	4680	4736	4724	4713	4832	4798	4687	4363	4181	4108	4139	4280	4594	4888	4893
4698	4589	4769	4538	4840	4658	4759	4737	4655	4518	4685	4716	4600	4727	4708	4782	4680	4780	4822	4644	4760	4834	4906	4666	4579	4861	4714	4609	4570	4598	4629	4713	4740	4807	4781	4748	4675	4548	4640	4858	4847	4683	4263	4162	4151	4203	4257	4664	4911	4987
4639	4670	4649	4749	4782	4765	4519	4574	4720	4637	4661	4657	4766	4624	4560	4619	4587	4667	4637	4850	4942	4780	4742	4676	4726	4567	4602	4544	4587	4551	4663	4688	4681	4805	4713	4712	4602	4446	4650	4652	4743	4468	4414	4217	4175	4224	4505	4646	4984	5024
4603	4639	4771	4765	4745	4760	4793	4618	4486	4635	4694	4660	4590	4615	4576	4460	4679	4571	4700	4679	4661	4702	4731	4550	4630	4701	4586	4566	4790	4614	4526	4643	4749	4675	4780	4550	4502	4449	4513	4782	4763	4610	4286	4309	4280	4157	4336	4568	4880	5071
4452	4466	4767	4686	4699	4842	4688	4704	4657	4580	4671	4560	4572	4530	4595	4593	4626	4672	4722	4773	4556	4617	4597	4525	4641	4650	4587	4595	4662	4623	4496	4606	4497	4668	4645	4696	4544	4442	4634	4835	4866	4531	4317	4492	4185	4340	4608	4736	5115	5271
4585	4580	4716	4587	4653	4639	4804	4787	4757	4719	4611	4623	4471	4570	4490	4648	4738	4668	4587	4702	4644	4511	4563	4636	4506	4570	4606	4703	4584	4623	4598	4589	4630	4598	4601	4485	4482	4495	4694	5012	4916	4720	4365	4439	4344	4343	4764	4982	5273	5494
4685	4589	4694	4726	4618	4808	4766	4782	4831	4802	4716	4641	4491	4371	4611	4475	4613	4617	4673	4614	4447	4548	4486	4532	4648	4482	4697	4619	4570	4643	4554	4605	4601	4776	4540	4539	4508	4582	4822	4947	4828	4746	4586	4442	4354	4235	4732	5130	5482	5532
4671	4507	4520	4750	4674	4875	4879	4963	4845	4792	4788	4732	4464	4452	4467	4472	4615	4483	4560	4484	4532	4547	4504	4659	4535	4560	4746	4584	4544	4566	4508	4542	4504	4654	4676	4619	4605	4578	4768	4980	4961	4731	4741	4394	4227	4303	4556	4770	5322	5401
4557	4564	4546	4514	4660	4794	4845	4934	4765	4766	4754	4678	4666	4598	4643	4555	4378	4491	4416	4514	4494	4607	4699	4574	4607	4672	4509	4473	4447	4616	4427	4567	4558	4612	4710	4704	4611	4666	4814	4841	4967	4867	4645	4441	4248	4113	4179	4410	4662	4850
4545	4492	4633	4610	4691	4933	4719	4879	4943	4849	4648	4737	4678	4686	4579	4630	4459	4511	4463	4482	4546	4558	4502	4673	4590	4395	4568	4431	4510	4493	4633	4560	4574	4618	4674	4588	4686	4635	4603	4773	5075	4842	4690	4435	4329	4193	4191	4099	4227	4244
4544	4333	4568	4619	4789	4747	4774	4816	4616	4739	4865	4712	4694	4733	4667	4447	4538	4387	4541	4572	4507	4689	4530	4550	4625	4449	4440	4315	4539	4412	4474	4513	4557	4737	4653	4659	4636	4509	4542	4541	4750	4878	4805	4823	4454	4346	4162	4216	4123	4139
4477	4484	4621	4620	4727	4775	4631	4824	4746	4793	4934	4754	4704	4669	4646	4532	4333	4383	4540	4582	4520	4578	4519	4494	4575	4440	4476	4532	4486	4622	4628	4727	4737	4603	4682	4689	4641	4574	4464	4551	4845	5003	4994	4890	4681	4640	4414	4309	4248	4216
4567	4406	4494	4717	4673	4780	4706	4575	4761	4929	4723	4672	4761	4753	4564	4572	4466	4652	4665	4527	4740	4592	4570	4650	4470	4474	4400	4504	4503	4687	4688	4715	4707	4701	4569	4700	4644	4624	4571	4513	4645	4872	5242	5198	5039	5005	4789	4547	4519	4551
4634	4431	4504	4610	4664	4600	4496	4469	4616	4673	4875	4805	4633	4701	4602	4675	4584	4802	4695	4753	4715	4553	4671	4568	4452	4623	4584	4666	4574	4562	4691	4671	4582	4596	4684	4594	4629	4709	4607	4612	4670	4843	4921	5124	5140	5276	5027	4943	4849	4723
4703	4409	4536	4543	4551	4489	4435	4523	4714	4686	4867	4690	4676	4738	4644	4692	4699	4735	4639	4638	4521	4687	4593	4683	4674	4774	4807	4747	4731	4761	4966	4741	4683	4614	4699	4710	4762	4854	4856	4754	4721	4707	4795	5128	4865	5132	5095	5070	5054	4932
4677	4561	4501	4516	4503	4379	4491	4559	4594	4667	4755	4821	4647	4743	4711	4790	4832	4965	4817	4718	4513	4686	4605	4704	4710	4907	4812	4962	4827	4764	4751	4765	4740	4829	4769	4720	4711	4872	4935	4869	4808	4900	4887	4934	4921	4861	4836	4916	5010	4893
4665	4689	4464	4540	4431	4363	4581	4461	4663	4705	4628	4652	4770	4810	4870	4855	4919	4823	4748	4722	4710	4636	4719	4819	4938	4782	4844	4850	4856	4747	4754	4697	4790	4858	4746	4784	4850	4815	4960	4990	4837	4885	4710	4619	4611	4488	4710	4707	4707	4705
4808	4543	4403	4397	4322	4360	4527	4518	4549	4648	4451	4505	4710	4724	4676	4775	4963	4886	4742	4779	4745	4658	4787	4889	4986	4975	4867	4930	4811	4839	4675	4854	4740	4774	4712	4963	4905	4779	4849	4873	4810	4896	4674	4656	4609	4541	4328	4384	4569	4436
4801	4619	4689	4418	4486	4349	4491	4564	4590	4511	4506	4607	4615	4731	4832	4874	4830	4683	4628	4625	4862	4707	4926	4865	4940	4996	4947	4758	4801	4832	4786	4777	4883	4801	4848	4847	4835	4875	4773	4657	4803	4587	4593	4504	4420	4347	4343	4366	4308	4451
4714	4777	4434	4466	4470	4559	4424	4500	4472	4525	4603	4472	4600	4720	4819	4596	4796	4670	4703	4683	4747	4834	4877	4931	4933	5016	4948	4789	4665	4886	4852	4841	4837	4794	4759	4885	4798	4879	4851	4638	4611	4406	4339	4393	4478	4268	4370	4399	4359	4384
4641	4604	4533	4592	4531	4561	4354	4510	4411	4466	4431	4597	4600	4579	4627	4476	4639	4562	4738	4734	4919	4872	4827	4781	4855	4986	4963	4799	4745	4780	4802	4951	4757	4848	4947	4791	4713	4804	4674	4557	4516	4426	4323	4244	4235	4285	4283	4431	4479	4607
4739	4616	4522	4768	4550	4598	4506	4578	4393	4445	4662	4451	4487	4609	4521	4576	4591	4570	4682	4623	4634	4747	4752	4806	4763	4851	4693	4819	4688	4633	4766	4741	4786	4828	4789	4727	4705	4475	4496	4444	4495	4405	4374	4383	4224	4232	4384	4575	4652	4586
4611	4634	4507	4667	4693	4667	4591	4586	4422	4512	4567	4511	4497	4600	4523	4560	4540	4616	4467	4702	4731	4687	4608	4726	4689	4705	4748	4710	4711	4798	4813	4869	4625	4627	4591	4643	4519	4407	4451	4355	4408	4394	4421	4361	4407	4316	4482	4479	4739	4811
4428	4583	4446	4579	4604	4679	4476	4359	4550	4690	4599	4572	4568	4511	4447	4462	4582	4469	4610	4793	4777	4697	4801	4579	4590	4574	4533	4703	4808	4815	4768	4754	4605	4687	4592	4547	4521	4511	4425	4496	4383	4587	4579	4588	4607	4619	4622	4777	4789	4867
4426	4381	4415	4673	4712	4705	4721	4505	4674	4684	4662	4585	4638	4644	4432	4521	4540	4571	4611	4752	4607	4518	4650	4465	4446	4431	4576	4643	4555	4768	4758	4664	4662	4653	4553	4486	4430	4434	4526	4586	4515	4553	4617	4711	4719	4861	4704	4871	4945	4912
4408	4346	4423	4548	4488	4596	4567	4504	4757	4739	4847	4774	4670	4615	4580	4528	4530	4696	4615	4620	4655	4410	4434	4468	4390	4452	4660	4495	4657	4620	4719	4659	4590	4688	4530	4402	4407	4493	4488	4661	4673	4650	4765	4799	4787	4862	4767	4831	4838	4780
4469	4405	4291	4581	4465	4492	4499	4431	4757	4788	4716	4598	4733	4773	4687	4630	4660	4651	4665	4577	4632	4532	4541	4437	4498	4534	4583	4683	4497	4659	4570	4669	4482	4435	4485	4469	4412	4533	4671	4628	4766	4729	4782	4864	4835	4853	4876	4717	4717	4722
4602	4347	4329	4384	4341	4315	4250	4420	4583	4802	4795	4687	4764	4684	4678	4868	4811	4725	4714	4701	4627	4703	4466	4609	4532	4539	4726	4765	4671	4680	4638	4750	4548	4553	4460	4619	4458	4610	4542	4618	4737	4722	4852	4769	4862	4829	4821	4735	4709	4637
4639	4432	4417	4414	4373	4338	4561	4454	4493	4611	4697	4729	4656	4693	4736	4628	4884	4935	4747	4637	4777	4718	4662	4655	4691	4694	4696	4742	4746	4618	4730	4611	4579	4629	4579	4578	4636	4647	4630	4620	4931	4662	4843	4836	4702	4651	4630	4619	4579	4509
4657	4474	4430	4433	4312	4383	4350	4383	4641	4731	4661	4563	4616	4651	4876	4862	4892	4855	4777	4712	4676	4639	4630	4642	4701	4657	4639	4787	4738	4672	4619	4688	4556	4551	4628	4599	4642	4742	4718	4659	4643	4780	4760	4814	4625	4581	4505	4441	4634	4505
4581	4580	4582	4464	4346	4203	4512	4552	4572	4496	4599	4462	4506	4636	4721	4892	4718	4848	4749	4646	4530	4758	4600	4824	4897	4900	4740	4770	4691	4662	4621	4688	4711	4485	4652	4747	4775	4634	4785	4796	4774	4597	4671	4743	4676	4544	4538	4584	4409	4395
4629	4494	4359	4587	4430	4411	4453	4510	4542	4447	4344	4528	4538	4578	4614	4610	4663	4729	4726	4615	4526	4721	4764	4571	4917	4717	5009	4753	4665	4661	4656	4553	4642	4727	4657	4595	4724	4781	4710	4698	4688	4681	4736	4549	4438	4601	4342	4492	4608	4601
4571	4591	4463	4555	4486	4560	4616	4694	4548	4402	4490	4439	4325	4659	4654	4527	4703	4654	4551	4443	4501	4614	4629	4578	4869	4866	4859	4630	4655	4471	4558	4616	4457	4678	4552	4704	4733	4570	4596	4781	4550	4542	4590	4515	4508	4609	4502	4586	4630	4599
4564	4535	4370	4474	4487	4543	4676	4681	4550	4700	4519	4350	4376	4533	4388	4576	4686	4602	4511	4448	4481	4473	4484	4608	4671	4757	4693	4549	4435	4476	4424	4417	4523	4533	4507	4683	4719	4691	4707	4636	4482	4474	4679	4584	4553	4537	4592	4635	4503	4579
4512	4335	4283	4223	4469	4523	4607	4683	4540	4485	4456	4498	4700	4500	4581	4554	4559	4531	4443	4438	4459	4591	4501	4549	4627	4480	4548	4580	4420	4456	4478	4398	4499	4551	4579	4677	4734	4718	4502	4664	4663	4661	4657	4528	4569	4583	4634	4614	4621	4689
4564	4396	4334	4263	4451	4452	4614	4612	4738	4488	4416	4454	4550	4616	4745	4631	4605	4497	4445	4567	4491	4585	4671	4718	4543	4522	4523	4429	4421	4406	4337	4578	4528	4516	4589	4691	4645	4753	4711	4745	4588	4626	4591	4585	4710	4655	4578	4702	4503	4663
4593	4320	4195	4316	4349	4552	4501	4553	4327	4614	4538	4592	4659	4700	4861	4813	4553	4567	4532	4596	4770	4610	4557	4688	4683	4464	4613	4482	4448	4376	4364	4441	4577	4583	4582	4596	4668	4587	4589	4697	4690	4558	4601	4563	4573	4424	4551	4504	4552	4515
4506	4542	4292	4374	4264	4439	4506	4484	4414	4688	4396	4641	4711	4848	4719	4670	4664	4616	4611	4619	4605	4668	4629	4708	4701	4548	4597	4492	4444	4579	4578	4561	4539	4703	4738	4766	4683	4683	4727	4717	4620	4571	4442	4526	4503	4390	4545	4486	4383	4466
4418	4324	4249	4352	4451	4513	4484	4501	4352	4380	4457	4459	4678	4760	4765	4741	4832	4651	4531	4615	4742	4631	4781	4773	4660	4726	4558	4536	4597	4596	4668	4743	4695	4805	4895	4797	4798	4619	4569	4538	4626	4489	4543	4420	4557	4523	4475	4275	4429	4545
4599	4394	4382	4498	4493	4426	4522	4421	4429	4388	4435	4325	4577	4608	4727	4594	4569	4618	4415	4592	4656	4785	4706	4666	4676	4603	4571	4437	4500	4616	4708	4695	4758	4767	4662	4715	4760	4663	4572	4579	4368	4472	4396	4390	4498	4361	4434	4421	4531	4608
4617	4427	4430	4547	4556	4465	4644	4421	4359	4426	4459	4378	4544	4560	4638	4472	4534	4514	4475	4525	4606	4455	4707	4742	4650	4497	4430	4503	4469	4550	4590	4565	4636	4657	4769	4684	4520	4546	4489	4371	4352	4356	4392	4319	4458	4464	4575	4631	4554	4593
4483	4433	4332	4611	4546	4594	4607	4376	4351	4298	4397	4430	4528	4573	4574	4442	4527	4409	4485	4491	4521	4596	4688	4525	4441	4438	4429	4341	4421	4610	4635	4721	4751	4730	4823	4639	4551	4386	4486	4390	4296	4449	4390	4603	4499	4586	4775	4578	4812	4751
4343	4342	4201	4351	4539	4545	4580	4472	4528	4257	4405	4491	4588	4625	4536	4455	4548	4428	4503	4457	4569	4663	4584	4437	4459	4374	4376	4399	4539	4627	4600	4689	4678	4752	4646	4597	4627	4535	4383	4489	4436	4443	4466	4644	4706	4727	4723	4792	4845	4816
4434	4144	4183	4347	4513	4494	4594	4505	4419	4511	4533	4492	4672	4710	4696	4415	4521	4434	4478	4487	4652	4753	4509	4521	4400	4348	4442	4390	4468	4354	4624	4587	4609	4529	4496	4613	4657	4506	4449	4535	4486	4596	4630	4586	4576	4731	4758	4789	4853	4606
4531	4139	4221	4362	4239	4468	4358	4490	4547	4359	4463	4582	4718	4761	4656	4514	4543	4510	4447	4571	4715	4739	4802	4500	4611	4558	4406	4340	4401	4561	4556	4551	4823	4562	4721	4606	4595	4548	4554	4499	4529	4530	4620	4585	4737	4609	4768	4635	4656	4733
4575	4377	4315	4266	4213	4379	4299	4400	4360	4477	4409	4470	4542	4737	4629	4579	4644	4570	4604	4733	4734	4707	4836	4756	4783	4520	4579	4408	4615	4694	4714	4899	4836	4655	4828	4753	4724	4588	4534	4682	4666	4534	4516	4749	4562	4574	4624	4655	4612	4717
4440	4303	4196	4298	4553	4488	4549	4405	4308	4290	4579	4531	4575	4699	4717	4606	4637	4494	4439	4660	4927	4929	4906	4737	4626	4633	4521	4589	4655	4742	4671	4876	4856	4758	4894	4685	4895	4820	4633	4490	4564	4565	4530	4480	4477	4614	4578	4666	4679	4661
4395	4367	4258	4323	4466	4459	4522	4511	4284	4297	4433	4521	4562	4723	4593	4579	4393	4474	4539	4628	4824	4801	4750	4672	4644	4556	4704	4570	4731	4713	4751	4824	4621	4695	4810	4629	4513	4497	4491	4568	4421	4445	4465	4557	4530	4784	4641	4646	4745	4709
4523	4294	4438	4439	4472	4620	4462	4468	4505	4523	4492	4589	4588	4597	4618	4661	4512	4528	4420	4593	4605	4740	4578	4570	4567	4509	4400	4403	4547	4447	4653	4519	4496	4558	4420	4425	4347	4416	4370	4310	4451	4345	4450	4569	4602	4563	4669	4561	4697	4677
4680	4368	4379	4459	4424	4614	4456	4651	4665	4598	4563	4542	4495	4582	4661	4408	4446	4320	4558	4508	4746	4573	4668	4658	4398	4394	4298	4354	4429	4347	4502	4526	4481	4552	4482	4414	4470	4552	4346	4362	4298	4453	4399	4485	4478	4689	4591	4653	4693	4734
4765	4368	4363	4324	4462	4425	4594	4608	4525	4576	4704	4563	4688	4631	4606	4597	4406	4393	4486	4455	4511	4688	4669	4550	4483	4151	4222	4298	4440	4388	4717	4696	4916	4697	4978	4735	4713	4812	4906	4616	4524	4565	4553	4541	4639	4642	4646	4561	4876	4888
4556	4332	4347	4392	4460	4238	4535	4415	4288	4541	4490	4535	4740	4591	4670	4495	4524	4490	4488	4530	4567	4604	4560	4602	4461	4420	4384	4362	4383	4593	4681	4779	4965	5125	4977	5019	5038	4921	4750	4836	4685	4672	4507	4558	4467	4473	4707	4705	4743	4987
4414	4175	4185	4572	4529	4475	4375	4525	4318	4395	4438	4399	4588	4619	4638	4521	4410	4440	4502	4483	4509	4637	4634	4516	4575	4557	4475	4448	4517	4625	4768	4711	4682	4911	5013	5010	4914	4737	4415	4622	4548	4580	4464	4477	4402	4481	4668	4657	4765	4666
4293	4033	4215	4624	4764	4450	4399	4399	4381	4383	4290	4518	4618	4705	4573	4434	4362	4288	4528	4587	4581	4670	4794	4651	4514	4619	4518	4442	4616	4695	4577	4564	4560	4616	4667	4641	4586	4351	4421	4544	4471	4598	4616	4516	4427	4516	4616	4613	4589	4514
4298	4071	4225	4732	4658	4544	4484	4594	4457	4353	4354	4638	4445	4544	4611	4513	4286	4384	4361	4350	4577	4685	4827	4529	4626	4404	4614	4502	4638	4425	4442	4546	4589	4502	4465	4652	4438	4313	4327	4277	4320	4364	4704	4572	4421	4524	4732	4893	4630	4508
4353	3967	4323	4707	4790	4379	4386	4544	4566	4414	4270	4500	4481	4491	4577	4400	4360	4466	4468	4416	4500	4695	4721	4585	4409	4637	4624	4750	4556	4360	4252	4372	4502	4242	4461	4478	4366	4306	4385	4329	4270	4399	4850	4611	4491	4470	5004	4903	4652	4511
4447	4048	4284	4685	4568	4303	4346	4560	4388	4323	4407	4508	4606	4452	4581	4623	4461	4354	4588	4514	4507	4583	4615	4571	4570	4395	4685	4660	4543	4385	4300	4237	4290	4279	4315	4473	4367	4233	4291	4248	4267	4537	4910	4594	4418	4476	4922	4984	4733	4430
4476	4108	4164	4473	4501	4305	4241	4500	4404	4388	4417	4503	4611	4671	4592	4610	4478	4549	4640	4629	4647	4605	4759	4663	4422	4519	4699	4887	4705	4576	4479	4469	4510	4416	4687	4857	4743	4374	4466	4582	4406	4943	5034	4703	4357	4449	4800	4951	4726	4489
4362	3973	4153	4570	4546	4291	4238	4452	4362	4372	4308	4399	4526	4505	4627	4532	4510	4483	4596	4607	4532	4755	4764	4703	4574	4616	4850	4886	4970	4578	4451	4672	4786	4753	5119	4950	4898	4625	4798	4611	4408	4794	5005	4612	4220	4458	4739	4794	4653	4618
4300	3917	4183	4617	4409	4366	4250	4281	4429	4179	4164	4417	4447	4518	4608	4562	4311	4477	4481	4404	4547	4647	4764	4752	4534	4440	4795	4890	4824	4557	4459	4588	4662	4487	4841	4902	4810	4442	4553	4524	4277	4554	4870	4725	4185	4334	4752	4730	4536	4544
4479	4153	4266	4509	4638	4246	4335	4470	4360	4356	4279	4375	4341	4445	4690	4525	4401	4336	4443	4477	4420	4659	4659	4676	4522	4619	4573	4741	4539	4439	4158	4409	4457	4401	4535	4687	4532	4277	4393	4407	4247	4516	4904	4510	4290	4375	4850	4696	4604	4452
4338	4064	4272	4497	4503	4299	4210	4504	4544	4362	4376	4552	4381	4513	4655	4591	4422	4536	4539	4450	4403	4674	4795	4602	4480	4479	4729	4716	4764	4503	4377	4464	4321	4337	4548	4760	4437	4261	4467	4473	4346	4582	4971	4702	4209	4357	4964	4738	4477	4392
4377	4070	4140	4476	4521	4284	4288	4441	4539	4378	4361	4562	4619	4521	4588	4648	4555	4578	4598	4506	4445	4479	4659	4569	4436	4491	4661	4674	4694	4397	4325	4393	4437	4458	4574	4934	4664	4496	4648	4601	4377	4590	4969	4822	4234	4397	4690	4723	4359	4345
4330	4198	4354	4665	4558	4282	4204	4447	4471	4227	4314	4547	4422	4495	4604	4767	4465	4705	4666	4468	4480	4529	4607	4715	4658	4525	4680	4849	4669	4669	4261	4388	4407	4420	4802	4887	4652	4599	4614	4540	4477	4698	5078	4681	4257	4285	4685	4641	4301	4220
4521	4136	4310	4626	4581	4335	4184	4311	4491	4141	4243	4586	4436	4501	4654	4569	4543	4512	4667	4549	4359	4525	4497	4680	4548	4719	4755	4687	4839	4568	4383	4384	4484	4423	4492	4777	4624	4504	4585	4527	4363	4580	4994	4613	4192	4386	4581	4588	4416	4231
4488	4156	4346	4604	4450	4159	4288	4425	4411	4316	4298	4275	4381	4434	4458	4593	4564	4382	4556	4536	4418	4538	4444	4457	4522	4608	4907	4907	4819	4493	4373	4519	4429	4302	4705	4709	4644	4359	4467	4560	4366	4632	5113	4703	4320	4398	4707	4722	4380	4280
4431	4140	4352	4669	4502	4169	4050	4473	4520	4335	4396	4148	4306	4281	4610	4609	4575	4536	4552	4439	4261	4439	4431	4465	4406	4618	4740	4775	4786	4523	4369	4343	4408	4362	4667	4836	4659	4527	4675	4628	4507	4754	5120	4797	4390	4332	4889	4725	4472	4239
4560	4173	4299	4788	4524	4132	4162	4302	4476	4344	4411	4409	4265	4337	4394	4565	4558	4612	4476	4424	4384	4432	4583	4544	4383	4420	4695	4892	4863	4545	4524	4469	4439	4375	4726	4751	4648	4521	4500	4687	4469	4729	5182	4708	4516	4480	4926	4765	4520	4226
4393	4263	4380	4767	4528	4054	4037	4263	4379	4366	4337	4390	4211	4256	4369	4377	4534	4698	4575	4508	4441	4548	4601	4516	4278	4519	4653	4954	4938	4630	4427	4440	4469	4456	4630	4737	4534	4518	4472	4577	4511	4711	5177	4939	4411	4679	4896	5000	4384	4332
4452	4024	4282	4653	4480	4027	3969	4175	4225	4238	4337	4340	4384	3994	4252	4360	4396	4603	4567	4560	4460	4442	4622	4608	4492	4577	4715	4937	4941	4725	4635	4651	4457	4418	4774	4884	4507	4371	4603	4692	4474	4818	5128	4875	4527	4637	4936	4953	4728	4388
4386	3984	4270	4815	4711	4174	4096	4139	4325	4157	4211	4216	4396	4193	4370	4349	4288	4506	4626	4541	4446	4527	4660	4497	4451	4566	4847	5021	4976	4899	4866	4649	4566	4476	4756	4838	4542	4490	4463	4559	4461	4846	5223	4951	4561	4477	4936	4982	4670	4524
4330	3979	4307	4700	4457	4242	4249	4200	4302	4181	4248	4484	4360	4304	4371	4339	4329	4493	4621	4670	4591	4495	4668	4461	4367	4499	4845	5008	4902	4761	4823	4744	4697	4525	4840	4797	4411	4351	4508	4525	4349	4728	5207	4753	4504	4643	4834	4980	4566	4534
4407	4090	4230	4525	4556	4048	4078	4267	4218	4157	4201	4338	4270	4356	4273	4455	4407	4441	4595	4526	4634	4682	4629	4407	4350	4496	4803	4940	5054	4766	4781	4747	4586	4527	4654	4806	4571	4441	4495	4575	4497	4647	4943	4897	4494	4601	5001	4951	4603	4537
4402	4068	4229	4586	4439	3957	4010	4162	4198	4159	4036	4323	4215	4347	4371	4337	4375	4356	4587	4569	4569	4687	4635	4675	4448	4545	4699	4991	5031	4727	4790	4875	4624	4743	4796	4927	4793	4437	4446	4741	4339	4686	4928	4972	4377	4752	4958	4961	4596	4611
4349	4044	4254	4797	4676	4255	4009	4208	4242	4074	4226	4217	4310	4353	4419	4410	4322	4399	4679	4483	4697	4821	4802	4713	4464	4538	4685	4985	5054	4766	4676	4821	4793	4702	4929	4883	4686	4444	4556	4616	4357	4632	5124	4840	4292	4539	5037	4831	4606	4481
4373	3998	4153	4577	4685	4269	3985	4244	4205	4044	4154	4348	4241	4266	4370	4417	4318	4365	4305	4512	4363	4668	4938	4652	4396	4450	4577	4860	4889	4749	4583	4649	4760	4591	4715	4937	4592	4293	4389	4456	4328	4672	5175	4885	4254	4405	4927	4783	4585	4399
4291	3974	4360	4580	4600	4266	4145	4371	4291	4030	4213	4289	4365	4373	4300	4343	4359	4209	4471	4406	4361	4505	4920	4638	4580	4607	4567	4786	4958	4597	4653	4472	4586	4540	4693	4870	4519	4449	4552	4554	4375	4781	5124	4824	4440	4398	4867	4931	4612	4487
4296	4069	4123	4565	4442	4243	4252	4203	4222	4183	4144	4147	4304	4422	4570	4410	4367	4353	4407	4372	4306	4624	4491	4566	4390	4606	4631	4767	4829	4601	4552	4659	4655	4480	4836	4862	4715	4538	4618	4491	4361	4753	5087	4863	4257	4546	4788	4783	4605	4461
4452	3991	4140	4685	4485	4220	4231	4398	4257	4301	4144	4243	4048	4275	4460	4279	4293	4385	4294	4256	4352	4332	4448	4644	4440	4679	4765	4800	4754	4575	4548	4454	4455	4415	4661	4823	4918	4498	4688	4492	4402	4817	5201	4878	4344	4409	4778	4721	4550	4308
4272	4072	4286	4572	4432	4235	4218	4518	4252	4260	4186	4234	4243	4293	4467	4453	4455	4388	4455	4371	4233	4313	4362	4384	4405	4507	4768	4749	4682	4595	4302	4339	4362	4511	4643	4830	4708	4453	4485	4416	4305	4730	5133	4769	4347	4442	4793	4747	4614	4421
4468	4121	4227	4629	4483	4343	4242	4439	4478	4438	4219	4182	4249	4101	4335	4467	4332	4383	4321	4185	4311	4212	4410	4297	4259	4375	4782	4765	4752	4620	4416	4451	4460	4556	4589	4872	4601	4301	4591	4519	4451	4821	5129	4844	4528	4528	4978	4788	4430	4323
4311	4134	4272	4614	4650	4218	4184	4340	4493	4365	4287	4351	4233	4301	4405	4303	4328	4391	4400	4336	4321	4379	4424	4302	4101	4283	4661	4970	4856	4622	4592	4620	4446	4382	4637	5051	4601	4384	4708	4506	4340	4767	5325	4802	4335	4574	4869	4901	4548	4546
4344	4111	4342	4633	4714	4265	4211	4372	4481	4396	4417	4428	4345	4293	4362	4409	4280	4438	4411	4264	4175	4381	4470	4225	4163	4275	4728	4836	4886	4659	4601	4575	4573	4528	4596	4913	4689	4535	4519	4597	4421	4758	5225	4893	4327	4634	5003	5037	4541	4313
4398	4067	4410	4906	4641	4215	4066	4238	4375	4498	4485	4413	4314	4195	4289	4266	4246	4318	4416	4288	4293	4331	4445	4294	4151	4226	4477	4858	4813	4788	4599	4665	4592	4545	4645	4763	4655	4407	4512	4426	4301	4680	4986	4984	4350	4722	5148	5058	4653	4394
4358	4155	4337	4922	4805	4342	4264	4346	4323	4228	4346	4479	4449	4347	4257	4198	4086	4340	4368	4386	4295	4212	4395	4312	4203	4161	4466	4697	4676	4665	4762	4663	4553	4533	4712	5013	4636	4429	4398	4453	4372	4694	5129	4886	4534	4617	5142	4898	4649	4535
4421	4094	4243	4844	4840	4500	4255	4392	4327	4302	4236	4311	4424	4292	4307	4284	4101	4373	4402	4335	4201	4373	4309	4316	4154	4265	4527	4768	4633	4658	4653	4595	4770	4656	4998	5012	4876	4543	4515	4659	4326	4635	5071	5032	4498	4521	4953	4915	4660	4470
4273	3937	4101	4749	4837	4429	4205	4340	4290	4122	4162	4366	4384	4488	4314	4374	4079	4166	4329	4276	4351	4329	4398	4372	4244	4377	4429	4703	4578	4564	4547	4605	4675	4489	4688	5025	4885	4600	4708	4634	4471	4676	5028	4821	4339	4526	4868	4959	4482	4583
4383	3973	4078	4458	4664	4324	4293	4182	4279	4095	4105	4280	4268	4408	4494	4370	4206	4175	4307	4225	4116	4214	4294	4388	4301	4321	4574	4719	4486	4450	4505	4629	4576	4493	4806	5044	4891	4651	4688	4635	4449	4606	5040	4780	4398	4436	4966	4814	4587	4529
4376	3973	4152	4419	4584	4266	4137	4340	4451	4118	3993	4223	4169	4313	4356	4369	4273	4086	4279	4308	4195	4292	4351	4223	4337	4505	4540	4774	4584	4589	4295	4532	4548	4644	4841	5113	4801	4591	4740	4710	4404	4788	5152	4777	4413	4612	4844	4898	4598	4463
4228	4010	4065	4413	4440	4046	4206	4233	4386	4164	4145	4182	4185	4258	4393	4321	4278	4184	4217	4286	4234	4438	4434	4285	4231	4334	4596	4613	4713	4494	4587	4599	4573	4488	4545	4991	4795	4669	4764	4715	4315	4706	5264	4801	4456	4628	5049	4854	4467	4476
4255	4154	4257	4484	4350	4051	4126	4296	4384	4090	4260	4141	4072	4114	4376	4264	4275	4325	4436	4315	4176	4208	4433	4213	4181	4397	4632	4735	4591	4448	4603	4620	4505	4338	4554	4940	4939	4685	4574	4601	4309	4772	5185	4897	4388	4514	4933	4972	4528	4578
4324	4062	4222	4416	4335	3988	4008	4179	4231	4232	4245	4199	4200	4056	4272	4384	4374	4341	4389	4466	4277	4345	4398	4274	4186	4289	4487	4797	4645	4556	4513	4653	4428	4509	4676	4892	4681	4458	4622	4491	4313	4712	5129	4943	4348	4565	5015	5003	4590	4550
4168	3923	4109	4489	4364	4088	3876	3958	4164	4075	3975	4124	4206	4144	4236	4290	4295	4289	4426	4524	4447	4354	4517	4419	4220	4266	4584	4759	4856	4593	4566	4714	4686	4482	4735	4804	4744	4426	4449	4392	4296	4652	5133	4943	4366	4563	5015	4932	4751	4678
4240	3891	4072	4441	4455	4124	3930	4044	4154	4092	4134	4296	4155	4199	4251	4278	4189	4388	4374	4530	4476	4480	4591	4528	4171	4374	4610	4705	4856	4554	4561	4654	4712	4583	4700	5052	4687	4420	4555	4413	4320	4600	4906	4854	4269	4449	4995	4879	4726	4476
4160	3820	4046	4385	4410	4093	3863	3949	4083	4086	4137	4214	4230	4177	4274	4261	4222	4488	4390	4507	4375	4477	4589	4480	4451	4368	4644	4646	4840	4725	4429	4677	4696	4632	4734	4905	4644	4366	4504	4484	4169	4470	5009	4698	4331	4443	4880	4772	4532	4306
4121	3884	4088	4303	4403	4106	3887	3881	4142	3943	4198	4085	4163	4283	4391	4334	4369	4287	4421	4341	4349	4627	4727	4637	4526	4473	4648	4702	4818	4556	4418	4562	4512	4542	4724	4903	4715	4404	4564	4612	4195	4648	4925	4727	4255	4414	4675	4771	4551	4352
4284	3937	4013	4451	4418	4181	4034	4042	3952	4007	3910	4101	4224	4298	4294	4397	4429	4224	4426	4463	4434	4450	4458	4694	4405	4505	4664	4827	4805	4787	4432	4611	4389	4600	4647	4974	4664	4498	4418	4749	4279	4690	5080	4874	4476	4442	4924	4830	4471	4478
4261	3990	4079	4325	4274	4089	4010	4116	4181	4086	4077	4210	4199	4245	4206	4328	4287	4353	4469	4441	4396	4483	4684	4584	4490	4610	4787	4828	4839	4636	4565	4528	4414	4405	4623	4721	4589	4481	4588	4540	4341	4574	5265	4818	4385	4565	4910	4854	4441	4454
4278	3988	4122	4376	4399	3978	3999	4135	4145	4065	4001	4246	4152	4218	4310	4420	4356	4390	4429	4557	4254	4405	4433	4490	4309	4541	4618	4819	4780	4701	4607	4460	4421	4341	4654	4941	4486	4413	4450	4531	4350	4620	5142	4916	4421	4490	4811	4947	4567	4391
4148	3934	4114	4426	4419	4198	4004	4067	4209	4086	4015	4174	4165	4091	4282	4334	4183	4286	4472	4444	4387	4399	4343	4395	4260	4511	4609	4925	4904	4754	4569	4493	4628	4478	4544	4682	4752	4328	4349	4388	4310	4661	5047	4761	4391	4618	4960	5013	4723	4499
4189	3942	4090	4489	4509	4207	4119	4111	4121	4153	4062	4143	4265	4110	4170	4237	4192	4191	4451	4265	4358	4233	4544	4321	4260	4376	4499	4758	4767	4580	4580	4717	4578	4449	4674	4742	4571	4149	4347	4337	4332	4440	5114	4749	4324	4448	4921	5039	4617	4391
4200	3849	3975	4448	4429	4232	4002	4189	4371	4066	4036	4126	4123	4289	4270	4291	4211	4142	4141	4313	4099	4404	4382	4309	4268	4402	4593	4715	4589	4477	4452	4615	4465	4346	4599	4683	4481	4259	4347	4253	4217	4598	4838	4547	4198	4311	4839	4751	4552	4313
4182	3888	4033	4351	4428	4297	4128	4169	4278	4196	4058	4211	4205	4226	4259	4211	4177	3989	4249	4200	4097	4199	4298	4292	4220	4307	4427	4698	4438	4374	4411	4486	4487	4451	4550	4820	4663	4334	4274	4311	4216	4531	4945	4537	4259	4402	4680	4790	4405	4354
4311	3891	4116	4394	4382	4335	4156	4164	4271	4211	4132	4175	4144	4331	4308	4250	4083	4168	4137	4253	4151	4190	4526	4178	4111	4372	4452	4691	4597	4254	4340	4366	4353	4473	4625	4787	4710	4400	4495	4436	4245	4563	5020	4744	4234	4391	4847	4844	4667	4380
4253	3960	4141	4372	4426	4098	4088	4110	4271	4202	4303	4099	4144	4093	4283	4333	4293	4168	4347	4222	4103	4172	4368	4352	4088	4213	4508	4598	4658	4353	4270	4418	4451	4373	4528	4830	4691	4588	4395	4480	4217	4486	5010	4817	4193	4359	4802	4820	4618	4371
4227	4090	4099	4411	4311	3991	4083	4072	4346	4435	4243	4297	4154	4154	4279	4398	4296	4237	4277	4285	4159	4266	4286	4205	3952	4138	4319	4573	4650	4347	4444	4442	4552	4314	4508	4679	4548	4316	4220	4190	4186	4321	4932	4793	4266	4415	4678	4797	4422	4339
4142	4018	4152	4386	4366	4097	4054	4337	4427	4358	4409	4257	4248	4179	4342	4282	4295	4239	4272	4160	4121	4243	4418	4245	4049	3987	4410	4632	4519	4358	4332	4508	4504	4343	4449	4651	4473	4395	4276	4350	4186	4347	4889	4693	4177	4168	4673	4667	4513	4363
4326	3864	4080	4436	4457	4247	4006	4260	4326	4415	4283	4387	4284	4199	4301	4390	4346	4230	4320	4284	4097	4226	4381	4147	4026	4096	4333	4510	4585	4373	4235	4336	4454	4467	4703	4774	4604	4349	4427	4303	4060	4443	4801	4544	4080	4233	4700	4912	4495	4288
4264	3877	4080	4332	4380	4243	4041	4184	4287	4191	4163	4427	4317	4233	4389	4388	4450	4262	4368	4234	4220	4370	4474	4305	4145	4265	4315	4627	4599	4333	4368	4480	4686	4453	4626	4812	4743	4478	4456	4304	4174	4342	4927	4648	4091	4163	4571	4711	4331	4112
4299	3936	4095	4376	4339	4113	4041	4245	4382	4161	4262	4285	4236	4213	4368	4241	4530	4386	4372	4209	4202	4343	4302	4332	4092	4238	4380	4655	4553	4374	4317	4378	4368	4324	4434	4611	4643	4346	4362	4398	4140	4385	4841	4692	4162	4205	4533	4616	4209	4218
4387	3916	4177	4447	4376	4119	3971	4080	4220	4252	4162	4204	4080	4165	4205	4361	4290	4320	4420	4271	3991	4270	4392	4333	4158	4136	4421	4529	4522	4343	4184	4258	4362	4346	4239	4636	4434	4369	4404	4284	4234	4282	5013	4844	4158	4257	4642	4681	4370	4148
4360	3912	4100	4432	4607	4183	3932	3928	4089	4225	4201	4250	4285	4109	4210	4305	4242	4321	4392	4291	4274	4225	4400	4284	4313	4217	4566	4593	4742	4552	4268	4405	4352	4306	4444	4634	4405	4427	4420	4452	4222	4504	4908	4777	4280	4323	4703	4684	4390	4388
4244	4079	4197	4576	4514	4249	4078	3936	4162	4242	4377	4468	4393	4089	4214	4224	4143	4373	4406	4419	4316	4314	4382	4341	4198	4165	4450	4701	4661	4470	4284	4404	4489	4486	4551	4711	4671	4456	4272	4413	4173	4405	4869	4751	4328	4306	4693	4785	4536	4397
4284	4050	4158	4503	4511	4187	3988	4019	4082	4096	4336	4422	4353	4145	4092	4177	4004	4219	4377	4169	4373	4164	4384	4215	4194	4118	4324	4679	4662	4469	4290	4423	4423	4536	4533	4673	4538	4409	4424	4213	4076	4506	4891	4693	4068	4206	4585	4615	4370	4307
4444	4189	4270	4416	4498	4350	4210	4053	4232	4206	4119	4203	4255	4095	4236	4031	4115	4154	4213	4169	4201	4194	4322	4131	4162	4204	4368	4734	4619	4478	4077	4365	4229	4391	4436	4629	4551	4333	4352	4223	4231	4511	4774	4721	4159	4251	4647	4696	4405	4380
4308	4145	4360	4485	4640	4301	4094	4145	4113	4220	4081	4229	4221	4105	4027	3944	4058	4023	4153	4318	4115	4124	4293	4229	4205	4114	4374	4555	4502	4471	4296	4337	4505	4420	4615	4580	4618	4529	4599	4507	4252	4624	4866	4690	4431	4381	4623	4808	4536	4257
4254	4065	4184	4589	4677	4265	4082	4194	4186	4075	4159	4280	4105	4044	4075	4084	4026	4060	4235	4136	4021	3994	4092	4168	4099	4142	4377	4544	4634	4539	4363	4436	4431	4465	4647	4718	4679	4490	4485	4519	4325	4506	4930	4731	4274	4338	4706	4711	4577	4377
4251	3906	4153	4352	4549	4208	4217	4122	4154	4047	4174	4196	4109	3971	4031	4071	4072	4033	4149	4054	4010	3895	4037	4187	4018	4018	4303	4601	4579	4444	4338	4453	4403	4352	4622	4707	4609	4233	4273	4310	4284	4454	5003	4660	4292	4267	4718	4777	4456	4385
4341	3939	4175	4578	4646	4231	4083	4110	4229	4082	4032	4153	4222	4099	4038	4001	3956	3845	4042	3956	3845	4074	3985	4056	3939	4026	4134	4474	4445	4426	4210	4235	4193	4061	4348	4477	4240	4059	4189	4184	4181	4461	4849	4748	4362	4265	4768	4986	4430	4309
4287	4053	4111	4642	4538	4234	3994	4212	4134	3949	3957	4236	4268	4054	4153	4029	3870	3892	4145	4164	4036	3980	4031	4022	3942	4092	4111	4288	4330	4194	4164	4117	4183	4086	4118	4227	4145	3901	4152	4263	4030	4415	4799	4784	4233	4232	4600	4683	4411	4178
4130	3918	4068	4403	4563	4247	4004	4071	4139	4052	4003	4110	4119	4075	4199	4118	4049	4080	3942	4047	3969	3953	3957	3998	4167	4095	4221	4234	4358	4077	4028	4094	4185	4142	4104	4213	4193	4053	4211	4198	4143	4183	4440	4624	4150	4201	4595	4397	4264	4372
3857	3840	3946	4334	4490	4196	3878	4082	3995	4003	4032	4135	4322	4114	4043	4015	3976	4063	4090	4188	3975	3918	4028	4018	4149	4143	4253	4106	4218	4110	4162	4162	4073	4083	3983	4132	4092	4212	4107	4101	4048	4308	4573	4482	4254	4278	4329	4403	4283	4369
3978	3702	3816	4147	4461	4102	4033	3932	4004	4023	3924	4198	4237	4050	3973	3980	4012	4016	4155	4079	4091	4036	4086	4134	4114	4231	4139	4096	4121	4389	4306	4106	4093	4143	4273	4227	4076	4064	4086	4214	4298	4343	4478	4519	4152	4331	4480	4413	4582	4473
3975	3700	3989	4102	4296	4132	3991	3883	3914	3910	4168	4041	4126	3967	4129	4024	3926	4019	4190	4207	4093	4191	3923	4217	4042	4150	4151	4142	4211	4389	4333	4224	4454	4464	4672	4519	4491	4292	4422	4432	4350	4367	4366	4340	4113	4183	4311	4346	4279	4497
3878	3863	3791	4191	4301	4133	3984	4033	3886	4066	3984	4122	4080	4181	4137	4043	4029	4036	4197	4219	4029	4045	4132	4291	4126	4128	4188	4096	4127	4244	4350	4487	4474	4718	4604	4730	4611	4555	4607	4523	4400	4217	4313	4120	4140	4027	4107	4168	4166	4307
4102	4058	4099	4038	4091	3936	3961	3946	3939	4089	3974	4166	4124	4074	4039	4002	4195	4095	4256	4178	4146	4089	4241	4310	4213	4157	4190	4177	3953	4181	4292	4456	4516	4517	4634	4622	4651	4620	4477	4626	4398	4346	4342	4157	4099	4115	4076	4212	4159	4229
4428	4326	4319	4258	4118	4046	3983	3857	4087	4003	4113	4078	3962	3994	3899	3942	4038	4034	4280	4112	4130	4120	4257	4016	4250	4182	4309	4106	4142	4244	4342	4260	4326	4439	4385	4368	4445	4420	4412	4301	4491	4342	4280	4434	4269	4290	4364	4233	4342	4155
4538	4325	4160	4102	4129	4023	4062	3937	3923	3957	4011	4023	3887	3949	4010	3928	4083	4081	4252	4230	4110	4055	4128	4180	4214	4249	4366	4095	4111	4294	4570	4391	4287	4244	4307	4397	4259	4355	4329	4265	4370	4270	4236	4212	4260	4230	4345	4312	4142	4102
4369	4159	4094	4111	4132	4109	4182	3988	4073	4126	4079	4039	4073	3892	3980	3920	3893	4147	4144	4007	4126	4084	4165	4081	4163	4219	4323	4248	4320	4460	4335	4391	4439	4370	4412	4533	4449	4320	4339	4416	4273	4245	4324	4087	4193	4077	4182	4176	4125	4205
4200	4042	3985	4150	4114	4179	4179	3961	3999	4111	4068	4047	4077	3979	3991	3998	4051	4075	4144	4205	3998	4242	4025	4029	4273	4210	4270	4197	4219	4372	4449	4350	4485	4410	4540	4496	4568	4605	4393	4559	4424	4462	4415	4407	4282	4332	4283	4284	4100	4261
4124	3988	4053	4086	4069	4239	4010	4122	4041	4080	4101	4151	3962	4046	3958	3976	4078	4212	3968	4144	4082	4138	4082	4017	4046	4284	4287	4330	4317	4295	4283	4478	4443	4438	4581	4617	4555	4424	4606	4633	4626	4628	4299	4356	4542	4430	4466	4423	4386	4263
4199	4088	4096	4112	4210	4015	4112	4196	3996	4215	4150	4043	4066	4184	3917	4014	4064	4146	4215	4025	4132	4128	4046	4047	4143	4393	4249	4234	4321	4290	4511	4245	4226	4272	4344	4499	4294	4266	4291	4393	4416	4270	4244	4272	4338	4283	4282	4323	4168	4094
4108	3896	3997	4020	4114	4046	3964	4152	4031	4139	4087	4094	4146	3996	4137	4098	4197	4016	4266	4160	4110	4055	3981	4200	4066	4284	4126	4134	4168	4293	4372	4293	4199	4445	4507	4371	4286	4265	4361	4365	4321	4197	4139	4308	4138	4140	4376	4083	4265	4097
4113	3849	4048	3992	4054	4149	4144	4113	3973	4001	4057	4231	4232	4237	4161	4072	4188	4202	4242	4154	4084	4101	4003	4301	4149	4103	4088	4137	4137	4346	4459	4442	4425	4537	4663	4446	4709	4531	4588	4590	4504	4313	4329	4440	4481	4390	4272	4282	4367	4235
4169	3873	4003	4127	4129	4021	4003	3993	4073	3980	4004	4123	4264	4013	4148	4207	4215	4109	4092	4155	4030	4051	4163	4085	4264	4142	4145	4330	4321	4372	4474	4322	4335	4359	4463	4411	4476	4773	4527	4554	4503	4521	4667	4494	4528	4546	4382	4485	4279	4288
3932	3929	3977	3946	4098	4095	3955	3921	3994	4063	4048	4098	4159	4065	3984	4074	4117	4220	3986	4087	4162	4047	4180	4218	4215	4251	4127	4300	4315	4291	4323	4193	4129	4134	4010	4062	4227	4337	4277	4217	4373	4298	4294	4324	4271	4309	4140	4340	4134	4105
4042	3867	3923	3900	4091	3993	4034	4010	4058	3894	4026	4042	4061	4020	4117	4061	4089	4382	4092	4098	4148	4108	4264	4137	4364	4171	4245	4169	4256	4370	4285	4181	4027	3820	4075	4101	4130	4161	4217	4187	4224	4108	4185	4139	4012	4037	4008	4201	4153	3902
3982	4071	3953	4031	3969	4063	3842	3886	4085	3988	4101	3974	4042	4065	4167	4095	4083	4267	4078	4067	4146	4203	4057	4210	4236	4301	4069	4259	4355	4316	4275	4349	4311	4317	4453	4333	4415	4471	4535	4486	4475	4394	4401	4378	4371	4438	4381	4365	4345	4391
4085	4114	4054	4009	4099	3996	3978	4007	3970	4049	4041	3946	4153	4040	3917	4077	4066	4017	4029	4053	4084	4158	4151	4141	4278	4183	4096	4120	4346	4411	4372	4461	4554	4671	4685	4724	4661	4868	4697	4682	4768	4803	4779	4691	4680	4841	4761	4691	4727	4678
4118	4053	4026	3938	4102	4066	3969	4075	4029	4056	4040	3934	3838	4126	4051	4060	3985	4014	4092	3912	3926	4102	4132	4162	4169	4236	4092	4233	4405	4362	4318	4383	4566	4687	4779	4655	4735	4657	4852	4667	4677	4588	5017	4740	4794	4519	4714	4583	4706	4763
3929	4032	3854	3956	4113	3903	4030	4062	4052	4062	4115	3993	3857	3828	3936	4062	3865	4093	4031	3927	3842	4187	4093	4088	4109	3982	4099	4133	4413	4262	4283	4297	4348	4383	4466	4613	4616	4506	4561	4567	4445	4578	4545	4482	4486	4554	4574	4571	4538	4467
4075	3889	3809	3870	4023	4066	4025	3908	4107	4212	4062	4039	3952	3839	4068	3873	4128	3998	3915	3919	3930	3906	4098	4280	3999	4035	4015	4417	4355	4255	4264	4152	4277	4156	4264	4438	4419	4513	4419	4467	4353	4314	4425	4448	4403	4270	4210	4360	4384	4533
4351	4194	4020	3902	3933	3954	3961	4111	4186	4109	4066	4019	3970	4004	4162	3950	4005	3955	3949	3983	3979	4038	4095	4021	4057	4061	4176	4337	4356	4077	4050	4062	4179	3854	3928	4112	4247	4259	4228	4163	4249	4130	4224	4204	4145	4075	4104	4254	4047	4053
4361	4282	4192	3962	3980	3958	3951	3975	4081	4031	3971	4098	3944	3955	4129	3992	3923	4021	3970	4059	3969	4010	4136	4012	3982	3962	4136	4433	4404	4127	3819	4040	3953	3774	3583	3770	4091	3908	3810	3877	3943	3915	3967	3951	3899	3896	3834	3881	3877	3840
4378	4172	4115	4011	3975	3965	3903	4124	4007	4145	3965	3966	4011	4012	4102	3872	3967	3914	4064	4040	4010	3992	4010	3989	3949	4036	4104	4369	4464	4252	3829	3901	4130	3880	3742	4002	4038	4071	3858	4005	4066	3988	4025	4003	4050	4006	3971	4034	4053	3972
3908	3912	3833	4023	4161	3982	3819	4036	4033	4030	4010	3954	4061	4143	3939	4082	4001	3979	4058	4065	4075	3962	4077	4115	3982	3953	4169	4307	4430	4161	4144	4110	4237	4073	4078	4341	4635	4572	4398	4460	4627	4473	4455	4712	4685	4487	4625	4527	4516	4489
4040	3938	3834	3937	4196	4017	3965	3916	3996	4018	4066	4063	4013	4183	4092	3874	4048	3996	4020	3952	4152	4124	4196	4203	4077	4038	4072	4290	4481	4185	4065	4137	4238	4034	4187	4473	4757	4727	4402	4704	4695	4508	4550	4538	4504	4532	4519	4499	4545	4355
3856	3684	3655	3872	4317	4250	3919	3948	4020	4049	4036	4007	4046	4077	4071	4029	4035	4016	4044	4057	4101	4089	4112	4136	4086	3968	4217	4514	4378	4257	3940	4100	3987	3777	3708	4178	4434	4204	3943	4134	4141	4025	4172	4011	4057	3884	3912	3863	4018	3818
3792	3531	3771	4136	4378	4208	4069	3933	4171	3969	3918	4019	4110	4000	3929	4078	3903	3946	4017	4023	3951	3920	4006	3923	4019	3991	4287	4344	4360	3983	3825	4004	4042	3801	3723	3901	4034	4003	3791	3917	3974	3917	3955	3908	3801	3880	3763	3850	3796	3811
3812	3714	3785	4190	4319	4237	3866	4007	4048	3974	3985	4109	4089	3943	4126	3968	3895	4032	4049	4022	4046	3939	3958	3950	4021	3989	4256	4293	4329	4188	4046	4110	4120	3992	3821	4166	4370	4176	4129	4153	4292	4242	4136	4102	4078	4016	4002	4056	4005	3846
4185	4008	3894	4172	4288	4236	4002	4126	4082	3949	4022	4014	4211	4031	4154	4110	4020	3979	3997	4018	4156	3960	4034	4029	4194	4237	4155	4202	4306	4199	4187	4195	4048	3908	3737	3955	4160	3947	4012	3950	4224	4020	3938	4050	4018	3994	3940	4175	3927	3949
4100	3844	3928	4216	4399	3998	3956	3998	4058	3971	4057	4121	4291	4241	4081	4059	3977	3935	4012	4149	4032	3892	3964	4211	4169	4009	4165	4210	4154	4052	4092	4198	3918	3834	3750	4082	4004	4001	3906	3955	3972	3877	3938	3914	3849	3844	3873	3890	3849	3872
3884	3624	3736	4278	4370	4052	3902	3966	4156	3996	4087	4195	4147	4146	4080	4134	4227	4021	4114	4050	4093	3954	3957	4156	4114	3980	3985	4020	4001	4120	4109	4231	4088	4210	4258	4417	4448	4390	4208	4325	4351	4395	4251	4290	4358	4224	4337	4345	4348	4356
3709	3519	3631	4087	4248	4110	3849	4008	3917	4134	4087	4073	4162	4213	4271	4131	4160	4161	4126	4031	4074	3991	3916	4185	4110	4141	4000	4104	4078	4141	4395	4287	4437	4594	4683	4835	4693	4734	4798	4647	4772	4689	4834	4717	4741	4683	4669	4734	4714	4793
3871	3723	3634	3958	4133	4008	3785	4037	4030	4090	4105	4094	4118	4144	4107	4165	4103	4298	4174	4285	4098	4060	4053	4238	4223	4095	4088	4290	4204	4156	4168	4274	4236	4240	4329	4417	4376	4534	4393	4332	4344	4301	4489	4229	4329	4354	4375	4233	4256	4341
3934	3617	3725	4023	3940	3781	3767	3801	4035	3952	4065	4112	4021	4140	4157	4171	4264	4155	4217	4091	4120	4072	4153	4269	4050	4092	4208	4252	4073	4199	3994	4057	3858	3774	3744	3829	3825	3952	3751	3694	3749	3761	3636	3759	3720	3782	3770	3794	3810	3631
3805	3807	3784	4035	4026	3638	3807	3832	3901	4046	4101	3993	4009	4144	4001	4159	4173	4041	4085	4057	4075	4004	4155	4144	4051	4139	4081	4297	4211	4079	4007	4017	3917	3873	3818	3747	3844	3896	3793	3836	3661	3813	3692	3897	3725	3750	3819	3845	3768	3785
3978	3933	3917	3915	3926	3764	3848	3800	4051	4031	3996	4005	4016	4111	4074	4265	4246	4108	4153	4155	3916	4055	3991	4195	4196	4119	4252	4186	4230	4258	4205	4135	4345	4386	4362	4364	4370	4440	4381	4449	4511	4399	4446	4486	4439	4424	4453	4456	4378	4519
4228	4067	3941	3925	3884	3675	3845	3917	3984	3998	4060	3927	4089	4012	4122	4109	3992	4201	4026	4119	4120	4107	4102	4173	4072	4158	4233	4147	4224	4161	4301	4505	4499	4441	4624	4657	4604	4657	4593	4648	4679	4589	4619	4639	4566	4661	4565	4697	4487	4598
4144	3899	3862	3662	3761	3758	3932	3933	3990	3934	3990	4114	3976	4080	4138	4099	4106	4155	4142	4141	4118	3938	3996	4086	4041	4097	4327	4169	4354	4123	4232	4376	4163	4230	4422	4354	4362	4287	4202	4198	4251	4276	4391	4366	4209	4288	4245	4314	4271	4156
3828	3722	3694	3817	3760	3847	3979	3940	3957	3978	4034	4020	4110	4048	4213	4060	4067	4084	4086	4177	4144	3995	4107	4078	4060	4150	4018	4360	4335	4188	4148	4229	4091	4076	4070	4099	4251	4179	4037	4121	4160	4173	4103	4025	4054	4099	3945	4221	3972	4022
3612	3613	3473	3616	3758	3935	3946	3987	4008	3978	3931	4013	4030	4209	4128	4067	4038	4017	4146	4316	3985	3988	4076	4065	4099	4139	4247	4444	4396	4402	4273	4125	4084	3932	4078	4103	4273	4050	4026	4049	3999	4124	4030	3974	3951	4012	4189	4019	3997	4074
3708	3627	3584	3736	3797	3790	3846	3778	3874	3867	4018	4121	4079	4108	4117	4187	4028	4062	4288	4156	4098	3995	4176	4143	4049	4126	4147	4371	4441	4138	3969	3748	3987	3764	3685	3725	3867	3796	3798	3778	3807	3693	3799	3688	3765	3657	3681	3759	3660	3565
3974	3717	3610	3737	3779	3766	3758	3814	3822	3863	3931	4126	3977	4033	4147	4060	4055	4192	4264	4172	4234	4001	4054	4139	4021	4003	4122	4495	4441	4113	3943	3829	3694	3694	3239	3515	3733	3701	3551	3589	3572	3568	3621	3627	3594	3397	3525	3630	3639	3412
3869	3847	3736	3675	3766	3835	3851	3744	3774	3827	3848	4042	3910	4009	4150	4020	4116	4095	4362	4213	4068	4189	4067	4222	4070	3918	4220	4541	4586	4287	4099	3882	4120	3649	3838	3909	4225	4031	3942	3958	3996	4067	3840	3990	3940	3946	3959	4005	4115	3881
3874	3903	3905	3909	3943	3805	3673	3974	3927	3910	3927	3950	3903	4000	4197	4050	4046	4184	4249	4214	4087	4070	4224	4275	4173	3992	4223	4486	4648	4436	4320	4360	4367	4289	4185	4550	4742	4634	4453	4590	4596	4592	4521	4603	4588	4532	4414	4442	4579	4481
3921	3699	3880	3885	3869	3905	3756	3714	3791	3919	3962	3877	3933	3963	3989	4123	4137	4133	4201	4242	4096	3968	4177	4270	4098	4084	4139	4461	4636	4446	4397	4329	4066	4098	4004	4301	4621	4368	4173	4327	4440	4315	4283	4110	4266	4158	4029	4257	4112	4107
3932	3731	3691	3763	3926	3868	3658	3868	3800	3875	3997	3963	3813	3852	4114	3971	4050	4139	4097	4042	4096	4127	4239	4189	4229	4140	4152	4500	4481	4255	4052	4008	3926	3862	3744	3795	4049	3919	3685	3786	3799	3900	3889	3935	3731	3537	3692	3685	3680	3721
3643	3579	3594	3843	3975	3889	3792	3830	3907	3907	3927	3865	3885	3920	4038	4088	4063	3948	4069	4248	4105	4085	4044	4202	4153	4020	4230	4475	4477	4199	4119	4025	4121	4071	3818	3944	4184	4175	3903	3806	3939	4088	4058	4054	3956	3856	3863	3847	3911	3955
3670	3367	3555	3865	4108	3924	3748	3955	3966	3904	3814	3899	4009	3911	3855	4040	4027	4094	4033	4215	4169	4158	4134	4039	4083	4020	4135	4206	4384	4288	4252	4358	4169	4015	4063	4157	4288	4285	4148	4153	4145	4141	4270	4204	4163	4041	4036	4138	4050	4116
3779	3605	3608	3857	4153	4058	3761	3862	4001	3878	3871	3898	3956	3974	3979	4106	4002	4019	4062	4195	4148	4147	4172	4096	4196	4076	4096	4324	4187	4337	4285	4230	3972	3931	3901	3941	3948	3943	3889	3813	3924	3963	3884	4032	3880	3861	3772	3817	3764	3854
4038	3771	3865	4011	4112	3904	3895	3958	3921	3835	3893	3837	3956	3952	3996	3939	3974	4089	4207	4286	4047	4162	4187	4172	4135	4104	3979	4026	4066	4135	4071	4174	4006	3910	4028	4002	4222	3973	3999	3905	4049	3863	3964	4101	4047	3940	3825	3878	3821	3977
4006	3850	3878	4247	4281	4043	3747	3888	3881	3900	3888	3937	3912	4004	3946	4080	4158	4041	4121	4103	4155	4102	4206	4167	4241	4140	4133	3954	4145	4252	4234	4251	4336	4537	4673	4685	4580	4565	4664	4630	4421	4460	4647	4640	4543	4421	4437	4459	4598	4568
3843	3599	3752	4249	4249	4091	3793	3869	3888	3958	3785	3910	4045	3997	3941	4041	4021	3963	3924	4132	4170	4039	4095	4107	4160	4119	3989	4040	4022	4242	4322	4479	4600	4640	4825	4815	4670	4748	4933	4764	4584	4790	4735	4774	4760	4627	4592	4400	4665	4728
3726	3705	3686	4114	4417	4087	3792	3881	3919	3989	4000	3935	3955	3962	3865	3899	3998	3930	4018	4031	4014	4041	3982	4047	4062	4210	4119	4148	4112	4000	3976	4115	4246	4111	4113	4143	4123	4227	4153	4067	4043	4106	3999	3953	3979	3958	3855	3847	3970	4019
3853	3840	3681	4055	4133	3929	3752	3826	4002	4007	3984	3897	4038	4122	3897	4023	3906	3880	3973	3866	4098	4036	4124	3971	4002	4001	4029	4112	4152	3966	3891	3921	3853	3804	3745	3635	3751	3578	3632	3667	3646	3531	3588	3565	3708	3594	3581	3438	3487	3573
3793	3643	3720	3956	3964	3888	3852	4056	4012	4060	3957	3976	3973	3903	4023	3816	4013	3868	3888	3795	3880	3948	3914	3873	3993	4025	4065	4026	4083	4068	4111	4137	4077	4124	4071	3998	3992	3965	4105	4042	4066	3971	4052	4044	4079	4120	4030	3775	3830	4070
3835	3708	3795	3987	4051	3984	3919	4153	4061	3948	3895	3896	4069	3813	3895	3923	4012	3885	3937	3876	3880	3864	3926	3854	3880	3890	3952	4018	3985	4035	4175	4319	4247	4456	4595	4565	4468	4436	4365	4364	4550	4449	4344	4347	4498	4403	4496	4377	4324	4334
3970	3967	3900	3977	4040	4015	3905	3985	3916	3875	3931	4064	3885	3963	4025	3865	3996	3966	3918	4002	3948	3839	3791	3980	3936	3870	3886	3878	3933	4093	3963	4243	4203	4325	4478	4350	4254	4086	4181	4238	4311	4059	4159	4295	4297	4237	4244	4253	4211	4094
4147	3889	3868	4031	3977	3896	3946	3926	3919	3830	4053	4027	4108	4076	3951	3876	3884	4007	3943	3999	3934	3939	3869	3943	3949	3992	3877	3889	4043	3951	4188	4024	3968	3982	4074	4200	4119	4021	4039	4148	4071	3969	3937	4028	3902	3861	3950	3970	3778	3780
3963	3816	3882	3842	3982	3798	3949	3976	3903	3915	3979	3985	3994	4018	3934	3957	3993	4050	4019	3857	4049	4099	3939	4038	3949	3908	3893	3944	4079	4066	4066	3892	3980	3940	3980	4042	4174	4064	3988	3962	3951	3932	3904	3911	3824	3852	3795	4013	3771	3919
3827	3781	3840	3841	3749	3877	4000	3951	3849	3957	4087	4261	3915	4044	3926	4089	3955	4096	4007	4101	3805	4091	3969	3987	3883	3923	3914	4056	4207	4056	3965	3983	3971	3826	3719	3777	4001	3862	3843	3926	3927	3902	3786	3780	3748	3851	3768	3812	3579	3589
3730	3692	3739	3739	3844	4006	3889	3931	3930	3986	4055	3892	3973	4019	3996	3999	3974	4004	3977	4025	4141	4021	4050	4028	3890	3818	3893	4021	4316	3978	3797	3577	3703	3581	3332	3402	3673	3549	3348	3500	3457	3626	3517	3361	3470	3386	3391	3461	3484	3290
3920	3753	3704	3728	3724	3865	3920	3966	3807	3886	3855	3956	3864	3976	4191	4063	3916	4023	4123	4232	4071	3940	4019	3972	3945	3888	3914	4087	4154	3972	3760	3588	3715	3485	3319	3382	3571	3608	3526	3475	3537	3641	3632	3549	3546	3495	3431	3568	3661	3448
3916	3777	3632	3632	3785	3670	3915	3937	3880	3912	3897	3882	4029	4014	4266	4045	4089	3896	4060	4043	4035	4010	3996	4011	3980	3855	3892	4137	4177	4098	3962	3914	3944	3928	3679	3928	4164	4160	4078	4081	4107	4164	4155	4192	4154	4054	3987	4047	4319	4266
4026	3726	3691	3896	3973	3919	3946	3904	3812	3845	3931	4000	3932	4037	4043	4072	4095	4000	4077	4031	4080	4000	4069	3973	3929	3875	3889	4088	4285	4201	4066	4077	4031	3992	3833	4033	4582	4519	4348	4191	4373	4446	4371	4362	4419	4188	4268	4237	4458	4305
3769	3772	3781	3852	3849	3765	3808	3839	3791	3785	3941	4005	3847	3981	3927	3963	4010	4004	4084	4001	4057	4036	4009	3975	3995	3947	3856	4057	4370	4178	3885	3799	3927	3620	3660	3729	3933	3935	3759	3669	3858	3706	3723	3844	3941	3770	3693	3655	3837	3676
3807	3911	3833	3851	3956	3821	3877	3836	3797	3914	3802	3825	3911	3915	3993	3991	3927	3952	4009	4003	3943	4129	3990	4148	3960	4091	4007	3985	4266	4087	3873	3856	3846	3676	3509	3485	3586	3566	3523	3514	3680	3603	3595	3727	3579	3660	3651	3572	3543	3569
3779	3749	3733	3924	4012	4075	3765	3905	3926	3779	3795	3785	3704	3768	3824	4039	3989	3947	3965	4077	3775	4094	4049	3918	3943	3824	4003	4107	4303	4239	4020	4071	3986	3871	3779	3686	3922	3899	3855	3803	3894	3855	3776	4023	3774	3882	3944	3835	3804	3800
3690	3587	3641	4057	4209	4145	3850	3847	3902	3749	3775	3818	3832	3796	4035	3955	3938	3868	4024	3901	3885	3969	3977	4059	3735	3912	3928	3984	4174	4241	4183	3966	4062	3963	3785	3931	3892	3921	3824	3833	3907	3792	3839	3936	3833	3928	3953	3758	3758	3693
3577	3516	3594	4052	4260	4212	3917	3924	3933	3985	3769	3902	3959	3864	3968	4041	3859	3860	3881	4016	3864	3971	3951	3990	4011	3935	3945	3895	4108	4067	4155	4096	3981	3983	3874	3869	3769	3854	3701	3690	3891	3670	3782	3657	3553	3709	3748	3665	3669	3611
3748	3736	3828	4247	4271	3931	3844	3873	3899	3788	3842	3842	3981	3853	3860	3953	3806	3896	3981	4048	4015	3821	4022	4029	3927	3956	3866	3833	3889	4135	4129	3994	4070	4087	4097	4198	4196	4037	4040	4055	4160	4136	3999	4077	3864	4128	4213	4130	4052	4020
4128	3907	3938	4264	4200	3892	3856	3851	3883	3891	3836	3938	3931	3895	3828	3930	3934	4007	3993	4087	4020	3942	4055	3864	3958	3818	3841	3881	3888	3943	4111	4176	4256	4395	4523	4620	4566	4410	4583	4524	4480	4447	4578	4548	4525	4493	4661	4644	4676	4549
4098	3830	3857	4240	4270	3963	3713	3881	3973	3922	3771	3901	3978	3859	3962	3963	3932	3976	3982	4086	3899	3866	4130	4058	3917	3893	3822	3877	3859	3703	3875	3964	4164	4167	4235	4287	4275	4203	4209	4283	4174	4244	4217	4195	4184	4054	4204	4283	4276	4169
3829	3608	3803	4193	4260	4003	3865	3804	3980	3901	3878	3816	4024	4127	3895	4011	3928	3989	3897	3926	3995	3975	3889	3802	3909	3943	3918	3853	3767	3754	3702	3673	3666	3748	3528	3652	3531	3585	3595	3470	3514	3463	3658	3565	3403	3584	3461	3537	3553	3625
3824	3614	3739	4056	4363	4295	3846	4033	4098	3890	3795	3913	4089	4059	4028	3954	3798	3868	3921	3887	3885	3986	3950	3892	3969	3809	3927	3850	3844	3781	3850	3679	3664	3663	3493	3557	3493	3560	3611	3520	3541	3468	3622	3557	3501	3462	3526	3539	3603	3492
3721	3641	3633	4134	4410	4169	4027	4037	4083	3966	4047	3992	4040	4042	4069	4117	4137	3829	3945	3960	3847	3934	3781	3931	3800	3822	3904	3745	3835	3835	3836	3891	3994	4031	3930	4053	3849	3980	4030	3989	3845	3921	3955	4007	4086	4114	4109	3957	4094	4148
3701	3697	3919	3917	4164	4088	4001	4059	4239	4178	3943	4156	4150	4024	4098	4269	4054	3928	3938	3970	3839	3887	3837	3826	3872	3823	3669	3672	3819	3869	3963	4013	3995	4139	4199	4272	4159	4257	4224	4265	4188	4053	4205	4132	4302	4224	4207	4192	4294	4273
3847	3797	3946	4079	3965	3904	4035	4102	4159	4057	4007	4105	3959	4001	4011	4135	3917	3949	3906	3932	3908	3987	3850	3972	3940	3691	3819	3675	3754	3810	3928	3861	3844	3859	3926	4093	4119	3932	4018	4047	4097	3845	3997	4028	3958	4128	4020	3991	4093	4008
3931	3908	3973	4072	4060	3950	4022	4175	4029	4064	4058	3964	4019	3949	4141	4101	4086	3871	3929	3984	3990	3951	4037	3976	3975	3829	3846	3869	4000	4045	3822	3747	3893	3786	3819	3876	3904	3982	3952	3884	3953	3959	3875	3895	3866	3892	4012	4021	3956	3887
4315	4135	4109	3933	3931	4016	3959	4101	4028	3921	4011	3979	3869	3904	4080	4092	3981	3960	3977	3981	3892	3929	4003	4000	3893	3843	3845	3959	4095	4128	3940	3938	3730	3766	3601	3682	3754	3803	3824	3701	3830	3850	3865	3816	3823	3877	3866	3865	3951	3754
4173	4093	3998	3931	3873	3960	4016	4073	3886	3969	4022	3963	3782	3969	3881	4050	3949	3850	4069	3941	4047	4046	3996	4045	3953	3906	3965	4062	4281	4094	3877	3723	3712	3711	3375	3404	3596	3564	3662	3517	3559	3600	3731	3667	3739	3598	3570	3743	3577	3505
3928	3873	3786	3925	3971	4013	3861	3920	3926	3947	3886	3848	3923	4063	4003	3966	3940	3960	4015	4023	4059	4027	3970	4186	3970	3964	3952	4109	4284	4219	4041	3823	3655	3550	3178	3275	3358	3544	3341	3211	3357	3417	3321	3315	3461	3311	3487	3348	3395	3420
3739	3817	3762	3791	3904	3747	3881	3815	3817	3918	3925	3767	3865	3864	3959	4041	3995	4021	4002	3996	3930	3995	3975	4057	4056	3996	3852	4099	4249	4344	4241	3897	3761	3726	3479	3468	3729	3891	3648	3553	3613	3781	3750	3855	3876	3931	3944	3777	3829	3801
4081	3855	3752	3726	3762	3854	3847	3837	3904	3984	3935	3844	3776	4002	4045	4057	4153	4012	3999	4032	3972	4003	4114	4021	4043	3903	3761	4133	4300	4360	4249	4221	4254	3935	3789	3979	4276	4432	4256	4094	4111	4164	4137	4241	4320	4356	4119	4146	4276	4338
4172	4006	3947	3702	3726	3799	3808	3922	3932	3908	3860	3965	3927	3897	3957	4093	4109	4131	4098	4076	4020	3974	4129	4067	4009	4005	3876	4078	4220	4373	4120	4078	3934	3900	3702	3778	4021	4198	4174	4160	4044	4146	3905	4031	4194	3993	4214	4138	3902	4043
4018	3926	3801	3891	3884	3833	3838	3915	3754	3990	3887	3966	3901	3844	3930	4072	4078	4017	4064	4044	4067	3965	3996	4081	4032	3985	3941	3953	4126	4303	4065	3865	3670	3690	3387	3273	3698	3645	3627	3513	3622	3622	3614	3661	3781	3830	3624	3610	3693	3536
4001	4007	3952	3889	3953	3943	3879	3977	3782	3993	3828	4096	4070	3892	3942	4021	3896	3941	3927	4062	3932	3965	3948	4008	4061	3940	3917	3948	4116	4018	3847	3746	3698	3591	3425	3287	3575	3587	3473	3469	3582	3622	3504	3637	3618	3692	3621	3618	3551	3534
4020	3897	3846	4059	4173	3965	3935	3861	4079	3964	3993	3985	4098	3993	3982	4061	4042	3887	3992	4013	3896	3808	3899	3960	3958	3775	3826	3819	3978	4110	3748	3646	3763	3586	3589	3446	3682	3777	3685	3623	3774	3790	3658	3771	3776	3690	3678	3710	3772	3612
3927	3669	3678	3901	4085	4098	3957	4155	4203	4152	4038	3979	4000	3873	4099	4138	4107	4054	3793	3981	3922	3830	3838	3731	3787	3830	3741	3807	3940	3794	3893	3738	3723	3667	3473	3534	3683	3641	3661	3592	3552	3593	3799	3824	3695	3624	3572	3635	3591	3506
3591	3517	3541	3921	4231	4014	4037	4072	4192	4126	3947	4083	4075	4153	4025	4119	4108	3927	3826	3888	3853	3858	3847	3932	3854	3705	3722	3775	3749	3876	3771	3770	3975	3650	3579	3683	3771	3620	3589	3653	3613	3627	3699	3711	3718	3621	3702	3689	3682	3774
3430	3453	3659	4065	4312	4159	4110	4046	4162	4053	4043	4107	4125	3992	4073	4048	4036	3820	3885	3984	3850	3830	3803	3775	3690	3851	3824	3763	3713	3675	3873	3848	3987	3982	4031	4074	4029	3956	3939	4100	4093	4026	4068	4101	4202	4008	4062	4010	4200	4166
3789	3625	3830	4071	4191	3983	3869	4037	4242	4072	4008	4038	4088	4076	4052	4065	4042	3888	3855	3876	3911	3764	3821	3838	3789	3849	3818	3706	3742	3708	3732	3798	3949	4141	4107	4139	4169	4159	4135	4266	4158	4054	4031	4248	4094	4108	4105	4199	4250	4145
3931	3893	3912	4136	4040	3951	3852	3902	3957	4015	4004	3854	3869	3765	4017	4106	3850	3883	3825	3767	3826	3778	3885	3886	3789	3858	3852	3763	3753	3779	3750	3703	3750	3927	3925	3910	3812	3717	3829	3767	3790	3858	3789	3854	3884	4034	3981	3809	3804	3860
3688	3736	3639	4026	4016	3852	3744	3730	4044	3853	3809	3821	3723	3752	3853	3980	3896	3947	3914	3789	3787	3906	3830	3774	3901	3876	3820	3989	3769	3694	3823	3720	3780	3762	3777	3676	3707	3609	3655	3636	3695	3584	3611	3617	3608	3685	3668	3631	3589	3759
3582	3490	3664	3998	3959	3785	3522	3759	3869	3825	3745	3807	3873	3745	3847	3834	3816	3848	3746	3780	3783	3806	4017	3834	3854	3902	3773	3995	3816	3977	3794	3776	3843	3832	3693	3830	3877	3785	3725	3738	3775	3854	3858	3834	3693	3869	3807	3838	3919	3909
3566	3560	3568	3852	3951	3785	3616	3691	3751	3758	3691	3793	3731	3747	3758	3781	3701	3744	3764	3810	3788	3787	3880	3775	3883	3851	3917	3803	3881	3907	3797	3789	3949	3922	3805	3955	3929	3853	3855	3908	3868	3905	3954	3889	4096	3851	3970	3913	3962	3886
3706	3675	3701	3970	3953	3657	3503	3724	3731	3698	3697	3709	3725	3576	3666	3860	3779	3694	3757	3740	3722	3818	3754	3818	3840	3838	3692	3752	3775	3842	3884	3925	3808	3681	3765	3871	3802	3870	3658	3719	3733	3630	3719	3771	3814	3865	3774	3764	3824	3954
3647	3752	4006	3962	4007	3741	3614	3697	3708	3584	3553	3672	3712	3637	3702	3660	3705	3750	3813	3862	3815	3631	3917	3779	3828	3764	3783	3818	3789	3819	3755	3743	3687	3622	3661	3732	3655	3634	3633	3653	3597	3576	3690	3609	3677	3749	3705	3647	3747	3699
3807	3835	3881	3973	3873	3808	3810	3796	3698	3779	3624	3625	3727	3676	3447	3637	3669	3836	3762	3814	3792	3747	3754	3691	3679	3634	3651	3710	3835	3836	3765	3829	3715	3655	3779	3666	3652	3759	3730	3662	3729	3720	3679	3718	3679	3704	3699	3782	3705	3675
4173	3958	3957	3945	3833	3775	3767	3834	3685	3769	3756	3843	3766	3763	3581	3713	3665	3710	3769	3680	3807	3701	3772	3604	3739	3652	3706	3613	3659	3747	3905	3796	3675	3707	3732	3763	3728	3703	3707	3707	3656	3626	3667	3696	3650	3755	3623	3873	3699	3857
4115	4041	3849	3851	3725	3783	3765	3724	3694	3615	3786	3968	3752	3846	3816	3807	3764	3806	3859	3686	3694	3780	3806	3601	3593	3658	3643	3524	3502	3690	3597	3573	3500	3553	3619	3504	3564	3620	3585	3597	3676	3580	3514	3649	3474	3644	3666	3687	3711	3655
3971	3779	3634	3670	3570	3645	3652	3883	3749	3712	3775	3856	3851	3807	3913	3744	3707	3856	3923	3853	3743	3813	3736	3674	3606	3637	3665	3534	3756	3536	3544	3573	3523	3597	3536	3529	3527	3540	3544	3519	3474	3464	3621	3559	3637	3560	3674	3481	3615	3623
3855	3595	3621	3603	3700	3682	3707	3848	3708	3832	3775	3786	3927	3757	3785	3751	3920	3834	3872	3707	3830	3700	3750	3618	3634	3633	3697	3632	3551	3564	3645	3710	3682	3685	3440	3678	3610	3576	3776	3697	3654	3650	3691	3614	3689	3643	3733	3736	3690	3841
3715	3812	3805	3650	3733	3756	3674	3599	3687	3889	3977	3858	3887	3855	3839	3698	3743	3830	3689	3742	3801	3747	3709	3719	3612	3646	3671	3569	3648	3751	3751	3695	3629	3658	3659	3759	3602	3588	3667	3622	3671	3661	3671	3601	3724	3814	3853	3756	3841	3716
3735	3572	3703	3698	3785	3742	3754	3629	3647	3717	3827	3850	3915	3872	3757	3788	3901	3833	3831	3754	3885	3750	3907	3717	3768	3610	3592	3687	3775	3790	3703	3733	3620	3638	3657	3599	3618	3567	3723	3584	3746	3534	3751	3638	3677	3829	3768	3788	3709	3725
3741	3639	3597	3747	3707	3677	3668	3659	3743	3651	3739	3679	3955	3892	3730	3809	3778	3875	3825	3602	3775	3718	3695	3652	3757	3722	3776	3652	3781	3795	3804	3674	3866	3735	3794	3616	3656	3692	3679	3717	3674	3748	3789	3693	3806	3751	3770	3865	3851	3727
3734	3620	3694	3612	3783	3756	3773	3646	3741	3652	3710	3729	3786	3790	3697	3591	3690	3530	3677	3605	3717	3610	3714	3573	3837	3672	3686	3727	3856	3706	3826	3894	3782	3962	3883	3773	3808	3777	3840	3818	3755	3743	3879	3795	3841	3906	3889	3829	3888	3818
3765	3534	3513	3500	3614	3789	3796	3733	3709	3929	3691	3751	3695	3799	3757	3733	3743	3703	3676	3683	3709	3603	3690	3650	3720	3727	3867	3657	3704	3770	3824	3996	3859	3833	3824	3736	3689	3722	3833	3893	3774	3823	3619	3927	3869	3829	3924	3847	3821	3835
3793	3654	3680	3534	3536	3573	3697	3825	3802	3845	3742	3738	3711	3727	3690	3680	3713	3611	3640	3628	3772	3664	3697	3664	3750	3617	3687	3751	3686	3807	3743	3643	3745	3750	3904	3651	3857	3718	3821	3816	3803	3856	3750	3782	3933	3807	3795	3748	3766	3746
3819	3748	3685	3514	3606	3587	3688	3877	3935	3882	3797	3796	3787	3710	3739	3730	3533	3583	3547	3553	3680	3623	3708	3816	3726	3858	3694	3637	3702	3727	3703	3756	3802	3704	3805	3716	3783	3696	3813	3732	3761	3690	3823	3819	3760	3800	3827	3756	3790	3793
3714	3667	3702	3651	3614	3753	3877	3866	3958	4060	4067	3927	3830	3752	3916	3697	3589	3621	3583	3498	3598	3681	3621	3660	3721	3672	3585	3768	3694	3685	3723	3732	3780	3751	3874	3747	3720	3766	3755	3848	3841	3804	3804	3754	3800	3738	3787	3844	3889	3858
3731	3776	3715	3847	3648	3644	3851	3976	3936	3968	4039	4075	3952	3743	3634	3704	3623	3490	3350	3546	3649	3595	3484	3683	3691	3736	3577	3707	3649	3758	3603	3579	3691	3662	3720	3746	3635	3580	3753	3768	3700	3785	3722	3713	3690	3796	3780	3591	3826	3756
3585	3570	3570	3676	3738	3809	3908	3909	4047	4071	4002	3961	3654	3575	3613	3657	3537	3558	3549	3533	3640	3530	3689	3640	3808	3799	3608	3730	3739	3633	3616	3705	3648	3694	3589	3643	3618	3564	3654	3593	3595	3709	3693	3667	3647	3796	3766	3670	3637	3706
3422	3466	3450	3464	3567	3707	3892	3953	3885	3957	3931	3876	3698	3492	3442	3435	3504	3435	3463	3363	3563	3603	3670	3580	3646	3807	3763	3787	3702	3821	3712	3623	3683	3581	3585	3650	3710	3636	3697	3731	3624	3712	3810	3685	3841	3770	3711	3677	3726	3728
3553	3515	3422	3457	3594	3669	3762	3861	4026	4021	3878	3825	3548	3643	3403	3579	3460	3478	3545	3533	3637	3740	3763	3747	3756	3745	3752	3760	3856	3843	3753	3794	3632	3612	3582	3773	3715	3652	3713	3685	3794	3686	3701	3664	3803	3854	3973	3920	3761	3696
3487	3425	3474	3549	3461	3713	3688	3806	3655	3575	3871	3789	3685	3558	3372	3234	3309	3482	3296	3458	3481	3558	3639	3646	3599	3734	3744	3710	3792	3752	3728	3658	3708	3690	3671	3687	3664	3598	3641	3746	3682	3834	3789	3697	3662	3824	3892	3799	3705	3852
3646	3654	3476	3603	3484	3568	3619	3709	3614	3509	3469	3530	3433	3458	3536	3564	3537	3578	3521	3599	3426	3627	3670	3691	3667	3575	3493	3785	3602	3767	3613	3645	3726	3657	3641	3699	3762	3591	3683	3624	3704	3689	3759	3630	3702	3753	3761	3682	3785	3749
3660	3717	3523	3491	3407	3612	3507	3578	3561	3424	3516	3530	3555	3501	3395	3370	3368	3443	3356	3274	3414	3412	3511	3500	3487	3578	3678	3709	3650	3547	3753	3690	3802	3737	3691	3718	3763	3598	3677	3740	3762	3791	3855	3802	3708	3701	3804	3713	3773	3919
3702	3652	3575	3582	3693	3514	3649	3775	3663	3460	3249	3366	3347	3367	3566	3587	3610	3688	3631	3679	3569	3600	3623	3581	3567	3612	3520	3557	3665	3766	3732	3489	3603	3595	3641	3783	3751	3782	3584	3692	3708	3754	3630	3663	3756	3745	3703	3717	3727	3653
3794	3648	3599	3569	3603	3528	3671	3716	3643	3598	3571	3582	3555	3448	3509	3381	3345	3419	3457	3503	3468	3487	3503	3595	3658	3619	3604	3643	3561	3688	3651	3625	3500	3571	3766	3650	3669	3714	3751	3561	3628	3697	3511	3628	3652	3512	3675	3689	3746	3642
3720	3629	3521	3586	3553	3483	3541	3741	3860	3542	3572	3348	3460	3497	3654	3485	3564	3488	3564	3645	3673	3718	3686	3778	3622	3544	3438	3622	3641	3809	3542	3583	3578	3641	3626	3637	3761	3710	3679	3699	3575	3702	3538	3513	3554	3579	3570	3622	3568	3643
3806	3535	3583	3471	3467	3361	3486	3697	3492	3543	3544	3579	3686	3695	3552	3618	3486	3437	3383	3558	3453	3421	3595	3783	3735	3676	3707	3583	3575	3615	3687	3562	3613	3741	3705	3672	3695	3657	3705	3669	3705	3718	3440	3600	3681	3635	3679	3647	3679	3640
3717	3945	3619	3620	3513	3541	3384	3509	3617	3702	3691	3545	3403	3466	3577	3727	3649	3504	3583	3543	3518	3434	3468	3590	3738	3716	3595	3766	3663	3635	3547	3518	3582	3638	3554	3628	3682	3591	3576	3663	3562	3698	3727	3683	3551	3536	3657	3627	3634	3488
3906	3833	3770	3714	3492	3448	3391	3583	3591	3700	3507	3390	3453	3513	3507	3671	3629	3538	3595	3682	3722	3614	3758	3683	3787	3654	3663	3600	3595	3798	3610	3702	3663	3585	3758	3648	3748	3583	3582	3563	3639	3571	3603	3603	3633	3589	3586	3586	3558	3466
3723	3807	3703	3644	3445	3471	3506	3372	3365	3560	3555	3545	3497	3451	3444	3562	3478	3529	3681	3622	3705	3591	3693	3556	3592	3759	3776	3863	3797	3725	3634	3709	3698	3642	3652	3812	3553	3589	3732	3637	3528	3620	3702	3699	3623	3548	3567	3592	3544	3541
3628	3763	3535	3591	3821	3530	3249	3501	3581	3592	3580	3508	3414	3359	3535	3568	3486	3474	3456	3550	3671	3484	3631	3605	3591	3653	3585	3564	3816	3856	3757	3670	3631	3744	3698	3602	3711	3638	3626	3580	3762	3441	3554	3566	3572	3597	3550	3516	3609	3557
3624	3525	3526	3687	3567	3374	3497	3517	3644	3594	3652	3625	3628	3399	3559	3530	3571	3605	3576	3529	3691	3738	3569	3654	3807	3552	3564	3650	3657	3578	3722	3750	3888	3672	3675	3578	3536	3681	3501	3388	3519	3519	3550	3431	3594	3624	3518	3483	3449	3686
3569	3615	3603	3477	3489	3585	3420	3283	3361	3449	3594	3775	3582	3547	3591	3482	3567	3294	3407	3535	3465	3564	3461	3676	3710	3695	3808	3618	3658	3577	3649	3688	3654	3759	3758	3586	3543	3569	3541	3483	3483	3461	3341	3459	3455	3391	3417	3496	3485	3597
3645	3515	3430	3677	3763	3493	3373	3249	3567	3580	3746	3628	3511	3360	3354	3419	3278	3323	3312	3478	3548	3431	3466	3344	3511	3617	3628	3624	3650	3633	3637	3597	3644	3666	3703	3693	3491	3562	3534	3547	3538	3487	3408	3533	3418	3576	3569	3468	3498	3462
3620	3549	3762	3734	3569	3440	3461	3426	3458	3369	3462	3521	3449	3441	3615	3812	3718	3738	3667	3779	3811	3820	3641	3650	3559	3450	3520	3509	3510	3527	3648	3554	3652	3634	3508	3565	3579	3435	3412	3634	3598	3612	3453	3430	3511	3423	3466	3510	3477	3506
3557	3616	3662	3657	3718	3846	3627	3373	3278	3379	3707	3674	3754	3619	3757	3793	3740	3693	3797	3670	3777	3753	3770	3706	3653	3770	3688	3566	3431	3371	3573	3525	3625	3677	3461	3578	3481	3579	3495	3494	3517	3549	3550	3399	3351	3431	3432	3520	3609	3584
3606	3397	3530	3694	3807	3678	3405	3302	3298	3510	3664	3777	3534	3472	3395	3508	3584	3407	3408	3410	3354	3457	3419	3434	3487	3749	3694	3792	3643	3493	3618	3414	3345	3348	3632	3594	3493	3558	3652	3480	3478	3395	3600	3375	3352	3391	3521	3502	3547	3503
3367	3413	3563	3861	3620	3401	3415	3552	3560	3449	3449	3554	3483	3459	3400	3499	3586	3578	3649	3661	3754	3698	3546	3445	3335	3343	3415	3596	3679	3678	3663	3483	3468	3435	3384	3502	3743	3575	3569	3690	3493	3487	3494	3512	3521	3406	3608	3643	3619	3577
3321	3483	3615	3549	3543	3707	3608	3483	3410	3548	3632	3624	3682	3630	3541	3734	3813	3910	3816	4018	4089	4101	4015	3964	3819	3591	3453	3394	3458	3628	3711	3593	3653	3668	3420	3484	3619	3724	3546	3573	3790	3544	3493	3610	3587	3468	3376	3555	3452	3721
3560	3557	3412	3439	3675	3791	3556	3337	3425	3622	3691	3745	3652	3600	3675	3604	3759	3785	3595	3725	3713	3805	3935	3888	4136	4024	3823	3551	3442	3357	3583	3713	3703	3719	3657	3462	3325	3659	3679	3564	3506	3587	3390	3529	3556	3456	3454	3472	3490	3544
3702	3456	3452	3730	3650	3556	3319	3245	3418	3504	3543	3667	3662	3583	3570	3646	3696	3533	3418	3292	3430	3409	3358	3463	3598	3873	3969	3856	3749	3466	3420	3642	3628	3598	3727	3581	3251	3336	3712	3591	3482	3565	3521	3517	3476	3581	3470	3461	3497	3540
3491	3275	3581	3832	3607	3407	3567	3277	3321	3584	3580	3773	3854	3600	3533	3581	3421	3341	3317	3209	3455	3420	3323	3225	3356	3333	3525	3816	3825	3679	3672	3537	3547	3499	3512	3682	3575	3287	3454	3730	3487	3587	3518	3430	3471	3522	3441	3374	3582	3310
3303	3354	3754	3744	3556	3564	3619	3545	3424	3680	3986	4070	3666	3439	3312	3447	3360	3393	3363	3466	3512	3571	3507	3617	3467	3368	3275	3458	3669	3741	3598	3523	3570	3476	3439	3443	3667	3434	3385	3496	3624	3481	3438	3460	3514	3411	3505	3304	3393	3463
3387	3751	3681	3521	3542	3644	3657	3381	3565	3890	3848	3725	3467	3206	3342	3488	3723	3839	3871	3630	3831	3768	3867	3702	3616	3522	3505	3330	3364	3447	3583	3625	3617	3425	3505	3435	3579	3555	3329	3340	3478	3413	3399	3417	3488	3365	3448	3369	3335	3412
3435	3675	3362	3451	3641	3827	3406	3531	3609	3634	3522	3307	3230	3275	3621	4071	4346	4261	4206	4221	4099	3997	3868	3744	3679	3731	3533	3383	3264	3348	3343	3593	3609	3603	3479	3320	3481	3690	3397	3184	3349	3564	3424	3419	3519	3505	3373	3533	3392	3599
3552	3383	3347	3607	3723	3645	3456	3614	3528	3401	3294	3348	3500	3931	4345	4696	4744	4499	4402	4321	4162	4034	3951	3841	3882	3642	3562	3533	3462	3290	3237	3391	3449	3517	3479	3455	3409	3572	3605	3259	3236	3563	3368	3340	3483	3621	3436	3590	3393	3571
3476	3372	3323	3762	3708	3562	3504	3710	3454	3460	3508	3838	4197	4530	4725	4836	4506	4125	4063	3985	4033	4008	3857	3664	3753	3684	3554	3644	3579	3333	3303	3265	3443	3527	3536	3414	3397	3370	3620	3484	3266	3493	3420	3313	3537	3618	3386	3515	3460	3446
3417	3192	3496	3871	3736	3452	3532	3476	3448	3657	3982	4411	4586	4483	4497	4356	3908	3657	3377	3227	3456	3683	3766	3774	3696	3575	3567	3521	3566	3422	3367	3280	3139	3359	3479	3408	3314	3353	3462	3468	3287	3219	3471	3314	3481	3477	3448	3490	3504	3449
3346	3260	3635	3692	3453	3155	3126	3237	3325	3661	4135	4436	4399	4036	3724	3478	2984	2864	2648	2624	2934	3113	3379	3487	3724	3609	3649	3558	3588	3546	3459	3387	3339	3455	3520	3388	3334	3361	3392	3608	3288	3221	3463	3378	3398	3623	3612	3406	3709	3399
3308	3349	3716	3596	3298	2992	3109	3165	3374	3729	4170	4301	3930	3515	3007	2758	2430	2336	2205	2264	2547	2658	2933	3126	3441	3645	3727	3691	3400	3409	3509	3413	3220	3328	3472	3396	3413	3390	3413	3652	3449	3436	3508	3411	3352	3611	3496	3413	3556	3367
3153	3317	3573	3597	3249	3320	3400	3466	3666	4228	4575	4253	3661	3022	2648	2553	2260	2271	2308	2226	2339	2460	2515	2840	3130	3531	3634	3509	3669	3532	3478	3351	3241	3269	3363	3463	3281	3262	3504	3511	3519	3386	3454	3427	3328	3540	3555	3484	3571	3408
3413	3630	3892	3743	3497	3513	3721	3919	4319	4768	4712	4379	3611	3096	2733	2641	2650	2599	2597	2524	2543	2414	2469	2581	3079	3324	3691	3817	3602	3516	3477	3371	3269	3203	3356	3585	3347	3296	3334	3475	3508	3407	3506	3474	3360	3474	3526	3390	3419	3344
3682	3908	4185	3700	3392	3424	3779	3961	4386	4957	4770	4093	3354	2865	2696	2572	2817	2896	3043	2946	2792	2576	2386	2654	2813	3185	3322	3673	3813	3535	3430	3439	3367	3183	3453	3564	3451	3210	3346	3441	3606	3351	3498	3423	3377	3348	3440	3464	3544	3518
3676	3829	3879	3514	3217	3271	3445	3661	4168	4254	4030	3301	2798	2410	2346	2592	2973	3075	3167	3286	3048	2684	2342	2438	2711	2958	3418	3683	3858	3592	3376	3433	3365	3253	3389	3506	3426	3245	3288	3424	3503	3416	3437	3378	3352	3446	3540	3426	3566	3480
3615	3540	3550	3128	2989	3075	3257	3469	3708	3629	3178	2662	2401	2260	2415	2727	3084	3072	3253	3320	3000	2820	2377	2208	2471	2867	3336	3722	3777	3586	3442	3419	3216	3207	3388	3602	3415	3120	3289	3434	3420	3353	3363	3420	3518	3380	3512	3459	3459	3396
3413	3231	3178	3115	2963	3211	3334	3471	3496	3238	2966	2595	2398	2222	2485	2695	3034	3258	3330	3147	2956	2706	2302	2226	2372	2831	3320	3694	3704	3593	3437	3363	3313	3205	3254	3468	3483	3127	3422	3210	3291	3308	3352	3556	3512	3336	3374	3426	3498	3523
3396	3006	3219	3038	2885	3065	3220	3500	3201	3171	2930	2741	2319	2234	2093	2237	2783	3317	3070	2854	2652	2522	2319	2209	2322	2805	3414	3813	3843	3591	3392	3303	3177	3042	3331	3568	3361	3191	3292	3285	3270	3291	3235	3400	3436	3442	3293	3435	3517	3450
3246	2966	3173	3102	2702	2973	3542	3717	3494	3458	3275	3117	2901	2636	2142	2023	2311	2939	2884	2547	2265	2378	2230	2151	2498	3136	3599	3856	3756	3500	3316	3328	3122	3219	3277	3564	3389	3269	3440	3289	3305	3367	3320	3343	3220	3421	3248	3429	3526	3563
3038	2831	3164	3058	2960	3326	4118	4286	3881	3873	3833	3964	3804	3484	2917	2209	2148	2710	2595	2195	2077	2194	2197	2293	2697	3267	3698	3784	3591	3530	3222	3172	3106	3291	3305	3521	3145	3302	3569	3269	3320	3415	3182	3281	3250	3333	3347	3314	3399	3497
2867	2768	3236	3187	3225	3934	4470	4362	4016	3979	4168	4139	4308	4195	3519	2597	2316	2318	2170	1801	1995	2389	2501	2633	3044	3599	3623	3643	3354	3188	3106	3205	3170	3413	3543	3397	3168	3368	3525	3330	3214	3343	3199	3416	3362	3558	3353	3484	3332	3441
2884	2965	3271	3361	3358	3774	4122	3929	3655	3818	4142	4088	4126	4090	3732	2833	2342	2333	2080	1935	2338	2738	2978	3206	3646	3928	3889	3416	3157	3132	3179	3223	3230	3565	3586	3307	3201	3425	3504	3327	3373	3409	3215	3380	3307	3532	3445	3399	3254	3358
2979	3001	3348	3375	3297	3564	3455	3402	3458	3832	3965	3874	3796	3978	3751	3104	2707	2539	2342	2293	2831	3510	3830	3746	4150	4158	3785	3308	2943	3050	3097	3186	3419	3583	3446	3155	3267	3552	3483	3363	3548	3308	3359	3303	3369	3383	3068	3340	3254	3435
2782	2747	3187	3194	3163	3416	3162	3163	3231	3679	3863	3527	3546	3852	3828	3502	3080	3041	2937	2920	3682	4321	4403	4241	4313	4073	3592	2976	2803	3073	3181	3414	3522	3576	3423	3117	3289	3470	3290	3350	3576	3404	3416	3339	3420	3377	3212	3267	3334	3445
2689	2908	3273	2970	3091	3509	3522	3230	3081	3436	3501	3391	3562	4076	4173	3838	3583	3535	3479	3454	4170	4660	4589	4242	3898	3721	3151	2874	2914	3178	3192	3438	3464	3362	3074	3128	3554	3371	3142	3421	3471	3286	3314	3319	3292	3301	3218	3172	3427	3450
3124	3143	3316	3203	3111	3600	3797	3493	3137	3319	3318	3433	3703	4325	4267	3947	3597	3677	3542	3558	3984	4357	4070	3680	3208	3063	2979	2894	3100	3177	3353	3394	3450	3112	3101	3452	3528	3132	3235	3498	3431	3334	3501	3369	3444	3266	3262	3282	3626	3301
3872	3393	3515	3198	3129	3764	3990	3815	3565	3396	3469	3605	3903	4310	4199	3546	3189	3444	3404	3178	3313	3533	3317	3089	2823	2968	3033	3307	3317	3459	3305	3386	3222	3161	3229	3653	3355	3062	3313	3463	3338	3395	3403	3382	3367	3210	3248	3365	3552	3289
3927	3213	3166	3136	3024	3322	3914	4025	3740	3688	3560	3592	3709	3929	3754	3199	2926	3086	3070	2762	2849	3067	3006	2864	3005	3162	3473	3418	3424	3365	3338	3219	3106	3220	3524	3636	3282	3209	3428	3390	3320	3500	3426	3535	3316	3304	3285	3538	3658	3491
3332	3031	2691	2872	2840	3222	3428	3658	3689	3777	3446	3330	3292	3532	3237	2786	2974	3167	3037	2831	3016	3169	3180	3188	3428	3429	3406	3478	3314	3210	3260	3185	3143	3321	3654	3422	3106	3399	3364	3151	3405	3491	3422	3468	3309	3336	3386	3626	3501	3583
2887	2811	2746	2718	2942	3096	3217	3102	3170	3526	3288	3124	2958	3010	2995	2815	2845	2982	3104	3021	3210	3521	3434	3378	3484	3611	3342	3405	3389	3454	3227	3092	3286	3511	3393	3258	3289	3441	3215	3326	3361	3435	3572	3443	3474	3344	3443	3608	3544	3574
2857	2816	3017	3005	3021	2966	3000	2878	2975	3238	3438	3236	3060	2901	2745	2608	2716	2872	3144	3153	3391	3555	3370	3280	3308	3339	3405	3314	3419	3319	3136	3327	3407	3321	3113	3272	3459	3305	3182	3303	3477	3457	3503	3521	3417	3322	3447	3513	3740	3494
2893	2932	3052	3193	3062	3048	2928	2830	2939	3011	3285	3404	3284	3405	2994	2884	2886	3272	3546	3438	3490	3426	3176	3010	3224	3267	3280	3375	3339	3373	3324	3477	3285	3150	3271	3560	3320	3255	3321	3355	3199	3356	3347	3455	3293	3428	3355	3564	3642	3619
3243	3338	3337	3436	3418	3304	3144	3106	3290	3325	3258	3125	3115	3377	3504	3488	3809	3884	3876	3724	3591	3459	3274	3161	3376	3305	3199	3349	3463	3478	3396	3375	3224	3204	3646	3431	3157	3382	3360	3335	3243	3235	3426	3469	3326	3358	3215	3701	3651	3501
3529	3781	3850	3699	3678	3668	3612	3521	3658	3756	3438	3354	3174	3268	3385	3629	3797	3646	3563	3457	3266	3301	3211	3074	3197	3356	3285	3510	3431	3656	3372	3308	3224	3395	3480	3312	3305	3295	3314	3120	3196	3256	3431	3422	3331	3215	3296	3485	3531	3544
4042	3820	3799	3751	3589	3770	3731	3850	3891	3678	3751	3643	3814	3620	3611	3458	3467	3204	3205	3182	3026	3134	3183	3166	3253	3326	3384	3368	3381	3381	3319	3402	3425	3288	3314	3261	3366	3312	3288	3231	3228	3162	3297	3479	3284	3205	3264	3448	3621	3584
3688	3454	3360	3480	3445	3612	3595	3663	3717	3652	3587	3492	3652	3796	3709	3525	3589	3362	3463	3425	3562	3447	3453	3398	3220	3326	3193	3219	3303	3479	3526	3432	3266	3131	3213	3478	3467	3264	3407	3431	3238	3125	3271	3395	3176	3313	3192	3478	3528	3605
3315	3141	3232	3195	3450	3490	3441	3454	3448	3380	3427	3302	3247	3368	3252	3372	3421	3504	3553	3526	3441	3290	3349	3212	3203	3100	3156	3447	3511	3589	3399	3260	3265	3300	3436	3349	3347	3348	3396	3335	3348	3443	3369	3279	3252	3227	3159	3422	3529	3658
3154	3126	3352	3528	3479	3456	3339	3331	3305	3384	3458	3576	3371	3333	3293	3261	3446	3310	3426	3253	3158	3197	3324	3210	3360	3333	3321	3454	3400	3223	3403	3337	3567	3367	3170	3293	3439	3368	3295	3271	3373	3277	3255	3282	3349	3146	3332	3204	3442	3571
3230	3191	3441	3648	3537	3520	3344	3383	3490	3511	3620	3561	3572	3500	3565	3556	3488	3543	3564	3444	3279	3485	3548	3456	3439	3303	3250	3247	3373	3438	3461	3525	3305	3248	3252	3476	3499	3277	3304	3389	3391	3173	3170	3356	3199	3228	3253	3233	3332	3448
3318	3346	3301	3493	3409	3528	3524	3511	3436	3511	3636	3557	3589	3641	3634	3328	3521	3471	3492	3469	3512	3430	3451	3474	3316	3323	3283	3376	3380	3486	3396	3288	3345	3369	3474	3466	3411	3382	3416	3277	3183	3209	3328	3122	3334	3153	3148	3304	3216	3529
3505	3320	3277	3187	3290	3300	3356	3489	3450	3643	3425	3371	3391	3403	3405	3359	3476	3333	3447	3427	3462	3579	3610	3480	3425	3296	3248	3357	3209	3215	3301	3471	3538	3393	3252	3387	3513	3529	3229	3236	3276	3303	3208	3284	3252	3243	3271	3298	3302	3300
3245	3100	3092	3152	3064	3481	3296	3402	3331	3576	3425	3263	3371	3377	3274	3469	3476	3592	3406	3489	3425	3481	3450	3527	3430	3231	3227	3309	3347	3301	3422	3282	3217	3281	3363	3428	3362	3391	3479	3446	3287	3287	3278	3235	3218	3263	3106	3236	3171	3447
3361	3296	3224	3201	3246	3563	3420	3357	3303	3269	3300	3397	3486	3668	3665	3725	3785	3686	3733	3611	3423	3452	3556	3616	3448	3310	3299	3323	3319	3309	3341	3217	3419	3288	3404	3217	3407	3476	3537	3305	3260	3316	3247	3259	3366	3174	3278	3127	3274	3331
3268	3281	3297	3271	3247	3263	3293	3428	3361	3528	3372	3407	3505	3592	3617	3788	3620	3663	3671	3679	3535	3412	3457	3336	3397	3292	3219	3271	3442	3489	3400	3346	3271	3266	3337	3288	3417	3397	3300	3242	3330	3196	3217	3218	3155	3360	3199	3186	3284	3250
3334	3193	3318	3107	3050	3232	3233	3233	3278	3270	3306	3454	3635	3688	3574	3378	3135	3323	3462	3668	3593	3603	3619	3694	3609	3507	3474	3448	3316	3441	3294	3234	3263	3329	3275	3483	3391	3461	3514	3346	3403	3409	3306	3211	3317	3270	3322	3219	3126	3294
3276	3458	3330	3214	3062	3232	3242	3267	3259	3272	3270	3318	3516	3364	3175	2981	2853	2852	3171	3581	3579	3633	3593	3565	3430	3432	3266	3342	3503	3514	3374	3260	3278	3311	3396	3391	3399	3444	3377	3350	3343	3378	3300	3244	3323	3309	3308	3128	3333	3190
3121	3195	3409	3369	3143	3177	3188	3276	3181	3309	3320	3543	3669	3303	2967	2781	2746	2660	2818	3171	3453	3488	3576	3550	3536	3517	3517	3472	3455	3367	3357	3403	3290	3360	3292	3375	3410	3513	3463	3412	3305	3256	3287	3423	3382	3299	3292	3299	3148	3235
3106	3225	3353	3226	3106	3216	3225	3281	3314	3391	3359	3387	3432	3314	3030	2942	2991	2870	2751	3129	3370	3555	3607	3566	3516	3352	3331	3330	3421	3639	3495	3381	3354	3345	3218	3336	3435	3419	3337	3370	3256	3375	3328	3370	3375	3451	3434	3155	3268	3228
3274	3176	3283	3297	3141	3227	3229	3330	3246	3357	3316	3336	3348	3334	3100	2827	2653	2658	2740	3184	3389	3493	3489	3453	3486	3529	3537	3555	3601	3576	3369	3250	3368	3434	3335	3327	3271	3381	3385	3414	3272	3181	3456	3451	3428	3413	3346	3178	3131	3271
3309	3329	3375	3230	3113	3183	3216	3174	3286	3177	3245	3092	3342	3354	3372	3228	3069	3075	3276	3662	3682	3544	3410	3441	3458	3379	3457	3389	3508	3516	3529	3202	3370	3299	3210	3449	3319	3379	3347	3410	3230	3232	3357	3363	3448	3210	3199	3157	3275	3123
3475	3316	3341	3436	3188	3202	3274	3345	3387	3448	3383	3195	3414	3582	3566	3602	3406	3353	3550	3552	3596	3520	3407	3446	3410	3482	3479	3319	3388	3458	3404	3478	3394	3395	3250	3361	3263	3333	3421	3414	3369	3167	3350	3363	3373	3312	3303	3187	3174	3306
3369	3332	3286	3323	3267	3221	3236	3367	3484	3405	3337	3137	3198	3369	3427	3505	3622	3524	3479	3476	3516	3485	3532	3354	3314	3336	3430	3455	3514	3578	3550	3287	3391	3270	3368	3309	3288	3292	3323	3262	3310	3318	3387	3393	3442	3384	3413	3301	3315	3186
3315	3163	3256	3303	3239	3278	3243	3360	3423	3363	3370	3170	3166	3269	3247	3342	3463	3340	3401	3296	3443	3538	3517	3439	3534	3449	3467	3366	3414	3437	3476	3338	3484	3329	3239	3401	3500	3333	3291	3363	3322	3416	3297	3425	3538	3441	3291	3240	3152	3210
3278	3323	3361	3370	3257	3137	3134	3297	3270	3245	3358	3225	3219	3181	3094	3069	3182	3137	3230	3371	3599	3576	3462	3246	3428	3401	3415	3444	3510	3474	3521	3366	3386	3327	3386	3424	3295	3340	3351	3332	3342	3427	3378	3356	3435	3311	3289	3285	3261	3306
3436	3322	3293	3272	3346	3244	3395	3427	3390	3509	3452	3255	3363	3221	3268	3231	3069	3048	3057	3331	3478	3364	3350	3285	3419	3375	3432	3446	3289	3359	3367	3334	3358	3313	3289	3374	3315	3315	3449	3416	3347	3343	3373	3438	3406	3362	3336	3331	3359	3298
3341	3261	3357	3296	3280	3230	3366	3464	3623	3379	3480	3395	3268	3319	3312	3274	3228	3220	3141	3214	3450	3396	3334	3243	3283	3284	3482	3410	3318	3549	3394	3353	3369	3449	3280	3333	3400	3354	3339	3306	3281	3285	3344	3448	3429	3457	3517	3417	3399	3339
3351	3283	3317	3326	3148	3141	3131	3443	3577	3396	3387	3279	3174	3132	3120	3171	3218	3212	3002	3166	3331	3360	3326	3399	3414	3333	3402	3318	3437	3397	3368	3318	3295	3291	3355	3452	3342	3262	3217	3270	3227	3365	3442	3358	3503	3276	3343	3295	3328	3340
3358	3392	3336	3265	3221	3160	3162	3218	3338	3341	3221	3058	3125	3040	3086	3068	3137	3044	2995	3178	3271	3354	3155	3228	3176	3243	3254	3410	3406	3347	3304	3267	3236	3402	3258	3241	3235	3346	3332	3318	3367	3262	3311	3365	3358	3365	3392	3359	3402	3434
3268	3158	3307	3231	3296	3297	3226	3246	3241	3286	3263	3106	3211	3200	3279	3082	3143	3147	3059	3209	3365	3212	3273	3267	3167	3164	3276	3244	3297	3247	3298	3384	3185	3247	3255	3232	3318	3309	3336	3182	3224	3225	3405	3311	3323	3285	3393	3299	3464	3489
3133	3228	3342	3390	3307	3519	3519	3552	3552	3522	3642	3446	3584	3448	3427	3483	3417	3238	2994	3147	3134	3253	3059	3238	3257	3238	3239	3285	3214	3101	3294	3294	3170	3320	3293	3231	3323	3163	3215	3241	3305	3184	3307	3549	3351	3226	3391	3402	3375	3485
3279	3523	3511	3528	3471	3605	3626	3701	3756	3776	3661	3742	3745	3622	3518	3551	3502	3443	3238	3187	3144	3167	3056	3091	3140	3157	3184	3294	3070	3235	3189	3182	3162	3167	3325	3366	3242	3119	3264	3231	3187	3333	3253	3408	3300	3244	3384	3320	3365	3398
3491	3525	3523	3620	3379	3394	3537	3620	3525	3617	3557	3461	3527	3505	3422	3383	3453	3368	3509	3299	3432	3219	3101	3189	3074	3162	3160	3139	3175	3169	3260	3285	3199	3152	3186	3296	3273	3229	3204	3332	3037	3198	3214	3321	3163	3309	3221	3332	3312	3395
3449	3322	3276	3408	3114	3094	3040	3120	3136	3162	2975	3054	3056	3005	3082	3060	3189	3218	3129	3388	3404	3194	2921	2916	3195	3150	3215	3098	3058	3102	3246	3203	3142	3191	3366	3335	3331	3172	3116	3280	3150	3116	3265	3286	3328	3203	3223	3271	3263	3209
3207	3032	2991	3126	3000	2758	2805	2875	2912	2768	2760	2763	2841	2878	3051	2947	2958	2848	2932	3192	3395	3411	2968	2952	3011	3207	3137	3063	3059	3152	3215	3148	3142	3347	3248	3403	3287	3211	3011	3102	3124	3140	3261	3319	3357	3192	3179	3378	3197	3420
3043	2907	2818	2991	2805	2631	2759	2730	2751	2840	2716	2762	2769	2921	2894	2879	2988	2963	2857	3086	3257	3437	3156	2952	3130	3221	3281	3151	3058	3136	3203	3119	3150	3169	3023	3325	3166	3072	3167	3134	3005	3164	3177	3361	3171	3161	3225	3228	3346	3439
2992	2844	3033	3019	2593	2545	2668	2764	2893	2732	2770	2853	2831	2881	2818	2678	2781	2882	2819	2902	3036	3219	3263	3051	3156	3217	3200	3201	2989	3154	3132	3104	3127	3175	3258	3221	3187	3087	3134	3042	3126	3112	3189	3219	3040	3078	3154	3408	3385	3301
2972	2757	2970	2846	2575	2883	3240	3112	2963	3176	3065	3234	3350	3371	3233	3024	2888	2874	2832	2795	3136	3312	3135	3138	3134	3306	3174	3176	3109	3152	3228	3233	3135	3151	3236	3256	3273	3272	2966	3194	3206	3100	3239	3187	3073	3035	3170	3358	3317	3278
2781	2749	2881	2736	2775	3314	3667	3637	3242	3377	3392	3438	3724	3945	3791	3322	3009	3096	2873	2778	3019	3328	3468	3285	3183	3285	3172	3107	3021	3067	3230	3107	3099	3104	3172	3282	3268	3209	3074	3153	3186	3158	3211	3212	3183	3071	3226	3544	3444	3187
2947	2681	2796	2877	2845	3229	3519	3522	3366	3339	3283	3335	3692	4102	3950	3481	3254	3059	2902	2767	3012	3385	3469	3172	3241	3352	3312	3146	3008	3204	3246	3176	3197	3332	3216	3208	3204	3134	3099	3153	3117	3158	3209	3121	3067	3003	3180	3416	3435	3236
3053	2749	2908	2912	2827	3184	3378	3134	3181	3276	3351	3138	3273	3550	3538	3194	2912	3018	2878	2765	3038	3375	3384	3274	3171	3435	3219	3153	3055	3352	3172	3160	3062	3281	3305	3260	3128	3113	3123	3163	3041	3102	3134	3196	2974	3058	3132	3317	3457	3299
2979	2664	2823	2809	2686	3127	3238	2974	2970	3326	3238	2946	3190	3293	3253	2976	2769	3132	2919	2777	3127	3412	3339	3233	3186	3387	3406	3107	3264	3282	3133	3319	3240	3386	3265	3138	3201	3189	3149	3191	3199	3079	3212	3132	3006	3018	3306	3462	3394	3381
2733	2532	2619	2578	2548	3031	3274	3093	2961	3194	3081	2887	3201	3459	3281	2963	2919	2970	2948	2754	3113	3508	3342	3214	3219	3409	3235	3075	3084	3230	3248	3122	3243	3274	3328	3380	3237	3131	3310	3305	3234	3137	3173	3154	3001	3125	3327	3355	3255	3285
2704	2530	2714	2635	2591	3232	3546	3198	3033	2890	2825	2855	3297	3741	3458	3231	2958	2982	2863	2721	3117	3524	3355	3220	3215	3336	3243	3160	3134	3313	3344	3203	3222	3345	3440	3250	3351	3248	3087	3310	3310	3226	3113	3128	3103	3138	3250	3358	3351	3319
3122	2917	3034	2761	2752	3336	3672	3517	3213	3183	3024	2988	3246	3755	3634	3239	2945	3057	2981	2854	3189	3437	3380	3226	3169	3229	3169	3107	3211	3324	3308	3306	3368	3359	3424	3330	3283	3211	3401	3290	3280	3310	3246	3083	3156	3128	3234	3375	3476	3478
3304	3103	3127	2924	2898	3341	3755	3549	3575	3538	3405	3346	3353	3518	3340	2904	2787	2948	2861	2789	3134	3410	3329	3203	3152	3255	3117	3196	3291	3297	3307	3289	3376	3392	3361	3411	3188	3274	3335	3218	3329	3294	3240	3183	3236	3210	3233	3290	3531	3442
3076	2739	2948	2744	2737	3139	3537	3360	3436	3775	3623	3414	3325	3380	2840	2760	2737	2979	3006	2894	3120	3298	3332	3236	3125	3191	3158	3166	3316	3291	3324	3393	3348	3427	3354	3356	3358	3292	3352	3413	3194	3274	3406	3315	3186	3168	3267	3294	3401	3548
2822	2577	2635	2702	2581	2671	3218	3075	3243	3485	3346	3196	3014	2925	2798	2617	2830	2919	2847	2954	3157	3376	3241	3203	3116	3050	3097	3178	3181	3168	3398	3219	3448	3434	3520	3478	3296	3295	3370	3256	3176	3227	3294	3255	3101	3180	3148	3432	3455	3527
2744	2668	2695	2664	2619	2562	2827	2881	2929	3039	2932	2611	2789	2859	2799	2576	2809	2835	2772	2929	3113	3219	3159	3064	3091	2985	3047	3082	3059	3227	3288	3232	3315	3351	3348	3291	3339	3322	3480	3248	3198	3200	3368	3324	3196	3183	3258	3472	3506	3512
2908	2665	2714	2661	2597	2517	2746	2852	2826	2906	2787	2629	2653	2753	2661	2519	2570	2830	3079	3178	3346	3178	3073	3002	3007	3055	3035	3169	3222	3184	3104	3088	3214	3262	3211	3155	3242	3296	3261	3128	3139	3183	3336	3297	3239	2995	3260	3475	3658	3459
2861	2859	2796	2711	2710	2728	2868	2763	2757	2918	2922	2790	2721	2814	2616	2655	2925	3341	3183	3367	3245	3250	2947	3003	3016	3144	3028	2985	3196	3070	3167	3106	3182	3290	3347	3304	3193	3167	3313	3132	3105	3156	3258	3273	3114	3074	3094	3320	3485	3246
3089	3100	3034	3234	3168	3193	3186	2916	2907	3125	3110	3129	3075	3034	2883	3076	3402	3692	3511	3342	3201	3070	3148	3038	3097	3022	3039	3029	3136	3160	3140	3161	3234	3160	3363	3309	3291	3166	3144	3166	3123	3096	3174	3130	3090	3021	3136	3399	3420	3278
3344	3381	3357	3411	3403	3537	3573	3324	3242	3263	3279	3333	3408	3517	3397	3342	3541	3390	3225	3094	3075	2969	2982	3080	2972	3024	3007	3025	3119	3043	3036	3104	3263	3290	3178	3225	3348	3115	3077	3141	3166	3248	3180	3126	3002	3014	3100	3284	3302	3392
3415	3285	3186	3358	3291	3529	3583	3592	3445	3485	3530	3375	3492	3489	3292	3390	3365	3211	3150	3176	3057	3214	3079	3223	3057	3078	2980	3024	3094	3138	2965	3215	3195	3263	3235	3122	3202	3071	3092	3127	3246	3099	3058	3006	2970	2981	2963	3003	3189	3061
3013	2972	2937	2960	3045	3206	3302	3368	3273	3392	3343	3436	3546	3316	3333	3184	3142	3020	3181	3056	3117	3245	3046	3138	2975	2959	3012	3026	3001	2966	3041	3167	3083	3039	3122	3168	3176	3145	3099	3123	3217	3218	3049	3087	3026	2981	3023	3091	3013	3058
2908	2767	2836	2855	2833	2892	3019	2984	3163	3244	3232	3335	3429	3197	3151	3148	3200	3193	3199	3147	3201	3125	3177	3073	3080	3025	2994	2938	2997	2983	3015	3183	3103	3123	3149	3124	3150	3132	3109	3171	3095	3003	2975	3011	3072	2999	3013	3074	2993	3035
2931	2765	2778	2957	2913	3010	3045	3101	2973	3249	3311	3240	3300	3167	3149	3285	3414	3371	3271	3315	3303	3270	3310	3197	3084	3082	2992	2898	2992	3038	3073	3215	3089	3124	3118	3236	3161	3052	3142	3194	3127	3005	2914	3026	3053	2949	3016	2970	3008	3036
2908	2796	2804	2971	2972	3075	3167	3096	3264	3529	3343	3300	3334	3284	3176	3292	3471	3374	3448	3455	3341	3246	3308	3369	3163	3189	3132	2920	3063	3259	3116	3078	3264	3087	3074	3194	3152	3109	3039	3109	3073	2968	2971	3035	2950	2963	2939	2933	3049	3047
2991	3055	2943	3115	3066	3099	3237	3136	3161	3386	3449	3339	3238	3321	3245	3250	3398	3244	3337	3279	3386	3457	3357	3377	3201	3040	3076	3097	3069	3275	3166	3215	3175	3194	3046	3149	3261	3222	3222	3214	3027	2992	2944	3158	2921	3061	3012	2922	2969	3033
3010	2947	3089	3071	2913	3042	2967	3053	3073	3196	3284	3127	3076	3236	3149	3296	3249	3223	3120	3403	3399	3217	3152	3251	3170	3105	3121	3067	3150	3163	3230	3136	3272	3030	3181	3314	3235	3297	3153	3048	3116	3006	3036	2983	3022	2937	2975	3082	2985	3100
3109	3053	3103	3118	3001	2917	2986	3021	3081	3148	3069	3104	3073	3051	3098	3305	3292	3243	3254	3346	3474	3257	3122	3132	3149	3068	3160	3140	3148	3244	3219	3231	3173	3227	3264	3176	3293	3229	3076	3013	3043	2946	3084	3074	3009	3077	3076	3079	3094	3070
3323	3047	3265	3189	3100	3083	3119	3111	3054	3107	3095	3043	3080	3109	3201	3329	3392	3249	3236	3351	3347	3256	3188	3264	3319	3146	3162	3225	3246	3172	3217	3241	3252	3206	3071	3207	3236	3236	3054	3110	3126	3135	3136	3114	3037	2978	3053	3026	3097	3097
3267	3116	3189	3176	3045	3116	3096	3185	2985	3178	3055	2964	3139	3127	3177	3213	3147	3132	3210	3375	3262	3200	3122	3260	3296	3162	3157	3039	3247	3232	3228	3104	3265	3247	3199	3194	3191	3151	3147	3147	3180	3095	3170	3023	2963	3099	3219	3142	3153	3023
3214	3009	3107	3098	2950	3013	3155	2986	2975	3040	2991	3024	3217	3202	3261	3125	3199	2996	3170	3174	3130	3131	3146	3246	3223	3142	3059	3086	3146	3265	3201	3260	3339	3352	3279	3219	3201	3134	3071	3130	3074	3136	3154	2951	3111	3128	3204	3168	3148	3210
3127	3032	3014	2927	2924	2906	3121	3073	2950	3065	3014	3132	3244	3113	3166	3027	3044	3007	3070	3208	3179	3133	3281	3257	3145	2972	3063	3122	3167	3250	3193	3191	3356	3427	3269	3125	3061	3191	3184	3136	3197	3055	2992	2933	2942	3154	3193	3115	3077	3237
3007	2873	3038	3012	2979	3196	3241	3237	3255	3324	3281	3307	3300	3145	3080	3152	3188	3053	3037	3343	3260	3140	3327	3220	3146	3112	3094	3001	3176	3196	3240	3196	3308	3247	3192	3121	3194	3195	3228	3164	3152	3076	3054	3034	3064	3159	3137	2992	3124	3152
3013	2846	2947	3224	3157	3277	3383	3296	3213	3205	3248	3264	3165	3183	3038	3145	3034	3091	2997	3067	3208	3110	3098	3308	3046	2921	2967	3083	3163	3194	3085	3157	3146	3205	3057	3020	3159	3246	3096	3296	3094	3142	3120	3221	3076	3080	3057	3012	3072	3214
2934	2793	3119	3230	3158	3215	3271	3157	3058	3078	3119	3214	3274	3094	3025	3089	3179	3094	3098	2982	3179	3101	3022	2970	2844	2894	2840	3120	3040	3100	3153	3145	3146	3239	2962	2967	3122	3215	3096	3064	3163	3063	2994	3166	3022	2951	3126	3059	3217	3029
3029	2987	3176	3232	3286	3088	3302	3124	3081	3153	2998	3114	3165	3094	3117	3058	3167	3094	2965	2921	3097	3036	2976	2880	2901	2845	2874	3028	2993	3045	3053	3163	3202	3104	3033	3199	3140	3205	2926	2998	3029	3014	3020	3012	2837	2863	3057	3103	3207	2893
3161	3035	3053	3071	3013	3050	3194	3060	3361	3355	3314	3118	3149	3199	3016	3017	3266	3184	3159	3131	3159	3207	3093	2995	2943	2891	2910	3093	3018	3054	2975	2952	3079	3211	3080	3038	3126	2959	2966	2944	2909	3016	3038	2968	2917	2984	2911	3177	3042	2982
3167	3011	3028	3034	2972	3123	3097	3264	3383	3562	3385	3244	3332	3374	3040	3149	3144	3103	3281	3414	3305	3242	3340	3154	2973	3063	2958	2949	2903	3022	2964	2962	3044	3144	3085	2928	2996	2863	3037	2953	3101	3122	3086	3053	3072	2981	3078	3068	3066	2987
3139	3061	2931	2979	2862	3034	3200	3183	3372	3463	3335	3310	3287	3494	3156	3107	3160	3215	3252	3222	3284	3383	3271	3309	3260	3071	3127	2911	2861	3107	3147	3044	3232	3242	3137	2889	2885	2982	2949	3097	3151	3213	3130	3189	3123	3136	3105	3039	3144	3110
3110	3085	3082	2961	2816	2889	3015	3064	3158	3375	3378	3251	3330	3381	3126	3222	3129	3176	3270	3339	3255	3076	3113	3291	3190	3206	3149	3081	2913	3194	3261	3209	3075	3163	3124	2914	3021	3119	3123	3103	3059	3087	3064	2989	2990	2999	3027	3031	3156	3154
3038	3069	3230	2988	2837	3057	3190	2958	2990	3069	3364	3275	3087	3160	3297	3342	3153	3181	3148	3219	3007	2857	2984	3112	3084	3035	3160	3034	3127	3335	3365	3147	3165	3114	3164	3110	3082	3103	3158	2963	2978	2986	2854	2753	2923	2962	2985	3013	3273	3221
2904	3095	3310	3188	2958	3054	3150	2987	2706	2844	3113	2988	3018	3114	3359	3212	3092	3019	3138	2965	2912	2731	2939	2932	2855	2806	3008	3210	2986	3105	3308	3169	3170	3020	3126	3137	3033	3213	3176	3074	2923	3021	2784	2714	2653	2846	2899	3098	3396	3422
2767	3335	3486	3217	2942	2921	3025	2854	2563	2550	2863	2687	2790	3126	3385	3362	3171	2849	2833	3077	2743	2579	2665	2958	2853	2886	3262	3330	3153	3166	3230	3229	3234	3190	3204	3040	3218	3222	3176	2895	2987	2927	2847	2630	2570	2830	2865	3128	3440	3452
2910	3278	3621	3415	3010	3059	3206	2702	2386	2502	2805	2816	2700	3125	3396	3570	3098	3002	2960	2984	2570	2402	2679	2800	2813	3017	3380	3404	3176	3065	3151	3328	3150	3158	3119	3134	3259	3145	3246	3115	2891	2879	2684	2466	2589	2872	2814	3183	3664	3526
2871	3263	3467	3194	2879	3011	3203	2794	2431	2601	2967	2966	2790	3158	3511	3591	3140	2953	2886	2914	2643	2528	2775	2978	2886	3032	3362	3315	2921	2973	3287	3318	3230	3109	3202	3053	3044	3170	3293	3084	2926	3017	2663	2512	2762	2995	3034	3155	3697	3484
2843	3324	3483	3154	2795	3027	3236	3050	2548	2878	3202	3046	2746	3220	3416	3507	3050	2935	2886	2984	2822	2653	2965	3107	2850	2999	3284	3151	3008	3011	3272	3224	2993	3100	3096	3128	3111	3314	3360	3225	3040	3089	2882	2774	2917	3032	3082	3317	3709	3563
2872	3205	3477	3108	2764	2961	3312	2934	2791	2820	3143	2988	2722	3106	3573	3559	3011	2894	2961	2865	2829	2671	2866	3038	2858	3040	3265	3139	2941	3047	3188	3161	2993	3094	3073	3068	3146	3264	3347	3294	2961	3048	2961	2846	2939	3152	3053	3244	3596	3682
2730	3371	3393	3193	2914	2901	3058	3090	2609	2798	3036	2906	2733	3103	3542	3336	3124	2798	2953	2971	2726	2573	2758	2894	2705	2948	3236	3297	3026	3066	3202	3135	2949	2990	2997	2973	3116	3268	3169	3048	2862	2932	2847	2732	2761	3004	2912	3192	3626	3553
2849	3307	3504	3158	2825	2946	3135	2958	2647	2595	2961	2940	2738	3095	3530	3309	3116	2934	2982	3052	2730	2547	2824	2977	2831	3048	3347	3300	3057	3110	3156	3143	2996	3045	3011	2838	3080	3290	3231	2998	2896	2899	2725	2686	2805	2859	2964	3213	3671	3548
2783	3289	3417	3111	2940	2987	3129	2929	2541	2695	3001	2906	2736	3019	3491	3351	3120	3041	3054	2952	2757	2494	2734	2996	2883	3009	3370	3411	3082	3010	3155	3202	3076	3072	3037	2924	2950	3083	3212	3025	2941	2940	2856	2660	2775	3027	2985	3320	3666	3476
2785	3292	3552	3253	2816	2999	3046	2962	2671	2694	3067	3009	2599	3092	3429	3435	2999	2971	3006	2983	2710	2519	2730	2912	2841	2953	3405	3225	2959	2967	3098	3106	3078	3163	2950	2910	2982	3176	3267	3197	2970	2979	2767	2648	2818	2979	2895	3214	3669	3492
2878	3230	3460	3186	2820	2910	3099	3028	2653	2727	3190	3142	2763	2994	3445	3410	3072	2879	2991	3155	2818	2510	2824	3018	2736	2950	3397	3290	2964	3022	3099	3193	2966	3064	3005	2907	2968	3224	3237	3101	2921	2848	2759	2570	2755	2884	2916	3122	3555	3512
2668	3147	3603	3239	2934	2895	3110	2979	2593	2808	3111	2909	2621	2930	3417	3306	3060	2923	2995	3101	2755	2722	2799	2957	2730	2938	3265	3168	3109	3004	3229	3263	2911	2951	3036	3038	3037	3240	3217	3034	2861	2967	2652	2564	2793	2897	2904	3093	3646	3487
2815	3098	3580	3185	2886	2896	3128	2986	2718	2814	3102	2913	2593	2863	3329	3206	2891	2886	2930	3030	2725	2622	2780	2925	2724	3026	3324	3369	3125	3017	3017	3093	2892	3048	3075	3038	3115	3216	3230	3114	3025	2998	2912	2570	2843	3006	2913	3235	3666	3528
2725	3274	3598	3257	2911	2867	3091	2981	2675	2766	3087	2882	2592	2921	3352	3283	3066	2849	2947	2979	2627	2474	2862	3103	2792	2875	3340	3266	3080	2942	3121	3069	2906	2968	2962	2947	2987	3148	3176	3049	3028	3016	2776	2656	2823	2904	3010	3240	3494	3512
2765	3304	3533	3311	2792	2844	3072	3037	2654	2759	2946	2794	2681	2931	3481	3402	3061	2823	2810	2949	2647	2504	2860	3022	2781	2913	3279	3248	3113	2930	3055	3105	2958	3025	3029	2884	3000	3077	3261	3080	2946	2946	2768	2622	2803	2872	2959	3192	3560	3339
2810	3159	3423	3007	2773	2803	3053	2820	2535	2698	2991	2797	2745	3020	3490	3400	2973	2900	2875	2958	2760	2640	2863	3020	2817	2928	3164	3304	3018	2958	3106	3072	3038	3035	3015	2862	2917	3129	3243	3030	2994	2897	2764	2653	2867	3039	2987	3239	3592	3466
2688	3128	3297	3083	2719	2853	3118	2907	2628	2692	2983	2880	2644	2889	3307	3326	3012	2922	2938	3106	2823	2626	2752	2929	2804	2934	3221	3293	3103	3027	2993	3039	2934	2972	3032	2931	2979	3236	3303	3051	3043	3042	2755	2716	2983	3154	2968	3108	3687	3420
2642	3053	3403	3021	2735	2822	3034	2780	2563	2745	2900	2957	2664	2920	3430	3312	3017	2907	3077	2961	2809	2604	2851	2918	2829	2959	3262	3438	2972	2920	3083	3024	3030	3002	2898	2854	2969	3172	3146	3085	3096	3032	2786	2647	2793	2950	2873	3083	3407	3348
2632	3200	3420	3069	2727	2739	2950	2777	2531	2632	2885	2757	2501	2886	3409	3443	3110	2949	3034	3023	2753	2672	2984	3096	2832	2957	3355	3415	3144	3031	3022	3124	3060	2878	2982	2941	2877	3220	3151	3045	2996	2958	2795	2620	2775	2874	2839	3043	3524	3400
2696	3122	3364	2943	2671	2669	2831	2693	2445	2526	2845	2720	2540	2950	3458	3409	2997	2865	2995	3055	2815	2552	2939	3069	3019	3075	3351	3366	2969	2874	3087	3085	2946	3032	3037	2897	2935	3147	3235	3012	3090	3089	2891	2729	2640	2885	2940	3264	3523	3569
2611	3067	3241	2846	2520	2651	2832	2677	2461	2547	2846	2781	2497	2917	3344	3438	2926	2901	2827	2974	2857	2608	2927	3038	2792	3020	3321	3300	3010	2929	3100	3161	3108	3027	3016	2881	2943	3339	3276	3157	3040	3113	2876	2677	2754	2990	2908	3089	3599	3509
2575	3060	3293	2908	2775	2762	2880	2888	2565	2697	2824	2852	2607	2955	3317	3309	2959	2948	2905	2919	2830	2691	2825	3043	2801	2853	3208	3266	3075	2995	3134	3164	2964	2993	2984	2899	3012	3339	3188	2918	2861	3000	2886	2635	2820	2887	2847	3013	3452	3412
2586	3040	3300	3035	2749	2830	2863	2871	2497	2589	2842	2775	2611	2930	3357	3338	3089	2972	3006	2954	2720	2623	2832	2972	2796	2905	3332	3346	3051	3021	3013	3129	3026	3029	2941	3082	3006	3202	3181	2965	2814	2857	2791	2709	2775	2883	2814	2991	3544	3367
2549	2935	3359	3030	2807	2739	2940	2719	2538	2575	2845	2776	2579	2966	3526	3338	3205	2923	2878	2882	2681	2572	2782	2978	2762	2795	3168	3279	2958	2746	2950	3127	3039	2908	2943	3088	3126	3309	3209	3081	2842	2978	2963	2663	2750	2827	2983	3067	3535	3375
2548	3007	3232	2928	2616	2759	2872	2738	2615	2668	2877	2885	2651	3034	3482	3456	3087	2944	2917	2947	2723	2400	2871	2950	2844	2836	3202	3182	2992	2858	3010	3140	2897	2934	2985	2967	2952	3323	3249	2968	2961	2984	2773	2687	2752	2906	2806	2942	3537	3422
2465	2934	3233	2885	2742	2730	2910	2918	2666	2672	3046	2937	2633	3148	3540	3554	3103	2928	2939	3049	2755	2558	2739	2935	2749	2763	3213	3149	2982	2740	3081	3047	2928	2836	3016	2893	2965	3204	3253	2971	2951	2909	2711	2687	2713	2703	2730	2861	3224	3269
2488	2935	3142	3037	2683	2705	2934	2838	2451	2645	2977	2895	2676	3053	3788	3455	3116	3073	3063	2995	2651	2558	2722	2859	2679	2889	3181	3202	2929	2904	3036	3016	2882	2855	3044	2908	3023	3258	3089	2971	2763	2852	2711	2588	2790	2908	2764	2960	3294	3324
2545	2889	3141	2883	2639	2592	2795	2833	2383	2604	2892	2784	2548	3026	3464	3487	3191	2900	3024	2967	2682	2411	2765	2968	2774	2833	3262	3232	2949	2882	2951	2944	2885	3033	2964	2991	3114	3309	3105	2981	2859	2783	2779	2536	2739	2796	2869	2947	3546	3475
2537	2939	3235	3032	2661	2601	2708	2710	2482	2659	2811	2801	2654	2977	3492	3370	3172	2854	2892	2933	2659	2519	2710	2912	2739	2790	3172	3214	3003	2740	2827	3032	2982	3014	2988	2901	2923	3141	3144	2940	2899	2821	2620	2538	2773	2908	2721	2976	3424	3383
2594	3083	3356	3025	2751	2689	2737	2741	2631	2685	2898	2850	2638	3037	3550	3611	3056	2898	3006	2933	2561	2399	2742	2895	2700	2857	3233	3249	2961	2841	2963	3113	2933	2987	2975	2901	2997	3144	3138	3005	2710	2684	2627	2689	2761	2702	2701	2785	3229	3272
2655	3116	3528	3192	2790	2846	2731	2757	2452	2546	2767	2708	2629	3005	3401	3470	2926	2810	2990	2996	2619	2520	2715	2969	2896	2839	3240	3323	3077	2951	2971	2994	3034	3000	2968	2877	3059	3183	3176	2900	2743	2693	2625	2526	2731	2966	2773	2999	3351	3423
2790	3163	3388	3240	2863	2780	2885	2708	2498	2452	2756	2630	2664	2859	3272	3290	2954	2753	2846	2887	2573	2327	2638	2896	2751	2957	3052	3209	3001	2821	2896	3024	2967	2964	3079	2940	3114	3164	3192	2955	2738	2820	2703	2565	2710	2944	2777	3138	3585	3472
2652	3129	3486	3208	2928	2792	2925	2776	2483	2530	2758	2748	2630	2821	3316	3072	2950	2748	2832	2795	2715	2404	2633	2744	2712	2832	3130	3145	2876	2751	2921	2945	2929	2910	2993	2980	2996	3089	3142	2939	2801	2753	2679	2574	2671	2813	2720	2883	3369	3228
2666	3107	3353	3186	3006	2811	2876	2838	2687	2662	2868	2728	2657	2860	3261	3318	2898	2878	2810	2800	2460	2369	2566	2752	2729	2767	3121	3018	2900	2758	2936	2871	2805	2913	2835	2830	2919	3021	2980	2857	2904	2822	2698	2541	2666	2845	2759	2764	3122	3169
2686	3126	3433	3235	2754	2680	2828	2675	2510	2590	2793	2726	2649	2804	3163	3189	2890	2662	2714	2684	2366	2290	2550	2697	2531	2670	3144	3153	2834	2772	2880	2859	2795	2757	2829	2807	2813	3118	3040	2846	2759	2831	2696	2521	2754	2951	2928	3073	3395	3307
2628	3173	3377	3003	2707	2525	2806	2552	2439	2550	2761	2710	2462	2771	3288	3207	2892	2620	2602	2749	2449	2256	2504	2565	2456	2773	3135	3102	2700	2680	2847	2788	2799	2785	2849	2737	2761	3010	3036	2983	2754	2793	2588	2340	2506	2801	2915	3039	3408	3330
2648	3041	3441	3048	2694	2705	2780	2737	2523	2531	2701	2840	2585	2874	3249	3142	2843	2695	2755	2779	2646	2444	2663	2747	2541	2801	3032	3063	2651	2676	2820	2750	2744	2790	2871	2714	2734	2816	3007	2792	2478	2496	2417	2321	2397	2509	2542	2983	3235	3144
2696	3069	3394	3060	2601	2724	2897	2813	2468	2736	2973	2819	2765	2843	3317	3184	2800	2778	2888	2779	2631	2515	2667	2963	2698	2893	3116	2947	2683	2675	2876	2782	2819	2735	2802	2749	2616	2915	2845	2607	2589	2609	2620	2399	2433	2514	2605	2744	3097	3000
2663	3054	3357	2984	2797	2714	2788	2558	2340	2533	2712	2838	2542	2779	3273	3148	2837	2675	2870	2739	2441	2365	2618	2929	2823	2733	3222	3116	2820	2762	2755	2886	2822	2827	2848	2813	2736	2804	2835	2814	2746	2881	2604	2630	2638	2812	2821	3022	2994	3118
2734	3157	3427	3085	2667	2622	2662	2477	2240	2262	2569	2593	2504	2826	3264	3161	2834	2600	2691	2669	2389	2249	2504	2714	2776	2790	3093	3100	2718	2764	2805	2897	2819	2830	2929	2873	2804	2912	2996	2965	2965	2778	2725	2710	2742	2945	2989	3041	3151	3102
2701	3227	3469	3133	2740	2618	2688	2658	2393	2323	2667	2573	2574	2839	3269	3208	2832	2703	2615	2620	2435	2314	2434	2742	2611	2728	3118	3039	2875	2789	2758	2798	2839	2912	2928	2928	2828	2949	2946	2958	2982	2870	3020	2796	2874	2853	3013	2835	2969	2904
2795	3028	3321	2961	2719	2542	2653	2685	2437	2450	2570	2745	2506	2890	3209	3098	2907	2606	2727	2643	2545	2378	2621	2661	2688	2774	2975	3001	2989	2799	2790	2850	2831	2832	2907	2918	2792	2913	2861	2843	3006	3008	3175	3117	3098	2894	2995	2825	2726	2815
2456	2723	2930	3008	2647	2589	2725	2731	2427	2419	2676	2665	2702	2752	3081	3149	2799	2807	2705	2635	2406	2377	2507	2689	2615	2725	2840	2801	2741	2745	2826	2791	2721	2889	2894	2776	2992	2866	2932	2860	2892	3137	3135	3211	3200	2996	3071	3084	3023	2915
2652	2711	2858	2749	2734	2759	2751	2656	2627	2703	2618	2781	2729	2800	3002	2923	3035	2790	2791	2807	2667	2666	2790	2737	2795	2834	2850	2831	2710	2829	2804	2764	2786	2823	2798	2865	2857	2941	2820	2907	2961	2919	3028	3069	3020	3044	3075	3066	2962	2999
2783	2780	2846	3037	2962	2746	3010	3048	2943	3043	3061	2931	3009	3002	3038	3071	3022	3154	3177	3072	3151	3085	3022	2978	2854	2902	2901	2844	2853	2755	2736	2710	2869	2893	2819	2709	2787	2870	2842	2849	2810	2699	2642	2625	2782	2735	2757	2784	2764	2821
2941	2777	2718	2743	2850	2874	3017	3191	3243	3200	3174	3173	3132	3121	3004	2952	3077	3205	3291	3196	3296	3206	3248	3019	2881	2882	3041	2830	2914	2907	2762	2865	2846	2842	2797	2847	2784	2953	2930	2779	2746	2753	2771	2743	2798	2687	2758	2651	2772	2724
2724	2556	2534	2708	2780	2684	2849	2959	3011	3027	2950	2915	2914	2806	2774	2708	2737	2916	2881	2922	2944	3083	2893	2862	2913	2996	2815	2833	2901	2937	2885	2905	2808	2929	2821	2805	2922	2805	2894	2911	2888	2938	3073	2962	2972	2963	2970	3013	2952	3012
2669	2629	2737	2648	2635	2613	2790	2810	2782	2806	2799	2884	2772	2765	2677	2770	2829	2840	2880	2849	2910	2904	2678	2753	2864	2846	2794	2945	2914	2932	2890	2900	2991	2994	2850	2872	2901	2981	2916	2893	2894	2909	3034	3164	3070	3196	3087	3163	3079	3137
2859	2739	2709	2975	2922	2818	2896	2979	2961	2722	2717	2887	2838	2859	2908	2879	2893	3018	2872	3031	2842	2904	2715	2836	2703	2877	2787	2953	2975	2907	2945	2859	2866	2898	2939	2857	2825	2953	2918	2916	2895	2852	3018	2964	3030	3128	3108	3015	3162	2983
2937	2917	2984	2761	2888	2889	2881	2851	2930	2857	2969	2982	2876	2879	2961	2889	2833	2947	2982	2725	2923	2720	2769	2789	2882	2816	2797	2841	3007	2900	2818	2926	2894	2940	2958	2872	2879	2904	2980	3004	2982	2976	2851	2971	3143	3151	3142	3054	3089	3083
2700	2681	2769	2702	2679	2689	2841	2728	2766	2739	2774	2720	2688	2637	2767	2728	2685	2777	2639	2620	2601	2719	2670	2752	2720	2792	2830	2845	2942	2874	2827	2872	2846	2835	2904	2876	2833	2940	3017	2918	2883	3011	2989	2993	3093	3256	3182	3103	3101	3073
2712	2810	2733	2663	2663	2764	2749	2747	2755	2767	2789	2872	2639	2701	2651	2715	2688	2682	2672	2705	2713	2695	2682	2761	2693	2770	2751	2854	2888	2759	2873	2804	2906	2888	2812	2787	2885	2912	2871	2929	2784	2727	2674	2516	2596	2746	2871	2745	2646	2691
2933	3184	3061	3164	3029	3014	3029	3052	3031	2929	3010	3001	2990	3062	3055	3089	3092	2935	2993	2935	2875	3042	3094	2890	2797	2833	2897	2809	2821	2821	2781	2833	2922	2775	2782	2824	2814	2917	3000	2900	2574	2579	2380	2156	2234	2414	2374	2244	2176	2381
3364	3372	3216	3303	3253	3197	3112	3190	3159	3307	3205	3241	3140	3199	3402	3212	3309	3215	3198	3186	3252	3234	3049	3228	3082	3133	3008	3017	2820	2827	2822	2807	2838	2774	2765	2792	2798	2972	3007	2920	2655	2585	2456	2193	2260	2417	2562	2399	2468	2449
3131	3237	3140	3124	3084	3047	3092	3101	2924	3097	3089	3043	3094	3057	3041	3162	2957	3113	3060	3030	3129	3032	2985	3271	3146	3064	3029	2999	2859	2784	2832	2848	2809	2836	2756	2911	2868	3102	3140	2844	2719	2706	2770	2458	2591	2696	2771	2736	2539	2758
2972	2758	2767	2907	2930	2827	2726	2801	2871	2741	2926	2819	2780	2937	2929	2845	2912	2946	2971	2993	2808	2858	3051	3023	3085	2938	3095	2982	2887	2877	2870	2880	2848	2829	2793	2918	2914	2944	3156	2917	2879	2828	2752	2632	2583	2529	2589	2458	2482	2706
2947	3012	2807	2777	3057	2918	2837	2728	2763	2821	2764	2908	2956	2889	2873	2898	2795	2912	2969	2959	2912	2790	2906	3002	2881	3075	3064	3093	2906	2740	2842	2936	2999	2894	2939	2910	3023	2947	3092	3010	2891	2763	2686	2598	2573	2615	2568	2553	2598	2615
2796	2728	2843	2737	2827	2755	2625	2620	2756	2756	2744	2670	2714	2787	2720	2819	2728	2671	2814	2736	2728	2577	2730	2769	2807	2947	3050	3304	2957	2776	2825	2976	2928	2854	3063	2954	2875	2981	3086	3017	3044	3110	2959	3094	2983	2908	2932	3048	3057	3009
2373	2435	2311	2314	2293	2408	2203	2297	2343	2372	2309	2386	2243	2301	2378	2257	2363	2423	2406	2354	2235	2265	2337	2497	2595	2646	3152	3189	3068	2827	2944	3036	2970	2875	2914	2995	2810	3004	3009	3063	3184	3254	3355	3433	3445	3438	3386	3348	3345	3526
2360	2327	2279	2125	2184	2284	2235	2189	2429	2469	2349	2441	2372	2343	2456	2284	2275	2461	2472	2425	2280	2438	2390	2475	2506	2796	3071	3192	3140	2889	2865	2983	2932	2930	2888	3083	2935	2909	3050	2993	3022	3209	3224	3249	3366	3349	3272	3253	3321	3332
2693	2786	2684	2509	2595	2689	2698	2712	2709	2770	2816	2853	2809	2917	2773	2878	2807	2842	2826	2765	2725	2732	2808	2740	2626	2890	2927	3148	3033	2860	3096	3121	3026	2983	2900	2979	2850	2833	2969	2896	2895	3039	2994	2895	3100	3011	2901	2965	3059	3090
2803	2759	2705	2789	2734	2730	2770	2948	2963	2963	2969	2967	2926	3099	3041	2865	3010	2958	3005	2912	2902	2777	2854	2738	2769	2818	3032	3185	2944	3055	3032	3017	3043	2975	2876	2890	2872	2965	3034	3010	3073	2928	2977	2963	3018	2988	2967	2936	3002	3090
2674	2503	2489	2638	2665	2568	2631	2667	2665	2747	2660	2769	2713	2753	2763	2721	2743	2628	2725	2853	2686	2721	2674	2760	2762	2781	3085	2976	3140	3020	2923	3154	3048	3027	3012	2866	2849	3077	3173	3053	2950	2927	2854	2628	2753	2881	2974	2833	2948	2981
2776	2596	2666	2731	2872	2856	2678	2755	2938	2867	2830	2861	2857	2711	2927	2857	2816	2857	2894	2891	2858	2974	2889	2943	2913	2914	2995	3034	2967	2977	3024	3011	3068	3084	3060	2936	2921	3147	3085	2880	2842	2808	2451	2377	2335	2508	2619	2479	2420	2609
3297	3478	3111	3049	3247	3290	3221	3209	3294	3264	3326	3195	3329	3249	3289	3280	3294	3361	3416	3350	3239	3399	3273	3358	3311	3118	2885	2951	3005	3060	3187	3002	3051	3167	2936	2936	2913	3090	3037	2772	2603	2525	2462	2158	2143	2390	2452	2339	2387	2428
3349	3532	3566	3458	3412	3518	3584	3498	3563	3520	3466	3544	3440	3536	3509	3583	3504	3373	3518	3519	3557	3461	3544	3310	3386	3086	3056	3018	2992	3061	3010	3034	3062	2968	2920	2954	2980	3056	2976	2886	2717	2695	2589	2319	2375	2530	2751	2504	2559	2648
3004	2943	3181	3247	3109	3018	3513	3280	3201	3330	3268	3255	3301	3315	3300	3235	3212	3230	3243	3191	3293	3191	3167	3017	3144	3067	3186	3008	3065	3123	3153	3023	2882	3010	3044	2986	2960	3066	3051	2864	2780	2669	2770	2567	2666	2751	2842	2742	2657	2701
2680	2579	2830	3091	2841	2773	2842	2950	2809	2823	3037	2915	2956	3039	3007	2996	2991	2966	3081	2813	2945	2814	2780	2915	3023	3056	3169	3133	3019	2969	2946	3087	2899	2943	2950	3033	3013	3062	3004	2896	2707	2788	2674	2638	2558	2636	2638	2510	2553	2534
3115	2789	2697	2954	3236	2889	2664	2951	2945	2700	2850	2933	2876	3050	3011	3008	2934	3021	3028	3180	2922	2966	2890	2957	3079	3171	3214	3039	2987	2825	3012	3032	2917	2982	3012	3009	3014	2952	2953	2892	2860	2975	2747	2842	2952	2824	2796	2725	2790	2850
3320	3216	2848	2794	3131	3127	2871	2925	3032	2957	2855	2999	2982	3063	3073	3127	3089	3116	3213	3193	2932	2926	2950	2961	2919	3057	3129	3201	3041	2844	2965	3045	2960	2848	2973	3033	2934	2860	3097	3064	3105	3169	3304	3203	3347	3318	3291	3110	3295	3305
2823	2862	2550	2367	2546	2737	2602	2341	2596	2572	2481	2535	2557	2420	2579	2602	2639	2747	2667	2717	2449	2332	2478	2593	2569	2943	3100	3217	2989	2833	3017	3063	3121	2964	3004	3027	2941	2919	3017	2999	3038	3286	3388	3552	3529	3605	3478	3489	3441	3483
2158	2402	2430	2174	1980	2323	2336	2112	2098	2349	2126	2237	2184	2163	2220	2221	2270	2339	2371	2308	2221	2324	2298	2401	2572	2700	2989	3281	3038	2915	2911	2939	2936	2952	2984	2974	2900	2885	2888	2917	3022	3023	3080	3139	3240	3238	3076	3112	3216	3260
2281	2675	2755	2625	2451	2487	2835	2521	2380	2715	2613	2531	2623	2628	2686	2590	2713	2749	2711	2651	2560	2569	2744	2640	2672	2767	3094	3199	2886	2871	2782	3084	3032	2917	2909	2995	2936	2863	2965	2895	2939	2982	2948	2979	2927	2965	3070	2912	3008	2949
2763	2915	3299	3046	2728	2791	3139	3047	2810	3170	3113	2823	3005	3056	3096	3041	2842	3050	3106	2952	2873	2844	2801	2735	2785	2820	3087	3007	2851	2815	2964	3028	3049	2901	2940	3016	2927	2921	3054	2975	2910	2954	2920	2855	2761	2959	3169	2912	2851	2897
2450	2647	2948	2901	2525	2510	2752	2688	2550	2756	2789	2584	2701	2661	2695	2731	2553	2806	2803	2730	2655	2620	2673	2660	2630	2917	2855	2962	2794	2808	2846	3101	3021	2999	2906	2877	2869	3032	3163	2851	2918	2790	2844	2583	2588	2751	2796	2564	2634	2716
2201	2341	2771	2711	2345	2335	2762	2682	2404	2550	2686	2439	2584	2598	2421	2626	2512	2553	2703	2582	2529	2574	2591	2820	2831	2933	2927	2907	3039	2936	2878	2888	2977	2937	2944	2908	2876	3074	2952	2829	2665	2657	2538	2191	2165	2391	2454	2329	2315	2344
2431	2538	2973	3035	2788	2615	3077	3075	2731	3047	3143	2853	2947	2962	2837	3074	2840	2927	2992	2982	3001	3084	2929	2947	3008	2950	2855	3041	2895	2963	2874	2989	2947	2897	2859	2823	2795	3000	2948	2869	2567	2639	2593	2350	2176	2425	2586	2385	2342	2386
2960	2837	3287	3427	3124	2960	3351	3496	3099	3303	3571	3027	3315	3303	3140	3401	3294	3333	3351	3228	3414	3393	3190	3122	2995	2821	2882	2863	3014	2945	2936	2894	2898	3002	2811	2853	2870	3102	3090	2921	2745	2692	2785	2574	2523	2781	2788	2772	2695	2715
2792	2886	3189	3260	2954	2888	3229	3217	3025	3062	3388	3040	3161	3183	3024	3238	3145	3254	3166	3254	3187	3038	3141	2995	3000	2878	2865	2886	2892	2988	2898	3033	2959	2929	2936	2915	2968	2994	3087	2825	2810	2843	2711	2644	2706	2858	2700	2766	2687	2671
2549	2538	2839	2985	2599	2466	2932	2863	2567	2790	3001	2610	2830	2709	2730	2914	2761	2915	2945	2890	2961	2928	2842	2806	2895	2846	2925	2931	2874	2905	2843	3053	2908	2894	3017	2918	2888	3022	2950	2906	2847	2779	2833	2633	2797	2798	2632	2624	2645	2595
2466	2517	2901	2942	2475	2483	2724	2787	2469	2732	2987	2548	2719	2688	2696	2903	2705	2917	2812	2856	2731	2750	2764	2745	2764	2817	2926	2938	2946	2895	2930	2823	2866	2862	2911	2894	2851	2853	3016	2936	2952	2857	2976	2918	3097	3092	3018	3035	3099	2973
2777	2789	3054	2875	2799	2703	2983	2822	2700	2806	3004	2668	2814	2860	2771	2904	2823	2883	2921	2886	2765	2772	2847	2837	2793	2734	2755	2952	2866	2705	2788	2919	2853	2847	2971	2973	2863	2842	2996	3140	3024	3193	3250	3369	3314	3359	3413	3343	3485	3462
2505	2646	2826	2846	2473	2407	2771	2661	2498	2698	2784	2448	2637	2671	2503	2648	2585	2770	2554	2499	2474	2447	2480	2568	2444	2666	2759	3020	3003	2741	2924	2925	2890	2688	3048	2930	2881	2844	2946	3089	3109	3036	3217	3385	3415	3372	3244	3303	3384	3345
2020	2248	2445	2235	2016	2114	2314	2250	1999	2261	2279	2109	2255	2266	2211	2318	2063	2299	2275	2099	1995	2028	2157	2265	2424	2558	2789	3138	2979	2649	2779	2932	2916	2779	2904	2996	2739	2704	2870	2808	2859	2996	2967	2979	2992	2877	2970	2808	2956	2787
2276	2577	2607	2284	2101	2251	2413	2298	2216	2400	2335	2255	2440	2326	2326	2414	2172	2329	2406	2335	2236	2183	2347	2422	2467	2642	2814	3082	2995	2840	2762	2857	2866	2902	2825	2908	2888	2793	2852	2818	2868	2771	2877	2831	2815	2913	2819	2713	2719	2783
2919	3120	2876	2671	2474	2838	2802	2553	2705	2911	2781	2815	2886	2779	2750	2655	2583	2842	2679	2757	2469	2531	2612	2730	2535	2720	2848	2950	2884	2679	2758	2919	2876	2900	2853	2793	2853	2797	2956	2896	2766	2890	2852	2736	2742	2705	2862	2656	2592	2768
2849	3102	2714	2429	2692	2870	2673	2544	2565	2809	2594	2664	2669	2493	2644	2524	2541	2680	2612	2589	2522	2487	2456	2574	2642	2754	2856	2864	2796	2678	2650	2762	2746	2700	2762	2835	2849	2877	2874	2703	2568	2686	2621	2550	2356	2386	2527	2451	2364	2451
2556	2416	2212	2234	2445	2307	2139	2329	2362	2266	2328	2478	2224	2320	2518	2290	2336	2348	2388	2448	2364	2425	2491	2551	2593	2762	2832	2941	2877	2724	2715	2802	2722	2732	2644	2731	2755	2893	2843	2750	2618	2584	2469	2268	2078	2225	2352	2196	2204	2164
2492	2353	2288	2433	2602	2505	2392	2569	2568	2331	2566	2571	2510	2594	2628	2613	2637	2612	2673	2562	2687	2682	2718	2700	2809	2732	2941	2746	2787	2781	2841	2762	2850	2745	2864	2761	2885	2985	2883	2858	2798	2694	2681	2406	2294	2392	2522	2444	2327	2499
2873	2742	2788	2960	2913	2806	2776	2968	2812	2733	3053	2908	2851	2949	3111	3106	2985	3002	3097	2876	3156	2980	3046	2975	2910	2861	2820	2820	2664	2749	2844	2790	2752	2704	2892	2891	2802	2888	2813	2871	2876	2838	2795	2680	2715	2737	2880	2722	2644	2822
3001	3154	2963	2979	2797	2924	3035	3046	2913	2841	2978	2969	3058	3122	2961	3129	3069	3067	3113	3111	3188	3072	3088	2852	2874	2887	2752	2706	2774	2847	2713	2651	2710	2722	2771	2805	2786	2874	2821	2859	2781	2759	2814	2778	2862	2828	2890	2756	2723	2732
2928	2987	2777	2600	2706	2820	2689	2609	2531	2730	2646	2703	2837	2764	2705	2936	2649	2750	2668	2720	2705	2790	2636	2721	2751	2806	2770	2777	2867	2775	2849	2770	2629	2684	2732	2782	2651	2780	2766	2840	2705	2797	2830	2803	2824	2878	2752	2834	2879	2760
[truncated: 920 more columns]
