# Supplementary material for: Spatial Resolution and Refractive Index Contrast of Resonant Photonic Crystal Surfaces for Biosensing
Source: IEEE Photonics J. Author manuscript; Available in PMC 2015 Sep 7. (PMC4561521; doi:10.1109/JPHOT.2015.2435699)
Supplement: fig4_data [file NIHMS64775-supplement-fig4_data.gz › Volumes/graham/MacBook_backup/PhD_folder_2015_06_02/paper_improvements/IEEE_J_Photonics/final_files/data_files/fig4/4c_raw/I14.csv]

4219	4017	3807	3597	3586	3673	3788	3662	3593	3430	3364	3326	3125	3055	3418	3538	3789	3805	3680	3593	3289	3140	3203	3468	3751	3846	3753	3447	3282	3094	3262	3634	3990	4029	3493	3132	3055	3227	3556	3502	3535	3393	3119	3080	3408	3407	3262	3160	3251	3194
4087	3883	3729	3615	3739	3917	4046	3877	3654	3624	3376	3315	3114	3158	3559	3794	3844	3852	3679	3439	3410	3114	3208	3501	3972	4033	3873	3485	3248	3220	3516	3800	4028	4015	3441	3147	3105	3302	3641	3618	3559	3141	3081	3223	3411	3426	3337	3374	3410	3489
4066	3773	3494	3588	3988	4064	3998	3789	3642	3440	3330	3209	3238	3280	3734	3912	4013	3705	3532	3262	3100	3051	3215	3636	3928	3926	3840	3472	3158	3251	3520	3737	3929	3719	3299	2997	3075	3479	3584	3546	3419	3140	3101	3165	3402	3377	3382	3354	3428	3356
3875	3678	3584	3800	4045	4103	3971	3774	3646	3289	3114	3113	3157	3474	3677	3888	3604	3559	3172	3035	2976	3039	3410	3701	4047	3845	3639	3372	3050	3300	3521	3823	3786	3392	3077	3017	3193	3459	3724	3622	3374	3158	3271	3319	3487	3595	3493	3517	3542	3512
3817	3720	3713	3884	4126	4188	3879	3570	3484	3194	3057	3086	3163	3428	3646	3808	3551	3422	3307	3015	3001	3231	3571	3852	3888	3686	3479	3099	2998	3213	3445	3613	3500	3394	3075	3230	3415	3683	3745	3667	3422	3326	3322	3398	3394	3572	3531	3475	3517	3373
3683	3694	3800	3977	3969	4075	3696	3487	3170	3077	3166	3107	3230	3634	3657	3623	3488	3369	3305	3078	3128	3404	3577	3661	3767	3606	3186	2958	3043	3140	3602	3631	3587	3240	3157	3233	3407	3719	3751	3571	3345	3198	3263	3350	3467	3370	3301	3339	3325	3276
3711	3661	3972	4044	3918	3787	3450	3198	3318	3131	3105	3176	3281	3550	3665	3573	3553	3449	3356	3172	3271	3566	3578	3658	3628	3409	2988	2918	2985	3326	3682	3645	3444	3342	3268	3503	3664	3881	3773	3636	3457	3267	3468	3347	3231	3221	3372	3282	3260	3035
3898	4006	3973	3826	3709	3517	3173	3057	3317	3149	3102	3253	3373	3698	3541	3534	3517	3424	3403	3395	3519	3696	3689	3528	3385	3237	3049	2987	3225	3525	3656	3704	3531	3427	3465	3541	3568	3724	3465	3483	3287	3327	3321	3300	3175	3227	3242	3134	2939	2989
3930	3966	3889	3767	3672	3209	3097	3092	3153	3126	3185	3303	3502	3501	3472	3502	3553	3677	3441	3505	3656	3705	3473	3403	3250	3177	3015	3159	3347	3632	3735	3649	3493	3627	3472	3578	3635	3658	3438	3347	3217	3225	3276	3187	3145	3242	3372	3226	2956	2993
4043	3917	3677	3692	3417	3196	3126	3097	3094	3080	3268	3379	3360	3476	3548	3527	3728	3470	3537	3495	3643	3691	3459	3348	3212	3293	3151	3262	3651	3834	3632	3666	3604	3577	3673	3621	3532	3404	3391	3280	3347	3473	3290	3192	3311	3334	3381	3217	3171	3076
4118	3823	3668	3460	3234	3205	3251	3183	3172	3216	3294	3499	3531	3462	3576	3670	3570	3562	3517	3717	3737	3588	3462	3392	3356	3241	3450	3626	3753	3719	3681	3568	3616	3598	3513	3613	3444	3296	3415	3469	3517	3509	3351	3409	3490	3438	3521	3166	3159	3158
3889	3845	3414	3165	3195	3322	3265	3213	3210	3150	3332	3368	3583	3523	3626	3624	3427	3438	3565	3670	3706	3605	3587	3456	3521	3514	3783	3866	3865	3550	3532	3424	3510	3597	3602	3633	3445	3209	3586	3725	3698	3686	3625	3563	3684	3793	3714	3397	3423	3496
3858	3572	3380	3157	3165	3261	3114	3187	3094	3244	3344	3611	3658	3575	3599	3539	3249	3477	3520	3757	3612	3645	3625	3552	3427	3689	3924	3926	3713	3498	3307	3404	3515	3603	3631	3449	3526	3536	3611	3933	4026	3830	3628	3590	3981	3944	3930	3539	3612	3576
3690	3344	3182	3204	3199	3307	3302	3309	3373	3346	3472	3631	3679	3680	3622	3467	3313	3422	3627	3604	3681	3602	3734	3616	3790	3901	3953	3911	3668	3422	3599	3375	3651	3738	3610	3515	3382	3703	3994	4181	4006	3866	3797	3841	4074	4023	3828	3507	3567	3760
3439	3230	3097	3249	3266	3468	3423	3357	3528	3533	3651	3730	3763	3678	3699	3454	3484	3534	3515	3728	3702	3674	3665	3752	3890	3790	4037	3809	3460	3292	3410	3511	3812	3834	3697	3532	3646	3926	4264	4354	3962	3822	3722	3967	4152	3973	3637	3565	3634	3893
3221	3208	3148	3280	3446	3485	3406	3375	3596	3683	3630	3814	3751	3675	3453	3553	3660	3573	3463	3626	3631	3739	3778	3785	3917	3819	3721	3565	3406	3350	3358	3751	3877	3930	3667	3544	3743	3947	4232	4174	3859	3698	3891	4058	4083	3801	3541	3517	3793	3759
3335	3257	3256	3326	3478	3490	3470	3589	3711	3796	3811	3673	3732	3724	3554	3688	3538	3591	3575	3565	3521	3760	3603	3835	3885	3861	3496	3307	3428	3528	3643	3928	4032	3903	3633	3617	3993	4037	4043	4015	3669	3639	3850	4164	3961	3765	3524	3484	3815	3801
3309	3550	3284	3449	3650	3668	3617	3733	3787	3773	3682	3638	3566	3600	3622	3636	3630	3529	3517	3650	3659	3686	3829	3749	3699	3545	3335	3210	3505	3585	3882	4055	3888	3799	3660	3753	4032	4189	3988	3660	3425	3716	3801	4055	3765	3611	3367	3472	3818	3678
3421	3625	3712	3625	3697	3736	3682	3690	3904	3734	3806	3677	3616	3626	3676	3737	3723	3564	3498	3608	3601	3753	3842	3737	3616	3420	3169	3321	3524	3817	4061	4047	3874	3689	3647	3933	4066	3976	3819	3447	3423	3772	4022	3953	3718	3439	3324	3718	3890	3611
3635	3717	3689	3625	3745	3870	3782	3897	3806	3841	3850	3677	3663	3679	3672	3602	3621	3567	3589	3597	3871	3857	3756	3682	3330	3111	3068	3405	3813	3928	4027	3948	3722	3649	3706	3988	3939	3739	3377	3383	3335	3941	4025	3859	3522	3442	3690	3878	3834	3471
4062	3883	3757	3834	3733	3943	3869	3860	3904	3872	3834	3868	3649	3564	3592	3587	3553	3619	3597	3801	3764	3892	3662	3386	3228	3189	3422	3618	3973	4065	3994	3814	3545	3587	3791	4043	3920	3495	3302	3289	3559	3901	3829	3634	3474	3491	3852	3964	3924	3504
4186	3961	3924	3683	3863	4053	4017	3944	3964	3907	3675	3702	3656	3552	3462	3553	3649	3774	3818	3897	3929	3838	3491	3231	3225	3299	3643	3841	4030	4143	3719	3576	3312	3657	3688	3823	3561	3330	3223	3484	3782	3959	3877	3650	3475	3689	4034	4106	3864	3615
4188	3850	3850	3823	4039	4072	3936	4040	4147	3891	3697	3611	3554	3562	3506	3686	3817	3958	3986	3906	3828	3638	3354	3199	3354	3641	3938	4037	4062	3876	3565	3315	3401	3802	3743	3700	3567	3313	3347	3686	3867	3990	3710	3558	3558	3867	4270	3978	3924	3884
4179	3880	3787	3779	3968	3972	3963	3954	4079	3897	3629	3539	3574	3445	3588	3796	3920	3999	3992	3751	3671	3444	3309	3200	3540	3860	4066	4108	3894	3593	3413	3343	3518	3600	3846	3493	3361	3238	3566	3965	4134	3851	3613	3531	3848	4084	4216	3986	3879	3885
3939	3641	3541	3684	3840	3875	4096	4054	3849	3845	3620	3464	3669	3514	3658	3835	4041	4125	3893	3777	3488	3368	3336	3477	3907	4074	4155	4029	3631	3403	3352	3426	3580	3813	3629	3412	3295	3471	3814	4069	4095	3867	3718	3745	4046	4307	4386	3900	3891	3952
3766	3551	3515	3732	3873	3812	3818	3785	3689	3619	3688	3690	3796	3815	3930	4081	4019	3967	3782	3480	3262	3172	3515	3688	4050	4103	4034	3624	3513	3381	3275	3524	3603	3685	3514	3385	3446	3646	4174	4201	3995	3767	3797	3996	4284	4442	4054	4025	3928	4056
3601	3473	3545	3636	3874	3883	3638	3616	3596	3505	3594	3702	3970	4007	4015	4128	3890	3810	3556	3197	3218	3411	3641	4024	4133	4031	3714	3417	3258	3248	3547	3636	3670	3687	3362	3574	3638	3817	4157	4108	3945	3785	3806	4152	4343	4207	3857	3820	3873	3979
3616	3476	3428	3715	3728	3794	3528	3483	3382	3586	3574	3929	4110	4342	4181	4042	3808	3502	3263	3248	3278	3677	3971	4174	4064	3938	3427	3304	3262	3366	3656	3621	3556	3483	3344	3520	3801	4224	4163	3940	3792	3800	4090	4242	4237	3990	3702	3698	3830	3989
3539	3522	3662	3689	3791	3735	3399	3339	3573	3635	3806	4172	4230	4305	4123	3646	3417	3349	3324	3433	3776	3985	4256	4075	4010	3619	3381	3342	3360	3562	3849	3642	3551	3448	3506	3743	3960	4123	4063	3739	3634	4008	4132	4205	4066	3740	3518	3792	4000	3907
3723	3695	3711	3779	3869	3652	3514	3464	3643	3883	4148	4164	4194	4070	3830	3471	3280	3192	3352	3752	4028	4295	4301	3937	3696	3474	3352	3351	3494	3866	3738	3557	3532	3441	3614	3915	4010	4031	3866	3787	3871	4031	4214	4000	3781	3649	3507	3817	3701	3718
3822	3755	3821	3793	3810	3691	3594	3637	3855	4001	4119	4238	4101	3634	3537	3295	3211	3363	3617	4041	4168	4364	3944	3766	3549	3400	3375	3639	3746	3722	3681	3560	3481	3641	3842	3970	4066	3796	3714	3871	3866	4183	4048	3920	3493	3454	3698	3638	3768	3563
3872	3763	3843	3762	3694	3665	3719	3848	4092	4158	4052	3881	3566	3536	3269	3134	3328	3569	4067	4115	4229	4061	3677	3432	3509	3459	3653	3730	3629	3651	3576	3444	3508	3907	3893	3997	3709	3590	3581	3860	3978	4056	3815	3435	3538	3667	3675	3747	3590	3472
3918	3939	3811	3805	3899	3917	3745	3825	3941	4014	3904	3801	3456	3314	3304	3448	3486	3877	4003	4185	3970	3685	3503	3471	3390	3582	3805	3746	3776	3516	3518	3645	3707	4109	3989	3945	3593	3524	3732	3952	3843	3731	3592	3520	3515	3622	3847	3491	3581	3386
3838	3997	3751	4068	3931	3958	3654	3904	3831	3875	3909	3640	3441	3307	3559	3626	3770	3915	4098	3903	3714	3619	3539	3612	3654	3778	3707	3675	3595	3490	3617	3769	4043	3962	3903	3729	3646	3644	3789	3903	3862	3660	3510	3482	3601	3706	3803	3602	3544	3516
3895	3919	3906	3969	3833	3782	3672	3692	3839	3687	3752	3562	3611	3650	3647	3790	3888	3864	3897	3656	3633	3542	3595	3607	3605	3817	3791	3487	3578	3638	3870	4070	4050	3915	3795	3654	3523	3704	3849	3743	3520	3404	3424	3492	3743	3756	3819	3619	3662	3577
3849	4033	3714	3797	3834	3671	3680	3740	3812	3790	3717	3743	3701	3839	3744	3776	3781	3794	3697	3475	3505	3535	3759	3725	3688	3678	3655	3562	3706	3920	4022	4143	3988	3819	3703	3680	3642	3708	3752	3530	3540	3490	3519	3645	3733	3796	3572	3602	3690	3612
4025	4045	3887	3792	3714	3602	3628	3730	3832	3830	3873	3905	3740	3760	3836	3786	3625	3566	3474	3580	3508	3651	3691	3517	3514	3507	3533	3676	3854	4045	4151	4107	3918	3782	3761	3754	3708	3743	3698	3553	3437	3573	3579	3669	3724	3837	3750	3613	3730	3729
4067	4009	4041	3651	3583	3684	3784	3897	4050	3900	3923	3945	3709	3717	3801	3606	3522	3573	3565	3742	3735	3721	3699	3556	3529	3573	3695	3976	4120	4104	4114	3987	3706	3797	3920	3808	3807	3690	3452	3400	3421	3598	3612	3730	3720	3635	3651	3721	3913	3883
4195	4201	3718	3764	3683	3737	3661	3962	4098	4118	4104	3817	3624	3678	3563	3583	3643	3759	3821	3760	3841	3801	3518	3480	3488	3609	3818	4023	4125	4035	3944	3862	3731	3931	3809	3899	3718	3504	3498	3410	3519	3702	3679	3716	3684	3715	3656	3760	3947	3915
4105	3997	3845	3688	3780	3795	3932	3976	4178	4091	3759	3685	3600	3538	3483	3785	3755	3870	4023	3828	3699	3595	3412	3396	3524	3726	3862	4003	4127	3948	4027	3914	3916	3956	3898	3639	3542	3456	3466	3537	3675	3619	3622	3683	3609	3695	3745	3701	3979	3880
4109	4017	3907	3700	3794	3861	3897	3987	4069	3856	3705	3668	3605	3554	3805	3805	3946	3951	3941	3748	3624	3475	3372	3425	3608	3887	3944	3972	3879	3961	4082	4016	4140	3839	3699	3618	3523	3599	3641	3701	3634	3513	3516	3572	3720	3834	3923	3838	3709	3802
4183	4083	3885	3703	3627	3632	3861	3902	4010	3840	3760	3628	3640	3685	3874	4081	4030	3975	3734	3534	3451	3387	3447	3426	3638	3759	3768	4013	3920	4115	4151	4164	4156	3853	3669	3500	3623	3616	3812	3683	3592	3562	3621	3729	3789	4024	3914	3840	3862	3777
4100	3982	3742	3682	3564	3715	3856	3956	3875	3887	3777	3641	3652	3834	3823	4103	3957	3852	3681	3588	3429	3448	3499	3490	3625	3809	3815	3886	4020	4071	4223	4162	3961	3825	3671	3701	3607	3612	3785	3710	3437	3454	3659	3693	3783	4030	3897	3893	3797	3899
4069	3914	3830	3684	3675	3718	3933	4037	4110	3995	3838	3962	3746	3905	4009	3987	3819	3822	3671	3477	3529	3596	3550	3361	3596	3808	3787	4074	4087	4102	4170	3942	3899	4010	3827	3774	3726	3666	3717	3460	3677	3581	3778	3898	3942	3962	3811	3784	3761	3872
4049	3874	3825	3717	3835	3879	4011	4087	4094	3917	3944	3801	3834	3808	3829	3889	3884	3878	3892	3649	3524	3573	3414	3494	3544	3830	3865	4047	4094	3945	3902	3838	3933	4028	3905	3704	3683	3595	3633	3577	3645	3704	3806	3905	3790	3812	3784	3859	3882	3963
4090	3938	3861	3824	3895	3943	4003	4156	4131	3855	3791	3695	3652	3791	3840	3944	4071	4030	4036	3778	3487	3577	3431	3555	3710	3873	3850	4102	4115	3927	4003	3872	3983	3956	3984	3828	3694	3645	3613	3610	3748	3766	3919	3777	3944	3819	3914	3830	3949	3990
4086	4014	3937	3904	4016	4009	3969	4183	4146	3853	3746	3541	3628	3645	3980	3944	4078	4137	4049	3665	3447	3430	3520	3607	3718	3824	3883	3858	3956	3925	3948	3980	4209	3878	3907	3723	3672	3649	3731	3796	3960	3884	3835	3929	3844	3908	3954	4031	4010	4067
4077	4103	3968	3953	3993	3946	4061	4064	3995	3865	3604	3577	3745	3799	3917	4166	4171	4001	3975	3637	3555	3742	3684	3729	3823	3696	3823	3905	4039	4010	4060	3990	4064	3887	3863	3784	3858	3653	3790	3789	3976	4025	3753	3832	3863	3900	3921	4082	3937	3939
4097	4066	3765	3703	3865	3793	3855	3959	3980	3938	3777	3842	3778	3880	3996	4008	3975	3936	3938	3901	3809	3711	3567	3750	3805	3665	3870	3846	4079	4215	4060	4014	3907	3809	3883	3750	3867	3718	3916	3838	3847	3848	3663	3892	4035	4080	4080	4112	3840	3995
3967	3949	3693	3635	3760	3720	4005	4089	4017	4028	3848	3810	3743	3915	3885	3955	3867	3892	3803	3967	3827	3827	3689	3565	3669	3733	3845	4085	4147	4180	4062	3915	3905	3793	3822	3906	3814	3869	3876	3828	3815	3792	3908	3901	4131	4145	4055	3973	3853	4027
4002	3793	3676	3562	3815	3892	4115	4106	4293	4151	3855	3826	3620	3701	3810	3920	4057	3912	4035	3953	3893	3854	3659	3554	3721	3979	3957	3970	4040	4087	4021	3821	3810	3946	3923	4057	3987	3939	3928	3865	3978	3851	3977	3971	4016	3986	3940	3885	4132	3946
4055	3862	3750	3624	3855	3957	3966	4181	4265	4111	3878	3672	3654	3633	3833	4107	3994	4126	4146	4028	3748	3519	3767	3687	3796	3896	4168	4216	3919	3863	3925	3844	3902	3809	3769	3867	3834	3808	3850	3859	3890	4016	3917	4013	3685	3889	3842	3961	4132	4101
3924	4006	3836	3761	3864	4038	4041	4022	4150	3901	3730	3755	3738	3738	3875	4160	4065	4245	4076	3954	3758	3774	3590	3687	3786	3924	3895	4029	4073	3891	3883	3820	3970	3867	3859	3864	3746	3798	3759	3816	3936	4036	3799	3927	3778	3886	3963	4077	4025	3966
4064	4071	3881	3642	3708	3842	3882	4031	3969	3894	3851	3983	3779	3700	3969	4094	4072	4127	4026	3887	3745	3897	3794	3853	3862	3995	3930	3933	4101	4063	3884	4086	4038	3966	3843	3875	3691	3783	3904	3786	3953	3863	3855	3689	3731	3825	4053	3982	4092	3963
4085	3868	3776	3683	3758	3711	3828	3975	4090	4053	3988	4019	3807	3875	3972	4017	3943	3938	4052	3940	3988	3916	3927	3927	3923	3939	3975	3958	4086	4182	4115	4056	3938	3864	3944	3803	3907	3818	3825	3812	3830	3730	3804	3758	3779	3912	3859	3936	3991	3886
4019	3836	3745	3587	3638	3668	3902	4092	4123	4201	4024	3960	3850	3829	3847	3903	4023	3976	3958	4079	3926	3930	4035	3711	3828	3849	3933	3969	4149	4143	4158	4075	3913	3951	3938	3906	4023	3794	3820	3724	3619	3788	3745	3860	3816	3754	3715	3720	3883	3903
4158	3846	3810	3828	3591	3751	3925	4147	4294	4062	4110	3920	3872	3852	3865	3925	3946	4189	4208	4231	4010	3972	3922	3810	3817	3959	3935	4017	4108	3990	4120	4129	4145	4008	4051	4058	3978	3804	3714	3742	3738	3756	3801	3830	3651	3639	3622	3741	3814	3997
3989	4009	3860	3868	3642	3786	3875	4004	4148	4218	4000	4042	3850	3859	3977	3836	4101	4159	4254	4167	4138	4008	3971	3810	3793	4101	4025	4082	4030	4154	4160	4159	4341	4146	4072	4068	3808	3805	3784	3778	3716	3710	3686	3707	3693	3501	3681	3733	3890	3740
4099	4055	3941	3878	3665	3679	3815	3843	4052	3974	4085	4010	3932	3854	4027	3931	4065	4229	4228	4171	4180	3974	3932	3985	3850	3979	3979	4076	4020	4176	4204	4299	4343	4157	4034	3958	3811	3852	3782	3942	3756	3758	3685	3524	3577	3651	3780	3728	3686	3707
4118	4192	3966	3755	3747	3599	3794	3840	3905	4017	4094	4102	4020	3990	4005	3955	4202	4064	4294	4165	4160	4043	4037	3972	3939	3868	3873	3960	3980	4233	4119	4316	4213	4169	4110	4053	3846	3880	3894	3749	3839	3652	3692	3411	3628	3697	3673	3656	3692	3750
3984	4149	3929	3808	3703	3738	3637	3882	3987	4012	4137	3932	4155	3931	4117	4030	3997	4261	4176	4295	4120	4153	3949	3972	3965	3966	3959	3950	4087	4226	4201	4168	4175	4121	4141	4052	4107	3946	3980	3915	3730	3628	3621	3668	3609	3570	3599	3723	3533	3819
3941	4188	4081	3873	3959	3840	3610	3837	4047	4143	4172	4103	4088	4014	4030	3885	4069	4209	4231	4267	4329	4173	4197	3892	3926	3914	3962	4010	4156	4105	4164	4146	4173	4322	4236	4221	4125	3946	3920	3689	3730	3765	3830	3675	3658	3567	3454	3572	3604	3757
4052	4121	4281	4146	4052	3908	3751	3984	4029	4187	4057	4122	4029	3913	3978	3891	4122	4159	4308	4308	4451	4223	4105	4015	3996	3887	3827	3785	4093	4062	4137	4185	4210	4265	4250	4122	4149	3975	3919	3895	3754	3886	3876	3643	3573	3522	3525	3616	3630	3641
4296	4226	4388	4299	4032	3899	3994	3901	3999	4122	4059	4224	4071	3877	3961	4092	3979	4107	4439	4464	4281	4131	4226	4164	3947	3845	3751	3833	3970	4134	4191	4195	4286	4266	4287	4116	4185	4071	4013	3989	3841	3905	3800	3571	3429	3496	3628	3598	3602	3666
4286	4163	4270	4142	4048	4057	3840	3900	3919	4222	4032	4186	4189	4045	3927	4079	4013	4139	4211	4287	4400	4275	4265	4146	3889	3900	3815	3774	3900	4034	4172	4378	4226	4230	4194	4068	4089	4101	4052	4030	3988	3732	3798	3769	3667	3838	3692	3487	3597	3625
3973	4055	4196	4238	4204	4058	3939	3970	3992	4083	4165	4261	4081	4076	4095	4128	4048	4060	4345	4328	4410	4533	4275	4161	4031	3858	3779	3846	3882	4050	3968	3989	4195	4244	4199	4307	4202	4306	4143	4053	3941	3892	3956	3853	3852	3867	3694	3739	3615	3934
3947	4124	4147	4129	4354	4214	3993	3894	4006	3988	4182	4119	4197	4049	4085	4079	4026	4089	4214	4210	4315	4358	4330	4287	4231	4017	3931	3729	3903	3860	3923	3948	4039	4070	4249	4246	4244	4122	4158	4048	4107	4084	4047	4065	3910	3991	3778	3786	3955	3980
4002	4049	4158	4325	4499	4347	4165	4046	3942	3958	4044	4198	4162	4074	4155	4107	3901	4034	4217	4135	4335	4280	4410	4340	4335	4054	3852	3871	3784	3761	3781	3897	3988	3936	4180	4183	4222	4150	4165	4124	4266	4155	4222	4123	4063	4007	3887	3894	3968	4069
4142	4052	4297	4216	4304	4348	4239	4023	3931	3881	3989	4081	4206	4112	4146	4104	4063	4095	3971	4248	4249	4297	4479	4398	4383	4128	3936	3930	3742	3882	3778	4076	3812	3796	3972	4045	4155	4215	4171	4208	4269	4207	4252	4065	4085	4091	4179	4128	4104	4050
4185	4002	4014	4267	4375	4321	4239	4057	4046	3924	3835	4082	4087	4351	4168	4213	4050	4105	4117	4009	4281	4409	4341	4162	4351	4228	4001	3936	3891	3975	3726	3830	3827	3897	3842	4017	4172	4248	4273	4091	4211	4137	4099	4045	4287	4227	4299	4252	4086	4033
4115	4000	4019	4092	4203	4217	4244	4235	4061	3990	4027	4106	4122	4193	4222	4325	4036	4174	4023	4068	4124	4225	4159	4314	4388	4189	4168	4059	3992	3950	3678	3797	3701	3801	3770	3969	4094	4049	4181	4354	4014	4236	4128	4312	4402	4259	4363	4208	4304	4192
4059	4055	3949	4274	4161	4335	4285	4432	4279	4189	4098	4039	4080	4184	4137	4095	4264	4167	4078	4167	4034	4138	4170	4311	4314	4341	4271	4219	4207	3910	3813	3787	3915	3732	3766	3876	3883	4035	4088	4014	4282	4260	4319	4343	4257	4376	4477	4273	4432	4412
4172	4064	4016	4111	4324	4341	4442	4378	4224	4154	3987	4064	4099	4003	4204	4338	4333	4233	4207	4190	4062	4189	4160	4264	4187	4450	4316	4321	4191	4074	3920	3855	3765	3922	3773	3858	3982	3970	3979	3997	4219	4276	4121	4289	4284	4225	4354	4283	4380	4473
4303	4117	4054	4138	4173	4237	4288	4277	4166	4118	4077	4090	3935	3889	4023	4315	4318	4298	4226	4164	3984	4017	4038	4166	4097	4199	4275	4214	4255	4112	3936	3923	3913	3826	3811	3817	3939	3865	3809	3955	4110	4141	4203	4248	4277	4235	4365	4169	4325	4266
4359	4202	4043	4070	4133	4100	4346	4048	4173	4195	4190	3986	4073	4022	4208	4290	4521	4130	4242	4127	4055	4040	3984	4050	4019	4223	4211	4223	4186	4115	4172	3982	3802	3958	3886	3821	3882	3836	3847	3929	4004	3908	4011	4197	4189	4245	4182	4223	4212	4330
4182	4101	4118	4099	4032	4023	4215	4272	4344	4288	4256	4111	3971	3980	4061	4227	4167	4261	4358	4249	4049	4094	4110	4005	3902	3965	4093	4136	4159	4200	4132	4177	4043	4051	3924	3909	3982	3942	4013	3862	3967	3893	3930	4025	4049	4148	4088	4089	4198	4158
4194	4104	4172	4052	4091	3977	4204	4284	4239	4286	4217	4214	4012	4010	3994	4136	4031	4260	4284	4353	4116	4138	3941	4047	4049	4015	4171	4101	4159	4187	4106	4205	4212	4167	3975	4132	4106	4154	3925	3916	4171	3896	3779	3944	3964	4007	4000	4072	4096	4109
4146	4183	4151	4251	4182	4052	4070	4073	4116	4279	4209	4229	4011	4023	3844	4094	4129	4251	4267	4361	4363	4362	4210	3961	3972	3884	3947	4063	4242	4192	4110	4296	4307	4294	4220	4018	4172	4239	4235	4179	4036	4128	3940	3840	3842	4003	3887	4018	3921	4055
4040	4170	4179	4193	4227	4073	3952	4015	4050	4174	4032	4112	4256	4029	3925	4016	4054	4317	4330	4244	4339	4323	4243	4204	3956	3841	3918	4012	4017	4081	4170	4113	4140	4298	4358	4368	4393	4260	4304	4257	4256	4135	3980	3911	4025	4038	3802	3947	3880	4005
3941	4013	4071	4136	4206	4144	3905	3948	4123	4198	4245	4304	4315	4149	4125	4137	4135	4033	4172	4153	4245	4188	4244	4338	4235	3848	4004	3790	3832	3982	4016	4195	4190	4265	4267	4481	4463	4370	4480	4406	4222	4179	4169	4221	4055	4100	3934	3826	3837	3992
3885	3926	4062	4218	4165	4078	4049	4167	4037	4197	4305	4337	4251	4296	4160	4181	3984	4021	4164	4160	4287	4326	4348	4439	4339	4200	4043	3957	3868	3781	3886	4050	4288	4284	4354	4328	4455	4449	4443	4387	4481	4389	4212	4244	4248	4278	4072	4022	3982	4058
4040	4012	4146	4169	4215	4082	4306	4088	4111	4180	4134	4326	4394	4314	4230	4285	4262	4175	4199	4182	4250	4310	4476	4358	4296	4325	4095	4272	4039	3969	4000	4128	4165	4108	4267	4322	4276	4345	4435	4514	4547	4519	4352	4372	4458	4211	4248	4275	4182	4144
3972	3891	3991	4022	4157	4294	4193	4333	4144	4063	3927	4299	4341	4386	4264	4345	4290	4102	4200	4172	4245	4235	4458	4399	4522	4432	4454	4218	4259	4108	4009	4048	4046	4105	4123	4159	4318	4394	4422	4541	4426	4496	4439	4314	4411	4426	4277	4346	4344	4457
3902	3826	3837	3900	4189	4191	4416	4387	4169	4192	4241	4291	4309	4468	4487	4609	4205	4226	4210	4149	4146	4171	4341	4450	4521	4470	4486	4431	4353	4257	4186	4152	4115	4133	4011	4191	4114	4309	4334	4578	4477	4364	4329	4262	4386	4244	4338	4184	4360	4409
4003	3936	3925	3843	4194	4162	4298	4280	4409	4324	4350	4419	4196	4456	4540	4450	4426	4277	4331	4171	4164	4070	4342	4402	4537	4474	4453	4484	4485	4343	4226	4184	4211	4293	4217	4218	4160	4262	4214	4248	4160	4323	4275	4128	4372	4254	4196	4283	4312	4294
4104	4034	3985	3959	4083	4215	4324	4380	4312	4266	4319	4332	4215	4272	4392	4457	4386	4408	4465	4283	4187	4223	4300	4305	4291	4359	4427	4401	4581	4431	4460	4424	4320	4405	4202	4189	4145	4114	4216	4067	4166	4120	4083	4104	4045	4078	4199	4196	4249	4449
4102	4216	4166	4115	4052	4016	4088	4351	4392	4492	4427	4307	4306	4307	4448	4514	4441	4430	4462	4543	4341	4257	4198	4229	4262	4418	4333	4502	4479	4456	4432	4501	4474	4484	4392	4299	4187	4108	4155	4149	4172	4196	4031	3885	3923	4048	4062	4073	4215	4234
4048	4088	4048	4131	4093	3989	4097	4272	4372	4447	4544	4472	4373	4360	4478	4366	4448	4517	4513	4550	4296	4320	4313	4142	4176	4103	4289	4327	4401	4369	4368	4362	4443	4446	4318	4407	4185	4222	4140	4019	4069	4052	4003	3927	3986	4041	4023	4051	4087	4180
4041	4138	4139	4150	4037	4046	4080	4319	4398	4282	4601	4508	4411	4426	4370	4492	4392	4310	4430	4395	4508	4432	4279	4314	4269	4220	4146	4287	4245	4214	4305	4411	4479	4481	4589	4540	4355	4517	4303	4360	4265	4202	4069	4075	3956	3971	3953	4082	4076	4154
3955	4088	4113	4247	4162	4102	4226	4195	4233	4351	4477	4541	4502	4453	4472	4329	4282	4477	4335	4364	4351	4395	4319	4388	4332	4269	4253	4292	4088	4153	4250	4344	4217	4387	4361	4491	4448	4485	4552	4382	4341	4278	4290	4153	4140	4180	4159	4148	4141	4138
4079	4047	4094	4383	4370	4240	4207	4205	4202	4227	4405	4543	4485	4528	4524	4497	4329	4289	4356	4357	4339	4338	4245	4420	4341	4313	4201	4177	4172	4102	4102	4080	4226	4229	4383	4296	4458	4441	4560	4512	4377	4503	4195	4374	4241	4292	4251	4235	4411	4313
3933	3892	3888	4181	4269	4317	4224	4269	4244	4349	4356	4503	4654	4649	4570	4555	4468	4318	4414	4134	4288	4262	4305	4276	4303	4427	4292	4309	4165	4092	4136	4073	4192	4213	4316	4448	4355	4369	4428	4508	4458	4456	4384	4353	4375	4287	4230	4289	4428	4288
4043	3945	4004	4175	4125	4249	4221	4226	4208	4283	4293	4255	4538	4430	4532	4557	4390	4241	4175	4274	4134	4105	4246	4217	4266	4321	4291	4383	4226	4194	4060	4178	4172	4104	4123	4208	4224	4151	4212	4152	4265	4317	4280	4266	4440	4393	4432	4447	4370	4503
4039	4156	4089	4173	4102	4268	4216	4353	4293	4125	4179	4243	4364	4248	4533	4436	4473	4426	4275	4238	4178	4008	4124	4052	4090	4254	4222	4289	4220	4422	4317	4353	4310	4095	4186	4066	4161	4180	4190	4095	4172	4300	4152	4247	4154	4224	4297	4249	4418	4332
4245	4312	4110	4130	4209	3966	4325	4379	4159	4229	4282	4203	4352	4237	4273	4359	4379	4336	4201	4206	4247	4275	4046	4189	4009	4110	4313	4354	4269	4377	4380	4285	4283	4280	4325	4221	4147	4033	4158	3953	4209	4089	4082	4000	4162	4236	4104	4201	4083	4111
4237	4101	4187	4154	4068	4203	4216	4180	4200	4289	4366	4406	4262	4335	4328	4256	4189	4397	4296	4269	4243	4106	4017	4080	3935	4149	4113	4192	4336	4168	4372	4380	4370	4311	4326	4363	4249	4237	4190	4177	4188	4113	4152	4121	4073	4113	4054	4075	4096	4094
4226	4219	4198	4344	4224	4120	4153	4090	4152	4193	4320	4434	4349	4245	4124	4248	4173	4203	4242	4249	4138	4194	4145	4034	4081	4111	4138	4115	4208	4178	4252	4270	4346	4370	4342	4407	4339	4381	4292	4339	4308	4261	4151	4047	3965	4258	3966	4118	4098	4162
4202	4199	4205	4272	4328	4032	4117	4069	4104	4155	4262	4384	4429	4308	4270	4176	4148	4185	4162	4257	4146	4145	4176	4172	4161	4235	4254	4150	4073	4051	4145	4314	4307	4280	4449	4378	4522	4417	4329	4281	4347	4187	4279	4083	4093	4187	4157	4218	4162	4299
4246	4201	4275	4369	4292	4253	4265	4233	4138	4233	4254	4369	4412	4365	4272	4249	4267	4147	4155	4015	4156	4034	4118	4120	4120	4193	4241	4321	4164	4120	4097	4150	4317	4231	4360	4323	4414	4289	4406	4285	4257	4339	4242	4168	4194	4341	4440	4244	4350	4372
4370	4127	4191	4398	4304	4418	4224	4302	4085	4172	4269	4361	4339	4325	4313	4396	4321	4292	4153	4024	4050	4082	4186	4322	4229	4417	4282	4238	4300	4277	4114	4425	4249	4285	4301	4205	4153	4166	4236	4183	4266	4253	4281	4200	4258	4455	4339	4471	4532	4396
4283	4340	4353	4426	4357	4357	4323	4456	4237	4180	4325	4264	4214	4275	4389	4338	4425	4446	4299	4173	4049	4012	4090	4174	4130	4365	4208	4306	4355	4323	4246	4252	4351	4211	4230	4143	4198	4186	4078	4136	4207	4177	4207	4218	4177	4457	4371	4354	4324	4379
4482	4334	4392	4402	4394	4389	4461	4517	4322	4348	4371	4376	4281	4438	4416	4418	4352	4584	4353	4334	4053	4105	4031	4028	4183	4186	4358	4322	4341	4479	4318	4485	4477	4338	4320	4217	4203	3999	3988	4025	4096	4210	4119	3940	4319	4197	4392	4288	4363	4354
4485	4508	4496	4438	4384	4445	4475	4562	4312	4408	4438	4388	4380	4370	4260	4540	4401	4460	4475	4381	4389	4164	4013	4097	4179	4239	4180	4297	4530	4411	4385	4478	4505	4465	4390	4246	4270	4170	4130	4045	3985	4177	4152	4137	4210	4153	4326	4194	4220	4320
4352	4442	4490	4485	4551	4389	4367	4482	4556	4390	4385	4562	4395	4460	4205	4347	4299	4324	4315	4372	4421	4238	4160	4229	4332	4204	4248	4339	4241	4337	4362	4411	4389	4460	4382	4316	4325	4245	4345	4363	4219	4318	4266	4352	4326	4262	4303	4420	4200	4297
4515	4471	4371	4494	4543	4578	4332	4498	4522	4500	4472	4389	4399	4383	4434	4344	4305	4348	4326	4353	4381	4259	4333	4293	4302	4452	4337	4291	4276	4231	4228	4316	4427	4256	4403	4306	4227	4430	4348	4185	4452	4357	4475	4538	4490	4668	4552	4480	4489	4353
4456	4351	4288	4537	4608	4456	4410	4310	4447	4387	4500	4408	4391	4270	4444	4384	4374	4298	4352	4282	4294	4237	4278	4341	4313	4401	4449	4381	4377	4367	4138	4259	4212	4361	4290	4214	4268	4253	4232	4373	4343	4532	4460	4565	4613	4671	4636	4520	4610	4505
4529	4121	4263	4365	4468	4377	4360	4388	4355	4362	4372	4360	4283	4360	4462	4508	4466	4375	4287	4225	4296	4175	4185	4297	4466	4450	4569	4532	4412	4369	4294	4263	4289	4315	4103	4180	4237	4192	4268	4385	4359	4418	4287	4370	4450	4710	4759	4387	4541	4430
4439	4181	4305	4317	4278	4377	4360	4418	4458	4388	4362	4301	4433	4292	4479	4537	4343	4390	4423	4383	4243	4101	4176	4100	4354	4497	4546	4500	4493	4346	4453	4385	4452	4220	4262	4332	4114	4277	4225	4225	4245	4169	4416	4295	4407	4446	4459	4432	4481	4316
4356	4300	4208	4156	4209	4151	4182	4293	4456	4356	4282	4264	4255	4349	4349	4291	4532	4445	4478	4433	4380	4200	4289	4314	4330	4428	4311	4336	4537	4471	4527	4536	4479	4407	4284	4355	4252	4390	4349	4461	4303	4274	4233	4359	4296	4512	4343	4243	4231	4280
4370	4212	4293	4255	4294	4081	4241	4471	4279	4359	4267	4267	4264	4301	4254	4252	4346	4259	4347	4402	4379	4495	4275	4286	4310	4300	4401	4386	4531	4498	4556	4399	4405	4435	4445	4452	4394	4342	4482	4408	4444	4382	4490	4379	4362	4280	4334	4317	4162	4093
4234	4305	4303	4255	4094	4091	4088	4334	4268	4240	4371	4441	4336	4203	4346	4302	4199	4262	4204	4406	4380	4306	4519	4375	4399	4396	4281	4300	4360	4388	4384	4260	4373	4490	4315	4241	4432	4411	4409	4433	4545	4630	4639	4407	4417	4362	4250	4169	4227	4155
4383	4160	4192	4266	4229	4172	4306	4214	4118	4366	4273	4316	4386	4375	4401	4218	4292	4356	4307	4307	4496	4438	4527	4500	4270	4389	4401	4469	4434	4316	4349	4305	4303	4345	4203	4291	4272	4367	4404	4517	4497	4585	4568	4432	4465	4313	4287	4322	4240	4234
4271	4255	4102	4230	4209	4305	4394	4270	4182	4183	4199	4177	4128	4334	4322	4413	4339	4391	4362	4283	4373	4375	4296	4304	4418	4340	4565	4405	4361	4342	4281	4330	4307	4201	4229	4139	4193	4378	4393	4498	4512	4407	4403	4273	4438	4358	4271	4231	4280	4256
4385	4153	4193	4173	4298	4291	4474	4357	4330	4290	4291	4278	4299	4357	4351	4494	4442	4469	4505	4327	4309	4335	4249	4394	4252	4434	4597	4394	4493	4435	4556	4343	4273	4110	4165	4248	4344	4211	4246	4372	4336	4256	4326	4168	4141	4218	4221	4119	4100	4256
4371	4086	4307	4222	4321	4355	4324	4400	4431	4457	4343	4223	4270	4249	4238	4469	4489	4442	4421	4468	4196	4418	4246	4219	4356	4295	4246	4312	4371	4409	4226	4257	4367	4294	4215	4357	4473	4387	4241	4224	4301	4103	4102	4208	4146	4232	4121	4154	4078	4281
4349	4191	4262	4301	4271	4450	4274	4305	4469	4516	4457	4384	4243	4441	4555	4412	4389	4425	4323	4456	4441	4368	4402	4481	4309	4202	4208	4306	4172	4161	4197	4217	4252	4185	4198	4191	4349	4414	4416	4266	4206	4244	4357	4355	4354	4303	4334	4175	4183	4389
4417	4232	4281	4366	4390	4400	4356	4369	4402	4492	4476	4572	4496	4453	4588	4444	4525	4455	4437	4347	4386	4258	4463	4379	4437	4301	4350	4359	4186	4309	4167	4218	4155	4170	4166	4219	4294	4380	4358	4451	4377	4442	4314	4186	4353	4508	4237	4396	4483	4552
4411	4330	4540	4494	4439	4375	4533	4498	4516	4383	4429	4484	4433	4602	4755	4593	4639	4432	4406	4232	4345	4275	4400	4546	4377	4282	4296	4225	4293	4269	4183	4240	4122	4197	4252	4241	4214	4212	4390	4312	4363	4491	4400	4370	4333	4333	4385	4382	4400	4616
4330	4356	4444	4363	4366	4363	4545	4434	4431	4508	4366	4433	4396	4530	4699	4643	4613	4534	4446	4285	4192	4198	4447	4284	4315	4252	4439	4215	4318	4380	4381	4329	4349	4281	4313	4141	4296	4414	4240	4423	4323	4276	4259	4419	4242	4214	4344	4430	4299	4556
4403	4298	4423	4421	4445	4489	4390	4513	4469	4544	4514	4398	4469	4446	4501	4503	4464	4495	4615	4360	4336	4362	4264	4248	4054	4158	4292	4261	4254	4387	4351	4328	4354	4164	4310	4568	4476	4419	4450	4291	4305	4234	4364	4181	4372	4194	4272	4275	4235	4310
4379	4268	4313	4327	4404	4459	4578	4471	4411	4545	4687	4498	4453	4563	4575	4573	4439	4477	4530	4299	4525	4336	4303	4241	4391	4304	4256	4292	4248	4452	4493	4377	4334	4275	4345	4511	4604	4679	4501	4471	4416	4494	4457	4323	4323	4386	4320	4222	4297	4341
4291	4215	4418	4458	4460	4579	4523	4403	4468	4575	4498	4458	4576	4593	4567	4403	4454	4417	4358	4409	4337	4334	4361	4303	4293	4343	4332	4275	4458	4363	4463	4385	4385	4445	4393	4543	4636	4561	4584	4502	4556	4499	4414	4423	4423	4548	4388	4316	4449	4513
4350	4208	4275	4490	4403	4615	4561	4494	4409	4443	4416	4293	4588	4601	4745	4540	4512	4354	4297	4356	4278	4381	4519	4307	4346	4591	4484	4453	4435	4577	4655	4400	4308	4476	4341	4451	4467	4565	4504	4445	4536	4343	4502	4413	4334	4202	4511	4456	4329	4592
4461	4267	4289	4344	4463	4525	4555	4457	4552	4484	4475	4400	4487	4529	4594	4653	4509	4565	4294	4389	4477	4364	4330	4307	4406	4453	4492	4608	4488	4543	4536	4542	4411	4402	4418	4448	4421	4431	4366	4460	4292	4259	4350	4308	4207	4320	4405	4341	4392	4407
4508	4466	4418	4340	4266	4367	4412	4572	4544	4476	4442	4516	4507	4438	4492	4499	4551	4493	4444	4522	4457	4420	4387	4444	4291	4351	4496	4522	4599	4518	4547	4509	4463	4311	4459	4478	4416	4314	4296	4324	4184	4329	4263	4239	4121	4386	4241	4376	4457	4263
4536	4616	4458	4461	4362	4476	4421	4531	4522	4600	4605	4518	4583	4533	4390	4426	4350	4445	4468	4359	4273	4482	4438	4495	4331	4377	4511	4509	4424	4439	4587	4334	4339	4480	4505	4477	4383	4371	4493	4478	4408	4225	4357	4203	4408	4312	4233	4319	4262	4378
4454	4570	4520	4440	4411	4399	4313	4393	4390	4477	4585	4540	4434	4598	4397	4476	4368	4319	4302	4308	4387	4306	4494	4386	4450	4486	4339	4553	4324	4297	4342	4307	4298	4271	4306	4457	4402	4352	4339	4497	4419	4397	4425	4424	4556	4403	4328	4347	4470	4392
4473	4304	4434	4512	4478	4663	4468	4430	4266	4458	4318	4545	4566	4419	4427	4403	4473	4366	4348	4401	4407	4267	4300	4531	4476	4586	4524	4459	4399	4135	4287	4335	4280	4336	4337	4291	4341	4272	4389	4320	4384	4399	4390	4435	4427	4398	4352	4393	4442	4448
4471	4340	4373	4563	4615	4587	4477	4553	4409	4286	4418	4388	4432	4424	4416	4295	4337	4330	4416	4466	4378	4367	4176	4371	4337	4492	4659	4489	4392	4459	4398	4366	4391	4441	4398	4307	4302	4318	4311	4260	4202	4333	4336	4348	4322	4420	4308	4384	4262	4455
4387	4285	4279	4547	4491	4538	4617	4550	4593	4431	4365	4413	4385	4357	4367	4381	4430	4358	4470	4372	4385	4399	4377	4342	4400	4499	4546	4408	4365	4225	4245	4387	4281	4458	4360	4321	4430	4362	4426	4546	4445	4431	4389	4308	4189	4407	4323	4226	4326	4325
4511	4350	4350	4444	4457	4470	4532	4531	4515	4535	4394	4342	4329	4535	4386	4479	4504	4438	4477	4528	4460	4536	4375	4461	4532	4544	4371	4395	4488	4308	4110	4241	4320	4277	4306	4338	4445	4571	4357	4562	4418	4476	4365	4530	4440	4337	4234	4399	4360	4403
4497	4266	4345	4334	4417	4403	4379	4523	4563	4525	4499	4307	4394	4458	4540	4530	4418	4507	4440	4475	4533	4530	4571	4450	4587	4587	4597	4507	4471	4341	4254	4237	4366	4355	4233	4476	4307	4444	4528	4322	4492	4383	4537	4395	4397	4487	4453	4382	4502	4451
4460	4274	4221	4283	4442	4443	4549	4557	4494	4636	4391	4325	4341	4418	4537	4501	4680	4632	4478	4397	4635	4589	4548	4494	4503	4490	4617	4604	4409	4433	4454	4453	4325	4415	4443	4245	4552	4429	4344	4467	4510	4464	4557	4388	4354	4403	4383	4334	4483	4483
4501	4333	4169	4390	4474	4434	4424	4506	4584	4480	4437	4565	4401	4569	4495	4673	4727	4767	4485	4558	4607	4658	4614	4605	4622	4688	4512	4475	4533	4400	4404	4436	4554	4498	4468	4460	4600	4430	4327	4464	4410	4352	4300	4375	4474	4245	4285	4371	4316	4415
4440	4357	4574	4451	4458	4354	4479	4540	4566	4543	4589	4497	4490	4546	4711	4615	4723	4787	4685	4598	4661	4633	4650	4656	4645	4665	4407	4406	4389	4402	4358	4415	4558	4582	4634	4576	4477	4568	4470	4498	4354	4424	4313	4557	4437	4300	4315	4384	4456	4423
4233	4503	4520	4679	4338	4401	4421	4358	4580	4619	4488	4596	4515	4647	4622	4717	4676	4811	4791	4586	4687	4579	4801	4631	4618	4569	4468	4401	4437	4413	4555	4488	4457	4517	4566	4645	4443	4443	4416	4289	4399	4596	4500	4439	4442	4511	4553	4449	4421	4349
4335	4239	4478	4466	4558	4594	4516	4382	4410	4393	4472	4563	4555	4495	4510	4517	4552	4635	4493	4616	4700	4585	4613	4632	4725	4716	4379	4360	4458	4511	4505	4578	4519	4497	4555	4534	4406	4404	4380	4397	4402	4411	4527	4507	4480	4413	4336	4332	4430	4438
4294	4297	4363	4513	4671	4629	4470	4467	4468	4254	4471	4431	4569	4433	4520	4478	4482	4641	4547	4590	4591	4559	4572	4539	4570	4504	4268	4453	4424	4581	4606	4568	4614	4560	4521	4542	4520	4422	4296	4327	4327	4373	4377	4487	4482	4377	4490	4283	4316	4237
4431	4340	4456	4390	4465	4586	4574	4644	4470	4403	4438	4473	4499	4485	4315	4421	4478	4536	4461	4643	4543	4530	4437	4593	4489	4386	4445	4292	4538	4415	4383	4362	4535	4429	4520	4505	4439	4505	4380	4389	4402	4340	4507	4423	4446	4444	4389	4252	4283	4328
4569	4455	4359	4479	4497	4379	4550	4559	4350	4306	4477	4405	4445	4588	4493	4253	4403	4463	4456	4447	4450	4460	4642	4624	4375	4511	4368	4457	4382	4455	4393	4538	4470	4407	4502	4628	4601	4484	4449	4270	4392	4355	4423	4548	4421	4477	4427	4247	4376	4456
4588	4424	4424	4480	4577	4509	4496	4535	4470	4442	4274	4301	4411	4465	4510	4568	4351	4336	4302	4338	4384	4523	4459	4403	4578	4542	4567	4399	4589	4483	4467	4590	4546	4431	4606	4397	4362	4422	4447	4286	4391	4320	4469	4447	4499	4486	4445	4259	4405	4381
4684	4524	4438	4382	4417	4551	4519	4498	4594	4429	4421	4336	4487	4591	4575	4488	4484	4375	4480	4368	4539	4531	4509	4386	4489	4488	4446	4441	4505	4581	4464	4611	4605	4480	4473	4556	4410	4421	4396	4380	4364	4474	4384	4413	4388	4512	4369	4331	4354	4330
4730	4542	4228	4342	4447	4494	4441	4704	4470	4511	4399	4331	4432	4505	4586	4527	4504	4486	4315	4525	4566	4575	4459	4528	4737	4527	4583	4477	4635	4511	4538	4713	4600	4625	4453	4453	4383	4492	4402	4468	4378	4501	4597	4562	4521	4519	4405	4688	4314	4459
4659	4482	4323	4460	4353	4327	4465	4629	4439	4518	4437	4471	4488	4437	4441	4598	4550	4566	4549	4631	4634	4655	4690	4697	4575	4701	4394	4496	4501	4464	4601	4501	4620	4539	4475	4425	4376	4493	4571	4437	4503	4361	4531	4539	4458	4534	4551	4513	4565	4546
4613	4570	4535	4419	4340	4218	4410	4494	4546	4633	4404	4486	4413	4490	4492	4612	4684	4554	4481	4488	4570	4634	4786	4666	4718	4616	4607	4596	4628	4624	4618	4680	4516	4442	4492	4420	4493	4565	4489	4541	4388	4595	4630	4605	4546	4528	4489	4512	4586	4551
4601	4426	4383	4310	4348	4293	4326	4399	4563	4407	4313	4509	4508	4341	4594	4740	4453	4676	4390	4550	4659	4705	4648	4567	4587	4501	4682	4399	4547	4622	4654	4456	4506	4588	4505	4322	4421	4534	4399	4469	4634	4529	4561	4548	4631	4546	4539	4444	4370	4473
4557	4354	4447	4217	4256	4328	4238	4419	4402	4477	4373	4494	4382	4410	4404	4492	4541	4708	4657	4577	4558	4719	4606	4639	4556	4543	4561	4565	4453	4520	4596	4604	4519	4470	4430	4603	4464	4693	4613	4529	4609	4557	4649	4643	4422	4476	4423	4365	4410	4391
4454	4410	4337	4376	4439	4237	4299	4278	4317	4438	4411	4470	4458	4383	4336	4556	4527	4557	4632	4514	4602	4702	4597	4588	4553	4570	4577	4527	4515	4567	4533	4394	4375	4456	4553	4487	4591	4461	4675	4579	4563	4581	4475	4535	4521	4403	4425	4330	4498	4496
4296	4227	4339	4299	4307	4347	4259	4302	4377	4284	4596	4420	4523	4571	4537	4433	4560	4531	4539	4583	4445	4397	4338	4503	4533	4539	4429	4411	4499	4622	4571	4448	4485	4544	4581	4415	4504	4430	4399	4597	4627	4518	4529	4552	4412	4386	4422	4470	4415	4535
4221	4299	4291	4398	4496	4338	4561	4461	4440	4497	4591	4496	4629	4559	4383	4495	4550	4476	4621	4510	4504	4372	4405	4435	4459	4426	4543	4376	4403	4522	4463	4463	4522	4453	4442	4416	4483	4630	4499	4509	4630	4537	4352	4404	4481	4251	4292	4523	4465	4505
4285	4346	4173	4519	4398	4552	4468	4397	4533	4380	4507	4506	4495	4590	4516	4521	4326	4518	4533	4599	4370	4365	4321	4470	4466	4587	4513	4526	4530	4492	4513	4494	4527	4569	4454	4477	4515	4477	4377	4519	4447	4418	4499	4392	4273	4379	4415	4357	4469	4425
4327	4220	4294	4451	4554	4539	4582	4498	4563	4549	4630	4621	4628	4561	4429	4464	4425	4379	4496	4431	4526	4508	4455	4619	4439	4566	4410	4410	4372	4407	4444	4484	4562	4484	4415	4470	4378	4418	4413	4516	4400	4526	4522	4302	4326	4315	4507	4439	4628	4483
4274	4262	4240	4414	4641	4630	4567	4634	4566	4504	4462	4643	4655	4474	4456	4439	4447	4246	4392	4606	4566	4330	4491	4403	4503	4466	4577	4450	4377	4564	4408	4551	4390	4505	4471	4369	4456	4382	4460	4417	4519	4570	4528	4469	4427	4461	4501	4555	4679	4559
4354	4270	4319	4538	4646	4586	4676	4658	4443	4502	4571	4554	4684	4562	4555	4395	4331	4396	4606	4507	4487	4224	4301	4567	4495	4695	4636	4547	4458	4460	4585	4482	4469	4380	4496	4569	4423	4476	4480	4401	4439	4455	4567	4518	4470	4413	4639	4575	4364	4500
4377	4287	4185	4324	4477	4596	4539	4524	4449	4340	4260	4473	4496	4526	4522	4458	4338	4399	4483	4582	4402	4504	4466	4620	4511	4602	4566	4467	4515	4378	4475	4492	4505	4454	4484	4484	4530	4466	4502	4422	4539	4474	4377	4528	4454	4581	4378	4547	4402	4575
4398	4183	4294	4446	4393	4478	4529	4625	4415	4204	4274	4444	4413	4275	4512	4514	4445	4361	4449	4372	4499	4427	4460	4546	4520	4600	4669	4623	4496	4377	4402	4456	4592	4427	4607	4610	4504	4446	4396	4291	4629	4583	4483	4607	4450	4564	4616	4545	4485	4386
4318	4220	4234	4289	4451	4304	4398	4472	4354	4326	4343	4271	4450	4443	4542	4490	4368	4371	4305	4462	4471	4604	4512	4589	4596	4562	4613	4561	4497	4361	4398	4461	4554	4430	4538	4486	4513	4632	4406	4410	4432	4555	4462	4540	4503	4533	4540	4423	4472	4380
4606	4368	4301	4360	4373	4349	4450	4361	4382	4293	4338	4318	4446	4586	4503	4665	4450	4426	4390	4493	4609	4652	4627	4557	4568	4408	4412	4488	4450	4466	4382	4552	4553	4583	4426	4401	4427	4336	4312	4376	4388	4467	4387	4374	4545	4411	4521	4342	4386	4313
4557	4414	4401	4370	4360	4495	4392	4551	4628	4274	4344	4414	4343	4434	4564	4665	4474	4300	4433	4533	4607	4572	4592	4493	4344	4686	4484	4459	4478	4507	4449	4353	4599	4579	4564	4457	4576	4394	4330	4469	4326	4518	4574	4461	4453	4473	4497	4542	4357	4468
4598	4417	4515	4398	4289	4447	4413	4640	4472	4350	4385	4297	4335	4521	4613	4683	4569	4315	4522	4364	4455	4516	4504	4562	4485	4523	4520	4395	4458	4381	4547	4567	4550	4510	4616	4505	4455	4506	4467	4301	4403	4434	4576	4583	4310	4496	4547	4577	4417	4428
4652	4468	4432	4335	4280	4298	4517	4494	4456	4514	4374	4372	4539	4631	4644	4613	4555	4468	4291	4261	4487	4602	4633	4506	4419	4483	4423	4402	4369	4357	4384	4499	4370	4376	4517	4454	4499	4486	4583	4545	4500	4541	4478	4507	4505	4451	4476	4582	4412	4612
4647	4563	4553	4379	4407	4512	4505	4588	4581	4548	4513	4480	4508	4548	4728	4604	4574	4348	4438	4444	4513	4576	4484	4299	4469	4433	4401	4562	4490	4502	4355	4513	4689	4606	4526	4500	4470	4497	4484	4367	4596	4607	4551	4445	4461	4647	4573	4406	4607	4737
4724	4571	4435	4394	4315	4601	4506	4604	4681	4469	4284	4513	4492	4495	4680	4597	4338	4365	4471	4540	4537	4547	4501	4414	4399	4476	4647	4531	4616	4579	4493	4757	4726	4624	4621	4650	4404	4499	4446	4584	4559	4530	4665	4568	4434	4414	4625	4549	4524	4678
4614	4383	4361	4341	4435	4411	4442	4509	4527	4401	4391	4414	4395	4559	4585	4615	4441	4415	4331	4433	4534	4517	4528	4517	4546	4561	4595	4729	4613	4552	4574	4667	4608	4628	4610	4672	4470	4615	4621	4472	4532	4522	4666	4628	4435	4683	4574	4761	4541	4475
4674	4416	4405	4358	4347	4441	4464	4589	4498	4409	4590	4429	4447	4519	4603	4415	4402	4418	4392	4369	4496	4638	4693	4568	4451	4464	4459	4545	4602	4444	4393	4634	4495	4548	4443	4471	4679	4490	4491	4495	4366	4529	4671	4524	4588	4569	4543	4590	4666	4406
4658	4497	4447	4206	4415	4382	4341	4388	4531	4563	4452	4562	4520	4380	4518	4508	4606	4386	4467	4437	4439	4535	4598	4362	4385	4461	4601	4613	4612	4492	4472	4469	4500	4369	4370	4438	4497	4474	4546	4519	4633	4619	4630	4523	4537	4539	4677	4558	4543	4584
4709	4504	4551	4332	4404	4439	4413	4555	4519	4444	4467	4545	4335	4370	4541	4692	4530	4504	4381	4480	4491	4433	4474	4472	4298	4351	4471	4587	4432	4481	4481	4427	4422	4511	4419	4487	4491	4529	4653	4511	4522	4690	4571	4565	4515	4491	4694	4628	4559	4534
4587	4538	4564	4348	4383	4550	4370	4618	4642	4533	4452	4479	4471	4316	4514	4533	4600	4467	4539	4437	4520	4341	4379	4488	4525	4421	4594	4532	4530	4492	4298	4485	4412	4530	4483	4486	4447	4563	4534	4568	4596	4563	4510	4496	4592	4623	4718	4648	4471	4622
4711	4418	4471	4359	4413	4392	4401	4577	4666	4676	4643	4459	4510	4488	4575	4449	4644	4526	4659	4424	4384	4538	4545	4442	4372	4473	4320	4614	4646	4501	4552	4498	4465	4477	4442	4413	4504	4542	4696	4390	4574	4430	4547	4587	4411	4461	4512	4655	4654	4560
4663	4547	4407	4314	4403	4425	4608	4690	4630	4736	4602	4524	4375	4483	4654	4583	4471	4439	4501	4508	4376	4409	4463	4462	4540	4465	4508	4481	4450	4502	4424	4395	4379	4436	4463	4368	4412	4777	4600	4518	4517	4449	4400	4622	4595	4433	4521	4633	4737	4506
4607	4637	4444	4242	4370	4531	4573	4771	4614	4741	4616	4456	4574	4494	4557	4445	4642	4650	4486	4474	4275	4497	4638	4488	4381	4385	4473	4556	4599	4492	4345	4368	4421	4529	4430	4669	4687	4694	4665	4501	4429	4465	4447	4560	4581	4536	4490	4669	4697	4596
4618	4485	4469	4332	4535	4495	4664	4636	4699	4643	4686	4375	4645	4464	4728	4674	4700	4627	4593	4538	4415	4590	4543	4524	4417	4539	4290	4486	4488	4462	4430	4311	4634	4428	4423	4654	4601	4703	4631	4668	4413	4420	4297	4572	4583	4495	4475	4660	4605	4393
4612	4635	4464	4483	4492	4630	4686	4762	4652	4572	4350	4448	4448	4511	4609	4775	4632	4561	4572	4481	4466	4794	4629	4625	4446	4605	4302	4560	4356	4360	4480	4358	4573	4466	4563	4416	4355	4546	4544	4598	4401	4357	4428	4392	4479	4604	4675	4471	4782	4498
4725	4583	4485	4403	4545	4546	4643	4704	4738	4792	4426	4518	4563	4433	4550	4691	4591	4476	4485	4592	4648	4650	4753	4600	4251	4243	4454	4455	4560	4476	4372	4443	4382	4523	4459	4380	4500	4477	4427	4467	4458	4408	4276	4399	4537	4682	4562	4583	4580	4607
4597	4728	4404	4412	4446	4632	4644	4517	4628	4562	4423	4517	4424	4449	4636	4576	4657	4553	4438	4509	4614	4707	4698	4529	4340	4374	4420	4560	4554	4380	4436	4517	4501	4560	4455	4365	4376	4351	4534	4500	4530	4474	4500	4461	4633	4459	4502	4401	4432	4616
4838	4681	4517	4469	4457	4489	4573	4479	4694	4596	4490	4507	4456	4495	4550	4688	4567	4441	4548	4527	4709	4787	4545	4481	4290	4352	4604	4559	4568	4501	4461	4448	4602	4567	4332	4382	4349	4458	4452	4501	4533	4492	4569	4585	4459	4671	4509	4443	4456	4521
4654	4615	4518	4342	4421	4491	4443	4541	4593	4625	4464	4540	4496	4315	4560	4655	4623	4576	4427	4611	4617	4695	4604	4530	4441	4468	4443	4599	4563	4466	4501	4459	4530	4534	4568	4452	4255	4362	4248	4467	4623	4727	4498	4598	4724	4491	4462	4376	4545	4548
4507	4520	4430	4440	4310	4506	4614	4661	4708	4487	4512	4561	4482	4403	4659	4743	4681	4517	4474	4739	4694	4679	4658	4510	4506	4486	4471	4393	4424	4436	4480	4515	4610	4636	4399	4366	4379	4362	4573	4567	4674	4670	4509	4447	4582	4531	4624	4541	4530	4461
4778	4441	4329	4457	4439	4455	4567	4556	4754	4595	4514	4553	4566	4391	4614	4797	4705	4632	4484	4640	4728	4701	4656	4487	4424	4447	4473	4538	4423	4396	4446	4468	4587	4570	4634	4403	4331	4343	4522	4595	4656	4496	4544	4348	4485	4507	4441	4464	4503	4692
4483	4588	4355	4390	4344	4590	4658	4540	4760	4791	4542	4498	4473	4558	4748	4816	4735	4553	4540	4599	4571	4572	4619	4352	4457	4531	4564	4400	4498	4533	4471	4695	4487	4581	4423	4428	4396	4499	4443	4595	4755	4502	4464	4479	4400	4538	4574	4453	4608	4732
4617	4573	4309	4428	4394	4578	4862	4776	4764	4538	4441	4597	4602	4528	4639	4704	4643	4468	4439	4536	4625	4587	4441	4477	4453	4544	4515	4626	4589	4444	4369	4486	4625	4509	4562	4463	4431	4498	4495	4655	4556	4622	4463	4402	4446	4579	4448	4522	4486	4695
4572	4402	4256	4323	4485	4768	4799	4797	4748	4572	4391	4650	4650	4561	4617	4719	4578	4340	4518	4469	4549	4687	4578	4445	4374	4494	4571	4608	4412	4573	4446	4467	4472	4534	4434	4504	4429	4530	4625	4591	4531	4495	4513	4206	4472	4561	4506	4527	4741	4648
4481	4443	4355	4442	4583	4667	4851	4826	4701	4651	4535	4477	4510	4544	4548	4584	4523	4512	4475	4505	4590	4548	4581	4413	4367	4464	4555	4596	4524	4299	4452	4451	4463	4422	4346	4455	4590	4471	4598	4499	4514	4566	4397	4338	4326	4485	4581	4491	4677	4631
4465	4318	4339	4447	4558	4678	4857	4826	4508	4569	4620	4564	4793	4612	4662	4571	4652	4504	4597	4530	4470	4709	4667	4503	4564	4468	4479	4491	4517	4387	4360	4472	4458	4356	4330	4427	4658	4567	4468	4466	4415	4353	4449	4314	4532	4524	4432	4573	4505	4712
4501	4312	4482	4412	4660	4734	4681	4769	4527	4620	4501	4474	4558	4685	4600	4541	4377	4475	4659	4545	4545	4601	4429	4409	4499	4616	4616	4548	4447	4355	4472	4381	4355	4431	4498	4581	4590	4678	4523	4450	4337	4391	4440	4478	4474	4625	4546	4601	4559	4507
4436	4258	4474	4427	4664	4751	4755	4822	4493	4437	4588	4542	4690	4697	4592	4644	4475	4538	4548	4793	4755	4521	4433	4717	4623	4724	4708	4590	4584	4432	4475	4544	4485	4450	4443	4716	4613	4503	4445	4319	4377	4472	4475	4528	4453	4511	4602	4671	4541	4497
4329	4326	4536	4588	4565	4696	4639	4645	4540	4612	4568	4688	4728	4677	4663	4611	4581	4611	4803	4747	4663	4682	4674	4743	4573	4573	4659	4559	4457	4637	4447	4441	4634	4568	4497	4523	4607	4523	4459	4453	4444	4504	4594	4495	4409	4486	4590	4566	4562	4522
4493	4412	4632	4530	4666	4695	4608	4471	4553	4558	4567	4599	4607	4626	4627	4515	4615	4620	4645	4755	4576	4529	4544	4500	4571	4709	4620	4499	4542	4485	4546	4731	4679	4601	4676	4570	4418	4484	4443	4464	4513	4466	4324	4416	4221	4562	4618	4548	4599	4722
4325	4622	4582	4695	4599	4742	4620	4465	4624	4431	4587	4744	4662	4506	4637	4592	4568	4600	4661	4746	4768	4363	4521	4364	4460	4571	4576	4491	4374	4306	4454	4502	4687	4529	4547	4430	4556	4410	4540	4460	4459	4350	4280	4352	4641	4635	4624	4511	4750	4647
4635	4486	4710	4758	4711	4590	4536	4532	4642	4630	4464	4703	4755	4592	4451	4609	4645	4608	4628	4743	4637	4640	4549	4652	4643	4544	4484	4273	4334	4511	4428	4615	4581	4578	4569	4481	4457	4457	4432	4593	4471	4433	4515	4567	4883	4740	4601	4530	4561	4564
4570	4562	4801	4748	4775	4580	4458	4519	4623	4643	4630	4684	4649	4677	4591	4463	4642	4532	4480	4595	4473	4650	4650	4702	4728	4717	4510	4417	4485	4520	4590	4471	4596	4625	4709	4528	4564	4651	4547	4440	4557	4522	4599	4673	4897	4671	4826	4657	4586	4642
4775	4619	4566	4715	4727	4501	4583	4485	4579	4455	4838	4715	4626	4583	4595	4596	4455	4565	4715	4648	4533	4649	4690	4716	4685	4744	4643	4602	4607	4525	4588	4616	4596	4571	4617	4628	4610	4442	4601	4567	4662	4737	4758	4662	4637	4494	4728	4710	4751	4650
4615	4609	4614	4538	4546	4581	4444	4402	4457	4688	4595	4712	4606	4626	4632	4592	4589	4617	4694	4561	4752	4632	4577	4468	4517	4563	4595	4550	4681	4592	4645	4483	4614	4611	4687	4561	4440	4378	4449	4648	4844	4656	4660	4398	4330	4364	4638	4647	4732	4595
4667	4674	4688	4567	4442	4387	4642	4467	4741	4586	4557	4747	4681	4460	4443	4654	4458	4558	4466	4578	4555	4626	4743	4778	4605	4637	4435	4521	4525	4670	4562	4491	4514	4464	4627	4483	4475	4347	4410	4706	4656	4649	4334	4273	4085	4169	4381	4418	4553	4718
4662	4561	4651	4465	4466	4439	4637	4458	4631	4671	4589	4513	4565	4638	4569	4639	4542	4638	4620	4557	4539	4679	4742	4669	4728	4500	4605	4575	4491	4542	4397	4497	4524	4632	4637	4714	4437	4522	4647	4757	4740	4553	4273	4167	4165	4048	4072	4568	4743	4618
4691	4566	4687	4628	4545	4514	4358	4489	4668	4686	4765	4684	4498	4674	4696	4423	4690	4766	4551	4655	4654	4582	4601	4715	4605	4532	4571	4655	4580	4645	4639	4488	4591	4633	4589	4543	4530	4505	4700	4795	4666	4469	4200	4101	4139	3900	4053	4430	4666	4713
4737	4471	4603	4555	4467	4405	4455	4701	4696	4590	4618	4596	4599	4561	4558	4677	4687	4658	4630	4785	4717	4750	4611	4630	4638	4536	4440	4639	4709	4613	4518	4615	4745	4782	4593	4641	4415	4418	4546	4926	4846	4581	4323	4153	4135	3936	4359	4472	4664	4785
4608	4590	4641	4507	4537	4475	4595	4580	4691	4673	4584	4492	4492	4551	4539	4790	4640	4596	4480	4457	4658	4657	4663	4553	4498	4478	4451	4461	4420	4464	4657	4393	4424	4585	4488	4350	4363	4339	4663	4861	4897	4615	4375	4230	4188	4228	4286	4574	4758	4710
4737	4528	4619	4465	4509	4535	4639	4609	4628	4594	4460	4490	4434	4542	4550	4608	4681	4534	4604	4558	4572	4704	4650	4747	4670	4673	4839	4691	4528	4515	4608	4465	4533	4476	4472	4630	4485	4324	4600	4738	4964	4364	4319	4387	4266	4261	4199	4579	4775	4748
4729	4552	4405	4509	4296	4525	4731	4644	4538	4359	4385	4636	4569	4647	4688	4742	4657	4498	4684	4712	4785	4584	4690	4586	4590	4722	4772	4574	4651	4650	4565	4775	4737	4455	4603	4538	4509	4435	4506	4710	4843	4710	4344	4334	4075	4098	4232	4413	4541	4703
4453	4373	4415	4507	4592	4577	4768	4521	4461	4455	4385	4580	4780	4728	4559	4779	4739	4680	4554	4721	4801	4681	4579	4494	4553	4650	4774	4719	4612	4537	4593	4522	4605	4542	4407	4562	4619	4526	4754	5061	4913	4710	4441	4135	4180	4078	4055	4415	4476	4584
4458	4495	4511	4626	4486	4649	4693	4627	4399	4509	4696	4732	4865	4652	4635	4723	4603	4592	4540	4674	4701	4638	4615	4593	4602	4631	4652	4640	4655	4539	4599	4572	4589	4580	4645	4606	4552	4654	4685	4893	4998	4863	4563	4492	4366	4139	4262	4548	4656	4689
4529	4439	4499	4609	4619	4545	4574	4624	4596	4745	4646	4647	4671	4469	4478	4561	4546	4548	4595	4727	4571	4499	4537	4584	4521	4621	4579	4528	4507	4636	4550	4534	4613	4616	4591	4438	4552	4499	4594	4879	4977	4810	4463	4436	4339	4219	4438	4599	4766	4792
4496	4504	4689	4661	4645	4515	4691	4545	4728	4793	4762	4726	4636	4644	4475	4503	4657	4519	4627	4625	4638	4543	4528	4591	4780	4531	4461	4487	4562	4644	4571	4518	4625	4727	4692	4683	4722	4628	4667	5114	4959	4600	4443	4297	4391	4221	4392	4601	4859	4917
4559	4646	4686	4667	4431	4496	4523	4643	4646	4660	4703	4662	4568	4467	4560	4513	4736	4632	4745	4604	4497	4497	4749	4703	4704	4664	4598	4613	4658	4843	4666	4552	4595	4760	4687	4600	4531	4680	4687	4891	4913	4662	4412	4314	4152	4019	4247	4606	4608	4657
4598	4655	4678	4479	4339	4435	4871	4744	4834	4801	4637	4662	4616	4478	4474	4554	4626	4716	4761	4615	4620	4690	4630	4710	4744	4652	4646	4567	4578	4601	4616	4551	4529	4610	4661	4646	4561	4625	4919	4869	5091	4806	4367	4166	4221	4033	4369	4645	4650	4716
4726	4591	4613	4243	4471	4574	4679	4872	4752	4763	4549	4644	4432	4695	4633	4690	4723	4538	4588	4643	4522	4533	4636	4664	4788	4706	4630	4602	4830	4642	4603	4742	4569	4726	4714	4621	4629	4571	4697	4944	4912	4740	4478	4373	4241	4278	4314	4757	4852	4694
4703	4493	4443	4379	4212	4637	4536	4500	4730	4513	4411	4626	4516	4534	4738	4825	4701	4618	4537	4388	4476	4681	4694	4597	4428	4571	4630	4533	4570	4821	4518	4552	4577	4414	4497	4481	4416	4540	4755	4779	4915	4713	4383	4451	4332	4293	4357	4681	4731	4860
4568	4404	4405	4258	4487	4575	4744	4686	4657	4600	4502	4475	4527	4477	4637	4600	4632	4598	4697	4451	4476	4546	4560	4583	4460	4553	4535	4735	4538	4597	4601	4449	4540	4561	4616	4584	4408	4509	4745	4758	4877	4637	4219	4363	4227	4249	4371	4645	4811	4760
4643	4457	4422	4600	4614	4589	4707	4499	4641	4605	4472	4627	4449	4730	4861	4662	4663	4446	4558	4737	4695	4668	4564	4662	4653	4702	4596	4547	4632	4645	4669	4762	4626	4637	4759	4617	4562	4521	4668	4948	5027	4822	4476	4293	4272	4174	4335	4636	4697	4689
4602	4630	4463	4462	4533	4601	4559	4539	4556	4443	4539	4539	4695	4682	4857	4661	4670	4743	4704	4530	4565	4562	4620	4624	4604	4721	4714	4696	4563	4569	4767	4611	4665	4665	4751	4667	4619	4652	4774	4889	5018	4843	4302	4385	4385	4279	4341	4786	4864	4891
4618	4495	4319	4516	4561	4799	4705	4704	4599	4627	4588	4669	4786	4659	4573	4508	4583	4584	4809	4666	4418	4450	4603	4535	4684	4835	4805	4670	4499	4585	4797	4658	4651	4665	4706	4804	4625	4606	4705	4935	4935	4626	4280	4325	4204	4383	4473	4750	4773	5121
4483	4542	4580	4637	4790	4594	4738	4708	4894	4653	4676	4853	4784	4820	4681	4442	4475	4563	4663	4525	4597	4442	4471	4568	4772	4805	4608	4556	4696	4565	4725	4622	4507	4626	4747	4675	4637	4728	4848	4925	5039	4627	4464	4333	4553	4497	4604	4973	5054	5220
4587	4664	4553	4633	4605	4593	4617	4493	4714	4511	4633	4508	4680	4664	4537	4576	4538	4648	4402	4401	4556	4407	4584	4437	4623	4689	4442	4489	4608	4703	4632	4531	4548	4625	4750	4668	4654	4629	4728	5029	4988	4658	4572	4532	4567	4715	4653	4981	5009	5272
4674	4520	4601	4493	4466	4408	4394	4574	4520	4460	4554	4390	4426	4274	4368	4644	4673	4614	4529	4537	4410	4404	4564	4717	4587	4625	4574	4599	4613	4824	4812	4612	4720	4620	4789	4656	4450	4640	4562	4822	4863	4578	4482	4531	4277	4353	4293	4712	4760	4716
4575	4610	4606	4599	4358	4579	4640	4738	4684	4719	4559	4517	4606	4348	4400	4552	4595	4687	4689	4677	4523	4515	4669	4797	4670	4536	4537	4595	4674	4782	4719	4472	4464	4670	4620	4642	4477	4541	4757	4770	4718	4423	4263	4254	3977	4002	4160	4368	4247	4197
4673	4593	4592	4539	4725	4499	4597	4711	4771	4716	4711	4757	4569	4642	4660	4842	4753	4607	4784	4711	4773	4684	4615	4597	4655	4627	4553	4671	4890	4602	4547	4752	4631	4789	4781	4458	4595	4639	4762	4757	4666	4300	4338	4412	3945	3931	4090	4258	4026	3946
4598	4582	4643	4600	4533	4537	4715	4439	4528	4651	4656	4735	4668	4751	4914	4933	4771	4718	4581	4629	4735	4966	4658	4419	4441	4768	4728	4483	4617	4703	4503	4632	4683	4718	4846	4665	4740	4792	4638	4861	4607	4559	4539	4444	4365	4129	4125	4363	4287	3874
4683	4487	4436	4356	4372	4542	4562	4313	4277	4536	4384	4518	4637	4726	4793	4803	4886	4808	4597	4653	4645	4733	4696	4550	4394	4604	4767	4726	4489	4551	4560	4465	4889	4704	4705	4610	4840	4646	4599	4923	4478	4642	4617	4597	4385	4260	4401	4450	4326	4178
4599	4425	4381	4336	4632	4556	4589	4552	4554	4493	4589	4458	4657	4559	4548	4495	4731	4860	4926	4657	4548	4479	4652	4703	4563	4534	4850	4542	4406	4560	4709	4521	4682	4757	4510	4852	4603	4532	4620	4804	4686	4630	4659	4568	4514	4583	4663	4853	4850	4760
4516	4398	4418	4582	4662	4840	4687	4757	4725	4701	4716	4748	4573	4476	4403	4297	4524	4604	4826	4788	4545	4350	4540	4784	4817	4513	4614	4775	4542	4542	4582	4611	4525	4709	4690	4692	4717	4448	4716	4469	4762	4690	4813	4766	4879	4922	5091	5005	5279	5128
4599	4651	4734	4875	4858	4984	4859	4889	4908	4878	4786	4868	4778	4645	4724	4597	4480	4423	4650	4766	4643	4521	4540	4807	4756	4866	4496	4736	4746	4464	4792	4903	4485	4577	4767	4633	4807	4471	4681	4600	4743	4739	4723	4876	4865	5117	5217	5070	5074	5250
4650	4838	4881	4949	4586	4810	4793	4825	4823	4773	4644	4838	4884	4706	4793	4778	4594	4515	4501	4689	4816	4848	4712	4584	4770	4875	4676	4672	4895	4744	4658	4808	4700	4679	4858	4688	4733	4542	4667	4619	4600	4627	4714	4745	4901	4792	4768	4846	4719	4860
4616	4782	4876	4739	4662	4567	4546	4639	4565	4725	4606	4641	4679	4905	4971	4955	4831	4643	4508	4504	4761	4920	4846	4782	4621	4743	4771	4573	4779	4745	4586	4751	4778	4606	4644	4502	4681	4586	4596	4708	4587	4358	4553	4469	4696	4658	4655	4567	4465	4584
4868	4791	4538	4664	4558	4488	4549	4399	4366	4488	4532	4546	4570	4870	4940	5060	4966	4712	4600	4655	4671	4966	4899	4557	4529	4811	4820	4424	4651	4665	4510	4505	4705	4584	4552	4551	4531	4630	4737	4675	4425	4543	4629	4618	4566	4489	4620	4506	4682	4392
4746	4571	4486	4414	4588	4419	4544	4420	4340	4513	4410	4461	4656	4750	4743	4923	4849	4857	4623	4510	4643	4800	4729	4542	4379	4644	4814	4571	4401	4549	4505	4531	4681	4494	4533	4554	4510	4501	4567	4607	4623	4628	4708	4778	4652	4775	4705	4708	4620	4705
4820	4557	4565	4478	4506	4508	4592	4490	4469	4436	4234	4387	4491	4617	4648	4586	4705	4801	4709	4397	4334	4518	4790	4665	4465	4600	4836	4605	4297	4526	4505	4450	4627	4512	4408	4706	4507	4799	4503	4424	4650	4651	4632	4727	4768	4804	4793	4866	4594	4547
4772	4618	4557	4635	4593	4467	4591	4408	4404	4470	4373	4484	4338	4298	4290	4403	4547	4746	4725	4449	4367	4498	4728	4789	4621	4452	4577	4651	4392	4597	4680	4310	4502	4539	4580	4712	4532	4470	4474	4669	4502	4472	4433	4653	4693	4537	4619	4744	4718	4622
4802	4562	4548	4459	4505	4450	4496	4535	4434	4514	4385	4349	4307	4298	4476	4477	4764	4851	4700	4538	4344	4560	4809	4796	4559	4491	4691	4742	4558	4652	4661	4432	4623	4653	4540	4757	4596	4673	4549	4656	4454	4598	4546	4566	4490	4537	4609	4557	4593	4645
4733	4555	4305	4507	4368	4546	4518	4570	4659	4477	4390	4396	4404	4379	4377	4502	4731	4702	4826	4681	4420	4545	4891	4895	4617	4618	4628	4904	4602	4625	4698	4677	4669	4768	4704	4746	4569	4681	4737	4542	4550	4593	4532	4628	4724	4707	4511	4708	4588	4625
4783	4623	4357	4460	4477	4525	4604	4538	4592	4619	4386	4464	4487	4413	4338	4489	4600	4783	4877	4615	4555	4654	4858	4808	4685	4680	4809	4814	4536	4687	4831	4622	4644	4840	4759	4865	4708	4682	4711	4620	4528	4514	4665	4760	4526	4712	4732	4644	4503	4581
4720	4316	4290	4399	4433	4563	4540	4611	4552	4547	4528	4482	4668	4549	4598	4571	4677	4911	4880	4739	4553	4514	4809	4797	4625	4447	4723	4962	4621	4751	4766	4565	4719	4751	4704	4747	4529	4779	4817	4735	4651	4593	4643	4721	4709	4658	4507	4470	4446	4452
4668	4288	4299	4391	4451	4604	4637	4402	4466	4552	4583	4478	4554	4435	4440	4498	4609	4972	4925	4746	4436	4377	4688	4700	4487	4522	4651	4807	4431	4589	4700	4605	4639	4708	4501	4788	4605	4601	4843	4731	4592	4596	4483	4741	4619	4775	4675	4586	4423	4599
4720	4539	4316	4234	4402	4381	4326	4617	4452	4574	4478	4458	4486	4351	4401	4523	4643	4647	4933	4548	4447	4335	4859	5018	4587	4466	4572	4612	4604	4630	4736	4440	4551	4553	4536	4719	4606	4660	4635	4630	4709	4686	4753	4687	4679	4749	4613	4601	4510	4500
4709	4400	4459	4361	4420	4260	4417	4527	4473	4566	4524	4472	4579	4280	4433	4527	4706	4817	4802	4575	4344	4402	4804	4815	4569	4337	4741	4569	4477	4676	4564	4497	4708	4711	4379	4712	4540	4543	4598	4598	4579	4629	4591	4654	4563	4666	4623	4594	4625	4753
4837	4649	4428	4420	4379	4473	4535	4422	4358	4433	4385	4297	4311	4412	4481	4718	4867	4782	4568	4518	4455	4413	4791	4757	4551	4460	4635	4649	4459	4613	4600	4500	4737	4515	4456	4544	4527	4539	4340	4550	4490	4447	4455	4510	4468	4570	4696	4749	4653	4754
4768	4711	4632	4568	4452	4587	4473	4339	4302	4370	4334	4293	4311	4457	4516	4751	4799	4781	4591	4443	4479	4686	4955	4673	4457	4601	4786	4589	4508	4682	4650	4462	4729	4600	4658	4504	4455	4633	4444	4505	4471	4472	4495	4549	4548	4581	4517	4635	4755	4693
4921	4723	4825	4686	4646	4573	4414	4307	4204	4419	4406	4470	4470	4664	4785	4835	4870	4686	4496	4499	4643	4760	4810	4622	4485	4816	4805	4655	4577	4712	4394	4576	4789	4603	4739	4749	4636	4785	4662	4583	4524	4580	4494	4607	4592	4648	4560	4572	4795	4636
4868	4833	5007	4803	4804	4621	4625	4560	4470	4419	4462	4645	4685	4694	4921	4818	4782	4549	4502	4516	4754	4984	4779	4545	4688	4884	4645	4478	4663	4675	4659	4589	4859	4677	4848	4865	4912	4794	4580	4721	4605	4595	4374	4472	4493	4503	4675	4621	4638	4587
4763	4699	4935	4878	4748	4822	4670	4768	4750	4781	4799	4884	4903	4851	4936	4773	4597	4616	4522	4557	4922	4800	4660	4683	4775	4764	4711	4628	4872	4632	4511	4804	4547	4764	4815	4625	4898	4813	4703	4715	4798	4624	4577	4566	4685	4502	4639	4515	4538	4571
4502	4547	4591	4763	4710	4829	4965	4983	4974	4821	4921	4829	4992	4741	4703	4794	4568	4630	4783	4840	4735	4584	4434	4719	4878	4737	4483	4651	4936	4547	4592	4816	4425	4626	4699	4789	4883	4709	4800	4638	4745	4579	4758	4692	4669	4606	4661	4573	4683	4685
4654	4312	4427	4461	4565	4729	4796	4850	4952	5054	4807	4897	4813	4752	4642	4623	4695	4721	4834	4880	4514	4481	4460	4700	4702	4529	4530	4702	4736	4640	4566	4575	4594	4670	4775	4723	4804	4723	4735	4765	4861	4812	4830	4819	4733	4738	4649	4664	4757	4698
4654	4377	4468	4435	4506	4714	4772	4756	4820	4788	4478	4726	4661	4649	4534	4562	4695	4785	4799	4596	4438	4500	4490	4726	4568	4518	4583	4594	4410	4506	4773	4558	4533	4750	4553	4678	4596	4756	4801	4807	4618	4759	4841	4915	4626	4559	4607	4787	4752	4625
4843	4465	4577	4434	4540	4581	4651	4506	4639	4651	4554	4641	4474	4510	4798	4629	4846	4836	4458	4425	4350	4637	4578	4577	4500	4535	4720	4487	4511	4510	4564	4496	4669	4532	4612	4679	4677	4672	4702	4644	4466	4559	4560	4632	4698	4772	4626	4677	4750	4599
4551	4759	4800	4817	4606	4676	4758	4710	4696	4742	4660	4616	4757	4644	4837	4782	4567	4646	4430	4441	4463	4709	4650	4603	4518	4640	4698	4533	4605	4737	4540	4513	4448	4490	4499	4605	4498	4545	4559	4474	4397	4461	4593	4710	4597	4837	4600	4723	4796	4720
4620	4527	4647	4853	4812	4837	4846	4891	4877	4898	4734	4787	4780	4705	4774	4772	4589	4432	4520	4657	4642	4669	4609	4578	4820	4522	4522	4642	4691	4610	4523	4530	4469	4422	4609	4499	4693	4593	4593	4663	4494	4463	4633	4672	4641	4496	4595	4698	4793	4793
4647	4424	4500	4702	4601	4752	4819	4775	4854	4715	4531	4521	4527	4623	4673	4570	4608	4513	4796	4711	4592	4625	4572	4733	4735	4689	4650	4728	4614	4521	4528	4440	4478	4616	4553	4669	4604	4630	4617	4486	4542	4467	4549	4452	4545	4526	4568	4785	4644	4713
4809	4595	4535	4488	4763	4709	4542	4510	4492	4358	4368	4536	4454	4491	4770	4714	4748	4852	4625	4727	4683	4853	4710	4741	4634	4592	4754	4788	4524	4703	4479	4529	4603	4431	4631	4666	4656	4510	4533	4440	4442	4275	4421	4337	4436	4513	4535	4556	4625	4594
4826	4776	4783	4778	4595	4599	4663	4435	4354	4621	4696	4648	4763	4571	4695	4926	4795	4685	4695	4778	4685	4671	4658	4706	4629	4667	4826	4548	4532	4723	4648	4662	4627	4543	4613	4492	4632	4600	4572	4611	4369	4459	4462	4444	4378	4381	4556	4673	4676	4710
4726	4777	4742	4662	4721	4669	4710	4407	4794	4598	4811	4758	4793	4789	4779	4861	4706	4735	4660	4808	4773	4674	4577	4634	4858	4840	4621	4531	4684	4691	4675	4732	4627	4759	4794	4740	4850	4543	4742	4752	4552	4679	4474	4465	4447	4505	4618	4637	4679	4713
4768	4660	4578	4528	4511	4529	4491	4622	4568	4561	4598	4573	4653	4648	4798	4766	4689	4789	4848	4773	4684	4601	4608	4761	4771	4687	4672	4809	4759	4642	4744	4620	4626	4809	4642	4723	4911	4812	4573	4697	4761	4613	4505	4461	4596	4462	4458	4433	4503	4602
4794	4676	4687	4588	4522	4564	4519	4427	4624	4521	4452	4598	4668	4618	4723	4762	4799	4752	4769	4728	4650	4880	4836	4771	4678	4677	4665	4588	4632	4643	4703	4730	4687	4750	4820	4868	4769	4824	4726	4787	4667	4734	4648	4610	4537	4559	4619	4522	4643	4564
4819	4577	4711	4603	4612	4557	4467	4582	4610	4706	4762	4761	4845	4817	4705	4679	4726	4734	4550	4699	4750	4716	4626	4606	4748	4653	4736	4755	4624	4616	4767	4780	4735	4645	4689	4774	4804	4935	4838	4992	4697	4728	4603	4578	4635	4748	4698	4759	4557	4666
4657	4392	4429	4359	4444	4511	4474	4563	4816	4871	4703	4866	4655	4694	4761	4729	4727	4651	4831	4753	4587	4616	4633	4532	4656	4612	4814	4876	4693	4643	4683	4604	4641	4612	4654	4703	4822	4704	4779	4735	4748	4803	4694	4548	4784	4696	4782	4696	4694	4715
4755	4515	4532	4569	4448	4379	4605	4600	4806	4711	4756	4706	4768	4696	4806	4777	4779	4760	4675	4776	4559	4666	4613	4658	4687	4724	4673	4636	4523	4681	4664	4656	4556	4653	4618	4735	4744	4882	4919	4814	4849	4953	4874	4907	4865	4717	4629	4643	4758	4648
4550	4376	4378	4558	4532	4731	4642	4709	4715	4785	4801	4755	4886	4791	4660	4691	4716	4811	4639	4665	4633	4603	4671	4554	4522	4772	4684	4557	4716	4480	4508	4431	4381	4564	4746	4670	4672	4779	4724	4765	4664	4770	4664	4744	4761	4778	4661	4686	4571	4657
4663	4311	4309	4543	4517	4691	4602	4675	4739	4610	4790	4585	4720	4608	4676	4622	4573	4765	4711	4622	4548	4692	4634	4674	4671	4468	4531	4569	4578	4536	4482	4492	4462	4489	4581	4642	4618	4429	4557	4737	4708	4755	4797	4729	4738	4799	4666	4600	4534	4694
4612	4472	4438	4556	4583	4755	4654	4758	4812	4884	4780	4834	4666	4620	4602	4573	4620	4641	4584	4641	4618	4606	4591	4540	4587	4582	4435	4562	4455	4465	4548	4507	4468	4617	4440	4566	4502	4478	4654	4574	4543	4599	4545	4617	4555	4743	4687	4861	4705	4652
4516	4595	4518	4653	4418	4681	4674	4719	4828	4913	4707	4794	4641	4590	4468	4787	4577	4646	4582	4570	4600	4602	4630	4628	4673	4575	4472	4508	4565	4465	4636	4387	4421	4405	4417	4340	4465	4403	4493	4409	4526	4619	4664	4622	4487	4732	4762	4745	4662	4688
4636	4590	4564	4598	4822	4748	4779	4846	4833	4749	4713	4674	4592	4522	4726	4516	4657	4535	4754	4696	4504	4401	4566	4500	4556	4662	4584	4599	4648	4456	4461	4433	4341	4330	4331	4265	4309	4466	4403	4453	4542	4455	4569	4591	4560	4552	4740	4650	4651	4588
4597	4546	4498	4444	4675	4754	4723	4854	4699	4738	4796	4663	4656	4637	4563	4472	4657	4668	4533	4626	4539	4568	4552	4581	4605	4640	4498	4527	4510	4398	4438	4351	4326	4266	4319	4227	4398	4409	4397	4470	4497	4364	4635	4548	4644	4858	4711	4695	4675	4717
4718	4583	4576	4826	4636	4703	4613	4670	4823	4600	4657	4565	4524	4614	4422	4593	4565	4711	4540	4655	4650	4568	4567	4510	4535	4595	4587	4576	4443	4549	4318	4399	4393	4319	4304	4331	4308	4343	4346	4452	4473	4402	4430	4548	4610	4755	4664	4706	4654	4567
4630	4656	4667	4803	4802	4675	4838	4701	4669	4716	4712	4714	4610	4590	4452	4470	4556	4705	4773	4576	4619	4673	4648	4631	4447	4396	4480	4467	4462	4571	4496	4442	4412	4484	4312	4381	4237	4317	4396	4375	4333	4587	4474	4559	4464	4335	4492	4507	4603	4592
4609	4500	4705	4653	4848	4750	4697	4734	4691	4767	4651	4750	4538	4542	4598	4483	4543	4566	4537	4618	4623	4581	4666	4463	4563	4669	4463	4518	4499	4602	4533	4546	4427	4486	4562	4498	4438	4324	4357	4391	4445	4342	4361	4438	4418	4433	4564	4651	4697	4678
4568	4542	4731	4635	4763	4634	4741	4822	4790	4811	4706	4666	4476	4435	4586	4578	4613	4602	4534	4642	4544	4439	4643	4507	4548	4549	4574	4573	4689	4679	4575	4523	4514	4499	4476	4447	4447	4295	4393	4397	4434	4298	4408	4597	4546	4586	4746	4779	4690	4708
4557	4744	4851	4792	4714	4781	4785	4802	4850	4771	4548	4535	4563	4545	4416	4595	4483	4639	4667	4556	4548	4620	4504	4664	4511	4679	4695	4596	4722	4598	4513	4564	4618	4499	4516	4340	4518	4420	4496	4539	4454	4410	4486	4461	4602	4743	4797	4851	4868	5008
4687	4679	4700	4820	4643	4882	4779	4691	4638	4608	4611	4503	4524	4335	4432	4641	4619	4649	4554	4559	4534	4709	4614	4566	4660	4792	4652	4630	4643	4549	4603	4493	4617	4436	4498	4519	4409	4545	4561	4553	4412	4393	4576	4618	4537	4704	4927	4878	5065	5255
4743	4683	4920	4837	4663	4763	4656	4698	4604	4461	4488	4669	4566	4466	4478	4476	4532	4568	4606	4644	4676	4616	4556	4705	4672	4679	4667	4724	4661	4551	4571	4638	4697	4620	4592	4662	4608	4576	4470	4485	4485	4486	4483	4582	4716	4639	4652	4618	4775	4727
4679	4756	4801	4921	4814	4614	4670	4602	4546	4470	4569	4451	4575	4524	4568	4548	4662	4601	4501	4659	4690	4522	4749	4619	4681	4743	4710	4589	4680	4782	4582	4660	4643	4634	4576	4470	4636	4406	4455	4341	4472	4628	4599	4676	4581	4699	4439	4499	4327	4366
4733	4748	4825	4901	4738	4703	4694	4564	4698	4681	4456	4436	4599	4580	4486	4557	4561	4707	4708	4674	4594	4690	4616	4689	4620	4624	4498	4606	4685	4822	4836	4797	4762	4785	4725	4638	4520	4521	4454	4493	4511	4727	4798	4543	4498	4328	4179	4163	4010	4147
4825	4854	4829	4826	4699	4773	4628	4511	4634	4678	4497	4530	4621	4588	4536	4527	4525	4595	4690	4761	4774	4705	4715	4787	4721	4666	4656	4826	4906	4872	4911	4686	4763	4591	4565	4525	4584	4401	4440	4516	4799	4686	4853	4512	4420	4260	4063	3996	4047	4131
4719	4662	4719	4642	4748	4600	4534	4545	4515	4473	4451	4383	4407	4476	4488	4540	4580	4682	4597	4739	4731	4791	4759	4805	4717	4825	4800	4736	4861	4694	4737	4765	4761	4654	4793	4652	4479	4500	4564	4625	4785	4723	4827	4507	4317	4150	4216	4220	4178	4258
4705	4734	4729	4836	4655	4678	4636	4577	4451	4451	4430	4526	4510	4578	4499	4669	4596	4742	4701	4791	4819	4715	4950	4867	4887	4874	4760	4881	4675	4791	4718	4720	4669	4692	4718	4560	4651	4573	4643	4599	4700	4738	4471	4250	4196	4113	3995	4164	4389	4573
4695	4586	4688	4606	4727	4705	4635	4426	4445	4437	4341	4381	4545	4560	4696	4719	4726	4734	4729	4748	4900	4869	4837	4806	4819	4756	4660	4790	4679	4656	4700	4559	4592	4717	4796	4706	4521	4524	4603	4709	4742	4526	4286	4229	4181	4013	4138	4476	4599	4904
4684	4684	4709	4701	4574	4577	4509	4351	4510	4419	4350	4380	4570	4462	4673	4725	4696	4658	4902	4840	4900	4946	4884	4816	4872	4801	4697	4597	4530	4700	4657	4694	4642	4873	4738	4773	4475	4595	4582	4576	4633	4346	4086	4064	4151	4075	4281	4563	4686	4969
4585	4564	4617	4636	4708	4628	4539	4548	4471	4412	4411	4530	4659	4508	4667	4636	4644	4637	4807	4912	4822	4878	4820	4740	4807	4714	4584	4465	4593	4574	4746	4714	4662	4620	4732	4686	4687	4522	4566	4682	4619	4315	4069	4075	4159	4018	4242	4599	4903	5066
4711	4622	4827	4692	4647	4621	4433	4436	4323	4423	4468	4455	4654	4540	4639	4586	4612	4752	4817	4821	4852	4720	4598	4851	4723	4808	4667	4636	4654	4746	4711	4699	4680	4666	4622	4623	4438	4421	4491	4687	4659	4364	4133	4191	4278	4206	4455	4583	4930	5262
4714	4541	4644	4668	4472	4459	4427	4455	4449	4476	4406	4452	4466	4412	4479	4571	4713	4769	4853	4801	4799	4774	4719	4715	4745	4871	4696	4717	4868	4619	4612	4582	4648	4562	4604	4545	4482	4554	4709	4619	4639	4506	4181	4262	4228	4343	4450	4624	4819	5048
4797	4428	4622	4606	4531	4380	4427	4422	4449	4467	4460	4503	4405	4515	4539	4684	4668	4752	4738	4708	4829	4768	4651	4763	4748	4676	4756	4766	4668	4736	4524	4354	4547	4708	4630	4610	4483	4466	4555	4811	4758	4605	4297	4248	4304	4194	4366	4610	4759	4870
4682	4562	4583	4599	4479	4597	4429	4455	4529	4344	4413	4427	4597	4561	4553	4773	4723	4693	4690	4715	4640	4592	4707	4719	4677	4726	4680	4727	4478	4642	4591	4531	4655	4606	4566	4722	4437	4685	4639	4734	4626	4553	4358	4270	4258	4179	4319	4539	4795	4887
4625	4537	4645	4517	4480	4554	4480	4621	4510	4421	4430	4474	4486	4583	4573	4700	4672	4670	4630	4573	4683	4670	4616	4949	4758	4648	4659	4527	4487	4527	4454	4580	4591	4622	4839	4579	4619	4579	4787	4797	4760	4527	4300	4118	4045	4005	4240	4534	4820	4991
4477	4490	4482	4618	4423	4558	4494	4422	4430	4400	4362	4588	4459	4591	4552	4573	4559	4725	4510	4569	4547	4697	4736	4869	4551	4666	4674	4539	4432	4491	4444	4661	4528	4638	4525	4730	4701	4719	4752	4899	4593	4504	4221	4109	4011	3861	4219	4497	4677	4841
4442	4599	4539	4658	4455	4524	4572	4467	4535	4495	4528	4467	4415	4560	4492	4521	4504	4513	4518	4633	4622	4625	4576	4445	4539	4596	4547	4453	4442	4595	4535	4549	4584	4608	4662	4709	4619	4473	4665	4822	4632	4445	4345	4183	3965	4052	4186	4462	4797	5028
4418	4400	4581	4714	4473	4590	4488	4534	4492	4448	4551	4560	4567	4468	4502	4420	4430	4623	4523	4598	4661	4608	4496	4469	4470	4432	4629	4530	4531	4552	4492	4572	4529	4622	4602	4397	4303	4457	4571	4804	4545	4438	4277	4336	4212	4116	4195	4658	4874	5159
4447	4573	4532	4508	4497	4488	4579	4645	4695	4568	4462	4550	4475	4372	4535	4417	4565	4635	4633	4735	4566	4517	4427	4440	4476	4555	4552	4483	4554	4630	4462	4533	4451	4459	4598	4337	4329	4402	4603	4844	4756	4520	4333	4310	4330	4328	4385	4750	4976	5196
4411	4602	4724	4511	4640	4643	4765	4513	4616	4624	4473	4487	4337	4361	4318	4490	4503	4637	4638	4500	4569	4491	4415	4571	4504	4555	4678	4520	4568	4487	4578	4564	4532	4572	4344	4483	4347	4409	4647	4756	4749	4601	4450	4356	4461	4436	4542	4828	5156	5329
4523	4445	4587	4509	4418	4642	4703	4578	4702	4651	4477	4530	4412	4370	4319	4449	4511	4424	4417	4482	4432	4386	4549	4507	4568	4582	4613	4394	4546	4493	4538	4516	4495	4527	4573	4477	4403	4463	4539	4807	4821	4650	4406	4428	4297	4416	4598	4996	5229	5348
4495	4511	4456	4486	4518	4663	4853	4746	4609	4699	4621	4585	4480	4312	4509	4424	4477	4452	4460	4522	4306	4505	4539	4466	4526	4549	4505	4444	4374	4410	4291	4499	4498	4406	4493	4498	4454	4609	4717	4927	4764	4711	4545	4400	4393	4178	4351	4829	5061	5210
4467	4362	4438	4421	4541	4673	4714	4808	4778	4737	4576	4510	4608	4571	4579	4292	4511	4364	4291	4388	4433	4427	4684	4448	4472	4419	4664	4353	4380	4340	4288	4330	4437	4413	4594	4525	4499	4550	4741	4794	4714	4766	4586	4382	4312	4005	4135	4337	4442	4649
4342	4478	4282	4568	4617	4688	4696	4634	4540	4615	4523	4561	4622	4569	4453	4468	4361	4245	4276	4346	4554	4466	4516	4582	4477	4460	4260	4344	4270	4351	4495	4519	4458	4522	4500	4504	4523	4452	4608	4792	4707	4721	4613	4385	4072	4041	4234	4088	4161	4203
4429	4296	4332	4478	4674	4733	4498	4712	4557	4540	4617	4618	4652	4558	4481	4366	4356	4345	4354	4441	4402	4471	4453	4428	4455	4372	4225	4388	4249	4405	4388	4406	4513	4513	4506	4654	4570	4485	4441	4657	4722	4911	4702	4445	4428	4334	4154	4186	4074	4041
4382	4221	4549	4528	4462	4571	4636	4694	4516	4753	4769	4722	4581	4669	4507	4432	4327	4338	4410	4494	4359	4485	4467	4331	4422	4306	4436	4363	4473	4278	4517	4662	4628	4617	4496	4707	4504	4443	4555	4511	4687	4784	4757	4731	4686	4610	4380	4235	4214	4113
4278	4276	4438	4363	4441	4418	4532	4639	4459	4753	4726	4678	4609	4456	4583	4470	4410	4408	4438	4482	4516	4423	4475	4525	4419	4323	4446	4322	4531	4493	4540	4681	4580	4627	4600	4503	4438	4443	4403	4486	4645	4921	4919	4881	4977	4857	4797	4455	4574	4455
4444	4279	4417	4397	4468	4417	4365	4546	4591	4684	4747	4699	4576	4478	4391	4538	4546	4621	4573	4649	4518	4613	4507	4354	4373	4430	4540	4454	4458	4511	4554	4449	4650	4500	4547	4339	4506	4621	4542	4519	4713	4814	4882	4896	4982	5096	5038	4752	4819	4803
4493	4380	4368	4418	4577	4393	4455	4446	4647	4628	4701	4680	4577	4587	4696	4723	4585	4588	4691	4534	4536	4730	4484	4635	4472	4648	4466	4740	4657	4592	4679	4514	4511	4575	4586	4509	4714	4538	4763	4734	4788	4798	4836	4912	4903	5045	4877	5106	4901	4827
4619	4253	4388	4402	4273	4233	4414	4471	4522	4498	4636	4609	4565	4569	4609	4651	4663	4688	4622	4615	4505	4404	4542	4575	4583	4698	4704	4694	4808	4609	4618	4526	4594	4656	4545	4658	4575	4749	4749	4759	4808	4626	4735	4701	4731	4865	4785	4824	4840	4835
4446	4312	4460	4260	4195	4335	4448	4315	4550	4678	4559	4452	4539	4704	4699	4896	4818	4817	4639	4598	4567	4360	4660	4681	4733	4675	4692	4766	4689	4683	4629	4610	4602	4582	4709	4723	4727	4844	4881	4911	4902	4825	4640	4518	4513	4570	4340	4365	4598	4529
4686	4438	4440	4263	4403	4315	4436	4364	4546	4507	4461	4511	4533	4585	4660	4635	4805	4681	4678	4540	4644	4584	4671	4615	4772	4781	4943	4714	4602	4629	4494	4619	4549	4797	4723	4689	4766	4764	4778	4678	4705	4717	4600	4387	4281	4351	4322	4298	4237	4386
4570	4565	4416	4365	4257	4343	4494	4486	4283	4246	4468	4451	4672	4760	4574	4786	4643	4599	4551	4696	4554	4765	4809	4815	4840	4796	4788	4800	4578	4814	4506	4625	4632	4704	4821	4803	4785	4784	4676	4535	4541	4543	4485	4404	4339	4357	4100	4186	4130	4356
4625	4480	4366	4371	4253	4289	4396	4336	4370	4298	4245	4471	4571	4398	4472	4661	4612	4585	4564	4711	4585	4684	4670	4676	4904	4661	4812	4776	4649	4552	4667	4637	4616	4666	4666	4711	4757	4639	4619	4409	4583	4465	4292	4313	4395	4267	4146	4434	4348	4385
4591	4458	4380	4403	4358	4564	4405	4413	4405	4462	4382	4590	4536	4501	4564	4567	4540	4559	4506	4579	4628	4706	4662	4711	4759	4641	4615	4604	4672	4534	4747	4693	4735	4710	4787	4551	4569	4610	4580	4503	4361	4143	4320	4246	4200	4109	4256	4178	4445	4540
4535	4377	4229	4457	4398	4543	4397	4192	4270	4303	4452	4288	4440	4288	4306	4540	4430	4548	4601	4652	4509	4647	4557	4667	4593	4723	4620	4584	4643	4481	4744	4658	4721	4634	4709	4649	4618	4466	4394	4363	4275	4427	4253	4244	4162	4106	4351	4432	4553	4393
4480	4326	4437	4553	4493	4556	4426	4439	4395	4427	4384	4477	4494	4451	4329	4304	4341	4573	4416	4582	4612	4608	4517	4483	4465	4608	4615	4635	4605	4564	4749	4692	4709	4540	4587	4565	4394	4344	4262	4302	4367	4255	4324	4416	4428	4382	4327	4463	4730	4839
4324	4316	4304	4468	4537	4428	4368	4375	4495	4474	4493	4500	4449	4406	4375	4295	4363	4520	4507	4690	4506	4437	4418	4413	4544	4412	4419	4517	4604	4661	4641	4697	4501	4540	4512	4379	4491	4297	4301	4259	4325	4344	4370	4477	4520	4653	4590	4626	4765	4754
4373	4173	4322	4429	4453	4455	4427	4364	4444	4480	4536	4471	4567	4529	4358	4364	4397	4326	4591	4567	4590	4489	4495	4473	4441	4408	4483	4313	4592	4508	4563	4555	4541	4456	4396	4312	4338	4337	4310	4400	4457	4569	4421	4672	4545	4724	4625	4708	4815	4860
4386	4218	4337	4412	4525	4420	4434	4435	4507	4631	4755	4699	4628	4626	4436	4540	4501	4584	4677	4491	4514	4287	4278	4345	4305	4445	4457	4252	4564	4705	4567	4497	4462	4294	4319	4390	4402	4267	4481	4346	4719	4501	4678	4619	4777	4690	4660	4750	4732	4717
4391	4245	4281	4166	4363	4326	4345	4488	4660	4630	4674	4471	4534	4552	4452	4540	4645	4540	4540	4484	4600	4312	4457	4314	4427	4369	4547	4586	4483	4535	4592	4664	4423	4354	4583	4295	4430	4343	4455	4554	4700	4703	4883	4618	4850	4781	4738	4679	4589	4567
4308	4263	4206	4236	4293	4192	4362	4343	4460	4571	4744	4722	4572	4595	4502	4741	4702	4830	4550	4626	4624	4527	4468	4556	4413	4441	4515	4561	4411	4485	4534	4429	4450	4437	4489	4374	4376	4638	4476	4448	4608	4777	4675	4793	4770	4663	4630	4637	4520	4382
4516	4293	4374	4260	4204	4114	4341	4480	4514	4500	4558	4514	4588	4435	4537	4689	4795	4829	4668	4694	4626	4427	4522	4528	4541	4404	4510	4486	4455	4550	4575	4379	4508	4476	4419	4512	4459	4588	4568	4691	4495	4670	4742	4698	4610	4666	4577	4445	4481	4523
4474	4348	4303	4249	4217	4355	4325	4385	4502	4482	4538	4513	4526	4536	4677	4755	4913	4718	4684	4541	4545	4414	4514	4498	4512	4628	4556	4648	4671	4507	4627	4601	4391	4437	4362	4588	4511	4627	4644	4605	4759	4730	4659	4566	4603	4625	4359	4354	4423	4436
4477	4309	4444	4254	4159	4368	4273	4361	4379	4345	4388	4465	4368	4542	4784	4655	4749	4690	4497	4520	4539	4588	4659	4653	4710	4756	4729	4690	4610	4540	4359	4508	4610	4462	4503	4632	4535	4661	4784	4701	4738	4565	4464	4670	4483	4368	4424	4466	4359	4413
4367	4390	4316	4278	4216	4416	4362	4329	4440	4371	4262	4402	4378	4451	4636	4652	4635	4625	4547	4618	4451	4530	4646	4505	4738	4874	4768	4544	4503	4562	4598	4469	4449	4542	4548	4560	4602	4759	4718	4602	4683	4512	4507	4461	4456	4452	4352	4445	4491	4457
4463	4412	4388	4385	4319	4408	4284	4440	4380	4363	4378	4369	4263	4385	4407	4533	4600	4446	4408	4418	4453	4356	4409	4508	4578	4587	4654	4600	4531	4411	4422	4359	4466	4541	4472	4571	4582	4542	4512	4516	4403	4394	4429	4465	4437	4394	4496	4483	4592	4536
4406	4395	4363	4460	4365	4324	4526	4493	4388	4343	4310	4263	4270	4500	4378	4524	4479	4528	4351	4470	4316	4363	4385	4477	4611	4453	4531	4408	4503	4237	4349	4363	4551	4433	4353	4558	4454	4532	4524	4467	4377	4516	4528	4407	4349	4443	4489	4472	4536	4562
4396	4276	4107	4297	4334	4337	4468	4643	4433	4426	4456	4417	4383	4408	4387	4516	4480	4588	4315	4290	4368	4522	4418	4495	4360	4392	4397	4416	4472	4254	4291	4309	4225	4374	4459	4460	4509	4649	4454	4563	4610	4479	4392	4487	4448	4559	4498	4524	4548	4324
4335	4159	4194	4214	4333	4376	4534	4597	4463	4332	4415	4377	4505	4556	4572	4540	4356	4345	4496	4269	4281	4310	4592	4414	4317	4408	4318	4409	4355	4400	4250	4248	4386	4404	4243	4530	4449	4447	4556	4550	4546	4569	4466	4442	4532	4322	4505	4524	4443	4369
4453	4280	4219	4170	4184	4217	4343	4485	4249	4497	4390	4359	4664	4760	4614	4589	4602	4536	4477	4494	4515	4500	4486	4499	4443	4512	4320	4444	4161	4344	4260	4296	4412	4421	4295	4574	4633	4551	4466	4682	4595	4498	4658	4551	4538	4526	4400	4495	4477	4303
4336	4386	4212	4229	4140	4373	4250	4431	4355	4235	4289	4587	4564	4632	4643	4709	4489	4489	4507	4571	4600	4551	4467	4522	4450	4422	4377	4387	4319	4260	4467	4439	4553	4515	4583	4724	4600	4635	4556	4390	4553	4305	4520	4363	4394	4422	4428	4435	4413	4439
4400	4380	4145	4204	4287	4376	4267	4367	4253	4318	4354	4463	4462	4569	4582	4593	4460	4477	4472	4455	4490	4728	4497	4667	4468	4579	4491	4364	4446	4486	4547	4521	4589	4728	4711	4656	4685	4683	4520	4502	4492	4578	4349	4416	4345	4338	4286	4336	4389	4350
4386	4311	4245	4130	4322	4319	4409	4353	4253	4265	4175	4264	4269	4543	4543	4492	4458	4470	4461	4446	4582	4527	4717	4563	4537	4367	4436	4324	4372	4413	4503	4548	4555	4652	4600	4724	4586	4574	4356	4431	4284	4251	4316	4438	4279	4185	4259	4345	4322	4495
4465	4389	4276	4285	4380	4286	4460	4390	4209	4429	4329	4318	4349	4433	4435	4485	4337	4347	4412	4540	4473	4473	4543	4557	4475	4424	4361	4239	4326	4320	4558	4420	4586	4498	4650	4547	4432	4326	4502	4407	4300	4325	4395	4348	4457	4397	4192	4470	4498	4725
4330	4221	4227	4286	4410	4442	4406	4368	4318	4332	4297	4387	4422	4373	4427	4358	4295	4276	4275	4298	4432	4487	4501	4524	4369	4336	4270	4443	4302	4326	4377	4539	4505	4683	4535	4507	4363	4486	4338	4351	4276	4295	4460	4303	4443	4441	4459	4471	4618	4747
4311	4160	4014	4152	4388	4351	4416	4313	4422	4118	4289	4443	4542	4506	4377	4294	4342	4285	4245	4297	4334	4386	4478	4408	4319	4336	4212	4419	4411	4464	4389	4422	4527	4444	4390	4399	4539	4303	4339	4425	4271	4459	4309	4399	4578	4586	4477	4722	4601	4704
4258	4103	4063	4242	4381	4322	4372	4427	4297	4359	4343	4473	4506	4452	4520	4406	4279	4362	4329	4425	4570	4503	4501	4474	4371	4365	4353	4378	4349	4309	4425	4377	4551	4506	4478	4560	4387	4368	4342	4396	4334	4463	4403	4597	4498	4492	4674	4677	4613	4597
4413	4158	4098	4095	4141	4414	4173	4302	4383	4323	4370	4395	4640	4431	4373	4369	4412	4480	4457	4492	4499	4706	4487	4581	4376	4319	4270	4330	4422	4351	4502	4527	4599	4534	4476	4412	4474	4459	4577	4356	4455	4369	4422	4446	4456	4529	4594	4583	4645	4513
4468	4211	4084	4113	4228	4339	4367	4303	4385	4355	4421	4406	4572	4488	4526	4585	4524	4421	4479	4611	4617	4679	4587	4549	4566	4331	4419	4419	4499	4832	4604	4552	4541	4726	4715	4673	4658	4616	4647	4457	4617	4448	4368	4359	4523	4505	4500	4566	4510	4768
4251	4183	4156	4207	4371	4272	4276	4132	4251	4307	4502	4468	4395	4563	4457	4495	4435	4510	4392	4612	4657	4646	4670	4675	4365	4490	4529	4410	4551	4536	4710	4851	4770	4739	4791	4697	4641	4533	4532	4442	4421	4359	4511	4344	4530	4433	4490	4659	4519	4687
4302	4218	4185	4290	4359	4376	4446	4316	4153	4322	4500	4409	4499	4482	4423	4388	4466	4432	4352	4594	4607	4615	4633	4497	4418	4496	4347	4376	4562	4605	4578	4540	4597	4566	4651	4462	4348	4384	4412	4486	4210	4289	4423	4487	4410	4501	4496	4484	4499	4689
4363	4185	4177	4201	4379	4423	4685	4338	4291	4392	4381	4514	4607	4467	4569	4301	4432	4282	4278	4421	4533	4495	4591	4437	4476	4361	4305	4390	4349	4498	4319	4460	4357	4272	4325	4302	4335	4282	4160	4250	4093	4386	4303	4456	4472	4577	4462	4566	4528	4603
4327	4292	4186	4268	4309	4385	4485	4518	4471	4483	4498	4464	4410	4520	4390	4412	4265	4183	4210	4356	4401	4446	4481	4431	4257	4152	4217	4055	4222	4193	4457	4444	4517	4473	4394	4530	4411	4281	4363	4291	4256	4300	4396	4302	4440	4418	4351	4579	4571	4661
4444	4235	4164	4274	4295	4333	4423	4494	4432	4363	4478	4478	4436	4509	4560	4416	4339	4311	4335	4395	4356	4489	4414	4389	4278	4168	4068	4167	4183	4345	4599	4594	4709	4687	4767	4654	4721	4715	4584	4570	4431	4417	4529	4420	4452	4588	4446	4434	4652	4733
4392	4284	4163	4274	4308	4166	4201	4302	4455	4330	4425	4499	4551	4495	4460	4332	4371	4337	4480	4286	4468	4568	4498	4409	4311	4112	4251	4232	4217	4465	4628	4595	4777	4939	4857	4753	4793	4541	4650	4552	4363	4484	4492	4386	4269	4456	4616	4443	4546	4614
4226	4069	4131	4416	4415	4255	4170	4185	4231	4245	4341	4436	4415	4514	4566	4494	4377	4270	4357	4402	4401	4496	4714	4412	4358	4371	4277	4513	4465	4514	4587	4544	4570	4590	4628	4820	4431	4595	4463	4442	4350	4440	4492	4354	4381	4403	4563	4499	4662	4434
4155	3804	4166	4479	4411	4355	4416	4269	4380	4190	4210	4324	4393	4485	4455	4469	4249	4253	4352	4515	4403	4515	4517	4469	4342	4472	4417	4506	4413	4560	4534	4492	4410	4354	4463	4638	4344	4417	4304	4197	4350	4295	4541	4372	4312	4416	4532	4590	4448	4338
4139	3882	4168	4490	4610	4515	4353	4319	4329	4268	4113	4408	4385	4422	4471	4276	4228	4302	4347	4227	4557	4531	4585	4395	4459	4322	4392	4519	4505	4294	4325	4387	4384	4313	4412	4428	4259	4275	4261	4302	4181	4177	4472	4488	4332	4286	4663	4618	4454	4391
4091	4000	4143	4463	4589	4292	4322	4339	4402	4253	4246	4261	4545	4177	4625	4308	4199	4207	4322	4362	4325	4491	4603	4429	4269	4278	4445	4505	4381	4269	4082	4238	4351	4253	4324	4419	4297	4084	4202	4167	4205	4199	4589	4758	4297	4427	4940	4846	4417	4366
4556	4080	4276	4487	4451	4127	4211	4387	4342	4287	4301	4294	4445	4418	4569	4410	4308	4431	4421	4233	4422	4477	4465	4441	4434	4301	4491	4576	4398	4216	4232	4209	4230	4124	4139	4329	4218	4035	4130	4199	4154	4513	4753	4627	4311	4415	4648	4748	4410	4388
4309	4100	4148	4374	4277	4112	4131	4335	4338	4186	4276	4450	4408	4483	4485	4512	4421	4309	4376	4325	4521	4461	4545	4468	4453	4451	4425	4656	4524	4377	4307	4356	4391	4263	4383	4624	4420	4352	4351	4463	4280	4578	4900	4635	4347	4397	4791	4677	4494	4403
4261	3895	4049	4478	4254	4161	4206	4267	4161	4113	4194	4279	4267	4478	4523	4390	4388	4415	4434	4413	4434	4573	4538	4458	4277	4335	4532	4705	4653	4498	4451	4576	4634	4528	4689	4729	4717	4575	4497	4454	4289	4540	4875	4471	4174	4350	4739	4757	4501	4384
4395	3932	4036	4557	4471	4178	4192	4223	4201	4177	4131	4260	4294	4306	4666	4379	4364	4306	4309	4558	4391	4522	4713	4536	4448	4536	4607	4591	4453	4452	4334	4540	4703	4462	4664	4754	4629	4330	4405	4436	4213	4271	4670	4517	4252	4309	4630	4672	4510	4334
4190	4090	4004	4402	4485	4159	4116	4229	4288	4247	4221	4273	4325	4448	4430	4466	4309	4329	4368	4183	4431	4494	4582	4483	4422	4458	4489	4478	4472	4272	4090	4378	4322	4273	4474	4573	4388	4288	4221	4242	4080	4281	4784	4424	4183	4442	4620	4599	4336	4273
4283	3908	4119	4450	4282	4204	4162	4374	4408	4210	4434	4335	4363	4395	4565	4592	4418	4363	4295	4290	4354	4525	4682	4385	4368	4318	4501	4620	4519	4236	4093	4201	4286	4409	4390	4592	4415	4238	4389	4459	4066	4267	4765	4548	4042	4423	4618	4642	4281	4192
4196	4031	4099	4251	4410	4027	4025	4172	4418	4270	4294	4314	4401	4550	4481	4570	4501	4394	4482	4340	4370	4335	4632	4425	4357	4428	4533	4535	4461	4321	4221	4408	4340	4357	4491	4646	4707	4430	4395	4479	4256	4372	4727	4473	4145	4223	4540	4662	4253	4293
4289	3928	4168	4492	4388	4186	4067	4336	4256	4253	4416	4409	4399	4395	4480	4493	4434	4474	4492	4402	4316	4468	4541	4438	4279	4461	4510	4615	4544	4302	4284	4420	4337	4243	4500	4784	4535	4424	4414	4437	4156	4336	4789	4564	4295	4142	4654	4502	4296	3927
4367	4067	4229	4481	4417	4148	4012	4221	4279	4283	4163	4250	4234	4332	4564	4463	4583	4532	4346	4407	4249	4331	4499	4572	4463	4412	4599	4615	4602	4440	4188	4232	4306	4349	4416	4613	4576	4362	4381	4366	4365	4633	4788	4496	4070	4178	4549	4521	4166	4207
4435	4056	4223	4417	4333	4177	4094	4216	4408	4170	4085	4247	4165	4125	4493	4485	4393	4393	4518	4349	4202	4281	4387	4284	4267	4447	4665	4667	4626	4438	4251	4345	4337	4240	4362	4679	4497	4399	4529	4388	4258	4516	4894	4617	4141	4198	4643	4587	4230	4240
4311	4211	4075	4376	4266	4129	3971	4247	4291	4256	4197	4309	4090	4251	4267	4463	4489	4443	4380	4259	4293	4391	4375	4318	4286	4472	4626	4676	4602	4374	4367	4453	4277	4089	4528	4499	4378	4385	4434	4497	4393	4588	5018	4728	4201	4176	4678	4539	4315	4302
4284	4100	4201	4553	4335	4038	4056	4183	4264	4352	4295	4219	4105	4098	4411	4390	4369	4573	4435	4300	4286	4234	4345	4374	4171	4412	4393	4642	4753	4395	4237	4423	4296	4336	4542	4550	4538	4254	4323	4387	4292	4540	4984	4629	4348	4215	4596	4721	4295	4183
4442	4071	4193	4710	4386	4020	3954	4010	4131	4142	4340	4249	4137	4119	4239	4342	4395	4508	4297	4293	4353	4461	4473	4445	4297	4353	4539	4746	4814	4491	4422	4462	4349	4227	4403	4620	4382	4240	4316	4488	4352	4588	5001	4709	4214	4402	4772	4670	4389	4218
4255	3959	4178	4517	4344	4073	3852	4005	4107	3965	4123	4261	4174	4092	4205	4203	4389	4456	4525	4415	4421	4475	4456	4412	4258	4461	4599	4803	4787	4479	4470	4430	4355	4316	4352	4672	4526	4238	4473	4449	4377	4549	5095	4764	4309	4271	4855	4846	4682	4357
4278	3880	4092	4580	4536	4171	3944	4103	4124	3960	4157	4272	4273	4117	4284	4231	4159	4418	4404	4516	4333	4390	4452	4301	4263	4375	4654	4714	4851	4562	4487	4612	4411	4348	4562	4551	4429	4282	4408	4465	4253	4534	4911	4823	4270	4412	4898	4995	4579	4384
4135	3807	4039	4589	4619	4114	4023	3978	4145	4074	4015	4226	4157	4218	4221	4151	4416	4257	4409	4414	4393	4502	4346	4249	4215	4388	4593	4755	4805	4662	4631	4668	4572	4347	4491	4592	4453	4140	4372	4442	4284	4523	4897	4667	4411	4559	4822	4800	4476	4410
4289	3890	3976	4409	4488	3993	3887	4120	4088	4105	4074	4223	4240	4250	4191	4160	4118	4383	4537	4524	4459	4730	4462	4321	4153	4305	4701	4794	4658	4571	4475	4729	4450	4511	4627	4712	4444	4294	4393	4446	4281	4525	4812	4743	4257	4389	4876	4886	4563	4366
4336	4036	3988	4378	4422	4004	3751	3968	4105	4098	4089	4193	4156	4251	4357	4343	4165	4381	4392	4457	4517	4501	4611	4369	4314	4374	4599	4810	4741	4663	4565	4572	4500	4564	4613	4707	4553	4408	4431	4523	4272	4492	4896	4649	4350	4473	4757	4853	4562	4343
4286	4015	4041	4490	4478	4071	4033	4044	4174	4052	4123	4222	4102	4226	4219	4328	4314	4272	4311	4447	4358	4739	4621	4476	4246	4373	4702	4686	4700	4411	4568	4653	4632	4620	4685	4797	4578	4342	4363	4396	4360	4582	5061	4673	4192	4195	4824	4764	4491	4300
4253	4081	4205	4417	4482	4123	3984	4160	4111	3990	4091	4237	4111	4360	4311	4233	4214	4272	4438	4362	4294	4457	4723	4518	4246	4333	4540	4697	4649	4403	4490	4512	4417	4356	4623	4736	4472	4234	4270	4432	4152	4406	4938	4499	4107	4274	4706	4755	4482	4293
4350	3962	4057	4503	4526	4151	4009	4041	4058	4096	4009	4085	4261	4145	4268	4257	4162	4310	4476	4212	4246	4358	4570	4490	4433	4308	4467	4670	4628	4337	4437	4517	4425	4493	4488	4728	4445	4174	4525	4359	4135	4586	4836	4635	4181	4335	4609	4633	4308	4236
4249	3895	3925	4364	4330	4260	4102	4220	4116	4030	4107	4233	4208	4281	4361	4407	4195	4240	4349	4213	4161	4423	4429	4533	4331	4439	4679	4562	4594	4278	4338	4516	4346	4330	4592	4714	4494	4476	4596	4427	4190	4682	4883	4562	4196	4322	4732	4677	4391	4211
4326	4024	3949	4332	4299	4116	4071	4191	4083	4197	4026	3976	4217	4211	4276	4324	4209	4299	4267	4193	4197	4245	4365	4341	4352	4363	4637	4614	4519	4282	4154	4322	4411	4388	4484	4681	4461	4275	4384	4471	4344	4524	4865	4709	4197	4258	4642	4473	4337	4259
4204	3997	3934	4471	4415	4043	4155	4198	4229	4066	4152	4176	4122	4247	4297	4320	4145	4308	4349	4205	4077	4192	4366	4203	4255	4284	4498	4593	4418	4313	4175	4222	4333	4105	4469	4628	4452	4271	4410	4436	4187	4597	4895	4690	4287	4330	4614	4664	4213	4119
4354	3916	4168	4459	4368	3991	3986	4384	4358	4233	4116	4092	3928	4172	4212	4359	4123	4119	4356	4102	4086	4254	4280	4115	3935	4261	4476	4647	4559	4347	4387	4431	4391	4192	4482	4568	4523	4284	4310	4433	4160	4514	5010	4651	4390	4421	4748	4653	4313	4193
4198	3969	3985	4533	4428	4108	3905	4242	4388	4330	4301	4207	4131	4123	4264	4324	4180	4190	4200	4229	4095	4278	4245	4193	4004	4233	4625	4738	4597	4289	4265	4456	4415	4322	4457	4669	4479	4457	4537	4354	4321	4641	4934	4743	4353	4444	4763	4738	4427	4303
4322	4043	4222	4372	4605	4191	3945	4142	4340	4308	4282	4304	4176	4088	4244	4265	4250	4242	4204	4156	4138	4203	4304	4094	3968	4158	4498	4763	4705	4502	4380	4525	4547	4295	4423	4539	4639	4409	4506	4424	4115	4520	4865	4791	4185	4482	4767	4719	4425	4363
4340	4082	4261	4417	4575	4308	3940	4011	4299	4288	4315	4301	4243	4169	4148	4144	4106	4146	4244	4233	4177	4208	4325	4222	3917	4083	4455	4629	4476	4494	4399	4587	4497	4416	4493	4583	4477	4287	4292	4386	4202	4467	4880	4699	4395	4574	4723	4905	4541	4369
4234	4043	4141	4725	4543	4326	4031	4248	4138	4054	4205	4348	4255	4158	4171	3925	4192	4128	4286	4073	4075	4270	4339	4110	4062	4022	4354	4458	4555	4393	4387	4525	4432	4331	4671	4701	4555	4431	4455	4478	4183	4460	4756	4706	4451	4492	4903	4778	4584	4380
4092	3909	4133	4346	4648	4316	3964	4281	4206	4145	4125	4248	4287	4293	4105	4181	4071	4219	4204	4264	4147	4183	4296	4072	4120	4116	4298	4469	4465	4522	4503	4616	4621	4613	4681	4824	4656	4398	4654	4394	4247	4401	4923	4720	4263	4303	4799	4587	4462	4496
4143	3850	3964	4381	4620	4300	4193	4187	4210	4059	4102	4244	4277	4255	4326	4242	4058	4177	4199	4276	4096	4221	4415	4180	4214	4218	4278	4459	4468	4304	4537	4540	4537	4462	4656	4801	4737	4393	4577	4456	4196	4428	4876	4633	4208	4348	4671	4611	4423	4276
4241	3862	4003	4364	4387	4441	4112	4089	4083	4036	3908	4139	4109	4317	4344	4207	4136	4210	4229	4132	3984	4098	4342	4177	4141	4262	4411	4554	4495	4393	4442	4453	4472	4440	4716	4834	4690	4591	4522	4631	4272	4530	4926	4535	4233	4355	4655	4744	4400	4256
4162	3895	3871	4298	4499	4259	3974	4188	4167	4100	3896	4024	4027	4187	4236	4236	4029	4116	4194	4075	3982	4109	4246	4030	4085	4169	4422	4487	4407	4435	4341	4234	4487	4242	4627	4624	4780	4504	4509	4680	4390	4556	4916	4544	4340	4467	4725	4767	4490	4245
4126	3786	4103	4295	4207	4043	3906	4196	4186	4056	4005	4073	4042	4027	4173	4250	4248	4170	4203	4148	4031	4268	4240	4237	4066	4179	4333	4464	4425	4292	4307	4339	4257	4209	4441	4590	4575	4367	4464	4568	4334	4586	5138	4901	4366	4366	4763	4624	4424	4280
4200	3843	3963	4256	4165	3849	3965	4166	4172	4132	4187	4094	3996	4026	4179	4204	4272	4226	4406	4151	4207	4338	4131	4057	4066	4326	4497	4482	4424	4274	4324	4478	4344	4357	4533	4707	4685	4472	4406	4407	4337	4557	4951	4638	4321	4265	4719	4736	4493	4185
4117	3844	3981	4227	4272	3792	3771	4023	4189	4115	3952	4167	4193	3973	4111	4330	4207	4228	4288	4263	4126	4223	4281	4275	3891	4116	4349	4563	4648	4390	4434	4498	4417	4345	4431	4664	4458	4456	4418	4403	4226	4493	5054	4716	4202	4384	4802	4857	4458	4292
4141	3873	3816	4238	4313	3975	3700	3858	4094	4004	4098	4038	3980	3967	3998	4175	4149	4205	4199	4292	4253	4399	4379	4255	4011	4115	4465	4662	4469	4331	4353	4557	4492	4289	4543	4741	4475	4408	4400	4359	4277	4406	4918	4579	4186	4447	4784	4800	4580	4494
4096	3798	3798	4299	4154	3919	3764	3846	4062	4019	4045	4057	4116	4121	4144	4309	4254	4237	4267	4140	4208	4431	4502	4322	4133	4168	4504	4597	4615	4317	4376	4532	4557	4465	4521	4816	4522	4297	4392	4413	4031	4323	4769	4499	4223	4238	4624	4660	4456	4330
4000	3721	3773	4196	4239	3877	3700	3763	3952	4010	3982	4036	4113	4182	4186	4142	4255	4221	4271	4308	4375	4503	4487	4304	4154	4229	4442	4607	4540	4338	4349	4501	4477	4390	4564	4564	4561	4319	4294	4315	4152	4298	4815	4508	3946	4187	4587	4661	4326	4270
4165	3738	3935	4221	4251	3885	3784	3816	3946	3956	3993	4018	4011	4119	4187	4249	4272	4247	4419	4153	4162	4337	4552	4468	4362	4218	4588	4612	4711	4360	4306	4370	4361	4340	4556	4782	4500	4362	4320	4326	4072	4363	4752	4477	4101	4240	4618	4622	4274	4070
4130	3893	3902	4142	4244	3996	3800	3840	4081	3839	3915	4051	4348	4087	4134	4214	4201	4211	4295	4347	4158	4391	4424	4379	4353	4365	4557	4670	4619	4474	4253	4337	4406	4340	4507	4735	4450	4213	4298	4477	4226	4489	4888	4644	4137	4272	4763	4633	4383	4190
4012	3710	3866	4111	4248	3975	3836	3904	4040	3869	3831	4186	4129	4110	4102	4321	4227	4230	4412	4201	4252	4405	4472	4252	4302	4396	4515	4701	4627	4548	4357	4358	4236	4283	4518	4627	4452	4234	4464	4447	4316	4482	4990	4744	4273	4434	4832	4660	4337	4326
4150	3795	3833	4218	4239	3864	4000	3899	4035	3955	3987	4115	4117	4052	4084	4243	4089	4274	4303	4267	4224	4371	4276	4206	4209	4366	4589	4606	4638	4308	4329	4358	4269	4191	4445	4563	4398	4231	4383	4362	4268	4419	4821	4681	4253	4361	4657	4759	4406	4236
4093	3826	3884	4186	4310	3976	3884	3883	4036	4013	4119	4006	4041	4109	4081	3976	4136	4125	4376	4232	4214	4339	4283	4179	4220	4293	4445	4602	4523	4490	4523	4474	4360	4165	4434	4578	4312	4071	4305	4397	4136	4365	4909	4702	4309	4355	4635	4773	4423	4337
4101	3674	3812	4263	4240	4075	3887	3975	4060	4041	3907	4071	4071	4200	4157	4179	4038	4168	4128	4090	4215	4149	4219	4161	4063	4176	4464	4402	4532	4515	4428	4377	4361	4340	4530	4617	4300	4204	4110	4385	4084	4359	4737	4726	4087	4158	4650	4834	4421	4308
4015	3699	3786	4206	4306	4106	3925	4038	4059	3982	3967	3902	3903	4108	4160	4189	3973	3999	4041	3997	3950	4276	4265	4219	4002	4341	4406	4339	4461	4384	4300	4387	4477	4352	4298	4628	4401	4293	4221	4277	4099	4280	4617	4503	3960	4176	4634	4726	4375	4243
4004	3802	3727	4126	4366	4039	3926	3926	4121	3999	4033	4041	4052	4148	4045	4144	3949	3996	4186	3991	4036	4050	4273	4227	4093	4211	4393	4413	4336	4294	4084	4370	4339	4294	4567	4599	4484	4077	4237	4291	4127	4217	4727	4653	4111	4086	4411	4602	4359	4179
4208	3775	3891	4223	4238	4070	3801	4109	4122	4041	3891	4107	4086	4124	4089	4154	4175	4058	4084	4064	3997	4122	4220	4083	3975	4188	4375	4500	4395	4132	4270	4389	4201	4336	4383	4541	4477	4310	4303	4375	4205	4403	4685	4526	4106	4165	4610	4617	4359	4252
4050	3707	3917	4278	4075	4047	3968	3950	4119	4140	4061	4109	4170	4013	4164	4192	4035	4096	4280	4018	3991	4133	4265	4121	3911	4050	4309	4390	4345	4120	4112	4173	4420	4230	4400	4676	4335	4371	4286	4373	4121	4351	4658	4574	4151	4262	4633	4582	4419	4349
4152	3823	3851	4223	4300	3938	3838	4005	4130	4201	4191	4070	4141	4097	4259	4297	4121	4076	4114	4106	4008	4045	4149	4029	4014	3892	4286	4446	4392	4124	4217	4348	4294	4147	4178	4596	4330	4178	4206	4111	4195	4229	4819	4495	4106	4302	4452	4620	4334	4210
4255	3713	3893	4187	4154	3982	3944	4067	4379	4093	4245	4121	4266	4053	4190	4178	4078	4098	4171	4097	4017	4060	4154	4010	3862	3942	4328	4465	4363	4047	4157	4364	4348	4244	4349	4440	4372	4164	4111	4170	3864	4057	4767	4496	4078	3935	4652	4671	4269	4173
4079	3720	3877	4203	4202	4108	3895	4093	4111	4224	4108	4221	4064	4154	4296	4251	4219	4185	4080	4126	3969	4125	4155	4100	3774	4128	4170	4306	4461	4033	4243	4385	4429	4410	4512	4496	4547	4230	4177	4233	4088	4187	4466	4408	3991	4113	4452	4617	4233	4113
4088	3896	3891	4287	4216	4048	3820	4047	4093	4119	4046	4209	4089	4146	4322	4240	4239	4019	4182	4073	4011	4120	4354	4149	3914	4066	4237	4468	4460	3991	4128	4303	4419	4306	4360	4658	4554	4272	4179	4279	3953	4305	4507	4453	3924	4006	4347	4479	4286	4059
4081	3843	3794	4065	4143	3972	3944	3975	4163	4096	4016	4306	4042	4051	4122	4266	4267	4230	4136	4197	3966	4280	4242	4110	4039	4041	4186	4451	4315	4128	4036	4231	4348	4220	4259	4407	4443	4235	4347	4229	4047	4164	4670	4388	3926	4022	4372	4372	4153	3889
4221	3906	3863	4163	4360	3964	3839	3929	4119	4200	4039	4235	4176	4039	4044	4114	4149	4342	4262	4083	4002	4094	4250	4325	4071	4126	4285	4298	4392	4283	4135	4176	4281	4096	4205	4480	4206	4088	4226	4213	4115	4225	4769	4386	4011	4113	4620	4444	4157	4019
4260	3843	4048	4218	4366	3956	3815	3994	4079	4218	4079	4158	4176	3980	4021	4162	4016	4205	4269	4101	4089	4100	4156	4215	4023	4052	4277	4319	4560	4248	4231	4192	4308	4194	4310	4399	4304	4327	4292	4295	4041	4216	4685	4533	4096	4125	4511	4679	4206	4194
4183	3934	3957	4335	4369	4070	3794	4058	4060	4079	4046	4226	4127	3985	4116	4036	4027	4237	4237	4245	4000	4239	4248	4099	3963	4122	4278	4422	4467	4349	4217	4268	4340	4385	4357	4549	4392	4198	4372	4244	4053	4291	4664	4529	4062	3958	4455	4516	4455	4173
4140	3855	3900	4400	4358	4074	3883	4000	4090	4052	4100	4261	4058	3964	4032	3983	3961	4091	4087	4132	4137	4070	4182	4180	4016	4090	4266	4369	4512	4298	4198	4222	4171	4222	4296	4445	4363	4248	4305	4287	4075	4282	4507	4440	3991	4028	4387	4564	4229	4013
4128	3962	4000	4299	4423	4163	3885	4007	4125	4010	3973	4108	4012	4072	4027	4057	4021	3948	4102	4060	4005	4036	4261	4076	3926	3979	4371	4491	4483	4313	4139	4196	4157	4225	4310	4387	4398	4120	4276	4196	4066	4340	4656	4494	4067	4090	4368	4545	4385	4171
4211	3967	3912	4218	4510	4107	3936	4062	4100	3999	3978	4060	3948	3909	3978	3929	3923	3951	4081	4097	3952	3944	4094	4172	4012	4054	4191	4423	4278	4208	4036	4354	4307	4112	4470	4596	4425	4306	4357	4181	4153	4423	4837	4710	4171	4176	4537	4596	4401	4169
4179	3831	3982	4455	4469	4173	3906	4116	4216	4103	3966	4080	3930	3854	3957	3907	3982	4013	4152	4053	3956	3913	3974	4039	3941	3934	4159	4284	4302	4403	4202	4355	4283	4306	4533	4583	4529	4332	4319	4324	4102	4286	4668	4540	4101	4212	4527	4623	4286	4222
4040	3719	3913	4255	4368	4111	3856	4033	4134	4017	4023	4044	4065	3932	3841	3859	3895	4021	3981	4011	3852	3867	3991	4060	4000	3924	4174	4295	4265	4316	4150	4285	4315	4143	4191	4392	4339	4085	4299	4162	4183	4481	4782	4511	4002	4213	4596	4772	4351	4058
4126	3821	3866	4268	4370	4126	3828	3987	3939	3936	3960	4146	3986	3917	3785	3957	3896	3891	4032	3907	3891	3942	3896	3905	3887	3928	4087	4212	4369	4078	4201	4116	4339	3951	4069	4233	4110	3996	4034	4107	4130	4166	4629	4502	4206	4215	4611	4740	4320	4083
4174	3868	3835	4296	4349	4092	3815	3906	3994	4005	3834	4049	4039	4012	4016	3936	3851	3836	3939	3947	3824	3799	3929	3863	4026	4025	4074	4194	3996	3972	4012	4024	4073	3894	3869	4132	4107	3881	3991	4109	4091	4121	4498	4520	4137	4176	4430	4517	4262	4144
3911	3702	3922	4289	4351	3974	3718	3855	3986	3916	3819	4020	3986	3908	3917	3916	3900	3928	3838	3833	3769	3749	3948	3886	3898	4001	4087	4159	4054	4096	3913	4063	3987	3989	4007	4102	4001	3953	4056	4086	3862	4039	4314	4462	4080	4043	4276	4328	4090	4099
3823	3639	3684	4198	4343	4113	3777	3776	3861	3864	3855	4118	4094	4019	3997	3893	3848	4025	3892	3910	3861	3826	3855	3878	3888	4015	4058	4120	3958	4083	3936	3953	3927	3877	3842	4033	4022	3901	4029	4030	3972	4132	4354	4259	4114	4076	4179	4422	4153	4214
3704	3698	3640	4015	4284	4042	3730	3769	3994	3878	3938	3997	4119	3902	3945	3844	3898	3980	3970	3914	3969	3889	3925	3941	3942	3958	3976	4045	4020	4156	4081	4093	3916	3980	3943	4173	3967	4006	4059	4130	4152	4211	4335	4246	4206	4168	4189	4092	4372	4344
3878	3723	3829	4002	4122	3975	3811	3895	3737	3956	3933	3931	4026	3970	3859	3986	3916	3904	3909	3895	3829	3978	4058	4002	3922	4093	3946	3987	4060	4140	4240	4078	4234	4269	4278	4488	4269	4163	4130	4218	4222	4166	4047	4038	4112	4123	4112	4048	4218	4294
3793	3725	3898	3920	4112	4037	3675	3709	3675	3829	3985	3913	4043	4063	3879	4041	3883	3897	3996	4011	4063	4049	4059	4054	3913	4014	3964	3791	4014	4009	4017	4228	4310	4366	4468	4701	4422	4419	4350	4149	4220	4160	4103	4070	3954	3854	4027	3991	4071	4153
3859	3855	3984	4045	4078	4079	3892	3860	3789	3796	3882	3955	3990	3977	3922	3936	3893	3956	4053	3998	3844	3950	4054	4116	3931	4224	3992	3878	4147	3990	4015	4189	4326	4371	4469	4293	4439	4498	4466	4373	4324	4167	4280	4017	4007	4018	4145	3912	4015	4036
4196	3932	4054	3969	3943	3812	3743	3880	3811	3891	3814	3957	3919	3839	3725	3927	3927	4075	4064	3982	3935	3928	4069	3984	4130	4196	4006	4036	4036	4142	4273	4130	4099	4251	4210	4114	4266	4282	4332	4323	4353	4169	4096	4052	4073	4204	4240	4047	4237	4109
4328	4070	4003	3918	4023	3928	3898	3826	3926	3924	3957	4033	3771	3830	3837	3779	3994	4047	3958	3974	4017	3914	4009	4064	4064	4118	4014	4086	4121	4149	4241	4188	4047	4183	4092	4096	4041	4201	4224	4193	4181	4151	4182	4104	4133	4023	4017	4079	3903	4048
4136	4046	3936	4018	3967	4039	4059	3897	3949	3815	3886	3976	3971	3979	3871	3764	3866	3973	4080	4117	3905	3950	4018	4045	4125	4157	3903	4094	4125	4226	4147	4239	4157	4133	4356	4293	4272	4309	4107	4124	4266	4139	4025	4101	4000	3962	4006	3948	3960	3943
4017	3892	3871	3984	4007	4038	3891	4003	3848	3913	4055	3890	3894	3881	3866	3948	3927	3991	4012	3955	3963	3976	3860	3953	4125	4089	3946	3927	4156	4115	4285	4297	4276	4341	4387	4444	4408	4366	4377	4324	4392	4239	4119	4124	4249	4198	4184	4110	4152	4082
3913	3804	3851	4037	3983	3966	4030	3925	3927	3985	3960	3891	3912	3880	3927	3888	3853	3927	4038	3879	4005	3990	3908	3899	3968	4266	4103	4095	4081	4258	4251	4217	4124	4226	4246	4306	4274	4394	4480	4378	4294	4420	4235	4239	4203	4265	4244	4330	4211	4093
3806	3940	3844	4115	3902	3944	3869	3860	3928	3896	3994	3978	3948	3856	3928	3925	3968	4132	3998	3922	3829	3866	3915	4028	3993	4064	4053	4045	4181	4235	4157	4227	4186	4111	4048	3988	4316	4222	4102	4275	4105	4081	3947	4113	4252	4187	4194	4061	3972	4012
3946	3922	3802	3858	3991	3954	3900	3876	3970	3949	3973	3995	3992	3962	4010	4018	4024	4061	4036	3910	3897	3979	3971	3962	3993	4043	3884	4001	4120	4161	4409	4169	4148	4174	4294	4270	4105	4257	4114	4265	4052	4033	4010	4107	4010	4070	4054	4005	4025	3915
3828	3863	3830	3895	3943	4016	3829	3860	4000	4078	3915	4212	4128	4067	4080	4069	4049	4225	4067	3968	3866	3875	3959	4079	3981	4054	4020	3998	4077	4213	4224	4249	4281	4380	4511	4398	4307	4256	4275	4455	4381	4251	4273	4197	4278	4225	4177	4229	4258	4239
3928	3855	3723	3784	3862	3854	3799	3800	3876	3998	3895	3894	4027	3971	4008	4106	4089	3988	3830	3869	3967	3891	3946	4018	3990	4010	4021	4290	4134	4262	4209	4157	4202	4094	4330	4392	4314	4362	4303	4217	4314	4355	4386	4376	4468	4209	4350	4170	4277	4182
3907	3818	3813	3816	3890	3865	3876	3793	3920	3807	3822	3950	3962	3831	4054	3968	4065	3996	4014	3953	4017	3900	4061	3926	4020	4050	4003	4218	4232	4167	4139	4045	3952	4031	3988	4018	3996	4191	4186	4041	4008	4125	4038	4211	4146	4081	4082	4057	4046	4009
3821	3698	3678	3734	3811	3771	3789	3793	3966	3966	3767	3864	3860	3952	3965	3916	4117	3998	4022	4028	4076	3993	3913	4095	4094	4019	4015	4198	4030	4244	4088	3782	3954	3825	3815	3895	4042	4080	3996	3868	4050	3910	3843	4033	3896	3900	3998	3896	3974	3834
3891	3804	3881	3764	3788	3858	3884	3788	3889	3867	3886	3896	4020	3887	3993	3972	3917	4001	4065	3921	3854	4003	3934	4052	4127	4011	4005	4263	4228	4209	4184	4125	4061	4077	4221	4164	4241	4311	4299	4263	4227	4273	4172	4366	4124	4306	4337	4331	4263	4324
4027	3754	3755	4018	3942	3956	3750	3925	3912	3979	3876	3730	3820	3821	3845	3867	3940	3896	3880	4044	3993	3908	4033	4110	4156	4095	3961	3990	4397	4280	4295	4211	4405	4407	4490	4558	4538	4634	4725	4544	4543	4617	4564	4605	4604	4565	4549	4516	4595	4561
3922	3877	3752	3844	3951	3825	3692	3915	3950	4005	3910	3737	3723	3899	3840	3973	3815	3782	3868	3970	3960	3928	3943	4103	4028	3949	3893	4220	4178	4236	4325	4239	4336	4356	4679	4456	4401	4570	4462	4436	4482	4445	4641	4511	4689	4463	4664	4579	4576	4454
3831	3821	3807	3609	3817	3859	3761	3914	3867	3995	3827	3887	3791	3738	3834	3799	3779	3959	3873	3758	3808	3816	3919	3915	4019	4001	3856	4020	4229	4326	4070	4122	4247	4345	4313	4549	4381	4188	4373	4415	4347	4255	4412	4443	4296	4345	4260	4298	4323	4345
3880	3769	3704	3627	3875	3796	3843	3750	4037	3864	4041	3969	3888	3868	3862	3753	3858	3866	3752	3770	3775	3879	3872	3949	3860	3876	4012	4064	4107	4120	3978	4049	4052	4157	4256	4246	4297	4343	4348	4158	4300	4253	4392	4357	4208	4211	4231	4293	4227	4066
4106	3949	3761	3748	3757	3718	3793	3783	3923	3991	3867	3932	3832	3940	4107	3785	3809	3741	3800	3742	3770	3845	3901	3846	3939	3799	4059	4181	4077	3870	3822	3934	4000	3848	3803	3977	4163	4109	4141	3942	4216	3920	4027	4063	3960	4029	4059	4028	3983	4059
4291	3905	3850	3858	3774	3787	3757	3843	3877	3870	3910	3854	3883	3942	3899	3808	4020	3835	3874	3871	3918	3805	3933	3804	3940	3879	4073	4244	4254	3775	3741	3749	3795	3643	3520	3621	3899	3880	3687	3799	3843	3812	3731	3843	3854	3766	3695	3691	3700	3774
3988	4071	3919	3906	3886	3762	3836	3844	3947	3843	3883	3853	3785	3972	3984	3830	3761	3752	3896	3827	3841	3838	3896	3860	3776	3787	3927	4144	4268	3782	3824	3778	3980	3555	3573	3798	4197	3887	3692	3878	3940	3950	3921	3924	3841	3976	3816	4016	3946	3941
3838	3804	3823	3833	3877	3842	3720	3855	3997	3910	3829	3889	3959	3929	3774	3864	3741	3900	3887	3879	3882	3969	3906	3869	3935	3963	3861	4176	4298	3963	3903	3951	4262	3936	3873	4184	4368	4412	4169	4394	4473	4447	4256	4363	4477	4311	4209	4363	4297	4216
3874	3734	3795	3916	4045	3841	3769	3806	3869	4014	3867	3872	3989	4150	3844	3742	3813	3848	3847	3945	3885	4062	4017	3955	4011	3812	3968	4315	4331	4124	3965	4077	4126	3912	3885	4269	4400	4579	4156	4337	4502	4421	4332	4429	4312	4443	4134	4392	4218	4297
3808	3569	3565	3868	4087	3913	3847	3771	3930	3986	3944	3967	4006	3938	4023	3857	3865	3957	3884	3931	3908	4018	4007	3985	4022	3902	4007	4206	4262	3918	3780	3882	3785	3752	3708	3804	4044	3925	3876	4032	3920	4004	3915	3738	4010	3764	4028	3841	3731	3763
3676	3553	3516	3969	4172	4079	3755	3881	3908	3890	3928	3848	3951	3870	3992	3916	3815	3792	3903	3974	3905	3756	3979	3947	3902	3983	4109	4226	4056	3841	3720	3727	3769	3851	3653	3794	3947	3881	3578	3844	3936	3892	3779	3703	3774	3732	3777	3842	3830	3734
3718	3541	3559	3935	4115	3944	3749	3971	4016	4009	3841	3898	3963	3852	3879	3767	3805	3788	3817	3888	3927	3777	3836	3976	3851	3913	4001	4196	4142	4082	3893	4014	3904	3842	3855	4040	4168	3968	3969	4065	4139	4081	3931	3970	4004	3928	4044	3858	3828	3834
4111	3723	3753	4084	4223	3985	3832	3829	3897	3909	3840	3986	4025	4021	3857	3854	3756	3756	3866	3865	3908	3778	3877	3937	3873	3902	4004	3923	4129	4039	3977	3890	3925	3754	3749	3837	3991	3935	3801	4034	3915	3860	3815	3859	3836	3840	3867	3815	3803	3845
3787	3688	3725	4088	4147	4075	3732	3820	3928	3800	3787	3918	4148	4040	3956	3889	3814	3992	3813	3926	3923	3824	3844	3974	3978	3910	3907	4005	3963	4114	3764	3915	3664	3676	3688	3904	3929	3780	3594	3704	3801	3743	3602	3718	3694	3765	3667	3718	3759	3801
3581	3366	3428	4019	4116	4045	3740	3812	3797	3834	3816	4099	3920	4149	3952	4091	4076	3971	3970	3996	3841	3796	3875	4073	3917	3887	3967	3937	3864	3936	3909	3888	3905	4021	4223	4298	4257	4044	4017	4034	4056	4134	4157	4193	4001	4157	4116	4072	4234	4134
3596	3365	3483	3866	4103	4061	3679	3756	3914	3933	3779	3808	4111	3960	3997	4082	4054	4161	4003	4117	3791	3727	3954	3936	3958	3741	3898	3896	3969	3871	4052	4062	4262	4494	4535	4467	4601	4509	4434	4569	4663	4510	4539	4423	4528	4520	4558	4461	4472	4643
3720	3488	3607	3740	3990	3816	3779	3769	3884	3962	3851	3948	4122	4040	4005	4009	3963	4028	3957	4037	3748	3888	4015	3997	4050	3920	3941	3960	4107	3987	3936	4068	4148	4226	4264	4087	4240	4429	4082	4131	4201	4219	4262	4104	4185	4274	4077	4249	4161	4152
3587	3554	3536	3819	3851	3626	3693	3615	3874	3913	3900	3992	3884	4018	4028	4003	4012	4001	4013	3897	3923	3946	3872	4164	3962	3945	4070	4036	4016	3777	3900	3867	3776	3621	3650	3543	3648	3640	3588	3469	3525	3609	3617	3672	3547	3493	3587	3491	3560	3506
3494	3571	3581	3620	3836	3720	3600	3590	3830	3930	3923	3920	3858	3883	3999	3981	4113	3975	3916	3955	3808	3860	3898	3937	4029	4050	4023	3993	4007	3976	3898	3913	3807	3782	3665	3663	3680	3730	3629	3576	3641	3783	3673	3726	3697	3681	3588	3746	3659	3717
3832	3763	3790	3615	3657	3704	3507	3779	3842	3963	3870	4025	3902	3978	3855	3918	3939	4071	3986	4006	3889	3954	3939	3953	3971	3969	4089	4051	3908	4107	3978	4151	4271	4233	4371	4132	4345	4357	4281	4236	4213	4317	4272	4326	4397	4306	4304	4385	4366	4196
4043	3854	3697	3802	3709	3667	3815	3772	3847	3919	3904	3849	3948	4021	3911	4026	4028	3940	3936	3962	3899	4054	4019	4031	3928	4053	4174	4071	4132	4061	4176	4178	4305	4398	4507	4379	4393	4417	4336	4549	4479	4360	4505	4489	4336	4603	4520	4462	4319	4314
3963	3892	3646	3694	3679	3628	3786	3765	3702	3910	3944	3878	3845	3944	4028	3900	4047	3900	3991	3943	3951	3809	3868	3855	3975	4068	4118	4068	4063	4091	4099	4080	4102	4104	4195	4050	4165	4009	4157	4088	4126	4146	3936	4092	4160	4018	4124	4276	4071	4141
3655	3481	3407	3517	3564	3691	3666	3834	3843	3940	4006	3837	3874	3932	3987	3934	4022	4020	3946	3905	4008	3898	3828	3868	3975	3913	4042	4119	4267	4237	4072	3983	3979	3830	3907	4006	3952	3921	3826	3924	3976	3935	3840	3968	3829	3860	3925	3854	3956	3744
3455	3310	3398	3476	3499	3728	3748	3734	3659	3824	3783	3902	3882	3962	4002	3993	3890	3961	3987	3951	3923	3783	3877	3999	3909	3955	4047	4228	4232	4174	3905	3916	3915	3768	3741	3904	3995	3957	3827	3913	3979	4084	3959	3966	3963	3782	3978	3852	3852	3883
3655	3400	3424	3520	3525	3656	3732	3968	3619	3746	3788	3917	3991	3998	4145	3944	3898	4040	4053	3989	4029	3996	3929	4045	3881	3836	3978	4216	4225	4060	3892	3778	3757	3695	3577	3693	3808	3711	3463	3533	3604	3649	3736	3659	3560	3575	3631	3637	3478	3517
3806	3666	3526	3483	3662	3518	3657	3646	3660	3754	3786	3828	3865	3790	3979	3916	3899	4042	4163	3991	3982	4037	3980	3968	3855	3816	3958	4244	4085	3900	3693	3503	3688	3498	3417	3377	3616	3516	3475	3403	3478	3534	3410	3492	3510	3435	3393	3459	3462	3417
3781	3675	3654	3700	3583	3676	3566	3700	3762	3755	3776	3859	3753	3921	3980	3856	3859	3989	4134	4103	3842	3867	4058	4111	3865	3798	4042	4237	4397	4187	3879	3777	3798	3736	3715	3847	3971	4015	3862	3832	3811	3851	3932	3802	3892	3749	3751	3927	4003	3854
3663	3653	3632	3601	3567	3595	3640	3530	3788	3642	3841	3854	3916	3831	3944	3959	3964	3968	4106	4088	3765	3864	4011	3997	3927	3894	3929	4343	4377	4336	3924	4071	4172	4046	4012	4323	4638	4549	4289	4423	4461	4446	4278	4311	4495	4274	4340	4474	4263	4376
3701	3675	3730	3764	3754	3626	3776	3597	3775	3734	3756	3780	3789	3782	3936	3867	3846	3945	4055	4024	4011	3972	3964	4076	3968	3827	4065	4312	4398	4241	3881	4007	4047	3901	3911	4004	4320	4348	4139	4078	4283	4120	4021	4064	4077	3910	4028	4079	3908	3984
3772	3651	3529	3767	3771	3659	3596	3758	3755	3787	3751	3631	3675	3754	3802	3850	3787	3902	4105	4017	3820	4042	4036	4055	3863	3955	4059	4149	4288	4092	3866	3848	3855	3708	3584	3570	3899	3863	3643	3679	3771	3739	3677	3699	3481	3563	3524	3634	3595	3597
3516	3405	3330	3642	3822	3749	3592	3660	3684	3813	4010	3735	3713	3742	3815	3864	3924	3801	3954	4078	3848	3882	3996	4070	3900	3886	4143	4337	4129	4127	3907	3870	4126	3782	3604	3748	3992	3884	3856	3819	4009	3851	3921	3938	3848	3752	3788	3816	3799	3808
3520	3275	3338	3780	3927	3691	3647	3674	3792	3797	3717	3694	3805	3777	3768	3929	3889	3756	3912	3954	3920	3953	3941	3920	3938	3954	3925	4174	4254	4208	3994	3949	3985	3918	3851	3871	4090	3975	3976	3952	4000	3998	4050	4063	4033	3895	3940	3937	3920	4030
3641	3439	3507	3699	4018	3811	3703	3849	3869	3759	3728	3863	3855	3966	3830	3950	3761	3856	3814	3964	3971	4020	3958	4084	4082	4017	4030	3999	4063	3979	3992	3960	3889	3755	3733	3856	3878	3848	3788	3690	3808	3668	3764	3821	3713	3711	3591	3740	3749	3752
3914	3674	3644	3837	3937	3797	3660	3593	3806	3734	3719	3681	3963	3845	3835	3854	3892	3900	3995	4054	3949	3918	3946	4051	3952	3974	3756	3919	3931	4023	3991	3877	3898	3925	3757	3966	3946	3875	3751	3806	3722	3679	3867	4016	3828	3719	3708	3749	3731	3710
3852	3655	3615	3886	3974	3789	3662	3691	3802	3749	3676	3889	3945	3784	3830	3973	3872	3805	3972	3886	3814	4059	3902	3985	4005	3906	3959	3799	3914	4142	4126	4107	4206	4326	4484	4427	4376	4308	4478	4411	4400	4277	4472	4343	4395	4345	4302	4275	4318	4440
3684	3486	3589	3901	3990	3844	3617	3619	3877	3812	3761	3812	3878	3786	3747	3836	3915	3929	3836	3900	3999	3905	3975	3928	3925	3998	3976	3937	4051	4048	4189	4251	4305	4612	4616	4617	4563	4481	4605	4580	4402	4486	4724	4605	4478	4455	4395	4370	4490	4508
3571	3457	3492	3816	4008	3846	3560	3686	3721	3945	3681	3921	3782	3832	3719	3898	3824	3790	3764	3816	3897	3960	3987	3929	3883	3906	4026	4019	3749	3964	4050	3943	3973	4123	4019	3903	3929	4012	3921	3896	3828	3929	3889	3825	3926	3834	3700	3730	3694	3785
3777	3552	3395	3849	3947	3820	3706	3729	3885	3732	3847	3774	3835	3836	3758	3719	3917	3624	3724	3750	3913	3767	3779	3902	3869	3958	3982	3984	3792	3889	3811	3761	3741	3618	3529	3570	3470	3557	3596	3416	3406	3490	3395	3558	3452	3462	3343	3258	3305	3496
3587	3610	3543	3830	3923	3670	3725	3785	4026	3735	3709	3679	3783	3710	3729	3760	3781	3682	3754	3710	3795	3678	3784	3689	3742	3865	3906	3960	3825	3911	3906	3966	3908	3948	3989	3921	3866	3845	3863	4011	3802	3888	3785	3852	3915	3849	3932	3784	3767	3858
3592	3662	3545	3859	3778	3866	3778	3787	3948	3760	3777	3867	3903	3808	3810	3693	3784	3765	3767	3815	3724	3738	3675	3706	3810	3743	3808	3741	3936	3873	4089	4070	4233	4352	4351	4368	4184	4145	4245	4276	4300	4234	4246	4350	4357	4506	4302	4300	4095	4265
3849	3655	3705	3760	3694	3887	3835	3874	3692	3695	3909	3899	3922	3762	3817	3843	3801	3873	3805	3780	3842	3678	3824	3815	3938	3637	3834	3734	3827	3922	3913	4013	3988	4197	4127	4186	4143	4128	4012	4042	4068	4076	3979	4025	4093	4049	4079	4007	4093	3831
3895	3774	3707	3831	3743	3766	3732	3836	3702	3746	3928	3928	3766	3915	3870	3754	3763	3891	3850	3898	3718	3863	3803	3794	3750	3730	3742	3799	3739	3881	3844	3816	3947	3727	3892	3901	3927	3776	3742	3799	3818	3740	3674	3709	3775	3802	3742	3766	3644	3584
3839	3762	3612	3715	3622	3706	3644	3620	3656	3646	3904	3827	3748	3849	3824	3809	3800	3911	3895	3865	3800	3844	3910	3963	3916	3783	3691	3868	4007	3985	3949	3874	3877	3870	3763	3783	4057	3945	3835	3901	3805	3842	3815	3710	3739	3857	3766	3850	3774	3724
3694	3642	3640	3651	3728	3714	3794	3695	3769	3764	3789	3769	3789	3796	3814	3871	3817	3914	3864	3984	3750	3825	3847	3908	3940	3618	3848	3963	3972	3904	3869	3770	3861	3734	3511	3511	3876	3897	3698	3785	3722	3671	3714	3633	3555	3565	3645	3754	3611	3536
3507	3540	3496	3555	3562	3704	3814	3740	3802	3707	3921	3713	3882	3927	3835	3770	3832	3915	3912	3897	3781	3869	3916	3901	3738	3617	3827	3940	3995	3867	3516	3472	3547	3468	3274	3188	3560	3555	3366	3328	3464	3390	3282	3294	3340	3218	3288	3296	3324	3170
3721	3591	3478	3541	3561	3679	3748	3723	3824	3849	3738	3829	3838	3898	3956	3857	3792	3941	3847	3906	3805	3843	3856	3764	3800	3756	3759	3932	4045	3941	3660	3422	3672	3393	3225	3424	3602	3448	3426	3425	3337	3602	3472	3409	3464	3404	3427	3440	3443	3489
3838	3570	3449	3460	3503	3558	3676	3740	3688	3749	3644	3792	3857	3916	4034	3783	3933	3890	4008	3941	3860	3785	3916	3759	3807	3692	3683	3980	3955	3885	3930	3718	3885	3692	3576	3850	4075	4157	3826	3856	4112	4073	4035	4101	4086	4040	4013	4002	4152	4077
3879	3536	3535	3457	3697	3655	3827	3706	3814	3633	3799	3757	3853	3722	3867	3814	3845	3812	4024	3914	3940	3822	3950	3960	3791	3714	3725	3900	4202	4046	3861	3783	3994	3751	3871	4004	4224	4238	3997	4054	4268	4150	4176	4215	4122	4129	4027	4200	4267	4137
3629	3731	3515	3649	3701	3694	3657	3619	3688	3632	3739	3750	3762	3885	3805	3848	3891	4034	3957	3979	3795	3832	3829	3976	3763	3748	3836	4001	4164	3941	3675	3580	3651	3621	3398	3567	3857	3720	3665	3491	3647	3611	3534	3671	3763	3624	3494	3608	3512	3669
3647	3616	3585	3624	3814	3662	3647	3757	3571	3755	3679	3681	3775	3740	3811	3811	3734	3783	3946	3888	3882	3784	3796	3816	3815	3778	3871	3855	4180	3924	3603	3583	3634	3600	3392	3256	3584	3543	3578	3398	3559	3493	3522	3563	3643	3475	3490	3449	3335	3562
3683	3563	3549	3697	3922	3723	3596	3728	3689	3743	3674	3681	3735	3756	3855	3896	3664	3682	3776	3844	3645	3783	3858	3874	3693	3664	3846	3823	4054	3977	3910	3709	3735	3891	3650	3633	3615	3799	3770	3656	3743	3640	3819	3824	3896	3944	3807	3768	3783	3752
3517	3417	3431	3768	3945	3926	3667	3777	3749	3753	3706	3690	3718	3728	3749	3862	3647	3699	4046	3678	3740	3765	3849	3889	3726	3780	3810	4033	3953	4015	3957	3955	4005	3875	3659	3740	3788	3862	3874	3645	3789	3687	3619	3759	3761	3696	3828	3763	3711	3615
3414	3310	3385	3938	4090	4013	3708	3602	3757	3718	3571	3659	3769	3678	3828	3767	3678	3847	3826	3942	3895	3780	3826	3681	3809	3592	3865	3762	4019	3908	3913	3796	3822	3703	3612	3746	3730	3550	3436	3569	3648	3513	3537	3537	3516	3685	3729	3531	3393	3498
3569	3492	3690	4010	4031	3828	3598	3712	3811	3746	3750	3759	3762	3789	3912	3785	3750	3868	3937	3915	3823	3762	3803	4022	3678	3789	3696	3601	3773	3953	3877	3856	3844	3910	3925	4097	3923	3877	3808	3935	3888	3964	3827	3922	3830	3783	4083	3884	3898	3802
4066	3844	3691	3997	4045	3754	3554	3751	3893	3732	3708	3725	3776	3693	3756	3832	3758	3701	3884	3794	3905	3847	3781	3951	3748	3695	3786	3678	3687	3877	3923	4074	3959	4296	4321	4419	4484	4337	4357	4438	4235	4289	4404	4234	4235	4425	4458	4380	4412	4405
3958	3629	3703	4093	4012	3812	3631	3766	3744	3721	3631	3742	3803	3837	3902	3736	3821	3744	3854	3794	3767	3774	3741	3819	3859	3674	3778	3652	3734	3805	3816	3901	3887	4091	4060	4048	4198	4054	4140	3999	3965	3995	4055	4042	3956	3957	4056	4023	4094	4032
3775	3558	3681	3894	4147	3973	3789	3701	3730	3752	3718	3785	3865	3791	3782	3772	3731	3803	3702	3845	3844	3745	3828	3760	3805	3760	3682	3769	3600	3615	3650	3607	3573	3498	3614	3519	3424	3387	3476	3342	3342	3363	3399	3432	3277	3360	3293	3369	3325	3499
3589	3469	3580	3860	4089	3916	3698	3810	3797	3690	3562	3838	3877	3881	3807	3929	3838	3692	3782	3780	3724	3776	3879	3860	3616	3776	3704	3656	3702	3760	3511	3568	3472	3514	3509	3451	3367	3484	3455	3291	3341	3388	3475	3391	3382	3487	3500	3382	3517	3466
3747	3515	3644	3919	4027	3900	3845	3979	3843	3812	3819	3929	3882	3884	3974	3920	3848	3725	3785	3727	3747	3706	3694	3803	3610	3705	3643	3700	3668	3735	3677	3773	3817	3889	3838	3920	3691	3886	3917	3870	3752	3737	3896	3845	3972	3849	3961	3795	3907	4014
3605	3597	3658	3874	3932	4058	3772	3869	3992	3959	3877	4015	3995	3870	3815	3928	3835	3800	3781	3755	3859	3755	3669	3631	3617	3659	3600	3572	3638	3794	3774	3929	3808	3915	4129	4054	4057	4070	4085	4170	4104	3943	3898	4080	4048	4048	4035	4057	3971	4124
3508	3716	3735	3799	3868	3819	3866	3907	3909	4042	3845	3833	3902	3874	3886	3860	3848	3934	3755	3666	3690	3834	3858	3725	3711	3716	3547	3644	3730	3637	3713	3692	3624	3791	3898	3896	3906	3734	3835	3875	3727	3825	3745	3787	3787	3804	3842	3892	3797	3745
3838	3682	3903	3771	3744	3793	3875	3871	3944	3878	4013	3786	3792	3858	3917	3895	3902	3815	3853	3765	3732	3753	3913	3759	3724	3852	3655	3677	3760	3860	3849	3669	3693	3624	3623	3704	3819	3731	3694	3736	3670	3640	3688	3722	3734	3776	3827	3828	3671	3720
4074	3953	3841	3777	3805	3771	3740	3898	3802	3802	3753	3813	3803	3763	3862	3867	3920	3867	3717	3758	3837	3773	3733	3757	3738	3669	3730	3794	3946	3949	3823	3652	3616	3696	3453	3595	3769	3730	3701	3604	3732	3732	3776	3800	3842	3786	3862	3767	3656	3616
4026	3909	3871	3704	3766	3755	3776	3749	3854	3660	3835	3739	3740	3861	3803	3748	3777	3786	3838	3733	3906	3910	3920	3745	3737	3697	3790	3929	3924	4003	3863	3722	3641	3498	3410	3376	3485	3483	3520	3433	3412	3506	3467	3587	3512	3589	3448	3539	3546	3531
3762	3684	3618	3668	3835	3859	3726	3759	3587	3736	3723	3724	3656	3761	3831	3805	3760	3926	3782	3823	3870	3836	3779	3968	3816	3862	3817	3844	4128	4023	3715	3494	3652	3434	3184	3152	3287	3515	3305	3245	3327	3341	3269	3340	3366	3419	3438	3278	3332	3340
3562	3604	3565	3625	3754	3692	3689	3791	3622	3698	3891	3601	3763	3691	3837	3970	3798	3816	3871	3804	3667	3721	3939	3935	3920	3704	3781	4035	4138	4056	3967	3710	3784	3480	3367	3382	3632	3793	3560	3450	3782	3623	3662	3552	3746	3789	3545	3682	3743	3774
3873	3690	3627	3535	3520	3651	3648	3626	3711	3817	3724	3709	3750	3595	3862	3881	3894	3823	3829	3839	3822	3878	3980	3843	3880	3735	3845	4007	4110	4268	4061	3839	3995	3977	3729	3836	4101	4197	4091	3983	3947	4007	4051	4125	4224	4198	4066	4033	3992	4071
4019	3865	3733	3612	3609	3728	3773	3654	3695	3738	3752	3635	3722	3778	3783	3809	3928	3873	3820	3838	3810	3790	3888	3905	3936	3780	3755	3967	4016	4163	4039	3812	3869	3790	3504	3712	4035	4190	3941	3871	3801	3875	3883	3852	4032	4051	3946	3818	3872	3855
3943	3879	3663	3669	3667	3677	3697	3626	3753	3686	3841	3699	3826	3800	3833	3792	3796	3794	3800	3939	3880	3805	3886	3957	3922	3688	3810	3794	3939	3925	3847	3605	3625	3596	3368	3242	3493	3577	3550	3457	3509	3514	3451	3585	3505	3614	3478	3554	3436	3430
3851	3834	3702	3792	3664	3812	3762	3730	3906	3812	3764	3794	3905	3697	3735	3778	3901	3801	3820	3982	3850	3741	3989	3892	3825	3772	3704	3782	3962	4091	3743	3520	3530	3602	3366	3250	3285	3632	3466	3398	3506	3555	3498	3621	3565	3586	3473	3452	3501	3404
3763	3785	3736	3701	3712	3794	3708	3717	3876	3867	3715	4030	3894	3781	3794	3915	3962	3756	3749	3866	3833	3758	3672	3767	3640	3698	3687	3757	3893	3907	3597	3580	3587	3581	3432	3446	3551	3757	3507	3580	3616	3501	3611	3664	3521	3594	3635	3656	3550	3477
3578	3625	3435	3775	3881	3940	3750	3830	3955	3997	3852	3782	3927	3959	3856	3947	3975	3809	3707	3963	3628	3646	3672	3663	3700	3595	3568	3621	3675	3802	3682	3778	3569	3491	3420	3447	3588	3558	3575	3581	3394	3616	3551	3649	3638	3575	3435	3481	3435	3482
3435	3446	3378	3712	3952	3870	3852	3865	3947	3964	3957	3986	3972	3878	3834	3954	3874	3628	3756	3867	3713	3704	3588	3646	3649	3609	3605	3569	3636	3610	3705	3791	3578	3430	3512	3380	3602	3563	3606	3568	3545	3577	3555	3551	3629	3599	3526	3453	3613	3610
3343	3389	3357	3800	3953	3938	3812	3839	4021	3975	3829	3902	3872	3897	3830	3930	3830	3690	3768	3720	3679	3747	3617	3729	3533	3586	3600	3643	3682	3545	3643	3813	3677	3822	3821	3911	3854	3934	3875	3820	3894	3841	3842	3915	3977	3921	3877	3896	3876	4006
3579	3573	3592	3847	3961	3837	3727	3731	4092	3836	3885	3804	3897	3840	3868	3912	3843	3759	3700	3716	3590	3567	3681	3726	3620	3694	3604	3586	3554	3608	3680	3657	3840	3978	4032	4061	4142	3952	4062	3951	3868	3937	3759	4029	3977	4006	4020	4058	3869	4083
3830	3653	3620	3844	3853	3651	3504	3735	3934	3906	3812	3753	3815	3739	3753	3856	3742	3732	3765	3726	3642	3715	3746	3724	3731	3694	3690	3611	3774	3589	3594	3578	3793	3750	3668	3803	3678	3720	3751	3807	3599	3688	3558	3676	3718	3714	3745	3642	3747	3705
3555	3530	3546	3846	3896	3823	3536	3665	3928	3658	3645	3858	3688	3665	3811	3689	3702	3743	3727	3712	3632	3713	3760	3722	3619	3674	3775	3663	3701	3595	3608	3648	3565	3524	3482	3469	3589	3477	3581	3631	3370	3457	3525	3530	3475	3556	3490	3506	3653	3555
3402	3432	3469	3763	3879	3600	3489	3630	3684	3695	3561	3713	3707	3576	3557	3650	3631	3618	3655	3627	3620	3632	3818	3768	3771	3686	3730	3815	3670	3747	3564	3596	3640	3576	3715	3615	3668	3642	3691	3614	3745	3633	3614	3757	3589	3688	3674	3687	3833	3763
3407	3460	3557	3801	3817	3676	3460	3464	3608	3565	3615	3665	3623	3600	3606	3655	3645	3633	3618	3734	3650	3618	3634	3696	3667	3802	3572	3600	3705	3641	3659	3759	3701	3748	3773	3807	3790	3721	3700	3757	3777	3792	3861	3785	3806	3817	3698	3830	3752	3721
3486	3432	3555	3801	3693	3501	3338	3499	3614	3504	3606	3715	3571	3538	3605	3598	3533	3525	3596	3657	3491	3604	3726	3690	3684	3609	3598	3595	3670	3757	3737	3693	3523	3580	3595	3669	3726	3540	3538	3571	3573	3747	3601	3587	3756	3650	3794	3674	3528	3682
3497	3560	3615	3817	3695	3558	3537	3447	3489	3437	3505	3510	3555	3507	3596	3440	3456	3615	3585	3658	3689	3668	3663	3538	3541	3709	3595	3613	3777	3730	3664	3604	3520	3623	3539	3522	3537	3427	3428	3449	3478	3541	3470	3494	3649	3587	3566	3600	3524	3519
3554	3604	3770	3772	3610	3630	3499	3646	3470	3606	3519	3661	3469	3459	3370	3431	3547	3684	3583	3527	3555	3562	3582	3581	3523	3687	3688	3609	3777	3586	3695	3477	3493	3561	3614	3610	3667	3617	3575	3593	3536	3473	3633	3588	3531	3675	3673	3722	3602	3555
3746	3715	3710	3706	3610	3635	3592	3667	3569	3589	3701	3744	3609	3518	3566	3664	3526	3524	3601	3520	3589	3592	3590	3577	3534	3436	3587	3500	3499	3636	3571	3522	3523	3488	3514	3614	3689	3653	3639	3578	3468	3654	3534	3373	3503	3701	3573	3715	3546	3574
3852	3770	3638	3639	3538	3414	3544	3665	3452	3569	3621	3667	3801	3610	3723	3509	3657	3630	3694	3657	3575	3675	3585	3445	3500	3476	3430	3470	3567	3517	3568	3478	3498	3420	3467	3503	3621	3560	3363	3406	3402	3479	3436	3413	3459	3514	3381	3428	3606	3454
3680	3648	3555	3607	3508	3416	3483	3556	3608	3619	3561	3654	3748	3694	3739	3684	3820	3647	3558	3780	3617	3691	3571	3421	3544	3455	3645	3401	3458	3423	3407	3497	3458	3410	3333	3414	3485	3477	3391	3488	3336	3322	3344	3473	3319	3470	3373	3412	3520	3498
3606	3482	3445	3494	3665	3549	3453	3579	3691	3751	3661	3628	3653	3609	3526	3610	3607	3660	3666	3615	3630	3657	3594	3535	3536	3533	3504	3402	3487	3521	3569	3447	3544	3446	3450	3403	3497	3382	3530	3541	3444	3561	3483	3589	3532	3543	3548	3586	3493	3509
3543	3541	3579	3559	3538	3498	3539	3547	3710	3686	3735	3793	3788	3513	3584	3698	3638	3746	3744	3647	3658	3641	3686	3536	3527	3587	3542	3552	3454	3460	3631	3705	3435	3499	3479	3477	3537	3592	3503	3524	3514	3533	3662	3673	3675	3656	3656	3546	3560	3541
3660	3571	3591	3560	3555	3538	3481	3500	3617	3540	3712	3611	3705	3669	3672	3641	3591	3634	3625	3599	3605	3668	3693	3566	3570	3574	3606	3533	3549	3544	3520	3517	3509	3617	3582	3568	3384	3526	3508	3494	3458	3504	3559	3513	3691	3584	3640	3614	3610	3536
3623	3449	3474	3488	3440	3511	3392	3496	3570	3579	3546	3665	3635	3607	3593	3632	3638	3573	3668	3665	3411	3600	3628	3583	3629	3661	3520	3457	3548	3611	3580	3737	3577	3639	3528	3614	3564	3501	3463	3602	3674	3501	3565	3583	3653	3648	3497	3631	3685	3566
3579	3517	3443	3483	3651	3427	3580	3558	3643	3554	3670	3516	3545	3852	3598	3544	3478	3457	3548	3511	3459	3423	3680	3570	3579	3602	3663	3568	3544	3530	3617	3683	3635	3702	3675	3661	3623	3556	3644	3632	3544	3659	3689	3670	3676	3736	3749	3775	3580	3694
3730	3449	3399	3439	3460	3510	3687	3550	3772	3599	3522	3601	3761	3596	3650	3573	3597	3538	3606	3599	3546	3524	3529	3598	3609	3430	3611	3551	3551	3430	3699	3617	3670	3598	3669	3669	3531	3702	3566	3570	3591	3741	3677	3793	3819	3752	3811	3719	3728	3807
3718	3459	3479	3320	3348	3482	3545	3725	3614	3537	3702	3578	3535	3567	3600	3575	3520	3562	3597	3636	3517	3482	3507	3492	3474	3562	3558	3630	3475	3686	3693	3658	3682	3578	3587	3535	3622	3575	3637	3533	3579	3590	3672	3619	3656	3699	3700	3691	3531	3570
3636	3535	3401	3307	3359	3491	3473	3739	3741	3679	3654	3648	3619	3702	3668	3550	3439	3403	3386	3434	3473	3455	3609	3671	3581	3561	3598	3643	3572	3605	3618	3605	3568	3557	3698	3578	3467	3646	3640	3613	3658	3635	3655	3625	3650	3666	3772	3637	3658	3668
3581	3635	3405	3466	3487	3544	3626	3696	3762	3858	3783	3716	3712	3553	3619	3472	3479	3418	3480	3525	3335	3436	3586	3575	3471	3567	3446	3575	3506	3533	3529	3504	3669	3579	3681	3553	3573	3639	3624	3593	3473	3536	3690	3739	3592	3636	3654	3697	3764	3571
3586	3629	3546	3622	3585	3702	3590	3779	3754	3865	3857	3792	3755	3577	3595	3470	3411	3348	3404	3325	3376	3370	3363	3468	3601	3431	3496	3577	3619	3451	3379	3503	3545	3444	3456	3683	3487	3508	3497	3640	3529	3591	3610	3677	3653	3558	3543	3538	3495	3598
3442	3598	3472	3519	3541	3619	3579	3626	3823	3881	3855	3691	3401	3438	3560	3508	3627	3363	3341	3414	3473	3506	3432	3433	3553	3660	3511	3595	3521	3533	3493	3527	3448	3392	3529	3406	3525	3513	3344	3460	3478	3466	3610	3544	3618	3601	3547	3525	3581	3572
3303	3313	3295	3433	3380	3639	3687	3637	3697	3911	3716	3662	3536	3538	3382	3411	3353	3433	3271	3390	3484	3533	3472	3370	3473	3644	3515	3669	3603	3640	3651	3592	3384	3580	3435	3546	3436	3471	3520	3627	3501	3468	3625	3663	3628	3639	3577	3684	3478	3602
3243	3333	3221	3374	3471	3488	3560	3694	3810	3651	3799	3580	3530	3448	3266	3368	3381	3450	3341	3381	3493	3589	3553	3467	3509	3623	3613	3584	3557	3614	3515	3525	3545	3478	3494	3514	3489	3585	3630	3498	3509	3505	3526	3605	3755	3781	3716	3612	3608	3761
3336	3282	3212	3266	3255	3474	3499	3462	3591	3660	3574	3764	3464	3379	3197	3143	3242	3368	3171	3328	3385	3416	3433	3440	3554	3577	3611	3651	3572	3622	3652	3548	3574	3520	3576	3547	3417	3647	3634	3728	3641	3600	3536	3519	3694	3611	3580	3602	3647	3684
3423	3395	3360	3297	3381	3397	3544	3490	3545	3414	3301	3340	3453	3191	3337	3282	3370	3449	3425	3437	3333	3469	3426	3493	3493	3465	3456	3529	3510	3640	3528	3576	3586	3581	3523	3494	3526	3417	3472	3620	3653	3568	3605	3646	3541	3636	3675	3632	3719	3654
3601	3355	3391	3213	3317	3371	3484	3475	3288	3192	3358	3360	3314	3278	3256	3267	3250	3324	3346	3216	3187	3202	3266	3377	3402	3562	3380	3633	3479	3425	3523	3505	3519	3529	3546	3623	3558	3507	3596	3591	3592	3543	3587	3559	3578	3566	3500	3534	3608	3731
3649	3486	3376	3413	3343	3330	3455	3469	3539	3395	3289	3191	3268	3365	3390	3467	3552	3630	3466	3556	3350	3453	3410	3562	3372	3492	3335	3429	3446	3454	3457	3504	3490	3453	3504	3616	3513	3542	3554	3558	3553	3622	3394	3557	3471	3526	3597	3587	3636	3594
3511	3451	3313	3406	3331	3577	3540	3424	3520	3406	3394	3480	3521	3299	3275	3295	3244	3153	3246	3275	3266	3292	3187	3386	3375	3458	3388	3399	3296	3380	3402	3356	3338	3379	3449	3462	3566	3514	3545	3591	3517	3561	3370	3466	3325	3439	3577	3547	3444	3394
3606	3388	3440	3330	3409	3398	3358	3515	3545	3501	3476	3466	3257	3332	3356	3496	3342	3606	3547	3543	3530	3445	3418	3442	3391	3498	3319	3407	3572	3532	3469	3273	3517	3499	3362	3419	3602	3422	3507	3459	3543	3360	3494	3385	3404	3501	3417	3497	3578	3557
3639	3442	3471	3303	3312	3227	3403	3409	3428	3432	3507	3400	3458	3508	3448	3509	3379	3185	3273	3414	3412	3338	3550	3599	3707	3531	3503	3385	3345	3419	3420	3476	3488	3489	3492	3493	3456	3582	3627	3431	3487	3549	3309	3563	3372	3506	3447	3493	3374	3473
3710	3621	3468	3255	3267	3373	3259	3425	3442	3430	3517	3307	3314	3484	3285	3406	3390	3363	3461	3518	3367	3451	3377	3520	3615	3467	3496	3469	3651	3509	3372	3450	3592	3557	3468	3586	3481	3402	3445	3365	3412	3450	3504	3421	3507	3478	3453	3395	3505	3423
3804	3677	3421	3412	3314	3122	3164	3356	3396	3440	3282	3263	3321	3305	3523	3395	3468	3301	3390	3471	3444	3549	3502	3588	3595	3590	3453	3503	3498	3536	3585	3457	3600	3572	3531	3659	3383	3570	3432	3318	3426	3388	3415	3475	3340	3269	3594	3460	3383	3278
3658	3513	3563	3474	3381	3326	3319	3292	3284	3334	3416	3345	3413	3322	3494	3579	3263	3381	3269	3428	3579	3512	3466	3449	3472	3562	3593	3593	3586	3547	3480	3396	3620	3607	3411	3553	3618	3433	3335	3426	3363	3533	3649	3547	3592	3498	3479	3512	3415	3387
3560	3430	3390	3452	3447	3383	3148	3286	3441	3527	3453	3380	3294	3220	3320	3326	3345	3319	3443	3351	3421	3535	3564	3397	3433	3490	3524	3524	3689	3546	3610	3555	3481	3615	3483	3504	3489	3540	3315	3432	3502	3409	3503	3460	3418	3555	3415	3442	3340	3366
3482	3476	3400	3458	3447	3292	3342	3441	3487	3411	3464	3424	3315	3381	3435	3410	3436	3479	3545	3539	3530	3370	3435	3485	3470	3439	3539	3440	3344	3568	3576	3547	3683	3635	3433	3506	3385	3594	3502	3243	3325	3441	3300	3341	3428	3354	3440	3336	3463	3411
3419	3479	3567	3369	3418	3486	3382	3208	3098	3249	3562	3590	3440	3436	3475	3365	3313	3265	3334	3265	3308	3352	3403	3541	3547	3644	3632	3486	3502	3502	3421	3454	3582	3733	3392	3356	3377	3350	3360	3409	3292	3335	3206	3286	3412	3303	3363	3325	3291	3263
3387	3462	3378	3496	3444	3295	3028	3102	3308	3577	3539	3455	3326	3279	3269	3368	3312	3305	3213	3270	3338	3275	3274	3350	3446	3488	3416	3525	3529	3485	3502	3513	3450	3338	3439	3558	3493	3320	3409	3494	3369	3308	3318	3255	3284	3290	3391	3341	3399	3378
3290	3413	3445	3567	3388	3226	3246	3358	3328	3266	3362	3402	3375	3295	3520	3587	3636	3551	3512	3608	3529	3570	3470	3391	3387	3377	3380	3360	3396	3298	3419	3549	3579	3345	3397	3469	3352	3413	3397	3412	3467	3392	3306	3228	3286	3254	3325	3373	3410	3377
3355	3470	3485	3314	3552	3598	3305	3164	3176	3223	3484	3623	3642	3503	3630	3641	3694	3569	3498	3507	3485	3570	3596	3664	3570	3556	3541	3297	3373	3281	3282	3469	3368	3463	3419	3378	3452	3517	3467	3395	3362	3443	3335	3201	3327	3231	3354	3397	3369	3400
3372	3353	3279	3474	3694	3392	3068	3247	3250	3416	3571	3473	3355	3185	3257	3323	3326	3375	3214	3240	3226	3279	3156	3219	3382	3535	3653	3610	3493	3357	3345	3340	3164	3237	3467	3492	3387	3332	3559	3428	3282	3428	3395	3359	3364	3374	3301	3377	3447	3364
3215	3181	3314	3653	3315	3319	3274	3309	3342	3423	3374	3425	3251	3199	3190	3537	3485	3565	3559	3601	3578	3452	3347	3271	3119	3273	3366	3527	3532	3389	3467	3496	3318	3248	3238	3361	3542	3416	3430	3534	3331	3425	3342	3354	3358	3445	3418	3421	3561	3352
3188	3304	3386	3312	3341	3337	3501	3379	3274	3229	3380	3538	3382	3331	3372	3637	3762	3623	3557	3783	4034	3943	3742	3674	3585	3477	3362	3238	3313	3468	3570	3601	3521	3305	3221	3246	3434	3489	3405	3484	3504	3338	3391	3416	3403	3299	3435	3415	3353	3462
3410	3412	3304	3211	3494	3573	3412	3171	3227	3487	3549	3565	3347	3463	3470	3494	3592	3557	3514	3562	3528	3687	3633	3886	3887	3990	3694	3546	3332	3293	3545	3530	3509	3427	3526	3253	3221	3550	3528	3274	3456	3457	3265	3334	3337	3366	3270	3350	3389	3460
3372	3327	3136	3484	3540	3307	3046	3207	3287	3379	3551	3576	3500	3414	3482	3476	3418	3287	3191	3238	3296	3225	3255	3438	3536	3673	3679	3927	3515	3284	3414	3429	3539	3521	3511	3491	3287	3224	3521	3579	3363	3500	3448	3237	3477	3478	3275	3270	3407	3336
3248	3165	3440	3672	3340	3210	3313	3302	3289	3316	3663	3752	3599	3449	3325	3230	3362	3297	3103	3129	3241	3241	3228	3155	3104	3252	3439	3670	3627	3509	3381	3475	3383	3439	3337	3580	3402	3204	3374	3550	3465	3331	3411	3445	3305	3442	3431	3250	3297	3328
3132	3304	3626	3564	3360	3352	3357	3365	3411	3459	3835	3807	3572	3286	3308	3169	3246	3176	3224	3302	3378	3454	3322	3408	3173	3281	3107	3244	3448	3551	3531	3367	3406	3283	3380	3332	3471	3262	3148	3399	3308	3352	3356	3332	3405	3381	3355	3194	3365	3391
3197	3444	3500	3370	3421	3486	3458	3172	3511	3676	3795	3521	3258	3063	3168	3307	3524	3590	3472	3489	3591	3685	3554	3496	3344	3248	3163	3130	3200	3251	3425	3402	3498	3292	3326	3298	3381	3470	3126	3180	3328	3279	3364	3346	3269	3288	3388	3406	3284	3360
3387	3455	3262	3332	3570	3484	3261	3088	3448	3419	3337	3213	3007	3257	3545	3896	4109	4045	3980	4058	3841	3890	3633	3502	3470	3445	3395	3324	3234	3211	3218	3416	3477	3479	3306	3327	3339	3536	3334	3061	3309	3386	3124	3348	3265	3290	3343	3376	3175	3407
3393	3311	3159	3491	3526	3446	3312	3494	3431	3203	3093	3137	3384	3771	4147	4377	4421	4287	4130	4081	3984	3937	3844	3645	3517	3565	3434	3371	3315	3203	3034	3311	3447	3476	3369	3382	3137	3445	3464	3141	3182	3433	3237	3345	3342	3410	3308	3433	3339	3443
3329	3297	3322	3604	3521	3316	3375	3489	3371	3223	3535	3737	4125	4326	4602	4588	4366	4009	3850	3656	3659	3837	3612	3763	3661	3533	3470	3429	3391	3251	3083	3205	3276	3399	3387	3343	3209	3333	3488	3312	3123	3294	3154	3165	3333	3451	3273	3454	3420	3348
3245	3156	3327	3732	3515	3117	3294	3416	3341	3517	3654	4267	4383	4430	4308	4051	3781	3251	3255	3154	3280	3434	3583	3612	3480	3554	3421	3306	3440	3232	3193	3154	3207	3436	3356	3412	3296	3192	3432	3504	3298	3201	3439	3195	3353	3351	3324	3379	3406	3259
3204	3132	3469	3524	3198	3118	2996	3036	3191	3472	3892	4289	4101	3794	3568	3208	2880	2710	2509	2641	2685	2916	3115	3251	3406	3556	3486	3490	3395	3204	3277	3221	3148	3327	3329	3415	3298	3285	3261	3379	3346	3193	3433	3326	3255	3469	3336	3304	3388	3309
3167	3176	3516	3409	3103	3004	3007	2895	3268	3677	4078	4072	3726	3206	2950	2554	2317	2143	2151	2244	2479	2545	2714	2892	3313	3506	3497	3461	3403	3353	3466	3332	3189	3287	3389	3328	3286	3190	3345	3454	3256	3280	3447	3271	3268	3341	3332	3266	3442	3242
3162	3292	3571	3450	3192	3107	3114	3387	3574	4020	4272	4196	3641	2992	2618	2459	2242	2176	2239	2202	2259	2308	2540	2611	3113	3409	3439	3347	3334	3400	3288	3271	3237	3225	3293	3225	3256	3188	3303	3411	3458	3301	3357	3307	3207	3288	3344	3218	3365	3294
3103	3566	3789	3525	3326	3286	3483	3777	4141	4646	4590	4353	3611	2854	2617	2516	2593	2447	2496	2602	2343	2265	2277	2656	2885	3297	3455	3563	3477	3445	3293	3325	3035	3211	3201	3311	3154	3056	3192	3333	3448	3288	3297	3258	3189	3289	3229	3182	3397	3317
3414	3805	3916	3554	3185	3276	3511	3783	4202	4589	4474	3916	3312	2720	2526	2445	2738	2792	2933	2846	2697	2462	2236	2412	2678	3095	3308	3641	3569	3401	3273	3252	3153	3131	3305	3446	3297	3090	3226	3336	3491	3316	3399	3314	3287	3287	3391	3348	3261	3407
3518	3812	3686	3345	3066	3080	3315	3545	3866	3958	3727	3063	2560	2233	2258	2465	2728	2997	3116	3026	2859	2597	2285	2321	2542	2926	3360	3571	3709	3444	3400	3206	3148	3168	3312	3433	3203	3139	3341	3232	3294	3408	3301	3434	3156	3259	3445	3305	3299	3318
3494	3402	3462	3025	2878	3030	3136	3280	3361	3332	3071	2458	2312	2237	2395	2750	2923	3035	3147	3003	3021	2698	2251	2220	2322	2690	3261	3561	3670	3506	3367	3299	3117	3073	3240	3462	3356	3003	3244	3298	3351	3294	3185	3272	3231	3253	3400	3417	3339	3273
3271	2997	3004	3023	2884	3046	3169	3312	3319	3115	2892	2511	2305	2237	2368	2778	3072	3235	2995	2873	2771	2523	2259	1968	2270	2632	3203	3556	3658	3395	3206	3337	3152	2907	3196	3372	3359	3120	3112	3205	3252	3154	3217	3386	3260	3270	3405	3303	3362	3365
3140	2828	2976	2967	2753	2879	3204	3371	3190	3089	2885	2677	2405	2139	2070	2186	2784	3142	3126	2724	2529	2423	2132	2072	2264	2784	3324	3465	3729	3415	3187	3213	3082	3008	3165	3379	3231	3067	3172	3159	3073	3205	3241	3215	3180	3218	3344	3304	3468	3503
3143	2744	3064	2947	2640	2881	3504	3617	3312	3308	3209	3050	2753	2503	2103	1974	2280	2889	2846	2466	2262	2301	2055	2030	2360	2939	3485	3774	3653	3219	3084	3091	3165	3099	3196	3458	3197	3080	3249	3226	3234	3258	3210	3211	3282	3286	3325	3266	3349	3546
2864	2715	3176	2907	2768	3284	4009	4025	3679	3604	3774	3716	3623	3350	2716	2200	2145	2633	2560	2096	2065	2052	2160	2350	2634	3151	3474	3777	3526	3315	2948	3155	3034	3132	3267	3316	3115	3144	3459	3098	3157	3160	3124	3193	3223	3235	3232	3332	3364	3399
2857	2642	3122	3104	2983	3699	4111	4126	3801	3910	4009	4065	4103	3966	3374	2476	2184	2382	2198	1745	1883	2142	2426	2697	2994	3290	3591	3577	3303	3140	3075	2957	3056	3183	3464	3297	3031	3178	3336	3116	3205	3301	3172	3232	3231	3255	3324	3266	3288	3260
2946	2857	3194	3290	3186	3609	3899	3789	3686	3719	4068	4060	4011	3962	3533	2779	2374	2310	1957	1858	2207	2756	2896	3075	3442	3721	3789	3266	3038	3063	2998	3076	3189	3337	3460	3142	3077	3315	3521	3147	3330	3092	3112	3288	3164	3383	3216	3332	3181	3407
2846	2960	3161	3250	3267	3382	3390	3267	3390	3611	3829	3631	3628	3829	3621	3093	2535	2445	2360	2267	2740	3426	3612	3630	3899	3886	3594	3150	2882	2824	3085	3141	3174	3563	3454	3048	3109	3288	3327	3240	3274	3156	3154	3323	3222	3212	3088	3127	3089	3433
2718	2781	3022	3114	3054	3352	3118	2987	3008	3632	3582	3437	3505	3675	3779	3434	2917	2992	2825	2740	3483	4130	4150	4107	3951	3928	3309	2769	2618	2856	3036	3169	3264	3532	3190	2997	3297	3377	3149	3253	3389	3160	3177	3164	3223	3302	3052	2980	3175	3422
2620	2838	3004	2894	2966	3326	3371	3081	3082	3306	3336	3257	3460	3920	4007	3755	3400	3369	3283	3286	3925	4490	4437	4019	3809	3508	2980	2883	2768	3002	3074	3374	3300	3308	2984	3007	3397	3182	2997	3441	3224	3137	3231	3146	3228	3161	3051	3143	3300	3365
3214	3047	3253	2955	2848	3379	3713	3477	3147	3277	3213	3366	3700	4101	4113	3693	3338	3529	3433	3363	3780	4152	3987	3433	3133	2986	2829	2869	2961	3208	3202	3278	3279	3047	2950	3350	3461	3102	3140	3406	3382	3120	3237	3291	3240	3016	3215	3194	3451	3178
3549	3249	3353	3168	2930	3335	3858	3745	3343	3270	3343	3460	3695	3993	3858	3307	2976	3197	3218	2931	3130	3441	3286	2993	2723	2829	3062	3098	3070	3240	3195	3283	3175	2979	3218	3431	3218	3036	3234	3393	3140	3353	3284	3284	3213	3159	3165	3261	3541	3230
3600	2973	2992	3043	2764	3351	3706	3754	3518	3578	3358	3465	3655	3813	3346	3072	2849	3129	2987	2714	2699	2915	2951	2789	2917	3087	3273	3348	3278	3275	3220	3093	3022	3018	3337	3453	3086	3021	3281	3184	3158	3303	3232	3284	3139	3208	3183	3358	3461	3286
3145	2762	2611	2659	2889	3042	3393	3219	3478	3466	3324	3149	3213	3147	2968	2810	2933	3030	3020	2591	2894	3128	3145	3083	3266	3539	3477	3438	3256	3207	3199	2925	3049	3197	3370	3329	3013	3217	3206	3092	3351	3303	3394	3334	3262	3163	3154	3424	3539	3376
2777	2786	2740	2797	2763	2887	3024	2959	3017	3311	3182	3017	2871	2832	2809	2678	2865	3028	2941	2947	3103	3412	3286	3283	3323	3505	3347	3236	3308	2977	3136	3114	3236	3339	3363	3003	3132	3381	3135	3137	3286	3354	3399	3384	3440	3304	3267	3493	3404	3416
2807	2795	3117	2982	2957	3040	2878	2821	2871	3098	3295	3047	2966	2916	2788	2537	2573	2810	2905	2983	3231	3341	3196	3204	3217	3215	3147	3127	3234	3096	3083	3103	3295	3315	3044	3272	3278	3123	3078	3227	3269	3381	3339	3355	3411	3148	3302	3467	3497	3263
2895	2762	2959	2981	2914	2798	2792	2807	2925	3021	3241	3312	3310	3167	2971	2832	2954	3222	3275	3330	3306	3296	3080	2982	2926	3172	3154	3327	3217	3172	3276	3345	3142	3093	3202	3368	3167	3202	3250	3266	3128	3285	3311	3339	3245	3195	3218	3357	3492	3319
2978	3203	3207	3194	3175	3127	3022	2962	3138	3127	3077	2859	3139	3158	3369	3385	3570	3688	3822	3650	3366	3336	3182	3010	3130	3118	3185	3204	3416	3287	3306	3247	3017	3124	3251	3288	3176	3209	3178	3240	3086	3070	3358	3388	3191	3218	3149	3527	3592	3391
3393	3640	3535	3624	3415	3499	3268	3382	3278	3479	3433	3124	3147	3121	3220	3505	3583	3576	3450	3461	3141	3144	2909	3040	3033	3171	3166	3264	3542	3430	3300	3088	3198	3217	3460	3211	3144	3116	3132	3060	3072	3015	3366	3276	3222	3071	3206	3350	3536	3411
3689	3478	3683	3629	3521	3466	3550	3554	3745	3579	3671	3726	3532	3485	3454	3341	3296	3076	3004	3041	2929	3017	3132	3025	3099	3182	3307	3302	3265	3268	3244	3246	3265	3223	3109	3235	3264	3194	3012	3255	3213	3109	3175	3318	3161	3004	3166	3231	3474	3360
3441	3205	3262	3279	3364	3416	3330	3626	3537	3530	3364	3441	3547	3618	3519	3419	3417	3286	3347	3260	3327	3264	3295	3305	3247	3201	3152	3196	3105	3234	3425	3383	3087	2920	3204	3318	3251	3146	3243	3179	3034	3066	3295	3279	3027	3139	3067	3203	3436	3474
3167	3111	3009	3114	3158	3251	3188	3206	3368	3368	3252	3239	3240	3165	3303	3294	3192	3347	3276	3365	3350	3239	3226	3095	3023	3082	3054	3143	3310	3397	3304	3080	3088	3286	3281	3359	3172	3287	3363	3174	3103	3164	3291	3197	3203	3121	3092	3230	3340	3408
3137	3068	3252	3375	3249	3149	3203	3211	3197	3318	3358	3326	3218	3246	3218	3258	3293	3189	3372	3170	3096	3161	3099	3196	3083	3137	3304	3242	3081	3213	3099	3385	3339	3339	3040	3121	3309	3190	3176	3063	3251	3205	3014	3167	3157	2989	3077	3120	3307	3418
3242	3210	3253	3422	3420	3290	3205	3192	3289	3423	3457	3477	3417	3414	3397	3525	3429	3571	3460	3244	3252	3380	3338	3284	3285	3214	3215	3077	3196	3162	3295	3310	3243	3086	3148	3359	3282	3184	3112	3209	3192	3069	3085	3168	3052	3214	3010	3194	3242	3275
3215	3136	3175	3186	3270	3347	3255	3228	3388	3403	3426	3422	3422	3437	3223	3308	3343	3286	3368	3280	3364	3363	3337	3236	3142	3139	3061	3315	3275	3245	3163	3211	3149	3140	3263	3269	3250	3329	3257	3152	3171	3193	3208	2964	3123	3146	2989	3196	3116	3250
3223	3163	3108	2942	3155	3097	3304	3320	3279	3283	3323	3276	3266	3289	3336	3133	3216	3229	3230	3345	3425	3517	3446	3269	3221	3150	3111	3286	3167	3105	3157	3170	3291	3298	3125	3236	3429	3387	3257	3060	3316	3228	3016	3141	3097	3205	3130	3063	3201	3158
3214	3132	2914	2974	3079	3293	3167	3135	3238	3277	3242	3225	3394	3301	3394	3334	3303	3316	3421	3222	3305	3329	3345	3379	3201	3063	3164	3268	3242	3395	3210	3242	3170	3269	3206	3252	3280	3295	3249	3280	3132	3075	3221	3096	3059	3165	3011	3148	3133	3244
3194	3288	3078	3186	3124	3266	3288	3147	3144	3279	3146	3253	3272	3444	3595	3569	3676	3618	3489	3518	3354	3288	3453	3400	3351	3308	3075	3243	3268	3221	3216	3219	3228	3204	3289	3197	3281	3433	3153	3118	3103	3268	3116	3066	3252	3072	3041	3087	3102	3140
2985	3146	3173	3116	2967	3169	3236	3197	3337	3302	3305	3328	3381	3424	3353	3417	3491	3464	3508	3524	3441	3272	3318	3469	3243	3126	3158	3258	3172	3239	3217	3104	3105	3226	3177	3283	3255	3281	3230	3256	3139	3057	3106	3200	3095	3164	3140	3027	3143	3164
3128	2885	3061	3080	3084	2979	2988	3189	3157	3166	3170	3351	3559	3514	3399	3174	3116	3237	3409	3624	3462	3374	3427	3537	3435	3330	3334	3264	3288	3279	3099	3215	3231	3104	3225	3194	3158	3314	3213	3232	3104	3166	3294	2987	3272	3131	3030	3098	3019	3290
3271	3189	3161	3073	3004	2999	3000	3231	3227	3124	3027	3184	3432	3235	3092	2927	2854	2905	3096	3340	3469	3453	3348	3328	3354	3233	3205	3271	3315	3206	3284	3193	3149	3097	3213	3283	3254	3332	3266	3329	3227	3219	3189	3267	3082	3160	3223	3066	3103	3068
3305	3249	3294	3169	3091	3080	3114	3147	3157	3150	3213	3330	3363	3193	2887	2745	2762	2782	2751	2998	3291	3276	3398	3432	3436	3362	3322	3344	3278	3218	3230	3275	3191	3221	3305	3195	3337	3337	3229	3248	3191	3197	3178	3167	3236	3252	3166	3119	3099	3102
3302	3243	3071	3078	3147	3113	3189	3231	3283	3266	3097	3233	3340	3173	2945	2820	2834	2845	2885	3069	3260	3591	3438	3334	3259	3173	3200	3381	3353	3508	3300	3225	3162	3157	3201	3237	3307	3393	3303	3190	3315	3186	3248	3230	3218	3122	3156	3055	3177	3129
3138	3114	3136	3094	3053	3071	3059	3079	3189	3143	3264	3150	3240	3262	3069	2827	2545	2581	2795	3096	3397	3522	3424	3351	3471	3368	3297	3374	3283	3372	3254	3231	3235	3222	3217	3165	3189	3217	3343	3230	3162	3272	3206	3292	3305	3317	3196	3095	3064	3131
3266	3193	3143	3227	3068	3055	3074	3108	3099	3173	3001	3083	3173	3315	3102	3114	2823	2842	3233	3502	3556	3423	3376	3223	3186	3301	3168	3234	3285	3411	3316	3285	3186	3169	3122	3135	3142	3327	3295	3234	3171	3135	3154	3208	3254	3201	3211	3099	3103	3109
3241	3164	3207	3170	3150	3089	3211	3195	3483	3227	3050	3154	3229	3215	3469	3343	3202	3183	3346	3410	3543	3385	3367	3325	3337	3250	3348	3311	3328	3416	3200	3318	3246	3328	3277	3081	3180	3174	3245	3151	3132	3098	3199	3241	3216	3142	3175	3119	3100	3205
3169	3226	3164	3123	3079	3149	3169	3266	3380	3356	3235	3127	3219	3258	3413	3433	3488	3428	3401	3404	3389	3374	3323	3208	3267	3145	3329	3256	3338	3449	3394	3185	3168	3215	3294	3188	3285	3300	3236	3209	3211	3136	3258	3342	3321	3263	3250	3146	3223	3110
3241	3120	3023	3131	3080	3085	3151	3182	3319	3378	3204	3089	3021	3123	3161	3144	3186	3234	3246	3293	3313	3469	3353	3226	3180	3216	3315	3258	3310	3311	3354	3216	3348	3238	3241	3269	3273	3289	3324	3244	3209	3294	3237	3306	3309	3179	3168	3192	3143	3243
3277	3276	3254	3135	3280	3238	3137	3082	3102	3227	3096	3033	3089	3099	3120	2983	3082	3168	3147	3303	3342	3360	3375	3206	3282	3357	3257	3320	3228	3350	3370	3252	3188	3229	3205	3157	3285	3202	3272	3184	3255	3257	3223	3337	3279	3240	3253	3173	3145	3046
3241	3299	3266	3194	3169	3209	3181	3278	3281	3251	3262	3119	3217	3145	3054	2992	2999	2955	3065	3294	3252	3328	3187	3263	3299	3227	3249	3354	3228	3337	3288	3162	3279	3260	3178	3145	3279	3381	3277	3410	3202	3317	3158	3382	3295	3287	3237	3146	3027	3230
3149	3272	3258	3176	3202	3206	3318	3365	3446	3341	3217	3163	3289	3197	3286	3293	3161	3023	3009	3302	3316	3253	3125	3206	3159	3178	3266	3190	3259	3351	3378	3272	3118	3186	3207	3142	3262	3230	3290	3211	3213	3160	3316	3371	3299	3287	3285	3348	3187	3281
3218	3171	3144	3260	3055	3028	3155	3321	3300	3315	3230	3255	3080	3148	2984	3070	3129	3033	2922	3058	3188	3300	3139	3248	3190	3170	3315	3175	3167	3191	3285	3335	3127	3213	3147	3303	3087	3267	3198	3214	3020	3184	3319	3324	3278	3303	3208	3257	3254	3300
3095	3188	3070	3180	2996	3001	3025	3154	3277	3213	3013	2964	2983	2996	2984	3037	2951	2775	2932	3004	3192	3035	3118	3058	3049	3118	3177	3163	3176	3219	3250	3220	3088	3112	3198	3169	3179	3224	3110	3204	3061	3197	3245	3315	3287	3200	3268	3197	3245	3289
3069	3136	3190	3168	3101	3151	3220	3166	3282	3120	3149	2998	3069	3111	3032	3102	3081	2982	3055	2930	3310	3118	3018	3125	3036	3138	3106	3223	3191	3152	3217	3215	3112	3083	3172	3184	3136	3154	3126	3098	3148	3287	3258	3259	3282	3208	3209	3285	3291	3272
3063	3071	3125	3254	3153	3305	3391	3581	3396	3516	3505	3381	3333	3380	3304	3247	3244	3077	2942	3004	3042	3065	3030	3002	3069	3018	3013	3097	3088	3159	3216	3115	3116	3075	3245	3273	3173	3067	3180	3102	3090	3196	3266	3114	3224	3169	3243	3279	3350	3462
3113	3294	3306	3386	3407	3503	3571	3607	3635	3652	3712	3620	3500	3498	3563	3460	3464	3242	3209	3128	3087	2989	2990	2866	3070	3069	3091	3047	3014	3101	3144	3072	3135	3078	3258	3269	3146	3061	3079	3155	3000	3146	3121	3132	3214	3178	3253	3225	3359	3291
3249	3353	3500	3378	3254	3293	3281	3481	3473	3406	3354	3306	3319	3407	3324	3222	3265	3374	3338	3354	3290	3100	2939	3000	3072	3075	2993	3009	3098	3206	3183	3199	3137	3051	3160	3360	3090	3113	3190	3115	3033	3162	3190	3261	3113	3203	3135	3271	3317	3258
3222	3169	3230	3266	2956	2957	2979	2853	3022	3039	2994	2881	2957	2977	3017	3031	3164	3050	3141	3248	3251	3180	2914	2894	2975	3086	3030	3022	2984	3069	3067	3140	3094	3190	3163	3205	3187	3077	2982	3089	3203	3178	3221	3272	3178	3067	3171	3099	3199	3242
3083	2797	2910	2939	2822	2771	2756	2714	2765	2796	2739	2699	2663	2971	3032	2940	2897	2847	2819	2946	3235	3203	2933	2838	3036	3114	2979	2957	2907	3008	3017	3130	3137	3075	3147	3222	3201	3122	3019	3126	3087	3069	3131	3221	3191	3102	3060	3079	3287	3187
2930	2715	2900	3034	2667	2650	2576	2744	2663	2659	2647	2644	2737	2760	2761	2757	2913	2786	2700	2857	3181	3227	3106	2911	3037	3152	3056	2942	2980	3117	3100	3035	3068	3091	3088	3164	3179	3021	2980	3050	3076	3060	3002	3058	3081	3050	3083	3139	3333	3426
2967	2764	2871	2916	2487	2542	2653	2763	2670	2703	2618	2679	2813	2752	2730	2623	2670	2759	2758	2756	2990	3065	2985	2968	3093	3248	3185	3004	2969	2982	2993	3003	3100	2967	3193	3118	3219	3065	3089	3069	3040	3098	3033	3099	3036	2993	3122	3280	3226	3284
2833	2707	2874	2700	2454	2763	3108	3126	3037	2929	2935	3052	3232	3160	3030	2830	2764	2902	2891	2756	3008	3181	3154	3045	3030	3152	3100	3079	3030	3037	3092	3002	2929	3112	3160	3156	3269	3051	3045	3163	3043	3028	3011	3006	2834	3013	3156	3368	3272	3195
2738	2549	2750	2525	2605	3246	3495	3381	3185	3243	3267	3331	3618	3811	3629	3137	2975	3106	2765	2684	2936	3257	3274	3136	3064	3246	3190	2997	2994	3206	3010	3055	3020	3062	3124	3124	3088	3056	2983	3057	3100	3142	3028	3069	2998	2924	3067	3366	3282	3032
2698	2677	2843	2607	2727	3239	3500	3382	3213	3245	3299	3287	3644	3885	3687	3236	3039	3068	2800	2595	2907	3308	3318	3059	3101	3201	3218	3040	2994	3221	3159	3131	3109	3176	3235	3155	3124	3028	3137	3006	2837	2936	3001	3051	2856	2966	3138	3383	3419	3121
2908	2648	2853	2703	2727	3095	3274	2974	2955	3183	3195	3002	3268	3532	3417	3148	2945	3014	2858	2613	2915	3325	3306	3064	3083	3221	3172	2885	2998	3173	3067	2880	3083	3217	3029	3159	3068	2978	3111	3077	2979	2965	3057	3004	2933	2982	3066	3336	3313	3193
2710	2575	2717	2568	2563	2987	3090	2853	2921	3116	3105	2925	2964	3180	3110	2857	2712	2899	2914	2768	2954	3346	3258	3070	3078	3297	3176	3103	3026	3182	3278	3077	3062	3381	3215	3124	3058	3043	3193	3109	3108	3040	3108	3117	2963	2960	3081	3316	3311	3238
2570	2424	2509	2307	2444	3007	3110	3026	2938	2858	2890	2920	3082	3249	3100	3017	2842	2941	2960	2712	2984	3410	3310	3028	3071	3280	3233	2974	3086	3148	3213	3130	3218	3300	3310	3248	3116	3107	3165	3199	3265	2990	3055	3150	3131	3024	3219	3230	3297	3195
2595	2501	2639	2434	2482	3137	3338	3168	2983	2781	2764	2792	3122	3462	3572	3045	2866	3033	2865	2723	3047	3437	3340	3041	3090	3148	3137	3056	3008	3281	3251	3021	3224	3199	3286	3219	3150	3084	3223	3231	3244	3099	3073	3171	3036	3100	3055	3224	3282	3178
3006	2888	2917	2733	2750	3172	3573	3443	3149	3039	2882	2894	3210	3536	3354	2976	2819	2997	2796	2734	2961	3287	3287	3113	2975	3050	3033	3028	3064	3209	3215	3205	3266	3208	3301	3230	3162	3202	3251	3141	3070	3029	3120	3065	3231	3018	3109	3181	3453	3214
3040	2947	2974	2906	2821	3134	3603	3515	3320	3439	3318	3226	3285	3448	3186	2843	2833	2932	2847	2825	2948	3310	3241	3157	3085	3196	3083	3036	3021	3207	3185	3237	3234	3350	3287	3240	3151	3171	3207	3209	3152	3143	3206	3175	3105	3032	3185	3249	3365	3305
2921	2733	2735	2610	2649	2987	3300	3245	3433	3603	3493	3264	3165	3109	2761	2469	2736	2986	2868	2817	3020	3285	3188	3124	2994	3129	3063	3055	3082	3240	3215	3177	3193	3369	3292	3241	3261	3265	3367	3160	3153	3057	3279	3128	3070	3119	3066	3184	3331	3386
2650	2576	2618	2607	2485	2589	2951	3006	3072	3289	3224	3016	2962	2938	2684	2531	2855	2928	2822	2730	2937	3227	3073	2888	3077	3040	3027	3066	3097	3222	3190	3157	3250	3249	3376	3276	3225	3288	3363	3215	2987	3126	3250	3187	3030	3076	3127	3385	3402	3285
2683	2446	2653	2662	2481	2558	2701	2849	2885	2930	2880	2598	2592	2743	2728	2632	2694	2728	2792	2929	3061	3065	3019	2907	2903	2872	2879	3071	3068	3052	3051	3080	3173	3282	3319	3282	3149	3225	3303	3191	3094	3171	3263	3238	3120	3083	3222	3245	3633	3347
2869	2645	2678	2562	2480	2545	2756	2774	2825	2803	2710	2520	2690	2811	2646	2517	2498	2759	2894	3054	3210	3161	2945	2959	2908	3093	2894	2981	3023	3165	2932	2998	3129	3201	3169	3116	3218	3261	3256	3209	3101	3056	3238	3102	3015	3039	3090	3282	3518	3291
2705	2698	2725	2659	2625	2622	2670	2612	2757	2828	2719	2751	2700	2813	2591	2561	2901	3132	3131	3214	3149	2986	2942	2920	2968	2957	2932	3072	3123	3113	3017	3001	3081	3142	3176	3193	3113	3263	3104	3087	3148	3118	3090	3070	2977	2931	3054	3122	3334	3234
3081	2936	2960	3121	2999	2927	2921	2790	2844	2848	3017	2884	3047	3010	2903	3034	3261	3342	3413	3063	3082	2827	2944	2934	2882	2856	2890	2998	2940	3073	2921	2994	3047	3135	3002	3156	3218	3083	3223	2985	3110	3080	3101	3029	2874	2935	3110	3186	3203	3313
3275	3248	3195	3246	3279	3428	3278	3272	3057	3224	3192	3351	3368	3389	3272	3364	3442	3433	3234	3077	3027	2896	2940	2982	2840	2831	2957	2867	3014	2999	2903	2961	3026	3147	3051	3106	3117	3062	2968	3080	3129	3101	3029	3054	2958	2845	3184	3067	3196	3150
3222	3098	3089	3059	3225	3272	3468	3329	3413	3369	3309	3435	3365	3375	3319	3385	3203	3094	2981	2930	3049	3016	3001	3019	2927	2898	2881	3001	2917	3065	2962	3077	3106	3046	2989	3051	2982	3098	2996	3058	3071	3100	2921	2929	2923	2907	3017	2989	3032	3073
2860	2878	2739	2950	2919	3072	3124	3225	3243	3343	3321	3394	3368	3293	3114	3118	3183	2932	3037	3036	3011	3125	3138	3143	2971	2870	2988	2903	2882	2892	2844	3059	3002	3171	3055	3061	3104	3057	3091	3077	3030	2954	2926	2955	2821	3007	2906	2957	2954	2974
2762	2623	2603	2733	2707	2800	2857	2957	2989	3100	3205	3056	3090	3049	3039	3079	3119	3051	3118	3121	3063	3006	3053	3102	2885	2917	2923	2910	2805	2916	3020	3012	2961	3014	3001	3052	3008	3039	3117	2994	3042	2913	2837	2819	2960	2932	2913	2962	2943	2891
2717	2562	2699	2807	2792	2840	2913	2930	2922	3187	3149	3140	3108	3001	3114	3197	3188	3224	3139	3150	3119	3182	3134	3071	2938	3023	2888	2748	2927	2955	3091	3044	3024	3002	2968	3059	3082	3031	2979	3035	2913	2900	2940	3005	2884	2969	2800	2969	2854	2966
2823	2823	2719	2789	2927	2918	3051	3047	3111	3337	3277	3318	3106	3130	3082	3200	3215	3175	3208	3211	3184	3287	3265	3087	3133	3022	3011	2927	2926	3076	3114	3109	3098	3083	3045	3031	3037	3187	3095	3067	2964	2883	2888	2949	2904	2866	2741	2817	2937	2980
2874	2875	2826	3026	2962	3017	3082	3139	3172	3428	3267	3220	3105	3201	3172	3230	3249	3135	3261	3438	3277	3238	3297	3114	3029	3068	2920	2977	2957	3202	3098	3018	3082	3067	3047	3086	3140	3074	3154	3046	2878	2814	2887	2986	2906	2847	2882	2931	2924	3105
2879	2839	2853	2996	2928	2891	2822	2878	3054	3005	3116	3066	3109	3101	3137	3252	3190	3064	3127	3274	3291	3274	3162	3164	2973	3073	3018	3015	3001	3232	3150	3109	3128	3140	3089	3132	3189	3152	3019	3025	2935	2959	2963	3057	2962	2862	2829	2940	3014	2976
3108	2935	3095	3048	2902	2818	2933	2914	2949	2996	2980	2990	2903	2989	2933	3069	3256	3071	3131	3263	3262	3091	3128	3135	3106	3028	3004	3075	3097	3236	3113	3073	3087	3154	3130	3097	3212	3193	3108	2964	2960	2973	2999	3015	2932	2899	2999	2942	2920	3020
3046	3043	3088	3019	2957	2995	2988	3048	2955	3047	2993	2950	2990	3005	3134	3214	3193	3236	3060	3361	3235	3181	3160	3077	3190	3076	2893	2921	3114	3139	3153	3095	3120	3193	3183	3126	3169	2992	3022	3077	3064	3084	3040	2967	3001	3011	2921	2971	2987	2972
3078	2984	2989	3068	2982	2936	3038	2948	2865	3041	2963	2974	2975	2893	3106	3051	3225	3006	3117	3189	3166	3105	3107	3077	3104	3113	2956	3077	3131	3169	3188	3120	3047	3168	3211	3136	3194	3017	3117	3055	3036	3041	3039	2921	2911	2964	3190	3033	3020	2933
3092	2909	2885	2921	2906	2902	2947	3003	2947	2923	2935	2971	2950	3100	3046	2943	3000	3067	3016	3093	3052	2973	3043	3099	3031	3094	2987	3013	3161	3109	3159	3158	3171	3279	3052	2965	3048	3087	3063	3145	3069	3119	2886	2910	2963	3034	3122	3091	3135	3150
3002	2914	2812	2828	2823	2752	3012	3024	2928	3096	3035	3000	3056	3039	3035	3104	3081	3003	2985	3076	3012	3073	3157	3038	3051	2974	3070	2973	3072	3096	3159	2954	3239	3217	3134	3053	2974	3038	3091	3058	3051	2925	2802	2942	2992	3064	3139	3087	2982	3035
3064	2842	2851	2848	2977	3126	3274	3185	3124	3264	3180	3129	3243	3025	2903	3004	3174	3033	2995	3169	3066	3149	3205	3144	3011	2842	2886	2883	3037	3098	3072	3065	3248	3113	3086	3028	3020	3056	3007	2973	3062	2996	2961	2984	3110	3015	3034	3000	3099	3151
2915	2870	2988	2961	3151	3150	3324	3185	3178	3195	3263	3216	3204	3077	2990	3001	3166	3019	3144	3138	3047	3026	3134	3022	2924	2821	2845	3051	2959	3053	3076	3082	3117	3099	2854	2996	3048	3064	3031	3097	3055	3020	3106	2996	3078	2941	3074	2894	3120	3166
2877	2816	3100	3109	3118	3101	3046	3059	2937	2970	3015	3221	3107	2980	2975	3019	3124	3006	2932	2996	2952	2927	2989	2897	2800	2758	2801	2972	2994	3123	3010	3048	3119	3139	2874	3022	3093	3162	2955	2982	3027	2950	3087	2970	2914	2957	2924	3031	3086	3177
3020	2885	3102	3123	3218	2956	3074	2843	2933	3002	2895	2945	3146	3028	3013	2994	3071	2908	2852	3014	2982	2803	2897	2848	2796	2719	2883	2973	2878	2974	2997	2938	3192	3080	2964	2979	3034	2931	2826	2890	2866	3056	2878	2919	2844	2779	3067	2931	3000	2936
2969	2933	2935	3039	3014	3065	3184	3110	3118	3195	3124	3131	3011	2993	3012	3019	3123	3028	2981	3183	3149	3093	3141	2875	2743	2742	2919	2848	2914	2942	2912	2878	3023	3049	3048	2924	3026	2916	2798	2866	2973	3059	2931	2835	3010	2849	2959	2924	3015	2976
3026	2950	2881	2900	2908	2916	3099	3179	3291	3412	3333	3219	3120	3203	3039	3070	3096	3097	3164	3310	3317	3216	3214	3277	2894	2906	2875	2909	2895	2869	2906	2788	3048	3107	3148	2976	2862	2884	2935	2956	2978	3005	2911	3114	2934	2942	3049	2982	2915	3000
3032	2892	2838	2903	2814	2914	3042	3177	3362	3359	3231	3224	3308	3155	3193	3102	3109	3117	3144	3376	3257	3202	3213	3133	3047	3043	2976	2911	2780	3004	3016	3047	3118	3175	2957	2862	2781	2848	2925	3024	2984	3138	3166	3110	3087	3087	3024	2883	3024	3063
3095	2979	2941	2784	2749	2890	3036	2995	3140	3261	3158	3174	3108	3159	3195	3310	3036	3025	3172	3326	3094	2990	3107	3238	3140	3096	3019	2933	2936	3131	3233	3179	3048	3117	3047	2868	2852	3027	3002	2952	2945	2927	2834	2921	2912	2989	3081	2995	3011	3094
2903	3063	3017	2970	2821	2898	3061	2917	2837	3040	3242	3076	3121	3078	3344	3108	3156	3016	3053	3102	2970	2754	2977	3228	3122	2925	3029	2919	3027	2956	3295	3201	3043	3158	2926	2972	3081	3085	3019	2935	2899	2868	2777	2776	2766	2722	2893	2917	3201	3165
2796	3069	3198	3105	2884	2818	2928	2932	2647	2669	2993	2997	2889	3063	3348	3298	3136	2911	3062	3076	2838	2620	2802	3040	2806	2675	3082	3106	3062	3061	3241	3176	2929	3003	3032	3041	3128	3176	3026	2861	2858	2955	2732	2595	2679	2784	2786	3094	3297	3304
2743	3149	3354	3191	2820	2784	2973	2703	2452	2524	2753	2794	2718	2871	3301	3308	3040	2808	2840	2935	2719	2533	2640	2706	2703	2814	3139	3242	3043	2959	3111	3152	3026	3118	3092	3078	2993	3055	3142	2844	3011	2849	2689	2517	2513	2811	2836	3110	3536	3350
2783	3225	3619	3281	2803	2770	2926	2651	2307	2445	2798	2817	2710	2921	3443	3401	3051	2764	2803	2801	2552	2327	2646	2872	2778	2890	3236	3299	3053	3005	3068	3125	3043	3050	2983	2944	2983	3198	3003	2867	2973	2845	2543	2390	2587	2766	2771	3207	3500	3384
2733	3127	3409	3216	2786	2969	2966	2722	2387	2463	2973	2814	2624	2970	3505	3554	3030	2836	2894	2848	2584	2471	2743	2981	2749	2816	3253	3199	2790	2935	3238	3230	3170	3053	3024	2978	2992	3153	3185	2940	2936	2894	2601	2566	2604	2841	2954	3173	3500	3416
2786	3163	3338	3073	2724	2941	2922	2886	2622	2798	3114	2926	2671	3042	3478	3344	2953	2893	2885	2924	2729	2683	2883	3085	2891	2782	3160	3156	2886	3016	3151	3181	3027	3008	2949	2953	3067	3095	3196	3064	2995	2953	2826	2667	2846	3028	3060	3209	3608	3525
2684	3078	3411	3004	2701	2831	3081	2950	2687	2782	3159	2880	2629	3024	3406	3362	2937	2789	2901	3020	2737	2703	2909	2892	2833	2849	3155	3100	3069	3016	3094	3163	3003	2945	3039	2988	2893	3178	3098	3006	2823	2932	2911	2797	2858	2997	2920	3283	3508	3560
2751	3122	3401	3076	2788	2780	2987	2964	2653	2763	3026	2694	2692	3030	3372	3317	2971	2787	2906	3016	2750	2560	2765	2844	2789	2851	3206	3236	3065	3004	3155	3077	3060	2942	2879	2939	3037	3191	3118	2890	2859	2849	2792	2598	2823	2972	2851	3155	3526	3398
2817	3152	3340	3133	2740	2881	3032	2841	2655	2632	2885	2926	2700	3039	3376	3387	2920	2952	3068	2956	2749	2380	2668	2898	2780	2901	3167	3245	3226	3014	3121	3093	2938	3046	3022	2836	2999	3211	3192	2821	2850	2835	2674	2494	2834	2967	2889	3097	3556	3438
2798	3199	3304	3012	2802	2842	3046	2933	2592	2597	2963	2807	2665	2902	3525	3207	3022	2776	2942	3024	2722	2503	2677	2973	2813	2829	3294	3251	3010	2828	3125	3071	3005	2989	2895	2863	3077	3184	3172	2972	2812	2854	2868	2584	2765	2859	2840	3179	3529	3457
2747	3160	3387	3156	2741	2916	3057	2870	2598	2747	3014	2794	2556	2938	3381	3342	2993	2889	3040	3034	2717	2435	2814	3066	2830	2921	3246	3241	2901	2968	3021	3233	3042	2971	2821	2810	2938	3080	3155	2974	2793	2903	2630	2705	2767	2969	2870	3048	3553	3337
2635	3209	3463	3160	2847	2889	3044	2950	2680	2702	3052	2899	2589	2941	3200	3279	2893	2782	3005	3074	2690	2460	2670	3027	2675	2856	3171	3278	2877	2881	3069	3092	3034	2847	2992	2889	2863	3061	3050	2871	2883	2800	2579	2592	2636	2885	2784	2968	3508	3300
2631	3162	3434	3162	2749	2782	3169	2898	2651	2739	3047	2866	2525	2812	3227	3228	2813	2750	2914	3075	2717	2564	2854	2848	2797	2812	3261	3156	3021	2813	3105	3081	2890	2963	2934	2964	2898	3147	3020	2886	2848	2936	2729	2592	2773	2919	2770	3073	3515	3264
2607	3069	3399	3158	2906	2966	3136	2960	2671	2813	2904	2822	2399	2805	3199	3230	2943	2875	3011	3005	2678	2517	2758	2933	2779	2712	3396	3239	2979	2938	3030	3159	2985	2832	3013	2977	3011	3048	3042	3000	2858	3011	2688	2661	2744	2911	2941	3068	3564	3405
2705	3064	3452	3209	2780	2810	3106	3050	2590	2723	3026	2862	2437	2815	3297	3297	2861	2865	2887	3000	2695	2518	2746	3041	2670	2817	3082	3274	3119	2924	3030	3156	2886	2966	2932	2913	2984	3138	3079	2823	3015	2971	2786	2648	2723	2965	2815	3046	3424	3431
2808	3141	3403	3020	2812	2776	3098	2904	2591	2690	2957	2809	2582	2955	3434	3322	3031	2776	3028	3097	2666	2463	2778	3064	2833	2869	3045	3215	2977	2777	3007	3025	2860	2835	2906	2832	2870	3112	3076	2953	2810	2907	2744	2589	2685	2914	2744	2967	3406	3302
2692	3008	3355	3013	2539	2693	3090	2912	2562	2759	2989	2953	2593	2931	3322	3342	2981	2764	2920	2982	2587	2521	2832	2986	2710	2748	3109	3167	2960	2842	2896	3029	2906	2924	2862	2772	2842	3074	3170	2953	2911	2938	2746	2634	2766	2819	2855	3107	3496	3427
2562	2997	3155	2875	2581	2738	3009	2831	2580	2603	2950	2877	2570	2838	3304	3272	2939	2715	2991	3069	2817	2571	2838	3006	2674	2734	3031	3255	3016	2894	2942	3062	2902	2885	2844	2831	3016	3114	3193	2933	2979	2977	2773	2626	2892	2968	2865	3030	3542	3349
2456	2937	3296	2822	2655	2695	2925	2801	2479	2572	2922	2801	2563	2811	3437	3393	3103	2874	3038	3110	2818	2524	2763	2927	2812	2831	3271	3232	3017	2847	2962	3006	2947	2846	2853	2898	2935	3231	3134	2953	2855	2885	2739	2573	2846	2899	2799	2997	3369	3358
2581	3092	3303	3031	2597	2654	2736	2770	2436	2564	2865	2771	2451	2818	3462	3438	3042	2921	3121	3019	2815	2631	2807	3072	2802	2912	3221	3324	2976	2911	3078	2925	2889	2897	2848	2874	2912	3064	3022	2908	2947	2885	2693	2715	2582	2740	2627	2900	3292	3277
2621	3042	3335	2890	2593	2618	2783	2716	2411	2471	2785	2660	2491	2809	3328	3389	2948	2816	2769	3046	2662	2553	2898	3085	2880	2979	3282	3173	2937	2857	2845	3157	2906	2923	2967	2871	2966	3142	3158	2915	2921	2987	2930	2598	2741	2844	2890	3155	3376	3458
2587	2928	3123	2820	2422	2601	2809	2641	2450	2497	2843	2662	2417	2828	3343	3198	2862	2775	2861	3041	2795	2638	2774	3149	2849	2941	3106	3191	2823	2930	2998	3003	2833	2898	2939	2854	3050	3190	3158	2941	2924	2989	2939	2683	2829	2902	2787	2994	3486	3335
2555	2915	3123	2927	2572	2716	2912	2888	2376	2487	2856	2726	2557	2808	3272	3182	2984	2835	2922	2988	2779	2589	2932	3006	2849	2859	3182	3353	2992	2907	2991	3101	2989	2948	2871	2887	3061	3193	3194	3053	2891	2943	2756	2634	2766	2809	2731	2825	3350	3224
2422	2958	3240	3025	2688	2670	2925	2711	2461	2491	2890	2763	2483	2777	3346	3393	2994	2914	3022	2915	2714	2508	2721	3001	2781	2865	3209	3194	2848	2826	2999	2974	2990	2958	2920	2844	2985	3253	3057	2909	2880	2864	2845	2678	2619	2835	2685	2955	3340	3284
2464	2818	3130	2939	2536	2613	2862	2686	2469	2424	2808	2753	2443	2843	3307	3406	3006	2825	2942	2970	2611	2449	2836	2967	2725	2815	3158	3227	2968	2881	2874	2962	2934	2823	2929	2985	3086	3209	3152	2921	2841	2940	2828	2668	2794	2917	2740	2988	3225	3419
2500	2848	3205	2944	2514	2593	2931	2853	2526	2607	2999	2695	2597	2918	3262	3409	2977	2771	2941	3005	2628	2546	2780	3012	2620	2787	3096	3059	2808	2743	2863	3036	2854	2834	2971	2814	3023	3228	3158	3014	2880	2852	2735	2580	2814	2750	2787	2939	3370	3345
2369	2943	3117	2836	2581	2626	2839	2834	2557	2622	3001	2892	2601	2883	3298	3334	2963	2788	2885	2941	2720	2514	2661	2998	2669	2716	2925	3158	2861	2668	2931	2854	2834	2830	2952	2771	3053	3056	3255	2899	2846	2831	2792	2646	2636	2710	2711	2884	3126	3268
2340	2890	3200	2974	2488	2605	2769	2804	2496	2587	2897	2742	2670	2970	3507	3528	2855	2900	2904	3073	2621	2399	2683	2894	2765	2683	3095	3201	2883	2842	2849	2855	2903	2638	2807	2822	2936	3145	3094	2895	2787	2770	2668	2579	2566	2767	2677	2848	3291	3243
2457	2719	3111	2864	2539	2489	2821	2681	2406	2544	2856	2751	2474	2904	3479	3299	2946	2814	2908	2934	2525	2367	2651	2907	2742	2817	3041	3095	2828	2715	2836	3045	2790	2914	2861	2898	2956	3204	3011	2877	2686	2749	2699	2615	2763	2807	2752	2921	3342	3291
2381	2872	3160	2920	2491	2457	2734	2718	2460	2514	2810	2783	2539	2873	3468	3442	3052	2882	2890	3001	2675	2421	2620	2942	2679	2686	3136	3152	2877	2721	2854	2956	2978	2843	2881	2915	2990	3182	2999	2754	2848	2773	2631	2579	2767	2749	2664	2688	3310	3300
2444	2847	3178	2849	2659	2514	2727	2865	2455	2570	2901	2765	2510	2795	3418	3418	2883	2818	2939	2946	2697	2355	2675	2958	2710	2735	3082	3138	2947	2831	2853	3004	2930	2950	2914	2870	2963	3084	3126	2886	2751	2745	2588	2487	2601	2758	2531	2740	3219	3193
2468	3070	3380	2962	2635	2689	2757	2656	2391	2563	2838	2691	2497	2705	3331	3321	2879	2759	2877	2954	2534	2366	2686	2952	2743	2787	3081	3184	3017	2872	2907	3019	2882	2925	2910	2829	2941	3095	3019	2986	2785	2688	2563	2515	2661	2826	2694	2908	3352	3400
2510	3022	3344	2983	2730	2765	2697	2613	2392	2382	2574	2627	2439	2799	3227	3217	2825	2757	2900	2863	2507	2325	2535	2835	2638	2784	3096	3129	2889	2819	2838	2971	2986	2924	2886	3001	2971	3085	3019	2880	2834	2780	2663	2576	2670	2764	2723	2949	3377	3433
2549	2989	3431	3254	2719	2827	2897	2816	2551	2505	2734	2791	2595	2706	3283	3095	2811	2580	2960	2775	2495	2306	2602	2928	2726	2748	2957	3131	2866	2794	2831	2994	2893	2848	2898	2787	2869	2963	2842	2795	2769	2900	2637	2514	2606	2812	2573	2772	3166	3171
2560	2898	3322	3175	2777	2787	2798	2639	2481	2424	2780	2803	2499	2665	3120	3188	2832	2574	2821	2710	2511	2311	2524	2780	2706	2846	3073	2994	2790	2762	2775	2734	2790	2749	2848	2755	2818	2964	2867	2761	2821	2853	2690	2524	2582	2816	2593	2737	3043	2994
2456	2995	3265	2923	2692	2584	2780	2686	2383	2472	2784	2673	2453	2774	3093	3183	2789	2688	2616	2685	2399	2206	2413	2578	2543	2727	2891	2903	2758	2702	2787	2825	2798	2734	2668	2564	2662	2880	2892	2769	2666	2770	2614	2543	2690	2881	2886	2894	3158	3350
2486	2988	3261	2964	2629	2487	2549	2575	2362	2391	2694	2562	2572	2680	3159	3032	2818	2539	2587	2641	2448	2178	2363	2637	2499	2570	3048	2948	2754	2676	2739	2730	2711	2848	2721	2631	2706	2940	2902	2750	2717	2599	2567	2318	2474	2773	2780	3002	3304	3425
2654	2934	3225	2977	2608	2573	2636	2703	2519	2392	2768	2784	2485	2712	3145	3010	2892	2545	2713	2771	2560	2326	2580	2834	2530	2817	3047	2956	2650	2585	2632	2766	2701	2712	2769	2768	2690	2891	2855	2704	2567	2517	2452	2286	2351	2500	2463	2812	3075	2955
2605	3000	3324	3060	2550	2639	2850	2878	2405	2575	2874	2733	2591	2708	3115	3138	2743	2719	2818	2790	2611	2443	2690	2856	2679	2789	3006	2964	2753	2593	2876	2709	2669	2636	2725	2680	2694	2847	2803	2657	2586	2527	2561	2496	2391	2492	2491	2649	3001	2981
2651	2920	3276	2901	2693	2605	2692	2600	2312	2428	2639	2723	2497	2734	3117	3110	2660	2736	2752	2660	2428	2334	2567	2813	2764	2712	2963	3020	2771	2677	2636	2856	2692	2832	2718	2728	2704	2912	2807	2761	2692	2780	2661	2653	2639	2797	2758	2803	3134	2901
2705	2929	3288	3071	2687	2448	2530	2358	2139	2163	2521	2511	2375	2669	3201	3152	2791	2610	2615	2546	2378	2151	2408	2689	2566	2744	3093	3043	2819	2687	2757	2845	2763	2732	2816	2752	2724	2831	2899	2946	2836	2897	2762	2594	2713	2850	2829	2913	3081	3078
2699	3070	3278	3077	2570	2443	2498	2542	2297	2283	2487	2624	2493	2708	3186	3163	2736	2555	2568	2735	2399	2437	2382	2684	2501	2680	2864	2998	2870	2649	2714	2824	2774	2802	2880	2785	2756	2810	2931	2818	2885	2969	2856	2728	2799	2840	2778	2794	2798	2880
2650	2894	3064	2893	2626	2568	2586	2574	2374	2333	2561	2608	2508	2802	3075	3060	2814	2531	2631	2657	2587	2358	2447	2596	2624	2562	2805	2945	2761	2610	2663	2762	2774	2740	2774	2765	2815	2796	2763	2932	2965	3014	3093	3036	2925	2929	2850	2630	2743	2790
2504	2639	2887	2837	2529	2512	2670	2551	2442	2395	2601	2529	2554	2644	2873	3095	2735	2615	2674	2582	2553	2287	2467	2593	2488	2635	2780	2732	2747	2716	2722	2668	2771	2901	2751	2820	2796	2835	2842	2871	2866	3015	3196	3093	3215	3126	2963	2965	2935	2929
2481	2695	2660	2702	2657	2671	2562	2652	2498	2444	2498	2688	2654	2737	3000	2939	2904	2817	2898	2728	2543	2481	2550	2552	2533	2692	2763	2784	2599	2697	2716	2594	2721	2732	2721	2715	2743	2934	2795	2709	2902	2919	2860	2870	3006	2977	3052	2893	2814	2968
2721	2625	2687	2872	2817	2803	2726	2967	2865	2977	3070	2771	2950	2862	2925	3028	3013	3047	3047	3070	2983	2974	2927	2900	2778	2915	2776	2702	2729	2660	2816	2682	2669	2713	2724	2651	2779	2935	2868	2766	2648	2674	2615	2669	2621	2751	2638	2668	2647	2783
2789	2710	2775	2671	2646	2776	2891	3091	3100	3046	3010	3003	3041	2886	2945	2811	3071	3001	3229	2934	3199	3113	3115	2859	2911	2931	2860	2737	2800	2821	2768	2797	2744	2904	2805	2693	2720	2808	2803	2679	2646	2719	2744	2613	2719	2641	2629	2712	2627	2696
2615	2635	2429	2546	2577	2613	2784	2784	2924	2922	2948	2768	2890	2663	2622	2799	2631	2817	2814	2866	2899	2956	2810	2813	2779	2876	2740	2841	2948	2736	2924	2826	2791	2889	2802	2785	2883	2845	2732	2713	2759	2892	2936	3116	3015	2870	2842	2889	2902	2915
2669	2581	2553	2591	2631	2629	2714	2637	2811	2766	2655	2755	2652	2627	2630	2667	2694	2742	2716	2742	2798	2745	2578	2639	2795	2743	2744	2798	2853	2944	2916	2853	2822	2780	2844	2813	2861	2841	2806	2798	2801	2934	2905	3105	3022	3046	3007	3019	2991	3041
2904	2756	2832	2836	2893	2688	2857	2796	2914	2745	2825	2738	2899	2815	2806	2848	2886	2797	2735	2899	2779	2786	2748	2718	2808	2884	2710	2809	2850	2864	2876	2721	2886	2823	2840	2796	2719	2883	2849	2771	2762	2742	2858	2952	3008	3038	2932	2934	2896	3004
2760	2823	2734	2820	2804	2722	2718	2758	2938	2849	2895	2834	2719	2796	2845	2834	2772	2915	2795	2773	2773	2582	2648	2694	2792	2843	2727	2806	2772	2822	2818	2813	2771	2824	2816	2849	2817	2807	2786	2864	2873	2898	2782	3000	3067	3021	3159	2960	2953	2987
2650	2601	2619	2606	2530	2559	2730	2634	2676	2659	2738	2621	2558	2607	2635	2544	2648	2669	2517	2570	2466	2687	2649	2670	2815	2782	2673	2768	2820	2836	2801	2776	2731	2805	2782	2777	2780	2867	2964	2902	2853	2864	2984	2910	3129	3211	3021	2919	3034	2951
2632	2740	2637	2578	2661	2628	2760	2656	2591	2653	2616	2753	2601	2594	2685	2657	2676	2694	2631	2538	2632	2704	2676	2625	2662	2723	2803	2731	2759	2799	2773	2697	2763	2663	2759	2747	2788	2782	2857	2696	2683	2566	2678	2625	2581	2741	2749	2615	2547	2616
2999	2965	2990	3150	3019	2832	2964	2980	2833	2950	2970	2911	2880	3005	2968	2963	3077	2949	3003	2911	2904	2895	3001	2959	2836	2804	2811	2808	2816	2773	2711	2752	2700	2734	2662	2708	2760	2866	2833	2721	2452	2442	2297	2041	2157	2268	2300	2255	2254	2249
3387	3354	3165	3157	3213	2955	3170	2994	3110	3066	3149	3183	3066	3178	3218	3122	3244	3177	3040	2935	3079	3031	3004	3053	3020	2949	2894	2806	2746	2709	2700	2742	2680	2642	2585	2644	2842	2975	2794	2622	2526	2551	2429	2317	2190	2388	2358	2425	2308	2396
2960	3121	3008	3020	2868	2913	2811	2960	2897	2889	2933	2943	2968	2979	2987	3016	3008	2929	2905	2848	2835	2908	2893	3043	2961	3060	2898	2973	2809	2741	2684	2741	2736	2758	2704	2737	2821	2912	2903	2828	2596	2729	2461	2453	2511	2616	2589	2609	2615	2581
2775	2710	2799	2777	2811	2740	2592	2706	2675	2615	2771	2709	2817	2807	2815	2716	2927	2641	2818	2763	2702	2653	2831	2912	3023	2861	2919	2898	2837	2720	2782	2838	2840	2692	2742	2961	2894	3118	2938	2895	2861	2754	2664	2479	2479	2581	2505	2491	2500	2569
2952	2890	2867	2775	2800	2855	2790	2627	2665	2820	2596	2705	2824	2820	2810	2949	2782	2859	2825	2945	2702	2725	2816	2910	2883	2881	2860	2841	2881	2669	2814	2906	2810	2834	2847	2907	2920	3068	2900	2818	2946	2778	2652	2472	2494	2589	2549	2384	2516	2498
2676	2700	2859	2658	2649	2717	2673	2624	2480	2651	2679	2646	2669	2731	2711	2734	2612	2689	2753	2627	2595	2427	2654	2713	2857	2808	3009	3022	2885	2730	2759	2911	2980	2705	2845	2937	2841	2795	3021	2992	3000	2920	2930	2887	2902	2865	2905	2904	2843	2949
2346	2160	2302	2278	2395	2287	2109	2235	2297	2242	2299	2372	2213	2317	2263	2186	2299	2259	2361	2175	2244	2106	2275	2461	2553	2502	2977	3110	2965	2766	2589	2813	2911	2739	2870	2733	2757	2741	2975	2946	3019	3238	3258	3295	3268	3323	3177	3198	3330	3418
2329	2287	2101	2082	2243	2257	2193	2164	2291	2238	2329	2255	2230	2320	2386	2242	2273	2431	2386	2347	2196	2351	2318	2526	2423	2571	2866	3065	3020	2694	2847	2925	2896	2876	2885	2873	2767	2821	2738	2886	2933	3134	2958	3209	3276	3159	3174	3147	3223	3250
2651	2640	2690	2493	2605	2674	2687	2716	2650	2717	2709	2737	2754	2820	2787	2669	2792	2797	2778	2655	2684	2553	2734	2699	2652	2748	2845	3082	2941	2877	2792	3024	2819	2950	2859	2770	2637	2857	2790	2922	2796	2841	3023	2845	2938	2904	2943	2751	2922	2873
2657	2693	2742	2655	2698	2537	2811	2754	2822	2808	2827	2889	2825	2905	2924	2792	2831	2815	2850	2889	2802	2743	2760	2624	2797	2706	2800	2974	2986	2917	3069	2898	2854	2808	2799	2764	2754	2804	2851	2911	2829	2736	2879	2826	2729	2916	2986	2821	2834	2919
2474	2392	2376	2521	2618	2458	2472	2546	2574	2436	2684	2642	2531	2627	2669	2562	2507	2605	2652	2728	2641	2542	2529	2524	2758	2796	3044	2946	2864	2946	2946	3013	2963	2956	2917	2718	2800	2938	3019	2955	2908	2878	2722	2649	2797	2890	2885	2778	2869	2840
2869	2580	2510	2570	2720	2730	2550	2754	2757	2702	2780	2631	2751	2552	2690	2810	2755	2709	2685	2748	2710	2754	2630	2803	2834	2940	3005	2922	2953	2828	2866	2954	3035	2912	2888	2783	2936	2988	2863	2754	2558	2584	2561	2250	2195	2485	2550	2414	2360	2515
3239	3224	3091	3027	3185	3219	3103	3062	3141	3161	3256	3157	3098	3185	3209	3204	3161	3291	3171	3277	3196	3190	3273	3200	3060	3031	2866	2938	2828	2952	2946	2866	2958	2909	2940	2826	2892	2911	2930	2660	2414	2534	2439	2134	2187	2322	2393	2313	2301	2352
3352	3412	3410	3338	3312	3416	3441	3498	3285	3546	3389	3368	3300	3271	3297	3399	3405	3328	3409	3350	3279	3327	3416	3130	3241	3021	3002	2916	2921	2901	2933	2849	2935	2988	2897	2864	2854	2933	2964	2650	2571	2453	2532	2334	2369	2620	2691	2538	2442	2355
2848	2991	3203	3178	2920	2913	3188	3065	3077	3198	3094	2981	3083	3177	3027	3053	3025	3053	3085	3025	3036	3034	3083	3118	3097	2904	2834	2824	2857	2995	2929	2914	2773	2903	2872	2918	2856	2982	2974	2742	2683	2705	2723	2466	2581	2633	2677	2706	2564	2592
2632	2509	2690	2897	2822	2550	2689	2750	2654	2658	2755	2817	2692	2773	2956	2831	2763	2962	2838	2858	2799	2782	2836	3022	2828	2852	2774	2682	2770	2835	2901	3032	2733	2846	2850	2985	2803	2814	2935	2719	2649	2687	2612	2497	2551	2616	2506	2512	2438	2455
2968	2744	2630	2841	3069	2823	2659	2860	2873	2636	2818	2887	2829	2948	3058	2927	2963	3029	3036	3018	2715	2866	2863	3039	2920	3026	2851	2787	2879	2755	2889	2793	2808	2852	2928	2966	2800	2848	2890	2881	2830	2745	2677	2688	2715	2624	2642	2552	2771	2613
3295	3089	2663	2860	3130	3119	2824	2823	3013	2919	2713	2867	2945	2941	3045	2960	2975	3067	3230	2945	2831	2663	2842	3038	2912	2863	2885	2996	2899	2675	2860	2828	2852	2802	2884	3009	2812	2872	2895	2864	2967	3067	3010	3056	3325	3197	3157	3054	3151	3211
2650	2850	2522	2306	2403	2797	2484	2330	2446	2434	2301	2446	2399	2339	2560	2528	2551	2570	2588	2511	2257	2276	2465	2587	2623	2744	3029	3156	2946	2738	2826	2879	2841	2865	2905	2907	2803	2764	2891	2958	2988	3055	3320	3370	3387	3303	3331	3319	3383	3314
2177	2285	2256	2057	1939	2328	2214	2071	2106	2285	2037	2142	2177	2059	2305	2162	2209	2241	2208	2266	2185	2135	2227	2326	2494	2655	2867	3148	2926	2720	2771	2872	2816	2805	2834	2916	2919	2730	2874	2886	2839	2973	3005	3094	3079	3086	2956	2962	3028	3122
2294	2655	2760	2551	2308	2338	2704	2452	2360	2680	2645	2424	2694	2593	2574	2568	2584	2755	2644	2643	2473	2541	2606	2612	2686	2740	2911	3042	2818	2814	2791	2912	2971	2839	2812	2857	2831	2838	2842	2787	2763	2923	2838	2848	2783	2857	2915	2749	2699	2773
2672	2881	3251	2927	2738	2669	3098	2821	2759	2982	3054	2753	2934	2907	2963	2858	2975	2946	3020	2991	2724	2805	2762	2665	2768	2854	2840	2855	2800	2763	2802	2943	2897	2800	2764	2752	2784	2870	2879	2870	2807	2884	2794	2782	2758	2848	2898	2833	2759	2761
2395	2530	2895	2862	2462	2403	2851	2584	2442	2652	2749	2478	2692	2681	2476	2636	2596	2721	2631	2705	2586	2459	2377	2597	2580	2756	2745	2845	2723	2678	2743	2860	2907	2873	2809	2742	2803	2893	3014	2825	2726	2762	2668	2553	2508	2610	2748	2597	2557	2516
2102	2228	2599	2568	2262	2231	2546	2558	2286	2476	2628	2212	2485	2372	2370	2442	2466	2593	2458	2509	2393	2427	2461	2562	2743	2782	2843	2881	2848	2784	2732	2778	2902	2761	2839	2732	2760	2911	2983	2730	2444	2519	2510	2237	2057	2293	2463	2251	2117	2103
2534	2467	2868	3084	2658	2543	2999	2916	2639	2796	2990	2561	2852	2868	2684	2941	2744	2915	2918	2758	2875	2900	2906	2898	2868	2779	2732	2801	2815	2818	2825	2806	2842	2855	2896	2838	2737	2942	2863	2621	2495	2499	2481	2315	2132	2302	2481	2455	2232	2298
2865	2894	3248	3466	3106	2927	3337	3404	3083	3269	3353	3095	3260	3300	3148	3284	3163	3244	3395	3262	3331	3191	3248	3087	3007	2704	2755	2835	2910	2850	2864	2803	2913	2743	2726	2728	2861	2988	2902	2749	2582	2611	2537	2511	2506	2634	2696	2694	2565	2679
2762	2812	3075	3310	2859	2685	3139	3120	2878	3035	3127	2831	3095	3057	2877	3240	3026	3109	3113	3075	3068	3070	2974	2790	2822	2688	2792	2762	2904	2923	2861	2845	2849	2706	2803	2766	2749	2925	2952	2767	2744	2652	2659	2547	2634	2774	2710	2609	2533	2611
2394	2602	2825	2794	2504	2444	2801	2795	2422	2653	2702	2523	2559	2727	2618	2741	2792	2808	2801	2803	2770	2702	2727	2710	2746	2741	2780	2889	2831	2800	2824	2805	2785	2885	2863	2842	2765	2923	2806	2863	2649	2804	2668	2557	2651	2610	2660	2530	2489	2526
2426	2495	2739	2868	2491	2349	2737	2587	2417	2618	2677	2460	2625	2679	2524	2804	2557	2811	2808	2716	2718	2634	2711	2663	2711	2741	2751	2785	2751	2788	2790	2855	2837	2811	2878	2780	2855	2733	2857	2893	2838	2741	2890	2881	2940	3108	2829	2823	2929	2939
2562	2706	3006	2981	2672	2616	2909	2926	2561	2792	2859	2664	2765	2743	2791	2918	2853	2908	2873	2662	2722	2682	2798	2751	2658	2665	2888	2882	2760	2665	2698	2853	2781	2795	2874	2857	2689	2738	2909	3046	2955	3103	3198	3248	3302	3269	3283	3271	3277	3255
2425	2679	2791	2858	2421	2460	2675	2733	2372	2659	2622	2358	2510	2550	2470	2595	2490	2589	2546	2522	2343	2334	2381	2455	2445	2613	2695	2846	2770	2550	2822	2767	2842	2776	2877	2900	2611	2698	2914	2973	2913	3078	3018	3161	3210	3150	3207	3175	3093	3114
1936	2187	2385	2222	1970	1972	2313	2092	1906	2155	2225	2065	2195	2128	2128	2162	2043	2166	2171	2040	1999	2092	2203	2180	2241	2494	2703	3001	2825	2674	2782	2781	2856	2701	2895	2835	2714	2724	2685	2889	2793	2838	2835	2862	2872	2842	2842	2781	2721	2788
2068	2441	2454	2235	2067	2204	2370	2185	2143	2393	2291	2194	2334	2276	2231	2278	2033	2276	2209	2200	2121	2177	2296	2375	2340	2507	2845	2947	2954	2689	2615	2695	2755	2720	2797	2706	2726	2790	2722	2659	2760	2706	2766	2656	2691	2681	2868	2642	2626	2727
2789	2971	2852	2588	2534	2791	2764	2470	2637	2978	2784	2770	2751	2638	2634	2650	2565	2705	2585	2639	2440	2553	2598	2582	2499	2656	2676	2845	2789	2582	2585	2743	2705	2803	2703	2710	2718	2747	2875	2784	2756	2745	2783	2706	2592	2762	2874	2699	2598	2691
2835	2958	2575	2382	2682	2758	2578	2382	2657	2682	2695	2603	2611	2476	2589	2463	2448	2645	2498	2500	2353	2429	2479	2512	2485	2629	2773	2726	2737	2663	2653	2741	2785	2674	2713	2695	2725	2737	2732	2700	2457	2559	2595	2400	2314	2359	2451	2527	2282	2412
2654	2387	2128	2135	2333	2303	2052	2250	2339	2293	2217	2339	2220	2228	2340	2136	2339	2285	2265	2329	2228	2346	2392	2448	2590	2641	2751	2828	2704	2685	2644	2816	2679	2759	2631	2758	2694	2762	2803	2571	2476	2408	2467	2196	2128	2245	2238	2223	2143	2155
2446	2200	2216	2303	2509	2405	2270	2537	2434	2324	2436	2609	2392	2553	2539	2412	2501	2462	2582	2483	2590	2598	2706	2621	2783	2776	2759	2786	2720	2706	2735	2723	2649	2673	2760	2798	2813	2782	2897	2713	2661	2618	2532	2282	2285	2433	2487	2459	2369	2444
2843	2646	2665	2662	2730	2683	2735	2944	2838	2786	2984	2972	2832	2961	2926	2983	2968	2949	2996	2911	3140	3018	3015	2807	2863	2718	2805	2636	2690	2704	2676	2703	2592	2748	2577	2766	2745	2749	2812	2882	2725	2772	2698	2697	2542	2732	2785	2580	2740	2680
2959	2969	2937	2791	2739	2778	2803	2838	2699	2740	2947	2896	2964	2921	3004	3031	2876	2883	2952	2903	3072	2948	2920	2843	2837	2682	2588	2696	2700	2670	2725	2634	2603	2690	2689	2654	2794	2751	2729	2657	2706	2675	2716	2729	2678	2705	2658	2644	2730	2642
2932	2874	2766	2590	2553	2609	2660	2465	2474	2592	2679	2522	2678	2637	2665	2708	2572	2702	2578	2693	2664	2654	2579	2649	2656	2692	2607	2680	2703	2692	2672	2617	2634	2616	2676	2617	2641	2618	2695	2674	2655	2573	2577	2760	2714	2806	2748	2519	2748	2640
[truncated: 920 more columns]
