# Supplementary material for: Spatial Resolution and Refractive Index Contrast of Resonant Photonic Crystal Surfaces for Biosensing
Source: IEEE Photonics J. Author manuscript; Available in PMC 2015 Sep 7. (PMC4561521; doi:10.1109/JPHOT.2015.2435699)
Supplement: fig4_data [file NIHMS64775-supplement-fig4_data.gz › Volumes/graham/MacBook_backup/PhD_folder_2015_06_02/paper_improvements/IEEE_J_Photonics/final_files/data_files/fig4/4c_raw/I15.csv]

4094	3912	3630	3547	3519	3594	3580	3604	3468	3402	3172	3238	3135	2979	3280	3534	3720	3650	3578	3493	3165	3080	3056	3344	3601	3830	3601	3316	3078	2954	3172	3603	3898	3761	3427	3078	2957	3093	3489	3455	3318	3183	2894	2867	3260	3286	3192	3119	3147	3239
4040	3838	3772	3658	3708	3843	3764	3760	3618	3455	3315	3160	3088	3123	3498	3749	3710	3724	3625	3410	3223	3071	3130	3526	3897	3900	3732	3416	3163	3124	3388	3893	3996	3826	3391	3033	3129	3284	3579	3557	3280	3130	2861	3012	3353	3413	3234	3333	3306	3159
3911	3706	3419	3589	3924	4094	3880	3837	3502	3335	3193	3129	3105	3310	3678	3855	3745	3685	3429	3216	2987	3053	3186	3632	3841	3943	3657	3351	3036	3120	3444	3797	3881	3545	3140	2991	3175	3330	3532	3649	3298	3129	2975	3233	3477	3305	3425	3360	3333	3221
3810	3523	3537	3618	3905	4088	3940	3680	3361	3136	3064	3051	3085	3353	3675	3779	3666	3480	3274	3033	3019	3017	3425	3647	3854	3825	3538	3291	3044	3227	3475	3605	3726	3417	3173	2999	3195	3427	3660	3471	3421	3106	3169	3229	3356	3395	3379	3387	3402	3320
3602	3632	3607	3655	4064	3982	3699	3462	3194	3108	2995	3135	3196	3508	3698	3742	3495	3322	3132	2972	2940	3239	3495	3698	3801	3705	3535	3017	2995	3141	3333	3598	3476	3225	3055	3088	3330	3451	3657	3516	3424	3196	3259	3375	3439	3372	3350	3359	3392	3258
3704	3542	3804	3777	3995	3849	3649	3316	3091	2992	2910	3090	3294	3406	3562	3486	3330	3288	3133	2991	3111	3295	3560	3702	3678	3514	3115	2978	2869	3234	3512	3593	3425	3213	3000	3261	3348	3744	3725	3343	3397	3248	3215	3215	3352	3380	3307	3302	3244	3107
3669	3699	3834	3984	3872	3721	3401	3200	3180	3028	2933	3203	3289	3520	3485	3497	3333	3391	3160	3119	3215	3483	3615	3558	3485	3255	2974	2897	3078	3404	3641	3546	3479	3258	3250	3471	3589	3692	3597	3404	3293	3394	3288	3264	3208	3236	3157	3126	3129	3058
3698	3743	3888	3726	3686	3387	3085	3032	3057	3009	3009	3168	3292	3442	3511	3414	3445	3390	3276	3215	3293	3558	3560	3395	3371	3091	2953	2894	3221	3408	3686	3566	3494	3356	3363	3484	3552	3736	3545	3312	3170	3167	3259	3066	3140	3225	3164	3137	3003	2891
3749	3749	3801	3647	3549	3240	3012	2944	3148	3037	3040	3205	3278	3406	3424	3476	3431	3458	3364	3384	3551	3533	3345	3326	3144	3068	2993	3103	3289	3543	3584	3585	3467	3409	3304	3433	3528	3499	3283	3369	3002	3322	3170	3208	3072	3116	3179	3059	2928	2968
3832	3726	3638	3500	3383	3273	2982	3044	3086	3044	3181	3271	3441	3326	3423	3570	3414	3377	3243	3412	3556	3554	3275	3311	3070	3202	3132	3343	3530	3717	3512	3530	3425	3406	3473	3437	3397	3285	3284	3223	3350	3399	3075	3135	3202	3244	3367	3002	2999	2875
3836	3734	3482	3389	3213	3206	3118	3003	3017	3098	3132	3328	3397	3318	3401	3655	3471	3331	3428	3474	3507	3454	3491	3394	3306	3252	3420	3437	3702	3682	3527	3408	3522	3398	3294	3371	3321	3199	3263	3379	3375	3482	3261	3295	3290	3552	3302	3300	3131	3184
3779	3713	3346	3177	3217	3238	3030	3090	3083	3164	3120	3449	3387	3397	3492	3495	3284	3349	3458	3469	3498	3553	3447	3311	3433	3422	3681	3787	3626	3437	3407	3375	3400	3472	3400	3338	3255	3275	3529	3494	3622	3660	3317	3365	3461	3698	3500	3359	3166	3465
3667	3418	3207	3040	3195	3179	3091	3049	3073	3178	3240	3486	3432	3567	3545	3395	3215	3391	3578	3563	3437	3375	3471	3357	3527	3706	3846	3830	3653	3444	3315	3209	3283	3528	3553	3423	3306	3361	3643	3644	3797	3522	3604	3480	3778	3779	3777	3486	3344	3407
3598	3229	3126	3178	3155	3278	3213	3082	3239	3297	3358	3581	3605	3523	3455	3409	3260	3380	3512	3488	3437	3563	3511	3581	3656	3917	3934	3769	3527	3415	3220	3372	3475	3580	3461	3416	3376	3425	3777	3918	3971	3640	3651	3788	3902	3922	3574	3555	3427	3680
3292	3237	3120	3094	3150	3306	3294	3267	3335	3394	3390	3624	3607	3495	3534	3422	3364	3418	3436	3451	3411	3679	3588	3638	3667	3937	3800	3687	3355	3251	3331	3438	3590	3738	3472	3325	3469	3651	4042	4190	3876	3806	3674	3774	3992	3795	3624	3457	3572	3703
3156	2977	2974	3229	3315	3337	3267	3410	3380	3614	3576	3723	3680	3567	3393	3422	3517	3472	3465	3427	3425	3749	3660	3529	3698	3774	3639	3439	3311	3320	3411	3672	3722	3661	3685	3419	3615	3944	4075	4050	3602	3566	3716	3839	3833	3701	3496	3472	3641	3713
3127	3223	3019	3181	3375	3379	3497	3494	3600	3628	3682	3657	3671	3588	3318	3574	3514	3504	3473	3502	3430	3578	3633	3584	3792	3661	3475	3253	3144	3388	3679	3718	3804	3758	3508	3663	3775	4130	3913	3820	3552	3604	3751	3898	3806	3484	3312	3355	3713	3731
3191	3310	3308	3282	3532	3537	3537	3567	3723	3607	3533	3604	3512	3433	3397	3494	3420	3555	3345	3523	3642	3661	3645	3638	3748	3424	3118	3077	3296	3614	3794	3846	3813	3586	3469	3700	3992	3971	3953	3558	3370	3604	3897	3908	3661	3442	3291	3587	3638	3618
3414	3636	3501	3590	3536	3582	3697	3644	3686	3750	3688	3525	3525	3410	3463	3585	3467	3528	3462	3453	3649	3729	3726	3714	3527	3180	3111	3250	3549	3709	3876	3862	3671	3437	3547	3792	3929	3898	3633	3334	3325	3649	3892	3842	3705	3206	3372	3661	3718	3443
3665	3667	3647	3556	3618	3615	3708	3825	3762	3796	3662	3595	3594	3473	3583	3419	3546	3467	3521	3610	3623	3742	3907	3424	3334	3087	3062	3263	3790	3890	3944	3891	3590	3455	3554	3874	3859	3606	3316	3227	3391	3683	3746	3628	3506	3292	3433	3767	3822	3518
3946	3899	3640	3604	3671	3812	3648	3741	3777	3585	3653	3671	3534	3308	3415	3475	3405	3487	3502	3584	3713	3736	3675	3335	3115	3099	3281	3599	3918	4020	3886	3654	3387	3522	3756	3777	3647	3311	3170	3262	3383	3686	3750	3537	3420	3463	3703	3916	3814	3579
4018	3990	3806	3633	3778	3790	3869	3852	3742	3688	3651	3558	3573	3396	3427	3490	3599	3751	3783	3650	3779	3600	3336	3182	3179	3376	3560	3842	4016	3963	3624	3408	3364	3573	3726	3728	3356	3259	3059	3252	3729	3821	3774	3523	3411	3661	3853	4040	3760	3474
3971	3686	3689	3729	3824	3907	3734	3936	3969	3727	3614	3666	3467	3337	3389	3421	3702	3775	3885	3899	3795	3544	3378	3088	3335	3607	3785	4132	4050	3723	3410	3281	3252	3605	3733	3624	3352	3260	3285	3598	3731	3952	3587	3401	3550	3789	4041	4129	3736	3590
3885	3761	3654	3724	3797	3885	3901	3990	3956	3739	3464	3404	3457	3344	3504	3651	3742	3971	3801	3859	3571	3440	3314	3191	3546	3725	4086	4012	3746	3593	3364	3303	3509	3711	3806	3549	3138	3282	3541	3801	3928	3804	3657	3435	3792	4063	4188	4008	3790	3732
3723	3589	3447	3589	3848	3907	3807	3931	3768	3638	3627	3415	3459	3504	3734	3859	4028	3963	3862	3625	3423	3337	3286	3504	3752	3996	3875	3750	3432	3277	3316	3358	3551	3689	3547	3370	3239	3424	3784	4040	3970	3613	3498	3628	3983	4240	4004	3849	3844	3855
3609	3397	3386	3500	3811	3836	3748	3524	3617	3518	3493	3443	3501	3781	3924	3879	3837	3931	3702	3429	3219	3248	3437	3739	3986	3987	3972	3593	3314	3099	3237	3467	3534	3658	3308	3273	3208	3614	4006	4129	3894	3600	3661	4020	4173	4172	3933	3807	3782	4070
3586	3369	3295	3602	3681	3731	3586	3477	3542	3384	3433	3528	3788	3876	4122	4032	3730	3623	3430	3180	3209	3422	3639	3985	3980	4024	3658	3331	3184	3149	3314	3515	3510	3410	3293	3399	3396	3824	4079	3881	3883	3691	3875	4113	4336	4085	3764	3825	3746	3911
3358	3405	3505	3601	3642	3621	3540	3386	3355	3490	3580	3691	3968	4181	3987	3958	3599	3398	3257	3197	3283	3540	3894	4090	4104	3702	3294	3178	3214	3320	3658	3564	3412	3373	3226	3538	3800	4069	4010	3813	3625	3625	3978	4214	4043	3849	3569	3731	3893	3940
3561	3492	3660	3675	3758	3551	3400	3400	3470	3658	3861	3964	4102	4066	3929	3716	3405	3287	3246	3297	3674	3890	4137	4079	3771	3538	3248	3259	3344	3570	3780	3499	3363	3437	3375	3534	3951	4084	3880	3752	3673	3888	3951	4038	4082	3761	3496	3644	3874	3898
3501	3603	3566	3715	3712	3554	3327	3421	3506	3776	3991	4027	4058	3846	3590	3511	3101	3147	3401	3687	4008	4253	4155	3923	3657	3368	3246	3235	3463	3695	3687	3516	3353	3333	3600	3811	4162	3957	3857	3712	3822	3943	4046	3852	3639	3541	3551	3664	3759	3671
3704	3735	3646	3611	3512	3503	3490	3533	3809	3941	4062	3914	3857	3622	3376	3300	3100	3234	3615	3982	4145	4172	3818	3581	3350	3208	3464	3467	3672	3526	3572	3439	3394	3769	3773	3944	3859	3773	3685	3689	3907	3984	3957	3708	3381	3453	3476	3694	3540	3463
3791	3748	3630	3700	3714	3570	3512	3638	3941	4015	3954	3772	3663	3422	3254	3147	3200	3541	3958	4135	4110	3968	3533	3448	3420	3347	3563	3659	3674	3600	3462	3437	3569	3746	3956	3887	3714	3534	3623	3816	3882	3932	3768	3459	3489	3542	3572	3619	3631	3375
3745	3658	3682	3738	3867	3767	3606	3820	3813	3782	3755	3560	3504	3242	3338	3290	3555	3914	4060	4043	3896	3651	3435	3357	3469	3684	3721	3713	3674	3558	3423	3533	3771	3888	3884	3716	3628	3527	3664	3809	3785	3646	3572	3435	3513	3718	3726	3689	3428	3347
3857	3781	3598	3769	3803	3848	3576	3706	3717	3741	3564	3397	3450	3313	3287	3678	3745	3822	3983	3784	3580	3482	3443	3366	3575	3633	3651	3553	3570	3517	3621	3607	3968	4010	3937	3755	3454	3589	3633	3844	3615	3489	3317	3393	3701	3694	3769	3547	3501	3561
3809	3733	3596	3769	3690	3710	3610	3644	3743	3701	3598	3516	3474	3530	3667	3781	3783	3660	3704	3617	3495	3445	3467	3478	3657	3641	3637	3540	3472	3554	3851	3955	4078	3753	3882	3529	3614	3663	3677	3707	3593	3489	3446	3586	3630	3887	3668	3462	3653	3485
3880	3887	3814	3675	3561	3524	3435	3601	3598	3817	3610	3736	3652	3662	3668	3830	3598	3617	3599	3507	3472	3683	3551	3610	3460	3607	3582	3682	3682	3799	3985	4024	3932	3767	3670	3669	3652	3526	3640	3590	3438	3507	3453	3583	3732	3628	3578	3547	3541	3522
3839	3951	3826	3709	3640	3462	3513	3646	3878	3765	3724	3766	3714	3562	3644	3639	3521	3555	3489	3477	3495	3765	3650	3634	3577	3402	3607	3681	3798	4034	4083	3982	3752	3729	3733	3729	3837	3742	3488	3439	3350	3461	3666	3708	3701	3634	3668	3549	3713	3769
4023	3820	3721	3625	3561	3555	3513	3728	3845	3782	3876	3873	3742	3512	3645	3403	3503	3630	3718	3603	3615	3821	3635	3456	3539	3403	3603	3776	4100	4007	3963	3903	3772	3766	3608	3840	3701	3592	3486	3415	3335	3515	3629	3806	3710	3679	3465	3679	3742	3819
4027	3791	3671	3624	3418	3619	3727	3844	4012	3945	3824	3720	3651	3377	3440	3501	3629	3616	3746	3733	3735	3626	3572	3365	3376	3584	3684	3875	4028	4062	3986	3762	3778	3783	3717	3781	3580	3381	3375	3472	3362	3592	3651	3682	3573	3558	3640	3639	3773	3893
4003	3955	3546	3746	3507	3777	3707	3901	4008	3872	3673	3594	3465	3472	3388	3609	3731	3749	3786	3754	3591	3506	3310	3291	3468	3604	3868	3923	3913	3888	3923	3950	3893	3873	3673	3671	3373	3385	3411	3472	3516	3524	3519	3529	3565	3663	3777	3752	3774	3766
3989	3959	3780	3543	3660	3715	3734	4039	3980	3747	3648	3451	3428	3409	3655	3816	3721	3954	3799	3701	3557	3486	3245	3312	3572	3751	3902	3900	3873	3816	4027	4057	3937	3831	3706	3520	3386	3490	3521	3627	3599	3474	3472	3578	3503	3714	3766	3834	3669	3743
4085	3917	3695	3635	3549	3597	3711	3825	3837	3662	3647	3587	3560	3708	3699	3717	4106	3839	3762	3447	3364	3312	3380	3361	3517	3688	3660	3807	3886	3922	4022	4171	3936	3731	3568	3498	3407	3526	3543	3586	3575	3410	3503	3490	3665	3851	3869	3761	3698	3729
4043	3787	3763	3547	3650	3609	3794	3764	3818	3722	3646	3732	3752	3666	3808	3776	3821	3674	3556	3560	3387	3453	3343	3404	3639	3600	3761	3714	3962	3927	4134	4019	3878	3812	3647	3563	3614	3637	3705	3484	3332	3535	3467	3683	3667	3806	3739	3968	3824	3921
3910	3858	3765	3363	3584	3625	3610	3877	3894	3813	3778	3742	3729	3858	3856	3884	3854	3783	3598	3510	3471	3456	3350	3429	3558	3697	3712	4038	3925	3989	3887	3941	3897	3807	3692	3642	3590	3542	3536	3572	3475	3601	3587	3734	3788	3741	3811	3765	3892	3781
4087	3872	3642	3680	3647	3769	3894	4119	3988	3866	3878	3697	3695	3695	3764	3803	3887	3766	3868	3640	3469	3403	3415	3355	3472	3651	3799	3888	3986	3925	4013	3853	3720	3817	3846	3634	3694	3496	3589	3517	3475	3606	3743	3646	3766	3750	3689	3711	3838	3838
3991	3770	3813	3573	3769	3839	3867	4053	4003	3837	3691	3518	3535	3635	3854	3764	4059	3868	3842	3674	3607	3308	3418	3375	3538	3749	3880	4066	4000	3806	3848	3918	3863	3904	3881	3686	3703	3517	3547	3636	3804	3861	3795	3795	3813	3798	3737	3711	3815	3893
4068	3956	3796	3924	3730	3832	4006	3936	3943	3789	3612	3536	3510	3616	3747	3876	3983	4090	3721	3592	3485	3425	3494	3493	3643	3805	3758	3922	3882	3949	3849	3800	3809	3907	3828	3713	3589	3580	3658	3744	3748	3830	3691	3822	3727	3766	3842	4025	3814	3954
3981	4044	3783	3682	3790	3724	3779	3863	3866	3669	3572	3558	3542	3749	3824	3920	3947	3967	3903	3589	3475	3522	3552	3727	3787	3895	3786	3754	3965	3991	3922	3870	3887	3807	3816	3743	3557	3567	3718	3865	3831	3814	3755	3674	3788	3831	3842	3924	3745	3981
3858	3920	3600	3557	3650	3630	3850	3774	3916	3859	3622	3665	3608	3767	3755	3851	3891	3778	3807	3650	3582	3623	3483	3576	3744	3631	3783	3701	3909	4068	3915	3886	3822	3723	3686	3880	3704	3686	3715	3729	3762	3742	3726	3825	3936	3895	3976	3913	3747	3968
3933	3750	3630	3659	3529	3706	3766	3811	4134	3963	3718	3808	3588	3598	3785	3956	3856	3784	3850	3712	3796	3670	3579	3403	3684	3698	3797	3945	3981	3920	3929	3807	3734	3682	3683	3889	3785	3791	3683	3871	3723	3651	3891	3841	3937	4019	3879	3905	3834	3857
3909	3638	3500	3454	3631	3739	3874	3961	4187	4022	3849	3686	3533	3658	3737	3855	3996	3946	3869	3788	3714	3648	3615	3503	3629	3824	3900	3984	3949	3806	3904	3774	3771	3851	3742	3950	3806	3709	3780	3786	3807	3724	3885	3813	3812	3822	3815	3883	4062	3875
3927	3829	3661	3564	3765	4010	4049	4173	4027	3935	3794	3716	3461	3573	3835	3917	3832	3934	3917	3826	3668	3579	3518	3611	3792	3749	3992	4066	3996	3708	3658	3796	3821	3928	3719	3804	3731	3617	3761	3756	3785	3859	3825	3789	3718	3861	3864	3970	3942	3986
3908	3867	3816	3700	3713	3781	3906	3960	3968	3786	3747	3664	3608	3691	3866	3915	3915	4035	3866	3649	3700	3649	3632	3677	3793	3917	3975	4040	3946	3797	3790	3752	3874	3862	3901	3726	3738	3628	3805	3783	3815	3841	3707	3720	3740	3861	3842	4061	3940	3970
4053	3985	3637	3627	3710	3611	3863	3862	3850	3840	3745	3719	3786	3685	3764	3932	3921	3979	3814	3760	3600	3664	3776	3678	3754	3830	3859	3884	3941	3862	3926	3971	3836	3896	3760	3824	3663	3702	3752	3745	3728	3655	3777	3657	3845	3765	3827	3886	4024	3909
3973	3803	3600	3573	3445	3639	3802	3993	3953	3985	3869	3864	3731	3817	3795	3732	3861	3809	3840	3857	3804	3853	3881	3770	3614	3849	3771	3947	3953	4147	4069	4001	3986	3878	3758	3766	3710	3729	3768	3871	3751	3763	3785	3645	3671	3916	3757	3791	3914	3889
3993	3783	3679	3467	3467	3518	3774	4030	4057	4028	3966	4066	3762	3678	3772	3904	3848	3965	4007	4021	3877	3813	3773	3744	3680	3595	3725	3976	4184	4174	4161	4029	3873	3869	3873	3824	3980	3788	3748	3675	3597	3702	3756	3791	3780	3814	3604	3576	3801	3972
3912	3768	3799	3544	3531	3670	3753	3996	4099	4099	3931	3923	3687	3733	3713	3791	3907	4052	4084	4115	3962	4004	3676	3633	3698	3860	3795	3898	3966	4043	4173	3968	4058	3808	3911	3986	3783	3854	3651	3529	3587	3634	3707	3715	3584	3517	3544	3664	3753	3827
3949	3707	3775	3739	3612	3614	3677	3996	4096	4061	3949	3834	3877	3764	3674	3864	4039	4067	4040	4039	4036	3832	3746	3795	3828	3840	3985	3927	4082	4064	3983	3926	4010	3880	4134	3974	3640	3671	3811	3657	3722	3699	3711	3586	3625	3586	3660	3654	3869	3779
3944	3881	3766	3826	3631	3634	3679	3933	4077	3949	3900	3894	3845	3838	3796	3940	4072	3928	4033	4011	3911	3923	3800	3799	3806	3786	3845	3934	4049	3929	4135	4192	4131	4047	3939	3869	3766	3689	3719	3771	3738	3654	3521	3494	3464	3628	3641	3615	3703	3643
3975	3948	3816	3782	3645	3527	3529	3719	3885	3859	3897	3816	3963	3970	3807	3986	4086	4046	4044	4047	4052	4118	3831	3841	3786	3804	3782	3868	4003	4102	4071	4148	4062	4012	4065	4011	3768	3901	3746	3660	3653	3530	3646	3590	3537	3620	3672	3566	3665	3714
4002	3991	3928	3731	3485	3631	3472	3832	3860	4018	4091	4010	4014	3857	3947	3890	3980	4170	4162	4104	3984	4090	3882	3672	3799	3777	3852	3821	4001	4118	4249	4100	3999	4005	4016	3965	3968	3924	3827	3624	3589	3562	3559	3557	3732	3507	3431	3338	3517	3782
4032	3954	3979	3810	3761	3661	3553	3821	3977	4042	3918	4060	4004	3836	3855	3819	4032	4024	4101	4141	4041	4032	4031	3831	3805	3720	3755	4042	4006	4009	3977	4138	4106	3998	4159	4117	3930	3946	3778	3633	3624	3622	3618	3661	3568	3510	3428	3564	3519	3635
4045	4068	4118	4077	4001	3734	3720	3767	3971	4042	3932	4074	3990	3789	3812	3828	4039	4121	4183	4224	4287	4201	4155	3905	3852	3738	3864	3858	3874	3968	4121	4082	4157	4148	4201	4133	3991	3747	3758	3814	3727	3799	3735	3605	3525	3449	3592	3355	3573	3540
4039	4082	4168	3947	4005	3922	3817	3874	3954	3951	4070	4055	3906	3886	3829	3912	3934	4042	4101	4368	4220	4224	4174	3941	3787	3738	3874	3851	3893	3975	4036	4110	4248	4214	4026	4021	3930	3922	3908	3994	3848	3774	3671	3659	3582	3508	3606	3456	3524	3554
3976	4111	4081	4072	3895	3784	3750	3708	3975	3982	3949	4104	4135	3928	3871	4024	4010	4012	4187	4202	4236	4187	4219	3927	3910	3798	3763	3690	3787	3983	3989	4125	4091	4056	4168	4055	4030	4099	4197	3913	3871	3714	3844	3586	3587	3733	3549	3473	3355	3584
4002	3955	3873	4158	4034	4023	3711	3884	3860	4094	4004	3996	4047	3988	4041	4031	3893	3801	4046	4336	4302	4226	4262	4162	3958	3726	3718	3657	3930	3856	3947	3921	4089	3994	4089	4173	4178	4117	4069	4089	3874	3863	3750	3655	3697	3827	3658	3578	3697	3659
3921	3836	4098	4161	4104	4153	4002	3811	3964	4054	4013	4148	4057	4125	4074	4019	3878	3982	4048	4286	4171	4259	4259	4226	3940	3979	3831	3725	3769	3732	3874	3883	3888	4023	4012	4270	4158	4071	3915	3987	3951	4027	3819	3889	3743	3875	3692	3584	3789	3872
4039	3983	4064	4035	4271	4264	3936	3919	3920	3891	3931	4083	4117	4030	3980	3859	3940	3919	4118	4050	4191	4309	4228	4364	4138	4063	3715	3771	3776	3671	3790	3816	3944	3811	4001	4010	4048	3846	3938	4067	4020	4191	4092	3997	3958	3868	3910	3783	3913	3910
4132	4049	4034	4139	4222	4237	3995	3970	3958	3879	3881	4172	4087	4033	3981	4052	4071	3860	4025	4147	4152	4323	4373	4212	4293	3930	3877	3781	3618	3812	3676	3823	3891	3714	3909	4044	4149	4095	4123	4280	4163	4096	4100	3926	4088	4020	3962	3982	3882	3925
4167	4002	3974	4164	4079	4122	4091	3978	3872	3900	3815	4025	4005	4097	4068	4026	3931	3963	3863	4064	4011	4255	4139	4240	4219	4170	3829	3856	3682	3805	3733	3742	3665	3650	3833	3946	4082	3991	4115	4112	4102	4155	3864	4116	4115	4281	3976	4178	4086	4080
4036	3845	3811	3953	4060	4241	4134	4025	4030	3980	3948	3837	4054	3976	4181	4205	3941	4099	3977	4009	4031	4030	4314	4222	4100	4272	4238	4033	3891	3797	3623	3678	3672	3688	3724	3874	3947	4167	3957	4197	3952	3998	4149	4235	4238	4320	4179	4010	4235	4090
4124	3811	3858	3865	4176	4307	4138	4140	4140	3968	4028	3914	4016	4048	4193	4076	4103	4005	4052	3985	3904	3881	4188	4049	4099	4084	4226	4073	3972	3976	3570	3713	3698	3653	3563	3867	3771	3791	3936	4050	4109	4144	4186	4184	4074	4202	4233	4281	4149	4255
4095	3984	3992	3980	4170	4193	4313	4258	4163	3966	3941	3878	3892	3981	4160	4063	4080	4038	4014	4029	3976	3988	4009	4061	4068	4187	4101	4020	4105	4013	3825	3752	3742	3726	3583	3692	3764	3932	3909	4067	4085	4013	4104	4012	4145	4060	4283	4344	4285	4279
4171	4107	4024	4018	4086	4245	4185	4232	4108	4061	3899	3961	4022	3877	4133	4208	4279	4153	4013	4094	3870	3989	3870	3925	4040	3978	4066	4056	4186	4064	3956	3864	3803	3713	3710	3702	3767	3776	3858	3942	4078	3948	4081	3959	4058	4070	4140	4193	4368	4308
4258	4192	4008	3907	3977	3977	4135	4072	3978	4055	4046	4000	3910	3999	3984	4174	4117	4228	4055	4071	3940	3781	3877	3831	3932	3903	3990	4017	4087	4114	3906	4030	3871	3761	3813	3748	3819	3714	3784	3891	3846	3873	3916	4002	4127	4048	4067	4104	4186	4091
4177	3900	3974	3924	3869	4072	4065	4239	4116	4121	4137	3977	3899	4064	3991	4150	4195	4174	4172	4144	4021	3889	3948	3961	3883	3868	3956	4055	4068	4082	4030	3925	4151	3979	3917	3877	3858	3783	3803	3855	3891	3867	3813	3841	4030	4035	3948	4018	3977	3939
4004	4012	4046	3986	3966	3987	4046	4170	4308	4224	4097	3963	3963	3794	3791	4032	4029	4109	4133	4237	4138	4109	3882	3896	3807	3764	3915	3913	3966	4083	4126	4137	4102	4034	4001	3863	3907	3907	3873	3892	3910	3889	3906	3919	3719	3882	3820	3949	3896	3928
3928	4074	4027	4030	4052	3888	3985	4065	4064	4077	4087	4065	3971	3945	3828	3917	4005	4139	4244	4169	4181	4055	4023	3941	3823	3719	3796	3868	3920	4025	4117	4054	4168	4153	4092	4034	4277	4073	3977	4016	3962	4115	3897	3773	3836	3761	3792	3717	3743	3769
4014	3893	3967	4207	3995	3873	3936	3795	3952	4153	4014	4154	4117	4020	3983	3984	3928	4089	4213	4161	4107	4040	4010	4041	3895	3789	3888	3870	3916	3992	4071	3977	4085	4194	4127	4235	4300	4288	4178	4251	4105	3900	3905	3901	4040	3917	3711	3830	3767	3912
3849	3724	4142	4121	3979	3865	3844	3860	4108	4033	4250	4276	4196	4117	4045	4006	3898	4026	4015	4199	4147	4103	4152	4139	4127	3801	3835	3831	3826	3837	3868	3941	4104	4140	4317	4336	4326	4374	4296	4185	4132	4089	3994	4147	3929	3948	3788	3905	3908	3886
3884	3928	3969	4207	4009	4022	3862	3997	4121	4139	4223	4102	4171	4226	4034	3972	4007	3880	3979	4061	4144	4255	4285	4432	4204	4063	3973	3751	3768	3686	3867	3960	4028	4087	4216	4345	4224	4196	4365	4323	4428	4258	4211	4151	4072	4096	3993	3952	3929	3971
3917	3813	3914	4059	4122	4083	4015	4011	3943	3901	4040	4228	4245	4230	4135	4167	4036	4020	4118	4122	4100	4179	4296	4264	4296	4196	4098	3900	3911	3834	3994	3849	4088	4024	4079	4190	4227	4450	4311	4395	4385	4334	4240	4234	4267	4133	4063	3976	4118	4054
3966	3785	3757	3941	4070	4175	4131	4171	3904	3877	3991	4155	4142	4223	4347	4346	3974	4121	4108	4107	4146	4132	4209	4348	4239	4291	4098	4189	4068	3878	3988	4012	4044	4019	4056	4078	4102	4153	4333	4285	4244	4344	4214	4323	4225	4209	4183	4094	4127	4217
3898	3761	3686	3919	3981	3995	4156	4180	4064	4078	4096	4206	4309	4395	4410	4309	4359	4119	4121	4081	3992	4070	4079	4481	4417	4254	4460	4410	4285	4111	4045	4015	4018	4063	4032	4059	4077	4264	4262	4339	4275	4226	4343	4268	4321	4271	4205	4206	4160	4292
3981	3861	3808	3895	4042	4087	4193	4266	4246	4083	4198	4177	4154	4285	4242	4413	4268	4213	4328	4108	4110	4120	4157	4341	4396	4358	4396	4290	4313	4161	4117	4104	4125	4106	4097	4086	4166	4087	4167	4052	4162	4101	4189	4036	4071	4191	4067	4182	4159	4344
4133	4069	3951	3877	3977	3981	4206	4318	4253	4240	4227	4274	4166	4224	4326	4385	4276	4369	4305	4248	4273	4238	4087	4182	4384	4397	4337	4289	4536	4294	4273	4298	4221	4185	4084	4095	4049	4043	4032	3946	3987	3903	4003	3944	3961	4029	4037	4153	4199	4201
4129	3951	4195	3837	4044	3966	4030	4348	4310	4532	4303	4238	4191	4185	4296	4324	4354	4329	4345	4194	4103	4161	4042	4100	4188	4185	4164	4355	4281	4368	4298	4339	4462	4220	4259	4077	3933	4070	4105	3985	3967	4065	4002	3764	3845	4013	3840	3874	4063	4154
3962	3992	4014	3876	4010	3939	3949	4212	4236	4403	4433	4402	4494	4278	4259	4346	4227	4357	4250	4309	4298	4073	4152	4158	4060	4185	4160	4250	4261	4227	4303	4309	4345	4297	4349	4282	4208	4226	4140	4058	3972	3887	3873	3912	3781	3853	3887	3888	3952	4101
4018	4050	3958	4076	3931	3946	4045	4091	4241	4451	4379	4454	4381	4409	4268	4194	4186	4346	4268	4457	4243	4306	4259	4243	4207	4023	4129	4184	4227	4173	4133	4181	4326	4463	4378	4314	4279	4303	4178	4109	4123	4198	4095	3950	3939	3880	3883	3934	3946	4015
3967	4053	4079	4131	4195	3941	4071	4202	4118	4207	4478	4513	4426	4403	4282	4280	4343	4215	4314	4361	4314	4343	4278	4289	4199	4108	4096	4039	4129	4089	4105	4285	4331	4191	4372	4462	4446	4371	4262	4380	4270	4267	4278	3970	4078	4132	4036	3972	4133	4114
4034	3856	3948	4172	4103	4144	4082	3992	4106	4169	4368	4381	4458	4478	4420	4452	4394	4228	4157	4179	4241	4199	4321	4213	4319	4288	4086	4052	4018	4018	4012	4049	4121	4179	4354	4167	4300	4258	4296	4398	4280	4364	4188	4282	4132	4235	4158	4096	4105	4162
3891	3904	3878	4189	4156	4280	4232	4055	4017	4052	4158	4384	4470	4574	4578	4352	4221	4302	4277	4174	3963	4197	4158	4191	4224	4266	4256	4189	4069	4113	4094	3941	4112	3957	4190	4237	4342	4298	4251	4296	4363	4282	4329	4339	4342	4378	4284	4173	4322	4267
3934	3976	3907	4079	4082	4061	4227	4084	4135	4149	4085	4184	4630	4407	4429	4483	4348	4221	4224	4088	4149	4049	4051	4089	4195	4238	4310	4216	4208	4234	4203	4028	4109	4179	3990	4117	4022	4072	4188	4171	4176	4254	4228	4312	4229	4291	4292	4287	4135	4439
4061	3927	3980	4009	4088	4240	4252	4222	4200	4140	4123	4166	4277	4225	4331	4254	4281	4268	4200	4126	4029	3925	3959	4058	4083	4102	4179	4281	4321	4188	4245	4158	4149	4209	3889	4029	4133	3953	3945	4003	4005	4036	4047	4078	4340	4081	4194	4219	4137	4219
4239	4104	4010	3933	4048	4033	4067	4234	4113	4266	4099	4078	4088	4064	4113	4327	4312	4172	4205	4048	4039	3994	3966	4026	3988	4008	4056	4274	4205	4311	4259	4257	4271	4139	4162	4065	4029	3976	4079	3988	4009	4017	4010	4007	3973	4024	4087	3954	4000	4090
4110	4116	3948	4048	4030	3962	3974	4079	4123	4212	4167	4139	4295	4205	4215	4134	4243	4239	4298	4127	4004	3959	3948	3964	3845	4012	4070	4181	4235	4042	4126	4359	4342	4315	4363	4301	4154	4116	4205	3968	4121	4014	3904	3946	4024	4063	4000	3948	3879	4044
3907	4109	4167	4082	4072	3922	3994	4043	4016	4234	4275	4281	4271	4202	3938	3990	4153	4199	4081	4182	4158	3987	4050	4063	4074	4069	4087	3944	4030	4032	4067	4288	4268	4262	4314	4253	4323	4136	4264	4059	4116	4075	3986	4115	3888	3992	3970	3852	4031	4048
4098	4009	4144	4220	4148	4073	4057	3967	3978	4101	4196	4267	4253	4253	4155	4106	4094	4064	4149	4075	4104	4000	3998	3997	4020	4112	4113	4022	4068	3956	4126	4210	4266	4229	4340	4377	4342	4301	4218	4243	4193	4047	4087	3949	4088	4113	3985	4030	4045	4101
4174	4063	4098	4153	4140	4111	4081	3965	3964	4188	4142	4313	4183	4289	4167	4120	4071	4036	3993	4147	3989	3921	3962	4088	4202	4124	4262	4084	4091	4083	4025	4103	4158	4070	4283	4238	4349	4222	4172	4243	4196	4206	4090	4109	4108	4170	4169	4232	4240	4267
4079	4079	4137	4346	4294	4219	4178	4192	4122	4153	4187	4216	4229	4334	4353	4302	4230	4065	4133	3873	3867	3924	3938	4178	4214	4324	4150	4286	4065	4175	4096	4207	4209	4154	4058	4070	4080	4125	4238	4109	4174	4071	4129	4232	4153	4335	4203	4342	4252	4262
4275	4215	4219	4256	4351	4197	4328	4179	4106	4088	4178	4307	4207	4281	4333	4358	4297	4224	4178	4096	3877	3905	3978	4105	4130	4286	4272	4183	4321	4173	4223	4306	4232	4266	4087	3994	4032	4003	4178	4061	4115	4184	4104	4069	4147	4111	4275	4304	4256	4339
4362	4230	4319	4331	4425	4352	4311	4278	4375	4247	4232	4297	4257	4212	4268	4243	4417	4391	4292	4262	4126	4019	3871	3968	4098	4126	4172	4261	4247	4197	4294	4425	4367	4275	4213	4176	4067	4007	3928	3994	4040	4027	3966	3968	4095	4103	4166	4128	4220	4152
4249	4303	4374	4304	4211	4304	4431	4359	4378	4310	4325	4328	4150	4127	4150	4327	4296	4318	4261	4412	4194	3992	4037	4047	3990	4095	4172	4171	4197	4272	4242	4403	4394	4299	4243	4145	4109	4046	4023	3928	4025	4172	4104	4016	4109	4072	4100	4180	4070	4158
4321	4134	4389	4246	4364	4222	4226	4308	4429	4315	4386	4332	4255	4231	4200	4239	4163	4257	4265	4341	4213	4180	4199	4047	4064	4044	4310	4186	4066	4129	4082	4232	4302	4306	4133	4289	4198	4288	4189	4228	4285	4134	4224	4096	4205	4297	4230	4186	4222	4245
4408	4267	4352	4405	4319	4331	4283	4271	4354	4264	4411	4485	4385	4303	4242	4094	4242	4278	4198	4196	4264	4282	4162	4167	4216	4249	4101	4135	4124	4139	4125	4169	4087	4311	4263	4332	4201	4190	4311	4315	4364	4233	4449	4286	4353	4633	4426	4387	4255	4367
4248	4206	4219	4305	4423	4330	4308	4265	4176	4365	4408	4361	4432	4334	4309	4215	4242	4224	4191	4046	3981	4133	4186	4330	4186	4323	4310	4241	4222	4094	4044	4119	4125	4252	4405	4172	4159	4265	4210	4251	4436	4354	4407	4324	4357	4421	4547	4471	4422	4499
4370	4143	4343	4271	4373	4265	4272	4271	4248	4211	4174	4241	4260	4255	4314	4313	4333	4350	4266	4218	4087	3953	4205	4175	4405	4306	4451	4300	4221	4372	4317	4201	4068	4062	4051	4154	4083	4081	4147	4153	4253	4282	4439	4368	4303	4486	4512	4528	4264	4481
4304	4180	4170	4099	4154	4236	4231	4260	4319	4241	4141	4045	4217	4224	4352	4261	4307	4325	4259	4199	4173	4063	4078	4031	4255	4217	4398	4310	4456	4473	4351	4261	4249	4357	4142	4237	4102	4173	4189	4129	4072	4221	4281	4235	4193	4411	4338	4238	4223	4196
4361	4192	4026	4069	3957	4103	4263	4313	4337	4195	4169	4101	4118	4149	4172	4193	4311	4251	4254	4225	4208	4128	4139	4176	4166	4161	4261	4130	4384	4367	4372	4441	4415	4383	4305	4170	4264	4192	4324	4106	4169	4247	4209	4214	4207	4213	4202	4306	4052	4180
4175	4128	4086	4042	4047	3989	4045	4229	4230	4125	4295	4068	4165	4215	4162	4157	4232	4178	4346	4225	4339	4175	4282	4228	4256	4160	4186	4068	4143	4304	4356	4369	4327	4397	4280	4254	4372	4299	4414	4347	4374	4300	4310	4161	4424	4305	4159	4156	4095	4056
4227	4112	4110	4171	4109	3847	4080	4071	4212	4152	4322	4254	4241	4254	4198	4282	4100	4070	4108	4167	4262	4272	4287	4147	4252	4180	4098	4263	4244	4228	4344	4271	4323	4275	4291	4188	4297	4415	4393	4440	4389	4447	4466	4368	4323	4187	4179	4030	4146	3934
4223	4137	4089	4153	4136	4114	4195	4216	4148	4039	4299	4200	4283	4172	4268	4269	4274	4209	4139	4243	4313	4335	4418	4255	4251	4188	4278	4141	4283	4244	4170	4207	4110	4183	4240	4234	4252	4421	4281	4342	4585	4383	4401	4379	4314	4303	4231	4125	4184	4212
4335	4267	4048	4040	4221	4107	4185	4132	4133	4186	4258	4112	4317	4247	4323	4368	4363	4254	4211	4147	4218	4095	4402	4263	4245	4216	4343	4278	4263	4243	4398	4265	4163	4174	4092	4128	4296	4246	4261	4271	4297	4375	4373	4339	4319	4178	4293	4113	4222	4112
4218	4175	4191	4029	4096	4056	4214	4172	4145	4089	4198	4158	4092	4186	4238	4416	4238	4317	4344	4309	4156	4196	4270	4187	4306	4230	4483	4236	4244	4302	4184	4214	4134	4032	4028	4178	4296	4181	4201	4226	4167	4139	4033	4040	4228	4055	4228	4066	4000	4106
4147	4191	4184	4241	4167	4220	4237	4284	4283	4307	4250	4136	4136	4228	4236	4394	4337	4359	4321	4373	4194	4359	4135	4228	4204	4161	4134	4260	4196	4185	4228	4160	4142	4227	4180	4175	4317	4315	4282	4290	4083	4014	4049	4089	4106	4096	4045	4095	4083	4083
4191	4163	4179	4233	4084	4119	4261	4135	4299	4440	4318	4285	4270	4204	4221	4449	4231	4315	4252	4312	4299	4316	4264	4221	4121	4057	4116	4043	4118	4119	4169	4160	4109	4219	4121	4260	4313	4321	4247	4226	4221	4193	4201	4227	4147	4119	4123	4077	4154	4295
4417	4242	4229	4188	4308	4242	4217	4229	4264	4328	4195	4403	4419	4369	4427	4383	4342	4407	4155	4340	4209	4392	4324	4292	4282	4218	4052	4084	4175	4101	4057	3955	4086	4074	4105	4281	4202	4377	4356	4303	4278	4339	4232	4368	4261	4381	4319	4158	4367	4269
4354	4182	4229	4284	4221	4377	4343	4252	4351	4167	4296	4319	4337	4474	4435	4419	4467	4342	4310	4210	4161	4182	4366	4340	4256	4142	4137	4108	4139	4137	4198	3973	4037	4091	4024	4182	4110	4119	4158	4183	4252	4265	4227	4242	4128	4292	4333	4355	4413	4400
4349	4285	4278	4303	4215	4394	4353	4300	4290	4315	4273	4177	4329	4407	4494	4452	4438	4493	4310	4298	4039	4122	4132	4136	4159	4157	4137	4113	4247	4219	4231	4092	4153	4086	4056	4243	4163	4071	4199	4232	4245	4278	4201	4256	4221	4035	4211	4210	4184	4364
4225	4294	4372	4274	4282	4364	4315	4248	4421	4283	4326	4295	4346	4424	4356	4504	4451	4371	4435	4344	4194	4186	4238	4220	4168	4211	4079	4176	4269	4334	4339	4227	4338	4111	4296	4293	4405	4275	4190	4369	4345	4106	4259	4193	4182	4089	4182	4096	4032	4169
4307	4223	4310	4284	4256	4373	4410	4248	4277	4296	4357	4317	4308	4348	4336	4423	4291	4529	4359	4305	4167	4292	4190	4106	4251	4265	4145	4145	4191	4315	4363	4407	4196	4281	4406	4481	4376	4481	4341	4373	4309	4375	4254	4329	4243	4253	4225	4091	4192	4291
4205	4136	4102	4378	4311	4367	4315	4288	4328	4377	4389	4377	4467	4547	4483	4296	4374	4284	4267	4227	4376	4222	4271	4144	4333	4305	4305	4206	4215	4296	4338	4311	4372	4242	4430	4455	4348	4397	4390	4222	4281	4340	4324	4429	4205	4394	4329	4306	4218	4443
4212	4272	4097	4086	4382	4427	4380	4328	4381	4425	4190	4310	4431	4636	4483	4384	4293	4277	4241	4192	4344	4195	4148	4264	4287	4368	4209	4294	4370	4284	4265	4388	4318	4114	4390	4292	4389	4348	4406	4336	4402	4358	4467	4226	4264	4304	4309	4279	4197	4392
4404	4265	4122	4183	4271	4342	4522	4397	4400	4391	4368	4294	4368	4418	4401	4494	4408	4391	4228	4068	4298	4359	4083	4139	4292	4211	4244	4541	4510	4341	4516	4343	4233	4250	4356	4227	4373	4358	4269	4234	4301	4215	4239	4181	4131	4182	4228	4212	4321	4414
4331	4379	4330	4331	4277	4385	4389	4374	4466	4480	4365	4356	4230	4364	4229	4272	4360	4289	4269	4264	4278	4335	4194	4254	4260	4301	4261	4361	4246	4454	4345	4327	4402	4366	4195	4347	4190	4310	4288	4102	4335	4154	4062	4079	4180	4121	4150	4168	4158	4328
4411	4425	4394	4268	4260	4283	4278	4335	4342	4420	4575	4368	4354	4365	4423	4223	4328	4204	4285	4318	4281	4254	4282	4283	4214	4214	4301	4424	4396	4270	4197	4330	4326	4340	4294	4383	4246	4398	4360	4208	4280	4262	4160	4152	4301	4354	4230	4263	4242	4224
4329	4332	4361	4421	4370	4363	4262	4214	4208	4280	4356	4487	4385	4396	4280	4259	4272	4195	4154	4199	4320	4288	4155	4366	4319	4370	4296	4242	4169	4305	4158	4174	4174	4308	4158	4369	4210	4249	4197	4288	4378	4245	4268	4340	4385	4220	4288	4351	4381	4247
4322	4408	4401	4372	4434	4473	4252	4370	4211	4270	4318	4334	4469	4320	4230	4200	4273	4378	4065	4216	4158	4078	4252	4459	4310	4506	4432	4360	4253	4168	4260	4079	4226	4238	4094	4185	4243	4074	4094	4191	4217	4315	4255	4280	4378	4470	4390	4394	4269	4298
4288	4383	4275	4444	4346	4480	4265	4387	4294	4209	4237	4374	4269	4223	4073	4121	4400	4251	4362	4380	4317	4262	4071	4272	4338	4310	4325	4343	4271	4321	4178	4273	4215	4228	4097	4061	4153	4147	4071	4190	4154	3986	4164	4104	4357	4157	4156	4248	4386	4223
4314	4107	4180	4370	4376	4400	4373	4358	4234	4167	4300	4270	4379	4247	4134	4202	4352	4354	4359	4311	4391	4218	4306	4359	4137	4362	4261	4391	4253	4231	4236	4214	4179	4297	4320	4323	4365	4229	4127	4217	4262	4298	4231	4229	4177	4303	4242	4064	4207	4215
4225	4252	4228	4360	4396	4312	4408	4332	4385	4366	4260	4240	4310	4316	4311	4185	4379	4240	4532	4421	4375	4364	4337	4342	4450	4348	4408	4311	4334	4108	4151	4046	4198	4286	4242	4301	4500	4373	4398	4316	4296	4344	4451	4298	4375	4271	4208	4234	4375	4226
4465	4222	4276	4414	4293	4341	4407	4419	4455	4349	4403	4284	4285	4286	4344	4450	4494	4509	4314	4381	4292	4438	4380	4364	4405	4322	4391	4448	4348	4076	4214	4128	4309	4278	4348	4321	4348	4367	4261	4185	4239	4287	4457	4300	4200	4314	4271	4361	4267	4337
4324	4268	4220	4201	4371	4358	4367	4428	4378	4324	4274	4270	4409	4361	4458	4459	4483	4394	4442	4245	4456	4485	4408	4499	4465	4398	4400	4490	4526	4287	4223	4272	4227	4293	4283	4258	4300	4280	4225	4290	4330	4333	4208	4366	4222	4293	4213	4269	4213	4323
4446	4213	4183	4253	4227	4257	4365	4437	4403	4421	4486	4399	4367	4345	4483	4526	4474	4561	4405	4374	4351	4488	4472	4451	4280	4450	4347	4391	4292	4350	4307	4318	4369	4395	4416	4288	4251	4277	4306	4333	4244	4229	4233	4194	4174	4307	4315	4374	4190	4260
4469	4255	4238	4331	4335	4211	4295	4420	4375	4411	4531	4540	4342	4470	4481	4383	4645	4560	4522	4484	4503	4559	4405	4469	4465	4512	4348	4216	4301	4121	4258	4209	4266	4438	4547	4403	4398	4414	4400	4316	4301	4287	4298	4431	4285	4211	4207	4368	4370	4173
4236	4487	4255	4389	4356	4274	4276	4390	4357	4393	4508	4607	4607	4414	4390	4519	4495	4618	4522	4473	4562	4614	4568	4582	4533	4502	4310	4172	4272	4287	4249	4434	4373	4431	4552	4540	4323	4320	4325	4419	4281	4260	4451	4279	4321	4300	4340	4364	4359	4276
4113	4336	4404	4369	4566	4526	4442	4362	4270	4401	4431	4482	4431	4464	4306	4455	4482	4498	4506	4486	4342	4364	4481	4480	4553	4438	4292	4277	4205	4451	4380	4378	4278	4377	4331	4257	4299	4327	4215	4166	4319	4319	4218	4277	4297	4402	4344	4365	4413	4259
4247	4207	4279	4436	4434	4410	4380	4393	4330	4353	4313	4404	4492	4447	4275	4424	4321	4571	4543	4408	4376	4369	4336	4472	4405	4387	4274	4275	4344	4391	4425	4456	4455	4321	4429	4286	4241	4361	4238	4143	4210	4195	4344	4273	4355	4248	4211	4220	4325	4194
4308	4278	4332	4402	4455	4559	4483	4399	4305	4393	4365	4269	4452	4468	4295	4326	4272	4352	4324	4334	4401	4479	4270	4408	4325	4332	4230	4319	4245	4355	4299	4383	4345	4407	4405	4464	4322	4421	4268	4278	4367	4284	4260	4245	4261	4466	4171	4102	4212	4226
4510	4376	4312	4467	4405	4461	4386	4350	4212	4277	4239	4291	4467	4480	4308	4343	4318	4302	4428	4385	4190	4335	4475	4292	4342	4455	4200	4336	4333	4277	4443	4474	4329	4315	4324	4444	4294	4348	4251	4154	4353	4292	4365	4385	4279	4341	4162	4116	4304	4330
4414	4366	4337	4374	4484	4391	4357	4498	4338	4288	4244	4225	4348	4442	4526	4372	4253	4274	4353	4273	4322	4278	4318	4303	4330	4295	4313	4354	4375	4405	4451	4483	4370	4446	4395	4379	4444	4360	4168	4261	4235	4238	4269	4354	4292	4215	4275	4330	4338	4443
4574	4370	4353	4316	4384	4393	4331	4379	4313	4226	4247	4353	4353	4511	4436	4421	4492	4426	4251	4295	4318	4466	4483	4358	4361	4356	4332	4567	4390	4352	4414	4485	4448	4488	4416	4416	4249	4280	4163	4291	4250	4368	4384	4318	4276	4304	4407	4239	4200	4312
4593	4350	4371	4309	4355	4332	4428	4607	4446	4446	4272	4354	4246	4387	4408	4572	4386	4516	4210	4366	4434	4474	4565	4328	4341	4312	4388	4565	4428	4373	4445	4576	4434	4537	4542	4358	4278	4192	4177	4303	4411	4417	4483	4554	4359	4325	4282	4561	4291	4233
4400	4362	4349	4325	4277	4210	4360	4303	4408	4403	4252	4411	4305	4352	4354	4563	4459	4420	4195	4386	4550	4592	4522	4533	4498	4376	4389	4323	4467	4400	4456	4404	4436	4314	4441	4329	4243	4414	4450	4314	4458	4272	4408	4434	4414	4453	4297	4402	4486	4353
4568	4298	4246	4201	4378	4293	4238	4388	4433	4461	4283	4395	4313	4381	4421	4450	4455	4315	4368	4411	4431	4392	4701	4473	4559	4361	4395	4440	4518	4455	4386	4600	4255	4328	4444	4266	4354	4481	4463	4292	4342	4449	4506	4493	4436	4429	4353	4256	4390	4347
4401	4326	4227	4393	4170	4145	4179	4192	4348	4601	4203	4451	4382	4345	4365	4574	4407	4346	4484	4384	4463	4493	4609	4560	4470	4380	4336	4422	4583	4433	4505	4460	4394	4411	4405	4158	4216	4351	4377	4458	4440	4446	4468	4489	4449	4361	4278	4294	4315	4288
4540	4242	4347	4186	4163	4249	4190	4301	4403	4312	4432	4287	4335	4236	4285	4488	4425	4517	4499	4370	4478	4486	4584	4385	4437	4476	4462	4320	4429	4529	4402	4354	4373	4366	4413	4312	4320	4305	4314	4437	4364	4481	4446	4513	4397	4239	4273	4337	4260	4360
4250	4212	4201	4240	4318	4051	4024	4194	4187	4200	4332	4418	4323	4230	4318	4426	4451	4360	4431	4360	4496	4425	4431	4405	4421	4331	4341	4281	4292	4450	4341	4451	4385	4254	4380	4442	4310	4337	4381	4424	4516	4489	4357	4424	4377	4325	4323	4228	4259	4324
4261	4162	4370	4360	4302	4186	4095	4084	4333	4427	4381	4473	4394	4393	4384	4253	4484	4291	4644	4498	4300	4346	4405	4284	4362	4355	4337	4491	4378	4403	4428	4318	4323	4348	4395	4365	4322	4360	4338	4441	4341	4497	4381	4336	4236	4297	4347	4442	4096	4378
4116	4207	4284	4244	4341	4339	4238	4313	4260	4416	4391	4535	4475	4364	4354	4509	4333	4374	4407	4418	4323	4298	4240	4351	4398	4379	4326	4372	4282	4414	4410	4333	4366	4364	4356	4401	4311	4473	4408	4464	4386	4362	4355	4291	4448	4312	4329	4226	4207	4286
4201	4275	4221	4406	4439	4425	4415	4412	4383	4446	4311	4405	4377	4355	4344	4414	4502	4459	4288	4453	4415	4246	4129	4245	4347	4305	4335	4301	4383	4456	4376	4314	4428	4402	4426	4522	4217	4396	4344	4402	4365	4369	4313	4377	4223	4175	4278	4331	4341	4313
4290	4193	4348	4334	4511	4467	4435	4450	4358	4431	4362	4590	4560	4425	4368	4218	4333	4460	4360	4327	4270	4398	4258	4329	4283	4380	4308	4234	4319	4282	4361	4435	4292	4346	4405	4461	4276	4352	4320	4391	4297	4252	4197	4188	4359	4369	4354	4346	4326	4450
4200	4239	4224	4449	4550	4463	4537	4503	4310	4358	4409	4513	4338	4356	4338	4308	4362	4222	4374	4406	4447	4489	4301	4397	4273	4364	4492	4451	4377	4408	4485	4500	4339	4420	4241	4112	4446	4256	4454	4348	4302	4377	4269	4289	4446	4309	4453	4354	4403	4459
4224	4107	4298	4428	4387	4463	4560	4395	4300	4399	4410	4398	4496	4366	4468	4230	4221	4287	4339	4293	4285	4308	4268	4302	4562	4531	4371	4428	4266	4410	4358	4403	4372	4361	4304	4514	4436	4424	4284	4336	4241	4282	4302	4457	4455	4275	4380	4386	4486	4435
4234	4114	4148	4307	4431	4520	4492	4360	4277	4226	4192	4406	4416	4394	4266	4320	4341	4295	4373	4276	4339	4273	4443	4441	4392	4539	4513	4418	4365	4371	4382	4405	4369	4195	4293	4399	4330	4483	4396	4342	4230	4284	4384	4330	4381	4441	4365	4415	4412	4390
4174	4130	4299	4191	4345	4399	4372	4418	4309	4029	4186	4396	4267	4294	4569	4441	4262	4367	4199	4413	4490	4347	4360	4436	4410	4531	4517	4557	4271	4298	4361	4548	4557	4402	4390	4442	4464	4387	4307	4301	4317	4311	4435	4466	4503	4388	4468	4314	4254	4266
4375	4065	4257	4252	4312	4277	4279	4334	4306	4116	4108	4209	4220	4447	4243	4424	4186	4294	4377	4351	4281	4406	4446	4556	4353	4450	4530	4537	4317	4347	4240	4341	4390	4268	4443	4211	4374	4513	4318	4223	4151	4437	4349	4366	4440	4247	4554	4384	4232	4279
4261	4322	4140	4316	4236	4321	4228	4289	4285	4188	4292	4328	4298	4342	4391	4377	4445	4340	4257	4402	4523	4390	4536	4440	4416	4393	4506	4345	4431	4220	4289	4303	4332	4310	4347	4310	4358	4274	4222	4318	4435	4275	4321	4370	4406	4342	4277	4280	4378	4143
4483	4235	4249	4306	4258	4300	4312	4195	4352	4143	4161	4224	4336	4234	4491	4385	4388	4253	4218	4442	4549	4550	4295	4397	4474	4415	4473	4400	4273	4339	4428	4385	4468	4417	4423	4420	4351	4328	4160	4319	4268	4384	4443	4418	4266	4396	4308	4219	4332	4308
4597	4186	4376	4197	4393	4469	4312	4452	4498	4236	4329	4290	4205	4537	4497	4500	4275	4395	4330	4378	4323	4402	4373	4294	4309	4443	4456	4397	4361	4330	4400	4489	4482	4342	4335	4415	4493	4349	4396	4380	4273	4380	4528	4429	4240	4465	4426	4406	4347	4277
4443	4308	4313	4217	4340	4364	4358	4281	4446	4289	4199	4202	4257	4462	4601	4525	4412	4427	4162	4311	4457	4350	4409	4410	4377	4419	4257	4217	4318	4330	4354	4349	4375	4471	4309	4388	4334	4406	4346	4397	4374	4357	4333	4358	4491	4477	4509	4416	4504	4377
4505	4404	4190	4283	4377	4334	4416	4445	4511	4416	4394	4426	4437	4416	4545	4528	4401	4297	4162	4373	4400	4581	4342	4353	4368	4360	4379	4420	4318	4473	4284	4429	4499	4436	4455	4422	4406	4414	4339	4570	4304	4388	4433	4162	4466	4417	4427	4507	4339	4578
4480	4303	4162	4294	4317	4367	4439	4346	4574	4357	4329	4253	4215	4350	4463	4394	4368	4189	4291	4338	4408	4435	4372	4285	4361	4400	4459	4466	4413	4457	4425	4620	4581	4544	4414	4557	4289	4379	4366	4279	4340	4545	4494	4223	4341	4524	4407	4477	4387	4472
4548	4415	4359	4171	4204	4325	4299	4430	4315	4288	4282	4381	4255	4417	4371	4503	4297	4340	4226	4393	4370	4293	4363	4437	4438	4367	4412	4385	4594	4505	4438	4591	4526	4495	4613	4427	4461	4456	4364	4361	4335	4551	4557	4402	4456	4371	4545	4524	4536	4459
4531	4309	4250	4303	4369	4283	4336	4430	4406	4482	4282	4311	4394	4347	4445	4398	4374	4255	4226	4446	4366	4371	4484	4464	4280	4354	4363	4388	4442	4374	4266	4411	4319	4387	4482	4410	4455	4421	4585	4315	4332	4473	4402	4375	4468	4370	4461	4470	4388	4370
4573	4383	4421	4274	4389	4291	4310	4441	4333	4347	4328	4376	4482	4337	4436	4473	4416	4449	4304	4309	4296	4278	4480	4386	4208	4267	4357	4408	4421	4421	4321	4331	4342	4311	4421	4383	4357	4435	4427	4445	4447	4363	4378	4400	4277	4465	4425	4470	4375	4367
4515	4540	4284	4325	4192	4361	4377	4431	4406	4253	4304	4303	4354	4348	4340	4389	4315	4324	4407	4321	4372	4258	4370	4232	4409	4286	4308	4362	4337	4375	4364	4311	4340	4472	4368	4307	4213	4577	4533	4486	4382	4467	4497	4255	4487	4536	4439	4466	4383	4553
4529	4381	4195	4123	4320	4129	4368	4470	4477	4438	4335	4392	4322	4205	4428	4485	4400	4272	4251	4399	4277	4276	4235	4294	4273	4299	4238	4414	4469	4393	4202	4415	4379	4306	4307	4347	4388	4494	4426	4333	4431	4448	4441	4383	4335	4297	4393	4517	4365	4568
4500	4467	4371	4282	4304	4454	4348	4378	4499	4407	4432	4343	4354	4344	4532	4469	4355	4435	4504	4455	4454	4408	4230	4399	4368	4272	4250	4428	4441	4319	4255	4330	4438	4364	4342	4460	4405	4490	4449	4414	4214	4441	4522	4524	4261	4358	4432	4381	4485	4365
4554	4426	4392	4280	4296	4270	4489	4577	4609	4404	4513	4374	4423	4485	4404	4436	4511	4379	4409	4333	4293	4363	4455	4384	4367	4344	4406	4310	4469	4340	4219	4294	4347	4255	4307	4337	4350	4393	4511	4410	4413	4232	4352	4369	4289	4380	4341	4530	4520	4395
4606	4486	4430	4290	4363	4304	4391	4551	4489	4668	4395	4372	4365	4349	4390	4550	4433	4539	4456	4267	4402	4501	4328	4401	4383	4250	4248	4415	4321	4396	4302	4279	4386	4276	4307	4326	4384	4566	4406	4362	4390	4352	4236	4366	4514	4347	4222	4578	4526	4400
4472	4490	4263	4288	4410	4345	4596	4611	4550	4438	4408	4301	4416	4488	4451	4505	4664	4563	4492	4315	4405	4468	4364	4351	4363	4287	4241	4508	4250	4297	4187	4240	4429	4299	4412	4377	4480	4405	4485	4460	4308	4241	4294	4343	4438	4261	4388	4333	4537	4375
4399	4510	4298	4350	4348	4408	4511	4598	4394	4563	4446	4358	4422	4328	4390	4550	4614	4409	4352	4315	4343	4536	4564	4336	4206	4155	4313	4323	4381	4301	4169	4248	4371	4437	4333	4317	4225	4502	4519	4468	4458	4268	4252	4331	4364	4433	4279	4409	4375	4531
4492	4596	4252	4236	4405	4462	4594	4497	4485	4457	4284	4455	4462	4331	4414	4605	4435	4370	4260	4360	4559	4491	4456	4445	4221	4268	4294	4376	4318	4356	4344	4415	4341	4324	4304	4329	4258	4285	4475	4422	4341	4288	4319	4194	4571	4448	4324	4396	4446	4458
4628	4599	4260	4368	4309	4322	4483	4509	4341	4356	4215	4344	4256	4532	4503	4378	4522	4587	4368	4162	4556	4521	4560	4284	4224	4251	4259	4336	4345	4245	4380	4461	4458	4370	4282	4320	4270	4313	4344	4336	4354	4462	4344	4462	4437	4524	4362	4326	4587	4373
4611	4494	4335	4358	4362	4489	4565	4395	4538	4296	4376	4342	4348	4281	4255	4527	4529	4277	4341	4418	4469	4526	4443	4246	4288	4182	4349	4356	4427	4411	4435	4372	4446	4336	4340	4180	4260	4300	4377	4461	4496	4339	4382	4287	4588	4389	4375	4302	4346	4463
4613	4446	4433	4369	4280	4426	4445	4372	4349	4471	4305	4285	4348	4321	4281	4510	4501	4517	4320	4395	4440	4599	4351	4320	4301	4305	4342	4398	4411	4371	4340	4420	4378	4430	4244	4330	4270	4143	4413	4315	4472	4528	4409	4406	4459	4490	4285	4207	4331	4470
4570	4337	4406	4410	4206	4362	4462	4557	4548	4509	4401	4415	4301	4323	4658	4471	4505	4406	4436	4576	4548	4484	4535	4293	4309	4247	4330	4433	4419	4326	4351	4463	4556	4427	4506	4395	4161	4225	4389	4518	4392	4445	4309	4282	4424	4502	4358	4440	4406	4404
4531	4368	4231	4346	4305	4421	4554	4314	4591	4494	4390	4469	4380	4317	4380	4590	4623	4370	4396	4456	4476	4641	4451	4332	4105	4341	4378	4351	4459	4344	4401	4447	4445	4329	4383	4241	4328	4284	4321	4454	4363	4399	4434	4329	4392	4411	4473	4411	4253	4515
4457	4349	4191	4419	4269	4440	4510	4534	4614	4654	4440	4397	4365	4341	4529	4558	4546	4474	4477	4495	4414	4422	4324	4327	4369	4268	4323	4501	4383	4315	4406	4298	4416	4474	4281	4309	4318	4356	4382	4471	4370	4441	4456	4373	4441	4318	4388	4290	4326	4461
4353	4499	4265	4211	4340	4543	4735	4670	4491	4487	4453	4384	4440	4391	4510	4560	4561	4369	4355	4394	4474	4347	4362	4394	4181	4391	4439	4449	4320	4294	4352	4422	4379	4393	4318	4328	4375	4296	4458	4350	4466	4418	4401	4268	4205	4340	4340	4376	4400	4523
4387	4295	4176	4304	4383	4530	4615	4491	4559	4610	4419	4454	4532	4425	4563	4504	4511	4409	4359	4381	4488	4432	4367	4282	4307	4332	4456	4388	4313	4275	4292	4333	4256	4435	4386	4297	4373	4197	4326	4504	4448	4337	4305	4194	4310	4349	4420	4409	4620	4509
4435	4324	4337	4279	4403	4557	4825	4695	4499	4569	4414	4322	4554	4486	4334	4364	4402	4346	4343	4417	4432	4392	4451	4409	4485	4209	4368	4348	4199	4225	4224	4324	4248	4139	4229	4238	4489	4329	4394	4411	4409	4286	4273	4178	4341	4303	4226	4536	4342	4595
4365	4231	4265	4408	4516	4589	4544	4651	4357	4505	4390	4266	4453	4464	4541	4556	4280	4352	4577	4435	4473	4574	4511	4492	4441	4393	4400	4409	4462	4355	4182	4248	4264	4240	4313	4249	4384	4387	4433	4276	4240	4332	4264	4262	4390	4296	4414	4405	4531	4479
4353	4267	4366	4441	4493	4538	4532	4613	4402	4364	4420	4453	4384	4642	4439	4421	4389	4261	4482	4496	4438	4563	4408	4542	4435	4447	4491	4503	4313	4312	4396	4243	4176	4429	4350	4384	4434	4362	4257	4370	4160	4271	4338	4288	4234	4392	4395	4456	4405	4240
4332	4262	4271	4370	4543	4609	4479	4476	4288	4433	4384	4444	4540	4508	4560	4393	4432	4403	4545	4695	4500	4381	4463	4471	4423	4629	4564	4520	4454	4360	4280	4278	4254	4460	4318	4409	4403	4387	4234	4260	4326	4446	4331	4275	4291	4314	4397	4471	4396	4383
4334	4315	4277	4287	4373	4588	4478	4466	4536	4404	4565	4487	4548	4538	4490	4400	4411	4526	4673	4646	4592	4355	4388	4525	4546	4475	4524	4374	4356	4322	4481	4434	4535	4432	4394	4515	4513	4243	4231	4362	4302	4431	4501	4303	4349	4330	4430	4510	4526	4545
4360	4382	4382	4434	4498	4419	4456	4443	4418	4348	4386	4482	4498	4465	4474	4458	4369	4427	4570	4616	4504	4497	4287	4403	4587	4527	4621	4363	4283	4362	4420	4392	4509	4559	4524	4508	4296	4240	4241	4289	4336	4368	4289	4205	4180	4355	4431	4382	4431	4658
4358	4360	4378	4452	4681	4567	4449	4444	4351	4367	4472	4637	4508	4497	4470	4561	4411	4512	4602	4610	4517	4424	4455	4323	4379	4289	4342	4377	4363	4341	4355	4441	4532	4435	4527	4433	4317	4187	4242	4219	4322	4238	4276	4292	4491	4483	4494	4420	4528	4563
4414	4322	4416	4579	4479	4484	4376	4372	4447	4439	4467	4459	4562	4523	4377	4419	4516	4414	4427	4454	4409	4381	4451	4619	4515	4513	4284	4211	4344	4284	4367	4457	4516	4454	4360	4483	4469	4449	4289	4461	4478	4376	4331	4441	4593	4596	4563	4526	4445	4609
4478	4515	4646	4490	4490	4450	4426	4374	4408	4439	4565	4550	4524	4412	4370	4317	4391	4428	4476	4356	4391	4472	4485	4533	4600	4533	4518	4280	4256	4341	4365	4453	4446	4420	4459	4417	4398	4432	4249	4382	4560	4504	4436	4569	4582	4567	4576	4605	4516	4453
4477	4506	4528	4557	4548	4532	4441	4336	4266	4457	4543	4564	4611	4617	4581	4446	4436	4599	4758	4519	4381	4367	4552	4606	4605	4496	4461	4395	4421	4491	4524	4448	4408	4465	4522	4425	4479	4348	4341	4553	4613	4440	4534	4429	4512	4340	4357	4512	4578	4366
4478	4395	4500	4482	4496	4399	4198	4360	4398	4522	4698	4494	4533	4515	4399	4433	4365	4553	4476	4484	4569	4437	4477	4472	4539	4486	4399	4385	4484	4603	4444	4461	4347	4588	4442	4487	4252	4319	4416	4533	4538	4519	4357	4314	4174	4347	4471	4546	4480	4475
4362	4475	4556	4475	4215	4394	4388	4336	4464	4586	4578	4536	4532	4414	4332	4411	4357	4392	4515	4353	4508	4521	4753	4649	4450	4487	4269	4363	4419	4501	4482	4441	4496	4387	4344	4356	4244	4364	4361	4766	4549	4356	4320	4209	4158	4067	4284	4394	4377	4507
4507	4706	4452	4366	4303	4362	4417	4470	4452	4641	4575	4568	4520	4557	4337	4396	4600	4631	4506	4360	4625	4547	4685	4486	4627	4525	4440	4205	4368	4331	4530	4409	4304	4372	4378	4388	4305	4462	4621	4751	4472	4277	4119	4117	4094	3895	3998	4382	4655	4506
4490	4525	4421	4461	4411	4253	4326	4438	4477	4476	4621	4455	4421	4541	4534	4528	4462	4559	4525	4490	4486	4586	4518	4462	4404	4397	4494	4355	4435	4424	4507	4447	4568	4523	4416	4595	4367	4467	4572	4699	4608	4274	3914	4213	4046	3889	3927	4250	4585	4379
4604	4418	4493	4488	4208	4233	4385	4387	4555	4525	4524	4560	4393	4382	4510	4568	4374	4458	4497	4500	4548	4558	4429	4467	4401	4340	4282	4367	4470	4552	4448	4411	4333	4566	4400	4415	4425	4380	4400	4766	4756	4409	4176	3967	3945	3708	4043	4373	4583	4556
4597	4482	4339	4336	4233	4355	4511	4574	4610	4621	4364	4325	4330	4417	4250	4584	4399	4382	4252	4505	4546	4538	4515	4493	4571	4498	4428	4416	4379	4431	4432	4442	4325	4327	4378	4232	4409	4352	4584	4694	4705	4608	4189	4087	4088	4156	4315	4454	4481	4686
4656	4276	4321	4345	4294	4282	4442	4530	4484	4354	4413	4172	4246	4402	4297	4324	4597	4405	4440	4347	4424	4571	4419	4477	4716	4487	4712	4634	4415	4426	4586	4492	4375	4455	4514	4361	4414	4524	4532	4626	4653	4512	4297	4175	4177	4139	4235	4518	4551	4541
4584	4358	4458	4414	4365	4450	4518	4341	4386	4377	4367	4349	4464	4543	4502	4466	4439	4410	4535	4545	4689	4604	4437	4470	4558	4480	4711	4501	4592	4506	4522	4717	4531	4337	4489	4436	4402	4262	4420	4655	4630	4497	4231	4250	4081	3977	4171	4269	4517	4421
4285	4357	4204	4315	4367	4518	4514	4407	4384	4458	4234	4526	4457	4589	4572	4511	4585	4476	4422	4641	4705	4587	4480	4512	4346	4302	4549	4562	4554	4435	4414	4540	4470	4408	4368	4386	4301	4360	4633	4857	4685	4689	4370	4195	4085	4078	4085	4374	4502	4589
4454	4312	4448	4434	4522	4517	4601	4461	4467	4295	4544	4551	4592	4577	4586	4405	4557	4398	4491	4640	4566	4392	4484	4545	4405	4455	4491	4369	4621	4398	4444	4518	4500	4440	4314	4501	4429	4575	4629	4707	4761	4632	4391	4333	4322	4112	4218	4423	4566	4445
4350	4261	4379	4524	4372	4424	4509	4279	4329	4453	4543	4639	4610	4487	4432	4414	4336	4512	4314	4685	4584	4478	4428	4365	4450	4366	4477	4349	4419	4486	4397	4447	4463	4529	4462	4336	4410	4333	4525	4749	4823	4500	4371	4273	4135	4226	4394	4511	4595	4547
4478	4426	4653	4530	4426	4497	4410	4369	4590	4590	4732	4632	4458	4506	4242	4414	4489	4320	4386	4399	4556	4431	4463	4478	4549	4429	4436	4405	4485	4407	4572	4542	4487	4464	4471	4422	4515	4419	4580	4759	4772	4413	4221	4269	4070	4104	4236	4528	4801	4629
4465	4509	4604	4470	4432	4422	4312	4397	4495	4603	4551	4407	4444	4323	4419	4418	4424	4478	4576	4494	4437	4384	4587	4494	4613	4557	4427	4356	4479	4668	4601	4504	4552	4537	4598	4552	4514	4495	4567	4765	4659	4507	4436	4282	4108	3942	4208	4469	4537	4725
4427	4376	4485	4375	4373	4334	4415	4466	4610	4635	4534	4556	4378	4383	4390	4491	4586	4527	4577	4501	4478	4595	4564	4591	4605	4562	4478	4496	4509	4487	4453	4433	4416	4519	4627	4479	4375	4459	4537	4850	4917	4597	4200	4173	4077	4134	4196	4614	4412	4497
4495	4439	4442	4401	4390	4384	4471	4552	4623	4590	4540	4503	4389	4461	4414	4574	4508	4411	4414	4492	4436	4370	4524	4694	4637	4617	4481	4471	4588	4586	4389	4482	4491	4641	4503	4508	4473	4677	4564	4763	4833	4592	4316	4327	4248	4101	4274	4492	4471	4557
4596	4599	4389	4296	4242	4406	4457	4529	4491	4451	4292	4354	4302	4434	4535	4594	4642	4421	4331	4341	4338	4475	4633	4530	4260	4466	4511	4368	4459	4471	4397	4413	4459	4544	4582	4358	4462	4371	4567	4791	4705	4482	4275	4297	4132	4192	4085	4523	4629	4588
4488	4369	4347	4104	4315	4445	4538	4519	4392	4460	4477	4416	4446	4421	4397	4430	4388	4351	4639	4355	4454	4383	4424	4432	4585	4436	4394	4530	4398	4307	4443	4304	4533	4335	4391	4564	4400	4413	4644	4754	4659	4448	4236	4381	4264	4014	4164	4574	4489	4493
4434	4447	4247	4566	4584	4539	4563	4597	4356	4541	4427	4578	4523	4568	4634	4626	4401	4285	4395	4597	4449	4582	4374	4542	4388	4547	4534	4527	4469	4289	4480	4748	4480	4697	4565	4531	4633	4369	4642	4763	4864	4706	4334	4301	4097	4224	4245	4407	4633	4751
4578	4535	4411	4291	4469	4436	4407	4426	4244	4300	4381	4437	4425	4493	4672	4601	4467	4536	4542	4396	4354	4439	4506	4423	4432	4643	4681	4616	4594	4634	4550	4616	4432	4428	4563	4637	4527	4553	4696	4847	4707	4577	4087	4273	4141	4187	4345	4524	4552	4731
4377	4507	4235	4385	4450	4465	4636	4386	4631	4500	4550	4599	4571	4449	4440	4444	4492	4475	4616	4532	4419	4329	4426	4364	4456	4400	4542	4608	4306	4627	4641	4553	4322	4413	4514	4704	4441	4322	4591	4724	4861	4437	4157	4115	4111	4309	4429	4622	4841	4901
4284	4302	4424	4424	4626	4594	4620	4529	4573	4539	4727	4716	4637	4444	4474	4374	4239	4286	4424	4498	4426	4276	4182	4518	4561	4626	4456	4490	4512	4317	4450	4566	4343	4288	4547	4562	4442	4555	4668	4743	4608	4484	4303	4349	4263	4415	4422	4701	4889	5100
4397	4405	4624	4509	4536	4354	4516	4437	4389	4516	4375	4558	4378	4449	4500	4473	4401	4286	4420	4374	4299	4501	4403	4446	4383	4518	4410	4334	4309	4495	4531	4473	4400	4489	4684	4520	4498	4525	4651	4733	4722	4593	4428	4309	4390	4429	4694	4820	5001	5010
4542	4473	4515	4503	4407	4388	4358	4355	4336	4476	4407	4245	4189	4233	4265	4392	4477	4414	4530	4359	4304	4291	4627	4584	4474	4462	4457	4378	4329	4563	4671	4403	4617	4485	4492	4545	4436	4445	4428	4664	4619	4534	4197	4371	4203	4181	4312	4592	4616	4519
4376	4286	4225	4421	4243	4352	4567	4574	4694	4640	4500	4433	4357	4224	4315	4372	4663	4544	4570	4631	4429	4344	4612	4555	4675	4354	4415	4522	4346	4480	4544	4490	4357	4635	4441	4418	4493	4405	4559	4629	4617	4358	4148	4085	3876	3933	3871	4227	4061	4096
4517	4423	4472	4440	4593	4520	4620	4575	4705	4606	4631	4504	4546	4625	4793	4469	4483	4518	4527	4587	4622	4657	4553	4339	4507	4646	4352	4532	4655	4455	4540	4564	4371	4590	4626	4340	4487	4380	4660	4714	4303	4276	4266	4179	4054	3905	4059	4268	3942	3847
4601	4408	4480	4351	4536	4410	4517	4486	4516	4505	4318	4700	4552	4660	4691	4700	4597	4476	4445	4489	4695	4755	4685	4441	4566	4650	4423	4384	4677	4571	4355	4431	4473	4579	4710	4607	4586	4585	4638	4785	4346	4360	4493	4325	4133	3960	4095	4177	4001	3867
4496	4317	4361	4291	4413	4432	4369	4283	4335	4376	4274	4403	4478	4462	4657	4725	4745	4562	4446	4350	4500	4653	4510	4423	4224	4438	4557	4399	4445	4606	4440	4361	4669	4532	4516	4565	4515	4711	4496	4890	4590	4598	4545	4551	4355	4198	4366	4297	4222	4232
4477	4269	4312	4388	4550	4500	4505	4431	4567	4482	4363	4415	4412	4276	4375	4444	4573	4616	4647	4398	4444	4379	4454	4583	4323	4384	4665	4554	4368	4403	4521	4293	4554	4538	4607	4541	4447	4493	4532	4582	4484	4562	4524	4417	4572	4312	4703	4601	4619	4682
4479	4291	4365	4602	4649	4667	4559	4628	4502	4588	4569	4467	4529	4321	4380	4309	4450	4581	4567	4739	4360	4215	4367	4695	4598	4388	4380	4630	4522	4472	4693	4523	4458	4565	4392	4588	4444	4512	4513	4485	4593	4651	4606	4665	4724	4858	4983	5036	4895	5036
4410	4607	4545	4697	4757	4676	4743	4707	4668	4744	4692	4477	4519	4543	4519	4502	4342	4371	4622	4615	4689	4382	4475	4606	4748	4544	4471	4427	4642	4374	4581	4604	4436	4415	4594	4601	4462	4407	4556	4499	4565	4493	4529	4535	4828	4912	4894	4877	4820	4766
4577	4693	4670	4687	4551	4573	4548	4780	4694	4676	4795	4480	4653	4518	4634	4568	4418	4393	4442	4660	4715	4713	4589	4612	4580	4673	4340	4397	4715	4474	4708	4686	4568	4482	4691	4565	4595	4513	4345	4498	4418	4399	4658	4557	4651	4677	4637	4577	4542	4612
4672	4673	4646	4589	4453	4463	4397	4492	4450	4528	4521	4463	4658	4783	4881	4896	4559	4448	4412	4543	4566	4948	4682	4535	4539	4637	4607	4343	4576	4684	4502	4597	4598	4406	4659	4377	4578	4468	4411	4497	4479	4425	4383	4408	4582	4532	4555	4456	4362	4277
4652	4705	4452	4502	4246	4287	4324	4270	4316	4324	4422	4393	4660	4761	4772	4861	4738	4706	4525	4422	4580	4901	4737	4502	4343	4542	4598	4413	4485	4496	4386	4396	4595	4464	4415	4387	4522	4515	4466	4555	4415	4428	4431	4541	4587	4315	4443	4452	4408	4290
4794	4525	4368	4241	4373	4422	4488	4309	4242	4245	4322	4321	4402	4530	4674	4800	4731	4741	4431	4486	4466	4781	4640	4330	4311	4416	4714	4370	4196	4489	4417	4315	4602	4378	4345	4408	4458	4528	4482	4517	4382	4545	4567	4731	4580	4586	4624	4483	4417	4423
4792	4530	4451	4236	4537	4350	4324	4348	4219	4217	4263	4406	4239	4397	4527	4587	4720	4701	4562	4401	4333	4338	4526	4565	4311	4558	4661	4498	4222	4459	4526	4256	4518	4394	4393	4481	4265	4610	4448	4395	4436	4492	4630	4504	4509	4770	4639	4644	4557	4528
4637	4435	4459	4457	4319	4265	4335	4396	4241	4421	4355	4339	4275	4237	4346	4497	4463	4633	4586	4372	4258	4338	4670	4629	4373	4359	4579	4379	4433	4518	4459	4305	4493	4496	4429	4449	4297	4399	4320	4451	4457	4441	4464	4371	4501	4365	4430	4618	4549	4515
4748	4649	4472	4436	4403	4362	4365	4457	4378	4454	4402	4258	4232	4144	4256	4392	4739	4673	4545	4213	4226	4268	4668	4720	4492	4369	4647	4743	4500	4374	4460	4367	4528	4585	4375	4565	4475	4484	4271	4627	4449	4478	4372	4383	4359	4480	4472	4471	4413	4493
4741	4368	4256	4277	4406	4471	4276	4515	4339	4381	4314	4249	4313	4191	4374	4372	4504	4672	4728	4480	4275	4489	4634	4696	4536	4373	4773	4747	4514	4436	4633	4590	4622	4596	4474	4702	4415	4477	4554	4501	4562	4526	4438	4572	4421	4579	4601	4511	4567	4407
4564	4414	4302	4260	4293	4476	4434	4420	4478	4534	4307	4320	4108	4238	4224	4381	4630	4667	4636	4575	4378	4361	4668	4654	4742	4371	4555	4613	4449	4540	4625	4489	4539	4693	4455	4756	4534	4651	4534	4534	4515	4396	4584	4402	4459	4552	4485	4585	4432	4544
4486	4173	4102	4363	4427	4264	4408	4444	4464	4462	4465	4391	4390	4366	4326	4301	4635	4838	4845	4727	4410	4376	4717	4645	4482	4271	4529	4642	4350	4505	4663	4482	4510	4661	4436	4688	4422	4542	4577	4492	4485	4422	4551	4464	4554	4468	4480	4487	4264	4472
4552	4373	4074	4165	4322	4422	4348	4443	4322	4468	4401	4344	4494	4401	4500	4439	4510	4760	4791	4533	4350	4400	4607	4698	4418	4260	4512	4631	4452	4425	4588	4359	4433	4587	4333	4594	4534	4554	4600	4606	4405	4468	4537	4705	4519	4506	4467	4480	4369	4382
4494	4413	4352	4303	4235	4292	4348	4465	4421	4440	4532	4304	4376	4245	4188	4491	4610	4592	4676	4439	4354	4255	4653	4778	4466	4316	4559	4495	4292	4362	4569	4369	4486	4561	4348	4482	4287	4456	4452	4569	4633	4364	4646	4696	4587	4624	4416	4455	4452	4478
4664	4380	4342	4301	4333	4406	4255	4432	4304	4454	4406	4373	4349	4249	4288	4423	4419	4683	4649	4435	4367	4360	4612	4586	4386	4398	4456	4568	4311	4419	4618	4295	4477	4607	4223	4513	4404	4473	4357	4351	4464	4463	4409	4482	4411	4462	4565	4691	4455	4713
4746	4650	4288	4321	4215	4442	4363	4299	4228	4331	4377	4153	4194	4227	4422	4580	4633	4603	4528	4289	4399	4417	4635	4639	4343	4422	4720	4529	4310	4495	4582	4379	4518	4369	4474	4502	4418	4493	4316	4299	4291	4378	4286	4411	4376	4364	4483	4578	4661	4563
4884	4555	4524	4482	4403	4408	4333	4294	4259	4340	4274	4170	4214	4466	4577	4550	4686	4556	4439	4233	4295	4466	4791	4714	4274	4518	4658	4488	4322	4490	4426	4471	4586	4473	4574	4557	4361	4603	4366	4445	4361	4411	4416	4360	4330	4336	4461	4407	4600	4476
4804	4693	4758	4634	4581	4474	4405	4321	4252	4203	4215	4295	4395	4578	4748	4855	4792	4686	4427	4379	4600	4643	4692	4549	4452	4654	4674	4480	4395	4625	4411	4523	4648	4495	4502	4667	4691	4554	4366	4449	4398	4379	4434	4508	4208	4528	4372	4315	4425	4530
4788	4677	4889	4607	4525	4553	4409	4370	4366	4406	4490	4601	4542	4626	4773	4728	4602	4605	4521	4447	4569	4805	4509	4412	4581	4773	4657	4367	4469	4683	4498	4564	4656	4602	4634	4603	4859	4709	4507	4570	4537	4518	4520	4487	4458	4424	4414	4458	4536	4545
4572	4495	4670	4606	4704	4626	4524	4457	4542	4608	4749	4803	4790	4784	4794	4694	4645	4434	4495	4523	4790	4630	4471	4459	4636	4795	4388	4447	4674	4535	4384	4474	4627	4509	4639	4651	4705	4539	4506	4488	4508	4562	4493	4444	4495	4450	4411	4321	4468	4451
4460	4439	4446	4602	4517	4700	4658	4790	4734	4883	4754	4824	4794	4650	4689	4653	4478	4484	4672	4652	4469	4343	4415	4495	4627	4599	4370	4495	4693	4447	4634	4552	4408	4485	4618	4580	4728	4562	4604	4686	4610	4490	4681	4634	4547	4487	4345	4476	4574	4476
4378	4231	4391	4440	4430	4593	4708	4718	4742	4989	4680	4710	4690	4600	4504	4427	4557	4488	4659	4663	4561	4302	4426	4531	4633	4444	4407	4546	4507	4365	4521	4559	4380	4533	4625	4659	4773	4598	4712	4697	4789	4663	4675	4635	4641	4489	4637	4565	4490	4608
4592	4283	4300	4378	4427	4430	4586	4524	4680	4463	4527	4459	4363	4483	4475	4434	4502	4656	4593	4592	4328	4297	4427	4411	4497	4318	4581	4454	4241	4291	4393	4360	4554	4576	4462	4610	4553	4683	4690	4644	4602	4592	4582	4682	4610	4568	4522	4632	4557	4571
4597	4534	4518	4525	4471	4446	4369	4302	4480	4450	4443	4535	4455	4437	4413	4608	4644	4492	4561	4429	4343	4507	4606	4467	4259	4422	4619	4361	4316	4404	4425	4407	4486	4433	4424	4454	4462	4560	4403	4405	4485	4354	4469	4590	4455	4609	4516	4562	4558	4478
4524	4531	4656	4585	4398	4538	4503	4673	4474	4585	4621	4555	4620	4418	4522	4692	4569	4414	4351	4402	4302	4467	4428	4321	4249	4555	4387	4286	4423	4399	4372	4441	4325	4363	4420	4416	4365	4346	4385	4307	4337	4506	4557	4679	4536	4637	4473	4481	4596	4779
4435	4425	4567	4681	4556	4674	4671	4653	4825	4515	4657	4507	4530	4530	4478	4517	4485	4346	4293	4538	4530	4400	4440	4366	4514	4482	4332	4385	4519	4372	4307	4387	4339	4328	4472	4395	4461	4400	4389	4379	4235	4363	4425	4589	4516	4605	4599	4636	4588	4586
4410	4355	4371	4552	4491	4571	4575	4520	4530	4550	4483	4488	4462	4394	4388	4411	4577	4327	4598	4456	4474	4373	4483	4559	4546	4469	4566	4649	4407	4463	4379	4448	4341	4453	4386	4406	4507	4386	4560	4440	4448	4291	4357	4458	4422	4406	4553	4646	4530	4579
4542	4531	4445	4490	4360	4519	4438	4413	4337	4437	4336	4338	4400	4366	4486	4575	4542	4655	4583	4599	4556	4559	4669	4589	4556	4416	4565	4648	4384	4380	4492	4469	4426	4480	4456	4567	4484	4518	4544	4374	4418	4163	4353	4301	4263	4392	4320	4592	4553	4531
4766	4642	4620	4659	4451	4334	4402	4324	4371	4410	4340	4391	4582	4659	4588	4595	4552	4744	4632	4550	4567	4567	4555	4475	4496	4625	4596	4444	4544	4561	4510	4610	4509	4452	4503	4375	4399	4550	4582	4550	4417	4308	4352	4341	4268	4378	4425	4489	4517	4453
4716	4517	4572	4556	4743	4495	4506	4410	4622	4564	4532	4549	4636	4708	4612	4589	4578	4581	4526	4694	4556	4483	4510	4405	4626	4666	4549	4527	4542	4576	4433	4679	4548	4379	4630	4605	4746	4571	4574	4545	4517	4431	4438	4404	4356	4422	4531	4552	4432	4428
4682	4393	4430	4295	4444	4413	4486	4430	4494	4529	4295	4599	4548	4620	4664	4573	4631	4767	4559	4435	4583	4506	4439	4600	4542	4716	4643	4710	4601	4594	4246	4605	4524	4541	4477	4532	4642	4643	4655	4589	4619	4620	4399	4413	4420	4504	4368	4506	4538	4414
4762	4605	4592	4360	4398	4314	4487	4475	4484	4414	4536	4471	4604	4617	4639	4751	4627	4735	4524	4607	4470	4564	4604	4613	4552	4477	4552	4521	4416	4626	4529	4389	4652	4434	4684	4687	4848	4754	4586	4636	4554	4575	4364	4341	4498	4369	4331	4412	4528	4584
4526	4478	4586	4459	4435	4408	4488	4432	4591	4496	4622	4753	4692	4799	4714	4636	4688	4490	4522	4430	4672	4597	4521	4487	4540	4672	4554	4749	4565	4443	4525	4435	4488	4582	4602	4596	4639	4808	4646	4759	4761	4626	4563	4567	4537	4467	4468	4434	4498	4392
4517	4351	4395	4432	4347	4320	4425	4492	4539	4724	4749	4722	4525	4502	4662	4706	4595	4776	4723	4551	4501	4557	4427	4531	4493	4478	4623	4614	4545	4536	4619	4584	4484	4471	4605	4545	4614	4644	4688	4543	4756	4760	4727	4648	4662	4556	4430	4420	4371	4649
4535	4532	4337	4327	4291	4315	4522	4525	4737	4517	4527	4574	4667	4689	4648	4694	4573	4611	4566	4568	4475	4441	4602	4386	4444	4444	4528	4509	4436	4559	4629	4556	4468	4503	4486	4493	4689	4665	4651	4654	4729	4766	4811	4701	4703	4584	4525	4532	4562	4459
4463	4334	4153	4377	4343	4558	4565	4566	4717	4604	4570	4642	4613	4578	4585	4529	4533	4616	4577	4397	4465	4473	4428	4565	4392	4643	4561	4498	4373	4496	4368	4452	4318	4400	4469	4430	4552	4457	4649	4515	4774	4800	4627	4700	4473	4613	4607	4556	4497	4530
4550	4360	4236	4374	4473	4590	4564	4659	4590	4657	4660	4576	4599	4613	4489	4437	4475	4428	4518	4454	4448	4452	4524	4418	4431	4377	4502	4488	4489	4496	4434	4295	4308	4470	4444	4271	4471	4581	4624	4438	4622	4638	4513	4668	4621	4594	4547	4477	4519	4647
4480	4414	4380	4469	4479	4502	4542	4602	4642	4732	4669	4518	4552	4608	4549	4313	4532	4479	4478	4409	4521	4338	4337	4511	4360	4448	4327	4495	4205	4414	4327	4431	4400	4469	4285	4287	4369	4403	4397	4449	4492	4537	4387	4574	4485	4529	4556	4545	4546	4582
4549	4325	4339	4423	4342	4508	4549	4615	4619	4572	4708	4544	4628	4314	4558	4426	4499	4464	4425	4346	4255	4436	4424	4282	4381	4378	4408	4438	4584	4399	4379	4327	4361	4250	4359	4296	4257	4296	4297	4374	4432	4525	4541	4639	4544	4429	4556	4473	4550	4463
4467	4401	4445	4419	4504	4551	4694	4521	4692	4626	4531	4557	4520	4442	4464	4566	4493	4483	4545	4578	4407	4354	4423	4405	4394	4428	4322	4522	4497	4318	4326	4435	4280	4235	4116	4188	4218	4296	4319	4437	4344	4409	4385	4585	4524	4536	4692	4691	4513	4455
4460	4399	4449	4494	4455	4628	4612	4688	4614	4630	4628	4464	4537	4439	4464	4398	4369	4512	4507	4451	4360	4400	4475	4431	4368	4372	4403	4392	4434	4422	4261	4292	4371	4179	4159	4197	4289	4240	4143	4367	4404	4340	4402	4366	4430	4578	4712	4527	4737	4676
4526	4537	4544	4657	4589	4607	4645	4629	4671	4501	4618	4483	4440	4500	4431	4467	4484	4365	4376	4472	4446	4518	4318	4365	4254	4512	4331	4421	4321	4321	4459	4375	4273	4317	4346	4334	4229	4381	4287	4277	4388	4276	4364	4375	4475	4502	4458	4591	4560	4475
4678	4443	4560	4486	4607	4546	4653	4530	4521	4553	4499	4433	4404	4313	4492	4486	4503	4410	4627	4279	4415	4444	4429	4416	4472	4431	4397	4345	4314	4464	4292	4394	4310	4310	4189	4248	4336	4145	4170	4303	4297	4316	4206	4471	4196	4359	4310	4427	4558	4560
4499	4500	4631	4468	4553	4639	4530	4450	4577	4493	4594	4476	4430	4383	4354	4495	4352	4496	4444	4510	4476	4494	4462	4408	4487	4424	4381	4314	4461	4359	4403	4405	4446	4433	4304	4392	4257	4279	4293	4191	4297	4258	4264	4163	4335	4334	4395	4437	4523	4510
4523	4459	4568	4634	4691	4431	4576	4667	4705	4635	4513	4458	4263	4218	4487	4322	4531	4391	4483	4287	4352	4422	4373	4461	4363	4445	4422	4442	4436	4557	4481	4468	4527	4399	4409	4321	4264	4362	4336	4270	4367	4345	4292	4470	4321	4352	4569	4502	4740	4920
4412	4675	4737	4662	4759	4621	4635	4682	4614	4481	4423	4424	4419	4500	4419	4450	4425	4437	4388	4520	4371	4276	4486	4435	4436	4420	4604	4582	4603	4506	4372	4632	4337	4476	4378	4377	4231	4515	4423	4257	4367	4248	4258	4341	4429	4744	4707	4740	4655	5012
4654	4650	4614	4663	4676	4745	4653	4614	4472	4518	4461	4380	4485	4378	4347	4340	4478	4419	4334	4441	4520	4372	4628	4421	4572	4538	4482	4407	4526	4532	4457	4441	4475	4350	4489	4411	4388	4448	4546	4375	4385	4305	4457	4402	4482	4666	4701	4776	4868	4988
4584	4618	4705	4802	4808	4726	4610	4544	4436	4472	4522	4496	4530	4359	4322	4439	4464	4243	4467	4559	4496	4535	4497	4618	4499	4589	4582	4390	4591	4590	4501	4604	4458	4429	4381	4653	4505	4379	4415	4206	4350	4482	4470	4452	4558	4551	4517	4602	4530	4610
4574	4568	4731	4708	4677	4539	4512	4478	4443	4477	4370	4395	4513	4454	4371	4488	4451	4456	4400	4552	4638	4535	4609	4607	4528	4535	4464	4421	4543	4674	4619	4645	4572	4612	4607	4529	4516	4392	4346	4302	4341	4638	4600	4529	4448	4549	4329	4202	4327	4263
4596	4604	4697	4589	4749	4569	4447	4461	4505	4414	4457	4327	4499	4435	4252	4363	4411	4547	4587	4630	4655	4543	4615	4629	4409	4552	4576	4547	4602	4683	4677	4683	4678	4620	4622	4643	4438	4352	4267	4468	4471	4691	4459	4529	4360	4239	4110	4142	4033	4139
4671	4672	4694	4704	4544	4523	4554	4424	4345	4438	4393	4395	4326	4427	4393	4483	4441	4435	4473	4621	4707	4451	4601	4561	4575	4602	4572	4715	4675	4757	4724	4619	4553	4553	4602	4537	4434	4386	4285	4516	4559	4662	4631	4339	4371	4158	4187	4040	3977	4106
4618	4578	4675	4659	4458	4398	4473	4473	4262	4298	4389	4268	4326	4511	4381	4518	4535	4660	4736	4645	4573	4590	4635	4568	4515	4722	4553	4718	4651	4720	4651	4550	4709	4565	4508	4541	4336	4456	4480	4829	4646	4660	4482	4296	4146	4167	3885	4101	4109	4081
4590	4522	4564	4630	4443	4585	4551	4384	4397	4283	4265	4258	4421	4283	4578	4547	4501	4613	4656	4618	4485	4686	4704	4675	4691	4640	4597	4708	4605	4562	4635	4546	4602	4684	4506	4457	4623	4503	4504	4630	4565	4629	4343	4187	4036	4177	4134	4104	4271	4356
4592	4528	4678	4752	4642	4444	4448	4322	4264	4279	4275	4339	4382	4459	4533	4587	4489	4580	4577	4607	4615	4744	4720	4832	4689	4671	4671	4551	4591	4553	4569	4570	4577	4694	4564	4482	4491	4468	4477	4576	4640	4338	4223	4057	4005	4006	4031	4289	4437	4718
4608	4470	4493	4570	4507	4410	4533	4184	4283	4219	4286	4340	4339	4441	4537	4489	4555	4639	4551	4644	4871	4791	4757	4643	4626	4607	4509	4570	4462	4476	4585	4643	4574	4660	4650	4707	4486	4555	4435	4561	4461	4312	4264	4021	3993	3977	4198	4395	4701	4905
4616	4682	4598	4622	4551	4608	4421	4437	4310	4350	4343	4448	4361	4498	4476	4439	4473	4527	4563	4688	4674	4771	4688	4602	4566	4607	4395	4450	4543	4584	4568	4578	4612	4600	4528	4617	4425	4504	4501	4501	4386	4215	3971	3986	3988	3956	4179	4590	4759	4926
4533	4592	4494	4425	4380	4399	4433	4301	4302	4330	4292	4413	4295	4406	4435	4537	4612	4622	4661	4641	4649	4745	4538	4696	4574	4529	4479	4550	4510	4626	4532	4572	4592	4637	4626	4515	4440	4431	4441	4552	4351	4253	4067	4113	4180	4149	4204	4516	4679	4870
4547	4566	4559	4565	4367	4431	4172	4588	4290	4276	4289	4250	4418	4331	4431	4580	4706	4580	4658	4682	4557	4579	4470	4554	4425	4502	4460	4433	4562	4418	4453	4503	4397	4510	4444	4377	4297	4374	4432	4501	4531	4286	4133	4127	4216	4048	4253	4547	4767	4899
4586	4461	4503	4379	4361	4202	4326	4317	4311	4386	4265	4229	4274	4393	4514	4673	4609	4681	4516	4653	4639	4441	4570	4518	4637	4561	4585	4551	4527	4571	4552	4424	4447	4397	4375	4441	4423	4420	4471	4537	4593	4271	4229	4190	4132	4132	4258	4472	4698	4766
4614	4456	4452	4455	4571	4457	4412	4472	4464	4336	4321	4420	4420	4462	4539	4543	4655	4595	4537	4631	4501	4590	4662	4602	4591	4603	4637	4521	4387	4283	4453	4329	4395	4279	4518	4515	4442	4480	4569	4668	4656	4312	4273	4101	4073	3970	4108	4566	4603	4763
4465	4518	4422	4447	4376	4487	4477	4540	4304	4305	4284	4350	4378	4433	4470	4548	4566	4451	4436	4464	4454	4596	4488	4564	4668	4594	4383	4412	4295	4337	4326	4423	4472	4531	4584	4440	4480	4434	4603	4713	4642	4335	4178	4059	3964	4073	4096	4492	4656	4652
4421	4364	4456	4297	4543	4512	4296	4346	4339	4317	4356	4447	4424	4389	4507	4565	4510	4506	4451	4487	4537	4615	4625	4526	4504	4484	4590	4426	4346	4367	4336	4398	4367	4655	4490	4520	4580	4277	4583	4583	4449	4375	4134	4132	3966	3952	4072	4357	4680	4686
4409	4392	4486	4492	4403	4485	4389	4459	4332	4423	4328	4478	4428	4492	4326	4371	4393	4494	4581	4531	4471	4449	4494	4481	4429	4555	4455	4352	4394	4508	4445	4510	4452	4504	4575	4386	4544	4444	4534	4602	4523	4243	4001	4138	4154	3983	4073	4408	4811	4774
4344	4405	4424	4558	4428	4609	4404	4436	4466	4558	4558	4347	4376	4310	4249	4372	4365	4276	4383	4512	4509	4443	4555	4333	4409	4322	4296	4420	4392	4451	4386	4598	4354	4502	4415	4480	4295	4215	4415	4539	4598	4377	4213	4166	4064	4109	4260	4555	4846	5088
4328	4295	4597	4477	4347	4536	4405	4444	4474	4565	4389	4326	4394	4267	4230	4314	4370	4464	4527	4481	4457	4475	4330	4387	4414	4501	4390	4356	4620	4432	4431	4377	4356	4370	4410	4366	4205	4340	4525	4617	4592	4478	4110	4235	4256	4148	4389	4723	4921	5069
4371	4416	4534	4490	4485	4525	4474	4514	4536	4557	4436	4299	4302	4295	4335	4255	4385	4373	4501	4449	4305	4309	4364	4425	4334	4365	4554	4515	4431	4444	4365	4322	4366	4394	4404	4382	4280	4357	4413	4730	4702	4308	4298	4305	4345	4256	4543	4798	5232	5341
4333	4423	4512	4336	4362	4442	4551	4547	4572	4633	4453	4473	4305	4187	4224	4420	4309	4373	4362	4369	4332	4247	4267	4358	4314	4382	4572	4382	4386	4390	4335	4224	4339	4400	4345	4399	4383	4410	4664	4730	4751	4448	4476	4379	4240	4125	4513	4886	5144	5195
4350	4318	4423	4342	4376	4609	4467	4567	4621	4621	4488	4411	4382	4412	4415	4442	4430	4322	4324	4328	4392	4362	4489	4413	4435	4364	4361	4341	4377	4389	4302	4325	4357	4290	4310	4476	4290	4444	4472	4661	4736	4563	4468	4416	4101	4158	4268	4684	4936	5019
4259	4384	4311	4323	4562	4594	4487	4680	4633	4533	4510	4503	4426	4420	4475	4423	4286	4234	4349	4191	4221	4392	4367	4345	4472	4344	4382	4260	4260	4328	4373	4297	4383	4409	4459	4413	4458	4525	4491	4660	4519	4580	4511	4344	4174	4137	4065	4286	4464	4506
4327	4272	4408	4395	4390	4517	4552	4627	4526	4610	4532	4342	4512	4427	4315	4313	4293	4167	4236	4404	4217	4286	4354	4397	4450	4322	4310	4299	4403	4243	4428	4230	4491	4432	4445	4478	4420	4376	4474	4568	4834	4623	4519	4221	4140	4148	4154	4067	4074	4123
4397	4274	4325	4379	4477	4567	4410	4547	4496	4556	4544	4589	4458	4390	4314	4265	4243	4199	4236	4401	4318	4440	4290	4386	4341	4244	4188	4282	4212	4371	4325	4345	4366	4540	4397	4398	4437	4304	4426	4526	4552	4660	4479	4467	4240	4101	4283	4068	4002	3920
4254	4140	4262	4382	4508	4425	4485	4590	4528	4482	4658	4555	4481	4542	4376	4346	4319	4270	4306	4300	4257	4437	4389	4403	4280	4304	4266	4310	4282	4399	4364	4247	4458	4537	4373	4416	4449	4302	4152	4414	4587	4697	4729	4610	4514	4484	4299	4294	4165	4205
4310	4212	4273	4397	4382	4412	4382	4426	4472	4543	4566	4515	4362	4467	4359	4396	4357	4215	4324	4391	4447	4394	4502	4291	4261	4373	4222	4387	4326	4291	4443	4513	4511	4472	4392	4482	4361	4317	4261	4384	4627	4634	4815	4831	4813	4687	4578	4542	4410	4486
4361	4211	4303	4381	4304	4464	4324	4351	4528	4551	4531	4541	4452	4501	4253	4366	4293	4352	4373	4491	4452	4420	4309	4416	4302	4373	4384	4292	4468	4466	4424	4579	4435	4278	4512	4332	4441	4371	4428	4414	4500	4686	4864	4913	4845	4975	4856	4682	4560	4700
4418	4284	4270	4405	4292	4374	4289	4324	4514	4438	4519	4584	4470	4412	4603	4535	4574	4469	4517	4479	4418	4465	4287	4387	4529	4375	4435	4614	4453	4513	4629	4371	4499	4549	4452	4437	4454	4601	4573	4435	4586	4581	4651	4685	4679	4852	4854	4794	4815	4664
4370	4364	4361	4314	4289	4198	4312	4353	4480	4591	4502	4436	4381	4468	4458	4694	4620	4678	4647	4493	4396	4402	4324	4376	4439	4480	4580	4612	4591	4564	4475	4462	4641	4512	4574	4509	4611	4551	4677	4627	4737	4567	4670	4694	4633	4617	4641	4669	4651	4843
4454	4300	4282	4205	4098	4164	4139	4234	4474	4494	4455	4363	4526	4450	4495	4668	4599	4744	4519	4510	4418	4423	4527	4549	4543	4613	4682	4697	4532	4630	4466	4536	4564	4467	4544	4535	4713	4764	4659	4744	4699	4612	4650	4472	4568	4488	4441	4398	4458	4434
4567	4397	4290	4282	4159	4094	4210	4349	4457	4324	4319	4258	4489	4385	4565	4695	4650	4567	4442	4496	4439	4546	4546	4641	4708	4780	4697	4711	4582	4509	4370	4388	4541	4617	4618	4553	4693	4686	4593	4672	4608	4648	4588	4325	4225	4179	4147	4098	4287	4241
4490	4368	4303	4140	4201	4203	4266	4296	4252	4277	4289	4389	4473	4485	4646	4492	4660	4594	4509	4585	4527	4621	4590	4653	4763	4781	4695	4635	4514	4562	4489	4507	4505	4529	4685	4669	4547	4660	4703	4502	4429	4435	4403	4320	4207	4196	4224	4012	4250	4396
4520	4416	4260	4222	4301	4165	4204	4276	4156	4253	4274	4454	4513	4519	4401	4553	4491	4512	4461	4519	4544	4544	4730	4697	4667	4762	4666	4547	4499	4523	4603	4489	4534	4486	4734	4692	4556	4560	4576	4509	4338	4337	4218	4115	4229	4149	4189	4143	4143	4387
4507	4381	4278	4281	4350	4450	4214	4298	4157	4233	4261	4414	4569	4370	4395	4511	4492	4378	4337	4495	4642	4604	4667	4663	4511	4617	4488	4553	4472	4621	4541	4647	4499	4687	4566	4539	4524	4584	4496	4262	4383	4241	4259	4201	4156	4113	4242	4252	4370	4341
4530	4488	4290	4451	4346	4359	4290	4336	4217	4178	4459	4280	4277	4255	4368	4370	4413	4371	4399	4441	4535	4602	4582	4596	4590	4495	4482	4595	4344	4413	4478	4565	4535	4591	4525	4508	4410	4313	4245	4347	4209	4165	4237	4176	4165	4105	4159	4305	4346	4396
4334	4345	4275	4363	4506	4553	4352	4381	4186	4280	4349	4360	4351	4154	4338	4301	4281	4378	4402	4385	4577	4455	4457	4398	4466	4478	4561	4502	4528	4454	4577	4452	4597	4405	4453	4353	4381	4356	4194	4224	4074	4223	4223	4285	4267	4157	4376	4319	4477	4422
4264	4177	4259	4402	4465	4271	4307	4414	4328	4415	4579	4387	4532	4281	4396	4204	4309	4243	4337	4615	4399	4467	4338	4357	4368	4272	4408	4367	4550	4475	4503	4530	4490	4438	4232	4262	4241	4379	4134	4223	4216	4292	4274	4285	4397	4396	4535	4437	4557	4821
4177	4159	4171	4407	4432	4312	4234	4324	4357	4434	4408	4534	4511	4376	4360	4203	4337	4418	4393	4567	4377	4433	4252	4357	4279	4348	4248	4458	4399	4495	4370	4322	4427	4393	4277	4193	4207	4256	4201	4233	4235	4340	4420	4579	4489	4544	4525	4570	4775	4774
4176	4234	4267	4335	4282	4234	4366	4411	4509	4486	4686	4486	4562	4454	4378	4340	4473	4456	4409	4383	4504	4351	4246	4350	4227	4269	4360	4426	4486	4390	4399	4523	4317	4251	4252	4172	4309	4158	4316	4325	4391	4505	4463	4551	4632	4530	4601	4609	4594	4567
4257	4102	4095	4263	4145	4294	4382	4246	4557	4510	4645	4394	4560	4455	4479	4398	4465	4514	4392	4396	4506	4292	4260	4287	4320	4398	4321	4298	4296	4493	4368	4415	4386	4298	4324	4376	4217	4378	4432	4417	4478	4514	4766	4714	4640	4452	4579	4552	4553	4353
4419	4130	4166	4176	4212	4238	4183	4285	4493	4506	4535	4557	4514	4563	4600	4572	4566	4483	4614	4520	4425	4383	4301	4381	4380	4376	4356	4482	4499	4506	4541	4329	4288	4311	4178	4329	4363	4444	4289	4380	4570	4526	4654	4646	4591	4518	4442	4399	4578	4345
4258	4294	4249	4208	4084	4050	4148	4216	4387	4427	4452	4588	4505	4562	4524	4545	4647	4605	4643	4420	4459	4335	4448	4241	4469	4445	4419	4428	4577	4336	4548	4316	4411	4285	4532	4368	4356	4439	4402	4674	4491	4430	4609	4537	4504	4337	4449	4408	4395	4275
4418	4386	4293	4286	4070	4076	4157	4213	4337	4370	4433	4389	4398	4567	4524	4657	4646	4596	4536	4448	4451	4365	4422	4510	4469	4398	4481	4647	4560	4443	4424	4425	4316	4387	4277	4306	4516	4429	4416	4436	4497	4558	4524	4436	4384	4258	4290	4317	4330	4278
4379	4304	4256	4181	4166	4066	4397	4378	4345	4379	4178	4264	4389	4490	4408	4611	4619	4460	4479	4477	4358	4353	4538	4401	4504	4563	4563	4553	4603	4460	4391	4356	4337	4487	4449	4469	4672	4425	4521	4509	4532	4486	4428	4444	4261	4309	4324	4233	4337	4292
4422	4346	4317	4173	4298	4339	4208	4249	4306	4300	4240	4305	4267	4402	4482	4489	4535	4550	4289	4371	4309	4387	4515	4411	4527	4633	4517	4522	4496	4441	4409	4253	4365	4398	4449	4443	4522	4507	4394	4580	4468	4450	4403	4373	4336	4399	4444	4242	4350	4412
4458	4530	4260	4288	4292	4292	4395	4285	4348	4158	4214	4144	4297	4242	4390	4473	4536	4453	4295	4408	4172	4408	4485	4508	4436	4627	4531	4376	4307	4388	4305	4376	4394	4364	4306	4351	4424	4390	4434	4489	4296	4266	4349	4382	4299	4316	4299	4377	4384	4508
4383	4251	4258	4376	4309	4285	4381	4406	4284	4296	4221	4201	4274	4305	4291	4426	4357	4332	4327	4287	4355	4347	4467	4373	4556	4492	4402	4337	4327	4326	4169	4252	4494	4388	4436	4456	4286	4293	4343	4423	4294	4334	4450	4290	4401	4305	4331	4530	4469	4398
4188	4161	4206	4243	4265	4352	4305	4381	4272	4395	4357	4183	4314	4308	4384	4395	4348	4273	4189	4157	4267	4289	4322	4361	4335	4282	4336	4375	4243	4260	4121	4150	4289	4243	4379	4263	4377	4485	4258	4295	4436	4222	4328	4356	4340	4386	4390	4446	4507	4476
4416	4197	4173	4203	4182	4249	4401	4403	4340	4429	4326	4380	4364	4356	4374	4457	4378	4420	4268	4281	4291	4340	4301	4389	4307	4172	4260	4166	4192	4147	4162	4215	4233	4295	4282	4364	4451	4412	4388	4555	4391	4446	4517	4318	4308	4472	4447	4405	4349	4412
4350	4257	4009	4087	4059	4159	4429	4367	4395	4352	4390	4379	4476	4606	4571	4419	4381	4333	4532	4285	4262	4286	4456	4484	4218	4296	4247	4276	4299	4289	4180	4299	4235	4290	4269	4541	4426	4545	4431	4390	4372	4379	4309	4377	4322	4297	4291	4270	4317	4280
4323	4172	4117	4090	4128	4289	4197	4235	4216	4247	4276	4427	4464	4612	4496	4606	4470	4487	4405	4344	4374	4430	4431	4451	4350	4389	4357	4141	4172	4247	4367	4437	4577	4478	4511	4542	4491	4365	4584	4471	4312	4366	4321	4351	4540	4276	4214	4249	4297	4197
4298	4129	4173	3971	4305	4332	4255	4350	4227	4239	4160	4283	4343	4538	4622	4428	4483	4458	4338	4525	4481	4495	4445	4512	4347	4385	4481	4211	4365	4266	4282	4490	4466	4610	4718	4521	4516	4396	4623	4394	4372	4383	4295	4305	4252	4263	4200	4207	4237	4304
4373	4122	4135	4089	4217	4195	4341	4146	4244	4165	4168	4304	4341	4463	4404	4455	4303	4395	4243	4359	4539	4596	4529	4426	4535	4486	4305	4267	4318	4271	4371	4450	4511	4530	4522	4501	4501	4346	4338	4290	4212	4150	4220	4218	4353	4174	4305	4286	4364	4447
4363	4241	4159	4266	4339	4266	4324	4236	4016	4261	4165	4349	4176	4298	4433	4325	4378	4392	4217	4444	4255	4524	4446	4393	4287	4306	4309	4286	4236	4316	4378	4415	4426	4349	4560	4489	4353	4340	4216	4230	4105	4255	4191	4367	4116	4311	4258	4394	4544	4565
4218	4226	4148	4339	4231	4371	4293	4369	4108	4279	4219	4304	4317	4317	4262	4325	4200	4240	4211	4376	4314	4444	4420	4339	4238	4226	4191	4351	4300	4330	4430	4483	4356	4549	4398	4345	4414	4321	4211	4282	4053	4173	4349	4306	4348	4341	4382	4409	4640	4639
4186	4089	4197	4107	4322	4197	4283	4312	4206	4299	4197	4292	4327	4383	4260	4345	4114	4177	4176	4156	4229	4332	4195	4250	4195	4204	4223	4131	4361	4250	4378	4418	4446	4436	4354	4454	4295	4276	4167	4292	4235	4355	4271	4391	4403	4583	4451	4599	4496	4544
4242	3969	3967	4107	4185	4066	4432	4339	4194	4304	4377	4466	4406	4339	4430	4449	4210	4125	4186	4210	4403	4387	4424	4278	4181	4263	4192	4196	4303	4282	4332	4319	4413	4277	4359	4343	4269	4338	4297	4210	4250	4379	4433	4335	4407	4543	4571	4512	4490	4492
4256	4102	4033	4093	4031	4278	4200	4321	4278	4153	4285	4210	4518	4488	4415	4454	4416	4298	4376	4411	4550	4582	4447	4347	4349	4254	4127	4220	4274	4325	4227	4393	4276	4372	4501	4233	4313	4501	4307	4255	4279	4339	4321	4425	4410	4328	4514	4472	4503	4638
4288	4120	4007	4130	4032	4347	4116	4100	4206	4274	4260	4302	4474	4353	4358	4420	4249	4255	4519	4498	4510	4641	4560	4467	4423	4343	4303	4272	4418	4549	4392	4487	4542	4564	4650	4659	4551	4524	4497	4422	4420	4341	4309	4315	4345	4372	4435	4401	4484	4481
4311	4074	4129	4067	4342	4217	4194	4220	4201	4210	4267	4415	4486	4509	4297	4404	4401	4464	4424	4465	4512	4631	4570	4565	4409	4329	4384	4500	4527	4569	4575	4627	4633	4679	4534	4608	4437	4513	4393	4378	4167	4318	4425	4301	4293	4376	4425	4548	4593	4547
4202	4174	4193	4193	4363	4200	4277	4153	4076	4130	4370	4360	4432	4452	4328	4416	4280	4249	4326	4422	4566	4592	4605	4189	4353	4160	4316	4256	4382	4448	4536	4464	4454	4453	4460	4406	4238	4247	4223	4267	4208	4350	4349	4333	4291	4433	4395	4438	4463	4537
4387	4149	4113	3969	4357	4281	4392	4299	4172	4228	4310	4366	4484	4366	4385	4318	4170	4299	4182	4239	4370	4414	4433	4401	4264	4368	4276	4258	4207	4201	4377	4333	4236	4297	4190	4190	4168	4145	4062	4254	4138	4180	4367	4224	4258	4368	4554	4506	4516	4605
4316	4347	4049	4156	4190	4256	4342	4392	4288	4405	4296	4478	4411	4575	4358	4244	4262	4277	4302	4407	4381	4387	4443	4337	4161	4127	4055	4171	4101	4322	4261	4295	4335	4361	4443	4311	4360	4297	4269	4198	4166	4246	4315	4348	4203	4402	4399	4341	4610	4631
4405	4219	4055	4232	4335	4198	4409	4367	4349	4343	4391	4478	4406	4445	4308	4276	4340	4224	4289	4294	4255	4453	4410	4272	4257	4076	4110	4181	4209	4244	4454	4582	4591	4550	4576	4591	4581	4360	4538	4318	4317	4345	4316	4293	4378	4392	4414	4325	4391	4627
4148	4202	4079	4161	4260	4102	4228	4346	4400	4252	4205	4336	4511	4464	4408	4363	4257	4312	4235	4389	4327	4465	4515	4334	4215	4111	4152	4218	4135	4371	4476	4566	4494	4745	4796	4669	4546	4440	4540	4457	4404	4321	4354	4378	4305	4385	4370	4445	4473	4546
4273	3997	4079	4151	4329	4201	4297	4205	4125	4109	4250	4304	4446	4529	4342	4296	4211	4309	4392	4411	4349	4477	4499	4392	4292	4264	4145	4270	4305	4406	4385	4402	4413	4540	4567	4623	4413	4257	4391	4299	4272	4343	4219	4232	4188	4105	4380	4487	4456	4424
4144	3865	3938	4254	4420	4461	4224	4312	4191	4183	4140	4293	4408	4386	4309	4314	4188	4100	4275	4369	4326	4560	4431	4477	4114	4326	4252	4292	4352	4230	4387	4294	4244	4361	4261	4381	4248	4127	4252	4302	4228	4326	4367	4318	4252	4287	4445	4419	4337	4425
4053	3829	4122	4236	4518	4360	4133	4227	4240	4161	4200	4139	4317	4360	4317	4361	4220	3984	4148	4164	4354	4500	4463	4340	4243	4263	4359	4409	4343	4181	4307	4352	4366	4200	4199	4372	4122	4221	4147	4408	3961	4154	4436	4202	4195	4207	4506	4486	4253	4385
4253	3934	4025	4432	4453	4194	4176	4381	4275	4084	4086	4239	4300	4425	4222	4372	4090	4325	4204	4246	4330	4547	4416	4408	4160	4251	4329	4402	4366	4127	4119	4237	4283	4159	4081	4288	4120	4054	4286	4098	4063	4234	4547	4452	4209	4297	4679	4609	4339	4274
4303	4053	4090	4413	4244	4107	4117	4229	4257	4214	4300	4349	4312	4365	4389	4391	4121	4311	4241	4232	4302	4517	4505	4479	4218	4171	4237	4484	4376	4166	4076	4340	4198	4019	4231	4329	4181	3960	4209	4183	4153	4281	4672	4408	4127	4381	4503	4646	4404	4247
4226	4005	4072	4223	4287	4092	4117	4068	4253	4069	4196	4290	4419	4378	4463	4282	4297	4234	4364	4164	4400	4473	4585	4439	4310	4345	4478	4524	4401	4375	4237	4452	4344	4164	4304	4587	4406	4185	4244	4340	4236	4449	4847	4442	4163	4338	4463	4700	4280	4337
4296	3860	4104	4281	4253	4165	4123	4103	4089	4051	4055	4255	4172	4459	4313	4241	4312	4347	4327	4243	4351	4597	4562	4558	4303	4234	4524	4527	4598	4370	4431	4389	4481	4524	4641	4680	4669	4352	4621	4453	4315	4368	4734	4450	4175	4099	4684	4515	4310	4310
4199	3980	3997	4286	4212	4068	4082	4129	4225	4008	4015	4032	4176	4198	4268	4331	4276	4164	4380	4353	4265	4471	4481	4513	4292	4329	4357	4528	4457	4156	4266	4334	4369	4493	4631	4676	4439	4312	4366	4266	4095	4266	4651	4383	4067	4041	4594	4408	4328	4175
4329	4016	4108	4281	4198	4126	4048	4209	4169	4187	4067	4237	4190	4268	4465	4407	4249	4230	4210	4301	4318	4351	4446	4382	4198	4303	4470	4448	4359	4173	4162	4272	4342	4251	4332	4415	4245	4167	4137	4196	3888	4301	4604	4449	4121	4180	4313	4464	4267	4241
4342	4036	4052	4142	4348	4018	3806	4205	4325	4294	4259	4307	4159	4311	4420	4458	4316	4359	4222	4222	4201	4301	4528	4346	4349	4224	4416	4446	4321	4118	4064	4225	4176	4180	4344	4351	4316	4179	4207	4171	4021	4361	4515	4555	4095	4121	4517	4511	4254	4181
4125	3939	4054	4300	4388	4188	4015	4249	4217	4153	4168	4261	4267	4425	4398	4497	4451	4396	4248	4181	4188	4338	4325	4178	4192	4257	4463	4442	4376	4011	4314	4242	4295	4208	4462	4644	4441	4351	4442	4489	4140	4342	4735	4414	3956	4045	4395	4497	4063	4012
4299	4106	4017	4384	4231	4035	4049	4064	4093	4066	4284	4233	4341	4268	4383	4305	4397	4331	4346	4304	4225	4295	4287	4370	4327	4339	4347	4481	4524	4161	4181	4220	4399	4208	4379	4539	4551	4188	4383	4453	4138	4392	4529	4399	4041	4097	4387	4409	4058	3981
4318	4024	4195	4363	4325	4051	3976	4130	4172	4190	4146	4187	4137	4306	4429	4371	4364	4247	4504	4162	4207	4343	4376	4336	4262	4256	4503	4585	4432	4228	4011	4213	4182	4168	4346	4574	4407	4433	4482	4344	4159	4306	4629	4572	4048	3949	4415	4473	3945	3912
4273	4044	4074	4427	4253	4089	3969	4211	4189	4103	4122	4234	4119	4211	4328	4363	4256	4279	4321	4284	4291	4232	4464	4296	4193	4330	4538	4541	4286	4290	4174	4178	4107	4087	4365	4494	4179	4248	4276	4363	4128	4404	4689	4454	4001	4220	4478	4460	4200	4031
4304	3924	4131	4380	4278	3930	3894	4209	4123	4132	4182	4164	4149	4118	4257	4297	4158	4217	4355	4132	4234	4157	4344	4241	4093	4338	4599	4494	4480	4429	4134	4261	4230	4050	4350	4417	4440	4160	4374	4351	4263	4488	4936	4642	4126	4130	4548	4583	4171	3985
4258	4053	4102	4466	4179	3991	3827	4156	4234	4233	4202	4144	3992	4097	4208	4387	4311	4393	4381	4241	4230	4298	4315	4175	4158	4232	4539	4622	4439	4291	4159	4292	4135	4161	4301	4431	4325	4086	4369	4384	4120	4407	4817	4502	4256	4290	4490	4483	4202	4227
4325	3938	4008	4436	4176	3962	3701	4105	4138	4087	4187	4147	3966	4090	4184	4263	4227	4472	4271	4304	4124	4307	4376	4416	4119	4283	4337	4671	4661	4393	4242	4289	4230	4174	4238	4512	4413	4244	4226	4455	4253	4524	4871	4576	4144	4269	4694	4564	4100	4029
4179	3921	4080	4442	4447	3799	3832	3897	4062	4298	3998	4161	4158	3924	4042	4201	4298	4295	4304	4280	4296	4337	4450	4274	4185	4288	4540	4666	4536	4585	4351	4397	4287	4343	4409	4507	4350	4243	4238	4429	4217	4404	4832	4611	4273	4196	4652	4781	4333	4158
4054	3866	3976	4535	4442	3883	3782	3998	4005	4018	4079	4149	4096	4129	4004	4091	4053	4370	4443	4259	4149	4097	4251	4322	4091	4251	4467	4642	4601	4558	4436	4483	4374	4264	4495	4380	4386	4091	4295	4304	4121	4371	4720	4658	4210	4367	4731	4714	4379	4315
4134	3876	4016	4462	4564	3978	3838	3949	4084	3902	4131	4236	4264	4216	4121	4046	4035	4194	4448	4328	4209	4281	4299	4138	4065	4413	4370	4694	4619	4433	4449	4460	4500	4201	4483	4490	4303	4214	4254	4377	4049	4318	4694	4718	4175	4336	4702	4818	4340	4134
4200	3907	3892	4330	4223	3916	3845	3925	3880	3926	3939	4164	4205	4115	4238	4173	4165	4357	4338	4412	4445	4456	4461	4167	4075	4359	4483	4630	4646	4396	4479	4535	4428	4248	4421	4590	4308	4234	4164	4288	4106	4320	4723	4571	4160	4262	4597	4582	4436	4168
4266	3831	3872	4327	4303	3887	3805	3864	3958	4064	3969	4157	4120	4049	4133	4201	4235	4285	4271	4279	4323	4525	4510	4348	4066	4468	4427	4649	4623	4495	4501	4536	4491	4495	4575	4662	4397	4181	4319	4337	4175	4448	4757	4588	4275	4316	4746	4648	4334	4239
4305	3848	4033	4228	4415	4071	3855	3980	3968	3908	3919	4041	4115	4215	4143	4095	4038	4343	4370	4354	4370	4584	4499	4348	4077	4296	4598	4571	4633	4435	4434	4566	4416	4470	4536	4571	4358	4315	4233	4273	4221	4347	4775	4576	4207	4122	4510	4662	4333	4166
4117	4002	3997	4392	4366	4180	3907	3979	4063	3941	3973	4020	4190	4100	4239	4200	4199	4143	4359	4178	4253	4466	4540	4484	4211	4314	4507	4562	4499	4306	4294	4353	4568	4264	4583	4627	4340	4133	4141	4201	4031	4301	4799	4512	4033	4138	4621	4550	4235	4051
4124	3812	3933	4432	4357	4098	3928	4043	3953	3918	3993	4176	4184	4069	4289	4186	4122	4213	4282	4233	4143	4257	4505	4517	4298	4233	4437	4502	4457	4280	4106	4321	4409	4287	4432	4552	4346	4130	4415	4288	3950	4440	4776	4491	4068	4242	4526	4601	4185	4097
4101	3724	3924	4289	4264	4067	3897	4076	3860	4016	3937	4096	4097	4187	4291	4132	4128	4049	4300	4032	4153	4287	4398	4407	4322	4250	4459	4563	4635	4317	4194	4252	4294	4203	4439	4657	4407	4239	4409	4491	4169	4483	4886	4456	4079	4067	4416	4566	4303	4113
4309	3762	4098	4211	4249	4130	3894	4070	4079	3977	3872	4146	4086	4234	4200	4186	4229	4212	4224	4068	4059	4218	4321	4249	4284	4396	4538	4483	4442	4365	4114	4260	4168	4256	4368	4613	4368	4214	4325	4397	4138	4458	4722	4284	4040	4052	4242	4606	4143	4087
4182	3968	3924	4408	4311	3946	3971	4147	4125	3953	3928	3987	4043	4083	4168	4191	4024	4250	4136	4138	4103	4164	4117	4243	4226	4404	4543	4543	4398	4034	4136	4090	4277	4183	4347	4553	4471	4183	4303	4249	4146	4465	4659	4600	4112	4213	4408	4523	4206	4001
4258	3881	4012	4332	4365	3966	3892	4075	4191	4160	4000	3931	3991	4018	4181	4118	4232	4252	4125	4077	4106	4204	4135	3899	3958	4226	4404	4551	4369	4152	4145	4353	4390	4129	4377	4539	4417	4250	4107	4342	3999	4415	4768	4670	4168	4115	4565	4523	4217	4087
4091	3924	3969	4296	4361	4010	3746	4035	4181	4219	4186	4174	4076	3942	4121	4178	4201	4065	4306	4152	3950	4236	4099	4031	3978	3997	4402	4518	4493	4230	4256	4334	4171	4255	4289	4502	4299	4207	4285	4260	4184	4356	4812	4623	4207	4247	4605	4638	4291	4126
4203	3951	4078	4395	4413	4008	3899	4145	4203	4092	4202	4362	4120	4116	4192	4067	4041	4258	4274	4130	4032	4257	4189	4169	3981	4184	4452	4540	4497	4302	4342	4392	4445	4161	4375	4426	4486	4185	4254	4282	3943	4325	4862	4608	4099	4297	4639	4616	4304	4209
4198	4019	4159	4355	4455	4003	4037	4039	4233	4126	4171	4144	4131	4117	4188	4224	4087	4042	4222	4047	4069	4188	4316	4057	3838	4096	4472	4638	4324	4322	4329	4361	4313	4252	4450	4572	4440	4327	4241	4180	4003	4256	4698	4535	4135	4306	4689	4618	4362	4210
4103	3980	4072	4416	4525	4074	4009	4020	4209	4116	4089	4293	4116	4023	3988	4157	4028	4089	4187	4165	4040	4087	4291	4103	3896	3947	4235	4388	4379	4310	4315	4427	4422	4373	4319	4601	4460	4221	4390	4372	4126	4332	4803	4562	4334	4350	4863	4698	4278	4184
3986	3888	4039	4342	4584	4143	3849	4181	4165	3909	4076	4229	4234	4110	4159	4174	3927	4077	4261	4058	4050	4121	4283	3956	4065	4071	4239	4308	4432	4259	4351	4439	4569	4403	4509	4711	4513	4305	4513	4374	4207	4312	4712	4644	4265	4228	4583	4619	4346	4305
4126	3663	3868	4322	4352	4295	3933	3961	4131	4015	3947	4072	4152	4215	4403	4026	3959	3960	4173	4130	3981	4042	4258	4098	4154	4138	4276	4305	4232	4230	4231	4314	4531	4262	4533	4787	4520	4376	4385	4442	4097	4282	4688	4487	4059	4250	4470	4484	4264	4105
4086	3652	3822	4098	4431	4141	4018	3937	3968	3959	3933	3947	4142	4068	4194	4067	4020	4093	4075	4035	3883	3979	4025	4112	4109	4160	4297	4319	4444	4203	4206	4267	4384	4258	4427	4809	4636	4421	4398	4415	4133	4333	4534	4473	4106	4190	4526	4560	4167	4156
4142	3848	3863	4198	4299	4001	3946	4087	4058	3912	3960	3972	4087	4147	4114	4123	4101	4022	4104	4070	4100	4063	4174	3997	4026	4185	4160	4294	4281	4215	4085	4388	4208	4297	4477	4768	4475	4246	4443	4511	4219	4354	4679	4578	4168	4240	4638	4537	4390	4121
3998	3875	3788	4172	4203	3954	3927	3962	4119	4019	3918	3824	3835	3966	4259	4112	3988	4058	4068	4094	3981	4041	4182	4105	3991	4232	4360	4537	4408	4268	4094	4351	4298	4267	4341	4569	4489	4366	4473	4498	4290	4359	4863	4635	4228	4235	4675	4572	4285	4078
4082	3685	3892	4330	4069	3837	3797	3977	4027	4074	4020	3926	3921	3959	4166	4154	4116	4147	4110	4127	4117	4136	4206	3964	4094	4117	4438	4354	4330	4185	4177	4441	4331	4227	4347	4372	4356	4389	4286	4439	4098	4542	4708	4645	4152	4332	4814	4652	4271	4071
4159	3808	3763	4086	3999	3881	3821	3843	4146	4036	4038	3961	3988	4012	4058	4098	4062	4173	4150	4137	4075	4208	4224	4073	4042	4020	4400	4371	4320	4162	4195	4314	4235	4264	4273	4424	4390	4159	4288	4322	4172	4290	4725	4566	4250	4264	4616	4587	4295	4162
4066	3733	3886	4076	4125	3873	3629	3864	3889	3839	3992	4048	4021	4038	4036	4176	4141	4223	4235	4197	4172	4141	4298	4124	3930	4053	4317	4570	4408	4179	4165	4463	4325	4212	4297	4385	4387	4325	4215	4100	3917	4317	4720	4498	4067	4189	4599	4711	4324	4142
3894	3740	3759	4141	4220	3717	3673	3707	3842	3914	3943	3960	4036	3961	4036	4112	4067	4240	4301	4281	4119	4331	4391	4145	4099	4224	4313	4513	4290	4186	4272	4349	4428	4260	4485	4562	4399	4288	4175	4228	3985	4264	4595	4490	4124	4141	4523	4557	4332	4172
3956	3596	3659	4069	4167	3855	3663	3776	3739	3868	3841	4048	4129	4172	4057	4034	3865	4162	4192	4263	4113	4350	4374	4368	4038	4083	4477	4429	4519	4241	4146	4334	4334	4253	4466	4453	4412	4305	4255	4238	3962	4175	4609	4329	4002	4029	4390	4534	4289	4018
4029	3652	3740	4122	4064	3876	3737	3698	3818	3709	3828	3957	3993	4027	4090	4179	3973	4206	4126	4176	4192	4279	4344	4378	4181	4223	4421	4625	4390	4283	4085	4277	4318	4244	4371	4443	4484	4159	4270	4245	3938	4309	4539	4503	4016	4002	4553	4562	4219	4062
4041	3732	3828	3986	4167	3970	3693	3771	3872	3704	3850	4043	4034	3995	4094	4245	4108	4202	4115	4266	4049	4301	4350	4208	4090	4228	4465	4580	4454	4348	4133	4175	4281	4277	4432	4645	4369	4225	4445	4353	4192	4334	4685	4544	4145	4188	4474	4616	4235	4157
4045	3695	3679	4073	4008	3841	3732	3871	3826	3835	3780	3858	3868	4009	4189	4197	4183	4139	4329	4171	4046	4287	4278	4219	4152	4421	4506	4642	4672	4275	4213	4168	4229	4176	4365	4592	4351	4182	4230	4326	4136	4383	4852	4516	4093	4232	4561	4487	4252	4153
3976	3635	3911	4095	4036	3836	3665	3891	3933	3873	3835	4051	4108	3891	4027	4070	4113	4223	4357	4139	4019	4177	4142	4203	4232	4105	4463	4608	4378	4346	4400	4209	4242	4128	4360	4567	4351	4056	4146	4332	4107	4259	4695	4583	4070	4161	4466	4593	4145	4107
4033	3690	3800	4160	4155	3872	3780	3902	4004	3919	3920	3967	4030	3982	4052	4096	4042	4158	4176	4313	3983	4150	4172	4152	4096	4214	4617	4523	4438	4419	4348	4321	4334	4078	4269	4549	4308	4191	4213	4272	4066	4133	4723	4426	4066	4049	4505	4652	4428	4322
3917	3648	3676	4180	4294	3931	3834	4001	4007	3870	3807	3966	3972	3885	4017	3994	3969	3997	4276	4026	4053	4009	4206	4103	4066	4113	4201	4491	4380	4250	4223	4368	4206	4155	4404	4527	4307	4069	4067	4154	3974	4210	4692	4389	3931	4097	4610	4628	4358	4126
3955	3543	3600	4075	4137	3911	3788	3938	4047	4033	3859	3957	3963	4139	4039	4005	3872	3983	4029	4010	4075	4087	4126	4006	4063	4085	4321	4380	4348	4182	4183	4368	4269	4107	4128	4535	4257	3962	4112	4111	3914	4215	4594	4307	4028	4224	4439	4505	4089	4101
4039	3686	3683	3984	4246	4023	3880	3955	4062	3913	3812	3898	4004	4084	4038	4077	3844	3950	4004	4078	3874	4089	4108	4132	3835	4195	4225	4399	4185	4073	4039	4197	4194	4183	4481	4411	4250	4210	4131	4173	4077	4222	4412	4397	3989	4085	4494	4435	4131	3995
3991	3727	3826	4124	4178	3911	3821	3971	4071	4058	4024	4025	4130	3989	4019	4012	3858	3839	3986	4014	3871	4071	4131	3859	3990	4093	4207	4247	4255	4050	4026	4230	4326	4109	4235	4526	4439	4172	4155	4310	3983	4134	4639	4529	4069	4148	4383	4504	4168	3954
4103	3785	3720	4024	4129	3899	3813	3990	4208	3995	3984	3826	3955	3994	3984	4053	3973	3849	4041	3994	3760	3952	4154	3960	3743	3957	4193	4196	4236	4035	3984	4109	4120	4080	4276	4374	4401	4154	4130	4289	4012	4103	4640	4514	3927	4090	4384	4493	4054	4110
3897	3678	3668	4018	3993	3754	3720	3932	4177	4177	4038	3965	3906	4072	4147	4083	3950	3939	3990	3986	3952	4061	3971	4034	3764	3906	4155	4227	4247	4070	4119	4292	4188	4115	4113	4249	4160	4002	4147	4061	4036	4152	4399	4355	3915	4100	4248	4451	4165	4108
4019	3550	3691	4031	4017	3849	3809	3958	4105	4065	4053	4039	4069	3990	3999	4059	3944	4080	4115	3965	4013	3929	4070	3891	3784	3758	4100	4371	4276	4082	4061	4219	4233	4117	4229	4372	4180	4059	4080	4173	3961	4002	4460	4160	3795	3903	4357	4358	4178	4078
3876	3642	3724	4021	4121	3917	3813	4070	4057	4043	4063	4152	4114	3946	4094	4116	3998	4185	4062	3973	3924	4016	4003	3965	3861	3872	4195	4182	4198	4037	4009	4222	4291	4234	4273	4453	4336	4016	4108	4058	3827	4028	4292	4136	3896	3950	4155	4424	4228	4059
3987	3747	3789	4088	4171	3941	3888	3978	4084	4023	3959	4063	4018	4041	4087	4242	4140	3956	4108	4030	3926	4102	4223	4019	3992	3969	4127	4230	4211	3989	4014	4127	4410	4082	4255	4404	4326	4165	4340	4137	3925	4025	4464	4142	3813	3863	4201	4402	3974	3910
4036	3733	3714	4123	4129	3927	3678	3853	4041	3950	4010	4005	3978	3934	3970	4211	4103	4032	3954	4128	3875	3945	4190	3974	4047	4011	4177	4257	4264	4014	3990	4165	4136	4015	4133	4378	4262	3957	4292	3998	3896	4159	4435	4334	3886	3955	4149	4299	4079	3846
4175	3813	3735	4170	4159	3869	3585	3989	4073	3933	4044	4061	3947	3950	4131	4029	4022	4097	4172	3996	3911	4001	4066	4114	3980	3958	4119	4213	4258	4101	3919	4087	4186	4101	4013	4215	4227	4002	4179	4137	3828	4037	4609	4231	3933	3937	4265	4319	3928	3894
4110	3797	3941	4220	4075	3951	3597	3749	4070	4037	4187	4122	4004	3874	3960	3980	3979	4085	4168	3911	3928	3990	4167	4015	3857	3941	4175	4464	4281	4181	4165	4124	4128	4147	4165	4258	4186	4021	4100	4153	4001	4123	4480	4327	3971	3997	4368	4507	4166	4060
4221	3822	3787	4275	4265	3889	3639	3824	4041	4063	3929	4052	4117	3877	4035	3959	3944	4072	4081	4202	3959	4053	4116	4057	3918	3966	4245	4341	4338	4261	3972	4190	4181	4323	4268	4393	4270	4153	4206	4315	4017	3999	4504	4366	3966	3889	4449	4370	4203	3974
4100	3849	3772	4197	4235	3879	3768	3804	3905	4033	4016	4044	4052	3949	3866	3965	3819	3905	4121	3991	4050	4010	4034	4082	3928	4003	4044	4379	4258	4178	4035	4247	4125	4275	4127	4479	4226	4086	4127	4100	3901	4079	4507	4324	3950	3905	4287	4427	4074	3783
4143	3908	3825	4323	4335	4027	3668	3858	4002	3790	3987	4128	3962	3998	3897	3919	3757	3885	4032	3928	3889	3929	4115	3981	3830	3963	4238	4258	4264	4064	3926	4109	4060	4168	4129	4297	4106	4200	4123	4027	4041	4059	4526	4400	4024	4049	4324	4462	4080	3961
4094	3915	3932	4091	4383	4057	3867	3935	3829	3952	3899	3881	3951	3956	3848	3899	3830	3787	3862	3911	3850	3885	3947	4004	3804	3950	4174	4249	4387	4091	4061	4278	4111	4187	4241	4308	4325	4164	4263	4266	4030	4131	4589	4438	3981	4121	4335	4493	4225	4001
3988	3750	3824	4178	4329	4091	3877	3901	3989	4000	3842	4023	4032	3852	3899	3878	3840	3891	4035	3900	3753	3918	3970	3911	3835	3877	4024	4166	4211	4186	4171	4295	4143	4203	4362	4521	4474	4211	4272	4209	4016	4188	4419	4335	4078	3985	4299	4439	4186	4096
4025	3709	3737	4187	4253	4072	3784	3800	3964	3909	3764	4071	4029	3806	3830	3839	3864	3887	3950	3805	3801	3715	3955	3835	3763	3884	4111	4122	4184	4169	4164	4237	4231	4038	4148	4317	4099	4034	4077	4244	3960	4227	4570	4356	4068	4006	4261	4560	4292	3993
3960	3716	3767	4060	4234	3903	3700	3871	3953	3742	3803	3984	3967	3773	3729	3820	3819	3858	3737	3835	3646	3856	3909	3926	3732	3859	4029	4212	4158	4080	3857	4015	4099	3972	3969	4023	3946	3783	3935	4011	4054	4102	4383	4468	4115	4150	4363	4545	4133	4015
4020	3688	3676	4242	4306	3918	3580	3823	3871	3917	3846	3952	3894	3779	3965	3901	3774	3805	3732	3812	3818	3756	3860	3837	3831	3767	4006	3970	3905	3798	3914	3937	3914	3864	3725	3976	4027	3790	3920	3988	3888	4025	4348	4397	4039	4077	4350	4313	4043	3874
3726	3628	3713	3993	4188	3890	3648	3744	3929	3956	3765	3924	4066	3978	3826	3885	3828	3789	3908	3873	3776	3675	3678	3863	3811	3799	3892	4050	3951	4004	3836	3873	3849	3863	3778	3962	4001	3977	3988	4046	3886	3996	4209	4321	3934	4012	4037	4114	4023	3969
3599	3540	3587	3954	4184	3872	3834	3630	3818	3762	3785	3913	4057	3861	3825	3870	3852	3751	3881	3833	3635	3628	3667	3839	3755	3859	3867	3863	4010	4014	3845	3830	3881	3862	3791	3983	3850	3847	4010	3878	3870	3992	4246	4181	4022	3969	4082	4116	4075	3925
3689	3572	3678	3858	4130	3896	3602	3682	3814	3863	3772	3931	3889	3936	3694	3894	3805	3802	3958	3963	3854	3805	3843	3913	3833	3837	3881	3910	4008	4010	4127	3969	3816	3820	3987	3945	3849	3779	3907	3917	4009	4058	4248	4179	4028	3959	3981	4057	4222	4190
3876	3579	3652	4002	4056	3861	3662	3688	3681	3661	3901	3877	3902	3785	3838	3811	3770	3760	3900	3898	3871	3835	3897	3875	3781	3929	3752	3895	3975	4013	3922	4045	4050	4030	4252	4272	4153	4034	3986	4024	4087	4154	4038	3980	3886	3822	3981	3994	3956	4247
3741	3676	3747	3921	3959	3846	3675	3559	3686	3744	3970	3925	3825	3840	3835	3812	3785	3893	3978	3973	3836	4026	3780	3876	3827	3870	3787	3940	3890	4019	4082	4082	4116	4255	4255	4274	4273	4321	4224	4138	4100	4052	3979	3947	3637	3765	3778	3908	3939	3986
3922	3932	3856	4057	3942	3748	3671	3644	3825	3766	3734	3728	3895	3821	3750	3633	3826	3845	3832	3850	3840	3862	3883	3835	3908	3928	3853	3907	3870	3867	3997	4137	4113	4229	4269	4356	4203	4282	4333	4272	4287	4200	3996	3999	3958	3880	3913	3870	3988	3843
4140	4055	4006	3891	3743	3831	3619	3715	3694	3890	3756	3905	3744	3787	3687	3661	3737	3857	3941	3905	3789	3830	3845	3877	3884	3995	4076	3831	3866	4138	4010	3907	4026	4019	4033	4045	4113	4080	4119	4195	4040	4157	4157	3909	4034	3920	4003	4107	3991	3927
4284	4027	3981	3856	3789	3801	3743	3707	3754	3712	3842	3820	3848	3756	3716	3732	3810	3847	3893	3945	3896	3865	3866	3914	3875	4041	3989	4031	4025	4128	4109	4092	4013	4026	4031	3947	4016	3943	3924	4084	4161	4009	4188	3853	3896	3938	4024	3968	3887	3905
4024	3884	3782	3746	3933	3782	3810	3813	3770	3836	3844	3892	3830	3833	3796	3694	3805	3968	3955	3921	3665	3874	3937	4053	4023	3954	3958	3916	3927	4167	4057	3975	4052	4163	4159	4119	4117	3998	4107	4164	3961	4179	3879	3842	3930	3917	3929	3887	3885	3924
3862	3915	3842	3919	3858	3847	3746	3807	3805	3882	3813	3877	3858	3758	3755	3798	3801	3993	3812	3770	3732	3901	3867	3902	3949	4017	3923	3965	3922	4083	4139	4174	4351	4130	4208	4367	4329	4221	4270	4288	4096	4039	4137	4074	4009	4042	3967	3995	3955	3998
3945	3770	3921	3822	4004	3892	3769	3887	3833	3857	3842	3890	3769	3816	3784	3782	3788	3901	3871	3785	3768	3841	3903	3800	3842	4073	3991	4011	3972	4166	4048	4191	4011	4124	4180	4227	4337	4320	4355	4202	4209	4190	4199	4065	4110	4181	4121	4081	3940	4083
3857	3893	3822	3877	3912	3831	3821	3846	3909	3935	3969	4024	3960	3729	3866	3926	3937	3875	3876	3987	3797	3934	3821	3856	3881	3896	3918	4061	4115	3997	3939	3995	3933	4092	3966	3997	3982	3964	4061	4150	3973	3978	3890	4093	3977	4039	3884	4061	3898	3964
3739	3757	3670	3911	3852	3803	3701	3799	3901	3898	3911	3960	3825	3834	3766	3940	3901	4039	3882	3891	3810	3936	3856	3929	3760	3975	3991	3996	3943	3976	3913	3989	3953	4017	4019	3958	3953	4035	3946	4051	4027	3861	3917	4030	3930	3933	3918	3908	3940	3905
3825	3699	3691	3808	3883	3847	3779	3855	3788	3851	3996	3981	3980	3839	3942	3936	3842	3928	3846	3801	3977	3750	3935	3982	3897	3834	3956	3946	3938	4124	4027	4148	4254	4159	4277	4233	4177	4325	4224	4292	4134	4202	4139	4131	4178	4054	4053	4097	3930	4047
3882	3747	3753	3775	3778	3798	3724	3726	3756	3924	3902	3912	3828	3784	3854	3877	3958	3915	3822	3916	3822	3717	3826	3919	3874	3983	3813	4050	4066	4073	4169	4035	4042	4091	4180	4201	4278	4330	4216	4255	4159	4145	4256	4025	4165	4161	4032	4187	4115	4080
3709	3699	3582	3693	3816	3757	3812	3797	3750	3870	3770	3804	3927	3754	3842	4005	3844	3996	3897	3768	3888	3972	3801	3971	3993	3941	3853	3959	4064	4044	4041	3959	3950	3866	3804	3809	3829	3973	4050	3926	3874	3845	3868	3860	3991	3945	3935	3931	3941	3823
3881	3798	3763	3749	3702	3645	3724	3780	3798	3791	3680	3790	3815	3811	3846	3836	3854	3915	3939	3771	3887	3940	3773	3924	4005	3971	3826	4015	3946	3994	4025	3771	3742	3815	3716	3701	3749	4005	3907	3756	3707	3802	3857	3898	3835	3810	3832	3767	3818	3751
3834	3834	3678	3784	3799	3724	3690	3740	3850	3824	3823	3855	3894	3796	3833	3779	3965	3815	3811	3700	3806	3849	3941	3984	3971	3923	3799	4003	3958	3955	3963	4017	3976	3932	3961	4084	4109	4296	4170	4087	3990	4118	4084	4251	4038	4128	4134	4199	4100	4203
3842	3700	3788	3779	3791	3672	3768	3606	3823	3719	3779	3770	3724	3881	3729	3732	3807	3783	3740	3749	3804	3806	3967	3913	4059	4030	3908	3953	4123	4056	4204	4217	4103	4321	4138	4265	4367	4416	4509	4327	4258	4464	4503	4366	4394	4512	4485	4258	4348	4350
3859	3824	3824	3836	3673	3795	3657	3772	3743	3762	3758	3678	3604	3631	3791	3680	3721	3857	3843	3664	3836	3798	3730	3977	3927	3750	3861	3923	4045	4059	4080	4179	4187	4300	4297	4159	4266	4443	4337	4117	4252	4307	4355	4286	4239	4322	4224	4491	4310	4247
3725	3601	3652	3655	3743	3764	3845	3774	3860	3902	3749	3783	3643	3849	3745	3804	3768	3863	3711	3608	3751	3770	3740	3881	3794	3769	3868	3959	3969	3905	3958	3972	4011	4142	4172	4292	4213	4222	4166	4146	4042	4061	4245	4089	4182	4155	4088	4241	4199	4173
3913	3787	3671	3552	3668	3725	3817	3775	3868	3854	3932	3792	3689	3751	3831	3755	3877	3724	3690	3719	3664	3731	3778	3763	3848	3727	3924	4033	4036	3924	3886	3900	3985	3921	4028	4097	4156	4188	3980	4062	3999	4219	4148	4153	4084	4089	3914	4170	4080	4112
4037	3958	3677	3722	3693	3642	3723	3861	3839	3880	3864	3799	3922	3886	3822	3624	3687	3782	3744	3721	3694	3738	3847	3752	3819	3768	3948	4149	4110	3863	3598	3665	3933	3725	3671	3824	4025	3982	3986	3902	4079	3848	3902	3999	3864	3907	3905	3935	3842	4065
4043	3928	3872	3794	3681	3712	3669	3656	3862	3643	3916	3731	3760	3739	3847	3845	3632	3693	3779	3731	3721	3776	3857	3818	3638	3756	3828	4131	4111	3706	3629	3554	3720	3579	3287	3510	3859	3624	3564	3752	3693	3666	3707	3654	3643	3654	3664	3670	3755	3624
3839	3873	3811	3669	3843	3574	3741	3838	3836	3738	3753	3803	3750	3768	3854	3707	3660	3771	3634	3814	3714	3806	3761	3721	3720	3735	3795	4098	4104	3811	3631	3662	3884	3458	3493	3696	3956	3971	3764	3768	3737	3767	3907	3802	3851	3836	4022	3893	3959	3810
3671	3798	3663	3753	3749	3764	3695	3751	3780	3704	3710	3866	3827	3871	3747	3780	3681	3633	3719	3702	3731	3849	3864	3730	3699	3778	3820	4027	4063	4024	3682	3941	3950	3768	3761	4262	4535	4290	3986	4177	4203	4210	4153	4294	4180	4298	4210	4234	4218	4161
3780	3607	3558	3675	3956	3677	3543	3845	3747	3767	3776	3873	3845	3836	3832	3775	3694	3701	3642	3706	3792	3795	3871	3828	3775	3782	3903	4124	4183	3923	3803	3924	3974	3776	3738	4149	4341	4101	4034	4241	4118	4394	4161	4188	3998	4101	4123	4157	4110	4084
3625	3532	3527	3831	4012	3783	3623	3660	3731	3859	3712	3935	3845	3868	3871	3664	3706	3720	3722	3856	3806	3881	3770	3850	3785	3803	3914	4100	4130	3756	3672	3606	3718	3672	3496	3788	3866	3839	3560	3738	3867	3740	3807	3774	3724	3622	3725	3719	3654	3707
3514	3378	3603	3762	3959	3846	3626	3639	3743	3720	3672	3758	3847	3755	3713	3772	3541	3752	3761	3850	3789	3784	3845	3845	3672	3705	3914	3970	3932	3662	3531	3672	3671	3549	3530	3824	3903	3812	3720	3642	3807	3697	3685	3650	3732	3664	3668	3781	3604	3603
3743	3575	3507	3786	4005	3907	3791	3731	3739	3847	3614	3791	3882	3894	3714	3747	3731	3752	3746	3753	3720	3765	3751	3873	3785	3827	3895	4037	3941	3740	3759	3773	3907	3757	3622	4022	3909	4028	3739	3836	3866	3812	3885	3875	3787	3722	3823	3931	3845	3791
3858	3622	3674	4020	4077	3813	3698	3630	3866	3751	3883	3840	4079	3927	3735	3685	3677	3619	3759	3795	3768	3704	3707	3801	3718	3753	3832	3846	3959	3845	3859	3736	3806	3522	3669	3764	3882	3653	3649	3685	3773	3745	3718	3870	3647	3728	3793	3661	3624	3539
3794	3760	3671	4034	4169	3754	3684	3657	3839	3818	3677	3914	4002	3887	3840	3804	3770	3675	3883	3748	3723	3748	3745	3938	3767	3874	3756	3856	3719	3844	3856	3663	3513	3592	3516	3684	3713	3519	3727	3666	3767	3648	3647	3678	3618	3703	3673	3566	3631	3656
3463	3430	3364	3888	4087	3886	3588	3624	3821	3820	3767	3870	3961	3989	3886	4032	3802	3916	3865	3843	3852	3650	3884	3806	3778	3750	3604	3749	3859	3933	3878	3720	3827	3864	4030	4119	3975	3973	3775	3919	3911	3952	3909	4091	4035	3923	4067	3878	4013	4086
3606	3266	3324	3807	4079	3795	3596	3643	3745	3810	3834	3822	3971	4078	3944	3940	3903	3917	3917	3900	3762	3689	3827	3807	3907	3628	3778	3770	3807	3759	3934	3959	4029	4241	4319	4366	4318	4492	4392	4347	4436	4322	4314	4344	4458	4298	4282	4417	4399	4518
3576	3366	3370	3684	3887	3687	3547	3711	3826	3815	3800	3785	3930	4031	3878	3842	3824	3872	3830	3868	3787	3736	3846	3939	3805	3841	3878	3975	3732	3771	4012	3832	3871	4026	4068	3927	3930	4099	4047	4040	4017	3947	4078	4029	3966	3989	4003	3915	4099	3909
3603	3348	3553	3605	3819	3575	3473	3575	3757	3802	3829	3806	3881	3901	3852	3986	3914	3914	3820	3894	3824	3683	3842	4007	3811	3806	3818	3871	3782	3737	3677	3639	3595	3512	3574	3495	3430	3502	3446	3384	3422	3502	3410	3379	3392	3383	3487	3405	3352	3337
3454	3460	3500	3745	3725	3567	3508	3617	3673	3767	3852	3764	3897	3854	3770	3933	3802	3909	3887	3775	3691	3875	3858	3842	3755	3956	3859	3916	3999	3802	3746	3715	3866	3532	3686	3553	3487	3544	3524	3464	3445	3479	3625	3493	3611	3497	3513	3585	3578	3489
3726	3662	3574	3646	3661	3556	3660	3570	3675	3780	3673	3810	3897	3852	3787	3947	3892	3892	3815	3875	3718	3912	3709	3798	3773	3888	3926	3732	3901	3787	3928	4219	4172	4162	3989	3981	4173	4003	4091	4117	4079	4049	4094	4147	4168	4283	4200	4163	4193	4103
3935	3590	3617	3564	3642	3543	3676	3628	3795	3703	3815	3673	3870	3802	3819	3891	3834	3820	3792	3769	3835	3779	3757	3864	3801	3911	3957	3926	3967	3932	3917	4336	4218	4166	4343	4259	4242	4176	4167	4299	4159	4300	4274	4221	4281	4287	4431	4293	4146	4371
3873	3792	3522	3561	3562	3518	3608	3644	3776	3807	3830	3696	3924	3876	3986	3693	3857	3821	3789	3784	3897	3885	3863	3841	3758	3831	3978	3914	3815	3928	3988	4048	3995	4013	3899	3953	3985	3877	3820	3878	3891	3882	3863	3896	3948	3988	3845	4000	3811	3918
3634	3318	3373	3441	3355	3661	3687	3550	3758	3665	3679	3802	3792	3847	3780	3892	3739	3937	3737	3755	3816	3745	3829	3787	3757	4026	3974	3888	3955	4013	3984	3920	3827	3692	3663	3769	3875	3875	3765	3782	3828	3649	3795	3545	3761	3832	3853	3733	3817	3730
3317	3322	3231	3363	3496	3572	3630	3629	3603	3714	3747	3760	3778	3831	3837	3775	3858	3921	3875	3804	3720	3771	3916	3838	3783	3882	3937	4061	3982	4013	3859	3841	3881	3710	3600	3825	3861	3999	3645	3737	3832	3705	3678	3719	3735	3788	3691	3695	3794	3788
3591	3353	3364	3361	3466	3640	3576	3526	3555	3644	3833	3683	3783	3884	3841	3822	3732	3870	3985	3705	3817	3884	3801	3839	3814	3874	3791	4046	4002	3838	3716	3700	3745	3588	3417	3503	3736	3583	3498	3503	3536	3490	3492	3415	3604	3529	3402	3637	3397	3480
3668	3541	3348	3390	3420	3458	3485	3476	3546	3662	3826	3709	3781	3833	3946	3930	3826	3820	3998	3884	3872	3792	3876	3926	3729	3679	3948	4165	4027	3881	3568	3482	3507	3456	3251	3381	3520	3461	3194	3318	3420	3251	3427	3349	3364	3353	3277	3421	3403	3281
3654	3604	3481	3434	3527	3520	3455	3616	3639	3592	3613	3863	3804	3764	3881	3904	3826	3852	4072	3908	3798	3793	3771	3892	3747	3732	3902	3953	4114	3895	3778	3719	3919	3666	3470	3673	3911	3924	3593	3710	3909	3775	3820	3891	3849	3792	3777	3796	3707	3795
3625	3586	3577	3496	3562	3499	3638	3559	3642	3633	3692	3762	3712	3751	3783	3810	3710	3882	4012	3867	3825	3822	3903	3945	3849	3729	3922	4165	4288	4130	3933	4041	4136	3914	3968	4141	4578	4269	4035	4125	4307	4245	4138	4251	4294	4033	4146	4239	4236	4334
3666	3580	3598	3621	3513	3591	3545	3543	3610	3839	3671	3760	3643	3770	3766	3796	3835	3829	3862	3980	3739	3841	3928	3894	3893	3743	3832	4112	4182	4114	3958	3943	3992	3961	3902	3965	4222	4138	3946	3937	3973	3987	4020	3945	3972	3777	3759	3911	4009	4059
3649	3510	3477	3643	3589	3570	3419	3630	3773	3772	3688	3763	3671	3688	3821	3798	3725	3788	3881	3841	3785	3781	3883	3916	3862	3716	4024	4005	4046	3851	3626	3685	3840	3725	3545	3624	3693	3708	3661	3487	3646	3633	3674	3635	3546	3410	3415	3504	3424	3588
3502	3448	3499	3436	3732	3678	3478	3605	3537	3686	3640	3674	3609	3681	3667	3691	3659	3644	3755	3900	3845	3863	3752	3764	3798	3752	3895	4035	4057	3986	3672	3714	3907	3665	3545	3623	3786	3900	3542	3694	3750	3889	3744	3677	3630	3596	3704	3678	3585	3693
3364	3279	3241	3549	3814	3760	3440	3551	3538	3622	3517	3675	3635	3724	3613	3767	3822	3785	3744	3930	3851	3792	3913	3733	3841	3746	3921	3908	4038	4000	3771	3876	3900	3834	3702	3988	4024	3969	3913	3966	3871	3955	3865	3988	3897	3730	3831	3905	3834	3889
3552	3473	3400	3641	3779	3634	3447	3538	3727	3770	3504	3623	3793	3773	3703	3668	3825	3629	3808	3876	3843	3850	3850	3980	3748	3861	3798	3914	3858	3940	3712	3752	3895	3708	3589	3652	3680	3689	3579	3564	3634	3434	3695	3662	3620	3593	3495	3517	3602	3575
3768	3598	3473	3841	3784	3673	3428	3587	3760	3707	3511	3647	3795	3803	3726	3688	3734	3834	3858	3915	3910	3773	3903	3855	3658	3737	3656	3770	3871	3837	3903	3863	3666	3718	3814	3713	3771	3567	3649	3663	3543	3562	3656	3789	3689	3579	3543	3670	3597	3670
3721	3628	3618	3834	3802	3736	3576	3557	3591	3634	3648	3745	3877	3765	3613	3854	3664	3804	3820	3881	3697	3823	3911	3876	3743	3777	3795	3823	3732	3940	3938	4048	4074	4118	4269	4342	4199	4432	4169	4290	4141	4056	4120	4224	4112	4187	4192	4058	4309	4267
3527	3394	3451	3879	3933	3694	3498	3441	3702	3761	3645	3722	3642	3633	3595	3683	3797	3736	3766	3848	3761	3659	3885	3773	3810	3842	3744	3815	3717	3992	4023	4013	4357	4391	4360	4438	4364	4339	4366	4427	4323	4285	4392	4339	4355	4292	4195	4162	4353	4384
3614	3455	3440	3859	3949	3772	3524	3543	3731	3728	3666	3769	3794	3590	3697	3729	3750	3722	3716	3827	3630	3830	3874	3764	3737	3706	3687	3889	3718	3907	3750	3779	3907	3907	3771	3794	3752	3785	3773	3783	3660	3634	3720	3816	3714	3630	3570	3536	3528	3646
3601	3499	3448	3782	3917	3711	3561	3576	3743	3626	3729	3641	3690	3656	3667	3587	3715	3686	3605	3700	3697	3579	3704	3655	3834	3802	3884	3860	3816	3813	3627	3747	3612	3621	3447	3406	3322	3490	3417	3314	3214	3315	3343	3269	3296	3308	3208	3253	3193	3396
3608	3462	3466	3801	3728	3746	3598	3620	3715	3691	3654	3671	3637	3737	3673	3730	3595	3589	3610	3642	3729	3676	3650	3559	3595	3843	3683	3744	3844	3819	3794	3790	3765	3748	3807	3761	3618	3620	3786	3825	3658	3656	3706	3820	3780	3864	3752	3638	3700	3732
3456	3521	3518	3765	3631	3787	3778	3715	3747	3627	3772	3716	3772	3642	3764	3756	3651	3599	3697	3673	3644	3541	3651	3681	3534	3789	3742	3773	3716	3905	3893	3896	4041	4225	4128	4147	4159	4092	4123	4218	4110	4040	4145	4135	4234	4315	4219	4081	4097	4114
3565	3583	3604	3626	3777	3772	3648	3726	3723	3576	3655	3796	3886	3724	3759	3621	3682	3768	3848	3659	3647	3629	3606	3742	3676	3628	3566	3573	3662	3804	3940	3876	3894	4081	4072	4111	4016	3891	3885	3868	3843	3894	3935	3903	3893	3880	3945	3777	3791	3747
3881	3582	3560	3523	3718	3667	3680	3602	3587	3717	3650	3730	3742	3777	3739	3699	3830	3718	3691	3798	3760	3615	3639	3775	3663	3789	3612	3658	3659	3743	3748	3653	3675	3762	3752	3818	3727	3624	3621	3727	3732	3581	3471	3527	3517	3553	3589	3627	3467	3455
3717	3649	3559	3613	3670	3572	3709	3579	3629	3622	3721	3725	3708	3619	3650	3742	3720	3742	3719	3748	3698	3597	3764	3754	3621	3578	3588	3743	3753	3797	3700	3694	3641	3741	3696	3823	3708	3863	3598	3643	3854	3576	3526	3641	3598	3601	3568	3693	3485	3573
3507	3482	3409	3582	3615	3530	3559	3601	3555	3668	3893	3733	3620	3694	3759	3624	3701	3723	3846	3719	3660	3774	3763	3670	3740	3579	3650	3847	3816	3723	3652	3575	3765	3606	3515	3672	3760	3770	3642	3501	3624	3605	3598	3479	3567	3396	3559	3520	3484	3376
3501	3472	3465	3527	3629	3632	3619	3597	3548	3817	3842	3734	3647	3592	3799	3753	3726	3826	3810	3776	3670	3690	3726	3716	3740	3678	3688	3805	3699	3701	3490	3462	3401	3348	3087	3141	3426	3467	3222	3347	3229	3349	3203	3258	3233	3216	3250	3219	3179	3105
3576	3561	3352	3440	3493	3549	3605	3686	3610	3662	3607	3678	3561	3774	3725	3799	3722	3705	3776	3736	3674	3631	3712	3797	3630	3539	3743	3836	3812	3627	3318	3271	3470	3333	3135	3191	3515	3463	3312	3163	3412	3449	3261	3282	3413	3339	3281	3344	3415	3364
3699	3606	3369	3330	3409	3533	3540	3622	3528	3659	3692	3631	3739	3784	3910	3638	3700	3681	3849	3800	3827	3629	3726	3737	3648	3553	3684	3833	4057	3854	3559	3568	3680	3593	3557	3584	3959	3954	3787	3704	4003	3810	3853	3875	3952	3780	3734	3922	3932	3921
3513	3490	3399	3378	3603	3547	3570	3535	3488	3620	3659	3600	3709	3662	3915	3821	3762	3927	3793	3859	3770	3627	3690	3602	3735	3641	3644	3853	4012	3877	3721	3698	3699	3654	3673	3730	4156	4089	3982	3988	4099	3997	3912	4061	4058	3829	3858	3956	3967	3929
3477	3582	3438	3513	3631	3558	3521	3537	3605	3523	3725	3763	3589	3666	3843	3661	3766	3778	3862	3805	3785	3643	3789	3753	3657	3683	3594	3845	4035	3870	3638	3585	3601	3541	3391	3446	3634	3644	3497	3452	3497	3549	3514	3530	3732	3506	3479	3538	3491	3518
3619	3508	3421	3602	3815	3622	3499	3536	3637	3580	3657	3617	3513	3646	3659	3782	3706	3645	3645	3820	3655	3646	3736	3734	3681	3658	3653	3845	3917	3833	3507	3479	3615	3551	3311	3213	3292	3568	3435	3368	3411	3301	3344	3466	3424	3461	3420	3351	3342	3362
3648	3452	3463	3547	3637	3478	3409	3605	3598	3614	3484	3480	3572	3609	3608	3738	3691	3615	3712	3950	3687	3622	3752	3766	3681	3662	3813	3781	3904	3794	3705	3646	3677	3627	3575	3552	3677	3709	3677	3578	3738	3681	3629	3688	3722	3757	3759	3566	3502	3634
3461	3405	3325	3631	3931	3673	3580	3642	3548	3535	3512	3546	3644	3481	3632	3578	3573	3534	3544	3520	3634	3683	3691	3685	3526	3641	3729	3722	3950	3793	3735	3670	3784	3738	3522	3669	3742	3693	3452	3651	3672	3569	3517	3595	3624	3662	3579	3633	3505	3449
3366	3284	3478	3682	3974	3784	3655	3642	3717	3650	3514	3510	3551	3636	3616	3565	3674	3589	3627	3715	3662	3675	3683	3625	3578	3656	3595	3635	3719	3817	3744	3742	3574	3591	3620	3595	3562	3460	3460	3456	3400	3406	3393	3316	3406	3521	3483	3427	3365	3322
3635	3367	3585	3837	3890	3755	3497	3602	3818	3532	3520	3576	3624	3629	3538	3655	3744	3617	3783	3649	3665	3648	3725	3777	3615	3605	3562	3578	3664	3652	3695	3740	3879	3780	3829	3825	3767	3754	3793	3786	3777	3797	3819	3653	3816	3646	3917	3830	3700	3716
3959	3697	3592	3832	3940	3525	3433	3507	3696	3613	3496	3601	3676	3583	3614	3705	3665	3676	3560	3714	3651	3694	3724	3717	3532	3672	3605	3489	3562	3714	3784	3835	3925	4147	4155	4195	4233	4203	4218	4273	4265	4109	4243	4123	4190	4259	4273	4272	4405	4145
3669	3766	3571	3905	3919	3729	3454	3567	3603	3523	3483	3610	3628	3631	3739	3578	3795	3626	3715	3846	3637	3538	3760	3620	3541	3674	3521	3592	3567	3527	3679	3601	3885	3944	3881	4014	3983	3820	3915	3924	3951	3859	3858	3899	3899	3746	4005	3899	3860	3803
3533	3452	3455	3828	4044	3543	3653	3558	3702	3647	3512	3611	3784	3718	3614	3726	3848	3560	3541	3523	3743	3649	3684	3668	3646	3534	3621	3457	3551	3544	3381	3463	3451	3399	3357	3384	3373	3368	3250	3313	3197	3199	3343	3350	3248	3174	3181	3275	3338	3431
3524	3374	3450	3735	4040	3766	3610	3704	3699	3661	3513	3728	3795	3746	3739	3844	3788	3501	3609	3677	3731	3700	3547	3632	3628	3429	3672	3636	3601	3625	3484	3382	3394	3390	3305	3423	3282	3459	3384	3257	3263	3272	3223	3383	3192	3255	3381	3324	3331	3389
3705	3387	3452	3812	3881	3803	3636	3631	3796	3830	3717	3835	3789	3755	3764	3912	3760	3661	3604	3739	3659	3512	3520	3563	3501	3599	3748	3598	3533	3566	3604	3613	3662	3652	3717	3699	3744	3791	3711	3786	3775	3645	3746	3746	3750	3687	3765	3870	3808	3799
3560	3484	3515	3648	3707	3853	3704	3719	3795	3779	3759	3807	3853	3750	3640	3810	3711	3626	3633	3532	3619	3676	3632	3577	3592	3558	3474	3538	3478	3607	3616	3693	3665	3808	3888	3919	3904	3899	3989	3891	3884	3848	3709	4016	3931	3988	4022	3968	3916	3988
3500	3594	3650	3771	3785	3704	3703	3737	3847	3783	3658	3682	3750	3756	3736	3766	3768	3694	3696	3611	3600	3630	3534	3706	3617	3503	3491	3457	3594	3522	3536	3628	3564	3619	3675	3761	3706	3600	3632	3612	3680	3537	3673	3639	3765	3713	3608	3717	3602	3625
3648	3689	3668	3762	3565	3665	3618	3711	3723	3725	3708	3748	3742	3695	3797	3659	3729	3750	3639	3759	3767	3771	3717	3743	3560	3562	3524	3651	3689	3673	3455	3587	3521	3458	3554	3699	3667	3431	3606	3680	3655	3619	3650	3695	3668	3585	3703	3706	3499	3534
4090	3953	3607	3543	3518	3630	3658	3723	3665	3698	3623	3661	3655	3751	3625	3667	3578	3657	3576	3616	3650	3729	3686	3729	3700	3495	3729	3656	3822	3698	3640	3521	3555	3456	3371	3474	3601	3707	3497	3564	3667	3585	3622	3522	3608	3646	3674	3567	3627	3511
3976	3805	3610	3654	3669	3582	3606	3668	3635	3612	3602	3688	3553	3744	3710	3639	3644	3603	3754	3663	3642	3672	3618	3733	3728	3576	3644	3743	3818	3874	3544	3554	3503	3410	3261	3289	3392	3508	3418	3312	3296	3556	3351	3357	3399	3344	3504	3373	3366	3292
3503	3585	3507	3595	3609	3664	3566	3563	3592	3587	3563	3612	3558	3668	3589	3664	3679	3609	3580	3595	3677	3725	3736	3799	3717	3533	3629	3762	3846	3878	3657	3351	3405	3276	3243	3062	3309	3352	3228	3077	3283	3252	3237	3172	3321	3307	3125	3388	3403	3249
3454	3537	3482	3487	3681	3728	3628	3593	3606	3693	3679	3579	3544	3662	3655	3829	3623	3690	3660	3737	3501	3731	3651	3756	3734	3678	3639	3818	3999	3961	3707	3572	3483	3425	3361	3451	3596	3636	3438	3294	3531	3547	3413	3449	3634	3707	3655	3533	3560	3495
3789	3726	3542	3563	3461	3551	3574	3559	3595	3676	3625	3702	3585	3582	3784	3852	3720	3667	3755	3748	3554	3536	3704	3916	3675	3674	3545	3870	4003	4099	3912	3693	3811	3743	3659	3627	4042	4019	3918	3697	3972	3865	3763	3917	3910	3977	3908	3957	3848	4055
3839	3691	3479	3576	3549	3509	3533	3639	3652	3652	3586	3703	3547	3557	3709	3851	3648	3830	3756	3800	3704	3624	3777	3729	3708	3635	3634	3709	3925	3999	3795	3603	3747	3585	3569	3559	3785	3893	3741	3642	3716	3685	3746	3823	3898	3787	3703	3685	3759	3736
3831	3687	3525	3668	3568	3660	3617	3584	3526	3606	3703	3674	3656	3580	3552	3695	3765	3743	3798	3792	3570	3746	3737	3730	3802	3520	3635	3627	3771	3845	3581	3387	3526	3403	3334	3170	3410	3526	3387	3362	3293	3392	3332	3335	3452	3459	3601	3433	3412	3248
3735	3746	3578	3645	3792	3569	3535	3621	3558	3609	3763	3664	3708	3597	3621	3802	3714	3745	3658	3771	3707	3593	3735	3673	3704	3726	3544	3608	3727	3682	3524	3353	3461	3498	3236	3152	3289	3394	3456	3377	3361	3434	3407	3480	3428	3456	3538	3408	3457	3344
3565	3612	3605	3611	3798	3735	3634	3655	3728	3651	3628	3745	3791	3705	3710	3708	3721	3699	3740	3723	3759	3565	3634	3632	3649	3614	3462	3673	3611	3643	3485	3424	3387	3461	3281	3253	3380	3537	3490	3504	3534	3442	3576	3404	3482	3521	3592	3511	3530	3508
3673	3497	3351	3699	3739	3780	3683	3686	3732	3779	3740	3839	3787	3714	3825	3858	3639	3738	3565	3674	3576	3471	3582	3473	3639	3524	3562	3411	3530	3670	3629	3502	3588	3384	3343	3344	3390	3371	3436	3366	3424	3376	3431	3534	3359	3424	3365	3452	3479	3339
3290	3289	3242	3655	3858	3795	3725	3802	3886	3691	3770	3730	3810	3766	3744	3784	3752	3659	3584	3568	3602	3514	3582	3450	3514	3420	3435	3484	3393	3562	3473	3453	3539	3433	3307	3400	3523	3471	3454	3195	3340	3393	3477	3364	3544	3488	3353	3553	3497	3442
3221	3062	3283	3648	3719	3836	3622	3743	3848	3843	3792	3796	3707	3743	3738	3870	3678	3642	3563	3635	3458	3515	3496	3477	3406	3470	3520	3435	3479	3539	3624	3735	3573	3620	3676	3648	3733	3821	3757	3707	3648	3691	3672	3872	3836	3909	3782	3800	3690	3837
3540	3607	3537	3629	3803	3677	3614	3670	3870	3870	3737	3749	3823	3828	3758	3767	3754	3689	3639	3679	3434	3480	3538	3532	3575	3558	3529	3521	3361	3428	3505	3641	3768	3860	3797	3847	3807	3920	3810	3838	3878	3833	3901	3807	3896	3859	3902	3852	3851	3808
3655	3538	3574	3588	3802	3593	3330	3678	3663	3735	3615	3687	3669	3583	3703	3729	3657	3568	3649	3550	3463	3532	3575	3664	3588	3546	3592	3570	3448	3503	3504	3554	3601	3635	3598	3670	3587	3589	3577	3584	3609	3519	3420	3542	3663	3553	3632	3672	3628	3533
3295	3460	3414	3777	3865	3626	3403	3444	3682	3576	3482	3616	3533	3574	3646	3569	3800	3645	3606	3615	3567	3507	3569	3620	3545	3490	3523	3607	3517	3583	3343	3388	3464	3493	3472	3426	3413	3391	3495	3333	3391	3290	3462	3215	3371	3539	3454	3387	3448	3531
3249	3294	3353	3541	3640	3637	3331	3437	3546	3587	3431	3484	3532	3400	3392	3613	3554	3475	3529	3464	3533	3623	3669	3631	3455	3569	3490	3584	3625	3517	3559	3518	3447	3456	3490	3387	3633	3556	3526	3553	3503	3580	3469	3533	3610	3565	3577	3556	3637	3551
3352	3295	3330	3626	3671	3472	3302	3331	3603	3410	3442	3474	3449	3383	3544	3555	3529	3349	3441	3498	3639	3489	3598	3558	3542	3411	3473	3608	3548	3609	3526	3549	3529	3599	3519	3625	3592	3575	3601	3507	3641	3703	3699	3570	3671	3588	3690	3657	3670	3665
3435	3352	3326	3591	3696	3475	3289	3380	3509	3394	3426	3506	3558	3453	3451	3531	3493	3357	3551	3549	3478	3472	3453	3633	3465	3496	3519	3438	3484	3510	3653	3564	3515	3503	3559	3446	3610	3381	3360	3556	3489	3528	3416	3603	3593	3533	3539	3583	3560	3480
3444	3406	3582	3663	3610	3430	3384	3281	3376	3404	3323	3436	3546	3338	3418	3450	3509	3457	3511	3489	3511	3467	3426	3452	3535	3523	3407	3469	3541	3561	3537	3452	3306	3511	3458	3469	3347	3295	3394	3268	3296	3423	3323	3447	3436	3464	3537	3543	3386	3425
3524	3566	3581	3694	3435	3509	3372	3382	3292	3407	3310	3565	3377	3428	3344	3395	3451	3445	3531	3477	3487	3502	3468	3360	3491	3470	3497	3438	3576	3408	3576	3393	3357	3318	3416	3378	3437	3355	3445	3345	3420	3427	3274	3369	3425	3491	3571	3512	3522	3448
3660	3603	3686	3615	3487	3483	3522	3501	3498	3489	3545	3561	3610	3379	3376	3423	3455	3492	3383	3409	3356	3417	3493	3319	3320	3478	3397	3410	3352	3548	3502	3434	3305	3377	3506	3448	3448	3532	3424	3512	3487	3408	3456	3371	3433	3410	3575	3567	3536	3405
3816	3690	3601	3511	3442	3335	3376	3380	3584	3537	3629	3563	3476	3604	3553	3577	3616	3506	3635	3464	3506	3453	3381	3389	3456	3451	3380	3278	3313	3335	3333	3310	3351	3240	3339	3403	3442	3378	3431	3365	3247	3338	3300	3269	3266	3428	3356	3271	3408	3343
3675	3522	3451	3343	3453	3288	3263	3492	3519	3544	3521	3540	3578	3628	3610	3672	3660	3534	3530	3448	3484	3525	3457	3321	3233	3413	3351	3359	3276	3277	3430	3420	3337	3306	3289	3331	3311	3325	3325	3206	3344	3221	3324	3338	3261	3263	3424	3342	3378	3353
3515	3492	3319	3455	3403	3385	3376	3372	3477	3534	3528	3646	3574	3581	3576	3544	3629	3627	3528	3486	3684	3464	3457	3464	3373	3454	3357	3323	3268	3399	3437	3333	3326	3375	3292	3284	3352	3418	3353	3330	3300	3314	3383	3359	3438	3498	3481	3453	3489	3327
3296	3518	3463	3362	3395	3441	3418	3355	3546	3618	3601	3527	3670	3469	3458	3471	3575	3477	3627	3496	3396	3534	3478	3470	3435	3340	3332	3389	3417	3425	3338	3398	3319	3415	3501	3461	3399	3339	3448	3450	3478	3462	3486	3451	3461	3501	3606	3401	3488	3448
3454	3445	3320	3474	3395	3305	3418	3338	3443	3528	3560	3488	3673	3545	3521	3566	3482	3513	3633	3591	3560	3591	3581	3451	3459	3399	3452	3370	3476	3491	3422	3508	3558	3306	3492	3325	3468	3454	3379	3293	3363	3301	3551	3398	3437	3527	3536	3460	3501	3391
3560	3403	3301	3496	3392	3399	3357	3301	3460	3400	3566	3566	3583	3610	3513	3497	3488	3536	3605	3481	3527	3482	3375	3445	3452	3421	3424	3438	3459	3347	3586	3494	3566	3491	3423	3486	3481	3349	3451	3475	3336	3372	3417	3364	3505	3465	3479	3560	3603	3453
3453	3314	3318	3430	3494	3515	3616	3357	3458	3453	3594	3567	3498	3542	3437	3498	3349	3447	3416	3328	3456	3355	3447	3374	3401	3462	3436	3390	3502	3535	3609	3551	3459	3502	3642	3531	3685	3506	3441	3444	3490	3514	3416	3692	3544	3641	3692	3640	3548	3504
3544	3511	3353	3314	3425	3350	3423	3497	3470	3415	3379	3443	3435	3512	3582	3577	3423	3460	3494	3487	3381	3459	3396	3499	3401	3398	3428	3443	3517	3467	3437	3535	3556	3531	3578	3466	3473	3466	3438	3394	3622	3547	3426	3596	3596	3637	3596	3480	3630	3503
3600	3520	3349	3257	3161	3375	3418	3581	3535	3633	3481	3498	3534	3516	3400	3577	3390	3434	3591	3533	3325	3353	3335	3344	3337	3429	3307	3479	3463	3485	3407	3453	3398	3473	3567	3453	3458	3498	3555	3454	3312	3497	3481	3499	3538	3640	3572	3529	3598	3519
3557	3449	3264	3337	3295	3362	3582	3562	3695	3506	3578	3661	3578	3541	3566	3444	3352	3316	3492	3364	3300	3474	3369	3455	3409	3378	3476	3430	3347	3511	3565	3529	3463	3448	3534	3440	3465	3477	3487	3475	3531	3486	3542	3501	3497	3522	3452	3524	3541	3474
3552	3405	3385	3357	3196	3317	3537	3667	3722	3658	3710	3675	3613	3466	3463	3432	3426	3408	3380	3406	3381	3461	3385	3504	3464	3352	3443	3377	3426	3410	3402	3480	3533	3375	3464	3438	3482	3571	3555	3527	3522	3511	3587	3558	3613	3487	3536	3523	3509	3511
3521	3541	3388	3484	3504	3454	3447	3545	3649	3697	3717	3728	3601	3501	3378	3465	3287	3303	3158	3300	3318	3344	3324	3357	3443	3463	3464	3416	3329	3439	3231	3369	3393	3360	3406	3485	3324	3358	3365	3491	3494	3501	3536	3576	3443	3477	3489	3396	3513	3425
3255	3512	3328	3382	3513	3443	3605	3499	3694	3784	3595	3585	3377	3337	3355	3324	3547	3301	3269	3423	3372	3452	3274	3345	3428	3421	3317	3498	3420	3333	3382	3462	3290	3345	3366	3413	3426	3270	3317	3379	3283	3354	3440	3399	3444	3476	3373	3387	3433	3592
3211	3231	3160	3251	3322	3425	3579	3556	3623	3589	3681	3641	3431	3326	3228	3362	3185	3326	3301	3193	3443	3448	3296	3452	3466	3442	3474	3460	3415	3572	3420	3246	3275	3340	3292	3516	3478	3381	3394	3374	3358	3318	3382	3470	3599	3495	3425	3500	3577	3470
3236	3210	3107	3239	3419	3294	3554	3464	3581	3687	3606	3445	3363	3140	3254	3273	3145	3257	3287	3359	3465	3446	3465	3390	3335	3423	3354	3518	3419	3461	3402	3386	3404	3340	3353	3433	3361	3485	3462	3383	3328	3431	3404	3456	3529	3605	3476	3515	3479	3547
3188	3058	3148	3270	3282	3396	3379	3407	3367	3402	3571	3611	3545	3115	3216	3099	3007	3091	3053	3252	3232	3363	3262	3270	3262	3486	3405	3412	3341	3457	3376	3325	3372	3489	3426	3441	3316	3310	3394	3406	3397	3390	3518	3470	3515	3451	3508	3538	3475	3517
3369	3345	3185	3217	3203	3241	3306	3364	3374	3157	3228	3356	3152	3126	3278	3284	3210	3325	3281	3228	3284	3383	3366	3417	3294	3445	3247	3439	3333	3394	3301	3345	3467	3500	3381	3397	3404	3399	3361	3424	3626	3463	3396	3445	3385	3537	3552	3442	3604	3607
3503	3282	3294	3186	3291	3241	3343	3321	3172	3116	3159	3297	3389	3194	3277	3180	3079	3150	3197	3106	3177	3114	3211	3293	3270	3291	3321	3345	3416	3476	3385	3432	3225	3500	3430	3490	3472	3390	3392	3329	3409	3458	3268	3418	3442	3544	3445	3599	3495	3422
3441	3360	3156	3331	3219	3300	3334	3335	3298	3205	3216	3130	3195	3227	3393	3413	3364	3412	3379	3280	3320	3287	3335	3343	3377	3295	3221	3277	3358	3203	3316	3419	3296	3455	3443	3472	3416	3465	3399	3349	3361	3392	3309	3331	3407	3355	3475	3490	3496	3476
3422	3455	3284	3276	3375	3373	3493	3288	3314	3316	3351	3319	3225	3283	3367	3211	3081	3110	3221	3190	3269	3223	3276	3243	3196	3270	3319	3288	3399	3338	3414	3370	3262	3368	3443	3435	3359	3333	3439	3229	3356	3363	3272	3321	3329	3216	3420	3370	3426	3390
3455	3437	3256	3301	3289	3196	3184	3433	3435	3342	3203	3302	3042	3184	3294	3385	3296	3396	3319	3491	3448	3466	3304	3396	3293	3214	3313	3379	3399	3483	3447	3195	3290	3342	3406	3398	3611	3405	3398	3362	3295	3255	3325	3251	3243	3385	3208	3269	3408	3305
3411	3295	3276	3347	3086	3156	3299	3370	3315	3272	3280	3321	3363	3393	3374	3362	3287	3240	3235	3213	3339	3322	3291	3482	3371	3430	3300	3283	3338	3352	3344	3308	3277	3347	3334	3482	3288	3408	3488	3424	3289	3412	3303	3282	3409	3351	3249	3339	3331	3359
3453	3379	3289	3145	3115	3278	3211	3178	3363	3390	3376	3197	3324	3273	3381	3386	3277	3153	3324	3344	3289	3324	3311	3304	3368	3311	3251	3270	3475	3493	3299	3353	3235	3348	3389	3390	3431	3397	3245	3291	3379	3366	3318	3331	3386	3397	3173	3287	3223	3217
3534	3518	3321	3322	3225	3035	3000	3240	3327	3275	3162	3127	3194	3368	3393	3359	3303	3288	3432	3312	3376	3254	3375	3457	3575	3496	3384	3233	3358	3455	3416	3432	3410	3385	3442	3444	3380	3427	3274	3312	3388	3310	3403	3326	3283	3316	3280	3308	3313	3234
3346	3487	3484	3329	3157	3241	3164	3185	3146	3246	3300	3301	3185	3261	3328	3270	3192	3233	3346	3303	3328	3261	3347	3436	3266	3555	3466	3438	3452	3371	3323	3457	3427	3338	3394	3521	3453	3351	3388	3294	3258	3372	3361	3235	3433	3193	3261	3384	3201	3233
3367	3400	3241	3401	3335	3213	3014	3172	3193	3288	3324	3105	3130	3147	3232	3328	3184	3318	3308	3280	3377	3422	3346	3284	3351	3317	3328	3326	3373	3451	3427	3406	3367	3409	3382	3408	3454	3302	3393	3251	3228	3261	3297	3403	3212	3233	3281	3390	3256	3374
3275	3403	3311	3506	3302	3134	3299	3267	3333	3222	3300	3247	3179	3267	3297	3329	3347	3298	3244	3348	3345	3355	3372	3350	3388	3372	3310	3358	3308	3409	3413	3437	3468	3342	3346	3367	3373	3337	3327	3179	3286	3253	3321	3321	3245	3309	3196	3342	3205	3375
3256	3249	3331	3261	3257	3286	3240	3141	3159	3229	3386	3440	3358	3252	3268	3147	3169	3165	3222	3230	3198	3200	3347	3416	3329	3413	3377	3328	3392	3394	3311	3426	3337	3429	3321	3293	3248	3268	3274	3123	3104	3220	3324	3165	3316	3216	3200	3280	3250	3219
3348	3331	3215	3471	3335	3227	3066	3100	3265	3368	3505	3266	3167	3165	3161	3063	3084	3064	3140	3173	3243	3155	3097	3220	3198	3349	3384	3384	3337	3316	3334	3322	3317	3232	3475	3262	3308	3298	3185	3431	3309	3260	3348	3163	3116	3202	3264	3203	3240	3277
3345	3319	3462	3461	3214	3183	3172	3226	3391	3162	3228	3335	3225	3299	3272	3496	3430	3409	3541	3462	3481	3395	3346	3179	3290	3257	3245	3254	3142	3183	3287	3450	3273	3381	3360	3359	3370	3346	3120	3288	3327	3274	3161	3359	3199	3181	3267	3290	3263	3373
3310	3343	3400	3253	3337	3554	3245	3080	3042	3188	3388	3405	3499	3428	3356	3496	3540	3328	3400	3417	3463	3462	3480	3493	3454	3459	3460	3234	3195	3165	3187	3217	3230	3369	3270	3174	3352	3382	3290	3276	3222	3294	3204	3189	3163	3185	3166	3255	3233	3273
3229	3224	3232	3422	3638	3249	2956	3018	3034	3258	3522	3433	3248	3168	3183	3179	3243	3183	3262	3175	3147	3155	3165	3107	3229	3313	3486	3535	3233	3283	3087	3206	3214	3116	3207	3384	3165	3246	3337	3279	3298	3295	3322	3331	3234	3205	3164	3298	3307	3340
3280	3149	3363	3489	3287	3171	3140	3165	3201	3187	3201	3222	3150	3281	3147	3276	3321	3295	3392	3405	3374	3394	3150	3177	3077	3144	3142	3300	3399	3438	3372	3378	3145	3154	3163	3307	3370	3306	3345	3316	3264	3145	3292	3299	3225	3173	3212	3273	3326	3308
3273	3327	3389	3264	3255	3234	3316	3274	3132	3241	3367	3471	3364	3147	3259	3390	3495	3511	3526	3680	3728	3777	3587	3564	3328	3330	3188	3159	3276	3317	3295	3333	3241	3326	3230	3175	3368	3498	3359	3373	3282	3301	3345	3249	3260	3171	3319	3251	3279	3382
3276	3275	3291	3138	3360	3365	3116	3167	3144	3317	3471	3430	3355	3242	3328	3438	3392	3446	3306	3362	3518	3501	3665	3647	3762	3718	3508	3281	3171	3198	3329	3394	3276	3369	3407	3160	3111	3467	3366	3338	3281	3384	3249	3142	3390	3242	3143	3212	3168	3363
3317	3276	3158	3524	3476	3181	2965	3147	3057	3260	3385	3334	3445	3240	3259	3389	3270	3280	3070	3111	3110	3139	3190	3126	3361	3463	3634	3549	3602	3195	3190	3413	3255	3401	3353	3308	3104	3040	3445	3312	3210	3318	3310	3235	3443	3436	3152	3172	3114	3235
3141	3014	3415	3482	3233	3055	3137	3151	3102	3202	3409	3616	3560	3379	3287	3176	3170	3235	2961	3047	3080	3099	3133	3001	3085	3089	3440	3441	3550	3503	3259	3249	3411	3214	3227	3211	3208	2981	3275	3325	3200	3232	3375	3236	3323	3402	3198	3211	3204	3278
3038	3243	3455	3422	3283	3231	3218	3226	3218	3473	3621	3742	3409	3106	3180	3082	3146	3178	3052	3163	3128	3453	3204	3198	3032	3068	3104	3104	3262	3408	3330	3286	3234	3179	3295	3294	3419	3309	3145	3297	3358	3236	3138	3194	3091	3259	3171	3095	3215	3103
3046	3307	3404	3290	3305	3283	3233	3205	3227	3651	3516	3441	3078	2945	3018	3255	3361	3429	3356	3363	3519	3412	3427	3267	3307	3353	3202	3024	3226	3131	3297	3370	3195	3200	3277	3248	3257	3282	3084	3068	3240	3229	3200	3186	3201	3115	3314	3140	3239	3229
3303	3363	3270	3138	3301	3360	3119	3117	3247	3373	3315	3086	2892	3041	3352	3827	4060	3857	3915	3697	3813	3716	3555	3448	3417	3355	3209	3023	3128	3048	3261	3324	3281	3181	3252	3249	3122	3416	3255	2865	3277	3306	3104	3176	3160	3267	3142	3308	3148	3361
3321	3355	3210	3258	3426	3289	3058	3113	3289	3170	3022	2980	3292	3623	3995	4239	4368	4016	3964	3907	3721	3756	3635	3363	3356	3390	3326	3417	3203	3083	3035	3256	3404	3326	3242	3160	3151	3238	3355	3014	3129	3225	3203	3187	3261	3130	3177	3463	3207	3361
3361	3204	3048	3418	3489	3159	3218	3339	3299	3199	3286	3469	3955	4009	4348	4440	4164	3865	3748	3617	3591	3694	3493	3495	3519	3401	3281	3475	3298	3244	3020	3027	3150	3341	3171	3121	3295	3129	3362	3173	3023	3184	3055	3157	3224	3333	3107	3288	3245	3244
3289	3130	3231	3542	3293	3117	3185	3177	3230	3307	3637	4035	4134	4214	4221	3801	3720	3350	3041	3012	3136	3334	3448	3445	3390	3476	3393	3192	3218	3176	3054	3050	3115	3160	3208	3091	3146	3149	3295	3191	3085	3099	3256	3134	3239	3161	3110	3244	3365	3149
3222	3135	3418	3453	3183	2910	2982	2978	3042	3251	3798	4150	3837	3637	3519	3028	2765	2507	2448	2634	2587	2895	3063	3112	3364	3412	3341	3295	3308	3149	3137	3122	3020	3056	3235	3242	3086	3110	3276	3376	3202	3222	3224	3090	3170	3376	3300	3250	3349	3191
3009	3166	3366	3325	3058	2996	2884	2937	3053	3482	3935	3990	3598	3158	2765	2507	2261	2138	2053	2179	2370	2586	2735	2876	3084	3354	3322	3419	3340	3314	3172	3156	3060	3041	3159	3184	3099	3088	3087	3435	3198	3173	3268	3278	3223	3277	3315	3054	3223	3238
2891	3142	3532	3288	3020	3024	3096	3332	3428	3976	4190	4033	3474	2967	2652	2437	2196	2147	2086	2159	2350	2251	2443	2683	2943	3114	3415	3370	3302	3218	3277	3194	3083	3052	3076	3072	3119	3147	3274	3386	3330	3226	3269	3305	3112	3222	3295	3163	3240	3094
3089	3378	3667	3428	3210	3223	3438	3684	3858	4422	4445	4036	3363	2885	2605	2457	2341	2360	2379	2459	2268	2253	2249	2401	2759	3111	3435	3493	3355	3310	3254	3166	2959	3007	3122	3221	3113	3114	3134	3328	3240	3306	3299	3065	3045	3179	3246	3207	3242	3180
3375	3648	3694	3274	3188	3121	3325	3729	3900	4265	4163	3640	3017	2627	2461	2341	2582	2664	2853	2763	2585	2303	2162	2310	2666	2939	3118	3424	3266	3320	3166	3134	3088	2986	3216	3228	3209	2964	3121	3240	3289	3201	3234	3136	3099	3234	3247	3256	3199	3294
3499	3575	3639	3206	2953	2957	3218	3376	3759	3659	3510	2948	2482	2179	2156	2385	2631	2783	3066	3028	2826	2506	2087	2172	2492	2884	3201	3388	3457	3329	3217	3220	3046	3022	3207	3334	3171	3104	3022	3234	3188	3190	3215	3185	3081	3174	3264	3219	3203	3129
3445	3203	3236	2919	2723	2988	3035	3241	3356	3304	2947	2488	2239	2122	2323	2615	2831	2838	2881	2914	2831	2619	2238	2065	2257	2627	3001	3536	3513	3377	3153	3074	2929	2964	3177	3345	3146	2949	3047	3128	3144	3253	3152	3386	3113	3227	3232	3235	3231	3210
3193	2988	2951	2909	2844	2976	3093	3310	3197	3003	2756	2608	2268	2177	2295	2634	2972	3137	2913	2802	2663	2370	2181	2024	2144	2657	3095	3537	3544	3393	3202	3038	2936	2892	3157	3342	3266	2931	3104	3114	3056	3147	3178	3189	3132	3224	3193	3133	3272	3193
3172	2858	3025	2841	2652	2843	3003	3246	3172	2972	2732	2659	2318	2061	1942	2208	2715	3091	2947	2540	2502	2303	2103	1998	2154	2593	3066	3536	3366	3398	3252	3055	2854	2979	3186	3403	3096	2925	3089	2983	3050	3057	3050	3197	3110	3175	3174	3165	3340	3245
2973	2787	3073	2916	2631	2809	3328	3459	3174	3112	3080	2997	2622	2478	1966	1924	2316	2893	2734	2371	2188	2116	2068	2001	2321	2807	3229	3537	3395	3116	3059	3066	2928	2829	3266	3352	3127	3046	3098	3056	2991	3155	3097	3096	3117	3181	3268	3260	3233	3287
2693	2611	2993	2850	2700	3205	3797	3917	3557	3381	3546	3681	3519	3192	2570	1919	2126	2479	2438	2075	1812	2040	2143	2181	2536	3182	3430	3559	3348	3005	3159	3033	2913	2900	3232	3201	2935	3081	3215	3073	2990	3175	3035	3091	3118	3266	3065	3185	3148	3219
2726	2629	3043	3046	2872	3526	3965	4011	3558	3594	3836	3859	3955	3799	3143	2385	2180	2219	2096	1727	1856	2202	2405	2476	2871	3388	3728	3618	3181	3063	2928	2974	3021	3009	3322	3180	2996	3108	3298	3007	3103	2991	3016	3100	3130	3253	3187	3115	3047	3242
2671	2831	3193	3245	2993	3479	3709	3482	3424	3653	3823	3946	3764	3901	3370	2589	2289	2200	2000	1747	2158	2521	2666	2899	3172	3529	3691	3505	2871	2897	2877	3017	2974	3237	3332	3028	2971	3175	3279	3008	3148	3078	3034	3120	3196	3316	3066	3080	3070	3210
2733	2846	3149	3102	3012	3152	3193	3129	3276	3538	3638	3436	3446	3622	3280	2942	2427	2348	2131	2148	2544	3367	3378	3449	3514	3674	3632	3108	2727	2704	2925	3004	3166	3230	3211	3127	2925	3343	3269	3061	3178	3057	3056	3144	3076	3184	2963	3098	2988	3281
2598	2734	3072	2947	2881	3145	3009	2886	3003	3284	3436	3266	3431	3575	3667	3153	2978	2810	2745	2828	3402	3994	4054	3808	3715	3667	3323	2808	2611	2728	2869	3138	3099	3187	3053	2871	3125	3352	3064	3189	3234	3068	3021	3026	3219	2968	3012	3147	3048	3177
2542	2830	2963	2860	2789	3190	3196	3065	3067	3109	3109	3110	3272	3783	3753	3649	3260	3288	3131	3238	3796	4287	4190	3707	3479	3269	2853	2666	2633	2897	2919	3011	3173	3090	2926	2928	3237	3213	2955	3177	3170	3024	3008	3111	3219	2929	2975	3013	3160	3194
2916	2959	3229	2928	2759	3228	3469	3388	3024	3080	3066	3203	3553	3859	3916	3416	3287	3521	3390	3294	3605	4031	3829	3479	3016	2867	2689	2654	2951	2990	3068	3049	3163	2916	2941	3222	3396	2939	3031	3245	3163	3050	3075	3086	3133	2946	3010	3136	3347	3085
3446	3119	3175	2922	2810	3338	3696	3631	3288	3169	3271	3373	3630	3832	3512	3144	3050	3175	3122	2820	2943	3385	3152	2801	2646	2706	2729	2987	2968	3103	3131	3097	3054	2897	3032	3280	3172	2959	3194	3325	3211	3044	3193	3138	3122	3064	3008	3251	3336	3132
3526	2947	2965	2860	2797	3166	3551	3508	3443	3411	3272	3346	3568	3594	3221	2706	2728	2948	2875	2510	2675	2837	2835	2723	2945	2947	3133	3213	3179	3110	3004	2945	2899	3023	3307	3332	3000	3009	3110	3050	3032	3069	3184	3293	3097	3057	2990	3223	3367	3155
2896	2852	2566	2625	2795	2874	3164	3190	3255	3266	3186	2995	3027	3165	2914	2730	2820	3080	2753	2578	2696	2944	2972	2961	3133	3313	3246	3164	3143	2958	3043	2983	2912	3216	3297	3133	2877	3105	3070	2954	3165	3224	3196	3153	3118	3153	2999	3282	3327	3269
2558	2677	2702	2716	2834	2886	2875	2899	3057	3061	3101	2945	2799	2726	2691	2671	2776	2895	2866	2701	2942	3171	3192	3121	3119	3282	3221	3086	3071	3058	3044	2949	3203	3314	3174	3014	3095	3175	2980	2945	3196	3176	3292	3230	3225	3025	3116	3444	3340	3234
2639	2710	2866	2867	2834	2767	2793	2761	2912	3171	3058	3086	2887	2851	2607	2615	2484	2749	2785	2821	3100	3199	3193	2988	3158	2977	3111	3098	3111	2893	2949	3002	3113	3082	3133	3088	3313	3122	2967	3182	3140	3095	3246	3175	3198	3035	3367	3274	3369	3127
2699	2774	2846	2891	2846	2807	2766	2838	2812	2876	3057	3127	3145	3212	2957	2862	2682	2965	3163	3060	3296	3227	2941	2851	2985	3076	3096	3022	3076	3084	3105	3227	3114	2919	3115	3398	3116	3033	3124	3120	3060	3180	3179	3264	2997	3050	3345	3284	3363	3129
2916	3175	3004	3102	3044	3014	2826	2889	3012	3092	3000	2844	2996	3149	3202	3335	3463	3625	3571	3460	3311	3107	2967	2950	3075	3051	2996	3130	3193	3172	3215	3080	2941	2982	3322	3284	3008	3049	3149	3139	3020	2958	3323	3252	3064	3035	3027	3262	3289	3216
3367	3544	3647	3325	3400	3294	3239	3233	3272	3414	3219	3053	2852	3059	3105	3231	3420	3594	3260	3277	3017	2952	2990	3022	2941	2989	3075	3117	3330	3240	3072	2903	3041	3247	3245	3057	2895	3169	3089	3204	3010	3102	3248	3111	3143	2774	3119	3266	3446	3262
3620	3452	3473	3385	3414	3386	3369	3523	3481	3409	3332	3583	3422	3436	3205	3308	3156	3110	2970	2922	2813	2962	2901	2971	3132	3133	3170	3177	3069	3046	3104	3060	3217	3093	3036	3158	3105	2982	3107	3134	3080	3074	3156	3188	2887	2869	3022	3187	3316	3185
3459	3284	3103	3096	3296	3240	3303	3474	3381	3316	3285	3321	3417	3421	3469	3299	3273	3158	3220	3157	3103	3192	3251	3092	3066	3090	2942	3022	2994	3152	3287	3277	3055	2801	3069	3168	3243	3047	3089	3212	2975	2950	3179	3169	3009	2910	3004	3058	3293	3385
3061	3078	3009	3078	3163	3166	3211	3080	3156	3284	3101	3178	3100	3125	3139	3044	3220	3234	3244	3441	3114	3257	3127	2986	2885	2950	3009	3007	3303	3309	3153	2976	3004	3085	3172	3136	3042	3171	3163	3178	2932	3072	3140	2985	3046	2945	2923	3161	3231	3256
3029	2994	3106	3179	3182	3084	3108	3059	3108	3225	3179	3313	3275	2994	3062	3098	3163	3187	3163	3050	3048	2937	2968	3140	3002	3140	3058	3136	2959	3069	3101	3068	3160	3225	3074	3179	3327	3220	3152	3007	2952	3081	3007	3076	2984	2878	3099	3019	3259	3290
3019	3137	3123	3296	3293	3190	3151	3096	3185	3312	3366	3276	3227	3342	3341	3459	3346	3456	3326	3204	3126	3220	3246	3222	3012	3063	3063	2931	3115	3078	3165	3233	3240	3079	2985	3189	3279	2995	3061	3178	3186	2994	3018	3050	2955	3062	2939	3032	3167	3291
3196	3216	3114	2982	3156	3224	3153	3154	3215	3328	3248	3236	3381	3297	3309	3278	3156	3147	3240	3108	3176	3248	3251	3088	3156	3015	3085	3272	3136	3162	3196	3077	3093	3066	3260	3225	3156	3154	3073	3093	3088	3115	3101	2982	3134	2948	2927	3033	3043	3223
3070	3133	2948	2885	3042	3088	3149	3161	3177	3283	3209	3124	3277	3177	3078	3094	3203	3119	3236	3204	3156	3292	3294	3144	3087	3038	3035	3129	2988	3107	3142	3051	3237	3179	2941	3195	3248	3264	2973	3086	3137	3053	2851	3129	2997	2977	3021	2881	3070	3041
3006	3014	2876	2890	3019	3114	3132	3061	3122	3194	3211	3113	3182	3070	3280	3278	3258	3350	3305	3181	3180	3314	3315	3209	3107	3040	3125	3220	3127	3181	3103	3020	3054	3125	3083	3140	3176	3177	3146	3117	3150	2923	3135	2794	2936	3054	3012	3072	3106	3009
3161	2970	3080	2947	3060	3234	3159	3107	3098	3114	2978	3143	3255	3416	3441	3506	3540	3505	3559	3306	3215	3224	3294	3311	3099	3020	3102	3155	3080	3114	2907	2993	3151	3159	3096	3018	3105	3203	3129	3062	3019	3196	2977	3045	3096	2989	2967	3051	3086	3070
3002	3040	3111	3029	3001	3173	3096	3076	3259	3196	3019	3112	3215	3323	3470	3333	3547	3304	3285	3499	3263	3066	3243	3205	3129	3066	3063	3119	3116	3168	3113	3096	3107	3051	3080	3132	3167	3203	3116	3183	3105	2964	3077	3036	2976	3196	3037	3046	3021	3103
3002	3021	3050	2929	2913	2864	3026	3005	3008	2946	3076	3158	3435	3479	3358	3024	3061	3070	3198	3438	3424	3438	3297	3335	3200	3184	3185	3227	3097	3159	3030	3007	3125	3083	2990	3073	3153	3110	3244	3118	3131	3124	3092	3014	3052	3063	2942	2969	2971	3038
3130	3226	3199	3039	2923	2915	2953	2995	2937	3056	3003	3040	3251	3233	3046	2728	2775	2941	3002	3238	3227	3391	3384	3229	3256	3043	3025	3200	3127	3215	3117	3253	3090	3093	3073	3189	3192	3202	3163	3149	3083	3088	3173	3091	3006	3075	3082	2949	2955	3004
2938	2969	3168	3161	2967	2944	3035	2979	2963	3011	3192	3259	3255	3119	2903	2733	2769	2634	2691	2856	3083	3268	3190	3278	3276	3329	3151	3189	3148	3208	3109	3118	3119	3013	3115	3099	3213	3226	3214	3125	3109	3162	3134	3066	3053	3086	2970	3014	2891	3025
2898	3143	3140	3032	2855	2994	2960	3097	3164	3172	3124	3202	3282	2963	2768	2739	2766	2773	2760	2922	3147	3286	3385	3256	3193	3153	3122	3163	3231	3205	3331	3058	3049	3079	3070	3119	3131	3348	3153	3093	3033	3143	3149	3132	3076	3042	3029	3024	2953	3046
2926	3073	3037	2969	2860	2996	2885	3028	2983	3049	3069	3143	3260	3018	2874	2684	2548	2536	2690	2992	3202	3314	3322	3264	3128	3258	3073	3152	3168	3072	3146	3198	3060	3074	3052	3015	3097	3134	3178	3135	3066	3081	3051	3011	3099	3094	3013	2923	2988	2984
3072	3132	3109	3152	2914	2999	2937	2935	3030	3069	2914	2968	3113	3191	3040	2908	2752	2749	3105	3278	3499	3241	3197	3206	3091	3099	3210	3127	3259	3274	3173	3087	3089	3157	3073	3102	3109	3171	3107	3146	3027	3128	3228	3229	3082	3076	2956	2970	2904	2992
3138	3183	3033	3090	2964	3056	2964	3065	3213	3167	2972	3023	3077	3278	3265	3174	3084	3128	3284	3442	3292	3150	3185	3171	3203	3187	3128	3243	3219	3205	3197	3147	3173	3172	3037	3060	3082	3143	3121	3241	3108	2999	3119	3162	3139	3041	3038	3088	3047	3077
3169	3112	2892	3030	3054	3067	3039	3023	3223	3290	3110	3020	2980	3029	3271	3341	3336	3250	3347	3282	3416	3223	3196	3155	2982	3076	3125	3163	3217	3280	3237	3094	3048	3188	3139	3113	3206	3083	3168	3099	3133	3151	3087	3140	3207	3096	3062	3105	3021	2982
3117	3125	2971	3183	3059	3005	2967	3117	3208	3065	3031	2992	2972	2933	3066	3084	3177	3073	3139	3155	3328	3216	3251	3190	3114	3114	3138	3227	3120	3276	3168	3111	3093	3139	3174	3066	3186	3138	3169	3170	3113	3162	3105	3100	3226	3134	3122	3105	3071	3126
3148	3207	3167	3132	3032	3017	3019	2979	3064	3032	2930	2936	3063	2899	2980	3047	3007	3037	2974	3185	3409	3353	3163	3034	3124	3225	3212	3096	3245	3082	3258	3104	3109	3116	3042	3129	3142	3189	3189	3133	3030	3087	3111	3212	3139	3248	3144	3108	3048	3034
3025	3044	3047	3154	3147	3002	3131	3205	3202	3132	3261	3133	3090	3122	3024	3029	2966	2849	3003	3078	3193	3121	3133	3076	3161	3108	3177	3096	3209	3144	3162	3146	3081	3068	3063	3075	3091	3244	3148	3102	3062	3052	3186	3209	3149	3053	3210	3028	3098	3040
3105	3142	3155	2985	3019	3135	3245	3095	3342	3230	3153	3102	3139	3128	3105	3100	2953	2993	2931	3075	3193	3101	3014	3048	2986	3127	3043	3221	3159	3099	3136	3118	2989	3076	3165	3082	3121	3114	3084	3148	3000	3107	3133	3274	3155	3214	3160	3088	3164	3093
3133	3059	3141	3064	3023	2983	2987	3106	3127	3132	3148	3021	3015	3083	3029	3021	3056	2963	2914	3066	3079	3198	2971	3055	3101	3079	3032	3119	3101	3157	3126	3212	3037	3022	3098	2991	3107	3124	3085	2970	2965	3013	3197	3049	3117	3176	3160	3092	3105	3048
3054	3066	3004	3009	2857	2944	2877	2971	3072	3094	3100	2895	2853	2846	2814	2846	2922	2864	2885	2928	2936	3097	2941	3064	3023	2993	3113	3062	3167	3117	3143	3053	3030	3123	3073	3142	2961	3044	2894	3044	3083	3013	3184	3122	3182	3096	3137	3025	3087	3196
2961	3002	3044	3135	3083	3047	3079	3066	3086	3089	3085	2856	3035	3046	2975	3131	2974	2879	2874	2910	2985	3035	2961	2987	3045	2975	2955	2994	3053	3090	3159	3139	2959	3056	3107	3225	3006	3079	3033	3002	3008	2997	3109	3159	3081	3021	3113	3210	3119	3192
2972	2895	3085	3190	3082	3227	3268	3299	3410	3359	3449	3189	3318	3269	3154	3291	3151	2946	2811	3047	3002	2954	2988	2872	3107	3087	3036	3026	2991	2951	3048	3140	3039	3048	3161	3056	3100	3104	3002	2939	3061	2926	3143	3089	3005	3110	3081	3125	3186	3156
3017	3174	3242	3159	3229	3273	3459	3447	3494	3500	3576	3439	3498	3488	3275	3324	3196	3161	3110	3028	2957	2908	2866	2957	2952	2925	2994	3015	2999	3126	2992	3059	2996	2991	3168	3092	3042	2982	3063	3053	2998	3008	3004	3098	3112	3073	3036	3256	3135	3177
3192	3287	3280	3184	3096	3203	3252	3181	3269	3344	3328	3358	3222	3213	3119	3120	3174	3227	3149	3229	3091	3178	2878	2871	2954	2943	2997	2988	2915	2976	3009	3031	2884	2991	3157	3088	2995	3000	3016	3012	3012	3028	3027	3090	3090	2971	3055	3087	3135	3169
3095	3014	3053	3116	2991	2680	2840	2869	2851	2951	2758	2790	2793	2887	2817	2968	2894	3024	2917	3173	3302	3026	2931	2823	2966	2949	2968	2924	2871	2917	3023	3088	3079	2980	2970	3155	3061	2939	2915	2960	2940	2990	3067	3049	3010	2904	3120	2997	3066	3090
2902	2829	2741	2816	2710	2678	2773	2636	2687	2807	2708	2673	2741	2860	2865	2853	2846	2750	2765	2921	3223	3042	2825	2878	2949	3011	2995	2840	2884	2850	2977	2924	2965	2991	3079	3094	2978	2990	2957	2977	3063	2955	3040	2987	3004	2884	2945	3114	3021	3142
2891	2668	2695	2873	2703	2525	2499	2737	2772	2557	2690	2617	2745	2690	2742	2768	2782	2805	2667	2656	3005	3055	3007	2819	2903	2953	2883	2859	2911	2946	3067	2916	2996	2990	2970	3021	3001	2948	2867	2892	2945	2859	2958	2897	3009	2888	2956	3086	3093	3159
2801	2617	2687	2854	2437	2465	2493	2739	2675	2531	2619	2680	2640	2701	2664	2586	2713	2790	2774	2746	2899	3112	3018	2815	2885	3023	2969	2965	2988	2964	2872	2919	2985	2928	3028	3082	3012	2994	2955	2957	2912	3002	3022	2986	2869	2870	3017	3078	3187	3085
2731	2615	2720	2674	2403	2510	2970	2945	2840	2858	2781	2890	3092	3176	3015	2734	2778	2806	2740	2770	2950	3175	3031	3009	2967	3158	2985	2919	2784	2949	2917	2808	3022	2930	3060	3102	3068	3066	2964	3015	2954	2986	3004	2997	2794	2786	3083	3082	3123	3045
2534	2508	2632	2528	2599	2976	3343	3241	3141	3111	3093	3258	3509	3744	3456	3082	2841	3015	2808	2676	2726	3165	3168	3004	3023	3070	2997	2883	2981	3033	2933	2922	2978	3076	3103	3048	3076	2982	2965	2934	2935	3006	2981	3030	2817	2873	2996	3162	3174	2944
2633	2565	2884	2631	2657	2992	3367	3269	3194	3120	3172	3089	3300	3745	3498	3242	3042	3078	2823	2593	2887	3264	3123	2900	3001	3107	3008	2813	2875	2957	3048	2986	2978	2994	3100	3075	2948	2956	3065	2983	2852	2982	2984	2915	2925	2809	3102	3221	3195	2941
2759	2612	2805	2709	2590	2900	3052	2973	2827	3080	3146	3044	3072	3294	3238	2982	2847	2865	2776	2623	2894	3155	3200	2962	2949	3106	3135	2877	2894	3085	3042	2909	2917	3042	3033	2916	3014	2882	2953	3015	2918	2815	3042	2780	2821	2767	3004	3096	3176	3090
2635	2472	2671	2561	2539	2805	2806	2775	2805	3016	2969	2827	2895	2974	3007	2727	2561	2925	2889	2518	2948	3196	3094	2890	2987	3227	3096	2913	2870	2937	3084	2960	3098	3099	3086	2968	3095	2984	2966	3084	2929	2931	2993	2915	2934	2831	3106	3165	3195	3029
2387	2312	2453	2377	2367	2839	2970	2848	2677	2845	2833	2753	2906	3253	3121	2837	2683	2983	2805	2683	2938	3290	3163	3039	3012	3187	3093	2930	3009	3080	3007	3009	3059	3138	3099	3126	3088	3064	3030	3085	3116	2933	3043	2923	2942	2967	2941	3139	3053	3032
2521	2481	2593	2463	2465	2909	3249	3173	2833	2624	2576	2710	2885	3344	3417	2932	2836	2920	2769	2642	2803	3307	3153	3103	3006	3069	3019	2880	2879	3138	3161	3098	3087	3342	3176	3153	3137	2983	3112	3081	3133	3009	2971	3014	2872	2958	3015	3172	3197	2998
2891	2747	2912	2631	2527	3110	3421	3362	3002	2970	2833	2738	3103	3424	3387	2952	2833	2912	2789	2608	2901	3422	3192	2978	3032	3011	3105	2888	3044	3010	3191	3014	3171	3248	3195	3013	3159	3076	3067	3066	3081	2972	2921	2951	3007	2936	3116	3213	3317	3106
2955	2803	2935	2658	2733	3016	3452	3313	3299	3261	3291	3107	3169	3296	3008	2643	2771	2923	2809	2711	2840	3220	3158	3001	2967	2993	3065	3080	3035	3080	3226	3156	3148	3124	3176	3178	3047	3050	3100	3010	2942	2975	3158	3045	2974	3079	3037	3150	3257	3168
2793	2591	2750	2530	2489	2863	3179	3174	3228	3497	3319	3205	3068	2959	2816	2427	2626	2917	2965	2769	3003	3179	3124	2897	2846	3008	3028	2979	2922	3089	3041	2995	3154	3217	3058	3110	3117	3175	3183	3126	3074	3012	3130	3054	2964	2984	3054	3170	3384	3180
2542	2468	2525	2517	2356	2530	2838	2935	2883	3105	2986	2830	2819	2778	2654	2484	2665	2878	2759	2727	2947	2962	3036	2839	2821	2867	2912	2873	3040	3023	3041	2954	2935	3155	3190	3217	3088	3143	3200	3171	2985	3002	3132	3163	2908	2795	3024	3098	3252	3304
2708	2546	2586	2589	2405	2599	2671	2703	2787	2719	2753	2553	2611	2687	2638	2491	2557	2590	2629	2732	3003	2994	2986	2789	2872	2779	2783	2880	3051	3093	3021	2973	3076	3053	3149	3108	3140	3223	3164	3113	2984	2999	3240	3049	3027	2894	2958	3142	3319	3233
2612	2587	2692	2532	2365	2471	2801	2740	2762	2722	2608	2417	2563	2636	2617	2369	2457	2585	2742	2954	2962	2985	2916	2813	2914	2824	2825	2844	3128	2998	3105	2936	2999	3117	3042	3142	3100	3043	3069	2989	2949	3077	3171	3071	2888	2864	3034	3270	3247	3239
2696	2625	2560	2489	2512	2574	2665	2625	2636	2796	2664	2692	2629	2637	2505	2503	2695	2860	3031	3118	3042	3009	2717	2872	2772	2871	2809	2872	3050	3029	2993	2829	2997	3089	3041	3072	3008	3089	3105	3001	2974	3118	3147	2885	2915	2890	3023	3164	3234	3097
2977	2869	2913	2891	2876	2906	2845	2614	2721	2787	2776	2921	2918	3020	2838	2964	3053	3255	3202	3070	2923	2739	2782	2802	2772	2909	2850	2854	2812	2905	2835	2900	2988	2975	3080	3081	3079	2939	3034	3017	2953	2979	3168	2840	2855	2871	2950	3165	3078	3102
3178	3021	3188	3076	3163	3311	3169	3039	3001	3034	3071	3102	3207	3200	3163	3328	3244	3246	3003	2961	2899	2810	2719	2917	2862	2852	2834	2981	2974	2839	2909	2987	2912	3031	3013	3006	2961	3018	2967	2928	2918	2970	2957	2935	2864	2774	2910	2937	2965	2941
3072	3021	3098	2979	3056	3259	3310	3201	3252	3286	3289	3348	3257	3390	3215	3148	3099	3019	2787	2902	2828	2858	2954	2852	2809	2856	2865	2848	2781	2837	2878	2927	3033	3040	3021	2958	3123	2905	2922	2918	3013	2970	2830	2746	2809	2815	2933	2828	2860	2944
2936	2798	2686	2748	2840	2866	2971	3045	3169	3204	3253	3220	3198	3155	3020	3004	2982	2848	2844	2971	2890	3057	3024	3027	2820	2843	2889	2692	2825	2841	2939	2846	3019	2945	2842	3047	2936	2879	2868	2950	2944	2940	2836	2734	2757	2978	2860	2854	2841	2817
2603	2647	2668	2690	2584	2815	2713	2831	2813	2943	3025	3026	2988	3032	2911	2987	3078	2923	3046	3065	2918	3092	3068	2931	2838	2828	2792	2863	2851	2784	2988	2918	2926	2861	2912	2801	2883	2909	2879	2916	2886	2884	2869	2811	2804	2823	2779	2804	2754	2771
2645	2617	2565	2719	2797	2806	2863	2696	2856	3009	2992	3057	2994	2927	3112	3015	3012	3056	2984	3060	2986	2969	3094	2952	2893	2964	2855	2731	2786	2849	2864	2930	2917	2817	2939	2964	2829	2871	2846	2911	2785	2791	2722	2771	2854	2800	2843	2759	2768	2890
2706	2690	2673	2785	2799	2926	3006	2918	2988	3105	3174	3128	2993	3057	3091	3085	2995	3104	3150	3111	3121	3141	3205	3047	2917	2950	2929	2815	2873	2863	3069	2928	2944	3032	2953	2970	2957	3047	2886	3031	2893	2808	2863	2861	2986	2876	2755	2726	2875	2807
2793	2824	2793	2855	2877	2804	2975	2958	3019	3174	3231	3119	3054	3036	3101	3087	3156	2981	3090	3097	3182	3156	3167	3076	3081	2867	2905	2943	2994	3048	2987	3032	3017	2868	2969	3003	3004	3034	2971	2862	2886	2690	2805	2878	2835	2772	2723	2795	2792	2918
2785	2869	2925	2804	2725	2691	2777	2814	2895	2982	2917	2872	2964	2962	2996	3108	3093	2933	3020	3266	3048	3206	3063	2989	2919	2940	2884	2938	3037	3058	2929	2964	3082	2919	3026	3116	2999	2949	2969	3008	2868	2775	2920	3005	2824	2748	2747	2803	2860	2889
2864	2838	2932	2894	2852	2785	2778	2884	2853	2797	2881	2801	2855	2944	3040	3069	3110	3035	3003	3140	3123	3072	2994	2932	2926	2948	2857	2937	3034	2973	3081	3013	3127	3038	2955	3011	2961	2971	2931	2944	3001	2868	2943	2777	2841	2841	2780	2918	3047	2871
2921	2919	3007	2946	2936	2911	2881	2944	2955	2904	2978	2882	2962	2970	2996	3054	3117	3078	3145	3074	3230	3027	3018	2988	3018	2933	2921	2763	3058	2984	2991	3005	2977	3010	3047	2979	3003	2899	2965	2976	2919	2884	2948	2841	2846	2842	2979	2865	2801	2886
2997	2973	2962	2978	2888	2844	2916	2946	2843	2893	2907	2867	2990	3049	3051	2947	3067	2959	2831	3123	3056	2998	3005	3108	3125	3034	2897	2986	2937	3016	3003	3078	3042	3063	2969	3046	2901	2945	2875	3126	2972	2930	2981	2918	2801	3023	2935	2973	2881	2933
2835	2890	2889	2897	2736	2736	2932	2823	2919	2932	2862	2850	2939	2892	2986	2897	2911	2935	2900	3086	2938	2984	3029	2999	2996	2843	2864	2925	2992	2926	3107	3038	3134	3094	3007	3003	3056	2986	3033	3016	2971	2963	2887	2768	2914	2982	3057	2915	2921	2909
2949	2813	2851	2756	2669	2826	2829	2843	2926	2881	2974	2888	2927	2885	2925	2899	2900	2852	2803	3004	2895	2936	2999	2949	2886	2899	2808	2835	3011	3011	3088	3086	3237	3004	3109	2941	2927	3090	3037	2927	2887	2869	2861	2876	2936	2942	2929	2951	2882	3024
2846	2817	2724	2762	2809	2841	3068	3054	3072	3157	3103	3149	3121	2957	2878	2870	2986	2951	3025	3059	2990	2967	3185	3069	2827	2837	2761	2894	2966	2990	3074	3072	3074	3063	2955	2903	3019	3056	2824	2902	2974	2861	2817	3025	2947	2848	2862	2850	2864	2921
2742	2727	2892	2935	3028	3102	3133	3122	2994	2913	3001	3200	3078	3098	2873	2919	2997	2885	3104	3011	2895	2994	2948	2875	2754	2726	2753	2910	2858	2961	3104	2942	3024	2926	2727	2890	3052	2918	2944	2931	3031	2986	2946	2914	2850	2899	2954	2974	2984	3129
2754	2685	2950	3061	2996	2998	2958	2905	2938	2881	2922	3047	2978	3005	2840	2874	2910	2732	2789	2951	2855	2762	2788	2765	2598	2607	2674	2830	2866	2896	2941	2926	3007	2962	2889	2944	2936	2956	2868	2878	2893	2969	2954	2890	2916	2713	2959	2938	2964	3015
2880	2875	2958	2890	2947	2911	2953	2887	2849	2879	2838	3045	2985	2978	2883	2874	2923	2804	2885	2921	2853	2825	2779	2710	2606	2710	2790	2700	2962	2925	2967	2849	2915	2946	2934	2925	3014	2882	2711	2796	2969	2895	2879	2804	2704	2741	2982	3036	2931	2885
2861	2823	2854	2962	2935	2884	2914	2977	3075	3072	2978	2828	3077	2952	3017	2937	2946	2935	2826	2978	3111	2944	2930	2844	2719	2725	2737	2782	2876	2897	2906	2778	2942	2909	2876	2794	2877	2831	2750	2837	2962	2912	2857	2823	2870	2721	2855	3015	2876	2791
2887	2871	2748	2741	2844	2811	2879	3111	3196	3362	3304	3188	3093	3156	2895	3070	3073	3004	3146	3111	3179	3152	3202	2960	2864	2895	2835	2822	2665	2821	2921	2840	2830	3130	2804	2769	2748	2789	2855	2850	2971	3074	2828	3044	2887	2867	2794	2890	2848	2823
2915	2835	2853	2732	2727	2800	2883	2949	3219	3241	3162	3207	3105	3028	2987	3069	3008	2950	3048	3158	3213	3096	3090	3031	3014	2993	2837	2797	2803	2847	2957	3014	3039	3040	2865	2773	2790	2808	2946	2946	2941	3047	2964	2919	2883	3043	2912	2850	2920	2963
3002	2911	2832	2700	2744	2827	2979	2914	2953	3149	3031	3155	3023	3095	3060	3062	2949	2886	2998	3111	3083	2828	3033	3201	2921	2882	2887	2852	2931	2904	2998	3016	2989	2861	2848	2822	2823	2880	2892	2862	2926	2859	2814	2769	2881	3073	2834	2819	3064	3001
2843	2993	3079	2942	2732	2758	2892	2853	2745	2860	2981	3015	2949	3102	3009	3093	2850	2961	3039	3031	2805	2636	2830	2966	2944	2774	2921	2976	2856	3037	3127	3001	2973	3097	2944	2925	2891	2907	2936	2794	2830	2767	2711	2559	2666	2729	2839	2930	3076	3050
2787	2944	3151	2971	2700	2837	2946	2946	2552	2655	2891	2795	2867	3003	3169	3073	2875	2882	2979	3059	2796	2704	2761	2907	2695	2724	2885	2949	2945	3029	3126	2945	2898	3002	2915	2894	3051	2963	2866	2783	2813	2774	2708	2529	2602	2698	2763	2862	3129	3219
2717	3000	3302	3081	2755	2773	2829	2690	2410	2430	2671	2612	2641	2792	3183	3119	2805	2750	2829	2925	2620	2339	2601	2841	2651	2670	3103	3226	2955	2935	3025	2955	2933	2947	3064	2943	2951	2941	2958	2867	2867	2775	2669	2488	2544	2595	2718	2962	3299	3315
2592	3018	3353	3145	2738	2720	2822	2511	2320	2333	2697	2655	2548	2969	3278	3226	2766	2717	2718	2692	2400	2299	2623	2737	2659	2756	2972	3114	2891	2796	2980	3154	3035	3082	2997	2893	3046	3140	3064	2863	2786	2741	2522	2436	2559	2755	2710	2996	3379	3301
2649	3244	3280	3044	2805	2714	2736	2626	2315	2587	2750	2735	2590	2864	3370	3270	2943	2836	2806	2807	2504	2420	2692	2935	2677	2689	3219	3009	2778	2856	2998	3108	3060	2910	2926	2973	2853	3100	3079	2896	2820	2722	2566	2516	2662	2910	2832	2990	3397	3263
2647	3160	3315	2960	2700	2629	2954	2855	2594	2707	2999	2836	2472	2948	3336	3188	2841	2723	2832	2881	2737	2600	2825	2947	2696	2759	3195	3075	2797	2823	3075	3068	2884	2943	2890	2860	2902	3007	3042	2871	2904	3002	2747	2615	2750	2991	2883	3089	3381	3392
2588	3025	3256	2898	2640	2689	3001	2910	2638	2762	3089	2825	2553	2824	3317	3188	2688	2679	2835	3000	2678	2542	2844	2938	2608	2745	3093	3044	2831	2919	2969	2928	2833	2834	2879	2859	2889	3088	3006	2816	2877	2794	2812	2714	2739	2978	2860	2952	3372	3344
2661	3043	3191	2952	2738	2729	2965	2772	2643	2783	2799	2665	2596	2969	3349	3058	2762	2763	2826	2882	2652	2452	2666	2919	2626	2837	3116	3249	2995	2860	3034	3014	2861	2822	2853	2813	2896	3102	2991	2679	2719	2787	2733	2595	2760	2760	2820	2969	3456	3293
2669	3058	3318	3052	2622	2671	2937	2746	2559	2564	2948	2716	2575	2868	3419	3152	2762	2718	2859	2839	2472	2390	2587	2786	2653	2841	3100	3192	2970	2923	2960	2931	2835	2816	2853	2784	2896	3050	3012	2788	2731	2754	2718	2595	2631	2891	2791	3015	3557	3266
2625	3101	3343	2925	2636	2751	2976	2729	2431	2634	2727	2783	2601	2895	3228	3287	2886	2811	2897	2823	2661	2410	2629	2918	2763	2742	3152	3111	2923	2805	2888	2997	3108	2955	2826	2894	2916	3069	2998	2789	2823	2819	2678	2604	2733	2818	2894	2909	3359	3391
2547	3107	3266	3000	2595	2762	3040	2701	2550	2608	2954	2813	2513	2909	3356	3238	2710	2730	2858	2905	2601	2389	2781	2846	2682	2840	3046	3139	2853	2848	2878	3059	3007	2868	2780	2780	2934	3114	2962	2844	2847	2846	2550	2553	2721	2752	2868	2953	3538	3288
2534	3239	3352	3085	2642	2690	2990	2868	2412	2706	3043	2825	2471	2819	3216	3157	2792	2537	2894	2946	2625	2386	2723	2891	2733	2744	3072	3029	2780	2759	3025	2970	3004	2865	2765	2711	2765	2987	3001	2735	2746	2745	2547	2491	2765	2801	2698	2962	3290	3224
2579	3078	3426	3026	2603	2693	3162	2907	2570	2685	2972	2710	2483	2707	3150	2991	2716	2722	2849	2937	2507	2451	2707	2899	2585	2674	3039	3129	2825	2789	3025	3024	2961	2823	2848	2894	2863	2993	3031	2713	2737	2731	2666	2621	2721	2843	2660	2908	3304	3315
2536	3032	3445	3034	2752	2759	3012	2844	2528	2728	2902	2593	2319	2669	3195	3203	2690	2611	2880	2848	2685	2424	2730	2926	2609	2811	3057	3211	2846	2784	2899	3002	2889	2726	2769	2895	2846	3042	2969	2831	2827	2850	2642	2650	2634	2884	2873	2986	3339	3378
2538	3046	3385	3018	2704	2771	3065	2849	2563	2681	2933	2628	2458	2692	3163	3073	2711	2609	2917	2822	2506	2369	2807	2894	2644	2836	3073	3182	2873	2768	2910	2974	2706	2919	2765	2786	2885	3083	2882	2851	2758	2779	2744	2536	2668	2831	2715	2989	3209	3255
2593	3037	3330	2984	2649	2689	2970	2880	2521	2603	2930	2686	2478	2889	3323	3197	2805	2655	2895	2923	2511	2394	2714	2918	2718	2764	3075	3094	2903	2802	2885	2828	2929	2819	2831	2614	2810	2881	2942	2736	2781	2831	2626	2571	2720	2815	2781	2914	3222	3132
2586	2909	3254	2984	2492	2671	2952	2831	2485	2643	3012	2770	2477	2754	3245	3230	2757	2645	2881	2920	2582	2450	2871	2957	2667	2625	2961	3095	2853	2830	3026	2866	2787	2879	2734	2793	2745	2930	3035	2771	2776	2856	2699	2679	2638	2852	2901	2915	3357	3230
2395	2824	3037	2846	2492	2656	2811	2853	2452	2630	2893	2785	2492	2819	3278	3082	2855	2650	2853	3011	2642	2476	2695	2951	2720	2689	2983	3190	2875	2831	2958	2943	2861	2869	2694	2623	2993	3032	2972	2883	2839	2898	2710	2608	2797	2859	2765	3081	3283	3346
2453	2992	3146	2820	2602	2564	2820	2718	2508	2533	2909	2734	2373	2764	3178	3167	2816	2747	2931	3079	2641	2466	2721	2990	2680	2686	3068	3241	2940	2743	2831	2927	2821	2882	2760	2798	2909	3088	2857	2834	2855	2892	2759	2495	2675	2805	2656	2798	3333	3291
2511	2912	3286	2871	2534	2590	2812	2657	2506	2459	2880	2655	2463	2780	3314	3263	2770	2779	2874	2929	2587	2422	2854	3087	2658	2877	3202	3164	2898	2705	2874	2918	2816	2811	2711	2743	2876	2955	2904	2774	2756	2795	2705	2566	2592	2687	2660	2841	3326	3155
2481	2943	3193	2894	2507	2589	2736	2527	2320	2437	2775	2601	2387	2841	3316	3193	2958	2635	2848	2876	2758	2481	2840	2978	2736	2833	3035	3076	2821	2763	2911	2949	2889	2865	2748	2698	2949	3051	2931	2840	2843	2966	2804	2502	2645	2780	2717	2911	3245	3215
2436	2795	3142	2678	2483	2648	2790	2537	2335	2516	2773	2660	2356	2879	3295	3134	2805	2703	2802	2881	2790	2477	2847	3016	2674	2807	3084	3142	2870	2773	2835	2935	2882	2873	2833	2802	2855	3078	3058	2886	2732	2942	2723	2604	2612	2862	2734	2835	3300	3336
2346	2806	3122	2708	2500	2578	2854	2646	2437	2429	2781	2606	2405	2740	3212	3189	2803	2642	2900	2963	2673	2422	2797	3009	2744	2780	2997	3071	2890	2830	2942	2877	2861	2721	2669	2866	2938	3067	2971	2876	2787	2819	2724	2551	2705	2799	2685	2776	3154	3157
2319	2737	3101	2939	2551	2653	2799	2732	2423	2481	2833	2639	2395	2793	3137	3201	2886	2782	2888	2841	2587	2385	2801	2895	2694	2785	3071	3132	2889	2659	2782	2893	2901	2764	2880	2885	2917	3024	2922	2800	2715	2734	2649	2620	2631	2791	2725	2829	3255	3228
2342	2838	3106	2800	2574	2543	2812	2704	2367	2437	2763	2536	2417	2721	3230	3277	2872	2724	2873	2787	2580	2435	2771	2885	2660	2620	2978	3041	2768	2562	2786	2764	2803	2857	2754	2802	2934	3088	3095	2826	2704	2837	2812	2523	2724	2759	2665	2830	3282	3255
2275	2749	3135	2827	2448	2544	2823	2759	2550	2558	2819	2699	2503	2738	3298	3229	2811	2626	2910	2763	2506	2519	2839	2829	2714	2598	2995	2990	2662	2666	2756	2894	2875	2816	2712	2790	2925	3075	2984	2815	2689	2690	2683	2607	2623	2726	2596	2838	3275	3281
2316	2784	3074	2783	2411	2563	2819	2715	2437	2570	2821	2818	2467	2943	3286	3304	2852	2661	2924	2982	2572	2409	2693	2916	2650	2653	2944	2978	2744	2643	2657	2864	2772	2724	2732	2775	2816	3027	3017	2678	2663	2764	2582	2486	2406	2718	2584	2599	3157	3092
2308	2754	3130	2822	2385	2512	2732	2729	2429	2427	2913	2735	2570	2828	3412	3323	2842	2646	2908	2863	2495	2318	2622	2875	2579	2527	3031	3048	2840	2654	2777	2716	2757	2691	2802	2703	2925	3012	2909	2661	2697	2641	2604	2574	2620	2781	2613	2709	3168	3136
2284	2592	3109	2792	2398	2429	2711	2647	2362	2364	2786	2722	2432	2813	3311	3354	2821	2641	2802	2908	2511	2192	2672	2952	2674	2625	2956	3017	2860	2738	2739	2862	2812	2714	2730	2766	2826	3091	2943	2788	2670	2715	2574	2457	2601	2738	2613	2768	3223	3288
2390	2852	3172	2834	2552	2370	2682	2651	2316	2505	2831	2602	2427	2813	3284	3320	2774	2632	2833	2797	2609	2315	2573	2882	2558	2700	2960	3066	2827	2655	2707	2874	2876	2903	2881	2775	2831	3035	2939	2755	2665	2625	2566	2431	2559	2702	2490	2727	3154	3140
2438	2823	3245	2919	2541	2535	2741	2714	2426	2456	2767	2696	2414	2728	3257	3338	2847	2699	2824	3002	2605	2279	2622	2890	2724	2646	3058	3097	2848	2704	2805	2833	2787	2830	2793	2758	2775	2986	2880	2684	2637	2605	2677	2363	2561	2562	2556	2599	3118	3074
2460	2973	3305	2931	2472	2598	2822	2683	2333	2384	2698	2684	2330	2686	3231	3275	2874	2575	2692	2880	2580	2303	2507	2819	2564	2634	2999	3072	2731	2813	2846	2964	2755	2830	2788	2804	2875	2956	3007	2825	2629	2637	2590	2479	2606	2715	2673	2757	3161	3336
2399	3044	3215	2999	2685	2700	2785	2600	2317	2289	2639	2610	2516	2761	3075	3121	2645	2598	2611	2844	2514	2179	2498	2743	2524	2576	2917	2968	2846	2792	2673	2811	2830	2800	2879	2873	2883	3048	2957	2798	2716	2765	2607	2409	2490	2662	2531	2860	3262	3207
2388	2941	3253	2984	2663	2648	2809	2708	2398	2453	2647	2708	2481	2628	3136	2975	2726	2515	2644	2756	2425	2241	2529	2717	2591	2628	2981	3021	2727	2681	2708	2801	2784	2700	2691	2672	2737	3023	2790	2740	2743	2696	2531	2421	2488	2614	2617	2679	3066	3074
2382	2955	3183	2903	2675	2598	2716	2662	2477	2520	2704	2851	2457	2624	3113	3011	2718	2553	2611	2769	2459	2184	2532	2698	2636	2606	2825	2921	2697	2606	2681	2698	2671	2584	2690	2706	2673	2884	2782	2690	2689	2770	2686	2414	2591	2784	2545	2554	2902	3037
2432	2875	3180	3016	2653	2526	2615	2625	2343	2362	2754	2707	2489	2538	3024	3093	2560	2569	2488	2620	2252	2152	2342	2603	2482	2503	2838	2941	2802	2551	2640	2592	2748	2608	2557	2618	2568	2878	2794	2657	2748	2798	2671	2427	2496	2674	2599	2762	3115	3256
2459	2829	3251	2843	2568	2448	2556	2467	2320	2320	2680	2523	2422	2522	3119	2986	2605	2451	2677	2659	2385	2095	2269	2558	2480	2632	2859	2725	2718	2571	2680	2783	2601	2695	2608	2634	2641	2809	2809	2692	2509	2622	2389	2213	2369	2511	2534	2734	3160	3238
2593	2880	3079	2719	2446	2486	2620	2659	2434	2418	2743	2686	2442	2789	2989	2940	2682	2466	2686	2694	2484	2326	2504	2670	2586	2549	2843	2852	2617	2502	2654	2629	2612	2604	2656	2665	2672	2707	2735	2624	2486	2498	2328	2191	2304	2419	2441	2542	2963	2913
2651	2907	3019	2812	2565	2572	2736	2702	2401	2483	2799	2733	2495	2625	2964	2996	2651	2597	2564	2751	2472	2377	2621	2867	2680	2677	2942	2804	2611	2518	2599	2663	2747	2639	2684	2607	2663	2709	2703	2477	2372	2545	2589	2334	2317	2373	2412	2522	2853	2900
2545	2925	3116	2875	2528	2480	2595	2423	2244	2283	2556	2651	2431	2558	3000	2895	2593	2553	2661	2778	2460	2187	2554	2686	2750	2639	2891	2896	2681	2514	2666	2685	2665	2649	2734	2527	2643	2678	2700	2568	2656	2621	2627	2478	2476	2680	2601	2679	3014	3002
2545	2967	3156	3001	2454	2365	2450	2428	2170	2088	2410	2484	2425	2656	2961	2989	2585	2442	2543	2497	2340	2118	2306	2627	2597	2644	2832	2888	2602	2432	2738	2630	2704	2646	2773	2730	2657	2762	2900	2799	2742	2781	2648	2535	2628	2747	2725	2824	2992	2962
2525	2981	3219	2876	2537	2377	2538	2451	2237	2239	2489	2505	2423	2572	3156	2984	2655	2523	2574	2613	2350	2295	2370	2614	2593	2570	2657	2850	2773	2523	2611	2722	2721	2730	2675	2736	2663	2717	2831	2834	2876	2755	2682	2597	2686	2715	2778	2638	2808	2699
2488	2779	2991	2887	2553	2387	2523	2608	2402	2408	2518	2588	2388	2638	2967	2980	2654	2551	2628	2525	2505	2249	2447	2625	2576	2559	2680	2891	2593	2565	2663	2618	2620	2678	2724	2644	2746	2680	2648	2699	2738	2851	2891	2876	2805	2796	2702	2549	2593	2668
2420	2522	2808	2772	2458	2430	2558	2453	2310	2356	2538	2499	2458	2557	2851	2812	2560	2613	2557	2567	2380	2306	2430	2522	2503	2478	2653	2678	2691	2482	2632	2626	2559	2737	2746	2666	2721	2710	2711	2673	2842	3022	2998	2973	3096	3034	2907	2712	2831	2847
2436	2489	2657	2681	2547	2542	2488	2415	2469	2382	2428	2524	2581	2672	2802	2801	2875	2730	2696	2620	2532	2432	2517	2553	2660	2559	2688	2631	2629	2518	2612	2497	2649	2525	2672	2744	2679	2718	2679	2728	2783	2789	2725	2823	2777	2845	2805	2800	2758	2793
2574	2619	2619	2796	2614	2625	2826	2751	2768	2817	2828	2734	2883	2838	2800	2917	2898	3036	2921	2987	2758	2891	2862	2819	2637	2792	2688	2719	2700	2672	2610	2574	2648	2683	2667	2593	2735	2794	2670	2643	2533	2562	2576	2454	2510	2503	2642	2592	2515	2636
2716	2683	2596	2637	2605	2746	2785	2927	2959	2942	2858	2906	2832	2885	2848	2703	2856	2896	3039	2912	3126	3001	2851	2733	2762	2790	2680	2795	2598	2763	2667	2611	2594	2691	2625	2637	2638	2667	2710	2661	2538	2622	2552	2650	2560	2668	2492	2482	2700	2484
2609	2405	2396	2446	2510	2548	2689	2702	2746	2847	2767	2747	2674	2524	2532	2644	2628	2636	2579	2808	2857	2908	2790	2682	2661	2721	2595	2642	2716	2780	2758	2709	2666	2794	2817	2766	2790	2797	2786	2601	2712	2704	2857	2842	2857	2983	2880	2764	2734	2827
2556	2528	2432	2432	2471	2619	2582	2543	2656	2575	2636	2703	2561	2508	2613	2598	2566	2574	2588	2641	2749	2617	2533	2575	2662	2670	2633	2755	2710	2829	2707	2641	2811	2799	2749	2691	2739	2749	2734	2802	2771	2740	2864	2947	2905	3003	2918	2925	2877	2922
2802	2682	2752	2809	2769	2680	2739	2769	2597	2582	2781	2750	2777	2747	2683	2759	2767	2758	2725	2731	2686	2643	2617	2549	2677	2681	2690	2685	2784	2768	2696	2745	2797	2777	2718	2753	2709	2788	2657	2718	2646	2650	2594	2729	2807	2779	2837	2837	2888	2799
2702	2823	2741	2717	2733	2688	2602	2721	2647	2683	2722	2710	2686	2708	2721	2635	2658	2725	2755	2510	2708	2580	2700	2495	2681	2800	2679	2550	2688	2718	2617	2798	2717	2811	2756	2715	2677	2709	2761	2759	2838	2686	2735	2785	2977	2988	2908	2932	2829	2899
2594	2581	2487	2608	2566	2495	2495	2494	2610	2600	2643	2561	2565	2573	2515	2483	2481	2522	2431	2480	2443	2462	2510	2557	2523	2573	2588	2621	2759	2618	2728	2688	2618	2625	2762	2623	2655	2756	2760	2791	2738	2816	2795	2806	2954	2960	3053	2976	2937	2902
2632	2669	2626	2620	2507	2500	2499	2548	2453	2435	2551	2529	2451	2591	2527	2570	2468	2569	2527	2444	2512	2489	2582	2618	2665	2567	2624	2606	2731	2636	2704	2655	2653	2733	2635	2722	2669	2668	2716	2666	2597	2620	2494	2443	2587	2591	2708	2576	2525	2668
2842	2863	2866	2970	2921	2870	2904	2857	2779	2790	2810	2819	2724	2953	3051	2819	2922	2856	2895	2709	2867	2861	2875	2683	2799	2713	2744	2763	2590	2588	2564	2623	2639	2629	2578	2622	2679	2766	2721	2433	2309	2401	2259	2049	2024	2215	2274	2201	2163	2149
3203	3033	2993	3142	3146	3053	2937	2927	3024	2939	2897	3079	2987	3083	3033	3041	3082	3085	2979	3039	3001	2967	2834	3023	2943	2846	2686	2722	2694	2615	2557	2606	2556	2645	2650	2566	2696	2935	2750	2501	2448	2454	2408	2159	2089	2305	2308	2348	2324	2293
2828	2940	2967	2946	2770	2770	2867	2694	2773	2811	2908	2850	2811	2816	2750	2805	2740	2751	2840	2775	2747	2687	2814	2814	2962	2799	2789	2876	2608	2576	2654	2628	2662	2630	2549	2722	2840	2820	2896	2622	2547	2582	2597	2452	2522	2535	2522	2507	2521	2561
2666	2653	2631	2682	2805	2598	2585	2554	2470	2608	2613	2708	2696	2693	2738	2560	2660	2652	2738	2676	2638	2591	2698	2920	2806	2832	2817	2833	2687	2716	2627	2750	2776	2666	2726	2694	2786	2915	2890	2709	2644	2667	2576	2448	2374	2494	2357	2379	2343	2579
2852	2812	2768	2694	2838	2820	2743	2614	2658	2743	2714	2766	2762	2658	2743	2707	2776	2879	2877	2803	2613	2668	2745	2887	2814	2775	2778	2978	2743	2569	2706	2788	2814	2653	2754	2724	2808	2753	2921	2746	2719	2606	2574	2314	2398	2447	2354	2390	2424	2523
2672	2557	2707	2671	2611	2630	2495	2620	2445	2478	2585	2516	2569	2567	2569	2566	2533	2607	2677	2550	2530	2467	2590	2638	2629	2696	2873	2939	2713	2659	2746	2794	2795	2796	2750	2713	2864	2742	2798	2876	2859	2888	2843	2810	2752	2772	2692	2744	2837	2966
2210	2188	2135	2316	2262	2196	1928	2267	2205	2202	2236	2174	2216	2238	2273	2140	2176	2253	2266	2228	2086	2111	2289	2278	2417	2445	2802	2945	2834	2588	2645	2705	2772	2733	2682	2891	2760	2739	2815	2837	2958	2984	3275	3149	3176	3142	3215	3095	3339	3209
2291	2203	2091	1946	2178	2283	2130	2163	2283	2277	2314	2207	2210	2271	2260	2217	2269	2317	2223	2267	2099	2273	2264	2340	2268	2462	2780	2939	2863	2786	2666	2680	2794	2731	2784	2763	2671	2745	2776	2824	2759	2884	2957	3094	3030	2929	2958	2992	3117	3116
2554	2707	2613	2501	2504	2642	2590	2524	2590	2726	2806	2604	2725	2781	2731	2784	2601	2769	2673	2620	2636	2523	2622	2570	2580	2655	2735	2916	2836	2818	2785	2807	2788	2827	2782	2770	2640	2638	2890	2750	2673	2712	2686	2805	2765	2754	2822	2702	2800	2766
2618	2623	2657	2724	2665	2642	2579	2844	2650	2637	2830	2802	2702	2837	2800	2716	2809	2715	2851	2667	2792	2618	2627	2508	2675	2661	2868	2824	2870	2791	2813	2879	2785	2805	2777	2698	2669	2716	2884	2757	2758	2798	2795	2675	2729	2756	2832	2814	2785	2802
2406	2332	2316	2404	2411	2300	2417	2576	2409	2370	2486	2534	2412	2492	2531	2491	2469	2451	2580	2514	2475	2459	2513	2530	2578	2700	2799	2885	2837	2829	2790	2860	2832	2815	2852	2656	2732	2816	2979	2743	2706	2800	2659	2599	2591	2748	2711	2707	2695	2747
2701	2461	2396	2400	2561	2528	2443	2654	2585	2632	2576	2626	2590	2460	2711	2665	2521	2683	2617	2583	2629	2628	2526	2668	2602	2697	2720	2714	2860	2883	2857	2815	2802	2783	2821	2677	2749	2812	2843	2584	2445	2514	2418	2210	2200	2427	2463	2341	2368	2423
3186	3121	2930	2910	2992	3145	3195	2927	3138	3003	3129	3039	3117	2969	2971	3119	2993	3103	3019	3071	3027	3023	3022	2960	2803	2746	2540	2717	2609	2879	2847	2833	2880	2759	2837	2683	2762	2877	2750	2495	2351	2385	2367	2158	2116	2246	2274	2202	2195	2174
3251	3457	3433	3207	3309	3343	3312	3306	3285	3421	3314	3354	3234	3206	3280	3300	3302	3214	3372	3236	3310	3244	3288	3070	2960	2779	2659	2744	2623	2782	2869	2823	2842	2920	2753	2792	2821	2753	2762	2529	2487	2442	2475	2302	2374	2401	2531	2440	2406	2482
2858	2926	3020	3058	2801	2841	3173	3018	2812	2936	3015	2879	2939	3043	3027	2933	2823	2879	2885	2884	3021	2847	2994	2846	2993	2840	2812	2751	2780	2867	2828	2810	2795	2694	2855	2837	2726	2786	2833	2611	2522	2537	2546	2545	2554	2665	2678	2527	2514	2461
2471	2399	2445	2760	2718	2430	2633	2555	2529	2516	2693	2612	2705	2647	2724	2645	2730	2693	2735	2718	2667	2615	2614	2784	2808	2890	2848	2873	2874	2827	2789	2788	2823	2803	2806	2743	2680	2653	2815	2652	2615	2563	2523	2548	2491	2489	2521	2373	2424	2374
2871	2689	2528	2731	3014	2764	2540	2778	2702	2639	2654	2740	2602	2798	2903	2801	2856	2877	2806	2840	2715	2784	2761	2995	2928	2981	2955	2964	2813	2657	2836	2760	2604	2788	2896	2728	2790	2691	2665	2722	2664	2604	2579	2637	2626	2539	2533	2537	2525	2612
3227	3073	2805	2737	2955	3018	2801	2749	2871	2780	2774	2817	2851	2887	2964	2780	2896	2942	2986	2875	2728	2672	2736	2790	2794	2892	2848	2951	2708	2590	2714	2755	2733	2663	2749	2785	2793	2797	2684	2871	2869	2899	2963	3036	3113	3113	2995	2950	3063	3045
2706	2721	2445	2236	2380	2671	2368	2215	2507	2384	2285	2359	2405	2300	2351	2375	2379	2430	2477	2381	2191	2159	2332	2413	2492	2740	2800	2901	2764	2592	2702	2790	2715	2798	2906	2729	2841	2778	2839	2766	2941	3096	3225	3225	3255	3323	3174	3279	3193	3307
2088	2383	2245	1989	1894	2182	2213	1899	2084	2176	2011	2064	2166	2001	2124	2110	2119	2239	2202	2168	2032	2018	2227	2369	2355	2649	2746	3020	2715	2693	2642	2861	2844	2733	2712	2780	2769	2707	2813	2731	2723	2877	2928	2962	2952	2884	2825	2843	2959	2887
2310	2560	2613	2515	2300	2386	2647	2454	2318	2567	2549	2329	2499	2562	2506	2528	2460	2588	2576	2435	2364	2413	2555	2482	2563	2585	2864	2860	2726	2627	2767	2811	2878	2757	2728	2784	2604	2786	2806	2652	2776	2764	2820	2642	2793	2828	2754	2724	2671	2699
2632	2933	3175	2928	2643	2737	3013	2931	2649	3014	2791	2720	2858	2918	2776	2852	2769	2924	2894	2855	2653	2615	2640	2679	2721	2538	2739	2894	2677	2692	2650	2841	2809	2889	2623	2755	2710	2809	2815	2752	2732	2789	2658	2658	2614	2805	2775	2760	2684	2716
2337	2547	2835	2787	2437	2311	2757	2610	2337	2608	2566	2439	2553	2539	2399	2551	2461	2617	2537	2427	2403	2431	2458	2487	2582	2618	2750	2746	2765	2640	2617	2743	2797	2743	2703	2698	2694	2880	2833	2773	2695	2596	2635	2364	2405	2556	2446	2498	2386	2487
1942	2186	2577	2501	2092	2176	2502	2426	2159	2335	2534	2233	2353	2288	2331	2503	2363	2427	2329	2357	2230	2392	2405	2480	2506	2665	2607	2732	2804	2686	2683	2731	2876	2670	2705	2661	2689	2859	2768	2571	2357	2371	2350	2276	2105	2152	2359	2246	2086	2198
2397	2438	2832	2941	2565	2515	2893	2929	2515	2703	2908	2694	2632	2760	2652	2794	2754	2853	2693	2782	2783	2792	2826	2832	2841	2745	2712	2738	2757	2619	2788	2753	2611	2729	2699	2605	2668	2924	2735	2510	2391	2451	2440	2288	2206	2239	2407	2337	2166	2269
2805	2848	3128	3332	3123	2866	3161	3173	2897	3128	3419	3020	3053	3118	3075	3148	3158	3173	3240	3218	3235	3208	2980	2913	2784	2758	2798	2677	2775	2743	2702	2694	2672	2673	2751	2590	2786	2865	2852	2618	2602	2559	2578	2470	2384	2424	2682	2617	2497	2554
2756	2805	3007	3268	2858	2673	2977	3058	2729	2916	3155	2830	3072	2947	2958	3099	2922	2996	2982	3067	2948	3018	2715	2747	2818	2707	2703	2818	2708	2658	2818	2883	2833	2710	2711	2739	2674	2846	2891	2765	2525	2657	2521	2551	2438	2608	2678	2576	2495	2562
2239	2377	2711	2727	2391	2335	2650	2543	2357	2562	2735	2319	2594	2610	2498	2742	2606	2726	2608	2724	2671	2624	2533	2620	2610	2757	2721	2694	2716	2760	2781	2640	2813	2699	2725	2706	2712	2798	2725	2674	2560	2576	2597	2457	2580	2525	2475	2414	2486	2431
2326	2471	2743	2631	2437	2351	2629	2642	2273	2490	2637	2360	2575	2591	2515	2692	2634	2685	2657	2676	2665	2511	2599	2606	2678	2550	2750	2698	2682	2619	2685	2677	2733	2705	2747	2653	2639	2707	2881	2684	2801	2809	2759	2784	2849	2866	2759	2711	2899	2776
2591	2692	2856	2959	2607	2549	2889	2833	2468	2660	2855	2569	2685	2804	2735	2945	2731	2891	2786	2724	2679	2649	2675	2723	2670	2645	2690	2812	2699	2558	2599	2826	2749	2669	2847	2748	2723	2677	2826	2854	2880	2922	2927	3158	3221	3125	3172	3154	3235	3056
2380	2608	2851	2663	2459	2390	2639	2585	2360	2495	2613	2287	2494	2589	2428	2580	2529	2654	2470	2398	2313	2298	2360	2476	2576	2513	2699	2774	2685	2623	2576	2767	2771	2650	2756	2697	2614	2625	2764	2794	3024	2937	3098	3077	3136	3053	3080	3078	3015	3017
1858	2296	2368	2127	1895	2031	2115	2024	1943	2238	2209	1929	2184	2149	2109	2126	1927	2138	2006	2064	1996	2062	2148	2213	2273	2407	2613	2853	2783	2600	2685	2680	2717	2563	2741	2655	2667	2644	2731	2711	2774	2683	2778	2664	2766	2774	2746	2637	2715	2730
2012	2430	2410	2160	2002	2203	2268	2179	2085	2273	2351	2251	2338	2200	2243	2256	2138	2254	2189	2236	2138	2159	2222	2353	2314	2500	2732	2890	2757	2604	2673	2787	2874	2620	2665	2696	2727	2679	2701	2741	2728	2763	2720	2739	2573	2707	2749	2617	2515	2672
2790	2956	2808	2577	2427	2735	2706	2563	2631	2841	2725	2657	2796	2629	2759	2564	2577	2654	2652	2574	2408	2519	2614	2556	2480	2543	2718	2703	2647	2528	2598	2730	2748	2662	2651	2611	2632	2807	2776	2750	2640	2642	2767	2673	2463	2640	2771	2692	2574	2598
2916	2870	2698	2364	2634	2710	2496	2474	2585	2648	2523	2766	2674	2533	2594	2483	2420	2580	2610	2531	2341	2434	2429	2485	2460	2664	2689	2765	2654	2645	2579	2645	2637	2635	2561	2633	2621	2848	2699	2603	2466	2513	2476	2332	2315	2324	2383	2382	2248	2282
2472	2241	2074	2124	2286	2272	2106	2152	2346	2242	2259	2256	2130	2170	2361	2214	2213	2221	2320	2173	2168	2308	2249	2421	2562	2563	2631	2781	2666	2654	2565	2622	2629	2548	2584	2636	2729	2749	2643	2552	2441	2333	2282	2175	2066	2190	2260	2227	2124	2146
2416	2152	2058	2259	2358	2186	2238	2386	2320	2232	2471	2514	2365	2484	2416	2368	2528	2373	2554	2408	2626	2558	2557	2496	2620	2626	2711	2680	2688	2544	2594	2661	2608	2643	2690	2663	2632	2780	2740	2525	2462	2465	2508	2361	2229	2366	2457	2327	2364	2441
2880	2607	2589	2676	2634	2520	2691	2752	2660	2629	2878	2786	2736	2912	2905	2895	2868	2887	2913	2819	2942	2941	2874	2838	2802	2703	2595	2589	2508	2624	2664	2549	2543	2542	2614	2661	2647	2759	2736	2590	2606	2637	2592	2529	2493	2548	2594	2592	2592	2604
2946	2940	2849	2735	2653	2694	2843	2787	2726	2709	2870	2750	2850	2929	2814	3010	2876	2823	2808	2840	2860	2817	2732	2807	2747	2589	2550	2571	2668	2572	2587	2499	2524	2520	2648	2601	2685	2695	2649	2689	2552	2627	2659	2600	2600	2630	2546	2451	2544	2604
2779	2937	2644	2543	2492	2572	2536	2292	2505	2494	2539	2495	2588	2439	2572	2603	2499	2697	2438	2608	2537	2542	2520	2587	2592	2591	2611	2509	2686	2539	2568	2595	2511	2452	2599	2534	2480	2524	2625	2658	2484	2526	2477	2555	2647	2592	2540	2474	2452	2522
[truncated: 920 more columns]
