# Supplementary material for: Spatial Resolution and Refractive Index Contrast of Resonant Photonic Crystal Surfaces for Biosensing
Source: IEEE Photonics J. Author manuscript; Available in PMC 2015 Sep 7. (PMC4561521; doi:10.1109/JPHOT.2015.2435699)
Supplement: fig4_data [file NIHMS64775-supplement-fig4_data.gz › Volumes/graham/MacBook_backup/PhD_folder_2015_06_02/paper_improvements/IEEE_J_Photonics/final_files/data_files/fig4/4c_raw/I16.csv]

4051	3919	3711	3554	3558	3452	3550	3391	3515	3309	3226	3122	3033	2985	3287	3424	3729	3580	3417	3342	3112	2971	2992	3301	3638	3664	3487	3245	2963	2937	3137	3417	3894	3569	3399	2951	2934	3099	3309	3325	3332	3037	2826	2927	3191	3231	3058	2920	3106	3081
3937	3889	3576	3510	3602	3768	3693	3535	3548	3339	3241	3051	3007	3080	3426	3617	3617	3607	3481	3272	3027	2938	3063	3367	3692	3791	3633	3217	3055	3150	3596	3763	3859	3712	3263	3065	2935	3173	3491	3516	3230	2927	2945	3135	3278	3313	3174	3186	3222	3196
3846	3607	3262	3366	3675	3763	3730	3656	3438	3279	3091	2978	3007	3164	3541	3700	3660	3610	3350	3095	2839	2988	3134	3565	3840	3795	3676	3151	3100	3122	3417	3728	3731	3547	3072	2910	3042	3161	3393	3377	3219	3065	2977	3177	3348	3291	3371	3358	3324	3242
3761	3481	3483	3568	3854	4074	3819	3603	3354	3198	3038	3042	3038	3303	3602	3661	3599	3407	3239	3025	2866	3030	3211	3595	3857	3783	3429	3129	3000	3063	3344	3499	3437	3310	2976	2869	3043	3282	3525	3560	3303	3039	3165	3271	3288	3328	3411	3374	3387	3301
3607	3461	3508	3621	3910	3830	3755	3415	3213	3044	2892	2967	3189	3328	3613	3585	3454	3263	3121	2970	2979	3020	3386	3551	3768	3614	3292	2982	2923	3175	3234	3453	3496	3259	3093	3017	3250	3472	3599	3434	3268	3227	3255	3287	3283	3446	3415	3371	3293	3235
3542	3529	3633	3838	3821	3789	3522	3161	3061	3043	2958	3005	3197	3402	3541	3547	3342	3236	3104	2876	3001	3236	3600	3579	3626	3437	3048	2875	2845	3212	3376	3445	3314	3121	2939	3198	3324	3634	3675	3451	3261	3234	3252	3252	3283	3281	3222	3334	3254	3085
3637	3575	3648	3717	3819	3548	3229	3187	3096	2955	2917	3055	3268	3441	3534	3499	3363	3309	3150	3030	3188	3533	3445	3531	3443	3175	2984	2852	2801	3277	3471	3582	3388	3094	3203	3348	3422	3571	3596	3263	3230	3073	3217	3151	3222	3157	3215	3200	3007	2973
3666	3601	3784	3733	3502	3265	3062	3016	3010	2980	2983	3186	3310	3333	3364	3394	3453	3293	3224	3290	3198	3497	3477	3347	3192	3086	2860	2845	2882	3372	3576	3576	3391	3247	3252	3413	3518	3460	3373	3221	3063	3132	3245	3032	3089	2970	3146	2901	2937	2907
3694	3721	3653	3617	3326	3079	2974	2848	2941	2947	3150	3143	3272	3269	3340	3301	3443	3307	3264	3326	3450	3489	3376	3322	3141	2973	2806	3002	3312	3489	3610	3484	3408	3338	3401	3438	3543	3412	3202	3155	3078	3191	3178	3067	3002	3062	3133	2990	2921	2851
3736	3629	3635	3399	3127	3069	2940	2948	2933	3011	2976	3214	3270	3280	3335	3364	3277	3302	3347	3351	3367	3485	3240	3158	3114	3084	3085	3272	3451	3591	3514	3561	3292	3293	3368	3421	3354	3216	3167	3148	3077	3172	3112	3107	3128	3231	3228	2940	2875	2878
3813	3727	3447	3288	3204	3165	2950	2972	3000	3031	3083	3248	3191	3259	3318	3527	3347	3286	3298	3439	3498	3377	3195	3234	3164	3149	3234	3514	3543	3598	3388	3477	3348	3478	3365	3430	3236	3241	3125	3203	3322	3503	3242	3134	3174	3341	3261	3128	3024	3047
3745	3556	3168	3176	3132	3126	3040	2944	3040	3053	3193	3289	3334	3376	3427	3408	3275	3321	3504	3391	3392	3388	3323	3412	3348	3266	3560	3636	3675	3482	3284	3350	3411	3331	3432	3302	3218	3231	3265	3399	3492	3400	3298	3286	3464	3605	3472	3316	3127	3282
3601	3407	3051	3047	3162	3147	2974	3053	3076	3065	3155	3382	3467	3340	3498	3302	3195	3330	3301	3356	3446	3487	3342	3409	3519	3702	3842	3725	3570	3370	3211	3284	3415	3413	3448	3390	3232	3396	3527	3693	3731	3623	3487	3521	3646	3716	3599	3340	3262	3475
3451	3245	3112	2952	3048	3135	3204	3065	3089	3133	3409	3386	3540	3479	3403	3315	3163	3406	3435	3570	3409	3399	3322	3518	3478	3712	3724	3778	3408	3163	3200	3340	3493	3492	3479	3322	3301	3489	3855	3773	3827	3573	3559	3627	3823	3801	3464	3356	3363	3573
3233	3030	3082	3107	3134	3202	3085	3119	3297	3393	3474	3555	3513	3502	3282	3403	3325	3340	3459	3329	3370	3536	3434	3542	3700	3692	3688	3502	3322	3169	3241	3313	3555	3594	3497	3319	3379	3839	3960	3958	3661	3589	3616	3651	3842	3714	3396	3432	3497	3626
3109	3002	2980	3044	3272	3234	3254	3359	3454	3588	3419	3626	3548	3379	3328	3323	3418	3361	3339	3317	3502	3658	3635	3585	3681	3695	3479	3238	3238	3196	3296	3625	3693	3736	3462	3415	3626	3750	3960	4079	3551	3567	3579	3769	3795	3430	3439	3331	3556	3634
3029	3035	3020	3216	3249	3319	3353	3371	3509	3603	3689	3533	3512	3326	3328	3370	3390	3364	3442	3312	3425	3609	3481	3636	3739	3510	3415	3126	3309	3409	3406	3769	3777	3574	3439	3445	3803	4033	4084	3666	3484	3588	3622	3830	3664	3356	3260	3387	3642	3624
3100	3285	3261	3155	3287	3417	3419	3406	3626	3571	3402	3515	3490	3430	3464	3515	3366	3350	3342	3362	3508	3562	3539	3697	3504	3339	3081	3056	3292	3691	3624	3857	3785	3526	3350	3619	3850	3926	3776	3461	3303	3632	3761	3724	3537	3327	3258	3472	3545	3589
3257	3432	3436	3411	3445	3462	3491	3506	3670	3664	3610	3541	3485	3514	3496	3430	3428	3450	3393	3320	3567	3800	3502	3610	3368	3105	2964	3181	3434	3673	3869	3819	3556	3503	3533	3622	3816	3719	3503	3340	3380	3604	3797	3772	3566	3206	3437	3573	3580	3358
3681	3568	3452	3635	3419	3687	3589	3655	3645	3521	3554	3530	3498	3457	3347	3418	3463	3397	3360	3477	3517	3688	3510	3385	3254	3045	3084	3297	3554	3803	3868	3720	3483	3421	3461	3769	3740	3484	3312	3118	3235	3490	3687	3570	3253	3256	3437	3697	3696	3389
3829	3796	3665	3730	3593	3641	3762	3677	3773	3673	3591	3681	3545	3413	3364	3448	3368	3467	3655	3527	3545	3785	3499	3230	3111	3116	3254	3618	3812	3877	3726	3487	3308	3432	3600	3844	3572	3318	3144	3110	3415	3670	3747	3456	3261	3426	3638	3850	3611	3423
3971	3716	3664	3668	3809	3832	3783	3718	3716	3625	3521	3541	3486	3365	3231	3415	3437	3558	3621	3622	3647	3602	3384	3158	3088	3283	3456	3777	4006	3912	3683	3290	3427	3444	3714	3615	3464	3256	2983	3331	3499	3754	3689	3391	3370	3647	3916	3946	3745	3513
3982	3769	3653	3665	3844	3830	3751	3822	3817	3652	3553	3448	3310	3310	3318	3393	3596	3708	3794	3773	3589	3576	3276	3224	3268	3387	3613	3835	4011	3707	3460	3253	3325	3490	3667	3511	3306	3268	3215	3605	3766	3781	3540	3338	3467	3799	4021	3978	3635	3614
3872	3713	3548	3637	3671	3887	3764	3877	3858	3682	3421	3380	3462	3292	3451	3510	3737	3863	3907	3645	3491	3388	3250	3231	3402	3597	3979	3939	3666	3469	3301	3311	3346	3662	3621	3393	3196	3249	3480	3658	3803	3804	3496	3424	3755	3907	4099	3729	3632	3661
3757	3485	3373	3511	3720	3780	3802	3789	3566	3670	3344	3328	3405	3437	3601	3824	3887	3932	3725	3477	3317	3163	3235	3324	3716	3914	4059	3729	3501	3265	3210	3339	3584	3558	3562	3332	3116	3400	3722	3935	3915	3574	3393	3543	4011	4135	4095	3791	3700	3775
3489	3381	3264	3549	3658	3776	3540	3613	3501	3465	3305	3342	3608	3638	3781	3894	3919	3753	3447	3361	3208	3173	3373	3604	3838	4044	3795	3480	3335	3035	3175	3408	3529	3438	3372	3303	3269	3551	3952	4178	3830	3577	3618	3897	4045	4144	3936	3680	3719	3816
3303	3281	3290	3330	3698	3708	3636	3367	3442	3306	3322	3543	3718	3893	3862	4040	3841	3522	3341	3152	3069	3272	3530	3858	3980	3791	3559	3314	3138	3193	3340	3425	3558	3404	3240	3286	3470	3818	3987	3859	3823	3636	3775	4020	4102	3916	3743	3637	3681	3878
3329	3285	3352	3500	3591	3561	3257	3299	3246	3276	3422	3762	3918	4195	4004	3759	3525	3305	3172	3125	3241	3522	3814	3997	3983	3721	3321	3125	3114	3245	3513	3511	3488	3254	3256	3425	3818	3958	3979	3702	3654	3701	3862	4167	3918	3747	3384	3612	3729	3748
3414	3450	3482	3636	3605	3423	3296	3186	3337	3503	3784	3910	4033	4029	4007	3514	3329	3127	3126	3200	3473	3894	4072	3824	3646	3504	3174	3238	3249	3439	3713	3657	3279	3224	3263	3581	3859	3906	3905	3658	3584	3846	4010	4128	3809	3656	3493	3641	3789	3576
3625	3584	3558	3564	3489	3481	3314	3289	3557	3756	3730	3933	4036	3848	3565	3373	3077	3123	3365	3634	3850	4018	3954	3700	3576	3285	3066	3281	3543	3743	3540	3430	3280	3378	3434	3872	4009	3918	3775	3580	3672	3941	3973	3817	3542	3493	3471	3674	3516	3503
3615	3602	3603	3636	3621	3469	3340	3330	3655	3795	3992	3963	3810	3521	3374	3147	3091	3243	3667	3892	4121	4171	3720	3556	3436	3193	3396	3576	3472	3511	3545	3278	3300	3513	3807	3894	3935	3710	3672	3662	3787	3999	3776	3583	3297	3413	3552	3586	3647	3408
3702	3559	3483	3579	3733	3507	3419	3504	3808	3813	3821	3733	3522	3307	3149	3113	3254	3417	3856	3948	4082	3780	3658	3302	3243	3414	3495	3569	3672	3543	3410	3255	3511	3791	3883	3783	3632	3547	3580	3627	3763	3701	3641	3272	3352	3462	3444	3611	3496	3414
3592	3695	3549	3589	3734	3686	3590	3544	3694	3703	3794	3561	3323	3214	3285	3236	3483	3651	3951	3947	3778	3594	3375	3332	3287	3487	3578	3645	3666	3342	3344	3482	3726	3778	3953	3708	3495	3390	3721	3759	3672	3710	3346	3374	3433	3534	3635	3431	3472	3303
3720	3647	3581	3687	3654	3626	3607	3557	3612	3588	3609	3506	3317	3317	3409	3595	3747	3783	3851	3702	3687	3391	3344	3336	3535	3636	3515	3550	3434	3386	3556	3691	3822	3854	3776	3541	3396	3530	3565	3736	3542	3463	3390	3308	3571	3668	3655	3484	3458	3394
3605	3685	3690	3735	3753	3610	3521	3571	3416	3557	3562	3416	3454	3427	3602	3669	3670	3690	3693	3438	3461	3485	3447	3479	3574	3548	3541	3373	3373	3564	3639	3955	3904	3813	3592	3561	3520	3548	3605	3567	3387	3269	3313	3460	3683	3581	3514	3470	3369	3380
3694	3723	3554	3661	3451	3494	3492	3546	3630	3691	3593	3653	3595	3536	3620	3691	3513	3612	3465	3403	3391	3477	3570	3648	3510	3661	3617	3454	3511	3689	3970	3729	3913	3656	3661	3460	3553	3546	3564	3468	3286	3413	3443	3472	3625	3609	3568	3563	3508	3639
3951	3841	3617	3641	3469	3456	3428	3531	3615	3718	3700	3659	3568	3650	3707	3504	3431	3418	3394	3383	3556	3561	3507	3503	3533	3354	3474	3640	3843	3910	3915	3817	3702	3750	3600	3552	3655	3636	3423	3398	3282	3369	3464	3599	3497	3546	3602	3627	3592	3706
3851	3805	3706	3502	3463	3505	3409	3571	3798	3806	3837	3694	3655	3595	3370	3435	3423	3504	3508	3435	3575	3551	3514	3526	3515	3414	3643	3686	3914	3979	3912	3651	3562	3635	3673	3626	3699	3575	3436	3417	3397	3530	3609	3529	3524	3537	3431	3740	3615	3700
3913	3867	3624	3574	3587	3460	3665	3794	4033	3945	3718	3672	3492	3549	3348	3372	3460	3616	3608	3741	3576	3575	3401	3348	3421	3540	3690	3793	3856	3953	3908	3824	3766	3667	3737	3747	3626	3357	3381	3433	3468	3586	3628	3530	3621	3517	3480	3635	3713	3710
3894	3935	3710	3560	3537	3528	3665	3952	3859	3844	3561	3569	3363	3343	3386	3531	3566	3748	3820	3670	3476	3430	3260	3133	3418	3649	3640	3821	3981	3809	3750	3962	3940	3782	3826	3585	3400	3275	3238	3492	3398	3410	3443	3504	3485	3551	3738	3677	3656	3747
3951	3829	3671	3523	3590	3622	3544	3792	3859	3632	3513	3439	3371	3455	3525	3654	3783	3945	3755	3645	3480	3252	3316	3358	3510	3648	3692	3767	3709	3846	3935	3925	3846	3745	3582	3446	3445	3359	3482	3543	3518	3500	3363	3479	3589	3695	3620	3754	3604	3631
3962	3845	3701	3537	3587	3497	3651	3671	3789	3668	3572	3523	3507	3594	3718	3820	3915	3664	3620	3453	3444	3282	3325	3406	3595	3589	3811	3698	3763	3985	4034	4069	3839	3862	3423	3432	3470	3449	3592	3534	3451	3438	3436	3530	3630	3839	3782	3645	3647	3737
3908	3756	3591	3551	3434	3518	3546	3714	3808	3693	3509	3521	3578	3682	3774	3897	3684	3696	3682	3400	3390	3321	3351	3437	3585	3678	3699	3792	3807	3977	3991	3922	3912	3829	3579	3471	3605	3584	3583	3517	3332	3395	3450	3679	3587	3821	3728	3736	3666	3684
3872	3878	3522	3436	3579	3601	3609	3707	3729	3786	3610	3741	3688	3684	3786	3733	3900	3777	3454	3397	3496	3541	3481	3371	3506	3605	3768	3850	3861	3941	3891	3841	3792	3664	3692	3682	3661	3558	3589	3442	3510	3444	3621	3754	3698	3882	3743	3823	3728	3762
3953	3748	3563	3566	3674	3637	3720	3908	3926	3776	3551	3831	3689	3598	3718	3715	3748	3859	3829	3457	3471	3552	3269	3344	3466	3604	3886	3876	3909	3865	3908	3748	3720	3802	3758	3641	3696	3417	3557	3498	3535	3605	3609	3701	3632	3725	3714	3671	3763	3849
4045	3723	3660	3720	3751	3855	3680	4064	3880	3709	3628	3550	3441	3660	3683	3802	3914	3891	3776	3546	3410	3518	3248	3302	3596	3876	3722	3860	3814	3880	3830	3801	3717	3764	3748	3689	3522	3449	3521	3566	3546	3815	3724	3649	3582	3706	3746	3768	3869	3911
4001	3919	3720	3797	3761	3760	3753	3800	3941	3652	3536	3357	3415	3590	3732	3730	3895	3919	3767	3606	3431	3417	3423	3381	3627	3739	3754	3853	3866	3793	3747	3821	3977	3881	3808	3793	3595	3599	3599	3731	3759	3795	3626	3707	3703	3754	3867	3849	3825	3773
4006	3843	3694	3724	3678	3853	3681	3776	3771	3657	3489	3462	3525	3707	3747	3855	4017	3896	3757	3618	3487	3461	3507	3613	3675	3630	3706	3695	3918	3875	3860	3830	3857	3768	3712	3753	3551	3605	3769	3664	3860	3678	3591	3848	3902	3853	3888	3792	3929	3807
3861	3859	3656	3464	3694	3531	3645	3732	3763	3690	3563	3493	3559	3665	3846	3819	3807	3701	3725	3558	3548	3495	3506	3626	3739	3538	3584	3790	3928	4012	3902	3823	3808	3680	3679	3637	3603	3672	3737	3719	3607	3677	3669	3828	3891	3937	3842	3864	3697	3904
3850	3795	3448	3517	3545	3616	3646	3898	3940	3874	3708	3605	3636	3732	3647	3771	3739	3749	3858	3616	3765	3532	3546	3499	3498	3602	3755	3840	3833	3959	3823	3855	3731	3644	3690	3790	3893	3689	3677	3707	3672	3752	3806	3752	3877	3916	3857	3749	3885	3844
3671	3590	3370	3491	3616	3710	3824	4012	3983	3884	3795	3581	3608	3494	3566	3921	3903	3877	3982	3681	3720	3648	3457	3495	3524	3698	3849	3840	3976	3875	3695	3730	3810	3768	3784	3788	3686	3740	3759	3606	3696	3747	3821	3884	3755	3775	3862	3792	3801	3901
3840	3731	3556	3617	3739	3713	3952	3950	4058	3862	3565	3526	3515	3496	3732	3872	4007	3968	3842	3744	3683	3445	3465	3543	3633	3886	3984	3931	4018	3869	3613	3757	3879	3934	3806	3845	3725	3604	3643	3772	3784	3704	3760	3732	3774	3815	3764	3893	3970	3916
3900	3802	3699	3640	3607	3746	3786	4054	3985	3717	3650	3683	3465	3573	3697	3988	3869	3900	3782	3783	3594	3530	3517	3552	3740	3875	3777	3885	3797	3820	3652	3750	3910	3789	3772	3808	3572	3631	3717	3740	3886	3792	3719	3605	3691	3594	3868	3831	3990	3850
3927	3975	3688	3565	3610	3577	3676	3847	3978	3698	3724	3749	3810	3698	3768	3795	3929	3906	3771	3679	3661	3681	3681	3634	3590	3762	3847	3865	3885	3779	3821	3788	3842	3839	3728	3646	3563	3687	3623	3790	3793	3623	3690	3704	3550	3701	3931	3889	3858	3897
3966	3682	3575	3622	3366	3550	3671	3927	3876	3906	3779	3740	3705	3749	3608	3749	3742	3845	3879	3799	3827	3840	3726	3727	3696	3702	3637	3783	3988	3917	3955	3820	3854	3644	3681	3650	3716	3762	3745	3703	3581	3618	3695	3665	3791	3815	3769	3804	3656	3791
3858	3744	3610	3575	3466	3518	3691	3878	3958	3839	3956	3736	3743	3774	3602	3830	3826	3748	3895	3979	3801	3867	3686	3688	3673	3686	3828	4007	3994	4008	3968	3930	3846	3795	3757	3776	3787	3703	3769	3655	3560	3683	3724	3590	3704	3654	3628	3554	3738	3982
3803	3734	3606	3566	3496	3535	3685	4013	4059	3983	3862	3782	3727	3710	3629	3785	3798	4087	4055	3999	3792	3825	3564	3615	3694	3772	3807	3842	3930	4041	4010	3866	3926	3836	3892	3871	3788	3749	3717	3677	3648	3623	3727	3650	3539	3464	3501	3641	3743	3759
3967	3706	3779	3679	3551	3609	3614	3902	3900	3838	3820	3804	3751	3666	3678	3801	3896	3967	3877	3955	3938	3826	3794	3574	3712	3786	3911	3837	4010	4087	4014	3881	4014	4018	3908	3868	3802	3697	3716	3706	3576	3693	3512	3525	3491	3416	3502	3564	3650	3686
4057	3858	3883	3602	3590	3626	3517	3756	3921	3928	3886	3797	3822	3779	3739	4055	3886	4003	4006	3920	4016	3830	3721	3620	3727	3756	3708	3846	3965	3998	4013	4105	4051	4053	3961	3824	3694	3644	3781	3712	3669	3619	3543	3463	3394	3488	3616	3584	3550	3610
3991	3830	3774	3683	3530	3492	3571	3598	3883	3821	3948	3862	3947	3761	3805	3966	4115	3915	3961	3978	4024	3874	3810	3823	3754	3725	3877	3761	3989	3999	4035	4052	3981	3966	3966	3859	3915	3852	3730	3653	3521	3483	3500	3377	3512	3531	3551	3467	3559	3680
3975	3909	3837	3698	3551	3615	3467	3743	3890	3803	3938	4002	3784	3839	3754	3792	3864	4075	4114	4051	4008	3995	3813	3639	3720	3845	3782	3824	3872	4085	3990	4028	3913	3917	3933	4119	4056	3871	3779	3647	3502	3517	3469	3630	3498	3579	3384	3480	3424	3642
3919	3914	3825	3785	3756	3503	3519	3725	3868	4004	3931	3961	3822	3801	3661	3774	3810	4055	4030	4076	3943	3982	3925	3865	3718	3719	3700	3863	3897	3939	3908	4055	3956	3949	4156	4018	3890	3745	3832	3573	3767	3512	3557	3534	3536	3448	3272	3401	3443	3604
3972	3908	3965	3851	3781	3636	3668	3772	3812	3870	3980	3881	3926	3779	3759	3873	3812	4036	4100	4221	3994	4138	3965	3770	3701	3756	3774	3879	3875	4014	3961	4118	4105	4139	4075	4061	3851	3826	3757	3748	3559	3596	3570	3610	3418	3372	3359	3403	3411	3493
4029	3975	4091	3981	3870	3878	3656	3773	3839	3797	3939	4133	3811	3836	3786	3861	3896	4029	4072	4083	4086	4106	4031	3869	3882	3665	3762	3785	3775	3913	3951	3968	4154	4190	4027	4062	3928	3827	3824	3795	3859	3647	3596	3449	3534	3411	3499	3407	3460	3331
3946	4029	3948	3967	3942	3735	3766	3646	3717	3944	4024	4002	3896	3827	3904	3912	3788	3898	4138	4332	4096	4151	4060	3856	3722	3637	3670	3663	3775	3885	3985	3971	4087	3920	4100	4074	4098	3978	4085	3881	3713	3777	3687	3473	3623	3634	3590	3550	3489	3504
3786	3867	3951	3973	3921	3904	3748	3924	3774	3866	3993	3939	4106	4054	3853	3911	3887	3970	4059	4191	4238	4183	4145	4060	3844	3658	3605	3563	3776	3725	3895	3962	3848	4050	4013	4099	4040	4004	4117	3824	3811	3747	3743	3623	3722	3517	3560	3470	3529	3648
3890	3796	3910	4023	4084	4097	3815	3869	3916	3910	4080	4031	4124	3920	3946	3888	3933	3788	3951	4039	4109	4091	4188	4124	3994	3674	3788	3619	3717	3622	3744	3877	3760	4064	4127	4166	3967	4027	3951	3890	3768	3884	3876	3875	3843	3780	3678	3734	3712	3780
3923	3931	3865	4269	4187	4174	4086	3745	3894	3851	3874	4007	4027	3969	3996	3925	3828	3856	3897	3934	4121	4191	4072	4065	4018	3882	3701	3694	3702	3676	3592	3903	3827	3946	3914	3978	3976	3884	3921	3907	4067	3987	3942	3813	3787	3864	3901	3771	3658	4013
3980	3925	4053	4076	3971	4177	4022	3865	3717	3847	3829	4044	4015	3831	3968	3817	3782	3894	3849	4052	4037	4151	4317	4192	4153	4114	3881	3789	3584	3679	3639	3674	3764	3720	3819	3896	4040	4058	4032	4151	4002	4115	3981	3938	3953	3927	4030	3917	3823	3839
4039	3956	3861	4026	4074	4111	3979	3857	3907	3742	3871	3867	3862	4074	4022	4015	4062	3982	3958	3989	3931	4059	4161	4227	4095	3943	3906	3634	3759	3724	3664	3795	3613	3662	3767	3803	3882	3867	4034	4039	4064	3906	4006	3920	4079	4147	4171	4033	4109	4042
3887	3882	3647	3937	4066	4133	4047	3862	3914	3785	3952	3905	3993	4014	4103	4167	4054	4040	3884	3941	3923	3923	4037	4129	4085	4065	3973	3872	3936	3696	3650	3559	3710	3572	3619	3701	3789	3964	4046	3958	4024	4033	3941	4067	4171	4262	4054	4102	3981	4088
3959	3896	3778	3950	3961	4042	4130	4169	3885	3953	4000	3864	3994	3960	4090	4186	4127	3999	3898	3895	3851	3958	4103	4143	4175	4163	3992	4126	3797	3880	3586	3579	3699	3675	3595	3734	3756	3798	3891	3838	4004	3969	4255	4055	4039	4112	3916	4168	4206	4167
4168	3916	3930	3924	4047	4229	4100	4178	4096	3958	3780	3922	3923	3951	4146	4003	4086	4007	3850	4132	3865	3828	3934	3883	4096	3921	4146	3943	4085	3830	3708	3807	3665	3661	3591	3641	3698	3973	3829	3925	4114	4083	4089	4003	4135	4133	4057	4194	4229	4151
4160	4190	3912	3984	3994	4074	4137	4144	3930	3974	3852	3807	3818	3871	3993	4044	4094	4013	4047	3822	3817	3776	3978	3932	4083	4009	4089	3920	3924	3936	3897	3826	3783	3606	3662	3602	3617	3753	3727	3879	3824	3919	3869	3826	3936	4035	4062	4123	4154	4248
4094	4073	3851	3928	3758	4027	3962	3936	4019	3926	4034	3879	3703	3863	3983	4140	4219	4084	4083	3994	3933	3786	3797	3906	3935	3940	4048	3947	3995	4033	3847	3936	3816	3693	3735	3767	3662	3738	3800	3737	3837	3817	3791	3970	3881	3994	4048	4085	4028	4188
3977	4040	3825	3858	3925	3937	3941	4136	4011	4064	4030	3938	3892	3885	3931	4042	4094	3984	4115	3965	3877	3741	3771	3893	3813	3862	3914	3879	3958	3988	3946	3978	3999	3716	3797	3857	3733	3779	3723	3774	3664	3855	3705	3795	3911	3913	3915	3982	3958	3985
3946	4007	3962	3975	3755	3893	4031	4004	3994	4282	4210	4077	3883	3763	3911	3901	3890	4018	4226	4120	4009	3864	3844	3815	3866	3831	3869	3905	3929	4059	4015	3967	3999	3945	3879	3904	3906	3921	4015	3791	3863	3755	3836	3661	3727	3783	3751	3693	3875	3847
3964	4052	4026	4082	4017	3810	3933	3959	4022	4064	4098	4018	3923	3866	3703	3850	4015	4106	4080	4230	4089	4112	3822	3805	3711	3759	3655	3700	3812	4025	4051	4076	4143	4014	4040	4003	4079	4012	4072	3872	3906	3844	3697	3650	3623	3731	3753	3798	3856	3738
3891	3908	4035	4084	3930	3958	3825	3971	3934	4022	4057	4063	4016	3895	3871	3893	3916	4077	4193	4242	4131	4124	3967	3995	3765	3792	3728	3817	3820	3939	4039	4041	4060	4117	4079	4073	4256	4150	4052	4012	3976	3918	3888	3697	3773	3696	3676	3798	3651	3742
3783	3908	3956	4001	3862	3870	3854	3831	3822	4033	4110	4167	4142	4028	3918	3862	4002	3901	4042	4093	4022	4086	4078	4038	3856	3875	3732	3818	3760	3739	3761	3859	4075	4106	4223	4149	4222	4363	4196	4161	4062	4025	3936	4009	3947	3779	3698	3753	3814	3900
3813	3739	3856	4078	3974	3908	3894	3993	3854	4047	4202	4121	4013	4187	4034	3845	3928	3949	3925	4052	4097	4085	4190	4046	4115	3992	3930	3788	3730	3682	3704	3978	3999	4094	4099	4248	4251	4236	4255	4259	4276	4172	4059	4068	4029	3993	3849	3904	3966	3979
3979	3766	3810	4086	4048	4069	3946	3882	3932	3863	4077	4092	4193	4244	4092	4080	3883	3970	3847	4071	4016	4166	4255	4251	4258	4098	3981	3823	3843	3825	3862	3997	3955	3980	4025	4124	4198	4188	4190	4322	4436	4318	4150	4168	4081	3928	3987	4052	3871	4068
3926	3708	3880	3860	3962	4036	3976	3962	3872	3867	3979	4060	4065	4188	4450	4283	4121	3978	3997	4074	4077	4084	4096	4234	4233	4164	4166	4089	4075	3840	3930	3894	3906	3886	4046	3993	4210	4229	4300	4259	4294	4356	4256	4154	4080	4060	4098	4131	4095	4061
3866	3651	3587	3735	3956	4056	4050	4155	4033	3888	4097	4058	4175	4375	4330	4352	4139	4044	4019	3864	3993	4036	3947	4139	4346	4219	4331	4240	4320	4153	3960	3929	3912	3851	3927	4058	4044	4072	4140	4196	4311	4110	4259	4055	4319	3997	4151	4052	4281	4190
4000	3806	3685	3804	4002	3921	4132	4197	4165	4108	4114	4230	4175	4307	4299	4284	4270	4188	4132	4021	4046	4097	4084	4006	4325	4318	4327	4303	4251	4155	4076	4065	4059	4020	3892	4003	4018	3960	4083	4032	3975	4047	4125	3943	4038	4039	4036	3964	4012	4151
4128	3914	3865	3851	3900	3885	4090	4135	4188	4133	4096	4219	3940	4270	4133	4352	4337	4305	4209	4302	3971	4021	4020	4149	4174	4199	4393	4286	4252	4299	4275	4291	4221	4095	4119	4016	3879	3991	3974	3838	3942	3954	3884	3890	3955	3977	3912	3952	4042	4047
4060	4072	4054	3917	3890	3933	4040	4013	4219	4187	4132	4120	4123	4136	4211	4211	4267	4346	4390	4261	4115	4080	3937	4119	3966	4040	4056	4226	4248	4338	4268	4227	4208	4157	4064	4095	3960	3890	3936	3865	3941	3984	3815	3896	3728	3724	3725	3882	3932	3991
3814	3883	3875	3961	3918	3849	3971	4189	4247	4218	4293	4221	4239	4191	4230	4248	4006	4373	4327	4230	4233	4126	3981	3988	4006	4121	4217	4153	4133	4185	4270	4178	4458	4294	4201	4120	4054	3951	4068	3898	3946	3821	3873	3913	3714	3783	3763	3885	3807	3814
3927	3828	4038	3953	3994	3873	3790	4180	4157	4207	4316	4394	4198	4291	4399	4101	4190	4107	4181	4335	4249	4193	4127	4107	4172	4059	4047	4033	4159	4076	4112	4179	4305	4266	4279	4203	4204	4182	4088	4030	4057	4032	3887	3956	3761	3947	3846	3833	3850	3844
4010	3890	3945	4149	4091	3936	4006	4049	4175	4194	4248	4386	4298	4292	4258	4145	4269	4197	4191	4309	4231	4154	4133	4398	4157	4100	4076	4020	3994	4053	4012	4086	4119	4068	4205	4213	4190	4395	4214	4359	4199	4199	4006	3948	3934	3904	3943	3962	3837	4050
3880	3884	3955	4201	4069	4058	4120	3937	4042	4058	4234	4341	4412	4442	4378	4211	4149	4172	4147	4110	4126	4251	4208	4206	4150	4138	3992	4058	3872	3888	3922	3909	4088	4055	4155	4340	4305	4334	4218	4202	4266	4263	4101	4093	3998	4010	4023	4183	4057	4000
3922	3802	3733	4136	4017	4230	4060	3959	3905	3945	4110	4310	4446	4456	4235	4305	4199	4203	4148	3931	4091	4015	4187	4121	4069	4190	4139	4107	3963	3921	3941	3955	3904	3908	4102	4038	4151	4118	4094	4225	4288	4104	4261	4199	4053	4210	3993	4130	4206	4160
3880	3871	3796	3929	4084	4032	4082	4033	4017	4115	4054	4255	4280	4317	4222	4362	4117	4095	4166	4024	4119	4069	4028	4041	4135	4058	4109	4098	4083	4044	4011	4018	4021	3909	3956	3903	4055	4129	4064	4007	4175	4175	4039	4166	4263	4215	4091	4098	4243	4137
3971	3909	3889	3901	3916	4005	4058	4120	4032	4035	4023	4031	4123	4180	4375	4288	4211	4211	4213	4060	3961	3976	4006	3988	3998	4093	4139	4146	4165	4137	4023	4127	4139	4066	4058	3997	4028	3915	3939	4008	3964	3999	3956	4011	4091	4010	4016	4152	4087	4126
4131	3980	3967	3943	3943	3896	4127	4043	4088	4174	4092	3920	4147	3989	4068	4220	4250	4324	4186	3976	3990	4037	3958	3959	3875	3960	4020	4090	4278	4129	4187	4266	4233	4131	4079	3975	3987	3960	3939	3966	3875	3913	3921	3858	4029	4070	3938	3929	3998	4090
4078	4071	4015	4068	4000	3855	3909	3985	4007	4267	4253	4220	3981	4164	4011	4098	4076	4128	4114	4020	4109	3963	3867	3858	3842	3759	4038	3980	4019	4125	4119	4357	4238	4065	4220	4084	4113	4003	4001	3884	3990	3919	3897	3908	3845	3809	3933	3887	3884	3853
3932	4017	4089	4084	4048	3943	3965	3884	3971	4108	4090	4317	4246	4004	3983	3931	3996	3955	4052	3992	3923	3797	3852	3965	3946	3859	3909	4041	4058	4093	4013	4255	4229	4323	4182	4229	4313	4256	4121	4105	3924	3922	3992	3947	3846	3767	3931	3917	3959	3956
3964	3990	3953	4128	3977	3980	3903	3847	3876	3928	4145	4235	4132	4144	4049	4068	3917	3880	4009	4015	3975	3934	3882	3940	3914	3992	4068	4040	3909	3961	3918	3978	4236	4201	4088	4203	4258	4175	4043	4093	4202	4078	4005	4008	3977	3986	3915	3959	3797	3935
4135	3983	4110	4088	4194	4124	4008	4027	3783	4076	3985	4225	4219	4192	4136	4139	4081	4001	4014	3962	3886	3958	3949	4103	4076	4147	4149	3948	3968	3867	3822	4028	4120	4114	4053	4061	4147	4140	4159	4118	4043	4111	4077	3926	4035	4106	4061	4126	4169	4173
4103	3961	4074	4152	4145	4089	4013	4098	4008	4086	4125	4133	4222	4128	4246	4178	4161	4030	4023	3978	3793	3958	3994	4038	4095	4146	4102	4144	4010	4060	3988	4053	4147	4069	4078	4087	3928	4117	4144	4096	4049	4043	4149	4007	4163	4220	4161	4186	4093	4137
4264	4150	4113	4232	4304	4168	4080	4186	4024	4102	4045	4165	4118	4113	4093	4285	4254	4042	4089	4085	3900	3854	3845	3841	4059	4133	4067	4234	4325	4157	4145	4088	4233	4063	4047	3989	3930	3920	3903	3900	3916	4054	3982	3976	4083	3974	4069	4045	4256	4107
4246	4215	4171	4300	4123	4190	4352	4288	4160	4205	4069	4202	4072	4157	4153	4295	4225	4273	4212	4098	3972	3961	3835	3765	3922	4058	4133	4229	4186	4340	4290	4289	4322	4125	4145	4043	3967	3925	3875	3789	3958	4034	3989	4057	3917	3874	4046	4109	3976	4032
4341	4311	4259	4276	4214	4171	4266	4195	4182	4369	4183	4248	4093	4115	4097	4177	4236	4254	4214	4171	4118	3913	3892	3983	3954	4067	4044	4039	4111	4147	4129	4339	4292	4315	4277	4235	4156	4064	3956	3976	3903	3917	3976	3888	3998	4031	3953	4059	3904	3975
4327	4110	4223	4274	4210	4172	4215	4283	4321	4355	4337	4333	4384	4185	4170	4144	4121	4187	4274	4200	4156	4145	4159	4057	4024	4053	4053	4157	4165	4101	4274	4252	4338	4107	4194	4141	4178	4146	4142	4134	4053	4018	4155	4052	4093	4178	4096	4067	4084	4068
4140	4103	4205	4246	4187	4153	4144	4181	4242	4205	4347	4367	4258	4191	4048	4142	4085	4103	4204	4107	4030	4099	4005	4142	4171	4050	4108	4000	4062	3980	4120	4107	4172	4160	4283	4105	4043	4259	4163	4156	4138	4258	4282	4248	4389	4414	4351	4258	4138	4313
4198	4148	4081	4300	4275	4262	4276	4240	4111	4285	4227	4289	4234	4260	4114	4197	4110	4126	4089	3971	4029	3920	4072	4149	4327	4415	4115	4260	4184	4101	3999	3989	3913	4045	4120	4013	4173	4053	4100	4256	4244	4272	4360	4199	4272	4326	4362	4397	4336	4246
4251	4148	4173	4202	4128	4166	4208	4208	4141	4129	4195	4137	4129	4237	4174	4185	4177	4230	4168	4165	3998	3916	4118	4197	4315	4357	4254	4364	4141	4341	4186	4103	4089	4113	4068	3965	4019	4052	4014	4074	4068	4212	4253	4065	4234	4314	4317	4259	4270	4183
4287	3875	4060	4045	4194	4029	4020	4278	4189	4181	4257	4043	4143	4202	4122	4232	4218	4225	4110	4210	4046	4011	4000	3983	4097	4227	4330	4384	4261	4240	4196	4131	4273	4155	4207	4126	4216	4063	4055	4066	4032	4206	4190	4029	4154	4264	4137	4201	4135	4252
4089	4117	4121	4099	3944	3949	4165	4244	4298	4207	4160	4178	4063	4090	4101	4081	4283	4139	4206	4290	4197	4060	4061	4124	4066	4091	4163	4247	4281	4291	4409	4384	4386	4187	4232	4136	4134	4016	4256	4148	4085	4128	4181	4111	4140	4130	4132	3983	3967	4028
4153	3986	4155	3907	3952	3897	3983	4089	4190	4300	4193	4157	4096	4096	4129	4099	4076	4150	4129	4149	4301	4166	4274	4135	4048	4000	4052	4174	4209	4096	4251	4234	4367	4327	4263	4241	4266	4309	4188	4224	4195	4290	4240	4118	4094	4149	4143	4026	4016	3923
4102	4018	4123	3962	3955	4047	3976	4052	3972	4203	4150	4240	4177	4088	4207	4096	4087	4093	4043	4086	4202	4305	4422	4308	4143	4195	4163	4093	4145	4325	4201	4236	4092	4251	4188	4177	4263	4268	4233	4270	4259	4312	4258	4228	4169	4070	4189	4013	4102	3969
4101	3981	4000	4017	4121	3969	3963	3978	4002	4055	4069	4013	4199	4134	4164	4138	4055	4052	4015	4121	4084	4353	4273	4303	4263	4181	4217	4223	4345	4166	4018	4123	4136	4100	4132	4156	4077	4125	4402	4170	4314	4233	4454	4353	4325	4158	4161	3973	4108	4076
4205	3999	3938	4070	4001	4102	4200	3985	4025	3964	4121	3948	4132	4120	4158	4221	4110	4117	4028	3954	4075	4193	4121	4295	4185	4295	4221	4278	4252	4367	4201	4124	4047	3933	4082	4242	4004	4090	4228	4281	4073	4295	4221	4135	4212	4112	4107	4047	3900	4125
4268	4126	4077	3990	4040	4056	4076	4214	4027	4058	4058	3930	4024	4059	4131	4258	4202	4182	4244	4091	3949	3972	4167	4140	4277	4277	4249	4294	4259	4213	4349	4030	4067	4003	4014	3985	4120	4183	4280	4142	4080	4145	4024	4025	4024	3985	4028	3885	4094	4006
4079	4095	4120	4019	4115	4030	4154	4088	4136	4257	4137	4037	3982	4126	4227	4184	4321	4179	4250	4242	4158	4177	4261	3999	4132	4196	4099	4138	4150	4059	4045	4058	4003	4113	4117	4186	4023	4283	4074	4133	4006	4060	3888	3936	3959	4024	4049	4018	3986	4132
4085	4133	4017	4182	4095	4188	4099	4111	4216	4128	4174	4130	4198	4179	4243	4134	4276	4148	4233	4201	4100	4175	4223	4168	4219	4133	4143	4011	3900	4102	3887	4012	4084	4051	4103	4137	4173	4279	4231	4126	4034	4115	4176	4123	4063	4109	4091	4116	4045	4091
4184	4062	4199	4189	4222	4161	4034	4127	4182	4222	4270	4225	4235	4239	4341	4368	4149	4067	4118	4121	4038	4230	4172	4129	4123	4061	4026	4173	3982	4129	3939	3999	4073	3900	3934	3963	4052	4226	4123	4235	4130	4199	4216	4105	4083	4132	4190	4031	4167	4274
4252	4173	4181	4247	4105	4254	4190	4117	4238	4200	4222	4280	4275	4276	4287	4276	4456	4204	4015	4085	4092	4035	4144	4149	4097	4056	4199	4135	4013	4129	4062	3992	3875	3961	3958	3999	4095	4262	4078	4127	4133	4137	4163	4116	4177	4216	4094	4097	4158	4250
4338	4275	4198	4306	4225	4209	4296	4339	4231	4325	4193	4262	4220	4292	4316	4426	4446	4248	4344	4090	4021	4086	4044	3986	4021	4044	4054	4177	4083	4153	4114	3996	4020	4042	4083	4150	4198	3998	4082	4138	4104	4194	4115	4137	4129	4024	4141	4080	4179	4215
4265	4299	4221	4164	4200	4210	4119	4207	4207	4308	4220	4326	4214	4237	4304	4300	4367	4338	4237	4229	4086	4094	4067	3968	3925	4001	4024	4103	4041	4145	4246	4096	3996	4184	4228	4220	4421	4264	4210	4109	4092	4204	4178	4076	4138	4138	3973	4012	3991	4247
4122	4155	4242	4284	4300	4170	4267	4224	4255	4343	4366	4288	4320	4265	4212	4277	4265	4209	4348	4295	4177	4157	4087	4010	4100	4119	4075	4095	4240	4218	4237	4090	4133	4283	4338	4275	4372	4338	4270	4360	4209	4270	4259	4266	4024	4213	4128	4010	4098	4125
4165	4126	4154	4178	4326	4442	4289	4126	4253	4293	4255	4355	4477	4420	4394	4307	4184	4234	4171	4158	4223	4103	4160	4113	4133	4114	4055	4118	4166	4156	4203	4148	4124	4170	4266	4391	4293	4361	4393	4264	4379	4269	4248	4214	4085	4109	4212	4115	4199	4354
4182	4048	4170	4281	4226	4415	4347	4348	4226	4262	4137	4277	4321	4317	4467	4374	4188	4229	4158	4191	4178	4080	4046	4232	4198	4221	4119	4190	4209	4244	4177	4202	4197	4221	4273	4129	4219	4267	4392	4278	4297	4221	4331	4165	4209	4141	4265	4127	4133	4328
4335	4216	4005	4172	4258	4301	4335	4208	4211	4201	4281	4315	4295	4207	4314	4320	4205	4235	4101	4066	4076	4253	4092	4069	4142	4173	4196	4331	4256	4367	4230	4249	4159	4258	4272	4162	4125	4277	4218	4112	4128	3991	4093	4028	4108	4078	4118	4212	4097	4217
4367	4182	4122	4153	4220	4139	4295	4141	4220	4261	4437	4212	4208	4294	4322	4206	4424	4266	4144	4133	4124	4110	4183	4178	4036	4081	4074	4290	4301	4287	4361	4219	4337	4087	4257	4191	4302	4197	4183	4164	4232	4010	3986	4028	3929	4212	4098	4167	4100	4048
4350	4288	4241	4347	4243	4213	4230	4247	4275	4391	4451	4404	4281	4232	4161	4171	4237	4244	4118	4187	4186	4177	4399	4200	4217	4045	4100	4337	4234	4187	4178	4189	4218	4162	4294	4272	4105	4158	4285	4114	4216	4130	4069	4034	4304	4181	4085	4185	4131	4132
4259	4275	4372	4231	4371	4229	4180	4257	4161	4175	4276	4414	4367	4257	4051	4144	4236	4068	4137	4193	4171	4265	4204	4369	4299	4336	4121	4236	4245	4179	4225	3990	4129	4080	4119	4208	4076	4082	4137	4135	4187	4248	4252	4227	4242	4281	4377	4173	4271	4241
4292	4124	4248	4240	4294	4262	4376	4149	4095	4209	4257	4274	4246	4258	4257	4169	4073	4146	4041	4134	4141	4123	4151	4176	4234	4252	4212	4264	4285	4091	4208	4067	4221	4007	3918	3897	4100	3957	4039	4028	4090	3969	4202	4127	4193	4289	4299	4132	4160	4288
4260	4020	4104	4263	4289	4250	4146	4148	4193	4151	4198	4252	4174	4145	4145	4159	4028	4151	4242	4165	4194	4069	4093	4122	4089	4248	4160	4235	4057	4184	4291	4145	4036	4099	4031	4031	3964	4043	3907	4048	4015	4067	4138	4123	4206	4253	4093	4118	4105	4266
4255	4145	4153	4191	4209	4413	4275	4243	4154	4227	4064	4224	4278	4159	4187	4186	4229	4098	4208	4151	4162	4278	4101	4130	4062	4252	4274	4262	4159	4072	4030	4115	4068	4060	4057	4015	4097	4061	4064	4035	4235	4099	4227	4158	4076	4017	4043	4076	4050	4127
4261	4017	4182	4248	4372	4275	4317	4335	4279	4324	4079	4176	4314	4260	4109	4194	4184	4192	4246	4314	4244	4233	4157	4213	4278	4221	4285	4277	4166	3914	4116	4001	4137	4033	4166	4096	4279	4195	4127	4246	4200	4137	4191	4165	4190	4055	4150	4090	4118	4240
4272	4043	4101	4173	4279	4200	4248	4271	4288	4303	4257	4176	4177	4183	4339	4290	4332	4347	4094	4269	4301	4317	4304	4279	4244	4331	4315	4388	4283	4059	4005	4056	4078	4066	4076	4022	4264	4176	4166	4015	4283	4124	4150	4264	4225	4196	4164	4153	4165	4275
4356	4182	4053	4129	4138	4163	4241	4190	4345	4371	4185	4172	4184	4231	4404	4514	4405	4311	4208	4356	4288	4312	4316	4299	4258	4399	4368	4415	4297	4246	4085	4053	4104	4221	4168	4111	4099	4093	4162	4087	4115	4159	4174	4194	4096	4238	4055	4146	4146	4265
4375	4303	4125	4168	4250	4137	4141	4227	4292	4377	4335	4285	4134	4292	4296	4375	4554	4442	4313	4252	4434	4505	4361	4333	4216	4408	4272	4259	4370	4248	4179	4254	4286	4325	4258	4118	4158	4205	4238	4202	4203	4061	4089	4166	4126	4114	4104	4113	4086	4125
4321	4187	4232	4241	4294	4184	4180	4436	4377	4330	4439	4417	4302	4262	4414	4442	4556	4407	4359	4304	4311	4477	4342	4467	4306	4364	4278	4321	4317	4226	4202	4194	4428	4314	4340	4278	4294	4151	4154	4162	4123	4060	4189	4246	4140	4231	4079	4163	4159	4218
4287	4334	4262	4451	4398	4180	4184	4255	4400	4326	4443	4453	4431	4352	4394	4399	4398	4319	4281	4319	4438	4450	4475	4329	4454	4311	4155	4160	4211	4358	4132	4181	4255	4224	4268	4165	4248	4234	4078	4169	4256	4175	4187	4038	4284	4214	4239	4185	4136	4229
4164	4171	4305	4182	4357	4228	4242	4281	4356	4258	4329	4308	4486	4369	4233	4282	4435	4407	4360	4360	4332	4260	4442	4379	4282	4368	4217	4235	4013	4313	4346	4334	4176	4146	4151	4233	4067	4138	4131	4049	4143	4151	4215	4126	4142	4251	4236	4148	4248	4286
4242	4222	4114	4207	4353	4238	4120	4195	4336	4147	4206	4446	4370	4320	4241	4261	4282	4246	4273	4262	4280	4257	4292	4219	4282	4173	4198	4137	4224	4375	4371	4298	4266	4302	4301	4263	4221	4126	4052	4195	4086	4029	4068	4131	4097	4084	4162	4247	4083	4169
4212	4210	4190	4307	4219	4297	4435	4300	4221	4079	4227	4299	4336	4339	4229	4216	4074	4160	4294	4214	4280	4268	4340	4206	4223	4190	4031	4168	4243	4370	4311	4287	4342	4243	4308	4318	4291	4224	4040	4117	4264	4039	4178	4028	4172	4164	4125	4088	4157	4104
4396	4141	4182	4256	4434	4396	4416	4216	4236	4197	4217	4309	4225	4280	4329	4217	4068	4189	4234	4329	4257	4188	4288	4186	4157	4174	4086	4155	4197	4341	4189	4333	4188	4330	4256	4242	4200	4248	3992	4033	4199	4209	4227	4137	4294	4165	4161	4161	4196	4172
4399	4136	4263	4208	4315	4314	4171	4177	4255	4325	4225	4242	4308	4324	4304	4223	4171	4223	4256	4230	4210	4331	4329	4159	4210	4296	4011	4401	4403	4166	4327	4343	4384	4337	4285	4207	4087	4031	4117	4094	4171	4213	4124	4279	4220	4187	4387	4134	4072	4122
4470	4324	4252	4325	4239	4274	4276	4266	4342	4170	4021	4134	4254	4384	4342	4244	4316	4204	4176	4234	4412	4353	4436	4241	4236	4228	4215	4322	4261	4262	4243	4515	4319	4232	4300	4202	4170	4173	4120	4093	4169	4244	4222	4185	4252	4257	4138	4272	4108	4134
4486	4310	4194	4181	4275	4256	4422	4365	4358	4345	4162	4253	4190	4377	4335	4290	4200	4188	4176	4168	4275	4222	4407	4408	4327	4276	4379	4310	4330	4428	4312	4372	4432	4386	4430	4318	4191	4159	4175	4332	4266	4280	4383	4274	4170	4250	4175	4164	4121	4145
4618	4186	4128	4199	4110	4149	4358	4239	4359	4392	4106	4295	4212	4185	4303	4460	4407	4256	4166	4308	4331	4228	4501	4404	4286	4311	4346	4356	4345	4308	4377	4353	4356	4370	4288	4248	4254	4258	4307	4300	4189	4255	4287	4404	4237	4351	4204	4354	4232	4191
4353	4173	4147	4198	4244	4075	4237	4353	4339	4204	4286	4238	4084	4287	4274	4509	4248	4364	4393	4367	4238	4364	4470	4458	4486	4388	4415	4298	4283	4393	4333	4264	4372	4344	4234	4327	4280	4352	4240	4239	4233	4317	4361	4424	4196	4276	4105	4263	4179	4262
4470	4279	4098	4214	4152	4096	4069	4122	4284	4302	4200	4244	4231	4284	4173	4323	4316	4423	4323	4292	4418	4374	4367	4353	4353	4337	4178	4284	4383	4396	4381	4386	4385	4149	4179	4209	4334	4227	4267	4256	4360	4244	4400	4222	4306	4147	4126	4161	4089	4151
4371	4021	4237	4169	4000	4111	4040	4214	4069	4217	4377	4311	4174	4152	4191	4099	4259	4540	4525	4332	4341	4500	4411	4231	4403	4241	4168	4364	4261	4415	4281	4430	4321	4239	4336	4232	4272	4285	4269	4202	4366	4311	4288	4370	4214	4162	4176	4296	4202	4193
4159	4134	4106	4261	4066	3949	4136	4083	4132	4182	4180	4204	4004	4180	4138	4156	4212	4478	4381	4179	4437	4291	4380	4423	4241	4270	4222	4213	4287	4325	4380	4266	4143	4128	4214	4084	4233	4246	4240	4216	4304	4291	4134	4250	4250	4362	4139	4289	4303	4355
4129	4057	4131	4204	3999	4200	4138	4162	4117	4135	4212	4294	4208	4199	4378	4141	4278	4323	4419	4363	4242	4283	4261	4135	4231	4261	4246	4262	4440	4233	4270	4325	4348	4146	4220	4151	4308	4326	4339	4218	4337	4439	4363	4163	4293	4232	4154	4247	4216	4131
4087	4158	4105	4258	4226	4174	4263	4187	4064	4131	4299	4236	4357	4353	4246	4376	4378	4227	4236	4378	4177	4139	4288	4311	4341	4225	4216	4280	4276	4460	4156	4272	4223	4264	4291	4215	4178	4316	4294	4392	4374	4144	4321	4130	4150	4183	4211	4105	4262	4181
4091	4127	4118	4309	4346	4303	4289	4310	4330	4325	4399	4434	4413	4304	4363	4309	4187	4308	4293	4368	4220	4014	4155	4166	4188	4359	4284	4221	4242	4188	4237	4296	4308	4340	4341	4301	4269	4151	4354	4233	4406	4213	4329	4209	4218	4166	4170	4156	4037	4312
4170	4194	4172	4311	4503	4379	4341	4320	4280	4292	4460	4413	4358	4328	4342	4173	4131	4160	4305	4347	4261	4309	4276	4360	4335	4239	4201	4158	4339	4172	4241	4175	4254	4140	4315	4251	4275	4251	4373	4311	4181	4174	4138	4325	4266	4173	4141	4132	4242	4335
4254	4181	4243	4336	4442	4469	4403	4367	4287	4234	4301	4412	4463	4299	4406	4300	4149	4205	4228	4372	4311	4265	4216	4245	4153	4321	4235	4288	4257	4209	4488	4243	4135	4164	4226	4213	4223	4235	4231	4208	4284	4171	4193	4243	4325	4289	4242	4204	4317	4467
4104	4027	4041	4259	4357	4353	4497	4546	4187	4328	4295	4444	4325	4303	4308	4177	4050	4050	4322	4432	4114	4238	4178	4267	4418	4395	4264	4367	4195	4304	4309	4351	4346	4311	4304	4294	4388	4318	4205	4076	4232	4236	4265	4333	4278	4311	4336	4393	4325	4259
4147	4114	3983	4234	4295	4372	4502	4350	4228	4264	4293	4214	4339	4323	4335	4237	4218	4234	4251	4390	4279	4312	4389	4336	4096	4442	4343	4289	4366	4305	4190	4207	4270	4145	4253	4205	4300	4176	4177	4152	4223	4255	4272	4269	4326	4427	4262	4203	4257	4097
4131	4081	3986	4130	4307	4289	4247	4356	4232	4036	4226	4234	4195	4194	4268	4302	4144	4085	4205	4327	4321	4247	4290	4268	4324	4348	4458	4368	4277	4215	4235	4292	4445	4283	4250	4277	4276	4249	4223	4255	4363	4348	4329	4177	4235	4310	4241	4172	4111	4319
4314	3959	4135	3987	4169	4194	4209	4298	4121	4080	4133	4083	4179	4325	4345	4356	4167	4227	4272	4283	4188	4306	4277	4270	4308	4301	4415	4418	4277	4259	4181	4391	4335	4233	4281	4344	4402	4359	4225	4177	4191	4217	4236	4239	4292	4358	4337	4264	4166	4129
4238	4075	3931	4201	4124	4181	4245	4210	4277	4231	4082	4094	4173	4181	4247	4274	4246	4111	4176	4204	4359	4362	4322	4302	4377	4214	4252	4304	4193	4225	4191	4136	4198	4214	4230	4180	4198	4335	4322	4153	4370	4236	4229	4333	4175	4417	4192	4123	4169	4041
4408	4221	4018	4139	4197	4311	4161	4138	4286	4060	4146	4363	4083	4258	4354	4355	4405	4184	4173	4303	4368	4303	4298	4234	4113	4419	4326	4151	4284	4186	4255	4417	4245	4304	4296	4309	4287	4295	4147	4116	4181	4376	4387	4259	4312	4320	4211	4236	4045	4190
4450	4297	4212	4054	4259	4310	4317	4323	4246	4139	4224	4256	4172	4252	4368	4364	4216	4262	4303	4202	4232	4319	4269	4235	4214	4199	4267	4283	4253	4202	4242	4299	4156	4219	4240	4278	4284	4307	4245	4134	4205	4290	4285	4137	4171	4187	4256	4290	4215	4179
4382	4188	4183	4203	4314	3999	4292	4240	4345	4265	4225	4127	4238	4528	4566	4469	4215	4291	4122	4086	4297	4405	4324	4328	4189	4198	4241	4264	4167	4204	4105	4327	4259	4232	4268	4322	4255	4061	4179	4269	4172	4186	4277	4318	4367	4329	4211	4310	4296	4240
4371	4334	4055	4153	4284	4208	4283	4179	4396	4308	4147	4199	4241	4347	4425	4437	4404	4212	4130	4239	4303	4467	4264	4255	4120	4135	4124	4222	4171	4217	4177	4315	4374	4319	4183	4352	4324	4172	4255	4258	4279	4301	4240	4292	4167	4407	4452	4275	4344	4285
4458	4238	4142	4108	4182	4308	4201	4242	4378	4264	4125	4115	4142	4249	4432	4357	4383	4224	4240	4215	4395	4236	4290	4163	4246	4162	4393	4403	4409	4364	4316	4402	4327	4433	4428	4364	4281	4258	4301	4210	4352	4378	4522	4382	4246	4340	4429	4300	4356	4323
4385	4276	4184	4160	4309	4227	4138	4236	4317	4198	4242	4053	4308	4348	4436	4377	4311	4236	4186	4275	4245	4414	4334	4297	4129	4267	4277	4367	4353	4358	4329	4324	4502	4441	4359	4319	4367	4359	4212	4359	4241	4438	4599	4306	4348	4464	4272	4542	4328	4293
4454	4106	4087	4169	4109	4102	4183	4278	4218	4347	4108	4206	4290	4316	4383	4476	4352	4297	4232	4155	4135	4205	4385	4294	4261	4281	4276	4300	4419	4335	4231	4369	4275	4355	4258	4360	4270	4311	4370	4301	4166	4297	4464	4402	4256	4294	4321	4313	4494	4324
4456	4240	4243	4224	4124	4160	4300	4282	4194	4102	4187	4344	4079	4213	4264	4336	4303	4235	4085	4210	4173	4327	4422	4285	4100	4176	4147	4220	4385	4242	4170	4309	4205	4248	4233	4213	4275	4387	4318	4367	4275	4331	4208	4264	4448	4325	4363	4393	4277	4370
4571	4225	4235	4246	4107	4181	4277	4249	4350	4280	4180	4156	4107	4219	4317	4380	4273	4220	4288	4186	4112	4142	4166	4155	4102	4225	4127	4235	4250	4257	4174	4304	4244	4256	4148	4122	4246	4418	4178	4372	4362	4245	4397	4321	4166	4382	4310	4391	4354	4413
4404	4259	4243	4202	4053	4248	4153	4377	4407	4239	4182	4381	4073	4272	4308	4382	4310	4262	4301	4347	4208	4111	4287	4220	4195	4170	4199	4359	4305	4252	4142	4315	4299	4310	4335	4351	4384	4254	4361	4307	4225	4321	4297	4336	4328	4328	4410	4354	4240	4395
4377	4387	4161	4130	4288	4106	4191	4403	4415	4441	4425	4114	4128	4203	4341	4314	4346	4180	4241	4274	4258	4266	4206	4221	4174	4221	4101	4194	4246	4272	4300	4290	4226	4270	4203	4339	4306	4383	4360	4191	4231	4386	4418	4275	4214	4101	4401	4387	4240	4320
4396	4327	4209	4129	4230	4139	4226	4403	4488	4469	4397	4205	4303	4349	4301	4382	4285	4199	4274	4238	4134	4115	4332	4220	4144	4285	4184	4202	4248	4271	4241	4288	4310	4207	4204	4330	4340	4379	4343	4362	4132	4277	4142	4342	4218	4233	4297	4292	4410	4267
4401	4403	4121	4103	4264	4128	4306	4463	4453	4384	4444	4120	4222	4349	4267	4273	4510	4351	4231	4103	4126	4208	4346	4259	4197	4293	4095	4329	4279	4169	4156	4284	4246	4193	4107	4338	4231	4429	4309	4345	4178	4233	4108	4342	4278	4257	4272	4406	4486	4264
4516	4316	4269	4321	4403	4121	4436	4498	4485	4417	4280	4320	4347	4322	4419	4467	4372	4321	4337	4175	4235	4410	4356	4223	4174	4135	4173	4312	4217	4269	4136	4247	4233	4240	4270	4182	4449	4449	4332	4287	4177	4128	4093	4311	4403	4202	4208	4292	4388	4425
4452	4345	4373	4292	4289	4387	4511	4520	4427	4500	4308	4281	4277	4334	4293	4387	4484	4343	4363	4048	4228	4337	4401	4163	4150	4123	4253	4282	4198	4287	4194	4237	4269	4168	4326	4338	4127	4304	4351	4315	4340	4116	4088	4267	4263	4421	4191	4288	4188	4186
4540	4279	4337	4306	4280	4224	4366	4395	4374	4572	4211	4189	4224	4153	4376	4511	4290	4280	4236	4233	4334	4504	4451	4352	4092	4191	4195	4269	4337	4307	4087	4182	4346	4219	4226	4087	4196	4170	4217	4144	4258	4163	4068	4318	4374	4355	4196	4155	4397	4250
4477	4504	4351	4299	4230	4290	4365	4346	4390	4325	4276	4209	4218	4302	4194	4507	4459	4280	4197	4256	4437	4530	4326	4216	4165	4183	4284	4336	4355	4390	4264	4195	4400	4290	4250	4146	4126	4224	4288	4292	4145	4223	4157	4359	4407	4431	4322	4179	4251	4256
4539	4350	4313	4353	4348	4270	4339	4329	4328	4270	4213	4274	4223	4217	4263	4357	4188	4239	4260	4274	4397	4304	4336	4195	4123	4107	4161	4327	4282	4401	4301	4342	4300	4265	4273	4080	4244	4178	4260	4374	4325	4298	4256	4267	4374	4274	4190	4173	4252	4221
4565	4368	4313	4131	4277	4243	4354	4291	4394	4282	4190	4254	4268	4121	4405	4371	4345	4375	4291	4347	4385	4300	4268	4152	4327	4157	4372	4270	4198	4257	4241	4288	4453	4159	4232	4130	4137	4176	4257	4320	4278	4277	4267	4282	4317	4357	4164	4222	4167	4331
4414	4292	4229	4232	4192	4326	4244	4362	4455	4289	4320	4258	4259	4184	4256	4336	4459	4307	4266	4281	4462	4441	4437	4275	4190	4129	4337	4354	4222	4266	4146	4297	4365	4359	4253	4155	4141	4262	4329	4298	4377	4421	4317	4226	4275	4356	4359	4166	4142	4326
4462	4300	4141	4144	4327	4334	4273	4437	4533	4378	4319	4287	4256	4180	4376	4576	4408	4290	4354	4231	4523	4445	4195	4244	4216	4200	4232	4298	4212	4230	4293	4193	4387	4333	4237	4200	4164	4267	4390	4239	4362	4323	4238	4198	4194	4217	4401	4235	4205	4257
4469	4290	4049	4131	4270	4345	4459	4523	4520	4458	4384	4350	4354	4270	4351	4514	4441	4273	4289	4335	4378	4598	4245	4193	4162	4085	4321	4331	4253	4250	4192	4294	4332	4375	4243	4255	4205	4219	4435	4370	4425	4361	4295	4162	4264	4315	4318	4161	4230	4418
4399	4172	4144	4261	4368	4350	4531	4350	4537	4453	4346	4253	4296	4368	4282	4561	4407	4222	4261	4307	4317	4198	4185	3979	4135	4141	4193	4331	4365	4095	4206	4257	4259	4282	4299	4186	4168	4216	4421	4361	4302	4180	4186	4227	4232	4310	4286	4135	4353	4357
4360	4206	4087	4234	4333	4429	4394	4442	4550	4469	4191	4303	4484	4341	4492	4394	4321	4162	4188	4341	4229	4351	4397	4258	4193	4182	4176	4328	4267	4113	4214	4262	4291	4172	4231	4087	4178	4348	4145	4297	4214	4221	4193	4098	4274	4395	4182	4253	4361	4366
4361	4160	4130	4138	4425	4472	4628	4473	4371	4386	4241	4205	4387	4332	4442	4476	4412	4265	4236	4300	4341	4469	4282	4141	4113	4150	4215	4286	4196	4175	4209	4064	4149	4153	4169	4111	4300	4276	4197	4212	4330	4173	4108	4095	4198	4333	4348	4247	4310	4433
4356	4045	4201	4107	4450	4564	4496	4466	4365	4413	4341	4347	4498	4456	4430	4340	4299	4164	4236	4370	4301	4300	4327	4207	4242	4173	4370	4228	4366	4184	4130	4102	4266	4121	4113	4311	4219	4250	4297	4281	4237	4212	4222	4203	4331	4298	4264	4269	4388	4278
4245	4118	4400	4192	4540	4441	4621	4361	4315	4334	4253	4338	4327	4424	4542	4301	4309	4272	4402	4385	4392	4315	4421	4347	4431	4321	4372	4235	4289	4221	4154	4237	4177	4202	4260	4377	4452	4364	4123	4258	4147	4211	4337	4129	4190	4320	4240	4411	4225	4340
4325	4133	4137	4334	4425	4596	4510	4270	4250	4336	4414	4290	4392	4464	4481	4403	4246	4212	4500	4480	4388	4414	4263	4353	4358	4502	4412	4339	4271	4220	4217	4287	4318	4235	4198	4346	4341	4321	4175	4161	4260	4377	4313	4267	4194	4250	4205	4282	4132	4239
4326	4021	4181	4304	4362	4510	4458	4415	4191	4355	4429	4390	4390	4322	4372	4451	4270	4411	4483	4586	4532	4367	4340	4288	4430	4392	4424	4358	4245	4306	4159	4314	4278	4358	4320	4425	4315	4141	4202	4255	4256	4357	4291	4115	4230	4314	4333	4235	4359	4361
4186	4189	4122	4414	4423	4373	4365	4340	4381	4241	4288	4366	4295	4388	4405	4340	4272	4332	4403	4587	4337	4253	4149	4213	4493	4419	4443	4274	4218	4155	4358	4422	4560	4353	4347	4409	4142	4184	4182	4195	4266	4229	4288	4161	4061	4235	4246	4313	4339	4394
4267	4191	4315	4509	4393	4479	4173	4227	4342	4328	4357	4483	4542	4428	4330	4413	4255	4204	4513	4460	4344	4359	4320	4262	4195	4239	4278	4269	4167	4235	4318	4309	4358	4400	4259	4418	4295	4209	4146	4303	4252	4306	4156	4240	4336	4374	4415	4375	4354	4418
4316	4338	4490	4337	4381	4265	4248	4215	4361	4463	4326	4378	4454	4400	4263	4336	4295	4351	4394	4305	4284	4334	4385	4445	4382	4304	4177	4205	4287	4287	4171	4302	4283	4299	4158	4261	4320	4226	4011	4280	4209	4433	4328	4392	4476	4545	4456	4374	4297	4402
4536	4270	4530	4533	4587	4327	4334	4135	4156	4356	4357	4382	4438	4286	4370	4306	4355	4435	4338	4353	4343	4356	4419	4496	4396	4419	4178	4209	4234	4276	4398	4365	4274	4319	4343	4426	4331	4275	4160	4281	4336	4365	4280	4412	4364	4384	4449	4519	4503	4273
4296	4377	4414	4486	4508	4227	4279	4194	4096	4413	4501	4402	4437	4275	4420	4269	4338	4386	4521	4448	4366	4271	4445	4553	4322	4366	4307	4293	4417	4402	4474	4244	4336	4331	4409	4300	4419	4269	4338	4480	4494	4508	4477	4450	4245	4393	4320	4391	4474	4322
4346	4384	4499	4511	4268	4180	4194	4211	4395	4437	4500	4532	4496	4498	4383	4341	4229	4500	4332	4400	4388	4432	4456	4350	4350	4379	4342	4325	4391	4366	4233	4264	4354	4305	4295	4242	4185	4171	4396	4527	4447	4375	4253	4073	4178	4195	4333	4370	4418	4290
4398	4422	4502	4299	4232	4249	4273	4158	4297	4492	4403	4416	4491	4393	4261	4423	4411	4252	4301	4434	4428	4416	4461	4399	4494	4302	4303	4111	4287	4311	4342	4289	4152	4343	4302	4310	4225	4200	4325	4497	4512	4276	4194	4056	4033	4108	4171	4307	4439	4517
4402	4343	4239	4258	4177	4291	4275	4221	4228	4427	4390	4393	4314	4375	4254	4436	4534	4467	4444	4343	4437	4486	4523	4370	4361	4256	4343	4264	4208	4228	4306	4177	4281	4177	4366	4382	4300	4424	4641	4629	4465	4192	3933	3993	4039	3944	3831	4158	4544	4404
4521	4441	4336	4329	4265	4314	4164	4339	4318	4460	4410	4392	4381	4443	4470	4346	4311	4431	4524	4426	4423	4397	4467	4304	4255	4258	4416	4276	4385	4422	4286	4333	4437	4329	4403	4326	4209	4315	4545	4576	4331	4156	3925	4093	3888	3717	3824	4261	4378	4421
4427	4259	4372	4421	4173	4245	4200	4340	4454	4541	4361	4378	4268	4313	4411	4370	4374	4348	4464	4511	4464	4466	4358	4337	4338	4240	4377	4404	4348	4370	4405	4359	4348	4365	4370	4318	4290	4289	4291	4640	4556	4306	4121	3964	3917	3885	3981	4271	4437	4471
4468	4533	4464	4386	4229	4389	4328	4516	4481	4416	4375	4268	4379	4175	4320	4474	4356	4178	4294	4222	4252	4402	4373	4355	4331	4301	4348	4284	4276	4229	4349	4334	4190	4394	4261	4182	4333	4252	4512	4544	4663	4355	4262	3931	4135	4197	4067	4402	4460	4436
4517	4189	4377	4334	4247	4322	4485	4400	4177	4310	4335	4138	4204	4321	4394	4280	4366	4350	4302	4236	4242	4321	4504	4452	4431	4560	4512	4476	4388	4247	4276	4286	4200	4276	4328	4401	4411	4406	4450	4550	4606	4425	4236	4225	4140	4122	4147	4335	4563	4452
4466	4190	4220	4277	4244	4320	4278	4231	4229	4234	4160	4385	4308	4276	4460	4420	4307	4314	4490	4461	4591	4370	4444	4431	4338	4362	4473	4496	4451	4387	4325	4506	4342	4354	4378	4278	4318	4150	4349	4416	4699	4340	4096	4044	4015	4090	4076	4266	4346	4367
4302	4229	4200	4254	4249	4245	4387	4188	4202	4243	4133	4409	4355	4548	4344	4412	4518	4469	4324	4429	4431	4448	4442	4416	4354	4316	4495	4472	4370	4305	4290	4365	4397	4333	4257	4222	4340	4175	4488	4733	4605	4398	4057	4012	3875	3990	3971	4305	4503	4487
4389	4228	4310	4371	4342	4373	4459	4334	4175	4368	4396	4389	4567	4460	4471	4417	4418	4400	4335	4449	4432	4354	4278	4327	4422	4379	4238	4420	4478	4255	4385	4311	4311	4315	4216	4274	4369	4344	4562	4641	4720	4554	4264	4139	4181	3961	4099	4299	4459	4367
4231	4103	4384	4448	4416	4268	4467	4234	4385	4413	4313	4418	4408	4396	4472	4443	4331	4389	4368	4297	4399	4479	4326	4300	4191	4201	4304	4196	4353	4272	4260	4161	4356	4518	4413	4265	4321	4318	4405	4690	4615	4307	4160	4203	4229	4077	4271	4388	4442	4505
4401	4387	4395	4495	4436	4257	4416	4347	4448	4472	4507	4557	4424	4397	4126	4266	4341	4375	4353	4354	4389	4254	4403	4563	4418	4366	4226	4252	4321	4280	4286	4437	4258	4540	4410	4386	4332	4368	4401	4642	4596	4325	4202	4052	4099	4078	4165	4376	4547	4591
4338	4481	4522	4340	4211	4401	4334	4401	4404	4441	4651	4465	4295	4305	4283	4314	4453	4337	4461	4396	4361	4292	4489	4452	4468	4478	4243	4272	4430	4524	4519	4390	4429	4429	4511	4380	4262	4385	4380	4737	4392	4284	4270	4049	3994	4026	4216	4321	4419	4486
4543	4382	4314	4377	4128	4220	4407	4307	4340	4431	4377	4356	4279	4192	4319	4497	4411	4416	4480	4438	4395	4357	4482	4408	4453	4469	4327	4276	4439	4492	4465	4288	4383	4396	4467	4300	4286	4185	4559	4688	4549	4325	4193	4039	4118	4114	4165	4359	4565	4534
4397	4361	4336	4155	4258	4237	4344	4345	4585	4432	4440	4187	4317	4393	4309	4373	4341	4358	4296	4367	4277	4372	4381	4457	4521	4430	4297	4352	4407	4421	4306	4400	4298	4487	4407	4389	4338	4482	4576	4843	4682	4492	4288	4177	4075	4108	4141	4457	4525	4494
4393	4432	4360	4256	4007	4358	4348	4304	4358	4509	4114	4263	4355	4348	4451	4460	4441	4417	4332	4175	4292	4421	4469	4345	4047	4231	4449	4307	4295	4428	4343	4238	4260	4331	4347	4370	4340	4353	4433	4646	4556	4389	4048	4148	4089	4087	4072	4346	4536	4462
4423	4361	4182	4166	4293	4408	4474	4417	4453	4351	4199	4339	4191	4344	4440	4478	4353	4339	4424	4293	4338	4248	4372	4298	4534	4323	4371	4429	4293	4277	4192	4356	4315	4343	4409	4320	4367	4319	4519	4533	4674	4234	4184	4214	4169	4147	4084	4449	4312	4414
4403	4379	4215	4384	4370	4395	4386	4356	4354	4260	4297	4410	4460	4445	4532	4508	4409	4268	4294	4395	4392	4524	4325	4292	4472	4353	4451	4297	4343	4234	4422	4400	4413	4393	4399	4432	4318	4304	4444	4614	4847	4428	4210	4147	3959	4155	4266	4540	4415	4469
4355	4379	4341	4268	4378	4365	4353	4328	4245	4107	4282	4393	4399	4448	4452	4483	4271	4588	4471	4452	4268	4380	4411	4448	4313	4483	4542	4397	4342	4474	4353	4328	4397	4370	4427	4448	4441	4392	4464	4544	4698	4501	4055	4197	4097	4068	4200	4512	4533	4677
4389	4259	4160	4278	4350	4449	4396	4251	4363	4393	4403	4450	4466	4318	4397	4265	4404	4416	4540	4286	4207	4267	4367	4401	4310	4285	4444	4502	4273	4360	4398	4356	4370	4369	4422	4479	4291	4321	4620	4792	4755	4239	4032	4124	4106	4227	4250	4379	4677	4868
4378	4164	4360	4425	4440	4507	4349	4591	4400	4549	4507	4737	4485	4445	4443	4237	4206	4268	4353	4389	4438	4212	4155	4321	4503	4348	4234	4323	4368	4336	4271	4405	4218	4341	4424	4554	4442	4319	4678	4512	4558	4411	4110	4246	4217	4377	4358	4586	4711	5002
4348	4411	4498	4498	4518	4329	4274	4245	4402	4283	4264	4393	4268	4442	4290	4473	4398	4205	4245	4318	4308	4448	4208	4355	4312	4364	4330	4030	4228	4417	4245	4418	4363	4315	4528	4362	4404	4424	4518	4600	4615	4536	4315	4346	4214	4294	4428	4603	4776	5092
4524	4485	4373	4471	4197	4131	4185	4375	4415	4230	4364	4174	3976	4266	4172	4223	4316	4528	4405	4343	4200	4283	4451	4372	4324	4484	4384	4360	4262	4570	4562	4207	4400	4467	4477	4426	4258	4360	4453	4598	4717	4359	4043	4331	4099	4008	4151	4590	4400	4512
4419	4354	4329	4187	4199	4262	4397	4503	4454	4439	4312	4241	4245	4197	4170	4289	4387	4410	4543	4456	4336	4331	4478	4603	4594	4358	4285	4437	4320	4382	4491	4445	4338	4434	4363	4231	4327	4394	4406	4664	4421	4133	4098	3955	3866	3800	3953	4183	3947	3936
4349	4395	4373	4445	4289	4430	4486	4567	4502	4537	4520	4393	4382	4399	4546	4383	4466	4304	4399	4475	4612	4514	4304	4316	4416	4373	4422	4385	4494	4354	4311	4306	4427	4538	4482	4305	4461	4431	4493	4497	4351	4249	4259	4066	3909	3749	3915	4178	3962	3775
4516	4407	4409	4428	4381	4405	4371	4383	4302	4233	4364	4368	4500	4574	4646	4600	4578	4329	4294	4323	4540	4557	4510	4311	4283	4517	4458	4238	4546	4512	4186	4222	4377	4392	4534	4364	4461	4498	4542	4629	4241	4350	4317	4188	4222	3883	4066	4140	4051	3773
4390	4197	4199	4170	4302	4276	4197	4179	4248	4328	4306	4372	4386	4397	4391	4676	4625	4442	4206	4244	4408	4402	4550	4246	4075	4283	4559	4302	4399	4497	4340	4183	4397	4505	4444	4466	4358	4442	4387	4616	4475	4358	4342	4453	4272	4179	4264	4285	4182	3963
4402	4169	4144	4381	4371	4421	4412	4220	4421	4245	4284	4257	4330	4307	4183	4481	4459	4469	4604	4375	4244	4198	4484	4403	4353	4194	4540	4509	4368	4322	4483	4370	4427	4570	4273	4437	4230	4397	4277	4431	4492	4560	4521	4472	4284	4386	4416	4656	4646	4520
4296	4182	4258	4296	4477	4662	4587	4522	4543	4423	4634	4454	4455	4287	4169	4212	4249	4388	4514	4602	4216	4239	4353	4504	4428	4200	4320	4559	4293	4248	4471	4432	4316	4382	4447	4519	4378	4211	4258	4397	4499	4366	4420	4609	4532	4701	4801	4708	4840	4854
4374	4424	4433	4594	4520	4702	4519	4531	4630	4590	4559	4493	4576	4380	4347	4286	4269	4308	4354	4468	4379	4391	4246	4555	4493	4427	4241	4404	4496	4327	4498	4544	4178	4488	4469	4428	4374	4242	4520	4213	4386	4481	4575	4585	4749	4782	4643	4634	4589	4861
4441	4526	4605	4575	4413	4496	4302	4561	4433	4535	4478	4484	4396	4517	4596	4377	4310	4287	4289	4395	4566	4646	4454	4402	4487	4530	4312	4439	4674	4435	4432	4407	4385	4514	4460	4413	4479	4300	4367	4394	4474	4327	4239	4569	4593	4618	4656	4478	4452	4545
4602	4543	4537	4596	4408	4274	4280	4362	4385	4410	4357	4247	4515	4679	4744	4667	4676	4393	4216	4485	4616	4763	4548	4443	4354	4484	4347	4322	4583	4429	4443	4498	4415	4360	4534	4312	4417	4373	4411	4352	4225	4404	4530	4419	4469	4215	4129	4315	4286	4385
4610	4399	4450	4554	4251	4189	4246	4134	4153	4247	4275	4223	4478	4413	4798	4705	4666	4648	4395	4398	4545	4634	4598	4360	4328	4538	4441	4381	4329	4410	4315	4364	4426	4148	4509	4359	4405	4453	4494	4460	4210	4341	4338	4274	4333	4359	4420	4244	4337	4109
4672	4462	4347	4291	4193	4188	4216	4185	4268	4306	4248	4264	4388	4424	4665	4650	4659	4597	4353	4347	4294	4581	4599	4327	4114	4390	4590	4405	4073	4417	4258	4135	4428	4154	4371	4256	4330	4446	4290	4448	4236	4608	4288	4462	4442	4398	4552	4448	4352	4353
4541	4456	4413	4302	4259	4361	4306	4239	4243	4149	4118	4262	4248	4234	4271	4462	4555	4564	4518	4243	4228	4385	4458	4376	4265	4422	4462	4283	4137	4413	4339	4227	4451	4232	4342	4372	4228	4443	4277	4432	4373	4504	4261	4424	4342	4546	4500	4636	4388	4404
4527	4313	4321	4376	4332	4254	4274	4259	4168	4450	4246	4118	4112	4090	4271	4222	4430	4624	4380	4270	4164	4315	4488	4552	4253	4257	4440	4400	4186	4385	4508	4192	4358	4356	4272	4455	4233	4336	4255	4344	4248	4304	4383	4291	4229	4384	4356	4371	4432	4441
4633	4456	4236	4215	4370	4278	4294	4169	4229	4310	4187	4253	4143	4040	4095	4340	4348	4533	4560	4172	4383	4351	4537	4575	4420	4231	4516	4432	4152	4386	4459	4218	4281	4511	4330	4573	4333	4440	4359	4431	4474	4365	4333	4273	4228	4400	4429	4448	4324	4532
4481	4303	4123	4202	4415	4383	4221	4277	4369	4297	4083	4316	4200	4078	4194	4268	4465	4524	4508	4345	4192	4285	4554	4732	4316	4212	4434	4597	4218	4252	4554	4388	4519	4544	4362	4603	4332	4411	4382	4409	4343	4273	4365	4462	4272	4525	4371	4400	4411	4350
4580	4173	4097	4122	4322	4330	4269	4590	4390	4413	4153	4311	4172	4222	4219	4334	4472	4724	4564	4368	4287	4427	4504	4601	4484	4260	4551	4515	4308	4306	4557	4379	4331	4572	4416	4679	4423	4449	4320	4371	4328	4277	4376	4417	4417	4451	4391	4474	4359	4341
4512	4247	4203	4141	4188	4294	4244	4328	4316	4400	4208	4303	4306	4199	4285	4378	4441	4791	4701	4489	4282	4348	4573	4642	4399	4176	4421	4616	4348	4326	4500	4289	4517	4521	4542	4434	4396	4545	4478	4425	4415	4467	4309	4375	4447	4295	4353	4355	4313	4326
4391	4289	4088	4067	4379	4409	4246	4232	4405	4442	4350	4412	4463	4172	4221	4338	4384	4672	4666	4505	4259	4103	4500	4497	4246	4149	4418	4520	4258	4419	4476	4278	4338	4596	4254	4417	4372	4374	4505	4503	4502	4588	4465	4482	4282	4519	4430	4342	4235	4241
4482	4259	4200	4156	4030	4235	4170	4309	4333	4357	4286	4355	4295	4078	4027	4308	4453	4450	4560	4285	4245	4257	4554	4566	4260	4251	4498	4355	4178	4283	4457	4329	4389	4334	4335	4473	4336	4406	4333	4403	4422	4500	4475	4368	4599	4641	4298	4414	4370	4315
4579	4260	4334	4113	4245	4120	4114	4251	4212	4330	4259	4300	4217	4173	4248	4424	4512	4730	4491	4297	4233	4378	4621	4536	4316	4231	4419	4428	4221	4331	4597	4241	4465	4306	4243	4395	4176	4308	4243	4382	4370	4378	4291	4446	4392	4446	4493	4475	4410	4507
4640	4407	4176	4191	4193	4220	4258	4256	4131	4114	4073	4103	4119	4192	4181	4547	4579	4527	4449	4148	4099	4278	4584	4523	4209	4279	4527	4417	4125	4429	4320	4267	4438	4311	4425	4481	4246	4239	4218	4201	4117	4281	4254	4268	4317	4384	4436	4420	4386	4494
4536	4463	4360	4413	4208	4200	4276	4212	4172	4133	4041	4046	4178	4228	4495	4528	4666	4473	4342	4176	4377	4484	4551	4500	4269	4417	4545	4511	4284	4480	4287	4378	4376	4405	4495	4319	4219	4414	4279	4503	4178	4408	4172	4238	4307	4350	4305	4311	4434	4580
4705	4524	4711	4490	4260	4410	4177	4027	4078	4042	4189	4293	4330	4397	4561	4667	4577	4411	4167	4332	4287	4599	4435	4426	4294	4535	4518	4230	4227	4492	4319	4403	4543	4491	4544	4421	4365	4491	4479	4424	4278	4444	4274	4360	4146	4327	4320	4192	4412	4284
4639	4644	4704	4547	4444	4269	4345	4212	4174	4290	4399	4384	4605	4515	4486	4539	4551	4394	4263	4369	4464	4571	4489	4303	4428	4526	4431	4416	4477	4621	4381	4394	4529	4387	4657	4443	4622	4634	4534	4471	4250	4268	4319	4206	4239	4196	4209	4319	4326	4451
4528	4528	4580	4563	4494	4398	4442	4467	4312	4473	4554	4771	4575	4700	4658	4552	4379	4319	4407	4460	4709	4483	4387	4307	4493	4481	4407	4308	4414	4561	4494	4352	4457	4412	4444	4569	4645	4336	4483	4467	4428	4407	4285	4415	4347	4270	4497	4396	4339	4335
4349	4229	4396	4418	4450	4467	4594	4650	4746	4630	4509	4550	4639	4575	4516	4373	4277	4441	4438	4504	4565	4288	4341	4446	4420	4535	4242	4326	4473	4491	4442	4450	4290	4433	4521	4490	4492	4572	4559	4398	4478	4484	4420	4440	4347	4389	4427	4353	4482	4438
4298	4029	4079	4310	4353	4581	4455	4655	4580	4591	4628	4620	4565	4487	4484	4363	4400	4308	4631	4534	4443	4299	4420	4500	4379	4370	4272	4406	4386	4354	4303	4397	4418	4508	4436	4509	4657	4468	4545	4481	4578	4649	4631	4515	4600	4398	4356	4485	4343	4455
4343	4154	4198	4026	4320	4225	4347	4463	4535	4403	4518	4105	4348	4469	4298	4155	4427	4482	4464	4378	4240	4109	4370	4460	4347	4260	4407	4369	4210	4374	4392	4375	4388	4497	4369	4451	4474	4599	4417	4384	4385	4346	4575	4462	4378	4382	4379	4521	4343	4526
4522	4334	4274	4324	4248	4301	4350	4272	4275	4392	4189	4318	4463	4338	4348	4521	4494	4514	4421	4259	4146	4404	4327	4251	4157	4292	4428	4353	4222	4414	4249	4291	4561	4391	4374	4398	4330	4449	4412	4371	4335	4268	4290	4423	4343	4449	4532	4552	4324	4445
4472	4512	4582	4463	4312	4447	4376	4501	4455	4429	4376	4401	4355	4587	4553	4458	4363	4393	4258	4275	4215	4410	4483	4306	4254	4392	4442	4141	4197	4295	4210	4222	4295	4147	4389	4280	4279	4269	4305	4295	4232	4257	4349	4390	4276	4403	4379	4501	4555	4560
4465	4196	4431	4532	4492	4504	4666	4642	4626	4520	4493	4502	4406	4627	4435	4380	4280	4243	4428	4453	4386	4326	4420	4221	4435	4293	4164	4504	4445	4323	4254	4335	4312	4318	4427	4198	4392	4205	4206	4329	4233	4243	4406	4406	4420	4346	4264	4538	4529	4531
4316	4291	4283	4428	4450	4443	4587	4440	4449	4502	4292	4459	4305	4314	4343	4358	4237	4335	4394	4542	4378	4381	4203	4419	4411	4280	4350	4470	4364	4328	4341	4264	4187	4404	4417	4421	4368	4294	4363	4305	4227	4072	4269	4254	4385	4160	4312	4505	4367	4503
4554	4364	4319	4426	4345	4417	4231	4263	4314	4196	4199	4404	4325	4292	4359	4427	4476	4442	4588	4296	4406	4418	4441	4430	4439	4430	4519	4425	4300	4398	4477	4345	4344	4398	4371	4502	4399	4279	4338	4276	4236	4252	4191	4122	4186	4234	4257	4357	4430	4346
4661	4484	4743	4442	4450	4422	4434	4259	4195	4292	4236	4277	4493	4465	4512	4475	4511	4582	4402	4500	4383	4524	4445	4323	4416	4489	4434	4353	4479	4342	4390	4416	4509	4402	4354	4218	4414	4320	4291	4439	4299	4219	4272	4098	4225	4254	4334	4324	4383	4483
4544	4399	4444	4536	4409	4433	4491	4395	4403	4314	4435	4477	4437	4450	4403	4334	4511	4428	4514	4503	4543	4506	4326	4533	4649	4660	4476	4470	4545	4530	4415	4600	4492	4380	4550	4437	4664	4579	4486	4519	4449	4449	4370	4258	4260	4230	4414	4338	4318	4445
4473	4353	4526	4240	4342	4409	4233	4282	4283	4361	4375	4354	4470	4427	4456	4457	4501	4730	4517	4449	4578	4428	4364	4513	4507	4374	4508	4460	4450	4515	4457	4357	4422	4431	4426	4569	4666	4576	4526	4427	4438	4512	4373	4330	4382	4335	4306	4301	4317	4392
4596	4433	4457	4283	4339	4309	4396	4308	4393	4261	4430	4242	4508	4564	4638	4722	4474	4485	4451	4464	4468	4449	4525	4417	4311	4512	4510	4396	4354	4374	4516	4442	4441	4394	4433	4507	4449	4542	4479	4542	4505	4483	4416	4398	4367	4377	4232	4251	4358	4192
4503	4400	4447	4454	4364	4404	4475	4415	4300	4564	4480	4641	4688	4700	4517	4580	4599	4471	4402	4519	4471	4458	4275	4582	4496	4447	4424	4568	4422	4410	4424	4431	4371	4501	4595	4522	4598	4617	4681	4677	4366	4528	4446	4586	4410	4426	4484	4334	4420	4427
4480	4286	4115	4195	4322	4259	4232	4343	4310	4481	4582	4493	4480	4380	4388	4457	4490	4548	4529	4513	4403	4480	4212	4405	4343	4377	4333	4402	4410	4470	4442	4556	4471	4281	4385	4468	4508	4448	4659	4461	4533	4506	4442	4551	4523	4524	4437	4440	4467	4513
4486	4409	4238	4258	4194	4152	4248	4525	4557	4437	4509	4532	4538	4421	4559	4459	4522	4473	4450	4376	4430	4305	4303	4396	4279	4472	4364	4285	4342	4414	4442	4523	4398	4477	4390	4412	4577	4526	4631	4604	4489	4589	4564	4573	4566	4413	4421	4572	4401	4374
4361	4260	4119	4222	4410	4389	4525	4468	4534	4668	4490	4489	4398	4543	4409	4600	4373	4335	4467	4302	4355	4290	4460	4277	4427	4457	4443	4430	4327	4352	4302	4313	4404	4154	4404	4467	4462	4533	4410	4524	4498	4654	4429	4462	4491	4541	4482	4468	4359	4436
4385	4283	4252	4230	4314	4468	4287	4447	4352	4418	4490	4380	4436	4623	4342	4434	4417	4349	4329	4398	4191	4269	4214	4261	4342	4180	4269	4350	4475	4370	4152	4331	4267	4226	4380	4297	4454	4292	4509	4249	4372	4404	4479	4543	4562	4489	4298	4447	4451	4472
4310	4380	4283	4417	4416	4485	4475	4480	4553	4396	4447	4436	4323	4357	4233	4442	4226	4357	4438	4378	4399	4412	4312	4334	4291	4298	4241	4292	4267	4329	4256	4192	4232	4246	4247	4302	4291	4266	4349	4352	4310	4419	4439	4422	4376	4465	4408	4416	4523	4348
4341	4337	4323	4358	4299	4437	4479	4389	4462	4564	4511	4484	4525	4367	4244	4286	4433	4318	4403	4349	4288	4313	4270	4360	4343	4220	4212	4264	4328	4318	4327	4356	4168	4266	4244	4111	4211	4173	4153	4419	4339	4428	4577	4478	4273	4492	4492	4391	4525	4398
4504	4335	4466	4385	4458	4400	4484	4527	4506	4533	4473	4410	4355	4376	4469	4433	4310	4411	4363	4267	4134	4288	4193	4312	4328	4293	4304	4360	4268	4240	4279	4277	4130	4133	4136	4121	4126	4300	4284	4302	4350	4286	4310	4355	4376	4397	4612	4499	4492	4400
4364	4288	4374	4260	4395	4470	4586	4606	4499	4454	4342	4241	4295	4195	4414	4328	4380	4331	4438	4364	4314	4357	4348	4345	4232	4469	4304	4297	4228	4308	4209	4188	4370	4163	4126	4315	4074	4135	4116	4275	4256	4256	4353	4274	4472	4447	4478	4568	4464	4472
4399	4420	4504	4487	4516	4432	4513	4527	4546	4450	4467	4362	4386	4330	4363	4390	4339	4296	4266	4418	4450	4392	4286	4476	4330	4212	4354	4316	4280	4117	4218	4260	4232	4281	4178	4089	4176	4175	4220	4284	4264	4179	4203	4274	4567	4451	4403	4467	4306	4340
4380	4295	4603	4463	4530	4425	4568	4535	4449	4408	4341	4356	4429	4324	4138	4226	4464	4276	4326	4371	4340	4291	4333	4266	4201	4313	4190	4233	4251	4336	4285	4210	4268	4190	4273	4191	4135	4117	4132	4196	4161	4132	4171	4441	4145	4188	4368	4291	4399	4364
4348	4372	4484	4464	4505	4521	4455	4383	4636	4576	4471	4406	4415	4217	4220	4341	4303	4274	4314	4462	4425	4351	4338	4251	4270	4499	4295	4286	4336	4309	4216	4294	4268	4361	4183	4175	4185	4170	4166	4229	4202	4123	4144	4221	4185	4312	4236	4471	4392	4392
4397	4441	4403	4453	4465	4380	4459	4476	4502	4514	4300	4361	4280	4348	4197	4457	4366	4376	4365	4309	4355	4359	4223	4302	4320	4207	4333	4337	4312	4337	4403	4348	4459	4221	4261	4211	4311	4243	4148	4258	4137	4277	4160	4285	4321	4315	4441	4474	4654	4670
4470	4430	4650	4642	4504	4523	4485	4564	4358	4462	4374	4470	4252	4266	4354	4306	4307	4397	4357	4322	4244	4314	4369	4461	4385	4385	4358	4401	4478	4451	4213	4471	4255	4242	4304	4218	4216	4377	4299	4131	4355	4256	4461	4263	4475	4473	4512	4594	4762	4795
4527	4495	4545	4724	4572	4603	4594	4426	4554	4270	4306	4253	4195	4296	4355	4351	4362	4394	4211	4145	4302	4240	4421	4416	4337	4398	4390	4482	4351	4347	4432	4380	4366	4334	4296	4221	4232	4446	4303	4438	4136	4246	4375	4456	4545	4625	4635	4585	4647	4806
4543	4569	4544	4585	4519	4406	4444	4472	4418	4416	4335	4287	4292	4387	4264	4315	4332	4396	4304	4361	4426	4353	4451	4513	4398	4402	4371	4322	4327	4398	4450	4334	4404	4406	4372	4485	4410	4294	4306	4178	4337	4379	4392	4381	4471	4487	4348	4609	4343	4486
4483	4590	4573	4551	4441	4508	4503	4425	4198	4279	4193	4247	4311	4211	4384	4314	4367	4292	4334	4400	4504	4589	4366	4323	4443	4456	4345	4397	4350	4474	4480	4619	4503	4541	4483	4397	4319	4353	4245	4186	4332	4400	4500	4410	4323	4318	4355	4250	4190	4170
4600	4555	4547	4718	4535	4457	4425	4376	4380	4248	4290	4392	4220	4275	4170	4303	4365	4353	4518	4423	4617	4471	4445	4464	4417	4496	4415	4410	4699	4575	4607	4570	4598	4346	4426	4445	4391	4261	4073	4239	4389	4467	4520	4304	4202	4202	4134	4136	4046	4117
4488	4436	4522	4680	4515	4328	4330	4479	4366	4362	4207	4278	4367	4278	4338	4350	4283	4375	4390	4545	4583	4314	4355	4572	4450	4397	4496	4423	4490	4411	4563	4567	4436	4420	4348	4376	4336	4187	4194	4368	4408	4571	4559	4224	4131	4076	4015	3961	3864	4126
4599	4437	4564	4533	4509	4290	4310	4325	4292	4246	4230	4229	4240	4266	4270	4322	4458	4485	4490	4540	4492	4472	4503	4600	4526	4562	4608	4522	4575	4545	4539	4531	4553	4361	4393	4352	4380	4364	4359	4653	4491	4547	4417	4148	3911	3942	4065	3991	4062	4175
4393	4575	4463	4453	4451	4450	4358	4434	4348	4187	4048	4132	4297	4341	4330	4353	4363	4394	4443	4512	4464	4568	4504	4605	4528	4574	4650	4542	4419	4433	4574	4679	4567	4463	4396	4434	4335	4316	4346	4558	4548	4460	4318	4063	4055	4012	4031	4091	4252	4401
4481	4434	4528	4514	4552	4340	4494	4205	4255	4276	4239	4227	4345	4343	4363	4475	4536	4417	4394	4503	4519	4649	4677	4558	4578	4559	4356	4506	4490	4458	4410	4441	4503	4534	4416	4459	4417	4364	4333	4417	4436	4199	4112	4038	4050	3906	3955	4103	4444	4663
4524	4491	4388	4452	4302	4302	4288	4386	4135	4187	4177	4173	4287	4433	4489	4449	4462	4521	4389	4497	4587	4578	4670	4663	4579	4394	4451	4368	4350	4401	4466	4572	4482	4426	4399	4509	4389	4332	4489	4505	4484	4159	4070	3871	3947	3986	4099	4248	4508	4820
4489	4510	4451	4485	4502	4337	4238	4226	4220	4308	4170	4275	4306	4442	4402	4299	4356	4463	4610	4619	4495	4571	4589	4539	4465	4394	4390	4345	4565	4485	4538	4466	4471	4578	4507	4492	4297	4335	4270	4485	4341	3977	3808	4043	3996	3858	4106	4525	4654	4870
4553	4289	4527	4595	4394	4295	4251	4128	4340	4261	4165	4155	4512	4295	4316	4473	4400	4502	4604	4601	4683	4455	4521	4559	4541	4346	4354	4460	4412	4415	4527	4552	4424	4419	4438	4403	4159	4158	4366	4469	4403	3951	3827	4034	4014	4136	4083	4356	4583	4922
4545	4360	4331	4523	4321	4467	4188	4234	4233	4273	4242	4198	4340	4257	4269	4406	4354	4459	4519	4675	4521	4490	4342	4454	4446	4430	4578	4476	4500	4330	4304	4441	4398	4306	4383	4427	4111	4255	4372	4428	4479	4195	4111	4101	4100	3971	4034	4430	4589	4610
4599	4426	4481	4362	4309	4239	4323	4288	4133	4201	4204	4279	4189	4226	4443	4468	4475	4516	4673	4370	4445	4388	4281	4364	4484	4429	4498	4450	4439	4366	4320	4158	4301	4366	4282	4406	4230	4248	4425	4473	4512	4251	4172	4113	4112	3983	4047	4368	4583	4736
4520	4516	4417	4389	4382	4315	4291	4198	4335	4227	4124	4281	4282	4427	4480	4409	4480	4526	4430	4435	4481	4493	4497	4510	4477	4443	4465	4401	4408	4394	4306	4340	4276	4367	4395	4286	4349	4342	4529	4631	4356	4223	3977	4133	4032	3920	4090	4344	4571	4634
4376	4361	4322	4324	4241	4399	4294	4263	4230	4305	4113	4251	4324	4271	4480	4561	4295	4485	4267	4304	4523	4478	4423	4750	4547	4336	4384	4254	4313	4200	4212	4332	4332	4373	4369	4402	4462	4307	4616	4599	4438	4207	4000	3995	3979	3789	4154	4357	4458	4750
4338	4294	4340	4370	4404	4339	4217	4315	4256	4121	4253	4326	4232	4412	4396	4358	4403	4497	4469	4353	4389	4442	4517	4466	4557	4428	4417	4322	4296	4202	4261	4368	4301	4397	4401	4278	4394	4290	4412	4598	4494	4177	4019	4047	3948	3987	3960	4366	4554	4634
4382	4313	4492	4316	4316	4278	4287	4164	4298	4204	4354	4323	4243	4436	4262	4266	4423	4332	4398	4533	4324	4297	4365	4398	4321	4306	4325	4181	4280	4327	4298	4389	4344	4360	4412	4309	4174	4171	4217	4459	4397	4183	4022	3916	4069	3861	4087	4272	4664	4657
4236	4359	4394	4476	4348	4386	4408	4405	4354	4255	4264	4324	4336	4306	4258	4182	4361	4387	4333	4444	4384	4436	4408	4294	4242	4260	4220	4296	4292	4253	4163	4246	4274	4502	4253	4101	4240	4102	4289	4511	4384	4135	3998	4189	4130	4057	4015	4455	4737	4976
4190	4251	4465	4309	4231	4251	4276	4440	4210	4390	4342	4380	4290	4219	4152	4258	4094	4240	4388	4434	4384	4224	4139	4318	4408	4267	4324	4303	4392	4321	4264	4341	4266	4348	4333	4126	4105	4153	4437	4618	4465	4073	4028	4181	4196	4141	4334	4607	4713	4979
4341	4353	4377	4423	4415	4332	4507	4380	4378	4297	4363	4285	4316	4219	4298	4240	4289	4440	4291	4299	4254	4367	4245	4326	4243	4217	4319	4324	4398	4267	4342	4350	4273	4233	4145	4267	4185	4381	4439	4525	4599	4306	4032	4260	4231	4219	4311	4785	5021	5050
4409	4429	4376	4321	4377	4476	4429	4503	4366	4433	4310	4151	4226	4065	4144	4231	4257	4268	4271	4249	4304	4203	4285	4264	4233	4258	4521	4311	4147	4272	4119	4143	4333	4323	4266	4276	4203	4317	4466	4506	4739	4366	4399	4335	4262	4131	4375	4807	4983	5078
4223	4344	4283	4291	4406	4376	4449	4486	4541	4568	4395	4188	4182	4204	4225	4282	4166	4172	4316	4147	4170	4313	4288	4119	4199	4364	4297	4199	4233	4351	4116	4277	4206	4216	4308	4257	4337	4473	4303	4646	4562	4487	4416	4283	4050	4138	4280	4582	4883	4885
4352	4134	4243	4285	4296	4453	4568	4443	4499	4449	4386	4400	4281	4344	4218	4209	4189	4194	4194	4148	4341	4314	4341	4281	4299	4230	4277	4263	4135	4151	4185	4298	4370	4312	4321	4411	4343	4355	4429	4529	4428	4512	4371	4228	4133	4058	4085	4056	4332	4389
4258	4225	4283	4231	4364	4452	4423	4515	4387	4367	4381	4342	4336	4310	4428	4296	4048	4127	4176	4345	4303	4265	4138	4182	4358	4185	4211	4147	4178	4206	4187	4237	4395	4272	4329	4294	4261	4397	4369	4477	4583	4510	4296	4191	4052	4038	4086	3923	3973	3957
4182	4107	4374	4324	4456	4489	4436	4401	4566	4424	4395	4455	4507	4404	4258	4222	4209	4064	4031	4222	4308	4216	4155	4253	4135	4196	4078	4205	4119	4210	4202	4229	4273	4405	4288	4455	4403	4118	4276	4381	4428	4544	4364	4361	4197	4167	4080	4135	3891	3976
4160	4170	4192	4295	4373	4359	4396	4414	4498	4432	4463	4579	4516	4300	4355	4181	4114	4256	4258	4261	4100	4211	4244	4100	4289	4136	4175	4256	4151	4250	4213	4282	4313	4413	4361	4345	4305	4159	4292	4305	4477	4628	4548	4448	4423	4335	4186	4093	4150	4098
4220	4157	4197	4395	4302	4339	4318	4304	4382	4540	4497	4334	4437	4288	4255	4324	4136	4183	4341	4284	4256	4239	4228	4104	4282	4130	4277	4260	4290	4337	4362	4276	4302	4296	4303	4297	4426	4128	4311	4319	4291	4494	4724	4639	4796	4552	4395	4459	4359	4201
4218	4209	4235	4348	4273	4327	4287	4440	4302	4514	4410	4529	4403	4293	4374	4334	4145	4300	4370	4315	4335	4366	4439	4190	4144	4264	4341	4347	4281	4285	4241	4360	4438	4232	4248	4285	4374	4251	4361	4346	4414	4439	4608	4747	4780	4844	4662	4522	4563	4467
4225	4115	4206	4248	4255	4252	4211	4204	4265	4288	4358	4409	4321	4317	4250	4284	4407	4464	4354	4361	4353	4341	4264	4294	4188	4259	4422	4436	4417	4389	4322	4314	4283	4221	4377	4404	4329	4523	4547	4477	4405	4510	4600	4491	4687	4684	4739	4698	4670	4624
4313	4194	4375	4284	4225	4010	4168	4303	4396	4278	4426	4436	4428	4374	4512	4449	4475	4443	4541	4353	4190	4322	4383	4258	4502	4325	4536	4487	4518	4331	4477	4373	4538	4483	4529	4445	4418	4413	4562	4474	4648	4407	4620	4525	4571	4651	4643	4560	4558	4488
4478	4249	4285	4116	4030	4115	4164	4156	4525	4183	4261	4300	4347	4392	4493	4497	4638	4432	4540	4345	4429	4260	4308	4425	4606	4387	4513	4563	4427	4448	4269	4318	4469	4461	4443	4402	4509	4488	4526	4562	4620	4575	4404	4361	4458	4341	4432	4312	4355	4361
4492	4259	4312	4138	4066	4169	4239	4190	4192	4356	4375	4162	4418	4511	4510	4538	4620	4439	4358	4456	4227	4309	4364	4566	4606	4493	4529	4539	4309	4403	4421	4327	4550	4489	4503	4535	4641	4490	4545	4415	4582	4514	4316	4356	4221	4172	4118	4032	4218	4180
4518	4291	4162	4142	4126	4195	4090	4201	4155	4265	4205	4283	4411	4499	4461	4487	4442	4509	4485	4442	4415	4369	4499	4521	4617	4639	4497	4529	4523	4428	4415	4380	4411	4520	4557	4541	4536	4439	4444	4427	4362	4326	4373	4245	4096	4130	3961	4062	4027	4067
4429	4288	4247	4241	4273	4191	4191	4098	4089	4086	4168	4259	4328	4387	4445	4339	4478	4339	4383	4425	4341	4523	4489	4503	4494	4712	4577	4433	4358	4422	4440	4507	4533	4451	4477	4479	4581	4415	4385	4328	4273	4118	4042	4176	4139	4059	4113	4143	4072	4188
4511	4256	4322	4225	4160	4294	4058	4195	4146	4128	4132	4120	4198	4362	4257	4334	4349	4448	4413	4390	4425	4419	4585	4550	4515	4616	4502	4428	4330	4412	4483	4549	4407	4379	4514	4380	4476	4404	4222	4289	4108	4089	4119	4029	3999	4029	4063	4244	4274	4235
4433	4360	4299	4320	4300	4249	4289	4174	4080	4139	4175	4259	4365	4381	4156	4336	4147	4345	4304	4293	4421	4430	4452	4413	4525	4375	4500	4487	4440	4375	4349	4539	4449	4431	4364	4400	4334	4245	4209	4195	4141	4104	4016	4094	4021	3996	4043	4192	4314	4283
4240	4263	4302	4319	4272	4293	4230	4186	4212	4253	4157	4331	4251	4280	4204	4260	4104	4242	4278	4365	4440	4279	4312	4295	4468	4343	4212	4476	4340	4366	4496	4346	4452	4337	4305	4379	4332	4182	3972	4114	4071	4187	4073	4359	3985	4068	4144	4242	4343	4547
4082	3988	4244	4392	4199	4247	4153	4187	4259	4300	4436	4357	4333	4299	4308	4235	4088	4232	4249	4447	4302	4411	4407	4223	4227	4155	4193	4213	4387	4349	4359	4440	4300	4367	4190	4142	4279	4154	4085	4126	4235	4193	4186	4353	4364	4288	4258	4352	4564	4489
4171	4108	4194	4278	4328	4244	4136	4234	4265	4335	4358	4402	4302	4330	4373	4207	4211	4337	4353	4463	4267	4342	4225	4320	4254	4209	4341	4260	4252	4310	4348	4330	4232	4294	4250	4002	4124	4210	4046	4146	4280	4341	4349	4324	4336	4551	4444	4499	4457	4583
4158	4000	4085	4197	4163	4173	4152	4263	4388	4370	4471	4420	4407	4371	4332	4219	4307	4405	4334	4234	4319	4266	4153	4120	4242	4276	4165	4207	4336	4385	4348	4203	4223	4139	4137	4069	4128	4227	4295	4234	4201	4327	4415	4480	4427	4552	4447	4487	4445	4642
4088	4053	4130	4150	4118	4170	4179	4315	4406	4378	4528	4482	4393	4229	4318	4472	4423	4389	4376	4338	4361	4157	4114	4129	4164	4186	4268	4341	4362	4230	4271	4270	4254	4244	4267	4083	4227	4205	4215	4280	4349	4436	4485	4612	4406	4495	4508	4411	4465	4379
4184	4075	4140	4013	3968	3927	4142	4212	4424	4321	4389	4499	4445	4433	4408	4369	4509	4559	4377	4415	4357	4301	4228	4176	4236	4335	4338	4380	4331	4396	4331	4331	4236	4242	4292	4213	4261	4285	4287	4367	4540	4453	4304	4469	4521	4428	4319	4477	4320	4170
4169	4069	4053	4043	4144	3929	3957	4155	4308	4318	4384	4360	4434	4349	4439	4485	4493	4514	4332	4392	4389	4408	4318	4351	4362	4259	4478	4411	4428	4386	4308	4252	4259	4325	4253	4309	4185	4413	4337	4530	4448	4513	4366	4408	4388	4333	4187	4267	4161	4267
4241	4264	4241	4111	3983	4082	4082	4144	4139	4251	4329	4174	4465	4393	4469	4553	4530	4423	4464	4341	4367	4354	4349	4446	4468	4336	4446	4367	4412	4422	4255	4319	4300	4181	4266	4246	4202	4480	4412	4413	4506	4408	4304	4319	4190	4325	4093	4094	4250	4234
4205	4173	4236	4087	4116	4200	4281	4237	4230	4226	4166	4253	4269	4333	4416	4499	4543	4479	4467	4240	4319	4337	4422	4534	4331	4698	4428	4465	4419	4293	4274	4311	4341	4239	4243	4402	4485	4478	4372	4396	4428	4385	4461	4434	4179	4276	4218	4291	4215	4100
4329	4225	4228	4214	4237	4069	4188	4257	4212	4192	4160	4083	4102	4268	4486	4521	4382	4351	4353	4268	4309	4288	4364	4320	4270	4511	4436	4412	4408	4363	4283	4389	4348	4305	4334	4179	4366	4330	4341	4483	4334	4273	4335	4111	4231	4218	4254	4227	4306	4271
4248	4280	4243	4297	4130	4191	4110	4149	4179	4234	4168	4034	4051	4300	4239	4277	4374	4360	4225	4221	4287	4355	4317	4282	4308	4362	4474	4294	4285	4186	4216	4272	4258	4253	4303	4267	4414	4276	4349	4408	4355	4347	4341	4239	4131	4074	4349	4214	4273	4341
4096	4230	4094	4201	4227	4356	4281	4253	4318	4220	4130	4087	4112	4184	4267	4325	4286	4395	4139	4094	4252	4230	4314	4350	4286	4298	4258	4211	4142	4246	4193	4198	4279	4274	4366	4421	4318	4271	4320	4213	4123	4299	4248	4187	4181	4208	4213	4321	4234	4383
4178	4155	4103	4049	4092	4231	4295	4360	4287	4176	4266	4247	4205	4202	4294	4229	4309	4188	4148	4159	4130	4218	4144	4283	4216	4286	4280	4220	4331	4024	4030	4146	4193	4140	4196	4350	4248	4359	4291	4345	4371	4315	4271	4315	4242	4282	4342	4292	4348	4165
4256	4142	4062	4006	4173	4152	4406	4302	4234	4168	4141	4221	4359	4374	4394	4311	4385	4228	4067	4247	4161	4357	4344	4267	4353	4249	4117	4169	4185	4135	4113	4207	4195	4230	4178	4373	4338	4326	4389	4507	4475	4360	4370	4256	4322	4317	4368	4425	4239	4225
4223	3991	4006	4092	4105	4025	4229	4233	4160	4204	4198	4357	4404	4487	4406	4394	4347	4202	4379	4320	4165	4294	4417	4335	4336	4174	4326	4121	4086	4029	4016	4270	4270	4192	4304	4267	4428	4233	4348	4364	4243	4183	4318	4433	4243	4188	4192	4283	4259	4151
4216	4081	4049	4020	3993	4094	4240	4196	4175	4171	4217	4342	4323	4414	4394	4535	4464	4341	4382	4276	4402	4368	4328	4274	4331	4166	4149	4263	4165	4077	4378	4275	4333	4326	4467	4347	4436	4404	4201	4438	4302	4191	4325	4204	4248	4246	4215	4232	4099	4286
4164	4124	4046	4123	4106	4238	4224	4225	4128	4103	3964	4260	4463	4375	4271	4474	4430	4281	4275	4407	4321	4348	4408	4444	4321	4267	4377	4265	4245	4303	4352	4306	4415	4436	4496	4517	4450	4363	4372	4320	4235	4429	4121	4173	4151	4144	4085	4283	4215	4233
4261	4134	4046	4099	4191	4186	4319	4166	4022	4068	4174	4167	4347	4330	4466	4305	4314	4434	4232	4257	4318	4415	4440	4236	4389	4233	4117	4214	4091	4160	4322	4281	4461	4387	4467	4375	4348	4243	4253	4347	4143	4137	4202	4189	3978	4099	4231	4324	4193	4298
4336	4134	4087	4194	4279	4231	4217	4246	4089	4090	4128	4028	4259	4226	4364	4268	4213	4220	4191	4362	4318	4395	4335	4305	4215	4152	4177	4210	4144	4249	4176	4272	4307	4411	4293	4281	4247	4196	4087	4240	4017	4094	4048	4165	4107	4144	4106	4341	4259	4391
4042	4126	4128	4070	4195	4202	4209	4082	4150	4247	4104	4271	4270	4293	4240	4196	4188	3962	4212	4156	4244	4385	4227	4391	4173	4155	4204	4102	4183	4161	4244	4161	4314	4298	4274	4240	4283	4186	4356	4051	4132	4130	4118	4147	4300	4193	4427	4424	4421	4499
3942	4035	4034	4130	4167	4307	4244	4260	4230	4105	4089	4252	4387	4324	4195	4182	4084	4063	4084	4208	4163	4296	4244	4155	4148	4090	4082	4133	4238	4228	4319	4264	4352	4400	4422	4222	4305	4161	4064	4238	4225	4254	4212	4365	4415	4423	4256	4408	4476	4430
4146	4059	3932	3997	4100	4156	4347	4221	4144	4196	4188	4290	4368	4364	4322	4318	4221	4183	4143	4251	4293	4397	4376	4257	4121	4140	4141	4230	4187	4131	4274	4353	4310	4346	4254	4339	4261	4222	4230	4145	4143	4346	4298	4288	4402	4382	4411	4434	4431	4381
4183	3985	3945	4060	3962	4153	4128	4138	4091	4221	4122	4223	4334	4361	4338	4286	4273	4290	4313	4405	4401	4434	4368	4323	4239	4205	4102	4083	4115	4233	4255	4285	4273	4403	4281	4202	4154	4145	4239	4188	4301	4259	4155	4403	4316	4284	4405	4356	4203	4345
4295	4106	3988	4049	4118	4222	4239	4156	4116	4198	4123	4267	4309	4328	4170	4523	4202	4349	4333	4262	4444	4427	4407	4339	4366	4181	4230	4154	4388	4243	4290	4513	4583	4446	4552	4595	4534	4401	4357	4203	4199	4345	4211	4189	4214	4174	4393	4349	4231	4443
4219	4021	4105	4065	4123	4081	4158	4002	4065	4200	4191	4182	4341	4386	4232	4187	4167	4091	4330	4356	4530	4418	4598	4486	4290	4210	4283	4362	4239	4427	4457	4471	4436	4533	4515	4246	4335	4345	4414	4301	4286	4165	4217	4187	4221	4268	4220	4396	4451	4375
4099	4106	4046	4054	4205	4177	4221	4007	4142	4044	4192	4223	4430	4293	4229	4247	4125	4246	4170	4412	4421	4525	4404	4213	4321	4276	4202	4214	4341	4401	4287	4434	4244	4411	4277	4349	4213	4125	4151	4075	4190	4090	4137	4133	4130	4278	4334	4386	4320	4447
4353	4070	4126	4128	4181	4391	4277	4171	4013	4053	4058	4193	4245	4220	4285	4213	4170	4174	4225	4188	4351	4382	4334	4250	4257	4122	4124	4032	4000	4082	4273	4173	4240	4071	4016	4111	3987	3988	4057	3983	4097	4151	4058	4149	4344	4216	4279	4273	4419	4389
4230	4152	4100	3945	4111	4224	4144	4289	4250	4096	4191	4148	4360	4316	4264	4179	4134	4170	4197	4264	4273	4422	4323	4233	4241	4149	4107	4020	4123	4082	4173	4214	4214	4194	4260	4277	4087	4226	4078	4107	4073	4091	4027	4157	4248	4236	4229	4282	4400	4332
4222	4124	4057	4053	4208	4184	4302	4307	4309	4192	4456	4093	4312	4375	4229	4224	4254	4197	4132	4169	4204	4268	4363	4197	4107	3910	4046	4122	4120	4171	4405	4323	4563	4506	4553	4503	4404	4371	4373	4116	4249	4314	4196	4283	4098	4196	4388	4372	4428	4469
4144	4002	4078	4073	4225	4110	4084	4172	4167	4188	4207	4361	4386	4307	4215	4313	4283	4213	4175	4209	4305	4257	4278	4176	4130	4103	3946	4020	4030	4193	4312	4256	4466	4583	4713	4537	4571	4504	4296	4337	4295	4216	4458	4246	4192	4103	4280	4362	4284	4576
4123	4033	3873	4210	4294	4085	4129	4033	4041	4211	4255	4183	4242	4248	4232	4273	4163	4146	4081	4179	4274	4302	4329	4255	4121	4117	4177	4157	4198	4251	4274	4414	4409	4335	4349	4587	4303	4134	4153	4224	4178	4185	4297	4069	4039	4159	4296	4295	4210	4241
4086	3844	4000	4265	4447	4217	4004	4190	4201	4100	4074	4121	4228	4323	4224	4187	4018	4117	4309	4336	4346	4220	4438	4296	4146	4264	4201	4237	4310	4314	4287	4281	4203	4159	4193	4226	4249	4089	4052	4148	3963	4060	4222	4134	3990	4234	4307	4338	4110	4202
3951	3696	3928	4275	4477	4235	4162	4158	4146	3995	4034	4105	4246	4151	4277	4215	4017	4019	4202	4159	4208	4317	4310	4297	4134	4113	4252	4331	4168	4160	4253	4318	4179	4135	4171	4252	4180	4083	4025	4198	4042	3978	4315	4269	4094	4054	4326	4449	4258	4176
4013	3812	3913	4238	4475	4162	4147	4167	4176	4091	3985	4097	4367	4237	4279	4129	4042	4173	4072	4190	4225	4383	4413	4150	4167	4196	4315	4382	4078	4086	4033	4174	4188	3948	3982	4156	4082	4066	3992	4128	4058	4087	4387	4327	4329	4218	4412	4422	4261	4134
4328	3873	4093	4242	4308	4081	3980	4167	4155	4060	4150	4272	4265	4375	4239	4245	4241	3938	4156	4041	4219	4265	4307	4310	4186	3999	4346	4331	4225	4088	4074	4101	4021	3909	3995	4102	4049	4056	3943	4222	4171	4234	4456	4321	4216	4120	4561	4583	4209	4124
4158	3844	3923	4232	4120	4008	4012	3948	4251	3953	4076	4163	4264	4255	4355	4255	4229	4113	4065	4221	4293	4261	4405	4219	4124	4131	4382	4369	4222	4317	4097	4349	4106	4239	4254	4422	4228	4075	4177	4243	4126	4306	4513	4443	4015	4248	4545	4445	4331	4188
4142	3759	3967	4185	4157	3979	3919	3938	4037	3906	4056	4083	4161	4364	4264	4333	4178	4045	4315	4147	4340	4231	4429	4220	4097	4182	4461	4467	4303	4340	4361	4296	4434	4385	4575	4645	4414	4236	4390	4309	4076	4277	4518	4378	3939	4112	4484	4484	4263	4081
4051	3857	3926	4194	4140	3941	3919	4012	4223	3922	3984	4050	4133	4326	4217	4216	4077	4031	4174	4223	4218	4177	4416	4313	4101	4278	4364	4534	4267	4154	4146	4320	4473	4231	4320	4562	4313	4199	4308	4140	4004	4168	4487	4436	4046	4036	4428	4378	4014	4103
4258	3981	3973	4227	4198	3987	4140	4066	4137	4104	3972	4074	4146	4148	4433	4280	4210	4158	4157	4089	4065	4240	4228	4313	4096	4298	4400	4379	4132	4029	4073	4220	4167	4090	4232	4437	4185	4079	4172	4249	4026	4069	4360	4291	3991	4130	4347	4335	4145	3977
4224	3938	3980	4161	4196	3993	3830	4113	4150	4088	4012	4113	4212	4150	4240	4264	4067	4183	4180	4005	4081	4255	4366	4233	4070	4129	4273	4282	4230	4015	4089	4214	4009	4101	4175	4394	4260	4199	4149	4226	3989	4117	4380	4341	3887	4131	4399	4262	4031	3941
4141	3833	3845	4207	4139	3963	3918	4089	4214	4061	3943	4210	4273	4222	4361	4478	4248	4274	4243	4016	4096	4206	4305	4275	4120	4284	4181	4453	4344	4082	4074	4134	4095	4132	4269	4327	4326	4208	4327	4271	4081	4263	4500	4359	3968	4038	4249	4352	3959	3949
4252	3848	4007	4214	4198	4005	3924	4094	4105	3994	4125	4156	4150	4178	4164	4402	4223	4317	4181	4154	3965	4150	4269	4220	4170	4253	4341	4386	4247	4080	4210	4174	4033	4155	4232	4472	4428	4161	4322	4332	3947	4252	4483	4268	3939	3981	4224	4238	3976	3805
4134	3822	3975	4362	4232	3995	3987	3974	4029	3928	3989	4186	4047	4138	4197	4281	4115	4259	4188	4140	4002	4145	4303	4259	4205	4196	4356	4390	4332	4153	4008	4162	4134	4114	4172	4470	4232	4161	4174	4331	4082	4176	4400	4380	3836	3941	4233	4243	3981	3925
4201	3885	4027	4238	4209	3928	3988	4124	4126	3930	4022	3997	4100	4137	4312	4308	4145	4238	4226	4167	4073	3991	4164	4064	4129	4263	4423	4362	4247	4093	4103	4161	4027	4056	4139	4263	4331	4154	4340	4314	4005	4323	4642	4351	3932	4044	4482	4375	4036	3915
4072	3829	3871	4275	4286	3931	3879	4160	4220	3995	4031	4013	4008	4007	4109	4140	4086	4191	4237	4064	4133	4165	4225	4077	3931	4169	4425	4456	4249	4069	4070	4096	4165	4004	4159	4359	4334	4106	4259	4154	4072	4349	4597	4590	3935	4155	4444	4505	4121	4028
4140	3816	3984	4373	4196	3775	3817	4030	4103	4026	4034	4096	4108	4056	4164	4150	4385	4179	4184	4079	4007	4023	4160	4121	3996	4137	4321	4593	4277	4249	4046	4291	4197	4101	4145	4330	4371	4085	4270	4166	4131	4341	4623	4478	4121	4196	4373	4497	4011	3921
4227	4015	4091	4333	4170	3931	3781	4009	3989	4005	4121	3974	4067	3899	4000	4080	4107	4283	4195	4085	4050	4204	4221	4088	4168	4206	4499	4546	4495	4149	4180	4285	4125	4050	4214	4398	4286	4102	4202	4147	3931	4350	4674	4558	4062	4185	4488	4526	4209	3949
4232	3911	3983	4362	4180	3907	3819	3863	3983	4077	3946	4001	3884	3971	3971	4017	4084	4336	4300	4221	4108	4122	4251	4157	4063	4229	4394	4637	4571	4291	4187	4197	4213	4025	4241	4347	4197	4208	4208	4211	4172	4329	4788	4508	4201	4145	4505	4588	4129	4092
4041	3902	3956	4313	4340	3863	3652	3822	3929	3964	3921	3927	3888	3849	3985	4014	3967	4217	4219	4094	4224	4268	4144	4106	4087	4219	4357	4548	4408	4415	4326	4473	4220	4180	4316	4325	4224	4081	4183	4148	3964	4301	4804	4490	4205	4205	4619	4565	4159	4251
4047	3732	3887	4306	4329	3925	3905	3938	3822	3813	3911	4005	4175	4067	3991	4042	4005	4208	4328	4162	4171	4339	4143	4198	3971	4175	4445	4340	4473	4257	4299	4362	4363	4141	4202	4405	3972	4042	4190	4194	3977	4193	4587	4441	4085	4342	4664	4497	4337	4040
4074	3702	3906	4317	4316	3757	3819	3774	3891	3920	3928	3923	4070	4106	4026	4090	4103	4051	4296	4278	4249	4289	4235	4133	4059	4109	4400	4579	4377	4366	4362	4420	4337	4197	4393	4519	4252	3987	4118	4135	3934	4197	4619	4464	4198	4165	4514	4671	4145	4135
3970	3869	3837	4252	4115	3775	3766	3897	3935	3870	4006	3911	4085	4013	4006	4032	3978	4091	4195	4217	4320	4478	4385	4153	4043	4244	4383	4538	4531	4362	4320	4517	4453	4298	4383	4556	4255	4014	4173	4163	4079	4302	4673	4481	4173	4137	4517	4639	4267	4056
4193	3706	4002	4204	4402	4001	3676	3892	3915	3908	3832	4037	4095	4023	4048	4053	3951	4151	4286	4155	4302	4450	4484	4294	4122	4210	4408	4469	4506	4230	4329	4535	4366	4298	4313	4616	4174	4150	4286	4123	3953	4323	4579	4344	4063	4117	4535	4417	4170	4054
4031	3800	3793	4298	4304	3995	3773	3820	3984	3880	3947	3925	4184	3999	4174	4116	3998	4101	4141	4082	4156	4397	4469	4352	4101	4201	4395	4363	4468	4234	4249	4390	4413	4227	4405	4475	4183	4074	4148	4067	3943	4143	4488	4356	4032	4066	4302	4436	4161	3961
4156	3832	3936	4205	4246	3972	3853	3923	4065	3874	3985	4020	4035	4136	4060	4051	3946	4029	4124	3907	4040	4183	4407	4282	4103	4217	4332	4413	4224	4146	4032	4301	4385	4292	4283	4436	4293	4111	4209	4135	3969	4200	4594	4411	3958	4097	4368	4395	4054	4042
4087	3731	3897	4198	4231	3939	3920	3863	4002	3881	3861	4063	3862	4072	4089	4075	4096	4007	4043	4056	4064	4164	4304	4223	4191	4159	4378	4456	4356	4200	4130	4169	4189	4111	4251	4471	4276	4170	4364	4180	4038	4397	4538	4350	3900	4007	4473	4473	3994	3826
4124	3880	3932	4167	4179	4015	3843	4068	3906	3868	3709	3938	3870	3994	4110	4133	4058	4083	4063	3971	3970	4064	4163	4308	4009	4232	4402	4375	4296	4004	3964	4095	4252	4140	4234	4404	4346	4170	4350	4187	4088	4375	4650	4293	4017	4052	4312	4366	4082	3752
3992	3851	3909	4251	4204	3851	3856	3964	4037	3913	3911	3873	3957	3987	4073	4066	4121	4033	4043	4052	3944	3982	4146	4131	4117	4278	4487	4244	4246	3988	4017	4117	4058	4006	4305	4323	4201	4184	4244	4247	4003	4262	4596	4510	4106	3974	4396	4349	4055	3839
4213	3855	3904	4274	4279	3869	3831	4104	4147	4005	3943	3953	3953	3987	4018	4130	3970	4121	4050	4116	3972	4022	4121	3900	3912	4112	4303	4425	4296	4134	4109	4205	4190	3943	4196	4301	4256	4057	4174	4134	4000	4325	4602	4424	4078	4077	4391	4499	4059	4007
4070	3953	3914	4396	4209	3902	3745	4051	4159	4055	3955	4065	4000	3939	4074	4039	3991	4097	4090	3874	4053	4015	3988	3918	3945	4083	4313	4467	4401	4035	4073	4202	4205	4070	4164	4242	4229	4101	4207	4238	3957	4252	4611	4382	3970	4118	4531	4368	4154	3893
4116	3815	3948	4325	4303	3962	3776	3994	4084	4067	3982	4121	4077	4050	4080	3975	3968	3993	4015	3961	3969	4199	4230	3930	3783	4016	4306	4497	4275	4061	4204	4277	4337	4212	4209	4374	4170	4167	4371	4188	3960	4183	4598	4497	4029	4115	4495	4361	4129	3980
4091	3798	3972	4361	4387	4016	3816	3951	4018	3985	3967	4013	3988	3923	4047	4021	3881	4040	4013	3974	4017	4081	4037	3911	3828	3977	4223	4473	4257	4179	4133	4380	4346	4156	4289	4376	4180	4132	4173	4053	3970	4080	4531	4550	4099	4274	4499	4528	4203	3875
4166	3806	3862	4358	4298	4051	3789	4026	3950	3988	4124	4009	3995	4024	3925	4032	3931	4019	3973	3925	3825	4039	4000	4016	3708	3989	4068	4374	4235	4224	4104	4241	4278	4156	4352	4459	4258	4041	4141	4250	3828	4141	4443	4563	4173	4135	4475	4451	4273	4080
3954	3766	3854	4307	4296	4031	3845	4063	4000	3989	3983	4106	4219	4040	4084	4011	3897	4055	4111	3992	3875	3906	4142	3960	3944	4058	4062	4325	4259	4181	4105	4278	4301	4303	4430	4638	4423	4192	4280	4338	3823	4312	4486	4442	3990	4091	4496	4403	4180	4078
3899	3683	3840	4083	4280	4160	4026	3982	3997	3978	3935	4001	4086	4100	4029	3892	4055	4011	3997	3941	3912	4033	4012	4030	4055	3969	4238	4207	4152	4050	4093	4318	4354	4351	4393	4482	4424	4190	4366	4145	4049	4135	4517	4335	3965	4075	4446	4493	3991	4018
3838	3776	3737	4230	4284	3988	3974	4007	3955	3776	3732	3930	4071	4033	4142	3978	3872	3887	3978	3963	3889	3984	4071	4056	3952	3964	4097	4106	4257	4025	4032	4306	4156	4217	4418	4665	4320	4232	4298	4376	3983	4199	4481	4364	3925	4082	4382	4385	4131	4053
3961	3775	3756	4120	4171	3965	3833	4045	3982	3734	3741	3939	3897	4088	4154	4037	3766	4116	4060	3934	4017	3949	4063	3906	3948	4078	4242	4164	4248	3873	4024	4152	4246	4099	4413	4572	4262	4307	4327	4331	4160	4237	4569	4519	4106	4056	4502	4446	4213	4002
3956	3788	3791	3997	4064	3954	3800	3925	3911	3868	3825	3774	3841	3988	4051	4179	3970	4029	4024	3950	4010	4036	4077	4002	3947	4141	4217	4341	4135	4098	4087	4213	4208	4090	4294	4531	4294	4394	4265	4349	4223	4408	4596	4635	3973	4080	4592	4455	4091	4032
4069	3757	3923	4013	4052	3710	3662	3910	3948	3918	3768	3817	3802	3824	4071	4057	4015	4071	4092	3989	3926	4025	4118	4025	3866	3962	4274	4297	4217	4066	4012	4132	4082	4051	4076	4437	4367	4171	4266	4353	4003	4235	4641	4483	4129	4075	4502	4499	4074	3939
3895	3630	3836	4090	3983	3609	3690	3829	3984	3899	3946	3822	3963	3824	3971	4014	4084	4021	4151	3993	3979	4041	4148	3924	3801	4056	4403	4401	4165	4112	4066	4259	4176	4002	4171	4371	4337	4114	4158	4191	3995	4296	4577	4419	4011	4152	4480	4395	4165	4056
3979	3620	3758	4042	4004	3853	3578	3822	3923	3847	3750	3753	3971	3945	4031	3897	3955	4070	4144	3967	4002	4136	4053	4015	3852	4044	4230	4258	4224	4113	4118	4212	4420	4204	4134	4385	4214	4114	4102	4142	3976	4271	4590	4406	3961	4105	4516	4494	4275	4001
3901	3738	3722	3930	4076	3813	3617	3714	3761	3805	3903	3950	3978	3895	3978	3945	4072	4110	4109	4079	4062	4167	4176	4207	3943	4014	4270	4397	4277	4050	4159	4148	4254	4201	4288	4403	4317	4059	4097	4094	3915	4207	4405	4370	3888	4025	4400	4447	4021	3934
3840	3534	3687	3975	4114	3769	3588	3599	3832	3752	3804	3961	3887	3904	3976	3927	3840	4086	4063	4018	4061	4176	4390	4224	4014	4205	4401	4358	4286	3926	4127	4149	4371	4091	4482	4523	4207	4089	4133	4172	3781	4147	4489	4348	3666	4039	4341	4335	3898	3904
3839	3626	3649	3875	4234	3803	3542	3632	3693	3694	3685	3920	3927	3984	3928	4102	4070	4105	4063	4073	4050	4180	4384	4197	4061	4034	4303	4426	4310	4164	3949	4129	4073	4138	4246	4434	4347	4209	4292	4156	4030	4048	4492	4298	3912	4018	4264	4428	4013	3846
3876	3612	3633	4048	4061	3749	3530	3696	3783	3676	3753	3914	3768	3962	3957	4055	4001	4067	4108	4038	4042	4229	4329	4060	4084	4169	4339	4338	4395	4120	4056	4081	4312	4180	4336	4396	4342	4185	4256	4297	4117	4226	4477	4411	4009	4101	4356	4373	3960	3938
3960	3667	3666	3938	4086	3870	3630	3744	3928	3899	3813	3869	3927	3905	4013	3887	3958	4110	4158	4080	4097	3994	4292	4137	4102	4103	4377	4490	4456	4238	4080	4139	4166	4118	4143	4329	4094	4142	4170	4274	4007	4073	4576	4469	3978	4084	4391	4419	3929	3964
3965	3712	3623	3957	4068	3885	3626	3713	3875	3795	3821	3848	3910	3954	3929	4039	3981	4050	4197	4082	3993	4102	4129	4085	4020	4186	4508	4389	4344	4224	4094	4174	4161	3955	4134	4324	4188	4057	4158	4195	4046	4143	4592	4372	4092	4050	4543	4584	4034	4018
3868	3570	3662	3997	4104	3780	3662	3822	3969	3777	3844	3795	3976	3815	3871	3857	4009	4027	4113	4044	3965	4094	3989	3972	4012	4090	4362	4377	4426	4248	4244	4225	4135	3997	4230	4336	4165	4005	3991	4039	4032	4132	4522	4290	3976	4113	4508	4398	4175	3954
3841	3526	3578	3941	4144	3891	3779	3861	3932	3785	3641	3892	4012	3783	3942	3902	3912	3947	4107	3995	3949	3946	4062	3952	3922	3979	4200	4243	4311	4170	4201	4245	4255	4118	4293	4361	4231	4048	4015	4195	3794	4120	4280	4367	3869	4144	4445	4472	4056	4028
4013	3427	3678	3843	4139	3914	3625	3863	3930	3722	3763	3796	4024	4047	3903	3968	3844	3950	4108	3949	3884	4084	4132	4026	3945	4031	4259	4241	4190	4027	4030	4145	4109	4095	4284	4376	4328	3996	4021	4079	3908	4076	4442	4165	3852	4012	4352	4221	4073	3845
3825	3663	3480	3962	3983	3934	3681	3756	3869	3896	3771	3795	3923	3933	4017	3865	3911	3786	3923	3804	3771	4095	3989	3914	3849	3969	4178	4112	4095	3973	3857	4125	4058	4149	4209	4377	4114	4015	4031	4125	3777	3986	4436	4291	4001	3975	4334	4473	3891	3872
4056	3607	3660	3946	4046	3792	3670	3788	3955	4016	3819	3847	3938	3863	3971	4038	3901	3849	4055	3803	3791	3877	3973	3789	3866	4103	4230	4264	4041	3941	4037	4120	4046	4085	4346	4404	4217	3969	4268	4068	3964	4179	4440	4325	3872	3997	4353	4468	3963	3887
3873	3683	3637	3972	3988	3810	3587	3897	3941	3883	3905	3895	3967	3847	3850	3875	3974	3975	3861	3972	3705	3970	3973	3857	3749	4033	4159	4171	4096	3801	4056	4145	4270	4048	4133	4260	4231	4106	4067	4174	3872	4101	4539	4253	4038	3978	4229	4519	4093	4024
3905	3682	3632	3974	4030	3765	3610	3720	3956	4018	3886	3940	3941	3940	3932	3936	3877	3837	4081	3778	3805	3912	3868	3857	3680	3851	4037	4165	4060	3939	3945	4028	4171	3952	3982	4155	4102	3933	4032	4022	3728	3991	4387	4244	4017	3912	4227	4267	4093	3891
3977	3568	3704	4005	3999	3743	3625	3994	4083	4026	3846	3817	3942	3880	4059	3941	3884	3880	3946	3838	3798	3977	3908	3718	3642	3915	4104	4145	4107	3954	3928	4120	4175	3988	4071	4090	4021	3957	4008	3920	3765	3871	4374	4213	3737	3755	4290	4330	4035	3878
3943	3577	3621	4041	4067	3959	3761	3819	3876	4098	3885	3961	3940	3839	3958	3978	3968	3887	3855	3956	3893	3871	3967	3857	3714	3766	4065	4110	4116	3937	3939	4241	4275	4182	4150	4335	4215	4059	4098	3988	3804	4022	4263	4106	3756	3798	4205	4313	3962	3926
3866	3518	3621	3928	4002	3888	3666	3849	3945	3867	3908	3892	3953	3877	4054	4085	4025	3953	3944	3829	3912	3897	4215	3981	3816	3867	4061	4155	4074	3837	3903	4097	4177	3975	3929	4256	4237	4074	4183	4001	3841	3886	4273	4126	3694	3782	4085	4282	3933	3786
3911	3558	3670	3982	4095	3790	3695	3685	3983	3754	3854	3932	3933	3880	3979	4018	3948	3900	4026	3883	3775	3891	4058	3960	3794	3954	4071	4216	4130	3918	3739	4156	4071	3951	4147	4266	4153	3938	4050	3940	3787	3976	4264	4159	3685	3837	4135	4090	3838	3635
3892	3618	3676	3971	3972	3739	3608	3777	3880	3906	3968	3731	3922	3828	4021	4076	4006	4116	4070	3886	3905	3905	4106	3910	3955	3856	4077	4219	4167	4001	3858	4019	4106	3914	4035	4126	4083	3917	3953	4103	3794	3969	4199	4262	3909	3791	4288	4253	3828	3690
4091	3901	3617	4126	4061	3807	3571	3719	3953	3892	3962	3906	3711	3792	3968	3938	3857	4010	4105	3798	3876	3922	4073	4042	3714	3948	4077	4273	4264	4030	3983	4096	4019	4138	4112	4147	4101	3918	4141	4044	3913	4032	4388	4363	3883	3885	4286	4296	4024	3835
4011	3684	3734	4183	4026	3815	3577	3866	3910	3855	3897	3972	4043	3763	3887	3815	3814	3901	4022	4015	3870	3913	4009	3922	3866	3900	4160	4204	4292	4116	4015	4077	4248	4131	4137	4247	4235	4100	4060	4040	3922	3994	4122	4184	3791	3848	4235	4336	3958	3804
4018	3758	3725	4092	4139	3896	3618	3732	3982	3822	3849	4072	3871	3701	3844	3800	3786	3910	4014	3966	3840	4095	4067	4006	3790	3875	4074	4130	4172	4068	3917	4088	4043	4020	4178	4211	4133	3943	4114	4007	3737	4057	4393	4136	3745	3827	4157	4276	3910	3876
4080	3735	3714	4013	4089	3958	3638	3756	3840	3780	3764	4033	3913	3869	3714	3829	3875	3901	3904	3882	3824	3796	3985	3813	3761	3915	3996	4139	4102	3917	3936	4122	3969	3892	3972	4186	4145	4010	4112	4051	3885	4067	4562	4141	3912	3971	4190	4369	3946	3747
4003	3815	3819	4057	4203	3960	3747	3846	3748	3831	3803	3862	3748	3727	3827	3613	3796	3727	3833	3720	3727	3951	3825	3831	3830	3916	3941	4102	4170	4164	4017	4216	4098	4042	4163	4339	4267	3972	4147	4024	4003	3920	4448	4271	3883	3925	4234	4308	4043	3887
3841	3716	3805	4075	4110	3978	3806	3796	3888	3897	3635	3860	3871	3688	3728	3779	3721	3791	3916	3796	3724	3820	3758	3753	3777	3926	3888	4122	4133	3999	4081	4146	4185	4194	4238	4314	4322	4030	4115	4178	3962	4039	4403	4208	3991	3930	4351	4311	4161	3997
3925	3615	3741	4042	4125	3930	3634	3802	3787	3795	3817	3784	3749	3786	3587	3840	3614	3797	3781	3711	3619	3679	3968	3617	3780	3672	3952	4145	4202	4100	4013	4198	4098	4100	4039	4094	4081	3849	3955	4079	3974	3879	4337	4284	3986	3966	4298	4523	4105	3879
3947	3595	3647	4042	4202	3832	3607	3695	3918	3779	3664	3959	3893	3780	3704	3691	3581	3691	3753	3697	3585	3699	3721	3789	3625	3741	3871	4048	4026	3996	3848	3842	3832	3871	3785	3948	3771	3753	3921	3843	3890	3940	4355	4228	3880	3965	4173	4334	4026	3826
3856	3719	3664	4099	4080	3858	3626	3815	3684	3760	3649	3810	3829	3650	3723	3670	3658	3697	3604	3664	3579	3686	3675	3703	3697	3684	3950	3857	3912	3775	3781	3831	3882	3761	3685	3835	3856	3799	3873	3855	3873	3834	4180	4212	3976	4009	4137	4152	3872	3795
3791	3514	3709	4033	4179	3815	3579	3613	3847	3677	3776	3885	3962	3877	3705	3747	3789	3709	3738	3749	3593	3677	3600	3802	3717	3750	3858	3917	3823	3818	3655	3932	3973	3877	3761	3897	3794	3854	3876	3907	3767	3855	4104	4113	3843	4030	4093	3983	4026	3808
3631	3434	3545	3928	4158	3822	3557	3648	3623	3666	3531	3820	3833	3763	3855	3889	3724	3676	3807	3828	3703	3625	3726	3716	3819	3787	3685	3893	3918	3800	3800	3901	3807	3702	3684	3697	3694	3827	3843	3986	3794	3919	4167	3980	3870	3837	4027	4029	3952	3983
3610	3650	3517	3701	3972	3828	3616	3607	3582	3717	3651	3682	3780	3703	3756	3778	3688	3700	3834	3794	3700	3664	3790	3770	3823	3727	3808	3871	3975	3898	3891	3774	3859	3790	3751	3853	3748	3756	3738	3797	3974	3943	4136	4059	3834	3792	3967	4060	4024	4087
3690	3646	3575	3776	4037	3733	3504	3579	3664	3666	3673	3736	3901	3723	3657	3708	3705	3733	3774	3914	3676	3869	3837	3886	3782	3731	3739	3736	3959	3884	3944	3873	3997	3830	4054	4153	3886	3921	4019	3975	4007	4135	3999	3947	3750	3771	3926	4057	3957	3922
3587	3557	3705	3779	3855	3841	3564	3563	3508	3697	3789	3700	3774	3650	3721	3661	3697	3672	3780	3814	3797	3803	3859	3904	3841	3768	3730	3715	3883	3854	3946	3974	4032	4363	4225	4295	4122	4248	3965	4093	3917	3958	3880	3684	3710	3647	3708	3834	3944	3966
3762	3726	3793	3785	3806	3690	3704	3484	3672	3637	3650	3845	3808	3806	3777	3730	3652	3810	3888	3836	3726	3776	3838	3887	3880	3834	3754	3778	3851	3843	3833	4124	4133	4219	4339	4144	4202	4153	4221	4198	4078	3857	3882	3912	3827	3846	3775	3851	3894	3880
3950	3846	3895	3900	3817	3587	3574	3590	3521	3549	3620	3706	3700	3613	3685	3559	3727	3813	3760	3827	3600	3782	3800	3820	3768	3927	3849	3840	3838	3823	3987	3938	4055	3916	3979	4045	4006	4102	4218	4179	3986	3931	4034	3973	3918	3903	3873	3866	3904	3793
4089	3915	3898	3760	3796	3704	3574	3641	3532	3609	3831	3741	3772	3606	3732	3662	3704	3870	3866	3874	3843	3759	3844	3776	3801	3855	3795	3871	3885	3893	3911	4065	4000	3920	3904	3862	3888	3804	3915	3877	3966	3922	3835	3924	3842	3852	3779	3939	3830	3694
3930	3860	3786	3753	3723	3853	3723	3522	3595	3701	3861	3699	3735	3706	3751	3659	3677	3878	3835	3876	3764	3883	3725	3771	3809	3866	3819	3838	3917	3868	3977	3954	3914	3939	4017	4006	3984	3889	3914	4056	3862	3962	3780	3791	3752	3841	3670	3884	3761	3912
3720	3644	3761	3860	3769	3842	3690	3752	3603	3840	3712	3834	3753	3744	3664	3689	3747	3810	3717	3696	3753	3675	3706	3841	3878	3824	3853	3822	3805	3880	4079	4055	4051	4170	4119	4157	4157	4194	4149	4046	4037	4088	3858	3909	3853	3898	3861	3903	3841	3773
3773	3894	3853	3822	3755	3799	3721	3739	3671	3817	3732	3762	3694	3759	3646	3661	3681	3889	3731	3761	3636	3746	3718	3775	3885	3841	3882	3820	3834	3924	4044	4009	3951	4081	4050	4189	4137	4077	4140	4140	4132	4029	4141	4002	4004	3845	3963	3983	3868	3828
3746	3786	3740	3766	3848	3660	3764	3789	3649	3802	3656	3707	3792	3673	3633	3763	3814	3816	3865	3864	3779	3673	3741	3660	3822	3850	3818	3811	3883	4033	3968	3822	3904	3933	3925	3828	3963	3909	3907	3988	3985	3879	3858	3957	3902	3873	3805	3910	3834	3713
3659	3586	3796	3760	3811	3617	3719	3628	3752	3845	3726	3935	3806	3775	3695	3885	3835	3788	3555	3769	3676	3825	3707	3899	3809	3850	3666	3882	3809	3931	4072	3887	3840	3954	4060	4007	3837	3934	4046	3905	4010	3865	3797	3970	3784	3824	3852	3791	3708	3835
3831	3591	3728	3724	3814	3796	3761	3590	3731	3733	3806	3801	3844	3819	3864	3973	3868	3967	3771	3877	3770	3712	3782	3831	3871	3835	3836	3776	3953	3900	4048	3933	4107	4081	4138	4146	4154	4046	4036	4145	4057	4090	3982	4000	4003	4081	3994	3926	3924	3976
3647	3741	3776	3732	3754	3613	3663	3625	3581	3659	3793	3848	3667	3749	3816	3753	3830	3843	3679	3783	3733	3819	3887	3809	3775	3755	3730	3879	3998	3887	3977	3864	3803	3913	4124	4040	4167	4054	3998	4093	4110	4024	4248	4032	4068	4064	4030	3919	3974	3999
3674	3733	3782	3700	3748	3618	3593	3604	3712	3805	3707	3766	3737	3819	3771	3758	3869	3870	3767	3726	3817	3816	3783	3913	3986	3799	3784	3931	4126	3991	3735	3771	3737	3661	3681	3855	3918	3927	3835	3852	3872	3805	3790	3820	3879	3858	3810	3825	3741	3774
3692	3638	3737	3747	3556	3554	3768	3689	3746	3708	3656	3685	3742	3699	3715	3752	3828	3946	3706	3711	3780	3805	3840	3967	3935	3863	3764	3806	3913	3871	3813	3593	3575	3740	3587	3717	3667	3864	3791	3785	3693	3724	3745	3722	3682	3673	3634	3765	3671	3680
3722	3751	3751	3665	3634	3533	3597	3687	3645	3690	3755	3591	3716	3647	3702	3674	3772	3703	3766	3840	3671	3680	3794	3831	3877	3788	3859	3896	3987	3888	4030	3957	3950	4108	4010	4079	4143	4045	4066	4022	3962	3970	4003	3994	4019	4162	3950	4112	4128	3939
3692	3736	3760	3770	3828	3769	3576	3677	3736	3732	3606	3703	3592	3746	3669	3692	3794	3840	3768	3772	3832	3735	3749	3787	3848	3907	3780	3921	3847	4000	4087	4109	4190	4260	4299	4326	4195	4243	4253	4262	4278	4153	4323	4279	4345	4201	4381	4258	4282	4204
3832	3650	3691	3726	3761	3616	3630	3728	3728	3642	3626	3516	3748	3771	3673	3664	3752	3673	3788	3606	3621	3791	3714	3879	3782	3828	3739	3985	3908	4007	3963	4050	4060	4150	4126	4151	4061	4067	4134	4157	4051	4152	4177	4260	4181	4054	4259	4063	4059	4303
3651	3712	3580	3591	3663	3573	3684	3793	3721	3709	3727	3658	3602	3602	3717	3753	3768	3752	3677	3738	3674	3726	3635	3739	3769	3730	3671	3847	4025	3860	3855	4026	4002	3890	4070	4024	3944	4049	4004	4043	3949	3792	4057	4018	4061	3972	4012	4111	4058	4000
3883	3588	3511	3641	3679	3604	3626	3658	3794	3720	3812	3712	3661	3641	3539	3674	3721	3636	3653	3671	3555	3743	3745	3731	3727	3579	3898	3954	3986	3883	3669	3796	3987	3812	3848	4085	4239	4063	3899	3975	3887	4051	4022	3978	3946	3974	3928	3951	3948	3897
3958	3822	3710	3672	3611	3646	3511	3712	3699	3683	3746	3761	3738	3748	3730	3702	3559	3624	3695	3635	3610	3604	3696	3681	3686	3644	3846	3971	3874	3636	3592	3723	3890	3544	3678	3733	3964	3845	3805	3660	3817	3841	3858	3897	3750	3776	3868	3859	3841	3801
3908	3989	3821	3807	3631	3612	3644	3777	3713	3656	3654	3626	3670	3703	3680	3732	3690	3643	3709	3673	3562	3794	3704	3618	3625	3785	3870	4002	3843	3681	3500	3658	3675	3414	3406	3457	3700	3652	3506	3599	3706	3652	3670	3562	3719	3548	3593	3481	3582	3517
3790	3814	3573	3700	3735	3678	3556	3696	3748	3688	3659	3684	3790	3707	3723	3707	3614	3619	3661	3701	3671	3636	3689	3705	3751	3841	3808	3956	3869	3626	3408	3677	3822	3506	3453	3592	3832	3650	3572	3645	3808	3756	3826	3628	3686	3664	3773	3785	3825	3714
3681	3651	3544	3670	3693	3631	3622	3634	3811	3694	3633	3691	3672	3749	3797	3645	3690	3555	3692	3616	3732	3709	3774	3571	3636	3618	3761	4000	4003	3700	3698	3840	3840	3845	3566	3964	4292	4028	3951	3975	4282	4144	4073	4193	4095	4136	4054	4014	4014	4002
3809	3640	3509	3719	3836	3663	3533	3637	3758	3694	3693	3688	3806	3750	3780	3687	3630	3583	3679	3671	3607	3744	3864	3716	3586	3631	3859	3836	3877	3844	3771	3725	3839	3699	3613	4061	4294	4116	3800	3979	4155	4180	4052	4105	3969	4014	3920	3979	3951	3851
3481	3505	3362	3693	3792	3778	3651	3498	3721	3670	3731	3714	3806	3735	3748	3698	3712	3783	3768	3758	3693	3737	3768	3762	3713	3726	3846	3911	3941	3693	3545	3622	3826	3540	3325	3784	3881	3855	3565	3573	3823	3774	3558	3517	3620	3628	3692	3721	3460	3600
3451	3402	3418	3666	4008	3896	3544	3632	3684	3656	3611	3703	3804	3755	3810	3702	3647	3659	3594	3670	3682	3750	3604	3769	3641	3732	3862	3879	3837	3554	3512	3608	3747	3435	3528	3593	3867	3801	3540	3591	3770	3571	3658	3635	3535	3412	3582	3722	3588	3561
3495	3459	3369	3854	3942	3817	3576	3694	3744	3582	3702	3747	3754	3710	3710	3673	3632	3647	3653	3646	3615	3502	3636	3579	3698	3748	3898	3900	3918	3646	3527	3700	3822	3638	3603	3744	3993	3878	3768	3607	3854	3764	3796	3828	3720	3726	3722	3791	3811	3655
3729	3545	3579	3880	3904	3744	3514	3744	3699	3731	3564	3830	3924	3812	3690	3660	3670	3635	3683	3690	3730	3625	3612	3792	3697	3624	3788	3844	3814	3747	3789	3739	3666	3488	3512	3722	3801	3676	3627	3658	3749	3763	3614	3698	3549	3550	3742	3730	3611	3593
3703	3541	3591	3939	3956	3783	3594	3628	3831	3690	3687	3753	3812	3729	3753	3857	3581	3697	3689	3735	3666	3534	3727	3732	3710	3675	3629	3791	3713	3790	3683	3593	3475	3391	3451	3588	3651	3627	3350	3566	3545	3591	3523	3469	3577	3481	3524	3504	3481	3528
3489	3429	3401	3666	3945	3726	3589	3700	3685	3696	3637	3864	3939	3921	3747	3727	3878	3757	3880	3666	3709	3664	3670	3794	3779	3724	3714	3748	3687	3758	3636	3705	3757	3740	3937	3916	3916	3830	3667	3870	3755	3917	3806	3882	3895	3803	3920	3892	3933	4037
3424	3238	3321	3611	3915	3691	3540	3623	3752	3777	3723	3716	3815	3901	3828	3858	3862	3832	3779	3695	3675	3652	3838	3845	3742	3743	3707	3734	3790	3824	3787	3874	4050	4078	4218	4337	4147	4264	4169	4146	4307	4189	4333	4243	4163	4193	4224	4227	4241	4163
3615	3317	3474	3727	3823	3630	3568	3557	3702	3752	3638	3645	3800	3923	3941	3864	3867	3795	3789	3676	3672	3691	3791	3791	3700	3708	3731	3816	3818	3862	3868	3848	3931	4022	3955	3881	3819	3994	3939	3873	3798	4015	3954	3966	3949	3962	3920	3957	3925	3775
3397	3342	3416	3550	3655	3600	3473	3493	3662	3754	3714	3776	3807	3889	3782	3786	3770	3861	3691	3727	3699	3655	3784	3828	3774	3779	3895	3837	3740	3736	3621	3597	3496	3513	3343	3409	3431	3482	3359	3303	3301	3378	3289	3285	3257	3316	3325	3296	3250	3319
3349	3377	3486	3536	3688	3460	3470	3614	3671	3783	3693	3649	3720	3826	3827	3810	3725	3744	3763	3733	3719	3741	3689	3854	3848	3806	3728	3860	3689	3826	3717	3636	3715	3591	3526	3490	3378	3490	3385	3324	3508	3440	3543	3456	3351	3463	3549	3459	3450	3555
3681	3575	3576	3512	3560	3525	3539	3568	3600	3629	3650	3727	3767	3677	3704	3704	3792	3695	3784	3711	3785	3808	3641	3778	3715	3737	3910	3786	3816	3934	3917	3978	3957	3863	3981	3992	4128	4008	3984	3987	3976	4014	4027	4058	3962	4120	4008	4021	3968	4116
3851	3718	3637	3558	3436	3516	3465	3613	3563	3740	3582	3678	3574	3774	3820	3777	3750	3818	3753	3917	3761	3655	3772	3839	3787	3760	3809	3839	3811	3741	3898	3951	4149	4109	4131	4279	4174	4099	4067	4099	4113	4202	4040	4223	4101	4170	4204	4322	4101	4178
3795	3541	3540	3480	3338	3441	3555	3593	3552	3674	3675	3672	3722	3870	3761	3700	3698	3659	3817	3770	3774	3737	3799	3828	3760	3715	3805	3787	3902	3860	3757	3807	3835	3838	3713	3830	3881	3761	3706	3877	3895	3781	3883	3838	3746	3766	3722	3824	3834	3764
3443	3362	3340	3372	3586	3520	3462	3660	3505	3585	3737	3665	3647	3829	3795	3746	3758	3608	3778	3754	3572	3755	3675	3775	3810	3847	3791	3901	3853	3898	3746	3791	3730	3655	3641	3701	3789	3746	3598	3618	3684	3665	3666	3660	3603	3653	3593	3728	3570	3696
3305	3262	3294	3365	3427	3414	3535	3463	3578	3611	3758	3729	3682	3760	3848	3662	3662	3763	3783	3815	3771	3717	3753	3793	3582	3775	3846	3995	3911	3997	3777	3555	3768	3532	3565	3638	3866	3666	3585	3827	3770	3696	3645	3710	3620	3771	3720	3636	3688	3658
3481	3295	3343	3474	3469	3516	3442	3450	3487	3550	3768	3682	3667	3789	3794	3715	3763	3779	3848	3771	3702	3706	3767	3882	3569	3659	3857	4079	4023	3792	3512	3604	3687	3483	3406	3511	3511	3541	3432	3522	3492	3457	3479	3464	3481	3471	3439	3456	3399	3456
3631	3409	3415	3386	3386	3418	3529	3415	3525	3526	3669	3646	3620	3654	3719	3698	3729	3728	3799	3871	3670	3675	3932	3775	3648	3680	3781	3930	3896	3752	3418	3496	3642	3429	3220	3256	3537	3470	3120	3305	3363	3371	3267	3314	3319	3313	3273	3312	3086	3232
3654	3576	3493	3506	3535	3328	3480	3503	3422	3470	3658	3555	3627	3755	3758	3704	3742	3750	3867	3927	3796	3764	3866	3719	3749	3542	3762	3936	3943	3834	3715	3683	3731	3555	3535	3562	3876	3890	3619	3594	3822	3806	3724	3705	3682	3680	3639	3769	3763	3634
3416	3579	3487	3621	3518	3459	3483	3441	3528	3509	3549	3645	3665	3730	3766	3680	3735	3747	3710	3794	3638	3707	3663	3861	3695	3607	3798	4071	4148	4103	3894	3927	3960	3670	3782	3941	4414	4265	4102	4165	4266	4096	4146	4133	4032	4040	3969	4159	4077	4239
3571	3519	3563	3498	3586	3521	3385	3400	3701	3556	3598	3678	3574	3659	3697	3788	3723	3716	3774	3772	3825	3655	3940	3850	3723	3738	3744	4024	4150	4038	3819	3746	3912	3672	3633	3830	4111	4105	3710	3787	3950	3870	3891	3910	3928	3810	3794	3919	3829	3814
3578	3548	3400	3432	3518	3452	3438	3395	3577	3580	3632	3512	3533	3668	3588	3581	3670	3705	3749	3726	3648	3803	3748	3841	3730	3777	3827	3974	4001	3747	3634	3695	3747	3588	3461	3588	3717	3707	3461	3428	3448	3606	3544	3590	3537	3372	3431	3459	3412	3514
3467	3374	3315	3511	3684	3559	3413	3457	3653	3705	3558	3479	3562	3588	3537	3772	3612	3663	3795	3832	3723	3802	3827	3703	3738	3733	3833	3972	4016	3819	3571	3712	3855	3749	3527	3463	3784	3737	3539	3581	3628	3800	3737	3703	3682	3660	3560	3690	3633	3787
3376	3262	3225	3527	3742	3600	3517	3518	3731	3551	3443	3580	3542	3701	3583	3682	3615	3715	3609	3823	3737	3780	3710	3589	3692	3752	3814	3973	3909	3992	3724	3696	3862	3764	3685	3681	3905	3827	3702	3862	3940	3714	3872	3804	3859	3768	3709	3905	3748	3810
3538	3366	3363	3477	3736	3590	3422	3530	3551	3649	3393	3546	3673	3593	3635	3588	3649	3583	3757	3831	3727	3621	3707	3828	3696	3733	3722	3860	3881	3934	3609	3763	3742	3565	3376	3564	3738	3754	3539	3519	3485	3466	3483	3542	3555	3417	3393	3380	3507	3519
3774	3484	3377	3688	3609	3548	3358	3454	3576	3618	3530	3590	3728	3645	3632	3751	3675	3669	3872	3814	3761	3702	3727	3759	3602	3739	3797	3631	3809	3818	3670	3676	3698	3669	3532	3696	3629	3561	3501	3469	3446	3471	3534	3581	3591	3398	3474	3477	3609	3451
3662	3540	3529	3711	3835	3602	3340	3507	3520	3555	3548	3636	3728	3622	3570	3712	3682	3747	3794	3766	3720	3735	3774	3833	3689	3595	3677	3767	3767	3843	3840	3917	3899	4076	4065	4141	3932	4095	4065	4053	4124	4041	4101	4062	4112	3950	4091	4015	4022	4028
3533	3423	3400	3758	3840	3671	3418	3448	3530	3561	3600	3689	3631	3704	3608	3671	3725	3716	3689	3590	3684	3784	3818	3642	3654	3730	3671	3794	3761	3942	4063	4018	4234	4216	4239	4183	4193	4246	4323	4452	4354	4144	4415	4332	4167	4103	4081	4134	4242	4373
3470	3361	3335	3800	3828	3748	3497	3587	3577	3573	3546	3597	3644	3638	3507	3645	3751	3601	3714	3685	3588	3701	3808	3718	3734	3843	3819	3678	3704	3602	3678	3690	3687	3853	3833	3729	3717	3750	3640	3679	3730	3640	3638	3692	3513	3558	3391	3415	3391	3579
3657	3390	3347	3684	3669	3578	3554	3534	3648	3651	3630	3606	3592	3699	3611	3536	3646	3659	3509	3609	3750	3681	3661	3725	3736	3628	3712	3672	3634	3581	3676	3448	3464	3391	3321	3351	3230	3342	3464	3325	3204	3198	3308	3340	3261	3287	3197	3238	3146	3293
3653	3357	3472	3618	3710	3571	3491	3712	3562	3770	3435	3548	3704	3639	3602	3627	3475	3557	3526	3564	3524	3533	3511	3451	3660	3565	3681	3580	3612	3629	3727	3671	3670	3612	3696	3686	3636	3609	3614	3726	3658	3544	3560	3594	3744	3652	3633	3576	3603	3559
3322	3377	3442	3582	3622	3655	3543	3540	3645	3547	3549	3641	3660	3645	3696	3540	3591	3455	3557	3540	3491	3516	3579	3607	3488	3575	3478	3666	3721	3804	3807	3863	3905	4050	4103	4172	4115	3912	3971	4034	3971	3945	3952	4045	4130	4115	4061	4019	3897	4076
3576	3457	3485	3659	3585	3548	3547	3652	3555	3510	3642	3719	3662	3765	3642	3681	3626	3671	3563	3552	3488	3577	3507	3610	3653	3546	3426	3668	3556	3552	3733	3843	3816	3841	3871	3977	3942	3769	3742	3831	3811	3683	3723	3704	3834	3841	3850	3637	3650	3597
3699	3637	3625	3621	3477	3603	3536	3560	3515	3572	3629	3561	3647	3639	3682	3617	3628	3673	3692	3602	3451	3581	3618	3656	3611	3538	3519	3630	3620	3619	3574	3639	3592	3498	3720	3712	3589	3536	3517	3463	3445	3439	3476	3466	3443	3436	3521	3484	3395	3333
3636	3576	3610	3633	3505	3416	3547	3455	3548	3573	3671	3628	3607	3611	3713	3619	3690	3633	3605	3721	3666	3634	3685	3628	3566	3514	3700	3706	3664	3712	3577	3603	3626	3510	3595	3632	3658	3646	3558	3586	3650	3517	3605	3484	3447	3587	3555	3766	3546	3538
3466	3527	3344	3434	3468	3452	3638	3594	3559	3558	3621	3542	3657	3668	3594	3656	3878	3659	3786	3706	3691	3558	3607	3564	3707	3383	3595	3669	3747	3538	3658	3475	3593	3590	3435	3515	3606	3575	3475	3544	3610	3524	3525	3462	3388	3588	3517	3586	3384	3361
3443	3385	3344	3345	3421	3541	3633	3565	3486	3550	3632	3582	3563	3762	3766	3646	3672	3629	3758	3681	3745	3554	3629	3712	3638	3568	3601	3720	3657	3601	3303	3319	3407	3382	3183	3187	3349	3378	3178	3163	3342	3330	3204	3129	3117	3127	3305	3281	3288	3049
3479	3430	3356	3376	3431	3612	3604	3530	3493	3583	3541	3570	3542	3610	3627	3640	3683	3725	3777	3705	3712	3760	3688	3700	3432	3443	3603	3845	3641	3474	3334	3307	3478	3221	3102	3187	3417	3521	3327	3167	3222	3403	3257	3178	3275	3217	3234	3505	3385	3255
3533	3428	3422	3345	3397	3462	3509	3429	3504	3583	3482	3629	3558	3683	3769	3606	3686	3623	3682	3812	3625	3713	3611	3655	3663	3586	3522	3659	3939	3680	3541	3550	3645	3567	3437	3500	3927	3854	3701	3748	3809	3843	3738	3888	3963	3673	3755	3866	3936	3766
3540	3328	3517	3530	3447	3423	3520	3470	3520	3465	3598	3520	3566	3607	3626	3513	3516	3648	3763	3738	3738	3576	3676	3656	3552	3528	3711	3717	3837	3811	3720	3590	3689	3568	3504	3475	3968	3955	3761	3754	3958	3927	3878	3915	3926	3849	3822	3994	3981	3963
3414	3492	3395	3452	3558	3478	3363	3419	3616	3419	3693	3619	3651	3571	3661	3720	3696	3579	3639	3729	3594	3558	3625	3755	3659	3446	3587	3791	3846	3801	3588	3499	3483	3482	3277	3297	3341	3595	3423	3377	3366	3449	3380	3625	3519	3435	3355	3430	3507	3436
3550	3479	3419	3549	3496	3365	3389	3448	3506	3549	3512	3504	3516	3572	3589	3714	3614	3548	3687	3628	3609	3550	3633	3699	3610	3522	3594	3663	3750	3734	3466	3418	3456	3556	3314	3272	3279	3503	3401	3365	3318	3305	3313	3455	3550	3396	3299	3319	3218	3401
3745	3368	3319	3593	3610	3505	3262	3521	3505	3370	3506	3402	3577	3531	3642	3503	3579	3495	3560	3625	3545	3671	3536	3600	3498	3533	3659	3802	3841	3591	3625	3529	3562	3643	3559	3500	3633	3736	3673	3580	3440	3557	3483	3610	3660	3610	3608	3687	3658	3676
3355	3279	3217	3616	3744	3680	3465	3425	3521	3539	3454	3412	3523	3506	3559	3506	3590	3488	3522	3478	3544	3541	3533	3607	3578	3437	3658	3543	3728	3651	3650	3656	3791	3677	3529	3563	3633	3703	3536	3599	3541	3452	3507	3619	3470	3563	3422	3653	3459	3469
3254	3282	3280	3561	3894	3683	3411	3358	3546	3514	3441	3453	3556	3662	3594	3558	3636	3333	3584	3547	3622	3526	3538	3620	3544	3452	3519	3478	3548	3762	3658	3646	3515	3587	3461	3512	3633	3339	3338	3434	3337	3360	3184	3265	3304	3256	3384	3280	3338	3305
3496	3331	3364	3778	3874	3566	3415	3414	3640	3536	3326	3498	3550	3495	3500	3581	3526	3447	3655	3566	3603	3545	3546	3627	3562	3472	3525	3437	3523	3684	3642	3663	3650	3551	3758	3677	3864	3672	3583	3686	3703	3649	3645	3637	3576	3730	3772	3856	3814	3658
3805	3567	3464	3743	3928	3454	3395	3476	3615	3452	3369	3464	3585	3616	3531	3571	3618	3587	3534	3576	3557	3479	3748	3680	3539	3561	3461	3435	3459	3640	3715	3624	3827	3904	4222	4170	4048	4141	3992	3977	4256	4065	4030	4226	4106	3988	4338	4147	4280	4163
3747	3471	3523	3714	3763	3462	3372	3422	3511	3404	3330	3601	3580	3600	3536	3622	3495	3508	3638	3527	3604	3513	3640	3526	3571	3529	3580	3504	3459	3559	3495	3616	3660	3790	3903	3846	4059	3878	3819	3847	3774	3900	3836	3732	3797	3793	3842	3853	3922	3840
3524	3277	3359	3724	3870	3600	3500	3456	3567	3455	3462	3562	3683	3638	3614	3621	3532	3458	3542	3483	3541	3587	3644	3533	3529	3586	3560	3575	3404	3507	3298	3391	3310	3541	3266	3276	3246	3339	3203	3186	3202	3213	3147	3313	3141	3119	3048	3235	3279	3320
3419	3317	3309	3685	3902	3828	3507	3487	3559	3491	3462	3560	3757	3685	3661	3706	3545	3492	3467	3558	3560	3529	3504	3459	3455	3470	3558	3463	3394	3417	3362	3266	3159	3213	3273	3202	3438	3225	3290	3293	3141	3138	3316	3298	3174	3140	3249	3369	3326	3252
3525	3429	3344	3652	3859	3726	3508	3456	3719	3595	3593	3727	3638	3570	3556	3717	3701	3421	3449	3523	3583	3522	3531	3463	3495	3402	3444	3351	3421	3529	3458	3519	3540	3622	3663	3702	3634	3597	3771	3769	3549	3649	3697	3839	3742	3680	3726	3704	3708	3855
3440	3372	3432	3687	3738	3626	3568	3615	3674	3586	3601	3621	3620	3758	3856	3806	3549	3429	3619	3488	3465	3485	3544	3502	3454	3345	3441	3272	3351	3443	3483	3628	3537	3671	3841	3695	3884	3813	3852	3781	3723	3801	3784	3778	3875	3793	3745	3835	3782	3901
3373	3438	3540	3702	3705	3530	3530	3653	3705	3687	3546	3669	3705	3690	3597	3754	3522	3489	3589	3563	3594	3523	3441	3489	3378	3365	3383	3329	3324	3482	3557	3479	3461	3501	3518	3657	3578	3514	3623	3597	3609	3565	3523	3631	3620	3538	3599	3524	3555	3600
3451	3544	3611	3520	3535	3579	3724	3551	3760	3637	3598	3561	3538	3570	3699	3557	3552	3605	3524	3562	3575	3605	3588	3483	3462	3500	3378	3479	3646	3627	3565	3383	3533	3410	3377	3433	3572	3509	3514	3502	3639	3530	3548	3565	3584	3600	3698	3607	3461	3427
3844	3681	3700	3476	3624	3396	3606	3506	3565	3562	3509	3636	3645	3610	3579	3561	3691	3582	3538	3634	3396	3593	3597	3484	3485	3482	3350	3450	3714	3657	3478	3524	3526	3461	3334	3361	3528	3523	3492	3447	3560	3521	3508	3591	3489	3455	3705	3572	3441	3453
3764	3706	3696	3606	3414	3529	3596	3533	3596	3551	3585	3509	3573	3580	3492	3661	3545	3581	3554	3517	3529	3683	3586	3636	3418	3503	3467	3633	3699	3796	3398	3391	3372	3357	3214	3218	3317	3352	3377	3204	3296	3343	3294	3325	3380	3326	3479	3349	3416	3397
3472	3414	3578	3577	3532	3784	3718	3465	3532	3503	3493	3511	3389	3459	3584	3585	3485	3640	3529	3516	3550	3644	3714	3667	3605	3505	3599	3699	3795	3769	3367	3318	3319	3285	3180	3060	3142	3365	3233	2985	3085	3221	3258	3181	3214	3192	3103	3185	3407	3228
3424	3499	3500	3544	3530	3546	3564	3557	3453	3475	3549	3416	3383	3549	3674	3663	3639	3776	3615	3551	3493	3574	3544	3704	3664	3516	3505	3709	3721	3801	3662	3477	3469	3486	3214	3253	3442	3553	3454	3332	3313	3466	3412	3521	3539	3578	3450	3525	3611	3472
3745	3557	3461	3357	3442	3483	3539	3430	3448	3631	3576	3448	3541	3483	3446	3617	3800	3574	3591	3546	3517	3719	3561	3683	3595	3456	3560	3645	3947	4025	3670	3589	3791	3503	3446	3578	3830	4004	3830	3777	3861	3830	3748	3855	3893	3907	3717	3731	3819	3876
3738	3745	3620	3446	3525	3419	3445	3482	3511	3620	3576	3589	3434	3467	3573	3663	3711	3650	3743	3628	3533	3592	3672	3689	3617	3476	3417	3715	3769	3838	3707	3701	3534	3677	3443	3444	3589	3815	3688	3568	3735	3732	3671	3583	3801	3671	3593	3797	3637	3545
3683	3670	3510	3542	3395	3367	3543	3506	3459	3589	3576	3720	3568	3556	3536	3622	3637	3489	3630	3687	3730	3591	3520	3640	3622	3538	3491	3642	3876	3780	3594	3392	3375	3439	3196	3111	3313	3356	3302	3180	3303	3334	3274	3214	3325	3362	3312	3290	3297	3186
3662	3688	3497	3576	3665	3617	3499	3461	3532	3563	3590	3615	3647	3594	3609	3599	3662	3553	3683	3626	3539	3440	3613	3560	3540	3519	3501	3496	3746	3567	3406	3355	3315	3331	3177	3078	3199	3325	3320	3273	3280	3302	3283	3397	3436	3423	3410	3370	3283	3361
3501	3513	3640	3572	3667	3626	3447	3616	3653	3664	3724	3662	3544	3603	3573	3785	3623	3598	3604	3496	3544	3510	3553	3422	3537	3427	3462	3397	3523	3572	3505	3263	3459	3412	3337	3334	3340	3480	3384	3268	3404	3473	3483	3574	3446	3378	3469	3440	3494	3406
3546	3363	3400	3603	3781	3713	3585	3606	3863	3765	3599	3664	3746	3594	3643	3677	3604	3605	3628	3521	3482	3330	3362	3518	3352	3528	3385	3563	3533	3515	3494	3360	3465	3336	3293	3195	3324	3442	3359	3176	3257	3269	3357	3451	3381	3236	3232	3327	3325	3288
3299	3207	3157	3583	3716	3692	3625	3570	3764	3745	3683	3596	3690	3653	3634	3766	3649	3586	3695	3515	3435	3471	3426	3391	3367	3354	3424	3373	3396	3305	3423	3326	3471	3268	3180	3384	3314	3339	3362	3218	3283	3290	3363	3375	3397	3246	3348	3376	3377	3321
3147	3133	3341	3429	3758	3669	3546	3637	3790	3668	3642	3671	3625	3629	3596	3824	3583	3560	3509	3615	3416	3514	3496	3465	3336	3438	3546	3374	3290	3401	3462	3492	3487	3500	3547	3648	3656	3749	3470	3654	3623	3611	3618	3682	3743	3774	3581	3624	3675	3668
3452	3322	3350	3550	3793	3626	3552	3491	3665	3783	3581	3710	3641	3613	3661	3640	3613	3333	3512	3505	3585	3526	3504	3502	3287	3459	3478	3350	3223	3351	3379	3376	3562	3577	3728	3726	3816	3738	3687	3792	3877	3649	3685	3777	3840	3855	3772	3710	3816	3800
3618	3476	3393	3633	3758	3576	3294	3566	3646	3469	3574	3621	3556	3573	3596	3676	3532	3528	3546	3514	3456	3282	3550	3506	3371	3417	3487	3329	3416	3339	3318	3443	3420	3456	3509	3567	3524	3562	3537	3469	3543	3442	3494	3439	3578	3575	3422	3537	3629	3572
3341	3327	3275	3648	3770	3566	3345	3464	3569	3394	3297	3512	3435	3385	3503	3591	3469	3418	3460	3417	3467	3392	3430	3403	3492	3299	3482	3421	3482	3382	3344	3284	3272	3350	3355	3279	3450	3257	3314	3406	3307	3188	3251	3225	3196	3292	3354	3390	3524	3398
3299	3208	3336	3484	3738	3512	3221	3387	3487	3456	3455	3411	3449	3455	3471	3494	3465	3440	3349	3499	3373	3438	3581	3422	3490	3496	3403	3466	3513	3667	3425	3410	3477	3364	3428	3398	3317	3407	3447	3467	3442	3369	3350	3478	3420	3466	3487	3474	3517	3579
3384	3209	3338	3599	3673	3412	3278	3229	3471	3553	3258	3409	3365	3386	3417	3459	3425	3439	3510	3393	3390	3438	3500	3485	3510	3382	3379	3386	3429	3442	3519	3413	3561	3461	3459	3604	3483	3535	3561	3501	3475	3519	3619	3614	3567	3675	3613	3595	3588	3673
3409	3383	3467	3568	3584	3267	3211	3242	3354	3268	3364	3449	3350	3396	3488	3504	3391	3340	3387	3346	3385	3394	3367	3425	3411	3378	3415	3467	3320	3420	3475	3451	3345	3357	3427	3402	3505	3365	3421	3391	3400	3437	3437	3364	3511	3547	3507	3439	3391	3360
3384	3433	3586	3489	3546	3385	3264	3226	3328	3354	3385	3309	3248	3328	3363	3388	3307	3432	3396	3411	3424	3379	3485	3293	3502	3374	3284	3452	3397	3516	3433	3400	3281	3301	3363	3275	3250	3107	3317	3329	3277	3132	3252	3354	3377	3437	3367	3357	3330	3423
3382	3517	3704	3648	3530	3372	3372	3447	3351	3427	3374	3403	3354	3339	3403	3431	3412	3407	3309	3355	3391	3373	3282	3305	3403	3346	3411	3495	3344	3434	3397	3487	3310	3252	3402	3380	3347	3398	3322	3342	3326	3270	3252	3349	3390	3490	3429	3366	3482	3347
3563	3586	3634	3497	3565	3393	3422	3327	3328	3477	3526	3408	3535	3496	3284	3349	3305	3339	3398	3377	3414	3327	3307	3381	3278	3330	3277	3270	3323	3456	3416	3351	3236	3325	3420	3357	3318	3531	3316	3305	3342	3393	3287	3237	3344	3428	3431	3378	3373	3352
3609	3517	3523	3384	3347	3349	3361	3398	3296	3485	3415	3496	3628	3570	3404	3420	3469	3420	3558	3454	3295	3378	3329	3226	3245	3251	3186	3200	3323	3355	3186	3239	3183	3262	3257	3267	3383	3298	3187	3247	3247	3296	3126	3271	3285	3252	3286	3305	3339	3388
3447	3327	3383	3391	3271	3303	3322	3499	3404	3412	3415	3492	3416	3482	3475	3572	3538	3448	3439	3475	3438	3465	3294	3362	3270	3233	3259	3308	3130	3334	3369	3292	3198	3298	3249	3215	3307	3285	3197	3179	3227	3215	3345	3148	3266	3207	3158	3246	3191	3206
3427	3280	3344	3386	3302	3294	3373	3422	3440	3447	3439	3481	3421	3437	3487	3458	3419	3425	3433	3504	3432	3280	3391	3324	3333	3279	3265	3219	3225	3357	3325	3259	3238	3214	3329	3281	3249	3220	3348	3283	3349	3328	3309	3405	3275	3242	3349	3355	3281	3293
3354	3462	3430	3412	3307	3305	3374	3265	3350	3450	3416	3565	3558	3407	3491	3642	3467	3493	3539	3592	3342	3351	3175	3435	3346	3238	3278	3258	3352	3354	3372	3382	3314	3344	3277	3272	3329	3468	3279	3254	3313	3342	3242	3311	3396	3298	3490	3318	3378	3444
3347	3476	3252	3275	3305	3315	3366	3289	3427	3426	3548	3459	3517	3615	3440	3488	3551	3465	3585	3403	3554	3404	3366	3302	3456	3360	3461	3279	3407	3441	3324	3450	3287	3245	3329	3323	3334	3281	3200	3276	3298	3388	3362	3374	3408	3384	3387	3494	3405	3336
3357	3278	3185	3271	3429	3431	3324	3269	3404	3402	3348	3427	3515	3416	3471	3447	3363	3507	3459	3433	3410	3453	3430	3343	3340	3409	3322	3326	3437	3386	3426	3508	3322	3488	3328	3197	3277	3332	3329	3316	3384	3294	3428	3387	3354	3409	3491	3470	3293	3324
3345	3304	3254	3293	3360	3322	3324	3356	3327	3416	3333	3400	3493	3429	3332	3448	3360	3294	3344	3238	3305	3254	3418	3389	3358	3385	3247	3329	3399	3376	3321	3498	3463	3503	3470	3408	3364	3377	3450	3454	3460	3396	3454	3448	3458	3534	3417	3470	3534	3523
3462	3342	3269	3240	3264	3289	3421	3393	3345	3285	3283	3373	3328	3444	3558	3423	3373	3482	3326	3269	3375	3365	3321	3344	3418	3411	3293	3367	3373	3413	3509	3478	3437	3424	3542	3362	3479	3464	3438	3373	3388	3389	3467	3624	3581	3481	3390	3432	3583	3412
3504	3316	3286	3240	3319	3250	3422	3524	3455	3402	3393	3385	3382	3428	3318	3310	3391	3397	3501	3358	3238	3312	3383	3199	3155	3356	3408	3344	3262	3301	3391	3377	3451	3472	3324	3413	3293	3459	3328	3368	3399	3272	3340	3357	3320	3512	3404	3326	3374	3423
3402	3314	3315	3255	3185	3332	3395	3581	3561	3453	3553	3417	3482	3451	3462	3299	3271	3309	3200	3318	3352	3466	3349	3325	3321	3309	3306	3388	3228	3320	3383	3316	3408	3354	3354	3425	3375	3312	3434	3375	3426	3522	3456	3464	3431	3372	3423	3349	3426	3407
3375	3319	3426	3371	3229	3269	3508	3545	3736	3525	3602	3639	3449	3401	3426	3392	3162	3322	3255	3273	3349	3373	3250	3317	3376	3270	3364	3324	3309	3393	3433	3399	3462	3329	3341	3363	3301	3368	3462	3376	3509	3461	3433	3541	3372	3299	3445	3426	3440	3417
3416	3391	3280	3340	3361	3276	3491	3554	3490	3710	3574	3600	3463	3402	3424	3357	3196	3182	3082	3161	3133	3287	3166	3207	3324	3395	3369	3254	3242	3358	3267	3315	3322	3341	3283	3307	3297	3375	3353	3306	3408	3394	3508	3322	3352	3391	3301	3488	3288	3330
3213	3322	3402	3424	3345	3390	3329	3429	3552	3701	3554	3574	3222	3263	3317	3278	3329	3190	3233	3217	3353	3303	3414	3355	3301	3304	3275	3395	3313	3356	3185	3314	3279	3226	3288	3302	3263	3362	3275	3272	3279	3345	3312	3297	3378	3316	3336	3313	3368	3349
3245	3181	3167	3160	3237	3269	3427	3576	3480	3481	3586	3550	3306	3171	3015	3234	3286	3219	3154	3139	3209	3333	3239	3250	3351	3335	3428	3312	3350	3436	3363	3298	3391	3221	3316	3307	3365	3323	3294	3411	3174	3350	3287	3424	3485	3329	3333	3412	3502	3391
3104	3266	3110	3138	3266	3337	3416	3507	3595	3504	3499	3433	3219	3099	3084	3291	3057	3229	3286	3188	3333	3455	3351	3251	3289	3358	3264	3392	3436	3373	3281	3369	3300	3423	3284	3369	3348	3253	3510	3453	3343	3335	3351	3420	3436	3426	3472	3349	3424	3462
3126	3119	3090	3235	3272	3182	3227	3329	3323	3258	3382	3481	3459	3190	3172	3072	3054	3044	3113	3120	3184	3298	3314	3279	3253	3348	3344	3403	3342	3373	3311	3361	3321	3313	3402	3309	3232	3361	3275	3324	3346	3358	3492	3357	3449	3427	3457	3412	3430	3473
3329	3256	3018	3164	3213	3164	3215	3315	3218	3169	3124	3393	3171	3102	3149	3193	3157	3208	3196	3202	3156	3312	3235	3191	3318	3208	3250	3339	3162	3265	3294	3386	3331	3222	3308	3324	3308	3158	3273	3363	3409	3229	3246	3358	3368	3347	3298	3402	3426	3486
3346	3257	3182	3180	3118	3184	3322	3292	3179	2961	3038	3347	3270	3120	3077	3085	3027	3009	2970	3109	2984	3075	3222	3174	3191	3332	3174	3317	3322	3232	3294	3170	3307	3401	3440	3275	3192	3125	3344	3265	3344	3347	3180	3356	3335	3392	3258	3359	3381	3334
3402	3398	3218	3174	3219	3264	3280	3367	3258	3117	3026	3088	3045	3105	3178	3187	3334	3373	3229	3374	3317	3286	3247	3189	3217	3191	3157	3224	3273	3182	3273	3262	3274	3351	3288	3387	3440	3367	3227	3399	3248	3369	3226	3268	3328	3277	3367	3325	3486	3345
3388	3336	3232	3250	3260	3164	3337	3373	3138	3263	3176	3181	3165	3164	3221	3053	3074	3086	3205	3204	3111	3105	3162	3188	3239	3313	3159	3238	3176	3163	3203	3186	3154	3314	3298	3349	3311	3273	3362	3258	3239	3355	3148	3298	3261	3111	3294	3302	3326	3436
3305	3303	3276	3259	3140	3289	3181	3202	3254	3210	3249	3122	3129	3235	3266	3261	3165	3295	3336	3307	3322	3376	3340	3241	3206	3196	3106	3179	3323	3335	3219	3178	3188	3254	3143	3262	3421	3347	3295	3226	3263	3356	3269	3213	3226	3318	3199	3267	3258	3346
3390	3253	3175	3176	3101	3056	3223	3249	3232	3218	3223	3146	3335	3401	3266	3273	3147	3179	3214	3194	3170	3146	3268	3465	3415	3275	3355	3089	3193	3209	3325	3242	3247	3332	3277	3279	3225	3281	3358	3212	3274	3355	3227	3301	3291	3266	3239	3299	3177	3308
3339	3375	3264	3093	3155	3126	3130	3221	3168	3353	3125	3196	3191	3170	3288	3193	3268	3169	3299	3349	3251	3223	3231	3200	3273	3258	3164	3302	3329	3361	3197	3342	3255	3360	3253	3368	3283	3247	3201	3306	3263	3307	3296	3292	3143	3320	3342	3307	3169	3271
3632	3393	3344	3312	3180	3009	2975	3190	3190	3168	3187	3030	3116	3282	3293	3348	3225	3153	3224	3297	3345	3276	3261	3354	3329	3386	3232	3196	3315	3249	3282	3345	3311	3151	3314	3327	3271	3287	3300	3191	3308	3281	3298	3318	3164	3135	3239	3249	3159	3072
3325	3423	3445	3302	3137	3158	3132	3081	3015	3153	3116	3172	3071	3151	3153	3225	3129	3120	3270	3311	3349	3218	3231	3255	3271	3443	3427	3467	3380	3406	3169	3291	3391	3309	3372	3532	3341	3238	3308	3174	3273	3288	3192	3283	3238	3245	3225	3215	3207	3163
3295	3350	3337	3212	3394	3125	2995	3183	3195	3161	3170	3105	2984	2955	3159	3182	3144	3155	3274	3168	3198	3226	3273	3217	3347	3270	3258	3273	3516	3440	3373	3360	3271	3392	3402	3317	3397	3271	3301	3228	3230	3230	3214	3227	3305	3151	3269	3207	3217	3193
3266	3313	3222	3284	3177	3084	3115	3220	3168	3214	3169	3175	3095	3065	3279	3287	3238	3272	3251	3426	3214	3300	3251	3296	3299	3233	3267	3206	3220	3226	3281	3394	3389	3337	3206	3275	3223	3208	3159	2946	3133	3291	3149	3233	3125	3179	3204	3014	3266	3314
3212	3296	3309	3204	3137	3223	3044	2913	2921	3202	3336	3359	3143	3272	3197	3129	3159	2989	3168	3040	3119	3205	3233	3321	3340	3300	3225	3206	3198	3360	3127	3135	3397	3284	3289	3242	3150	3258	3155	3106	3073	3075	3085	3077	3154	3109	3094	3078	3179	3075
3294	3286	3216	3188	3243	3110	2851	2997	3218	3290	3270	3100	3035	3080	3062	3111	2991	3002	3011	3070	3113	3036	2995	3073	3153	3250	3197	3263	3406	3307	3058	3256	3292	3131	3311	3325	3193	3160	3174	3210	3095	3071	3298	3199	3167	3200	3170	2990	3232	3200
3267	3186	3354	3205	3240	3080	3020	3161	3117	3108	3146	3165	3217	3047	3359	3354	3305	3326	3241	3385	3430	3305	3103	3095	3212	3111	3022	3195	3080	3169	3223	3242	3344	3020	3124	3135	3317	3140	3141	3148	3299	3203	3088	3168	3133	3059	3186	3225	3167	3182
3093	3379	3293	3203	3276	3341	3184	2814	2948	3213	3398	3395	3332	3290	3348	3405	3377	3293	3217	3209	3274	3280	3243	3390	3324	3346	3337	3258	3025	3164	3168	3129	3155	3288	3270	3125	3328	3282	3219	3112	3200	3340	3132	3129	3146	3078	3073	3125	3160	3124
3228	3243	3144	3424	3428	3161	2938	2857	3035	3161	3281	3248	3205	3099	3095	3176	3088	2959	3109	3059	3074	3105	2953	3057	3159	3256	3362	3317	3208	3182	3091	3178	3096	3203	3284	3301	3154	3217	3364	3221	3202	3127	3150	3121	3093	3194	3137	3249	3189	3142
3132	3158	3319	3413	3219	2925	3014	3037	3015	3222	3260	3146	3028	2996	3111	3244	3163	3177	3385	3326	3356	3268	3110	2963	3000	3006	3059	3247	3274	3349	3224	3137	3188	3073	3098	3257	3417	3235	3165	3323	3347	3180	3302	3202	3120	3117	3240	3265	3364	3102
3029	3152	3398	3198	3119	3201	3192	3149	3022	3136	3241	3286	3327	3123	3253	3285	3406	3352	3522	3655	3650	3604	3645	3532	3337	3108	3096	3066	3177	3240	3289	3196	3275	3209	3067	3125	3308	3338	3224	3235	3286	3140	3264	3233	3247	3073	3130	3227	3322	3210
3175	3218	3197	3120	3189	3408	3136	3057	3111	3255	3368	3370	3242	3053	3243	3380	3279	3296	3308	3393	3353	3410	3454	3571	3575	3488	3524	3237	3054	3027	3209	3309	3247	3321	3249	3067	3141	3243	3409	3205	3219	3257	3082	3248	3187	3170	3160	3196	3094	3271
3200	3155	3102	3234	3364	3132	2928	2949	3046	3186	3240	3420	3257	3225	3301	3285	3228	3127	3015	2976	3115	3049	3127	3108	3227	3430	3514	3404	3237	3136	3276	3224	3257	3172	3245	3334	3030	2992	3264	3334	3114	3259	3191	3170	3276	3231	3151	3091	3118	3089
3123	2949	3188	3329	3261	2986	2957	3066	2998	3201	3242	3320	3424	3312	3148	3221	3057	2991	2881	2850	3061	3020	3027	2919	2994	3048	3200	3355	3320	3410	3281	3160	3139	3028	3243	3278	3135	3020	3132	3350	3189	3156	3089	3131	3230	3176	3104	3077	3076	3071
2954	3212	3312	3242	3188	3105	3152	3143	3191	3452	3577	3634	3349	3104	2970	3084	3263	2960	2978	3029	3009	3149	3162	3130	3054	3033	3125	3039	3217	3234	3357	3255	3228	3280	3215	3193	3247	3072	2983	3076	3161	3057	2996	3189	3269	3161	3223	2984	3130	3081
2992	3376	3461	3093	3173	3274	3095	3031	3172	3420	3490	3346	2918	2859	2927	3108	3377	3433	3312	3373	3419	3304	3369	3208	3305	3180	3049	3047	2984	3098	3226	3266	3229	3114	3148	3044	3219	3276	3041	2873	3184	3145	3109	3130	3080	3094	3076	3095	3088	3190
3210	3357	3176	2948	3240	3086	2995	3047	3215	3389	3131	2895	2853	3022	3365	3654	3875	3724	3620	3680	3687	3614	3452	3374	3337	3252	3136	2957	2867	2984	3117	3218	3283	3158	3146	3164	3078	3325	3083	2830	3161	3141	2964	3101	3199	3162	3070	3166	3143	3246
3317	3191	3104	3176	3379	3271	3079	3161	3136	3018	2875	2881	3092	3497	3758	4183	4176	3946	3838	3710	3747	3639	3666	3403	3475	3290	3230	3172	3196	2948	2918	3121	3123	3204	3178	3151	3096	3210	3321	2973	2997	3108	3070	3082	3115	3152	3090	3214	3212	3165
3182	3073	3223	3370	3364	3135	3231	3192	3169	3164	3150	3441	3701	4041	4287	4300	4066	3738	3472	3528	3580	3545	3455	3436	3212	3297	3084	3223	3238	2991	2909	3015	3062	3173	3235	3133	3105	3045	3232	3074	2951	3158	3091	2966	3071	3106	3002	3229	3140	3169
3162	3062	3101	3321	3214	3008	3072	3137	3158	3245	3453	3836	4010	4139	4032	3727	3548	3104	2954	3003	3113	3166	3204	3328	3227	3238	3194	3014	3149	3176	3021	3017	3044	3087	3220	3129	3023	3087	3190	3214	2901	3040	3156	3077	3229	3084	3214	3133	3246	3117
3006	3041	3196	3348	3077	2904	2901	2869	3002	3292	3716	3771	3854	3497	3405	3098	2726	2552	2494	2484	2630	2771	2949	3053	3114	3295	3162	3185	3071	3010	3068	3056	2953	2982	3119	3196	3097	3129	3141	3217	3041	2994	3176	3159	3079	3186	3126	2988	3220	3137
2942	3029	3210	3152	2872	2723	2817	2782	2957	3330	3866	3861	3559	3135	2714	2505	2242	2092	1984	2151	2283	2487	2575	2832	3132	3242	3185	3206	3211	3198	3187	3016	2964	2954	3151	3099	3164	3007	3102	3454	3193	3115	3296	3091	3202	3165	3129	3030	3186	3068
2872	3095	3381	3135	2997	2929	3073	3114	3425	3776	4232	3922	3446	2879	2523	2314	2083	2032	2011	2088	2176	2181	2324	2588	2854	3154	3363	3379	3085	3118	3122	3044	2979	2916	3155	3136	3027	2957	3051	3290	3178	2971	3145	3087	3008	3165	3124	3040	3108	3064
3039	3295	3572	3302	3049	3077	3349	3597	3950	4245	4348	3929	3321	2799	2437	2304	2348	2306	2416	2397	2239	2111	2109	2363	2757	3012	3338	3351	3288	3067	3098	2992	2939	3021	3195	3077	2986	3034	3080	3201	3178	3077	3098	3055	2945	3079	3241	3142	3180	3057
3262	3543	3685	3283	2913	3104	3379	3511	3871	4274	4023	3503	2940	2506	2332	2353	2440	2648	2673	2743	2605	2261	2117	2270	2664	2852	3220	3362	3327	3165	3082	3010	2957	2976	3183	3078	3146	2909	3048	3049	3288	3225	3270	3218	3158	3048	3216	3168	3096	3283
3311	3503	3505	3226	2759	2881	3020	3250	3640	3666	3441	2827	2399	2137	2112	2299	2415	2753	2816	2787	2772	2362	2233	2100	2371	2742	3144	3342	3349	3333	3126	3053	2903	2947	3069	3159	3118	3000	2889	3079	3116	3030	3129	3035	3024	3167	3232	3233	3207	3077
3164	3227	3049	2930	2698	2813	3003	3097	3171	3243	2837	2567	2258	2173	2239	2536	2686	2829	2911	2901	2671	2605	2169	2060	2276	2547	3101	3418	3478	3277	3111	3129	2909	2886	3098	3246	2988	2858	3013	3051	3038	3127	2970	3140	3021	3109	3212	3163	3207	3035
3102	2834	2879	2822	2733	2857	3095	3183	3130	2999	2706	2484	2286	2167	2351	2644	3050	3066	2946	2732	2595	2406	2130	1920	2174	2553	3095	3458	3394	3260	3065	2950	2970	2814	3086	3244	3045	2831	2965	3094	3045	2938	3116	3155	3106	3185	3057	3089	3150	3197
3021	2752	2932	2823	2743	2732	3154	3218	3046	2831	2657	2506	2347	1989	1881	2227	2685	3096	2882	2475	2397	2321	2007	1944	2073	2585	3116	3327	3305	3196	3078	3049	2829	2854	2969	3277	2954	2878	2869	3028	2996	3061	3062	3047	3121	3129	3105	3223	3260	3204
2825	2731	2966	2799	2608	2735	3135	3382	3023	2969	2907	2910	2636	2305	1988	1836	2264	2829	2658	2175	2050	2056	2038	1975	2414	2741	3123	3447	3293	3152	2978	2963	2908	2880	3026	3144	2916	2931	3018	2904	3045	2990	3025	2982	3019	3087	3126	3173	3094	3214
2685	2630	2970	2760	2560	2976	3620	3933	3268	3333	3524	3517	3354	3064	2433	1972	2003	2524	2427	1974	1740	1918	2033	2165	2429	2967	3385	3406	3246	3042	2855	2922	2806	2865	3176	3179	2942	3065	3201	2980	2947	3085	3037	3075	3035	3095	3104	3158	3130	3094
2571	2621	2908	3006	2834	3362	3911	3916	3613	3516	3708	3873	3831	3731	2982	2340	2094	2174	2075	1717	1755	2070	2307	2439	2818	3371	3574	3394	3021	2878	2816	2924	2833	3033	3201	3194	2906	2986	3309	2937	2934	3026	3006	3062	3023	3197	3044	3044	2928	3151
2621	2831	3172	3154	3011	3314	3628	3541	3320	3608	3718	3727	3655	3784	3221	2581	2202	2136	2029	1748	2049	2581	2777	2903	3296	3709	3732	3227	2964	2785	2854	2853	3004	3144	3290	3006	2799	3157	3215	3075	3110	3035	3013	3080	2974	3109	3030	2978	2931	3137
2716	2787	3131	3087	2914	3036	3096	3066	3116	3428	3627	3415	3398	3480	3293	2784	2386	2299	2154	2140	2575	3376	3371	3432	3600	3764	3629	3022	2656	2846	2858	2870	2973	3149	3144	2782	2884	3207	3070	2932	3117	3068	2948	3084	3035	2986	2889	2957	2952	3118
2446	2747	2945	2886	2789	3046	2930	2844	2871	3223	3336	3094	3223	3418	3449	3064	2786	2683	2656	2665	3229	3831	3948	3859	3739	3693	3089	2699	2542	2717	2837	2951	3138	3260	3011	2733	2945	3245	2925	2998	3073	3025	3076	3053	3011	2966	2894	2898	2988	3098
2562	2718	2945	2807	2635	2944	3177	2929	2967	3027	3076	2996	3254	3544	3658	3537	3235	3242	3128	3008	3496	4124	4133	3777	3468	3266	2811	2579	2581	2848	2915	3083	3089	3075	2777	2897	3233	3030	2849	3129	3120	2907	3049	3020	3136	2898	2984	2891	3109	3150
2884	2887	3171	2900	2745	3164	3459	3155	2926	2951	2980	3137	3427	3765	3801	3368	3136	3434	3312	2986	3140	3535	3648	3286	2879	2634	2524	2716	2782	2920	2906	3091	3096	2975	2834	3081	3281	2913	2903	3120	3014	3055	3016	3058	3015	2852	3018	2918	3264	3077
3356	2995	3192	2998	2737	3092	3665	3556	3240	3168	3005	3351	3591	3912	3417	2933	2925	3185	3110	2675	2750	3017	3040	2742	2629	2615	2825	2960	3002	2960	3039	2996	3008	2840	2904	3203	3074	2779	3027	3088	3012	3121	3063	3002	3013	3024	3003	3090	3137	2980
3304	2884	2834	2743	2735	3007	3297	3563	3315	3282	3088	3281	3434	3570	3054	2708	2651	2966	2756	2487	2531	2819	2717	2679	2719	2936	3140	3135	3059	3031	2923	2982	2949	2896	3163	3151	2825	2860	3054	2901	2946	3212	2997	3164	3083	2938	2958	3146	3257	3053
2837	2627	2497	2573	2581	2908	3000	3013	3134	3172	3093	3004	3028	3070	2857	2657	2864	3054	2704	2514	2697	2985	2893	2869	3029	3170	3205	2976	2947	3005	2994	2826	2772	3081	3338	3071	2917	3048	3199	2872	3045	3056	3142	3106	3108	2969	2898	3234	3248	3131
2537	2634	2632	2765	2763	2797	2767	2770	2861	2935	3026	2861	2692	2705	2725	2556	2724	2762	2827	2733	2890	3194	3076	3032	3124	3126	3154	3072	3022	2982	2945	2841	3031	3144	3058	2962	2930	3107	3118	2891	3110	3099	3198	3180	3071	3029	3179	3376	3217	3054
2651	2730	2950	2813	2880	2728	2740	2746	2848	3047	3082	2918	2855	2892	2688	2525	2471	2722	2676	2974	3054	3133	3057	2988	2983	3047	3052	2908	2949	3039	2973	3005	3153	3138	2894	3062	3159	3025	2918	3107	3111	3025	3074	3206	3035	3021	3119	3204	3257	2966
2757	2687	2803	2901	2722	2774	2718	2636	2810	2883	2918	3015	3119	3085	2991	2740	2737	2953	3043	3047	3158	3137	2889	2824	2921	3080	3030	2964	3025	3023	3131	3111	2927	2915	3078	3236	3078	2804	2965	3011	2982	2943	3207	3170	3064	2921	3119	3366	3279	2930
2893	3022	2987	3046	3025	2888	2782	2742	2996	2917	2789	2796	2813	2980	3163	3094	3383	3502	3478	3393	3258	3148	2916	2861	2933	2937	2734	3004	2997	3070	3123	2948	2775	2893	3204	3061	2943	3015	2948	2862	2846	3012	3077	3073	2938	2929	2877	3283	3247	3018
3192	3380	3378	3288	3266	3275	3101	3070	3337	3171	3131	2894	2911	2911	3035	3169	3318	3358	3235	3109	2987	2888	2775	2836	2792	2850	3010	3107	3230	3166	3070	2778	2845	3071	3144	2953	2872	2962	3017	2879	2816	2900	3044	2985	3051	2733	2981	3111	3226	3068
3451	3464	3382	3339	3311	3300	3316	3437	3301	3340	3380	3384	3417	3268	3211	3084	2989	2959	2823	2731	2799	2871	2903	2840	2929	2986	3144	3028	3065	3002	3099	3037	3017	3004	2855	2995	3009	2967	2887	2976	2928	2901	2906	3132	3104	2836	2935	3061	3370	3041
3347	3193	3031	3124	3229	3200	3171	3344	3323	3112	3187	3223	3361	3375	3326	3290	3197	3153	3070	3069	2969	3153	3049	3114	2869	2942	2984	2963	2896	3045	3341	3068	3016	2845	2977	3144	3087	2878	3052	3008	2945	2918	2982	3001	2847	2896	2886	3178	3228	3104
2920	2886	2965	2964	3008	3021	3074	3058	3085	3158	3169	2997	3000	3054	3041	3055	3154	3113	3187	3119	3046	3122	3093	2852	2779	2991	2835	3002	3138	3187	3071	2939	2894	2904	3076	2974	3198	2926	3152	2937	2902	2956	2984	2943	2880	2856	2912	3086	3159	3379
2875	2953	3073	3136	3113	3069	2919	2900	3025	3062	3172	3168	2973	2999	2970	3055	3168	3022	3022	3000	2799	2867	2961	2892	3069	3007	3067	2914	3027	2907	3080	3014	3067	3090	2983	3008	3072	3164	2904	2935	2997	3022	2835	2985	2950	2701	2890	2930	3093	3124
2975	3035	3121	3204	3222	3129	3066	3048	3220	3121	3219	3270	3220	3180	3195	3305	3241	3182	3161	3144	2997	3182	3038	3058	2939	2962	2911	2961	3006	2962	3100	3090	3125	2808	2951	3131	3242	2991	2989	3012	3036	2825	3014	2987	2904	2907	2769	2985	3034	3093
3029	2986	3045	3061	2939	3058	3138	3179	3102	3208	3352	3341	3334	3159	3086	3151	3142	3137	3170	3018	3133	3170	3150	2986	2974	2891	3011	3034	3013	3053	3094	2956	3008	3015	3088	3056	3081	3052	2993	2933	2933	2982	2970	2757	2970	2877	2862	3003	2966	3004
2948	3007	2917	2919	3048	2975	3066	3079	3062	3128	3014	3146	3109	3167	3012	3054	3022	3014	3046	3112	3096	3243	3197	3070	3128	2948	2988	3009	2947	2975	2969	2993	3027	2996	3017	2989	3136	3177	3017	2893	3113	3023	2926	2948	2946	2910	2889	2854	3006	2855
3057	2966	2879	2804	2935	2997	2933	2880	3090	3058	3174	3039	3063	3104	3208	3140	3234	3270	3295	3119	3177	3123	3322	3168	2963	2940	2982	3100	3180	3100	2966	3053	2960	2920	3044	3021	3010	3113	3012	3109	2980	2911	2913	2862	2837	2948	2762	2914	2974	2910
2924	2865	2974	2919	3018	3102	3076	3011	3002	3001	2970	3112	3140	3257	3420	3399	3519	3395	3459	3342	3194	3133	3141	3252	3054	3010	2993	3023	2941	2944	2905	2939	2910	3001	2895	2973	3108	3126	3147	2989	2935	3000	2943	2941	3046	2822	2942	2885	2990	2910
2952	3116	2868	2894	2899	3043	2957	2986	3069	3078	2993	3008	3262	3204	3430	3232	3267	3178	3330	3265	3108	3067	3048	3217	3042	2856	2911	3036	2967	3057	2887	2953	2857	2906	2967	3050	3088	3068	3043	2963	2980	2840	2902	2935	2986	2909	2751	2920	2932	2930
2971	2925	2914	2793	2847	2913	2970	2950	2880	2803	2929	3127	3187	3328	3166	3121	2867	2964	3218	3408	3237	3303	3316	3233	3202	3127	3075	3015	3010	2894	3008	2908	3001	2985	2956	3032	3073	2914	3060	2985	2803	2998	2943	2794	3145	2989	2941	2875	2896	2978
2898	3127	3076	2846	2860	2799	2880	2964	2860	3013	2913	3038	3042	3057	2839	2696	2678	2798	2961	3179	3223	3246	3207	3175	3089	2961	2948	3056	3089	3152	3045	3036	2956	2923	2984	3003	3094	2999	3051	3126	2971	2921	2905	2895	2922	2970	3009	2906	2834	2966
3051	2959	3000	3009	2948	2911	2876	3034	3071	2955	3093	3121	3280	3051	2793	2722	2729	2601	2604	2881	3058	3164	3220	3328	3173	3239	3124	3197	3042	3052	3042	3079	2915	2949	2938	3061	3078	3144	3066	3092	2882	2980	2948	2870	2965	3037	2960	2966	2834	2895
2951	3001	3032	2889	2838	2940	2964	2933	3067	2943	3044	3042	3080	2910	2670	2814	2838	2842	2634	2860	3080	3261	3199	3153	3120	2928	3032	3097	3075	3194	3100	2997	2960	2941	3017	3031	3177	3068	3031	2972	2945	3084	2858	3009	3045	3056	2956	2824	2852	2836
2970	2980	2956	3014	2923	2877	2968	2914	2923	2986	2956	3116	3111	2962	2827	2473	2577	2592	2762	2951	3095	3226	3204	3157	3197	3041	3216	3101	3157	3114	3045	3048	2978	2999	3027	2914	3029	3108	3042	3001	2957	2940	3046	2950	3067	3019	2974	2928	2692	2997
3109	2995	3115	2973	2869	2851	2869	2895	3030	2941	2941	2979	2976	3061	2878	2767	2650	2750	2896	3254	3376	3279	3232	3081	3126	3073	3011	3066	3151	3237	3108	2957	2992	3083	2950	2973	3071	3025	3048	3048	2916	2925	2988	3020	3037	3015	2922	2907	2970	2877
3029	3055	2996	3065	2994	2966	2965	3050	3095	2992	2968	3003	3026	3106	3141	3153	2979	2982	3058	3290	3310	3234	3079	3050	3167	3112	3077	3102	3047	3214	3057	3026	3125	3075	2869	3027	3002	3045	3079	3014	3091	2927	3089	3026	3045	2950	2902	2967	2893	2933
3058	2898	3066	3051	2967	2888	2923	3061	3155	3053	2917	2962	3051	3141	3232	3148	3350	3224	3197	3280	3232	3225	3126	2947	2974	3092	3044	3126	3210	3199	3089	3000	2937	2996	3107	3019	3043	2970	3073	3144	3003	3007	3035	3119	3182	3027	3041	2977	2973	2888
2945	2950	2949	3018	2948	2840	2868	2992	3004	2920	2931	2901	2940	2978	2958	2995	3149	3153	3240	3098	3236	3218	3058	3057	2928	2989	3026	3053	3118	3144	3041	3108	3103	3114	2913	2914	2957	3022	3004	3006	3020	2950	3025	3073	2976	3042	3010	2969	2941	3041
3006	3140	3039	3043	2879	2946	2912	2887	3082	2945	2893	2914	2900	2898	2857	2927	2870	2860	2875	3161	3222	3125	3156	2983	3001	3138	3182	3054	3088	3080	3226	2951	2939	3068	3082	3132	2974	3043	3187	3016	3019	3079	3077	3034	3042	3091	2892	3013	2938	2840
2924	3000	3057	3024	2981	2994	3024	2997	3113	3119	3042	2981	3069	3073	2908	2975	2790	2781	2870	3012	3146	3072	3007	2941	3032	3061	3025	3095	3207	3195	3024	2978	2954	3107	2905	3011	3044	3113	3051	3036	2963	2994	2972	3068	3043	2984	3035	2909	2946	2978
2982	3018	3011	2836	2978	3008	3129	3098	3200	3222	3061	3008	2974	2993	2971	2987	2895	2900	2906	2952	2973	3133	2956	2927	2912	2987	3105	2959	3069	3036	2915	3074	2941	3015	2926	2954	2993	3045	3077	2963	2895	2894	2941	3086	3094	3054	2974	3105	2999	2940
2994	2994	2960	2985	2948	2871	2947	3009	3117	3123	2988	2897	2933	2985	2865	2946	2939	2837	2840	3040	2997	3098	2944	2949	2990	2992	2985	3063	3063	3019	3009	3019	2999	2935	3033	3016	2908	2936	3025	3006	3040	2986	3035	3104	3100	2976	3008	2953	3076	3077
3029	3005	3006	3031	2729	2728	2795	2910	2926	2885	2923	2879	2808	2789	2743	2812	2794	2800	2806	2857	2997	2974	2857	2983	2941	2976	3036	2904	3073	2980	2970	3076	2930	3016	2975	3032	2899	3022	2930	3028	2897	2887	3056	3063	2933	2911	3051	3063	3076	3131
2998	3023	2997	2877	2945	2978	2924	2994	3020	2995	2966	2910	2835	2959	2928	2964	2900	2834	2875	2866	2986	2903	2960	2862	2834	2909	2862	3029	3081	2953	3051	3088	3040	2960	2983	3049	2987	2986	3015	2874	2913	2865	3049	2964	2964	2933	2869	2999	3031	3044
2843	2963	2921	3017	3127	3119	3298	3224	3292	3285	3192	3351	3231	3239	3114	3181	3047	2815	2844	2872	2877	2835	2911	2851	2967	2904	2839	2963	2948	2948	2928	2910	3005	2940	2965	3007	3043	2891	2871	2896	2953	2959	2980	2924	2988	2979	2963	3003	3113	3073
2963	3119	3090	3127	3092	3161	3275	3334	3346	3345	3350	3404	3314	3163	3218	3244	3201	3060	3034	2964	2936	2752	2841	2812	2863	2876	2934	2928	2880	2921	2944	2934	2879	2862	3052	2970	2926	2964	2901	2904	2891	2927	2917	3012	2963	3041	2935	3008	3097	3041
3057	3110	3155	3081	2995	3003	3076	3113	3100	3203	3182	3134	3121	3025	3094	3097	3029	3054	2988	3137	3144	2965	2715	2756	2776	2864	2984	2798	2924	2928	2873	2868	2830	2953	2999	3067	2992	2993	2903	2950	2831	2960	2954	2961	2945	3038	2903	3077	3063	2937
3009	2871	2865	2982	2761	2673	2784	2631	2762	2814	2713	2747	2741	2850	2826	2763	2919	2964	2990	3120	3092	3029	2703	2841	2748	2937	2860	2852	2901	2787	2821	2947	2865	2991	2946	3032	2995	2917	2790	2887	2861	2981	2828	3059	2914	2871	2913	3019	3014	2987
2770	2612	2757	2765	2696	2637	2626	2614	2542	2658	2678	2541	2657	2710	2837	2833	2785	2775	2651	2835	2991	2980	2844	2760	2867	3008	2902	2798	2741	2860	2854	2862	2901	2893	3094	3088	2999	2801	2872	2978	2848	2913	2862	3041	2951	2822	2896	2926	3002	3048
2847	2501	2713	2848	2688	2441	2513	2672	2587	2535	2632	2599	2689	2696	2707	2887	2810	2636	2525	2652	2955	3008	2854	2698	2774	2963	2882	2724	2785	2946	2852	2855	2852	2863	2931	2916	3013	2845	2866	2759	2721	2871	2827	2932	2921	2858	2883	3001	3108	2931
2727	2552	2765	2855	2433	2331	2453	2603	2581	2493	2516	2644	2647	2637	2596	2484	2781	2755	2674	2608	2859	2952	2970	2857	2963	2901	2848	2883	2801	2845	2903	2806	2881	2861	2927	2948	2865	2795	2770	2885	2907	2819	2816	2808	2782	2723	2903	2949	3033	3015
2532	2593	2780	2551	2295	2456	2765	2833	2733	2752	2721	2860	3006	3144	2913	2562	2601	2872	2804	2620	2801	2954	2855	2940	2899	3051	2828	2792	2869	2848	2818	2869	2887	2875	2968	2920	2957	2923	2843	2924	2909	2812	2892	2892	2823	2796	2925	2980	3115	2881
2459	2513	2607	2486	2379	2862	3177	3195	2985	2955	3000	2973	3478	3516	3355	2967	2860	2891	2835	2570	2727	3103	3044	2878	2866	2990	2868	2714	2733	2851	2962	2872	2823	2944	3006	2946	2988	2849	2867	2939	2857	2881	2880	2964	2752	2713	2888	3125	3107	2832
2460	2495	2673	2585	2573	2895	3298	3076	3006	3041	2944	3107	3381	3643	3602	3084	2950	2996	2865	2562	2774	3209	3139	2985	2888	3015	2949	2775	2774	2887	2957	2903	2817	2986	2943	2995	2910	2713	2840	2848	2835	2931	2816	2799	2731	2766	2936	3087	3062	2911
2703	2552	2669	2555	2539	2741	3014	2908	2801	3022	3005	2869	2982	3221	3149	2782	2761	2832	2780	2581	2792	3117	3052	2864	3045	3033	3010	2820	2806	3005	3010	2837	2963	3111	2996	2847	2830	2831	2929	2861	2755	2798	2857	2803	2703	2776	2914	3164	3040	2885
2547	2412	2622	2478	2415	2648	2839	2838	2693	2995	2862	2638	2795	2940	2861	2558	2595	2917	2819	2691	2888	3182	3038	2737	2942	3042	2975	2880	2892	2937	2929	2964	2962	3026	3074	2860	2952	2727	2946	2946	2826	2841	2866	2836	2828	2985	2949	3131	3042	2941
2301	2186	2495	2323	2351	2644	2819	2829	2737	2732	2619	2613	2876	3131	2927	2639	2639	2757	2799	2587	2796	3172	3125	2997	2936	2962	3022	2780	2908	2936	2954	2869	2924	3078	3017	3035	3041	2942	2991	3086	2891	2875	2824	2926	2922	2893	2906	3019	3089	2958
2463	2363	2549	2301	2392	2737	3134	2937	2775	2671	2593	2681	2977	3348	3251	2907	2840	2846	2722	2492	2824	3065	3055	2869	2868	2939	2924	2819	2929	3073	3042	2949	3141	3056	3013	3008	2971	2919	2934	3007	2987	2893	2910	3014	2909	2830	2879	2944	3111	3016
2814	2655	2824	2680	2450	3058	3292	3180	2790	2813	2766	2748	3044	3303	3108	2955	2731	2916	2761	2570	2832	3198	3092	2861	2778	2917	2854	2855	2966	3169	3048	2937	2916	3097	3100	3075	2926	2980	3019	2948	2919	2893	2881	2935	2871	2874	3041	3027	3235	3016
2956	2794	2888	2662	2585	3050	3326	3329	3093	3097	3048	2943	3051	3067	2901	2486	2644	2970	2926	2624	2867	3083	3008	2896	2895	2913	2943	2867	2920	2976	2992	2996	2979	2982	3015	3091	3027	3024	3094	3011	2888	2975	2898	2944	2958	2815	3117	3022	3169	3146
2666	2546	2728	2565	2505	2800	3028	3087	3032	3318	3183	3068	3032	2862	2659	2380	2565	2900	2801	2727	2809	3050	2920	2903	2781	2839	2820	2862	2921	2942	2994	2876	2978	3038	2985	3087	2996	3075	3107	2956	2848	2967	3116	3041	2933	2813	2967	3086	3211	3047
2455	2364	2499	2430	2274	2554	2688	2812	2818	3025	2868	2770	2653	2718	2532	2502	2558	2768	2704	2663	2838	2878	2781	2799	2862	2820	2700	2795	2905	2950	3027	2982	2893	3093	3153	2927	3043	3151	3167	3014	2875	2835	3023	2991	2863	2718	2770	3112	3154	3009
2552	2507	2547	2474	2323	2449	2663	2695	2713	2727	2528	2391	2570	2555	2706	2472	2500	2584	2591	2696	2861	2928	2839	2715	2801	2796	2747	2814	2748	2945	3006	3002	2943	3027	3020	2958	3048	3071	3037	2966	2924	3013	3082	3083	2931	2841	2915	3103	3332	3061
2551	2572	2567	2439	2400	2440	2716	2722	2636	2742	2444	2333	2457	2626	2527	2359	2346	2600	2674	2783	2861	2910	2722	2735	2693	2734	2695	2648	2848	2863	2881	2893	3036	3073	2859	2959	2982	3023	2903	2913	2968	2864	2966	3010	2857	2815	2943	3055	3227	2968
2557	2509	2527	2521	2396	2561	2603	2517	2612	2709	2701	2596	2510	2628	2493	2392	2644	2800	2999	2921	2964	2816	2706	2704	2698	2733	2752	2743	2848	2792	2777	2790	2883	2874	3043	2859	2929	2941	2890	2939	2862	2960	2893	2857	2760	2781	2875	3132	3146	2988
2722	2849	2789	2821	2815	2865	2714	2610	2604	2741	2728	2774	2876	2927	2744	2771	3025	3209	3163	2954	2959	2743	2688	2728	2776	2809	2743	2703	2761	2844	2775	2784	2903	2876	2983	2932	2964	2780	2922	2843	2945	2857	2961	2754	2602	2807	2796	2980	2983	2914
3015	3047	2802	3131	3082	3107	3132	2854	2892	2797	3028	3032	3155	3068	3078	3069	3229	3097	3097	2767	2787	2807	2764	2856	2683	2694	2707	2782	2795	2735	2846	2782	2813	2886	2991	2924	2994	2816	2795	2849	2829	2860	2755	2692	2725	2763	2920	2840	2901	2891
3036	2936	3008	2890	3063	3086	3233	3131	3100	3149	3150	3062	3260	3212	3167	3010	3120	2954	2776	2821	2767	2776	2892	2850	2757	2697	2679	2644	2718	2745	2757	2822	2908	3072	2861	2999	2963	2761	2776	2833	2863	2891	2728	2733	2794	2806	2762	2883	2831	2711
2804	2689	2614	2616	2716	2928	2973	2996	3006	3093	3083	3099	3192	3064	2953	2829	2801	2813	2722	2835	2826	2923	2863	2918	2825	2701	2874	2627	2635	2707	2742	2894	2874	2870	2889	2913	3018	2831	2831	2834	2794	2852	2693	2676	2682	2799	2802	2849	2728	2788
2623	2517	2482	2565	2570	2665	2709	2696	2816	2953	2947	2997	2963	2903	2721	2890	2905	2862	2794	2883	2861	2948	2873	2849	2730	2798	2702	2733	2715	2757	2728	2821	2876	2792	2885	2826	2850	2823	2824	2797	2822	2722	2723	2708	2738	2753	2693	2705	2694	2779
2596	2522	2609	2674	2658	2691	2724	2795	2784	2934	2902	3018	2943	2896	2904	2917	3062	2961	2966	2895	2895	2913	2914	2940	2760	2731	2689	2664	2732	2782	2797	2801	2793	2839	2796	2791	2853	2835	2765	2775	2718	2737	2710	2650	2788	2692	2604	2697	2718	2814
2662	2499	2707	2682	2745	2752	2841	2851	2980	3010	3079	3071	2922	2873	2992	3035	3083	3047	2989	2980	3039	3138	2979	2887	2757	2758	2771	2697	2714	2898	2884	2827	2851	2757	2784	2830	2844	2810	2864	2784	2770	2768	2564	2836	2742	2795	2764	2606	2640	2779
2728	2676	2770	2721	2662	2734	2819	2833	2914	3035	3030	2942	2945	2889	2902	3062	3037	2963	2896	3037	3024	3136	3027	3037	2771	2904	2709	2812	2657	2942	2863	2930	2760	2900	2832	2922	2895	2894	2855	2839	2685	2747	2733	2684	2730	2675	2820	2684	2785	2805
2736	2754	2702	2760	2741	2660	2705	2816	2793	2845	2878	2810	2749	2828	2867	2966	3030	2934	2873	3054	3018	2997	2918	2943	2832	2836	2840	2815	2782	2915	2967	2958	3063	2927	2892	2865	2933	2861	2903	2946	2729	2723	2868	2853	2605	2822	2666	2785	2744	2828
2845	2933	2950	2810	2746	2604	2677	2783	2778	2776	2795	2750	2707	2763	2851	2964	2865	2956	2865	3040	3030	2969	2792	2906	2784	2818	2824	2874	2860	2952	2900	2888	2875	2920	2893	2993	2929	2802	2859	2820	2841	2804	2824	2741	2685	2728	2838	2775	2768	2777
2879	2916	2921	3001	2736	2791	2817	2782	2816	2780	2764	2754	2690	2772	2793	3094	2925	2936	2902	3020	2960	2890	3020	2824	2902	2796	2812	2850	2833	2947	2785	2924	2868	3048	2863	2953	2984	2934	2880	3016	2912	2843	2831	2721	2715	2815	2787	2889	2730	2878
2974	2783	2921	2881	2835	2664	2858	2775	2786	2847	2827	2796	2741	2808	2950	2884	2951	2916	2885	2922	2865	2837	2923	2925	2899	2953	2777	2884	2788	2939	2920	3010	2957	2901	2910	2902	2834	2845	2960	2960	2866	2944	2822	2776	2715	2721	2964	2879	2831	2855
2891	2704	2817	2747	2564	2749	2722	2774	2712	2844	2722	2671	2780	2920	2855	2755	2801	2650	2849	2754	2889	2748	2862	2937	2761	2794	2785	2792	2870	2835	2963	2994	2941	3121	2880	2909	2861	2813	2949	2950	2851	2776	2754	2709	2780	2929	2913	2907	2825	2865
2882	2875	2673	2683	2637	2785	2861	2770	2820	2868	2770	2793	2749	2793	2862	2753	2807	2735	2771	2875	2874	2843	3016	2967	2831	2712	2907	2748	2911	2896	2869	2884	3044	3082	2833	2819	2879	2946	2889	2934	2825	2756	2782	2723	2872	2907	2810	2855	2947	2887
2857	2708	2651	2710	2729	2892	3079	3033	2959	3071	3043	3037	2998	2830	2788	2853	2795	2873	2831	2896	2946	2829	2940	2970	2800	2676	2716	2653	2850	2838	2973	2896	2956	2945	2898	2853	2884	2954	2864	2819	2966	2787	2769	2836	2780	2760	2814	2829	2834	2954
2696	2698	2759	2727	2744	3015	2995	2934	2973	2897	2982	3040	2970	2810	2794	2860	2763	2816	2934	2861	2793	2733	2946	2886	2703	2795	2691	2790	2789	2897	2860	3053	2864	2870	2788	2765	2885	2898	2880	2807	2902	2832	2785	2900	2705	2870	2760	2718	2896	3026
2716	2684	2780	2791	2838	2861	2926	2731	2777	2793	2775	2825	3004	2816	2824	2769	2823	2793	2784	2837	2805	2677	2632	2661	2536	2600	2704	2767	2915	2870	2887	2835	2844	2795	2763	2855	2872	2957	2782	2799	2829	2760	2717	2901	2779	2736	2754	2848	2922	2942
2781	2698	2875	2917	2998	2862	2886	2716	2725	2756	2721	2734	2994	2767	2823	2756	2827	2713	2682	2769	2755	2653	2682	2579	2509	2595	2678	2700	2905	2726	2808	2858	2886	2854	2787	2865	2866	2760	2579	2799	2765	2861	2700	2664	2658	2696	2789	2834	2857	2873
2823	2806	2847	2938	2859	2914	2893	2859	2979	3077	2829	2854	2889	2877	2865	2854	2884	2875	2855	2906	2828	2768	2814	2800	2587	2711	2726	2753	2699	2671	2726	2624	2889	2822	2786	2792	2810	2659	2570	2757	2692	2816	2861	2707	2785	2774	2679	2737	2738	2670
2759	2843	2877	2712	2771	2832	2949	3116	3090	3157	2971	3104	2924	3015	2842	2867	3024	2830	2946	3069	3024	2952	2978	2956	2769	2851	2691	2638	2605	2809	2860	2781	2872	2885	2782	2786	2642	2753	2749	2806	2846	2819	2802	2888	2749	2703	2815	2747	2728	2760
2801	2858	2738	2792	2694	2754	2877	2865	3090	3173	3014	2955	2970	2889	2928	2954	2885	2866	2987	3099	2938	2988	2964	2992	2855	2904	2786	2745	2694	2759	2832	2870	2895	2974	2834	2651	2651	2753	2809	2841	2814	2847	2832	2802	2745	2878	2868	2797	2943	2981
2933	2835	2764	2651	2600	2768	2817	2738	2878	3063	3054	3015	2990	2944	2986	2953	2850	2872	2955	2848	2818	2843	2897	2933	2867	2747	2724	2831	2759	2940	3005	2995	2885	2863	2720	2732	2696	2795	2756	2785	2764	2756	2720	2683	2772	2841	2811	2822	2960	3005
2846	2948	2896	2810	2693	2705	2826	2613	2628	2791	2946	2963	2774	3019	3086	3000	2841	2818	2860	2912	2757	2605	2718	3055	2779	2720	2849	2863	2789	2987	2846	2868	2877	2828	2790	2748	2891	2845	2731	2709	2788	2719	2707	2601	2561	2596	2763	2876	2960	3096
2630	2875	3077	2839	2481	2749	2815	2731	2503	2622	2767	2865	2617	2717	3099	2940	2805	2714	2814	2879	2643	2546	2624	2809	2649	2621	2838	2903	2899	2847	3115	2915	2847	2791	2830	3014	2904	2887	2817	2699	2757	2693	2581	2532	2570	2582	2701	2827	3017	3135
2558	2986	3367	2967	2702	2672	2747	2566	2363	2444	2660	2605	2454	2775	3067	3066	2848	2554	2765	2853	2587	2364	2577	2736	2515	2490	2973	2974	2792	2775	2881	2879	2832	2897	2905	2884	2994	2888	2804	2842	2710	2736	2567	2387	2531	2623	2666	2873	3168	3209
2666	3039	3342	3192	2761	2737	2745	2583	2202	2400	2725	2691	2422	2770	3293	3162	2793	2607	2689	2664	2429	2199	2560	2682	2453	2586	3056	3008	2814	2706	2839	2985	2865	2916	2790	2928	2861	2928	2794	2837	2712	2719	2383	2286	2544	2564	2582	2930	3168	3224
2585	3075	3353	2977	2677	2629	2824	2489	2358	2539	2818	2724	2551	2763	3373	3172	2750	2600	2738	2714	2426	2342	2690	2799	2649	2666	2933	2910	2681	2697	2912	2977	2891	2877	2931	2744	2886	2860	2890	2776	2686	2628	2539	2478	2502	2692	2724	2881	3305	3303
2606	3002	3153	2860	2563	2712	2862	2714	2483	2666	3035	2722	2481	2888	3161	3092	2747	2602	2665	2882	2613	2537	2782	2953	2660	2726	2902	2841	2690	2703	2933	2971	2790	2790	2742	2774	2929	2903	2974	2838	2805	2830	2743	2605	2748	2903	2846	3070	3383	3335
2484	2924	3268	2742	2518	2747	2948	2784	2484	2671	3074	2742	2532	2877	3161	3141	2683	2534	2757	2934	2593	2550	2807	2922	2541	2626	2903	2933	2755	2852	2988	2980	2741	2737	2716	2774	2950	2907	2961	2728	2763	2741	2784	2609	2778	2858	2699	2983	3305	3260
2518	3051	3243	2970	2503	2806	2870	2778	2400	2558	2880	2672	2342	2897	3241	3074	2628	2550	2819	2816	2591	2315	2636	2755	2574	2622	2987	3002	2870	2778	2951	2877	2797	2696	2712	2716	2864	2903	2983	2743	2674	2703	2684	2589	2652	2809	2759	2822	3294	3332
2468	2988	3278	2936	2552	2598	2792	2679	2420	2585	2801	2641	2425	2780	3181	3114	2701	2584	2732	2806	2399	2329	2683	2836	2639	2672	3120	3062	2823	2757	2822	2881	2814	2869	2633	2663	2930	2911	2854	2627	2616	2655	2528	2494	2486	2745	2650	2964	3284	3266
2576	2987	3094	2893	2574	2622	2812	2658	2411	2475	2829	2751	2495	2935	3231	3051	2688	2544	2849	2765	2462	2339	2600	2801	2601	2725	3027	2931	2904	2706	2811	2914	2998	2862	2633	2629	2785	2991	2875	2730	2659	2590	2503	2569	2596	2725	2629	2943	3298	3175
2510	2956	3123	2842	2551	2654	2901	2594	2337	2582	2944	2725	2457	2854	3195	2954	2750	2547	2683	2819	2444	2392	2698	2881	2778	2622	2957	3071	2651	2672	2768	2991	2986	2763	2659	2680	2803	2975	2818	2710	2789	2617	2550	2526	2537	2817	2671	2843	3284	3133
2460	3060	3243	2975	2576	2700	2881	2692	2493	2578	3037	2652	2339	2780	3063	3147	2721	2533	2713	2904	2521	2321	2697	2845	2554	2727	2915	3050	2707	2699	2840	3022	2749	2755	2702	2705	2772	2934	2798	2681	2652	2633	2552	2485	2503	2620	2712	2744	3285	3119
2463	2973	3329	2971	2579	2682	2935	2840	2551	2681	2969	2671	2301	2643	3104	2965	2625	2503	2773	2739	2559	2370	2661	2820	2489	2733	2999	3058	2720	2672	2892	2836	2809	2759	2728	2726	2788	2911	2770	2748	2702	2784	2630	2484	2598	2756	2628	2891	3160	3251
2479	3061	3252	2866	2650	2702	3029	2845	2498	2604	2861	2568	2309	2642	3055	3007	2579	2488	2818	2884	2375	2417	2682	2801	2574	2647	3064	2983	2932	2729	2880	2764	2688	2697	2730	2753	2843	2911	2938	2686	2632	2810	2661	2593	2587	2678	2714	2823	3203	3385
2570	2951	3359	2989	2570	2691	2905	2736	2510	2632	2803	2550	2286	2636	3117	3042	2705	2497	2851	2763	2418	2298	2663	2886	2617	2771	2956	3073	2835	2647	2787	2874	2735	2707	2685	2690	2690	2823	2915	2704	2772	2814	2553	2507	2500	2728	2724	2754	3181	3245
2455	2943	3314	2984	2401	2536	2906	2729	2398	2600	2981	2755	2387	2724	3115	3192	2701	2510	2663	2811	2416	2338	2711	2833	2612	2656	2910	2938	2768	2603	2775	2836	2826	2665	2645	2672	2692	2914	2757	2761	2665	2672	2520	2611	2610	2646	2711	2785	3046	3220
2490	2914	3186	2831	2427	2613	2869	2635	2457	2573	2849	2705	2463	2568	3133	3160	2702	2506	2793	2862	2445	2391	2733	2883	2627	2588	2897	3006	2881	2639	2778	2739	2832	2664	2669	2594	2803	2871	2846	2632	2703	2775	2591	2503	2608	2673	2719	2748	3210	3132
2387	2913	3105	2700	2426	2541	2817	2657	2433	2570	2881	2738	2364	2756	3118	3009	2597	2553	2784	2931	2552	2419	2651	2892	2584	2544	2920	3110	2817	2690	2758	2895	2810	2660	2620	2659	2789	2853	2883	2613	2803	2862	2640	2558	2600	2760	2669	2786	3233	3232
2365	2748	3151	2777	2419	2573	2802	2625	2376	2511	2748	2651	2312	2612	3172	3066	2800	2559	2860	2900	2521	2356	2684	2973	2605	2582	3090	3075	2820	2692	2862	2832	2759	2609	2607	2550	2851	2877	2928	2655	2782	2706	2640	2506	2704	2653	2582	2801	3178	3101
2486	2833	3179	2808	2487	2552	2700	2530	2276	2417	2696	2485	2362	2711	3211	3184	2775	2558	2826	2910	2539	2465	2818	2887	2667	2652	3083	3006	2841	2673	2857	2840	2786	2697	2626	2660	2763	2846	2894	2785	2663	2747	2661	2609	2531	2618	2510	2705	3191	3179
2389	2872	3060	2694	2336	2515	2624	2538	2224	2488	2613	2593	2245	2694	3184	3136	2632	2571	2788	3021	2558	2426	2654	2830	2732	2797	3027	2998	2812	2619	2791	2876	2761	2646	2694	2680	2790	2861	2906	2820	2696	2788	2713	2533	2541	2708	2561	2780	3258	3239
2448	2783	2964	2673	2374	2492	2554	2591	2248	2408	2698	2468	2355	2610	3103	3103	2598	2543	2690	2796	2524	2379	2619	2844	2690	2678	2893	3024	2831	2598	2786	2792	2825	2676	2624	2677	2811	2898	2821	2819	2657	2824	2689	2499	2752	2663	2582	2752	3196	3208
2250	2779	2951	2734	2353	2454	2710	2638	2425	2420	2703	2579	2296	2638	3083	3111	2720	2516	2745	2899	2558	2317	2757	2857	2618	2682	2953	2959	2820	2674	2825	2837	2823	2790	2721	2814	2860	2992	2870	2782	2717	2734	2632	2581	2606	2537	2564	2719	3052	3134
2175	2733	3049	2713	2500	2612	2867	2607	2238	2395	2791	2609	2325	2643	3083	3121	2702	2582	2702	2796	2472	2327	2616	2841	2481	2596	2936	3077	2784	2601	2753	2810	2787	2779	2733	2737	2944	2977	2821	2667	2675	2644	2625	2513	2584	2545	2497	2684	3131	3125
2240	2752	2992	2743	2485	2537	2700	2611	2292	2423	2746	2608	2340	2578	3150	3172	2720	2545	2624	2839	2454	2287	2669	2757	2596	2558	2901	3011	2745	2636	2625	2777	2819	2689	2724	2788	2876	2902	2994	2756	2584	2788	2766	2558	2512	2659	2581	2732	3097	3167
2277	2693	2957	2671	2354	2500	2697	2569	2328	2367	2744	2643	2380	2791	3169	3201	2662	2490	2740	2797	2507	2333	2650	2743	2568	2554	2785	2957	2685	2508	2729	2768	2752	2680	2798	2760	2830	2968	2909	2771	2635	2736	2652	2494	2556	2581	2473	2638	3063	3217
2216	2673	3035	2676	2395	2477	2729	2770	2339	2550	2842	2733	2408	2779	3276	3207	2744	2649	2675	2695	2468	2300	2580	2783	2522	2529	2897	2981	2594	2571	2625	2652	2809	2638	2673	2654	2817	2946	2976	2639	2656	2656	2566	2464	2472	2477	2545	2580	2994	3192
2203	2631	3061	2751	2377	2431	2745	2644	2270	2441	2812	2582	2432	2738	3362	3142	2859	2638	2702	2834	2480	2299	2487	2841	2443	2500	2894	2969	2780	2457	2643	2776	2659	2658	2565	2699	2793	2928	2832	2659	2567	2643	2559	2418	2552	2515	2454	2584	3082	3020
2320	2639	3017	2641	2301	2384	2613	2594	2292	2360	2704	2622	2349	2764	3177	3222	2858	2572	2632	2753	2504	2205	2503	2766	2441	2553	2890	2997	2736	2568	2630	2720	2846	2686	2638	2688	2737	3031	2773	2624	2635	2634	2654	2450	2540	2630	2523	2668	3128	3052
2207	2717	2978	2665	2317	2341	2536	2588	2196	2372	2767	2575	2376	2733	3098	3312	2736	2482	2685	2794	2458	2251	2497	2815	2512	2546	2869	3014	2654	2581	2626	2850	2827	2743	2608	2670	2869	2944	2892	2673	2700	2494	2473	2566	2476	2605	2349	2586	3130	3080
2335	2748	3057	2826	2512	2472	2594	2543	2151	2392	2702	2605	2420	2727	3131	3322	2751	2606	2711	2852	2523	2340	2488	2738	2565	2516	2861	2920	2679	2641	2673	2868	2650	2753	2648	2691	2784	2951	2841	2613	2573	2586	2480	2319	2552	2486	2316	2511	2970	2966
2453	2951	3280	2942	2466	2455	2665	2586	2273	2327	2641	2605	2286	2611	3126	3057	2721	2439	2684	2856	2523	2234	2538	2770	2509	2497	2844	2911	2739	2730	2724	2857	2720	2732	2708	2715	2855	2900	2849	2655	2591	2573	2498	2427	2562	2662	2438	2687	3019	3158
2415	2883	3214	2898	2577	2568	2627	2487	2272	2260	2647	2533	2408	2591	2959	3100	2625	2475	2582	2764	2447	2198	2358	2614	2541	2584	2740	2904	2761	2680	2682	2795	2783	2757	2684	2752	2743	2875	2911	2688	2691	2588	2539	2422	2466	2550	2457	2739	3174	3166
2394	2936	3068	2836	2532	2561	2799	2598	2260	2249	2679	2679	2361	2648	2984	2933	2668	2369	2658	2687	2367	2168	2405	2685	2444	2480	2804	2891	2730	2556	2636	2689	2632	2707	2631	2570	2729	2769	2790	2656	2662	2660	2577	2396	2585	2480	2514	2724	3027	2975
2461	2861	3131	2812	2491	2568	2724	2580	2401	2378	2657	2610	2397	2525	2966	3001	2553	2406	2519	2570	2446	2139	2423	2683	2406	2507	2780	2889	2684	2423	2629	2601	2565	2614	2564	2598	2575	2707	2659	2630	2605	2730	2544	2520	2467	2576	2431	2525	2896	3034
2399	2788	3131	2785	2543	2561	2582	2529	2280	2354	2670	2638	2471	2463	2963	2983	2564	2383	2430	2503	2246	2027	2307	2568	2412	2455	2707	2880	2665	2481	2524	2632	2553	2541	2433	2512	2538	2787	2758	2676	2597	2722	2512	2381	2445	2596	2572	2561	2915	3070
2451	2730	2983	2731	2460	2439	2547	2423	2183	2218	2627	2490	2278	2407	2946	2955	2570	2340	2450	2562	2213	2132	2206	2393	2375	2418	2705	2730	2581	2432	2542	2683	2606	2508	2554	2498	2507	2779	2778	2633	2451	2496	2317	2095	2227	2516	2518	2645	3023	3188
2452	2782	2981	2746	2466	2384	2586	2597	2280	2420	2615	2615	2353	2529	2901	2924	2512	2370	2521	2657	2415	2187	2419	2546	2461	2454	2675	2782	2520	2384	2553	2550	2597	2552	2572	2564	2537	2679	2774	2481	2294	2471	2294	2081	2205	2345	2299	2518	2925	2969
2514	2830	3122	2799	2424	2541	2646	2613	2270	2323	2753	2634	2399	2541	2935	2947	2503	2452	2603	2626	2478	2334	2466	2842	2611	2606	2814	2754	2591	2496	2561	2635	2507	2518	2589	2483	2571	2656	2600	2487	2459	2455	2526	2385	2376	2356	2301	2412	2818	2796
2526	2819	3065	2754	2480	2369	2541	2424	2147	2080	2580	2476	2349	2487	2811	2766	2470	2402	2577	2497	2332	2100	2371	2613	2509	2592	2732	2812	2601	2414	2585	2568	2572	2600	2533	2526	2594	2662	2557	2539	2559	2673	2615	2571	2480	2531	2455	2699	2927	2935
2461	2893	3124	2876	2530	2359	2411	2325	2026	2034	2395	2384	2237	2445	2808	2900	2590	2408	2501	2489	2235	2007	2321	2530	2504	2525	2788	2831	2531	2517	2505	2621	2568	2627	2539	2538	2624	2747	2765	2755	2642	2704	2636	2478	2563	2684	2668	2708	2825	2940
2552	2743	3111	2885	2563	2358	2503	2347	2148	2155	2379	2520	2334	2545	2934	2927	2600	2368	2506	2580	2255	2162	2311	2563	2473	2395	2652	2791	2606	2500	2531	2660	2659	2509	2544	2593	2513	2562	2745	2657	2793	2660	2635	2472	2555	2503	2625	2565	2640	2659
2502	2707	2917	2668	2494	2370	2491	2436	2318	2264	2445	2484	2369	2556	2786	2932	2670	2371	2469	2442	2507	2222	2452	2535	2554	2471	2726	2744	2528	2442	2495	2587	2538	2554	2645	2602	2682	2634	2654	2651	2810	2725	2821	2777	2739	2745	2572	2542	2517	2497
2349	2463	2607	2675	2419	2394	2426	2448	2234	2285	2399	2414	2421	2530	2746	2689	2473	2484	2401	2512	2260	2256	2325	2496	2463	2456	2567	2626	2495	2415	2437	2543	2546	2534	2626	2623	2655	2689	2583	2681	2671	2993	2903	2948	2976	2825	2813	2799	2806	2675
2545	2465	2590	2592	2513	2522	2397	2501	2314	2442	2422	2515	2532	2565	2652	2679	2758	2568	2661	2407	2418	2231	2483	2460	2595	2519	2523	2561	2556	2514	2584	2544	2602	2611	2494	2601	2623	2706	2629	2636	2663	2720	2673	2712	2718	2705	2756	2649	2666	2771
2551	2493	2655	2534	2654	2614	2632	2698	2583	2715	2719	2587	2656	2593	2727	2858	2700	2864	2884	2878	2768	2762	2766	2683	2604	2616	2551	2523	2514	2575	2529	2494	2516	2573	2674	2554	2616	2651	2635	2492	2442	2503	2519	2361	2383	2543	2477	2524	2455	2553
2724	2595	2512	2601	2520	2674	2706	2808	2867	2898	2777	2770	2655	2639	2677	2558	2827	2722	2789	2812	2944	2832	2783	2718	2772	2672	2608	2559	2567	2717	2521	2440	2552	2626	2742	2574	2649	2781	2651	2632	2483	2620	2428	2489	2399	2490	2511	2459	2462	2501
2595	2375	2268	2430	2467	2505	2525	2628	2654	2722	2594	2607	2548	2560	2425	2558	2510	2704	2581	2650	2659	2791	2634	2610	2674	2553	2559	2618	2685	2694	2534	2606	2560	2607	2645	2620	2697	2695	2548	2507	2723	2590	2821	2820	2830	2865	2824	2672	2794	2703
2491	2392	2435	2500	2516	2469	2446	2528	2529	2565	2464	2602	2461	2596	2484	2454	2498	2556	2560	2546	2656	2548	2445	2410	2593	2552	2575	2664	2627	2720	2571	2540	2606	2719	2698	2602	2638	2709	2715	2664	2709	2733	2689	2955	2756	2817	2800	2778	2887	2713
2654	2545	2482	2745	2717	2654	2630	2645	2620	2496	2548	2627	2621	2604	2620	2687	2679	2735	2601	2690	2610	2545	2437	2554	2643	2745	2550	2558	2703	2627	2654	2619	2661	2652	2673	2623	2652	2656	2601	2592	2615	2567	2641	2679	2747	2662	2810	2774	2814	2664
2723	2627	2681	2702	2689	2584	2633	2607	2543	2516	2507	2678	2625	2706	2639	2566	2611	2506	2561	2443	2680	2573	2530	2451	2612	2560	2576	2669	2554	2666	2578	2539	2612	2555	2648	2538	2607	2719	2683	2763	2492	2684	2655	2704	2781	2863	2772	2815	2775	2737
2381	2442	2478	2511	2487	2465	2461	2364	2446	2547	2425	2463	2339	2379	2355	2392	2387	2376	2345	2394	2389	2337	2393	2476	2584	2451	2504	2515	2709	2567	2605	2650	2604	2704	2582	2560	2463	2636	2643	2689	2789	2652	2733	2675	2842	2943	2921	2904	2819	2678
2524	2540	2425	2471	2498	2555	2524	2505	2427	2450	2532	2445	2451	2355	2421	2484	2488	2432	2420	2484	2428	2421	2497	2419	2566	2479	2467	2511	2643	2568	2647	2577	2555	2680	2600	2535	2632	2706	2666	2484	2486	2515	2438	2329	2350	2538	2509	2558	2331	2486
2754	2807	2775	2902	2805	2682	2798	2723	2714	2786	2727	2707	2727	2789	2882	2805	2808	2838	2771	2666	2730	2748	2866	2663	2705	2656	2690	2579	2603	2513	2511	2480	2654	2481	2600	2536	2657	2773	2586	2457	2187	2306	2227	2017	1979	2133	2211	2116	2050	2021
3068	3057	2870	3027	3041	2859	2865	2836	2948	2860	2920	2867	2866	2902	2965	2924	2954	2913	2762	2957	2903	2812	2773	2874	2844	2762	2852	2713	2537	2633	2571	2420	2559	2450	2548	2567	2738	2731	2689	2441	2258	2327	2341	2078	2120	2219	2324	2318	2242	2203
2828	2883	2731	2809	2694	2824	2739	2613	2584	2566	2758	2719	2648	2710	2654	2697	2637	2595	2612	2716	2779	2595	2686	2726	2828	2835	2674	2825	2573	2508	2627	2546	2568	2513	2495	2627	2682	2863	2648	2577	2457	2518	2495	2378	2305	2354	2539	2428	2358	2433
2666	2638	2569	2593	2696	2478	2500	2380	2485	2349	2542	2578	2475	2590	2549	2667	2504	2568	2613	2606	2469	2582	2607	2762	2755	2561	2710	2685	2687	2476	2610	2650	2620	2640	2516	2640	2793	2870	2771	2575	2590	2492	2527	2422	2281	2336	2353	2416	2280	2423
2803	2775	2532	2624	2732	2730	2578	2520	2650	2656	2589	2637	2683	2681	2752	2580	2686	2799	2759	2646	2521	2532	2704	2853	2727	2695	2707	2663	2690	2455	2517	2693	2691	2649	2587	2648	2602	2835	2784	2654	2631	2475	2463	2413	2217	2244	2364	2186	2247	2349
2550	2705	2693	2534	2596	2523	2502	2521	2463	2509	2642	2526	2526	2608	2487	2491	2418	2508	2644	2402	2411	2391	2499	2572	2621	2592	2721	2905	2781	2676	2624	2667	2621	2632	2643	2765	2716	2726	2736	2873	2835	2798	2796	2678	2589	2630	2659	2733	2660	2716
2160	2169	2136	2181	2239	2067	2047	2115	2077	2132	2233	2255	2134	2146	2196	2044	2093	2176	2143	2121	2056	2024	2146	2319	2288	2389	2565	2956	2767	2573	2458	2763	2704	2595	2647	2774	2591	2728	2773	2732	3013	2948	2986	3108	3093	2973	2973	3115	3141	3008
2209	2165	2064	1993	2120	2247	2064	2044	2197	2237	2211	2153	2158	2240	2204	2091	2140	2235	2191	2130	2032	2203	2142	2342	2368	2467	2701	2838	2803	2685	2618	2726	2696	2638	2624	2633	2680	2631	2763	2730	2769	2907	2800	2965	2974	3018	2971	2884	2980	3008
2501	2555	2533	2542	2519	2571	2525	2470	2595	2589	2618	2615	2748	2724	2668	2673	2579	2596	2631	2597	2528	2484	2517	2602	2552	2472	2620	2744	2698	2625	2674	2772	2805	2708	2698	2590	2543	2623	2686	2711	2675	2694	2730	2666	2600	2824	2776	2600	2670	2657
2702	2624	2552	2735	2571	2544	2631	2662	2602	2612	2665	2599	2700	2821	2742	2669	2636	2632	2691	2567	2560	2380	2569	2591	2616	2511	2675	2811	2689	2519	2713	2763	2766	2714	2665	2633	2566	2685	2756	2718	2606	2680	2640	2564	2600	2752	2828	2683	2717	2711
2342	2153	2232	2528	2457	2332	2317	2475	2421	2376	2403	2368	2436	2363	2411	2384	2346	2428	2382	2439	2414	2383	2329	2467	2549	2593	2728	2740	2648	2673	2594	2713	2813	2661	2705	2548	2596	2703	2696	2664	2650	2597	2669	2483	2431	2722	2790	2701	2654	2701
2544	2445	2231	2348	2531	2533	2408	2522	2487	2466	2477	2544	2409	2406	2539	2411	2465	2475	2441	2547	2464	2565	2508	2567	2542	2642	2644	2706	2563	2660	2608	2724	2756	2832	2714	2654	2685	2820	2670	2528	2500	2409	2290	2145	2220	2304	2397	2359	2351	2426
3198	3080	2830	2836	3002	3057	3080	2841	2978	3082	2960	2867	2981	2982	2939	2961	2944	2977	2972	3087	3038	3020	2898	2943	2815	2710	2665	2609	2633	2651	2738	2816	2898	2759	2676	2683	2616	2716	2605	2370	2248	2326	2294	2125	1983	2235	2193	2215	2077	2232
3187	3270	3278	3218	3201	3270	3343	3095	3234	3312	3234	3201	3198	3083	3206	3277	3071	3097	3134	3037	3182	3129	3075	2928	2844	2759	2793	2592	2630	2801	2693	2765	2796	2766	2666	2564	2699	2817	2698	2500	2345	2361	2416	2258	2214	2403	2504	2428	2437	2328
2740	2775	2897	2976	2770	2801	3038	2849	2706	2886	2946	2801	2790	2818	2807	2884	2903	2790	2784	2763	2777	2852	2848	2737	2808	2729	2849	2707	2704	2637	2816	2839	2688	2647	2639	2656	2615	2636	2724	2519	2418	2535	2447	2389	2511	2504	2580	2499	2504	2420
2451	2341	2560	2637	2601	2380	2453	2543	2492	2461	2545	2582	2442	2512	2587	2575	2600	2530	2628	2550	2622	2610	2583	2711	2723	2761	2815	2744	2722	2646	2577	2719	2670	2541	2767	2743	2659	2590	2646	2651	2553	2507	2453	2364	2353	2353	2331	2273	2313	2309
2796	2537	2410	2739	2887	2616	2488	2702	2714	2574	2642	2759	2658	2751	2682	2709	2828	2797	2692	2756	2604	2636	2786	2929	2775	2849	2747	2724	2759	2570	2597	2777	2672	2609	2795	2661	2584	2664	2534	2694	2567	2566	2525	2559	2545	2523	2390	2415	2492	2464
3121	2975	2620	2753	3023	3055	2787	2699	2871	2766	2674	2824	2732	2838	2830	2768	2771	2791	2852	2805	2637	2626	2656	2856	2823	2754	2819	2779	2739	2560	2596	2610	2705	2735	2708	2701	2728	2668	2674	2749	2779	2845	2841	2883	3076	2993	2885	2888	2955	2990
2579	2747	2397	2208	2346	2568	2351	2187	2411	2328	2183	2376	2405	2263	2410	2380	2409	2366	2392	2226	2195	2209	2335	2359	2441	2505	2767	2863	2681	2608	2591	2643	2825	2657	2705	2842	2659	2656	2791	2747	2661	2935	3169	3055	3240	3234	3039	3047	3198	3173
1953	2276	2183	1956	1926	2137	2269	1937	1953	2078	2008	2025	2019	2023	1988	2015	2069	2106	2204	2100	1984	2059	2087	2194	2247	2475	2725	2880	2749	2597	2596	2696	2634	2671	2573	2640	2645	2585	2727	2645	2663	2819	2853	2815	2830	2918	2842	2768	2914	2801
2231	2522	2572	2460	2248	2245	2556	2265	2213	2628	2478	2300	2610	2345	2467	2458	2434	2481	2407	2464	2315	2383	2460	2451	2450	2574	2636	2809	2653	2580	2645	2644	2763	2654	2566	2734	2615	2657	2635	2677	2631	2706	2657	2574	2722	2643	2637	2616	2507	2648
2539	2794	3074	2936	2566	2657	2983	2766	2634	2872	2790	2649	2793	2753	2761	2803	2680	2839	2815	2793	2615	2643	2684	2597	2558	2428	2726	2803	2547	2593	2695	2600	2776	2658	2555	2678	2649	2696	2704	2661	2712	2681	2750	2559	2617	2777	2773	2650	2512	2672
2299	2428	2733	2665	2294	2304	2730	2614	2292	2547	2540	2367	2467	2473	2319	2549	2377	2482	2454	2365	2371	2365	2375	2479	2376	2520	2540	2640	2660	2612	2605	2713	2746	2624	2578	2576	2701	2559	2740	2678	2526	2554	2525	2445	2331	2489	2560	2442	2291	2327
2027	2182	2503	2573	2163	2111	2358	2405	2143	2349	2410	2261	2257	2181	2258	2308	2277	2329	2329	2292	2260	2291	2330	2404	2451	2441	2561	2656	2605	2632	2649	2637	2666	2627	2624	2637	2599	2765	2827	2350	2380	2255	2324	2176	2084	2198	2326	2188	2013	2147
2266	2403	2756	2780	2498	2439	2726	2809	2515	2703	2774	2551	2644	2595	2624	2692	2618	2657	2684	2630	2739	2664	2747	2743	2677	2526	2641	2562	2634	2547	2608	2662	2654	2645	2598	2627	2550	2705	2649	2525	2240	2317	2324	2245	2128	2329	2292	2277	2162	2140
2832	2811	3111	3330	2937	2833	3209	3233	2887	3039	3160	3033	2953	3059	2978	3106	3012	3206	3174	3062	3028	3098	3033	2914	2776	2664	2632	2606	2621	2567	2649	2700	2629	2629	2482	2623	2560	2639	2790	2619	2433	2490	2602	2328	2359	2477	2529	2503	2437	2483
2601	2749	2966	3121	2790	2707	2805	2965	2835	2811	3063	2816	2821	2935	2814	2944	2846	3030	2965	2914	2908	2861	2862	2704	2595	2530	2706	2587	2630	2660	2651	2660	2693	2640	2630	2597	2550	2636	2766	2651	2564	2576	2458	2404	2530	2477	2494	2397	2503	2416
2345	2407	2612	2614	2421	2219	2570	2639	2301	2438	2582	2268	2450	2570	2424	2592	2566	2667	2526	2673	2661	2627	2436	2579	2598	2593	2601	2710	2678	2636	2606	2711	2619	2627	2697	2557	2619	2674	2757	2598	2529	2545	2514	2517	2526	2505	2417	2387	2352	2326
2300	2458	2499	2560	2264	2238	2554	2484	2189	2438	2551	2285	2435	2564	2432	2498	2537	2615	2603	2663	2600	2454	2456	2611	2505	2637	2628	2629	2567	2632	2604	2615	2556	2575	2628	2694	2526	2604	2702	2583	2605	2616	2753	2679	2750	2751	2629	2639	2782	2693
2511	2718	2902	2880	2494	2581	2833	2715	2505	2620	2690	2486	2674	2719	2665	2800	2656	2816	2596	2697	2593	2590	2797	2746	2536	2576	2693	2661	2580	2516	2637	2597	2604	2524	2698	2676	2532	2486	2727	2837	2777	2742	2968	3072	3136	3104	3101	3138	3036	3048
2345	2547	2825	2632	2418	2296	2656	2466	2310	2464	2509	2273	2504	2528	2427	2465	2485	2492	2532	2362	2289	2299	2390	2494	2402	2490	2579	2648	2740	2507	2601	2721	2651	2618	2679	2761	2582	2542	2584	2733	2780	2849	2919	2888	3066	3001	3093	3041	3011	2935
1945	2142	2328	2097	1995	2082	2103	2016	1886	2239	2103	1975	2171	2070	2076	2115	1959	2073	2005	1950	1911	2050	2148	2217	2211	2448	2528	2770	2732	2622	2564	2643	2666	2587	2740	2682	2554	2476	2591	2773	2702	2712	2707	2551	2580	2688	2682	2627	2614	2657
1889	2277	2372	2120	2040	2014	2324	2087	2072	2345	2234	2173	2196	2227	2257	2185	2051	2235	2175	2090	2054	2242	2239	2184	2242	2468	2596	2829	2689	2482	2544	2622	2740	2548	2639	2606	2589	2559	2646	2575	2574	2721	2618	2566	2475	2554	2605	2584	2555	2552
2644	3003	2736	2435	2424	2691	2690	2426	2653	2814	2695	2609	2769	2622	2683	2594	2495	2571	2600	2540	2431	2489	2534	2585	2500	2481	2635	2716	2675	2505	2470	2749	2623	2656	2531	2687	2578	2687	2620	2556	2526	2626	2609	2493	2490	2612	2625	2649	2524	2599
2893	2770	2522	2332	2561	2704	2433	2382	2587	2611	2520	2595	2509	2420	2534	2467	2434	2552	2506	2459	2380	2458	2414	2464	2376	2532	2639	2658	2649	2651	2437	2568	2548	2529	2525	2625	2588	2633	2654	2508	2370	2425	2414	2267	2258	2211	2454	2360	2253	2259
2433	2173	1973	2138	2296	2141	2017	2110	2229	2113	2173	2362	2086	2296	2253	2036	2215	2115	2219	2169	2215	2272	2284	2352	2435	2550	2528	2652	2694	2691	2522	2568	2655	2463	2557	2493	2572	2781	2576	2414	2308	2324	2289	2120	2016	2110	2226	2145	2052	2153
2436	2115	1948	2259	2311	2178	2149	2255	2283	2130	2288	2347	2152	2213	2289	2343	2426	2380	2345	2349	2426	2337	2568	2451	2597	2560	2695	2560	2605	2522	2566	2578	2401	2516	2531	2628	2570	2586	2633	2487	2281	2316	2439	2275	2178	2193	2328	2264	2267	2273
2757	2558	2522	2673	2679	2464	2602	2772	2675	2619	2798	2684	2692	2736	2779	2796	2862	2827	2828	2764	2844	2748	2947	2606	2725	2629	2654	2467	2576	2477	2483	2573	2525	2546	2653	2442	2624	2699	2588	2584	2386	2548	2584	2444	2437	2516	2528	2497	2552	2620
2883	2944	2925	2693	2658	2684	2689	2692	2572	2672	2800	2822	2746	2841	2752	2931	2811	2772	2839	2748	2816	2901	2726	2763	2679	2581	2488	2520	2546	2573	2523	2488	2393	2425	2551	2552	2484	2575	2479	2583	2562	2521	2577	2598	2625	2534	2469	2457	2441	2496
2663	2741	2658	2451	2458	2516	2465	2426	2309	2351	2414	2364	2470	2481	2531	2501	2462	2578	2450	2510	2507	2551	2374	2573	2501	2538	2562	2576	2474	2463	2543	2353	2491	2490	2468	2495	2389	2491	2593	2556	2487	2500	2427	2490	2493	2540	2482	2389	2527	2493
[truncated: 920 more columns]
