# Supplementary material for: Spatial Resolution and Refractive Index Contrast of Resonant Photonic Crystal Surfaces for Biosensing
Source: IEEE Photonics J. Author manuscript; Available in PMC 2015 Sep 7. (PMC4561521; doi:10.1109/JPHOT.2015.2435699)
Supplement: fig4_data [file NIHMS64775-supplement-fig4_data.gz › Volumes/graham/MacBook_backup/PhD_folder_2015_06_02/paper_improvements/IEEE_J_Photonics/final_files/data_files/fig4/4c_raw/I17.csv]

3944	3865	3622	3514	3542	3439	3436	3499	3362	3302	3065	3024	2929	2942	3111	3517	3505	3605	3273	3181	3127	2925	2884	3114	3495	3640	3414	3170	2782	2834	3032	3514	3772	3554	3196	2888	2792	2992	3182	3258	3151	3031	2759	2930	3095	3174	3047	2918	3054	3038
3817	3857	3483	3272	3478	3626	3592	3463	3409	3287	3035	2983	2881	2977	3373	3498	3605	3571	3263	3236	2923	2913	3032	3327	3605	3596	3533	3142	2941	3015	3321	3593	3886	3581	3156	2855	2910	3064	3398	3287	3193	2890	2801	2981	3136	3156	3036	3029	3164	3080
3730	3578	3377	3277	3637	3673	3765	3427	3378	3138	3114	2992	2998	3118	3501	3590	3648	3384	3246	3053	2889	2853	3065	3425	3736	3669	3468	3109	3031	3052	3280	3524	3609	3357	3023	2914	2916	3134	3439	3231	3182	2935	2898	3040	3134	3261	3243	3251	3291	3243
3660	3472	3316	3546	3675	3754	3718	3519	3313	3109	2977	2938	3083	3228	3490	3554	3401	3333	3095	2846	2765	2908	3191	3621	3714	3587	3284	3102	2971	3015	3341	3483	3453	3212	2957	2780	2966	3232	3442	3331	3063	2974	2966	3168	3138	3316	3306	3363	3207	3206
3484	3476	3299	3556	3692	3742	3536	3272	3054	3027	2724	2818	3017	3420	3548	3524	3274	3197	2984	2861	2826	3006	3312	3473	3600	3586	3116	2863	2838	3090	3279	3395	3285	3048	2833	2987	3101	3237	3477	3250	3185	3092	3133	3249	3240	3220	3336	3341	3252	3161
3533	3395	3483	3618	3739	3653	3367	3137	3058	2912	2884	2899	3118	3252	3406	3304	3318	3149	2986	2779	2827	3211	3442	3502	3481	3291	3002	2880	2760	3014	3247	3365	3269	3061	2901	3066	3296	3404	3524	3342	3169	3104	3174	3141	3176	3197	3185	3233	3115	3165
3494	3580	3570	3728	3699	3585	3153	3060	3057	2878	2909	3042	3249	3247	3330	3324	3321	3266	3067	3104	3050	3279	3325	3420	3226	3191	2854	2807	2995	3162	3352	3463	3263	3151	2950	3161	3471	3599	3470	3198	3091	3050	3130	3035	3086	3081	3113	3114	2958	2897
3572	3619	3587	3622	3452	3177	2982	2925	2869	2922	2890	3138	3190	3222	3250	3236	3288	3192	3131	3078	3255	3406	3494	3232	3188	3020	2832	2777	3079	3286	3357	3466	3276	3087	3132	3205	3373	3516	3328	3164	3014	3101	3106	2939	2993	2988	3020	2940	2739	2779
3501	3631	3542	3420	3199	3078	2844	3000	2877	2898	2943	3198	3191	3154	3200	3244	3262	3199	3227	3085	3349	3294	3358	3099	3047	2979	2774	2978	3168	3339	3344	3319	3373	3284	3143	3322	3448	3347	3165	3054	2968	3106	2962	3020	2971	3033	2976	2874	2782	2830
3575	3592	3384	3250	3148	3085	2899	2865	2942	2930	3018	3042	3164	3201	3111	3271	3302	3219	3220	3197	3310	3311	3098	3072	3088	2895	2926	3095	3297	3459	3541	3343	3334	3233	3325	3375	3317	3067	3052	3047	3046	3138	2897	2912	3013	3142	3078	2894	2661	2822
3741	3541	3334	3058	3125	2990	2939	2931	2907	2915	3026	3161	3170	3207	3129	3365	3197	3175	3208	3305	3352	3229	3144	3181	3010	3115	3193	3290	3498	3547	3377	3271	3126	3327	3253	3250	3097	2981	3018	3248	3163	3244	3046	2939	3101	3397	3186	3006	2821	3013
3558	3534	3125	3006	3075	3008	2913	2916	3041	3010	3079	3217	3225	3248	3222	3354	3272	3135	3191	3201	3353	3220	3065	3263	3179	3243	3398	3526	3403	3254	3241	3263	3313	3269	3227	3318	3059	3027	3104	3405	3454	3339	3227	3289	3397	3457	3328	3018	3055	3132
3496	3277	2984	3090	2948	3041	2899	3006	3042	2972	3174	3357	3327	3259	3316	3278	3074	3140	3333	3313	3347	3285	3255	3250	3330	3434	3610	3666	3491	3173	3194	3133	3248	3292	3254	3257	3127	3143	3483	3529	3580	3381	3231	3306	3608	3722	3428	3205	3172	3297
3280	3149	3074	3058	3042	3057	3037	3107	3090	3178	3185	3396	3362	3291	3368	3330	3135	3202	3337	3314	3173	3314	3238	3318	3414	3604	3717	3495	3381	3149	3198	3264	3370	3285	3288	3163	3168	3353	3557	3670	3695	3441	3512	3454	3576	3581	3217	3292	3295	3468
3089	2971	2979	3010	3082	3122	3192	3251	3170	3323	3330	3374	3503	3347	3360	3336	3154	3269	3299	3317	3181	3346	3375	3352	3578	3667	3573	3411	3195	3126	3172	3338	3399	3513	3327	3298	3415	3608	3863	3819	3580	3473	3443	3601	3727	3493	3384	3267	3313	3480
2987	2966	2813	2947	3107	3232	3131	3246	3288	3448	3434	3576	3397	3356	3313	3246	3176	3277	3265	3264	3381	3347	3458	3494	3669	3559	3376	3242	3122	3163	3312	3535	3572	3560	3248	3328	3462	3686	3854	3818	3520	3454	3442	3716	3658	3476	3170	3185	3452	3380
2988	3113	3123	3003	3093	3214	3194	3303	3378	3471	3514	3500	3321	3332	3245	3289	3423	3210	3302	3330	3316	3463	3534	3490	3513	3379	3206	3142	3128	3231	3470	3591	3610	3549	3378	3410	3716	3913	3948	3479	3447	3368	3486	3576	3453	3176	3078	3214	3539	3551
3163	3289	3212	3318	3312	3351	3337	3411	3500	3441	3359	3380	3335	3347	3363	3420	3316	3327	3133	3267	3493	3421	3509	3486	3400	3263	2994	2967	3311	3418	3545	3701	3694	3417	3399	3618	3646	3793	3645	3289	3201	3442	3707	3652	3445	3151	3158	3315	3465	3330
3239	3334	3439	3244	3281	3400	3390	3423	3636	3530	3467	3338	3438	3266	3293	3443	3299	3306	3256	3258	3480	3575	3482	3509	3318	3035	2968	3138	3401	3550	3755	3706	3468	3454	3463	3480	3737	3603	3489	3214	3161	3291	3595	3521	3391	3102	3191	3380	3453	3208
3456	3583	3403	3498	3453	3600	3457	3621	3549	3458	3363	3456	3394	3393	3250	3250	3301	3286	3351	3373	3526	3616	3645	3355	3166	3052	2969	3229	3487	3775	3701	3591	3456	3337	3396	3587	3629	3503	3052	3032	3215	3497	3586	3484	3202	3172	3298	3531	3563	3196
3778	3619	3592	3511	3572	3602	3579	3648	3675	3401	3379	3549	3456	3347	3310	3350	3300	3301	3428	3525	3642	3552	3381	3130	3091	2961	3131	3386	3715	3678	3743	3260	3346	3331	3503	3518	3420	3273	2973	3004	3346	3529	3538	3336	3230	3218	3542	3746	3522	3310
3753	3739	3594	3576	3720	3712	3663	3710	3628	3528	3379	3421	3389	3287	3178	3291	3367	3541	3534	3605	3598	3563	3182	2901	3053	3148	3303	3566	3877	3734	3580	3305	3145	3344	3549	3596	3331	3075	2954	3117	3531	3643	3635	3295	3198	3408	3658	3763	3568	3477
3870	3608	3583	3502	3528	3720	3741	3712	3673	3563	3463	3297	3299	3288	3239	3395	3514	3651	3602	3624	3541	3408	3148	3047	3081	3462	3585	3745	3897	3620	3421	3166	3182	3426	3570	3367	3198	3122	3251	3311	3631	3675	3421	3281	3303	3577	3847	3827	3618	3511
3672	3533	3440	3368	3620	3687	3649	3649	3781	3554	3257	3313	3299	3251	3434	3595	3654	3663	3648	3542	3407	3110	3071	3100	3351	3688	3815	3910	3645	3412	3243	3121	3249	3627	3367	3338	3036	3164	3279	3697	3764	3650	3424	3433	3438	3884	4042	3620	3560	3563
3579	3454	3345	3400	3509	3737	3591	3761	3579	3353	3299	3293	3311	3306	3439	3695	3630	3729	3699	3367	3094	3213	2959	3310	3745	3789	3799	3654	3491	3274	3002	3317	3469	3375	3471	3161	3032	3192	3604	3869	3760	3442	3330	3432	3803	3921	3877	3417	3570	3779
3539	3281	3333	3354	3562	3574	3529	3507	3416	3357	3253	3326	3459	3567	3710	3691	3734	3624	3489	3142	3143	3067	3257	3549	3717	3864	3745	3403	3197	3069	3108	3367	3347	3385	3280	3201	3268	3437	3916	3952	3827	3406	3530	3698	3902	3903	3666	3606	3591	3729
3445	3223	3149	3402	3509	3435	3389	3376	3419	3264	3353	3265	3601	3769	3771	3851	3608	3506	3267	3093	3081	3209	3430	3830	3829	3834	3399	3209	2974	3122	3286	3400	3340	3331	3118	3206	3348	3745	3945	3764	3626	3501	3550	4085	3941	3717	3529	3539	3547	3766
3344	3294	3334	3550	3470	3434	3225	3272	3182	3300	3272	3636	3754	3885	3812	3826	3427	3238	3168	2969	3069	3511	3685	3802	3837	3577	3199	3035	3075	3263	3383	3418	3314	3154	3141	3215	3561	3950	3841	3644	3479	3527	3876	4004	3824	3708	3373	3419	3579	3705
3296	3337	3483	3568	3575	3346	3206	3298	3267	3447	3605	3807	3883	3902	3750	3586	3100	3030	3113	3320	3452	3749	3778	3882	3603	3304	3009	3025	3314	3403	3539	3415	3164	3148	3328	3474	3823	3805	3775	3605	3456	3777	3879	3909	3745	3420	3247	3454	3667	3529
3510	3486	3384	3436	3633	3448	3318	3160	3403	3707	3847	3970	3848	3693	3535	3222	2974	3016	3279	3621	3648	3948	3819	3760	3426	3221	3025	3110	3368	3549	3413	3446	3164	3275	3435	3783	3809	3727	3515	3464	3557	3812	3820	3564	3485	3314	3285	3493	3471	3470
3527	3571	3431	3621	3574	3449	3296	3368	3558	3649	3811	3791	3635	3426	3303	3110	3013	3151	3534	3790	3947	3787	3609	3424	3192	3278	3320	3381	3544	3542	3453	3263	3308	3509	3744	3866	3773	3584	3390	3535	3560	3724	3761	3381	3245	3189	3260	3543	3401	3282
3635	3484	3338	3632	3660	3507	3478	3471	3711	3667	3688	3697	3504	3111	3082	3042	3130	3440	3677	3886	3964	3708	3440	3285	3267	3298	3438	3492	3620	3447	3223	3272	3415	3676	3871	3776	3598	3451	3436	3602	3692	3729	3508	3231	3287	3308	3444	3351	3328	3236
3641	3463	3414	3597	3548	3502	3503	3531	3627	3539	3489	3539	3252	3179	3181	3123	3436	3668	3704	3863	3651	3420	3426	3145	3296	3419	3509	3510	3583	3359	3254	3462	3584	3741	3845	3498	3375	3379	3465	3672	3588	3455	3307	3209	3352	3421	3489	3219	3316	3197
3535	3603	3398	3547	3528	3632	3414	3528	3476	3463	3520	3432	3170	3151	3173	3385	3533	3646	3722	3637	3448	3412	3230	3236	3407	3454	3509	3392	3336	3304	3331	3511	3747	3707	3575	3518	3390	3427	3557	3496	3494	3314	3321	3359	3386	3519	3462	3291	3345	3281
3552	3563	3464	3570	3430	3449	3442	3505	3425	3484	3382	3310	3355	3299	3519	3519	3631	3595	3516	3388	3395	3281	3349	3349	3520	3445	3429	3306	3404	3448	3629	3730	3796	3691	3581	3391	3444	3475	3546	3428	3455	3304	3296	3325	3524	3547	3449	3334	3284	3261
3656	3611	3540	3539	3451	3433	3469	3381	3457	3497	3464	3557	3432	3443	3503	3593	3631	3530	3414	3263	3345	3483	3558	3433	3514	3399	3393	3315	3434	3628	3736	3770	3786	3572	3454	3526	3520	3485	3645	3423	3291	3244	3255	3409	3514	3455	3432	3355	3434	3379
3655	3732	3549	3479	3407	3528	3346	3505	3555	3626	3581	3730	3551	3552	3507	3456	3388	3408	3216	3276	3418	3485	3408	3446	3307	3212	3385	3485	3638	3922	3770	3604	3552	3557	3511	3540	3586	3526	3357	3322	3202	3237	3492	3503	3382	3466	3304	3523	3489	3476
3791	3744	3591	3455	3446	3397	3446	3528	3713	3702	3702	3611	3448	3470	3297	3329	3419	3353	3538	3542	3495	3541	3488	3361	3245	3466	3363	3553	3871	3943	3822	3694	3496	3577	3617	3671	3509	3387	3282	3345	3218	3400	3459	3437	3366	3401	3388	3576	3519	3717
3819	3729	3654	3473	3373	3290	3511	3588	3726	3753	3656	3558	3361	3300	3267	3432	3472	3506	3594	3563	3527	3481	3362	3325	3300	3438	3554	3777	3857	3923	3705	3695	3657	3646	3549	3598	3381	3254	3251	3217	3356	3467	3518	3411	3344	3398	3527	3488	3614	3679
3767	3784	3611	3574	3469	3464	3584	3776	3805	3854	3587	3505	3347	3222	3328	3513	3551	3669	3814	3713	3403	3277	3186	3267	3389	3530	3700	3847	3804	3828	3810	3782	3607	3693	3518	3487	3349	3231	3345	3291	3331	3447	3398	3409	3371	3532	3471	3588	3658	3628
3842	3675	3510	3486	3475	3562	3524	3602	3746	3525	3388	3281	3319	3367	3555	3545	3776	3658	3779	3519	3321	3229	3186	3243	3585	3652	3796	3676	3669	3856	3871	3846	3744	3637	3424	3253	3259	3336	3503	3465	3453	3289	3369	3281	3465	3633	3574	3610	3631	3534
3831	3874	3611	3435	3479	3502	3525	3693	3621	3645	3450	3422	3473	3570	3588	3685	3805	3613	3525	3346	3211	3134	3106	3363	3522	3660	3614	3620	3708	3759	3955	3927	3803	3536	3450	3334	3293	3429	3532	3539	3279	3380	3352	3287	3556	3638	3656	3652	3564	3615
3824	3734	3472	3371	3359	3452	3526	3679	3650	3693	3466	3435	3561	3521	3599	3641	3662	3530	3423	3333	3448	3243	3251	3326	3525	3517	3607	3638	3646	3883	3967	3853	3836	3664	3478	3417	3482	3439	3542	3582	3345	3364	3452	3484	3494	3671	3664	3707	3570	3579
3838	3696	3498	3324	3492	3457	3485	3735	3675	3638	3541	3615	3523	3682	3609	3787	3745	3693	3468	3367	3442	3372	3400	3353	3444	3602	3716	3724	3844	3748	3901	3787	3754	3706	3544	3408	3491	3488	3364	3251	3408	3436	3526	3632	3571	3744	3594	3580	3646	3642
3841	3748	3365	3532	3579	3564	3687	3777	3837	3768	3610	3592	3563	3540	3609	3667	3662	3571	3689	3504	3376	3302	3260	3239	3350	3548	3686	3794	3781	3725	3805	3649	3592	3670	3676	3614	3424	3298	3238	3393	3508	3597	3600	3557	3536	3597	3651	3534	3657	3646
3863	3782	3618	3503	3582	3625	3663	3920	4019	3705	3542	3430	3302	3549	3546	3688	3839	3757	3751	3455	3378	3266	3233	3278	3502	3622	3790	3755	3929	3721	3711	3713	3661	3752	3812	3569	3517	3398	3333	3446	3575	3674	3666	3652	3528	3643	3753	3590	3706	3802
3897	3753	3574	3661	3677	3627	3642	3844	3697	3596	3450	3346	3344	3408	3462	3831	3783	3880	3707	3434	3421	3235	3335	3396	3419	3545	3635	3745	3836	3681	3687	3768	3860	3783	3607	3601	3312	3386	3501	3653	3571	3590	3507	3725	3570	3714	3753	3692	3810	3769
3871	3704	3555	3537	3582	3612	3649	3727	3746	3495	3408	3449	3497	3436	3662	3785	3872	3899	3646	3476	3365	3439	3431	3439	3545	3637	3731	3644	3859	3683	3739	3804	3709	3714	3765	3506	3525	3486	3567	3710	3526	3573	3608	3760	3600	3671	3622	3745	3672	3716
3784	3746	3476	3424	3446	3468	3505	3631	3643	3577	3596	3487	3554	3569	3703	3789	3729	3596	3592	3488	3420	3566	3424	3576	3599	3505	3518	3698	3699	3863	3796	3691	3649	3530	3476	3555	3611	3600	3679	3454	3582	3695	3643	3689	3904	3873	3821	3758	3690	3693
3715	3598	3317	3346	3481	3585	3717	3712	3836	3813	3586	3581	3440	3462	3600	3585	3637	3642	3643	3540	3512	3600	3375	3461	3535	3475	3666	3737	3867	3782	3700	3633	3595	3490	3481	3714	3689	3776	3587	3609	3617	3636	3670	3650	3799	3675	3723	3693	3721	3741
3663	3597	3326	3502	3359	3634	3626	3856	3881	3808	3637	3493	3473	3474	3624	3750	3740	3653	3821	3622	3613	3621	3388	3351	3389	3592	3629	3759	3935	3803	3803	3624	3613	3583	3648	3815	3666	3573	3693	3619	3586	3632	3820	3660	3708	3674	3758	3667	3759	3798
3767	3666	3504	3525	3601	3642	3683	3777	3944	3718	3581	3564	3461	3442	3600	3744	3867	3765	3767	3631	3478	3482	3429	3374	3630	3702	3779	3775	3773	3730	3606	3633	3729	3742	3658	3799	3535	3518	3446	3520	3695	3781	3647	3713	3546	3560	3730	3778	3804	3774
3889	3727	3630	3470	3645	3581	3717	3811	3756	3661	3553	3507	3452	3520	3667	3636	3938	3865	3714	3603	3382	3644	3451	3566	3564	3664	3881	3750	3740	3493	3650	3687	3937	3731	3607	3656	3555	3516	3654	3558	3658	3819	3626	3471	3658	3618	3658	3818	3836	3680
3819	3849	3545	3570	3470	3545	3607	3666	3810	3739	3720	3596	3610	3542	3735	3740	3830	3813	3748	3650	3517	3522	3614	3669	3445	3797	3666	3717	3847	3655	3753	3745	3762	3695	3678	3458	3527	3531	3624	3663	3626	3539	3713	3474	3618	3662	3778	3638	3714	3659
3835	3733	3493	3491	3450	3559	3596	3710	3628	3720	3769	3578	3605	3601	3642	3707	3807	3783	3845	3633	3721	3746	3648	3562	3523	3559	3565	3686	3930	3923	3851	3859	3841	3740	3606	3632	3677	3543	3660	3622	3426	3617	3529	3450	3602	3539	3697	3452	3660	3747
3809	3702	3467	3411	3394	3362	3582	3786	3784	3845	3806	3746	3698	3612	3655	3602	3806	3773	3990	3928	3747	3691	3625	3476	3675	3623	3563	3886	3849	3995	3865	3833	3605	3723	3674	3637	3684	3618	3670	3574	3499	3535	3514	3648	3490	3683	3508	3546	3556	3732
3747	3612	3411	3485	3524	3514	3495	3815	4017	3884	3694	3710	3634	3656	3626	3778	3676	3836	3914	3976	3697	3725	3502	3436	3575	3474	3598	3743	3805	3788	3843	3999	3739	3730	3766	3705	3718	3629	3520	3474	3419	3512	3561	3454	3530	3632	3438	3541	3662	3652
3837	3759	3705	3609	3391	3495	3525	3829	3863	3718	3716	3672	3691	3504	3551	3700	3772	4013	3829	3932	3786	3733	3576	3412	3713	3725	3792	3711	3821	3945	3876	3886	3886	3914	3813	3697	3630	3537	3567	3535	3568	3548	3586	3473	3459	3479	3482	3532	3674	3539
3976	3848	3674	3556	3477	3497	3458	3701	3813	3771	3717	3751	3684	3709	3717	3813	3912	3859	3913	3805	3817	3789	3659	3773	3674	3743	3677	3694	3812	3986	3907	3993	3899	3792	3791	3710	3683	3498	3554	3605	3612	3495	3471	3172	3250	3590	3447	3511	3565	3421
4055	3908	3741	3561	3507	3510	3446	3625	3687	3709	3689	3785	3745	3554	3671	3924	3897	3959	3874	3854	3927	3740	3807	3643	3588	3522	3667	3697	3816	3991	3816	3915	3900	3812	3896	3730	3683	3694	3549	3588	3472	3342	3408	3268	3433	3442	3453	3354	3436	3432
3706	3844	3595	3645	3546	3429	3462	3622	3639	3653	3804	3784	3668	3665	3624	3769	3916	3751	3902	3962	3926	3968	3708	3640	3558	3624	3615	3741	3792	3917	3847	4022	3807	3900	3924	3863	3820	3826	3658	3526	3455	3346	3485	3475	3450	3447	3306	3289	3374	3521
3884	3946	3653	3642	3705	3534	3473	3679	3725	3804	3959	3817	3779	3699	3699	3761	3749	3912	3839	3976	3935	4008	3882	3723	3676	3522	3689	3684	3761	3864	3977	3899	3897	3868	3993	3810	3984	3842	3574	3596	3493	3656	3491	3521	3503	3302	3174	3357	3387	3441
3925	3858	3857	3783	3781	3597	3505	3736	3709	3721	3874	3908	3807	3741	3736	3724	3878	3911	4012	4003	3957	3982	3850	3824	3829	3662	3645	3646	3716	3743	3873	4004	3982	4036	3903	3876	3924	3677	3552	3729	3485	3653	3483	3436	3378	3284	3178	3321	3404	3477
3866	4007	3913	3975	3814	3589	3654	3616	3733	3688	3881	3849	3799	3718	3738	3628	3877	3973	3961	4023	4150	4052	3803	3757	3830	3641	3589	3718	3759	3806	3876	3848	4104	3931	4048	3854	3800	3730	3767	3588	3640	3594	3475	3482	3336	3372	3385	3408	3372	3283
3999	3915	3839	3951	3869	3571	3655	3624	3790	3911	3833	3941	3909	3687	3854	3730	3770	3860	4049	4027	3979	4102	3890	3842	3782	3552	3686	3587	3740	3749	3750	4061	3997	3928	3875	3883	3854	3813	3894	3822	3692	3596	3571	3365	3558	3519	3416	3393	3372	3362
3867	3833	3791	3952	3861	3735	3631	3632	3759	3775	3922	3870	3931	3851	3855	3784	3660	3768	3906	4108	3998	4073	4067	3941	3606	3625	3540	3617	3744	3650	3731	3876	3743	3862	3848	3740	3949	4037	3900	3837	3828	3649	3573	3553	3592	3596	3406	3492	3447	3545
3752	3784	3735	3916	3886	4013	3765	3748	3717	3795	3887	4047	3988	3874	3820	3649	3800	3650	3797	4027	3935	4069	4024	3991	3922	3773	3592	3557	3824	3619	3699	3677	3817	3809	4014	4068	3872	3924	3850	3772	3646	3745	3773	3745	3590	3647	3570	3551	3768	3677
3987	3827	3886	4072	4034	3990	3809	3784	3689	3758	3880	3774	3886	3905	3909	3888	3602	3804	3873	3932	4078	4140	4063	4049	3969	3898	3482	3583	3563	3551	3591	3638	3745	3793	3787	3875	3875	3829	3788	3860	3837	4007	3849	3605	3799	3679	3708	3792	3773	3699
3969	3828	3869	3982	4074	3968	3821	3765	3719	3667	3684	3881	4046	3866	3840	3963	3756	3692	3821	3938	3926	3961	4163	4130	4063	3915	3693	3633	3612	3508	3546	3538	3570	3758	3845	3852	3973	3946	3953	3887	3996	3831	3831	3861	3963	3868	4043	3701	3698	3868
3910	3905	3706	3878	3960	3925	3919	3670	3880	3698	3849	3860	3947	3852	3956	4074	3773	3851	3809	3875	3791	4008	4082	3942	3967	3847	3727	3675	3704	3613	3522	3615	3709	3587	3577	3633	3861	3885	3808	3940	3954	3862	3938	3807	3887	4034	4042	3987	3793	3835
3994	3813	3669	3768	3909	3955	3930	3869	3742	3738	3779	3763	3755	4015	4006	4061	3983	3862	3805	3781	3812	3929	3833	4021	3959	3946	3918	3877	3804	3648	3456	3616	3628	3465	3661	3751	3761	3637	3817	3946	3787	3948	3978	3909	3998	4104	3917	3951	3958	3916
3908	3739	3685	3836	3887	3995	4041	4032	3936	3912	3777	3876	3782	3977	3890	4001	4031	3830	3925	3621	3776	3782	3833	3924	4003	4031	3955	3978	3781	3699	3613	3504	3476	3501	3570	3614	3605	3659	3765	3751	3887	4007	3899	3984	3894	3942	3975	4083	4022	4195
4109	3903	3742	3803	3926	3995	4121	4076	3933	3843	3813	3849	3856	3850	4047	4004	3963	4076	3811	3754	3833	3757	3682	3960	4026	3974	3914	3777	3860	3756	3709	3723	3656	3577	3617	3439	3521	3580	3661	3723	3908	4008	3862	3701	4000	3919	3974	4119	4194	4014
4086	4008	3869	4024	3898	3821	4037	3979	3872	3869	3681	3713	3714	3768	3893	3939	4181	4027	4009	3930	3782	3680	3666	3802	3916	3865	3896	4044	3856	3782	3778	3688	3669	3480	3532	3452	3657	3502	3572	3713	3722	3717	3755	3855	3891	3945	4018	4103	4000	3913
4207	4048	3875	3839	3726	3815	3917	3902	3968	3724	3859	3795	3656	3760	3892	3982	4138	3980	4072	3913	3760	3789	3624	3719	3654	3795	3921	3903	3911	4001	3802	3784	3787	3603	3542	3628	3673	3575	3578	3801	3675	3679	3670	3763	3854	3880	3838	3882	3950	3954
3949	3897	3770	3777	3708	3863	3695	3898	4029	4014	3994	3765	3909	3792	3910	3961	3968	3954	3947	3941	3739	3798	3748	3695	3631	3808	3678	3985	3801	4000	3896	3855	3899	3610	3632	3647	3785	3688	3762	3690	3657	3649	3591	3647	3780	3820	3741	3739	3834	3886
3928	4094	3914	3815	3714	3776	3886	4064	3972	4137	4014	3944	3716	3874	3720	3864	3865	3852	4033	4141	3930	3787	3800	3814	3659	3662	3759	3802	3845	3902	3867	3911	3927	3854	3827	3788	3693	3853	3755	3733	3696	3727	3625	3692	3595	3744	3712	3707	3698	3692
3908	3958	3945	3993	3932	3783	3765	3838	3998	4013	3916	3966	3880	3830	3651	3762	3708	3970	4036	4036	4149	3945	3858	3799	3650	3677	3727	3815	3950	3905	4001	3979	4007	4072	3895	3954	4018	3924	3935	3881	3864	3862	3708	3598	3728	3625	3531	3524	3636	3738
3880	3919	3870	3865	3792	3781	3792	3817	3846	3944	4076	4031	3980	3914	3829	3832	3794	4063	4021	4110	3990	4047	3983	3862	3790	3796	3705	3680	3792	3725	3805	3968	3949	3976	4091	3992	4074	4018	4061	4123	3855	3892	3711	3762	3722	3660	3568	3658	3571	3665
3621	3731	3803	3879	3813	3881	3671	3769	3945	3884	3957	4211	4024	3894	3783	3886	3718	3821	3841	4029	3974	3920	4068	4006	3825	3792	3661	3605	3761	3665	3801	3734	3963	3921	4117	4230	4151	4139	4019	4005	3979	4024	3824	3796	3865	3839	3825	3625	3674	3798
3749	3857	3852	3932	3813	3882	3825	3829	3964	3980	4056	4015	4041	3915	4069	3774	3699	3798	3824	4020	4075	3963	4091	4013	4062	3875	3771	3597	3695	3667	3711	3810	3804	4000	4024	4053	4127	4248	4155	4201	4292	4101	4006	3916	3942	3802	3876	3793	3741	3883
3818	3754	3830	4020	3982	3992	3742	3900	3827	3900	3957	4017	4049	4006	4025	3915	3827	3817	3929	3874	3973	4018	4045	4100	4063	3921	3899	3905	3727	3662	3705	3861	3844	3851	4044	3945	4180	4035	4087	4132	4190	4088	4031	4038	3982	3993	3947	3849	3991	3959
3681	3641	3721	3845	3797	3911	3780	3866	3812	3793	3854	3972	4068	4159	4323	4116	3967	3920	3794	3935	3859	3978	3985	4210	4127	3965	4033	4073	3967	3861	3767	3816	3833	3834	3738	3966	4103	4008	4161	4221	4232	4325	4099	3987	3950	3961	3971	3924	4075	4082
3775	3571	3603	3656	3923	3897	4049	3999	3789	3931	3956	3983	4021	4170	4246	4251	4062	3960	4053	3937	3897	3926	3914	4133	4207	4117	4172	4067	4176	3870	3812	3832	3887	3867	3952	3767	3974	4069	4071	4099	4168	4087	4024	4077	4060	4048	3915	3936	4056	4136
3770	3634	3620	3628	3805	3949	4035	4005	4006	4050	4050	4026	4168	4157	4187	4168	4111	4067	3954	3971	4022	3900	3988	4054	4261	4182	4201	4068	4148	4121	4103	3888	3875	3876	3957	3855	3827	3902	3912	4012	4102	3976	3930	3996	3990	3857	3950	3894	4088	4124
3956	3775	3744	3744	3708	3908	4001	4032	4002	4031	3994	3989	4092	3944	4145	4194	4275	4149	4083	4168	3936	3945	3978	3987	4122	4162	4146	4062	4171	4046	4117	4157	4015	4106	3880	3812	3829	3848	3865	3803	3932	3734	3770	3777	3781	3789	3820	3961	3947	4074
3983	3841	3832	3792	3780	3825	3770	4044	4087	4093	4156	4010	4119	4118	4083	4189	4237	4287	4210	4078	4026	4023	3921	3923	3952	4084	3980	4188	4005	4214	4175	4142	4144	4130	4037	3908	3999	3929	3847	3823	3790	3892	3704	3644	3678	3768	3711	3734	3898	3876
3820	3881	3912	3835	3820	3732	3865	3927	4125	4147	4149	4216	4201	4154	4113	4106	4267	4186	4276	4152	4256	4028	3961	4116	3982	4046	4148	4102	4087	4134	4155	4223	4228	4126	4100	4101	4004	4068	4024	3851	3923	3687	3818	3628	3763	3646	3719	3796	3686	3788
3833	3757	3875	3919	3768	3726	4006	3979	3936	4141	4254	4348	4288	4165	4228	4056	4050	4112	4197	4106	4247	4096	3968	3943	3932	3973	3909	3928	3991	3972	4124	4039	4068	4259	4154	4140	4180	4145	4090	4167	4079	3896	3855	3731	3693	3691	3774	3694	3806	3693
3725	3864	3823	3976	3914	3823	3840	3869	3946	4031	4159	4212	4259	4222	4160	4198	3996	4055	4180	4197	4072	4236	4158	4141	4081	4002	3988	4014	3826	4061	4066	3963	4053	4006	4077	4370	4149	4221	4073	4097	4143	4078	3978	3924	3841	3871	3883	3809	3896	3724
3935	3759	3715	3786	4075	3917	3829	3750	3890	4034	4108	4342	4326	4290	4321	4265	4148	4041	4043	4100	3955	4157	4020	4117	4170	4000	3982	4030	4002	3913	3886	3992	4052	4061	3965	4103	4109	4197	4123	4183	4146	4075	3935	3932	3948	3837	3917	3852	3822	4001
3812	3677	3709	3909	3877	3885	3927	3861	3854	3984	4080	4333	4335	4400	4319	4234	4087	4110	3981	3922	4067	3999	4212	3989	3994	3996	4096	4016	3918	3813	3950	3850	3870	3838	4007	4012	3868	3991	4142	4185	4132	4000	4071	4133	4098	4019	4143	4021	4007	4059
3759	3848	3656	3900	3967	3840	3969	3956	3991	3880	4076	4057	4359	4262	4304	4323	4113	4007	4012	3778	3928	3969	3934	3971	4011	4139	4111	4080	3964	3977	3881	3924	3775	3914	3920	3802	3978	3943	3919	3972	3979	4097	3986	4050	3999	4060	4133	4048	4120	4064
3934	3804	3919	3739	4007	3952	3963	3968	4038	3942	3861	4113	4105	4136	4117	4207	4131	4139	4024	3927	3906	3753	3886	3888	3913	4017	3965	4082	4026	4194	3994	4043	3976	3837	3940	3927	3980	3792	3916	3824	3928	3963	3982	3896	4078	4008	3949	3923	4010	4003
4052	3959	3894	3797	3827	3769	3940	3906	4009	3920	3940	3995	4024	4053	4123	4134	4231	4044	4020	3889	3964	3861	3781	3941	3789	3854	3947	4009	4090	4082	4089	4048	4033	3955	3887	3931	4016	3842	3852	3817	3924	3817	3881	3905	3831	3833	3812	3766	3911	3895
3961	3991	3945	3868	3848	3787	3912	3917	3858	3994	4227	4148	4008	3985	3921	3976	4045	4213	4012	3924	3930	3859	3867	3625	3784	3767	3876	3908	3973	3960	4018	3919	4124	4031	4148	4040	3957	3950	3956	3940	3860	3804	3850	3822	3686	3757	3642	3683	3740	3824
3966	3978	4089	4045	3975	3824	3909	3922	3802	4061	4150	4074	4076	4026	3936	3913	3971	3864	4131	3928	4003	3899	3865	3765	3819	3921	3983	3824	3848	3994	3948	4051	4043	4138	4061	4056	4095	4095	4061	3934	3968	3848	3773	3888	3793	3773	3816	3770	3772	3811
3914	4047	3972	4086	4052	4059	3848	3812	3774	3854	4100	4164	4050	4041	3933	3917	3878	4011	3941	3958	3797	3903	3884	3861	3845	3828	3854	3937	3939	3953	3883	4012	4040	3958	4158	4114	4147	4125	4033	4024	3973	4031	4007	3977	3743	3922	3787	3877	3776	3836
4120	3990	3953	4171	4097	3938	4031	3964	3892	3999	4061	4148	4096	4031	3996	4081	3837	3831	3858	3833	3744	3896	3988	3898	4018	3923	4030	4026	3895	3853	3867	3946	3898	3981	4138	3934	4145	4006	4066	4128	3900	3980	3979	3905	3982	3913	4014	3913	3952	4013
3935	3908	3879	4140	4114	4129	4061	3839	3944	4040	4063	4043	4086	4053	4101	4060	3982	3931	3966	3865	3886	3788	3978	3931	4013	3993	3897	4130	4027	3882	4109	3953	3981	4031	3934	3864	3955	3926	4013	3977	3853	4028	3940	3870	3883	4092	3989	4063	3935	4020
4206	4012	3957	4056	4030	4027	4049	3989	4057	4040	4100	4055	4030	4119	4095	4162	4189	4160	3876	3920	3848	3733	3881	3864	4018	3898	4008	4036	4115	4011	3992	3999	3952	3944	4033	3978	3849	3943	3764	3759	3908	3894	3884	3866	3879	3911	4004	4005	4051	3997
4054	4042	4115	4153	4054	4149	4137	4067	4068	4015	3994	3995	4053	4060	4104	4126	4098	4122	4128	3981	3784	3921	3785	3875	3896	3955	4011	4068	4153	4202	4249	4336	4161	4118	4061	4030	3867	3894	3774	3760	3830	3958	3906	3922	3961	3908	3898	3934	3974	4007
4237	4290	4184	4021	4134	4141	4154	4188	3969	4113	4097	4133	4013	4088	4074	4059	4127	4085	4085	4041	3942	3926	3696	3790	3841	3968	3912	4104	4026	4030	4186	4181	4260	4122	4021	4185	4002	3913	4010	3876	3784	3990	4019	3940	3850	3869	3981	3826	3820	3898
4159	4077	4170	4114	4108	4108	4140	4159	4155	4171	4174	4152	4164	4167	4080	4089	3981	4170	4160	4038	4113	4048	3889	4068	4078	3900	3888	4062	4053	4049	3971	4108	4118	4237	4149	4056	4135	4124	4069	4063	4032	4050	4012	4079	3868	3942	3974	3972	4039	4051
4154	4092	4200	4258	4209	4212	4029	4190	4064	4046	4161	4201	4237	4138	4123	4026	4085	3990	3994	4162	4080	3987	4020	4037	4115	4142	3993	4082	4022	4133	4008	4122	4144	4023	4047	4077	4185	4121	4158	3971	4184	4068	4072	4121	4091	4227	4150	4137	4092	4040
4162	4155	4105	4057	4110	4145	4068	4063	4137	4055	4238	4187	4045	4101	4101	4117	4121	4069	3906	4000	3957	4077	4012	4064	4183	4152	4249	4137	4157	4038	3938	4024	3990	4005	3989	3995	3938	3967	4004	4173	4234	4182	4176	4232	4266	4197	4197	4245	4101	4207
4127	3993	3956	4185	4161	4100	3981	3998	4026	4073	4040	4016	3938	4086	4134	4179	4084	4063	4118	4008	4019	3906	3951	4053	4100	4267	4306	4095	4163	4162	4181	3932	4060	4022	3874	3913	3935	3996	4025	4027	4042	4007	4012	4070	4215	4280	4346	4204	4157	4104
4114	3930	3979	3996	3916	3985	4111	4126	4308	4079	4114	4053	4098	4096	4083	4141	4225	4076	4113	4100	4009	3898	3863	4108	4153	4189	4253	4127	4316	4305	4269	4178	4106	4064	4045	4078	3933	4001	4091	3903	3971	4057	4100	4145	4008	4176	4161	4068	4085	4109
4067	3890	3982	4040	3908	3975	4029	4086	4205	4073	4077	3908	4007	4062	4060	4020	4118	4067	4012	4110	4045	3963	4074	3931	3970	4054	4260	4155	4250	4261	4329	4331	4320	4212	4170	4114	4090	4158	4086	4014	4064	4021	4079	4086	4027	4064	4016	3944	4042	3894
4258	4023	3953	3873	3929	3879	3963	4160	4192	4150	4082	4069	3971	3904	4069	3998	4120	4106	4037	4046	4110	4177	4191	4156	3938	3999	4003	4053	4180	4269	4156	4207	4273	4216	4188	4138	4239	4070	4278	4298	4191	4177	4047	4218	4005	3990	3967	3935	3707	3846
4012	3922	3903	3989	3950	3954	3982	3843	3983	4086	4178	3996	4000	4017	4046	3969	3940	4164	4065	4114	4168	4313	4107	4205	4146	4053	3979	4106	4091	4272	4112	4061	4196	4148	4119	4271	4156	4106	4260	4161	4385	4249	4197	4139	4230	4182	4050	3924	3995	3838
4131	3980	3967	4012	4030	3972	3973	3769	3907	3937	4049	4080	4078	3999	4059	4124	4033	3899	3968	3977	4093	4060	4235	4237	4074	4131	4119	4050	4083	4154	4107	4111	4001	4063	4005	4032	4090	4074	4142	4227	4296	4243	4206	4227	4178	4088	4019	3993	4051	3833
4011	3988	3919	3932	4114	3894	4015	4021	4015	4081	4010	3942	3926	4206	4123	4057	4132	4038	4061	3954	3961	4102	4152	4065	4214	4119	4134	4145	4331	4096	4130	4105	3929	3914	3963	4025	4232	3896	4049	4202	4209	4214	4115	4076	4049	4071	4008	4048	3898	3962
4125	3986	3826	3971	3953	4035	4187	4054	4009	4175	3977	3921	3887	3973	4138	4133	4034	4226	4052	4040	4087	3971	4085	4066	4010	4057	4130	4240	4121	4145	4159	4156	3872	3926	3986	4015	4030	4098	4108	4036	4005	4072	4020	3858	3914	3879	3944	3862	3914	3945
4018	3961	3880	3976	4084	4012	4142	4001	4015	4169	4013	4085	4001	4020	4047	4126	4104	4110	4090	4165	4088	4082	3949	4057	4054	4101	4014	4221	4105	4026	4035	3914	3975	4032	3929	3959	4158	4094	4120	3979	4004	3973	3930	3957	3986	3901	3843	3962	3909	3925
4078	3979	4030	4104	4081	4020	4052	3938	4054	4121	4145	4041	4068	4072	4293	4168	4174	4148	4128	4047	4084	4250	4127	4067	3941	3965	3950	4005	3969	4044	3960	3967	3929	3991	3931	3944	4097	4067	4060	4045	3983	4077	4153	4008	3979	4021	3977	3917	3986	4103
4125	4118	3986	4238	4117	4141	4072	4073	3965	4041	4211	4177	4102	4231	4147	4110	4084	4032	3993	4036	4108	4296	4081	4186	4109	3991	3903	3927	3839	4005	3931	3952	3958	4015	3993	4041	3971	4097	4101	4104	4149	4211	4293	4233	4139	4030	4062	4022	4091	4072
4183	4072	4076	4136	4151	4061	4229	3942	4192	4198	4196	4103	4254	4269	4265	4302	4318	4211	4033	4017	3959	3990	4156	4091	4050	3912	4043	3985	4053	4011	4003	3938	3849	3999	3917	4001	4051	3923	3956	4003	4136	4241	4151	4187	3917	4054	4113	4092	4066	4179
4162	4187	4005	4050	4134	3915	4113	4056	4031	4289	4337	4129	4111	4180	4296	4343	4414	4208	4214	4008	3964	3994	4078	4074	4017	4027	3951	4071	4021	4123	3928	4121	3896	4055	3991	4053	4097	4173	4069	4145	4037	4038	3992	4126	3945	4157	4092	4087	4166	4024
4245	4282	4137	4176	4002	4041	4069	4143	4227	4263	4125	4138	4229	4123	4301	4225	4180	4268	4130	4053	4059	4134	4004	3933	4051	4064	3987	3898	4094	4109	4171	4014	4067	4048	4182	4313	4260	4178	4067	4072	4003	4039	4030	4032	3928	3912	4166	3964	3942	3999
4072	3991	4084	4122	4202	4238	4056	4145	4129	4179	4342	4326	4201	4402	4164	4206	4296	4231	4146	4172	4161	4054	4098	3947	4142	4028	3989	3936	4062	4136	4139	4159	4060	4100	4121	4252	4214	4179	4326	4274	4171	4156	4087	4074	4016	4111	4077	4094	4087	4004
4076	3949	3944	4142	4069	4127	4082	4205	4229	4163	4188	4291	4379	4385	4258	4083	4252	4119	4033	4008	4100	4227	4152	4082	4051	4119	3948	3934	4072	4087	4081	4069	3987	4118	4094	4211	4220	4368	4317	4317	4235	4313	4135	4076	3933	4064	4145	4197	4094	4164
4147	4085	3964	4112	4124	4255	4265	4153	4198	4199	4130	4187	4308	4359	4391	4353	4018	4099	3884	3983	4082	4038	4141	4035	4156	4293	4044	4179	4196	4104	4100	4194	4130	3989	4188	4108	4078	4129	4228	4195	4164	4215	4077	4089	4012	4033	4264	4092	4143	4304
4053	4112	3974	4108	4138	4202	4365	4245	4078	4189	4179	4067	4191	4284	4345	4369	4256	4143	4143	4023	3902	4096	3997	4077	4156	4211	4247	4336	4268	4363	4299	4158	4158	4043	4056	4153	4081	4209	4264	4024	4166	4104	4023	3928	4022	4029	4194	3997	4088	4244
4242	4111	4099	4074	4084	4202	4126	4179	4107	4311	4170	4114	4144	4232	4137	4114	4223	4237	4100	4123	4137	4060	4028	4242	3968	4241	4222	4103	4236	4203	4268	4283	4157	4200	4042	4232	4081	4046	4070	4076	3984	3962	4019	3950	3853	4052	4060	3998	4099	3969
4292	4110	4141	4292	4228	4026	4191	4157	4263	4234	4253	4163	4227	4169	4044	4013	4116	4171	4108	3938	4131	4030	4166	4106	4161	4177	4142	4175	4226	4134	4196	4085	4066	4134	4042	4161	4200	4142	4159	4058	4175	4089	3984	3955	4245	4019	3989	3918	4107	3941
4095	4236	4087	4207	4377	4046	4070	4100	4026	4139	4258	4194	4125	4112	4048	4093	4057	4068	4068	4032	4051	4125	4094	4082	4129	4182	4066	4151	4021	4066	4121	3994	3954	4028	4004	4122	4052	4165	3979	4141	4097	4004	4110	4090	4072	4145	4183	4072	4182	4105
4193	4165	4061	4216	4230	4272	4247	4198	3987	4065	4132	4173	4232	4056	4044	4030	3941	4067	3993	3994	3979	3954	4027	4102	4270	4159	4175	4180	3990	4099	4015	3962	4073	3963	3873	4005	4023	3999	4048	3957	4013	4059	4067	4145	4036	4104	4190	4050	4116	4034
4092	3922	4040	4240	4241	4265	3995	4090	4090	4110	4185	4101	4136	4027	4102	4089	4059	4004	4137	4146	4054	3883	3859	4077	3988	4125	4190	4217	4039	4113	4122	4142	4087	4112	3965	4025	4010	3903	3899	3919	3948	4006	4025	4035	4114	4016	4065	4004	4088	4102
4300	4115	4075	4218	4162	4176	4223	4168	4148	4067	4010	4025	4069	4075	4109	4146	4011	4067	4135	4201	4070	4077	4085	4147	4039	4023	4138	3979	4067	3920	3963	4020	4074	4091	3957	4013	4143	4133	4006	4146	4183	4087	4140	4055	4081	4049	3900	4006	4037	3974
4223	4123	4093	4208	4320	4140	4136	4090	4163	4127	4051	3987	4223	4013	4125	4151	4051	4067	4165	4192	4233	4094	4042	4187	4246	4103	4131	3993	3899	3960	3928	3943	4028	3901	4050	4083	4172	4162	4151	4016	4173	4140	4105	4252	4052	4046	4035	4096	4087	4058
4263	4046	4070	4224	4187	4300	4051	4301	4170	4065	4090	4205	4260	4199	4263	4093	4152	4106	4178	4082	4187	4298	4182	4233	4113	4319	4171	4185	4080	4069	3828	3929	4080	4048	4046	4186	4091	4113	4158	3958	4112	4046	4173	4226	4135	4174	4207	4059	4144	4179
4255	4099	4073	4251	4229	4166	4235	4164	4125	4215	4145	4152	4103	4306	4264	4328	4350	4252	4085	4145	4195	4256	4377	4123	4213	4336	4223	4362	4150	4071	4193	4008	4042	4244	4045	4123	4066	4091	4106	3979	4116	4109	4172	4077	4027	4125	4020	4121	4086	4063
4338	4302	4204	4156	4198	4161	4194	4348	4220	4301	4227	4267	4295	4152	4199	4328	4226	4290	4285	4176	4172	4333	4368	4325	4282	4240	4180	4319	4211	4125	4037	4158	4171	4200	4223	4099	4133	4099	4090	4161	4043	4031	4034	4144	3967	4025	4139	4024	4108	4055
4357	4179	4104	4306	4199	4105	4121	4296	4283	4270	4292	4230	4194	4215	4166	4314	4256	4367	4250	4293	4427	4273	4364	4305	4338	4342	4186	4189	4158	4005	4074	4093	4323	4375	4442	4191	4151	4183	4050	4147	4065	4202	4125	4189	4097	4179	4095	4178	4095	4019
4207	4331	4269	4261	4223	4161	4016	4098	4148	4261	4201	4218	4309	4202	4317	4268	4223	4273	4334	4323	4423	4264	4326	4331	4265	4287	4183	4175	4187	4058	4172	4283	4240	4358	4307	4252	4194	4198	4183	4062	4071	4175	4236	4129	4044	4008	4149	4201	4129	4205
4245	4070	4200	4231	4366	4218	4222	4189	4233	4201	4273	4370	4327	4182	4234	4252	4255	4382	4292	4259	4180	4295	4336	4254	4255	4242	4084	4025	4055	4186	4185	4217	4195	4222	4282	4176	4188	3985	3986	4057	3987	4235	4045	4085	4010	4019	4078	4115	4165	4139
4185	4184	4233	4281	4307	4294	4139	4229	4190	4183	4201	4218	4369	4133	4075	4198	4290	4139	4268	4158	4195	4158	4141	4270	4187	4176	4196	3998	4176	4117	4134	4090	4308	4322	4265	4345	4268	4061	4046	4137	3962	4108	4083	4072	4125	4040	4086	4027	4087	3821
4260	4172	4234	4389	4273	4317	4416	4127	4104	4025	4112	4018	4231	4097	4117	4200	4158	4183	4255	4276	4232	4233	4305	4081	4049	4106	3970	4017	4157	4233	4220	4132	4221	4265	4195	4282	4137	4165	3975	3989	4159	4053	4031	4046	3955	4114	4047	3865	4016	4009
4273	4135	4165	4288	4230	4277	4267	4156	4190	4075	4106	4149	4239	4123	4191	4120	4024	4042	4082	4240	4203	4241	4193	4219	4122	4111	4080	4214	4150	4188	4156	4192	4233	4134	4222	4263	4159	4003	3993	3977	4078	4176	4123	4133	3997	4125	4114	4090	4092	4064
4485	4175	4131	4205	4349	4242	4183	4231	4084	3967	3961	4187	4184	4234	4265	4281	4169	4083	4145	4026	4282	4106	4239	4065	4095	4074	4198	4254	4109	4283	4314	4257	4225	4153	4209	4144	4020	4020	4055	4013	3996	4199	4100	4162	4106	4254	4182	4174	4097	4000
4379	4221	4332	4170	4361	4227	4270	4250	4184	4186	3983	4134	4131	4297	4241	4223	4222	4171	4147	4148	4169	4098	4186	4077	4056	4217	4255	4145	4317	4191	4072	4310	4160	4296	4284	4056	4155	4049	4098	4023	4037	4091	3995	4114	4135	4129	4066	4118	4179	4076
4379	4210	4095	4113	4163	4234	4282	4298	4164	4263	4162	4062	4169	4285	4222	4185	4158	4223	4287	4121	4212	4177	4265	4277	4227	4309	4309	4319	4406	4151	4350	4348	4376	4391	4381	4122	4033	4137	4044	4023	4092	4052	4152	4253	4253	4204	4156	4085	4039	4136
4317	4311	4011	4129	4228	4156	4066	4340	4330	4218	4195	4195	4095	4213	4189	4347	4336	4185	4069	4140	4227	4193	4492	4369	4353	4254	4041	4249	4265	4201	4325	4334	4197	4270	4186	4174	4220	4122	4121	4120	4183	4187	4237	4275	4053	4286	4223	4245	4169	4141
4416	4240	4118	4079	4199	4101	4176	4110	4317	4222	4359	4282	4233	4239	4252	4135	4317	4385	4217	4302	4305	4224	4368	4496	4354	4208	4156	4168	4296	4261	4313	4311	4250	4190	4122	4199	4154	4153	4128	3978	4282	4281	4251	4346	4192	4168	4238	4106	4120	4200
4255	4235	3976	4197	4144	3972	4012	4054	4320	4079	4359	4232	4023	4191	4279	4146	4314	4312	4236	4244	4326	4391	4432	4311	4327	4186	4081	4164	4444	4355	4382	4239	4196	4223	4247	4171	4124	4177	4228	4141	4205	4272	4203	4196	4249	4220	4045	4170	4156	4197
4301	4114	4114	4104	4060	4024	3941	4263	4145	4289	4127	4176	4108	4107	4198	4229	4272	4311	4267	4263	4278	4306	4229	4374	4324	4168	4107	4284	4335	4284	4208	4166	4100	4190	4170	4229	4161	4259	4160	4219	4207	4274	4262	4297	4117	4150	4137	4058	4110	4150
4219	4113	4029	4123	4155	4000	3972	4004	4057	4053	4203	4209	4344	4061	4124	4208	4416	4243	4284	4269	4320	4384	4270	4225	4210	4215	4132	4178	4216	4222	4185	4180	4274	4170	4177	4163	4171	4056	4201	4300	4306	4247	4166	4290	4013	4041	4119	4133	4092	4254
4137	4056	4019	4239	4107	4061	4029	3988	4141	4182	4208	4291	4220	4082	4291	4148	4319	4313	4280	4301	4281	4203	4209	4243	4238	4266	4236	4107	4262	4194	4163	4217	4200	4126	4183	4194	4091	4213	4225	4242	4267	4344	4184	4196	4066	4071	4052	4066	4039	4101
3930	4005	4009	4124	4335	4080	4078	4084	4162	4150	4306	4376	4297	4271	4293	4110	4324	4178	4321	4383	4178	4143	4175	4187	4165	4090	4094	4203	4100	4190	4183	4084	4232	4183	4160	4136	4175	4100	4176	4306	4364	4221	4220	4049	4076	4266	3985	3941	4070	4041
4136	4137	4122	4277	4227	4240	4116	4183	4106	4168	4381	4481	4212	4309	4104	4261	4138	4134	4269	4365	4249	4104	4128	4175	4225	4135	4167	4207	4221	4183	4264	4133	4064	4237	4187	4363	4204	4160	4235	4152	4245	4222	4192	4133	4017	4081	4105	4214	4105	4064
4147	4156	4075	4226	4360	4386	4392	4124	4170	4260	4254	4275	4245	4328	4212	4016	4048	4145	4248	4204	4237	4125	4031	4120	4214	4054	4251	4061	4080	4046	4191	4092	4155	4057	4200	4173	4141	4175	4181	4131	4217	4168	4039	4032	4194	4183	4136	4143	4222	4228
4073	4052	4035	4187	4229	4260	4143	4133	4341	4209	4337	4189	4386	4224	4216	4222	4041	3937	4233	4208	4349	4104	4188	4228	4227	4180	4082	4115	4114	4060	4324	4102	4218	4084	4169	4205	4160	4101	4190	4192	4110	4038	4258	4095	4180	4297	4244	4254	4269	4166
4067	4107	4028	4212	4302	4329	4302	4287	4139	4154	4182	4339	4249	4251	4371	4120	4096	4169	4183	4309	4138	4015	4048	4168	4224	4211	4273	4237	4273	4119	4114	4254	4209	4295	4184	4187	4267	4162	4083	4078	4111	4084	4230	4231	4130	4201	4215	4361	4174	4306
4146	4131	4016	4114	4146	4341	4236	4182	4139	4179	4062	4276	4197	4229	4239	4123	4137	4175	4254	4173	4193	4119	4118	4254	4191	4243	4334	4169	4145	4089	4209	4175	4301	4185	4172	4365	4133	4140	4188	4247	4171	4154	4180	4208	4311	4272	4296	4275	4205	4171
4140	4033	4018	4021	4237	4168	4130	4179	4141	3971	4067	4093	4162	4188	4121	4135	4151	4097	4137	4143	4201	4192	4174	4217	4287	4345	4357	4249	4118	4211	4245	4262	4268	4209	4133	4207	4254	4133	4230	4050	4242	4235	4147	4145	4107	4213	4301	4051	4123	4175
4046	3997	4059	4123	4174	3990	4113	4097	3981	3967	3979	4133	4125	4277	4313	4157	4117	4174	4095	4144	4173	4326	4244	4409	4197	4390	4301	4262	4195	4154	4272	4187	4174	4114	4201	4216	4235	4215	4109	4046	4072	4106	4143	4175	4176	4171	4110	4137	4212	4083
4123	4041	4053	4201	4081	4018	4256	4148	4039	4162	3895	4078	4159	4137	4216	4213	4129	3989	4036	4154	4259	4376	4261	4370	4244	4202	4296	4163	4158	4148	4183	4168	4217	4185	4172	4100	4211	4201	4272	4089	4197	4218	4180	4115	4191	4161	4072	4041	4060	4204
4166	4066	4032	4117	4157	4255	4283	4164	4316	4066	4070	4013	3993	4115	4251	4330	4050	4089	4201	4208	4248	4297	4333	4108	4080	4188	4204	4151	4052	4108	4236	4213	4225	4292	4207	4245	4167	4101	4036	4186	4164	4060	4317	4206	4203	4148	4112	4038	4092	4113
4370	4097	4209	4149	4131	4201	4172	4233	4172	4036	4031	4144	4138	4265	4329	4198	4236	4224	4252	4140	4155	4197	4182	4250	4250	4141	4151	4190	4139	4145	4160	4139	4213	4261	4303	4269	4155	4294	4130	4053	4314	4208	4196	4251	4162	4237	4235	4217	4143	4198
4365	4136	4168	4227	4134	4244	4232	4253	4225	4256	4109	4123	4074	4246	4346	4420	4253	4226	4075	4054	4224	4302	4148	4171	4082	4123	4063	4090	4153	4233	4077	4280	4219	4155	4217	4185	4293	4262	4240	4323	4281	4144	4192	4136	4206	4226	4206	4255	4265	4219
4387	4222	4021	4164	4246	4259	4205	4124	4243	4152	4179	4138	4088	4222	4288	4348	4307	4202	4228	4122	4228	4297	4323	4154	4027	4089	4038	4180	4166	4166	4080	4360	4211	4296	4336	4245	4172	4133	4229	4169	4232	4329	4335	4192	4216	4291	4230	4197	4172	4213
4350	4095	4107	4149	4141	4212	4197	4135	4395	4122	4128	4222	4173	4205	4347	4360	4152	4099	4053	4144	4149	4289	4135	3996	4116	4136	4364	4268	4293	4241	4266	4290	4342	4376	4193	4327	4162	4212	4244	4192	4282	4430	4320	4213	4179	4252	4347	4374	4156	4334
4360	4156	4235	4216	4131	4135	4221	4262	4304	4203	4250	4165	4119	4205	4403	4265	4114	4114	4115	4147	4170	4233	4225	4254	4137	4300	4219	4214	4243	4330	4336	4387	4336	4279	4390	4348	4294	4265	4300	4117	4161	4404	4378	4393	4157	4232	4294	4372	4340	4116
4419	4237	4123	4135	4043	4085	4141	4271	4263	4178	4150	4157	4105	4181	4285	4280	4268	4153	4061	4027	4181	4171	4306	4222	4067	4294	4142	4215	4305	4282	4156	4223	4340	4396	4216	4109	4287	4235	4372	4125	4164	4238	4223	4277	4255	4287	4192	4375	4304	4254
4328	4232	4175	4264	4257	4112	4153	4236	4197	4205	4098	4122	4270	3992	4204	4303	4128	4154	4069	4198	4129	3972	4323	4085	4207	4088	4195	4250	4305	4136	4296	4245	4248	4131	4114	3972	4138	4297	4369	4233	4263	4181	4304	4227	4211	4243	4251	4226	4271	4282
4524	4192	4270	4173	4146	4136	4150	4115	4073	4186	4103	4221	4022	4032	4218	4296	4173	4110	4227	4000	4188	4109	4218	4062	4131	4197	4207	4212	4271	4202	4118	4181	4208	4248	4255	4150	4163	4240	4151	4309	4323	4403	4127	4205	4127	4217	4410	4225	4205	4313
4336	4197	4273	4117	4118	4172	4093	4283	4274	4078	4278	4214	4170	4154	4382	4160	4285	4147	4136	4120	4171	4231	4065	4078	4139	4107	4121	4072	4169	4178	4202	4271	4163	4315	4277	4196	4254	4264	4290	4209	4161	4368	4301	4240	4142	4254	4211	4337	4222	4138
4384	4199	4091	4106	4104	4200	4036	4216	4327	4325	4407	4211	4149	4284	4409	4328	4169	4206	4244	4056	4148	4231	4162	4252	4129	4214	4185	4192	4218	4215	4194	4329	4306	4289	4246	4333	4319	4079	4248	4208	4148	4289	4112	4277	4145	4043	4275	4315	4163	4194
4349	4245	4271	4047	4179	4243	4206	4361	4246	4278	4325	4175	4232	4303	4243	4289	4267	4250	4174	4088	4100	4210	4223	4245	4081	4147	4145	4224	4341	4202	4125	4264	4190	4116	4180	4115	4212	4255	4343	4184	4231	4181	4144	4195	4200	4173	4293	4427	4259	4276
4378	4420	4137	4294	4344	4282	4185	4407	4315	4247	4225	4132	4266	4219	4259	4298	4266	4395	4058	4036	4147	4123	4265	4225	4101	4117	4077	4224	4091	4116	4160	4201	4198	4146	4274	4150	4331	4353	4426	4254	3925	4045	4112	4317	4271	4188	4292	4281	4442	4297
4325	4207	4168	4150	4201	4102	4336	4396	4406	4304	4229	4232	4198	4248	4356	4351	4506	4242	4352	4123	4140	4238	4395	4317	4202	4126	4018	4286	4195	4129	4128	4178	4159	4114	4115	4208	4413	4372	4212	4292	4069	4046	4202	4245	4320	4181	4124	4188	4287	4157
4374	4336	4068	4201	4204	4165	4384	4389	4301	4360	4161	4152	4258	4266	4239	4338	4291	4201	4257	4143	4217	4519	4341	4227	4109	4155	4124	4230	4235	4108	4238	4128	4156	4093	4067	4099	4061	4218	4253	4223	3972	4006	4127	4093	4217	4201	4162	4142	4270	4211
4362	4372	4245	4042	4292	4292	4288	4260	4276	4298	4168	4115	4184	4228	4280	4330	4439	4266	4241	4162	4203	4402	4350	4258	4126	4038	4109	4132	4151	4273	4135	4133	4308	4212	4157	3998	4144	4050	4276	4100	4203	4203	4116	4162	4298	4288	4268	4199	4218	4117
4432	4391	4195	4301	4191	4308	4261	4296	4424	4188	4103	4220	4166	4060	4298	4239	4318	4253	4112	4249	4238	4385	4379	4186	4046	4189	4154	4221	4158	4185	4238	4141	4324	4199	4074	3965	3945	4061	4155	4332	4178	4132	4166	4272	4374	4210	4293	4210	4143	4143
4409	4387	4150	4264	4146	4263	4299	4190	4233	4320	4207	4210	4179	4121	4280	4253	4340	4207	4203	4238	4304	4261	4197	4152	4111	4090	4178	4169	4335	4365	4262	4230	4401	4119	4215	4064	4078	4191	4247	4182	4091	4289	4214	4161	4195	4241	4172	4129	4212	4193
4382	4266	4218	4148	4113	4094	4268	4343	4294	4224	4120	4224	4198	4121	4159	4347	4390	4181	4132	4289	4250	4362	4256	4165	4172	4149	4124	4304	4269	4146	4210	4220	4207	4257	4157	4057	4022	4072	4250	4227	4277	4370	4189	4177	4287	4213	4191	4249	4230	4251
4256	4214	4211	4303	4293	4092	4276	4229	4334	4279	4220	4216	4133	4175	4259	4398	4296	4202	4269	4332	4355	4373	4393	4256	4106	4237	4173	4130	4266	4105	4259	4319	4365	4248	4115	4086	4130	4194	4170	4328	4361	4368	4237	4248	4271	4271	4348	4198	4124	4236
4356	4122	4049	4152	4085	4312	4270	4329	4395	4282	4280	4195	4305	4158	4386	4465	4268	4221	4295	4281	4296	4384	4188	4261	4036	4244	4339	4259	4055	4155	4239	4330	4283	4199	4252	4133	4273	4204	4345	4276	4269	4181	4219	4108	4191	4294	4303	4129	4209	4381
4305	4289	4091	4239	4123	4104	4391	4310	4420	4380	4212	4261	4331	4205	4239	4356	4280	4176	4188	4317	4291	4314	4337	4084	4129	4163	4239	4110	4158	4164	4133	4354	4170	4279	4237	4094	4112	4130	4267	4274	4293	4246	4301	4085	4250	4091	4218	4177	4218	4371
4356	4244	4017	4167	4181	4344	4503	4460	4444	4336	4093	4191	4117	4367	4314	4226	4350	4235	4222	4357	4273	4169	4239	4066	4127	4131	4240	4283	4228	4123	4048	4269	4322	4368	4199	4100	4110	4217	4184	4198	4251	4176	4106	4064	4150	4249	4145	4151	4172	4358
4162	4246	3995	4129	4343	4295	4383	4188	4370	4452	4049	4197	4339	4284	4294	4265	4168	4156	4080	4161	4130	4186	4136	4126	4056	4006	4182	4207	4170	4028	4051	4147	4048	4282	4094	4148	4178	4207	4113	4339	4193	4169	4221	4126	4242	4317	4056	4147	4286	4430
4384	4102	4024	4182	4443	4397	4535	4451	4296	4396	4239	4118	4409	4293	4344	4269	4305	4198	4249	4178	4176	4139	4226	4047	3995	4195	4159	4305	4049	4133	4116	4104	4123	4137	4068	4141	4102	4086	4331	4166	4271	4179	4079	4146	4054	4181	4123	4165	4251	4323
4209	4024	4172	4357	4454	4384	4360	4425	4280	4261	4219	4229	4448	4346	4433	4251	4191	4184	4418	4356	4220	4366	4229	4118	4175	4234	4203	4325	4151	4139	4131	4164	4097	4041	4177	4119	4200	4206	4082	4293	4176	4069	4228	4197	4298	4249	4220	4213	4353	4210
4149	4191	4102	4175	4313	4338	4417	4374	4256	4170	4258	4143	4333	4453	4265	4289	4152	4162	4290	4299	4430	4272	4276	4105	4292	4399	4278	4237	4270	4154	4073	4013	4150	4227	4236	4374	4257	4179	4289	4197	4147	4269	4221	4230	4352	4311	4145	4307	4200	4189
4160	4120	4182	4209	4295	4430	4402	4398	4213	4145	4258	4273	4397	4341	4461	4279	4349	4225	4463	4397	4332	4284	4324	4268	4294	4461	4296	4414	4305	4215	4191	4139	4259	4183	4362	4322	4158	4178	4229	4206	4200	4134	4237	4227	4207	4169	4282	4389	4225	4203
4160	4030	4175	4277	4256	4359	4317	4233	4318	4140	4253	4360	4323	4276	4165	4283	4283	4300	4437	4649	4294	4255	4317	4378	4400	4359	4176	4247	4252	4079	4055	4288	4277	4351	4208	4206	4239	4171	4154	4157	4195	4224	4178	4026	4245	4114	4264	4265	4248	4236
4212	4151	4271	4437	4291	4293	4189	4252	4294	4184	4309	4247	4231	4283	4333	4349	4361	4358	4235	4369	4320	4177	4195	4244	4294	4468	4411	4157	4275	4178	4355	4206	4378	4441	4187	4295	4134	4189	4242	4096	4152	4156	4088	4049	4127	4249	4248	4152	4163	4372
4230	4264	4362	4458	4392	4404	4213	4145	4276	4125	4259	4396	4394	4370	4344	4233	4309	4187	4345	4380	4405	4273	4201	4212	4240	4154	4276	4189	4270	4109	4118	4265	4377	4207	4169	4328	4233	4150	4107	4145	4230	4195	4057	4248	4154	4307	4373	4161	4268	4458
4279	4226	4363	4504	4324	4184	4223	4088	4248	4138	4323	4267	4404	4227	4305	4408	4329	4148	4166	4214	4177	4404	4261	4339	4315	4359	4317	4093	4174	4181	4200	4183	4313	4135	4197	4131	4187	4189	4099	4281	4303	4245	4378	4344	4411	4470	4316	4374	4251	4394
4331	4364	4370	4479	4264	4271	4293	4106	4202	4174	4484	4401	4341	4367	4235	4253	4169	4240	4296	4316	4189	4237	4265	4323	4292	4418	4310	4278	4161	4131	3987	4239	4076	4210	4243	4262	4337	4244	4270	4236	4260	4279	4407	4372	4402	4485	4327	4292	4396	4336
4371	4264	4339	4309	4519	4281	4314	4223	4182	4304	4305	4421	4491	4364	4326	4143	4199	4385	4356	4360	4272	4195	4140	4376	4473	4220	4283	4272	4249	4236	4228	4223	4141	4223	4386	4298	4276	4160	4192	4455	4409	4374	4341	4293	4129	4318	4473	4419	4417	4292
4291	4233	4406	4237	4203	4183	4101	4346	4257	4295	4381	4352	4451	4419	4304	4304	4253	4342	4299	4360	4154	4252	4398	4225	4228	4337	4258	4300	4211	4484	4223	4257	4222	4310	4248	4282	4122	4288	4249	4384	4357	4300	4306	4133	3964	4039	4325	4319	4250	4212
4285	4347	4296	4293	4195	4282	4309	4261	4359	4374	4516	4424	4532	4341	4064	4227	4231	4148	4263	4314	4253	4278	4454	4360	4290	4257	4104	4258	4303	4267	4378	4292	4172	4314	4302	4265	4178	4209	4344	4365	4591	4205	4143	4097	4065	4014	4074	4177	4271	4319
4291	4227	4275	4108	4272	4128	4214	4148	4286	4342	4363	4231	4285	4372	4285	4196	4379	4334	4304	4192	4322	4265	4412	4404	4332	4347	4354	4187	4089	4216	4188	4266	4232	4244	4277	4331	4333	4277	4406	4515	4327	4179	3888	4044	4010	3851	3848	4185	4252	4354
4466	4321	4239	4300	4301	4230	4276	4328	4303	4536	4317	4213	4437	4351	4474	4397	4366	4388	4280	4349	4466	4364	4341	4332	4205	4331	4437	4246	4281	4302	4220	4185	4364	4370	4331	4464	4212	4138	4485	4561	4283	4005	3946	3909	4046	3642	3811	4103	4462	4302
4526	4127	4376	4194	4117	4213	4181	4331	4425	4337	4379	4299	4122	4164	4256	4398	4405	4204	4140	4320	4308	4474	4331	4237	4202	4168	4200	4196	4158	4228	4311	4234	4394	4415	4162	4283	4210	4207	4302	4644	4587	4239	4084	3978	3885	3761	3919	4335	4375	4462
4287	4366	4249	4345	4262	4152	4357	4400	4289	4394	4235	4193	4135	4290	4197	4429	4190	4169	4181	4266	4267	4232	4464	4279	4197	4208	4156	4173	4133	4268	4220	4201	4229	4184	4322	4177	4176	4240	4306	4496	4627	4247	4175	4024	4069	3989	4028	4295	4379	4487
4376	4195	4181	4165	4150	4196	4369	4397	4160	4241	4080	4147	4150	4369	4388	4279	4316	4295	4258	4271	4353	4282	4406	4383	4329	4366	4358	4287	4234	4221	4317	4221	4174	4301	4263	4361	4178	4378	4249	4506	4500	4241	4120	4185	4078	4021	4028	4373	4292	4367
4347	4180	4232	4237	4165	4258	4303	4281	4059	4177	4110	4341	4178	4294	4426	4209	4329	4197	4362	4467	4438	4275	4332	4334	4398	4424	4375	4488	4537	4341	4359	4392	4273	4296	4222	4351	4204	4306	4213	4445	4522	4367	4112	4040	4051	4061	4033	4142	4330	4414
4202	4146	4169	4226	4266	4292	4367	4188	4206	4096	4160	4293	4439	4324	4412	4377	4184	4329	4321	4370	4435	4523	4329	4188	4162	4327	4368	4524	4297	4172	4163	4279	4258	4282	4151	4258	4188	4370	4456	4433	4468	4345	3996	4006	3892	3974	3932	4198	4333	4317
4217	4191	4291	4295	4239	4321	4367	4232	4178	4231	4350	4428	4451	4250	4337	4244	4178	4315	4379	4362	4310	4278	4224	4268	4434	4297	4359	4354	4309	4351	4313	4301	4247	4220	4238	4283	4319	4242	4413	4612	4645	4344	4238	4093	4226	3983	4042	4218	4291	4388
4163	4254	4197	4387	4319	4297	4311	4239	4279	4347	4309	4455	4383	4314	4287	4379	4394	4236	4367	4343	4339	4240	4259	4205	4235	4303	4266	4125	4296	4270	4274	4308	4286	4378	4251	4282	4277	4198	4346	4681	4552	4245	4218	4014	4138	4090	4179	4252	4337	4443
4356	4263	4496	4313	4248	4219	4438	4233	4373	4466	4437	4514	4248	4251	4324	4128	4313	4211	4145	4364	4218	4216	4225	4426	4355	4350	4237	4068	4201	4271	4384	4270	4311	4293	4280	4316	4216	4277	4436	4726	4578	4155	4066	3984	4053	4035	4187	4425	4395	4490
4386	4337	4513	4353	4216	4162	4249	4272	4325	4367	4428	4336	4202	4136	4152	4305	4325	4392	4413	4252	4234	4178	4346	4325	4319	4313	4300	4383	4377	4534	4370	4269	4365	4281	4427	4443	4203	4332	4327	4595	4630	4275	4129	4034	4106	3858	4070	4320	4458	4559
4436	4328	4329	4169	4093	4218	4271	4321	4469	4456	4246	4437	4366	4185	4131	4268	4374	4427	4506	4222	4239	4238	4461	4435	4303	4353	4360	4255	4231	4446	4446	4204	4311	4380	4282	4326	4211	4352	4500	4776	4638	4317	4113	4022	3953	3996	3949	4295	4272	4443
4354	4287	4420	4180	4055	4171	4308	4330	4419	4473	4341	4370	4256	4330	4256	4301	4351	4301	4345	4238	4293	4373	4367	4509	4469	4273	4307	4280	4320	4280	4254	4360	4317	4241	4376	4341	4354	4288	4545	4620	4472	4195	4176	4240	4181	4011	4058	4377	4363	4429
4370	4340	4176	4306	4038	4313	4299	4304	4405	4428	4142	4156	4104	4188	4400	4366	4392	4234	4255	4142	4191	4353	4452	4231	4106	4211	4229	4317	4200	4297	4218	4283	4275	4298	4369	4184	4208	4347	4278	4603	4588	4214	4166	4131	4120	4118	4041	4324	4260	4500
4333	4246	4126	4260	4292	4386	4445	4411	4455	4354	4226	4206	4215	4247	4282	4164	4337	4370	4283	4283	4309	4371	4250	4310	4190	4373	4361	4311	4154	4312	4370	4244	4328	4280	4225	4359	4246	4166	4392	4487	4345	4282	4086	4181	4141	4000	4172	4266	4217	4302
4330	4241	4273	4321	4321	4469	4416	4219	4436	4236	4243	4311	4398	4332	4512	4460	4319	4309	4192	4312	4401	4315	4247	4172	4414	4326	4208	4317	4326	4245	4240	4443	4318	4239	4391	4269	4303	4284	4434	4549	4635	4387	4019	4106	4057	3998	4225	4329	4344	4452
4349	4292	4290	4225	4328	4461	4120	4159	4190	4069	4135	4143	4145	4405	4374	4371	4418	4304	4386	4314	4142	4336	4323	4319	4299	4477	4498	4359	4365	4348	4286	4262	4422	4263	4496	4423	4304	4324	4487	4782	4664	4406	3865	4148	4126	3903	4092	4393	4458	4585
4266	4194	4092	4267	4193	4351	4372	4127	4266	4244	4424	4605	4470	4276	4327	4110	4225	4294	4370	4304	4179	4224	4236	4349	4308	4297	4409	4392	4121	4386	4423	4344	4151	4239	4349	4466	4401	4304	4576	4524	4652	4355	3948	4065	4158	4061	4190	4281	4690	4848
4207	4051	4216	4436	4378	4342	4313	4533	4330	4555	4480	4513	4428	4411	4369	4199	4219	4320	4309	4408	4269	4153	3976	4285	4512	4413	4191	4289	4316	4151	4285	4390	4254	4286	4468	4441	4276	4295	4640	4669	4552	4222	4197	4104	4211	4243	4320	4385	4658	5001
4324	4251	4480	4468	4435	4262	4328	4212	4285	4314	4381	4238	4281	4371	4247	4414	4184	4090	4227	4331	4148	4331	4148	4265	4337	4404	4222	4067	4083	4455	4297	4165	4242	4363	4353	4157	4313	4283	4419	4532	4507	4321	4169	4243	4309	4267	4369	4524	4718	4869
4496	4291	4340	4285	4179	4189	4192	4066	4319	4328	4120	4090	4007	4103	4130	4331	4343	4471	4343	4146	4107	4191	4282	4258	4260	4289	4290	4124	4240	4385	4323	4313	4229	4357	4347	4292	4062	4351	4370	4624	4481	4378	4190	4140	3999	4033	4116	4383	4216	4327
4280	4318	4189	4325	4232	4289	4351	4345	4417	4334	4342	4264	4200	4128	4135	4207	4262	4348	4340	4358	4346	4185	4472	4404	4431	4262	4286	4373	4332	4355	4335	4189	4225	4484	4351	4281	4230	4316	4459	4468	4341	4081	4087	4025	3867	3758	3865	4279	4036	3916
4224	4334	4391	4436	4359	4358	4438	4461	4412	4539	4355	4407	4443	4288	4391	4282	4265	4257	4367	4436	4435	4458	4197	4322	4521	4427	4173	4319	4420	4358	4270	4297	4261	4637	4445	4356	4337	4396	4397	4279	4201	4053	4131	4172	3902	3859	3914	4093	3912	3697
4290	4274	4357	4444	4334	4253	4294	4222	4289	4327	4359	4317	4399	4656	4545	4472	4435	4381	4150	4376	4463	4408	4364	4065	4227	4428	4362	4206	4224	4385	4335	4228	4389	4495	4442	4285	4319	4350	4425	4529	4272	4134	4333	4260	4028	3966	4134	4238	4112	3747
4416	4190	4229	4295	4117	4175	4160	4120	4186	4275	4105	4291	4226	4427	4433	4499	4679	4449	4320	4241	4300	4462	4455	4259	4250	4313	4379	4259	4272	4320	4187	4171	4438	4309	4278	4209	4347	4350	4299	4555	4313	4320	4424	4324	4124	4022	4136	4198	4212	4036
4307	4184	4145	4210	4199	4347	4216	4163	4280	4276	4260	4273	4272	4169	4156	4247	4512	4506	4374	4374	4248	4073	4320	4377	4134	4155	4235	4464	4216	4245	4350	4380	4372	4312	4261	4357	4148	4257	4308	4448	4512	4451	4327	4480	4296	4208	4341	4463	4420	4467
4306	4190	4173	4390	4472	4538	4387	4330	4398	4493	4417	4356	4391	4248	4010	4095	4176	4372	4362	4279	4297	3993	4212	4481	4434	4142	4244	4269	4208	4330	4372	4365	4344	4195	4216	4367	4305	4245	4307	4344	4279	4422	4426	4320	4501	4336	4521	4716	4704	4758
4406	4292	4466	4565	4490	4562	4441	4565	4550	4512	4488	4433	4464	4343	4291	4264	4097	4122	4406	4437	4444	4289	4236	4520	4483	4461	4160	4412	4416	4219	4476	4393	4313	4348	4343	4246	4361	4291	4265	4251	4469	4458	4419	4434	4509	4743	4686	4720	4654	4787
4292	4411	4605	4586	4349	4407	4413	4371	4368	4507	4400	4449	4503	4362	4375	4368	4285	4086	4295	4456	4492	4609	4389	4369	4492	4557	4328	4374	4462	4409	4438	4427	4166	4469	4534	4404	4397	4190	4336	4183	4351	4269	4419	4410	4537	4478	4370	4437	4421	4468
4445	4360	4555	4524	4194	4191	4231	4342	4127	4386	4266	4317	4461	4419	4578	4566	4376	4325	4237	4305	4523	4623	4516	4291	4405	4463	4361	4389	4353	4444	4365	4297	4323	4366	4511	4301	4305	4246	4238	4391	4254	4272	4345	4261	4231	4250	4276	4173	4249	4227
4407	4384	4408	4192	4213	4210	4214	4086	4148	4281	4109	4235	4432	4552	4660	4737	4462	4535	4231	4331	4456	4612	4551	4262	4001	4407	4495	4276	4217	4329	4099	4229	4303	4214	4326	4315	4369	4435	4381	4328	4202	4434	4294	4239	4277	4180	4308	4179	4392	4068
4601	4478	4208	4262	4352	4224	4280	4054	3996	4156	4115	4244	4173	4444	4432	4569	4588	4531	4381	3978	4304	4541	4428	4290	4061	4351	4406	4358	4143	4329	4241	4251	4261	4083	4178	4383	4142	4372	4323	4282	4201	4299	4298	4470	4274	4452	4343	4216	4315	4215
4468	4435	4226	4273	4229	4062	4212	4245	4213	4264	4089	4191	4091	4117	4153	4338	4595	4524	4429	4149	4247	4269	4449	4350	4137	4238	4540	4207	4109	4195	4227	4132	4258	4205	4229	4231	4244	4346	4218	4347	4327	4379	4277	4423	4262	4466	4512	4451	4231	4451
4446	4233	4222	4320	4228	4215	4085	4234	4219	4243	4200	4091	4122	4115	4143	4267	4387	4508	4452	4180	4056	4380	4484	4587	4204	4245	4293	4355	4103	4340	4294	4024	4188	4218	4156	4321	4167	4229	4137	4211	4229	4251	4179	4255	4180	4423	4357	4383	4366	4336
4527	4389	4355	4226	4326	4275	4284	4170	4235	4369	4210	4215	3915	4123	4131	4308	4437	4588	4487	4337	4168	4119	4411	4444	4159	4231	4356	4458	4227	4208	4580	4130	4319	4358	4310	4432	4150	4285	4207	4307	4149	4269	4217	4233	4238	4311	4345	4430	4364	4495
4650	4270	4177	4153	4245	4457	4189	4396	4172	4152	4248	4157	4078	4042	4125	4336	4404	4568	4468	4424	4168	4191	4486	4574	4349	4225	4432	4607	4357	4310	4538	4323	4337	4529	4375	4469	4284	4391	4308	4394	4225	4306	4242	4377	4229	4441	4331	4392	4361	4313
4360	4186	4013	4011	4186	4223	4196	4347	4321	4231	4137	4177	4095	4075	4039	4393	4299	4491	4522	4337	4246	4228	4514	4401	4392	4293	4429	4558	4307	4249	4342	4350	4365	4504	4346	4445	4339	4568	4233	4282	4342	4302	4378	4283	4106	4414	4373	4418	4252	4236
4373	4070	4045	4110	4125	4214	4157	4217	4248	4254	4136	4244	4151	4175	4326	4219	4400	4560	4587	4249	4253	4255	4414	4499	4277	4282	4380	4552	4311	4392	4414	4240	4332	4444	4324	4478	4317	4407	4433	4326	4326	4252	4439	4317	4310	4234	4288	4273	4307	4327
4366	4127	4096	4059	4135	4309	4242	4230	4284	4297	4288	4326	4310	4237	4245	4303	4351	4666	4684	4375	4024	4167	4464	4547	4403	4222	4381	4511	4146	4299	4546	4337	4393	4391	4273	4400	4257	4440	4386	4372	4379	4471	4437	4512	4297	4345	4283	4384	4101	4285
4265	4057	4157	4020	4010	4110	4213	4219	4271	4321	4283	4272	4077	4125	4127	4296	4349	4494	4470	4235	4193	4131	4575	4438	4284	4216	4311	4377	4198	4287	4368	4317	4164	4321	4199	4303	4210	4244	4267	4261	4281	4240	4465	4431	4388	4449	4238	4140	4317	4164
4495	4161	4206	4190	4253	4208	4105	4237	4231	4227	4213	4242	4082	4059	4175	4385	4407	4596	4488	4361	4169	4253	4419	4532	4147	4086	4250	4295	4136	4337	4399	4157	4449	4252	4243	4283	4066	4286	4187	4329	4191	4251	4334	4447	4381	4417	4374	4302	4406	4258
4687	4400	4388	3994	4084	4112	4177	4103	4087	4079	4066	4034	4023	4052	4197	4350	4416	4431	4322	4160	4022	4337	4573	4428	4151	4164	4427	4284	4204	4380	4313	4341	4394	4419	4207	4271	4250	4206	4102	4167	4164	4229	4218	4210	4293	4253	4252	4400	4435	4367
4540	4467	4349	4377	4068	4206	4170	4056	4119	4088	4060	4008	4127	4301	4299	4392	4527	4444	4334	4193	4298	4421	4579	4458	4228	4350	4473	4279	4334	4363	4374	4153	4462	4384	4346	4442	4345	4244	4141	4210	4163	4234	4123	4162	4230	4256	4406	4279	4462	4412
4583	4493	4417	4544	4311	4292	4342	4030	4023	4056	4216	4147	4255	4399	4481	4494	4517	4511	4154	4263	4285	4624	4367	4238	4100	4460	4515	4287	4273	4446	4333	4387	4437	4237	4456	4424	4338	4379	4277	4300	4254	4479	4208	4250	4193	4225	4386	4233	4374	4360
4459	4447	4723	4566	4416	4339	4229	4197	4145	4232	4228	4423	4405	4492	4404	4572	4356	4407	4279	4280	4411	4515	4463	4241	4276	4551	4361	4350	4366	4351	4302	4399	4309	4338	4589	4360	4541	4645	4374	4404	4203	4346	4283	4134	4222	4144	4355	4138	4254	4397
4360	4401	4576	4567	4444	4404	4370	4247	4327	4462	4391	4563	4603	4604	4608	4558	4439	4287	4409	4418	4478	4464	4324	4222	4260	4504	4287	4336	4454	4492	4405	4502	4440	4364	4528	4426	4560	4329	4330	4442	4339	4246	4205	4351	4363	4344	4408	4231	4263	4207
4242	4266	4358	4418	4284	4373	4523	4458	4601	4569	4540	4635	4522	4506	4542	4405	4295	4227	4350	4489	4368	4153	4343	4331	4435	4349	4272	4385	4490	4340	4458	4334	4372	4367	4445	4307	4397	4495	4539	4356	4442	4428	4474	4380	4414	4321	4387	4324	4422	4356
4257	4029	4081	4303	4256	4418	4408	4425	4494	4494	4542	4626	4421	4422	4238	4299	4228	4335	4390	4551	4320	4109	4250	4439	4435	4194	4221	4306	4399	4247	4415	4398	4188	4587	4351	4451	4553	4413	4426	4433	4552	4514	4626	4590	4414	4348	4416	4268	4413	4225
4251	4114	4002	4093	4241	4275	4385	4276	4469	4267	4219	4416	4269	4315	4122	4201	4284	4384	4542	4333	4143	4058	4249	4343	4185	4293	4370	4418	4114	4088	4431	4245	4289	4346	4366	4348	4304	4441	4445	4470	4436	4376	4457	4401	4468	4407	4308	4506	4335	4296
4427	4439	4237	4124	4248	4239	4115	4207	4203	4245	4189	4279	4194	4299	4397	4426	4383	4509	4275	4216	4212	4239	4409	4286	4132	4216	4458	4272	4218	4319	4281	4277	4336	4235	4185	4428	4410	4340	4291	4202	4240	4264	4208	4311	4268	4516	4300	4412	4398	4420
4362	4405	4394	4404	4368	4482	4393	4329	4392	4304	4321	4354	4138	4263	4359	4415	4550	4358	4186	4152	4194	4426	4233	4278	4243	4345	4173	4161	4269	4242	4200	4269	4194	4131	4338	4212	4305	4230	4279	4141	4234	4252	4334	4342	4393	4335	4262	4463	4422	4477
4311	4131	4393	4478	4435	4549	4508	4403	4401	4372	4382	4436	4328	4480	4360	4334	4263	4249	4200	4490	4259	4205	4292	4241	4307	4296	4215	4283	4318	4386	4298	4326	4063	4151	4328	4192	4350	4145	4337	4312	4166	4268	4282	4308	4326	4238	4312	4372	4513	4523
4328	4088	4234	4327	4302	4423	4561	4404	4294	4328	4349	4307	4125	4202	4281	4328	4288	4237	4401	4344	4314	4225	4211	4508	4417	4177	4283	4404	4293	4285	4246	4252	4255	4366	4169	4294	4215	4160	4293	4263	4344	4205	4181	4161	4255	4113	4172	4342	4435	4450
4477	4335	4344	4336	4288	4296	4341	4036	4096	4141	4111	4165	4165	4156	4311	4337	4494	4505	4528	4304	4157	4223	4420	4375	4278	4334	4374	4386	4330	4253	4284	4316	4372	4359	4262	4420	4353	4254	4256	4190	4082	4096	4109	4110	4151	4288	4212	4285	4332	4340
4528	4486	4359	4520	4424	4263	4079	4170	4065	4223	4285	4282	4279	4420	4433	4453	4453	4346	4336	4401	4319	4350	4343	4323	4437	4376	4515	4450	4477	4365	4464	4325	4410	4343	4344	4374	4351	4482	4313	4291	4172	4345	4096	4203	4118	4170	4264	4261	4417	4223
4291	4424	4394	4488	4343	4352	4326	4236	4256	4278	4394	4269	4469	4453	4282	4422	4427	4310	4387	4484	4352	4254	4328	4387	4502	4457	4424	4459	4462	4335	4359	4422	4351	4430	4478	4322	4340	4487	4408	4280	4455	4327	4352	4112	4224	4236	4293	4324	4260	4390
4493	4185	4252	4097	4091	4180	4297	4317	4293	4320	4155	4335	4389	4328	4347	4532	4553	4543	4369	4348	4306	4373	4376	4515	4357	4337	4376	4526	4326	4309	4327	4308	4384	4421	4418	4541	4490	4456	4543	4309	4353	4347	4221	4312	4256	4394	4231	4182	4233	4197
4442	4393	4248	4251	4298	4240	4202	4233	4277	4100	4289	4298	4406	4371	4409	4537	4496	4427	4463	4250	4254	4375	4453	4324	4420	4354	4349	4409	4457	4374	4391	4290	4493	4335	4451	4432	4585	4625	4519	4508	4465	4469	4387	4409	4440	4301	4236	4178	4265	4228
4351	4283	4364	4445	4320	4315	4283	4275	4418	4234	4464	4462	4438	4601	4445	4505	4295	4323	4399	4450	4434	4334	4280	4176	4364	4414	4158	4383	4326	4296	4365	4286	4328	4379	4419	4513	4478	4510	4463	4553	4409	4548	4225	4408	4269	4386	4406	4351	4409	4147
4318	4095	4147	4230	4156	4109	4254	4370	4472	4424	4442	4572	4368	4383	4363	4417	4329	4422	4443	4429	4348	4415	4248	4410	4217	4338	4439	4476	4446	4258	4276	4375	4273	4283	4287	4288	4340	4465	4599	4490	4565	4386	4494	4402	4518	4325	4505	4229	4233	4331
4526	4247	4346	4274	4214	4044	4213	4500	4390	4413	4412	4461	4548	4364	4440	4501	4412	4468	4286	4401	4217	4305	4257	4280	4271	4371	4339	4386	4266	4354	4359	4416	4395	4184	4252	4334	4601	4513	4457	4528	4465	4427	4472	4603	4472	4380	4476	4451	4442	4253
4316	4119	4171	4188	4357	4333	4314	4235	4417	4530	4436	4405	4470	4364	4336	4305	4285	4464	4328	4300	4249	4323	4277	4244	4318	4495	4299	4249	4372	4330	4143	4190	4196	4321	4274	4359	4373	4351	4448	4420	4501	4423	4359	4562	4618	4424	4419	4429	4456	4311
4380	4019	4220	4208	4307	4300	4319	4462	4252	4358	4218	4340	4321	4292	4340	4402	4400	4277	4225	4284	4184	4295	4350	4275	4288	4223	4175	4270	4191	4303	4204	4175	4151	4262	4153	4265	4302	4275	4410	4290	4366	4314	4383	4558	4469	4445	4464	4463	4320	4313
4248	4059	4180	4397	4362	4350	4402	4377	4381	4368	4319	4485	4336	4359	4338	4308	4275	4245	4336	4265	4237	4236	4271	4290	4232	4228	4261	4237	4235	4211	4100	4329	4098	4179	4217	4274	4193	4377	4246	4264	4241	4243	4427	4531	4343	4336	4439	4416	4350	4295
4259	4339	4281	4389	4414	4387	4320	4287	4386	4473	4390	4348	4245	4296	4103	4175	4218	4338	4366	4196	4231	4271	4131	4132	4172	4269	4132	4199	4241	4116	4187	4116	4133	4106	4113	4010	4110	4163	4172	4221	4225	4258	4361	4325	4236	4331	4307	4375	4353	4325
4261	4215	4258	4412	4266	4421	4447	4423	4333	4430	4388	4344	4324	4160	4223	4238	4319	4377	4242	4269	4085	4276	4134	4159	4212	4095	4230	4311	4219	4216	4288	4337	4085	4080	4074	4120	4046	4144	4202	4204	4313	4211	4284	4352	4335	4350	4456	4621	4410	4388
4327	4243	4291	4495	4257	4311	4440	4429	4395	4232	4460	4214	4312	4145	4274	4321	4235	4288	4247	4144	4172	4202	4311	4216	4127	4183	4290	4189	4185	4003	4087	4203	4149	3938	4106	3975	4027	4077	4054	4203	4228	4219	4234	4228	4368	4506	4528	4436	4478	4352
4387	4333	4371	4256	4537	4411	4470	4368	4355	4369	4202	4276	4237	4191	4240	4263	4238	4180	4216	4325	4294	4240	4094	4257	4234	4288	4172	4190	4123	4139	4123	4229	4134	4122	4189	4113	4102	4092	4199	4215	4315	4232	4313	4425	4324	4350	4370	4384	4297	4286
4368	4308	4265	4391	4496	4418	4506	4318	4302	4396	4377	4265	4329	4142	4267	4190	4150	4226	4355	4067	4196	4261	4218	4307	4262	4087	4181	4202	4186	4055	4150	4193	4198	4080	4175	4078	4109	4159	4121	4112	4129	4133	4151	4335	4151	4264	4102	4367	4281	4374
4267	4306	4480	4425	4532	4325	4318	4353	4432	4392	4320	4313	4260	4069	4162	4153	4270	4249	4293	4273	4304	4153	4157	4227	4333	4253	4197	4219	4338	4315	4262	4186	4244	4243	4126	4159	4166	4087	4161	4006	4075	4238	4202	4117	4037	4173	4121	4301	4346	4374
4255	4290	4355	4486	4306	4319	4386	4315	4470	4374	4199	4161	4238	4169	4148	4222	4374	4284	4340	4307	4383	4216	4330	4206	4161	4158	4310	4225	4234	4389	4295	4212	4305	4211	4265	4239	4100	4030	4176	4186	4215	4198	4183	4273	4185	4306	4423	4441	4521	4695
4375	4336	4420	4420	4456	4356	4424	4434	4371	4243	4127	4258	4354	4221	4100	4295	4302	4176	4298	4248	4158	4301	4248	4264	4240	4165	4276	4339	4218	4233	4350	4330	4239	4256	4167	4185	4107	4248	4261	4114	4229	4140	4223	4273	4455	4480	4407	4496	4613	4765
4409	4361	4618	4618	4440	4423	4453	4406	4323	4251	4263	4153	4259	4081	4183	4309	4207	4150	4191	4201	4212	4239	4245	4291	4362	4235	4370	4310	4308	4372	4385	4269	4274	4337	4180	4268	4250	4352	4176	4274	4202	4295	4217	4338	4389	4503	4469	4436	4645	4611
4325	4465	4421	4484	4424	4470	4463	4322	4316	4153	4171	4207	4293	4086	4073	4272	4125	4222	4147	4235	4313	4253	4366	4439	4386	4252	4233	4219	4327	4439	4376	4287	4265	4291	4248	4287	4287	4315	4149	4142	4234	4285	4273	4272	4427	4356	4438	4315	4406	4402
4312	4516	4628	4507	4507	4426	4386	4083	4148	4116	4213	4194	4277	4285	4277	4282	4200	4252	4241	4278	4305	4407	4333	4305	4367	4351	4377	4318	4425	4307	4365	4327	4385	4399	4408	4476	4336	4264	4031	4173	4178	4274	4367	4316	4271	4326	4226	4033	4053	4231
4512	4430	4519	4543	4434	4441	4296	4289	4164	4249	4201	4153	4166	4299	4217	4249	4296	4279	4323	4495	4371	4294	4421	4414	4323	4378	4248	4283	4333	4424	4485	4434	4337	4354	4354	4307	4389	4239	4225	4213	4322	4396	4334	4299	4329	4153	4076	3925	3987	4204
4409	4495	4501	4523	4328	4359	4283	4270	4306	4266	4247	4138	4379	4185	4216	4177	4174	4364	4456	4361	4388	4440	4470	4317	4337	4242	4374	4460	4382	4591	4576	4455	4392	4302	4288	4504	4185	4176	4105	4297	4445	4497	4447	4173	4039	3934	4047	3860	3865	4009
4330	4467	4538	4461	4345	4282	4285	4043	4287	4110	4061	4297	4237	4100	4242	4286	4345	4457	4333	4368	4376	4404	4343	4474	4500	4517	4537	4435	4441	4446	4436	4393	4396	4291	4279	4249	4276	4133	4139	4526	4347	4354	4319	4014	3979	3926	3961	3891	4101	4117
4327	4411	4432	4515	4298	4420	4302	4190	4100	4226	4182	4122	4136	4259	4128	4339	4393	4292	4514	4484	4451	4310	4482	4549	4618	4527	4330	4430	4402	4372	4473	4360	4387	4371	4272	4496	4328	4197	4303	4359	4573	4277	4160	4037	3901	3898	3962	3999	4215	4231
4489	4447	4511	4346	4373	4312	4272	4054	4137	4089	4120	4096	4093	4171	4313	4411	4341	4280	4410	4443	4403	4428	4502	4575	4565	4436	4339	4419	4274	4445	4404	4359	4425	4398	4317	4434	4323	4306	4292	4426	4352	3953	4064	3983	3910	3973	3997	4131	4279	4427
4443	4342	4300	4286	4392	4297	4253	3995	4046	4096	4043	4276	4219	4268	4298	4393	4287	4453	4290	4533	4649	4508	4558	4492	4387	4541	4384	4268	4284	4390	4423	4318	4347	4380	4396	4342	4267	4268	4168	4331	4156	4124	3785	3952	3907	3868	3965	4326	4410	4669
4334	4273	4346	4277	4280	4305	4072	4132	4190	4136	4108	4153	4345	4226	4229	4296	4314	4417	4401	4410	4472	4451	4487	4528	4439	4293	4334	4172	4203	4433	4462	4309	4364	4422	4276	4281	4204	4168	4279	4354	4202	4015	3959	3922	3922	3808	4026	4264	4572	4763
4417	4286	4433	4487	4365	4318	4196	4190	4075	4169	4209	4140	4174	4355	4240	4346	4475	4497	4369	4533	4563	4288	4437	4396	4502	4368	4358	4313	4326	4467	4219	4339	4261	4297	4331	4404	4069	4152	4348	4466	4182	3960	3816	3894	3976	3935	4053	4259	4684	4728
4445	4435	4403	4360	4202	4297	4079	4208	4108	4170	4102	4071	4098	4136	4254	4416	4456	4380	4341	4380	4377	4515	4403	4337	4418	4300	4297	4250	4255	4322	4158	4410	4286	4343	4229	4307	4120	4249	4284	4364	4397	4018	3990	4060	4215	3978	4055	4333	4551	4701
4343	4450	4411	4296	4322	4235	4183	4198	4251	4097	4181	4239	4140	4121	4300	4350	4507	4371	4364	4342	4398	4369	4344	4436	4304	4281	4324	4467	4396	4407	4210	4324	4150	4243	4228	4290	4178	4204	4424	4488	4335	4189	4014	4088	4007	3981	4043	4105	4428	4713
4425	4336	4320	4262	4278	4204	4252	4228	4193	4128	4175	4208	4168	4244	4311	4341	4416	4346	4348	4273	4282	4364	4300	4365	4375	4370	4327	4383	4198	4222	4138	4099	4266	4253	4299	4306	4202	4271	4415	4502	4213	4190	4029	3968	4081	3868	4023	4180	4532	4562
4407	4270	4174	4392	4173	4268	4214	4247	4066	4189	4117	4242	4107	4382	4258	4296	4390	4242	4288	4303	4360	4292	4397	4353	4296	4278	4420	4139	4155	4240	4119	4266	4257	4281	4282	4241	4385	4164	4405	4490	4339	4168	3877	3881	3917	3834	4017	4123	4440	4618
4377	4260	4327	4168	4253	4145	4157	4223	4240	4198	4192	4299	4293	4149	4233	4340	4209	4291	4231	4266	4460	4363	4258	4387	4365	4378	4154	4152	4127	4073	4161	4248	4278	4308	4277	4256	4259	4217	4225	4454	4417	3994	3906	3873	3831	3798	3974	4145	4509	4535
4288	4277	4417	4321	4409	4300	4281	4264	4247	4168	4224	4227	4131	4209	4173	4099	4326	4342	4353	4293	4336	4355	4285	4230	4279	4156	4290	4218	4246	4259	4018	4266	4341	4325	4229	4213	4129	4109	4388	4398	4443	4054	3935	4085	3910	3785	3939	4249	4514	4633
4244	4195	4393	4338	4280	4310	4213	4448	4255	4160	4154	4167	4176	4228	3980	4206	4136	4197	4173	4330	4323	4268	4361	4209	4260	4206	4128	4150	4175	4302	4242	4181	4325	4299	4208	4049	4056	4126	4366	4363	4380	3985	3933	4024	4182	3969	4148	4166	4727	4794
4139	4271	4260	4317	4283	4223	4252	4332	4272	4211	4099	4369	4157	4133	4196	4204	4264	4232	4348	4255	4245	4187	4129	4198	4208	4225	4189	4234	4288	4271	4254	4180	4147	4132	4071	4144	4076	4053	4205	4489	4390	4132	3917	4113	4120	4134	4163	4426	4542	4861
4079	4270	4336	4266	4283	4352	4300	4297	4278	4363	4176	4193	4149	4138	4023	4207	4199	4172	4175	4230	4281	4091	4149	4057	4194	4072	4210	4327	4252	4189	4019	4212	4106	4175	4137	4062	4043	4196	4227	4435	4445	4239	4133	4211	4079	4205	4252	4614	4892	4918
4133	4297	4150	4278	4229	4177	4406	4292	4347	4412	4263	4120	4178	4176	4138	4271	4075	4177	4155	4266	4004	4111	4197	4174	4191	4167	4292	4207	4058	4279	4180	4172	4181	4251	4193	4144	4125	4280	4240	4501	4428	4284	4228	4220	4123	3954	4323	4650	4951	5015
4067	4254	4233	4246	4236	4337	4327	4531	4324	4263	4380	4071	4187	4033	4125	4260	4154	4022	4114	4174	4115	4354	4149	4263	4226	4231	4231	4213	4049	4287	4132	4119	4306	4141	4229	4197	4167	4174	4429	4467	4453	4143	4319	4140	4066	3982	4076	4510	4704	4802
4179	4164	4152	4216	4267	4445	4367	4309	4381	4346	4344	4324	4219	4063	4181	4227	4196	4032	4035	3976	4110	4209	4199	4203	4313	4116	4078	4111	4180	4079	3981	4190	4178	4229	4269	4273	4288	4287	4260	4373	4383	4451	4161	4044	4038	3936	3883	4060	4157	4419
4209	4142	4207	4222	4268	4320	4486	4412	4363	4284	4294	4243	4276	4337	4202	4163	4063	3927	3999	4186	4089	4110	4202	4233	4140	4047	4137	4068	3975	4142	4127	4073	4224	4240	4283	4313	4250	4221	4143	4322	4378	4441	4197	4042	3988	3926	4092	3914	3880	4028
3968	3995	4202	4325	4348	4412	4342	4268	4364	4399	4323	4339	4370	4205	4224	4167	4044	4096	4210	4162	4126	4179	4221	4234	4124	4167	4008	4154	4006	4158	4048	4141	4224	4254	4271	4244	4163	4105	4222	4250	4465	4352	4407	4197	4243	4208	4088	4004	3997	3949
3992	4014	4089	4230	4399	4176	4266	4302	4212	4344	4303	4387	4321	4311	4173	4069	4093	4075	4157	4318	4269	4265	4263	4099	4163	4177	4058	4083	4017	4148	4126	4322	4238	4295	4247	4294	4319	4150	4060	4136	4346	4386	4414	4266	4289	4326	4168	4100	4082	4146
4022	4091	4068	4112	4159	4230	4325	4267	4218	4377	4411	4321	4335	4203	4152	4034	4149	4151	4336	4245	4285	4260	4245	4103	4063	4112	4145	4023	4260	4140	4255	4163	4285	4197	4346	4235	4184	4278	4175	4225	4420	4455	4618	4705	4595	4426	4364	4269	4111	4216
4166	4138	4034	4165	4204	4072	4306	4057	4270	4231	4355	4381	4233	4129	4176	4214	4137	4249	4220	4228	4245	4194	4213	4178	4035	4119	4099	4199	4237	4108	4164	4244	4293	4251	4255	4106	4212	4253	4133	4255	4167	4383	4597	4751	4801	4520	4478	4390	4398	4274
4286	4092	4116	4138	4193	4069	4115	4194	4277	4360	4305	4363	4187	4294	4268	4262	4195	4373	4253	4214	4273	4105	4116	4147	4102	4330	4239	4218	4347	4370	4258	4249	4265	4223	4234	4201	4142	4352	4427	4393	4523	4476	4540	4426	4510	4537	4560	4599	4589	4546
4213	4075	4235	4074	4003	4085	4099	4342	4295	4204	4305	4383	4084	4352	4291	4411	4370	4447	4320	4253	4242	4199	4273	4153	4334	4315	4372	4404	4383	4453	4241	4414	4388	4273	4397	4267	4309	4491	4476	4552	4317	4371	4407	4424	4463	4524	4451	4569	4441	4452
4248	4231	4221	3943	4083	4047	4125	4172	4225	4174	4299	4254	4145	4217	4444	4452	4427	4324	4277	4232	4336	4260	4288	4357	4401	4308	4359	4479	4275	4296	4353	4235	4366	4341	4347	4296	4377	4378	4433	4563	4522	4496	4346	4295	4163	4160	4117	4093	4130	4180
4332	4149	4123	4102	4022	4041	4093	4229	4248	3981	4148	3999	4269	4293	4409	4541	4468	4389	4287	4247	4230	4361	4334	4513	4405	4554	4494	4346	4338	4283	4264	4304	4343	4362	4390	4230	4556	4392	4406	4433	4396	4385	4364	4248	4060	4001	3904	3925	3935	4030
4352	4247	4209	4215	4047	3893	4122	4123	4116	3983	4121	4192	4340	4276	4360	4395	4460	4261	4191	4435	4304	4303	4363	4471	4544	4430	4433	4354	4351	4321	4262	4315	4446	4385	4428	4420	4307	4425	4405	4297	4325	4261	4310	4028	4046	3990	4041	3936	3968	3979
4368	4222	4225	4148	4037	4074	4041	4042	4047	4102	4194	4219	4247	4291	4435	4275	4299	4234	4270	4400	4370	4321	4478	4394	4443	4478	4474	4488	4419	4283	4415	4295	4414	4433	4367	4346	4317	4362	4282	4398	4226	4215	4133	3972	4018	3992	3993	3987	4083	4160
4340	4264	4078	4239	4159	4172	4186	4003	4013	4014	4088	4186	4133	4122	4170	4350	4355	4159	4171	4311	4390	4385	4355	4415	4365	4443	4359	4377	4290	4363	4345	4439	4364	4395	4330	4425	4308	4167	4163	4145	4003	4131	3931	4024	3786	4075	3919	4127	4097	4180
4328	4145	4045	4275	4185	4291	4149	4127	3990	4072	4057	4179	4187	4249	4154	4217	4135	4153	4082	4450	4248	4345	4300	4437	4354	4349	4263	4370	4281	4210	4231	4359	4370	4229	4357	4359	4196	4138	4049	4078	3929	3969	4059	4117	3953	3927	3956	4128	4015	4240
4232	4129	4067	4352	4370	4348	4124	4155	4176	4030	4209	3979	4232	4087	4189	4123	4055	4198	4178	4369	4273	4325	4190	4377	4181	4306	4244	4287	4245	4283	4302	4355	4435	4270	4259	4116	4169	4176	4063	4003	4048	3955	4039	3971	4025	4042	4128	4231	4330	4344
4045	4141	4131	4203	4216	4182	4134	4255	4175	4192	4148	4130	4251	4190	4163	4025	4109	4223	4203	4277	4204	4313	4214	4253	4133	4266	4162	4234	4124	4347	4338	4369	4248	4266	4199	4142	4091	4039	3955	4078	4039	3983	4182	4129	4079	4233	4336	4327	4543	4550
4039	4176	4097	4386	4210	4215	4085	4065	4179	4330	4577	4313	4235	4147	4164	4239	4258	4289	4189	4263	4228	4205	4128	4166	4107	4175	4277	4223	4257	4170	4256	4225	4228	4274	4043	4071	3983	4116	3962	4137	4129	4189	4056	4320	4400	4317	4322	4334	4476	4440
4051	3968	4117	4195	4124	4168	4098	4178	4206	4238	4321	4269	4381	4204	4143	4287	4246	4241	4188	4219	4066	4116	4034	4056	4047	4093	4175	4192	4120	4160	4138	4265	4229	4116	4073	4085	4106	3962	4076	4149	4203	4357	4214	4201	4347	4376	4233	4357	4348	4508
4033	4011	3982	4205	4005	4179	4082	4178	4327	4395	4312	4279	4174	4328	4260	4201	4278	4278	4336	4142	4228	4147	4102	4082	4165	4239	4247	4159	4230	4216	4250	4197	4130	4097	4019	4093	4101	4219	4231	4168	4316	4360	4493	4376	4404	4431	4435	4397	4387	4275
4116	4032	4017	3981	4092	4094	4050	4059	4170	4429	4301	4335	4414	4272	4266	4352	4307	4466	4221	4278	4256	4184	4230	4013	4211	4180	4203	4219	4233	4288	4312	4127	4123	4205	4126	4146	4199	4195	4117	4349	4319	4400	4436	4256	4324	4412	4311	4265	4161	4239
4147	4045	4070	4195	3974	3952	3989	4113	4226	4287	4280	4291	4408	4230	4385	4327	4367	4401	4444	4410	4337	4231	4129	4146	4191	4312	4327	4283	4219	4356	4273	4298	4084	4101	4138	4170	4216	4165	4187	4180	4319	4383	4405	4387	4336	4284	4251	4240	4232	4250
4151	4113	4030	4083	4004	3915	4035	4133	4191	4234	4138	4305	4267	4291	4372	4329	4528	4483	4359	4275	4289	4226	4228	4272	4235	4306	4289	4308	4461	4255	4196	4226	4079	4199	4122	4250	4214	4231	4210	4437	4273	4232	4266	4325	4109	4151	4035	4076	4036	4167
4169	4212	4166	4141	4041	3967	4003	4171	4132	3986	4085	4210	4153	4269	4282	4317	4345	4297	4315	4250	4242	4206	4279	4287	4316	4335	4310	4420	4300	4321	4202	4174	4178	4287	4243	4225	4320	4239	4328	4378	4353	4217	4144	4147	4157	4115	4274	4061	4206	4110
4246	4181	4140	4159	4138	4057	4180	3960	4213	4132	3990	4041	4107	4208	4230	4218	4329	4365	4226	4267	4289	4262	4195	4270	4339	4438	4497	4399	4287	4225	4148	4148	4089	4295	4262	4248	4339	4376	4303	4318	4162	4172	4282	4039	4153	4124	4038	4203	4089	4236
4119	4105	4135	4103	4236	4108	4197	4160	4094	4131	3962	4100	4114	4128	4195	4115	4190	4229	4229	3998	3991	4167	4339	4281	4323	4275	4358	4209	4194	4138	4152	4057	4145	4195	4191	4197	4229	4244	4209	4344	4317	4269	4229	4076	4196	3965	4052	4102	4181	4055
4208	4107	4054	4157	4084	4051	4289	4195	4213	4011	4013	4108	4083	4163	4101	4139	4327	4129	4175	4075	3969	4060	4178	4202	4254	4283	4215	4324	4219	4143	4007	4150	3977	4065	4286	4357	4209	4208	4201	4175	4267	4174	4155	4125	4155	4112	4174	4290	4170	4239
4142	3961	3843	4113	4050	4160	4265	4259	4192	4097	4085	4095	4172	4174	4239	4169	4173	4198	4002	3995	4122	4133	4120	4184	4121	4266	4241	4234	4141	4096	4032	4167	4187	4052	4258	4128	4233	4263	4207	4228	4248	4132	4231	4244	4101	4258	4304	4185	4190	4194
4129	3928	3842	4041	4077	4089	4169	4231	4087	4233	4202	4097	4164	4278	4118	4192	4090	4148	3879	3990	4140	4028	4229	4169	4170	4069	4055	4099	3946	3997	4025	4194	4140	4078	4187	4187	4310	4155	4177	4219	4255	4155	4198	4226	4274	4287	4264	4302	4203	4193
4162	4006	3975	3990	3928	4039	4153	4090	4117	4134	4251	4185	4269	4243	4359	4274	4231	4162	4192	4044	4267	4189	4261	4180	4249	4203	4062	3976	4031	4051	3981	4059	4055	4157	4191	4305	4345	4353	4227	4211	4248	4166	4138	4132	4081	4145	4101	4181	4130	4187
4180	3961	3966	3981	3964	4163	3998	4028	4109	4040	4163	4297	4256	4251	4263	4346	4382	4260	4267	4234	4194	4358	4362	4203	4237	4199	4070	4079	4029	4095	4044	4203	4256	4258	4391	4385	4340	4384	4226	4262	4124	4097	4055	4162	4051	4054	4120	4189	4188	4044
4183	4043	3979	4077	4007	4060	4069	3977	4033	3912	4177	4126	4201	4356	4246	4192	4188	4272	4123	4258	4223	4350	4261	4352	4190	4307	4135	4038	4202	4246	4195	4261	4293	4398	4334	4397	4317	4306	4308	4331	4182	4099	4140	3983	4059	3986	4067	4018	4119	4093
4192	4034	4015	4094	4076	4136	4166	4078	3899	4079	3843	4018	4202	4245	4237	4309	4194	4193	4103	4277	4187	4334	4327	4275	4182	4184	4236	4141	4107	4241	4279	4327	4348	4266	4233	4199	4266	4160	4214	4135	4054	4083	3978	4064	4047	4152	4075	4135	4250	4224
4068	3891	3971	3990	4165	4080	4010	4165	3982	4036	4063	3964	3977	4216	4188	4126	4192	4036	4127	4179	4146	4202	4308	4275	4218	4076	4043	4126	4014	4079	4143	4165	4208	4246	4153	4128	4243	4157	4104	4060	4017	3980	3980	4134	4077	4038	4176	4170	4222	4346
4003	4037	3962	4069	4173	4069	4084	4010	4025	4116	4159	4018	4158	4184	4029	4142	4144	4060	4169	4028	4131	4269	4240	4160	4124	4085	4051	4000	3995	4104	4229	4329	4276	4250	4153	4221	4095	4053	4024	3975	4124	4030	4079	4080	4172	4195	4167	4277	4342	4303
3955	3912	3998	3961	4224	4111	4089	4036	4048	4119	4095	4150	4181	4211	4161	4158	4090	4035	4098	4082	4145	4211	4121	4089	4165	4109	4014	4046	4100	4076	4187	4182	4196	4298	4144	4294	4171	4119	4050	3996	4042	4076	4174	4174	4138	4140	4368	4344	4369	4343
4048	3872	3843	3925	4017	4085	4144	4025	4119	3938	4049	4161	4285	4276	4121	3996	3928	4024	4046	4210	4066	4226	4194	4183	3947	4142	3992	4032	4101	4147	4096	4170	4237	4228	4197	4152	4198	4167	4017	4096	4070	4143	4150	4090	4278	4074	4229	4296	4444	4248
4056	3878	3893	3954	4054	4065	4018	4064	4048	4155	4125	4083	4289	4187	4305	4139	4254	4302	4155	4280	4260	4318	4268	4309	4207	4117	3875	4050	4046	4090	4111	4153	4158	4144	4255	4278	4177	4143	4197	4166	4088	4063	4237	4266	4270	4236	4227	4255	4260	4324
4114	4043	4001	4056	3974	3965	4038	3972	3946	3921	4002	4226	4205	4323	4162	4286	4253	4175	4138	4206	4358	4246	4425	4161	4212	4044	4109	4087	4233	4175	4160	4404	4290	4345	4547	4399	4161	4318	4176	4216	4231	4070	4125	4126	4203	4087	4298	4192	4303	4394
3974	3922	3855	4030	3979	3958	4080	3879	3893	4041	4002	4112	4171	4188	4162	4093	4130	4049	4291	4306	4248	4230	4321	4256	4122	4224	4285	4204	4143	4377	4323	4431	4490	4455	4405	4375	4314	4097	4223	4236	4140	4112	4082	4154	4117	4131	4160	4257	4337	4313
4097	3890	3894	3918	4129	4081	4137	3885	3996	4024	4063	4119	4164	4174	4147	4173	3979	4109	4067	4211	4275	4335	4354	4344	4181	3994	4198	4132	4235	4147	4297	4225	4284	4078	4279	4058	4004	3934	4113	4095	4001	4154	3968	4008	4128	4113	4205	4293	4243	4348
4149	3946	4014	4000	4191	4045	4217	4096	3912	3936	4064	4178	4192	4119	4175	4056	4105	4143	4103	4220	4235	4229	4292	4151	4028	4009	4121	3941	4046	4061	4063	4035	4050	4090	4125	3906	3902	3951	4027	3930	3922	4053	4039	4087	4112	4224	4210	4178	4244	4344
4152	4033	3946	4077	4044	4104	4042	4281	4104	4056	4135	4155	4177	4173	4180	4107	4151	3959	4065	4131	4223	4266	4196	4180	4017	4039	3852	3978	3906	4018	4176	4115	4157	4244	4123	4077	4080	4120	3999	4039	3974	4094	4114	4077	4171	4216	4175	4147	4304	4265
4032	3949	3963	4016	4076	4017	4065	4119	4093	4056	4227	4228	4220	4313	4321	4183	4009	4116	4121	4084	4179	4169	4210	4117	4014	3879	3866	3886	4063	4020	4152	4218	4511	4391	4356	4358	4344	4311	4199	4059	4171	4079	4215	4185	4111	4233	4124	4193	4197	4313
4064	3880	3960	4038	3990	3926	3950	3972	4081	4078	4036	4150	4245	4107	4040	4087	4219	4178	4141	4113	4087	4172	4175	4076	3970	3950	3990	3997	4060	4087	4290	4198	4362	4479	4517	4465	4414	4344	4243	4306	4149	4015	4199	4236	4063	4106	4198	4121	4342	4294
4071	3712	3842	4017	4230	3968	3932	4010	3972	3976	3990	4045	4191	4148	4138	4055	4060	4014	4154	4189	4207	4260	4267	4096	4057	3959	4008	4076	4121	4208	4130	4203	4188	4258	4483	4394	4227	3949	4028	4065	4070	4107	4163	4018	4049	3981	4208	4222	4156	4121
4028	3679	3773	4155	4249	4119	3925	4125	3984	3918	4067	3970	4132	4098	4145	4075	3908	4000	3981	4161	4181	4267	4262	4084	3957	4021	4065	4140	4072	4067	4195	4247	4117	4049	4188	4197	4043	4100	4013	4103	4029	4026	4208	4160	3821	4146	4221	4321	4157	4002
3924	3636	3732	4233	4357	4153	4152	4095	4143	3907	3778	4038	4167	4096	4165	4037	4011	4015	4075	4083	4240	4312	4174	3963	4076	4068	4190	4160	4169	3980	4044	4224	4255	4129	4090	4137	3995	4021	3986	4112	4026	3947	4158	4061	4050	4078	4378	4248	4132	4050
4037	3723	3786	4238	4328	4039	4007	4162	4167	3906	3882	4106	4132	4189	4096	3934	3858	3873	3986	4096	4013	4372	4307	4161	3938	4047	4187	4163	3948	4048	4060	4046	4024	3866	3934	4049	3969	3863	4126	3943	3850	4111	4264	4343	4043	4153	4317	4458	4103	4152
4175	3745	3764	4134	4154	3974	3971	4036	4048	3955	4017	4000	4140	4187	4158	4158	4027	4036	3946	4115	4162	4271	4153	4198	4038	4076	4066	4168	4055	3923	3925	4128	4078	3821	3819	4012	3976	3889	3997	4015	3881	4038	4409	4394	4173	4086	4406	4381	4257	4092
4117	3668	3748	4052	3906	3855	3924	3876	4088	4019	3969	4055	4260	4220	4216	4265	3997	4122	4107	4094	4056	4261	4318	4071	4030	4153	4273	4312	4185	4050	4083	4083	4015	3982	4114	4311	4183	4018	4139	4071	4111	4193	4397	4325	3826	3987	4330	4409	4140	4060
4054	3608	3841	4024	4019	3970	3725	3863	3879	4000	3981	3901	4052	4061	4248	4099	4029	4013	4082	4088	4165	4305	4322	4264	4069	4136	4255	4303	4200	4148	4106	4210	4165	4298	4371	4437	4384	4249	4332	4285	4028	4258	4433	4184	3975	3930	4219	4332	4075	4165
3937	3726	3812	4016	4122	3947	3835	3842	3897	3951	3809	3963	4021	4157	4215	3892	3946	3944	4022	4058	4029	4170	4215	4136	4024	4212	4142	4213	4125	4002	4099	4249	4271	4103	4442	4304	4313	4069	4138	4114	3722	4008	4330	4058	3974	3949	4181	4366	4067	3962
4063	3839	3908	4083	4267	3884	3843	4079	4083	3926	3912	3885	3939	4039	4131	4030	3983	4085	4112	3972	3974	4149	4274	4114	4097	4097	4254	4242	4096	4038	3967	4054	4114	3968	4020	4163	4073	4075	4143	4158	3817	4028	4395	4308	3896	3954	4303	4155	3930	3916
4172	3675	3688	4095	4127	3870	3892	4017	4206	3950	3949	4043	4035	4137	4190	4225	4074	4071	3955	4024	3954	4136	4223	4109	4080	4189	4238	4227	4122	3894	3987	3966	3996	3968	4030	4140	4009	3952	4090	4177	3892	4011	4331	4237	3893	3946	4211	4230	3901	3860
4017	3808	3783	4017	4080	3905	3743	3965	4175	4053	3994	4086	4037	4158	4121	4198	4118	4376	4010	4067	3889	4163	4214	4157	4020	4144	4304	4388	4207	4008	3941	4103	4096	4058	4155	4312	4186	4066	4198	4156	3951	4115	4484	4246	3835	3937	4154	4216	3835	3955
4071	3729	3845	4087	4184	3883	3751	4059	3956	4043	3949	4013	4034	4055	4082	4140	4174	4131	4205	4011	4061	4030	4296	4130	4106	4199	4339	4301	4093	4020	3977	4079	4083	3982	4229	4317	4309	4191	4244	4158	3910	4041	4366	4080	3809	3797	4036	4179	3803	3837
4169	3809	3875	4147	4250	3907	3700	3958	3926	3919	4020	3967	3883	3952	4181	4166	4101	4080	4181	4087	3906	4084	4184	4111	4111	4235	4276	4253	4201	4004	4017	4172	4055	3947	4193	4271	4288	4016	3989	4050	3845	4078	4330	4213	3960	3754	4118	4205	3796	3769
4146	3820	3770	4273	4057	3842	3758	3965	4141	3997	3942	3909	3857	3925	4106	4037	4064	4045	4067	3963	4035	4092	4129	3984	4146	4058	4155	4335	4074	4005	4099	4129	3913	3785	4077	4211	4053	4109	4079	4079	3887	4040	4531	4271	3885	3852	4273	4227	4053	3807
4008	3835	3809	4278	4109	3722	3894	4014	4146	4060	3932	3922	3909	3933	4087	4072	4128	4158	4081	4018	3982	3963	4098	3977	3945	4166	4151	4379	4288	4028	3966	4001	4009	3967	4049	4274	4039	3902	4106	4061	3915	4278	4545	4235	3928	3913	4331	4344	4011	3797
4124	3722	3859	4175	4123	3780	3629	3968	3942	3988	4022	4026	3872	3978	4034	4059	4094	4122	4075	3989	4041	3999	4070	3990	3883	4157	4234	4222	4256	4097	4054	4171	3983	3946	3992	4294	3955	4051	4107	4147	3988	4022	4557	4419	4027	3978	4283	4406	3953	3764
3985	3838	3895	4157	4110	3694	3708	3945	4002	4006	3981	3955	3871	3831	3964	4096	3941	4092	4166	3941	4026	4073	4121	4026	3810	4171	4351	4344	4193	4028	4065	4038	3892	3998	4010	4220	4140	3956	4181	4122	4035	4296	4635	4418	3963	4000	4427	4322	3916	3912
4019	3679	3889	4197	4150	3781	3533	3831	3795	3837	3809	3934	3930	3850	3888	3967	4174	4174	4043	4138	3985	4071	4162	3979	3902	4179	4362	4313	4330	4310	4206	4200	4150	3880	4255	4224	4146	4036	4048	4233	4018	4200	4547	4426	4028	4086	4400	4429	4095	4079
3967	3618	3877	4174	4236	3877	3621	3667	3841	3914	3845	3887	3876	3884	3837	3878	4002	4161	4211	4134	4037	4175	4147	3988	3918	3969	4272	4317	4291	4133	4200	4261	4201	4010	4214	4194	4135	3917	4128	4053	3899	4171	4438	4392	4100	4077	4510	4476	4004	4119
3973	3635	3703	4189	4203	3835	3629	3818	3811	3809	3761	3902	3971	4006	3914	4078	3842	3997	4129	4131	4153	4046	4117	4097	4002	4119	4227	4398	4333	4228	4128	4234	4249	4073	4207	4213	4003	3954	4008	4032	3896	4201	4490	4481	4021	4085	4496	4481	4135	3966
3895	3746	3772	4143	4045	3793	3675	3667	3718	3857	3916	3945	3918	3863	3999	3946	3909	3997	4206	4064	4177	4204	4177	4117	3905	4009	4239	4322	4229	4085	4266	4321	4301	4059	4108	4331	4309	3953	4045	4225	3885	4190	4497	4392	3822	4106	4449	4329	4072	3896
3872	3704	3816	4087	4120	3785	3757	3783	3772	3814	3688	3892	3859	3923	3945	3889	3900	3972	4106	4219	4137	4255	4237	4065	3943	4058	4389	4463	4347	4183	4233	4300	4248	4228	4216	4446	4117	3960	4161	4073	3846	4187	4511	4198	4116	4086	4495	4289	4068	4098
3901	3582	3812	4119	4110	3842	3781	3819	3800	3786	3848	3923	3947	3864	3938	3947	3854	4083	4030	4004	4148	4411	4376	4160	4044	4138	4308	4452	4289	4115	4174	4419	4302	4193	4308	4248	4108	4002	4124	4023	3771	3968	4531	4318	3855	3999	4344	4364	4083	4009
3996	3648	3766	4043	4289	3868	3560	3841	3783	3730	3775	3895	3948	3974	3930	3958	3849	3970	3972	4076	4023	4187	4459	4173	3985	3974	4136	4315	4260	4091	4123	4021	4248	4225	4206	4254	4007	4096	4019	4103	3827	3991	4439	4143	3938	3899	4364	4279	4077	3870
3897	3595	3810	4118	4060	3775	3754	3841	3748	3779	3889	3958	3881	3967	4088	3964	3979	3964	4058	4038	4100	4152	4240	4048	4062	3976	4183	4260	4215	3982	4084	4052	4151	4142	4298	4202	4165	3983	4156	4028	3779	4106	4464	4242	3849	3821	4347	4187	3868	3802
3940	3629	3713	4166	4129	3857	3600	3734	3917	3859	3729	3792	3857	3908	4055	4071	3932	3991	4060	3836	3960	3989	4125	4120	4029	4122	4311	4306	4173	3946	3965	4155	4120	4157	4218	4249	4267	4005	4110	4001	3954	4199	4490	4176	3808	3853	4263	4285	4043	3860
4032	3594	3826	4187	4026	3909	3751	3863	3869	3854	3855	3842	3835	3818	4093	4062	4013	4028	3907	3866	3924	3932	4228	4100	4051	4142	4186	4347	4153	3945	3965	3978	4175	4009	4122	4214	4238	4082	4152	4055	4003	4139	4413	4353	3826	3979	4231	4300	3926	3830
3964	3724	3699	3996	4057	3856	3723	3933	3974	3882	3777	3778	3826	3897	3924	3911	3900	3981	3990	3895	3909	3842	3992	4004	4034	4113	4217	4226	4094	3855	3850	3927	4030	3902	4109	4294	4163	4129	4182	4034	3853	4099	4513	4262	3821	3985	4214	4188	4021	3852
4027	3607	3840	4085	4093	3750	3716	3990	4029	3809	3857	3795	3813	3894	3903	3867	3889	3971	4062	3905	3732	3928	3904	3862	3738	3978	4361	4369	4074	3985	4041	3972	4086	3928	4078	4249	4074	3841	4067	4101	3919	4074	4549	4334	3913	3973	4381	4245	4007	3714
4004	3622	3738	4156	4121	3806	3632	3908	4029	3923	3771	3824	3935	3785	3827	4014	3888	4071	3982	3931	3816	3961	3924	3738	3774	3928	4226	4301	4181	4034	3965	4106	4202	4002	4090	4264	4081	4053	4097	4079	3925	4140	4563	4329	3897	4015	4353	4282	3937	3919
3837	3618	3942	4066	4220	3939	3761	3816	3992	3842	3992	3862	3777	3839	3847	3894	3959	3975	4095	3876	3891	4038	3927	3718	3801	3838	4326	4163	4294	3948	4009	4136	4235	4077	4063	4167	4227	4025	4040	4043	3936	4160	4544	4328	3895	4019	4304	4323	4027	3757
3936	3737	3874	4122	4095	3947	3764	3816	3907	3812	3972	3969	3855	3883	3984	3795	3670	3966	3960	3911	3879	3953	4043	3911	3765	3956	4063	4304	4176	4022	3995	4239	4208	4080	4219	4198	4130	3928	4001	3918	3790	4079	4506	4312	3965	3953	4361	4298	3991	3693
3871	3840	3897	4242	4300	3867	3626	3954	3833	3819	3857	3959	3909	3874	3833	3879	3870	3832	3906	3832	3761	3969	4055	3814	3708	3812	3943	4202	4150	3913	3931	4168	4295	4106	4171	4292	4163	4050	4120	4148	3844	4132	4542	4350	4069	4035	4334	4412	4013	3901
3822	3641	3797	4183	4191	3937	3701	3846	3853	3695	3830	3924	4110	3880	3785	3772	3781	4004	3975	3924	3837	3929	3942	3945	3763	3881	4007	4268	4168	4024	4086	4262	4185	4263	4184	4469	4183	4193	4099	4170	3897	4083	4445	4222	3930	4014	4220	4318	3930	3975
3806	3561	3697	4084	4167	3917	3797	3858	3924	3730	3884	3952	4044	3974	3948	3951	3815	3945	3892	3951	3773	4086	4051	3896	3747	3941	4042	4171	4059	4004	4064	4238	4234	4171	4358	4407	4206	4066	4275	4187	3768	3943	4277	4251	3983	3971	4246	4227	3933	3838
3826	3627	3770	4178	4135	3934	3655	3765	3746	3734	3771	3732	3865	3857	3823	3994	3737	3930	3883	3757	3652	3997	3975	3941	3936	3885	4006	4002	4055	3930	3988	4068	4267	4111	4296	4411	4244	4136	4259	4152	3921	4106	4444	4094	3976	3969	4296	4286	3963	3835
3814	3496	3594	4013	4100	3875	3776	3792	3910	3682	3656	3662	3816	3794	3967	3858	3716	3901	3792	3885	3761	3966	3888	3858	3842	3928	4104	4082	4015	3854	3913	4060	4117	4052	4170	4414	4194	4251	4133	4266	4070	4292	4426	4258	3918	4017	4320	4306	3961	3886
3788	3577	3727	3934	4051	3742	3674	3816	3872	3810	3716	3813	3672	3817	3901	3888	3842	3955	3852	3964	3869	3875	4004	3904	3761	4011	4291	4242	4031	3923	3896	4090	4088	3995	4114	4365	4226	4032	4319	4317	4050	4084	4454	4523	3928	4011	4314	4279	4016	3727
3801	3560	3780	3893	3958	3668	3654	3745	3951	3722	3742	3605	3867	3742	3969	3904	3919	4029	3861	3804	3827	3971	4019	3882	3834	3964	4307	4143	4075	3866	3926	4195	4008	4016	4124	4232	4216	4136	4151	4103	3867	4202	4563	4314	4078	3957	4372	4375	4002	3866
3882	3651	3667	3862	3879	3590	3536	3655	3738	3787	3635	3672	3722	3736	3830	3887	3931	3912	4124	3918	3810	3955	3911	3892	3691	3959	4116	4300	4144	3960	3916	4133	4191	4118	4112	4194	4157	3947	4048	4068	3909	4078	4471	4341	3746	3922	4368	4342	3968	3874
3799	3487	3690	4012	3844	3659	3379	3563	3684	3733	3530	3778	3663	3721	3791	3831	3841	4018	3920	3913	3929	4041	4077	3812	3720	3904	4105	4285	4116	3866	3949	4235	4275	4062	4139	4315	4227	4061	4018	4061	3841	3949	4442	4282	3889	4023	4324	4547	4057	3986
3721	3477	3514	3920	3953	3612	3522	3444	3634	3639	3668	3790	3814	3760	3859	3882	3910	3902	3965	3955	3955	4153	4047	3907	3797	3897	4206	4219	4248	3963	4014	4042	4270	3933	4293	4268	4203	4071	4081	3950	3854	4050	4253	4224	3757	3785	4241	4430	3951	3841
3633	3639	3546	3824	3851	3578	3460	3515	3634	3799	3580	3835	3810	3858	3778	3932	3960	4041	3873	3829	3993	4114	4300	4007	3902	3958	4018	4273	4199	3971	4041	4082	4196	4116	4063	4174	4052	4074	4086	3933	3780	4034	4402	4236	3823	3881	4316	4223	3861	3830
3700	3405	3599	3868	4097	3603	3385	3567	3644	3729	3719	3781	3844	3907	3853	3954	3744	3993	3920	3913	3945	4025	4362	3998	3917	3997	4136	4253	4279	3985	3891	4061	4203	4212	4165	4282	4128	4109	4106	3989	3879	4008	4166	4182	3848	3870	4090	4250	3965	3709
3892	3514	3633	3879	4016	3696	3468	3607	3645	3732	3635	3755	3868	3813	3899	3964	3930	3946	4019	3878	3936	4146	4179	4065	3996	4073	4101	4343	4215	4075	3892	3981	4034	4092	4117	4217	4169	4109	4150	4216	3836	4138	4402	4205	3779	3970	4169	4231	3987	3751
3669	3551	3570	3917	4029	3685	3618	3594	3621	3656	3655	3888	3783	3902	3869	3874	3875	4004	4052	3992	3957	4045	4117	3978	4064	3971	4215	4418	4229	4093	4019	4057	4040	4035	4209	4189	4036	3930	4128	4140	3837	4206	4428	4166	4021	4015	4220	4210	3966	3841
3851	3552	3480	3862	3931	3782	3547	3633	3725	3642	3703	3803	3735	3793	3820	3910	3947	4035	4013	3927	3898	4006	4063	3765	3878	4146	4317	4340	4281	4254	4025	4115	4210	3921	4018	4198	4129	3931	3957	4155	3841	4035	4452	4288	3919	4022	4251	4256	3973	3716
3847	3566	3602	3899	4022	3663	3578	3698	3757	3652	3654	3700	3838	3872	3764	3772	3808	3746	4082	3977	3814	4072	3950	3897	4021	4086	4234	4322	4124	4169	4089	4034	4037	3951	3905	4138	3987	3840	3915	3922	3879	3923	4454	4245	3946	3966	4360	4287	4023	3883
3702	3500	3409	3973	4057	3634	3629	3674	3851	3703	3740	3699	3786	3763	3866	3760	3772	3805	3909	3778	3877	3899	3995	3887	3828	3868	4225	4008	4347	3999	3991	4149	4147	3930	4046	4308	4049	3938	3948	3991	3832	4074	4307	4109	3873	4016	4183	4263	3985	3776
3753	3432	3475	3750	3852	3852	3656	3746	3773	3772	3560	3727	3762	3820	3732	3818	3598	3803	3891	3787	3753	3936	4050	3830	3890	4040	3974	4135	4065	3951	3983	4114	4053	3945	3987	4272	4117	3782	3953	4042	3762	3926	4283	4063	3661	3877	4214	4159	3976	3790
3795	3533	3333	3869	4067	3820	3646	3707	3696	3737	3745	3682	3757	3927	3905	3821	3762	3746	3832	3723	3694	3957	3913	3835	3622	3983	4021	4109	4014	3957	3835	3992	4051	3892	4047	4376	4095	3941	3957	4039	3831	3860	4167	4038	3795	3826	4344	4097	3895	3671
3869	3487	3420	3896	4108	3700	3603	3818	3790	3717	3798	3691	3757	3884	3843	3812	3684	3735	3798	3694	3613	3808	4043	3845	3734	3849	4068	4091	3985	3795	3799	4002	3988	3816	4175	4286	4080	3990	4027	4106	3812	4080	4288	4137	3873	3875	4137	4229	4010	3720
3864	3487	3591	3817	3857	3703	3630	3792	3917	3790	3680	3788	3764	3791	3896	3703	3769	3895	3890	3694	3659	3729	3836	3741	3550	3771	3984	4039	3970	3828	3915	4022	4108	3906	4020	4216	4133	4028	3939	4073	3832	3921	4282	4209	3822	3870	4149	4353	3963	3801
3784	3462	3528	3789	3904	3572	3593	3789	3915	3818	3848	3811	3798	3724	3853	3936	3828	3783	3948	3578	3638	3837	3880	3685	3605	3795	3945	4050	4023	3758	3856	3927	4012	3816	3811	4071	3983	3808	3895	3907	3817	3962	4213	3996	3725	3850	4068	4228	3868	3803
3782	3376	3525	3869	3866	3757	3566	3737	3832	3906	3707	3740	3740	3859	3874	3974	3872	3747	3767	3758	3722	3822	3867	3803	3605	3654	3977	4091	4069	3747	3895	4028	4010	3943	3939	4036	3988	3900	3786	3825	3601	3850	4151	4047	3645	3727	4185	4163	3837	3745
3804	3516	3518	3972	3956	3813	3486	3719	3921	3814	3760	3837	3666	3739	3830	3882	3748	3814	3740	3820	3667	3978	3870	3761	3604	3724	3878	3954	4012	3867	3937	4078	4204	3908	3948	4195	4157	3878	3862	3938	3809	3788	4045	3939	3597	3716	4066	4142	3823	3696
3981	3399	3600	3915	3921	3779	3650	3676	3868	3785	3755	3805	3746	3780	3957	3874	3809	3976	3826	3682	3857	3861	3955	3796	3663	3789	3962	4062	4091	3765	3825	4163	4140	3947	3989	4254	4057	3901	4001	3920	3795	3805	4068	3931	3756	3764	4092	4042	3831	3519
3721	3511	3405	3929	4016	3742	3553	3660	3745	3872	3797	3826	3857	3885	3859	3946	3796	3832	3871	3883	3689	3862	3873	3887	3636	3852	3978	4084	3981	3717	3772	4009	3943	3814	3906	4113	4258	3905	3957	3884	3840	3872	4137	4143	3786	3710	4148	4089	3722	3550
3780	3605	3578	3956	4009	3653	3450	3770	3787	3918	3805	3768	3825	3762	3802	3804	3674	3930	3936	3853	3606	3793	3939	3954	3831	3845	4086	4118	3984	3850	3742	3912	3875	3797	3817	4056	3991	3902	3946	3871	3766	3916	4137	4169	3743	3822	4141	4179	3810	3525
3902	3527	3599	3926	4032	3713	3591	3623	3711	3821	3777	3778	3797	3685	3783	3798	3751	3915	3812	3797	3734	3871	3872	3797	3769	3800	4079	4017	4026	3951	3809	4015	3930	3914	3997	4188	3974	3788	3940	3940	3668	3868	4349	4060	3827	3743	4286	4181	3828	3676
3903	3553	3638	3963	3989	3640	3476	3560	3782	3786	3806	3868	3840	3699	3666	3853	3678	3907	3947	3738	3643	3863	3931	3769	3659	3878	3984	4169	4126	3873	3777	4033	4033	4097	3955	4103	3988	3924	3963	3938	3880	3828	4294	4020	3809	3791	4131	4103	4019	3701
3766	3555	3604	3900	4036	3684	3539	3593	3781	3709	3747	3796	3828	3739	3777	3806	3636	3820	3922	3840	3598	3821	3923	3747	3675	3864	3948	4059	4054	3972	3903	3857	4110	3793	4011	4039	4030	3851	3965	3873	3675	3943	4235	4090	3919	3707	4044	4150	3840	3747
3933	3662	3589	4023	4099	3752	3483	3623	3712	3685	3724	3867	3801	3738	3629	3706	3701	3646	3818	3800	3719	3868	3854	3993	3768	3820	3957	3967	3900	3865	3854	3976	3917	3981	3942	3978	3946	3815	4028	3993	3808	3826	4236	4110	3772	3866	4211	4216	3782	3692
3987	3585	3737	3949	4141	3824	3503	3684	3741	3631	3781	3728	3751	3644	3606	3589	3556	3606	3875	3726	3691	3608	3886	3788	3675	3701	3878	4199	4097	3950	3864	4193	4009	4052	3990	4123	3980	3955	3936	3933	3883	3742	4327	4252	3820	3788	4255	4213	3962	3765
3717	3502	3607	3999	4156	3890	3725	3763	3835	3711	3671	3771	3706	3608	3647	3617	3698	3666	3826	3747	3486	3580	3684	3670	3628	3792	3912	3994	4019	3962	3980	4040	4078	4016	4097	4250	4207	3907	3997	3939	3869	3889	4299	4230	3797	3739	4063	4140	4024	3681
3743	3518	3607	3909	4042	3915	3609	3673	3716	3678	3673	3579	3761	3660	3524	3635	3552	3721	3691	3711	3506	3649	3641	3646	3498	3759	3930	3994	4002	3920	3801	3972	4071	3874	4022	3985	3902	3775	3845	3970	3778	3902	4223	4121	3747	3926	4125	4379	3856	3759
3890	3491	3600	3924	4042	3773	3586	3590	3681	3543	3556	3809	3696	3732	3548	3703	3571	3556	3694	3652	3549	3527	3732	3655	3633	3568	3840	3925	3961	3739	3600	3706	3753	3700	3727	3920	3711	3690	3715	3830	3696	3845	4103	4151	3947	3880	4232	4280	3770	3781
3793	3529	3637	4043	4111	3704	3447	3707	3672	3619	3586	3781	3801	3582	3608	3557	3610	3521	3615	3653	3521	3618	3671	3670	3678	3634	3733	3901	3860	3637	3637	3798	3829	3606	3647	3837	3638	3675	3757	3671	3636	3765	4121	4081	4041	3837	4147	4061	3928	3609
3553	3477	3632	3897	4015	3672	3581	3622	3677	3592	3652	3706	3693	3690	3665	3578	3574	3610	3660	3587	3636	3460	3635	3597	3541	3614	3691	3722	3689	3672	3683	3650	3830	3727	3680	3805	3819	3753	3818	3764	3566	3774	4075	4132	3775	3781	3919	3893	3804	3616
3484	3397	3364	3870	3881	3664	3421	3546	3647	3567	3596	3713	3754	3738	3612	3561	3745	3585	3796	3609	3507	3593	3601	3676	3630	3756	3795	3772	3764	3747	3784	3634	3700	3665	3708	3739	3768	3705	3770	3838	3648	3685	3977	3803	3926	3840	3801	3936	3824	3846
3670	3387	3431	3661	3929	3695	3683	3484	3477	3581	3716	3564	3794	3571	3699	3698	3688	3637	3725	3689	3640	3672	3598	3721	3620	3657	3615	3744	3773	3785	3744	3805	3725	3641	3694	3764	3686	3708	3751	3821	3798	3776	3871	3985	3927	3780	3798	4034	3861	3941
3538	3430	3407	3613	3778	3760	3509	3429	3555	3519	3515	3552	3723	3618	3579	3494	3650	3694	3742	3779	3731	3610	3747	3799	3749	3686	3629	3694	3829	3802	3826	3760	3871	3831	3867	3833	3848	3641	3912	3874	3844	3741	3886	3830	3523	3730	3769	3832	3790	3913
3415	3498	3539	3727	3788	3533	3679	3434	3598	3597	3540	3699	3578	3533	3615	3592	3616	3756	3565	3763	3696	3627	3730	3781	3808	3756	3637	3497	3816	3816	3882	3947	3942	4060	3992	4161	4042	4048	4008	4046	3739	3922	3682	3837	3531	3614	3631	3669	3698	3729
3596	3661	3668	3780	3686	3570	3438	3457	3618	3578	3693	3706	3599	3553	3649	3507	3662	3731	3653	3727	3593	3623	3633	3946	3715	3794	3694	3655	3721	3792	3835	3961	4030	4087	4093	4052	3988	4158	4062	3994	3939	3857	3894	3625	3594	3715	3705	3635	3712	3711
3894	3691	3804	3794	3735	3632	3434	3504	3621	3483	3523	3592	3622	3663	3628	3489	3694	3639	3818	3690	3691	3667	3724	3681	3695	3735	3787	3778	3766	3765	3931	3780	3901	3879	3861	3851	3825	3848	4158	3960	4012	3959	3875	3825	3677	3778	3787	3770	3773	3821
3753	3856	3842	3618	3638	3602	3502	3631	3501	3686	3615	3478	3523	3547	3582	3513	3524	3736	3658	3718	3629	3634	3684	3783	3737	3832	3812	3743	3795	3808	3851	3830	3626	3801	3727	3698	3724	3914	3813	3770	3819	3830	3846	3791	3725	3679	3833	3845	3740	3625
3775	3735	3774	3706	3668	3585	3726	3599	3492	3527	3573	3688	3598	3584	3521	3537	3536	3851	3680	3690	3619	3607	3750	3759	3735	3792	3731	3734	3693	3828	3815	3760	3875	3903	3949	3918	3885	3793	3878	3902	3935	3708	3766	3647	3580	3612	3714	3667	3648	3682
3582	3704	3703	3635	3670	3725	3766	3713	3572	3624	3724	3599	3601	3608	3643	3586	3636	3722	3690	3628	3651	3647	3638	3665	3820	3684	3820	3817	3792	3767	3812	3861	3905	4085	4101	4119	4021	4005	3968	4116	4015	3919	3835	3815	3841	3725	3819	3819	3808	3825
3724	3619	3713	3703	3710	3649	3677	3785	3599	3615	3593	3697	3656	3593	3599	3562	3723	3762	3653	3596	3459	3607	3657	3719	3726	3884	3646	3689	3764	3776	3954	3990	3980	4042	4132	4038	4042	4029	3998	3994	3991	4066	3979	3793	3904	3878	3848	3819	3774	3813
3689	3640	3655	3697	3673	3697	3545	3662	3667	3584	3637	3663	3595	3617	3630	3587	3708	3823	3678	3660	3754	3626	3641	3632	3703	3769	3676	3681	3739	3716	3887	3881	3807	3751	3822	3877	3881	3821	3875	3816	3836	3854	3806	3835	3831	3819	3764	3730	3655	3720
3648	3553	3594	3609	3628	3585	3651	3626	3672	3620	3641	3741	3678	3615	3741	3595	3801	3818	3785	3742	3707	3680	3578	3776	3786	3844	3712	3640	3849	3834	3746	3721	3768	3896	3755	3743	3786	3905	3996	3886	3777	3791	3754	3619	3871	3694	3746	3698	3702	3656
3585	3536	3609	3693	3593	3577	3569	3750	3582	3738	3685	3733	3704	3773	3667	3798	3752	3683	3709	3584	3591	3700	3666	3654	3721	3735	3668	3659	3795	3809	3871	4011	3797	3835	3948	3826	3843	4055	4058	4047	3987	3904	3964	3926	3866	3908	3843	3864	3804	3772
3621	3623	3564	3519	3756	3623	3619	3520	3515	3618	3621	3749	3663	3650	3710	3738	3632	3787	3729	3662	3631	3614	3671	3657	3810	3753	3681	3778	3794	3974	3861	3827	3702	3741	3796	3780	4075	4031	3967	3977	3928	3966	3944	3993	3877	3826	3873	3877	3778	3856
3629	3618	3506	3714	3688	3495	3689	3630	3538	3653	3618	3701	3628	3581	3587	3780	3700	3705	3656	3604	3609	3622	3634	3778	3838	3657	3739	3764	3771	4011	3897	3665	3678	3719	3696	3500	3672	3870	3794	3774	3755	3728	3653	3813	3726	3740	3739	3706	3710	3653
3648	3570	3499	3614	3550	3609	3474	3664	3595	3591	3610	3578	3627	3567	3673	3738	3633	3626	3670	3640	3683	3772	3595	3842	3800	3738	3661	3642	3767	3792	3783	3656	3760	3668	3611	3586	3758	3697	3567	3695	3631	3458	3677	3589	3561	3668	3516	3560	3783	3706
3688	3652	3618	3629	3530	3605	3606	3587	3643	3593	3586	3565	3632	3627	3605	3647	3732	3674	3710	3565	3743	3784	3616	3737	3722	3852	3658	3720	3682	3891	3834	3981	4007	3984	4010	4050	3904	3994	3898	3966	3916	3901	4037	3909	3923	3839	3919	3917	3954	3994
3717	3633	3591	3736	3570	3641	3533	3561	3658	3636	3552	3682	3562	3505	3593	3582	3600	3573	3505	3584	3587	3705	3775	3751	3823	3819	3718	3741	3840	3713	3878	3964	4123	4078	4148	4085	4173	4147	4119	4142	4129	4095	4141	4320	4177	4165	4106	3978	4254	4167
3706	3545	3658	3761	3628	3659	3625	3622	3638	3722	3587	3522	3535	3624	3608	3603	3548	3620	3596	3557	3582	3657	3672	3799	3710	3599	3746	3865	3852	3843	3787	3710	3860	4042	3878	3881	3860	4016	4031	4086	3971	4000	4178	3969	3944	4001	3930	4020	4049	4052
3514	3546	3494	3479	3561	3545	3629	3535	3560	3621	3756	3601	3510	3538	3643	3536	3679	3572	3632	3562	3613	3611	3596	3624	3611	3601	3595	3809	3836	3881	3720	3643	3855	3705	3824	3827	4027	3831	3883	3912	3779	3716	3943	3949	3857	3905	3842	4001	3843	3885
3660	3566	3436	3581	3530	3544	3565	3530	3604	3555	3524	3559	3442	3512	3567	3573	3666	3654	3513	3428	3590	3615	3721	3726	3564	3404	3585	3909	3840	3639	3648	3820	3792	3756	3634	3892	4009	3993	3832	3814	3851	3942	3970	3867	3884	3896	3854	3857	3866	3775
3765	3693	3534	3599	3506	3491	3507	3620	3667	3612	3611	3647	3561	3557	3666	3607	3553	3509	3503	3598	3478	3515	3635	3537	3633	3464	3639	3948	3869	3592	3581	3580	3705	3511	3467	3673	3890	3868	3572	3752	3740	3761	3859	3765	3584	3764	3779	3707	3624	3705
3833	3824	3750	3624	3564	3562	3510	3531	3748	3660	3530	3716	3576	3618	3661	3602	3667	3498	3652	3534	3438	3468	3641	3638	3561	3614	3803	3941	3683	3521	3361	3669	3685	3475	3200	3419	3722	3449	3402	3477	3525	3529	3545	3593	3473	3545	3499	3520	3558	3534
3605	3667	3583	3685	3597	3504	3541	3513	3591	3518	3577	3562	3601	3613	3609	3531	3531	3555	3632	3590	3623	3460	3594	3619	3496	3515	3725	3975	3800	3574	3459	3544	3682	3416	3353	3471	3690	3515	3465	3628	3648	3568	3645	3635	3709	3606	3660	3694	3645	3607
3627	3506	3407	3726	3569	3500	3531	3525	3524	3589	3590	3542	3581	3781	3489	3552	3466	3566	3590	3559	3487	3654	3691	3633	3525	3495	3668	3941	3842	3715	3447	3700	3879	3605	3590	3988	4168	3917	3746	3935	4082	4009	3889	4045	4082	3968	3902	4044	3991	3865
3744	3502	3534	3660	3721	3581	3534	3502	3667	3596	3536	3606	3628	3678	3586	3582	3460	3551	3646	3562	3652	3700	3701	3622	3537	3603	3854	3895	3903	3756	3508	3769	3773	3557	3575	3914	4118	3969	3771	3850	4032	4012	3902	4001	3915	3945	3834	3887	4008	3872
3486	3405	3319	3713	3779	3668	3522	3460	3551	3622	3536	3574	3709	3654	3648	3527	3500	3494	3655	3663	3655	3553	3745	3689	3608	3587	3776	3837	3766	3553	3517	3510	3589	3469	3267	3581	3779	3735	3510	3499	3789	3596	3570	3509	3581	3583	3579	3559	3517	3441
3505	3308	3292	3736	3768	3828	3496	3576	3540	3667	3478	3667	3669	3676	3683	3518	3528	3586	3601	3623	3632	3657	3585	3509	3648	3546	3815	3830	3759	3471	3540	3525	3633	3566	3356	3437	3698	3693	3446	3437	3582	3579	3473	3509	3594	3489	3637	3521	3459	3568
3484	3412	3321	3699	3819	3712	3548	3515	3605	3670	3460	3613	3673	3548	3645	3563	3470	3545	3640	3638	3656	3572	3601	3661	3614	3612	3624	3773	3745	3627	3594	3603	3734	3649	3497	3540	3778	3779	3571	3690	3809	3636	3711	3672	3618	3655	3704	3702	3744	3706
3736	3496	3451	3809	3759	3615	3508	3597	3734	3543	3534	3713	3622	3648	3639	3634	3703	3657	3679	3497	3677	3553	3586	3628	3619	3601	3762	3670	3761	3687	3468	3694	3654	3449	3534	3639	3721	3611	3533	3662	3592	3566	3550	3619	3497	3615	3530	3533	3548	3592
3820	3466	3476	3907	3846	3799	3514	3541	3648	3523	3517	3548	3685	3721	3695	3685	3631	3589	3592	3648	3549	3443	3694	3670	3738	3515	3575	3591	3597	3722	3456	3442	3437	3551	3342	3477	3521	3440	3302	3344	3361	3492	3447	3454	3403	3364	3434	3524	3420	3529
3420	3187	3260	3722	3953	3690	3571	3541	3637	3677	3546	3708	3735	3745	3604	3739	3676	3775	3713	3535	3612	3535	3592	3640	3608	3596	3498	3753	3683	3706	3588	3617	3590	3802	3704	3822	3761	3631	3679	3709	3772	3687	3746	3775	3749	3823	3688	3839	3897	3811
3353	3218	3261	3629	3797	3633	3528	3548	3653	3646	3486	3718	3719	3638	3817	3719	3697	3742	3693	3632	3590	3522	3711	3805	3623	3581	3708	3598	3758	3699	3716	3908	3904	4014	4044	4170	4068	4010	4010	4206	4183	4098	4138	4088	4108	3986	4208	4071	4153	4069
3477	3430	3295	3599	3671	3499	3338	3452	3574	3680	3625	3721	3737	3704	3593	3829	3642	3740	3787	3614	3601	3628	3677	3678	3581	3617	3521	3609	3596	3722	3673	3667	3770	3801	3838	3799	3878	3882	3791	3825	3863	3759	3867	3782	3852	3905	3799	3827	3889	3790
3386	3283	3333	3543	3495	3475	3369	3493	3531	3609	3636	3535	3595	3694	3755	3712	3714	3697	3690	3690	3672	3704	3705	3823	3591	3559	3731	3654	3711	3486	3558	3608	3436	3403	3329	3192	3343	3279	3230	3160	3217	3282	3321	3279	3232	3308	3369	3291	3292	3279
3408	3321	3422	3526	3448	3440	3354	3484	3433	3571	3473	3457	3488	3736	3679	3583	3675	3634	3645	3554	3683	3694	3691	3758	3585	3722	3737	3732	3621	3616	3504	3570	3429	3423	3391	3369	3310	3443	3331	3354	3316	3377	3340	3462	3376	3324	3451	3360	3377	3380
3425	3342	3459	3487	3501	3461	3434	3523	3489	3445	3565	3610	3562	3634	3780	3652	3582	3720	3644	3622	3620	3588	3599	3680	3648	3627	3827	3709	3690	3702	3765	3868	3935	3963	3922	3930	3900	3926	3921	3949	3897	4040	3961	3978	3851	3992	3954	4032	3909	3945
3737	3495	3417	3457	3493	3341	3458	3584	3535	3616	3581	3535	3676	3697	3680	3669	3785	3653	3741	3646	3541	3552	3502	3630	3867	3667	3637	3681	3692	3756	3735	3812	4114	4020	3908	4082	4111	3998	4012	3993	3976	4082	4067	4062	4016	4044	4090	4063	3978	4070
3635	3486	3452	3352	3349	3410	3551	3468	3458	3458	3593	3511	3653	3595	3672	3668	3670	3711	3703	3609	3626	3609	3604	3638	3629	3653	3656	3766	3673	3833	3763	3709	3767	3768	3660	3760	3822	3626	3623	3653	3645	3734	3695	3705	3734	3740	3650	3727	3748	3596
3254	3229	3233	3350	3452	3398	3496	3519	3510	3561	3565	3656	3487	3618	3655	3575	3583	3718	3726	3708	3618	3504	3548	3625	3700	3724	3764	3670	3870	3777	3687	3770	3565	3508	3510	3620	3650	3686	3423	3571	3613	3737	3553	3547	3579	3503	3563	3651	3534	3560
3087	3057	3106	3314	3323	3445	3466	3352	3473	3550	3536	3511	3638	3631	3749	3594	3579	3655	3735	3714	3448	3561	3673	3661	3512	3625	3929	3861	3896	3834	3703	3546	3620	3439	3616	3603	3757	3659	3461	3587	3755	3751	3628	3620	3614	3553	3678	3538	3608	3607
3353	3236	3241	3347	3367	3377	3358	3432	3413	3445	3567	3551	3567	3674	3657	3585	3558	3706	3706	3636	3684	3700	3667	3724	3647	3611	3776	3858	3945	3588	3584	3479	3560	3549	3302	3371	3434	3446	3387	3393	3417	3488	3404	3375	3218	3323	3327	3374	3400	3270
3413	3372	3303	3437	3283	3268	3367	3439	3316	3478	3466	3499	3571	3662	3619	3486	3658	3681	3827	3579	3600	3639	3702	3741	3665	3496	3674	3794	3794	3553	3321	3403	3506	3351	3055	3150	3303	3330	3138	3193	3387	3360	3268	3210	3194	3197	3180	3265	3183	3223
3380	3418	3434	3426	3346	3349	3267	3408	3460	3323	3443	3545	3548	3555	3539	3672	3602	3775	3768	3778	3589	3658	3761	3797	3609	3480	3776	3926	3902	3770	3461	3544	3594	3528	3287	3547	3738	3782	3437	3501	3696	3535	3516	3682	3570	3530	3747	3658	3711	3661
3407	3419	3379	3479	3449	3289	3380	3399	3450	3388	3489	3521	3429	3560	3584	3694	3585	3579	3701	3616	3653	3712	3741	3809	3593	3651	3704	3948	4097	3780	3739	3741	3867	3712	3775	3894	4241	4226	3861	4007	4025	3981	4011	4006	4063	3908	3911	4026	4063	3970
3439	3381	3414	3566	3506	3410	3355	3421	3410	3497	3537	3483	3475	3464	3598	3587	3682	3587	3650	3595	3710	3655	3741	3802	3599	3774	3730	3972	4074	3876	3749	3824	3650	3678	3516	3717	3890	3840	3751	3703	3868	3713	3748	3855	3707	3703	3709	3690	3695	3707
3513	3387	3281	3479	3433	3456	3281	3371	3425	3603	3562	3465	3485	3420	3559	3599	3536	3491	3643	3701	3652	3688	3792	3720	3596	3519	3759	4038	3804	3610	3578	3530	3759	3476	3265	3461	3646	3577	3404	3410	3537	3522	3392	3459	3418	3422	3348	3437	3335	3439
3363	3240	3209	3356	3476	3597	3284	3350	3520	3494	3504	3417	3427	3403	3525	3431	3668	3404	3691	3571	3740	3600	3648	3530	3758	3694	3798	3821	3871	3717	3551	3613	3701	3577	3479	3539	3666	3760	3569	3606	3687	3647	3655	3777	3592	3581	3561	3696	3723	3656
3243	3134	3142	3421	3609	3552	3365	3459	3533	3425	3365	3395	3389	3486	3528	3708	3623	3564	3623	3682	3685	3598	3631	3624	3640	3616	3735	3849	3881	3760	3767	3720	3797	3736	3557	3585	3763	3777	3649	3815	3768	3783	3724	3795	3758	3630	3573	3668	3792	3785
3537	3203	3276	3652	3491	3585	3279	3318	3390	3430	3394	3486	3563	3474	3608	3514	3625	3562	3663	3747	3713	3700	3630	3643	3618	3746	3588	3708	3802	3763	3616	3564	3583	3496	3507	3536	3504	3519	3487	3455	3394	3363	3545	3606	3431	3379	3346	3337	3594	3466
3694	3520	3399	3634	3699	3514	3229	3341	3594	3503	3360	3518	3613	3449	3627	3595	3641	3554	3676	3637	3613	3601	3619	3697	3780	3560	3593	3536	3649	3642	3618	3560	3557	3533	3521	3454	3607	3599	3379	3618	3451	3430	3476	3498	3458	3373	3300	3394	3473	3398
3646	3498	3341	3812	3769	3433	3310	3328	3557	3473	3421	3529	3607	3557	3419	3648	3564	3554	3624	3609	3550	3510	3642	3722	3545	3608	3758	3586	3667	3703	3819	3732	3869	3942	4014	4024	4137	3961	3997	4036	3987	3956	3970	3954	4055	3911	3971	3888	3904	4071
3393	3286	3254	3749	3840	3489	3333	3381	3582	3559	3480	3403	3545	3580	3599	3596	3585	3601	3531	3669	3608	3581	3753	3578	3587	3659	3619	3682	3641	3685	3763	3976	3950	4129	4158	4103	4177	4144	4215	4349	4263	4139	4277	4125	4203	4099	4099	4034	4118	4284
3410	3364	3196	3670	3809	3512	3398	3423	3654	3549	3528	3487	3562	3470	3483	3600	3603	3547	3467	3598	3529	3668	3680	3589	3596	3727	3554	3620	3670	3589	3612	3636	3633	3626	3698	3660	3682	3471	3654	3614	3586	3627	3494	3602	3438	3509	3385	3482	3387	3518
3598	3331	3351	3560	3578	3536	3340	3494	3725	3509	3501	3454	3507	3429	3499	3495	3687	3488	3469	3612	3442	3516	3689	3609	3609	3560	3658	3644	3546	3613	3492	3468	3369	3418	3291	3280	3136	3109	3260	3103	3205	3116	3221	3182	3179	3217	3027	3190	3020	3209
3462	3344	3352	3500	3640	3473	3498	3478	3537	3634	3401	3540	3541	3520	3496	3503	3517	3424	3503	3399	3466	3523	3488	3476	3437	3545	3687	3461	3545	3530	3663	3651	3603	3586	3639	3523	3520	3532	3583	3571	3621	3575	3599	3599	3646	3740	3541	3581	3454	3548
3262	3416	3373	3417	3520	3515	3411	3547	3520	3566	3485	3511	3613	3424	3586	3584	3493	3390	3429	3565	3326	3460	3440	3513	3577	3518	3552	3549	3585	3604	3822	3719	3816	3959	4043	4003	3936	3907	3877	4022	3970	3788	3969	4052	4085	4027	4038	3893	3792	3901
3384	3476	3473	3590	3602	3469	3527	3642	3543	3410	3483	3672	3562	3637	3526	3614	3480	3517	3564	3573	3538	3531	3478	3601	3479	3539	3485	3452	3595	3503	3650	3671	3688	3712	3791	3792	3751	3741	3616	3725	3725	3602	3617	3692	3782	3694	3661	3581	3576	3589
3545	3498	3603	3539	3462	3417	3499	3504	3503	3429	3511	3503	3533	3518	3600	3637	3484	3574	3525	3404	3610	3476	3491	3511	3393	3390	3441	3486	3528	3514	3512	3534	3573	3541	3590	3597	3523	3435	3418	3519	3440	3368	3319	3399	3486	3445	3472	3370	3322	3300
3615	3425	3392	3567	3430	3415	3489	3407	3405	3580	3580	3479	3401	3525	3420	3579	3444	3542	3601	3544	3543	3504	3405	3527	3450	3519	3473	3547	3528	3623	3446	3472	3504	3433	3502	3682	3797	3506	3484	3438	3594	3495	3438	3365	3577	3305	3492	3467	3298	3462
3301	3420	3334	3407	3425	3504	3454	3466	3405	3386	3557	3370	3448	3532	3608	3463	3621	3528	3618	3593	3526	3487	3620	3520	3406	3509	3488	3712	3610	3570	3512	3419	3473	3447	3430	3475	3630	3575	3431	3464	3424	3507	3334	3352	3296	3359	3357	3426	3338	3314
3291	3209	3234	3339	3382	3397	3502	3482	3380	3388	3538	3422	3449	3690	3617	3545	3461	3539	3610	3612	3576	3513	3585	3702	3597	3452	3489	3666	3732	3442	3202	3166	3277	3323	3033	3061	3327	3382	3120	3207	3168	3193	3127	3093	3148	3173	3163	3098	3213	3048
3348	3374	3285	3318	3297	3383	3398	3464	3444	3538	3367	3525	3580	3450	3578	3668	3551	3504	3727	3614	3546	3496	3621	3520	3362	3477	3620	3626	3650	3433	3302	3199	3361	3319	3031	3105	3340	3407	3133	3216	3321	3153	3091	3236	3140	3094	3230	3270	3296	3216
3474	3304	3310	3346	3378	3290	3343	3378	3344	3360	3389	3445	3517	3684	3565	3554	3673	3497	3680	3616	3624	3376	3619	3537	3521	3465	3421	3574	3666	3556	3494	3379	3554	3397	3277	3446	3714	3777	3542	3567	3714	3696	3658	3665	3648	3595	3523	3710	3772	3695
3372	3304	3355	3351	3441	3300	3324	3373	3338	3313	3442	3657	3561	3567	3514	3603	3495	3521	3571	3589	3594	3516	3499	3611	3481	3446	3524	3769	3798	3642	3551	3480	3676	3612	3512	3538	3867	3922	3737	3722	3713	3783	3784	3745	3768	3724	3604	3786	3741	3830
3264	3207	3288	3493	3348	3286	3359	3297	3406	3411	3426	3463	3460	3554	3624	3502	3560	3610	3486	3524	3538	3544	3514	3592	3459	3392	3488	3688	3716	3746	3409	3299	3538	3390	3375	3250	3524	3453	3300	3411	3394	3324	3464	3372	3420	3248	3372	3299	3378	3383
3369	3427	3325	3469	3515	3374	3318	3363	3338	3313	3321	3404	3299	3457	3571	3469	3552	3453	3510	3610	3428	3483	3563	3616	3472	3360	3576	3676	3767	3576	3216	3329	3472	3425	3206	3107	3355	3422	3347	3108	3292	3265	3342	3331	3421	3286	3301	3292	3325	3288
3401	3355	3278	3355	3437	3463	3305	3332	3379	3513	3277	3296	3426	3412	3496	3490	3485	3319	3529	3494	3466	3529	3466	3480	3407	3418	3572	3597	3555	3610	3531	3524	3615	3660	3376	3416	3580	3674	3461	3566	3587	3474	3555	3532	3607	3567	3644	3476	3582	3443
3356	3180	3084	3459	3684	3587	3428	3344	3469	3343	3271	3283	3455	3399	3489	3496	3406	3419	3437	3496	3561	3605	3511	3540	3387	3446	3414	3542	3532	3717	3559	3509	3729	3665	3486	3462	3540	3609	3424	3463	3499	3520	3414	3444	3447	3563	3526	3529	3363	3309
3208	3058	3237	3650	3686	3514	3458	3422	3411	3355	3331	3407	3332	3391	3286	3442	3413	3320	3488	3489	3443	3387	3439	3553	3293	3526	3552	3415	3507	3566	3556	3423	3408	3321	3305	3399	3349	3349	3242	3173	3315	3286	3132	3224	3302	3256	3327	3303	3340	3220
3491	3228	3399	3715	3859	3642	3227	3420	3465	3457	3279	3439	3534	3368	3406	3420	3397	3410	3575	3482	3463	3528	3547	3616	3435	3340	3372	3379	3490	3559	3548	3570	3465	3553	3693	3632	3640	3525	3656	3659	3688	3586	3442	3606	3612	3603	3663	3702	3550	3592
3693	3529	3416	3642	3847	3512	3256	3370	3516	3415	3333	3307	3499	3386	3443	3550	3430	3408	3449	3552	3457	3417	3505	3424	3358	3403	3417	3389	3459	3412	3583	3674	3750	3859	3944	4056	4069	3991	3901	4007	4081	3957	3983	4012	3863	4081	4047	4123	4140	4068
3549	3301	3464	3654	3778	3464	3302	3295	3446	3413	3324	3425	3539	3383	3388	3468	3462	3408	3492	3477	3501	3384	3461	3498	3305	3468	3466	3359	3408	3569	3469	3454	3749	3810	3788	3784	3841	3824	3735	3707	3745	3810	3680	3636	3684	3775	3774	3864	3782	3797
3393	3219	3213	3657	3839	3641	3359	3355	3483	3474	3407	3405	3503	3581	3463	3535	3487	3450	3383	3529	3508	3471	3498	3478	3393	3406	3395	3474	3363	3333	3258	3155	3345	3257	3306	3262	3120	3258	3186	3172	3097	3136	3169	3194	3097	3117	3056	3133	3108	3142
3411	3215	3263	3694	3910	3620	3442	3360	3671	3449	3425	3483	3580	3483	3525	3558	3562	3346	3410	3392	3397	3522	3513	3445	3331	3402	3408	3388	3308	3239	3219	3226	3202	3108	3130	3179	3174	3235	3224	3100	3065	3333	3128	3134	3197	3153	3161	3183	3164	3108
3432	3368	3209	3635	3782	3570	3377	3415	3722	3479	3539	3567	3587	3577	3471	3631	3595	3484	3426	3375	3538	3450	3392	3405	3442	3290	3354	3316	3241	3385	3408	3497	3610	3584	3577	3568	3579	3657	3659	3669	3574	3586	3506	3621	3683	3536	3590	3615	3645	3534
3382	3230	3373	3542	3682	3591	3485	3570	3700	3529	3618	3644	3575	3549	3653	3576	3540	3357	3339	3394	3405	3427	3470	3356	3360	3389	3258	3302	3301	3456	3339	3337	3465	3533	3630	3660	3733	3656	3693	3827	3750	3655	3819	3727	3864	3883	3763	3729	3730	3776
3229	3310	3424	3570	3521	3521	3485	3607	3648	3517	3508	3636	3589	3491	3497	3633	3722	3418	3512	3344	3525	3465	3460	3348	3422	3301	3319	3292	3312	3373	3396	3337	3387	3395	3430	3570	3562	3610	3549	3578	3521	3410	3586	3386	3533	3609	3574	3533	3460	3495
3434	3542	3499	3586	3433	3468	3500	3525	3534	3434	3470	3513	3507	3438	3648	3449	3553	3420	3393	3476	3486	3428	3546	3457	3427	3340	3298	3384	3573	3597	3502	3346	3383	3263	3517	3402	3401	3419	3446	3392	3569	3506	3416	3373	3506	3394	3468	3513	3403	3412
3653	3499	3452	3543	3472	3336	3522	3471	3414	3534	3469	3522	3498	3451	3454	3505	3531	3466	3425	3481	3436	3514	3426	3494	3377	3417	3395	3485	3641	3538	3573	3418	3365	3407	3298	3196	3451	3474	3359	3450	3588	3574	3494	3351	3528	3584	3501	3540	3399	3341
3695	3622	3541	3541	3518	3489	3517	3341	3425	3461	3420	3352	3468	3395	3585	3493	3389	3489	3464	3543	3406	3533	3410	3487	3556	3521	3576	3578	3459	3766	3397	3357	3436	3403	3165	3112	3331	3399	3189	3231	3281	3193	3185	3334	3246	3267	3275	3268	3365	3225
3369	3423	3457	3414	3470	3516	3540	3553	3395	3367	3440	3337	3360	3365	3577	3407	3397	3396	3474	3348	3468	3414	3476	3598	3534	3407	3410	3558	3687	3622	3456	3308	3339	3275	3056	3040	3225	3197	3056	3024	3093	3211	3134	3215	3199	3233	3080	3177	3252	3147
3266	3306	3255	3431	3366	3412	3384	3448	3330	3358	3380	3325	3376	3301	3455	3495	3427	3422	3453	3513	3327	3531	3440	3651	3547	3398	3330	3651	3795	3744	3580	3518	3415	3370	3064	3114	3376	3498	3311	3219	3332	3432	3330	3352	3494	3470	3413	3429	3348	3435
3556	3500	3303	3443	3433	3436	3495	3507	3406	3574	3483	3490	3356	3390	3544	3632	3662	3581	3473	3430	3556	3508	3565	3615	3523	3455	3415	3579	3794	3862	3776	3527	3599	3596	3369	3354	3811	4005	3633	3701	3817	3831	3569	3757	3873	3848	3747	3667	3772	3781
3756	3540	3413	3325	3376	3331	3391	3351	3479	3410	3504	3391	3402	3371	3411	3620	3568	3519	3667	3551	3650	3491	3499	3661	3494	3337	3337	3575	3620	3844	3607	3450	3616	3423	3346	3403	3642	3815	3479	3459	3551	3598	3482	3549	3718	3705	3654	3575	3622	3604
3511	3624	3426	3450	3491	3383	3336	3394	3499	3327	3478	3374	3457	3487	3511	3478	3569	3467	3595	3638	3604	3468	3434	3652	3489	3401	3307	3469	3598	3662	3484	3340	3263	3272	3212	2967	3194	3411	3222	3048	3283	3377	3206	3113	3314	3367	3364	3317	3263	3206
3416	3487	3443	3519	3518	3590	3446	3427	3476	3439	3445	3419	3592	3576	3393	3508	3493	3478	3576	3412	3529	3444	3448	3535	3443	3494	3274	3459	3549	3622	3340	3258	3366	3330	3164	3101	3229	3299	3285	3109	3210	3401	3320	3316	3407	3354	3408	3292	3261	3336
3491	3439	3295	3529	3566	3605	3513	3558	3505	3420	3408	3531	3478	3456	3483	3483	3453	3411	3528	3509	3460	3444	3385	3391	3415	3455	3366	3432	3464	3447	3276	3355	3364	3304	3203	3231	3275	3378	3396	3227	3317	3378	3460	3336	3532	3405	3355	3517	3404	3357
3409	3273	3204	3545	3501	3599	3390	3568	3509	3567	3578	3595	3606	3525	3656	3611	3582	3518	3393	3456	3378	3294	3434	3376	3408	3420	3340	3375	3311	3425	3292	3380	3373	3302	3169	3157	3267	3256	3169	3292	3149	3376	3337	3367	3203	3252	3159	3213	3307	3225
3183	3215	3120	3493	3623	3670	3566	3552	3668	3661	3652	3535	3571	3623	3545	3615	3581	3455	3404	3530	3439	3387	3341	3346	3257	3306	3316	3340	3444	3393	3381	3210	3351	3225	3217	3335	3372	3303	3267	3115	3232	3201	3302	3288	3228	3304	3280	3203	3363	3253
3083	3032	3204	3485	3672	3613	3472	3596	3703	3609	3604	3564	3576	3692	3574	3680	3432	3503	3465	3457	3424	3456	3337	3415	3365	3257	3230	3321	3286	3426	3456	3322	3501	3468	3439	3645	3562	3487	3402	3555	3632	3492	3611	3530	3656	3653	3608	3524	3529	3654
3345	3323	3208	3472	3613	3494	3284	3445	3651	3553	3489	3538	3567	3469	3549	3503	3498	3373	3404	3498	3399	3355	3397	3290	3326	3421	3277	3385	3358	3346	3335	3429	3400	3556	3647	3686	3698	3611	3648	3803	3671	3565	3613	3631	3608	3649	3715	3715	3717	3723
3473	3275	3372	3557	3628	3479	3358	3414	3674	3484	3481	3428	3508	3438	3472	3672	3431	3298	3460	3374	3367	3462	3410	3306	3301	3323	3407	3237	3356	3316	3333	3259	3476	3410	3458	3469	3502	3487	3564	3321	3420	3367	3318	3517	3472	3463	3452	3413	3424	3558
3247	3280	3221	3534	3557	3491	3219	3413	3418	3414	3313	3330	3336	3443	3504	3412	3433	3463	3520	3478	3473	3394	3389	3508	3267	3410	3397	3389	3357	3380	3405	3261	3297	3221	3289	3307	3216	3220	3345	3316	3262	3179	3250	3214	3218	3234	3320	3256	3321	3381
3234	3250	3164	3490	3467	3444	3212	3429	3417	3366	3284	3431	3287	3323	3322	3378	3408	3359	3295	3344	3330	3491	3548	3476	3353	3363	3407	3385	3346	3369	3360	3415	3394	3230	3310	3329	3341	3346	3352	3386	3368	3268	3490	3319	3280	3401	3241	3421	3446	3364
3284	3311	3235	3429	3380	3382	3283	3325	3329	3256	3246	3235	3361	3321	3272	3325	3297	3325	3321	3248	3324	3308	3385	3308	3272	3387	3278	3364	3342	3384	3407	3423	3399	3356	3455	3497	3476	3380	3502	3394	3389	3525	3444	3540	3488	3555	3537	3392	3565	3615
3338	3219	3246	3509	3393	3238	3107	3216	3260	3182	3242	3293	3265	3290	3427	3366	3416	3297	3320	3314	3366	3307	3328	3340	3342	3364	3344	3413	3365	3379	3373	3424	3346	3231	3380	3367	3336	3251	3274	3326	3403	3350	3367	3289	3363	3449	3435	3326	3414	3502
3336	3459	3447	3473	3566	3364	3166	3158	3304	3310	3199	3303	3116	3275	3252	3238	3258	3347	3261	3281	3380	3261	3347	3351	3313	3284	3433	3322	3297	3345	3270	3274	3255	3212	3198	3177	3179	3217	3251	3205	3245	3178	3118	3217	3222	3235	3243	3267	3313	3306
3188	3456	3490	3643	3408	3266	3338	3230	3240	3175	3212	3270	3199	3303	3311	3274	3271	3310	3368	3346	3326	3311	3262	3188	3221	3231	3282	3388	3342	3313	3381	3246	3220	3302	3289	3290	3206	3290	3247	3236	3171	3232	3220	3281	3268	3370	3202	3364	3361	3277
3538	3470	3485	3466	3401	3263	3248	3378	3331	3363	3321	3330	3369	3303	3270	3242	3293	3345	3366	3361	3298	3247	3354	3369	3353	3103	3245	3266	3226	3272	3431	3322	3177	3226	3259	3229	3301	3363	3258	3296	3310	3200	3244	3236	3244	3291	3400	3287	3359	3378
3615	3483	3367	3340	3333	3157	3258	3255	3326	3395	3474	3414	3377	3428	3290	3371	3395	3359	3346	3355	3348	3330	3228	3299	3289	3258	3194	3104	3227	3259	3225	3270	3187	3269	3109	3181	3202	3235	3218	3208	3054	3193	3161	3104	3159	3133	3219	3269	3171	3223
3442	3332	3145	3216	3260	3166	3268	3283	3259	3279	3318	3422	3447	3430	3486	3492	3449	3417	3364	3347	3381	3327	3298	3169	3273	3215	3195	3127	3134	3209	3237	3217	3119	3143	3095	3177	3279	3158	3181	3205	3144	3077	3251	3150	3132	3130	3048	3131	3232	3203
3317	3237	3271	3357	3250	3264	3199	3306	3264	3389	3465	3398	3385	3317	3368	3334	3417	3460	3352	3433	3319	3385	3316	3329	3288	3295	3108	3286	3265	3074	3224	3251	3190	3025	3188	3188	3166	3196	3209	3176	3248	3327	3188	3237	3314	3235	3292	3195	3243	3210
3237	3312	3322	3375	3229	3232	3273	3355	3284	3373	3450	3418	3396	3484	3300	3335	3445	3348	3392	3322	3278	3245	3275	3341	3313	3385	3278	3300	3269	3369	3266	3315	3213	3319	3434	3235	3283	3346	3170	3140	3301	3273	3295	3345	3295	3316	3324	3287	3350	3312
3253	3258	3332	3171	3307	3226	3159	3241	3284	3164	3233	3424	3422	3402	3300	3394	3440	3347	3476	3411	3426	3397	3374	3356	3336	3325	3224	3268	3353	3263	3400	3328	3315	3251	3220	3364	3195	3119	3265	3281	3296	3232	3299	3238	3301	3279	3482	3302	3305	3236
3204	3222	3230	3191	3155	3250	3186	3210	3247	3324	3286	3306	3530	3357	3355	3319	3380	3298	3406	3345	3294	3257	3283	3280	3197	3331	3312	3310	3213	3269	3391	3317	3323	3295	3283	3148	3302	3203	3279	3265	3226	3348	3333	3325	3347	3309	3441	3334	3413	3335
3176	3272	3181	3223	3225	3282	3256	3345	3306	3194	3383	3392	3399	3455	3336	3337	3222	3339	3325	3278	3338	3263	3261	3182	3190	3342	3336	3329	3335	3293	3359	3357	3314	3372	3339	3312	3331	3416	3376	3469	3242	3385	3403	3389	3340	3400	3391	3456	3471	3280
3360	3316	3256	3166	3195	3330	3276	3340	3323	3136	3178	3301	3375	3379	3407	3355	3326	3433	3378	3228	3361	3285	3368	3237	3286	3196	3295	3252	3270	3307	3289	3390	3289	3457	3483	3423	3273	3467	3236	3288	3356	3435	3370	3304	3435	3493	3325	3309	3512	3400
3412	3360	3112	3188	3240	3255	3294	3445	3336	3284	3294	3353	3409	3345	3203	3206	3389	3302	3301	3343	3200	3298	3124	3185	3259	3346	3336	3310	3297	3234	3373	3367	3417	3331	3408	3385	3275	3447	3274	3320	3292	3306	3349	3413	3371	3415	3353	3516	3382	3394
3328	3268	3164	3121	3184	3253	3391	3441	3458	3323	3355	3404	3460	3286	3404	3227	3082	3147	3253	3378	3266	3239	3206	3288	3245	3275	3283	3375	3190	3177	3360	3211	3274	3241	3335	3251	3199	3304	3401	3241	3200	3428	3401	3398	3268	3364	3386	3297	3332	3379
3266	3269	3224	3239	3189	3172	3383	3438	3525	3496	3592	3641	3532	3412	3428	3334	3183	3172	3287	3291	3318	3326	3268	3255	3290	3304	3131	3165	3263	3269	3192	3142	3268	3351	3274	3263	3226	3397	3394	3378	3375	3329	3296	3402	3419	3392	3393	3292	3474	3402
3254	3315	3215	3374	3264	3295	3399	3482	3586	3563	3607	3513	3406	3233	3222	3245	3143	3243	3087	3139	3147	3187	3187	3230	3197	3251	3321	3229	3240	3198	3095	3308	3175	3212	3180	3209	3316	3179	3195	3306	3291	3415	3292	3341	3277	3368	3337	3249	3306	3243
3175	3242	3271	3228	3460	3353	3311	3312	3423	3563	3448	3411	3272	3182	3123	3225	3254	3166	3092	3106	3191	3390	3191	3185	3347	3357	3266	3255	3459	3273	3176	3200	3219	3289	3319	3241	3280	3167	3294	3256	3219	3155	3272	3324	3299	3334	3209	3310	3295	3386
3041	3022	3058	3200	3301	3265	3382	3466	3590	3500	3479	3324	3213	3136	3084	3155	3169	3042	3135	3164	3222	3341	3180	3240	3234	3425	3292	3231	3354	3277	3375	3304	3319	3221	3150	3283	3228	3284	3406	3245	3257	3275	3342	3383	3415	3449	3235	3294	3349	3310
3048	3113	3018	3168	3289	3191	3297	3360	3521	3453	3450	3371	3276	3140	3010	3080	3008	3251	3094	3092	3185	3251	3324	3292	3254	3402	3313	3367	3309	3356	3188	3358	3166	3268	3231	3209	3372	3200	3304	3268	3382	3370	3424	3354	3387	3398	3387	3309	3328	3347
3166	3060	3220	3114	3200	3300	3207	3306	3234	3185	3399	3401	3283	3145	2926	2956	2949	2900	3084	2928	3119	3154	3263	3210	3207	3240	3261	3199	3289	3340	3293	3242	3167	3230	3323	3212	3160	3309	3269	3356	3282	3139	3264	3323	3361	3424	3444	3465	3318	3373
3136	3222	3012	3126	3142	3145	3195	3278	3180	3069	3070	3175	3132	2997	3158	3117	3152	3185	3175	3127	3148	3215	3167	3149	3155	3137	3262	3234	3186	3314	3250	3193	3392	3279	3212	3287	3269	3118	3187	3256	3418	3359	3339	3296	3287	3415	3327	3434	3376	3383
3262	3086	2983	3043	3044	3206	3134	3120	2995	3032	3013	3160	3144	3146	3086	3014	2965	3088	2959	3025	3003	3026	3069	3172	3180	3164	3234	3117	3238	3187	3302	3216	3202	3208	3277	3350	3252	3187	3218	3257	3184	3332	3336	3137	3193	3281	3311	3212	3341	3375
3290	3350	3119	3164	3209	3172	3194	3251	3206	3204	3070	2935	3092	3083	3237	3212	3108	3237	3297	3176	3187	3157	3180	3278	3228	3094	3145	3082	3140	3147	3189	3090	3131	3259	3266	3366	3332	3352	3128	3241	3295	3181	3113	3124	3288	3307	3320	3268	3337	3354
3243	3194	3177	3124	3240	3118	3389	3255	3032	3178	3133	3142	3132	3118	3077	3089	3067	3074	2917	3095	3071	3034	3092	3039	3121	3301	3218	3120	3250	3103	3193	3177	3150	3191	3280	3188	3255	3324	3333	3272	3286	3263	3048	3128	3105	3155	3207	3280	3248	3167
3139	3158	3172	3134	3132	3016	3178	3216	3193	3171	3169	3075	2964	3119	3103	3054	3226	3329	3228	3227	3278	3232	3159	3292	3163	3042	3069	3136	3352	3283	3191	3113	3193	3281	3298	3134	3314	3093	3293	3391	3301	3215	3164	3118	3184	3233	3137	3144	3169	3256
3361	3203	3178	3162	3077	3003	3157	3257	3298	3135	3020	3108	3194	3330	3289	3123	3058	3042	2985	3162	3120	3169	3207	3184	3432	3154	3152	3078	3193	3107	3226	3160	3219	3248	3210	3224	3188	3231	3232	3172	3259	3385	3155	3130	3168	3203	3241	3172	3057	3286
3174	3400	3214	3116	3020	2985	3061	3139	3205	3064	3143	3173	3116	3161	3211	3159	3048	3083	3259	3206	3173	3195	3131	3207	3283	3076	3081	3124	3373	3227	3176	3216	3219	3301	3343	3320	3241	3146	3258	3236	3250	3241	3182	3142	3246	3255	3176	3193	3277	3149
3406	3383	3232	3178	3110	2856	3051	3079	3084	3079	3031	2896	2993	3149	3243	3225	3129	3165	3122	3202	3150	3266	3198	3363	3445	3230	3158	3126	3271	3238	3292	3148	3297	3351	3273	3287	3183	3254	3268	3218	3176	3318	3244	3203	3141	3183	3193	3157	3170	3175
3227	3317	3299	3291	2972	2991	3035	3023	3045	3076	3030	3097	2943	3043	3082	3167	3109	3095	3137	3223	3300	3209	3219	3212	3246	3310	3175	3338	3274	3317	3121	3281	3304	3409	3277	3388	3367	3206	3368	3251	3153	3230	3236	3164	3169	3238	3133	3081	3169	3147
3217	3332	3241	3155	3098	2986	2945	3022	3122	3256	3170	3097	2886	2989	3000	3098	2987	3137	3074	3129	3179	3202	3233	3299	3134	3248	3234	3258	3317	3339	3365	3159	3177	3311	3255	3356	3198	3313	3118	3181	3257	3206	3187	3256	3205	3191	3293	3053	3143	3133
3152	3182	3275	3288	3122	2992	3137	3139	3179	3130	3070	3019	3049	3165	3092	3088	3090	3143	3193	3246	3251	3207	3169	3232	3137	3196	3151	3149	3112	3215	3304	3372	3213	3227	3194	3234	3246	3277	3236	3086	3122	3128	3129	3150	3077	3161	3114	3040	3114	3120
3003	3223	3166	3146	3074	3186	2948	2959	3038	3106	3265	3116	3110	3163	2963	3122	3127	3016	3091	3085	3098	3183	3171	3296	3281	3202	3224	3107	3245	3122	3248	3232	3201	3165	3199	3100	3129	3112	3308	3095	3018	3098	3077	3110	3123	3255	3060	3142	3033	3111
3136	3095	3179	3240	3198	3069	2846	2970	3070	3291	3282	3139	3010	2955	3065	2918	2908	2945	3043	3062	3003	2960	3008	3073	3122	3182	3159	3255	3098	3219	3210	3164	3221	3087	3281	3140	3215	3089	3197	3147	3106	3004	3094	3152	3129	3141	3131	3144	3234	3060
3049	3170	3283	3301	3117	2978	2866	3078	3003	2978	3131	3039	3047	3003	3188	3234	3290	3237	3110	3331	3249	3346	3211	3073	3134	3095	3057	3123	3090	3176	3157	3189	3255	3070	2963	3239	3272	3144	3119	3076	3191	3159	3000	3195	2996	3090	3124	3114	3096	3211
2979	3187	3272	3168	3097	3247	2939	2932	2882	3022	3229	3272	3171	3179	3274	3462	3397	3276	3149	3304	3331	3334	3261	3296	3336	3307	3176	3080	2969	3139	3016	3106	3202	3235	3233	3260	3273	3200	3282	3105	3149	3263	3058	3088	3102	3125	3152	3093	3140	3076
3073	3134	3180	3251	3424	3150	2760	2864	2895	3165	3239	3358	3035	3111	2946	3092	3066	2984	2972	2963	3007	3104	2981	2965	3083	3307	3243	3230	3184	3122	3015	3159	2949	3052	3227	3302	3206	3227	3246	3345	3163	3151	3229	3102	3025	3072	2955	3229	2995	3163
2964	3073	3215	3326	3214	2833	2847	2936	3020	3098	3086	3040	3023	3000	2975	3063	3105	3241	3236	3160	3299	3200	2996	2969	2973	3021	3059	3216	3260	3295	3182	3194	3007	3063	3037	3171	3186	3207	3088	3273	3155	3163	3305	3249	3018	3112	3177	3145	3164	3141
2934	3128	3280	3197	3081	3097	3038	2989	3055	3137	3129	3142	3102	2920	3082	3184	3330	3307	3465	3503	3622	3677	3424	3507	3351	3072	3001	3028	3079	3257	3295	3185	3155	3281	3054	3077	3229	3320	3231	3230	3265	3116	3146	3166	3182	3050	3123	3176	3167	3062
3035	3247	3047	3006	3205	3149	2954	3007	3098	3160	3164	3157	3119	3089	3120	3272	3347	3203	3097	3315	3260	3295	3345	3412	3537	3546	3400	3174	3064	3053	3281	3237	3053	3209	3264	2992	2976	3214	3318	3135	3097	3183	3202	3089	3178	3154	3079	3082	3173	3117
3148	2983	2988	3277	3375	3026	2843	2935	2938	3127	3170	3172	3127	3148	3002	3200	3155	3165	3003	3036	3033	2996	2984	3020	3215	3305	3530	3331	3292	3081	3132	3038	3186	3102	3213	3225	2986	3100	3331	3116	3057	3191	3126	3142	3075	3206	2998	3066	3123	3054
3044	2936	3114	3365	3208	3023	2913	2952	2996	3057	3225	3304	3305	3154	3102	3163	2942	2928	2854	2921	2889	2981	2932	2913	2939	2991	3211	3356	3343	3286	3167	3191	3282	3137	3082	3212	3102	2908	3131	3257	3182	3048	3225	3039	3070	3264	3015	3064	3012	2970
2979	3061	3295	3230	3137	3083	3072	2990	3124	3270	3494	3542	3270	2952	2965	2993	3003	2960	2894	2984	3069	3060	3102	3085	2926	2920	2953	3049	3273	3306	3227	3086	3120	3114	3202	3078	3241	3126	3018	3240	3192	3031	3199	3046	2971	3059	3043	2955	3020	3046
2931	3258	3346	3089	3087	3178	3081	3104	3092	3433	3442	3197	2941	2762	2909	3078	3273	3228	3165	3252	3200	3322	3282	3137	3141	3196	2961	2948	2826	3134	3181	3173	3101	3089	3067	3065	3248	3124	2899	2964	3222	3118	2925	2980	2958	3075	3071	3087	3108	3131
2975	3420	3068	3055	3174	3148	2939	2936	3038	3195	3021	2767	2686	2825	3123	3538	3638	3603	3603	3599	3580	3430	3375	3258	3216	3294	3137	2990	2930	2918	3041	3063	3290	3166	3150	3098	3103	3225	3189	2882	3130	3312	2897	3005	3115	3178	3091	3108	3102	3302
3133	3226	2960	3097	3247	3133	2988	3095	2989	2985	2889	2916	3032	3334	3650	4084	4048	3763	3695	3631	3715	3482	3362	3369	3363	3323	3263	3076	2937	2862	2895	3107	3067	3106	3126	3089	3043	3160	3221	2962	2935	3114	2994	3026	3157	3001	3050	3197	3029	3242
3152	3067	3010	3226	3315	3087	3115	3208	3104	2942	3139	3328	3606	3870	4216	4290	3851	3645	3562	3473	3355	3358	3387	3289	3281	3185	3158	3133	3123	3080	2935	2865	2962	3105	3111	3027	3060	3076	3242	3006	2962	3069	3094	3026	3051	2927	3142	3063	3088	3137
3120	2987	3038	3336	3139	2936	3048	3077	3098	3105	3294	3713	3877	3813	3997	3739	3478	3070	3015	2954	3093	3169	3223	3249	3303	3180	3117	3154	3086	3086	3045	2872	2903	3071	3140	2960	2907	3092	3114	3203	2845	2907	3035	3013	3136	2993	2972	3063	3178	3035
3096	2952	3083	3283	2983	2783	2784	2874	2804	3116	3491	3780	3649	3523	3255	3085	2678	2403	2462	2399	2566	2763	2980	3046	3153	3120	3062	3218	3277	3010	3061	2966	2883	3043	3077	3032	3083	3094	3129	3235	2950	2957	3159	3042	3076	3063	3043	3086	3116	2994
2915	3051	3134	3143	2934	2805	2791	2789	2865	3358	3790	3744	3481	3062	2624	2350	2165	2064	2015	2107	2267	2436	2594	2841	3009	3182	3263	3144	3180	3096	3111	3040	2819	2955	3074	3094	3056	2980	3087	3196	3173	3094	3187	3121	3104	3072	3142	3000	3041	2987
2908	3065	3251	3071	3000	2953	3011	2998	3344	3798	4058	3794	3296	2864	2501	2234	2060	2019	2042	2125	2141	2259	2275	2550	2875	3127	3351	3210	3146	3129	3048	3093	2906	2928	3021	3067	2988	2944	3063	3384	3094	3093	3086	3113	3050	3080	3061	2874	3122	2937
3008	3279	3392	3386	3020	3133	3264	3483	3940	4193	4123	3802	3127	2722	2474	2252	2286	2277	2308	2448	2229	2107	2234	2345	2719	3006	3239	3229	3139	3142	3105	3014	2842	2752	3043	3090	2928	2868	2959	3109	3163	3048	3106	3028	2936	3014	3019	2991	3099	2988
3212	3456	3539	3261	2937	3012	3179	3467	3805	3985	3951	3332	2901	2378	2147	2295	2339	2567	2699	2668	2451	2170	2050	2202	2550	2841	3080	3222	3248	3109	3021	3040	2895	2867	3040	3160	3009	2811	3073	3063	3242	3070	3082	2958	2927	3050	3109	3134	3053	3087
3212	3383	3424	3063	2786	2762	2962	3130	3450	3651	3343	2819	2399	2138	2103	2221	2449	2723	2712	2885	2719	2370	2158	2116	2380	2659	3040	3370	3327	3266	3050	3067	2863	2943	3073	3177	3095	2912	3010	3179	3100	3038	3084	3002	3024	3017	3065	2998	3097	2952
3218	3000	2940	2841	2773	2803	3031	3117	3310	3086	2761	2503	2161	2126	2198	2498	2634	2787	2815	2750	2745	2517	2062	1998	2153	2629	3008	3226	3403	3265	2962	3084	2912	2945	2948	3266	3032	2933	2854	2972	2973	2913	3003	2984	2958	3090	3134	2990	3054	2944
2983	2756	2858	2745	2783	2914	3057	3229	3187	2914	2777	2479	2204	2041	2213	2538	2834	3159	2819	2621	2511	2359	2113	2020	2094	2573	2977	3287	3341	3149	3023	2889	2839	2809	3050	3267	2972	2827	2965	2877	2905	2901	2987	2955	2971	3062	3114	3038	3091	3060
2906	2762	2884	2864	2671	2747	3044	3128	3037	2786	2660	2522	2233	2095	1950	2192	2682	3053	2770	2501	2353	2174	1991	1959	2077	2530	3083	3371	3330	3055	2956	2884	2931	2779	2932	3202	3024	2766	2964	2966	2925	2871	2980	3066	3033	3024	2997	3081	3154	3202
2782	2623	2884	2830	2477	2585	3072	3223	3053	2882	2944	2864	2541	2297	1864	1786	2200	2749	2597	2186	1997	2060	2024	1963	2192	2589	3157	3294	3342	3065	2875	2801	2860	2822	2981	3190	2832	2859	2973	2901	2840	2937	2897	3058	2965	3044	3008	3120	3108	3152
2508	2626	2896	2795	2532	2889	3569	3733	3407	3218	3308	3428	3389	3052	2423	1895	2072	2434	2296	1874	1813	1978	2089	2142	2483	2845	3237	3448	3202	2886	2852	2837	2780	2875	3085	3116	2835	2969	3058	2898	2828	3016	2962	2963	2945	3110	3032	2977	2980	3080
2507	2518	2959	2899	2824	3314	3823	3837	3547	3342	3591	3757	3743	3542	2962	2296	2052	2249	2011	1670	1771	2061	2357	2452	2825	3267	3415	3361	2999	2906	2837	2849	2781	2947	3121	2997	2829	3035	3129	2867	2833	3033	2918	2991	2840	3162	2971	2971	2918	3091
2638	2791	3129	3179	2982	3243	3443	3382	3315	3476	3714	3687	3535	3649	3213	2495	2168	2105	1947	1774	1993	2518	2639	2838	3343	3495	3503	3160	2872	2746	2771	2903	2799	3089	3186	3037	2860	3076	3145	2843	3023	2924	2825	3062	3090	3073	2974	2946	2872	3003
2536	2735	3012	3112	2905	3016	2977	3000	2997	3367	3427	3398	3320	3369	3197	2717	2436	2428	2241	2094	2552	3130	3326	3335	3624	3677	3507	2902	2724	2678	2882	2876	2904	3068	3131	2848	2921	3122	2994	2949	3005	2902	3009	2977	2941	2982	2931	2888	2967	3020
2421	2660	2961	2957	2731	2859	2845	2927	2831	3165	3251	3053	3193	3369	3341	2961	2825	2807	2658	2655	3276	3848	3880	3607	3755	3514	3143	2621	2478	2638	2857	2902	2911	3146	2837	2768	2909	3097	2944	2941	3096	2922	2902	2930	3037	2834	2814	2863	2958	3065
2469	2672	2890	2693	2634	2945	3076	2837	2752	2834	2978	2758	3170	3593	3739	3365	3209	3203	3074	2899	3429	4322	4032	3612	3480	3070	2703	2464	2521	2699	2869	2997	3036	2929	2729	2781	3053	3108	2827	3121	2991	2838	2980	2913	3014	2754	2825	2872	3059	3028
2836	2893	3157	2877	2723	2991	3410	3126	2838	2926	2930	2998	3428	3727	3854	3245	3188	3390	3133	2958	3211	3869	3770	3149	2838	2615	2633	2671	2718	2865	2912	2953	3010	2762	2778	2995	3173	2949	2828	3061	2898	2912	3014	3027	2824	2793	2854	2991	3068	2875
3274	2912	3077	2973	2745	3057	3490	3537	3112	2939	2958	3311	3455	3735	3366	2966	2781	3106	3018	2645	2678	3161	3109	2637	2507	2637	2724	2912	2844	2921	3121	2956	2850	2810	2936	3196	2907	2757	3004	3059	2828	3085	2951	3037	2852	2789	2990	3011	3130	2935
3113	2756	2677	2683	2787	2969	3364	3441	3238	3169	3062	3120	3315	3309	3063	2593	2696	2937	2747	2398	2485	2722	2843	2712	2645	2935	3028	3042	3053	2985	2827	2865	2823	2775	3174	3201	2777	2854	2998	2993	2821	3039	3009	3023	2846	2955	2937	3099	3192	2909
2653	2498	2421	2630	2619	2821	2866	3054	3061	3032	2928	2766	2824	2957	2702	2617	2788	3018	2721	2448	2623	2875	2955	2856	2983	3150	3159	3035	2896	2907	2938	2733	2820	3162	3220	2898	2824	3010	2987	2815	2949	3020	3009	3096	2960	2920	2931	3241	3118	3001
2484	2624	2649	2794	2721	2820	2703	2640	2825	2967	2898	2774	2569	2586	2712	2737	2758	2846	2723	2724	2919	3116	3050	2942	3082	3086	3063	3008	2830	2835	2872	2695	3063	3150	3017	2953	2993	3107	2947	2853	2969	2965	3167	3055	3044	2809	3037	3270	3110	2943
2602	2652	2888	2916	2723	2678	2714	2717	2723	2983	3064	2875	2784	2649	2614	2385	2410	2549	2589	2845	2983	3041	2957	2891	2995	3027	2889	2970	2975	2822	2881	2940	3040	2950	2935	2949	3074	2960	2828	2911	2954	2981	3259	3088	3088	2881	3083	3183	3282	2929
2583	2685	2651	2825	2723	2673	2641	2754	2694	2790	2887	3006	2967	3045	2828	2738	2714	2907	2979	3145	3045	3145	2901	2803	2904	2876	2934	2887	2925	2865	2950	2944	2887	2909	2825	3152	2951	2847	3038	2886	2857	2884	3097	3113	2897	2886	3016	3184	3321	2937
2806	3006	2832	2924	2948	2846	2707	2712	2850	2947	2733	2761	2751	2978	2976	3056	3248	3445	3458	3327	3178	3057	2866	2730	2832	2888	2929	2930	3004	3135	2984	2821	2659	2935	3049	3108	2882	2871	2915	2905	2915	2853	2949	3107	2856	2841	2912	3157	3090	3030
3112	3262	3291	3220	3116	3072	3014	2954	3087	3186	2995	2843	2826	2889	2924	3019	3244	3245	3152	3082	2957	2880	2716	2784	2820	2912	3064	2969	3164	3017	2920	2861	2826	2922	3206	3008	2892	2948	2998	2842	2842	2813	2947	3033	2891	2763	2882	3155	3229	3046
3376	3431	3380	3328	3302	3197	3198	3342	3292	3337	3265	3208	3225	3298	3188	2933	2950	2944	2720	2729	2624	2835	2802	2856	2888	2920	2872	3065	2916	2973	2992	3037	2971	2916	2956	2915	2969	2936	2885	2946	2669	2851	2882	3086	2857	2835	2909	2981	3190	3000
3227	3027	2920	3101	3384	3229	3084	3121	3207	3140	3193	3198	3183	3279	3176	3124	3068	2883	2971	2974	2998	3067	3067	3035	2818	2925	2822	2784	2857	2978	3172	3130	2795	2760	2898	2968	2958	2760	2904	3033	2854	2810	2900	2866	2831	2861	2790	3105	3189	3065
2861	2820	2811	2968	2918	3010	2978	3011	3075	2929	3031	2905	2956	2854	2942	2961	3073	3054	3158	3071	3023	3094	2909	2816	2728	2780	2788	2917	2945	3065	3105	2883	2909	2854	3079	3053	2889	2913	3054	2871	2873	2923	2946	2833	2857	2765	2779	3090	3013	3138
2878	2917	2972	3046	2840	2926	2947	2868	2928	2970	3126	3086	2946	2889	2921	2970	2953	3123	3077	3038	2886	2909	2907	2924	2911	2966	3050	2939	3052	2830	2889	2970	3056	2867	2914	2890	3015	2857	2905	2816	2878	2900	2768	2900	2860	2698	2829	2857	2980	3034
2889	2919	3083	3266	3094	3065	2892	2873	3004	2956	3097	3093	3126	3126	3138	3184	3214	3161	3099	3034	2908	3122	3073	3170	2958	2939	2881	2932	2824	2940	3075	3061	2984	2825	2787	2982	3035	2978	2767	2975	2870	2711	2823	2832	2895	2939	2865	2848	2981	3042
2967	2970	2912	2970	2982	3050	3000	2930	3064	3163	3233	3132	3200	3121	3093	3023	3039	3137	2997	3053	3088	3083	3174	2944	2972	2887	2954	2876	3050	2979	2986	3007	2933	2922	3005	2892	3021	2978	3020	2914	2841	2937	2886	2765	2919	2787	2801	2834	2779	3031
2930	2825	2773	2797	2879	2885	3090	3007	2936	3063	3024	2863	2954	2969	2949	2963	2983	3100	3070	3052	3063	3170	3123	3146	2959	2862	2874	3006	2948	2876	3016	2973	3129	2845	2804	2901	3163	3040	2875	2854	2910	2898	2730	2821	2829	2758	2859	2723	2924	2916
2944	2806	2778	2820	2897	2961	2943	3023	2827	2962	2956	2984	3018	2948	3114	3030	2979	3089	3175	3103	3042	3040	3034	3047	2893	2901	2912	2925	2955	2960	2995	2928	2918	2936	2970	2954	2996	2884	2895	2987	2885	2784	2959	2833	2733	2834	2716	2903	2818	2873
2959	2951	2890	2960	3004	3025	2927	3052	2852	2781	2887	2980	3027	3197	3226	3297	3301	3328	3382	3203	3099	3102	3112	3223	2953	2968	2828	2906	3068	2882	2906	2787	3004	2990	2919	2880	3060	3167	2938	2871	2912	2925	2784	2748	2915	2862	2838	2809	2832	2857
2794	2902	2949	2981	2969	2943	2956	2921	3012	3036	3032	3006	3046	3089	3157	3137	3148	3118	3237	3223	3148	2957	2976	3018	2922	2864	2908	2917	3076	2920	2936	2860	2888	2950	2919	2901	3025	3023	2931	2946	2926	2724	2936	2989	2824	2896	2712	2739	2828	2809
2768	2712	2825	2809	2891	2805	2816	2832	2809	2766	2885	3046	3223	3279	3124	3004	2846	2836	3042	3261	3288	3169	3067	3313	3024	3138	3094	2907	3001	2932	2868	2914	2943	2919	2900	2924	3076	2977	3033	2915	2865	2928	2954	2819	2948	2833	2754	2818	2783	2813
2827	2809	2907	2760	2781	2735	2776	2936	2964	2913	2865	2990	3070	2966	2613	2644	2682	2704	2849	3023	3205	3176	3141	2984	3090	2873	3002	3060	3053	3015	2988	2932	2862	2853	2993	2934	3065	2965	2932	3030	2921	2971	2888	3003	2807	2903	2826	2682	2798	2812
2923	2903	2872	2848	2851	2810	2798	2893	2925	2907	3014	3102	3064	2865	2584	2714	2759	2648	2617	2809	2986	3061	3185	3286	3063	3091	3072	2968	3114	3009	2917	2914	2934	2963	2900	2969	2908	3020	3040	2889	2966	2906	2986	2919	2876	2827	2885	2921	2733	2784
2882	2894	2937	2862	2839	2844	2948	2915	3007	2956	2929	3057	2932	2829	2738	2588	2758	2728	2796	2713	3026	3186	3056	3106	3057	2983	2941	2961	3050	3136	2916	2987	2954	2931	2898	2988	3060	3002	3070	2925	2835	2823	2850	2840	2995	2973	2841	2771	2841	2786
2813	2817	2951	3006	2830	2787	2795	2811	2893	2869	2919	2930	2981	2874	2729	2560	2550	2447	2684	2904	3080	3093	3160	2993	3047	3125	3022	3020	2952	3069	3022	2980	2872	2929	2995	2896	2872	2973	2951	2962	2814	2780	2857	2887	3027	2936	2928	2687	2726	2768
2932	3009	2916	2842	2811	2760	2805	2846	2887	2857	2813	2902	2976	2946	2919	2698	2650	2705	2916	3229	3253	3183	3006	2964	3075	2944	3005	2966	3127	3161	2995	2961	2925	2876	2827	2826	3050	2897	2935	3025	2929	2829	2968	2938	2873	2821	2937	2787	2805	2776
2977	2994	3012	3030	2923	2818	2978	2946	2928	2907	2844	2874	2902	3088	3087	3049	2924	2959	3181	3182	3197	3032	2989	2920	2993	3028	3124	2904	3019	3168	2929	2976	2937	2933	2923	3026	2928	2989	2985	2979	2955	2938	2906	2950	3025	2828	2879	2903	2801	2776
2915	2952	2934	2802	2894	2808	2858	2888	3125	2990	2876	2843	2899	3018	2972	3126	3055	3113	3154	3158	3120	3081	3077	2926	3055	2994	3057	3116	3156	3091	3075	2863	2859	2875	2997	2871	2907	2881	3096	2898	2913	2942	2935	3095	2897	2943	2909	2840	2883	2826
2946	2835	2822	2938	2892	2776	2800	2968	2970	2972	2973	2780	2933	2820	2844	2979	2927	2973	3074	3175	3095	3075	2973	2985	2994	2948	2988	3066	2914	3108	3111	2990	2984	3026	3047	2905	2922	2852	2937	2929	2851	3042	2973	3048	2892	2855	3026	2899	2881	2963
2916	2954	2920	2881	2938	2877	2775	2877	2848	2981	2832	2919	2803	2797	2828	2863	2770	2746	2874	3020	3149	3108	3052	2931	3092	3000	2954	3084	3033	3090	3096	2855	2956	2901	2943	2921	2971	3080	2980	2887	2976	2882	2939	2926	2804	2891	2793	2756	2896	2862
2929	2913	2999	2895	3029	3010	2980	3079	3021	3191	2955	2961	2905	2964	2873	2897	2802	2780	2807	2974	3137	3009	2837	2816	2884	3015	2902	3008	2962	3045	3030	2978	2942	2901	2890	2935	2905	2993	2928	2916	2809	2932	2961	2949	3008	2924	2873	2859	2915	2891
2761	3025	2894	2993	2907	2954	3008	3083	3174	2980	3026	2967	2937	2994	2927	2956	2946	2804	2892	2997	3049	3013	2811	2910	2896	2888	3074	2943	2998	3024	2948	2955	2864	2867	2948	2905	2985	2987	2924	2795	2868	2868	2949	2935	2987	3061	3022	2819	3035	2974
2929	2880	2921	2978	2853	2809	2920	2974	3096	3117	2931	2840	2830	2793	2744	2891	2799	2748	2902	2957	3009	2993	2931	2800	2883	2882	2965	2965	2995	2878	2977	2901	2967	2870	3053	2994	2918	2931	2884	2931	2879	2840	3061	2902	2994	3006	2937	2939	2985	3032
2834	2825	2883	2835	2678	2881	2798	2835	2910	2920	2783	2791	2718	2574	2741	2762	2664	2639	2758	2752	3000	2896	2909	2840	2866	2842	2895	2930	2977	2970	2925	2943	2886	2891	2927	2880	2964	3046	2971	2905	2850	2856	2962	2945	3013	2931	2844	2930	3027	2998
2881	2945	2870	2820	2861	2941	2779	2841	2846	2890	2854	2798	2869	2938	2905	2986	2862	2714	2633	2779	2841	2799	2815	2834	2843	2805	2872	2965	2917	2996	2927	2940	2898	2854	3025	3086	2840	2954	2943	2917	2759	2858	2979	2946	2867	2851	2916	2949	3000	2980
2751	2886	2865	2941	3012	3090	3100	3304	3191	3276	3208	3102	3180	3138	3088	3054	3007	2764	2849	2787	2765	2832	2804	2870	2789	2808	2758	2818	2737	2857	2887	2923	2808	2805	2962	3043	2887	2857	2889	2841	2877	2858	2935	2908	2857	2922	2914	2986	2966	3060
2802	3002	3032	3029	2993	3217	3182	3257	3390	3379	3352	3264	3278	3223	3127	3144	3159	3069	2853	2853	2895	2800	2661	2802	2802	2802	2890	2904	2722	2822	2810	2707	2758	2814	2983	2927	2800	2794	2837	2895	2907	2863	2905	2893	2849	2978	2962	2892	2928	2966
3095	2918	3073	3013	3018	2913	2958	2927	3022	3138	3081	3050	3093	2989	2840	2979	3019	2984	3031	3098	3022	2914	2759	2776	2758	2789	2852	2810	2750	2842	2750	2876	2752	2759	2937	2877	2869	2853	2824	2852	2735	2789	2948	2898	2971	2873	2818	2942	2903	2962
2964	2835	2945	2941	2757	2567	2652	2674	2715	2640	2648	2671	2673	2696	2829	2761	2818	2690	2807	2927	3064	2943	2691	2687	2762	2887	2822	2741	2892	2722	2821	2795	2870	2924	2967	2927	2852	2799	2891	2894	2877	2876	2751	2845	2891	2787	2830	2824	2904	2824
2772	2530	2616	2834	2670	2621	2557	2507	2525	2616	2589	2541	2678	2711	2731	2855	2740	2629	2600	2784	2963	2845	2685	2755	2824	2887	2777	2649	2701	2684	2804	2741	2890	2843	2974	2983	2786	2776	2775	2827	2820	2872	2944	2949	2879	2873	2854	2830	2995	2881
2791	2489	2582	2876	2507	2456	2427	2667	2543	2561	2569	2562	2640	2587	2705	2723	2703	2639	2394	2623	2919	2890	2753	2742	2776	2908	2741	2736	2703	2797	2798	2849	2747	2755	2894	2936	2800	2691	2852	2769	2769	2787	2845	2851	2819	2785	2855	2873	3015	2982
2666	2542	2659	2720	2447	2238	2401	2562	2495	2426	2454	2635	2560	2632	2473	2462	2585	2723	2541	2633	2756	2776	2810	2887	2838	2874	2773	2608	2680	2756	2820	2676	2755	2797	2789	2923	2869	2788	2662	2853	2803	2764	2802	2828	2833	2746	2766	2973	2929	2978
2534	2495	2683	2522	2281	2372	2728	2762	2619	2586	2702	2720	2856	2935	2700	2523	2627	2748	2773	2420	2627	2858	2924	2819	2772	2850	2783	2800	2666	2738	2718	2750	2846	2841	2848	2837	2867	2817	2810	2824	2711	2723	2786	2853	2653	2620	2975	2948	2956	2895
2361	2343	2501	2462	2369	2601	3130	3112	2814	2788	2831	3014	3230	3533	3261	2784	2695	2888	2745	2468	2676	2983	3029	2968	2844	2852	2768	2733	2718	2712	2838	2782	2751	2883	2924	2948	2908	2813	2855	2810	2867	2817	2850	2767	2625	2667	2859	2991	2868	2814
2399	2419	2629	2572	2452	2921	3208	3099	2794	2973	2925	3034	3409	3436	3355	2978	2806	2906	2682	2450	2656	3010	3011	2861	2854	2807	2869	2745	2673	2892	2841	2801	2851	2844	2797	2889	2831	2846	2699	2771	2812	2741	2778	2824	2692	2720	2938	2961	3011	2721
2497	2523	2648	2621	2490	2813	2915	2906	2712	2942	2883	2871	2878	3117	3052	2717	2690	2842	2713	2533	2664	2978	3089	2860	2778	2896	2907	2639	2622	2810	2813	2727	2861	2902	2947	2819	2853	2833	2948	2833	2831	2794	2874	2769	2676	2770	2885	3067	2940	2810
2422	2357	2551	2432	2369	2584	2849	2645	2668	2770	2665	2684	2660	2794	2798	2543	2619	2704	2729	2532	2704	2950	3023	2756	2851	2891	2854	2700	2744	2784	2824	2773	2849	2854	2975	2862	2891	2683	2851	2912	2742	2774	2742	2843	2812	2753	2906	3186	3031	2860
2187	2236	2425	2334	2197	2634	2786	2684	2514	2659	2613	2564	2762	2988	2862	2530	2578	2861	2703	2529	2767	2946	3049	2848	2829	2771	2942	2649	2823	2924	2894	2819	2922	2912	3043	2908	2853	2769	2905	2939	2827	2652	2817	2767	2818	2757	2863	2908	2999	2963
2366	2316	2471	2359	2253	2761	3025	2911	2657	2653	2407	2522	2821	3234	3064	2817	2628	2853	2722	2568	2770	2963	3130	2740	2787	2887	2795	2860	2764	2951	2876	2846	2767	2973	2968	2967	3064	2820	2827	2930	2881	2753	2787	2786	2790	2766	2931	2992	3111	2900
2671	2602	2731	2534	2479	2925	3117	3147	2891	2774	2649	2682	2954	3158	3003	2689	2614	2965	2682	2536	2729	3014	2905	2853	2840	2879	2766	2892	2847	2865	2875	2829	2912	2911	2902	2836	2897	2809	2953	2910	2856	2778	2777	2855	2814	2782	2777	2972	3033	2929
2849	2708	2811	2788	2517	3023	3153	3127	3144	2939	3022	2865	3065	3028	2711	2361	2623	2810	2739	2618	2737	3058	2872	2785	2688	2864	2823	2703	2962	2852	2910	2904	2864	2919	2953	2959	2930	3011	2919	2963	2796	2907	2872	2912	2827	2932	2886	2961	3156	3033
2610	2519	2629	2493	2404	2820	2854	3061	2976	3270	3131	2992	2874	2872	2465	2246	2597	2780	2647	2599	2770	2860	2792	2743	2663	2805	2743	2744	2821	2962	2824	2932	2905	2887	2957	2868	2904	2977	3009	2952	2903	2926	2996	2889	2737	2744	2838	2960	3086	3110
2251	2234	2467	2509	2333	2495	2662	2682	2820	2885	2907	2616	2708	2702	2487	2382	2558	2743	2616	2612	2860	2841	2798	2801	2695	2655	2697	2730	2810	2823	2918	2834	2887	3072	2977	2954	3004	2969	3110	2889	2804	2871	3036	2997	2706	2728	2817	3036	3080	3003
2510	2463	2482	2535	2387	2474	2545	2678	2637	2566	2498	2238	2499	2616	2645	2395	2458	2507	2517	2557	2926	2773	2694	2652	2647	2691	2671	2732	2750	2750	2738	2783	2810	2888	2975	2959	2925	3046	2985	2896	2830	2928	2900	2944	2771	2680	2765	3049	3186	2971
2609	2533	2568	2507	2345	2404	2542	2653	2611	2680	2488	2365	2353	2592	2526	2358	2253	2620	2631	2769	2852	2778	2683	2624	2619	2656	2768	2666	2717	2880	2734	2715	2851	2851	2989	2912	2813	2911	2991	2818	2908	2952	2856	3018	2733	2764	2843	2975	3155	2974
2597	2449	2547	2429	2416	2469	2460	2448	2543	2604	2504	2471	2555	2514	2350	2284	2645	2788	2916	2882	2814	2693	2683	2661	2696	2653	2690	2754	2749	2764	2705	2830	2843	2895	2938	2928	2773	2849	2806	2756	2828	2900	2969	2852	2723	2673	2757	3099	2994	2880
2677	2674	2694	2658	2810	2776	2709	2499	2403	2699	2699	2664	2668	2693	2677	2607	2965	3108	3017	2907	2772	2571	2648	2608	2693	2636	2604	2776	2725	2592	2683	2737	2819	2820	2867	2930	2826	2762	2718	2783	2864	2844	2787	2680	2709	2761	2818	2907	3019	2817
2855	2868	2890	2921	3040	3065	2930	2764	2713	2930	2856	2878	3119	3021	2968	2994	3125	3099	2947	2824	2647	2567	2652	2753	2587	2667	2674	2610	2640	2712	2736	2720	2699	2812	2910	2870	2772	2861	2814	2661	2964	2653	2800	2658	2670	2731	2656	2816	2833	2779
2856	2792	2740	2882	2935	3014	3203	2934	3001	3071	2997	2947	3158	2956	3055	3047	2986	2715	2664	2572	2679	2692	2724	2798	2705	2709	2656	2592	2631	2712	2612	2663	2922	2899	2822	2900	2801	2759	2775	2705	2846	2761	2708	2627	2605	2715	2675	2680	2755	2684
2690	2541	2603	2618	2653	2756	2846	2966	2964	2998	3069	3033	2987	2949	2875	2790	2809	2731	2632	2725	2811	2784	2852	2764	2763	2647	2777	2563	2632	2596	2633	2770	2785	2773	2720	2779	2724	2762	2829	2778	2749	2649	2672	2628	2678	2656	2746	2735	2678	2743
2533	2439	2428	2526	2559	2538	2694	2602	2697	2888	2768	2918	2888	2749	2850	2750	2726	2799	2694	2845	2807	2742	2784	2760	2665	2695	2551	2537	2634	2752	2709	2741	2752	2787	2606	2747	2813	2741	2715	2650	2793	2691	2636	2583	2689	2681	2607	2657	2501	2662
2491	2456	2542	2431	2521	2575	2561	2670	2667	2804	2895	2892	2843	2725	2740	2840	2826	2834	2868	2833	2739	2887	2860	2837	2698	2618	2711	2598	2558	2693	2679	2767	2805	2775	2706	2757	2824	2789	2761	2696	2673	2652	2639	2606	2682	2687	2620	2609	2606	2669
2617	2542	2579	2729	2665	2736	2741	2816	2797	3048	3009	2927	2852	2840	2800	2958	2976	2957	2909	2873	2940	2992	2824	2853	2706	2748	2651	2604	2665	2715	2844	2836	2685	2704	2766	2796	2764	2713	2710	2730	2669	2504	2745	2605	2764	2556	2679	2677	2665	2735
2570	2533	2624	2692	2613	2674	2721	2688	2861	3022	3006	2810	2858	2870	2884	2940	2945	2832	2768	2964	3042	2979	2881	2830	2944	2732	2663	2772	2663	2848	2761	2729	2736	2867	2701	2787	2867	2733	2719	2737	2632	2610	2665	2715	2659	2598	2603	2655	2672	2754
2665	2548	2671	2765	2614	2598	2600	2610	2605	2766	2776	2814	2785	2806	2822	2802	2869	2844	2900	2908	2972	2922	2927	2850	2792	2666	2661	2784	2797	2784	2820	2799	2785	2803	2887	2898	2813	2819	2685	2796	2684	2575	2621	2697	2654	2637	2707	2712	2676	2746
2618	2693	2768	2791	2647	2643	2587	2579	2719	2655	2678	2749	2719	2692	2786	2849	2864	2782	2868	2945	2900	2862	2687	2796	2718	2771	2673	2729	2761	2883	2781	2745	2821	2754	2804	2854	2895	2679	2835	2826	2717	2709	2735	2709	2672	2618	2633	2669	2659	2657
2868	2749	2854	2915	2804	2673	2711	2690	2707	2737	2636	2775	2748	2761	2791	2865	2807	2899	2758	3099	2871	2686	2812	2746	2852	2740	2718	2764	2720	2773	2933	2777	2800	2816	2798	2932	2772	2794	2757	2769	2724	2695	2815	2708	2690	2612	2683	2765	2625	2745
2825	2825	2819	2704	2668	2641	2752	2791	2694	2728	2638	2788	2762	2868	2748	2874	2963	2767	2739	2867	2734	2720	2831	2812	2844	2823	2792	2703	2707	2881	2885	2829	2867	2871	2860	2855	2815	2828	2801	2912	2823	2713	2762	2729	2666	2883	2885	2748	2757	2717
2826	2675	2734	2657	2648	2649	2629	2683	2575	2533	2581	2634	2818	2806	2743	2702	2720	2647	2756	2732	2713	2752	2760	2879	2805	2760	2772	2686	2778	2865	2816	2931	2961	2789	2876	2758	2902	2837	2856	2778	2695	2764	2671	2671	2775	2768	2845	2848	2811	2818
2670	2533	2720	2707	2653	2709	2662	2663	2800	2755	2739	2854	2793	2752	2746	2646	2701	2656	2716	2725	2680	2858	2841	2886	2703	2587	2669	2783	2750	2794	2899	2874	2897	2858	2783	2786	2852	2812	2852	2775	2688	2648	2726	2756	2862	2706	2718	2812	2809	2789
2713	2624	2733	2724	2713	2793	3046	2889	2951	2827	2854	2899	2907	2788	2792	2754	2797	2698	2818	2799	2833	2868	2854	2952	2550	2656	2617	2660	2657	2837	2781	2850	2889	2837	2862	2691	2808	2747	2776	2789	2744	2725	2735	2819	2696	2725	2737	2684	2756	2916
2581	2657	2671	2800	2814	2768	2990	2930	2953	2919	2931	2979	2914	2754	2721	2648	2794	2797	2802	2734	2765	2700	2813	2734	2538	2613	2534	2724	2681	2724	2839	2760	2828	2893	2745	2693	2780	2839	2761	2715	2866	2844	2775	2766	2642	2675	2855	2770	2817	2857
2613	2599	2718	2783	2808	2763	2787	2720	2717	2726	2853	2814	2854	2752	2791	2703	2723	2678	2646	2600	2776	2576	2637	2517	2599	2451	2604	2652	2741	2730	2714	2676	2729	2766	2785	2674	2919	2738	2690	2716	2710	2697	2760	2776	2667	2640	2669	2819	2720	2834
2717	2598	2725	2833	2872	2831	2677	2570	2578	2745	2670	2703	2826	2774	2733	2693	2781	2642	2593	2796	2760	2627	2555	2531	2493	2517	2548	2674	2550	2684	2628	2655	2807	2720	2721	2663	2857	2689	2633	2631	2687	2644	2558	2718	2580	2647	2636	2797	2787	2717
2767	2744	2735	2840	2800	2770	2858	2802	2785	2908	2820	2716	2780	2787	2780	2782	2726	2627	2761	2830	2752	2787	2676	2601	2552	2542	2678	2570	2627	2644	2653	2683	2810	2695	2777	2672	2730	2549	2571	2664	2649	2653	2660	2654	2602	2602	2643	2754	2666	2635
2763	2757	2756	2694	2707	2764	2905	2953	2924	2994	3023	2772	2921	2902	2765	2895	2892	2815	2828	2993	2988	2898	2876	2869	2630	2786	2601	2576	2507	2705	2666	2714	2781	2819	2660	2655	2635	2602	2667	2631	2805	2788	2745	2806	2757	2724	2785	2713	2702	2699
2724	2731	2774	2595	2608	2779	2815	2849	3002	3069	3021	2900	3033	2852	2861	2797	2796	2697	2926	2929	2943	2862	2907	2778	2736	2713	2693	2553	2703	2711	2820	2846	2733	2863	2705	2566	2586	2666	2702	2742	2797	2716	2775	2775	2752	2784	2620	2634	2821	2777
2791	2835	2742	2521	2617	2631	2871	2722	2749	2867	2943	2873	2861	2800	2827	2789	2673	2835	2836	2947	2789	2626	2789	2895	2652	2749	2673	2626	2717	2795	2866	2847	2798	2844	2681	2699	2659	2694	2741	2713	2656	2727	2563	2614	2744	2648	2625	2693	2718	2816
2661	2887	2806	2629	2431	2653	2762	2647	2551	2640	2897	2821	2773	2794	2918	2891	2778	2648	2769	2872	2583	2377	2653	2764	2598	2606	2719	2639	2743	2766	2834	2739	2715	2762	2731	2720	2824	2815	2722	2631	2592	2630	2461	2509	2502	2629	2624	2743	2893	2931
2704	2777	2902	2744	2512	2544	2720	2611	2441	2567	2725	2738	2555	2768	2871	2860	2693	2601	2768	2824	2500	2405	2601	2763	2504	2487	2744	2843	2832	2796	2793	2809	2862	2733	2887	2769	2854	2835	2672	2624	2635	2642	2516	2406	2477	2631	2710	2754	3027	3076
2452	2814	3177	2854	2580	2522	2601	2543	2319	2364	2693	2542	2452	2623	2977	2907	2618	2497	2649	2732	2532	2321	2468	2607	2545	2563	2734	2973	2771	2696	2840	2816	2780	2791	2789	2728	2896	2892	2730	2619	2667	2575	2497	2272	2354	2494	2576	2814	3030	2990
2514	2978	3256	2944	2555	2568	2573	2470	2156	2305	2564	2564	2344	2646	3063	3066	2747	2518	2512	2506	2288	2139	2531	2659	2520	2560	2895	3063	2627	2752	2734	2867	2801	2791	2856	2763	2751	2802	2683	2611	2675	2580	2345	2298	2368	2492	2575	2765	3089	3202
2491	3058	3185	2841	2528	2606	2791	2485	2225	2381	2611	2574	2386	2733	3043	3097	2654	2473	2580	2661	2319	2284	2534	2751	2539	2579	2942	2759	2621	2572	2824	2925	2893	2763	2724	2602	2634	2778	2735	2732	2652	2517	2260	2336	2399	2650	2608	2732	3184	3175
2549	2910	3044	2802	2415	2600	2876	2627	2344	2579	2894	2700	2407	2836	3089	3023	2595	2558	2669	2811	2526	2374	2805	2864	2500	2524	2810	2810	2676	2659	2865	2931	2777	2629	2614	2773	2879	2821	2761	2732	2662	2690	2612	2567	2626	2685	2651	2858	3132	3337
2486	2930	3060	2763	2458	2625	3013	2669	2400	2663	2852	2702	2486	2756	3115	3020	2502	2450	2581	2706	2469	2388	2650	2815	2514	2606	2752	2825	2620	2820	2855	2887	2700	2704	2650	2684	2758	2909	2819	2846	2617	2714	2657	2594	2708	2695	2597	2819	3230	3191
2506	2889	3064	2800	2506	2547	2868	2617	2383	2564	2738	2564	2397	2775	3134	3087	2581	2470	2624	2756	2457	2304	2496	2680	2458	2588	2867	2829	2799	2792	2796	2729	2615	2598	2554	2609	2805	2809	2847	2482	2645	2679	2647	2476	2521	2676	2518	2820	3202	3154
2615	2993	2974	2847	2459	2544	2738	2593	2401	2481	2695	2566	2509	2749	3103	3041	2629	2540	2681	2665	2385	2219	2498	2693	2535	2566	2905	2968	2849	2550	2770	2773	2770	2768	2642	2602	2709	2835	2763	2574	2594	2629	2531	2381	2518	2692	2560	2802	3153	3259
2417	2933	3092	2874	2435	2515	2768	2532	2290	2511	2793	2576	2396	2768	3091	2953	2678	2603	2719	2658	2476	2311	2506	2788	2681	2647	2981	2949	2726	2628	2831	2904	2984	2693	2621	2610	2769	2845	2765	2566	2594	2623	2522	2506	2453	2636	2581	2742	3218	3156
2435	2869	3148	2780	2493	2472	2749	2592	2296	2465	2807	2719	2392	2655	3115	2786	2596	2375	2638	2720	2388	2305	2644	2890	2479	2536	2840	2875	2620	2596	2743	2981	2836	2690	2562	2677	2723	2858	2845	2565	2612	2564	2537	2406	2538	2669	2644	2747	3213	3158
2507	2924	3159	2778	2375	2655	2872	2602	2401	2576	2908	2626	2336	2596	3030	2972	2590	2412	2604	2814	2477	2242	2585	2806	2531	2547	2866	2875	2611	2652	2679	2856	2684	2612	2607	2535	2675	2801	2708	2581	2552	2541	2437	2495	2456	2649	2483	2577	3130	3140
2351	2941	3166	2911	2525	2651	2752	2721	2446	2555	2796	2574	2292	2460	3009	2846	2550	2345	2646	2803	2494	2250	2513	2708	2619	2477	2923	2885	2774	2683	2736	2862	2584	2636	2619	2665	2723	2900	2716	2574	2543	2652	2529	2292	2514	2643	2488	2626	3105	3051
2421	2881	3136	2892	2454	2588	2782	2693	2385	2533	2893	2470	2261	2509	3009	2893	2576	2456	2642	2755	2404	2274	2467	2790	2492	2528	2970	2897	2767	2606	2771	2831	2623	2594	2649	2651	2706	2681	2730	2727	2634	2714	2619	2461	2434	2734	2675	2773	3164	3122
2415	2863	3110	2915	2347	2601	2875	2602	2426	2415	2806	2438	2172	2492	3043	2986	2546	2401	2548	2738	2388	2255	2548	2832	2514	2489	2811	2986	2737	2504	2712	2830	2663	2633	2621	2681	2543	2758	2689	2614	2706	2711	2519	2392	2550	2648	2441	2687	3140	3154
2406	2828	3146	2808	2435	2578	2834	2713	2364	2539	2847	2579	2300	2569	3079	3033	2647	2440	2507	2700	2405	2265	2552	2838	2632	2651	2778	2912	2831	2509	2660	2728	2778	2683	2579	2501	2702	2711	2752	2679	2587	2648	2461	2391	2509	2651	2448	2604	3020	2952
2337	2806	3108	2651	2357	2541	2752	2602	2345	2515	2856	2571	2334	2561	3071	2952	2565	2422	2641	2689	2398	2286	2571	2694	2535	2542	2700	2899	2688	2620	2759	2770	2744	2726	2546	2529	2708	2813	2684	2647	2610	2586	2555	2399	2522	2679	2462	2663	3095	3023
2202	2734	2996	2638	2393	2452	2674	2663	2352	2454	2750	2562	2385	2455	2856	2986	2574	2456	2555	2827	2466	2371	2612	2879	2459	2445	2789	3030	2777	2605	2750	2759	2721	2634	2512	2545	2673	2899	2757	2644	2733	2752	2548	2502	2606	2647	2515	2697	3080	3133
2225	2651	3068	2723	2311	2401	2705	2560	2300	2423	2703	2578	2185	2471	3054	2948	2592	2515	2656	2900	2371	2329	2590	2831	2620	2554	2903	3046	2786	2551	2557	2728	2672	2624	2552	2647	2667	2928	2760	2650	2679	2701	2544	2442	2512	2507	2495	2655	2944	3035
2353	2850	2978	2718	2320	2346	2600	2522	2212	2341	2755	2470	2275	2495	2997	3100	2624	2466	2627	2778	2493	2321	2601	2822	2555	2599	3076	2983	2684	2577	2686	2737	2798	2583	2484	2539	2714	2877	2757	2791	2616	2678	2549	2446	2498	2608	2477	2621	3054	3149
2356	2827	2992	2670	2272	2332	2586	2368	2186	2287	2643	2540	2107	2559	3094	3046	2631	2384	2534	2692	2452	2317	2658	2829	2620	2639	2907	2819	2636	2548	2638	2768	2623	2550	2442	2585	2688	2845	2734	2637	2662	2604	2647	2439	2559	2614	2563	2651	2955	3201
2272	2676	2881	2644	2182	2296	2587	2417	2258	2258	2533	2491	2233	2519	2998	3042	2557	2389	2598	2723	2505	2345	2651	2816	2558	2580	2889	2943	2706	2651	2574	2732	2670	2567	2544	2724	2744	2766	2777	2676	2736	2723	2656	2404	2606	2636	2469	2772	3016	3164
2216	2643	2911	2565	2353	2360	2595	2530	2286	2465	2596	2471	2276	2523	2977	2987	2569	2426	2630	2835	2450	2283	2555	2842	2597	2471	2876	2902	2692	2594	2652	2721	2711	2672	2559	2574	2735	2845	2698	2663	2662	2728	2513	2476	2447	2531	2355	2579	2960	2954
2194	2706	2938	2715	2321	2397	2678	2550	2333	2244	2626	2548	2240	2499	2974	3023	2581	2471	2622	2788	2371	2262	2618	2721	2512	2546	2761	3033	2756	2575	2575	2732	2694	2607	2682	2629	2791	2984	2717	2583	2598	2615	2625	2448	2462	2435	2448	2620	3032	3009
2217	2643	2923	2729	2424	2312	2614	2491	2183	2377	2614	2474	2312	2504	3001	3041	2656	2465	2483	2722	2527	2217	2603	2735	2497	2419	2816	2932	2660	2434	2591	2658	2605	2660	2748	2621	2719	2991	2715	2607	2643	2622	2642	2534	2508	2580	2427	2583	3102	3177
2212	2688	2877	2624	2281	2333	2622	2513	2257	2267	2737	2519	2287	2593	3075	3090	2644	2471	2520	2669	2398	2350	2604	2703	2397	2369	2738	2848	2588	2389	2617	2651	2675	2572	2634	2615	2660	2892	2740	2637	2495	2628	2594	2374	2432	2545	2470	2540	2985	2987
2145	2520	2872	2741	2222	2360	2639	2588	2229	2420	2730	2624	2347	2645	3127	3092	2657	2500	2661	2603	2454	2244	2489	2615	2446	2369	2854	2904	2579	2454	2420	2578	2627	2548	2569	2655	2648	2851	2767	2656	2652	2566	2532	2473	2346	2458	2295	2401	2924	2939
2207	2574	2873	2650	2270	2359	2585	2464	2156	2366	2565	2608	2365	2586	3093	3071	2706	2442	2695	2773	2377	2231	2541	2628	2415	2491	2692	2934	2608	2368	2480	2617	2594	2517	2504	2577	2665	2815	2680	2534	2505	2518	2532	2381	2296	2442	2436	2528	2952	3013
2248	2502	2839	2576	2207	2343	2402	2505	2184	2188	2643	2535	2293	2596	3041	3032	2596	2482	2389	2741	2358	2150	2501	2614	2397	2440	2825	2917	2710	2457	2552	2784	2630	2539	2677	2661	2659	2876	2831	2443	2526	2513	2394	2410	2412	2567	2410	2606	2974	3034
2225	2614	2827	2699	2247	2294	2528	2492	2150	2322	2648	2631	2291	2526	2934	3066	2632	2333	2599	2708	2433	2196	2494	2707	2358	2364	2754	2830	2647	2477	2601	2719	2687	2674	2574	2589	2608	2834	2738	2493	2577	2546	2528	2349	2424	2461	2367	2470	2951	2960
2278	2700	2942	2707	2342	2386	2477	2593	2246	2382	2641	2457	2223	2465	3087	3071	2553	2490	2579	2748	2376	2215	2430	2657	2477	2327	2762	2866	2532	2511	2525	2820	2726	2546	2595	2506	2684	2737	2741	2605	2417	2443	2419	2296	2492	2439	2240	2468	2982	2988
2253	2831	3152	2844	2417	2420	2608	2408	2163	2288	2502	2481	2217	2561	2892	3056	2608	2269	2550	2678	2377	2084	2367	2634	2402	2450	2675	2821	2651	2499	2584	2714	2614	2591	2488	2653	2663	2809	2777	2643	2566	2513	2324	2372	2412	2471	2437	2584	3004	3087
2277	2777	3031	2917	2492	2476	2581	2452	2154	2156	2404	2456	2181	2503	2927	2910	2593	2319	2456	2627	2350	2103	2293	2555	2418	2381	2693	2837	2741	2532	2466	2730	2588	2532	2589	2613	2765	2831	2738	2559	2552	2505	2385	2360	2461	2486	2462	2609	3022	3126
2282	2783	3130	2743	2504	2522	2593	2576	2266	2249	2548	2414	2248	2513	2908	2937	2435	2232	2458	2700	2327	1963	2339	2610	2452	2390	2583	2870	2624	2473	2490	2660	2608	2536	2580	2596	2583	2771	2699	2628	2528	2550	2526	2355	2413	2391	2352	2649	2893	2815
2267	2715	3048	2798	2502	2409	2579	2522	2239	2308	2691	2584	2191	2438	2736	2962	2442	2257	2435	2513	2296	2077	2406	2516	2325	2343	2538	2813	2516	2359	2471	2490	2417	2500	2575	2523	2489	2618	2613	2505	2606	2570	2467	2378	2468	2485	2474	2410	2689	2918
2301	2798	3066	2805	2368	2340	2494	2418	2167	2334	2592	2490	2202	2326	2775	2823	2414	2199	2334	2400	2141	2031	2174	2517	2291	2344	2646	2620	2520	2362	2445	2565	2486	2410	2457	2471	2555	2570	2612	2609	2625	2635	2515	2307	2347	2585	2380	2510	2900	3096
2303	2653	3049	2718	2362	2215	2358	2292	2101	2184	2388	2449	2240	2357	2899	2897	2403	2143	2407	2363	2201	1959	2156	2373	2245	2302	2557	2678	2540	2389	2468	2574	2445	2503	2485	2481	2598	2657	2715	2511	2433	2370	2288	2150	2209	2400	2531	2427	3000	3134
2326	2645	2944	2650	2329	2257	2524	2487	2175	2265	2469	2499	2184	2461	2919	2793	2401	2206	2440	2578	2327	2136	2361	2507	2350	2361	2617	2686	2497	2365	2383	2588	2398	2409	2417	2467	2458	2616	2598	2491	2402	2339	2243	2117	2123	2314	2196	2443	2672	2882
2376	2691	3025	2634	2333	2361	2528	2422	2240	2313	2593	2517	2293	2421	2900	2751	2356	2378	2446	2542	2387	2216	2378	2539	2521	2503	2733	2737	2481	2380	2390	2613	2530	2334	2482	2526	2434	2592	2510	2375	2316	2509	2258	2332	2311	2301	2205	2352	2658	2781
2397	2748	2958	2675	2359	2271	2435	2316	2078	2170	2401	2433	2193	2265	2783	2786	2494	2217	2378	2453	2206	2063	2303	2586	2429	2437	2741	2702	2448	2302	2460	2596	2506	2496	2398	2513	2482	2641	2577	2534	2557	2538	2545	2409	2452	2546	2487	2527	2726	2660
2376	2748	2904	2771	2373	2220	2451	2186	1915	1937	2301	2331	2148	2297	2720	2901	2357	2303	2383	2421	2250	1963	2175	2447	2412	2362	2671	2746	2473	2411	2454	2538	2559	2523	2522	2495	2531	2676	2649	2735	2673	2526	2484	2437	2421	2551	2603	2739	2752	2822
2407	2703	2987	2696	2363	2246	2355	2305	2087	1981	2394	2380	2206	2407	2823	2871	2524	2210	2315	2459	2147	2088	2291	2470	2363	2365	2501	2635	2470	2486	2536	2512	2564	2519	2444	2530	2556	2596	2608	2628	2604	2622	2443	2408	2532	2409	2436	2451	2507	2562
2317	2547	2850	2729	2526	2340	2449	2374	2229	2125	2286	2519	2267	2344	2748	2685	2465	2263	2502	2380	2272	2217	2393	2485	2400	2325	2588	2675	2544	2407	2395	2495	2516	2566	2490	2419	2508	2471	2504	2641	2539	2705	2603	2682	2739	2606	2535	2477	2436	2490
2160	2406	2556	2660	2324	2269	2409	2337	2125	2200	2338	2297	2246	2343	2570	2814	2467	2393	2348	2421	2163	2182	2261	2344	2353	2358	2579	2471	2530	2385	2345	2456	2500	2478	2570	2507	2500	2469	2578	2483	2709	2725	2857	2831	2866	2839	2714	2633	2653	2626
2375	2398	2499	2445	2438	2375	2397	2356	2174	2240	2408	2343	2296	2444	2538	2599	2473	2478	2472	2408	2277	2192	2347	2377	2388	2422	2421	2556	2406	2350	2517	2462	2447	2554	2490	2496	2520	2478	2594	2509	2581	2546	2731	2559	2587	2598	2721	2706	2629	2682
2584	2459	2484	2449	2524	2430	2566	2526	2401	2506	2677	2529	2579	2530	2667	2741	2644	2655	2708	2734	2628	2543	2520	2662	2517	2524	2551	2507	2424	2418	2426	2500	2373	2524	2421	2543	2511	2569	2540	2430	2382	2427	2366	2321	2327	2403	2396	2337	2351	2357
2516	2425	2380	2409	2583	2496	2646	2707	2817	2753	2777	2676	2642	2692	2637	2517	2716	2723	2788	2710	2864	2750	2712	2676	2616	2615	2651	2542	2461	2519	2503	2605	2442	2421	2550	2479	2585	2508	2530	2522	2388	2490	2424	2378	2426	2518	2349	2416	2445	2456
2446	2337	2173	2347	2347	2337	2545	2616	2561	2530	2493	2462	2425	2426	2409	2405	2425	2492	2522	2695	2619	2668	2508	2576	2538	2428	2402	2532	2455	2627	2594	2532	2557	2597	2454	2566	2475	2705	2545	2574	2587	2626	2739	2802	2753	2667	2671	2618	2606	2672
2496	2417	2328	2395	2372	2397	2389	2391	2456	2450	2455	2455	2460	2483	2447	2460	2403	2463	2420	2426	2533	2376	2351	2365	2553	2406	2417	2407	2478	2661	2613	2541	2563	2587	2571	2650	2569	2500	2554	2566	2589	2585	2614	2740	2757	2766	2689	2701	2712	2746
2631	2549	2446	2623	2581	2524	2442	2594	2467	2519	2573	2536	2525	2490	2578	2575	2536	2530	2514	2540	2434	2465	2416	2433	2505	2542	2522	2492	2612	2592	2389	2463	2580	2515	2557	2553	2565	2585	2502	2503	2489	2412	2581	2587	2722	2580	2643	2583	2556	2556
2591	2634	2530	2579	2597	2439	2544	2584	2492	2510	2531	2552	2615	2541	2563	2512	2544	2437	2511	2460	2499	2387	2456	2339	2518	2465	2474	2518	2504	2600	2489	2510	2486	2491	2549	2589	2551	2657	2565	2522	2522	2423	2519	2602	2825	2759	2823	2673	2577	2635
2491	2341	2382	2410	2412	2304	2441	2369	2346	2312	2416	2348	2259	2359	2321	2269	2345	2304	2262	2263	2288	2274	2360	2404	2385	2449	2459	2467	2563	2552	2439	2499	2504	2475	2610	2545	2524	2690	2627	2568	2570	2450	2658	2662	2717	2786	2828	2779	2570	2641
2533	2469	2388	2541	2384	2411	2442	2447	2381	2443	2462	2420	2346	2413	2463	2382	2390	2364	2341	2367	2309	2388	2447	2418	2412	2336	2416	2404	2422	2477	2405	2515	2519	2463	2460	2427	2537	2626	2663	2438	2378	2412	2365	2270	2350	2475	2374	2418	2192	2352
2802	2689	2770	2819	2712	2624	2677	2731	2675	2689	2696	2566	2691	2629	2809	2724	2633	2549	2662	2650	2726	2636	2708	2598	2528	2503	2455	2430	2510	2502	2542	2429	2433	2482	2437	2417	2482	2639	2518	2269	2222	2255	2172	2048	1949	2001	2191	1998	2071	2125
2968	2969	2897	2928	2900	2794	2782	2812	2754	2706	2768	2816	2752	2750	2849	2830	2864	2838	2693	2783	2738	2702	2664	2756	2649	2714	2744	2601	2501	2375	2389	2439	2470	2428	2368	2402	2519	2643	2620	2338	2238	2239	2230	2022	2042	2218	2289	2251	2100	2170
2722	2709	2690	2654	2546	2666	2635	2414	2556	2536	2577	2483	2648	2591	2605	2569	2585	2575	2563	2636	2603	2578	2430	2737	2815	2680	2641	2711	2467	2411	2419	2540	2505	2456	2519	2372	2549	2754	2672	2482	2299	2363	2533	2257	2246	2318	2490	2376	2354	2398
2558	2551	2485	2524	2582	2360	2341	2381	2359	2396	2414	2560	2283	2512	2435	2429	2503	2564	2539	2445	2436	2392	2561	2618	2808	2530	2622	2731	2591	2436	2452	2530	2592	2485	2470	2468	2590	2744	2674	2629	2555	2516	2348	2282	2140	2212	2323	2280	2307	2423
2748	2693	2631	2566	2801	2574	2481	2403	2505	2501	2603	2535	2528	2642	2576	2660	2673	2729	2576	2673	2468	2514	2548	2570	2570	2580	2748	2625	2605	2440	2505	2639	2556	2569	2407	2656	2606	2578	2581	2573	2556	2532	2334	2287	2198	2231	2202	2148	2244	2191
2579	2508	2506	2616	2480	2534	2516	2393	2416	2419	2507	2334	2418	2463	2370	2399	2396	2471	2501	2430	2352	2295	2396	2569	2416	2486	2626	2738	2611	2593	2449	2569	2605	2613	2581	2729	2700	2670	2646	2688	2605	2589	2719	2631	2453	2496	2493	2564	2662	2587
2225	2050	2075	2044	2171	2049	2001	2060	2062	2063	2064	2122	2028	2079	2128	1989	2172	2132	2108	1993	1882	2015	2138	2187	2201	2295	2597	2744	2602	2567	2400	2559	2575	2604	2573	2559	2531	2479	2747	2663	2762	2992	2863	2997	3000	3022	2983	2919	3009	2972
2092	2089	1958	1974	2082	2022	2071	2133	2051	2199	2067	2043	2150	2147	2135	2104	1989	2268	2197	2078	2065	2160	2222	2229	2134	2338	2497	2630	2543	2537	2610	2497	2698	2470	2640	2560	2527	2650	2563	2471	2617	2680	2745	2805	2965	2864	2828	2716	2817	2876
2401	2490	2466	2491	2419	2486	2570	2480	2455	2614	2521	2569	2623	2585	2475	2632	2477	2648	2542	2448	2390	2523	2458	2478	2443	2438	2444	2558	2478	2530	2643	2617	2549	2611	2591	2510	2521	2499	2627	2505	2490	2657	2541	2525	2574	2590	2571	2569	2492	2597
2433	2463	2517	2593	2627	2461	2500	2601	2671	2561	2624	2617	2605	2692	2609	2562	2545	2572	2599	2542	2548	2492	2553	2381	2435	2426	2599	2626	2552	2584	2632	2601	2628	2559	2592	2516	2505	2577	2592	2471	2534	2524	2461	2474	2541	2672	2648	2526	2514	2632
2231	2138	2171	2328	2334	2225	2194	2441	2219	2229	2323	2357	2248	2295	2401	2266	2290	2348	2294	2200	2274	2373	2303	2204	2522	2547	2623	2639	2625	2674	2579	2647	2727	2641	2574	2533	2539	2600	2608	2526	2504	2517	2495	2434	2360	2510	2639	2699	2549	2612
2313	2288	2084	2298	2436	2368	2262	2490	2298	2363	2410	2414	2321	2269	2336	2407	2440	2368	2340	2403	2413	2534	2440	2491	2445	2470	2621	2685	2617	2621	2683	2594	2684	2588	2666	2564	2552	2619	2619	2445	2206	2309	2278	2086	2068	2157	2301	2271	2148	2352
3005	2939	2712	2754	2961	2845	2969	2786	2863	2884	2886	2845	2880	2857	2866	2943	2817	2916	2892	2852	2908	2848	2808	2766	2693	2602	2526	2552	2545	2535	2715	2580	2603	2620	2506	2476	2528	2730	2556	2393	2205	2229	2227	2000	1916	2122	2147	2238	2092	2027
3136	3281	3122	3192	3152	3195	3149	2991	3135	3258	3117	3111	3063	3013	3014	3100	2988	3055	3002	2907	3085	3001	2894	2805	2838	2714	2523	2568	2628	2608	2653	2588	2684	2699	2489	2593	2573	2681	2570	2416	2303	2257	2381	2307	2076	2285	2445	2322	2201	2332
2678	2713	2858	2816	2707	2654	2932	2726	2706	2717	2789	2713	2690	2667	2772	2815	2657	2700	2659	2579	2827	2675	2615	2743	2677	2614	2692	2768	2678	2664	2643	2574	2555	2659	2534	2588	2568	2674	2541	2457	2401	2524	2509	2356	2293	2342	2494	2462	2415	2282
2399	2294	2380	2556	2456	2286	2387	2456	2397	2392	2493	2387	2476	2553	2486	2404	2473	2487	2477	2383	2490	2501	2479	2554	2661	2604	2743	2664	2637	2654	2554	2679	2544	2505	2579	2538	2523	2649	2607	2556	2426	2378	2370	2243	2280	2350	2350	2177	2174	2226
2681	2536	2339	2640	2785	2509	2321	2596	2565	2452	2587	2586	2578	2643	2611	2609	2705	2630	2657	2656	2580	2590	2612	2737	2704	2709	2726	2664	2475	2461	2502	2542	2447	2559	2580	2534	2600	2573	2567	2532	2485	2576	2411	2503	2388	2439	2325	2370	2287	2393
3174	2971	2602	2629	2966	2777	2734	2585	2718	2596	2675	2661	2700	2637	2778	2679	2726	2721	2777	2572	2618	2614	2627	2606	2714	2700	2669	2712	2587	2514	2530	2659	2521	2565	2547	2576	2618	2611	2596	2683	2639	2734	2699	2797	2847	2857	2832	2787	2855	2836
2506	2698	2358	2103	2362	2509	2360	2161	2371	2276	2186	2276	2296	2223	2236	2211	2304	2433	2247	2286	2162	2114	2306	2313	2324	2479	2667	2878	2685	2454	2529	2572	2529	2571	2629	2685	2546	2551	2516	2542	2625	2761	2928	2897	2999	3047	3025	2924	3024	3011
1902	2255	2124	1858	1839	2028	2129	1899	1935	2075	1821	1922	1946	1929	2058	1988	2083	2176	2142	2025	1907	1956	2132	2159	2200	2370	2548	2780	2705	2475	2512	2516	2606	2588	2561	2605	2551	2477	2523	2526	2617	2605	2646	2749	2740	2747	2691	2679	2715	2628
2193	2488	2652	2322	2217	2249	2567	2265	2205	2451	2319	2306	2468	2261	2456	2372	2365	2517	2387	2292	2283	2347	2411	2375	2360	2418	2565	2774	2503	2618	2409	2595	2608	2518	2512	2504	2478	2557	2579	2521	2517	2539	2546	2548	2595	2571	2558	2505	2396	2472
2522	2754	2960	2867	2567	2672	2828	2634	2511	2904	2752	2540	2740	2759	2590	2710	2546	2791	2657	2631	2490	2563	2549	2597	2526	2464	2452	2591	2500	2489	2566	2623	2571	2520	2614	2543	2574	2610	2597	2533	2478	2616	2726	2449	2515	2612	2563	2565	2455	2509
2171	2401	2672	2592	2309	2315	2559	2346	2170	2464	2502	2163	2453	2348	2331	2430	2283	2344	2372	2328	2289	2317	2305	2295	2348	2378	2455	2602	2545	2607	2538	2517	2561	2563	2470	2532	2467	2614	2555	2507	2391	2483	2441	2325	2357	2379	2478	2431	2297	2223
1947	2059	2411	2379	2176	2074	2326	2249	2072	2192	2274	2090	2231	2128	2172	2256	2206	2190	2213	2198	2214	2251	2247	2253	2342	2387	2542	2612	2490	2600	2552	2534	2477	2444	2542	2478	2417	2599	2643	2472	2173	2229	2292	2088	1982	2151	2184	2069	1938	2000
2182	2341	2660	2646	2426	2359	2614	2715	2340	2607	2689	2434	2558	2593	2458	2638	2511	2539	2620	2531	2555	2570	2725	2571	2552	2485	2487	2485	2462	2517	2436	2514	2495	2562	2553	2434	2565	2635	2509	2385	2159	2288	2244	2141	2065	2078	2234	2285	2106	2088
2677	2700	2983	3110	2938	2751	3136	3080	2830	3031	3169	2896	2937	3044	2927	3155	3006	2993	3001	3026	2980	3022	2841	2788	2629	2575	2552	2482	2474	2473	2653	2543	2525	2490	2478	2524	2486	2662	2647	2469	2488	2462	2326	2264	2260	2461	2482	2457	2310	2394
2487	2658	2890	2968	2703	2593	3010	2862	2581	2701	2947	2569	2837	2791	2695	2908	2635	2919	2729	2755	2860	2742	2657	2629	2533	2454	2490	2551	2588	2513	2534	2630	2616	2505	2552	2522	2523	2517	2660	2580	2479	2413	2372	2433	2344	2452	2539	2353	2423	2370
2164	2288	2539	2537	2303	2130	2490	2484	2199	2299	2481	2315	2402	2399	2304	2518	2405	2527	2410	2441	2512	2464	2445	2439	2444	2528	2521	2668	2552	2573	2595	2656	2575	2552	2652	2574	2494	2602	2568	2454	2447	2418	2425	2305	2351	2369	2353	2268	2288	2268
2138	2264	2460	2538	2184	2086	2495	2405	2284	2344	2386	2249	2420	2388	2238	2396	2327	2495	2548	2518	2472	2428	2517	2536	2493	2481	2579	2476	2572	2517	2451	2650	2529	2524	2575	2614	2491	2648	2557	2679	2555	2558	2542	2594	2694	2739	2616	2551	2647	2595
2484	2647	2836	2715	2473	2516	2682	2707	2508	2648	2663	2433	2571	2664	2549	2729	2630	2785	2685	2580	2517	2543	2491	2669	2574	2527	2387	2577	2472	2348	2529	2577	2549	2483	2624	2564	2536	2524	2653	2653	2801	2697	2754	2882	3071	3096	2977	3033	2918	3037
2273	2455	2601	2630	2390	2281	2531	2434	2332	2388	2460	2261	2583	2429	2454	2429	2356	2492	2391	2382	2191	2338	2355	2353	2398	2413	2493	2594	2538	2450	2551	2633	2601	2501	2592	2531	2525	2473	2637	2620	2665	2595	2824	2769	2778	2818	2929	2905	2852	2888
1947	2109	2231	2044	1827	1864	2143	2018	1869	2031	2075	1899	2051	2023	2033	1982	1974	1991	2036	1936	1832	1929	2005	2176	2191	2271	2525	2680	2669	2505	2418	2555	2603	2479	2563	2609	2428	2414	2512	2610	2636	2563	2680	2528	2514	2538	2555	2488	2606	2546
1902	2200	2210	2104	1917	2042	2182	2076	1997	2260	2191	2103	2177	2132	2190	2151	2006	2255	2151	2063	1926	2119	2140	2262	2267	2389	2494	2668	2658	2413	2485	2491	2616	2498	2533	2590	2449	2480	2573	2578	2480	2509	2582	2541	2373	2507	2556	2461	2303	2501
2672	2830	2676	2337	2431	2531	2568	2473	2536	2748	2579	2501	2681	2458	2607	2557	2353	2624	2487	2419	2283	2512	2409	2461	2414	2360	2391	2661	2596	2373	2358	2476	2457	2586	2499	2584	2565	2530	2622	2565	2531	2524	2525	2494	2359	2359	2628	2598	2497	2427
2726	2757	2385	2322	2510	2577	2479	2312	2522	2576	2462	2504	2560	2425	2386	2408	2376	2436	2471	2374	2281	2312	2365	2420	2333	2445	2514	2608	2567	2377	2367	2488	2505	2440	2472	2423	2559	2574	2570	2450	2342	2365	2327	2285	2174	2219	2445	2279	2274	2165
2342	2082	1909	1949	2299	2160	1917	2009	2137	2099	2122	2246	1969	1982	2148	2081	2142	2158	2143	2084	2149	2162	2226	2309	2302	2372	2467	2611	2598	2534	2472	2488	2490	2469	2422	2536	2449	2542	2603	2508	2235	2199	2269	2222	1948	2010	2142	2132	2047	1989
2321	2137	2035	2071	2160	2064	1976	2151	2206	2103	2282	2271	2125	2272	2242	2292	2356	2071	2381	2237	2246	2358	2408	2354	2484	2440	2450	2514	2525	2401	2409	2464	2476	2437	2430	2373	2472	2546	2565	2473	2291	2270	2280	2291	2100	2083	2310	2270	2223	2202
2589	2684	2436	2539	2550	2364	2449	2591	2501	2508	2668	2620	2580	2685	2756	2739	2736	2763	2800	2761	2830	2788	2717	2648	2603	2552	2398	2348	2360	2497	2494	2439	2354	2379	2461	2486	2455	2536	2522	2477	2424	2467	2386	2453	2402	2557	2499	2398	2414	2450
2894	2844	2922	2680	2596	2639	2661	2645	2560	2594	2684	2660	2614	2741	2652	2881	2704	2817	2780	2737	2756	2708	2801	2597	2541	2447	2381	2363	2373	2511	2458	2337	2291	2415	2458	2362	2299	2528	2536	2494	2317	2442	2534	2490	2402	2422	2456	2332	2428	2389
2590	2649	2574	2396	2402	2468	2430	2243	2184	2240	2264	2275	2449	2444	2413	2472	2393	2514	2324	2441	2349	2380	2376	2412	2340	2544	2400	2454	2442	2463	2430	2429	2385	2391	2481	2394	2462	2452	2592	2438	2365	2385	2373	2435	2441	2496	2365	2321	2388	2429
[truncated: 920 more columns]
