# Supplementary material for: Spatial Resolution and Refractive Index Contrast of Resonant Photonic Crystal Surfaces for Biosensing
Source: IEEE Photonics J. Author manuscript; Available in PMC 2015 Sep 7. (PMC4561521; doi:10.1109/JPHOT.2015.2435699)
Supplement: fig4_data [file NIHMS64775-supplement-fig4_data.gz › Volumes/graham/MacBook_backup/PhD_folder_2015_06_02/paper_improvements/IEEE_J_Photonics/final_files/data_files/fig4/4c_raw/I18.csv]

3803	3777	3510	3392	3443	3400	3267	3436	3213	3028	2996	3010	2829	2831	3060	3209	3428	3360	3233	3071	2920	2708	2876	3055	3397	3472	3219	3080	2766	2765	2944	3331	3525	3512	3185	2756	2779	2969	3216	3103	3089	2900	2679	2770	2952	2901	2832	2785	2822	2930
3821	3719	3514	3286	3397	3403	3432	3475	3376	3030	3081	2955	2742	2956	3069	3442	3466	3254	3248	3055	2906	2769	2869	3163	3442	3516	3323	3078	2866	2892	3148	3405	3625	3382	3092	2820	2737	2998	3241	3105	3053	2707	2693	2751	3040	3068	2959	2956	2970	2921
3784	3513	3345	3245	3521	3595	3470	3351	3202	2997	2884	2849	2836	3040	3326	3429	3437	3402	3193	2836	2841	2744	2939	3256	3653	3509	3242	3031	3026	3011	3161	3476	3552	3225	2951	2791	2848	3051	3255	3100	3048	2937	2832	2977	3085	3078	3155	3052	3103	3061
3558	3294	3213	3464	3476	3724	3517	3358	3188	3113	2837	2816	2889	3171	3489	3461	3299	3186	3039	2834	2639	2684	3122	3460	3503	3459	3273	2953	2895	2926	3170	3401	3304	3130	3017	2734	2885	3200	3353	3222	3076	2903	2981	3105	3180	3143	3128	3172	3191	3085
3511	3374	3290	3576	3723	3680	3401	3191	2949	2820	2801	2831	3067	3344	3398	3271	3221	3064	2908	2662	2800	2977	3244	3445	3494	3380	3167	2858	2938	2947	3240	3279	3300	3049	2835	2943	3105	3274	3363	3174	3097	2863	3081	3060	3141	3244	3148	3183	2983	3150
3383	3308	3371	3520	3711	3520	3204	3155	2924	2829	2686	2932	3006	3305	3284	3260	3136	3081	2834	2811	2786	3055	3333	3393	3312	3159	2946	2802	2701	2979	3258	3278	3128	3038	2840	3013	3137	3341	3438	3233	3072	3082	3052	3085	3122	2976	3107	3100	3049	2981
3345	3390	3447	3484	3535	3255	3039	2867	2913	2803	2876	3002	3066	3197	3200	3225	3120	3163	2947	2835	3058	3224	3230	3286	3188	3056	2848	2676	2763	2996	3286	3329	3236	3183	2841	3086	3213	3373	3200	3145	2988	2964	2920	2989	2884	2991	2982	2997	2784	2855
3333	3432	3650	3369	3191	3086	2885	2801	2871	2856	2831	3052	2947	3129	3179	3168	2994	3143	3071	2848	3076	3378	3274	3174	2913	2969	2772	2772	2830	3138	3243	3217	3173	3068	3058	3112	3255	3360	3102	2944	2991	2976	2946	2908	2953	2867	2957	2727	2781	2699
3432	3382	3422	3431	3055	3001	2842	2836	2820	2823	2876	3125	3104	3105	3106	3130	3110	3112	3017	2948	3183	3279	3086	3081	2962	2819	2658	2742	3093	3266	3317	3259	3164	2994	3057	3253	3188	3231	3031	2932	2890	3037	2903	2777	2858	2971	2902	2759	2692	2658
3587	3493	3295	3241	3083	2878	2883	2803	2825	2931	2866	3152	3127	3011	3080	3240	3193	3163	3030	3215	3268	3162	3104	2963	2904	2821	2924	3016	3256	3369	3300	3270	3145	3073	3114	3217	3097	2925	2976	2908	2974	3019	2884	2811	2897	2996	2952	2733	2676	2549
3574	3391	3219	3001	2934	2862	2878	2908	2836	2801	2903	2999	3165	3044	3135	3250	3058	2989	3018	3261	3220	3176	3133	3012	3006	2916	3026	3290	3418	3288	3261	3146	3195	3125	3125	3041	3018	2796	2917	3006	3164	3167	2947	2838	2984	3083	3106	2880	2793	2855
3465	3330	3156	2958	2828	2871	2886	2857	2828	2931	2876	3209	3142	3173	3222	3112	2999	2980	3145	3134	3233	3091	2978	3175	3134	3039	3258	3428	3329	3094	3091	2982	3066	3063	3091	2984	3011	2987	3031	3077	3158	3093	3009	3068	3224	3322	3083	3075	2981	3080
3375	3134	2998	2884	2803	2971	2757	2919	2897	2945	2901	3184	3249	3186	3226	3124	2973	3144	3287	3206	3134	3029	3227	3114	3223	3412	3562	3542	3293	3099	2890	2996	3208	3106	3233	3066	3038	3017	3299	3299	3387	3243	3157	3322	3470	3496	3185	3059	2995	3251
3311	3039	2889	2809	2845	2939	2910	2964	3034	3030	3129	3290	3241	3139	3164	3211	2936	3142	3181	3074	3146	3163	3251	3272	3377	3539	3439	3269	3165	2935	2963	3021	3154	3181	3292	3045	2968	3258	3449	3472	3403	3273	3249	3413	3595	3382	3199	3116	3145	3223
2966	2975	2895	2884	3000	3072	2960	3049	3184	3105	3084	3244	3347	3210	3264	3146	3131	3224	3156	3085	3136	3197	3212	3329	3398	3440	3379	3193	2913	2987	3012	3189	3245	3277	3115	3009	3198	3410	3621	3718	3453	3304	3290	3380	3584	3337	3159	2970	3260	3413
2868	2883	2887	2928	3005	2928	2992	3091	3102	3267	3207	3392	3343	3187	3134	3106	3224	3156	3126	3027	3267	3211	3347	3520	3574	3417	3280	2917	2831	2971	3059	3344	3482	3385	3282	3095	3269	3551	3599	3609	3328	3232	3206	3398	3508	3323	3113	3117	3384	3389
2945	2929	2834	2950	3119	3097	3090	3234	3277	3329	3250	3241	3329	3196	3243	3244	3210	3221	3116	3136	3191	3244	3401	3496	3575	3297	3016	2975	2970	3133	3290	3328	3509	3352	3185	3178	3416	3685	3652	3274	3216	3185	3352	3361	3412	3137	3037	3093	3258	3273
2913	3134	3111	3167	3199	3128	3208	3271	3397	3375	3158	3272	3244	3217	3256	3350	3207	3168	3141	3181	3255	3367	3402	3314	3408	3175	2878	2834	3053	3296	3363	3488	3553	3327	3272	3279	3540	3614	3462	3122	3081	3213	3383	3514	3233	3088	2994	3105	3311	3193
3184	3244	3306	3179	3154	3196	3314	3329	3401	3316	3202	3295	3221	3149	3137	3259	3214	3123	3132	3193	3334	3473	3457	3246	3184	2990	2798	3024	3317	3419	3500	3521	3462	3260	3189	3322	3569	3414	3244	2960	3009	3246	3483	3429	3132	2948	3026	3260	3326	3083
3338	3433	3278	3294	3323	3325	3391	3394	3388	3404	3298	3371	3226	3190	3227	3289	3151	3243	3258	3321	3320	3465	3415	3202	3005	2834	2883	3195	3404	3574	3506	3472	3139	3196	3276	3228	3402	3208	3004	2916	3046	3397	3503	3277	3073	3046	3203	3377	3520	3081
3507	3576	3494	3255	3430	3529	3313	3576	3452	3338	3394	3217	3122	3183	3193	3186	3221	3182	3306	3310	3451	3429	3190	3085	2930	2960	3049	3353	3634	3620	3537	3272	3198	3228	3271	3491	3406	3159	2951	2958	3160	3493	3374	3210	2993	3124	3408	3548	3440	3113
3648	3516	3494	3437	3463	3473	3529	3567	3569	3374	3303	3354	3262	3146	3155	3197	3205	3285	3303	3430	3449	3339	3116	2872	3008	3021	3306	3407	3709	3743	3316	3111	3237	3288	3403	3554	3227	2981	2833	3050	3327	3456	3390	3147	3038	3358	3531	3659	3362	3161
3585	3635	3344	3374	3551	3525	3510	3615	3759	3496	3384	3227	3189	3088	3085	3373	3385	3534	3524	3477	3460	3162	2996	2863	3150	3330	3512	3702	3721	3493	3131	3078	3069	3302	3453	3295	3059	2998	3073	3307	3518	3461	3177	3189	3242	3590	3732	3533	3330	3279
3606	3401	3273	3316	3419	3515	3621	3457	3569	3509	3209	3221	3203	3208	3227	3376	3536	3605	3565	3407	3125	2989	2801	2966	3294	3498	3705	3592	3593	3168	3116	3020	3256	3479	3476	3161	2998	2967	3244	3356	3603	3624	3254	3142	3423	3613	3779	3601	3311	3375
3466	3418	3178	3276	3439	3598	3455	3453	3455	3181	3130	3242	3116	3096	3318	3513	3668	3750	3596	3316	3035	2936	3025	3194	3522	3629	3645	3506	3328	3054	2898	3102	3249	3513	3251	3088	2929	3194	3566	3675	3656	3342	3184	3321	3679	3726	3638	3500	3335	3428
3353	3138	3213	3199	3427	3619	3466	3300	3372	3177	3132	3127	3383	3385	3654	3774	3656	3548	3330	3105	2909	2927	3072	3356	3750	3692	3552	3269	3151	2924	3163	3294	3311	3294	3188	3107	3080	3277	3659	3724	3552	3445	3408	3554	3822	3794	3461	3437	3361	3608
3239	3052	3088	3209	3464	3330	3248	3025	3197	3049	3146	3311	3420	3632	3701	3739	3541	3380	3018	3050	2883	3149	3279	3571	3640	3548	3261	3102	2867	3121	3133	3295	3308	3133	3147	3240	3285	3629	3822	3565	3493	3382	3495	3781	3689	3626	3275	3375	3416	3552
3239	3228	3228	3374	3340	3327	3136	3111	3067	3171	3204	3327	3717	3789	3606	3526	3176	3039	3046	2845	3102	3356	3576	3660	3604	3488	3095	3029	3056	3137	3319	3296	3255	3138	3071	3219	3539	3871	3734	3516	3326	3419	3730	3718	3681	3356	3238	3201	3541	3509
3280	3160	3286	3403	3308	3428	3081	3167	3168	3341	3469	3696	3867	3643	3641	3261	3060	2949	3023	3115	3502	3658	3750	3557	3436	3146	2971	2912	3152	3349	3389	3194	3159	3060	3229	3310	3535	3790	3661	3384	3402	3516	3624	3710	3511	3286	3226	3283	3404	3502
3287	3290	3430	3394	3271	3210	3101	3110	3190	3600	3658	3683	3777	3505	3315	3052	2955	2904	3213	3465	3674	3767	3643	3604	3294	3112	2998	3042	3244	3426	3367	3163	3285	3082	3401	3604	3723	3567	3437	3282	3476	3638	3609	3425	3258	3097	3154	3312	3377	3271
3465	3397	3293	3381	3406	3275	3177	3364	3450	3542	3661	3677	3554	3300	3191	3005	2845	3023	3400	3705	3843	3617	3520	3286	3131	3078	3135	3307	3302	3318	3261	3049	3096	3189	3649	3672	3607	3426	3420	3401	3477	3640	3560	3263	3196	3180	3245	3240	3347	3089
3360	3516	3333	3383	3488	3292	3302	3434	3479	3687	3523	3417	3254	3158	2901	2907	3105	3261	3608	3715	3831	3461	3418	3073	3150	3233	3233	3318	3376	3272	3196	3135	3233	3495	3656	3614	3312	3263	3213	3447	3530	3521	3429	3122	3090	3261	3338	3290	3177	3106
3495	3526	3320	3431	3525	3494	3358	3420	3500	3453	3525	3325	3071	3081	3102	3097	3269	3568	3611	3522	3529	3524	3206	3141	3226	3343	3384	3326	3260	3219	3187	3229	3502	3578	3573	3508	3363	3230	3393	3476	3385	3253	3130	3194	3280	3316	3268	3247	3145	3107
3535	3419	3462	3436	3438	3540	3288	3328	3407	3326	3259	3252	3208	3067	3230	3375	3414	3492	3575	3498	3331	3177	3104	3197	3282	3323	3295	3304	3289	3233	3179	3418	3610	3670	3454	3362	3195	3253	3298	3373	3287	3275	3109	3194	3336	3373	3502	3275	3184	3197
3552	3456	3431	3375	3369	3353	3235	3301	3286	3270	3241	3218	3177	3180	3373	3554	3465	3576	3457	3285	3159	3262	3217	3271	3357	3434	3337	3243	3187	3355	3384	3602	3686	3534	3482	3270	3316	3352	3327	3336	3214	3170	3164	3353	3380	3561	3330	3138	3198	3234
3554	3588	3356	3339	3338	3316	3211	3296	3322	3384	3310	3352	3370	3298	3347	3272	3304	3373	3267	3195	3148	3307	3323	3324	3390	3411	3288	3298	3270	3531	3529	3590	3570	3367	3386	3378	3325	3404	3452	3362	3153	3207	3247	3289	3426	3289	3341	3045	3261	3304
3635	3590	3416	3340	3352	3310	3148	3269	3400	3420	3513	3482	3427	3425	3355	3225	3133	3285	3250	3109	3377	3265	3470	3194	3210	3188	3080	3228	3514	3591	3633	3475	3624	3470	3425	3408	3391	3282	3411	3095	3100	3274	3371	3308	3360	3335	3115	3294	3415	3400
3677	3556	3418	3222	3233	3288	3141	3422	3527	3594	3581	3528	3415	3406	3283	3177	3120	3306	3413	3414	3425	3502	3361	3220	3251	3216	3219	3398	3694	3810	3691	3525	3441	3375	3488	3521	3517	3192	3159	3101	3055	3447	3355	3234	3243	3330	3333	3346	3421	3477
3792	3596	3408	3347	3294	3340	3362	3562	3621	3659	3503	3426	3212	3112	3150	3280	3333	3334	3557	3419	3506	3364	3150	3218	3169	3336	3348	3536	3687	3702	3599	3499	3395	3450	3453	3408	3290	3150	3244	3065	3152	3395	3322	3258	3249	3376	3370	3376	3490	3450
3695	3586	3361	3310	3335	3302	3429	3596	3606	3516	3415	3238	3165	3175	3202	3293	3427	3464	3537	3529	3265	3160	3067	3015	3277	3384	3567	3651	3675	3775	3579	3562	3583	3454	3340	3193	3289	3160	3229	3163	3268	3266	3290	3250	3310	3435	3495	3401	3446	3448
3746	3645	3512	3315	3403	3359	3413	3566	3681	3429	3336	3201	3198	3304	3280	3506	3519	3597	3498	3533	3224	3177	3068	3135	3355	3519	3554	3524	3668	3633	3745	3609	3712	3521	3373	3269	3232	3252	3414	3418	3391	3117	3209	3294	3435	3555	3348	3556	3394	3426
3700	3516	3492	3296	3185	3261	3366	3506	3498	3532	3319	3265	3263	3503	3453	3541	3512	3509	3483	3215	3253	3143	3088	3178	3336	3569	3505	3523	3517	3680	3765	3768	3685	3569	3301	3262	3147	3258	3412	3415	3299	3252	3252	3335	3458	3482	3358	3389	3363	3498
3743	3513	3405	3223	3177	3372	3366	3509	3413	3463	3383	3417	3349	3395	3573	3618	3623	3560	3346	3211	3174	3242	3174	3248	3237	3459	3526	3417	3567	3716	3748	3642	3605	3535	3382	3302	3252	3383	3276	3274	3230	3213	3238	3305	3399	3551	3610	3422	3419	3434
3581	3643	3327	3212	3193	3518	3328	3601	3584	3474	3490	3584	3493	3501	3543	3557	3557	3464	3369	3229	3333	3264	3217	3115	3213	3367	3516	3616	3640	3766	3656	3788	3563	3591	3500	3394	3436	3314	3343	3261	3307	3432	3301	3479	3420	3546	3412	3378	3505	3474
3680	3547	3452	3398	3455	3435	3592	3669	3706	3628	3494	3441	3431	3357	3501	3575	3624	3521	3583	3323	3218	3235	3106	3180	3258	3469	3469	3753	3698	3650	3617	3556	3501	3523	3457	3470	3407	3353	3254	3282	3433	3504	3477	3352	3468	3486	3411	3452	3550	3457
3706	3573	3388	3454	3422	3524	3681	3713	3642	3496	3409	3310	3440	3420	3429	3599	3611	3598	3524	3334	3294	3207	3100	3038	3224	3520	3640	3689	3765	3604	3564	3583	3654	3650	3621	3368	3323	3226	3306	3340	3439	3417	3564	3478	3606	3518	3582	3524	3724	3653
3788	3791	3374	3588	3555	3531	3553	3764	3549	3366	3328	3251	3338	3273	3514	3619	3653	3756	3490	3350	3228	3339	3088	3368	3407	3646	3623	3624	3681	3517	3552	3581	3645	3584	3511	3300	3257	3343	3511	3489	3508	3426	3414	3404	3513	3592	3548	3487	3639	3502
3726	3759	3316	3449	3442	3461	3496	3611	3611	3346	3328	3288	3384	3585	3583	3609	3709	3637	3498	3402	3311	3168	3346	3409	3479	3484	3524	3551	3606	3560	3541	3630	3598	3505	3463	3503	3357	3472	3353	3514	3424	3428	3424	3433	3463	3677	3619	3550	3646	3644
3720	3687	3323	3438	3415	3416	3439	3664	3504	3486	3294	3487	3314	3451	3494	3600	3568	3597	3531	3484	3341	3315	3312	3315	3462	3344	3492	3595	3531	3752	3642	3657	3548	3420	3383	3446	3497	3492	3580	3563	3344	3564	3406	3564	3730	3673	3654	3466	3612	3622
3701	3503	3156	3311	3380	3436	3430	3629	3724	3678	3451	3346	3462	3390	3563	3495	3544	3578	3599	3447	3416	3451	3178	3262	3413	3326	3515	3595	3576	3794	3637	3423	3511	3497	3559	3568	3583	3387	3333	3447	3508	3517	3584	3657	3699	3653	3548	3535	3570	3585
3733	3496	3248	3271	3278	3447	3520	3667	3748	3791	3461	3436	3344	3244	3434	3389	3544	3642	3597	3487	3548	3282	3284	3278	3391	3662	3517	3638	3675	3623	3636	3529	3566	3540	3555	3531	3700	3552	3493	3425	3426	3590	3505	3527	3484	3561	3643	3582	3665	3750
3640	3603	3384	3488	3611	3462	3592	3757	3740	3583	3481	3415	3256	3453	3517	3622	3594	3594	3521	3601	3458	3374	3251	3286	3417	3614	3624	3703	3610	3590	3470	3364	3612	3726	3544	3585	3440	3467	3499	3362	3594	3601	3460	3443	3500	3466	3548	3723	3732	3666
3709	3691	3439	3453	3490	3475	3537	3553	3685	3530	3365	3314	3338	3543	3563	3651	3739	3655	3533	3464	3328	3405	3410	3436	3476	3708	3523	3698	3600	3605	3448	3646	3720	3653	3684	3557	3466	3364	3426	3540	3551	3600	3537	3424	3427	3599	3554	3651	3705	3722
3727	3781	3395	3444	3295	3333	3388	3539	3626	3507	3537	3554	3499	3480	3600	3651	3719	3621	3563	3552	3443	3377	3441	3500	3468	3631	3649	3684	3705	3608	3640	3723	3599	3538	3457	3513	3514	3518	3573	3499	3483	3683	3383	3290	3402	3482	3599	3467	3538	3561
3660	3592	3314	3315	3338	3254	3441	3569	3609	3608	3586	3599	3422	3502	3527	3608	3601	3601	3656	3550	3650	3554	3576	3521	3439	3555	3506	3653	3732	3748	3701	3802	3753	3611	3572	3548	3420	3533	3492	3494	3507	3496	3522	3434	3493	3557	3477	3453	3405	3601
3770	3544	3393	3314	3299	3417	3415	3584	3568	3657	3661	3728	3518	3428	3461	3518	3670	3511	3654	3661	3718	3452	3514	3450	3472	3473	3459	3588	3729	3880	3798	3777	3683	3495	3530	3737	3653	3555	3419	3286	3500	3443	3434	3370	3523	3421	3420	3312	3424	3621
3655	3559	3344	3422	3353	3343	3458	3684	3780	3644	3641	3606	3489	3549	3429	3511	3719	3696	3818	3838	3606	3594	3425	3295	3545	3553	3504	3645	3709	3683	3716	3795	3600	3683	3676	3727	3546	3539	3537	3268	3404	3567	3403	3333	3297	3324	3339	3409	3515	3467
3718	3663	3541	3484	3418	3444	3491	3613	3608	3692	3594	3443	3466	3488	3495	3575	3760	3742	3745	3714	3542	3547	3488	3413	3613	3716	3556	3611	3751	3812	3777	3813	3755	3785	3718	3673	3494	3337	3526	3469	3507	3384	3329	3226	3320	3374	3280	3470	3453	3636
3712	3622	3580	3455	3319	3349	3381	3423	3624	3580	3601	3530	3452	3508	3519	3639	3699	3723	3797	3727	3657	3669	3454	3467	3547	3573	3671	3685	3732	3666	3748	3803	3783	3762	3621	3649	3604	3587	3490	3459	3457	3482	3379	3278	3313	3403	3481	3357	3402	3300
3842	3676	3657	3389	3277	3286	3180	3365	3503	3482	3566	3616	3499	3547	3450	3537	3699	3649	3711	3761	3804	3681	3583	3552	3589	3470	3511	3612	3693	3812	3838	3845	3795	3590	3677	3587	3618	3552	3538	3420	3424	3240	3242	3259	3215	3255	3309	3157	3388	3421
3760	3746	3539	3445	3377	3263	3323	3500	3718	3622	3645	3643	3587	3563	3557	3580	3867	3740	3837	3805	3743	3796	3595	3655	3526	3478	3483	3631	3825	3768	3739	3669	3728	3740	3643	3760	3740	3512	3466	3389	3327	3384	3250	3368	3287	3250	3193	3237	3222	3433
3717	3792	3552	3470	3432	3448	3415	3485	3653	3692	3793	3713	3660	3482	3524	3523	3764	3697	3733	3836	3814	3733	3602	3593	3559	3415	3638	3622	3569	3677	3752	3794	3722	3752	3758	3739	3707	3641	3493	3430	3368	3410	3329	3320	3366	3192	3081	3141	3364	3410
3796	3766	3646	3642	3443	3349	3510	3442	3559	3694	3749	3699	3639	3566	3642	3519	3751	3916	3805	3838	3838	3994	3735	3638	3536	3594	3480	3559	3675	3679	3741	3830	3830	3770	3784	3636	3742	3624	3504	3486	3351	3502	3391	3320	3316	3170	3183	3233	3243	3295
3833	3813	3702	3649	3561	3515	3471	3436	3517	3584	3618	3757	3681	3478	3456	3633	3567	3764	3876	3822	3845	3857	3723	3703	3659	3555	3499	3385	3589	3628	3717	3791	3870	3806	3761	3726	3640	3675	3661	3516	3623	3610	3366	3358	3312	3369	3194	3181	3256	3254
3792	3806	3633	3672	3729	3630	3416	3462	3696	3747	3726	3744	3703	3652	3569	3608	3624	3705	3827	3844	3789	3826	3787	3682	3636	3423	3449	3498	3445	3460	3646	3805	3712	3702	3774	3778	3723	3723	3640	3674	3568	3485	3436	3329	3358	3401	3415	3184	3311	3290
3636	3642	3745	3786	3718	3659	3407	3663	3604	3725	3694	3777	3678	3679	3729	3622	3670	3642	3761	3856	3878	3989	3875	3835	3680	3499	3507	3515	3527	3551	3636	3592	3681	3715	3673	3801	3797	3767	3760	3695	3567	3398	3499	3499	3460	3480	3283	3433	3318	3525
3667	3594	3702	3825	3896	3748	3695	3479	3603	3654	3744	3693	3810	3745	3734	3672	3651	3664	3881	3735	3908	3876	3964	3920	3845	3585	3502	3497	3531	3413	3541	3628	3693	3724	3859	3833	3812	3669	3843	3637	3606	3620	3690	3606	3589	3516	3402	3394	3499	3524
3766	3724	3816	3808	3940	3830	3847	3599	3652	3499	3708	3665	3753	3762	3820	3816	3626	3782	3708	3931	3826	3881	4065	3857	3866	3612	3596	3538	3368	3388	3307	3464	3634	3593	3660	3794	3871	3718	3830	3772	3822	3865	3743	3643	3663	3579	3567	3615	3566	3584
3915	3834	3729	3847	4003	3994	3801	3582	3484	3540	3473	3841	3604	3704	3806	3715	3667	3607	3623	3836	3762	3879	3964	3973	3809	3697	3537	3433	3374	3401	3399	3541	3520	3560	3663	3780	3665	3762	3770	3691	3781	3894	3723	3700	3718	3816	3641	3770	3670	3604
3917	3761	3762	3877	3782	3853	3734	3663	3702	3465	3693	3742	3636	3631	3749	3795	3691	3546	3619	3658	3811	3848	3887	3826	3828	3647	3620	3629	3512	3368	3453	3486	3461	3467	3491	3659	3614	3739	3833	3640	3784	3890	3736	3873	3843	3909	3841	3710	3741	3805
3743	3741	3553	3685	3785	3740	3847	3754	3685	3727	3731	3626	3843	3688	3832	3817	3781	3802	3693	3641	3719	3717	3740	3894	3863	3769	3745	3707	3571	3342	3435	3277	3370	3380	3335	3472	3565	3594	3680	3574	3672	3781	3724	3853	3893	3921	3807	3813	3861	3793
3794	3585	3560	3664	3886	3894	3960	3726	3818	3669	3666	3648	3861	3811	3812	3937	3810	3809	3803	3565	3646	3661	3837	3841	3905	3882	3817	3770	3720	3413	3339	3484	3430	3489	3469	3460	3566	3573	3514	3689	3754	3882	3821	3753	3830	3831	3850	3857	3986	3814
3919	3818	3671	3695	3661	3948	3857	3861	3810	3723	3522	3697	3632	3671	3926	3899	3864	3763	3683	3719	3595	3848	3681	3826	3864	3864	3816	3860	3730	3666	3531	3498	3508	3448	3513	3431	3489	3539	3548	3621	3882	3850	3732	3792	3689	3812	3904	3855	3932	3994
4035	3802	3726	3797	3730	3872	3881	3819	3711	3815	3669	3656	3607	3688	3835	3760	3905	3807	3793	3786	3628	3747	3700	3670	3813	3707	3773	3808	3695	3673	3564	3567	3587	3474	3572	3398	3483	3417	3516	3633	3641	3682	3751	3673	3698	3796	3880	3823	3912	3793
3936	3859	3764	3646	3693	3612	3679	3728	3886	3801	3571	3666	3677	3617	3932	3905	3847	3912	3866	3739	3655	3679	3616	3675	3646	3624	3763	3765	3768	3759	3710	3718	3549	3564	3463	3550	3572	3528	3545	3513	3702	3675	3597	3631	3733	3725	3741	3805	3748	3825
3906	3807	3737	3632	3729	3598	3628	3894	3913	3941	3814	3786	3642	3586	3778	3792	3758	3773	3755	3778	3590	3633	3602	3652	3561	3656	3677	3737	3705	3746	3702	3830	3645	3593	3512	3527	3582	3538	3530	3340	3611	3638	3467	3611	3644	3752	3661	3682	3795	3622
3852	3887	3798	3768	3746	3672	3675	3922	3881	3844	3903	3749	3618	3477	3550	3838	3810	3799	3891	3845	3760	3811	3642	3569	3556	3589	3643	3663	3784	3738	3788	3834	3825	3786	3688	3732	3631	3693	3600	3532	3549	3482	3648	3522	3485	3617	3504	3597	3508	3642
3861	3867	3846	3764	3654	3621	3594	3747	3744	3694	3894	3844	3708	3572	3634	3750	3689	3840	3819	3907	3753	3798	3714	3668	3517	3519	3555	3579	3721	3755	3804	3655	3833	3828	3735	3728	3731	3724	3888	3616	3695	3645	3567	3556	3469	3496	3434	3560	3484	3568
3705	3819	3754	3763	3782	3754	3500	3588	3702	3724	3746	3877	3786	3724	3539	3679	3785	3587	3789	3992	3903	3881	3681	3719	3619	3596	3612	3753	3653	3716	3681	3782	3859	3830	3817	3833	3968	3893	3797	3798	3699	3628	3547	3637	3531	3563	3550	3533	3502	3571
3633	3692	3553	3742	3721	3677	3694	3573	3714	3733	3864	3869	3890	3884	3684	3747	3678	3702	3802	3918	3947	3738	3859	3775	3758	3629	3621	3446	3561	3476	3683	3775	3815	3760	3927	3939	3979	3961	3888	3936	3979	3836	3767	3632	3587	3728	3543	3473	3562	3646
3719	3638	3770	3885	3757	3666	3647	3624	3748	3769	3873	3967	3770	3887	3742	3751	3789	3556	3720	3839	3866	3894	3895	3971	3820	3753	3723	3530	3459	3422	3588	3711	3763	3732	3772	4053	4170	4092	4061	4059	4044	3862	3914	3800	3761	3721	3683	3635	3641	3651
3760	3611	3742	3821	3737	3757	3779	3669	3623	3595	3769	3805	3876	3835	3881	3767	3666	3636	3842	3719	3914	3866	3889	4038	4040	3822	3786	3822	3578	3496	3622	3755	3687	3845	3825	3944	4008	4003	4039	4043	4215	3985	3904	3871	3917	3783	3783	3732	3789	3892
3686	3633	3551	3766	3776	3843	3729	3620	3633	3643	3762	3908	4009	3994	4065	3891	3820	3730	3744	3822	3782	3841	4033	4007	3855	4060	3918	3808	3805	3733	3779	3646	3704	3667	3780	3751	3926	3995	4217	4033	4026	3922	4015	3862	3792	3859	3901	3699	3915	3926
3681	3507	3461	3595	3717	3699	3808	3773	3743	3797	3824	3912	3906	3991	4031	4042	3920	3876	3660	3779	3662	3749	3965	4024	4265	4003	3976	4024	3975	3695	3722	3663	3577	3611	3759	3634	3787	3865	3858	3868	3951	3947	3896	3786	3847	3859	3752	3811	3981	3903
3704	3580	3611	3544	3729	3793	3919	3925	3948	3923	3909	3974	3911	3936	4162	4107	3972	3946	3720	3790	3828	3754	3936	3971	4056	4170	4040	3983	3957	3877	3918	3718	3711	3853	3720	3643	3749	3758	3679	3791	3845	3925	3767	3690	3635	3767	3863	3691	3859	3951
3871	3776	3675	3626	3751	3860	3943	3935	4032	3796	3873	3870	3910	3865	4018	4001	4106	3910	3854	3958	3845	3873	3764	3936	3977	4036	3851	4044	3949	4089	4034	3969	3937	3904	3781	3680	3636	3646	3688	3753	3756	3822	3547	3673	3731	3616	3735	3862	3812	3823
3747	3898	3661	3706	3630	3686	3767	3871	3803	4015	3979	3877	3955	4042	3999	4144	3990	4109	4113	4095	3915	3859	3731	3818	3932	3927	3936	3968	3928	4107	4040	4009	4044	4032	3951	3839	3778	3807	3710	3727	3718	3748	3604	3520	3529	3549	3697	3709	3773	3758
3769	3711	3606	3733	3579	3551	3819	3799	3986	3935	4067	4068	4069	3798	4046	4048	4040	4110	4036	4098	4037	3964	3789	3858	3831	3846	3863	4098	4012	3934	3948	4065	4034	4029	3903	3939	3880	3814	3801	3729	3697	3676	3577	3588	3546	3714	3585	3626	3543	3716
3816	3770	3755	3756	3672	3672	3769	3888	4001	4048	4133	4049	4101	3940	3904	4011	3897	3965	3908	4059	4036	4010	3978	3893	3939	3829	3870	3823	3775	3882	3873	3909	3897	4079	4025	3972	3947	3883	4029	3788	3872	3788	3708	3676	3563	3562	3622	3612	3594	3719
3853	3810	3785	3843	3859	3774	3711	3997	3778	4069	4009	4125	4175	4087	4083	3945	3913	3957	4020	3940	3961	4013	4050	3910	3942	3896	3748	3742	3760	3812	3944	3879	3953	3921	4068	3925	4028	4068	3992	4060	3982	3799	3767	3778	3680	3577	3792	3628	3619	3752
3756	3837	3563	3800	3930	3727	3704	3724	3726	3958	4151	4100	4176	4084	4126	4118	3909	3837	3967	3935	3839	3948	3964	3913	3944	3891	3759	3826	3699	3791	3666	3702	3799	3830	3903	3968	3878	4052	4001	4036	3948	3914	3808	3873	3763	3785	3803	3834	3795	3807
3634	3630	3538	3729	3862	3879	3883	3781	3749	3789	3893	4065	4148	4352	4237	4005	3919	3898	3859	3757	3827	3868	3832	3983	3909	3932	3909	3801	3776	3795	3756	3791	3772	3906	3770	3893	3798	3926	4012	4092	3824	3954	3913	3758	3861	3878	3924	3850	3877	4128
3646	3697	3554	3788	3906	3885	3993	3947	3732	3797	3880	3995	4091	4056	4155	4092	3961	3907	3886	3688	3831	3694	3808	3760	3810	3873	3940	3938	3835	3748	3834	3726	3755	3805	3683	3797	3775	3821	3823	3726	3901	3997	3913	3965	3832	4000	3842	3991	3889	3898
3823	3764	3662	3738	3815	3753	3872	3790	3931	3851	3860	3785	3919	3983	4010	4063	4018	4016	3785	3724	3841	3789	3671	3708	3716	3818	3794	3880	3993	3930	3861	3857	3850	3822	3870	3814	3786	3757	3731	3721	3659	3864	3804	3804	3789	3851	3756	3815	3709	3757
3986	3835	3799	3674	3755	3636	3745	3844	3765	3768	3832	3913	3793	3823	3907	3854	4034	3960	3808	3819	3701	3674	3589	3574	3515	3829	3908	3900	4048	3995	3898	3955	3866	3969	3813	3728	3756	3748	3752	3769	3631	3681	3591	3678	3693	3794	3856	3685	3669	3834
3887	3912	3813	3824	3734	3661	3708	3805	3833	3957	3882	4026	3815	3854	3786	3855	3764	3923	4015	3808	3751	3755	3675	3634	3748	3722	3680	3672	3882	3937	3969	3923	3865	3936	3887	3968	3883	3888	3869	3868	3824	3697	3608	3631	3662	3615	3673	3540	3632	3737
3837	3890	3703	3840	3780	3757	3711	3748	3720	3868	3997	3995	3898	3773	3685	3700	3876	3812	3783	3883	3764	3772	3641	3690	3655	3818	3862	3830	3764	3719	3855	3899	3992	3992	3952	4032	3973	4030	3992	3975	3830	3692	3689	3714	3600	3506	3700	3623	3627	3649
3904	3828	3887	4008	3836	3885	3896	3785	3806	3736	3838	4007	3902	3872	3893	3829	3726	3851	3785	3793	3756	3859	3744	3721	3829	3751	3752	3846	3709	3805	3835	3875	3981	3989	3992	4006	3967	3944	3950	3934	3860	3811	3970	3735	3795	3673	3782	3752	3844	3704
3924	3889	3792	3919	3933	3880	3946	3929	3690	3846	3842	3837	3881	4014	3929	3878	3810	3761	3705	3713	3592	3749	3815	3896	3875	3787	3998	3829	3746	3838	3762	3787	3740	3841	3887	4015	4013	3854	3854	3915	3801	3905	3861	3746	3759	3765	3884	3882	3930	3855
3955	3862	3912	3964	3850	4037	3868	3913	3863	3869	3906	3918	3949	4048	4020	3989	3845	3893	3710	3730	3660	3814	3841	3792	3927	3977	3946	4046	3887	3811	3789	3866	3861	3801	3836	3795	3863	3882	3795	3902	3681	3849	3749	3899	3925	3858	3688	3802	3939	3864
4029	3872	3958	3755	3937	3952	3933	3925	3960	3979	3937	3872	3963	3976	4076	4024	4068	3935	3899	3692	3665	3591	3674	3848	3815	3922	3914	4038	4068	4059	3942	3920	4018	4029	3848	3755	3644	3700	3758	3675	3796	3843	3805	3667	3698	3855	3866	3883	3914	3955
4077	4067	3954	3986	3981	3865	3955	3937	4089	4030	4022	3885	4083	3983	3972	4060	3998	3948	4051	3816	3746	3703	3749	3630	3816	3803	3947	4066	4054	4100	4011	4069	3936	4061	3857	3906	3736	3854	3605	3637	3808	3722	3706	3877	3773	3737	3813	3837	3873	3881
4161	4144	4144	4056	3982	3814	4033	4143	3873	4015	4055	4025	4064	4050	4010	3961	4122	4016	3923	4030	3921	3868	3703	3822	3787	3806	3900	3965	4006	4134	3996	3935	4128	4003	4071	3929	3935	3828	3856	3833	3792	3573	3759	3707	3758	3726	3787	3721	3685	3789
3935	4133	3992	4005	4012	4012	3952	4055	3995	4032	4133	4093	4125	4143	3803	3891	3983	4068	4014	4076	3979	3891	3888	3799	3926	3895	3940	3949	3946	3724	3955	4108	4060	3961	3897	3949	3908	3920	3976	3945	3896	3783	4010	3860	3742	3910	3997	3854	3753	3800
4138	3891	3980	4123	4007	3974	3981	3994	3937	4148	4035	4112	4176	4027	4020	3961	3879	3932	3948	3956	4034	3888	4043	3950	3930	4011	3915	3753	3956	3902	3971	3916	4022	3989	3978	3942	3976	4040	3989	3972	3951	3938	4053	4031	3981	4120	4042	4044	3947	3993
3973	3972	3832	4002	3998	4013	3866	3829	4176	3952	4040	4039	4040	3940	4024	3953	3896	3943	3962	3886	3818	3946	4002	3998	4059	4213	4110	3848	3919	3921	3931	3869	3832	3904	3933	3832	3918	3943	3889	4000	3992	4051	4109	4016	4112	4084	4196	3958	4081	4158
4021	3866	3874	4000	4066	4047	3846	3953	3806	3858	3897	4057	3922	4045	3963	3973	3921	3924	3868	3974	3885	3777	3870	3847	3944	4130	4129	4015	3919	4096	3888	3755	3829	3837	3848	3816	3836	3881	3937	3892	3969	4071	4003	4078	4082	4149	4238	4035	4098	3900
3979	3946	3727	3803	3769	3915	3867	3964	3952	3930	4010	3757	3815	3970	4072	3994	3997	4011	3896	4075	3823	3881	3926	3803	3839	4089	4136	4010	4098	4195	4017	4090	4116	3955	3956	3926	3831	3868	3803	3842	3945	3922	3841	4014	3974	4108	4066	3969	3986	3956
4029	3830	3801	3891	3752	3795	3827	3917	4121	4019	3970	3922	3893	3951	3940	3923	3984	3909	3971	4084	3837	3901	3789	3844	3942	3880	4015	3989	4010	4196	4044	4087	4201	4050	3986	3987	4025	4027	3981	4056	3914	3869	3992	3881	3965	3908	3781	3810	3817	3783
3902	3800	3895	3790	3679	3756	3800	3863	3943	3991	3913	3812	3892	3899	3873	3947	3947	3946	4021	4004	3953	3915	4006	3953	3851	3846	3908	4015	4021	4138	4037	4082	4146	4181	4119	3919	4093	4069	4101	4186	4091	4064	3923	4040	3934	3904	3826	3812	3788	3706
3896	3954	3821	3839	3714	3804	3723	3901	3807	3879	3930	3892	4039	4005	3932	3774	3864	3890	3868	3988	4071	4018	4038	4050	4006	3893	4023	3872	3972	4088	3963	4034	3959	4012	3927	3958	4053	4114	4149	4158	4185	4185	4047	4079	3966	4020	3871	3809	3738	3720
3960	3918	3747	3798	3834	3913	3888	3796	3807	3704	3878	3893	3909	3930	3958	3961	3866	3947	3851	4068	3852	3999	4081	4030	4037	4016	4038	4064	4008	3952	4069	3839	3895	3904	3793	3927	4027	3955	4109	4070	4114	4064	4103	4009	3944	3972	4004	3867	3851	3876
3796	3810	3716	3930	3882	3918	3898	3866	3852	3797	4005	3756	3852	3891	4051	3972	3974	3976	3916	3980	3925	3905	3910	4022	3958	4009	4016	4073	4101	4014	4077	3876	3871	3947	3903	3826	3919	3943	3989	4030	3978	3926	4023	3780	3931	3984	3752	3845	3871	3882
3956	3891	3832	3704	3866	3893	3875	4024	3815	3815	3913	3786	3820	3774	3901	3971	4063	4094	4076	3855	3993	3836	3981	3946	3931	3955	4031	4097	4050	3899	4092	3944	3905	3789	3959	3880	3923	3889	3875	4071	3907	3900	3785	3803	3830	3812	3877	3700	3744	3747
4011	3877	3905	3817	3864	3718	3911	3885	3981	4016	3916	3910	3940	3863	3993	3942	3999	4116	3980	4094	3999	3929	3895	3903	3827	3942	3928	3936	3976	3907	4004	3864	3941	3906	3938	3971	3926	4037	4029	3990	3963	3881	3776	3790	3827	3903	3780	3877	3878	3780
4005	3925	3862	4023	3976	3790	3838	3860	4051	3976	4070	4024	4029	4045	3974	3965	3969	3955	3956	4030	4102	4104	3980	4015	3901	3898	3893	3919	3791	3808	3724	3703	3865	3872	3858	3987	3906	4112	4105	3848	3934	3972	3952	3880	3973	3880	3887	3872	3852	3922
4011	3860	3948	3945	3892	3899	3786	3988	4050	4034	3992	4040	4068	4029	3869	4068	3977	3986	4022	4030	4032	4056	3974	3952	3934	3827	3938	3897	3847	3802	3670	3638	3863	3896	3813	3878	3918	4056	3933	4057	4011	4032	4034	4020	3952	3969	3929	3996	3864	4061
4101	4006	3893	3944	3935	3956	4089	3928	4004	4139	3830	3990	4099	4118	4164	4143	4118	4063	3916	3952	3906	3888	3974	3859	4015	3847	3803	3944	3913	3863	3771	3846	3748	3905	3893	3850	3768	3952	3889	4050	3919	4083	3884	4065	3959	3942	4048	3993	4022	4090
3890	4003	4062	3963	3909	3917	4011	4064	3886	4105	4036	3941	3859	4175	4070	4196	4113	4047	4103	3874	3836	3915	3826	3873	3825	3934	3913	3891	3996	3954	3967	3839	3772	3889	3913	3922	3919	3992	3986	3947	4051	4018	3928	3939	3993	3884	3930	4011	3862	3930
4075	4006	4022	3893	3914	4045	3948	4031	3822	4186	4066	4150	3946	4029	3991	3980	4090	4109	3944	3919	3875	3924	3796	3843	3843	3730	3805	3871	3853	4041	3996	4013	4012	4025	4012	3971	4120	3999	4103	4014	3902	3953	3982	4088	3810	3905	3855	3867	3834	4044
4051	3987	3993	4153	4027	4068	3897	3867	4052	3996	4038	4023	3969	4049	4109	4100	3993	4058	4076	3895	4044	3929	3806	3781	3802	3819	3896	3956	3935	4079	4010	4013	4010	4125	4119	4053	4227	4172	4132	4127	3965	4107	4014	4034	3978	3971	3925	3829	3792	3933
4039	4061	3845	4015	4037	4147	4087	3987	4018	4057	3940	3983	4139	4162	4148	4036	4016	4084	3862	3997	3991	3965	3900	3981	3963	3966	3924	4011	3784	4031	4025	4033	4062	3970	4087	4074	4130	4223	4095	4083	3994	4103	4128	4149	3975	3913	4014	4000	3950	4129
4062	3842	3740	3881	4019	4023	4132	4129	3984	4033	4002	3960	4044	4128	4225	4147	4070	3889	3904	4011	3980	3966	3965	3881	3934	4002	3954	4115	3988	4023	4064	3999	3907	3991	3939	4028	4057	4087	4068	4002	3954	4073	4002	3976	3967	3928	4076	3978	4062	4047
4161	4059	3884	3957	4068	4009	4060	4070	4086	4037	4000	4052	3945	4060	4050	4074	4119	4043	3962	3950	3860	4002	3900	3900	4021	3952	3944	4094	4038	4088	4081	3966	4047	3999	4060	3977	3985	4000	4013	3971	3929	3918	3895	3834	3859	4001	4087	3946	3897	4064
4163	4028	3876	4050	3950	3989	4178	4030	4078	4061	4095	3967	4083	4133	4088	4050	4130	4031	3963	3989	3930	3974	3886	3864	4001	3982	3971	4045	4082	4165	4092	4151	4011	4183	4095	3971	4069	4004	3932	3894	3922	3887	3867	3846	3973	3915	3924	3895	3916	3966
4124	4038	4023	4040	4017	4144	3885	3919	4021	4191	4062	4034	4072	3959	4100	3934	4052	4007	3995	3968	3925	4101	4162	3929	3956	4021	4022	4084	4021	4148	4034	4037	3919	4108	4104	4030	4055	3990	3906	3896	4013	4016	4020	3969	4001	4003	4098	3918	3920	3943
4092	4016	4013	4134	4200	3915	3969	3952	3889	3994	4226	4082	4082	3991	3948	3995	3993	3979	3871	3966	3950	3934	4048	4201	3964	3967	3944	3886	3856	3901	3928	3951	3984	3944	3899	3933	3870	3887	3864	4096	3987	3900	3889	3905	3974	4047	4001	4084	4008	3990
4064	4020	3985	4122	4134	4235	4055	3966	3939	3998	4027	4073	3922	4052	3844	3974	4035	3827	3858	3903	3999	3912	3906	3964	4168	4088	4073	3995	3956	3930	3853	3745	3779	3807	3923	3947	3966	3827	3909	3957	3873	3980	3873	4020	4022	4153	3924	4023	4108	4055
4024	3936	3984	4057	4071	4124	3973	3925	3983	3917	3892	3961	3968	3938	4075	4012	3879	3941	4051	4099	3922	3902	3907	3896	3939	3981	3975	3958	3958	3966	3932	3883	3894	3902	3773	3921	3915	3901	3857	3984	3882	3886	3872	3927	4018	3968	3967	3969	3846	3920
4110	3944	4023	3957	4120	4133	4046	4150	3846	4014	3953	3971	3986	3941	3963	3941	4048	3901	3955	4029	4075	3992	3958	3913	3920	3948	4046	3965	3872	3829	3847	3932	3827	3984	4007	3832	3948	4018	3896	3922	3943	4041	4038	3845	4004	3918	3898	3898	3910	3896
4080	4042	3895	3950	4057	4016	4036	4005	4054	3982	3973	4031	4122	4023	4006	3893	3929	3947	4142	4144	4031	4054	3993	4021	4042	4081	3980	4039	3808	3776	3880	3751	3942	3949	3875	3987	4106	4097	3965	4031	4010	4092	4195	4027	4016	3968	3977	3991	4043	4055
4124	3914	3851	4025	4083	3899	4015	4102	3930	3914	4049	4042	4110	4046	4121	4046	4027	4058	4076	3945	4127	4115	4053	4086	4030	4152	4031	4122	3977	3852	3756	3871	3951	3900	3995	3991	4043	3906	3966	3945	4015	4071	4079	4029	3886	4033	4083	4125	3985	3955
4226	3943	3943	4035	4024	3882	3951	4053	4110	3993	4049	4073	4007	4061	4242	4340	4127	4122	4038	4129	4130	4223	4094	4115	4204	4139	4273	4225	4057	3902	3989	3936	4090	4141	3935	3897	3900	3958	3895	3886	4001	4008	4111	4007	3974	4012	3990	3880	3894	3938
4185	4089	3930	4045	3937	4020	4121	4066	4178	4135	4028	4171	4128	4196	4055	4151	4297	4165	3977	4137	4117	4202	4091	4241	4137	4204	4048	4147	3992	4082	3964	4044	4111	4170	4187	4110	4047	3941	3960	3982	3803	3926	4074	4201	3973	3901	3982	3941	3947	4039
4084	3999	4111	4213	4137	4042	4107	4076	4120	4066	4167	4214	4051	4009	4088	4076	4237	4185	4145	4236	4206	4202	4190	4140	4150	4175	4083	4008	3988	4061	4026	4028	4111	4194	4178	4130	4052	4235	4030	3982	3904	4118	4066	4019	4024	3868	3995	3985	3940	3998
3999	4094	4088	4196	4022	3970	3984	3924	4045	4080	4152	4173	4192	4210	4292	4049	4210	4156	4185	4321	4187	4193	4242	4265	4042	4190	4060	3923	3951	3986	4061	4111	4012	4110	4153	4063	4209	4142	3936	3973	4028	3937	4130	3842	4013	4084	4032	4011	4014	3996
4030	4075	4139	4123	4122	4147	4032	4035	4098	4012	4085	4094	4158	4164	4161	4152	4239	4144	4165	3993	4174	3988	4029	4146	4096	4131	4121	3928	4006	4086	3995	4126	4152	4073	4167	4178	4084	3978	3976	3978	4029	4008	3879	4021	4059	3955	4038	4043	4005	4157
4037	3958	4071	4131	4133	4076	4218	4023	3928	3993	4084	4054	3988	4023	4126	4177	4160	4179	4070	4108	4154	3951	4004	4114	3977	4045	4051	3972	3968	4114	4144	4183	4038	4042	4109	4042	4033	4077	3906	3934	3898	3963	3848	3991	3990	3935	3944	3929	3868	3886
4117	4047	4003	4178	4067	4063	4196	4163	4065	3983	3975	3978	4063	4024	4152	4001	4098	4137	4173	4139	4200	4059	4061	3982	4066	3914	4004	3961	3991	4029	4130	4021	4062	4067	3992	4064	4098	3955	4074	3934	3985	3974	4064	3879	3998	3968	3806	3968	3915	3869
4072	4132	3969	4141	4055	4141	4135	4023	3982	4042	3990	4015	4099	4068	4058	3913	3937	3946	3918	4002	4059	4138	4157	4058	4018	3963	3979	3938	4060	4039	3944	3933	4066	4002	4137	4058	4127	3950	3881	3917	3963	3951	4020	4003	3914	4013	4010	4001	4041	4012
4213	4139	4036	4002	4125	4240	4262	4115	4050	3950	3876	3932	4101	4085	4106	4102	3918	3999	3874	3948	4086	4095	4135	4129	4025	4091	4129	4046	4049	4160	4157	4234	4113	4053	4034	3902	3960	3950	3876	3926	4019	3934	4037	4154	3938	4000	4114	3965	3994	3975
4246	4129	3928	4060	4100	4087	4065	4271	4033	3918	3882	3856	3947	4078	4182	4178	4052	3933	4117	3977	4120	4158	4104	4090	4142	4090	4000	4239	4117	4083	4106	4126	4152	4119	4062	3972	3852	4046	3988	3995	4014	4013	3981	4107	3932	4130	3948	4008	3990	3868
4228	4180	4142	4033	4082	4130	4062	4297	4209	4265	3905	3966	3974	4148	4089	4289	4106	4125	3958	4010	4200	4077	4098	4092	4116	3981	4189	4227	4145	4126	4065	4163	4153	4224	4109	4194	3918	4035	4028	3985	4108	4157	3906	4052	4074	4031	3994	4027	3966	3980
4296	4180	4089	4048	4031	3893	4110	4119	4134	4060	4115	4059	4018	4149	4090	4155	4146	4239	4057	4037	3994	4176	4227	4074	4141	4193	4189	4277	4255	4209	4069	4071	4117	4147	4091	3943	3970	4018	4079	4102	4066	4119	3979	4050	4122	4026	4124	4018	4088	4042
4298	4090	3990	3836	3975	3992	4039	4108	4243	4124	4026	3976	4062	4192	4085	4193	4137	4261	4182	4116	4344	4223	4153	4252	4228	4054	4194	4151	4185	4072	4271	4165	4080	4107	4136	4034	4000	3976	3965	4142	4031	4152	4149	4196	4067	4141	3863	4069	3982	3853
4107	3977	3937	4051	3957	3983	4047	3981	4081	3941	4084	4074	3996	4071	4067	4187	4051	4210	4167	4074	4199	4207	4278	4203	4230	4101	3998	4130	4190	4127	4153	4090	4184	4023	4001	4003	4066	4129	4124	4177	4228	4167	3942	4242	4114	4095	4043	3905	3907	3949
4123	4029	3978	4043	3929	3926	3932	3970	3975	3999	3997	4080	4064	3976	4142	4198	4054	4104	4215	4118	4121	4154	4092	4170	4076	4146	4147	4052	4117	4117	4229	4110	4026	4107	4183	4031	4118	4204	4033	4080	4168	4215	4140	4117	4098	3956	3931	3935	3972	4076
3993	3960	3918	4002	4086	3836	3797	4064	4086	4039	3943	4132	4112	4029	3954	4181	4067	4247	4241	4050	4098	4132	4113	4070	4160	3974	3988	3993	3960	4075	4228	3945	3937	4167	4016	4021	4080	4077	4152	4211	4111	4137	4035	4123	4115	4045	4075	4001	4021	4057
4030	3912	3932	4068	4057	4069	3966	3951	4036	4089	4088	4055	4108	4116	4062	4000	4056	4191	4161	4157	4143	3962	3919	4109	4107	4000	3982	4041	4070	4110	4065	4109	4064	4129	4073	4233	4092	4079	4087	4065	4122	4095	4212	4111	4032	3951	3966	3903	3943	4035
3907	3980	3941	4069	4032	3985	4060	4007	3901	4030	4131	4104	4044	4088	4061	3991	4110	4220	4223	4152	4030	3997	3993	4057	4128	4001	4020	4138	3985	4046	4098	3977	4004	4012	4008	3990	4051	4120	4080	4109	4155	4179	4094	3958	3867	3922	3947	3933	4019	3902
3672	4001	3887	4150	4144	4048	4099	4112	4032	3948	4142	4089	4112	4034	4091	4026	4033	4074	4059	4279	4125	4001	4065	3889	4076	3998	4034	3960	3985	4084	4053	4003	3986	4028	4097	4034	3949	4047	4232	3995	4068	4067	4069	4005	3916	3942	4018	3891	3996	4123
4065	3904	3981	4126	4263	4251	4207	4118	4029	4101	4158	4192	4156	4102	3946	4016	3915	4028	4117	4180	4002	3952	4035	4223	4123	4072	4069	3985	3994	3884	4143	4017	3983	3980	4078	4049	4060	4020	4057	4007	4108	3995	4071	3956	4029	4044	3999	4152	4174	4190
3974	3935	3968	4229	4154	4214	4144	4078	4121	4063	4046	4212	4164	4066	4036	4103	3969	3966	3994	4074	4051	4085	4090	3985	4088	4086	4103	4059	4070	4055	4153	4149	4060	4015	4012	4052	3938	4056	3933	4093	4050	4063	3990	4026	4138	4190	4191	4024	4111	4199
3989	3931	3921	4201	4156	4111	4175	4054	3964	3950	4122	4214	4105	4015	3985	3957	3903	3992	4069	4111	4055	4106	4024	4132	4146	4146	4253	4232	4142	4041	4132	4131	4066	3995	4177	4154	4092	4038	4066	4086	4015	4080	4135	4069	4051	4008	4162	4043	4096	4142
4042	3914	3941	3984	4043	4130	4136	4235	3916	3889	4037	3909	4023	4005	4081	4081	3931	3948	4133	4102	3994	4012	4103	4149	4031	4171	4186	4069	3996	3962	3999	4126	3964	4011	4059	4082	4069	4092	4027	4004	4068	4087	4013	4080	4128	4073	4214	4054	4086	4129
3916	4011	3955	4107	4103	4124	4050	4106	3957	3874	3879	3954	4168	3940	4031	4096	3899	4010	4003	4111	4188	4137	4097	4122	4120	4212	4184	4148	4032	3963	4095	4138	4167	4055	4038	4111	3952	4014	4152	4075	4093	4062	4046	3996	4083	4092	4107	4153	3944	4119
4124	3860	3890	4022	3973	3990	3998	4124	4020	3843	3928	3989	3876	4091	4148	4060	3918	4079	4015	4022	4070	4253	4169	4110	4076	4234	4248	4119	4030	4115	3934	4043	4028	3940	4100	4096	4017	4200	4016	3993	3962	4064	4104	4146	4061	4085	4053	4024	4098	3996
4037	3951	3950	4070	4022	3967	3945	3909	3910	3928	3792	3880	4006	4096	3994	4184	3926	4032	3964	3989	4058	4319	4153	4104	4205	4131	4075	3989	4004	4040	3911	4012	4080	4083	4091	3967	4033	4121	3968	4014	4006	4001	4050	4090	4037	4160	3914	3995	3965	4078
4236	4049	3936	4123	3975	4159	4153	4017	3919	3850	3834	3949	3869	3815	4149	4209	3970	3966	3951	4009	4192	4271	4112	4029	3900	4003	4069	4002	4022	3987	4022	4038	4158	4224	4022	4075	4061	4139	4013	4007	4134	4094	4179	4223	4057	4092	4123	3927	4029	4016
4215	4182	4070	3949	4097	4057	4125	4192	4161	3917	4005	3936	3828	4156	4248	4266	3984	3906	3966	3971	4063	4161	4164	4059	4069	4098	4074	4171	4081	3892	4093	4071	4033	4154	4137	4116	4137	4119	4134	3995	4004	4185	4046	4066	4010	4066	4154	4036	4103	4151
4162	4143	4051	4037	3956	3986	4102	4106	4027	4088	4139	3993	4006	4089	4207	4185	4127	4074	4092	3960	4194	4061	4161	4061	4016	3935	4042	4001	4000	3984	4026	4118	4181	4074	4156	4026	4086	3999	4074	4171	4144	4096	4196	4092	3968	4062	4173	4108	4146	4088
4161	4149	4012	3896	4049	4072	4134	4099	4104	4244	4065	4058	4030	4126	4226	4253	4199	4132	3878	4034	4097	4123	4019	4001	3910	4014	4015	4174	4119	4057	3989	4105	4185	4209	4069	4169	4058	3961	4033	4113	4138	4120	4112	4039	4015	4087	4028	4136	4242	4117
4262	4112	3939	4104	3954	4048	3953	4091	4148	4262	4001	4114	4067	4173	4175	4177	4159	3922	3958	4139	4112	4064	4165	4100	4107	4007	4184	4190	4203	4141	4218	4196	4241	4221	4215	4233	4057	4138	4197	4067	4172	4166	4149	4106	4135	3997	4147	4161	3983	4212
4145	4089	3981	4052	4025	4136	4064	4131	4174	4045	4032	4074	4038	4114	4118	4070	4042	4151	4084	3958	4174	3984	4223	4021	4052	4070	4127	4275	4182	4107	4190	4212	4274	4353	4303	4101	4139	4214	4193	4043	4036	4212	4103	4109	4136	4078	4131	4217	4125	4137
4351	4015	3929	3903	3981	3952	4072	4201	4132	4111	4046	4102	4074	4136	4099	4309	3997	4063	3965	4093	3981	4047	4253	4148	4145	4026	4093	4049	4187	4120	4030	4087	4169	4084	4122	4044	4209	4084	4160	4108	4084	4068	4104	4019	4039	4224	4021	4220	4233	4102
4244	4079	4092	3987	4094	4035	3994	4130	4025	4061	4076	4056	3978	4109	4220	4191	4261	3989	3943	4009	3916	4150	4019	4147	4137	4064	4050	4045	4047	3986	3962	4213	4128	4102	3943	3884	3941	4129	4174	4114	4172	4195	4059	4050	4122	4008	4218	4144	4296	4115
4168	4162	3931	4009	4027	3931	4027	4051	4067	4034	4064	4106	3914	3967	4148	4244	3953	4023	4148	3934	4022	4003	4044	4186	3849	3999	4036	4059	4093	4121	4061	4076	4011	4089	4042	4041	4104	4123	4114	4033	4194	4216	4195	4109	3975	4151	4342	4138	4069	4152
4234	4124	4097	3991	4040	3906	3884	4219	4223	4000	4070	4113	4030	4089	4109	4126	4128	4081	4173	4091	4085	3924	4026	4073	4003	4119	3976	4104	4116	4190	4017	4061	4081	4048	4166	4092	4052	4085	4004	4138	4080	4093	4155	4040	3940	4112	4227	4166	4080	4047
4185	4176	4136	3968	4076	4138	3930	4113	4018	4139	4119	3946	4058	3995	4290	4138	4090	4165	4155	4025	4080	4023	4135	4037	3980	4070	4194	4074	4048	4090	4069	4028	4192	4090	4030	4207	4035	4188	4149	4207	4042	4073	4052	4089	4048	4021	4109	4203	4073	4119
4246	4193	4087	3897	4020	4190	4094	4313	4092	4187	4085	3996	3993	4143	4115	3983	4056	4087	4093	4058	4076	4021	4144	4048	4016	4088	4053	4032	4146	4093	4012	4051	3997	4086	4089	4147	4143	4230	4090	4102	4028	3945	3998	4140	4125	3806	4084	4145	4362	4081
4264	4221	4076	4008	4028	4309	4257	4281	4324	4240	4173	4094	4070	4164	4095	4081	4237	4160	4073	4061	4050	4273	4106	4066	3969	4060	4023	4028	4101	4088	3956	4001	4008	4190	4127	4171	4097	4130	4270	4211	3981	3972	4013	4030	4115	3969	4149	4125	4272	4007
4263	4261	3946	4019	4116	4038	4262	4261	4242	4324	4122	4148	4068	4164	4122	4227	4145	4241	3946	4035	4101	4166	4146	4046	3936	4057	3968	4109	4055	4044	4010	4020	3998	4109	4060	4170	4189	4135	4219	4109	3964	4089	4010	4163	4109	3918	4088	4165	4055	4026
4285	4269	4064	4033	4059	4144	4196	4294	4219	4310	4171	4016	4157	4173	4145	4180	4174	4060	4145	4043	4233	4253	4266	4112	4026	3945	4091	4093	4049	4085	4001	4120	4077	4071	4117	4017	3951	4054	4163	3963	3985	3927	3984	4034	4026	4144	4059	4184	3983	4063
4293	4147	4018	4000	4271	4165	4133	4228	4155	4137	4052	4059	4131	4064	4241	4254	4199	4140	3977	4163	4204	4178	4219	4113	3930	3960	3943	4078	4017	4065	4052	4068	4105	4041	3919	3946	3996	3971	4066	4097	4012	3972	3900	3990	4189	4078	4059	4052	4058	4021
4270	4326	4133	4095	4203	4140	4149	4148	4156	4052	4035	3953	4049	4104	4125	4145	4131	3987	4086	4010	4216	4264	4170	4057	3948	4051	4063	4131	4091	3992	4067	4118	4180	4091	3933	4093	3912	4032	4192	3940	4114	4030	4072	4190	4313	4126	3941	3968	4169	4127
4360	4229	4156	4050	4111	4131	4222	4112	4096	4072	4068	4060	4161	4016	4098	4311	4173	4205	4101	4186	4236	4175	4108	3967	4014	3919	3967	4097	4108	4064	4020	4080	4050	4067	3966	4015	3915	4010	4152	4044	4067	4099	4090	4286	4037	4069	4142	3926	4011	4135
4393	4154	4126	4128	4121	4047	4184	4097	4285	4092	4030	4130	3984	4002	4125	4227	4187	4050	4202	4093	4119	4228	4154	4113	4019	3989	4140	4183	4172	4126	4059	4173	4076	4076	4001	3983	3813	3902	4056	4122	4213	4052	4030	4079	4132	3975	4072	4214	4068	4163
4322	4079	4078	4123	3983	4099	4209	4010	4196	4162	4051	4121	4037	4038	4061	4278	4174	4156	4101	4049	4266	4148	4174	4119	4125	3947	4132	4010	3997	4101	3927	4103	4113	4209	4107	4012	3982	4011	4190	4160	4209	4105	4241	3971	4109	4164	4202	4007	4037	4060
4231	4166	3981	4006	3981	4178	4182	4257	4159	4237	4014	4092	4161	4084	4203	4254	4215	4126	4229	4130	4177	4243	4153	4076	3875	4086	4193	4237	4144	4007	3969	4151	4273	4064	4083	3998	3974	4072	4117	4143	4220	4113	4152	4043	4103	4079	4075	4069	4010	4201
4117	4094	4034	4074	4002	4105	4252	4142	4388	4202	4174	4055	4101	4000	4110	4267	4097	4205	4097	4123	4243	4249	4086	4068	3952	4051	3972	4053	4095	3979	4084	4070	4288	4151	4159	4223	4034	4010	4144	4206	4156	4114	4165	4020	4087	3917	4150	3979	4021	4225
4205	4089	3865	4055	4135	4170	4277	4214	4324	4198	4115	4149	4162	4055	4107	4216	4097	4109	4025	4120	4118	4210	4079	4094	3944	4061	3979	4138	4078	4055	3994	4126	4133	4121	4091	3977	4023	4109	4161	4116	4185	4157	3991	3907	4064	4130	4045	4046	4150	4262
4175	4152	3888	4072	4126	4119	4223	4064	4226	4215	4090	4175	4221	4170	4210	4270	4114	4064	4066	4117	4163	4200	4191	4147	4039	4072	4039	4182	3970	3807	3911	3992	4134	4044	4101	4021	4155	4076	4172	4156	4030	3980	3976	4090	4103	4083	4006	4080	4308	4169
4181	4172	3941	3970	4261	4264	4327	4276	4203	4245	4104	4028	4200	4056	4097	4096	4087	3924	4113	4095	4108	4183	4147	3968	4057	4142	4140	4092	4019	3958	3980	4015	3947	4027	4009	4080	4167	4172	4247	4090	4187	4176	4015	4077	4127	4127	4026	4228	4092	4215
4174	3864	4008	4005	4300	4271	4365	4301	4306	4205	4239	4104	4090	4276	4217	4138	4194	4104	4132	4249	4149	4177	4250	4059	4099	4156	4018	4164	3964	3974	4058	4009	4062	4036	3958	4206	4103	4157	4147	4119	4209	4093	4082	4119	4145	4158	4075	4111	4180	4111
4082	4094	4126	4192	4198	4334	4343	4228	4178	4087	4133	4076	4158	4258	4168	4156	4059	4157	4101	4255	4117	4109	4093	4061	4078	4212	4138	4035	4041	4094	4074	4082	3999	4125	4078	4082	4073	4147	3960	3996	4044	4089	4150	4117	4061	4129	4146	4233	4204	4125
4159	4053	4154	4161	4187	4280	4247	4068	4092	4106	4125	4175	4150	4295	4184	4129	4096	4193	4261	4333	4301	4216	4054	4158	4213	4190	4224	4204	4090	4075	3994	4164	4149	4094	4275	4249	4129	3977	4091	4116	4006	4026	4036	4133	4120	4075	4279	4147	4219	4103
3967	3977	4045	4215	4153	4351	4240	4038	4145	4183	4165	4129	4222	4323	4228	4202	3984	4255	4295	4269	4216	4134	4202	4191	4136	4159	4195	4134	4110	4133	3997	4076	4184	4181	4054	4123	4194	4145	4068	4035	4141	4030	4194	4028	3994	4024	4080	4112	4172	4132
3963	4045	4104	4261	4166	4195	4221	4145	4097	4069	4091	4163	4185	4139	4221	4251	4221	4064	4245	4328	4087	4020	4197	3965	4193	4281	4266	4174	4165	4160	4151	4100	4223	4175	4149	4146	4104	4137	3963	4081	4126	4118	4081	3882	4065	4075	4188	4215	4271	4264
4160	4068	4191	4347	4194	4127	3982	3973	4002	4296	4207	4281	4179	4193	4197	4145	4153	4195	4256	4261	4167	4133	4078	4171	4079	4156	4071	4140	4054	4128	4228	4136	4168	4148	4144	4129	4109	4140	4174	4082	3969	4136	4072	4086	4258	4190	4292	4077	4058	4296
4074	4186	4242	4351	4215	4194	4101	4109	4144	4258	4112	4141	4250	4223	4060	3989	4216	4174	3981	4253	4170	4224	4251	4210	4280	4111	4116	3984	3969	3966	4108	4084	4185	4147	4115	4190	4072	4112	4065	4261	4177	4231	4269	4298	4397	4392	4232	4165	4288	4109
4289	4267	4252	4335	4357	4140	4178	4079	3947	4164	4145	4231	4190	4130	4043	4138	4224	4287	4249	4117	4153	4194	4174	4303	4274	4293	4116	4180	4014	4045	4143	4191	4032	4159	4213	4237	4141	3939	4071	4148	4170	4243	4321	4252	4075	4232	4184	4352	4151	4289
4189	4191	4234	4278	4203	4203	4176	4147	4048	4165	4336	4337	4215	4192	4318	4139	4115	4291	4203	4089	4237	4096	4242	4283	4207	4210	4213	4142	4057	4176	4141	4271	4233	4260	4171	4281	4128	4065	4163	4085	4252	4287	4204	4259	4206	4260	4181	4501	4252	4173
4095	4210	4173	4381	4097	4168	4059	4116	4216	4188	4399	4272	4134	4118	4234	4289	4167	4032	4116	4111	4175	4133	4318	4146	4163	4144	4210	4225	4167	4256	4169	4186	4181	4155	4158	4021	4058	4072	4137	4277	4272	4290	4101	3994	4002	3968	4136	4236	4202	4234
4332	4189	4214	4133	4097	4128	4123	4052	4330	4297	4282	4214	4359	4189	4104	4030	4124	3951	4110	4342	4228	4234	4225	4342	4109	4119	4018	4195	3980	4094	4170	4136	4142	4230	4140	4067	4060	4044	4242	4358	4312	4163	4070	3996	4070	4120	4041	4211	4202	4332
4333	4260	4223	4084	4185	4091	4032	4042	4203	4335	4285	4150	4191	4119	3900	4216	4247	4248	4175	4196	4141	4293	4255	4225	4196	4063	4242	4073	4126	4086	4104	4195	4115	4103	4129	4264	4230	4242	4327	4479	4237	3975	3891	4096	3977	3922	3779	4150	4285	4181
4281	4278	4179	4100	4094	4215	4089	4140	4206	4222	4406	4146	4171	4317	4217	4410	4250	4258	4304	4248	4139	4220	4181	4281	4208	4141	4131	4034	4243	4140	4022	4187	4227	4327	4198	4272	4176	4170	4253	4469	4197	4055	3761	3967	3972	3766	3890	4108	4353	4297
4407	4047	4220	4126	3973	4139	4140	4169	4292	4171	4375	4259	4003	4139	4281	4260	4177	4109	4015	4220	4166	4230	4212	4186	4169	3999	4108	4063	4087	4142	4147	4208	4113	4241	4145	4139	4121	4187	4248	4347	4497	4202	4027	3865	3872	3720	3963	4188	4225	4419
4248	4214	4176	4268	4095	4174	4251	4333	4249	4184	4076	4053	4078	4191	4178	4275	3987	4009	3984	4101	4202	4245	4174	4205	4260	4157	4028	4117	4168	4138	4206	4109	3988	4205	4083	4139	3978	4186	4246	4507	4487	4222	3880	3988	4001	3902	4133	4181	4403	4300
4234	4058	4090	4009	4114	4073	4470	4247	4178	4325	4124	3905	3987	4107	4142	4115	4170	4051	4179	4319	4164	4161	4350	4219	4126	4279	4387	4211	4270	4186	4199	4136	4214	4128	4153	4136	4063	4168	4259	4495	4316	4253	3996	4016	4061	3936	4022	4183	4306	4104
4235	4140	4018	4078	4042	4179	4206	4131	4027	4063	3978	4248	4270	4199	4226	4114	4218	4048	4268	4281	4268	4230	4253	4234	4286	4211	4362	4265	4305	4176	4321	4254	4256	4150	4327	4118	4083	4062	4153	4453	4320	4351	4093	3982	3909	3898	3956	4089	4220	4349
4084	4088	4059	4157	4215	4077	4271	4038	4070	4088	4048	4192	4162	4196	4347	4216	4134	4102	4150	4217	4230	4311	4305	4182	4112	4108	4306	4244	4237	4207	4129	4168	4233	4127	4186	4225	4220	4211	4352	4566	4460	4236	4033	3944	4043	3891	3874	4080	4242	4219
4165	4063	4100	4273	4142	4248	4159	4130	4000	4166	4236	4430	4325	4377	4227	4256	4049	4100	4304	4317	4286	4156	4216	4173	4255	4220	4188	4168	4146	4105	4057	4128	4323	4188	4057	4128	4255	4298	4413	4506	4492	4171	4198	4149	4097	3934	3987	4144	4404	4232
4090	4194	4092	4333	4177	4143	4145	4186	4286	4152	4146	4313	4308	4262	4265	4090	4220	4164	4234	4121	4107	4197	4123	4003	4129	4039	4079	4245	4036	4107	4044	3981	4245	4189	4110	4283	4190	4067	4267	4508	4395	4196	4000	4037	4071	4004	4027	4237	4292	4325
4249	4238	4388	4324	4282	4227	4267	4143	4142	4301	4260	4242	4253	4040	4077	4188	4221	4160	4277	4190	4174	4057	4243	4222	4423	4108	4114	3999	4022	4054	4178	4198	4219	4191	4144	4299	4230	4269	4322	4505	4327	4103	3970	3955	3972	3863	4024	4217	4308	4364
4244	4251	4272	4268	4115	4124	4211	4222	4322	4256	4323	4161	4221	4073	3995	4107	4305	4170	4228	4207	4061	4055	4238	4256	4268	4278	4204	4089	4192	4305	4167	4174	4232	4299	4354	4236	4273	4179	4129	4393	4247	4090	3949	4008	3879	3848	3830	4079	4246	4305
4181	4176	4219	4140	3997	3984	4313	4328	4261	4272	4090	4153	4171	4023	4136	4200	4249	4238	4129	4085	4117	4088	4210	4438	4194	4228	4275	4260	4135	4380	4116	4148	4212	4191	4247	4202	4173	4200	4366	4629	4497	4176	3989	4030	3938	3966	4034	4179	4268	4294
4301	4209	4247	3930	4219	4178	4169	4328	4306	4147	4298	4167	4127	4258	4138	4240	4085	4165	4077	4215	4105	4157	4287	4314	4280	4222	4229	4281	4276	4221	4301	4195	4176	4294	4354	4243	4188	4232	4353	4398	4464	4158	4086	4129	4003	3941	4074	4250	4321	4381
4267	4267	4120	4136	4092	4157	4147	4263	4183	4156	4021	4018	4047	4161	4213	4247	4253	4126	4120	3999	4142	4220	4264	4155	4032	4216	4183	3973	4207	4283	4128	4208	4263	4122	4172	4103	4054	4067	4207	4468	4382	4124	4086	4124	4102	3981	3944	4002	4180	4361
4159	4098	4226	3940	4163	4307	4162	4318	4227	4133	4110	4040	4015	4168	4048	4262	4098	4236	4153	4223	4094	4035	4216	4122	4146	4084	4230	4307	4095	4113	4172	4195	4138	4265	4139	4199	4102	4231	4264	4289	4357	4134	3993	4043	4009	4007	4001	4193	4233	4243
4266	4199	4137	4195	4394	4263	4390	4371	4295	4220	3989	4210	4235	4234	4362	4211	4188	4084	4153	4232	4229	4282	4194	4045	4062	4252	4242	4379	4253	4134	4265	4339	4270	4292	4252	4365	4154	4119	4439	4504	4571	4220	3876	3909	3977	3913	4120	4162	4266	4372
4144	4121	4169	4182	4237	4216	4218	4245	4064	4126	4166	4052	4111	4330	4269	4105	4170	4237	4288	4284	4038	4076	4178	4173	4264	4306	4316	4134	4289	4296	4295	4185	4314	4131	4497	4333	4285	4363	4409	4435	4498	4197	3934	4192	4131	4113	3866	4330	4351	4526
4118	4179	4110	4214	4222	4097	4206	4245	4199	4089	4324	4270	4343	4035	4317	4100	4239	4263	4325	4300	4101	4064	4281	4181	4145	4175	4252	4338	4120	4162	4222	4156	4187	4223	4270	4292	4260	4252	4376	4500	4540	4178	3926	4028	3955	4186	4043	4245	4324	4875
4152	4013	4148	4296	4267	4288	4336	4274	4309	4297	4368	4476	4347	4339	4258	4116	4027	4077	4245	4138	4209	4239	4043	4081	4258	4234	4078	4238	4121	4078	4232	4062	4071	4135	4272	4345	4305	4183	4419	4581	4369	4249	4050	4079	4324	4095	4271	4422	4554	4650
4247	4396	4372	4349	4173	4273	4318	4169	4235	4159	4342	4060	4178	4194	4277	4242	4169	4144	4158	4157	4132	4252	4110	4087	4185	4331	4129	3895	4109	4318	4137	4161	4292	4320	4352	4121	4121	4172	4410	4435	4416	4224	4100	4244	4330	4193	4271	4499	4552	4725
4393	4319	4243	4161	4026	4134	4139	4127	4060	4169	4032	3923	3888	3978	4104	4127	4352	4256	4278	4128	3978	4075	4232	4357	4155	4201	4216	4324	4174	4301	4351	4083	4213	4241	4350	4218	4104	4215	4172	4466	4455	4042	4029	4052	3869	3943	4097	4282	4273	4358
4306	4219	4204	4190	4273	4137	4191	4218	4285	4355	4118	4008	4055	3990	4022	4178	4165	4180	4251	4267	4252	4162	4239	4359	4404	4151	4172	4291	4204	4212	4269	4133	4185	4358	4299	4176	4132	4374	4276	4441	4171	3989	3967	3996	3714	3717	3849	4016	3946	3957
4242	4219	4275	4221	4190	4260	4229	4259	4356	4432	4193	4294	4329	4287	4420	4183	4077	4235	4254	4389	4303	4359	4128	4155	4191	4200	4183	4381	4380	4184	4245	4216	4194	4389	4303	4132	4221	4124	4327	4270	4250	3941	4069	3915	3891	3679	3877	4075	3918	3816
4334	4292	4329	4198	4271	4223	4246	4144	4271	4188	4172	4327	4277	4370	4429	4429	4191	4238	4057	4140	4254	4318	4200	4003	4084	4374	4318	4090	4276	4319	4038	4234	4228	4232	4335	4173	4203	4297	4440	4340	4417	4075	4222	4111	3987	3757	4040	4130	3941	3659
4326	4128	4045	4152	4113	4194	4069	3968	3984	4033	3990	4067	4164	4143	4486	4478	4485	4318	4218	4192	4207	4404	4406	4000	4002	4125	4326	4142	4141	4168	4115	4093	4364	4252	4286	4222	4189	4272	4339	4482	4191	4254	4152	4249	4055	3869	4229	4040	4151	3877
4225	4007	4098	4124	4287	4237	4175	4079	4179	4138	4115	4181	4095	4164	3947	4137	4400	4291	4379	4223	4041	4109	4208	4246	4066	4034	4168	4326	4058	4056	4297	4165	4305	4389	4206	4286	4133	4227	4141	4247	4225	4179	4337	4305	4105	4223	4329	4459	4384	4205
4146	4094	4134	4309	4347	4603	4261	4337	4285	4259	4383	4286	4249	4073	4006	4000	4134	4220	4411	4342	4050	3983	4203	4427	4245	4142	4077	4305	4115	4144	4270	4212	4198	4272	4104	4307	4283	4151	4219	4165	4241	4328	4312	4392	4375	4425	4545	4560	4541	4495
4090	4170	4301	4468	4506	4480	4460	4416	4418	4341	4325	4384	4309	4309	4072	4107	4042	4108	4242	4398	4405	4314	4173	4329	4482	4278	4133	4283	4242	4262	4256	4356	4162	4277	4274	4255	4234	4156	4345	4172	4347	4199	4294	4564	4571	4670	4485	4538	4546	4583
4463	4358	4471	4458	4158	4204	4313	4355	4279	4345	4292	4223	4322	4218	4268	4269	4115	4076	4245	4345	4307	4595	4277	4234	4351	4340	4169	4253	4422	4389	4385	4335	4206	4262	4503	4183	4409	4251	4160	4095	4291	4108	4361	4226	4448	4383	4433	4277	4289	4498
4455	4429	4287	4459	4141	4215	4054	4238	4115	4203	4256	4185	4260	4417	4477	4409	4244	4197	4197	4344	4496	4437	4343	4263	4279	4377	4091	4161	4376	4339	4190	4303	4221	4269	4417	4179	4383	4093	4323	4114	4104	4322	4171	4201	4171	4238	4095	4215	4072	4052
4361	4224	4215	4148	4001	4105	4069	4022	4071	3984	4182	4024	4352	4353	4459	4424	4606	4328	4192	4098	4293	4587	4506	4180	4183	4217	4375	4289	4237	4263	4134	4306	4277	4094	4170	4223	4278	4286	4370	4313	3971	4272	4235	4349	4260	4195	4207	4162	4162	4075
4343	4296	4173	4134	4059	3976	4097	4003	4074	3946	3951	4109	4160	4280	4434	4426	4449	4329	4166	4113	4240	4344	4460	4143	4105	4263	4510	4148	4025	4182	4110	4112	4269	4071	4158	4181	4183	4252	4268	4242	4328	4287	4224	4341	4288	4374	4414	4425	4268	4204
4360	4219	4116	4121	4025	4108	4022	3993	4015	3951	3972	4081	3988	4215	4194	4344	4434	4360	4202	4043	4043	4260	4278	4291	4151	4185	4298	4086	4010	4206	4242	3955	4231	4157	4209	4221	3990	4289	4122	4284	4129	4212	4192	4195	4343	4439	4382	4466	4263	4357
4367	4209	4142	4138	4141	3872	3966	4127	3960	4165	4150	4104	3883	4050	4018	4128	4238	4305	4364	3999	4010	4138	4218	4311	4066	3900	4355	4162	3963	4158	4081	3930	4303	4229	4238	4187	4086	4161	4156	4247	4215	4249	4160	4160	4006	4241	4380	4370	4343	4233
4463	4181	3947	4127	4153	4003	4030	4191	4189	4137	4025	3936	4028	4066	4037	4126	4284	4493	4359	4194	4103	4159	4376	4441	4080	4023	4293	4290	4223	4167	4278	4167	4227	4234	4242	4424	4261	4154	4186	4261	4197	4232	4035	4163	4050	4217	4180	4172	4348	4280
4451	4094	3941	4051	4090	4086	4081	4234	4145	4088	4004	4179	3889	3883	3982	4161	4385	4480	4401	4174	4125	4208	4307	4427	4311	4022	4471	4383	4176	4121	4327	4071	4346	4406	4391	4337	4183	4275	4156	4120	4169	4214	4123	4137	4183	4347	4218	4279	4236	4225
4331	4109	3992	3938	4055	4204	4137	4158	4338	4196	4064	4143	3961	3903	4164	4090	4285	4417	4496	4278	4072	4297	4318	4312	4332	4066	4473	4296	4174	4295	4432	4213	4335	4414	4304	4444	4202	4439	4226	4208	4279	4187	4268	4268	4238	4331	4222	4236	4133	4286
4298	4064	3960	4065	4051	4147	4036	4212	4083	4245	4163	4091	4172	4118	4159	4175	4241	4420	4496	4426	4044	4266	4293	4360	4404	4053	4359	4363	4134	4239	4360	4111	4330	4385	4310	4426	4176	4306	4262	4288	4224	4254	4400	4256	4302	4236	4193	4260	4164	4185
4166	4058	4054	4177	3988	4208	4337	4173	4087	4179	4130	4119	4179	4101	4025	4136	4330	4394	4421	4343	4118	4113	4227	4489	4239	4084	4239	4295	4094	4159	4327	4175	4276	4272	4032	4429	4175	4236	4377	4228	4297	4321	4344	4500	4226	4307	4176	4198	4182	4072
4293	4078	3985	4052	4112	4102	4042	4074	4052	4246	4147	4142	4078	3956	3983	4159	4296	4394	4397	4279	3983	4159	4366	4413	4191	3993	4335	4342	4004	4239	4297	4091	4222	4106	4066	4173	4184	4184	4105	4342	4236	4209	4383	4445	4390	4354	4228	4336	4259	4169
4444	4211	4147	3942	4045	4140	4052	4091	4038	4159	4063	4105	3905	4051	4084	4301	4220	4426	4390	4150	4036	4114	4290	4298	4106	4045	4272	4244	4113	4193	4293	4011	4405	4239	4113	4257	4085	4101	4010	4220	4211	4315	4266	4227	4259	4317	4314	4273	4338	4292
4530	4325	4220	4016	3996	4042	4085	4027	4108	3996	4044	3958	4058	4071	4076	4350	4472	4398	4187	4110	4025	4162	4322	4388	3978	4029	4397	4228	4197	4313	4163	4150	4327	4202	4292	4234	3993	4114	4136	4174	4086	4219	4028	4183	4088	4303	4267	4292	4229	4361
4496	4383	4259	4140	4051	4046	4076	4002	3975	3928	4021	4007	3895	4326	4136	4380	4352	4219	4187	4186	4131	4298	4483	4170	4056	4325	4320	4108	4267	4296	4230	4185	4336	4219	4394	4271	4028	4180	4242	4285	4084	4097	4023	4071	4128	4311	4147	4185	4300	4381
4484	4324	4417	4394	4287	4146	4129	3988	3993	4071	4130	4160	4102	4398	4381	4298	4432	4338	4143	4152	4313	4332	4416	4176	4188	4313	4300	4166	4236	4127	4206	4269	4421	4132	4409	4347	4205	4354	4226	4187	4176	4326	4198	4222	4026	4102	4193	4257	4207	4278
4371	4315	4514	4383	4350	4263	4209	4155	4150	4191	4257	4376	4246	4343	4324	4291	4387	4205	4096	4218	4375	4477	4355	4152	4249	4244	4379	4116	4271	4336	4160	4466	4291	4432	4410	4332	4491	4392	4184	4268	4192	4240	4201	4089	4229	4200	4148	4097	4242	4253
4325	4294	4445	4389	4479	4422	4214	4363	4187	4434	4312	4526	4536	4295	4390	4346	4318	4207	4237	4248	4422	4356	4373	4174	4387	4275	4107	4297	4425	4414	4214	4420	4340	4275	4370	4294	4445	4259	4269	4190	4366	4387	4255	4271	4058	4284	4225	4182	4185	4219
4140	4120	4186	4290	4233	4330	4413	4394	4339	4504	4484	4408	4442	4270	4405	4274	4156	4126	4344	4319	4305	4083	4147	4304	4391	4348	4148	4201	4369	4246	4251	4355	4164	4398	4397	4308	4399	4389	4372	4302	4422	4294	4335	4373	4227	4220	4149	4176	4216	4269
4144	3902	3912	4225	4284	4309	4379	4457	4457	4511	4430	4555	4488	4399	4212	4164	4275	4262	4308	4323	4270	4007	4111	4213	4301	4172	4045	4340	4220	4028	4168	4306	4219	4250	4183	4306	4282	4132	4484	4204	4355	4413	4497	4416	4371	4388	4266	4399	4407	4327
4185	3971	4004	4130	4170	4088	4236	4187	4391	4406	4207	4209	4049	4177	4224	4149	4272	4296	4423	4255	4121	4005	4207	4325	4284	4075	4154	4176	4234	4183	4242	4129	4220	4374	4246	4418	4273	4356	4324	4364	4328	4256	4258	4378	4302	4254	4303	4443	4358	4291
4330	4204	4093	4161	4197	4075	4207	4157	4202	4222	4176	4200	4297	4215	4201	4367	4332	4261	4323	3992	4035	4198	4254	4227	4081	4184	4262	4153	4099	4298	4189	4054	4083	4160	4082	4218	4265	4189	4176	4250	4185	4120	4217	4249	4203	4162	4292	4296	4438	4284
4149	4309	4424	4285	4264	4217	4287	4399	4175	4338	4321	4194	4276	4217	4302	4352	4260	4224	4047	4064	4180	4216	4241	4042	4100	4382	4188	3925	4168	4263	4055	4135	4207	3969	4202	4131	4128	4217	4140	4127	4107	4074	4246	4359	4294	4280	4320	4526	4293	4362
4151	4164	4157	4335	4449	4291	4343	4365	4332	4397	4269	4355	4203	4203	4209	4288	4192	4116	4228	4316	4252	4143	4231	4196	4233	4221	4106	4253	4217	4229	4219	4099	4001	4080	4111	4106	4339	4098	4104	4115	4160	4226	4280	4217	4228	4178	4258	4251	4434	4398
4115	3997	4106	4336	4274	4291	4344	4355	4300	4243	4127	4260	4136	4090	4178	4048	4145	4189	4381	4254	4273	4132	4185	4466	4353	4212	4252	4256	4248	4108	4241	4128	4200	4208	4184	4273	4270	4198	4148	4081	4213	4163	4082	4238	4235	4231	4192	4248	4240	4412
4361	4243	4188	4265	4042	4197	4031	4163	4038	4009	4078	4055	4073	4080	4203	4237	4279	4306	4275	4230	4211	4400	4353	4192	4307	4336	4381	4406	4136	4348	4403	4218	4244	4156	4145	4312	4172	4237	4173	4162	4042	4019	4059	4022	4036	4144	4122	4224	4264	4250
4417	4326	4461	4369	4336	4257	4045	4106	3973	4171	4109	4185	4107	4361	4304	4294	4367	4290	4322	4346	4217	4449	4215	4224	4256	4249	4329	4284	4283	4434	4341	4272	4414	4129	4300	4149	4301	4281	4278	4119	4017	4187	4091	3995	4233	4162	4211	4182	4182	4353
4338	4250	4439	4269	4359	4238	4323	4271	4211	4292	4305	4157	4261	4322	4330	4355	4201	4277	4291	4313	4371	4292	4174	4331	4199	4436	4304	4337	4413	4362	4318	4500	4392	4178	4436	4324	4334	4407	4319	4287	4247	4194	4059	4143	4253	4146	4150	4132	4144	4236
4258	4232	4120	4290	4154	4160	4112	4160	4110	4211	4067	4220	4227	4286	4423	4273	4270	4414	4355	4333	4179	4167	4300	4353	4231	4362	4191	4464	4285	4295	4312	4293	4183	4313	4286	4294	4473	4516	4330	4300	4307	4184	4211	4143	4218	4142	4207	4187	4176	4258
4328	4228	4325	4139	4019	4091	4127	4099	4104	4163	4111	4127	4358	4463	4360	4512	4355	4308	4327	4207	4260	4352	4477	4351	4240	4145	4218	4388	4323	4267	4356	4159	4257	4190	4340	4404	4431	4510	4493	4427	4354	4392	4251	4247	4227	4181	4106	4145	4212	4172
4193	4202	4169	4233	4168	4267	4196	4340	4271	4275	4337	4484	4353	4498	4438	4346	4246	4416	4389	4373	4361	4341	4114	4276	4263	4256	4372	4253	4308	4212	4294	4267	4415	4413	4359	4329	4348	4460	4578	4448	4447	4343	4167	4351	4322	4208	4366	4313	4307	4196
4188	4145	4147	4132	4187	4083	4089	4175	4214	4403	4302	4464	4226	4281	4275	4325	4371	4426	4426	4238	4230	4134	4201	4298	4244	4337	4394	4339	4263	4252	4376	4306	4221	4140	4234	4289	4371	4388	4323	4492	4384	4470	4351	4413	4373	4363	4299	4294	4438	4235
4209	4206	4074	4229	4020	4291	4104	4232	4306	4341	4270	4252	4363	4258	4323	4461	4327	4342	4261	4140	4109	4212	4108	4291	4374	4330	4429	4164	4253	4256	4333	4247	4143	4211	4294	4325	4322	4382	4366	4386	4381	4376	4491	4446	4400	4384	4250	4267	4248	4199
4107	4123	4030	4202	4190	4243	4356	4356	4265	4290	4349	4312	4399	4308	4417	4343	4312	4338	4204	4209	4162	4158	4128	4202	4193	4344	4187	4297	4197	4147	4067	4084	4109	4120	4311	4392	4271	4366	4318	4268	4309	4299	4316	4375	4469	4389	4301	4358	4289	4253
4226	4021	4110	4242	4205	4327	4270	4242	4228	4188	4401	4295	4332	4415	4108	4301	4195	4142	4230	4329	4140	4245	4170	4217	4177	4230	4178	4140	4248	4150	4108	3986	4030	4317	4266	4221	4254	4289	4385	4252	4267	4349	4440	4393	4267	4327	4382	4389	4322	4246
4224	4157	4210	4212	4244	4254	4341	4177	4250	4335	4417	4261	4200	4124	4241	4164	4119	4232	4240	4243	4204	4173	4165	4207	4044	4152	4084	4084	4056	4106	4035	4008	4082	4164	4149	4127	4051	4047	4291	4225	4261	4336	4361	4213	4297	4347	4366	4166	4333	4204
4204	4144	4093	4212	4254	4271	4283	4183	4203	4355	4284	4284	4280	4063	4117	4050	4232	4172	4212	4254	4195	4208	4041	4212	4076	4148	4031	4079	4175	4245	4176	4187	4082	4089	4013	3860	4096	4168	4109	4162	4259	4183	4301	4290	4251	4309	4355	4344	4301	4247
4239	4190	4060	4120	4307	4348	4338	4335	4290	4310	4326	4219	4079	4156	4180	4122	4173	4112	4083	4197	4123	4223	4122	4112	4013	4116	4183	4232	4132	4064	4164	4095	4107	3996	4043	3973	3988	4015	4130	4189	4047	4230	4216	4289	4241	4372	4280	4365	4430	4286
4205	4132	4174	4119	4408	4423	4328	4330	4324	4174	4245	4099	4098	4123	4179	4200	4061	4168	4219	4216	3972	4160	4120	4120	4157	4245	4094	4140	4156	4171	4175	4058	4019	3921	3963	3976	3995	4009	3992	4051	4082	4192	4276	4164	4327	4325	4352	4327	4341	4294
4248	4172	4204	4273	4368	4336	4439	4210	4345	4143	4185	4206	4284	4136	4078	4128	4103	4074	4121	4085	4118	4203	4093	4128	4203	4224	4077	4163	4125	3915	3985	4085	4082	4064	4096	3980	4094	4018	4000	4148	4124	4049	4235	4111	4037	4298	4305	4100	4193	4246
4312	4310	4302	4406	4172	4414	4306	4397	4251	4323	4248	4253	4081	4128	4107	4083	4143	4267	4239	4059	4258	4245	4060	4091	4183	4168	4088	4105	4118	4165	4046	4043	4144	4017	4122	4055	4028	4067	4013	3937	4026	4146	4145	4181	4024	4106	4142	4162	4189	4139
4191	4200	4393	4337	4408	4464	4398	4425	4350	4251	4233	4193	4145	4091	4145	4044	4046	4133	4238	4134	4166	4117	4223	4074	4109	4175	4145	4170	4087	4137	4022	4081	4147	4136	4129	4031	3979	3972	3984	3853	4159	4021	4085	4060	4119	4147	4157	4180	4195	4404
4248	4196	4374	4242	4271	4175	4422	4252	4337	4333	4143	4261	4065	4220	4148	4072	4136	4211	4187	4130	4110	4274	4158	4039	4209	4203	4160	4219	4167	4233	4152	4110	4158	4085	4098	4165	3992	4108	4042	4103	4108	4145	4098	4133	4116	4251	4361	4479	4463	4498
4282	4224	4296	4436	4417	4479	4315	4321	4198	4315	4084	4107	4160	4129	4142	4213	4036	4142	4185	4143	4147	4030	4152	4162	4124	4266	4114	4162	4324	4136	4169	4220	3956	4154	3968	4099	4122	4185	4104	4053	4150	4152	4045	4214	4246	4373	4425	4528	4525	4732
4305	4350	4358	4357	4311	4412	4163	4200	4372	4270	4116	4047	4105	3951	4130	4096	4193	4286	4031	3975	4099	4155	4233	4152	4162	4352	4238	4237	4349	4130	4221	4232	4300	4179	4187	4170	4149	4204	4165	4116	4239	4064	4245	4178	4308	4377	4425	4470	4557	4559
4366	4275	4324	4352	4286	4394	4352	4172	4206	4161	4008	4217	4040	4018	3973	4057	4202	4105	4289	4012	4252	4236	4313	4245	4397	4220	4259	4239	4223	4198	4289	4307	4367	4271	4186	4294	4115	4113	4169	4037	4208	4247	4443	4262	4382	4194	4124	4206	4259	4374
4386	4355	4447	4482	4391	4307	4151	4245	4148	4097	4069	4058	4214	4039	4192	4097	4085	4148	4164	4228	4332	4337	4191	4251	4355	4231	4225	4121	4318	4249	4252	4354	4392	4329	4276	4258	4255	4197	4140	4137	4093	4271	4507	4269	4295	4281	4108	3956	3956	4095
4259	4222	4355	4480	4186	4334	4307	4231	4159	4071	4050	4195	4202	4025	4043	4006	4224	4139	4160	4346	4225	4339	4276	4323	4210	4129	4255	4258	4341	4431	4329	4339	4458	4220	4298	4385	4189	4159	4065	4048	4310	4327	4277	4251	4074	3931	3957	3837	3775	3968
4277	4411	4361	4431	4372	4296	4184	4222	4037	4123	4127	4109	4091	4094	4069	4057	4256	4181	4260	4231	4364	4239	4305	4255	4263	4159	4122	4340	4349	4367	4361	4195	4334	4346	4236	4252	4218	4067	4123	4167	4148	4390	4230	4049	4010	3956	3949	3720	3871	3937
4347	4241	4383	4511	4239	4210	4111	4263	4278	4096	4064	3928	4171	4143	4131	4213	4279	4298	4325	4140	4222	4265	4337	4339	4215	4339	4431	4207	4416	4423	4349	4296	4379	4322	4263	4395	4178	4168	4257	4353	4435	4352	4083	3966	3857	3937	4022	3866	3913	4066
4250	4252	4289	4202	4330	4177	4403	4205	4077	3900	4132	3980	3989	4152	4176	4190	4226	4194	4241	4278	4369	4261	4380	4442	4452	4469	4283	4461	4282	4346	4291	4258	4309	4246	4272	4254	4272	4270	4331	4237	4408	4200	3935	4031	3948	3831	3883	3921	4049	4213
4290	4309	4366	4446	4319	4166	4265	4113	4081	3977	4096	4044	4090	4100	4196	4273	4397	4296	4290	4341	4262	4464	4475	4359	4458	4276	4373	4372	4255	4251	4253	4361	4325	4389	4375	4242	4210	4272	4287	4195	4239	4133	3941	3894	4052	3887	3894	3998	4277	4263
4296	4202	4367	4372	4316	4230	4113	4021	4016	3992	4063	4020	4097	4112	4264	4146	4332	4255	4237	4288	4387	4364	4443	4472	4332	4281	4252	4279	4179	4316	4336	4385	4412	4391	4310	4174	4346	4189	4179	4348	4094	3921	3805	3876	3814	3750	3868	4182	4348	4426
4112	4238	4257	4293	4377	4206	4168	3993	3983	4177	4029	4148	4054	4135	4083	4164	4186	4205	4337	4295	4509	4467	4394	4324	4323	4300	4207	4138	4231	4131	4245	4192	4296	4275	4321	4304	4121	4070	4253	4400	4255	3758	3730	3844	3919	3781	3866	4220	4428	4677
4227	4243	4448	4177	4285	4225	4117	3928	4064	4020	4114	4044	4120	4077	4165	4142	4156	4433	4418	4459	4483	4416	4298	4364	4175	4233	4364	4284	4222	4336	4169	4311	4326	4255	4306	4253	4164	4129	4234	4235	4156	3922	3812	3911	3973	3913	3871	4197	4558	4571
4331	4225	4216	4140	4225	4277	4120	4045	3954	4112	4103	3988	4172	3941	4214	4216	4309	4196	4336	4380	4297	4337	4393	4250	4304	4403	4143	4182	4260	4340	4256	4256	4221	4264	4233	4081	4115	3972	4222	4368	4279	3957	3824	4027	4026	3946	4026	4064	4370	4440
4351	4260	4199	4196	4143	4167	4086	4058	4129	4122	4168	3959	4106	4035	4221	4261	4366	4355	4269	4223	4230	4299	4239	4281	4156	4305	4278	4236	4254	4120	4236	4145	4204	4121	4116	4165	4084	4093	4168	4345	4212	3967	3917	4107	3934	3980	3945	4170	4392	4444
4328	4156	4329	4211	4276	4182	4232	4135	4188	4120	3943	4073	4162	4040	4161	4322	4265	4238	4249	4239	4262	4195	4300	4261	4236	4303	4135	4223	4174	4099	4179	4139	4248	4212	4166	4241	4195	4114	4352	4581	4284	4010	3994	4117	3923	3822	3996	4087	4397	4477
4217	4173	4232	4287	4221	4314	4131	4063	4057	4199	3989	4059	4184	4165	4139	4268	4202	4162	4163	4233	4188	4232	4293	4400	4286	4116	4242	4109	4161	4036	4081	4128	4186	4262	4301	4309	4213	4193	4301	4219	4264	4101	3927	3957	3838	3839	3840	4090	4423	4510
4129	4008	4225	4199	4181	4174	4281	4084	4105	4141	4006	4138	4199	4201	4210	4311	4063	4090	4093	4278	4168	4282	4333	4249	4232	4206	4180	4091	4130	4151	4116	4217	4093	4326	4151	4225	4151	4142	4235	4393	4288	4092	3944	3909	3816	3825	3873	4166	4315	4482
4046	4201	4266	4303	4183	4115	4133	4118	4181	4121	4155	4346	4146	4159	4002	4095	4097	4064	4156	4166	4263	4308	4224	4148	4094	4230	4113	4055	4112	4104	4166	4138	4212	4178	4227	4105	4145	4148	4225	4283	4292	4025	3882	3913	3877	3832	3862	4158	4380	4587
4072	4190	4185	4432	4195	4151	4321	4120	4045	4136	4072	4163	4073	4159	4032	4128	4181	4096	4134	4145	4268	4191	4208	4050	4187	4146	4050	4284	4130	4077	4137	4066	4145	4183	4204	4034	4024	3956	4131	4338	4241	4120	3788	4060	3991	4013	3931	4287	4509	4721
3990	4025	4275	4185	4087	4234	4176	4170	4136	4226	4165	4096	4188	4151	4040	3987	4113	4121	4258	4187	4235	4173	4032	4026	4101	4116	4212	4254	4124	4159	4114	4210	4098	4183	4160	4082	3845	4002	4121	4332	4368	3949	3888	4150	4173	4100	4112	4403	4648	4658
4031	4132	4262	4226	4200	4129	4235	4148	4379	4160	4216	4085	4139	4022	4004	3973	4213	4078	4160	4107	4184	4080	4053	4213	4124	4074	4205	4103	4184	4039	4098	4076	4104	4141	4150	4049	4007	3967	4151	4434	4230	4127	3983	4121	4134	4090	4156	4488	4776	4827
4053	4118	4158	4223	4103	4269	4262	4375	4268	4224	4133	4011	3996	4002	4065	4156	4118	4100	4245	4141	4112	4110	4029	4036	4044	4108	4113	4177	4268	4013	3965	4002	4070	4141	4092	4106	4086	4224	4199	4485	4299	4199	4126	4220	4095	3967	4325	4518	4814	4895
4089	4018	4148	4200	4259	4432	4288	4231	4302	4237	4275	4066	4034	4039	4111	4138	4026	3980	4031	4036	4156	4036	4213	4123	4127	4256	4185	4190	4181	4221	4030	4074	4128	4133	4178	4262	4085	4252	4136	4485	4460	4285	4200	4142	4120	3942	4058	4370	4576	4644
4082	3984	4013	4126	4151	4352	4225	4327	4367	4195	4122	4105	4112	4136	4131	3959	3972	3907	3948	3924	4013	4084	4103	4127	4142	4152	4007	4066	4167	4016	3974	3978	4026	4236	4189	4212	4242	4163	4215	4263	4428	4373	4119	4083	3982	3882	4001	4132	4080	4280
3983	4040	4128	4192	4221	4153	4414	4301	4206	4158	4235	4187	4086	4051	4159	4121	3960	3964	3958	3930	4051	4022	4140	4060	4120	4141	3998	4005	4039	4056	4094	4008	4040	4217	4182	4124	4176	4253	4146	4237	4414	4295	4130	4048	3949	3982	3984	3908	3820	3900
4048	3875	4040	4175	4350	4274	4275	4311	4284	4155	4258	4379	4202	4184	4037	4128	4049	4077	3985	3945	4122	4033	4019	4124	4027	4112	3928	4035	3967	3999	4121	4107	4144	4097	4223	4044	3990	4074	4127	4119	4295	4351	4199	4080	4050	4101	4055	3814	3875	3833
4037	3874	4007	4182	4167	4215	4250	4270	4221	4237	4311	4218	4354	4194	4153	4041	4124	4051	4097	4110	4143	3980	4050	4052	4017	4014	4026	4068	4125	4094	4046	4167	4193	4133	4141	4231	4074	4070	4115	4132	4348	4399	4396	4448	4311	4260	4203	3962	3992	3984
3972	3949	4071	4136	4277	4200	4123	4269	4199	4276	4181	4162	4191	3990	4065	4093	4051	4139	4076	4065	4177	4061	3992	4024	3929	4184	3959	4136	4168	4114	4101	4172	4296	4194	4121	4183	4064	4142	4007	4153	4302	4308	4550	4467	4454	4474	4289	4206	4192	4080
4038	3985	4068	4092	4278	4198	4080	4094	4303	4235	4224	4232	4203	4149	4074	4081	4095	4192	4163	4144	4269	4082	4239	4046	4081	4089	4126	4246	4231	4075	4171	4185	4052	4082	4157	4202	4285	4171	4158	4138	4274	4428	4504	4531	4565	4560	4533	4356	4395	4150
4164	3920	4074	4035	4041	3978	3974	4106	4237	4230	4263	4178	4277	4201	4296	4327	4198	4107	4227	4084	4178	4166	3955	4103	4048	4225	4137	4261	4285	4239	4209	4160	4107	4098	4342	4245	4269	4151	4224	4300	4375	4347	4293	4304	4566	4478	4382	4485	4360	4368
4013	4007	4093	4146	4050	3968	4030	4156	4063	3954	4372	4242	4109	4134	4356	4279	4273	4315	4288	4185	4248	4068	4208	4193	4282	4325	4212	4427	4283	4240	4335	4223	4177	4185	4169	4321	4326	4384	4339	4279	4449	4236	4344	4342	4396	4261	4422	4393	4353	4282
4254	4069	4007	4026	3902	3990	3998	4152	4102	4180	4162	4106	4110	4204	4253	4255	4444	4257	4262	4314	4185	4082	4248	4276	4306	4388	4316	4353	4268	4243	4129	4141	4245	4285	4243	4278	4320	4311	4421	4427	4425	4300	4190	4223	4189	4054	4163	4037	4185	4116
4144	4021	4004	4062	3969	3896	3987	3970	4142	3993	4103	4060	4121	4325	4210	4300	4357	4413	4117	4159	4115	4162	4157	4336	4342	4392	4374	4266	4254	4215	4202	4150	4143	4419	4321	4129	4273	4310	4425	4400	4389	4191	4208	4133	3948	3892	3895	3837	3932	3971
4228	4109	4095	4063	3968	3962	4074	4073	4070	4019	4022	4012	4247	4251	4160	4305	4309	4133	4339	4193	4187	4245	4215	4335	4266	4396	4297	4402	4381	4253	4174	4320	4222	4218	4354	4226	4145	4283	4316	4151	4184	4302	4042	4053	3841	3850	3871	3869	3973	3985
4196	4137	4024	3992	3962	4129	3943	4004	3820	3892	4000	4095	4144	4150	4201	4276	4144	4264	4175	4107	4398	4216	4303	4242	4337	4290	4538	4226	4185	4197	4323	4192	4325	4298	4360	4341	4449	4191	4260	4049	4153	4030	3890	3977	3815	4037	3886	4046	3982	4002
4268	4073	4003	4140	4211	4156	3954	3879	3885	4007	4086	4004	4016	4109	4079	4158	4189	4068	4240	4158	4242	4269	4269	4404	4427	4261	4184	4262	4108	4312	4324	4215	4263	4297	4338	4309	4127	4209	3991	4158	4074	3970	3979	3904	3924	3858	3885	3824	4025	4056
4126	4080	3991	4238	4021	4075	4106	4132	4057	3928	3996	4073	4048	4077	4158	4102	4054	4202	4154	4118	4198	4242	4269	4213	4277	4322	4156	4150	4105	4118	4251	4292	4284	4234	4255	4215	4098	4072	3912	3947	3889	3965	3885	3957	3922	3876	3889	4109	4090	4160
4069	4028	3945	4124	4211	4135	4043	4098	4027	3984	4096	4039	4200	4088	4102	4013	3850	4078	4081	4160	4308	4180	4168	4210	4129	4121	4172	4119	4142	4155	4227	4120	4205	4159	4138	4111	4084	3935	4038	3927	3943	3876	4014	3943	3938	4028	3990	4145	4039	4361
3943	3891	4097	4234	4218	4066	4078	4041	3988	4030	4204	4113	4051	4241	4028	3929	3987	4101	4071	4182	4081	4237	4067	4038	4045	4152	4122	4078	4134	4189	4128	4116	4159	4132	3983	3907	4002	3982	3874	3894	3928	4015	4070	4115	4108	4153	4215	4263	4451	4348
3884	3974	4112	4085	4156	4106	4066	4027	4138	4110	4294	4110	4157	4076	3933	3945	4068	4208	4187	4025	4191	4086	4082	3968	3981	3965	4096	4178	4107	4048	4156	4167	4015	3999	4035	3917	3868	3949	4083	4125	3948	4123	4150	4150	4181	4327	4306	4324	4362	4422
3925	3902	3955	4113	4131	4100	3978	4080	4155	4187	4228	4166	4278	4087	4129	4121	4146	4257	4272	4146	4097	4029	4049	3954	4067	3995	3999	4114	4086	4162	4133	4243	4132	4140	4002	3925	4054	3860	4087	4038	4122	4130	4153	4271	4330	4301	4269	4307	4323	4212
3946	3822	3900	3982	3947	4090	4020	4053	4247	4282	4142	4335	4220	4140	4167	4222	4326	4131	4108	4145	4004	4094	3945	4123	4044	4038	4095	4224	4052	4229	4122	4066	4031	4053	3987	3880	3976	4104	4211	4178	4275	4302	4364	4434	4347	4308	4266	4240	4290	4221
3969	4024	3866	3943	3867	3843	3836	4013	4212	4279	4237	4264	4240	4222	4269	4240	4384	4085	4399	4313	4037	4115	4003	3980	3988	4045	4202	4250	4139	4148	4196	4139	4010	4060	3995	4039	3947	4125	4027	4164	4298	4264	4182	4373	4276	4208	4211	4311	4198	4006
4125	3914	3920	3910	3911	3839	3918	3929	4134	4161	4149	4149	4151	4231	4292	4291	4473	4359	4282	4326	4103	4068	4117	4106	4134	4208	4183	4258	4294	4055	4202	4097	4066	4056	4038	4172	4169	4107	4139	4176	4369	4172	4234	4216	4103	4096	4222	4105	4067	4021
4064	4041	4047	4012	3990	3804	3859	4064	4142	4153	4021	4114	4096	4082	4289	4296	4189	4366	4295	4158	4117	4282	4137	4095	4172	4204	4267	4364	4272	4230	4024	4067	4173	3965	4051	4197	4135	4200	4081	4192	4186	4179	4212	4224	4063	4062	4036	4045	3977	3987
4038	4020	3974	4070	3949	3906	3795	4019	4067	4062	3987	4005	4062	4147	4211	4342	4335	4289	4150	4097	4149	4159	4075	4125	4249	4259	4339	4131	4272	4169	4205	4166	4049	4124	4140	4283	4189	4307	4307	4267	4259	4145	4225	4112	4277	4039	3987	4082	4067	4024
4092	4144	4106	4097	4124	4002	4010	4008	3979	3893	3991	3954	4012	4131	4115	4165	4148	4227	4086	4128	4002	4158	4183	4096	4139	4302	4254	4243	4275	4191	4159	4114	4052	4118	4095	4159	4121	4113	4185	4203	4191	4073	4062	4081	4066	4061	3995	4054	3979	4079
3966	4103	3930	4062	3974	4084	4024	4051	4043	4047	3968	3778	4050	4068	4106	4138	4147	4190	4030	3867	4059	4107	4309	4192	4137	4305	4221	4191	4071	3992	3959	4122	4115	4095	4090	4235	4159	4127	4168	4070	4033	4079	4117	4133	4045	3973	4125	4090	4117	4091
3961	4038	3986	4144	4073	4046	4087	4028	4121	4142	4000	3897	3865	4109	4237	4114	4046	4048	4037	4060	3990	4117	4033	4049	4209	4095	4179	4082	4073	3974	4081	3975	4144	4061	4126	4101	4208	4074	4184	3991	4097	4080	4078	4089	4060	4005	4092	4148	4164	4164
4094	3856	3820	3950	4079	3993	4072	4115	4052	4108	3982	3819	4096	4081	4061	4200	4050	4038	3981	3993	4001	4120	4050	4111	4029	4033	4053	3977	4070	3956	3961	3911	3949	3875	4159	4139	4248	4189	4198	4163	4210	4070	4191	4142	3992	4246	4205	4195	4156	4056
4056	3781	3924	3767	4055	3942	4079	4114	3963	3981	3966	3969	4048	4058	4184	4124	4053	4096	4014	4037	4048	4174	4163	4127	4081	4027	3999	3864	4008	3897	3890	3982	4200	3996	4076	4255	4216	4218	4151	4122	4144	4165	4141	4151	4240	4019	4049	4236	4164	4145
4152	3908	3846	3816	3758	4145	3956	4191	4140	3996	4001	4126	4118	4214	4240	4206	4094	4064	3933	4107	4115	4166	4128	4120	4082	3971	3993	3911	3923	3943	3974	4054	3891	4119	4056	4192	4180	4182	4232	4186	4065	4095	4098	4126	4193	4017	3877	4094	4046	4082
4006	3923	3911	3934	3954	4006	4071	3986	3924	4064	3970	4134	4195	4287	4378	4282	4105	4168	4177	4097	3980	4229	4133	4194	4129	4052	4056	3893	3972	4039	3979	4002	4148	4144	4252	4278	4240	4290	4143	4099	4054	3985	4016	3999	4012	3925	3995	3981	3957	4040
3961	3892	3746	3839	3891	4041	3957	3952	3942	3934	3995	3929	4153	4237	4193	4169	4218	4011	4167	4081	4239	4206	4204	4099	4066	4184	4169	3890	4130	4172	4038	4127	4169	4289	4435	4237	4262	4118	4084	4143	4078	3991	4140	4004	4092	3910	3870	4055	4036	3967
4107	3898	3911	3885	4052	4037	4051	3958	3871	3860	3776	4039	4094	3989	4286	4180	4052	4108	4128	4033	4260	4180	4265	4160	4024	4198	4179	4016	3952	4125	4112	4274	4171	4153	4155	4218	4130	4081	4134	4135	4020	3886	3990	3923	3892	3973	3913	3983	4076	4064
4011	3891	3800	4085	4072	4027	3946	3947	3898	3941	3936	3987	3979	4196	4106	4121	4005	4141	4035	4020	4135	4165	4182	4085	4203	4002	3947	3995	4056	3973	4064	4112	4080	4231	4176	4140	3953	4040	3913	3960	3849	3888	3995	3906	4023	4077	4062	4026	4182	4136
4033	3920	3827	3961	4032	4045	4118	4045	3860	4009	3958	3926	4118	4048	3922	3959	3986	4014	4058	3957	4065	4139	4102	4058	4064	3944	3902	4053	3851	3983	4024	4046	4209	4166	4201	4080	3987	3957	4018	4034	3864	3938	3828	4027	4113	4081	4136	4142	4124	4198
3809	3793	3832	3921	4134	3988	4035	4005	3986	3930	3988	4054	4135	4019	3907	4037	3933	4037	3956	3943	3887	4092	4013	4091	3988	3879	3916	3924	3920	4080	3979	4051	4116	4174	4196	4292	4007	3995	3980	4042	3956	4052	4054	4127	4180	4110	4095	4172	4218	4322
3985	3699	3874	3826	3850	4059	4011	4005	3950	3857	3987	4111	4011	4116	3959	4161	3991	3980	3955	4165	4106	4177	4177	4084	3979	3935	3860	3892	3986	4052	4026	4080	4077	4177	4106	4067	4116	4015	4045	4043	4051	4069	4171	4033	4158	4203	4138	4198	4173	4187
3946	3729	3806	3838	3883	3788	3944	3952	3944	3870	4187	4044	4164	4049	4144	3946	4096	4153	4112	4115	4041	4230	4083	4310	4130	4059	3946	3967	3893	4002	3957	4134	4166	4224	4126	4003	3918	4053	4043	4130	4080	4045	4040	4005	4142	4179	4153	4077	4170	4143
4008	3752	3728	3911	3841	3928	3937	3920	3893	3970	3866	4037	4066	4142	4147	4168	4007	4063	4062	4165	4122	4267	4293	4084	4126	3911	4030	3899	4017	4209	4064	4283	4366	4196	4297	4333	4199	4091	4107	4182	3991	4066	4064	4014	4034	4133	4045	4215	3989	4308
3771	3853	3877	3948	3921	4011	3842	3840	3766	3805	4054	4039	4067	4205	4184	4068	4076	3939	4133	4026	4338	4309	4283	4353	4024	3937	4040	4139	4109	4198	4171	4237	4351	4326	4241	4237	4149	4189	4035	4105	4049	4084	3991	3962	4009	3969	4183	4335	4202	4155
3794	3799	3829	3840	3887	3975	4043	3907	3794	3808	4023	4058	4032	4101	4061	3962	4013	3985	4139	4252	4162	4197	4207	4008	4108	4081	3987	3951	4014	4213	4174	4226	4197	4176	4004	4093	4061	3905	3874	3979	3886	3898	4010	4111	3920	4114	4015	4190	4158	4227
3947	3838	3851	3923	3974	4117	4056	4006	3825	4005	4048	4044	4106	4115	3975	3950	3976	4009	4068	4032	4142	4190	3983	4050	4077	4036	3973	4030	3880	4052	3957	4113	3969	3993	3801	3975	3868	3908	3960	3884	3881	3790	3974	4036	3989	4107	4144	4235	4191	4156
3946	3910	3867	3926	4006	4049	3962	4134	3894	3948	4002	4068	4055	4253	4116	3891	3973	3775	3995	3994	4036	4212	4116	4083	3928	3986	3837	3829	3839	3951	4091	4067	4183	4042	4062	4002	4045	3977	4048	3888	3956	3936	3934	3966	4046	4024	4100	4016	4136	4237
3866	3793	3733	3925	3947	4101	3991	4104	4072	3981	4067	4099	4075	4125	4086	3913	3888	3869	4015	4093	4026	4046	4173	4002	3852	3893	3976	3920	3939	4105	4241	4309	4309	4276	4239	4457	4200	4075	4267	4056	4078	4054	4009	4112	3984	4010	4112	4078	4279	4336
3913	3777	3686	3981	4025	3827	3873	3939	4099	4007	3972	4047	4128	4043	4174	4061	4010	4078	4056	3983	4047	4165	4122	3979	3849	3871	3866	3749	3889	3986	4082	4164	4332	4393	4325	4312	4482	4128	4199	4055	4012	4051	4010	3998	3999	3949	4199	4113	4221	4320
4049	3647	3768	3915	4083	3857	3901	3917	4032	3861	3900	4039	4079	4049	4120	4006	3944	4018	4013	3984	4094	4117	4080	4077	3960	3918	3962	3952	3966	4109	4163	4032	4139	4099	4179	4345	4043	3996	3928	4053	3872	4018	4120	4040	3956	4031	4085	4098	4098	4025
3953	3491	3740	4022	4192	3968	3919	3787	3944	3829	3898	3994	4065	4064	4082	3978	3784	3932	3991	4078	4013	4143	4102	3954	3956	4014	4010	4051	3973	4042	4003	4049	4101	4063	4037	3958	3978	3894	3975	3992	3777	3912	3993	3943	3975	4146	4150	4252	3969	3933
3720	3633	3553	4138	4088	4013	3859	3952	4043	3830	3830	3856	4010	3954	4056	3959	3793	4000	3926	3928	4041	4032	4205	4073	3954	3988	3952	4002	4048	3916	4074	4211	4071	4020	3925	3996	3996	3860	3952	3919	3818	3877	4061	4102	3902	3920	4196	4111	4037	3925
3841	3588	3721	4033	4336	3903	3792	3840	4113	3996	3742	3788	4103	3994	4059	4025	3848	3787	3988	3965	3942	4081	4160	3927	3905	3878	4068	4000	4037	3802	3842	4135	4040	3949	4051	3999	3895	3754	3939	3885	3667	3962	4170	4220	3998	4067	4308	4318	4065	3936
4016	3589	3729	4056	3989	4020	3832	4058	3977	3849	3948	4038	3961	4050	3958	4042	3838	3917	3851	3990	3947	4094	4067	4142	3976	3981	4062	4128	4083	3861	3864	3987	3894	3791	3868	3965	3904	3709	3884	3870	3846	4089	4104	4201	4060	3996	4273	4285	4052	4036
3904	3676	3667	3904	3990	3762	3721	3816	3912	3944	3845	3941	4154	3909	4105	4105	3896	4020	3906	3909	4021	4194	4210	4092	3981	3988	4227	4279	4076	3957	3903	4034	4041	3925	4067	4134	4205	4002	3948	4050	3896	4161	4186	4270	3882	3900	4292	4270	4139	3861
3899	3543	3672	3847	3995	3788	3600	3659	3801	3802	3789	3904	3922	4011	4039	3966	4106	3918	4053	4044	4017	4093	4356	4178	3978	4059	4128	4327	4079	3959	4003	4285	4256	4166	4211	4441	4246	4163	4176	4065	3836	3972	4117	4223	3771	3918	4216	4204	3984	4009
3966	3582	3578	4000	4051	3836	3754	3711	3823	3815	3780	3780	3989	3963	4116	4026	3957	3994	4026	4009	3968	4032	4288	4175	3953	4055	4059	4205	4131	3826	3917	4205	4126	4200	4238	4314	4226	3977	4112	3936	3749	4012	4259	4088	3771	4046	4227	4130	4091	3908
4053	3644	3688	3924	4098	3834	3776	3796	3918	3846	3737	3813	3883	3988	4073	3871	3967	3902	3973	3893	3907	3941	4065	4112	3998	4119	4092	4208	3883	3861	3795	4083	4030	3872	4035	4196	3898	3960	3887	3904	3694	3809	4232	4172	3899	4017	4181	4199	3954	3818
3911	3631	3692	4008	3838	3807	3704	3757	3987	3834	3699	3943	3916	4080	4085	4188	3935	3973	3935	3779	3979	4047	4205	3972	3943	3891	4129	4187	4069	3829	3749	4141	3935	3903	4110	4061	4071	3986	3974	3875	3804	3914	4415	4143	3740	3872	4177	4144	4000	3907
4042	3578	3642	3953	3992	3885	3738	3843	4031	3865	3770	3812	4007	4024	4139	4008	4010	4003	3868	3894	4011	4052	4177	3870	3788	4078	4219	4193	4052	3845	4028	3991	4000	3882	4045	4163	4140	3910	4110	4109	3798	3972	4359	4146	3825	3696	4193	4106	3793	3690
4064	3655	3770	3963	3957	3707	3636	3863	3837	3834	3771	3902	3852	3898	3933	4173	4114	4090	4093	3876	3842	3960	4113	3998	3994	4120	4173	4203	4052	3886	3779	3953	3891	3994	4034	4279	4228	4095	4067	3984	3850	3942	4368	4040	3741	3782	4010	4090	3728	3686
3888	3703	3740	3996	3994	3772	3720	3747	3768	3652	3767	3776	3870	3942	3902	4115	3999	4089	3883	4044	3950	3985	3976	3982	3802	4051	4218	4278	4080	3937	3798	3876	4053	3837	4028	4133	4081	3908	4050	3954	3811	3933	4243	4159	3603	3853	4120	4137	3786	3696
3930	3504	3702	4030	4098	3691	3694	3870	3963	3800	3827	3773	3794	3791	3887	3986	3905	3943	4093	3893	3877	3873	4003	3887	3919	4036	4257	4306	4092	3815	3874	3933	3991	3791	3979	4056	4065	4032	4023	4003	3682	4042	4342	4211	3786	3822	4123	4078	3830	3932
3764	3569	3762	4092	3876	3842	3592	3715	3893	3850	3872	3701	3738	3851	3983	4050	3907	3930	4010	3818	3865	3922	4063	3837	3805	4019	4221	4261	4117	3852	3939	3913	3967	3799	3892	4067	3985	3913	3989	4092	3941	4018	4368	4254	3752	3825	4239	4123	3848	3708
3901	3609	3738	4191	3871	3768	3679	3793	3951	3809	3902	3824	3814	3819	3900	3896	3941	3988	3977	3842	3885	3873	3910	3836	3892	4099	4040	4235	4108	3937	3880	4021	3893	3860	3928	4113	4025	3927	4009	4152	3841	3941	4389	4132	3991	3895	4200	4114	3822	3806
3913	3715	3726	4103	4044	3693	3444	3740	3915	3936	3845	3741	3865	3645	3829	3969	3926	3899	4045	3847	3805	4022	4048	3892	3876	4078	4229	4415	4118	3877	3883	4054	4003	3917	3956	4087	3920	3916	4057	4016	3934	3942	4392	4230	3929	4034	4228	4296	3864	3869
3913	3771	3597	4132	3928	3693	3495	3691	3755	3800	3739	3839	3731	3687	3708	3829	3865	3904	4039	3839	4106	3998	4061	3857	4106	4060	4190	4276	4294	4050	3879	4079	3992	3923	4052	4118	3991	3835	3985	4082	3847	3955	4438	4249	3899	3962	4269	4212	4012	3877
3946	3597	3790	4230	4156	3570	3464	3686	3692	3797	3702	3759	3857	3696	3704	3805	3903	4131	4007	4001	3800	3994	3846	3902	3709	3970	4114	4210	4116	4175	4168	4131	4015	3865	3880	4098	3914	3835	3940	3925	3732	4060	4366	4363	4022	3900	4277	4341	4107	3978
3877	3590	3628	4095	4059	3728	3607	3756	3732	3650	3723	3752	3803	3709	3799	3753	3824	4023	4122	4027	4007	3945	3996	3856	3810	3925	4223	4198	4222	4165	3953	4114	4100	3865	3999	4091	4047	3866	3921	3920	3787	4051	4459	4198	3964	3958	4366	4295	3989	3918
3844	3540	3737	3942	4028	3640	3623	3602	3765	3721	3665	3838	3793	3724	3673	3838	3735	4068	4094	3981	4073	4092	4098	3941	3797	4003	4227	4268	4237	3938	4005	4152	4067	3940	4042	4179	4019	3831	3888	3943	3735	4091	4379	4319	3981	3967	4392	4323	4000	3975
3858	3661	3576	3979	3937	3764	3512	3654	3772	3647	3624	3885	3857	3825	3898	3869	3841	3957	3986	4049	4109	4152	4171	3859	3843	3920	4176	4258	4169	4068	4141	4255	4235	4119	4127	4292	4036	3981	3939	3984	3802	4019	4234	4215	3885	3863	4309	4295	3961	3834
3900	3611	3634	3959	4060	3821	3521	3704	3673	3715	3705	3817	3787	3795	3899	3879	3780	3963	3838	3966	4088	4232	4183	4035	3949	3961	4284	4307	4275	4010	4153	4103	4259	4069	4138	4218	3963	3858	4007	3952	3747	4012	4439	4276	3791	3864	4365	4244	3991	3810
3854	3654	3777	4007	4083	3825	3677	3552	3696	3560	3666	3825	3852	3829	3819	3982	3789	3895	3935	3953	4049	4118	4129	4064	3805	3963	4139	4256	4077	4000	3987	4115	4086	4041	4191	4219	4072	3880	3906	3888	3748	3935	4347	4173	3836	3940	4215	4134	3944	3765
3961	3506	3665	4001	4000	3737	3620	3619	3798	3679	3670	3763	3722	3789	3808	3850	3819	3857	3942	3779	3906	4067	4143	4079	3916	3929	4168	4085	4019	3932	3933	4004	4111	4071	3944	4256	3945	4047	3982	4006	3754	3915	4280	4215	3701	3948	4253	4152	3885	3713
3917	3536	3645	3884	3905	3790	3555	3735	3668	3699	3599	3712	3782	3744	3941	3844	3743	3938	3772	3764	3770	3933	4018	4108	3808	3901	4262	4242	4182	3842	3796	3948	4079	3913	4072	4049	4062	3966	4151	3895	3680	4076	4331	4256	3838	3851	4172	4060	3877	3783
3857	3563	3662	3886	3967	3602	3623	3819	3627	3676	3546	3617	3631	3737	3927	3811	3842	3878	3910	3794	3746	3793	4003	3897	3898	4010	4183	4055	4097	3875	3820	4021	3935	3919	4052	4167	3989	4000	3941	3845	3909	4023	4325	4138	3844	3812	4181	4241	3779	3759
3680	3677	3607	3975	4081	3686	3612	3805	3853	3719	3652	3742	3751	3773	3845	3788	3811	3896	3823	3742	3810	3799	3904	3702	3829	3975	4086	4204	3983	3795	3773	3891	4068	3831	3933	4138	4077	3907	3947	3814	3838	4037	4303	4241	3770	3875	4218	4031	3744	3727
3855	3520	3524	3924	3878	3595	3567	3742	3779	3837	3721	3720	3763	3658	3804	3738	3815	3822	3761	3849	3723	3765	3839	3814	3815	3970	4089	4068	3988	3909	3826	3925	3950	3893	3815	4063	3921	3944	3990	4043	3799	4002	4317	4216	4002	3893	4192	4159	3808	3715
3888	3557	3644	4010	3928	3685	3557	3896	3974	3862	3802	3925	3771	3690	3804	3871	3631	3848	3949	3731	3744	3872	3898	3685	3852	3807	4018	4147	4104	3831	3985	4083	4049	3822	3923	4134	3828	3961	4082	4103	3718	3986	4317	4231	3966	3885	4269	4179	3872	3811
3825	3566	3663	4003	4077	3725	3503	3888	3869	3821	3791	3613	3755	3745	3743	3813	3671	3815	3824	3826	3682	3891	3985	3690	3630	3805	4052	4156	4155	4003	3884	4166	4091	3955	4002	4119	4089	3896	3947	4063	3725	3925	4293	3996	3857	4009	4335	4144	3880	3608
3831	3709	3653	3947	4128	3784	3556	3676	3815	3855	3852	3812	3794	3811	3675	3822	3705	3749	3922	3692	3764	3939	3875	3843	3653	3890	4086	4105	4101	3859	3947	3972	4025	3928	4040	4122	4054	3872	4025	3968	3728	4110	4243	4156	3865	3950	4215	4183	3963	3715
3857	3545	3588	4075	4187	3809	3684	3645	3926	3698	3897	3915	3795	3758	3720	3621	3752	3782	3809	3768	3710	3815	3848	3654	3590	3739	3831	4248	4038	3914	3867	4067	4081	4017	4098	4236	4125	3876	4073	3977	3740	3973	4385	4235	3960	3884	4307	4336	4132	3731
3692	3622	3520	3989	4064	3766	3649	3757	3812	3849	3639	3796	3877	3784	3678	3758	3669	3719	4024	3776	3748	3860	3863	3736	3847	3598	3834	3932	4059	3923	3819	4228	4084	4077	4155	4240	4120	3999	4079	3986	3780	4029	4349	4262	3714	3870	4320	4286	3951	3861
3742	3499	3561	3939	4023	3812	3608	3744	3723	3698	3691	3672	3840	3758	3855	3754	3565	3673	3768	3789	3610	3719	3867	3783	3766	3771	3972	3983	3930	3843	3889	4058	4071	4217	4232	4301	4149	4062	4108	3944	3786	3838	4132	4183	3711	3883	4067	4143	3712	3662
3664	3471	3439	3746	4097	3902	3662	3685	3648	3634	3662	3743	3796	3710	3776	3794	3616	3697	3836	3741	3597	3824	3760	3817	3676	3744	3957	3942	4026	3840	3798	4080	4089	4057	4130	4284	4116	4055	4084	4047	3917	3912	4250	4212	3748	3907	4181	4146	3834	3756
3683	3456	3465	3877	4018	3791	3480	3766	3813	3620	3599	3602	3889	3736	3893	3674	3747	3721	3772	3660	3668	3754	3670	3738	3853	3923	3889	4026	3943	3783	3801	3904	4073	3923	4058	4225	4151	3995	4109	4139	3969	3974	4386	4318	3926	3838	4121	4181	3822	3820
3670	3546	3599	3855	3891	3742	3601	3569	3782	3717	3484	3601	3599	3764	3822	3726	3583	3665	3779	3828	3723	3936	3901	3616	3750	3752	4034	3964	3919	3857	3939	4058	3980	3871	3986	4198	4150	4005	4155	4124	3940	3992	4350	4293	3922	4023	4210	4238	3695	3781
3688	3562	3459	3725	3856	3617	3497	3642	3648	3654	3608	3653	3584	3643	3673	3724	3738	3788	3825	3809	3667	3744	3836	3773	3790	3782	4079	4119	3962	3788	3905	3970	3970	3825	4020	3956	4197	3989	4066	4155	3724	4038	4361	4191	3826	3945	4225	4157	3788	3651
3772	3515	3455	3687	3786	3665	3478	3657	3740	3675	3580	3562	3628	3681	3626	3803	3798	3781	3953	3838	3747	3798	3762	3787	3715	3932	3991	4026	4032	3856	3829	4075	4029	3836	3891	4134	4106	3906	4020	4025	3920	4006	4340	4183	3802	3886	4313	4178	3969	3736
3603	3514	3560	3742	3867	3553	3299	3518	3670	3639	3602	3617	3677	3584	3727	3766	3689	3903	3764	3878	3797	3992	3971	3668	3652	3889	3978	4106	4048	3975	3944	4059	4102	3882	3842	4135	4010	3985	3854	3957	3801	3867	4323	4122	3735	3931	4218	4334	3893	3869
3614	3397	3372	3882	3721	3503	3283	3492	3546	3521	3659	3576	3717	3668	3602	3798	3726	3828	3833	3823	3853	3972	3830	3841	3739	3747	4071	4183	4017	3887	3811	4068	4103	3923	3960	4081	4163	3798	3818	3919	3741	3886	4108	4006	3753	3788	4147	4136	3935	3794
3567	3378	3358	3761	3761	3555	3312	3427	3534	3601	3662	3603	3730	3755	3749	3723	3771	3728	3771	3788	3870	3997	4051	3850	3792	3775	3988	4052	4126	3830	3895	3873	3991	3986	4166	4138	4067	4066	4007	3964	3689	3958	4273	4137	3658	3776	4070	4091	3818	3714
3646	3262	3527	3772	3812	3522	3416	3386	3619	3445	3593	3675	3850	3731	3723	3840	3750	3723	3815	3870	3797	4067	4097	4085	3960	3867	4082	4091	4115	3956	3867	3941	4061	3952	4021	4262	4078	3859	4099	3909	3810	3876	4232	3996	3665	3714	4056	4053	3741	3630
3619	3396	3471	3853	3835	3584	3395	3433	3563	3571	3503	3614	3728	3718	3759	3659	3858	3806	3881	3754	3782	3972	3988	4028	3911	3964	4072	4226	4015	3926	3861	3991	3961	3898	4149	4236	4008	3984	4072	4081	3809	3993	4190	4268	3870	3868	4077	4049	3792	3672
3795	3381	3465	3770	3811	3592	3413	3566	3694	3584	3540	3671	3667	3630	3707	3785	3803	3800	3942	3776	3909	3910	4055	3900	3846	3960	4142	4240	4264	4017	3842	3967	4026	3790	3922	4063	4032	3988	4135	3970	3729	3974	4261	4137	3776	3874	4234	4120	3796	3594
3607	3442	3391	3812	3896	3575	3472	3539	3565	3531	3590	3644	3601	3679	3641	3761	3692	3896	3956	3745	3765	3783	3917	3758	3846	3910	4102	4197	4151	3952	3934	4140	3985	3812	3959	4206	3975	3881	3989	4028	3844	4042	4306	4200	3802	4004	4102	4146	3944	3730
3639	3439	3497	3715	3723	3571	3470	3496	3689	3533	3556	3629	3699	3620	3789	3642	3796	3765	3789	3813	3741	3926	3938	3803	3739	3916	3971	4234	4124	4124	3945	4021	4051	3987	4039	3993	3809	3796	3895	3786	3788	3973	4194	4028	3810	3916	4105	4147	3925	3694
3735	3391	3378	3732	3891	3644	3506	3520	3724	3490	3532	3638	3672	3700	3640	3761	3748	3710	3816	3828	3778	3842	3796	3761	3706	3799	4035	4032	3937	3868	3984	4177	4126	3886	3890	4056	3898	3825	3770	3933	3620	3703	4187	4108	3734	3976	4062	4116	3755	3690
3764	3364	3305	3739	3851	3743	3478	3751	3654	3630	3472	3678	3593	3701	3758	3699	3658	3534	3690	3794	3778	3851	3787	3737	3836	3927	3959	3979	3996	3913	3887	3888	3929	3882	3932	4106	3967	3668	3944	3844	3637	3787	4144	4023	3656	3745	4088	4079	3797	3597
3643	3347	3381	3632	3912	3638	3469	3682	3744	3651	3456	3548	3601	3726	3748	3639	3591	3627	3746	3644	3605	3744	3864	3750	3758	3858	3987	3951	4035	3835	3759	3919	3878	3806	3866	4137	3909	3879	3767	3806	3699	3861	3959	3997	3687	3755	3937	4127	3690	3607
3726	3355	3347	3660	3723	3668	3663	3724	3743	3659	3525	3621	3559	3591	3753	3693	3716	3569	3607	3532	3565	3788	3808	3634	3666	3924	3902	3966	3762	3768	3665	3868	3964	3894	3887	4180	3958	3904	3880	3940	3800	3927	4198	3966	3657	3758	4114	4139	3789	3552
3666	3432	3396	3774	3820	3540	3445	3702	3811	3708	3577	3559	3690	3600	3738	3640	3598	3678	3758	3593	3652	3723	3798	3608	3533	3735	4002	3979	3896	3697	3750	3939	3940	3742	3951	4076	3893	3870	3833	3864	3634	3799	4196	3945	3772	3836	4078	4061	3794	3694
3669	3473	3377	3708	3852	3671	3497	3680	3762	3801	3618	3677	3648	3796	3656	3639	3620	3776	3715	3799	3618	3758	3685	3629	3431	3585	4026	3967	3901	3681	3823	3940	3983	3714	3773	3981	3896	3713	3761	3873	3705	3782	4207	4095	3776	3734	4118	4011	3889	3570
3529	3412	3376	3662	3851	3742	3434	3707	3877	3676	3736	3709	3719	3641	3802	3787	3649	3682	3761	3622	3667	3656	3880	3507	3476	3641	3823	3866	3874	3656	3761	3832	4021	3838	3735	3908	3829	3698	3772	3837	3574	3671	4139	3853	3606	3578	4071	4018	3686	3626
3637	3353	3378	3761	3813	3468	3464	3696	3813	3686	3596	3708	3816	3677	3698	3835	3620	3802	3682	3660	3772	3747	3891	3660	3433	3560	3730	3829	3972	3690	3812	3954	3992	3897	3941	4064	3942	3804	3788	3811	3621	3671	3974	3932	3558	3653	3995	4070	3688	3492
3696	3358	3436	3738	3855	3760	3386	3566	3679	3763	3683	3738	3638	3692	3864	3902	3790	3813	3716	3613	3757	3755	3873	3735	3570	3744	3848	3849	3655	3674	3705	3946	3970	3875	3860	4049	4101	3852	3874	3731	3795	3780	3982	3936	3471	3599	4018	3950	3696	3531
3622	3354	3452	3850	3749	3622	3390	3532	3839	3692	3680	3563	3687	3629	3880	3809	3811	3802	3876	3706	3603	3803	3849	3709	3621	3727	3915	3858	3802	3621	3538	3798	3915	3750	3695	3950	3970	3766	3741	3963	3602	3820	4128	3870	3665	3663	3960	4024	3651	3386
3770	3550	3442	3741	3891	3529	3480	3472	3696	3667	3705	3622	3632	3633	3708	3666	3749	3777	3758	3666	3504	3669	3772	3717	3556	3693	3944	3998	4018	3601	3660	3811	3810	3744	3805	3912	3935	3751	3889	3730	3640	3783	4306	3915	3733	3623	3960	3975	3705	3622
3791	3598	3582	3855	3983	3585	3301	3575	3728	3751	3715	3673	3725	3470	3662	3660	3642	3740	3806	3713	3597	3770	3789	3728	3619	3728	3972	3922	4021	3766	3757	3859	4075	3748	3863	3830	3834	3703	3761	3800	3637	3718	4103	4010	3894	3669	4077	4132	3738	3595
3756	3503	3507	3852	3927	3568	3355	3537	3655	3619	3594	3610	3715	3570	3590	3564	3640	3642	3858	3793	3720	3697	3916	3719	3483	3673	3822	4019	3987	3843	3745	3848	3959	3800	3876	4050	3929	3817	3989	3855	3674	3641	4107	3962	3784	3521	4054	4077	3824	3649
3742	3509	3474	3830	3980	3711	3386	3401	3597	3556	3755	3630	3661	3500	3598	3600	3543	3698	3851	3576	3488	3788	3880	3642	3706	3594	3774	3864	3854	3745	3682	3774	3959	3842	3813	3925	3967	3726	3858	3775	3567	3823	4178	4030	3770	3585	3940	3978	3730	3604
3626	3514	3496	3902	4002	3739	3449	3470	3724	3563	3637	3729	3578	3641	3433	3621	3666	3567	3602	3701	3622	3652	3807	3760	3515	3708	3923	3932	3874	3689	3771	3823	3921	3858	3826	3879	3853	3854	3822	3727	3684	3738	4121	3994	3769	3755	3969	4046	3694	3520
3768	3483	3579	3872	3763	3761	3503	3501	3752	3676	3520	3514	3575	3488	3484	3499	3486	3586	3596	3582	3553	3543	3735	3654	3652	3636	3827	3870	3921	3760	3748	3902	4020	3802	3859	4103	3949	3945	3870	3777	3793	3763	4120	4164	3676	3612	4065	4040	3831	3535
3602	3577	3439	3885	3993	3742	3519	3546	3717	3614	3467	3603	3464	3477	3469	3467	3562	3702	3683	3582	3494	3620	3536	3559	3499	3604	3812	3938	4040	3931	3867	3910	4128	3940	3914	4092	4045	3829	3902	3989	3803	3724	4149	4061	3747	3787	3949	4131	3911	3529
3695	3430	3376	3774	3902	3630	3534	3554	3572	3493	3598	3589	3581	3514	3604	3548	3528	3491	3554	3536	3498	3510	3596	3539	3482	3716	3735	3909	4031	3823	3750	3828	3928	3866	3739	3948	3915	3723	3709	3758	3574	3709	4193	3967	3677	3749	4065	4252	3770	3667
3666	3463	3453	3915	3909	3616	3434	3608	3590	3557	3498	3649	3557	3521	3365	3411	3504	3401	3512	3598	3419	3373	3574	3466	3575	3512	3720	3916	3862	3753	3710	3719	3675	3582	3617	3722	3676	3596	3723	3660	3546	3613	4066	3908	3734	3810	4093	4151	3784	3519
3693	3429	3566	3777	3867	3585	3462	3544	3657	3398	3413	3649	3586	3394	3511	3600	3427	3411	3553	3453	3438	3360	3589	3494	3484	3465	3639	3688	3667	3581	3496	3714	3653	3668	3437	3607	3727	3528	3564	3639	3457	3588	3986	3989	3805	3756	3947	3924	3534	3480
3446	3421	3505	3677	3859	3599	3402	3489	3654	3464	3543	3704	3593	3598	3520	3470	3576	3454	3501	3495	3440	3445	3587	3550	3530	3611	3718	3688	3689	3691	3559	3556	3741	3672	3532	3616	3738	3732	3817	3684	3527	3514	3886	3837	3778	3791	3879	3821	3625	3615
3385	3354	3289	3675	3879	3583	3240	3402	3552	3462	3532	3630	3569	3494	3568	3506	3466	3487	3492	3482	3419	3434	3494	3527	3555	3646	3497	3650	3607	3598	3643	3530	3513	3671	3422	3706	3642	3718	3588	3709	3597	3632	3895	3944	3747	3739	3655	3843	3742	3749
3449	3217	3203	3743	3685	3571	3264	3310	3413	3501	3479	3554	3527	3571	3413	3475	3402	3457	3586	3496	3465	3535	3539	3545	3540	3567	3508	3589	3682	3712	3640	3664	3591	3627	3615	3694	3564	3610	3575	3734	3659	3795	3989	3789	3758	3709	3681	3891	3773	3792
3413	3214	3288	3547	3691	3538	3400	3386	3376	3380	3407	3560	3532	3418	3591	3414	3487	3551	3513	3655	3546	3449	3541	3575	3603	3643	3572	3615	3598	3759	3651	3793	3736	3814	3783	3856	3650	3751	3719	3706	3801	3710	3871	3736	3520	3593	3716	3682	3784	3882
3388	3397	3350	3607	3594	3518	3508	3476	3466	3465	3472	3563	3628	3524	3536	3389	3483	3554	3498	3623	3702	3650	3589	3609	3613	3786	3380	3588	3581	3627	3629	3770	3838	3979	3961	4047	4033	3950	3896	3914	3741	3790	3740	3542	3503	3482	3600	3530	3665	3699
3437	3526	3637	3654	3559	3517	3373	3389	3507	3529	3491	3476	3499	3454	3510	3370	3528	3527	3676	3634	3466	3539	3639	3639	3697	3651	3679	3553	3712	3605	3721	3872	3834	3907	4018	4027	3970	3996	4015	3898	3785	3657	3609	3632	3573	3509	3612	3617	3584	3528
3695	3643	3548	3640	3677	3462	3475	3462	3418	3379	3477	3508	3559	3339	3426	3443	3440	3561	3509	3623	3504	3580	3574	3631	3666	3704	3624	3607	3572	3733	3678	3687	3636	3743	3696	3792	3773	3797	3816	3877	3675	3855	3692	3772	3574	3783	3827	3736	3674	3442
3713	3637	3580	3543	3567	3455	3455	3442	3386	3497	3427	3482	3385	3463	3360	3422	3468	3669	3675	3559	3608	3624	3651	3561	3699	3666	3708	3616	3633	3651	3787	3650	3671	3617	3550	3680	3710	3658	3696	3627	3736	3727	3668	3567	3619	3732	3678	3627	3714	3533
3712	3549	3486	3603	3595	3569	3508	3568	3445	3429	3597	3505	3403	3412	3484	3364	3513	3555	3800	3578	3504	3615	3653	3602	3663	3670	3656	3613	3685	3668	3774	3687	3778	3857	3765	3741	3861	3729	3563	3778	3813	3710	3565	3598	3562	3526	3660	3659	3612	3539
3468	3509	3499	3505	3598	3608	3550	3511	3603	3523	3535	3621	3433	3431	3547	3609	3559	3713	3529	3591	3545	3494	3608	3565	3717	3585	3745	3649	3677	3671	3907	3774	3780	3956	4006	3988	4023	3908	3886	3955	3948	3940	3783	3712	3569	3685	3618	3603	3563	3781
3448	3530	3546	3595	3555	3524	3415	3562	3553	3505	3506	3500	3500	3434	3464	3519	3625	3563	3581	3508	3479	3469	3503	3559	3626	3665	3537	3716	3757	3782	3844	3822	3875	3789	3842	3888	3872	3879	3855	3926	3953	3977	3827	3818	3842	3858	3902	3821	3688	3624
3464	3505	3626	3640	3509	3583	3445	3517	3505	3580	3576	3611	3502	3462	3415	3508	3583	3536	3585	3598	3461	3572	3543	3484	3675	3565	3518	3579	3678	3770	3722	3604	3691	3628	3707	3711	3623	3721	3793	3654	3707	3696	3620	3750	3768	3762	3660	3604	3511	3491
3444	3413	3468	3529	3438	3432	3467	3632	3598	3591	3531	3590	3594	3487	3604	3615	3500	3601	3600	3628	3548	3589	3571	3654	3617	3745	3589	3514	3589	3720	3725	3676	3678	3656	3545	3618	3568	3821	3843	3796	3614	3510	3473	3587	3703	3539	3650	3613	3614	3679
3388	3460	3394	3516	3456	3569	3520	3507	3474	3541	3567	3714	3586	3614	3501	3570	3677	3595	3445	3503	3551	3502	3558	3693	3674	3526	3674	3631	3650	3798	3784	3746	3700	3772	3767	3763	3922	3905	3982	3889	3865	3808	3822	3733	3765	3720	3694	3872	3769	3818
3518	3416	3541	3588	3500	3377	3401	3521	3488	3521	3558	3444	3557	3552	3463	3606	3700	3568	3557	3577	3524	3526	3639	3575	3682	3640	3620	3584	3692	3857	3822	3739	3713	3697	3803	3678	3908	3907	3885	3922	3991	3863	3817	3841	3836	3814	3690	3698	3717	3800
3449	3395	3457	3529	3556	3492	3469	3527	3500	3405	3525	3562	3523	3488	3556	3532	3652	3560	3548	3648	3591	3544	3646	3769	3687	3612	3698	3710	3743	3647	3856	3665	3541	3561	3606	3531	3613	3640	3688	3673	3526	3566	3537	3714	3648	3562	3632	3522	3485	3508
3389	3382	3425	3513	3492	3542	3506	3430	3487	3507	3482	3481	3395	3555	3505	3553	3554	3601	3491	3763	3689	3509	3652	3567	3586	3590	3491	3693	3679	3725	3689	3567	3659	3666	3585	3625	3493	3563	3707	3541	3512	3493	3513	3532	3571	3529	3592	3519	3570	3553
3485	3449	3469	3477	3499	3470	3463	3531	3419	3525	3413	3338	3372	3471	3520	3445	3568	3592	3508	3622	3721	3521	3587	3606	3695	3649	3582	3577	3695	3648	3674	3821	3808	3855	3880	3778	3791	3851	3865	3910	3809	3754	3902	3769	3744	3823	3690	3862	3972	3837
3562	3498	3569	3553	3546	3501	3402	3541	3440	3574	3415	3393	3334	3592	3432	3608	3464	3585	3482	3570	3448	3488	3539	3587	3660	3537	3609	3759	3766	3729	3681	3757	3830	3979	3867	3961	3918	3954	3951	4204	4038	4097	3952	4049	4016	3970	3990	4000	4061	3962
3549	3509	3488	3564	3657	3478	3399	3648	3511	3411	3461	3349	3399	3369	3531	3449	3482	3432	3484	3406	3406	3509	3591	3627	3587	3531	3569	3644	3824	3705	3700	3752	3721	3946	3790	3817	3902	3888	4030	3902	3900	3875	4015	4025	3785	3899	3988	3873	3917	3798
3361	3295	3458	3445	3552	3309	3507	3542	3595	3450	3469	3559	3372	3396	3539	3504	3525	3414	3480	3488	3505	3509	3332	3482	3488	3362	3551	3637	3653	3674	3568	3603	3644	3664	3620	3779	3759	3730	3746	3785	3720	3733	3836	3849	3701	3764	3829	3700	3796	3767
3514	3378	3330	3461	3415	3345	3474	3626	3512	3581	3474	3528	3415	3368	3504	3429	3423	3455	3370	3398	3370	3414	3527	3489	3413	3427	3598	3658	3710	3697	3570	3683	3794	3659	3681	3715	3794	3800	3628	3669	3701	3774	3802	3727	3671	3816	3720	3818	3834	3725
3740	3644	3443	3502	3542	3377	3310	3528	3453	3475	3451	3380	3532	3595	3403	3480	3387	3435	3442	3338	3490	3362	3501	3451	3483	3373	3677	3795	3629	3507	3355	3511	3679	3454	3354	3492	3755	3720	3471	3538	3650	3510	3677	3635	3514	3571	3486	3571	3735	3587
3704	3527	3552	3483	3508	3415	3521	3446	3513	3462	3487	3505	3403	3521	3415	3409	3522	3475	3507	3476	3410	3546	3478	3477	3399	3390	3534	3899	3678	3479	3238	3509	3607	3311	3162	3365	3590	3414	3400	3437	3544	3598	3469	3411	3348	3434	3444	3507	3453	3390
3556	3531	3431	3547	3479	3387	3371	3527	3555	3444	3270	3381	3566	3486	3598	3456	3451	3412	3481	3492	3393	3476	3467	3374	3445	3425	3615	3743	3755	3554	3358	3694	3573	3405	3233	3361	3562	3587	3383	3553	3656	3570	3491	3601	3599	3544	3542	3665	3566	3619
3469	3462	3436	3467	3649	3314	3324	3385	3518	3486	3453	3454	3571	3512	3407	3422	3446	3492	3466	3456	3388	3569	3540	3514	3453	3477	3567	3803	3837	3495	3529	3580	3651	3542	3489	3858	3937	3747	3670	3739	3974	3812	3897	3829	3926	3798	3895	3833	3862	3852
3598	3462	3395	3478	3517	3518	3391	3278	3588	3453	3409	3503	3546	3468	3466	3395	3426	3446	3443	3515	3433	3565	3596	3564	3342	3490	3670	3698	3782	3647	3438	3552	3621	3348	3474	3738	3959	3675	3584	3781	3904	3830	3737	3767	3874	3817	3795	3910	3742	3720
3434	3253	3268	3584	3551	3622	3348	3428	3491	3498	3503	3554	3577	3517	3537	3583	3435	3447	3445	3465	3433	3448	3492	3510	3516	3492	3513	3779	3668	3545	3370	3319	3429	3375	3251	3525	3616	3454	3418	3417	3638	3534	3372	3476	3490	3428	3478	3535	3445	3438
3274	3243	3157	3509	3723	3596	3431	3468	3466	3496	3408	3475	3608	3586	3444	3443	3527	3457	3479	3405	3507	3479	3472	3427	3462	3502	3665	3789	3620	3410	3271	3405	3505	3424	3280	3449	3598	3512	3349	3466	3599	3542	3522	3489	3462	3500	3466	3468	3593	3434
3385	3320	3261	3554	3778	3538	3388	3372	3627	3433	3354	3464	3672	3535	3484	3386	3449	3460	3430	3549	3355	3430	3530	3595	3463	3533	3552	3562	3644	3518	3500	3605	3602	3546	3396	3633	3763	3596	3446	3532	3713	3471	3586	3663	3662	3673	3624	3609	3514	3558
3441	3444	3334	3681	3663	3569	3364	3380	3559	3578	3564	3567	3632	3600	3476	3442	3525	3456	3478	3508	3597	3432	3410	3561	3407	3509	3469	3673	3566	3656	3437	3516	3621	3442	3324	3550	3583	3441	3455	3486	3492	3422	3374	3481	3395	3368	3527	3525	3388	3577
3609	3350	3415	3723	3709	3580	3345	3374	3471	3640	3432	3449	3592	3564	3602	3427	3431	3535	3586	3565	3534	3480	3489	3625	3529	3516	3531	3461	3588	3575	3386	3360	3359	3300	3229	3385	3425	3287	3240	3355	3274	3317	3373	3284	3267	3334	3361	3316	3341	3431
3282	3099	3190	3459	3741	3659	3387	3340	3444	3517	3421	3657	3611	3625	3475	3658	3657	3542	3532	3493	3404	3379	3478	3542	3464	3425	3419	3598	3475	3582	3530	3512	3586	3613	3602	3651	3671	3609	3586	3646	3615	3601	3616	3573	3639	3792	3733	3683	3744	3758
3261	3215	3140	3509	3724	3663	3366	3359	3475	3527	3483	3423	3667	3584	3585	3658	3596	3583	3515	3518	3435	3387	3714	3571	3541	3440	3486	3572	3541	3596	3569	3561	3795	4013	3902	3965	3973	4019	3996	3988	3975	3988	3991	3971	3979	4099	4032	4076	4084	4032
3426	3124	3256	3375	3427	3447	3320	3398	3418	3407	3415	3484	3641	3447	3569	3549	3630	3491	3527	3429	3584	3474	3597	3635	3523	3626	3547	3611	3410	3533	3671	3622	3721	3666	3630	3703	3870	3654	3724	3759	3650	3679	3833	3601	3662	3698	3743	3775	3643	3624
3354	3172	3193	3382	3373	3275	3263	3363	3421	3478	3421	3419	3508	3511	3517	3557	3592	3468	3514	3536	3554	3619	3666	3637	3588	3546	3632	3606	3745	3419	3368	3378	3476	3334	3223	3214	3277	3163	3115	3212	3184	3175	3170	3172	3140	3252	3188	3124	3198	3161
3042	3271	3181	3392	3336	3445	3309	3338	3383	3380	3510	3440	3602	3431	3470	3482	3601	3508	3427	3444	3523	3635	3543	3375	3393	3507	3521	3591	3648	3473	3510	3655	3476	3409	3248	3382	3321	3339	3386	3293	3274	3382	3412	3241	3223	3314	3313	3236	3247	3332
3379	3318	3314	3378	3350	3338	3339	3383	3467	3462	3385	3366	3572	3506	3415	3484	3695	3518	3573	3554	3453	3535	3591	3635	3586	3537	3539	3600	3532	3593	3575	3718	3763	3700	3812	3802	3820	3764	3883	3774	3742	3912	3875	3803	3863	3931	3969	3983	3908	3825
3610	3443	3353	3430	3270	3340	3440	3447	3527	3524	3357	3477	3509	3472	3479	3607	3526	3399	3523	3461	3478	3584	3633	3453	3607	3650	3596	3529	3709	3750	3706	3810	3874	3828	3893	4058	3943	3776	3949	3983	3874	4010	3778	4036	3856	3854	3997	3941	3970	3732
3431	3324	3253	3366	3312	3351	3457	3395	3378	3461	3437	3510	3509	3530	3459	3544	3386	3561	3590	3569	3401	3482	3527	3533	3595	3534	3668	3657	3590	3576	3647	3712	3534	3627	3612	3637	3613	3523	3538	3487	3456	3614	3488	3525	3609	3604	3602	3488	3555	3615
3121	3136	3235	3229	3257	3312	3365	3366	3437	3490	3446	3431	3437	3520	3596	3467	3343	3569	3545	3572	3509	3506	3433	3499	3582	3546	3752	3719	3644	3664	3618	3674	3479	3453	3447	3572	3566	3353	3451	3380	3406	3494	3483	3433	3353	3424	3525	3378	3418	3456
3047	3021	3013	3196	3275	3203	3442	3391	3329	3398	3321	3421	3485	3602	3538	3402	3462	3502	3608	3615	3438	3438	3530	3573	3478	3522	3635	3863	3807	3649	3549	3528	3471	3459	3437	3460	3704	3600	3482	3514	3429	3565	3484	3364	3498	3412	3581	3395	3548	3552
3261	3195	3149	3260	3237	3141	3274	3374	3283	3379	3391	3422	3642	3461	3594	3367	3490	3609	3498	3575	3628	3506	3446	3586	3567	3634	3716	3772	3752	3612	3348	3478	3547	3429	3232	3266	3306	3310	3132	3280	3423	3419	3353	3321	3179	3295	3293	3310	3244	3236
3464	3263	3246	3244	3159	3152	3162	3418	3302	3251	3452	3436	3444	3500	3599	3480	3477	3652	3750	3486	3611	3531	3659	3562	3363	3424	3594	3885	3802	3510	3128	3305	3391	3326	2994	3190	3288	3344	3089	3143	3256	3242	3122	3162	3179	3174	3123	3131	3189	3073
3306	3320	3199	3297	3310	3202	3264	3193	3283	3374	3275	3538	3426	3425	3429	3643	3597	3498	3561	3683	3527	3434	3547	3683	3452	3494	3752	3819	3822	3596	3475	3435	3600	3380	3318	3351	3684	3585	3359	3524	3585	3577	3539	3420	3468	3391	3357	3554	3585	3459
3238	3368	3247	3250	3271	3217	3154	3207	3412	3405	3393	3361	3363	3602	3420	3419	3440	3593	3547	3621	3535	3589	3606	3591	3486	3372	3591	3920	3977	3779	3584	3575	3697	3762	3476	3796	4128	4020	3711	3905	3912	3872	3724	3815	3752	3799	3743	3948	3912	3914
3246	3387	3220	3291	3286	3350	3218	3228	3375	3416	3434	3358	3349	3396	3479	3437	3437	3566	3555	3510	3464	3552	3624	3661	3481	3490	3763	3832	3788	3729	3613	3588	3737	3504	3314	3518	3930	3833	3553	3529	3832	3673	3658	3512	3607	3542	3561	3652	3657	3699
3387	3239	3305	3363	3236	3368	3173	3214	3409	3437	3248	3407	3302	3401	3473	3443	3469	3430	3669	3649	3457	3561	3622	3542	3546	3496	3760	3853	3795	3685	3260	3437	3473	3444	3172	3382	3666	3553	3285	3376	3493	3456	3323	3410	3378	3259	3204	3398	3270	3306
3270	3156	3177	3263	3473	3325	3383	3254	3359	3448	3357	3274	3388	3364	3463	3507	3426	3428	3505	3568	3554	3547	3565	3487	3482	3567	3637	3630	3748	3595	3645	3463	3677	3664	3370	3395	3463	3578	3447	3492	3589	3636	3538	3508	3515	3641	3605	3477	3539	3524
3153	3091	2993	3249	3449	3389	3204	3400	3484	3438	3210	3374	3411	3498	3466	3442	3383	3434	3514	3594	3400	3576	3499	3573	3426	3452	3592	3701	3715	3715	3565	3637	3660	3634	3323	3532	3669	3705	3553	3607	3632	3675	3668	3647	3711	3521	3432	3616	3551	3694
3309	3067	3188	3364	3619	3452	3167	3338	3458	3289	3300	3244	3423	3398	3370	3401	3480	3469	3614	3516	3540	3590	3511	3514	3521	3464	3507	3671	3613	3627	3587	3291	3571	3463	3336	3364	3504	3472	3361	3320	3366	3374	3439	3341	3274	3405	3231	3212	3149	3464
3437	3298	3281	3515	3627	3409	3241	3244	3537	3267	3348	3299	3441	3427	3398	3446	3393	3498	3436	3605	3539	3426	3450	3569	3517	3559	3400	3532	3641	3538	3562	3366	3488	3509	3351	3445	3456	3351	3353	3311	3319	3294	3308	3363	3346	3294	3377	3235	3309	3362
3473	3303	3280	3486	3722	3417	3199	3223	3416	3406	3347	3367	3488	3409	3412	3535	3453	3470	3450	3548	3454	3443	3508	3542	3417	3534	3421	3472	3615	3564	3585	3701	3830	3861	3919	3830	3779	3869	3891	3911	3797	3854	3863	3836	3951	3919	3631	3851	3929	3955
3255	3198	3167	3629	3525	3394	3158	3236	3409	3501	3301	3373	3443	3355	3371	3442	3573	3391	3490	3462	3471	3482	3666	3601	3531	3583	3522	3501	3545	3649	3702	3774	3862	3875	4167	4071	3987	3935	4140	4119	4008	4068	3992	4080	3953	3982	3852	3966	3861	4030
3336	3101	3178	3579	3560	3374	3231	3358	3429	3448	3470	3381	3439	3372	3291	3436	3553	3354	3502	3426	3379	3469	3575	3466	3479	3572	3482	3560	3581	3564	3463	3584	3521	3581	3505	3367	3441	3470	3420	3369	3441	3459	3549	3507	3436	3331	3291	3300	3178	3383
3363	3179	3166	3409	3538	3490	3217	3232	3482	3382	3337	3350	3384	3392	3318	3518	3402	3394	3357	3422	3396	3563	3441	3529	3501	3461	3482	3563	3494	3442	3433	3382	3309	3233	3114	3091	3131	3149	3137	3117	3059	3145	3008	3206	3139	3121	3044	2935	3004	3126
3283	3075	3268	3468	3497	3470	3269	3315	3405	3495	3359	3250	3498	3400	3422	3387	3379	3266	3306	3433	3397	3451	3395	3393	3515	3354	3453	3457	3583	3527	3496	3468	3500	3543	3574	3510	3480	3474	3604	3473	3475	3441	3600	3558	3537	3448	3457	3387	3405	3466
3182	3195	3221	3383	3439	3280	3423	3409	3427	3443	3424	3450	3459	3512	3464	3306	3374	3374	3350	3371	3293	3402	3331	3439	3429	3423	3373	3372	3516	3519	3590	3670	3686	3806	3770	3918	3796	3904	3745	3931	3793	3900	3759	3900	3845	3887	3796	3722	3639	3670
3259	3291	3346	3511	3472	3405	3409	3449	3367	3283	3360	3545	3357	3530	3334	3334	3450	3452	3393	3456	3349	3397	3352	3432	3319	3293	3348	3347	3502	3440	3501	3475	3559	3601	3580	3621	3640	3482	3547	3592	3581	3530	3674	3597	3584	3512	3550	3507	3419	3477
3302	3291	3362	3386	3342	3360	3380	3374	3323	3407	3355	3398	3394	3436	3386	3260	3394	3387	3443	3382	3457	3429	3337	3460	3350	3401	3351	3441	3304	3379	3475	3511	3341	3431	3364	3401	3403	3427	3351	3310	3362	3383	3268	3211	3277	3302	3353	3369	3236	3175
3522	3406	3211	3393	3346	3325	3274	3354	3180	3449	3360	3321	3252	3403	3472	3424	3402	3528	3514	3429	3382	3350	3427	3526	3365	3407	3337	3596	3507	3518	3371	3468	3398	3436	3395	3471	3480	3530	3441	3375	3408	3381	3309	3415	3425	3264	3393	3344	3265	3234
3197	3155	3205	3318	3303	3245	3330	3416	3408	3402	3404	3386	3309	3353	3262	3546	3341	3448	3397	3489	3377	3387	3446	3487	3370	3349	3496	3563	3500	3364	3263	3327	3449	3460	3248	3283	3482	3549	3382	3336	3525	3314	3279	3280	3266	3308	3419	3380	3265	3279
3233	3225	3134	3236	3227	3381	3395	3294	3327	3367	3409	3374	3349	3470	3349	3492	3424	3337	3430	3438	3400	3366	3435	3490	3354	3302	3428	3488	3535	3327	3106	3090	3217	3302	3079	2945	3276	3166	3086	3106	3217	3187	3114	3014	3034	2973	3068	3008	3090	2986
3256	3154	3216	3166	3174	3288	3352	3378	3272	3298	3472	3356	3441	3428	3277	3509	3311	3383	3608	3541	3490	3294	3521	3480	3294	3410	3403	3562	3444	3325	3180	3126	3359	3296	3039	3158	3160	3445	3217	3120	3184	3216	3200	3028	3272	3049	3066	3219	3100	3313
3392	3141	3143	3183	3199	3293	3281	3345	3299	3269	3387	3356	3286	3531	3585	3510	3368	3353	3513	3548	3372	3319	3329	3323	3467	3352	3283	3430	3645	3525	3403	3404	3377	3503	3241	3340	3668	3626	3527	3466	3662	3617	3515	3521	3639	3576	3464	3623	3710	3775
3138	3122	3161	3248	3324	3212	3193	3267	3289	3354	3347	3270	3432	3353	3465	3456	3468	3408	3480	3534	3427	3385	3484	3443	3335	3227	3573	3468	3585	3544	3467	3391	3458	3446	3373	3403	3791	3661	3597	3617	3698	3568	3621	3607	3637	3541	3578	3588	3695	3658
3222	3205	3260	3287	3347	3119	3208	3260	3327	3261	3299	3330	3408	3276	3386	3465	3490	3521	3469	3463	3390	3415	3421	3445	3291	3277	3398	3474	3540	3588	3221	3207	3384	3385	3167	3043	3324	3467	3283	3259	3252	3337	3291	3199	3337	3280	3243	3286	3281	3447
3276	3268	3297	3210	3291	3264	3169	3274	3210	3290	3204	3304	3282	3269	3370	3451	3396	3345	3366	3432	3285	3391	3437	3288	3324	3480	3403	3594	3532	3392	3266	3372	3483	3292	3145	2980	3332	3324	3198	3245	3356	3217	3276	3246	3349	3128	3133	3266	3131	3327
3372	3200	3128	3399	3474	3255	3241	3342	3301	3341	3225	3192	3268	3290	3372	3566	3305	3272	3416	3410	3396	3366	3327	3359	3289	3285	3456	3436	3641	3455	3390	3453	3650	3567	3230	3312	3450	3514	3418	3330	3579	3395	3434	3543	3523	3485	3560	3409	3463	3435
3115	2978	3123	3410	3633	3446	3305	3348	3313	3309	3202	3284	3290	3349	3322	3367	3436	3182	3365	3386	3283	3339	3227	3441	3252	3246	3454	3544	3478	3657	3537	3494	3569	3299	3311	3307	3400	3488	3427	3416	3316	3231	3286	3276	3446	3413	3395	3377	3254	3434
3126	3020	3028	3508	3644	3530	3228	3254	3300	3292	3178	3397	3364	3272	3254	3315	3379	3285	3360	3418	3244	3365	3393	3327	3281	3271	3372	3276	3527	3435	3433	3340	3353	3396	3306	3272	3384	3204	3197	3086	3287	3020	3228	3121	3161	3243	3278	3182	3109	3156
3349	3193	3252	3425	3609	3482	3195	3280	3468	3216	3298	3299	3343	3312	3155	3299	3343	3394	3452	3392	3201	3438	3394	3425	3332	3268	3440	3174	3344	3546	3492	3547	3546	3448	3450	3610	3546	3500	3526	3454	3518	3444	3493	3371	3473	3550	3597	3570	3449	3428
3647	3356	3247	3507	3622	3413	3097	3280	3496	3378	3146	3344	3270	3365	3237	3460	3353	3307	3408	3420	3396	3373	3338	3361	3354	3245	3332	3319	3284	3488	3439	3558	3695	3764	3882	3953	3853	3906	3827	3812	4013	3892	3953	3947	3911	3969	3999	4005	4017	3928
3412	3325	3294	3543	3688	3303	3187	3266	3295	3297	3250	3237	3303	3394	3284	3482	3439	3399	3217	3332	3357	3334	3336	3392	3342	3311	3365	3236	3301	3382	3406	3470	3510	3654	3620	3656	3644	3732	3737	3578	3647	3533	3672	3611	3485	3635	3658	3545	3614	3554
3328	3076	3176	3434	3710	3598	3169	3333	3421	3269	3177	3367	3448	3312	3364	3368	3364	3357	3348	3393	3236	3390	3329	3271	3339	3365	3371	3265	3240	3276	3170	3218	3176	3214	3216	3119	3061	3038	3100	3074	3024	3066	3101	3141	2986	3005	3095	2989	3167	3097
3212	3052	3217	3451	3735	3450	3295	3293	3399	3354	3274	3377	3429	3351	3411	3416	3488	3304	3240	3361	3275	3399	3493	3321	3319	3258	3315	3206	3383	3160	3157	3160	3085	3271	3060	3062	3156	3211	3143	3069	3177	3078	3092	3152	3109	3062	3161	3044	3135	3060
3261	3319	3121	3430	3563	3474	3370	3343	3547	3431	3344	3373	3374	3419	3369	3548	3504	3352	3354	3368	3318	3384	3291	3281	3193	3198	3195	3257	3361	3287	3230	3334	3382	3392	3504	3444	3595	3578	3514	3596	3374	3565	3641	3613	3599	3487	3525	3506	3568	3684
3200	3280	3267	3458	3455	3408	3295	3378	3627	3426	3395	3405	3461	3424	3490	3426	3471	3354	3487	3224	3313	3242	3237	3237	3287	3263	3262	3140	3159	3272	3313	3479	3434	3480	3526	3737	3625	3623	3566	3715	3648	3622	3635	3707	3708	3612	3699	3656	3560	3702
3228	3206	3295	3345	3437	3331	3426	3525	3431	3452	3433	3425	3445	3412	3356	3408	3441	3445	3388	3288	3284	3330	3246	3223	3337	3228	3194	3161	3269	3287	3301	3342	3278	3275	3368	3439	3539	3442	3436	3468	3414	3359	3377	3358	3469	3521	3346	3354	3450	3383
3198	3331	3292	3387	3245	3381	3409	3491	3470	3482	3424	3398	3463	3274	3423	3404	3386	3352	3337	3336	3393	3353	3415	3248	3270	3323	3348	3415	3432	3387	3360	3288	3215	3128	3183	3294	3356	3338	3311	3357	3293	3340	3220	3379	3370	3441	3332	3333	3360	3315
3512	3489	3416	3370	3339	3361	3370	3317	3330	3361	3363	3439	3427	3323	3265	3327	3411	3376	3254	3372	3359	3407	3307	3299	3342	3314	3313	3330	3558	3500	3334	3307	3251	3223	3155	3184	3420	3471	3347	3330	3469	3311	3432	3352	3394	3453	3453	3411	3336	3277
3562	3472	3365	3360	3370	3318	3437	3343	3254	3264	3552	3269	3311	3215	3338	3352	3307	3405	3286	3443	3268	3451	3577	3464	3382	3351	3416	3433	3404	3567	3343	3279	3316	3379	2960	2998	3259	3278	3306	3175	3210	3205	3123	3326	3303	3222	3237	3184	3149	3178
3255	3298	3260	3420	3411	3382	3209	3257	3291	3360	3325	3293	3288	3287	3393	3347	3334	3353	3400	3365	3324	3336	3415	3420	3325	3329	3403	3608	3661	3545	3292	3108	3318	3281	3035	2922	3072	3112	3052	2840	3032	3085	3155	3108	3115	2997	3042	3176	3317	3194
3198	3247	3294	3252	3380	3246	3339	3296	3314	3325	3335	3247	3285	3394	3445	3371	3406	3275	3345	3374	3314	3492	3428	3382	3416	3403	3456	3545	3676	3657	3465	3374	3434	3256	3056	3018	3221	3439	3245	3107	3279	3289	3222	3300	3349	3288	3338	3323	3331	3347
3463	3380	3192	3331	3184	3313	3253	3137	3165	3274	3314	3313	3254	3340	3425	3415	3377	3327	3423	3378	3382	3299	3458	3461	3380	3275	3273	3472	3744	3727	3632	3476	3560	3464	3211	3252	3621	3732	3480	3522	3545	3611	3552	3753	3686	3667	3632	3562	3600	3712
3457	3310	3349	3292	3224	3249	3249	3393	3248	3293	3209	3316	3305	3292	3334	3584	3401	3460	3353	3516	3388	3484	3402	3438	3483	3359	3282	3449	3708	3763	3630	3437	3502	3410	3235	3208	3513	3673	3425	3370	3365	3547	3456	3485	3600	3570	3523	3541	3431	3395
3451	3355	3274	3345	3357	3262	3275	3419	3366	3352	3275	3417	3337	3350	3299	3352	3457	3379	3498	3472	3443	3385	3462	3470	3386	3296	3330	3353	3520	3583	3344	3189	3374	3241	2943	2921	3201	3383	3188	3091	3174	3266	3287	3185	3302	3202	3230	3189	3123	3085
3308	3356	3344	3427	3405	3369	3249	3326	3372	3359	3325	3303	3390	3363	3224	3341	3335	3378	3497	3427	3449	3349	3455	3340	3344	3346	3252	3339	3448	3562	3317	3150	3198	3278	3174	2881	3217	3245	3255	3106	3150	3176	3203	3201	3262	3401	3291	3284	3144	3161
3365	3305	3261	3298	3544	3464	3240	3420	3415	3345	3452	3482	3380	3340	3355	3452	3374	3313	3282	3429	3390	3314	3354	3291	3324	3274	3363	3366	3378	3443	3325	3206	3285	3217	3036	3078	3290	3362	3307	3155	3182	3337	3367	3402	3426	3342	3378	3289	3269	3197
3332	3235	3091	3470	3491	3496	3300	3499	3470	3437	3320	3444	3391	3512	3423	3498	3398	3466	3465	3352	3324	3267	3309	3348	3313	3297	3175	3289	3301	3267	3269	3185	3307	3135	3022	3113	3204	3219	3179	3144	3069	3247	3173	3131	3198	3113	3170	3289	3192	3126
3063	3085	2967	3400	3585	3559	3465	3537	3636	3438	3401	3472	3474	3548	3503	3368	3465	3423	3480	3357	3235	3299	3313	3253	3200	3245	3305	3249	3265	3381	3164	3277	3325	3130	3062	3160	3203	3139	3229	3141	3035	3190	3259	3169	3149	3125	3184	3176	3328	3252
3102	3003	2903	3324	3469	3449	3371	3552	3610	3543	3557	3508	3461	3419	3529	3443	3389	3427	3289	3308	3314	3271	3211	3325	3153	3279	3133	3191	3227	3353	3386	3450	3290	3439	3328	3530	3483	3490	3360	3373	3531	3384	3552	3538	3487	3641	3633	3482	3501	3570
3184	3179	3192	3467	3608	3365	3246	3416	3561	3467	3300	3380	3496	3415	3381	3458	3408	3348	3425	3309	3380	3280	3208	3249	3179	3291	3255	3221	3307	3288	3280	3343	3443	3415	3493	3643	3573	3596	3512	3583	3480	3576	3596	3517	3705	3673	3626	3562	3695	3592
3373	3244	3200	3388	3519	3266	3243	3300	3326	3472	3265	3404	3386	3474	3443	3367	3282	3274	3338	3282	3272	3182	3348	3379	3199	3097	3228	3145	3256	3229	3177	3375	3390	3373	3335	3406	3426	3294	3357	3353	3304	3280	3303	3377	3295	3302	3398	3346	3258	3423
3183	3125	3168	3455	3470	3274	3277	3220	3478	3261	3216	3184	3282	3249	3197	3315	3316	3305	3403	3207	3221	3393	3337	3382	3337	3260	3266	3284	3276	3304	3262	3251	3262	3276	3134	3198	3191	3189	3184	3158	3212	3208	3219	3241	3058	3290	3247	3217	3292	3312
3112	2927	3074	3373	3428	3441	3137	3152	3310	3177	3068	3175	3135	3182	3270	3243	3279	3142	3288	3185	3311	3231	3297	3281	3222	3336	3271	3409	3232	3341	3340	3182	3284	3209	3181	3298	3289	3272	3279	3289	3265	3281	3254	3279	3304	3372	3246	3375	3480	3427
3160	3074	3155	3357	3276	3302	3105	3124	3115	3216	3181	3203	3252	3131	3159	3269	3242	3168	3316	3284	3345	3299	3388	3261	3280	3218	3199	3272	3300	3360	3215	3252	3406	3376	3389	3431	3391	3323	3426	3343	3362	3445	3398	3399	3466	3431	3379	3376	3500	3568
3302	3307	3129	3357	3346	3124	3056	3114	3201	3132	3220	3228	3213	3191	3286	3241	3182	3097	3291	3266	3241	3327	3298	3212	3232	3276	3261	3299	3242	3286	3288	3382	3185	3222	3367	3289	3131	3301	3190	3257	3272	3282	3260	3307	3397	3424	3280	3350	3346	3335
3111	3226	3314	3407	3335	3087	2966	3060	3043	3261	3013	3195	3228	3072	3080	3219	3120	3300	3122	3310	3196	3326	3238	3165	3237	3101	3274	3195	3157	3351	3254	3273	3199	3127	3167	3219	3241	3182	3093	3085	3248	3232	3148	3151	3236	3249	3227	3199	3276	3237
3198	3224	3363	3422	3403	3314	3057	3200	3263	3221	3158	3143	3117	3103	3094	3161	3200	3220	3207	3121	3269	3228	3187	3113	3135	3188	3100	3154	3269	3149	3338	3139	3117	3134	3129	3309	3174	3130	3176	3119	3108	3234	3133	3194	3278	3297	3345	3294	3296	3162
3279	3427	3368	3428	3424	3237	3133	3282	3264	3195	3181	3311	3194	3138	3268	3161	3159	3251	3307	3230	3249	3129	3270	3156	3168	3155	3199	3196	3103	3075	3261	3176	3129	3141	3205	3211	3209	3199	3203	3204	3119	3118	3135	3150	3223	3297	3199	3269	3287	3240
3414	3373	3293	3350	3201	3140	3166	3343	3239	3304	3268	3310	3251	3308	3293	3352	3294	3307	3370	3262	3314	3315	3192	3169	3170	3134	3070	3070	3128	3134	3002	3124	3073	3099	3120	3117	3171	3208	3140	3138	3076	3021	3081	3117	3099	3107	3103	3186	3115	3191
3245	3180	3102	3108	3096	3068	3127	3285	3215	3300	3240	3253	3310	3259	3224	3311	3241	3413	3397	3257	3356	3236	3127	3193	3092	3077	3141	3038	3079	3128	3038	3141	3118	3131	3095	3102	3029	3081	3056	3136	3092	3108	3088	3057	3087	3100	3083	3104	3090	3099
3173	3159	3100	3254	3192	3215	3224	3093	3260	3261	3210	3222	3268	3271	3283	3296	3298	3328	3372	3185	3260	3304	3227	3268	3182	3185	3125	3118	3092	3081	3186	3092	3055	3134	3120	3149	3108	3103	3099	3147	3147	3196	3082	3202	3154	3209	3293	3231	3166	3242
3207	3177	3201	3256	3190	3131	3289	3194	3165	3218	3369	3252	3268	3252	3195	3215	3339	3223	3284	3298	3229	3241	3049	3313	3197	3197	2991	3136	3155	3201	3168	3195	3070	3058	3108	3280	3124	3212	3167	3225	3196	3221	3136	3175	3231	3219	3303	3214	3221	3097
3133	3185	3097	3061	3190	3036	3111	3188	3255	3226	3278	3227	3324	3261	3262	3279	3265	3272	3330	3367	3338	3282	3221	3110	3140	3177	3163	3185	3291	3221	3212	3155	3276	3196	3179	3245	3122	3197	3080	3148	3094	3262	3103	3201	3202	3171	3272	3385	3186	3153
3178	3106	3044	3121	3248	3120	3093	3094	3141	3105	3309	3195	3428	3250	3270	3188	3323	3242	3328	3307	3216	3274	3195	3226	3299	3243	3307	3182	3221	3219	3198	3181	3208	3198	3201	3100	3183	3232	3174	3165	3166	3185	3376	3227	3327	3340	3328	3233	3267	3119
3182	3050	3087	3099	3204	3145	3310	3184	3303	3105	3220	3264	3251	3231	3195	3170	3231	3075	3263	3175	3217	3113	3247	3224	3190	3275	3177	3149	3265	3241	3326	3331	3268	3274	3392	3198	3217	3261	3339	3241	3284	3212	3250	3288	3422	3307	3317	3301	3267	3340
3217	3093	3105	3214	3224	3263	3239	3248	3068	3137	3128	3153	3180	3210	3245	3140	3192	3209	3203	3217	3107	3192	3228	3074	3185	3242	3209	3068	3144	3181	3303	3318	3215	3340	3293	3342	3282	3237	3276	3133	3199	3331	3221	3280	3260	3334	3312	3382	3275	3322
3264	3119	2996	3047	3114	3203	3328	3412	3290	3147	3262	3191	3153	3155	3012	3092	3031	3248	3262	3170	3185	3227	3181	3074	3235	2988	3110	3163	3255	3152	3215	3214	3353	3285	3329	3288	3239	3176	3244	3194	3275	3245	3253	3314	3245	3223	3350	3254	3310	3328
3258	3095	2941	3097	3079	3025	3133	3386	3343	3431	3300	3307	3280	3269	3111	3123	3092	3153	3189	3110	3155	3223	3161	3112	3231	3151	3219	3203	3089	3166	3290	3236	3264	3137	3324	3243	3146	3275	3345	3231	3300	3366	3331	3225	3292	3289	3293	3243	3368	3326
3160	3295	3019	3086	3109	3176	3351	3423	3465	3570	3406	3493	3366	3096	3162	3088	3120	3076	3161	3205	3152	3222	3131	3097	3120	3104	3041	3169	3061	3246	3114	3124	3205	3140	3144	3209	3217	3186	3176	3232	3212	3427	3301	3277	3151	3344	3265	3258	3276	3179
3104	3127	3153	3270	3245	3144	3220	3441	3471	3439	3347	3344	3229	3175	3178	3124	3148	3081	3139	2948	2972	3048	3051	3075	3110	3199	3168	3136	3192	3138	3122	3089	3148	3113	3184	3262	3024	3162	3209	3264	3200	3162	3164	3234	3231	3339	3253	3276	3215	3306
3082	3223	3119	3181	3187	3356	3217	3261	3324	3458	3415	3319	3036	3023	3104	3096	3211	3115	3126	3058	3176	3160	2990	3142	3215	3262	3168	3271	3117	3121	3127	3257	3114	3074	3136	3215	3181	3268	3227	3119	3135	3218	3251	3245	3219	3295	3315	3153	3257	3156
2982	2880	3043	3116	3106	3208	3192	3381	3297	3310	3353	3350	3059	2990	3010	3023	3044	3115	2969	2912	3220	3220	3134	3059	3077	3187	3242	3215	3270	3270	3199	3134	3163	3195	3193	3148	3221	3134	3143	3162	3167	3242	3158	3241	3236	3231	3261	3331	3277	3219
2858	2888	2914	3009	3134	3185	3233	3300	3378	3425	3246	3164	3128	2997	2932	3001	2996	3075	2943	3024	3208	3243	3163	3124	3273	3190	3194	3250	3356	3233	3179	3198	3287	3239	3194	3149	3191	3152	3156	3152	3196	3262	3287	3237	3259	3354	3354	3356	3225	3185
2986	2942	2888	3077	3131	3129	3219	3132	3225	3087	3251	3311	3184	3012	3001	2880	2780	2888	2926	2792	3035	3082	3138	3155	3151	3173	3170	3233	3282	3292	3208	3191	3114	3193	3292	3231	3164	3235	3146	3197	3061	3261	3320	3298	3140	3148	3315	3348	3260	3287
3102	3058	3029	3000	3068	3003	3049	3048	3085	3027	2902	3029	2983	2878	3132	2888	3144	3057	3082	2958	3096	3228	3097	3148	3115	3288	3091	3183	3190	3173	3015	3184	3202	3173	3239	3076	3139	3191	3189	3188	3322	3169	3261	3181	3310	3215	3305	3335	3222	3286
3130	3146	3015	2983	3062	2881	3103	3039	2998	2875	2992	3081	2995	2819	2918	2970	2904	2984	2959	2968	2891	2906	3030	3142	3059	3083	3060	3084	3147	3093	3140	3146	3132	3253	3233	3098	3147	3204	3142	3157	3186	3188	3151	3167	3152	3186	3257	3249	3227	3379
3157	3173	3041	3000	3018	3037	3046	3111	3074	2983	3018	2953	2933	2945	2991	3112	3132	3231	3156	3123	3095	3001	3179	3068	3107	3030	3099	3069	3171	3140	3078	3023	3162	3133	3316	3119	3230	3235	3170	3130	3274	3201	3187	3110	3183	3201	3007	3239	3279	3250
3135	3019	2986	3113	3174	3108	3239	3116	3060	2963	3067	3184	3065	3015	2989	3002	2953	2962	2914	2999	2940	3046	3045	3079	3120	3182	3180	3094	3001	3139	3120	3025	3040	3038	3223	3160	3019	3098	3215	3039	3167	3181	3089	3008	3101	3014	3257	3133	3237	3148
2978	3069	2939	3011	3079	2987	3000	3084	3102	3115	3084	2928	2843	2997	3088	3007	3023	3003	3181	3252	3113	3025	3118	3072	3093	3066	3002	2999	3206	3012	3148	3037	3028	3012	3134	3196	3235	3132	3120	3199	3048	3102	3206	3059	2988	3146	3075	3065	3123	3184
3101	3111	2951	3123	3044	3025	3049	3166	3097	3074	3161	3125	3104	3199	3074	3011	2999	3029	3126	3015	3100	3013	3140	3157	3273	3142	3186	3001	3163	3119	3176	3096	3142	3183	3155	3119	3011	3242	3234	3060	3102	3162	3045	3070	3207	3185	3112	3070	3047	3110
3173	3166	3048	2930	3009	3008	2999	2943	2969	3205	2998	2959	2977	2993	3016	3035	2931	3047	3135	3157	3080	2902	3090	3070	3152	3073	3124	3098	3181	3161	3093	3064	3127	3163	3194	3139	3167	3115	3108	3243	3031	3141	3153	3002	3169	2933	3212	3124	3126	3049
3256	3235	3030	3041	3005	2878	2911	3020	2926	3054	3005	2887	3063	2991	3182	3102	3018	3157	3128	3032	3182	3000	3206	3331	3355	3215	3246	3023	3168	3168	3132	3128	3157	3245	3280	3181	3139	3246	3157	3003	3179	3122	3093	3088	2978	3181	3167	3194	3122	3052
3253	3167	3141	3043	2983	2970	2919	2981	2840	3010	3050	2909	2913	2917	3131	3057	3004	2847	3088	3062	3201	3070	3109	3126	3182	3203	3185	3310	3193	3141	3175	3089	3243	3219	3317	3268	3317	3172	3185	3199	3172	3144	3154	3082	3107	3139	3137	3068	3107	3033
3081	3147	3124	3037	3070	3005	2780	2927	2935	3046	3173	2904	2811	2905	2934	2861	2988	2884	3045	2939	3085	3080	3108	3084	3075	3088	3111	3181	3188	3290	3203	3138	3104	3221	3139	3218	3319	3127	3124	3138	3135	3048	3100	3042	3112	3200	3057	3084	3180	3037
3099	3017	3031	3125	3000	2907	2929	3038	3217	3096	3043	3013	2904	2988	2940	3105	3048	3075	3237	3033	3017	3234	3009	3020	3205	3066	3042	3142	3166	3187	3134	3187	3241	3206	3176	3066	3134	3152	3178	3044	3038	3092	3109	3122	3203	3100	3047	3108	2986	3198
2951	3137	2998	3017	2985	3024	2845	2863	2871	3048	3087	3133	3059	3002	3082	3029	3058	2871	3032	3054	3002	3104	3103	3152	3181	3077	3184	3117	3211	3231	3077	3153	3227	3253	3209	3023	3118	3145	3029	3046	2961	3107	3137	3124	3150	3033	3007	3085	3086	3014
2953	3096	3005	3071	3113	2928	2746	2779	2915	3098	3082	2974	2854	2950	3015	3046	2906	2937	2950	2842	2896	2972	2809	3011	2978	3118	3102	3188	3085	3107	3107	3075	3047	3045	3192	3117	2992	3047	3048	3024	3170	3019	3096	3007	2969	3096	2995	3024	3152	2976
3014	3080	3251	3181	3063	2924	2998	2950	3000	3005	2953	2905	2941	2936	3156	3206	3160	3121	3158	3254	3263	3122	3072	2993	3102	2914	2994	3172	3042	3117	3061	3120	3087	3084	3095	3074	3165	2994	2972	3165	3082	2999	3000	3045	3006	2920	3074	3066	3020	3133
3033	3139	3236	3001	2945	3032	3013	2890	2900	2916	3117	3218	3184	3088	3180	3229	3120	3188	3130	3188	3136	3208	3222	3144	3213	3261	3133	3017	2996	3036	2967	3005	2945	3172	3016	3067	3074	3081	3175	2970	3061	3115	2881	2970	3140	2982	3056	3045	3008	3118
3046	2973	2991	3146	3228	2991	2751	2673	2760	2994	3160	3114	2987	2882	2982	2955	3044	2920	2968	2904	2843	3022	2857	2915	2981	3213	3202	3222	3080	3105	2930	2953	2939	2956	3099	3070	3064	3074	3071	3034	3093	3059	3170	2982	2922	3078	2915	3054	3210	2972
3046	2794	3204	3177	3017	2850	2741	2776	2983	2941	3140	3017	2885	2822	2963	3080	3038	3034	3176	3111	3182	3051	2960	2927	2885	2944	3015	3070	3083	3187	3112	3014	2979	2979	2966	3190	3229	3083	3083	3193	3096	3017	3099	3017	3082	3086	3105	3074	3253	3107
2984	3103	3186	3069	2959	2945	2884	2953	2925	2950	3049	3110	2949	2954	3046	3025	3214	3262	3291	3409	3403	3551	3331	3348	3177	3099	2850	2960	2981	3169	3156	3019	3025	3036	2879	2901	3073	3287	3077	3028	3056	3137	3067	3126	3044	3009	3126	2982	2875	3135
2890	3055	3025	3007	3072	3022	2886	2887	2860	2984	3114	3114	2910	2949	3094	3213	3162	3016	3126	3115	3205	3272	3303	3364	3404	3492	3182	3011	2926	3021	3131	3129	3127	3128	3142	2969	2899	3184	3252	3008	3077	3121	3032	3105	3034	3056	3086	3013	2937	3054
3084	2971	2901	3079	3248	2984	2715	2873	2914	2999	3004	3110	3076	3022	3010	3059	3058	2924	2752	2846	2885	2851	2951	2944	3064	3356	3359	3309	3117	3037	3015	3120	3066	3016	3220	3014	2885	2949	3193	3024	2959	3025	3035	3039	3219	2929	2973	2992	3011	3038
2990	2872	2974	3236	3019	2779	2777	2817	2943	3119	3182	3165	3110	3115	3063	2972	2964	2794	2744	2818	2796	2967	2769	2755	2790	2917	3126	3233	3292	3108	3109	3031	3143	3053	3145	3100	3086	2747	2980	3098	2978	3026	3030	3016	2934	3101	2898	2896	2890	2891
2777	3015	3220	3240	2973	2867	2878	2939	3006	3048	3366	3429	3104	2878	2773	2898	2906	2745	2870	2961	3004	3090	2980	2971	2863	2898	2932	2859	3074	3199	3145	2982	3132	3028	2995	2988	3171	2878	2851	3086	3093	2925	3004	3029	2979	3097	3077	2914	2900	2938
2832	3225	3071	3042	2872	3025	3000	2881	3095	3177	3317	3088	2821	2719	2804	2944	3157	3077	3166	3121	3181	3201	3120	3145	3129	2952	2922	2821	2832	2926	3153	3177	3085	3026	3064	3023	3042	2993	2933	2940	2952	3007	2914	3029	3021	2804	3035	2886	3010	3080
3004	3206	2953	3039	3042	2998	2780	2849	3038	3068	2967	2775	2588	2844	3116	3468	3561	3480	3481	3500	3509	3300	3226	3259	3226	3203	3019	2957	2785	2821	2922	3134	3112	3072	2993	2964	3080	3149	2925	2843	2992	3046	2834	2907	2965	2937	2944	3076	2950	3051
3009	3043	2811	3068	3216	3043	2855	3021	3018	2840	2794	2731	2826	3250	3620	3924	4000	3756	3635	3608	3591	3445	3332	3237	3361	3123	3029	2964	3032	2806	2892	2860	3161	2989	3016	3008	2964	3109	3071	2842	2890	3096	3018	3021	2938	3000	2978	3089	3018	3065
3069	2904	2861	3160	3313	2925	2939	3074	3017	2878	3038	3140	3417	3749	4024	4126	3705	3564	3396	3341	3326	3361	3362	3288	3205	3180	3091	3120	2932	2827	2810	2804	2925	3024	2951	3051	2938	3045	3147	2958	2818	3002	3027	2991	2937	2947	2938	3060	3024	3041
2954	2829	2978	3264	3123	2892	2935	3000	3013	3025	3283	3661	3724	3743	3779	3699	3292	2951	2905	2868	2993	2999	3159	3194	3172	3168	3076	3041	3004	3031	2963	2807	2958	3004	3030	3032	3063	3036	3047	2988	2818	3005	3011	2839	2968	2930	2930	3022	3153	3022
2976	2865	3172	3165	2929	2602	2663	2766	2867	2962	3355	3503	3599	3282	3095	2820	2586	2314	2314	2385	2548	2702	2748	2845	3156	3150	3137	2957	2980	3033	2887	2875	2812	2979	3022	2919	2981	2936	3078	3176	2874	2916	2993	3043	3031	3126	2933	2893	2987	2943
2782	2907	3154	2959	2786	2683	2623	2619	2943	3249	3683	3578	3286	2982	2586	2335	2048	1924	1917	1976	2130	2416	2362	2766	2799	3058	2997	3022	3025	3082	3075	2947	2776	2843	3026	2989	2932	2971	2917	3070	2967	2880	3112	3090	3010	3027	3003	2874	3073	2942
2800	2996	3222	3089	2809	2850	2908	3047	3199	3607	3842	3588	3200	2706	2514	2298	2017	1985	1982	2074	2004	2145	2204	2525	2779	2927	3070	3054	3029	3015	3008	2886	2807	2918	2928	2942	2932	2948	2955	3178	2986	3055	3128	2968	2990	2942	2961	2835	2944	2971
2871	3173	3300	3120	3008	2987	3089	3340	3670	3927	3997	3626	3197	2580	2365	2268	2262	2238	2340	2256	2339	2076	2140	2267	2663	2908	3131	3194	3090	3058	3031	3011	2821	2733	2994	3060	2879	2776	2983	3100	2961	2923	2955	2955	2842	3029	2995	3013	2986	2939
2978	3362	3410	3191	2782	2877	3016	3220	3695	3865	3753	3214	2713	2337	2173	2168	2381	2510	2574	2633	2355	2149	2037	2179	2481	2714	3002	3208	3185	3036	3034	2945	2991	2819	2962	2957	2910	2740	2895	3016	3112	3000	2992	2940	2843	3029	3003	3025	3024	3026
3185	3302	3243	2936	2620	2631	2722	3017	3274	3306	3204	2788	2243	2015	2049	2197	2461	2586	2665	2712	2609	2372	2048	2018	2295	2635	3040	3133	3141	3037	3064	2997	2806	2797	2878	3017	2975	2809	2883	3000	3063	2955	2941	2868	2955	2976	3187	2844	2907	2945
3130	2914	2889	2789	2636	2720	2872	2981	3076	3002	2820	2339	2009	2007	2189	2441	2663	2692	2654	2740	2618	2459	2071	2001	2198	2447	2890	3203	3182	3045	2933	3032	2838	2690	2986	3091	2960	2744	2838	2925	2958	2969	2953	3075	2997	3066	3051	2980	2868	2862
2919	2711	2841	2785	2691	2800	2956	3033	2986	2969	2586	2348	2166	2058	2194	2511	2990	2857	2747	2463	2465	2357	2012	1913	2033	2463	2914	3211	3291	3068	2962	2968	2886	2745	2920	3048	2819	2769	2894	2843	2878	2882	3037	2900	2959	3037	2961	2911	2962	2948
2723	2613	2820	2809	2605	2590	2972	3066	2918	2751	2565	2458	2215	1892	1909	2123	2630	2953	2738	2433	2244	2177	1942	1881	2103	2561	3021	3220	3195	3109	2896	2892	2827	2726	2947	3071	2852	2781	2927	2872	2873	2945	2924	2911	3028	2976	2950	3034	3041	3154
2695	2583	2857	2746	2472	2582	3023	3222	2925	2906	2813	2766	2540	2175	1750	1743	2261	2683	2548	2169	1994	1999	1943	1912	2223	2558	3125	3270	3110	3008	2896	2814	2766	2807	2980	3141	2850	2819	2937	2867	2819	2901	2866	2934	2922	3023	2953	2995	3037	2997
2396	2409	2829	2736	2481	2790	3411	3389	3172	3111	3285	3321	3359	2917	2289	1857	2053	2401	2268	1819	1734	1862	1903	2027	2426	2775	3284	3342	3094	2901	2772	2818	2748	2842	3034	3029	2744	2934	3100	2874	2807	2907	2906	2936	2904	3028	2939	2836	2987	3062
2457	2535	2886	2843	2693	3138	3755	3609	3416	3423	3598	3716	3690	3430	2827	2185	2090	2151	2033	1703	1667	2029	2208	2376	2739	3093	3459	3199	2973	2762	2783	2707	2690	2827	3121	3007	2713	2961	3022	2916	2872	2916	2750	2961	2924	2953	2907	2950	2786	2934
2604	2659	3085	3250	2915	3175	3367	3329	3194	3345	3612	3578	3594	3488	3048	2469	2133	2170	2000	1723	1993	2425	2571	2834	3153	3381	3423	3071	2682	2696	2798	2758	2815	3055	3069	2920	2680	3044	2989	2840	3017	2737	2858	2970	2939	3048	2842	2880	2904	2988
2521	2711	3032	3079	2774	2887	2912	2831	2921	3241	3321	3302	3217	3271	3128	2683	2450	2431	2157	2108	2539	2930	3185	3176	3475	3590	3149	2796	2693	2627	2780	2691	2849	3040	2948	2604	2763	3070	2931	2920	2995	2837	2830	2861	2861	2828	2732	2845	2847	3026
2374	2624	2898	2726	2568	2676	2763	2636	2741	2976	3116	2880	3052	3308	3295	2864	2725	2785	2556	2614	3205	3779	3704	3471	3598	3442	3005	2596	2483	2670	2682	2864	2941	2982	2912	2711	2900	2982	2811	2852	2845	2837	2839	2913	2907	2845	2723	2773	2934	2865
2391	2580	2814	2609	2607	2839	2929	2815	2689	2873	2927	2807	3128	3567	3623	3233	3016	3044	2922	2969	3563	4010	3822	3514	3276	2948	2700	2432	2466	2753	2785	2852	2977	2915	2777	2703	3027	2935	2791	2930	2952	2787	2886	2839	2951	2738	2787	2878	2934	2824
2750	2770	3029	2837	2584	2933	3204	3083	2850	2740	2976	2855	3315	3547	3562	3100	2956	3033	3022	2923	3366	3690	3609	3083	2779	2501	2483	2466	2743	2846	2901	2874	2846	2667	2654	2881	3019	2775	2780	2908	2871	2844	2907	2919	2852	2757	2752	2857	2987	2970
3201	2859	2986	2768	2591	2959	3460	3368	3037	2915	2907	3119	3433	3591	3285	2764	2628	2949	2776	2636	2693	3129	2933	2771	2413	2574	2596	2780	2854	2821	2919	2907	2812	2658	2844	3021	2779	2696	2868	3002	2812	2868	2778	2878	2867	2741	2885	2944	3060	2804
3045	2609	2654	2669	2564	2770	3154	3236	3082	3049	2904	3027	3238	3200	2864	2509	2540	2710	2629	2398	2404	2639	2559	2498	2508	2766	3014	2894	2905	2866	2733	2884	2721	2725	3018	3056	2779	2777	2927	2803	2873	2883	2736	2968	2777	2983	2853	3069	3033	2820
2547	2435	2367	2583	2604	2736	2894	2929	2863	2936	2924	2681	2690	2848	2594	2489	2759	2848	2652	2389	2620	2772	2831	2784	2876	3011	3075	2864	2898	2780	2737	2641	2732	2846	3069	2907	2641	2926	2950	2743	2951	2992	3031	2862	2874	2843	2860	3188	3019	2890
2409	2501	2589	2667	2679	2662	2764	2697	2763	2925	2824	2572	2469	2517	2606	2619	2747	2676	2685	2650	2705	3004	3052	2966	2942	3073	2965	3019	2851	2709	2642	2788	2831	2979	2884	2758	2901	2840	2848	2745	2911	2922	3067	2995	2849	2748	2993	3185	3036	2872
2500	2618	2924	2777	2631	2691	2638	2698	2612	2851	2919	2830	2721	2789	2616	2399	2418	2511	2557	2755	2929	3088	2869	2832	2753	2892	2855	2844	2830	2757	2680	2742	2913	2811	2868	2792	2957	2913	2807	2931	2859	2877	2911	3114	2868	2773	2874	3019	3187	2755
2563	2561	2666	2730	2640	2563	2485	2628	2730	2791	2791	2686	2916	2862	2782	2573	2640	2783	2955	2940	2995	2939	2806	2773	2824	2835	2807	2905	2841	2857	2871	2878	2873	2836	2892	3051	2906	2735	2955	2858	2761	2714	2966	2914	2932	2804	2868	3187	3140	2840
2647	2790	2737	2793	2789	2739	2625	2671	2824	2803	2683	2533	2703	2879	2848	3014	3009	3288	3390	3144	3030	2903	2677	2673	2746	2877	2803	2824	2860	2937	3008	2806	2642	2771	3103	2931	2682	2827	2922	2808	2742	2723	2887	2900	2715	2769	2806	3115	3035	3005
3032	3118	3189	3078	2919	2971	2856	2882	3017	2978	2911	2678	2668	2731	2794	3030	3178	3048	3067	2846	2844	2648	2686	2754	2751	2834	2732	2866	3036	2919	2797	2618	2813	2945	3070	2777	2830	2862	2873	2655	2751	2740	2839	2821	2868	2751	3039	3046	3086	2964
3188	3092	3196	3205	3001	3226	3097	3154	3160	3181	3173	3068	3166	3163	3089	2877	2847	2828	2642	2683	2654	2569	2724	2752	2868	2923	2932	2861	2814	2799	2823	2835	2901	2848	2771	2872	2929	2810	2823	2775	2763	2835	2781	2810	2816	2687	2853	3063	3119	2958
3085	2909	2785	3001	3028	3032	3020	3102	3111	2977	2931	3079	3146	3083	3062	3000	3083	2880	2883	2924	2954	2963	2979	2846	2773	2835	2741	2697	2794	2959	2950	2964	2658	2733	2866	2935	3022	2782	2849	2901	2718	2689	2875	2808	2667	2779	2786	2998	3098	2992
2671	2777	2662	2760	2849	2879	2876	2886	2943	2976	2988	2876	2810	2819	2812	2942	2891	2934	3046	3003	3031	2866	2912	2655	2672	2664	2791	2860	2905	2867	2911	2708	2755	2789	2877	2925	2839	2826	2787	2803	2683	2793	2829	2681	2837	2611	2729	3008	2997	3066
2705	2727	2911	3035	2989	2706	2800	2838	2877	2862	3022	2984	3022	2901	2902	2860	2935	2956	2953	2790	2750	2749	2743	2753	2785	2883	2881	2791	2768	2612	2689	2940	2858	2835	2825	2765	2938	3044	2741	2721	2750	2750	2731	2805	2778	2685	2784	2780	2919	3117
2819	3034	2878	2954	2978	2903	2810	2763	2925	2927	3003	2999	3071	3000	2980	3140	3092	3061	2966	2972	2827	2975	2996	2858	2883	2741	2863	2882	2816	2794	2901	2968	2761	2691	2806	2955	2996	2831	2802	2864	2731	2680	2838	2817	2780	2868	2588	2733	2816	2989
2855	2700	2850	2862	2873	2979	2981	2954	2883	2982	3100	3087	3022	2923	2941	2924	2854	2886	2896	2991	2897	2952	2942	2896	2781	2825	2784	2858	2861	2890	2713	2865	2820	2821	2914	2721	2874	2897	2891	2795	2887	2851	2736	2679	2909	2784	2698	2860	2706	2842
2741	2740	2716	2725	2778	2809	2811	2970	2902	2857	2861	2897	2929	2838	2934	2843	2964	2883	2951	2933	3039	3059	2981	3037	2788	2709	2927	2789	2844	2828	2724	2869	2877	2759	2719	2829	2900	3013	2793	2752	2983	2698	2720	2832	2690	2827	2715	2686	2791	2875
2769	2737	2797	2731	2750	2813	2803	2737	2737	2889	2847	2854	2879	2759	2871	2938	2937	2900	3089	2984	2889	2895	3039	2979	2793	2801	2705	2829	2820	2864	2714	2716	2898	2735	2861	2879	2892	2804	2855	2883	2832	2729	2705	2706	2654	2797	2558	2806	2723	2771
2783	2736	2785	2748	2877	2913	2822	2866	2815	2844	2754	2856	3014	3020	3125	3207	3211	3210	3302	3073	3048	2995	3072	2925	2862	2760	2829	2855	2834	2716	2693	2745	2789	2849	2759	2731	2918	2893	2871	2796	2743	2716	2678	2653	2759	2633	2732	2686	2752	2697
2687	2805	2831	2773	2739	2858	2762	2748	2906	2997	2831	2926	2956	2920	3140	3018	3094	3052	3086	3042	3039	2936	2862	2917	2853	2762	2835	2847	2878	2814	2837	2815	2752	2721	2715	2886	2883	2971	2830	2883	2768	2703	2780	2870	2781	2820	2671	2643	2721	2778
2829	2866	2751	2724	2658	2692	2738	2682	2807	2680	2844	3001	3068	3035	2944	2795	2783	2660	2977	3038	3221	3137	3088	3062	2910	2896	2891	2813	2807	2838	2716	2806	2749	2815	2807	2728	2830	2903	2933	2863	2745	2767	2805	2818	2853	2802	2768	2714	2737	2816
2810	2955	2783	2696	2711	2585	2705	2768	2862	2738	2739	2776	3012	2753	2772	2622	2620	2675	2689	2975	3093	3061	2872	2923	2858	2784	2886	2886	2878	2901	2814	2846	2733	2757	2806	2915	2928	2994	2958	2909	2853	2798	2840	2846	2746	2745	2790	2735	2678	2743
2848	2805	2793	2696	2722	2835	2784	2810	2776	2863	2872	2979	2920	2781	2562	2512	2690	2626	2612	2604	2873	2992	3070	3071	3071	2998	3009	2911	2952	2809	2813	2824	2896	2883	2840	2910	2978	2919	2889	2771	2763	2839	2824	2726	2861	2819	2847	2709	2623	2685
2714	2845	2811	2807	2759	2799	2839	2818	2713	2878	2892	2835	2887	2797	2447	2621	2815	2800	2644	2711	2791	3068	3078	2989	2907	2803	2933	2779	2989	3032	2911	2806	2748	2689	2806	2900	2923	2855	2835	2734	2751	2825	2841	2888	2799	2825	2836	2655	2753	2644
2799	2716	2852	2750	2743	2689	2655	2751	2776	2833	2831	2917	2890	2748	2577	2463	2405	2386	2449	2759	2942	3060	3064	2942	3046	2861	2898	2950	2957	2870	2889	2687	2866	2800	2817	2679	2897	2825	2820	2750	2746	2703	2815	2832	2841	2836	2770	2740	2566	2783
2902	2922	2832	2786	2692	2631	2707	2743	2725	2737	2735	2705	2748	2939	2656	2594	2427	2528	2754	3048	3073	3091	3018	2815	2908	2919	2868	2941	2969	3157	2950	2771	2673	2822	2878	2794	2803	2854	2831	2903	2744	2810	2824	2933	2861	2769	2731	2657	2725	2721
2944	2844	2861	2733	2790	2798	2838	2779	2930	2903	2740	2776	2899	3010	3057	2969	2852	2909	2999	3083	3034	2964	2963	2848	2915	2966	2898	2946	2891	2933	2943	2933	2885	2911	2715	2772	2810	2822	2833	2814	2777	2756	2892	2880	2836	2822	2773	2852	2691	2845
2829	2882	2851	2737	2764	2877	2783	2864	2982	2899	2827	2644	2774	2803	3131	2914	2924	2974	3034	2975	2956	2916	2818	2795	2818	2909	2869	2902	2839	2993	2873	2821	2745	2801	2814	2801	2826	2890	2865	2771	2820	2800	2871	2811	2801	2857	2887	2811	2772	2775
2809	2773	2793	2781	2819	2720	2767	2901	2821	2773	2761	2727	2732	2671	2826	2802	2872	2825	2885	3014	2978	2959	2937	2988	2813	2874	3013	2890	2917	2937	2840	2902	2803	2834	2840	2831	2765	2954	2814	2818	2816	2825	2900	2860	2886	2765	2824	2780	2869	2821
2756	2832	2808	2784	2803	2808	2783	2839	2798	2867	2704	2738	2764	2659	2724	2807	2804	2750	2837	2865	3025	2962	2822	2847	2917	2853	2935	2937	2946	3044	3004	2800	2899	2932	2775	2845	2863	2856	2941	2810	2822	2929	2867	2863	2872	2822	2805	2603	2818	2760
2837	2878	2917	2816	2886	2976	2730	2949	2932	2958	2858	2847	2873	2762	2759	2778	2600	2691	2726	2834	3042	3000	2921	2752	2799	2916	2870	2916	2897	2837	2870	2882	2904	2898	2827	2795	2938	2845	2801	2785	2681	2774	2916	2826	2812	2742	2778	2903	2812	2774
2841	2916	2743	2766	2833	2883	2913	2971	3034	2905	2959	2856	2910	2798	2780	2839	2708	2693	2754	2850	2931	2866	2765	2726	2775	2840	2834	2793	2852	2906	2889	2829	2804	2800	2822	2851	2900	2874	2784	2891	2830	2808	2871	2964	2854	2942	2847	2882	2871	2816
2860	2828	2786	2844	2832	2636	2793	2729	2922	2881	2815	2744	2796	2750	2771	2737	2725	2645	2730	2922	2966	2842	2963	2836	2788	2896	2780	2855	2841	2851	2854	2776	2830	2804	2937	2803	2743	2888	2837	2707	2737	2833	2841	2914	2799	2900	2872	2882	2866	2799
2696	2757	2852	2720	2681	2613	2611	2705	2796	2753	2675	2574	2657	2574	2695	2666	2625	2539	2614	2654	2820	2710	2772	2650	2790	2685	2917	2858	2780	2912	2822	2898	2656	2848	2795	2948	2765	2891	2829	2766	2698	2707	2899	2900	2790	2712	2851	2800	2799	2924
2749	2679	2785	2785	2810	2793	2853	2747	2883	2847	2737	2752	2751	2884	2812	2718	2690	2614	2626	2604	2759	2768	2695	2699	2837	2719	2683	2756	2810	2689	2849	2803	2750	2761	2752	2981	2894	2726	2704	2802	2831	2678	2901	2851	2799	2850	2869	2923	2831	2923
2568	2735	2834	2860	2951	2922	3054	3007	3176	2959	3088	3056	2931	2916	2980	2971	2843	2726	2692	2721	2792	2659	2700	2572	2782	2747	2701	2702	2761	2745	2786	2818	2738	2758	2772	2727	2834	2720	2749	2789	2828	2723	2896	2895	2810	2843	2831	2931	3082	2842
2829	2778	2918	2890	2779	2978	3093	3099	3221	3147	3054	3089	3048	3089	2943	2984	2883	2830	2883	2889	2726	2634	2627	2526	2764	2858	2753	2811	2771	2795	2677	2651	2778	2685	2878	2895	2796	2792	2731	2771	2733	2747	2795	2836	2864	2757	2781	2840	3001	2812
2887	3000	2820	3074	2762	2809	2789	2869	2845	2948	2936	2878	2848	2793	2790	2975	2935	2975	2894	3115	3007	2775	2637	2641	2740	2792	2723	2700	2611	2849	2724	2745	2719	2831	2968	2904	2806	2693	2697	2740	2625	2672	2811	2881	2819	2811	2689	2851	2967	2826
2747	2643	2789	2687	2607	2553	2613	2519	2581	2423	2565	2584	2584	2613	2646	2635	2686	2706	2815	2836	2952	2839	2640	2595	2706	2728	2662	2655	2683	2650	2688	2648	2775	2853	2869	2904	2802	2744	2727	2677	2681	2759	2801	2911	2847	2646	2815	2805	2874	2770
2633	2453	2499	2661	2536	2538	2525	2427	2459	2570	2377	2485	2569	2519	2711	2708	2650	2664	2505	2763	2957	2850	2739	2571	2750	2772	2704	2670	2605	2636	2634	2707	2692	2784	2806	2833	2697	2744	2590	2713	2726	2653	2786	2803	2701	2703	2781	2765	2925	2819
2616	2349	2589	2685	2501	2415	2424	2547	2483	2488	2478	2425	2593	2631	2560	2530	2725	2540	2487	2504	2712	2802	2693	2614	2653	2764	2687	2612	2586	2712	2686	2729	2587	2634	2756	2864	2768	2653	2676	2728	2679	2660	2874	2717	2711	2634	2675	2948	2918	2783
2504	2455	2572	2572	2383	2177	2327	2505	2394	2393	2347	2521	2471	2452	2378	2358	2464	2565	2606	2497	2582	2839	2795	2615	2739	2724	2701	2632	2621	2618	2690	2607	2714	2587	2753	2932	2782	2598	2750	2567	2669	2654	2673	2754	2669	2680	2656	2809	2907	2815
2402	2390	2510	2449	2157	2277	2610	2618	2501	2600	2559	2706	2771	2834	2653	2489	2462	2569	2543	2527	2700	2862	2698	2599	2701	2744	2808	2671	2553	2632	2625	2632	2641	2700	2702	2875	2838	2655	2757	2707	2576	2757	2782	2777	2675	2635	2783	2946	2806	2788
2248	2228	2494	2374	2221	2593	2998	2954	2736	2683	2790	2866	3040	3322	3123	2754	2650	2747	2527	2343	2629	2852	2936	2690	2625	2778	2647	2600	2635	2738	2779	2673	2575	2756	2779	2712	2778	2681	2715	2800	2696	2656	2721	2790	2606	2553	2733	2892	2866	2611
2273	2392	2551	2414	2262	2737	3058	2988	2869	2745	2914	2879	3093	3280	3099	2825	2676	2764	2603	2342	2503	2854	2894	2717	2660	2785	2709	2570	2602	2790	2761	2635	2657	2800	2782	2808	2731	2721	2784	2684	2746	2725	2761	2625	2660	2602	2845	2932	2870	2605
2379	2428	2703	2570	2303	2694	2814	2729	2641	2750	2813	2671	2782	2974	2943	2641	2624	2633	2580	2406	2515	2702	2928	2744	2804	2835	2797	2694	2673	2709	2813	2595	2803	2852	2794	2750	2718	2656	2761	2636	2599	2646	2655	2641	2690	2604	2820	3047	2982	2670
2372	2300	2501	2388	2252	2391	2582	2533	2520	2664	2725	2588	2526	2788	2659	2355	2467	2657	2626	2421	2549	2881	2957	2607	2764	2782	2790	2725	2640	2744	2734	2646	2887	2841	2886	2843	2833	2631	2773	2811	2678	2609	2756	2789	2658	2697	2695	3038	2863	2795
2106	2081	2360	2230	2051	2481	2656	2680	2453	2440	2446	2497	2713	2868	2731	2498	2489	2741	2579	2462	2626	2775	2908	2793	2767	2741	2866	2568	2586	2763	2753	2793	2809	2846	2913	2761	2736	2761	2808	2829	2763	2663	2621	2729	2696	2737	2760	2970	2967	2779
2288	2169	2375	2434	2197	2515	2909	2813	2548	2474	2325	2393	2764	2948	3024	2700	2524	2764	2690	2385	2619	2850	2907	2704	2834	2705	2736	2769	2639	2798	2783	2740	2765	2866	2951	2781	2764	2826	2791	2908	2782	2681	2718	2668	2698	2657	2716	2802	3018	2921
2630	2556	2675	2491	2400	2821	3048	2972	2847	2694	2597	2667	2818	3081	2896	2526	2560	2646	2588	2410	2581	2781	2810	2670	2695	2670	2716	2612	2737	2802	2815	2812	2810	2884	2862	2825	2783	2811	2839	2881	2811	2621	2770	2752	2711	2712	2770	2978	2870	2988
2574	2666	2768	2503	2442	2850	3065	3047	2962	2978	2898	2744	2866	2832	2633	2315	2410	2679	2560	2422	2588	2901	2862	2643	2626	2625	2687	2726	2725	2813	2818	2751	2865	2886	2866	2888	2880	2918	2862	2864	2781	2757	2774	2725	2765	2743	2777	2938	2938	2867
2407	2313	2484	2426	2313	2559	2776	2856	2826	2963	2940	2747	2760	2597	2319	2216	2372	2689	2595	2592	2597	2781	2757	2628	2657	2721	2719	2764	2746	2872	2827	2774	2818	2945	2881	2874	2827	2922	2937	2823	2768	2758	2868	2804	2774	2777	2819	2957	3112	2870
2175	2176	2394	2368	2130	2347	2589	2549	2639	2654	2671	2440	2511	2562	2482	2337	2416	2673	2516	2405	2728	2693	2763	2606	2621	2597	2532	2643	2706	2747	2765	2770	2699	2897	2832	2918	2790	2898	2837	2806	2703	2764	2870	2905	2653	2604	2736	3015	3071	2890
2299	2381	2421	2443	2217	2381	2572	2622	2523	2460	2356	2211	2369	2551	2526	2360	2421	2501	2480	2493	2698	2677	2656	2623	2536	2559	2530	2544	2704	2750	2543	2738	2703	2810	2854	2874	2796	2939	2823	2867	2760	2740	2931	2810	2757	2643	2787	2951	2993	2966
2519	2382	2460	2358	2261	2384	2514	2519	2495	2610	2350	2212	2357	2435	2413	2228	2259	2409	2506	2644	2737	2598	2506	2467	2542	2489	2455	2592	2673	2635	2710	2562	2712	2644	2740	2737	2813	2957	2766	2682	2680	2757	2808	2754	2732	2651	2827	2879	2913	2940
2393	2438	2326	2338	2274	2343	2296	2385	2414	2534	2462	2375	2346	2466	2282	2198	2418	2604	2736	2681	2687	2576	2454	2573	2424	2600	2581	2535	2516	2610	2459	2675	2697	2806	2847	2792	2772	2721	2760	2763	2653	2828	2793	2665	2727	2611	2751	2853	2802	2720
2438	2608	2487	2540	2574	2628	2510	2404	2401	2604	2446	2478	2589	2637	2460	2604	2648	2973	2925	2817	2636	2512	2510	2471	2561	2561	2641	2517	2543	2518	2577	2746	2663	2731	2725	2791	2803	2762	2705	2661	2704	2709	2682	2573	2561	2531	2705	2861	2711	2728
2699	2726	2739	2866	2884	2924	2851	2762	2687	2733	2774	2724	2786	2847	2801	2873	2982	2838	2765	2651	2588	2481	2547	2631	2627	2511	2514	2519	2513	2491	2555	2621	2722	2747	2745	2787	2802	2622	2591	2722	2676	2738	2681	2523	2444	2691	2687	2737	2781	2647
2766	2671	2675	2713	2665	2895	2863	2879	2847	2923	2918	2848	2987	2933	2868	2908	2764	2694	2544	2570	2527	2591	2686	2617	2620	2516	2542	2575	2455	2488	2606	2519	2550	2703	2813	2652	2715	2625	2626	2629	2768	2614	2649	2482	2578	2537	2677	2706	2697	2705
2557	2440	2514	2490	2545	2651	2757	2721	2864	2742	2792	2897	2864	2815	2715	2732	2610	2587	2492	2572	2596	2606	2688	2541	2469	2563	2603	2437	2588	2462	2550	2690	2693	2595	2655	2609	2666	2634	2631	2625	2770	2462	2547	2548	2462	2655	2612	2673	2522	2599
2351	2356	2341	2453	2440	2481	2514	2459	2670	2750	2829	2783	2629	2577	2557	2629	2739	2668	2685	2710	2782	2696	2719	2601	2659	2534	2564	2482	2501	2480	2675	2701	2593	2567	2482	2647	2622	2643	2722	2718	2502	2569	2615	2569	2557	2595	2467	2539	2570	2660
2359	2293	2394	2498	2441	2463	2513	2487	2638	2653	2770	2785	2702	2581	2692	2831	2720	2755	2798	2816	2737	2824	2685	2687	2569	2537	2598	2530	2491	2566	2563	2675	2659	2591	2623	2667	2671	2623	2711	2582	2538	2606	2485	2569	2561	2508	2470	2504	2479	2583
2587	2418	2517	2568	2538	2638	2702	2619	2684	2749	2880	2756	2769	2741	2816	2820	2819	2742	2808	2724	2745	2831	2793	2654	2601	2702	2561	2577	2553	2627	2621	2691	2608	2615	2706	2645	2683	2760	2678	2607	2509	2418	2579	2571	2491	2582	2495	2519	2637	2689
2472	2482	2359	2672	2534	2466	2594	2583	2660	2869	2838	2829	2773	2783	2779	2838	2787	2737	2746	2873	2790	2839	2777	2711	2667	2610	2631	2606	2590	2749	2686	2688	2743	2645	2667	2762	2731	2683	2739	2675	2493	2509	2597	2517	2569	2543	2592	2662	2580	2597
2530	2496	2500	2517	2544	2565	2550	2600	2708	2661	2639	2601	2598	2670	2751	2737	2745	2733	2741	2851	2856	2802	2683	2709	2584	2634	2619	2608	2738	2701	2695	2707	2755	2661	2732	2737	2723	2683	2743	2652	2669	2577	2621	2642	2565	2538	2588	2608	2602	2463
2608	2595	2612	2627	2618	2515	2497	2435	2443	2518	2568	2518	2628	2639	2681	2756	2761	2666	2674	2758	2778	2742	2644	2652	2663	2567	2582	2652	2640	2687	2746	2646	2597	2823	2722	2854	2767	2621	2725	2706	2641	2512	2610	2506	2466	2557	2602	2605	2612	2598
2745	2643	2644	2678	2668	2670	2624	2644	2591	2667	2588	2583	2540	2685	2671	2717	2750	2712	2631	2738	2726	2644	2639	2780	2686	2695	2664	2668	2735	2728	2614	2654	2758	2722	2693	2737	2726	2655	2661	2597	2724	2653	2626	2619	2579	2692	2639	2603	2636	2557
2757	2659	2699	2656	2552	2646	2593	2680	2581	2654	2612	2608	2661	2636	2717	2711	2663	2778	2629	2773	2714	2656	2704	2780	2695	2551	2610	2556	2655	2804	2665	2616	2743	2755	2690	2647	2662	2742	2745	2736	2607	2658	2662	2623	2602	2581	2719	2620	2700	2611
2624	2619	2598	2514	2560	2574	2604	2491	2545	2455	2567	2502	2518	2671	2640	2655	2634	2527	2593	2682	2610	2598	2694	2744	2651	2609	2463	2656	2646	2837	2668	2795	2778	2869	2730	2650	2735	2715	2729	2727	2609	2593	2618	2578	2613	2689	2705	2666	2674	2681
2592	2569	2539	2522	2566	2519	2649	2669	2648	2662	2680	2595	2584	2638	2671	2578	2611	2536	2671	2708	2649	2754	2704	2716	2588	2500	2694	2580	2586	2735	2758	2814	2868	2703	2599	2582	2640	2766	2711	2729	2629	2540	2513	2529	2601	2625	2605	2742	2598	2746
2510	2485	2538	2707	2547	2699	2799	2807	2842	2758	2822	2740	2714	2641	2558	2692	2680	2564	2572	2735	2599	2741	2710	2718	2537	2536	2491	2506	2652	2693	2602	2688	2786	2779	2680	2590	2661	2610	2714	2668	2628	2592	2606	2674	2626	2612	2530	2635	2654	2692
2528	2476	2620	2734	2754	2730	2793	2806	2836	2744	2775	2888	2763	2637	2628	2587	2584	2523	2624	2521	2539	2547	2677	2675	2476	2486	2488	2593	2585	2669	2726	2674	2698	2708	2569	2691	2813	2685	2622	2659	2663	2716	2721	2668	2556	2614	2623	2580	2686	2864
2562	2593	2563	2739	2709	2681	2742	2531	2590	2660	2749	2719	2794	2734	2533	2707	2639	2591	2563	2506	2513	2573	2544	2476	2419	2364	2508	2495	2610	2585	2640	2666	2583	2631	2681	2666	2727	2701	2653	2496	2653	2578	2558	2579	2426	2577	2514	2732	2759	2734
2537	2602	2721	2810	2694	2647	2612	2553	2476	2691	2636	2603	2627	2614	2557	2642	2577	2497	2537	2593	2575	2546	2397	2452	2431	2422	2460	2466	2543	2521	2521	2574	2604	2634	2543	2550	2636	2633	2486	2548	2607	2519	2448	2474	2510	2490	2531	2662	2687	2605
2563	2533	2649	2604	2702	2680	2695	2697	2740	2677	2751	2634	2602	2705	2615	2619	2635	2662	2620	2720	2685	2609	2575	2512	2468	2386	2528	2517	2409	2504	2533	2536	2582	2683	2688	2601	2542	2497	2446	2564	2566	2597	2625	2636	2477	2478	2605	2650	2555	2534
2612	2556	2564	2602	2698	2584	2816	2758	2915	2943	2916	2775	2709	2754	2742	2656	2653	2684	2813	2762	2773	2731	2739	2562	2598	2629	2572	2443	2481	2511	2509	2601	2644	2665	2565	2612	2573	2463	2531	2697	2604	2537	2702	2636	2790	2557	2671	2575	2512	2577
2547	2462	2588	2569	2564	2568	2686	2745	2768	2883	2849	2748	2798	2763	2693	2778	2651	2664	2836	2944	2702	2781	2706	2735	2659	2615	2546	2460	2556	2568	2663	2564	2698	2697	2624	2546	2504	2618	2488	2560	2802	2634	2580	2699	2679	2656	2588	2626	2641	2778
2635	2622	2785	2432	2464	2469	2557	2552	2587	2750	2913	2781	2646	2702	2786	2641	2669	2646	2760	2789	2573	2400	2676	2714	2605	2605	2558	2537	2545	2576	2711	2674	2693	2577	2549	2617	2622	2662	2623	2678	2571	2567	2476	2513	2570	2619	2581	2616	2612	2794
2543	2740	2766	2618	2360	2599	2524	2404	2328	2600	2721	2845	2657	2623	2845	2786	2649	2592	2705	2733	2479	2509	2612	2657	2611	2380	2550	2619	2573	2730	2690	2743	2655	2651	2532	2603	2699	2631	2665	2503	2550	2510	2432	2351	2322	2570	2514	2609	2708	2777
2374	2625	2923	2637	2379	2434	2627	2519	2218	2472	2689	2524	2425	2526	2838	2895	2585	2574	2662	2665	2424	2360	2462	2637	2465	2378	2565	2756	2770	2678	2689	2707	2610	2622	2653	2734	2797	2694	2589	2525	2535	2516	2426	2308	2338	2450	2575	2684	2893	2883
2410	2658	3089	2775	2369	2486	2581	2307	2107	2279	2598	2511	2311	2593	2873	2800	2623	2441	2517	2557	2453	2200	2452	2549	2411	2412	2660	2713	2752	2634	2701	2660	2695	2717	2747	2563	2673	2730	2668	2598	2608	2543	2366	2236	2260	2379	2588	2667	2994	3027
2355	2787	3104	2927	2355	2461	2423	2232	2141	2276	2480	2470	2215	2509	2973	2846	2603	2428	2516	2544	2233	2177	2259	2567	2368	2383	2688	2817	2581	2543	2588	2765	2714	2661	2643	2701	2734	2651	2746	2605	2423	2456	2257	2281	2298	2527	2546	2588	3040	2932
2424	2785	3117	2712	2427	2536	2688	2478	2127	2333	2538	2462	2360	2620	3032	2981	2548	2412	2468	2570	2229	2172	2444	2644	2446	2500	2777	2764	2621	2489	2744	2944	2721	2599	2501	2564	2706	2743	2590	2531	2553	2445	2350	2219	2366	2455	2539	2672	3015	3062
2481	2776	2989	2627	2325	2561	2699	2520	2244	2531	2703	2549	2349	2598	3043	2946	2529	2254	2548	2649	2432	2350	2507	2635	2504	2413	2678	2690	2567	2494	2740	2781	2842	2679	2556	2553	2714	2788	2669	2647	2588	2621	2482	2449	2573	2575	2482	2687	3098	3062
2381	2768	2885	2590	2342	2637	2798	2651	2411	2556	2733	2539	2310	2730	2987	2870	2510	2318	2518	2639	2380	2229	2539	2699	2240	2390	2662	2776	2691	2650	2677	2809	2672	2568	2581	2593	2672	2692	2725	2578	2630	2674	2565	2509	2622	2555	2520	2723	3120	2930
2380	2821	2938	2614	2400	2438	2509	2473	2286	2445	2640	2558	2334	2576	2922	2886	2459	2349	2405	2625	2331	2195	2424	2557	2389	2443	2734	2850	2666	2593	2704	2585	2601	2582	2490	2518	2703	2707	2622	2495	2534	2623	2482	2361	2476	2527	2570	2552	3091	2990
2325	2819	2941	2636	2364	2427	2631	2524	2209	2401	2651	2476	2280	2534	2921	2976	2406	2358	2505	2750	2303	2155	2430	2645	2473	2481	2842	2919	2535	2493	2656	2679	2655	2535	2542	2579	2612	2694	2658	2475	2416	2471	2467	2173	2386	2532	2454	2692	3114	3070
2434	2750	2999	2668	2401	2410	2594	2494	2326	2351	2659	2484	2326	2503	2976	2952	2449	2359	2529	2616	2293	2180	2405	2765	2450	2502	2786	2948	2607	2453	2672	2823	2647	2611	2523	2474	2583	2689	2648	2432	2472	2542	2462	2272	2468	2608	2499	2607	3063	2985
2386	2688	3052	2729	2309	2354	2542	2522	2232	2393	2619	2538	2299	2432	2870	2869	2457	2399	2481	2637	2425	2184	2486	2673	2507	2397	2695	2737	2589	2435	2608	2901	2575	2594	2457	2434	2627	2781	2690	2503	2481	2564	2382	2407	2432	2521	2450	2615	2964	2981
2303	2721	3024	2662	2451	2614	2662	2517	2188	2449	2698	2441	2278	2557	2895	2829	2412	2307	2503	2682	2388	2226	2414	2622	2398	2296	2707	2848	2618	2466	2649	2840	2673	2496	2431	2525	2574	2625	2642	2534	2457	2498	2406	2332	2425	2499	2414	2579	3012	2992
2299	2689	3074	2675	2440	2462	2624	2550	2312	2556	2701	2450	2161	2441	2827	2853	2448	2284	2516	2600	2419	2141	2442	2537	2442	2418	2862	2830	2674	2455	2733	2699	2571	2545	2540	2472	2603	2669	2563	2406	2488	2554	2394	2418	2375	2562	2462	2621	2942	2978
2308	2731	2982	2752	2412	2455	2689	2650	2251	2345	2646	2396	2175	2424	2827	2912	2415	2332	2475	2706	2398	2128	2461	2739	2493	2419	2731	2902	2650	2579	2609	2623	2613	2465	2484	2593	2613	2719	2557	2586	2583	2583	2449	2317	2389	2480	2398	2588	3061	2948
2292	2664	2980	2737	2364	2495	2602	2584	2326	2374	2738	2336	2109	2460	2820	2894	2542	2287	2477	2618	2310	2206	2521	2655	2436	2406	2736	2889	2666	2477	2584	2686	2445	2561	2469	2591	2551	2674	2635	2511	2607	2619	2461	2393	2389	2490	2497	2596	2971	3019
2307	2726	2956	2680	2371	2310	2674	2614	2329	2459	2710	2525	2197	2524	2879	2824	2485	2383	2364	2651	2393	2161	2501	2719	2341	2288	2667	2710	2501	2418	2454	2616	2653	2508	2527	2436	2561	2659	2624	2517	2527	2554	2453	2385	2366	2547	2389	2539	2871	3009
2224	2717	2956	2546	2242	2331	2637	2555	2337	2453	2653	2580	2279	2366	2902	2927	2423	2341	2417	2544	2389	2161	2381	2640	2373	2404	2648	2773	2657	2454	2518	2580	2620	2646	2459	2439	2547	2726	2706	2463	2478	2585	2513	2351	2448	2499	2423	2630	2815	2930
2125	2606	2849	2477	2196	2300	2531	2454	2271	2358	2631	2415	2148	2450	2873	2834	2480	2297	2479	2720	2389	2150	2481	2566	2443	2347	2716	2851	2589	2445	2631	2628	2596	2543	2474	2503	2529	2794	2617	2481	2603	2617	2583	2455	2462	2499	2492	2587	2995	2957
2165	2719	2882	2527	2158	2322	2540	2360	2143	2255	2661	2459	2146	2414	2889	2818	2459	2452	2546	2677	2374	2213	2454	2677	2461	2473	2831	2871	2586	2406	2559	2627	2567	2493	2606	2523	2653	2769	2676	2590	2577	2588	2473	2339	2468	2530	2377	2530	2937	2952
2201	2570	3014	2594	2292	2280	2433	2454	2089	2239	2597	2356	2175	2417	2933	2828	2544	2287	2662	2665	2421	2255	2441	2611	2446	2453	2675	2931	2565	2482	2575	2495	2629	2547	2406	2458	2598	2746	2549	2566	2528	2570	2512	2246	2408	2407	2314	2450	2847	2906
2169	2700	3047	2522	2171	2246	2487	2300	2067	2225	2537	2214	2180	2530	2866	2875	2519	2306	2326	2630	2449	2260	2509	2698	2436	2443	2848	2822	2637	2470	2566	2642	2495	2429	2458	2489	2661	2707	2628	2526	2573	2664	2565	2232	2333	2440	2383	2549	2863	2939
2165	2613	2739	2461	2129	2180	2472	2363	2059	2224	2436	2340	2208	2313	2816	2830	2409	2313	2380	2581	2406	2266	2498	2660	2490	2433	2723	2831	2631	2499	2599	2637	2572	2551	2388	2598	2607	2761	2662	2619	2567	2635	2519	2363	2409	2395	2344	2599	2943	3050
2054	2402	2751	2578	2185	2288	2553	2402	2162	2200	2549	2292	2149	2281	2871	2819	2556	2287	2509	2647	2374	2170	2485	2567	2462	2405	2705	2845	2561	2524	2568	2598	2640	2578	2412	2556	2666	2699	2731	2498	2495	2646	2582	2372	2427	2408	2276	2410	2957	2906
2137	2524	2838	2613	2283	2263	2563	2413	2208	2129	2552	2474	2115	2426	2890	2850	2478	2409	2582	2577	2295	2257	2399	2637	2337	2403	2774	2827	2495	2437	2516	2587	2540	2519	2545	2522	2714	2798	2657	2473	2555	2562	2562	2290	2310	2410	2259	2464	2947	2914
2120	2612	2804	2666	2251	2276	2505	2336	2081	2234	2550	2274	2153	2409	3014	3003	2507	2371	2446	2610	2343	2183	2348	2601	2360	2358	2630	2729	2488	2358	2436	2552	2573	2463	2513	2570	2684	2704	2622	2430	2529	2620	2664	2393	2403	2458	2368	2497	2997	2971
2056	2400	2793	2455	2153	2282	2492	2523	2115	2218	2554	2370	2189	2434	2975	2966	2413	2322	2379	2618	2303	2188	2434	2673	2352	2260	2600	2659	2442	2383	2423	2564	2483	2435	2506	2512	2685	2771	2745	2551	2508	2574	2566	2251	2441	2431	2281	2468	2959	2953
2117	2336	2866	2564	2192	2294	2533	2491	2208	2273	2685	2556	2256	2426	2980	2897	2578	2294	2387	2567	2394	2178	2346	2525	2355	2299	2550	2708	2464	2369	2428	2557	2487	2476	2464	2419	2630	2705	2634	2454	2455	2496	2465	2273	2295	2362	2323	2348	2769	2924
2118	2525	2815	2501	2151	2264	2382	2446	2133	2290	2504	2490	2232	2445	2973	2943	2479	2375	2597	2618	2278	2197	2350	2569	2300	2359	2565	2737	2551	2341	2452	2523	2509	2461	2376	2460	2580	2653	2646	2538	2447	2415	2393	2232	2292	2454	2287	2341	2844	2855
2097	2501	2775	2541	2202	2235	2324	2393	2138	2212	2409	2440	2125	2379	2869	2961	2542	2358	2454	2556	2291	2094	2378	2537	2355	2331	2626	2735	2567	2371	2487	2558	2542	2511	2444	2498	2540	2629	2651	2419	2470	2444	2441	2266	2306	2435	2269	2426	2926	2945
2179	2457	2835	2619	2227	2173	2470	2318	2125	2194	2484	2433	2127	2432	2912	2811	2593	2204	2485	2581	2337	2032	2357	2453	2279	2334	2563	2744	2590	2373	2529	2628	2561	2563	2520	2597	2454	2673	2589	2410	2412	2472	2404	2257	2297	2413	2173	2359	2853	2884
2154	2554	2899	2525	2299	2311	2498	2422	2154	2221	2569	2331	2131	2336	2857	2937	2511	2340	2400	2644	2305	2117	2329	2558	2240	2359	2621	2756	2574	2384	2473	2656	2605	2538	2441	2478	2597	2739	2564	2611	2409	2347	2345	2271	2398	2432	2296	2474	2746	2756
2273	2618	3000	2754	2342	2296	2478	2334	2092	2194	2422	2339	2055	2383	2923	2927	2429	2313	2308	2567	2299	2059	2298	2527	2264	2260	2630	2723	2443	2352	2438	2671	2523	2442	2372	2557	2621	2655	2732	2485	2431	2394	2268	2168	2298	2478	2363	2561	2857	2907
2191	2618	2903	2698	2293	2374	2475	2344	2063	2098	2404	2383	2125	2299	2673	2767	2416	2168	2407	2501	2241	2031	2260	2398	2260	2266	2466	2708	2545	2350	2425	2588	2530	2442	2491	2588	2568	2654	2575	2508	2472	2458	2345	2239	2266	2415	2453	2493	2973	2910
2123	2549	2912	2699	2351	2288	2541	2471	2174	2191	2393	2348	2201	2347	2830	2797	2297	2191	2302	2478	2216	1993	2230	2417	2272	2370	2577	2718	2623	2351	2410	2448	2514	2366	2514	2405	2570	2562	2524	2407	2454	2525	2266	2216	2293	2342	2392	2423	2853	2743
2169	2562	3006	2705	2386	2306	2521	2363	2180	2217	2438	2456	2075	2259	2705	2886	2367	2177	2326	2304	2318	2021	2198	2431	2325	2199	2501	2618	2410	2263	2439	2493	2481	2336	2391	2419	2564	2470	2527	2451	2475	2479	2414	2213	2381	2435	2379	2303	2696	2769
2201	2630	2975	2532	2316	2171	2375	2242	2120	2154	2461	2342	2085	2303	2730	2783	2331	2106	2240	2427	2086	1968	2058	2320	2225	2147	2465	2532	2431	2310	2480	2433	2304	2338	2372	2332	2451	2611	2509	2487	2415	2553	2304	2207	2283	2472	2362	2428	2789	2819
2185	2632	2854	2544	2208	2182	2330	2246	2036	2019	2349	2334	2079	2247	2733	2684	2292	2111	2283	2368	2079	1900	2159	2200	2181	2166	2397	2628	2357	2304	2384	2451	2468	2369	2320	2356	2383	2493	2563	2522	2292	2339	2246	2115	2160	2322	2286	2439	2895	2968
2177	2573	2804	2462	2208	2199	2382	2395	2068	2212	2402	2347	2173	2251	2669	2676	2249	2117	2402	2355	2232	1967	2272	2409	2241	2205	2550	2501	2301	2232	2317	2409	2336	2380	2231	2338	2462	2464	2431	2298	2268	2246	2166	2003	2065	2110	2136	2205	2733	2788
2314	2570	2794	2584	2276	2258	2479	2387	2167	2182	2449	2523	2153	2374	2679	2656	2371	2268	2304	2451	2225	2108	2322	2589	2309	2367	2500	2551	2413	2169	2398	2406	2374	2393	2265	2390	2313	2420	2414	2321	2341	2444	2360	2185	2246	2163	2235	2208	2490	2654
2278	2600	2783	2516	2277	2234	2333	2262	2021	1940	2314	2340	2067	2226	2658	2618	2293	2102	2338	2267	2207	2012	2141	2490	2381	2240	2522	2556	2345	2245	2360	2419	2402	2354	2379	2495	2417	2504	2438	2453	2407	2556	2531	2248	2438	2344	2409	2439	2675	2672
2281	2674	2978	2631	2280	2137	2225	2136	1946	1848	2173	2265	2003	2152	2627	2769	2259	2123	2109	2359	2101	1854	2059	2338	2245	2311	2474	2610	2381	2207	2327	2452	2428	2340	2400	2437	2375	2428	2680	2570	2479	2462	2382	2289	2365	2494	2462	2598	2634	2734
2290	2665	2854	2591	2275	2142	2272	2240	1999	2112	2179	2288	2166	2215	2732	2728	2335	2125	2312	2313	2120	1965	2173	2457	2232	2227	2532	2605	2360	2326	2246	2447	2511	2307	2424	2375	2358	2379	2592	2589	2509	2387	2382	2285	2345	2428	2376	2409	2377	2342
2216	2507	2670	2502	2355	2263	2372	2392	2235	2112	2310	2315	2090	2314	2640	2639	2392	2139	2276	2289	2286	2123	2326	2370	2289	2274	2361	2559	2383	2307	2373	2390	2331	2480	2290	2431	2399	2400	2352	2459	2515	2637	2659	2520	2547	2336	2433	2313	2253	2348
2198	2387	2528	2443	2183	2158	2305	2310	2104	2160	2310	2349	2191	2306	2480	2539	2341	2256	2138	2282	2155	2072	2163	2392	2322	2263	2294	2461	2425	2240	2352	2388	2344	2408	2387	2322	2434	2424	2361	2489	2491	2592	2613	2747	2754	2707	2618	2579	2516	2485
2094	2345	2374	2374	2286	2237	2278	2187	2192	2154	2251	2251	2328	2373	2533	2421	2508	2347	2395	2232	2156	2100	2195	2256	2345	2251	2375	2423	2340	2312	2365	2441	2399	2340	2414	2372	2410	2445	2513	2437	2641	2484	2540	2536	2522	2478	2639	2471	2552	2576
2311	2293	2421	2393	2484	2409	2421	2442	2383	2440	2516	2347	2480	2526	2627	2560	2577	2587	2569	2589	2496	2502	2409	2475	2411	2527	2426	2328	2433	2412	2305	2265	2359	2332	2360	2396	2418	2428	2345	2379	2313	2291	2173	2257	2265	2276	2236	2185	2324	2267
2379	2345	2341	2302	2374	2405	2585	2542	2568	2699	2536	2588	2460	2546	2439	2433	2461	2563	2643	2539	2629	2644	2594	2568	2483	2442	2384	2402	2446	2435	2396	2270	2375	2480	2464	2358	2455	2501	2410	2314	2319	2323	2354	2276	2426	2451	2371	2215	2321	2407
2299	2175	2239	2182	2285	2245	2372	2386	2417	2453	2431	2344	2292	2238	2270	2311	2291	2396	2351	2462	2556	2482	2371	2389	2397	2396	2416	2367	2446	2494	2426	2366	2409	2461	2433	2557	2480	2556	2438	2369	2459	2499	2499	2596	2547	2659	2530	2572	2443	2529
2276	2322	2267	2227	2268	2348	2320	2211	2346	2308	2293	2335	2304	2381	2278	2207	2289	2379	2416	2222	2470	2295	2319	2231	2358	2355	2291	2364	2399	2396	2518	2510	2429	2441	2438	2383	2459	2452	2475	2479	2378	2515	2497	2619	2704	2693	2662	2651	2703	2595
2541	2371	2503	2583	2504	2407	2418	2509	2421	2387	2372	2359	2470	2413	2454	2482	2449	2565	2433	2444	2362	2380	2365	2335	2298	2450	2387	2439	2453	2436	2367	2467	2432	2467	2436	2471	2370	2448	2562	2375	2336	2314	2480	2507	2506	2595	2553	2526	2451	2446
2472	2520	2476	2402	2454	2319	2400	2369	2373	2347	2459	2382	2396	2471	2343	2419	2384	2320	2338	2348	2372	2298	2247	2311	2420	2320	2361	2396	2521	2391	2463	2447	2385	2377	2467	2408	2539	2450	2447	2510	2390	2348	2399	2567	2607	2655	2604	2558	2541	2533
2377	2221	2298	2290	2251	2312	2280	2223	2253	2307	2197	2288	2180	2257	2168	2232	2292	2213	2196	2220	2164	2267	2210	2284	2264	2314	2248	2296	2338	2367	2422	2450	2306	2390	2354	2365	2371	2482	2372	2503	2514	2404	2585	2546	2597	2666	2644	2668	2530	2498
2425	2320	2317	2238	2247	2302	2303	2335	2272	2311	2258	2183	2188	2399	2251	2215	2313	2263	2261	2202	2301	2294	2226	2368	2273	2273	2220	2323	2409	2372	2376	2397	2353	2370	2354	2363	2465	2462	2502	2318	2255	2270	2353	2179	2137	2327	2375	2236	2316	2219
2627	2618	2651	2745	2604	2551	2625	2575	2470	2647	2532	2557	2435	2636	2605	2663	2658	2593	2403	2511	2541	2576	2569	2460	2492	2444	2478	2374	2371	2281	2331	2445	2389	2338	2307	2283	2484	2504	2374	2227	2132	2129	2115	1901	1928	1978	2070	1941	1876	1930
3027	2821	2691	2703	2770	2762	2586	2503	2563	2609	2608	2661	2664	2673	2673	2663	2562	2637	2551	2612	2593	2658	2571	2624	2484	2614	2518	2431	2296	2346	2387	2302	2380	2459	2285	2220	2443	2497	2514	2242	2130	2157	2181	2007	1945	2038	2189	2050	2078	2064
2524	2593	2619	2552	2406	2476	2492	2497	2332	2445	2486	2430	2468	2487	2415	2496	2384	2448	2458	2449	2418	2443	2432	2507	2519	2606	2527	2459	2407	2364	2379	2429	2378	2385	2392	2329	2416	2631	2430	2350	2299	2380	2350	2266	2198	2324	2290	2331	2265	2230
2374	2422	2382	2545	2370	2248	2237	2328	2217	2347	2345	2365	2211	2366	2379	2407	2398	2379	2375	2376	2369	2336	2438	2428	2519	2435	2552	2416	2418	2344	2408	2345	2446	2341	2346	2411	2477	2534	2597	2471	2342	2416	2264	2234	2096	2095	2234	2117	2154	2278
2596	2606	2426	2478	2622	2615	2444	2382	2346	2502	2401	2496	2500	2378	2463	2482	2455	2569	2508	2543	2380	2354	2467	2475	2520	2465	2514	2609	2418	2380	2327	2478	2527	2394	2385	2423	2498	2591	2624	2512	2486	2310	2281	2161	2123	2224	2067	2070	2125	2074
2383	2411	2433	2462	2370	2376	2359	2229	2293	2396	2361	2335	2278	2421	2315	2321	2285	2428	2317	2237	2179	2172	2284	2412	2437	2378	2535	2799	2573	2374	2272	2547	2442	2381	2377	2460	2494	2511	2473	2614	2572	2575	2571	2491	2502	2433	2370	2401	2340	2466
2032	2077	1949	1994	2059	2005	1918	2040	2003	2017	1988	1989	1972	1942	1977	1964	1987	2018	2074	1927	1915	1943	2047	2069	2216	2140	2472	2639	2494	2294	2367	2438	2427	2443	2495	2471	2438	2423	2469	2588	2606	2670	2740	2824	2959	2792	2732	2844	2835	2924
1953	2040	1928	1919	2064	2016	1948	1926	1996	2007	2002	2015	2079	2067	2048	1934	2018	2155	2100	2056	1958	2065	2061	2095	2023	2159	2445	2567	2549	2520	2492	2531	2461	2536	2395	2390	2437	2457	2394	2452	2547	2613	2551	2631	2668	2728	2628	2634	2614	2667
2308	2393	2371	2319	2369	2445	2413	2427	2547	2474	2437	2382	2507	2499	2430	2482	2316	2359	2513	2474	2392	2354	2356	2389	2328	2254	2407	2595	2528	2349	2461	2519	2532	2462	2485	2412	2262	2450	2415	2374	2357	2454	2409	2364	2491	2511	2453	2452	2466	2404
2349	2401	2457	2469	2380	2480	2391	2502	2439	2419	2562	2502	2497	2587	2511	2456	2523	2394	2468	2440	2411	2363	2332	2302	2342	2418	2512	2533	2465	2433	2643	2449	2506	2521	2419	2412	2450	2486	2509	2436	2520	2500	2437	2350	2379	2474	2493	2419	2430	2522
2151	2156	1964	2116	2225	2116	2110	2185	2184	2107	2216	2176	2103	2194	2274	2142	2208	2206	2232	2217	2230	2159	2130	2104	2214	2307	2417	2361	2560	2488	2478	2522	2529	2465	2563	2442	2439	2476	2505	2462	2358	2472	2382	2260	2301	2458	2546	2434	2417	2422
2318	2198	1964	2244	2423	2225	2204	2294	2311	2281	2325	2311	2248	2218	2340	2199	2330	2247	2301	2279	2343	2350	2203	2301	2271	2346	2370	2443	2470	2507	2546	2568	2513	2382	2433	2413	2434	2550	2473	2272	2222	2201	2211	2035	1970	2145	2175	2102	2027	2239
2842	2880	2653	2614	2676	2898	2867	2726	2826	2664	2883	2695	2772	2667	2824	2684	2657	2768	2724	2732	2815	2745	2753	2675	2476	2500	2374	2427	2419	2453	2580	2451	2495	2457	2485	2435	2437	2727	2464	2205	2059	2153	2207	1931	1868	1973	2103	2119	1960	2000
3022	3006	3014	2852	3061	3016	2952	2952	3032	3108	3034	2983	2957	2967	2865	2975	2935	2883	2952	2756	2888	2788	2893	2668	2710	2533	2437	2440	2408	2411	2595	2395	2464	2515	2559	2434	2435	2444	2429	2331	2217	2287	2194	2134	2007	2225	2399	2219	2178	2195
2492	2595	2669	2671	2519	2552	2663	2548	2615	2551	2608	2486	2648	2605	2534	2545	2483	2486	2533	2508	2559	2557	2523	2506	2546	2531	2450	2579	2443	2394	2557	2455	2449	2415	2421	2505	2480	2457	2519	2399	2258	2275	2355	2236	2179	2308	2416	2433	2223	2311
2163	2182	2148	2417	2324	2201	2190	2287	2247	2256	2291	2281	2309	2332	2340	2298	2316	2327	2350	2286	2357	2289	2403	2500	2434	2460	2619	2499	2500	2416	2465	2520	2447	2334	2441	2474	2398	2458	2338	2426	2317	2305	2252	2223	2217	2270	2140	2127	2076	2017
2631	2355	2256	2521	2677	2542	2281	2414	2468	2289	2440	2476	2422	2573	2545	2535	2522	2476	2560	2543	2535	2505	2498	2625	2501	2570	2548	2555	2369	2391	2477	2544	2383	2446	2461	2464	2510	2429	2534	2427	2323	2303	2389	2289	2351	2289	2188	2174	2229	2196
2897	2785	2500	2506	2782	2742	2505	2513	2629	2468	2436	2492	2419	2650	2629	2634	2651	2691	2522	2513	2438	2410	2452	2544	2606	2530	2506	2561	2462	2365	2440	2483	2460	2511	2548	2516	2488	2470	2563	2523	2534	2597	2643	2805	2735	2726	2696	2649	2716	2754
2380	2509	2224	2048	2215	2392	2197	2002	2101	2167	2059	2238	2165	2151	2142	2156	2143	2278	2242	2045	1994	1933	2195	2223	2234	2338	2574	2755	2502	2351	2356	2466	2388	2437	2506	2415	2464	2456	2438	2484	2522	2676	2739	2756	2918	2904	2845	2816	2890	2892
1857	2123	2038	1791	1791	2038	1949	1821	1936	2019	1815	1923	1978	1784	1918	1883	1963	2039	1943	1898	1902	1837	2038	2077	2171	2211	2414	2783	2550	2353	2302	2389	2495	2439	2517	2484	2403	2371	2416	2370	2397	2446	2559	2539	2667	2573	2510	2575	2565	2591
2103	2397	2435	2296	2102	2281	2274	2192	2047	2324	2195	2233	2276	2266	2337	2281	2291	2376	2336	2223	2210	2285	2331	2346	2280	2269	2412	2585	2515	2466	2346	2423	2529	2456	2370	2415	2364	2443	2444	2407	2447	2472	2417	2355	2349	2398	2463	2317	2407	2420
2304	2547	2879	2747	2392	2562	2762	2455	2423	2664	2571	2462	2682	2569	2490	2601	2553	2602	2601	2591	2395	2424	2394	2317	2356	2202	2356	2457	2493	2377	2330	2559	2494	2406	2354	2407	2393	2465	2476	2439	2375	2477	2496	2256	2385	2469	2557	2383	2358	2455
2135	2195	2540	2420	2152	2233	2485	2305	2150	2365	2253	2126	2339	2237	2213	2272	2132	2418	2196	2212	2156	2200	2229	2241	2227	2319	2353	2571	2347	2423	2424	2516	2469	2393	2427	2367	2441	2553	2566	2333	2275	2364	2380	2177	2122	2291	2296	2271	2112	2175
1784	1923	2316	2207	1997	1980	2207	2166	1968	2127	2127	2014	2015	2118	2072	2116	2044	2146	2066	2050	2069	2148	2147	2139	2258	2244	2389	2487	2512	2454	2324	2531	2362	2293	2339	2359	2391	2536	2472	2311	2109	2037	2183	2081	1872	1994	2167	2014	1909	1900
2157	2170	2551	2596	2373	2190	2441	2576	2300	2498	2507	2355	2451	2429	2364	2536	2314	2517	2508	2403	2447	2533	2431	2516	2478	2365	2466	2412	2350	2442	2476	2448	2395	2393	2395	2318	2376	2565	2487	2186	2043	2141	2167	2089	1974	2026	2174	2091	1960	2027
2549	2661	3019	3058	2795	2657	2936	2908	2654	2893	2929	2619	2936	2777	2683	2881	2795	2786	2798	2944	2726	2902	2851	2578	2599	2412	2372	2330	2464	2449	2436	2520	2495	2316	2359	2303	2400	2549	2459	2395	2329	2298	2273	2175	2123	2319	2392	2325	2227	2206
2390	2515	2736	2798	2555	2526	2737	2722	2500	2647	2715	2486	2620	2768	2548	2733	2680	2720	2612	2620	2643	2620	2599	2551	2446	2481	2404	2476	2394	2399	2510	2523	2449	2427	2389	2360	2406	2455	2480	2458	2246	2382	2292	2280	2262	2166	2350	2256	2284	2208
2073	2175	2414	2479	2173	2074	2390	2386	2092	2309	2301	2102	2251	2266	2183	2380	2343	2303	2319	2366	2431	2374	2332	2229	2250	2374	2397	2480	2407	2371	2542	2466	2477	2420	2445	2453	2348	2475	2425	2392	2292	2227	2310	2233	2306	2175	2207	2146	2147	2119
2063	2139	2315	2356	1988	2054	2398	2305	2055	2244	2316	2065	2231	2348	2326	2392	2321	2385	2394	2337	2282	2297	2284	2332	2348	2428	2408	2515	2388	2343	2490	2377	2422	2433	2540	2376	2366	2496	2430	2395	2437	2426	2430	2460	2591	2593	2545	2418	2457	2438
2373	2429	2698	2630	2399	2292	2546	2445	2375	2503	2547	2359	2574	2588	2450	2650	2570	2706	2550	2533	2419	2371	2466	2489	2389	2377	2372	2505	2369	2341	2350	2422	2483	2415	2505	2409	2408	2443	2463	2526	2470	2567	2647	2767	2884	2899	2915	2817	2840	2813
2154	2233	2549	2483	2240	2193	2530	2416	2049	2341	2354	2107	2293	2300	2264	2382	2288	2279	2282	2169	2163	2241	2236	2281	2269	2253	2385	2543	2490	2308	2320	2481	2470	2490	2458	2458	2329	2379	2521	2527	2676	2566	2676	2682	2726	2930	2703	2660	2738	2780
1769	2054	2039	2018	1824	1902	2038	1934	1843	1953	2032	1805	1940	1954	1907	1957	1866	1970	1917	1841	1828	1862	2060	2035	2080	2108	2381	2562	2593	2265	2299	2513	2471	2412	2549	2461	2360	2322	2464	2425	2425	2529	2504	2423	2413	2453	2495	2415	2466	2281
1935	2101	2130	1931	1759	1971	2106	1984	1976	2063	2095	2022	2208	2053	2126	2094	1922	2057	2026	1952	1912	1958	2132	2195	2089	2163	2445	2605	2428	2310	2293	2467	2482	2416	2463	2377	2419	2393	2416	2369	2364	2414	2435	2314	2287	2414	2430	2346	2356	2386
2521	2711	2501	2347	2312	2571	2477	2284	2401	2602	2522	2499	2598	2423	2454	2454	2347	2475	2415	2393	2311	2367	2363	2409	2283	2331	2389	2563	2497	2328	2341	2496	2488	2344	2409	2399	2451	2495	2422	2409	2356	2476	2423	2298	2293	2307	2542	2419	2321	2271
2709	2627	2317	2186	2393	2383	2252	2145	2359	2543	2317	2351	2402	2253	2424	2291	2341	2297	2323	2287	2255	2338	2319	2305	2323	2327	2483	2518	2526	2424	2364	2355	2364	2327	2389	2507	2379	2506	2485	2301	2173	2284	2293	2203	1998	2090	2273	2253	2151	2191
2264	2046	1850	1937	2064	2027	1845	1988	2152	1899	2008	2073	1937	2002	2040	1966	2033	2008	2067	2089	1995	2057	2102	2044	2134	2299	2466	2425	2428	2377	2325	2343	2331	2258	2378	2381	2409	2547	2477	2283	2168	2075	2242	2046	1959	2010	2115	2095	1988	1990
2226	1966	1903	2066	2082	1942	1920	2198	2040	1889	2203	2098	1905	2142	2131	2173	2127	2165	2185	2170	2174	2290	2232	2218	2363	2328	2386	2339	2316	2380	2354	2292	2336	2333	2298	2349	2325	2476	2347	2387	2207	2232	2166	2114	1972	2052	2217	2186	2088	2148
2621	2548	2495	2434	2517	2348	2456	2427	2426	2376	2639	2551	2441	2650	2592	2529	2610	2501	2603	2556	2663	2554	2634	2655	2546	2364	2342	2372	2278	2410	2227	2185	2237	2298	2351	2313	2331	2432	2416	2440	2305	2338	2362	2308	2282	2306	2287	2311	2314	2354
2715	2785	2723	2602	2576	2484	2536	2452	2339	2472	2587	2506	2532	2679	2573	2735	2498	2595	2529	2520	2669	2588	2589	2472	2521	2412	2250	2330	2287	2337	2271	2314	2129	2221	2311	2339	2325	2397	2389	2350	2323	2323	2320	2366	2249	2333	2410	2308	2248	2257
2441	2542	2525	2243	2351	2305	2293	2199	2173	2234	2308	2256	2348	2329	2337	2335	2197	2310	2314	2302	2244	2318	2270	2249	2239	2313	2303	2295	2348	2207	2347	2325	2342	2321	2338	2377	2423	2410	2347	2306	2290	2253	2351	2311	2287	2422	2336	2215	2257	2246
[truncated: 920 more columns]
