# Supplementary material for: Spatial Resolution and Refractive Index Contrast of Resonant Photonic Crystal Surfaces for Biosensing
Source: IEEE Photonics J. Author manuscript; Available in PMC 2015 Sep 7. (PMC4561521; doi:10.1109/JPHOT.2015.2435699)
Supplement: fig4_data [file NIHMS64775-supplement-fig4_data.gz › Volumes/graham/MacBook_backup/PhD_folder_2015_06_02/paper_improvements/IEEE_J_Photonics/final_files/data_files/fig4/4c_raw/I19.csv]

3488	3643	3330	3216	3187	3196	3223	3115	3015	2856	2832	2762	2594	2640	2804	3119	3293	3212	3188	2979	2741	2741	2698	2959	3209	3208	3047	2743	2594	2604	2849	3115	3346	3190	2875	2604	2658	2809	3004	2966	2889	2732	2498	2623	2838	2860	2694	2645	2682	2730
3658	3480	3251	3162	3195	3307	3214	3090	3102	2912	2761	2639	2587	2775	2923	3147	3232	3159	2902	2841	2625	2565	2680	2934	3259	3228	3017	2675	2670	2610	2901	3207	3272	3160	2759	2496	2442	2783	2925	2946	2822	2601	2468	2617	2776	2776	2792	2638	2738	2730
3554	3425	3055	3125	3342	3349	3325	3152	2907	2768	2734	2714	2694	2801	3116	3346	3129	3026	2871	2711	2500	2638	2935	3008	3288	3251	3026	2815	2838	2762	2903	3202	3184	2903	2612	2558	2667	2838	2962	2815	2750	2618	2611	2736	2943	2849	2804	2814	2864	2841
3428	3130	3031	3127	3271	3396	3173	3064	2938	2797	2652	2771	2631	2893	3245	3155	3126	2974	2730	2588	2596	2666	2897	3128	3337	3116	2874	2741	2637	2715	2948	3096	3026	2897	2692	2594	2705	3005	2992	2911	2912	2708	2672	2824	2907	2872	2892	2851	2889	2888
3325	3203	3005	3152	3394	3435	3224	2945	2823	2652	2594	2648	2882	3008	3230	3173	2993	2888	2707	2659	2512	2817	2963	3079	3236	3068	2786	2686	2600	2726	2936	3112	3003	2757	2618	2701	2937	3159	3056	2980	2905	2719	2845	2887	2925	2954	2934	2927	2888	2806
3213	3100	3195	3246	3299	3212	3045	2800	2679	2622	2617	2639	2776	3116	3055	3064	2962	2883	2752	2578	2746	2850	3121	3149	3171	2936	2764	2591	2566	2890	3022	3037	2892	2707	2777	2861	3079	3223	3143	3000	2816	2817	2900	2838	2928	2845	2805	2839	2687	2799
3239	3249	3131	3308	3426	3096	2886	2724	2747	2601	2552	2785	2892	2912	3097	3045	2900	2870	2782	2765	2929	2912	3025	3167	2936	2852	2614	2476	2601	2846	3012	3024	2878	2856	2841	2893	3155	3169	3036	2905	2783	2839	2791	2707	2655	2695	2803	2627	2724	2643
3187	3254	3347	3217	3038	2912	2610	2673	2707	2578	2751	2778	2954	2981	3031	2995	3066	2898	2771	2775	2858	3056	3034	2838	2873	2757	2519	2497	2771	2993	2994	3125	2892	2711	2954	2960	3110	3072	3057	2819	2732	2905	2610	2648	2731	2699	2626	2463	2554	2499
3187	3166	3188	3174	2996	2757	2518	2611	2570	2600	2718	2861	2944	2832	2960	2975	3064	3014	2878	2905	3130	3048	2842	2783	2800	2570	2531	2611	2913	3057	3067	3001	2786	2895	2881	3080	2916	2896	2920	2628	2739	2902	2696	2573	2620	2676	2595	2530	2422	2368
3268	3145	3053	3022	2886	2738	2655	2557	2726	2602	2638	2928	2850	2869	2829	2985	3064	2922	2817	2843	3067	2991	2839	2748	2644	2563	2592	2884	3127	3159	3091	2995	2932	2949	3028	2945	2901	2819	2694	2810	2718	2764	2617	2651	2735	2800	2732	2566	2462	2476
3447	3178	2998	2927	2762	2651	2694	2558	2652	2669	2756	2835	2883	2828	2889	2934	2954	2757	2898	3081	3015	2941	2787	2754	2703	2707	2852	2984	3115	2923	3036	2806	2860	2865	2877	2828	2880	2678	2746	2899	2899	2832	2714	2749	2771	2881	2747	2676	2553	2580
3218	2956	2984	2715	2723	2704	2643	2536	2618	2711	2778	2923	2983	2990	2959	2919	2855	2906	2927	2958	3038	2923	2894	2872	2851	2941	3043	3080	2996	2934	2862	2731	2853	2869	2982	2880	2781	2727	2935	2967	2989	2925	2746	2894	3062	3012	2847	2710	2685	2803
3113	2887	2799	2654	2728	2742	2676	2735	2675	2702	2751	2931	3019	3003	2958	2887	2898	2869	2923	2887	2932	2847	2899	2849	2854	3050	3241	3201	3005	2872	2765	2842	2941	2911	2844	2823	2818	2877	3107	3139	3111	3015	2827	2909	3184	3093	2920	2744	2794	3061
2978	2706	2710	2759	2728	2783	2653	2706	2851	2768	2968	3102	2999	2887	2952	2936	2809	2853	3018	2918	2935	2908	2947	2965	2977	3256	3062	3023	2951	2757	2755	2900	2905	2973	2971	2833	2815	2937	3204	3221	3221	3021	2925	3011	3156	3135	2921	2808	2917	3160
2875	2702	2708	2723	2719	2778	2804	2855	2740	2916	3035	3112	3038	2907	2883	2890	2967	2991	2865	2875	2874	3016	3053	3003	3253	3270	3064	2925	2756	2728	2803	2949	3013	2936	2897	2845	2931	3135	3320	3310	3000	3095	3041	3217	3076	3140	2887	2785	3024	3024
2778	2650	2651	2683	2890	2760	2872	2871	2900	2928	3068	3178	3017	2929	2891	2951	2917	2987	2886	2850	3018	2991	3094	3047	3228	3081	2885	2695	2699	2690	2857	3035	3175	3097	2907	2882	3142	3344	3436	3262	3057	3016	3074	3082	3084	2996	2772	2764	3034	2976
2722	2803	2718	2805	2922	2963	2903	3030	3076	3105	3173	3087	3005	2924	2828	3001	2983	2902	2886	2854	2984	3060	3059	3203	3134	3035	2763	2712	2745	2836	3040	3192	3229	3082	3031	3025	3210	3260	3360	3007	3029	3007	3179	3033	3102	2902	2588	2821	2980	2891
2822	2918	2928	2906	2893	2899	2934	3037	3153	3112	3057	3085	2942	2982	2882	3018	2959	2913	2816	2902	3154	3069	3126	3033	3078	2826	2702	2553	2910	3048	3221	3299	3176	3112	2886	3117	3381	3292	3239	2820	2846	2990	3139	3060	2994	2642	2700	2880	3025	2958
2913	3020	2957	2980	3042	3000	3051	3129	3143	3090	3060	3023	2946	2929	2924	3041	3031	2934	2865	3044	3121	3162	3155	3019	2848	2648	2705	2745	3072	3165	3205	3249	3026	2940	2914	3150	3297	3094	2921	2759	2731	3100	3124	2938	2851	2635	2858	2987	3025	2688
3026	3200	3126	3167	3070	3026	2961	3209	3256	3086	3117	3070	2948	2875	3002	2876	2922	2909	3049	3136	3104	3199	3114	2828	2764	2499	2721	2947	3234	3289	3209	3090	3016	3026	3121	3216	3153	3032	2796	2756	2781	3179	3060	2936	2702	2824	2928	3135	3031	2787
3312	3455	3149	3143	3095	3122	3141	3214	3201	3094	3086	3125	2936	2912	2886	3015	2988	3019	3138	3019	3202	3220	2970	2752	2677	2635	2746	3189	3312	3467	3193	2955	2874	2966	3143	3144	3046	2857	2672	2794	2876	3196	3216	2860	2698	2849	2997	3143	3051	2870
3380	3369	3250	3114	3220	3240	3244	3211	3230	3139	3082	3043	2896	2904	3019	2860	2893	3178	3199	3245	3211	3139	2797	2681	2779	2879	3027	3163	3385	3286	2999	2864	2835	3149	3226	3095	2827	2744	2687	2802	3104	3233	3132	2912	2871	3124	3272	3213	3078	2846
3479	3306	3110	3190	3116	3328	3265	3213	3354	3052	3009	2895	2853	2842	2902	3072	3201	3314	3258	3246	3175	2981	2754	2808	2814	3015	3260	3404	3328	3101	2856	2751	2878	3140	3150	2987	2759	2791	2829	3090	3262	3272	2954	2698	2991	3296	3309	3063	3007	2992
3285	3272	3048	3126	3160	3253	3233	3362	3254	3194	2957	2943	2955	2889	2932	3185	3224	3307	3422	3166	3001	2750	2613	2794	3055	3186	3334	3226	3178	2927	2704	2860	2915	3124	3079	2874	2818	2791	2976	3220	3213	3256	2778	2788	3090	3498	3336	3076	3067	3099
3170	3172	2966	3006	3078	3165	3206	3211	3228	3052	2852	3015	2947	2991	3125	3194	3313	3374	3165	2905	2778	2823	2777	2850	3180	3344	3265	3244	2863	2709	2668	2864	3132	3088	2894	2902	2763	2908	3230	3369	3291	3069	2826	3185	3396	3623	3346	3147	3137	3252
3131	3028	2896	3045	3171	3259	3190	3198	3120	2992	2900	2954	3070	3257	3208	3333	3327	3296	3022	2831	2889	2792	3076	3117	3515	3388	3115	3047	2759	2666	2840	3034	2983	2977	2891	2842	2910	3083	3421	3381	3240	3057	3043	3329	3362	3490	3310	3009	3101	3196
2966	2936	2951	3020	3192	2968	2906	2921	2887	2843	2942	3022	3225	3373	3388	3474	3183	3021	2926	2810	2865	2993	3154	3318	3454	3333	2964	2764	2705	2743	3045	2947	3048	2905	2794	2910	3047	3239	3350	3318	3123	3014	3319	3381	3343	3383	3071	3117	3201	3298
2994	2973	3013	3103	3075	3104	2947	2836	2894	2818	3058	3295	3491	3421	3318	3221	3027	2766	2752	2780	2769	3191	3324	3507	3492	3003	2746	2774	2769	2979	3083	3054	2979	2819	2859	2994	3225	3426	3317	3183	3192	3182	3259	3579	3327	3082	2917	2963	3095	3273
2981	3035	3124	3044	3061	3070	2853	2864	2939	3115	3181	3432	3323	3433	3283	3089	2878	2738	2745	2881	3114	3407	3549	3368	3253	2985	2789	2843	2961	3077	3186	3025	2936	2899	2952	3091	3350	3451	3305	3104	3155	3344	3401	3429	3116	3004	2886	3023	3150	3054
3067	3141	3154	3161	3023	2970	2897	3036	3113	3051	3341	3363	3463	3293	3076	2777	2817	2684	2932	3242	3386	3440	3536	3203	3029	2935	2818	2799	3063	3113	3135	2959	2851	2939	3191	3407	3296	3331	3045	3186	3281	3299	3438	3127	3070	2874	2935	3063	3184	2943
3161	3157	3164	3024	3160	3010	2981	3144	3219	3378	3292	3455	3117	2928	2932	2686	2754	2900	3178	3373	3502	3517	3237	3010	2985	2888	2973	3052	3168	3136	2975	2856	2942	3065	3250	3299	3262	3128	3091	3029	3304	3461	3223	3130	2843	2910	2993	3093	2962	2862
3179	3243	3049	3133	3038	3026	3020	3052	3268	3214	3211	3334	2978	2807	2810	2727	2916	3022	3280	3487	3466	3207	3077	2929	2993	2972	3012	3132	3101	2986	2888	2967	3027	3189	3328	3284	3064	2975	2959	3109	3213	3243	3078	2814	2887	3088	3011	2966	2874	2803
3206	3261	3039	3176	3140	3159	3017	3322	3198	3208	3226	3070	2838	2764	2810	2964	3100	3205	3392	3303	3306	3175	2793	2939	2962	3017	3062	3216	3135	2902	2904	3081	3300	3251	3305	3141	3065	3132	3118	3148	3306	3054	2967	2954	2953	3074	3049	3029	2859	2851
3205	3370	3184	3158	3106	3236	3039	3118	3249	3202	3029	2968	2908	2797	2990	3141	3261	3236	3339	3266	3099	3065	2962	2914	3156	3079	2991	3150	3007	2933	2879	3198	3320	3344	3135	3042	2944	3039	3211	3077	3113	2997	2899	2970	3010	3211	3012	2971	2994	2906
3234	3244	3185	3095	3153	3167	2934	3051	3049	3112	3197	2971	2992	2977	3061	3138	3174	3186	3129	2954	3078	2970	3004	2957	3161	3088	3115	2979	3015	3095	3098	3288	3382	3207	3191	2942	3062	3129	3246	3161	2906	2918	2866	3093	3142	3111	3064	2997	3033	3041
3228	3341	3222	3272	3128	3085	2949	3012	3159	3087	3082	3085	3126	3136	3038	3309	3017	3051	3012	2964	2960	3163	3067	3143	3123	3076	2952	2993	3086	3213	3286	3389	3312	3212	3064	3124	3159	3238	3000	2990	2993	2973	3017	3054	3156	3091	3006	2923	3083	3158
3322	3321	3307	3001	3059	2885	2989	3035	3165	3194	3137	3183	3229	3026	3042	3115	2961	2962	3031	3051	3116	3031	3149	3053	2985	2956	3086	3148	3259	3370	3351	3318	3235	3161	3111	3157	3098	3199	3006	2927	2986	3045	3096	3067	3121	3015	3007	3083	3122	3038
3521	3430	3199	2993	3084	3089	3003	3196	3331	3433	3202	3253	3109	3098	2881	2895	3018	3032	3119	3085	3274	3151	3097	2960	2911	2997	3120	3172	3466	3435	3520	3273	3183	3145	3275	3114	3236	3095	2947	2827	2918	2999	3096	3078	3047	3038	3132	3167	3216	3112
3403	3347	3109	2941	3018	2961	3100	3213	3445	3278	3219	3198	2918	2937	2970	2977	3093	3250	3210	3232	3198	3171	2884	2960	2925	3075	3095	3450	3481	3445	3279	3280	3306	3228	3169	3146	3047	2969	2947	2900	2956	3019	3044	2972	2968	3053	3057	3130	3117	3209
3462	3424	3196	3079	3120	3238	3187	3301	3427	3235	3089	3056	2931	2934	3069	3004	3171	3269	3371	3171	3091	3028	2825	2949	3132	3169	3202	3264	3436	3317	3322	3291	3251	3347	3136	2932	3054	2925	3000	2930	3068	2938	2959	2987	3091	3218	3161	3157	3053	3150
3521	3407	3109	3080	3080	3118	3075	3314	3270	3098	3077	3098	2995	3019	3140	3250	3342	3318	3209	3043	2879	2918	2807	2910	3100	3152	3319	3312	3281	3447	3424	3431	3380	3385	3023	3033	2949	3045	3111	3107	2945	2876	2899	3090	3137	3202	3138	3218	3114	3111
3538	3428	3182	3071	3080	3087	3091	3229	3241	3168	3058	3024	3152	3173	3201	3322	3227	3190	3171	3119	3038	2999	2896	3060	3068	3290	3251	3326	3371	3410	3344	3537	3334	3317	3098	3042	3036	3197	3086	3066	2945	2953	2954	3124	3079	3310	3235	3013	3270	3150
3312	3374	3178	3015	3010	3048	2996	3282	3329	3261	3196	3103	3091	3234	3330	3385	3188	3284	3027	2944	2919	2835	2876	3034	3067	3205	3402	3365	3446	3360	3485	3487	3328	3175	3208	3036	3101	2985	3110	2965	3026	3116	3041	3161	3274	3312	3208	3172	3138	3168
3457	3442	3057	3032	3053	3111	3132	3279	3262	3166	3094	3216	3241	3211	3209	3361	3270	3233	3126	2986	3144	3001	2988	2939	2993	3113	3314	3397	3470	3502	3483	3491	3355	3207	3147	3094	3203	3123	3039	3058	3024	3107	3136	3187	3194	3150	3190	3173	3271	3253
3466	3334	3166	2991	3226	3330	3393	3367	3428	3337	3149	3123	3125	3132	3185	3327	3412	3273	3184	3053	3105	2998	2881	2959	3011	3280	3281	3504	3503	3384	3323	3263	3233	3277	3216	3139	3153	2992	3019	3082	3112	3148	3142	3169	3107	3202	3260	3257	3222	3304
3526	3365	3214	3230	3243	3226	3299	3433	3417	3219	3081	3019	3046	3171	3207	3308	3391	3360	3315	3016	3028	3006	2804	3039	3121	3239	3301	3388	3464	3295	3199	3291	3320	3364	3195	3112	3055	3016	3123	3163	3198	3272	3142	3113	3199	3262	3256	3301	3380	3355
3504	3437	3135	3135	3248	3218	3308	3353	3334	3152	3010	3083	3022	3177	3193	3236	3364	3413	3191	3112	3022	3004	2910	3123	3124	3346	3285	3311	3258	3308	3304	3445	3368	3317	3362	3082	2983	3134	3216	3201	3167	3282	3177	3211	3279	3254	3294	3196	3368	3348
3354	3362	3153	3146	3103	3212	3211	3259	3280	3071	3131	3111	3177	3173	3297	3377	3368	3304	3180	3127	2972	3051	3070	3101	3134	3257	3289	3321	3339	3500	3412	3346	3424	3207	3190	3145	3157	3147	3239	3200	3206	3113	3202	3259	3205	3289	3254	3178	3277	3368
3393	3272	3155	3159	3174	3039	3113	3264	3211	3231	3099	3157	3170	3170	3292	3271	3393	3297	3190	3181	3077	3076	3054	3069	3213	3156	3221	3255	3414	3417	3337	3390	3337	3237	3127	3221	3202	3328	3319	3183	3090	3232	3235	3338	3425	3388	3232	3253	3382	3427
3429	3224	3037	3057	3057	3069	3224	3234	3399	3255	3170	3169	3221	3179	3322	3278	3213	3347	3309	3366	3241	3152	3078	3074	2991	3184	3266	3364	3420	3404	3313	3271	3182	3228	3327	3359	3213	3349	3198	3165	3171	3312	3342	3168	3376	3260	3221	3343	3369	3310
3283	3285	2971	3039	3137	3334	3309	3462	3433	3351	3076	3079	3066	3069	3161	3398	3366	3239	3367	3244	3262	3177	3009	3018	3128	3333	3317	3231	3471	3392	3339	3276	3216	3342	3437	3294	3280	3128	3241	3101	3142	3147	3299	3177	3181	3279	3413	3312	3274	3356
3479	3246	3208	3237	3244	3302	3344	3419	3498	3240	3226	3033	2951	3117	3183	3390	3382	3388	3385	3274	3174	3076	3163	3058	3264	3395	3369	3405	3383	3252	3193	3331	3351	3454	3454	3333	3206	3214	3196	3317	3276	3380	3249	3304	3162	3179	3278	3392	3331	3355
3552	3273	3319	3171	3254	3277	3224	3322	3387	3151	3133	3063	3075	3248	3225	3424	3424	3421	3329	3238	3095	3078	3119	3254	3285	3304	3238	3384	3325	3326	3281	3403	3382	3400	3373	3209	3263	3155	3264	3280	3308	3372	3243	3178	3279	3335	3383	3311	3463	3273
3363	3477	3138	3172	3202	3179	3173	3451	3240	3223	3227	3271	3280	3166	3209	3295	3289	3331	3207	3196	3270	3235	3194	3210	3213	3264	3237	3378	3475	3491	3375	3537	3411	3322	3252	3215	3234	3265	3405	3239	3292	3317	3232	3146	3348	3293	3276	3332	3271	3376
3471	3385	3124	3043	3057	3049	3277	3329	3360	3313	3382	3326	3239	3087	3298	3370	3284	3314	3356	3385	3348	3332	3187	3174	3291	3271	3217	3428	3447	3512	3378	3420	3373	3296	3271	3323	3270	3270	3192	3293	3177	3300	3168	3155	3237	3386	3230	3218	3299	3242
3482	3307	3146	2966	3066	3151	3186	3453	3380	3429	3321	3330	3211	3205	3217	3239	3250	3328	3339	3429	3337	3322	3218	3238	3278	3230	3330	3364	3432	3584	3477	3387	3372	3315	3339	3304	3259	3181	3225	3071	3079	3219	3167	3202	3176	3170	3092	3174	3120	3376
3417	3181	3093	3057	3076	3119	3203	3430	3562	3425	3257	3267	3249	3096	3201	3330	3381	3511	3439	3482	3334	3281	3084	3087	3216	3314	3282	3434	3444	3449	3463	3423	3363	3511	3462	3420	3277	3316	3161	3220	3083	3312	3258	3135	3089	3068	3087	3201	3253	3287
3391	3354	3362	3255	3081	3215	3281	3306	3440	3409	3286	3303	3327	3149	3239	3275	3448	3513	3403	3387	3430	3249	3167	3050	3326	3388	3390	3346	3578	3418	3393	3348	3545	3516	3493	3261	3353	3177	3235	3198	3205	3183	3161	3034	3101	3142	3137	3274	3241	3164
3441	3380	3281	3127	3109	3034	3156	3203	3410	3390	3342	3342	3304	3394	3236	3437	3536	3483	3431	3461	3434	3330	3356	3263	3325	3279	3411	3323	3440	3446	3515	3531	3558	3545	3406	3407	3272	3284	3282	3266	3268	3147	3086	3004	3063	3063	3093	3209	3231	3110
3665	3490	3296	3129	3210	3085	3178	3144	3307	3268	3380	3409	3333	3287	3211	3343	3403	3544	3401	3395	3426	3442	3341	3199	3247	3421	3206	3354	3357	3485	3546	3517	3425	3455	3373	3348	3291	3365	3335	3165	3175	3070	3069	2990	3109	3147	3221	2992	2980	3178
3534	3416	3342	3072	3142	3067	3158	3347	3356	3342	3574	3288	3434	3312	3340	3347	3480	3527	3454	3504	3474	3322	3218	3182	3226	3258	3254	3301	3527	3640	3520	3549	3473	3525	3473	3529	3467	3330	3337	3173	3111	3182	3091	3182	3063	3120	2985	2991	3087	3168
3430	3454	3307	3318	3218	3109	3163	3327	3387	3426	3528	3379	3405	3243	3378	3316	3473	3437	3513	3483	3590	3488	3333	3305	3317	3300	3356	3472	3363	3386	3401	3463	3443	3432	3522	3485	3398	3331	3242	3211	3238	3388	3176	3240	3038	3040	2900	3056	3122	3183
3500	3547	3586	3404	3425	3309	3242	3142	3386	3262	3498	3397	3175	3273	3329	3385	3317	3458	3569	3532	3529	3532	3455	3364	3315	3176	3286	3270	3352	3353	3356	3569	3548	3428	3558	3564	3475	3384	3302	3313	3321	3274	3122	3210	3085	3041	3011	3131	3038	3111
3575	3602	3652	3325	3448	3329	3284	3248	3391	3374	3492	3413	3398	3298	3312	3212	3455	3546	3542	3585	3641	3594	3633	3415	3337	3107	3169	3217	3357	3341	3479	3616	3422	3544	3508	3434	3522	3366	3433	3360	3240	3145	3239	3074	3106	3120	2967	2894	3001	3095
3601	3585	3585	3456	3440	3270	3292	3269	3332	3455	3393	3384	3565	3346	3271	3422	3383	3453	3589	3621	3601	3690	3495	3405	3369	3224	3258	3307	3356	3360	3443	3640	3517	3411	3541	3327	3393	3515	3558	3380	3296	3226	3132	3064	3122	3189	3073	3097	2964	3055
3459	3486	3516	3520	3496	3378	3307	3227	3325	3374	3409	3467	3342	3359	3329	3419	3423	3489	3563	3502	3586	3727	3479	3543	3292	3297	3215	3205	3240	3304	3420	3311	3447	3450	3575	3515	3469	3597	3501	3447	3272	3341	3328	3254	3341	3301	3188	3177	3155	3150
3360	3465	3367	3485	3615	3475	3460	3316	3358	3235	3485	3516	3544	3570	3516	3451	3409	3439	3370	3478	3724	3555	3500	3471	3514	3304	3223	3171	3249	3227	3234	3311	3461	3576	3517	3475	3582	3532	3542	3451	3354	3444	3439	3298	3394	3296	3217	3115	3152	3224
3456	3418	3484	3544	3600	3584	3503	3363	3415	3269	3399	3546	3460	3355	3479	3447	3329	3366	3529	3586	3496	3545	3694	3557	3446	3348	3323	3224	3178	3225	3191	3314	3277	3529	3530	3483	3488	3455	3611	3554	3556	3503	3531	3410	3540	3355	3343	3303	3324	3305
3407	3571	3531	3578	3606	3615	3626	3434	3290	3250	3422	3437	3381	3516	3513	3385	3509	3363	3278	3623	3533	3535	3643	3639	3556	3341	3255	3267	3133	3087	3183	3269	3255	3248	3293	3395	3515	3476	3576	3539	3544	3481	3540	3440	3506	3513	3422	3395	3356	3372
3565	3551	3396	3498	3495	3660	3528	3422	3286	3350	3278	3435	3416	3481	3507	3500	3403	3475	3467	3516	3461	3574	3665	3576	3701	3408	3317	3284	3227	3214	3126	3260	3205	3251	3307	3311	3424	3558	3499	3522	3490	3568	3511	3599	3597	3557	3640	3359	3519	3463
3509	3415	3316	3467	3536	3670	3600	3500	3499	3420	3465	3401	3484	3466	3589	3583	3585	3444	3324	3393	3291	3414	3506	3556	3535	3532	3475	3368	3278	3109	3302	3208	3274	3209	3156	3343	3397	3314	3465	3478	3530	3512	3560	3575	3652	3705	3601	3543	3673	3703
3586	3561	3294	3297	3615	3635	3628	3609	3521	3417	3490	3514	3448	3592	3518	3596	3576	3649	3455	3346	3303	3522	3409	3494	3679	3506	3542	3440	3401	3230	3296	3306	3177	3197	3213	3249	3253	3262	3420	3406	3646	3647	3565	3676	3518	3719	3698	3590	3699	3640
3694	3616	3458	3414	3582	3554	3532	3513	3514	3430	3456	3301	3267	3415	3602	3564	3556	3431	3465	3339	3388	3545	3440	3523	3522	3547	3465	3478	3393	3407	3315	3260	3270	3257	3162	3303	3168	3306	3357	3415	3489	3617	3524	3613	3517	3614	3640	3561	3654	3512
3748	3720	3388	3373	3506	3660	3540	3466	3522	3420	3383	3365	3374	3337	3527	3558	3609	3596	3523	3503	3335	3328	3353	3451	3434	3546	3501	3430	3454	3361	3426	3337	3296	3066	3203	3252	3177	3421	3267	3298	3467	3408	3451	3412	3556	3562	3622	3648	3591	3631
3733	3740	3579	3389	3407	3488	3540	3535	3587	3433	3424	3404	3365	3512	3518	3538	3649	3491	3534	3415	3316	3407	3288	3363	3369	3383	3485	3362	3446	3473	3416	3344	3349	3309	3233	3340	3275	3213	3300	3279	3268	3373	3369	3486	3444	3395	3506	3644	3497	3583
3674	3584	3404	3394	3390	3468	3430	3567	3571	3469	3550	3491	3503	3441	3563	3425	3620	3570	3642	3506	3449	3409	3326	3331	3477	3243	3339	3456	3303	3583	3523	3367	3372	3390	3362	3388	3244	3284	3269	3271	3240	3230	3260	3405	3423	3390	3399	3432	3497	3430
3618	3641	3508	3468	3438	3482	3499	3517	3697	3518	3554	3539	3387	3294	3358	3520	3457	3627	3547	3496	3491	3423	3404	3432	3263	3344	3380	3409	3386	3442	3464	3454	3535	3472	3448	3371	3415	3381	3326	3236	3355	3327	3191	3306	3378	3192	3343	3319	3447	3467
3586	3759	3576	3560	3468	3405	3321	3369	3452	3504	3584	3709	3315	3366	3360	3498	3473	3639	3634	3628	3574	3528	3409	3425	3250	3322	3322	3356	3467	3442	3501	3478	3522	3531	3540	3483	3430	3482	3556	3428	3428	3285	3398	3259	3218	3218	3222	3353	3355	3350
3502	3567	3542	3569	3453	3313	3268	3420	3463	3462	3523	3507	3516	3429	3405	3471	3474	3528	3521	3675	3567	3589	3538	3398	3365	3316	3272	3241	3370	3375	3455	3555	3547	3569	3625	3697	3611	3539	3643	3622	3483	3432	3341	3391	3315	3261	3273	3366	3282	3355
3362	3535	3573	3425	3445	3454	3393	3378	3492	3550	3571	3742	3504	3530	3537	3511	3336	3482	3425	3642	3582	3527	3482	3653	3441	3412	3297	3294	3222	3367	3534	3459	3470	3597	3642	3767	3709	3771	3594	3572	3592	3432	3459	3481	3353	3343	3222	3372	3403	3406
3343	3436	3417	3595	3513	3460	3605	3456	3440	3375	3563	3569	3574	3531	3605	3497	3398	3495	3554	3640	3621	3626	3687	3655	3575	3501	3366	3350	3281	3280	3371	3419	3439	3596	3665	3588	3723	3620	3729	3735	3722	3555	3702	3406	3470	3493	3297	3515	3360	3467
3494	3420	3448	3528	3590	3610	3440	3462	3545	3478	3447	3647	3612	3618	3497	3594	3423	3455	3467	3503	3630	3692	3551	3734	3680	3513	3539	3421	3352	3413	3302	3441	3397	3512	3577	3621	3724	3672	3637	3786	3695	3836	3651	3522	3430	3519	3577	3542	3660	3451
3340	3301	3383	3500	3497	3722	3545	3476	3469	3419	3442	3590	3583	3705	3619	3632	3752	3575	3423	3585	3507	3568	3560	3657	3740	3683	3608	3495	3472	3357	3338	3367	3421	3438	3583	3503	3551	3734	3737	3770	3592	3831	3721	3535	3615	3453	3586	3619	3603	3570
3420	3337	3341	3289	3439	3502	3541	3698	3662	3596	3607	3696	3681	3769	3859	3664	3832	3666	3519	3381	3536	3491	3603	3746	3739	3668	3731	3688	3568	3491	3472	3306	3472	3455	3459	3348	3410	3548	3623	3661	3611	3670	3628	3689	3537	3679	3456	3556	3650	3644
3332	3391	3277	3332	3369	3542	3719	3745	3675	3657	3565	3581	3708	3707	3739	3619	3751	3714	3628	3503	3517	3525	3672	3781	3748	3715	3792	3702	3739	3541	3468	3494	3447	3549	3548	3432	3449	3466	3530	3557	3653	3528	3432	3471	3545	3520	3589	3625	3647	3722
3535	3568	3419	3434	3396	3575	3680	3721	3700	3674	3629	3649	3483	3660	3770	3695	3806	3824	3705	3640	3554	3539	3569	3697	3788	3703	3762	3688	3788	3623	3723	3718	3600	3465	3603	3447	3536	3319	3489	3438	3520	3399	3369	3464	3394	3471	3510	3513	3635	3559
3751	3511	3506	3399	3509	3405	3613	3592	3719	3707	3626	3632	3604	3717	3689	3650	3769	3815	3786	3737	3519	3647	3419	3611	3612	3571	3683	3650	3639	3744	3699	3608	3654	3612	3561	3600	3474	3530	3499	3561	3545	3442	3469	3249	3433	3443	3427	3436	3563	3509
3488	3538	3484	3471	3430	3349	3539	3627	3701	3747	3894	3852	3659	3692	3688	3725	3739	3667	3739	3793	3628	3701	3665	3684	3646	3660	3531	3609	3675	3782	3730	3544	3708	3709	3646	3667	3546	3551	3566	3385	3553	3503	3380	3463	3338	3337	3335	3427	3441	3467
3432	3595	3454	3505	3427	3402	3529	3634	3607	3750	3872	3852	3718	3769	3732	3683	3664	3754	3727	3769	3728	3696	3767	3666	3563	3586	3579	3606	3572	3443	3543	3721	3660	3715	3830	3745	3757	3677	3726	3679	3565	3624	3521	3277	3401	3482	3390	3457	3462	3440
3415	3645	3471	3521	3508	3579	3514	3647	3558	3532	3728	3904	3791	3775	3727	3725	3650	3741	3751	3614	3816	3729	3690	3735	3677	3566	3483	3547	3594	3393	3577	3662	3718	3577	3678	3646	3874	3715	3706	3815	3585	3674	3587	3585	3560	3498	3466	3435	3546	3386
3528	3409	3445	3553	3532	3561	3413	3577	3580	3669	3789	3844	3918	3750	3868	3878	3745	3633	3685	3666	3565	3696	3782	3551	3703	3748	3621	3519	3498	3492	3464	3463	3508	3517	3680	3630	3601	3722	3679	3745	3697	3665	3573	3681	3518	3515	3606	3542	3565	3649
3544	3460	3482	3479	3503	3600	3486	3622	3502	3558	3650	3771	3769	3858	3760	3771	3733	3750	3595	3545	3557	3619	3593	3627	3771	3671	3593	3698	3412	3549	3401	3390	3475	3408	3502	3683	3588	3627	3685	3830	3647	3634	3626	3669	3735	3681	3722	3579	3680	3713
3500	3478	3354	3482	3566	3647	3652	3597	3497	3619	3666	3630	3811	3787	3849	3750	3632	3681	3640	3553	3494	3614	3566	3545	3562	3698	3630	3736	3612	3530	3571	3399	3560	3533	3547	3516	3590	3412	3568	3680	3563	3667	3600	3722	3577	3629	3702	3676	3638	3644
3527	3455	3458	3539	3450	3631	3687	3585	3750	3533	3629	3631	3680	3731	3763	3800	3784	3682	3549	3585	3379	3513	3432	3399	3464	3576	3663	3648	3587	3650	3602	3648	3536	3545	3582	3474	3434	3581	3502	3627	3491	3497	3518	3468	3434	3601	3618	3534	3600	3609
3603	3563	3519	3438	3580	3521	3529	3544	3555	3605	3635	3653	3655	3604	3527	3614	3659	3814	3609	3560	3590	3483	3556	3505	3410	3468	3521	3533	3640	3612	3636	3703	3567	3576	3502	3548	3508	3584	3523	3535	3541	3514	3457	3461	3487	3531	3553	3477	3522	3394
3642	3711	3539	3363	3407	3511	3505	3505	3587	3624	3710	3644	3547	3582	3568	3556	3676	3632	3700	3646	3533	3437	3441	3469	3405	3530	3527	3575	3713	3578	3695	3587	3644	3586	3686	3646	3778	3650	3574	3612	3593	3486	3496	3425	3456	3465	3370	3380	3354	3400
3606	3623	3594	3594	3627	3585	3512	3630	3574	3653	3616	3674	3575	3636	3591	3481	3539	3708	3667	3574	3586	3615	3585	3370	3474	3486	3475	3566	3383	3594	3558	3651	3566	3775	3692	3732	3675	3624	3586	3644	3627	3490	3483	3587	3318	3402	3441	3404	3487	3454
3624	3645	3652	3672	3689	3600	3546	3544	3506	3586	3573	3720	3671	3633	3541	3565	3481	3597	3519	3565	3561	3584	3628	3560	3558	3546	3601	3435	3562	3380	3549	3602	3710	3642	3660	3678	3763	3738	3662	3627	3633	3559	3559	3532	3470	3503	3431	3553	3530	3487
3734	3654	3730	3631	3649	3679	3533	3577	3497	3594	3538	3563	3694	3803	3764	3619	3643	3605	3538	3507	3447	3579	3503	3493	3619	3655	3639	3532	3549	3440	3431	3482	3436	3628	3634	3563	3742	3748	3741	3699	3566	3670	3647	3518	3544	3569	3495	3675	3598	3674
3729	3643	3723	3644	3706	3709	3610	3586	3603	3563	3709	3530	3779	3664	3686	3763	3675	3663	3638	3389	3507	3463	3562	3593	3680	3789	3681	3678	3600	3592	3643	3708	3660	3549	3609	3577	3461	3591	3521	3586	3576	3514	3641	3635	3565	3593	3597	3646	3671	3725
3695	3696	3706	3584	3683	3814	3649	3660	3752	3607	3563	3690	3655	3652	3755	3789	3885	3758	3522	3563	3433	3381	3457	3651	3654	3455	3618	3692	3748	3780	3748	3690	3704	3586	3628	3447	3490	3435	3463	3548	3420	3524	3524	3546	3537	3633	3679	3706	3608	3610
3768	3843	3641	3680	3800	3751	3810	3694	3786	3677	3719	3708	3653	3647	3680	3776	3779	3791	3684	3580	3582	3542	3495	3555	3613	3575	3695	3646	3813	3864	3782	3770	3742	3715	3669	3699	3549	3467	3532	3487	3515	3430	3553	3474	3554	3520	3637	3647	3582	3618
3828	3771	3760	3553	3782	3720	3650	3763	3678	3795	3630	3648	3754	3706	3641	3809	3784	3782	3791	3724	3625	3595	3553	3687	3583	3594	3619	3584	3782	3755	3858	3711	3779	3614	3743	3523	3603	3567	3617	3574	3437	3576	3544	3493	3559	3541	3654	3616	3535	3611
3845	3832	3730	3662	3728	3798	3726	3793	3911	3831	3780	3716	3749	3636	3626	3679	3615	3642	3796	3756	3688	3731	3490	3645	3575	3500	3615	3684	3756	3557	3678	3808	3827	3872	3685	3700	3685	3755	3658	3599	3579	3611	3694	3644	3677	3611	3689	3609	3569	3580
3814	3788	3689	3709	3669	3768	3719	3776	3765	3746	3799	3850	3821	3676	3621	3696	3604	3675	3644	3657	3697	3682	3761	3579	3665	3682	3637	3730	3568	3573	3804	3778	3619	3769	3826	3707	3678	3713	3767	3792	3692	3661	3829	3819	3868	3836	3648	3706	3693	3740
3781	3811	3664	3753	3773	3777	3694	3658	3742	3718	3850	3816	3758	3725	3802	3659	3655	3607	3650	3518	3661	3665	3572	3808	3721	3686	3820	3657	3767	3574	3609	3677	3584	3627	3689	3564	3516	3637	3634	3669	3764	3831	3778	3793	3871	3923	3866	3846	3883	3916
3726	3683	3515	3745	3680	3710	3690	3716	3731	3720	3637	3646	3649	3730	3727	3789	3714	3803	3608	3561	3504	3500	3641	3704	3662	3831	3873	3736	3634	3783	3678	3757	3645	3583	3527	3552	3607	3683	3585	3567	3664	3912	3803	3723	3823	3888	3870	3933	3878	3784
3717	3619	3580	3525	3623	3652	3658	3646	3771	3718	3581	3674	3690	3656	3804	3649	3732	3934	3632	3714	3674	3665	3582	3537	3846	3755	3795	3738	3747	3765	3870	3880	3672	3673	3772	3684	3679	3613	3718	3591	3693	3612	3682	3634	3792	3812	3866	3700	3782	3738
3681	3615	3601	3444	3484	3568	3597	3679	3790	3719	3620	3664	3642	3531	3647	3672	3732	3705	3828	3687	3624	3834	3528	3689	3654	3682	3835	3750	3768	3885	3903	3895	3827	3843	3846	3813	3677	3656	3618	3674	3706	3672	3669	3685	3726	3674	3701	3759	3495	3515
3738	3649	3506	3592	3526	3586	3523	3575	3593	3641	3590	3606	3565	3609	3747	3666	3703	3674	3681	3568	3774	3609	3768	3808	3590	3577	3649	3730	3728	3819	3831	3733	3876	3760	3700	3794	3770	3750	3776	3792	3860	3739	3847	3812	3739	3521	3668	3593	3499	3552
3542	3637	3723	3646	3439	3484	3526	3540	3487	3642	3562	3655	3574	3696	3680	3586	3610	3577	3641	3631	3681	3811	3741	3789	3757	3668	3695	3646	3780	3825	3735	3799	3682	3837	3808	3779	3800	3750	3854	3956	3875	3903	3754	3842	3837	3712	3584	3518	3430	3572
3712	3723	3650	3674	3688	3548	3668	3529	3525	3607	3672	3570	3690	3606	3660	3631	3730	3703	3760	3642	3684	3801	3712	3784	3739	3780	3630	3767	3750	3606	3742	3709	3561	3680	3715	3749	3769	3797	3885	3809	3931	3851	3713	3793	3804	3759	3727	3625	3562	3449
3711	3637	3592	3470	3679	3727	3726	3525	3644	3677	3573	3551	3580	3579	3695	3728	3644	3706	3571	3720	3754	3679	3773	3655	3812	3798	3914	3730	3743	3786	3716	3801	3687	3563	3629	3558	3642	3656	3804	3869	3766	3841	3678	3657	3688	3671	3670	3650	3686	3604
3838	3564	3574	3664	3595	3678	3634	3610	3608	3598	3629	3512	3495	3533	3727	3726	3638	3746	3708	3738	3599	3580	3582	3633	3662	3611	3807	3609	3824	3691	3695	3666	3675	3579	3660	3643	3627	3739	3722	3685	3784	3589	3542	3660	3654	3592	3674	3503	3577	3564
3701	3632	3518	3717	3688	3636	3514	3547	3713	3708	3681	3583	3609	3585	3650	3710	3657	3644	3853	3735	3688	3754	3730	3642	3602	3664	3645	3861	3739	3731	3717	3609	3749	3615	3630	3803	3790	3702	3802	3716	3627	3590	3587	3541	3451	3550	3534	3581	3626	3651
3742	3806	3572	3568	3680	3765	3744	3646	3793	3620	3602	3656	3655	3636	3776	3799	3682	3701	3652	3840	3639	3836	3869	3672	3633	3675	3620	3689	3647	3509	3724	3611	3661	3766	3734	3743	3780	3788	3782	3684	3629	3684	3748	3663	3600	3747	3641	3733	3592	3767
3693	3761	3546	3666	3695	3690	3691	3631	3628	3662	3847	3747	3711	3679	3671	3713	3755	3737	3619	3716	3808	3804	3894	3787	3659	3652	3658	3535	3621	3663	3613	3532	3584	3679	3620	3700	3912	3691	3696	3831	3666	3831	3877	3825	3778	3717	3738	3666	3782	3808
3817	3575	3705	3663	3681	3736	3686	3615	3755	3638	3719	3740	3774	3767	3734	3814	3857	3825	3617	3564	3575	3769	3716	3647	3704	3685	3622	3592	3522	3608	3598	3657	3569	3696	3667	3707	3760	3747	3836	3699	3728	3768	3766	3759	3741	3799	3781	3749	3752	3859
3771	3787	3685	3630	3743	3651	3768	3652	3790	3814	3650	3727	3842	3767	3904	3820	3947	3894	3736	3691	3617	3573	3613	3576	3572	3660	3640	3633	3784	3772	3672	3647	3566	3688	3768	3724	3868	3875	3718	3796	3712	3688	3763	3760	3804	3720	3850	3715	3744	3812
3805	3789	3649	3848	3637	3797	3593	3791	3809	3775	3633	3692	3647	3583	3650	3734	3808	3906	3763	3751	3592	3761	3649	3576	3522	3552	3562	3582	3654	3841	3737	3747	3653	3822	3862	3823	3770	3866	3823	3776	3744	3805	3747	3739	3687	3812	3672	3845	3577	3628
3689	3688	3640	3573	3738	3715	3636	3695	3844	3727	3821	3764	3815	3896	3714	3839	3736	3800	3759	3732	3716	3811	3610	3621	3810	3687	3646	3768	3719	3710	3660	3797	3821	3769	3925	3834	3974	3842	3837	3954	3908	3773	3772	3827	3664	3681	3802	3669	3684	3719
3635	3753	3698	3675	3769	3784	3711	3699	3755	3617	3752	3834	3700	3943	3879	3861	3838	3747	3765	3701	3689	3748	3724	3707	3713	3659	3675	3707	3728	3759	3682	3820	3778	3766	3785	3923	3895	3853	4004	3939	3863	3838	3782	3827	3667	3811	3893	3690	3816	3717
3663	3641	3596	3736	3812	3817	3832	3719	3723	3657	3761	3663	3839	3916	4020	3816	3803	3702	3726	3716	3582	3730	3750	3662	3797	3796	3846	3952	3874	3770	3898	3784	3723	3724	3829	3808	3678	3862	3818	3962	3865	3753	3821	3725	3648	3758	3898	3827	3872	3781
3848	3633	3596	3569	3671	3831	3882	3811	3847	3868	3772	3679	3662	3729	3810	3812	3757	3733	3756	3632	3615	3713	3645	3624	3715	3795	3728	3862	3846	3928	3797	3818	3810	3857	3772	3784	3785	3785	3880	3800	3713	3794	3863	3674	3673	3771	3766	3759	3778	3844
3859	3707	3708	3688	3679	3767	3730	3879	3711	3672	3825	3736	3845	3675	3722	3658	3716	3838	3673	3678	3667	3603	3630	3715	3654	3743	3814	3803	3958	3890	3803	3887	3873	3875	3780	3789	3862	3804	3847	3679	3624	3708	3599	3779	3662	3789	3706	3801	3861	3647
3845	3813	3756	3753	3927	3760	3747	3779	3692	3778	3827	3744	3622	3812	3772	3666	3664	3662	3707	3729	3761	3637	3854	3710	3820	3638	3755	3829	3797	3858	3798	3848	3803	3882	3792	3790	3920	3933	3877	3856	3752	3757	3771	3651	3796	3740	3803	3795	3775	3832
3812	3949	3742	3843	3854	3808	3736	3609	3753	3707	3758	3836	3726	3662	3607	3796	3660	3685	3712	3670	3686	3741	3720	3749	3821	3767	3709	3725	3643	3705	3734	3728	3565	3593	3771	3836	3711	3856	3699	3666	3800	3616	3770	3759	3783	3867	3784	3805	3837	3818
3842	3844	3900	3851	3852	3750	3711	3740	3629	3692	3692	3756	3866	3615	3676	3671	3733	3699	3625	3632	3705	3636	3551	3776	3779	3814	3778	3731	3725	3728	3701	3581	3620	3572	3748	3573	3698	3570	3555	3656	3739	3885	3724	3740	3798	3860	3758	3807	3946	3789
3697	3661	3746	3908	3753	3879	3751	3754	3622	3680	3600	3846	3720	3767	3737	3692	3711	3663	3722	3759	3662	3628	3649	3590	3664	3772	3690	3802	3650	3719	3846	3719	3703	3743	3638	3721	3685	3659	3606	3655	3687	3730	3663	3632	3756	3634	3799	3790	3804	3819
3876	3712	3653	3856	3874	3839	3795	3776	3781	3616	3664	3685	3760	3665	3599	3750	3724	3695	3777	3791	3823	3796	3746	3753	3732	3812	3936	3669	3756	3618	3767	3676	3704	3673	3735	3666	3736	3811	3685	3770	3731	3764	3789	3611	3639	3751	3812	3768	3718	3688
3786	3699	3781	3718	3927	3888	3883	3763	3739	3741	3736	3780	3702	3845	3707	3661	3702	3770	3746	3876	3920	3807	3832	3760	3852	3818	3801	3834	3764	3587	3555	3549	3734	3697	3645	3755	3938	3872	3786	3844	3898	3744	3909	3779	3880	3755	3746	3677	3807	3748
3926	3674	3824	3819	3775	3889	3849	3790	3878	3684	3761	3797	3740	3775	3890	3823	3795	3875	3698	3687	3889	3736	3776	3867	3824	3743	3748	3871	3751	3637	3624	3671	3630	3770	3776	3664	3725	3834	3890	3831	3788	3839	3902	3861	3715	3852	3891	3741	3820	3899
3808	3810	3658	3876	3756	3874	3884	3907	3773	3733	3816	3791	3701	3780	3925	3938	3945	3785	3795	3877	3848	3980	3753	3907	3827	3881	3892	3867	3824	3636	3734	3780	3826	3800	3671	3818	3770	3686	3815	3698	3810	3928	3802	3826	3781	3864	3899	3755	3899	3775
3855	3802	3790	3868	3827	3619	3720	3955	3879	3768	3726	3733	3777	3874	3703	3870	3888	3901	3967	3830	3898	4002	3833	3803	3838	3846	3858	3862	3802	3756	3709	3776	3946	3881	3784	3848	3866	3805	3862	3809	3664	3862	3734	3829	3678	3750	3784	3693	3839	3872
3909	3754	3795	3929	3832	3776	3660	3797	3900	3893	3890	3850	3816	3841	3778	3868	3982	3974	3872	3915	3997	3860	4001	3845	4023	3923	3848	3850	3770	3821	3791	3891	3893	3938	3873	3937	3940	3797	3860	3896	3794	3766	3892	3814	3805	3754	3801	3799	3878	3821
3694	3877	3821	3908	3958	3647	3907	3724	3795	3935	3892	3963	4008	3872	3901	3809	3876	3902	3873	3934	4048	4117	3978	3943	4048	3889	3830	3758	3756	3686	3869	3797	3813	3845	3922	3895	3839	3732	3916	3750	3780	3813	3829	3784	3748	3911	3860	3845	3865	3868
3816	3806	4001	3928	4011	3784	3831	3746	3767	3874	3834	3870	3876	3834	3862	3847	3903	3803	3927	3837	3909	3850	3876	3895	3915	3893	3776	3878	3646	3892	3876	3896	3950	3928	3863	3956	3808	3705	3942	3758	3750	3755	3801	3785	3860	3794	3825	3896	3787	3813
3717	3809	3698	3812	3871	3743	3899	3815	3679	3729	3787	3852	3851	3805	3801	3823	3731	3892	3880	3919	3810	3766	3853	3890	3818	3822	3704	3708	3812	3821	3892	3799	3742	3859	3946	3871	3816	3691	3781	3878	3882	3807	3818	3866	3705	3704	3719	3749	3765	3758
3833	3795	3881	3836	3868	3993	3891	3867	3855	3823	3846	3885	3866	3829	3679	3720	3701	3761	3867	3826	3811	3857	3861	3654	3805	3710	3684	3788	3714	3909	3790	3789	3774	3810	3911	3983	3793	3822	3806	3768	3726	3794	3804	3818	3851	3684	3835	3768	3728	3846
3829	3894	3818	3836	3956	4003	3798	3833	3777	3819	3747	3678	3784	3843	3712	3748	3763	3797	3698	3864	3801	3866	3786	3653	3717	3799	3644	3717	3787	3805	3787	3857	3883	3899	3929	3903	3815	3733	3678	3577	3895	3829	3835	3875	3753	3883	3739	3875	3810	3791
4007	3930	3849	3855	3781	4046	3878	3939	3832	3610	3551	3631	3784	3856	3973	3818	3779	3717	3789	3739	3896	3689	3724	3764	3737	3719	3880	3851	3828	3763	3909	3997	3945	3849	3869	3759	3737	3746	3688	3698	3763	3807	3882	3917	3883	3745	3929	3858	3802	3765
3967	3905	3758	3823	3862	3902	3924	3938	3798	3875	3625	3593	3821	3895	3840	3823	3819	3792	3669	3784	3720	3887	3767	3779	3714	3872	3822	3866	3896	3910	3895	3950	3893	3798	3827	3864	3786	3817	3697	3784	3806	3670	3908	3904	3741	3849	3798	3956	3654	3727
4068	3966	3767	3826	3842	3735	3966	3903	3878	3787	3665	3708	3729	3782	3990	3913	3896	3728	3868	3783	3921	3927	3997	3935	3783	3864	3936	3962	3810	3891	3852	4006	3981	3859	4018	3665	3804	3830	3695	3948	3728	3963	3926	3882	3876	3896	3733	3827	3697	3827
4046	3928	3796	3756	3762	3808	3903	3787	3791	3890	3765	3692	3724	3779	3936	3897	3929	3856	3814	3849	3900	3935	3953	3997	4016	3844	3868	3953	3882	3890	3889	3827	3820	3792	3860	3832	3722	3873	3852	3802	3825	3941	3823	3880	3953	3836	3874	3826	3828	3855
3873	3795	3801	3766	3829	3784	3707	3933	3870	3879	3759	3760	3682	3718	3963	3882	3859	3914	3812	3853	4006	3914	3958	4126	4079	3906	3914	3862	3869	3864	4031	3880	3932	3933	3830	3778	3773	3876	3964	3875	3774	3839	4052	4017	3903	3799	3854	3802	3920	3861
4046	3838	3645	3664	3695	3740	3757	3760	3876	3792	3830	3751	3812	3806	3845	3925	3879	3833	3835	3832	3886	3955	3959	4084	3856	3801	3824	3867	3866	3881	3833	3885	3978	3904	3734	3776	3880	3839	3961	3817	3952	3836	3966	3956	3956	3941	3739	3920	3733	3733
3965	3724	3740	3792	3784	3551	3701	3725	3767	3790	3887	3762	3705	3768	3707	3821	3889	4014	3939	3792	3913	3996	3947	3942	4030	3825	3807	3928	3886	3839	3925	3830	3817	3842	3873	3796	3810	3788	3935	3984	3904	3993	3905	3930	3834	3718	3724	3811	3831	3782
3887	3880	3806	3825	3858	3725	3782	3629	3828	3775	3889	3837	3797	3808	3949	3889	3950	3941	3891	3843	3933	3960	3875	3906	3889	3830	3739	3755	3740	3973	3876	3783	3708	3786	3881	3904	3792	3966	3894	3864	4031	3873	3831	3903	3944	3876	3769	3816	3853	3882
3853	3713	3687	3880	3699	3703	3656	3757	3741	3695	3853	3957	3840	3817	3847	3828	3803	3881	3986	3922	3825	3779	3865	3856	3891	3810	3866	3838	3905	3920	3861	3903	3884	3853	3903	3824	3864	3855	3956	3796	3895	3880	3942	3983	3806	3808	3730	3746	3813	3802
3780	3805	3780	3760	3934	3697	3724	3703	3773	3762	3973	3853	3820	3863	3910	3827	3882	3813	3984	4015	3756	3709	3779	3823	3925	3815	3680	3815	3693	3872	3717	3764	3797	3880	3824	3834	3736	3964	3830	3875	3931	3842	3775	3800	3721	3769	3850	3830	3846	3689
3743	3805	3828	3806	3864	3911	3828	3850	3680	3796	3976	3973	3922	3723	3901	3724	3790	3945	3862	3962	3751	3786	3643	3873	3679	3788	3812	3829	3797	3929	3805	3898	3858	3857	3915	3815	3778	3842	3784	3903	3877	3885	3824	3831	3684	3840	3725	3745	3875	3895
3728	3697	3827	3859	3839	3910	3815	3931	3813	3889	4003	3866	3889	3885	3649	3745	3790	3740	3822	3813	3891	3671	3781	3819	3920	3814	3840	3687	3761	3842	3838	3828	3761	3987	3847	3711	3884	3797	3883	3888	3804	3733	3816	3802	3918	3769	3921	3858	3913	3913
3752	3872	3941	3900	4021	3971	3767	3800	3899	3791	3933	3984	3895	3876	3850	3815	3663	3725	3907	3919	3846	3730	3799	3754	3704	3821	3986	3920	3805	3846	3861	3917	3816	3855	3802	3753	3755	3781	3772	3788	3855	3889	3750	3824	3839	3880	3945	3859	3871	4018
3750	3747	3694	3797	3983	3932	3732	3950	3846	3727	3903	3745	3856	3850	3862	3753	3745	3790	3927	3811	3870	3781	3799	3766	3926	4003	3924	3892	3777	3862	3841	3767	3941	3861	3787	3780	3968	3837	3814	3679	3750	3893	3792	3963	3989	3937	3939	3898	3893	3932
3729	3714	3520	3865	3916	4007	3891	3844	3713	3819	3717	3851	3883	3870	3887	3730	3742	3795	3918	3816	3853	3949	3830	4037	3920	3937	3963	3839	3745	3741	3833	3751	3851	3702	3759	3786	3777	3891	3940	3814	3763	3865	3844	3952	3888	3884	3976	3874	3929	3843
3830	3749	3627	3752	3768	3785	3985	3902	3838	3711	3701	3666	3815	3766	3821	3789	3746	3902	3806	3936	3745	3936	3804	3892	3973	3890	3958	3929	3810	3844	3788	3918	3750	3879	3948	3761	3836	3886	3880	3916	3826	3836	3838	3794	3861	3892	3836	3904	3718	3797
3801	3608	3702	3765	3781	3865	3755	3863	3792	3707	3727	3704	3794	3865	3876	3743	3834	3732	3842	3780	3828	3862	3998	3894	3870	3903	3876	3991	3764	3805	3793	3784	3876	3823	3740	3878	3927	3797	3734	3878	3869	3819	3906	3890	3953	3879	3807	3846	3789	3748
3782	3773	3684	3699	3767	3724	3931	3781	3727	3834	3605	3709	3726	3820	3760	3832	3866	3776	3734	3775	3891	3936	3896	3952	3773	3945	3850	3768	3777	3724	3718	3779	3861	3911	3844	3757	3810	3866	3777	3826	3808	3753	3791	3792	3817	3914	3854	3733	3889	3614
3816	3844	3698	3805	3821	3918	3851	3811	3844	3647	3798	3756	3760	3764	3766	3880	3862	3788	3682	3964	3948	3946	3967	3832	3851	3864	3806	3788	3730	3788	3857	3883	3944	3846	3899	3816	3878	3782	3853	3764	3856	3968	3849	3892	3776	3882	3868	3831	3633	3783
3887	3841	3803	3745	3897	3852	3754	3875	3854	3804	3783	3861	3726	3927	3989	3970	3857	3817	3793	3810	3814	3906	3883	3756	3820	3793	3892	3987	3758	3852	3750	3943	3900	3888	3973	3890	3925	3901	3722	3761	3853	3899	3995	3844	3707	3904	3875	3944	3830	3891
3986	3944	3890	3771	3954	3904	3950	3825	3801	3822	3824	3739	3712	3946	4006	3802	4000	3781	3822	3577	3970	3746	3929	3904	3724	3878	3771	3780	3778	3869	3897	3848	3784	3905	3814	3786	3891	3849	3835	3761	3793	3881	3858	3861	3854	3850	3851	3922	3907	3812
3827	3813	3863	3877	3903	3963	3924	3796	3892	3795	3776	3808	3910	3938	3851	4030	3915	3714	3789	3781	3851	3908	3803	3754	3736	3843	3838	3953	3906	3852	4006	3771	4011	3873	3851	3904	3795	3812	3858	3913	3927	3997	3908	3864	3921	4092	3946	3795	3885	4017
3956	3848	3838	3745	3773	3861	3865	3861	3950	3715	3827	3627	3838	3802	3939	3926	3837	3755	3868	3914	3830	3898	3827	3800	3744	3803	4007	3964	3817	3911	4023	3891	4193	4036	3842	3914	3874	3890	3894	3828	4029	3951	3853	3860	3784	3895	3881	3976	3978	4035
4127	3824	3891	3810	3800	3906	3771	3840	3898	3749	3738	3750	3659	3886	3995	3846	3813	3906	3853	3854	3811	3977	3807	3789	3989	3891	3823	3937	3938	3911	3973	4022	4013	3995	3987	3944	3712	3855	3782	3883	3800	3925	3962	3876	3874	3956	4087	4003	3939	3961
3875	3884	3905	3888	3822	3930	3794	3916	3951	3872	3830	3813	3662	3971	3998	3833	3906	3841	3839	3842	3798	3796	3974	3706	3855	3818	3694	3986	3831	3821	3876	3944	3891	3863	3827	3880	4012	3941	3944	3782	3887	3793	3835	3806	3869	3886	3981	4032	4035	3848
3937	3887	3872	3836	3972	3778	3869	3920	3780	3793	3743	3767	3859	3792	3856	3965	4021	3899	3824	3853	3773	3970	3852	3925	3854	3795	3695	3940	3789	3886	3824	3837	3763	3847	3719	3797	3736	3749	3918	3852	3834	3958	3862	3797	3859	3851	3866	3931	3996	3919
3973	3890	3915	3756	3792	3857	3805	3795	3914	3795	3781	3816	3792	3662	3981	3935	3920	3905	3868	3750	3869	3767	3786	3832	3834	3789	3782	3924	3984	3912	3835	3830	3860	3901	3933	3828	3978	3878	3848	3866	3924	3969	3858	3919	3903	3940	3946	3979	3972	3931
3926	3863	3855	3702	3834	3712	3853	3987	4035	3814	3924	3876	3811	3770	3914	3927	3962	3913	3849	3932	3870	3880	3944	3817	3775	3903	3849	3996	3838	3930	3920	3939	4023	3873	3739	3886	3836	3918	3821	3952	3891	3931	3846	3817	3911	3987	3939	3931	3982	3948
3964	3904	3720	3738	3838	3901	3763	4051	3965	3861	3907	3759	3784	3890	4060	3861	3893	3947	3765	3916	3815	3727	3842	3770	3914	3778	3807	3913	3840	3849	3852	3882	3725	3934	3854	3940	4013	3907	3971	3916	3888	3931	3876	3916	3863	3680	4014	3970	3844	3936
4019	3974	3941	3633	3860	3879	3875	4016	3957	4005	3891	3804	3757	3877	3903	4117	4031	3882	3847	3820	3821	3915	3967	3827	3880	3918	3984	3877	3917	3818	3702	3790	3730	3836	3970	3978	3905	3912	3996	3928	3892	3808	3830	3908	3774	3784	3918	4072	3944	3974
3943	3932	3943	3767	3995	3947	3917	4092	3954	3996	3944	3796	3864	3927	3964	3882	3966	3986	3808	3827	3838	3926	3952	3908	3829	3865	3858	3800	3926	3698	3818	3824	3874	3769	3869	3910	3905	3978	4017	3941	3895	3749	3819	3865	3901	3815	4016	3908	4062	3778
3941	3994	3796	3748	3854	4022	3886	4024	3886	3909	3909	3834	3999	3934	3877	4010	3948	3872	4012	3879	3820	4064	3917	3947	3788	3936	3863	3812	3834	3827	3900	3851	3741	3832	3858	3753	3921	4004	4002	3895	3738	3732	3854	3851	3828	3941	3987	3875	3825	3802
4046	3943	3937	3848	3905	3897	3963	3978	3986	4041	3906	3827	3961	3941	3927	3829	3960	3946	3763	3798	3969	3921	4095	3849	3797	3789	3810	3926	3844	3836	3908	3697	3913	3782	3786	3798	3884	3753	3858	3752	3763	3846	3796	3794	4007	3971	3900	3996	3860	3984
4014	4052	3978	3863	3969	3960	3933	3772	3891	3950	3710	3890	3928	3915	3939	4007	4034	3956	3758	3916	3998	4053	3975	3825	3705	3800	3762	3900	3825	3789	3856	3844	3880	3801	3807	3722	3770	3822	3846	3861	3842	3823	3841	3854	3911	3897	3897	3918	3764	3864
4113	4124	3890	3853	3812	3928	3924	3822	3835	3860	3862	3798	3861	3941	3865	3951	3921	3871	3781	3896	3976	4143	3918	4043	3806	3859	3792	3854	3915	3989	3830	3842	3842	3878	3861	3702	3877	3842	3798	3833	3997	3890	3850	3899	4004	3917	3938	3776	3961	3908
4091	3947	3932	3884	3844	3790	3928	3796	3851	3879	3702	3863	3753	3752	3870	3978	3782	3893	3858	3818	3914	4137	3951	3906	3850	3755	3805	3995	3929	3898	3707	3899	3997	3927	3865	3787	3784	3842	3941	3782	3932	3899	3978	3916	3883	3996	3975	3790	3864	3918
4001	3978	3871	3937	3818	3957	3919	3960	3955	3781	3708	3839	3776	3723	3963	4085	3937	3954	3895	3860	3832	4033	3955	3724	3814	3764	3873	3964	3941	3880	3712	3925	3885	3778	3818	3785	3706	3809	3871	3974	3939	3924	4037	3896	3971	3965	3886	3820	3866	3803
3931	3866	3873	3837	3875	3894	3795	3979	4020	3946	3934	3862	3984	3811	4020	3997	4076	3860	3850	3914	3942	4047	3944	3850	3872	3948	3875	3762	3887	3934	3815	3943	4008	3854	3774	3810	3805	3816	3842	4037	3981	3904	4021	3884	3988	3886	3991	3877	3927	3986
4017	3834	3715	3745	3788	3941	3989	3925	4041	3964	3747	3834	3914	3865	3825	4074	4061	3947	3821	4063	3952	3957	3867	3864	3742	3904	3834	3907	3941	3938	3790	3893	4049	3874	3877	3899	3864	3969	3994	3899	3919	3877	4018	3793	3897	3855	4011	3727	3956	4023
3836	3947	3794	3873	3906	3903	3939	4056	4091	3972	3792	3908	3936	3827	3929	4019	3993	3913	3949	3851	3940	3952	3853	3881	3796	3847	3812	3842	3935	3834	3891	3986	3906	3971	3946	3937	3784	3831	3925	3936	3995	3967	3814	3924	3884	3830	3896	3846	3978	4001
3936	3902	3680	3815	3991	3944	4004	3986	3945	3896	3815	3808	3798	3928	3975	3994	4025	3895	3864	3933	3934	3864	3934	3797	3923	3821	3878	3817	3847	3796	3887	3874	3917	3892	3857	3928	3786	3862	3897	3959	3903	4038	3904	3912	3865	3926	3959	3869	3949	3953
3844	3812	3815	3871	4044	3938	3968	3979	4045	3990	3820	3896	4034	3978	3873	3892	3952	3899	3889	4040	3863	3931	3881	3750	3779	4023	4024	3981	3751	3809	3773	3747	3824	3905	3726	3812	3819	3879	3896	3912	4050	3908	3827	3809	3894	3800	3987	3973	3962	4020
3787	3734	3546	3696	4070	3978	3939	3966	3985	3926	3947	3816	3878	3989	4031	3835	3792	3812	3947	3950	3908	3944	3946	3838	3853	3935	4051	3914	3765	3743	3795	3822	3840	3770	3897	3929	3810	3948	3893	4012	3788	3845	3831	3813	3882	3936	3870	3945	4004	3982
3872	3703	3741	3871	3945	3982	4133	3832	3834	3811	3931	3956	4095	3848	3934	3907	3915	3761	3873	3949	4079	4020	3986	3769	4019	3960	3995	3806	3919	3845	3912	3828	3843	3822	3806	3924	4034	3865	3965	3899	3896	3846	3877	3965	3863	3825	3933	3935	3966	3886
3831	3720	3959	3874	4062	4103	4020	4069	3937	3933	3939	3880	3965	4080	3960	3844	3803	3823	3909	4033	4012	4051	3915	3884	3957	4053	3850	3949	3695	3850	3872	3825	3913	3917	3911	3985	3935	4062	3922	3860	3896	3857	3924	3896	3909	3857	4038	4013	4060	3889
3850	3803	3923	3823	3921	4052	4112	4033	3895	3933	3845	3853	4077	4098	3945	3834	3969	4070	4072	4130	4041	4024	3944	3937	4030	4005	3944	3977	3912	3779	3863	3824	3955	3747	3906	3896	4007	3806	3913	3837	3908	3756	3903	3950	3933	3937	3994	4024	3891	4022
3857	3817	3957	3989	4047	4041	3987	3977	3874	3809	3921	3989	3977	4116	3982	3891	3988	3890	4085	4144	3973	3979	3891	4022	4036	4145	3943	3774	3990	3825	3888	3986	4100	4139	3872	3977	4021	3877	3816	3816	3755	3909	3935	3867	3820	3812	4115	4122	3905	3953
3722	3934	3828	3919	4019	4019	3952	3932	3835	3935	3873	3917	3957	4000	4064	3995	3881	3921	4092	4068	3919	3923	3831	3828	3940	4049	3878	3937	3927	3862	3973	4023	4105	3939	4023	3958	3969	3934	4006	3929	3949	3937	3882	3739	3889	3962	3954	4077	3941	3982
3851	3886	3926	4134	3993	3974	3790	3913	3878	3869	3970	4057	4049	4014	3932	3976	3968	3910	4097	3867	4090	3849	3940	3841	3887	3798	3851	3855	3838	3909	3933	3979	3987	4013	3951	3901	3927	3750	3839	3858	3801	3963	3779	4037	4037	3969	4156	3929	3880	4024
3963	3918	3982	4016	4073	4091	3894	3815	3883	3944	3886	3983	4042	3886	3896	3829	3991	3860	3810	3942	3928	3814	3896	3882	3915	3835	3931	3760	3875	4020	3972	4010	3987	4031	3978	4004	3911	3895	3951	4042	4003	3980	3945	4024	4118	4282	3867	4015	4049	4126
3954	3976	4043	4001	4067	3996	3901	3791	3895	4009	3870	3875	3912	4019	3947	3830	3863	3918	3975	4000	3904	4016	3977	4039	4118	4041	3906	3854	3848	3947	4016	3958	4084	3972	4098	4023	4025	3936	3923	3975	3993	4020	4001	4081	4085	4154	3983	4210	4169	4068
3955	4044	3912	4035	4114	3910	3854	3897	3820	3894	4101	4010	4047	3904	3932	3846	3924	3897	3988	4001	3956	3907	4018	4048	3894	3988	4000	3966	3935	3886	3964	4066	3979	3852	4017	3980	3889	3902	3971	4088	4108	3983	4204	3997	3840	3904	4076	4337	4130	4001
3894	3885	3998	4026	3927	3937	3803	3863	3894	4049	4033	4000	4021	3970	3926	3824	3863	3987	4029	4100	3909	4065	4047	3918	3966	4031	3940	3932	4046	3971	4014	3968	3996	4013	4043	3976	4009	3881	3977	4010	4039	4061	3927	4028	3687	3923	3987	4049	4074	3942
3897	4071	4095	4027	3830	3964	3924	3873	3931	4195	3895	4028	3972	3820	3782	3846	3845	3862	3977	4009	3968	3919	3953	3992	3980	3911	3915	3984	3872	3905	3863	3912	3887	4058	3915	3864	3879	3960	4105	4167	4025	3853	3868	3851	3864	3812	3912	4012	4041	4080
4082	4015	3797	3991	3818	3851	3782	3819	3973	3897	4066	3994	3919	3901	3935	4020	3987	3890	3936	3948	3927	4007	4084	4074	3815	3888	3976	3799	3856	3865	3754	3928	4008	3883	3985	3880	3804	3955	4149	4109	3868	3784	3737	3944	3799	3840	3670	3871	4090	4083
4044	4039	3941	3943	3898	3931	3888	3854	3960	3999	4034	3877	3960	4075	3981	3908	4074	3925	3998	4005	4004	3950	4038	3970	3864	3893	3928	3911	3927	3939	3782	3976	3918	4014	3980	3966	3876	3988	3993	4155	4034	3803	3645	3812	3776	3576	3652	3955	4046	3990
4075	3831	3915	4062	3754	3975	3958	3877	4021	4011	3991	3994	3853	3952	3963	4039	3940	3913	3834	3897	4040	3940	3971	4025	3916	3897	3919	3854	4002	3989	3861	3950	4086	4093	3960	3901	3898	3904	3993	4264	4115	3883	3641	3733	3657	3537	3713	4036	4053	4131
3945	3983	3906	3867	3915	3984	4096	4042	3922	4097	3965	3827	3830	3960	3909	3996	3912	3877	3851	3915	3978	3997	4048	3971	3880	3974	4009	3909	4078	4067	4033	3884	3921	4007	3974	3860	3884	3953	4158	4227	4192	3903	3766	3770	3701	3782	3858	3996	4064	4089
3983	3897	4013	3830	3811	3958	4136	4087	3924	4027	3874	3804	3750	3990	4057	3859	4061	3968	3895	3908	3969	4020	3986	3897	4096	4028	4035	3997	3986	4006	3950	3932	3999	4047	4003	3952	3766	3991	4078	4077	4203	3826	3750	3911	3987	3780	3828	4001	4062	4065
3936	3892	3894	4006	3815	4062	4029	3915	3819	3827	3906	3893	3963	4013	4040	4098	3940	3775	3928	4014	4090	4068	4047	3871	3808	3983	4053	3975	4011	3977	4027	4062	4064	3906	3946	3986	3892	3883	4105	4154	4211	3906	3762	3788	3745	3663	3739	3907	3967	4259
3882	3822	3854	3832	3992	4056	3924	3785	3878	3836	3920	3866	3965	3949	4039	4099	4018	4076	3971	4188	3988	3995	4032	3868	3967	3994	4103	3947	3887	3962	4048	3963	4090	3866	3905	3935	3891	3957	4263	4161	4338	3997	3952	3821	3866	3775	3740	3879	3974	4137
3820	3871	3952	4038	4024	4016	3917	4055	3965	3994	4028	3968	3988	3931	3973	4010	4010	3876	4083	4060	4009	3896	3787	4008	4094	3941	3892	3989	3998	4001	3780	4047	3949	3919	3903	4014	4013	3915	4250	4280	4295	3964	3859	3920	3924	3768	3765	3865	4137	4176
3851	3901	3931	4123	4072	4066	3877	3905	3877	4024	4032	4097	4009	3892	3951	3916	3906	3909	3922	3967	3975	3899	3892	3809	3918	3906	3834	3909	3915	3959	3958	3863	3874	4064	3999	3948	4168	3894	4089	4217	4128	4106	3877	3787	3921	3851	3840	4155	4053	4261
3895	4038	4044	4125	4091	4034	4017	4051	3976	4093	4041	3974	3987	3790	3825	3791	3914	3958	3951	4078	3932	3830	4024	4024	3996	4114	3884	3852	3867	3964	3981	3952	3900	4022	3982	3966	4088	4043	4103	4240	4204	3930	3693	3867	3869	3676	3707	3906	4082	4187
3978	4053	4122	4038	3893	4004	3970	3961	3909	4077	4051	3943	3783	4092	3919	3919	3981	4079	3960	3969	3904	4016	4041	4141	4094	4023	3921	3963	3968	4085	4102	3969	4015	4016	4228	3967	4023	3862	4086	4151	4178	3922	3975	3871	3876	3787	3834	3942	3956	4086
4011	4050	3913	3781	3949	3900	4028	4019	4064	4011	3934	3916	3838	3949	3873	3992	3995	3962	4006	4032	3878	4077	4063	4194	3940	4029	4098	3945	3954	4019	4075	3991	3866	4137	3993	4016	4024	4158	4137	4344	4189	3871	3760	3801	3857	3853	3767	3898	4003	4151
3910	3968	4007	3882	4005	4057	4017	3979	4075	3909	3943	3980	3948	4000	4071	4036	4008	3944	3941	3961	3950	3858	4035	4061	3959	4038	4008	3920	4068	3974	4034	3987	4111	3980	4006	4093	3953	4090	4163	4097	4254	3867	3955	3849	3828	3743	3627	3965	4179	4243
3982	4047	3980	3830	3744	3975	3975	4190	4036	4092	3950	3899	3878	4006	4012	4156	3965	3873	3935	3869	3832	4008	4098	4090	3882	3982	4054	3944	3922	4013	3944	3804	3880	3936	3964	3869	3995	3877	4134	4198	4226	3945	3813	3884	4005	3872	3813	3890	4050	4214
3990	3914	4005	3744	4078	4109	4031	4079	4056	4022	3814	3909	3939	3893	3885	3995	4001	3963	4026	4018	3921	3992	4026	4075	3974	3968	4055	4025	4002	3922	3949	3982	4040	4091	3995	3970	4001	3993	4143	4117	4076	3928	3800	3920	3968	3818	3788	3964	3996	3952
3866	4005	3923	3903	3965	4072	4036	4070	4055	3982	3897	4036	3950	4068	4060	4176	3983	3923	3973	3931	4072	3926	3906	3913	3955	4006	4127	3859	3973	4101	4063	4121	3989	4062	4097	4029	4076	3979	4102	4197	4350	4142	3831	3917	3770	3922	3811	4124	4077	4067
4106	3996	3936	3774	4020	4044	4032	4014	3946	3890	3890	3906	3929	4049	4049	4057	4013	3898	4022	4006	3908	4050	4110	3995	3961	4202	4189	4056	4162	4037	4140	4021	4006	4018	4176	4090	4203	4105	4085	4351	4288	4072	3665	3905	3806	3745	3884	3956	4186	4367
3938	4017	3884	3987	3995	3975	4060	4027	3937	4068	3978	4138	3983	3871	3837	3945	3862	4042	3962	4043	3840	3971	4035	3981	4009	3972	4116	4083	3898	4073	3929	4098	3952	4120	4149	4101	4061	4146	4176	4266	4282	3876	3716	3930	3911	3990	3908	4021	4209	4533
3854	3941	3971	4069	4089	4108	4106	4171	4053	4090	4153	4180	4083	4108	4065	3854	3764	3931	3979	4044	4027	3755	3939	3951	4126	4216	4024	4014	4002	3972	4032	4107	3929	4066	4132	4163	3991	4025	4196	4249	4300	4039	3798	3930	4048	4122	4026	4176	4260	4442
4014	4138	4053	4202	4089	4081	3987	3884	4003	3949	3940	3899	3948	3967	3974	4048	4007	3959	3903	3772	4001	3982	4057	3937	3963	4192	3980	3742	3896	3990	4023	3996	3941	3973	4206	4031	4013	3897	4246	4246	4246	3992	4053	4111	4013	3971	4039	4248	4284	4401
4041	3959	4000	3966	3893	3796	3914	3892	4056	3953	3834	3666	3760	3835	3915	4021	4107	4079	3995	3903	3816	3801	4015	4108	3918	3997	4048	4075	3998	4110	4023	3983	4064	4043	4108	4076	3878	3983	4195	4150	4270	3968	3845	3915	3631	3836	3921	4158	4069	4095
4021	4047	3934	4019	3912	4000	4001	3984	4085	3996	4036	3973	3837	3875	3829	4007	3974	3949	4182	4030	3882	3947	3970	4089	4139	4015	4052	4143	4008	3940	4004	3891	4034	4152	3964	4098	4031	4059	4257	4071	4073	3791	3756	3737	3763	3514	3692	3854	3701	3802
4011	3894	3977	4074	4086	4091	4002	4177	4066	4223	4066	4121	4115	4118	4019	4121	3913	4046	3883	4088	4142	3990	3986	4025	4117	4112	4041	4075	4170	4094	3934	4121	4063	4123	4207	3952	4113	4098	4211	4216	3927	3808	4012	3765	3641	3571	3793	3962	3852	3524
4027	3946	4089	3984	4004	4062	4011	3965	3935	3935	3987	3913	4001	4167	4253	4229	4063	4126	3950	3933	4170	4283	4044	3883	3905	4170	4039	3957	4175	4160	3901	3980	4033	4187	4048	4126	4205	4101	4284	4034	4034	3913	3945	4004	3858	3696	3908	3948	3763	3590
3991	3897	3971	3895	3952	3956	3890	3904	3769	3868	4083	3964	3948	4185	4089	4261	4307	4303	4042	3843	3976	4056	4085	4002	3914	4003	4084	3948	3878	3950	3934	3860	4159	3949	4089	4133	3922	4076	4119	4255	4027	4015	4135	4133	3917	3766	3941	3932	3821	3819
4017	3845	3762	3921	3972	4048	3910	3886	3860	3913	3926	3940	3974	3773	3980	3986	4081	4065	4172	3964	3849	3882	3974	4039	3880	3713	4089	3986	4057	4037	3985	3931	4065	4167	4034	4018	3956	4073	4026	4107	4159	4095	4023	4117	3995	3850	4146	4116	4202	4093
3887	3935	3838	3968	4034	4164	4174	4121	4086	4107	4147	4112	4006	3943	3824	3792	3923	4078	4138	4242	3991	3756	3982	4056	3974	3822	3980	4111	3904	3944	4188	3986	3955	4217	3889	4224	4044	3984	4084	4097	4179	4134	4047	4218	4129	4249	4230	4320	4463	4380
3951	4100	4125	4093	4267	4197	4063	4118	4128	4157	4141	3977	4078	3997	3867	3912	3794	3930	4027	4132	3959	4072	4028	4074	4279	3998	3896	4014	4043	3888	4251	4170	3903	3981	4067	4065	4198	3926	4115	3955	4210	4054	4144	4228	4324	4398	4394	4338	4311	4364
3939	4210	4158	4152	4168	4074	4127	4131	4025	4100	4105	4045	4038	4036	4154	4090	3920	3843	4002	4135	4254	4286	3999	4030	4162	4178	3889	4104	4256	4247	4108	4269	3947	4123	4221	4020	4178	3959	4094	4018	4153	3948	4104	4184	4129	4088	4139	4149	3997	4113
4093	4109	4021	4142	4104	3863	4007	3983	3974	3908	3915	3952	4144	4083	4367	4271	4207	4109	3977	4111	4240	4196	4104	4016	3996	4192	3940	3945	4217	4159	3915	4078	4006	4055	4208	3989	4119	4185	4098	4032	3983	3988	4021	3951	3999	4160	4123	4004	3953	3878
4099	4064	3872	4057	3858	3965	3914	3902	3765	3866	3786	3981	4051	4255	4166	4281	4219	4106	3928	3927	4073	4261	4298	3929	3934	4079	4136	3838	3973	4162	3838	3957	4092	3966	4029	4061	4031	4108	4006	4070	4081	4093	4085	4139	4100	4023	4167	3912	4028	3944
4123	4128	3943	3947	3939	3911	3864	3783	3871	3856	3818	3834	4012	4090	4131	4226	4098	4054	3991	3964	4086	4087	4115	3959	3801	4077	4206	3973	3943	3871	3859	3801	4138	3900	3988	4134	3848	4052	4042	4245	4074	4167	3990	4187	4115	4225	4253	4171	4204	4107
4022	4050	3842	3860	3903	3908	3887	3836	3838	3861	3813	3840	3852	3820	3958	3973	4215	4238	4047	3826	3781	3982	4017	4026	3883	3998	4112	3950	3761	4031	3896	3964	4065	4006	4003	4099	4047	4132	3926	3970	3988	4146	3926	4088	4088	4138	4238	4172	4011	4014
3955	3951	3955	4075	3942	3894	4043	3983	3900	3843	3859	3900	3815	3763	3877	3891	4036	4264	4114	3895	3751	3960	4110	4126	4007	3932	4111	3899	3919	4066	4007	3820	4129	4044	4011	4059	4001	4015	3830	3982	3947	3895	3945	3980	3984	4072	4001	4036	4014	4083
4112	3966	3845	3719	3978	3927	3937	3855	3894	3933	3811	3898	3780	3749	3928	4023	4123	4297	4181	3934	3915	3855	4253	4240	3945	3864	4066	4257	3967	4056	4113	3984	4033	4090	3967	4066	3897	4059	3999	4022	3998	3988	3994	3984	4060	4016	3912	4141	4055	3993
4200	3964	3743	3914	4001	4043	3915	3895	3925	3877	3813	3874	3767	3703	3952	3918	4126	4180	4197	4052	3960	4038	4090	4221	4050	3901	4129	4192	3897	4067	4101	3950	4168	4092	4008	4159	3991	4034	4133	4034	4079	4103	3958	4132	4036	3995	3980	4138	4068	4059
4012	3921	3695	3810	3961	3921	3997	3984	4053	3967	3827	3936	3926	3743	3957	3880	4005	4152	4139	4019	3968	3948	4281	4196	3984	3925	4115	4063	3896	4189	4133	4037	4210	4219	4080	4096	3941	4248	4148	4061	4101	4042	3965	4015	3986	3992	4056	4113	4037	4020
4050	3928	3747	3898	3938	3969	3946	3873	3908	3961	3959	3955	4042	3861	3977	3984	4078	4172	4200	4061	4010	4015	4121	4336	3948	3949	4217	4077	3799	3973	4242	3935	4215	4096	4074	4131	4180	4252	4096	4135	4023	4103	4108	4100	4081	4032	3922	4009	3902	3981
3981	3859	3763	3874	3805	4029	3918	3882	3888	3912	3993	3945	3936	3932	3988	4041	4078	4307	4346	4089	3786	3969	4088	4101	3923	3821	4148	4138	3876	3964	4100	3974	4025	4145	3990	4195	3945	3963	3954	4099	4100	4045	4214	4231	4038	4144	4099	3983	3938	3889
4057	3705	3896	3786	3814	3903	3895	3958	3969	3955	3960	3834	3850	3744	3880	4000	3999	4084	4212	3931	3936	3868	4170	4123	4010	4003	4008	4072	3835	4082	4219	3901	4016	3948	4029	4039	3920	4037	4024	4074	4113	4097	4115	4136	4043	4244	4083	4176	4072	3943
4116	3913	3948	3779	3812	3903	3892	3711	3866	3825	4027	3807	3800	3792	3807	3987	4162	4037	4151	3950	3738	3940	4123	4216	3923	3759	4086	4059	3844	4015	3969	3974	3975	4088	3929	4044	3878	3933	3887	4197	3982	4183	3972	4095	4114	4190	4264	4036	4054	4047
4184	4105	3962	3949	3816	3846	3869	3878	3803	3773	3763	3764	3766	3827	3857	3968	3977	3977	4015	3965	3793	4103	4131	4111	3733	3982	4154	4035	3862	3986	4027	3944	4117	4050	4079	4207	3952	3994	3877	3956	3898	4049	3965	3964	3847	4069	4090	4101	4191	4102
4117	4089	3955	3987	4048	3841	3871	3827	3825	3821	3790	3776	3941	3835	4093	4060	4056	4078	3907	3855	4038	3978	4184	4138	3993	3920	4205	3950	3978	4099	4021	4051	4132	4033	4094	4052	4065	3977	3971	4044	3985	3937	3958	3977	3913	3950	4042	3987	4101	4107
4293	4224	4108	4143	4012	3979	3960	3732	3762	3721	3885	3963	4023	4015	4049	4216	4303	4092	3967	3850	4044	4333	4168	3985	3984	4191	4060	3927	4015	4194	3904	4199	4136	4048	4098	4064	4089	4164	4015	4088	3962	4076	3974	4034	4005	4003	4023	4026	4080	4089
4130	4215	4319	4214	4150	4038	3942	3968	3885	3924	4047	4243	4093	4183	4131	4247	4196	4056	4024	4051	4063	4228	4093	4027	4049	4224	4094	4004	4030	4222	4064	4023	4200	4111	4342	4121	4181	4132	4038	4060	3958	4037	3879	4100	4065	3975	4074	4019	4068	4115
4053	4035	4255	4188	4120	4044	4094	4095	4025	4082	4125	4248	4183	4287	4142	4265	4085	3977	4028	4048	4072	4191	4014	4031	4099	4072	4135	3984	4129	4021	4053	4108	4172	4021	4149	4167	4145	4021	4192	4171	4053	4075	4034	3968	4031	4074	4057	4048	4109	4034
3860	3958	3894	3987	4010	4142	4218	4302	4165	4209	4217	4149	4210	4198	4283	4121	4004	4030	4209	4213	3999	3981	4041	4095	4176	4113	4067	3961	4221	4089	4047	4141	4032	4181	4047	4000	4185	4039	4269	4072	4138	4123	4119	4208	4123	4048	4054	4084	4070	4151
3894	3817	3767	3911	4018	4032	4144	4183	4215	4188	4173	4143	4082	4212	4081	3937	4000	4087	4084	4237	3900	3823	3927	3996	4136	3928	3965	4026	3993	3941	4017	4017	4022	4182	4003	4102	4184	4136	4350	4180	4281	4130	4171	4202	4238	4070	4047	4134	4173	4203
4032	3861	3913	3798	3947	4066	4077	4107	4184	4103	4000	4039	3982	3948	3950	3966	4106	4051	4069	4011	3806	3902	4091	4019	4053	4086	4052	4004	3856	3985	4161	3915	4034	4139	4119	4175	3992	4150	4162	4167	4109	4152	4087	4171	4095	4074	4049	4159	4089	4089
4113	4010	3873	4040	4062	4010	4046	3892	4017	4011	4030	4015	3979	4173	3968	4053	4181	4159	4030	3766	3819	4049	4049	3907	3909	3938	3981	3949	3920	4043	3980	3963	4003	3952	4030	4138	3984	3969	3907	3992	4023	4008	4074	4153	4089	4133	4088	4208	4240	4195
4004	4116	4205	4209	4095	4039	4040	4081	4011	4074	3967	4045	4255	4126	4082	4133	4025	3957	3860	4034	3986	4054	4018	3861	3947	4095	4114	3810	3962	4003	3983	3937	3899	3872	3997	3807	3909	4050	3966	3948	4020	3982	4036	4117	4155	4132	4226	4204	4138	4088
3996	4019	3873	4107	4247	4189	4276	4184	4168	4091	4175	4128	4073	3998	3905	4094	4030	3937	3931	4074	3897	3953	3917	4060	4008	4022	3938	4029	4242	4062	3912	4029	3746	3779	3948	3955	4085	3993	3927	3979	3948	3915	3956	4126	3994	4160	4098	4137	4036	4100
4028	3752	3970	3981	4102	4143	4236	4157	4036	4040	4106	3994	4016	3888	3994	3952	3908	4036	4040	4109	3964	3973	4008	4087	4070	3877	4028	4095	3956	3933	4103	3890	3910	4087	4035	4018	4082	4042	3977	3920	4042	3910	3990	3937	3938	3887	4090	4041	4088	4146
4112	3943	3943	4108	4043	4054	3884	3900	3871	3770	3821	3806	3840	3830	3940	4135	4015	4099	4174	4128	3953	4038	4146	4121	4077	4078	4185	3982	3950	3953	4103	3970	4070	4036	4096	4034	4121	3963	3949	4087	3774	3901	3847	3926	3754	4054	4001	4166	4014	4058
4187	4172	4147	4102	4079	3943	4045	3940	3855	3920	3987	3913	3977	4075	4074	4173	4099	4077	4077	4075	4128	4009	4119	4085	4008	4023	4159	4019	4153	4169	4092	4124	4056	3994	3982	4016	3994	4120	3928	3957	3991	4009	3874	3937	3874	3940	3914	4000	4211	4269
4112	4183	4070	4031	4076	3983	4022	4072	4002	3962	4131	3983	4027	4087	4066	3956	4039	4044	4198	4209	4035	4042	4092	4131	4190	4170	4095	4028	4174	4002	4049	4110	4097	4026	4220	4123	4167	4050	4116	4054	4005	3882	4028	3988	3965	3893	4001	4062	4044	4123
4072	3952	3791	3875	3862	3977	4004	3925	3991	3906	3906	3933	4018	4035	4052	4079	3951	4181	4100	4105	4123	4116	4072	4160	4131	3925	4130	4159	4099	4071	4079	4070	4097	4070	4212	4147	4187	4283	4188	4190	4034	4002	3962	3972	3892	3982	3998	3989	4034	4093
4209	4020	3883	4024	3961	3931	3976	3861	3777	3991	3892	4006	4135	4102	4116	4215	4096	4107	4072	4095	4173	4078	4151	4039	4142	3952	4186	4123	4044	4191	4031	4053	4145	4177	4253	4112	4227	4272	4282	4228	4123	4079	4112	4104	4037	3975	3933	3920	3951	3924
3955	3921	3896	3960	4041	4150	3960	3944	3967	4097	4186	4159	4257	4197	4126	4142	4112	4057	4126	4063	4138	4048	3893	4050	4066	3997	4025	4123	4050	3988	3981	3963	4179	4173	4210	4193	4073	4305	4287	4163	4113	4156	4105	4112	4039	4146	4064	4086	4069	3925
3965	3878	3891	3945	3976	4009	3882	4033	4048	4075	4106	4106	4084	3948	4022	4125	4139	4093	4238	4176	3992	3954	4105	4021	4012	4052	4119	4226	4018	4179	4046	4097	4010	4182	3971	4205	4165	4164	4290	4193	4225	4155	4202	4140	4221	4216	4097	4111	4036	4114
4062	3866	3886	3901	4023	3916	3941	4084	4201	4086	4112	4033	4087	4051	4125	4106	4212	4012	4073	4042	3973	3988	3981	4085	4035	3992	3934	3941	4055	3965	4140	3994	4150	4149	4016	4042	4105	4209	4252	4325	4229	4283	4163	4325	4146	4119	4037	4119	4012	4002
4013	3880	3817	3927	4108	4006	4053	4189	4060	4111	4080	4093	3997	4100	4055	4143	4059	4117	3992	3894	4020	4050	3956	4026	4037	3960	4037	4038	4021	3895	4061	3953	4005	3907	4085	3994	4079	4300	4095	4186	4033	4104	4175	4194	4213	4332	4038	4113	4050	3868
3877	3827	3938	4065	4070	4080	4116	4032	4069	4020	4081	4056	3992	4000	3945	4078	4016	3956	4037	3945	3923	3970	4071	3971	3985	3939	3888	3941	3930	3887	4022	3961	3886	4020	4032	3924	3999	3972	4131	4177	4116	4071	4123	4272	4242	4151	4094	4241	4031	4062
3889	3836	3888	4004	4016	4165	4134	4036	4125	4123	4112	4124	4014	3955	3980	3865	3954	4039	4005	3877	4058	4118	4012	4076	3989	4003	3998	3856	3829	3877	3965	3972	3971	3962	4060	3866	3948	3985	4079	3942	4113	4029	4009	4257	4042	4122	4075	3990	4201	3984
4047	3863	3952	3963	4155	4067	4063	4139	4082	4170	4146	4033	3853	3820	3922	3928	3908	4041	3921	3903	3967	3936	4023	3915	3951	3931	3934	4055	3901	3942	4002	3928	3911	3865	3928	3873	3873	3917	3927	3969	3961	3985	4074	3979	4090	3959	4119	4106	4228	4101
4089	4027	3952	3991	4033	4086	4143	4103	4242	4126	4126	3907	3990	3913	3960	3961	3972	3979	4141	3970	3825	3908	3866	3901	4049	4023	3994	3937	3931	3873	3921	3948	3961	3817	3858	3971	3781	3958	3850	3939	3953	3999	4043	4009	3941	4245	4191	4272	4187	4152
3962	3946	3876	4063	4072	4193	4129	4081	4097	4206	3975	3975	3874	3960	3918	3957	4080	3915	4006	3998	3920	3897	3847	4053	4008	3973	3994	3868	4021	3947	3833	3892	3825	3851	3888	3807	3941	3783	3913	3888	3939	3944	4021	4074	4054	4146	4309	4027	4117	4133
3880	4015	3884	4077	4152	4117	4183	4065	4066	4089	4015	3952	3890	3997	3880	3940	3963	3894	3957	4038	3990	3999	3925	3934	4072	3893	3959	3971	3904	3897	3850	3937	3886	3867	3959	3865	3902	4019	3877	3936	3703	3904	4004	3976	4031	4071	3999	4071	4032	4073
4072	4044	3977	4132	4001	4205	4152	4123	4048	4183	3963	3924	3978	3827	4014	3977	4027	3883	4005	3931	4018	3911	3950	4001	3941	3852	4011	3999	4067	3949	3920	3966	3846	3961	3793	4003	3912	3885	3801	3788	3907	4019	3959	3963	3896	3884	4046	3953	4077	4052
3956	3963	4073	4147	4045	4121	4108	4076	4223	4058	4002	3911	3745	3870	3890	3917	3840	3923	4016	3937	3854	3967	4017	3962	3986	4022	3968	3997	3954	3915	4030	4022	3909	3875	4006	3895	3942	3940	3826	3859	3970	3732	3909	3876	3931	3936	3957	4022	4057	4125
3934	3920	4102	3993	4172	4015	4150	4074	4099	3999	3942	3827	3947	3926	3950	4065	3893	4043	4002	4060	4023	4002	3824	3958	3958	3934	4050	4016	3976	4121	3947	4070	4052	4024	3967	3910	3920	3853	3883	3898	3864	3849	3939	3876	3984	3957	4126	4184	4286	4324
3932	4062	4013	4125	4083	4285	4086	4081	4001	4002	4038	3884	3901	3783	3936	3786	3957	3942	3945	3908	3861	3878	4059	3911	3801	4096	4012	4196	4042	3942	3915	3874	4023	3964	3920	3974	4013	3937	4026	3963	3860	3917	3881	3959	4009	4265	4260	4307	4290	4368
4023	4042	4213	4134	4160	4164	4134	4002	4092	3877	3871	3858	3854	3811	3943	3900	4042	4075	3990	3881	3913	3926	4020	4072	3981	4050	4069	3912	4015	4013	3989	3961	3953	4038	3977	3975	4139	4089	4050	3910	4037	4067	4029	3990	4163	4183	4141	4275	4403	4373
4100	4002	4169	4168	4142	4105	4086	4051	3921	3804	3887	3952	3908	3937	3854	4033	3918	3951	4002	3892	4032	4026	4099	3914	4074	4030	4078	4018	3991	4072	4061	4035	4096	4022	4027	4225	4127	4033	3953	3900	3940	3885	4086	4131	4032	4033	4060	4185	4243	4312
4115	4065	4245	4258	4091	4212	4058	4057	3993	3755	3852	3972	4056	3978	3923	3946	3956	3987	3829	4062	4052	4069	4025	4039	4043	4160	3894	4101	4029	4162	4115	4146	4140	4090	4218	4117	4165	3982	3957	3943	3968	4123	4196	4209	4025	4053	3933	3929	3986	4000
4129	4095	4376	4116	4152	4121	4055	3935	3978	3940	3925	3958	3867	3843	3882	3904	3945	3912	4124	4227	4197	4086	4112	4120	3943	4018	4119	4100	4195	4155	4181	4147	4012	4185	4148	4183	4074	4039	3914	3829	4111	4260	4152	3959	3909	3847	3867	3722	3669	3868
4042	4164	4236	4259	4137	3950	4046	4068	3986	3840	3957	3957	3857	3864	3864	3982	3945	3886	4163	4060	4211	4116	4062	4199	4069	4059	4108	4176	4203	4235	4173	4153	4115	4164	4043	4054	3960	3977	3850	4063	4227	4191	4083	3733	3966	3767	3764	3803	3890	3818
4025	4183	4131	4206	4025	4018	3941	3917	3825	3926	3713	3762	3799	3893	3953	4057	3971	3993	4144	4095	4074	4099	4250	4191	4089	4204	4203	4073	4095	4207	4088	4130	4181	4093	4038	4201	4002	3989	3989	4090	4086	4059	3856	3915	3798	3751	3805	3754	3742	3968
3919	4144	4081	4089	4053	4069	4032	3891	3854	3870	3941	3824	3988	3928	4015	3952	4119	4120	4171	4082	4100	4025	4180	4202	4251	4106	4217	4128	3985	4097	4093	4129	4115	4111	4180	3995	4185	4009	3995	4186	4150	3980	3878	3919	3747	3798	3850	3895	3979	4020
4065	4055	4099	4058	4129	4067	3962	3966	3865	3976	3800	3792	3822	3953	4043	4044	3966	3952	3998	4169	4241	4215	4293	4206	4200	4138	4060	4159	4231	4138	4141	4129	4219	4190	4014	4211	4088	4005	4101	4073	4019	3914	3776	3834	3802	3689	3769	3875	4120	4328
4013	3925	4034	4018	3992	4056	3944	3996	3866	3817	3907	3923	3898	3987	4110	4018	3967	4161	4119	4043	4218	4243	4150	4199	4117	4142	3998	3896	3977	3966	4061	4164	4072	4124	4020	4065	4031	3970	4050	4123	4011	3784	3695	3809	3905	3685	3757	3893	4264	4377
4068	4021	4126	4054	4111	3883	3873	3842	3889	3920	3868	3916	3921	4059	3903	3980	4127	4138	4246	4141	4116	4177	4169	4115	4215	4004	4032	3986	4048	4064	4120	4021	4197	4144	4165	4110	4025	3955	3975	4055	4100	3829	3637	3757	3925	3728	3866	4121	4239	4327
4005	4032	4023	4059	4028	3945	3853	3817	3913	3964	3926	4038	4063	3995	4006	3940	3986	4086	4201	4297	4123	4155	4155	4096	4091	4116	4049	4079	4018	4158	4024	4082	4098	3987	4236	4012	3930	4034	4039	4107	4075	3775	3765	3762	3948	3763	3885	3992	4247	4397
4006	4002	4068	4058	3872	3986	3853	3784	3936	3960	3895	3841	3885	3845	3885	3955	4195	4104	4021	4098	4114	4121	4085	3998	4042	4174	4103	4074	4087	4047	3958	3887	4171	4045	4007	3877	3964	3911	3977	4033	4065	3820	3800	3950	4073	3887	3888	4075	4201	4317
4140	4019	4039	4078	4011	3952	3903	3928	3909	3853	3736	4013	3794	3885	4062	3940	4128	4105	4117	3993	4107	4065	4065	3999	4111	4108	4015	4126	4113	4021	4042	3972	4056	4023	3964	3975	3917	3878	4150	4288	4194	3720	3822	3981	3935	3746	3836	4026	4184	4350
4098	3965	4078	4001	3900	3946	3993	3963	3979	3900	3828	3965	3873	3922	4011	4101	4071	4121	4001	4105	3955	4042	4085	4111	4211	4030	4138	4003	3818	4024	3803	4027	4027	4020	4120	4059	3991	3885	3981	3996	4084	3861	3732	3980	3849	3717	3766	4147	4219	4418
4181	3984	3954	4127	4004	3929	4004	3985	3869	3887	3852	3860	3973	3982	3920	3963	4013	3940	3901	4124	4092	4152	4197	4170	4252	4035	4123	3869	4037	3928	3886	3899	3888	4119	4128	3958	3976	4020	4164	4226	4093	3880	3790	3762	3827	3690	3771	4051	4189	4266
4073	3935	4030	4178	3992	3998	4002	3970	3914	3864	3726	3915	3911	3984	3853	3992	3943	3951	4144	4080	4085	4049	4120	4150	4043	4066	4059	3870	3946	3943	3949	4061	4104	4105	4005	3997	3912	4010	4086	4272	4089	3916	3732	3953	3736	3632	3899	4056	4207	4226
3839	4071	4021	3977	4059	4069	3982	3897	3968	3921	3966	3844	3788	3931	3858	3907	3899	3946	3938	4079	4038	4040	3946	4053	3944	4021	3966	4012	3993	3953	3989	3944	4114	4020	4101	3908	3903	3901	3883	4068	4072	3875	3692	3934	3941	3722	3884	3972	4247	4387
3820	4034	4014	4051	3934	4077	3917	3972	3896	3963	3940	3939	3943	3895	3923	3915	3856	3903	3939	4097	3985	3938	3929	4021	3966	3909	3908	3927	4025	3896	3926	3935	4052	4011	3872	3965	3950	3819	4060	4024	4110	3829	3662	3859	3995	3881	3803	4046	4205	4494
3931	4029	4137	3952	4043	3965	4077	3979	4058	4046	3834	4057	3911	3940	3876	3811	3934	3879	3996	4099	3986	3914	3875	3904	4001	3948	4039	3967	3970	3984	4030	4118	3898	3950	4058	3824	3794	3788	4039	4029	4051	3808	3787	4023	4023	3868	4015	4195	4415	4517
3995	4047	4014	3869	4119	3938	4094	4054	4156	3951	3985	3959	3833	3811	3772	4007	3853	3885	3890	4018	3866	3894	3823	3871	3894	3906	3919	4042	3934	3903	3878	3885	4017	3957	3835	3894	3942	3896	3961	4215	4218	3981	4011	4009	3916	3928	4123	4282	4520	4656
3858	3945	4020	3931	3927	4163	4082	3997	4067	4077	3934	3860	3930	3782	3938	3928	4073	3939	3888	3911	3961	3900	3919	3901	3951	3976	3990	3888	3939	3962	3917	3774	3872	3974	3880	3907	4026	4044	4097	4277	4120	3998	3983	3934	3894	3919	4060	4297	4580	4681
3852	3894	3948	3831	4084	4043	4103	4087	4061	3955	3961	3902	3777	3925	3907	3956	3857	3778	3814	3915	3848	3835	3858	3889	3902	3933	3853	3944	3945	3917	3909	3883	3997	3948	3898	3939	4036	4032	4080	4190	4141	4083	4120	3974	3974	3789	3888	4223	4381	4433
3944	3931	3893	3896	4002	4170	4175	4050	4112	4094	4012	3999	3879	3916	3929	3841	3854	3819	3761	3893	3824	3747	3910	3938	3863	3964	3952	3808	3870	3865	3929	3916	3915	3806	3873	3900	3999	3924	4024	4114	4170	4070	3908	3942	3945	3774	3942	3845	3982	4094
3804	3882	3841	3942	4149	3965	4186	4115	3973	4016	3938	4058	3985	3907	3893	3818	3746	3680	3850	3886	3933	3945	3894	3786	3822	3909	3955	3790	3706	3916	3791	3914	4022	3955	3998	4082	4085	3850	3935	4028	4229	4121	4019	3905	3792	3820	3960	3734	3816	3727
3806	3827	3941	3909	4107	4062	4047	3987	4074	4035	4095	4078	4099	3821	3905	3871	3739	3834	3775	3922	3950	3847	3897	3917	3897	3910	3854	3846	3712	3803	3852	3948	4034	3940	4069	3917	3971	3929	3914	4129	4065	4122	3927	3952	3992	3883	3808	3820	3822	3789
3809	3721	3869	4061	4016	4030	4180	4102	3991	4068	4094	4109	4101	3993	3924	3834	3806	3831	3914	3874	3922	3892	3933	3789	3967	3821	3898	3855	3847	3935	3903	3883	4086	4007	3987	4028	3955	4001	3965	3991	4046	4255	4162	4121	4017	3934	3854	3939	3931	3848
3782	3710	3941	3868	3924	3911	4081	3885	4057	4040	4072	3997	4069	4046	3883	3847	3900	3876	3946	3989	3972	3904	3825	3843	3748	3876	3751	3880	3845	3911	4019	3933	4123	4004	3963	4072	3887	3841	3817	3974	3970	4190	4334	4372	4352	4244	4170	3903	3975	4084
3763	3775	3775	3905	4016	3990	3891	4000	4110	4072	4025	3859	3975	4039	3935	3932	3932	3987	3930	4096	3938	4023	3879	3897	3880	3886	3954	4025	3963	3946	4110	3964	3929	3947	3945	4041	4099	4012	3955	3880	4063	4242	4255	4395	4260	4436	4211	4222	4226	4058
3892	3846	3962	3938	3975	3884	3858	3960	4113	4028	4055	4166	3917	4041	4047	4067	3906	4047	4026	4034	3858	3967	3733	3940	3941	4053	3928	4018	3982	3997	4013	4074	3996	3982	3990	4101	4118	4098	4057	4185	4059	4113	4233	4184	4207	4362	4382	4201	4364	4275
4012	3917	3866	3829	3872	3791	3802	3962	4050	4002	4041	4062	4028	4092	3995	4105	3999	4118	3983	3992	3962	3967	3962	4156	4044	4086	4250	4041	4107	4039	4080	3995	3976	3959	4048	4164	4076	4175	4154	4240	4191	4219	4208	4176	4135	4098	4246	4217	4305	4055
4027	3930	3853	3908	3893	3860	3900	3917	3982	3908	3839	3868	3989	3989	4135	4098	4087	4108	4087	3956	3964	4007	4047	4095	4090	4119	4065	4129	4048	4075	4097	4047	4022	4002	3977	3979	4086	4181	4107	4275	4157	4143	4042	4052	3950	3928	3837	3942	4130	3983
4063	3843	3908	3861	3811	3731	3718	3852	3921	3824	3895	3843	3890	4065	4188	4159	4067	4138	3950	3970	4067	3954	4101	4038	4167	4223	4185	4083	4002	3842	4035	3869	3986	4207	4115	4227	4213	4088	4139	4021	4182	4173	4022	3906	3871	3716	3687	3823	3839	3906
4019	3939	3849	3902	3828	3859	3945	3749	3795	3777	3786	3834	3989	4022	4039	4130	4016	4067	4095	3926	3985	3988	4233	4123	4241	4182	4282	3991	4045	4125	3895	4088	4052	4144	4084	4052	4194	4136	4115	3906	4031	3967	3981	3783	3811	3768	3733	3767	3677	3902
3877	3904	3868	3838	3827	3881	3996	3800	3710	3742	3947	3874	3953	3972	3892	4040	4024	3946	4093	3952	4252	4020	4093	4237	4150	4189	4246	4064	4036	3993	4024	4077	4003	4145	4071	4190	4006	4120	4174	3943	3894	3927	3753	3834	3865	3702	3931	3847	3769	3947
4038	3902	3857	3816	3903	3917	3934	3761	3809	3762	3840	3848	3955	3903	3988	3938	3971	3872	3975	3966	4027	4090	4038	4023	4300	4102	4073	4105	4101	4003	4087	4099	4042	4077	4034	4052	4063	4068	3854	3816	3795	3760	3767	3774	3713	3630	3790	3793	3775	3995
3922	3861	3853	3963	3869	4015	3769	3827	3821	3782	3802	3857	3825	3876	3829	3892	3929	3767	4093	4047	4051	4176	4123	4047	4079	4026	4094	3975	3929	3954	3987	4034	4021	4058	3935	4029	3763	3906	3841	3767	3695	3762	3810	3571	3744	3577	3779	3884	3855	3928
3906	3868	3954	4001	4051	4085	3942	3930	3921	3922	3828	3840	3862	3842	3785	3782	3784	3842	4003	3986	4061	4078	4038	3996	4026	3885	3977	4003	4139	4067	4023	4037	4092	3956	3873	3931	3759	3849	3776	3748	3840	3648	3895	3867	3744	3868	3886	3954	4109	4105
3869	3830	3798	4022	3905	4008	3868	3919	3935	3968	3947	4020	4021	3899	3791	3857	3729	3863	3998	3896	4011	3926	4001	3933	3931	3932	3884	3975	4038	4031	3979	4044	3819	3962	3906	3778	3809	3880	3644	3823	3860	3793	3910	3809	4127	3969	4053	3984	4279	4208
3751	3754	3852	3894	4007	3981	3817	3891	3894	4095	3946	4041	3945	3928	3946	3817	3952	3869	3954	4036	3851	3877	3924	3902	3819	3825	3905	3804	3983	3914	3900	3922	3884	3910	3886	3809	3653	3764	3866	3797	3844	3959	3910	4006	4109	3998	4179	4126	4197	4203
3781	3781	3837	3830	3821	3956	3875	3942	3969	4076	4003	4106	3985	3936	3814	3984	4012	3984	4019	3910	3872	3886	3799	3875	3843	4009	3824	3910	3971	4027	3890	4007	3768	3826	3813	3796	3724	3686	3863	3785	4037	4021	4035	4084	4236	4094	4065	4190	4112	4052
3820	3638	3787	3924	3838	3826	4041	3918	3925	4018	4048	4098	3971	4090	4048	4063	4119	3935	4038	4115	4057	3881	3867	3777	3860	3958	3897	3895	3976	4053	3987	3887	3893	3827	3760	3799	3866	3764	3871	4051	4008	4062	4138	4075	4075	4182	4101	4024	4031	4025
3782	3740	3758	3807	3852	3835	3769	3843	3931	3992	4016	3913	3966	4096	3997	4146	4096	4099	4040	3937	3957	3849	3826	3810	3842	3913	3885	4017	3957	4013	3890	3818	3867	3800	3892	3773	3851	3880	3941	4055	4055	4148	4119	4150	4096	4097	4015	3947	4020	3997
3934	3819	3815	3754	3731	3703	3727	3860	3888	3995	4054	4033	4011	4002	4017	4137	3967	4166	4094	4013	4002	3893	3829	3853	3940	3975	3890	4077	4081	3855	3972	4020	3861	3872	3862	3798	3857	3914	3966	4041	4083	4084	4061	4170	4064	4140	3925	3906	3890	3938
3850	3889	3735	3724	3751	3779	3778	3792	3995	4056	3939	3992	3807	4122	4096	4141	4158	4172	4013	4052	3946	3850	4006	3994	4105	4071	4138	4072	4119	3997	3978	3840	3918	3802	3929	3952	3887	4074	4033	4092	4046	3954	4032	3912	3946	3865	3783	3868	3887	3947
3848	3938	3860	3774	3806	3735	3843	3863	3873	3830	3829	3998	3858	3964	4034	4097	4107	4042	3932	4046	4050	4010	3965	4025	4050	3952	4117	4129	4092	3955	3929	4017	3892	3859	3892	3938	3980	3915	3882	4121	4004	3869	3887	3844	3937	3824	3806	3962	3913	3879
3858	3893	3774	3750	3830	3751	3945	3867	3901	3944	3767	3778	3856	3963	3954	4058	3987	4000	3903	3918	3843	4006	3992	3937	4011	4062	4124	4041	4039	3955	3910	3859	3881	3903	4045	4016	3873	3999	3937	4126	3824	4017	3913	3946	3768	3922	3815	3874	3846	3918
3911	3796	3795	3859	3854	3826	3803	3933	3811	3816	3808	3678	3738	3893	3949	3958	4003	3938	3786	3890	3885	3876	3930	3931	4001	3983	4050	4005	3904	3916	3867	3875	3890	3967	3924	3899	3914	3953	3955	3866	3809	3888	3851	3975	3815	3867	3865	4014	3871	3911
3837	3864	3826	3849	3784	3831	3938	3943	3964	3890	3719	3710	3825	3791	3878	3885	3952	3848	3870	3782	3927	3981	3802	3910	3941	4066	3974	3882	3861	3912	3813	3866	3882	3844	3868	3934	4084	3903	3933	3921	3892	4024	3937	3908	3932	3910	3798	3967	3982	3930
3756	3722	3668	3756	3824	3819	4114	3949	4084	3887	3817	3837	3690	3879	3962	4031	3935	3876	3966	3738	3797	3969	3852	3877	3946	3782	3954	3838	3863	3753	3804	3752	3835	3854	4002	4038	3978	3959	3896	3937	3918	3954	3950	3895	4071	3901	3975	3880	4000	3972
3767	3758	3601	3668	3761	3836	3890	3916	3898	3861	3837	3774	3994	3978	4007	3973	3904	3865	3779	3906	3815	4013	3931	3884	4054	3812	3882	3841	3799	3713	3823	3693	3948	3770	3960	3969	3950	3940	3934	4040	3917	3915	3885	3867	4060	3957	3991	3978	4018	3836
3837	3737	3601	3676	3826	3836	3803	3957	3905	3914	3860	3878	3963	3979	3968	4117	3953	3961	3888	3896	3896	3964	3791	3987	3965	3830	3740	3857	3820	3750	3755	3865	3836	3795	3896	4010	4057	3943	3873	3907	3988	3806	3916	3888	3998	3869	3971	3803	3837	4045
3731	3776	3677	3619	3730	3777	3763	3774	3789	3878	3765	3922	4059	4102	4030	4057	3988	4063	4104	3913	3968	4047	4072	3861	3946	3936	3881	3941	3874	3791	3863	3922	3970	3966	4055	3985	4028	3981	4058	3847	3882	3967	3798	4007	3759	3812	3799	3809	3818	3919
3765	3690	3683	3726	3762	3872	3800	3862	3637	3914	3776	3886	3927	4013	3983	4010	3879	4122	3919	3937	3879	4122	4032	3980	3927	4029	3923	3754	3988	3987	4057	3965	4060	4099	4002	4030	4023	4035	3939	3948	3791	3900	3827	3810	3762	3875	3833	3832	3896	3891
3727	3806	3663	3704	3864	3942	3864	3652	3667	3693	3709	3840	3872	3877	4061	4046	3894	3961	4042	4060	4037	3971	3995	4069	4050	3834	3869	3969	3848	3903	3913	3937	4079	4025	4036	3977	4000	3849	3914	3882	3786	3797	3723	3708	3753	3853	3840	3779	3881	3844
3853	3785	3708	3796	3849	3885	3897	3782	3766	3658	3730	3847	3792	3920	3853	3895	3750	3821	3848	3841	3987	4056	3991	3978	3923	3895	3786	3854	3863	3855	3909	3862	4025	3975	4040	3886	3887	3829	3862	3792	3746	3710	3871	3866	3844	3905	3921	3888	3990	3894
3604	3604	3623	3816	3845	3999	3873	3709	3727	3853	3824	3813	3967	3853	3977	3874	3816	3795	3702	3858	3980	3893	3893	3813	3944	3645	3804	3884	3794	3750	3865	3860	3915	4004	3920	4043	3900	3837	3714	3789	3902	3693	3850	3948	3936	3914	3884	4084	4014	4058
3576	3481	3545	3663	3837	3862	3826	3812	3809	3802	3835	3782	4079	4011	3754	3822	3705	3744	3824	3846	3908	3891	3860	3867	3842	3657	3861	3734	3894	3897	3742	3821	3828	3968	4021	3914	4005	3794	3805	3874	3833	3723	3844	4027	3938	3890	3992	3952	4153	4205
3751	3655	3573	3672	3706	3942	3881	3776	3791	3822	3818	3885	3790	3943	4038	3792	3758	3807	3840	3911	3933	4050	3991	3872	3798	3879	3766	3702	3790	3883	3894	3802	3922	3961	3863	3862	3755	3835	3798	4019	3825	3972	3954	3967	4068	3988	4009	4040	3951	4140
3707	3767	3520	3603	3680	3761	3672	3760	3850	3863	3849	3934	4025	3801	3909	4094	3936	3780	3927	3929	3986	4041	3913	3831	3814	3796	3739	3824	3733	3892	3961	4034	3999	4004	3892	3916	3878	3888	3824	3971	3869	3978	3953	3828	4003	3922	3991	3935	4015	3991
3771	3570	3679	3706	3659	3907	3885	3757	3744	3908	3813	3873	3893	4016	3966	3939	3915	3919	3880	3953	4060	4102	4032	4028	3940	3744	3872	3851	3811	3899	4003	4038	3968	4135	4105	4026	3969	4025	4033	3888	3963	3863	3870	3953	3905	3847	3935	4054	3988	4069
3736	3647	3660	3576	3791	3946	3613	3792	3716	3880	3765	3917	3891	3881	3975	3855	3945	3875	3843	4003	4185	4060	4212	4043	4020	3933	3919	3910	3943	4091	4189	4160	4094	4076	4048	4021	4021	3990	3868	3827	3914	3857	3894	3834	3846	3939	3964	4008	4064	3906
3672	3631	3614	3847	3788	3740	3911	3709	3634	3784	3688	3859	3768	3813	3922	3829	3834	3831	3855	3972	4025	4009	4012	3927	3827	3969	3970	3884	3873	4022	4084	4003	3959	3900	3976	3908	3742	3742	3830	3800	3795	3696	3843	3910	3817	4039	3912	3976	4065	4067
3777	3567	3531	3758	3868	3820	3819	3861	3752	3892	3846	4016	3802	3821	3905	3846	3751	3799	3881	3739	3859	4006	4004	3912	3878	3832	3880	3794	3748	3890	3905	3868	3786	3758	3733	3795	3698	3688	3735	3738	3672	3664	3796	3874	3827	3974	4027	3935	4041	4025
3726	3793	3672	3753	3778	3954	3866	3934	3787	3822	3927	3908	3959	3961	3841	3815	3827	3767	3800	3838	3855	3913	4011	3881	3779	3799	3715	3808	3736	3723	3857	3902	4064	3934	3854	3861	3875	3843	3916	3810	3808	3830	3770	3865	3868	4000	3854	4042	4136	4049
3719	3536	3501	3675	3836	3741	3846	3851	3775	3904	3754	3863	3947	3937	3897	3752	3834	3749	3806	3866	3990	3890	4062	3791	3712	3639	3594	3688	3800	3738	4022	4016	3947	4144	4158	4234	3985	4041	4031	3922	3830	3740	4025	3903	3769	3936	4054	3824	4139	4118
3720	3603	3580	3726	3696	3656	3853	3729	3840	3817	3752	3838	3939	4048	3974	3821	3848	3839	3846	3902	3785	3942	3897	3895	3717	3733	3619	3816	3644	3991	4043	3982	4131	4154	4166	4090	3999	3981	3927	3908	3963	3846	3820	3761	3806	3723	3865	3851	4074	3999
3755	3557	3535	3667	3824	3719	3725	3642	3617	3791	3679	3850	3832	3897	3905	3803	3786	3856	3889	3826	3938	3970	3971	3891	3745	3749	3862	3844	3735	3886	3922	3913	3824	3909	4032	4080	3838	3676	3803	3820	3762	3874	3914	3784	3755	3786	3932	3894	3928	3913
3609	3400	3432	3754	3950	3836	3580	3777	3852	3762	3687	3849	3876	3825	3849	3849	3645	3809	3793	3843	3761	4043	3894	3908	3862	3765	3876	3879	3771	3825	3897	3935	3796	3788	3948	3929	3824	3753	3729	3703	3613	3705	3865	3729	3603	3840	3885	3926	3974	3863
3558	3344	3455	3922	4038	3828	3616	3626	3744	3656	3552	3791	3863	3858	3846	3822	3690	3693	3838	3942	3863	4017	3964	3940	3865	3760	3916	3900	3814	3780	3732	3896	3948	3759	3920	3686	3843	3817	3824	3825	3697	3594	3950	4018	3876	3834	4023	3972	3808	4013
3586	3356	3485	3910	4080	3835	3666	3667	3828	3681	3653	3774	3897	3908	3872	3794	3814	3640	3696	3693	3887	3994	4011	3762	3834	3869	3877	3853	3820	3640	3825	3922	4020	3753	3713	3805	3782	3801	3797	3754	3638	3671	3871	3967	3826	3895	4077	4110	3804	3705
3839	3419	3453	3803	3918	3720	3701	3791	3901	3780	3623	3806	4037	3782	3689	3750	3747	3752	3844	3772	3828	3976	3923	3895	3887	3943	3928	3957	3761	3813	3522	3761	3885	3595	3649	3859	3802	3752	3816	3697	3602	3877	4143	3975	3832	3910	4147	4126	3856	3719
3774	3441	3458	3743	3823	3692	3643	3730	3804	3682	3804	3705	3796	3758	3927	3887	3800	3787	3882	3854	3873	3963	3901	3887	3754	3924	4139	4032	3985	3759	3830	3827	3887	3814	3889	3886	3981	3819	3934	3731	3704	3843	4174	3851	3820	3852	3976	4043	3842	3861
3715	3546	3429	3765	3816	3680	3595	3634	3661	3622	3604	3743	3818	3827	3918	3768	3815	3772	3807	3875	3904	4058	4075	3921	3782	3954	3969	3939	3867	3707	3896	4025	4052	3898	4083	4131	4019	4018	3973	3941	3692	3744	4073	3889	3652	3692	4065	3992	3909	3784
3707	3373	3417	3656	3837	3674	3564	3725	3575	3641	3531	3699	3826	3718	3869	3715	3722	3660	3845	3762	3745	3985	3951	4004	3861	3770	3937	4030	3828	3632	3729	3946	4225	3923	3996	4140	3964	3770	3982	3801	3478	3691	4113	4040	3710	3586	3937	3953	3808	3745
3641	3558	3480	3658	3844	3703	3562	3706	3696	3671	3574	3658	3772	3759	3859	3914	3764	3710	3758	3760	3863	3935	3975	3986	3799	3852	3944	3873	3766	3551	3542	3967	3853	3826	3784	3881	3839	3773	3812	3636	3490	3779	4016	3870	3670	3864	3908	3938	3765	3748
3735	3438	3491	3812	3791	3598	3630	3681	3804	3611	3675	3631	3773	3917	3922	3886	3855	3873	3847	3731	3700	3941	3904	3852	3720	3874	3884	4005	3905	3597	3657	3768	3806	3768	3806	3842	3778	3826	3862	3859	3604	3806	4067	3935	3706	3768	3996	4068	3772	3689
3718	3428	3557	3684	3824	3606	3475	3657	3857	3795	3701	3797	3722	3858	3957	3891	3826	3851	3805	3731	3736	3835	3974	3722	3787	3841	4046	3967	3800	3672	3580	3930	3828	3811	3900	4070	3942	3782	3953	3776	3645	3928	4072	3883	3543	3687	4101	3870	3625	3605
3682	3489	3497	3774	3770	3443	3445	3690	3727	3672	3658	3687	3710	3838	3835	3771	3909	3893	3886	3684	3746	3779	3966	3831	3898	3833	4035	4095	3784	3673	3613	3811	3910	3696	3867	4044	3969	3831	3925	3928	3664	3840	3949	3884	3596	3604	3841	3896	3606	3506
3787	3521	3510	3718	3786	3680	3431	3666	3752	3641	3622	3736	3790	3571	3777	3766	3889	3719	3844	3744	3653	3775	3857	3783	3757	3856	4118	3985	3759	3691	3667	3891	3753	3787	3762	3994	3876	3708	3939	3658	3600	3691	4101	3950	3577	3587	3982	3864	3613	3543
3759	3384	3606	3835	3852	3543	3450	3586	3844	3698	3608	3710	3528	3580	3823	3843	3783	3758	3691	3698	3750	3866	3862	3796	3766	3988	3965	3957	3840	3589	3661	3792	3900	3650	3713	3899	3853	3837	3865	3867	3624	3868	4040	3953	3707	3683	3983	3956	3653	3595
3709	3503	3438	3770	3715	3605	3460	3620	3624	3801	3544	3668	3619	3723	3761	3841	3658	3831	3799	3738	3736	3842	3826	3727	3667	4026	4068	4074	3886	3781	3737	3899	3711	3637	3786	4001	3861	3868	3836	3890	3665	3947	4167	4127	3717	3721	4094	3926	3730	3539
3698	3512	3528	3841	3628	3516	3459	3654	3817	3718	3553	3569	3666	3675	3716	3820	3815	3904	3743	3748	3656	3813	3736	3764	3643	4053	4011	3940	3827	3699	3735	3742	3786	3724	3782	3924	3869	3765	3915	3783	3568	3948	4188	4170	3752	3723	4100	4072	3704	3532
3718	3533	3589	3881	3870	3480	3390	3561	3752	3553	3678	3581	3533	3587	3583	3744	3682	3775	3974	3757	3754	3781	3844	3677	3659	3843	4081	4156	3879	3858	3692	3826	3778	3796	3721	3958	3726	3685	3802	3706	3881	3854	4133	4095	3812	3851	4149	4034	3675	3736
3810	3384	3380	3880	3920	3554	3323	3539	3624	3640	3634	3613	3657	3511	3574	3638	3775	3783	3821	3633	3677	3822	3822	3593	3617	3921	3985	4060	3976	3947	3812	3952	3878	3776	3797	3971	3709	3786	3853	3862	3779	3900	4166	4016	3779	3781	4145	3871	3800	3686
3653	3403	3496	3817	3971	3655	3417	3465	3530	3565	3683	3679	3619	3442	3606	3599	3740	3746	3892	3816	3667	3726	3780	3674	3670	3809	3978	4040	3963	3962	3925	3993	4001	3786	3787	3961	3832	3684	3904	3758	3631	3757	4194	4150	3829	3924	4024	4151	3847	3767
3642	3362	3465	3772	4031	3574	3357	3604	3546	3635	3558	3729	3682	3596	3619	3638	3672	3776	3995	3887	3821	3916	3831	3791	3633	3909	3983	4077	3958	3827	3846	3909	4037	3760	3801	3849	3765	3664	3759	3869	3525	3924	4222	4063	3736	3836	4284	4211	3741	3781
3595	3337	3412	3742	3767	3508	3451	3424	3507	3477	3503	3615	3595	3565	3594	3536	3774	3765	3838	3852	3766	3815	3760	3755	3649	3832	4017	4078	4000	3826	3876	3950	4014	3813	3866	3840	3861	3685	3851	3896	3617	3833	4152	3879	3768	3903	4277	4095	3791	3776
3646	3388	3377	3720	3772	3535	3377	3466	3511	3487	3560	3618	3652	3661	3704	3582	3592	3759	3918	3836	3689	3997	3932	3700	3672	3813	3945	4025	3972	3785	3799	4171	4030	3882	3833	4130	3811	3782	3787	3922	3696	3825	4085	4082	3750	3884	3975	4106	3774	3712
3725	3377	3404	3744	3753	3712	3357	3537	3507	3493	3519	3509	3694	3483	3604	3674	3598	3706	3800	3771	3797	3985	3996	3768	3695	3832	4115	4050	4001	3805	3767	4063	4118	4009	4073	4028	3920	3722	3799	3831	3656	3744	4107	3928	3738	3660	4099	4061	3803	3655
3690	3408	3457	3692	3904	3571	3433	3634	3619	3550	3423	3557	3556	3709	3718	3687	3633	3698	3727	3735	3829	4000	4042	3698	3773	3778	3892	4014	3958	3810	3740	3880	4061	3948	3916	4062	3900	3746	3793	3802	3575	3810	4057	3925	3782	3756	4136	4055	3810	3632
3618	3371	3378	3586	3763	3667	3478	3445	3533	3446	3523	3624	3556	3665	3747	3805	3549	3550	3790	3684	3645	3863	4029	3867	3760	3749	3987	3983	3884	3760	3750	3741	3980	3867	3901	3874	3854	3675	3884	3739	3746	3809	4099	3985	3708	3716	4093	3997	3805	3626
3706	3297	3340	3779	3782	3648	3448	3590	3469	3560	3519	3535	3655	3598	3657	3617	3551	3634	3732	3587	3668	3786	3887	3767	3764	3888	3855	3928	3873	3762	3627	3951	3824	3815	3874	4006	3939	3855	3843	3726	3742	3897	4219	3909	3774	3732	3960	3863	3682	3542
3624	3306	3440	3680	3759	3524	3481	3596	3617	3494	3373	3465	3660	3672	3647	3577	3599	3547	3714	3608	3573	3712	3852	3798	3787	4001	3936	3910	3793	3704	3648	3851	3862	3756	3782	3986	3846	3736	3773	3784	3686	3715	4118	3879	3589	3749	3972	3875	3563	3630
3638	3388	3459	3756	3913	3518	3556	3542	3759	3545	3420	3438	3582	3629	3522	3687	3594	3659	3721	3596	3601	3587	3725	3674	3703	3853	3911	3959	3785	3521	3775	3695	3743	3609	3805	3980	3832	3727	3801	3867	3701	3772	4037	4075	3779	3705	4029	3812	3646	3552
3723	3448	3483	3721	3763	3596	3526	3751	3659	3662	3535	3580	3534	3513	3697	3724	3529	3712	3637	3569	3642	3505	3629	3606	3617	3801	3958	3882	3768	3667	3587	3867	3829	3649	3660	3902	3807	3667	3773	3876	3699	3889	4134	3960	3748	3841	4068	3827	3641	3575
3587	3473	3373	3692	3738	3620	3473	3589	3765	3706	3494	3647	3640	3524	3587	3571	3694	3651	3682	3605	3562	3544	3626	3573	3342	3673	3882	4122	3919	3786	3764	3961	3734	3812	3833	3800	3787	3741	3905	3788	3648	3795	4172	3971	3735	3657	3988	3983	3538	3472
3688	3432	3450	3821	3813	3579	3414	3509	3727	3713	3631	3495	3555	3622	3484	3686	3588	3666	3729	3652	3604	3718	3842	3677	3498	3790	3922	3950	3804	3735	3923	3943	3883	3696	3826	3823	3839	3750	3921	3701	3520	3856	4094	3935	3625	3921	4065	4044	3678	3555
3563	3548	3472	3774	3849	3625	3502	3620	3601	3630	3667	3554	3584	3574	3579	3632	3382	3618	3698	3659	3697	3739	3771	3600	3491	3588	3798	3868	3876	3720	3725	3944	3960	3659	3865	3911	4030	3750	3795	3727	3531	3739	4146	4047	3867	3814	4073	3873	3732	3541
3682	3486	3471	3675	3914	3721	3404	3485	3684	3534	3627	3638	3656	3533	3558	3561	3550	3654	3717	3562	3630	3698	3757	3562	3377	3597	3828	3776	3787	3723	3717	3901	3992	3849	3863	4031	3907	3770	3846	3794	3679	3796	4051	3930	3832	3806	4159	4031	3755	3654
3623	3410	3334	3690	3804	3773	3526	3540	3566	3538	3477	3630	3678	3641	3596	3529	3587	3630	3745	3616	3606	3703	3767	3614	3518	3595	3807	3915	3695	3733	3826	3918	3970	3858	3963	4116	4006	3765	3918	3766	3610	3676	3979	3970	3632	3736	3985	3933	3717	3637
3579	3193	3469	3689	3967	3691	3457	3491	3499	3479	3589	3635	3622	3619	3670	3642	3481	3503	3683	3596	3553	3738	3772	3653	3518	3655	3701	3865	3759	3664	3658	3972	3938	3849	3935	4054	3961	3790	3925	3868	3676	3671	4046	3943	3674	3678	3997	3847	3584	3536
3688	3253	3304	3687	3922	3665	3484	3510	3575	3466	3545	3573	3671	3595	3636	3625	3562	3583	3530	3447	3508	3582	3656	3662	3520	3621	3763	3744	3626	3610	3700	3847	3818	3893	3934	4064	4013	3675	4003	3942	3708	3711	4033	3924	3683	3686	3997	3896	3757	3635
3600	3268	3221	3696	3946	3536	3418	3612	3516	3368	3357	3433	3620	3790	3629	3579	3638	3514	3659	3531	3529	3674	3677	3505	3543	3789	3847	3852	3705	3716	3621	3824	3829	3898	4015	4044	3943	3800	3911	4070	3756	3790	4084	3892	3661	3681	4049	3985	3600	3608
3557	3349	3392	3533	3725	3462	3391	3438	3588	3490	3331	3368	3547	3508	3721	3576	3585	3432	3593	3612	3627	3635	3627	3452	3598	3723	3763	3869	3680	3644	3663	3773	3791	3651	3878	3951	3921	3728	4001	3979	3716	3746	4041	3930	3681	3691	4068	3924	3741	3560
3532	3361	3278	3566	3612	3407	3431	3373	3525	3437	3422	3476	3484	3593	3572	3621	3671	3756	3683	3604	3580	3723	3797	3403	3501	3804	3921	3903	3728	3670	3885	3845	3850	3727	3713	4129	3930	3804	3825	3932	3741	3710	4262	3956	3647	3862	4093	4040	3672	3508
3502	3272	3168	3474	3579	3344	3242	3391	3492	3451	3421	3405	3517	3372	3574	3566	3646	3654	3726	3614	3679	3685	3704	3463	3493	3742	3903	3897	3854	3648	3810	3889	3792	3733	3777	3917	3775	3704	3773	3795	3692	3819	4186	4006	3768	3711	4020	3928	3670	3659
3429	3196	3164	3486	3460	3414	3185	3299	3552	3395	3476	3438	3434	3490	3570	3497	3654	3592	3662	3673	3661	3888	3642	3552	3577	3686	3790	3880	3782	3684	3739	3905	3937	3712	3789	3957	3865	3749	3728	3745	3621	3586	4072	3884	3671	3801	4085	3939	3700	3642
3479	3192	3268	3597	3667	3328	3243	3250	3412	3304	3445	3470	3481	3514	3444	3508	3657	3619	3719	3581	3758	3905	3741	3657	3617	3747	3828	3820	3820	3770	3756	3926	3969	3823	3811	3935	3866	3742	3755	3536	3628	3667	3945	3742	3500	3600	4001	3952	3617	3563
3439	3211	3217	3563	3675	3386	3190	3247	3381	3424	3392	3537	3529	3525	3574	3574	3475	3612	3595	3663	3624	3874	3895	3710	3567	3702	3885	3803	3831	3740	3736	3898	3936	3834	3817	3977	3824	3740	3754	3754	3434	3747	4004	3868	3494	3676	3829	3968	3526	3525
3448	3199	3149	3558	3650	3274	3212	3248	3307	3348	3422	3455	3438	3520	3601	3578	3578	3679	3734	3644	3612	3809	4024	3792	3811	3724	3821	3866	3890	3743	3684	3916	4040	3739	3801	3892	3899	3748	3874	3731	3531	3660	4022	3769	3653	3645	3878	3994	3592	3406
3470	3221	3223	3640	3704	3353	3129	3339	3427	3297	3390	3436	3466	3486	3562	3539	3518	3589	3786	3717	3613	3798	3961	3793	3781	3787	4003	3932	3709	3743	3763	3795	3903	3712	3856	4022	3891	3794	3905	3884	3577	3747	3981	3880	3489	3825	4016	3893	3475	3541
3517	3247	3235	3549	3623	3424	3280	3304	3354	3349	3361	3547	3440	3455	3495	3508	3658	3760	3808	3710	3548	3835	3779	3693	3754	3753	3884	3976	4009	3806	3646	3777	3781	3620	3809	3891	3725	3720	3760	3855	3632	3721	4100	3931	3582	3634	3951	3814	3583	3402
3516	3228	3097	3646	3629	3525	3252	3405	3442	3460	3495	3500	3373	3490	3554	3603	3659	3573	3729	3612	3657	3669	3727	3708	3695	3744	3812	3936	3947	3733	3747	3716	3865	3650	3732	3831	3785	3662	3632	3730	3630	3674	4022	3979	3582	3784	3973	3865	3622	3414
3448	3222	3241	3590	3683	3469	3217	3497	3458	3418	3387	3422	3660	3500	3622	3361	3510	3551	3597	3709	3683	3734	3655	3530	3728	3720	3908	3922	3793	3790	3746	3979	3856	3716	3703	3817	3784	3647	3702	3617	3734	3651	3903	3851	3581	3583	3926	3915	3713	3552
3522	3144	3157	3597	3789	3530	3264	3287	3532	3377	3344	3488	3580	3532	3536	3529	3526	3497	3590	3621	3663	3725	3651	3529	3539	3656	3895	3814	3812	3778	3840	3875	3828	3662	3900	3772	3803	3570	3645	3671	3361	3709	3911	3815	3624	3583	4021	3872	3705	3566
3441	3165	3178	3454	3743	3373	3157	3483	3543	3423	3348	3459	3510	3580	3530	3470	3419	3375	3650	3382	3538	3656	3619	3603	3518	3663	3853	3715	3618	3746	3730	3821	3760	3697	3689	3866	3779	3620	3728	3636	3550	3599	3758	3663	3440	3694	3858	3858	3753	3467
3379	3198	3155	3340	3599	3456	3265	3346	3441	3439	3323	3413	3564	3583	3504	3426	3393	3493	3471	3467	3452	3626	3626	3405	3472	3610	3676	3662	3761	3728	3566	3801	3632	3631	3751	3906	3759	3576	3682	3788	3431	3670	3863	3849	3515	3618	3809	3763	3456	3503
3531	3235	3192	3504	3652	3327	3200	3437	3552	3590	3349	3423	3477	3516	3366	3615	3355	3582	3414	3409	3468	3557	3622	3516	3399	3573	3768	3703	3704	3438	3628	3851	3700	3667	3699	3952	3729	3744	3672	3768	3583	3619	3941	3869	3565	3637	3929	3998	3623	3376
3500	3145	3077	3451	3576	3494	3274	3362	3654	3544	3363	3530	3381	3565	3613	3470	3506	3503	3531	3553	3518	3599	3649	3425	3468	3539	3760	3754	3648	3558	3621	3804	3811	3628	3717	3946	3618	3590	3662	3706	3527	3654	3919	3752	3528	3590	3868	3890	3541	3466
3489	3179	3140	3499	3553	3384	3247	3475	3494	3618	3410	3537	3580	3590	3465	3567	3489	3495	3507	3450	3365	3602	3557	3360	3325	3546	3813	3778	3676	3487	3637	3640	3782	3695	3617	3766	3726	3563	3629	3696	3550	3678	3855	3773	3536	3566	3949	3727	3570	3547
3461	3033	3100	3603	3666	3479	3217	3474	3513	3558	3492	3442	3415	3413	3524	3470	3534	3525	3573	3504	3453	3580	3559	3579	3330	3421	3700	3697	3729	3565	3582	3855	3656	3732	3665	3725	3632	3553	3674	3617	3448	3377	3791	3654	3443	3482	3707	3800	3458	3383
3356	3129	3146	3434	3654	3453	3363	3476	3547	3462	3467	3550	3621	3537	3646	3592	3521	3547	3595	3531	3527	3598	3665	3498	3347	3511	3609	3625	3583	3533	3683	3897	3823	3664	3687	3808	3825	3554	3705	3643	3359	3600	3822	3663	3421	3437	3677	3825	3501	3371
3509	3123	3287	3519	3646	3353	3385	3410	3566	3504	3480	3570	3611	3552	3482	3536	3534	3568	3647	3413	3564	3674	3590	3579	3424	3640	3730	3673	3639	3454	3706	3797	3619	3693	3607	3911	3769	3659	3533	3682	3398	3571	3774	3638	3362	3415	3689	3762	3460	3297
3352	3158	3110	3494	3657	3361	3315	3380	3598	3468	3420	3452	3507	3472	3526	3537	3591	3524	3627	3480	3463	3560	3649	3474	3474	3574	3721	3747	3738	3455	3541	3785	3759	3534	3601	3701	3756	3695	3732	3662	3395	3549	3739	3778	3454	3483	3741	3668	3466	3259
3604	3225	3145	3510	3642	3359	3336	3233	3588	3511	3455	3458	3357	3490	3605	3543	3591	3723	3684	3426	3489	3593	3616	3595	3478	3571	3614	3683	3632	3451	3596	3729	3611	3642	3611	3717	3703	3565	3593	3746	3451	3668	3886	3711	3608	3486	3828	3846	3365	3248
3487	3340	3159	3530	3652	3428	3265	3226	3587	3595	3489	3419	3549	3474	3468	3628	3478	3581	3637	3434	3401	3608	3607	3551	3523	3658	3617	3795	3792	3551	3562	3758	3809	3585	3567	3719	3625	3724	3741	3701	3463	3554	3844	3760	3490	3497	3927	3809	3520	3420
3593	3244	3285	3654	3769	3413	3189	3254	3488	3385	3547	3571	3430	3351	3481	3475	3441	3636	3619	3516	3443	3630	3550	3664	3387	3571	3784	3860	3710	3628	3513	3802	3926	3643	3711	3797	3712	3635	3755	3461	3418	3636	3888	3734	3621	3424	3901	3858	3549	3388
3512	3310	3347	3613	3689	3380	3269	3231	3375	3397	3446	3509	3528	3388	3332	3500	3394	3536	3544	3446	3520	3584	3624	3503	3461	3535	3663	3802	3727	3599	3573	3620	3822	3482	3600	3829	3746	3531	3615	3571	3506	3630	3978	3825	3447	3573	3708	3845	3463	3248
3557	3302	3234	3580	3725	3532	3264	3293	3435	3301	3347	3428	3473	3331	3403	3399	3360	3413	3449	3387	3458	3587	3549	3441	3440	3468	3615	3643	3573	3536	3421	3733	3830	3498	3535	3763	3862	3673	3584	3681	3461	3562	3889	3918	3542	3600	3907	3823	3510	3315
3509	3330	3201	3665	3671	3487	3213	3409	3359	3427	3437	3396	3461	3419	3386	3314	3428	3341	3479	3383	3413	3460	3617	3400	3588	3473	3647	3715	3721	3579	3502	3663	3889	3703	3768	3777	3724	3642	3648	3744	3546	3656	4010	3830	3494	3594	3889	3807	3587	3343
3388	3309	3123	3602	3724	3585	3287	3346	3440	3356	3327	3372	3320	3219	3323	3267	3446	3329	3432	3333	3297	3395	3444	3414	3318	3416	3583	3822	3580	3721	3833	3692	3778	3625	3700	3839	3955	3670	3623	3642	3571	3599	3966	3775	3590	3549	3868	3927	3630	3371
3412	3188	3237	3500	3719	3369	3219	3336	3356	3382	3293	3453	3404	3483	3357	3238	3290	3245	3413	3366	3387	3374	3414	3420	3297	3423	3573	3651	3728	3654	3641	3774	3777	3445	3470	3776	3651	3511	3508	3586	3381	3514	3924	3810	3460	3657	3834	3851	3492	3373
3508	3298	3224	3522	3732	3459	3250	3322	3369	3379	3347	3426	3394	3289	3269	3282	3202	3300	3392	3303	3197	3362	3377	3326	3290	3390	3497	3680	3610	3463	3451	3680	3560	3482	3419	3503	3572	3478	3570	3524	3418	3494	3822	3841	3555	3592	3733	4036	3545	3322
3492	3213	3221	3476	3788	3429	3252	3330	3488	3315	3322	3394	3516	3264	3376	3294	3294	3280	3307	3414	3274	3367	3345	3282	3354	3401	3478	3545	3478	3441	3446	3466	3552	3410	3379	3430	3553	3382	3530	3454	3449	3475	3767	3700	3621	3648	3809	3659	3410	3393
3322	3218	3122	3605	3728	3360	3254	3200	3414	3308	3297	3331	3479	3407	3383	3354	3341	3294	3383	3311	3264	3389	3267	3356	3288	3448	3416	3497	3486	3433	3243	3549	3505	3496	3411	3608	3578	3414	3532	3413	3326	3440	3597	3687	3547	3505	3598	3583	3438	3257
3220	3188	3100	3427	3669	3400	3188	3209	3300	3194	3334	3424	3343	3369	3352	3305	3411	3335	3470	3338	3215	3315	3255	3368	3308	3372	3443	3532	3450	3328	3398	3501	3443	3438	3296	3409	3442	3462	3615	3412	3444	3517	3727	3512	3492	3484	3620	3618	3594	3438
3290	3020	2996	3321	3574	3430	3137	3101	3222	3219	3307	3342	3463	3328	3352	3337	3285	3334	3338	3390	3325	3351	3348	3389	3349	3412	3439	3518	3480	3453	3415	3376	3390	3442	3384	3440	3326	3364	3342	3435	3515	3461	3656	3631	3548	3431	3614	3527	3674	3559
3222	3176	3231	3355	3535	3379	3113	3105	3112	3249	3321	3351	3408	3276	3289	3374	3140	3237	3445	3304	3454	3536	3351	3344	3429	3443	3339	3437	3412	3518	3492	3556	3455	3466	3669	3555	3494	3477	3518	3539	3485	3670	3616	3479	3316	3445	3534	3581	3462	3465
3129	3174	3166	3397	3543	3401	3157	3124	3295	3358	3344	3374	3250	3297	3384	3314	3192	3331	3431	3450	3409	3408	3449	3517	3436	3489	3366	3387	3380	3504	3518	3587	3652	3750	3693	3830	3731	3652	3609	3666	3586	3506	3430	3393	3367	3385	3405	3364	3404	3518
3178	3404	3248	3419	3456	3231	3190	3278	3180	3307	3176	3396	3364	3218	3250	3282	3331	3387	3400	3409	3416	3368	3439	3559	3507	3563	3340	3348	3394	3451	3544	3513	3738	3669	3861	3737	3664	3835	3729	3589	3553	3546	3523	3384	3474	3307	3417	3426	3375	3414
3405	3452	3451	3489	3340	3345	3199	3200	3226	3249	3292	3371	3300	3167	3297	3386	3390	3406	3484	3395	3295	3351	3389	3381	3483	3578	3413	3445	3521	3580	3609	3663	3599	3556	3598	3594	3626	3588	3575	3597	3599	3670	3498	3405	3457	3565	3545	3503	3521	3316
3427	3468	3426	3432	3289	3242	3291	3239	3197	3216	3330	3218	3253	3231	3278	3251	3311	3437	3469	3393	3358	3478	3454	3437	3429	3438	3569	3477	3457	3486	3414	3466	3499	3393	3514	3496	3557	3455	3490	3484	3528	3512	3554	3354	3521	3507	3538	3393	3418	3366
3316	3359	3370	3322	3472	3398	3303	3276	3273	3339	3355	3392	3261	3217	3258	3227	3297	3488	3385	3475	3367	3335	3464	3510	3540	3481	3334	3568	3485	3593	3507	3549	3564	3652	3660	3713	3567	3635	3438	3543	3617	3554	3481	3346	3385	3421	3391	3395	3398	3327
3281	3342	3234	3329	3412	3407	3342	3243	3308	3204	3410	3296	3263	3307	3286	3297	3315	3344	3447	3390	3276	3301	3309	3415	3522	3426	3406	3475	3554	3538	3600	3711	3677	3679	3621	3689	3750	3666	3715	3792	3642	3638	3562	3595	3577	3568	3567	3542	3554	3517
3338	3254	3307	3371	3396	3258	3263	3333	3303	3392	3328	3371	3191	3318	3172	3375	3465	3379	3370	3399	3285	3225	3452	3326	3518	3501	3365	3440	3474	3582	3500	3674	3495	3648	3611	3664	3655	3731	3615	3823	3734	3715	3633	3502	3609	3650	3650	3496	3547	3490
3274	3305	3264	3423	3337	3363	3357	3264	3397	3333	3295	3376	3415	3308	3294	3281	3465	3286	3317	3202	3394	3286	3396	3422	3403	3414	3490	3425	3550	3577	3379	3518	3592	3523	3597	3547	3439	3609	3614	3346	3541	3482	3545	3427	3490	3506	3382	3398	3433	3469
3237	3199	3320	3344	3398	3251	3245	3262	3371	3395	3360	3419	3381	3362	3413	3372	3341	3511	3291	3438	3330	3347	3425	3489	3433	3424	3417	3399	3376	3501	3520	3550	3555	3564	3714	3547	3463	3513	3469	3472	3453	3446	3477	3461	3543	3406	3380	3364	3317	3427
3329	3207	3200	3286	3351	3404	3274	3373	3315	3360	3327	3444	3428	3325	3335	3438	3502	3468	3510	3316	3417	3350	3423	3478	3392	3400	3495	3371	3380	3505	3576	3575	3658	3700	3706	3702	3661	3730	3742	3612	3720	3702	3593	3610	3529	3607	3562	3523	3552	3660
3275	3372	3353	3347	3282	3364	3306	3305	3263	3240	3326	3477	3293	3224	3454	3366	3397	3349	3328	3381	3345	3347	3467	3436	3418	3554	3486	3563	3406	3601	3589	3541	3583	3619	3606	3643	3607	3549	3648	3569	3529	3529	3654	3613	3708	3512	3577	3489	3440	3544
3223	3254	3171	3381	3422	3257	3291	3303	3310	3268	3295	3442	3326	3243	3268	3417	3426	3298	3394	3273	3359	3359	3408	3506	3519	3352	3508	3505	3509	3567	3422	3450	3503	3331	3316	3337	3248	3299	3493	3475	3307	3377	3346	3428	3350	3324	3417	3248	3321	3421
3221	3199	3257	3337	3210	3285	3308	3175	3303	3222	3252	3311	3298	3382	3254	3257	3469	3344	3277	3298	3469	3467	3413	3454	3509	3407	3449	3437	3621	3427	3407	3297	3418	3480	3332	3214	3436	3331	3428	3427	3364	3296	3358	3423	3450	3339	3280	3350	3344	3333
3384	3349	3317	3321	3209	3296	3196	3283	3360	3355	3303	3198	3312	3266	3220	3309	3406	3317	3273	3334	3298	3418	3405	3427	3360	3336	3444	3456	3542	3473	3543	3486	3686	3634	3677	3558	3574	3620	3860	3650	3588	3614	3582	3633	3555	3633	3690	3646	3672	3669
3280	3328	3373	3334	3395	3311	3169	3279	3277	3273	3183	3232	3167	3282	3292	3302	3304	3234	3256	3308	3453	3361	3497	3393	3421	3362	3484	3472	3592	3594	3499	3524	3754	3705	3757	3737	3812	3851	3982	3866	3744	3735	3916	3831	3841	3793	3793	3719	3849	3787
3242	3234	3344	3332	3234	3331	3300	3299	3307	3267	3262	3296	3280	3241	3296	3257	3328	3275	3146	3267	3266	3313	3423	3472	3410	3313	3401	3515	3571	3394	3447	3598	3638	3555	3655	3771	3598	3721	3714	3672	3774	3745	3751	3778	3668	3704	3704	3648	3728	3656
3109	3134	3202	3133	3140	3307	3376	3314	3366	3272	3286	3338	3252	3164	3292	3258	3312	3378	3250	3200	3159	3351	3380	3409	3195	3274	3311	3466	3453	3397	3345	3451	3567	3490	3428	3534	3534	3498	3570	3458	3544	3514	3448	3528	3471	3477	3611	3556	3659	3503
3318	3219	3084	3239	3219	3294	3200	3296	3363	3345	3291	3299	3267	3190	3129	3284	3210	3279	3243	3177	3233	3335	3271	3222	3293	3267	3350	3489	3386	3392	3232	3469	3483	3463	3371	3575	3599	3619	3518	3432	3513	3558	3483	3480	3659	3514	3651	3575	3505	3660
3462	3352	3193	3218	3243	3224	3291	3336	3242	3358	3305	3304	3267	3286	3375	3212	3302	3303	3142	3275	3262	3184	3275	3334	3271	3346	3486	3462	3489	3235	3167	3251	3392	3206	3252	3320	3505	3414	3340	3347	3460	3432	3426	3485	3464	3502	3379	3480	3476	3489
3393	3332	3307	3327	3277	3265	3158	3233	3308	3382	3190	3315	3339	3243	3184	3317	3160	3305	3333	3256	3263	3316	3358	3172	3319	3339	3381	3477	3478	3142	3081	3183	3381	3104	3068	3139	3287	3349	3147	3269	3405	3294	3327	3209	3372	3237	3376	3238	3319	3221
3285	3276	3231	3221	3223	3240	3223	3319	3331	3270	3333	3167	3371	3331	3352	3237	3326	3263	3189	3260	3241	3316	3296	3312	3217	3177	3399	3601	3404	3256	3188	3350	3398	3197	3071	3279	3454	3455	3210	3331	3336	3386	3328	3408	3399	3393	3367	3400	3346	3411
3230	3174	3132	3219	3358	3250	3160	3192	3236	3150	3226	3281	3176	3259	3316	3232	3136	3325	3232	3224	3273	3245	3360	3275	3226	3179	3445	3466	3523	3258	3172	3419	3560	3306	3239	3544	3624	3603	3477	3599	3708	3595	3543	3462	3548	3528	3716	3548	3757	3571
3307	3257	3058	3198	3425	3297	3184	3270	3362	3400	3074	3186	3224	3388	3255	3293	3216	3221	3290	3254	3280	3318	3315	3336	3357	3302	3415	3673	3578	3406	3269	3323	3385	3369	3239	3474	3693	3580	3462	3490	3646	3544	3401	3530	3594	3465	3521	3484	3426	3501
3270	3076	3024	3336	3487	3387	3292	3196	3211	3268	3180	3238	3360	3322	3389	3313	3212	3268	3378	3336	3382	3337	3300	3338	3214	3325	3376	3564	3496	3253	3192	3224	3341	3093	3111	3311	3451	3343	3132	3296	3361	3394	3241	3285	3362	3231	3308	3314	3239	3294
3166	2949	3038	3326	3559	3496	3171	3199	3323	3365	3253	3286	3362	3243	3272	3250	3175	3243	3339	3206	3302	3243	3257	3289	3234	3322	3435	3494	3433	3207	3208	3246	3390	3250	3170	3236	3409	3438	3331	3343	3290	3375	3323	3282	3395	3297	3346	3311	3360	3331
3113	3105	3058	3323	3485	3407	3203	3212	3470	3189	3140	3298	3321	3375	3310	3231	3219	3249	3234	3264	3280	3226	3233	3238	3344	3317	3455	3454	3361	3270	3282	3436	3565	3399	3181	3411	3613	3475	3496	3304	3463	3471	3542	3401	3386	3494	3461	3497	3354	3498
3283	3245	3151	3441	3507	3418	3170	3287	3297	3373	3224	3305	3482	3316	3303	3354	3259	3254	3245	3229	3244	3160	3336	3257	3333	3401	3357	3330	3385	3363	3260	3291	3333	3211	3208	3343	3329	3332	3404	3277	3293	3358	3181	3290	3327	3271	3353	3222	3271	3252
3270	3031	3109	3320	3558	3399	3234	3252	3319	3371	3172	3315	3409	3522	3352	3378	3372	3281	3238	3237	3245	3285	3360	3474	3353	3261	3270	3340	3384	3377	3299	3283	3204	3076	3109	3262	3230	3101	3151	3075	3225	3072	3136	3139	2977	3186	3170	3201	3122	3156
3085	3005	3065	3331	3529	3339	3156	3195	3349	3342	3344	3332	3411	3414	3210	3374	3360	3447	3351	3331	3214	3295	3422	3351	3320	3294	3367	3302	3266	3306	3365	3223	3365	3357	3469	3403	3346	3405	3421	3420	3495	3361	3430	3384	3470	3491	3475	3481	3534	3522
3160	2899	2945	3237	3502	3257	3203	3172	3334	3323	3346	3395	3403	3377	3377	3488	3492	3446	3433	3363	3164	3188	3344	3407	3303	3344	3345	3369	3281	3376	3551	3531	3680	3685	3726	3724	3715	3724	3683	3635	3916	3743	3793	3732	3856	3827	3786	3829	3721	3821
3208	2959	2923	3177	3340	3267	3067	3274	3266	3300	3363	3199	3450	3348	3331	3389	3382	3391	3376	3289	3355	3416	3352	3349	3209	3394	3343	3474	3291	3419	3462	3366	3521	3467	3560	3463	3480	3585	3371	3478	3537	3610	3534	3495	3455	3454	3563	3361	3572	3490
3129	2886	2967	3183	3292	3143	3077	3060	3279	3316	3241	3250	3172	3381	3219	3367	3331	3396	3347	3312	3320	3315	3459	3337	3365	3409	3406	3383	3414	3355	3334	3324	3186	3226	3100	3093	3029	3003	3055	2984	2996	3030	3171	3005	3001	3086	3092	2971	2990	2970
3051	2974	3002	3165	3289	3202	3101	3162	3255	3285	3323	3304	3187	3385	3227	3307	3380	3260	3360	3392	3376	3484	3327	3412	3325	3323	3454	3350	3267	3318	3260	3297	3261	3187	3133	3070	3199	3219	3146	3135	3042	3152	3143	3186	3014	3187	3171	3098	3077	3262
3116	3135	3054	3091	3106	3111	3120	3207	3285	3346	3238	3309	3284	3322	3351	3383	3392	3381	3361	3426	3355	3372	3361	3387	3315	3408	3405	3374	3334	3333	3340	3493	3582	3581	3508	3500	3655	3519	3556	3638	3664	3627	3579	3641	3657	3730	3776	3653	3737	3631
3444	3211	3065	3105	3149	3172	3136	3262	3196	3394	3155	3193	3306	3133	3313	3431	3341	3315	3365	3379	3366	3389	3356	3308	3392	3398	3399	3350	3420	3507	3544	3536	3618	3671	3644	3754	3764	3589	3686	3605	3632	3754	3589	3765	3719	3702	3717	3697	3796	3841
3183	3220	3058	3090	3022	3052	3117	3296	3257	3193	3256	3151	3251	3312	3257	3346	3301	3349	3427	3317	3361	3321	3306	3316	3271	3249	3369	3531	3514	3400	3312	3396	3358	3531	3188	3423	3446	3304	3315	3350	3409	3252	3324	3394	3293	3508	3381	3365	3372	3361
3009	2866	2941	3051	3224	3134	3180	3259	3157	3154	3117	3134	3354	3188	3420	3375	3311	3289	3349	3454	3342	3331	3390	3237	3366	3221	3415	3463	3412	3479	3335	3334	3383	3273	3183	3301	3320	3205	3157	3184	3219	3177	3241	3326	3195	3320	3278	3287	3344	3325
2798	2876	2862	3007	3193	3183	3200	3126	3167	3156	3313	3179	3244	3252	3376	3269	3266	3305	3460	3255	3317	3279	3340	3411	3173	3272	3487	3514	3636	3367	3310	3304	3330	3196	3163	3316	3507	3349	3181	3289	3322	3382	3266	3266	3348	3209	3323	3296	3348	3385
2978	2880	3012	2907	3039	3083	3084	3052	3172	3178	3124	3313	3228	3379	3376	3344	3259	3350	3478	3369	3436	3322	3371	3330	3255	3387	3423	3549	3583	3358	3132	3216	3426	3276	3007	3107	3248	3208	2992	3165	3199	3263	3213	3198	3111	3041	3131	3146	3139	3066
3315	3013	3089	2955	2952	3002	3072	3087	3085	3094	3273	3165	3301	3366	3276	3293	3375	3355	3422	3150	3261	3375	3368	3384	3292	3297	3474	3565	3453	3362	3012	3207	3323	3125	2879	3021	3126	3148	2890	3054	3128	3191	3085	2924	2997	2883	3048	3155	3068	3070
3157	3114	3029	3117	3020	2983	3071	3031	3070	3148	3094	3198	3288	3217	3244	3316	3392	3346	3508	3341	3321	3258	3481	3448	3356	3354	3400	3556	3620	3251	3159	3249	3365	3269	3009	3249	3430	3439	3230	3293	3346	3255	3224	3162	3290	3259	3249	3383	3397	3389
3017	3138	3141	3196	3054	2962	3056	3097	3164	3148	3162	3320	3247	3173	3233	3333	3386	3342	3386	3390	3347	3369	3447	3476	3289	3224	3458	3602	3639	3575	3322	3433	3564	3466	3329	3492	3878	3654	3536	3699	3676	3612	3565	3658	3529	3544	3552	3672	3576	3620
3150	3129	3072	3062	3205	3087	3078	3123	3155	3192	3312	3191	3179	3302	3266	3242	3301	3305	3356	3351	3398	3256	3530	3371	3370	3344	3409	3632	3572	3466	3267	3387	3519	3276	3251	3455	3703	3656	3479	3380	3543	3536	3452	3304	3310	3319	3413	3474	3357	3470
3125	3038	2928	3087	3178	3141	3018	3106	3225	3197	3180	3141	3204	3270	3143	3207	3266	3180	3377	3419	3232	3352	3439	3400	3344	3309	3423	3510	3563	3407	3176	3247	3473	3328	3057	3072	3437	3361	3171	3205	3227	3384	3109	3232	3218	3141	3127	3077	3239	3231
3009	2924	2808	3025	3159	3216	3070	3026	3192	3150	3114	3204	3235	3155	3185	3279	3173	3284	3298	3440	3246	3373	3314	3297	3308	3244	3483	3531	3546	3296	3258	3329	3530	3382	3193	3213	3460	3441	3319	3267	3458	3437	3536	3436	3476	3306	3427	3333	3391	3419
3037	2861	2703	3124	3443	3205	3041	3093	3179	3190	3128	3225	3277	3266	3125	3336	3313	3232	3374	3273	3360	3276	3206	3272	3318	3399	3381	3403	3516	3440	3224	3273	3547	3342	3214	3301	3413	3411	3416	3330	3354	3370	3469	3379	3377	3390	3388	3378	3396	3453
3225	2961	2912	3177	3320	3161	3028	3092	3167	3228	3069	3093	3278	3130	3280	3289	3173	3178	3349	3360	3307	3345	3347	3340	3403	3374	3326	3417	3423	3464	3204	3340	3187	3178	3136	3212	3254	3303	3099	3259	3224	3137	3165	3258	3189	3159	3055	3014	3069	3159
3207	3131	3127	3255	3342	3180	3021	3068	3247	3202	3149	3163	3215	3179	3137	3244	3248	3340	3215	3315	3313	3348	3370	3359	3281	3286	3275	3350	3328	3409	3292	3291	3215	3223	3207	3158	3244	3196	3129	3141	3112	3081	3167	3177	3199	3058	3002	3082	3137	3105
3272	2973	3009	3217	3349	3090	2946	3088	3272	3239	3168	3199	3197	3152	3201	3237	3352	3187	3304	3380	3305	3279	3331	3259	3452	3321	3343	3272	3430	3345	3400	3545	3456	3554	3669	3661	3683	3634	3670	3623	3671	3625	3591	3684	3528	3588	3648	3541	3738	3629
3075	2944	3086	3319	3450	3251	2974	3061	3219	3227	3112	3175	3158	3163	3125	3235	3371	3268	3287	3338	3190	3260	3363	3353	3324	3358	3393	3312	3375	3496	3505	3454	3665	3768	3759	3832	3728	3707	3819	3763	3774	3837	3833	3864	3849	3665	3786	3655	3739	3761
3166	2880	2937	3269	3388	3186	3015	3126	3223	3271	3066	3262	3216	3175	3182	3328	3247	3211	3215	3335	3266	3333	3400	3455	3266	3292	3371	3340	3286	3362	3254	3420	3284	3303	3271	3427	3274	3300	3243	3191	3320	3228	3300	3277	3203	3199	3157	3213	3039	3183
3182	3034	2899	3112	3366	3180	3120	3040	3171	3167	3108	3170	3212	3161	3172	3216	3256	3185	3157	3223	3263	3295	3327	3266	3306	3430	3267	3274	3312	3201	3219	3243	3164	3077	3005	3034	2898	2905	3014	2917	2965	2980	2887	2991	2899	2859	2957	2724	2860	2916
3135	3015	2849	3174	3272	3311	3043	3193	3273	3257	3213	3286	3268	3261	3125	3179	3212	3134	3301	3151	3192	3187	3172	3256	3244	3340	3235	3199	3294	3225	3314	3332	3196	3386	3287	3364	3194	3306	3331	3255	3279	3244	3190	3368	3358	3384	3300	3216	3255	3407
2943	3007	3095	3228	3379	3242	3240	3259	3267	3124	3204	3220	3381	3151	3259	3174	3293	3283	3187	3283	3203	3176	3215	3297	3264	3301	3203	3142	3249	3402	3364	3492	3425	3654	3570	3581	3629	3561	3580	3573	3734	3539	3512	3610	3662	3699	3613	3630	3470	3591
3039	3121	3118	3164	3238	3156	3260	3195	3183	3226	3153	3193	3222	3183	3156	3292	3230	3246	3244	3185	3119	3135	3189	3290	3103	3204	3138	3267	3355	3301	3301	3379	3363	3410	3567	3426	3407	3427	3346	3360	3408	3367	3309	3351	3358	3406	3356	3266	3263	3341
3256	3204	3087	3314	3229	3046	3153	3101	3143	3205	3203	3211	3169	3278	3198	3252	3214	3214	3187	3255	3260	3216	3171	3231	3233	3188	3169	3225	3242	3261	3260	3279	3130	3195	3193	3138	3214	3197	3130	3205	3156	3052	3034	2982	3145	3042	3161	3141	2979	3080
3181	3095	3114	3158	3076	3105	3150	3033	3102	3104	3193	3233	3244	3100	3169	3238	3234	3236	3269	3160	3255	3225	3335	3252	3187	3154	3270	3372	3264	3338	3261	3149	3074	3234	3200	3202	3375	3235	3163	3284	3388	3250	3166	3189	3093	3215	3180	3225	3014	3162
2946	3006	2995	3115	3076	3207	3129	3168	3223	3174	3257	3168	3061	3246	3254	3270	3298	3234	3307	3237	3251	3252	3339	3304	3187	3184	3315	3367	3391	3267	3106	3130	3306	3239	3081	3028	3304	3303	3175	3122	3042	3258	3090	3091	3127	3173	3130	3138	3115	3045
2868	3004	2901	3013	3121	3266	3132	3083	3126	3212	3187	3291	3130	3259	3244	3274	3163	3194	3260	3219	3058	3216	3175	3225	3221	3166	3241	3403	3364	3110	2913	2975	3146	3065	2920	2863	3051	3060	2840	2817	3028	2976	2898	2730	2909	2875	2941	2963	2979	2896
3044	3019	2916	2984	3029	3104	3138	3174	3138	3087	3209	3234	3176	3199	3215	3220	3072	3228	3273	3333	3183	3316	3287	3267	3261	3212	3237	3315	3343	3272	2998	2858	3107	3044	2838	2815	3048	3017	2894	2948	2938	3061	3026	2999	2951	2925	2954	3223	3111	2989
3091	3063	2959	3102	2995	3052	3037	3042	3170	3059	3185	3205	3282	3187	3324	3349	3125	3220	3339	3251	3180	3185	3272	3210	3179	3138	3094	3259	3480	3332	3176	3099	3265	3241	3092	3080	3381	3485	3359	3169	3385	3446	3334	3397	3374	3307	3256	3363	3433	3478
2980	3015	2923	3061	3095	3079	3102	3047	3055	3084	3099	3255	3210	3231	3246	3258	3177	3290	3268	3214	3251	3226	3293	3194	3178	3044	3212	3291	3428	3394	3199	2993	3373	3157	3154	3337	3493	3600	3327	3305	3458	3469	3422	3331	3493	3462	3422	3480	3429	3487
2949	2952	2930	3116	3020	3011	2954	3093	3036	3021	3138	3068	3175	3180	3166	3197	3244	3202	3255	3290	3180	3229	3136	3222	3225	3193	3153	3347	3460	3235	2971	3079	3199	3113	2937	3030	3147	3167	3053	2977	3181	3134	3053	3193	3168	3137	3094	3056	3093	3189
3037	3137	2931	3036	3277	3126	2874	3137	3081	3041	3097	2966	3072	3083	3167	3103	3172	3056	3188	3253	3121	3270	3163	3248	3147	3192	3249	3315	3275	3237	3124	3053	3266	3311	3046	2864	3169	3149	2985	2957	3075	3151	3133	3045	3037	3012	3082	3027	3148	3098
3105	3013	2900	3177	3277	3224	2984	3166	3121	3139	2991	3061	3008	3075	3095	3151	3261	3049	3220	3264	3166	3205	3126	3210	3184	3145	3169	3395	3309	3275	3149	3028	3420	3273	3182	3242	3357	3230	3330	3257	3308	3283	3235	3330	3357	3297	3222	3237	3118	3315
3078	2822	2874	3096	3410	3219	3156	3145	3095	3077	3016	3096	3136	3013	3089	3101	3071	3156	3187	3243	3075	3256	3068	3124	3189	3169	3276	3226	3341	3231	3178	3299	3436	3261	3140	3210	3295	3375	3152	3184	3161	3134	3060	3215	3187	3268	3215	3151	3154	3222
2960	2802	2902	3250	3322	3386	3111	3009	3239	3120	2957	3054	3104	3007	3001	3086	3092	3256	3152	3224	3096	3170	3108	3189	3141	3196	3094	3241	3101	3241	3214	3181	3174	3196	3129	2972	3120	3052	3054	3016	2977	2978	2970	2987	3014	3023	2992	3068	3044	2901
3165	2976	2978	3316	3380	3208	2911	3081	3245	3233	2971	3054	3138	3171	3111	3044	3162	3206	3238	3144	3101	3092	3192	3185	3211	3063	3104	3006	3155	3199	3219	3306	3275	3265	3379	3323	3352	3272	3205	3228	3261	3295	3245	3205	3250	3289	3269	3244	3406	3280
3296	3081	3107	3233	3373	3120	3015	2982	3270	3107	3026	2936	3117	3111	3215	3169	3134	3028	3140	3166	3082	3100	3150	3147	3163	3182	3158	3069	3167	3286	3277	3291	3565	3586	3643	3645	3641	3690	3624	3727	3718	3691	3576	3627	3570	3703	3742	3727	3725	3606
3270	2954	3061	3394	3333	3130	2967	3043	3266	3186	2892	3192	3141	3070	3092	3131	3097	3081	3250	3218	3240	3199	3275	3237	3238	3140	3080	3106	3172	3074	3254	3122	3128	3480	3315	3485	3452	3504	3419	3441	3379	3234	3328	3336	3324	3367	3440	3437	3461	3396
3173	2861	2887	3296	3415	3272	3082	3011	3081	3158	3051	3141	3228	3168	3276	3250	3039	3212	3084	3214	3146	3258	3206	3244	3186	3133	3204	3142	2987	3098	2923	2968	3067	3018	2907	2867	2904	2961	2938	2895	2814	2849	2926	3030	2794	2941	2847	2915	2880	2952
3107	2822	2915	3255	3386	3370	3113	3199	3161	3131	3195	3080	3301	3207	3163	3204	3123	3043	2995	3067	3179	3302	3228	3094	3109	3073	3222	3138	3046	2987	2946	3008	2887	2961	2900	2912	2888	2958	2999	2989	2803	3044	3023	3006	2942	2987	3003	3049	3056	2987
3166	2993	2935	3115	3310	3295	3167	3118	3277	3280	3187	3208	3258	3126	3198	3126	3305	3072	3051	3165	3121	3100	3193	3224	3095	3106	3168	3041	3031	3147	3062	3156	3179	3224	3326	3302	3301	3346	3343	3314	3365	3297	3416	3363	3362	3327	3296	3307	3377	3456
3120	3001	3123	3307	3170	3209	3193	3160	3377	3239	3239	3250	3222	3169	3233	3368	3218	3126	3134	3025	3103	3066	3180	3067	3086	3055	3060	3010	3028	3202	3189	3242	3336	3422	3404	3545	3458	3387	3347	3513	3400	3438	3446	3391	3486	3555	3438	3373	3369	3475
2814	2982	3065	3065	3271	3132	3224	3237	3189	3228	3219	3156	3219	3169	3226	3210	3164	3157	3182	3238	3137	3113	3102	3182	3032	3078	3094	2994	3228	3133	3120	3185	3025	3138	3155	3217	3217	3208	3134	3239	3247	3166	3134	3268	3123	3248	3276	3179	3124	3150
3163	3076	3104	3171	3137	3099	3090	3234	3207	3181	3110	3111	3148	3081	3208	3249	3242	3225	3149	3125	3179	3249	3174	3223	3180	3182	3029	3279	3212	3248	3053	3090	2961	3004	2924	3083	3165	3191	3200	3110	3216	3158	3080	3182	3170	3215	3171	3227	2978	3145
3242	3132	3227	3231	3101	3112	3186	3100	3223	3193	3163	3154	3180	3074	3172	3143	3115	3221	3132	3245	3148	3221	3163	3210	3062	3220	3086	3183	3243	3280	3106	3111	3136	3002	3026	3093	3263	3253	3243	3162	3128	3176	3263	3187	3250	3162	3270	3121	3234	3089
3231	3265	3147	3159	3246	3055	3061	3095	3140	3259	3174	3132	3069	3178	3062	3098	3144	3124	3103	3263	3125	3277	3234	3159	3120	3165	3250	3327	3323	3242	3050	3073	3173	3233	2913	2923	2946	3107	2984	2975	3111	3051	3089	3102	3038	3131	3053	3003	3056	3090
2947	3163	3099	3022	3172	3156	3033	3041	3156	3128	3061	3112	3013	3104	3188	3123	3172	3093	3195	3061	3131	3200	3236	3221	3163	3144	3126	3232	3498	3212	3013	3039	3120	3038	2846	2789	2878	3085	2916	2928	2940	3056	3006	2977	2960	2904	3069	2909	3038	2970
3050	3073	3038	3067	3024	3088	3003	3083	3128	3147	3139	3015	3061	2977	3124	3136	3087	3221	3096	3128	3144	3175	3226	3246	3259	3171	3133	3290	3513	3411	3193	3112	3179	3013	2855	2907	3177	3181	2950	3020	3209	3153	3101	3216	3240	3226	3066	3052	3110	3242
3068	3139	3201	3171	3086	2986	2992	3145	3132	3035	3096	3133	3088	3124	3075	3238	3172	3170	3006	3183	3126	3218	3250	3350	3283	3067	3184	3307	3564	3494	3367	3106	3395	3244	3042	3123	3451	3508	3356	3275	3279	3496	3500	3388	3524	3327	3325	3313	3444	3422
3312	3289	3211	3015	2950	3093	3103	3048	3145	3117	3083	3090	3032	3120	3101	3258	3257	3315	3158	3281	3233	3130	3248	3194	3052	3213	3199	3291	3436	3393	3198	3171	3373	3176	3021	3074	3206	3361	3206	3154	3247	3297	3214	3219	3464	3214	3253	3296	3223	3322
3208	3200	3059	3069	3191	3017	3037	3088	3155	3105	3175	3102	3151	3070	3174	3218	3219	3094	3164	3166	3131	3198	3244	3212	3132	3009	3169	3188	3386	3279	2990	3001	3096	3069	2878	2821	2898	3147	2902	2977	3061	3081	3047	3126	3013	3096	3071	3068	3043	3030
3142	3066	3092	3087	3222	3289	3164	3044	3106	3101	3120	3317	3064	3049	3169	3187	3135	3155	3192	3176	3171	3149	3177	3186	2976	3047	3152	3232	3326	3208	3094	2913	3160	3135	2921	2823	2920	3063	3099	2956	3051	3179	3005	3170	3123	3164	3121	3017	3088	2960
3182	3007	3116	3134	3251	3067	3171	3171	3285	3266	3106	3265	3194	3252	3206	3209	3161	3099	3268	3203	3080	3150	3163	3123	3169	3122	3003	3094	3141	3238	3024	3098	3030	3051	3025	2906	3071	3131	3102	3140	3125	3219	3222	3083	3197	3043	3129	3142	3180	3106
3110	3014	2913	3134	3265	3208	3162	3144	3251	3218	3145	3262	3213	3259	3230	3242	3136	3194	3293	3196	3026	3195	3067	3144	3061	3068	3102	3016	3095	3114	3076	3104	3078	2949	2899	2893	2948	2927	2992	2937	2920	2978	3119	3086	3124	3057	3008	2986	3085	3001
2913	2767	2764	3147	3495	3386	3328	3256	3277	3166	3209	3246	3228	3299	3235	3181	3239	3066	3217	3090	3037	3037	3156	3005	2975	2963	3087	3160	3118	3171	3051	3113	2967	3070	2871	2861	3082	3021	3003	2870	2982	2986	3033	3048	3045	2960	2927	3066	3044	2940
2834	2901	2824	3074	3441	3290	3227	3201	3277	3263	3185	3175	3226	3301	3236	3159	3162	3097	3080	3113	3127	3000	3005	2991	2948	2956	3067	2980	2957	3084	3126	3084	3137	3097	3146	3229	3194	3236	3200	3123	3317	3206	3175	3261	3262	3298	3243	3273	3294	3347
3102	2965	2926	3131	3302	3181	2953	3139	3311	3252	3057	3062	3113	3213	3180	3196	3089	3138	3143	3079	3124	3090	3053	3100	2996	2979	2976	2941	3045	3073	3069	3164	3194	3350	3162	3334	3368	3304	3315	3389	3437	3146	3352	3384	3386	3467	3384	3352	3358	3443
3074	3027	3046	3192	3282	3077	2925	3172	3184	3117	3041	3196	3197	3124	3060	3308	3060	3208	3097	3051	3036	3108	3062	3197	2969	3074	3038	2938	3170	3064	3167	3005	3080	3169	3186	3218	3178	3131	3144	3069	3040	3049	3229	3126	3223	3156	3280	3125	3210	3172
2874	2931	2871	3148	3289	3171	2985	3047	3152	3104	3036	3112	3065	3037	3056	3082	3078	3045	3024	3120	2979	3050	3255	3102	3027	3098	3061	3196	3076	3047	3047	3082	3159	2976	2903	3061	2992	2945	3118	3095	2913	3001	2935	2931	3138	3051	3082	3074	3073	3156
2824	2818	2748	3024	3220	3217	2851	3005	3049	3018	2948	3010	3034	2956	2979	3045	3023	3031	3121	3093	3039	3041	3179	3015	3087	3114	3009	3119	3136	3161	3028	3084	3090	3007	3066	3055	3082	3115	3105	3035	3078	3139	3177	3215	3157	3140	3146	3222	3162	3283
2901	2925	2955	3090	3139	3041	2904	2856	3069	3037	2959	2973	2967	2954	2918	3029	3072	2992	2967	2998	2940	2982	3093	3077	3065	2965	3025	3144	3076	2978	3084	3158	3112	3041	3208	3157	3215	3175	3152	3141	3145	3125	3218	3160	3243	3259	3308	3315	3145	3308
3137	2971	2931	2936	3134	2941	2844	2911	3012	2884	2987	3039	2878	2948	2905	3091	3069	3041	2992	3057	3146	3010	3047	3009	3032	2946	3063	2968	3063	3161	3074	3017	3163	3001	3020	3140	3170	3086	3043	3063	3038	3096	3058	3017	3138	3113	3259	3092	3107	3143
2930	3053	3018	3153	3231	3032	2842	2831	2948	2937	2886	2950	2983	2813	2990	2940	2981	2988	2980	2940	3043	2949	3101	3106	2943	2976	3025	3041	3048	3055	3026	2968	2989	3006	3044	2985	3013	2977	2871	2927	2942	2996	2881	2962	3090	2955	3003	3116	2978	3027
3002	3078	3235	3207	3125	2992	2870	2916	2995	3019	2920	2894	3005	2894	2856	2839	2967	3052	2892	3010	2967	3045	3019	2888	3025	2926	2994	2945	3077	3078	3068	3029	2957	2982	3027	3068	3045	2994	2925	2858	2987	3035	2897	3017	3023	3049	3122	3024	3046	3002
3044	3075	3165	3281	3020	3006	2988	2989	3043	3014	3066	3127	3027	3014	2816	3006	3066	2881	3013	2948	2910	2939	3004	2977	2910	2867	2969	2795	3009	3033	3106	2977	2988	3053	3013	3064	2980	2948	3008	2962	2992	3026	2940	3019	3092	3020	3064	2970	3079	2987
3257	3111	3071	2946	2968	2918	3018	3043	3013	2929	3116	2990	3010	2942	3053	3069	2962	3033	3060	3114	3085	3010	3131	2943	3043	2798	2990	2892	2829	3039	2890	2875	2969	2837	2892	3010	2896	2917	2873	3013	2871	2943	2944	2881	2894	2896	2910	3091	2986	2968
3142	3015	2929	2901	2856	2936	2924	3075	3069	3031	3112	2978	3079	3064	3069	3044	3078	3014	3060	3029	3061	3139	2980	3084	3030	3032	2905	2867	2958	2826	2951	2956	2851	2914	2923	2956	2821	2853	2834	2860	2849	2832	2917	2965	2945	2882	2873	2998	2947	3009
2989	3047	2904	2911	2947	3038	2917	2990	3068	3068	3105	3147	3112	3070	2988	3116	3162	3096	3102	3038	3045	3110	3034	2973	3002	2996	2932	3040	2965	2859	2898	2846	2843	2884	2952	2972	2930	2994	2944	2843	2977	2834	2970	2984	2982	3101	3040	2942	3020	2906
2910	3125	2994	3003	3031	3050	3074	2934	3019	3024	3101	3146	3052	3054	3084	3145	2939	3018	3021	3038	3032	3012	3057	3048	2956	2956	2975	2963	2938	2921	2967	2883	2858	2862	2970	2928	2994	2972	2895	2934	3075	2941	3029	2922	3002	3001	3006	3087	3029	3037
3033	3039	2970	2956	3071	2896	2905	2908	3036	3025	2977	3030	3000	3140	3006	2990	2981	3032	3222	3054	3098	3011	2907	3005	3053	2935	3090	3054	3005	3068	2965	2945	2987	2982	2971	2900	2986	3018	2942	3009	2856	2982	3033	2971	2960	3092	3118	2995	3010	2997
2931	2896	2845	2937	2878	2871	2935	2868	2989	3102	3068	3024	3136	3031	2896	2922	3017	2992	3094	2984	3069	3056	3145	3000	2982	2959	2973	3002	2932	3053	2983	2939	2985	3006	3001	3021	3048	2941	2929	2968	2971	2979	2998	2993	3068	3173	3099	3063	3001	2963
2834	2942	2892	2878	2972	2920	2835	3000	2938	3038	3028	3040	2990	3025	3011	2977	2922	2978	2965	2969	3095	2976	3033	2985	3085	3008	2972	2979	2937	3097	2913	3013	3049	3027	3011	3071	2975	2933	3113	3048	3062	3058	3014	3128	3164	3168	3012	3142	3136	3181
3109	2922	2973	2776	3100	2991	3027	2969	2992	3037	2835	2887	2958	3067	3099	2945	2901	3026	3066	2915	3019	3048	3144	3072	3021	2901	2947	3012	3093	3154	3092	3059	2962	3126	3121	3004	3047	3082	2917	3125	3105	3102	3088	2967	3141	3085	3119	3097	3150	3130
3014	2958	2856	2909	2896	2953	3007	3195	3056	2969	3011	3051	2979	3021	2916	2880	2931	2933	2979	2975	2923	2924	2842	2884	3047	2947	2972	3054	2941	3080	3092	3001	3072	3040	3084	3168	2992	3009	3083	3091	3052	3180	3084	3066	3044	3187	3141	3009	3033	3046
2968	2960	2774	2777	2942	2986	2971	3113	3148	3014	3185	3073	3115	3040	3006	2904	2856	2890	2968	2889	3001	3002	2902	3040	3037	3009	2933	2920	2935	2878	2901	2957	2972	2911	3130	3000	2940	3048	3082	3010	2923	3155	3048	3136	3091	2987	3075	3115	3067	3165
3012	2999	2849	2832	2849	3058	2956	3190	3166	3173	3195	3155	2986	3024	3043	2987	2884	2969	2770	3033	3085	2929	2893	3023	2995	2943	2992	2987	3005	2881	3000	2999	2836	2911	2987	2987	3089	3015	3101	3003	3155	3148	3148	3124	3138	3176	3038	3105	3071	3197
2977	3098	2964	3095	3023	2964	3009	3153	3212	3287	3054	3077	3075	2895	3033	3067	2936	2845	2786	2818	2902	2929	2914	2965	2899	2927	2838	2961	2939	2930	2971	2938	2915	3010	2914	2983	2962	2873	3031	3028	3061	3154	2942	3127	3016	3070	3019	2995	3013	3035
2822	3001	2889	2947	2919	3005	2962	3078	3083	3082	3124	2963	2860	2785	2935	2944	2939	2810	2871	2929	2909	2886	2845	2957	2980	2958	2886	3048	2998	2884	2852	2834	2914	2877	2984	2991	2918	2855	2903	2855	2883	3049	3015	3078	3031	3004	3014	3086	3079	3040
2737	2833	2790	2929	2855	2912	3050	3020	3008	3094	3105	2955	2854	2779	2823	2800	2987	2868	2854	2814	2976	2947	2852	2872	2924	3148	3077	3035	2995	3001	2862	2867	2893	2909	3028	2919	2892	2953	3016	2861	2982	2977	3161	3108	3211	3027	3063	3074	3095	3073
2669	2736	2697	2861	2939	2971	2977	3002	3095	3153	3073	3051	2913	2775	2762	2755	2804	2876	2767	2835	3061	3191	2968	2940	2964	2933	2978	3055	2990	3067	2992	2940	3049	2921	2836	3056	3011	2944	3000	2975	3015	3091	3051	3080	3069	3142	3132	3114	3170	3110
2703	2743	2748	2824	2948	2797	2976	2993	2952	2921	3067	3131	2967	2799	2699	2652	2755	2835	2729	2823	2810	2856	2886	2918	2979	2947	3083	3019	3017	3002	3015	2915	2970	2825	2928	3038	2951	3070	2978	2988	2961	3043	3075	3001	3056	3022	3006	3029	3095	3161
2906	2866	2776	2822	2850	2960	2865	2909	2866	2851	2848	2791	2731	2641	2705	2760	2838	2906	2884	2816	2847	2944	2973	2891	2932	2868	2983	2896	3016	3013	2978	3043	2906	2944	2982	2904	3028	2835	2897	2959	3053	3025	3035	2969	2959	2985	3136	3105	3127	3072
2901	2790	2869	2835	2912	2890	2841	2807	2652	2763	2841	2905	2831	2735	2718	2744	2811	2774	2742	2720	2649	2764	2898	2974	2834	2940	2871	2916	2923	3000	3062	2900	2902	3051	2928	2983	2909	2961	3046	2993	3016	3048	2978	3069	2973	3108	3005	3048	3106	3086
2983	2996	2738	2789	2983	2897	2829	2874	2828	2764	2706	2733	2758	2754	2749	2892	2981	2960	2845	2927	2921	2829	2929	2854	2872	2760	3021	2825	2837	2952	2969	2922	2909	3060	2996	3031	2993	3045	2934	3072	2953	3024	3005	2985	3009	3046	2927	3169	3111	3070
2916	2918	2854	2846	2871	2942	2925	2963	2846	2779	2760	2959	2857	2783	2790	2799	2764	2743	2783	2846	2741	2805	2899	3017	3020	2957	2951	2865	2810	2910	2937	2833	2805	2941	3025	2942	3038	2951	3026	3025	2935	2963	2925	2906	2903	2997	3015	3025	3049	2975
2849	2868	2899	2857	2835	2880	2913	2867	2829	2824	2803	2808	2760	2792	2812	2796	2853	2920	2995	2938	2954	2901	2950	2990	2898	2874	2808	2820	2901	3054	2965	2818	2781	2849	2921	2873	3037	2862	2994	2974	2939	2956	3032	2891	2943	3038	2891	2951	3018	3005
2907	2845	2737	2821	2812	2844	2845	2931	2872	2838	2792	2744	2805	2948	2887	2756	2813	2825	2852	2903	2804	2964	2942	3042	2952	2942	2906	2886	2924	2946	2909	2906	2905	2938	2954	2878	2913	2933	3046	2955	2954	2956	2851	2831	2933	3027	2948	2946	2986	3005
2937	2972	2837	2800	2757	2781	2747	2792	2869	2953	2844	2801	2807	2824	2793	2830	2755	2816	2838	2883	2925	2769	2904	2890	3006	2917	2976	2974	3026	3057	2857	3019	3030	3033	2973	2835	3094	2952	2980	3070	2952	2951	2935	2989	2950	2959	2971	2996	2880	2994
3076	3095	2923	2928	2889	2677	2709	2855	2864	2687	2830	2706	2694	2846	2908	2882	2898	2883	2815	2934	2909	2962	3037	3032	3055	3094	2970	2905	2944	3026	2958	2988	3043	2950	3072	2972	2954	3019	2901	2945	2976	2907	2962	2941	2904	2949	2973	2973	2856	2755
2932	3062	2932	2866	2735	2810	2726	2721	2740	2838	2837	2684	2778	2671	2940	2808	2734	2801	2925	2883	2883	2808	2889	2850	2941	3110	3020	2928	3116	3050	2970	2922	3078	3024	3000	3010	3105	2902	3139	2934	2882	2939	2987	2931	2904	2836	2917	2999	2889	2859
2854	2998	2903	2879	2890	2866	2634	2694	2752	2823	2823	2755	2640	2694	2789	2730	2753	2713	2821	2871	2870	2902	2863	2848	2902	2983	2992	3073	2958	3030	3052	2951	2943	2937	3000	2937	3071	2887	2863	2925	2893	2853	2975	2963	2875	2935	2816	2889	2951	2849
2860	2868	2831	2799	2887	2689	2757	2822	2906	2824	2869	2817	2756	2753	2850	2851	2844	2864	2877	2942	2914	2905	2869	2928	2977	2895	2861	2819	3038	2997	2889	3006	2919	2879	2830	2901	2940	2948	3001	2739	2983	2844	2887	2920	2872	2915	2862	2931	2887	2912
2757	2884	2750	2824	2780	2776	2723	2707	2731	2837	2934	2866	2725	2812	2790	2979	2687	2749	2793	2847	2826	2863	2932	2958	2964	2977	2969	2948	2946	2878	2874	2943	2906	2995	2911	2919	2787	2902	2928	2920	2814	2838	2833	2830	2969	2829	2857	2892	2774	2999
2807	2811	2752	2854	2921	2784	2527	2657	2743	2894	2806	2713	2709	2700	2634	2740	2731	2634	2722	2676	2742	2678	2744	2810	2803	2945	2906	3005	2958	2991	2921	2929	2906	2925	2993	2918	2837	2863	2809	2975	2955	2797	2904	2820	2752	2863	2814	2807	2864	2820
2761	2806	3007	3003	2828	2693	2636	2796	2726	2868	2744	2776	2808	2804	2912	2985	2822	3008	2927	3055	2933	2904	2998	2831	2749	2912	2758	2787	2862	2865	2800	2944	2902	2887	2861	2904	2833	2933	2907	2932	2963	2841	2704	2866	2785	2768	2889	2891	2872	2963
2775	2938	2935	2846	2817	2848	2742	2571	2621	2721	2895	2881	2848	2916	3022	3030	2980	2829	2875	2958	3012	2943	3002	2996	2849	2990	2976	2799	2837	2750	2732	2899	2826	2907	2862	2901	2878	2999	2899	2842	2873	2879	2792	2874	2859	2847	2837	2898	2817	2930
2796	2841	2739	2925	2887	2730	2547	2460	2574	2901	2935	2866	2874	2767	2774	2730	2750	2693	2577	2750	2696	2759	2703	2652	2900	3064	3072	2986	2905	2906	2814	2818	2799	2811	3002	2848	2836	2936	2931	2936	2807	2792	2958	2801	2904	2839	2731	2919	2836	2821
2789	2719	2864	3022	2803	2678	2589	2643	2646	2775	2775	2805	2673	2661	2758	2890	2813	2936	2985	2920	2870	2926	2788	2611	2695	2818	2931	2867	2884	2965	2933	2874	2717	2835	2826	2907	2970	2920	2954	3008	2979	2888	2972	2864	2870	2865	2899	2861	2927	2925
2616	2816	2935	2805	2712	2754	2756	2649	2685	2757	2830	2781	2765	2737	2945	2927	2919	2985	3023	3175	3151	3132	3077	3006	3030	2864	2850	2803	2766	2982	2976	2923	2849	2820	2783	2741	2933	3034	2905	2900	2931	2744	2859	3019	2879	2831	2834	2983	2864	2892
2693	2867	2736	2856	2833	2792	2755	2636	2682	2740	2952	2892	2729	2764	2825	2952	2909	2838	2888	2957	2980	3114	3072	3095	3130	3071	3013	2795	2787	2792	2916	2945	2866	3010	2952	2748	2771	2963	2934	2824	2826	2877	2786	2814	2969	2859	2943	2820	2800	2958
2815	2706	2649	2969	2990	2724	2634	2592	2687	2799	2750	2808	2803	2731	2851	2942	2820	2676	2654	2751	2804	2715	2807	2823	2931	3126	3183	3092	2991	2801	2857	2750	2900	2825	2927	2793	2674	2757	2959	2922	2779	2781	2842	2886	2892	2752	2796	2773	2755	2772
2707	2696	2865	3013	2738	2478	2555	2683	2646	2675	2767	2976	2938	2799	2879	2720	2748	2534	2600	2510	2657	2728	2633	2620	2576	2719	2921	3022	2945	2907	2791	2822	2849	2827	2861	2895	2790	2564	2828	2957	2748	2801	2960	2699	2865	2905	2777	2767	2791	2746
2527	2662	2939	2921	2688	2810	2635	2665	2661	2930	3151	3060	2803	2814	2662	2767	2667	2698	2639	2677	2806	2766	2805	2898	2770	2707	2699	2746	2921	3000	2874	2793	2837	2892	2787	2815	2889	2679	2737	2907	2812	2725	2785	2804	2848	2730	2729	2678	2780	2693
2647	2952	2995	2639	2710	2660	2642	2690	2799	2981	3090	2873	2562	2544	2577	2705	2944	2960	2940	2843	2881	2850	2986	2843	2977	2863	2630	2572	2692	2901	2878	2861	2802	2811	2822	2745	2892	2917	2646	2719	2954	2766	2806	2753	2873	2874	2779	2819	2725	2798
2709	3038	2746	2752	2814	2755	2667	2538	2758	2871	2663	2562	2397	2524	2953	3035	3248	3336	3181	3263	3185	3165	3040	3030	2930	2968	2757	2618	2676	2607	2776	2769	2893	2924	2826	2718	2777	2869	2773	2610	2867	2854	2754	2829	2831	2759	2716	2814	2772	2917
2782	2998	2672	2799	2958	2772	2677	2668	2818	2745	2614	2597	2716	3012	3410	3591	3505	3500	3309	3339	3302	3196	2987	3047	2890	2974	2884	2761	2794	2637	2710	2780	2753	2842	2804	2844	2728	2831	2920	2683	2601	2881	2735	2769	2838	2859	2848	2916	2689	2819
2741	2797	2782	2960	2952	2872	2746	2787	2814	2646	2727	2869	3226	3378	3731	3688	3567	3330	3084	3104	3080	3187	3003	3017	2943	2972	2778	2821	2662	2717	2676	2696	2857	2821	2950	2880	2751	2809	2881	2823	2617	2852	2802	2810	2739	2802	2786	2759	2776	2861
2728	2666	2747	2942	2797	2635	2668	2734	2715	2846	3028	3234	3428	3508	3493	3295	2983	2784	2659	2679	2764	2831	2817	2770	2986	2925	2844	2748	2806	2809	2728	2617	2721	2867	2872	2724	2688	2822	2904	2811	2740	2673	2790	2727	2776	2812	2790	2830	2884	2741
2745	2666	2891	2816	2652	2498	2525	2517	2611	2907	3144	3230	3363	3120	2891	2588	2378	2247	2112	2252	2425	2459	2630	2817	2983	2871	2853	2848	2813	2826	2798	2788	2639	2719	2771	2806	2803	2671	2838	2852	2720	2764	2860	2789	2774	2846	2841	2858	2934	2781
2644	2614	2794	2817	2639	2535	2483	2405	2602	2936	3240	3239	3146	2677	2469	2204	1910	1761	1792	2000	2020	2174	2407	2589	2746	2758	2949	2824	2781	2794	2886	2729	2720	2704	2817	2803	2713	2727	2840	2864	2937	2790	2807	2787	2888	2909	2769	2739	2806	2700
2630	2711	2900	2619	2625	2638	2836	2773	3031	3353	3649	3342	3030	2607	2264	2085	1957	1849	1916	1868	1972	1981	2074	2326	2589	2851	3016	2947	2787	2778	2824	2788	2633	2736	2740	2730	2764	2688	2689	2930	2822	2796	2869	2680	2859	2764	2822	2762	2806	2685
2571	2915	2987	2859	2611	2747	2895	3182	3417	3782	3658	3484	2826	2469	2205	2057	2070	2093	2150	2228	2046	2042	2054	2239	2441	2721	2919	2888	2877	2780	2767	2778	2631	2470	2737	2812	2706	2704	2769	2908	2937	2787	2727	2779	2721	2693	2810	2796	2821	2816
2826	3096	3178	2768	2733	2674	2714	3001	3374	3615	3406	2899	2504	2114	1850	1961	2130	2258	2445	2469	2263	2110	1945	2175	2370	2544	2877	2893	2874	2857	2727	2836	2736	2649	2782	2886	2784	2585	2722	2828	2919	2839	2694	2799	2760	2771	2908	2868	2873	2862
2905	2981	2913	2685	2438	2508	2586	2810	2998	3200	2881	2573	2138	1961	1869	2051	2293	2391	2458	2603	2367	2247	1984	1940	2087	2519	2842	3014	2923	2886	2843	2707	2612	2692	2822	2826	2814	2669	2821	2780	2831	2745	2846	2780	2731	2818	2866	2831	2871	2737
2748	2668	2638	2580	2424	2570	2661	2648	2866	2781	2437	2191	1934	1859	2083	2250	2468	2597	2538	2460	2287	2226	1980	1847	2004	2333	2758	2989	3002	2899	2681	2646	2513	2621	2819	2948	2709	2611	2702	2722	2780	2623	2780	2825	2730	2745	2862	2803	2790	2748
2612	2414	2608	2536	2509	2561	2787	2889	2780	2716	2551	2407	2034	1985	2098	2371	2741	2711	2576	2290	2307	2126	1979	1812	1930	2295	2643	3021	2924	2802	2706	2795	2539	2444	2779	2878	2683	2511	2719	2758	2626	2796	2772	2744	2805	2714	2718	2920	2807	2891
2559	2481	2695	2704	2462	2558	2645	2809	2738	2512	2570	2333	2110	1779	1848	2001	2416	2759	2511	2216	2080	1993	1831	1758	1901	2382	2798	2981	2869	2774	2627	2622	2580	2661	2746	2833	2688	2521	2683	2596	2618	2645	2848	2830	2713	2706	2705	2833	2887	2835
2525	2411	2739	2513	2248	2472	2798	2898	2606	2575	2601	2515	2346	1981	1650	1691	2194	2552	2403	2064	1907	1878	1806	1766	2056	2374	2713	3109	2951	2711	2650	2539	2598	2615	2829	2939	2701	2717	2811	2625	2706	2752	2653	2815	2666	2870	2766	2874	2892	2904
2347	2393	2661	2574	2304	2596	3148	3178	2937	2823	2958	3166	3020	2638	2067	1780	1889	2266	2139	1742	1672	1806	1796	1875	2138	2576	2904	3053	2957	2721	2608	2606	2486	2575	2819	2870	2626	2671	2786	2681	2533	2815	2696	2795	2710	2884	2761	2664	2685	2790
2249	2309	2734	2634	2463	2907	3379	3354	3022	3040	3311	3369	3263	3183	2603	1912	1925	1970	1908	1616	1676	1972	2102	2184	2487	2949	3053	3064	2752	2614	2632	2503	2538	2676	2865	2812	2534	2839	2752	2609	2700	2652	2700	2677	2727	2724	2719	2766	2637	2777
2306	2552	2970	2813	2740	2940	3058	2951	2953	3184	3327	3273	3221	3123	2828	2170	1966	1854	1799	1693	1855	2216	2460	2693	2798	3134	3224	2877	2562	2422	2582	2546	2655	2773	2938	2630	2574	2898	2864	2669	2747	2680	2569	2729	2687	2808	2652	2740	2583	2903
2218	2503	2829	2813	2649	2660	2673	2707	2867	3030	3070	2911	2924	3118	2873	2386	2157	2203	1958	1971	2365	2851	2999	3037	3216	3208	3031	2596	2345	2431	2561	2536	2730	2771	2684	2616	2521	2903	2763	2668	2782	2600	2650	2746	2752	2718	2718	2719	2749	2929
2078	2433	2722	2570	2406	2503	2632	2380	2420	2769	2925	2719	2904	3051	2978	2658	2495	2645	2477	2509	2860	3331	3454	3213	3119	3021	2740	2452	2281	2424	2505	2617	2689	2807	2639	2470	2697	2816	2598	2686	2670	2656	2768	2666	2723	2664	2589	2650	2810	2754
2166	2460	2680	2443	2320	2584	2810	2613	2388	2579	2600	2679	2924	3273	3112	2972	2746	2914	2859	2758	3079	3658	3534	3220	3097	2811	2448	2251	2250	2423	2650	2615	2644	2647	2567	2455	2760	2676	2547	2788	2682	2623	2731	2697	2676	2631	2692	2589	2812	2735
2556	2606	2907	2544	2311	2624	3087	2849	2555	2639	2723	2831	3095	3337	3064	2803	2706	2899	2941	2835	3025	3233	3238	2907	2442	2397	2330	2404	2462	2548	2636	2670	2677	2602	2533	2773	2811	2523	2666	2844	2692	2732	2732	2619	2699	2533	2761	2678	2866	2593
2826	2689	2703	2577	2415	2690	3175	3091	2872	2600	2796	2991	3208	3129	2794	2383	2475	2778	2752	2405	2527	2692	2798	2485	2171	2270	2478	2547	2550	2568	2618	2672	2583	2518	2606	2843	2697	2525	2701	2852	2571	2799	2652	2713	2670	2582	2791	2738	2832	2592
2759	2468	2427	2480	2350	2514	3002	2994	2788	2821	2797	2844	2997	2929	2450	2281	2332	2591	2505	2259	2255	2387	2463	2396	2385	2540	2831	2712	2628	2613	2604	2524	2511	2510	2804	2766	2501	2614	2784	2760	2751	2835	2783	2782	2694	2737	2682	2949	2931	2733
2307	2262	2186	2296	2381	2559	2602	2691	2726	2708	2595	2483	2509	2466	2508	2354	2538	2721	2454	2185	2407	2534	2632	2632	2573	2846	2761	2758	2560	2632	2569	2483	2434	2736	2844	2649	2401	2686	2704	2504	2692	2804	2646	2786	2748	2620	2682	2883	2919	2737
2176	2293	2477	2590	2498	2586	2546	2450	2398	2774	2630	2430	2357	2320	2418	2431	2408	2640	2458	2297	2564	2743	2680	2584	2719	2760	2651	2700	2582	2550	2576	2652	2583	2792	2703	2505	2664	2716	2505	2668	2637	2785	2819	2732	2778	2550	2824	2885	2842	2708
2291	2350	2666	2657	2526	2581	2502	2568	2511	2796	2644	2670	2585	2525	2376	2275	2260	2243	2379	2535	2692	2868	2695	2608	2516	2578	2690	2617	2641	2647	2560	2537	2708	2684	2620	2834	2782	2641	2574	2657	2725	2669	2718	2785	2720	2507	2735	2878	2879	2588
2376	2419	2474	2538	2437	2459	2438	2487	2610	2609	2524	2618	2763	2742	2695	2335	2391	2489	2704	2650	2778	2655	2550	2492	2573	2608	2556	2583	2587	2644	2662	2643	2568	2555	2766	2745	2661	2518	2648	2655	2616	2628	2679	2773	2585	2689	2752	2958	2813	2692
2510	2643	2534	2503	2613	2510	2557	2481	2561	2646	2531	2409	2463	2689	2752	2783	2832	3024	3041	2936	2848	2726	2473	2500	2516	2634	2525	2538	2696	2767	2728	2479	2481	2504	2779	2690	2561	2500	2754	2544	2612	2608	2771	2626	2595	2517	2671	3028	2821	2689
2772	2970	2920	2797	2731	2691	2673	2617	2683	2839	2639	2464	2443	2539	2580	2650	2747	2809	2714	2687	2645	2509	2447	2447	2477	2483	2585	2716	2760	2683	2589	2425	2598	2679	2809	2590	2461	2588	2620	2448	2538	2569	2725	2661	2625	2490	2693	2919	2872	2715
2976	2954	2933	2915	3017	2811	2936	2825	2866	2895	2838	2809	2938	2886	2790	2758	2677	2546	2360	2428	2484	2466	2555	2538	2521	2669	2712	2657	2618	2637	2551	2745	2724	2628	2661	2567	2732	2547	2606	2517	2543	2533	2604	2793	2619	2555	2752	2851	2972	2742
2778	2705	2672	2768	2789	2897	2853	2861	2888	2785	2762	2726	2875	2953	2922	2737	2781	2544	2675	2555	2730	2744	2702	2743	2523	2539	2580	2480	2523	2609	2762	2669	2525	2465	2638	2781	2664	2544	2530	2605	2493	2589	2623	2624	2509	2478	2507	2906	2907	2775
2526	2498	2617	2495	2668	2657	2724	2657	2662	2712	2641	2595	2619	2491	2523	2621	2706	2697	2719	2662	2595	2627	2599	2461	2299	2472	2502	2544	2717	2588	2683	2599	2570	2668	2688	2583	2704	2640	2599	2478	2547	2609	2634	2589	2471	2533	2614	2742	2872	2921
2453	2548	2753	2727	2670	2578	2551	2544	2491	2706	2698	2716	2637	2602	2576	2664	2647	2703	2675	2596	2577	2597	2652	2634	2488	2691	2671	2703	2552	2455	2679	2703	2648	2650	2640	2613	2785	2689	2487	2543	2532	2594	2414	2608	2555	2527	2630	2619	2849	2802
2632	2622	2797	2820	2816	2802	2653	2631	2643	2772	2781	2816	2743	2763	2837	2815	2874	2755	2799	2738	2636	2670	2712	2774	2615	2591	2458	2548	2525	2723	2720	2674	2563	2415	2544	2736	2762	2546	2594	2626	2643	2513	2573	2605	2520	2524	2482	2597	2552	2818
2655	2596	2603	2607	2626	2744	2655	2656	2693	2825	2903	2839	2808	2732	2660	2631	2632	2701	2696	2608	2720	2766	2754	2553	2669	2525	2534	2633	2623	2667	2570	2482	2566	2673	2678	2576	2656	2610	2718	2564	2497	2672	2582	2559	2636	2489	2522	2613	2526	2663
2548	2538	2444	2413	2487	2546	2656	2717	2668	2617	2707	2675	2638	2657	2647	2550	2676	2651	2661	2645	2696	2777	2838	2699	2631	2480	2547	2563	2573	2524	2637	2561	2690	2582	2604	2709	2777	2693	2531	2590	2712	2536	2441	2591	2495	2516	2471	2448	2511	2606
2494	2430	2459	2411	2604	2556	2557	2529	2654	2611	2626	2624	2675	2594	2705	2675	2706	2703	2775	2781	2719	2624	2785	2645	2511	2564	2545	2636	2636	2540	2602	2585	2680	2497	2617	2708	2670	2692	2704	2625	2560	2475	2623	2400	2481	2538	2465	2574	2557	2600
2588	2469	2510	2551	2633	2616	2627	2653	2488	2523	2643	2657	2673	2801	2905	2845	3000	2888	2901	2894	2638	2690	2769	2800	2656	2551	2516	2612	2680	2555	2587	2575	2660	2630	2512	2662	2633	2727	2578	2581	2654	2707	2414	2588	2559	2523	2583	2587	2578	2579
2431	2599	2549	2574	2635	2578	2504	2532	2646	2617	2647	2606	2677	2748	2844	2662	2644	2681	2802	2745	2592	2662	2695	2713	2486	2495	2587	2489	2625	2658	2474	2482	2487	2527	2599	2592	2683	2732	2565	2559	2611	2491	2624	2600	2537	2571	2432	2498	2542	2598
2591	2464	2484	2539	2476	2438	2580	2488	2512	2490	2612	2715	2831	2794	2741	2621	2472	2431	2623	2854	2849	2780	2872	2839	2868	2666	2655	2609	2568	2590	2546	2572	2509	2641	2596	2601	2648	2617	2754	2583	2526	2547	2514	2539	2698	2544	2544	2484	2500	2725
2683	2657	2520	2473	2514	2483	2487	2545	2598	2544	2568	2552	2723	2553	2344	2422	2365	2351	2440	2749	2770	2861	2796	2683	2631	2525	2674	2703	2724	2826	2564	2570	2564	2630	2599	2650	2630	2725	2629	2671	2588	2506	2602	2595	2607	2589	2625	2488	2425	2598
2691	2714	2597	2504	2558	2587	2532	2529	2549	2605	2721	2675	2716	2615	2343	2384	2549	2399	2415	2399	2637	2742	2848	2848	2779	2728	2666	2742	2550	2677	2662	2553	2569	2529	2616	2647	2803	2679	2622	2645	2524	2553	2661	2691	2728	2633	2597	2630	2492	2537
2467	2632	2620	2557	2451	2577	2515	2561	2629	2622	2594	2618	2592	2533	2346	2485	2638	2389	2429	2454	2643	2768	2799	2718	2755	2578	2731	2656	2810	2726	2724	2632	2552	2533	2637	2559	2689	2665	2686	2531	2665	2576	2598	2688	2618	2620	2634	2542	2616	2484
2530	2577	2598	2559	2532	2422	2600	2496	2573	2616	2545	2604	2652	2627	2319	2402	2220	2241	2349	2565	2695	2760	2778	2773	2799	2667	2584	2701	2653	2661	2560	2571	2584	2602	2583	2633	2609	2658	2581	2658	2523	2537	2602	2674	2662	2594	2529	2539	2507	2610
2552	2712	2600	2510	2474	2471	2579	2657	2489	2642	2545	2507	2601	2594	2573	2406	2253	2344	2529	2832	2866	2730	2752	2654	2578	2663	2716	2765	2772	2774	2703	2529	2527	2587	2560	2631	2635	2646	2627	2682	2680	2553	2677	2601	2589	2652	2623	2596	2433	2659
2608	2643	2622	2609	2592	2563	2512	2601	2576	2779	2503	2518	2598	2683	2722	2664	2589	2690	2699	2944	2811	2709	2718	2701	2682	2725	2626	2665	2598	2670	2680	2735	2653	2640	2595	2614	2622	2594	2685	2569	2591	2562	2682	2656	2589	2687	2670	2503	2576	2558
2623	2633	2626	2565	2504	2600	2713	2645	2748	2597	2549	2542	2536	2691	2769	2652	2667	2719	2799	2838	2667	2599	2734	2625	2655	2637	2620	2753	2639	2716	2690	2651	2676	2532	2615	2657	2560	2662	2671	2596	2593	2704	2578	2650	2640	2614	2639	2652	2542	2619
2597	2636	2539	2514	2594	2632	2511	2611	2541	2633	2526	2461	2499	2539	2578	2584	2551	2683	2683	2783	2654	2801	2638	2734	2624	2721	2606	2671	2651	2743	2603	2626	2608	2635	2579	2615	2704	2690	2550	2662	2655	2604	2673	2691	2649	2702	2648	2574	2497	2680
2661	2648	2604	2571	2553	2521	2539	2589	2567	2546	2561	2444	2580	2481	2480	2453	2517	2461	2485	2636	2755	2806	2702	2743	2628	2647	2660	2740	2722	2721	2619	2612	2601	2594	2615	2744	2609	2630	2658	2573	2586	2609	2639	2627	2618	2596	2577	2570	2593	2646
2638	2595	2660	2543	2734	2655	2729	2700	2686	2759	2757	2472	2531	2648	2572	2435	2414	2369	2405	2643	2706	2635	2591	2583	2540	2620	2613	2641	2651	2621	2691	2662	2530	2550	2658	2626	2715	2634	2663	2579	2534	2726	2641	2637	2705	2713	2736	2555	2701	2638
2682	2585	2553	2495	2560	2592	2819	2746	2800	2724	2698	2660	2661	2579	2586	2616	2499	2624	2510	2551	2715	2627	2533	2461	2628	2575	2659	2598	2657	2611	2605	2531	2635	2615	2593	2631	2746	2535	2767	2675	2490	2544	2675	2659	2714	2691	2679	2624	2647	2764
2652	2602	2503	2547	2518	2470	2564	2539	2649	2586	2530	2527	2525	2521	2449	2494	2444	2525	2531	2572	2591	2535	2558	2449	2594	2562	2621	2569	2599	2589	2608	2646	2561	2629	2597	2669	2652	2579	2582	2729	2588	2504	2730	2660	2678	2617	2639	2658	2685	2635
2511	2592	2584	2447	2539	2492	2522	2441	2485	2587	2613	2352	2368	2421	2360	2459	2334	2391	2415	2553	2459	2532	2426	2538	2571	2505	2562	2525	2712	2600	2623	2586	2566	2488	2633	2640	2574	2563	2599	2637	2534	2560	2545	2586	2604	2649	2558	2659	2672	2848
2475	2598	2535	2536	2545	2664	2585	2544	2640	2557	2512	2528	2526	2524	2670	2548	2479	2418	2405	2502	2621	2455	2513	2504	2436	2454	2586	2539	2614	2536	2586	2595	2493	2437	2585	2625	2652	2595	2625	2513	2534	2563	2572	2578	2654	2515	2623	2715	2724	2719
2356	2464	2559	2544	2644	2732	2791	2890	2804	2860	2726	2800	2818	2806	2749	2791	2654	2559	2482	2393	2498	2465	2547	2518	2537	2569	2485	2599	2465	2507	2545	2589	2448	2625	2571	2570	2569	2585	2566	2567	2532	2584	2620	2630	2620	2571	2602	2636	2753	2719
2390	2641	2626	2731	2741	2731	2910	2834	2861	2916	2870	2698	2771	2831	2799	2714	2660	2616	2572	2676	2500	2403	2387	2486	2506	2502	2533	2437	2538	2544	2405	2546	2537	2500	2651	2599	2581	2524	2490	2604	2517	2614	2590	2658	2607	2657	2590	2684	2612	2662
2618	2616	2575	2739	2509	2575	2445	2589	2681	2694	2603	2630	2621	2605	2567	2604	2578	2586	2648	2666	2631	2513	2463	2404	2492	2544	2505	2570	2422	2588	2539	2479	2369	2553	2563	2637	2526	2593	2525	2516	2512	2576	2591	2643	2531	2607	2490	2535	2735	2689
2608	2478	2498	2506	2392	2302	2303	2355	2329	2364	2293	2339	2369	2509	2436	2409	2463	2527	2527	2633	2701	2501	2357	2458	2466	2467	2473	2467	2422	2426	2490	2503	2448	2567	2633	2588	2409	2558	2426	2625	2612	2451	2591	2630	2624	2529	2460	2513	2679	2654
2362	2147	2267	2376	2393	2377	2329	2245	2381	2346	2360	2326	2306	2437	2613	2543	2399	2388	2222	2443	2664	2613	2347	2465	2462	2596	2565	2437	2406	2395	2508	2483	2504	2513	2551	2589	2508	2576	2441	2476	2650	2530	2563	2592	2539	2551	2518	2708	2677	2638
2283	2181	2338	2378	2329	2235	2280	2398	2352	2242	2258	2369	2452	2379	2367	2380	2424	2269	2278	2148	2614	2542	2470	2447	2500	2490	2471	2352	2328	2363	2539	2466	2508	2350	2570	2526	2489	2450	2527	2486	2540	2536	2509	2591	2488	2461	2527	2687	2690	2666
2278	2269	2442	2362	2114	1948	2246	2311	2223	2156	2264	2284	2292	2224	2194	2220	2392	2419	2343	2344	2449	2641	2529	2479	2471	2578	2421	2363	2370	2447	2512	2486	2452	2489	2551	2523	2504	2494	2557	2501	2491	2529	2489	2556	2451	2413	2558	2645	2588	2621
2119	2239	2299	2217	1964	2062	2333	2419	2355	2312	2302	2526	2551	2506	2368	2273	2384	2469	2480	2202	2433	2525	2581	2463	2467	2535	2555	2397	2380	2503	2422	2320	2383	2576	2621	2546	2529	2484	2476	2583	2520	2484	2437	2518	2467	2379	2548	2691	2705	2452
2053	2145	2331	2164	2061	2351	2728	2692	2457	2417	2524	2594	2808	2987	2811	2460	2560	2525	2368	2144	2317	2651	2664	2449	2453	2572	2410	2418	2358	2524	2529	2413	2596	2633	2515	2549	2671	2531	2477	2596	2545	2510	2510	2570	2354	2342	2573	2697	2550	2398
2140	2224	2270	2165	2142	2429	2855	2745	2538	2492	2540	2683	2878	2941	2893	2521	2590	2549	2379	2188	2329	2644	2691	2507	2453	2560	2549	2373	2389	2597	2518	2449	2437	2624	2574	2480	2480	2398	2398	2526	2524	2442	2546	2478	2409	2420	2583	2723	2656	2379
2215	2248	2496	2303	2090	2470	2607	2504	2413	2439	2544	2432	2510	2709	2597	2300	2332	2431	2359	2095	2326	2579	2658	2446	2430	2701	2627	2446	2492	2506	2526	2466	2450	2580	2573	2486	2393	2463	2542	2536	2518	2528	2509	2496	2438	2484	2551	2694	2717	2414
2150	2093	2295	2236	2034	2208	2436	2279	2282	2365	2412	2338	2371	2579	2365	2152	2312	2487	2366	2271	2321	2656	2633	2479	2422	2689	2537	2453	2484	2454	2615	2412	2588	2684	2722	2523	2604	2499	2476	2565	2478	2455	2547	2498	2367	2448	2718	2797	2783	2581
1879	1997	2101	2024	1872	2286	2514	2471	2276	2173	2172	2317	2389	2582	2459	2309	2283	2492	2320	2267	2387	2585	2645	2416	2425	2570	2598	2440	2369	2526	2524	2496	2473	2601	2616	2618	2617	2449	2645	2586	2534	2396	2501	2510	2445	2466	2595	2741	2672	2620
2057	2151	2302	2101	1984	2356	2668	2544	2257	2165	2181	2331	2561	2867	2736	2378	2407	2483	2396	2279	2401	2600	2743	2475	2375	2550	2524	2410	2524	2580	2504	2574	2563	2694	2664	2662	2676	2615	2597	2621	2515	2445	2551	2565	2533	2431	2586	2703	2694	2720
2424	2427	2455	2163	2149	2549	2778	2645	2542	2355	2334	2376	2596	2742	2613	2378	2209	2553	2313	2146	2341	2589	2715	2505	2387	2443	2386	2504	2480	2628	2527	2656	2635	2497	2647	2565	2651	2705	2681	2644	2514	2519	2593	2558	2503	2517	2575	2617	2707	2722
2377	2455	2529	2216	2203	2572	2770	2796	2661	2573	2471	2580	2636	2539	2318	1999	2202	2498	2392	2214	2381	2513	2589	2446	2409	2384	2453	2456	2540	2579	2496	2546	2580	2532	2697	2608	2666	2558	2696	2558	2613	2542	2586	2589	2512	2508	2529	2727	2788	2676
2221	2169	2324	2175	2094	2374	2631	2459	2643	2742	2653	2475	2595	2399	2137	2005	2172	2436	2448	2276	2378	2490	2556	2379	2346	2472	2417	2443	2509	2572	2546	2540	2554	2587	2693	2648	2618	2637	2581	2577	2592	2431	2629	2557	2476	2478	2603	2700	2714	2754
2004	2045	2143	2093	2090	2126	2286	2302	2448	2513	2421	2238	2318	2409	2164	2095	2356	2562	2330	2251	2417	2536	2477	2443	2294	2376	2454	2409	2439	2567	2516	2462	2644	2746	2565	2671	2651	2573	2675	2551	2502	2457	2630	2554	2492	2480	2620	2719	2770	2654
2149	2113	2241	2261	2122	2177	2297	2321	2283	2313	2078	2048	2185	2387	2351	2174	2183	2152	2209	2238	2438	2488	2321	2410	2337	2396	2422	2307	2526	2445	2430	2392	2600	2597	2578	2618	2655	2659	2623	2514	2515	2560	2531	2608	2469	2357	2519	2780	2773	2698
2342	2173	2282	2212	2116	2232	2357	2308	2236	2321	2219	2114	2141	2304	2306	2124	2013	2254	2326	2338	2477	2357	2323	2252	2291	2389	2469	2263	2436	2414	2405	2475	2511	2476	2544	2615	2593	2569	2483	2504	2502	2517	2648	2564	2448	2477	2537	2680	2714	2643
2147	2140	2164	2153	2131	2198	2283	2248	2200	2337	2208	2167	2270	2242	2131	2061	2286	2368	2491	2546	2422	2283	2205	2301	2327	2436	2392	2292	2354	2422	2303	2455	2419	2429	2526	2538	2517	2534	2612	2445	2500	2556	2470	2527	2419	2380	2476	2697	2602	2461
2253	2284	2242	2341	2366	2440	2331	2098	2272	2348	2275	2363	2361	2391	2264	2226	2471	2675	2643	2474	2436	2282	2280	2272	2369	2383	2214	2336	2341	2367	2392	2408	2376	2469	2437	2628	2504	2509	2570	2451	2566	2387	2497	2428	2281	2366	2611	2738	2621	2471
2609	2468	2383	2445	2616	2658	2587	2258	2425	2421	2541	2555	2571	2589	2591	2618	2674	2577	2510	2375	2293	2273	2280	2279	2376	2286	2192	2423	2385	2296	2361	2414	2375	2453	2436	2518	2481	2426	2434	2577	2431	2375	2359	2337	2290	2423	2443	2532	2501	2429
2510	2389	2366	2461	2538	2631	2654	2704	2585	2631	2691	2617	2573	2627	2648	2635	2559	2423	2294	2382	2346	2401	2379	2439	2338	2265	2308	2273	2356	2383	2412	2531	2484	2486	2478	2579	2464	2378	2464	2420	2408	2409	2356	2356	2363	2413	2400	2458	2490	2477
2287	2213	2244	2192	2331	2498	2432	2428	2622	2693	2673	2655	2646	2554	2457	2462	2432	2340	2283	2417	2423	2419	2280	2394	2301	2290	2378	2299	2305	2325	2427	2510	2455	2396	2439	2509	2436	2410	2469	2468	2550	2331	2270	2303	2407	2405	2344	2466	2337	2327
2235	2192	2203	2170	2238	2341	2389	2398	2406	2391	2525	2534	2492	2382	2318	2456	2489	2318	2462	2491	2501	2417	2439	2419	2315	2294	2261	2313	2252	2283	2387	2439	2469	2405	2381	2411	2500	2439	2466	2399	2486	2444	2310	2350	2304	2411	2370	2339	2364	2385
2172	2203	2263	2269	2298	2288	2297	2307	2281	2540	2470	2510	2416	2383	2347	2492	2511	2507	2521	2499	2424	2501	2469	2436	2353	2383	2344	2226	2265	2287	2437	2429	2491	2337	2446	2402	2473	2413	2446	2405	2318	2301	2333	2351	2264	2371	2257	2323	2401	2317
2168	2250	2222	2159	2263	2363	2418	2482	2421	2473	2611	2544	2489	2535	2469	2555	2573	2552	2500	2552	2564	2522	2519	2461	2397	2419	2405	2297	2383	2390	2398	2445	2469	2433	2424	2483	2430	2467	2401	2526	2487	2338	2415	2343	2379	2360	2252	2419	2377	2409
2255	2352	2295	2340	2288	2353	2403	2431	2453	2517	2621	2434	2455	2445	2520	2546	2593	2487	2526	2457	2584	2664	2576	2508	2425	2347	2498	2389	2398	2413	2476	2507	2366	2412	2433	2458	2440	2435	2433	2467	2407	2281	2326	2337	2187	2492	2379	2426	2426	2323
2297	2327	2280	2333	2342	2383	2314	2267	2350	2409	2339	2348	2376	2378	2463	2481	2466	2432	2396	2512	2541	2523	2505	2482	2394	2354	2374	2312	2459	2518	2561	2525	2435	2441	2476	2619	2577	2468	2471	2465	2448	2412	2324	2363	2220	2263	2338	2351	2359	2359
2435	2466	2434	2375	2332	2272	2401	2314	2342	2408	2330	2215	2331	2376	2430	2393	2477	2578	2471	2675	2427	2499	2454	2360	2461	2299	2412	2374	2403	2478	2493	2447	2508	2465	2485	2594	2451	2428	2524	2392	2357	2358	2497	2405	2211	2384	2340	2412	2440	2447
2534	2477	2465	2339	2349	2334	2442	2393	2477	2449	2404	2430	2491	2374	2484	2491	2509	2468	2593	2478	2462	2418	2417	2461	2570	2367	2411	2425	2438	2498	2436	2402	2516	2551	2487	2521	2457	2405	2405	2464	2409	2350	2414	2432	2315	2367	2487	2517	2463	2429
2312	2433	2420	2411	2384	2341	2453	2454	2425	2409	2286	2411	2350	2342	2424	2418	2444	2432	2478	2425	2485	2464	2467	2535	2477	2413	2388	2382	2481	2497	2558	2459	2594	2548	2505	2473	2480	2481	2609	2531	2426	2436	2386	2470	2443	2553	2528	2450	2382	2359
2450	2366	2439	2346	2273	2346	2426	2212	2360	2397	2331	2335	2356	2372	2379	2345	2306	2313	2442	2309	2389	2425	2517	2446	2470	2341	2396	2362	2480	2537	2523	2602	2589	2440	2573	2452	2454	2521	2534	2540	2470	2371	2340	2409	2461	2501	2532	2470	2555	2422
2281	2353	2374	2287	2232	2441	2405	2378	2394	2412	2345	2425	2441	2316	2397	2366	2312	2302	2401	2434	2407	2465	2535	2469	2376	2285	2384	2393	2336	2515	2553	2570	2622	2538	2497	2470	2368	2471	2507	2420	2359	2290	2377	2478	2415	2419	2420	2459	2524	2531
2288	2252	2321	2372	2306	2520	2569	2578	2533	2591	2521	2512	2570	2490	2450	2461	2336	2508	2514	2478	2431	2440	2586	2470	2326	2307	2359	2359	2364	2411	2532	2485	2571	2478	2444	2458	2472	2466	2438	2489	2485	2399	2460	2458	2463	2427	2469	2509	2455	2632
2245	2363	2312	2428	2409	2549	2590	2445	2568	2651	2593	2623	2574	2461	2362	2468	2399	2423	2363	2470	2453	2409	2440	2472	2277	2351	2243	2354	2395	2373	2405	2424	2372	2497	2468	2495	2520	2403	2549	2488	2403	2563	2404	2392	2411	2432	2435	2544	2513	2502
2255	2223	2440	2336	2475	2388	2500	2303	2376	2459	2483	2432	2483	2373	2445	2426	2406	2401	2386	2351	2336	2293	2331	2294	2238	2299	2292	2245	2402	2407	2421	2497	2460	2413	2459	2498	2456	2411	2338	2340	2345	2238	2442	2453	2271	2226	2387	2475	2447	2539
2407	2359	2374	2408	2409	2429	2425	2302	2325	2381	2411	2508	2364	2439	2430	2353	2464	2348	2227	2313	2272	2330	2199	2296	2225	2228	2256	2322	2346	2355	2331	2328	2422	2373	2452	2462	2396	2313	2326	2444	2407	2339	2330	2290	2233	2368	2357	2511	2397	2407
2192	2454	2458	2373	2427	2426	2513	2524	2485	2516	2494	2470	2477	2462	2420	2435	2405	2393	2420	2531	2474	2463	2390	2398	2206	2318	2243	2185	2260	2317	2380	2351	2436	2323	2458	2280	2361	2207	2268	2378	2426	2373	2315	2386	2374	2284	2374	2307	2404	2279
2388	2438	2400	2338	2333	2426	2489	2598	2630	2663	2480	2460	2579	2523	2440	2536	2514	2498	2464	2639	2523	2420	2521	2447	2321	2322	2374	2289	2265	2359	2276	2425	2456	2480	2386	2284	2386	2251	2315	2387	2423	2503	2501	2511	2356	2358	2381	2356	2393	2500
2384	2394	2436	2217	2272	2361	2539	2518	2593	2646	2564	2532	2434	2564	2557	2521	2415	2373	2567	2553	2553	2463	2499	2462	2455	2414	2364	2252	2254	2439	2373	2451	2417	2367	2328	2240	2423	2292	2426	2398	2415	2447	2312	2538	2392	2391	2364	2480	2432	2461
2325	2443	2411	2209	2134	2353	2438	2306	2341	2455	2605	2532	2431	2424	2444	2456	2416	2368	2511	2499	2374	2339	2385	2468	2508	2319	2389	2379	2372	2469	2467	2526	2478	2462	2420	2309	2424	2421	2404	2306	2364	2387	2320	2345	2362	2447	2375	2447	2559	2642
2324	2445	2368	2384	2193	2346	2455	2192	2234	2273	2461	2500	2365	2441	2513	2585	2378	2230	2416	2464	2210	2331	2434	2414	2343	2328	2339	2369	2475	2509	2487	2491	2377	2399	2431	2316	2375	2397	2369	2257	2328	2330	2208	2185	2227	2240	2426	2432	2625	2705
2269	2489	2652	2363	2158	2215	2380	2325	2140	2310	2426	2419	2279	2386	2594	2538	2357	2290	2434	2467	2298	2174	2261	2396	2234	2117	2374	2493	2480	2425	2574	2467	2550	2379	2472	2364	2596	2475	2391	2326	2265	2300	2275	2131	2206	2303	2354	2520	2596	2609
2200	2471	2808	2341	2222	2185	2349	2173	2111	2158	2362	2228	2237	2282	2638	2593	2360	2248	2316	2457	2210	2032	2217	2299	2172	2216	2446	2603	2463	2329	2410	2609	2487	2509	2477	2457	2562	2497	2397	2383	2339	2319	2262	2092	2222	2275	2372	2439	2762	2669
2260	2578	2752	2503	2203	2185	2326	2067	1963	2072	2249	2166	2065	2295	2639	2702	2299	2097	2302	2262	2041	2007	2174	2266	2245	2151	2539	2531	2380	2267	2515	2581	2487	2463	2464	2458	2393	2392	2419	2371	2364	2239	2106	2115	2053	2221	2259	2366	2807	2748
2186	2595	2693	2342	2132	2174	2335	2208	2024	2111	2414	2340	2185	2355	2785	2625	2263	2126	2198	2308	2080	2001	2259	2383	2231	2218	2418	2557	2267	2327	2460	2614	2493	2381	2411	2390	2465	2460	2475	2350	2329	2182	2216	2017	2195	2258	2290	2407	2795	2696
2164	2437	2678	2387	2156	2404	2430	2369	2153	2293	2437	2406	2097	2381	2649	2699	2282	2118	2321	2317	2216	2084	2348	2469	2179	2196	2374	2466	2322	2287	2544	2560	2496	2360	2394	2389	2472	2461	2501	2368	2467	2364	2386	2243	2290	2426	2302	2387	2869	2910
2093	2535	2647	2296	2182	2285	2466	2409	2148	2239	2602	2322	2067	2348	2655	2618	2303	2195	2324	2600	2249	2111	2280	2388	2103	2138	2382	2516	2446	2266	2427	2449	2394	2313	2400	2431	2458	2499	2554	2349	2349	2395	2474	2253	2338	2313	2322	2445	2824	2984
2142	2513	2670	2253	2132	2360	2453	2349	2027	2322	2428	2344	2048	2388	2679	2562	2307	2150	2433	2540	2131	2074	2223	2358	2131	2176	2527	2578	2438	2336	2464	2440	2393	2343	2329	2263	2422	2449	2387	2359	2331	2321	2205	2233	2138	2277	2293	2426	2746	2687
2167	2448	2745	2414	2098	2239	2434	2299	2110	2098	2388	2247	2107	2274	2639	2587	2190	2170	2401	2412	2100	1999	2256	2470	2273	2163	2542	2692	2339	2395	2392	2491	2398	2283	2328	2230	2377	2310	2413	2316	2278	2291	2240	2161	2232	2301	2277	2361	2884	2751
2112	2360	2744	2429	2113	2222	2365	2352	2046	2182	2342	2289	2059	2343	2643	2605	2303	2178	2422	2368	2094	1952	2235	2530	2192	2219	2553	2517	2328	2258	2465	2658	2538	2432	2254	2396	2346	2452	2327	2276	2313	2357	2259	2134	2271	2364	2271	2463	2847	2776
1986	2388	2650	2386	2194	2211	2460	2232	2094	2183	2456	2351	2081	2236	2677	2597	2163	2128	2329	2477	2165	2078	2316	2520	2111	2207	2440	2596	2346	2286	2397	2581	2529	2287	2274	2285	2396	2511	2338	2297	2334	2308	2233	2192	2231	2386	2279	2369	2766	2695
2054	2413	2675	2477	2189	2203	2365	2331	2170	2204	2380	2301	2028	2126	2587	2536	2197	2085	2441	2402	2254	2046	2275	2421	2200	2162	2429	2523	2388	2315	2421	2569	2367	2250	2272	2272	2342	2345	2469	2309	2273	2275	2180	2127	2178	2346	2333	2348	2658	2623
2043	2464	2713	2540	2082	2204	2443	2350	2161	2255	2413	2126	1977	2092	2537	2484	2178	2136	2334	2439	2201	2001	2213	2402	2202	2192	2447	2551	2374	2251	2361	2478	2332	2299	2275	2364	2455	2383	2481	2357	2346	2295	2290	2188	2234	2244	2133	2338	2752	2819
2056	2501	2731	2443	2149	2193	2463	2411	2125	2143	2359	2156	1986	2078	2575	2482	2224	2022	2353	2390	2167	2071	2212	2329	2159	2209	2382	2640	2377	2314	2334	2452	2382	2273	2352	2442	2433	2464	2393	2365	2377	2376	2355	2110	2245	2369	2275	2319	2815	2724
2096	2447	2849	2318	2102	2288	2375	2345	2037	2222	2391	2248	1872	2156	2658	2678	2162	2145	2289	2297	2212	1959	2295	2440	2188	2243	2468	2553	2410	2272	2261	2505	2345	2211	2374	2307	2433	2361	2382	2346	2504	2362	2183	2114	2187	2327	2181	2429	2627	2700
2100	2401	2701	2386	2119	2187	2370	2357	2016	2188	2474	2343	2048	2284	2737	2620	2201	2122	2254	2414	2136	2116	2259	2457	2246	2121	2460	2578	2473	2243	2403	2419	2362	2245	2255	2300	2392	2493	2406	2284	2422	2295	2235	2243	2166	2241	2272	2337	2640	2646
2060	2381	2703	2160	1987	2131	2363	2327	2122	2229	2478	2288	2041	2187	2782	2500	2336	2070	2384	2421	2196	2018	2385	2393	2141	2136	2396	2583	2350	2243	2348	2416	2335	2309	2252	2196	2289	2501	2352	2376	2352	2365	2285	2137	2230	2283	2156	2224	2679	2653
1909	2356	2567	2278	2033	2206	2415	2204	2085	2175	2368	2181	1959	2204	2642	2536	2186	2050	2283	2443	2102	2067	2359	2324	2173	2174	2401	2614	2339	2301	2323	2385	2395	2260	2233	2331	2311	2474	2420	2451	2411	2406	2299	2143	2305	2321	2224	2348	2802	2645
1947	2372	2610	2270	1959	2093	2256	2193	2019	2174	2446	2073	2056	2226	2607	2594	2297	2198	2376	2561	2127	2120	2401	2511	2150	2158	2611	2614	2331	2229	2268	2425	2302	2264	2171	2219	2367	2475	2469	2308	2346	2377	2317	2112	2199	2260	2247	2304	2646	2736
2075	2476	2650	2351	2067	2107	2315	2199	1979	1993	2363	2194	1987	2126	2611	2583	2207	2171	2387	2436	2193	2064	2324	2379	2156	2331	2562	2627	2296	2312	2343	2367	2322	2294	2194	2229	2480	2414	2406	2442	2386	2417	2347	2177	2237	2268	2191	2278	2647	2549
2046	2493	2598	2209	1909	2097	2213	2147	1900	2029	2166	2149	2019	2193	2621	2570	2166	2172	2357	2401	2157	2044	2335	2460	2273	2146	2565	2607	2318	2268	2358	2363	2261	2247	2221	2278	2383	2390	2339	2316	2407	2402	2227	2262	2226	2162	2176	2323	2675	2717
1964	2255	2518	2192	1924	2051	2295	2215	2007	2107	2305	2094	1889	2169	2578	2448	2171	2130	2315	2524	2263	2115	2267	2423	2241	2181	2442	2505	2326	2138	2371	2442	2351	2249	2213	2301	2355	2380	2377	2340	2393	2482	2363	2207	2130	2309	2124	2315	2713	2715
1946	2298	2553	2247	2013	2083	2298	2222	1934	2028	2277	2041	1956	2205	2589	2572	2162	2055	2296	2499	2165	2076	2109	2438	2199	2110	2494	2510	2446	2188	2393	2461	2234	2285	2320	2306	2547	2605	2420	2350	2331	2440	2255	2220	2180	2309	2094	2213	2663	2636
1926	2313	2614	2355	1956	2134	2278	2229	1968	1996	2250	2118	1861	2230	2699	2629	2261	2111	2290	2442	2091	1911	2256	2387	2158	2213	2352	2578	2396	2210	2284	2445	2350	2194	2291	2406	2418	2556	2335	2291	2304	2309	2261	2137	2137	2120	2172	2267	2627	2689
1783	2289	2515	2316	1959	2063	2304	2190	1917	2009	2311	2130	1938	2201	2623	2607	2258	2138	2228	2299	2129	2103	2211	2375	2112	2043	2376	2507	2254	2120	2159	2326	2362	2295	2276	2396	2403	2476	2392	2333	2303	2359	2340	2173	2262	2199	2162	2178	2638	2739
1789	2265	2573	2264	1959	2050	2302	2215	2001	2126	2344	2151	2011	2242	2676	2590	2197	2092	2299	2349	2156	1960	2242	2342	2182	2084	2245	2454	2162	2079	2195	2353	2256	2160	2212	2368	2437	2433	2420	2281	2318	2304	2222	2220	2081	2293	2130	2214	2624	2612
1818	2309	2534	2219	1910	2063	2259	2291	1979	2127	2414	2268	2067	2244	2788	2561	2286	2227	2254	2366	2081	2041	2176	2410	2058	2140	2321	2445	2246	2051	2167	2390	2235	2201	2291	2281	2358	2387	2360	2240	2279	2308	2229	2144	2119	2116	2084	2210	2526	2572
1912	2285	2571	2246	1964	2044	2216	2206	1950	2071	2254	2285	2020	2291	2717	2615	2228	2147	2357	2363	2151	1959	2217	2304	2231	2096	2371	2522	2297	2089	2171	2462	2215	2169	2277	2231	2435	2424	2364	2188	2207	2257	2226	2134	2139	2238	2044	2221	2558	2556
1891	2246	2526	2291	1977	2049	2204	2210	1867	1958	2242	2126	1925	2240	2613	2586	2263	2069	2304	2381	2156	1889	2163	2358	2141	2058	2392	2526	2279	2130	2236	2340	2266	2271	2239	2291	2425	2471	2397	2308	2312	2247	2190	2124	2245	2230	2187	2201	2733	2541
1864	2311	2560	2193	1977	2037	2135	2074	1874	2004	2315	2111	2002	2127	2666	2757	2263	2045	2279	2339	2096	1924	2111	2372	2051	2109	2348	2536	2298	2172	2223	2390	2409	2309	2216	2280	2348	2469	2311	2260	2298	2235	2162	2072	2231	2142	2073	2105	2604	2597
1978	2359	2658	2255	2049	2118	2311	2176	1996	2009	2355	2098	1917	2170	2567	2624	2129	2075	2340	2487	2183	1826	2188	2435	2079	2041	2396	2492	2283	2103	2222	2407	2267	2260	2243	2385	2405	2423	2260	2225	2237	2133	2120	2127	2147	2138	2056	2182	2490	2587
2092	2414	2658	2240	2092	2081	2220	2097	1868	1998	2196	2122	1944	2114	2572	2607	2128	2062	2180	2330	2053	1890	2121	2329	2084	2112	2286	2544	2345	2237	2208	2381	2189	2232	2258	2336	2473	2429	2339	2279	2220	2201	2135	2042	2174	2175	2173	2231	2656	2636
1953	2342	2729	2313	2053	2161	2237	2089	1894	1967	2124	2088	1920	2051	2467	2469	2118	1933	2125	2319	1991	1884	2077	2192	2110	1960	2288	2460	2261	2152	2227	2326	2253	2256	2282	2339	2377	2452	2369	2234	2247	2194	2105	2127	2150	2206	2158	2278	2604	2786
1893	2420	2739	2333	2077	2153	2255	2141	2020	2051	2181	2223	1990	2155	2408	2470	2054	1955	2115	2271	2017	1835	2090	2271	2124	2023	2310	2400	2242	2090	2160	2285	2194	2225	2202	2249	2243	2286	2234	2195	2204	2297	2119	1968	2164	2205	2101	2220	2447	2547
1977	2439	2647	2444	2102	2223	2256	2200	2047	1980	2281	2278	1886	2117	2561	2508	2116	1967	2096	2121	1994	1937	2066	2285	2087	2222	2332	2401	2145	2044	2183	2267	2184	2095	2184	2108	2129	2365	2265	2196	2256	2247	2127	2070	2130	2283	2207	2128	2386	2400
1963	2402	2654	2362	2023	2109	2156	2142	1944	1945	2198	2154	1769	2088	2427	2443	2097	2002	2059	2036	1899	1735	1975	2135	2084	2027	2293	2472	2194	2062	2165	2306	2141	2069	2118	2146	2242	2255	2218	2185	2296	2240	2110	2106	2185	2258	2210	2203	2472	2581
2009	2339	2506	2319	1957	2013	2073	1989	1898	1945	2139	2059	1801	2002	2449	2383	1999	1892	2043	2115	1868	1856	1905	2044	2047	2013	2212	2349	2164	1997	2195	2145	2169	2101	2134	2170	2065	2201	2269	2230	2179	2093	2006	1840	1987	2140	2215	2221	2669	2703
2058	2264	2548	2285	1972	2011	2139	2217	1931	1981	2287	2139	1866	2110	2523	2408	2081	1906	2133	2205	1998	1833	1988	2144	2034	2045	2224	2348	2115	2073	2193	2243	2022	2069	2120	2141	2178	2161	2224	2101	2002	2060	2038	1865	1887	2022	1986	2113	2426	2406
2049	2384	2551	2272	2031	1993	2271	2235	1913	1993	2250	2269	2083	1975	2431	2353	2026	1962	2156	2243	2052	1912	2079	2366	2076	2153	2435	2410	2160	1944	2146	2249	2159	2147	2212	2157	2205	2160	2122	2133	2144	2214	2160	2051	2058	2027	1979	2121	2367	2343
2075	2404	2614	2270	2036	1991	2115	2013	1860	1862	2073	2086	1881	2072	2416	2295	2114	1868	2127	2074	1923	1896	2073	2272	2085	2107	2291	2442	2272	2041	2249	2180	2166	2133	2152	2119	2111	2228	2268	2189	2167	2250	2234	2088	2127	2276	2109	2314	2440	2557
1930	2397	2639	2333	2026	1811	2011	1950	1787	1671	2032	1971	1814	1996	2392	2452	2114	1853	1957	2049	1920	1836	1847	2123	2022	2077	2226	2356	2235	1932	2189	2220	2207	2060	2181	2081	2192	2146	2295	2214	2204	2227	2102	2059	2173	2205	2285	2287	2396	2377
2006	2264	2594	2349	2058	1925	2071	1947	1942	1881	2025	2013	1871	2005	2416	2469	2113	1975	2036	2167	2041	1874	2018	2143	2070	1985	2201	2343	2231	2061	2160	2158	2169	2137	2152	2169	2138	2160	2269	2230	2174	2259	2160	2055	2073	2132	2176	2203	2140	2243
1986	2164	2424	2230	2059	1988	2086	2072	1995	1892	2097	2222	1944	2169	2341	2387	2119	1943	2024	2096	2205	1873	2067	2177	1989	2026	2164	2298	2221	2065	2143	2166	2166	2064	2188	2185	2117	2214	2148	2243	2359	2266	2377	2258	2245	2289	2174	2100	2226	2195
1928	2106	2245	2207	1981	2005	2113	2146	1848	2061	2109	2140	2000	2022	2251	2256	2081	2069	2107	2050	1907	1905	1986	2108	1986	2041	2124	2223	2181	2138	2147	2135	2153	2123	2185	2234	2196	2181	2214	2223	2291	2390	2408	2359	2513	2380	2353	2240	2316	2249
1958	2090	2198	2220	2028	2077	2108	2041	1951	1953	2109	2155	2006	2124	2309	2256	2250	2174	2236	2007	2079	1879	2043	2116	2091	2004	2125	2171	2174	2059	2081	2089	2224	2138	2150	2180	2164	2176	2214	2108	2183	2267	2261	2238	2299	2243	2333	2210	2257	2188
2177	2248	2306	2144	2178	2164	2224	2270	2119	2242	2288	2155	2196	2255	2225	2403	2364	2381	2316	2293	2283	2313	2245	2278	2247	2299	2223	2139	2161	2184	2146	2126	2152	2206	2196	2182	2290	2294	2243	1997	2049	2021	2074	2009	2048	2025	2067	2150	1969	2040
2154	2141	2093	2150	2126	2190	2238	2225	2331	2378	2328	2322	2162	2280	2132	2251	2315	2315	2425	2432	2374	2382	2240	2313	2278	2213	2134	2297	2157	2267	2275	2058	2103	2242	2175	2198	2200	2183	2097	2235	2101	2172	2130	2111	2084	2221	2176	2181	2151	2194
2077	1974	1997	1992	2090	2124	2158	2217	2214	2260	2219	2029	2120	2016	2078	1985	2109	2261	2162	2175	2204	2290	2144	2234	2173	2254	2159	2158	2269	2181	2230	2253	2202	2207	2243	2190	2218	2287	2319	2171	2217	2218	2332	2369	2354	2377	2443	2378	2318	2243
2045	2088	2136	2093	2132	2123	2139	2114	2210	2119	2167	2153	2056	2104	2034	2070	2226	2175	2134	2063	2165	2082	1979	2008	2119	2245	2069	2189	2195	2279	2258	2208	2202	2292	2268	2209	2207	2218	2164	2186	2111	2265	2241	2379	2399	2363	2478	2457	2357	2334
2260	2246	2279	2217	2214	2204	2211	2167	2108	2172	2169	2139	2238	2210	2186	2150	2211	2317	2142	2197	2246	2138	2068	2160	2110	2219	2163	2198	2324	2196	2162	2248	2237	2176	2253	2280	2250	2249	2200	2139	2219	2069	2213	2187	2211	2313	2202	2189	2229	2226
2210	2260	2185	2198	2098	2219	2269	2222	2188	2204	2110	2279	2134	2254	2133	2177	2075	2137	2085	2138	2145	1991	1941	2141	2174	2236	2145	2177	2234	2186	2218	2118	2306	2262	2193	2207	2243	2241	2214	2230	2240	2134	2166	2264	2268	2303	2319	2297	2275	2350
2011	2032	2003	2108	2081	2048	1990	1998	2060	1974	2076	2007	1979	2024	2041	1963	1982	1906	1987	1999	1924	2061	2073	2119	2089	2049	2136	2185	2083	2112	2148	2184	2151	2215	2185	2213	2158	2248	2168	2278	2332	2174	2263	2301	2335	2431	2415	2377	2276	2316
2207	2142	2176	2124	2058	2227	2149	2085	2152	2060	2070	2029	2037	2094	2115	2022	2101	1992	2016	1946	2065	2099	2106	2088	2138	2143	2097	2130	2201	2178	2001	2237	2131	2183	2174	2206	2214	2217	2231	2143	2203	2144	2034	2005	2093	2100	2195	2071	2041	2022
2439	2393	2462	2452	2380	2374	2344	2296	2284	2366	2258	2224	2304	2369	2324	2325	2358	2261	2369	2277	2294	2318	2358	2171	2258	2187	2234	2117	2134	2140	2106	2163	2188	2121	2060	2100	2225	2221	2202	2061	1935	1997	1899	1775	1676	1832	1853	1777	1791	1726
2614	2625	2384	2505	2394	2314	2353	2337	2407	2389	2333	2429	2426	2393	2446	2442	2421	2330	2288	2378	2391	2366	2278	2321	2275	2379	2305	2211	2181	2083	2068	2210	2116	2089	2163	2114	2115	2310	2276	2121	1991	2143	1954	1862	1751	1864	1954	1935	1882	1879
2259	2388	2274	2203	2223	2229	2179	2154	2144	2134	2161	2125	2194	2138	2232	2188	2194	2126	2153	2106	2265	2172	2207	2283	2283	2230	2204	2262	2120	2085	2030	2208	2199	2073	2143	2102	2242	2301	2318	2243	2163	2260	2157	2060	1926	2110	2144	2049	2020	2137
2235	2122	2063	2167	2173	2057	2034	2099	2104	2107	2089	2117	2093	2142	2112	2033	2137	2203	2111	2153	2074	2091	2124	2317	2292	2201	2227	2336	2170	2159	2147	2231	2232	2079	2126	2257	2285	2325	2316	2226	2135	2217	2192	2007	1963	2005	2064	1932	1982	2071
2381	2326	2195	2271	2357	2282	2235	2078	2165	2177	2135	2224	2209	2273	2213	2232	2226	2338	2262	2350	2198	2229	2300	2262	2207	2287	2317	2343	2271	2225	2129	2287	2302	2123	2175	2180	2222	2322	2317	2238	2202	2178	1968	1908	1908	1922	1948	1803	1888	1954
2159	2216	2211	2266	2174	2254	2252	2031	2078	2124	2180	2064	2235	2158	2074	2205	2139	2159	2129	2089	2073	2153	2103	2235	2075	2221	2321	2430	2296	2092	2136	2343	2211	2198	2210	2301	2241	2272	2306	2250	2199	2277	2238	2188	2257	2232	2184	2217	2285	2190
1845	1881	1794	1885	1818	1865	1834	1829	1859	1826	1798	1841	1805	1917	1755	1719	1773	1853	1836	1727	1788	1809	1843	1914	1930	1916	2313	2359	2297	2130	2196	2140	2165	2286	2198	2180	2186	2344	2311	2242	2334	2434	2512	2461	2590	2604	2555	2558	2527	2535
1882	1800	1811	1722	1802	1883	1793	1777	1840	1846	1858	1919	1912	1867	1840	1872	1811	1898	1916	1950	1787	1958	1981	1953	1940	1986	2124	2306	2261	2195	2194	2266	2258	2060	2230	2191	2221	2289	2189	2242	2260	2317	2465	2370	2400	2422	2373	2281	2354	2413
2189	2258	2069	2101	2081	2233	2204	2282	2276	2209	2185	2276	2198	2257	2112	2225	2198	2224	2193	2198	2213	2070	2203	2081	2072	2098	2110	2201	2229	2215	2294	2210	2228	2203	2255	2152	2239	2108	2233	2141	2201	2160	2133	2144	2133	2191	2202	2088	2158	2201
2291	2224	2116	2262	2122	2159	2320	2235	2227	2239	2313	2232	2191	2386	2190	2243	2188	2214	2266	2187	2217	2165	2065	2170	2060	2114	2261	2246	2257	2263	2253	2243	2212	2272	2236	2288	2224	2261	2322	2194	2166	2130	2241	2083	2151	2152	2148	2156	2149	2166
1924	1895	1813	1966	2018	2009	1952	2003	2052	1922	1894	2005	1966	2035	1989	1992	1931	1969	1886	1959	2012	1979	1986	1928	2105	2075	2287	2285	2298	2289	2189	2281	2194	2225	2352	2102	2236	2306	2324	2199	2151	2208	2065	2056	2021	2282	2224	2162	2279	2204
2098	1926	1786	1982	2088	2060	1912	2048	2075	2043	2003	2057	1976	2075	2070	1967	1987	2052	1993	2116	1990	2114	2055	2180	2050	2263	2220	2237	2376	2248	2258	2285	2337	2260	2254	2152	2348	2348	2292	2138	2090	2030	2060	1803	1857	1892	2051	1912	1840	1937
2619	2593	2348	2403	2521	2643	2468	2476	2491	2566	2454	2470	2538	2367	2379	2448	2428	2503	2549	2503	2432	2391	2426	2399	2222	2310	2206	2330	2230	2241	2256	2280	2226	2232	2161	2251	2228	2311	2212	2069	1935	2047	2096	1825	1759	1807	1964	1891	1819	1926
2696	2790	2737	2580	2637	2689	2673	2678	2604	2797	2644	2638	2619	2631	2599	2637	2658	2622	2581	2635	2584	2551	2606	2465	2274	2304	2204	2214	2196	2179	2233	2338	2268	2358	2183	2228	2325	2298	2319	2233	2049	2187	2111	1944	1880	1995	2076	2046	1889	2037
2190	2328	2390	2457	2369	2274	2354	2296	2191	2355	2330	2215	2293	2302	2383	2322	2225	2238	2263	2185	2231	2261	2349	2193	2309	2207	2255	2272	2210	2198	2228	2207	2180	2229	2248	2176	2249	2233	2207	2118	2089	2069	2165	1984	2012	2139	2184	2181	1968	2000
1960	1915	1999	2152	2103	2019	2035	2166	1971	2082	2086	1972	2049	2155	2053	2044	1997	2041	2099	2018	2081	2133	2070	2205	2218	2251	2290	2253	2214	2143	2278	2263	2181	2273	2209	2288	2224	2184	2178	2083	2110	2032	2004	2035	1987	2030	1989	1920	1880	1845
2401	2170	2007	2291	2375	2213	2126	2302	2235	2080	2220	2105	2213	2320	2223	2243	2239	2277	2224	2202	2110	2190	2205	2325	2267	2313	2288	2296	2306	2124	2267	2307	2130	2207	2231	2273	2238	2216	2155	2209	2224	2102	2119	2152	2112	2060	2032	1924	2018	2074
2542	2560	2175	2181	2485	2574	2313	2268	2378	2232	2277	2233	2360	2381	2434	2355	2346	2422	2414	2309	2173	2164	2272	2316	2275	2271	2288	2350	2205	2138	2177	2331	2141	2236	2209	2272	2272	2213	2345	2277	2343	2352	2459	2432	2462	2475	2397	2353	2411	2537
2275	2205	2067	1823	1987	2291	2010	1852	1994	1902	1833	1949	2023	1961	1967	1898	1991	1982	1964	1820	1733	1816	1997	1950	2039	1986	2227	2347	2286	2032	2134	2254	2339	2175	2277	2231	2299	2234	2246	2189	2259	2413	2523	2521	2619	2707	2585	2550	2481	2627
1782	1930	1924	1689	1693	1883	1793	1660	1720	1753	1677	1654	1821	1673	1804	1680	1818	1849	1774	1737	1702	1735	1848	1855	1889	1957	2273	2462	2298	2119	2199	2282	2167	2141	2193	2281	2131	2136	2176	2190	2164	2258	2377	2351	2315	2330	2343	2271	2217	2253
1968	2154	2268	2041	1957	2079	2241	1994	1908	2162	1988	1975	2038	2059	2089	2010	2002	2057	2137	2073	1975	2035	2111	2115	2045	2122	2224	2288	2294	2111	2191	2219	2181	2216	2106	2221	2160	2154	2215	2078	2137	2307	2145	2082	2178	2232	2182	2092	2118	2207
2199	2409	2553	2427	2205	2333	2504	2330	2194	2457	2396	2196	2402	2373	2285	2360	2178	2446	2390	2258	2164	2217	2201	2131	2188	2184	2135	2355	2142	2122	2224	2233	2220	2214	2092	2145	2196	2162	2192	2109	2210	2318	2138	2163	2074	2224	2276	2277	2122	2200
1927	2038	2376	2192	1972	2071	2209	2081	1962	2146	2110	1950	2021	2034	1897	2037	2027	2079	2017	2009	1966	1898	2024	1908	1979	2140	2153	2245	2261	2193	2171	2261	2278	2140	2184	2098	2135	2173	2201	2178	2033	2059	2075	1897	1909	2065	2217	2112	1969	2056
1662	1765	1963	2035	1816	1840	1964	1906	1788	1884	1934	1783	1857	1811	1740	1900	1847	1920	1857	1930	1794	1910	1900	1975	2055	2200	2274	2223	2207	2157	2158	2208	2182	2096	2053	2148	2088	2238	2218	2107	1951	2039	1966	1886	1740	1782	1898	1936	1769	1701
1852	2124	2346	2337	2066	2095	2293	2321	2079	2195	2302	2116	2240	2114	2175	2298	2127	2157	2279	2214	2211	2221	2156	2282	2243	2119	2163	2180	2201	2151	2197	2140	2252	2111	2149	2057	2123	2259	2274	2046	1971	1981	2131	1855	1886	1851	2103	1934	1808	1833
2288	2410	2586	2735	2544	2378	2752	2805	2422	2535	2596	2430	2588	2444	2550	2667	2459	2618	2646	2552	2502	2542	2461	2477	2325	2269	2165	2192	2253	2187	2145	2196	2164	2130	2135	2136	2149	2294	2241	2157	2018	2091	2085	1949	1902	2081	2213	2034	1971	2003
2168	2198	2458	2635	2330	2209	2608	2477	2232	2361	2452	2262	2407	2328	2364	2531	2425	2492	2420	2413	2365	2280	2280	2213	2206	2200	2100	2199	2205	2249	2212	2190	2249	2061	2205	2149	2233	2213	2302	2142	2069	2105	2009	2057	2068	2176	2175	2081	2022	2013
1923	1998	2097	2160	1889	1883	2137	2224	1948	2098	2096	1860	2031	2035	1979	2109	2016	2203	2070	2116	2109	2160	2089	2034	2108	2140	2180	2255	2252	2237	2246	2273	2202	2228	2154	2135	2137	2209	2217	2107	2082	2182	2107	1994	2017	2111	2029	2000	1835	1959
1790	1917	2092	2140	1985	1903	2086	2136	1949	2115	2074	1939	1993	2106	2089	2104	2053	2203	2126	2192	2190	2128	2104	2122	2092	2180	2213	2208	2158	2197	2210	2200	2264	2170	2274	2258	2231	2246	2237	2104	2157	2131	2108	2204	2315	2266	2250	2201	2207	2351
2130	2110	2455	2347	2124	2149	2444	2373	2209	2281	2328	2137	2412	2296	2323	2350	2334	2469	2331	2301	2162	2358	2242	2340	2143	2132	2126	2257	2136	2131	2233	2217	2237	2185	2331	2190	2267	2213	2257	2308	2372	2395	2439	2442	2585	2693	2561	2608	2567	2541
2032	2130	2337	2370	1934	2017	2237	2179	1981	2190	2314	2079	2191	2175	2078	2206	2067	2157	2151	2066	1996	2037	2032	2071	1936	2045	2153	2251	2240	2162	2090	2240	2227	2264	2201	2255	2232	2167	2304	2277	2306	2276	2382	2346	2426	2577	2437	2416	2477	2418
1739	1756	1974	1794	1601	1723	1933	1793	1708	1864	1804	1740	1862	1848	1815	1834	1702	1898	1695	1654	1623	1757	1897	1938	1933	2002	2147	2296	2254	2227	2162	2266	2357	2269	2283	2238	2117	2116	2218	2251	2203	2180	2313	2177	2103	2139	2121	2127	2242	2122
1756	1924	2060	1842	1749	1828	1854	1812	1921	2017	1994	1889	1991	1877	1956	1940	1855	1896	1855	1814	1721	1901	1916	1973	2006	1992	2165	2334	2344	2089	2170	2263	2269	2161	2188	2138	2155	2068	2145	2133	2200	2261	2236	2101	2063	2131	2247	2116	2168	2082
2356	2503	2315	2060	2088	2242	2249	2027	2228	2460	2181	2261	2351	2226	2254	2346	2204	2336	2207	2213	2050	2180	2242	2171	2149	2140	2227	2249	2212	2024	2148	2163	2223	2255	2161	2209	2207	2209	2173	2238	2120	2218	2272	2112	2059	2147	2247	2260	2103	2166
2474	2398	2128	1930	2148	2267	2081	2024	2252	2201	2198	2171	2191	2098	2146	2021	2171	2226	2054	2155	1980	2064	2060	2134	2116	2206	2170	2239	2204	2101	2205	2157	2198	2208	2130	2165	2168	2254	2183	2069	2122	2156	2188	2009	1915	1890	2157	2057	1923	1923
2070	1903	1754	1709	1899	1794	1633	1795	1921	1820	1818	1844	1754	1807	1879	1763	1832	1848	1792	1791	1816	1824	1856	1963	2024	2078	2137	2109	2194	2114	2134	2153	2182	2105	2116	2155	2147	2306	2197	2060	1992	2081	2101	1904	1756	1791	1882	1788	1744	1810
2006	1843	1755	1854	2001	1769	1759	1950	1939	1833	1859	1923	1783	1943	1976	1902	1986	1842	1988	1958	1980	2012	2047	2012	2206	2137	2194	2135	2071	2133	2135	2119	2105	2128	2065	2125	2081	2221	2209	2088	2113	2126	2076	1991	1817	1898	1962	2069	1974	2063
2359	2297	2350	2369	2252	2080	2202	2343	2247	2132	2404	2348	2256	2328	2355	2339	2353	2278	2370	2199	2426	2343	2374	2262	2178	2271	2003	2061	2088	2140	2101	2116	2011	2118	2099	2147	2178	2200	2285	2213	2058	2266	2213	2024	1965	2232	2171	2097	2145	2123
2411	2584	2554	2436	2371	2331	2354	2315	2205	2317	2305	2245	2442	2485	2461	2504	2328	2438	2359	2329	2382	2375	2201	2382	2228	2235	2205	2133	2072	2101	2154	2028	2032	2023	2089	2175	2183	2137	2169	2209	2119	2100	2081	2040	2139	2156	2132	2040	2028	2127
2259	2252	2299	2231	2187	2206	2136	2097	2007	2055	2016	2064	2128	2130	2183	2156	2049	2095	2104	2135	2060	2063	2121	2185	2189	2113	2115	2291	2081	2194	2248	2154	2077	2032	2156	2107	2161	2139	2129	2202	2037	2135	2142	2190	2132	2184	2118	2131	2058	2076
[truncated: 920 more columns]
