# Supplementary material for: Spatial Resolution and Refractive Index Contrast of Resonant Photonic Crystal Surfaces for Biosensing
Source: IEEE Photonics J. Author manuscript; Available in PMC 2015 Sep 7. (PMC4561521; doi:10.1109/JPHOT.2015.2435699)
Supplement: fig4_data [file NIHMS64775-supplement-fig4_data.gz › Volumes/graham/MacBook_backup/PhD_folder_2015_06_02/paper_improvements/IEEE_J_Photonics/final_files/data_files/fig4/4c_raw/I20.csv]

3305	3436	3210	3038	3117	2980	3046	3053	2788	2736	2723	2648	2442	2527	2730	2976	3053	3053	2876	2870	2593	2584	2620	2898	3016	3026	2866	2682	2492	2541	2660	3072	3242	3054	2695	2552	2542	2703	2795	2809	2755	2557	2412	2456	2604	2650	2458	2497	2543	2561
3321	3282	3143	3017	3037	3079	3020	2967	2849	2683	2616	2582	2433	2565	2830	3114	2990	2958	2888	2716	2485	2350	2592	2881	3080	3055	2784	2559	2466	2490	2835	3043	3010	2969	2530	2407	2493	2582	2784	2724	2564	2388	2347	2560	2676	2681	2563	2556	2573	2561
3350	3148	2871	2856	3124	3188	3121	2921	2810	2586	2555	2514	2493	2722	2886	3074	3021	2822	2744	2484	2431	2431	2627	2871	3003	2992	2852	2632	2493	2482	2825	2992	3058	2784	2462	2413	2514	2716	2697	2774	2551	2483	2393	2464	2649	2571	2637	2643	2685	2633
3283	2985	2956	3047	3157	3109	3078	2870	2727	2643	2574	2586	2481	2834	2915	3080	2823	2890	2664	2498	2372	2480	2761	2984	2997	2972	2744	2584	2543	2584	2657	2928	2994	2712	2438	2448	2606	2746	2886	2709	2647	2528	2634	2623	2738	2701	2636	2751	2699	2718
3111	2924	2792	2959	3140	3093	2952	2747	2590	2503	2446	2549	2715	2802	3033	2883	2743	2699	2586	2401	2508	2643	2822	3088	2892	2824	2599	2436	2538	2529	2746	2886	2812	2539	2500	2552	2882	2819	2967	2744	2675	2641	2721	2730	2674	2774	2736	2778	2658	2726
3012	2932	3002	3093	3048	3031	2924	2753	2649	2459	2505	2603	2746	2927	2934	2818	2802	2656	2584	2439	2659	2744	2952	2950	2826	2746	2500	2371	2427	2676	2758	2775	2774	2587	2559	2727	2793	3007	2957	2786	2723	2708	2603	2662	2638	2592	2610	2650	2656	2613
3010	3008	3032	2970	3111	2997	2623	2624	2565	2483	2449	2663	2831	2884	2817	2807	2737	2761	2595	2497	2764	2906	2802	2903	2826	2600	2377	2281	2453	2786	2794	2936	2789	2624	2623	2776	2841	3020	2886	2669	2656	2732	2669	2543	2543	2615	2498	2596	2589	2457
3090	3058	3031	2973	2835	2646	2564	2557	2557	2452	2489	2810	2811	2740	2857	2839	2718	2687	2653	2726	2716	2915	2848	2763	2585	2416	2314	2344	2595	2753	2852	2892	2730	2599	2665	2830	2836	2879	2801	2593	2598	2649	2554	2426	2602	2541	2520	2469	2341	2437
3088	3059	2975	2806	2758	2533	2424	2494	2564	2411	2500	2764	2641	2713	2698	2812	2730	2610	2686	2715	2841	2829	2641	2606	2544	2428	2324	2540	2629	2840	2920	2802	2767	2738	2815	2744	2779	2710	2648	2611	2580	2667	2631	2551	2455	2568	2451	2388	2335	2309
3107	2957	2845	2772	2660	2557	2488	2459	2458	2574	2550	2734	2688	2658	2821	2918	2774	2762	2788	2674	2872	2768	2580	2648	2508	2474	2470	2719	2800	2853	2819	2799	2651	2742	2870	2713	2712	2619	2550	2639	2678	2688	2417	2451	2517	2716	2523	2409	2280	2464
3004	2958	2815	2714	2551	2553	2478	2447	2422	2483	2651	2785	2777	2665	2743	2857	2709	2710	2614	2837	2845	2751	2622	2573	2636	2483	2723	2881	2849	2783	2716	2704	2668	2676	2709	2684	2588	2617	2554	2781	2713	2765	2523	2527	2650	2603	2639	2441	2378	2439
3055	2834	2657	2550	2546	2558	2530	2581	2452	2588	2640	2808	2722	2768	2852	2744	2664	2692	2806	2810	2689	2727	2608	2721	2727	2647	2816	2976	2769	2608	2661	2613	2579	2695	2756	2777	2548	2589	2747	2802	2811	2749	2657	2625	2828	2809	2663	2451	2514	2662
3003	2725	2562	2610	2592	2530	2485	2496	2468	2589	2745	2783	2799	2761	2676	2793	2623	2728	2766	2810	2796	2738	2683	2670	2741	2893	3058	2979	2820	2599	2543	2524	2710	2754	2721	2592	2610	2655	2811	2969	2941	2765	2741	2834	3080	2851	2778	2659	2633	2807
2812	2604	2609	2578	2493	2556	2464	2602	2646	2698	2863	2743	2884	2906	2884	2725	2681	2758	2698	2709	2834	2706	2777	2790	2875	2964	3038	2857	2661	2648	2523	2572	2703	2756	2734	2668	2655	2849	2937	2971	2920	2793	2846	2868	3105	2924	2752	2630	2676	2914
2672	2599	2545	2495	2574	2644	2580	2715	2702	2690	2891	2838	2756	2840	2683	2774	2724	2737	2710	2694	2800	2763	2910	2957	2937	3069	2961	2685	2488	2572	2615	2763	2898	2863	2679	2596	2716	3007	3033	3045	2913	2772	2799	2854	3000	2967	2665	2699	2772	2928
2553	2547	2495	2522	2670	2660	2556	2809	2775	2869	2893	2911	2902	2750	2655	2809	2853	2699	2702	2668	2811	2809	2912	2873	3006	2868	2690	2556	2489	2593	2686	2855	2971	2853	2814	2659	2909	3084	3179	2966	2723	2853	2927	2883	2910	2723	2635	2766	2855	2817
2555	2599	2665	2651	2618	2674	2611	2837	2854	2920	2936	2921	2842	2685	2708	2749	2709	2707	2750	2684	2803	2910	2868	2894	2872	2824	2534	2548	2500	2743	2764	2940	2947	2902	2719	2844	3043	3168	3126	2851	2798	2837	2991	2926	2773	2561	2578	2649	2866	2794
2465	2734	2663	2674	2748	2867	2733	2977	2957	2895	2899	2827	2781	2592	2758	2738	2733	2635	2746	2754	2959	2923	2862	2787	2727	2650	2522	2626	2670	2839	2886	2964	3006	2790	2685	2880	3096	3216	2934	2651	2636	2845	2975	2918	2718	2521	2523	2765	2873	2729
2725	2805	3004	2858	2900	2844	2896	2955	2888	2908	2912	2805	2813	2747	2852	2712	2882	2735	2826	2820	2945	2942	2913	2890	2565	2503	2392	2598	2813	3001	3054	3006	2856	2736	2823	3012	2995	3080	2755	2586	2633	2894	2964	2854	2541	2495	2620	2779	2733	2535
2957	2973	3048	3002	2872	2915	2976	3091	2972	2869	2874	2842	2717	2777	2763	2776	2819	2766	2811	2859	2990	3007	2799	2712	2597	2433	2548	2745	2960	2982	2952	2855	2689	2787	2944	3040	2894	2830	2516	2544	2735	2914	3062	2715	2540	2580	2667	2914	2751	2484
3132	3073	2986	2962	2843	2912	3063	3056	3002	2813	2772	2784	2857	2720	2894	2747	2759	2900	2814	3035	2934	2884	2778	2571	2499	2595	2605	2977	3030	3045	2919	2728	2685	2760	3050	2984	2874	2587	2534	2531	2693	3018	2952	2663	2578	2663	2827	3073	2994	2612
3252	3066	3063	3128	2942	3036	3166	3190	2969	2858	2824	2797	2785	2650	2833	2758	2864	2933	3034	2967	3043	2899	2711	2532	2643	2622	2875	2983	3098	3048	2821	2591	2687	2881	2884	2912	2678	2594	2466	2696	2836	3064	2933	2598	2569	2833	2978	2950	2845	2734
3188	3062	3002	2897	2891	3121	3005	3067	3033	2912	2883	2823	2706	2747	2748	2884	3025	3061	3195	3088	2907	2796	2536	2536	2696	2863	2976	3096	3165	2827	2601	2530	2714	2956	2993	2679	2581	2615	2603	2831	2993	2930	2698	2596	2822	3029	3070	3015	2901	2780
2977	2929	2970	2935	3072	3057	3033	3081	3018	2820	2659	2745	2625	2693	2814	2907	3067	3151	3075	2847	2838	2684	2540	2604	2790	3009	3174	3090	2982	2636	2588	2604	2859	2888	2914	2773	2546	2624	2818	3137	2984	2967	2680	2617	3038	3204	3201	2950	2851	2924
2987	2832	2795	2918	2966	2990	3054	3140	2970	2800	2688	2822	2831	2932	2963	3047	3205	3164	2920	2862	2657	2690	2606	2730	3062	3007	3107	2978	2701	2445	2545	2614	2948	2831	2813	2591	2587	2821	3018	3077	3008	2834	2783	2900	3187	3266	3104	2856	2987	3080
2841	2820	2783	2786	2955	3018	2983	2896	2825	2690	2702	2768	2951	3054	3024	3139	3055	3147	2786	2602	2632	2575	2797	3083	3187	3141	2973	2681	2558	2523	2607	2745	2840	2734	2647	2544	2640	2886	3269	3212	2960	2781	2864	3088	3208	3197	3007	2858	2963	3112
2769	2863	2837	2807	2995	2845	2875	2845	2736	2714	2788	2916	3082	3175	3254	3213	3042	2785	2743	2518	2629	2757	3022	3273	3174	3072	2749	2540	2615	2577	2745	2913	2874	2672	2660	2711	2901	3074	3246	3050	2905	2849	3033	3277	3283	3006	2920	2917	3007	3040
2776	2717	2810	2818	2887	2915	2760	2759	2661	2854	2876	3065	3174	3239	3141	3039	2733	2755	2664	2497	2735	2999	3127	3207	3087	2914	2601	2560	2670	2665	2829	2841	2742	2673	2629	2926	3093	3127	3075	3011	2930	3044	3104	3224	3202	2890	2805	2880	2924	3010
2897	2903	2843	2884	2875	2780	2620	2689	2812	2969	3190	3238	3333	3210	3075	2838	2617	2532	2688	2677	3014	3196	3241	3106	2911	2655	2502	2622	2701	2913	2889	2764	2745	2619	2693	2904	3171	3181	2989	2918	2898	3111	3151	3207	2891	2840	2900	2917	2934	2916
2845	2972	2958	2908	2898	2825	2666	2780	2942	2927	3266	3262	3154	3054	2799	2553	2548	2621	2724	2938	3073	3275	3110	3135	2847	2711	2666	2730	2803	2926	2850	2750	2740	2787	2943	3040	3177	3082	2874	2789	3098	3215	3159	2898	2888	2902	2771	2871	2883	2790
2952	3063	2893	2946	2895	2849	2858	2906	2966	3161	3193	3241	2964	2797	2607	2512	2527	2785	2973	3207	3257	3234	3107	2939	2674	2663	2797	2918	2920	2858	2843	2596	2774	2947	3078	3134	3074	2922	2720	2820	3047	3210	3032	2824	2825	2726	2839	2764	2692	2773
3017	3016	2874	2973	3002	2825	2830	2972	3084	3107	3072	2930	2971	2670	2654	2648	2775	2843	3164	3198	3249	3075	2806	2699	2697	2705	2840	2986	2910	2787	2727	2761	2884	3054	3114	3004	2880	2802	2766	2997	3048	2950	2969	2677	2833	2788	2804	2972	2776	2618
3065	2987	3020	2996	2959	2875	2940	3008	2998	2948	2971	2865	2549	2667	2649	2742	2996	3096	3189	3053	2993	2920	2676	2686	2751	2922	2885	2963	2964	2709	2698	2892	2977	3074	3153	2928	2740	2780	2957	3002	2958	2810	2767	2794	2939	2805	2864	2813	2765	2638
3056	3117	3015	2973	2882	2936	2852	2955	2979	2811	2873	2847	2694	2605	2729	2953	3034	3055	3191	2881	2855	2822	2710	2847	2930	2814	2946	2815	2853	2787	2794	2950	3172	3210	2905	2872	2722	2954	3063	2921	2949	2750	2713	2794	2889	2917	2881	2693	2887	2670
3110	3137	3021	2935	2911	2874	2744	2840	2897	2924	2917	2868	2900	2826	2910	2955	3009	2995	2973	2862	2777	2788	2887	2886	2920	2884	2789	2770	2854	2903	3156	3098	3066	3050	2919	2866	2857	2965	2890	2767	2841	2750	2814	2788	3001	2936	2805	2827	2812	2745
3041	3123	2948	2852	2825	2764	2737	2884	2968	2947	2966	2974	2792	2859	2967	2884	2937	2886	2851	2810	2817	2943	2936	2857	2892	2870	2852	2772	2896	3022	3179	3080	3104	2883	2963	2857	2915	2990	2896	2750	2701	2768	2899	2895	2941	2793	2820	2804	2827	2966
3256	3095	2938	2873	2929	2795	2808	3048	2933	3037	3056	3179	3009	2899	2912	2905	2869	2788	2777	2847	2938	2906	2945	2850	2880	2752	2925	2926	3059	3184	3141	3114	2952	2982	2964	2943	2946	2990	2798	2689	2664	2851	2943	2977	2831	2857	2864	2869	2849	2946
3164	3244	2999	2869	2901	2803	2788	3136	3016	3153	3078	3055	2968	2810	2786	2714	2836	2878	2886	2978	3019	2973	2872	2809	2921	2840	2921	3126	3276	3290	3141	3108	2975	3017	2934	3035	2962	2830	2689	2675	2680	2865	2877	2892	2858	2982	2827	3002	3036	3042
3188	3153	2949	2799	2956	2886	2946	3174	3192	3100	3061	3003	2748	2759	2716	2757	2979	2914	2990	3055	2923	2851	2733	2807	2792	2927	3110	3148	3125	3230	3169	2936	2935	3027	2984	2935	2817	2803	2675	2670	2862	2907	2870	2767	2817	2934	2932	3002	2986	2986
3249	3176	2928	2808	2939	2999	3003	3080	3196	3060	2985	2797	2819	2777	2863	2900	3062	3022	3000	2996	2898	2715	2679	2787	2785	3034	2998	3132	3294	3175	3077	3099	3109	3002	2993	2864	2787	2703	2766	2787	2745	2807	2749	2838	2863	3046	3001	2940	2986	2975
3221	3245	3012	2936	2882	2924	2903	3057	3131	2930	2883	2746	2784	2820	2958	3130	3076	3177	2962	2873	2723	2784	2719	2731	3032	3144	3085	3121	3118	3196	3117	3121	3062	3153	2872	2800	2728	2870	2950	2905	2757	2801	2931	2807	2910	3027	2909	2871	2993	2915
3178	3230	2859	2907	2899	2808	2977	3050	3076	2972	2875	2872	2906	2959	3080	3088	3094	3095	2876	2776	2758	2745	2686	2855	2911	3006	2958	3041	3204	3189	3372	3288	3203	3034	2877	2867	2836	2919	2860	2835	2815	2824	2827	2949	3014	2974	3062	2873	2993	3051
3249	3192	2943	2945	2828	2884	2952	3109	3003	2957	2994	3003	3104	2862	3193	3190	3048	3001	2941	2778	2775	2789	2739	2879	2880	2998	2950	3038	3137	3274	3285	3178	3105	2968	2938	3016	2929	2902	2933	2738	2814	2907	2930	2987	3000	2939	3021	2969	3014	2995
3238	3106	2915	2810	2843	2940	3041	3060	3212	3123	2991	2986	2927	3059	3169	3151	3061	2971	2962	2844	2823	2812	2733	2707	2812	3083	3100	3156	3202	3276	3262	3173	3062	3029	3000	2945	2853	2899	2838	2715	2855	2969	2888	3013	3037	3085	3019	2973	2986	3159
3227	3122	2953	2856	3000	2908	3149	3096	3174	3130	3005	3062	2945	2892	2995	3240	3077	3026	3041	2884	2839	2752	2708	2820	2856	2990	3070	3170	3264	3134	3123	3079	3105	3032	3046	2952	2925	2852	2751	2885	2965	3052	2998	2962	2998	2994	3008	2949	3067	3117
3216	3266	2975	2960	3128	3043	3155	3163	3104	3096	2838	2978	2913	2969	3057	3179	3170	3241	3153	2877	2858	2786	2675	2766	2889	3087	3166	3201	3076	3080	3057	3113	3166	2981	3217	2867	2950	2781	2856	2981	3107	2979	2973	2985	2960	3045	3093	2987	3061	3156
3282	3209	3050	3106	3078	3123	3145	3035	2998	2946	2912	2781	2937	3056	2978	3216	3135	3141	3060	2912	2854	2766	2793	2778	2940	3124	3064	3122	3096	3059	3173	3155	3178	3079	3105	2910	2974	2894	3098	2881	3048	3008	2962	2938	3032	3124	3120	3047	3087	2996
3207	3077	3072	2969	2884	3032	3159	3126	3086	2896	2807	2918	2964	3054	3174	3140	3146	3169	3080	2910	2895	2835	2901	2859	2999	3076	3093	3135	3074	3222	3193	3152	3253	3099	3116	3039	2985	3016	3157	3075	2973	3001	3024	2918	3088	3154	3131	3123	3103	3030
3252	3122	3001	3057	2895	2936	3021	3092	3075	2967	2869	2817	3029	3064	3014	3104	3105	3110	3035	3051	2939	2932	2859	2887	2927	2977	3114	3168	3154	3296	3188	3207	3048	3068	3040	3068	3055	2996	3000	3073	2974	3059	3049	3097	3116	3207	3153	3106	3046	3126
3169	3097	2873	2867	2920	2992	3072	3202	3190	3176	2947	2958	2905	2966	3104	3176	3105	3101	3144	3007	3021	2954	2810	2830	2844	3023	3012	3205	3182	3219	3161	3115	3097	3069	3069	3082	3120	3074	3094	3004	2945	3141	3047	2984	3300	3122	3124	3007	3132	3201
3245	3060	2922	2942	2936	2962	3181	3244	3211	3138	3013	3034	3019	2888	3035	3084	3180	3055	3171	3124	2998	2964	2858	2804	2938	3020	3062	3174	3043	3126	3118	3034	3108	3164	3081	3136	3073	3056	3027	3080	2987	3040	3123	3164	3060	3144	3134	3071	3327	3153
3186	3078	3000	2950	3021	3111	3178	3203	3187	3069	2950	2945	2898	2990	3039	3160	3174	3110	3212	3095	2924	2909	2895	2858	3042	3093	3178	3200	3194	3063	3078	3109	3111	3218	3179	3066	2968	3021	2985	3080	3095	3112	3041	2976	3130	3105	3187	3247	3236	3243
3287	3140	2928	2997	2995	3065	2999	3156	3209	3025	2948	2958	2964	3108	3131	3160	3163	3205	3136	2989	2919	3079	2777	2964	3038	3157	3100	3198	3145	3154	3178	3073	3198	3082	3184	3022	2920	3028	3047	3179	3199	3135	3077	2911	3048	3116	3088	3192	3246	3121
3339	3151	3085	3003	2973	3105	3038	3178	3154	3019	3010	3016	3006	3017	3078	3066	3199	3101	3093	3167	2977	3018	3005	3020	3099	3076	3050	3072	3229	3216	3199	3343	3204	3120	3120	3046	3179	3082	3153	3097	3076	3081	3032	3058	2911	3065	3051	3162	3206	3159
3237	3178	2932	2899	2833	2881	3020	3035	3126	3117	3133	3030	3010	2988	3013	3123	3237	3045	3194	3169	3097	3215	3091	3060	3097	2969	3049	3247	3227	3337	3268	3158	3039	3127	3079	2993	3034	3165	3084	3014	2976	3158	3147	3070	3109	3125	3034	3014	3057	3196
3194	3170	2871	2899	2897	2906	3027	3157	3193	3226	3131	3149	3084	3076	2971	3005	3138	3188	3242	3162	3204	3168	3027	3032	3070	3089	3048	3278	3417	3301	3251	3175	3171	3177	3162	3124	3113	3040	3011	2979	3033	3068	3036	3061	3047	3082	2925	2949	3146	3127
3214	3111	3029	2877	2937	2952	3096	3275	3277	3119	3101	3035	2947	2974	2981	3154	3205	3269	3436	3221	3138	3141	2998	2986	3067	3134	3159	3303	3345	3315	3294	3383	3197	3278	3320	3175	3175	3016	2926	3049	2987	3066	3163	3014	3164	2902	3094	3054	3114	3054
3331	3146	3057	2975	2972	2979	3052	3178	3155	3179	3004	3071	3063	3043	2975	3042	3207	3300	3348	3275	3174	3203	2947	2982	3240	3081	3091	3273	3279	3301	3311	3274	3278	3262	3270	3168	3117	3187	2989	3052	3133	3091	3081	2916	3025	2976	2980	2952	3002	3120
3153	3197	3227	2950	2968	2877	3144	3139	3224	3061	3122	3167	3078	3121	3170	3303	3187	3248	3307	3222	3126	3275	3075	3173	3117	3151	3206	3192	3121	3264	3367	3387	3368	3385	3191	3132	3109	3024	3049	3095	3063	2984	2960	2950	2870	2985	2930	3007	2950	2845
3364	3245	3151	2974	2907	2892	2986	2966	3178	3108	3282	3197	3106	3171	3103	3300	3147	3202	3318	3222	3194	3212	3227	3108	3076	3100	3191	3133	3189	3306	3262	3300	3313	3264	3244	3185	3197	3163	3118	3008	3030	2858	2915	2970	2953	3004	2951	2902	3043	2939
3313	3226	3197	3043	3001	2906	3025	3052	3080	3234	3174	3253	3183	3085	3123	3096	3233	3325	3315	3236	3436	3231	3162	3087	2955	3130	3060	3099	3320	3310	3320	3269	3419	3359	3282	3324	3277	3006	3124	3165	2986	3001	3014	2985	2939	2870	2831	2964	2911	2980
3305	3252	3033	3153	3006	3010	3068	3049	3260	3212	3225	3184	3196	3115	3150	3214	3270	3221	3443	3313	3233	3316	3128	3074	3017	2994	3079	3184	3246	3252	3222	3376	3293	3297	3319	3299	3307	3166	3138	3024	3094	3083	3053	2923	3048	2928	2863	2949	2976	3016
3323	3368	3274	3225	3097	3126	3157	3067	3225	3187	3232	3187	3181	3136	3073	3159	3258	3281	3321	3342	3487	3257	3220	3135	3073	3129	3052	3190	3155	3247	3326	3325	3262	3339	3374	3349	3341	3047	3110	3013	3115	3086	3015	2878	2919	2931	2901	2892	2866	3041
3446	3481	3356	3280	3154	3211	3080	3130	3071	3266	3252	3343	3161	3030	3128	3158	3241	3234	3367	3434	3416	3347	3268	3167	3126	3100	3095	3140	3191	3286	3283	3405	3360	3372	3316	3291	3324	3194	3345	3218	3177	3125	3018	2998	2957	2852	2874	2829	2830	2924
3316	3341	3263	3289	3274	3223	2980	3028	3061	3198	3299	3191	3358	3234	3208	3227	3272	3253	3301	3477	3555	3385	3372	3350	3165	3135	2991	3123	3163	3161	3170	3334	3318	3394	3280	3248	3389	3325	3285	3275	3196	3076	3040	3017	2982	3020	3070	2863	2871	2883
3270	3331	3262	3339	3297	3213	3157	3064	3123	3101	3337	3297	3190	3313	3150	3294	3153	3442	3357	3255	3453	3471	3318	3151	3145	3050	3001	3065	3111	3083	3153	3208	3254	3367	3247	3311	3409	3431	3247	3271	3156	3180	3103	3077	3061	3182	3078	2945	2945	3070
3208	3243	3324	3310	3439	3319	3178	3127	3175	3173	3320	3369	3223	3281	3196	3124	3230	3228	3370	3313	3337	3401	3359	3478	3404	3102	3128	3070	3037	3201	2998	3114	3151	3354	3417	3310	3379	3386	3337	3236	3479	3097	3303	3307	3209	3085	3162	3068	3170	3129
3337	3356	3398	3427	3464	3521	3280	3155	3203	3178	3168	3307	3270	3171	3382	3250	3137	3269	3255	3298	3361	3496	3463	3510	3266	3220	3059	3077	2984	3007	3013	3085	3129	3269	3357	3321	3244	3230	3306	3338	3381	3350	3373	3306	3228	3232	3215	3104	3218	3204
3373	3289	3365	3360	3482	3481	3344	3225	3259	3109	3245	3247	3267	3205	3318	3343	3214	3192	3195	3381	3292	3412	3483	3518	3222	3322	3097	3021	2997	3048	3060	3046	3125	3158	3128	3202	3288	3225	3421	3353	3431	3333	3306	3370	3264	3329	3408	3287	3278	3281
3398	3338	3271	3307	3315	3322	3314	3282	3147	3206	3391	3245	3245	3412	3337	3295	3230	3287	3253	3224	3337	3385	3459	3392	3438	3289	3209	3069	3104	2944	3099	3054	3004	3022	3182	3235	3212	3411	3381	3283	3350	3317	3306	3352	3366	3441	3422	3317	3197	3299
3316	3133	3230	3346	3396	3452	3355	3419	3238	3123	3212	3194	3197	3362	3305	3283	3309	3316	3142	3112	3202	3339	3334	3318	3428	3374	3234	3233	3030	3063	3069	3102	3049	3079	3050	3140	3159	3217	3367	3298	3322	3366	3262	3370	3518	3541	3443	3383	3410	3436
3374	3297	3258	3206	3413	3491	3517	3413	3393	3166	3216	3242	3200	3349	3343	3312	3420	3272	3216	3196	3213	3288	3334	3297	3344	3282	3317	3149	3258	3159	3038	3090	3011	3132	3098	3102	3197	3117	3202	3294	3448	3478	3292	3338	3325	3472	3401	3463	3514	3522
3521	3337	3218	3287	3395	3481	3395	3398	3282	3223	3134	3203	3240	3177	3438	3385	3366	3239	3246	3222	3274	3284	3313	3343	3484	3296	3338	3349	3209	3227	3119	3075	3059	3077	3115	3084	3075	3099	3220	3302	3361	3410	3407	3341	3408	3445	3484	3458	3567	3432
3482	3414	3257	3278	3322	3388	3354	3443	3293	3238	3278	3189	3253	3228	3173	3428	3381	3302	3229	3305	3082	3240	3126	3238	3199	3343	3343	3319	3255	3326	3227	3179	3147	3102	3003	3116	3054	3096	3263	3166	3224	3339	3416	3317	3498	3291	3489	3398	3592	3398
3562	3541	3241	3185	3189	3205	3415	3394	3364	3283	3346	3224	3259	3195	3290	3396	3424	3436	3460	3256	3093	3260	3254	3144	3411	3198	3381	3390	3283	3307	3264	3226	3118	3136	3127	3141	3092	3132	3174	3149	3214	3185	3230	3240	3314	3281	3306	3289	3219	3321
3501	3445	3201	3233	3173	3176	3291	3379	3457	3429	3335	3394	3258	3283	3298	3359	3347	3446	3353	3266	3203	3228	3258	3245	3165	3188	3244	3243	3315	3399	3301	3307	3241	3196	3216	3095	3060	3246	3288	3185	3182	3179	3195	3283	3254	3288	3297	3255	3371	3289
3270	3474	3353	3294	3223	3227	3275	3406	3351	3359	3355	3284	3315	3109	3189	3322	3250	3308	3520	3402	3241	3221	3292	3319	3128	3120	3255	3128	3132	3267	3179	3394	3349	3277	3210	3306	3120	3267	3208	3222	3339	3220	3186	3167	3191	3182	3202	3195	3217	3267
3373	3386	3390	3298	3318	3374	3238	3362	3311	3464	3470	3371	3204	3212	3078	3217	3367	3362	3527	3505	3528	3437	3210	3170	3223	3153	3125	3230	3310	3348	3372	3269	3501	3400	3484	3258	3403	3215	3324	3280	3374	3277	3139	3156	3296	3125	3223	3177	3217	3155
3449	3278	3424	3284	3289	3200	3223	3201	3290	3272	3314	3361	3273	3294	3223	3255	3395	3529	3443	3336	3441	3448	3351	3295	3233	3190	3101	3199	3233	3238	3319	3358	3412	3383	3482	3377	3488	3352	3398	3504	3461	3335	3347	3242	3258	3083	3051	3223	3122	3276
3273	3325	3299	3302	3361	3365	3253	3273	3289	3349	3423	3471	3449	3328	3286	3237	3399	3265	3366	3339	3452	3381	3499	3362	3252	3141	3058	3154	3113	3131	3236	3315	3306	3408	3502	3509	3430	3474	3633	3601	3442	3449	3341	3282	3267	3166	3203	3195	3246	3240
3206	3409	3326	3370	3450	3262	3193	3235	3311	3373	3278	3386	3461	3451	3438	3313	3224	3264	3346	3346	3436	3530	3435	3477	3356	3295	3193	3094	3142	2969	3181	3225	3237	3428	3399	3466	3492	3539	3541	3502	3569	3615	3372	3259	3401	3453	3220	3243	3174	3399
3324	3364	3226	3435	3312	3451	3358	3315	3278	3271	3374	3286	3380	3525	3467	3314	3206	3230	3318	3309	3359	3454	3534	3569	3442	3421	3255	3319	3262	3137	3182	3253	3318	3314	3366	3413	3606	3412	3560	3597	3589	3561	3660	3419	3356	3327	3428	3438	3366	3355
3300	3266	3296	3331	3245	3295	3364	3510	3298	3143	3374	3437	3339	3594	3481	3472	3345	3211	3270	3299	3370	3462	3471	3465	3495	3503	3522	3405	3177	3323	3237	3272	3272	3298	3230	3316	3426	3609	3492	3449	3449	3551	3593	3546	3444	3490	3393	3471	3454	3553
3255	3067	3177	3098	3404	3397	3330	3504	3299	3383	3347	3394	3428	3503	3429	3513	3534	3360	3310	3248	3299	3222	3451	3601	3394	3509	3574	3490	3499	3273	3339	3226	3113	3281	3211	3245	3405	3438	3445	3523	3522	3429	3547	3517	3416	3483	3404	3448	3511	3381
3302	3189	3095	3253	3213	3450	3479	3553	3440	3513	3474	3439	3398	3449	3521	3582	3503	3468	3468	3416	3259	3321	3446	3511	3512	3606	3597	3518	3498	3363	3334	3306	3224	3286	3308	3293	3293	3345	3380	3323	3379	3425	3260	3371	3374	3420	3380	3391	3539	3487
3354	3421	3267	3170	3320	3323	3495	3566	3490	3470	3407	3424	3407	3331	3432	3384	3522	3565	3434	3458	3367	3362	3418	3405	3489	3432	3561	3556	3548	3458	3472	3406	3383	3365	3326	3392	3328	3392	3270	3310	3381	3315	3234	3296	3151	3281	3386	3467	3509	3514
3369	3438	3245	3203	3196	3204	3309	3482	3518	3483	3546	3478	3300	3511	3409	3528	3548	3569	3590	3437	3375	3428	3289	3461	3481	3506	3573	3424	3582	3559	3433	3572	3531	3479	3504	3374	3382	3374	3377	3354	3260	3372	3218	3230	3194	3338	3191	3370	3329	3545
3305	3371	3304	3336	3137	3257	3359	3383	3495	3553	3552	3576	3508	3586	3508	3597	3559	3531	3556	3546	3476	3531	3411	3435	3524	3413	3409	3429	3343	3571	3552	3476	3482	3561	3505	3447	3391	3376	3427	3241	3329	3300	3330	3246	3225	3187	3222	3221	3311	3269
3358	3392	3417	3301	3368	3279	3390	3520	3566	3598	3699	3583	3583	3587	3514	3512	3541	3472	3520	3463	3621	3642	3463	3351	3444	3269	3332	3432	3435	3372	3299	3443	3430	3581	3554	3518	3520	3623	3430	3302	3469	3338	3310	3346	3133	3325	3260	3322	3215	3351
3311	3415	3364	3426	3387	3386	3387	3492	3498	3444	3591	3609	3608	3580	3523	3582	3530	3543	3595	3454	3493	3524	3485	3504	3418	3336	3392	3324	3386	3331	3369	3369	3419	3467	3524	3480	3539	3735	3573	3612	3484	3591	3353	3361	3244	3358	3407	3360	3361	3427
3393	3373	3301	3349	3421	3383	3339	3423	3323	3516	3560	3616	3700	3634	3681	3664	3446	3432	3479	3480	3554	3437	3532	3492	3480	3452	3410	3354	3431	3401	3356	3276	3482	3448	3496	3427	3531	3521	3572	3585	3593	3498	3466	3447	3369	3386	3377	3457	3503	3421
3391	3249	3322	3298	3456	3334	3387	3366	3433	3382	3482	3592	3630	3571	3698	3607	3495	3434	3448	3472	3292	3415	3475	3499	3413	3482	3384	3329	3326	3358	3441	3256	3276	3337	3416	3421	3424	3471	3628	3625	3436	3478	3469	3501	3511	3588	3476	3579	3509	3562
3453	3353	3260	3328	3376	3501	3502	3390	3421	3392	3393	3601	3678	3614	3652	3617	3602	3473	3327	3337	3356	3393	3379	3608	3502	3591	3441	3459	3329	3297	3441	3296	3417	3243	3428	3325	3333	3317	3391	3452	3356	3462	3574	3540	3505	3539	3532	3514	3582	3536
3397	3410	3306	3178	3386	3384	3526	3417	3438	3501	3468	3429	3490	3630	3574	3593	3536	3487	3392	3363	3418	3313	3338	3397	3358	3391	3442	3457	3440	3595	3332	3431	3288	3333	3436	3364	3295	3278	3442	3281	3457	3475	3414	3414	3484	3507	3435	3320	3453	3377
3397	3493	3337	3326	3306	3374	3397	3442	3438	3528	3477	3503	3363	3423	3579	3382	3518	3536	3423	3356	3403	3396	3253	3145	3353	3358	3413	3499	3472	3555	3532	3470	3375	3394	3402	3457	3299	3304	3344	3365	3335	3240	3327	3257	3295	3237	3379	3303	3221	3368
3490	3508	3319	3333	3319	3365	3317	3320	3445	3572	3514	3493	3577	3440	3371	3372	3510	3483	3463	3364	3340	3272	3299	3372	3379	3239	3373	3392	3553	3458	3490	3499	3503	3397	3414	3535	3382	3428	3358	3454	3331	3388	3319	3224	3127	3293	3142	3212	3343	3242
3437	3413	3414	3341	3366	3355	3374	3359	3416	3602	3571	3463	3470	3373	3406	3306	3334	3407	3425	3481	3410	3488	3369	3311	3393	3421	3426	3356	3266	3426	3341	3523	3487	3539	3571	3637	3435	3556	3443	3426	3364	3428	3283	3431	3218	3379	3350	3354	3328	3267
3393	3620	3417	3420	3390	3449	3427	3425	3257	3425	3562	3517	3455	3417	3448	3342	3334	3319	3343	3513	3377	3322	3262	3326	3404	3378	3365	3301	3384	3343	3352	3352	3426	3398	3477	3593	3503	3570	3402	3484	3542	3371	3473	3446	3437	3436	3334	3453	3372	3489
3393	3435	3541	3508	3444	3427	3414	3391	3385	3433	3510	3512	3422	3571	3474	3417	3360	3443	3331	3427	3396	3437	3300	3456	3471	3538	3405	3322	3307	3366	3392	3341	3385	3329	3453	3509	3537	3538	3400	3493	3443	3485	3550	3359	3358	3471	3383	3447	3502	3478
3510	3451	3341	3473	3435	3480	3547	3463	3408	3442	3462	3499	3549	3618	3629	3643	3546	3504	3409	3291	3286	3374	3451	3424	3591	3461	3504	3408	3435	3380	3413	3495	3436	3470	3330	3225	3367	3407	3472	3356	3305	3352	3418	3507	3456	3483	3558	3558	3600	3688
3440	3613	3435	3594	3553	3535	3523	3529	3452	3478	3402	3411	3410	3512	3457	3653	3471	3486	3434	3349	3303	3336	3352	3458	3450	3422	3518	3467	3548	3567	3673	3518	3517	3493	3348	3464	3290	3371	3273	3302	3282	3198	3425	3332	3448	3430	3557	3624	3679	3435
3640	3556	3533	3507	3466	3489	3555	3457	3559	3579	3620	3509	3529	3512	3495	3483	3466	3632	3483	3370	3335	3371	3382	3409	3471	3444	3379	3531	3631	3591	3716	3573	3486	3555	3482	3465	3407	3455	3413	3290	3360	3350	3329	3280	3358	3424	3442	3514	3472	3496
3537	3631	3501	3543	3515	3539	3618	3627	3621	3688	3557	3698	3586	3403	3495	3629	3503	3659	3592	3499	3478	3367	3364	3320	3438	3392	3421	3515	3518	3518	3560	3601	3665	3480	3583	3501	3417	3545	3501	3378	3261	3281	3361	3417	3356	3425	3362	3424	3422	3389
3533	3582	3608	3489	3540	3556	3521	3562	3653	3722	3573	3792	3452	3549	3613	3483	3572	3549	3562	3613	3644	3530	3531	3554	3414	3559	3459	3436	3470	3547	3503	3583	3542	3687	3714	3691	3578	3458	3483	3627	3553	3587	3497	3607	3466	3495	3527	3482	3481	3395
3503	3688	3580	3582	3572	3511	3613	3643	3626	3634	3747	3634	3642	3533	3454	3571	3409	3606	3420	3521	3577	3540	3585	3568	3565	3525	3425	3520	3474	3361	3573	3430	3601	3549	3560	3440	3510	3580	3577	3540	3654	3536	3619	3728	3689	3801	3634	3592	3604	3516
3684	3611	3458	3626	3638	3719	3483	3597	3407	3558	3564	3574	3462	3588	3551	3481	3569	3554	3487	3519	3357	3418	3621	3643	3570	3597	3602	3522	3655	3400	3516	3426	3454	3589	3450	3449	3505	3485	3539	3536	3689	3550	3578	3545	3709	3816	3723	3659	3671	3692
3444	3415	3396	3465	3514	3547	3518	3526	3604	3504	3555	3497	3410	3521	3599	3554	3477	3409	3499	3392	3366	3433	3514	3484	3627	3781	3598	3537	3533	3567	3581	3441	3532	3556	3362	3523	3450	3520	3459	3562	3465	3591	3530	3614	3710	3716	3781	3755	3664	3624
3455	3565	3343	3285	3516	3415	3484	3432	3529	3443	3375	3510	3400	3580	3596	3588	3610	3593	3564	3453	3440	3401	3402	3493	3449	3723	3682	3541	3710	3781	3621	3561	3630	3507	3494	3517	3515	3514	3472	3384	3477	3538	3569	3514	3550	3664	3668	3541	3511	3567
3581	3424	3483	3298	3339	3447	3446	3556	3602	3454	3517	3390	3458	3498	3432	3568	3504	3598	3524	3546	3414	3545	3486	3466	3585	3546	3643	3603	3667	3605	3762	3723	3603	3602	3462	3555	3421	3446	3603	3539	3544	3426	3613	3544	3505	3489	3649	3494	3431	3441
3513	3416	3319	3377	3495	3492	3455	3416	3450	3583	3520	3469	3405	3473	3574	3440	3455	3589	3585	3423	3579	3647	3616	3560	3546	3598	3510	3519	3577	3626	3670	3565	3643	3618	3636	3468	3616	3610	3611	3543	3641	3640	3651	3549	3653	3548	3518	3617	3465	3390
3496	3546	3442	3373	3365	3416	3369	3482	3571	3605	3439	3554	3514	3432	3420	3526	3434	3501	3455	3589	3672	3545	3684	3534	3604	3388	3538	3537	3605	3613	3636	3614	3552	3694	3576	3574	3666	3538	3609	3747	3758	3695	3727	3759	3539	3625	3537	3370	3487	3401
3503	3484	3357	3359	3329	3403	3411	3379	3446	3360	3517	3477	3445	3574	3418	3497	3431	3486	3406	3569	3603	3711	3620	3584	3590	3585	3587	3644	3671	3626	3593	3570	3446	3542	3453	3510	3505	3617	3642	3687	3791	3678	3709	3596	3563	3536	3632	3538	3433	3398
3496	3498	3381	3425	3509	3561	3408	3482	3410	3447	3428	3407	3393	3551	3508	3548	3435	3557	3588	3446	3538	3519	3558	3628	3555	3620	3672	3670	3699	3607	3624	3528	3439	3428	3413	3531	3592	3577	3625	3642	3608	3582	3495	3482	3468	3578	3566	3467	3453	3596
3579	3552	3360	3493	3571	3427	3593	3494	3424	3388	3468	3505	3376	3415	3597	3576	3609	3633	3528	3574	3588	3546	3570	3609	3609	3661	3593	3728	3558	3601	3502	3642	3534	3464	3515	3582	3610	3572	3554	3551	3587	3423	3619	3377	3358	3463	3486	3395	3499	3465
3481	3541	3334	3508	3534	3635	3497	3605	3547	3518	3404	3520	3486	3448	3445	3586	3639	3532	3637	3722	3604	3608	3593	3451	3496	3566	3579	3561	3470	3686	3644	3525	3529	3562	3549	3610	3709	3611	3574	3667	3535	3496	3430	3513	3345	3387	3425	3408	3522	3453
3414	3505	3359	3448	3477	3599	3584	3585	3561	3542	3597	3537	3519	3552	3546	3519	3525	3537	3531	3584	3722	3610	3678	3492	3584	3541	3476	3526	3466	3453	3426	3435	3350	3457	3454	3623	3637	3673	3659	3620	3563	3485	3673	3502	3618	3478	3428	3485	3577	3545
3627	3514	3507	3618	3526	3637	3507	3445	3579	3534	3558	3630	3673	3539	3573	3617	3521	3477	3615	3482	3586	3640	3519	3677	3458	3501	3532	3461	3405	3495	3437	3443	3459	3515	3525	3537	3555	3627	3661	3703	3567	3600	3651	3650	3631	3673	3702	3762	3637	3649
3557	3531	3492	3560	3407	3594	3536	3561	3522	3628	3632	3455	3617	3618	3666	3641	3691	3587	3511	3456	3469	3457	3563	3586	3551	3615	3489	3431	3637	3578	3409	3478	3640	3534	3471	3472	3575	3646	3656	3602	3671	3682	3616	3553	3653	3634	3777	3511	3718	3725
3504	3568	3513	3519	3450	3503	3472	3582	3546	3654	3556	3538	3528	3555	3607	3791	3733	3627	3476	3516	3438	3500	3426	3502	3545	3326	3517	3571	3604	3710	3518	3609	3615	3638	3510	3651	3617	3561	3682	3618	3533	3544	3578	3569	3551	3687	3563	3553	3634	3611
3600	3555	3595	3624	3700	3561	3533	3618	3711	3609	3529	3669	3549	3540	3506	3623	3555	3755	3635	3543	3524	3500	3438	3515	3461	3464	3487	3548	3593	3615	3568	3652	3808	3663	3660	3787	3602	3636	3620	3734	3619	3617	3582	3625	3504	3609	3514	3591	3518	3568
3502	3488	3557	3513	3502	3580	3609	3522	3644	3615	3567	3510	3709	3660	3701	3563	3627	3689	3639	3489	3700	3578	3487	3464	3557	3408	3370	3533	3543	3571	3554	3637	3588	3639	3747	3702	3796	3670	3843	3715	3589	3739	3588	3678	3653	3694	3610	3473	3658	3568
3590	3493	3469	3503	3615	3672	3693	3547	3611	3583	3627	3643	3691	3700	3762	3654	3598	3617	3524	3614	3583	3717	3631	3558	3687	3497	3549	3560	3624	3595	3578	3646	3634	3615	3755	3818	3605	3630	3768	3619	3714	3712	3694	3799	3607	3640	3612	3674	3605	3757
3570	3516	3454	3545	3602	3679	3657	3735	3656	3709	3544	3638	3649	3856	3721	3676	3683	3553	3541	3534	3505	3456	3582	3633	3622	3681	3682	3638	3789	3683	3674	3661	3564	3546	3606	3632	3691	3738	3691	3599	3746	3547	3624	3656	3573	3656	3742	3720	3715	3791
3658	3538	3377	3522	3552	3735	3604	3736	3618	3646	3537	3462	3624	3678	3530	3598	3657	3636	3646	3549	3466	3528	3570	3463	3670	3651	3722	3662	3743	3748	3576	3689	3712	3624	3656	3588	3674	3731	3667	3570	3537	3579	3544	3605	3503	3578	3548	3588	3620	3636
3582	3681	3533	3517	3547	3668	3601	3683	3633	3638	3625	3484	3548	3595	3557	3559	3652	3653	3581	3650	3606	3601	3630	3479	3481	3528	3666	3698	3780	3610	3653	3641	3683	3701	3699	3740	3601	3665	3564	3736	3547	3586	3508	3462	3535	3585	3558	3595	3637	3543
3641	3695	3567	3655	3691	3637	3556	3692	3656	3767	3589	3695	3674	3598	3652	3621	3579	3679	3571	3638	3616	3626	3590	3552	3529	3566	3586	3586	3606	3674	3605	3599	3652	3725	3611	3694	3736	3657	3744	3671	3668	3524	3580	3549	3652	3643	3603	3658	3659	3559
3528	3652	3741	3628	3723	3705	3504	3596	3509	3543	3626	3644	3523	3715	3518	3455	3581	3586	3584	3577	3586	3529	3708	3605	3788	3706	3495	3643	3552	3656	3531	3547	3521	3617	3749	3573	3677	3693	3505	3603	3686	3622	3590	3734	3653	3669	3549	3730	3666	3665
3619	3714	3595	3704	3657	3718	3651	3582	3602	3478	3546	3639	3654	3541	3544	3438	3611	3618	3504	3560	3516	3460	3611	3595	3649	3680	3575	3677	3741	3657	3653	3529	3575	3590	3521	3596	3588	3516	3643	3552	3606	3614	3715	3761	3647	3670	3675	3739	3705	3705
3593	3657	3488	3695	3792	3799	3604	3461	3507	3542	3470	3600	3598	3507	3395	3550	3650	3560	3589	3456	3608	3383	3416	3470	3508	3672	3658	3673	3643	3675	3639	3553	3572	3551	3503	3549	3555	3481	3629	3624	3608	3584	3604	3631	3559	3605	3621	3556	3711	3646
3624	3576	3665	3795	3704	3741	3552	3828	3632	3475	3460	3516	3526	3704	3551	3526	3576	3603	3519	3623	3572	3605	3454	3532	3547	3617	3743	3631	3516	3521	3500	3528	3645	3588	3482	3600	3714	3685	3618	3740	3593	3651	3710	3664	3624	3728	3564	3512	3531	3659
3558	3597	3481	3564	3785	3656	3695	3664	3757	3612	3603	3558	3572	3502	3596	3596	3596	3501	3679	3554	3607	3613	3607	3677	3709	3687	3594	3641	3486	3532	3398	3515	3559	3571	3524	3579	3685	3735	3770	3655	3686	3751	3760	3577	3648	3724	3651	3636	3781	3679
3721	3588	3563	3680	3677	3718	3632	3668	3616	3583	3532	3597	3687	3582	3595	3667	3718	3641	3605	3708	3713	3712	3634	3557	3598	3680	3669	3668	3662	3622	3636	3612	3712	3600	3594	3717	3588	3684	3703	3726	3638	3766	3765	3734	3656	3710	3751	3764	3770	3757
3692	3570	3431	3522	3654	3621	3616	3723	3533	3626	3589	3632	3560	3678	3624	3834	3776	3679	3557	3720	3668	3697	3760	3863	3659	3730	3831	3788	3769	3542	3613	3549	3677	3642	3571	3642	3640	3479	3690	3584	3648	3624	3666	3628	3637	3573	3580	3662	3677	3689
3717	3592	3736	3507	3670	3551	3575	3721	3691	3631	3613	3543	3744	3652	3711	3801	3755	3732	3705	3720	3684	3823	3664	3733	3793	3602	3719	3616	3626	3605	3548	3672	3755	3729	3784	3625	3813	3558	3626	3673	3524	3689	3653	3666	3646	3683	3702	3656	3649	3661
3712	3740	3707	3630	3668	3687	3670	3740	3741	3806	3700	3726	3622	3658	3656	3653	3733	3784	3577	3808	3791	3903	3814	3629	3784	3709	3701	3557	3736	3706	3651	3593	3722	3849	3742	3853	3758	3785	3649	3695	3641	3706	3554	3648	3724	3590	3726	3677	3636	3692
3618	3762	3680	3733	3681	3500	3689	3609	3545	3691	3669	3705	3712	3752	3817	3703	3840	3752	3662	3741	3686	3769	3754	3805	3823	3717	3610	3589	3689	3642	3722	3673	3694	3712	3774	3721	3728	3664	3674	3672	3732	3744	3729	3718	3672	3676	3719	3743	3647	3708
3803	3712	3656	3694	3613	3598	3636	3610	3658	3612	3576	3827	3716	3743	3575	3674	3594	3816	3734	3704	3741	3810	3742	4007	3781	3662	3693	3630	3629	3543	3641	3632	3688	3720	3677	3713	3703	3749	3631	3731	3679	3651	3693	3638	3686	3780	3650	3644	3686	3623
3701	3769	3569	3742	3730	3791	3700	3544	3659	3770	3670	3696	3666	3641	3643	3675	3677	3526	3761	3717	3703	3655	3811	3708	3701	3631	3511	3581	3676	3737	3726	3689	3663	3781	3708	3693	3655	3635	3600	3601	3651	3664	3569	3778	3580	3589	3633	3657	3690	3564
3673	3566	3656	3806	3836	3824	3717	3694	3623	3575	3608	3580	3640	3719	3691	3559	3592	3697	3642	3685	3725	3669	3678	3699	3662	3704	3520	3598	3671	3620	3730	3602	3686	3761	3728	3767	3688	3577	3657	3519	3723	3833	3597	3609	3715	3683	3626	3612	3575	3578
3745	3752	3680	3778	3811	3763	3779	3744	3640	3594	3503	3578	3755	3651	3780	3625	3611	3637	3562	3753	3625	3726	3578	3742	3689	3681	3617	3588	3694	3642	3702	3759	3707	3744	3677	3677	3620	3596	3634	3564	3647	3617	3690	3697	3597	3823	3715	3767	3733	3738
3796	3647	3604	3589	3665	3741	3889	3749	3660	3547	3487	3507	3572	3677	3707	3845	3640	3500	3590	3596	3777	3676	3663	3653	3588	3611	3649	3693	3805	3804	3754	3738	3737	3676	3766	3707	3597	3648	3681	3481	3683	3690	3690	3704	3588	3672	3717	3692	3633	3678
3806	3721	3640	3674	3654	3784	3697	3680	3718	3681	3550	3536	3697	3804	3695	3726	3709	3742	3618	3651	3760	3816	3846	3628	3708	3620	3700	3611	3651	3681	3765	3724	3810	3775	3744	3721	3635	3619	3681	3733	3637	3634	3692	3744	3679	3602	3621	3695	3689	3681
3893	3720	3659	3622	3700	3790	3746	3793	3642	3626	3690	3560	3652	3653	3761	3786	3541	3712	3677	3628	3746	3744	3803	3777	3776	3678	3678	3776	3780	3661	3820	3713	3628	3904	3854	3743	3770	3617	3668	3570	3695	3754	3751	3673	3689	3718	3736	3687	3621	3645
3817	3765	3558	3551	3598	3652	3827	3627	3683	3623	3504	3708	3627	3602	3788	3797	3845	3814	3790	3714	3772	3856	3898	3856	3683	3865	3738	3678	3655	3640	3721	3749	3935	3609	3654	3794	3602	3678	3810	3688	3777	3803	3690	3769	3791	3843	3678	3708	3698	3714
3768	3696	3589	3561	3612	3658	3647	3693	3688	3620	3655	3670	3537	3714	3701	3703	3668	3734	3710	3698	3745	3732	3790	3846	3784	3763	3838	3769	3718	3777	3722	3740	3688	3717	3615	3772	3593	3769	3686	3656	3730	3908	3799	3858	3734	3791	3878	3729	3645	3541
3712	3727	3562	3639	3638	3558	3666	3640	3728	3662	3544	3614	3661	3597	3669	3725	3767	3672	3654	3753	3886	3774	3940	3694	3812	3673	3583	3673	3770	3699	3819	3881	3788	3870	3700	3681	3700	3627	3880	3779	3856	3784	3761	3755	3806	3714	3674	3605	3491	3643
3702	3580	3723	3567	3584	3609	3529	3471	3554	3754	3682	3731	3524	3605	3589	3783	3677	3857	3827	3843	3769	3764	3864	3752	3756	3612	3654	3832	3683	3763	3646	3652	3746	3777	3716	3718	3740	3729	3784	3774	3882	3839	3838	3836	3622	3587	3698	3713	3570	3610
3635	3713	3454	3614	3628	3579	3506	3540	3568	3663	3558	3696	3696	3646	3710	3692	3805	3731	3770	3771	3867	3770	3691	3742	3740	3554	3573	3531	3634	3709	3754	3662	3589	3658	3681	3597	3694	3726	3878	3811	3880	3749	3746	3830	3813	3624	3608	3577	3658	3815
3552	3724	3663	3730	3636	3561	3712	3612	3568	3766	3737	3688	3706	3741	3679	3605	3716	3799	3737	3663	3738	3659	3786	3756	3777	3589	3610	3676	3817	3763	3718	3695	3714	3674	3859	3693	3767	3779	3739	3713	3861	3706	3847	3721	3618	3570	3714	3579	3709	3602
3432	3674	3623	3646	3741	3644	3632	3717	3726	3627	3778	3812	3694	3835	3666	3727	3766	3722	3691	3808	3629	3653	3594	3763	3749	3645	3734	3596	3655	3708	3723	3686	3753	3698	3713	3664	3674	3697	3621	3833	3820	3720	3741	3637	3645	3599	3654	3654	3791	3650
3677	3609	3809	3781	3715	3732	3643	3639	3643	3621	3756	3898	3681	3690	3673	3830	3695	3649	3723	3780	3733	3567	3502	3526	3581	3683	3662	3666	3773	3757	3703	3678	3782	3762	3802	3606	3669	3641	3713	3798	3752	3730	3801	3624	3625	3583	3747	3725	3802	3739
3521	3636	3571	3743	3816	3822	3739	3756	3634	3694	3845	3944	3699	3689	3661	3660	3549	3701	3701	3687	3622	3655	3632	3761	3563	3704	3733	3647	3764	3809	3649	3648	3671	3703	3727	3752	3708	3670	3671	3648	3677	3709	3741	3706	3676	3633	3686	3794	3824	3796
3539	3580	3633	3751	3741	3718	3651	3652	3872	3596	3774	3770	3753	3712	3631	3652	3703	3532	3696	3826	3680	3671	3722	3763	3651	3602	3827	3602	3661	3693	3775	3738	3723	3641	3743	3677	3692	3721	3644	3700	3694	3731	3682	3718	3833	3759	3729	3825	3913	3839
3605	3595	3608	3636	3747	3793	3793	3685	3603	3631	3692	3614	3597	3673	3736	3585	3570	3703	3724	3733	3650	3676	3652	3879	3826	3818	3738	3755	3664	3797	3701	3843	3752	3629	3743	3779	3801	3665	3664	3718	3746	3639	3833	3618	3756	3848	3814	3803	3808	3618
3509	3436	3455	3596	3737	3668	3772	3644	3675	3607	3648	3647	3762	3766	3767	3687	3626	3730	3702	3551	3734	3739	3694	3817	3912	3730	3856	3604	3732	3804	3668	3701	3680	3717	3680	3593	3720	3760	3736	3748	3714	3596	3682	3710	3747	3763	3772	3842	3792	3792
3641	3537	3581	3579	3623	3792	3724	3582	3673	3480	3553	3618	3772	3736	3684	3640	3647	3610	3552	3730	3732	3852	3662	3692	3791	3801	3730	3826	3679	3564	3650	3724	3735	3844	3789	3706	3639	3707	3642	3701	3777	3812	3576	3736	3810	3824	3755	3810	3524	3643
3708	3428	3599	3565	3694	3669	3726	3668	3562	3427	3696	3558	3703	3777	3817	3617	3732	3667	3697	3682	3630	3731	3801	3707	3675	3733	3881	3734	3789	3626	3688	3684	3797	3540	3782	3708	3745	3705	3650	3666	3597	3579	3732	3771	3804	3673	3791	3854	3638	3504
3630	3607	3630	3636	3741	3588	3711	3726	3531	3592	3545	3578	3682	3715	3702	3837	3814	3718	3541	3584	3666	3963	3792	3720	3684	3722	3715	3638	3659	3633	3670	3700	3660	3673	3622	3756	3671	3710	3799	3736	3718	3535	3852	3735	3728	3661	3612	3660	3669	3697
3759	3794	3596	3497	3669	3733	3716	3705	3649	3507	3511	3608	3673	3701	3829	3759	3674	3581	3677	3708	3855	3858	3876	3726	3594	3601	3691	3835	3692	3646	3589	3693	3800	3639	3756	3695	3756	3567	3639	3671	3741	3694	3758	3725	3662	3776	3726	3691	3629	3706
3873	3623	3726	3728	3667	3830	3723	3778	3652	3566	3584	3683	3617	3687	3880	3690	3629	3674	3702	3767	3642	3746	3734	3693	3540	3665	3818	3613	3625	3669	3684	3653	3806	3789	3817	3807	3692	3670	3688	3663	3666	3622	3711	3782	3748	3653	3768	3860	3695	3664
3902	3684	3706	3697	3685	3643	3738	3801	3679	3656	3687	3557	3684	3902	3894	3780	3743	3573	3702	3703	3712	3797	3778	3668	3697	3679	3672	3712	3682	3658	3636	3704	3708	3718	3791	3709	3734	3701	3668	3786	3749	3715	3752	3672	3741	3742	3662	3752	3735	3728
3776	3804	3649	3785	3808	3716	3923	3798	3711	3685	3618	3620	3697	3846	3780	3845	3728	3707	3719	3626	3828	3713	3743	3669	3599	3568	3629	3710	3906	3713	3736	3643	3730	3811	3825	3684	3730	3672	3668	3658	3763	3748	3659	3699	3869	3682	3738	3775	3883	3818
3784	3802	3639	3791	3585	3683	3655	3676	3793	3616	3599	3657	3551	3764	3836	3770	3762	3579	3743	3700	3756	3744	3667	3736	3670	3677	3711	3831	3810	3766	3782	3946	3856	3815	3709	3849	3625	3714	3694	3732	3657	3731	3740	3737	3790	3701	3753	3878	3777	3855
3871	3695	3638	3597	3546	3788	3739	3857	3624	3710	3689	3647	3633	3763	3810	3683	3599	3694	3654	3719	3837	3711	3718	3689	3712	3743	3875	3713	3666	3811	3766	3893	3791	3875	3750	3832	3831	3775	3840	3625	3728	3746	3743	3813	3739	3806	3850	3893	3835	3662
3977	3735	3700	3590	3646	3681	3807	3665	3722	3684	3764	3551	3691	3608	3765	3814	3666	3699	3854	3551	3710	3642	3792	3729	3770	3758	3715	3897	3814	3702	3758	3683	3645	3753	3793	3727	3759	3819	3692	3717	3749	3798	3655	3754	3722	3644	3634	3728	3847	3819
3883	3678	3627	3692	3751	3644	3653	3684	3671	3643	3639	3662	3750	3735	3597	3680	3701	3686	3713	3598	3765	3828	3713	3680	3675	3629	3674	3713	3711	3707	3750	3753	3682	3691	3664	3676	3670	3765	3885	3695	3682	3795	3677	3710	3784	3855	3794	3922	3859	3914
3921	3716	3761	3623	3657	3812	3668	3831	3721	3666	3678	3712	3673	3617	3680	3792	3737	3803	3675	3672	3744	3754	3680	3742	3764	3687	3560	3790	3684	3655	3628	3680	3704	3744	3670	3619	3728	3720	3698	3706	3787	3785	3815	3718	3751	3851	3923	3744	3801	3838
3774	3741	3676	3631	3664	3826	3782	3660	3868	3675	3742	3730	3615	3666	3843	3808	3627	3719	3589	3757	3681	3782	3617	3656	3741	3677	3773	3788	3831	3690	3727	3712	3664	3789	3846	3692	3695	3614	3730	3739	3750	3760	3777	3698	3723	3822	3794	3919	3793	3848
3737	3781	3669	3500	3699	3716	3639	3885	3848	3719	3830	3718	3605	3804	3846	3774	3759	3687	3856	3744	3720	3679	3725	3663	3612	3657	3749	3899	3693	3793	3711	3689	3689	3836	3682	3694	3689	3854	3749	3713	3726	3758	3783	3700	3687	3640	3793	3973	3765	3818
3874	3792	3624	3642	3744	3709	3888	3805	3808	3827	3754	3661	3707	3872	3843	3771	3727	3865	3842	3710	3730	3663	3768	3786	3753	3724	3829	3610	3730	3605	3713	3676	3703	3727	3721	3740	3832	3810	3740	3730	3634	3768	3707	3776	3664	3755	3763	3842	3883	3805
3834	3861	3694	3602	3775	3701	3783	3884	3739	3860	3808	3672	3737	3987	3848	3808	3829	3800	3774	3782	3655	3812	3810	3759	3582	3764	3784	3820	3761	3708	3518	3745	3667	3862	3788	3656	3710	3801	3861	3725	3623	3607	3804	3729	3904	3817	3869	3885	3852	3708
3790	3670	3750	3648	3799	3728	3816	3887	3915	3695	3715	3697	3788	3843	3847	3884	3851	3770	3776	3706	3687	3777	3839	3682	3659	3688	3704	3762	3625	3731	3632	3682	3716	3721	3762	3556	3769	3776	3734	3627	3587	3666	3602	3879	3777	3741	3809	3905	3710	3692
3811	3853	3756	3709	3687	3814	3818	3869	3889	3884	3741	3701	3810	3803	3722	3811	3733	3726	3733	3701	3725	3923	3871	3728	3653	3741	3627	3763	3677	3727	3699	3648	3766	3649	3622	3676	3631	3808	3783	3705	3679	3687	3666	3684	3766	3725	3631	3647	3804	3683
3891	3907	3745	3683	3820	3855	3893	3752	3729	3802	3691	3669	3800	3741	3789	3919	3733	3791	3556	3703	3869	3897	3917	3684	3658	3580	3697	3751	3686	3714	3660	3680	3724	3692	3643	3761	3590	3645	3709	3710	3594	3692	3779	3800	3747	3845	3732	3688	3811	3715
3891	3904	3757	3666	3859	3749	3838	3730	3729	3736	3721	3724	3658	3659	3802	3882	3703	3710	3671	3699	3881	3810	3742	3636	3609	3652	3764	3729	3745	3670	3774	3742	3712	3737	3696	3685	3638	3731	3639	3705	3828	3688	3797	3803	3801	3716	3801	3670	3624	3816
3883	3891	3710	3687	3688	3721	3812	3717	3747	3732	3666	3671	3711	3658	3734	3813	3853	3810	3752	3804	3905	3832	3851	3760	3729	3745	3674	3831	3796	3689	3561	3659	3790	3712	3775	3621	3616	3633	3647	3769	3820	3804	3858	3716	3750	3882	3770	3784	3765	3709
3877	3847	3639	3628	3738	3764	3727	3737	3801	3736	3839	3740	3724	3597	3779	3878	3750	3761	3802	3777	3774	3904	3734	3660	3669	3634	3800	3845	3728	3693	3725	3791	3857	3768	3760	3663	3669	3689	3787	3800	3773	3860	3746	3833	3759	3701	3800	3787	3815	3778
3876	3827	3656	3720	3686	3749	3677	3811	3808	3740	3685	3799	3618	3674	3661	3942	3905	3778	3657	3726	3882	3818	3809	3631	3694	3669	3658	3836	3735	3809	3680	3795	3880	3770	3849	3724	3727	3670	3790	3822	3848	3855	3854	3785	3702	3750	3817	3633	3888	3797
3830	3738	3663	3689	3650	3774	3801	3816	3848	3729	3766	3700	3684	3803	3791	3948	3903	3837	3815	3821	3841	3843	3722	3633	3647	3677	3766	3729	3814	3675	3753	3827	3770	3813	3706	3812	3735	3790	3871	3850	3871	3742	3805	3793	3641	3782	3642	3613	3829	3948
3822	3837	3603	3713	3646	3748	3747	3830	3891	3933	3798	3794	3659	3701	3875	3863	3884	3680	3783	3736	3853	3781	3627	3610	3596	3729	3671	3812	3614	3693	3775	3816	3647	3775	3774	3588	3785	3781	3772	3842	3892	3739	3805	3617	3776	3768	3776	3744	3715	3909
3775	3753	3625	3617	3721	3819	3967	3747	3919	3874	3674	3636	3770	3761	3805	3697	3833	3628	3698	3687	3845	3699	3563	3633	3562	3695	3733	3714	3678	3658	3724	3826	3702	3795	3835	3699	3728	3730	3774	3757	3777	3759	3661	3704	3605	3877	3738	3766	3754	3845
3728	3778	3584	3591	3925	3769	3860	3849	3748	3789	3679	3688	3903	3817	3765	3719	3662	3705	3710	3719	3769	3803	3845	3669	3674	3791	3861	3773	3761	3676	3730	3659	3835	3684	3796	3633	3835	3823	3692	3697	3716	3643	3823	3642	3721	3786	3813	3853	3874	3901
3650	3648	3545	3616	3778	3898	4068	3912	3774	3716	3716	3738	3795	3767	3769	3758	3713	3658	3803	3628	3806	3744	3757	3745	3678	3780	3807	3741	3604	3739	3747	3641	3727	3640	3732	3712	3770	3869	3686	3787	3842	3632	3671	3631	3645	3755	3794	3717	3788	3900
3730	3615	3720	3612	3838	3881	3861	3917	3704	3841	3853	3806	3822	3855	3931	3824	3670	3635	3685	3785	3807	3801	3736	3739	3747	3769	3774	3803	3777	3708	3691	3682	3666	3693	3744	3848	3730	3814	3825	3815	3676	3651	3655	3684	3642	3868	3755	3695	3794	3743
3671	3723	3733	3682	3872	4053	3928	3910	3726	3623	3798	3715	3757	3765	3791	3661	3738	3820	3802	3824	3822	3730	3870	3692	3879	3878	3830	3657	3731	3592	3790	3676	3541	3729	3746	3665	3818	3805	3704	3672	3745	3676	3711	3764	3796	3835	3776	3767	3808	3635
3647	3669	3726	3649	3903	3877	3894	3806	3708	3671	3823	3706	3931	3777	3888	3736	3762	3848	3952	3892	3805	3739	3852	3867	3833	3931	3880	3916	3715	3806	3780	3718	3821	3763	3799	3860	3851	3738	3737	3700	3715	3779	3714	3849	3740	3715	3853	3928	3844	3666
3594	3764	3646	3825	3816	3874	3842	3684	3678	3723	3799	3773	3769	3890	3880	3783	3815	3786	3951	3943	3794	3818	3747	3758	3891	3937	3807	3818	3812	3736	3681	3783	3787	3814	3718	3714	3860	3610	3684	3776	3754	3874	3673	3846	3694	3820	3890	3889	3833	3841
3727	3773	3723	3758	3967	3821	3755	3687	3713	3688	3774	3762	3915	3804	3736	3762	3711	3793	3882	3921	3764	3805	3726	3696	3814	3920	3873	3633	3677	3792	3822	3881	3830	3880	3845	3844	3783	3711	3659	3827	3743	3625	3735	3586	3665	3844	3882	3888	3778	3753
3731	3608	3788	3789	3868	3979	3722	3748	3807	3777	3836	3806	3851	3781	3742	3807	3768	3689	3794	3809	3800	3727	3740	3713	3766	3705	3720	3702	3645	3757	3843	3843	3841	3988	3885	3769	3745	3619	3725	3681	3752	3820	3754	3867	3796	3877	3857	3816	3757	3872
3850	3685	3890	3856	3864	3737	3632	3582	3630	3922	3747	3811	3883	3773	3834	3835	3731	3723	3810	3863	3751	3717	3872	3764	3798	3850	3742	3633	3839	3791	3813	3832	3843	3850	3775	3704	3926	3666	3873	3852	3772	3812	3873	3851	3956	4032	3904	3875	3873	3816
3777	3838	3739	4003	3810	3801	3803	3806	3700	3945	3691	3848	3802	3732	3798	3735	3719	3813	3739	3873	3729	3689	3815	3840	3906	3893	3682	3728	3749	3813	3896	3793	3809	3837	3894	3871	3762	3908	3754	3798	3854	3939	3837	4046	3829	3889	3877	3833	4013	3944
3778	3754	3851	3728	3849	3858	3712	3677	3575	3670	3858	3784	3872	3782	3767	3762	3793	3805	3945	3828	3602	3736	3742	3847	3823	3751	3798	3866	3692	3731	3870	3891	3846	3846	3907	3807	3823	3822	3809	3914	3862	3983	3925	3929	3809	3796	3904	4021	3943	3862
3827	3760	3912	3807	3741	3763	3690	3660	3797	3805	3962	3868	3858	3799	3837	3803	3760	3719	3836	3881	3680	3845	3868	3890	3832	3677	3862	3760	3798	3833	3744	3796	3780	3751	3849	3696	3695	3789	3885	3869	3930	3774	3874	3690	3668	3703	4011	3863	3824	3752
3795	3903	3817	3780	3764	3836	3833	3768	3884	3862	3799	3861	3803	3638	3705	3835	3719	3732	3607	3762	3789	3754	3849	3849	3747	3776	3557	3742	3646	3940	3797	3739	3825	3852	3784	3724	3749	3732	3771	3958	3939	3766	3746	3800	3619	3711	3724	3849	3785	3908
3896	3925	3818	3646	3768	3566	3831	3740	3824	3939	3791	3787	3727	3667	3708	3755	3866	3818	3805	3694	3801	3867	3889	3899	3891	3716	3792	3670	3612	3705	3735	3799	3753	3784	3768	3731	3648	3827	3933	4022	3802	3694	3574	3817	3686	3629	3568	3753	3848	3867
3914	3870	3861	3606	3720	3972	3713	3799	3751	3954	3876	3722	3806	3833	3819	3845	3823	3822	3883	3905	3805	3860	3791	3896	3772	3712	3750	3650	3909	3784	3683	3736	3830	3836	3751	3954	3789	3800	3946	3988	3772	3582	3487	3672	3644	3328	3404	3725	3936	4043
3844	3778	3740	3687	3683	3833	3796	3807	3797	3764	3860	3832	3636	3735	3768	3936	3847	3786	3713	3803	3817	3765	3842	3829	3698	3827	3870	3730	3768	3829	3828	3706	3931	3967	3881	3790	3762	3733	3980	4053	3977	3618	3441	3537	3609	3427	3577	3771	3869	3971
3732	3862	3800	3713	3744	3796	3769	3975	3763	3834	3813	3797	3740	3681	3704	3780	3759	3739	3665	3713	3760	3823	3874	3889	3776	3837	3904	3681	3716	3712	3757	3738	3739	3786	3817	3696	3743	3773	4056	4157	4030	3866	3647	3601	3629	3600	3646	3903	4096	4076
3835	3741	3744	3669	3677	3835	3942	3771	3770	3723	3739	3645	3575	3742	3672	3710	3738	3802	3761	3729	3745	3775	3913	3901	3872	3980	3916	3840	3841	3754	3871	3807	3684	3787	3726	3776	3770	3867	3854	3997	3988	3774	3626	3752	3668	3607	3631	3849	3938	3919
3726	3730	3624	3738	3843	3956	3896	3794	3746	3628	3634	3732	3844	3757	3986	3858	3827	3735	3821	3860	3705	3853	3714	3794	3763	3794	3934	3886	3897	3875	3866	3953	3794	3840	3711	3826	3704	3769	3909	3965	4018	3736	3655	3739	3753	3573	3592	3638	3901	4072
3719	3675	3811	3735	3778	3767	3890	3681	3736	3683	3737	3881	3792	3977	3909	3850	4003	3767	3774	3828	3915	3882	3910	3703	3767	3818	4015	3825	3774	3823	3947	3797	3826	3677	3787	3801	3862	3750	4015	4064	4041	3850	3614	3626	3621	3639	3488	3794	3851	3884
3683	3639	3725	3896	3756	3847	3820	3866	3775	3746	3894	3823	3891	3842	3821	3738	3859	3810	3747	3886	3891	3730	3823	3836	3979	3852	3863	3735	3748	3759	3807	3767	3810	3787	3677	3742	3871	3871	3979	4050	4059	3825	3677	3759	3683	3566	3623	3743	3931	3926
3626	3740	3823	3886	3870	3991	3779	3730	3892	3874	3853	3840	3832	3772	3800	3803	3718	3644	3845	3702	3783	3777	3791	3658	3671	3725	3773	3647	3765	3847	3792	3763	4000	3755	3856	3732	3801	3747	3774	4065	3809	3895	3668	3658	3762	3807	3729	3839	3976	4053
3710	3772	3862	3884	3866	3730	3867	3777	3940	3982	3872	3860	3741	3603	3664	3671	3803	3890	3840	3867	3799	3756	3803	3907	3908	3960	3856	3614	3796	3779	3793	3688	3851	3808	3750	3946	3799	3815	3917	4014	3881	3833	3702	3680	3764	3653	3705	3797	4016	4089
3953	3739	3945	3937	3830	3787	3722	3760	3916	3946	3818	3743	3786	3735	3728	3737	3852	3714	3779	3728	3733	3841	3828	3864	3762	3898	3765	3781	3850	3960	3888	3852	3896	3878	3969	3922	3769	3637	3812	4047	4071	3713	3715	3671	3691	3615	3679	3713	3832	4022
3820	3971	3830	3763	3797	3883	3819	3834	3919	3881	3855	3770	3739	3658	3568	3750	3884	3927	3771	3836	3809	3707	3889	3827	3971	3792	3872	3714	3804	3876	3741	3764	3840	3862	3809	3803	3773	3954	4012	4027	4079	3613	3552	3637	3598	3740	3628	3891	3867	3987
3852	3875	3784	3606	3660	3882	3874	3861	3860	3891	3936	3782	3791	3771	3838	3792	3781	3663	3787	3687	3740	3847	3866	3902	3752	3843	3810	3809	3785	3865	3779	3919	3731	3859	3934	3927	3866	3925	3939	3936	3932	3867	3676	3838	3805	3614	3744	3855	3794	3995
3860	3917	3826	3763	3602	3793	3882	3870	3652	3677	3608	3668	3663	3723	3856	3867	3945	3824	3653	3686	3676	3825	3916	3826	3790	3767	3749	3791	3845	3861	3803	3796	3710	3826	3882	3838	3737	3819	3898	3939	3986	3693	3619	3809	3698	3688	3741	3791	3920	3998
3816	3641	3694	3594	3741	3845	3875	3758	3855	3811	3717	3790	3793	3750	3762	3844	3847	3840	3919	3784	3561	3710	3771	3726	3904	3750	3870	3991	3694	3722	3914	3836	3772	3844	3749	3757	3745	3840	3918	3930	4016	3775	3614	3768	3746	3653	3850	3791	3792	3909
3739	3797	3704	3731	3891	3868	3875	3799	3969	3812	3771	3862	3841	3832	3900	3785	3764	3783	3741	3878	3832	3895	3786	3814	3826	3964	3831	3777	3910	3851	3952	3873	3863	3926	3917	3905	3777	3906	4043	4113	3955	3764	3696	3833	3749	3719	3737	3903	3968	4023
3826	3852	3837	3658	3815	3913	3864	3918	3777	3719	3803	3622	3842	3942	3823	3879	3844	3815	3778	3689	3708	3745	3832	3856	3952	4023	3825	3679	3851	3942	3945	3970	3907	3875	3817	3960	3834	3969	3944	3932	4046	3777	3605	3719	3767	3699	3755	4002	4026	4245
3830	3719	3770	3683	3757	3869	3833	3897	3719	3752	3907	3903	3882	3755	3774	3730	3794	3848	3933	3757	3683	3800	3851	3944	3970	3874	3817	3850	3870	3809	4012	3803	3813	3879	3836	3884	3685	3855	3968	4051	4035	3786	3676	3802	3710	3730	3774	3971	4005	4422
3645	3777	3753	3884	3830	4028	3950	3850	3916	3895	3917	3959	3894	3879	3945	3732	3640	3767	3737	3854	3760	3721	3635	3695	3959	3909	3838	3801	3798	3770	3939	3869	3684	4025	4001	3868	3928	3761	3913	3961	3845	3887	3731	3926	3966	3923	3851	4086	4187	4281
3801	3803	3911	3869	3839	3856	3830	3717	3862	3780	3760	3794	3828	3820	3815	3914	3763	3742	3718	3570	3766	3851	3750	3776	3823	3864	3708	3594	3791	3914	3778	3859	3855	3811	3931	3800	3892	3780	4028	4185	4018	3901	3926	3997	3985	3924	3937	3992	4100	4073
3920	3859	3854	3761	3711	3788	3622	3802	3716	3720	3687	3594	3531	3665	3864	3850	3944	3772	3887	3789	3710	3723	3989	3879	3861	3760	3762	3693	3785	3892	3940	3705	3890	3988	3943	3847	3726	3921	3943	4120	3963	3711	3629	3848	3780	3546	3750	3937	3929	3883
3887	3915	3775	3676	3757	3804	3797	3791	3892	3887	3918	3673	3645	3779	3807	3687	3888	3947	3949	3834	3804	3776	3879	3902	3820	3792	3767	3941	3838	3813	3953	3717	3883	3990	3907	3936	3853	4011	4015	4019	3897	3658	3703	3606	3573	3419	3602	3645	3720	3597
3743	3736	3759	3841	3898	3845	3950	3930	3823	3871	3994	3814	4025	3902	3969	3819	3790	3869	3915	3869	4067	3806	3802	3764	3917	3938	3871	4024	4058	3829	3899	3879	3812	3953	4037	3848	3835	3854	3980	3912	3859	3591	3569	3569	3549	3480	3650	3661	3725	3476
3796	3704	3936	3812	3823	3810	3751	3759	3731	3842	3772	3778	3913	3992	3953	3963	3882	3816	3712	3764	3965	4012	3935	3709	3883	4111	3921	3789	3930	3809	3862	3783	3910	3934	4120	3804	3965	4031	4078	4083	3648	3833	3780	3902	3670	3635	3626	3802	3658	3357
3851	3803	3700	3655	3815	3741	3845	3661	3696	3654	3785	3662	3851	3812	3946	3840	4047	3960	3797	3829	3816	4044	3899	3734	3705	3884	3914	3944	3794	3905	3765	3761	3983	3867	4109	3862	3865	3910	3957	4063	3875	3934	3958	3977	3968	3691	3765	3872	3733	3641
3805	3720	3662	3694	3782	3967	3771	3819	3796	3683	3773	3617	3758	3914	3753	3803	3913	3989	3947	3901	3695	3775	3856	3974	3780	3810	3899	3826	3754	3873	3823	3791	4010	3990	3836	3954	3809	3756	3860	3925	4034	3927	3849	3869	3672	3680	3960	3995	4050	3931
3835	3788	3799	3916	3870	3881	3947	3922	3828	3953	3889	3900	3888	3608	3629	3677	3680	3832	3974	4017	3771	3638	3782	3909	3942	3768	3806	3936	3682	3739	3994	3857	3841	3865	3805	4037	3799	3925	3944	3865	4061	3876	3856	4110	3827	4055	4236	4143	4096	4130
3873	3843	3927	3934	3904	4077	3962	3936	4002	3929	3915	3858	3990	3774	3817	3708	3719	3788	3867	3958	3961	3747	3910	3977	4051	3808	3781	3929	3938	3777	4019	3948	3740	3943	4030	3953	3858	3850	3959	3922	3918	3945	3934	4124	4093	4290	4078	4312	4196	4140
3816	3869	3994	3931	3812	3958	3857	3900	3931	3887	3927	3902	3840	3873	3905	3917	3722	3708	3772	4010	3968	4021	3899	3812	3963	3966	3847	3936	4083	3922	3935	4059	3781	3933	3992	3888	3967	3826	3898	3774	3974	3802	3862	3979	3912	4133	4016	3885	3952	4056
3801	3904	3880	3954	3804	3864	3837	3869	3665	3891	3623	3804	3808	4120	4174	3935	3937	3754	3800	3865	3961	4074	3893	3831	3851	3939	3799	3867	3964	4018	3958	3884	3973	3806	4004	3850	3958	3845	4014	3813	3835	3842	3930	3806	3810	3785	3813	3727	3891	3699
3903	3978	3853	3746	3775	3810	3690	3711	3614	3721	3717	3805	3904	3993	4092	4059	4137	3899	3845	3743	3862	4128	4008	3829	3698	3930	3881	3727	3788	3850	3818	3872	4066	3758	3908	3746	3947	3807	3930	3934	3781	3862	3892	3806	3911	3830	3923	3844	3787	3819
3905	3967	3780	3682	3782	3771	3736	3585	3657	3674	3701	3744	3790	3926	3939	3981	4035	3990	3853	3659	3772	3972	4001	3830	3624	3855	3899	3847	3568	3819	3727	3767	3925	3757	3771	3847	3848	4004	3840	3924	3903	3964	3732	3955	3848	3882	3888	3951	3866	3779
3913	3889	3737	3640	3720	3843	3641	3695	3736	3695	3668	3762	3586	3723	3777	3789	3895	4011	3796	3599	3717	3778	3930	3871	3759	3756	3949	3703	3602	3826	3802	3777	3802	3764	3895	3825	3732	3999	3737	3762	3904	3932	3827	3964	3881	3921	4009	3921	3893	3937
3954	3786	3669	3688	3727	3757	3739	3745	3700	3658	3670	3528	3755	3601	3711	3847	3864	3979	3854	3735	3658	3683	3847	3798	3678	3680	3840	3801	3685	3943	3870	3677	3859	3856	3848	3881	3807	3887	3814	3879	3697	3869	3844	3885	3852	3927	3915	4056	3792	3965
3910	3716	3620	3733	3742	3691	3684	3706	3665	3709	3705	3649	3666	3709	3621	3735	3842	4020	4011	3781	3681	3794	4063	3968	3675	3652	3846	3884	3815	3919	3845	3819	3863	3987	3933	4094	3805	3904	3774	3917	3823	3899	3767	3803	3851	3829	3850	3925	3946	3907
3817	3710	3671	3747	3820	3691	3804	3774	3715	3765	3721	3752	3634	3583	3691	3853	3879	3898	4038	3813	3788	3879	3902	4062	3834	3733	3905	3992	3818	3828	4018	3786	4024	3937	3772	3828	3830	3878	3786	3875	3829	3854	3798	3851	3820	4032	3806	3950	3959	3889
3762	3741	3638	3488	3784	3665	3817	3677	3761	3794	3750	3623	3597	3498	3747	3722	3911	3962	3898	4004	3779	3832	3893	4104	3743	3690	4087	3946	3672	3910	4068	3653	3993	3994	3968	3958	3759	3987	3874	3946	4011	3796	3869	3875	3758	3977	3881	3908	3758	3883
3768	3683	3523	3563	3736	3845	3727	3824	3799	3860	3714	3756	3788	3720	3857	3856	3852	3951	4040	3870	3820	3698	3902	4072	3719	3717	3809	4087	3677	4000	3893	3869	3941	4006	3941	3975	3827	3985	3830	3912	3906	3820	3807	3844	3851	3774	3892	3872	3770	3844
3789	3745	3603	3583	3690	3734	3750	3769	3667	3789	3749	3804	3698	3636	3763	3766	3889	4052	3899	3766	3669	3714	4025	3912	3701	3752	3906	3865	3860	3793	3945	3768	3830	3825	3699	3983	3750	3996	3909	3935	3814	3906	3834	4120	3909	3909	3892	3888	3754	3828
3830	3714	3735	3641	3493	3679	3647	3757	3727	3865	3791	3675	3606	3590	3753	3765	3796	3959	3930	3784	3634	3690	3999	3957	3780	3631	3817	4012	3693	3790	3905	3623	3844	3889	3782	3844	3791	3889	3778	3877	3835	3811	3907	4173	3913	4038	3953	3919	3885	3787
3897	3849	3627	3650	3661	3648	3671	3621	3733	3808	3797	3518	3746	3642	3731	3736	3847	3978	3840	3721	3731	3753	3935	4005	3715	3643	3814	3844	3703	3803	3886	3612	3931	3783	3719	3876	3772	3785	3790	3852	3717	3891	3881	3865	3933	3936	3858	3892	3972	3955
4015	3882	3711	3618	3551	3727	3700	3642	3511	3531	3775	3508	3594	3616	3687	3825	3899	3909	3808	3789	3539	3794	3940	3889	3717	3772	3847	3809	3670	3824	3843	3839	3992	3801	3844	3889	3705	3878	3707	3828	3709	3812	3703	3915	3897	3799	3929	3897	3961	3997
3925	3866	3807	3789	3714	3640	3644	3625	3662	3614	3685	3673	3761	3692	3948	3896	4000	3795	3790	3733	3857	3850	4029	3827	3766	3890	3922	3822	3752	3916	3958	3748	4022	3937	3910	3916	3861	3938	3768	3877	3661	3908	3776	3888	3872	3776	3891	3905	3905	4016
4038	4004	4132	3848	3853	3901	3743	3624	3478	3661	3655	3713	3716	3933	3913	3967	3945	3865	3789	3838	3917	3994	4058	3745	3838	3961	3937	3797	3745	3953	3790	3867	3902	3863	3917	3994	3911	3925	3897	3885	3868	3839	3692	3855	3767	3776	3931	3905	3939	3923
3890	3996	4112	3887	3909	3779	3607	3568	3699	3705	3753	3796	3823	4037	3943	3873	3976	3901	3826	3650	4006	4032	3992	3716	3779	3941	3837	3775	3885	3863	3723	3941	3816	3918	3917	4020	4150	4014	3823	3965	3816	3808	3874	3801	3934	3792	3856	3794	3804	3892
3839	3890	3956	3896	4022	3820	3749	3911	3812	3959	3873	3915	3958	3924	3988	3940	3823	3860	3889	3951	4050	4003	3785	3798	3965	3845	3893	3839	3972	3851	3801	3981	3786	3951	3980	3875	4069	3843	3890	3856	3918	3900	3874	3836	3869	3881	3945	3959	3868	3825
3628	3838	3747	3769	3895	3920	4023	4025	3896	4029	4067	3977	4158	3951	3923	3830	3755	3823	3856	3996	3937	3724	3834	3861	3911	3975	3810	3817	3932	3942	3955	3891	3810	3991	3872	3844	4087	3888	4071	3916	3885	3881	4017	3876	3976	3922	3907	3941	3865	3739
3708	3703	3475	3778	3878	3906	4012	4049	4097	4121	3993	3870	3886	3851	3848	3724	3781	3766	3980	3996	3787	3637	3812	3846	3932	3815	3757	3933	3798	3719	3817	3913	3830	3869	3894	3984	3956	3813	4127	3902	4015	3980	4150	3973	3822	3877	4003	4005	3990	3864
3694	3664	3700	3494	3707	3815	3851	3981	3862	3839	3890	3704	3778	3874	3755	3801	3785	3929	3897	3827	3698	3616	3821	3854	3787	3866	3818	3795	3574	3768	3984	3722	3840	3853	3829	3833	3912	3893	3847	3880	3883	4020	3957	4002	3855	3961	3878	4128	3936	3855
3868	3764	3644	3748	3826	3872	3879	3823	3802	3791	3773	3696	3911	3872	3838	3887	3778	3881	3843	3748	3722	3803	3902	3776	3753	3835	3889	3720	3647	3818	3743	3828	3802	3685	3865	3762	3766	3823	3811	3754	3854	3943	3882	3919	3834	3996	4029	3923	3869	3922
3842	3941	4001	3848	3709	3913	3866	3780	3877	3873	3772	3827	3737	3810	3904	3977	3884	3763	3688	3562	3807	3860	3864	3704	3724	3893	3817	3807	3829	3794	3707	3852	3744	3714	3812	3687	3778	3725	3675	3740	3744	3903	3893	3860	3997	3911	4004	4032	4018	4022
3669	3742	3786	3906	3980	3914	4106	3976	3826	4022	3779	3812	3845	3813	3938	3772	3844	3842	3761	3829	3791	3842	3806	3813	3907	3915	3792	3897	3898	3846	3834	3898	3726	3781	3799	3837	3825	3677	3821	3923	3879	3746	3749	4042	3919	3890	3951	4087	3904	3934
3678	3739	3689	3895	4035	3903	3910	3737	3972	3770	3764	3768	3777	3801	3725	3804	3672	3816	3885	3862	3738	3764	3850	3956	3831	3735	3914	3998	3880	3830	3844	3695	3842	3823	3912	3929	3829	3810	3747	3781	3770	3700	3676	3792	3938	3979	3804	3792	3834	3860
3859	3857	3774	3854	3820	3829	3684	3684	3742	3799	3722	3699	3779	3777	3831	3834	3805	3967	3775	3903	3821	3851	3994	3895	3880	3853	3955	3865	3803	3822	3803	3821	3883	3773	3871	3853	3839	3790	3810	3764	3646	3587	3739	3626	3706	3912	3833	3973	3823	3924
4088	3843	3941	3972	3872	3842	3674	3738	3635	3818	3757	3673	3855	3921	3827	3981	3904	3864	3985	3893	3914	3904	3850	3820	3921	3909	3957	3876	3880	4007	3928	3942	3859	3816	3894	3730	3927	3901	3823	3928	3700	3768	3770	3780	3793	3826	3792	3842	3933	4022
3919	3963	3881	3940	3907	3870	3831	3700	3782	3764	3862	3845	3830	3871	3868	3822	3906	3768	3820	3887	3811	3873	3793	3891	3852	3988	3864	3958	3876	3769	3883	3836	3862	3826	3965	3873	3881	3921	3865	3903	3822	3829	3867	3768	3758	3816	3829	3872	3905	3910
3892	3751	3791	3641	3722	3888	3738	3762	3672	3777	3772	3768	3823	3866	3853	3821	3841	4005	4001	3863	3903	3776	3925	3939	3943	3904	3948	4086	3935	3896	3882	3880	3961	3889	3941	3985	3898	4033	4102	3855	3815	3929	3897	3830	3896	3784	3873	3798	3758	3938
3817	3878	3754	3705	3823	3749	3827	3722	3723	3743	3887	3878	3816	3916	3899	4003	4017	3819	3833	3815	3816	3877	4123	3946	3874	3749	3827	3747	3889	3874	3807	3893	3768	3796	3911	4061	3959	4063	3994	4016	4010	3862	3861	3881	3953	3723	3819	3790	3868	3689
3835	3845	3788	3848	3849	3869	3850	3773	3849	3830	3832	3917	3966	4019	3912	3869	3905	3892	3863	3851	3994	3692	3807	3793	3905	3853	3863	3953	3757	3825	3847	3958	3853	3957	4039	3917	3936	3986	3957	4235	3986	3980	3973	3964	3900	3818	3924	3930	3932	3795
3818	3794	3787	3775	3777	3782	3731	3761	3758	3849	3945	4033	3946	3718	3865	3816	3913	4025	3924	3806	3762	3968	3827	3747	3852	3753	3797	3922	3897	3802	3907	3869	3975	3869	3878	3918	3903	3911	3966	3955	3990	3985	3866	3891	3949	3942	4008	3978	3872	3770
3860	3842	3726	3727	3723	3826	3808	3686	3960	3991	3890	3770	3956	3967	3893	3871	3884	3846	3778	3846	3749	3862	3726	3813	3800	3833	3902	3776	3904	3988	3737	3774	3918	3847	3944	3878	3742	4036	4068	3965	3996	3965	4054	3950	4148	4036	4030	3936	3923	3816
3750	3692	3739	3777	3811	3740	3990	3936	3870	3927	3941	3816	3837	3966	3896	3841	3776	3768	3806	3787	3811	3819	3892	3783	3941	3807	3852	3841	3658	3807	3680	3690	3737	3811	3863	3802	3848	3957	3882	4009	3892	3881	4067	3995	4094	3961	3993	3937	3969	3943
3751	3695	3793	3709	3755	3884	3866	3831	3989	3856	3941	3826	3760	3952	3810	3873	3835	3884	3819	3786	3776	3772	3851	3849	3870	3760	3743	3695	3680	3850	3666	3708	3810	3835	3924	3858	3795	3847	3917	3972	3917	3928	3916	4064	4045	4122	4044	3990	3876	3956
3780	3734	3657	3808	3945	3950	3818	3881	3865	3950	3836	4010	3850	3851	3657	3882	3762	3672	3732	3830	3667	3836	3681	3776	3598	3705	3820	3844	3768	3785	3832	3774	3709	3876	3879	3894	3745	3861	3746	3833	3847	3902	3887	3883	3878	3940	3897	3964	3909	3824
3841	3735	3693	3866	3743	3967	3753	3875	3958	3972	3872	3948	3823	3733	3742	3753	3720	3849	3725	3818	3663	3691	3820	3784	3753	3801	3678	3702	3790	3792	3829	3818	3650	3676	3616	3726	3766	3640	3589	3787	3843	3850	3853	3969	3864	3763	3844	3811	3921	3927
3850	3752	3946	3690	3874	4058	3842	3804	3800	3863	3906	3619	3911	3728	3742	3798	3788	3783	3795	3735	3700	3660	3812	3765	3662	3781	3819	3863	3786	3735	3780	3766	3817	3692	3633	3702	3732	3723	3740	3751	3744	3750	3690	3878	3835	3980	4116	3946	3971	3854
3876	3729	3727	3818	3945	3969	3934	4033	3856	3799	3862	3809	3688	3640	3776	3696	3834	3748	3738	3818	3641	3766	3730	3807	3807	3790	3828	3800	3766	3837	3747	3567	3547	3606	3704	3744	3623	3668	3726	3757	3718	3754	3754	3899	3964	3891	4027	3963	3957	4020
3868	3786	3722	3764	3948	3927	3942	3884	3810	3815	3770	3715	3701	3730	3782	3685	3787	3772	3657	3790	3841	3753	3714	3740	3874	3745	3795	3733	3771	3662	3682	3723	3728	3699	3746	3712	3689	3631	3784	3827	3690	3763	3790	3820	3928	3974	3837	3809	3845	3865
3956	3814	3815	3868	3823	3959	3989	3822	3771	3787	3750	3814	3711	3656	3761	3701	3568	3920	3777	3861	3747	3724	3912	3907	3780	3720	3790	3763	3661	3794	3756	3719	3882	3700	3829	3739	3678	3715	3723	3798	3715	3681	3762	3754	3674	3633	3841	3718	3843	3930
3755	3774	3874	3888	3807	3923	3956	3859	3788	3828	3745	3809	3612	3658	3654	3661	3702	3679	3844	3875	3824	3784	3707	3853	3695	3729	3754	3811	3885	3811	3833	3770	3831	3806	3795	3628	3598	3746	3718	3697	3706	3674	3715	3756	3814	3748	3732	3861	3794	3840
3698	3870	3839	3840	3918	3790	3983	3823	3910	3879	3766	3670	3630	3607	3676	3788	3784	3771	3702	3702	3791	3710	3727	3860	3863	3585	3774	3793	3804	3895	3800	3783	3843	3698	3645	3765	3810	3746	3711	3693	3740	3708	3684	3748	3770	3798	3928	4000	4112	4103
3705	3803	4013	3994	3857	4026	3903	3816	3858	3883	3777	3683	3717	3695	3629	3737	3762	3733	3842	3941	3809	3802	3829	3814	3750	3817	3756	3854	3764	3827	3756	3866	3770	3720	3773	3783	3692	3849	3788	3814	3796	3658	3733	3870	3966	3914	4003	4157	4135	4330
3930	3830	3940	3859	3889	3828	3844	3778	3844	3773	3670	3652	3708	3727	3785	3849	3784	3874	3787	3832	3851	3825	3876	3912	3751	3945	3838	3745	3859	3836	3872	3790	3884	3806	3776	3869	3825	3717	3892	3872	3861	3868	3851	3939	4032	4083	3934	4004	4132	4186
3809	3930	3931	3965	4023	3901	3882	3900	3793	3752	3791	3716	3704	3717	3617	3877	3774	3774	3806	3988	3841	3731	3980	3910	3867	3872	3764	3867	3917	3878	3846	3921	3958	3882	3835	3867	3888	3958	3672	3771	3693	3765	3906	3978	3826	4033	3839	3873	3942	3944
3794	3783	3958	4061	3956	3899	3781	3720	3786	3672	3613	3864	3769	3736	3858	3774	3665	3670	3791	3760	3871	3838	3859	3843	3767	3885	3836	3818	3875	3928	3831	3905	3849	3925	4005	3952	3915	3710	3731	3851	3820	4001	3861	3933	3805	3726	3788	3638	3739	3762
3744	3917	4003	3948	3919	3777	3814	3740	3762	3727	3528	3768	3754	3719	3727	3739	3836	3880	3757	3868	3905	3858	3831	3868	3758	3856	3930	3905	3895	3987	3985	4074	3923	3837	3800	3778	3833	3687	3693	3702	3847	3981	3903	3905	3598	3797	3679	3620	3621	3670
3850	3748	4001	4033	3959	3835	3852	3659	3652	3682	3726	3616	3747	3712	3733	3686	3804	3831	3776	4017	3952	3804	3754	3864	3971	3931	3961	3915	3990	3889	3931	4017	3998	3923	3899	3854	3705	3775	3744	3911	3931	4118	3893	3707	3713	3716	3787	3677	3588	3682
3983	3888	3954	3950	3822	3757	3660	3702	3701	3730	3699	3653	3671	3684	3671	3859	3839	3857	3840	3885	4006	3842	3879	3863	3964	3961	3950	3947	3824	4016	3967	3910	3941	3862	3769	3859	3724	3780	3863	3938	3994	3890	3759	3597	3734	3620	3828	3614	3655	3710
3777	3810	3977	3904	3825	3816	3876	3762	3577	3730	3582	3621	3779	3816	3762	3770	3846	3874	3930	3818	3885	3850	3917	3993	3964	3994	3959	3900	3969	3877	4086	3953	3860	3966	3931	3882	3917	3932	3898	4031	3938	3931	3627	3797	3689	3554	3653	3724	3734	3925
3928	3774	3967	3909	3831	3886	3781	3798	3719	3691	3681	3759	3830	3710	3896	3726	3890	3849	3919	4023	4021	3968	3980	4056	3830	3971	3912	3716	3929	3865	3891	3888	3868	3937	3934	3952	3872	3843	3834	3864	3869	3783	3560	3740	3758	3553	3582	3813	3899	4004
3803	3933	3827	3901	3865	3790	3797	3695	3610	3608	3618	3694	3795	3941	3766	3828	3819	3882	3790	3987	3940	3941	3935	3892	3905	3941	3799	3735	3755	3903	3937	4059	3992	3936	3826	4038	3868	3810	3927	4004	3805	3701	3692	3690	3639	3502	3558	3864	3960	4160
3722	3917	3903	3856	3860	3710	3703	3649	3756	3694	3725	3599	3754	3794	3707	3692	3805	3937	3959	3877	3942	4059	4024	3979	3939	3826	3882	3753	3808	3760	4090	3933	3949	3827	3858	3881	3822	3771	3874	3887	3760	3530	3552	3653	3674	3593	3667	3786	4052	4239
3865	3699	3898	3843	3872	3739	3766	3802	3693	3729	3736	3735	3871	3721	3777	3796	3755	3802	4066	4045	3951	3891	3967	3898	3857	3845	3917	3882	3844	3853	4000	3924	3844	3916	3815	3840	3670	3740	3769	3843	3832	3639	3558	3644	3714	3565	3736	3958	4129	4102
3665	3793	3853	3884	3764	3781	3696	3743	3679	3727	3613	3674	3720	3700	3773	3789	3939	3890	3896	3865	3774	3955	3876	3968	3882	3771	3891	3881	3820	3818	3779	3844	3900	3954	3941	3796	3781	3615	3798	3936	3894	3656	3584	3818	3809	3670	3720	3815	4087	4188
3903	3848	3970	3762	3777	3677	3734	3704	3623	3723	3848	3697	3683	3676	3862	3853	3924	3798	3852	3998	3880	3851	3873	3785	3924	3896	3900	3889	3850	3883	3722	3722	3805	3929	3758	3779	3646	3769	3826	4074	3879	3730	3690	3875	3799	3711	3670	3920	4031	4086
3859	3745	3731	3784	3895	3767	3854	3682	3725	3626	3629	3617	3777	3815	3714	3854	3921	3810	3794	3836	3774	3903	3979	3955	3883	3787	3768	3879	3732	3873	3809	3761	3830	3743	3885	3831	3944	3716	3860	3995	3882	3714	3613	3674	3837	3575	3486	3943	3958	4108
3753	3793	3656	3731	3740	3831	3799	3681	3795	3692	3655	3729	3827	3736	3799	3808	3813	3842	3778	3798	3720	3817	3852	3845	3866	3897	3719	3776	3738	3751	3699	3872	3827	3798	3879	3802	3791	3858	3897	4105	3888	3646	3594	3613	3697	3580	3605	3873	4031	4194
3811	3871	3746	3755	3889	3828	3878	3691	3759	3720	3698	3766	3822	3724	3622	3846	3702	3804	3883	3748	3861	3838	3797	3859	3849	3885	3804	3596	3749	3785	3707	3733	3853	3737	3822	3797	3828	3920	3773	3991	3823	3632	3556	3656	3675	3623	3687	3995	4003	4052
3785	3814	3836	3838	3824	3853	3724	3759	3852	3725	3696	3788	3755	3802	3804	3935	3688	3721	3723	3899	3855	3858	3791	3909	3674	3791	3713	3721	3948	3676	3834	3784	3896	3942	3851	3801	3611	3809	3841	3932	3832	3543	3600	3801	3697	3710	3867	3920	4092	4162
3706	3819	3877	3751	3814	3799	3873	3778	3687	3745	3774	3825	3755	3629	3546	3689	3795	3719	3785	3778	3814	3796	3777	3825	3708	3707	3749	3753	3857	3915	3838	3730	3850	3893	3764	3792	3590	3647	3866	3911	3914	3692	3506	3750	3724	3642	3601	3910	4140	4384
3719	3782	3929	3754	3734	3962	3817	3907	3786	3814	3789	3664	3691	3702	3686	3649	3847	3608	3859	3741	3791	3635	3750	3562	3776	3714	3775	3776	3768	3853	3895	3725	3808	3621	3627	3670	3600	3646	3887	3927	3864	3737	3470	3780	3843	3815	3862	3914	4147	4327
3735	3773	3830	3753	3780	3885	3909	3958	3891	3794	3740	3686	3652	3687	3518	3644	3748	3777	3825	3785	3760	3683	3771	3702	3753	3796	3713	3772	3760	3713	3707	3737	3697	3729	3579	3699	3698	3733	3934	3954	3934	3581	3717	3738	3788	3844	3878	3992	4242	4385
3771	3838	3847	3841	3718	3914	3914	3878	3840	3849	3738	3744	3716	3635	3743	3749	3714	3880	3817	3716	3673	3765	3659	3550	3818	3705	3845	3654	3723	3689	3777	3724	3724	3657	3695	3711	3793	3740	3822	4048	3785	3721	3802	3945	3795	3753	3933	4187	4504	4336
3834	3748	3728	3875	3735	4002	3985	3874	3822	3786	3773	3736	3704	3733	3670	3756	3781	3735	3655	3700	3699	3614	3672	3684	3743	3757	3768	3608	3751	3693	3710	3788	3686	3776	3807	3676	3802	3800	3884	3990	3970	3828	3877	3858	3756	3679	3823	4041	4128	4219
3726	3633	3656	3604	3844	3999	3939	3854	3850	3881	3810	3735	3553	3759	3779	3679	3660	3605	3582	3696	3586	3730	3676	3614	3667	3616	3807	3644	3724	3676	3655	3751	3760	3696	3687	3842	3824	3700	3853	3990	3939	3971	3794	3752	3781	3657	3616	3728	3802	3816
3619	3700	3588	3657	3948	4105	3961	3884	3919	3782	3761	3853	3620	3754	3686	3638	3615	3612	3598	3631	3808	3758	3721	3832	3685	3724	3620	3721	3675	3696	3527	3669	3796	3842	3700	3820	3744	3812	3761	3810	4027	3911	3747	3689	3626	3595	3763	3652	3538	3525
3666	3658	3709	3719	3879	3982	3886	3827	3900	3867	3795	3878	3774	3760	3810	3720	3534	3563	3551	3690	3668	3699	3714	3731	3682	3590	3513	3669	3620	3709	3651	3678	3844	3787	3865	3874	3703	3706	3671	3836	3972	4022	3878	3669	3709	3680	3718	3730	3686	3656
3656	3651	3645	3749	3701	3827	3931	3931	3798	3850	3778	3855	3849	3829	3653	3753	3613	3635	3589	3751	3785	3774	3725	3776	3663	3667	3695	3641	3597	3785	3724	3772	3789	3807	3689	3828	3819	3723	3604	3815	3953	4076	4055	3974	4016	3879	3819	3782	3685	3600
3531	3691	3704	3691	3734	3748	3865	3860	3781	3885	3943	3878	3805	3769	3787	3636	3788	3647	3640	3853	3762	3675	3759	3695	3646	3559	3716	3732	3739	3735	3706	3758	3844	3756	3809	3861	3660	3715	3676	3685	3791	4068	4071	4164	4053	3979	3848	3808	3817	3798
3715	3631	3600	3715	3805	3901	3644	3803	3725	3909	3837	3807	3745	3808	3714	3797	3653	3794	3772	3723	3788	3777	3634	3679	3599	3585	3732	3791	3758	3735	3758	3749	3805	3784	3658	3812	3771	3773	3671	3790	3930	3843	4113	4161	4237	4161	4022	4036	3987	3851
3753	3677	3713	3772	3699	3665	3711	3638	3955	3881	3840	3876	3804	3765	3804	3806	3777	3903	3739	3684	3783	3624	3713	3571	3708	3756	3774	3859	3947	3833	3774	3813	3770	3836	3760	3776	3784	3873	3989	3975	3841	4002	3985	4139	4071	4265	4021	4000	4141	3969
3743	3727	3649	3635	3835	3678	3639	3740	3880	3678	3809	3807	3780	3914	3930	3938	3916	3848	3806	3779	3721	3812	3825	3768	3845	3984	3818	3849	3848	3850	3817	3887	3749	3807	3718	3925	3901	3943	4004	3891	3851	3945	3989	3909	4003	4102	4039	4067	4122	3992
3907	3746	3665	3483	3649	3728	3709	3728	3682	3744	3800	3848	3746	3896	3901	4000	3914	3900	3817	3837	3740	3762	3819	3912	3922	3854	3917	3875	3813	3802	3731	3818	3882	3752	3831	3909	3860	4102	3911	3972	3957	3888	3888	3944	3830	3726	3767	3852	3802	3839
3796	3786	3680	3546	3670	3573	3668	3732	3836	3632	3761	3721	3758	3896	3915	3885	3929	3823	3908	3808	3930	3926	3919	3928	3868	3953	3988	3979	3889	3773	3801	3744	3841	3883	3873	3939	3890	3880	3800	3913	3830	3851	3803	3755	3717	3584	3612	3620	3634	3718
3810	3802	3628	3622	3657	3589	3748	3799	3690	3632	3629	3855	3777	3846	3858	3855	3859	3851	3844	3755	3796	3851	3908	3986	4060	4003	3943	3871	3879	3909	3804	3929	3815	3931	3889	3940	3954	3931	3731	3804	3871	3818	3700	3647	3631	3662	3536	3553	3619	3678
3884	3725	3564	3736	3628	3701	3682	3608	3676	3645	3635	3721	3806	3822	3841	3766	3865	3848	3763	3885	3829	3934	3995	3981	3988	4082	3916	3854	3867	3731	3816	3883	3862	3871	3928	3844	3829	3768	3847	3771	3716	3621	3606	3599	3646	3678	3605	3648	3624	3700
3830	3764	3529	3701	3777	3832	3552	3666	3738	3648	3642	3612	3648	3832	3794	3895	3766	3834	3811	3871	3958	3874	3939	3985	3834	3967	3856	3856	3682	3759	3779	3893	3806	3785	3904	3830	3850	3806	3645	3733	3530	3527	3710	3723	3678	3581	3587	3724	3741	3824
3687	3547	3618	3794	3787	3801	3730	3694	3656	3474	3739	3657	3706	3614	3577	3701	3727	3764	3757	3944	3747	3936	3835	3831	3819	3794	3821	3816	3789	3898	3874	3832	3804	3742	3838	3778	3852	3662	3635	3677	3646	3530	3591	3499	3540	3605	3645	3733	3767	3849
3720	3679	3693	3802	3914	3944	3681	3630	3628	3606	3739	3833	3738	3798	3571	3709	3608	3678	3865	3802	3871	3865	3768	3860	3831	3721	3734	3821	3793	3836	3763	3799	3850	3706	3749	3652	3555	3662	3579	3544	3672	3565	3534	3672	3638	3651	3643	3830	3917	3972
3679	3618	3708	3852	3770	3850	3718	3787	3785	3662	3697	3822	3867	3709	3621	3620	3591	3748	3742	3773	3727	3752	3750	3718	3706	3727	3767	3760	3752	3732	3788	3756	3761	3715	3625	3600	3643	3592	3595	3575	3638	3699	3707	3927	3830	3850	3808	3962	3943	3992
3606	3638	3514	3749	3858	3605	3847	3633	3698	3959	3860	3892	3763	3780	3690	3731	3679	3704	3774	3821	3674	3677	3674	3675	3698	3553	3673	3810	3752	3716	3767	3830	3701	3637	3645	3650	3510	3588	3634	3621	3707	3743	3663	3790	3871	3842	4045	3962	4124	4094
3560	3630	3637	3643	3734	3711	3834	3602	3857	3887	3855	3828	3777	3831	3761	3750	3781	3758	3729	3747	3785	3678	3691	3579	3488	3577	3674	3792	3700	3758	3796	3732	3744	3642	3599	3609	3608	3591	3644	3699	3749	3754	3878	3949	3888	3910	3913	3952	3893	4034
3506	3511	3599	3622	3636	3671	3729	3721	3884	3882	3834	3748	3783	3838	3741	3727	3960	3881	3860	3751	3804	3638	3773	3669	3661	3699	3727	3755	3697	3831	3797	3767	3781	3665	3754	3600	3604	3690	3696	3751	3911	3937	3793	4072	3961	3936	4002	3999	3923	3807
3639	3534	3588	3635	3660	3528	3554	3831	3849	3911	3927	3917	3846	3736	3957	3848	3854	3978	3840	3784	3894	3708	3622	3696	3722	3651	3741	3795	3811	3762	3754	3689	3674	3616	3657	3750	3638	3673	3674	3943	3946	3868	4044	4121	3830	3907	3909	3838	3723	3774
3772	3574	3506	3613	3541	3528	3716	3618	3669	3820	3902	3941	3691	3827	3797	3934	3867	3913	3825	3929	3774	3681	3600	3816	3798	3887	3923	3745	3724	3812	3757	3677	3737	3669	3758	3760	3714	3715	3801	3829	3910	3875	3912	3932	3839	3749	3795	3775	3890	3806
3674	3652	3572	3629	3494	3519	3729	3620	3704	3802	3641	3738	3865	3881	3838	3957	3950	3910	3882	3865	3868	3724	3832	3758	3821	3760	3902	3912	3913	3816	3851	3707	3816	3661	3695	3741	3852	3854	3707	3845	3844	3732	3853	3893	3720	3671	3639	3680	3739	3721
3601	3658	3667	3541	3571	3522	3689	3717	3616	3665	3615	3543	3656	3777	3803	3904	3917	3813	3891	3870	3723	3819	3930	3851	3810	3807	3807	3899	3885	3866	3787	3869	3736	3583	3876	3802	3827	3788	3794	3761	3788	3813	3764	3860	3657	3652	3718	3705	3717	3732
3717	3716	3647	3608	3693	3666	3692	3763	3707	3725	3639	3539	3672	3722	3831	3873	3805	3851	3830	3688	3782	3876	3792	3844	3856	3871	3808	3739	3834	3695	3826	3816	3677	3764	3804	3860	3788	3808	3846	3880	3725	3775	3686	3689	3684	3669	3708	3744	3714	3627
3764	3688	3638	3671	3772	3688	3669	3796	3649	3657	3657	3552	3610	3727	3936	3747	3748	3854	3718	3755	3627	3666	3853	3756	3822	3871	3794	3783	3738	3730	3719	3600	3633	3747	3741	3710	3724	3722	3876	3694	3816	3616	3713	3656	3695	3721	3702	3618	3763	3822
3542	3556	3444	3612	3630	3753	3741	3689	3707	3745	3508	3534	3612	3563	3694	3690	3758	3717	3798	3650	3621	3779	3686	3981	3756	3795	3919	3704	3648	3622	3573	3607	3639	3590	3790	3786	3676	3783	3652	3836	3754	3733	3728	3806	3772	3788	3778	3696	3890	3889
3611	3501	3472	3518	3789	3737	3781	3698	3676	3658	3675	3694	3653	3731	3846	3742	3523	3693	3665	3679	3710	3715	3798	3734	3788	3822	3633	3638	3643	3585	3605	3614	3698	3704	3804	3743	3817	3734	3770	3815	3734	3843	3676	3696	3751	3848	3748	3932	3803	3713
3625	3437	3496	3399	3641	3605	3774	3760	3673	3683	3596	3740	3631	3794	3775	3720	3718	3633	3595	3653	3652	3808	3800	3773	3615	3722	3616	3550	3518	3599	3778	3687	3571	3799	3644	3816	3766	3827	3795	3867	3778	3747	3749	3792	3789	3794	3843	3621	3785	3770
3552	3570	3478	3408	3548	3572	3704	3784	3625	3659	3716	3699	3805	3824	3911	3764	3770	3751	3779	3773	3810	3666	3865	3765	3742	3643	3612	3622	3592	3602	3598	3697	3639	3753	3747	3779	3794	3675	3744	3766	3797	3713	3700	3734	3670	3639	3756	3664	3851	3711
3658	3498	3584	3536	3494	3661	3626	3429	3647	3708	3634	3647	3727	3762	3849	3868	3769	3729	3771	3809	3710	3887	3854	3823	3769	3762	3736	3610	3655	3566	3741	3801	3698	3711	4019	3928	3832	3890	3758	3729	3784	3781	3694	3742	3637	3618	3617	3656	3677	3643
3555	3559	3588	3419	3678	3681	3625	3582	3605	3516	3656	3696	3837	3922	3891	3762	3801	3732	3770	3818	3799	3869	3848	3819	3775	3769	3610	3628	3665	3723	3647	3776	3823	3888	3780	3924	3784	3866	3877	3624	3726	3635	3715	3666	3670	3708	3624	3656	3685	3666
3572	3477	3491	3525	3737	3727	3667	3562	3657	3574	3575	3670	3747	3795	3865	3808	3623	3702	3806	3852	3933	3900	3810	3872	3732	3739	3757	3607	3680	3714	3742	3837	3827	3763	3821	3775	3723	3700	3676	3681	3564	3573	3564	3588	3713	3633	3639	3647	3784	3693
3703	3457	3453	3475	3679	3763	3617	3659	3541	3649	3680	3619	3713	3730	3696	3776	3690	3740	3690	3798	3817	3698	3803	3700	3744	3733	3657	3762	3614	3716	3651	3817	3758	3879	3760	3724	3636	3610	3618	3577	3376	3642	3633	3649	3589	3622	3634	3768	3758	3809
3415	3452	3457	3472	3638	3684	3692	3652	3635	3610	3636	3656	3641	3679	3677	3677	3626	3531	3705	3748	3778	3698	3730	3709	3678	3706	3654	3606	3653	3687	3888	3646	3857	3823	3776	3727	3737	3788	3737	3707	3701	3549	3640	3685	3655	3724	3701	3863	3911	3926
3475	3419	3396	3581	3633	3643	3605	3670	3525	3708	3608	3722	3680	3750	3697	3619	3525	3558	3647	3575	3701	3700	3654	3674	3542	3627	3586	3647	3558	3767	3750	3672	3762	3779	3691	3771	3679	3773	3700	3745	3693	3703	3658	3722	3775	3764	3723	3853	3841	3911
3389	3453	3376	3587	3680	3663	3572	3610	3650	3637	3612	3723	3846	3735	3748	3749	3649	3495	3632	3657	3723	3757	3695	3763	3557	3658	3570	3552	3649	3642	3730	3702	3759	3767	3648	3654	3747	3666	3617	3750	3611	3721	3755	3809	3976	3878	3776	3879	3976	3904
3522	3406	3410	3489	3630	3617	3518	3528	3596	3586	3721	3658	3830	3809	3769	3645	3718	3762	3665	3745	3894	3962	3894	3734	3670	3555	3581	3566	3603	3677	3722	3713	3779	3742	3756	3734	3832	3538	3797	3644	3704	3743	3696	3741	3677	3765	3810	3809	3832	3738
3607	3378	3338	3451	3518	3565	3579	3503	3533	3581	3590	3666	3683	3883	3777	3754	3747	3748	3785	3764	3817	3873	3770	3826	3767	3694	3621	3622	3815	3809	3799	3819	3798	4063	3944	3819	3795	3721	3755	3754	3814	3627	3645	3693	3807	3645	3741	3826	3827	4000
3532	3493	3562	3543	3640	3598	3634	3530	3489	3610	3621	3690	3711	3782	3818	3685	3855	3643	3691	3670	3881	3929	3892	3892	3788	3755	3716	3713	3710	3871	3808	3961	3882	3798	3970	3917	3711	3761	3760	3665	3762	3751	3660	3719	3777	3797	3768	3813	3883	3815
3489	3405	3458	3565	3706	3589	3604	3482	3477	3656	3639	3650	3714	3750	3639	3655	3696	3689	3714	3817	3831	3880	3796	3682	3739	3703	3734	3624	3620	3826	3826	3838	3712	3708	3710	3731	3598	3655	3719	3656	3588	3730	3629	3756	3712	3766	3871	3734	3890	3944
3610	3454	3456	3541	3692	3630	3653	3602	3568	3651	3599	3743	3742	3709	3713	3691	3487	3659	3779	3724	3734	3802	3753	3820	3645	3574	3670	3664	3695	3691	3771	3788	3797	3614	3683	3621	3546	3609	3608	3561	3543	3618	3739	3599	3727	3833	3746	3839	3845	3920
3621	3515	3336	3602	3577	3766	3621	3698	3662	3729	3720	3686	3749	3775	3820	3710	3625	3562	3629	3699	3804	3718	3793	3698	3615	3583	3542	3589	3676	3734	3793	3685	3792	3786	3737	3606	3741	3671	3679	3524	3593	3624	3629	3655	3616	3764	3676	3824	3783	3873
3553	3446	3330	3494	3625	3598	3604	3707	3631	3628	3706	3855	3667	3806	3744	3740	3482	3695	3503	3729	3679	3838	3726	3667	3613	3600	3481	3478	3709	3721	3849	3803	3845	3952	3999	3830	3888	3843	3891	3759	3787	3709	3763	3706	3568	3777	3735	3724	3993	3923
3513	3337	3395	3588	3516	3606	3421	3583	3539	3683	3628	3807	3665	3631	3691	3696	3584	3774	3558	3715	3808	3827	3666	3691	3652	3559	3517	3627	3572	3686	3624	3827	3875	4013	4146	3937	3803	3694	3856	3707	3701	3659	3693	3723	3527	3672	3725	3783	3768	3865
3568	3366	3408	3582	3682	3611	3502	3519	3546	3595	3583	3524	3793	3791	3664	3644	3539	3639	3712	3659	3808	3789	3844	3729	3709	3632	3636	3721	3559	3721	3717	3775	3687	3841	3868	3854	3637	3639	3683	3662	3591	3715	3598	3627	3555	3567	3745	3667	3753	3761
3565	3210	3431	3637	3746	3619	3425	3608	3655	3640	3561	3752	3600	3686	3715	3680	3563	3572	3655	3709	3702	3927	3764	3719	3632	3558	3681	3640	3612	3640	3670	3757	3637	3684	3683	3696	3598	3495	3631	3662	3533	3596	3681	3700	3516	3646	3768	3688	3731	3747
3455	3268	3178	3696	3900	3821	3511	3612	3495	3508	3549	3639	3643	3622	3594	3631	3529	3487	3704	3671	3740	3730	3815	3810	3510	3719	3575	3733	3663	3514	3675	3913	3860	3705	3617	3733	3759	3658	3691	3573	3451	3498	3671	3752	3676	3635	3836	3775	3718	3927
3514	3243	3178	3615	3858	3545	3620	3624	3666	3609	3349	3600	3672	3624	3520	3575	3541	3556	3735	3595	3675	3696	3757	3661	3644	3748	3714	3635	3493	3532	3609	3830	3739	3582	3535	3748	3496	3683	3593	3582	3341	3594	3668	3753	3654	3665	3934	3923	3772	3624
3503	3352	3407	3600	3661	3561	3409	3563	3613	3471	3537	3645	3728	3628	3757	3596	3571	3639	3548	3595	3642	3866	3774	3696	3557	3684	3739	3666	3648	3623	3560	3734	3610	3613	3499	3622	3632	3646	3616	3587	3460	3697	3882	3866	3624	3649	3958	3867	3555	3543
3592	3298	3231	3511	3656	3390	3436	3538	3610	3454	3492	3698	3597	3713	3777	3767	3646	3652	3683	3639	3714	3809	3750	3668	3641	3794	3898	3802	3775	3634	3524	3763	3754	3574	3827	3830	3810	3693	3781	3709	3598	3765	3940	3848	3552	3640	3816	3850	3631	3653
3596	3273	3261	3589	3667	3545	3362	3519	3517	3471	3407	3501	3640	3656	3741	3574	3601	3671	3728	3631	3747	3777	3861	3722	3758	3702	3854	3783	3659	3620	3788	3872	3868	3742	3896	3955	3827	3822	3937	3797	3571	3638	3919	3814	3612	3675	3831	3716	3650	3628
3572	3195	3217	3469	3638	3516	3387	3521	3515	3463	3366	3484	3655	3685	3738	3729	3547	3489	3724	3592	3549	3817	3899	3743	3644	3819	3678	3707	3685	3566	3530	3903	3994	3718	3801	3822	3853	3717	3829	3777	3403	3550	3758	3750	3480	3668	3779	3733	3597	3597
3686	3220	3297	3573	3594	3438	3340	3441	3555	3587	3316	3424	3642	3678	3681	3631	3515	3609	3595	3543	3742	3754	3643	3694	3606	3776	3774	3794	3643	3575	3492	3708	3728	3628	3633	3665	3649	3633	3754	3544	3369	3563	3831	3666	3379	3624	3820	3769	3494	3545
3593	3285	3256	3458	3688	3386	3542	3625	3682	3630	3426	3543	3612	3769	3685	3648	3747	3558	3770	3626	3605	3782	3756	3641	3456	3780	3761	3760	3714	3447	3408	3570	3690	3534	3627	3685	3767	3625	3666	3561	3517	3565	3805	3784	3612	3548	3903	3716	3513	3459
3610	3321	3308	3407	3645	3411	3381	3581	3621	3620	3455	3570	3661	3573	3806	3716	3738	3666	3659	3546	3574	3731	3799	3616	3612	3675	3892	3918	3661	3538	3387	3633	3686	3650	3625	3665	3703	3728	3791	3700	3564	3578	3898	3782	3422	3502	3727	3716	3421	3521
3592	3277	3267	3493	3617	3466	3369	3477	3594	3536	3590	3545	3633	3657	3709	3782	3711	3705	3741	3539	3582	3778	3812	3600	3652	3764	4014	3890	3639	3647	3482	3651	3716	3594	3696	3742	3804	3812	3830	3643	3510	3680	3787	3650	3367	3477	3687	3676	3389	3430
3539	3325	3268	3624	3696	3428	3371	3400	3580	3395	3434	3461	3529	3566	3631	3672	3699	3718	3678	3484	3590	3726	3766	3750	3602	3712	4076	3909	3702	3404	3554	3587	3685	3706	3568	3713	3734	3616	3832	3693	3534	3679	3913	3794	3427	3487	3621	3579	3412	3449
3506	3339	3247	3575	3600	3588	3352	3393	3702	3483	3458	3558	3510	3507	3663	3737	3568	3657	3627	3582	3399	3607	3608	3547	3691	3749	3776	3848	3617	3479	3446	3631	3644	3553	3533	3812	3636	3657	3640	3732	3511	3753	3986	3803	3518	3446	3718	3607	3485	3446
3508	3241	3301	3576	3610	3385	3363	3486	3484	3625	3425	3482	3487	3655	3472	3649	3600	3564	3672	3455	3489	3730	3637	3595	3547	3762	3868	3867	3614	3594	3583	3695	3515	3597	3593	3616	3647	3584	3693	3702	3621	3752	3902	3805	3551	3559	3817	3783	3516	3422
3641	3226	3309	3540	3650	3424	3265	3405	3613	3585	3441	3601	3498	3441	3603	3646	3575	3661	3603	3532	3627	3591	3771	3547	3510	3827	3834	3918	3731	3445	3583	3705	3796	3541	3635	3720	3593	3606	3638	3751	3628	3741	3926	3879	3605	3742	3906	3740	3446	3382
3558	3297	3332	3642	3591	3277	3371	3349	3513	3502	3416	3453	3391	3391	3515	3652	3569	3605	3691	3502	3653	3716	3615	3579	3652	3761	3978	3980	3725	3717	3551	3708	3780	3566	3509	3693	3561	3634	3643	3878	3553	3695	4050	3897	3578	3714	3919	3838	3454	3487
3556	3286	3288	3639	3596	3369	3195	3248	3365	3493	3425	3452	3543	3407	3431	3618	3640	3666	3678	3604	3639	3655	3636	3606	3441	3669	3791	3846	3847	3593	3729	3685	3625	3516	3626	3628	3649	3564	3719	3753	3672	3691	4024	3863	3622	3663	4008	3992	3579	3543
3415	3281	3275	3628	3682	3381	3264	3266	3536	3455	3410	3499	3426	3269	3443	3483	3491	3703	3740	3590	3591	3558	3664	3561	3521	3619	3828	3877	3821	3728	3736	3780	3855	3697	3581	3710	3591	3608	3687	3567	3574	3648	3905	3905	3603	3650	3990	3917	3646	3562
3386	3310	3181	3606	3748	3360	3207	3338	3420	3316	3353	3472	3532	3490	3394	3338	3519	3651	3798	3720	3648	3686	3630	3462	3591	3729	3783	3895	3741	3606	3777	3818	3899	3602	3659	3770	3638	3545	3663	3642	3511	3639	3898	3853	3633	3766	3874	4061	3583	3587
3524	3145	3299	3434	3523	3450	3249	3308	3419	3433	3445	3580	3519	3390	3417	3467	3455	3689	3765	3717	3657	3805	3574	3638	3441	3758	3788	3927	3823	3635	3702	3975	3853	3627	3676	3742	3661	3615	3749	3605	3444	3691	3939	3941	3563	3814	3967	3948	3604	3502
3370	3293	3284	3437	3735	3382	3236	3371	3330	3299	3288	3462	3500	3598	3554	3600	3568	3517	3664	3646	3787	3716	3860	3607	3515	3675	3825	4003	3949	3675	3740	3842	3912	3778	3803	3895	3705	3563	3682	3589	3551	3682	3961	3840	3534	3705	3971	3849	3640	3555
3468	3244	3198	3550	3713	3460	3327	3329	3462	3344	3178	3472	3440	3515	3404	3573	3454	3645	3617	3651	3783	3733	3786	3697	3467	3704	3967	3882	3751	3531	3715	3895	4030	3594	3782	3852	3687	3687	3740	3605	3480	3649	3923	3753	3560	3663	3951	3835	3596	3562
3534	3148	3193	3513	3662	3452	3309	3310	3462	3443	3328	3501	3508	3488	3600	3454	3417	3495	3600	3574	3658	3768	3670	3609	3654	3696	3816	4022	3771	3589	3600	3819	3768	3722	3741	3930	3607	3669	3591	3669	3460	3777	4012	3730	3540	3676	3861	3753	3628	3369
3418	3245	3177	3567	3690	3528	3246	3347	3473	3383	3319	3385	3507	3493	3514	3506	3481	3547	3588	3360	3520	3622	3806	3727	3531	3625	3714	3899	3852	3606	3666	3740	3868	3723	3744	3865	3661	3628	3643	3656	3409	3761	3961	3769	3554	3525	3804	3800	3458	3412
3475	3183	3219	3397	3699	3411	3115	3342	3390	3459	3369	3399	3410	3490	3461	3650	3493	3441	3589	3408	3583	3681	3654	3610	3657	3755	3746	3816	3748	3525	3574	3752	3767	3677	3769	3744	3687	3779	3619	3694	3488	3574	3962	3786	3625	3610	3832	3728	3535	3263
3477	3278	3280	3584	3791	3489	3259	3359	3420	3364	3312	3411	3345	3469	3395	3647	3575	3562	3617	3407	3422	3533	3667	3616	3628	3655	3704	3812	3677	3543	3460	3628	3724	3537	3635	3841	3665	3688	3752	3598	3450	3749	3957	3845	3533	3486	3842	3707	3486	3336
3528	3266	3127	3455	3651	3464	3312	3443	3551	3366	3253	3340	3426	3324	3468	3521	3496	3416	3525	3575	3418	3532	3542	3611	3549	3668	3784	3714	3680	3529	3480	3618	3599	3509	3576	3651	3725	3586	3725	3663	3578	3761	3892	3764	3481	3608	3724	3788	3454	3261
3340	3202	3099	3425	3588	3339	3305	3505	3523	3476	3357	3412	3337	3340	3323	3527	3498	3474	3480	3362	3406	3508	3497	3425	3484	3665	3616	3920	3500	3485	3565	3726	3600	3412	3595	3726	3578	3630	3589	3621	3466	3769	3812	3909	3594	3647	3800	3855	3424	3422
3423	3170	3269	3522	3719	3353	3294	3455	3655	3522	3400	3350	3496	3402	3553	3387	3469	3520	3400	3465	3468	3389	3339	3374	3521	3681	3758	3680	3577	3566	3530	3865	3680	3633	3615	3777	3706	3596	3749	3668	3511	3616	3948	3857	3528	3608	4021	3875	3545	3462
3484	3269	3353	3764	3708	3481	3352	3516	3545	3589	3457	3482	3466	3377	3399	3566	3461	3575	3471	3399	3576	3521	3461	3401	3391	3639	3792	3809	3669	3529	3599	3748	3703	3537	3642	3758	3692	3663	3686	3606	3481	3653	3869	3828	3541	3719	3908	3830	3445	3312
3466	3288	3330	3614	3706	3454	3368	3472	3514	3561	3565	3489	3461	3446	3461	3339	3459	3455	3439	3465	3493	3644	3584	3419	3370	3559	3743	3748	3698	3578	3736	3931	3796	3618	3726	3700	3622	3484	3684	3584	3354	3668	3832	3714	3575	3709	3922	3908	3414	3433
3361	3365	3243	3542	3580	3401	3207	3170	3445	3414	3555	3539	3463	3322	3294	3301	3330	3429	3423	3451	3496	3666	3586	3372	3335	3430	3610	3833	3778	3619	3686	3885	3803	3667	3786	3724	3650	3485	3697	3631	3534	3642	3929	3805	3620	3531	3930	3823	3513	3376
3295	3270	3279	3432	3629	3512	3076	3258	3404	3300	3354	3520	3526	3351	3438	3379	3362	3597	3466	3530	3322	3611	3530	3530	3383	3462	3718	3696	3653	3608	3607	3875	3828	3744	3746	3883	3728	3646	3692	3619	3488	3534	3894	3818	3533	3678	3913	3886	3483	3428
3443	3095	3299	3479	3616	3472	3335	3214	3331	3321	3452	3486	3598	3395	3387	3386	3346	3348	3445	3517	3413	3495	3623	3505	3505	3410	3638	3562	3635	3595	3564	3786	3835	3743	3667	3798	3818	3633	3698	3796	3424	3418	3820	3781	3439	3538	3806	3675	3407	3373
3353	3139	2982	3517	3601	3437	3268	3353	3304	3312	3286	3401	3434	3470	3540	3380	3321	3495	3379	3331	3308	3391	3572	3392	3428	3471	3607	3673	3523	3488	3467	3703	3696	3819	3787	4024	3903	3582	3729	3785	3431	3544	3778	3688	3528	3598	3624	3644	3338	3358
3345	3305	3182	3418	3606	3341	3184	3336	3357	3243	3229	3337	3562	3494	3407	3384	3404	3490	3471	3443	3388	3531	3554	3478	3517	3512	3631	3644	3661	3562	3455	3591	3703	3687	3641	3843	3660	3625	3781	3800	3590	3680	3957	3842	3531	3563	3777	3771	3423	3416
3412	3115	3188	3386	3486	3218	3108	3243	3313	3333	3273	3281	3460	3409	3457	3330	3384	3433	3407	3479	3477	3471	3727	3412	3427	3615	3708	3687	3527	3576	3558	3770	3772	3572	3620	3755	3626	3685	3820	3850	3689	3661	3999	3848	3565	3653	3911	3877	3512	3336
3416	3231	3115	3409	3332	3165	3253	3294	3330	3300	3351	3272	3433	3388	3456	3356	3441	3404	3472	3499	3455	3557	3532	3350	3372	3652	3768	3654	3618	3565	3674	3711	3665	3517	3642	3865	3615	3680	3675	3871	3530	3703	3860	3788	3605	3681	3860	3822	3528	3373
3370	3089	3129	3423	3486	3249	3099	3332	3389	3352	3305	3315	3377	3312	3429	3478	3551	3501	3546	3384	3508	3613	3435	3389	3334	3606	3690	3706	3466	3477	3672	3773	3676	3589	3558	3737	3665	3589	3639	3669	3638	3498	3858	3854	3407	3604	3880	3692	3491	3480
3355	3092	3034	3305	3423	3288	3120	3206	3317	3360	3265	3271	3257	3300	3348	3401	3423	3715	3516	3549	3513	3575	3565	3357	3351	3564	3694	3819	3793	3677	3568	3827	3759	3572	3617	3751	3602	3523	3669	3542	3412	3603	3862	3709	3453	3580	3887	3723	3567	3507
3231	3128	2992	3272	3480	3168	3121	3241	3281	3287	3257	3201	3467	3403	3403	3338	3540	3464	3488	3542	3597	3628	3552	3385	3354	3584	3730	3642	3569	3584	3483	3745	3754	3584	3673	3772	3687	3606	3560	3511	3421	3467	3818	3589	3499	3511	3829	3755	3454	3339
3342	3006	2944	3395	3366	3302	3141	3042	3202	3275	3128	3313	3283	3510	3355	3423	3372	3514	3543	3451	3417	3684	3750	3649	3587	3463	3714	3865	3706	3518	3599	3769	3782	3591	3677	3694	3655	3708	3612	3493	3311	3443	3804	3622	3364	3513	3821	3774	3408	3392
3273	3046	2933	3348	3448	3260	3055	3093	3240	3185	3265	3261	3305	3316	3435	3494	3482	3434	3543	3460	3523	3710	3734	3534	3525	3598	3697	3742	3661	3548	3555	3730	3692	3632	3652	3731	3603	3670	3554	3560	3410	3580	3917	3674	3377	3518	3707	3736	3408	3308
3359	3008	3036	3463	3514	3201	3050	3121	3291	3153	3345	3315	3377	3391	3352	3445	3413	3488	3509	3518	3411	3688	3782	3643	3558	3618	3803	3964	3701	3560	3544	3603	3717	3547	3586	3630	3665	3597	3654	3668	3507	3658	3769	3770	3476	3471	3746	3797	3436	3268
3390	3135	3174	3327	3391	3323	3210	3169	3325	3248	3186	3289	3361	3306	3450	3342	3340	3535	3548	3562	3481	3653	3668	3584	3561	3538	3853	3763	3704	3625	3646	3728	3619	3481	3668	3726	3687	3591	3628	3634	3464	3522	3827	3798	3485	3530	3787	3852	3341	3365
3364	3118	3028	3284	3535	3237	3107	3138	3318	3193	3329	3211	3352	3394	3262	3443	3419	3453	3533	3355	3490	3483	3475	3515	3452	3596	3693	3870	3691	3568	3515	3677	3645	3570	3611	3659	3505	3504	3557	3435	3461	3473	3964	3872	3437	3466	3862	3697	3455	3340
3238	3016	3037	3367	3617	3324	3240	3194	3317	3268	3309	3310	3376	3284	3383	3357	3517	3323	3432	3441	3419	3539	3489	3466	3457	3599	3691	3680	3750	3710	3482	3697	3693	3561	3514	3711	3578	3472	3569	3571	3369	3473	3800	3708	3509	3554	3777	3800	3508	3314
3284	2995	3111	3406	3465	3280	3162	3189	3392	3410	3271	3248	3337	3360	3300	3355	3354	3454	3324	3455	3560	3502	3440	3433	3418	3526	3705	3657	3706	3476	3566	3731	3654	3577	3563	3833	3581	3451	3669	3449	3466	3408	3748	3844	3275	3500	3727	3696	3490	3238
3195	2962	2999	3345	3451	3435	3259	3240	3331	3293	3264	3398	3261	3452	3434	3364	3256	3379	3444	3515	3395	3586	3471	3488	3373	3610	3653	3496	3469	3472	3427	3602	3630	3601	3637	3672	3550	3564	3621	3512	3365	3496	3672	3528	3384	3519	3766	3692	3552	3321
3322	2962	2970	3340	3507	3382	3153	3223	3375	3268	3178	3371	3385	3299	3355	3313	3339	3287	3367	3358	3300	3413	3461	3446	3387	3508	3618	3617	3577	3450	3546	3724	3622	3538	3666	3675	3613	3404	3668	3538	3379	3476	3668	3672	3271	3479	3591	3678	3362	3186
3291	3125	3086	3183	3420	3201	3135	3330	3358	3332	3140	3252	3304	3306	3308	3273	3353	3323	3290	3258	3296	3537	3465	3327	3286	3500	3591	3592	3555	3366	3538	3609	3653	3460	3504	3617	3657	3573	3533	3587	3257	3591	3720	3654	3402	3482	3684	3579	3369	3306
3284	3164	2993	3265	3549	3217	3193	3292	3378	3414	3265	3327	3291	3180	3349	3367	3295	3338	3359	3246	3385	3490	3364	3310	3314	3444	3653	3575	3433	3492	3456	3546	3597	3511	3534	3722	3530	3480	3510	3590	3382	3465	3699	3732	3433	3444	3701	3573	3472	3221
3236	3009	2967	3405	3353	3243	3116	3255	3416	3394	3383	3290	3398	3241	3361	3350	3429	3374	3439	3233	3256	3447	3406	3184	3198	3346	3629	3559	3414	3327	3506	3654	3572	3468	3480	3643	3443	3450	3393	3432	3334	3475	3664	3654	3367	3333	3612	3633	3306	3290
3279	2873	2890	3293	3462	3259	3154	3260	3400	3327	3262	3333	3330	3381	3477	3372	3356	3409	3425	3346	3349	3413	3394	3375	3181	3390	3623	3617	3376	3349	3547	3694	3565	3484	3343	3683	3496	3370	3540	3428	3279	3388	3668	3584	3299	3328	3707	3640	3377	3351
3206	3008	2962	3330	3449	3372	3203	3234	3475	3380	3314	3343	3320	3425	3487	3467	3457	3412	3307	3313	3340	3446	3483	3262	3263	3304	3567	3549	3446	3368	3426	3724	3629	3512	3603	3750	3458	3305	3455	3400	3325	3333	3528	3636	3194	3357	3614	3650	3348	3294
3378	3008	2936	3271	3475	3221	3225	3247	3384	3387	3236	3370	3245	3518	3512	3463	3374	3511	3401	3345	3393	3526	3514	3381	3212	3362	3512	3615	3372	3308	3466	3601	3666	3462	3549	3719	3587	3538	3489	3505	3255	3353	3748	3553	3194	3311	3606	3534	3302	3169
3355	3029	2906	3377	3441	3226	3111	3199	3463	3385	3216	3292	3333	3398	3343	3515	3403	3444	3333	3391	3390	3544	3471	3465	3348	3485	3622	3646	3408	3285	3462	3477	3555	3449	3445	3651	3451	3538	3529	3458	3281	3380	3835	3650	3302	3256	3546	3570	3279	3131
3408	3139	3049	3343	3497	3260	3103	3233	3340	3301	3247	3298	3362	3354	3394	3295	3377	3365	3430	3321	3290	3420	3418	3344	3357	3523	3543	3595	3516	3376	3344	3530	3608	3455	3400	3511	3665	3427	3483	3461	3406	3508	3732	3646	3349	3404	3627	3594	3312	3080
3431	3083	3036	3381	3540	3278	3156	3257	3282	3313	3250	3391	3172	3263	3365	3338	3259	3430	3378	3368	3343	3347	3441	3375	3357	3568	3554	3628	3611	3466	3330	3641	3591	3429	3457	3625	3571	3381	3485	3427	3285	3485	3678	3613	3325	3524	3736	3740	3409	3176
3405	3091	3069	3590	3526	3280	3085	3118	3271	3345	3223	3285	3288	3297	3268	3260	3241	3272	3501	3357	3347	3380	3371	3475	3273	3526	3656	3641	3557	3403	3463	3634	3653	3514	3525	3693	3583	3431	3415	3528	3284	3468	3666	3656	3285	3345	3691	3647	3430	3260
3375	3084	3034	3419	3472	3287	3132	3131	3294	3232	3267	3214	3313	3270	3332	3169	3218	3376	3388	3375	3292	3403	3559	3405	3303	3353	3541	3533	3594	3332	3371	3610	3650	3568	3528	3556	3534	3478	3432	3425	3259	3465	3700	3675	3348	3262	3560	3614	3370	3161
3271	3117	3149	3429	3511	3322	3181	3332	3383	3229	3246	3216	3215	3196	3244	3149	3257	3423	3295	3269	3295	3446	3432	3326	3250	3275	3564	3572	3514	3275	3412	3514	3595	3502	3550	3620	3459	3569	3569	3394	3268	3411	3854	3619	3438	3296	3706	3624	3328	3224
3378	3111	3182	3323	3564	3197	3091	3123	3191	3251	3174	3281	3239	3224	3161	3043	3173	3192	3339	3292	3108	3362	3301	3370	3324	3489	3439	3510	3501	3465	3480	3503	3641	3421	3508	3685	3535	3617	3557	3573	3429	3409	3859	3676	3421	3434	3804	3700	3386	3263
3340	3125	3159	3382	3610	3452	3191	3199	3273	3252	3106	3397	3168	3182	3122	3251	3230	3238	3310	3308	3211	3426	3342	3281	3121	3488	3442	3539	3602	3484	3393	3605	3683	3521	3612	3730	3723	3532	3529	3579	3337	3525	3829	3716	3441	3349	3837	3885	3411	3332
3265	2922	3012	3390	3542	3294	3171	3168	3258	3149	3200	3217	3212	3220	3198	3227	3143	3282	3220	3181	3187	3292	3341	3209	3228	3369	3484	3595	3451	3433	3396	3573	3558	3325	3531	3634	3486	3357	3368	3339	3266	3415	3706	3622	3330	3511	3699	3784	3350	3304
3299	3050	3063	3390	3434	3245	3086	3216	3211	3113	3147	3259	3142	3250	3044	3168	3125	3159	3229	3154	3124	3179	3194	3272	3083	3178	3335	3537	3427	3250	3420	3454	3415	3296	3286	3434	3312	3293	3252	3280	3250	3267	3757	3637	3544	3419	3535	3664	3347	3191
3307	3042	2963	3347	3578	3209	3116	3035	3129	3182	3111	3171	3247	3096	3142	3165	3130	3258	3214	3232	3154	3272	3180	3241	3276	3249	3384	3424	3294	3258	3267	3371	3460	3237	3150	3378	3333	3276	3355	3292	3146	3290	3546	3524	3377	3473	3565	3515	3258	3252
3111	2996	3066	3389	3364	3249	2971	3075	3161	3190	3150	3236	3245	3223	3207	3205	3163	3208	3282	3358	3144	3198	3282	3205	3157	3318	3375	3254	3344	3210	3288	3387	3526	3321	3298	3401	3322	3447	3416	3393	3209	3368	3509	3456	3382	3310	3409	3412	3292	3304
3084	2923	3040	3155	3445	3228	3148	3090	3106	3079	3157	3310	3280	3155	3134	3226	3107	3254	3185	3243	3172	3132	3288	3191	3146	3361	3297	3312	3233	3400	3246	3362	3370	3282	3299	3373	3288	3368	3316	3352	3227	3241	3536	3425	3371	3424	3372	3575	3380	3408
3113	2897	2927	3153	3414	3255	2964	2980	3123	3138	3234	3220	3239	3079	3206	3171	3281	3181	3302	3200	3227	3171	3297	3178	3138	3283	3203	3346	3436	3340	3310	3298	3405	3189	3196	3304	3185	3103	3249	3402	3238	3394	3419	3371	3425	3509	3394	3356	3410	3365
3168	3037	2951	3162	3379	3227	2958	3029	2991	3084	3108	3120	3234	3083	3126	3142	3199	3215	3187	3138	3227	3248	3348	3255	3398	3219	3215	3355	3212	3381	3328	3189	3329	3431	3481	3427	3469	3311	3371	3249	3339	3458	3261	3432	3198	3187	3369	3364	3351	3368
3054	2960	3004	3160	3312	3238	3046	3014	3114	3142	3109	3109	3139	3059	3130	3148	3236	3311	3284	3312	3322	3255	3350	3276	3331	3369	3181	3303	3335	3313	3410	3455	3560	3567	3657	3627	3591	3506	3449	3444	3446	3404	3214	3261	3158	3227	3258	3298	3259	3360
3175	3087	3126	3280	3279	3061	3019	3016	3051	3098	3099	3274	3125	3070	3140	3165	3177	3225	3205	3297	3135	3079	3300	3349	3282	3382	3336	3231	3324	3375	3431	3493	3519	3615	3600	3456	3500	3564	3496	3538	3423	3347	3328	3350	3295	3261	3502	3157	3366	3353
3210	3089	3122	3153	3078	3199	3222	3018	3040	3068	3086	3184	3246	3075	3093	3081	3159	3292	3311	3228	3191	3220	3266	3334	3396	3335	3260	3389	3263	3394	3380	3414	3467	3377	3442	3421	3453	3325	3522	3474	3459	3371	3396	3388	3307	3324	3303	3385	3301	3259
3276	3356	3278	3125	3198	3156	3073	3148	3070	3096	3131	3132	3072	3036	3090	3112	3240	3326	3355	3223	3261	3197	3342	3318	3352	3322	3413	3270	3441	3359	3332	3304	3305	3353	3367	3512	3437	3320	3302	3328	3294	3436	3299	3281	3148	3308	3298	3274	3339	3205
3221	3167	3195	3151	3070	3180	3202	3112	3120	3199	3190	3156	3136	3101	3059	3187	3176	3244	3251	3247	3240	3146	3310	3254	3371	3256	3362	3356	3373	3337	3396	3425	3470	3433	3580	3492	3460	3414	3392	3427	3461	3348	3382	3308	3228	3213	3310	3377	3278	3210
3103	3035	3149	3163	3193	3205	3164	3179	3172	3192	3161	3248	3172	3141	3078	3143	3284	3251	3271	3240	3168	3232	3359	3272	3380	3393	3307	3378	3330	3442	3476	3453	3541	3676	3526	3687	3674	3558	3491	3609	3567	3494	3483	3393	3330	3243	3374	3450	3395	3419
3080	3135	3110	3144	3104	3232	3161	3132	3052	3211	3188	3149	3199	3181	3073	3178	3296	3191	3191	3177	3112	3198	3229	3272	3267	3346	3212	3221	3354	3449	3441	3469	3482	3539	3539	3453	3603	3520	3494	3493	3608	3494	3456	3444	3312	3544	3468	3392	3406	3283
3123	3033	3144	3148	3022	3225	3186	3095	3109	3188	3177	3196	3242	3014	3180	3156	3336	3272	3232	3254	3143	3103	3125	3214	3349	3225	3325	3320	3284	3328	3191	3456	3332	3347	3406	3281	3360	3371	3275	3358	3260	3388	3358	3332	3392	3333	3356	3174	3216	3355
3144	3016	3035	3189	3115	3122	3035	3093	3157	3109	3235	3239	3280	3156	3163	3151	3287	3311	3289	3200	3162	3306	3129	3163	3292	3390	3250	3231	3280	3340	3396	3383	3355	3376	3492	3272	3316	3532	3385	3538	3357	3416	3268	3385	3261	3317	3279	3170	3232	3264
3099	3041	3016	3126	3185	3183	3207	3132	3025	3216	3305	3231	3268	3145	3151	3231	3219	3209	3159	3226	3144	3130	3335	3304	3315	3315	3267	3283	3358	3516	3396	3471	3507	3443	3687	3504	3538	3450	3640	3532	3628	3500	3425	3478	3448	3465	3361	3302	3347	3393
3006	3083	3130	3163	3244	3135	3013	3024	3049	3106	3064	3158	3167	3164	3215	3258	3325	3268	3222	3235	3251	3254	3330	3300	3347	3214	3419	3373	3442	3365	3418	3415	3390	3620	3438	3426	3428	3481	3478	3456	3515	3639	3488	3394	3523	3560	3539	3411	3385	3368
3121	3068	3080	3168	3063	3140	3133	3124	3043	3062	3140	3178	3155	3115	3078	3277	3329	3199	3092	3206	3168	3331	3319	3193	3250	3210	3189	3356	3407	3424	3254	3379	3377	3230	3226	3220	3185	3295	3189	3197	3245	3175	3225	3280	3330	3340	3248	3239	3224	3219
3141	3166	2939	3165	3083	3102	3029	3112	3108	3116	3087	3166	3048	3061	3124	3179	3232	3176	3269	3234	3292	3266	3259	3331	3190	3195	3188	3390	3282	3385	3272	3210	3338	3270	3123	3132	3351	3254	3185	3260	3213	3176	3197	3255	3212	3122	3223	3299	3282	3212
3128	3066	3075	3108	3047	3201	3122	3162	3112	3076	3189	3081	3111	3091	3136	3159	3170	3137	3144	3216	3264	3307	3242	3473	3194	3303	3294	3327	3239	3385	3295	3405	3480	3528	3604	3441	3385	3441	3502	3513	3611	3389	3445	3520	3512	3392	3465	3438	3486	3516
3177	3045	3125	3152	3151	3092	3124	3078	3120	3119	2972	3072	3156	3140	3063	3165	3285	3186	3101	3119	3172	3235	3213	3334	3292	3276	3267	3335	3261	3314	3362	3458	3612	3584	3585	3566	3599	3618	3591	3658	3683	3689	3639	3598	3599	3752	3601	3598	3781	3596
3021	3111	2976	3106	3179	3210	3146	3177	3005	3146	3061	3131	3051	3095	3065	3158	3176	3175	3032	3023	3206	3262	3345	3360	3176	3301	3159	3370	3340	3355	3220	3309	3334	3487	3472	3562	3425	3430	3425	3447	3587	3590	3552	3595	3481	3542	3499	3518	3598	3448
3052	3018	2960	2989	3073	3157	3080	3145	3101	3030	3258	3001	3089	3116	3088	3103	3171	3127	3110	3046	3094	3069	3289	3222	3051	3143	3158	3283	3389	3274	3221	3299	3355	3228	3419	3371	3381	3449	3392	3251	3322	3408	3397	3377	3331	3224	3337	3459	3281	3451
3167	3033	2955	3065	3043	3111	3046	3141	3131	3173	3065	3253	3118	3182	3168	3175	3154	3079	3129	3046	3072	3056	3128	3139	2917	3203	3234	3360	3347	3282	3202	3422	3398	3126	3260	3510	3434	3383	3237	3413	3204	3282	3360	3370	3484	3360	3368	3417	3410	3476
3268	3262	3022	3022	3104	3006	3112	3151	3165	3182	3067	3181	3140	3022	3096	3144	3066	3089	3070	3072	3065	3060	3101	3073	3115	3175	3345	3223	3169	3036	3132	3150	3299	3039	3086	3157	3373	3270	3269	3263	3367	3363	3345	3368	3323	3235	3332	3334	3238	3375
3159	3159	3023	3019	3115	3077	3064	3126	3101	3167	3182	3056	3151	3157	3202	3143	3134	3069	2990	3113	3140	3083	3178	3094	3073	3169	3247	3364	3278	3055	2948	3168	3223	3076	2860	3060	3275	3124	3099	3141	3209	3172	3206	3251	3131	3200	3080	3129	3206	3236
3161	3093	3017	3219	3124	3168	3064	3004	3099	2999	3012	3129	3215	3139	3123	2996	3148	3092	3052	3183	3152	3239	3054	3070	3091	3125	3206	3376	3276	3089	3035	3345	3224	3027	2852	3159	3353	3112	3089	3163	3347	3315	3289	3332	3330	3123	3210	3277	3329	3340
3105	2990	2989	3050	3139	3050	3102	2945	3165	3124	2938	3124	3231	3198	3141	3128	3091	3071	3195	3135	3065	3099	3145	3106	3165	3258	3220	3410	3340	3259	3118	3258	3355	3176	3086	3294	3653	3345	3286	3301	3518	3337	3454	3448	3471	3383	3493	3433	3469	3402
3075	3062	2934	3011	3195	3148	2983	3035	3210	3108	3071	3131	3285	3191	3165	3148	3044	3041	3128	3187	3236	3140	3149	3176	3145	3132	3270	3370	3366	3128	3066	3124	3238	3168	3073	3344	3491	3389	3304	3289	3434	3487	3400	3364	3341	3387	3472	3342	3317	3293
3045	2958	2881	3111	3325	3132	3044	2962	3072	3141	3117	3102	3202	3186	3077	3144	3145	3043	3106	3138	3156	3192	3174	3138	3029	3106	3215	3377	3333	3123	2995	3174	3178	2936	2876	3119	3281	3265	3018	3111	3238	3309	3211	3297	3213	3140	3118	3133	3170	3146
2976	2809	2843	3019	3382	3164	3124	3086	3113	3062	3061	3175	3231	3150	3279	3090	3059	3079	3166	3102	3133	3101	3179	3057	3038	3147	3303	3329	3332	3086	2987	3147	3287	3118	2963	3166	3339	3265	3113	3074	3320	3306	3253	3138	3209	3204	3218	3170	3204	3195
3037	2904	2866	3035	3303	3240	2945	3169	3171	3136	3140	3111	3297	3033	3164	3020	3046	3016	3095	3147	3121	3215	3113	3213	3113	3239	3239	3284	3400	3097	3234	3325	3293	3254	3184	3242	3487	3315	3225	3152	3403	3296	3240	3406	3270	3310	3359	3345	3250	3318
3078	3045	2983	3250	3202	3326	3130	3004	3213	3223	3071	3189	3283	3126	3073	3243	3099	3227	3143	3114	3137	3093	3110	3226	3073	3124	3106	3219	3288	3210	3230	3220	3193	3134	3009	3252	3202	3204	3137	3170	3130	3193	3217	3057	3102	3158	3123	3161	3111	3115
3078	2875	3025	3200	3336	3226	3044	3074	3197	3239	3061	3217	3288	3320	3107	3095	3284	3124	3280	3180	3040	3085	3200	3359	3194	3079	3146	3220	3207	3158	3114	3088	2929	2990	3011	3037	3146	3049	3019	2978	3043	3058	2966	3026	3049	3019	3008	3125	2956	2975
2852	2766	2852	3160	3303	3182	2978	3050	3178	2997	3051	3198	3230	3283	3149	3206	3307	3254	3257	3066	3120	3107	3113	3115	3236	3065	3218	3206	3152	3268	3104	3075	3145	3212	3307	3437	3270	3133	3296	3235	3226	3229	3245	3297	3313	3358	3296	3250	3282	3235
2939	2812	2809	3072	3289	3066	3045	3072	3143	3127	3068	3240	3333	3146	3157	3272	3150	3291	3234	3193	3112	3043	3220	3141	3163	3165	3100	3212	3079	3250	3303	3256	3373	3431	3553	3644	3634	3545	3633	3569	3567	3668	3642	3603	3519	3685	3668	3685	3661	3632
3103	2891	2824	3015	3212	3138	2988	3167	3144	3115	3116	3108	3176	3172	3199	3318	3289	3168	3243	3240	3118	3210	3221	3241	3093	3165	3285	3248	3197	3359	3294	3329	3332	3274	3314	3434	3404	3276	3284	3446	3305	3239	3440	3319	3271	3335	3361	3325	3350	3315
3009	2829	2798	2995	3165	3047	2945	2937	3112	3118	3053	3102	3169	3248	3323	3140	3201	3272	3171	3128	3225	3184	3245	3210	3190	3137	3165	3297	3206	3188	3162	3014	3202	3030	2836	2891	2889	2984	2906	2860	2833	2961	2873	2974	2852	2967	2810	2921	2786	2876
2865	2773	2878	2967	3085	3101	3012	2997	3162	3074	3026	3071	3101	3063	3181	3223	3205	3096	3192	3238	3162	3336	3182	3151	3240	3243	3269	3163	3212	3072	3218	3223	3110	3070	3078	2994	2966	2950	2960	2821	2972	2999	3044	3065	3028	3074	3047	3011	3025	2994
2881	2900	2958	3026	3018	2951	2996	3125	3084	3114	3103	3098	3197	3086	3153	3187	3307	3202	3182	3184	3143	3268	3211	3225	3199	3259	3235	3276	3171	3242	3310	3384	3555	3468	3408	3514	3363	3400	3501	3353	3371	3424	3486	3464	3450	3422	3565	3415	3469	3450
3129	2992	2991	2861	2981	2957	2955	3082	3214	3079	3039	3166	3099	3180	3103	3154	3190	3221	3228	3192	3293	3016	3120	3126	3224	3160	3181	3228	3163	3267	3435	3281	3404	3440	3576	3560	3537	3423	3486	3501	3469	3598	3535	3448	3599	3568	3534	3576	3571	3479
3058	2948	2922	2844	2973	2950	3114	3045	3142	3095	3037	3110	3230	3100	3172	3102	3094	3197	3291	3228	3153	3149	3157	3093	3104	3250	3259	3278	3183	3319	3259	3245	3241	3172	3187	3279	3248	3132	3244	3198	3155	3148	3247	3262	3146	3219	3200	3197	3216	3195
2722	2642	2809	2875	2893	3088	3013	3084	2999	3036	2977	3135	3222	3128	3111	3149	3152	3158	3249	3263	3121	3191	3092	3185	3134	3243	3285	3393	3298	3376	3306	3259	3129	3130	3066	3274	3203	3058	3118	3138	3041	3124	3053	3146	3031	3195	3158	3070	3073	3138
2673	2750	2691	2816	2989	2974	3070	3075	3091	3047	3068	3012	3247	3122	3171	3065	3154	3154	3304	3194	3082	3067	3302	3294	3162	3141	3240	3354	3413	3220	3171	3141	3264	3126	3144	3136	3449	3257	3149	3188	3154	3240	3200	3284	3174	3113	3134	3036	3142	3134
2915	2758	2794	2877	2869	3012	2949	2997	2862	2992	3034	3014	3251	3235	3243	3134	3194	3288	3275	3148	3237	3127	3250	3151	3144	3279	3307	3354	3385	3177	3052	3098	3183	2984	2888	3081	3150	3076	2932	2909	3063	3094	2962	2982	3020	3016	3061	3019	3122	2916
2994	2899	2794	2818	2869	2897	2889	2915	2981	3008	3077	3067	3127	3121	3074	3101	3151	3184	3266	3126	3183	3185	3244	3175	3129	3068	3280	3482	3337	3079	2994	3040	3195	2978	2829	2975	3036	3060	2913	2983	2972	2939	3004	2925	2861	2884	2990	2875	2960	2957
2896	2876	2896	2934	2903	2962	2882	2954	2968	3088	2925	3101	3201	3118	3127	3130	3036	3190	3227	3167	3168	3282	3291	3200	3092	3084	3241	3498	3451	3092	2993	3135	3227	3025	3001	2951	3353	3263	3069	3105	3192	3147	3183	3209	3164	3189	3091	3148	3274	3080
2902	2922	2994	2957	2969	2883	2992	3018	3120	3010	3003	3011	3111	3201	3197	3173	3172	3167	3149	3306	3114	3134	3267	3282	3077	3109	3264	3404	3519	3347	3143	3144	3370	3158	3187	3421	3597	3575	3333	3369	3489	3416	3317	3393	3311	3289	3422	3494	3361	3393
2966	2889	2939	2928	3009	2950	2988	2959	3083	3042	3029	3123	3027	3097	3083	3146	3223	3248	3191	3179	3223	3184	3186	3185	3081	3145	3354	3498	3461	3238	3180	3211	3309	3180	3035	3266	3415	3331	3098	3182	3411	3320	3180	3143	3212	3135	3182	3335	3253	3303
2943	2946	2959	2942	2971	2974	2852	2941	3070	3033	2993	3052	2992	3039	3080	3083	3129	3205	3179	3164	3193	3028	3334	3196	3059	3148	3281	3359	3390	3228	3043	3130	3201	3179	2914	3001	3228	3248	2988	3104	3194	3048	3157	3069	3097	3023	3088	2984	3102	3158
2940	2795	2806	2768	3144	2955	2907	2923	2982	3114	2961	3016	2972	3087	3179	3124	3128	3122	3147	3207	3071	3120	3180	3236	3054	3046	3234	3296	3357	3248	3099	3170	3329	3245	3014	3057	3259	3266	3128	3056	3175	3288	3288	3280	3225	3089	3178	3081	3229	3253
2858	2659	2610	2902	3264	3077	2866	2765	2929	3082	2933	3042	3085	3092	3107	3120	3136	3145	3215	3160	3134	3089	3183	3248	3115	3111	3240	3296	3397	3168	3123	3157	3278	3221	3175	3155	3301	3340	3146	3252	3328	3259	3240	3238	3321	3096	3229	3246	3250	3364
2933	2784	2693	2976	3199	3061	2884	2971	3079	3000	2957	2987	3068	3067	3128	3140	3182	3210	3131	3166	3161	3199	3250	3134	3158	3187	3193	3270	3357	3289	3198	3038	3106	3033	2787	3065	3093	3088	3109	3050	2966	2982	3058	2990	3075	2881	2911	2938	3020	2982
3111	2892	2843	3080	3313	3063	2878	2898	3067	3028	2930	3061	3126	2952	3043	3088	3206	3148	3211	3176	3112	3274	3157	3098	3121	3143	3134	3228	3200	3097	3231	3095	3095	3096	2880	3066	2988	3011	2934	2981	2995	2951	3086	3056	2937	2914	2816	2933	3024	3098
3156	3016	3000	3144	3202	2986	3006	2900	3078	3016	2980	2932	3088	2977	2992	3126	3196	3122	3225	3257	3149	3212	3222	3292	3263	3185	3196	3074	3247	3209	3198	3281	3414	3387	3435	3532	3370	3401	3503	3406	3385	3398	3575	3405	3347	3427	3400	3391	3408	3539
2937	2801	2784	2979	3125	3131	2796	2902	3099	3133	2885	2952	3134	3061	2962	2990	3182	3125	3051	3062	3152	3162	3177	3204	3128	3207	3184	3034	3141	3265	3210	3308	3439	3510	3637	3608	3600	3586	3555	3507	3585	3529	3651	3667	3564	3479	3539	3384	3460	3556
2996	2809	2724	3027	3209	2996	2865	2953	3063	3043	3001	3025	2968	3074	3043	3069	3176	3020	2992	3153	3068	3078	3173	3163	3220	3195	3202	3142	3215	3040	3077	3126	3166	3250	3154	3182	3082	3145	3046	3114	3005	3091	3159	3041	3104	3024	2925	2942	2939	3068
3132	2914	2819	3055	3182	3093	3084	3036	3101	3081	3027	3034	3057	3111	2984	3040	3126	3012	2969	2922	3106	3108	3054	3137	3183	3212	3080	3152	3097	3037	3057	3095	2937	2988	2865	2746	2818	2822	2867	2818	2825	2741	2788	2838	2909	2838	2769	2680	2799	2843
2889	2971	2843	3010	3148	3165	3001	3097	3122	3043	2996	3063	3079	3052	3039	3075	3104	3128	3010	3069	3097	3022	3082	3008	3100	3037	3119	3030	3139	3240	3120	3133	3128	3174	3094	3025	3175	3009	3085	3277	3178	3159	3096	3163	3222	3170	3155	3083	3111	3108
2921	2851	2988	3060	3118	3121	3014	3074	3097	3078	3077	3068	3135	3116	3134	3060	3027	3104	3114	3085	3095	3017	3005	3044	3042	3079	2949	3106	3136	3154	3310	3232	3334	3424	3441	3471	3399	3290	3329	3420	3392	3380	3409	3469	3405	3483	3378	3276	3272	3402
2982	2816	2871	3084	2983	3110	3062	2976	3108	3105	2987	3159	3286	3056	3070	3036	3104	3017	3140	3008	2958	3061	3031	3050	3094	2992	3044	3043	3093	3120	3176	3115	3216	3202	3242	3402	3234	3058	3171	3190	3211	3047	3123	3230	3168	3129	3158	3074	3115	3122
3114	2904	3068	3079	2907	2952	2977	2916	3130	3002	3006	3034	3093	3021	3083	2987	3086	3074	3190	3133	3026	2999	3106	3145	3018	3054	2982	3097	3105	3090	3074	2998	3017	3012	3055	3123	3170	2987	2923	2894	3033	3024	2904	2884	2987	2829	3038	2988	2784	2889
3081	2967	2976	2987	2905	2871	2985	2904	2975	2976	2976	3011	2881	3025	3066	3135	2974	3110	3114	3134	2946	3107	3056	3137	2937	3057	3013	3052	3045	3068	3018	2978	3085	3110	3048	3004	3236	3081	3064	3032	3004	2996	3042	2972	3042	2966	2997	2978	2997	2908
2806	2926	2851	2833	2819	3060	3050	2957	3017	2982	3008	2968	2995	3170	3062	3091	3129	3051	3165	3152	3134	3076	3160	3121	3159	3124	3150	3080	3171	3066	3024	3005	3150	3006	2978	2961	3140	3112	3041	2921	2958	3037	3001	2984	2930	3006	3031	3012	3114	2960
2794	2784	2845	2761	2976	2926	3013	3063	3017	2960	3159	3008	3001	3084	3043	3154	3132	2974	3052	3151	3208	3062	3147	2972	3072	2984	3260	3291	3064	2979	2777	2901	3096	3006	2767	2775	2999	2928	2778	2921	2886	2910	2875	2754	2738	2761	2879	2844	2818	2856
2902	2870	2750	2824	2904	2977	2946	3057	2861	2991	3076	3050	3127	3009	3182	3035	3066	3131	3051	3171	3009	3020	3156	3042	3013	3093	3127	3164	3246	3010	2861	2894	3012	2869	2732	2748	3014	3143	2843	2726	2885	2961	2944	2778	2851	2821	2822	2928	2961	3028
2979	2762	2821	2860	2810	2835	2942	2895	2986	3014	2983	3065	3073	3051	3238	3125	3104	3071	3200	3065	3112	3059	3114	3049	3026	2981	3041	3214	3267	3108	3080	3010	3003	3004	2846	2926	3269	3263	3071	2933	3163	3095	3184	3205	3098	3190	3183	3253	3238	3297
2803	2811	2870	2983	2830	2871	2941	2891	2895	2948	3016	3062	3113	3134	3076	3101	3063	3105	3150	3125	3043	3164	3093	3053	3131	2997	3030	3223	3337	3241	3113	3039	2998	3091	3011	3082	3227	3255	3123	3141	3248	3345	3148	3237	3143	3186	3163	3205	3248	3226
2816	2831	2810	3040	2949	2937	2827	2943	2891	2885	2886	2981	3098	3045	3046	3007	3041	3057	3103	3142	3074	3005	2983	3076	2997	2944	3077	3217	3301	3184	3000	2887	3064	2958	2784	2815	3103	3035	2986	2877	2961	3110	2923	3030	3084	2872	2959	2973	2988	3097
2918	2887	2918	2930	2985	2869	2824	2878	2996	2904	2968	2948	2893	3022	2955	2970	3017	3033	3091	3051	2822	3000	3100	3034	2998	3000	3131	3169	3223	3080	2893	2918	3020	3155	2892	2818	3025	2910	2977	2870	2923	2978	2940	2942	3119	2988	2995	3021	2902	3058
2924	2866	2788	2911	3043	3011	2860	2881	2898	3013	2868	2798	2908	2898	3072	3075	2928	2904	3080	2907	3039	3021	2966	3022	2924	2937	3145	3121	3173	3111	3058	3006	3121	3188	3142	3033	3167	3213	3209	3093	3105	3051	3095	3081	3202	3267	3051	3015	3121	3054
2788	2760	2819	3033	3150	3054	2932	2889	2901	2908	2816	2905	2883	2997	2855	3013	2909	2917	3021	3033	2993	3056	2979	3034	2907	2908	3171	2975	3171	3144	3045	3099	3114	3176	3023	3095	3136	3142	3077	3016	3054	2934	2995	3038	3032	3038	3143	3005	3009	3056
2801	2717	2713	3071	3287	3133	2933	2957	2986	2799	2898	2755	2944	2898	3004	2973	2877	2897	2985	2954	2931	2942	3015	2950	2970	2930	3055	3036	3034	3102	3158	3101	3019	3029	2851	2983	2926	2869	2842	2890	2865	2887	2772	2834	2841	2854	2925	2861	2880	2755
2882	2895	2876	3033	3238	3085	2978	2970	3076	3005	2829	2879	2887	2944	2865	2929	2908	3024	2947	3024	2978	2957	2917	3084	3010	2855	2847	2843	2965	3030	3030	3131	3160	3065	3130	3064	3120	3130	3018	3143	3171	3238	3012	3028	3000	2998	3332	3110	3147	3127
3135	3001	2969	3174	3102	2965	2744	2974	3002	3064	2819	2874	2909	2896	3001	2928	2969	2926	3082	3071	3004	2935	3028	3054	3055	2977	2916	2935	2909	3115	3120	3186	3218	3461	3431	3532	3570	3477	3432	3420	3366	3539	3479	3436	3455	3561	3527	3550	3491	3570
3028	3036	2878	3121	3202	2993	2794	2933	2989	2973	2926	2922	3121	2979	2925	3069	3066	3045	2989	2989	2974	3031	2968	3085	2982	2980	3018	2890	2941	3032	3070	3101	3087	3275	3178	3244	3262	3248	3286	3327	3155	3233	3260	3280	3109	3199	3340	3280	3272	3254
2858	2738	2711	3067	3255	3178	2931	2854	3030	2959	2927	2975	2946	2909	2896	3042	2921	2940	2900	3050	2992	2959	2975	3045	3070	3076	2921	2964	2923	3010	2845	2905	2872	2833	2917	2762	2849	2738	2862	2861	2713	2680	2792	2750	2730	2641	2741	2738	2829	2860
2864	2715	2834	3093	3321	3204	2955	2920	3049	2931	2910	2927	3109	3088	3017	2984	2921	2993	2939	2979	2940	2924	3081	2968	3093	2934	2939	2842	2888	2930	2869	2863	2797	2848	2757	2820	2687	2770	2838	2749	2752	2824	2903	2794	2812	2825	2835	2834	2904	2762
3052	2834	2732	2928	3231	3065	3076	3074	3119	3026	3028	3012	3166	3046	3088	3043	3073	2945	2891	2944	2966	3079	2901	3021	2870	3068	2861	2944	2975	2974	2970	3037	2980	3013	3103	3155	3181	3220	3160	3036	3132	3162	3183	3161	3358	3269	3244	3201	3196	3195
2945	2863	2902	2868	3015	2937	2994	3015	3106	3084	3102	2922	3066	3069	3072	3052	3049	2916	3026	2925	3004	2972	2979	2973	3000	2929	2910	2911	2893	3078	3059	3057	3087	3105	3231	3294	3312	3160	3240	3103	3274	3210	3290	3201	3236	3334	3276	3240	3308	3299
2700	2846	2803	2972	3029	3029	3049	2986	3048	3107	2971	3110	3023	3077	2931	3069	3028	3046	2948	2967	3018	2850	2942	2865	2923	2835	2865	2748	3015	2897	2928	2977	2968	2962	2983	3040	2988	2969	2932	2930	2975	2927	2923	2976	3029	3091	2983	2928	3003	3034
3008	3042	2848	3041	3003	2968	3136	3012	3071	3021	2973	3008	3037	2988	2963	3011	2983	3054	3045	2946	3020	2978	3042	3015	2956	2931	2904	2948	3016	2975	2940	2870	2873	2868	2799	2866	2942	2976	3032	2970	2944	3047	2969	2987	2912	2931	2988	3071	2875	2972
3098	3003	2954	2838	3037	2854	2944	2960	3005	2945	2985	3071	2971	3001	3067	3027	2978	2991	2888	3012	3063	3077	3056	2985	3051	2964	2937	2960	3191	3007	2920	2949	2918	2924	2844	2763	3069	3106	3009	3009	3001	3165	3109	3007	2958	3007	3121	3080	3045	3072
3114	2966	2919	2892	2876	2995	2941	2956	2843	2937	3014	2834	2953	3017	3027	2991	3010	2953	2979	2985	2998	2993	2995	3061	2941	3008	3057	3025	3203	3014	2907	2806	2895	3008	2807	2665	2887	2973	2872	2991	2940	2943	2993	2974	2981	2871	2918	2975	2942	2910
2885	2852	2849	2950	2997	2927	2908	2944	2982	2909	2926	2869	2941	2969	2967	2938	2928	2907	3035	3007	3022	3006	2937	3086	2985	3048	3051	3077	3170	3131	2866	2817	2964	2906	2778	2682	2824	2837	2710	2782	2848	2945	2886	2871	2887	2794	2895	2836	2881	2896
2767	2923	2908	2836	2903	3005	2948	2920	2907	2875	2939	2837	2925	2991	3072	3077	2936	3039	3013	2964	2942	2966	3093	3187	3028	3041	2971	3140	3267	3182	3012	2848	2971	2881	2852	2741	2858	3116	2870	2935	2949	3002	2992	3016	3022	2926	2983	2927	3149	3001
3095	3026	2837	2909	2854	2804	2902	2819	3009	2900	2923	2866	2894	2949	2979	3091	2946	3006	2911	3052	3021	3068	3054	3165	3027	2854	2942	3190	3382	3200	3087	3057	3126	3029	2918	2950	3205	3141	3158	3104	3168	3224	3164	3217	3283	3278	3167	3102	3121	3276
3130	3113	2871	2896	2819	2899	2993	2960	2954	2897	2945	2938	2840	2968	3030	2964	3010	2952	3196	3013	2991	3041	3091	3065	2996	2868	2995	3085	3179	3104	3089	2917	2988	3110	2865	2901	3090	3186	3048	3045	3069	3192	3124	3067	3195	3116	3120	3155	3132	3043
2980	2969	2927	2896	2966	2914	2921	2907	2886	2855	2986	3018	2971	2914	2967	3096	3042	2939	3074	3088	3003	2961	3041	3019	3021	2832	2970	3147	3178	3066	2921	2702	2960	3043	2698	2680	2814	2920	2872	2782	2931	2946	2953	2887	2910	3030	2930	2954	2897	2924
2947	2982	2858	2982	2994	3014	2941	2881	2916	2904	2964	3002	2938	2991	2893	3008	2945	2892	3029	3019	2931	2986	2970	3059	2970	2910	2910	3098	3026	3050	2980	2759	2846	3054	2850	2719	2808	3121	2788	2790	2926	3052	2982	2883	2983	2992	2940	2882	2908	2915
2920	2882	2825	2840	3070	2988	2892	2935	2947	3022	2942	3086	3042	3086	2941	2998	2963	2970	2965	2915	3071	3001	2890	3012	2955	2925	2891	3008	3051	2929	3022	2783	2841	2992	2950	2804	2909	3040	2896	2950	2944	2993	2988	3029	2997	2922	2961	2945	3071	2956
2920	2775	2739	2838	3122	3049	2929	3078	3181	3054	3022	3050	3158	2973	3065	3044	3035	2986	2991	2966	2855	2961	2943	2957	2856	2927	2836	2894	2895	2918	2985	2858	2937	2808	2760	2803	2773	2968	2732	2790	2894	2854	2899	3043	2935	2839	2760	2839	2828	2925
2782	2592	2663	2711	3134	3116	3011	3074	3015	3115	2957	3014	3090	2983	3122	3127	3010	2978	2995	2858	2979	3061	2882	2872	2943	2847	2850	2859	2879	2939	2913	2837	2930	2735	2723	2816	2708	2864	2753	2766	2763	2890	2911	2924	2859	2933	2789	2811	2741	2934
2611	2671	2579	2916	3135	3032	2888	2924	3056	2975	2939	2999	3051	2947	3040	3088	3009	3007	2889	2868	3058	2940	2882	2894	2854	2767	2910	2848	2857	2958	3021	2957	2887	3178	2968	2979	3090	3055	2992	2853	3076	2940	3086	3006	3094	3148	3007	3128	3108	3157
2893	2836	2714	2997	3109	3033	2827	2891	3056	2995	2950	2973	3103	2999	2997	2989	2961	2763	2953	2970	2767	2937	2852	2853	2818	2877	2932	2798	2896	2978	2945	2963	3055	3158	2982	3082	3179	3173	3109	3236	3117	3169	3151	3075	3323	3330	3252	3214	3194	3066
2801	2826	2836	2976	3111	2868	2845	2941	2929	2989	2844	3000	2971	2888	2934	2965	2983	2961	2861	2863	2944	2944	2954	2777	2833	2898	2817	2890	2913	2850	2971	2913	3044	3056	2948	2970	2970	2965	3001	2995	2995	3019	2953	3017	3081	3009	2960	3033	2982	3080
2795	2720	2729	2894	3089	3037	2768	2807	2989	2876	2831	2843	2906	2870	2907	2893	2911	2867	2951	2858	2877	2911	2951	2871	2849	2917	2792	2935	2905	2863	2825	2757	2841	2854	2775	2869	2928	2856	2832	2752	2714	2934	2783	2856	2839	2873	2881	2898	2828	2876
2711	2715	2639	2835	3146	2892	2757	2847	2938	2804	2673	2693	2837	2717	2900	2897	2814	2832	2896	2891	2875	2856	2854	2783	2764	2895	2863	2966	2950	2993	2795	2837	2827	2844	2942	2917	2962	2927	2898	2801	2844	2917	2897	2943	2967	2896	2951	2908	2951	3001
2754	2739	2745	2821	3001	2927	2714	2708	2829	2824	2695	2670	2837	2810	2808	2870	2778	2895	2922	2929	2762	2849	2852	2819	2809	2823	2892	2843	2839	2905	2922	2887	2879	2955	2915	2938	3010	2988	2930	3012	2909	3042	2929	3107	3011	3174	3024	3060	2926	3132
2838	2889	2698	2825	2997	2752	2673	2700	2777	2751	2705	2738	2747	2732	2898	2822	2929	2790	2825	2857	2903	2847	2909	2751	2774	2839	2872	2836	2844	2905	2899	2799	2960	2827	2841	2939	2946	2895	2975	2788	2817	2874	3000	2878	3021	2842	2933	2903	2885	2941
2827	2815	2837	3006	2994	2789	2712	2781	2807	2749	2745	2805	2717	2671	2675	2860	2799	2760	2790	2769	2834	2899	2902	2945	2885	2823	2806	2885	2846	2893	2896	2894	2791	2750	2808	2802	2790	2799	2818	2790	2807	2728	2823	2902	2887	2814	2860	2889	2847	2826
2875	2906	3059	2928	3014	2835	2710	2758	2788	2873	2771	2781	2766	2647	2749	2710	2725	2759	2752	2833	2810	2825	2816	2765	2908	2751	2749	2852	2866	2919	2885	2826	2783	2763	2970	2739	2935	2882	2838	2744	2846	2811	2823	2789	2834	2888	2919	2882	2866	2788
2891	2924	2901	2978	2827	2801	2854	2828	2801	2828	2874	2871	2816	2742	2741	2852	2764	2802	2861	2791	2789	2729	2783	2723	2829	2759	2768	2793	2766	2760	2813	2927	2829	2751	2725	2810	2865	2845	2907	2799	2820	2845	2749	2728	2871	2861	2993	2996	2971	2765
2956	2910	2874	2787	2830	2714	2870	2919	2808	2873	2815	2950	2792	2868	2832	2917	2915	2935	2909	2839	2745	2782	2919	2810	2739	2761	2777	2712	2782	2743	2742	2745	2738	2748	2778	2776	2778	2799	2753	2806	2762	2698	2794	2764	2652	2709	2821	2801	2766	2808
2974	2895	2788	2718	2741	2744	2791	2820	2773	2849	2829	2909	2777	2815	2793	2809	2857	2795	2940	2791	2859	2925	2867	2785	2844	2657	2710	2809	2687	2699	2707	2791	2736	2641	2695	2702	2725	2784	2712	2708	2782	2811	2825	2691	2685	2812	2785	2781	2715	2769
2791	2715	2646	2769	2667	2756	2745	2901	2820	2994	2912	2905	2799	2826	2927	2873	2875	2815	2760	2749	2788	2783	2902	2843	2808	2820	2789	2722	2641	2741	2720	2780	2725	2734	2777	2822	2695	2774	2690	2796	2764	2829	2839	2769	2796	2695	2944	2768	2831	2772
2782	2772	2825	2739	2836	2861	2812	2755	2809	2853	2848	2911	2849	2953	2940	2866	2898	2847	2840	2898	2902	2906	2751	2899	2904	2837	2816	2811	2865	2773	2785	2788	2718	2778	2788	2770	2857	2808	2702	2894	2787	2914	2758	2867	2959	2967	2882	2825	2807	2842
2731	2851	2748	2795	2839	2764	2764	2802	2818	2878	2793	2847	2943	2867	2880	2793	2819	2982	2943	2867	2940	2900	2864	2810	2894	2825	2848	2815	2827	2720	2817	2714	2835	2656	2762	2877	2791	2883	2727	2810	2673	2830	2918	2788	2902	2875	2807	2891	2790	2848
2823	2743	2676	2763	2890	2726	2824	2840	2810	2803	2938	2914	2826	2854	2719	2782	2891	2788	2886	2880	2852	2883	2792	2821	2816	2765	2847	2732	2855	2924	2859	2812	2787	2835	2841	2871	2904	2733	2808	2806	2809	2802	2791	2816	2821	2853	2946	2977	2932	2841
2661	2676	2621	2722	2771	2840	2823	2867	2826	2767	2799	2767	2859	2929	2883	2811	2673	2828	2738	2649	2782	2801	2721	2866	2914	2928	2917	2824	2826	2783	2916	2913	2827	2845	2856	2800	2842	2830	2910	2831	2851	2855	3005	2892	2943	2856	3012	2960	2970	2855
2849	2790	2705	2730	2866	2845	2779	2859	2778	2751	2814	2864	2749	2842	2891	2808	2845	2975	2923	2806	2797	2797	2798	2876	2817	2789	2880	2785	2839	2767	2909	2780	2961	2867	2890	2868	2873	2854	2859	2806	2889	2915	2984	2972	2977	3003	2996	2858	2981	2936
2901	2730	2779	2735	2778	2786	2902	2873	2800	2784	2772	2803	2866	2798	2754	2673	2786	2753	2819	2698	2766	2721	2716	2682	2866	2763	2828	2833	2806	2845	2796	2963	2837	2770	2835	2865	2899	2839	2943	2752	2869	2914	2912	2877	2862	2956	2988	2894	2951	2854
2864	2739	2675	2633	2747	2763	2921	2936	2977	2860	2863	2982	3026	2933	2829	2704	2683	2801	2837	2859	2783	2852	2733	2797	2798	2864	2832	2726	2769	2772	2854	2792	2851	2862	2836	2870	2733	2910	2922	2877	2856	2864	2885	2884	2915	2864	3035	2824	3026	2922
2726	2772	2673	2741	2753	2810	2956	3095	2959	3029	2919	2909	2983	2890	2827	2709	2610	2701	2749	2778	2859	2771	2699	2778	2786	2895	2766	2854	2686	2805	2757	2761	2759	2805	2856	2743	2859	2860	2934	2943	2812	2863	3048	2873	2928	2910	2866	2907	2959	2880
2743	2811	2693	2782	2802	2893	2835	2889	2928	2985	3075	3003	2896	2800	2895	2814	2671	2634	2630	2702	2645	2723	2688	2745	2830	2721	2723	2765	2744	2809	2790	2731	2713	2812	2721	2770	2763	2827	2782	2865	2848	2970	2957	2826	2867	2894	2819	2842	2852	2931
2685	2712	2602	2644	2701	2814	2841	2856	2903	2898	2983	2769	2658	2698	2722	2806	2736	2807	2666	2622	2742	2835	2725	2703	2892	2809	2736	2794	2766	2830	2813	2755	2774	2690	2770	2789	2762	2715	2679	2808	2802	2844	2910	2824	2941	2932	2799	2881	2904	2842
2572	2639	2600	2669	2762	2785	2933	2841	2881	2855	2847	2841	2728	2604	2737	2718	2780	2670	2591	2726	2690	2788	2655	2711	2766	2966	2849	2816	2937	2844	2682	2764	2763	2834	2667	2865	2704	2750	2830	2827	2901	2814	2963	2904	2956	2842	2991	2927	2766	2996
2589	2550	2713	2683	2639	2825	2869	2882	2814	3022	2885	2816	2653	2522	2606	2727	2582	2640	2674	2662	2803	2838	2818	2777	2870	2846	2784	2887	2962	2846	2816	2763	2669	2799	2784	2763	2820	2831	2963	2868	2867	2965	2996	2903	2872	3010	2982	2864	2894	2826
2687	2636	2598	2695	2759	2693	2763	2822	2694	2759	2810	2831	2718	2702	2541	2489	2520	2562	2581	2644	2686	2692	2721	2715	2760	2846	2719	2706	2873	2832	2843	2700	2691	2740	2796	2731	2796	2814	2888	2815	2833	2879	2839	2922	2927	2929	2883	3041	3021	2988
2681	2611	2685	2671	2645	2708	2725	2696	2709	2594	2670	2691	2592	2533	2474	2617	2758	2720	2672	2573	2735	2821	2804	2858	2736	2776	2650	2709	2711	2851	2728	2753	2789	2799	2794	2760	2687	2832	2691	2960	2923	2736	2936	2808	2828	2953	2879	2823	3072	2995
2771	2692	2592	2591	2619	2713	2755	2673	2550	2492	2562	2761	2757	2705	2636	2580	2600	2606	2595	2583	2625	2595	2726	2688	2765	2731	2702	2746	2714	2722	2951	2777	2679	2842	2915	2834	2824	2818	2797	2844	2767	2905	2863	2776	2842	2865	2931	2905	2967	2790
2763	2907	2697	2619	2716	2782	2655	2801	2740	2546	2639	2603	2596	2575	2586	2646	2693	2733	2763	2758	2630	2756	2783	2762	2725	2662	2744	2731	2628	2707	2757	2694	2695	2893	2871	2828	2815	2803	2736	2857	2867	2773	2759	2745	2750	2786	2870	2917	2931	2809
2772	2751	2703	2597	2724	2683	2756	2683	2685	2593	2604	2756	2676	2692	2738	2621	2588	2541	2611	2557	2515	2505	2717	2702	2667	2680	2808	2751	2759	2790	2786	2654	2772	2805	2897	2792	2752	2768	2720	2642	2811	2808	2692	2821	2680	2746	2732	2790	2834	2909
2643	2769	2636	2643	2725	2746	2712	2689	2732	2658	2717	2595	2514	2566	2689	2659	2633	2791	2856	2868	2721	2708	2820	2633	2750	2693	2677	2658	2783	2705	2728	2728	2669	2714	2725	2828	2872	2863	2860	2801	2739	2807	2799	2744	2738	2749	2675	2712	2819	2933
2754	2753	2586	2579	2644	2578	2575	2775	2758	2571	2637	2632	2722	2725	2728	2659	2673	2676	2628	2707	2596	2676	2861	2779	2909	2746	2733	2681	2674	2702	2815	2788	2646	2821	2711	2670	2761	2821	2799	2695	2752	2790	2793	2836	2825	2727	2785	2878	2763	2801
2781	2774	2660	2608	2564	2713	2628	2617	2616	2707	2660	2587	2640	2683	2668	2640	2765	2681	2758	2722	2674	2714	2766	2820	2821	2793	2632	2749	2780	2834	2745	2661	2705	2812	2737	2820	2864	2690	2754	2782	2845	2783	2755	2836	2767	2765	2677	2676	2718	2724
2780	2876	2709	2622	2611	2596	2528	2564	2674	2798	2619	2466	2522	2653	2730	2740	2667	2715	2772	2697	2819	2842	2862	2777	2880	2885	2729	2648	2764	2786	2779	2810	2750	2752	2965	2855	2795	2790	2691	2903	2752	2783	2788	2774	2691	2710	2799	2673	2793	2744
2761	2781	2782	2713	2574	2591	2566	2575	2609	2617	2556	2568	2632	2604	2677	2659	2544	2639	2700	2685	2673	2712	2786	2759	2695	2911	2907	2817	2838	2819	2742	2783	2780	2887	2743	2937	2935	2678	2828	2730	2833	2820	2750	2795	2769	2753	2845	2690	2606	2646
2709	2812	2785	2605	2697	2612	2465	2497	2560	2683	2637	2606	2502	2556	2603	2584	2621	2643	2711	2687	2663	2577	2765	2819	2740	2790	2764	2944	2915	2857	2736	2659	2758	2918	2809	2847	2932	2707	2695	2784	2757	2709	2791	2683	2813	2743	2801	2752	2713	2736
2706	2737	2642	2775	2723	2565	2591	2561	2683	2642	2614	2596	2582	2547	2671	2655	2621	2618	2759	2648	2729	2733	2684	2776	2663	2702	2616	2707	2800	2776	2797	2770	2735	2733	2769	2693	2768	2781	2682	2649	2656	2699	2679	2803	2684	2666	2692	2724	2650	2703
2605	2806	2626	2699	2628	2576	2737	2426	2479	2621	2680	2674	2605	2585	2603	2562	2631	2555	2612	2641	2725	2699	2744	2684	2802	2799	2768	2708	2741	2722	2632	2749	2654	2850	2705	2792	2710	2712	2685	2610	2730	2705	2638	2702	2728	2591	2700	2706	2698	2701
2607	2772	2634	2810	2730	2643	2416	2490	2523	2693	2815	2549	2553	2490	2535	2504	2551	2454	2537	2494	2608	2561	2586	2581	2677	2726	2867	2697	2778	2765	2747	2741	2731	2713	2709	2781	2623	2661	2752	2797	2710	2610	2712	2706	2659	2750	2599	2686	2643	2812
2515	2645	2772	2701	2651	2496	2457	2506	2530	2610	2628	2513	2521	2637	2688	2705	2634	2633	2721	2748	2824	2767	2623	2706	2611	2586	2537	2683	2662	2619	2693	2769	2869	2712	2728	2793	2657	2738	2658	2704	2832	2692	2672	2685	2632	2682	2644	2618	2671	2804
2577	2734	2712	2592	2732	2556	2646	2390	2498	2534	2593	2737	2683	2752	2909	2776	2871	2734	2776	2776	2857	2787	2823	2758	2783	2760	2802	2649	2723	2561	2654	2742	2630	2831	2610	2694	2609	2798	2769	2669	2729	2756	2657	2639	2613	2528	2655	2763	2598	2719
2628	2617	2624	2651	2686	2712	2540	2275	2396	2592	2690	2737	2513	2465	2656	2496	2719	2678	2465	2552	2596	2566	2568	2628	2742	2708	2934	2732	2699	2560	2584	2759	2597	2568	2686	2780	2728	2648	2862	2748	2660	2759	2695	2668	2648	2615	2643	2620	2710	2670
2515	2631	2680	2661	2694	2433	2398	2575	2497	2608	2676	2587	2522	2511	2571	2597	2652	2682	2727	2635	2675	2648	2633	2530	2540	2634	2677	2728	2637	2837	2697	2686	2467	2622	2648	2748	2878	2723	2798	2868	2698	2718	2670	2663	2676	2744	2722	2735	2686	2737
2493	2643	2710	2601	2618	2597	2539	2547	2480	2474	2695	2523	2577	2520	2615	2680	2738	2780	2923	3055	2952	3006	2862	2797	2782	2762	2555	2540	2575	2726	2736	2761	2764	2656	2594	2522	2795	2823	2655	2657	2674	2675	2755	2747	2625	2668	2743	2694	2731	2712
2533	2621	2610	2589	2660	2634	2479	2494	2374	2722	2642	2664	2560	2607	2648	2646	2702	2684	2755	2837	2789	2893	2847	2934	3017	2950	2860	2721	2494	2704	2737	2712	2617	2757	2818	2616	2708	2801	2825	2743	2734	2674	2676	2677	2711	2645	2651	2525	2640	2698
2654	2636	2490	2744	2711	2548	2439	2461	2572	2608	2704	2704	2576	2565	2545	2728	2619	2600	2541	2593	2566	2546	2573	2652	2788	2771	2911	2857	2734	2680	2608	2751	2634	2671	2768	2721	2533	2646	2796	2683	2607	2707	2686	2674	2775	2731	2571	2571	2554	2695
2543	2485	2590	2728	2617	2446	2516	2387	2493	2648	2710	2723	2643	2661	2666	2591	2477	2507	2407	2490	2527	2619	2511	2423	2541	2668	2642	2828	2846	2736	2785	2596	2669	2612	2712	2669	2658	2584	2606	2695	2542	2622	2689	2678	2751	2725	2592	2558	2592	2560
2429	2590	2809	2748	2567	2424	2527	2530	2467	2774	2921	2787	2666	2640	2473	2552	2571	2416	2415	2569	2570	2635	2628	2610	2610	2393	2524	2692	2750	2709	2641	2722	2560	2584	2631	2585	2745	2606	2603	2679	2644	2588	2696	2602	2636	2726	2611	2503	2717	2579
2437	2814	2659	2525	2598	2646	2533	2545	2492	2765	2924	2696	2343	2349	2462	2642	2675	2688	2714	2747	2696	2732	2805	2713	2707	2661	2512	2441	2543	2702	2702	2684	2728	2629	2607	2613	2704	2647	2537	2499	2758	2727	2597	2620	2634	2572	2802	2672	2641	2607
2551	2694	2573	2424	2615	2628	2462	2452	2625	2697	2563	2287	2223	2470	2664	2918	3037	3010	2942	3057	2984	2833	2842	2854	2660	2768	2652	2547	2486	2468	2621	2751	2726	2709	2649	2551	2590	2713	2639	2482	2593	2769	2562	2558	2663	2666	2578	2699	2620	2707
2524	2685	2598	2652	2690	2654	2443	2555	2653	2664	2451	2325	2580	2776	3206	3413	3330	3113	3108	3284	3070	2963	2990	2879	2766	2772	2802	2678	2499	2464	2519	2538	2704	2715	2805	2600	2618	2705	2788	2553	2562	2656	2577	2650	2637	2696	2712	2717	2666	2659
2569	2584	2569	2756	2758	2562	2592	2576	2659	2636	2597	2702	3059	3156	3593	3395	3301	3034	2892	2911	2856	2849	2899	2847	2764	2782	2708	2648	2596	2583	2543	2566	2611	2713	2707	2541	2574	2642	2748	2621	2535	2703	2663	2487	2609	2544	2594	2761	2655	2668
2537	2563	2624	2783	2594	2434	2453	2568	2501	2763	2719	3021	3037	3329	3405	3025	2807	2578	2367	2468	2618	2635	2608	2787	2841	2715	2695	2620	2668	2644	2568	2475	2530	2534	2596	2607	2563	2636	2726	2630	2515	2556	2634	2578	2666	2621	2638	2709	2702	2638
2463	2441	2644	2620	2482	2518	2365	2383	2418	2712	2857	3070	3104	2886	2689	2479	2256	2091	1974	2141	2122	2383	2474	2602	2757	2714	2683	2640	2604	2611	2621	2528	2508	2558	2653	2620	2622	2559	2747	2739	2464	2561	2734	2603	2670	2630	2649	2663	2760	2722
2427	2465	2636	2516	2501	2362	2379	2360	2529	2779	3209	3089	2779	2605	2328	2029	1797	1709	1757	1829	2012	2030	2245	2373	2495	2697	2585	2757	2582	2606	2625	2614	2506	2500	2643	2590	2575	2606	2662	2744	2547	2602	2690	2785	2601	2682	2582	2670	2657	2642
2444	2474	2723	2545	2442	2556	2508	2598	2876	3114	3330	3084	2891	2430	2118	1938	1844	1840	1789	1853	1861	1931	2090	2241	2432	2606	2807	2806	2621	2556	2642	2580	2510	2565	2561	2629	2535	2633	2611	2798	2603	2648	2700	2631	2562	2546	2616	2572	2737	2653
2588	2729	2831	2654	2532	2501	2643	2747	3107	3319	3434	3214	2639	2295	2018	1929	1918	2092	1972	1956	1958	1843	1844	2142	2240	2495	2765	2745	2647	2618	2562	2631	2394	2516	2550	2621	2533	2630	2596	2611	2681	2524	2597	2559	2520	2625	2616	2632	2648	2602
2650	2858	2874	2627	2317	2483	2620	2783	3099	3398	3143	2701	2301	2022	1868	1862	1958	2227	2339	2235	2092	1927	1859	1879	2140	2410	2637	2763	2667	2641	2622	2563	2577	2511	2699	2672	2558	2502	2499	2653	2745	2491	2654	2686	2497	2571	2777	2586	2765	2672
2676	2756	2700	2417	2268	2273	2471	2628	2854	2872	2682	2268	1995	1814	1721	1814	2122	2249	2381	2315	2291	2099	1871	1887	2102	2375	2595	2712	2827	2616	2550	2550	2544	2458	2594	2707	2418	2450	2555	2554	2648	2581	2568	2658	2633	2649	2710	2597	2733	2595
2645	2446	2471	2350	2331	2365	2476	2537	2693	2551	2390	2099	1877	1762	1921	2084	2207	2256	2315	2227	2292	2180	1929	1751	1901	2216	2547	2715	2787	2736	2461	2450	2409	2419	2547	2628	2605	2369	2560	2596	2559	2482	2457	2600	2576	2722	2690	2622	2630	2544
2341	2292	2439	2351	2378	2524	2579	2680	2595	2508	2386	2130	1982	1906	1971	2195	2627	2514	2279	2195	2065	2042	1816	1690	1897	2140	2556	2849	2798	2566	2562	2487	2353	2424	2554	2753	2620	2365	2466	2530	2582	2629	2577	2673	2577	2714	2679	2720	2745	2691
2318	2283	2572	2495	2265	2502	2564	2672	2437	2383	2379	2232	2039	1845	1651	1901	2395	2529	2340	2051	1977	1974	1790	1656	1887	2261	2616	2836	2741	2663	2563	2404	2417	2343	2533	2655	2530	2478	2583	2538	2499	2626	2678	2543	2532	2556	2639	2698	2666	2661
2255	2315	2550	2379	2065	2276	2612	2713	2479	2385	2444	2457	2229	1868	1561	1635	1975	2516	2279	1924	1772	1843	1755	1675	1985	2300	2760	2876	2775	2506	2411	2482	2301	2452	2661	2669	2463	2505	2677	2474	2529	2587	2598	2613	2698	2630	2705	2552	2690	2702
2106	2070	2445	2375	2106	2414	2919	2991	2644	2602	2806	2833	2786	2480	1911	1731	1800	2059	1987	1708	1545	1678	1804	1815	2077	2456	2761	2904	2726	2543	2399	2411	2400	2382	2607	2652	2558	2481	2557	2521	2483	2486	2578	2562	2615	2612	2586	2631	2633	2592
2096	2210	2620	2386	2334	2632	3090	3231	2806	2843	2990	3084	3069	2940	2397	1923	1800	1943	1669	1445	1613	1817	2003	2077	2360	2715	2880	2881	2585	2491	2469	2332	2504	2474	2739	2637	2468	2502	2648	2561	2534	2448	2529	2625	2516	2667	2548	2613	2475	2658
2073	2344	2605	2611	2478	2706	2773	2829	2691	2872	2957	2901	3022	2995	2556	2161	1837	1889	1651	1496	1878	2154	2348	2475	2633	2943	2976	2769	2388	2455	2404	2439	2376	2571	2677	2509	2372	2650	2630	2504	2557	2529	2453	2567	2681	2588	2559	2632	2491	2747
2102	2360	2681	2475	2404	2449	2544	2451	2522	2768	2836	2778	2668	2898	2622	2225	2105	2019	1890	1788	2151	2643	2783	2776	2988	3017	2805	2440	2326	2368	2437	2351	2492	2652	2559	2375	2420	2727	2614	2475	2589	2512	2465	2601	2612	2557	2399	2585	2575	2667
2029	2273	2462	2319	2277	2343	2383	2243	2368	2611	2589	2515	2579	2723	2763	2483	2293	2382	2271	2302	2718	3098	3216	3017	2968	2878	2471	2182	2177	2293	2447	2501	2512	2596	2462	2392	2502	2538	2491	2431	2616	2349	2510	2545	2590	2443	2494	2530	2629	2560
2062	2334	2485	2234	2107	2375	2599	2471	2317	2426	2455	2468	2680	2945	2832	2611	2607	2703	2676	2553	2899	3241	3430	3006	2742	2636	2269	2089	2139	2320	2478	2485	2509	2522	2433	2359	2676	2533	2420	2716	2550	2451	2511	2625	2535	2347	2489	2455	2687	2517
2324	2455	2664	2349	2171	2478	2883	2691	2382	2326	2383	2665	2825	3127	2824	2517	2535	2799	2649	2462	2841	2974	3050	2674	2310	2245	2244	2187	2311	2351	2443	2628	2503	2362	2320	2509	2606	2451	2417	2651	2517	2463	2600	2600	2547	2432	2545	2623	2676	2487
2626	2497	2518	2334	2269	2529	2946	2907	2570	2403	2653	2859	2889	2873	2570	2180	2287	2618	2495	2303	2368	2627	2550	2297	2171	2197	2324	2377	2400	2499	2410	2518	2405	2362	2450	2594	2441	2330	2595	2676	2515	2624	2566	2589	2504	2476	2613	2699	2732	2607
2449	2311	2246	2236	2147	2346	2790	2811	2690	2470	2689	2560	2746	2661	2313	2063	2152	2420	2347	2092	2128	2289	2403	2175	2230	2458	2560	2536	2484	2449	2457	2363	2368	2302	2617	2666	2318	2399	2566	2545	2520	2610	2557	2603	2595	2502	2534	2730	2550	2545
2153	2109	2144	2179	2303	2332	2381	2429	2422	2550	2488	2286	2327	2358	2269	2171	2308	2592	2298	2133	2231	2394	2399	2454	2549	2602	2609	2555	2445	2374	2405	2337	2376	2604	2596	2416	2287	2483	2554	2494	2598	2628	2560	2586	2495	2509	2712	2752	2772	2538
2112	2158	2299	2387	2384	2272	2445	2200	2353	2486	2254	2287	2169	2351	2270	2271	2345	2404	2273	2197	2330	2570	2537	2483	2516	2595	2505	2490	2459	2495	2356	2398	2493	2632	2483	2356	2434	2507	2410	2568	2547	2543	2604	2502	2551	2470	2585	2735	2672	2409
2215	2280	2455	2405	2405	2286	2330	2398	2383	2433	2517	2408	2468	2393	2295	2046	2105	2226	2162	2302	2504	2561	2452	2470	2419	2535	2459	2411	2498	2384	2392	2392	2618	2475	2379	2465	2556	2432	2449	2536	2409	2557	2584	2573	2469	2391	2684	2741	2751	2509
2261	2286	2263	2304	2259	2273	2278	2300	2347	2396	2415	2458	2499	2609	2425	2203	2255	2298	2537	2487	2603	2561	2350	2338	2491	2502	2379	2486	2399	2365	2437	2487	2400	2386	2516	2634	2442	2349	2452	2563	2361	2510	2494	2592	2477	2511	2579	2706	2649	2440
2224	2503	2340	2278	2374	2317	2242	2269	2389	2404	2322	2188	2322	2510	2454	2375	2672	2714	2788	2696	2659	2422	2360	2416	2306	2472	2442	2486	2531	2607	2496	2406	2276	2517	2604	2583	2236	2398	2493	2440	2332	2440	2532	2489	2463	2378	2566	2789	2682	2504
2558	2614	2654	2537	2418	2579	2528	2447	2512	2559	2541	2280	2412	2268	2357	2465	2641	2624	2681	2509	2411	2316	2299	2356	2431	2402	2479	2448	2626	2620	2502	2246	2398	2529	2613	2394	2453	2410	2416	2330	2392	2505	2530	2504	2440	2352	2627	2706	2611	2554
2822	2721	2563	2701	2700	2648	2718	2671	2591	2656	2608	2651	2769	2698	2540	2490	2389	2369	2226	2274	2259	2342	2347	2321	2474	2494	2488	2460	2396	2427	2471	2363	2521	2350	2425	2494	2482	2464	2437	2418	2385	2359	2431	2602	2367	2341	2514	2602	2766	2503
2594	2598	2390	2486	2562	2715	2567	2743	2592	2644	2477	2507	2668	2704	2621	2581	2526	2478	2426	2436	2470	2596	2520	2408	2429	2369	2440	2351	2372	2487	2593	2478	2336	2309	2443	2538	2505	2345	2431	2479	2430	2350	2597	2494	2361	2441	2533	2595	2673	2520
2361	2374	2372	2383	2458	2502	2438	2406	2485	2528	2500	2335	2415	2356	2447	2459	2502	2481	2509	2510	2448	2443	2545	2309	2268	2304	2361	2377	2324	2463	2397	2440	2364	2376	2446	2480	2465	2509	2484	2423	2404	2418	2408	2439	2439	2392	2321	2588	2647	2645
2265	2359	2465	2489	2432	2392	2403	2394	2374	2529	2596	2489	2412	2491	2417	2374	2411	2433	2424	2387	2376	2402	2442	2472	2357	2407	2488	2379	2406	2539	2433	2541	2434	2437	2438	2478	2480	2494	2401	2439	2338	2422	2340	2450	2384	2333	2436	2556	2584	2692
2420	2427	2553	2548	2513	2462	2490	2413	2379	2613	2562	2674	2499	2533	2595	2665	2657	2446	2587	2536	2417	2524	2490	2459	2423	2402	2330	2311	2421	2410	2589	2494	2405	2338	2404	2554	2581	2409	2399	2405	2439	2333	2335	2416	2273	2454	2390	2570	2517	2577
2443	2358	2478	2338	2473	2507	2579	2457	2470	2503	2607	2628	2620	2528	2502	2505	2455	2492	2529	2414	2448	2553	2562	2470	2403	2365	2468	2457	2482	2449	2486	2396	2309	2455	2479	2506	2478	2445	2433	2402	2523	2434	2424	2424	2588	2212	2495	2362	2391	2595
2499	2337	2292	2268	2369	2386	2481	2569	2386	2438	2449	2463	2442	2452	2434	2431	2418	2359	2490	2438	2528	2573	2678	2465	2490	2378	2346	2422	2371	2348	2457	2425	2544	2418	2426	2375	2525	2486	2407	2446	2555	2392	2363	2368	2285	2373	2409	2313	2487	2548
2386	2324	2299	2320	2448	2495	2389	2343	2506	2346	2474	2408	2457	2523	2515	2519	2513	2605	2557	2424	2515	2636	2568	2568	2362	2342	2391	2460	2395	2388	2420	2395	2294	2393	2527	2495	2502	2539	2531	2464	2378	2423	2448	2395	2369	2398	2368	2416	2394	2472
2475	2398	2327	2362	2425	2481	2511	2512	2251	2328	2439	2408	2549	2564	2592	2640	2759	2664	2728	2639	2607	2478	2584	2565	2464	2397	2372	2460	2415	2379	2367	2329	2397	2510	2429	2434	2555	2541	2422	2253	2499	2480	2370	2326	2454	2366	2449	2440	2359	2449
2385	2402	2491	2327	2403	2408	2408	2335	2395	2473	2465	2401	2544	2620	2583	2498	2510	2630	2566	2586	2508	2475	2517	2441	2377	2427	2440	2409	2509	2466	2478	2413	2366	2403	2384	2491	2569	2449	2409	2493	2427	2295	2460	2401	2357	2493	2323	2399	2316	2425
2441	2366	2310	2388	2274	2353	2377	2343	2411	2309	2404	2545	2676	2631	2572	2391	2230	2325	2503	2682	2606	2755	2675	2556	2559	2487	2544	2464	2418	2411	2378	2509	2397	2345	2347	2465	2467	2496	2462	2423	2438	2473	2431	2413	2575	2442	2353	2382	2344	2545
2407	2524	2360	2305	2262	2340	2313	2331	2483	2330	2427	2453	2474	2305	2250	2169	2150	2278	2363	2544	2595	2481	2557	2498	2446	2396	2469	2462	2522	2428	2512	2504	2389	2405	2422	2389	2526	2493	2527	2357	2497	2461	2396	2471	2448	2318	2527	2280	2360	2352
2487	2439	2429	2357	2399	2336	2324	2360	2417	2355	2467	2459	2519	2424	2313	2199	2354	2241	2268	2274	2472	2545	2667	2668	2583	2612	2608	2412	2505	2449	2440	2483	2442	2483	2391	2502	2465	2643	2546	2429	2349	2465	2457	2374	2414	2479	2507	2397	2338	2363
2417	2398	2401	2403	2288	2412	2426	2476	2400	2348	2336	2420	2422	2367	2193	2254	2420	2399	2262	2257	2417	2447	2630	2574	2365	2426	2509	2500	2595	2511	2471	2485	2412	2508	2464	2460	2515	2426	2491	2468	2384	2364	2460	2549	2417	2555	2362	2288	2479	2378
2488	2451	2415	2407	2312	2392	2242	2388	2480	2327	2351	2451	2401	2368	2160	2235	2196	2123	2223	2367	2571	2542	2626	2518	2486	2519	2585	2633	2424	2448	2522	2497	2387	2478	2434	2395	2390	2477	2447	2501	2399	2349	2526	2535	2481	2504	2410	2342	2407	2387
2428	2509	2453	2346	2293	2359	2262	2294	2314	2292	2336	2287	2354	2406	2242	2234	2179	2213	2390	2553	2537	2597	2500	2442	2519	2419	2409	2584	2613	2589	2551	2409	2337	2423	2527	2382	2408	2488	2409	2423	2493	2462	2501	2453	2495	2495	2437	2424	2376	2357
2484	2506	2453	2393	2436	2407	2387	2428	2497	2388	2316	2394	2554	2468	2517	2436	2350	2403	2622	2686	2609	2513	2424	2508	2515	2533	2498	2552	2457	2633	2474	2482	2483	2377	2399	2432	2405	2430	2493	2384	2456	2400	2510	2493	2528	2498	2499	2507	2412	2416
2409	2455	2412	2328	2456	2429	2486	2457	2554	2434	2431	2385	2490	2503	2535	2605	2426	2523	2654	2595	2588	2389	2565	2386	2420	2498	2491	2471	2499	2637	2523	2432	2444	2457	2528	2398	2433	2522	2470	2375	2454	2538	2480	2482	2432	2444	2445	2432	2403	2451
2462	2401	2409	2329	2299	2406	2417	2378	2538	2317	2339	2291	2299	2305	2332	2413	2416	2407	2440	2582	2543	2522	2507	2449	2465	2472	2515	2500	2466	2566	2629	2439	2502	2391	2455	2477	2478	2467	2474	2484	2444	2484	2548	2525	2565	2475	2534	2405	2469	2410
2374	2529	2398	2298	2308	2334	2377	2346	2413	2343	2376	2357	2372	2406	2257	2297	2355	2359	2449	2460	2656	2563	2504	2612	2486	2449	2462	2561	2566	2564	2638	2509	2457	2504	2493	2446	2450	2586	2530	2483	2458	2459	2575	2441	2510	2492	2470	2388	2422	2507
2366	2518	2480	2448	2422	2461	2479	2496	2447	2516	2503	2434	2474	2384	2427	2304	2210	2247	2340	2506	2512	2440	2407	2400	2397	2455	2441	2502	2479	2453	2490	2482	2484	2382	2469	2385	2511	2561	2544	2495	2413	2413	2497	2595	2437	2545	2565	2526	2423	2572
2409	2336	2383	2411	2450	2461	2577	2590	2534	2479	2395	2458	2325	2412	2401	2426	2350	2307	2401	2429	2464	2327	2396	2401	2437	2406	2375	2461	2386	2444	2513	2326	2370	2482	2377	2379	2445	2446	2417	2413	2451	2434	2516	2517	2545	2615	2497	2502	2543	2523
2451	2513	2383	2243	2294	2372	2405	2295	2456	2438	2331	2248	2272	2303	2392	2362	2289	2305	2404	2412	2477	2341	2480	2412	2404	2423	2402	2464	2409	2453	2452	2521	2392	2430	2410	2454	2425	2366	2534	2416	2435	2389	2592	2512	2587	2523	2552	2478	2455	2542
2289	2391	2272	2347	2271	2242	2245	2240	2339	2349	2278	2289	2318	2264	2195	2263	2090	2200	2228	2391	2421	2358	2346	2423	2376	2376	2387	2408	2461	2420	2448	2373	2364	2473	2423	2436	2475	2366	2366	2448	2361	2474	2569	2550	2519	2456	2441	2455	2420	2562
2210	2317	2405	2352	2390	2410	2405	2431	2487	2444	2404	2386	2365	2362	2399	2502	2238	2223	2172	2318	2289	2339	2426	2346	2280	2432	2350	2366	2281	2450	2428	2468	2328	2353	2503	2399	2435	2378	2474	2317	2408	2440	2458	2501	2439	2462	2455	2510	2612	2575
2234	2388	2443	2303	2491	2591	2658	2747	2564	2617	2646	2593	2552	2547	2600	2524	2459	2393	2252	2261	2308	2332	2261	2392	2344	2382	2365	2362	2351	2281	2421	2317	2411	2327	2306	2406	2472	2391	2459	2387	2323	2395	2461	2456	2424	2431	2392	2474	2635	2603
2377	2402	2489	2433	2485	2580	2608	2641	2634	2770	2608	2637	2648	2526	2410	2526	2492	2339	2396	2379	2336	2308	2210	2237	2296	2322	2370	2380	2374	2359	2313	2345	2294	2341	2367	2485	2318	2436	2396	2366	2311	2367	2441	2406	2446	2489	2532	2568	2581	2501
2362	2408	2440	2383	2365	2359	2441	2398	2479	2418	2396	2399	2430	2389	2439	2385	2348	2423	2539	2473	2448	2355	2210	2205	2307	2291	2251	2399	2295	2371	2269	2331	2277	2340	2422	2449	2357	2376	2395	2303	2302	2376	2270	2437	2377	2419	2399	2425	2446	2421
2281	2250	2331	2283	2234	2218	2077	2152	2186	2173	2162	2196	2184	2286	2345	2270	2364	2230	2295	2450	2403	2468	2312	2203	2324	2421	2234	2268	2191	2289	2332	2308	2278	2394	2474	2512	2305	2285	2293	2442	2299	2285	2371	2475	2383	2358	2373	2397	2381	2485
2187	2053	2179	2207	2195	2165	2177	2131	2132	2164	2268	2134	2188	2375	2315	2457	2220	2214	2153	2235	2384	2343	2315	2260	2247	2371	2237	2202	2262	2300	2364	2314	2351	2370	2410	2423	2361	2303	2259	2392	2352	2344	2414	2485	2335	2357	2409	2464	2390	2490
2113	2102	2142	2213	2153	2134	2225	2217	2108	2208	2178	2210	2247	2262	2206	2313	2350	2272	2079	2123	2404	2411	2325	2319	2271	2327	2314	2307	2213	2380	2198	2305	2165	2361	2379	2409	2321	2238	2283	2283	2412	2414	2391	2401	2332	2344	2419	2481	2543	2359
2112	2084	2261	2187	1957	1901	2071	2232	2057	2110	2056	2192	2099	2149	2014	2117	2221	2200	2170	2193	2312	2336	2373	2386	2336	2396	2367	2204	2244	2273	2145	2242	2276	2286	2380	2343	2258	2237	2224	2260	2317	2368	2310	2376	2283	2345	2525	2444	2585	2412
2068	2077	2222	2033	1843	1884	2224	2231	2103	2106	2231	2263	2425	2327	2166	1975	2183	2413	2256	2179	2243	2440	2337	2320	2370	2332	2411	2195	2264	2379	2380	2284	2293	2421	2418	2330	2368	2323	2301	2422	2380	2342	2473	2262	2314	2283	2500	2635	2373	2251
1906	1982	2285	1948	1969	2165	2520	2525	2399	2256	2356	2498	2643	2739	2557	2217	2376	2349	2261	2030	2243	2323	2521	2321	2371	2388	2353	2297	2248	2337	2331	2284	2327	2388	2354	2395	2317	2288	2346	2340	2329	2308	2282	2295	2235	2333	2508	2525	2520	2268
2004	2059	2206	2180	1958	2235	2650	2551	2267	2325	2357	2499	2632	2717	2728	2427	2292	2397	2238	1994	2119	2541	2476	2404	2300	2363	2324	2158	2372	2354	2335	2285	2389	2364	2289	2328	2325	2249	2327	2373	2302	2309	2457	2316	2216	2335	2469	2567	2544	2317
2093	2299	2281	2161	1976	2144	2352	2291	2300	2309	2331	2340	2452	2492	2393	2160	2317	2381	2321	1990	2300	2495	2506	2367	2332	2411	2350	2181	2288	2268	2382	2299	2351	2434	2274	2411	2281	2382	2362	2366	2235	2354	2412	2269	2291	2272	2436	2540	2505	2264
1996	2046	2193	1919	1918	2169	2231	2205	2141	2219	2255	2127	2273	2318	2197	2012	2130	2361	2347	2046	2214	2485	2573	2330	2328	2426	2369	2339	2321	2302	2368	2371	2288	2517	2530	2394	2310	2314	2358	2457	2311	2357	2385	2350	2340	2249	2496	2594	2555	2354
1860	1863	2051	1895	1825	2137	2232	2249	2185	2133	2057	2080	2275	2457	2263	2146	2125	2380	2137	2070	2185	2436	2383	2259	2352	2370	2412	2327	2291	2374	2329	2339	2339	2410	2512	2445	2401	2426	2358	2366	2314	2251	2387	2423	2329	2242	2476	2544	2510	2433
1962	2072	2151	1936	1910	2239	2410	2295	2200	1990	2028	2155	2345	2571	2454	2209	2270	2362	2214	2046	2250	2424	2451	2208	2287	2381	2347	2328	2363	2428	2327	2375	2437	2492	2484	2507	2381	2435	2444	2410	2414	2281	2304	2267	2296	2294	2414	2514	2540	2527
2224	2204	2437	2166	2023	2347	2623	2494	2326	2222	2147	2216	2402	2573	2359	2179	2190	2436	2154	2105	2124	2509	2480	2336	2232	2301	2410	2280	2262	2393	2359	2394	2393	2421	2489	2418	2356	2435	2428	2371	2400	2391	2384	2405	2351	2371	2454	2488	2650	2441
2271	2268	2350	2199	2053	2293	2641	2519	2401	2438	2461	2336	2380	2379	2041	1915	2030	2396	2180	2190	2214	2366	2433	2252	2235	2323	2286	2327	2373	2501	2436	2360	2407	2425	2448	2416	2413	2463	2411	2434	2357	2322	2432	2402	2426	2397	2433	2581	2544	2424
2099	2023	2196	2073	1892	2189	2391	2333	2376	2554	2477	2335	2279	2193	1868	1841	2066	2369	2254	2106	2195	2447	2356	2160	2247	2224	2341	2288	2326	2411	2386	2319	2400	2372	2513	2469	2454	2522	2545	2468	2284	2411	2502	2481	2345	2249	2458	2582	2517	2479
1878	1872	2108	2028	1872	2051	2248	2188	2198	2283	2208	2107	2062	2101	2074	1911	2134	2352	2143	2077	2245	2253	2271	2188	2131	2180	2272	2276	2264	2301	2404	2324	2373	2458	2506	2483	2535	2451	2374	2363	2253	2328	2362	2439	2403	2223	2501	2603	2580	2584
2081	1984	2066	2086	2023	2002	2187	2263	2161	2122	1941	1942	2011	2098	2132	2122	2071	2068	2121	2068	2317	2264	2154	2018	2195	2186	2256	2176	2342	2372	2264	2288	2317	2474	2358	2407	2449	2446	2411	2323	2322	2370	2428	2538	2229	2309	2417	2509	2633	2465
2183	2094	2012	2092	1974	2078	2282	2216	2141	2116	2016	1956	1992	2178	2031	1877	1826	2041	2134	2174	2304	2287	2157	2175	2102	2293	2107	2243	2206	2273	2250	2363	2288	2330	2401	2413	2497	2351	2481	2292	2326	2406	2425	2432	2304	2234	2392	2523	2624	2366
2032	2014	1977	2051	1930	2001	2163	2080	2095	2244	2075	2074	2080	2056	1976	1825	2015	2158	2368	2350	2306	2223	2085	2190	2188	2080	2208	2153	2186	2241	2233	2278	2264	2384	2431	2413	2336	2357	2349	2334	2385	2341	2322	2256	2242	2331	2330	2550	2440	2341
2109	2147	2176	2132	2238	2230	2063	2063	2030	2211	2215	2123	2186	2266	2098	2182	2335	2510	2472	2347	2269	2117	2113	2178	2145	2200	2206	2178	2168	2188	2294	2212	2255	2339	2301	2305	2401	2242	2321	2328	2196	2298	2283	2223	2153	2243	2357	2370	2462	2353
2257	2313	2330	2356	2358	2394	2369	2221	2220	2327	2336	2306	2374	2436	2272	2390	2395	2442	2398	2242	2187	2103	2151	2142	2263	2150	2167	2258	2188	2182	2234	2289	2305	2194	2269	2323	2339	2305	2265	2331	2284	2342	2230	2148	2234	2249	2256	2337	2307	2337
2293	2208	2299	2288	2341	2470	2479	2416	2471	2426	2505	2379	2513	2272	2394	2530	2437	2220	2174	2086	2192	2195	2282	2222	2256	2167	2109	2149	2177	2055	2223	2326	2288	2368	2366	2364	2327	2311	2297	2240	2365	2239	2280	2136	2241	2260	2278	2280	2246	2272
2104	2110	2050	2105	2157	2320	2326	2317	2430	2355	2433	2420	2415	2359	2278	2294	2257	2213	2230	2338	2335	2295	2250	2257	2127	2145	2210	2194	2089	2121	2243	2290	2302	2198	2292	2331	2367	2272	2326	2383	2357	2183	2245	2207	2167	2143	2253	2192	2197	2295
2002	2053	2122	1977	2031	2016	2245	2131	2286	2279	2294	2352	2245	2278	2254	2214	2348	2253	2319	2242	2256	2259	2355	2168	2140	2183	2248	2146	2119	2056	2235	2231	2305	2278	2234	2315	2217	2322	2357	2291	2235	2278	2083	2122	2226	2234	2275	2109	2221	2228
2133	1966	2051	2000	2053	2145	2133	2098	2244	2334	2363	2330	2273	2221	2222	2332	2371	2375	2376	2352	2344	2333	2349	2253	2206	2279	2080	2133	2123	2218	2294	2335	2290	2172	2201	2198	2289	2319	2203	2277	2231	2088	2245	2123	2203	2130	2184	2162	2199	2201
2075	2099	2158	2106	2037	2182	2264	2265	2307	2424	2365	2322	2335	2291	2334	2434	2409	2375	2366	2455	2463	2380	2404	2246	2263	2298	2174	2218	2252	2298	2257	2279	2308	2202	2265	2272	2303	2306	2305	2240	2284	2143	2250	2176	2143	2202	2200	2219	2224	2253
2169	2187	2171	2203	2086	2178	2293	2241	2407	2418	2377	2312	2331	2374	2314	2384	2312	2319	2385	2370	2406	2547	2453	2337	2209	2247	2287	2231	2227	2401	2323	2360	2309	2269	2286	2331	2312	2194	2336	2344	2184	2206	2182	2189	2158	2083	2215	2261	2247	2330
2179	2243	2169	2155	2137	2116	2234	2170	2185	2254	2264	2134	2264	2247	2258	2301	2315	2279	2340	2327	2303	2400	2315	2243	2254	2208	2206	2182	2300	2282	2377	2323	2393	2236	2275	2406	2296	2265	2319	2349	2252	2234	2298	2202	2233	2150	2172	2252	2319	2291
2282	2286	2218	2208	2201	2127	2155	2134	2268	2229	2068	2249	2207	2230	2210	2406	2275	2220	2361	2351	2342	2282	2251	2257	2203	2160	2219	2248	2340	2411	2324	2333	2320	2378	2333	2319	2345	2174	2379	2297	2281	2264	2305	2238	2216	2231	2257	2247	2339	2359
2245	2275	2292	2325	2164	2232	2225	2219	2209	2185	2172	2338	2325	2235	2244	2274	2337	2367	2311	2363	2274	2309	2326	2300	2216	2273	2260	2199	2296	2370	2299	2315	2380	2311	2350	2418	2277	2221	2270	2306	2346	2333	2253	2258	2229	2337	2263	2349	2322	2200
2339	2280	2277	2231	2282	2283	2265	2214	2247	2233	2144	2297	2291	2289	2327	2284	2237	2308	2272	2328	2238	2355	2347	2307	2345	2300	2222	2242	2272	2330	2378	2279	2418	2219	2315	2365	2300	2294	2389	2380	2358	2394	2269	2214	2398	2322	2340	2329	2221	2247
2239	2175	2220	2177	2248	2198	2309	2175	2169	2232	2179	2120	2217	2290	2366	2323	2186	2258	2282	2225	2246	2292	2301	2306	2220	2212	2180	2248	2342	2367	2358	2358	2379	2411	2296	2335	2274	2328	2353	2320	2363	2192	2208	2266	2280	2284	2231	2233	2325	2355
2213	2132	2110	2078	2116	2266	2247	2353	2245	2228	2290	2262	2180	2215	2122	2275	2160	2200	2273	2263	2303	2273	2341	2426	2125	2123	2159	2141	2293	2323	2315	2384	2409	2322	2311	2289	2249	2307	2354	2335	2279	2214	2135	2221	2269	2317	2246	2427	2326	2390
2165	2123	2167	2238	2168	2300	2408	2431	2385	2356	2430	2281	2383	2140	2294	2265	2225	2240	2290	2290	2301	2301	2346	2317	2102	2174	2177	2204	2183	2380	2326	2361	2412	2284	2354	2270	2356	2227	2246	2306	2201	2285	2314	2278	2232	2272	2210	2387	2324	2451
2090	2041	2274	2227	2272	2381	2458	2302	2328	2389	2402	2433	2421	2321	2268	2292	2299	2267	2227	2301	2290	2228	2275	2248	2149	2114	2135	2163	2220	2176	2343	2363	2316	2339	2343	2318	2341	2275	2279	2316	2253	2290	2298	2280	2322	2225	2231	2224	2446	2410
2070	2226	2308	2280	2309	2274	2344	2193	2186	2200	2253	2315	2329	2341	2283	2284	2242	2170	2209	2221	2218	2063	2211	2129	2082	2065	2180	2256	2211	2319	2213	2276	2355	2273	2242	2395	2285	2205	2314	2215	2255	2239	2290	2248	2161	2263	2223	2335	2402	2314
2155	2196	2245	2339	2231	2322	2371	2111	2175	2235	2209	2256	2204	2248	2311	2224	2257	2239	2144	2169	2259	2184	2082	2070	2101	2127	2128	2177	2225	2218	2227	2294	2267	2275	2220	2283	2271	2166	2206	2236	2217	2305	2240	2075	2139	2119	2152	2232	2286	2229
2152	2278	2237	2152	2152	2296	2321	2216	2388	2455	2333	2242	2339	2282	2257	2376	2321	2223	2228	2310	2239	2222	2224	2205	2011	2192	2128	2123	2066	2192	2176	2219	2189	2284	2254	2254	2166	2089	2133	2175	2323	2184	2173	2260	2193	2158	2203	2216	2307	2171
2162	2222	2248	2177	2219	2214	2266	2247	2440	2504	2435	2381	2371	2310	2318	2336	2309	2294	2394	2474	2403	2365	2402	2238	2243	2158	2182	2107	2082	2141	2198	2192	2312	2319	2126	2159	2218	2160	2169	2180	2295	2324	2328	2389	2226	2172	2262	2277	2188	2241
2239	2234	2245	2068	2157	2143	2142	2331	2242	2442	2379	2242	2306	2332	2260	2231	2105	2144	2369	2414	2192	2233	2272	2397	2218	2261	2219	2170	2074	2185	2341	2383	2279	2273	2169	2143	2177	2321	2149	2305	2293	2233	2282	2237	2282	2307	2244	2254	2242	2425
2204	2282	2190	2063	1982	2114	2209	2179	2187	2321	2347	2329	2206	2305	2331	2315	2117	2241	2256	2249	2174	2101	2232	2345	2237	2217	2188	2232	2216	2360	2315	2390	2252	2220	2264	2204	2170	2270	2236	2292	2179	2216	2137	2077	2332	2234	2282	2279	2395	2295
2189	2215	2351	2128	2006	2184	2149	2150	2021	2193	2295	2289	2190	2257	2450	2328	2193	2171	2298	2272	2125	2017	2244	2275	2211	2121	2204	2345	2189	2250	2338	2415	2220	2281	2246	2349	2226	2355	2199	2142	2189	2146	2107	2100	2148	2229	2202	2275	2421	2434
2067	2323	2493	2275	2096	2197	2374	2185	2062	2304	2308	2280	2117	2189	2335	2392	2183	2125	2229	2286	2193	2064	2211	2224	2111	2013	2183	2402	2395	2201	2272	2351	2392	2249	2196	2247	2296	2302	2316	2129	2226	2194	2255	2098	2075	2148	2192	2288	2414	2490
2049	2215	2491	2253	2026	2113	2262	2070	2020	2025	2177	2115	2022	2121	2387	2364	2152	1985	2177	2204	2039	1893	2097	2182	1961	2183	2257	2420	2249	2139	2325	2323	2351	2210	2357	2271	2327	2260	2336	2185	2208	2258	2087	2040	2082	2210	2133	2246	2577	2576
2069	2320	2616	2235	2047	2025	2122	2010	1839	1921	2217	2054	1954	2189	2528	2495	2126	1999	2087	2106	1875	1831	2024	2165	1953	2001	2292	2348	2246	2178	2278	2413	2366	2234	2185	2280	2253	2294	2209	2237	2171	2147	1998	2045	2015	2132	2106	2252	2585	2580
2025	2485	2511	2175	2046	2127	2142	2074	1858	1977	2180	2094	1973	2173	2625	2434	2064	2021	2188	2200	1912	1892	2082	2258	2052	2153	2282	2372	2172	2177	2274	2426	2294	2251	2269	2234	2239	2248	2299	2185	2194	2156	2108	1949	2107	2156	2162	2240	2687	2537
1966	2421	2489	2267	1928	2185	2322	2188	2013	2123	2274	2088	1982	2191	2503	2414	1995	1908	2266	2215	2119	1959	2193	2265	2027	2081	2266	2397	2173	2212	2255	2475	2223	2165	2278	2217	2251	2297	2343	2203	2223	2292	2123	2029	2166	2173	2263	2413	2576	2618
1934	2325	2402	2081	2047	2183	2463	2140	2004	2106	2268	2162	2015	2162	2628	2359	2122	2084	2201	2262	2087	1959	2196	2119	1972	1958	2243	2270	2183	2106	2318	2279	2186	2176	2201	2293	2192	2175	2303	2249	2202	2259	2230	2167	2110	2328	2187	2380	2621	2592
1956	2314	2523	2113	2029	2107	2400	2238	1963	1985	2140	2092	1896	2234	2430	2343	2096	2001	2269	2333	2067	1946	2182	2132	2018	2074	2387	2448	2248	2119	2221	2226	2220	2155	2109	2185	2241	2284	2318	2049	2096	2149	2126	2009	2047	2180	2105	2325	2637	2485
2003	2353	2444	2128	1864	2118	2264	2194	1898	2028	2154	2166	1959	2116	2451	2368	2105	2025	2226	2163	1947	1853	2064	2200	2032	2096	2369	2362	2172	2189	2192	2280	2283	2130	2129	2163	2193	2336	2199	2172	2189	2153	2086	2017	2099	2164	2153	2291	2659	2589
1991	2365	2455	2251	1994	2107	2336	2150	1897	1944	2267	2162	1930	2114	2547	2322	2093	2019	2246	2250	1977	1936	2172	2348	2040	2112	2330	2455	2219	2168	2224	2426	2335	2151	2163	2153	2209	2276	2146	2104	2178	2103	2111	2057	2158	2135	2247	2314	2574	2580
1949	2309	2550	2137	2116	2118	2346	2136	1949	1997	2266	2200	1875	2094	2368	2478	1998	2013	2236	2337	1987	1890	2216	2230	2059	2031	2269	2341	2113	2054	2322	2378	2146	2212	2108	2240	2279	2296	2317	2151	2159	2072	2097	1944	2085	2195	2035	2334	2589	2527
1934	2310	2426	2262	1983	2167	2335	2238	1968	1973	2312	2058	1903	2029	2417	2409	1996	1919	2132	2305	2077	1934	2085	2334	2003	1975	2275	2371	2158	2152	2196	2374	2214	2192	2174	2236	2186	2219	2187	2146	2037	2269	2012	1986	2050	2160	2095	2134	2547	2483
1914	2361	2430	2315	2014	2110	2290	2180	1971	2082	2234	2031	1845	2024	2409	2269	2011	1899	2232	2264	2038	1920	2123	2244	2032	2099	2333	2386	2197	2143	2198	2198	2223	2149	2164	2216	2247	2235	2142	2152	2225	2235	2147	1963	2120	2121	2121	2254	2505	2491
1930	2309	2523	2209	1967	2108	2307	2247	2037	2028	2238	2099	1832	1968	2443	2311	1961	2024	2254	2268	2015	1884	2125	2246	2091	2132	2327	2363	2171	2081	2141	2176	2188	2127	2169	2258	2291	2216	2190	2178	2196	2233	2122	2036	2032	2129	2064	2237	2665	2543
1944	2244	2546	2177	1884	2113	2252	2223	1960	2054	2211	1981	1868	2054	2450	2362	2031	1958	2048	2278	2051	2027	2116	2227	1991	2024	2270	2308	2178	2104	2204	2231	2158	2120	2168	2090	2148	2253	2242	2191	2221	2204	2125	2065	2071	2180	2119	2254	2481	2538
1900	2224	2520	2125	1939	2041	2211	2230	2004	2073	2200	2037	1877	2048	2405	2433	2053	1894	2129	2168	1996	1935	2142	2300	2043	1973	2290	2263	2153	2115	2158	2216	2092	2205	2109	2129	2134	2289	2086	2199	2192	2270	2111	1951	2046	2136	2042	2230	2467	2468
1874	2215	2363	2049	1823	2039	2297	2166	2006	2046	2193	2063	1884	2002	2397	2434	2029	1839	2196	2233	2010	1882	2158	2119	2020	2010	2282	2446	2190	2096	2214	2250	2275	2065	2060	2086	2175	2252	2123	2141	2291	2254	2110	1998	2111	2181	2113	2231	2520	2635
1803	2175	2408	2018	1801	2014	2222	2120	1945	2045	2147	2047	1802	2098	2392	2422	2056	1905	2125	2289	1974	1890	2121	2138	1917	2040	2285	2455	2184	2111	2124	2239	2237	2109	2064	2088	2253	2327	2256	2210	2147	2230	2114	2017	2104	2174	2096	2164	2617	2511
1831	2195	2346	2101	1807	1867	2164	2099	1897	1958	2180	2039	1828	2075	2459	2347	2091	2041	2280	2336	2033	1926	2097	2304	1994	2103	2338	2490	2235	2001	2201	2153	2146	2008	2073	2133	2259	2246	2188	2144	2214	2245	2114	1978	2032	2169	2065	2243	2466	2440
1931	2239	2408	2102	1850	1917	2096	2007	1763	1950	2091	1937	1822	1980	2543	2393	2004	2092	2119	2302	2011	1963	2180	2394	2053	2173	2346	2309	2207	2086	2234	2219	2036	2038	2060	2171	2219	2184	2131	2143	2201	2235	2045	2019	2039	2072	2039	2112	2453	2322
1932	2293	2434	2022	1877	1981	2066	1989	1845	1886	2090	2000	1786	2146	2375	2189	2018	1920	2207	2174	2077	1952	2219	2144	2107	2137	2303	2344	2187	2126	2061	2337	2140	2083	2089	2100	2393	2270	2138	2118	2229	2215	2160	1979	2087	2126	2029	2177	2590	2365
1858	2235	2315	2104	1840	1899	2163	1938	1869	1855	2090	2080	1823	2067	2327	2373	1996	1852	2200	2221	2105	1831	2204	2298	2073	2101	2273	2376	2203	2090	2228	2235	2098	2102	2053	2159	2326	2214	2190	2203	2236	2235	2127	2023	2130	2073	2177	2175	2540	2447
1896	2088	2308	2053	1786	1994	2132	2116	1810	1965	2065	1971	1787	2075	2330	2281	2066	2082	2178	2291	2057	1903	2210	2257	1943	2121	2285	2366	2128	2082	2091	2302	2132	2108	2071	2207	2229	2210	2161	2084	2182	2205	2135	2063	2017	2135	2057	2117	2428	2446
1805	2261	2330	2123	1863	2061	2128	2085	1815	1923	2124	2060	1831	2045	2480	2461	2001	1990	2061	2231	1979	1894	2075	2291	2020	1946	2334	2428	2094	2083	2150	2218	2127	2045	2050	2259	2253	2219	2190	2152	2103	2186	2073	2087	2018	2102	2093	2123	2417	2349
1784	2073	2392	2103	1844	1966	2187	2072	1782	1969	2250	2000	1880	2115	2475	2375	2011	2018	2128	2196	1957	1865	2222	2256	2027	1995	2239	2263	2140	1998	2067	2236	2153	1986	2090	2134	2184	2228	2180	2168	2014	2134	2117	1979	2124	2113	2041	2175	2479	2491
1782	2081	2256	2017	1831	1991	2224	1985	1865	2007	2242	2073	1846	2143	2476	2355	2096	1875	2092	2243	1971	1867	2066	2205	1948	1970	2207	2300	2136	1997	2059	2088	2193	2143	2072	2196	2249	2308	2167	2137	2111	2133	2107	2019	2027	2074	1965	2058	2439	2531
1787	2080	2327	2071	1835	1911	2230	2032	1954	1962	2257	2066	1813	2096	2491	2513	2044	1989	2216	2257	1954	1880	2031	2175	2065	1897	2202	2275	2068	1928	2020	2167	2117	2026	2012	2089	2137	2290	2089	2096	2122	2067	2070	1954	2050	1957	1900	2152	2296	2368
1809	2147	2329	1995	1761	1906	2118	2040	1833	1970	2186	2078	1830	2074	2561	2442	2085	1982	2175	2235	1990	1811	2058	2155	1970	1907	2266	2344	2120	1989	2037	2174	2094	1981	1983	2133	2141	2202	2127	2027	2042	2100	2067	1925	1953	2081	1987	2115	2329	2418
1765	2118	2333	1998	1761	1896	2097	2027	1833	1929	2196	2037	1893	2024	2404	2395	2112	1937	2066	2164	2007	1684	2023	2271	1964	1979	2258	2323	2116	1945	2129	2228	2145	2061	2047	2102	2214	2288	2224	2070	2002	2100	2045	1916	2024	2037	1973	2077	2491	2290
1753	2139	2272	2061	1880	1836	2067	2009	1775	1909	2041	1985	1793	2038	2348	2460	2018	1871	2100	2111	2012	1830	2019	2330	2029	1965	2170	2315	2077	1983	2182	2200	2233	2111	2092	2132	2234	2257	2177	2062	1951	1996	1954	2009	2048	1996	1957	2024	2415	2368
1739	2214	2468	2057	1866	1948	2127	1995	1889	1835	2127	1986	1855	1997	2483	2361	2152	1895	2114	2215	1929	1827	1977	2122	2053	1963	2207	2361	2147	2032	2077	2146	2222	2050	2115	2168	2183	2197	2171	2059	2048	2007	1917	1903	2068	2068	2024	2050	2345	2371
1867	2278	2523	2147	1913	2009	2164	2010	1878	1891	2074	1939	1770	2015	2403	2372	1978	1910	2028	2089	1930	1753	1874	2171	1949	1954	2212	2239	2126	1966	2074	2231	2117	2145	2063	2055	2132	2236	2213	1991	2081	2064	1904	1979	2025	2130	2120	2105	2445	2497
1884	2276	2535	2118	1938	1999	2135	2057	1700	1786	2058	1969	1760	1903	2307	2367	1982	1858	2045	2149	1834	1751	1973	2051	1998	1952	2136	2343	2091	1923	2057	2090	2074	2050	2100	2142	2132	2125	2145	2055	2012	2056	1899	1834	2031	2030	2082	2097	2456	2528
1846	2217	2454	2146	1897	1974	2141	2120	1841	1915	2107	2051	1904	1993	2354	2314	1918	1799	2109	2056	1835	1773	1922	2134	1923	2028	2188	2249	2090	1935	2021	2005	2137	1984	2007	2196	2141	2174	2173	2023	1990	2049	1955	1896	1984	2035	1976	2099	2360	2349
1867	2341	2465	2238	1938	1961	2128	2075	1916	1939	2159	2064	1852	1996	2357	2331	1960	1826	2031	2013	1865	1736	1974	2125	2006	1920	2122	2249	2091	1959	1957	2108	1976	1936	1944	1990	2125	2103	2028	1918	2082	2059	1917	1952	2121	2040	1948	2076	2326	2260
1834	2221	2491	2103	1848	1924	2048	1921	1736	1873	2130	1984	1858	1998	2221	2181	1932	1893	1904	1931	1743	1665	1851	2024	1978	1924	2126	2240	2033	1876	1956	2036	2011	1908	1985	2019	1997	2076	2021	1975	1964	2160	1922	1897	1993	2206	2025	2057	2433	2378
1849	2169	2350	2110	1881	1959	1996	1879	1755	1802	2005	1902	1746	1915	2263	2212	1930	1760	2025	1941	1785	1690	1855	2028	1859	1822	2195	2105	1980	1925	1932	2099	1992	1915	1903	1991	2054	2035	2038	1895	2011	1972	1829	1821	1896	1971	1942	2136	2471	2337
1820	2167	2437	2021	1840	1862	2100	2009	1810	1851	2116	2062	1784	1950	2233	2167	1942	1860	2015	2082	1942	1737	1946	2100	1946	1868	2137	2183	1968	1821	1956	2116	1926	1973	2011	2020	2004	2055	1997	1853	1840	1941	1914	1819	1788	1879	1847	1932	2254	2277
1984	2277	2356	2123	1901	1858	2127	1976	1790	1868	2211	2074	1833	1922	2356	2232	1804	1886	2083	2144	1833	1861	2008	2182	1965	2085	2095	2207	1995	1904	2036	2059	2054	1935	1986	1925	1989	1984	2008	1932	1961	2012	2027	1926	1913	1960	1882	1865	2120	2203
1974	2188	2393	2141	1937	1825	1943	1848	1764	1703	2069	2009	1772	1987	2161	2232	1834	1760	1924	1950	1784	1674	1873	2058	2016	1919	2198	2208	2064	1901	2020	2049	2005	2007	2036	1949	2055	2053	2072	2058	1989	2146	2021	1959	2001	2047	2010	2046	2346	2329
1922	2266	2439	2210	1893	1837	1860	1892	1649	1657	1905	1856	1682	1870	2197	2196	1886	1742	1819	1923	1745	1601	1829	2005	1863	1895	2122	2185	1997	1936	2070	2116	2092	2021	1978	2000	2133	2057	2123	2070	2060	2031	1977	1964	1976	1991	2150	2153	2368	2294
1886	2237	2328	2175	1767	1764	1937	1861	1664	1771	1881	1928	1816	1943	2257	2199	1952	1769	1927	2001	1882	1774	1888	2059	1884	1867	2088	2205	2003	1880	2000	2076	2095	1882	1978	1975	2053	2003	2082	2103	2164	2120	2024	1900	1935	2005	2027	2041	1991	2080
1840	2053	2229	2062	1934	1921	2046	2029	1849	1788	2009	1946	1811	2012	2217	2220	1950	1887	1959	2007	1955	1860	1905	2053	1943	1918	2012	2090	2022	1937	1896	1941	2055	2017	2025	1983	2009	1954	1968	2133	2150	2128	2165	2090	2168	1990	2036	1975	1998	1980
1858	1955	2114	2015	1957	1849	2093	1942	1748	1867	1907	1900	1870	1955	2101	2046	1917	1922	1828	1944	1815	1738	1877	1900	1939	1902	1967	1998	2132	1906	2001	2037	2122	1996	2032	2066	1988	1981	2055	2104	2103	2190	2218	2242	2295	2225	2181	2112	2165	2113
1852	2008	1934	1977	1894	1839	1957	1936	1757	1858	1958	1997	1876	1988	2126	2194	1983	2033	2012	1821	1977	1788	1898	1935	1997	1986	2026	2030	1942	1980	1928	1943	1973	2033	2049	1965	2105	2080	2070	1920	2052	2094	2048	2014	2107	2040	2094	2013	2138	2128
2004	1965	1948	1987	1945	1964	2057	2063	1941	2052	2133	1916	2051	2130	2168	2160	2126	2180	2120	2124	2086	2077	2062	2100	2067	2039	2071	2046	1879	1967	2011	2006	2046	2074	2054	2090	2013	2118	1951	1922	1894	1910	1843	1814	1951	1883	1906	2019	1952	1960
2139	2063	1990	1913	1959	2030	2149	2116	2194	2184	2113	1998	2075	2115	1997	2011	2089	2030	2205	2123	2190	2198	2182	2105	2082	2076	2074	2085	2014	2118	2017	1960	1975	1991	2089	2025	2045	2188	2074	2017	1970	1895	1916	1921	1836	2032	1966	1964	1932	2044
2001	1883	1826	1871	1873	1946	2022	2082	2042	2052	2071	2005	2030	2019	1811	1870	1894	2019	1967	2163	2114	2214	2108	2017	1970	2073	2057	2061	2081	2122	2123	2069	2020	2118	2007	2093	2073	2053	2180	2025	2073	2074	2183	2182	2175	2177	2180	2139	2197	2233
1987	1857	1890	1880	1860	1988	1999	1994	1900	1961	1986	1969	1916	1998	1846	1880	1951	1965	1918	1964	2103	1910	1923	1966	2053	2105	1997	2018	2048	2100	2049	2021	2131	2098	2165	2134	2086	2040	2126	1983	2009	2072	2098	2188	2195	2281	2213	2226	2232	2205
2154	2117	2055	2070	2047	2081	2112	2059	2071	1992	1993	2002	2086	2037	2015	2008	2061	1954	2020	2001	1990	2014	1858	1978	2007	2000	2029	2120	2061	2051	2019	2080	2120	1995	2108	2112	1981	2155	1999	2013	1994	2006	2009	2148	2053	2162	1971	2034	2090	2028
2125	2066	1929	1975	2021	2062	2077	2018	1986	1984	1957	1996	1976	1997	2040	1904	1981	2042	1934	1908	1913	1961	1846	1914	1992	2077	2082	2080	2059	2014	2064	2088	2100	2137	2041	1986	2022	2038	2047	2095	2013	2062	2044	2080	2087	2106	2152	2087	2072	2034
1943	1824	1919	1800	1839	1908	1922	1882	1804	1860	1949	1836	1850	1874	1843	1846	1850	1850	1829	1859	1878	1827	1920	1926	1966	1932	2010	1970	2038	1958	1995	2009	2009	1966	1999	2023	1995	1994	2011	2042	2152	2044	2123	2141	2190	2337	2237	2164	2123	2131
2011	1970	1878	1882	1934	1980	1943	1939	1999	1915	1820	1886	1929	1850	1851	1946	1881	1932	1865	1947	1879	1940	1975	2048	1906	1988	1914	2015	1953	1964	2015	1992	2047	1916	2122	2008	2141	2029	1999	2054	2012	2026	2001	1829	1857	1995	2041	2020	1902	1893
2235	2177	2280	2251	2201	2290	2151	2114	2150	2093	2123	2077	2107	2191	2199	2174	2129	2118	2183	2135	2159	2113	2167	2110	2169	2127	2126	2087	1903	1999	1972	2007	2035	2068	1919	2022	2090	2126	2018	1919	1891	1834	1788	1618	1704	1719	1707	1684	1684	1640
2451	2338	2188	2274	2289	2307	2076	2254	2191	2221	2179	2111	2175	2203	2249	2097	2316	2141	2060	2147	2163	2155	2143	2192	2167	2141	2165	2150	2027	2012	1895	1962	2003	1973	1917	1972	2053	2159	2031	1853	1943	1980	1838	1790	1653	1805	1822	1798	1737	1740
2145	2180	2083	2122	1980	1987	1970	2023	1923	1992	1939	1918	1957	2035	1958	1950	1984	1980	1923	2100	2029	1943	2053	2060	2110	2088	2103	2087	2019	1959	1967	1975	2046	1952	1983	1990	2155	2151	2105	2000	2076	2060	2069	1910	1871	1978	1937	1920	1939	2029
2061	1923	1961	1978	1939	1940	1838	1988	1949	1888	1998	1871	1946	2099	1915	1892	1973	1962	2052	1974	1970	1937	2082	2121	2139	2037	2040	2117	2057	1974	1970	2063	1909	1962	1961	2063	2041	2160	2128	2106	2055	2064	1948	1881	1697	1859	1931	1794	1784	1908
2260	2222	2028	2040	2203	2198	2019	2014	2071	2017	2005	2047	2121	2059	2061	2067	2067	2150	2103	2095	2045	2114	2103	2217	2087	2000	2138	2102	2007	1925	1961	2142	2070	1974	2073	2011	2044	2143	2130	2062	2046	2071	1900	1714	1772	1810	1797	1733	1703	1809
2056	2059	2112	1990	2023	2011	2027	2019	1993	1918	1997	1906	1960	2047	1913	1954	1922	2019	1870	1957	1889	1865	1977	1977	1998	1962	2025	2223	2143	1994	2070	2142	2026	2026	2052	2109	2095	2064	2074	2069	2091	2020	2153	2048	2007	2070	2047	1982	2035	2028
1731	1611	1617	1684	1715	1690	1600	1749	1753	1663	1734	1718	1695	1723	1693	1610	1786	1653	1698	1645	1586	1634	1832	1712	1798	1794	2037	2191	2108	1980	1973	2063	2178	2016	2021	2045	2013	2044	2164	2167	2103	2218	2362	2338	2387	2387	2264	2279	2385	2410
1759	1720	1689	1583	1691	1738	1706	1729	1800	1728	1662	1677	1746	1701	1718	1683	1797	1735	1720	1662	1715	1858	1820	1874	1751	1770	2019	2142	2065	2030	2048	2096	1959	1985	2011	2077	2038	2127	2065	2099	2109	2166	2229	2221	2274	2345	2279	2164	2239	2273
2046	2030	2062	2011	1893	2065	2095	2040	2104	2115	2083	2019	2035	2042	1977	2031	2055	2156	2013	2018	1967	1979	2086	2052	1930	1938	1961	2113	2099	1958	2102	2158	2060	2005	2132	2040	2056	2028	2189	1947	1989	2072	2071	1998	1907	2067	2112	2027	1961	2028
2083	2064	2103	2193	2054	2031	2094	2162	2097	2084	2179	2074	2095	2118	2178	2104	2039	2072	2118	2005	2099	1991	2016	1949	1946	2002	2057	2133	2122	2119	2073	2117	2037	2065	2036	2120	2042	1972	2068	2058	2038	2026	2062	2001	2010	1986	2188	1995	2000	2080
1881	1703	1732	1883	1798	1815	1801	1825	1811	1755	1884	1892	1806	1822	1850	1755	1757	1820	1942	1768	1915	1790	1822	1836	1995	1982	2120	2198	2149	2124	2096	2160	2124	2085	2041	2062	2042	2109	2223	1972	1930	2015	2016	1893	2011	2170	2018	2034	2003	2068
1972	1791	1686	1815	1864	1889	1833	1968	1872	1863	1941	1839	1822	1806	1871	1816	1819	1846	1830	1893	1817	1908	1900	1936	1977	1978	2155	2075	2038	2035	2117	2167	2116	2041	2024	2104	2041	2123	2151	2002	1943	1983	1894	1761	1638	1865	1986	1796	1822	1840
2422	2331	2148	2204	2330	2409	2324	2253	2251	2327	2348	2214	2184	2227	2207	2289	2193	2184	2311	2276	2242	2274	2231	2214	2090	2114	2058	2053	1993	2070	2116	2069	2108	2101	2044	2005	2015	2207	2086	1911	1893	1994	2002	1758	1666	1677	1873	1692	1761	1780
2541	2535	2513	2439	2456	2589	2486	2378	2459	2558	2450	2444	2421	2337	2429	2477	2398	2361	2390	2388	2319	2405	2356	2302	2207	2139	2034	2044	2065	2033	2089	2064	2103	2016	2057	2080	2121	2064	2085	1913	1963	1964	1992	1817	1771	1841	1972	1841	1867	1775
2148	2207	2166	2272	1994	2076	2214	2156	2044	2097	2119	2189	2080	2112	2061	2088	2004	2039	2031	2030	2171	2029	2080	2181	2089	2038	2159	2082	2030	2125	2107	2114	2003	1975	2110	2040	2130	2101	1989	2007	1980	1962	2016	1857	1874	1915	1965	1927	1857	1884
1841	1814	1857	2039	1972	1800	1879	1908	1812	1875	1884	1827	1827	1917	1909	1915	1823	1837	1806	1850	1941	1873	1916	2025	1984	2038	2144	2130	2084	2086	2063	2039	2109	2002	2043	2073	2063	2092	1967	2004	1935	1938	1931	1794	1887	1867	1828	1723	1798	1774
2197	2021	1977	2091	2109	2061	1991	2041	1976	1892	1976	2083	2020	2055	2101	2109	2102	2203	2034	2126	2009	2004	2188	2226	2238	2162	2155	2118	2045	1966	2013	2032	2029	2137	2055	2092	2082	2101	2159	2069	1924	1959	2020	1922	1961	1936	1876	1784	1951	1856
2435	2430	2080	2163	2416	2354	2150	2162	2235	2112	2085	2126	2012	2201	2115	2124	2214	2148	2182	2025	1981	2027	2071	2093	2130	2042	2062	2123	2049	1931	1967	2092	2129	2050	2124	2074	2073	2065	2110	2082	2066	2226	2200	2240	2343	2220	2168	2160	2224	2260
2067	2103	1907	1684	1944	1966	1902	1733	1919	1845	1748	1805	1796	1774	1884	1825	1999	1911	1829	1634	1671	1671	1780	1828	1800	1919	2059	2193	2184	1910	1983	2079	2119	2049	1963	2077	2056	2099	2071	2168	2125	2261	2307	2340	2442	2350	2276	2403	2373	2581
1676	1858	1813	1590	1535	1731	1788	1558	1678	1754	1499	1709	1594	1583	1632	1710	1658	1703	1628	1610	1525	1556	1664	1730	1751	1870	2115	2189	2097	1908	2014	1965	2031	1994	2055	2071	1970	2019	1985	1985	2077	2098	2247	2225	2129	2093	2114	2095	2154	2011
1768	1962	2118	1859	1766	1925	2039	1857	1778	1966	1843	1755	1950	1926	1955	1898	1952	1981	1953	1861	1813	1892	1979	1948	1931	1951	2091	2185	2101	1980	1939	2095	1994	1995	2008	2053	2036	2040	1954	2035	2094	1995	2100	2028	2020	2014	1988	1874	1841	1984
2036	2203	2336	2238	2073	2098	2317	2184	2091	2291	2170	2076	2224	2064	2171	2135	2103	2156	2118	2105	1999	2033	2059	2042	2055	1860	2027	2037	2069	1911	1936	2104	2095	1972	1917	1940	2134	2083	2026	2181	2005	2105	1952	1953	2001	2023	2157	1944	1994	2068
1776	1919	2088	2051	1780	1795	2047	1991	1789	1989	1985	1880	1984	1856	1844	1931	1847	1909	1850	1850	1778	1796	1886	1844	1887	1968	2114	2147	2063	2048	2014	2011	2005	1988	2053	1942	1980	2074	2124	2057	2013	1991	1899	1817	1736	1884	1933	1865	1786	1767
1568	1639	1873	1816	1609	1664	1841	1816	1666	1774	1732	1554	1735	1666	1609	1717	1678	1765	1746	1744	1715	1687	1813	1772	1862	2006	1999	1962	1956	2037	1976	1961	2001	1989	1887	1912	1924	2024	2066	1896	1833	1935	1901	1783	1625	1733	1819	1733	1615	1667
1757	1881	2081	2106	1936	1875	2228	2106	1937	2099	2120	1953	1990	2013	1934	2017	1976	2046	2017	1998	1963	2081	2065	1961	2027	2068	2004	2030	1979	1991	2011	2030	1891	2039	1984	1958	1984	2096	2069	1934	1862	1934	1877	1884	1698	1779	1878	1758	1794	1665
2100	2191	2448	2514	2325	2125	2509	2528	2241	2414	2412	2333	2365	2392	2340	2433	2324	2414	2325	2367	2365	2372	2273	2229	2073	2125	2059	1970	1989	1987	2001	2011	1987	2012	1992	1995	2046	2021	2031	1988	1993	1940	2041	1828	1826	1859	2054	2004	1909	1888
2014	2145	2311	2397	2083	1991	2311	2325	2148	2357	2260	2025	2220	2189	2167	2341	2222	2236	2034	2203	2192	2196	2055	2088	2047	2061	2131	1953	2039	2062	2013	2080	2096	2078	1936	1975	2071	2158	2144	1949	1933	2003	1902	1841	1920	1881	1987	1889	1893	1882
1683	1798	1868	1913	1749	1745	1992	1925	1738	1978	1933	1714	1888	1901	1850	1958	1925	1980	1965	1903	1876	1887	1770	1973	1910	2024	2047	2133	2074	2046	2107	2132	1977	2049	2083	1964	1963	1996	2076	1987	1923	1934	1912	1957	1875	1880	1798	1798	1812	1730
1701	1748	2002	1967	1719	1705	1922	1950	1818	1934	1927	1751	1890	1945	1788	1954	1925	2022	2003	1958	1954	2038	1982	1953	1988	2039	2024	2031	2070	2007	2051	2084	2036	2071	2089	2055	1996	1965	2096	2036	2034	2141	2108	2058	2115	2073	2070	2013	2082	2146
1952	1991	2259	2186	1951	1896	2200	2258	1978	2186	2230	2019	2167	2203	2108	2270	2061	2280	2100	2152	2093	2079	2178	2065	2131	1977	1995	2088	2096	1958	2006	2100	2146	2058	2173	2089	2038	1985	2151	2164	2140	2121	2207	2354	2487	2419	2421	2372	2437	2474
1895	1978	2186	2050	1843	1793	2107	1966	1883	2142	2018	1889	2116	2030	1989	1993	2002	2145	1984	1863	1865	1878	1946	2064	1944	1954	1953	2184	2085	2019	1961	2182	2061	2073	2066	2037	2043	2048	2105	2134	2081	2184	2251	2183	2288	2370	2336	2254	2411	2228
1548	1700	1815	1666	1515	1641	1809	1679	1623	1778	1664	1546	1826	1700	1666	1636	1677	1714	1574	1624	1520	1733	1716	1737	1762	1755	1982	2198	2216	2059	2079	2063	2060	2048	2001	2106	2070	1966	2094	2071	2209	2064	2075	2010	1956	2100	1967	1975	2007	1977
1626	1839	1818	1678	1534	1772	1868	1716	1725	1914	1749	1746	1877	1725	1819	1779	1687	1794	1728	1701	1631	1701	1922	1881	1794	1907	2086	2131	2156	2015	1917	2088	2174	1973	2080	1971	1989	2093	2017	2063	1977	2004	2156	1926	1954	2013	2077	1970	1988	2050
2145	2330	2094	1956	1929	2133	2002	2048	2084	2224	2078	2070	2148	2022	2115	2106	2010	2110	1988	2009	1952	2007	2034	2048	1978	1970	2062	2137	2119	1983	1974	2071	2078	2114	2128	2077	2100	2032	2073	2045	2046	2076	2119	1933	1932	1988	2222	2103	2042	2027
2306	2210	2061	1805	1953	2047	2003	1887	2096	2055	1928	1953	2062	1982	1988	1971	1887	2009	1976	1965	1945	1895	1984	1997	2027	1904	2030	2121	2034	1954	1959	2104	2063	2053	2025	2018	2048	2024	2041	1992	1892	2019	2146	1891	1784	1789	1946	1846	1966	1837
1944	1805	1587	1562	1677	1669	1532	1599	1839	1634	1702	1692	1655	1666	1716	1561	1726	1666	1709	1658	1719	1688	1729	1813	1954	1914	2075	1995	2044	2002	1969	1983	1916	1941	1933	1962	1906	2059	1948	1846	1820	1931	1906	1801	1609	1706	1859	1703	1669	1676
1914	1671	1637	1779	1779	1622	1589	1751	1791	1702	1699	1781	1690	1784	1808	1758	1794	1660	1825	1753	1806	1754	1782	1866	1881	1917	2017	1983	1989	1965	1986	1985	1919	1939	1895	1965	1986	2048	2002	1898	1817	1915	1949	1818	1732	1780	1870	1801	1862	1836
2135	2095	2238	2151	1999	1970	2032	2077	2032	1996	2170	2074	2026	2133	2131	2113	2182	2110	2099	2095	2237	2176	2129	2166	2121	1963	1933	1923	1920	1989	1868	1870	1975	1933	1937	1939	2012	2017	2024	1937	2002	2041	2033	1952	1902	1984	2082	1975	2048	2026
2252	2410	2305	2211	2144	2282	2220	2138	2083	2160	2282	2188	2235	2252	2182	2265	2239	2306	2234	2188	2305	2260	2143	2177	2078	2022	1931	1927	1932	2019	1937	1948	1883	2006	1932	1963	1936	1992	2047	2086	1951	2020	2056	2014	1931	1995	2021	1922	1962	1961
2058	2032	2065	1914	1996	1987	1920	1893	1865	1986	1912	1915	2021	1947	2031	2063	1891	2009	1894	1944	2008	1970	1848	2043	2013	2046	1975	2060	2068	2054	2016	2003	1889	2059	1993	2012	1991	1945	2039	2051	2046	2003	2076	2036	1955	2019	1893	1883	2019	1941
[truncated: 920 more columns]
