# Supplementary material for: Spatial Resolution and Refractive Index Contrast of Resonant Photonic Crystal Surfaces for Biosensing
Source: IEEE Photonics J. Author manuscript; Available in PMC 2015 Sep 7. (PMC4561521; doi:10.1109/JPHOT.2015.2435699)
Supplement: fig4_data [file NIHMS64775-supplement-fig4_data.gz › Volumes/graham/MacBook_backup/PhD_folder_2015_06_02/paper_improvements/IEEE_J_Photonics/final_files/data_files/fig4/4b_raw/I00.csv]

5255	4476	4539	4622	4691	4742	4631	4694	4445	4655	4653	4778	4791	4837	4673	4738	4660	4470	4463	4510	4508	4685	4872	4966	4771	4795	4639	4616	4472	4573	4594	4670	4836	4863	4874	4764	4653	4531	4562	4602	4752	4679	4622	4628	4651	4801	4802	4750	4618	4504
5119	4851	4939	4919	4943	4953	4888	4841	4814	5009	5165	4979	5059	4999	5009	4900	4750	4716	4575	4462	4591	4732	4920	5134	4924	4873	4867	4631	4646	4562	4777	4959	5056	5134	5167	4868	4934	4662	4869	4848	4966	4984	4808	4912	4894	5003	5018	4999	4927	4785
5214	5120	4889	4820	4728	4979	4772	4800	4874	5045	5240	5205	5081	4971	4936	4912	4745	4588	4685	4410	4686	4757	4846	4967	5160	4928	4828	4751	4608	4832	4849	5070	5004	5135	5052	4928	4937	4969	4983	5144	5074	5052	5004	4821	4904	4927	5126	4804	4817	4921
5360	5007	4825	4700	4762	4849	4951	4998	5054	5207	5154	4960	4944	4916	4879	4953	4624	4699	4639	4615	4497	4727	4940	4945	5003	5043	4975	4972	4655	4763	4823	4880	5336	5235	5111	5049	5097	5104	5206	5182	5263	5263	5153	4887	4864	5004	5123	5005	4875	5034
5320	5019	4755	4645	4749	4932	4935	5020	5102	5363	5219	5081	5037	4789	4943	4935	4863	4884	4932	4689	4927	4892	4976	5130	5102	5140	5057	4905	4897	4984	5064	5272	5302	5378	5344	5226	5243	5319	5199	5310	5429	5272	5200	5030	5156	4833	5070	4927	5073	5090
5272	5030	4969	4721	5039	4934	5124	5126	5215	5185	5241	5081	5018	4941	4998	5041	4950	4915	5137	4971	5180	4917	4957	5255	5091	5128	5029	5180	4954	5093	5119	5289	5472	5434	5259	5220	5075	5215	5358	5248	5504	5231	5259	5149	5103	5062	5046	5099	5046	5060
5207	4966	4958	4860	4902	4990	4960	4920	5170	5213	5109	4937	5004	4945	4999	5030	5258	5288	5330	5317	5086	4995	5093	5193	5170	5296	5056	5147	4972	5032	5123	5149	5326	5339	5339	5304	5315	5319	5403	5432	5585	5417	5566	5136	5144	5052	5157	5222	5213	5194
5181	4986	4959	4994	4987	4999	4943	5114	5092	5119	5072	4870	4897	5050	5058	5114	5082	5420	5519	5456	5261	5202	5215	5191	5354	5101	5308	5124	5069	5225	5153	5193	5300	5208	5356	5311	5339	5369	5435	5217	5545	5461	5607	5291	5150	5159	5233	5339	5273	5149
5167	4927	4885	4964	5193	5019	5046	4807	4802	4874	4928	4944	4878	4874	5111	5051	5261	5366	5322	5425	5128	5213	5222	5175	5348	5238	5143	5170	4985	4972	4949	5296	5203	5283	5237	5254	5397	5490	5324	5299	5243	5417	5455	5453	5269	5106	5283	5346	5134	5037
5058	4828	5019	5036	5255	5275	4959	4832	4796	4879	5051	4849	5001	5205	5182	5296	5131	5418	5476	5233	5176	5159	5274	5358	5228	5298	5327	5253	5045	4971	4968	5041	5129	5256	5264	5521	5398	5324	5215	5158	5421	5577	5462	5370	5287	5299	5315	5321	5198	5057
5007	4858	4880	4962	5109	5056	4782	4703	4852	4897	4858	4981	5135	5201	5240	5196	5210	5079	5129	5179	5083	5284	5150	5384	5405	5324	5207	5189	5026	4830	4848	4934	5184	5037	5230	5235	5557	5262	5122	5205	5289	5493	5435	5373	5196	5359	5482	5346	5238	5114
4815	4820	4739	4942	5055	5046	4710	4867	4924	4918	4861	4923	5016	4976	5117	4953	4987	5204	4866	4836	5029	5252	5230	5223	5393	5267	5442	5042	4917	4955	4956	5021	5121	5153	5166	5298	5204	5213	5107	5085	5270	5482	5474	5411	5334	5364	5289	5404	5309	4983
4895	4595	4711	5033	5135	5015	4785	4922	4866	4909	5031	4881	5037	5124	5033	5001	4874	4830	4849	4746	4950	5085	5156	5256	5209	5325	5388	4994	4812	5001	4967	4938	4929	5229	5358	5220	5283	5309	5098	5086	5474	5519	5403	5214	5322	5347	5448	5529	5121	5008
5132	4652	4791	4895	4946	5022	5083	4895	5060	5008	4930	4874	4878	4854	4862	4947	4789	4647	4648	4832	4879	5051	5229	5100	5371	5227	5200	5009	4858	4897	5135	5101	5027	5204	5189	5180	5144	4967	5137	5342	5469	5539	5404	5228	5185	5292	5530	5357	5131	4930
5008	4818	4710	5036	5068	5049	5216	4937	5132	4914	4994	4896	4821	4911	4857	4748	4693	4657	4633	4802	4934	5031	5186	5171	5056	5272	5059	4886	4986	5133	5287	5125	5004	5277	5154	4968	4980	5063	5111	5287	5460	5397	5353	5001	5284	5396	5487	5193	5002	4780
4901	4674	4660	4936	4876	5115	4978	5198	5270	5113	5133	4994	4989	4901	4862	4841	4679	4705	4767	4752	4819	5200	5171	5143	5190	4978	4822	4745	4893	5078	5167	5143	5236	5115	4966	5085	4784	4900	5057	5379	5510	5241	5306	5030	5175	5293	5442	5251	5158	4865
5025	4795	4794	4837	5068	5054	5160	5243	5400	5168	5227	4942	4933	4987	4751	4870	4788	4933	4988	4825	4919	5006	5019	4954	5065	5111	4903	4803	4860	4930	5134	5201	5110	5284	5069	4913	5002	4901	5248	5291	5278	5411	5146	5151	5100	5419	5464	5184	5096	4780
4896	4793	4759	4966	5023	5156	5171	5242	5219	5180	5181	5143	5073	4963	4902	4739	4839	4822	4754	4819	5093	4952	4909	4952	4940	5030	4862	4844	4784	4903	4976	5019	5111	5241	5117	5009	4863	4857	5126	5151	5312	5356	5085	5063	5133	5294	5321	5142	4961	4922
4937	4660	4869	5051	5088	5187	5222	5236	5284	5183	5197	5090	4996	4840	4733	4867	4801	4954	4743	4882	4839	4753	4751	4870	4901	4877	4807	4721	4706	4923	4852	4898	4880	5049	4916	4900	4733	5006	5056	5210	5221	4910	5091	4912	5224	5370	5583	5309	5151	4808
4790	4873	4984	5249	5290	5156	5066	5233	5221	5230	4960	5041	5076	5107	4963	4857	4964	4982	4865	4849	4830	4788	4701	4711	4971	4755	4759	4795	4742	4729	4815	4853	4827	4942	4952	4960	5065	5057	5106	5143	4965	4949	4843	4984	5315	5387	5669	5433	5179	4845
4904	4923	5166	5313	5358	5082	5259	5143	4988	4962	5119	5243	5268	4915	4942	4816	4790	4769	4850	4753	4919	4702	4723	4939	4906	4843	4702	4737	4692	4594	4791	4709	4701	5009	4997	5044	4969	5048	5283	5123	4863	4967	4850	5212	5339	5590	5576	5423	5208	5113
4971	5083	5292	5364	5253	5190	5304	5226	5004	4935	5048	5164	5033	4905	4759	5004	4849	4732	4845	4848	4916	4808	4781	4745	4833	4699	4753	4592	4680	4764	4684	4652	4772	5023	5209	5140	5027	5052	5056	5151	5001	4916	5010	5281	5261	5422	5244	5310	5057	5121
4925	5024	5384	5388	5501	5231	5141	5059	5037	4972	5099	5144	5055	4904	4796	4933	4831	4889	4735	4962	4978	4943	4819	4881	4986	4784	4547	4618	4529	4671	4714	4729	4868	4884	5029	4867	5021	5068	5144	5250	5025	4956	4953	5113	5198	5318	5191	5092	5188	5137
5061	5244	5266	5332	5270	5245	5180	5076	5025	5157	5039	5242	5309	4959	4885	4979	4700	4749	4702	4947	4996	5091	4991	5017	4886	4705	4581	4664	4701	4795	4626	4818	4785	4908	4911	4836	4874	5150	5198	5235	4995	4803	5064	5252	5264	5126	5172	5084	5212	5205
5001	4990	5202	5270	5215	5211	5122	5142	5054	5126	5198	5144	4961	4764	4750	4778	4613	4744	4584	5010	5088	5060	5091	5025	4916	4813	4623	4738	4837	4829	4834	4819	4920	4782	4775	4935	4743	5011	5137	5111	5067	4969	5021	5180	5236	5056	4977	5113	5177	5492
4960	5002	5020	5099	5212	5182	5114	5249	5270	5137	5115	5100	5015	4800	4760	4711	4703	4700	4826	5123	5154	5190	5048	4959	4981	4793	4783	4682	4851	4895	4788	4748	4869	4786	4714	4856	4810	4837	5104	5058	5185	4896	4930	5239	5284	5139	4982	4889	5178	5420
4862	4890	4951	4947	4974	4878	5006	5098	5108	5179	5040	4907	4928	4735	4808	4884	4576	4674	4951	5118	5208	4972	4963	4881	4875	4832	4755	4897	5000	4906	4697	4584	4622	4748	4658	4767	4774	4878	5083	5130	4905	4954	5072	5342	5278	5282	4893	5101	5220	5436
5123	4990	4798	4941	4951	5054	5148	4978	4898	4949	4860	4742	4776	4581	4777	4763	4697	4766	4962	4975	5022	5040	4898	4870	4750	4813	4815	4733	4789	4845	4749	4548	4640	4694	4736	4711	4808	4831	5012	4914	4922	5085	5166	5309	5222	5272	5066	4906	5257	5479
5073	4926	5041	5109	4920	4895	4955	4974	4857	4837	4700	4649	4712	4687	4903	4769	4793	4772	4967	5180	4990	4948	4976	4789	4786	4591	4690	4890	4987	4885	4894	4596	4655	4653	4794	4688	4821	4958	4892	5036	4763	5087	5173	5244	5312	5262	5008	5122	5184	5549
5089	5057	5146	5065	4990	4885	4810	4727	4663	4680	4595	4518	4436	4798	4939	4849	4751	5014	4993	5018	4995	4945	4708	4824	4644	4676	4860	4844	5021	4976	4728	4593	4435	4586	4737	4670	4899	4905	5066	4832	4938	5000	4996	5511	5577	5316	5394	4995	5322	5258
5151	5194	5236	5137	4939	4893	4932	4630	4589	4579	4405	4435	4516	4691	4867	5058	4925	4801	5090	4907	4894	4827	4650	4816	4837	4700	4914	4842	4874	4854	4787	4562	4646	4785	4695	4758	4848	4886	4841	4871	4753	4909	5170	5363	5569	5397	5283	5094	5099	5084
5426	5151	5253	5172	5063	4966	4736	4736	4699	4581	4517	4442	4600	4778	4752	4930	4935	4794	4824	4712	4669	4727	4743	4831	4834	4910	4940	4923	4886	4625	4746	4615	4697	4883	4912	4713	4761	4702	4691	4647	4836	5102	5356	5292	5314	5322	5143	5033	5023	5021
5476	5273	5234	5099	4955	4916	4677	4488	4463	4662	4633	4708	4654	4797	4856	4932	4934	4853	4761	4752	4510	4626	4782	4894	5054	5083	4984	4664	4798	4696	4699	4753	4726	4886	4929	4633	4676	4835	4814	4880	4832	4919	5190	5136	5398	5026	5111	5217	5123	5141
5284	5320	5127	4988	4910	4856	4610	4699	4637	4758	4728	4689	4749	4943	4772	4903	4685	4654	4632	4478	4718	4647	4879	4992	5139	5043	4957	4767	4947	4614	4660	4762	4905	4887	4819	4677	4647	4673	4793	4765	4877	5029	5160	5090	5186	5082	5160	5196	5476	5261
5254	5161	4961	5037	4714	4805	4746	4823	4823	4792	4830	4743	4705	4823	4704	4593	4559	4694	4623	4697	4554	4637	4772	5085	5121	4982	4981	4855	4850	4692	4672	4731	4904	4957	4756	4720	4596	4930	4718	4787	4874	4813	5062	5079	5166	5218	5275	5271	5312	5138
5350	5134	4993	4927	4700	4740	4824	4863	4977	5003	4846	4822	4811	4797	4739	4460	4479	4520	4578	4562	4860	4746	4958	5017	4943	5006	4882	4980	4793	4803	4734	4781	4892	5100	4890	4733	4702	4773	4909	4838	5061	4864	4957	4941	5084	5111	5389	5431	5336	5230
5204	5022	5143	4920	4851	4695	4778	4899	4976	5030	4931	4746	4689	4571	4577	4513	4403	4577	4531	4748	4698	4803	4764	4837	4793	5050	4873	4952	5034	4929	4880	4987	4991	5013	4979	4741	4615	4810	4930	5135	4983	4867	4735	4968	5160	5160	5176	5237	5306	5159
5252	5104	5169	4942	4970	4844	4921	4874	4918	4910	4869	4894	4795	4509	4599	4535	4634	4443	4556	4797	4744	4699	4730	4749	4992	4968	5018	4991	5093	5004	4884	5185	5100	5170	5043	4731	4446	4895	4978	5187	4941	4787	4791	4797	4886	5045	5282	5203	5357	5329
5173	5101	5271	5187	4911	4678	4853	4899	4803	4815	4811	4782	4800	4524	4705	4603	4626	4555	4521	4731	4963	4528	4628	4799	4898	4801	4907	4997	5187	5149	5059	5066	5051	4995	4874	4704	4732	4930	5052	5094	4984	4827	4836	4863	5152	5136	5223	5216	5304	5357
5511	5120	5338	5278	4979	5008	4935	4864	4707	4805	4882	4914	4694	4732	4616	4704	4626	4552	4706	4687	4682	4833	4669	4745	4874	4783	4829	5022	5169	5182	4965	5025	4840	4931	5006	4831	4853	4990	5034	5085	4785	4682	4732	4802	5145	5148	5249	4954	5237	5294
5572	5436	5518	5215	5076	5063	4959	4597	4794	4671	4810	4866	4901	4924	4727	4650	4681	4717	4754	4687	4785	4744	4624	4693	4768	4715	4882	5067	5111	5138	4992	4931	4906	5027	4854	5157	4964	4886	4925	4914	4796	4892	4934	4894	5170	5019	5024	4909	4939	5078
5516	5553	5621	5333	5012	4953	4796	4793	4589	4816	4891	4867	4706	5024	4875	4820	4697	4534	4825	4745	4837	4565	4611	4699	4830	4775	4917	4817	5041	5039	4969	4964	4966	5139	5116	5010	4933	4744	4827	4908	4791	4877	4945	5057	5025	4964	4910	4946	4919	5194
5618	5761	5527	5412	4877	4748	4671	4648	4560	4721	4763	4907	4802	4773	4923	4836	4723	4741	4585	4762	4515	4491	4510	4691	4773	4695	4928	4832	4852	5032	5047	4805	5029	5218	5266	5241	5098	4859	4836	4799	4866	5107	5013	5118	4862	4916	4930	4905	5014	5153
5673	5376	5434	5231	4956	4870	4537	4613	4694	4777	4817	4843	5058	5165	5012	5011	4855	4804	4788	4822	4709	4619	4759	4631	4822	4892	4728	4734	4905	4985	5075	4771	5078	5155	5248	5206	5214	4977	5028	5001	4937	4988	5064	5064	4992	4996	4809	5050	4857	5165
5342	5326	5199	5366	4965	4924	4632	4635	4806	4704	4899	4688	5001	4965	4930	4862	4811	4893	4992	4805	4681	4772	4717	4833	4737	4864	4674	4678	4838	5133	4941	4978	4872	5126	5120	5265	5186	5050	5057	5082	4902	4965	5134	4910	4854	5104	5014	5008	5109	5028
5337	5204	5328	5237	4993	4917	4769	4726	4807	4881	4845	4754	4778	4810	4916	5022	4947	4871	4874	4876	4819	4802	4627	4772	4765	4782	4670	4851	4761	4936	5037	4807	4932	5071	5449	5382	5174	5149	5165	5112	5119	5010	5029	4972	5087	5041	5000	5008	5207	5083
5275	5165	5280	5154	4962	4863	5019	4977	5060	4901	4827	4838	4950	4702	4817	4839	4904	4908	4979	4860	4879	4941	4828	4782	4631	4584	4777	4769	4908	4982	4995	4885	4955	5153	5443	5465	5290	5194	5254	5418	5067	5148	5149	4922	5092	5150	5364	5169	5192	4833
5346	5161	5300	5244	5149	5175	5077	5127	5051	4903	4883	4793	4791	4686	4807	4735	4901	4850	4922	4783	4886	4800	4849	4813	4748	4803	4785	4818	4841	4914	4979	4905	4928	5052	5256	5509	5359	5254	5143	5312	5223	5223	5087	5190	5051	5276	5252	5210	5056	5131
5258	5215	5487	5267	5297	5213	5133	5032	4939	4931	4682	4906	4851	4637	4763	4754	4733	4844	4845	4992	4945	4875	4919	4914	4729	4832	4681	4868	4975	5023	4988	4866	4838	5043	5120	5310	5352	5218	5390	5320	5341	5310	5092	5075	5210	5325	5274	5103	5003	5186
5377	5280	5251	5254	5178	5197	5165	5082	4985	4889	4782	4770	4845	4780	4642	4521	4653	4564	4872	4830	5031	5105	4953	4962	4945	4814	4786	4907	4854	4889	4987	4896	4951	4923	5230	5362	5108	5475	5319	5322	5536	5352	5187	5114	5114	5417	5164	4918	4963	4980
5269	5205	5416	5282	5213	5137	5100	4890	4819	4901	4792	4699	4842	4838	4699	4600	4870	4864	4883	4854	4982	4963	4945	4987	4892	4877	4740	4703	4921	4920	5000	5071	4955	4967	5158	5256	5310	5495	5429	5331	5399	5315	5462	5299	5215	5311	5268	5035	5092	5019
5332	5386	5303	5070	4961	4975	5002	4796	4885	4853	4786	4732	4697	4881	4796	4870	4736	4878	5012	4974	4785	4904	4959	5013	4843	4838	4848	4834	4838	4940	5123	5075	5067	4831	5289	5339	5526	5440	5302	5254	5408	5489	5421	5316	5256	5118	5221	5201	5041	5076
5335	5074	5238	5035	4997	4919	4759	4950	5002	5024	4879	4727	4809	4962	4656	4872	4792	4812	4941	4846	4952	5074	5003	4905	5000	4880	4879	4980	4837	5008	4974	5063	4933	4979	5281	5440	5404	5444	5355	5221	5619	5573	5320	5423	5064	5076	5140	5139	5243	5073
5223	5152	5178	5036	4951	4750	4854	4791	4939	4907	5033	4942	4822	4900	5021	4910	4973	4768	4783	4813	5016	5038	5111	5094	5079	5051	4948	4859	4999	4873	5051	5070	5193	4938	5336	5265	5307	5289	5313	5416	5651	5480	5509	5256	5124	5086	5165	5328	5371	5266
5089	5011	4975	5036	4827	4774	4896	4873	4772	4871	5054	4922	5002	4932	4940	4849	4811	4796	4805	4890	5042	5003	5144	5069	5010	5026	4816	4948	4878	4829	4861	5135	5131	5047	5112	5016	5368	5241	5336	5397	5579	5369	5557	5181	5110	5130	5341	5384	5404	5299
5080	4947	5095	5004	4935	4883	4935	4924	4975	4893	5065	5044	5015	4918	4965	4739	4981	4760	4849	4807	5057	5007	5129	5109	5153	4919	5040	4842	4916	4844	5060	5052	5125	5154	4977	4925	5255	5446	5351	5319	5198	5492	5467	5295	5344	5309	5121	5324	5172	5240
5415	5151	5354	5103	4900	4887	4857	4909	4830	5030	4845	4941	5031	4938	4956	4826	4860	4888	4940	4952	4875	4995	5091	5081	5159	5089	5042	4961	5003	5168	5097	5105	5109	5050	5028	5003	5259	5392	5474	5340	5405	5360	5369	5379	5440	5122	5143	5166	5059	5210
5419	5299	5137	5147	4934	4862	4827	4781	4805	4788	4888	4824	4808	4807	4997	4873	4802	4957	4905	4849	5041	5085	5194	5231	5253	5153	5049	5073	5095	5031	5016	5163	5110	5152	5121	5073	5212	5306	5355	5492	5330	5282	5289	5470	5414	5143	5052	4919	4860	5099
5572	5331	5310	5054	4804	4633	4613	4637	4665	4764	4939	4855	4878	4976	5015	5102	4942	4998	5011	4987	5044	4919	5165	5119	5159	4981	5044	4961	5117	5126	5076	5185	5267	5203	5224	4895	5078	5308	5498	5424	5313	5225	5214	5309	5287	5087	4944	5075	4854	5179
5327	5281	5181	5006	4926	4807	4717	4548	4449	4802	4669	4930	4842	4849	5041	5100	5129	4992	5141	4966	5125	4934	5160	5263	5313	5171	5120	5217	5075	5095	5019	5100	5207	5196	5148	5190	5149	5266	5574	5479	5472	5117	5138	5230	5145	5159	4947	4978	4839	5134
5454	5183	5319	4921	4914	4714	4653	4730	4603	4627	4858	4929	4871	5033	4930	4953	5147	5139	4982	4799	4901	4870	5163	4958	5085	5218	5022	5044	5034	5188	5203	5198	5246	5228	5157	5105	5072	5283	5312	5333	5204	5071	5066	5125	5167	5094	5151	5144	5010	5222
5278	5330	5330	5043	4923	4821	4799	4645	4677	4725	4788	4968	4962	4830	4986	5158	5017	5180	5206	5036	4942	5015	5097	5172	5170	5085	5025	5089	5146	5290	5193	5170	5214	5288	5219	5216	5080	5121	5251	5263	5243	5090	4991	4929	5256	5369	5248	5373	5072	5055
5333	5235	5390	5240	5137	4990	4755	4707	4806	4737	4840	4815	4892	4873	5164	5195	5180	5122	5053	5129	5139	5000	5202	5153	5095	5122	5124	5085	5063	5116	5152	5185	5070	5331	5202	5184	5177	5201	5192	5250	5346	5049	5018	5048	5289	5188	5331	5148	5069	4856
5330	5296	5310	5402	5324	4900	5060	4940	4818	4632	4710	4765	4861	4904	5023	5064	5149	5057	5006	5298	5197	5106	5096	5022	5190	5067	5214	5190	5074	5146	5152	5064	5175	5245	5254	5307	5111	5048	5433	5119	5206	5208	5054	5110	5194	5379	5300	5234	4739	4788
5415	5374	5340	5285	5321	5147	4942	4908	4787	4862	4625	4599	4889	4879	5011	5200	5208	5236	5343	5277	5241	5197	5321	5094	5214	5209	5250	5175	5075	5329	5202	5210	5298	5243	5293	5310	5046	5153	5250	5203	5369	5256	5051	4976	5109	5181	5196	4956	4826	4710
5470	5402	5582	5352	5245	5085	5068	4975	4780	4877	4729	4524	4867	4933	5042	5058	5047	5224	5307	5293	5235	5266	5261	5234	5266	5424	5330	5266	5055	5048	5261	5058	5335	5496	5308	5284	5148	5282	5243	5165	5251	5261	5203	5089	4954	5128	5126	5160	4937	4948
5431	5325	5503	5473	5322	5288	5140	4859	5069	4939	4824	4744	4800	5027	4997	5094	5009	5157	5306	5198	5100	5151	5155	5118	5228	5260	5409	5206	4911	4885	5240	5295	5424	5419	5201	5243	5076	4969	5061	5339	5259	5329	5078	5233	4950	4864	5037	5055	5209	5083
5405	5260	5487	5531	5277	5110	5177	5050	5106	4986	4836	4798	4916	4726	4906	4862	5043	5226	5362	5225	5311	5055	5180	5179	5196	5384	5360	5142	5074	4976	5231	5344	5373	5288	5143	5058	5119	5199	5116	5353	5399	5269	5341	5068	5050	4981	5097	5301	5327	5277
5319	5253	5449	5334	5523	5300	5287	5234	5150	4875	4931	4828	4844	4811	4792	4849	5031	5070	5161	5256	5178	5132	5215	5193	5170	5230	5257	5081	4819	4891	5101	5244	5406	5196	4946	5040	5219	5377	5359	5340	5242	5308	5108	5077	4935	5106	5104	5486	5391	5283
5548	5549	5611	5343	5365	5416	5211	5260	5173	5114	4851	4850	4762	4584	4535	4810	4972	5127	5248	5219	5235	5134	5239	5205	5205	4997	5240	4976	4915	5052	5090	5191	5310	4970	4938	4937	5246	5372	5454	5487	5148	5085	5038	5028	5267	5318	5382	5418	5553	5559
5690	5336	5530	5516	5346	5315	5260	5268	5087	4964	5004	4967	4936	4855	4933	4768	5137	5103	5291	5109	5132	5055	5279	5115	5244	4877	5113	4985	5021	5168	5097	5113	4974	4956	4972	5063	5030	5314	5414	5187	5138	4950	5120	5220	5411	5530	5549	5349	5542	5482
5824	5509	5526	5451	5431	5356	5439	5253	5160	5268	5032	4889	4899	4851	4824	4924	4964	4930	5179	5184	5257	5382	5348	5186	4999	5051	5039	5116	5218	5173	4991	4810	4923	5006	5082	5166	5250	5016	5339	5173	5130	5054	4933	5363	5439	5679	5412	5360	5303	5175
5630	5433	5544	5353	5240	5275	5253	5124	5091	5108	4990	5022	4840	4815	4953	4958	4772	4950	4980	5044	5187	5119	5274	5051	5140	5130	5125	5176	5176	5072	4988	4779	4921	4963	5126	5223	4938	4866	4961	5205	5115	5229	5142	5364	5756	5590	5534	5342	5301	5123
5670	5394	5474	5132	5135	5044	5008	5025	5263	5147	5186	5017	5028	4889	4899	4972	4906	4988	4904	5078	5144	5175	5113	5128	5079	5033	5154	5040	5066	4985	4835	4879	5028	5060	5257	5093	4958	4889	4878	4969	5308	5455	5501	5331	5389	5360	5435	5176	5282	5189
5675	5295	5404	5289	5072	5079	5155	5261	5238	5198	5269	5085	5109	4916	4779	4862	4848	4809	4991	4972	5116	4991	5156	5100	5191	5241	5247	4986	4945	4941	4799	4964	5034	5127	5171	5005	4975	4720	4867	5020	5424	5660	5643	5325	5244	5186	5206	5210	5398	5187
5590	5315	5522	5182	5265	5194	5150	5031	5232	5156	5066	5016	5093	5042	5158	4906	4977	4767	4884	5074	5048	5060	4911	4909	4946	5253	5199	4974	4691	4710	4787	5047	5165	5243	5010	5032	4998	4856	4965	5267	5563	5651	5575	5215	5045	5070	5169	5259	5391	5512
5712	5458	5519	5253	5240	5009	4990	5028	5173	4911	4874	4940	5014	5024	4866	4981	5059	4949	5147	5063	4884	4960	4918	5082	5201	5261	5249	4943	4663	4806	4866	5079	5131	5231	4982	4957	4844	5042	5073	5237	5295	5659	5375	5288	4861	4846	5122	5441	5697	5727
5534	5545	5571	5390	5081	5139	5075	5066	4953	4764	4825	5042	5047	5009	5065	4957	4938	4968	5130	5041	4989	4820	5070	5039	5234	5195	5165	4935	4854	4767	4936	5039	5081	5101	4989	4803	4912	5006	5289	5279	5282	5372	5326	5116	5197	5057	5005	5384	5699	5872
5558	5638	5400	5212	5053	4967	4991	5145	4990	4927	4974	5038	5250	5095	4873	4979	5039	4991	5071	4998	4782	4801	4964	5359	5229	5314	5105	4980	4785	4974	5083	5096	5125	4991	4992	4910	4852	5217	5390	5371	5377	5379	5143	5113	5119	5156	5211	5453	5607	5677
5576	5181	5560	5025	4986	5046	4999	5006	5081	4831	5068	5024	5121	5028	4919	4909	4926	5163	5123	4968	5028	4944	5145	5259	5285	5229	5036	4946	4940	5104	5209	5231	5022	4988	4972	4932	4949	5177	5458	5459	5312	5281	4964	5043	5109	5327	5321	5467	5393	5544
5541	5592	5474	5210	5022	5089	5074	4952	4979	5032	5001	5108	5028	4895	4913	4963	5101	5287	5106	4908	4902	5020	5182	5406	5303	5204	5059	4962	5163	5302	5405	5257	5085	4937	5022	5121	5185	5382	5596	5602	5249	5048	5039	5113	5278	5468	5712	5406	5431	5175
5539	5498	5400	5173	4937	5001	5127	5143	5003	4926	4967	5070	4887	5018	4830	5115	5272	5135	5003	5233	4932	5102	5228	5366	5240	4968	5059	5286	5295	5306	5311	5157	4847	4848	4990	5113	5498	5556	5406	5290	5234	5053	5005	5250	5305	5609	5740	5392	5214	5059
5547	5556	5408	5040	5040	5193	5127	5030	5155	4961	5106	5176	5147	4937	4944	5213	5378	5250	5142	5167	5160	5173	5317	5240	5285	5089	5184	5304	5397	5249	5342	5107	4776	4823	5157	5376	5776	5628	5501	5227	5137	5180	5237	5464	5532	5662	5592	5345	5198	4961
5493	5539	5282	5101	5066	5056	5201	5160	4947	4909	5091	5142	5163	5049	5294	5288	5355	5207	5077	5005	5101	5250	5384	5343	5297	5238	5320	5313	5507	5377	5188	4968	4896	5086	5268	5610	5849	5771	5350	5162	5182	5207	5493	5692	5757	5700	5494	5297	5198	4848
5623	5289	5194	5114	5093	5189	5354	5179	4973	5192	5261	5218	5165	5046	5180	5271	5400	5326	5041	5160	5381	5550	5442	5330	5245	5430	5358	5529	5505	5161	5257	5012	4988	5216	5588	5661	5785	5566	5389	5067	5284	5359	5564	5786	5644	5552	5359	5023	4853	4866
5584	5405	5243	5102	5141	5174	5281	5119	4973	5202	5222	5236	5253	5332	5230	5410	5453	5347	5088	5257	5375	5560	5419	5428	5322	5315	5624	5578	5591	5362	5083	5006	5006	5364	5597	5611	5512	5283	5330	5226	5278	5560	5792	5723	5815	5587	5251	4952	5044	5057
5628	5500	5321	5217	5339	5189	5154	5173	5182	5068	5096	5032	5124	5256	5267	5396	5553	5465	5204	5316	5341	5448	5327	5227	5119	5396	5508	5772	5559	5425	5205	4941	5109	5328	5566	5557	5464	5256	5271	5347	5652	5850	5636	5897	5762	5493	4992	5007	4910	5157
5533	5447	5423	5215	5363	5265	5156	5053	5073	5246	5044	5072	5225	5324	5479	5350	5306	5382	5400	5420	5478	5369	5256	5167	5362	5494	5710	5932	5681	5239	5094	5030	5329	5742	5691	5517	5364	5302	5215	5312	5672	5717	5859	5909	5580	5156	4923	4713	4956	5214
5573	5314	5329	5242	5406	5144	5158	5100	5150	5305	5084	5046	5195	5514	5600	5451	5302	5353	5358	5438	5524	5568	5372	5200	5406	5605	5756	5702	5469	5138	5117	5295	5403	5715	5579	5551	5130	5104	5191	5373	5680	5902	5828	5537	5227	5034	4871	4896	5021	5342
5466	5192	5378	5239	5177	5146	5270	5208	5282	5189	5094	5253	5341	5560	5490	5539	5377	5429	5548	5549	5595	5403	5161	5390	5453	5689	5636	5570	5219	5118	5250	5394	5528	5641	5511	5268	4986	4940	5102	5442	5773	5805	5817	5405	5039	5035	4896	5084	5309	5396
5642	5424	5369	5311	5203	5354	5280	5388	5239	5342	5354	5238	5261	5587	5596	5558	5397	5455	5443	5570	5556	5184	5108	5110	5488	5628	5502	5460	5081	5219	5315	5521	5518	5512	5370	5153	4985	5018	5319	5663	5707	5929	5652	5320	5006	4859	5042	5215	5381	5684
5653	5365	5399	5364	5174	5336	5289	5299	5429	5265	5133	5124	5335	5487	5646	5577	5454	5480	5485	5500	5311	5340	5134	5411	5523	5586	5595	5316	5218	5220	5415	5464	5613	5474	5256	5071	4922	5220	5453	5847	5648	5799	5556	5199	4936	4811	4944	5314	5516	5925
5612	5331	5422	5266	5337	5170	5325	5354	5328	5192	4955	5163	5214	5382	5583	5609	5273	5453	5504	5542	5298	5077	5070	5141	5431	5571	5513	5390	5023	5016	5288	5549	5475	5431	5249	4959	5087	5278	5501	5544	5551	5475	5272	4991	4933	4860	5257	5347	5581	5980
5552	5268	5366	5317	5331	5210	5306	5324	5401	5030	5005	5137	5421	5463	5423	5358	5391	5475	5563	5539	5378	4902	5218	5196	5298	5599	5235	5060	5054	5229	5349	5513	5533	5329	5068	4918	4953	5302	5548	5722	5696	5416	5062	4999	4943	5174	5349	5499	5621	5712
5401	5361	5312	5394	5330	5211	5268	5184	5427	5102	4884	5180	5346	5431	5314	5309	5448	5434	5593	5494	5012	5096	5054	5302	5244	5515	5184	5045	4890	5093	5450	5483	5358	5343	5011	4954	5047	5338	5676	5828	5612	5279	5036	4981	4930	5275	5636	5639	5796	5693
5493	5282	5292	5375	5273	5424	5393	5441	5340	5271	4894	5063	5176	5459	5244	5263	5181	5443	5458	5299	5124	4871	5103	5107	5295	5333	5226	4988	4971	5208	5374	5549	5432	5091	4855	4953	5094	5469	5479	5619	5596	5393	4920	4947	5102	5268	5654	5795	5860	5794
5598	5320	5455	5141	5112	5156	5272	5298	5101	4994	4961	4975	5098	5275	5237	4977	5276	5318	5469	5179	5122	4974	5145	5108	5116	5111	5015	4848	4937	5247	5379	5496	5235	5018	4853	4973	5230	5475	5722	5567	5483	5273	4892	4934	5163	5418	5682	5957	5963	5776
5491	5247	5308	5199	5350	5094	5210	5274	5221	4985	4935	4927	5086	5367	5076	5166	5167	5439	5322	5328	4778	5023	5003	5184	5175	5221	5101	4896	5059	5427	5472	5796	5230	4927	4941	4977	5285	5431	5799	5555	5419	5049	4780	4839	5093	5496	5654	6009	5871	5713
5582	5330	5642	5314	5213	5362	5431	5382	5232	5071	4986	5041	5027	5375	5150	5057	5291	5394	5329	5064	5045	4931	5005	5246	5138	4938	5003	5029	5148	5401	5720	5662	5364	5024	4886	4984	5252	5615	5635	5689	5033	4925	4723	4842	5267	5710	5847	5885	5814	5558
5571	5316	5425	5452	5371	5363	5489	5476	5224	5000	5138	5048	5228	5190	5167	5043	5240	5488	5151	5050	4871	4984	4907	5231	5147	4889	4933	4911	5240	5534	5572	5649	5203	4973	5012	5047	5328	5630	5921	5537	5118	4740	4702	4770	5225	5756	5801	5827	5638	5424
5637	5470	5559	5443	5469	5459	5443	5486	5186	4979	5101	5154	5280	5109	4923	5011	5246	5391	5177	4955	4962	4836	4948	5250	5176	4863	4789	4976	5161	5570	5669	5552	5215	5005	5041	5181	5471	5677	5795	5345	4998	4798	4733	4877	5303	5636	5817	5836	5537	5165
5595	5563	5691	5613	5458	5428	5368	5558	5135	5184	5277	5338	5256	5175	5133	5098	5309	5336	5165	5103	5019	4901	4990	5226	5114	4963	4847	4980	5244	5594	5767	5397	5220	5010	5058	5205	5453	5830	5622	5370	5083	4808	4865	5100	5425	5687	5986	5929	5568	5255
5708	5721	5772	5611	5585	5638	5594	5551	5402	5364	5213	5239	5334	5250	5097	5135	5295	5341	5383	5266	5036	5079	5212	5341	5124	4829	4819	4919	5414	5788	5658	5373	4988	4829	5037	5325	5668	5787	5602	5375	5035	4867	4787	5140	5335	5861	6204	5805	5478	5099
5881	5712	5751	5711	5572	5721	5801	5593	5446	5327	5283	5376	5474	5246	5127	5214	5349	5305	5335	5346	5025	5179	5188	5343	5204	4949	4905	5135	5431	5641	5749	5458	5049	5072	5137	5421	5574	5823	5774	5455	5098	4993	4944	5166	5374	5852	6139	5928	5570	5138
5842	5664	5773	5677	5814	5765	5675	5647	5423	5304	5297	5321	5442	5248	5176	5153	5283	5384	5323	5160	5169	5238	5285	5300	5147	4982	4871	5042	5557	5670	5668	5474	5051	4968	5121	5504	5659	5863	5761	5345	4924	4958	4950	5296	5668	6015	6066	5945	5589	5191
5699	5697	5668	5623	5724	5749	5758	5614	5365	5227	5391	5353	5445	5354	5162	5038	5262	5387	5382	5090	5174	5195	5371	5507	5266	4966	4849	5102	5542	5775	5589	5250	5031	4945	5197	5554	5677	5848	5636	5323	5088	4857	5043	5311	5689	6154	6080	5961	5524	5313
5705	5735	5756	5648	5646	5634	5816	5579	5376	5226	5354	5350	5524	5312	5192	5127	5066	5305	5249	5180	5251	5424	5201	5435	5262	4892	4959	5150	5609	5682	5623	5274	4952	5018	5297	5591	5921	5685	5681	5243	5089	4844	5176	5374	5805	5968	6148	5923	5738	5268
5644	5750	5655	5620	5606	5637	5624	5490	5267	5329	5339	5307	5336	5199	4968	5012	5243	5378	5169	5303	5095	5272	5309	5254	5251	5063	5141	5170	5629	5859	5649	5366	5092	5104	5250	5598	5820	5795	5665	5332	4933	4904	5114	5610	5770	6187	6247	6011	5574	5311
5655	5538	5710	5686	5553	5517	5441	5390	5200	5231	5238	5187	5317	5185	4938	5049	5151	5283	5253	5112	5155	5127	5326	5308	5163	5058	5149	5438	5753	5932	5661	5530	5271	5042	5207	5479	5762	5759	5661	5301	5008	5002	5174	5598	5878	6023	6015	6020	5491	5306
5628	5553	5583	5554	5376	5424	5482	5264	5144	5125	5242	5199	5214	5181	4871	5058	5247	5301	5343	5121	5109	5201	5359	5367	5191	5138	5153	5404	5703	5872	5884	5480	5304	5076	5255	5383	5690	5912	5578	5355	5075	5128	5261	5639	5775	6157	5911	5974	5495	5267
5597	5717	5666	5481	5612	5251	5306	5236	5143	5168	5167	5274	5288	4956	4893	4947	5155	5262	5226	5054	5089	5525	5531	5325	5272	5170	5024	5378	5684	5948	5815	5510	5246	5206	5284	5500	5683	5696	5546	5117	5109	4995	5286	5602	5736	6075	6078	5765	5467	5245
5521	5433	5645	5399	5437	5325	5217	5165	5157	4987	5042	5143	5249	5015	4898	5009	5251	5245	5167	5201	5213	5326	5334	5405	5317	5167	5153	5279	5776	5812	5776	5651	5346	5168	5331	5541	5737	5730	5600	5247	5154	4963	5144	5505	5785	6088	5956	5737	5489	5076
5686	5344	5553	5461	5407	5363	5253	5173	5070	5029	5009	5214	5146	5188	4933	4960	5070	5343	5131	5107	5062	5244	5303	5356	5213	5081	4976	5330	5576	5772	5687	5494	5114	5049	5315	5487	5739	5745	5797	5318	5118	5097	5212	5495	5792	5958	5997	5661	5380	5061
5567	5404	5704	5432	5332	5243	5290	5082	5063	5036	5160	5141	5177	5174	4905	5020	5002	5289	5097	5230	4961	5129	5284	5541	5301	5221	5111	5455	5550	5727	5632	5320	5078	5032	5042	5353	5732	5754	5720	5374	5143	5135	5164	5388	5804	5734	5923	5561	5348	5057
5689	5475	5569	5462	5438	5331	5202	5299	5029	5075	5019	5036	5140	5050	5018	5017	5222	5306	5465	5051	4913	5044	5547	5444	5449	5196	5120	5413	5492	5722	5605	5433	5033	4879	5104	5288	5473	5798	5632	5370	5301	4924	5042	5181	5493	5866	6006	5837	5472	5143
5721	5456	5435	5598	5316	5336	5327	5242	5163	5103	5099	5160	5099	5157	5067	4996	5252	5504	5430	5342	5073	5083	5351	5604	5436	5343	5312	5187	5406	5635	5635	5315	5180	5083	4951	5131	5430	5691	5388	5290	5265	4882	4963	5211	5419	5808	5958	5890	5475	5284
5703	5439	5604	5597	5514	5268	5123	5287	5236	5197	5146	5120	5177	5109	5088	4870	5135	5346	5562	5335	5085	5203	5329	5447	5538	5385	5296	5095	5323	5583	5683	5404	5145	4975	4864	5219	5360	5640	5509	5402	5022	4878	4886	4972	5302	5619	5906	5903	5546	5258
5667	5474	5725	5664	5408	5363	5281	5338	5313	5160	5184	5172	5313	5143	5023	5125	5237	5405	5432	5363	5192	5182	5313	5426	5472	5252	5050	4972	5231	5356	5582	5550	5098	4895	4882	5018	5181	5474	5640	5535	5396	5122	4904	5057	5228	5454	5735	5798	5771	5364
5740	5534	5695	5559	5431	5267	5226	5400	5304	5195	5233	5280	5226	5152	5176	5187	5387	5424	5556	5234	5183	5163	5193	5406	5345	5276	4993	4889	5219	5378	5543	5436	5116	4997	4860	5010	5362	5492	5636	5532	5350	5165	4989	4998	5181	5512	5777	5938	5801	5547
5610	5509	5713	5578	5547	5254	5396	5380	5468	5298	5183	5417	5308	5331	5249	5226	5467	5572	5725	5543	5191	5009	5205	5321	5308	5381	5000	4942	5050	5231	5439	5461	5258	5120	4965	5048	5328	5531	5814	5640	5325	4955	4973	5152	5121	5415	5762	5759	5858	5649
5585	5715	5472	5531	5455	5317	5453	5511	5386	5443	5312	5157	5440	5337	5401	5276	5392	5541	5725	5366	5274	4937	5109	5141	5338	5372	5032	4976	5116	5196	5321	5446	5297	5119	4944	5119	5549	5788	6024	5713	5630	5269	4949	4992	4963	5307	5638	5850	6017	5891
5542	5503	5527	5339	5520	5459	5620	5375	5487	5476	5370	5234	5388	5362	5274	5375	5483	5665	5661	5332	5166	4880	5066	5139	5268	5253	5205	5016	4894	5102	5401	5515	5726	5292	5135	5130	5361	5716	5913	5931	5725	5298	5111	4924	4928	5132	5516	5882	5838	6019
5555	5362	5510	5420	5486	5536	5471	5563	5547	5374	5231	5258	5330	5363	5378	5401	5303	5519	5581	5470	5223	4869	4908	5171	5368	5403	5262	5011	4898	5191	5443	5654	5689	5375	5210	5072	5297	5557	5927	6126	5845	5428	5095	4923	4876	5065	5509	5768	5928	5745
5574	5359	5349	5379	5657	5532	5515	5351	5426	5465	5216	5272	5241	5314	5359	5403	5343	5705	5531	5428	5188	5099	5048	5029	5358	5425	5427	5141	5046	5158	5559	5747	5577	5394	5279	5098	5126	5466	5733	5935	5724	5378	5210	4895	4854	5023	5425	5745	5756	5882
5582	5307	5410	5458	5534	5527	5438	5464	5358	5395	5305	5147	5287	5498	5384	5295	5414	5331	5594	5447	5267	5064	5120	5161	5354	5572	5358	5309	5153	5312	5493	5568	5744	5502	5140	5049	5219	5400	5514	5887	5746	5685	5223	4844	4865	4981	5346	5380	5866	5782
5531	5532	5507	5560	5444	5460	5537	5303	5439	5407	5280	5217	5208	5420	5476	5542	5335	5526	5583	5477	5424	5194	5090	5115	5447	5527	5481	5492	5236	5386	5631	5683	5743	5727	5300	5154	5227	5132	5582	5771	5902	5651	5166	5027	4742	4958	5105	5402	5719	5698
5504	5541	5473	5554	5440	5425	5466	5357	5346	5337	5307	5237	5349	5392	5421	5662	5454	5338	5376	5373	5425	5175	5121	5213	5423	5458	5540	5519	5229	5305	5588	5532	5662	5785	5285	5203	5072	5302	5379	5535	5613	5433	5327	4969	4831	4987	4902	5213	5379	5440
5707	5570	5688	5604	5653	5425	5613	5354	5261	5423	5294	5075	5241	5186	5450	5366	5308	5114	5313	5290	5251	5071	5056	5062	5237	5455	5549	5366	5244	5324	5310	5628	5636	5741	5454	5076	5164	5113	5204	5381	5541	5684	5477	5155	4832	4760	4821	5069	5317	5542
5823	5575	5610	5570	5538	5303	5376	5275	5300	5208	5263	5037	5228	5146	5283	5316	5170	5052	5052	5333	5317	4975	5010	4967	5379	5384	5616	5638	5378	5413	5202	5429	5362	5650	5345	5198	5214	5023	5094	5398	5439	5485	5364	5180	5167	4809	4833	4754	5155	5314
5581	5571	5540	5518	5546	5450	5261	5239	5339	5168	5116	5091	5192	5234	5299	5438	5311	5159	4999	5143	5399	5191	5116	5194	5296	5296	5443	5380	5556	5314	5152	5203	5180	5333	5264	5124	4997	5119	5092	5186	5205	5393	5720	5465	5281	5094	4923	4894	4791	5093
5751	5589	5655	5612	5563	5611	5360	5262	5375	5199	5174	5104	5049	5168	5306	5305	5263	5183	5180	5041	5159	5403	5253	5233	5127	5258	5464	5505	5525	5336	5096	4978	4986	5117	5199	5426	5342	5007	5027	4948	5190	5336	5489	5616	5331	5210	5009	4723	4895	5009
5704	5508	5612	5505	5660	5593	5485	5418	5212	5212	5147	5172	5076	5160	5283	5249	5177	5170	5047	5195	5178	5382	5468	5227	5240	5287	5388	5674	5516	5255	5172	4806	5107	5035	5135	5350	5257	5216	4940	4972	5054	5201	5324	5649	5367	5310	5121	4737	4952	5049
5705	5670	5636	5457	5490	5474	5461	5332	5233	5136	5142	5051	5214	5147	5298	5336	5157	5141	4985	4908	5423	5485	5630	5324	5214	5191	5477	5682	5728	5543	5225	5066	5008	5148	5309	5442	5599	5338	4908	5054	5167	5258	5487	5508	5689	5416	5156	5113	4815	4891
5661	5482	5497	5455	5518	5568	5499	5417	5324	5182	5056	5148	5107	5226	5336	5259	5328	5205	5215	5157	5255	5653	5636	5366	5362	5203	5319	5518	5716	5543	5188	4986	5053	5208	5264	5480	5692	5387	5108	5224	5072	5142	5384	5566	5495	5560	5266	5094	5100	4830
5645	5549	5616	5690	5406	5308	5276	5287	5180	5241	5071	5109	5139	5197	5328	5133	5384	5450	5401	5170	5335	5484	5482	5646	5646	5429	5251	5459	5666	5500	5309	4975	4842	5109	5269	5534	5652	5619	5509	5024	4989	4960	5162	5479	5542	5494	5409	5335	5055	4994
5669	5551	5512	5455	5344	5282	5224	5217	5138	5169	5070	5457	5191	5423	5347	5152	5391	5697	5591	5425	5475	5487	5631	5560	5545	5374	5430	5357	5558	5641	5381	5155	5234	5194	5280	5369	5683	5593	5365	5169	5088	4999	5102	5266	5437	5491	5497	5397	5191	4983
5560	5538	5529	5469	5370	5315	5426	5338	5373	5281	5290	5153	5204	5386	5188	5473	5613	5574	5600	5529	5352	5539	5585	5542	5597	5636	5631	5501	5500	5677	5503	5411	5356	5187	5300	5256	5630	5732	5538	5327	5256	5124	5062	5151	5358	5457	5595	5463	5367	5302
5787	5645	5583	5465	5528	5377	5439	5438	5297	5288	5327	5427	5371	5229	5249	5139	5382	5590	5485	5441	5326	5263	5246	5410	5645	5577	5667	5475	5492	5424	5484	5354	5331	5529	5265	5404	5474	5778	5660	5443	5209	5109	4915	5125	5198	5279	5575	5559	5568	5341
5839	5726	5594	5475	5722	5495	5385	5362	5297	5284	5308	5212	5189	5269	5223	5114	5196	5514	5526	5408	5173	5019	5060	5202	5405	5513	5400	5317	5129	5294	5371	5459	5615	5550	5403	5361	5447	5553	5590	5595	5531	5221	5094	5000	5075	5108	5311	5389	5420	5433
5876	5577	5517	5426	5448	5493	5400	5287	5257	5401	5223	5041	5022	5105	5074	5179	5164	5248	5371	5252	5167	5098	5087	5214	5357	5430	5418	5088	5138	5091	5224	5362	5443	5617	5351	5277	5319	5390	5556	5585	5587	5424	5294	5124	4959	5143	5218	5309	5557	5744
5829	5457	5610	5426	5382	5445	5305	5216	5197	5246	5164	5019	4954	5108	5120	5228	5177	5239	5219	5400	5242	5172	5047	5368	5317	5544	5242	5170	5275	5154	5138	5169	5583	5546	5354	5266	5210	5210	5330	5365	5521	5476	5321	5419	5104	5062	5126	5122	5430	5591
5720	5485	5559	5520	5475	5555	5309	5275	5327	5111	5081	5212	5009	5048	5154	5227	5217	5287	5361	5318	5295	5346	5228	5268	5288	5396	5297	5293	5244	5200	5128	5243	5421	5497	5616	5421	5311	5155	5081	5354	5322	5451	5328	5454	5302	5183	5300	5267	5199	5513
5872	5621	5484	5386	5355	5471	5490	5426	5212	5281	5225	5123	4993	5273	5349	5351	5071	5281	5210	5107	5190	5320	5353	5388	5298	5361	5539	5406	5445	5208	5214	5449	5614	5794	5744	5481	5364	5252	5122	5082	5099	5396	5428	5417	5444	5228	5269	5256	5175	5404
5892	5626	5799	5496	5619	5524	5529	5311	5292	5304	5267	5212	5050	5106	5146	5264	5237	5058	5112	5008	5155	5358	5255	5282	5228	5459	5368	5546	5628	5363	5283	5427	5506	5708	5687	5628	5387	5281	5130	5138	5115	5112	5320	5489	5710	5572	5410	5376	5226	5552
5921	5644	5831	5600	5554	5539	5304	5360	5215	5278	5194	5088	5188	5027	4965	5079	5174	5089	5192	5079	5104	5318	5398	5457	5336	5183	5386	5409	5572	5407	5351	5452	5468	5558	5593	5751	5780	5616	5384	5114	5002	5199	5359	5683	5553	5587	5670	5565	5342	5302
5901	5750	5754	5357	5463	5218	5178	5208	5199	5023	5037	5081	5037	5014	4909	5055	5141	5070	4887	4962	5185	5350	5445	5261	5235	5209	5142	5451	5491	5439	5606	5462	5443	5523	5443	5717	5593	5692	5427	5257	5332	5360	5402	5466	5709	5627	5826	5754	5403	5374
5778	5624	5591	5202	5094	5190	5063	5153	4908	4987	4878	5035	5068	4914	4950	4952	4910	5170	5099	5103	5105	5456	5510	5429	5386	5374	5079	5359	5318	5482	5506	5380	5413	5339	5188	5330	5324	5702	5549	5630	5423	5422	5548	5732	5865	5653	5681	5653	5580	5339
5535	5429	5215	5244	5163	4869	5057	4828	5019	5011	5019	5099	5195	5056	5042	5115	5086	5126	5167	5298	5350	5530	5398	5393	5398	5282	5297	5104	5337	5528	5621	5393	5333	5201	5143	5279	5284	5292	5537	5532	5652	5597	5469	5636	5671	5914	5634	5707	5454	5524
5484	5093	5182	5027	5072	4859	5039	5210	4996	5107	5208	5131	5150	5191	5130	5262	5218	5226	5349	5477	5254	5300	5439	5532	5539	5461	5356	5411	5404	5367	5494	5517	5473	5226	5137	5298	5240	5311	5598	5559	5633	5561	5590	5688	5607	5600	5509	5618	5519	5433
5326	5218	5075	5197	5091	4961	5183	5262	5243	5373	5233	5137	5172	5138	5175	5171	4982	5185	5266	5375	5408	5333	5377	5448	5443	5379	5344	5299	5454	5332	5432	5474	5717	5580	5358	5118	5128	5340	5495	5581	5665	5674	5601	5456	5459	5500	5429	5621	5574	5494
5648	5345	5481	5087	5184	5197	5203	5294	5407	5163	5246	5178	4912	5023	4975	5050	4955	5101	5143	5357	5370	4992	5046	5142	5143	5428	5397	5554	5377	5498	5471	5529	5681	5686	5611	5403	5301	5387	5430	5542	5568	5503	5551	5390	5192	5219	5207	5395	5510	5541
5785	5435	5325	5320	5365	5094	5080	5323	5175	5213	5165	4952	4965	4850	4915	4958	4967	5205	5084	5074	5222	4992	5072	5028	4911	5079	5157	5132	5205	5240	5256	5370	5354	5494	5561	5664	5592	5467	5569	5602	5465	5511	5421	5332	5350	5092	4922	5016	5378	5416
5768	5684	5485	5428	5245	5173	5259	5130	5159	5237	5156	4968	4925	4722	4985	4988	4867	5031	4893	5003	5125	5111	4939	4975	4798	4861	5074	5154	5318	5221	5228	5203	5288	5257	5531	5518	5556	5627	5496	5629	5582	5592	5387	5287	5285	5145	5212	5124	5200	5225
5858	5448	5219	5274	5178	5086	5209	5124	5159	5151	5160	5031	4915	4838	4813	4969	5137	5157	5238	4861	4909	4998	4981	4945	4928	4891	5039	5371	5300	5270	5227	5195	5131	5132	5355	5343	5599	5746	5520	5452	5498	5566	5566	5644	5421	5346	5349	5308	5316	5333
5490	5290	5272	5044	5147	5306	5338	5449	5254	5319	5133	5280	5054	4922	5130	5167	5318	5216	5314	5115	5140	5038	5209	5304	5124	5241	5139	5227	5383	5347	5249	5202	4974	5048	5171	5293	5381	5481	5539	5375	5473	5430	5401	5629	5453	5677	5527	5559	5571	5423
5400	5118	5138	5043	5105	5309	5468	5314	5289	5265	5311	5283	5215	5233	5274	5158	5239	5259	5475	5329	5202	5245	5205	5251	5461	5341	5456	5336	5514	5572	5577	5421	5444	5170	5292	5343	5274	5491	5516	5429	5384	5357	5506	5567	5585	5594	5572	5664	5583	5616
5386	5201	5249	5396	5179	5393	5389	5512	5339	5285	5170	5077	5346	5297	5176	5209	5356	5277	5395	5339	5223	5253	5318	5412	5644	5522	5554	5510	5475	5479	5669	5535	5380	5256	5328	5233	5310	5627	5516	5424	5319	5304	5298	5408	5549	5517	5366	5292	5397	5429
5289	5363	5337	5332	5408	5502	5638	5495	5449	5104	5131	5127	5130	5129	5092	5154	5318	5170	5082	5313	5216	5366	5293	5390	5392	5440	5558	5527	5499	5418	5499	5521	5667	5516	5347	5205	5416	5480	5383	5308	5224	5201	5073	5293	5365	5287	5071	5120	5442	5531
5678	5241	5489	5485	5688	5523	5427	5432	5098	4792	4956	4980	4913	4807	5071	5120	4974	4971	5094	5221	5084	5270	5254	5199	5259	5467	5612	5462	5436	5501	5371	5601	5632	5561	5634	5501	5593	5421	5390	5398	5171	5270	5328	5258	5240	5137	5277	5348	5382	5629
5580	5491	5768	5478	5581	5543	5332	5117	4898	4865	4818	4843	4791	4890	4933	4870	4808	4878	4960	5034	5101	5088	4995	5005	5234	5241	5357	5277	5283	5200	5160	5311	5401	5604	5516	5635	5540	5616	5588	5467	5395	5318	5338	5487	5239	5148	5256	5550	5548	5595
5728	5649	5650	5559	5564	5353	5282	4807	4780	4958	4767	4720	4832	4799	4797	4644	4941	5086	4864	4996	4966	5101	5013	5131	4964	5052	5089	5154	5233	4976	5000	5110	5078	5314	5398	5445	5663	5393	5722	5358	5585	5339	5288	5396	5496	5339	5315	5367	5405	5518
5777	5688	5607	5577	5241	5303	5050	4899	4768	4908	4829	4830	4870	4663	4813	4976	5024	4928	4885	5050	5038	5086	4964	5000	4926	5115	4963	5025	5048	4970	4747	5125	5114	5234	5267	5494	5320	5480	5488	5479	5529	5388	5504	5448	5492	5333	5282	5169	5326	5239
5790	5327	5593	5432	5331	5161	4913	5010	4926	4899	4932	5046	4937	4911	4996	5201	5165	5113	5233	5150	5239	5065	5005	5034	5263	5132	5254	5216	5207	5155	5165	5042	5055	5081	5076	5316	5397	5446	5541	5476	5569	5708	5522	5452	5478	5435	5263	5313	5123	5068
5897	5322	5597	5283	5240	5110	5176	5050	5065	5005	5179	4989	5068	5134	5250	5064	5231	5293	5453	5431	5322	5165	5149	5240	5399	5383	5242	5246	5167	5357	5281	5202	5193	5067	5111	5366	5289	5446	5458	5148	5360	5462	5677	5629	5621	5521	5537	5396	5279	5162
5716	5218	5516	5206	5347	5162	5209	5342	5192	5186	5374	5217	5410	5240	5466	5308	5415	5414	5300	5308	5401	5290	5325	5393	5511	5444	5473	5325	5329	5233	5342	5354	5331	5194	5280	5221	5310	5310	5279	5211	5323	5543	5417	5535	5752	5503	5404	5533	5485	5367
5551	5342	5423	5285	5406	5354	5294	5483	5510	5469	5430	5311	5416	5168	5336	5363	5554	5462	5311	5231	5345	5402	5365	5392	5497	5363	5452	5411	5497	5441	5359	5621	5587	5497	5341	5352	5304	5134	5186	5237	5353	5364	5380	5487	5405	5675	5544	5276	5485	5497
5734	5686	5319	5475	5601	5353	5608	5398	5463	5377	5139	5273	5099	5180	5372	5439	5378	5192	5033	5038	5282	5332	5269	5179	5211	5287	5433	5546	5720	5665	5580	5550	5708	5662	5593	5554	5396	5139	5087	5089	5158	5242	5298	5214	5390	5530	5455	5565	5448	5498
5782	5467	5552	5421	5586	5670	5641	5276	5454	5284	5224	5122	5085	5028	5187	5159	5173	5020	4881	5010	5112	5096	5119	5250	5238	5309	5338	5375	5585	5552	5800	5648	5806	5582	5804	5643	5557	5117	5274	5205	5271	5132	5206	5132	5274	5308	5345	5447	5547	5430
5812	5859	5633	5686	5496	5376	5509	5321	5146	5116	5188	5173	4940	5088	5068	4935	4850	4918	4979	4993	4842	5037	4975	5125	5120	5067	5190	5369	5483	5564	5584	5573	5679	5572	5541	5621	5609	5548	5349	5317	5120	5186	5144	5330	4989	5072	5289	5433	5519	5606
5969	5717	5715	5705	5607	5356	5322	5176	4979	4965	4761	4885	4941	4913	4914	4751	4729	4866	4784	4781	4760	4817	4847	4982	4940	5101	5141	5117	5168	5100	5227	5372	5288	5386	5530	5583	5596	5538	5498	5356	5359	5265	5236	5333	5195	5079	5109	5277	5542	5592
5755	5776	5544	5501	5493	5098	5194	4959	4949	4897	4975	4912	4896	4974	4677	4852	4768	4688	4756	4863	4808	4788	4838	4760	4976	4866	4965	5047	4889	4982	4968	4965	5102	5294	5231	5488	5472	5577	5587	5524	5513	5385	5248	5309	5312	4938	5031	5191	5401	5350
5709	5551	5408	5489	5303	5195	5162	4907	4814	4843	4893	4952	5003	5057	4916	4680	4874	4916	4777	4921	4995	4956	4888	4807	4782	4975	5002	4940	4895	4916	4794	4899	4940	5156	5143	5348	5342	5502	5635	5568	5628	5668	5554	5356	5298	5148	4947	5156	5133	5387
5584	5462	5424	5341	5116	5072	5110	4751	5000	4960	4970	5131	5091	4947	4968	5108	5159	5081	5002	5094	5283	5162	5073	5099	4902	5050	4914	4901	4836	4830	4816	4817	4893	4972	5112	5113	5113	5258	5571	5680	5628	5605	5513	5265	5338	5227	5221	5112	5163	5164
5302	5240	5056	5142	5216	4963	5065	4940	5186	5100	5142	5153	5329	5208	5112	5125	5296	5100	5221	5327	5463	5425	5316	5128	5243	5083	5020	4978	4937	4973	4945	4859	4940	4852	4890	4895	5055	5295	5347	5496	5508	5622	5408	5387	5529	5370	5324	5001	5179	5179
5443	5432	5054	5098	5176	4883	5295	5042	5189	5166	5126	5215	5343	5241	5279	5393	5535	5371	5446	5348	5461	5547	5392	5427	5367	5261	5193	5057	5091	5157	5167	5023	4980	4912	4931	5008	4913	5014	5162	5310	5337	5349	5329	5408	5544	5492	5582	5171	5268	5226
5451	5273	5237	5026	5107	5197	5394	5192	5260	5332	5229	5431	5412	5238	5290	5480	5454	5427	5481	5350	5610	5568	5613	5547	5429	5426	5298	5201	5190	5225	5323	5256	5301	5081	4865	4939	4789	4951	4873	5193	5239	5267	5308	5388	5495	5621	5547	5217	5316	5319
5670	5408	5336	5413	5257	5293	5353	5328	5405	5419	5377	5415	5490	5439	5362	5508	5502	5399	5516	5497	5451	5583	5532	5433	5422	5486	5478	5571	5447	5450	5459	5421	5314	5152	4923	4893	4708	4746	4850	4969	5004	5243	5240	5380	5571	5513	5570	5423	5294	5196
5576	5295	5612	5525	5432	5533	5378	5386	5549	5355	5441	5520	5333	5291	5329	5463	5376	5220	5429	5553	5473	5475	5590	5476	5660	5423	5354	5443	5471	5648	5531	5427	5333	5222	5182	5019	4898	4837	4895	5082	4960	5027	5091	5235	5419	5575	5673	5515	5364	5509
5739	5384	5659	5637	5561	5687	5529	5619	5474	5345	5327	5306	5442	5429	5405	5515	5413	5433	5436	5357	5525	5570	5553	5691	5513	5294	5535	5544	5692	5526	5499	5463	5406	5351	5313	5193	5081	5147	5038	5032	5111	4846	5053	5148	5361	5790	5739	5483	5560	5536
5688	5580	5789	5676	5538	5606	5707	5330	5487	5505	5366	5389	5299	5387	5190	5262	5297	5219	5292	5399	5349	5551	5322	5427	5372	5286	5220	5501	5615	5648	5562	5460	5407	5500	5445	5251	5283	5144	5208	5026	5195	5091	4977	4984	5243	5509	5673	5682	5569	5632
5803	5906	5587	5698	5677	5792	5682	5290	5536	5474	5306	5329	5429	5247	5138	5068	5154	5095	5148	5145	5245	5187	5244	5234	5071	5136	5302	5501	5483	5639	5541	5581	5540	5513	5526	5551	5306	5180	5255	5170	5330	5086	5043	5001	5209	5407	5488	5419	5439	5767
5859	5814	5847	5880	5662	5525	5672	5468	5447	5592	5257	5443	5189	5081	5002	4957	5151	4856	4984	4937	5145	5193	5192	5017	5127	4995	5013	5198	5298	5335	5306	5445	5617	5653	5557	5680	5389	5585	5517	5345	5273	5152	5010	4963	4939	5180	5243	5357	5419	5836
6020	6204	5699	5734	5655	5383	5640	5310	5223	5536	5189	5177	5094	5100	4833	5147	4942	4886	4751	4700	4937	4753	4812	4894	5016	4918	4982	5094	4889	5023	5204	5414	5469	5440	5542	5574	5707	5574	5599	5537	5309	5201	4973	4894	5006	5043	5211	5293	5639	5728
6222	6131	5924	5708	5526	5378	5319	5120	5029	5385	5067	4982	4946	4826	4938	4898	4819	4791	4858	4743	4591	4709	4757	4833	4925	4886	4860	4843	4947	4977	5127	5098	5353	5455	5392	5618	5840	5706	5691	5666	5475	5230	4935	4928	5106	5051	5157	5177	5539	5607
6423	6048	5875	5358	5510	5149	5324	5382	5096	5186	5055	4717	4785	4428	4556	4652	4718	4757	4786	4512	4565	4642	4745	4801	4771	4825	4878	4726	4819	4818	5047	5144	5055	5361	5488	5718	5633	5614	5711	5576	5510	5276	5177	5122	4855	4948	5057	5214	5328	5417
6223	5778	5778	5300	5590	5325	5270	5146	4982	5008	4963	4714	4565	4814	4689	4775	4696	4750	4761	4675	4772	4642	4730	4755	4832	5038	4999	4829	4952	4909	4923	5033	5256	5190	5175	5547	5580	5657	5637	5711	5543	5235	5185	5126	4867	4816	4947	5102	5285	5426
5974	5440	5724	5247	5137	5263	5140	5068	5029	4843	4843	4592	4467	4692	4759	4533	4661	4857	4857	4858	4620	4690	4846	4824	4832	4870	4798	4932	4967	4942	4822	4929	5082	5260	5139	5386	5503	5545	5591	5545	5575	5353	5433	5179	5103	4880	5069	5176	5221	5256
5991	5544	5765	5199	5082	5253	5163	4950	5009	4702	4635	4646	4583	4716	4805	4754	4705	4792	4900	5028	4927	4977	4943	4866	4999	4922	5017	4897	4844	4929	4929	5102	5096	4954	5179	5297	5443	5589	5624	5654	5610	5652	5541	5314	5186	5133	5281	5201	5336	5379
5962	5461	5341	5417	5137	5264	5039	4735	4861	4714	4622	4862	4833	4769	5071	4990	4982	4944	4975	4911	5218	5160	4956	4856	4729	4945	4905	4853	4926	4833	4760	4799	4884	4903	5016	5307	5406	5412	5508	5701	5592	5614	5350	5330	5442	5232	5377	5147	5136	5153
5704	5693	5360	5382	5183	5022	4917	4878	4726	4758	4763	4696	4812	4796	4874	4983	4956	4988	5019	5081	5176	5285	5319	5153	4861	4840	4790	4887	4803	4790	4849	4752	4737	4994	5037	5133	5378	5322	5400	5690	5679	5648	5527	5465	5371	5310	5265	5144	4942	5194
5766	5604	5621	5244	5214	4865	5013	4683	4758	4752	4735	4837	5041	4890	4888	5057	5111	5040	5098	5131	5052	5180	5061	5174	5026	5055	4937	4969	4739	4687	4899	4843	4928	4941	5011	5134	5126	5387	5436	5559	5605	5779	5557	5705	5489	5259	5120	5044	5054	5007
5946	5247	5442	5077	4982	4990	4944	4830	4623	4848	4924	4887	5002	5213	5137	5157	5070	5207	5283	5205	5137	5072	5021	5293	5201	5153	5089	4963	5099	4855	4764	4867	4925	4987	5052	5012	5303	5140	5231	5512	5295	5696	5763	5677	5516	5226	5051	4976	5107	4883
5823	5394	5353	5252	4935	4901	4754	4844	4880	4987	5026	4981	5013	5084	5162	5082	5091	5306	5373	5224	5134	5150	5134	5191	5138	5187	5026	4996	5165	4969	5097	4914	4967	5070	5012	4862	5159	5164	5089	5329	5488	5443	5631	5704	5451	5233	5291	5068	5020	4916
5489	5329	5170	5011	4862	4799	4874	4878	4935	5079	4936	5096	4963	5081	5254	5115	5154	5256	5107	5078	5299	5304	5407	5282	5265	5366	5210	5214	5138	5047	4998	5010	4934	4850	4955	5002	4820	5029	5161	5294	5408	5664	5623	5834	5653	5549	5356	5162	4943	5017
5497	5163	5116	5057	4865	4925	4932	4995	5149	4989	5186	5155	5024	5267	5241	5120	5410	5323	5246	5309	5311	5472	5412	5453	5405	5303	5275	5278	5078	4932	5028	4943	4964	4865	4870	4847	4965	5049	5193	5249	5427	5668	5717	5931	5848	5632	5221	5144	5042	4981
5443	5008	5092	4921	4977	4856	4851	4983	4877	5109	5141	5032	5206	5210	5372	5311	5429	5425	5285	5422	5383	5567	5559	5601	5529	5493	5196	5383	5207	5147	5037	5029	4960	5107	4922	4936	5011	5054	5215	5141	5463	5639	5878	5931	5781	5600	5326	5117	4956	4781
5154	5041	5035	5004	4964	4858	4933	5089	5078	5161	5172	5265	5289	5199	5356	5358	5184	5415	5475	5619	5624	5592	5585	5566	5506	5391	5242	5241	5231	5333	5279	5148	5157	5100	4982	4956	4864	4931	5031	5186	5658	5656	5942	5779	5759	5244	5244	5079	4915	4967
5298	5111	5055	5045	4833	4961	4955	5113	5005	5141	5120	5172	5281	5176	5330	5369	5236	5315	5306	5385	5597	5810	5645	5567	5342	5336	5196	5020	5265	5379	5211	5003	4909	4885	4765	4843	4840	4802	4980	5409	5452	5705	5674	5652	5536	5627	5405	5144	5108	5121
5169	5241	5232	4937	4981	4924	5063	5044	5176	5228	5264	5136	5266	5200	5197	5270	5330	5379	5487	5437	5734	5590	5638	5705	5537	5557	5357	5273	5312	5187	5352	5159	4908	4886	4867	4864	4783	5100	5237	5337	5465	5319	5409	5645	5624	5483	5392	5324	5147	4935
5387	5164	5023	4978	4939	4927	4973	5086	5090	4960	5096	5285	5249	5363	5395	5493	5543	5501	5632	5650	5641	5646	5532	5510	5426	5367	5532	5604	5471	5244	5306	5143	5096	4850	4836	4845	4887	4856	4954	4990	5242	5470	5632	5742	5590	5510	5435	5216	5039	4981
5370	5147	5126	5054	5000	5064	4919	4974	5177	5097	5225	5380	5238	5323	5310	5519	5693	5592	5560	5699	5819	5706	5521	5461	5338	5466	5434	5510	5313	5393	5198	5039	5110	5270	4888	4864	4842	4800	5061	5190	5335	5496	5610	5497	5683	5577	5395	5268	5046	4974
5484	5070	5065	4987	5083	4955	4793	4851	4985	5077	5152	5414	5322	5286	5491	5371	5541	5536	5729	5593	5655	5595	5480	5466	5504	5646	5480	5533	5495	5446	5135	5140	5152	5118	4973	4916	4942	4949	4929	5362	5287	5445	5748	5692	5743	5490	5418	5124	5033	4977
5439	4982	5213	4903	4759	4750	4702	4993	4986	5260	5166	5213	5186	5209	5420	5398	5535	5790	5665	5718	5556	5560	5498	5551	5466	5418	5637	5453	5459	5559	5465	5277	5118	5059	4876	4812	5037	5083	4952	5213	5474	5524	5710	5586	5575	5479	5466	5371	5028	5065
5246	5070	4983	4896	4939	4915	4948	4952	5029	5173	5199	5149	5201	5223	5365	5509	5528	5457	5369	5656	5531	5525	5521	5520	5557	5479	5285	5294	5376	5332	5295	5241	4932	4959	4933	4857	4987	5135	5244	5439	5540	5440	5675	5729	5639	5441	5381	5202	5010	5143
5252	5050	5012	4962	4718	4869	4889	4971	5053	5090	5145	5057	5158	5206	5257	5400	5333	5517	5504	5360	5373	5435	5450	5585	5414	5584	5421	5484	5486	5493	5351	4968	4912	4970	4916	5034	5087	5213	5279	5407	5390	5392	5669	5896	5771	5743	5411	5229	4932	4869
5345	5107	4945	4682	4759	4943	4928	4929	5228	5006	5090	5016	5162	5197	5142	5226	5319	5271	5284	5414	5449	5502	5337	5383	5390	5221	5311	5414	5243	5194	5153	5001	4779	4889	4976	4942	5039	5071	5293	5143	5381	5399	5634	5584	5401	5625	5262	5109	4872	4769
5286	5029	5111	4855	4853	4828	4924	5150	4998	5129	5109	5177	5268	5231	5262	5262	5256	5082	5394	5300	5453	5469	5424	5364	5387	5452	5405	5381	5267	5172	5113	4867	4970	4772	4998	4977	5042	5141	5246	5351	5560	5470	5747	5743	5658	5404	5149	4956	4947	4846
5486	5187	5209	4919	4796	4833	4867	4952	5070	4977	4933	5082	5229	5097	5115	5194	5206	5251	5342	5283	5417	5421	5458	5310	5207	5420	5410	5321	5231	5070	4924	4874	4926	4840	5029	4941	4808	4881	5156	5289	5537	5706	5649	5585	5337	5397	5180	4978	4763	4974
5549	5154	5051	4867	4941	4887	5114	4941	5027	4955	4964	4972	5075	5017	4967	5033	5158	5357	5322	5295	5414	5276	5143	5368	5463	5342	5372	5159	4979	4810	4997	4857	4893	4839	4942	4957	4950	5010	5453	5308	5667	5502	5473	5487	5304	5399	5113	5219	4852	4956
5565	5333	5080	4948	4785	4937	4920	4959	4934	4777	4804	4661	4972	5252	5083	5156	5159	5213	5202	5331	5319	5412	5184	5143	5251	5296	5156	4847	4843	5003	4845	5006	4971	4717	5048	4876	4949	5253	5363	5616	5558	5678	5536	5406	5362	5313	5214	5187	5014	5053
5695	5446	5249	4874	4907	4918	4922	4687	4672	4486	4465	4431	4845	4861	4901	5187	5217	5367	5157	5084	5025	5003	5270	5272	5160	5050	5068	4929	4740	4892	4769	4872	4800	4805	4851	5050	4990	5143	5495	5476	5676	5583	5524	5543	5519	5446	5240	5152	5101	5154
5838	5394	5374	4913	4819	5056	4915	5003	4730	4627	4530	4778	4741	4790	4961	4850	5111	5239	5200	4965	4915	4961	4962	5149	5099	5054	4958	5050	4952	4837	4898	4907	4800	4904	4912	5115	5259	5196	5602	5566	5483	5667	5546	5505	5614	5296	5223	4937	4926	5042
5773	5573	5588	5235	5166	5160	5298	4924	4910	4724	4755	4850	4953	5025	4966	4971	5072	4913	4663	4887	4926	5146	4825	5028	5040	5160	4869	4908	4972	4777	4733	4696	4765	4831	5145	5419	5487	5461	5837	5481	5694	5628	5743	5591	5383	5391	5127	5125	4882	4978
6023	5853	5684	5371	5212	4949	4863	4809	4836	4542	4769	4629	4822	4888	5112	5207	5063	4812	4728	4663	4842	4894	4942	4897	4872	5089	4896	4718	4821	4887	4718	4782	5000	5039	5357	5402	5327	5609	5546	5672	5571	5786	5580	5593	5146	5056	5036	5036	5089	5323
6234	5810	5671	5377	5108	4935	4827	4905	4794	4772	4709	4470	4621	4572	4748	4704	4823	4758	4838	4737	4613	4619	4797	4980	4801	4785	4960	4846	4716	4756	4883	4918	4927	5112	5095	5474	5415	5571	5654	5572	5787	5744	5572	5247	5168	5017	4777	5063	5097	5450
5904	5672	5664	5503	5106	5356	5000	5119	5001	5037	4807	4840	4609	4519	4718	4654	4517	4675	4774	4862	4751	4716	4749	4788	5012	4770	4501	4733	4811	4656	4963	4828	4899	5090	5146	5325	5475	5585	5654	5613	5740	5579	5415	5082	5001	4974	4922	4889	5120	5667
5995	5818	6064	5785	5503	5441	5399	5287	5081	5177	5009	4831	5009	4934	4768	4584	4480	4664	4751	4890	4881	4758	4629	4737	5003	4978	4833	4831	4948	4971	4803	5259	4966	5344	5247	5256	5627	5622	5595	5533	5538	5415	5164	5047	4907	5079	4926	5294	5254	5522
6152	5969	5969	5784	5781	5452	5393	4952	4980	4859	4771	4868	4933	4982	4814	4757	4738	4796	4626	4605	4763	4990	5059	4631	4784	4998	4772	4717	4921	5163	5049	5039	5264	5281	5627	5613	5699	6008	5822	5665	5390	5242	4921	4703	4882	5045	5064	5242	5443	5577
6311	5922	5907	5539	5387	5365	5214	5028	4960	4752	4782	4772	4596	4583	4647	4931	5104	5186	4906	4741	4687	4852	5096	5101	4662	4846	4947	4856	5100	5416	5304	5200	5622	5529	5456	5831	5879	5908	5758	5757	5407	5060	5062	4952	4889	4997	5168	5286	5506	5804
6095	5659	5672	5486	5574	5469	5413	5330	5161	5015	4934	4863	4853	4644	4837	4745	5081	5153	5017	4867	4677	4755	4900	5171	4906	4765	4936	5230	5235	5306	5542	5413	5456	5860	5446	5876	5978	5774	5787	5442	5376	5182	5120	4994	5249	5284	5235	5297	5577	5532
5679	5562	5501	5624	5839	5738	5743	5741	5573	5312	5204	5054	4928	4859	4723	4737	4803	4958	5045	5093	4912	4738	4845	5133	5134	4911	5020	5501	5549	5335	5501	5690	5452	5725	5688	5898	5751	5501	5609	5166	5020	5077	5205	5146	5292	5309	5444	5301	5667	5775
5637	5500	5632	5721	5932	6114	6058	5877	5794	5585	5533	5440	5350	5148	5248	4998	4544	4627	4912	5131	5261	4993	4850	4947	5407	5408	5222	5421	5713	5395	5591	5767	5616	5739	5913	5684	5610	5394	5125	5081	5017	5090	5134	5279	5377	5263	5522	5439	5653	5685
5450	5802	6031	6051	5937	5930	5686	5877	5683	5657	5526	5495	5534	5433	5430	5294	4952	4681	4792	5072	5213	5416	5333	5150	5507	5683	5507	5472	5655	5392	5484	5809	5777	5686	5826	5529	5295	5115	5077	5136	5095	5094	5143	5280	5296	5391	5351	5538	5519	5556
5593	5773	5933	6026	5809	5501	5523	5500	5506	5424	5379	5347	5602	5550	5646	5566	5404	5070	5048	4997	5294	5749	5638	5472	5331	5817	5715	5298	5350	5531	5408	5428	5697	5414	5450	5373	5228	5176	4828	5181	5022	5052	5162	5230	5347	5514	5402	5511	5736	5721
5744	5570	5591	5635	5453	5410	5245	5112	5064	5308	5028	5412	5540	5572	5704	5786	5597	5426	5156	5157	5154	5571	5734	5780	5248	5677	5774	5404	5233	5554	5429	5374	5608	5384	5127	5385	4980	5172	5014	5298	4924	5141	5164	5201	5363	5555	5648	5822	5716	5585
6009	5481	5260	5264	5134	5036	5128	4971	4929	4861	5041	5091	5253	5321	5526	5729	5695	5826	5495	5101	5105	5410	5606	5596	5340	5452	5661	5506	5255	5371	5397	5228	5452	5204	4893	5209	5032	5133	5053	5223	5001	5148	5162	5324	5519	5726	5666	5756	5660	5284
5960	5569	5193	5073	4978	4773	4966	4977	4904	4985	4854	5030	4843	5066	5370	5526	5827	5824	5596	5163	4954	5235	5699	5672	5458	5215	5558	5398	5068	5279	5230	4914	5019	4961	5014	5105	4983	5122	5244	5140	5228	5066	5296	5436	5365	5683	5675	5484	5368	5282
5974	5456	5304	4915	4787	4671	5021	4871	4922	4904	4810	4923	4972	4871	4885	5185	5421	5575	5489	5165	4824	5083	5543	5762	5219	5078	5269	5420	4951	5085	5225	4876	4778	4955	4753	5118	4883	5117	5309	5197	5298	5270	5628	5504	5415	5770	5544	5662	5145	5068
5986	5437	5232	4867	4809	4766	5007	4836	4885	4917	4842	4912	4753	4869	4778	5031	5458	5480	5300	5239	5027	5124	5190	5422	5216	4851	5218	5497	5121	5032	5013	4698	4860	5101	4869	5247	5177	5249	5388	5381	5362	5381	5608	5530	5470	5644	5444	5344	5154	5115
6121	5668	5187	4969	5003	5084	5001	4951	4865	4901	4743	4713	4700	4692	4822	4920	5111	5296	5127	5078	4911	4770	4933	5126	4986	4795	5260	5421	5028	4858	5069	4773	4714	5078	4940	5323	5430	5330	5450	5456	5413	5522	5486	5481	5505	5450	5286	5137	5020	5139
6168	5631	5440	5248	5261	5146	5117	5062	4884	5029	4731	4699	4534	4527	4510	4799	4874	4990	5062	4983	4711	4789	4933	5169	4956	4863	5092	5183	4890	4733	5095	4948	4791	5131	5393	5465	5534	5385	5573	5344	5531	5552	5694	5277	5396	5247	4969	5053	4887	5167
6217	5692	5471	5390	5455	5343	5314	5229	5134	5080	4950	4662	4642	4617	4776	4596	4705	4966	5040	5029	4609	4776	5037	5171	5115	4797	4929	5196	4828	4783	5244	4927	5139	5429	5280	5540	5615	5452	5602	5273	5617	5417	5579	5414	5299	5103	5034	5044	5208	5430
6249	5758	5521	5483	5611	5417	5442	5261	5156	5084	4751	4680	4723	4616	4628	4874	4946	5169	5300	4943	4824	4816	5011	5068	4996	4758	5084	5291	5030	4836	5155	5286	5318	5688	5357	5615	5513	5261	5660	5314	5478	5355	5390	5292	5220	5081	5006	5190	5456	5678
6315	5767	5711	5521	5421	5445	5490	5437	5281	5112	4754	4717	4684	4577	4957	4896	5031	5341	5368	5171	4854	4717	4957	5345	5124	4960	5209	5326	4986	5128	5465	5554	5532	5797	5396	5677	5338	5215	5495	5210	5419	5083	5154	4841	5187	5170	5179	5355	5521	5648
6114	5792	5685	5680	5493	5358	5242	5405	5292	5182	4883	4862	4855	4997	4941	5143	5293	5468	5358	5300	4948	4935	5357	5460	5280	5089	5383	5395	5261	5251	5633	5513	5613	5773	5516	5458	5307	5085	5168	5123	5201	5032	5134	5135	5067	5252	5338	5512	5637	5861
6222	5847	5555	5300	5277	5197	5203	5197	5068	5187	4958	4949	5009	5250	5238	5306	5412	5728	5706	5254	5038	5268	5666	5583	5381	5356	5572	5564	5233	5293	5571	5524	5576	5454	5239	5522	5041	5148	5093	5061	5127	5159	5115	5192	5223	5256	5455	5631	5612	5661
6047	5783	5688	5334	5182	5056	5099	5157	4963	4922	4945	5009	5125	5209	5403	5457	5720	5563	5421	5098	5128	5261	5753	5748	5439	5336	5502	5128	5074	5342	5463	5159	5431	5248	4998	5158	4948	5098	5119	5254	5158	5112	5159	5233	5343	5629	5622	5837	5596	5521
5986	5824	5672	5216	5078	4947	5196	5081	5014	4929	4995	5058	5273	5391	5524	5536	5737	5656	5209	5057	5184	5333	5558	5437	5169	5391	5330	4949	5085	5405	5331	5157	5306	4982	4934	5167	5008	5338	5218	5176	5108	5230	5324	5571	5484	5651	5754	5773	5595	5363
5811	5854	5854	5549	5384	5335	5332	5250	4961	5029	4956	5282	5281	5325	5477	5422	5465	5289	4965	4897	5052	5313	5385	5108	5155	5266	5242	4938	5014	5256	5020	5065	5075	4810	5071	5055	5288	5582	5303	5426	5271	5414	5267	5439	5623	5712	5569	5489	5324	5157
5732	5739	5913	5764	5553	5570	5333	5294	5115	5093	5470	5483	5483	5278	5321	5211	5055	5008	4845	4878	5146	5570	5209	5040	5064	5126	5114	4887	5156	5251	4880	4800	4943	4897	5223	5190	5350	5521	5319	5456	5438	5466	5569	5427	5687	5778	5654	5528	5449	5192
5787	5639	5790	5751	5664	5826	5733	5541	5436	5404	5337	5363	5448	5176	4908	4941	4754	4703	4842	5009	4996	5141	4947	4867	5076	5065	4836	5120	5181	5106	4915	5000	4748	4858	5252	5247	5575	5401	5474	5430	5253	5352	5292	5514	5395	5608	5434	5310	5096	5380
5774	5574	5520	5624	5607	5759	5685	5524	5541	5482	5582	5325	5267	4858	4724	4765	4714	4883	4927	5181	5167	4839	4909	5036	5048	4923	4917	5143	5226	5070	5163	5215	5032	5332	5364	5385	5594	5478	5380	5304	5389	5358	5449	5408	5501	5298	5341	5203	5355	5427
6026	5569	5727	5487	5586	5570	5594	5437	5327	5261	5294	5029	4931	4793	4718	4899	5076	5124	5134	5129	4958	4817	4992	5301	4979	4911	5145	5228	5184	5075	5413	5374	5201	5539	5559	5710	5636	5618	5352	5098	5346	5420	5533	5361	5548	5220	5302	5367	5401	5557
6225	5738	5683	5488	5570	5437	5312	5274	5320	5256	4865	5043	4954	5037	5078	5294	5428	5319	5138	5014	4956	5274	5258	5363	5109	5114	5461	5511	5279	5559	5430	5167	5455	5735	5633	5702	5626	5353	5205	5126	5207	5164	5498	5411	5490	5431	5424	5530	5473	5655
5979	5777	5888	5768	5579	5639	5584	5415	5173	5291	5252	5289	5312	5477	5496	5438	5359	5337	5152	4974	5330	5562	5453	5381	4966	5412	5598	5403	5476	5500	5321	5129	5231	5314	5492	5473	5391	5223	5094	5037	5228	5350	5432	5561	5468	5530	5391	5667	5455	5618
5614	5554	5630	5706	5716	5628	5565	5602	5440	5452	5514	5438	5549	5495	5549	5375	5185	5029	5088	5323	5497	5609	5180	5222	5448	5363	5377	5391	5626	5420	5113	5186	5283	5228	5374	5124	5047	5047	4918	5147	5253	5446	5549	5566	5393	5472	5352	5275	5382	5568
5696	5332	5228	5363	5488	5441	5419	5402	5454	5467	5432	5365	5271	5203	5049	5120	5001	5183	5303	5507	5401	5250	4885	5076	5454	5319	5307	5329	5353	5015	5104	5269	5178	5253	5313	5124	5092	5048	5081	5216	5229	5463	5555	5567	5360	5048	5261	5349	5320	5461
6078	5497	5160	5098	5393	5131	5059	5056	4915	5159	5140	5074	4953	5054	5088	5078	5121	5201	5342	5245	5223	5086	4956	5102	5129	5057	5152	5178	5089	4999	5020	5002	5224	5317	5159	5093	5128	5284	5281	5356	5537	5526	5528	5472	5416	5242	5351	5191	5394	5351
6270	6039	5645	5317	5265	5191	5095	5116	5225	5048	5007	4861	5039	5142	5209	5203	5265	5164	4996	5019	5041	5133	5127	5155	4873	5253	5218	4959	4916	5025	4914	4890	5208	5070	5282	5219	5098	5244	5403	5354	5503	5449	5442	5311	5208	5123	5151	5374	5413	5764
5893	5592	5565	5605	5598	5525	5472	5596	5459	5324	5198	5186	5174	5371	5337	5161	5047	4835	5039	5220	5201	4962	4929	4878	5044	5077	5106	4913	4880	4933	5038	5178	5111	5299	5233	5181	5186	5356	5288	5664	5498	5394	5259	5219	4962	5120	5222	5496	5632	5689
5629	5417	5452	5375	5584	5501	5442	5602	5534	5380	5277	5206	5192	5082	5212	5014	4947	5244	5221	5178	5156	4894	4928	5148	5192	5202	5179	5127	5063	4957	5270	5259	5458	5472	5577	5280	5406	5316	5463	5552	5526	5393	5241	5088	5167	5259	5407	5398	5809	5807
5675	5542	5739	5621	5443	5285	5281	5273	5301	5326	5114	5139	5211	5270	5310	5397	5226	5303	5251	5106	5063	4958	4994	5005	5257	5280	5448	5309	5319	5395	5549	5520	5467	5415	5303	5286	5232	5359	5619	5417	5501	5337	5422	5367	5373	5364	5449	5647	5864	5767
5510	5577	5606	5552	5458	5488	5274	5144	5442	5354	5303	5362	5495	5396	5342	5307	5256	5119	5330	5165	5295	5173	5203	5185	5504	5417	5441	5478	5279	5302	5286	5344	5361	5156	5153	5298	5089	5416	5365	5615	5452	5338	5071	5114	5247	5593	5464	5753	5870	5738
5558	5220	5442	5275	5137	5111	5052	5343	5347	5466	5336	5212	5289	5312	5102	5061	4946	5185	5144	5006	5050	4944	4923	5217	5419	5281	5233	5070	5074	5110	5278	5146	5081	5087	5138	5079	5167	5212	5372	5357	5338	5093	5127	5038	5209	5392	5491	5650	5739	5494
5754	5367	5425	5456	5125	5195	5171	5177	5322	5255	4915	4963	5005	5020	4983	4998	5060	5157	5083	5074	5056	4964	5139	5224	5145	5056	5049	5076	5023	5046	5278	5276	5344	5063	5209	5213	5156	5306	5658	5405	5508	5253	5314	5320	5364	5323	5389	5456	5417	5520
5607	5377	5627	5448	5545	5495	5431	5398	5234	5145	4937	4926	5137	5034	4920	4915	5063	5106	5239	5058	5110	5092	4941	4874	5080	5141	5191	5122	4996	5340	5382	5261	5448	5197	5502	5326	5398	5655	5840	5898	5643	5569	5298	5405	5299	5346	5558	5552	5637	5572
5691	5575	5719	5461	5406	5406	5335	5279	5104	5007	5024	4851	5069	5064	4983	4993	5066	5230	5272	5056	4877	5134	4973	5133	5144	5273	5320	5204	5309	5392	5535	5299	5377	5162	5125	5241	5470	5699	5677	5758	5461	5357	5351	5317	5333	5439	5642	5672	5788	5810
5770	5692	5732	5419	5331	5230	5276	5188	5242	5051	5257	5219	5145	5344	5152	5152	5282	5338	5090	5077	4970	4923	5054	5226	5414	5268	5287	5112	5091	5233	5361	5393	5235	5245	5211	5245	5392	5463	5519	5431	5442	5162	5062	4989	5167	5159	5398	5625	5443	5570
5686	5554	5451	5291	5212	5145	5387	5458	5248	5347	5367	5430	5221	5231	5231	5080	4962	5249	5265	4974	4930	5005	5278	5413	5335	5332	5392	5242	5260	5333	5328	5391	5408	5155	5045	5114	5208	5366	5366	5359	5047	5117	4997	5095	5127	5406	5400	5436	5556	5234
5619	5356	5286	5190	5336	5321	5370	5309	5231	5190	5134	5086	5083	5221	4943	4972	5268	5206	5341	5303	4966	5348	5214	5295	5486	5465	5245	5314	5190	5316	5313	5461	5356	5050	5086	5197	5443	5293	5434	5515	5383	5228	5164	5184	5269	5439	5570	5390	5345	5276
5624	5365	5523	5324	5374	5263	5262	5397	5065	5060	5075	4974	4977	5021	5052	4953	5101	5314	5402	5362	5180	5428	5289	5344	5254	5244	5135	5165	5135	5260	5124	5092	5109	4999	5049	5112	5280	5475	5468	5451	5480	5358	5215	5209	5505	5575	5527	5413	5400	5343
5766	5686	5786	5439	5411	5218	5161	5214	5087	4865	4893	5007	5180	5013	5007	5116	5179	5200	5291	5211	5122	4925	4983	5122	5267	5127	4960	5160	5181	5119	5077	5189	5011	4918	4896	5127	5415	5362	5560	5440	5408	5203	5026	5204	5098	5484	5399	5173	5327	5268
5942	5872	5773	5370	5210	5126	5223	5115	5144	5340	5277	5279	5417	5117	5040	5084	5152	5260	5222	5240	5026	4896	5119	5126	5080	5024	4912	4946	5072	5197	5055	5109	5245	5077	4929	5169	5333	5485	5368	5330	5347	4990	4985	4987	5057	5385	5341	5411	5412	5356
5822	5608	5723	5372	5297	5206	5284	5320	5343	5279	5341	5321	5245	5068	5073	4957	5016	5131	5250	5025	5077	5177	5160	5187	5457	5342	5153	5150	5247	5399	5563	5341	5358	5236	5126	5298	5407	5390	5447	5467	5323	5385	5171	5141	5471	5513	5523	5417	5623	5436
5482	5348	5213	5295	5217	5261	5371	5442	5201	5151	5183	5134	5114	4941	4941	5083	5023	5209	5386	5401	5184	5250	5572	5416	5246	5136	5064	5253	5225	5531	5527	5324	5311	5164	5093	5052	5356	5312	5409	5375	5338	5405	5449	5426	5587	5905	5771	5785	5621	5541
5537	5322	5546	5403	5455	5228	5331	5050	5012	4921	5116	5122	5055	5132	5082	5224	5233	5283	5616	5337	5278	5209	5114	5199	5189	4968	4817	4953	5098	5264	5371	5100	5076	4902	4899	4999	5395	5406	5417	5352	5433	5542	5382	5327	5633	5648	5800	5602	5713	5478
5474	5389	5546	5514	5231	5267	5104	5123	5023	5157	5005	5308	5223	5153	5052	5093	5303	5260	5418	5065	4841	4880	4889	5005	5011	4818	4857	4866	4935	5146	5247	4967	5181	4980	4997	5113	5248	5385	5497	5350	5269	5192	5357	5425	5479	5497	5363	5343	5397	5447
5653	5604	5723	5569	5334	5115	5202	5143	5202	5352	5311	5414	5400	5132	5130	5005	5045	5193	5010	4772	4731	4847	4932	5065	5252	5157	5022	5126	5221	5377	5402	5562	5300	5391	5274	5403	5434	5468	5506	5374	5208	5305	5164	5342	5343	5381	5574	5395	5388	5254
5748	5681	5682	5280	5128	5255	5334	5327	5283	5358	5258	5251	5099	5056	5066	4846	5024	5066	5012	5038	4982	5211	5396	5557	5568	5344	5309	5290	5399	5546	5629	5777	5460	5629	5368	5373	5431	5464	5439	5495	5227	5340	5277	5355	5331	5586	5680	5701	5531	5380
5655	5502	5283	5090	5124	5185	5393	5528	5372	5266	5216	5196	5164	5196	4926	4955	4979	5187	5216	5380	5368	5300	5494	5657	5454	5369	5325	5375	5275	5376	5630	5461	5337	5232	5169	5209	5206	5243	5425	5312	5362	5231	5391	5420	5618	5615	5749	5703	5526	5568
5520	5361	5198	5160	5332	5234	5236	5261	5185	5030	4991	4981	5256	4961	5072	4916	5213	5207	5468	5452	5517	5440	5340	5351	5294	5259	5129	4977	5158	5114	5163	5158	5018	5126	5040	5176	5134	5539	5523	5542	5349	5322	5180	5359	5482	5588	5528	5647	5638	5580
5251	5147	5197	5470	5281	5267	5212	5182	5104	4815	4932	4882	5013	5027	4819	4977	5083	5285	5410	5360	5322	5028	5115	5126	5167	4978	5043	4967	5007	5212	5049	5361	5498	5337	5437	5324	5553	5576	5687	5551	5503	5443	5302	5439	5457	5780	5653	5646	5664	5773
5537	5373	5583	5748	5468	5314	5230	5060	4873	4981	4952	5013	4962	4889	5037	4947	4986	5113	5230	5027	4963	5015	4958	5058	5393	5278	5111	5092	5289	5558	5692	5809	5735	5556	5650	5523	5585	5648	5741	5554	5528	5373	5258	5318	5306	5529	5607	5622	5770	5688
5891	5683	5693	5519	5367	4962	5028	5108	5093	4860	4870	4941	5172	5146	5101	5077	5009	5086	5027	4860	4991	5008	5169	5317	5445	5467	5416	5315	5375	5699	5934	5894	5718	5777	5608	5533	5429	5539	5590	5558	5462	5298	5339	5244	5251	5722	5709	5724	5651	5575
5798	5413	5347	5232	5016	5092	5134	5158	5325	5079	5208	5081	5236	5293	5250	5163	5047	4979	5038	5142	5080	5148	5345	5534	5618	5703	5383	5400	5303	5432	5628	5598	5462	5214	5375	5078	5348	5323	5461	5351	5355	5157	5320	5162	5249	5391	5598	5692	5645	5441
5641	5111	5203	5057	5173	5084	5259	5224	5203	5233	5118	5156	5373	5300	5158	5027	4768	4913	5083	5255	5343	5329	5336	5484	5451	5484	5270	5260	5216	5132	5273	5289	5197	5070	5027	4989	5038	5249	5441	5339	5313	5394	5230	5220	5349	5279	5458	5561	5600	5528
5381	5017	5338	5337	5399	5274	5359	5145	5120	5047	4920	4925	4846	4930	5000	4796	4997	5120	5295	5361	5185	5207	5176	5118	5223	5092	5147	4992	5135	4976	5144	5227	5315	5176	5139	5102	5283	5282	5395	5398	5519	5377	5128	5147	5178	5167	5353	5362	5714	5560
5431	5461	5525	5618	5607	5424	5428	5161	5103	4958	4868	4749	4759	4852	5027	5104	5251	5294	5376	5400	5251	5097	5045	5169	5082	5190	5074	5190	5067	5073	5272	5421	5496	5378	5471	5330	5523	5362	5454	5478	5633	5499	5195	5162	5176	5359	5338	5454	5375	5681
5829	5706	5850	5788	5562	5197	5089	5002	5044	4755	4824	4800	5029	5445	5472	5493	5416	5370	5306	5170	5093	4967	4971	5075	5283	5392	5367	5287	5240	5391	5497	5716	5677	5670	5680	5535	5403	5468	5449	5490	5595	5331	5363	5183	5244	5318	5647	5615	5614	5623
6086	5734	5770	5380	5109	4953	4923	4935	4921	4906	4941	5144	5427	5527	5504	5507	5352	5209	5133	5043	5106	5072	5189	5345	5425	5458	5441	5424	5420	5463	5426	5467	5541	5551	5324	5201	5137	5170	5373	5264	5500	5438	5313	5395	5243	5225	5551	5723	5877	5869
5995	5550	5312	5060	4962	4884	4945	5136	5063	5156	5129	5229	5204	5497	5272	5117	4971	4961	5007	5119	5196	5149	5293	5334	5181	5574	5454	5431	5235	5117	5056	5208	5253	5183	5080	5048	5035	5038	5162	5156	5364	5342	5309	5146	5039	5278	5368	5450	5654	5835
5683	5245	5152	5032	5194	5182	5394	5393	5407	5294	5277	5214	5011	4962	4906	4875	4771	4809	4951	5263	5185	5471	5312	5269	5161	5379	5325	5248	5072	4852	4765	5056	5251	5192	4970	5060	5046	5054	5236	5294	5277	5340	5522	5130	5068	5283	5170	5323	5609	5666
5418	5177	5147	5205	5170	5605	5594	5611	5495	5404	5061	4862	4863	4705	4847	4764	4954	5009	5274	5353	5492	5334	5217	5242	5271	5151	5207	5276	5034	4833	5011	4961	5253	5466	5313	5515	5392	5388	5440	5575	5636	5442	5345	5364	5081	5223	5205	5362	5552	5706
5371	5213	5415	5409	5524	5633	5664	5538	5301	4939	4917	4758	4609	4852	5006	5083	5425	5577	5569	5736	5565	5353	5231	5014	5082	5190	5181	5125	5274	5057	5069	5247	5492	5674	5703	5782	5579	5452	5536	5693	5632	5841	5811	5602	5559	5463	5500	5455	5535	5660
5419	5419	5488	5510	5631	5464	5312	5027	5025	4794	4922	4731	4915	5178	5272	5563	5691	5691	5412	5339	5460	5184	4865	5026	4871	4974	5156	5335	5236	5180	5185	5197	5401	5564	5698	5658	5636	5606	5386	5549	5745	5668	5683	5709	5636	5485	5430	5441	5573	5776
5724	5723	5687	5576	5321	5167	5093	4852	4867	4840	5039	4944	5180	5446	5530	5705	5590	5286	5146	4898	5093	4802	4837	4814	4795	4730	5057	5311	5243	5219	5138	5236	5403	5469	5507	5574	5541	5362	5251	5195	5262	5390	5697	5633	5697	5377	5291	5342	5490	5491
5846	5742	5609	5492	5209	5067	4893	5055	5005	5162	5357	5410	5527	5461	5362	5380	5217	4951	4695	4588	4799	4867	4914	4989	5062	4987	5238	5434	5540	5317	5274	5350	5181	5274	5459	5409	5325	5305	5185	5297	5161	5314	5380	5522	5451	5348	5370	5435	5296	5466
5851	5645	5393	5198	5122	5158	5349	5206	5202	5385	5421	5655	5723	5322	4999	4835	4827	4673	4580	4754	4687	5099	5306	5410	5352	5395	5425	5488	5543	5658	5399	5305	5162	5367	5434	5413	5562	5477	5411	5410	5410	5456	5455	5697	5656	5636	5544	5558	5370	5401
5665	5355	5341	4946	5197	5339	5401	5371	5323	5368	5349	5383	5235	4874	4645	4589	4638	4748	4927	4962	5242	5444	5810	5582	5467	5400	5426	5434	5641	5495	5481	5326	5240	5358	5326	5441	5445	5518	5522	5633	5380	5529	5669	5792	5878	5811	5544	5570	5529	5366
5463	5206	5246	5329	5418	5610	5491	5385	5448	5202	5182	5104	4893	4706	4481	4671	4806	4985	5410	5414	5502	5565	5698	5660	5459	5296	5326	5370	5295	5274	5522	5294	5088	5261	5359	5631	5526	5494	5488	5517	5580	5538	5654	5846	5848	5867	5658	5781	5482	5397
5540	5358	5557	5683	5555	5588	5500	5331	5019	5001	4812	4891	4783	4710	4723	4955	5247	5502	5572	5389	5458	5442	5338	5148	5186	5018	4985	5051	5010	5266	5229	5384	5180	5232	5359	5581	5655	5427	5493	5331	5453	5577	5668	5503	5637	5823	5834	5702	5516	5471
5377	5388	5617	5803	5537	5482	5416	5195	5128	4943	4949	5036	5027	5073	5206	5370	5529	5558	5457	5266	5291	5003	4932	5052	4987	5050	4849	4862	5103	5146	5313	5420	5213	5173	5263	5183	5403	5424	5464	5208	5298	5280	5208	5442	5510	5533	5625	5610	5685	5547
5428	5659	5758	5671	5524	5279	5330	5206	5128	4922	4937	4955	5061	5310	5505	5492	5352	5417	5039	4924	4798	4801	4818	4952	5039	4980	5119	5149	5197	5382	5520	5528	5436	5384	5296	5255	5439	5316	5359	5386	5321	5165	5221	5307	5300	5352	5493	5514	5559	5546
5646	5678	5860	5660	5425	5248	5268	5009	5049	4926	4868	5024	5241	5429	5599	5316	5132	4972	4768	4799	4600	4706	4914	5062	5202	5089	5259	5367	5483	5536	5574	5681	5639	5381	5401	5315	5325	5498	5594	5436	5439	5418	5266	5243	5302	5401	5337	5585	5592	5497
6012	5794	5742	5525	5441	5221	5057	4929	5138	5201	5306	5196	5343	5371	5380	5150	4774	4761	4585	4772	4695	4967	5252	5282	5341	5604	5580	5553	5698	5745	5730	5647	5740	5652	5442	5555	5464	5544	5585	5630	5553	5585	5521	5415	5419	5570	5633	5643	5680	5753
5993	5813	5618	5349	5345	5220	5050	5131	5036	5198	5552	5524	5535	5313	4913	4773	4621	4555	4628	4995	5361	5471	5432	5558	5693	5866	5931	5767	5644	5626	5549	5575	5718	5698	5631	5490	5341	5422	5533	5479	5663	5666	5649	5644	5734	5495	5658	5784	5808	5879
5873	5589	5454	5056	5018	5019	5168	5118	5363	5539	5668	5463	5222	5058	4765	4687	4640	4816	4993	5370	5653	5726	5607	5673	5711	5750	5626	5596	5373	5379	5159	5210	5359	5692	5378	5384	5038	5304	5238	5453	5494	5594	5586	5677	5572	5491	5568	5759	5614	5837
5799	5322	5107	5027	5143	5157	5204	5318	5743	5688	5486	5145	5031	4778	4660	4723	4811	4913	5247	5538	5822	5863	5865	5676	5453	5531	5350	5280	5093	5033	4904	4949	5116	5263	5283	5313	5167	5172	5143	5207	5432	5377	5577	5551	5455	5450	5485	5442	5560	5687
5375	5053	5197	5181	5298	5473	5430	5528	5551	5429	5262	4698	4565	4557	4753	4904	5095	5223	5626	5586	5870	5828	5738	5492	5192	5070	5173	4912	4967	4710	4865	4947	4966	5012	5235	5152	5134	5095	4913	5010	5057	5129	5300	5258	5284	5251	5119	5210	5305	5370
5150	5055	5166	5402	5533	5474	5614	5559	5437	5125	4913	4633	4530	4809	5025	5308	5619	5600	5769	5860	5725	5540	5518	5104	4907	4671	4781	4804	4866	4895	4681	4864	4886	4928	5115	5297	5159	5037	4888	4883	4830	4862	5130	5032	5094	5121	5063	4962	4937	5067
5267	5234	5345	5562	5669	5735	5509	5388	5066	4835	4666	4710	4793	4861	5397	5661	5831	5812	5654	5549	5325	5167	4992	4956	4742	4752	4754	5004	5029	5090	4917	5002	4999	5070	5318	5312	5320	5395	5215	5044	5067	5120	5052	5039	5227	5053	5117	4995	4957	4877
5410	5567	5745	5711	5520	5519	5256	5072	4738	4682	4664	4846	5192	5315	5570	5728	5789	5604	5447	5220	5007	4818	4832	4829	4795	4729	4849	5054	5292	5304	5340	5370	5194	5344	5408	5585	5487	5669	5451	5617	5434	5343	5277	5353	5308	5356	5291	5301	5080	5137
5761	5929	5952	5694	5408	5241	5014	4827	4623	4604	4761	5358	5663	5646	5742	5635	5679	5425	5219	4953	4592	4809	4793	5004	5196	5185	5280	5293	5706	5700	5650	5635	5517	5479	5483	5590	5672	5934	5769	5677	5916	5629	5669	5601	5661	5833	5764	5651	5645	5581
6141	5956	5790	5510	5179	5066	4815	4789	4865	4940	5321	5502	5991	5969	5682	5466	5293	5105	4846	4862	4727	4816	5202	5342	5544	5624	5736	5886	5824	6020	5897	5821	5689	5468	5518	5449	5688	5722	5810	5782	5918	5784	5812	5784	5779	6093	6083	6162	6227	6077
6056	5823	5575	5348	5028	4670	4702	5007	5210	5328	5765	5908	5803	5758	5402	5059	4865	4735	4768	4888	4971	5254	5402	5580	5752	5970	6022	5833	5673	5744	5665	5562	5621	5398	5375	5295	5321	5457	5540	5750	5666	5794	5524	5711	5810	5897	6105	6177	6258	6145
6289	5704	5357	4931	4793	4809	4817	5190	5468	5856	5891	5940	5752	5282	4926	4686	4570	4775	4911	5159	5414	5528	5605	5746	5937	6106	5935	5735	5418	5182	5315	5295	5382	5209	5164	5038	5038	5092	5171	5353	5345	5438	5392	5657	5537	5596	5661	5762	5890	5988
5684	5383	4868	4726	4793	5053	5201	5622	5889	6033	6096	5579	5274	5095	4669	4564	4599	4729	5136	5559	5972	5955	6017	5893	5882	5899	5765	5491	5328	5168	5112	5076	5134	5050	4960	4734	4715	4787	4933	5078	5146	5001	5291	5319	5102	5171	5177	5171	5476	5726
5580	4887	4711	4963	5034	5330	5598	5585	5938	5855	5613	5117	4749	4479	4308	4634	5033	5191	5532	5867	6263	6347	6154	5799	5580	5481	5324	5242	5047	4850	4788	4846	4864	5021	4769	4883	4707	4650	4741	4822	4855	5011	4958	4939	4981	4846	4828	4841	4886	5114
5108	4757	4745	5063	5213	5605	5654	5834	5636	5506	5164	4739	4525	4524	4479	5025	5373	5615	5676	6157	6239	6207	6196	5716	5217	5012	4821	4825	4899	4610	4590	4668	4704	4838	4978	4880	4781	4910	4767	4720	4684	4800	4836	4791	4775	4733	4575	4634	4574	4591
5149	4894	5094	5351	5477	5810	5895	5623	5466	5011	4596	4434	4442	4596	4991	5581	5892	6062	6167	6162	6070	6006	5632	5433	4973	4550	4382	4474	4625	4561	4719	4790	4637	4895	5018	4944	5086	4898	4911	4818	4739	4679	4738	4835	4789	4815	4751	4557	4462	4476
5225	5109	5289	5584	5680	5671	5830	5379	5064	4584	4367	4626	4689	5057	5513	5898	6156	6179	6091	5975	5559	5389	5007	4808	4580	4535	4402	4478	4685	4790	4830	4929	4862	4993	5071	5215	5335	5198	5115	4993	4898	4800	4898	4929	4987	4998	4894	4783	4783	4558
5237	5493	5709	5712	5589	5489	5421	5044	4837	4427	4410	4747	5138	5656	5812	5941	6251	6005	5779	5452	5108	4738	4702	4472	4549	4481	4618	4809	4888	5136	5281	5218	5308	5240	5316	5424	5405	5382	5351	5340	5268	5093	5169	5094	5255	5360	5287	5332	5169	4996
5320	5741	5691	5583	5426	5247	5070	4915	4726	4555	4727	5128	5482	5988	5972	5869	5802	5657	5411	4998	4692	4445	4467	4475	4647	4949	5177	5182	5243	5455	5577	5581	5586	5513	5449	5619	5496	5566	5569	5543	5517	5414	5367	5438	5522	5668	5595	5764	5747	5572
5565	5718	5651	5634	5346	5092	4975	4787	4680	4729	4930	5281	5537	5909	5836	5800	5521	5208	4933	4810	4585	4420	4599	4719	5020	5339	5503	5628	5743	5752	5772	5698	5681	5702	5464	5574	5569	5523	5781	5658	5628	5833	5656	5810	6000	6042	6248	6129	6151	6149
5702	5744	5554	5491	5232	4848	4665	4686	4753	5208	5388	5349	5695	5643	5372	5353	4993	4736	4547	4544	4473	4681	4921	5267	5423	5777	5835	5919	5971	5813	5770	5558	5640	5539	5363	5483	5451	5561	5509	5681	5777	6031	5948	6247	6354	6288	6417	6395	6345	6554
5979	5785	5417	5162	5035	4869	4644	4732	4907	5117	5569	5532	5585	5497	5149	4964	4733	4755	4770	4671	4749	5193	5395	5552	5697	5953	6000	6010	5954	5731	5382	5508	5429	5302	5254	5261	5233	5567	5473	5601	5779	5892	6187	6203	6347	6264	6485	6477	6470	6587
5905	5652	5357	5118	4763	4698	4724	4934	5054	5310	5537	5558	5308	5306	5081	4924	4934	4726	4745	4797	5124	5487	5727	5806	5936	5984	5866	5819	5734	5475	5214	5017	5030	5050	5130	5155	5374	5166	5364	5487	5601	5859	6038	6007	6202	6321	6369	6470	6568	6488
6089	5555	5287	5037	4814	4715	4892	4965	5187	5500	5629	5539	5306	5122	4895	4772	4805	4771	4921	5205	5250	5814	5683	5807	5857	5822	5516	5397	5268	5034	5030	4864	4916	4796	4956	5008	5277	5282	5540	5517	5553	5510	5824	5803	5930	6012	6097	6261	6283	6326
5913	5273	5106	4835	4643	4744	4757	5093	5295	5491	5387	5330	5151	5004	4856	4844	4900	5047	5153	5172	5392	5680	5819	5714	5492	5479	5238	5021	4857	4947	5004	4869	4792	4771	4983	5124	5283	5409	5495	5532	5496	5400	5599	5601	5725	5687	5800	5846	5907	5940
5424	5077	4951	4767	4669	4851	5088	5157	5469	5457	5422	5172	5124	4911	4742	4817	4727	5054	5107	5362	5476	5548	5357	5413	5183	5045	5024	4812	4881	4902	5038	5115	5041	5146	5131	5377	5460	5506	5630	5557	5570	5438	5373	5299	5308	5272	5441	5418	5498	5596
5376	4811	4849	4784	4900	4965	5211	5335	5486	5395	5370	5119	5069	4920	4849	4687	4769	4842	5145	5309	5431	5259	5196	5092	5035	5075	4824	4835	4934	5020	5020	5157	5516	5571	5592	5546	5564	5611	5581	5767	5686	5439	5325	5120	5013	4916	5086	4987	5248	5260
5110	4755	4711	4797	4980	5095	5178	5363	5378	5404	5220	5019	4892	4855	4760	4737	4822	4843	5005	5158	5020	5230	5197	5159	4930	4975	4978	5006	5120	5403	5623	5623	5885	5954	6038	5890	5651	5829	5743	5698	5713	5384	5224	4979	4859	4743	4807	4747	4861	4925
4802	4868	4944	4912	5104	5288	5268	5461	5401	5225	5223	4861	4794	4727	4744	4753	4917	4912	5015	4857	5074	5127	5079	4992	5090	5052	5142	5363	5530	5842	5811	6059	6196	6124	6361	6199	5929	5953	5611	5424	5205	5038	4952	4915	4667	4676	4546	4463	4356	4473
4903	4703	4853	5015	5185	5252	5523	5467	5249	5186	4995	4883	4676	4695	4764	4872	4721	4849	4785	4882	4964	5220	5316	5285	5110	5428	5568	5899	5988	6241	6366	6389	6429	6395	6319	6257	6144	5911	5269	5218	4870	4898	4684	4497	4605	4432	4345	4242	4236	4185
4924	4867	5081	5105	5246	5407	5471	5336	5242	5093	4852	4810	4771	4478	4619	4629	4846	4786	4961	4958	5143	5326	5418	5434	5659	6010	6071	6158	6553	6656	6636	6734	6508	6327	6214	6180	5902	5660	5211	4925	4721	4503	4421	4320	4197	4222	4225	4144	4098	3926
4949	5049	5120	5247	5335	5351	5565	5285	5042	5075	4882	4841	4571	4696	4618	4627	4747	4981	5189	5214	5376	5411	5717	5958	6173	6328	6541	6648	6918	6866	6874	6912	6525	6291	5980	5664	5470	5370	4909	4754	4529	4282	4131	3981	4005	3988	4032	3978	4063	3953
4961	4988	5178	5174	5243	5519	5425	5311	5032	4877	4668	4563	4489	4576	4652	4762	4937	4915	5239	5542	5819	5919	6016	6394	6740	6692	6779	6911	7031	6879	6779	6673	6424	6017	5610	5288	4943	4775	4496	4409	4249	4062	3851	3879	3899	3971	3914	4044	3967	3921
5183	5079	5335	5360	5381	5460	5441	5152	4961	4732	4481	4642	4467	4528	4754	4866	4903	5286	5674	5901	6234	6378	6387	6463	6794	6747	6889	6974	7059	6721	6420	6251	5959	5490	5332	4776	4510	4185	4103	3923	3743	3719	3757	3637	3820	3921	3874	3859	3761	3825
5237	5295	5419	5359	5472	5342	5338	4993	4829	4714	4443	4506	4537	4707	4786	4893	5234	5689	5966	6328	6443	6666	6787	6830	6656	6763	6757	6729	6430	6328	5993	5615	5148	4920	4675	4402	4126	3678	3342	3371	3410	3491	3631	3619	3647	3796	3749	3905	3796	3818
5380	5391	5479	5375	5298	5372	5112	4888	4641	4581	4481	4561	4530	4773	4959	5240	5467	5946	6384	6405	6688	6637	6783	6794	6666	6473	6289	6236	6073	5562	5204	4713	4494	4237	3938	3893	3473	3316	3200	3064	3180	3335	3383	3461	3662	3678	3868	3756	3872	3808
5604	5478	5573	5364	5256	5180	4949	4631	4473	4441	4474	4565	4692	4983	5088	5576	5846	6206	6610	6805	6835	6727	6764	6590	6313	6043	5835	5530	5291	4734	4564	4200	3841	3647	3352	3089	3074	3018	3081	3004	3150	3134	3348	3528	3589	3775	3702	3929	3924	3844
5484	5413	5368	5293	5166	4946	4803	4535	4376	4416	4471	4708	4938	5093	5299	5780	6259	6643	6771	6834	6669	6564	6486	6130	5965	5430	5123	4909	4403	4017	3995	3711	3351	3185	2919	2760	2867	2779	2925	2936	3129	3151	3364	3447	3532	3675	3777	3852	3978	3892
5562	5501	5491	5248	4867	4939	4674	4470	4424	4246	4611	4753	5088	5305	5670	6062	6332	6567	6855	6951	6684	6404	5953	5646	5257	5033	4781	4228	3893	3580	3258	3116	3007	2732	2744	2564	2788	2760	2960	3014	3299	3579	3585	3648	3572	3713	3743	3886	3996	3973
5732	5485	5178	5104	4867	4759	4574	4471	4420	4530	4621	4957	5187	5762	5923	6351	6315	6630	6749	6761	6323	5940	5430	5094	4832	4454	4141	3810	3350	3300	2916	2860	2758	2672	2592	2720	2808	2941	3077	3317	3547	3824	3926	3951	3909	4070	3949	3848	3870	3930
5728	5381	5227	4939	4824	4770	4424	4490	4468	4568	4717	5145	5407	5741	6152	6353	6491	6759	6543	6425	6009	5760	5072	5000	4495	4095	3874	3521	3265	3022	2848	2736	2581	2824	2988	2908	3050	3234	3360	3751	3813	4190	4254	4321	4284	4212	4105	4091	3913	3847
5756	5242	5038	4855	4698	4632	4607	4623	4524	4696	4905	5170	5574	5773	6224	6303	6352	6509	6544	6151	5756	5508	4941	4569	4159	3861	3421	3287	3088	2952	2829	2773	2796	2885	3018	3193	3485	3589	3921	4201	4283	4488	4615	4577	4608	4507	4364	4231	4116	3985
5643	5099	4844	4851	4776	4712	4483	4568	4851	5014	4872	5296	5476	5842	6200	6391	6409	6547	6274	5822	5444	5104	4636	4228	3763	3553	3256	3101	2954	2883	2725	2835	2906	3076	3380	3588	3811	4096	4368	4588	4737	4907	4872	4835	4985	4951	4550	4337	4213	4148
5720	5067	4882	4606	4657	4723	4756	4685	4778	5027	5281	5567	5750	6019	6127	6210	6329	6426	6169	5524	5120	4754	4415	3932	3720	3352	3258	3073	2854	2928	2951	3030	3177	3188	3495	3833	4262	4512	4890	5263	5395	5617	5356	5421	5151	4947	4588	4410	4389	4333
5379	5145	4818	4795	4733	4637	4512	4478	4779	5168	5459	5504	5719	5985	6164	6202	6196	6077	5791	5468	5111	4499	4138	3713	3557	3333	3165	3167	3054	2933	3127	3297	3454	3714	3908	4203	4581	5059	5285	5667	5742	5868	5832	5904	5329	5058	4800	4409	4348	4138
5427	5060	5000	4788	4623	4795	4517	4707	4804	5026	5312	5756	5955	6043	6110	6130	5845	5830	5634	5241	4829	4422	4022	3610	3482	3243	3112	3133	3087	3103	3318	3480	3747	3801	4124	4596	4985	5122	5386	5862	6085	6211	6294	6012	5616	5192	4891	4528	4396	4237
5098	4969	4942	4724	4676	4795	4735	4576	4950	5151	5408	5734	6019	5987	6039	6099	5874	5645	5315	5092	4586	4195	3810	3611	3393	3273	3171	3280	3290	3460	3539	3816	3945	4258	4540	4987	5099	5700	5954	6351	6414	6519	6572	6067	5873	5511	5068	4700	4408	4068
5228	4888	4854	4745	4931	4679	4743	4678	4957	5117	5476	5780	6041	6083	5939	5919	5796	5570	5239	4891	4406	4154	3714	3629	3329	3288	3234	3267	3463	3627	3875	3915	4264	4656	4820	5249	5459	5923	6447	6648	6802	6566	6609	6323	6048	5410	5264	4986	4497	4080
5014	4878	4791	4717	4987	4859	4808	4903	4945	5186	5343	5656	5905	6030	5893	5891	5640	5396	4968	4625	4083	3970	3691	3490	3332	3309	3307	3353	3531	3703	4035	4138	4484	4845	5053	5424	5718	6102	6611	7042	7015	7068	6870	6671	6100	5805	5108	4758	4468	4113
5260	4788	4786	4849	4947	4986	4847	4953	5013	5237	5357	5665	5721	5872	5755	5883	5407	5185	4961	4444	4089	3824	3637	3426	3387	3437	3425	3516	3820	3906	4195	4361	4689	4999	5066	5593	5878	6316	6649	6912	7380	7341	7207	6737	6375	5590	5212	4686	4429	4028
5141	4684	4834	4758	4840	4888	5090	5087	5167	5213	5556	5696	5618	5536	5672	5655	5388	5259	4876	4381	4036	3735	3596	3445	3541	3478	3632	3799	3899	4004	4257	4393	4686	4929	5374	5714	6129	6389	6657	7133	7247	7326	7281	6965	6513	5924	5347	4886	4373	3996
5084	4710	4850	4795	4938	5022	5132	5025	5159	5290	5504	5719	5532	5600	5669	5467	5216	4989	4672	4309	4120	3830	3521	3423	3457	3638	3725	3849	4041	4270	4445	4610	4732	5000	5353	5753	6015	6584	6738	6945	7180	7454	7328	6975	6494	5913	5384	4794	4239	3954
5017	4738	4843	4901	4952	5169	5148	5326	5152	5359	5610	5669	5531	5505	5394	5210	4858	4792	4628	4359	4058	3827	3717	3675	3584	3735	3928	4034	4181	4378	4654	4544	4687	4960	5353	5713	5850	6238	6663	6695	7158	7296	7274	6850	6344	5928	5236	4723	4390	3863
5003	4821	4865	4832	5097	5038	5083	5011	5266	5246	5521	5471	5426	5399	5290	5084	4966	4750	4555	4335	4187	3866	3743	3699	3628	3814	3935	4111	4278	4584	4648	4808	4876	4977	5153	5341	5451	5877	6351	6793	7017	7128	6924	6652	6203	5572	5130	4552	4062	3636
5187	4795	4967	4997	5149	5164	5155	5046	5208	5262	5471	5520	5303	5254	5252	5057	4809	4621	4436	4343	4145	3920	3823	3783	3792	3902	4013	4169	4433	4602	4854	4726	4762	4847	4924	5099	5086	5664	5819	6400	6696	6790	6688	6230	5751	5348	4846	4385	3709	3315
5094	4882	4850	4877	5134	5074	5287	5035	5010	5155	5228	5358	5453	5180	5160	5107	4841	4608	4631	4245	4162	4007	3795	3902	3862	4073	4155	4314	4481	4736	4876	4912	4882	4727	4673	4859	4940	5027	5411	5835	6053	6094	5970	5764	5482	5009	4650	4143	3507	3152
4949	4799	4962	5010	5215	5367	5352	5287	5039	5099	5197	5311	5329	5279	5072	5137	4967	4677	4541	4336	4104	4085	3936	3967	3908	3986	4038	4292	4454	4695	4832	4899	4941	4900	4631	4381	4628	4846	4904	5216	5295	5375	5360	5193	4894	4649	4193	3680	3389	2986
4996	4941	4982	5090	5305	5210	5302	5318	5065	4732	5059	5277	5241	5205	5098	5042	4962	4850	4716	4408	4219	3981	4075	3981	3833	3969	4146	4264	4521	4679	4646	4892	5004	4665	4517	4309	4324	4378	4638	4632	4881	4831	4923	4708	4473	4119	3756	3390	3026	2824
4999	4788	4799	5096	5220	5202	5414	5086	5005	4820	4876	5123	5118	5225	5051	5049	5123	5002	4784	4442	4366	4231	4102	4092	3968	3997	4160	4188	4543	4577	4779	4811	4967	4628	4401	4194	4115	4150	4131	4245	4282	4281	4371	4124	3819	3681	3329	3233	2847	2803
4928	4748	4845	4960	5234	5226	5201	5105	4919	4944	4993	4919	5170	5249	5151	5122	5177	5019	4883	4518	4365	4287	4132	4039	4116	4171	4026	4249	4407	4497	4666	4823	4773	4524	4306	4205	3933	3877	3724	3866	3858	3853	3858	3551	3400	3158	2904	2857	2655	2629
5067	4893	4817	4939	5159	5215	5283	5152	5073	5037	5011	5024	5173	5264	5315	5213	5118	5198	4974	4713	4637	4373	4353	4233	3960	4177	4082	4211	4311	4347	4434	4586	4645	4421	4240	3980	3900	3633	3508	3349	3321	3366	3389	3251	3102	2991	2694	2616	2735	2716
5180	4910	4803	5046	5048	5186	5338	5004	4956	4877	4956	4960	5038	5277	5299	5416	5198	5107	4879	4852	4691	4663	4458	4132	4067	3992	4014	3942	4040	4166	4395	4393	4541	4293	4167	3988	3783	3420	3270	3123	2982	3030	2910	2874	2817	2701	2662	2654	2621	2936
5333	5089	4913	4871	4851	5208	5217	5103	5020	4901	4882	4994	5096	5082	5285	5335	5136	5192	5016	4837	4691	4563	4482	4165	4050	4055	3888	3905	3980	4050	4212	4269	4293	4348	4055	3998	3707	3478	3158	2903	2820	2697	2693	2622	2615	2639	2613	2599	2939	3147
5143	4913	4872	4811	4967	4950	5132	5107	4851	5053	4909	4892	4976	5303	5191	5261	5135	5143	4888	4816	4522	4611	4356	4299	4216	4000	3825	3692	3719	3845	3939	4245	4295	4111	4174	3909	3698	3313	3108	2880	2750	2654	2635	2555	2487	2598	2782	2941	3078	3436
5145	4947	4941	4640	4846	4919	5098	4985	4946	4863	4767	4873	5021	5178	5210	5274	5163	5254	5044	4900	4696	4556	4491	4407	4298	4090	3734	3700	3735	3679	3855	4097	3927	4275	4227	4042	3753	3333	3112	2940	2878	2607	2536	2580	2615	2740	2888	3150	3501	4074
5064	4976	4823	4664	4791	4972	4999	5014	4927	4818	4921	4839	4886	4985	5269	5303	5093	5150	4931	5048	4735	4569	4521	4369	4388	4117	3796	3740	3606	3504	3539	3608	3770	4118	4213	4131	3858	3643	3288	3125	2886	2812	2653	2658	2844	2990	3290	3682	4014	4494
5067	4899	4763	4682	4738	4839	5020	5152	5184	5069	4910	4895	4965	4908	5028	5137	5360	5129	5247	4942	4870	4761	4525	4439	4395	4165	4024	3878	3737	3448	3450	3614	3827	3883	4068	3969	3907	3683	3613	3308	3267	2999	2945	3022	3094	3259	3666	4099	4459	4948
5073	4823	4772	4572	4593	4866	5060	5144	5293	5152	5059	4955	5014	4863	4950	5039	5168	5181	5395	5143	5061	4826	4777	4588	4525	4418	4272	4112	3756	3637	3516	3571	3507	3739	3795	4046	3927	3884	3883	3619	3441	3414	3393	3392	3548	3695	3973	4360	4747	5408
5197	4866	4843	4662	4626	4772	4900	5064	5229	5233	5162	5029	5023	4799	5030	4982	5124	5303	5341	5180	5037	4983	5092	5060	4759	4657	4477	4409	4003	3750	3588	3360	3469	3562	3831	3844	3948	4023	4009	3846	3710	3714	3834	3848	3976	4156	4435	4771	5144	5690
5295	4974	4964	4828	4719	4727	4875	4982	5194	5315	5207	5172	4823	5004	4893	4956	5126	5161	5164	5223	5251	5204	5157	5031	5051	4869	4826	4537	4432	4056	3820	3531	3380	3586	3658	3720	3905	4052	4183	4274	4135	4268	4290	4233	4365	4767	4974	5034	5514	5879
5363	5167	5048	4837	4701	4636	4836	4935	5098	5183	5300	5301	5104	4916	4858	4777	4974	5133	5107	5445	5372	5112	5029	5111	5021	5116	5067	5053	4722	4480	4199	3867	3638	3562	3690	3690	3787	4158	4327	4447	4520	4589	4870	4805	5030	5117	5361	5710	5676	6177
5338	5167	5001	4854	4841	4736	4805	4949	4989	5257	5185	5278	5346	5037	5016	4918	5169	5119	5131	5328	5358	5353	5232	5093	5231	5133	5269	5202	5295	4864	4728	4308	4071	4018	3790	3842	4039	4310	4580	4721	5048	5213	5377	5455	5490	5646	5746	5939	6188	6525
5481	5158	5185	4959	4799	4630	4826	4817	5008	5013	5190	5075	5160	5170	5021	4950	4956	4879	5012	5104	5543	5421	5247	5289	5276	5288	5527	5406	5482	5413	5211	5156	4666	4338	4149	4165	4319	4319	4773	5028	5377	5660	5865	6131	6073	6257	6170	6355	6470	6758
5468	5138	5131	4786	4880	4765	4790	4859	4923	4905	5087	5187	4987	5070	4924	4854	4891	4834	4962	5207	5325	5394	5499	5401	5485	5450	5719	5622	5853	5751	5779	5563	5385	4842	4848	4715	4639	4637	4956	5141	5642	5977	6139	6499	6563	6755	6728	6927	6841	6651
5418	5292	4981	4853	4709	4772	4699	4820	4824	4830	4934	5119	5129	5096	4941	4806	4874	4904	4982	5103	5373	5431	5581	5467	5459	5598	5677	5751	5959	6170	6252	6147	6016	5655	5425	5260	5203	4985	5137	5485	5909	6168	6668	6823	6914	6960	7159	7098	6924	6583
5375	5161	5082	4799	4749	4772	4725	4846	4832	4843	4986	5031	5192	4966	5120	5000	4792	4795	4912	5104	5137	5385	5475	5696	5770	5661	5689	5710	6074	6385	6623	6639	6584	6291	6038	5950	5615	5510	5536	5724	6060	6444	6693	7315	6986	7223	7314	7033	6940	6387
5438	5186	5221	4930	4850	4725	4680	4713	4773	4795	4790	4983	5091	5021	5119	5015	4934	4806	4894	4867	4939	5243	5530	5577	5630	5664	5553	5709	5873	6280	6702	6785	6861	6757	6740	6487	6267	5988	5868	6064	6099	6534	6749	7246	7182	7223	7134	6871	6490	6117
5268	5411	5448	5167	4950	4773	4538	4679	4699	4678	4828	4920	5100	5149	5183	5131	5037	4951	4789	4839	4956	5168	5311	5491	5788	5521	5406	5499	5841	6191	6308	6717	6835	7146	7143	6801	6565	6438	6260	6179	6284	6270	6511	6726	6929	7037	6944	6458	6121	5935
5079	5209	5372	5130	5078	5065	4714	4674	4778	4749	4803	4761	4941	5005	5250	5151	5236	5054	5019	4935	5124	5198	5253	5389	5574	5584	5415	5565	5601	5808	5964	6334	6587	6729	7167	7048	6861	6504	6512	6334	6195	6190	6221	6205	6331	6343	6231	6103	5653	5442
5168	5009	5114	4985	5126	4968	4903	4610	4879	4788	4856	4736	4829	5100	5200	5390	5509	5290	5196	5216	5084	5251	5016	5415	5503	5483	5428	5434	5487	5351	5477	5649	6068	6283	6643	6866	6665	6625	6503	6142	5907	5856	5633	5566	5705	5694	5521	5354	4884	4827
5007	4933	4949	5054	5148	5090	4960	4933	4754	4742	4897	4751	4926	4898	5108	5230	5401	5501	5571	5293	5185	5105	5144	5335	5517	5379	5581	5345	5172	5173	5019	5209	5425	5888	6041	6078	6139	6246	6063	5878	5527	5243	5156	4874	4923	4871	4613	4514	4377	4250
5012	4853	4881	4914	4944	5143	4949	4926	4921	4765	4823	4695	4807	4934	4924	5104	5330	5543	5544	5380	5468	5246	5233	5399	5401	5432	5655	5501	5221	5143	4801	4767	4988	5049	5137	5315	5537	5580	5583	5462	5065	4911	4616	4315	4193	4290	3990	3933	3868	3954
5008	4901	4779	4866	5027	4982	5218	4991	5010	4929	4861	4982	4783	4839	4798	4972	5249	5378	5599	5664	5422	5240	5344	5376	5342	5380	5570	5518	5460	5253	5017	4710	4629	4717	4694	4782	4842	4984	5185	5029	4881	4569	4291	4275	3939	3955	3811	3770	3764	3795
5176	4980	4869	4769	4840	5010	5045	5170	4931	5090	5149	4886	4894	4870	4855	4864	4928	5216	5677	5630	5629	5611	5545	5293	5453	5444	5494	5550	5727	5511	5233	4794	4597	4417	4359	4433	4500	4596	4617	4619	4716	4463	4394	4291	4167	4089	3857	3983	3945	4089
5227	4930	4800	4764	4891	4871	5127	5053	5080	5211	5129	5024	5043	4821	4842	4769	4788	5065	5262	5550	5602	5740	5545	5426	5461	5431	5502	5539	5655	5669	5383	5292	5002	4726	4608	4444	4300	4375	4405	4792	4680	4693	4625	4652	4646	4656	4486	4476	4589	4711
5408	4924	4958	4763	4797	4899	4850	5048	5195	5246	5146	5067	5155	5044	4871	4778	4759	4809	5034	5298	5503	5665	5719	5469	5383	5393	5477	5539	5751	5641	5681	5627	5456	5164	4931	4635	4542	4609	4442	4696	4886	4863	5105	5198	5392	5379	5371	5346	5403	5551
5453	5121	4957	4785	4786	4851	4851	5029	5175	5205	5088	5205	5272	5169	5059	4853	4727	4619	4787	5023	5208	5444	5660	5593	5463	5325	5337	5586	5460	5479	5659	5842	5933	5750	5411	5186	4832	4702	4806	4922	4863	4914	5442	5601	5855	6024	6074	6049	6031	6000
5317	5066	5087	4844	4864	4826	4840	4936	5004	5142	5208	5248	5262	5418	5238	5134	4891	4785	4801	4830	4810	5180	5339	5580	5576	5430	5309	5260	5468	5335	5564	5793	5967	6133	5684	5639	5364	5157	5065	5224	5078	5239	5524	5761	6032	6248	6198	6281	6534	6286
5243	5255	5096	4868	4893	4895	4841	4831	4937	5084	5031	5088	5172	5270	5427	5397	5099	5083	4828	4630	4671	4818	5171	5409	5206	5388	5174	5194	5070	5212	5292	5563	5760	5814	6040	5811	5792	5623	5676	5258	5307	5305	5441	5627	5860	6074	6082	6099	5934	6080
5200	5121	5148	5021	4828	4726	4767	4732	4865	4796	4844	4938	4994	5173	5346	5344	5458	5346	5058	4851	4557	4751	4772	5001	5260	5357	5345	5213	5093	4965	5162	5259	5466	5643	5774	5868	5843	5696	5603	5487	5308	5410	5290	5463	5497	5467	5294	5777	5524	5576
5110	5113	5138	5028	4971	4860	4801	4616	4677	4725	4870	4922	4973	5094	5176	5431	5446	5570	5428	5235	4727	4783	4766	4915	4906	5091	5197	5168	5154	4813	4825	4889	5098	5115	5302	5341	5412	5499	5395	5396	5292	5043	5098	4933	4913	4883	4877	4722	4796	4850
5222	4976	5112	5190	5209	4971	4765	4640	4729	4826	4895	4828	4860	4887	5027	5122	5400	5543	5505	5381	5252	5071	4789	4893	5048	5090	5231	5080	5046	4964	4926	4760	4695	4603	4624	4981	5176	5159	5120	5057	5145	4946	4938	4628	4528	4445	4240	4149	4168	4432
5051	4898	5151	4997	5212	4983	4809	4739	4836	4729	4915	4767	4906	4853	5010	4990	5134	5434	5641	5444	5379	5309	5014	5020	4825	4989	5135	5341	5132	5229	5061	5007	4867	4648	4547	4687	4671	4868	4936	4948	4902	4814	4854	4696	4503	4199	4148	3920	4150	4102
5013	4889	4985	4844	4925	5213	5051	5016	4843	4841	4897	4811	4818	4866	4865	4719	4954	4923	5289	5513	5512	5463	5432	5024	4954	5037	5068	5182	5214	5435	5357	5186	4878	4865	4536	4482	4666	4827	4877	4762	4801	4945	4862	4936	4687	4639	4502	4367	4351	4398
4887	4751	4694	4725	4833	5017	5118	5169	4991	4864	4840	4862	4768	4848	4797	4751	4719	4824	5093	5232	5468	5498	5403	5160	5148	5045	5034	5093	5173	5401	5501	5534	5307	5215	4898	4758	4814	4596	4735	4722	4785	4895	5079	5085	5052	4980	4875	4874	4778	4882
4947	4978	4945	4594	4655	4805	4879	5033	5067	5132	4918	5095	4878	4952	4821	4874	4935	4768	4743	4794	5119	5200	5434	5371	5365	5317	4904	4957	4934	5124	5272	5376	5452	5466	5118	4995	4906	4823	4715	4669	4836	4848	5121	5136	5113	5124	5091	5196	5181	5225
5080	4874	4924	4735	4672	4737	4738	4947	5165	5254	5031	5092	5015	5039	4944	4987	4924	4829	4745	4569	4677	4906	5103	5336	5248	5342	5139	5101	4907	4847	5096	5178	5298	5401	5390	5138	5117	4885	4694	4628	4701	4796	4845	4831	4854	5104	5211	5103	5298	5291
4921	4973	4938	4937	4845	4662	4494	4578	5095	5069	5075	5264	5067	5126	5094	5108	5165	5126	4907	4700	4695	4796	4871	4797	5125	5139	5200	5015	4834	4762	4723	4868	4887	4800	5088	5242	5129	5221	4993	4790	4701	4627	4645	4609	4809	4823	4762	4903	5044	5077
5120	4924	5087	5031	5065	4897	4667	4645	4658	4848	4919	5001	5017	5151	5042	5318	5316	5391	5339	5045	4981	4720	4619	4699	4916	5016	5093	4992	5006	4768	4576	4627	4632	4705	4642	5042	5200	5290	5193	5029	4838	4553	4546	4527	4466	4486	4549	4675	4674	4940
5053	4811	5006	4985	5040	4976	4731	4606	4508	4475	4772	4780	5146	5038	5014	5148	5337	5450	5564	5438	5241	4960	4773	4778	4756	4992	5103	5141	5042	4876	4971	4817	4618	4583	4531	4700	4977	5188	5257	5085	5067	4889	4963	4772	4638	4610	4473	4621	4684	4775
5161	4907	5070	5098	5154	5223	5142	5005	4778	4446	4509	4573	4756	4769	4837	4873	5008	5221	5497	5623	5680	5422	5390	4921	4939	4977	5075	5057	5134	5079	5204	5097	4845	4616	4434	4505	4753	5060	5105	5246	5290	5134	5219	5207	5202	4860	4907	4881	4797	4844
5120	4986	5084	4872	5077	5035	5317	5203	4974	4851	4553	4619	4665	4597	4779	4580	4890	4922	4987	5447	5629	5732	5650	5507	5326	5239	5145	5252	5262	5328	5326	5534	5265	5010	4746	4606	4849	4885	4945	5084	5320	5279	5443	5424	5400	5260	5231	5164	5074	4945
5194	5138	5155	4793	4950	5086	5238	5309	5131	5059	4821	4529	4604	4619	4486	4615	4442	4607	4659	4856	5324	5563	5680	5762	5590	5489	5403	5222	5265	5416	5510	5593	5443	5508	5096	5096	5155	5030	5058	5196	5263	5432	5519	5559	5373	5258	5262	5278	5094	4981
5064	5057	5070	4818	4907	4872	4967	5125	5070	5170	5075	4795	4701	4541	4477	4421	4434	4546	4408	4404	4703	4995	5242	5481	5665	5662	5469	5330	5302	5292	5344	5520	5650	5566	5567	5370	5546	5326	5288	4977	5019	4976	5304	5224	5162	5169	5071	5210	5133	5018
5085	4938	4986	4954	4923	4706	4913	5105	5045	5263	5209	5113	4912	4726	4505	4611	4528	4452	4315	4346	4229	4463	4767	5030	5177	5296	5305	5236	5009	5078	5053	5279	5290	5354	5415	5565	5606	5433	5340	5026	5010	4690	4925	5009	4978	4909	4744	4933	4945	4855
5218	4841	5023	4878	4950	4830	4669	4720	4873	4914	5064	5114	5201	4881	4755	4700	4789	4709	4600	4472	4383	4341	4250	4366	4634	4807	5176	5068	4880	4932	4719	4834	4955	4889	4981	5183	5313	5240	5138	4995	4882	4831	4693	4803	4733	4710	4607	4656	4749	4851
5020	4843	4926	4832	5066	4792	4764	4759	4749	4686	4871	4882	5115	5114	4925	4881	4839	4916	5012	4921	4777	4515	4411	4428	4319	4445	4793	4840	4789	4766	4662	4617	4551	4603	4608	4790	4862	4941	5061	4977	5017	4989	5117	5048	4867	4790	4787	4720	4856	4881
5136	4927	4796	4856	5003	5073	4983	4659	4586	4543	4510	4622	4866	4940	4840	4876	4974	5028	5089	5193	5198	5094	4865	4757	4486	4673	4730	4663	4664	4735	4724	4821	4656	4534	4585	4644	4660	4629	4697	4969	5009	5313	5204	5286	5318	5233	5018	4974	5086	5151
5126	4928	4835	4752	4718	4836	4897	4910	4763	4638	4604	4451	4548	4720	4874	4898	4718	4872	4857	5091	5256	5462	5452	5399	5021	4819	4913	4789	4713	4897	4853	5027	4933	4894	4822	4857	4633	4712	4920	4759	4872	5096	5369	5442	5368	5406	5143	5133	5256	5224
5061	5100	5013	4648	4681	4813	4799	4813	4725	4825	4772	4639	4549	4602	4613	4796	4611	4549	4657	4647	4717	5122	5436	5578	5551	5360	5212	5181	5042	5004	5113	5247	5363	5235	5170	4976	4917	4816	4939	4919	4960	4939	4973	5140	5093	5255	5082	4957	5129	5109
5054	5178	5165	4800	4805	4749	4796	4674	4709	4911	5013	4838	4656	4529	4729	4713	4617	4490	4595	4496	4657	4784	4986	5316	5467	5469	5409	5316	5136	5086	5157	5193	5253	5308	5317	5291	5185	5121	5095	4956	4803	4731	4837	4755	4868	4786	4704	4742	4786	4705
4983	4967	5032	4995	5012	4764	4777	4661	4643	4830	4852	4902	4790	4842	4748	4716	4854	4766	4736	4672	4470	4536	4539	4727	4875	5046	5261	5263	5073	4926	4840	4974	5075	5217	5161	5155	5280	5278	5188	5104	4861	4783	4437	4643	4579	4460	4558	4539	4474	4693
4864	5015	4993	4918	5038	4867	4895	4616	4545	4597	4602	4798	4912	4841	4831	4988	4878	5041	4949	5060	4757	4599	4588	4445	4530	4655	4796	4913	4803	4942	4630	4670	4739	4616	4721	4769	4973	4942	4969	5111	4960	4659	4724	4793	4654	4527	4612	4678	4748	4870
5095	4827	4929	4838	5047	5090	4932	5042	4713	4607	4642	4569	4535	4775	4730	4799	4716	5024	5122	5256	5304	5284	5019	4927	4810	4630	4688	4771	4788	4793	4640	4609	4538	4566	4407	4422	4555	4762	4810	4950	4848	4908	4864	4844	4963	5129	5021	4895	5094	4865
5187	5097	5122	4873	4764	5038	4974	5086	4960	4899	4722	4451	4504	4765	4596	4586	4797	4960	5034	5037	5297	5607	5397	5516	5461	5298	5013	4995	4970	4927	5110	4947	5141	4849	4806	4744	4509	4685	4741	4881	5000	4983	5121	5092	5243	5313	5251	5292	5268	5155
5149	5301	5069	5052	4864	4849	4788	5039	4907	5053	4784	4567	4375	4524	4508	4595	4523	4711	4709	4782	4911	5223	5508	5818	5782	5828	5567	5526	5403	5283	5349	5273	5435	5623	5435	5194	5099	5124	5005	5040	5245	5015	5146	5215	5245	5466	5587	5270	5227	5153
5206	5055	5060	5221	5164	5024	4878	4737	4826	5013	5061	4779	4708	4744	4564	4642	4485	4602	4480	4519	4581	4760	4996	5313	5402	5681	5626	5570	5586	5598	5402	5459	5528	5687	5865	5924	5722	5537	5421	5413	5390	5138	4976	5027	4959	5040	5064	5045	4867	4775
5297	5114	5130	5061	5037	5102	4900	4769	4759	4972	4902	5061	4882	4842	4999	4773	4657	4761	4845	4681	4632	4518	4524	4513	4927	5158	5325	5383	5491	5398	5242	5202	5389	5473	5440	5515	5623	5570	5475	5369	5331	5233	5059	4907	4874	4850	4776	4659	4537	4607
5145	5032	4928	4983	5066	5088	4964	4880	4787	4802	4873	4889	4884	5006	5079	5106	5066	5010	5067	4989	4825	4592	4516	4459	4660	4670	4740	4776	4896	4897	4981	4711	4812	4763	4963	4931	4895	4927	5077	5084	5143	5015	4792	4965	4815	4662	4653	4571	4680	4562
5337	5046	5079	4882	4875	4953	5045	5024	4961	4805	4803	4784	4870	4879	4976	4972	5003	4970	5069	5244	5285	5156	4996	4933	4840	4726	4536	4663	4597	4789	4696	4690	4506	4602	4713	4535	4518	4532	4568	4734	4671	4774	4874	4799	4947	4935	5006	5063	5120	4827
5387	5184	5061	4717	4778	5051	4975	4945	4922	4916	4774	4775	4777	4746	5033	5008	5056	4834	4765	5170	5173	5229	5393	5281	5268	5145	5005	4959	4967	4943	4999	4951	4875	4870	4845	4929	4609	4533	4564	4572	4714	4782	4703	4843	4947	5228	5316	5307	5352	5180
5363	5274	5094	5054	4976	4841	4985	4879	4887	4848	4931	4850	4839	4716	4916	4899	4953	4879	4811	4891	4991	5095	4977	5136	5327	5337	5381	5440	5307	5235	5416	5213	5115	5196	5414	5379	5313	5144	5209	5086	4917	4982	4920	4963	4911	5198	5263	5135	5105	5011
5247	5450	5222	5203	4934	5038	4894	4981	4814	4948	4889	4705	4739	4781	4803	4883	4994	4908	4704	4777	4922	4969	4813	4837	5135	5118	5210	5371	5372	5316	5325	5372	5243	5371	5339	5610	5517	5478	5437	5313	5381	5186	5135	5000	5011	4880	5076	4844	4810	4847
5257	5111	5252	4993	4883	5045	5028	5084	4723	4770	4803	4871	4802	4735	4747	4756	4684	4828	4876	4992	5141	4831	4746	4799	4723	4793	4778	4847	4978	5112	5066	5139	5015	4822	4865	5023	5038	5232	4961	5038	5120	5144	5061	5082	4810	4679	4840	4814	4628	4647
5324	5153	5170	4987	4949	4919	5000	4943	4900	4790	4819	4785	4844	4652	4719	4845	4596	4873	4876	5033	5155	5027	4964	4847	4800	4901	4710	4570	4610	4760	4804	4849	4647	4488	4560	4559	4538	4643	4507	4465	4467	4711	4895	4764	4935	4881	4797	4739	4706	4742
5427	5224	5233	4975	4795	4874	4967	4964	5113	4673	4702	4801	4851	4744	4764	4916	4688	4748	4767	4991	5217	5140	5222	5222	4922	4987	4871	4927	4795	4778	4715	4852	4884	4722	4676	4758	4667	4534	4429	4338	4438	4451	4773	4724	4942	4900	4934	4920	5107	4991
5399	5371	5322	5061	4960	4760	4847	4898	4825	4740	4939	4868	4854	4665	4726	4802	4751	4754	4783	4710	4821	4860	5039	5106	5158	5054	5133	5093	4941	5062	4941	5189	5112	5144	4963	5218	5311	5246	5001	4976	4813	4863	4944	4942	5042	5031	5025	5104	5129	5012
5194	5164	5280	5152	5079	4982	4974	5047	4868	4801	4897	4822	4846	4605	4806	4606	4754	4731	4800	4755	4714	4678	4648	4674	4730	4874	5070	5146	4957	5191	5069	5037	5172	5256	5234	5369	5438	5467	5386	5268	5371	5196	5153	5095	5149	5068	4944	4901	4788	4788
5175	5037	5183	5148	5090	4915	4853	4914	4815	4777	4605	4654	4817	4900	4660	4904	4673	4625	4723	4811	4714	4771	4593	4626	4547	4569	4613	4683	4730	4881	4698	4681	4810	4785	4692	4798	4842	4972	5014	4922	4968	4880	4901	4922	4872	4845	4815	4662	4544	4597
5050	5055	5158	5103	5000	5033	4993	4923	4868	4802	4564	4626	4694	4693	4724	4696	4774	4715	4784	4786	4714	4959	4984	4789	4709	4496	4548	4663	4612	4712	4475	4708	4600	4577	4460	4363	4493	4492	4491	4508	4535	4454	4575	4524	4656	4780	4763	4765	4764	4864
4975	4989	5086	5058	5030	4883	4941	4889	4984	4896	4647	4542	4717	4775	4701	4607	4558	4765	4675	4752	4813	4828	5013	4941	5014	4908	4849	4811	4741	4818	4713	4738	4670	4921	4802	4714	4562	4659	4574	4575	4521	4426	4566	4654	4782	4825	5111	5165	5097	5131
5157	4924	4990	5128	4885	4834	4772	4730	4970	4921	4718	4694	4704	4844	4763	4602	4662	4519	4719	4521	4732	4699	4883	4817	4930	5060	5029	4941	5095	5102	5000	4885	4934	5043	4966	5018	5092	5013	5010	5024	5100	4980	4982	5013	4986	4908	5080	5047	4988	4946
5271	4894	5048	4984	4877	4689	4721	4704	4726	4736	4711	4828	4690	4726	4649	4672	4676	4588	4585	4621	4597	4614	4577	4664	4540	4616	4769	4840	4958	4903	4902	4767	4888	4789	4911	4914	4981	5036	5129	5101	5273	5146	4915	4900	4880	4817	4808	4830	4632	4489
5199	4929	4878	4904	4897	4733	4765	4760	4795	4713	4609	4638	4784	4769	4733	4727	4550	4589	4774	4660	4720	4643	4592	4571	4663	4551	4506	4542	4360	4640	4556	4672	4530	4486	4518	4354	4528	4597	4595	4626	4856	4674	4779	4591	4606	4621	4543	4408	4433	4254
5365	5012	4984	4834	5036	4822	4803	4797	4709	4787	4656	4662	4648	4899	4673	4659	4622	4745	4707	4682	4671	4654	4780	4745	4698	4687	4605	4542	4619	4520	4716	4616	4505	4428	4567	4447	4307	4405	4384	4406	4635	4366	4500	4640	4453	4600	4601	4637	4630	4684
5280	5087	4994	4867	4998	4951	4830	4763	4982	4781	4760	4626	4706	4726	4781	4704	4617	4699	4844	4657	4655	4616	4839	4843	4899	4941	4817	4846	4802	4845	4735	4665	4952	4599	4780	4826	4722	4826	4645	4741	4849	4599	4602	4964	4692	4879	4932	4917	5053	5021
5237	4986	4998	5052	4898	4948	4909	4813	4839	4863	4858	4758	4671	4785	4692	4766	4612	4721	4808	4583	4577	4442	4671	4631	4696	4776	5003	4804	4880	4835	4877	4758	4817	4883	5005	4934	5104	4946	4890	5094	4910	5190	4929	4870	4794	4736	4858	4918	4823	5117
5317	5118	4969	4882	4965	4974	4854	4713	4906	4990	4722	4758	4640	4762	4730	4677	4705	4575	4768	4772	4601	4675	4501	4577	4518	4567	4768	4675	4652	4830	4795	4857	4663	4537	4728	4696	4685	4808	4932	4822	4877	4830	4894	4872	4745	4907	4769	4574	4501	4748
5197	4878	4911	4945	4982	4994	4776	4697	4845	4892	4768	4765	4752	4778	4702	4724	4732	4775	4713	4684	4573	4768	4633	4705	4549	4686	4696	4676	4664	4604	4672	4629	4649	4594	4750	4453	4538	4611	4680	4559	4560	4485	4686	4582	4746	4552	4489	4612	4579	4604
5080	4907	5004	4598	4822	4813	4801	4840	4825	4850	4874	4729	4739	4760	4847	4717	4660	4814	4690	4754	4502	4630	4720	4568	4644	4571	4627	4650	4709	4500	4715	4626	4717	4796	4754	4538	4578	4651	4609	4582	4525	4366	4557	4593	4713	4593	4657	4713	4686	4649
5242	4999	5053	4852	4944	4861	4904	4743	4807	4832	4809	4782	4765	4898	4837	4899	4700	4815	4914	4796	4651	4512	4633	4644	4664	4658	4659	4728	4662	4690	4608	4542	4826	4769	4876	4689	4461	4698	4811	4643	4625	4528	4457	4576	4574	4667	4748	4666	4730	4675
5125	4943	4934	4811	4962	4875	4764	4665	4798	4821	4825	4767	4670	4814	4823	4812	4890	4926	4955	4914	4785	4622	4581	4724	4674	4579	4664	4567	4452	4526	4529	4599	4599	4502	4599	4627	4630	4514	4670	4700	4652	4450	4444	4577	4656	4602	4574	4620	4605	4407
5249	5018	5019	4815	4996	4965	4974	4750	4732	4715	4820	4705	4709	4800	4773	4754	4743	4755	4850	5059	4967	4864	4633	4755	4550	4539	4711	4507	4596	4727	4655	4418	4562	4461	4604	4544	4448	4505	4581	4479	4592	4610	4576	4500	4548	4626	4684	4659	4623	4534
5233	4978	4786	4946	4971	4863	4851	4737	4769	4774	4745	4717	4729	4687	4810	4765	4682	4749	4837	4922	4989	4903	4894	4816	4670	4683	4768	4654	4674	4756	4640	4632	4639	4691	4607	4542	4676	4631	4636	4617	4594	4694	4689	4600	4640	4660	4695	4772	4630	4804
5276	4809	4817	4728	5027	4888	4717	4646	4704	4853	4725	4611	4662	4775	4761	4661	4636	4727	4778	4672	4914	4724	4650	4781	4632	4644	4829	4816	4661	4687	4809	4772	4722	4805	4803	4699	4755	4666	4571	4648	4604	4652	4712	4548	4600	4635	4770	4735	4783	4640
5198	4974	4838	4692	4822	4764	4792	4491	4825	4755	4772	4772	4845	4812	4891	4814	4724	4778	4786	4727	4636	4598	4679	4659	4657	4625	4665	4841	4850	4696	4786	4768	4620	4586	4724	4659	4690	4678	4662	4533	4725	4748	4740	4657	4712	4650	4447	4620	4719	4749
5120	4912	4921	4865	4928	4816	4737	4679	4701	4697	4838	4758	4782	4768	4755	4797	4855	4834	4906	4810	4691	4864	4802	4827	4696	4604	4676	4818	4843	4711	4678	4649	4650	4629	4556	4631	4679	4655	4596	4400	4613	4502	4668	4695	4742	4562	4571	4497	4695	4686
5095	4833	4789	4724	4759	4853	4915	4639	4736	4741	4829	4783	4695	4893	4808	4951	4866	4892	4768	4904	4631	4803	4920	4755	4806	4790	4775	4885	4776	4766	4695	4767	4667	4658	4639	4765	4675	4690	4421	4492	4471	4522	4562	4578	4749	4727	4689	4558	4671	4712
5054	4686	4645	4837	4749	4836	4780	4665	4677	4883	4927	4763	4754	4881	4873	4801	4733	4691	4691	4792	4738	4776	4959	4923	4812	4840	4841	4803	4719	4601	4742	4778	4701	4792	4710	4837	4751	4592	4657	4571	4569	4652	4554	4626	4966	4756	4875	4722	4676	4737
5108	4733	4741	4634	4749	4932	4699	4505	4747	4753	4827	4828	4626	4835	4802	4869	4585	4721	4764	4766	4846	4862	4761	4926	4824	4701	4845	4855	4655	4876	4730	4838	4515	4733	4683	4832	4658	4679	4585	4714	4737	4784	4678	4495	4559	4615	4677	4510	4667	4630
5162	5018	4664	4610	4610	4683	4763	4701	4665	4720	4700	4545	4612	4706	4782	4720	4753	4903	4806	4829	4709	4655	5010	4975	4883	4795	4823	4902	4770	4846	4806	4790	4655	4638	4705	4651	4558	4644	4692	4678	4608	4802	4607	4564	4797	4693	4563	4685	4670	4694
5171	4829	4741	4588	4643	4572	4591	4586	4626	4663	4782	4508	4695	4785	4747	4776	4698	4846	5048	4802	4861	4937	5014	5066	4942	4870	4729	4790	4895	4913	5011	4808	4724	4552	4978	4678	4781	4818	4775	4646	4575	4634	4845	4642	4629	4717	4809	4614	4696	4806
5055	4824	4770	4744	4748	4751	4620	4601	4642	4717	4673	4541	4561	4629	4615	4777	4707	4882	4722	4819	4700	4947	4942	5083	4878	4884	4912	4875	4890	4935	4934	4933	4842	4778	4862	4926	4843	4855	4758	4615	4607	4774	4874	4811	4723	4825	4752	4622	4842	4929
5107	4860	4837	4775	4845	4731	4702	4467	4668	4598	4780	4592	4534	4580	4552	4444	4583	4728	4767	4847	4717	5072	5064	4937	4845	4838	5005	4823	4757	4873	4907	4898	4797	4826	4850	4879	4812	4970	4888	4732	4824	4848	4800	4847	4945	4853	4807	4785	4757	4986
5196	4910	4885	4695	4866	4773	4593	4570	4655	4768	4642	4593	4574	4555	4595	4597	4665	4769	4790	4712	4650	4858	4933	4925	4821	4705	4978	4954	4778	4956	4913	4904	4895	5052	5065	4833	4818	4940	4952	4952	4881	4762	4859	4942	4904	4854	4857	4671	4834	4812
5119	4996	4933	4857	4930	4839	4601	4595	4605	4734	4694	4574	4510	4668	4669	4656	4717	4731	4732	4762	4828	4899	4963	4962	4843	4975	4987	4948	4916	4899	4966	4864	4827	4985	4977	4926	4742	4796	4901	4933	4870	4785	4759	4667	4745	4764	4789	4898	4637	4822
5229	4977	4968	4793	4938	4815	4606	4431	4660	4748	4597	4450	4518	4679	4628	4733	4632	4827	4809	4762	4895	4871	4847	4883	4975	4855	4809	4974	4796	4801	4896	4797	4770	4991	4858	4928	4636	4936	4838	4867	4774	4909	4745	4750	4628	4755	4714	4690	4722	4865
5201	4890	4983	4919	4857	4759	4561	4686	4560	4523	4466	4596	4689	4569	4612	4659	4719	4764	4731	4903	4802	4725	5003	4794	4872	4889	5073	4966	4787	4813	4718	4835	4846	4841	4882	4766	4726	4740	4798	4698	4898	4804	4787	4715	4739	4791	4656	4850	4817	4772
5222	4888	5083	4805	4911	4717	4747	4479	4736	4790	4718	4544	4575	4662	4570	4565	4649	4679	4903	4803	4763	4839	4923	4821	5004	4982	5043	4920	4910	4931	4787	4876	4866	4839	4939	4867	4787	4683	4747	4900	4826	4749	4709	4744	4723	4709	4763	4853	4717	4857
5242	5017	5114	4901	4801	4728	4644	4675	4648	4702	4448	4507	4652	4609	4594	4596	4593	4740	4835	4878	4786	4757	4865	4736	4864	4909	5029	4970	4851	4881	4812	4841	4986	4984	5120	4765	4958	4743	4870	4714	4643	4690	4691	4760	4663	4783	4542	4727	4791	4712
5297	5214	5095	4889	5036	4790	4879	4700	4922	4764	4711	4589	4592	4716	4574	4686	4639	4710	4772	4546	4683	4862	4831	4864	4649	4759	4860	4813	4739	4674	4813	4927	4831	5094	5034	4787	4614	4783	4804	4693	4677	4476	4464	4588	4711	4569	4743	4838	4662	4690
5266	5121	5220	5167	5132	4978	4816	4901	4961	4760	4727	4628	4716	4670	4672	4508	4696	4630	4725	4673	4709	4783	4717	4774	4708	4848	4792	4817	4765	4833	4757	4720	4760	4916	4833	4633	4766	4577	4628	4537	4685	4620	4538	4663	4623	4540	4770	4778	4702	4636
5146	5048	5204	5058	5116	4982	4934	4768	4899	4841	4606	4536	4714	4691	4497	4517	4584	4746	4606	4525	4601	4721	4651	4746	4751	4794	4810	4806	4822	4751	4774	4677	4856	4885	4652	4693	4603	4662	4702	4636	4752	4610	4641	4768	4691	4745	4725	4780	4733	4812
5138	5148	5269	5245	4999	4943	5048	4957	4937	4840	4614	4704	4868	4898	4648	4645	4626	4674	4603	4559	4609	4687	4710	4607	4819	4752	4718	4660	4851	4872	4797	4783	4774	4770	4797	4641	4676	4502	4672	4765	4785	4774	4669	4584	4584	4687	4681	4832	4645	4722
5126	5119	5126	5225	4973	4960	4853	5009	4933	4779	4919	4928	4931	4874	4686	4563	4683	4746	4436	4591	4582	4599	4618	4657	4627	4819	4676	4719	4804	4750	4721	4620	4715	4699	4625	4594	4618	4613	4717	4616	4629	4730	4714	4619	4505	4529	4504	4644	4725	4630
5201	5210	5199	5038	5097	4790	5073	4943	4775	4861	4692	4724	4876	4751	4750	4641	4676	4586	4600	4532	4637	4622	4486	4719	4570	4711	4595	4536	4587	4631	4580	4681	4568	4671	4555	4546	4536	4479	4505	4550	4665	4583	4608	4623	4478	4513	4625	4511	4635	4661
5147	5060	5072	4901	4887	5014	4982	4774	4672	4701	4599	4909	4859	4677	4679	4711	4748	4606	4650	4590	4718	4774	4592	4529	4733	4631	4704	4573	4586	4684	4543	4530	4603	4684	4607	4599	4611	4664	4529	4468	4623	4573	4564	4557	4626	4664	4639	4542	4585	4675
5219	5073	5080	4956	4713	4987	5043	4961	4851	4713	4722	4937	4737	4661	4654	4823	4748	4744	4570	4615	4826	4733	4646	4741	4685	4629	4704	4691	4719	4601	4712	4450	4573	4623	4702	4689	4655	4558	4455	4630	4577	4663	4648	4664	4493	4495	4515	4597	4617	4564
5186	5019	5052	4851	4876	4994	4826	4898	4800	4698	4688	4974	4817	4773	4788	4900	4865	4640	4609	4837	4732	4899	4682	4611	4584	4708	4601	4638	4710	4677	4515	4545	4637	4707	4715	4474	4578	4467	4536	4579	4488	4426	4673	4613	4521	4406	4593	4712	4548	4545
5177	5226	4990	4858	4812	4849	4980	4894	4879	4698	4855	4844	4695	4733	4808	4800	4886	4643	4622	4708	4777	4620	4594	4692	4724	4492	4569	4610	4709	4525	4537	4482	4579	4508	4625	4605	4436	4595	4382	4510	4406	4660	4476	4584	4556	4689	4587	4666	4601	4741
5153	4949	4972	4695	4746	4828	4913	4864	4834	4854	4747	4750	4741	4723	4833	4887	4753	4775	4714	4886	4668	4698	4705	4656	4639	4603	4763	4690	4589	4480	4594	4431	4527	4497	4574	4551	4581	4445	4557	4440	4688	4500	4598	4600	4749	4551	4622	4682	4813	4905
5123	4857	4971	4762	4794	4891	4951	4801	4767	4749	4924	4719	4755	4909	4836	4836	4728	4599	4794	4718	4711	4655	4735	4934	4716	4528	4616	4521	4527	4481	4488	4627	4462	4600	4456	4506	4599	4600	4644	4595	4602	4730	4912	4608	4607	4763	4839	4892	4818	5031
5294	4875	4764	4668	4747	4781	4712	4785	4834	4753	4674	4768	4888	4732	4874	4711	4631	4742	4828	4732	4614	4657	4615	4644	4561	4574	4613	4770	4525	4539	4435	4554	4608	4356	4657	4471	4587	4569	4716	4603	4538	4691	4730	4778	4674	4730	4840	4776	4713	4820
5297	4893	4695	4678	4876	4914	4806	4617	4778	4735	4758	4632	4489	4584	4745	4848	4691	4603	4730	4702	4553	4611	4736	4644	4573	4499	4613	4608	4562	4558	4480	4460	4451	4472	4506	4430	4479	4530	4576	4425	4572	4723	4644	4790	4631	4832	4833	4708	4839	4872
5232	4980	4897	4744	4762	4818	4738	4689	4724	4778	4636	4566	4506	4607	4633	4764	4564	4708	4740	4744	4484	4622	4709	4807	4510	4488	4568	4455	4447	4634	4583	4615	4525	4603	4713	4671	4507	4625	4623	4595	4522	4696	4826	4910	4822	4879	4793	4972	4849	4958
5160	4944	4925	4924	4755	4759	4828	4721	4788	4697	4589	4385	4640	4628	4516	4545	4515	4634	4648	4608	4511	4526	4627	4687	4585	4632	4650	4539	4476	4509	4647	4631	4540	4661	4726	4637	4586	4673	4671	4675	4615	4724	4944	4977	4882	4924	4973	4908	4919	4855
5230	4914	4977	4939	4808	4762	4641	4800	4813	4692	4467	4362	4484	4581	4394	4543	4439	4717	4555	4589	4449	4515	4582	4500	4437	4588	4592	4555	4552	4642	4712	4649	4596	4599	4700	4761	4662	4780	4634	4682	4682	4631	4854	4980	4878	4914	4796	4935	4835	4871
5158	5035	4896	4830	4899	4658	4640	4751	4784	4621	4496	4382	4461	4533	4351	4251	4412	4575	4615	4494	4456	4638	4715	4502	4608	4579	4522	4543	4499	4652	4746	4522	4696	4628	4782	4743	4698	4796	4706	4636	4750	4686	4922	4901	4838	4889	4905	4941	4878	4899
5245	4971	5068	4938	4766	4715	4600	4709	4715	4490	4476	4436	4614	4448	4422	4562	4489	4587	4607	4477	4590	4662	4614	4418	4615	4589	4567	4579	4558	4571	4563	4606	4571	4660	4679	4752	4826	4765	4671	4752	4692	4806	4744	5002	4846	4876	4832	4989	4893	4705
5172	5151	5119	4951	4746	4638	4683	4768	4605	4484	4433	4503	4436	4469	4467	4445	4576	4619	4549	4515	4550	4538	4619	4496	4568	4569	4378	4461	4603	4540	4506	4458	4503	4749	4625	4687	4732	4721	4734	4724	4646	4586	4637	4834	4834	4874	4917	5002	4786	4874
5136	5070	5151	4930	4728	4691	4874	4732	4712	4446	4549	4471	4503	4418	4474	4551	4569	4695	4428	4409	4567	4438	4578	4441	4436	4433	4419	4434	4527	4561	4341	4448	4546	4550	4623	4691	4583	4608	4685	4797	4658	4626	4597	4660	4664	4739	4743	4836	4904	4846
5375	5099	5189	4917	4794	4900	4802	4682	4532	4457	4524	4495	4512	4492	4485	4607	4655	4675	4517	4410	4547	4599	4383	4278	4494	4481	4368	4347	4414	4385	4336	4487	4497	4477	4453	4600	4594	4673	4513	4585	4526	4634	4466	4639	4635	4710	4671	4655	4824	4723
5351	5108	5156	4856	4791	4990	4760	4864	4556	4680	4492	4701	4499	4322	4438	4554	4458	4636	4502	4474	4468	4504	4365	4467	4308	4341	4370	4399	4383	4383	4358	4370	4474	4516	4345	4610	4468	4427	4463	4594	4366	4660	4475	4605	4666	4776	4754	4825	4820	4724
5209	5167	5017	4866	4870	4824	4960	4733	4878	4654	4518	4424	4395	4511	4582	4571	4530	4556	4465	4519	4367	4338	4380	4382	4426	4350	4292	4358	4387	4391	4405	4401	4325	4458	4538	4596	4450	4542	4580	4593	4571	4523	4471	4549	4561	4596	4751	4738	4809	4767
5164	5049	4978	4800	4844	4847	4894	4791	4720	4628	4722	4514	4290	4594	4632	4624	4495	4471	4464	4448	4456	4323	4290	4335	4364	4333	4394	4238	4270	4333	4311	4378	4313	4433	4451	4501	4413	4459	4616	4541	4542	4613	4580	4649	4574	4799	4752	4814	4702	4849
5011	4973	4828	4759	4932	4800	4753	4773	4709	4706	4655	4566	4363	4441	4473	4489	4605	4479	4426	4428	4368	4267	4336	4395	4274	4323	4392	4304	4352	4375	4312	4563	4289	4473	4399	4491	4387	4485	4421	4596	4454	4682	4782	4469	4722	4646	4835	4838	4924	4820
5006	4821	4811	4873	4960	4841	4712	4693	4686	4615	4489	4487	4444	4562	4440	4403	4299	4487	4408	4338	4385	4260	4449	4327	4365	4315	4362	4333	4222	4369	4575	4624	4593	4484	4470	4456	4395	4648	4468	4707	4505	4674	4690	4620	4612	4695	4784	4772	4894	4789
4874	4795	4839	4926	4848	4746	4807	4615	4521	4638	4328	4417	4354	4526	4339	4344	4415	4444	4419	4366	4307	4480	4473	4414	4554	4501	4639	4419	4366	4523	4497	4524	4629	4596	4514	4525	4531	4680	4580	4751	4848	4744	4688	4783	4850	4755	4857	4847	4813	4798
5044	4778	4806	4840	4745	4677	4611	4613	4592	4389	4316	4396	4400	4533	4375	4226	4392	4461	4274	4256	4447	4496	4397	4425	4425	4687	4461	4506	4442	4596	4614	4688	4682	4697	4750	4735	4711	4637	4654	4772	4707	4912	4798	4824	4719	5040	4909	4771	4960	4773
4970	4985	4937	4738	4574	4596	4668	4467	4459	4440	4276	4295	4432	4343	4137	4337	4286	4327	4364	4303	4288	4455	4375	4400	4598	4632	4472	4450	4573	4559	4730	4759	4667	4814	4939	4859	4741	4740	4667	4812	4937	4876	4664	4831	4874	4917	4840	4866	4916	4798
5165	4932	4895	4649	4421	4507	4467	4609	4522	4308	4357	4437	4293	4243	4256	4252	4435	4323	4405	4351	4499	4591	4469	4559	4502	4523	4682	4712	4618	4682	4760	4804	4821	4784	4776	4765	4795	4721	4696	4958	4786	4798	4729	4604	4729	4744	4707	4912	4882	4909
5039	4879	4777	4639	4511	4480	4527	4296	4351	4336	4446	4279	4208	4259	4217	4346	4412	4276	4359	4398	4451	4518	4571	4503	4421	4545	4709	4701	4811	4657	4671	4789	4814	4703	4841	4677	4660	4653	4779	4819	4842	4752	4590	4799	4627	4702	4810	4730	4735	4896
5149	4862	4824	4641	4518	4467	4462	4417	4255	4340	4384	4408	4224	4296	4299	4405	4349	4311	4419	4383	4517	4418	4594	4449	4478	4439	4677	4704	4526	4631	4738	4834	4747	4737	4733	4578	4797	4699	4792	4617	4805	4538	4601	4548	4606	4745	4619	4737	4612	4689
5135	4876	4768	4593	4621	4567	4453	4394	4324	4377	4426	4468	4394	4273	4245	4367	4357	4416	4363	4388	4412	4285	4270	4516	4505	4478	4676	4505	4666	4589	4706	4779	4671	4658	4722	4561	4475	4511	4639	4648	4685	4606	4405	4494	4685	4596	4681	4615	4660	4627
5115	4744	4866	4568	4761	4627	4314	4290	4411	4431	4387	4342	4366	4253	4336	4305	4250	4351	4491	4316	4426	4409	4471	4378	4361	4601	4443	4665	4436	4606	4587	4681	4468	4518	4532	4539	4320	4385	4470	4550	4572	4357	4577	4666	4701	4789	4683	4633	4419	4673
5073	4780	4815	4658	4656	4557	4556	4432	4609	4495	4455	4305	4247	4414	4521	4475	4194	4508	4422	4498	4204	4326	4404	4373	4340	4516	4524	4501	4412	4485	4490	4470	4489	4477	4602	4473	4484	4459	4631	4419	4502	4532	4583	4513	4542	4637	4713	4680	4626	4413
4937	4857	4704	4812	4725	4484	4735	4646	4596	4662	4478	4411	4485	4451	4439	4357	4468	4323	4435	4261	4279	4253	4381	4331	4424	4338	4480	4355	4354	4441	4398	4484	4473	4429	4552	4403	4321	4570	4519	4403	4348	4589	4551	4556	4709	4617	4638	4664	4634	4521
4782	4785	4938	4674	4590	4563	4542	4579	4708	4563	4552	4536	4594	4482	4444	4444	4498	4505	4214	4280	4340	4313	4224	4265	4339	4382	4465	4369	4257	4456	4151	4544	4391	4628	4633	4570	4518	4389	4544	4394	4546	4570	4554	4600	4747	4760	4692	4784	4621	4418
4866	4915	4813	4762	4744	4538	4617	4587	4601	4560	4714	4684	4806	4480	4284	4373	4531	4406	4439	4199	4226	4366	4267	4398	4368	4465	4412	4349	4492	4374	4355	4461	4512	4490	4388	4459	4677	4428	4403	4646	4402	4612	4388	4380	4526	4609	4528	4667	4686	4537
4949	4729	4887	4724	4720	4611	4778	4473	4472	4650	4686	4794	4657	4511	4486	4470	4401	4366	4528	4320	4213	4335	4326	4343	4440	4511	4484	4473	4499	4448	4539	4466	4529	4686	4553	4638	4591	4474	4528	4734	4686	4592	4361	4665	4568	4674	4728	4748	4731	4600
4971	4893	4839	4783	4777	4685	4654	4481	4316	4520	4605	4532	4419	4457	4551	4562	4413	4362	4539	4506	4294	4253	4365	4474	4414	4592	4707	4569	4493	4543	4495	4591	4593	4667	4664	4554	4611	4532	4660	4561	4713	4622	4588	4634	4669	4694	4572	4759	4684	4705
5025	4728	4714	4893	4757	4789	4459	4453	4363	4353	4281	4157	4171	4341	4527	4444	4293	4345	4550	4471	4426	4303	4495	4423	4480	4588	4601	4579	4549	4739	4589	4656	4539	4473	4712	4708	4723	4652	4632	4611	4653	4623	4649	4702	4777	4752	4680	4718	4822	4692
4928	4898	4959	4745	4828	4614	4587	4458	4314	4248	3972	4013	4033	4023	4289	4388	4279	4213	4613	4412	4473	4328	4344	4344	4508	4588	4584	4736	4617	4806	4599	4664	4683	4805	4741	4828	4679	4680	4755	4632	4542	4673	4689	4709	4775	4696	4646	4760	4673	4642
4957	4776	4860	4975	4792	4422	4603	4541	4430	4040	4066	3975	4022	3896	4096	4149	4145	4249	4330	4547	4374	4361	4385	4373	4311	4584	4698	4751	4646	4672	4712	4678	4798	4857	4845	4754	4585	4835	4705	4691	4794	4820	4660	4638	4749	4780	4570	4803	4606	4683
5015	4977	5029	4760	4553	4445	4598	4520	4380	4175	4041	4105	4026	3863	4000	4183	4282	4216	4386	4521	4477	4343	4405	4312	4528	4545	4748	4728	4787	4694	4596	4774	4653	4758	4784	4745	4657	4772	4837	4748	4736	4701	4654	4682	4762	4568	4743	4644	4733	4711
5115	4980	4898	4714	4491	4465	4407	4600	4425	4413	4167	4120	4043	3763	3948	4104	4247	4168	4285	4499	4531	4441	4426	4346	4593	4540	4746	4503	4500	4606	4780	4721	4698	4784	4747	4492	4765	4654	4734	4635	4726	4630	4425	4604	4482	4640	4550	4600	4713	4700
5174	4878	4833	4684	4555	4511	4365	4507	4367	4476	4294	4347	4029	4068	4126	4048	4221	4194	4423	4452	4485	4445	4489	4582	4539	4418	4536	4484	4628	4487	4716	4806	4743	4814	4725	4615	4571	4835	4662	4532	4708	4477	4533	4530	4423	4601	4510	4438	4492	4574
5238	4911	4887	4696	4721	4580	4539	4336	4357	4585	4523	4336	4299	4211	4373	4222	4172	4152	4413	4459	4390	4393	4440	4499	4533	4382	4544	4570	4536	4475	4531	4569	4469	4579	4615	4583	4564	4613	4686	4636	4575	4362	4369	4337	4427	4448	4607	4609	4487	4466
4986	4852	4817	4667	4749	4656	4538	4429	4442	4482	4554	4456	4378	4575	4256	4312	4343	4299	4409	4408	4427	4577	4558	4393	4330	4431	4505	4429	4461	4387	4499	4487	4577	4519	4431	4435	4405	4426	4632	4472	4447	4310	4423	4376	4391	4506	4447	4331	4385	4574
4993	4882	4923	4848	4690	4578	4500	4498	4509	4524	4488	4355	4489	4609	4395	4450	4423	4481	4646	4423	4440	4537	4403	4314	4252	4397	4496	4412	4473	4376	4383	4492	4449	4609	4408	4547	4421	4541	4304	4540	4537	4386	4223	4296	4394	4490	4479	4420	4505	4412
4944	4972	4823	4626	4513	4445	4529	4534	4583	4613	4617	4395	4553	4478	4454	4425	4445	4388	4331	4304	4440	4613	4235	4329	4423	4358	4418	4447	4497	4590	4500	4349	4411	4516	4570	4548	4392	4329	4343	4481	4572	4352	4288	4214	4575	4627	4438	4511	4467	4655
4851	4763	4954	4578	4434	4449	4659	4672	4569	4591	4538	4527	4610	4639	4606	4546	4626	4475	4379	4331	4405	4506	4454	4416	4494	4442	4414	4472	4548	4652	4544	4509	4249	4492	4486	4481	4336	4458	4389	4485	4426	4454	4342	4539	4484	4572	4531	4538	4604	4689
4816	4972	4907	4584	4478	4500	4544	4664	4525	4499	4597	4592	4566	4521	4655	4696	4675	4629	4527	4475	4471	4668	4603	4408	4664	4461	4430	4461	4576	4619	4556	4514	4591	4493	4499	4507	4594	4531	4507	4559	4469	4541	4635	4483	4521	4622	4706	4591	4737	4661
4897	4753	4794	4569	4528	4521	4442	4512	4481	4511	4558	4498	4528	4600	4491	4657	4459	4507	4578	4511	4375	4445	4386	4477	4452	4415	4503	4345	4388	4639	4613	4677	4644	4736	4579	4573	4755	4600	4503	4555	4550	4543	4579	4520	4515	4626	4570	4646	4607	4643
4884	4715	4749	4697	4630	4558	4392	4414	4597	4569	4574	4595	4574	4607	4503	4546	4625	4523	4536	4463	4383	4449	4470	4576	4658	4583	4577	4488	4438	4441	4688	4636	4762	4616	4578	4659	4635	4746	4608	4512	4494	4753	4594	4577	4660	4625	4786	4728	4772	4646
4755	4747	4841	4731	4668	4411	4414	4424	4455	4406	4419	4547	4520	4625	4591	4543	4571	4707	4704	4661	4515	4461	4483	4535	4320	4514	4560	4394	4437	4433	4524	4517	4645	4660	4721	4632	4681	4619	4590	4613	4612	4566	4635	4659	4521	4615	4779	4752	4667	4545
4984	4761	4953	4611	4627	4696	4450	4311	4505	4551	4429	4606	4496	4351	4260	4443	4383	4549	4530	4571	4498	4341	4304	4282	4368	4472	4560	4518	4359	4455	4405	4432	4450	4511	4610	4733	4748	4630	4592	4759	4661	4775	4557	4506	4613	4630	4725	4549	4450	4693
4991	4725	4803	4627	4605	4613	4519	4482	4408	4518	4495	4432	4562	4393	4392	4507	4528	4597	4539	4560	4545	4544	4504	4550	4473	4476	4446	4404	4449	4658	4513	4534	4471	4455	4691	4690	4642	4628	4829	4607	4707	4611	4566	4575	4541	4599	4513	4457	4627	4627
4806	4804	4786	4828	4642	4612	4561	4511	4325	4470	4395	4555	4361	4518	4357	4323	4455	4464	4405	4585	4277	4601	4373	4549	4494	4380	4311	4391	4540	4569	4572	4530	4387	4381	4541	4444	4443	4656	4603	4668	4557	4503	4514	4711	4687	4514	4537	4460	4605	4677
4817	4699	4602	4792	4617	4473	4411	4453	4398	4474	4473	4368	4331	4372	4343	4610	4324	4436	4494	4426	4436	4495	4521	4526	4606	4663	4347	4461	4425	4431	4536	4413	4499	4353	4250	4309	4504	4626	4573	4574	4468	4494	4493	4570	4748	4575	4552	4556	4615	4562
4705	4561	4604	4630	4603	4492	4499	4507	4439	4525	4480	4483	4648	4484	4341	4251	4315	4439	4381	4495	4468	4431	4454	4434	4564	4591	4579	4403	4302	4347	4543	4540	4475	4454	4363	4462	4557	4410	4360	4473	4513	4453	4620	4439	4602	4449	4537	4409	4688	4461
4727	4840	4665	4615	4592	4404	4420	4508	4496	4469	4444	4336	4663	4682	4558	4486	4431	4540	4488	4562	4514	4581	4518	4515	4726	4758	4644	4454	4386	4490	4523	4452	4434	4500	4435	4291	4424	4489	4340	4324	4470	4310	4545	4432	4564	4427	4487	4542	4461	4426
4866	4740	4657	4518	4481	4417	4499	4134	4277	4377	4580	4491	4581	4367	4271	4316	4322	4386	4380	4475	4463	4302	4434	4513	4570	4670	4619	4553	4564	4484	4376	4342	4279	4351	4588	4395	4380	4493	4348	4344	4309	4375	4351	4466	4565	4491	4540	4454	4477	4523
4775	4682	4725	4549	4473	4487	4625	4423	4274	4256	4211	4211	4553	4429	4521	4562	4675	4547	4631	4588	4445	4656	4551	4568	4640	4605	4736	4599	4492	4619	4392	4268	4319	4356	4458	4482	4404	4500	4355	4349	4347	4408	4314	4435	4448	4519	4529	4381	4490	4398
4837	4541	4647	4425	4625	4406	4452	4370	4374	4362	4400	4438	4226	4344	4133	4213	4337	4432	4398	4486	4360	4446	4338	4628	4421	4625	4779	4667	4712	4523	4465	4400	4523	4363	4526	4401	4425	4295	4406	4523	4344	4428	4330	4268	4468	4423	4519	4433	4513	4458
4808	4566	4739	4473	4620	4433	4457	4417	4424	4355	4223	4190	4390	4401	4537	4504	4463	4650	4465	4456	4617	4371	4733	4629	4648	4539	4642	4452	4716	4632	4479	4395	4399	4354	4228	4218	4322	4373	4370	4503	4507	4364	4399	4376	4395	4381	4235	4303	4409	4568
5010	4709	4651	4563	4690	4583	4534	4450	4424	4375	4479	4485	4297	4263	4247	4294	4159	4132	4309	4251	4269	4307	4300	4313	4586	4614	4643	4711	4507	4597	4385	4383	4254	4279	4153	4117	4252	4372	4476	4411	4343	4467	4381	4326	4440	4441	4258	4419	4443	4526
5046	4989	4731	4650	4722	4629	4618	4511	4674	4464	4265	4312	4283	4251	4457	4426	4513	4519	4493	4625	4516	4421	4436	4541	4625	4370	4442	4423	4541	4654	4490	4465	4382	4523	4128	4290	4216	4323	4258	4335	4383	4333	4471	4501	4416	4369	4211	4194	4286	4442
5175	4856	4991	4737	4717	4599	4622	4711	4650	4471	4386	4432	4539	4442	4397	4442	4426	4420	4417	4388	4159	4285	4357	4405	4513	4676	4793	4621	4538	4411	4466	4464	4451	4382	4262	4355	4267	4399	4500	4344	4335	4440	4380	4456	4400	4400	4321	4372	4159	4201
4996	4958	4898	4602	4757	4709	4559	4653	4608	4631	4551	4489	4375	4360	4332	4511	4581	4546	4543	4538	4650	4539	4573	4672	4386	4482	4381	4576	4659	4655	4414	4474	4512	4463	4459	4282	4429	4306	4179	4373	4353	4362	4418	4334	4368	4476	4531	4344	4375	4236
5134	4852	4853	4838	4562	4636	4660	4817	4683	4579	4398	4446	4352	4519	4620	4590	4515	4482	4378	4431	4417	4406	4525	4581	4561	4739	4626	4449	4343	4495	4472	4694	4405	4529	4567	4378	4224	4234	4460	4515	4317	4470	4182	4353	4380	4368	4375	4352	4298	4300
4938	4961	4860	4536	4401	4551	4698	4602	4447	4574	4503	4550	4419	4468	4523	4504	4440	4339	4387	4513	4409	4563	4402	4529	4447	4618	4590	4680	4611	4619	4432	4525	4699	4717	4447	4479	4427	4280	4387	4443	4447	4261	4400	4280	4415	4373	4284	4272	4375	4351
4995	4990	4732	4650	4595	4549	4544	4482	4607	4683	4580	4528	4278	4411	4457	4423	4537	4373	4450	4586	4452	4543	4593	4422	4571	4547	4513	4371	4603	4733	4558	4661	4572	4477	4581	4595	4674	4384	4453	4415	4461	4213	4384	4554	4408	4361	4276	4218	4331	4602
5118	4783	4908	4731	4545	4604	4515	4709	4676	4392	4404	4470	4407	4521	4568	4579	4686	4807	4621	4590	4609	4590	4652	4566	4651	4501	4495	4406	4516	4499	4638	4631	4714	4601	4510	4652	4581	4552	4604	4445	4322	4441	4373	4275	4328	4211	4126	4297	4499	4597
4790	4854	4860	4604	4604	4663	4572	4582	4240	4355	4621	4546	4569	4468	4624	4418	4489	4377	4263	4212	4267	4555	4544	4659	4546	4596	4519	4759	4646	4574	4721	4564	4745	4679	4583	4405	4604	4607	4396	4377	4233	4362	4336	4283	4221	4069	4248	4443	4687	4533
4923	4745	4776	4801	4815	4413	4345	4472	4688	4613	4367	4278	4128	4162	4323	4270	4267	4309	4366	4278	4263	4340	4293	4221	4149	4225	4338	4393	4649	4645	4702	4707	4578	4537	4607	4634	4582	4494	4537	4406	4546	4380	4248	4195	4173	4308	4375	4641	4668	4448
4825	4823	5005	4660	4409	4441	4666	4611	4493	4284	4077	3968	4295	4443	4440	4511	4555	4654	4709	4620	4711	4664	4524	4503	4250	4338	4263	4269	4250	4606	4641	4491	4633	4560	4244	4319	4419	4366	4321	4422	4571	4538	4047	4088	4130	4196	4523	4507	4669	4356
5049	4999	4817	4369	4555	4578	4606	4445	4135	4322	4428	4277	4403	4424	4501	4552	4482	4372	4387	4430	4523	4697	4557	4577	4701	4495	4467	4381	4383	4385	4442	4268	4412	4446	4563	4349	4252	4326	4435	4333	4428	4387	4293	4126	4335	4488	4409	4683	4609	4249
4988	4699	4600	4730	4659	4450	4292	4232	4426	4544	4339	4277	4141	4248	4117	4308	4215	4176	4114	4014	4061	4124	4147	4191	4248	4467	4575	4504	4610	4452	4344	4473	4230	4349	4301	4551	4288	4285	4403	4365	4288	4112	4322	4525	4427	4710	4483	4508	4234	3870
4837	4604	4869	4843	4545	4189	4302	4532	4420	4393	4198	4322	4077	4253	4135	4300	4560	4459	4409	4473	4535	4384	4388	4339	4090	4021	4218	4249	4542	4540	4568	4400	4413	4289	4292	4476	4613	4448	4305	4349	4340	4188	4332	4722	4773	4704	4691	4221	3929	3678
4803	4865	4855	4674	4364	4470	4486	4320	4220	4098	4275	4267	4354	4402	4434	4375	4578	4590	4681	4796	4983	4974	4994	4929	4757	4488	4357	4079	4262	4357	4663	4491	4490	4435	4393	4287	4378	4572	4469	4182	4364	4558	4591	5035	4955	4640	4597	4303	3828	3645
5035	4952	4687	4537	4617	4701	4534	4052	4191	4365	4317	4275	4301	4400	4271	4338	4458	4536	4488	4516	4554	4638	4731	4867	5084	4946	4653	4534	4398	4250	4368	4438	4405	4590	4590	4557	4210	4468	4544	4418	4538	4945	4941	4862	4737	4615	4145	4027	3833	3600
5060	4773	4475	4938	4808	4564	4261	4383	4258	4311	4221	4272	4383	4420	4367	4329	4506	4310	4322	4377	4171	4246	4152	4152	4436	4681	4755	4916	4722	4430	4237	4263	4523	4446	4722	4697	4456	4174	4392	4574	4583	4815	5034	5007	4453	4266	4070	3974	4090	3972
4917	4402	4776	4827	4434	4271	4483	4566	4291	4261	4424	4525	4661	4348	4406	4235	4177	4205	4219	4256	4310	4116	4158	4068	4088	4035	4364	4601	4796	4614	4540	4342	4487	4475	4539	4658	4630	4217	4276	4792	4821	4896	5021	4748	4274	4041	4006	3933	4067	4146
4430	4606	4941	4614	4395	4297	4589	4393	4373	4516	4625	4626	4410	4173	3850	4042	4050	4077	4216	4234	4378	4536	4515	4418	4122	4069	4003	4159	4322	4505	4512	4445	4502	4410	4459	4475	4636	4639	4605	4847	5074	4768	4648	4526	4074	3990	3918	3928	4104	4480
4351	4880	4915	4296	4314	4434	4407	4398	4558	4770	4755	4301	3951	3899	3929	4071	4306	4402	4667	4575	4501	4605	4696	4627	4544	4435	4103	3972	4031	4290	4556	4672	4629	4452	4282	4313	4593	4845	4958	4746	4994	4727	4126	4003	3875	3871	4002	3985	4058	4585
4663	4657	4266	4128	4485	4479	4363	4356	4623	4554	4110	3846	3893	4013	4390	4690	4874	5050	5123	5086	5019	4819	4771	4719	4618	4645	4401	4220	4222	4064	4191	4474	4562	4430	4382	4404	4475	4915	4953	4679	4494	4284	4067	3836	3863	3995	3949	4423	4541	4935
4777	4453	3982	4324	4561	4407	4366	4331	4349	4112	3740	4093	4279	4673	5243	5355	5596	5517	5447	5340	5042	5008	4881	4685	4753	4604	4475	4467	4349	4055	4116	4245	4326	4575	4482	4583	4471	4538	4737	4443	3948	4075	3946	3854	3937	4173	4290	4676	4818	4753
4873	4160	4101	4400	4586	4334	4384	4263	4105	3704	3873	4352	5046	5584	5597	5682	5178	5269	4891	4992	4766	4655	4952	4796	4699	4655	4464	4521	4422	4386	4024	4001	4183	4310	4318	4576	4550	4330	4400	4311	3886	3824	4051	3825	4001	4366	4561	4785	5033	4539
4630	4071	4336	4475	4531	4350	4301	4186	3833	3805	4275	4952	5577	5529	5266	4856	4524	4315	4037	4107	4050	4286	4349	4702	4726	4597	4543	4448	4438	4235	4245	4066	4031	4226	4304	4428	4539	4244	4090	4234	3952	3824	4031	4156	4355	4603	4877	4795	4938	4271
4632	4134	4591	4735	4333	4166	4165	3992	3920	4343	4732	5414	5422	5091	4494	3860	3352	3212	3179	3142	3333	3609	3882	4296	4426	4624	4475	4579	4437	4275	4248	4037	3965	3898	4388	4497	4538	4321	4052	4179	4182	3745	4108	4582	4661	4864	4854	4683	4621	4361
4535	4482	4838	4591	4283	4176	4055	3992	4257	4734	5290	5289	4798	4312	3527	3037	2838	2726	2673	2731	2803	3014	3193	3610	4070	4449	4474	4492	4385	4360	4424	4106	3782	3893	4418	4682	4580	4320	4037	4236	4106	3880	4325	4764	4972	5074	5013	4812	4405	4337
4585	4539	5010	4505	4332	4026	4119	4107	4476	5030	5513	5104	4360	3552	2855	2626	2551	2585	2776	2646	2801	2785	2887	3297	3885	4325	4515	4358	4317	4371	4324	4480	3998	4007	4300	4768	4731	4481	4094	4145	4097	3931	4219	4663	4881	5113	5108	4717	4357	4342
4306	4539	5104	4589	4194	4237	4074	4338	4623	5356	5412	4690	3887	3083	2572	2529	2809	2968	3183	3025	2820	2810	2870	3073	3501	3967	4262	4341	4323	4192	4468	4422	4076	3934	4191	4645	4818	4495	4186	3957	4049	3859	3912	4551	4922	4905	4953	4823	4517	4549
4345	4634	4921	4590	4150	4029	4201	4433	4757	5169	4941	4351	3501	2966	2588	2824	3116	3407	3489	3535	3171	3134	2779	2764	3080	3641	4307	4521	4496	4425	4256	4700	4292	3910	4055	4568	4736	4518	4367	4150	4017	3915	3849	4128	4486	4776	4876	4773	4740	4884
4329	4535	4823	4514	4167	4236	4156	4420	4873	4897	4699	4007	3295	2881	2622	3165	3433	3771	3934	3748	3589	3221	2974	2781	2928	3517	4158	4806	4843	4604	4468	4884	4541	4161	4120	4577	4639	4490	4663	4268	4136	3821	3669	3853	4098	4321	4709	4751	4847	4791
4368	4447	4728	4418	4213	4287	4380	4565	4795	4768	4569	3869	3244	2810	2858	3196	3630	3887	4207	4016	3821	3520	2925	2728	2884	3370	4360	4942	5101	4831	4560	4796	4589	4217	4153	4399	4627	4448	4702	4457	4222	3926	3649	3785	3890	3937	4375	4839	4797	5053
4350	4401	4631	4308	4016	4304	4547	4534	4894	4622	4322	3812	3321	2858	2868	3169	3535	3898	4106	4173	3763	3493	2868	2648	2838	3352	4456	5051	4856	4676	4468	4632	4422	4331	4380	4723	4462	4347	4745	4717	4395	4096	3902	3804	3740	3641	4140	4382	4757	4794
4387	4473	4537	4125	4002	4309	4644	4727	4735	4676	4371	3841	3415	2960	2754	3189	3393	3605	3839	3804	3635	3056	2666	2611	2899	3686	4400	4705	4530	4206	4105	4149	4272	4491	4567	4864	4608	4199	4512	4884	4567	4501	4288	4054	3699	3685	3758	4109	4442	4695
4430	4319	4537	4349	4114	4126	4605	4826	4827	4683	4337	4084	3521	3026	2834	3011	3203	3286	3339	3373	3094	2724	2478	2413	3030	3698	4528	4554	4431	4007	3744	3802	3887	4197	4705	5014	4368	4074	4596	4709	4540	4819	4591	4188	4054	3694	3808	3876	4268	4597
4439	4365	4454	4493	4066	4148	4538	4829	4831	4899	4548	4287	3726	3265	3061	2825	2812	2886	2927	2760	2638	2371	2313	2609	3257	4138	4679	4565	4281	3834	3564	3507	3634	3948	4653	5073	4441	4331	4648	4677	4495	4806	4744	4608	4099	3893	3862	3607	4083	4322
4536	4319	4652	4547	4136	4058	4261	4630	4804	4836	4616	4317	4078	3618	3382	3055	2860	2643	2622	2598	2360	2390	2527	2958	3694	4628	4999	4849	4241	3725	3480	3430	3410	3647	4415	4699	4399	4379	4784	4434	4355	4633	4524	4633	4365	4185	3857	3656	3797	3843
4478	4374	4518	4672	4362	4150	4119	4473	4749	4794	4590	4486	4422	4090	3730	3430	2986	2805	2659	2709	2736	2804	3163	3677	4376	5098	5296	4879	4340	3740	3532	3681	3332	3586	4153	4352	4344	4672	5082	4479	4341	4451	4399	4623	4556	4533	4154	3737	3700	3589
4527	4426	4436	4562	4539	4312	3957	4250	4488	4648	4813	4657	4735	4599	4183	3857	3589	3521	3226	3420	3456	3756	4078	4589	5166	5459	5322	4978	4328	3918	3698	3664	3541	3662	3948	4033	3919	4918	4962	4413	4633	4592	4487	4623	4747	4878	4310	3952	3853	3779
4400	4380	4389	4548	4711	4348	4000	4178	4356	4618	4714	4538	4658	4654	4554	4430	4294	4237	4346	4132	4515	4810	5214	5535	5479	5159	5028	4461	4199	4180	4047	3838	3799	3903	3965	3612	3845	4536	4657	4466	4686	4489	4659	4694	4824	4848	4574	4268	4030	4220
4234	4298	4487	4568	4615	4554	4211	3987	4180	4418	4770	4647	4582	4648	4585	4599	4894	4834	5025	4948	5175	5541	5708	5463	5201	4755	4154	4015	3978	4379	4458	4163	4195	4229	3951	3435	3747	4272	4137	4427	5032	4686	4738	4630	4609	4593	4445	4569	4487	4604
4338	4165	4357	4519	4503	4799	4496	4108	4078	4228	4437	4481	4551	4541	4437	4620	4833	5093	5139	5205	5231	5325	5217	4975	4380	3856	3689	3786	4006	4465	4557	4639	4712	4310	3739	3514	3889	4057	3751	4354	4798	4664	4818	4530	4562	4527	4513	4678	4729	4745
4523	4180	4322	4543	4517	4609	4606	4245	3962	4056	4213	4389	4408	4433	4350	4310	4414	4430	4567	4718	4705	4637	4275	4038	3777	3559	3778	3956	4350	4492	4545	4732	4646	4261	3770	3883	3961	3631	3551	4170	4278	4565	4796	4397	4651	4477	4996	4752	4895	4750
4656	4188	4182	4362	4357	4366	4570	4571	4242	3790	3830	4110	4293	4428	4430	4399	4152	4128	4093	4193	4103	3768	3700	3573	3750	3918	4067	4349	4407	4425	4538	4734	4480	4280	4149	4339	4118	3379	3603	3927	3739	4435	4532	4727	4700	4755	4811	4927	4866	4601
4606	4563	4379	4231	4346	4346	4503	4619	4373	4142	3874	3830	3970	4255	4314	4154	4124	4036	4186	3956	3847	3808	3823	3985	4081	4426	4419	4482	4299	4361	4355	4258	4286	4458	4944	4535	3913	3673	3888	3773	3696	3902	4125	4573	4651	5020	4976	4884	4603	4442
4567	4694	4607	4234	4244	4355	4424	4611	4570	4594	4227	3991	3868	3915	3958	4037	3959	3999	4304	4302	4073	3994	4180	4389	4377	4585	4396	4269	4218	4202	4096	4036	4331	4759	4982	4348	4063	4259	3966	3504	3606	3584	3856	4381	4771	5116	4904	4694	4143	4053
4591	4500	4558	4411	4327	4354	4399	4175	4471	4511	4691	4424	4248	4053	3858	3792	3816	3910	4000	4113	4199	4109	4235	4277	4319	4229	4286	4093	4170	4050	4087	4060	4442	4735	4522	4316	4721	4564	3975	3796	3736	3543	3747	4009	4635	4804	4788	4528	3892	3912
4822	4309	4510	4482	4490	4394	4436	4335	4244	4213	4503	4549	4803	4773	4425	4173	4089	4098	4135	4177	4142	4251	3965	4062	4184	4095	4108	3948	3982	4026	4330	4469	4449	4293	4192	4683	4836	4548	4130	4212	3914	3509	3765	4000	4287	4438	4498	4208	4072	3706
4776	4447	4333	4309	4423	4412	4570	4539	4429	4184	4089	4116	4290	4513	4621	4797	4493	4345	4478	4471	4491	4328	4303	4134	4149	4120	4049	4040	4172	4338	4500	4474	4162	4084	4353	4573	4488	4468	4579	4420	4080	3722	4069	4078	3705	3903	3818	4096	4127	3752
4516	4573	4521	4170	4168	4197	4438	4527	4725	4602	4232	4028	3882	3947	4241	4444	4359	4166	4297	4287	4350	4284	3963	3941	4014	4075	4074	4157	4119	4365	4339	4152	4197	4344	4429	4098	4195	4588	4762	4521	4314	4152	4043	3889	3638	3565	3601	3841	4013	3979
4368	4424	4614	4363	4224	4140	4238	4570	4565	4605	4404	4446	4352	4137	4017	3919	3902	3947	3848	3997	3975	4046	3834	3993	4020	4259	4229	4315	4244	4109	4023	4236	4315	4319	4021	3860	4382	4578	4428	4714	4758	4276	4072	3693	3761	3572	3655	3820	4002	4137
4512	4334	4534	4344	4303	4223	4234	4403	4406	4326	4359	4497	4584	4548	4522	4575	4304	4164	4169	4170	4346	4261	4259	4160	4130	4289	4288	4192	4106	4258	4254	4437	4431	4051	3979	4231	4288	4324	4450	4861	4741	4652	4022	3875	3822	3838	4018	3873	4161	4503
4471	4521	4563	4225	4306	4378	4261	4221	4305	4353	4083	4119	4159	4376	4455	4557	4587	4553	4497	4512	4554	4503	4079	4053	3872	3952	3965	4062	4166	4255	4291	4175	3935	4049	4351	4209	4148	4177	4340	4525	4571	4396	4357	3928	3984	4232	3914	3828	4179	4769
4471	4445	4589	4381	4171	4207	4217	4195	4256	4326	4342	4171	4040	4111	4080	4123	4193	4060	4048	4146	3999	3963	3888	3887	3969	4135	4333	4252	4282	3962	4043	3952	4249	4496	4201	4158	4236	4262	4027	4111	4313	4610	4429	4152	4395	4032	3925	4039	4275	4755
4456	4242	4354	4498	4414	4290	4201	4168	4123	4289	4337	4313	4194	4234	4235	4138	4208	4222	4084	4070	3976	4172	4145	4183	4154	4144	4077	4004	4002	3853	4042	4264	4196	4308	4039	4309	4301	4106	3897	3970	4495	4323	4443	4611	4363	4348	4238	4111	4438	4625
4353	4274	4424	4448	4623	4372	4196	4048	4036	4199	4237	4255	4132	4120	4182	4319	4331	4407	4378	4262	4344	4360	4213	4304	4098	4061	4055	4057	3969	4040	4067	4140	4140	4319	4220	4339	4205	4034	4158	4131	4297	4243	4603	4460	4486	4556	4227	4420	4380	4320
4449	4325	4438	4414	4533	4383	4332	4099	4088	4002	4219	4139	4079	4138	4194	4293	4401	4469	4376	4106	4169	4166	4308	4223	4261	4141	4025	4153	4018	3901	3906	4131	4307	4305	4100	3982	4269	4262	4249	4086	4195	4319	4303	4283	4525	4267	4219	4232	4210	4297
4357	4222	4323	4373	4411	4291	4330	4175	4154	4180	4138	4072	4092	4052	4117	4179	4365	4193	4087	4128	4291	4291	4224	4318	4143	4079	4120	4103	4117	3971	4098	4129	4135	4088	3984	4011	4175	4317	4247	4339	4241	4194	4183	4258	4024	4238	4358	4003	4081	4108
4424	4193	4199	4238	4499	4473	4293	4021	4011	3956	4104	4207	4245	4181	4142	4186	4257	4345	4287	4304	4297	4434	4346	4301	4104	4122	4052	4301	4282	4115	4105	3997	4156	4185	4142	4043	4123	4328	4434	4468	4211	4513	4180	4088	4091	4222	4007	4188	3992	4245
4276	4313	4349	4156	4094	4212	4296	4247	4202	4006	4016	4011	4042	3954	3967	4072	4154	4164	4185	4229	4278	4264	4314	4215	4144	4091	4180	4172	4209	4195	3981	4109	4182	3977	4003	4226	4287	4297	4267	4240	4358	4241	4095	4130	4193	4109	4331	4090	4237	4243
4226	4124	4338	4282	4285	4208	4074	4036	4072	3997	4047	4161	4241	4230	4050	3806	4031	4026	4086	4205	4132	4041	4280	4249	4164	4379	4241	4264	4196	4073	3989	4071	3974	4056	4143	4179	4235	4380	4298	4280	4198	4152	4236	4108	4141	4483	4135	4197	4204	4328
4485	4319	4245	4144	4329	4429	4320	4249	4060	3999	3953	3916	4073	4105	3997	3985	4129	4356	4380	4398	4248	4293	4260	4274	4404	4205	4186	4202	4113	4127	4061	4115	4071	3895	3997	4029	4298	4383	4326	4264	4142	4137	4125	4204	4225	4299	4337	4277	4158	4219
4460	4140	4164	4334	4321	4384	4344	4089	3984	3906	4157	4320	4114	4011	3916	3769	3811	4052	4125	4222	3929	3852	4030	4138	4283	4454	4355	4173	4298	3988	3941	4146	3970	4127	4019	4086	4167	4208	4281	4335	4258	4171	4297	4347	4269	4383	4325	4301	4324	4119
4599	4293	4256	4154	4214	4416	4214	4110	3937	3695	3884	4085	4022	4065	3959	4047	4156	4224	4326	4396	4253	4332	4239	4366	4443	4250	4135	4177	4188	4103	4166	4206	4216	4177	4092	4113	4207	4190	4297	4082	4076	4233	4302	4329	4412	4249	4253	4398	4195	4338
4551	4193	4317	4164	4063	4194	4417	4122	3808	3875	4087	4164	3936	3854	3695	3742	4016	4018	4148	4016	3973	3900	4079	4171	4300	4388	4259	4320	4219	4143	4078	4081	4329	4267	4279	4108	4045	4127	4338	4248	4230	4332	4419	4512	4347	4387	4359	4325	4214	3985
4460	4300	4181	4125	4280	4337	4280	4162	3869	3838	3867	3986	4175	4173	3779	3930	4132	4213	4320	4312	4165	4148	4362	4465	4419	4223	4133	4187	4248	4235	4212	4273	4283	4166	4094	4221	4161	4182	4284	4450	4257	4408	4445	4457	4327	4231	4217	4295	4200	4216
4490	4299	4245	4284	4317	4316	4111	3980	3782	3967	3920	4042	4099	3995	3793	3818	3855	4084	3891	3977	3958	3995	4141	4381	4243	4111	4173	4153	4281	4390	4312	4202	4199	4364	4133	4104	4131	4313	4288	4305	4319	4491	4472	4349	4220	4194	4431	4220	4274	4152
4402	4187	4197	4275	4274	4289	4007	4075	3831	3946	3915	3946	4053	3935	3974	3896	3917	3945	4122	4165	4107	4234	4325	4346	4122	4213	4009	4151	4250	4373	4427	4286	4271	4162	4130	4012	4073	4162	4316	4369	4326	4496	4597	4364	4189	4238	4368	4301	4230	4261
4327	4061	4255	4131	4184	4361	4192	4098	3958	3935	3965	4033	4047	3953	3933	3798	3897	3957	3884	4016	3892	3993	4116	4242	4202	4251	4210	4250	4213	4339	4331	4199	4266	4237	4099	4111	4056	4219	4302	4260	4236	4377	4337	4333	4205	4293	4427	4321	4359	4308
4414	4307	4311	4249	4231	4248	4168	4087	3899	3900	3982	4009	3948	4187	4022	3749	3797	3886	3953	4056	4016	4059	4139	4199	4240	4068	4099	4232	4219	4345	4224	4240	4060	4088	4173	4192	4149	4291	4339	4268	4202	4349	4534	4239	4201	4252	4357	4281	4339	4486
4475	4322	4244	4259	4158	4148	4165	4042	3824	3943	3961	4062	4028	3988	3909	3860	3759	3979	4004	3997	4129	3978	4215	4160	4248	4014	4014	4181	4166	4180	4287	4095	4150	4219	4234	4108	4307	4330	4232	4193	4201	4370	4180	4253	4181	4328	4342	4376	4440	4582
4383	4202	4314	4243	4270	4215	4319	4020	3990	3829	3840	4051	4245	3991	3953	3891	3820	3886	4000	4025	4005	4076	4180	4274	4249	3969	4102	4252	4253	4272	4091	4174	4116	4169	4190	4242	4347	4172	4111	4244	4165	4111	4254	4360	4519	4416	4532	4665	4512	4465
4282	4215	4308	4421	4266	4261	4244	4146	3991	3825	3938	4050	4122	4077	3747	3632	3813	3887	3991	3937	3896	3866	3954	4137	4205	4282	4201	4257	4268	4108	4120	4184	4145	4349	4211	4194	4256	4254	4195	3968	4047	4115	4293	4376	4395	4552	4574	4569	4501	4487
4462	4252	4116	4137	4285	4335	4308	4042	3943	3945	3925	4028	4011	3973	3892	3804	3883	4005	4098	4024	4013	3886	4068	4131	4248	4244	4075	4076	4256	4245	4184	4017	4234	4347	4274	4177	4237	4061	3897	4080	3985	4158	4238	4354	4299	4569	4607	4480	4406	4184
4425	4227	4281	4016	4160	4317	4388	4088	3923	3945	4058	4074	4141	3988	3943	3797	3882	4085	4047	3975	3804	3847	3927	4189	4225	4060	4137	4124	4251	4152	4012	4107	4235	4415	4146	4316	4173	4168	4164	4053	4033	4089	4216	4336	4388	4552	4549	4522	4351	4290
4318	4226	4227	4007	4053	4254	4315	4116	3871	4008	4146	4047	4050	3985	3898	3872	4044	4038	4095	3970	3812	3826	3807	3907	4077	4038	3959	4032	4125	4211	4014	4073	4120	4303	4310	4116	4167	3998	3996	3869	3922	4072	4046	4317	4140	4384	4552	4550	4422	4432
4210	4160	4202	4233	4177	4383	4232	4195	3789	4023	4012	3990	3941	3948	3925	3978	3996	4121	4054	3944	3921	3967	3949	3999	4006	3993	3993	3865	3986	3993	4008	4044	4247	4277	4158	4216	4263	4008	3954	3967	3998	4160	4176	4230	4231	4412	4376	4384	4250	4192
4137	3948	4062	4307	4304	4256	4278	4016	3771	3877	4058	4040	3962	3897	3828	3921	3953	4007	3924	3866	3767	3841	4136	4219	3984	4066	3965	3952	3922	3840	3977	4154	4238	4323	4250	4213	3944	3991	3955	4011	4101	4041	4209	4316	4197	4225	4159	4166	4059	4268
4295	4053	4024	4255	4337	4230	4141	4025	3901	3977	4085	4089	3832	3934	3877	3993	4121	4086	4026	3958	3795	3840	4053	4091	3996	3972	3885	4221	3998	4019	3980	3934	4232	4255	4213	4088	3884	4071	4046	3973	4138	4210	4296	4254	4182	4194	4166	4188	3954	4116
4161	3935	3966	4195	4361	4332	4221	4087	3911	4026	4041	4095	4014	3923	3960	4194	4204	4080	4178	3875	3760	3860	4104	4016	3936	3822	3902	3986	4052	4087	4058	4073	4104	4312	4056	4083	4111	3994	3995	3996	4063	4089	4124	4072	4136	4127	4029	4158	4128	4086
4023	3998	3959	4145	4433	4242	4013	3886	4097	4066	4151	4091	4025	3851	3907	4003	4252	4059	3981	3769	3907	4047	4206	4120	3997	4054	3839	3985	4077	4062	4104	4276	4285	4157	3879	3982	4080	4042	3983	4089	4151	4101	4177	4005	4026	4024	4009	3947	4011	4198
4063	3965	3957	4033	4200	4174	4034	3942	4006	4061	4102	4004	3781	3820	3885	4166	4174	4098	3938	3896	4006	4100	4146	4182	4076	3877	3926	3968	4053	4093	3957	4053	4284	4137	3988	3949	4067	4005	4223	4033	4141	4034	4128	4109	3907	3984	3882	3840	3971	4127
3963	4129	3922	3960	4089	4205	3986	3977	4006	4019	4005	3950	3735	3862	3967	4228	4308	4051	3952	3741	3973	4131	4218	4149	4084	3891	3838	4065	4056	4073	3962	4070	4123	4003	3967	3908	4076	4048	4109	4131	4181	4065	3889	3963	3946	3914	4015	3988	4158	4083
3982	4001	4033	4015	4146	4067	3987	3898	3951	4062	3973	3971	3939	3926	4019	4059	4116	4085	3991	3832	4103	4169	4170	4148	4081	4009	3896	4129	4137	4110	4208	4073	3967	4052	3847	3912	4019	3946	4000	4096	4120	4110	3975	3772	3898	3901	4002	3952	3970	4318
3927	3870	4205	4066	3977	4034	3862	3975	4032	4161	3967	3949	3843	3854	4059	4049	4150	4007	3969	3782	4140	4253	4177	3993	3945	3838	4155	4197	4250	4156	4177	4051	3943	4008	3815	3985	4054	4011	4078	4186	4003	4024	3841	3985	3799	3942	3982	3974	4096	4122
3887	3973	4091	4064	4157	3933	3766	3967	3873	4009	4020	3856	3849	3843	3978	4016	4010	4020	3945	3976	4259	4182	4136	4097	3961	3940	4068	4378	4363	4261	4272	4095	4041	3916	3917	3871	4172	4097	3968	4177	4080	4024	3898	3837	3763	3827	3895	4003	4142	4290
4051	3994	4267	4191	4043	3860	3886	3880	4020	3964	3917	3885	3797	3862	4067	4180	4081	4018	4060	4119	4195	4461	4226	4043	4075	4047	4162	4190	4357	4382	4161	4040	3941	3927	3964	4037	4117	4010	4182	4144	4117	4033	3749	3929	3843	3991	3922	4175	4175	4261
4251	4051	4150	4055	3920	3694	3911	3954	3995	3965	3897	3824	3779	3874	4005	4173	4029	3947	3985	3984	4308	4359	4170	4082	4168	3936	4279	4205	4256	4243	4096	4076	4107	3878	3889	4095	4134	4088	4101	4144	4080	4097	3872	3919	3905	3940	3964	4059	4104	4239
4326	4008	4161	4256	4068	3884	3980	4023	3976	3939	3976	3788	3727	3907	4083	3931	3889	3890	3805	4109	4181	4339	4041	3864	4179	4113	4187	4394	4270	4183	4262	4124	3993	3904	3875	4092	4148	4147	4165	4138	4067	3936	3800	3832	3809	3951	3839	4091	4061	4224
4257	4014	4350	4239	4067	3803	3828	4010	4021	3879	3800	3753	3740	3732	4072	4061	3847	3818	3945	4102	4240	4202	4190	3956	3960	4085	4166	4269	4275	4113	4167	4083	4012	3953	4066	4245	4219	4099	4135	4082	3953	4065	3828	3828	3935	4049	4037	3979	4260	4309
4343	4221	4357	4198	4125	3880	3989	4027	4026	3844	3676	3794	3727	3938	3928	3977	3849	3911	3827	4069	4222	4235	4017	4019	3927	4141	4271	4199	4171	4406	4151	4187	4212	3986	3903	4269	4178	4221	4182	4116	3954	3976	3892	3883	3944	4026	3955	4127	4297	4338
4446	4381	4439	4116	3840	3930	4076	4096	4003	3914	3822	3765	3714	3982	4198	3900	3819	3764	3914	4071	4250	3975	3999	3817	3831	4038	4199	4179	4130	4298	4221	4120	4051	4070	4064	4075	4076	4267	4113	4175	4056	3874	3901	3920	3983	4123	4173	4236	4314	4368
4320	4501	4212	4016	3950	3878	4154	4094	4045	4004	3782	3746	3902	4014	3988	3730	3735	3856	3935	4062	4052	4009	3853	3885	3887	4053	4113	4071	4164	4127	4201	4162	4003	4024	4143	4227	4191	4098	4096	4166	4008	3817	3907	3922	3889	4059	4167	4206	4335	4393
4416	4254	4386	4074	3979	4133	4210	4255	4080	4047	3861	3858	3863	3994	3979	3883	3637	3806	3917	4089	4081	3996	3931	3840	3909	3986	4078	4030	4222	4234	4083	4078	4042	3988	4139	4116	4224	4237	4190	4000	3972	3892	4051	4086	4033	3828	4138	4403	4305	4303
4381	4355	4422	4112	4089	4054	4209	4246	4096	3933	3952	3913	4035	3998	3953	3674	3631	3740	3902	4153	4025	3927	3922	3870	3842	3941	3996	4090	4054	3962	4211	3942	3958	4003	4252	4406	4233	4302	4094	4147	4154	4005	3879	4034	4032	4002	4184	4292	4325	4376
4247	4255	4266	4057	4118	4120	4224	4067	4109	3944	3894	4035	4022	3999	3921	3646	3685	3816	3897	4046	4036	3896	3906	3884	3887	3828	4071	3927	4063	4079	3908	3941	4087	4007	4169	4138	4121	4108	4210	4024	3745	4027	3992	4055	4155	4024	4229	4270	4337	4233
4291	4089	4203	4012	4074	4069	4274	4169	4007	3955	4014	3915	4142	4044	3960	3696	3671	3749	3971	3999	4089	3978	3902	4066	3843	3885	3806	3945	3966	3827	3888	3877	3985	4125	4038	4003	4116	4061	4085	3962	4026	3909	4023	4069	3926	4028	4036	4242	4350	4325
4195	4138	3998	3977	4070	4221	4223	4004	4034	3918	3908	4000	4114	4051	3899	3811	3791	3855	3972	3910	3840	3932	3877	3837	3838	3817	3801	3938	3911	3984	3959	3908	3898	4136	4049	4102	4171	4027	4058	4076	3891	3856	3842	4028	3977	3988	4041	4160	4068	4230
4107	4117	4038	4077	4068	4029	4162	4055	4051	3958	3969	4096	4122	4114	3782	3926	3801	3909	3981	3953	3925	3927	3977	3884	3863	3788	3874	3771	4030	3908	3823	3828	3856	3998	4117	4058	4085	3995	3947	3975	3937	3978	3911	3961	4064	3995	4090	4173	4165	4247
4092	3991	4038	4239	4060	4265	4052	3957	3942	3909	4023	3984	4020	3951	3864	3894	3808	3896	4026	4085	4016	3915	3997	3883	3808	3879	3871	3904	3942	3738	3828	3800	3686	3958	3876	3891	4037	3994	4007	3877	3883	3960	3842	3934	4099	3960	4062	4204	4173	4159
3967	3835	4286	4140	4168	4016	3888	4001	4011	3892	4075	4131	4049	3763	4072	3806	3931	3926	3958	4015	4025	3962	4042	3796	3668	3796	3853	3901	3944	3702	3817	3752	3812	3902	3948	3966	3961	3985	3695	3869	3845	3815	3768	3864	3854	4015	3953	4096	4289	4111
4098	4048	4324	4212	3818	3842	3908	3792	4050	4103	3993	3964	3943	4051	3958	3946	3850	3990	3962	3994	4070	4195	4000	3696	3784	3867	3951	3907	3970	3735	3725	3834	3789	3963	3924	4054	3967	3944	3795	3851	3849	3915	3825	3835	3898	3976	3948	3937	4214	4093
4098	4198	4260	4084	3781	3654	4001	3931	4090	4069	4055	3994	3959	4018	4112	4172	4099	3919	3936	4035	3907	4132	4086	3883	3892	3805	3915	3966	3953	3769	3656	3731	3869	3799	3955	4033	3973	3960	3884	3922	3940	3841	3886	3836	3931	3912	4053	4065	3976	3983
4352	4394	4197	4036	3786	3830	3963	3891	4040	3981	3929	3656	3850	4116	4062	4168	4119	3938	4070	4016	4111	4018	4015	3871	4039	4004	3929	3917	3871	3701	3648	3739	3770	3914	3912	4004	3992	3964	3862	3781	3885	3835	3807	3818	3921	3913	4037	4034	3923	4023
4325	4379	4240	3970	3687	3802	3850	3995	3759	3756	3638	3662	3930	4069	4103	3911	3870	3960	4082	4345	4170	3993	3819	3796	3907	4042	3942	3848	3893	3879	3711	3807	3849	3856	3922	3924	3949	3927	3991	3935	3879	3902	3775	3869	4009	3935	3944	4118	4110	4171
4383	4226	4168	3830	3884	3780	3921	3982	3817	3677	3646	3777	4006	4010	3967	4063	4073	3943	4167	4398	4516	4092	3824	3639	3950	4015	3999	3968	3986	3888	3871	3926	3868	4031	3982	4091	4027	3922	4093	3999	3999	3650	3859	3864	3919	3974	4092	4195	4210	4177
4197	4051	4118	3949	3786	3944	3875	3868	3815	3711	3653	4027	4020	4048	3997	3987	3900	3894	4061	4335	4506	4252	4048	3896	4149	3968	4106	4077	4077	4155	4001	3996	3718	3955	4082	4215	4054	4201	4117	4121	4005	3908	3971	3930	4000	3950	4090	4179	4321	4082
4401	4121	4172	3982	3927	3939	3989	3883	3889	3783	3937	4058	3939	3938	3847	3769	3667	3588	3872	4280	4385	4380	4111	4019	4020	4090	4121	4051	4075	4115	3996	3896	3929	3980	3976	4216	4201	4345	4158	4131	4025	3935	3895	4002	3914	3958	4065	4118	4285	4293
4243	4172	4223	4094	4105	4040	3896	3945	3866	3766	3820	3883	3888	3834	3592	3481	3307	3355	3636	3989	4109	4140	4155	4171	3848	3909	3999	4094	4144	4074	3939	3994	3981	3930	4012	4150	4146	4229	4222	4160	4181	3860	4048	3941	3869	4068	4080	4298	4322	4292
4071	4029	4070	4290	3897	3934	3890	3853	3924	3900	3820	3744	3738	3585	3287	3122	3036	3116	3673	3884	3884	3880	4143	4042	3912	3840	3909	4135	3920	3959	3959	3977	3863	3963	4074	4136	4223	4320	4181	4183	3988	3950	4024	4077	3951	4028	4260	4246	4391	4293
4032	4172	4326	4244	4035	3924	3699	4039	3854	3841	3784	3861	3615	3276	2966	2891	3013	3145	3443	3661	3785	3842	4099	4068	3818	3813	3925	4047	4072	4016	3908	3956	3987	3940	4041	4131	4240	4357	4261	4224	4094	4097	4128	4010	4029	4027	4169	4280	4406	4326
4124	4215	4399	4179	4095	3869	4017	3998	4010	3852	3851	3725	3362	3093	2834	2826	3015	3172	3385	3492	3619	3946	4137	3935	3777	3907	3997	3928	4008	3934	4061	4104	3990	4158	4042	4056	4116	4292	4245	4172	4144	4192	4076	3946	3970	4008	4128	4219	4276	4344
4185	4119	4239	4238	3942	4032	4004	3968	4157	4011	3724	3502	3300	3102	3030	3088	3313	3226	3319	3693	3843	4159	4072	3891	3633	3869	3932	3901	3970	4041	4097	4131	3978	4002	4065	4178	4140	4225	4122	4073	4137	4305	4118	4105	3990	4111	4077	4287	4168	4332
4138	4144	4306	4044	3921	3904	3909	3959	4151	3906	3738	3547	3294	3388	3508	3652	3489	3451	3545	3931	4126	4212	3970	3839	3761	3859	3819	3775	3732	3918	4043	4067	3972	4008	4010	3985	4112	4047	4139	4211	4231	4220	4050	4079	4036	3946	3919	4204	4114	4245
4212	4170	4223	4231	3935	3744	3831	3965	4063	4217	3942	3672	3678	3697	3890	3868	3612	3588	3885	4216	4188	4082	3932	3755	3757	3741	3764	3775	3735	3937	4078	3803	3911	3915	3940	3998	3931	4067	4155	4232	4210	4181	4156	4035	3993	3909	3964	4169	4187	4089
4066	4092	4109	3905	3898	3824	3733	3684	3906	4042	4093	3893	3849	4074	4057	3914	3655	3877	4055	4075	3902	3737	3763	3786	3784	3703	3656	3675	3651	3783	3980	3750	3845	3914	3883	3912	3791	4025	4031	4030	4139	4169	4050	4051	3955	3790	4024	4103	4087	4129
4221	3969	4071	3822	4055	3909	3730	3775	3907	3942	4059	4010	3962	3849	3759	3838	3850	4053	3903	3830	3465	3798	3859	3932	3988	3773	3545	3717	3631	3849	3722	3859	4087	3971	3902	3749	3869	4002	3968	4195	4061	4105	4056	4109	3887	3815	3875	3951	3989	4097
4271	4025	4020	3945	3946	3996	3841	3643	3548	3861	3911	4038	3945	3905	3836	3893	4097	4043	3696	3785	3713	3845	4112	4106	3996	3804	3656	3729	3821	3957	3900	4067	3984	4027	3943	3924	3824	3923	4080	4049	4146	4090	4095	4045	4063	3969	3920	3940	3939	4007
4137	4077	4079	3958	3874	3995	3889	3675	3575	3737	3997	3955	3905	3887	3827	4020	4093	3936	3744	3535	3681	3835	4048	4075	3959	3868	3915	3820	3823	3815	3885	3988	3937	4112	4053	3997	3971	3922	4046	4111	4159	4259	4232	4109	3942	3854	3927	3933	3932	3999
4257	4116	4152	3999	4008	3860	3859	3733	3719	3906	3887	3795	3765	3802	3851	3855	3989	3799	3576	3697	3830	3988	4028	3937	3995	3992	3892	3839	3659	3817	3907	4047	4043	3930	4011	3868	3846	3839	3981	4070	4103	4166	4229	4047	3925	3982	3801	3900	3838	3928
4256	4086	4200	3976	3996	3889	3725	3754	3860	3784	3747	3756	3637	3841	3616	3863	3752	3776	3852	3725	3824	3815	3792	3995	4149	4045	3836	3910	3706	3811	3894	3883	3881	4043	4051	3923	3797	3768	3952	3906	4104	4093	4127	4177	4198	3988	3986	3941	3846	3868
4167	4096	3992	4009	3842	3831	3894	3722	3749	3839	3762	3672	3831	3729	3633	3717	3838	3817	3741	3752	3682	3721	3889	3959	4128	4112	3897	3850	3797	3803	3986	4035	4036	4203	4157	4038	3926	3887	3786	3770	3946	3993	4080	4288	4188	4136	4070	4033	4017	4156
4297	4041	3846	3860	3900	4117	3928	3765	3703	3704	3816	3867	3849	3680	3709	3783	3904	3916	3798	3789	3734	3822	3757	3885	4011	3985	3882	3803	3740	3945	3950	4016	4091	4089	4166	4053	4118	3968	3841	4019	3874	4035	4097	4186	4032	3975	4116	4081	4184	4106
4112	4078	3844	3761	3877	3916	3945	3916	3623	3700	3802	3923	3927	3894	3777	3663	3780	3756	3853	3713	3699	3705	3754	3940	3970	4048	3901	3929	3894	3886	3998	4023	3944	4115	4037	4059	3963	3830	4064	3976	3936	3991	3909	4026	4077	4078	4167	4197	4170	4186
4037	3888	3894	3771	3731	3870	4018	3898	3860	3685	3763	3910	3968	3793	3701	3616	3548	3587	3736	3867	3686	3674	3737	3736	3823	3924	4012	3891	3870	3961	3905	3933	3921	4039	4051	3968	3894	3933	3843	3859	3905	3820	4093	4203	4149	4020	4089	4298	4216	4387
3856	3995	4032	3771	3802	3577	3839	3981	3934	3836	3728	3778	3762	3827	3749	3485	3600	3713	3719	3820	3822	3803	3755	3643	3699	3960	3979	4002	3881	3839	3828	3784	3989	3901	4078	4017	3999	4076	3876	3929	3902	3858	4021	3997	3990	4100	4168	4231	4264	4266
3802	3949	3919	3903	3711	3846	3896	4073	3852	3878	3799	3702	3725	3673	3813	3704	3772	3589	3709	3778	3853	3837	3752	3504	3765	3929	4001	4017	3841	3699	3837	3843	3880	4132	4134	4283	4260	4251	4020	3922	3850	3823	3807	3826	3975	4058	4235	4280	4332	4244
3788	3897	3876	3829	3786	3781	3723	3822	3861	3857	3725	3722	3716	3790	3840	3892	3760	3710	3635	3680	3859	3927	3712	3694	3774	3891	3939	3864	3869	3840	3834	3898	4013	3956	4105	4411	4472	4445	4305	4262	4107	3885	3919	3955	3877	3958	4117	4257	4308	4299
3968	3778	3845	3693	3645	3748	3752	3819	3796	3845	3618	3708	3700	3701	3873	3827	3586	3637	3714	3777	3831	3887	3804	3693	3797	3757	3730	3745	3743	3954	3904	4050	3918	3931	3991	4333	4376	4458	4423	4320	4160	4300	4015	3958	3859	3827	3824	4315	4338	4271
3863	3675	3714	3743	3672	3569	3795	3748	3760	3794	3635	3726	3723	3760	3716	3641	3795	3614	3596	3674	3761	3731	3852	3833	3812	3659	3678	3667	3790	4140	4177	4071	3879	3756	3867	3815	3851	3965	4185	4250	4198	4130	4267	4112	3868	3871	3876	4034	4114	4183
3840	3752	3808	3831	3846	3697	3750	3758	3869	3727	3656	3677	3678	3621	3772	3676	3646	3650	3708	3737	3759	3807	3746	3888	3749	3573	3561	3764	4088	4223	4230	4100	3810	3683	3582	3428	3205	3407	3731	3845	3822	4023	4228	4342	4169	3911	3761	3844	4028	4122
3793	3693	3798	4103	4015	3843	3695	3648	3848	3827	3695	3664	3633	3541	3707	3799	3655	3572	3524	3608	3682	3721	3828	3799	3659	3560	3606	3927	4043	4344	4216	3919	3508	3514	3372	3118	2967	3146	3277	3484	3620	3779	4109	4277	4284	4159	3939	3979	3957	4101
3913	3712	3934	3911	4056	3807	3640	3518	3706	3863	3742	3675	3611	3333	3581	3598	3710	3506	3559	3569	3659	3870	3750	3745	3638	3725	3861	4054	4193	3951	4017	3587	3536	3300	3343	3089	3059	3087	3199	3306	3284	3525	3782	4165	4368	4500	4119	3974	4024	3878
3868	3845	3817	3697	3748	3674	3645	3667	3721	3825	3877	3777	3606	3452	3413	3583	3640	3509	3641	3642	3788	3599	3578	3775	3840	3934	4232	4050	3918	3827	3692	3389	3463	3399	3331	3320	3325	3307	3148	3147	3132	3312	3521	3806	4163	4374	4267	4220	4210	3995
3979	3830	3717	3421	3688	3641	3703	3644	3643	3528	3775	3831	3746	3592	3521	3476	3669	3698	3751	3557	3628	3688	3552	3711	4046	4211	4281	4183	3849	3416	3444	3493	3442	3545	3526	3857	3917	3833	3419	3200	3204	3388	3358	3652	3820	4171	4258	4463	4347	4271
3901	3804	3548	3443	3495	3593	3818	3659	3540	3536	3686	3729	3854	3740	3424	3424	3543	3712	3751	3583	3569	3418	3577	3905	4212	4230	4153	3894	3670	3255	3285	3274	3506	3547	3816	4240	4140	4267	3882	3451	3314	3235	3203	3448	3595	4015	4259	4437	4454	4458
3716	3685	3497	3542	3485	3636	3614	3598	3497	3551	3608	3723	3628	3768	3691	3416	3523	3704	3614	3671	3533	3592	3735	4004	4200	4101	3900	3571	3255	3126	3129	3218	3353	3738	4208	4336	4477	4484	4283	3866	3504	3216	3050	3343	3474	3621	3775	4258	4420	4514
3664	3639	3720	3470	3520	3490	3442	3689	3564	3632	3575	3477	3610	3671	3646	3734	3456	3468	3461	3684	3868	3931	4160	4052	4008	3673	3435	3220	3320	3213	3198	3191	3492	3825	4092	4311	4249	4273	4369	4208	3846	3452	3276	3258	3322	3432	3507	4007	4242	4631
3644	3797	3739	3616	3388	3493	3431	3597	3590	3500	3269	3463	3470	3499	3703	3694	3468	3335	3447	3557	3929	4135	4248	3924	3898	3539	3513	3317	3444	3232	3395	3460	3707	3805	4106	4146	4220	4183	4119	4226	4243	4000	3731	3368	3313	3441	3461	3632	3935	4327
3636	3694	3723	3629	3476	3495	3557	3488	3476	3418	3447	3312	3425	3558	3574	3592	3509	3447	3397	3885	4063	4250	4269	3968	3738	3445	3459	3572	3438	3466	3770	3859	4040	3925	3795	3877	3783	3948	4058	4251	4327	4205	3975	3684	3404	3387	3332	3411	3653	4025
3752	3660	3636	3607	3574	3505	3477	3467	3388	3356	3414	3477	3419	3348	3430	3325	3398	3591	3825	4060	4101	4186	4074	4058	3751	3492	3420	3558	3579	3782	4050	4420	4333	3932	3684	3606	3616	3806	3899	4071	4239	4377	4289	3996	3634	3289	3251	3299	3282	3568
3874	3561	3564	3531	3560	3638	3548	3330	3293	3253	3408	3477	3498	3299	3182	3230	3578	3745	3939	4120	4021	4028	3887	3929	3618	3444	3273	3401	3829	4071	4432	4577	4494	4113	3813	3453	3605	3711	3807	4044	4042	4253	4300	4302	4016	3765	3505	3297	3109	3339
3697	3653	3633	3474	3594	3563	3497	3235	3328	3347	3422	3370	3284	3347	3150	3307	3683	3979	4066	4143	3755	3575	3458	3390	3361	3135	3065	3361	3685	3892	4276	4572	4415	4229	3934	3669	3640	3634	3793	3701	3978	4168	4407	4416	4300	4141	3800	3534	3349	3163
3695	3616	3691	3654	3559	3492	3512	3410	3470	3459	3425	3329	3248	3343	3481	3607	3926	3981	4040	3800	3489	3088	3071	2884	2928	3001	3131	3264	3486	3582	3703	3969	4135	4058	4078	3904	3860	3694	3590	3543	3760	3994	4180	4267	4355	4407	4246	3896	3474	3427
3622	3640	3566	3652	3610	3456	3554	3503	3489	3409	3385	3340	3330	3392	3518	3719	4019	3889	3550	3387	3045	3082	2967	2771	2791	3074	3426	3322	3411	3249	3306	3435	3779	4090	4151	4038	3893	3714	3515	3614	3827	3917	3945	3983	4313	4374	4524	4179	3746	3582
3581	3511	3618	3564	3452	3569	3496	3574	3510	3386	3373	3233	3478	3628	3737	3730	3599	3398	3058	2970	3132	3243	3038	2812	2935	3445	3545	3475	3278	3265	3135	3006	3393	3815	4234	3999	3989	3723	3747	3665	3837	3631	3514	3755	4060	4372	4507	4399	3912	3633
3688	3490	3620	3447	3469	3461	3598	3537	3440	3329	3273	3291	3471	3672	3678	3556	3261	2891	2861	3091	3374	3359	3185	3021	3327	3577	3583	3528	3291	3193	3142	2950	3111	3506	3924	3975	4104	4179	3975	3836	3717	3448	3435	3772	4025	4280	4411	4303	3942	3628
3536	3542	3603	3419	3539	3529	3507	3609	3386	3459	3196	3442	3567	3595	3586	3353	2915	2638	2666	3214	3271	3172	3198	3282	3807	3777	3775	3834	3316	3391	3301	3113	3048	3151	3471	3860	4121	4148	3982	3968	3545	3433	3387	3791	4038	4221	4222	3865	3783	3465
3817	3515	3661	3559	3616	3551	3435	3375	3359	3433	3357	3452	3478	3567	3550	3052	2645	2748	2809	3137	3095	3235	3343	3580	3878	4155	4258	4043	3833	3447	3286	3297	3153	2943	3224	3554	3970	4251	4107	3878	3792	3706	3704	3780	4033	3955	3897	3624	3523	3443
3798	3615	3698	3632	3612	3528	3329	3412	3387	3442	3587	3568	3425	3140	3192	2767	2643	2654	2903	2970	3038	3218	3580	4105	4285	4331	4298	4190	3986	3575	3534	3308	3383	3168	3128	3317	3622	3964	3976	4018	3945	3778	3821	3667	3855	3734	3544	3323	3120	3027
3775	3643	3711	3716	3735	3623	3435	3444	3526	3516	3559	3594	3339	2918	2626	2450	2554	2535	2838	2983	3117	3470	3847	4009	3940	3834	3918	3982	3987	3675	3621	3499	3405	3377	3308	3186	3241	3575	3929	4177	4039	3981	3890	3870	3749	3594	3423	3351	3055	2886
3830	3638	3894	3798	3737	3684	3684	3655	3649	3598	3506	3283	3051	2493	2245	2209	2251	2654	2925	3189	3361	3612	3845	3808	3628	3447	3499	3820	3977	3974	3800	3730	3566	3430	3370	3370	3236	3370	3668	3939	3995	3950	3914	3850	3738	3461	3325	3397	3215	3075
3814	3845	3725	3644	3714	3769	3712	3708	3710	3623	3385	3097	2648	2297	2202	2236	2279	2485	3053	3326	3446	3603	3609	3460	3342	3365	3357	3568	3785	4039	3904	3829	3777	3535	3390	3407	3261	3326	3243	3481	3738	3817	4010	3872	3766	3423	3223	3528	3389	3306
3670	3926	3782	3802	3734	3775	3864	3786	3811	3531	3174	2892	2462	2332	2198	2243	2445	2725	3238	3502	3558	3499	3341	3215	3177	3440	3542	3469	3575	3827	3908	4000	3709	3678	3489	3363	3408	3305	3312	3279	3559	3708	4077	3847	3743	3578	3429	3547	3562	3529
3868	3727	3846	3794	3753	3772	3832	3740	3758	3495	3044	2677	2298	2282	2390	2501	2671	3127	3360	3573	3617	3220	3143	3163	3256	3493	3520	3359	3324	3720	3836	3953	4007	3803	3628	3399	3241	3359	3285	3309	3314	3519	3709	4054	3983	3504	3527	3633	3676	3786
3856	3823	3997	3789	3893	3663	3690	3832	3679	3348	2905	2578	2520	2296	2466	2947	3249	3410	3510	3482	3363	3416	3438	3230	3441	3416	3333	3353	3426	3432	3796	3800	3751	3930	3869	3584	3248	3245	3318	3199	3286	3337	3642	4085	4059	3877	3661	3713	3750	3799
3815	3730	3940	3696	3753	3729	3809	3820	3550	3177	2785	2651	2464	2401	2897	3376	3666	3648	3518	3252	3173	3320	3612	3489	3341	3266	3365	3346	3548	3737	3651	3421	3617	4047	4082	3798	3465	3159	3261	3220	3208	3222	3626	3994	4146	3841	3748	3717	3773	3557
3838	3716	4043	3800	3616	3632	3773	3656	3507	3080	2735	2516	2613	2541	2998	3708	3860	3811	3522	3400	3111	3322	3524	3548	3344	3222	3477	3446	3644	3518	3448	3323	3406	3887	4171	4088	3673	3301	3114	3114	3078	3330	3691	3949	3967	3786	3668	3840	3655	3517
3906	3994	3868	3795	3778	3676	3696	3773	3545	3018	2646	2775	2669	2716	3166	3647	3714	3619	3539	3360	3423	3430	3569	3383	3407	3493	3549	3578	3508	3388	3323	3448	3451	3753	4133	3968	3762	3202	3052	2948	3168	3493	3851	4088	3800	3655	3605	3704	3727	3539
3908	3878	3947	3747	3838	3494	3602	3648	3512	3211	2769	2716	2783	2668	2991	3266	3432	3507	3618	3653	3563	3531	3461	3438	3548	3663	3667	3599	3464	3360	3284	3487	3557	3749	3886	3673	3507	3234	3101	2962	3116	3424	3816	3986	3921	3654	3669	3749	3770	3772
3872	3838	3802	3727	3713	3670	3580	3577	3692	3243	3078	2873	2731	2667	2874	3021	3165	3397	3670	3724	3637	3629	3451	3328	3620	3653	3600	3540	3304	3410	3502	3526	3681	3652	3527	3391	3227	3262	3204	3204	3213	3430	3717	4005	4031	3833	3542	3703	3785	3867
3849	3786	3914	3843	3692	3703	3516	3622	3561	3480	3284	3154	2855	2815	2783	2979	2927	3208	3501	3762	3739	3698	3574	3549	3488	3490	3386	3454	3362	3342	3409	3692	3709	3822	3425	3059	2917	3060	3141	3264	3460	3641	3848	3890	3852	3870	3622	3646	3637	3829
3792	3742	3934	3753	3581	3723	3566	3524	3561	3743	3568	3380	3250	2922	2877	2826	2863	3031	3104	3429	3638	3726	3841	3686	3529	3358	3345	3314	3405	3359	3427	3655	3672	3366	3088	2863	2635	2798	3072	3400	3715	3866	3993	3950	3853	3766	3758	3658	3579	3516
3764	3639	3673	3763	3640	3666	3611	3700	3539	3807	3963	3689	3554	3220	3011	2801	2668	2833	3048	3285	3575	3819	3934	3630	3596	3437	3280	3472	3337	3442	3506	3628	3366	2843	2683	2543	2375	2604	3036	3444	3792	4033	3994	3883	3730	3817	3846	3713	3517	3597
3827	3666	3640	3652	3640	3613	3641	3604	3648	3808	3780	3933	3807	3486	3069	3018	2786	2798	2912	3136	3301	3799	3682	3759	3563	3480	3501	3560	3630	3628	3625	3208	2815	2542	2288	2298	2520	2683	3143	3477	3709	3993	3962	3701	3618	3567	3912	3845	3634	3636
3852	3674	3772	3798	3812	3615	3621	3728	3724	3805	3799	3970	3880	3775	3431	3092	2933	2833	2923	2901	3101	3365	3601	3680	3694	3615	3629	3724	3756	3836	3489	2838	2340	2259	2232	2369	2560	2949	3387	3688	3834	3747	3721	3503	3597	3518	3635	3684	3732	3765
3814	3814	3949	3808	3919	3655	3762	3799	3687	3687	3754	3724	3866	3728	3773	3542	3092	2959	2900	2895	2947	3139	3268	3461	3774	3799	3932	4015	3746	3453	2923	2387	2241	2204	2253	2584	2834	3366	3614	3826	3790	3742	3555	3498	3576	3654	3492	3502	3643	3859
3829	3953	3902	3740	3812	3741	3728	3833	3795	3613	3644	3711	3683	3639	3768	3666	3428	3163	3033	2820	2897	3034	3165	3520	3714	3966	4033	3880	3527	2977	2569	2369	2318	2311	2454	2806	3242	3649	3885	3854	3749	3554	3564	3668	3678	3685	3576	3570	3613	3685
3913	3980	4062	3763	3806	3681	3808	3601	3744	3627	3661	3617	3578	3675	3829	3677	3539	3375	3214	2982	2871	2918	2864	3103	3427	3711	3850	3427	2959	2586	2469	2406	2409	2533	2859	3223	3586	3688	3757	3712	3720	3683	3700	3750	3855	3772	3702	3689	3732	3727
4075	4080	3965	3928	3924	3752	3778	3812	3744	3934	3792	3610	3553	3439	3627	3688	3829	3664	3442	3127	2934	2940	2724	2787	2979	3224	3281	2952	2553	2431	2412	2414	2590	2916	3345	3701	3863	3739	3664	3641	3529	3674	3795	3842	3783	3661	3783	3806	3769	3801
4052	4073	4058	4053	3933	3957	3841	3720	3642	3747	3670	3664	3570	3500	3445	3586	3804	3772	3815	3334	3293	2827	2859	2774	2716	2700	2853	2641	2563	2423	2501	2571	2915	3362	3734	3843	3945	3721	3591	3660	3689	3694	3849	3874	3637	3607	3716	3819	3831	3925
4068	3953	3924	4128	3907	3952	3776	3770	3767	3548	3669	3596	3519	3504	3408	3490	3722	3739	3752	3642	3206	2947	3019	2848	2732	2687	2642	2758	2574	2652	2875	3126	3425	3612	3924	3842	3558	3674	3697	3498	3681	3760	3788	3531	3767	3633	3532	3693	3819	3790
4122	4016	4035	3965	3987	3827	3984	3782	3771	3696	3612	3560	3641	3528	3407	3461	3591	3739	3823	3674	3450	3263	3242	3020	2974	2689	2733	2831	2898	3061	3192	3671	3925	3890	3813	3677	3523	3489	3488	3500	3624	3603	3484	3679	3743	3760	3633	3560	3591	3685
3862	3899	4073	3997	3821	3885	3880	3814	3694	3570	3595	3600	3680	3522	3392	3501	3603	3639	3782	3812	3578	3509	3333	3269	3179	3009	3123	3105	3259	3382	3677	3917	4061	4066	3723	3649	3617	3530	3572	3582	3509	3472	3590	3659	3717	3870	3752	3476	3630	3595
4031	3961	3999	3885	4015	3917	3802	3705	3758	3618	3681	3712	3666	3652	3590	3552	3417	3513	3553	3743	3647	3609	3514	3646	3580	3559	3603	3483	3648	3711	3882	4079	3857	3845	3692	3512	3547	3559	3480	3526	3483	3510	3538	3587	3717	3811	3547	3777	3650	3565
3973	4070	4018	3969	3966	3997	3900	3652	3684	3710	3649	3699	3640	3604	3620	3694	3477	3620	3575	3703	3668	3670	3803	3777	3812	3884	3837	3782	3687	3795	4003	3991	3823	3777	3712	3761	3699	3663	3531	3592	3632	3587	3687	3528	3582	3582	3637	3587	3663	3558
3930	3841	4060	3969	3902	3846	3910	3805	3609	3685	3647	3653	3689	3615	3722	3646	3675	3629	3604	3608	3722	3698	3728	3823	3778	3754	3852	3791	3916	3882	3702	3795	3636	3659	3652	3668	3777	3647	3712	3784	3678	3668	3653	3584	3462	3469	3488	3493	3533	3432
3990	3773	3931	3936	4061	3921	3942	3804	3771	3617	3624	3752	3683	3644	3768	3655	3697	3610	3482	3567	3572	3698	3618	3691	3672	3712	3663	3694	3592	3644	3684	3638	3720	3669	3827	3734	3678	3748	3851	3733	3696	3678	3628	3635	3568	3469	3582	3536	3586	3638
3966	3954	3784	3775	3847	3769	3829	3722	3734	3743	3820	3731	3810	3631	3671	3861	3691	3732	3632	3651	3696	3612	3694	3714	3552	3733	3578	3575	3688	3551	3609	3781	3767	3800	3797	3658	3762	3769	3766	3782	3642	3747	3605	3622	3584	3606	3486	3513	3619	3471
3818	3897	3979	3901	3767	3718	3803	3707	3747	3892	3956	3913	3772	3795	3633	3759	3786	3680	3791	3673	3652	3689	3676	3646	3684	3665	3741	3771	3654	3523	3571	3834	3799	3798	3819	3711	3764	3623	3716	3744	3748	3784	3686	3694	3646	3448	3511	3488	3450	3529
3747	3828	3910	3841	3788	3721	3721	3860	3833	3815	3911	3876	3767	3751	3638	3899	3846	3710	3764	3725	3739	3732	3911	3782	3784	3782	3764	3733	3619	3656	3728	3834	3747	3807	3599	3799	3711	3792	3737	3641	3675	3633	3742	3703	3504	3405	3591	3502	3497	3672
3954	3740	3891	3946	3957	3864	3588	3769	3721	3890	3943	3921	3787	3778	3752	3631	3684	3711	3757	3787	3736	3783	3725	3775	3753	3880	3591	3603	3535	3686	3614	3691	3711	3810	3778	3849	3729	3812	3751	3773	3682	3598	3703	3587	3642	3541	3499	3559	3563	3418
4029	4021	3857	3737	3876	3767	3648	3757	3767	3905	3892	3861	3829	3837	3673	3766	3673	3757	3703	3722	3777	3678	3698	3785	3674	3732	3603	3647	3504	3707	3710	3713	3764	3741	3762	3761	3635	3665	3677	3675	3648	3712	3559	3739	3678	3586	3601	3599	3631	3704
3938	4178	4065	3744	3715	3666	3787	3635	3874	3747	3740	3658	3856	3810	3583	3668	3705	3696	3683	3714	3699	3683	3773	3678	3706	3566	3646	3673	3457	3596	3716	3753	3846	3882	3886	3725	3587	3705	3642	3681	3681	3711	3697	3668	3676	3612	3697	3663	3608	3417
3694	3875	4046	3952	3870	3701	3785	3695	3728	3809	3877	3702	3731	3730	3671	3772	3769	3581	3755	3813	3784	3768	3770	3781	3767	3715	3699	3628	3597	3682	3703	3844	3797	3744	3742	3774	3831	3655	3640	3684	3710	3702	3780	3637	3664	3754	3640	3574	3652	3649
3748	3574	3893	4070	3847	3689	4004	3835	3752	3723	3605	3727	3682	3667	3747	3832	3751	3694	3765	3823	3788	3780	3710	3699	3750	3684	3677	3643	3592	3765	3662	3649	3751	3778	3801	3714	3856	3738	3601	3675	3632	3741	3767	3796	3761	3735	3584	3636	3512	3649
3784	3539	3753	3982	4046	3786	3727	3785	3820	3665	3783	3689	3703	3579	3509	3764	3799	3830	3716	3697	3668	3759	3702	3852	3612	3801	3820	3583	3729	3612	3643	3687	3765	3792	3696	3746	3678	3779	3703	3717	3693	3789	3771	3793	3972	3820	3718	3699	3533	3540
3956	3710	3699	3819	4028	3717	3585	3777	3862	3712	3761	3735	3531	3535	3522	3688	3681	3747	3698	3668	3672	3612	3702	3784	3754	3752	3786	3861	3787	3607	3769	3763	3655	3762	3667	3717	3758	3561	3654	3643	3838	3841	3622	3884	3795	3740	3674	3660	3543	3555
4037	3973	3637	3658	3874	3959	3685	3670	3698	3745	3622	3712	3544	3614	3642	3641	3605	3720	3788	3597	3689	3693	3635	3653	3574	3951	3952	3926	3780	3687	3708	3628	3606	3640	3679	3593	3635	3746	3743	3608	3702	3605	3728	3770	3753	3759	3679	3744	3609	3583
3963	4077	3880	3569	3608	3847	3581	3589	3526	3776	3454	3640	3570	3590	3590	3641	3797	3689	3747	3673	3747	3625	3715	3580	3803	3839	3888	3826	3761	3673	3598	3617	3644	3580	3543	3619	3685	3707	3701	3746	3584	3661	3786	3743	3706	3855	3770	3680	3661	3509
3545	3973	4058	3623	3474	3767	3789	3519	3528	3729	3643	3556	3653	3519	3642	3731	3708	3747	3693	3842	3766	3739	3671	3797	3557	3703	3749	3668	3775	3627	3649	3455	3551	3558	3598	3596	3545	3564	3584	3799	3712	3608	3688	3802	3710	3783	3746	3669	3539	3586
3418	3812	3960	3753	3440	3529	3756	3476	3462	3799	3648	3411	3665	3656	3629	3771	3660	3730	3751	3684	3832	3768	3793	3717	3860	3786	3718	3826	3748	3771	3623	3613	3635	3606	3587	3706	3566	3530	3533	3703	3795	3856	3736	3736	3802	3813	3791	3675	3485	3566
3420	3564	3955	3812	3398	3430	3669	3605	3447	3755	3638	3494	3649	3646	3646	3655	3700	3841	3795	3891	3817	3886	3833	3827	3884	3769	3828	3843	3762	3726	3662	3693	3720	3655	3658	3598	3583	3558	3659	3665	3754	3812	3842	3864	3701	3708	3787	3600	3531	3613
3370	3539	3877	3955	3429	3409	3693	3610	3359	3656	3698	3430	3546	3696	3458	3733	3653	3823	3796	3685	3741	3697	3751	3842	3843	3851	3790	3691	3644	3644	3622	3762	3766	3651	3627	3698	3716	3716	3651	3655	3660	3814	3795	3786	3722	3720	3733	3647	3725	3698
3351	3380	3876	3991	3603	3301	3675	3629	3515	3517	3807	3618	3602	3697	3510	3699	3694	3805	3713	3613	3730	3833	3742	3774	3721	3876	3760	3639	3625	3738	3775	3743	3643	3704	3735	3557	3608	3582	3732	3692	3653	3604	3785	3888	3638	3610	3729	3772	3755	3642
3370	3302	3786	3975	3747	3281	3612	3826	3352	3564	3712	3545	3600	3860	3605	3664	3688	3635	3601	3591	3775	3696	3853	3684	3855	3697	3747	3783	3661	3666	3709	3654	3732	3719	3593	3583	3523	3495	3565	3662	3662	3654	3695	3642	3705	3760	3746	3894	3758	3832
3321	3218	3708	3957	3790	3333	3558	3797	3531	3422	3765	3466	3568	3762	3564	3620	3569	3610	3609	3619	3786	3623	3666	3741	3743	3695	3734	3635	3806	3634	3818	3684	3838	3808	3659	3544	3637	3430	3533	3675	3511	3710	3611	3677	3706	3765	3782	3858	3814	3790
3269	3198	3579	3911	3710	3244	3533	3724	3581	3385	3678	3486	3416	3703	3465	3632	3596	3576	3633	3557	3693	3731	3698	3705	3678	3695	3620	3708	3629	3836	3613	3751	3678	3752	3668	3704	3494	3604	3589	3485	3615	3644	3769	3682	3717	3721	3765	3793	3874	3841
3271	3200	3474	4026	3622	3179	3473	3781	3407	3389	3771	3418	3433	3592	3398	3592	3534	3668	3772	3597	3670	3550	3643	3652	3675	3611	3706	3689	3651	3773	3822	3701	3771	3687	3686	3681	3716	3785	3565	3625	3705	3740	3758	3771	3573	3862	3713	3736	3710	3775
3264	3197	3618	3876	3499	3340	3510	3707	3533	3404	3725	3609	3465	3609	3247	3370	3461	3455	3633	3574	3570	3482	3692	3548	3638	3705	3733	3680	3597	3611	3815	3788	3778	3652	3640	3692	3734	3681	3661	3607	3703	3738	3602	3741	3621	3781	3593	3552	3734	3736
3222	3298	3637	3796	3533	3279	3558	3577	3384	3315	3643	3429	3330	3523	3335	3539	3515	3609	3533	3474	3564	3434	3589	3563	3629	3818	3701	3727	3683	3559	3769	3775	3764	3786	3649	3681	3687	3701	3679	3818	3695	3739	3749	3816	3634	3763	3488	3728	3696	3752
3157	3252	3626	3752	3495	3302	3576	3504	3390	3407	3646	3293	3424	3667	3352	3569	3498	3568	3623	3531	3616	3532	3582	3487	3582	3736	3843	3790	3735	3638	3803	3708	3823	3929	3813	3780	3836	3757	3737	3702	3780	3725	3778	3886	3710	3635	3642	3568	3700	3751
3256	3466	3679	3645	3363	3300	3652	3615	3346	3417	3596	3415	3531	3562	3441	3550	3561	3550	3644	3637	3519	3660	3680	3704	3693	3849	3779	3850	3876	3726	3774	3584	3817	3949	3889	4004	3900	3828	3928	3811	3785	3892	3834	3898	3771	3681	3721	3793	3679	3725
3252	3534	3554	3491	3237	3510	3682	3437	3352	3558	3518	3442	3559	3479	3482	3651	3443	3529	3575	3631	3601	3590	3693	3633	3762	3838	3971	3924	3955	4046	3926	3783	3868	3868	4137	4192	4133	3875	3852	3656	3918	3957	3982	3891	3909	3772	3934	3812	3678	3661
3503	3643	3458	3385	3275	3566	3577	3319	3254	3572	3487	3481	3740	3555	3565	3752	3454	3492	3483	3608	3563	3695	3594	3762	3764	3876	3962	3840	4029	3988	4033	4010	4058	4066	3943	4093	4004	4056	4026	3918	4027	3984	3806	3941	4042	4129	4090	3810	3700	3787
3711	3761	3329	3070	3264	3522	3620	3350	3468	3630	3430	3566	3730	3591	3485	3694	3498	3656	3381	3785	3598	3770	3584	3753	3790	3895	3848	3872	3929	3987	3949	4013	4001	3980	3880	4081	4022	3992	4036	4050	3981	3974	3824	3991	4103	4147	3992	3839	3718	3881
3793	3541	3298	3079	3496	3484	3325	3266	3418	3489	3369	3619	3575	3522	3650	3493	3491	3573	3610	3526	3468	3602	3532	3621	3590	3760	3833	3823	3824	3774	3785	4014	3999	3904	4041	3990	4070	3988	3875	4006	3915	3775	3833	3968	4037	3990	3536	3588	3654	3981
3633	3412	3284	3322	3587	3332	3189	3370	3386	3326	3361	3558	3517	3559	3590	3486	3542	3412	3456	3507	3468	3532	3689	3639	3539	3698	3880	3772	3792	3654	3858	3814	3843	3794	3844	3870	3983	3794	3866	3839	3797	3778	3868	3787	3858	3704	3592	3657	3869	4109
3379	3278	3353	3683	3515	3316	3335	3341	3355	3274	3386	3452	3237	3542	3580	3455	3508	3403	3573	3532	3535	3428	3507	3528	3577	3522	3656	3815	3785	3803	3763	3729	3778	3829	3923	3954	3987	3937	3878	3908	3714	3916	3669	3790	3649	3675	3675	4028	4214	4168
3208	3201	3390	3348	3518	3559	3554	3554	3379	3165	3399	3311	3334	3601	3445	3645	3682	3507	3549	3507	3637	3498	3504	3597	3647	3641	3746	3859	3818	4028	3688	3874	3720	3870	4059	4189	4044	3807	3933	3967	3797	3928	3807	3678	3685	3797	4156	4275	4390	4152
3136	3196	3202	3160	3300	3260	3588	3526	3494	3365	3461	3281	3531	3510	3391	3670	3537	3643	3659	3621	3618	3567	3697	3672	3584	3623	3739	3814	3970	3981	3973	3747	3830	3912	4090	4104	4027	3887	4096	3832	4041	3891	3956	3866	3773	4091	4427	4423	4079	3671
[truncated: 920 more columns]
