# Supplementary material for: Spatial Resolution and Refractive Index Contrast of Resonant Photonic Crystal Surfaces for Biosensing
Source: IEEE Photonics J. Author manuscript; Available in PMC 2015 Sep 7. (PMC4561521; doi:10.1109/JPHOT.2015.2435699)
Supplement: fig4_data [file NIHMS64775-supplement-fig4_data.gz › Volumes/graham/MacBook_backup/PhD_folder_2015_06_02/paper_improvements/IEEE_J_Photonics/final_files/data_files/fig4/4b_raw/I01.csv]

5180	4489	4558	4644	4802	4732	4586	4537	4593	4563	4640	4616	4736	4821	4815	4816	4678	4632	4557	4481	4564	4627	4915	4788	4863	4732	4577	4558	4464	4519	4592	4766	4791	4849	4949	4650	4476	4413	4512	4713	4694	4597	4657	4642	4692	4921	4953	4681	4558	4495
5071	4914	4900	4867	4877	4786	4735	4699	4721	4813	4850	5001	5063	5094	5002	4943	4799	4526	4552	4516	4524	4679	4858	4937	5029	4890	4856	4674	4540	4598	4827	4762	5048	5089	5087	4882	4765	4629	4891	4721	4932	5137	4809	4813	4819	4958	4941	4928	4708	4807
5211	4945	4806	4864	4800	4876	4896	4889	4810	5010	5151	5142	5027	4888	4979	4793	4630	4541	4627	4502	4511	4574	4884	4980	4945	4898	4752	4799	4646	4844	4792	4947	4948	5107	5179	4796	4835	5123	5094	5046	5132	5015	5058	4874	4909	4864	4811	4841	4912	4769
5217	5171	4883	4762	4750	4753	4818	4856	5068	5301	5156	5085	4963	4883	5079	4773	4764	4707	4589	4420	4529	4727	4838	5013	4938	4844	4949	4848	4792	4695	4972	4977	5100	5169	5181	4981	5009	4939	5213	5162	5252	5210	5077	4840	4925	5009	4988	4943	4966	4870
5329	4954	4841	4667	4819	4908	4956	5067	5123	5104	5244	5070	5003	4804	4869	4809	4838	4877	4748	4910	4770	4809	4944	5145	5112	5215	4944	5096	4889	4923	4879	5166	5294	5395	5359	5103	5211	5289	5391	5149	5328	5398	5120	4949	4958	4882	4948	4985	4937	5338
5262	5079	4834	4811	4790	4853	5017	5125	5179	5291	5278	5035	5004	5030	4934	4971	4991	4924	5151	4968	5033	4980	4949	5185	5067	5116	5127	5131	5090	4997	5057	5261	5365	5235	5146	5114	5162	5252	5314	5265	5308	5338	5324	4960	5178	4977	5061	5143	5112	5184
5299	5038	4874	4907	4837	4988	5035	4940	5002	5136	5212	4924	4974	4920	5119	5034	5012	5121	5274	5360	5195	5166	5131	5163	5110	5155	5087	5079	5009	5070	5090	5212	5230	5330	5217	5367	5310	5322	5289	5431	5466	5398	5453	5241	5217	4994	5149	5045	5266	5186
5190	5002	4986	4988	5001	4979	4940	5049	5109	5139	5008	4889	4892	4958	5092	5020	5257	5350	5513	5280	5117	5185	5130	5208	5282	5141	5087	5215	5147	4933	5031	5275	5242	5442	5311	5394	5402	5286	5251	5266	5498	5511	5512	5277	5327	5171	5244	5176	5025	5140
5209	5087	4899	5151	5226	5050	4870	4848	4900	4799	4854	4990	4853	5109	5140	5077	5115	5501	5458	5496	5277	5091	5380	5341	5236	5196	5233	5173	4973	5004	5057	5021	5137	5320	5265	5305	5446	5490	5444	5257	5455	5419	5603	5452	5328	5264	5335	5271	5145	5030
5115	4903	5064	5058	5063	4903	4825	4812	4698	4908	4994	4819	4847	5045	5167	5254	5353	5337	5446	5321	5156	5086	5361	5370	5244	5245	5114	5231	5161	4951	4859	5113	5141	5297	5365	5434	5376	5424	5114	5245	5349	5490	5468	5460	5271	5356	5233	5341	5214	4994
5076	4791	4903	4987	5149	4822	4807	4655	4744	4860	4851	4908	5119	5238	5168	5214	5176	5143	5152	5128	5072	5268	5306	5222	5168	5305	5229	5193	4827	4826	5015	5057	5181	5187	5174	5419	5313	5300	5127	5155	5334	5630	5404	5308	5237	5313	5384	5487	5154	5041
4899	4891	4791	5023	5062	5011	4778	4672	4854	4950	4906	5024	5075	5194	5008	5113	5001	4919	4906	4842	4827	5333	5256	5094	5270	5188	5349	5178	4999	4750	4866	5084	5027	5197	5092	5200	5238	5122	5033	5075	5185	5578	5381	5196	5301	5311	5412	5363	5265	4946
4857	4619	4787	5045	5034	5061	4827	4864	4835	4872	4909	4806	4947	4965	5030	4917	4819	4782	4756	4847	4866	5271	5185	5277	5254	5423	5489	4978	4888	4891	4882	5000	4996	5206	5283	5233	5149	5216	5232	5213	5434	5468	5314	5381	5304	5445	5421	5351	5179	4957
5015	4690	4745	4884	4970	4990	5147	4950	4960	4856	4941	4843	4843	4931	4991	5024	4788	4733	4522	4714	4906	5056	5211	5203	5263	5372	5179	4790	4851	5101	4983	5023	5087	5139	5188	5168	5054	4977	5035	5204	5346	5498	5315	5186	5190	5318	5391	5295	5041	4992
4968	4696	4805	4847	5213	5043	5001	5046	5175	4997	4945	4810	4904	4991	4894	4669	4690	4611	4766	4904	4946	4990	5302	5309	5153	5079	5115	4865	4872	4912	5111	5102	5194	5148	5148	5051	4989	4966	4960	5316	5445	5529	5289	5196	4996	5272	5462	5361	5096	4888
4934	4672	4770	4955	5052	5104	5129	5306	5269	5194	5030	5014	5009	4981	4765	4936	4576	4686	4728	4767	4833	5075	5088	5247	5081	4916	4971	4745	4944	4917	5059	5253	5155	5075	5110	4952	4927	4842	4997	5273	5401	5368	5210	5130	5022	5150	5229	5295	4948	4648
5101	4663	4619	4798	4858	5128	5032	5252	5222	5233	5164	5016	4944	5047	4822	4690	4867	4915	4863	4894	4877	4994	5066	5041	5029	4922	4796	4858	4854	5008	5087	5118	5230	5141	4910	4970	4967	5012	5081	5372	5344	5272	4966	5120	5071	5421	5368	5188	4759	4971
5062	4701	4599	5000	5012	5120	5012	5324	5306	5247	5101	4974	4911	4847	4946	4865	4887	4737	4776	4826	4914	4909	4811	4877	4919	4856	4919	4679	4820	4826	5068	4992	5050	5023	5042	4858	4896	4818	5078	5346	5213	5276	4994	5077	5221	5181	5193	5308	4969	4876
4860	4602	4801	5125	4958	5024	5341	5166	5182	5289	5150	5165	5179	4980	4856	4853	4906	4855	4897	4863	4809	4708	4668	4760	4895	4836	4838	4651	4620	4878	4881	4869	4988	5004	5004	4803	4840	4945	4953	5235	5068	5100	5088	5042	5274	5241	5503	5276	4956	4949
4930	4678	5113	5228	5298	5196	5193	5361	5224	5054	5012	4910	5058	4872	4810	4943	4779	4844	4820	4812	4802	4741	4681	4691	4873	4812	4778	4680	4661	4768	4812	4771	4866	5028	5043	4928	4999	5001	5135	5061	5074	4932	4920	4999	5278	5484	5528	5342	5114	5110
4930	4900	5049	5281	5242	5208	5149	5033	5053	5087	5233	5147	5065	4950	4909	4906	4812	4889	4857	4909	4735	4794	4798	4693	4909	4826	4653	4717	4793	4732	4732	4708	4717	4893	5031	4873	5070	5076	5165	5066	4759	4690	4855	5132	5394	5585	5496	5390	5176	4972
4946	4972	5251	5288	5210	5357	5205	5073	4896	4960	5058	5170	5071	4907	4859	4764	4825	4717	4815	4735	4800	4740	4758	4733	4897	4740	4689	4535	4816	4736	4662	4687	4882	5039	4939	4937	5037	4928	5053	5046	5013	4891	5132	5256	5346	5335	5388	5289	5133	5140
4975	5094	5323	5462	5375	5200	5126	5086	5071	5041	5104	5083	5126	4954	4834	4916	4928	4846	4670	4986	4945	4986	4793	4976	4923	4842	4490	4494	4614	4733	4687	4815	4668	4949	5018	4887	4953	5009	5102	5236	4894	4922	5118	5138	5296	5180	5323	5130	5086	5133
5249	5026	5160	5388	5314	5187	5137	5167	4999	5170	5143	5279	5177	4993	4740	4810	4886	4707	4844	4888	4986	5015	4891	5127	4924	4658	4711	4645	4733	4735	4708	4982	4961	4888	4936	4693	4846	4960	5169	5106	4995	5065	4961	5136	5129	5223	5176	5002	5325	5330
5029	5029	5146	5342	5257	5231	5078	4976	5143	5129	5212	5204	4951	4919	4710	4660	4687	4618	4717	4956	4981	5029	5023	4935	4863	4768	4527	4864	4762	4863	4861	4711	4820	4921	4776	4758	4745	4879	5185	5181	5132	4822	5004	5082	5264	5093	5051	4833	5173	5408
4864	4984	5123	5015	5097	5203	5146	5164	5115	5111	4993	5152	5082	4806	4850	4515	4747	4780	4921	4925	5222	5219	5020	4964	4939	4737	4664	4827	4871	4908	4690	4666	4683	4787	4611	4604	4824	4889	5239	5089	5014	4943	4948	5327	5216	5029	5090	4973	5176	5481
5015	4853	4910	4923	4842	5053	5062	4963	5095	4976	4954	5125	4870	4702	4780	4636	4651	4627	4853	5082	5130	5097	4969	4812	4873	4853	4666	4743	4977	4872	4949	4713	4641	4730	4656	4754	4726	4848	5054	5052	4977	4979	5147	5359	5288	4973	4954	5003	5339	5578
5057	4872	4869	4865	4950	4996	5074	5128	4925	4970	4902	4833	4664	4741	4727	4735	4682	4812	4937	5044	5045	4962	4957	4858	4864	4815	4771	4768	4962	4942	4771	4633	4683	4758	4684	4752	4736	4993	5072	5000	4929	4992	5159	5155	5149	5106	5023	5018	5342	5517
5185	4856	4954	5092	5137	5012	4982	5032	4836	4888	4725	4654	4718	4627	4841	4864	4835	4841	5044	5074	5076	5056	4935	4732	4759	4679	4700	4860	4887	4807	4786	4653	4606	4631	4645	4629	4786	4917	4884	5047	4682	5062	5152	5298	5461	5384	5169	5156	5160	5459
5218	5094	5096	5107	4921	4958	4868	4762	4683	4702	4539	4413	4495	4616	4874	4851	4854	4988	5106	5014	5022	4922	4907	4734	4799	4685	4627	4867	4932	4877	4801	4731	4514	4519	4572	4828	4838	4902	4934	4780	4852	4960	5199	5329	5321	5450	5189	5066	5136	5308
5173	5229	5214	5130	5127	4909	4783	4680	4540	4426	4549	4432	4467	4658	4962	4929	4933	4999	4984	4977	4995	4721	4952	4785	4759	4772	4937	4893	4979	4857	4640	4611	4543	4618	4706	4793	4824	4902	4844	4811	4699	4966	5316	5420	5506	5353	5210	5015	4950	5191
5360	5224	5318	5090	5066	4847	4875	4612	4680	4466	4487	4429	4579	4858	5017	4935	4849	4756	4822	4646	4635	4835	4806	4862	4878	5034	4926	4979	4828	4614	4668	4579	4658	4832	4852	4799	4689	4866	4771	4788	4945	5216	5261	5323	5399	5162	5127	5053	5221	5020
5583	5269	5226	5060	4930	5013	4563	4691	4527	4512	4565	4590	4665	4840	4885	4854	4861	4686	4840	4619	4637	4659	4702	4961	4976	5072	4970	4954	4771	4817	4656	4764	4864	4965	4899	4774	4754	4901	4824	4896	4822	4953	5070	5280	5244	5145	5092	5168	5211	5170
5310	5120	5185	5021	4795	4796	4572	4641	4635	4690	4645	4572	4849	4881	4819	4746	4503	4624	4656	4621	4667	4759	4824	5067	5165	5066	4973	4987	4813	4631	4639	4775	4995	4882	4740	4672	4688	4855	4844	4699	5043	5039	5128	5085	5158	5095	5237	5209	5242	5121
5119	5068	5028	4869	4708	4751	4673	4732	4822	4907	4770	4718	4761	4807	4669	4718	4612	4520	4572	4684	4506	4504	4895	5089	5158	5059	4900	4800	4902	4822	4670	4791	4992	4799	4884	4669	4634	4911	4913	4829	4921	4959	4989	5016	5150	5223	5361	5280	5450	5140
5185	5145	5050	4976	4788	4676	4825	4721	4894	4903	4912	4856	4787	4753	4650	4478	4388	4622	4705	4604	4663	4777	4874	4886	4881	4887	4889	4913	4787	4938	4904	4770	4891	4909	4811	4746	4747	4801	4901	4929	5058	4838	5046	5039	5204	5205	5252	5343	5350	5200
5098	4858	5059	4883	4685	4797	4591	4971	4920	4830	4792	4833	4601	4539	4537	4550	4376	4456	4617	4777	4699	4691	4822	4733	5017	4927	4842	5087	4861	5017	4900	4720	5085	5049	5164	4602	4793	4796	4960	5072	5021	4748	4904	4893	5100	5150	5252	5343	5381	5280
5197	5008	5098	4891	4906	4790	4921	4866	4860	4841	4848	4709	4679	4593	4463	4512	4487	4381	4596	4717	4857	4640	4620	4645	4839	4962	5020	4887	4991	5002	5153	4948	5069	5133	4856	4746	4686	4805	5016	5100	4900	4847	4750	4924	5028	4976	5159	5194	5345	5276
5207	5096	5260	5142	5017	4812	4904	4970	4798	4848	4880	4947	4685	4513	4608	4478	4660	4637	4574	4766	4860	4815	4819	4832	4879	4840	4744	5030	5083	5147	5240	5037	5101	5025	4933	4736	4849	4895	5094	5145	4939	4805	4756	4786	4923	5069	5096	5267	5245	5341
5343	5272	5280	5131	4933	5027	4933	4812	4736	4704	4708	4721	4685	4572	4596	4677	4535	4488	4702	4829	4717	4699	4517	4690	4738	4776	4812	4854	5170	5113	5126	4996	5052	5053	4810	4693	4706	5006	4924	5004	4697	4770	4713	4712	5089	5068	5230	4909	5135	5038
5456	5357	5384	5228	5139	4997	4704	4818	4666	4810	4728	4805	4783	4778	4756	4748	4645	4748	4839	4857	4684	4648	4625	4492	4601	4810	5009	5089	5184	4986	5072	4975	4784	5040	4940	4988	4792	4957	4824	5053	4757	4800	4851	4897	5119	5084	4989	4951	4920	5195
5544	5552	5686	5318	5077	4998	4766	4627	4660	4763	4700	4678	4816	4976	4858	4754	4814	4704	4686	4814	4654	4731	4502	4609	4731	4750	4904	5006	4930	5094	4963	4952	4868	5033	5260	5019	4985	4905	4831	4806	4907	4947	5110	5129	5061	5134	4890	4811	4916	5091
5596	5486	5503	5332	5016	4798	4627	4614	4569	4761	4767	4887	4792	4992	4961	4865	4723	4693	4672	4808	4588	4509	4578	4575	4811	4783	4824	4726	4897	5030	4760	4749	4927	5266	5247	5181	5073	4852	4786	4871	4852	5019	5005	5133	4992	4969	4850	4888	5028	5142
5530	5439	5370	5101	4869	4924	4580	4649	4651	4627	4807	4929	5076	5004	4924	4881	4881	4604	4829	4612	4738	4586	4528	4660	4913	4828	4837	4806	5023	4817	4975	4990	4978	5180	5234	5337	5194	4910	4948	4874	5105	4901	5035	5073	5021	4989	4891	5046	5050	5223
5455	5355	5304	5247	4966	4753	4661	4673	4800	4755	4824	4759	4933	4930	4856	4929	4922	4676	4863	4682	4749	4840	4612	4693	4897	4823	4652	4702	4890	4805	4954	4836	5034	5258	5326	5540	5197	5198	4902	5033	5204	5047	4958	5080	5077	5103	5051	5043	4932	5139
5300	5118	5380	5202	4976	4870	4902	4918	4848	4724	4902	4760	5005	4861	4730	4957	4909	4928	4983	4879	4784	4851	4686	4765	4717	4719	4650	4788	4969	4951	5045	4832	4887	5091	5319	5398	5146	5188	5233	4980	5062	4943	5058	5099	5110	5178	4992	5049	5218	4982
5147	5123	5329	5226	5038	4975	4981	4953	4973	4810	4959	4674	4961	4849	4759	5035	4891	4957	4805	4718	4821	4827	4770	4760	4643	4560	4727	4750	5083	5047	4923	4966	4909	5087	5413	5348	5316	5184	5179	5187	5197	4993	5002	5059	5191	5252	5282	5060	5078	4923
5273	5064	5384	5239	5178	5226	4977	5106	4960	4954	4798	4779	4720	4629	4729	4698	4854	4847	4856	4827	5013	4789	4865	4808	4833	4691	4779	4918	4888	5014	5012	4775	4913	5071	5374	5444	5420	5183	5253	5325	5267	5118	5062	5006	5301	5127	5229	5185	5035	5020
5326	5115	5297	5214	5311	5124	5171	4942	4934	4763	4841	4751	4718	4751	4598	4731	4785	4883	4752	4950	4920	4934	4933	4882	4906	4693	4801	4640	4936	4882	4887	4987	4877	5065	5244	5208	5253	5342	5304	5349	5362	5294	5173	5187	5160	5417	5231	5381	4919	5261
5364	5140	5409	5168	5250	5160	5079	5043	4948	4810	4872	4749	4833	4660	4569	4656	4823	4623	4759	4870	4967	4926	4958	4892	4892	4787	4782	4688	4890	4868	4953	4883	4880	5008	5243	5392	5275	5388	5256	5365	5410	5328	5297	5196	5095	5340	5278	5209	5043	5036
5347	5079	5398	5217	5124	5139	4966	4881	4891	4842	4864	4758	4879	4837	4754	4672	4851	4844	4796	4859	5049	5020	4976	4995	4811	4812	4866	4841	4803	4987	5046	4906	5079	5037	5078	5367	5452	5459	5427	5344	5402	5305	5429	5272	5248	5169	5166	5056	5246	4956
5490	5264	5133	5188	5113	5016	4908	4851	4829	4968	4763	4765	4720	4750	4787	4705	4805	4765	4949	4798	4935	4888	5000	5120	4952	4837	5047	4807	4982	5019	5060	5037	4882	4814	5181	5402	5365	5467	5347	5245	5480	5412	5433	5332	5147	5166	5011	5054	5003	5154
5398	5147	5205	5148	5024	4943	4882	4842	4904	4893	4827	4840	4900	4974	4766	4719	4769	4828	4827	4971	5009	5098	4953	5099	4984	4795	4941	4837	5028	4976	5107	5149	4974	5005	5120	5218	5524	5345	5345	5285	5504	5663	5466	5258	5137	4896	5121	5278	5127	5195
5260	4982	5011	5168	4940	4785	4821	4849	4749	4980	4927	5128	4916	4909	4872	4882	4610	4834	4829	4760	4810	5159	5127	5079	5112	4898	4918	4983	4964	4917	4925	5141	5089	5045	5027	5302	5387	5430	5367	5291	5692	5678	5707	5229	5076	5074	5156	5271	5410	5256
5358	4883	5159	5150	4907	4843	4865	4793	4863	4996	5038	4910	5063	4757	4957	4802	4698	4852	4770	4959	4999	4978	5127	5073	5024	5167	5011	4936	4849	5008	5025	5029	5027	5017	4976	5243	5154	5386	5387	5308	5406	5403	5514	5222	5289	4972	5158	5308	5492	5139
5239	5093	5234	5100	4838	4990	4983	4947	4955	4848	5030	5027	4879	4982	4943	4888	4661	4716	4814	4930	4941	5024	5108	5069	5111	5067	4840	5010	4966	4919	5031	5192	5122	5153	5031	4996	5357	5399	5303	5329	5309	5383	5398	5374	5288	5126	5204	5247	5122	5317
5382	5160	5144	5094	4857	4958	4842	4816	4808	4885	4791	4906	5060	4963	4857	4766	4779	4833	4842	4997	4876	4977	5246	5181	5280	5083	5004	5012	5083	4905	5026	4952	5115	5138	5024	5054	5170	5303	5432	5478	5329	5278	5336	5404	5217	5286	4931	5230	5058	5097
5439	5181	5259	5168	4839	4874	4893	4818	4863	4959	4775	4826	4835	4842	5010	4828	4873	4749	4899	4856	4944	5094	5092	5201	5174	5138	5008	4982	5120	5103	5168	5090	5041	5140	5097	5070	5166	5301	5385	5454	5226	5282	5455	5354	5339	5251	4874	4887	4975	4951
5425	5251	5386	4962	4849	4771	4676	4702	4785	4770	4985	4925	4857	4917	5054	4989	4998	4982	5027	4975	5017	5131	5106	5258	5227	5061	5096	5072	5051	5122	4937	5205	5098	5351	5288	5045	5018	5234	5388	5512	5217	5273	5122	5413	5283	5156	4981	4848	4911	4982
5379	5294	5200	4972	4896	4578	4660	4716	4691	4641	4673	4917	4861	4910	4904	5150	5013	4909	5091	4958	4924	5029	5249	5199	5320	5138	4972	5085	5162	5187	5052	5187	5228	5409	5175	5040	5100	5208	5369	5430	5259	5112	5201	5120	5219	5189	4956	4997	5103	5145
5419	5083	5340	5040	4759	4676	4737	4581	4636	4584	4784	5007	4939	4925	5004	4927	5181	5287	5021	5069	5030	4933	5012	5261	5348	5209	5044	5039	5049	5184	5115	5199	5185	5317	5066	5051	5017	5267	5291	5244	5239	4911	4956	5107	5216	5079	5121	5117	5001	5091
5338	5276	5205	5101	5031	4806	4641	4676	4619	4734	4780	4820	4922	4946	5109	5085	5096	5086	5044	4984	4896	5079	5237	5261	5224	5207	5093	5093	5131	5297	5211	5278	5302	5322	5193	5080	4974	5172	5245	5380	5406	5024	4901	5241	5139	5507	5222	5161	5004	5028
5206	5123	5352	5177	4982	5019	4910	4669	4761	4647	4710	4853	4796	4906	5006	5128	5045	4978	5044	5113	5217	5022	5107	5092	5201	5215	5036	5059	5040	5244	5128	5152	5192	5206	5317	5184	5096	5328	5113	5211	5102	5053	4998	4956	5269	5237	5207	5077	5061	4995
5364	5308	5408	5229	5152	5072	5002	4746	4684	4685	4677	4709	4754	4795	4896	5076	5047	5101	5119	5128	5120	5194	5160	5081	5186	5268	5179	5240	5149	5270	5177	5090	5066	5221	5183	5240	5301	5185	5105	5236	5061	5079	4870	5027	5046	5426	5219	5136	4668	4752
5387	5472	5457	5462	5312	5150	5002	4899	4696	4706	4725	4650	4796	4972	5041	5132	5188	5140	5205	5127	5124	5045	5133	5147	5102	5266	5373	5254	5204	5275	5051	5252	5146	5249	5375	5257	5184	5142	5186	5046	5315	5045	5186	5170	5077	5283	5213	5110	4836	4781
5529	5516	5407	5459	5268	5117	5175	4950	4869	4664	4717	4655	4547	4892	5119	5330	5238	5123	5313	5133	5132	5266	5225	5149	5251	5332	5264	5151	5052	5021	5267	5271	5272	5287	5258	5248	5113	5195	5291	5118	5344	5303	5020	5105	5046	4909	5099	5063	4924	4900
5420	5262	5421	5244	5306	5215	4940	4901	5022	4927	4772	4884	4902	4944	4911	4901	5127	5088	5199	5195	5192	5158	5076	5149	5127	5192	5198	5145	5126	4946	5151	5238	5360	5189	5161	5118	5034	5170	5196	5090	5206	5343	5244	4971	5081	4993	5138	5122	5222	5108
5308	5178	5597	5414	5305	5242	5165	5291	5004	5099	4910	4807	4824	4876	4789	4987	5030	5000	5432	5186	5177	5092	5183	5091	5249	5275	5204	5040	4878	4998	5150	5420	5338	5260	5004	5163	5131	5195	5031	5161	5426	5300	5319	5087	4934	4936	5144	5367	5375	5263
5457	5336	5460	5511	5404	5220	5156	5201	5068	4939	4912	4856	4866	4696	4746	4895	4915	5108	5168	5358	5266	5115	5192	5133	5208	5227	5205	5058	4951	4953	5087	5355	5292	5137	4841	5079	5154	5185	5376	5297	5297	5180	4933	5049	5108	5001	5148	5465	5573	5441
5500	5381	5436	5409	5336	5344	5324	5283	5206	5138	4945	4939	4867	4594	4577	4687	4961	5305	5246	5298	5160	5172	5258	5203	5175	5149	5051	5097	5013	4945	5076	5191	5164	4960	4891	4912	5104	5346	5459	5420	5132	5105	4992	5107	5264	5350	5522	5335	5547	5473
5630	5469	5524	5429	5466	5320	5173	5130	5264	5134	5076	4844	4815	4839	4820	4826	5031	5174	5232	5162	5228	5180	5309	5184	5068	5032	4944	5190	5104	5105	5168	4929	5032	4930	4930	5101	5081	5313	5398	5323	5131	4903	4930	5208	5366	5601	5482	5445	5343	5421
5800	5478	5421	5380	5388	5236	5394	5184	5033	5004	4984	4764	4702	4711	4762	4829	4925	4970	5237	5177	5144	5183	5155	5139	5040	5102	5033	5217	5132	5196	4961	4968	4841	4973	5010	5202	5165	5123	5246	5214	5073	5007	5196	5403	5446	5566	5473	5442	5311	5182
5827	5500	5581	5259	5235	5281	5185	5098	5179	5049	5175	4942	4923	4884	4973	4850	4952	4960	4888	4920	5251	5280	5166	5120	5056	5187	5096	5090	5070	4928	4964	4804	4943	4923	5152	5254	5029	5046	4996	4951	5203	5263	5323	5320	5526	5437	5438	5285	5264	5152
5669	5245	5412	5359	5201	5134	5134	5114	5208	5273	5239	5113	4978	4853	4834	4923	4908	4940	4837	4859	5155	5172	5116	5002	5004	5222	5255	5054	5011	4973	4913	4959	5088	5185	5229	5142	5028	4822	4825	5073	5255	5370	5363	5474	5426	5541	5380	5209	5114	5098
5751	5338	5374	5373	5174	5314	5222	5224	5306	5200	5207	4954	5016	4919	4919	4803	4823	4814	4860	4952	5118	5087	4976	5008	5042	5147	5109	4944	4910	4631	4625	4986	5058	5175	5262	5172	5005	4804	4779	5078	5411	5607	5617	5450	5159	5234	5008	5259	5225	5398
5714	5392	5454	5213	5415	5195	5135	5200	5085	5198	5056	5072	4919	5012	4919	4837	4886	4884	4925	4996	5137	5029	4911	4933	5117	5279	5271	5047	4803	4823	4868	5056	5286	5014	5087	4904	4882	4734	5054	5147	5523	5628	5383	5370	5097	5006	5095	5386	5406	5507
5690	5506	5650	5299	5247	5016	5127	5130	5091	5083	4985	4758	5128	5068	5073	5029	4950	4928	5188	5108	5022	5006	4900	5092	5250	5247	5307	4847	4871	4792	4869	5058	5132	5080	5021	4824	4908	5036	5126	5237	5476	5525	5471	5362	5013	4862	5089	5335	5543	5738
5687	5492	5740	5352	5218	5060	5121	4948	5013	4857	4925	4985	5063	5068	5016	4991	4852	5005	5128	5058	5065	4973	4850	5187	5238	5270	5067	5007	4887	4755	5080	5028	5094	5099	4958	4831	4959	5084	5130	5338	5321	5299	5327	5136	5053	4895	5137	5398	5616	5876
5635	5469	5406	5173	5011	5099	5132	5017	5067	4823	5001	5155	5241	5097	4987	4946	4888	5156	5007	4909	4717	4856	4992	5343	5250	5327	5050	4766	4692	4973	5051	5149	5052	5035	4843	4844	5003	5023	5240	5438	5494	5319	5160	5153	5071	5173	5022	5460	5524	5879
5614	5399	5427	5234	5060	5099	5046	5043	5127	5175	5020	5200	5100	5068	4845	4999	4990	5042	4940	4872	4778	4903	5217	5300	5263	5126	4999	5012	4915	5147	5234	5171	5151	4951	4877	4919	5138	5412	5513	5664	5316	5248	4996	5042	5220	5283	5317	5662	5512	5671
5613	5557	5456	5289	5079	5165	5094	5072	5027	5012	5002	4968	4946	5000	5080	4978	5067	5163	5286	5061	4885	5097	5299	5326	5436	5140	4936	4931	5163	5331	5340	5356	4896	4992	4939	5199	5351	5490	5492	5610	5452	5089	4939	5155	5224	5315	5615	5448	5256	5199
5637	5612	5429	5184	5089	5136	5055	5097	5001	4909	4991	4910	5062	4896	4992	5218	5180	5141	5139	4940	4975	4945	5188	5475	5258	5141	5044	5141	5304	5397	5450	5091	4974	4850	4945	5330	5595	5648	5576	5387	5175	5128	5170	5227	5303	5583	5735	5360	5120	4983
5624	5269	5408	5169	5123	5221	5065	5175	5040	4901	5030	5145	5104	4910	5144	5290	5348	5260	5168	4913	5022	5105	5218	5319	5192	5238	5199	5197	5288	5290	5051	4986	4710	4800	5200	5466	5822	5561	5494	5310	5039	5103	5233	5455	5655	5762	5753	5319	5143	5000
5536	5398	5246	5134	5161	4968	5244	5072	5116	5093	5086	5259	5076	4994	5268	5294	5511	5263	5004	5008	5183	5340	5493	5358	5392	5322	5357	5437	5411	5383	5171	5038	4788	5111	5463	5689	5773	5682	5490	5173	5009	5239	5632	5668	5784	5604	5519	5250	5105	4950
5548	5404	5153	5158	5059	5180	5146	5237	5069	5126	5314	5094	5302	5135	5183	5442	5529	5388	4955	5120	5274	5525	5364	5321	5348	5350	5450	5412	5437	5286	5005	5025	4998	5140	5587	5685	5595	5483	5335	5091	5253	5366	5690	5781	5598	5794	5350	5105	4909	5075
5545	5417	5234	5211	5103	5284	5043	4993	5076	5050	5188	5186	5186	5214	5267	5348	5428	5295	5139	5169	5411	5484	5404	5230	5256	5269	5538	5563	5449	5266	5130	5088	5107	5408	5529	5680	5562	5497	5275	5169	5340	5508	5796	5826	5858	5480	5190	5052	4833	5075
5595	5404	5334	5225	5291	5140	5020	4927	5000	4981	5172	5050	5106	5279	5377	5467	5292	5485	5258	5394	5536	5472	5402	5296	5209	5421	5632	5713	5622	5298	5127	5081	5349	5356	5571	5584	5331	5306	5284	5205	5483	5783	5692	5951	5688	5423	5029	4971	4964	5166
5582	5201	5203	5228	5342	5262	5156	5072	5070	5068	5159	4964	5267	5414	5450	5251	5394	5262	5295	5451	5498	5394	5328	5359	5268	5571	5917	5917	5542	5328	4999	5210	5345	5631	5610	5475	5325	5165	5291	5330	5578	5739	5835	5749	5601	5213	5031	4785	4869	5156
5758	5470	5353	5215	5178	5101	5093	5059	5103	5235	5071	5117	5225	5523	5581	5507	5321	5370	5328	5489	5440	5423	5262	5164	5216	5684	5850	5631	5455	5243	5011	5234	5514	5775	5568	5478	5163	5177	5111	5369	5586	5855	5666	5587	5088	5087	4912	4905	5076	5390
5547	5284	5362	5317	5262	5270	5090	5303	5356	5289	5064	5295	5461	5488	5619	5661	5386	5417	5382	5418	5576	5387	5114	5196	5296	5704	5788	5433	5234	5122	5273	5384	5526	5632	5512	5178	5149	5046	5175	5532	5769	5975	5776	5368	5063	4908	4821	4924	5286	5426
5683	5386	5248	5247	5247	5176	5249	5409	5296	5348	5087	5229	5316	5446	5637	5452	5449	5389	5425	5456	5478	5396	5118	5221	5452	5492	5666	5457	5208	5162	5370	5401	5569	5506	5258	5237	5052	5125	5283	5564	5721	6055	5731	5346	4985	4816	4998	5186	5343	5569
5695	5350	5331	5342	5379	5335	5154	5285	5437	5238	4982	5163	5370	5516	5635	5653	5373	5455	5462	5375	5336	5199	5116	5234	5458	5517	5690	5418	5192	5217	5370	5548	5576	5349	5064	4957	4992	5180	5535	5686	5761	5668	5421	5314	4970	4983	4970	5332	5499	5825
5698	5341	5474	5332	5326	5213	5047	5187	5217	5173	4993	5040	5224	5506	5728	5443	5484	5418	5421	5387	5315	5120	5142	5276	5381	5661	5481	5225	5055	5127	5402	5603	5621	5320	5064	4973	5105	5253	5556	5738	5662	5619	5173	4876	4962	5027	4979	5482	5548	6013
5600	5277	5386	5372	5403	5070	5197	5295	5208	5118	4966	5037	5305	5480	5335	5303	5311	5460	5502	5482	5334	4973	5059	5272	5369	5469	5229	5011	5020	5084	5355	5499	5453	5281	5039	4873	4994	5214	5605	5556	5670	5529	5084	4902	4910	5064	5300	5434	5591	5824
5460	5375	5344	5407	5416	5184	5198	5297	5202	4941	5128	5155	5268	5472	5452	5226	5201	5333	5448	5265	5233	5033	5161	5233	5444	5406	5251	5128	4983	5152	5432	5569	5360	5269	4974	4921	4974	5202	5575	5671	5770	5322	5010	4869	5148	5137	5519	5651	5876	5762
5594	5310	5359	5396	5090	5273	5389	5482	5323	5093	4828	4951	5238	5216	5224	5179	5173	5414	5612	5266	5014	4952	5080	5219	5443	5133	5162	5029	5104	5061	5553	5491	5184	5108	4978	4838	4997	5391	5788	5700	5557	5185	4833	4895	5089	5349	5572	5838	5920	5757
5530	5325	5292	5095	5240	5256	5311	5254	5277	5023	4801	5020	5055	5313	5207	5048	5532	5359	5518	5125	5094	4906	5168	5173	5239	5217	5029	4865	5026	5239	5470	5484	5303	4939	4915	4917	5091	5564	5742	5796	5491	5109	4996	4904	4910	5319	5612	5751	5931	5758
5435	5283	5405	5239	5164	5224	5209	5320	5168	4978	4916	5004	5108	5260	5017	5191	5130	5327	5395	5126	4873	4886	4974	5072	5150	5183	5205	4962	4972	5292	5472	5500	5403	4895	4885	4801	5248	5512	5621	5657	5356	4949	4787	4960	5088	5582	5761	5825	5832	5596
5652	5474	5377	5388	5319	5417	5340	5325	5152	4999	4955	5033	5143	5193	5100	5103	5270	5392	5353	5087	4824	4977	5118	5131	5211	5293	5030	4824	5176	5295	5529	5615	5371	4910	4969	5001	5215	5565	5623	5532	5033	4892	4857	4916	5157	5596	5793	5944	5620	5557
5836	5352	5568	5445	5402	5234	5581	5436	5314	5115	4980	5109	5137	5104	5024	5146	5340	5513	5343	5106	4852	4856	5052	5153	5072	5026	4860	5026	5212	5363	5712	5487	5227	4895	4893	5066	5350	5721	5918	5568	5055	4832	4712	4960	5188	5806	5805	5686	5515	5345
5857	5593	5717	5479	5463	5445	5277	5355	5225	5041	5052	5130	5271	5227	5074	5209	5304	5224	5119	5033	4941	4835	5140	4887	5117	4908	4788	4975	5269	5549	5696	5496	5248	5172	5055	5224	5491	5686	5730	5567	5111	4898	4668	5006	5368	5660	5872	5886	5483	5255
5692	5613	5667	5601	5534	5413	5548	5330	5337	5012	5049	5154	5348	5392	5028	5091	5151	5185	5274	5001	5051	4804	5050	5088	5103	4836	4869	4879	5249	5553	5697	5462	5078	4989	5077	5289	5698	5864	5626	5405	4954	4687	4806	5053	5373	5696	6017	5796	5554	4988
5834	5643	5743	5653	5573	5740	5660	5421	5474	5264	5173	5343	5498	5168	5054	5163	5254	5417	5287	5283	5014	5014	5162	5169	5089	4799	4830	5031	5367	5562	5545	5355	5060	4925	5043	5236	5603	5567	5623	5382	5089	4843	4963	5043	5395	5699	5968	5909	5613	5094
5810	5789	5765	5743	5711	5733	5735	5521	5410	5164	5236	5303	5332	5128	5074	5003	5385	5372	5277	5085	5134	5136	5229	5291	5082	4814	4773	5059	5488	5587	5548	5402	5089	5026	5044	5381	5697	5933	5732	5490	5002	4900	4838	5143	5599	5790	5910	5856	5491	5152
5797	5718	5875	5519	5836	5701	5788	5682	5349	5258	5261	5279	5455	5307	5068	5127	5357	5272	5285	5190	5248	5244	5184	5251	5054	4966	4781	5019	5478	5686	5624	5354	5080	4948	5192	5684	5683	5871	5750	5374	4872	4727	4729	5199	5638	6006	6093	5805	5604	5185
5831	5752	5765	5798	5691	5764	5744	5638	5442	5349	5389	5415	5294	5295	5089	5083	5360	5390	5347	4988	5208	5272	5471	5332	5193	4912	4874	5044	5505	5797	5649	5269	5170	4987	5254	5589	5806	5848	5645	5290	4985	4829	4910	5251	5749	6160	6223	5788	5524	5244
5671	5685	5844	5762	5863	5730	5787	5579	5325	5257	5347	5467	5372	5219	4995	4975	5273	5404	5165	5054	5184	5103	5401	5324	5296	4883	4978	5325	5555	5581	5603	5489	5111	4956	5188	5455	5806	5896	5628	5229	4857	4909	5191	5389	5889	6080	6117	5898	5573	5261
5607	5712	5671	5761	5554	5613	5629	5717	5271	5136	5274	5231	5335	5143	5095	5076	5304	5194	5195	5130	5192	5278	5347	5252	5196	5142	4951	5151	5812	5807	5842	5456	5172	5024	5237	5561	5901	5849	5616	5275	5007	4972	5227	5437	5726	6134	6107	5953	5633	5316
5731	5655	5733	5610	5586	5572	5457	5410	5265	5021	5247	5249	5373	5071	5067	5044	5290	5316	5067	4996	5093	5156	5368	5312	5159	5073	5047	5357	5727	5771	5887	5595	5176	5026	5171	5570	5714	5710	5482	5236	4957	5078	5279	5646	5851	6017	6080	6051	5710	5200
5627	5519	5757	5584	5381	5371	5273	5148	5199	5183	5206	5170	5167	5085	4857	5030	5190	5314	5301	5085	5084	5263	5396	5425	5222	5218	5170	5334	5647	5879	5734	5581	5237	4955	5254	5418	5740	5643	5555	5348	5085	5147	5273	5593	5896	6024	6060	5924	5576	5096
5602	5538	5582	5549	5528	5352	5308	5175	5152	5013	5074	5298	5342	4951	4945	5010	5125	5168	5204	5122	5141	5187	5408	5410	5360	5128	4980	5365	5785	5849	5998	5446	5212	5236	5291	5523	5634	5645	5505	5257	4949	5025	5440	5682	5868	6031	6167	5687	5476	5020
5567	5430	5556	5505	5372	5166	5225	5124	5021	4853	5049	5168	5191	5126	5007	4944	5134	5272	5158	5195	5158	5293	5416	5433	5377	5102	5193	5318	5794	5924	5714	5449	5253	5203	5103	5388	5550	5796	5436	5156	5036	5096	5130	5499	5882	6013	5888	5706	5421	4924
5627	5471	5547	5418	5435	5334	5251	5020	5089	5003	5061	5190	5151	5072	4941	5044	5217	5366	5147	5028	5092	5216	5383	5442	5220	5022	5070	5319	5709	5706	5772	5428	5223	5104	5189	5490	5656	5851	5717	5320	5169	5033	5362	5419	5733	5949	5985	5739	5306	4908
5550	5473	5565	5536	5271	5420	5233	5012	4978	4949	5052	5147	5295	5040	4951	4977	5094	5251	5191	5025	5007	5170	5317	5535	5313	5243	5192	5440	5538	5790	5715	5389	4899	4858	5048	5385	5681	5655	5670	5548	5191	5067	5151	5456	5698	5794	5879	5490	5367	4989
5759	5497	5689	5516	5459	5294	5316	5049	5211	5082	4953	5026	5174	5061	4964	4976	5202	5295	5362	5129	5056	5104	5326	5524	5410	5285	5175	5360	5452	5637	5558	5281	4881	4963	5072	5379	5563	5885	5668	5364	5019	4824	5147	5389	5749	5742	5848	5713	5487	5125
5688	5479	5523	5514	5524	5361	5255	5268	5241	4975	5134	5131	5196	4978	4977	5084	5272	5444	5334	5364	5164	5260	5368	5575	5477	5275	5221	5322	5462	5577	5664	5432	5125	4805	4891	5369	5363	5601	5627	5368	5132	4859	4961	5102	5485	5732	6064	5863	5681	5166
5704	5636	5595	5652	5349	5468	5295	5312	5206	5205	5095	5114	5321	5161	5032	5026	5258	5505	5549	5388	5101	5151	5321	5627	5461	5295	5284	5160	5250	5504	5653	5383	5066	4872	5017	5097	5413	5610	5538	5342	5157	4900	4980	5021	5270	5520	5816	5841	5656	5252
5684	5492	5632	5545	5311	5436	5315	5266	5314	5221	5229	5367	5312	5205	5018	5051	5389	5340	5414	5344	5231	5166	5173	5418	5380	5244	4998	4985	5149	5456	5575	5409	5085	4975	4824	5247	5190	5459	5552	5558	5253	5164	4913	4958	5306	5475	5849	5807	5538	5407
5518	5664	5573	5645	5279	5329	5605	5391	5176	5283	5258	5280	5423	5404	5068	5318	5307	5547	5645	5466	5150	5287	5319	5257	5310	5310	5220	4980	5152	5350	5449	5322	5112	4870	4958	4972	5226	5578	5615	5529	5314	5185	5024	5051	5286	5505	5619	5992	5873	5453
5605	5400	5753	5485	5305	5387	5440	5302	5446	5286	5314	5346	5372	5349	5288	5221	5437	5666	5713	5374	5332	5146	5215	5258	5182	5126	5038	4910	5031	5215	5499	5433	5216	5024	4703	5013	5233	5560	5820	5638	5387	5201	4999	5083	5090	5489	5782	5723	5846	5655
5530	5384	5522	5375	5423	5379	5489	5458	5388	5272	5281	5284	5361	5318	5284	5232	5424	5598	5667	5473	4984	5035	5070	5109	5358	5322	5104	4969	4960	5172	5359	5518	5330	5252	4871	5005	5290	5642	5843	5639	5555	5240	4895	4967	4898	5354	5640	5879	5730	5707
5652	5441	5494	5463	5593	5555	5529	5570	5684	5378	5237	5354	5397	5409	5216	5174	5615	5612	5786	5382	5019	4990	4971	5148	5333	5179	5228	4916	4941	5205	5406	5557	5624	5220	5009	5141	5520	5645	5919	6013	5780	5297	5004	4824	4843	5270	5568	5764	5877	5712
5616	5435	5454	5526	5439	5576	5552	5595	5564	5375	5171	5175	5262	5352	5470	5169	5350	5498	5559	5541	5264	4875	4860	5105	5305	5314	5171	4974	5011	5091	5491	5645	5592	5392	5032	5154	5153	5411	5916	6002	5893	5319	4979	4801	4809	5341	5445	5714	5882	5843
5548	5337	5472	5490	5459	5539	5501	5414	5517	5400	5285	5157	5348	5458	5364	5231	5477	5370	5600	5474	5206	4937	4835	5067	5308	5386	5248	5113	4933	4966	5483	5681	5662	5551	5264	5169	5102	5461	5809	5939	5970	5446	5185	5006	4834	5269	5308	5480	5728	5738
5667	5326	5369	5492	5408	5373	5528	5337	5517	5428	5314	5130	5230	5358	5537	5400	5495	5370	5536	5479	5320	5053	5123	5269	5384	5491	5406	5247	5157	5169	5332	5638	5805	5533	5263	5240	5102	5399	5613	5782	5776	5487	5215	5019	4817	5056	5171	5288	5821	5817
5599	5476	5364	5436	5486	5604	5570	5372	5374	5536	5490	5196	5219	5384	5355	5492	5399	5364	5536	5657	5330	5278	4971	5227	5510	5500	5527	5278	5259	5210	5637	5699	5737	5558	5230	5098	5117	5205	5413	5752	5694	5571	5340	5170	4971	4952	5036	5332	5696	5563
5459	5528	5674	5432	5564	5469	5445	5426	5363	5285	5339	5286	5250	5383	5595	5272	5294	5184	5466	5450	5419	5262	5122	5236	5300	5492	5499	5408	5275	5323	5425	5699	5725	5686	5461	5165	5005	5134	5246	5436	5615	5660	5259	5023	4988	4899	4961	5248	5581	5616
5956	5625	5541	5575	5646	5470	5464	5444	5244	5345	5379	5331	5176	5280	5264	5447	5162	5153	5212	5275	5269	5183	4916	4999	5374	5478	5520	5396	5310	5258	5278	5423	5686	5472	5418	5073	5034	4986	5252	5265	5494	5408	5517	5218	4890	4843	4861	5137	5198	5480
5887	5618	5504	5566	5610	5444	5388	5232	5209	5307	5282	5069	5091	5150	5338	5394	5196	5122	5037	5131	5280	5190	5000	4924	5213	5516	5493	5487	5366	5256	5336	5387	5451	5500	5449	5120	4957	4975	5119	5299	5427	5476	5481	5158	5074	4837	4815	4776	5081	5208
5662	5534	5506	5588	5523	5434	5192	5111	5220	5226	5310	5195	5140	5055	5347	5317	5199	5109	4993	5120	5279	5115	5124	5100	5015	5331	5532	5618	5338	5310	5265	5198	5148	5477	5332	5247	5127	5181	4978	5216	5302	5371	5513	5489	5218	4911	4889	4763	5016	5159
5692	5481	5653	5660	5494	5540	5372	5200	5407	5187	5072	5134	5305	5179	5303	5444	5447	5110	5072	5093	5332	5247	5289	5112	5035	5221	5272	5497	5483	5210	5161	4932	5053	5219	5218	5244	5194	4975	4985	5052	5235	5314	5646	5604	5377	5222	4993	4957	4875	5190
5497	5502	5518	5576	5319	5552	5456	5428	5319	5242	5031	5021	5186	5202	5284	5351	5258	5112	5137	5187	5392	5532	5330	5371	5213	5112	5365	5592	5447	5364	5143	4940	4916	5088	5332	5542	5328	5088	5002	4873	5189	5205	5485	5530	5483	5407	5055	4889	4826	4915
5790	5408	5710	5385	5434	5479	5444	5228	5147	5279	5133	5000	5073	5086	5241	5182	5076	5119	5070	5208	5287	5570	5564	5384	5308	5160	5321	5650	5806	5475	5190	4842	4928	5100	5398	5459	5460	5317	5033	5028	4964	5273	5492	5610	5623	5475	5138	5092	4959	4805
5748	5473	5587	5365	5435	5457	5397	5407	5297	5100	5143	5263	5114	4988	5231	5199	5176	5322	5208	5191	5247	5474	5553	5326	5348	5256	5307	5568	5681	5419	5186	5032	4987	5140	5303	5556	5640	5302	5105	5106	5024	5178	5170	5571	5556	5430	5264	5074	5003	4982
5689	5498	5630	5470	5366	5313	5346	5218	5175	4991	5121	5167	5283	5091	5154	5195	5481	5286	5289	5075	5271	5373	5374	5520	5453	5401	5425	5427	5723	5390	5338	5045	5110	5119	5519	5455	5646	5598	5279	5049	5067	5132	5249	5430	5568	5426	5419	5197	5008	4955
5615	5392	5521	5454	5300	5354	5315	5374	5317	5229	5231	5225	5257	5416	5176	5320	5533	5509	5391	5385	5203	5240	5389	5375	5506	5458	5479	5507	5581	5746	5458	5175	5122	5013	5238	5301	5696	5675	5390	5140	4961	4897	5128	5252	5539	5507	5553	5403	5251	5006
5540	5507	5474	5564	5312	5359	5363	5170	5409	5277	5163	5251	5410	5308	5116	5321	5430	5529	5679	5382	5385	5354	5478	5427	5676	5475	5523	5452	5438	5576	5428	5298	5273	5242	5247	5373	5696	5516	5496	5444	5249	5190	5019	5111	5364	5490	5529	5529	5305	5191
5768	5466	5495	5393	5434	5435	5427	5362	5437	5207	5149	5296	5437	5239	5130	5237	5386	5551	5651	5420	5316	5287	5380	5585	5580	5555	5419	5458	5441	5390	5488	5564	5316	5325	5248	5355	5520	5728	5563	5312	5271	5068	5014	4999	5151	5352	5356	5410	5499	5470
5887	5501	5744	5467	5522	5478	5298	5354	5315	5190	5217	5101	5333	4994	5105	5131	5216	5397	5519	5524	5329	5165	5322	5530	5473	5412	5419	5375	5391	5413	5327	5359	5432	5383	5391	5363	5437	5415	5651	5513	5378	5233	5111	4864	4999	5132	5326	5463	5508	5481
5849	5519	5497	5498	5458	5279	5294	5174	5207	5191	5170	5000	5199	4948	5220	5076	5152	5285	5497	5315	5341	5247	5240	5283	5300	5167	5074	5011	5168	5127	4884	5245	5379	5427	5309	5263	5196	5411	5531	5441	5542	5374	5303	5032	4975	5178	5037	5228	5442	5648
5804	5480	5430	5461	5416	5370	5056	5441	5121	5305	5071	5055	5050	5058	5139	5234	5076	5127	5247	5374	5378	5177	5194	5156	5263	5469	5335	5286	5181	5067	4991	5303	5448	5405	5382	5487	5099	5110	5437	5444	5528	5258	5295	5303	5028	5172	5119	5214	5212	5487
5806	5446	5595	5394	5400	5320	5384	5289	5388	5224	5275	5179	5127	4946	5172	5290	5232	5238	5177	5304	5182	5146	5130	5183	5373	5281	5274	5275	5250	5001	5146	5306	5406	5434	5479	5340	5278	5121	5218	5254	5432	5530	5359	5473	5272	5200	5266	5239	5231	5306
5874	5621	5572	5614	5454	5402	5412	5308	5379	5565	5331	5127	5037	5080	5197	5242	5064	5223	5337	5058	5256	5271	5266	5356	5494	5420	5484	5385	5355	5262	5427	5402	5531	5614	5724	5701	5455	5183	5072	5065	5112	5233	5410	5574	5484	5324	5223	5395	5174	5306
5935	5668	5737	5635	5478	5596	5505	5469	5101	5218	5306	5251	5167	5113	5047	5268	5155	5198	5244	5140	5191	5379	5342	5402	5259	5239	5415	5455	5490	5348	5451	5407	5649	5687	5845	5670	5441	5337	5157	5001	5157	5154	5367	5549	5520	5651	5474	5399	5159	5374
6043	5843	5711	5771	5518	5226	5356	5438	5123	5179	5263	5153	5106	5073	5117	5010	5014	5200	5071	5063	5168	5347	5410	5298	5360	5295	5350	5341	5683	5490	5388	5357	5344	5731	5737	5709	5637	5467	5394	5063	4998	5198	5445	5779	5621	5666	5599	5499	5282	5248
5846	5613	5698	5384	5316	5386	5296	5181	4978	5060	5060	5203	5021	4899	5113	4887	5088	5024	4912	4943	5162	5287	5404	5406	5223	5176	5336	5298	5356	5469	5415	5394	5452	5425	5453	5476	5592	5439	5433	5329	5398	5350	5452	5548	5578	5686	5729	5552	5340	5370
5724	5402	5568	5218	5250	5078	5128	5074	4969	4954	5087	5066	5044	4915	4934	4849	5151	5194	5166	5035	5158	5344	5511	5597	5393	5359	5231	5293	5125	5476	5622	5351	5260	5301	5252	5442	5395	5613	5600	5442	5516	5488	5573	5656	5641	5726	5708	5696	5520	5293
5457	5228	5214	5167	4983	5023	5050	4952	5042	5120	4878	5113	5028	5199	5002	4994	5061	5162	5168	5343	5387	5584	5540	5395	5323	5375	5292	5220	5282	5414	5460	5513	5276	5222	5092	5245	5208	5323	5587	5531	5614	5470	5380	5563	5622	5756	5745	5748	5676	5555
5254	5089	5136	4968	5004	4842	4802	5135	5080	5077	5044	5073	5086	5311	5044	4967	5133	5300	5455	5186	5304	5271	5380	5462	5460	5357	5394	5282	5526	5584	5508	5478	5452	5407	5132	5099	5420	5346	5458	5569	5663	5514	5453	5587	5645	5708	5668	5755	5477	5399
5282	5209	5131	5149	5091	4951	5113	5016	5118	5254	5200	5064	5196	5143	5162	5120	5192	5118	5219	5263	5268	5328	5153	5319	5344	5430	5407	5437	5373	5375	5403	5556	5372	5398	5310	5279	5045	5341	5513	5547	5663	5513	5541	5325	5439	5335	5338	5363	5481	5519
5456	5285	5297	5183	5192	5285	5107	5116	5298	5275	5153	4933	5061	5136	4944	5170	5024	5153	5167	5309	5233	5192	5023	4993	5146	5326	5493	5368	5532	5448	5414	5488	5707	5771	5558	5438	5459	5307	5285	5551	5524	5495	5518	5378	5152	5165	5136	5285	5386	5720
5587	5576	5393	5194	5269	5000	5239	5145	5095	5068	5105	4982	4955	4718	4886	4900	4981	4968	5039	5130	5177	5217	4880	5069	4980	5001	5209	5204	5283	5320	5376	5305	5393	5546	5599	5512	5571	5508	5357	5573	5589	5525	5333	5401	5276	4965	4894	5015	5192	5483
5796	5504	5434	5214	5066	5200	5232	5141	5089	5372	5102	4948	4759	4742	4804	4813	4909	4988	5010	5072	5158	5011	4859	5003	4790	4942	5087	5177	5304	5326	5368	5260	5065	5414	5600	5665	5477	5628	5462	5558	5623	5476	5518	5468	5193	5204	5266	5166	5157	5325
5806	5433	5272	5022	5262	5043	5120	5214	5302	5155	5183	5034	4979	4762	4817	5025	5206	5059	5155	4887	5038	5037	5062	5108	5143	5019	5111	5280	5205	5335	5198	5097	5188	5242	5280	5444	5639	5645	5523	5409	5376	5480	5559	5748	5652	5457	5357	5367	5343	5351
5577	5335	5195	5075	5138	5358	5324	5368	5210	5236	5205	5226	5096	4963	5051	5097	5354	5417	5343	5167	5157	5119	5191	5197	5266	5239	5178	5267	5404	5350	5250	5183	5061	5032	5029	5436	5369	5495	5589	5457	5381	5496	5245	5630	5538	5708	5461	5263	5349	5436
5444	5236	5133	5101	5047	5450	5473	5485	5291	5234	5357	5248	5154	5225	5219	5253	5199	5344	5282	5350	5203	5058	5034	5227	5291	5362	5434	5526	5371	5362	5461	5456	5488	5319	5231	5326	5387	5402	5428	5363	5457	5523	5560	5508	5423	5409	5377	5535	5421	5557
5292	5120	5217	5203	5320	5252	5489	5412	5271	5213	5201	5199	5361	5288	5102	5222	5271	5266	5472	5148	5287	5278	5151	5370	5539	5593	5564	5516	5540	5492	5558	5521	5441	5241	5215	5253	5364	5380	5417	5306	5227	5336	5243	5370	5233	5251	5228	5426	5587	5580
5383	5143	5144	5446	5432	5546	5472	5443	5341	5183	4955	5140	5262	5080	5064	5309	5254	5280	5153	5171	5337	5277	5260	5261	5398	5570	5577	5572	5415	5395	5471	5631	5413	5470	5331	5320	5349	5413	5219	5513	5325	5317	5131	5141	5249	5372	5264	5373	5705	5571
5589	5373	5610	5399	5565	5514	5351	5410	5110	4977	5048	4840	5018	4784	5024	5000	4905	4949	5101	5206	5274	5154	5094	5018	5229	5332	5569	5505	5506	5488	5489	5540	5625	5637	5656	5506	5529	5387	5423	5306	5370	5259	5371	5232	5169	5299	5324	5489	5612	5510
5775	5477	5952	5391	5575	5590	5330	5105	4819	4810	4997	4852	4695	4774	4969	4824	4861	4959	4964	4946	4966	5030	5026	5114	5218	5400	5404	5427	5380	5230	5184	5269	5330	5694	5445	5592	5426	5559	5423	5404	5460	5265	5359	5437	5260	5267	5387	5555	5601	5493
5667	5743	5777	5721	5645	5193	5132	4864	5002	5021	4716	4644	4780	4926	4793	4800	5119	4919	4962	4982	4962	4945	4997	5053	5018	5114	5073	5190	5018	5149	4963	5017	5237	5177	5314	5512	5452	5473	5640	5367	5418	5264	5181	5347	5458	5264	5261	5272	5285	5364
5583	5748	5633	5493	5286	5069	5057	4939	4901	4834	4891	4777	4957	4670	4766	4919	5019	5021	5129	4959	4966	5182	5015	5028	4974	5007	5080	5103	5105	5016	5045	4939	4924	5100	5262	5375	5300	5372	5549	5488	5567	5440	5444	5293	5413	5360	5280	5235	5204	5205
5971	5521	5631	5346	5135	5417	4945	5030	4906	4853	4940	5081	4857	4882	5091	5234	5233	5122	5365	5355	5266	5168	5035	5233	5040	5250	5218	5194	5300	5105	5137	5079	5295	5041	5147	5359	5491	5365	5289	5412	5538	5758	5602	5353	5643	5417	5354	5290	4986	5309
5805	5416	5589	5249	5205	5026	4922	5061	4951	4968	5209	5011	5025	5158	5256	5236	5220	5411	5404	5341	5295	5108	5141	5350	5353	5351	5374	5300	5201	5060	5308	5165	5206	5074	5210	5222	5440	5403	5360	5349	5527	5545	5631	5744	5465	5411	5463	5384	5282	5316
5639	5417	5442	5122	5238	5080	5253	5366	5135	5509	5216	5183	5241	5269	5064	5269	5410	5386	5290	5235	5290	5342	5403	5492	5554	5427	5428	5242	5126	5347	5367	5281	5243	5231	5259	5098	5282	5365	5319	5188	5298	5349	5551	5559	5661	5525	5463	5490	5494	5337
5500	5330	5384	5292	5413	5240	5399	5305	5383	5461	5258	5303	5318	5117	5382	5233	5568	5420	5297	5289	5156	5378	5452	5410	5469	5286	5395	5472	5383	5476	5310	5510	5479	5441	5259	5230	5227	5275	5128	5089	5201	5370	5395	5505	5506	5450	5642	5444	5523	5585
5586	5529	5350	5441	5464	5546	5618	5456	5452	5456	5056	5209	5275	5147	5144	5301	5282	5226	5112	5078	5271	5205	5307	5256	5351	5450	5407	5501	5725	5635	5532	5593	5561	5565	5625	5557	5295	5100	5157	4986	5360	5305	5382	5199	5413	5505	5457	5541	5452	5566
5620	5677	5625	5559	5443	5624	5543	5329	5438	5127	5250	5202	5106	5119	5014	5086	5252	4898	4939	5008	5016	5171	4945	5135	5219	5177	5382	5577	5522	5604	5702	5778	5623	5768	5741	5476	5560	5359	5217	5143	5265	5181	5057	5198	5232	5266	5564	5448	5502	5545
5884	5728	5726	5526	5662	5500	5452	5374	5222	5066	5035	5030	5162	4955	4916	4854	4806	4829	4757	5008	4767	4874	5032	5026	5081	5119	5329	5338	5498	5610	5382	5610	5466	5632	5632	5580	5470	5627	5383	5321	5096	5160	5248	5232	5092	5205	5102	5353	5393	5607
5836	5791	5600	5557	5405	5315	5324	5196	5135	5018	5079	4969	5063	4962	4761	4938	4650	4716	4833	4825	4769	4706	4896	4829	4911	5067	5259	5182	5190	5077	5317	5447	5290	5328	5485	5594	5570	5559	5532	5230	5368	5194	5301	5292	5227	5026	5229	5355	5456	5433
5684	5868	5583	5544	5413	5217	5149	5093	4871	4890	4832	4813	4938	4864	4802	4724	4837	4824	4828	4749	4822	4808	4866	4901	4916	5059	4835	5012	4994	4847	4919	4948	5149	5240	5183	5409	5301	5573	5633	5473	5437	5427	5406	5422	5250	5158	5001	5245	5187	5374
5717	5626	5438	5402	5281	5125	5047	4787	4755	4791	4866	4914	5055	4976	4777	4952	4764	4881	4988	5056	4906	5195	4927	4929	4844	4902	4770	4877	4834	4845	4848	4838	5073	5153	5294	5236	5303	5441	5461	5599	5493	5739	5514	5307	5313	5167	5079	5083	5103	5370
5490	5433	5247	5203	5214	4959	5006	4910	5046	5119	4953	5007	5043	5024	4939	4968	5130	5087	5077	5101	5165	5071	5149	5025	4897	4969	5001	4935	4665	4787	4903	4832	4884	4926	4999	5202	5067	5379	5544	5687	5612	5649	5519	5343	5212	5266	5160	5078	5342	5227
5508	5280	5102	5247	5058	4882	5077	4891	4988	5108	4970	5117	5196	5026	5127	5295	5246	5317	5398	5204	5392	5430	5380	5216	5261	5139	5121	4852	5085	4857	4999	4815	4921	4921	4930	4952	4946	5132	5279	5478	5485	5491	5380	5246	5477	5582	5206	5209	5207	5328
5496	5316	5215	5098	5119	5078	5199	5011	5079	5136	5094	5293	5187	5255	5239	5392	5561	5412	5314	5382	5520	5484	5507	5442	5308	5277	5242	5290	5269	5162	5111	5194	4915	4843	4755	5014	4805	4953	5243	5345	5428	5279	5459	5463	5432	5431	5425	5171	5328	5197
5381	5292	5246	5141	5190	5283	5261	5144	5284	5384	5369	5327	5348	5225	5244	5469	5364	5538	5256	5425	5472	5605	5534	5629	5416	5539	5387	5338	5306	5416	5329	5236	5138	5105	4829	4876	4800	4907	4938	5211	5196	5263	5238	5362	5680	5659	5508	5318	5281	5311
5523	5314	5366	5389	5345	5362	5398	5377	5388	5260	5308	5308	5373	5399	5480	5473	5496	5468	5389	5498	5479	5557	5601	5544	5549	5484	5397	5633	5429	5461	5423	5392	5276	5227	5041	4995	4703	4695	4903	4935	5064	5156	5216	5247	5499	5632	5594	5416	5558	5315
5425	5284	5502	5459	5381	5601	5512	5544	5508	5404	5355	5419	5518	5278	5227	5156	5346	5405	5345	5515	5587	5596	5570	5736	5656	5596	5443	5420	5502	5616	5484	5463	5323	5228	5292	5072	4843	4894	4885	4953	5003	5041	5048	5383	5484	5569	5671	5540	5300	5512
5784	5380	5688	5679	5493	5598	5723	5475	5383	5272	5441	5244	5397	5460	5324	5460	5348	5283	5365	5417	5551	5574	5473	5335	5332	5328	5404	5601	5675	5430	5648	5511	5580	5360	5252	5185	5063	5101	5032	5014	4960	4899	4953	5083	5341	5581	5842	5401	5631	5421
5799	5539	5706	5684	5578	5714	5452	5428	5494	5343	5269	5370	5229	5294	5163	5194	5311	5180	5239	5246	5305	5474	5592	5340	5193	5257	5271	5574	5607	5499	5508	5629	5482	5409	5446	5306	5163	5222	5117	5126	5072	5058	5010	5162	5354	5639	5564	5557	5559	5516
5772	5827	5738	5746	5704	5650	5681	5517	5336	5418	5289	5274	5348	5198	5130	5204	5121	5105	5040	5098	5245	5257	5304	5195	4941	5178	5187	5266	5306	5364	5570	5702	5527	5577	5547	5381	5347	5259	5461	5287	5148	5203	5127	5018	5152	5299	5581	5426	5664	5630
5867	5804	5801	5905	5577	5606	5625	5350	5238	5438	5250	5250	5338	5129	4901	5122	5023	4922	4959	4924	5108	5027	4959	5112	5040	5044	5084	5088	5166	5253	5459	5528	5438	5551	5560	5528	5669	5665	5471	5447	5401	5124	4940	5133	5053	5265	5181	5349	5547	5839
6152	6074	5896	5720	5547	5521	5549	5317	5274	5262	5092	5206	4998	4855	4901	4895	4935	4872	4652	4792	4827	4764	4789	4880	4911	5091	5013	5101	5061	5300	5158	5345	5280	5464	5468	5684	5715	5411	5612	5577	5309	5250	4966	4955	4895	4968	5118	5231	5558	5643
6151	6164	5879	5724	5573	5133	5327	5135	5158	5150	5037	4866	5027	4764	4648	4778	4798	4774	4706	4659	4611	4675	4870	4815	4663	4974	4836	4919	5002	4938	5131	5218	5181	5501	5497	5588	5818	5837	5600	5443	5453	5178	4959	4973	4948	4911	4830	5199	5465	5568
6231	5945	5814	5434	5348	5127	5205	5167	5094	5110	5045	4705	4725	4738	4560	4708	4702	4794	4662	4545	4657	4703	4719	4857	4780	4917	4831	4776	4922	4947	4956	4990	5024	5381	5420	5534	5617	5713	5626	5497	5279	5199	5034	5026	4918	4758	5003	5151	5531	5393
6228	5798	5721	5289	5353	5332	5175	5155	4948	4898	4907	4780	4680	4637	4630	4566	4763	4733	4676	4699	4779	4638	4664	4688	4871	4914	4920	4775	4923	4742	4921	5065	5106	5276	5362	5504	5624	5622	5692	5771	5499	5368	5151	5133	4987	4807	4915	5128	5307	5405
6062	5533	5600	5381	5236	5163	5135	5162	5107	4920	4793	4656	4578	4665	4846	4717	4771	4810	4793	4726	4827	4763	4736	4858	4869	4960	4883	4944	4939	4918	4975	5061	5146	5149	5175	5270	5440	5647	5613	5773	5626	5426	5350	5355	5159	4906	5022	5152	5073	5358
5963	5638	5550	5365	4971	5141	4992	5000	4971	4609	4800	4514	4639	4638	4829	4825	4641	4886	4966	4912	4950	4982	4738	4852	4872	4855	4990	4955	4905	5008	4960	4892	5094	5124	5030	5350	5370	5495	5696	5585	5600	5648	5691	5325	5099	5101	5192	5275	5205	5351
5991	5625	5369	5295	5054	5018	5132	4861	4719	4624	4633	4795	4754	4771	4912	4928	5093	4819	4845	5131	5234	5167	5174	4833	4850	4865	4926	4870	4964	4906	4763	4823	4877	4914	4822	5188	5269	5262	5497	5491	5601	5453	5485	5336	5322	5292	5251	5147	5077	5116
5712	5623	5343	5276	5103	4980	4916	4856	4858	4793	4755	4762	4877	4730	4852	5048	4940	4986	5060	5129	5225	5313	5172	5125	5017	4972	4757	4877	4750	4882	4813	4730	4859	4891	4987	5017	5103	5390	5284	5653	5631	5454	5587	5716	5390	5326	5293	4851	4956	5073
5743	5534	5472	5008	5085	4957	4825	4776	4625	4583	4721	4699	4776	4967	4911	4878	5033	5165	5056	5084	5170	5181	5163	5193	5069	5111	4856	4936	4711	4736	4682	4803	4887	4767	5166	5157	5219	5324	5359	5506	5689	5768	5580	5573	5473	5251	4998	5138	5140	4925
5896	5350	5505	5175	5131	5103	4889	4780	4669	4842	4872	5012	4991	5116	5105	5209	5163	5339	5125	5368	5181	5279	5192	5210	5155	5093	5074	5014	4907	4824	4631	4937	4846	4988	4940	4960	5068	5111	5124	5299	5388	5578	5712	5564	5405	5164	5208	4896	4942	4910
5657	5266	5301	5138	5055	4723	4657	4949	4851	4847	4878	5012	4956	5046	5176	5015	5258	5355	5341	5368	5183	5163	5280	5294	5162	5140	5132	5115	4920	5020	4979	4945	4973	4991	4804	4966	5125	5047	5145	5367	5646	5685	5754	5643	5532	5371	5204	5186	4912	4984
5372	5359	5348	5073	5079	4875	4904	4818	4901	5030	4949	5067	5089	5078	5292	5297	5300	5100	5128	5277	5226	5282	5259	5289	5249	5383	5168	5134	5088	5118	5007	4707	4869	4807	4925	5002	4860	4996	5015	5224	5714	5546	5819	5800	5658	5631	5355	5019	4893	5006
5344	5155	5109	4904	4809	4844	4872	4776	5074	5165	5001	5115	5202	5225	5381	5252	5457	5209	5430	5276	5386	5458	5436	5294	5351	5359	5311	5045	5184	5055	4982	4909	4997	4837	4911	4973	4957	5020	5052	5288	5415	5678	5677	5762	5874	5441	5255	5035	4948	5038
5355	5078	4970	4952	4926	4844	4899	4871	4827	5105	5168	5078	5352	5368	5456	5372	5522	5538	5351	5416	5322	5596	5454	5506	5384	5452	5332	5249	5128	5109	5136	5045	4852	4952	4892	4937	4891	5037	5062	5194	5293	5691	5865	5948	5766	5602	5198	5084	4950	4716
5331	5014	4859	4998	4841	5025	4964	5079	5081	4980	5177	5194	5259	5231	5227	5344	5364	5370	5423	5581	5578	5586	5604	5541	5545	5298	5377	5170	5150	5232	5308	5205	5061	4939	4827	4927	4951	4911	4995	5178	5418	5743	5888	5699	5685	5425	5231	5152	5060	4968
5347	5042	5094	5046	4904	4790	5032	4838	5128	5102	5029	5224	5370	5319	5198	5389	5357	5276	5363	5549	5511	5676	5702	5561	5333	5411	5198	5094	5236	5317	5137	5106	4875	4834	4740	4656	4808	5026	4946	5297	5323	5427	5612	5703	5565	5729	5561	5073	4895	5045
5287	5194	5128	4850	4952	4968	5101	5125	5117	5077	5055	5012	5347	5377	5252	5264	5395	5448	5450	5440	5631	5510	5501	5549	5732	5556	5474	5095	5160	5051	5361	5128	5000	4792	4889	4864	4949	5144	5300	5285	5185	5388	5442	5576	5648	5521	5361	5371	5038	4935
5389	5141	5066	4934	5007	4945	4956	5060	5035	5130	5288	5328	5234	5274	5409	5300	5426	5592	5815	5798	5693	5669	5717	5408	5566	5541	5624	5481	5447	5438	5165	5224	5079	4960	4756	4894	4797	5010	5021	4891	5128	5462	5575	5832	5669	5506	5478	5137	4933	4911
5359	5047	4920	5055	4905	4910	4951	4965	5070	5136	5233	5522	5429	5178	5378	5350	5571	5427	5480	5744	5728	5555	5558	5428	5332	5603	5498	5497	5478	5240	5294	5059	5168	4988	4978	4910	4988	4827	5114	5160	5207	5707	5734	5531	5692	5472	5531	5201	5065	4937
5373	5059	4999	5006	4842	4809	4904	4993	5087	5131	5106	5260	5448	5460	5327	5439	5461	5580	5564	5669	5835	5652	5547	5498	5654	5502	5439	5418	5530	5418	5038	5099	5072	5032	4848	4897	4985	4820	5078	5237	5469	5615	5536	5757	5707	5346	5342	5176	5106	4875
5502	5001	5161	4767	4762	4774	4905	4938	5073	5003	5161	5240	5147	5164	5255	5500	5420	5552	5758	5543	5565	5404	5372	5567	5376	5664	5657	5585	5526	5446	5335	5248	5237	5063	4910	5001	5072	4895	5061	5233	5382	5572	5756	5662	5651	5489	5474	5400	5181	4947
5149	5136	4960	4907	4925	4766	5089	4849	5078	5297	5179	5171	5222	5163	5159	5312	5387	5447	5392	5498	5714	5616	5485	5519	5554	5380	5289	5277	5276	5379	5209	5248	5005	4975	4834	4878	5075	5096	5129	5332	5436	5453	5557	5706	5510	5489	5320	5174	5158	5113
5473	5054	5167	4829	4755	4718	4664	4976	5175	5115	5116	5064	5144	5259	5379	5324	5382	5544	5347	5306	5390	5409	5518	5561	5412	5498	5300	5485	5463	5466	5310	4968	4882	4921	5013	4950	4901	5162	5171	5187	5455	5352	5632	5871	5735	5589	5389	5144	4802	4899
5302	5087	4905	4800	4833	4800	5062	5036	5207	5152	5145	5420	5229	5239	5154	5364	5339	5184	5267	5461	5477	5343	5554	5460	5363	5210	5327	5290	5241	5203	5328	5011	4863	4927	4930	4865	4903	5126	5231	5214	5435	5462	5665	5645	5604	5588	5300	5049	4835	4861
5207	5080	4884	4830	4951	4851	5114	5040	5125	5179	5102	5000	5085	5299	5238	5268	5199	5186	5336	5364	5281	5544	5449	5383	5314	5417	5357	5172	5244	5145	5023	5040	4776	5010	4847	4917	5034	5210	5181	5296	5599	5563	5539	5716	5592	5350	5052	4848	4938	4902
5378	5220	5189	4808	4736	4867	4817	4983	4780	4874	4762	4973	4866	4956	5322	5145	5251	5314	5476	5399	5245	5322	5286	5428	5288	5310	5442	5344	5120	5037	5103	4976	4883	4866	4886	4894	4741	4934	5119	5226	5495	5567	5633	5666	5435	5288	5045	4887	4873	4905
5514	5222	5018	4815	4834	4887	4949	5095	4990	4893	4881	4701	4774	4952	4915	5053	5085	5310	5398	5400	5398	5190	5191	5382	5306	5371	5245	5202	4935	4731	4968	4766	4808	4937	4890	4862	4971	4971	5422	5367	5551	5481	5510	5605	5478	5440	5111	4893	5108	4940
5440	5337	5277	4954	5041	4925	4997	4975	4974	4758	4762	4775	4713	4891	5149	5235	5281	5160	5190	5449	5359	5035	5110	5029	5318	5413	5172	4932	4861	4909	4936	4979	4807	4653	4778	4924	5152	5026	5412	5483	5645	5678	5654	5523	5553	5203	5066	5237	5124	5046
5581	5523	5173	4930	4877	4805	4782	4808	4778	4658	4702	4528	4671	4829	5040	5233	5297	5326	5212	4950	4998	5150	5246	5367	5148	5184	4956	5055	4755	4897	5025	4742	4805	4721	5026	4869	4977	5338	5499	5519	5719	5515	5361	5542	5529	5389	5187	5014	5132	5169
5769	5258	5303	5055	4885	4880	4952	4968	4880	4869	4737	4838	4875	4808	4955	5062	5046	5045	5055	5175	4924	4919	4998	5104	5012	4930	4982	5132	4880	4829	4957	4787	4562	4809	4891	5202	5116	5422	5447	5385	5642	5625	5582	5590	5436	5326	5168	5170	4847	5117
5701	5475	5508	5321	5215	4959	5051	5008	5036	4777	4947	4880	4971	5070	5126	5027	4904	4987	4755	4976	5036	4877	4953	4975	5047	5092	4885	4756	4950	4705	4684	4796	4818	4820	5197	5287	5394	5535	5739	5611	5622	5803	5417	5513	5370	5287	5118	5092	4929	5060
6022	5718	5707	5270	5197	5040	4926	4769	4723	4853	4659	4672	4870	4959	5120	5069	5049	4860	4701	4676	4894	4883	4897	4736	4880	4915	4891	4732	4728	4820	4735	4779	4866	5208	5244	5427	5255	5486	5504	5784	5770	5760	5554	5509	5244	5090	5036	4856	4931	5190
6147	5689	5677	5219	5055	4902	4836	4863	4741	4728	4617	4522	4577	4702	4809	4859	4809	4859	4843	4752	4537	4708	4839	4991	4898	4962	4938	4936	4683	4741	5042	4784	4941	5163	5178	5434	5396	5502	5631	5687	5749	5659	5530	5450	5138	4987	4871	4971	5261	5333
5752	5681	5782	5451	5351	5196	5154	5176	5084	4975	4794	4857	4696	4609	4629	4469	4539	4629	4874	4904	4847	4708	4672	4906	5040	4766	4680	4828	4911	4728	5014	5061	4881	5114	5092	5317	5538	5522	5648	5735	5859	5463	5404	5244	4897	5028	4954	4921	5285	5768
5828	5749	5966	5645	5626	5442	5572	5348	5243	5064	4907	4958	4988	4913	4864	4600	4373	4615	4728	4753	4787	4913	4614	4713	4840	4948	4726	4865	4871	4944	4937	5054	5042	5222	5376	5247	5600	5633	5782	5679	5645	5331	5156	4897	4951	4970	4963	5148	5384	5545
6179	6088	6015	5746	5625	5337	5416	5182	5082	5039	4864	4899	4840	4885	4822	4799	4731	4825	4693	4586	4686	4940	5002	4685	4836	5074	4943	4639	4830	4994	4998	5047	5399	5111	5532	5422	5783	5970	5773	5682	5548	5237	5042	4848	4806	4971	5095	5245	5424	5556
6291	5872	5868	5578	5534	5489	5256	5023	4956	4847	4762	4744	4739	4548	4585	4947	5143	5101	4842	4656	4577	4861	4925	4933	4667	4712	4867	5003	4966	5273	5383	5235	5567	5547	5528	5641	5740	6005	5681	5668	5336	5171	5078	4867	4971	5044	5369	5345	5536	5595
6227	5705	5580	5363	5537	5587	5460	5370	5220	5154	4984	4885	4759	4569	4782	4806	5013	5217	5055	4830	4696	4712	4987	5229	4868	4695	4892	5194	5090	5217	5400	5356	5483	5758	5595	5797	5849	5813	5636	5450	5265	5015	5161	5071	5129	5238	5467	5423	5561	5534
5726	5508	5485	5977	5803	5719	5812	5667	5510	5450	5411	5093	5119	4776	4767	4724	4841	4832	4935	5017	5041	4807	4801	5002	5068	5029	5063	5389	5477	5247	5654	5718	5489	5780	5681	5735	6044	5500	5552	5219	5232	5190	5238	5217	5195	5344	5292	5467	5774	5829
5613	5662	5812	5810	5909	6179	5954	5960	5688	5622	5501	5475	5426	5209	5084	4838	4701	4581	5047	5147	5326	5114	4888	4906	5387	5530	5297	5468	5864	5484	5644	5851	5633	5512	5921	5618	5690	5158	5371	4912	5058	5247	5113	5247	5347	5290	5467	5373	5566	5660
5540	5665	5873	6006	5905	5763	5806	5792	5688	5733	5558	5349	5436	5381	5493	5210	4953	4896	4987	4955	5391	5462	5150	4973	5513	5752	5487	5311	5634	5496	5430	5753	5645	5616	5762	5440	5263	5259	5036	5086	5012	5073	5062	5382	5264	5419	5419	5353	5631	5649
5603	5779	5986	5877	5614	5485	5360	5522	5349	5541	5368	5378	5475	5527	5663	5522	5353	5150	4912	4987	5374	5659	5668	5343	5298	5789	5553	5301	5462	5572	5374	5424	5673	5510	5560	5209	5081	5205	5007	5202	5021	5028	5185	5370	5298	5499	5526	5486	5751	5639
5672	5573	5545	5614	5390	5301	5171	5130	5017	5220	5149	5317	5249	5542	5720	5868	5728	5504	5196	5115	5377	5579	5797	5607	5277	5539	5636	5407	5441	5558	5235	5379	5646	5477	5218	5185	5165	5258	5014	5103	5078	5126	5238	5125	5293	5575	5600	5678	5552	5475
5777	5565	5458	5050	5177	5050	4932	4949	4972	4805	5029	5198	5275	5287	5473	5697	5825	5690	5442	5040	4990	5590	5717	5601	5336	5360	5689	5675	5263	5477	5446	5013	5319	5114	4941	5216	4923	5099	5048	5148	5102	5139	5117	5304	5493	5669	5735	5610	5429	5399
6032	5523	5206	5003	4982	4824	4931	4942	4941	4958	4913	5018	5023	5022	5250	5445	5736	5801	5468	5182	5013	5395	5800	5545	5375	5179	5699	5515	5119	5161	5349	5069	5131	4900	4955	5138	4980	5189	5201	4883	5157	5049	5326	5346	5412	5659	5749	5433	5101	5185
5903	5293	5301	4892	4781	4776	4795	4952	4808	4938	4929	5102	4865	4762	4953	5066	5372	5675	5558	5180	4932	4993	5560	5617	5310	4965	5363	5374	5062	5123	5265	4826	4875	5003	4814	5105	4971	5274	5283	5198	5296	5082	5485	5415	5571	5743	5533	5510	5155	4987
5957	5483	5124	4844	4807	4815	4847	4967	4805	4908	4873	4822	4745	4867	4921	5107	5301	5401	5209	5100	4811	4866	5255	5494	5248	4896	5070	5356	5058	4889	5088	4781	4768	5094	4931	5161	5271	5244	5358	5381	5425	5464	5624	5555	5575	5521	5502	5503	5058	4999
5867	5502	5320	4925	4938	5042	4984	4864	4824	4785	4796	4734	4580	4594	4785	4881	5072	5139	5266	5077	4812	4686	5000	5207	4839	4825	5060	5339	4972	4791	4903	4903	4831	4928	5010	5391	5334	5357	5623	5358	5452	5537	5521	5563	5554	5403	5372	5082	5022	4963
6148	5647	5442	5084	5135	5341	5008	5077	4913	5152	4764	4645	4533	4608	4656	4682	4785	5131	4936	4862	4747	4662	4863	4892	4922	4691	5124	5264	4997	4786	5225	4766	4882	5395	5225	5417	5401	5399	5433	5414	5593	5469	5523	5478	5419	5151	5096	5126	4927	5289
6076	5716	5500	5373	5535	5299	5147	5012	5109	5050	4883	4602	4618	4514	4631	4556	4844	4981	5149	5032	4720	4554	5014	5140	4994	4743	5011	5301	4955	4965	5223	4918	5079	5434	5250	5572	5626	5349	5586	5382	5622	5305	5535	5264	5251	5094	4953	5062	5062	5361
6191	5778	5628	5409	5468	5479	5328	5237	5090	5136	4784	4662	4596	4548	4674	4786	4975	5196	5161	4867	4698	4753	4974	5142	4945	4753	5129	5300	5055	4886	5196	5252	5363	5641	5443	5692	5518	5378	5494	5234	5455	5429	5455	5318	5219	5044	5066	5232	5390	5655
6179	5733	5733	5508	5446	5496	5503	5327	5252	5165	4902	4697	4679	4551	4782	4763	5107	5091	5278	5163	4660	4943	5004	5273	5033	4978	5165	5362	4967	4946	5579	5355	5472	5776	5399	5440	5374	5323	5390	5063	5425	5175	5151	5142	4953	5022	5291	5479	5548	5789
6102	5682	5658	5614	5579	5402	5243	5308	5155	5158	4950	5056	4888	4974	5067	5189	5240	5426	5532	5357	4954	4998	5401	5494	5244	4981	5380	5386	5329	5292	5780	5430	5642	5841	5347	5348	5264	5200	5168	5092	5257	5195	5189	5015	5040	5164	5384	5467	5509	5734
6042	5761	5601	5230	5198	5258	5251	5287	4969	4953	5024	4901	5131	5095	5145	5492	5450	5704	5625	5320	5115	5291	5712	5702	5439	5364	5745	5457	5268	5269	5525	5496	5530	5485	5142	5379	4982	5112	5096	5116	5131	5113	5093	5108	5239	5367	5640	5736	5712	5493
6074	5719	5497	5298	5059	5116	5040	5106	5056	5046	5093	4984	5039	5219	5297	5362	5618	5628	5537	5288	5259	5350	5636	5662	5519	5468	5480	5308	4996	5499	5485	5227	5331	5240	5127	5175	4919	5247	5233	5176	5216	4924	5069	5160	5232	5607	5507	5791	5625	5459
5898	5592	5595	5323	5119	5074	5099	4968	5045	4937	5078	5118	5111	5439	5427	5579	5778	5618	5343	5074	5069	5409	5615	5608	5092	5284	5444	5155	5003	5384	5321	5103	5212	4935	5025	5223	4954	5288	5340	5224	5096	5178	5254	5464	5491	5702	5695	5599	5475	5227
5871	5841	5829	5546	5324	5232	5303	5037	4823	4936	5047	5166	5223	5350	5368	5438	5342	5287	4976	4910	5087	5436	5419	5169	5094	5384	5146	4820	4976	5375	5022	4929	5082	4791	5062	5127	5240	5529	5210	5478	5253	5333	5481	5488	5587	5600	5655	5515	5438	5003
5817	5799	5945	5918	5691	5579	5326	5238	5203	5090	5237	5399	5484	5423	5308	5230	4987	4923	4754	4825	5230	5264	5164	4878	5052	4962	5059	4826	5205	5120	4801	4863	4968	4868	5224	5168	5295	5426	5312	5406	5249	5276	5387	5668	5573	5580	5628	5469	5437	5102
5807	5606	5735	5690	5650	5700	5580	5503	5356	5287	5316	5555	5325	5206	4912	4931	4745	4696	4630	4986	5017	5123	4928	4774	5287	5065	4912	5034	5362	4887	4886	4943	4798	4946	5321	5254	5430	5440	5518	5330	5352	5318	5303	5580	5433	5566	5453	5354	5421	5374
5802	5481	5589	5707	5592	5682	5759	5419	5474	5520	5484	5216	5184	4943	4696	4705	4746	4804	4954	5231	4989	4880	4931	5159	5186	4956	4861	5218	5246	5117	5043	5083	4911	5239	5331	5379	5668	5428	5357	5278	5411	5265	5456	5392	5339	5308	5331	5235	5399	5444
6007	5669	5504	5619	5556	5669	5552	5583	5391	5343	5245	4937	4931	4789	4624	4938	5137	5017	5139	5097	4812	4786	4918	5137	5132	5021	5141	5412	5107	5099	5316	5331	5167	5470	5542	5675	5632	5408	5528	5266	5262	5387	5318	5239	5381	5327	5287	5499	5461	5357
5964	5615	5744	5504	5547	5496	5490	5251	5111	5129	4985	4984	4994	4999	5197	5254	5436	5331	5084	4957	4789	5142	5209	5318	5013	5216	5371	5468	5316	5597	5428	5203	5418	5570	5612	5703	5603	5471	5425	5069	5140	5201	5468	5410	5519	5371	5509	5534	5532	5675
5868	5834	5728	5719	5567	5711	5463	5341	5234	5351	5087	5348	5258	5416	5594	5619	5431	5204	5063	4976	5205	5463	5429	5243	5148	5333	5669	5435	5471	5569	5353	5179	5354	5418	5475	5335	5211	5168	5205	5028	5128	5305	5403	5639	5447	5572	5421	5454	5532	5584
5623	5381	5696	5625	5582	5758	5593	5471	5542	5524	5688	5462	5567	5475	5557	5429	5127	5060	5137	5377	5484	5443	5298	5138	5435	5461	5511	5466	5427	5373	5032	5216	5260	5229	5321	5193	5046	5045	4944	5183	5084	5469	5564	5413	5439	5474	5269	5173	5354	5726
5489	5369	5364	5427	5392	5501	5483	5372	5321	5519	5422	5220	5178	5277	5068	5025	4943	5089	5108	5485	5422	5057	5013	5153	5339	5439	5241	5433	5275	4908	5155	5198	5228	5232	5295	5052	5021	5036	5249	5325	5410	5637	5496	5303	5335	5181	5269	5191	5383	5258
6034	5458	5535	5141	5154	5135	5085	5061	5050	5122	4938	4877	4969	4963	5115	5065	5160	5159	5390	5165	5142	5125	5002	5244	5131	5105	5224	5261	4995	4935	4964	4973	5063	5249	5233	5197	5185	5277	5360	5389	5416	5524	5596	5248	5233	5139	5389	5198	5229	5401
6062	5849	5661	5453	5223	5084	4992	4976	5073	5011	4818	4895	4944	5160	5326	5226	5101	5137	5049	4857	5023	5216	5151	5139	5114	5227	5197	4979	4951	4954	4974	5053	5128	5090	5111	5025	5101	5310	5432	5510	5507	5429	5470	5319	5081	5129	5087	5322	5589	5642
5808	5506	5628	5683	5708	5423	5535	5426	5532	5279	5171	5178	5216	5320	5208	5172	5075	4846	5092	5199	5084	4987	4865	4839	5230	5232	4991	5035	4886	4933	4904	5162	5332	5153	5224	5227	5188	5428	5473	5488	5482	5429	5320	5163	5056	4973	5204	5382	5722	5705
5664	5360	5463	5543	5440	5436	5606	5496	5597	5329	5155	5263	5105	5130	5192	4991	4933	5102	5046	5323	5184	4951	4948	5022	5089	5297	5096	5300	5076	5197	5175	5324	5405	5474	5388	5302	5373	5400	5517	5570	5469	5324	5143	5153	5130	5068	5548	5357	5585	5655
5695	5624	5645	5491	5404	5452	5295	5426	5292	5291	5094	4977	5066	5213	5336	5230	5321	5312	5308	5239	5014	4969	5062	5218	5180	5367	5487	5288	5241	5383	5470	5405	5423	5383	5348	5374	5175	5271	5525	5411	5468	5335	5235	5214	5275	5369	5536	5536	5847	5713
5571	5490	5662	5473	5330	5395	5238	5343	5392	5186	5264	5299	5453	5321	5407	5224	5238	5177	5144	5131	5291	5235	5090	5397	5253	5487	5452	5288	5315	5306	5434	5329	5445	5251	5038	5356	5046	5300	5289	5542	5385	5317	5293	5096	5171	5467	5520	5724	5805	5742
5480	5300	5302	5182	5114	5065	5305	5473	5547	5397	5167	5264	5302	5209	5179	5001	4991	5135	5254	5063	5180	5030	5232	5236	5511	5171	5180	5047	5048	5079	5122	5277	5114	5068	4978	4956	5051	5312	5447	5290	5297	5246	5007	5043	5188	5470	5604	5628	5575	5663
5887	5468	5388	5324	5184	5156	5271	5245	5270	5119	4916	5001	5084	5013	4883	4995	5077	5115	5199	5046	4978	4967	5100	5131	5082	5106	4982	4871	4930	5179	5321	5182	5252	5061	5076	5229	5294	5304	5715	5394	5489	5383	5247	5166	5436	5295	5490	5539	5512	5592
5583	5407	5580	5538	5457	5571	5397	5384	5291	5053	4983	4955	5063	4981	4870	4989	5107	4921	5154	5190	5111	5074	4906	4974	5092	5212	5086	4839	5151	5242	5283	5425	5384	5349	5178	5366	5477	5684	5708	5787	5747	5540	5316	5417	5395	5373	5467	5741	5494	5669
5687	5625	5659	5626	5459	5305	5226	5153	5030	5036	4919	4958	5110	5173	5032	5009	5170	5247	5304	5340	5009	4931	5074	5145	5139	5180	5253	5165	5332	5396	5424	5327	5222	5174	5123	5351	5416	5499	5759	5698	5661	5289	5159	5310	5180	5386	5609	5615	5667	5822
5675	5650	5749	5544	5397	5280	5276	5249	5300	5182	5192	5014	5246	5128	5118	5221	5215	5271	5254	5049	5095	4998	5124	5268	5251	5380	5282	5152	5192	5325	5414	5343	5290	5196	5102	5251	5407	5483	5568	5399	5344	5090	5034	5049	5081	5360	5520	5528	5453	5635
5734	5377	5479	5118	5269	5332	5299	5300	5410	5319	5201	5314	5328	5116	5067	5079	5044	5191	5086	5093	4956	5181	5296	5334	5343	5354	5389	5206	5123	5212	5489	5433	5189	5125	5075	5185	5259	5447	5378	5310	5030	5073	4895	4944	5167	5368	5542	5401	5434	5255
5641	5468	5333	5260	5206	5325	5388	5525	5299	5168	4986	5123	5083	5131	4840	4979	5014	5336	5275	5193	5252	5327	5247	5477	5479	5304	5166	5251	5382	5344	5437	5417	5378	5167	4989	5119	5322	5468	5458	5485	5337	5306	5295	5206	5364	5411	5559	5587	5433	5269
5737	5308	5400	5299	5408	5290	5294	5235	5137	4988	4942	4864	4911	4909	5002	4964	5184	5404	5415	5348	5260	5284	5307	5358	5179	5195	5180	5104	5201	5425	5322	5259	5128	4854	5005	5009	5232	5433	5385	5620	5411	5391	5202	5414	5443	5654	5517	5521	5522	5481
5737	5692	5723	5487	5378	5135	5237	5068	5075	4986	5078	5033	5054	5081	4915	5153	5281	5368	5275	5404	5142	5068	4987	5147	5188	5088	5023	4991	5071	5033	5014	5112	5071	4782	5098	4907	5424	5292	5519	5424	5261	5144	5051	5014	5126	5419	5408	5293	5349	5497
5945	5740	5663	5364	5189	5325	5199	5240	5092	5348	5166	5143	5235	5050	4994	5128	5242	5136	5241	5000	4950	4844	5041	5194	5064	4991	4896	5039	5052	5199	5182	5214	5114	4997	4895	5143	5384	5501	5328	5287	5196	5111	5008	5097	5215	5268	5381	5334	5376	5314
5945	5662	5545	5244	5183	5250	5320	5258	5283	5321	5290	5386	5157	5110	5120	4780	5048	5073	5222	5128	5052	5091	5236	5315	5407	5178	5101	5146	5185	5405	5412	5352	5236	5199	5203	5129	5466	5383	5474	5316	5208	5222	5083	5180	5349	5510	5674	5381	5561	5387
5508	5257	5335	5336	5074	5349	5417	5464	5200	5177	5057	5209	5043	5008	4973	4994	5092	5362	5357	5450	5320	5295	5388	5528	5303	5081	5173	5157	5440	5415	5524	5356	5230	5173	5093	5045	5208	5248	5437	5429	5369	5392	5268	5610	5639	5901	5815	5761	5563	5545
5358	5181	5378	5386	5437	5336	5219	5199	5004	4964	4963	5143	5109	5070	5077	5227	5484	5423	5435	5507	5306	5231	5079	5014	5197	5024	4842	4908	5130	5092	5277	5209	5003	4862	4838	5027	5188	5316	5287	5320	5413	5292	5407	5500	5522	5640	5714	5682	5461	5316
5486	5495	5416	5386	5348	5066	5079	5152	4936	5161	5056	5070	5201	5011	5070	5234	5353	5301	5301	5140	4871	4912	5075	4934	5011	4680	4661	4907	5067	5125	5252	5164	5126	4996	4959	5171	5294	5453	5507	5320	5291	5292	5288	5342	5376	5404	5405	5494	5378	5347
5749	5779	5888	5470	5319	5139	5141	5223	5308	5357	5241	5377	5182	5090	5081	5070	5079	5023	5063	4858	4862	4813	4793	4966	5183	5080	4987	5039	5319	5291	5386	5404	5390	5256	5444	5324	5465	5593	5488	5469	5320	5255	5244	5242	5326	5496	5504	5460	5200	5232
5733	5809	5471	5315	5050	5112	5398	5283	5436	5156	5210	5322	5139	5054	4921	4757	4906	5083	5010	4968	4866	5115	5282	5652	5534	5362	5263	5356	5363	5637	5525	5603	5654	5435	5398	5333	5414	5435	5454	5449	5426	5396	5171	5457	5427	5634	5594	5548	5573	5438
5755	5538	5508	5220	5183	5162	5391	5484	5389	5229	5287	5116	5078	5218	4909	4817	4985	4991	5249	5473	5307	5399	5481	5688	5533	5427	5311	5257	5361	5466	5542	5374	5208	5231	5174	5068	5241	5264	5472	5398	5316	5257	5249	5344	5464	5742	5693	5662	5578	5448
5564	5271	5114	5194	5290	5156	5225	5339	5183	5083	5021	5094	5226	5067	5017	5005	4999	5270	5404	5472	5445	5368	5271	5264	5388	5247	5059	4965	4942	5178	5131	5092	4977	5052	5143	5204	5137	5466	5535	5318	5322	5346	5284	5343	5570	5539	5692	5664	5593	5488
5151	5216	5413	5521	5259	5405	5203	5197	4906	4981	4958	5024	5032	4844	4818	4876	5071	5099	5388	5288	5181	5072	5054	5111	4972	4973	4998	5104	5041	5212	5282	5337	5467	5363	5388	5262	5517	5556	5628	5524	5421	5403	5208	5472	5310	5516	5469	5674	5461	5540
5496	5583	5571	5635	5432	5297	5157	5176	4940	5002	4909	5036	5070	4980	4913	4979	4995	5211	5239	5204	4952	4830	4992	5070	5215	5220	5213	5148	5312	5428	5641	5645	5700	5622	5618	5583	5684	5708	5816	5453	5460	5423	5267	5451	5380	5471	5680	5549	5643	5558
5857	5590	5635	5458	5276	5036	5007	5036	5105	4864	4876	4959	5025	5065	5331	4960	5002	5120	5102	5016	5022	5047	5229	5400	5453	5439	5494	5344	5391	5606	5901	5935	5857	5620	5558	5320	5540	5544	5577	5498	5371	5339	5281	5260	5315	5557	5698	5701	5632	5498
5638	5380	5395	5237	5015	5118	5034	5212	5181	5064	4927	5203	5337	5290	5308	5005	4890	4967	4980	5063	5116	5195	5498	5528	5640	5557	5441	5224	5423	5622	5497	5576	5476	5338	5187	5171	5200	5303	5286	5331	5366	5240	5082	5061	5392	5326	5564	5709	5601	5565
5709	5229	5075	5088	5118	5112	5262	5151	5187	5137	5146	5213	5351	5257	5170	4914	4871	4965	5128	5277	5329	5316	5298	5431	5517	5464	5134	5263	5086	5197	5155	5255	5257	5168	4923	5044	5172	5226	5268	5279	5265	5337	5225	5013	5440	5303	5470	5598	5554	5485
5438	5267	5220	5359	5407	5448	5302	5139	5142	5045	4909	5036	5049	4982	4832	4834	4868	5040	5278	5529	5383	5294	5209	5206	5189	5161	5189	5077	5064	5147	5090	5135	5283	5189	5172	5066	5259	5417	5367	5307	5364	5149	5201	5060	5004	5223	5304	5431	5396	5586
5532	5459	5583	5600	5616	5570	5275	5082	5213	4794	4746	4855	4734	4936	5074	5000	5235	5467	5304	5338	5134	5085	4929	4996	5197	5150	5031	5174	5051	5093	5268	5546	5500	5680	5360	5263	5353	5499	5503	5601	5572	5524	5217	5152	5123	5329	5354	5431	5494	5607
5869	5844	5919	5608	5477	5361	5118	4908	5059	4928	4884	4788	5073	5369	5538	5507	5447	5216	5376	5122	5064	5004	5002	4963	5319	5249	5415	5281	5242	5362	5445	5544	5583	5650	5515	5419	5488	5453	5444	5596	5507	5567	5381	5343	5275	5322	5576	5624	5709	5751
6097	5834	5714	5347	5110	5009	4805	4867	5044	5038	5063	5127	5304	5612	5569	5454	5263	5231	5141	5132	5088	5098	5182	5256	5367	5425	5483	5554	5283	5306	5518	5457	5561	5407	5411	5274	5183	5201	5205	5415	5372	5328	5351	5319	5313	5444	5621	5516	5739	5699
5996	5584	5263	4914	4921	5034	4921	4896	5045	5351	5080	5236	5503	5461	5357	5037	4958	5031	5096	5142	5286	5379	5410	5256	5392	5491	5542	5375	5308	5140	5150	5145	5232	5337	4915	4865	4885	4933	5044	5165	5372	5449	5247	5259	5253	5395	5288	5443	5582	5690
5724	5118	5044	4990	5181	5279	5152	5298	5314	5495	5382	5075	5080	4931	4851	4701	4836	4870	5110	5379	5198	5265	5278	5145	5168	5283	5334	5124	4915	4779	4855	4886	5098	5088	5043	5070	4940	5031	5119	5328	5370	5409	5395	5273	5024	5005	5176	5392	5463	5634
5494	4974	5134	5170	5350	5581	5473	5447	5435	5379	5267	4890	4723	4811	4826	4781	4889	5030	5293	5377	5463	5457	5171	5126	5141	5237	5146	5273	4922	4930	4932	5007	5397	5398	5380	5353	5419	5387	5364	5607	5662	5673	5495	5286	5248	5144	5127	5303	5578	5582
5505	5130	5395	5403	5529	5682	5610	5511	5018	5080	4861	4646	4809	4833	5032	5192	5442	5488	5589	5519	5489	5405	5362	5093	5118	5188	5260	5124	5199	5079	5078	5151	5434	5820	5688	5774	5680	5518	5579	5647	5671	5691	5753	5586	5612	5433	5353	5502	5544	5707
5578	5273	5630	5429	5521	5622	5258	5081	4990	4732	4746	4855	4922	5114	5320	5578	5654	5594	5281	5592	5380	5133	5036	4888	4925	4929	5087	5174	5248	5069	5157	5384	5422	5611	5702	5494	5775	5540	5373	5560	5596	5754	5758	5749	5702	5659	5441	5573	5639	5667
5868	5840	5713	5439	5311	5409	4944	4991	4906	4835	4954	5085	5184	5287	5504	5581	5574	5445	5104	5012	4842	4973	4712	4792	4823	4927	5121	5287	5382	5203	5156	5237	5151	5381	5531	5445	5405	5190	5238	5155	5253	5567	5629	5579	5602	5525	5395	5333	5561	5594
5969	5773	5630	5459	5057	5090	5027	5035	4997	5256	5433	5525	5457	5420	5234	5308	5010	4899	4719	4643	4722	4940	4828	4723	5052	5117	5191	5404	5571	5490	5298	5193	5150	5364	5458	5587	5391	5313	5182	5249	5245	5287	5492	5489	5456	5508	5378	5324	5280	5438
5799	5477	5454	5151	5133	5269	5319	5355	5303	5506	5634	5703	5519	5348	5095	4863	4855	4674	4603	4829	4887	5137	5370	5210	5285	5283	5394	5612	5581	5505	5443	5314	5248	5304	5410	5403	5503	5349	5342	5266	5241	5428	5593	5479	5618	5769	5586	5404	5295	5426
5791	5391	5340	5060	5283	5416	5582	5313	5430	5345	5378	5330	5111	4818	4560	4504	4753	4754	4890	4913	5271	5479	5686	5594	5607	5476	5560	5499	5650	5516	5449	5373	5184	5323	5372	5528	5432	5582	5488	5512	5569	5467	5601	5760	5816	5858	5719	5547	5359	5362
5432	5317	5392	5340	5445	5438	5645	5414	5316	5186	5158	5056	4880	4752	4590	4681	5055	5038	5333	5327	5517	5587	5625	5547	5549	5239	5212	5183	5335	5412	5299	5386	5288	5237	5396	5533	5588	5672	5606	5614	5562	5714	5655	5705	6027	5840	5711	5596	5471	5415
5414	5348	5529	5530	5701	5453	5440	5247	5053	4985	4867	4928	4875	4665	4787	5037	5263	5412	5659	5376	5452	5499	5251	5052	5110	4935	4863	4978	5090	5316	5334	5371	5106	5235	5307	5457	5641	5485	5357	5440	5366	5434	5489	5551	5795	5781	5702	5792	5598	5369
5375	5395	5739	5657	5523	5399	5485	5286	5029	4834	4879	4953	5021	5117	5188	5472	5489	5569	5465	5249	5025	4997	4891	4994	5040	4943	4868	4937	4951	5131	5210	5590	5376	5154	5236	5243	5307	5359	5285	5320	5425	5165	5296	5292	5506	5539	5719	5584	5619	5539
5358	5503	5837	5557	5520	5397	5164	5178	5086	4847	4852	4957	5238	5312	5374	5541	5430	5417	5303	4844	4663	4679	4726	4964	5024	5042	4964	5083	5211	5147	5474	5573	5455	5172	5052	5183	5138	5443	5378	5347	5283	5238	5240	5213	5264	5375	5315	5463	5602	5530
5521	5686	5896	5573	5544	5104	5195	5132	4972	5032	4956	5004	5185	5557	5512	5428	5006	4859	4732	4726	4719	4785	4945	5108	5078	5113	5241	5233	5325	5486	5593	5645	5762	5528	5360	5197	5298	5418	5593	5603	5427	5404	5279	5200	5466	5389	5494	5491	5471	5484
5855	5914	5996	5451	5307	5135	5003	4960	5003	4950	5156	5224	5340	5324	5343	4845	4776	4600	4601	4854	4793	4983	5113	5149	5551	5699	5526	5508	5599	5738	5690	5745	5763	5763	5688	5542	5568	5503	5661	5690	5751	5666	5475	5388	5351	5624	5505	5640	5680	5866
5991	5685	5786	5361	5262	5055	5110	4998	5189	5260	5429	5608	5583	5306	4983	4902	4521	4463	4726	4998	5211	5290	5547	5378	5805	5864	5832	5702	5743	5661	5621	5580	5632	5515	5888	5645	5488	5466	5644	5605	5632	5615	5545	5643	5421	5595	5729	5757	5707	5854
6046	5660	5240	5034	5148	5131	5069	5159	5222	5608	5625	5387	5252	4976	4709	4672	4622	4732	5150	5222	5531	5567	5652	5730	5683	5855	5720	5515	5395	5268	5185	5341	5485	5538	5527	5359	5188	5330	5348	5327	5536	5521	5584	5567	5548	5474	5707	5673	5756	5763
5817	5335	5048	5098	5091	5213	5201	5317	5575	5506	5647	5034	4822	4629	4481	4586	4864	5020	5203	5539	5767	5958	5650	5650	5549	5355	5459	5168	5110	5041	4893	5058	5188	5298	5322	5222	5178	5047	5050	5240	5274	5422	5540	5462	5444	5378	5457	5434	5547	5526
5441	4997	5145	5138	5218	5478	5588	5665	5595	5485	5294	4819	4619	4304	4686	5038	5140	5384	5558	5808	5832	5837	5618	5367	5318	5086	4896	4851	4940	4761	4776	4715	4924	4879	5072	5115	4946	5134	4967	4998	5016	5114	5265	5248	5195	5041	5239	5012	5040	5261
5272	5077	5341	5334	5559	5472	5513	5692	5562	5172	5045	4692	4703	4734	5065	5557	5628	5807	5833	5617	5585	5622	5289	5108	4943	4896	4837	4724	4842	4701	4851	4748	4825	5038	5160	5092	5128	5048	4911	4818	4878	4874	5004	5171	5154	5023	4928	5004	5010	5071
5162	5331	5397	5579	5662	5701	5516	5445	5046	4815	4592	4669	4781	5057	5358	5537	5871	5841	5721	5442	5252	5237	5219	4827	4824	4839	4690	4799	5011	5016	4998	5014	4945	4998	5221	5162	5295	5381	5276	5065	5052	5034	5240	5150	5221	5096	5188	4949	5122	4889
5458	5543	5729	5659	5546	5368	5422	5087	4673	4647	4515	4816	5254	5304	5783	5860	5793	5766	5425	5077	4896	4762	4890	4789	4800	4882	4944	4933	5130	5374	5274	5323	5257	5226	5340	5561	5716	5622	5637	5582	5368	5456	5222	5274	5370	5511	5394	5151	5182	5065
5747	5862	5933	5642	5379	5292	4906	4796	4677	4521	4894	5350	5461	5602	5635	5650	5524	5470	5221	4833	4690	4636	4687	5024	5162	5222	5242	5372	5658	5686	5849	5627	5499	5347	5535	5569	5797	5845	5783	5739	5677	5604	5578	5694	5653	5673	5777	5669	5690	5622
6127	5938	5840	5400	5048	5045	4669	4621	4841	5094	5293	5693	5777	5793	5550	5567	5164	4947	4968	4820	4867	4862	5001	5371	5549	5530	5712	5772	5933	6000	5704	5828	5597	5559	5567	5571	5634	5816	5843	5761	5852	5775	5900	5974	5891	6052	6000	6124	6175	6239
6090	5842	5644	5230	4868	4746	4725	4879	5098	5461	5832	5863	5790	5719	5488	4918	4813	4828	4818	4955	5055	5105	5213	5608	5763	5914	6103	5968	5799	5707	5654	5542	5473	5505	5349	5245	5261	5401	5471	5644	5762	5748	5730	5681	5776	6002	6059	6146	6210	6293
6185	5646	5179	5075	4739	4749	4830	5231	5613	5926	6027	5818	5738	5212	4956	4738	4526	4700	4963	5158	5552	5492	5701	5798	6064	5911	5919	5635	5386	5317	5306	5198	5305	5298	4972	5117	5115	5071	5258	5249	5352	5598	5442	5518	5670	5674	5707	5808	5936	5966
5797	5370	4966	4761	4753	4971	5188	5648	5926	6020	5834	5588	5145	4817	4537	4499	4540	4919	5189	5546	5842	5999	5892	6035	5816	5794	5609	5493	5088	4998	4918	4941	5118	5050	5070	4964	4884	4760	4934	4925	5261	5222	5002	5238	5098	5131	5122	5283	5387	5783
5638	4791	4863	4743	5042	5395	5653	5743	5825	5851	5641	5200	4694	4305	4393	4711	5037	5200	5331	6022	6109	6325	6062	5805	5473	5488	5278	5084	4976	4894	4770	4814	4828	4756	4847	4974	4738	4801	4782	4781	4906	4868	4925	4876	4823	4712	4716	4863	4889	5058
5034	4844	4887	5087	5301	5449	5734	5716	5700	5416	5150	4669	4542	4510	4478	4955	5452	5798	5883	6164	6277	6268	5994	5543	5320	4956	4871	4769	4875	4745	4708	4686	4709	4787	4849	4870	4897	4752	4736	4670	4630	4552	4857	4828	4707	4677	4627	4587	4474	4639
5166	4888	5067	5299	5561	5826	6030	5584	5339	4956	4567	4483	4475	4648	5047	5557	5849	5866	6002	6040	6210	5817	5642	5137	5004	4649	4498	4591	4769	4755	4809	4689	4741	4841	4954	5083	5063	4980	4771	4735	4941	4629	4755	4987	4807	4848	4651	4661	4520	4465
5047	5130	5420	5459	5505	5609	5763	5252	4882	4628	4317	4609	4785	5043	5522	6033	6200	6095	6224	5750	5635	5283	5065	4810	4547	4381	4440	4629	4811	4749	4945	4904	4966	5088	5075	5305	5207	5231	5138	5086	4913	4853	4990	5011	4926	5030	4989	4982	4773	4629
5243	5420	5792	5644	5737	5515	5419	5008	4670	4459	4420	4812	5093	5593	5840	6022	6042	6125	5769	5447	5125	4749	4554	4494	4437	4680	4630	4817	4892	5018	5270	5294	5243	5357	5404	5345	5477	5429	5227	5255	5200	5215	5085	5083	5252	5242	5386	5285	5123	5037
5601	5641	5758	5609	5432	5171	5152	4805	4686	4637	4704	5091	5474	5804	6251	6072	5933	5772	5346	5065	4665	4401	4398	4448	4505	5067	4961	5130	5319	5533	5643	5586	5590	5511	5479	5523	5516	5530	5523	5618	5507	5464	5289	5586	5502	5646	5664	5671	5768	5599
5599	5757	5747	5468	5277	5040	4923	4735	4676	4854	5073	5329	5561	5764	5784	5595	5431	5109	4836	4761	4478	4438	4535	4682	5215	5292	5640	5640	5599	5696	5691	5661	5861	5681	5485	5547	5562	5700	5842	5669	5717	5879	5871	5861	5883	6188	6139	6201	6160	6091
5832	5663	5573	5387	5068	4916	4897	4713	4828	5045	5395	5556	5557	5690	5496	5473	5044	4857	4779	4589	4543	4867	4918	5186	5458	5881	5887	6063	5844	5791	5627	5528	5700	5582	5456	5654	5487	5596	5574	5614	5832	5947	5993	6170	6166	6387	6371	6306	6425	6530
6016	5657	5527	5101	5030	4885	4656	4730	4940	5224	5507	5580	5531	5583	5358	4874	4798	4668	4704	4727	4847	5119	5455	5570	5754	6020	6086	6147	6066	5696	5522	5300	5327	5394	5281	5323	5489	5417	5604	5602	5706	5935	6113	6303	6462	6418	6408	6405	6506	6575
6082	5590	5466	4922	4860	4772	4714	4898	5136	5498	5514	5730	5519	5151	5124	4787	4803	4754	4774	4995	5212	5462	5665	5807	5901	5975	5908	5682	5544	5396	5251	5052	4981	4989	5104	5128	5276	5275	5303	5540	5520	5733	5921	5939	6320	6369	6347	6431	6495	6454
5911	5631	5255	4974	4787	4692	4781	4899	5279	5356	5434	5463	5301	5090	4872	4729	4852	4931	4899	5126	5377	5667	5804	5877	5889	5621	5498	5430	5197	5205	4984	4969	4861	4674	5034	5150	5227	5322	5491	5602	5675	5559	5755	5980	6024	6020	6105	6453	6252	6247
5812	5515	5057	4762	4666	4771	4953	5083	5252	5451	5382	5379	5071	4994	4880	4799	4855	5069	5194	5203	5377	5475	5677	5608	5590	5459	5196	4955	4847	5006	4883	4885	4849	4928	5060	5255	5446	5541	5598	5575	5470	5460	5455	5541	5666	5658	5778	5929	6022	5911
5531	5116	5030	4788	4731	4827	5086	5333	5420	5439	5429	5312	5044	4925	4810	4814	4808	4982	5164	5404	5609	5474	5557	5396	5413	5123	5029	4839	4733	4749	4940	5033	5075	5276	5174	5300	5431	5545	5692	5548	5574	5430	5368	5258	5083	5100	5424	5423	5467	5601
5216	4729	4860	4801	4770	4977	5179	5504	5419	5400	5226	5161	4949	4848	5029	4848	4769	5045	5089	5257	5298	5293	5129	5169	4962	5005	4832	4802	4915	4972	5217	5335	5397	5542	5526	5653	5600	5565	5553	5722	5723	5509	5296	5165	5004	4938	4969	4966	5191	5209
5039	4821	4857	4745	4923	5114	5245	5501	5493	5394	5197	5079	4955	4823	4743	4759	4696	4842	4910	5107	5203	5303	5152	5110	4831	5011	4946	4981	5162	5248	5553	5841	5883	6078	6030	5817	5772	5691	5728	5543	5398	5417	5367	5021	4734	4643	4933	4670	4771	4816
4853	4760	4858	5022	4901	5276	5244	5357	5416	5321	5098	5048	4780	4753	4693	4874	4646	4841	4869	4858	5044	5082	4905	4997	5055	4980	5059	5347	5620	5753	5969	6062	6172	6345	6483	6127	5979	5874	5659	5421	5321	5023	4988	4841	4726	4661	4483	4349	4388	4515
4789	4804	4914	5135	5256	5323	5439	5379	5348	5072	5140	4731	4837	4668	4644	4739	4758	4721	4905	4891	5046	5254	5215	5282	5236	5386	5560	6051	6109	6097	6441	6243	6431	6343	6320	6324	6101	5847	5626	5170	4801	4767	4589	4523	4479	4321	4197	4238	4212	4100
4965	4968	5207	5163	5233	5433	5339	5560	5013	4968	4952	4903	4710	4661	4662	4597	4762	5045	4903	5114	5106	5260	5272	5465	5663	5938	6160	6575	6551	6776	6647	6693	6536	6384	6309	6066	5813	5744	5374	4966	4757	4555	4297	4185	4152	4131	4187	4163	4154	4110
4893	4881	5103	5211	5264	5367	5417	5363	5124	5061	4854	4720	4556	4756	4612	4645	4899	4888	5053	5240	5468	5486	5738	6112	6075	6414	6435	6779	6719	6799	6919	6834	6516	6359	6038	5651	5554	5359	4895	4793	4585	4234	4130	4044	3890	3927	4112	4178	4047	3888
5172	5064	5270	5327	5491	5473	5450	5272	5172	4711	4641	4605	4551	4547	4619	4678	4817	5028	5354	5630	5817	6056	6219	6242	6644	6872	6833	7024	6997	6883	6720	6586	6384	6040	5638	5194	4928	4807	4505	4302	4135	4012	3951	3809	3920	3880	3898	3988	3825	3772
5186	5155	5201	5293	5528	5455	5367	5288	4925	4675	4661	4679	4532	4509	4707	4684	5081	5289	5629	5990	6270	6359	6398	6552	6850	6941	6906	6929	6839	6671	6365	6177	5691	5575	5222	4976	4596	4219	4024	3796	3697	3697	3625	3744	3644	3865	3924	3806	3801	3823
5287	5404	5427	5425	5400	5363	5142	5072	4906	4671	4487	4484	4560	4642	4848	4983	5066	5689	6142	6330	6548	6558	6923	6803	6576	6754	6731	6708	6564	6279	5915	5382	5222	4824	4538	4348	3971	3737	3437	3455	3477	3449	3639	3705	3768	3873	3855	3840	3721	3808
5454	5507	5593	5349	5303	5214	5079	4789	4727	4500	4461	4482	4407	4685	4956	5306	5822	5876	6226	6590	6690	6880	6879	6703	6598	6542	6229	6207	5901	5630	5257	4694	4450	4107	3929	3642	3429	3302	3163	3099	3165	3248	3407	3485	3659	3878	3932	3741	3860	3745
5561	5575	5378	5344	5334	5111	4924	4606	4351	4338	4466	4511	4623	4943	5205	5490	6050	6290	6538	6711	6644	6762	6776	6467	6161	5878	5729	5465	5255	4913	4479	4175	3714	3555	3220	3196	3057	2979	2950	3020	3064	3191	3248	3480	3590	3701	3831	3813	3841	3813
5609	5482	5471	5156	5213	4999	4882	4461	4468	4332	4393	4728	5014	5170	5470	5874	6284	6675	6682	6834	6692	6621	6281	6084	5841	5501	5088	4584	4446	4108	3823	3691	3371	3163	2806	2781	2781	2883	2896	3046	3149	3233	3424	3439	3562	3702	3821	3881	3958	3879
5762	5571	5492	5129	5050	4847	4730	4463	4361	4363	4520	4670	5168	5412	5663	6092	6497	6745	6758	6690	6449	6147	5902	5580	5162	5019	4622	4231	3867	3501	3274	3097	2952	2744	2648	2606	2612	2713	2887	3023	3299	3389	3460	3631	3684	3827	3818	3855	3872	3871
5649	5335	5263	5170	4776	4744	4652	4522	4444	4484	4588	4973	5214	5671	5855	6131	6323	6523	6891	6746	6315	6005	5485	5045	4834	4476	4149	3742	3601	3286	3014	2809	2683	2685	2687	2695	2853	2869	3112	3400	3601	3889	3751	3902	3864	3946	3894	3920	3902	3780
5767	5444	5205	4969	4704	4721	4486	4520	4526	4592	4736	5020	5292	5746	6064	6394	6622	6742	6613	6446	6197	5650	5209	4877	4439	4086	3778	3415	3341	2974	2825	2734	2684	2695	2828	3014	3097	3249	3332	3705	3974	4002	4177	4276	4186	4294	4116	3999	3928	3831
5783	5216	5107	4808	4759	4687	4598	4329	4581	4742	4830	5194	5521	5920	6217	6317	6494	6598	6558	6073	5766	5342	4890	4525	4096	3729	3538	3283	2951	2947	2803	2768	2771	2919	3244	3235	3483	3702	3964	4201	4340	4392	4459	4553	4626	4657	4304	4248	4173	3931
5591	5289	4978	4761	4799	4718	4550	4458	4680	5008	5059	5402	5587	5805	6252	6277	6346	6405	6321	5922	5549	5010	4530	4180	3843	3510	3304	3264	2962	2917	2795	2856	2885	3134	3358	3479	3856	4141	4501	4718	4737	5001	4996	4987	4978	4782	4521	4252	4261	4186
5559	5182	4883	4786	4710	4699	4667	4545	4800	5010	5330	5511	5712	5929	6157	6420	6409	6297	5977	5635	5188	4675	4318	3917	3658	3361	3305	3148	2937	2977	3021	3102	3192	3304	3569	3857	4208	4651	4813	5235	5294	5460	5464	5240	5113	4812	4467	4372	4335	4287
5454	5022	4950	4683	4678	4717	4723	4573	4737	5229	5509	5581	5707	5991	6066	6138	6045	6023	5685	5569	4962	4560	4144	3848	3485	3259	3174	3077	3037	3050	3080	3296	3498	3616	3893	4201	4728	4953	5301	5618	5692	5899	5952	5592	5248	5000	4645	4478	4240	4179
5296	4888	5046	4864	4757	4594	4614	4595	4747	5143	5350	5664	5864	6048	6024	6019	5844	5789	5587	5358	4762	4337	3905	3695	3427	3124	3182	3149	3148	3309	3347	3541	3753	3874	4158	4516	4942	5159	5529	5976	6152	6301	6172	5899	5408	5154	4819	4504	4336	4151
5271	4764	4919	4822	4771	4643	4720	4749	4995	5086	5269	5706	5984	5926	5993	6011	5904	5503	5357	5036	4612	4102	3802	3606	3327	3191	3253	3327	3304	3457	3609	3732	4076	4087	4510	4873	5153	5606	5900	6308	6490	6390	6350	6089	5728	5456	5088	4686	4364	3991
5140	4963	4847	4810	4888	4772	4697	4893	5033	5123	5328	5775	6017	5938	6001	5910	5860	5632	5147	4805	4398	4066	3729	3563	3292	3342	3305	3304	3513	3645	3798	3993	4295	4511	4890	5067	5542	5811	6525	6725	6893	6702	6595	6160	5949	5551	5215	4835	4396	3993
5053	4883	4811	4877	4943	5006	4724	4907	5039	5106	5344	5738	5937	5909	6018	5974	5603	5448	5104	4598	4328	3956	3619	3499	3310	3386	3230	3391	3587	3794	4035	4212	4548	4665	4907	5321	5672	6240	6726	6949	6953	6872	6790	6544	6124	5661	5171	4772	4453	4020
5160	4882	4813	4909	4801	4866	4864	5081	5003	5173	5336	5629	5677	5921	5638	5789	5561	5304	4671	4550	4197	3717	3489	3445	3360	3321	3401	3539	3844	3874	4190	4374	4636	4887	5241	5495	6081	6373	6588	7129	7262	7313	7045	6881	6367	5797	5167	4864	4362	4032
5000	4801	4736	4789	5030	4919	4887	5028	5220	5344	5617	5697	5649	5609	5705	5717	5251	5181	4786	4378	4068	3829	3506	3436	3505	3459	3652	3797	3857	4087	4314	4412	4755	4964	5477	5685	6158	6308	6638	7211	7342	7595	7221	7045	6507	5955	5343	4774	4369	3991
5203	4879	4863	4865	4966	4867	5135	5072	5320	5289	5420	5688	5675	5591	5633	5521	5304	5022	4737	4387	4055	3830	3692	3582	3442	3511	3671	3931	4127	4189	4482	4686	4733	5048	5354	5727	6152	6484	6988	7104	7274	7324	7178	7008	6564	6099	5443	4892	4443	3926
5115	4824	4826	4906	5020	5025	5053	5222	5248	5412	5489	5610	5565	5549	5554	5180	5139	4851	4670	4331	4000	3907	3712	3462	3482	3698	3911	4025	4139	4435	4508	4672	4775	4897	5355	5596	6123	6318	6572	6956	7175	7313	7136	6748	6427	5883	5296	4753	4290	3739
5073	4829	4854	5072	5176	5156	5075	5113	5217	5371	5528	5607	5596	5364	5371	5101	5021	4693	4510	4307	4085	3720	3726	3688	3743	3704	3914	4047	4251	4688	4637	4755	4715	4812	4974	5356	5738	6106	6213	6659	6775	7046	7009	6618	6213	5659	5114	4580	4149	3671
5129	4816	4862	4916	5128	5216	5244	5249	5175	5226	5450	5623	5390	5201	5082	4968	4987	4705	4461	4227	3989	4016	3823	3788	3836	3967	4078	4165	4356	4665	4829	4803	4894	4867	4796	5046	5201	5525	5781	6266	6496	6682	6541	6251	5718	5479	4875	4210	3676	3455
5021	4780	4998	4983	5162	5174	5168	5125	4926	5191	5307	5390	5407	5212	5121	4929	4957	4691	4428	4245	4109	4003	3963	3993	3966	3907	3969	4302	4587	4629	4812	4880	4803	4749	4726	4699	4827	5058	5496	5749	5965	6036	5898	5796	5416	4962	4510	4080	3519	3109
4957	4915	4850	4971	5210	5202	5302	5215	5015	5048	5132	5221	5330	5317	5078	5015	4823	4748	4515	4219	4013	4044	3948	3951	3938	4062	4008	4345	4563	4811	4722	4997	4820	4894	4541	4598	4453	4865	4967	5226	5461	5275	5328	5185	4980	4551	4145	3677	3207	3020
4994	4788	4824	5118	5208	5442	5322	5163	5097	4965	5197	5316	5293	5314	5133	5110	4850	4836	4726	4453	4210	4117	3936	3934	3974	4161	4043	4192	4511	4597	4805	4955	4977	4764	4504	4404	4252	4409	4567	4619	4819	4830	4844	4709	4380	4154	3567	3288	3048	2809
5018	4719	4907	5128	5414	5256	5301	5140	5159	4976	4947	5091	5183	5246	5188	4937	4934	5014	4684	4511	4403	4219	4066	4123	3996	4020	4207	4373	4464	4591	4664	4889	4871	4726	4491	4297	4107	4153	4069	4166	4186	4298	4403	4095	4017	3657	3256	3057	2877	2726
4997	4826	4868	4961	5193	5324	5269	5220	5027	4988	4989	5092	5115	5206	5136	5219	5071	4991	4776	4620	4463	4361	4144	3995	4055	3984	4166	4184	4349	4396	4691	4843	4758	4690	4268	4162	3886	3788	3710	3660	3761	3900	3867	3670	3421	3135	2876	2779	2791	2683
5045	4798	4857	4972	5121	5392	5139	5007	5053	5066	4962	5186	5060	5096	5223	5355	5210	4935	4900	4703	4473	4418	4314	4140	3960	4198	4001	3986	4242	4567	4613	4556	4608	4507	4205	4020	3738	3678	3530	3371	3363	3339	3294	3327	3101	2854	2698	2606	2679	2684
5260	4830	4873	4799	5142	5227	5223	4990	4958	4875	4841	4926	5154	5220	5333	5335	5114	5113	4996	4856	4704	4619	4331	4196	4203	4179	4116	3993	4115	4200	4359	4440	4367	4335	4135	4106	3649	3441	3323	3035	2962	2949	2921	2894	2761	2709	2613	2644	2721	2866
5164	5018	5047	4798	5038	5153	5133	5037	4819	4890	4932	5062	5131	5110	5296	5308	5271	5283	4982	4766	4730	4659	4411	4109	4037	3955	3949	3846	3915	3935	4151	4286	4301	4342	4059	4002	3702	3266	3122	2999	2842	2802	2738	2618	2589	2551	2623	2673	2960	3200
5066	4907	4806	4787	4874	4984	5063	4930	4975	4884	4889	4941	4991	5264	5266	5360	5199	5005	5088	4716	4542	4529	4359	4259	4126	4041	3833	3839	3757	3883	3941	4008	4224	4401	4084	3997	3629	3354	3035	2887	2671	2622	2584	2524	2445	2612	2699	2936	3207	3431
5068	4811	4825	4817	4790	4945	5015	5065	5048	4953	4849	4901	5046	5178	5248	5233	5251	5187	4908	4882	4616	4438	4515	4428	4183	4058	3899	3631	3721	3639	3751	3886	4050	4328	4221	3986	3731	3377	3164	2924	2760	2614	2488	2587	2674	2782	2912	3297	3520	4026
5048	4997	4748	4741	4839	4902	5038	5081	5074	4934	4795	4933	4880	4940	5179	5135	5325	5130	5156	4991	4796	4562	4500	4372	4243	4132	3893	3741	3558	3540	3678	3598	3910	4188	4220	4051	3890	3615	3370	3132	2931	2747	2703	2671	2788	2970	3269	3698	4099	4626
5155	4916	4628	4617	4798	4887	5069	5225	5249	5023	4963	5004	4864	4976	4915	5180	5202	5321	5179	5147	4900	4670	4640	4566	4319	4334	4069	3704	3687	3445	3547	3620	3671	3893	4161	3980	3937	3809	3469	3407	3247	2976	3028	2951	3071	3265	3637	3966	4501	5126
5055	4803	4738	4583	4737	4791	5045	5022	5310	5236	5090	4961	4736	4936	5125	5047	5164	5303	5264	5033	4951	4950	4729	4772	4463	4486	4274	4070	3815	3659	3548	3471	3387	3705	3973	3915	3837	3872	3865	3685	3441	3354	3415	3460	3427	3660	3996	4436	4964	5482
5212	4840	4823	4731	4688	4705	4955	5091	5156	5177	5126	4979	4949	4830	4843	5102	4985	5359	5102	5193	5011	4966	5037	4880	4826	4589	4625	4421	4075	3851	3559	3486	3376	3486	3740	3798	3878	4015	3944	3962	3810	3765	3759	3820	3926	4284	4474	4632	5222	5652
5269	4999	4935	4708	4675	4691	4867	5030	5134	5316	5399	5132	5053	4885	4849	4847	4993	5119	5248	5247	5353	5038	5100	5172	4891	4917	4859	4651	4258	4130	3761	3619	3477	3577	3651	3673	4031	4024	4208	4120	4275	4253	4287	4408	4551	4770	4955	5177	5504	5803
5401	5065	4916	4911	4671	4827	4830	4987	5058	5100	5252	5178	5075	5025	4899	4970	5062	5126	5177	5347	5269	5216	5017	5126	5084	5034	5008	4942	4881	4548	4178	3931	3621	3650	3678	3687	3915	4101	4464	4619	4599	4759	4895	4977	5051	5205	5480	5596	6009	6120
5259	5051	5073	4853	4872	4822	4750	4988	5049	5026	5317	5263	5017	5097	4915	5013	4989	5087	5188	5134	5375	5248	5109	5172	5300	5212	5226	5215	5226	5054	4867	4413	4227	3815	3902	3794	4042	4382	4535	4668	5143	5290	5351	5518	5620	5782	5671	5924	6203	6524
5500	4998	5179	4884	4899	4813	4808	4847	4992	5025	5006	5273	5269	5086	4935	4869	4819	4878	5071	5343	5263	5380	5233	5389	5319	5569	5515	5465	5614	5513	5219	4935	4609	4433	4104	4022	4206	4483	4805	4980	5337	5666	5799	6082	6106	6317	6288	6486	6493	6775
5523	5097	5178	4694	4816	4648	4700	4830	4991	4864	5077	5080	5124	5040	4973	4864	4884	4919	4950	5190	5274	5505	5438	5424	5387	5497	5619	5774	5624	5825	5815	5720	5470	4897	4731	4720	4649	4789	4967	5298	5643	5907	6331	6502	6519	6719	6597	6886	6834	6784
5320	5184	5154	4921	4754	4816	4740	4791	4984	4874	4934	5014	5082	5027	5034	4876	4942	4849	4917	5124	5393	5441	5485	5510	5479	5411	5527	5786	6013	6125	6252	6272	6067	5711	5487	5269	5064	5019	5273	5648	5966	6271	6713	6830	6865	6847	7026	7222	6886	6656
5412	5253	5109	4873	4672	4686	4625	4769	4853	4940	4834	5078	4990	5069	5006	4859	4910	4923	4785	4962	5173	5365	5562	5474	5615	5613	5583	5838	6175	6403	6605	6667	6458	6338	6204	5930	5645	5596	5590	5818	6084	6354	6802	6858	7199	7227	7346	7204	6764	6445
5325	5301	5235	4942	4771	4594	4708	4540	4781	4835	4916	4923	4932	5246	5100	4948	4915	4838	4741	4947	4972	5190	5388	5681	5751	5538	5552	5694	5842	6301	6507	6831	6875	6859	6601	6396	6267	6044	5881	6057	6196	6533	6795	6970	7003	7186	7131	6907	6618	6277
5355	5159	5292	5087	4925	4748	4592	4674	4735	4826	4837	4835	4974	5126	5372	5101	4940	4829	4883	4804	4899	5235	5292	5692	5578	5510	5513	5564	5743	5970	6588	6624	6861	7115	7048	7029	6732	6290	6364	6253	6344	6211	6476	6816	6886	7134	6722	6652	6230	5871
5330	5034	5291	5067	5008	4936	4570	4740	4687	4654	4839	4762	4864	5046	5289	5322	5177	5137	4957	5028	4971	5139	5320	5321	5545	5579	5434	5371	5515	5736	6053	6276	6533	6872	7119	7059	7008	6543	6418	6349	6284	5941	6160	6368	6367	6501	6400	5856	5553	5255
4993	4973	5153	5068	5039	4984	4917	4801	4683	4676	4858	4776	4881	5048	5335	5342	5268	5233	5156	5157	5161	5250	5293	5465	5525	5428	5367	5274	5431	5434	5469	5729	5907	6288	6665	6659	6776	6622	6369	6273	5915	5713	5451	5446	5637	5850	5595	5345	4878	4651
4967	4968	4895	4943	5059	4946	4981	4788	4907	4672	4816	4783	4758	4961	5160	5172	5430	5504	5435	5276	5160	5287	5160	5360	5377	5547	5539	5312	5274	4955	4989	5245	5471	5800	5837	6096	6261	6140	6073	5935	5517	5243	5060	4872	4938	4878	4574	4564	4260	4262
4908	4854	4926	4971	5048	5147	5067	4788	4899	4680	4830	4738	4717	4941	4960	5161	5282	5488	5622	5370	5377	5391	5269	5318	5465	5587	5584	5447	5251	5126	4752	4782	4902	5120	5167	5326	5541	5580	5458	5305	5062	4966	4545	4367	4281	4243	3956	4033	3906	3816
5077	4830	4928	5022	4994	5100	5109	4981	4955	4941	4809	4851	4676	4792	4787	4973	5261	5463	5609	5566	5483	5453	5354	5253	5283	5236	5410	5526	5499	5213	4967	4550	4540	4598	4608	4709	4733	5047	5110	4911	4743	4551	4182	4125	3898	3934	3818	3773	3668	3755
5128	4914	4859	4730	4809	4927	5048	5047	5015	5112	5027	4956	5001	4916	4864	4999	4920	5278	5628	5591	5719	5564	5365	5427	5264	5425	5403	5668	5570	5582	5206	4995	4625	4398	4341	4357	4455	4581	4589	4602	4653	4498	4130	4193	4129	4039	4046	3917	4024	4186
5362	4983	4726	4792	4982	4823	4881	5135	5135	5189	5246	5022	4896	4977	4806	4775	4819	5011	5275	5511	5631	5790	5611	5350	5300	5251	5455	5571	5661	5727	5437	5313	4961	4681	4479	4367	4376	4292	4476	4665	4542	4699	4743	4696	4746	4573	4546	4558	4528	4782
5395	4968	5023	4799	4784	4936	4814	5078	5060	5270	5106	5029	5069	5016	4852	4686	4638	4861	5070	5318	5554	5606	5727	5551	5416	5390	5387	5365	5786	5717	5602	5539	5432	5160	4847	4600	4614	4642	4578	4677	4639	4924	5030	5281	5327	5314	5345	5434	5247	5568
5257	5117	4762	4806	4835	4882	4745	5076	5192	5201	5203	5271	5355	5313	5169	4820	4658	4628	4825	4833	5250	5367	5714	5576	5530	5422	5439	5503	5528	5582	5695	5768	5729	5581	5526	5252	5073	5052	4787	4805	4902	5124	5373	5549	5913	5913	6041	6056	5927	5998
5268	5108	5059	4898	4758	4875	4836	4858	5122	5082	5060	5216	5289	5281	5193	5119	4871	4772	4719	4640	4703	5089	5347	5483	5483	5290	5298	5319	5183	5460	5574	5648	6035	5977	5880	5665	5447	5370	5166	5136	5145	5367	5508	5901	5879	6112	6164	6163	6312	6344
5291	5127	5180	4913	4840	4830	4802	4797	4735	4949	4988	5084	5259	5429	5340	5296	5170	5029	4817	4597	4633	4871	5019	5194	5129	5326	5325	5275	5165	5194	5232	5593	5791	5958	5927	5848	5801	5691	5372	5200	5228	5354	5386	5694	5906	5977	6029	5951	6215	6080
5157	4931	5096	5011	4759	4816	4539	4703	4892	4861	4884	4987	5049	5253	5373	5370	5483	5316	5086	4820	4644	4761	4820	4994	5051	5259	5245	5251	5061	4948	5116	5111	5406	5424	5782	5819	5889	5743	5649	5432	5224	5288	5380	5430	5366	5588	5343	5473	5446	5539
5176	5153	5033	5170	5018	4867	4802	4857	4663	4794	4827	4761	4803	5043	5287	5290	5483	5639	5581	5089	4873	4862	4775	4811	5095	5199	5116	5163	5061	4846	4869	4959	4977	5042	5175	5272	5432	5509	5434	5235	5039	5233	5016	5065	4814	4703	4740	4674	4725	4781
5078	4977	5040	5046	5123	5083	4805	4597	4845	4963	4832	4897	4669	5032	5044	4992	5355	5605	5511	5299	5199	5091	4965	4863	4860	5141	5264	5225	5148	4914	4825	4726	4660	4707	4747	4808	5002	5318	5236	5128	5085	5059	4853	4648	4548	4434	4167	4246	4159	4177
5079	5097	5043	5035	5063	5074	5079	4796	4768	4930	4830	4743	4734	4952	4807	5005	5127	5371	5609	5486	5320	5177	5047	4873	4911	4875	5228	5296	5271	5145	5174	5068	4784	4569	4543	4542	4850	4848	5084	4908	4978	4820	4754	4724	4523	4269	4077	4004	4246	4248
5033	4869	4924	4715	5112	5078	5167	5036	4750	4875	4678	4758	4713	4858	4819	4724	4954	5109	5295	5447	5468	5416	5269	5100	4985	5008	4964	5171	5244	5239	5429	5250	5032	4769	4522	4541	4715	4735	4702	4793	4818	4944	4926	4894	4839	4497	4415	4355	4371	4481
4937	4812	4814	4887	4917	5152	5036	5180	5151	4767	4774	4780	4829	4880	4897	4748	4780	4969	5055	5131	5401	5569	5328	5331	5018	5189	5063	5055	5161	5292	5350	5557	5258	5159	4901	4793	4780	4700	4629	4572	4725	4866	5039	5118	5023	4991	4764	4886	4834	4930
4855	4987	4767	4688	4810	4668	4954	5115	5247	4943	5004	4937	4860	4970	4904	4759	4777	4781	4698	4717	5046	5334	5377	5294	5240	5378	5276	4965	5024	5057	5304	5429	5384	5205	5149	5079	4806	4796	4529	4808	4720	4782	4797	5047	5196	5208	5210	5213	5169	5141
4930	4957	4844	4859	4722	4682	4714	4934	5209	5360	5005	5013	5032	5045	5018	4974	4840	4630	4704	4591	4726	4906	5143	5157	5284	5313	5205	5063	4925	4894	4902	5069	5209	5270	5137	5232	5051	4939	4792	4671	4640	4797	4897	4831	4942	5026	5098	5146	5315	5178
5024	4912	5028	4946	4891	4690	4594	4607	4846	5157	4998	5105	5323	5056	5206	5123	5243	5122	4912	4740	4672	4811	4798	4862	5038	5332	5101	5011	4860	4840	4769	4833	4873	4939	5022	5141	5265	5051	4975	4746	4647	4670	4546	4600	4559	4572	4901	4931	5023	5061
5074	4875	4861	5059	5101	4774	4684	4576	4648	4879	4893	5118	5156	5108	5112	5235	5347	5573	5373	5109	4888	4796	4701	4819	4894	4991	5159	5058	4966	4869	4666	4675	4459	4750	4718	4931	5221	5205	5150	5042	4869	4663	4642	4397	4650	4536	4513	4575	4793	4743
5168	4883	4975	5104	5029	5022	4861	4747	4571	4622	4470	4847	5059	5033	5018	5054	5266	5493	5541	5595	5369	5050	4979	4771	4866	5040	5068	5117	5022	5039	4867	4751	4679	4406	4450	4765	5072	5151	5148	5166	5045	4924	4833	4721	4818	4610	4605	4677	4685	4810
5185	5163	4947	4752	4972	5108	5089	5010	4820	4566	4539	4524	4718	4810	4893	4974	5079	5173	5407	5703	5667	5516	5464	5186	5104	5018	4998	5127	5055	5126	5155	5188	4805	4686	4501	4521	4802	5134	5329	5080	5279	5127	5056	5177	5060	4985	4895	5098	4964	4985
5034	5020	5052	4827	5039	5132	5195	5226	4824	4713	4595	4464	4543	4583	4632	4680	4808	4829	5018	5451	5687	5777	5779	5519	5391	5308	5315	5150	5168	5275	5533	5524	5229	4939	4723	4717	5110	5005	5095	5123	5323	5313	5342	5459	5389	5304	5294	5158	5048	5004
5119	5030	4998	4824	4848	4977	5259	5203	5194	5030	4688	4701	4773	4670	4542	4382	4478	4634	4625	4850	5486	5534	5779	5650	5648	5407	5492	5354	5317	5419	5563	5655	5462	5276	5057	5019	5150	5211	5129	5067	5158	5166	5496	5455	5399	5390	5326	5228	5200	5176
5176	5037	5062	4869	4894	4891	5061	5204	5359	5324	5006	4858	4940	4670	4474	4444	4490	4503	4308	4448	4632	5101	5405	5476	5679	5678	5484	5197	5129	5201	5257	5516	5542	5675	5418	5413	5392	5427	5252	4933	4946	5100	5206	5141	5286	5298	5027	5114	5116	5150
5025	4938	5131	4818	4904	4813	4750	4882	4980	5178	5113	5140	5048	4774	4672	4501	4644	4607	4275	4274	4273	4314	4508	4890	5147	5376	5441	5253	5131	5006	4977	5159	5391	5350	5467	5421	5414	5397	5307	4985	4957	4709	4943	4873	4866	4878	4925	4871	4989	4973
5132	4998	4985	4934	4893	4941	4836	4720	4808	4891	5011	5226	5137	4897	4680	4694	4713	4645	4607	4534	4473	4301	4283	4343	4675	4966	5080	5018	4980	4852	4764	4932	4936	5020	5166	5258	5230	5238	5097	5045	4964	4842	4897	4815	4761	4900	4654	4657	4861	4911
5015	4866	5055	5020	4951	4985	4867	4596	4696	4690	4763	4949	5035	4898	4877	4856	4845	4973	5129	4880	4818	4646	4413	4292	4330	4448	4750	4871	4819	4803	4671	4720	4656	4617	4612	4713	4907	5035	5038	4947	5100	5254	4998	4963	4940	4928	4764	4944	4881	4936
5049	4998	4894	4790	4922	4987	4957	4775	4617	4575	4553	4685	4789	4958	4820	4934	4903	4944	4917	5246	5268	5125	4865	4859	4465	4419	4655	4659	4714	4683	4701	4695	4615	4732	4435	4479	4724	4708	4758	4985	5037	5181	5244	5257	5346	5303	5015	5101	5085	5199
5195	5032	4930	4710	4717	4909	4998	4773	4765	4652	4469	4684	4554	4657	4719	4809	4701	4809	4917	5017	5277	5441	5496	5252	5220	4944	4800	4802	4869	4893	4923	4991	4947	4883	4799	4891	4668	4765	4811	4760	4804	5214	5312	5423	5470	5321	5159	5215	5188	5065
5170	5180	4827	4819	4705	4774	4762	4776	4886	4838	4723	4579	4538	4627	4584	4757	4714	4603	4561	4749	4878	5247	5453	5674	5457	5391	5133	5109	5078	5195	5083	5368	5214	5094	5135	5081	4870	4901	4815	4874	4877	4952	4987	5210	5122	5143	4923	5149	5035	5125
5194	5123	5106	4795	4702	4606	4641	4511	4685	4850	4991	4787	4701	4547	4638	4703	4594	4779	4593	4487	4625	4746	5022	5242	5335	5489	5411	5330	5224	5156	5093	5216	5300	5241	5179	5220	5188	5274	5123	4924	4890	4696	4746	4810	4752	4713	4705	4677	4708	4947
5080	5044	5100	5108	4932	4660	4765	4562	4546	4740	4796	4881	4913	4751	4737	4793	4818	4768	4731	4621	4481	4536	4519	4592	4909	5034	5118	5159	5150	5060	5071	4931	4953	5095	4974	5174	5249	5291	5196	5027	4804	4715	4728	4670	4537	4604	4461	4512	4544	4789
4988	4925	4824	4982	4869	4789	4828	4770	4659	4676	4668	4791	4827	4901	4794	4783	4828	5099	5076	5060	4823	4840	4527	4425	4539	4644	4823	4867	4829	4761	4688	4829	4715	4536	4604	4758	4937	4931	5096	5081	4927	4815	4613	4725	4653	4632	4673	4730	4642	4912
5198	4955	4914	4810	4896	4973	5049	4706	4740	4492	4501	4630	4713	4734	4755	4896	4997	4869	5233	5264	5248	5449	4986	4966	4684	4697	4786	4899	4762	4769	4870	4758	4608	4551	4517	4445	4411	4747	4935	5046	4884	4909	4750	4909	5070	4980	4904	5073	4892	4911
5220	4887	5106	4695	4814	5002	5019	5043	4998	4824	4583	4671	4558	4495	4606	4552	4806	4866	5106	5105	5269	5557	5734	5611	5362	5100	5128	5029	5091	5105	5028	4950	4978	4925	4801	4768	4654	4786	4708	4708	4879	5036	5004	5119	5244	5168	5414	5276	5145	5267
5142	5134	5266	4946	4918	4978	4747	4836	5051	5074	4874	4579	4475	4527	4701	4456	4703	4640	4640	4692	4917	5170	5456	5661	5892	5726	5628	5464	5330	5409	5321	5290	5305	5633	5328	5301	5135	5053	5069	5015	5169	5097	5050	5170	5332	5287	5300	5372	5233	5001
5114	5059	5148	5111	4964	4939	4722	4910	4816	5083	4910	4843	4692	4726	4627	4577	4611	4541	4524	4571	4527	4708	4880	5156	5570	5701	5470	5522	5668	5566	5570	5470	5455	5688	5761	5653	5603	5569	5384	5208	5320	5155	4986	5065	4985	5134	5033	5068	4893	4762
5043	4930	5105	5031	5128	4976	4883	4693	4895	5031	4971	4687	4845	4834	4857	4744	4727	4821	4773	4794	4411	4448	4562	4574	4637	5072	5167	5337	5328	5236	5132	5222	5093	5289	5450	5577	5398	5458	5337	5396	5246	5134	5019	4896	4938	4604	4740	4610	4621	4597
5068	5005	4783	4997	5063	5091	5007	4971	4891	4933	4706	4930	4839	4901	4918	4978	4937	4995	5031	5234	4995	4738	4549	4573	4525	4635	4737	4773	4868	4823	4858	4834	4678	4745	4885	4872	4966	4986	4945	5078	4953	4981	4717	4778	4747	4836	4801	4696	4635	4613
5433	4996	4921	4836	4906	4945	5055	4958	4848	4920	4811	4728	4838	4897	4977	5081	4973	4918	5051	5167	5232	5249	5068	4911	4903	4680	4715	4635	4696	4631	4710	4706	4624	4511	4645	4454	4528	4539	4521	4641	4793	4877	4884	4725	4908	4983	5159	5041	5114	4955
5317	5236	5123	4852	4774	4857	4873	5006	4956	4992	4826	4736	4727	4814	4955	5074	5010	5006	4949	5022	5181	5334	5345	5365	5265	5147	5076	4976	4964	4911	4887	4857	5013	4827	4843	4852	4728	4777	4683	4718	4540	4835	4864	4886	5023	4994	5258	5419	5337	5092
5294	5173	5133	5057	4846	4758	5052	4941	4951	4867	4800	4725	4715	4766	4829	4942	4929	4883	4697	4803	4979	5074	5226	5442	5422	5464	5365	5332	5327	5317	5259	5234	5221	5282	5450	5358	5408	5195	5025	5139	5073	5034	4884	4859	5006	5051	5317	5142	5224	4976
5325	5346	5197	5140	4900	4926	4869	4861	4923	4734	4810	4807	4736	4729	4763	4954	4878	5020	4896	4904	4825	4753	4748	4874	5014	5200	5209	5281	5430	5204	5171	5317	5075	5175	5354	5462	5458	5412	5436	5278	5318	5251	5131	4936	4973	4906	4772	4857	4792	4806
5238	5228	5150	4994	5065	4981	4823	4925	4859	4791	4822	4728	4813	4793	4794	4706	4871	4769	4924	4965	4919	4796	4650	4650	4591	4804	4836	4973	4870	5076	5134	4995	4901	4862	4954	5044	5118	5059	4972	4997	5051	5185	5088	4955	4808	4796	4708	4685	4616	4663
5298	5085	5105	4862	4941	5014	4970	4955	4875	4862	4719	4745	4710	4754	4803	4618	4811	4600	5041	4928	5189	5249	4889	4982	4892	4754	4662	4500	4524	4673	4801	4760	4734	4594	4543	4617	4622	4481	4524	4467	4527	4673	4875	4951	4690	4808	4849	4778	4804	4651
5326	5257	5140	4923	4817	5005	4832	5100	4913	4832	4926	4805	4742	4752	4771	4714	4749	4777	4755	4992	5013	5155	5061	5373	5016	4971	4993	4969	4796	4764	4880	4955	4740	4803	4691	4711	4747	4644	4492	4437	4498	4511	4762	4818	4827	5080	4898	5016	5064	5098
5433	5313	5413	5098	5078	4872	4959	4831	5010	4934	4875	4867	4796	4828	4720	4551	4834	4720	4690	4660	4864	4895	4935	4941	5151	5078	5209	5100	5137	5037	4996	5233	5162	5161	5258	5104	5368	5255	5023	5069	4787	4810	4758	4940	5033	5025	5131	5096	5020	5012
5415	5158	5224	5067	5107	4897	4931	4840	4843	4664	4603	4858	4724	4916	4701	4686	4707	4761	4731	4609	4752	4641	4657	4597	4923	4980	5031	5171	5116	4976	5065	5035	5160	5309	5128	5421	5328	5478	5484	5252	5331	5161	5200	5063	5075	5005	4978	4913	4732	4702
5043	5124	5232	5263	5057	5057	5005	4772	4868	4896	4666	4738	4855	4846	4691	4575	4745	4730	4877	4785	4718	4805	4644	4528	4479	4547	4568	4794	4828	4822	4781	4654	4852	4700	4692	4709	4954	4955	5020	4878	4912	4990	4996	5034	4908	4846	4705	4661	4546	4638
5145	4939	5089	5142	5015	5001	5065	4934	4854	4762	4518	4504	4594	4624	4768	4598	4674	4804	4771	4752	4893	5096	4954	4772	4742	4529	4610	4628	4577	4579	4501	4432	4599	4526	4601	4294	4277	4454	4466	4612	4425	4461	4674	4736	4764	4720	4653	4656	4752	4752
5039	5023	5033	5012	4903	4836	5021	4927	4808	4852	4672	4512	4759	4800	4628	4428	4650	4758	4747	4756	4715	4996	4918	4974	5077	4758	4699	4868	4807	4867	4738	4723	4771	4752	4678	4702	4520	4588	4604	4590	4628	4515	4639	4690	4723	4888	4898	5131	5135	5008
5141	4970	5011	5082	4899	4633	4790	4899	4957	4872	4586	4720	4688	4766	4627	4633	4622	4607	4607	4608	4650	4868	4807	4901	4840	4844	4813	5002	4837	5038	4926	4842	5005	5072	5060	5014	5037	4977	5031	5177	5141	4889	4873	4939	5008	5086	4985	5137	5016	4788
5216	5006	5111	4971	4915	4758	4761	4711	4705	4742	4619	4856	4758	4685	4787	4648	4706	4592	4678	4473	4719	4734	4550	4655	4648	4637	4723	4803	4810	4835	4848	4694	4727	4765	4851	4890	5020	4987	5033	5119	5181	5052	5049	4899	4922	4782	4766	4738	4529	4533
5219	4936	5103	4891	4968	4759	4764	4565	4735	4838	4741	4622	4702	4778	4778	4696	4603	4627	4645	4746	4674	4666	4634	4559	4477	4568	4496	4488	4606	4541	4595	4511	4483	4490	4548	4521	4333	4562	4501	4655	4693	4687	4644	4635	4681	4551	4530	4350	4471	4501
5411	5008	4944	4815	4983	4816	4890	4714	4703	4798	4664	4757	4627	4648	4733	4580	4600	4613	4820	4614	4715	4765	4706	4693	4673	4559	4645	4552	4648	4530	4539	4729	4403	4455	4482	4517	4294	4422	4432	4245	4456	4409	4461	4603	4515	4524	4628	4616	4723	4750
5329	4984	5008	5034	4974	4818	4750	4829	4812	4753	4701	4629	4568	4794	4655	4647	4601	4598	4729	4620	4508	4685	4743	4696	4728	4922	4824	4940	4774	4763	4807	4778	4680	4639	4843	4791	4862	4754	4809	4686	4694	4688	4676	4854	4785	4779	4926	4817	5138	5042
5209	4947	5045	4877	4967	4918	4837	4713	4866	4899	4740	4637	4658	4731	4795	4626	4584	4724	4837	4646	4560	4561	4660	4448	4693	4681	4921	4701	4783	4842	4905	4890	4866	4887	4841	4945	5016	4892	5018	5065	4934	4899	4953	4880	4960	4878	4857	4870	5010	4848
5251	4957	5080	4895	5078	4959	4953	4656	4919	4883	4815	4592	4688	4684	4661	4558	4613	4785	4852	4674	4420	4535	4599	4431	4707	4570	4793	4825	4537	4736	4695	4828	4647	4788	4675	4718	4766	4869	4842	4823	4789	4808	4883	4739	4795	4680	4693	4648	4642	4603
5220	4920	4967	4982	4916	4972	4892	4690	4819	4890	4821	4800	4726	4689	4767	4515	4520	4692	4791	4781	4601	4783	4658	4539	4576	4572	4698	4751	4558	4561	4567	4620	4641	4794	4648	4493	4563	4627	4564	4515	4565	4540	4561	4357	4676	4645	4634	4529	4671	4438
5134	4956	4789	4827	4835	4911	4905	4815	4772	4995	4875	4840	4767	4647	4840	4683	4671	4877	4727	4734	4643	4596	4595	4592	4801	4614	4665	4580	4605	4596	4564	4649	4666	4798	4823	4709	4555	4624	4609	4593	4488	4397	4626	4416	4665	4668	4825	4763	4682	4624
5248	4972	4831	4691	4856	4883	4752	4809	4729	4782	4916	4740	4668	4765	4880	4795	4679	4788	4865	4819	4666	4528	4569	4659	4589	4600	4648	4797	4593	4644	4551	4649	4642	4836	4700	4706	4735	4725	4721	4613	4557	4529	4510	4608	4686	4638	4763	4726	4766	4503
5406	4908	4956	4844	4913	4889	4770	4519	4732	4753	4833	4842	4759	4867	4926	4842	4814	5026	4970	5071	4741	4511	4652	4742	4819	4701	4590	4511	4581	4588	4416	4442	4427	4676	4651	4602	4641	4562	4572	4641	4472	4449	4592	4412	4585	4667	4619	4672	4633	4538
5261	5110	5091	4844	4897	4992	4669	4654	4686	4778	4930	4777	4777	4816	4811	4882	4712	4827	5051	5044	4837	4770	4846	4795	4673	4595	4743	4741	4517	4592	4706	4479	4492	4547	4534	4419	4518	4407	4566	4498	4455	4571	4457	4399	4485	4542	4709	4750	4492	4569
5168	4881	4887	4786	4980	5008	4789	4723	4764	4663	4752	4682	4719	4829	4908	4775	4663	4855	5047	4930	4705	4913	4799	4842	4628	4819	4750	4702	4699	4620	4695	4797	4575	4707	4815	4624	4584	4559	4602	4609	4562	4596	4598	4529	4590	4601	4582	4714	4803	4633
5238	4940	4832	4707	4844	4759	4839	4738	4845	4938	4740	4784	4690	4759	4615	4708	4594	4661	4878	4705	4716	4695	4611	4770	4790	4583	4887	4670	4739	4651	5003	4846	4706	4665	4637	4737	4825	4639	4551	4583	4543	4821	4555	4597	4608	4679	4667	4837	4723	4818
5219	5089	4976	4751	4823	4760	4797	4638	4842	4739	4679	4788	4731	4953	4828	4861	4719	4999	4894	4787	4595	4646	4574	4552	4481	4758	4758	4860	4790	4590	4782	4797	4741	4596	4809	4721	4693	4688	4678	4572	4613	4674	4548	4615	4577	4553	4626	4575	4617	4647
5213	4960	4903	4794	4886	4820	4729	4597	4715	4719	4847	4777	4720	4731	4842	4905	4870	4873	4929	4862	4852	4856	4613	4807	4663	4696	4736	4846	4708	4812	4685	4748	4612	4789	4641	4614	4542	4581	4485	4344	4532	4503	4654	4722	4615	4664	4469	4437	4568	4798
5133	4933	4882	4781	4926	4841	4723	4649	4705	4765	4838	4605	4649	4746	4910	4727	4821	4858	4881	4786	4706	4726	4872	4902	4702	4759	4757	4778	4782	4600	4671	4855	4684	4611	4871	4720	4594	4720	4563	4551	4560	4503	4631	4646	4706	4731	4727	4537	4646	4815
4967	4780	4838	4693	4964	5007	4831	4649	4736	4665	4879	4725	4642	4686	4799	4765	4723	4636	4755	4867	4775	4745	4841	4947	4849	4818	4919	4764	4744	4770	4794	4762	4731	4757	4853	4728	4680	4662	4692	4583	4640	4709	4659	4606	4662	4753	4635	4714	4782	4750
5145	4817	4716	4686	4729	4840	4812	4774	4801	4871	4826	4730	4719	4610	4898	4790	4683	4659	4685	4831	4737	4796	4706	4978	4740	4862	4978	4900	4743	4668	4695	4738	4657	4645	4652	4719	4669	4742	4647	4666	4690	4791	4705	4571	4657	4828	4640	4706	4742	4715
5108	4817	4876	4693	4697	4626	4512	4551	4679	4771	4752	4671	4658	4885	4872	4744	4719	4863	4894	4866	4719	4835	4835	4845	4792	4829	4844	4862	4859	4867	4889	4825	4631	4673	4616	4614	4486	4646	4664	4656	4661	4695	4735	4735	4578	4612	4701	4641	4683	4776
5011	4844	4719	4627	4676	4625	4554	4478	4709	4484	4653	4649	4490	4664	4756	4609	4771	4685	4875	5024	4882	4748	4921	4990	4891	4824	4860	4761	4854	4884	4946	4861	4706	4781	4689	4694	4668	4782	4789	4538	4784	4622	4673	4717	4625	4695	4703	4584	4696	4714
5137	4862	4771	4613	4830	4808	4584	4543	4491	4707	4586	4532	4505	4500	4649	4636	4721	4792	4946	4899	4754	4979	4942	4976	4754	4933	4913	4887	4830	4909	4809	4868	4699	4863	4962	4806	4820	4842	4985	4751	4694	4680	4899	4849	4828	4807	4733	4656	4783	4827
4942	4878	4823	4679	4923	4767	4702	4683	4630	4752	4800	4505	4583	4610	4680	4545	4757	4847	4971	4736	4804	4908	5093	4912	4808	4913	4956	4905	4786	4870	5024	5048	4896	4729	5002	4961	4845	4986	4785	4838	4869	4736	4843	4886	4982	4764	4773	4865	4878	4939
5162	5007	4807	4805	4752	4851	4677	4641	4705	4729	4555	4460	4502	4511	4505	4576	4756	4699	4741	4879	4759	4848	5149	4899	4836	4874	4972	4991	4888	4936	4976	4877	4889	4902	4973	5027	4872	4904	4948	4952	4854	4923	4863	4942	4960	4764	4889	4841	4771	4763
5113	5044	4938	4645	4855	4757	4732	4577	4628	4610	4550	4447	4534	4698	4760	4716	4656	4843	4803	4780	4752	4907	4974	4810	4870	4865	4907	4968	4843	4776	5072	4919	4958	4888	4967	4865	4873	4858	5028	4948	4912	4714	4815	4802	4834	4880	4807	4871	4867	4830
5171	4895	4977	4849	4991	4835	4648	4558	4594	4630	4651	4598	4538	4752	4695	4566	4588	4828	4927	4718	4767	4888	4850	4950	4791	4859	4975	4832	4876	4817	4776	4921	4857	4931	4971	4918	4770	4869	4796	4774	4741	4925	4739	4699	4734	4614	4722	4783	4725	4874
5159	4845	4915	4905	4946	4855	4753	4512	4538	4557	4467	4431	4718	4547	4736	4491	4564	4711	4964	4910	4775	4807	4923	4878	4843	4938	5075	4887	4806	4734	4847	4773	4760	4953	5011	4813	4878	4735	4739	4807	4582	4802	4693	4877	4766	4830	4818	4786	4796	4800
5193	4912	4907	4878	4844	4772	4667	4626	4620	4667	4556	4515	4610	4604	4481	4425	4569	4842	4819	4825	4740	4941	4929	4895	4938	4904	4935	4942	4849	4868	4726	4902	4837	4895	4956	4751	4884	4851	4710	4766	4803	4708	4644	4668	4805	4793	4651	4808	4850	4900
5138	5038	4915	4889	5004	4773	4606	4675	4701	4648	4665	4485	4519	4638	4514	4620	4511	4673	4741	4717	4702	4767	4907	4689	4681	4862	4870	4854	4893	4792	4881	4981	4876	5128	5017	4838	4780	4863	4694	4696	4698	4815	4507	4747	4824	4669	4719	4759	4668	4750
5148	5044	5060	4947	4906	4895	4668	4797	4897	4673	4616	4602	4656	4690	4552	4546	4623	4747	4789	4745	4742	4734	4894	4731	4843	4666	4764	4648	4811	4811	5004	4802	4898	4961	4797	4898	4654	4757	4802	4755	4520	4560	4614	4606	4709	4459	4676	4638	4634	4685
5270	5052	5070	5070	5061	4998	4773	4816	4895	4864	4499	4603	4697	4756	4460	4697	4776	4704	4603	4613	4774	4784	4818	4655	4835	4852	4744	4883	4799	4840	4900	4803	4847	4835	4734	4738	4632	4710	4662	4655	4557	4509	4579	4629	4631	4698	4790	4586	4772	4839
5234	5135	5305	5109	5118	4898	5029	4849	4963	4769	4539	4696	4914	4734	4566	4533	4593	4742	4555	4557	4659	4740	4744	4660	4698	4767	4855	4900	4887	4749	4846	4807	4683	4885	4827	4804	4557	4639	4675	4648	4628	4597	4573	4518	4599	4661	4802	4794	4772	4751
5081	5133	5154	5150	5052	4907	4961	5024	4904	4813	4842	4725	4788	4695	4681	4750	4652	4536	4512	4522	4712	4633	4680	4751	4760	4734	4740	4817	4816	4861	4720	4769	4844	4853	4673	4739	4807	4582	4559	4696	4643	4712	4607	4608	4767	4591	4652	4727	4611	4635
5159	5091	5287	5013	5021	4829	4878	4897	4811	4773	4763	4790	4929	4761	4652	4670	4728	4676	4654	4364	4559	4641	4488	4541	4640	4653	4589	4621	4629	4580	4655	4713	4672	4732	4656	4644	4674	4614	4584	4671	4548	4568	4600	4544	4539	4496	4538	4640	4746	4777
5187	5108	5134	5083	4924	4948	4983	4933	4871	4701	4669	4869	4931	4780	4750	4570	4758	4726	4513	4562	4785	4556	4583	4501	4690	4511	4555	4624	4555	4625	4566	4573	4558	4561	4531	4518	4605	4588	4603	4576	4500	4569	4468	4644	4429	4549	4577	4699	4553	4481
5119	5042	5083	4987	4951	4993	4968	4935	4849	4650	4711	4803	4912	4620	4625	4695	4791	4571	4585	4573	4557	4674	4726	4632	4706	4672	4655	4517	4510	4567	4377	4649	4692	4643	4602	4598	4619	4394	4477	4477	4486	4530	4563	4631	4661	4494	4626	4606	4529	4592
5104	5010	5073	4940	5022	4941	5022	5114	4749	4704	4768	4815	4758	4642	4719	4737	4670	4620	4543	4711	4745	4680	4700	4617	4738	4607	4624	4598	4679	4583	4539	4602	4680	4612	4499	4706	4556	4562	4586	4590	4505	4656	4619	4680	4489	4609	4653	4557	4516	4675
5078	5021	5070	4861	4847	4950	4966	4937	4674	4865	4833	4809	4789	4793	4771	4590	4923	4523	4641	4704	4721	4724	4727	4528	4601	4476	4588	4671	4511	4684	4606	4605	4605	4659	4502	4607	4499	4418	4521	4456	4574	4496	4514	4479	4548	4559	4557	4714	4559	4629
5134	5050	4937	4793	4831	4905	4783	4797	4786	4828	4844	4798	4829	4768	4726	4905	4770	4718	4566	4637	4703	4700	4613	4610	4644	4602	4395	4655	4684	4590	4420	4568	4541	4489	4562	4606	4569	4394	4504	4631	4444	4442	4624	4488	4548	4541	4549	4753	4732	4725
5013	4904	4925	4825	4693	4866	4892	4924	4837	4788	4741	4736	4716	4793	4785	4789	4798	4684	4777	4771	4661	4662	4697	4765	4602	4541	4535	4736	4517	4420	4588	4485	4579	4474	4625	4542	4432	4497	4649	4548	4495	4729	4724	4507	4524	4544	4728	4737	4809	4891
5118	4922	4840	4680	4789	4815	4783	4823	4744	4796	4903	4804	4692	4708	4767	4908	4859	4631	4764	4740	4596	4675	4709	4786	4631	4674	4726	4629	4617	4577	4450	4480	4457	4439	4371	4544	4588	4513	4618	4606	4566	4657	4661	4626	4604	4740	4833	4844	4746	4786
5223	4895	4857	4585	4774	4772	4722	4636	4836	4715	4826	4771	4654	4682	4777	4796	4626	4720	4764	4738	4717	4674	4565	4675	4543	4610	4496	4649	4466	4523	4462	4460	4464	4577	4647	4475	4593	4584	4650	4513	4706	4522	4729	4615	4536	4669	4779	4769	4812	4781
5264	4944	4733	4686	4941	4701	4742	4830	4654	4934	4695	4632	4557	4726	4738	4674	4649	4541	4913	4666	4605	4638	4601	4605	4507	4554	4738	4538	4458	4568	4531	4495	4505	4421	4577	4475	4441	4625	4464	4578	4604	4592	4694	4673	4774	4678	4667	4778	4778	4935
5234	4904	4876	4750	4919	4720	4736	4710	4732	4681	4559	4533	4431	4700	4773	4683	4544	4683	4798	4553	4499	4603	4608	4583	4457	4614	4633	4544	4372	4600	4608	4554	4594	4680	4563	4588	4564	4600	4631	4493	4548	4573	4926	4702	4940	4786	4807	4871	4876	4748
5282	5031	4849	4876	4942	4864	4764	4721	4750	4672	4442	4438	4471	4494	4635	4603	4596	4626	4618	4674	4634	4610	4553	4626	4550	4596	4640	4487	4464	4596	4595	4713	4622	4591	4663	4688	4531	4687	4784	4612	4562	4637	4714	4874	4932	4766	4952	5039	5021	4828
5143	4866	4933	4847	4876	4771	4786	4681	4794	4645	4402	4412	4389	4549	4485	4342	4534	4563	4667	4638	4541	4618	4571	4439	4529	4582	4571	4513	4479	4608	4580	4573	4758	4729	4667	4707	4869	4788	4723	4577	4759	4788	4796	4767	4823	4894	4882	4926	4931	4873
5194	4925	5132	4866	4897	4704	4669	4753	4784	4648	4473	4414	4536	4455	4427	4383	4421	4613	4543	4536	4484	4592	4568	4575	4563	4642	4652	4397	4522	4603	4727	4532	4578	4730	4775	4708	4775	4658	4658	4607	4781	4756	4797	4835	4848	4934	4874	4707	4964	4774
5160	5096	5026	4874	4818	4756	4593	4630	4717	4597	4448	4305	4481	4472	4377	4432	4421	4570	4438	4667	4553	4662	4512	4473	4641	4562	4557	4498	4564	4543	4613	4656	4553	4767	4749	4841	4656	4750	4946	4662	4670	4672	4790	4849	4920	4829	4870	4960	4901	4801
5379	5181	5147	4898	4864	4714	4587	4776	4587	4494	4358	4435	4444	4391	4382	4461	4712	4509	4607	4614	4751	4638	4415	4584	4592	4628	4413	4422	4572	4529	4490	4480	4614	4666	4557	4655	4708	4695	4723	4795	4728	4631	4652	4702	4835	4752	4812	4727	4946	4710
5227	5119	5237	4877	4763	4704	4722	4742	4578	4568	4433	4517	4435	4339	4384	4715	4655	4519	4476	4438	4450	4656	4496	4420	4551	4603	4401	4473	4463	4562	4491	4416	4625	4649	4699	4699	4739	4598	4741	4577	4582	4639	4650	4860	4792	4635	4693	4812	4874	4824
5197	5105	4971	4879	4771	4875	4944	4779	4581	4598	4470	4552	4470	4411	4452	4586	4626	4552	4488	4509	4566	4380	4374	4448	4488	4530	4345	4370	4463	4342	4393	4419	4434	4553	4636	4572	4517	4564	4639	4622	4592	4546	4408	4628	4667	4616	4580	4671	4785	4668
5244	5106	5073	4761	4853	4939	4911	4786	4683	4687	4478	4632	4573	4313	4542	4599	4674	4403	4448	4579	4439	4373	4544	4397	4379	4247	4350	4325	4545	4462	4340	4347	4503	4563	4458	4566	4547	4407	4503	4528	4579	4537	4572	4653	4670	4655	4696	4779	4769	4726
5174	5092	5124	4773	4860	4931	4959	4801	4625	4731	4664	4588	4403	4540	4674	4506	4514	4400	4474	4491	4251	4482	4367	4367	4495	4399	4336	4433	4329	4342	4283	4469	4443	4554	4394	4534	4460	4382	4508	4470	4675	4568	4497	4604	4615	4584	4701	4814	4808	4833
5087	5044	4955	4823	4830	4809	4856	4802	4716	4772	4610	4496	4396	4505	4625	4549	4504	4571	4497	4410	4309	4235	4343	4408	4332	4190	4250	4359	4346	4335	4427	4244	4457	4514	4411	4392	4517	4426	4400	4622	4643	4565	4640	4663	4511	4672	4602	4855	4763	4790
4900	4834	4906	4892	4879	4901	4790	4591	4725	4852	4727	4465	4311	4470	4559	4341	4502	4532	4543	4535	4335	4356	4362	4461	4388	4354	4281	4271	4352	4371	4391	4266	4323	4540	4584	4506	4427	4574	4549	4647	4673	4649	4647	4613	4614	4646	4794	4774	4942	4798
5089	4737	4771	4936	4883	4716	4756	4610	4690	4781	4520	4259	4357	4555	4439	4354	4398	4501	4485	4337	4295	4393	4351	4399	4348	4395	4513	4362	4411	4380	4442	4388	4382	4513	4470	4412	4469	4519	4557	4412	4713	4659	4739	4778	4723	4783	4739	4913	4876	4788
4991	4819	4790	4751	4910	4804	4710	4539	4815	4529	4456	4372	4413	4506	4392	4259	4399	4475	4279	4308	4235	4401	4550	4622	4396	4510	4560	4424	4503	4397	4523	4570	4505	4561	4498	4564	4574	4473	4547	4688	4880	4777	4780	4640	4644	4965	4920	4765	4897	4777
4874	4605	4925	4798	4736	4671	4610	4535	4600	4404	4353	4411	4366	4229	4354	4283	4293	4384	4278	4234	4360	4425	4437	4492	4439	4529	4688	4541	4441	4489	4712	4550	4747	4744	4599	4750	4687	4688	4678	4709	4840	4801	4711	4753	4820	4910	4818	4764	4893	4840
5025	4779	4969	4681	4631	4450	4628	4458	4429	4239	4288	4350	4395	4420	4271	4257	4383	4473	4301	4428	4497	4343	4318	4355	4560	4625	4648	4617	4489	4700	4651	4703	4787	4739	4798	4814	4729	4680	4671	4756	4878	4806	4801	4774	4788	4910	4928	4912	4764	4870
5056	4835	4954	4610	4475	4537	4581	4682	4444	4383	4312	4396	4257	4299	4379	4370	4443	4342	4424	4419	4550	4587	4411	4449	4566	4469	4656	4577	4654	4725	4604	4740	4994	4890	4937	4752	4803	4752	4615	4820	4861	4731	4686	4867	4796	4842	4855	4907	4802	4791
5068	4941	4857	4544	4376	4417	4453	4470	4296	4263	4542	4382	4348	4221	4240	4392	4465	4361	4301	4392	4602	4473	4342	4446	4607	4462	4642	4611	4547	4614	4685	4759	4753	4915	4759	4672	4684	4694	4805	4748	4702	4746	4716	4856	4715	4708	4633	4830	4711	4841
4988	4848	4860	4552	4539	4501	4389	4439	4179	4330	4330	4357	4326	4197	4333	4361	4303	4426	4382	4377	4432	4401	4475	4421	4529	4575	4631	4555	4619	4530	4653	4738	4807	4764	4717	4695	4514	4495	4769	4794	4731	4645	4540	4517	4699	4521	4631	4618	4749	4891
5037	4911	4848	4612	4671	4616	4311	4277	4289	4320	4450	4489	4139	4319	4300	4424	4398	4334	4536	4327	4462	4502	4464	4444	4570	4525	4617	4606	4525	4575	4662	4696	4671	4658	4593	4493	4469	4557	4618	4726	4628	4683	4466	4616	4624	4825	4801	4643	4624	4646
5121	4721	4717	4626	4695	4520	4440	4330	4391	4499	4288	4381	4223	4249	4392	4235	4366	4376	4458	4386	4337	4260	4451	4449	4302	4357	4501	4622	4474	4513	4664	4692	4515	4626	4569	4501	4366	4366	4511	4607	4648	4575	4553	4573	4781	4748	4738	4682	4648	4583
4945	4798	4785	4826	4686	4671	4621	4544	4536	4510	4408	4347	4451	4334	4404	4421	4331	4368	4379	4401	4254	4281	4352	4208	4365	4440	4435	4472	4431	4486	4419	4473	4624	4553	4515	4487	4408	4420	4589	4475	4430	4456	4636	4572	4644	4758	4601	4673	4628	4530
5030	4801	4802	4731	4631	4605	4563	4598	4624	4579	4576	4202	4463	4305	4377	4306	4552	4446	4316	4385	4421	4439	4319	4189	4276	4422	4424	4362	4371	4508	4418	4557	4582	4549	4521	4443	4266	4522	4444	4375	4464	4407	4463	4413	4487	4519	4695	4547	4528	4494
4957	4884	4997	4706	4471	4535	4582	4530	4641	4652	4482	4552	4602	4576	4376	4427	4488	4371	4250	4213	4321	4347	4335	4200	4276	4318	4528	4424	4450	4428	4380	4434	4411	4769	4610	4611	4484	4393	4443	4395	4478	4503	4496	4639	4439	4396	4544	4745	4565	4479
4899	5024	4863	4846	4584	4508	4455	4622	4537	4713	4688	4736	4543	4423	4355	4462	4405	4383	4387	4324	4315	4397	4265	4195	4341	4416	4434	4350	4411	4320	4362	4376	4453	4482	4443	4502	4607	4528	4506	4649	4539	4563	4590	4456	4548	4517	4616	4558	4564	4672
4812	4879	4797	4816	4769	4628	4533	4414	4418	4516	4771	4682	4644	4601	4312	4458	4436	4300	4492	4535	4206	4266	4334	4428	4353	4460	4521	4409	4409	4593	4417	4374	4488	4547	4616	4590	4536	4518	4543	4505	4455	4610	4531	4473	4724	4717	4612	4806	4733	4657
4985	4679	4801	4789	4666	4778	4603	4465	4320	4491	4546	4410	4255	4558	4558	4461	4469	4375	4439	4547	4314	4361	4386	4483	4469	4515	4476	4578	4453	4332	4479	4528	4541	4610	4640	4742	4681	4502	4621	4610	4451	4715	4592	4656	4685	4792	4736	4870	4919	4554
4895	4758	4856	4828	4827	4680	4376	4449	4292	4234	4310	4169	4145	4301	4476	4540	4414	4426	4361	4474	4365	4353	4369	4413	4378	4583	4603	4508	4670	4647	4634	4663	4624	4642	4592	4591	4589	4769	4648	4575	4679	4565	4700	4771	4668	4873	4623	4523	4719	4772
4852	4835	4827	4853	4689	4654	4591	4492	4295	4107	3916	3849	4043	4043	4338	4309	4361	4245	4437	4349	4507	4373	4364	4336	4390	4520	4510	4630	4541	4800	4643	4605	4694	4781	4772	4732	4820	4574	4482	4595	4783	4754	4667	4641	4748	4587	4626	4780	4804	4694
4865	4730	4967	4802	4611	4419	4507	4632	4365	4093	3988	3896	4036	3966	4184	4325	4427	4235	4373	4352	4436	4562	4418	4417	4425	4416	4592	4638	4798	4656	4867	4684	4776	4895	4739	4621	4675	4694	4784	4643	4739	4711	4716	4630	4653	4697	4728	4593	4730	4798
4997	4841	4962	4825	4545	4559	4602	4437	4375	4196	3990	3998	3976	3945	4026	4383	4332	4228	4306	4403	4514	4446	4387	4293	4417	4470	4640	4565	4723	4688	4732	4814	4823	4731	4820	4769	4654	4705	4843	4663	4787	4681	4743	4746	4579	4701	4796	4728	4779	4569
5063	5082	5050	4710	4518	4596	4490	4590	4381	4097	4289	4120	4069	3988	4159	4310	4403	4343	4202	4374	4551	4536	4423	4443	4368	4487	4650	4550	4520	4643	4710	4575	4786	4754	4670	4555	4584	4635	4626	4559	4695	4602	4576	4578	4597	4569	4636	4550	4755	4599
5258	5104	4878	4643	4470	4481	4464	4394	4373	4368	4300	4224	4075	4191	4202	4196	4293	4136	4321	4391	4413	4425	4443	4398	4550	4433	4426	4495	4546	4678	4702	4776	4770	4535	4695	4496	4546	4693	4651	4612	4527	4525	4512	4407	4399	4524	4616	4566	4469	4621
5121	4842	4789	4697	4745	4591	4426	4386	4420	4492	4458	4318	4304	4301	4256	4204	4139	4214	4306	4404	4479	4444	4410	4587	4318	4361	4483	4441	4514	4395	4564	4446	4632	4650	4531	4533	4533	4708	4607	4517	4486	4373	4400	4371	4469	4537	4432	4520	4565	4578
4846	4769	4811	4810	4799	4688	4493	4493	4464	4647	4490	4440	4456	4428	4490	4302	4386	4339	4440	4416	4434	4410	4430	4411	4294	4440	4493	4559	4453	4248	4453	4478	4526	4532	4477	4426	4468	4567	4558	4493	4446	4352	4363	4263	4495	4510	4498	4370	4527	4454
4957	4923	4774	4782	4682	4508	4415	4666	4533	4583	4455	4410	4422	4417	4440	4209	4285	4439	4494	4498	4593	4445	4473	4363	4371	4378	4469	4489	4418	4376	4402	4417	4471	4559	4301	4395	4522	4421	4338	4505	4367	4338	4379	4321	4304	4497	4587	4448	4385	4441
4904	4965	4919	4590	4551	4488	4523	4506	4635	4494	4571	4576	4491	4542	4314	4494	4413	4386	4425	4364	4498	4423	4339	4440	4317	4316	4501	4470	4379	4379	4400	4443	4309	4529	4391	4536	4404	4353	4490	4533	4410	4448	4295	4309	4325	4513	4596	4407	4587	4614
4914	4975	4976	4591	4457	4418	4559	4663	4560	4491	4492	4532	4596	4554	4596	4630	4527	4274	4315	4326	4287	4379	4395	4327	4514	4367	4401	4455	4524	4570	4462	4305	4312	4488	4517	4662	4536	4479	4587	4351	4303	4477	4477	4296	4546	4499	4486	4506	4519	4595
4973	4854	4792	4534	4570	4534	4539	4488	4568	4554	4625	4579	4482	4542	4715	4641	4638	4591	4517	4469	4427	4584	4543	4594	4470	4426	4326	4341	4510	4662	4633	4530	4546	4562	4536	4548	4584	4591	4494	4481	4515	4515	4448	4532	4605	4528	4571	4588	4569	4690
4974	4862	4989	4494	4599	4357	4401	4480	4592	4391	4581	4573	4457	4501	4614	4610	4635	4500	4589	4344	4411	4362	4469	4431	4446	4426	4456	4418	4519	4461	4677	4620	4657	4608	4573	4607	4617	4571	4550	4475	4406	4569	4610	4608	4699	4584	4607	4668	4566	4596
4998	4682	4686	4544	4689	4503	4450	4366	4467	4540	4558	4488	4601	4612	4572	4470	4646	4609	4538	4441	4577	4480	4428	4667	4666	4496	4528	4458	4505	4429	4631	4562	4711	4685	4899	4747	4560	4542	4670	4663	4688	4592	4606	4570	4546	4608	4566	4805	4717	4631
4945	4777	4902	4643	4620	4463	4493	4423	4526	4474	4360	4474	4490	4482	4495	4530	4575	4761	4741	4636	4417	4535	4338	4423	4430	4514	4475	4388	4408	4575	4428	4584	4586	4706	4771	4733	4604	4706	4591	4580	4710	4759	4555	4585	4481	4530	4737	4586	4724	4651
4849	4690	4886	4695	4634	4584	4543	4401	4517	4415	4393	4513	4533	4457	4371	4502	4531	4536	4422	4411	4542	4426	4358	4324	4388	4528	4458	4475	4349	4426	4411	4454	4474	4524	4628	4697	4642	4653	4614	4804	4493	4580	4591	4507	4625	4576	4620	4654	4613	4600
4973	4767	4651	4778	4619	4547	4469	4413	4340	4536	4477	4503	4407	4343	4408	4438	4549	4603	4563	4688	4587	4498	4565	4478	4557	4419	4325	4444	4409	4653	4497	4366	4423	4513	4615	4588	4599	4772	4701	4527	4657	4547	4535	4470	4598	4625	4625	4574	4535	4527
4954	4674	4868	4698	4585	4560	4397	4434	4481	4404	4495	4508	4405	4313	4339	4271	4509	4379	4412	4602	4436	4357	4352	4590	4504	4417	4324	4420	4447	4543	4489	4456	4385	4628	4376	4529	4543	4642	4623	4610	4440	4608	4526	4612	4570	4414	4400	4504	4546	4574
4877	4698	4754	4664	4669	4570	4477	4386	4468	4579	4401	4402	4371	4468	4501	4478	4413	4462	4644	4527	4462	4483	4553	4560	4763	4488	4508	4395	4402	4482	4445	4534	4609	4458	4288	4380	4464	4533	4589	4488	4539	4494	4582	4491	4548	4486	4482	4580	4521	4671
4759	4654	4688	4688	4639	4450	4507	4354	4452	4542	4527	4531	4540	4448	4384	4271	4311	4379	4450	4523	4448	4314	4499	4422	4568	4570	4532	4483	4420	4400	4394	4559	4450	4453	4282	4224	4315	4464	4539	4384	4374	4607	4402	4468	4518	4476	4606	4532	4466	4438
4723	4717	4572	4610	4409	4310	4357	4496	4445	4448	4334	4330	4496	4524	4442	4517	4551	4351	4625	4537	4591	4542	4556	4568	4600	4725	4483	4457	4441	4335	4490	4490	4368	4438	4479	4344	4446	4557	4340	4320	4301	4418	4538	4422	4609	4430	4620	4436	4462	4431
4744	4548	4623	4423	4370	4353	4426	4286	4389	4391	4561	4433	4570	4386	4301	4168	4361	4291	4356	4404	4586	4390	4537	4464	4484	4623	4591	4635	4570	4510	4360	4391	4454	4331	4483	4415	4419	4450	4413	4242	4330	4383	4349	4290	4488	4449	4499	4505	4440	4616
4973	4675	4799	4519	4514	4541	4466	4420	4245	4218	4313	4382	4435	4302	4419	4584	4470	4531	4516	4454	4536	4710	4725	4491	4646	4753	4691	4691	4646	4593	4351	4367	4190	4355	4719	4297	4411	4442	4345	4333	4380	4321	4447	4422	4463	4491	4534	4475	4340	4483
4910	4571	4806	4454	4521	4494	4272	4326	4494	4380	4332	4314	4386	4234	4222	4099	4210	4477	4331	4339	4300	4434	4346	4371	4585	4714	4694	4688	4606	4638	4519	4352	4414	4310	4534	4466	4400	4434	4543	4524	4339	4389	4402	4250	4412	4464	4555	4407	4508	4549
5054	4781	4581	4598	4512	4480	4395	4549	4464	4307	4241	4176	4394	4430	4526	4501	4669	4513	4490	4637	4659	4565	4568	4545	4616	4613	4539	4485	4630	4751	4693	4403	4466	4213	4301	4196	4250	4270	4425	4472	4616	4436	4314	4386	4418	4394	4385	4265	4535	4530
4943	4783	4738	4655	4571	4493	4680	4585	4420	4375	4536	4375	4275	4229	4275	4266	4223	4240	4151	4287	4358	4353	4303	4286	4559	4657	4518	4678	4638	4453	4580	4390	4374	4244	4313	4230	4291	4266	4482	4481	4333	4409	4544	4326	4405	4281	4319	4180	4382	4511
5006	4828	4796	4697	4756	4458	4496	4533	4525	4397	4216	4294	4230	4318	4519	4600	4498	4520	4429	4556	4522	4652	4542	4543	4557	4493	4530	4568	4518	4611	4535	4279	4394	4278	4297	4168	4296	4425	4288	4270	4404	4250	4513	4467	4295	4446	4275	4336	4246	4392
4955	4821	4912	4671	4551	4596	4682	4811	4509	4494	4343	4456	4389	4406	4378	4400	4324	4427	4205	4265	4281	4288	4360	4530	4591	4638	4557	4616	4494	4333	4409	4512	4576	4332	4258	4271	4115	4224	4497	4250	4308	4479	4346	4416	4466	4357	4312	4236	4203	4185
4987	4835	4800	4564	4773	4719	4662	4793	4588	4740	4414	4371	4232	4356	4355	4508	4563	4535	4568	4455	4602	4544	4580	4465	4482	4496	4386	4461	4760	4649	4429	4457	4422	4455	4379	4249	4354	4376	4223	4551	4458	4355	4358	4214	4360	4288	4424	4360	4259	4287
5176	4828	4897	4819	4626	4516	4558	4696	4849	4547	4517	4317	4410	4490	4512	4643	4450	4425	4395	4497	4556	4461	4481	4673	4601	4681	4546	4449	4527	4400	4457	4605	4598	4317	4475	4238	4256	4294	4403	4383	4378	4456	4221	4273	4337	4368	4572	4492	4384	4316
5088	4906	4889	4607	4611	4697	4551	4642	4488	4584	4415	4323	4611	4449	4405	4543	4410	4502	4457	4481	4596	4623	4516	4457	4620	4548	4604	4606	4646	4677	4383	4369	4575	4513	4468	4631	4393	4292	4265	4609	4392	4347	4486	4239	4450	4390	4246	4322	4375	4340
4966	4946	4696	4611	4657	4612	4476	4492	4694	4685	4531	4340	4210	4358	4430	4662	4432	4399	4417	4234	4548	4515	4461	4415	4615	4486	4486	4511	4498	4717	4595	4676	4471	4603	4570	4652	4448	4612	4423	4389	4427	4282	4449	4452	4307	4308	4246	4166	4479	4699
5056	4852	4911	4733	4493	4450	4591	4710	4681	4416	4175	4209	4470	4553	4604	4660	4640	4726	4659	4684	4559	4716	4674	4602	4521	4553	4657	4533	4500	4443	4542	4831	4693	4731	4611	4601	4722	4624	4684	4257	4258	4237	4366	4480	4439	4245	4141	4325	4476	4504
4780	4947	4847	4669	4630	4854	4541	4547	4330	4451	4476	4513	4376	4569	4530	4567	4408	4449	4328	4317	4457	4477	4496	4557	4566	4586	4625	4487	4616	4584	4544	4500	4630	4732	4732	4589	4720	4538	4563	4384	4217	4245	4340	4291	4178	4211	4202	4491	4671	4414
5001	4623	4524	4853	4872	4472	4459	4324	4573	4572	4370	4252	4261	4130	4216	4210	4269	4368	4297	4254	4180	4362	4404	4319	4166	4354	4368	4545	4582	4646	4690	4767	4417	4475	4671	4601	4671	4470	4427	4459	4542	4369	4238	4245	4032	4162	4415	4571	4679	4580
4844	4680	4943	4667	4378	4432	4671	4583	4616	4339	4079	4089	4165	4330	4562	4598	4573	4622	4660	4699	4760	4754	4509	4440	4493	4368	4330	4286	4361	4448	4455	4542	4567	4526	4522	4476	4464	4435	4418	4494	4459	4379	4155	4153	4183	4220	4453	4533	4480	4388
4831	4991	4918	4416	4556	4704	4693	4417	4153	4341	4363	4457	4379	4366	4446	4520	4455	4439	4453	4520	4406	4498	4654	4737	4664	4424	4593	4523	4236	4390	4529	4424	4388	4563	4423	4419	4295	4320	4610	4526	4435	4430	4208	4139	4337	4547	4512	4529	4580	4111
5066	4694	4570	4673	4670	4482	4234	4415	4537	4473	4419	4278	4177	4020	4308	4230	4195	4196	4017	4021	4063	4101	4023	4238	4247	4433	4479	4556	4614	4441	4540	4561	4376	4402	4381	4432	4378	4217	4513	4429	4298	4176	4244	4496	4527	4656	4467	4372	4276	4002
4729	4544	4877	4874	4533	4219	4450	4368	4549	4382	4252	4215	4184	4253	4161	4220	4420	4463	4663	4454	4560	4449	4420	4245	4004	3991	4117	4215	4591	4536	4464	4404	4380	4303	4056	4435	4636	4627	4262	4321	4234	4179	4343	4757	4746	4655	4661	4242	3854	3615
4762	4894	5028	4596	4351	4568	4523	4391	4263	4244	4324	4365	4431	4197	4333	4410	4545	4543	4711	4984	4856	4826	5112	5020	4777	4494	4220	4025	4272	4353	4581	4477	4529	4484	4258	4222	4370	4707	4395	4175	4385	4573	4586	4898	4767	4806	4473	4258	3701	3549
5075	4986	4617	4488	4661	4757	4411	4224	4128	4346	4159	4257	4256	4266	4281	4346	4444	4543	4453	4513	4469	4591	4769	4802	5010	5039	4725	4571	4213	4174	4403	4470	4376	4472	4616	4535	4218	4482	4649	4458	4605	4985	4953	4800	4769	4477	4171	3913	3748	3639
5245	4601	4536	4773	4776	4559	4361	4339	4226	4349	4173	4256	4454	4398	4406	4429	4427	4344	4335	4319	4220	4030	4245	4318	4495	4582	4733	4885	4635	4490	4287	4391	4330	4408	4736	4728	4344	4146	4528	4643	4581	4898	5146	4709	4467	4287	3933	4090	4027	3999
4870	4572	4779	4947	4596	4299	4485	4625	4233	4415	4372	4533	4650	4540	4349	4249	4157	4259	4211	4233	4329	4243	4322	4077	4048	4124	4195	4467	4690	4706	4391	4359	4403	4478	4492	4595	4547	4337	4326	4851	5016	4870	4932	4775	4264	3952	4042	3887	4111	4075
4430	4724	4937	4599	4284	4377	4523	4407	4310	4477	4787	4545	4371	4250	4010	3928	3956	4102	4219	4148	4441	4403	4375	4331	4211	4050	3981	4052	4389	4499	4594	4522	4368	4486	4417	4301	4540	4715	4700	4819	5034	4768	4614	4425	4058	3903	3890	3962	3934	4379
4461	4758	4858	4176	4290	4493	4483	4477	4505	4689	4560	4197	3988	3870	3761	3977	4320	4515	4692	4554	4613	4614	4582	4526	4479	4200	4207	3934	3997	4205	4699	4605	4459	4616	4437	4321	4524	4988	4999	4724	5020	4482	4012	4006	4158	3965	3899	4102	4107	4733
4675	4637	4253	4074	4344	4626	4374	4478	4509	4558	4088	3908	3853	4102	4326	4745	5071	5071	5223	5130	4907	4874	4769	4622	4621	4643	4537	4012	3990	4063	4198	4530	4436	4445	4331	4364	4336	4871	5075	4715	4458	4280	3968	3798	3887	3954	3805	4423	4403	4971
4788	4392	3987	4191	4666	4393	4350	4534	4360	4134	3911	3989	4235	4837	5158	5483	5640	5486	5399	5275	5160	4981	4882	4926	4732	4516	4564	4556	4439	4272	4142	4213	4383	4230	4411	4444	4515	4666	4858	4442	4052	3992	4051	4000	3922	3982	4256	4825	4995	4713
4932	4173	4093	4492	4441	4392	4411	4297	4025	3745	3872	4251	5120	5382	5626	5580	5173	5130	5019	4829	4653	4947	4861	4749	4811	4660	4648	4479	4580	4294	4008	3954	4243	4262	4387	4591	4524	4352	4341	4236	3842	3843	4095	3872	4049	4350	4568	4715	5145	4534
4772	4040	4215	4492	4536	4303	4247	4107	3917	3788	4305	4925	5382	5561	5454	4838	4466	4121	4142	3927	4008	4368	4474	4764	4686	4706	4403	4452	4452	4408	4091	3891	4031	4163	4465	4495	4444	4289	4072	4286	3899	3722	4075	4271	4366	4690	4774	4786	4777	4484
4648	4101	4629	4662	4377	4058	4192	3989	3937	4217	4923	5288	5352	5151	4466	3873	3369	3186	3232	3216	3361	3564	3913	4256	4435	4480	4564	4487	4471	4323	4270	4133	3751	4053	4372	4569	4434	4295	4100	4150	4160	3762	4069	4534	4554	4901	4830	4609	4520	4389
4570	4307	4690	4622	4308	4090	4098	4060	4168	4892	5196	5416	5003	4192	3553	3002	2690	2676	2693	2709	2908	3085	3298	3593	4071	4375	4609	4506	4364	4386	4347	4222	3836	3902	4322	4629	4581	4364	3996	4088	4136	3889	4157	4788	4856	4975	5089	4776	4452	4188
4555	4545	5007	4737	4265	4008	4071	4220	4476	5092	5553	5051	4361	3504	2840	2630	2568	2544	2716	2703	2684	2759	2979	3289	3716	4296	4451	4353	4371	4282	4434	4336	3967	3887	4168	4675	4695	4292	4027	4228	4156	4071	4033	4832	4982	5094	5071	4588	4361	4403
4480	4588	5037	4642	4258	4066	4139	4309	4837	5242	5247	4658	3914	3082	2618	2552	2737	2955	3176	2941	2963	2831	2891	3008	3485	3884	4373	4383	4352	4265	4319	4361	4176	3853	4280	4736	4770	4449	4256	4002	4092	3895	3882	4696	4875	5098	5025	4715	4397	4487
4274	4519	5011	4563	4170	4141	4147	4274	4835	5108	5049	4148	3533	2957	2652	2811	3142	3382	3442	3397	3276	3089	2913	2852	3044	3722	4251	4576	4522	4407	4446	4563	4322	4031	4171	4626	4600	4587	4411	4174	3914	3905	3782	4251	4546	4695	4860	4784	4750	4762
4233	4668	4908	4441	4172	4275	4213	4544	4776	4952	4679	4050	3351	2907	2719	2934	3479	3926	3930	3951	3589	3331	3015	2922	2957	3574	4220	4855	4777	4527	4615	4672	4522	4112	4075	4400	4537	4514	4586	4446	4033	3699	3617	3882	4184	4360	4680	4674	4955	4833
4368	4556	4742	4288	4089	4189	4534	4562	4743	4743	4468	3911	3195	2821	2837	3196	3667	3882	4193	4165	3901	3516	3019	2651	2767	3460	4296	4936	5061	4724	4736	4695	4657	4284	4220	4562	4469	4501	4585	4696	4271	3959	3698	3793	3766	3968	4484	4796	4884	4898
4428	4319	4596	4190	4036	4358	4481	4559	4825	4680	4443	3823	3142	2893	2889	3264	3553	3948	4104	4070	3859	3411	2885	2623	2787	3420	4366	4973	4763	4679	4600	4543	4612	4317	4441	4659	4543	4308	4584	4869	4453	4155	3837	3825	3753	3848	4232	4335	4591	4833
4473	4368	4661	4223	4140	4197	4636	4767	4767	4541	4358	3859	3356	2940	2829	3048	3376	3631	3765	3830	3475	3076	2679	2633	2879	3687	4340	4523	4531	4179	4119	4250	4223	4355	4664	4860	4474	4216	4535	4845	4658	4450	4215	4034	3815	3613	3919	4061	4399	4743
4477	4231	4710	4384	4104	4143	4614	4809	4805	4739	4559	4117	3563	3057	2889	2985	3105	3284	3308	3195	3121	2744	2501	2503	2998	3916	4415	4571	4375	4065	3876	3708	3906	4254	4548	5072	4425	4191	4617	4765	4544	4724	4519	4365	3955	3682	3796	3849	4213	4657
4579	4322	4595	4382	4042	4048	4420	4868	4978	4789	4518	4206	3799	3339	3023	2909	2751	2887	2885	2732	2676	2514	2271	2542	3300	3977	4668	4722	4213	3975	3625	3623	3636	3984	4652	5026	4257	4119	4660	4569	4391	4706	4734	4561	4171	3719	3868	3729	4009	4306
4458	4469	4491	4379	4081	3966	4314	4590	4795	4794	4644	4391	4086	3666	3284	2944	2870	2642	2509	2497	2402	2421	2540	2928	3586	4478	4995	4775	4246	3700	3457	3521	3564	3724	4461	4903	4336	4398	4606	4414	4312	4714	4560	4605	4387	4235	3957	3688	3680	3791
4542	4374	4566	4488	4415	3984	4189	4365	4834	4791	4720	4560	4428	4074	3727	3357	2967	2898	2747	2578	2700	2865	3194	3686	4183	4993	5353	5037	4284	3702	3486	3610	3547	3551	4059	4541	4378	4552	4879	4406	4296	4555	4395	4643	4599	4588	4190	3685	3635	3572
4474	4390	4418	4501	4448	4108	4184	4303	4602	4703	4715	4602	4645	4493	4185	3905	3575	3484	3313	3217	3451	3754	4097	4589	5030	5521	5424	4856	4300	3717	3733	3531	3616	3681	3869	3891	3889	4706	4946	4398	4588	4490	4475	4589	4841	4871	4240	4105	3786	3926
4465	4437	4388	4553	4593	4407	3981	4007	4399	4642	4622	4677	4586	4726	4563	4378	4305	4357	4255	4103	4411	4860	5105	5308	5571	5422	4982	4470	4214	4044	3958	3862	3817	3916	3914	3804	3767	4653	4623	4486	4724	4590	4523	4659	4759	4765	4460	4291	4151	4339
4216	4151	4507	4471	4767	4557	4236	3967	4201	4390	4632	4575	4689	4545	4698	4669	4806	5051	4967	5013	5169	5521	5652	5546	5188	4796	4149	4195	3945	4336	4392	4263	4242	4107	3893	3476	3654	4183	4181	4497	4918	4686	4754	4677	4676	4593	4458	4517	4358	4593
4328	4132	4426	4477	4589	4825	4513	4157	4079	4240	4468	4577	4622	4509	4449	4663	4706	5027	5154	5148	5338	5261	5263	4967	4436	3830	3706	3715	4132	4432	4477	4616	4562	4279	3809	3439	3868	3838	3741	4401	4905	4709	4727	4600	4420	4381	4612	4533	4688	4862
4532	4181	4222	4449	4540	4465	4661	4339	4024	3982	4182	4411	4460	4349	4251	4368	4482	4503	4497	4616	4533	4648	4410	4079	3671	3554	3598	3942	4301	4593	4720	4799	4781	4273	3761	3896	4013	3702	3464	4277	4280	4554	4780	4419	4506	4539	4894	4645	4855	4660
4616	4334	4289	4367	4390	4451	4568	4595	4149	3894	3883	4045	4288	4453	4413	4258	4220	4052	4158	4092	4067	3797	3732	3568	3713	3932	4093	4463	4372	4423	4518	4579	4407	4126	4279	4313	3926	3430	3586	4076	3790	4317	4521	4649	4696	4753	5040	4757	4961	4539
4618	4603	4163	4141	4240	4256	4422	4667	4464	4115	3776	3881	4009	4241	4288	4300	4219	4014	4133	3896	3946	3690	3748	3782	4206	4543	4407	4430	4326	4388	4412	4226	4257	4419	4840	4553	3872	3737	3943	3656	3514	3872	4201	4536	4883	4978	4916	4748	4653	4270
4551	4593	4500	4229	4166	4220	4251	4464	4521	4488	4103	3976	3941	3898	3980	3824	4058	4146	4147	4191	4103	4102	4107	4298	4401	4486	4416	4216	4120	4199	4026	3988	4228	4809	4931	4387	4072	4113	4035	3625	3584	3554	3695	4404	4747	5035	4729	4644	4173	4089
4489	4473	4562	4470	4281	4260	4368	4315	4312	4634	4622	4537	4258	4099	3877	3812	3785	3916	4014	4178	4167	4130	4089	4428	4289	4277	4357	4132	4183	4083	4034	4091	4659	4695	4603	4335	4600	4577	3820	3667	3671	3636	3740	4125	4782	4860	4732	4330	3814	3840
4862	4339	4437	4492	4473	4286	4408	4409	4180	4355	4304	4594	4808	4665	4394	4267	4036	4159	4084	4178	4207	4075	4229	4123	4237	4171	4094	4045	4012	4073	4249	4364	4472	4238	4200	4634	4891	4478	4052	4073	3878	3721	3878	3951	4339	4307	4671	4092	4081	3728
4858	4577	4348	4239	4248	4278	4485	4355	4500	4276	4175	4127	4364	4663	4654	4618	4618	4438	4353	4340	4343	4248	4105	4057	4073	4237	4010	3939	4006	4326	4548	4358	4226	4113	4391	4393	4493	4397	4652	4324	3835	3878	3938	4036	3744	3782	3878	4009	4011	3801
4485	4746	4528	4189	4296	4242	4512	4579	4707	4651	4342	4042	3926	4001	4225	4355	4414	4293	4270	4324	4428	4283	4049	3975	3913	4083	4208	4184	4315	4389	4244	4050	4053	4309	4383	4222	4211	4694	4698	4492	4451	4133	4290	3865	3650	3545	3365	3831	3877	3981
4412	4391	4763	4353	4288	4277	4288	4461	4407	4550	4498	4327	4292	4129	4048	4053	3967	3857	3816	3842	3970	4028	4093	3857	4054	4171	4335	4313	4279	4084	4001	4243	4354	4367	3946	3947	4326	4447	4561	4705	4679	4236	3979	3729	3791	3493	3518	3769	3866	4142
4572	4328	4456	4322	4308	4111	4149	4446	4250	4326	4413	4466	4497	4671	4495	4334	4378	4248	4253	4272	4339	4397	4327	4187	4180	4242	4042	4153	3969	4078	4369	4330	4266	3987	4030	4213	4430	4215	4395	4709	4813	4452	4026	4008	3872	3736	3992	3749	4010	4329
4476	4554	4434	4355	4350	4482	4401	4287	4379	4319	4112	4066	4259	4302	4571	4506	4531	4420	4595	4537	4673	4450	4152	3999	3877	4005	4120	4022	4200	4179	4254	4170	4058	4141	4419	4403	4077	4087	4405	4558	4451	4353	4396	4037	3895	4174	3828	3867	4168	4756
4562	4503	4512	4353	4207	4202	4164	4356	4335	4222	4356	4145	4109	3964	4078	4002	4140	4101	4161	4095	4073	3936	3891	3850	3800	4079	4312	4168	4115	4000	3991	3967	4228	4336	4306	4272	4109	4181	4249	4040	4452	4572	4378	4169	4238	4051	4028	3937	4342	4785
4405	4389	4513	4518	4352	4265	4037	4050	4244	4128	4303	4222	4288	4126	4097	4218	4223	4181	4077	4116	4017	4254	4226	4179	4168	4126	4147	4046	3856	3872	4063	4260	4228	4078	4134	4364	4343	4057	4015	4027	4460	4418	4394	4727	4288	4339	4327	4178	4505	4571
4455	4286	4333	4302	4514	4336	4197	4044	3999	4127	4315	4196	4259	4120	4213	4252	4392	4440	4336	4270	4212	4207	4221	4134	4094	4013	4126	4014	4045	4042	4117	4147	4217	4180	4266	4266	4297	4088	3988	4094	4136	4243	4601	4331	4507	4602	4277	4400	4319	4380
4391	4340	4329	4423	4598	4319	4335	4170	4037	4144	4121	4143	4077	4018	4211	4145	4178	4276	4285	4134	4000	4319	4293	4179	4160	4007	4225	4207	3977	3940	3949	4131	4252	4273	4071	4104	4137	4430	4290	4119	4146	4233	4302	4244	4552	4191	4355	4280	4152	4198
4290	4119	4521	4479	4545	4304	4164	4229	4261	4203	4279	4025	4131	4069	4006	4222	4211	4233	4043	4155	4221	4134	4387	4387	4086	4073	4114	4141	4165	4028	4044	4148	4252	4025	4132	4050	4183	4267	4226	4279	4369	4160	4245	4256	4036	4194	4097	3932	4094	3986
4329	4220	4249	4405	4419	4508	4309	4129	3998	3939	4112	4242	4274	4228	4138	4145	4290	4141	4251	4213	4264	4400	4311	4308	4168	4285	4264	4242	4176	4138	4055	4035	4171	4265	4101	4073	4048	4396	4328	4430	4288	4319	4361	3990	4081	4175	3971	4062	4008	4212
4198	4345	4362	4255	4174	4129	4470	4126	4222	4089	4033	3856	4035	3948	3949	4087	4158	4196	4283	4179	4231	4332	4181	4239	4140	4111	4033	4141	4230	4045	4020	4145	4134	3959	3938	4040	4342	4235	4151	4254	4204	4285	4027	4232	4123	4146	4259	4078	4144	4148
4319	4112	4372	4336	4294	4398	4233	4030	3999	4102	4099	4165	4221	4114	3957	3933	4072	4062	4162	4091	4233	4230	4347	4142	4243	4321	4288	4238	4249	4178	3911	3920	3895	4008	4107	4176	4239	4368	4378	4173	4216	4012	4423	4113	4056	4427	4198	4234	4213	4183
4448	4334	4283	4138	4256	4286	4382	4075	4028	3850	3863	4014	4045	4132	4059	4077	4138	4135	4473	4288	4389	4272	4248	4282	4375	4320	4235	4243	4218	4144	4104	4001	4022	4004	3887	4092	4208	4340	4340	4117	4231	4282	4117	4257	4334	4236	4331	4171	4128	4196
4345	4221	4183	4214	4340	4287	4119	4221	4079	3933	4203	4218	4119	3914	3771	3822	3891	4052	4191	4063	4047	3968	3971	4008	4377	4305	4437	4322	4107	4244	3904	4090	3913	4133	4070	4046	4122	4267	4159	4189	4127	4170	4212	4385	4230	4364	4296	4291	4301	4221
4647	4193	4070	4084	4373	4354	4331	4062	3844	3745	3877	4037	4074	4043	3948	4002	4196	4288	4380	4369	4127	4167	4268	4358	4423	4342	4223	4133	4108	4218	4174	4199	4201	4220	4094	4080	4208	4323	4251	4141	4225	4275	4400	4320	4407	4354	4311	4365	4215	4246
4550	4292	4280	4091	4219	4260	4242	4058	4020	3942	4070	4068	3926	3897	3674	3617	3999	4127	4016	3940	3980	3939	4053	4174	4228	4207	4189	4385	4228	4216	4082	4088	4262	4125	4317	4183	4140	4084	4215	4249	4312	4333	4421	4559	4172	4308	4233	4207	4298	4100
4290	4227	4241	4156	4244	4376	4240	4011	3876	3889	3827	3978	3991	4014	4064	3841	4150	4195	4206	4325	4317	4236	4215	4474	4396	4289	4163	4160	4175	4199	4200	4261	4186	4134	4215	4102	4215	4174	4239	4425	4304	4354	4410	4408	4251	4413	4312	4346	4139	4100
4380	4355	4292	4254	4246	4246	4162	3964	3997	4038	4002	3980	4012	4075	3958	3872	3852	4051	4017	3970	3990	3943	4075	4172	4355	4173	4195	4106	4274	4310	4330	4283	4054	4354	4137	4003	4115	4200	4451	4394	4356	4511	4443	4435	4116	4247	4295	4357	4138	4062
4433	4143	4174	4140	4419	4221	4125	4035	3913	3828	3936	3865	4087	4072	4009	3818	3827	4004	4125	4119	3926	4074	4324	4247	4328	4087	4029	4034	4208	4410	4458	4227	4104	4196	4205	4031	4110	4307	4297	4462	4450	4382	4590	4389	4248	4258	4329	4413	4420	4315
4478	4260	4320	4301	4276	4438	4174	4062	3840	3961	3971	4032	3928	4002	3938	3756	3691	3914	3999	3848	3945	3925	4248	4141	4105	4210	4214	4251	4332	4338	4297	4220	4148	4087	4073	4109	4009	4292	4235	4304	4220	4333	4311	4500	4218	4313	4293	4373	4424	4270
4389	4357	4314	4089	4368	4235	4196	4014	3756	3859	3994	4014	4069	4009	3874	3773	3809	3894	3937	4037	4033	4033	4144	4274	4127	4137	4179	4153	4214	4349	4353	4230	4201	4102	4107	4145	4219	4200	4259	4270	4113	4375	4344	4319	4249	4271	4393	4287	4350	4401
4309	4175	4301	4238	4186	4225	4120	4196	4040	4026	3923	4063	4126	3925	3913	3842	3824	3912	3993	3895	3969	4172	4075	4194	4197	4184	4137	4121	4273	4249	4224	4194	4152	4205	4066	4130	4247	4232	4196	4261	4224	4299	4411	4397	4329	4404	4461	4507	4356	4448
4382	4226	4403	4288	4285	4290	4291	4215	3941	3837	3965	4030	4202	4000	3970	3899	4043	4011	4038	4165	4014	4058	4021	4279	4224	4177	4184	4191	4141	4198	4210	4138	4203	4101	4107	4251	4287	4283	4305	4196	4075	4300	4359	4303	4287	4509	4428	4600	4436	4457
4299	4227	4184	4231	4320	4177	4162	4099	4007	3984	3926	4054	4106	4122	3849	3753	3887	3904	4006	4048	3879	3782	3961	4158	4218	4177	4069	4271	4203	4228	4127	4174	4180	4290	4247	4285	4242	4196	4152	4041	4021	4218	4322	4493	4360	4538	4665	4459	4461	4446
4479	4184	4177	4170	4190	4318	4297	4185	3882	3859	3963	4079	4122	4135	3887	3733	4019	3985	4004	3967	4036	3856	4017	4148	4159	4158	4157	4080	4335	4301	4099	4113	4223	4225	4248	4248	4077	4075	3871	3965	4007	4165	4296	4393	4291	4512	4593	4531	4401	4400
4491	4307	4262	4029	4235	4371	4304	3954	4071	3931	3927	4085	4073	4098	3914	3858	3946	3991	4094	4017	3963	3969	4088	4060	4204	4139	4171	4074	4226	4009	4123	4108	4200	4288	4241	4324	4201	4229	4008	3923	3977	4144	4220	4310	4180	4420	4507	4592	4372	4403
4159	4244	4168	3957	4036	4317	4352	4211	3885	4001	3939	4086	4168	3995	3984	3807	3886	4031	4078	3982	3810	3806	3918	4097	3907	4031	4066	4163	4112	4079	4121	4012	4257	4253	4305	4190	4236	4177	4042	3972	3930	4221	4274	4281	4197	4369	4498	4446	4269	4275
4316	4185	4168	4193	4181	4195	4227	3985	3838	3921	4101	4002	4096	3896	3922	3790	4023	4148	4035	3843	3869	3891	3894	4170	3988	4032	3989	3785	4056	4183	4086	3943	4293	4128	4295	4172	4106	4084	3954	4060	4092	4141	4328	4411	4338	4301	4382	4288	4249	4168
4105	4079	4244	4249	4373	4264	4251	4051	3826	3951	4175	4216	4011	3874	3791	3936	3976	4132	4051	4003	3763	3860	4133	4270	4013	4082	3980	3941	3960	3902	4071	3993	4244	4238	4266	4271	4157	3989	4013	4059	4107	4134	4295	4270	4298	4248	4369	4238	4204	4136
4079	3911	4093	4271	4328	4288	4179	3996	3924	3986	4064	4112	3995	4000	3861	3981	4044	4087	3998	3861	3697	3814	3936	4109	4039	3908	4037	4035	3975	3910	3987	3993	4174	4185	4256	4156	3994	3992	4107	3909	4079	4257	4096	4143	4251	4212	4256	4166	4103	4066
4186	3943	4007	4161	4401	4397	4181	3912	3877	3952	4107	4115	4058	3943	4016	4007	4130	4234	4029	3840	3753	3930	4103	3875	4011	3922	3885	3984	3944	4010	4090	4139	4164	4077	4213	4075	4012	3961	4102	4123	4048	4034	4283	4091	4102	4199	4060	4044	3919	4216
4166	3907	4132	4123	4210	4342	3956	3891	4035	4137	3980	3944	4005	3914	3806	4003	4177	4108	3994	3828	3909	4100	4147	4285	4115	3939	3841	3856	4043	4095	4048	4199	4185	4036	3904	3958	4078	4043	4065	4088	4065	4124	4039	3934	4049	4139	4037	4016	4081	4026
4001	4033	4035	4173	4197	4148	3882	3936	3963	4065	3977	3997	3801	3775	3871	3885	4118	4117	3864	3945	3866	4143	4219	4239	3991	3883	4033	4048	3992	4111	4064	4185	4251	4130	3925	3916	3926	4117	4076	4175	4152	4163	4034	4056	3988	3913	3912	3926	3952	4080
4094	3963	4135	4042	4119	4164	3937	3920	4070	4183	4051	3975	3771	3889	3910	4158	4213	4060	3978	3943	3975	4172	4203	4135	4001	3944	3811	4000	4183	4048	4058	4049	4038	4061	3896	3947	3943	4155	4092	4097	4128	4105	4009	3865	3877	3934	3924	3940	3958	4109
3978	3873	4106	4154	4118	3975	3989	3856	4000	4160	3955	3984	3907	3822	4033	4061	4233	4110	3972	3961	4074	4174	4309	4063	4032	3844	4057	4191	4154	4178	4184	4095	4195	3961	3937	3891	4130	4078	3956	4129	4105	4061	4023	3858	3932	3863	3870	4046	4185	4124
3876	3853	4307	4144	4066	3931	3938	3897	4030	3992	4023	3849	3945	3768	4128	4034	4070	3808	3903	3897	4224	4151	4201	4039	4058	3905	4018	4079	4244	4288	4168	4126	3950	3920	3796	3986	4018	4097	4037	4075	3949	3933	3887	3823	3845	3998	3926	4051	4141	4227
4070	3978	4144	4073	4167	3797	3955	3970	4119	4027	4019	3838	3868	3792	3899	4022	4108	4020	3972	4169	4139	4174	4190	4100	4038	4148	4022	4302	4275	4166	4098	4187	4017	3970	3932	3990	4060	4107	4095	4107	4004	4001	3954	3805	3806	3979	3912	3910	4050	4058
4181	4038	4271	4078	4046	3814	3840	4013	4028	3918	3973	3881	3794	3833	3940	4037	4042	3969	3993	4104	4285	4351	4135	4123	3986	4060	4143	4305	4195	4234	4189	3973	3998	3954	3944	3912	4038	4139	4076	4156	4018	3903	3860	3848	3927	3903	4012	3926	4180	4205
4220	3989	4318	4221	3913	3732	3818	3984	3934	4034	3937	3898	3797	3839	3991	4001	3962	3976	4007	4104	4343	4288	4194	4119	3936	4012	4144	4264	4217	4260	4012	4215	3972	3864	3912	4115	4275	4113	4162	4080	4230	3890	3800	3831	3858	3913	3993	4089	4215	4152
4239	4121	4106	4305	4045	3751	3933	4026	4029	3981	3833	3738	3715	3883	3981	4002	3839	3937	3900	4012	4221	4286	4130	4110	3960	4094	4198	4182	4293	4228	4141	4133	3972	3834	3892	4239	4191	4198	4086	4072	4135	3950	3969	3824	3875	3945	3966	4030	4189	4173
4276	4070	4301	4163	3966	3911	3971	4056	3967	3913	3699	3682	3689	3738	4153	3990	3776	3822	4090	4204	4207	4128	4087	4052	3911	4084	4292	4197	4248	4194	4263	4119	4087	4092	4001	4126	4203	4281	4120	4060	4130	3867	3914	3884	3869	3988	4021	4104	4254	4360
4272	4272	4363	4245	3994	3948	4028	4043	4061	4041	3650	3656	3772	4010	3973	3914	3725	3743	3900	4014	4152	4128	3912	4037	3842	4049	4265	4207	4375	4145	4083	4144	4221	3977	3987	4257	4090	4235	4135	4125	4173	3990	3853	3886	3996	4049	4174	4053	4158	4343
4267	4294	4352	4120	3926	3963	4033	4054	4109	3951	3743	3875	3749	3926	3919	3912	3755	3772	3925	4261	4296	4110	3910	3891	3865	3993	4181	4342	4054	4183	4192	4098	4058	4097	4132	4133	4191	4172	4230	4073	4002	3934	3910	3960	3838	3983	4076	4113	4322	4362
4241	4374	4418	3955	4019	3946	4142	4185	4078	3873	3804	3709	3828	3971	3986	3815	3666	3716	3935	4112	4092	3947	3889	3868	3849	4022	4055	4080	4224	4074	4093	4172	4035	4225	4232	4315	4244	4080	3998	4123	4017	3911	3848	3937	3895	3944	4162	4199	4353	4362
4337	4477	4320	4139	4043	3994	4200	4177	4016	3962	3894	3739	3786	3926	3951	3775	3597	3863	3922	4054	4140	4012	3849	3872	3946	3972	4054	4122	4112	4091	4134	4160	4007	4110	4088	4297	4175	4150	4227	4157	4018	3906	4000	4002	3970	3990	4088	4245	4426	4263
4414	4133	4207	4047	3991	4055	4202	4269	4033	3995	3767	3799	4008	3992	3897	3619	3733	3932	3966	4093	3976	3960	3842	3923	3951	4016	3961	4090	4044	3952	4051	4003	4001	4058	4148	4224	4280	4055	4143	4111	3996	3841	3972	4070	4038	4029	4217	4239	4267	4246
4268	4160	4257	4050	4040	4114	4261	4100	4064	4073	3831	4005	4036	4126	3800	3661	3826	3791	4009	4064	3928	3880	3931	3908	3862	3904	3948	3985	4085	3918	4034	3935	3921	3956	4234	4204	4064	4176	4109	3890	4016	3995	3979	3982	3999	4139	4155	4300	4228	4341
4196	4196	4080	4089	4045	4119	4247	3972	3973	4073	3900	3926	4108	3967	3783	3589	3757	3865	3919	4026	4015	3910	3762	3912	3815	3810	3932	3973	4000	3858	4000	3955	3944	4080	4209	4157	4049	4115	4014	3944	3962	3883	3896	4000	4063	4085	4183	4290	4327	4130
4219	4070	3951	3996	4019	4236	4232	4063	3980	3801	3972	4064	3997	3995	3931	3795	3845	3827	3951	3903	3903	3948	3799	3805	3823	3754	3842	3903	4076	3995	3943	3752	3928	4012	4057	3963	4105	4082	4123	3986	3879	3862	3963	3982	4013	4123	4146	4194	4124	4228
4217	4046	4020	4115	4156	4190	4152	4026	3981	3873	3943	4125	4108	4015	3885	3870	3831	3932	3877	3847	3942	3834	3873	3861	3844	3715	3844	3874	3964	3846	3783	3803	3975	3879	3990	4073	4038	4014	4085	3908	3845	3919	3759	3965	4096	4002	4022	4219	4144	4237
4008	3848	4205	4168	4164	4198	3956	4049	3953	3831	3923	4191	4030	3996	4008	3806	3806	3908	4001	3892	3896	4012	3860	3817	3806	3731	3832	3872	3866	3841	3743	3730	3903	3999	3977	3927	4033	3968	3954	3801	3823	3872	3947	3873	3916	4056	4005	4095	4318	4205
4031	3988	4299	4179	4092	3936	3953	4030	3939	4053	4141	4040	4008	3914	3898	3869	4008	3940	3813	4046	4097	4099	3930	3766	3779	3773	3829	3897	4006	3748	3727	3736	3863	3894	3903	3985	4071	3886	3814	3803	3883	3889	3844	4007	4135	3999	4131	4063	4203	4241
4070	4199	4376	4062	3976	3835	3848	3948	3993	4134	3979	3977	3920	3997	3995	3976	3923	3816	3863	3960	4218	4099	4228	3976	3773	3665	3928	3917	3895	3616	3773	3747	3892	3943	3914	3945	4074	3984	3864	3760	3936	3886	3858	3861	3945	3907	4010	4075	4167	4137
4024	4246	4329	4011	3760	3705	3926	4027	4014	4102	3982	3920	3876	3934	4067	4204	3948	3847	3866	3844	4078	4046	4203	3916	3811	3874	3918	3991	3922	3630	3535	3711	3708	3949	3895	4002	3964	3932	3987	3794	3969	3801	3820	3867	4008	3903	4001	3949	4146	4126
4284	4273	4193	3996	3713	3711	3925	4030	4087	3910	3736	3841	3878	4069	4148	4024	3923	4001	3944	4145	4065	4070	3898	3967	3886	4021	3921	3924	3861	3754	3701	3659	3693	3822	3790	3909	3973	3969	3808	3760	3789	3922	3774	3863	3992	3836	4057	4016	4099	4080
4352	4353	4103	3994	3851	3808	3858	3867	3887	3737	3584	3688	3901	4040	4152	3940	3930	3766	4092	4248	4231	3940	3691	3870	3888	3929	3882	3904	3837	3862	3773	3802	3787	3888	3979	4120	3954	3958	3920	3897	3800	3778	3844	3813	3944	4056	4026	4040	4065	4078
4319	4363	4125	3925	3910	3819	3955	3956	3867	3523	3827	3807	3978	4060	3902	3824	3946	3914	4143	4305	4351	4102	3631	3890	4032	4124	4038	4029	3971	4004	3883	3777	3924	3901	4166	4128	4088	4056	4134	3992	3870	3691	3812	3949	3985	3952	4108	4148	4168	4249
4297	4247	4074	3854	3802	3799	4006	3797	3766	3763	3828	4093	3987	4108	3934	3984	3981	3875	4062	4325	4342	4268	3932	3890	3994	4097	3930	4091	4063	4058	4018	3819	3791	3991	4123	4171	4198	4134	4149	4048	3969	3805	3898	4012	3956	4047	4031	4208	4195	4319
4210	4206	4126	3915	4027	3894	3906	3881	3987	3798	3824	4027	4073	3964	3876	3676	3698	3584	3773	4187	4352	4252	4198	3980	3945	4077	4080	4138	4104	4094	3991	3969	3863	3961	4020	4091	4097	4135	4123	4260	3867	3937	4049	3913	3952	4068	4069	4106	4347	4311
4284	4011	4170	4044	4106	3985	3886	3997	3907	3825	3885	3837	3887	3899	3624	3372	3244	3160	3619	4149	4018	4042	4005	4096	3957	3801	4062	4026	4124	4132	4165	4008	3880	3946	4153	4143	4177	4215	4257	4248	4034	3946	3997	4021	4060	4156	4209	4283	4212	4300
4123	4011	4079	4124	4012	3796	3842	3866	3874	3847	3761	4003	3676	3536	3323	3082	3093	3191	3592	3759	3853	3917	4117	4058	3951	3718	3906	4103	4050	3937	3999	4034	3996	4027	4045	4007	4283	4285	4167	4166	3998	3965	4044	4007	4002	4022	4247	4224	4256	4365
4174	4121	4387	4214	4025	3879	3892	3888	3847	3852	3780	3743	3575	3183	3040	2961	2898	3119	3422	3732	3744	3919	4119	4087	3868	3757	3941	3999	4080	3975	4109	4057	4175	3977	4026	4130	4308	4222	4246	4159	4098	4238	4011	3973	4075	3859	4206	4392	4496	4522
3959	4170	4279	4071	4047	3938	3981	3949	3939	3953	3715	3666	3410	3066	2892	2862	3001	3190	3425	3557	3624	4032	4112	4070	3871	3784	4015	4077	3884	4040	4047	4002	3928	4013	4039	4087	4092	4172	4222	4237	4121	4142	4120	3916	3946	4104	4066	4240	4309	4522
4103	4214	4321	4218	4044	3899	3960	3992	4023	4071	3755	3549	3262	3099	3257	3119	3219	3240	3369	3548	3889	4102	4020	3961	3825	3826	3961	3991	3927	4107	3975	4041	4071	4037	3952	3990	4079	4222	4274	4088	4152	4131	4185	4215	4043	4105	4073	4249	4105	4306
4140	4106	4180	4056	3984	3855	3809	4116	3992	3961	3826	3659	3504	3404	3423	3499	3449	3453	3604	4055	4178	4189	4018	3738	3847	3803	3808	3714	3862	3986	3975	4046	4022	3950	3914	4094	4054	4202	4143	4261	4101	4133	4081	4044	4024	3979	4060	4140	4217	3971
4146	4075	4166	4109	3889	3785	3814	3958	4059	4080	4058	3709	3619	3784	3910	3891	3565	3692	3978	4339	4069	3992	3927	3710	3767	3762	3583	3652	3739	3892	4017	3879	3797	3868	3983	4037	3987	4008	4172	4140	4242	4046	4040	4145	4003	3826	3948	4181	4096	4148
4229	4133	4060	3909	3948	3845	3649	3804	3894	3956	4142	3992	3895	3952	4038	3777	3808	3857	4117	4062	3836	3684	3806	3887	3828	3715	3691	3613	3673	3865	3946	3892	3906	3949	4070	3876	3936	3914	4157	4150	4111	4111	4177	4079	4185	3885	4002	4105	4130	4109
4227	3790	4024	3888	3942	3692	3862	3840	3805	3872	4118	4166	3990	3823	3829	3768	3972	4025	4018	3783	3635	3722	3942	4043	3945	3764	3631	3685	3719	3842	3912	3964	4001	4013	4069	3919	3787	3992	4035	4126	4059	4061	4056	4033	3933	3891	3974	3928	3998	4091
4142	4096	4001	3997	4001	4114	3840	3595	3783	3750	3992	3983	4028	3906	3917	3871	4275	4101	3872	3782	3652	3899	4201	4034	3930	3760	3743	3754	3777	3910	4009	4057	3969	4005	4004	3945	3950	3955	4009	4069	4043	4079	4049	4076	3946	3897	3916	3813	3925	3996
4250	4034	4136	3938	3940	3940	3766	3554	3528	3801	3935	3955	3847	4009	3914	4025	4038	4021	3837	3666	3789	3893	4123	4117	3840	3856	3736	3760	3756	3813	4041	4096	4028	3968	3993	3945	4026	4008	4044	4075	4103	4169	4212	3957	3977	3951	3903	3806	3999	3923
4144	4011	4145	4077	4066	3865	3732	3683	3619	3825	3839	3845	3839	3732	3845	3922	3978	3809	3738	3779	3683	3840	3961	3905	3983	3933	3866	3893	3794	3732	3958	4041	4090	4097	4009	3876	3736	3907	3798	4033	4132	4137	4198	4063	4083	3944	3943	3939	3838	3838
4165	4122	4030	3986	3956	3766	3725	3757	3888	3765	3819	3600	3742	3678	3629	3853	3725	3759	3867	3781	3800	3862	3912	4074	4042	3976	3913	3925	3715	3878	3925	3957	3954	4038	4001	3896	3798	3762	3820	4010	4005	4197	4078	4312	4089	3970	3931	3896	4028	3923
4278	4085	4072	3896	3925	4035	3931	3719	3849	3777	3768	3695	3663	3735	3626	3772	3855	3860	3818	3630	3771	3757	3862	4081	4016	4200	3935	3871	3740	3799	3901	4026	4254	4071	4085	3947	3996	3954	3919	3837	3894	4043	4083	4140	4074	4061	3971	4002	4060	3911
4146	4076	3786	3904	3820	3948	3966	3789	3730	3698	3833	3801	3856	3851	3773	3729	3806	3766	3924	3794	3738	3800	3798	3917	4090	4074	3886	3726	3847	3953	3924	4097	4213	4278	4251	3976	3941	4009	3957	3923	3994	3898	4144	4069	4073	4172	4041	4049	4184	4102
4114	3959	3920	3720	3841	3844	4028	3709	3720	3730	3795	3821	3808	3879	3694	3556	3695	3764	3905	3891	3784	3752	3653	3779	3917	4002	3908	3826	3807	3821	3922	3997	4122	4099	4090	3992	4006	3967	4024	3987	3806	3895	4066	4099	4052	4107	4152	4201	4348	4189
4074	4027	3966	3692	3804	3857	3981	3920	3927	3769	3905	3950	3912	3793	3677	3540	3598	3613	3818	3816	3606	3542	3708	3815	3956	3830	3888	3855	3769	3741	3743	3907	3975	4022	3941	4058	3893	3807	3811	3928	3877	3901	3950	4100	4076	4143	4110	4308	4309	4342
3880	3785	3943	3715	3902	3670	3758	4113	3938	3801	3831	3910	3864	3776	3717	3664	3647	3714	3724	3835	3849	3795	3803	3720	3793	3909	3951	3865	3889	3720	3767	3825	3878	4011	4008	3962	4033	3949	3889	3968	3892	3807	3781	3949	4087	4054	4223	4233	4347	4224
3828	3914	3910	3902	3647	3708	3747	3926	4088	3897	3901	3694	3740	3771	3854	3766	3578	3623	3633	3706	3855	3850	3645	3645	3864	3799	3908	4052	3809	3791	3838	3798	3911	3984	4197	4280	4392	4142	4354	3982	3889	3722	3673	3805	3797	3974	4116	4177	4321	4302
3786	3859	3872	3829	3805	3785	3772	3810	3870	3778	3938	3595	3730	3780	3905	3937	3819	3642	3553	3739	3853	3912	3595	3746	3760	3852	3912	3799	3837	3863	3851	4025	3989	3968	4068	4362	4516	4383	4301	4340	4109	4045	3823	3862	3835	3934	4057	4278	4238	4290
3938	3804	3778	3814	3844	3790	3658	3804	3829	3905	3812	3709	3808	3698	3794	3787	3757	3594	3564	3575	3761	3824	3756	3718	3813	3848	3607	3896	3869	4122	4110	3966	3918	3947	3917	4163	4301	4372	4510	4323	4143	4185	3894	3919	3885	3748	3930	4038	4361	4339
3985	3746	3728	3632	3739	3644	3659	3862	3837	3768	3616	3684	3827	3800	3725	3756	3655	3690	3773	3635	3834	3701	3817	3779	3794	3655	3682	3642	3946	4093	4198	4114	3865	3871	3842	3743	3727	4058	4199	4230	4176	4229	4169	4073	3953	3755	3889	4049	4238	4227
3821	3782	3729	3806	3948	3756	3678	3792	3818	3739	3735	3606	3645	3715	3810	3660	3725	3729	3659	3736	3804	3898	3812	3995	3797	3600	3632	3746	4049	4271	4182	4119	3910	3753	3505	3294	3195	3382	3673	3847	3915	3954	4188	4226	4111	3999	3792	3796	3989	4067
3812	3713	3848	4053	4127	3844	3667	3721	3642	3716	3804	3728	3536	3582	3709	3728	3667	3562	3572	3538	3785	3671	3803	3733	3592	3572	3730	3942	4182	4262	4206	3983	3544	3587	3321	3128	2968	3093	3364	3467	3551	3696	3931	4301	4349	4087	3859	3840	4001	4025
3807	3752	3802	3929	3915	3773	3574	3519	3644	3831	3777	3672	3461	3457	3612	3723	3664	3581	3410	3743	3565	3692	3714	3688	3661	3728	3897	3926	4051	4069	3912	3622	3474	3391	3210	3060	2990	3124	3161	3208	3280	3456	3838	4124	4344	4346	4154	4098	3962	3983
3753	3834	3708	3677	3726	3794	3669	3626	3630	3749	4030	3639	3650	3574	3475	3579	3605	3641	3607	3729	3641	3655	3502	3789	3810	4016	4201	4127	3930	3793	3707	3535	3515	3431	3280	3307	3374	3257	3141	3067	3149	3394	3624	3875	4087	4396	4359	4254	4187	4112
3874	3801	3583	3475	3560	3701	3801	3560	3612	3530	3731	3813	3703	3541	3530	3435	3556	3699	3761	3682	3572	3496	3615	3776	3861	4307	4310	4195	3869	3573	3372	3517	3547	3359	3639	3691	4008	3646	3355	3220	3100	3337	3395	3425	3945	4241	4379	4496	4343	4299
3889	3724	3636	3323	3540	3681	3754	3596	3526	3533	3596	3807	3803	3771	3561	3257	3562	3751	3849	3721	3462	3485	3630	3759	4088	4156	4156	3972	3586	3281	3350	3330	3398	3585	3815	4175	4321	4186	3882	3584	3309	3312	3294	3421	3584	4001	4085	4528	4381	4381
3734	3754	3674	3426	3459	3543	3632	3572	3580	3596	3637	3644	3599	3729	3688	3507	3506	3584	3587	3565	3545	3641	3750	4082	4084	3990	3808	3516	3303	3321	3234	3192	3359	3740	4032	4407	4382	4516	4239	3973	3384	3249	3227	3223	3419	3598	3964	4260	4368	4432
3713	3678	3548	3548	3466	3407	3530	3481	3518	3658	3545	3443	3510	3713	3627	3643	3379	3500	3435	3570	3809	3874	3972	4128	4071	3776	3540	3303	3316	3162	3182	3178	3472	3746	4124	4325	4372	4262	4301	4125	3960	3614	3219	3441	3354	3398	3720	3988	4235	4497
3698	3734	3731	3661	3608	3350	3431	3539	3622	3507	3435	3467	3412	3617	3748	3672	3601	3315	3482	3689	3962	4289	4167	3961	3912	3583	3525	3474	3379	3221	3381	3606	3600	3845	4093	4222	4080	4095	4131	4165	4182	3940	3633	3402	3280	3409	3441	3618	3887	4301
3692	3603	3659	3704	3464	3424	3452	3477	3458	3410	3417	3352	3394	3529	3513	3546	3494	3488	3464	3886	4043	4286	4169	3967	3747	3561	3576	3500	3485	3469	3668	4023	3943	3889	3769	3871	3822	3966	4052	4121	4347	4387	4097	3684	3371	3185	3298	3340	3697	3923
3618	3589	3606	3558	3517	3460	3435	3299	3374	3392	3274	3421	3437	3410	3305	3296	3378	3655	3775	3962	4095	4250	4347	4005	3758	3483	3396	3554	3740	3952	4169	4397	4317	4087	3742	3525	3537	3747	3992	4249	4152	4475	4156	4144	3557	3382	3189	3317	3306	3573
3718	3565	3569	3635	3632	3622	3489	3417	3175	3424	3493	3396	3395	3410	3227	3283	3516	3780	4087	4166	4029	4050	3943	4005	3542	3456	3292	3342	3714	4100	4320	4546	4459	4236	3741	3410	3568	3752	3730	3868	4057	4185	4406	4272	4243	3712	3439	3296	3250	3187
3626	3600	3727	3672	3602	3521	3392	3278	3357	3374	3445	3431	3337	3183	3239	3448	3727	4069	4133	4026	3937	3583	3500	3307	3276	3159	3080	3412	3628	3893	4208	4454	4507	4049	3883	3745	3702	3607	3719	3799	4029	4102	4339	4495	4412	4181	3805	3616	3264	3202
3574	3687	3731	3513	3588	3547	3439	3510	3446	3412	3315	3385	3272	3183	3403	3721	4015	4111	4104	3815	3519	3073	3036	2940	2985	3130	3146	3255	3471	3632	3706	4054	4088	4023	4016	3817	3872	3562	3678	3592	3940	3972	4079	4155	4324	4325	4254	3878	3557	3306
3626	3626	3724	3584	3495	3596	3541	3536	3461	3473	3260	3401	3293	3323	3647	3929	3925	3941	3678	3427	3162	3155	3012	2763	2781	3045	3400	3255	3224	3401	3252	3490	3562	4098	3954	4152	3822	3609	3632	3657	3790	3801	3873	4097	4358	4530	4485	4102	3818	3566
3618	3663	3522	3448	3430	3452	3417	3615	3454	3443	3361	3356	3430	3636	3765	3824	3692	3350	3157	3015	3286	3323	3060	2814	3048	3459	3505	3426	3259	3205	3112	3032	3444	3838	4181	3976	3897	3838	3838	3719	3719	3637	3685	3692	4169	4447	4477	4326	3840	3630
3684	3559	3492	3501	3419	3437	3472	3533	3393	3274	3313	3406	3564	3749	3775	3557	3250	2912	2796	2991	3294	3290	3139	3050	3293	3617	3581	3434	3377	3212	3112	2989	3057	3584	3906	3921	3990	4037	4043	3914	3695	3356	3355	3646	4195	4279	4426	4211	3850	3568
3643	3526	3605	3579	3527	3541	3502	3425	3326	3380	3266	3387	3500	3630	3707	3323	2974	2607	2858	3150	3301	3223	3185	3300	3647	3761	3907	3649	3507	3477	3306	3093	2882	3184	3526	3699	4066	4158	4026	3901	3683	3581	3420	3735	4062	4232	4264	3848	3665	3528
3572	3554	3578	3565	3595	3608	3402	3366	3288	3389	3372	3439	3569	3522	3417	3000	2767	2739	2861	3055	3129	3158	3339	3775	3967	4250	4266	3999	3766	3630	3333	3291	3054	3012	3154	3457	3949	4123	4023	3910	3744	3785	3744	3698	3923	4103	3927	3547	3384	3352
3713	3701	3671	3629	3690	3567	3432	3253	3458	3570	3625	3466	3364	3315	3063	2795	2617	2691	2727	2936	3007	3228	3621	4142	4242	4193	4308	4157	4005	3626	3524	3481	3376	3043	3117	3324	3602	4129	4086	4014	3932	3808	3877	3787	3855	3785	3606	3345	3181	3150
3780	3697	3730	3708	3685	3567	3463	3405	3591	3663	3640	3534	3255	2910	2480	2425	2546	2618	2888	2979	3165	3461	3791	4071	3923	3815	3833	3915	3968	3781	3579	3656	3499	3284	3417	3226	3417	3609	3914	4006	4062	3902	3912	3872	3843	3623	3381	3247	2965	3086
3809	3718	3840	3585	3735	3678	3779	3576	3558	3668	3572	3394	2961	2563	2357	2284	2332	2506	2906	3194	3429	3574	3966	3748	3594	3463	3599	3863	3914	3855	3823	3700	3429	3464	3369	3326	3189	3380	3557	3871	3906	3889	3886	3852	3786	3576	3374	3509	3225	3037
3777	3781	3761	3719	3705	3643	3761	3709	3612	3519	3448	3204	2535	2393	2296	2158	2326	2537	3041	3374	3573	3654	3606	3338	3208	3317	3478	3666	3842	3970	4030	3817	3618	3408	3323	3251	3381	3331	3371	3504	3698	3863	3974	4008	3716	3407	3345	3556	3461	3425
3715	3674	3846	3712	3858	3750	3849	3809	3726	3475	3188	2808	2417	2268	2226	2325	2355	2666	3262	3383	3602	3490	3235	3214	3291	3386	3450	3520	3658	3725	4026	4006	3879	3690	3344	3322	3263	3370	3254	3226	3362	3775	4013	4001	3794	3445	3392	3587	3570	3615
3901	3763	3943	3824	3824	3709	3799	3700	3803	3487	3104	2622	2397	2265	2351	2541	2765	3077	3388	3435	3454	3326	3209	3177	3232	3575	3601	3354	3258	3551	3840	3943	3906	3914	3576	3374	3229	3338	3190	3256	3320	3586	3792	4014	4010	3699	3529	3652	3575	3690
3740	3733	3962	3724	3659	3764	3753	3770	3719	3350	2991	2591	2353	2311	2511	3097	3232	3550	3481	3450	3427	3331	3287	3355	3416	3376	3407	3263	3443	3660	3730	3722	3933	3917	3987	3626	3406	3181	3280	3323	3382	3464	3556	4188	4088	3774	3767	3669	3759	3750
3817	3809	3764	3816	3835	3722	3674	3826	3527	3163	2794	2620	2426	2413	2833	3338	3721	3792	3519	3283	3275	3403	3499	3333	3292	3249	3271	3218	3605	3763	3626	3620	3666	3957	4159	3831	3336	3222	3160	3201	3116	3330	3527	4037	4055	3845	3638	3841	3764	3626
3899	3872	3938	3807	3656	3547	3686	3733	3467	3119	2741	2621	2552	2630	3082	3654	3720	3784	3613	3296	3233	3412	3554	3626	3219	3196	3333	3500	3693	3690	3490	3362	3544	4047	4277	4151	3537	3279	3167	3005	3141	3366	3668	3990	3968	3656	3630	3799	3763	3449
3877	3869	3941	3876	3730	3635	3693	3629	3456	2984	2719	2767	2794	2796	3022	3614	3710	3672	3519	3524	3356	3342	3419	3377	3438	3396	3791	3585	3492	3412	3378	3237	3570	3792	4060	4057	3651	3325	3150	3011	3036	3419	3837	3989	3846	3737	3555	3751	3717	3573
3956	3949	3880	3791	3719	3558	3690	3750	3460	3105	2932	2762	2781	2827	2955	3390	3457	3626	3533	3719	3607	3446	3418	3401	3404	3761	3689	3607	3258	3298	3435	3544	3530	3782	3870	3613	3582	3184	3214	2916	3008	3376	3762	3948	3894	3684	3680	3650	3746	3773
3921	4009	3854	3653	3680	3597	3510	3597	3576	3421	3091	2902	2872	2713	2956	3049	3152	3400	3631	3607	3676	3590	3585	3318	3467	3611	3602	3536	3371	3380	3495	3566	3534	3698	3539	3200	3140	3111	3127	3160	3195	3413	3916	3989	3967	3728	3690	3659	3704	3835
3735	3905	3815	3775	3778	3602	3539	3563	3568	3424	3360	3055	2832	2867	2804	2937	3007	3167	3565	3631	3659	3717	3669	3661	3540	3384	3547	3493	3342	3453	3527	3637	3742	3572	3374	3004	2912	3075	3187	3338	3345	3663	3916	3932	3882	3758	3704	3642	3732	3633
3802	3810	3844	3783	3608	3585	3625	3450	3600	3722	3678	3356	3254	3001	2915	2827	2796	3013	3217	3531	3604	3792	3763	3664	3508	3368	3263	3310	3389	3342	3480	3737	3639	3305	2907	2724	2649	2817	3037	3382	3627	3914	3899	3902	3894	3783	3776	3698	3523	3501
3869	3761	3624	3697	3761	3594	3636	3570	3690	3750	3905	3788	3528	3182	3006	2743	2774	2798	3015	3384	3729	3840	3910	3643	3697	3379	3336	3353	3408	3502	3584	3536	3416	2841	2520	2388	2494	2581	2997	3400	3745	3932	4044	3847	3822	3715	3830	3787	3696	3672
3790	3731	3831	3713	3526	3734	3618	3776	3638	3864	4024	3931	3947	3539	3083	2815	2809	2863	2909	3127	3360	3603	3817	3801	3639	3554	3533	3467	3526	3562	3647	3272	2832	2394	2249	2347	2454	2709	3149	3577	3770	3878	3862	3630	3585	3625	3813	3799	3789	3799
3841	3783	3887	3763	3655	3591	3595	3644	3660	3765	3863	4117	3873	3724	3358	3072	2924	2872	2919	3038	3105	3422	3673	3694	3618	3566	3834	3789	3834	3759	3309	2819	2443	2178	2191	2374	2649	3046	3372	3657	3697	3841	3747	3610	3704	3550	3578	3640	3701	3691
3782	3731	3937	3722	3748	3682	3697	3786	3639	3781	3709	3903	3801	3823	3695	3471	3147	2981	2868	2874	2894	3084	3269	3573	3681	3833	3854	3998	3881	3502	2814	2413	2223	2240	2078	2559	2904	3328	3702	3906	3738	3619	3422	3518	3622	3637	3471	3504	3636	3846
3980	3937	3849	3746	3833	3786	3761	3782	3841	3612	3687	3651	3730	3785	3807	3556	3423	3099	3055	2787	2950	2839	3110	3446	3762	3996	4009	3985	3573	2896	2455	2446	2271	2324	2435	2823	3232	3719	3754	3936	3721	3674	3577	3733	3779	3690	3573	3584	3703	3602
4085	3875	3925	3836	3764	3770	3751	3703	3826	3670	3592	3625	3587	3598	3740	3673	3677	3409	3128	2967	2946	2811	2879	3069	3405	3677	3834	3264	2851	2503	2359	2387	2417	2607	2819	3226	3640	3825	3778	3853	3644	3616	3565	3898	3783	3849	3793	3720	3723	3602
4217	4048	3939	3844	3821	3932	3685	3741	3744	3708	3731	3525	3448	3481	3687	3671	3637	3920	3422	3235	2956	2837	2833	2801	3056	3157	3058	2862	2619	2401	2321	2478	2579	2818	3350	3645	3934	3826	3633	3607	3633	3620	3810	3716	3877	3799	3713	3954	3722	3648
4068	4007	4116	4067	3882	3857	3813	3665	3746	3570	3645	3575	3509	3542	3435	3557	3749	3781	3669	3514	3081	2834	2677	2769	2713	2715	2892	2717	2579	2463	2455	2650	2966	3241	3674	3939	3898	3807	3662	3626	3669	3720	3814	3719	3736	3561	3686	3864	3869	3816
4034	4014	3952	4058	4030	3883	3753	3742	3652	3690	3633	3645	3523	3543	3546	3580	3684	3785	3791	3493	3234	3069	2877	2804	2773	2684	2667	2631	2608	2702	2781	3226	3483	3741	3868	3861	3622	3678	3629	3498	3571	3738	3621	3757	3698	3702	3586	3599	3704	3862
4090	4073	4024	3969	3822	3998	3801	3681	3719	3658	3687	3581	3637	3469	3584	3521	3624	3813	3677	3767	3552	3271	3062	2991	2861	2686	2844	2768	2972	3148	3365	3621	3960	3973	3698	3638	3565	3629	3496	3534	3594	3553	3595	3519	3608	3668	3619	3582	3612	3608
4018	3969	3959	4043	3942	3869	3797	3827	3755	3676	3697	3610	3654	3591	3524	3504	3581	3494	3738	3762	3622	3456	3423	3205	3171	3084	3234	3165	3316	3446	3608	4102	4067	4080	3742	3669	3519	3506	3613	3563	3667	3496	3564	3699	3851	3790	3703	3574	3620	3600
4054	3984	4055	3971	4010	3860	3759	3781	3593	3763	3647	3591	3696	3595	3626	3512	3484	3581	3584	3737	3752	3707	3748	3513	3530	3742	3551	3715	3599	3615	3737	3994	3818	3752	3597	3499	3620	3548	3545	3465	3476	3491	3564	3577	3509	3751	3870	3685	3694	3624
3934	3881	4039	3965	3842	3910	3817	3657	3606	3725	3731	3620	3617	3605	3588	3707	3567	3630	3668	3601	3877	3729	3748	3809	3795	3736	3771	3843	3760	3880	3987	3773	3749	3657	3679	3653	3654	3633	3592	3618	3630	3500	3475	3505	3587	3621	3591	3579	3627	3553
3834	3906	3997	4067	3981	3909	3849	3790	3635	3579	3635	3660	3687	3754	3622	3683	3674	3484	3692	3641	3602	3574	3729	3753	3773	3738	3830	3745	3841	3909	3807	3783	3647	3685	3742	3777	3694	3730	3678	3666	3699	3599	3627	3482	3565	3523	3615	3521	3603	3667
3966	3895	3842	3980	3924	3866	3752	3757	3729	3656	3601	3638	3747	3553	3672	3602	3684	3629	3509	3558	3579	3617	3635	3732	3681	3716	3681	3531	3607	3672	3714	3621	3637	3690	3806	3623	3729	3781	3780	3789	3690	3701	3639	3623	3541	3383	3507	3538	3465	3564
4091	3894	3817	3886	3870	3824	3700	3706	3698	3743	3626	3710	3626	3737	3626	3704	3641	3731	3539	3619	3587	3671	3573	3737	3726	3640	3670	3580	3654	3571	3665	3735	3718	3824	3641	3740	3786	3732	3631	3785	3647	3707	3612	3579	3609	3592	3634	3577	3597	3498
3854	3771	3924	3861	3649	3730	3834	3705	3714	3726	3751	3771	3864	3739	3684	3805	3720	3650	3712	3545	3639	3497	3853	3749	3708	3651	3693	3590	3609	3632	3594	3632	3875	3793	3771	3763	3765	3744	3739	3772	3623	3760	3671	3691	3646	3510	3623	3618	3684	3486
3842	3745	3926	3934	3782	3621	3710	3757	3775	3876	3952	3937	3839	3765	3714	3613	3897	3770	3778	3733	3858	3735	3797	3760	3867	3669	3767	3704	3728	3684	3762	3833	3740	3794	3705	3739	3869	3733	3750	3626	3675	3781	3773	3673	3455	3406	3501	3489	3603	3564
3836	3804	3709	3853	3782	3773	3658	3781	3861	3680	3858	3909	3836	3708	3683	3734	3763	3812	3712	3749	3747	3785	3740	3767	3757	3696	3572	3636	3634	3494	3640	3792	3742	3721	3806	3774	3666	3773	3727	3832	3723	3658	3713	3699	3475	3559	3548	3564	3628	3573
4066	3969	3795	3825	3734	3853	3643	3652	3893	3856	3997	3843	3982	3736	3745	3770	3692	3790	3559	3706	3745	3654	3766	3887	3720	3785	3694	3523	3636	3619	3723	3747	3833	3875	3774	3807	3653	3720	3689	3665	3640	3728	3639	3696	3667	3612	3596	3663	3540	3690
3960	4204	3966	3854	3767	3801	3782	3610	3757	3896	3741	3787	3907	3902	3744	3815	3746	3678	3850	3716	3862	3774	3762	3662	3685	3743	3646	3562	3482	3603	3716	3708	3814	3866	3806	3738	3697	3690	3756	3673	3821	3626	3671	3684	3642	3750	3546	3535	3603	3516
3673	3877	4052	3914	3792	3808	3868	3769	3822	3831	3774	3745	3712	3647	3631	3809	3760	3768	3744	3745	3745	3695	3688	3712	3689	3736	3689	3668	3669	3729	3727	3632	3782	3785	3769	3744	3686	3694	3610	3670	3764	3725	3650	3727	3653	3528	3577	3516	3591	3633
3584	3618	3946	4020	3741	3701	3754	3862	3645	3722	3766	3657	3542	3710	3697	3638	3862	3806	3753	3791	3714	3781	3804	3663	3663	3616	3668	3614	3636	3616	3766	3633	3554	3751	3774	3727	3743	3788	3551	3603	3598	3691	3692	3731	3757	3632	3601	3585	3554	3689
3789	3544	3796	4100	4017	3743	3737	3835	3813	3623	3654	3688	3602	3617	3655	3720	3748	3782	3752	3733	3705	3595	3650	3675	3672	3797	3675	3693	3662	3603	3791	3612	3824	3723	3713	3729	3599	3645	3630	3754	3675	3730	3901	3794	3851	3838	3680	3556	3527	3641
3970	3731	3703	3808	4098	3706	3709	3788	3846	3644	3613	3649	3576	3532	3615	3642	3707	3674	3716	3622	3615	3655	3734	3763	3735	3757	3856	3801	3597	3623	3628	3731	3630	3757	3667	3696	3636	3677	3584	3673	3739	3707	3805	3846	3844	3750	3825	3592	3577	3514
4122	3995	3693	3565	3821	3953	3594	3517	3789	3736	3649	3618	3570	3601	3517	3589	3564	3713	3767	3656	3651	3598	3621	3667	3736	4009	3862	3883	3697	3747	3743	3709	3615	3637	3759	3667	3718	3640	3727	3622	3629	3703	3792	3695	3829	3709	3643	3682	3587	3562
3909	4006	3863	3477	3715	3925	3717	3502	3645	3777	3525	3687	3623	3488	3699	3596	3629	3714	3704	3678	3826	3634	3543	3621	3809	3790	3812	3732	3799	3625	3561	3554	3548	3594	3650	3564	3662	3713	3676	3612	3557	3755	3760	3594	3764	3714	3692	3716	3711	3451
3657	3811	3903	3585	3518	3796	3771	3591	3564	3695	3582	3625	3703	3571	3627	3694	3755	3744	3703	3684	3825	3783	3781	3762	3634	3678	3896	3815	3785	3628	3538	3452	3579	3420	3625	3637	3596	3607	3634	3631	3671	3697	3686	3740	3757	3765	3893	3654	3610	3598
3332	3753	3937	3716	3323	3583	3820	3574	3428	3842	3678	3519	3538	3579	3629	3859	3655	3729	3687	3815	3837	3771	3630	3830	3696	3669	3809	3752	3791	3692	3606	3526	3581	3548	3572	3577	3599	3600	3591	3651	3638	3878	3701	3731	3711	3784	3764	3693	3547	3665
3446	3653	4014	3874	3520	3449	3805	3754	3308	3785	3803	3465	3582	3647	3688	3761	3729	3737	3873	3751	3832	3726	3784	3923	3778	3835	3752	3758	3804	3672	3677	3599	3617	3706	3610	3662	3700	3635	3547	3635	3677	3897	3868	3767	3700	3621	3639	3570	3606	3655
3359	3455	3885	3910	3495	3372	3657	3791	3393	3544	3737	3517	3543	3570	3536	3620	3694	3867	3727	3849	3636	3706	3680	3638	3935	3823	3764	3735	3730	3677	3702	3671	3702	3796	3778	3590	3741	3565	3649	3724	3732	3667	3770	3758	3680	3761	3716	3590	3729	3731
3301	3469	3874	3928	3607	3371	3579	3757	3321	3394	3827	3693	3604	3657	3427	3827	3710	3711	3719	3620	3616	3616	3761	3677	3701	3791	3730	3669	3606	3716	3722	3788	3669	3762	3633	3752	3593	3542	3671	3519	3745	3720	3731	3690	3610	3658	3717	3718	3727	3696
3366	3383	3735	3957	3711	3419	3635	3807	3297	3488	3757	3505	3629	3746	3436	3644	3691	3645	3697	3581	3783	3665	3793	3790	3717	3699	3776	3651	3629	3794	3758	3715	3794	3655	3690	3610	3599	3507	3611	3546	3651	3646	3701	3655	3582	3768	3769	3890	3826	3726
3309	3327	3605	4043	3785	3371	3520	3816	3549	3492	3764	3458	3573	3772	3577	3643	3689	3625	3641	3532	3700	3577	3717	3668	3738	3736	3583	3682	3674	3686	3589	3735	3693	3721	3586	3617	3533	3625	3533	3477	3686	3724	3689	3598	3716	3805	3856	3929	3760	3783
3259	3212	3548	4005	3654	3349	3592	3726	3625	3426	3734	3392	3479	3588	3386	3561	3591	3474	3690	3604	3715	3561	3754	3677	3689	3539	3669	3610	3797	3852	3666	3672	3701	3771	3677	3654	3603	3558	3426	3517	3510	3722	3783	3576	3590	3754	3821	3812	3817	3636
3276	3205	3582	4089	3678	3281	3600	3809	3533	3483	3779	3452	3333	3538	3367	3428	3525	3638	3593	3563	3807	3525	3811	3580	3793	3721	3593	3583	3730	3739	3891	3606	3678	3666	3746	3688	3553	3656	3477	3555	3650	3725	3622	3610	3748	3653	3687	3777	3697	3661
3219	3132	3630	3877	3627	3309	3519	3556	3423	3416	3778	3469	3428	3653	3317	3497	3510	3469	3686	3464	3561	3537	3609	3578	3848	3610	3637	3689	3759	3610	3946	3732	3813	3824	3627	3750	3602	3470	3860	3687	3568	3520	3619	3695	3689	3742	3641	3614	3601	3772
3152	3251	3587	3825	3607	3310	3562	3546	3350	3447	3568	3482	3405	3591	3310	3516	3527	3590	3533	3457	3426	3514	3568	3628	3639	3656	3775	3641	3740	3631	3732	3775	3629	3760	3789	3668	3746	3716	3719	3830	3710	3648	3592	3768	3780	3786	3681	3617	3734	3628
3279	3378	3672	3779	3513	3379	3564	3633	3377	3391	3438	3370	3435	3487	3443	3527	3486	3532	3716	3534	3586	3457	3658	3621	3529	3692	3818	3791	3857	3606	3689	3632	3758	3824	3905	3733	3828	3814	3817	3755	3617	3713	3718	3944	3665	3773	3538	3730	3693	3668
3224	3469	3766	3698	3436	3495	3587	3507	3264	3480	3569	3381	3428	3545	3299	3694	3415	3521	3598	3523	3640	3615	3594	3558	3637	3732	3761	3826	3890	3909	3732	3794	3761	3921	3855	4042	3812	3795	3812	3950	3778	3844	3927	3752	3682	3740	3755	3796	3834	3755
3301	3437	3541	3527	3358	3493	3692	3575	3329	3575	3601	3461	3495	3485	3436	3692	3510	3508	3548	3699	3594	3591	3697	3642	3683	3873	3800	3907	4081	3971	3950	3883	3807	3949	4039	4013	4058	3783	3936	3852	3867	4083	3970	3795	3635	3831	3824	3829	3646	3684
3514	3686	3405	3316	3370	3592	3725	3385	3371	3732	3411	3500	3783	3603	3596	3592	3536	3536	3502	3642	3653	3657	3692	3746	3818	3858	3796	3957	3970	4116	3977	3920	3986	3947	4121	4090	4117	4012	4105	3792	4008	3961	3890	3899	4036	4131	4001	3837	3704	3808
3629	3695	3466	3104	3207	3508	3421	3391	3394	3493	3485	3562	3703	3519	3703	3649	3558	3678	3466	3638	3628	3641	3624	3881	3733	3855	3846	3897	4041	3866	3893	4019	3912	4059	3993	4114	4130	3894	3949	3980	3911	3845	3902	4129	4125	4093	3916	3744	3698	3878
3702	3623	3344	3325	3419	3432	3366	3256	3394	3482	3222	3552	3622	3538	3563	3523	3635	3558	3572	3574	3522	3636	3546	3582	3736	3810	3792	3860	3856	3844	3918	3965	3968	3913	3794	3949	3964	3990	3906	3988	3941	3852	3809	3874	4109	3900	3712	3645	3759	3944
3604	3424	3355	3399	3491	3472	3215	3385	3442	3297	3345	3536	3401	3569	3554	3480	3580	3463	3448	3425	3486	3453	3599	3632	3671	3799	3911	3808	3788	3623	3816	3825	3785	3898	3868	3854	3890	3808	3896	3878	3854	3774	3767	3844	3822	3662	3616	3611	3815	4089
3274	3180	3383	3577	3639	3318	3248	3393	3355	3196	3338	3435	3484	3420	3635	3462	3490	3436	3592	3373	3500	3476	3620	3541	3668	3624	3667	3792	3933	3844	3813	3862	3715	3911	3952	3951	3959	3819	3830	3902	3806	3788	3810	3741	3667	3689	3852	3865	4094	4155
3170	3155	3398	3387	3492	3564	3500	3630	3353	3326	3359	3321	3331	3598	3490	3588	3582	3512	3599	3507	3586	3516	3739	3676	3754	3538	3710	3908	3870	3911	3846	3789	3787	4034	3969	4043	3965	3930	3866	4012	3877	3801	3805	3721	3728	3855	4154	4321	4337	4051
3168	3286	3131	3126	3133	3372	3576	3665	3579	3469	3471	3416	3531	3509	3471	3657	3596	3587	3646	3653	3584	3551	3651	3560	3654	3698	3846	3875	3864	3923	3889	3660	3734	3862	3936	4014	3936	3982	3961	3943	4039	3900	3884	3939	3864	4048	4472	4361	4030	3561
[truncated: 920 more columns]
