# Supplementary material for: Spatial Resolution and Refractive Index Contrast of Resonant Photonic Crystal Surfaces for Biosensing
Source: IEEE Photonics J. Author manuscript; Available in PMC 2015 Sep 7. (PMC4561521; doi:10.1109/JPHOT.2015.2435699)
Supplement: fig4_data [file NIHMS64775-supplement-fig4_data.gz › Volumes/graham/MacBook_backup/PhD_folder_2015_06_02/paper_improvements/IEEE_J_Photonics/final_files/data_files/fig4/4b_raw/I02.csv]

4960	4485	4435	4491	4563	4651	4542	4475	4501	4499	4632	4655	4573	4554	4678	4704	4654	4407	4304	4346	4486	4546	4695	4735	4663	4715	4545	4437	4402	4402	4491	4624	4720	4697	4762	4510	4412	4310	4294	4373	4570	4614	4597	4471	4662	4554	4773	4557	4351	4459
5065	4885	4800	4822	4841	4729	4693	4651	4751	4906	4903	4855	4724	4872	4768	4627	4628	4392	4385	4378	4504	4654	4724	4889	4840	4763	4667	4517	4417	4549	4657	4810	4948	4949	4916	4702	4687	4573	4606	4630	4924	4970	4657	4720	4674	4754	4810	4701	4624	4606
5032	4947	4790	4757	4776	4766	4748	4736	4765	4975	5068	4919	4839	4896	4809	4857	4621	4574	4416	4411	4547	4653	4828	4846	4780	4670	4762	4629	4621	4604	4597	4750	4852	4884	4983	4827	4656	4789	4898	4969	5004	4854	4829	4794	4717	4826	4729	4691	4700	4563
5108	4998	4697	4756	4676	4591	4724	4757	4927	5194	4965	4903	4816	4773	4831	4676	4574	4711	4474	4530	4681	4494	4718	4962	4974	4812	4757	4714	4513	4642	4566	4885	4950	4964	5001	4768	5040	4787	5113	5022	5107	5017	4789	4844	4713	4871	4908	4818	4736	4868
5290	4817	4825	4551	4640	4644	4822	4981	4988	5034	5182	4935	4782	4725	4775	4797	4725	4712	4760	4772	4647	4476	4882	4953	4839	5007	4731	4935	4840	4835	4852	5011	5106	5048	5106	4851	4825	5081	5086	4916	5109	5129	4985	4832	4825	4710	4917	4781	4825	4835
5147	4913	4622	4597	4720	4890	4797	4936	5011	4982	5100	5047	4999	4942	4852	4725	4803	4792	4851	4891	4816	4754	4971	4946	5014	4974	4878	5011	4921	4691	4841	4924	5178	5152	4974	5049	5022	5120	5139	5216	5132	5097	4961	4954	4912	4715	4804	4894	4922	4947
5100	4922	4754	4693	4916	4816	4840	4944	4963	4897	4977	4974	4783	4804	4949	4943	5086	5077	5097	5012	5070	4910	4999	5051	4876	5074	4982	4814	4802	5012	4888	5091	5217	5189	5036	5014	4991	5288	5110	5094	5133	5291	5175	5000	4908	4734	4935	4990	4989	4779
5137	4934	4848	4783	5014	4851	4922	4813	4936	4931	4942	4805	4819	4851	4881	5035	5081	5196	5307	5210	5095	5024	5090	4997	5074	5041	4961	4966	4816	4944	4976	5087	5274	5082	5145	5120	5168	5159	5222	5105	5205	5273	5391	5080	4929	4925	4889	4961	4907	4998
5092	4822	4819	4912	4954	4894	4857	4694	4800	4842	4883	4701	4782	4914	4935	5003	5070	5353	5184	5157	5173	5038	5229	5137	5164	5075	4953	5033	4848	4922	4772	5030	5141	5131	5222	5117	5339	5350	5055	5179	5156	5452	5308	5207	5117	5115	5159	4933	4901	4962
4958	4931	4857	4745	5057	4976	4854	4722	4644	4792	4775	4768	4944	4993	5100	5028	5123	5258	5255	5150	5065	4982	5192	5070	5129	4991	5008	5012	4840	4837	4881	4966	5126	5117	5284	5181	5271	5199	5043	5050	5142	5374	5373	5097	5161	4985	5271	5037	5098	4735
4923	4788	4828	4982	5073	4852	4679	4514	4564	4756	4792	4854	5173	5017	5073	5153	4943	5058	5013	4996	5005	5218	4996	5204	5070	5131	5079	5064	4816	4818	4707	4909	4979	5085	5183	5216	5274	5094	4995	4937	5100	5359	5229	5206	5019	5253	5232	5166	5035	4875
4823	4737	4796	4754	4973	4945	4744	4673	4728	4734	4742	4901	5108	5083	5036	5037	4945	4935	4951	4770	4755	5096	5350	5123	5206	5217	5273	4965	4700	4711	4817	4903	4856	4994	5099	5184	5197	5064	4888	4956	5094	5361	5351	5134	5128	5215	5243	5198	5065	4910
4834	4723	4605	4783	4957	4808	4936	4938	4710	4711	4774	4849	4895	4943	4779	4831	4671	4576	4713	4716	4833	5042	5093	5127	5300	5319	5328	4831	4848	4792	4940	4954	4858	5146	5028	5034	5052	5094	4983	4980	5396	5427	5237	5213	5161	5209	5401	5172	5062	4854
4874	4590	4567	4791	4847	4901	5063	4901	4790	4925	4689	4796	4814	4856	4797	4789	4734	4628	4643	4676	4938	4942	5031	5219	5134	5322	5052	4866	4721	4751	4873	5069	4872	5161	4926	5070	4945	4720	5053	5100	5404	5611	5371	5003	5174	5145	5211	5198	5090	4836
4806	4618	4638	4716	4769	5057	5024	4911	5051	4861	4917	4764	4772	4894	4738	4741	4680	4588	4547	4749	4785	5114	5271	5071	5147	5172	4965	4971	4740	5027	5038	5066	5017	5110	5047	4898	4942	4963	5016	5198	5361	5358	5325	5044	4889	5163	5222	5122	4999	4712
4924	4640	4620	4826	4852	4974	4895	5074	5268	5071	4970	4890	4884	4935	4737	4777	4808	4675	4703	4714	4878	4955	5017	5168	5130	4930	4799	4689	4805	4957	5044	5044	5094	5017	4954	4901	4752	4821	5094	5246	5336	5245	5164	5012	5047	5058	5302	5146	4928	4623
4925	4635	4573	4670	4981	4858	4901	5205	5291	4990	5058	4991	5067	4969	4868	4757	4649	4681	4822	4695	4737	4958	5001	5068	4993	4945	4623	4687	4729	4837	4925	5084	5139	5176	4863	4878	4821	4808	5082	5150	5151	5264	5044	4997	5047	5228	5195	5106	4840	4725
4987	4692	4608	4838	4869	4907	4980	5306	5097	5204	5063	4973	4831	5005	4851	4841	4759	4779	4719	4797	4970	4880	4869	4867	4867	4966	4839	4609	4606	4848	4729	4951	4898	5057	4947	4771	4799	4855	5096	5202	5015	5101	4900	4970	5109	5130	5186	4970	4919	4822
4885	4757	4687	4939	4871	4913	5162	5264	5269	5111	5113	5061	4974	4846	4826	4892	4810	4946	4705	4786	4707	4787	4706	4734	4805	4835	4679	4731	4616	4669	4696	4873	4862	4965	4838	4802	4705	5006	4993	5043	5108	4757	5019	4994	5149	5062	5303	5157	4896	4765
4848	4766	4933	5103	5179	5038	5248	5076	5271	5040	5002	5062	4924	4731	4930	4785	4912	4732	4799	4733	4702	4655	4582	4721	4813	4779	4623	4635	4716	4752	4589	4628	4689	4782	4966	4757	4861	4944	5033	5034	4897	4732	4923	4899	5091	5212	5370	5288	5092	4980
4825	4675	4913	5170	5256	5175	5230	5196	4921	4954	5075	5089	5028	4934	4847	4941	4847	4868	4870	4775	4753	4826	4729	4673	4629	4684	4594	4659	4648	4623	4572	4492	4721	4888	5016	4981	4806	4890	5016	4933	4896	4704	4705	4972	5207	5375	5360	5289	5101	5058
4949	4913	4983	5246	5246	5246	5293	5082	5056	4953	5081	5045	5018	4969	4799	4779	4843	4766	4772	4845	4793	4842	4781	4666	4863	4725	4469	4556	4606	4816	4674	4532	4775	4930	4968	4928	4864	4845	4995	4979	4767	4794	4818	5088	5003	5321	5181	5175	5052	5071
4978	5080	5122	5298	5296	5309	5062	5025	5024	5052	5217	5207	4947	4932	4825	4811	4886	4890	4771	4958	4763	4867	4888	4847	4813	4812	4470	4389	4577	4712	4581	4589	4676	4850	4987	4871	4889	4992	5042	5164	4980	4768	4895	5115	5288	5003	5048	4978	5082	5024
4984	4969	5199	5279	5310	5285	5200	4990	5128	5059	5172	5345	4971	5061	4775	4811	4746	4646	4765	4725	4933	5047	4918	4899	4780	4662	4607	4604	4566	4665	4663	4679	4724	4852	4885	4699	4793	4996	5197	5172	4949	4808	4821	5096	5198	5073	4974	4931	5183	5180
4825	4987	5001	5202	5290	5103	5134	5203	5146	5204	5220	5152	5041	4828	4606	4650	4569	4609	4763	4989	5090	4871	5027	4897	4826	4590	4587	4745	4686	4799	4651	4739	4764	4824	4685	4795	4626	4858	5187	4997	4989	4686	4891	5139	5112	4970	4956	4932	5002	5218
4801	4924	5026	5076	5097	5131	5179	5180	5193	4979	5154	5273	4828	4789	4793	4610	4567	4662	4738	4887	5045	5101	5061	5012	4822	4786	4678	4589	4755	4861	4652	4653	4658	4669	4637	4599	4809	4906	4981	4965	4882	4897	5009	5002	5163	5084	4889	4910	5118	5289
4927	4633	4739	4961	5028	5005	5209	5004	5056	5014	5047	5105	4746	4768	4772	4688	4611	4614	4749	5117	5204	5029	4828	4824	4787	4778	4567	4637	4812	4799	4739	4765	4624	4727	4804	4553	4599	4684	4954	5086	4811	4936	4972	5217	5011	4955	4840	4955	5049	5512
4948	4830	4884	4805	4785	4969	5184	4982	4940	5054	4860	4897	4740	4672	4756	4665	4613	4751	4948	5128	5116	4921	4843	4769	4927	4588	4698	4766	4866	4789	4762	4514	4664	4600	4682	4630	4733	4853	4878	4885	4817	4852	4939	5193	5011	5161	4763	5021	4994	5576
5007	4876	4872	4976	5032	5042	4979	4987	4809	4680	4831	4747	4752	4873	4948	4835	4750	4891	5094	5041	5085	5034	4794	4646	4657	4598	4411	4797	4938	4889	4765	4557	4518	4597	4540	4608	4684	4865	4851	4850	4739	5010	5039	5125	5279	5189	5069	5021	5123	5428
5013	5140	5141	5126	5145	4942	4926	4886	4586	4574	4537	4602	4432	4750	4904	4952	4770	4959	4913	4900	4738	4871	4630	4610	4703	4666	4769	4927	4862	4800	4722	4468	4521	4519	4710	4673	4716	4862	4837	4860	4805	4894	5063	5129	5200	5254	5175	4946	5064	5215
5062	5164	5133	5279	4945	4803	4836	4716	4666	4426	4370	4469	4598	4655	4831	5056	4936	4968	5019	4917	4824	4652	4719	4736	4829	4714	4705	4867	4851	4740	4582	4395	4517	4638	4785	4686	4578	4886	4815	4761	4803	4755	5170	5314	5395	5243	5283	5002	4976	4981
5402	5205	5107	5009	4882	4788	4706	4654	4535	4554	4361	4645	4599	4721	4846	5026	4938	4925	4775	4699	4738	4764	4776	4876	4810	4832	5024	4850	4792	4779	4569	4768	4552	4886	4808	4671	4763	4563	4735	4712	4810	4977	5163	5274	5383	5141	5073	5004	5098	4879
5352	5222	5209	5073	4923	4938	4593	4603	4501	4501	4518	4500	4701	4788	4909	4799	4751	4580	4684	4600	4664	4638	4818	4907	4993	4989	4987	4773	4698	4792	4448	4676	4783	4776	4896	4582	4683	4756	4688	4744	4762	4879	5171	5111	5256	5133	5080	4954	4985	5025
5200	5216	5003	5110	5038	4760	4702	4678	4542	4783	4736	4703	4904	4890	4745	4707	4527	4471	4776	4546	4478	4716	4844	4946	5019	5133	4853	4769	4751	4583	4614	4651	4754	4826	4687	4608	4711	4812	4743	4687	4924	4897	5031	5098	5104	4985	5261	5104	5164	4967
5173	5089	4967	4881	4820	4794	4771	4720	4647	4778	4801	4876	4886	4717	4758	4520	4577	4500	4619	4501	4555	4628	4927	5009	5047	5037	4883	4751	4677	4723	4652	4654	4769	4847	4831	4633	4553	4733	4720	4784	4809	4762	4882	4969	5100	5061	5356	5272	5391	5174
5157	4950	5108	4813	4719	4708	4696	4968	5074	4914	4905	4842	4829	4693	4739	4500	4371	4492	4514	4632	4664	4838	4790	4832	4847	4933	4904	4887	4779	4768	4718	4839	4813	4926	4873	4581	4695	4815	4822	4916	4952	4800	4922	4907	5070	5112	5353	5157	5303	5079
4924	4969	5099	5055	4773	4875	4806	4869	5088	4976	4723	4761	4683	4621	4530	4496	4490	4480	4544	4711	4633	4646	4767	4825	4864	4960	4752	4842	4918	4854	4800	4869	4831	5048	4850	4756	4569	4925	4772	5092	4782	4791	4730	4841	4958	5083	5118	5219	5339	5166
5165	4967	5109	4871	4858	4792	4897	4872	4975	4798	4897	4779	4763	4566	4455	4470	4477	4443	4439	4745	4742	4704	4629	4753	4731	4907	4800	4861	5001	4953	5165	4951	5053	5062	5028	4727	4623	4699	4990	4959	4929	4799	4667	4780	4891	4931	5225	5177	5408	5232
5155	5046	5154	5125	4960	4816	4986	4966	4775	4913	4790	4837	4679	4456	4721	4483	4518	4558	4616	4736	4870	4617	4628	4676	4740	4753	4743	4934	4964	5026	5146	5061	4894	5054	4861	4626	4745	4856	5010	5131	4805	4897	4591	4860	5031	5055	5210	5162	5218	5234
5427	5204	5231	5101	4967	5118	4968	4815	4759	4779	4862	4790	4667	4558	4529	4681	4526	4548	4687	4737	4564	4643	4651	4711	4677	4850	4908	4725	5061	4983	5034	4920	4867	4890	4925	4695	4703	4970	4908	4837	4867	4632	4617	4872	5054	5073	4968	4970	5186	4948
5279	5288	5400	5252	5078	5026	4880	4738	4694	4765	4757	4851	4890	4809	4714	4718	4705	4773	4662	4775	4778	4624	4602	4651	4748	4825	4864	4864	4998	4912	4905	4819	5023	4921	4837	4836	4747	4856	4869	4885	4789	4711	4906	4877	4972	4965	4881	4964	5007	5055
5472	5456	5381	5243	5108	4940	4729	4545	4587	4676	4769	4737	4928	4882	4775	4855	4697	4866	4758	4734	4661	4673	4630	4690	4784	4855	4857	4865	4844	4937	4750	4803	4932	4991	5145	4976	4831	4641	4713	4770	4837	4946	4996	5137	4838	4988	4951	4794	4775	5091
5592	5321	5366	5253	5080	4814	4634	4542	4591	4776	4835	4881	4899	4881	4942	4800	4799	4913	4597	4630	4607	4633	4434	4624	4740	4884	4957	4676	4933	4857	4880	4667	5004	5180	5307	5130	4989	4817	4754	4778	4791	4958	4969	4907	5038	4806	4829	4814	4841	5192
5555	5473	5414	5154	4941	4816	4704	4667	4751	4585	4809	4799	5181	5053	5004	4920	4965	4754	4664	4596	4626	4571	4677	4742	4842	4697	4687	4764	4859	4858	4817	4796	4933	5050	5220	5188	4902	4819	4837	4823	4915	4935	4981	4995	4908	4791	4860	4838	4903	4949
5421	5322	5272	5200	4897	4726	4611	4805	4786	4761	4699	4795	4885	4761	4931	4944	4927	4825	4861	4698	4740	4857	4604	4720	4778	4693	4804	4683	4771	4903	4869	4920	4838	5035	5216	5304	5179	4926	5084	4960	4846	4947	4969	4925	4907	5065	4800	4949	5026	4923
5353	5109	5132	5108	4860	4792	4661	4892	4865	4792	4875	4731	4829	4803	4734	4853	4990	4765	4786	4899	4737	4866	4673	4599	4734	4761	4710	4684	4895	4748	5035	4802	4851	4886	5275	5193	5248	5257	5216	5017	5029	4877	4959	4957	5100	5000	5124	4942	5070	4981
5079	4999	5030	5004	4969	4911	4990	5119	4914	4806	4857	4734	4700	4711	4673	4884	4815	4845	4764	4903	4955	4756	4657	4645	4660	4750	4771	4780	4878	5102	4901	4814	4940	5039	5347	5300	5213	5213	5230	5243	5187	4974	5011	5016	4999	5098	5247	5002	4946	4813
5054	5105	5287	5256	5131	5092	4853	5037	5104	4883	4862	4766	4727	4778	4754	4701	4775	4835	4730	4894	5015	4833	4775	4721	4778	4622	4786	4747	4739	4914	5028	4923	4761	4979	5225	5402	5310	5227	5199	5124	5106	5034	5110	4828	4936	5178	5217	5163	5075	4836
5177	5145	5305	5341	5367	5163	5132	4995	4959	4904	4856	4749	4774	4668	4700	4698	4721	4732	4682	4824	4843	4968	5016	4951	4752	4731	4733	4704	4923	5009	4943	4843	4686	4991	5200	5363	5217	5223	5298	5294	5268	5208	5047	5103	5079	5355	5090	5172	4930	5139
5176	5182	5409	5108	5214	5202	5197	4960	4840	4816	4858	4741	4731	4723	4689	4732	4681	4657	4809	4810	4857	4951	4822	4883	4934	4728	4702	4789	4808	4917	4843	4890	4735	4947	5067	5201	5266	5370	5324	5324	5299	5292	5031	5127	5094	5310	5165	5189	5088	5081
5316	5011	5159	5157	5136	5041	5015	4977	4846	4930	4842	4681	4783	4666	4576	4703	4800	4809	4890	4743	5043	5050	4925	4913	4801	4820	4721	4824	4848	5034	5084	5096	4927	4988	5150	5202	5375	5366	5303	5323	5307	5157	5298	5270	5056	5092	5076	5118	5083	4975
5368	5079	5054	5050	4925	5063	5034	4797	4848	4806	4734	4791	4628	4786	4633	4798	4765	4837	4900	4865	4992	4952	5088	4965	4879	4728	4685	4813	4897	5009	4958	5016	4877	4832	5122	5305	5434	5435	5307	5186	5272	5451	5424	5289	5081	5156	4995	4968	5097	4994
5273	4977	5096	5038	4889	4726	4708	4695	4981	4916	5083	4707	4811	4814	4789	4600	4915	5003	4672	4776	4835	4884	5093	4850	4876	4874	4768	4843	4791	4965	5001	4956	4954	4874	5138	5337	5456	5469	5302	5265	5419	5571	5275	5244	5060	4926	5067	5045	5259	5094
5149	4916	5044	4846	4978	4654	4849	4742	4942	4846	4942	4971	4968	4817	4787	4750	4912	4778	4746	4856	4994	4965	5056	5007	4865	5002	5022	4937	4818	4840	5107	4996	4964	5040	4994	5260	5064	5358	5341	5312	5394	5487	5465	5268	5024	5064	5072	5365	5389	5109
5015	4931	4933	5002	4861	4768	4828	4879	4690	4785	4997	4862	4992	4842	4897	4797	4674	4827	4836	4890	4831	5163	5107	5086	5086	5041	4927	4873	4916	4942	5076	5070	5083	5008	4953	5160	5302	5092	5406	5274	5348	5408	5230	5029	5060	4966	5310	5255	5264	5214
5076	4947	5112	4894	4882	4829	4780	4964	4864	4810	4985	4972	4953	5073	4904	4879	4834	4709	4732	4976	4935	5064	5092	5115	4984	5012	4852	5040	4773	4923	4801	5105	5163	4946	5068	4975	5260	5328	5327	5467	5389	5460	5356	5316	5233	5114	4989	5146	5260	5126
5242	5037	5172	4902	4752	4824	4817	4829	4847	5120	4898	4949	4818	4952	4976	4906	4754	4925	4646	4875	4883	5158	5061	5205	5181	5063	4860	4995	4951	4811	5020	4901	5150	5097	5019	5003	5180	5424	5392	5219	5239	5311	5157	5311	5211	5140	4908	5041	5096	5132
5284	5040	5079	5013	4829	4732	4748	4763	4694	4893	4816	4871	4918	4795	4983	4913	4808	4811	4962	4877	5039	5042	5038	5111	5046	4963	4998	5129	4995	5083	4927	5041	5029	4972	5039	5084	5000	5235	5404	5375	5230	5109	5335	5326	5312	5142	4809	4759	4882	5008
5360	5111	5246	4959	4781	4769	4761	4643	4648	4904	4909	4970	4886	4787	4970	4961	5018	4924	4898	5035	4949	5104	5169	5224	5105	4960	4977	4978	5127	5074	5093	5172	5167	5106	5025	5175	5021	5210	5338	5477	5215	5220	5239	5351	5201	5102	4910	4718	4830	5123
5370	5152	5207	4909	4824	4502	4724	4570	4643	4692	4790	4680	4885	5014	4961	4981	5121	5061	5067	4975	4868	4953	5092	5101	5153	5162	5083	5157	5043	5025	5133	5181	5277	5079	5140	5002	4949	5258	5181	5269	5245	4911	5012	5057	4984	5159	4972	4930	4888	5032
5256	5077	5259	4888	4799	4574	4625	4683	4590	4518	4694	4817	4915	5021	5025	4981	5138	5136	5178	4864	4887	4934	5183	5129	5208	5303	5137	5081	5128	5109	5288	5105	5247	5201	5170	5022	5165	5149	4993	5302	5150	5056	4851	5160	4957	5124	5010	5128	4974	5023
5263	5188	5185	5025	4837	4947	4633	4507	4699	4646	4678	4871	5002	4879	4978	5057	5208	5266	4968	4886	5004	5007	5054	5075	5223	5126	5148	4978	5058	5158	5176	5198	5142	5177	5221	5247	5022	5253	5184	5273	5077	5062	4903	5095	4972	5242	5245	5126	4861	5046
5202	5122	5245	5274	5129	4857	4801	4703	4653	4792	4756	4713	4825	4978	5159	5097	5189	5030	4942	5028	4976	5065	4997	5194	5147	5045	5050	5058	5127	5222	5054	5161	5073	5175	5060	5015	5139	5206	5188	5333	5262	4975	4858	4870	5074	5219	5332	5056	4859	4902
5176	5070	5141	5365	5209	5030	5078	4843	4760	4766	4623	4877	4709	4905	5067	5116	5040	5002	5057	5084	5213	5086	5037	5149	5109	5245	5160	5043	5106	5115	5175	4982	5026	5033	5221	5166	5181	5133	5251	5227	5089	5088	4952	5071	5115	5360	5066	5139	4823	4759
5453	5335	5431	5349	5300	5099	5084	4875	4858	4723	4635	4605	4774	4989	5055	5048	5120	5198	5089	5245	5090	5025	5210	5127	5116	5182	5170	5093	5162	5084	5170	5090	5202	5154	5253	5262	5233	5082	4964	5070	5235	5150	5046	5011	5160	5132	5004	4962	4744	4532
5497	5317	5344	5416	5390	5095	4964	4980	4680	4800	4755	4645	4665	4892	5059	4960	5150	5269	5256	5167	5157	5083	5230	5102	5087	5173	5221	5233	5026	5054	5134	5123	5275	5294	5371	5168	5090	5064	5021	5099	5144	5176	5211	5163	4973	5206	5015	5157	4777	4948
5326	5241	5476	5253	5188	5195	5048	4966	5038	4793	4823	4793	4759	4766	4811	4912	5009	5065	5284	5042	5072	5059	5014	5157	5115	5192	5372	4987	5044	4947	5022	5130	5484	5168	5230	5077	4972	4953	5305	5134	5219	5199	5134	4959	4925	4897	4986	4947	5133	4966
5459	5384	5409	5327	5304	5092	5265	5211	4909	5003	4865	4782	4777	4868	4718	4777	4870	5153	5294	5427	5131	4986	5064	5169	5172	5239	5291	5102	4856	4988	5071	5302	5295	5291	5095	4935	5161	5120	5239	5359	5149	5209	5135	5075	4756	4883	5043	5261	5278	5362
5382	5304	5381	5469	5333	5309	5282	5133	5076	5019	5100	4908	4785	4795	4738	4809	4922	5072	5248	5174	5206	5126	5090	5067	5125	5066	5162	5012	4957	4858	5008	5165	5162	5112	4890	4906	5075	5185	5284	5338	5179	5075	5012	5016	4872	5062	5181	5280	5411	5342
5442	5318	5418	5268	5420	5446	5279	5220	5107	5063	4924	4823	4801	4801	4755	4686	4898	5104	5307	5156	5129	5010	5298	5047	5174	5080	4939	4935	4950	4999	5124	4969	5085	5034	5044	4908	5122	5321	5512	5246	5110	5146	4949	4932	5137	5200	5393	5442	5495	5508
5630	5287	5525	5288	5362	5289	5303	5175	5187	5005	5059	4994	4862	4766	4675	4779	4815	5222	5109	5191	5205	5141	5243	5100	4966	4995	4815	4955	5099	5089	5079	4955	4929	4773	4915	4918	4939	5279	5276	5175	5010	4868	4814	5156	5411	5509	5402	5267	5278	5059
5762	5395	5480	5421	5212	5102	5262	5211	5201	5126	4946	4816	4859	4925	4924	4831	4873	5017	5132	5099	5262	5063	5101	5041	5054	4875	4982	5116	5084	5144	4864	4911	4779	4909	5059	4928	5015	5095	5140	5060	4987	4970	4965	5332	5361	5687	5509	5217	5254	5169
5624	5370	5301	5364	5195	5358	5283	5071	5169	5131	4921	4871	4770	4870	4900	4941	4974	4859	4905	5036	5111	5039	5186	5061	4994	4866	4985	5131	5066	5193	4831	4751	4806	5162	5089	5063	4904	4862	4877	4974	5011	5157	5230	5447	5394	5282	5370	5304	5073	5062
5530	5399	5244	5227	5131	5199	5095	5032	5178	5132	5020	4890	4905	4791	4936	4887	4899	4763	4918	4981	5072	5032	5174	4967	5058	4959	5057	4978	4835	4839	4777	4910	4891	5012	5077	5107	4890	4775	4601	4970	5212	5327	5359	5187	5265	5391	5109	5111	5108	5078
5620	5368	5280	5275	5168	5197	5063	5332	5201	5139	4948	5014	4901	4989	4847	4953	4803	4782	4818	5002	5191	5138	4994	4972	5033	5075	5046	4925	4775	4655	4723	4853	4945	5192	5246	5124	4823	4615	4760	4948	5385	5569	5421	5218	5112	5025	5096	5181	5110	5278
5653	5292	5480	4998	5231	5099	5168	5250	5233	5069	5037	4872	4926	5097	4825	4783	4767	4765	5032	5080	5002	5106	4928	4895	5070	4993	5042	4767	4764	4630	4810	4871	5195	5155	5034	4899	4787	4653	4864	5088	5346	5518	5393	5149	4961	4981	5016	5160	5212	5508
5523	5285	5484	5166	5035	5005	5106	5163	5133	4910	4949	4866	4917	4988	4865	4753	4929	4909	4952	5135	5024	4968	4886	4944	5045	5118	5029	4948	4676	4770	4756	4955	4974	4981	4785	4801	4784	4934	4968	5291	5267	5396	5307	5067	4864	4649	4967	5231	5493	5595
5443	5420	5589	5207	5029	4968	4966	4931	4930	4967	4985	4934	5068	4987	4963	5001	4912	4815	4894	5179	4933	4843	4880	4961	5252	5311	5198	4791	4720	4871	4890	5056	4980	5051	4849	4864	4855	5102	5115	5318	5344	5248	5211	5139	5000	4897	5046	5322	5604	5666
5516	5239	5467	5131	4967	5034	5022	4951	5003	4771	5013	4999	4997	5106	4929	4937	4828	4985	4955	4963	4743	4737	4951	5240	5111	5258	4979	4771	4742	4807	4908	5247	4979	4947	4832	4727	4840	5123	5344	5461	5341	5295	5052	4938	4925	5217	5047	5334	5425	5655
5449	5281	5394	5080	4962	4974	4971	5087	5139	5073	4984	5029	5116	5052	4897	4893	5064	5118	5150	5099	4750	4936	5094	5234	5201	5083	4944	4972	4861	5006	5254	5094	4877	4870	4805	4979	4922	5180	5468	5389	5232	5085	5064	4960	5111	5211	5362	5247	5427	5357
5567	5357	5361	5101	5002	4912	5045	5060	4934	4998	4952	5000	5001	4833	4898	4848	5081	5221	5142	5017	4822	4834	5143	5345	5184	5088	4896	4813	5176	5126	5178	5155	4980	4843	4921	4996	5093	5223	5291	5312	5238	4997	5092	4942	5193	5343	5554	5500	5238	5028
5604	5348	5187	5207	5060	4971	5269	4831	4947	4917	4983	4874	4980	5015	4906	4987	5070	5352	5067	4953	4902	5098	5362	5281	5105	4991	5031	5008	5190	5240	5282	5071	4843	4694	4857	5146	5404	5465	5378	5151	5059	5014	5121	5253	5286	5428	5645	5329	5151	4866
5320	5247	5318	5081	4857	4967	5038	4949	5004	4925	4961	5157	4942	5054	5114	5294	5290	5233	5035	5030	5030	5101	5304	5155	5242	5065	5127	5277	5356	5189	5120	4905	4766	4868	5053	5395	5633	5599	5229	5109	5016	5137	5190	5389	5578	5451	5542	5296	5090	4783
5424	5309	5021	5022	5002	5153	5239	5082	5021	5025	5167	5042	5077	4983	5044	5327	5409	5210	5034	4890	5133	5130	5330	5198	5367	5178	5229	5282	5348	5177	5180	4874	4789	4894	5281	5403	5606	5616	5385	5059	4891	5188	5520	5441	5614	5545	5434	5226	4896	4769
5508	5395	5074	4929	5038	5188	5142	5070	4957	5308	5233	5161	5200	5088	5157	5209	5377	5300	4874	5177	5248	5333	5312	5286	5263	5216	5457	5378	5269	5202	5037	4914	5036	5051	5387	5510	5735	5474	5308	5088	5059	5167	5547	5605	5607	5478	5309	5006	4876	4803
5453	5160	5093	5007	5176	5164	5070	4872	5105	5185	5167	5238	5105	5184	5164	5473	5384	5188	5152	5196	5336	5487	5411	5273	5316	5412	5415	5491	5476	5372	5088	4935	5141	5236	5395	5605	5481	5224	5098	5135	5325	5521	5590	5820	5859	5389	4925	4790	4748	5010
5658	5273	5184	5127	5194	5249	4993	4997	4946	4941	4975	4883	5119	5167	5222	5390	5494	5412	5167	5239	5374	5325	5229	5182	5111	5303	5511	5680	5336	5279	5035	5027	5192	5258	5510	5347	5290	5175	5255	5162	5308	5707	5703	5695	5523	5370	4944	4852	4833	5009
5460	5145	5165	5277	5432	5076	4991	4858	4968	5129	4871	5070	5194	5495	5382	5417	5354	5333	5252	5367	5449	5305	5271	5254	5273	5463	5603	5671	5523	5237	4963	5056	5088	5380	5484	5407	5173	5148	5186	5190	5529	5739	5765	5556	5529	5263	4809	4739	4861	5074
5564	5274	5312	5238	5174	4967	4983	5044	5163	5151	5146	5043	5154	5463	5573	5288	5325	5233	5258	5511	5521	5332	5095	5151	5350	5532	5633	5565	5358	5047	4984	5280	5465	5576	5534	5526	5270	5026	5078	5460	5654	5696	5725	5369	5133	4966	4827	4881	4972	5207
5355	5176	5384	5151	5197	5112	5091	5164	5226	5178	5134	5170	5371	5505	5593	5601	5312	5301	5377	5349	5523	5478	5293	5133	5316	5471	5546	5429	5183	5110	5420	5455	5599	5520	5230	5235	4966	4994	5043	5529	5587	5870	5578	5183	5134	4829	4768	5051	5149	5432
5588	5259	5163	5153	5173	5257	5164	5365	5338	5212	5224	5143	5357	5467	5583	5536	5214	5426	5569	5373	5435	5247	5115	5246	5362	5348	5424	5295	5233	5177	5219	5383	5491	5368	5290	5160	4893	4968	5163	5596	5733	5813	5544	5204	4812	4617	4876	5031	5396	5636
5592	5192	5346	5304	5065	5328	5270	5290	5279	5311	5047	5039	5373	5470	5573	5556	5394	5358	5496	5565	5385	5276	5213	5159	5297	5500	5423	5315	5172	5054	5423	5458	5513	5424	5220	4826	4899	5112	5385	5670	5599	5699	5408	5091	4855	4717	4850	5148	5503	5804
5531	5414	5394	5281	5183	5155	5086	5171	5276	5096	4979	4998	5295	5309	5633	5565	5371	5467	5492	5376	5308	5192	5046	5105	5268	5460	5377	5202	4967	4932	5361	5512	5563	5317	5019	4980	4995	5046	5565	5608	5441	5568	5052	5018	4985	4884	5083	5276	5461	5708
5307	5258	5282	5248	5216	5099	5209	5268	5306	5214	4870	4948	5196	5446	5511	5422	5232	5488	5550	5371	5105	5005	4924	5186	5300	5379	5224	5060	5014	5101	5119	5479	5512	5285	4998	4793	4812	5132	5384	5635	5647	5423	5100	4962	4827	5133	5272	5433	5586	5554
5404	5284	5384	5168	5171	5126	5218	5247	5223	4971	5069	5045	5281	5273	5263	5020	5102	5273	5527	5371	4932	4973	5078	5340	5294	5325	5126	5062	4880	5193	5268	5507	5315	5118	4900	4811	4893	5296	5661	5715	5575	5258	4939	4815	4856	5136	5389	5444	5689	5605
5402	5321	5296	5286	5156	5128	5212	5331	5379	4982	4889	4984	5257	5229	5195	5141	5196	5280	5477	5169	5031	4934	4987	5140	5184	5190	4928	4819	4788	5025	5468	5426	5322	4956	4958	4886	5009	5404	5590	5678	5726	5235	4859	4796	5009	5213	5587	5773	5763	5677
5492	5290	5200	5119	5162	4872	5249	5262	5204	5035	4882	4858	5037	5207	5057	5112	5152	5301	5318	5102	4807	4870	4998	5126	5161	5145	4857	4876	4888	5206	5347	5474	5234	5046	4778	5014	5128	5501	5751	5572	5375	5048	4837	4821	5003	5234	5537	5694	5666	5553
5367	5232	5144	5115	5125	5095	5008	5199	5171	4998	5008	4950	5124	5083	5031	5150	5237	5297	5131	4945	4891	4910	5004	5160	5150	4989	4867	4838	4910	5353	5465	5483	5077	4956	4776	4909	5188	5531	5660	5518	5195	4844	4801	4819	5108	5393	5530	5767	5744	5405
5478	5367	5332	5287	5340	5201	5338	5354	5178	5017	4996	4887	5079	5027	5165	5061	5099	5259	5185	5006	4825	4875	4900	5152	5185	5066	4861	4864	4948	5366	5457	5549	5191	4853	4852	4946	5218	5539	5503	5415	5151	4866	4664	4959	4941	5327	5643	5637	5525	5452
5558	5244	5456	5250	5327	5364	5444	5376	5070	4993	5078	4958	5311	5097	4950	5015	5051	5354	5142	4947	4789	4820	4942	4931	5128	5003	4890	4803	5128	5359	5432	5456	5214	4877	4946	5056	5269	5722	5684	5505	4898	4732	4662	4834	5233	5567	5514	5564	5384	5088
5683	5426	5454	5495	5543	5385	5459	5419	5189	5042	5045	5041	5175	5200	4994	5061	5134	5221	5077	4899	4956	4897	5050	5119	4924	4763	4690	4812	5312	5565	5554	5277	5100	4958	4959	5086	5497	5617	5593	5409	4986	4747	4635	4882	5198	5584	5654	5747	5469	5133
5600	5602	5509	5461	5349	5443	5455	5514	5249	5063	5078	5078	5224	5124	4970	5194	5118	5270	5192	4940	4786	4799	4902	5123	4978	4803	4742	4855	5312	5497	5534	5398	5138	4854	5082	5218	5542	5591	5493	5349	4949	4670	4748	4886	5265	5768	5699	5718	5444	4928
5735	5578	5676	5554	5584	5560	5656	5617	5251	5144	5206	5260	5373	5229	5019	5107	5283	5298	5364	5037	5060	5115	5085	5104	5030	4819	4728	4855	5353	5660	5636	5312	5037	4932	4910	5317	5573	5585	5401	5229	4873	4952	4674	4923	5312	5647	5963	5686	5435	4942
5583	5597	5783	5752	5528	5602	5662	5465	5450	5233	5111	5144	5300	5343	5097	5002	5192	5314	5310	5033	5116	5061	5095	5202	4959	4796	4785	5086	5388	5605	5618	5205	5030	4908	5090	5168	5574	5741	5537	5269	4972	4678	4728	4977	5404	5696	6021	5700	5308	5023
5929	5431	5639	5557	5482	5539	5557	5551	5398	5269	5168	5336	5354	5289	4972	5262	5287	5193	5113	5066	5066	5167	5300	5162	5053	4904	4659	5070	5380	5674	5568	5275	5015	4838	5083	5494	5653	5863	5464	5255	4812	4574	4735	5169	5659	5835	5896	5792	5378	5144
5769	5729	5658	5527	5543	5605	5721	5574	5446	5148	5261	5468	5386	5233	5017	5020	5189	5374	5144	5047	5150	5146	5246	5313	5161	4871	4615	5159	5235	5748	5597	5345	5090	4749	4930	5472	5770	5750	5648	5163	4853	4910	4921	5234	5613	5739	5961	5779	5352	5077
5718	5565	5649	5561	5526	5537	5714	5429	5288	5202	5237	5408	5393	5410	5106	4998	5148	5293	5218	5139	5225	5219	5240	5317	5156	4836	4781	5077	5424	5511	5466	5311	4957	4884	5066	5384	5656	5796	5507	5182	4798	4686	5019	5233	5653	5856	5937	5802	5434	5102
5485	5488	5593	5650	5567	5524	5597	5473	5280	5174	5286	5273	5241	5147	5055	5114	5202	5158	5219	5241	5079	5229	5352	5188	5233	4973	4971	5201	5385	5960	5741	5208	4945	4874	5105	5496	5787	5623	5460	5153	4890	4902	5139	5376	5763	5903	5886	5830	5440	5120
5507	5511	5576	5454	5366	5474	5347	5289	5119	5243	5208	5173	5230	5101	4888	4944	5178	5218	5256	4937	5111	5006	5362	5300	5115	4935	4967	5339	5469	5786	5714	5341	5072	4884	5061	5432	5515	5656	5591	5235	4919	4808	5227	5502	5744	5806	5825	5750	5447	4995
5638	5407	5413	5377	5368	5184	5167	5155	5144	5081	5234	5327	5113	5099	4965	4984	5143	5254	5206	5094	5179	5038	5244	5416	5201	4923	4994	5122	5574	5835	5738	5554	5024	5063	5124	5278	5669	5451	5615	5182	4962	5127	5162	5580	5704	5936	5863	5720	5252	4992
5427	5295	5432	5512	5412	5203	5233	5270	5091	5174	5169	5263	5260	5022	4848	4927	4894	5151	5102	5076	4968	5216	5401	5301	5075	5016	4934	5104	5532	5827	5822	5429	5087	5113	5024	5355	5605	5521	5307	5250	4967	4876	5142	5413	5765	5823	5984	5525	5340	5125
5561	5388	5478	5461	5360	5118	5202	5056	5085	4855	5099	5204	5174	5064	5039	4973	4969	5103	5147	5112	5231	5299	5304	5283	5186	4905	4922	5242	5528	5745	5624	5513	5262	5070	5213	5587	5741	5583	5536	5235	4984	4958	5299	5389	5702	5968	5804	5402	5413	4926
5374	5228	5412	5387	5390	5149	5173	5044	4985	4992	5057	5183	5125	5111	4931	4856	5087	5166	5190	5105	5066	5224	5246	5331	5268	5007	5031	5234	5414	5698	5567	5478	5029	5037	5214	5379	5620	5643	5646	5398	5072	5139	5160	5338	5770	5728	5845	5568	5176	4931
5515	5438	5424	5445	5247	5181	5210	5042	4936	4933	5012	5190	5185	5038	4923	5081	5021	5148	5208	5013	5023	4921	5294	5262	5279	5109	5106	5239	5608	5616	5496	5216	4978	4856	5057	5377	5700	5751	5734	5474	4962	5129	5150	5326	5549	5860	5844	5511	5431	4902
5719	5488	5530	5429	5359	5161	5379	5092	4938	5148	4987	5051	5151	5042	4790	4814	5213	5380	5293	5116	5043	5171	5315	5361	5221	5172	5205	5146	5486	5496	5589	5241	5054	4844	4925	5380	5463	5801	5624	5340	5010	5040	5021	5276	5522	5821	6020	5718	5395	5086
5625	5403	5515	5505	5314	5175	5374	5075	5072	5043	5006	5137	5102	5068	5097	4991	5209	5324	5245	5175	5003	5178	5272	5515	5301	5398	5114	5159	5343	5554	5629	5443	5091	4886	4936	5289	5369	5596	5444	5166	5019	4895	4906	5033	5347	5894	5833	5692	5413	5100
5672	5406	5526	5338	5328	5217	5222	5189	5289	5044	5092	5031	5221	5144	4969	4968	5181	5198	5300	5220	4973	5156	5304	5361	5497	5348	5181	5025	5254	5498	5411	5348	5026	4910	4848	5151	5326	5364	5427	5342	5104	4804	4906	4960	5224	5539	5815	5722	5565	5182
5732	5471	5533	5350	5317	5135	5241	5211	5327	5106	5201	5175	5194	5183	5028	5028	5207	5340	5490	5213	5061	5076	5217	5326	5270	5278	5050	4923	5108	5477	5344	5334	5050	4998	4827	4959	5252	5359	5523	5471	5128	5133	4987	4788	5077	5379	5774	5936	5578	5293
5567	5440	5607	5440	5363	5281	5319	5195	5385	5245	5140	5177	5227	5190	5153	5037	5356	5265	5462	5225	5044	4984	5129	5287	5208	5167	5049	4983	5076	5207	5431	5370	5123	4817	4924	4885	5229	5453	5497	5457	5154	5028	4801	4916	5280	5399	5728	5847	5650	5465
5539	5338	5632	5429	5250	5251	5295	5507	5377	5226	5234	5201	5219	5187	5258	5110	5353	5477	5606	5329	5107	4926	5084	5238	5368	5207	4942	5003	4965	5120	5279	5402	5210	4963	4850	4814	5281	5567	5669	5549	5331	5059	4913	4927	5142	5465	5662	5864	5597	5593
5537	5347	5338	5233	5498	5314	5497	5204	5494	5436	5153	5252	5334	5338	5263	5105	5361	5635	5675	5406	5063	4878	4993	5215	5208	5331	4945	4994	5003	5154	5446	5368	5096	5079	4930	4862	5350	5622	5696	5714	5446	5076	4864	4888	4890	5385	5482	5805	5735	5630
5578	5301	5422	5221	5364	5522	5485	5419	5439	5374	5146	5315	5289	5301	5229	5241	5274	5654	5446	5292	5131	4694	4858	5125	5273	5283	5097	4870	4946	5117	5230	5432	5432	5167	4917	5027	5256	5497	5801	5882	5463	5097	4853	4794	4712	5219	5400	5784	5860	5667
5491	5291	5287	5289	5308	5386	5528	5561	5554	5535	5183	5126	5191	5306	5272	5153	5267	5447	5455	5427	5048	4869	4929	5059	5177	5179	5105	5023	4914	5067	5441	5567	5436	5248	4891	5005	5121	5403	5673	5870	5799	5306	4959	4645	4846	5098	5493	5763	5666	5805
5514	5244	5192	5405	5427	5380	5394	5384	5474	5396	5376	5165	5148	5214	5247	5195	5263	5461	5428	5492	5163	5042	4877	5021	5377	5384	5357	4958	4936	4971	5396	5637	5443	5159	5041	5082	5093	5293	5750	5738	5659	5360	5061	4753	4731	5022	5188	5453	5634	5666
5322	5099	5224	5144	5479	5383	5514	5377	5374	5370	5173	5312	5258	5337	5383	5330	5304	5354	5478	5554	5253	4959	4868	5140	5388	5357	5352	5150	4973	5125	5312	5576	5751	5460	5162	4948	4997	5379	5458	5705	5721	5477	5253	4957	4821	4855	5109	5387	5589	5652
5493	5353	5323	5328	5465	5466	5500	5458	5325	5356	5323	5301	5262	5359	5381	5433	5273	5388	5401	5548	5366	5068	5000	4995	5177	5355	5608	5245	5234	5232	5429	5665	5784	5452	5147	5158	5101	5256	5373	5629	5612	5541	5070	4899	4713	4896	5076	5366	5679	5576
5517	5314	5402	5420	5524	5384	5553	5432	5309	5375	5342	5056	5235	5464	5502	5346	5249	5118	5261	5297	5250	5218	4921	5092	5375	5457	5465	5285	5251	5115	5324	5544	5612	5702	5376	5067	4962	4954	5129	5378	5388	5504	5268	5042	4903	4862	4937	5165	5255	5537
5592	5440	5476	5432	5548	5460	5337	5445	5288	5483	5362	5028	5099	5210	5380	5323	5201	5059	4998	5252	5257	5231	5075	4990	5216	5414	5409	5297	5092	5231	5416	5425	5451	5430	5161	5123	4995	5102	5051	5179	5394	5464	5329	5127	4884	4689	4787	5002	5130	5193
5631	5597	5341	5483	5505	5353	5412	5162	5140	5290	5137	5104	5067	5180	5163	5414	5307	5101	5126	5172	5101	5094	4945	5100	5046	5339	5450	5432	5217	5231	5183	5376	5355	5379	5234	5092	4984	5009	4940	5182	5348	5193	5518	5180	4844	4761	4718	4874	4964	5086
5551	5355	5406	5522	5320	5353	5217	5236	5220	5269	5190	5096	5082	5034	5319	5372	5330	5051	5007	5025	5194	5085	5079	4876	5020	5207	5363	5372	5375	5055	5063	5096	5159	5104	5047	5078	4962	4955	4814	5011	5157	5333	5528	5207	5193	4901	4778	4661	4946	4948
5576	5338	5551	5367	5358	5450	5406	5191	5319	5295	5106	5184	5061	5004	5196	5291	5264	5055	5020	4964	5365	5343	5286	5163	5111	5096	5156	5547	5383	5175	4909	4955	4984	4990	5104	5217	5110	4954	4945	4867	5023	5334	5453	5475	5252	5046	4806	4715	4835	4962
5566	5287	5525	5374	5280	5355	5452	5389	5197	5249	5198	5091	5129	4990	5228	5268	5083	4975	5078	5093	5323	5334	5390	5272	5173	5080	5157	5420	5564	5211	4823	4927	4990	4928	5250	5308	5089	5029	4894	4917	5020	5326	5446	5517	5305	5270	4929	4767	4805	4994
5591	5338	5564	5298	5268	5342	5369	5215	5269	5216	5189	5112	5199	5136	5188	5173	5092	5140	5007	5053	5172	5360	5279	5402	5216	5218	5368	5435	5617	5398	5118	4870	4871	5084	5185	5414	5534	5105	5014	5059	4955	5188	5230	5486	5520	5363	5036	4905	4847	4765
5528	5303	5363	5356	5419	5483	5286	5210	5084	5015	5087	5188	5016	5165	5047	5020	5257	5124	5071	5139	5016	5218	5377	5293	5133	5263	5247	5364	5541	5384	5089	4835	4894	5002	5229	5351	5472	5323	5115	4995	5066	5121	5249	5399	5402	5402	5189	5104	4883	4912
5627	5423	5580	5361	5362	5313	5267	5074	5114	4969	5117	4942	5238	5200	5175	5221	5319	5445	5360	5199	5175	5145	5337	5173	5275	5299	5352	5313	5403	5418	5186	4860	4889	5015	5189	5487	5548	5549	5253	5143	4892	4961	5024	5386	5604	5515	5426	5159	5029	4900
5491	5340	5377	5401	5193	5197	5126	5173	5260	4992	5090	5107	5194	5188	5275	5133	5202	5420	5492	5327	5285	5337	5189	5182	5290	5361	5484	5278	5368	5474	5390	5002	4963	5102	5269	5276	5485	5595	5172	5032	4866	5076	4987	5179	5351	5506	5601	5447	5142	4975
5481	5361	5409	5447	5398	5268	5247	5156	5278	5243	5258	5165	5238	5221	5208	5271	5373	5484	5547	5417	5338	5214	5305	5371	5576	5488	5495	5251	5271	5415	5344	5330	5051	5088	5088	5239	5644	5494	5412	5106	4886	4793	4702	5029	5235	5387	5406	5442	5143	5199
5709	5444	5439	5499	5474	5325	5327	5179	5352	5171	5187	5334	5346	5297	5155	5001	5214	5496	5514	5322	5322	5189	5283	5530	5596	5496	5407	5280	5294	5395	5465	5302	5301	5165	5088	5311	5321	5706	5531	5390	5186	5028	4897	4832	4941	5288	5229	5265	5490	5308
5682	5536	5544	5479	5357	5416	5329	5089	5181	5165	4974	5233	5111	5144	5190	5011	5194	5184	5555	5384	5289	5050	5140	5370	5442	5436	5131	5265	5249	5126	5288	5307	5243	5277	5227	5231	5284	5384	5436	5523	5309	5122	5039	4899	4950	5094	5122	5366	5326	5316
5695	5550	5519	5440	5302	5209	5300	5075	5019	5194	5123	4992	4968	5044	5076	5013	5067	5041	5250	5170	5126	5025	5161	5075	5233	5317	4966	5051	4986	4927	5014	5093	5461	5291	5167	4995	5179	5208	5527	5342	5404	5262	5145	4919	4929	5084	4969	5139	5529	5533
5721	5422	5290	5269	5190	5311	5132	5186	4998	5100	5090	5014	4979	5033	5126	5126	4955	5169	5165	5176	5263	5043	5084	5003	5124	5395	5230	5080	5183	5036	4965	5106	5341	5339	5229	5173	5000	5109	5156	5358	5303	5247	5240	5048	5017	4877	5150	5296	5246	5311
5533	5347	5319	5263	5404	5227	5323	5216	5280	5224	5177	5027	5145	5103	5026	5229	5157	5117	5126	5104	5087	5100	5112	5049	5183	5223	5174	5173	5077	4984	5023	5184	5257	5323	5424	5292	5088	5000	5197	5053	5254	5362	5257	5210	5253	5084	4948	5137	5121	5379
5628	5330	5326	5357	5285	5441	5495	5245	5272	5384	5215	5188	5052	4964	5036	5189	5219	5112	5131	5171	5103	5125	5107	5257	5327	5310	5354	5285	5203	5192	5041	5172	5468	5573	5623	5485	5354	5148	4881	4871	5006	5325	5211	5439	5402	5254	5176	5142	5037	5185
5634	5580	5622	5515	5477	5450	5501	5198	5211	5179	5197	5068	5062	5024	5001	5143	5121	5002	5002	4975	5178	5155	5214	5165	5108	5215	5303	5463	5376	5308	5390	5325	5484	5614	5534	5606	5378	5240	5057	5003	4918	5049	5274	5457	5583	5441	5264	5209	5245	5182
5784	5650	5511	5442	5420	5442	5396	5213	5199	5046	5201	5015	5100	5060	5020	4947	4934	5024	5041	4979	5073	5240	5290	5354	5292	5255	5239	5486	5383	5428	5264	5282	5354	5554	5554	5527	5463	5408	5198	5097	4958	5076	5225	5535	5430	5544	5559	5356	5170	5269
5775	5636	5471	5347	5185	5180	5187	5035	4982	4983	5004	5016	5049	4977	4913	4853	4917	4873	4889	4960	5033	5236	5278	5251	5147	5184	5093	5300	5184	5403	5335	5216	5370	5252	5245	5345	5453	5426	5323	5232	5295	5234	5354	5418	5713	5594	5665	5400	5284	5180
5530	5375	5493	5200	5022	4921	4941	5131	4797	4659	4873	5017	5082	4886	4918	4979	4886	4956	5099	4919	5068	5383	5403	5371	5331	5249	5048	5196	5185	5481	5320	5257	5232	5062	5228	5112	5360	5368	5500	5475	5200	5426	5421	5465	5582	5769	5522	5561	5310	5167
5381	5060	5132	4954	4810	5008	4781	4992	4893	5022	4947	5071	5032	5032	4942	5119	5004	4910	5110	5080	5182	5377	5456	5368	5387	5118	5112	5042	5138	5223	5261	5387	5385	5126	4863	5056	5089	5298	5314	5415	5530	5461	5271	5465	5706	5599	5668	5595	5360	5438
5222	5017	5014	4904	5001	4736	4861	4912	4925	5074	5082	5199	5211	5126	5160	5148	5015	5145	5284	5252	5177	5345	5218	5325	5457	5386	5246	5135	5261	5244	5366	5442	5288	5172	5014	5017	5078	5371	5477	5513	5401	5490	5554	5548	5528	5504	5489	5405	5396	5353
5262	5121	5020	5155	4960	4903	5114	5039	5161	5156	5046	5033	5128	4991	5092	5108	4992	4985	5098	5311	5282	5182	5165	5297	5248	5274	5185	5333	5242	5296	5215	5536	5340	5370	5216	5060	5069	5093	5155	5584	5633	5527	5380	5171	5189	5289	5249	5326	5221	5249
5457	5217	5229	5137	5143	5166	5169	5085	5252	4960	4996	4947	4912	5007	4948	5095	4969	5030	5061	5199	5188	4942	4940	5008	5017	5307	5340	5219	5167	5390	5430	5390	5432	5478	5500	5426	5254	5431	5331	5317	5449	5453	5594	5345	4971	5130	5023	5237	5347	5361
5467	5389	5352	5219	5202	5031	5225	5216	5024	5006	5073	4963	4900	4813	4830	4830	5004	5031	5021	4929	5118	5043	4982	4918	4885	4885	5113	5113	5181	5126	5062	5190	5336	5419	5564	5491	5478	5507	5344	5624	5547	5497	5404	5271	5101	4893	4922	4874	5236	5424
5718	5386	5277	5156	5145	4913	5375	5063	5073	5215	5098	5053	4832	4744	4781	4932	4915	4899	4856	5113	5008	4887	4862	4911	4850	4732	4934	5144	5215	5222	5106	5173	5195	5305	5436	5321	5583	5487	5355	5351	5465	5523	5529	5238	5111	5028	5137	5092	5221	5168
5742	5318	5142	5057	5165	5168	5257	5188	5365	5214	5111	5015	4897	4909	4864	4920	5192	5158	5263	4874	5094	4895	4956	4992	4945	4848	5173	5089	5090	5139	5170	4948	5057	5033	5412	5439	5453	5518	5504	5430	5383	5349	5575	5335	5293	5163	5138	4983	5089	5077
5484	5133	5058	4966	5081	5145	5330	5284	5185	5360	5215	5178	5021	4938	5047	5206	5429	5325	5272	5134	5158	4967	5075	5171	5034	5013	4961	5223	5273	5272	5116	5168	5002	4948	5035	5100	5311	5415	5513	5381	5332	5292	5282	5423	5424	5408	5202	5197	5122	5230
5328	5152	4990	5030	5101	5130	5383	5477	5215	5247	5399	5126	5038	5147	5151	5205	5380	5339	5333	5463	5181	5078	5062	5227	5236	5344	5602	5430	5397	5320	5322	5177	5162	5061	5213	5124	5322	5382	5367	5315	5377	5302	5368	5394	5428	5568	5678	5720	5301	5313
5133	5147	5052	5171	5239	5343	5458	5419	5365	5276	5226	5125	5213	5249	5129	5178	5301	5336	5411	5196	5173	5173	5318	5214	5601	5396	5637	5462	5269	5359	5553	5379	5347	5198	5192	5335	5174	5379	5363	5237	5132	5134	5316	5279	5507	5554	5736	5885	5630	5411
5135	5274	5259	5391	5382	5548	5493	5387	5349	5060	5071	5130	5037	5072	5048	5136	5131	5007	5245	5225	5287	5330	5156	5230	5567	5361	5457	5341	5292	5360	5490	5532	5524	5406	5306	5259	5189	5315	5307	5332	5309	5130	5123	5093	5165	5353	5217	5565	5549	5419
5408	5226	5412	5431	5616	5629	5291	5337	5235	4751	5007	4988	4854	4852	4911	4906	4910	4908	4949	5251	4965	4985	5169	5018	5226	5338	5305	5384	5443	5374	5404	5499	5578	5446	5396	5407	5381	5293	5240	5211	5236	5226	5157	4947	4950	4891	5040	5466	5512	5471
5550	5445	5710	5369	5491	5406	5225	5178	4940	4778	4958	4768	4724	4743	4835	4957	4807	4881	4999	4852	4944	4891	5018	4964	5122	5228	5284	5433	5219	5245	5225	5195	5462	5448	5562	5521	5465	5519	5308	5293	5250	5102	5239	5124	4923	4712	4688	5161	5313	5536
5607	5586	5555	5434	5419	5065	5049	4908	4677	4792	4936	4766	4710	4887	4733	4725	4909	4917	4848	4833	5099	4841	4849	5003	4965	5003	5023	5161	5024	4949	4965	5083	5058	5313	5497	5492	5459	5442	5422	5376	5318	5145	5366	5213	4985	4786	4801	5013	5246	5306
5665	5579	5469	5402	5115	5135	5102	4750	4802	4987	4741	4851	4920	4771	4662	4950	4885	4976	4994	4976	5030	4872	4822	4959	5020	5025	4936	4975	5054	4848	4855	4868	5056	5004	5205	5264	5348	5331	5445	5320	5403	5407	5355	5211	5328	5200	5210	5012	5165	4988
5635	5456	5484	5265	5019	5017	5040	4900	4896	4718	4888	4954	4965	4840	4953	5161	5071	5091	5206	5070	5082	4993	5034	5063	5130	5147	5154	4984	5135	5020	4943	5190	5093	5142	5001	5321	5254	5271	5321	5180	5303	5450	5638	5396	5322	5226	5286	5317	4999	5145
5563	5221	5484	5065	5183	4947	4929	5053	4822	5073	5145	5028	5171	5097	5149	5127	5183	5291	5446	5390	5093	5067	5136	5210	5344	5279	5187	5074	5141	5039	5320	5156	5174	5029	5067	5170	5164	5365	5250	5199	5276	5435	5508	5529	5604	5362	5303	5345	5205	5208
5370	5226	5244	5105	5085	5147	5211	5216	5131	5288	5095	5116	5357	5285	5117	5276	5360	5338	5274	5228	5196	5290	5369	5389	5386	5458	5349	5220	5305	5150	5270	5415	5222	5070	5224	5073	5111	5253	5177	5288	5145	5366	5371	5187	5489	5431	5330	5189	5436	5293
5403	5344	5103	5217	5303	5053	5480	5305	5352	5498	5290	5219	5313	5250	5216	5386	5318	5227	5202	5155	5173	5454	5387	5381	5452	5179	5437	5418	5432	5316	5330	5460	5395	5303	5291	5102	5136	5140	4977	5187	5230	5296	5331	5316	5381	5573	5369	5250	5359	5571
5467	5562	5274	5281	5406	5313	5373	5531	5381	5335	5122	5206	5282	5176	5330	5347	5211	5238	4997	5052	5231	5430	5236	5199	5187	5266	5348	5470	5544	5452	5620	5458	5528	5418	5388	5354	5171	5144	4893	5029	5204	5214	5224	5308	5351	5463	5255	5352	5290	5523
5493	5421	5379	5600	5442	5484	5552	5390	5283	5187	5019	5031	5084	5158	5071	5169	4973	5030	4814	4909	5105	5162	5110	5091	5111	5136	5258	5304	5513	5478	5533	5588	5536	5573	5584	5564	5452	5163	5152	4926	5070	5116	5060	5142	5182	5196	5332	5216	5297	5450
5723	5522	5557	5627	5480	5339	5401	5272	5076	5041	4981	5016	4917	4919	4955	4947	4876	4799	4840	4796	4848	4940	4962	5002	5048	5028	5131	5349	5372	5449	5411	5573	5495	5493	5502	5434	5479	5357	5157	5096	5121	5078	5031	5047	5141	5000	5138	5379	5377	5453
5893	5681	5565	5511	5356	5293	5251	5158	4953	4937	5008	4949	4840	4802	4713	4886	4645	4800	4822	4833	4676	4657	4791	4810	4944	5031	5068	4919	5093	5097	5063	5069	5255	5259	5362	5456	5365	5410	5339	5263	5179	5288	5189	5069	5008	4903	5109	5198	5400	5264
5648	5650	5507	5343	5413	5027	5286	4962	4925	4959	4760	4774	4861	4894	4696	4733	4757	4823	4695	4812	4739	4770	4720	4673	4786	4952	4868	4853	4894	4901	4838	4879	5083	5173	5269	5323	5265	5426	5445	5267	5469	5364	5272	5329	5202	4942	4888	5077	5108	5366
5539	5470	5357	5328	5121	4898	5002	4931	4802	4907	4994	4812	4916	4881	4842	4844	4815	4888	4885	4881	4779	4877	4933	4854	4892	4754	4646	4851	4670	4635	4865	4777	4850	5118	5063	5053	5247	5364	5353	5494	5571	5512	5463	5341	5054	5064	4801	5082	5116	5280
5272	5331	5290	5095	4975	4898	4979	4934	4943	5091	4928	4957	5087	5024	4800	4968	4960	4952	5017	4988	5075	5136	5074	4944	5086	4836	4886	4850	4608	4745	4750	4610	4674	4806	4929	4896	5050	5176	5404	5387	5445	5379	5316	5372	5330	5145	5163	4842	5156	5118
5388	5137	5021	5130	4911	4987	4996	4819	5085	5127	5098	4936	5219	4882	5070	5202	5318	5104	5123	5143	5204	5335	5435	5224	5061	4986	4981	4856	4882	4815	4769	4849	4877	4686	4758	4707	4951	5119	5154	5186	5394	5304	5246	5316	5360	5473	5143	5016	4952	5176
5442	5125	4993	5035	4941	5083	5115	4986	5080	5230	5032	5190	5172	5096	5113	5454	5378	5396	5291	5245	5314	5515	5454	5482	5203	5142	5158	5025	4997	4980	5049	5070	4913	4910	4887	4902	4809	4895	5155	5238	5231	5307	5288	5457	5475	5469	5339	5176	5094	4984
5278	5079	5252	5171	4987	5127	5155	5060	5280	5276	5114	5281	5265	5188	5502	5377	5472	5427	5329	5448	5343	5491	5499	5436	5356	5294	5280	5267	5189	5210	5306	5058	5164	4919	4881	4616	4633	4794	4764	5092	5108	5098	5088	5338	5313	5511	5346	5197	5189	5234
5405	5247	5207	5238	5141	5303	5365	5334	5331	5294	5392	5440	5224	5310	5277	5438	5388	5403	5381	5352	5495	5691	5605	5428	5416	5325	5268	5519	5238	5408	5422	5252	5133	4886	4909	4856	4621	4712	4686	4764	4988	5039	5100	5214	5430	5421	5386	5394	5303	5113
5483	5413	5360	5503	5404	5366	5519	5402	5641	5401	5403	5301	5376	5267	5310	5328	5375	5337	5409	5396	5567	5521	5606	5461	5417	5423	5420	5281	5495	5479	5434	5253	5368	5150	5028	4895	4893	4738	4754	4787	5015	4866	5003	5187	5431	5523	5453	5406	5289	5358
5710	5280	5493	5511	5475	5352	5646	5450	5307	5330	5255	5393	5326	5273	5328	5357	5274	5151	5227	5209	5373	5500	5344	5380	5308	5108	5351	5313	5632	5487	5352	5311	5327	5214	5078	5023	5005	4814	4860	4977	4954	4812	4985	4960	5305	5536	5835	5382	5362	5303
5676	5535	5555	5646	5401	5485	5472	5521	5573	5425	5245	5401	5287	5236	5207	5078	5203	5177	5261	5290	5296	5356	5323	5146	5081	5131	5238	5240	5462	5504	5400	5455	5306	5338	5212	5104	5090	5108	5015	5076	4976	4918	4897	4998	5336	5512	5416	5564	5498	5466
5682	5535	5686	5522	5602	5529	5573	5418	5347	5394	5327	5276	5259	5070	5033	5025	5074	5054	5070	5187	5121	5233	5115	5120	4969	5022	5093	5295	5264	5379	5408	5526	5642	5313	5379	5306	5280	5233	5257	5173	5024	5058	5027	5045	5114	5184	5327	5344	5404	5600
5847	5634	5794	5682	5583	5531	5536	5355	5322	5362	5168	5188	5261	4828	4951	4823	4857	4859	4885	4963	4860	4969	4970	5004	4864	4813	5030	5034	5180	5360	5223	5422	5508	5460	5447	5513	5341	5443	5406	5344	5226	4981	4973	4837	4884	5099	5065	5223	5437	5678
5917	5884	5662	5726	5547	5430	5598	5233	5222	5090	4940	5089	4851	4856	4734	4831	4672	4648	4768	4610	4844	4761	4772	4622	4830	4902	4931	4888	5025	4996	5058	5178	5298	5464	5376	5478	5545	5531	5736	5459	5364	5153	4869	4852	4898	4883	4967	5187	5552	5504
6042	5834	5670	5354	5475	5055	5312	5035	5013	5207	4923	4878	4909	4698	4655	4733	4786	4684	4634	4625	4693	4647	4601	4939	4792	4691	4798	4852	4843	4837	5221	4911	5224	5483	5295	5531	5580	5585	5604	5519	5392	5232	5000	4883	4904	4770	4943	5113	5460	5521
6146	5915	5680	5275	5277	4970	5151	5094	4985	4978	5026	4691	4672	4512	4425	4513	4505	4628	4667	4519	4497	4470	4721	4694	4720	4821	4872	4681	4807	4854	4958	4958	5126	5227	5487	5423	5584	5624	5617	5524	5381	5148	5023	5036	4706	4999	4851	5090	5177	5314
6022	5682	5622	5203	5286	5160	4950	5120	4902	4897	4898	4615	4569	4667	4698	4491	4620	4662	4910	4709	4559	4487	4533	4724	4663	5034	4687	4793	4761	4778	4737	4973	5108	5219	5311	5214	5539	5577	5647	5545	5352	5182	5145	4980	4666	4686	4779	5001	5134	5171
5862	5492	5391	5058	4951	5222	5012	5053	4788	4810	4734	4486	4486	4653	4723	4668	4642	4658	4846	4709	4702	4707	4669	4753	4739	4723	4744	4781	4934	4816	4782	4896	4926	5144	5098	5350	5462	5525	5498	5418	5384	5299	5433	5132	4960	4792	4844	5037	4996	5167
5855	5386	5351	5095	4910	5120	5112	4931	4758	4618	4523	4627	4466	4524	4796	4914	4798	4638	4803	4982	4798	4744	4758	4859	4927	4886	5016	4690	4825	4805	4759	4834	4926	5045	5061	5283	5360	5504	5633	5365	5388	5444	5460	5256	4949	4941	5022	4973	4999	5187
5663	5404	5272	5221	4931	4965	4851	4809	4800	4564	4430	4702	4757	4803	4922	4898	4890	4835	4980	4961	5191	5171	4861	4769	4924	4656	4825	4806	4886	4679	4812	4884	4714	4814	5039	5166	5388	5385	5447	5547	5495	5552	5281	5217	5170	5292	5234	5116	4872	4976
5557	5391	5360	5220	4927	4849	4834	4695	4664	4646	4633	4664	4762	4763	4731	4982	4918	4972	4971	4928	5169	5142	5145	5092	4932	4888	4807	4813	4726	4690	4788	4632	4698	4738	4892	5010	5196	5135	5276	5425	5629	5395	5455	5259	5309	5239	5004	5005	4831	5039
5560	5550	5374	5024	4899	4703	4762	4710	4488	4741	4734	4783	4735	5057	4929	4837	5006	5004	4958	5084	5039	5106	5057	4926	4836	4909	4834	4712	4617	4615	4628	4737	4757	4872	4868	4969	5111	5290	5348	5455	5479	5461	5457	5476	5323	5125	4948	4896	4852	4959
5685	5229	5289	4985	4886	4767	4656	4776	4622	4926	4891	4864	4919	5193	5081	4955	4993	5019	5107	5278	5091	5108	5153	5213	5105	5164	4977	5012	4873	4651	4784	4843	4925	4764	4880	4944	5104	5041	5165	5236	5357	5524	5601	5630	5486	5051	4936	4838	4907	4894
5643	5091	5201	4893	4644	4858	4767	4669	4803	4732	4813	4834	4839	5020	5060	4949	5170	5231	5382	5268	5137	5150	5094	5281	5259	5194	4951	5034	5111	4934	4902	4809	4744	5023	4869	4956	4967	4950	5042	5243	5277	5436	5586	5585	5404	5130	5108	5011	4831	4843
5407	5258	5096	4888	4828	4739	4751	4699	4858	4946	4920	5002	4933	4979	5225	5378	5113	5226	5194	5149	5124	5168	5245	5296	5249	5338	5246	4876	5002	5022	5007	4851	4640	4770	4718	4739	4803	4842	5033	5138	5511	5471	5637	5609	5455	5396	5281	4870	4826	4950
5340	4999	4951	4781	4711	4710	4870	4754	4982	5039	4994	4938	5115	5339	5177	5255	5314	5343	5237	5234	5309	5348	5385	5461	5249	5089	5299	5100	4832	5025	4816	4892	4879	4736	4844	4857	4753	4882	5022	5123	5363	5585	5547	5733	5550	5287	5154	4796	4987	4803
5277	4859	4928	4831	4783	4834	4851	4764	4836	4967	5027	4991	5238	5274	5472	5293	5411	5396	5268	5165	5395	5428	5518	5540	5385	5463	5330	5283	5109	5098	5028	4953	4941	4765	4831	4810	5024	4916	4916	4985	5177	5633	5736	5779	5543	5368	5164	4941	4830	4642
5023	4849	4859	4881	5022	5029	4880	4991	4967	5116	5114	5138	5176	5232	5350	5378	5162	5369	5383	5681	5549	5514	5427	5530	5499	5325	5121	5197	5157	5025	5142	5197	4983	5040	4935	4699	4832	4858	4895	5117	5289	5553	5702	5481	5528	5267	5214	5065	4967	4829
5048	4920	5070	4856	4807	4757	4878	4902	4952	5113	4923	5014	5219	5112	5208	5254	5150	5294	5406	5396	5427	5638	5585	5500	5422	5159	5081	5071	5156	5065	5145	4919	4803	4800	4754	4649	4687	4829	4910	5238	5139	5428	5434	5436	5423	5719	5181	5169	4883	4998
5097	5022	4919	4741	4673	4736	4962	5040	5029	5084	5059	5272	5242	5279	5125	5182	5249	5345	5494	5364	5591	5537	5485	5659	5477	5458	5320	5242	5202	5017	5126	5063	4675	4767	4760	4757	4801	5118	5111	5013	5229	5211	5343	5509	5427	5429	5278	5255	4920	4910
5365	5002	4972	4712	4952	4939	4975	5075	4968	5069	5179	5057	5261	5313	5463	5412	5401	5408	5558	5481	5681	5621	5603	5455	5397	5414	5408	5501	5448	5293	5196	5152	4936	4960	4788	4929	4962	4773	4807	4879	5098	5370	5484	5613	5453	5460	5333	5071	4858	4747
5174	4908	4829	4897	4806	4891	5004	4915	5103	5113	5111	5365	5255	5177	5336	5319	5621	5513	5418	5684	5647	5563	5458	5448	5268	5154	5338	5499	5309	5101	5063	4973	5050	4977	4819	4836	4754	4763	4982	5173	5169	5489	5455	5333	5578	5469	5248	5027	4795	4787
5321	5027	4939	4888	4806	4742	4733	4890	4868	5121	5190	5249	5341	5290	5323	5448	5502	5641	5619	5497	5583	5576	5505	5420	5552	5578	5357	5603	5381	5214	5061	4919	4954	5033	4887	4789	4744	4805	4974	5180	5275	5445	5624	5677	5602	5370	5113	4997	5090	4900
5372	4874	5050	4743	4635	4779	4886	4803	4991	5047	5065	5374	5106	5152	5312	5307	5477	5552	5605	5509	5485	5476	5240	5357	5629	5265	5475	5337	5433	5417	5082	5116	4954	4953	4721	4825	4898	4975	4911	5104	5346	5379	5590	5630	5436	5181	5429	5177	4981	4836
5216	4892	4907	4935	4844	4752	4877	4993	5117	5252	5113	5204	5252	5201	5131	5234	5426	5337	5334	5497	5493	5409	5296	5406	5553	5436	5190	5171	5313	5225	5237	5072	4951	4738	4677	4754	4818	5008	5190	5356	5523	5278	5552	5508	5397	5386	5231	5209	4983	5058
5182	4933	5007	4808	4649	4834	4832	5100	4893	5074	5061	4978	5007	5097	5171	5150	5166	5446	5262	5225	5169	5396	5533	5264	5297	5259	5328	5387	5258	5212	5203	4873	4812	4779	4798	4717	5140	5214	5141	5169	5276	5177	5550	5683	5492	5541	5150	5167	4871	4735
5142	4942	4822	4677	4845	4748	4972	4904	5108	5046	4931	5255	5068	5095	5034	5134	5213	5274	5291	5398	5286	5356	5296	5425	5164	5099	5195	5291	5150	5082	5023	4885	4653	4828	4783	4962	4910	5009	5184	5318	5239	5433	5525	5580	5559	5497	5247	4927	4788	4946
5378	5024	4987	4829	4835	4797	4860	4961	4947	5053	5085	4982	5106	5146	5158	5155	5215	5099	5201	5321	5291	5348	5189	5298	5230	5292	5216	5117	5038	4921	4772	4766	4669	4687	4829	4915	4908	5329	5293	5253	5546	5432	5482	5608	5493	5284	4920	4829	4842	4750
5261	5017	5009	4831	4611	4797	4861	4821	4832	4894	4911	4953	4910	5013	4968	5149	5078	5217	5197	5179	5114	5109	5302	5154	5113	5111	5262	5147	4931	5054	4826	4745	4586	4630	4902	4696	4699	4893	4970	5168	5385	5493	5499	5505	5302	5193	4974	4794	4783	4885
5316	5011	4953	4683	4755	4828	4826	4758	4971	4847	4800	4840	5067	5077	5145	4936	5099	5198	5295	5350	5235	5109	5178	5191	5235	5243	5144	5158	4801	4622	4879	4837	4706	4770	4746	4782	4834	5013	5268	5223	5465	5347	5336	5393	5359	5093	4924	4953	4820	4819
5515	5216	5078	4740	4665	4743	4716	4893	4951	4835	4789	4860	4688	4992	4904	5101	5138	5186	5183	5326	5142	5164	4867	5051	5043	5220	4969	4838	4761	4867	4736	4890	4839	4605	4837	4846	4893	4877	5262	5484	5608	5554	5426	5408	5226	5086	5204	5041	4896	4891
5539	5377	5075	4693	4806	4701	4813	4663	4669	4487	4397	4491	4569	4615	4920	5168	5096	5150	5095	4980	4782	4980	5135	5201	5001	4896	5010	4728	4687	4790	4921	4607	4731	4733	4680	5015	4814	5104	5408	5440	5574	5643	5423	5390	5226	5353	5065	5051	5057	5021
5536	5111	5002	4812	4810	4914	4757	4896	4691	4614	4471	4573	4276	4665	4767	4946	4897	4871	4881	5100	4784	4831	4923	5044	4916	4896	4825	5088	4820	4796	4789	4701	4630	4821	4833	5028	5227	5284	5377	5323	5465	5455	5523	5520	5198	5220	5110	4906	4876	5114
5606	5366	5353	5141	5038	4900	4969	5001	4828	4748	4615	4666	4610	4766	4914	4939	4810	4671	4808	4855	4930	4788	4782	4797	4957	5066	4692	4845	4810	4497	4606	4707	4772	4944	5038	5177	5285	5368	5507	5438	5371	5608	5357	5500	5197	5109	4955	4825	4982	4925
5801	5539	5460	5182	5113	4990	4926	4727	4808	4624	4479	4577	4672	4847	4991	4948	4943	4633	4651	4585	4806	4780	4905	4692	4783	4936	4930	4619	4612	4760	4689	4727	4877	4926	5207	5226	5235	5444	5462	5644	5544	5716	5338	5338	5049	4964	4833	4790	4783	5038
5781	5658	5468	5171	5077	4811	4810	4827	4778	4619	4464	4372	4465	4764	4680	4610	4615	4878	4737	4650	4474	4461	4982	4965	4786	4824	4984	4719	4593	4595	4722	4664	4843	4930	4991	5276	5311	5401	5560	5327	5672	5626	5366	5063	4813	4977	4584	4798	5080	5317
5752	5381	5440	5285	5167	5072	5088	4894	5019	5005	4899	4686	4789	4662	4528	4378	4319	4652	4704	4791	4698	4532	4542	4805	4843	4738	4559	4745	4736	4724	4724	4867	4879	5214	5058	5160	5318	5603	5600	5558	5603	5421	5098	5045	4808	4759	4759	4912	5124	5362
5735	5552	5758	5731	5437	5294	5276	5165	5072	5001	5016	5033	4728	4767	4541	4548	4406	4562	4665	4678	4915	4879	4634	4608	4834	4977	4627	4635	4908	4911	4828	5027	4874	5067	5343	5194	5479	5626	5621	5605	5353	5192	4797	4766	4814	4692	4897	5102	5312	5434
5991	5994	5835	5668	5412	5315	5389	5010	4895	4714	4683	4762	4769	4803	4757	4703	4742	4705	4468	4495	4740	4995	4828	4533	4638	4923	4744	4572	4867	5120	4850	4966	5228	5085	5413	5454	5656	5810	5585	5619	5298	5080	4783	4644	4766	4900	4882	5203	5310	5393
6208	5713	5828	5422	5299	5304	5141	4900	4747	4645	4628	4720	4571	4515	4754	4745	4884	4891	4891	4520	4742	4675	4923	4733	4585	4555	4883	4826	4867	5163	5374	5157	5306	5355	5345	5680	5703	5906	5568	5645	5146	4831	4849	4655	4866	4895	5099	5340	5416	5499
5971	5436	5538	5339	5342	5364	5323	5222	4950	4802	4848	4664	4610	4659	4657	4800	4844	4958	4811	4887	4737	4623	4837	5083	4725	4658	4956	5157	5127	5149	5268	5192	5267	5645	5379	5721	5879	5617	5571	5245	5034	4848	4836	4904	5000	5072	5222	5409	5484	5482
5581	5267	5288	5488	5520	5795	5602	5483	5344	5341	5163	5076	4932	4804	4767	4791	4793	4817	4912	4999	4876	4615	4694	4924	5172	4926	4867	5392	5239	5209	5528	5552	5315	5609	5604	5811	5735	5424	5342	5158	4920	4977	4893	4873	5065	5195	5306	5358	5550	5513
5323	5331	5536	5739	5757	5958	5859	5778	5747	5524	5470	5279	5197	5159	4974	4948	4707	4680	4820	5113	5074	4910	4837	4938	5295	5288	5076	5377	5560	5289	5385	5649	5477	5612	5770	5469	5532	5046	5239	4896	4923	4890	5023	5071	5242	5201	5327	5283	5356	5366
5350	5536	5822	5648	5655	5693	5683	5792	5655	5467	5425	5378	5424	5403	5420	5161	4954	4741	4878	4983	5265	5193	5217	5122	5330	5535	5488	5209	5549	5303	5154	5530	5646	5383	5751	5320	5168	5036	4998	4928	4836	4909	4876	5123	5244	5199	5291	5295	5410	5354
5452	5555	5811	5762	5435	5483	5351	5348	5438	5440	5261	5341	5541	5526	5455	5376	5288	5029	4817	4946	5363	5573	5452	5214	5320	5568	5607	5247	5362	5456	5284	5316	5450	5209	5343	5307	5085	4991	4816	4962	4905	4881	4882	5074	5183	5436	5425	5447	5457	5441
5607	5480	5514	5340	5242	5130	5045	4947	5035	5104	5043	5289	5338	5371	5471	5683	5575	5259	5123	4946	5152	5502	5786	5409	5324	5510	5452	5350	5228	5494	5180	5119	5466	5243	5115	4930	4826	5113	4832	4835	4720	5118	4981	5050	5230	5351	5392	5560	5513	5495
5590	5323	5333	4840	5013	4892	4916	4908	5067	4937	4975	5110	5214	5247	5451	5678	5675	5621	5385	4965	5032	5520	5706	5484	5175	5394	5478	5414	5086	5368	5308	4998	5341	5012	4799	5040	4989	5141	4786	4985	4777	4957	5006	5145	5289	5454	5521	5420	5350	5182
5770	5274	5080	4739	4785	4763	4824	4789	4907	4880	4770	4897	4903	4935	5123	5374	5551	5676	5381	4961	4808	5147	5544	5556	5214	5133	5455	5280	5051	5075	5131	4886	4777	4878	4794	5049	4675	5048	5051	4851	4880	4905	5149	5146	5398	5486	5464	5197	5245	5034
5835	5173	5176	4667	4602	4536	4748	4749	4870	4658	4735	4826	4937	4855	4906	4972	5401	5556	5425	4945	4941	5057	5365	5592	5155	4920	5317	5223	4889	4936	5076	4714	4663	4869	4585	4865	4894	5229	5144	5118	5249	5034	5238	5302	5530	5474	5423	5317	5029	4857
5785	5285	4943	4702	4675	4768	4866	4825	4796	4775	4681	4808	4692	4806	4760	4966	5134	5505	5436	5046	4843	4955	5194	5295	5038	4659	5015	5188	5064	4821	4947	4677	4657	4895	4747	5068	5027	4967	5235	5181	5228	5250	5487	5426	5419	5392	5464	5318	4932	5189
5882	5349	5032	4839	4839	4901	4794	4723	4700	4798	4537	4586	4571	4493	4737	4739	4894	5258	5032	4906	4762	4743	4844	5017	4798	4620	4900	5162	4873	4691	5014	4792	4752	5061	4925	5223	5250	5058	5312	5234	5257	5328	5377	5299	5373	5138	5281	5025	4827	4894
5901	5356	5286	4885	5037	5031	5168	4888	4840	4880	4751	4504	4349	4292	4510	4587	4796	4996	4938	4737	4641	4598	4831	5015	4770	4722	4923	5137	4767	4673	4864	4747	4724	5041	5056	5258	5429	5247	5390	5191	5357	5301	5356	5286	5264	5028	4949	4970	4973	5201
5851	5425	5233	5134	5201	5127	5084	4965	4984	4976	4880	4524	4490	4310	4583	4546	4792	4797	4944	4780	4616	4628	4843	5147	4868	4499	4812	5208	4772	4887	5084	4901	4962	5426	5252	5536	5654	5299	5435	5148	5505	5192	5441	5070	5070	4974	4814	4913	4951	5360
6081	5548	5497	5323	5450	5232	5272	5080	5018	5060	4742	4733	4546	4582	4619	4762	4811	5050	5233	4813	4636	4752	4862	5036	4818	4639	4943	5117	4854	4941	5097	5041	5102	5506	5259	5431	5357	5259	5382	5269	5356	5351	5212	5003	4970	4947	4931	5017	5352	5415
6022	5670	5298	5360	5287	5347	5228	5224	5059	4963	4818	4666	4698	4528	4631	4702	5027	5026	5290	4940	4633	4764	4892	5076	5070	4843	5026	5313	5054	5061	5440	5325	5501	5610	5353	5425	5100	5116	5223	5159	5192	5074	5063	4917	5036	4924	5041	5256	5400	5561
5959	5451	5350	5233	5236	5255	5183	5181	5210	5056	4912	4859	4843	4905	4881	5070	5292	5271	5552	5267	4885	4902	5201	5348	5342	5033	5236	5366	5160	5177	5582	5339	5512	5571	5213	5127	5172	5076	5001	4996	5125	5084	5048	4937	4937	5027	5148	5358	5338	5598
6071	5609	5465	5094	5106	5120	5122	5114	5133	4940	4792	4775	4902	5100	5087	5157	5314	5663	5663	5141	4890	5013	5412	5498	5259	5169	5558	5418	5100	5116	5420	5282	5345	5325	4965	5219	5000	5068	4987	4969	4973	4892	5053	4963	5219	5338	5380	5462	5464	5370
5744	5496	5340	5112	4853	4887	5171	5020	5014	4879	4904	4914	5018	5118	5173	5336	5401	5604	5253	5131	4964	5300	5570	5545	5290	5244	5352	5093	4962	5414	5507	5168	5110	5201	4996	4939	4800	4987	5067	5038	5104	4923	5154	5186	5143	5573	5528	5679	5467	5249
5689	5539	5431	5226	5024	4901	5064	4994	4904	4798	4886	5013	5114	5302	5452	5523	5754	5450	5017	4928	4995	5275	5383	5229	4988	5142	5254	4903	4837	5261	5106	4985	5097	4858	4943	5011	5024	5172	5013	5191	4963	4981	5056	5331	5384	5519	5530	5630	5351	5221
5756	5469	5668	5370	5194	5063	5221	5156	4916	5007	4954	5041	5264	5288	5278	5389	5191	5120	4815	4792	5004	5218	5270	5069	5056	5303	5172	4689	4842	5307	5034	4837	4968	4806	4880	5064	5112	5270	5258	5219	5063	5158	5300	5537	5381	5538	5452	5374	5308	5007
5548	5622	5861	5623	5437	5353	5260	5180	5050	5130	5135	5367	5374	5243	5092	5107	4902	4990	4663	4611	5124	5144	5107	4841	4810	5112	4785	4776	5033	5162	4660	4854	4870	4779	5043	5099	5283	5352	5189	5391	5242	5225	5149	5517	5322	5486	5332	5311	5196	5002
5613	5500	5632	5637	5722	5668	5516	5383	5394	5210	5316	5282	5284	5035	4781	4774	4689	4625	4803	4853	4980	4885	4832	4846	4865	4975	4906	4866	5025	5061	4831	4879	4721	4702	5119	5260	5208	5290	5337	5274	5206	5268	5248	5435	5360	5235	5278	5103	5208	5002
5556	5422	5481	5544	5658	5601	5488	5447	5382	5466	5200	5176	5090	4786	4732	4727	4646	4755	4987	4942	4999	4683	4883	4812	5032	4732	4698	4999	5198	4878	4848	5067	4881	5245	5395	5176	5509	5248	5306	5286	5356	5192	5262	5183	5172	5183	5243	5141	5310	5259
5787	5434	5370	5300	5465	5431	5458	5343	5162	5181	5106	4859	4850	4643	4467	4755	5070	5055	5042	4981	4754	4609	4871	4988	4966	4982	4971	5199	5100	5026	5221	5243	5035	5373	5399	5464	5348	5406	5297	5121	5211	5181	5185	5263	5233	5226	5137	5279	5279	5279
5885	5662	5605	5510	5247	5271	5342	5213	5105	5215	5104	4864	4817	4822	5001	5095	5204	5233	5010	4878	4880	5098	5301	5075	4910	5236	5282	5374	5212	5311	5210	5017	5280	5505	5357	5558	5476	5211	5207	5069	5073	5037	5277	5363	5373	5253	5319	5440	5354	5470
5814	5703	5699	5584	5465	5555	5483	5285	5144	5135	5260	5064	5167	5339	5413	5396	5207	5120	4936	4894	5140	5235	5400	5165	4908	5301	5522	5220	5340	5441	5080	5126	5225	5198	5262	5150	5097	5078	5016	5055	5037	5276	5261	5368	5241	5392	5415	5279	5357	5479
5381	5429	5423	5553	5462	5601	5365	5436	5491	5624	5449	5465	5423	5403	5459	5372	5027	5029	5077	5285	5473	5469	5254	5040	5259	5355	5188	5276	5394	5308	4883	5066	5157	5070	5186	5072	4961	4946	4742	4899	4863	5247	5289	5491	5146	5195	5154	5090	5151	5415
5445	5182	5202	5254	5279	5319	5440	5380	5375	5419	5401	5206	5117	5224	5038	4897	4796	5065	5253	5118	5254	4987	4783	5091	5382	5190	5172	5211	5143	4889	4819	5140	5083	5232	5053	4982	4981	4897	5004	5212	5303	5364	5342	5244	5319	5025	5155	5040	5073	5139
5901	5278	5402	5249	5169	4969	4927	4947	4995	5068	4887	4976	4943	4810	5103	5046	5058	5225	5183	5063	5012	4915	4991	4904	4989	5041	5216	5137	4796	4805	4854	4918	5037	5247	5085	4972	4980	5084	5200	5145	5414	5363	5414	5066	5161	5080	5079	5180	5087	5259
6000	5622	5567	5204	5264	5048	4875	4804	5106	4899	4886	4907	5060	5073	5148	5205	5165	4972	4901	4848	4865	4942	5018	4962	4954	5068	5212	4882	4724	4978	4915	4838	5071	4926	4945	4893	4931	5265	5151	5163	5372	5225	5281	4916	5095	5076	5012	5091	5370	5624
5615	5372	5548	5489	5515	5470	5266	5294	5382	5234	5229	4946	5138	5216	5027	5013	4775	4849	5047	5004	4933	4804	4734	4827	4987	5135	5039	4747	4877	4828	4823	5209	5137	5002	5086	5087	5080	5277	5226	5300	5354	5233	4989	5066	4914	4776	5019	5289	5474	5545
5660	5245	5399	5381	5528	5263	5515	5423	5416	5322	5156	5195	5100	5091	5088	4984	5043	5020	5189	5171	5101	4735	4774	4986	5011	5067	5066	5016	5062	4954	5110	5110	5351	5321	5285	5081	5045	5141	5468	5467	5271	5039	5124	4922	5046	5081	5281	5314	5454	5557
5539	5500	5462	5277	5365	5304	5100	5184	5310	5093	4988	5005	5138	5109	5170	5171	5016	5175	5148	5210	4961	4853	4953	4995	4973	5206	5264	5184	5112	5047	5367	5330	5073	5435	5271	5260	5248	5017	5470	5244	5319	5234	5201	5178	5259	5220	5326	5430	5621	5573
5482	5321	5581	5433	5298	5220	5153	5282	5236	5149	5392	5205	5383	5342	5043	5235	5124	4885	5198	5117	5082	4960	5117	5106	5262	5407	5335	5052	5000	5158	5208	5299	5214	5114	5095	4953	5063	5198	5199	5365	5236	5114	5014	5213	5132	5220	5482	5548	5749	5576
5352	5161	5324	5104	5166	5035	5257	5385	5481	5463	5189	5036	5148	5031	5028	4997	4873	5034	4965	5040	4987	4984	4935	4988	5296	5107	4997	4914	5011	4911	5106	5097	4947	4952	4944	4940	4937	4987	5137	5323	5105	5159	4962	5032	5176	5261	5310	5458	5595	5568
5583	5227	5192	5167	5014	5078	5125	5214	5283	5093	5006	4824	5024	4964	4882	4890	4937	4956	4989	4769	4856	4907	4883	4984	5131	4986	4896	4820	4763	4922	5221	5196	5078	4965	4944	5093	5115	5269	5563	5491	5352	5192	5176	4966	5118	5252	5261	5415	5425	5430
5384	5388	5473	5397	5433	5354	5427	5293	5092	5087	4952	4885	4989	4871	4854	4794	4917	5041	5014	5024	4951	5067	4807	4839	5062	5151	5011	4765	5020	4948	5095	5267	5133	5203	5150	5266	5490	5535	5701	5649	5519	5421	5247	5148	5065	5220	5262	5412	5323	5336
5587	5369	5608	5485	5387	5276	5261	5110	4988	4985	4896	4792	5011	5031	4965	5097	5083	5207	5253	4993	4952	4871	4965	5120	4997	5224	4888	5108	5222	5141	5312	5137	5100	5204	5149	4993	5507	5494	5538	5540	5508	5176	5000	5145	5212	5292	5397	5354	5433	5382
5614	5522	5504	5421	5272	5178	5200	5266	5025	5066	5139	5255	5163	5234	5115	5068	5077	5165	4997	4937	4848	4972	5054	5157	5050	5165	5202	4964	5039	5120	5280	5264	5103	4960	5065	5074	5193	5182	5375	5203	5250	4885	4970	4799	4796	5138	5206	5421	5485	5454
5487	5340	5258	5133	5111	5387	5390	5240	5362	5141	5276	5167	5204	5112	5122	4919	4990	5139	5132	5106	4944	5113	5269	5211	5222	5247	5167	5187	5200	5278	5217	5259	5016	4976	4835	5148	5041	5119	5191	5062	4920	4905	4848	4943	5023	5100	5330	5143	5269	5121
5419	5320	5175	5107	5173	5233	5202	5342	5151	5046	5069	4988	5020	4906	4897	4884	5035	5104	5228	5096	5202	5177	5359	5305	5354	5314	5118	5164	5104	5221	5264	5365	5091	5080	4948	4929	5171	5314	5363	5336	5171	5166	5123	4988	5213	5281	5457	5273	5360	5152
5493	5217	5535	5180	5313	5173	5306	5190	5140	4831	4959	4910	4991	4923	4853	4898	4920	5176	5252	5254	4910	5181	5189	5169	5138	5090	5056	4995	4996	5172	5050	5013	4824	4839	4778	5017	4949	5241	5245	5293	5183	5199	5174	5162	5342	5507	5424	5277	5121	5237
5665	5554	5607	5290	5298	5094	5150	5152	4903	4961	4979	4976	4989	4847	4970	5048	5005	5391	5229	5291	4962	5000	4984	5109	5089	4996	4820	4808	4847	4956	4924	4823	4836	4671	4933	4933	5031	5394	5349	5097	5200	5050	4821	4825	5028	5127	5275	5300	5305	5235
5772	5658	5662	5457	5185	5117	5114	5232	5136	5268	5095	5275	5113	5136	5033	4946	4833	5173	5184	5113	4793	4800	4877	4991	4999	4933	5028	4924	4899	5136	5122	4923	4929	4921	4706	4905	5106	5189	5213	5058	5001	4756	4869	5034	5023	5257	5259	5125	5222	5182
5605	5377	5345	5210	4994	5242	5283	5309	5290	5145	5256	5224	5256	4996	4921	4899	5044	5063	5163	5126	4972	4963	5169	5199	5216	5199	5094	4930	5138	5097	5286	5352	5259	5118	5099	5134	5307	5341	5361	5244	5159	5220	4949	4975	5298	5357	5419	5287	5467	5259
5299	5085	5136	5178	5091	5249	5298	5214	5155	5125	5195	4987	5091	5026	4990	4992	5005	5306	5279	5145	5121	5147	5256	5244	5163	5124	4929	5087	5257	5285	5347	5166	5148	4991	4890	4960	5156	5161	5224	5183	5145	5134	5111	5383	5419	5532	5553	5544	5363	5361
5242	5219	5255	5264	5298	5160	5099	5138	4946	4994	4922	5130	5012	5063	5140	5069	5321	5278	5182	5240	5115	5077	5025	4945	4957	4852	4824	4865	4950	5117	4984	4944	4917	4710	4797	4753	5068	5138	5223	5108	5159	5264	5414	5198	5370	5551	5475	5384	5512	5194
5315	5244	5404	5261	5166	5221	5060	4970	4920	4943	5048	5029	5179	5082	4955	5163	4961	5249	5176	4996	4634	4706	4654	4707	4845	4649	4764	4729	4973	4923	5107	4778	4903	4870	4779	5059	5156	5381	5235	5070	5140	5175	5158	5182	5282	5416	5338	5252	5232	5146
5537	5617	5621	5339	5363	5195	5091	5136	5113	5102	5153	5138	5280	5199	4931	4712	4867	4890	4942	4818	4624	4696	4800	4775	4878	5089	4851	4834	5224	5225	5336	5374	5248	5125	5102	5171	5333	5323	5343	5240	5187	5162	4951	5127	5321	5237	5295	5366	5123	5187
5778	5571	5421	5121	4974	4977	5317	5254	5200	5213	5065	5013	5088	4950	4903	4893	4853	4929	5001	4903	4929	4959	5116	5257	5339	5297	5183	5239	5317	5528	5439	5545	5400	5307	5165	5052	5267	5409	5316	5400	5339	5079	5159	5267	5244	5540	5429	5503	5491	5239
5627	5316	5175	5023	4921	5148	5469	5309	5303	5157	5110	5004	5010	4918	4786	4801	4945	4884	5203	5207	5259	5218	5228	5532	5407	5420	5148	4981	5232	5345	5183	5133	5097	5037	4933	4947	5171	5197	5240	5048	5156	5187	5171	5173	5403	5414	5461	5717	5456	5434
5110	5122	5143	5100	5116	5019	5171	5175	5041	5046	4934	5018	4997	4902	4846	4851	4928	5118	5365	5127	5325	5314	5078	5217	5097	5091	5015	4951	4894	4930	5083	5056	4857	4887	5002	5075	5193	5381	5360	5300	5262	5270	5158	5258	5280	5360	5481	5633	5419	5295
5140	5014	5282	5196	5262	5249	5134	4978	4925	4794	4834	4843	4784	4931	4695	4834	5110	5088	5268	5223	5083	4793	4908	4957	4946	4874	4669	4928	5004	4968	5230	5230	5122	5166	5186	5338	5378	5391	5482	5404	5316	5167	5137	5347	5228	5438	5405	5458	5280	5392
5307	5391	5358	5358	5313	5122	4929	4974	4835	4839	4822	4996	4936	4928	5111	4883	4988	5164	5057	4882	4841	4725	4795	4950	5105	5092	4974	4948	5075	5380	5590	5399	5635	5503	5394	5395	5499	5666	5582	5359	5347	5201	5236	5223	5123	5425	5643	5495	5468	5482
5674	5430	5466	5359	5041	4911	4956	5040	4896	4903	4687	4938	5070	5077	5078	4964	4888	4942	4969	4884	4848	4955	5058	5195	5279	5421	5247	5218	5298	5516	5550	5671	5584	5455	5437	5343	5402	5498	5477	5306	5241	5239	5204	5128	5312	5459	5510	5659	5557	5412
5563	5344	5101	5132	4918	4995	5000	5203	5100	5117	4933	5081	5360	5302	5121	4934	4854	4731	4952	4996	5024	5111	5226	5506	5353	5362	5319	5125	5276	5279	5464	5445	5339	5143	5045	4986	5104	5232	5339	5177	5100	5138	5028	4908	5207	5347	5396	5629	5472	5484
5560	4980	5097	4902	5101	5090	5225	5355	5069	5178	5192	5129	5336	5180	5105	4900	4792	4873	5195	5181	5282	5144	5266	5250	5311	5254	5113	5131	5085	4962	5128	5067	5160	5015	5005	4906	4947	5047	5239	5114	5155	5145	5013	5017	5119	5329	5446	5462	5391	5477
5286	4983	5154	5193	5330	5339	5178	5189	5215	5059	4881	4922	5005	4821	4775	4767	4827	5044	5239	5210	5198	5128	4988	5153	5018	5140	4966	4952	4749	4809	4928	4967	5083	5068	5011	5217	5121	5215	5286	5262	5229	5281	5062	5079	5104	5126	5233	5351	5297	5317
5308	5499	5535	5437	5647	5341	5182	4920	5044	4944	4800	4735	4807	4809	4964	4977	5153	5261	5385	5136	5027	4877	4875	4981	5108	5200	5016	5017	4891	4940	5158	5339	5411	5451	5341	5309	5325	5276	5350	5384	5521	5467	5178	5051	5110	5219	5135	5391	5359	5561
5786	5642	5774	5420	5431	5089	5087	5074	4892	4847	4772	4879	4923	5162	5420	5358	5369	5308	5099	5179	5021	4991	4870	5053	5018	5246	5136	5251	5219	5238	5407	5500	5703	5639	5548	5367	5318	5436	5453	5409	5379	5466	5235	5103	5307	5254	5368	5602	5554	5655
6004	5690	5495	5166	5043	4800	4708	4713	4858	5027	4867	4988	5384	5494	5598	5523	5254	5061	4887	5030	5004	5040	4980	5147	5364	5439	5443	5504	5358	5210	5363	5391	5421	5383	5225	5025	4932	5136	5086	5107	5218	5304	5164	5110	5242	5180	5304	5446	5629	5681
5852	5307	5161	5051	4884	4827	4916	4879	5151	5155	5141	5138	5239	5515	5170	5141	4895	4928	4879	4938	5188	5197	5075	5220	5290	5340	5369	5090	5177	4986	4967	5097	5080	5079	5020	4941	4917	4913	4987	5095	5106	5174	5126	5092	5081	5049	5197	5403	5435	5576
5656	5158	4950	4883	5052	5166	5286	5338	5476	5263	5159	5037	5003	5017	4777	4735	4594	4840	4875	5179	5162	5306	5106	5117	5055	5306	5117	5127	4924	4793	4730	4833	5023	5013	4990	5108	4856	5092	4990	5220	5220	5161	5227	5105	4907	5055	5141	5254	5374	5585
5248	5030	5178	5176	5303	5469	5524	5488	5464	5314	4966	4980	4688	4563	4729	4804	4973	4958	5234	5330	5457	5291	5191	5100	5123	5090	5155	5023	4904	4897	4784	4962	5175	5327	5300	5435	5138	5291	5298	5432	5413	5445	5430	5100	5179	5090	5106	5268	5461	5438
5280	4982	5463	5234	5321	5592	5577	5366	5225	5092	4799	4680	4794	4771	4976	5236	5355	5501	5435	5538	5535	5376	5118	4948	4977	5007	5088	5086	5075	5001	5009	5173	5483	5541	5615	5512	5585	5559	5434	5611	5629	5660	5506	5520	5402	5212	5360	5281	5548	5570
5287	5244	5425	5398	5346	5303	5096	5020	4944	4772	4797	4790	4837	5066	5287	5616	5722	5535	5525	5387	5444	5105	5000	4765	4837	4898	5037	5172	5098	5114	5060	5300	5331	5457	5721	5582	5523	5381	5344	5326	5531	5668	5535	5731	5313	5444	5290	5305	5411	5536
5611	5659	5578	5333	5170	5115	5007	4689	4698	4918	5136	4910	5347	5419	5544	5506	5479	5156	5098	4955	4928	4877	4779	4698	4725	4782	5179	5043	5297	5061	5106	5056	5162	5212	5318	5470	5172	5142	5139	4994	5221	5329	5507	5527	5378	5344	5182	5247	5268	5435
5709	5521	5441	5351	4922	5088	4933	4879	5004	5105	5337	5325	5456	5334	5357	5153	5050	4793	4623	4549	4612	4755	4808	4793	4788	5000	5332	5220	5480	5226	5138	5173	5127	5203	5371	5193	5277	5260	5145	5050	5072	5092	5306	5318	5373	5400	5233	5093	5153	5268
5624	5301	5278	4979	5117	4994	5203	5237	5218	5405	5446	5518	5265	5141	4871	4802	4758	4637	4348	4624	4925	5232	5265	5085	5298	5169	5223	5412	5493	5338	5481	5210	5117	5216	5108	5333	5364	5230	5331	5175	5142	5281	5325	5439	5499	5231	5309	5300	5341	5211
5577	5242	5127	5049	4964	5304	5391	5397	5216	5380	5200	5242	5058	4882	4592	4566	4536	4841	4860	4944	5295	5442	5608	5423	5454	5308	5199	5289	5382	5384	5460	5198	5171	5114	5255	5382	5422	5561	5323	5281	5262	5365	5437	5596	5792	5755	5636	5466	5186	5262
5438	4992	5190	5094	5293	5457	5474	5198	5197	5033	4963	4848	4807	4532	4447	4533	4825	5014	5338	5328	5356	5555	5791	5562	5208	5056	4971	5164	5183	5176	5235	4971	5109	5153	5209	5483	5598	5497	5522	5418	5459	5531	5546	5550	5793	5748	5522	5491	5401	5289
5172	5227	5437	5567	5402	5428	5361	5224	5036	4947	4877	4940	4842	4685	4724	4985	5270	5434	5494	5408	5252	5238	5250	5183	5081	4982	4943	4931	5031	5135	5178	5257	5123	5078	5184	5395	5405	5314	5477	5290	5261	5206	5354	5346	5468	5559	5541	5476	5462	5324
5289	5123	5572	5624	5258	5256	5372	5201	4978	4826	4937	4854	4919	4985	5055	5326	5411	5478	5318	5194	4979	4840	4752	4930	4805	4866	4734	4812	4904	5044	5226	5224	5187	5197	5127	5114	5185	5189	5112	5087	5137	5023	5059	5246	5256	5465	5438	5465	5469	5407
5349	5365	5584	5434	5327	5203	5163	4978	5108	4940	4970	5023	5018	5286	5275	5338	5326	5324	4899	4817	4638	4674	4816	4768	4841	4833	4872	4911	5162	5092	5333	5281	5326	5210	5071	4921	5178	5233	5259	5292	5113	5216	5170	4939	5253	5294	5206	5348	5410	5273
5590	5550	5763	5313	5316	5140	5074	4972	4942	4816	4922	5032	5146	5349	5379	5122	4874	4829	4615	4641	4647	4664	4723	4867	4911	5066	5024	5143	5267	5475	5503	5436	5407	5129	5309	5167	5264	5258	5388	5448	5430	5319	5237	5214	5261	5081	5286	5480	5390	5384
5788	5643	5706	5329	5230	5155	4911	4833	5087	4906	5105	5360	5128	5365	5078	4893	4711	4470	4448	4803	4781	4914	4925	5199	5331	5545	5469	5380	5532	5519	5530	5592	5522	5602	5482	5244	5359	5332	5402	5600	5475	5459	5257	5553	5316	5128	5350	5544	5587	5656
5946	5620	5487	5120	5128	5000	4957	4949	5112	5234	5370	5497	5297	5322	4913	4692	4384	4446	4705	4976	5152	5239	5275	5482	5562	5839	5669	5675	5503	5439	5360	5537	5461	5589	5444	5437	5251	5161	5490	5511	5505	5537	5646	5477	5403	5344	5472	5623	5657	5804
5852	5366	5189	4983	4913	5027	4948	5086	5334	5666	5468	5201	5179	4896	4576	4606	4582	4604	4945	5120	5431	5572	5647	5550	5685	5690	5612	5445	5228	5122	5161	5063	5252	5382	5486	5403	5176	5086	5262	5216	5426	5581	5591	5471	5351	5395	5490	5591	5634	5583
5601	5055	4952	4894	5004	5054	5271	5322	5409	5541	5388	4986	4717	4467	4461	4614	4837	4943	5207	5499	5787	5662	5660	5591	5468	5277	5326	4947	5108	4892	4755	4875	5064	5043	5188	5074	5104	4929	4992	4969	5187	5264	5405	5406	5248	5407	5337	5358	5364	5545
5225	4872	4905	5177	5185	5307	5319	5541	5680	5390	5080	4701	4455	4471	4581	4976	5066	5351	5470	5452	5611	5615	5439	5279	5186	4959	4952	4873	4900	4647	4679	4722	4873	4850	5018	5153	4986	4918	4820	4841	4860	5051	5081	5088	4984	5115	5125	4900	5067	5262
5070	4868	5058	5313	5421	5594	5437	5464	5239	5060	4783	4429	4467	4830	4975	5304	5461	5559	5691	5702	5498	5518	5264	5002	4754	4671	4659	4767	4636	4788	4758	4807	4667	4737	5080	5002	4967	4947	4909	4874	4855	4817	4903	4963	4915	4980	4901	4769	4817	4824
5145	5167	5346	5511	5638	5548	5294	5351	4921	4706	4542	4580	4850	4854	5206	5526	5704	5637	5606	5225	5130	5014	4958	4719	4834	4730	4676	4884	4896	4948	4883	4907	4847	5062	5052	5139	5190	5151	5143	4900	4955	4957	5095	4910	4920	5093	4890	4903	4865	4705
5206	5610	5632	5620	5503	5407	5323	4964	4644	4471	4671	4690	5100	5392	5630	5718	5728	5715	5263	4985	4735	4745	4669	4678	4728	4763	4663	4990	5149	5352	5233	5247	5247	5217	5250	5384	5395	5496	5505	5328	5371	5249	5237	5319	5396	5328	5191	5197	5155	5066
5653	5818	5712	5611	5383	5125	4840	4712	4538	4605	4815	5115	5453	5702	5729	5545	5386	5318	4904	4837	4526	4703	4762	4903	4962	5049	5084	5439	5569	5685	5736	5504	5448	5376	5344	5616	5601	5850	5732	5559	5495	5472	5548	5398	5532	5636	5465	5644	5532	5531
5934	5849	5704	5477	5184	4875	4747	4565	4745	4877	5124	5550	5806	5793	5550	5221	5003	4964	4841	4770	4564	4904	4925	5177	5492	5317	5650	5786	5657	5841	5702	5615	5477	5436	5466	5408	5671	5791	5559	5699	5710	5818	5762	5676	5861	5825	5804	5962	5923	5889
6142	5689	5481	5115	4818	4722	4612	4846	5117	5420	5598	5772	5824	5491	5258	4892	4672	4659	4787	4828	5089	4978	5197	5540	5700	5894	5789	5993	5688	5461	5574	5419	5409	5360	5240	5250	5233	5276	5435	5657	5568	5692	5656	5715	5784	5888	5884	5935	5907	6279
6046	5583	5242	4742	4576	4566	4772	5115	5618	5822	6008	5861	5526	5186	4848	4530	4465	4568	4868	5039	5357	5434	5535	5758	5900	5880	5804	5611	5380	5150	5171	5288	5117	5111	4972	4950	4975	5075	4917	5339	5344	5394	5429	5517	5474	5554	5595	5781	5976	6133
5859	5117	4879	4734	4630	4931	5191	5529	5739	5961	5775	5488	4998	4706	4507	4364	4459	4867	4973	5398	5593	5880	5953	5842	5815	5747	5610	5319	5214	4949	4958	4888	5020	4935	4921	4838	4851	4803	4948	4916	5083	5068	5243	5252	5065	5167	5031	5167	5381	5411
5487	4755	4752	4741	5032	5203	5686	5666	5885	5639	5413	4916	4594	4329	4433	4592	4778	5217	5436	5757	6123	5949	6057	5784	5480	5376	5212	5038	4929	4783	4905	4670	4727	4773	4734	4677	4648	4716	4641	4651	4759	4642	4959	4817	4760	4646	4627	4681	4773	4920
4784	4688	4799	4847	5122	5491	5700	5591	5590	5333	5040	4621	4386	4311	4627	4982	5197	5686	5773	5997	6025	6272	5876	5487	5194	4901	4696	4668	4651	4571	4678	4492	4717	4696	4860	4823	4840	4636	4597	4567	4648	4520	4694	4916	4518	4647	4646	4431	4540	4520
4903	4792	5045	5223	5374	5626	5702	5590	5191	4894	4561	4344	4408	4625	4965	5433	5790	5920	5853	5987	5930	5743	5436	5102	4841	4619	4447	4513	4506	4556	4660	4698	4643	4836	4773	4953	4989	4977	4846	4758	4576	4567	4756	4715	4702	4805	4510	4680	4390	4432
5025	5041	5415	5350	5556	5594	5626	5392	4824	4389	4278	4373	4682	5017	5352	5860	5987	6103	6055	5765	5530	5271	4994	4740	4603	4452	4261	4518	4616	4716	4901	5025	4946	4903	5210	5206	5206	5146	5115	5142	4857	4776	4925	4835	5022	4927	4946	4753	4673	4546
5264	5267	5734	5330	5535	5368	5377	4944	4626	4310	4351	4867	5014	5390	5973	5919	6037	5990	5825	5429	4851	4737	4458	4372	4492	4400	4610	4728	4792	5070	5248	5333	5147	5200	5222	5379	5361	5239	5265	5333	4989	4993	5024	5007	5223	5168	5280	5206	5071	4869
5382	5555	5673	5452	5236	5161	5043	4745	4525	4539	4683	4977	5417	5715	5917	5768	5630	5347	5253	4865	4701	4388	4348	4422	4682	4840	5033	4986	5123	5389	5360	5527	5510	5438	5485	5397	5398	5522	5371	5419	5381	5394	5314	5454	5422	5573	5542	5548	5592	5479
5628	5493	5639	5420	5201	4953	4878	4779	4583	4784	5008	5211	5461	5699	5632	5576	5268	5087	4807	4599	4441	4374	4483	4727	4836	5250	5349	5470	5600	5673	5522	5646	5598	5568	5407	5614	5453	5476	5492	5609	5608	5799	5704	5676	6068	5926	5864	5922	5969	6012
5814	5526	5598	5302	4968	4815	4820	4751	4693	4953	5195	5515	5600	5479	5342	5254	4885	4627	4767	4456	4569	4741	4859	5117	5364	5485	5978	5867	5910	5650	5670	5661	5545	5379	5404	5350	5459	5563	5446	5810	5774	5874	5804	6080	5937	6160	6230	6256	6208	6454
5892	5568	5351	5129	5030	4698	4700	4725	4883	5193	5504	5556	5499	5351	5123	4828	4744	4577	4497	4608	4941	5102	5290	5539	5587	5863	6020	6004	5826	5567	5251	5321	5235	5413	5287	5299	5156	5249	5324	5546	5687	5793	5903	6075	6124	6210	6405	6303	6458	6383
5815	5498	5373	4917	4730	4651	4647	4818	5113	5373	5626	5543	5394	5085	4917	4728	4653	4655	4818	4729	5000	5481	5594	5783	5849	5768	5885	5782	5760	5274	5023	4949	4927	4973	4966	5042	5199	5184	5201	5243	5472	5640	5901	5893	6051	6083	6041	6174	6206	6191
5750	5421	5046	4741	4604	4659	4727	5008	5201	5345	5457	5397	5142	4731	4803	4642	4777	4857	4888	4988	5173	5586	5641	5735	5721	5475	5415	5258	5120	5109	4843	4735	4799	4790	4802	4967	5255	5162	5383	5505	5341	5395	5550	5777	5941	5902	6041	6090	6111	6232
5700	5209	4917	4797	4687	4781	4877	5053	5208	5260	5499	5361	4998	4953	4739	4654	4833	5046	4878	5189	5416	5397	5457	5680	5366	5218	5088	4734	4868	4740	4822	4688	4779	4867	4854	5032	5160	5416	5392	5412	5439	5432	5410	5420	5575	5641	5596	5713	5682	5881
5372	5016	4808	4752	4703	4918	5075	5225	5328	5537	5341	5173	4995	4834	4789	4736	4857	4799	5044	5272	5375	5412	5379	5306	5120	5024	4865	4629	4536	4742	4788	4921	5051	5088	5183	5169	5209	5543	5572	5448	5121	5250	5293	5005	5063	5091	5190	5208	5416	5579
5238	4611	4820	4742	4840	4912	5173	5322	5412	5487	5199	5180	5005	4728	4742	4669	4881	4908	5126	5264	5277	5245	5127	4989	4982	4849	4829	4648	4678	4963	5113	5199	5259	5638	5461	5556	5271	5585	5544	5579	5521	5340	5034	4963	4840	4749	4877	4915	4937	5127
5105	4470	4611	4783	4862	5058	5206	5331	5368	5324	5003	5070	4822	4724	4644	4714	4605	4767	4909	4973	5025	5052	5047	4972	4835	4821	4880	4821	4984	5200	5392	5533	5765	5801	5948	5708	5604	5613	5583	5490	5287	5342	5130	4840	4744	4663	4772	4543	4594	4681
4869	4645	4848	4873	5077	5344	5355	5223	5186	5268	5036	4914	4817	4760	4786	4773	4687	4736	4842	4853	4903	4925	5018	5060	4834	4909	5174	5201	5414	5691	5733	5969	5945	6140	6213	5958	5809	5719	5496	5221	5020	5022	4706	4779	4617	4447	4286	4331	4483	4343
4823	4808	4871	5091	5107	5330	5369	5272	5182	5084	4969	4745	4641	4677	4710	4667	4739	4724	4762	4819	5105	5108	5097	5160	5103	5354	5530	5686	6029	6249	6238	6251	6291	5974	6198	6026	5901	5663	5181	4929	4704	4595	4582	4271	4299	4308	4150	4153	4141	4026
4892	4740	5011	4957	5190	5408	5427	5351	5072	4873	4891	4680	4612	4554	4647	4684	4694	4853	4724	4910	4963	5261	5363	5474	5478	5791	6144	6247	6398	6508	6468	6436	6335	6112	6065	6066	5646	5500	5179	4785	4593	4320	4134	4032	4139	4143	4145	4047	4052	3985
4829	4929	4953	5236	5177	5392	5347	5265	5103	4999	4887	4724	4740	4555	4560	4604	4841	4805	5123	5109	5381	5514	5681	5846	6002	6321	6286	6704	6577	6589	6622	6663	6356	6254	5898	5514	5266	5142	4912	4587	4332	4016	3996	3924	3866	3888	3998	3982	3875	4017
5007	5027	5198	5149	5446	5239	5368	5120	5005	4761	4745	4478	4527	4507	4533	4621	4958	5107	5174	5692	5787	5834	6137	6352	6427	6664	6663	6955	6785	6745	6617	6500	6319	5827	5453	5165	4819	4669	4497	4198	4029	4017	3839	3816	3718	3723	3902	3865	3847	3799
5052	4964	5274	5223	5338	5414	5235	5129	5052	4655	4520	4540	4475	4593	4647	4730	4965	5276	5682	6085	6118	6361	6244	6293	6525	6808	6651	6857	6642	6615	6316	5920	5618	5545	5051	4782	4379	3998	3876	3746	3587	3536	3597	3737	3588	3777	3720	3710	3654	3848
5128	5123	5290	5416	5315	5402	5139	5060	4782	4612	4477	4508	4621	4568	4820	5050	5298	5683	5844	6057	6477	6398	6697	6523	6653	6658	6556	6497	6261	6163	5642	5456	5031	4675	4346	4103	3922	3657	3360	3327	3179	3268	3427	3563	3530	3785	3802	3779	3789	3814
5373	5269	5366	5256	5166	5108	5024	4880	4628	4505	4476	4371	4597	4638	4929	5256	5622	5941	6176	6479	6702	6629	6797	6620	6481	6310	6073	6011	5634	5501	5015	4560	4216	4058	3708	3688	3443	3215	2944	3086	3116	3226	3263	3372	3623	3755	3816	3791	3755	3650
5407	5558	5295	5207	5151	5056	4749	4630	4416	4487	4397	4591	4813	4850	5093	5498	5811	6288	6514	6634	6708	6675	6621	6428	6110	5916	5530	5190	5061	4678	4432	3995	3846	3475	3203	2968	3036	2959	2900	2919	3040	3082	3276	3367	3489	3678	3769	3762	3853	3844
5556	5297	5427	5088	5116	4863	4908	4469	4269	4265	4438	4585	4991	4998	5382	5725	6166	6504	6664	6742	6627	6545	6253	5939	5608	5405	5067	4559	4294	4006	3735	3604	3210	3000	2702	2662	2589	2801	2841	2902	3006	3164	3311	3356	3487	3547	3812	3847	3865	3863
5448	5520	5292	5125	4881	4775	4760	4438	4226	4360	4499	4721	5051	5223	5778	6126	6277	6685	6610	6681	6390	6188	5861	5471	5246	4837	4476	4209	3660	3446	3106	2959	2826	2614	2523	2500	2624	2659	2742	3014	3273	3399	3496	3507	3523	3688	3801	3702	3873	3931
5607	5288	5339	5007	4745	4615	4523	4420	4410	4609	4626	4939	5273	5655	5998	6107	6547	6505	6782	6485	6325	5771	5409	4990	4745	4431	4071	3657	3357	3077	2861	2769	2643	2740	2671	2664	2697	2752	2897	3213	3483	3646	3693	3907	3784	3870	3878	3836	3878	3851
5692	5228	5003	5027	4673	4753	4574	4488	4446	4606	4934	4831	5304	5663	6220	6135	6375	6601	6515	6308	5877	5464	4971	4606	4354	4151	3763	3415	3242	2949	2740	2725	2578	2747	2764	2903	2955	3112	3315	3551	3877	4008	4102	4089	4195	4158	4021	3928	3956	3872
5706	5121	4949	4726	4838	4580	4532	4442	4603	4615	4937	5133	5496	5780	5943	6365	6428	6445	6193	5961	5848	5193	4902	4416	3975	3591	3354	3193	3117	2768	2643	2704	2741	2880	3042	3185	3361	3501	3700	4014	4161	4295	4356	4596	4543	4457	4232	4143	4034	3999
5494	5060	4867	4651	4553	4538	4567	4469	4625	4894	5196	5349	5398	5676	6210	6125	6549	6234	6203	5787	5336	4936	4533	4135	3745	3443	3215	3014	2932	2760	2825	2716	2938	3025	3279	3439	3830	4136	4384	4608	4754	4893	4927	4643	4871	4714	4606	4223	4244	4107
5587	5026	4893	4604	4635	4601	4644	4513	4697	4993	5293	5341	5505	5877	5959	6252	6192	6261	5719	5430	5037	4609	4257	3784	3551	3391	3161	3023	2910	2910	2973	3168	3141	3292	3567	3976	4214	4604	4840	5159	5190	5253	5199	5269	5020	4745	4499	4373	4271	4247
5336	4954	4846	4695	4648	4636	4475	4565	4688	5161	5243	5702	5687	5949	6050	6108	6028	5719	5686	5244	4815	4477	3999	3746	3400	3206	3115	3045	3008	3015	3092	3264	3304	3563	3869	4399	4687	4861	5233	5530	5648	5861	5915	5636	5180	4930	4598	4402	4166	4133
5298	4949	4786	4618	4621	4680	4577	4673	4733	5108	5550	5623	5724	5915	5948	6077	5808	5592	5398	5268	4693	4269	3895	3573	3404	3132	3101	3164	3141	3129	3271	3410	3612	3832	4194	4564	4771	5207	5385	5802	6017	6326	5955	5867	5447	5010	4819	4388	4293	4011
5113	4725	4788	4682	4751	4780	4569	4768	4823	5073	5348	5667	5906	5910	5981	5971	5740	5543	5334	5029	4508	4002	3741	3495	3211	3161	3080	3167	3227	3411	3474	3687	3972	4195	4425	4748	5191	5581	5806	6296	6546	6465	6230	5951	5830	5457	5125	4761	4373	4129
5126	4728	4713	4833	4673	4754	4793	4767	4941	5102	5318	5772	5976	5984	5903	5833	5636	5451	5037	4728	4261	3942	3623	3516	3276	3226	3219	3238	3332	3500	3756	3923	4124	4579	4907	5062	5479	6005	6260	6640	6787	6539	6354	6141	5920	5568	5306	4740	4311	4047
4958	4681	4716	4838	4845	4753	4841	4784	4908	5103	5439	5583	5732	5849	5760	5947	5536	5274	4853	4477	4130	3868	3520	3489	3242	3217	3264	3374	3448	3773	4042	4280	4492	4801	5008	5314	5662	6177	6590	6824	6908	7089	6786	6541	6006	5630	5062	4942	4285	4194
5084	4713	4717	4769	4858	4998	4857	5012	5068	5331	5440	5641	5658	5764	5716	5586	5390	5096	4720	4365	4185	3660	3421	3416	3293	3343	3340	3510	3772	3903	4231	4338	4736	4936	5243	5579	6067	6418	6769	6953	7332	7282	7179	6735	6257	5719	5028	4575	4361	4115
4976	4752	4595	4648	4900	4924	4949	4968	5044	5230	5360	5593	5635	5633	5649	5453	5182	5084	4861	4321	3854	3831	3545	3333	3427	3565	3580	3724	3741	4035	4220	4484	4665	4821	5322	5771	6080	6416	6722	6947	7223	7528	7091	7001	6373	5747	5153	4767	4258	4043
5010	4706	4763	4748	4987	4922	5059	5093	5284	5278	5463	5550	5534	5408	5374	5300	5078	4861	4648	4338	4047	3773	3639	3519	3416	3496	3669	3822	3978	4173	4537	4601	4614	5002	5263	5773	6013	6476	6609	6893	7216	7336	7147	6945	6552	5849	5256	4664	4293	3918
5008	4717	4781	4754	4953	4951	4914	5126	5061	5281	5501	5572	5557	5454	5376	5106	4893	4752	4555	4322	4007	3848	3818	3518	3663	3727	3858	3889	4141	4384	4572	4641	4706	4840	5201	5486	5807	6189	6637	6882	7097	7156	7093	6687	6181	5720	5196	4550	4228	3767
5158	4752	4670	4799	4880	5163	5067	5046	5112	5193	5626	5455	5667	5320	5174	5046	4882	4647	4628	4258	3926	3795	3666	3639	3719	3664	4014	4082	4317	4527	4642	4820	4761	4828	5086	5313	5701	5959	6152	6510	6745	7097	6810	6414	5967	5600	4945	4571	4012	3582
4974	4836	4768	4934	4942	4884	5024	5181	5030	5282	5343	5525	5290	5144	5155	4860	4827	4688	4428	4347	3997	3848	3840	3725	3802	3856	4031	4128	4427	4753	4759	4798	4774	4797	4893	5086	5300	5490	5971	6142	6595	6634	6398	6203	5689	5283	4683	4271	3747	3272
4975	4804	4845	4838	5053	5081	5126	4956	5042	5148	5265	5335	5298	5162	5222	4963	4831	4651	4315	4165	4040	3985	3965	3881	3810	3843	4021	4232	4487	4523	4814	4860	4785	4791	4625	4661	4803	5112	5478	5739	5903	5934	5868	5745	5437	4947	4444	3912	3385	3074
4895	4701	4860	4932	5039	5030	5230	5024	4901	4853	5095	5345	5355	5168	5126	4981	4775	4749	4489	4214	4052	4106	3894	3902	3962	4050	4074	4209	4650	4694	4625	4832	4836	4741	4543	4496	4439	4603	4943	5243	5324	5353	5302	5114	4828	4499	3969	3593	3091	2979
4769	4715	4820	4956	5053	5090	5320	5113	5020	4930	4891	5226	5159	5164	5179	4886	4822	4754	4632	4381	4261	4011	4045	3956	3947	4005	3970	4236	4446	4572	4750	4862	4887	4675	4554	4285	4290	4273	4428	4588	4734	4836	4771	4558	4379	3965	3577	3303	2931	2645
4907	4643	4760	5008	5154	5252	5202	5017	5004	4964	4875	4948	5144	5258	5093	5075	4911	4899	4497	4634	4330	4180	3934	3997	4079	3855	4080	4199	4299	4478	4593	4806	4947	4696	4558	4269	4119	4037	4033	4086	4070	4248	4294	4080	3814	3604	3376	2977	2740	2740
4928	4673	4788	5048	5241	5346	5124	5250	4876	4986	4903	4987	5144	5230	5065	5176	4930	4865	4812	4589	4517	4286	4105	3994	3863	4008	4075	4244	4282	4501	4575	4768	4624	4626	4325	4102	3993	3821	3648	3694	3804	3736	3762	3595	3365	3126	2804	2790	2608	2572
4820	4753	4703	4911	5060	5172	5265	5073	4990	4969	5020	5075	5065	5106	5226	5159	5155	4958	4914	4708	4661	4334	4263	4079	3904	3998	3950	4014	4173	4389	4581	4561	4657	4482	4200	4021	3802	3643	3454	3381	3288	3219	3247	3210	2977	2838	2694	2626	2595	2612
5026	4883	4736	4851	5054	5017	5264	5165	4906	4906	4863	4977	4863	5275	5299	5261	5163	5015	4908	4800	4559	4317	4280	4155	4024	4055	3984	3941	3964	4303	4359	4440	4462	4246	4087	3872	3715	3416	3264	2982	2963	3009	2936	2878	2760	2687	2493	2547	2533	2827
5167	4832	4835	4795	4899	5132	5106	5093	4925	4802	4897	4922	5076	5086	5154	5311	5219	4975	4869	4756	4552	4517	4378	4223	4137	3938	3700	3849	3883	4064	4142	4305	4280	4092	4098	3886	3687	3288	3160	2862	2753	2676	2661	2569	2623	2609	2560	2677	2778	3133
5027	4786	4656	4769	4883	5086	5184	5013	4907	4921	5041	4828	5045	5155	5233	5388	5083	5128	4884	4658	4737	4465	4460	4113	4146	3885	3879	3732	3611	3861	3943	3966	4160	4290	4201	3925	3703	3211	3034	2867	2653	2627	2490	2512	2419	2598	2736	2909	3148	3507
4964	4787	4693	4739	4813	4952	5010	4957	4904	4822	4796	4966	4963	5188	5141	5207	5007	4929	4958	4784	4531	4500	4504	4312	4211	3978	3696	3603	3606	3718	3682	3896	4082	4381	4164	3969	3646	3426	3264	2894	2787	2486	2493	2345	2547	2728	2833	3177	3589	3975
4993	4742	4796	4680	4679	4838	5009	5100	4932	4928	4900	4921	4923	5008	5057	5137	5115	5123	4967	4972	4775	4396	4495	4317	4212	3964	3737	3686	3574	3533	3574	3769	3758	4122	4132	3979	3745	3594	3285	3010	2836	2797	2575	2597	2693	2995	3261	3712	4105	4640
4991	4863	4798	4575	4760	4758	4982	5165	5137	4883	4942	4797	4697	5022	4950	5090	5085	5268	5223	4969	4734	4763	4443	4516	4219	4125	3964	3824	3631	3504	3557	3616	3577	3844	3939	3885	3901	3732	3643	3408	3154	2989	2883	2959	3177	3248	3548	3952	4481	5033
5155	4711	4742	4680	4513	4692	4989	4965	5204	5248	4969	4852	5051	5008	5025	4962	5068	5118	5227	5061	4998	4713	4773	4558	4617	4457	4202	3908	3852	3596	3464	3447	3648	3728	3805	3878	3827	3847	3744	3594	3466	3284	3212	3463	3412	3607	3946	4420	4882	5501
5163	4821	4829	4565	4604	4545	4955	5161	5215	5128	5079	5043	4884	4838	4916	5047	5170	5200	5112	5145	4956	4925	4848	4817	4788	4538	4554	4377	3999	3718	3537	3441	3505	3505	3623	3709	3838	3894	4103	3958	3712	3841	3701	3811	3933	4060	4389	4549	5182	5732
5238	4881	4841	4732	4642	4627	4699	4820	5186	5136	5292	5030	5021	4958	4803	4960	4936	5024	5166	5164	5197	5222	5005	5000	4856	4897	4800	4676	4387	3884	3797	3732	3356	3480	3502	3663	3838	4113	4172	4175	4165	4126	4253	4392	4480	4778	4843	5049	5457	5886
5263	4971	4965	4706	4652	4573	4737	4867	5084	5126	5159	5127	5091	5031	4771	4810	4944	5196	5289	5147	5284	5088	5088	5005	5038	5033	4883	5023	4904	4481	4245	3844	3799	3582	3616	3759	3918	4082	4332	4519	4460	4605	4740	5082	5162	5272	5301	5428	5878	6101
5242	4952	4973	4847	4702	4621	4770	4855	5025	5217	5102	5191	5240	5014	4864	4749	4883	4993	5071	5217	5268	5306	5209	5006	5168	5184	5247	5329	5221	4907	4551	4299	4080	3814	3749	3748	4067	4216	4543	4772	4924	5056	5560	5476	5604	5588	5888	5844	6155	6408
5341	5068	5084	4894	4771	4723	4816	4809	4832	5087	5073	5085	5130	5111	4891	4827	4852	4860	4970	5281	5338	5304	5284	5222	5267	5472	5374	5495	5496	5414	5201	5053	4763	4267	4206	4139	4372	4454	4699	5035	5393	5475	5906	5997	5995	6256	6323	6366	6494	6563
5444	4923	4942	4791	4780	4773	4827	4729	4919	4976	4968	5029	5099	4956	4889	4720	4782	4747	4834	4996	5216	5512	5331	5391	5318	5550	5484	5672	5785	5778	5737	5621	5399	4934	4779	4502	4741	4690	4826	5274	5591	5937	6269	6535	6626	6844	6630	6688	6796	6623
5353	5186	4958	4699	4755	4833	4728	4859	4885	4941	4860	4999	5099	4995	4904	4821	4742	4898	4842	5140	5364	5492	5283	5368	5455	5463	5287	5761	5962	6104	6198	6144	5953	5566	5382	5222	5070	4944	5157	5546	5844	6239	6681	6846	7049	6980	6958	7024	6913	6414
5493	5074	5122	4784	4659	4699	4577	4799	4798	4992	4810	4768	5076	4953	4971	4852	4771	4745	4646	4793	5239	5275	5459	5415	5386	5526	5605	5697	6123	6305	6487	6374	6562	6075	6064	5719	5684	5455	5515	5715	5984	6261	6687	6953	7062	7057	7097	6930	6698	6312
5457	5240	5061	4830	4778	4652	4604	4605	4767	4761	4927	4968	4984	5148	5072	4984	4890	4762	4677	4860	5054	5064	5152	5565	5600	5518	5456	5475	5913	6184	6402	6685	6815	6661	6690	6434	6186	5953	5816	5950	6059	6400	6725	6956	7024	7010	7065	6653	6577	6033
5215	5145	5367	5089	4870	4651	4622	4592	4685	4683	4800	4857	4987	5075	5042	5104	4914	4889	4754	4814	4959	4946	5231	5302	5452	5607	5430	5475	5576	6005	6215	6449	6708	6875	7068	6847	6542	6310	6143	6194	6199	6257	6386	6816	6809	6910	6706	6473	6103	5773
5162	5140	5039	5052	4969	4769	4679	4628	4668	4671	4762	4713	4915	5055	5117	5157	5201	5072	4830	4941	4834	5006	5202	5329	5493	5295	5190	5322	5403	5543	5834	6116	6316	6703	7012	6923	6678	6497	6231	6265	6151	6054	6100	6209	6258	6298	6128	5829	5681	5376
5008	4931	5014	5035	5104	4904	4748	4816	4645	4619	4691	4750	4766	5103	5125	5285	5290	5245	5185	4961	4847	5015	5066	5359	5431	5412	5274	5331	5218	5269	5209	5664	6003	6171	6474	6666	6673	6432	6200	6040	5924	5618	5541	5465	5464	5578	5413	5120	4886	4734
4876	4927	4906	4918	4978	5036	4957	4839	4844	4681	4697	4654	4823	5025	4943	5205	5394	5400	5329	5088	5016	5081	5050	5314	5281	5272	5394	5149	5122	5022	4932	5097	5327	5700	5877	5973	6010	5947	5895	5674	5421	5155	4891	4892	4760	4737	4592	4416	4199	4032
5063	4694	4830	4774	4963	5020	5062	4903	4771	4683	4754	4860	4710	4835	4768	5051	5320	5426	5319	5405	5009	5188	5137	5364	5238	5335	5400	5350	5202	5024	4664	4790	4851	5019	5136	5254	5376	5499	5484	5222	5016	4864	4466	4393	4080	4071	3942	4024	3832	3785
4960	4775	4831	4786	4958	4944	4999	4829	5065	4813	4819	4737	4772	4733	4796	4926	4988	5262	5504	5536	5355	5340	5322	5102	5052	5182	5209	5533	5479	5043	4905	4596	4529	4566	4484	4588	4721	4832	4965	4841	4756	4427	4173	4081	3880	3799	3665	3758	3675	3804
5047	4772	4859	4758	4730	4839	5053	5058	5082	5099	5031	4842	4798	4725	4707	4681	4812	5037	5360	5363	5575	5436	5446	5179	5188	5200	5338	5553	5698	5410	5119	4811	4576	4442	4290	4305	4326	4576	4637	4709	4681	4374	4207	4119	4199	3984	3905	3928	3950	3934
5174	4810	4610	4735	4803	4875	4942	4890	5070	5072	4843	4839	4917	4888	4708	4704	4704	4909	5109	5306	5469	5558	5541	5340	5164	5042	5336	5398	5465	5590	5447	5090	4992	4580	4521	4240	4383	4464	4479	4594	4578	4575	4616	4582	4633	4538	4529	4574	4632	4796
5309	4848	4749	4658	4836	4766	4996	4997	5091	5251	5112	4932	4904	5037	4937	4808	4653	4813	4975	5198	5339	5525	5477	5427	5295	5226	5252	5317	5683	5589	5686	5422	5465	5016	4837	4494	4512	4461	4451	4649	4830	4860	4959	5132	5190	5336	5327	5297	5279	5363
5251	4915	4879	4711	4793	4723	4881	4912	5135	5153	5146	5172	5254	5169	4906	4869	4610	4560	4823	4852	5022	5170	5421	5431	5206	5107	5204	5319	5440	5367	5588	5661	5737	5452	5232	5134	4871	4856	4837	4812	4852	4958	5319	5487	5763	5898	5944	5950	6108	5917
5192	5121	4939	4691	4810	4782	4765	4899	4952	5060	4991	5168	5297	5217	5155	5010	4750	4740	4634	4602	4870	4961	5388	5359	5287	5084	5250	5204	5255	5292	5396	5770	5849	5937	5492	5270	5322	5234	5281	4958	5001	5194	5340	5666	5815	6147	6170	6242	6253	6205
5259	5056	5122	4754	4716	4753	4742	4725	4928	4933	5012	5003	5119	5240	5306	5172	4961	5031	4716	4571	4520	4821	5065	5076	5161	5186	5164	5128	5134	5110	5275	5441	5664	5746	5831	5567	5569	5535	5347	5084	5273	5062	5318	5614	5612	5920	5898	6085	6072	6148
5069	5045	4953	4941	4771	4672	4801	4600	4789	4783	4783	4740	5084	5228	5300	5344	5396	5214	4897	4742	4716	4732	4695	4824	5024	5162	5135	5239	4973	4867	4923	5033	5269	5496	5545	5654	5824	5563	5399	5196	5191	5112	5036	5237	5304	5375	5362	5454	5529	5327
5091	4952	4918	5004	5006	4770	4744	4659	4758	4859	4917	4807	4906	5057	5152	5293	5349	5402	5211	5048	4698	4765	4692	4771	4815	5047	5168	5088	4970	4774	4770	4669	4846	5030	5147	5318	5456	5562	5405	5262	4983	4899	4823	4944	4721	4734	4573	4758	4688	4695
4832	4993	5045	4991	5052	4930	4817	4701	4767	4882	4840	4821	4764	4945	5119	5106	5310	5342	5526	5196	5108	4969	4690	4706	4741	5014	5019	5203	5095	4874	4901	4699	4721	4605	4617	4655	5035	5082	5001	5092	4945	4829	4846	4535	4528	4241	4090	4071	4148	4171
5103	4961	4978	4920	5090	5030	5014	4797	4841	4756	4607	4690	4737	4884	4901	4980	5119	5327	5438	5333	5292	5129	5064	4767	4727	4835	5063	5091	5129	5039	5059	4880	4886	4527	4441	4647	4664	4827	4856	4801	4854	4530	4733	4627	4497	4252	4061	4049	4107	4188
4948	4741	4861	4685	4948	5117	5181	4955	4940	4756	4853	4683	4845	4849	4762	4836	4898	4891	5177	5314	5246	5418	5307	5166	4871	4782	5101	4963	5267	5299	5325	5084	4900	4781	4557	4533	4548	4560	4659	4738	4780	4752	4936	4769	4677	4481	4310	4304	4280	4432
4769	4699	4804	4589	4721	4918	5045	5199	5190	4805	4717	4871	4861	4838	4683	4753	4679	4658	4947	5204	5267	5348	5425	5169	5051	4975	4929	4934	5045	5213	5464	5431	5461	5024	4777	4761	4626	4622	4668	4518	4637	4722	5015	5019	5001	4869	4772	4801	4811	4967
4883	4685	4808	4617	4546	4715	4859	5017	5117	4970	5059	5001	4777	4770	4831	4676	4758	4747	4704	4830	4884	5119	5290	5369	5282	5090	5073	5006	4939	5057	4991	5309	5353	5282	5004	4932	4673	4668	4557	4577	4760	4628	4750	4934	5099	5154	5075	5220	5073	5106
4923	4757	4776	4776	4596	4565	4720	4942	5076	5087	5016	4997	5078	5050	5010	4929	4832	4834	4725	4601	4629	4927	5214	5160	5177	5229	5237	4989	4985	4827	4880	4874	5091	5248	5071	4928	4960	4746	4725	4692	4607	4513	4728	4748	4929	4974	5096	5168	5286	5177
4937	5001	4924	4883	4785	4572	4506	4719	5000	5199	5102	5010	5232	4991	5196	5082	5205	5111	4925	4651	4673	4649	4897	4859	4894	5105	5159	5084	4943	4586	4623	4632	4755	4965	4978	4964	5127	4923	4872	4781	4616	4590	4392	4586	4580	4577	4728	4732	4896	5084
5044	4825	5009	4993	4822	4854	4676	4590	4737	4780	4851	4948	5159	5042	5212	5110	5248	5378	5228	4961	4822	4784	4677	4645	4617	5012	5043	4986	4849	4708	4686	4505	4423	4529	4746	4940	5000	5143	5035	4776	4806	4573	4508	4537	4528	4391	4450	4521	4593	4699
4938	4945	5005	4821	5132	5168	4862	4678	4562	4642	4662	4751	4833	4884	4935	4984	5336	5375	5426	5399	5212	4935	4837	4724	4626	4987	4901	5009	4903	4833	4742	4706	4501	4470	4476	4695	4849	5070	5137	5115	5005	4920	4723	4854	4843	4497	4566	4473	4686	4618
5099	4919	5028	5027	5092	5068	5053	4946	4794	4416	4690	4574	4794	4719	4776	4976	4971	5131	5423	5488	5607	5537	5251	5029	4955	5067	5045	5075	5040	5113	5256	4967	4782	4572	4458	4538	4855	5134	5011	4985	5167	5052	4982	5019	4932	5079	4900	4764	4868	4767
5066	4863	4913	4955	4964	5030	5222	5201	4920	4675	4433	4517	4633	4533	4693	4652	4770	4824	5046	5311	5680	5696	5688	5422	5354	5006	5116	5237	5153	5197	5358	5344	5216	4830	4667	4804	4919	4883	5131	5152	5248	5359	5258	5337	5214	5256	5118	5049	4912	4966
5114	4903	4995	4739	4807	4931	5038	5284	5166	4942	4726	4525	4611	4526	4441	4521	4455	4473	4689	4841	5155	5664	5615	5648	5536	5495	5354	5269	5227	5266	5354	5471	5464	5220	4982	5055	5107	5028	5001	5222	5070	5239	5304	5262	5304	5279	5153	5108	5054	4972
5038	4922	4776	4849	4900	4667	5027	5064	5190	5184	5021	4715	4678	4575	4504	4379	4380	4495	4369	4358	4679	4866	5308	5436	5487	5513	5539	5411	5135	5178	5287	5398	5299	5324	5162	5385	5301	5200	5031	4899	4807	4931	5026	5206	5124	5193	5023	5083	4991	5124
4955	4828	4951	4940	4766	4817	4709	4865	5160	5129	5172	4944	5022	4740	4668	4524	4574	4447	4322	4112	4353	4311	4694	4875	5083	5157	5273	5245	4890	4983	5039	5199	5161	5227	5337	5335	5459	5524	5203	4936	4879	4795	4846	4900	4814	4801	4734	4768	4792	4942
5042	4732	4932	4972	4750	4825	4637	4753	4782	4942	5032	5076	5095	4912	4636	4658	4753	4829	4703	4499	4319	4341	4135	4328	4480	4642	5029	4924	4863	4743	4823	4779	4861	4880	4835	5158	5359	5166	5117	4962	4926	4758	4832	4882	4831	4744	4604	4615	4704	4837
5065	4676	4864	4941	4901	4773	4718	4594	4652	4673	4707	4870	4950	5008	4789	4827	4930	4836	4836	4958	4735	4591	4294	4261	4395	4354	4635	4717	4703	4599	4534	4730	4441	4541	4651	4692	4934	4835	4905	4871	4981	4924	4967	4877	4926	4966	4671	4769	4731	5001
4996	4811	4783	4746	4809	4987	4970	4817	4599	4638	4447	4644	4787	4931	4874	4757	4726	4916	4986	5100	5142	5022	4823	4617	4535	4536	4555	4629	4698	4507	4525	4765	4535	4485	4421	4520	4526	4620	4748	4867	4922	5100	5139	4993	5354	5109	5020	5139	5014	5058
5059	4849	4769	4586	4668	4788	4901	4849	4811	4753	4499	4536	4539	4619	4797	4704	4754	4723	4861	4870	5232	5267	5324	5210	5024	4708	4781	4712	4828	4804	4836	4852	4733	4787	4581	4682	4739	4531	4759	4702	4811	4923	5173	5302	5311	5313	5151	5155	5250	5054
5038	5037	5012	4663	4649	4695	4778	4799	4624	4652	4606	4526	4617	4546	4557	4614	4519	4562	4510	4697	4974	5021	5402	5612	5421	5287	5239	5054	4915	4975	4931	5177	5171	5080	5040	4878	4792	4846	4730	4612	4843	4810	4839	5028	5152	5066	5067	4965	4969	4950
5029	4985	5114	4727	4608	4679	4786	4718	4602	4779	4897	4683	4570	4559	4552	4802	4637	4584	4430	4421	4433	4670	4910	5182	5167	5419	5222	5299	5124	4949	4923	5261	5315	5204	5015	5199	5170	5058	4971	4922	4622	4645	4777	4618	4704	4671	4696	4708	4719	4731
4933	4930	4984	4954	4752	4767	4590	4570	4593	4635	4843	4885	4761	4763	4618	4665	4798	4738	4777	4620	4481	4458	4518	4655	4754	5112	5033	5064	5032	4976	4751	4956	5046	5144	4985	5104	5133	5150	5080	4906	4860	4674	4478	4556	4581	4612	4480	4252	4377	4633
4765	4842	4885	4838	4752	4879	4882	4549	4561	4563	4614	4731	4751	4829	4766	4941	4881	4827	4884	4961	4823	4632	4406	4376	4503	4594	4680	4914	4840	4712	4535	4511	4493	4598	4543	4832	4737	4941	5128	4965	4887	4791	4789	4591	4702	4524	4632	4603	4589	4718
5041	4832	4962	4599	4870	4820	4950	4900	4812	4616	4536	4544	4548	4752	4760	4707	4805	4935	5182	5203	5231	5277	5012	4942	4645	4641	4547	4677	4679	4662	4659	4603	4422	4525	4389	4420	4575	4598	4859	4790	4919	4686	4864	4817	4942	4911	4919	4858	4876	4931
5072	4860	4763	4747	4778	4874	4986	4865	4902	4890	4630	4425	4295	4593	4533	4524	4623	4787	4955	4978	5226	5494	5510	5506	5263	5248	5019	4843	4999	4889	4901	4872	4878	4933	4720	4611	4605	4686	4689	4731	4965	4964	4832	5092	5139	5226	5362	5138	5113	5035
5159	5126	4998	4963	4901	4822	4791	4741	4998	4906	4781	4497	4469	4590	4475	4453	4595	4538	4467	4774	4883	5180	5533	5712	5729	5487	5622	5356	5351	5276	5207	5368	5330	5583	5423	5334	5209	4889	4972	5000	4925	5054	4985	4963	5217	5299	5134	5211	5098	5045
5091	5059	5046	5077	5023	4771	4731	4791	4861	4967	4962	4808	4663	4670	4643	4543	4506	4474	4495	4624	4488	4674	4910	5162	5383	5566	5580	5569	5663	5497	5384	5322	5606	5645	5660	5606	5724	5392	5264	5302	5203	5060	4960	4909	5056	4931	4876	4831	4820	4720
5020	4929	5118	5034	5052	4845	4826	4661	4595	4983	4850	4764	4859	4806	4831	4793	4790	4588	4745	4553	4373	4327	4499	4342	4621	4866	5028	5255	5339	5130	5126	5075	4985	5333	5452	5453	5494	5326	5414	5333	5191	5076	4853	4694	4831	4683	4697	4563	4441	4448
5191	4847	4908	4836	5064	5036	4878	4743	4922	4698	4864	4721	4802	4928	4859	4893	4832	4987	4959	4986	4938	4519	4431	4388	4472	4501	4546	4715	4793	4825	4909	4677	4549	4769	4823	4777	4796	4779	4893	4946	5031	4860	4850	4622	4772	4586	4643	4737	4673	4604
5194	4915	4833	4801	4760	4968	4971	4981	4835	4679	4650	4796	4706	4699	4967	4990	4944	4998	5050	4918	5058	5012	5000	4941	4682	4607	4480	4562	4567	4645	4779	4666	4559	4464	4442	4441	4403	4376	4608	4577	4620	4719	4714	4563	4971	4774	4882	5076	4877	4929
5424	5049	4945	4768	4673	4925	4852	4939	4854	4760	4765	4680	4611	4761	4792	4953	4904	4930	4752	4933	5162	5062	5328	5220	5228	5171	5008	5008	4867	4720	4864	4891	4831	4670	4872	4771	4719	4561	4643	4542	4581	4630	4688	4694	4799	4937	5138	5222	5138	5067
5243	4979	5113	4836	4791	4809	4925	4790	4803	4914	4694	4757	4582	4651	4686	4884	4924	4697	4791	4840	4941	4998	5003	5169	5261	5345	5362	5338	5305	5249	5118	5156	5171	5186	5378	5367	5349	5236	5050	4933	4982	4915	4803	4808	4943	4881	5143	5105	5115	4893
5079	5085	5138	5060	4967	4964	4943	4750	4706	4676	4834	4803	4658	4634	4532	4840	4887	4822	4853	4775	4857	4799	4684	4814	4817	5164	5033	5275	5326	5093	5272	5039	5179	4969	5239	5255	5407	5233	5310	5338	5313	5043	4934	4888	4837	4801	4719	4760	4817	4772
5124	4955	5108	4843	4947	4833	5013	4677	4764	4736	4832	4711	4627	4648	4782	4627	4802	4706	4935	4746	4858	4775	4565	4474	4722	4613	4751	4797	4886	4921	5002	5072	4776	4582	4785	5000	5011	4937	4831	5139	5063	4987	4941	4973	4651	4670	4761	4745	4699	4608
5207	5068	5007	4686	4831	4811	4885	4965	4845	4738	4651	4796	4613	4622	4738	4697	4692	4698	4930	4997	5051	5166	4903	4789	4746	4706	4571	4440	4586	4669	4655	4792	4606	4318	4500	4618	4519	4505	4352	4477	4438	4582	4676	4735	4687	4823	4709	4718	4739	4803
5266	5180	5132	4932	4835	4819	4891	4945	4798	4890	4634	4800	4599	4636	4799	4718	4595	4663	4725	4932	5095	5014	5102	5042	5067	5047	4899	4823	4626	4681	4773	4699	4777	4815	4713	4583	4667	4535	4508	4340	4374	4437	4598	4721	4688	4844	4834	4909	5017	4908
5268	5350	5358	4990	4862	4708	4860	4853	4757	4794	4710	4889	4733	4757	4569	4667	4774	4751	4604	4730	4779	4789	4826	5109	4954	4936	5154	4965	4972	4950	5003	5033	5175	5132	5053	5205	5202	5240	4868	4778	4773	4758	4743	4788	4979	4880	4837	5013	5038	5035
5248	5015	5272	5179	4911	4960	4894	4765	4910	4756	4707	4702	4685	4671	4731	4664	4618	4729	4641	4718	4470	4580	4536	4536	4603	4806	4849	4971	4786	4909	4902	4959	4949	5088	5215	5216	5364	5297	5265	5204	5125	5122	4989	4832	5024	4854	4843	4781	4646	4661
5064	4813	5064	4972	5054	4874	4906	4744	4885	4569	4588	4666	4603	4665	4704	4612	4621	4725	4778	4809	4688	4668	4527	4391	4452	4341	4549	4553	4750	4637	4608	4652	4719	4508	4614	4700	4834	4866	4947	4756	4804	4855	4823	4928	4746	4805	4673	4603	4468	4525
4990	4869	5092	5073	5007	4912	4952	4849	4892	4639	4632	4525	4669	4625	4512	4564	4606	4679	4753	4734	4837	4913	4793	4585	4452	4566	4358	4590	4506	4513	4484	4532	4467	4574	4379	4369	4343	4304	4374	4283	4488	4493	4483	4565	4617	4638	4685	4609	4713	4663
4956	4824	5075	4866	4871	4748	4876	4982	4892	4712	4581	4552	4558	4741	4699	4395	4626	4594	4549	4674	4622	4792	4821	4965	4771	4712	4752	4790	4690	4793	4652	4818	4706	4736	4658	4536	4522	4496	4507	4694	4621	4473	4500	4630	4773	4834	4892	4977	5014	4950
5020	4777	4947	4886	4908	4653	4793	4791	4723	4715	4651	4754	4594	4784	4669	4587	4652	4598	4563	4603	4511	4666	4723	4976	4936	4732	4861	4859	4869	5011	4737	4849	4852	5014	4904	4955	5049	4937	5026	5050	4985	5035	4919	4945	4819	4938	4899	5040	5015	4879
5130	4967	4986	4878	4853	4688	4648	4658	4765	4638	4759	4585	4607	4675	4743	4605	4735	4593	4545	4500	4567	4628	4671	4603	4626	4669	4499	4703	4718	4776	4684	4600	4714	4709	4732	4776	4839	4898	5012	4963	5022	5086	4763	4921	4741	4824	4657	4559	4473	4303
5182	5027	4971	4891	4878	4698	4733	4702	4699	4726	4503	4621	4735	4680	4854	4589	4630	4584	4554	4630	4616	4612	4657	4416	4414	4434	4523	4310	4382	4445	4434	4553	4273	4324	4380	4327	4397	4310	4475	4614	4571	4462	4560	4604	4562	4530	4491	4321	4347	4347
5130	4910	4893	4781	4839	4807	4712	4573	4594	4692	4644	4668	4568	4647	4633	4436	4642	4509	4712	4593	4667	4715	4634	4666	4527	4612	4497	4616	4563	4522	4383	4476	4336	4400	4339	4363	4369	4331	4320	4319	4419	4382	4312	4525	4449	4623	4646	4575	4546	4742
5196	4887	4814	4813	4903	4829	4847	4756	4793	4742	4732	4567	4572	4643	4642	4676	4625	4584	4613	4657	4492	4713	4563	4622	4794	4680	4795	4697	4701	4723	4680	4700	4808	4714	4711	4618	4744	4632	4762	4576	4553	4625	4470	4651	4522	4693	4835	4845	4802	5005
5029	5030	4976	4747	5003	4810	4810	4674	4860	4910	4709	4607	4679	4600	4542	4647	4510	4730	4827	4603	4600	4597	4440	4459	4479	4712	4875	4835	4711	4728	4897	4801	4776	4845	4904	4849	4928	4985	4880	5028	4741	4913	4779	4781	4767	4926	4778	4927	4903	4792
5073	4843	5043	4828	4904	4845	4784	4749	4704	4912	4794	4581	4665	4674	4608	4572	4455	4567	4657	4652	4625	4579	4501	4384	4508	4436	4655	4841	4547	4614	4746	4682	4608	4588	4559	4548	4670	4702	4801	4808	4651	4778	4647	4755	4743	4610	4540	4564	4527	4518
5020	4911	4797	4864	4980	4826	4911	4741	4816	4686	4802	4740	4630	4492	4616	4370	4667	4734	4797	4545	4579	4589	4521	4600	4546	4509	4567	4603	4449	4479	4619	4476	4561	4571	4535	4385	4556	4569	4278	4463	4408	4425	4468	4582	4571	4533	4540	4641	4381	4487
5057	4867	4898	4760	4730	4880	4716	4659	4751	4883	4757	4748	4647	4814	4694	4565	4687	4689	4801	4626	4436	4509	4608	4664	4478	4443	4600	4574	4593	4487	4638	4455	4758	4632	4550	4425	4306	4525	4330	4466	4411	4421	4281	4471	4517	4771	4639	4569	4540	4593
5117	4926	4784	4692	4821	4886	4814	4792	4774	4855	4767	4694	4708	4829	4831	4697	4773	4778	4820	4661	4664	4498	4505	4593	4660	4548	4685	4638	4620	4571	4489	4687	4646	4619	4664	4658	4659	4622	4649	4563	4477	4588	4592	4482	4555	4680	4585	4706	4591	4567
4984	4830	4908	4613	4793	4909	4765	4394	4655	4804	4729	4758	4643	4714	4872	4799	4724	4888	4842	4802	4604	4603	4653	4540	4652	4628	4553	4612	4429	4479	4408	4340	4439	4653	4619	4573	4490	4420	4486	4603	4479	4457	4553	4353	4391	4603	4447	4661	4589	4572
5061	4936	4849	4873	4833	4937	4721	4520	4688	4817	4691	4555	4548	4691	4900	4783	4669	4861	4794	4878	4849	4876	4654	4739	4707	4626	4565	4508	4507	4523	4638	4431	4470	4424	4364	4405	4462	4460	4387	4431	4656	4453	4525	4442	4461	4501	4803	4565	4423	4614
4921	4764	4798	4744	4813	4885	4645	4560	4722	4649	4566	4746	4456	4578	4692	4587	4648	4740	4753	4850	4824	4690	4806	4810	4624	4609	4798	4653	4610	4791	4534	4680	4599	4507	4588	4635	4608	4497	4383	4514	4477	4577	4477	4501	4521	4511	4526	4653	4648	4649
5133	4717	4862	4661	4737	4665	4672	4746	4701	4763	4817	4655	4707	4725	4691	4613	4579	4712	4781	4728	4668	4691	4663	4550	4670	4600	4826	4684	4783	4730	4620	4762	4618	4588	4724	4647	4689	4617	4534	4667	4455	4642	4596	4600	4525	4654	4540	4659	4633	4759
5143	4854	4635	4651	4645	4749	4609	4604	4691	4694	4608	4804	4683	4876	4707	4762	4653	4719	4771	4700	4587	4590	4515	4608	4495	4609	4757	4757	4696	4573	4757	4708	4500	4639	4650	4596	4603	4745	4526	4382	4460	4628	4696	4553	4612	4551	4404	4406	4672	4543
5057	4749	4715	4697	4774	4663	4644	4511	4487	4756	4675	4774	4658	4721	4807	4809	4706	4790	4844	4885	4702	4681	4600	4563	4606	4552	4685	4721	4517	4545	4667	4629	4559	4631	4521	4598	4606	4488	4324	4388	4319	4438	4531	4632	4603	4595	4456	4519	4404	4611
4891	4840	4846	4665	4876	4806	4803	4543	4588	4806	4716	4686	4708	4620	4779	4736	4804	4695	4795	4861	4789	4722	4873	4809	4669	4611	4908	4791	4603	4605	4561	4634	4639	4580	4594	4716	4572	4674	4536	4432	4520	4627	4476	4689	4680	4857	4484	4587	4640	4712
4891	4636	4760	4694	4745	4652	4656	4704	4653	4737	4733	4683	4702	4811	4824	4611	4559	4650	4769	4714	4722	4732	4875	4851	4808	4692	4679	4723	4687	4708	4709	4772	4678	4643	4788	4719	4732	4468	4518	4548	4639	4618	4673	4554	4685	4749	4644	4541	4648	4525
5162	4678	4645	4483	4668	4746	4671	4617	4613	4786	4789	4570	4622	4670	4811	4738	4637	4754	4834	4829	4692	4745	4784	4880	4816	4763	4768	4838	4699	4685	4586	4728	4687	4575	4620	4657	4737	4592	4495	4717	4655	4736	4625	4655	4715	4581	4655	4463	4586	4560
5148	4614	4647	4479	4581	4536	4621	4551	4651	4569	4693	4587	4637	4765	4661	4765	4622	4768	4774	4774	4673	4704	4723	4830	4696	4652	4713	4792	4785	4693	4791	4558	4635	4489	4691	4515	4542	4614	4632	4590	4553	4492	4617	4550	4666	4581	4690	4637	4638	4631
5095	4681	4605	4531	4695	4614	4447	4580	4636	4591	4527	4505	4536	4587	4683	4679	4752	4678	4803	5051	4774	4759	4870	5013	4860	4654	4873	4697	4779	4835	4770	4733	4662	4566	4782	4727	4646	4647	4712	4577	4559	4585	4574	4716	4637	4718	4658	4624	4532	4689
5102	4638	4762	4633	4707	4671	4690	4486	4551	4623	4564	4477	4544	4526	4515	4640	4588	4745	4884	4865	4834	4704	4993	4917	4803	4839	4883	4831	4786	4759	4888	4753	4690	4880	4847	4768	4771	4777	4716	4748	4653	4642	4847	4673	4854	4722	4666	4541	4684	4706
5054	4623	4808	4661	4717	4795	4641	4549	4599	4577	4587	4447	4499	4613	4586	4563	4629	4822	4744	4796	4697	4870	4935	4897	4766	4750	4779	4787	4674	4847	4771	4796	4824	4764	4957	4890	4822	4799	4884	4836	4794	4589	4797	4746	4870	4770	4793	4712	4729	4899
4966	4670	4854	4730	4606	4677	4577	4461	4637	4756	4448	4530	4521	4551	4565	4583	4498	4748	4692	4707	4498	4852	4839	4924	4859	4713	4923	4838	4790	4770	4917	4963	4842	4803	4857	4832	4752	4832	4833	4773	4818	4858	4814	4799	4822	4757	4739	4692	4690	4782
5131	4841	4833	4620	4743	4740	4538	4472	4726	4638	4468	4380	4551	4595	4608	4634	4632	4722	4800	4776	4706	4856	4842	4734	4825	4870	4926	4816	4664	4754	4788	4823	4675	4948	4816	4850	4515	4775	4850	4783	4712	4690	4680	4672	4715	4762	4509	4804	4661	4644
4970	4876	4788	4700	4864	4600	4461	4409	4455	4525	4527	4337	4500	4524	4555	4663	4548	4670	4675	4856	4774	4766	4834	4841	4779	4978	4833	4814	4780	4746	4683	4812	4759	4849	4863	4701	4660	4727	4746	4798	4726	4787	4677	4697	4727	4631	4568	4820	4712	4882
5013	4584	5008	4864	4826	4636	4582	4449	4534	4591	4362	4379	4509	4617	4637	4363	4487	4605	4765	4830	4589	4700	4823	4722	4679	4752	4804	4698	4679	4646	4607	4688	4736	4880	4842	4728	4579	4640	4795	4630	4659	4690	4552	4755	4631	4693	4709	4790	4875	4691
4971	4626	4839	4802	4795	4715	4519	4500	4575	4571	4583	4412	4551	4482	4465	4460	4470	4541	4762	4617	4635	4795	4943	4829	4708	4889	4889	4792	4769	4815	4869	4878	4907	4789	4800	4755	4554	4687	4721	4699	4774	4715	4737	4737	4597	4738	4652	4661	4704	4690
5210	4780	4896	4792	4785	4521	4568	4681	4571	4562	4574	4387	4509	4550	4469	4422	4472	4673	4719	4555	4616	4795	4768	4608	4754	4835	4866	4792	4799	4805	4668	4832	4790	5056	4842	4755	4604	4776	4604	4616	4651	4587	4604	4712	4662	4658	4712	4502	4686	4578
5043	4794	5010	4822	4693	4673	4774	4712	4667	4672	4607	4507	4643	4524	4519	4572	4611	4633	4683	4678	4741	4609	4721	4680	4697	4531	4864	4895	4656	4693	4694	4784	4794	4806	4823	4749	4621	4654	4551	4447	4554	4421	4544	4481	4694	4498	4728	4476	4656	4479
5027	4999	5004	5062	4952	4862	4683	4787	4804	4637	4484	4606	4577	4616	4449	4446	4550	4700	4583	4545	4565	4583	4579	4617	4762	4754	4694	4658	4768	4676	4574	4666	4842	4684	4608	4646	4509	4544	4559	4478	4501	4471	4372	4451	4550	4680	4747	4617	4662	4551
5017	5026	4992	4982	4946	4949	4914	4757	4683	4663	4518	4494	4824	4657	4419	4607	4450	4558	4491	4540	4431	4600	4663	4593	4581	4791	4712	4796	4650	4857	4686	4610	4687	4666	4702	4640	4587	4533	4401	4715	4603	4527	4686	4533	4524	4549	4622	4715	4578	4607
4985	4938	5095	5088	4928	4906	5017	4938	4847	4730	4654	4522	4757	4771	4587	4473	4582	4402	4498	4538	4559	4560	4560	4585	4663	4590	4658	4628	4730	4742	4619	4580	4444	4689	4693	4552	4545	4525	4458	4504	4620	4567	4496	4459	4461	4554	4563	4587	4599	4565
5036	5032	5085	4947	4929	4834	4839	4941	4834	4640	4624	4732	4727	4596	4475	4435	4607	4636	4459	4411	4452	4659	4557	4559	4626	4552	4529	4518	4545	4614	4564	4346	4510	4498	4518	4505	4543	4512	4425	4510	4562	4535	4483	4499	4285	4583	4418	4540	4475	4507
5078	4926	5063	5036	4814	4807	4722	4962	4767	4623	4602	4770	4760	4764	4521	4582	4627	4612	4351	4485	4651	4563	4455	4357	4537	4477	4607	4414	4567	4435	4438	4429	4535	4460	4493	4562	4369	4409	4396	4477	4660	4494	4383	4546	4433	4337	4438	4559	4560	4470
5004	4822	5127	4850	4906	4836	5037	4819	4768	4696	4732	4685	4834	4578	4513	4655	4587	4674	4578	4563	4543	4616	4436	4551	4715	4613	4375	4475	4450	4541	4388	4392	4608	4511	4487	4518	4482	4378	4446	4425	4520	4401	4464	4543	4468	4413	4510	4570	4504	4342
4986	4956	4957	4686	4705	4911	4928	4834	4727	4556	4692	4588	4784	4598	4535	4651	4672	4572	4525	4596	4675	4739	4613	4576	4550	4519	4490	4580	4494	4457	4479	4470	4575	4617	4586	4486	4381	4401	4333	4420	4457	4424	4554	4444	4422	4514	4381	4544	4470	4482
4988	4938	4907	4834	4741	4718	4883	4937	4696	4582	4635	4730	4764	4689	4623	4799	4591	4351	4518	4620	4688	4583	4498	4565	4510	4598	4447	4568	4536	4459	4441	4415	4446	4613	4529	4493	4467	4376	4424	4488	4460	4281	4248	4400	4412	4382	4632	4401	4599	4487
5010	5065	4927	4631	4670	4859	4872	4798	4681	4776	4717	4700	4700	4744	4774	4657	4638	4481	4690	4704	4831	4693	4608	4474	4588	4468	4381	4625	4435	4477	4337	4316	4356	4514	4490	4428	4430	4431	4365	4416	4450	4338	4501	4432	4553	4388	4545	4602	4732	4601
5003	4917	4687	4602	4720	4664	4782	4718	4686	4628	4731	4713	4740	4693	4782	4799	4912	4622	4580	4733	4704	4483	4508	4572	4601	4551	4461	4513	4429	4393	4411	4419	4384	4475	4381	4518	4405	4348	4538	4426	4471	4513	4568	4634	4479	4467	4526	4733	4720	4800
5032	4979	4696	4568	4670	4755	4896	4755	4674	4710	4805	4799	4553	4718	4734	4793	4766	4657	4636	4837	4634	4400	4507	4682	4542	4413	4567	4605	4471	4331	4382	4496	4455	4338	4430	4484	4522	4303	4377	4432	4613	4590	4671	4495	4452	4522	4638	4684	4641	4726
5284	4853	4778	4490	4693	4719	4695	4709	4713	4752	4724	4697	4577	4683	4718	4659	4572	4635	4675	4603	4614	4369	4476	4463	4447	4446	4471	4428	4452	4386	4413	4329	4495	4402	4537	4453	4512	4507	4535	4384	4501	4557	4691	4574	4518	4593	4619	4722	4767	4658
5193	4866	4683	4593	4593	4697	4619	4569	4672	4702	4764	4642	4580	4514	4781	4650	4576	4520	4711	4720	4544	4607	4567	4354	4534	4327	4504	4448	4406	4499	4387	4407	4384	4484	4401	4434	4342	4318	4537	4419	4480	4645	4684	4659	4622	4578	4670	4747	4635	4680
5172	4857	4859	4663	4829	4801	4713	4579	4585	4657	4550	4478	4416	4645	4648	4564	4601	4541	4685	4548	4373	4710	4544	4612	4471	4382	4502	4431	4409	4487	4601	4584	4503	4429	4642	4517	4426	4539	4577	4490	4490	4632	4734	4673	4696	4774	4572	4707	4672	4656
5078	4829	4836	4731	4825	4664	4772	4741	4684	4642	4463	4294	4527	4504	4454	4556	4468	4503	4602	4458	4428	4478	4601	4438	4487	4347	4514	4544	4450	4525	4554	4641	4618	4587	4700	4578	4557	4712	4667	4605	4575	4567	4816	4794	4807	4786	4773	4864	4841	4771
5047	4874	4813	4827	4630	4794	4727	4531	4665	4725	4415	4270	4375	4470	4341	4275	4445	4403	4559	4471	4348	4423	4502	4344	4325	4521	4405	4438	4460	4509	4546	4509	4595	4565	4585	4649	4550	4579	4573	4546	4680	4550	4877	4758	4698	4757	4671	4832	4741	4753
5167	4859	5001	4866	4655	4740	4617	4793	4732	4483	4428	4322	4378	4442	4409	4268	4348	4583	4565	4350	4390	4567	4441	4458	4492	4358	4516	4411	4484	4544	4520	4486	4585	4630	4661	4577	4718	4632	4572	4646	4609	4632	4768	4825	4793	4755	4681	4861	4747	4665
5163	4969	5176	4762	4761	4617	4668	4617	4604	4428	4267	4370	4465	4412	4288	4213	4387	4455	4552	4382	4502	4619	4508	4464	4473	4485	4430	4576	4439	4602	4483	4376	4559	4616	4662	4766	4599	4734	4814	4640	4634	4606	4611	4774	4743	4875	4762	4725	4730	4735
5201	4952	5163	4846	4690	4568	4547	4698	4559	4514	4288	4352	4369	4395	4322	4403	4534	4595	4467	4470	4348	4610	4503	4558	4626	4438	4389	4425	4636	4480	4603	4335	4507	4613	4569	4568	4570	4703	4663	4746	4679	4520	4633	4701	4599	4846	4756	4651	4643	4679
5226	5027	5121	4758	4680	4557	4675	4865	4585	4453	4326	4392	4450	4263	4336	4447	4523	4565	4456	4363	4462	4520	4479	4452	4501	4381	4317	4320	4525	4371	4275	4353	4453	4560	4586	4562	4508	4560	4567	4588	4486	4467	4624	4621	4583	4565	4586	4693	4668	4762
5112	5143	5026	4691	4691	4678	4776	4661	4692	4647	4470	4472	4416	4300	4353	4500	4426	4455	4437	4494	4296	4386	4307	4302	4297	4349	4352	4421	4399	4330	4430	4402	4448	4499	4428	4556	4535	4505	4466	4441	4452	4410	4449	4455	4562	4465	4728	4632	4685	4661
5083	5141	5011	4801	4780	4617	4641	4697	4640	4562	4514	4419	4431	4270	4514	4500	4596	4638	4449	4373	4359	4264	4278	4268	4368	4212	4437	4385	4366	4231	4160	4386	4370	4405	4392	4546	4602	4325	4499	4308	4459	4349	4395	4453	4493	4555	4586	4712	4731	4674
5170	4709	4776	4697	4879	4757	4742	4835	4463	4670	4670	4577	4459	4342	4465	4565	4458	4417	4468	4428	4394	4224	4341	4331	4401	4214	4352	4357	4360	4276	4355	4331	4306	4474	4398	4416	4325	4322	4300	4532	4410	4450	4475	4538	4468	4581	4634	4705	4693	4644
4976	4822	4891	4765	4758	4764	4774	4650	4654	4723	4619	4358	4359	4373	4564	4425	4488	4493	4457	4214	4257	4277	4377	4338	4338	4279	4343	4251	4261	4298	4233	4346	4337	4355	4290	4393	4353	4387	4336	4355	4438	4454	4567	4488	4562	4662	4584	4837	4586	4750
5001	4766	4646	4707	4799	4634	4702	4788	4703	4745	4612	4286	4429	4473	4512	4446	4489	4452	4502	4258	4295	4153	4450	4424	4453	4293	4268	4149	4235	4268	4333	4366	4311	4298	4478	4508	4391	4400	4443	4486	4566	4388	4531	4441	4500	4614	4656	4692	4702	4775
4810	4647	4788	4796	4635	4773	4718	4575	4609	4674	4572	4381	4478	4410	4438	4438	4163	4368	4349	4348	4380	4356	4394	4398	4409	4280	4409	4395	4443	4304	4430	4354	4374	4496	4393	4396	4508	4419	4514	4591	4657	4724	4674	4503	4548	4677	4757	4829	4772	4826
4836	4626	4848	4710	4820	4656	4663	4639	4537	4424	4312	4284	4279	4310	4285	4318	4320	4382	4374	4217	4186	4311	4401	4323	4315	4513	4393	4491	4328	4429	4450	4346	4594	4503	4434	4475	4433	4501	4446	4745	4494	4757	4628	4643	4622	4621	4665	4633	4788	4645
4866	4532	4833	4701	4689	4561	4633	4482	4443	4263	4385	4349	4331	4332	4135	4194	4193	4270	4324	4213	4168	4401	4419	4335	4354	4552	4486	4300	4365	4429	4390	4527	4679	4614	4662	4602	4643	4638	4643	4679	4774	4605	4505	4608	4821	4800	4751	4763	4792	4659
4939	4887	4841	4671	4531	4521	4595	4740	4470	4305	4276	4244	4326	4257	4160	4198	4467	4338	4286	4239	4488	4234	4359	4422	4457	4588	4318	4421	4537	4394	4533	4736	4626	4803	4695	4640	4652	4665	4844	4759	4655	4680	4759	4632	4725	4776	4721	4920	4801	4719
4925	4857	4903	4559	4363	4408	4461	4502	4433	4255	4250	4242	4337	4304	4208	4132	4281	4445	4257	4340	4343	4554	4341	4406	4545	4569	4396	4593	4511	4577	4548	4671	4805	4828	4738	4772	4757	4634	4676	4722	4769	4739	4692	4654	4597	4766	4630	4719	4687	4718
4862	4838	4814	4551	4421	4360	4476	4300	4370	4324	4271	4382	4306	4204	4263	4385	4359	4284	4437	4289	4501	4444	4453	4371	4466	4517	4602	4609	4454	4436	4626	4755	4713	4704	4694	4741	4631	4855	4689	4675	4766	4743	4676	4655	4640	4562	4556	4896	4574	4713
5062	4900	4688	4387	4597	4468	4314	4268	4339	4331	4453	4265	4246	4162	4393	4269	4379	4296	4265	4331	4421	4415	4427	4445	4571	4387	4551	4577	4519	4447	4557	4651	4678	4606	4613	4477	4645	4369	4515	4713	4555	4608	4604	4643	4431	4517	4531	4662	4415	4733
5102	4788	4734	4541	4611	4489	4337	4268	4251	4444	4407	4206	4237	4284	4186	4231	4235	4141	4417	4374	4387	4257	4493	4403	4504	4359	4638	4481	4542	4452	4498	4603	4674	4638	4625	4532	4391	4454	4596	4570	4601	4562	4396	4406	4557	4569	4590	4600	4546	4552
5005	4727	4698	4617	4504	4540	4411	4387	4589	4334	4413	4284	4306	4253	4323	4190	4178	4375	4392	4322	4282	4282	4329	4452	4316	4357	4398	4493	4514	4395	4470	4508	4558	4498	4560	4528	4436	4298	4444	4438	4571	4429	4554	4453	4455	4670	4546	4415	4570	4411
4854	4720	4693	4713	4637	4534	4475	4465	4542	4510	4437	4342	4368	4329	4276	4421	4407	4369	4314	4374	4176	4391	4231	4225	4144	4373	4448	4369	4419	4350	4261	4458	4546	4481	4474	4290	4320	4401	4471	4438	4446	4387	4471	4643	4687	4616	4539	4542	4587	4492
4835	4756	4787	4595	4594	4523	4539	4630	4640	4565	4385	4433	4442	4355	4272	4274	4413	4262	4394	4217	4337	4311	4193	4148	4259	4313	4356	4236	4380	4411	4300	4335	4415	4469	4426	4508	4360	4370	4394	4358	4324	4501	4491	4425	4411	4600	4437	4646	4624	4344
4760	4661	4879	4603	4472	4480	4489	4597	4617	4488	4360	4548	4506	4449	4261	4267	4437	4507	4141	4197	4223	4280	4252	4240	4187	4215	4381	4353	4327	4254	4348	4430	4471	4469	4478	4375	4385	4369	4403	4192	4318	4403	4424	4497	4494	4445	4539	4642	4623	4477
4848	4754	4827	4643	4417	4454	4543	4654	4426	4633	4726	4678	4591	4519	4274	4318	4261	4339	4345	4132	4318	4226	4383	4136	4336	4351	4395	4408	4296	4293	4425	4423	4438	4480	4500	4578	4318	4348	4277	4437	4547	4381	4333	4398	4346	4449	4596	4557	4501	4538
4754	4707	4710	4707	4648	4596	4533	4488	4412	4469	4555	4685	4692	4519	4490	4607	4288	4390	4411	4348	4223	4137	4202	4436	4176	4406	4415	4362	4417	4271	4390	4555	4540	4530	4615	4523	4427	4336	4500	4555	4532	4488	4555	4442	4558	4660	4724	4510	4600	4471
4786	4722	4670	4531	4623	4657	4548	4292	4530	4460	4369	4523	4408	4407	4505	4522	4412	4375	4426	4639	4354	4223	4260	4378	4316	4345	4363	4385	4582	4409	4467	4358	4507	4663	4485	4557	4546	4580	4624	4657	4494	4434	4613	4649	4639	4534	4650	4580	4676	4506
4854	4660	4718	4605	4699	4663	4581	4236	4307	4335	4211	4034	4072	4234	4461	4453	4351	4349	4400	4454	4373	4303	4349	4393	4365	4420	4632	4545	4444	4610	4417	4476	4501	4528	4582	4692	4554	4735	4650	4500	4480	4651	4672	4653	4582	4614	4575	4513	4588	4616
4912	4681	4647	4617	4635	4465	4487	4453	4320	4141	4036	3869	3952	4031	4285	4340	4258	4266	4347	4458	4338	4378	4260	4418	4315	4399	4513	4608	4520	4481	4514	4549	4587	4532	4619	4612	4639	4485	4589	4502	4528	4694	4586	4626	4585	4568	4617	4582	4555	4445
4817	4719	4785	4732	4596	4518	4480	4453	4397	4157	3877	3868	3973	3924	4031	4223	4224	4290	4214	4228	4375	4424	4184	4338	4291	4405	4518	4550	4608	4524	4628	4779	4652	4757	4567	4487	4578	4652	4660	4593	4582	4743	4582	4536	4527	4544	4685	4513	4557	4623
4784	4709	4833	4569	4525	4362	4466	4587	4403	4235	4110	4118	3975	3878	4176	4291	4146	4242	4194	4383	4378	4329	4361	4315	4393	4415	4505	4586	4433	4594	4737	4705	4755	4612	4704	4677	4673	4690	4622	4685	4499	4550	4592	4597	4525	4524	4480	4548	4697	4762
5004	5044	4912	4602	4380	4443	4563	4390	4366	4236	4168	4033	3958	3947	4064	4344	4231	4118	4396	4269	4315	4442	4418	4302	4386	4512	4526	4347	4405	4561	4622	4817	4768	4648	4588	4619	4521	4613	4580	4613	4630	4508	4463	4388	4514	4538	4382	4343	4718	4491
5103	5004	4919	4649	4572	4593	4506	4395	4483	4302	4438	4227	4275	4093	4073	4107	4199	4010	4236	4276	4296	4332	4375	4404	4417	4345	4379	4304	4359	4430	4697	4729	4611	4748	4525	4561	4538	4656	4603	4461	4494	4367	4278	4266	4390	4500	4439	4530	4506	4517
5074	4837	4735	4734	4577	4605	4402	4296	4459	4712	4464	4350	4142	4305	4337	4215	4173	4189	4323	4175	4387	4325	4238	4317	4321	4213	4330	4271	4357	4369	4393	4516	4629	4591	4504	4400	4452	4559	4458	4503	4388	4451	4348	4369	4332	4352	4448	4567	4579	4476
4799	4760	4806	4645	4750	4631	4539	4387	4515	4413	4420	4326	4340	4324	4323	4192	4378	4313	4379	4332	4195	4457	4405	4309	4254	4357	4427	4403	4289	4458	4391	4317	4412	4505	4343	4305	4430	4340	4376	4350	4377	4362	4208	4280	4419	4313	4293	4489	4412	4540
4849	4754	4904	4669	4570	4560	4489	4603	4520	4518	4312	4350	4322	4325	4160	4352	4302	4308	4480	4475	4478	4441	4251	4300	4238	4306	4448	4359	4417	4283	4221	4284	4382	4416	4327	4236	4348	4384	4443	4370	4494	4271	4217	4218	4247	4377	4591	4329	4345	4328
4890	4870	4829	4607	4381	4431	4611	4644	4712	4568	4480	4448	4509	4399	4363	4303	4241	4293	4289	4345	4437	4412	4327	4240	4200	4449	4315	4455	4384	4410	4336	4445	4352	4333	4454	4485	4374	4354	4322	4380	4311	4217	4228	4290	4352	4358	4568	4387	4385	4530
4676	4881	4869	4505	4449	4475	4578	4434	4498	4458	4528	4394	4620	4426	4402	4486	4406	4288	4247	4241	4361	4379	4261	4243	4384	4311	4464	4237	4454	4628	4354	4401	4405	4551	4494	4355	4431	4250	4520	4377	4377	4429	4239	4506	4494	4378	4399	4344	4421	4423
4789	4787	4713	4525	4405	4417	4516	4546	4554	4466	4587	4461	4564	4433	4433	4585	4526	4517	4521	4413	4341	4388	4492	4544	4467	4307	4225	4304	4529	4629	4629	4347	4414	4571	4488	4376	4401	4432	4480	4451	4385	4372	4464	4394	4572	4561	4473	4405	4612	4410
4721	4642	4615	4597	4613	4278	4505	4468	4549	4540	4568	4446	4403	4365	4362	4583	4716	4409	4508	4251	4329	4329	4421	4402	4475	4397	4458	4420	4383	4480	4595	4507	4514	4470	4562	4467	4665	4472	4530	4521	4551	4328	4576	4390	4353	4492	4544	4540	4452	4450
4813	4575	4805	4654	4525	4337	4307	4403	4412	4441	4433	4556	4484	4554	4537	4487	4497	4581	4453	4513	4411	4445	4419	4457	4414	4592	4379	4450	4255	4394	4464	4697	4579	4554	4709	4541	4655	4577	4480	4519	4455	4743	4391	4369	4429	4404	4554	4513	4594	4483
4882	4759	4758	4820	4474	4524	4403	4370	4613	4397	4501	4477	4552	4386	4440	4398	4542	4636	4748	4634	4316	4533	4305	4414	4341	4324	4448	4453	4303	4440	4386	4515	4466	4711	4840	4463	4485	4612	4346	4511	4553	4594	4496	4485	4437	4624	4557	4440	4489	4524
4900	4758	4770	4472	4530	4463	4407	4557	4368	4497	4463	4446	4465	4390	4358	4473	4307	4397	4450	4434	4438	4385	4407	4275	4368	4471	4377	4412	4330	4490	4339	4625	4378	4410	4642	4796	4476	4472	4480	4611	4571	4589	4525	4375	4442	4406	4449	4392	4404	4580
4771	4834	4670	4636	4578	4507	4537	4434	4456	4589	4415	4541	4382	4429	4314	4475	4336	4511	4508	4451	4363	4414	4475	4526	4557	4338	4258	4349	4303	4435	4497	4295	4447	4419	4475	4476	4457	4620	4583	4652	4610	4436	4547	4688	4551	4379	4465	4387	4468	4402
4800	4605	4577	4536	4638	4593	4526	4382	4443	4606	4467	4530	4518	4241	4367	4390	4278	4580	4332	4372	4446	4271	4409	4481	4507	4210	4278	4289	4322	4585	4325	4433	4383	4396	4399	4324	4581	4609	4592	4545	4508	4251	4445	4419	4497	4456	4459	4275	4468	4455
4737	4543	4625	4482	4635	4549	4432	4365	4507	4491	4396	4222	4413	4498	4444	4444	4337	4558	4317	4511	4347	4372	4396	4471	4557	4554	4373	4277	4294	4405	4357	4550	4464	4325	4207	4280	4315	4556	4423	4401	4291	4313	4405	4440	4474	4340	4353	4351	4443	4466
4728	4516	4453	4506	4556	4380	4398	4357	4425	4465	4431	4408	4477	4521	4208	4352	4255	4215	4430	4330	4338	4403	4429	4474	4427	4623	4408	4291	4223	4308	4418	4349	4443	4432	4174	4374	4326	4455	4325	4304	4404	4369	4384	4392	4393	4357	4401	4471	4476	4320
4730	4594	4621	4590	4491	4391	4408	4451	4425	4439	4357	4465	4532	4535	4440	4493	4486	4444	4502	4575	4534	4479	4382	4338	4537	4428	4539	4405	4389	4256	4250	4372	4386	4384	4278	4246	4347	4337	4376	4305	4174	4362	4362	4383	4392	4380	4423	4403	4396	4341
4712	4490	4499	4403	4416	4445	4509	4272	4410	4399	4424	4635	4561	4314	4198	4263	4353	4261	4386	4400	4469	4311	4289	4349	4515	4493	4654	4512	4484	4424	4314	4457	4252	4280	4397	4551	4490	4184	4374	4270	4360	4323	4194	4271	4390	4454	4383	4262	4268	4338
4765	4583	4646	4379	4411	4394	4398	4459	4334	4229	4355	4346	4395	4508	4479	4584	4470	4377	4535	4439	4551	4483	4516	4567	4647	4585	4525	4618	4574	4610	4345	4203	4308	4440	4436	4357	4189	4414	4377	4351	4227	4199	4259	4311	4456	4394	4464	4399	4444	4403
4688	4588	4562	4410	4504	4312	4325	4198	4420	4431	4496	4423	4351	4227	4279	4245	4269	4269	4214	4505	4322	4278	4384	4276	4395	4540	4700	4615	4532	4355	4341	4380	4483	4248	4248	4354	4243	4196	4521	4394	4323	4318	4309	4254	4252	4248	4348	4349	4249	4351
4816	4702	4562	4496	4495	4336	4389	4328	4347	4172	4204	4221	4317	4316	4338	4495	4622	4534	4565	4535	4664	4539	4507	4579	4514	4474	4461	4405	4568	4582	4548	4339	4381	4371	4285	4014	4257	4411	4294	4366	4551	4196	4253	4354	4341	4242	4108	4236	4342	4455
4916	4746	4755	4516	4507	4529	4496	4488	4391	4405	4390	4410	4383	4320	4279	4245	4282	4247	4268	4138	4334	4274	4229	4363	4322	4568	4583	4694	4551	4243	4527	4264	4321	4173	4258	4172	4213	4115	4426	4388	4232	4397	4223	4380	4234	4191	4121	4032	4252	4285
4928	4735	4697	4605	4700	4571	4547	4612	4570	4372	4286	4191	4110	4271	4365	4327	4421	4427	4436	4477	4500	4359	4476	4377	4453	4533	4317	4356	4496	4500	4383	4245	4346	4285	4069	4007	4317	4200	4151	4228	4290	4208	4409	4343	4235	4279	4140	4217	4187	4226
4940	4828	4687	4558	4488	4526	4775	4733	4524	4416	4307	4523	4319	4404	4360	4354	4317	4386	4288	4251	4086	4120	4474	4452	4483	4630	4516	4606	4457	4247	4254	4466	4277	4214	4083	4114	4166	4075	4228	4284	4306	4492	4355	4207	4401	4239	4150	4214	4027	4118
4966	4795	4742	4572	4720	4699	4598	4743	4617	4623	4548	4502	4290	4469	4315	4402	4472	4534	4428	4443	4459	4389	4545	4527	4399	4396	4481	4571	4525	4485	4388	4279	4361	4394	4207	4264	4332	4245	4151	4378	4399	4308	4211	4244	4207	4299	4361	4247	4231	4068
4954	4650	4763	4708	4601	4491	4623	4585	4658	4647	4314	4380	4402	4476	4291	4412	4570	4317	4326	4407	4439	4415	4505	4549	4566	4513	4500	4426	4341	4309	4394	4389	4354	4348	4521	4141	4156	4203	4349	4331	4402	4352	4157	4259	4244	4259	4334	4284	4240	4268
4782	4887	4743	4563	4479	4684	4600	4642	4504	4507	4605	4378	4487	4438	4499	4413	4381	4440	4420	4373	4481	4427	4410	4363	4356	4519	4484	4594	4545	4466	4389	4398	4489	4578	4439	4395	4284	4199	4221	4457	4287	4188	4455	4264	4396	4308	4262	4364	4319	4239
4937	4953	4656	4583	4615	4589	4389	4651	4457	4719	4533	4330	4247	4403	4484	4540	4467	4477	4353	4323	4450	4429	4378	4462	4520	4450	4593	4489	4438	4627	4692	4431	4488	4377	4533	4526	4545	4412	4365	4287	4324	4148	4335	4373	4326	4221	4107	4110	4334	4440
4963	4716	4870	4635	4472	4428	4621	4687	4413	4398	4273	4225	4387	4392	4637	4563	4636	4641	4671	4645	4606	4577	4577	4590	4474	4337	4514	4472	4500	4257	4386	4795	4677	4471	4543	4613	4501	4581	4466	4150	4193	4214	4322	4383	4370	4067	4195	4306	4389	4474
4737	4691	4790	4530	4545	4663	4510	4348	4305	4339	4363	4463	4415	4353	4530	4423	4516	4420	4333	4433	4303	4482	4499	4558	4417	4463	4517	4428	4532	4532	4467	4462	4449	4639	4594	4558	4540	4598	4432	4309	4126	4278	4170	4203	4049	4100	4194	4323	4514	4372
4914	4522	4817	4671	4698	4457	4423	4449	4472	4615	4414	4244	4166	4229	4171	4237	4175	4272	4290	4341	4217	4336	4241	4202	4266	4273	4351	4474	4479	4655	4592	4556	4409	4185	4420	4588	4424	4368	4275	4411	4568	4230	4260	4133	4045	4085	4344	4412	4520	4378
4614	4709	4825	4519	4375	4327	4454	4617	4376	4256	4045	4112	4249	4472	4318	4600	4631	4594	4671	4680	4588	4604	4662	4386	4243	4207	4198	4311	4314	4465	4424	4508	4513	4483	4351	4368	4291	4390	4285	4410	4464	4395	4023	4043	4188	4137	4318	4351	4307	4308
4747	4828	4690	4328	4409	4602	4504	4368	4187	4288	4328	4312	4455	4362	4378	4450	4285	4383	4215	4372	4486	4611	4654	4657	4632	4429	4419	4288	4214	4364	4339	4185	4269	4479	4316	4443	4170	4367	4488	4399	4290	4438	4046	4126	4225	4332	4364	4463	4336	3956
5033	4661	4548	4606	4719	4409	4137	4290	4467	4505	4378	4171	4161	4050	4116	3989	4129	4009	4069	4115	3897	4121	4074	4154	4219	4425	4485	4515	4436	4330	4462	4346	4363	4156	4267	4380	4244	4280	4548	4318	4236	4152	4275	4314	4450	4588	4329	4335	4198	3798
4683	4414	4826	4755	4337	4140	4275	4537	4457	4360	4118	4206	4106	4162	4132	4087	4407	4351	4492	4465	4460	4534	4377	4306	4128	4006	4070	4316	4381	4433	4374	4427	4317	4357	4211	4366	4687	4401	4227	4281	4172	4194	4334	4539	4814	4622	4514	4183	3938	3680
4631	4727	4917	4484	4364	4458	4494	4392	4349	4232	4243	4224	4367	4275	4289	4308	4408	4590	4743	4758	4823	4766	4986	4867	4677	4432	4219	4159	4143	4381	4577	4420	4392	4410	4419	4295	4403	4475	4375	4253	4343	4477	4589	4860	4723	4594	4384	4111	3617	3538
4904	4844	4574	4463	4535	4651	4400	4236	4320	4369	4422	4301	4311	4288	4328	4282	4301	4474	4402	4318	4448	4465	4756	4816	4880	4837	4796	4553	4184	4102	4279	4349	4391	4401	4598	4442	4196	4437	4484	4353	4481	4832	4746	4808	4657	4259	4084	4027	3863	3637
5110	4488	4533	4634	4755	4469	4243	4307	4190	4331	4233	4261	4351	4301	4379	4349	4373	4259	4276	4227	4175	4081	4091	4103	4317	4521	4710	4761	4626	4238	4279	4208	4365	4305	4674	4674	4206	4171	4426	4662	4506	4871	5060	4789	4350	4168	4033	3996	4099	3786
4824	4380	4817	4718	4587	4152	4435	4530	4376	4151	4363	4536	4488	4529	4218	4254	4120	4171	4257	4177	4263	4185	4142	3992	3976	4120	4221	4526	4651	4559	4456	4246	4297	4355	4410	4473	4600	4208	4334	4747	4694	4779	4963	4605	4146	3949	3968	3974	3996	4090
4537	4495	5061	4705	4229	4292	4468	4432	4505	4602	4621	4607	4440	4143	3877	3905	3907	4014	4127	4234	4184	4300	4473	4373	4165	4039	3859	3955	4313	4441	4435	4349	4412	4458	4321	4333	4474	4667	4360	4669	4892	4757	4503	4289	4026	3679	3864	3875	4050	4340
4470	4582	4848	4194	4171	4415	4413	4387	4635	4701	4804	4348	3981	3780	3880	4159	4347	4389	4436	4478	4579	4640	4568	4605	4379	4248	3992	3899	3979	4131	4390	4593	4462	4369	4199	4264	4534	4814	4689	4677	4766	4543	3964	4003	4017	3830	3819	3969	4233	4690
4474	4564	4263	4008	4368	4556	4303	4510	4516	4519	4167	3887	3835	4065	4315	4738	5026	5134	5154	4992	4735	4694	4704	4580	4508	4377	4417	4182	4084	4079	4339	4419	4384	4330	4332	4315	4351	4786	5043	4552	4371	4227	3949	3772	3816	3978	3884	4212	4504	4800
4786	4310	3994	4195	4362	4329	4455	4395	4385	3882	3862	3914	4287	4777	5094	5435	5441	5552	5339	5153	5026	4877	4783	4783	4526	4562	4458	4471	4299	4051	3924	4076	4249	4403	4262	4484	4478	4621	4661	4257	3890	3983	3995	3893	3900	3960	4163	4586	4840	4765
4667	4109	4075	4326	4555	4440	4343	4250	3956	3766	3959	4269	5076	5453	5553	5413	5204	5160	4875	4926	4718	4754	4770	4788	4564	4702	4352	4493	4434	4205	3942	4053	4178	4160	4350	4537	4458	4196	4237	4128	3687	3807	3993	3946	4043	4254	4484	4661	4810	4464
4800	3972	4145	4554	4424	4268	4131	4034	3793	3874	4350	4899	5421	5578	5248	4824	4562	4254	4018	3974	4088	4236	4356	4502	4558	4642	4487	4360	4386	4208	4031	3934	3793	4161	4293	4347	4368	4110	4180	4091	3994	3730	4014	4117	4263	4538	4709	4689	4767	4267
4451	4150	4551	4595	4190	4109	4040	4135	3861	4222	4752	5287	5414	5025	4455	3864	3399	3203	3190	3258	3287	3467	3763	4101	4465	4473	4387	4334	4345	4300	4197	4019	3824	3932	4273	4479	4520	4191	3993	4116	4203	3719	4021	4439	4546	4846	4821	4552	4442	4194
4522	4219	4732	4584	4212	4063	4033	4020	4209	4725	5168	5307	4838	4161	3543	2954	2799	2604	2610	2721	2739	3026	3173	3594	4133	4418	4507	4378	4371	4491	4336	4111	3885	3875	4290	4506	4564	4003	3864	4130	4068	3945	4107	4614	4773	4958	4936	4635	4334	4407
4340	4557	4969	4516	4174	3992	4133	4128	4456	5018	5394	4970	4351	3527	2973	2578	2562	2545	2624	2812	2690	2752	2832	3066	3794	4238	4485	4375	4357	4284	4244	4142	3897	3810	4227	4580	4695	4376	4021	3862	4118	3914	4061	4618	4858	5069	4858	4671	4304	4217
4369	4525	4899	4515	4342	4039	4175	4295	4784	4975	5231	4633	3710	2990	2551	2632	2762	2886	2924	2939	2872	2781	2778	3001	3518	3891	4323	4316	4136	4175	4269	4284	4078	3871	3995	4609	4746	4335	4108	3866	4042	3794	3936	4482	4789	4970	4882	4658	4378	4451
4334	4516	4870	4477	4161	4145	4165	4323	4858	5157	4989	4296	3581	2872	2605	2669	3081	3402	3416	3367	3270	2924	2922	2821	3131	3645	4272	4513	4489	4458	4407	4506	4300	3939	3951	4463	4573	4362	4305	4098	4062	3764	3654	4268	4562	4602	4822	4634	4715	4571
4187	4434	4613	4509	4089	4181	4242	4480	4709	5050	4602	3979	3407	2799	2743	2879	3403	3591	3910	3843	3653	3202	2948	2707	2881	3386	4214	4752	4825	4511	4542	4693	4498	3963	4081	4430	4472	4534	4475	4351	4028	3769	3686	3843	4177	4396	4653	4577	4826	4818
4233	4464	4581	4115	4099	4212	4432	4569	4776	4738	4380	3944	3214	2865	2764	3161	3420	3982	4142	4111	3830	3427	3021	2760	2755	3335	4459	4948	5015	4772	4614	4553	4485	4145	4194	4386	4597	4297	4449	4472	4201	3890	3701	3732	3702	3918	4326	4517	4798	4874
4310	4474	4566	4152	4186	4288	4612	4638	4590	4681	4382	3768	3238	2943	2822	3158	3516	3728	4023	4055	3688	3161	2735	2685	2757	3577	4443	4915	4769	4498	4414	4624	4487	4190	4355	4579	4532	4287	4619	4661	4402	4093	3904	3782	3610	3839	4124	4363	4516	4774
4354	4424	4539	4145	3895	4303	4670	4628	4628	4800	4245	3978	3364	2947	2839	3058	3402	3569	3736	3752	3539	3062	2643	2551	2819	3571	4364	4441	4436	4248	4124	4112	4153	4359	4560	4762	4531	4169	4525	4669	4516	4370	4119	3942	3807	3627	3772	4030	4325	4714
4366	4389	4547	4315	3958	4122	4534	4855	4816	4643	4369	4114	3488	3210	2900	2970	3083	3255	3298	3309	3073	2724	2456	2377	3075	3710	4430	4452	4202	4035	3723	3744	3922	4130	4562	4967	4482	4092	4493	4566	4595	4635	4395	4196	3893	3649	3796	3766	4204	4472
4465	4282	4527	4324	4061	4072	4382	4816	4937	4778	4572	4319	3882	3270	2998	2946	2736	2740	2915	2875	2626	2415	2422	2494	3155	4079	4567	4584	4064	3854	3599	3543	3535	3822	4584	5021	4405	4089	4404	4603	4382	4686	4566	4454	4044	3996	3808	3684	3940	4130
4545	4278	4584	4451	3955	4028	4129	4637	4748	4812	4626	4327	3985	3782	3328	3007	2770	2717	2621	2513	2479	2533	2586	2871	3617	4406	4862	4645	4063	3735	3540	3468	3504	3677	4263	4713	4270	4253	4739	4308	4255	4463	4444	4505	4291	4150	3936	3683	3779	3789
4407	4274	4317	4514	4318	3946	4205	4382	4631	4847	4646	4531	4423	4113	3766	3379	3038	2717	2641	2641	2656	2850	3005	3515	4364	5097	5276	4867	4147	3545	3436	3481	3483	3516	4125	4342	4230	4624	4851	4354	4262	4403	4381	4451	4370	4505	3997	3765	3712	3573
4435	4285	4354	4580	4384	4235	4058	4237	4509	4670	4589	4598	4519	4474	4216	3924	3672	3382	3202	3291	3419	3649	4121	4622	4876	5389	5385	4709	4121	3795	3736	3557	3562	3651	3846	3885	3954	4918	4792	4330	4560	4385	4398	4597	4622	4655	4177	3890	3758	3816
4317	4265	4308	4554	4542	4375	4143	4131	4270	4503	4708	4604	4511	4636	4578	4417	4313	4132	4282	4142	4591	4871	5107	5318	5403	5292	5033	4345	4134	4004	3970	3844	3718	3893	4046	3607	3771	4541	4637	4348	4737	4565	4542	4700	4652	4687	4373	4199	3949	4143
4173	4110	4520	4468	4660	4505	4261	4061	4079	4381	4544	4582	4550	4653	4653	4732	4823	4809	4937	5016	5079	5464	5539	5335	5128	4573	4123	3935	3998	4277	4249	4156	4107	4114	3826	3449	3688	4349	4051	4523	4839	4508	4644	4453	4471	4511	4359	4507	4318	4444
4312	4103	4420	4213	4606	4590	4452	4127	3952	4157	4537	4561	4409	4428	4442	4553	4725	4946	5100	5135	5254	5237	5188	4857	4362	3876	3468	3607	4071	4418	4414	4529	4557	4235	3814	3464	3706	3944	3749	4403	4745	4590	4542	4280	4452	4305	4446	4588	4646	4504
4341	4144	4209	4434	4510	4625	4551	4125	4011	3875	4131	4524	4437	4556	4368	4152	4415	4441	4680	4620	4554	4680	4423	4022	3677	3445	3712	3928	4316	4386	4544	4643	4696	4082	3791	3861	3981	3705	3426	4088	4338	4543	4601	4403	4498	4494	4806	4647	4738	4632
4596	4171	4274	4364	4160	4497	4486	4387	4241	3899	3895	4090	4296	4531	4433	4239	4057	3999	4062	4093	4022	3853	3721	3630	3615	3845	4155	4198	4384	4406	4381	4624	4400	4134	4137	4374	3908	3445	3638	4021	3824	4213	4447	4584	4535	4673	4904	4741	4747	4377
4546	4452	4301	4142	4243	4260	4384	4554	4542	4182	3832	3892	3980	4221	4334	4304	4021	4124	4046	3863	3963	3752	3803	3885	4197	4478	4476	4455	4296	4183	4286	4250	4152	4413	4685	4530	3742	3714	3933	3685	3733	3908	4085	4534	4729	4828	4665	4804	4430	4306
4480	4660	4561	4176	4214	4098	4318	4525	4517	4452	4151	3997	4056	3876	4086	4028	3945	4067	4104	4086	4035	4076	4137	4220	4420	4478	4365	4270	4134	4081	4041	4007	4124	4870	4952	4240	3903	4114	4000	3582	3636	3442	3675	4313	4694	5068	4778	4484	4014	4029
4512	4414	4550	4278	4197	4249	4261	4372	4406	4582	4524	4557	4281	4078	3889	3812	3800	3851	4009	4100	4085	4005	4043	4307	4246	4232	4243	4088	4015	4035	4001	4156	4455	4652	4540	4342	4506	4617	4030	3653	3654	3549	3696	3997	4724	4722	4651	4326	3932	3728
4687	4309	4471	4469	4316	4396	4269	4390	4232	4226	4462	4687	4720	4760	4504	4272	4063	3966	4105	4127	4000	4191	4031	4105	4094	4031	4078	3909	3978	4004	4147	4384	4347	4113	4190	4586	4752	4405	4105	3967	3829	3631	3814	3956	4232	4305	4365	4158	4037	3754
4829	4469	4197	4313	4251	4373	4422	4544	4417	4294	4097	4125	4418	4526	4729	4728	4461	4378	4332	4378	4394	4262	4169	4043	3995	4109	3980	4008	4127	4242	4422	4431	4005	4054	4187	4512	4441	4284	4463	4327	3840	3815	4039	4037	3768	3766	3914	3931	4077	3792
4554	4477	4428	4233	4128	4264	4392	4553	4595	4666	4302	4034	3951	3995	4193	4319	4454	4187	4150	4297	4171	4285	4232	3980	3968	4138	4030	4171	4381	4330	4215	4036	4001	4103	4270	4104	4112	4498	4728	4483	4199	4086	3998	3734	3556	3375	3384	3810	3930	3929
4406	4396	4652	4452	4127	4178	4192	4405	4407	4645	4566	4417	4411	4121	4108	3978	3867	3894	3679	3954	3917	3809	3987	4012	3945	4060	4259	4180	4084	4043	4053	4272	4370	4195	3983	3964	4268	4589	4481	4561	4526	4340	3915	3774	3819	3538	3612	3833	3796	4039
4637	4293	4364	4299	4273	4175	4325	4218	4447	4264	4346	4434	4587	4698	4515	4420	4239	4087	4143	4103	4261	4253	4247	4161	4147	4307	4172	4021	4080	4061	4220	4336	4151	3891	3835	4239	4276	4233	4417	4685	4507	4387	3954	3995	3807	3805	3994	3590	4040	4420
4333	4383	4444	4239	4329	4289	4252	4295	4290	4326	4223	4138	4204	4296	4471	4601	4543	4437	4382	4544	4484	4332	4096	3945	3850	3871	4097	4052	4101	4217	4069	4021	3941	4133	4320	4174	4184	4165	4159	4513	4446	4320	4243	3861	3915	4124	3751	3840	4118	4826
4327	4306	4533	4337	4253	4090	4301	4265	4256	4466	4321	4312	4129	4100	3979	4032	3950	3953	4080	3861	3946	4021	3885	3948	3896	4055	4216	4244	4157	3997	3826	3966	4170	4257	4341	4226	4086	4125	4097	4107	4322	4564	4219	4110	4311	3905	3972	4006	4172	4713
4388	4147	4432	4441	4487	4174	4229	4123	4183	4181	4317	4431	4239	4187	4274	4108	4199	4281	4126	4160	4069	4213	4164	4190	4216	4157	4072	3996	3738	3868	4049	4242	4302	4153	4119	4321	4370	4144	3978	3880	4249	4386	4341	4488	4203	4175	4345	4191	4431	4360
4321	4251	4360	4360	4526	4398	4297	3986	3974	4258	4248	4375	4275	4236	4194	4285	4374	4522	4371	4143	4170	4141	4314	4149	4095	4054	3986	4051	3939	4021	4040	4110	4159	4142	4239	4190	4054	3971	4057	4125	4057	4064	4518	4452	4346	4454	4226	4339	4371	4313
4344	4227	4388	4349	4450	4374	4196	4278	4123	4098	4141	4147	4091	4212	4179	4339	4258	4194	4250	4109	4135	4148	4277	4223	4189	4167	4123	4051	4005	3810	3877	4139	4238	4221	4031	3969	4237	4306	4244	3985	4058	4355	4229	4303	4413	4202	4324	4178	4097	4160
4205	4066	4260	4296	4461	4327	4067	4113	4094	4238	4284	4179	4040	4041	4029	4157	4087	4215	4252	4042	4193	4344	4191	4212	4144	4027	3982	4041	4104	4073	4119	4173	4191	3971	4053	4150	4169	4241	4125	4212	4268	4166	4067	4331	4101	4208	4201	3986	4038	3904
4387	4254	4274	4299	4369	4386	4317	4121	3950	4106	4161	4048	4250	4120	4144	4321	4244	4281	4287	4348	4368	4314	4315	4350	4294	4143	4012	4204	4202	4124	3964	3838	4143	4152	4097	4076	4164	4223	4439	4240	4157	4259	4103	3934	4053	4141	3755	4048	3982	4119
4228	4170	4150	4241	4099	4178	4365	4138	4335	4165	4064	4008	3977	4013	3968	4099	4193	4178	4259	4172	4188	4239	4221	4229	4048	4219	4164	4285	4166	4124	3876	4063	4089	3990	4026	3994	4171	4352	4120	4264	4286	4216	4087	4122	4108	4054	4210	4042	4098	4222
4214	4104	4277	4254	4181	4323	4217	4029	3942	3963	4051	4235	4245	4122	3894	3940	4025	4134	4215	4113	4079	4064	4145	4233	4244	4278	4413	4157	4251	4031	4066	3846	3876	4040	4025	4213	4117	4149	4262	4192	4141	4162	4211	4154	4164	4273	4108	4196	4140	4305
4280	4291	4167	4187	4368	4228	4299	4081	4077	3949	3940	4015	4086	4027	4013	3988	4280	4386	4335	4342	4311	4283	4295	4420	4190	4244	4222	4189	4114	4078	4085	4040	3912	3962	4112	4067	4425	4182	4156	4104	4273	4137	4164	4142	4172	4136	4187	4233	4178	4239
4345	4136	4241	4075	4327	4352	4220	3993	3994	3940	4097	4125	4096	3937	3844	3777	3863	3937	4128	4004	4035	3983	3906	4107	4231	4457	4430	4342	4014	4080	3949	3903	4096	4109	4047	4056	4165	4260	4215	4204	4051	3995	4383	4277	4176	4304	4247	4353	4381	4204
4512	4149	4026	3983	4155	4420	4363	4012	3895	3813	3870	4233	3993	4084	4012	3971	4092	4202	4197	4239	4228	4302	4331	4265	4436	4298	4230	4010	4216	4236	4161	4154	4241	4044	4079	4089	4007	4190	4017	4067	4046	4190	4321	4139	4216	4272	4397	4304	4289	4083
4466	4145	4120	4125	4213	4276	4228	4023	3862	3984	4081	4144	3999	3855	3803	3779	3884	4022	4019	4048	3854	3859	4059	4188	4254	4173	4161	4307	4279	4175	4027	4178	4194	4081	4191	4046	4016	4119	4172	4208	4081	4214	4419	4484	4227	4299	4198	4100	4031	4047
4502	4211	4243	4096	4229	4285	4317	4009	3858	3870	3984	3877	4080	3944	3933	3898	3929	4183	4160	4214	4054	4206	4278	4315	4411	4147	4004	4130	4274	4235	4277	4200	4231	4162	4091	4049	4033	4173	4189	4282	4251	4292	4394	4466	4283	4246	4323	4169	4074	4026
4355	4181	4336	4222	4273	4246	4099	4065	3971	3834	4022	4025	4014	4168	3925	3737	3908	4104	4046	3919	3895	3982	4109	4204	4436	4195	4096	4122	4203	4257	4168	4167	4265	4292	4147	4086	4075	4215	4209	4257	4229	4285	4406	4330	4223	4266	4238	4336	4283	4060
4371	4117	4112	4257	4284	4216	4032	3945	3828	3966	4028	4029	3948	3997	3983	3838	3895	4012	4074	4002	3874	4137	4153	4237	4321	4155	4038	4083	4241	4398	4294	4253	4216	4139	4071	3853	4090	4241	4299	4385	4200	4409	4369	4368	4275	4204	4228	4299	4281	4244
4376	4214	4032	4269	4297	4138	4138	4083	3900	3920	3965	3819	3877	3956	3866	3902	3861	3767	3963	4092	3946	4000	4030	4132	4235	4114	4209	4221	4107	4340	4249	4177	4219	4097	4108	4087	4100	4246	4254	4227	4322	4305	4363	4239	4131	4204	4301	4194	4259	4403
4385	4253	4269	4064	4155	4162	4171	3972	3924	3781	3892	3995	4039	3896	3868	3758	3907	3895	3920	3912	4035	4158	4083	4091	4320	4165	4101	4167	4218	4355	4322	4255	4176	4214	4038	4016	4092	4205	4166	4194	4182	4183	4229	4231	4225	4246	4347	4191	4358	4472
4384	4160	4268	4238	4226	4184	4153	4116	3910	3867	3985	3931	4147	4006	3975	3772	3765	3831	4033	4147	4107	4066	4085	4135	4204	4101	4087	4149	4136	4193	4201	4102	4030	4120	4147	4076	4205	4228	4170	4096	4027	4250	4240	4193	4187	4240	4392	4482	4335	4448
4378	4178	4267	4209	4382	4243	4277	4179	3946	3732	3932	4138	4261	3970	3860	3847	3873	3835	4030	4097	3958	3973	4062	4120	4231	4050	4092	4252	4198	4193	4174	4020	4110	4106	4189	4113	4261	4157	4136	3987	4018	4183	4235	4358	4304	4470	4392	4514	4547	4438
4294	4152	4072	4214	4219	4136	4150	4177	4161	3940	3961	4083	4198	4024	3823	3704	3854	3800	3866	3986	3880	3787	3918	4080	4206	4117	4080	4127	4198	4173	4156	4138	4211	4119	4259	4142	4033	4171	4113	4068	3995	4061	4234	4219	4303	4501	4419	4463	4513	4454
4430	4250	4150	3955	4210	4261	4312	4026	3938	3851	3978	4043	4214	3973	3915	3808	3923	3997	3943	3995	3931	3774	3995	4133	4096	4152	4000	4162	4227	4140	4079	4093	4212	4233	4304	4223	4148	4050	4059	3830	4030	3936	4228	4356	4238	4374	4502	4580	4231	4289
4340	4039	4192	4022	4131	4342	4274	4113	3910	4029	3933	3981	4127	4042	3877	3960	3911	4038	4074	4013	3845	3861	3964	4105	4168	4268	4203	4042	4191	3995	4078	4082	4145	4236	4224	4268	4136	3924	3919	3808	3935	3961	4280	4224	4211	4260	4448	4472	4277	4298
4132	4188	4175	3983	3989	4327	4206	4152	3999	4019	4002	4036	4155	3843	3908	3893	3992	3859	4175	3897	3682	3719	3839	4045	4006	3956	4026	4068	4101	4117	4050	3991	4132	4362	4204	4307	3976	4008	4002	3946	4051	4078	4043	4264	4296	4234	4420	4453	4292	4266
4149	4135	4083	4158	4148	4237	4250	3945	3898	3879	4023	4007	4020	3810	3953	4008	4052	4083	3997	4079	3809	3838	4102	4108	4036	3982	3843	3899	3988	4150	4000	4054	4169	4299	4112	4093	4070	3898	3978	3918	3999	4239	4201	4204	4076	4322	4391	4127	4217	4171
4086	4027	4148	4171	4315	4379	4175	4018	3909	3961	4092	4082	4036	3800	3912	3723	3954	4023	3949	3949	3715	3743	4029	4222	4186	3997	3922	3912	3913	3949	3951	4010	4162	4256	4129	4093	4050	3940	3914	3850	3910	4045	4159	4150	4024	4207	4134	4177	4162	4128
4125	3885	4013	4228	4292	4181	4158	4083	4040	3912	4072	4226	3908	3858	3978	3980	4167	4000	3954	3806	3770	3774	3978	4080	4057	3944	3879	4033	3952	3858	3984	3865	4193	4235	4187	4105	3977	3983	4007	3959	4034	4192	4100	4042	4133	4145	4063	4052	4049	4135
4002	3869	3980	4118	4336	4318	4128	3962	3911	3930	4025	4028	3957	3908	3952	3868	4187	4231	3987	3834	3739	3914	4091	4023	3920	3924	3886	3900	4034	4052	4014	4085	4154	4174	4024	4051	4021	4103	3920	4089	4087	4096	4097	3925	3953	4139	4010	4129	3849	4111
4063	3919	3912	4092	4309	4303	3982	4027	4044	4080	3967	4097	3981	3992	3853	4080	4052	4088	3952	3950	3825	3952	4215	4034	3989	3799	3790	3937	4055	4019	3944	4172	4255	4196	3931	3813	3983	4014	4025	3933	4023	4087	4091	3946	3971	3980	3979	3941	3902	4017
3956	3885	3977	3954	4215	4052	3972	3879	3996	4069	4212	3962	3911	3956	3853	4104	4133	4198	3930	3889	3931	3933	4178	4099	3955	3828	3916	3982	3955	3959	4076	4242	4053	3951	3960	3918	3953	3997	3945	4196	4195	4109	3933	3921	3952	3929	4043	3831	3948	4040
3964	4033	3999	4074	4013	4023	3991	3863	3904	4060	4111	4066	3955	3753	3837	4066	4131	3983	4015	3851	3937	4068	4208	4166	3962	3922	3994	4038	4111	4150	4117	3985	4080	3977	3892	3735	3915	3914	4110	4075	4071	4058	3965	3893	3950	3884	4030	3895	3969	4065
3967	3822	4048	4170	4036	4136	4066	3950	3882	4054	3981	3884	3836	3886	4088	4038	4229	4144	4009	3891	4035	4128	4208	4119	3884	3888	3926	4161	4153	4164	4070	4068	4133	3937	3882	3935	3968	3995	3989	3991	4244	3997	3898	3717	3877	3849	3888	3937	4145	4159
3844	3828	4222	4216	4121	3756	3870	3855	3942	4050	4060	3918	3839	3945	4029	4054	3955	4020	3908	4001	4171	4145	4215	3996	4001	3796	4103	4103	4172	4189	4152	4062	4028	3905	3867	3873	4005	4044	3876	4039	4080	4092	4024	3777	3829	3864	3826	3984	4037	4242
3753	3948	4012	4266	4029	3962	3888	4092	3858	3952	3910	3979	3769	3794	3976	4048	3904	3969	3959	3947	4078	4441	4130	4104	4016	4068	4067	4265	4136	4223	4151	3999	4091	3923	3699	3881	4106	3954	4179	4066	4046	3905	3916	3690	3803	3846	3882	3949	4233	4227
4030	4133	4172	4083	3985	3928	3879	3905	4118	3854	4001	3759	3746	3942	4024	4183	4107	4008	3956	4001	4301	4188	4129	4047	3983	4023	4121	4264	4175	3978	4269	4001	3964	3929	3894	3905	4046	4010	4006	4138	4017	4066	3794	3742	3839	3920	3891	3972	4008	4217
4069	4082	4040	4077	3923	3949	3808	3997	4068	3908	4014	3820	3712	3802	3992	4079	4065	3972	4016	4027	4314	4373	4139	4000	4097	4072	4118	4202	4272	4226	4141	4193	3985	3935	3901	3976	4048	4133	4100	4073	3947	3856	3910	3795	3826	3931	3932	4010	3917	4119
4285	3982	4147	4255	3935	3687	3916	4000	3846	3925	3942	3797	3809	3910	3944	4008	3900	3867	3860	4113	4209	4212	4043	3900	4022	4125	4210	4273	4098	4096	4135	4159	4101	3968	4006	4052	4095	4108	4088	3996	4026	3999	3862	3791	3909	3909	4064	3971	4214	4205
4284	4060	4260	4107	3945	3849	3807	4019	3994	3886	3860	3625	3861	3902	4056	3943	3920	3825	3868	3983	4307	4130	4082	3953	3956	4194	4067	4173	4215	4286	4162	4178	3986	3838	3992	4240	4294	4167	4105	4045	3960	3902	3812	3846	3835	4060	4041	3937	4213	4240
4305	4100	4424	4269	3988	3761	3977	4145	4086	3843	3806	3727	3850	4117	4012	3914	3851	3871	3934	4014	4221	4079	3970	3844	4046	4008	4258	4205	4117	4176	4107	4237	4087	3998	4130	4141	4237	4273	4108	4040	3930	4022	3782	3862	3893	4099	4090	4114	4214	4188
4148	4274	4458	4143	3870	3896	4091	4117	4166	4004	3738	3843	3827	4076	4062	3713	3796	3819	3888	4106	4161	4042	3899	3846	3956	4037	4179	4196	4117	4012	4121	4169	4119	4021	4128	4050	4173	4264	4071	4106	4002	3902	3993	3814	3854	4022	4051	4044	4236	4247
4086	4383	4305	4047	3846	3879	4186	4127	4009	3988	3888	3807	3793	3989	3984	3748	3645	3826	4028	4056	4082	4020	3889	3886	3885	4037	4118	4103	4153	4100	4185	4137	4061	4105	4183	4270	4145	4149	4035	4091	3959	3811	3947	3847	4098	3962	4146	4210	4382	4281
4298	4367	4221	3927	4017	3949	4261	4084	4004	3863	3808	3708	3990	4040	3871	3736	3631	3753	3920	4003	4036	4024	3821	3845	3904	4057	4047	4031	4227	4225	4202	4067	4008	3948	4287	4241	4124	4106	4173	4060	4020	3868	3947	3954	3964	3899	4091	4166	4195	4305
4331	4251	4354	4023	3916	4164	4247	4220	4028	4092	3960	3859	4038	4140	3882	3761	3568	3789	3972	3994	3942	3989	3852	3820	3917	3945	3988	3933	3997	4054	4035	3888	4038	4037	4148	4242	4167	4135	4184	4037	3891	3796	4013	3998	4038	4078	4187	4192	4272	4337
4098	4142	4109	4045	3914	4231	4176	4135	4128	4002	3894	4012	4061	4057	3819	3632	3659	3741	3897	4006	3954	3802	3691	3908	3749	3798	3933	3893	4063	3974	3985	3829	3930	4039	4130	4304	4115	4025	3902	3987	3931	4021	3993	4030	3977	4099	4086	4200	4185	4166
4170	4055	4001	3890	4144	4110	4066	4078	4096	4064	3928	4137	4094	3990	3776	3510	3839	3802	3943	3948	3945	3974	3944	3878	3954	3749	3960	3946	3937	3976	3901	3925	3999	3999	4042	4081	4032	4110	4111	3896	3851	3807	3885	3963	4009	4024	4086	4255	4271	4257
4070	4064	4030	3982	4065	4136	4259	4091	4001	3963	3975	4023	4069	4036	3907	3700	3805	3902	3844	3909	3900	3884	3919	3913	3913	3813	3907	3929	3818	3864	3789	3859	3902	3986	3999	4142	4168	4065	4089	3916	3846	3843	3928	3982	3926	4084	4227	4224	4222	4088
4193	3914	4134	3958	4088	4060	4180	4097	4084	3940	3976	4141	4100	4032	3927	3845	3854	3867	4002	3937	3832	3904	3907	3842	3908	3867	3878	3844	3855	3823	3848	3736	3776	3936	4084	4005	4027	3981	3950	3849	3880	3896	3844	3893	3993	3951	4085	4031	4045	4120
4055	3983	4045	3990	4003	4084	4036	4064	3926	4001	4204	4235	4151	4071	3873	3955	3839	3983	4071	4067	4000	3924	3768	3855	3760	3768	3799	3839	3791	3783	3792	3764	3771	3941	3925	3988	3908	3972	3858	3783	3723	3859	3839	3799	3999	4129	4084	4021	4089	4142
3914	3900	4187	4268	3980	3929	3946	3906	3917	4093	4134	4127	4005	3954	3967	3775	3815	3879	3964	3962	4075	4085	3894	3845	3648	3713	3837	3908	4035	3802	3696	3829	3743	3800	4030	3969	3995	3902	3873	3762	3792	3798	3840	3862	3916	4026	3970	4038	4095	4049
3914	4085	4239	3981	3876	3848	3894	3944	4089	4157	4174	3997	3945	3913	4033	3974	3929	3891	3917	4058	4063	4118	4177	3997	3748	3868	3937	3972	3952	3619	3679	3768	3768	3781	3817	4106	3932	3812	3840	3791	3876	3763	3884	3851	3939	3934	3926	3925	4007	4108
4062	4024	4170	3895	3642	3783	3851	3952	4007	4061	3886	3899	3894	4113	4113	4099	3963	3933	3871	3998	3999	3998	3981	3935	3798	3813	3944	3986	3858	3732	3656	3635	3820	3871	3968	4015	3892	3914	3939	3871	3975	3898	3794	3735	4040	3968	3830	3937	4089	4095
4376	4220	4227	3933	3687	3802	3946	4068	3933	3900	3805	3815	3933	4107	4094	4047	4029	3979	4016	3995	4054	3934	3871	3885	4031	3913	3910	4067	3837	3656	3696	3738	3774	3794	3915	3991	3941	3813	4005	3920	3791	3748	3764	3828	3956	3871	3963	4010	4030	3994
4273	4288	4205	3805	3715	3839	3948	4024	3987	3774	3618	3751	3893	4195	4014	4028	3964	4039	4039	4147	4226	4011	3767	3659	3931	4135	3950	3880	3867	3841	3842	3798	3711	3829	3908	4023	4022	3987	3954	3813	3849	3711	3801	3877	3974	3909	3914	3968	3983	4054
4247	4226	4175	3930	3863	3785	3885	3898	3688	3649	3813	3865	4036	3973	3960	4133	4011	3930	4184	4405	4483	4089	3756	3804	3891	3983	3914	3867	3897	3922	3823	3830	3830	3866	4066	4186	4041	3916	4025	3971	3873	3688	3812	3892	3979	3986	3950	4124	4101	4157
4327	4133	4110	3952	3842	3936	3838	3809	3837	3706	3865	4086	4164	4059	3915	3858	3923	3821	4078	4219	4508	4192	3923	3946	4014	4058	4100	4020	3971	3889	4001	3870	3903	3959	4021	4128	4004	4184	4043	4125	3919	3824	3956	3948	3981	3941	4074	4098	4113	4189
4155	4142	4160	4073	3985	3772	3846	3883	3812	3807	3884	4091	4007	3998	3963	3677	3607	3631	3864	4214	4289	4303	4074	4065	3912	3887	4043	4044	4045	4012	3906	3791	3879	4001	4032	4164	4054	4210	4212	4072	4003	3890	3909	3979	3894	3908	4091	4234	4246	4254
4139	4003	4092	4156	3935	3918	3951	3894	3807	3796	3811	3857	3820	3671	3682	3386	3308	3129	3766	3964	3973	4169	4110	4152	3862	3948	4004	3964	4160	3948	3913	3915	3840	4031	4083	4043	4109	4193	4149	4013	4017	3968	3863	3879	3886	3886	4198	4305	4242	4360
3966	3910	4192	4225	4001	3954	3834	3897	3924	3793	3847	3759	3817	3472	3353	3036	2971	3138	3543	3828	3847	3976	4089	4070	3867	3849	3986	4185	4061	3971	4018	3982	3961	3852	4021	4016	4228	4299	4192	3949	3983	4076	4030	3860	4006	4018	4193	4132	4320	4389
4003	4032	4217	4186	4068	3853	3863	3857	3935	3756	3893	3760	3550	3179	3026	2876	2967	3206	3344	3607	3695	3784	4108	4009	3844	3671	3901	4037	4046	3943	3908	3952	4056	4070	3913	4016	4187	4222	4243	4133	3998	3940	3959	3948	4017	4054	4181	4322	4346	4428
4125	4027	4044	4168	4040	3746	3850	3940	3951	4058	3711	3843	3423	3082	2819	2877	3022	3259	3483	3552	3642	3925	4058	4034	3657	3877	3970	3953	4008	3997	3977	4119	3949	3955	3970	4062	4194	4141	4214	4164	4135	4049	3996	4147	3953	4038	4092	4159	4216	4366
4234	3988	4262	4068	4001	3917	3866	4042	4017	3977	3807	3516	3289	3100	3112	3221	3357	3311	3359	3565	3976	4087	4183	3866	3726	3738	3930	3880	3886	3979	4121	4111	3978	3823	3841	4009	4050	4187	4078	4275	4242	4146	3993	4043	4062	4056	4005	4197	4157	4193
4097	4239	4137	3934	3907	3765	3913	3942	4072	3836	3787	3574	3338	3423	3529	3696	3423	3488	3675	4024	4215	4240	3923	3880	3769	3697	3701	3901	3761	3943	4040	4004	3823	3853	3936	3989	4128	4124	4247	4238	4290	4163	3974	3938	3877	3951	4058	4084	4100	4072
4193	4010	4084	4052	3858	3787	3837	3876	4061	4044	4037	3785	3798	3770	3870	3919	3695	3595	3904	4304	4143	3868	3908	3786	3806	3630	3709	3673	3794	3909	3977	3807	3785	3884	4003	4092	3943	4067	4153	4109	4140	4082	4024	4070	4036	3886	3944	4173	4131	4083
4088	4079	4150	3938	3882	3637	3769	3783	4063	3958	4059	4005	3930	3959	3924	3783	3759	3840	4085	4115	3747	3748	3828	3733	3822	3753	3607	3582	3746	3770	3870	3835	3783	3871	3853	3971	3806	3917	4032	4089	4137	4175	4020	3996	3851	3795	3880	3987	4113	4091
4065	3968	3994	3900	3956	3972	3770	3807	3779	3887	4146	3988	3970	3945	3810	3866	3917	3973	3990	3756	3621	3668	3823	3940	3894	3678	3671	3640	3847	3827	3903	3863	4030	3976	4087	3845	3828	3925	3972	4069	4036	4031	4004	4003	3968	3819	3961	3998	3914	4091
4115	3869	4074	3834	3981	3947	3885	3671	3653	3829	3898	4085	3950	3846	3942	3990	4091	4032	4001	3771	3729	3855	4126	4043	3936	3731	3707	3796	3787	3931	3893	4007	3997	4023	3932	3834	3901	3947	3980	4005	3927	4085	4018	4131	3862	3868	3955	3784	3805	4042
4099	3959	3972	3970	4103	3845	3741	3715	3575	3741	4022	4039	3784	3868	3989	4061	4131	3987	3760	3609	3819	3904	3999	4054	3995	3859	3853	3848	3740	3850	3974	4003	3970	4004	3872	3953	3989	3820	4051	4064	3971	4174	4054	4051	3949	3864	3880	3708	3822	3709
4023	4018	4047	3855	3911	3833	3689	3765	3759	3770	3951	3808	3826	3877	3845	3968	3846	3868	3773	3662	3721	3841	3912	3956	3772	3999	3809	3825	3761	3770	3831	3894	3983	3943	4058	3921	3791	3759	3799	4019	4122	4105	4143	4071	4016	3980	3834	3869	3791	3878
4067	4031	4043	3921	3888	3829	3675	3675	3820	3905	3829	3791	3731	3735	3648	3645	3794	3737	3749	3693	3769	3945	3821	3953	4104	3954	3928	3819	3706	3671	3901	3880	3977	3990	4016	3831	3727	3780	3777	3867	4004	4078	4219	4077	4039	3961	3921	3868	3903	3800
4140	4011	3893	3870	3837	3950	3920	3658	3705	3757	3757	3710	3674	3679	3660	3807	3823	3802	3704	3733	3683	3799	3852	3935	4051	4105	3957	3654	3623	3845	3890	4008	4055	4119	3942	3962	3899	3915	3960	3833	3949	3967	4118	4075	4176	4062	3898	4020	4002	3895
4147	3975	3761	3686	4034	4092	4044	3773	3637	3652	3764	3834	3904	3719	3816	3654	3885	3904	3904	3835	3831	3594	3834	3893	3991	4075	3851	3803	3872	3812	4023	3923	4139	4099	4106	4004	3896	3981	3879	3969	3914	3842	4114	4085	4034	4081	4049	4200	4120	4047
4049	3827	3756	3680	3823	3976	3945	3715	3658	3817	3816	3860	4023	3839	3670	3616	3714	3887	3781	3855	3798	3711	3774	3801	3868	3956	3850	3813	3795	3896	3865	3972	4004	4160	4071	3911	3838	3925	3809	3917	3792	3987	4150	4004	4139	4080	4130	4187	4381	4069
4064	3914	3722	3736	3679	3839	3920	3968	3772	3770	3869	3881	3829	3708	3561	3620	3727	3683	3786	3744	3669	3609	3667	3728	3812	3854	3948	3872	3876	3729	3790	3930	3876	4048	3847	4068	3897	3820	3827	3911	3982	3885	3959	4119	4030	4133	4073	4207	4226	4281
3907	3951	4028	3800	3697	3695	3883	3835	3839	3762	3877	3768	3807	3778	3586	3649	3621	3666	3861	3788	3738	3770	3663	3615	3818	3868	3963	3932	3939	3755	3769	3688	3943	4031	4097	3981	3989	3918	3851	3920	3737	3763	3977	3877	4103	4180	4238	4243	4207	4277
3834	3857	3836	3860	3684	3779	3710	3912	3838	3925	3841	3723	3869	3840	3779	3785	3623	3768	3696	3733	3770	3837	3748	3772	3708	3807	4028	3983	3815	3767	3838	3896	3942	4056	4102	4126	4265	4076	4232	3921	3826	3764	3790	3801	3922	4100	4246	4159	4246	4293
3856	3880	3827	3729	3799	3788	3717	3829	3830	3886	3729	3775	3765	3703	3893	3718	3691	3587	3725	3792	3868	3751	3731	3677	3588	3890	3918	3775	3844	3885	3799	3937	3998	3896	4115	4335	4352	4469	4288	4142	4023	3871	3825	3869	3670	3864	4003	4245	4281	4221
3808	3726	3776	3660	3835	3728	3726	3810	3756	3890	3667	3863	3753	3767	3787	3765	3726	3528	3550	3683	3871	3862	3803	3854	3829	3759	3800	3664	3784	3989	3914	4033	3926	3719	3907	4154	4323	4382	4362	4329	4122	4108	4052	3914	3867	3801	3955	4104	4309	4282
3833	3661	3672	3649	3722	3694	3763	3855	3876	3776	3749	3680	3873	3759	3721	3693	3628	3619	3668	3705	3681	3636	3908	3814	3748	3581	3589	3673	3892	4100	4130	4097	3796	3816	3689	3836	3703	4018	4236	4093	4289	4077	4168	3979	3945	3724	3822	3868	4081	4172
3758	3754	3653	3770	3902	3649	3769	3724	3857	3768	3702	3738	3746	3773	3677	3744	3715	3766	3673	3773	3655	3765	3776	3847	3695	3667	3604	3700	4123	4289	4129	4005	3797	3548	3526	3286	3256	3304	3673	3782	3809	3950	4172	4215	4233	3803	3745	3758	3882	4185
3659	3666	3767	3950	4045	3944	3741	3733	3778	3973	3814	3661	3569	3611	3557	3671	3706	3560	3542	3585	3662	3807	3868	3797	3725	3444	3683	3902	4132	4241	4126	3839	3644	3459	3366	3080	3076	3158	3386	3406	3588	3768	3958	4355	4243	4107	3966	3860	3900	3892
3783	3733	3854	3725	3807	3931	3633	3529	3664	3898	3850	3700	3523	3604	3625	3610	3642	3558	3536	3670	3589	3753	3709	3715	3632	3676	3840	3822	3940	4055	3903	3691	3476	3381	3182	3112	3013	3197	3179	3157	3241	3467	3881	4117	4316	4315	4136	4086	3898	3835
3838	3749	3681	3610	3710	3591	3565	3555	3718	3776	3855	3743	3553	3452	3554	3558	3588	3578	3701	3624	3706	3612	3628	3851	3883	4051	4130	4030	4074	3755	3585	3481	3433	3333	3180	3317	3339	3260	2988	3090	3162	3376	3555	3810	4042	4339	4330	4191	4139	3960
3947	3752	3716	3438	3528	3567	3800	3620	3537	3593	3743	3746	3739	3557	3382	3447	3496	3686	3790	3598	3508	3412	3581	3710	4063	4101	4169	4030	3755	3542	3509	3461	3610	3522	3569	3714	3939	3794	3368	2989	3248	3421	3349	3551	3779	4243	4307	4537	4339	4215
3953	3618	3564	3437	3401	3641	3629	3758	3539	3562	3657	3877	3740	3679	3490	3527	3585	3708	3771	3631	3465	3522	3744	3689	4068	4097	4156	3820	3505	3318	3243	3236	3351	3544	3846	4111	4209	4176	3771	3436	3275	3238	3355	3360	3590	3962	4150	4308	4444	4384
3710	3546	3561	3459	3506	3624	3560	3642	3558	3639	3547	3611	3728	3734	3656	3519	3485	3579	3627	3562	3696	3646	3827	3907	4056	3978	3772	3601	3425	3188	3163	3209	3338	3744	4282	4328	4237	4383	4199	3849	3440	3360	3268	3357	3390	3614	3919	4292	4417	4346
3759	3677	3629	3525	3438	3377	3454	3590	3606	3578	3600	3570	3520	3633	3624	3630	3611	3401	3540	3511	3717	4003	4093	3960	3919	3672	3597	3438	3376	3179	3206	3129	3458	3828	4085	4350	4241	4315	4147	4079	3787	3519	3266	3364	3417	3354	3549	3902	4243	4403
3683	3599	3637	3492	3431	3368	3381	3579	3619	3609	3499	3404	3442	3584	3616	3754	3404	3430	3405	3662	3954	4218	4140	4050	3742	3477	3505	3482	3277	3303	3436	3569	3589	3719	4016	4127	4231	4091	3977	4096	4128	3860	3557	3349	3367	3379	3539	3703	3871	4180
3608	3571	3634	3634	3456	3408	3390	3562	3491	3534	3382	3409	3392	3519	3556	3545	3570	3467	3589	3829	4030	4192	4108	4065	3716	3502	3475	3498	3388	3628	3746	3966	4040	3849	3756	3746	3650	3870	3976	4168	4252	4441	4007	3636	3397	3259	3260	3407	3600	3988
3554	3612	3534	3564	3547	3506	3504	3340	3406	3361	3386	3372	3556	3299	3414	3402	3458	3556	3764	3974	4096	4115	4228	4102	3800	3585	3236	3447	3621	3752	4109	4350	4374	3996	3636	3501	3544	3837	3860	4135	4256	4251	4208	3950	3507	3495	3381	3369	3327	3429
3699	3563	3488	3453	3635	3549	3492	3356	3327	3350	3370	3594	3403	3461	3242	3303	3476	3675	4013	4122	4053	3965	3938	3912	3678	3265	3175	3485	3749	4066	4362	4586	4400	4167	3732	3405	3572	3664	3844	3874	4160	4179	4284	4421	3962	3605	3455	3359	3237	3227
3653	3538	3643	3615	3593	3490	3349	3223	3342	3484	3389	3610	3299	3241	3160	3389	3756	3966	3983	4088	3873	3538	3460	3300	3310	3187	3056	3431	3714	3940	4120	4376	4315	4087	3879	3638	3688	3740	3654	3744	3805	4181	4315	4183	4290	3963	3743	3558	3308	3161
3597	3624	3623	3605	3547	3476	3543	3299	3454	3443	3482	3351	3274	3217	3374	3563	3875	4043	3968	3864	3531	3156	3002	2946	2876	3024	3287	3308	3484	3608	3764	3982	4037	4146	3949	3792	3809	3564	3458	3610	3717	4100	4135	4074	4275	4352	4138	3793	3419	3279
3615	3505	3624	3381	3540	3524	3472	3454	3467	3466	3482	3258	3276	3483	3690	3817	3831	3826	3522	3309	3128	3025	3016	2791	2765	3226	3533	3247	3262	3275	3283	3430	3644	4009	4139	4040	3798	3596	3635	3491	3732	3830	3840	4019	4156	4433	4502	4165	3729	3509
3509	3498	3667	3461	3398	3464	3481	3683	3445	3413	3305	3278	3457	3600	3643	3721	3552	3319	3172	3077	3067	3369	3181	2745	3132	3432	3497	3404	3197	3225	3061	3024	3284	3864	4062	3879	3950	3938	3818	3789	3640	3497	3547	3757	4132	4481	4371	4145	3936	3622
3530	3488	3598	3482	3377	3522	3515	3550	3501	3264	3237	3267	3577	3611	3697	3473	3165	2908	2879	3095	3428	3272	3161	3023	3325	3560	3602	3312	3284	3263	3120	3079	3028	3489	3837	4017	4087	3998	3979	3770	3600	3451	3452	3745	4061	4266	4281	4132	3775	3677
3577	3499	3570	3652	3469	3430	3494	3383	3559	3484	3265	3398	3541	3562	3521	3285	2889	2668	2916	3221	3439	3248	3244	3385	3608	3889	3862	3687	3457	3392	3153	3069	3046	3197	3358	3758	4001	4127	4068	3838	3737	3534	3344	3787	4026	4164	4050	3892	3725	3596
3551	3646	3622	3643	3688	3465	3254	3366	3309	3388	3382	3516	3418	3509	3497	3087	2742	2759	2869	3212	3171	3083	3272	3801	4000	4031	4141	3943	3836	3489	3387	3311	3102	3042	3180	3508	3931	4031	3991	3934	3730	3703	3745	3789	3902	3919	3812	3592	3427	3367
3597	3576	3671	3544	3575	3545	3321	3276	3439	3544	3519	3478	3316	3218	3088	2661	2739	2764	2979	2965	3125	3169	3617	4081	4229	4195	4188	4132	3953	3496	3463	3315	3311	3138	3063	3320	3599	3841	4044	3873	3911	3862	3863	3835	3830	3818	3486	3243	3150	3071
3701	3680	3614	3664	3533	3596	3375	3460	3551	3546	3734	3528	3200	2814	2582	2462	2615	2786	2884	2960	3204	3322	3840	4175	3881	3747	3917	3903	3957	3743	3641	3528	3416	3420	3404	3274	3363	3652	3951	4200	4065	3882	3938	3930	3693	3466	3383	3250	3126	3052
3748	3735	3772	3665	3735	3691	3738	3615	3684	3590	3504	3378	2876	2485	2286	2241	2276	2651	3065	3199	3407	3575	3847	3642	3482	3524	3486	3829	4073	3943	3785	3745	3523	3423	3314	3292	3207	3395	3581	3827	4008	3951	3936	3796	3709	3397	3332	3379	3237	3147
3786	3671	3739	3628	3635	3773	3769	3694	3730	3522	3303	3056	2592	2296	2276	2196	2261	2563	2999	3381	3523	3473	3524	3332	3219	3261	3440	3618	3810	4060	3929	3778	3583	3353	3276	3384	3359	3198	3299	3554	3628	3912	4037	3920	3700	3397	3355	3374	3424	3299
3838	3700	3702	3635	3758	3688	3631	3692	3675	3501	3036	2698	2498	2205	2139	2251	2431	2789	3156	3455	3639	3347	3299	3095	3229	3335	3511	3509	3532	3786	3886	3916	3819	3626	3483	3277	3314	3345	3231	3256	3485	3802	3950	3934	3701	3345	3436	3472	3573	3566
3755	3752	3741	3775	3584	3724	3649	3777	3682	3439	3102	2551	2335	2269	2225	2526	2798	2955	3472	3419	3518	3341	3161	3128	3192	3476	3435	3330	3303	3594	3930	3955	3866	3822	3667	3333	3341	3327	3358	3245	3315	3613	3842	3934	4055	3664	3473	3572	3605	3696
3796	3734	3782	3708	3679	3619	3743	3784	3519	3271	2763	2592	2192	2249	2371	2860	3324	3407	3581	3502	3284	3290	3292	3315	3395	3357	3335	3217	3338	3586	3512	3835	3890	3829	3780	3547	3126	3200	3303	3106	3300	3402	3642	3982	4173	3845	3678	3731	3785	3744
3733	3763	3725	3819	3648	3706	3702	3645	3528	3071	2702	2575	2400	2376	2805	3475	3719	3656	3692	3476	3156	3355	3624	3414	3336	3238	3208	3447	3488	3711	3420	3506	3588	3937	3943	3947	3360	3133	3195	3315	3098	3408	3645	3931	4121	3828	3686	3681	3742	3716
3824	3826	3769	3789	3570	3635	3694	3548	3309	3078	2591	2558	2648	2575	3067	3674	3835	3840	3639	3273	3159	3372	3530	3511	3318	3306	3312	3426	3692	3543	3500	3375	3517	3902	4121	3905	3481	3195	3123	3101	3058	3379	3651	3948	4034	3796	3652	3706	3626	3573
3937	3904	3853	3691	3751	3668	3571	3669	3383	2960	2756	2684	2732	2673	3066	3509	3666	3618	3595	3396	3364	3435	3411	3363	3483	3305	3551	3527	3412	3387	3365	3267	3511	3775	4093	4071	3732	3162	3134	3071	3113	3426	3801	3932	3891	3569	3633	3645	3845	3619
3849	3686	3888	3661	3598	3474	3564	3585	3384	3059	2748	2764	2720	2759	2910	3289	3361	3476	3474	3477	3590	3525	3421	3360	3359	3648	3709	3489	3235	3408	3362	3313	3558	3666	3731	3656	3467	3217	3135	3022	2962	3348	3740	3928	3846	3773	3673	3699	3704	3638
3875	3811	3933	3787	3577	3531	3465	3529	3570	3356	3050	2971	2834	2661	2911	2967	3201	3407	3618	3655	3660	3587	3395	3454	3472	3505	3567	3405	3266	3290	3428	3498	3647	3595	3638	3333	3223	3199	3130	3132	3175	3364	3709	3936	3862	3706	3665	3628	3598	3796
3619	3715	3808	3754	3654	3501	3493	3618	3625	3479	3340	2962	2878	2882	2875	2869	3029	3143	3397	3588	3673	3634	3676	3406	3505	3235	3480	3350	3296	3443	3525	3577	3546	3589	3457	2990	2991	3027	3185	3326	3424	3501	3745	3967	3789	3785	3555	3541	3507	3681
3614	3604	3692	3700	3726	3591	3512	3458	3545	3777	3692	3325	3168	2952	3016	2809	2784	2935	3115	3525	3673	3648	3722	3724	3494	3389	3204	3309	3373	3295	3463	3568	3659	3334	2921	2820	2676	2861	3145	3427	3584	3797	3841	3801	3739	3712	3591	3737	3473	3655
3770	3674	3650	3637	3772	3555	3627	3683	3652	3793	3933	3745	3459	3109	3015	2880	2784	2852	2985	3256	3550	3661	3937	3709	3596	3295	3303	3399	3308	3439	3436	3367	3291	2861	2585	2418	2448	2652	3022	3413	3712	3966	4055	3881	3606	3682	3757	3697	3498	3592
3774	3848	3535	3580	3534	3682	3651	3569	3682	3738	3948	3883	3820	3407	3082	2891	2752	2958	2819	3169	3406	3626	3719	3610	3613	3374	3484	3449	3482	3483	3524	3145	2718	2415	2395	2212	2447	2764	3292	3407	3698	3896	3888	3785	3674	3554	3728	3782	3729	3604
3878	3684	3724	3635	3727	3716	3495	3616	3831	3798	3871	3921	3845	3737	3363	3079	2905	2904	2953	2973	3030	3300	3661	3555	3643	3631	3680	3673	3565	3716	3329	2681	2347	2174	2050	2347	2651	2980	3357	3622	3773	3613	3645	3591	3518	3669	3617	3757	3600	3822
3856	3773	3905	3791	3687	3575	3750	3789	3672	3674	3724	3894	3953	3909	3684	3282	3148	2918	2771	2759	2863	3125	3301	3606	3698	3791	3811	3986	3785	3486	2694	2369	2135	2141	2340	2489	2894	3320	3557	3812	3739	3610	3541	3608	3566	3567	3516	3485	3568	3805
3896	3902	3901	3689	3687	3789	3664	3638	3827	3728	3594	3636	3801	3740	3702	3650	3452	3077	3057	2840	2799	2913	3212	3348	3692	3969	4002	3826	3464	2900	2470	2232	2257	2244	2574	2861	3215	3572	3768	3713	3695	3593	3626	3654	3647	3620	3584	3468	3519	3719
3966	3800	3828	3833	3630	3777	3706	3635	3645	3636	3712	3575	3623	3640	3730	3635	3619	3305	3179	2946	2874	2910	2845	3050	3446	3713	3636	3298	2812	2465	2388	2339	2358	2490	2874	3110	3565	3775	3727	3733	3559	3507	3823	3779	3685	3782	3452	3633	3660	3543
4126	3850	4021	3807	3898	3777	3805	3629	3657	3503	3682	3537	3450	3658	3551	3695	3668	3709	3386	3179	2918	2871	2822	2784	2884	3075	3130	2784	2447	2340	2376	2334	2537	2902	3198	3676	3731	3750	3633	3469	3660	3639	3752	3816	3770	3725	3737	3727	3708	3678
3971	3900	4024	4005	3787	3834	3793	3727	3765	3668	3613	3654	3492	3430	3441	3562	3693	3805	3619	3393	3003	2795	2781	2708	2745	2688	2853	2544	2559	2496	2503	2594	2860	3239	3602	3868	3907	3569	3527	3503	3657	3657	3830	3778	3665	3721	3684	3841	3741	3942
3989	3935	3954	3999	3911	3900	3739	3747	3627	3672	3750	3696	3596	3469	3417	3485	3587	3892	3791	3688	3244	3015	2845	2923	2747	2630	2648	2602	2617	2620	2739	3071	3421	3629	3864	3723	3681	3583	3452	3487	3626	3726	3655	3697	3554	3657	3558	3731	3617	3605
4100	3932	3870	3806	3887	3906	3833	3758	3679	3699	3638	3683	3588	3546	3472	3510	3573	3581	3718	3734	3454	3250	3103	2984	2790	2728	2701	2719	2888	3039	3372	3593	3906	4005	3711	3555	3395	3430	3384	3573	3484	3602	3576	3647	3758	3595	3576	3521	3556	3556
3941	3921	3986	4076	3855	3878	3906	3758	3751	3607	3577	3612	3547	3696	3493	3571	3634	3730	3707	3599	3559	3549	3455	3257	3185	3050	3051	3242	3206	3400	3631	3780	3856	3801	3626	3579	3504	3514	3472	3509	3482	3332	3583	3664	3736	3833	3685	3639	3540	3527
3998	3799	3911	3920	3995	3802	3758	3588	3846	3788	3610	3616	3545	3585	3766	3510	3551	3553	3592	3718	3645	3653	3623	3446	3549	3532	3531	3618	3611	3735	3777	3932	3951	3676	3666	3664	3632	3347	3521	3538	3339	3596	3491	3653	3753	3633	3601	3717	3594	3564
3927	3899	4045	3954	4010	3960	3818	3718	3642	3832	3613	3662	3537	3565	3617	3592	3689	3589	3426	3523	3778	3699	3842	3700	3677	3636	3822	3775	3824	3654	3925	3952	3763	3560	3605	3656	3638	3558	3463	3569	3679	3534	3578	3610	3485	3541	3506	3577	3614	3612
3815	3783	3986	3920	3917	3783	3846	3634	3684	3567	3815	3622	3582	3741	3628	3674	3559	3542	3538	3562	3723	3535	3707	3751	3788	3624	3768	3714	3812	3817	3695	3761	3643	3596	3663	3642	3738	3656	3600	3653	3663	3637	3607	3581	3460	3507	3422	3391	3562	3519
3864	3809	3788	3863	3893	3935	3692	3775	3634	3573	3546	3651	3622	3768	3670	3734	3668	3557	3524	3641	3509	3620	3571	3744	3719	3665	3681	3682	3725	3677	3662	3518	3724	3731	3725	3597	3794	3640	3665	3718	3594	3683	3670	3620	3541	3539	3550	3460	3389	3525
3937	3927	3728	3822	3806	3807	3788	3751	3637	3787	3779	3666	3645	3752	3664	3655	3774	3746	3605	3661	3645	3680	3598	3606	3666	3635	3603	3495	3665	3498	3614	3705	3707	3829	3745	3641	3691	3714	3895	3722	3731	3695	3680	3622	3548	3647	3458	3489	3516	3354
3784	3858	3954	3714	3718	3856	3800	3701	3683	3840	3885	3840	3830	3836	3602	3715	3613	3719	3763	3529	3797	3694	3792	3650	3827	3718	3616	3713	3595	3567	3575	3687	3893	3851	3833	3689	3661	3785	3702	3779	3666	3677	3732	3601	3553	3474	3590	3646	3575	3536
3696	3737	3850	3888	3761	3614	3790	3702	3621	3795	3904	3835	3826	3755	3831	3588	3749	3708	3696	3735	3668	3847	3863	3749	3776	3752	3855	3631	3502	3655	3681	3741	3678	3637	3717	3714	3740	3818	3727	3635	3581	3723	3714	3668	3391	3417	3461	3539	3509	3515
3966	3720	3763	3857	3864	3705	3639	3643	3801	3844	3976	3822	3899	3692	3760	3606	3575	3786	3716	3794	3710	3853	3763	3790	3754	3696	3572	3577	3593	3638	3637	3717	3552	3649	3830	3787	3679	3746	3721	3624	3622	3687	3672	3543	3500	3588	3433	3639	3522	3524
3894	3822	3846	3729	3871	3788	3587	3648	3716	3811	3850	3823	3823	3760	3829	3749	3683	3771	3734	3805	3614	3727	3760	3704	3719	3608	3543	3626	3518	3659	3736	3749	3766	3748	3792	3715	3622	3579	3655	3672	3640	3763	3616	3543	3640	3605	3580	3639	3553	3526
3960	3946	3991	3836	3826	3768	3782	3748	3773	3796	3799	3670	3851	3809	3704	3744	3749	3698	3692	3713	3841	3593	3741	3618	3679	3766	3625	3595	3515	3546	3603	3717	3754	3762	3765	3794	3633	3639	3608	3645	3700	3504	3665	3715	3629	3561	3602	3718	3586	3631
3639	3859	3972	3885	3720	3789	3785	3654	3682	3711	3709	3719	3797	3763	3712	3809	3790	3562	3711	3736	3760	3755	3678	3700	3680	3612	3725	3790	3630	3634	3755	3785	3734	3748	3859	3640	3850	3591	3678	3566	3688	3651	3698	3645	3625	3627	3550	3592	3555	3622
3532	3732	3767	4093	3829	3664	3778	3709	3513	3599	3575	3625	3688	3779	3708	3567	3795	3690	3745	3907	3853	3771	3851	3656	3579	3615	3709	3729	3617	3741	3804	3743	3656	3691	3751	3697	3810	3690	3574	3610	3606	3684	3708	3736	3683	3707	3522	3455	3455	3616
3583	3490	3650	3999	4006	3712	3660	3700	3690	3631	3704	3631	3583	3805	3611	3769	3716	3658	3681	3894	3639	3640	3804	3791	3622	3723	3714	3622	3764	3649	3623	3594	3715	3732	3596	3817	3694	3599	3659	3661	3597	3741	3828	3703	3795	3742	3608	3492	3462	3599
3903	3670	3561	3858	4026	3717	3556	3780	3814	3640	3765	3652	3494	3589	3533	3639	3693	3651	3646	3574	3572	3594	3824	3705	3718	3777	3694	3711	3694	3743	3690	3625	3573	3705	3560	3646	3655	3629	3470	3525	3674	3714	3772	3748	3897	3841	3666	3519	3472	3391
4040	3894	3669	3628	3867	3867	3568	3512	3715	3770	3609	3561	3433	3631	3587	3620	3644	3705	3628	3608	3675	3672	3657	3614	3731	3879	3915	3907	3711	3740	3719	3558	3698	3721	3573	3736	3759	3687	3623	3626	3669	3627	3595	3787	3807	3789	3660	3578	3517	3386
3862	4058	3710	3469	3573	3949	3612	3373	3712	3664	3378	3565	3592	3426	3624	3590	3612	3633	3757	3559	3682	3623	3630	3636	3551	3744	3725	3788	3742	3558	3373	3568	3556	3580	3580	3517	3637	3681	3632	3551	3561	3623	3717	3705	3784	3677	3649	3726	3546	3582
3564	3903	3934	3618	3404	3765	3735	3471	3517	3737	3402	3567	3524	3478	3658	3760	3599	3763	3720	3800	3639	3689	3713	3584	3719	3722	3802	3641	3729	3669	3474	3419	3514	3530	3543	3527	3624	3623	3718	3578	3611	3648	3686	3672	3672	3732	3789	3540	3615	3581
3354	3718	3979	3654	3535	3580	3781	3483	3486	3630	3624	3453	3506	3498	3704	3714	3671	3658	3695	3673	3837	3746	3713	3769	3650	3710	3706	3775	3626	3673	3513	3503	3595	3621	3503	3547	3506	3647	3584	3643	3676	3784	3691	3710	3655	3767	3673	3642	3406	3666
3395	3590	3859	3821	3454	3402	3787	3487	3371	3586	3678	3395	3610	3638	3548	3665	3796	3751	3694	3782	3731	3730	3785	3853	3776	3757	3787	3657	3776	3611	3735	3603	3650	3680	3659	3571	3645	3569	3472	3563	3749	3855	3789	3656	3737	3642	3531	3555	3557	3677
3325	3480	3692	3787	3381	3359	3692	3559	3361	3488	3670	3450	3571	3740	3350	3648	3688	3863	3660	3749	3606	3749	3699	3765	3697	3839	3634	3632	3669	3639	3673	3662	3631	3634	3528	3701	3604	3635	3738	3636	3661	3688	3741	3628	3729	3612	3579	3548	3511	3657
3343	3336	3760	4035	3578	3380	3585	3665	3215	3421	3798	3499	3547	3652	3514	3715	3564	3622	3641	3562	3694	3642	3607	3551	3686	3902	3839	3742	3518	3675	3700	3770	3696	3682	3556	3552	3626	3602	3570	3511	3656	3563	3610	3625	3564	3633	3620	3619	3813	3811
3360	3257	3747	4021	3657	3235	3581	3826	3312	3351	3642	3569	3641	3778	3456	3650	3597	3513	3672	3572	3705	3688	3600	3655	3656	3744	3686	3647	3661	3711	3688	3792	3668	3678	3633	3468	3469	3509	3439	3475	3575	3606	3468	3547	3744	3644	3759	3763	3712	3698
3364	3332	3610	4037	3610	3261	3513	3784	3415	3349	3741	3430	3489	3661	3476	3607	3512	3480	3559	3557	3610	3586	3661	3654	3752	3631	3534	3688	3682	3645	3632	3687	3724	3661	3560	3477	3427	3594	3557	3432	3618	3550	3692	3637	3603	3740	3941	3810	3843	3678
3302	3105	3525	3866	3613	3256	3568	3678	3528	3469	3598	3411	3303	3718	3369	3575	3576	3556	3469	3516	3682	3613	3680	3635	3605	3626	3581	3658	3716	3651	3558	3716	3607	3858	3594	3542	3603	3421	3501	3469	3622	3571	3732	3662	3665	3624	3685	3873	3726	3574
3250	3175	3470	3806	3638	3207	3498	3655	3461	3390	3679	3496	3370	3562	3266	3532	3437	3439	3582	3501	3678	3514	3617	3599	3670	3532	3542	3703	3520	3692	3660	3607	3788	3684	3667	3606	3664	3595	3457	3585	3561	3682	3721	3505	3679	3664	3772	3652	3657	3736
3346	3101	3514	3753	3524	3291	3506	3554	3353	3327	3702	3380	3354	3458	3254	3276	3498	3355	3630	3376	3440	3393	3558	3600	3649	3655	3617	3660	3637	3726	3744	3676	3826	3673	3585	3684	3730	3644	3702	3631	3611	3621	3575	3620	3584	3627	3610	3511	3742	3654
3172	3282	3633	3841	3447	3150	3564	3530	3273	3364	3758	3365	3353	3626	3360	3473	3530	3402	3514	3465	3547	3419	3505	3471	3580	3631	3799	3623	3739	3567	3688	3701	3671	3635	3711	3662	3624	3599	3673	3757	3714	3696	3566	3816	3769	3539	3513	3584	3759	3671
3127	3274	3552	3627	3566	3193	3509	3519	3286	3252	3556	3337	3377	3483	3441	3472	3460	3466	3505	3518	3524	3396	3541	3542	3621	3673	3706	3772	3585	3598	3596	3680	3588	3772	3725	3801	3662	3722	3615	3686	3730	3737	3882	3782	3577	3684	3597	3540	3744	3672
3152	3392	3610	3614	3294	3295	3516	3487	3321	3449	3436	3364	3437	3403	3449	3474	3407	3612	3526	3523	3631	3639	3605	3570	3649	3682	3772	3848	3805	3808	3696	3688	3633	3888	3776	4004	3922	3768	3780	3814	3784	3847	3856	3841	3637	3750	3711	3708	3579	3774
3189	3512	3532	3436	3280	3450	3534	3493	3222	3462	3540	3375	3434	3501	3385	3564	3429	3477	3482	3471	3649	3546	3677	3655	3625	3747	3799	3956	4000	3831	3905	3754	3910	3863	3995	4056	3993	3908	3757	3723	3905	3809	3889	3705	3676	3824	3917	3834	3674	3610
3374	3667	3472	3323	3182	3490	3509	3425	3272	3416	3462	3490	3560	3530	3507	3532	3381	3554	3518	3520	3502	3652	3556	3664	3733	3858	3716	3759	3928	3838	3903	3929	4147	3967	3903	4013	3910	4027	3953	3902	3842	3797	3782	3880	3934	4086	3838	3826	3670	3769
3683	3577	3277	3130	3217	3492	3535	3245	3293	3384	3291	3506	3683	3461	3663	3554	3489	3709	3436	3518	3577	3423	3493	3561	3632	3806	3761	3842	3783	3833	3918	3962	3852	3887	3870	3938	3922	3846	3837	3760	3932	3695	3864	4075	4004	4110	3944	3685	3654	3820
3585	3529	3262	3118	3367	3507	3173	3159	3417	3383	3217	3394	3515	3325	3524	3468	3438	3432	3352	3598	3343	3537	3547	3591	3722	3569	3651	3771	3645	3838	3925	3879	3797	3811	3725	3809	3946	3804	3831	3912	3748	3711	3748	3915	4061	3708	3678	3423	3581	3859
3597	3411	3319	3352	3441	3293	3180	3225	3354	3185	3312	3350	3405	3372	3577	3415	3415	3368	3352	3301	3278	3477	3431	3425	3489	3576	3713	3698	3706	3703	3805	3902	3746	3669	3662	3875	3803	3784	3816	3688	3643	3755	3732	3759	3823	3538	3421	3531	3837	3967
3259	3174	3248	3614	3534	3338	3293	3228	3299	3258	3319	3327	3093	3512	3440	3423	3466	3322	3296	3336	3464	3448	3492	3467	3510	3487	3632	3725	3685	3707	3792	3755	3846	3805	3858	3867	3790	3760	3755	3829	3693	3761	3628	3570	3604	3551	3686	3904	4070	4072
3157	3156	3326	3358	3371	3501	3528	3461	3309	3194	3371	3383	3437	3381	3388	3503	3482	3396	3502	3374	3594	3612	3584	3528	3544	3556	3580	3805	3814	3923	3807	3767	3676	3855	3905	3998	3990	3875	3789	3901	3888	3784	3760	3731	3637	3700	4081	4268	4231	3960
3117	3229	3142	3006	3078	3381	3548	3429	3411	3331	3414	3294	3305	3466	3297	3582	3513	3572	3621	3528	3637	3563	3568	3451	3732	3723	3658	3898	3818	3880	3764	3759	3711	3798	3914	4012	3899	3858	3832	3783	3962	3882	3777	3773	3835	4045	4254	4323	4031	3465
[truncated: 920 more columns]
