# Supplementary material for: Spatial Resolution and Refractive Index Contrast of Resonant Photonic Crystal Surfaces for Biosensing
Source: IEEE Photonics J. Author manuscript; Available in PMC 2015 Sep 7. (PMC4561521; doi:10.1109/JPHOT.2015.2435699)
Supplement: fig4_data [file NIHMS64775-supplement-fig4_data.gz › Volumes/graham/MacBook_backup/PhD_folder_2015_06_02/paper_improvements/IEEE_J_Photonics/final_files/data_files/fig4/4b_raw/I03.csv]

4760	4344	4360	4442	4547	4512	4427	4349	4299	4324	4564	4515	4551	4603	4671	4619	4489	4353	4375	4266	4276	4529	4646	4681	4551	4500	4382	4269	4223	4456	4374	4492	4666	4615	4664	4473	4381	4255	4276	4342	4543	4450	4540	4252	4508	4644	4627	4484	4408	4322
4879	4594	4651	4721	4658	4571	4556	4624	4639	4710	4784	4750	4764	4716	4760	4586	4458	4398	4228	4259	4273	4479	4660	4769	4712	4671	4600	4407	4448	4437	4612	4688	4629	4671	4873	4725	4504	4523	4447	4500	4669	4828	4484	4540	4575	4717	4607	4607	4496	4480
4898	4599	4687	4698	4521	4607	4753	4648	4733	4893	4861	4804	4790	4578	4808	4602	4508	4373	4402	4269	4525	4501	4649	4880	4785	4718	4655	4426	4434	4362	4500	4500	4684	4774	4793	4695	4502	4675	4707	4774	4822	4782	4681	4521	4459	4623	4621	4610	4495	4524
5000	4857	4733	4466	4524	4519	4697	4743	4801	4947	4840	4833	4705	4659	4762	4710	4490	4439	4405	4365	4422	4423	4598	4826	4735	4593	4564	4504	4491	4436	4569	4804	4874	4938	4816	4750	4676	4841	4847	5057	4939	4865	4747	4588	4462	4796	4687	4631	4528	4609
5066	4756	4615	4415	4474	4677	4572	4764	4878	4980	4950	4622	4667	4693	4714	4557	4568	4749	4621	4753	4653	4654	4690	4870	4800	4716	4751	4571	4586	4659	4682	5055	4987	4933	4829	4833	4828	4835	4981	5030	4980	5033	4801	4754	4581	4534	4709	4713	4683	4652
5093	4699	4590	4419	4502	4795	4744	4798	4887	4948	5104	4799	4769	4740	4670	4786	4736	4781	4917	4924	4722	4635	4683	4855	4924	4758	4607	4849	4793	4679	4693	4842	4938	5039	4807	4876	4827	5030	4939	4834	5014	4990	4967	4705	4677	4652	4687	4653	4664	4833
4966	4721	4613	4658	4662	4770	4625	4798	4887	4801	4818	4776	4648	4881	4759	4692	4769	4931	5168	4923	4881	4880	4930	4953	4866	4871	4826	4698	4607	4690	4807	4882	4996	5025	4871	4971	4973	4968	4929	4936	4954	4989	5086	4764	4681	4651	4667	4870	4774	4623
4978	4735	4637	4684	4810	4792	4686	4707	4853	4842	4873	4696	4716	4839	4776	4853	4897	5084	5222	5120	4997	4922	4995	5004	4846	4827	4962	4790	4780	4810	4827	4875	5000	5006	4987	4970	4991	5046	5119	5063	5108	5015	5228	5115	4868	4689	4822	4647	4857	4739
4863	4836	4729	4905	4802	4772	4601	4583	4822	4626	4782	4696	4732	4722	4836	4897	4997	5221	5001	5253	5080	4924	4921	4970	4859	4787	4854	4785	4822	4780	4841	4952	4957	4995	4946	5042	5101	5082	5020	4962	4992	5133	5039	5048	4801	4795	4960	4854	4875	4777
4900	4720	4704	4763	4864	4756	4639	4623	4702	4752	4788	4672	4853	4944	4951	4898	5083	5099	5286	5053	4938	5129	5083	5069	4908	4900	4908	4917	4796	4641	4728	4730	5047	4843	5050	5186	5132	5151	4930	4956	5025	5093	5076	5026	4841	4940	4937	4979	4828	4727
4901	4546	4635	4837	4841	4673	4621	4569	4468	4537	4694	4763	4927	4997	4973	4877	4933	4832	4957	4956	4885	5049	4923	5091	5125	4901	4935	4877	4638	4694	4656	4848	4919	4811	4967	5094	5113	4971	4801	4854	5151	5185	5162	4823	4788	5008	4973	5077	4881	4669
4701	4538	4569	4667	4751	4647	4702	4493	4496	4559	4712	4877	4773	4883	4972	4810	4833	4856	4809	4650	4741	5092	5120	5007	5103	4931	5023	4826	4578	4638	4688	4790	4996	4913	4990	5018	5053	4837	4753	4845	4940	5228	5055	5053	5030	4985	5160	5024	4979	4787
4746	4682	4536	4617	4695	4834	4754	4748	4661	4668	4748	4726	4790	4820	4838	4810	4715	4659	4663	4679	4760	5025	5030	5107	5152	5149	5110	4869	4671	4573	4694	4771	4919	4947	4917	5005	5090	4836	4784	4846	5206	5294	5148	5001	4948	5091	5131	5027	4970	4679
4873	4557	4537	4687	4658	4877	4885	4817	4817	4706	4627	4715	4713	4639	4608	4625	4551	4516	4401	4577	4829	4975	4888	5094	5082	5122	5007	4691	4664	4716	4864	4731	4967	4992	4992	5006	4900	4748	4820	4978	5101	5358	5179	5048	4891	5020	5024	5144	4722	4728
4746	4488	4610	4707	4853	4911	4909	4995	5090	4926	4821	4905	4746	4679	4530	4502	4556	4597	4561	4490	4633	4875	4907	5073	5010	5025	4851	4682	4748	4761	4936	4765	4851	5017	4967	4727	4794	4794	4806	5112	5212	5209	5058	4829	4892	4958	5178	5086	4789	4633
4751	4597	4558	4693	4724	4935	4940	5002	5031	4948	4883	4976	4647	4725	4741	4682	4582	4535	4585	4597	4693	4841	4972	5115	4977	4834	4728	4553	4711	4690	5033	4986	5052	4941	4927	4648	4649	4721	4800	4977	5264	5193	4980	4882	4984	4907	5192	4877	4774	4539
4815	4594	4534	4619	4823	4791	4902	5302	5094	5036	4984	4909	4792	4758	4760	4731	4795	4767	4582	4601	4748	4800	4913	4902	5010	4787	4746	4538	4779	4775	4944	4847	5019	4965	4698	4665	4681	4705	4946	4982	4967	5031	4945	5093	4870	5049	4989	5083	4701	4696
4894	4600	4579	4803	4886	4821	5056	5048	5066	5023	4959	4962	4952	4875	4864	4620	4584	4754	4582	4647	4810	4754	4681	4777	4751	4760	4801	4605	4606	4794	4902	4841	4937	4800	4896	4733	4692	4741	4904	4941	5092	5109	4815	4888	5118	4939	5184	4874	4825	4704
4935	4603	4545	4837	4893	4971	4986	5061	5049	5119	4978	4783	4692	4769	4702	4712	4739	4718	4635	4685	4730	4689	4556	4677	4761	4790	4619	4530	4485	4799	4770	4739	4780	4819	4813	4691	4716	4890	4823	4944	4907	4607	4892	4710	4987	5036	5275	4985	4855	4722
4888	4635	4830	4842	5053	5071	5129	5028	5146	4942	4915	4810	4894	4888	4764	4781	4797	4708	4798	4765	4711	4600	4678	4663	4761	4751	4520	4542	4593	4596	4564	4661	4688	4695	4880	4714	4716	4739	4917	4922	4809	4701	4713	4831	5021	5282	5155	5273	4804	4708
4755	4636	4868	5180	5144	5030	5122	5018	5099	4952	4885	4924	4884	4867	4745	4822	4608	4835	4717	4717	4597	4786	4594	4577	4638	4690	4420	4555	4487	4538	4437	4489	4648	4732	4807	4826	4687	4857	4980	4893	4659	4579	4642	4788	4967	5247	5151	5081	4899	4722
4877	4836	4960	5086	5017	5109	5033	5026	4872	4765	4996	4931	4918	4852	4762	4772	4808	4891	4640	4701	4803	4643	4563	4660	4627	4656	4537	4362	4397	4474	4578	4515	4672	4688	4773	4792	4747	4787	4986	4705	4698	4678	4768	4886	5058	5146	5004	4989	4829	4845
4775	4845	5105	5206	5287	5196	5024	5052	4959	4856	5201	4991	4933	4789	4885	4766	4752	4754	4707	4746	4749	4825	4727	4712	4701	4753	4474	4375	4550	4367	4561	4502	4645	4751	4930	4750	4830	4989	5004	5136	4777	4787	4790	4768	5042	5013	4950	4737	4905	4844
4936	5038	5036	5103	5018	5037	5170	5034	5009	5059	5122	5094	5041	4848	4725	4741	4633	4702	4628	4779	4996	4862	4883	4885	4758	4488	4524	4564	4509	4616	4824	4655	4685	4771	4698	4705	4717	4737	4872	4993	4833	4832	4714	4795	5029	4953	4912	4776	4839	4976
4967	4693	5026	5123	5129	5105	5078	5101	5123	5082	5133	5182	4978	4771	4683	4583	4629	4541	4704	4854	4967	4816	4917	4752	4876	4568	4567	4590	4623	4831	4748	4689	4699	4657	4486	4665	4515	4659	4965	5011	4783	4596	4852	4801	4959	4853	4673	4626	5025	5016
4776	4707	4927	5039	5005	5025	5063	4912	5151	4887	5023	5117	4992	4826	4717	4517	4589	4688	4697	4924	5043	4954	4714	4929	4729	4744	4541	4469	4637	4605	4641	4582	4517	4528	4479	4444	4541	4774	4897	4874	4840	4786	4769	4853	4953	4790	4645	4764	4802	5169
4741	4587	4699	4844	4898	5006	5014	5075	5013	4842	5065	5064	4788	4722	4651	4611	4465	4611	4797	5042	5084	4931	4770	4797	4744	4742	4610	4691	4714	4734	4484	4585	4396	4613	4576	4508	4498	4599	4858	4935	4747	4873	4764	4847	4973	4962	4585	4812	4941	5336
4975	4756	4774	4773	4775	4841	4977	4866	4937	4863	4871	4811	4672	4574	4746	4572	4642	4685	4793	4890	4900	4786	4746	4880	4636	4694	4530	4569	4750	4712	4647	4400	4492	4478	4502	4437	4598	4737	4757	4832	4809	4846	4899	4982	4811	4929	4732	4741	5031	5309
4932	4761	4850	4776	5027	4837	4927	4792	4801	4784	4758	4524	4617	4605	4820	4734	4715	4784	4887	4855	4952	4791	4711	4743	4709	4592	4556	4698	4754	4706	4596	4463	4363	4476	4481	4473	4506	4647	4649	4816	4615	4772	4761	5046	5152	5027	4953	5000	4958	5309
5096	4888	4941	4876	4981	4865	4896	4770	4663	4529	4427	4369	4423	4700	4702	4864	4783	4910	4847	4852	4749	4778	4601	4617	4528	4527	4583	4652	4796	4623	4472	4532	4243	4407	4495	4560	4713	4687	4810	4601	4704	4747	4879	5272	5243	5081	5057	4765	4977	5033
5101	5143	5123	5012	5011	4919	4810	4658	4477	4347	4354	4478	4461	4594	4717	5024	4935	4830	4771	4769	4584	4708	4616	4782	4717	4640	4725	4784	4707	4687	4529	4387	4444	4555	4503	4694	4521	4647	4657	4484	4471	4741	5146	5204	5311	5172	4959	4917	4758	4982
5205	5129	5111	4955	4843	4650	4676	4539	4559	4439	4390	4467	4564	4709	4718	4904	4874	4664	4640	4615	4555	4683	4540	4767	4810	4710	4771	4827	4673	4554	4454	4421	4458	4656	4712	4432	4607	4532	4471	4456	4596	4875	5052	5153	5145	4873	4842	4836	4923	4951
5388	5053	4890	5024	4899	4852	4652	4571	4521	4591	4361	4470	4682	4665	4760	4795	4778	4654	4547	4492	4520	4662	4643	4750	4877	4921	4799	4789	4511	4581	4417	4597	4722	4607	4627	4453	4578	4516	4533	4594	4655	4662	5067	5025	5192	4872	4887	4965	5001	4860
5323	5066	4891	4926	4814	4834	4622	4625	4573	4568	4584	4592	4815	4816	4532	4697	4624	4575	4632	4436	4451	4664	4828	4863	5047	4891	4730	4705	4694	4460	4568	4526	4656	4676	4568	4472	4490	4503	4634	4600	4620	4773	5012	4845	4996	4943	5067	5008	5210	4930
5082	5023	4888	4924	4663	4782	4575	4700	4679	4786	4777	4724	4724	4549	4626	4492	4600	4515	4472	4558	4439	4551	4731	4837	4966	4918	4778	4652	4628	4507	4662	4697	4804	4804	4662	4565	4522	4727	4698	4723	4804	4590	4802	4889	4992	4937	5121	5176	5164	5166
5013	5042	4806	4937	4739	4670	4678	4770	4989	4931	4816	4686	4603	4552	4510	4459	4259	4386	4408	4534	4711	4806	4768	4871	4952	4853	4761	4694	4749	4670	4629	4620	4726	4940	4658	4530	4454	4734	4783	4785	4766	4725	4797	4876	4879	4948	5150	5209	5163	4942
4949	4855	5025	4791	4779	4762	4786	4854	4799	4908	4791	4810	4617	4654	4492	4461	4399	4400	4527	4674	4685	4732	4632	4810	4930	4900	4855	4855	4739	4663	4623	4734	4761	4982	4935	4539	4496	4561	4637	4903	4761	4733	4632	4819	4775	4907	5044	5224	5225	5051
5002	5036	4991	4891	4830	4928	4946	4943	4824	4923	4764	4726	4679	4549	4534	4363	4384	4283	4531	4591	4675	4627	4458	4617	4733	4788	4580	4702	4772	4837	4909	4962	4892	4992	4876	4503	4563	4654	4764	4979	4818	4613	4551	4609	4790	4896	4970	5125	5244	5171
5091	5138	5065	5205	4844	4869	5043	4768	4840	4833	4762	4753	4667	4611	4547	4594	4530	4427	4548	4738	4623	4550	4588	4662	4649	4715	4724	4861	4924	4935	5018	4892	4888	4885	4791	4656	4588	4716	4903	4876	4816	4618	4628	4532	4855	5014	4997	5106	5099	5072
5207	5070	5224	5039	4893	5029	4904	4803	4753	4828	4714	4729	4643	4668	4544	4539	4570	4501	4637	4648	4672	4644	4615	4726	4684	4816	4757	4854	4992	4987	4917	4810	4752	4840	4725	4566	4584	4704	4924	4790	4604	4527	4603	4726	4979	4939	4939	4873	4998	4985
5293	5279	5386	5199	5029	4930	4899	4647	4672	4656	4774	4831	4669	4875	4696	4494	4558	4610	4520	4605	4703	4587	4514	4525	4572	4783	4752	4787	4998	5014	4832	4704	4758	4888	4719	4729	4754	4784	4692	4654	4593	4627	4823	4767	4840	4881	4776	4766	4729	4935
5408	5395	5316	5110	4936	4881	4675	4629	4642	4514	4710	4728	4735	4905	4829	4576	4645	4614	4508	4601	4470	4557	4533	4499	4576	4708	4809	4729	4848	4769	4776	4795	4976	4882	5150	4785	4875	4660	4717	4698	4723	4733	4743	5020	4720	4631	4720	4699	4702	4930
5475	5352	5214	5113	4952	4633	4724	4499	4416	4552	4628	4731	4864	4794	4852	4883	4656	4765	4641	4498	4691	4449	4468	4662	4620	4781	4812	4648	4751	4947	4877	4787	4796	4850	4922	5127	4899	4606	4713	4733	4734	4894	4757	4904	4646	4659	4606	4652	4829	5057
5390	5256	5227	4998	4948	4740	4658	4585	4464	4740	4718	4789	4887	4836	4972	4905	4869	4797	4668	4498	4593	4633	4505	4533	4766	4819	4639	4782	4730	4672	4683	4646	4892	5059	5072	5108	4974	4742	4644	4726	4698	4795	4743	4900	4830	4836	4700	4706	4877	4926
5250	5146	5090	5168	4801	4572	4635	4642	4661	4685	4691	4834	4876	4746	4867	4738	4820	4711	4807	4649	4779	4703	4543	4594	4608	4585	4578	4567	4748	4832	4776	4795	4848	5130	5099	5192	4976	4954	4814	4819	4794	4721	5079	4843	4843	4774	4804	4896	5078	4838
5225	5006	4992	5009	4864	4735	4665	4796	4924	4719	4828	4807	4640	4838	4808	4880	4849	4855	4826	4730	4768	4680	4491	4588	4604	4527	4552	4858	4746	4948	4873	4817	4773	4982	5045	5133	5028	5155	5001	5001	4988	4921	4768	4980	4900	4912	5025	4845	4949	4758
5008	5092	5166	5008	4948	5077	4954	4774	4884	4781	4764	4857	4843	4653	4691	4729	4789	4737	4846	4810	4802	4845	4768	4661	4534	4677	4571	4849	4899	4940	4876	4843	4815	4923	5291	5151	5259	5103	5174	5142	4965	4867	4841	4886	5074	5105	5110	4881	4920	4779
4983	4978	5008	5306	5056	5019	5135	4982	5043	4761	4776	4682	4657	4671	4764	4716	4630	4668	4675	4847	4887	4820	4797	4587	4539	4678	4725	4561	4793	4865	4735	4613	4826	4926	5140	5202	5307	4996	4973	4988	5256	4976	4841	4855	4820	4990	5109	4886	4885	4764
5172	5212	5291	5207	5236	5044	5106	4927	4927	4876	4627	4600	4641	4713	4658	4638	4607	4695	4618	4726	4755	4919	4876	4774	4774	4506	4621	4703	4798	4935	4820	4741	4676	4842	5023	5174	5160	5073	5064	5063	5135	4962	4864	4979	5071	5236	5045	5086	4874	4983
5203	5086	5102	5213	5128	5081	5070	5008	4803	4865	4775	4771	4543	4573	4617	4698	4648	4634	4721	4629	4823	4909	4952	4811	4697	4573	4661	4669	4771	4673	4764	4875	4796	4843	5125	5106	5203	5206	5336	5309	5120	5142	4958	4997	4869	5294	4895	4909	4899	4855
5355	5044	5133	5130	5254	4979	4863	4873	4877	4821	4844	4743	4855	4808	4652	4612	4759	4759	4792	4855	4789	4862	4913	4873	4825	4739	4759	4560	4821	4826	5020	4917	5019	4793	5023	5234	5234	5340	5256	5212	5142	5132	5025	5099	5091	5021	4968	4841	5036	4792
5268	5017	5190	5113	4836	4801	4869	5019	4792	4886	4632	4693	4694	4653	4590	4656	4948	4797	4688	4845	4824	4950	5001	4854	4869	4852	4874	4738	4757	4956	5026	4867	4723	4730	4898	5199	5227	5288	5187	5048	5179	5319	5071	5130	5101	4990	5065	4930	5034	5012
5411	5101	4948	4873	4821	4730	4843	4718	4837	4855	4805	4721	4812	4729	4804	4649	4669	4830	4730	4839	4768	4845	5030	4918	4825	4743	4787	4918	4664	4879	4977	4906	4758	4891	5093	5312	5311	5192	5179	5207	5192	5629	5288	4997	4979	4875	4909	4965	5103	4923
5088	4833	4743	5011	4812	4723	4788	4869	4805	4892	4869	4844	4823	4870	4828	4856	4787	4902	4787	4844	4831	4885	4970	5012	4789	4880	4827	4775	4800	4778	4939	4926	4936	4908	5046	5139	5196	5156	5214	5372	5329	5345	5352	5077	4852	4854	4969	5162	5276	5201
4916	4818	4975	4963	4790	4800	4774	4876	4782	5032	4913	4920	4931	4873	4787	4799	4647	4738	4721	4761	4964	4811	4974	5065	5133	5049	4920	4806	4751	4754	4882	5021	4896	4936	4974	4937	5169	5117	5166	5288	5081	5213	5250	5033	5110	4849	5089	5078	5192	5011
4842	4841	4979	4889	4782	4784	4748	4961	4889	4868	4890	4994	4849	4844	4922	4830	4696	4669	4674	4908	4810	5026	5012	5047	4923	5005	4777	4856	5013	4858	4953	4964	5135	4870	4878	4974	5197	5299	5213	5255	5089	5266	5209	5105	5081	5118	4916	5036	5041	5060
5114	4902	5071	4977	4880	4674	4850	4775	4863	4988	4979	4990	4930	4953	4821	4817	4745	4840	4730	4897	4813	4949	4932	5163	5124	4930	4832	4781	4928	4846	4903	4945	5003	4909	4852	4914	5104	5125	5345	5182	5157	5168	5295	5243	5232	5058	4881	4799	5037	5058
5196	4989	5166	4937	4755	4694	4719	4684	4902	4740	4880	4820	4784	4906	4813	4831	4772	4671	4763	4886	4947	4938	4994	5248	5097	5047	5022	4840	4936	5022	4852	5010	4934	4824	4787	4954	4934	5191	5356	5228	5078	5196	5300	5195	5199	5075	4750	4736	4801	4816
5358	5010	4869	4830	4714	4665	4650	4562	4616	4825	4773	4793	4817	4916	4994	4982	4899	4905	4883	4779	4958	4985	5136	5134	5194	5025	4912	4955	4961	5017	5041	4997	4957	5109	4934	4850	5093	5209	5237	5214	5110	4942	5007	5170	5008	4995	4763	4731	4701	4780
5225	5068	5020	4820	4642	4688	4712	4633	4583	4763	4724	4817	4924	4872	4959	5047	5064	4974	5103	4996	4777	4948	5028	5079	5180	5127	4989	4993	5073	5041	4894	5065	5146	4993	4999	4929	5068	5162	5241	5132	5152	4929	4880	5159	4833	5029	4904	4797	4855	4963
5057	5089	5006	4899	4801	4573	4759	4587	4564	4756	4765	4841	4791	4930	5043	5005	5127	5165	4878	4859	4792	4852	4929	5177	5241	5039	4981	4964	4988	5113	5075	5027	5194	5066	4937	4947	4991	5035	5139	5045	5013	4913	4845	5041	4949	4865	4867	4889	4839	4963
5127	5096	5045	5014	4840	4732	4680	4609	4619	4600	4789	4768	4767	4967	5041	5030	5068	5141	5021	4962	4778	4982	5023	4980	5056	5104	4945	4978	4968	5088	4954	4915	4969	5154	4974	5015	5068	4975	5157	5168	5073	4956	4914	5052	4976	5136	5064	4907	4773	4823
5099	5071	5260	5109	4902	4870	4840	4757	4569	4731	4708	4688	4700	4872	4973	5067	5052	4945	4917	5095	4989	5109	4929	5064	5222	5047	5034	5042	5041	5005	5071	5125	5070	5033	5121	5136	5108	5116	5041	5036	5160	4989	4809	4982	5084	5153	5208	4985	4850	4720
5222	5110	5087	5231	5163	4915	4839	4657	4648	4611	4758	4653	4815	4833	4872	4992	4892	5160	5048	5128	5215	4997	5081	5077	5006	5065	5074	5164	4968	5000	5037	4973	5108	5058	5178	5272	5095	5097	5161	5032	5017	4818	4731	4835	4989	5177	5044	4745	4567	4618
5299	5172	5309	5431	5260	5049	4844	4750	4695	4653	4593	4680	4720	4842	4834	5032	5176	5136	5080	5274	5075	5028	4988	4952	5074	5050	5086	5122	5104	5152	4969	4958	5113	5123	5238	5166	4999	4960	5023	5151	5102	5041	4986	4865	4899	5060	5042	4837	4779	4549
5494	5236	5296	5352	5150	5166	4895	4907	4790	4833	4583	4614	4774	4807	4900	4989	5023	5041	5218	5078	5035	4980	4972	5167	5043	5054	5159	5003	4951	5053	4959	5081	5078	5132	5273	5106	5074	4988	5047	5150	5065	5070	5102	4917	4937	5016	4964	5026	4715	4730
5501	5236	5252	5206	5247	5168	5032	4911	4870	4799	4625	4705	4709	4829	4843	5005	4856	5146	5193	5128	5060	5175	4915	5160	5239	5121	5056	5122	4933	4916	4931	5104	5275	5132	4964	4999	4968	5003	5104	5035	5134	5057	5111	4900	4885	4781	4910	4978	4951	4896
5351	5067	5271	5223	5083	5088	5083	5060	4966	4887	4874	4839	4670	4868	4783	4794	4935	5227	5090	5158	4913	5099	4974	5014	5138	5197	5052	4899	4778	4777	4957	5164	5183	5188	4886	4901	4984	5018	5125	5140	5112	5172	5056	4903	4790	4780	4945	5173	5167	5292
5200	5247	5322	5349	5247	5160	5167	5120	4947	4902	4900	4801	4798	4758	4626	4688	4860	4970	5120	5100	5117	5028	5025	4978	4958	5106	4952	4939	4744	4811	5088	5086	5221	4915	4885	4862	4974	5074	5116	5287	4978	5028	4945	4832	4792	4948	5199	5385	5348	5297
5395	5411	5244	5426	5307	5384	5319	5106	5094	5056	4754	4927	4599	4666	4606	4595	4903	5132	5145	5076	4938	4942	4957	5078	4959	4924	4912	4993	4880	4933	5075	4978	5149	4888	4837	4797	5008	5125	5306	5240	4931	4857	4823	4818	5069	5167	5303	5353	5307	5233
5539	5282	5253	5269	5255	5361	5238	5321	5024	5128	4947	4711	4795	4767	4675	4678	5031	5172	5163	5157	5163	5022	5145	5127	4977	4832	4967	4765	4848	5047	4883	4902	4762	4759	4965	4910	5025	5075	5168	5173	4877	4732	4818	5008	5240	5276	5356	5263	5328	5238
5617	5282	5480	5234	5217	5189	5248	5140	5199	5062	4877	4672	4912	4955	4778	4817	4992	4906	5092	5177	5133	5049	5065	5024	5069	4892	4888	4947	4937	4961	4977	4741	4661	4699	4843	4894	5029	4980	5137	4835	4937	4935	4984	5093	5280	5328	5420	5007	5053	4976
5555	5258	5075	5232	5085	5196	5092	5134	5073	5106	4979	4887	4931	4654	4854	4862	5015	4841	4979	5081	5156	5049	5044	4997	4854	4973	4926	4939	4862	4802	4803	4735	4584	4800	5028	5071	4878	4867	4843	4782	5042	5049	4950	5090	5456	5208	5185	5119	5014	4863
5337	5190	5225	5079	4948	5074	5033	5102	5058	5136	5102	4934	4911	4737	4879	4859	4784	4827	4830	4926	5022	5023	5055	4876	5041	4941	5129	5076	4731	4842	4742	4682	4759	4886	4927	5045	4772	4648	4611	4867	5141	5126	5399	5161	5171	5266	5056	5029	5032	4966
5393	5171	5224	5077	5037	5053	5131	5071	5162	5151	4991	4927	4846	4845	4778	4760	4833	4844	4785	5004	5214	5158	5025	4893	4899	4978	4881	4867	4726	4538	4619	4759	4900	4923	5086	4938	4900	4607	4641	4854	5247	5454	5285	5216	4910	4912	4944	5114	5088	5161
5461	5234	5191	5088	5141	4959	5215	5046	5144	5059	4900	4893	4807	5046	4902	4838	4772	4810	5009	4887	5044	4953	4929	4911	4976	5019	5108	4728	4674	4568	4631	4893	4867	4989	4840	4718	4737	4662	4830	4956	5338	5491	5305	5096	4869	4837	5030	5088	5179	5333
5433	5273	5414	5144	5102	5038	5134	4965	4941	4924	4839	4791	4961	4865	4902	4972	4844	4937	5050	4913	4899	4909	4902	4989	4960	5258	4982	4760	4478	4792	4823	4966	5091	4912	4792	4625	4762	4743	5084	5151	5356	5289	5162	5180	4787	4660	4893	5208	5391	5475
5383	5229	5260	5071	4934	4989	4882	4910	4900	4869	4805	4856	4954	4940	4962	4831	4861	4824	5116	5062	4756	4866	4829	5038	5217	5179	5019	4792	4637	4608	4936	4889	5019	4952	4760	4741	4769	4924	4950	5042	5005	5179	5101	5042	4952	4779	4907	5219	5405	5660
5440	5214	5204	5088	5063	4879	5044	4845	4808	4808	4859	4951	5036	5048	4842	4952	4826	5022	4840	4832	4816	4814	4936	5173	5182	5231	4975	4791	4727	4894	4891	5044	4890	4884	4798	4722	4773	5055	5187	5194	5200	5028	4937	4981	4908	5013	5006	5247	5309	5611
5464	5092	5250	5037	4799	4891	4980	5025	4955	4954	5038	5045	5085	4949	4946	4803	4927	5013	5123	4902	4813	4791	5005	5237	5110	5142	4858	4780	4859	5072	5017	4895	4896	4754	4795	4837	5123	5226	5287	5276	5206	5009	5026	4855	4929	5148	5255	5299	5163	5443
5424	5293	5297	4861	5019	4917	4913	4962	4908	4919	5020	4985	4767	5005	4689	4868	4856	5214	5055	4940	4683	4950	5080	5201	5191	5074	5006	4741	5004	5004	5088	5087	4698	4827	4869	4807	5211	5313	5323	5220	5128	4963	4920	4875	5042	5330	5412	5130	5134	5068
5336	5185	5255	4911	5075	4855	5102	4898	4874	4903	4851	5000	4952	4812	4919	5003	5201	5042	5097	5000	4991	5069	5177	5233	5116	5001	4967	5091	5135	5181	5204	5072	4774	4723	4905	5044	5251	5304	5254	5077	4947	5004	5019	4987	5337	5465	5416	5313	5051	4719
5177	5167	5078	4924	4848	4993	5020	4967	4962	4796	4884	4985	4926	5001	4971	5207	5169	5023	5099	4958	4970	5050	5222	5069	5213	5103	5003	5246	5215	5218	5064	4775	4736	4664	5000	5290	5599	5403	5231	4999	4881	5049	5125	5337	5536	5479	5560	5109	5043	4531
5319	5133	5114	4918	4969	4984	5201	4933	4894	4935	5072	5082	5021	4838	5071	5292	5361	5109	4973	5027	5049	5209	5227	5215	5292	5138	5173	5401	5290	5239	5022	4608	4637	4941	5168	5441	5498	5484	5098	5077	5054	5159	5355	5635	5517	5608	5345	4951	4898	4668
5264	5269	5042	4881	5065	4994	5179	4967	4940	5025	5034	5182	5025	4986	5093	5249	5372	5159	4953	5050	5243	5369	5315	5303	5213	5212	5325	5365	5297	5184	5008	4707	4831	4914	5364	5519	5467	5380	5037	5020	5103	5216	5434	5374	5444	5440	5060	4881	4749	4657
5384	5030	5107	5061	5067	5043	5060	4879	4827	5031	5156	5120	5091	4967	5103	5243	5340	5233	4979	5046	5231	5375	5302	5207	5206	5272	5415	5386	5523	5004	4948	4852	4943	5087	5425	5417	5285	5175	5030	4991	5203	5337	5566	5681	5618	5356	4950	4754	4829	4815
5286	5174	5167	5150	5219	5049	4999	4892	5000	5146	5061	4895	4973	5321	5265	5469	5473	5307	5070	5208	5434	5448	5101	5089	5011	5269	5320	5489	5525	5025	4969	5022	5100	5103	5299	5421	5074	5198	5095	5102	5179	5543	5548	5728	5452	5416	4781	4650	4645	4946
5313	5148	5104	5143	5217	4896	4816	4893	4864	5046	5012	4941	5188	5223	5086	5434	5190	5259	5256	5214	5282	5311	5219	5120	5161	5423	5551	5650	5314	5147	4941	4998	5199	5225	5391	5399	5059	5006	5094	5154	5137	5572	5576	5552	5362	5206	4697	4818	4770	5069
5354	5108	5062	5082	5173	4920	4959	4840	4934	5081	5034	4986	5219	5426	5456	5334	5342	5292	5369	5403	5440	5424	5087	4871	5264	5287	5444	5597	5337	5087	4946	5041	5343	5440	5522	5303	5069	4804	4876	5104	5352	5619	5487	5230	5091	4843	4754	4744	4998	5116
5314	5196	5209	5032	5074	5138	4970	5009	5130	5287	5316	5128	5328	5304	5589	5488	5295	5425	5209	5439	5309	5217	4981	5024	5346	5361	5441	5233	5156	5092	5203	5229	5365	5370	5273	4974	4779	4830	4898	5253	5492	5644	5420	5204	4792	4840	4746	4943	5168	5436
5385	5153	5125	5049	5022	5251	5152	5326	5264	5253	5216	5164	5304	5479	5413	5418	5202	5363	5280	5431	5285	5137	5094	5127	5260	5265	5390	5229	5049	4845	5064	5326	5295	5339	5120	4890	4888	4809	5090	5414	5584	5641	5610	5062	4748	4636	4706	5012	5245	5413
5424	5256	5151	5231	5135	5066	5237	5161	5359	5202	5076	5055	5141	5362	5385	5457	5375	5303	5367	5395	5286	5120	4913	4974	5195	5383	5267	5185	4944	5153	5170	5298	5452	5190	5034	4922	4850	5082	5253	5514	5443	5460	5173	4923	4738	4683	4717	5029	5367	5684
5443	5158	5210	5186	5011	5257	5140	5190	5158	5101	4989	5008	5206	5194	5583	5297	5265	5220	5387	5316	5119	4932	4814	5053	5265	5325	5388	5018	4829	4949	5114	5399	5284	5280	4982	4709	4735	5076	5277	5381	5622	5442	5027	4931	4821	4839	5025	5210	5424	5607
5350	5082	5145	5180	5056	5054	5185	5145	5267	4930	5030	4872	5275	5363	5444	5285	5367	5415	5423	5197	5176	4793	4867	5100	5210	5234	5114	4921	4930	4936	5273	5429	5332	5274	4952	4837	4783	5135	5249	5572	5505	5337	4982	4772	4842	4759	5235	5299	5429	5588
5313	5178	5121	5171	5018	5058	5244	5131	5285	5053	4994	4846	5128	5279	5344	5065	5231	5317	5338	5206	5019	4934	5032	4958	5154	5104	5079	4783	4815	5035	5219	5498	5221	5040	4878	4695	4815	5058	5377	5445	5516	5267	4884	4705	4911	5079	5320	5375	5655	5483
5391	5254	5181	5146	5055	5003	5338	5259	5195	5015	4757	4983	5209	5175	5027	5083	5088	5281	5273	5225	4940	4829	4946	5041	5179	5105	4869	4879	4748	5070	5430	5360	5230	4932	4570	4778	5005	5223	5539	5499	5415	5112	4779	4679	4856	5193	5412	5775	5569	5531
5310	5151	5121	4981	5092	4978	5170	5210	5208	4956	4826	4843	4997	5159	5071	5093	5180	5150	5258	5099	4853	4932	4748	5068	5093	5070	4945	4807	4917	4996	5224	5287	5149	4828	4655	4923	5045	5235	5522	5599	5267	4973	4689	4829	4857	5193	5427	5680	5619	5534
5294	5115	5082	5025	4968	5031	4958	5184	5067	4829	4839	4880	5008	4971	4985	4916	5245	5201	5165	4875	4742	4701	4796	5138	5120	5018	4802	4829	4867	5093	5279	5434	5140	4877	4634	4845	5066	5491	5448	5411	5172	4727	4683	4700	5141	5306	5528	5605	5517	5393
5389	5152	5201	5266	5150	5073	5348	5359	5191	4966	4799	4934	5178	5053	4984	4979	5133	5307	5152	4916	4730	4870	4929	4964	4981	4905	4779	4870	5010	5121	5436	5357	5279	4833	4587	4819	5211	5422	5490	5362	4948	4732	4626	4851	4924	5281	5512	5624	5463	5286
5369	5107	5276	5309	5288	5279	5446	5306	5184	4862	4944	4850	5081	4914	5048	4983	4932	5212	5111	4825	4786	4630	4951	4947	4857	4870	4772	4747	5091	5128	5478	5303	5253	4875	4792	4956	5330	5536	5575	5398	5009	4662	4711	4768	5182	5524	5612	5484	5385	5174
5375	5247	5341	5342	5376	5323	5284	5318	5051	4976	5030	5103	5037	5115	4988	5065	4997	5192	5052	4938	4736	4703	4979	4885	4926	4684	4716	4941	5331	5435	5712	5504	4978	4987	4976	5061	5373	5660	5479	5226	4894	4540	4599	4679	5110	5524	5534	5662	5292	5030
5452	5323	5354	5331	5272	5274	5564	5242	5060	4991	4959	5071	5116	5260	5013	5119	5082	5082	5284	4932	4845	4763	4964	5065	4979	4720	4655	4765	5182	5453	5511	5376	4985	4873	4943	5152	5486	5473	5448	5257	4980	4671	4523	4709	5209	5482	5814	5538	5430	5015
5638	5509	5537	5607	5364	5563	5647	5472	5304	5206	5137	5160	5229	5170	5107	5113	5080	5105	5146	4992	5008	5030	5112	4973	5036	4693	4583	4860	5201	5523	5460	5253	4974	4854	4852	5258	5384	5541	5559	5333	4798	4582	4644	4882	5078	5606	5840	5557	5314	4894
5671	5468	5511	5504	5458	5539	5523	5479	5272	5212	5033	5275	5175	5143	5050	4958	5257	5294	5187	5217	4963	5107	4992	5237	4825	4637	4733	4960	5180	5553	5357	5256	4850	4951	4992	5266	5353	5707	5654	5083	4656	4763	4715	4843	5205	5425	5872	5483	5335	4903
5660	5452	5539	5464	5619	5466	5506	5612	5290	5157	5143	5186	5294	5199	4937	5089	5248	5246	5209	4985	4964	4990	5243	5072	4919	4904	4700	5024	5272	5393	5519	5181	4945	4827	4955	5228	5705	5615	5526	5080	4898	4485	4685	5077	5492	5771	5687	5719	5349	5055
5648	5520	5599	5461	5391	5657	5721	5517	5179	5243	5256	5303	5224	5122	4996	5152	5105	5304	5231	5064	5043	5184	5180	5254	5047	4752	4796	4959	5484	5544	5614	5197	4909	4753	5086	5480	5449	5619	5337	5109	4880	4644	4813	5140	5476	5683	5780	5707	5367	5122
5498	5456	5479	5445	5629	5622	5601	5384	5122	5133	5154	5360	5353	5178	5056	5022	5133	5214	5216	5090	5100	5162	5442	5408	4985	4962	4846	5078	5397	5584	5480	5205	4834	4703	5096	5305	5518	5685	5343	5069	4854	4676	4919	5204	5684	5884	5976	5788	5370	5010
5521	5426	5547	5404	5496	5423	5390	5305	5203	5058	5140	5236	5309	5124	5052	5005	5152	5135	5292	5080	5009	5355	5281	5200	5228	4944	4949	5003	5494	5575	5487	5197	5077	4815	4988	5249	5580	5630	5388	5150	4857	4627	4963	5194	5560	5928	5880	5707	5309	5075
5383	5243	5421	5326	5373	5272	5333	5227	5204	5130	5258	5213	5347	5123	4887	4808	5245	5224	5163	4947	4878	5145	5260	5104	4981	4944	4948	5132	5502	5662	5583	5349	4997	4946	4964	5355	5550	5562	5388	5140	4924	4909	5065	5252	5401	5922	5876	5713	5300	4894
5422	5198	5199	5266	5386	5069	5194	5189	4970	5116	5134	5104	5215	4943	4801	5007	5060	5198	5099	5052	5066	5117	5220	5219	5058	4931	5026	5211	5489	5739	5613	5255	5162	4831	4951	5278	5518	5690	5344	4989	5020	4957	5173	5391	5680	5846	5728	5685	5123	4877
5345	5271	5465	5324	5299	5067	5215	5052	4966	5071	5067	5132	5098	4889	4868	4904	4997	5144	5027	5035	5107	5215	5313	5307	5267	4938	4898	5103	5541	5765	5785	5311	5153	5031	4921	5306	5519	5540	5357	5083	4921	4742	5084	5271	5735	5869	5753	5629	5108	4756
5390	5426	5427	5301	5224	5258	4991	5082	5056	4811	5029	5230	5121	4994	4818	5066	4978	5217	5043	5143	5082	5130	5283	5298	5175	4948	4955	5102	5506	5656	5484	5468	5103	5098	5108	5392	5604	5540	5269	5134	4940	4769	5183	5385	5553	5773	5657	5513	5121	4756
5415	5173	5364	5266	5239	5193	5094	4847	4953	4894	5018	5075	5017	4964	4813	4887	5116	5094	5026	4916	4834	5211	5213	5337	5060	5052	4985	5156	5300	5698	5525	5442	4986	4937	5093	5400	5630	5547	5424	5095	5118	4854	4957	5327	5680	5653	5643	5439	5116	4760
5526	5330	5373	5224	5282	5103	5216	4888	4953	4907	5011	5053	5019	5027	4818	4904	5128	5097	5058	5064	4907	4913	5341	5247	5296	5197	5044	5210	5403	5611	5612	5299	4952	4705	4877	5272	5370	5504	5515	5333	4971	4862	4854	5212	5547	5682	5717	5475	5254	4841
5372	5256	5478	5241	5189	4986	5130	4975	4894	4935	4988	4907	5029	4945	4666	4808	5141	5233	5278	5097	4955	5017	5200	5181	5187	5095	5073	5193	5331	5440	5512	5102	4959	4943	4988	5029	5335	5510	5452	5135	4969	4825	4907	5095	5362	5618	5753	5418	5240	4773
5388	5307	5423	5300	5122	5287	5038	5044	5092	4974	4971	4983	5027	4844	4950	4859	5113	5358	5324	5173	5056	5011	5109	5366	5193	5166	5080	5013	5316	5524	5423	5245	5049	4762	4787	5001	5220	5563	5279	5160	4955	4837	4902	5021	5497	5528	5683	5838	5297	5084
5457	5465	5525	5316	5126	5167	5124	5236	5175	5169	5112	5127	5162	5055	4929	4843	5025	5426	5303	5251	5030	4918	5182	5221	5386	5128	5027	5108	5206	5393	5491	5276	4847	4818	4913	4905	5287	5192	5357	5201	4966	4846	4724	4931	5130	5413	5638	5643	5380	5018
5638	5373	5481	5317	5102	5162	5193	5286	5228	5037	5089	5261	5120	5215	4882	4987	5182	5288	5318	5247	5109	4979	5097	5140	5267	5127	4999	4872	5110	5280	5419	5154	4968	4906	4693	4978	5160	5369	5510	5406	5057	5013	4688	4829	5219	5374	5692	5749	5445	5057
5481	5392	5326	5365	5130	5116	5283	5321	5262	5044	5043	5069	5163	5194	5176	5139	5206	5445	5292	5347	4990	4877	5042	4979	5132	5123	5089	4796	4991	5191	5253	5105	5011	4952	4725	4809	5077	5340	5380	5236	5263	5099	4817	4823	5069	5306	5659	5792	5599	5494
5463	5278	5484	5237	5211	5219	5407	5310	5267	5336	5137	5239	5209	5295	5170	5236	5339	5477	5325	5223	5057	4940	4973	5236	5275	5214	4883	4915	4945	5145	5321	5263	5193	5039	4854	4844	5100	5356	5551	5414	5276	4928	4874	4925	4974	5276	5730	5709	5629	5452
5411	5283	5445	5339	5268	5176	5505	5444	5283	5309	5364	5247	5346	5291	5186	5140	5110	5389	5640	5235	4889	4907	4875	5002	5358	5196	4884	4964	4928	4914	5133	5227	5170	4944	4832	4772	5121	5436	5799	5539	5339	5099	4801	4925	4862	5095	5347	5738	5649	5551
5317	5231	5330	5206	5361	5348	5516	5541	5334	5596	5336	5159	5342	5232	5191	5118	5261	5505	5512	5141	4881	4878	4940	5133	5151	5311	4842	4674	4748	5137	5154	5368	5289	5037	4726	4903	5055	5383	5836	5747	5313	5079	4933	4729	4838	4954	5421	5696	5797	5579
5387	5036	5168	5295	5173	5259	5445	5575	5452	5357	5213	5173	5307	5480	5201	5090	5221	5374	5346	5428	5118	4783	4654	5015	5184	5255	5072	4897	4686	4972	5183	5414	5576	5044	4864	5069	5096	5335	5713	5686	5685	5207	4906	4776	4775	4999	5378	5425	5594	5723
5458	5147	5231	5298	5375	5291	5296	5442	5476	5475	5186	5071	5155	5301	5243	5089	5002	5446	5430	5266	5105	4877	4743	5000	5056	5196	5248	5034	4773	5098	5378	5383	5525	5246	4966	5006	5009	5412	5559	5697	5578	5198	4928	4740	4636	4934	5236	5384	5561	5672
5427	5158	5082	5244	5336	5272	5431	5293	5342	5225	5224	5136	5292	5357	5411	5076	5168	5429	5354	5347	5188	4900	4833	5031	5226	5298	5220	5173	4995	4878	5120	5559	5529	5136	4975	4974	4977	5211	5345	5712	5672	5470	4883	4733	4609	4869	5184	5135	5522	5565
5374	5205	5128	5218	5422	5349	5400	5330	5418	5287	5279	5175	5194	5364	5513	5463	5209	5330	5245	5287	5289	5013	4857	5023	5202	5381	5300	5108	5179	5042	5287	5573	5527	5407	5165	4909	4878	5017	5325	5482	5614	5312	5127	4885	4636	4835	4930	5154	5569	5473
5468	5287	5244	5436	5472	5509	5420	5383	5290	5412	5271	5155	5180	5316	5391	5313	5184	5182	5157	5244	5217	5094	4822	4989	5154	5191	5250	5194	5041	5062	5347	5461	5569	5543	5131	5063	4868	5103	5001	5400	5453	5358	5164	5033	4689	4696	4775	5096	5202	5398
5678	5322	5249	5323	5512	5510	5319	5324	5429	5273	5252	5116	4952	5162	5336	5295	5280	5007	5119	5127	5252	4983	4851	4979	5030	5135	5384	5321	5154	5077	5157	5459	5433	5336	5231	5040	4777	4869	4888	5150	5159	5303	5197	5027	4804	4740	4815	4906	5016	5280
5537	5416	5325	5342	5249	5306	5350	5167	5151	5195	5118	5071	5111	5096	5276	5211	5098	4941	4985	5025	5215	5006	4825	4846	4897	5179	5374	5228	5283	5157	5105	5219	5261	5516	5127	5049	4890	4785	4832	4937	5141	5266	5251	5123	5024	4800	4679	4720	4949	5148
5504	5355	5503	5357	5269	5394	5239	5195	5104	5070	5022	4951	5000	5089	5240	5339	5093	4921	4893	5014	5034	5070	5105	4965	4982	4979	5190	5463	5194	5188	5065	5059	5059	5168	5249	4938	4969	4924	4800	4840	5103	5265	5403	5268	4938	4777	4695	4684	4794	4895
5435	5225	5344	5297	5507	5441	5252	5194	5189	5136	5149	4967	5087	5062	5197	5247	5126	5079	4910	4900	5142	5174	5211	5179	4880	5117	5045	5285	5224	5214	4876	5040	4816	5002	5108	5118	4908	4872	4806	4890	4996	5135	5300	5439	5039	5006	4736	4697	4730	5099
5308	5503	5238	5368	5262	5443	5225	5271	5190	5130	5074	5132	5069	5093	5181	5157	5199	4971	4889	4828	5088	5215	5360	5188	5059	5177	5169	5430	5286	5166	4999	4867	4763	4836	5094	5332	5032	5020	4905	4731	4805	5017	5356	5311	5113	5339	4889	4872	4808	4843
5601	5368	5351	5144	5349	5349	5265	5233	5341	5138	5073	4956	5154	4928	5015	5023	5188	4871	4842	5048	5084	5393	5196	5140	5169	5080	5176	5449	5555	5323	5038	4658	4727	5021	5100	5292	5313	5072	5011	4691	4841	4921	5180	5306	5362	5387	4991	4950	4802	4775
5491	5373	5253	5300	5280	5255	5346	5207	5175	5039	4901	5091	5073	5019	5040	5214	5203	5021	4972	4958	5132	5267	5312	5151	5013	5038	5245	5385	5314	5324	5038	4807	4676	4707	5200	5382	5431	5198	5103	4982	4800	4878	4993	5437	5324	5397	5208	4987	4843	4752
5593	5329	5311	5361	5353	5304	5149	5086	5068	5111	5057	5001	5175	5007	5103	5148	5338	5193	5100	5071	5179	5235	5295	5173	4975	5048	5222	5381	5548	5106	5083	4837	4742	4804	5018	5189	5410	5380	5165	5059	4695	4826	5003	5317	5483	5286	5339	5047	4917	4747
5422	5259	5256	5213	5158	5173	5235	5154	5131	5035	5171	5102	5324	5260	5083	5133	5187	5284	5325	5289	5267	5322	5316	5180	5142	5263	5275	5285	5372	5211	5180	4956	4778	4803	4991	5278	5250	5316	5155	4904	4789	4985	4889	5059	5273	5358	5351	5432	5195	4951
5400	5420	5238	5286	5234	5342	5218	5201	5214	4978	5158	5274	5221	5087	5053	5236	5172	5293	5276	5441	5350	5362	5448	5357	5203	5292	5232	5257	5221	5225	5143	5122	5013	4984	4880	5175	5206	5360	5181	5193	4926	4868	4742	4928	4972	5295	5488	5276	5228	5049
5636	5420	5294	5370	5416	5122	5065	5147	5270	5178	5250	5119	5148	5086	5167	5106	5136	5445	5443	5278	5290	5244	5185	5377	5310	5431	5367	5289	5155	5121	5173	5272	5088	5075	5155	5050	5266	5275	5328	5249	5078	4829	4691	4729	4947	5048	5249	5429	5393	5210
5700	5346	5504	5379	5317	5294	5112	5176	5207	5054	5062	5030	5092	4980	5053	4960	5188	5186	5103	5374	5200	5094	5066	5167	5386	5235	5244	5154	5131	4983	5166	5199	5173	5139	5145	4969	5239	5386	5268	5301	5224	5034	4893	4689	4918	4887	5167	5229	5408	5333
5641	5233	5378	5240	5306	5245	5092	5008	5053	5137	5026	5012	5014	4935	4954	4925	5024	5037	5212	5134	5013	4958	5039	5111	5118	5252	5092	4935	4864	4752	4922	5051	5083	5279	5029	4970	4983	5125	5248	5259	5280	5077	5126	4928	4865	4823	5003	5167	5262	5469
5554	5178	5288	5141	5209	5164	5156	5092	5031	5032	4999	5038	4935	4857	4952	4959	4876	5007	5152	5143	5063	5089	4974	4936	5150	5139	5099	4899	4934	4857	4991	5070	5219	5215	5258	5030	4868	4820	5080	5038	5297	5193	5275	5061	4854	4852	5060	5129	5205	5276
5441	5327	5311	5246	5319	5025	5123	5098	5126	5042	5004	5012	4955	4997	4850	4923	5075	5052	4998	5134	5212	4871	5020	5028	5171	5060	5085	5155	5017	4868	4920	5103	5191	5249	5260	5094	5036	4908	5042	5090	5000	5291	5116	5234	5083	4977	4976	5106	5004	5233
5697	5425	5296	5290	5247	5233	5362	5257	5230	5224	5145	4961	5020	4992	4998	4953	4951	5054	5057	5035	5062	5148	5150	5211	5311	5246	5350	5119	5095	5093	5129	5380	5313	5296	5479	5316	5179	4936	4906	4928	4857	5046	5174	5230	5242	5200	4938	5101	5194	5127
5518	5360	5407	5309	5418	5310	5267	5255	5239	5118	5091	5113	4922	4776	4839	5155	5212	4962	4855	5039	5024	5356	5202	5137	5151	5260	5205	5145	5272	5097	5027	5181	5279	5477	5395	5326	5219	5019	4867	4698	4980	5021	5211	5225	5403	5321	5211	5185	5065	5136
5791	5505	5481	5325	5380	5251	5270	5151	5077	5059	5118	4902	4896	4839	4829	4899	4961	4903	4818	4876	5044	5161	5181	5192	5074	4976	5340	5221	5247	5228	5162	5169	5140	5232	5551	5396	5524	5300	5025	4971	4586	4929	5220	5496	5365	5224	5354	5319	5209	5093
5574	5471	5356	5351	5215	5133	5117	4911	5076	4838	4835	4899	4895	4951	4700	4831	4898	4740	4851	4818	5077	5135	5256	5320	5007	4963	5024	5130	5168	5112	5266	5144	5182	5070	5170	5276	5292	5169	5336	5087	5027	5147	5230	5326	5479	5621	5413	5233	5294	5191
5297	5287	5149	4910	5034	5005	4925	4966	4775	4873	4890	4861	4922	4783	4946	4795	4753	4909	4927	4896	4968	5120	5324	5248	5310	5264	5003	5161	5127	5216	5241	5193	5074	4994	5056	5065	5295	5302	5236	5294	5026	5116	5187	5452	5474	5481	5463	5458	5202	5107
5230	5058	4957	4974	4819	4801	4851	4705	4870	4884	4929	4958	5024	4866	4945	4895	4916	5032	5080	5125	5081	5386	5379	5436	5173	5189	5027	4982	5069	5131	5135	5217	5184	4913	4850	4933	4791	5111	5331	5245	5393	5306	5276	5399	5403	5630	5456	5420	5239	5223
5001	5006	4992	4794	4871	4837	4819	4900	4858	5005	5023	5136	5100	5104	5102	4964	5000	5125	5194	5160	5206	5095	5318	5316	5455	5224	5212	5107	5043	5239	5305	5320	5238	4997	4968	4822	4940	5116	5397	5215	5300	5354	5389	5446	5325	5364	5219	5576	5287	5119
5135	5076	4934	5073	4914	4979	4963	5059	5040	5126	5089	5024	4993	5028	5120	5094	4925	5032	5130	5243	5196	5308	5160	5173	5268	5307	5174	5239	5077	5189	5178	5221	5248	5181	5080	4922	4950	5060	5156	5172	5448	5413	5230	5190	5118	5241	5095	5230	5249	5283
5269	5098	5125	5138	4899	5027	5075	5187	5122	4951	5038	5063	4986	4886	4976	4874	4873	4971	4977	5165	5167	5077	4920	5058	5190	5167	5199	5124	5139	5224	5311	5309	5325	5344	5333	5228	5166	5205	5416	5248	5246	5303	5311	5121	5001	4880	4931	5126	5366	5233
5486	5240	5244	5134	5186	4928	4897	5148	5116	5056	5066	4833	4826	4678	4814	4770	4889	4871	4822	5032	4795	4878	4805	4909	4945	4910	5030	5016	5262	5050	5066	5063	5153	5196	5438	5309	5359	5279	5220	5332	5247	5210	5112	4963	4976	4887	4755	4849	5319	5122
5608	5293	5117	5118	4980	4973	5144	5059	5153	5095	5005	5029	4735	4772	4756	4830	4853	4891	4978	4888	4910	4940	4828	4828	4785	4802	4906	5045	5151	5006	5121	5011	5096	5121	5302	5362	5410	5320	5182	5333	5333	5308	5337	5031	5027	4955	4865	4871	4982	5088
5603	5325	5053	5016	4972	5125	5255	5222	5169	5244	5103	5018	4984	4839	4843	4981	5073	5099	5132	4981	4916	4965	4972	4815	4815	4841	4700	5101	5049	5029	4889	4819	4932	5033	5155	5092	5187	5383	5137	5171	5161	5375	5420	5312	5203	5087	5117	4977	4906	5050
5394	5142	4947	4867	5050	5119	5169	5308	5321	5143	5222	5290	5057	4917	4926	5222	5284	5245	5190	5012	4996	5077	5082	5105	5023	4964	5124	5245	5078	5282	5032	4983	4810	4875	4898	5004	5113	5148	5438	5357	5169	5244	5137	5299	5354	5346	5273	5307	5136	5090
5178	5024	4979	4907	5097	5183	5284	5361	5185	5208	5292	5214	5085	5023	5123	5256	5268	5304	5269	5168	5006	5093	5034	5203	5166	5219	5218	5197	5247	5369	5210	5111	5013	4916	5010	5182	5113	5160	5191	5198	5179	5266	5227	5304	5304	5459	5530	5346	5217	5313
5140	5019	5078	5197	5311	5323	5301	5249	5389	5362	5111	5051	5268	5298	5151	5105	5086	5311	5374	5152	5010	4924	5136	5226	5470	5363	5385	5438	5369	5296	5553	5319	5326	5066	5217	5116	5080	5098	5302	5097	4996	5015	4989	5273	5259	5253	5370	5578	5467	5125
5089	5110	5268	5239	5244	5526	5454	5268	5462	5062	4972	5029	4984	5168	5123	5113	5166	5153	5026	5036	5100	5080	5215	5224	5459	5232	5403	5354	5302	5288	5434	5474	5474	5137	5270	5126	5132	5317	5235	5229	5160	4913	5089	5054	5260	5406	5389	5304	5400	5295
5440	5234	5364	5334	5477	5446	5320	5171	4930	4953	4888	4845	4864	4822	4980	4906	4885	4889	4902	5135	5048	5007	4999	5041	5058	5335	5426	5339	5235	5209	5443	5421	5457	5424	5355	5333	5300	5067	5128	5261	5245	5159	5071	5081	5111	5069	5246	5370	5167	5274
5591	5309	5453	5380	5559	5412	5130	5000	4859	4790	4903	4682	4731	4716	4762	4859	4858	4927	4901	4809	4917	4834	4826	4848	5006	5107	5345	5219	5111	4974	5162	5218	5317	5375	5437	5481	5562	5239	5138	5208	5292	5204	5117	5210	4884	4951	5023	5261	5208	5153
5659	5510	5573	5420	5227	5025	5054	4844	4823	4854	4646	4652	4581	4716	4677	4698	4886	4855	4811	4824	4850	4912	4935	4943	4916	4945	4990	4953	4922	4926	4918	4895	4945	5269	5162	5366	5413	5358	5198	5226	5251	5305	4988	4957	4824	4629	4840	5026	5101	5144
5537	5553	5490	5353	5186	4947	4990	4707	4904	4742	4739	4848	4904	4659	4739	4956	4966	5008	4904	4847	4875	5023	4944	4918	4880	4931	4732	4886	4868	4824	4728	4893	4882	4916	5111	5165	5261	5252	5166	5384	5514	5216	5192	4997	4860	4791	4775	4876	5132	4999
5629	5166	5468	5067	5072	5027	4914	4878	4905	4809	4836	4913	4744	4819	4874	4893	5093	5039	5122	5161	5102	5059	4962	5091	4972	4978	4975	5007	4854	4937	4874	4964	4966	4869	4905	5113	5266	5241	5228	5178	5284	5418	5104	5007	5020	4881	5017	5036	4945	4926
5507	5078	5301	5023	4893	4881	5059	5019	4871	4841	5059	4948	4984	5129	5156	5135	5175	5111	5200	5296	5093	5017	5018	5182	5180	5023	5206	5078	5003	4986	5169	5017	4981	5049	5069	5131	5056	5153	5074	5019	5259	5343	5410	5216	5253	5301	5103	5308	5090	4989
5285	4999	5224	5007	4993	4980	5169	5182	5136	5376	5206	5104	5208	5296	5059	5115	5298	5441	5246	5161	5384	5336	5322	5387	5270	5185	5263	5217	5070	5148	5200	5220	5022	5123	5053	4932	5105	5129	4924	5039	5152	5147	5245	5270	5371	5223	5234	5297	5306	5091
5286	5232	5217	5171	5278	5135	5451	5368	5273	5362	5070	5122	5237	5165	5299	5303	5392	5242	5173	5147	5007	5193	5338	5389	5328	5246	5238	5329	5249	5270	5357	5119	5354	5205	5135	4960	5036	4834	5020	4985	5022	5160	5194	5311	5364	5414	5271	5370	5293	5321
5489	5342	5110	5147	5153	5241	5483	5314	5178	5198	5161	5158	5154	5012	5206	5307	5223	4958	4919	4963	5293	5151	4961	5106	5189	5123	5293	5359	5522	5294	5372	5388	5284	5303	5252	5253	5151	4974	4806	4959	4830	4920	4879	5068	5214	5226	5306	5325	5377	5406
5510	5524	5357	5394	5376	5222	5274	5228	5307	5084	4907	5111	5147	4965	5092	5154	5089	4813	4847	4817	4846	5057	4874	5044	5091	5021	5185	5280	5465	5493	5524	5446	5528	5431	5416	5426	5263	4913	4913	4919	4942	4968	5015	5043	4910	5134	5289	5271	5229	5449
5658	5495	5449	5527	5365	5194	5338	5213	5101	4955	5134	4976	4900	4903	4933	4880	4785	4677	4731	4724	4861	4738	4870	4964	4916	4894	5109	5101	5264	5400	5385	5369	5393	5426	5482	5478	5399	5283	5113	5112	5010	5060	4992	5045	4949	4949	5067	5322	5220	5377
5645	5459	5392	5404	5343	5154	5190	5166	4946	4758	4902	4683	4791	4825	4800	4682	4559	4703	4768	4718	4646	4787	4663	4811	4865	4930	4949	4931	5027	5046	4966	5047	5024	5205	5371	5286	5291	5419	5195	5236	5078	5027	5018	5084	4886	4896	4914	5103	5279	5314
5542	5515	5376	5217	5160	4979	5106	5041	4772	4811	4797	4776	4702	4900	4648	4647	4794	4785	4696	4709	4647	4809	4678	4854	4694	4889	4807	4775	4744	4687	4824	4894	4925	5147	5108	5131	5136	5293	5320	5258	5331	5343	5329	5172	4956	4835	4777	4942	5189	5100
5455	5332	5384	5299	4945	4888	4901	4813	4818	4887	4834	4759	5006	4827	4587	4780	4883	4775	4768	4889	4825	4912	4922	4835	4876	4726	4742	4725	4770	4574	4555	4583	4807	4942	4920	5048	5107	5146	5438	5483	5497	5399	5242	5103	5129	4814	4786	4757	4921	5184
5271	5193	5040	5032	4914	4754	4835	4818	4843	4894	4875	5075	5003	4991	4952	4936	4914	4905	5103	4909	4990	5222	5023	4844	4931	4838	4796	4583	4666	4536	4600	4729	4744	4577	4815	4836	4947	5123	5347	5476	5371	5367	5264	5413	5189	4902	4912	4851	4976	5022
5354	5206	4916	4994	4890	4778	5143	4807	5026	5079	5047	4962	5095	4957	4915	5195	5160	5116	5137	5122	5327	5171	5165	5059	5040	5016	4838	4766	4666	4681	4771	4608	4769	4662	4572	4793	4805	4937	5018	5187	5319	5176	5318	5177	5230	5250	5238	4999	5052	5188
5307	5044	4839	4939	5019	4958	5120	4891	4993	5031	5000	5216	5006	5063	5221	5302	5297	5357	5108	5226	5434	5419	5328	5298	5041	5132	5073	5053	4924	4974	4806	4922	4872	4784	4664	4609	4644	4858	5022	5160	5128	5143	5141	5172	5374	5421	5318	5081	4979	4976
5133	5142	5049	5017	4957	5084	5154	5188	5110	5113	5125	5311	5230	5160	5290	5316	5382	5335	5446	5291	5349	5419	5304	5576	5351	5129	5132	5141	5091	5160	5112	5123	4938	4998	4696	4663	4688	4625	4672	4883	4978	5034	5165	5175	5264	5408	5329	5110	5089	5053
5284	5235	4976	5126	5198	5327	5330	5312	5395	5224	5252	5428	5358	5275	5282	5374	5391	5166	5495	5229	5325	5556	5411	5261	5461	5310	5274	5227	5218	5144	5155	5231	5094	4842	4720	4748	4526	4635	4577	4696	4913	5040	5063	5105	5315	5458	5350	5261	5191	5108
5302	5179	5334	5399	5277	5263	5385	5371	5473	5313	5316	5183	5323	5222	5266	5285	5241	5167	5105	5408	5341	5501	5350	5434	5309	5357	5248	5159	5380	5340	5256	5295	5113	5143	4894	4770	4817	4669	4750	4764	4880	4872	4894	5071	5168	5359	5382	5378	5215	5313
5433	5270	5464	5405	5316	5594	5471	5318	5413	5318	5177	5377	5185	5157	5283	5218	5116	5346	5123	5257	5315	5273	5316	5223	5236	5141	5294	5309	5362	5311	5379	5457	5319	5278	5034	5022	4956	4807	4868	4768	4712	4767	4839	4948	5115	5575	5522	5410	5277	5300
5513	5380	5453	5621	5354	5493	5494	5484	5440	5330	5277	5362	5258	5131	5265	5153	5249	5021	5227	5193	5365	5347	5291	5176	5040	5081	5162	5300	5437	5299	5272	5283	5296	5325	5238	5101	4938	4978	4819	4966	4892	4702	4776	4955	5013	5509	5429	5443	5366	5246
5511	5563	5518	5565	5457	5531	5485	5354	5427	5116	5156	5259	5156	4998	5052	5104	5002	5147	5057	5123	5045	5087	5069	4961	5018	5014	5235	5244	5318	5273	5424	5383	5400	5252	5470	5262	5106	5022	5115	5157	4981	4946	4847	4901	4910	4981	5370	5223	5333	5585
5552	5648	5667	5871	5259	5438	5337	5289	5221	5221	5109	5225	5022	5020	4867	4790	4821	4694	4869	4775	4817	4899	4934	4958	4961	4877	5021	5166	5146	5238	5092	5405	5408	5317	5402	5363	5184	5317	5189	5228	5233	4812	4888	4790	4782	4955	5021	5141	5321	5642
5857	5750	5725	5483	5448	5268	5414	5221	5194	5097	4930	4897	4957	4817	4679	4693	4774	4640	4712	4678	4753	4703	4730	4637	4873	4865	4806	4912	4862	4973	4926	5062	5180	5303	5402	5366	5585	5525	5530	5563	5045	4988	4745	4677	4835	4826	4970	5092	5413	5583
5920	5766	5575	5333	5349	5155	5166	5042	4939	5109	4882	4841	4825	4623	4517	4608	4541	4763	4538	4593	4552	4633	4654	4786	4675	4581	4738	4907	4866	4960	5063	5115	5098	5353	5125	5378	5517	5573	5527	5486	5128	5029	4877	4718	4727	4749	4889	4985	5251	5476
6110	5684	5564	5211	5198	4970	5100	5056	4871	4917	4810	4652	4561	4449	4534	4519	4529	4638	4484	4578	4518	4607	4604	4607	4722	4845	4673	4660	4763	4803	4815	4922	4871	5198	5305	5467	5405	5573	5619	5514	5331	4977	4965	4940	4755	4609	4734	4972	5221	5250
5912	5453	5516	5139	5305	5174	4963	5019	4853	4820	4870	4550	4514	4604	4594	4461	4534	4750	4772	4726	4497	4454	4524	4678	4717	4735	4643	4712	4828	4616	4796	4774	4837	5023	5182	5301	5328	5470	5586	5375	5360	5186	5016	4895	4663	4656	4687	4982	4969	5147
5695	5213	5457	5117	4981	5109	4977	5001	4952	4812	4720	4696	4559	4561	4586	4598	4638	4710	4753	4677	4587	4606	4649	4711	4929	4767	4577	4794	4787	4802	4715	4682	4895	4968	5048	5308	5343	5387	5352	5337	5318	5248	5131	5238	4832	4809	4608	4870	5078	5215
5864	5308	5250	4967	4859	5051	4909	4791	4801	4475	4513	4552	4458	4604	4771	4835	4687	4617	4623	4848	4820	4878	4867	4794	4800	4671	4928	4774	4668	4660	4731	4895	4930	4931	5132	5254	5098	5383	5358	5478	5409	5442	5294	5153	4856	4915	4874	5006	4822	5115
5639	5325	5147	5137	4777	4943	4738	4748	4593	4538	4652	4584	4673	4772	4799	4922	4892	4797	4968	4920	5087	5046	4868	4683	4706	4701	4830	4768	4679	4805	4702	4733	4721	4747	4870	5319	5142	5333	5367	5288	5336	5389	5266	5096	5147	4997	5149	4980	4664	4863
5517	5393	5160	5138	4833	4617	4844	4716	4629	4707	4535	4696	4759	4682	4718	4954	4902	5012	4854	5044	5080	5023	5084	4953	4906	4820	4500	4809	4797	4644	4598	4696	4645	4794	4884	4873	5053	5245	5201	5270	5396	5376	5294	5352	5194	5125	4912	4925	4847	4844
5573	5383	5172	4945	4887	4580	4767	4665	4466	4632	4643	4513	4708	4840	4978	4871	5051	4838	4829	4918	4854	4978	5092	4959	4954	4905	4843	4720	4543	4638	4564	4528	4791	4750	4715	5025	4932	5172	5248	5389	5350	5497	5357	5350	5289	4909	4800	4757	4774	4846
5687	5117	5142	4968	4877	4800	4700	4742	4574	4660	4919	4765	4870	5009	5032	4972	4948	5136	5207	5145	5057	4975	5041	5143	5015	4969	4874	4956	4784	4681	4696	4639	4828	4809	4758	4844	4965	4993	5158	5107	5228	5445	5434	5566	5296	5001	4906	4822	4775	4793
5451	5339	4938	4882	4702	4666	4728	4618	4804	4791	4968	4769	4874	4985	5036	5128	5084	5234	5199	5104	5022	5107	5135	5069	5045	5072	4969	4962	4873	4881	4913	4758	4815	4998	4803	4898	4860	5079	4895	5095	5356	5373	5489	5377	5222	5099	5126	4855	4662	4643
5190	5204	5044	4732	4671	4657	4902	4782	4917	4864	4870	5049	4982	4922	5337	5064	5122	5097	5049	4952	5197	5313	5265	5088	5275	5286	5106	5054	4715	4852	4802	4899	4629	4509	4690	4556	4680	4832	4895	4998	5440	5408	5310	5478	5223	5428	5106	4907	4626	4720
5084	4955	4905	4816	4682	4844	4678	4761	4906	4904	4904	4929	5016	5129	5048	5147	5267	5146	5137	5157	5226	5292	5306	5323	5247	5121	5033	5021	4890	4906	4900	4761	4845	4762	4578	4875	4727	4888	4998	5106	5192	5472	5543	5639	5483	5335	5015	4862	4772	4797
5191	4801	4809	4850	4655	4676	4710	4831	4677	4922	5034	4972	5157	5233	5423	5264	5221	5325	5385	5135	5270	5366	5506	5361	5270	5322	5222	5105	4929	4927	4760	4942	4855	4916	4698	4711	4654	4818	4948	4960	5140	5459	5682	5643	5587	5351	5050	4884	4716	4671
5039	4707	4854	4998	4718	4886	4793	4852	4861	4883	5110	5063	5013	5210	5177	5126	5179	5226	5331	5448	5415	5452	5446	5393	5477	5195	5217	5086	5219	5029	5043	4798	4866	4907	4936	4618	4773	4885	4823	5028	5236	5597	5830	5505	5456	5236	5004	5041	4808	4738
5050	4956	4851	4752	4700	4771	4872	4986	5043	5113	4974	5146	5245	5105	5241	5254	5184	5199	5371	5267	5372	5558	5551	5616	5389	5263	5095	5046	5030	5127	4993	4818	4797	4761	4644	4476	4640	4768	4857	5194	5155	5205	5300	5329	5343	5511	5247	4981	4842	4917
5000	4908	4913	4794	4694	4754	5066	5059	5001	5244	5189	5074	5092	5161	5139	5245	5345	5218	5380	5617	5360	5449	5587	5618	5546	5364	5187	5228	5015	4989	5201	4977	4608	4688	4509	4636	4661	4904	5003	4927	5114	5158	5280	5457	5379	5319	5148	5079	4760	4801
5214	4867	4899	4800	4812	4838	5003	4937	4983	5073	5128	5127	5145	5359	5371	5243	5304	5577	5496	5459	5572	5647	5462	5364	5310	5375	5330	5290	5217	5222	5228	5139	4808	4654	4751	4608	4759	4709	4895	4775	4923	5192	5363	5456	5288	5456	5310	5037	4736	4594
5231	4944	4935	4817	4776	4743	4942	4852	4942	4908	5247	5162	5181	5203	5299	5414	5442	5577	5443	5741	5608	5534	5421	5394	5263	5351	5425	5287	5281	5145	5028	4885	4904	4829	4693	4742	4665	4787	4848	5060	5134	5375	5335	5447	5493	5497	5298	4961	4857	4684
5099	5066	5001	4877	4882	4891	4862	4880	4901	5075	5133	5086	5355	5239	5244	5281	5419	5543	5435	5674	5523	5663	5379	5318	5407	5373	5214	5266	5211	5081	5055	4979	4977	4847	4794	4685	4677	4733	4902	5185	5066	5307	5449	5560	5513	5386	5154	5101	4878	4898
5130	4901	4938	4711	4745	4667	4842	4781	4930	4858	5085	5200	5128	5068	5267	5232	5443	5448	5585	5479	5378	5342	5340	5363	5334	5304	5306	5302	5343	5358	5022	4951	4971	4980	4720	4591	4839	4866	4983	5123	5331	5491	5487	5435	5460	5404	5327	5064	5032	4835
4908	4975	4753	4776	4867	4656	4917	4858	4960	5017	5138	5067	5180	5040	5103	5219	5376	5407	5426	5517	5390	5297	5343	5401	5286	5090	5125	5090	5031	5024	5131	4911	4692	4663	4506	4537	4909	4921	5058	5235	5458	5326	5409	5471	5330	5315	5094	5108	4821	4919
5128	4779	4849	4717	4689	4687	4784	4800	4934	5203	5115	4976	5100	5083	5225	5225	5225	5379	5470	5189	5236	5422	5489	5410	5304	5236	5312	5094	5136	5179	5059	4889	4806	4562	4654	4807	4892	5082	4916	5161	5201	5260	5303	5568	5449	5501	5134	5155	4791	4784
5084	4953	4714	4642	4656	4682	4787	4767	5062	4905	5044	5111	5028	5059	5114	5073	5091	5191	5226	5316	5432	5234	5190	5213	5135	5075	5204	5257	5178	4924	4858	4879	4784	4660	4817	4855	4774	5111	5074	5047	5298	5396	5421	5451	5379	5429	5152	4999	4528	4599
5072	4811	4796	4768	4645	4725	4844	5013	4951	4983	5075	4988	4995	5204	5115	4978	5280	5129	5104	5282	5321	5135	5098	5272	5195	5227	5131	5005	5028	4833	4659	4801	4640	4747	4902	4746	4823	4916	5016	5127	5315	5473	5613	5484	5507	5143	4939	4844	4799	4690
5202	5073	4974	4685	4509	4618	4711	4810	4772	4953	4817	4986	4806	4761	4889	5125	5258	5086	5267	5046	5074	5158	5151	5162	4978	5339	5215	5087	5070	4796	4846	4712	4652	4490	4782	4831	4682	4832	4792	5187	5293	5522	5392	5454	5265	5258	4944	4697	4687	4775
5276	4876	4695	4556	4620	4717	4668	4782	4896	4856	4790	4868	4875	4864	4946	4905	5168	5328	5270	5234	5243	5014	4981	5065	5261	5190	5097	5010	4738	4695	4749	4723	4755	4757	4808	4696	4754	4938	5170	5252	5467	5374	5426	5408	5288	5135	4913	4928	4745	4791
5413	5027	4947	4788	4718	4762	4747	4746	4560	4593	4683	4856	4828	5017	4929	5026	5143	5048	5162	5301	5014	5203	4925	4964	5010	5149	4943	4840	4625	4814	4775	4689	4803	4689	4839	4751	4771	4986	5260	5349	5470	5708	5363	5214	5180	5025	5083	5089	4967	4758
5526	5333	5006	4567	4640	4761	4661	4673	4372	4423	4385	4394	4639	4890	4747	5009	5248	5371	4824	4841	4764	4969	5087	5047	4980	4864	4918	4905	4528	4811	4808	4670	4656	4665	4630	4770	4967	5180	5214	5361	5391	5413	5253	5415	5341	5283	5112	4827	5006	4887
5546	5134	4991	4684	4772	4827	4710	4635	4474	4420	4376	4594	4737	4586	4828	4892	4739	5009	5008	4769	4719	4883	4814	4927	4973	4849	4830	4964	4816	4687	4714	4676	4526	4694	4820	4909	5133	5162	5315	5327	5485	5544	5319	5434	5118	5149	5031	4850	4746	4980
5467	5292	5180	4958	5077	4871	4954	4723	4585	4485	4701	4855	4875	4839	4856	4854	4979	4740	4606	4698	4915	4860	4770	4697	4856	4863	4835	4774	4819	4617	4634	4750	4619	4744	4975	5226	5184	5437	5415	5360	5449	5540	5389	5302	5198	4905	4814	4913	4954	4754
5724	5430	5511	5211	4928	4986	4779	4647	4705	4565	4514	4675	4690	4810	4771	4957	4950	4655	4605	4675	4675	4876	4789	4647	4732	4870	4874	4646	4680	4743	4676	4664	4860	4832	5160	5225	5340	5376	5335	5412	5487	5616	5357	5220	4909	4844	4840	4755	4830	5059
5757	5456	5287	5045	4820	4693	4638	4857	4725	4656	4531	4473	4407	4475	4480	4763	4688	4656	4793	4465	4467	4480	4775	4911	4841	4748	4768	4718	4625	4580	4722	4746	4910	5117	5022	5344	5269	5422	5490	5515	5622	5280	5139	5238	4896	4724	4548	4750	5003	5226
5662	5397	5384	5241	5017	5053	4926	5124	4949	4822	4740	4512	4592	4387	4504	4492	4584	4530	4699	4587	4608	4552	4526	4780	4752	4677	4545	4797	4736	4457	4862	4809	4740	4930	5011	5141	5329	5540	5508	5264	5577	5335	5028	5001	4814	4651	4755	4719	5030	5313
5551	5466	5702	5451	5383	5349	5104	5190	4986	5022	4887	4811	4765	4665	4619	4529	4468	4476	4474	4674	4716	4647	4554	4659	4866	4660	4648	4616	4774	4767	4748	4917	4943	4914	5113	5150	5477	5313	5560	5460	5334	5046	4805	4758	4736	4646	4798	4870	5154	5374
5667	5687	5640	5554	5267	5081	5146	5005	4852	4743	4677	4778	4656	4742	4791	4609	4695	4633	4539	4400	4616	4776	4808	4601	4592	4840	4600	4574	4617	4931	4808	4902	5092	5027	5308	5387	5606	5971	5476	5496	5309	4943	4730	4576	4495	4791	4902	5125	5172	5434
6085	5535	5602	5328	5247	5126	5029	4756	4779	4670	4801	4594	4447	4622	4603	4674	4978	4990	4730	4664	4545	4772	5053	4778	4612	4543	4844	4716	4701	5080	5074	5072	5387	5214	5388	5726	5447	5857	5431	5350	5104	4890	4711	4713	4715	4855	5122	5103	5265	5330
5737	5360	5248	5200	5252	5396	5155	5071	5009	4839	4766	4621	4669	4622	4600	4724	4813	5160	4905	4848	4684	4566	4822	4813	4719	4450	4799	5120	5053	5061	5439	5154	5379	5601	5357	5642	5764	5541	5457	5229	4916	4771	4951	4696	4878	4779	5109	5062	5392	5368
5559	5426	5283	5157	5427	5568	5646	5459	5220	5270	5102	4922	5030	4709	4597	4745	4775	4797	4810	5094	4922	4631	4550	4823	5043	4805	4879	5253	5407	5070	5300	5417	5266	5457	5460	5524	5665	5149	5300	5002	4901	4858	4910	5008	5088	5087	5206	5131	5400	5325
5171	5262	5409	5591	5640	5839	5515	5626	5554	5503	5326	5258	5164	5024	4876	4796	4764	4619	4812	5076	5102	4866	4623	5000	5128	5288	4997	5365	5330	5248	5290	5668	5636	5489	5698	5401	5382	4986	4992	4809	4878	4762	4874	5034	4837	5012	5119	5200	5317	5408
5015	5397	5507	5563	5707	5720	5551	5617	5560	5501	5388	5462	5386	5231	5254	5056	4823	4782	4773	4951	5118	5126	5005	4968	5240	5497	5314	5255	5488	5269	5043	5523	5493	5486	5471	5163	5039	5001	4918	4807	4891	4881	4883	5106	5043	5161	5255	5055	5379	5511
5214	5320	5682	5480	5341	5242	5342	5298	5431	5317	5210	5238	5490	5437	5469	5405	5195	4895	4768	4782	5170	5380	5367	5198	5278	5322	5502	5097	5215	5348	5193	5266	5496	5204	5406	4997	4979	5008	4756	4867	4741	4746	4997	5021	5073	5303	5234	5319	5400	5394
5571	5239	5397	5325	5026	4910	4818	4955	5029	4990	4989	5237	5370	5461	5549	5439	5524	5289	5102	4900	5070	5382	5599	5317	5046	5509	5485	4998	5066	5281	5212	5029	5290	5080	4905	4987	4784	4790	4697	4975	4758	4744	4924	4985	5191	5370	5363	5294	5311	5194
5537	5221	5042	4908	4898	4812	4693	4876	4846	4884	4819	5085	5127	5206	5385	5508	5564	5610	5189	4903	4912	5311	5574	5329	5113	5139	5529	5269	4951	5159	5087	5005	5230	4814	4782	5009	4755	4843	4798	4908	4672	4905	4802	5105	5062	5431	5343	5514	5221	5036
5598	5263	4983	4765	4566	4604	4822	4662	4711	4688	4734	4881	4901	4860	5121	5179	5510	5529	5385	4891	4918	5084	5553	5543	5213	5021	5394	5108	4807	5000	5113	4847	4763	4716	4556	5012	4610	4938	4906	4722	4885	4835	4885	5086	5189	5430	5483	5269	5085	4892
5724	5112	4882	4693	4503	4456	4861	4714	4482	4659	4687	4712	4636	4701	4785	4980	5262	5479	5294	4934	4788	4849	5483	5432	4931	4914	5025	5070	4787	4850	5065	4600	4672	4689	4697	4796	4604	5141	5027	4830	5112	4984	5245	5230	5334	5610	5236	5193	5025	4887
5770	5169	4815	4620	4540	4650	4621	4758	4658	4757	4641	4712	4614	4688	4888	4997	5059	5351	5214	4788	4761	4768	5092	5169	4892	4520	4840	4986	4910	4919	4897	4572	4550	4856	4629	4987	5019	5037	5172	5098	5254	5180	5424	5294	5349	5242	5221	5145	4810	4840
5643	5252	4936	4745	4639	4793	4730	4630	4622	4662	4487	4643	4469	4482	4557	4683	4946	5110	4995	4897	4633	4572	4776	4864	4671	4446	4905	5080	4755	4591	4837	4680	4555	4845	4769	5253	5113	5089	5215	5151	5222	5315	5417	5223	5263	5058	5079	4996	4818	4882
5860	5205	5096	4889	4917	4846	4990	4861	4803	4744	4608	4450	4452	4254	4404	4628	4571	4771	4753	4771	4533	4533	4723	4955	4626	4568	4790	4963	4766	4661	4910	4758	4553	5065	4996	5187	5199	5131	5281	5141	5337	5242	5263	5097	5134	5031	4884	4899	4736	5099
5742	5343	5101	5102	5137	5119	5011	4985	4915	5051	4753	4619	4485	4393	4435	4556	4601	4826	4767	4703	4511	4657	4732	4881	4856	4480	4881	5003	4734	4674	4823	4918	4816	5279	5113	5280	5373	5308	5298	5239	5249	5082	5310	5066	4962	4741	4740	4825	4885	5167
5840	5526	5229	5098	5270	5266	5290	5092	5028	4831	4662	4617	4490	4311	4437	4514	4829	4856	5165	4868	4632	4541	4766	4954	4862	4656	4861	5165	4788	4780	5111	5078	5054	5409	5101	5327	5238	4998	5333	4995	5332	5087	5239	4950	4952	4761	4795	5057	5120	5459
5733	5337	5342	5139	5104	5345	5191	5124	4932	5020	4645	4622	4656	4588	4576	4756	4825	4921	5152	4976	4525	4652	4938	5109	4915	4756	5012	5250	4831	4964	5379	5256	5442	5577	5190	5250	5152	5055	5153	4950	5086	4985	5088	4823	4783	4985	4924	5136	5228	5447
5820	5302	5318	5217	5183	5041	5043	5269	5127	5030	4875	4616	4810	4637	4816	4952	5031	5201	5212	4917	4739	4763	5152	5276	5226	4843	5072	5278	5031	5005	5481	5282	5308	5712	5252	5082	5071	4956	4972	4934	5043	4906	4922	4656	4960	4877	4927	5397	5381	5478
5844	5459	5225	5027	4986	5030	4969	5125	5043	4877	4713	4890	4828	5059	5068	5125	5389	5441	5501	5171	4951	5019	5162	5414	5130	5183	5317	5271	5002	5146	5303	5157	5493	5251	5055	5122	4988	4869	4950	4725	4991	4813	4901	4928	5098	5039	5323	5387	5387	5437
5554	5261	5093	5048	4868	4858	4984	4896	4877	4835	4799	4828	4860	5111	5076	5328	5561	5487	5344	5046	5046	5187	5482	5516	5329	5214	5282	4880	4793	5329	5399	4999	5173	5152	4855	4947	4759	4905	4938	4823	4899	4876	4989	4944	5057	5471	5393	5526	5370	5265
5578	5231	5258	5017	4974	4966	4971	4876	4714	4746	4819	4970	4904	5172	5237	5275	5536	5354	5023	4864	4950	5231	5523	5411	5114	5152	5165	4811	4750	5242	5058	4926	5050	4746	4770	4849	4894	5018	4960	5046	4799	5022	4908	5123	5302	5323	5436	5251	5185	5095
5525	5455	5577	5227	5064	4892	5114	4950	4843	4789	4892	5126	5043	5229	5074	5149	5308	4965	4704	4873	4937	5158	5218	4841	4772	4932	5060	4769	4855	5000	4784	4714	4913	4637	4777	4921	4965	5289	5246	5158	5036	5171	5041	5424	5378	5414	5232	5349	5072	4927
5513	5518	5633	5406	5497	5127	5189	5164	4954	5062	5109	5155	5274	5137	5118	4889	4788	4737	4530	4612	4953	5192	4868	4679	4717	4932	4848	4661	4934	5141	4650	4700	4700	4680	4897	5057	5194	5371	5102	5241	5014	5050	5294	5301	5318	5213	5484	5329	5067	4945
5500	5369	5597	5411	5506	5547	5467	5210	5291	5216	5191	5191	5163	4904	4645	4676	4533	4624	4654	4845	4781	4748	4751	4690	4853	4789	4723	4783	5070	4875	4722	4697	4656	4687	5112	5026	5309	5205	5227	5294	5193	5074	5193	5296	5163	5134	5284	5007	5088	4990
5517	5196	5254	5253	5492	5326	5417	5336	5258	5310	5258	5146	5029	4727	4682	4438	4468	4703	4807	4971	4831	4612	4694	4823	4923	4713	4600	4981	5069	4929	4948	4960	4868	5089	5099	5160	5405	5147	5141	5084	5102	5056	5329	5129	5175	5047	5040	4954	5086	5148
5653	5438	5298	5231	5250	5386	5360	5289	5141	5188	5003	4797	4766	4622	4571	4657	4833	4861	4851	4901	4717	4664	4823	4965	5062	4833	5013	5137	5029	4989	5218	5118	5170	5317	5285	5376	5341	5047	5383	5011	5150	5028	5134	5248	5229	5069	5184	5096	5195	5350
6026	5471	5533	5265	5355	5177	5324	5131	5134	5052	4996	4842	4807	4784	4964	5108	5263	5182	4949	4658	4719	4885	5102	5126	4878	4938	5266	5373	5158	5316	5231	4984	5075	5368	5363	5495	5314	5329	5053	4908	5053	5057	5123	5247	5206	5158	5227	5218	5381	5285
5691	5463	5529	5453	5345	5480	5161	5220	5093	5165	5015	5027	5152	5260	5415	5493	5199	5060	4918	4928	5062	5326	5244	5029	4879	5245	5392	5101	5212	5333	5158	4973	5193	5167	5366	5148	5066	5126	4873	4840	4851	4968	5296	5382	5177	5298	5218	5168	5502	5354
5387	5239	5473	5457	5376	5472	5299	5377	5397	5457	5364	5309	5267	5241	5243	5162	5035	4738	4821	5209	5350	5308	5101	5046	4990	5314	5194	5259	5259	5172	4800	4981	4904	4996	5177	4790	4989	4875	4674	4911	4959	5301	5139	5368	5176	5112	4991	5002	5074	5293
5233	4978	5113	5229	5318	5156	5220	5288	5362	5376	5264	5187	5108	5039	4971	4899	4945	4897	4891	5157	5016	4912	4825	5061	5299	5286	5049	5064	5047	4811	4876	4796	4881	5086	5094	4825	4946	4941	4881	5097	5201	5303	5255	5190	5099	4887	4884	4970	4988	5068
5798	5358	5151	5130	5040	4915	4978	4921	5009	5048	4950	4721	4764	4725	4901	4961	5092	5108	5069	5017	4880	4799	4892	4927	4925	5026	5154	5146	4836	4785	4645	4775	4914	5030	4946	4864	4893	4853	5197	5289	5188	5272	5269	5282	4981	5056	4970	5053	5026	5085
6046	5662	5543	5259	5135	5040	4962	4946	5058	5016	4870	4724	4828	5017	5120	5132	4879	5024	5037	4811	4729	4902	4811	4974	4798	4959	5204	4877	4951	4777	4746	4778	4961	5006	4955	4892	4864	5026	5142	5152	5380	5178	5226	5118	4962	5004	4974	5076	5191	5445
5638	5429	5349	5269	5450	5302	5488	5332	5433	5249	5038	5064	5006	5187	5087	5019	4940	4871	4834	4922	4956	4768	4653	4643	4864	4884	4766	4782	4785	4764	4803	5049	5038	4844	5114	4861	4746	4970	5127	5301	5060	5205	4914	4942	4734	4924	4801	5143	5306	5423
5463	4984	5296	5211	5374	5261	5456	5402	5325	5038	5120	5039	4939	5196	5079	4896	5040	5025	5059	4989	4985	4719	4541	4814	4972	5053	5038	4960	4892	4894	4951	5088	5157	5119	5194	4922	5143	5089	5226	5225	5125	5137	4896	4905	4838	4906	5103	5293	5531	5473
5567	5452	5378	5415	5218	5319	5102	5308	5228	5150	5017	4941	4955	5070	4939	5164	5184	5077	5071	4921	4858	4854	4870	5036	5089	4929	5077	5161	5014	5092	5255	5106	5101	5002	5117	4949	5040	5064	5195	5285	5164	5116	5046	5012	4955	5059	5228	5273	5452	5469
5353	5305	5544	5123	5317	5087	5145	5139	5226	5262	5121	5138	5373	5194	5180	5161	5024	4861	4929	5046	5134	4893	4887	4993	5202	5198	5141	5185	5031	5182	5132	5048	5237	4952	4953	4929	4929	5037	5164	5274	5217	5079	4882	4854	5067	5014	5225	5443	5525	5623
5351	5141	5258	4997	4955	4937	4883	5076	5290	5254	5209	5137	5157	4941	5032	4918	4916	4871	5005	4790	4850	4944	4865	5055	5052	5101	4941	4868	4862	4782	4856	4925	4861	4829	4764	4741	4906	5048	5144	5107	5036	4849	4808	4913	4840	5007	5287	5423	5440	5519
5505	5365	5022	5121	4938	5012	5108	5188	5261	5097	4891	4814	5013	4806	4796	4806	4815	4879	5053	4906	4625	4726	4783	4974	4961	4779	4876	4689	4668	4752	4978	5041	5049	4856	4921	4874	5055	5197	5392	5323	5226	5157	4919	4916	5129	5176	5215	5305	5212	5253
5433	5316	5447	5323	5275	5316	5370	5225	5263	5019	4930	4730	4953	4945	4866	4746	4920	4920	5005	4934	4948	4834	4811	4778	4813	4831	4859	4834	4810	4991	5037	5109	5109	5023	5042	5230	5184	5388	5358	5633	5346	5250	5104	5109	5061	5083	5345	5419	5401	5296
5409	5338	5439	5428	5100	5151	5103	5246	5013	4835	4751	4951	4994	4890	4823	4974	5088	5082	5172	4984	4777	4827	4779	4779	4990	5022	4972	4889	4878	5024	5126	5032	5081	4830	4988	5080	5217	5249	5481	5452	5199	5171	5014	5039	5010	5059	5285	5289	5410	5365
5550	5379	5372	5246	5227	5130	5115	5074	5140	4992	5003	5159	5283	5122	4893	5012	5050	5094	4895	4859	4785	4622	4804	4957	5117	5091	5097	4951	4919	5033	5047	4960	5057	4911	5031	4878	5091	5187	5176	5187	5125	4933	4749	4695	4740	5081	5128	5287	5247	5244
5411	5268	5132	5123	4914	5106	5254	5279	5249	5256	5118	5181	5157	5012	4944	4912	4973	5038	4991	5023	4833	5009	5086	5024	5178	5196	5047	5080	4980	5106	5032	5130	4974	4780	4867	4981	5039	5074	5082	5025	4968	4657	4610	4660	4987	5114	5316	5262	5150	5141
5404	5226	5132	4981	5185	5082	5199	5206	5152	5062	4912	4883	5113	4860	4794	4781	4960	5064	5191	5096	5052	5031	5169	5164	5036	5141	4893	4915	5116	5131	5172	5084	5061	4814	4736	4889	5117	5180	5318	5216	5190	4980	4941	5003	5248	5262	5526	5154	5238	5081
5302	5276	5263	5267	5076	5078	5101	4988	4980	4881	4852	4908	4895	4983	4877	4831	5048	5129	5256	5018	4942	4904	5199	5014	5083	5001	4858	4975	4924	5150	5183	4915	4705	4687	4659	4903	4876	5181	5092	5161	5146	5072	4928	5027	5200	5206	5186	5115	5051	5037
5659	5586	5413	5390	5190	5055	5005	5053	4962	4917	4909	4876	4932	5009	4941	4973	4980	5106	5179	5015	4958	4802	4889	4931	4759	4874	4763	4809	4933	4905	5005	4811	4695	4734	4725	4813	4988	5248	5295	5147	5080	4984	4829	4804	4928	5006	5147	5070	5133	5088
5772	5585	5430	5205	4868	5018	5012	5098	5139	5140	5100	5216	5247	4899	4955	4892	4986	5124	5060	4794	4701	4701	4854	4906	4897	4858	4713	4938	4821	4875	4920	4901	4767	4807	4727	4978	5046	5224	5255	5052	5052	4743	4709	4847	5016	5114	5065	4974	4980	5062
5551	5392	5360	5145	4965	5158	5223	5174	5106	5141	5106	5328	5032	4893	4908	4774	4905	4896	5052	4877	4927	4873	5006	5075	5075	4970	4863	4975	4934	5180	5017	5072	5193	4952	4877	4909	5167	5216	5317	5092	5013	4936	4934	4980	5157	5277	5218	5306	5343	5140
5158	5082	5182	5165	5046	5123	5177	5302	4965	5045	5159	4986	4946	4788	4861	4960	4866	5122	5166	5103	5039	4938	5089	5249	5182	4886	4736	5017	5166	5114	5121	5182	5034	4932	4814	4971	5032	5138	5115	5131	5105	5111	5172	5190	5313	5391	5425	5511	5396	5173
5255	5055	5241	5210	5161	5049	5070	4895	4933	4929	4903	5147	5004	4921	4867	4952	5060	5126	5248	5206	5160	4992	4926	4908	4906	4814	4647	4703	4923	4926	4973	4831	4817	4650	4630	4708	5025	4982	5035	5175	4941	5077	5320	5134	5237	5376	5532	5441	5304	5165
5293	5258	5161	5166	5156	5128	4953	4899	4847	4856	5025	5094	5104	4965	4875	5011	5071	5175	5036	4930	4650	4555	4634	4717	4805	4541	4572	4671	4796	4926	4943	4875	4941	4742	4864	4918	4884	5204	5240	5178	5060	5034	5084	5029	5034	5301	5173	5041	5217	5072
5519	5566	5316	5258	5187	5092	4937	5074	5018	5110	5094	5176	5139	5122	4813	4849	4769	4768	4899	4581	4595	4548	4728	4847	4896	4934	4901	4814	5092	5052	5119	5109	5113	4920	4910	5081	5154	5363	5350	5155	5021	4950	5025	4877	4996	5170	5203	5076	5278	5002
5583	5564	5242	5042	4768	5068	5175	5284	5198	5053	5082	5104	4884	5011	4913	4770	4847	4789	4777	4746	4750	4867	5038	5269	5239	5036	5076	4984	5129	5355	5267	5226	5359	5156	5044	4913	5203	5248	5161	5170	5167	5025	5111	5114	5158	5269	5408	5461	5242	5123
5453	5250	5143	5082	4879	4994	5373	5505	5193	5067	5173	5019	5050	4888	4785	4781	4846	4883	4970	5190	5126	5133	5163	5399	5303	5171	5006	4913	5121	5129	5139	5176	4994	4982	4793	4856	4983	5006	5153	5107	5050	4876	4926	5137	5279	5474	5592	5328	5402	5198
5184	4878	5038	5033	5066	4958	5131	5045	4992	4970	4711	4791	4931	4929	4878	4991	4850	5107	5043	5268	5299	5184	5106	5074	5118	4957	4627	4717	4835	4959	4918	4925	4883	4821	4717	4945	4852	5208	5251	5199	5012	5052	5110	5117	5216	5288	5523	5321	5345	5276
4984	5053	5207	5183	5110	5128	5057	4902	4966	4715	4821	4919	4836	4722	4639	4825	4992	5060	5137	5088	4833	4790	4860	4832	4920	4704	4767	4754	4660	4988	5045	4977	5001	5026	5027	5097	5144	5320	5350	5427	5275	5213	5106	5172	5150	5400	5501	5498	5482	5160
5306	5279	5418	5470	5231	5157	5061	4940	4880	4856	4689	4855	4809	4886	4781	4817	4850	4974	4958	4899	4776	4680	4679	4915	5042	4978	4899	4875	5049	5109	5342	5386	5380	5300	5242	5254	5370	5396	5476	5299	5263	5111	5080	5145	5246	5254	5438	5242	5468	5274
5500	5341	5409	5129	5112	4843	4992	4938	4938	4935	4820	4902	4866	5079	4967	4851	4856	4895	4787	4708	4664	4806	4905	5051	5191	5137	5220	5188	5090	5490	5497	5521	5648	5331	5223	5200	5171	5329	5330	5308	5264	5063	5110	4963	5120	5332	5472	5377	5362	5209
5447	5269	5034	4877	4850	4879	5105	5133	5178	5046	4911	4988	5169	5190	5069	4912	4859	4890	4736	5025	4904	5000	5020	5275	5364	5187	5114	5152	5083	5223	5230	5384	5314	5024	4916	4974	5085	5015	5179	5068	5142	5044	4962	4948	4973	5133	5426	5449	5320	5333
5349	4929	4977	4851	4998	5081	5088	5213	5141	5097	5106	4962	5136	5323	4973	4778	4649	4859	4891	5150	5145	5299	5058	5114	5352	5273	5024	5013	4978	4899	4935	5015	4931	4859	4796	4929	4941	5017	5100	5208	5180	5061	4971	4928	5079	5151	5203	5313	5306	5239
5264	4972	5069	5128	5286	5360	5206	4997	5067	4905	4838	4940	5100	4865	4821	4946	4915	5072	5262	5103	5262	5075	5014	4984	5103	4932	4788	4879	4558	4664	4761	4948	4958	4962	4878	4777	4992	5102	5125	5232	5175	5064	4906	5016	4905	4983	5166	5248	5159	5405
5366	5203	5354	5502	5530	5242	5343	4984	4913	4887	4660	4600	4875	4795	4876	5018	5221	5169	5209	5090	5104	4851	4710	4807	4974	4845	4864	4863	4778	4840	4956	5106	5363	5267	5260	5005	5189	5247	5359	5415	5293	5098	5049	4931	4853	5058	5174	5265	5348	5303
5573	5496	5751	5490	5372	5234	4923	4843	4890	4850	4775	4847	5058	5263	5380	5306	5277	5180	5140	5086	4966	4641	4794	4861	5154	5118	5218	5158	5063	5106	5171	5332	5438	5416	5130	5230	5178	5210	5378	5358	5401	5184	4971	4964	5056	5224	5311	5340	5450	5502
5814	5491	5402	5116	4957	4990	4755	5000	4934	4977	4928	5087	5307	5541	5488	5483	5177	5067	5066	4981	5027	4949	5065	5001	5130	5250	5207	5191	5041	5135	5339	5173	5388	5246	5188	4960	4997	4893	5031	5163	5168	5146	5163	5148	5001	5137	5263	5327	5407	5524
5888	5461	4979	4771	4707	4782	4811	4941	5022	5146	5041	5240	5242	5277	5260	5121	4886	4712	4837	4982	5097	5047	5234	5104	5114	5246	5338	5034	4987	5010	4902	4963	5022	4988	4921	4757	4706	4773	4937	4957	5200	5280	5026	5063	4916	4933	5187	5309	5271	5434
5522	4891	4782	4763	5065	4967	5166	5060	5254	5422	5169	5175	4889	4966	4719	4685	4624	4783	5008	5040	5204	5228	5090	4987	5134	5060	5120	5037	4779	4689	4668	4812	4900	5054	4797	4835	4885	4940	5114	5100	5115	5097	5148	5004	4796	4934	4990	5090	5186	5256
5248	5072	5010	5081	5177	5362	5507	5388	5175	5231	5099	4930	4763	4718	4621	4716	4906	4951	5075	5262	5338	5218	5073	4953	5087	4983	4919	4899	4770	4756	4738	4787	5190	5351	5265	5190	5088	5323	5178	5340	5289	5483	5317	5128	4981	5072	5006	5093	5341	5456
5075	5110	5279	5300	5318	5434	5363	5219	5189	4986	4730	4713	4533	4812	5006	5061	5271	5408	5409	5523	5278	5326	5067	4869	4919	4951	5100	5015	4921	4776	4729	5078	5253	5419	5499	5312	5336	5307	5340	5375	5509	5672	5341	5302	5214	5266	5072	5195	5319	5365
5445	5237	5329	5275	5276	5263	5168	5045	4790	4685	4752	4692	4809	4961	5212	5564	5459	5449	5430	5374	5279	5006	4955	4763	4727	4962	4829	5074	5076	4924	4993	5143	5159	5274	5473	5395	5322	5299	5152	5361	5419	5426	5475	5480	5302	5259	5195	5328	5214	5406
5610	5577	5338	5415	5086	5070	4998	4810	4783	4861	4945	5063	5223	5428	5280	5462	5466	5229	4980	4915	4844	4802	4727	4722	4675	4716	4953	5099	5059	5215	4860	5036	5069	5112	5187	5184	5175	5262	4999	4971	5074	5321	5369	5214	5367	5197	4988	5136	5217	5417
5679	5624	5300	5333	5017	4934	4957	4846	4831	5147	5229	5371	5473	5446	5291	5246	5100	4810	4629	4659	4645	4950	4698	4694	4874	4801	5010	5108	5255	5193	5162	4937	4992	5121	5121	5174	5193	5020	4864	4984	4913	5343	5250	5257	5211	5271	5189	4903	5052	5259
5489	5289	5247	5052	4899	5058	5129	5297	5235	5246	5374	5469	5201	5062	4943	4770	4643	4652	4562	4583	4821	5092	5150	5160	5134	5097	5182	5345	5270	5354	5166	5073	5000	5055	5191	5196	5230	5259	4948	4968	4973	5084	5202	5366	5335	5223	5309	5078	5027	5091
5434	4961	5057	4868	5052	5252	5354	5220	5274	5207	5321	5214	5134	4884	4619	4411	4632	4645	4760	4979	5135	5429	5391	5293	5253	5160	5351	5301	5298	5379	5276	5149	4885	5094	5015	5287	5298	5272	5402	5282	5403	5330	5373	5526	5537	5647	5450	5223	5161	5087
5106	4992	5111	4989	5286	5341	5370	5210	5222	4959	5013	4893	4899	4668	4464	4595	4753	4993	5159	5257	5430	5412	5517	5254	5098	4907	4911	5094	4958	5144	5070	5041	4986	4988	5163	5394	5387	5535	5263	5329	5445	5355	5307	5523	5586	5534	5436	5461	5350	5123
5255	5081	5261	5360	5335	5575	5242	5100	5063	5023	4851	4864	4785	4607	4570	4816	5259	5345	5459	5106	5127	5188	5164	5254	4972	4876	4692	4744	4971	5052	5114	5014	5054	5084	5063	5187	5390	5133	5146	5206	5117	5249	5190	5371	5437	5432	5472	5389	5264	5299
5027	5081	5446	5527	5348	5332	5176	5124	4999	4913	4797	4883	4931	4948	5044	5254	5386	5374	5440	5175	4853	4816	4775	4830	4771	4711	4714	4785	4939	4936	5089	5045	5221	5020	4816	4917	5091	5046	5108	5137	5119	5055	4999	5157	5164	5336	5352	5246	5314	5276
5308	5251	5406	5496	5226	5122	5055	4857	4878	4870	4788	4844	5033	5359	5278	5332	5294	5218	5063	4759	4598	4527	4639	4884	4798	4732	4847	4742	5057	5088	5353	5148	5136	4948	4960	4870	4975	5091	5185	5153	5125	4999	4949	5125	4979	5065	5343	5326	5392	5276
5429	5492	5717	5395	5041	4983	4934	4753	4894	4817	4879	5091	5044	5371	5431	5062	4946	4871	4692	4665	4665	4643	4689	4791	4942	5071	5000	5110	5194	5258	5337	5370	5365	5111	5076	5007	5288	5231	5184	5200	5349	5073	4954	5027	5023	5193	5213	5351	5455	5283
5739	5491	5605	5265	5194	4983	4903	4983	4982	4900	5035	5138	5223	5245	5174	4888	4635	4549	4624	4582	4650	4798	4968	5113	5204	5345	5374	5386	5382	5442	5451	5538	5427	5514	5249	5390	5035	5263	5353	5371	5498	5320	5321	5189	5128	5238	5316	5520	5391	5449
5800	5613	5467	5122	5188	5068	4928	4911	4923	5205	5421	5395	5282	5204	4935	4662	4454	4440	4703	4853	5106	5259	5295	5325	5579	5784	5576	5449	5421	5367	5384	5424	5499	5370	5398	5296	5247	5262	5230	5328	5524	5598	5499	5169	5417	5299	5421	5672	5651	5514
5700	5352	5058	4755	4852	4843	4975	4956	5273	5376	5509	5357	5098	4852	4580	4610	4530	4694	4859	5354	5381	5490	5642	5373	5591	5560	5596	5411	5267	5192	4933	5104	5287	5352	5395	5002	4870	5019	5072	5198	5371	5339	5494	5406	5243	5355	5229	5538	5527	5605
5570	4970	4867	4809	4921	5025	5117	5303	5601	5503	5412	5099	4809	4570	4303	4533	4696	4919	5003	5500	5492	5676	5622	5481	5419	5232	5320	5039	4853	4776	4750	4735	5033	4940	5073	4883	4886	4871	4848	4967	5121	5119	5221	5333	5113	5049	5284	5225	5257	5314
5108	4883	4906	4980	5202	5203	5292	5433	5576	5337	5144	4648	4450	4301	4544	4857	5034	5258	5417	5510	5633	5514	5501	5164	5147	4955	4876	4688	4739	4749	4674	4705	4726	4829	5034	4913	4930	4680	4889	4840	4862	4981	5078	4956	5143	4964	4935	4878	5107	5034
4985	4965	5129	5293	5362	5517	5339	5418	5324	5077	4874	4479	4472	4656	4939	5151	5489	5565	5490	5542	5426	5354	5212	4947	4654	4634	4715	4590	4614	4683	4660	4580	4639	4800	4876	5063	4868	4968	4769	4780	4732	4713	4831	4843	4820	4783	4808	4857	4852	4948
4973	5066	5183	5434	5516	5599	5394	5296	4933	4743	4496	4641	4736	4970	5313	5612	5564	5761	5521	5425	5127	4949	4892	4842	4643	4608	4674	4559	4818	4803	4897	4676	4801	4898	5069	5081	5137	5213	5168	4870	4849	4782	4926	4927	4956	4955	4879	4776	4744	4681
5282	5344	5519	5558	5359	5342	5185	4967	4659	4602	4516	4793	5041	5291	5393	5659	5602	5554	5239	4873	4651	4681	4638	4721	4622	4565	4744	4906	5089	5233	5147	5079	5195	5186	5152	5361	5358	5343	5322	5522	5250	5195	5082	5262	5184	5250	5146	5010	5090	4884
5581	5641	5625	5505	5117	5146	4842	4569	4496	4530	4888	5151	5430	5528	5522	5597	5377	5161	5073	4704	4660	4619	4637	4728	4969	4976	5082	5275	5545	5486	5617	5542	5565	5386	5429	5494	5675	5691	5609	5584	5420	5512	5487	5477	5482	5542	5479	5543	5526	5437
5895	5831	5662	5248	5056	4717	4683	4602	4791	4872	5135	5522	5572	5859	5560	5199	4981	4763	4722	4534	4538	4783	4962	5223	5350	5437	5533	5534	5637	5645	5712	5650	5538	5396	5376	5376	5501	5523	5650	5485	5595	5657	5600	5754	5567	5737	5857	5755	5834	5930
5982	5543	5432	5034	4593	4510	4577	4727	5048	5433	5713	5845	5691	5588	5197	4891	4653	4521	4668	4779	4760	4895	5170	5373	5555	5698	5735	5670	5773	5524	5647	5501	5318	5320	5141	5120	5222	5300	5347	5458	5587	5648	5612	5489	5687	5821	5833	5893	5937	5891
5830	5489	5137	4768	4518	4702	4668	5136	5406	5834	5926	5754	5447	5047	4733	4462	4454	4570	4769	5007	5187	5406	5537	5723	5743	5669	5792	5589	5318	5084	5098	5316	5217	5162	4966	5017	4840	5106	4991	5317	5220	5359	5276	5323	5372	5445	5420	5629	5742	5761
5557	5077	4823	4621	4542	4789	5218	5460	5775	5813	5612	5402	4993	4694	4440	4247	4514	4708	5054	5379	5759	5624	5731	5756	5676	5587	5614	5276	5035	4819	4832	4976	4924	4810	4972	4810	4703	4722	4730	4797	4976	5007	5166	5027	5196	4985	5099	5025	5193	5302
5261	4724	4722	4649	4852	5120	5517	5583	5870	5870	5521	4925	4670	4381	4209	4495	4725	5080	5461	5792	6032	5972	6119	5764	5484	5380	5242	5055	4847	4785	4785	4571	4571	4704	4739	4748	4504	4537	4639	4644	4744	4664	4816	4759	4649	4605	4628	4755	4805	4668
4793	4522	4615	4803	5071	5403	5540	5661	5682	5295	5002	4611	4215	4296	4619	4846	5275	5541	5660	5870	6266	6076	5865	5408	5065	4846	4636	4572	4675	4481	4544	4509	4665	4708	4767	4845	4810	4661	4579	4510	4549	4575	4613	4515	4573	4572	4566	4453	4310	4463
4927	4568	5013	5055	5383	5661	5714	5710	5216	4835	4419	4168	4410	4478	4926	5366	5661	5992	5986	5936	5867	5826	5507	5209	4708	4516	4312	4448	4493	4538	4625	4561	4716	4631	4826	4834	4884	4936	4713	4661	4608	4657	4741	4687	4629	4647	4454	4434	4326	4353
5034	4954	5237	5333	5484	5552	5576	5157	4819	4409	4324	4344	4584	4844	5361	5581	5984	5988	6095	5620	5478	5383	4875	4723	4582	4344	4259	4392	4576	4729	4800	4999	4864	4900	4955	5176	5063	4960	4947	4802	4765	4730	4722	4833	4843	4870	4774	4697	4631	4398
5023	5212	5578	5235	5408	5429	5213	4945	4549	4327	4287	4584	4980	5467	5592	5964	5975	5727	5616	5147	4812	4631	4373	4276	4429	4382	4588	4553	4726	4955	5179	5272	5090	5209	5136	5229	5162	5288	5065	5095	5010	4937	4918	4978	5055	5164	5174	4975	4987	4842
5223	5432	5563	5419	5154	5128	5029	4721	4545	4506	4596	4904	5479	5750	5809	5706	5770	5520	5239	4782	4466	4360	4238	4339	4682	4699	5013	5127	5080	5259	5396	5415	5400	5391	5385	5401	5326	5302	5524	5422	5385	5440	5168	5305	5268	5547	5539	5570	5457	5396
5477	5403	5399	5255	5105	4886	4689	4679	4458	4752	4906	5150	5481	5634	5806	5514	5156	5066	4654	4432	4317	4265	4334	4491	4917	5230	5269	5550	5541	5335	5367	5573	5669	5583	5337	5303	5370	5500	5509	5528	5574	5506	5567	5633	5655	5824	5968	5883	5945	5755
5554	5519	5369	5107	4921	4724	4629	4610	4851	5073	5194	5337	5451	5405	5462	5072	4791	4526	4416	4371	4565	4656	4852	5007	5259	5628	5756	5614	5690	5562	5473	5538	5498	5469	5433	5359	5264	5224	5419	5492	5553	5715	5774	5865	5976	6165	6148	6153	6127	6206
5742	5422	5311	4995	4763	4387	4700	4595	4985	5127	5429	5535	5443	5283	5183	4608	4657	4553	4525	4568	4769	4903	5196	5333	5519	5868	5857	5860	5732	5467	5237	5293	5193	5133	5152	5098	5106	5229	5313	5474	5515	5735	5881	5942	6058	6162	6066	6266	6338	6437
5885	5411	5297	4771	4571	4587	4667	4658	4965	5308	5603	5502	5495	4946	4836	4752	4567	4692	4690	4716	4989	5300	5538	5633	5700	5763	5741	5591	5459	5343	5064	4914	4766	4935	4744	5092	5082	5263	5131	5201	5328	5462	5608	5929	5920	6163	6239	6057	6191	6200
5776	5322	5058	4641	4539	4585	4652	4802	5091	5310	5439	5382	5152	4923	4799	4693	4562	4871	4771	5004	5284	5503	5549	5713	5652	5428	5299	5228	5064	4916	4928	4767	4629	4641	4731	4942	5040	5141	5231	5257	5307	5317	5402	5570	5622	5746	5940	5885	5952	6067
5548	5137	4862	4578	4544	4685	4727	5085	5257	5323	5382	5235	5146	4872	4673	4613	4808	4908	4959	5072	5407	5461	5655	5453	5343	5075	5019	4717	4716	4681	4763	4626	4649	4809	4922	5056	5151	5275	5263	5451	5293	5291	5483	5357	5523	5396	5529	5662	5694	5677
5280	4908	4734	4595	4674	4737	5080	5217	5548	5348	5101	5238	4994	4749	4659	4730	4716	4834	5107	5294	5317	5288	5203	5117	5150	4982	4759	4529	4546	4684	4666	4887	4865	5080	4995	5052	5134	5347	5434	5417	5378	5209	5150	5059	5018	5154	5077	5167	5327	5350
5134	4731	4686	4627	4737	4813	5179	5353	5396	5313	5211	4968	4987	4791	4799	4776	4792	4774	5194	5107	5257	5144	5014	4983	4880	4732	4704	4576	4680	4876	4914	5165	5158	5461	5581	5283	5260	5502	5367	5430	5489	5334	5146	4994	4839	4728	4805	4805	4830	4902
4853	4677	4730	4713	4855	4991	5142	5289	5450	5341	5180	4863	4803	4760	4692	4589	4658	4672	4811	5033	4971	4997	4769	4839	4747	4818	4699	4808	4913	5078	5392	5331	5647	5715	5667	5697	5488	5550	5550	5458	5298	5150	5049	4824	4610	4643	4536	4447	4495	4643
4767	4685	4636	4830	4887	5098	5316	5353	5387	5217	5077	4766	4784	4779	4605	4770	4731	4555	4749	4742	4906	4817	4942	4905	4866	4787	5005	5235	5427	5563	5541	5852	5885	6055	5925	6073	5598	5648	5295	5145	5055	4899	4854	4588	4473	4265	4283	4195	4284	4238
4810	4597	4742	4992	5074	5281	5360	5257	5109	5051	4948	4692	4581	4613	4699	4599	4715	4701	4765	4782	4738	5012	5104	4960	5156	5240	5408	5646	5916	6067	5989	6165	5976	6149	5985	5961	5877	5468	5206	4989	4609	4530	4484	4277	4315	4201	4213	4139	3990	4113
4793	4764	4909	5170	5074	5358	5255	5350	4915	4977	4721	4841	4679	4497	4570	4576	4696	4769	4864	4851	4960	5095	5137	5255	5307	5688	5913	6036	6214	6584	6512	6348	6225	6051	5948	6011	5565	5434	4896	4822	4530	4372	4146	4046	4094	4078	4121	4008	3989	3835
4757	4950	4937	5171	5151	5339	5379	5148	4926	4906	4873	4605	4636	4620	4372	4621	4722	4923	4859	5265	5218	5584	5635	5622	6155	6190	6420	6500	6588	6523	6735	6452	6405	5937	5803	5376	5268	5096	4773	4550	4254	4115	3978	3801	3816	3845	3896	3910	3822	3731
4919	5005	5123	5049	5193	5223	5306	5203	4971	4866	4732	4568	4557	4510	4401	4622	4800	4800	5167	5427	5657	5741	5987	6123	6296	6441	6708	6842	6662	6619	6471	6361	6018	5840	5433	5084	4698	4578	4342	4166	3922	3930	3775	3738	3655	3695	3837	3925	3834	3646
5073	4955	5074	5135	5278	5262	5104	5224	4886	4677	4494	4487	4506	4431	4492	4569	4970	5186	5488	5845	6080	6133	6242	6353	6526	6569	6557	6671	6685	6541	6156	5902	5516	5368	5046	4663	4168	3979	3847	3707	3662	3602	3552	3541	3579	3671	3803	3660	3669	3728
5181	5140	5207	5047	5224	5205	5107	4929	4786	4534	4482	4393	4524	4575	4638	5119	5208	5615	5816	6228	6292	6423	6409	6575	6431	6582	6522	6499	6324	5995	5622	5360	4893	4657	4424	4184	3813	3508	3358	3308	3183	3311	3412	3506	3517	3627	3725	3612	3547	3716
5152	5226	5459	5238	5117	5284	4991	4743	4681	4422	4422	4468	4406	4674	4965	5136	5589	5759	6109	6370	6563	6666	6657	6643	6311	6266	6026	6006	5792	5448	4898	4635	4219	4106	3640	3595	3316	3231	3045	3073	3093	3167	3149	3390	3607	3633	3781	3746	3704	3618
5411	5470	5227	5155	5002	5047	4843	4748	4429	4478	4331	4539	4616	4838	5118	5494	5779	6241	6496	6604	6670	6570	6553	6375	5966	5878	5549	5316	4888	4579	4318	3904	3719	3502	3066	2963	2961	2872	2870	2903	2881	3054	3242	3361	3458	3613	3717	3696	3771	3877
5427	5209	5425	4986	5003	4874	4835	4559	4448	4224	4339	4534	4743	5004	5384	5616	6095	6463	6613	6659	6599	6551	6101	6075	5656	5264	5073	4613	4164	3842	3669	3434	3229	2915	2801	2666	2664	2600	2719	2854	2870	3085	3198	3288	3441	3588	3693	3719	3931	3865
5545	5315	5214	5015	4883	4767	4686	4512	4416	4345	4522	4775	5159	5179	5591	6009	6173	6495	6547	6683	6355	6157	5754	5431	5125	4825	4444	4039	3753	3398	3045	3003	2861	2682	2543	2547	2525	2620	2820	2887	3187	3340	3411	3441	3506	3712	3672	3824	3746	3868
5615	5257	5195	4934	4760	4732	4559	4402	4439	4458	4539	4916	5269	5477	5939	6019	6308	6573	6568	6376	6249	5759	5346	5084	4742	4341	3932	3693	3301	3086	2795	2702	2560	2570	2573	2664	2603	2779	2972	3187	3427	3603	3723	3793	3867	3873	3826	3852	3920	3812
5605	5289	5056	4847	4590	4733	4464	4508	4436	4616	4711	4919	5171	5684	5920	6128	6310	6581	6307	6236	5951	5524	5025	4687	4198	3984	3622	3336	3158	2900	2690	2603	2595	2646	2700	2766	2889	3052	3174	3481	3689	3911	4051	4041	4161	4159	4098	3813	3925	3867
5608	5035	4910	4794	4776	4476	4520	4552	4601	4729	4760	5221	5493	5801	6158	6143	6293	6388	6450	6046	5519	5186	4721	4386	3891	3702	3315	3175	2995	2789	2637	2681	2710	2841	2985	3145	3240	3487	3744	3892	4182	4325	4502	4461	4311	4353	4357	4139	3988	3941
5583	4985	4739	4634	4702	4625	4588	4525	4630	4762	5225	5203	5477	5742	5985	6267	6311	6316	5969	5753	5261	4910	4433	4009	3795	3384	3144	3047	2933	2679	2761	2761	2862	2902	3186	3409	3869	4106	4290	4475	4537	4855	4865	4725	4638	4678	4364	4138	4128	4129
5326	5013	4745	4551	4584	4598	4586	4570	4761	5054	5186	5437	5627	5949	6010	6205	6139	6088	5638	5639	5198	4531	4200	3748	3500	3300	3173	2883	2898	2764	2912	3095	3100	3180	3357	3752	4136	4533	4850	4975	5194	5410	5305	5141	4932	4890	4485	4442	4397	4206
5302	4801	4766	4562	4537	4605	4706	4584	4815	5164	5363	5488	5641	5706	6010	6183	5939	5805	5654	5198	4886	4465	4024	3720	3409	3195	2976	2994	2880	2918	3065	3137	3285	3442	3706	4181	4458	4720	5262	5422	5634	5697	5505	5507	5222	4901	4617	4369	4317	4055
5007	4899	4848	4694	4509	4561	4445	4542	4776	5075	5386	5562	5778	5730	5977	5928	5763	5704	5365	5231	4633	4225	3850	3687	3338	3108	3010	3022	3167	2999	3141	3470	3493	3821	4066	4557	4691	5070	5398	5622	5937	6072	5967	5746	5451	4953	4714	4459	4225	4053
4947	4786	4840	4542	4801	4566	4558	4588	4946	5061	5529	5602	5901	5951	5813	5826	5701	5545	5312	4943	4441	3955	3674	3572	3288	3108	2979	3036	3174	3316	3510	3703	3831	4197	4490	4772	5104	5491	5788	6160	6338	6338	6137	5857	5666	5328	4948	4525	4257	3984
4934	4766	4865	4753	4698	4692	4560	4631	4838	4989	5256	5651	5938	5929	5830	5677	5578	5346	5021	4692	4365	3852	3625	3456	3259	3180	3033	3241	3395	3501	3753	3918	4165	4401	4841	5099	5378	5796	6497	6499	6835	6565	6248	6137	5840	5685	5175	4789	4184	3935
4970	4706	4680	4731	4729	4813	4909	4908	4931	5204	5282	5462	5803	5931	5686	5649	5415	5235	4822	4364	4026	3826	3539	3398	3337	3193	3413	3304	3572	3665	3963	4182	4429	4824	4993	5391	5601	6059	6563	6839	7004	6881	6798	6657	6185	5556	5064	4580	4191	4063
5048	4673	4640	4712	4720	4867	4695	4942	5053	5122	5294	5519	5744	5720	5649	5627	5437	5140	4682	4447	4076	3752	3361	3346	3237	3271	3361	3515	3665	3833	4003	4261	4578	4940	5141	5492	5968	6312	6603	6864	7098	7240	7007	6726	6230	5639	5197	4640	4262	4076
5064	4644	4725	4656	4766	4905	4878	4971	5068	5250	5447	5468	5461	5461	5526	5400	5250	5132	4632	4161	3885	3610	3469	3354	3361	3472	3513	3672	3877	4103	4210	4343	4708	4857	5153	5513	6066	6320	6786	6857	7298	7194	7091	6853	6418	5735	5157	4705	4295	3961
4957	4637	4706	4704	4951	4853	4942	4996	5150	5261	5476	5538	5460	5542	5321	5277	5056	4839	4557	4257	3991	3682	3514	3395	3357	3426	3618	3819	3922	4146	4371	4495	4626	4927	5288	5681	5950	6434	6687	6955	7211	7262	7147	6742	6350	5800	5145	4687	4246	3795
4859	4697	4755	4722	4986	4930	5122	5107	5158	5322	5481	5496	5340	5422	5349	5297	4856	4720	4467	4203	3959	3727	3532	3471	3457	3640	3698	3928	4051	4359	4588	4602	4701	4887	5265	5454	5878	6195	6456	6859	6893	7185	6998	6707	6232	5677	5176	4525	4160	3606
4896	4822	4728	4827	4970	5002	5046	5104	5085	5359	5403	5521	5389	5279	5109	5079	4751	4678	4494	4155	3838	3731	3590	3550	3540	3764	3847	3964	4311	4423	4679	4787	4681	4901	4968	5275	5521	5885	6238	6505	6823	6801	6931	6456	5886	5302	4906	4397	3922	3614
4946	4747	4761	4751	5007	4863	5114	5053	5016	5217	5435	5320	5215	5113	5072	4902	4752	4544	4287	4195	4059	3871	3770	3688	3722	3741	4098	4073	4379	4362	4635	4768	4744	4771	4857	5048	5146	5471	5682	6238	6339	6383	6418	5945	5571	5275	4699	4043	3581	3350
4954	4751	4792	4798	4838	4926	4978	5087	4954	5042	5261	5337	5195	5113	5044	4944	4739	4519	4486	4219	3950	3918	3868	3798	3826	3788	3955	4212	4358	4598	4729	4684	4814	4636	4692	4714	4890	5074	5332	5632	5869	5955	5739	5622	5365	4945	4343	3854	3451	2995
4779	4545	4756	4819	4883	5035	5203	5173	4994	4980	5069	5100	5248	5314	5132	4897	4859	4734	4429	4325	4058	3987	3857	3822	3885	3945	4028	4191	4434	4626	4703	4898	4747	4619	4545	4451	4543	4585	4886	5008	5109	5283	5199	5118	4886	4506	3959	3610	3063	2851
4732	4610	4564	4788	5181	5119	5190	5070	5003	4737	4937	5058	5295	5186	4946	4962	4994	4770	4623	4504	4164	3976	3906	3841	3841	3888	3899	4209	4363	4627	4648	4899	4785	4607	4432	4361	4210	4154	4425	4425	4642	4738	4680	4581	4295	3864	3617	3236	2980	2571
4779	4559	4627	4676	5080	5245	5111	4985	4983	4719	4916	5060	5193	5225	5088	4902	4982	4936	4602	4340	4328	4051	3993	3884	3772	3881	3962	4106	4327	4485	4667	4701	4807	4781	4349	4184	4184	4011	3923	4143	4247	4186	4241	4098	3894	3444	3120	2964	2674	2620
4669	4608	4646	4832	5086	5122	5147	5035	4948	4834	4795	4930	5102	5261	5088	5060	5016	5005	4632	4542	4354	4145	4049	3994	3920	3941	4057	4128	4340	4418	4583	4850	4729	4614	4230	4089	3890	3641	3619	3637	3660	3868	3726	3540	3292	3019	2798	2685	2567	2524
4838	4552	4815	4750	5029	5155	5059	5094	4743	4846	4849	4933	5059	5149	5146	5129	5135	4999	4847	4476	4451	4420	4144	4060	4073	4114	3955	3947	4154	4244	4517	4563	4548	4189	4242	3955	3805	3552	3403	3315	3288	3376	3196	3121	2988	2848	2659	2562	2589	2572
4918	4792	4664	4698	4991	5074	5201	5079	4855	4792	4705	5017	5049	5225	5176	5253	5111	5003	4741	4760	4629	4413	4202	4064	4015	4017	3964	3838	4057	4164	4360	4366	4349	4328	4087	3981	3706	3303	3138	2995	2899	2878	2960	2789	2627	2686	2551	2476	2629	2787
4982	4763	4716	4654	4853	5032	5092	4942	4986	4889	4827	4764	5105	5129	5337	5081	5004	5028	5084	4680	4606	4524	4307	4134	3919	3961	3809	3802	3816	3892	4152	4306	4257	4130	4128	3884	3622	3366	2982	2798	2732	2606	2679	2527	2563	2492	2552	2593	2833	3064
4894	4745	4680	4671	4837	4738	4977	4882	4987	4856	4892	4867	4894	5174	5124	5241	5122	5051	4842	4680	4547	4445	4248	4194	4032	3866	3765	3667	3584	3809	3911	3979	4035	4206	4102	3890	3468	3227	3026	2806	2618	2555	2547	2364	2368	2472	2646	2866	3042	3418
4969	4650	4793	4674	4836	4861	5055	5047	4831	4856	4951	4833	4805	5092	5090	5156	5254	5037	4884	4767	4692	4432	4352	4366	4173	3861	3800	3584	3647	3607	3774	3937	4035	4162	4190	4003	3769	3392	2997	2862	2616	2597	2424	2383	2484	2740	2804	3176	3689	3926
4973	4736	4669	4590	4769	4752	4997	4990	4939	4885	4776	4881	4708	4980	5131	5124	5144	5098	4995	4945	4791	4511	4316	4288	4194	4005	3808	3685	3530	3437	3540	3625	3772	4029	4003	4133	3686	3598	3223	3035	2899	2737	2612	2655	2749	2974	3169	3657	3864	4424
4845	4659	4605	4570	4480	4621	4969	5069	5047	4909	4881	4801	4675	4904	5013	5118	5284	5248	5152	4971	4774	4610	4481	4582	4275	4117	4031	3796	3596	3488	3483	3539	3705	3918	4057	3839	3792	3589	3466	3408	3067	2963	2971	2989	3080	3210	3627	3942	4581	4849
5005	4630	4678	4547	4528	4773	4780	5086	5252	5129	5088	4991	4845	4795	4962	5153	5153	5168	5211	5033	4839	4779	4732	4551	4462	4369	4121	4076	3808	3442	3406	3477	3524	3659	3815	3912	3843	3901	3659	3643	3473	3332	3195	3360	3353	3607	3912	4325	4781	5461
5172	4779	4632	4496	4497	4697	4811	5117	5156	5191	5118	4980	4890	4784	5021	4963	5027	5121	5126	4998	5045	4949	4832	4754	4667	4477	4398	4433	3994	3751	3544	3477	3407	3488	3603	3748	3895	4049	3997	3966	3810	3789	3734	3826	3924	4121	4219	4751	5082	5657
5064	4974	4794	4597	4612	4533	4688	4781	5178	5250	5293	5115	5033	4975	4915	4803	4955	5096	5129	5186	5105	5156	4899	4981	4926	4805	4737	4619	4369	4178	3769	3591	3570	3396	3577	3732	4006	4142	4084	4123	4098	4104	4319	4197	4465	4579	4799	5175	5268	5809
5196	4913	4846	4794	4575	4536	4709	4875	5047	5222	5333	5091	4954	5016	4906	4940	4927	5172	5134	5175	5224	5178	5096	4941	5102	5083	5149	4865	4766	4479	4122	3821	3653	3474	3629	3642	3795	4165	4302	4417	4493	4692	4766	4963	5034	5146	5292	5336	5804	6055
5236	5072	4924	4688	4754	4657	4699	4851	5015	5088	5109	5160	5083	4999	4841	4793	4851	4973	5022	5187	5279	5117	5038	5084	5206	5233	5104	5041	5068	4818	4675	4280	3997	3849	3756	3918	3983	4283	4532	4683	5040	5187	5279	5444	5696	5708	5794	5719	5902	6311
5351	5025	4994	4561	4705	4690	4708	4787	4934	5038	5088	5146	5080	4959	4742	4772	4858	4755	4851	5166	5152	5263	5223	5191	5343	5287	5399	5448	5447	5363	5126	4878	4579	4357	4106	4100	4381	4358	4695	4966	5285	5614	5820	5944	6008	6166	6186	6182	6472	6620
5286	4715	5050	4765	4610	4532	4707	4834	4758	4860	4906	5022	5059	5045	4874	4849	4814	4746	4698	4967	5215	5513	5385	5338	5345	5363	5398	5760	5699	5795	5616	5458	5255	4892	4692	4538	4627	4616	4755	5282	5514	5848	6146	6391	6613	6775	6668	6738	6616	6571
5175	5160	4902	4799	4647	4758	4678	4721	4830	5046	4885	5037	4989	4935	4833	4922	4658	4581	4764	4856	5223	5361	5439	5324	5316	5444	5361	5660	5812	6043	6004	5988	6046	5562	5281	5093	5090	5098	5169	5573	5808	6318	6754	6842	6950	6897	6980	6960	6801	6493
5299	5122	4791	4876	4723	4697	4606	4686	4845	4693	4784	4852	4989	5014	4940	4832	4632	4555	4493	4726	4923	5289	5373	5264	5409	5505	5445	5672	5878	6215	6289	6416	6362	6140	5858	5882	5493	5389	5611	5764	6029	6325	6840	6985	7015	7097	6998	6986	6717	6297
5456	5022	5084	4846	4722	4509	4662	4689	4753	4819	4858	4856	4859	5035	4853	4791	4657	4694	4646	4785	4857	5061	5210	5440	5389	5510	5332	5459	5791	6264	6410	6389	6518	6818	6486	6321	6067	5745	5763	5840	6057	6377	6617	6830	6897	7088	6891	6615	6396	6015
5285	5026	5196	4973	4867	4796	4523	4639	4740	4630	4637	4769	4924	4980	5129	5006	5027	4819	4718	4702	4778	4910	5096	5271	5338	5444	5308	5241	5455	5814	6163	6249	6575	6774	6900	6834	6398	6263	6093	6036	6130	6366	6453	6541	6762	6765	6583	6114	6057	5690
5177	4907	5146	4944	4761	4831	4522	4565	4611	4659	4669	4757	4872	4924	5151	5210	4958	4886	4913	4737	4834	4937	5037	5227	5137	5261	5210	5344	5118	5274	5676	6024	6353	6600	6769	6610	6759	6535	6377	5936	6047	5970	6028	6100	6161	6245	6117	5734	5502	5105
4943	4850	4926	5015	4869	4803	4809	4723	4730	4701	4641	4595	4821	4894	5032	5100	5267	5148	5075	5006	4810	4987	4946	5241	5228	5408	5090	5122	5224	4990	5153	5431	5811	6220	6387	6481	6390	6260	6080	6047	5812	5557	5305	5471	5403	5434	5268	5151	4902	4688
4980	4786	4757	4751	4877	4877	4891	4927	4715	4669	4652	4643	4609	4783	4851	5073	5211	5317	5157	5011	5047	4879	4895	5275	5326	5198	5126	5079	4999	4886	4703	5069	5294	5563	5730	5857	5957	6004	5840	5437	5401	5130	4818	4721	4662	4529	4503	4463	4227	4094
4908	4735	4810	4892	4817	4943	5076	4731	4723	4737	4671	4751	4629	4547	4804	5078	5136	5264	5465	5339	5104	5085	5126	5106	5264	5292	5339	5247	4944	4748	4580	4731	4720	4832	4921	5261	5272	5335	5401	5101	4894	4732	4416	4308	4095	4092	3916	3935	3792	3784
4893	4841	4659	4709	4968	4909	4901	4996	4856	4856	4776	4827	4753	4738	4636	4880	5008	5142	5433	5362	5303	5257	5169	5108	5263	5068	5202	5455	5261	5004	4735	4538	4394	4455	4492	4477	4712	4799	4871	4780	4636	4384	4225	3943	3826	3764	3699	3741	3634	3746
5021	4713	4731	4675	4809	4853	4903	5086	4981	4933	4904	4808	4850	4702	4638	4664	4807	5170	5434	5499	5367	5269	5270	5201	5174	5274	5321	5343	5536	5420	5082	4771	4536	4302	4191	4232	4235	4460	4453	4544	4539	4428	4125	4047	3993	3991	3971	3846	3926	4094
5163	4872	4705	4588	4766	4776	4995	4920	5145	5070	5042	4844	4852	4697	4557	4644	4667	4876	5069	5254	5392	5667	5386	5090	5177	5074	5161	5368	5605	5589	5340	4971	4912	4518	4399	4212	4219	4353	4376	4673	4369	4467	4395	4489	4583	4617	4416	4369	4465	4852
5259	4806	4742	4585	4719	4748	4808	4863	5061	5233	4997	4963	4948	4954	4823	4590	4474	4705	4878	5098	5180	5317	5494	5392	5189	5179	5144	5279	5337	5538	5539	5361	5309	5047	4682	4535	4424	4484	4458	4476	4611	4739	4954	4833	5050	5212	5332	5317	5262	5368
5205	4859	4735	4733	4795	4742	4860	4838	5031	5214	5366	5062	5255	5088	5023	4646	4718	4537	4600	4737	5103	5124	5350	5287	5221	5135	5111	5205	5283	5476	5474	5657	5586	5581	5219	4826	4822	4745	4698	4758	4781	4875	5082	5462	5623	5905	5938	5815	5847	5884
5159	4937	4934	4542	4644	4695	4793	4749	5011	5005	4997	4992	5106	5101	5026	4855	4864	4536	4578	4482	4621	4952	5094	5205	5231	5017	4992	5042	5161	5090	5396	5595	5781	5758	5562	5331	5241	4930	4974	4875	4864	4974	5263	5516	5852	6032	6056	6170	6270	6152
5070	4936	4990	4849	4608	4651	4577	4770	4771	4872	4913	5002	5126	5123	5200	5182	5027	4704	4637	4521	4435	4632	4866	5055	4914	4978	5044	4920	4951	4928	5085	5346	5501	5743	5640	5636	5526	5416	5222	5005	4980	5122	5299	5498	5486	5869	5973	5909	5962	5972
5033	4870	4892	4911	4782	4615	4559	4604	4784	4793	4727	4961	4955	5137	5234	5170	5258	5193	4887	4740	4590	4588	4672	4825	4962	5104	4984	4982	4908	4676	4850	5101	5240	5300	5480	5583	5693	5546	5159	5183	5011	4912	5073	5254	5294	5354	5166	5233	5402	5414
5011	4949	4964	4987	4817	4660	4764	4670	4667	4773	4839	4865	4976	5077	5164	5221	5262	5292	5290	4938	4796	4655	4549	4660	4810	4963	5056	4920	4900	4669	4659	4689	4694	4858	5132	5209	5288	5253	5272	5181	4891	4860	4800	4672	4790	4667	4556	4455	4643	4586
4954	4912	4885	4882	4932	4916	4768	4647	4732	4732	4908	4691	4865	4872	4909	4957	5377	5494	5332	5252	5079	4838	4697	4802	4839	4959	5156	5072	4890	4681	4671	4604	4519	4570	4481	4794	4882	5063	5029	4938	4841	4789	4698	4641	4446	4272	4137	3917	4104	4148
4913	4721	4889	4756	4953	5059	4819	4739	4662	4663	4660	4697	4779	4835	4857	4853	5035	5257	5379	5325	5301	5117	5034	4811	4750	4811	5004	5140	5083	4892	4969	4758	4586	4399	4346	4375	4548	4743	4722	4839	4751	4634	4674	4494	4334	4197	4037	4023	3982	4181
4836	4715	4773	4756	4835	5090	5021	5010	4833	4813	4642	4672	4712	4729	4843	4695	4750	4939	5126	5168	5316	5204	5180	5024	4788	4699	4932	4981	5002	5107	5234	5070	5062	4530	4440	4410	4404	4608	4643	4761	4719	4798	4806	4879	4515	4633	4220	4213	4396	4437
4813	4721	4800	4592	4725	4997	4829	5018	4924	4854	4794	4532	4803	4698	4672	4597	4614	4852	4952	4960	5218	5234	5239	5085	4954	4920	4830	4752	4948	5244	5205	5328	5201	4991	4708	4443	4528	4614	4465	4491	4758	4788	4960	4970	4968	4935	4702	4731	4757	4708
4793	4726	4705	4701	4770	4537	4816	5121	5049	4987	4738	4966	4772	4936	4697	4862	4632	4572	4628	4568	4934	5150	5301	5388	5180	5221	5016	4884	4796	4954	5173	5228	5376	5231	5030	4944	4757	4392	4501	4519	4579	4651	4868	4897	5013	4989	5110	5039	5142	4941
4871	4800	4831	4647	4559	4601	4550	4845	5108	5243	4984	4977	4964	4935	4878	4851	4786	4694	4554	4428	4668	4754	5049	5133	5137	5157	5156	4932	4838	4749	4909	5003	5189	5086	5172	5030	4906	4591	4560	4434	4491	4515	4618	4757	4767	4922	4962	5194	5120	5128
4880	4821	4971	4939	4840	4508	4333	4570	4964	4993	5050	5033	5180	5257	5075	5069	4985	4907	4786	4631	4678	4574	4753	4794	4895	5029	4950	4867	4883	4507	4574	4642	4760	4857	4917	4892	4954	4869	4880	4671	4560	4416	4403	4455	4522	4466	4620	4723	4837	4979
4900	4849	5012	5048	4951	4779	4623	4470	4659	4799	4874	4936	5070	5002	5073	5149	5211	5268	5305	4997	4672	4495	4686	4417	4599	4805	5168	4807	4902	4674	4542	4522	4540	4477	4677	4915	5148	5164	4904	4712	4714	4427	4464	4493	4473	4357	4371	4571	4536	4619
4920	4684	4819	4878	4781	4910	4764	4629	4517	4581	4624	4746	4895	4878	4924	5021	5120	5357	5525	5371	5121	4947	4661	4606	4545	4902	4879	5022	4926	4848	4720	4553	4472	4373	4340	4532	4845	4989	5011	4936	4870	4627	4616	4770	4726	4432	4481	4622	4570	4747
5026	4944	4876	4819	4978	5119	5118	4927	4697	4531	4522	4489	4629	4601	4680	4798	5014	5169	5308	5528	5568	5397	5138	4836	4880	4841	4935	5112	5038	4980	5059	4944	4587	4591	4455	4441	4572	4844	4962	5005	5055	4887	4892	4938	4830	4908	4792	4684	4657	4776
5142	4895	4839	4668	4764	5123	5247	5177	4906	4609	4552	4511	4419	4585	4652	4553	4675	4898	5025	5336	5584	5629	5535	5329	5115	5166	5155	5064	5009	5336	5177	5321	4950	4870	4711	4476	4652	4869	5158	5023	5095	5063	5136	5107	5258	5115	5038	4935	4914	4792
5073	4784	4891	4772	4845	5020	5209	5233	5186	4991	4620	4487	4512	4414	4420	4368	4576	4496	4497	4818	5163	5366	5472	5412	5446	5454	5190	5083	5173	5213	5470	5433	5196	5196	4918	4944	4965	5118	4942	4922	4991	5036	5180	5234	5137	5210	5221	5130	5097	4858
4923	4921	4943	4756	4776	4708	5073	5078	5314	5334	4945	4796	4709	4548	4405	4490	4376	4419	4292	4293	4555	4850	5265	5267	5465	5299	5138	5165	5074	5104	5268	5257	5398	5337	5231	5157	5119	5159	5117	4873	4808	4776	5125	5016	5150	5003	4952	4975	4978	4836
4869	4836	4783	4798	4711	4667	4707	4942	5105	5079	5042	5090	4971	4819	4548	4534	4554	4338	4350	4091	4127	4305	4467	4638	5043	5150	5213	5034	4902	4700	4876	5103	5008	5045	5136	5202	5352	5356	5083	4760	4761	4620	4689	4816	4812	4780	4684	4791	4821	4904
4985	4750	4949	4871	4740	4727	4815	4706	4742	4849	4907	5044	5138	4854	4832	4684	4698	4584	4504	4525	4278	4290	4164	4299	4453	4637	4960	4986	4800	4547	4582	4689	4710	4869	4738	4895	5095	5110	5094	4942	4808	4749	4619	4663	4832	4701	4561	4715	4638	4883
4800	4744	4949	4848	4815	4802	4763	4541	4647	4560	4822	4958	5111	5065	4979	4652	4811	4766	4885	4960	4754	4492	4268	4187	4176	4403	4602	4609	4672	4449	4588	4350	4478	4426	4338	4488	4575	4723	4753	4914	4937	4869	5020	4952	4928	4729	4548	4548	4762	4959
4983	4734	4730	4739	4755	4815	4836	4593	4647	4460	4534	4712	4726	4790	4735	4886	4912	4789	4939	5003	5019	5039	4920	4659	4386	4422	4527	4624	4666	4630	4570	4591	4516	4407	4352	4499	4547	4697	4760	4786	4914	4976	5058	5184	5066	5035	4970	4993	5053	4863
4945	4903	4741	4664	4644	4776	4873	4808	4825	4594	4430	4655	4548	4667	4588	4725	4761	4650	4867	5023	5110	5297	5258	5252	4947	4773	4573	4729	4720	4745	4722	4774	4906	4821	4728	4504	4449	4566	4665	4554	4697	4968	5230	5391	5134	5314	5047	4949	4966	4967
5169	5030	4789	4724	4683	4528	4679	4755	4816	4760	4727	4605	4421	4388	4571	4651	4516	4508	4678	4666	4752	5029	5296	5419	5432	5177	5099	5104	4918	4784	5001	5087	5136	5072	4884	4884	4731	4735	4657	4719	4701	4748	4968	4943	5064	4954	4993	4901	4914	4807
5016	4890	4921	4731	4632	4574	4642	4566	4662	4691	4817	4707	4558	4409	4549	4628	4622	4634	4422	4382	4386	4602	4834	5098	5198	5142	5359	5279	4893	4890	4986	5102	5191	5201	5116	5051	5024	4927	4681	4815	4589	4548	4555	4690	4657	4615	4594	4600	4472	4807
4912	4832	4864	4811	4844	4749	4671	4442	4472	4603	4792	4903	4828	4789	4591	4701	4674	4698	4618	4550	4492	4386	4433	4509	4840	5004	4988	5039	4922	4792	4697	4686	4856	4849	4952	4878	5104	5047	4961	4959	4646	4538	4518	4619	4413	4372	4360	4333	4326	4644
4725	4844	4830	4757	4719	4794	4820	4617	4479	4437	4641	4691	4677	4723	4729	4676	4781	4936	4960	4915	4897	4642	4419	4409	4299	4639	4637	4640	4703	4663	4524	4584	4443	4458	4541	4553	4813	4868	4869	4707	4749	4589	4651	4549	4583	4470	4450	4446	4483	4585
4873	4727	4786	4898	4772	4810	4820	4794	4647	4485	4548	4501	4527	4526	4598	4702	4724	4933	5079	5106	5164	5151	4951	4940	4676	4482	4605	4586	4692	4479	4590	4435	4378	4372	4334	4228	4353	4476	4770	4720	4594	4879	4765	4725	4737	4735	5035	4782	4808	4852
5141	4825	4903	4708	4807	4761	4839	4928	4720	4631	4531	4387	4558	4508	4518	4548	4634	4946	4873	4985	5128	5281	5510	5328	5336	5043	5007	4837	4946	4802	4848	4784	4863	4861	4642	4504	4458	4578	4664	4835	4757	4762	4928	5112	5091	5035	5017	5066	5046	5006
5109	4898	4962	4830	4880	4765	4777	4811	4897	4908	4661	4515	4383	4501	4438	4497	4445	4644	4576	4563	4770	5117	5275	5546	5696	5469	5316	5205	5285	5299	5211	5162	5198	5516	5339	5294	5161	4822	4941	4938	4856	5005	4894	4885	4946	5157	5246	5044	4954	4929
5078	4884	5098	4967	4895	4758	4741	4679	4789	4954	4921	4722	4596	4629	4539	4525	4446	4415	4397	4435	4372	4517	4695	4823	5165	5419	5455	5360	5368	5463	5344	5286	5425	5581	5531	5619	5496	5392	5392	5192	4907	5007	4741	4876	5049	5015	4816	4906	4619	4627
4884	4847	4869	4835	4960	4923	4754	4600	4848	4901	4854	4824	4769	4777	4716	4660	4675	4704	4691	4587	4226	4119	4244	4398	4639	4855	5080	4915	5182	5139	4989	5061	4944	5362	5330	5307	5359	5292	5266	5190	4972	4916	4776	4742	4667	4581	4597	4434	4348	4355
4945	4719	4842	4811	4977	4864	4850	4821	4634	4700	4882	4827	4750	4891	4875	4974	4870	4849	4806	4974	4813	4576	4489	4428	4338	4536	4526	4663	4626	4733	4611	4642	4605	4703	4677	4667	4722	4813	4811	4737	4817	4847	4775	4531	4655	4508	4622	4574	4489	4581
5030	4890	4800	4729	4739	4858	4949	4922	4763	4742	4788	4664	4755	4819	4892	4980	4835	4865	5030	5004	5004	5154	4956	4858	4758	4668	4529	4383	4487	4517	4692	4455	4577	4479	4390	4359	4267	4323	4327	4581	4520	4673	4756	4552	4857	4874	4879	5002	4953	4822
5199	5059	4834	4806	4710	4654	4800	4926	4842	4780	4669	4672	4709	4697	4888	4845	4802	4881	4762	4767	4952	5032	5217	5213	5232	5020	4781	4797	4865	4689	4744	4832	4771	4708	4655	4744	4540	4567	4481	4473	4372	4583	4759	4793	4958	4992	5141	5188	4985	4986
5124	5042	5032	4846	4761	4678	4762	4875	4699	4810	4847	4679	4572	4498	4556	4923	4893	4836	4508	4724	4817	4941	4983	5079	5164	5314	5174	5350	5193	5167	5140	5153	5130	5106	5232	5244	5125	4979	5058	4927	4973	4895	4769	4675	4766	4808	5060	5030	5046	4920
5112	4968	5011	4788	4881	4769	4811	4763	4714	4736	4690	4739	4621	4726	4707	4803	4786	4657	4708	4614	4635	4614	4571	4781	4906	4954	5128	5050	5114	5118	5200	5091	5068	4950	5147	5311	5291	5335	5162	5161	5028	4944	5017	4774	4792	4670	4675	4675	4788	4586
5024	4867	4949	4762	4841	4806	4838	4823	4687	4688	4801	4746	4544	4502	4445	4747	4751	4623	4741	4863	4883	4734	4573	4583	4608	4656	4680	4593	4793	4870	4849	4818	4688	4637	4828	4878	4923	4785	4887	4940	5052	4903	4911	4869	4571	4585	4652	4637	4611	4501
5042	4925	5098	4708	4872	4797	4944	4886	4734	4753	4748	4629	4690	4572	4610	4707	4661	4711	4719	4951	5065	5142	4837	4714	4697	4646	4543	4512	4505	4673	4695	4536	4582	4383	4374	4541	4463	4265	4343	4273	4377	4531	4594	4616	4616	4575	4626	4588	4676	4543
5247	5155	5023	4857	4712	4710	4815	4795	4822	4788	4647	4665	4752	4685	4466	4740	4663	4704	4627	4826	4974	5147	4910	5001	4861	4942	4837	4705	4605	4620	4674	4706	4660	4768	4645	4600	4667	4484	4276	4269	4259	4431	4542	4583	4652	4709	4907	4759	4959	4835
5104	5137	5129	4982	4870	4731	4814	4682	4732	4666	4692	4777	4794	4615	4603	4452	4662	4659	4731	4557	4687	4762	4769	4896	5052	4940	5107	4876	4937	4784	4930	4914	4994	4987	4973	5060	4996	5040	4848	4832	4690	4674	4676	4829	4775	4879	4832	4850	4971	4910
5117	5080	5057	5032	4752	4989	4868	4728	4658	4650	4637	4704	4687	4668	4663	4610	4692	4744	4666	4581	4639	4605	4488	4433	4582	4738	4811	4927	4960	4797	4730	4957	4952	5074	4929	5022	5123	5238	5182	5220	4993	4952	4895	4909	4901	4862	4825	4710	4577	4604
5014	4887	5000	5088	5048	4903	4915	4693	4882	4686	4585	4610	4755	4656	4609	4659	4504	4801	4738	4798	4617	4649	4441	4316	4355	4356	4510	4464	4657	4559	4632	4604	4579	4593	4607	4710	4708	4728	4793	4706	4685	4744	4697	4718	4644	4591	4554	4581	4509	4467
4975	4685	4824	5015	4963	5010	4880	4871	4715	4611	4582	4495	4581	4739	4561	4524	4588	4718	4695	4709	4683	4839	4667	4661	4639	4465	4379	4481	4508	4415	4469	4368	4457	4504	4296	4151	4203	4267	4150	4376	4375	4266	4404	4467	4625	4543	4544	4705	4616	4623
4863	4679	4771	4792	4861	4783	4855	4825	4815	4738	4613	4609	4719	4612	4617	4548	4536	4577	4671	4587	4700	4829	4955	4768	4882	4639	4738	4734	4794	4720	4618	4659	4724	4680	4606	4488	4507	4455	4383	4418	4407	4413	4399	4615	4812	4661	4800	4906	4873	4803
4925	4825	4810	4816	4801	4677	4633	4752	4813	4736	4752	4633	4772	4577	4474	4565	4531	4559	4489	4540	4561	4544	4622	4818	4722	4708	4748	4867	4914	4892	4840	4698	4833	4778	4851	4820	4858	4851	4933	4910	4862	4733	4880	4838	4774	4939	4914	4884	4775	4795
5101	4716	4829	4897	4805	4662	4667	4625	4740	4778	4816	4724	4736	4636	4705	4509	4536	4555	4560	4393	4506	4597	4466	4405	4533	4612	4532	4601	4718	4769	4779	4711	4597	4581	4752	4785	4826	4816	4857	4804	4977	5039	4752	4840	4760	4696	4806	4528	4517	4451
4978	4879	4826	4835	4881	4511	4802	4547	4646	4694	4642	4651	4688	4756	4712	4577	4514	4546	4465	4487	4593	4674	4490	4450	4367	4318	4345	4398	4475	4570	4427	4443	4224	4348	4358	4363	4374	4361	4381	4511	4649	4625	4463	4455	4400	4420	4514	4347	4255	4180
5087	4815	4778	4703	4838	4821	4723	4781	4607	4775	4737	4493	4586	4650	4569	4457	4592	4580	4575	4424	4479	4466	4639	4580	4364	4401	4632	4509	4460	4271	4610	4437	4391	4376	4399	4311	4289	4150	4225	4272	4290	4181	4463	4322	4504	4397	4551	4709	4643	4696
5065	4871	4665	4754	4848	4737	4784	4828	4753	4772	4508	4645	4554	4605	4683	4596	4509	4524	4525	4534	4534	4601	4545	4620	4621	4617	4675	4664	4577	4605	4673	4668	4651	4657	4783	4709	4585	4718	4689	4683	4534	4641	4524	4582	4595	4700	4732	4756	4919	4859
4976	4820	4740	4698	4796	4870	4778	4723	4738	4852	4763	4617	4518	4588	4567	4375	4489	4572	4562	4503	4496	4544	4513	4532	4570	4610	4752	4688	4590	4637	4847	4647	4816	4787	4745	4816	4739	4749	4878	4832	4819	4936	4718	4855	4789	4784	4634	4724	4852	4795
4898	4722	4827	4918	4881	4918	4845	4650	4711	4778	4693	4489	4561	4513	4568	4413	4422	4464	4624	4601	4476	4460	4407	4478	4426	4521	4693	4616	4431	4505	4497	4625	4534	4521	4616	4566	4482	4671	4714	4678	4618	4700	4668	4669	4649	4661	4573	4729	4438	4459
4910	4746	4721	4855	4679	4758	4728	4628	4662	4891	4724	4555	4529	4598	4432	4471	4488	4590	4609	4667	4491	4531	4602	4550	4508	4400	4595	4389	4496	4473	4384	4580	4631	4550	4362	4363	4435	4504	4263	4459	4399	4473	4565	4599	4574	4408	4454	4447	4478	4378
5094	4704	4717	4650	4698	4753	4808	4584	4954	4914	4786	4622	4641	4610	4654	4635	4656	4668	4932	4653	4521	4471	4575	4619	4672	4426	4330	4583	4474	4454	4416	4591	4638	4490	4699	4491	4447	4390	4455	4504	4345	4345	4350	4404	4542	4603	4533	4576	4699	4652
5077	4761	4803	4643	4722	4749	4671	4618	4675	4813	4677	4676	4595	4772	4772	4733	4660	4711	4767	4709	4501	4479	4610	4629	4507	4477	4448	4541	4416	4467	4491	4497	4512	4540	4698	4617	4526	4659	4579	4697	4434	4565	4417	4367	4581	4566	4490	4636	4659	4577
5033	4864	4825	4763	4702	4772	4602	4628	4657	4763	4867	4702	4571	4795	4827	4890	4572	4838	4870	4764	4784	4564	4594	4531	4621	4454	4515	4459	4486	4517	4404	4475	4488	4541	4419	4443	4453	4429	4477	4497	4422	4611	4282	4545	4474	4475	4550	4575	4474	4477
5096	4828	4763	4710	4781	4869	4715	4610	4520	4727	4801	4686	4656	4666	4854	4781	4760	4699	4823	4929	4834	4701	4599	4706	4705	4601	4482	4616	4468	4442	4509	4437	4443	4441	4430	4327	4396	4317	4422	4396	4372	4431	4444	4326	4369	4349	4644	4671	4457	4614
4965	4783	4624	4731	4872	4906	4720	4506	4496	4660	4677	4718	4660	4583	4667	4691	4582	4651	4683	4927	4704	4708	4877	4775	4698	4754	4699	4582	4525	4540	4571	4542	4385	4578	4521	4622	4571	4330	4331	4479	4379	4471	4385	4422	4440	4451	4654	4731	4441	4649
4964	4808	4683	4681	4878	4621	4659	4660	4634	4812	4622	4667	4685	4643	4547	4707	4613	4639	4835	4638	4683	4662	4743	4611	4550	4553	4859	4691	4632	4607	4755	4665	4529	4672	4512	4595	4617	4512	4431	4497	4585	4568	4590	4579	4483	4556	4486	4573	4641	4611
4957	4834	4659	4503	4593	4671	4590	4577	4660	4640	4713	4736	4776	4721	4739	4537	4678	4727	4811	4676	4642	4562	4473	4514	4516	4598	4655	4720	4654	4492	4615	4652	4599	4586	4670	4606	4548	4538	4462	4524	4365	4526	4541	4566	4525	4479	4363	4418	4467	4557
4941	4849	4780	4662	4543	4602	4462	4537	4560	4774	4734	4627	4607	4599	4937	4732	4714	4710	4729	4797	4688	4563	4674	4534	4505	4615	4624	4569	4690	4550	4482	4685	4576	4573	4551	4613	4583	4558	4513	4300	4426	4462	4404	4764	4448	4534	4374	4410	4389	4636
4945	4633	4542	4611	4630	4772	4622	4656	4690	4750	4811	4622	4646	4748	4678	4676	4673	4679	4820	4700	4771	4658	4813	4659	4698	4587	4670	4676	4722	4629	4605	4613	4621	4535	4743	4545	4541	4384	4482	4489	4524	4385	4459	4430	4700	4450	4619	4478	4347	4668
4861	4536	4645	4514	4562	4811	4652	4438	4692	4598	4781	4620	4541	4749	4751	4674	4534	4588	4641	4719	4690	4756	4939	4738	4591	4691	4695	4715	4582	4623	4629	4618	4611	4508	4754	4570	4557	4535	4526	4337	4611	4527	4591	4471	4584	4539	4620	4470	4601	4562
4817	4593	4468	4461	4504	4716	4737	4589	4637	4843	4720	4700	4557	4699	4837	4659	4652	4614	4751	4564	4653	4610	4666	4804	4759	4620	4780	4660	4631	4750	4549	4513	4572	4373	4495	4604	4684	4496	4445	4631	4592	4628	4530	4340	4579	4586	4481	4541	4512	4664
5057	4672	4340	4457	4436	4505	4524	4525	4553	4648	4619	4670	4559	4711	4713	4684	4581	4708	4740	4610	4511	4676	4783	4801	4713	4649	4698	4712	4632	4738	4669	4530	4568	4494	4735	4417	4471	4626	4393	4459	4636	4649	4622	4545	4629	4642	4487	4510	4670	4461
4921	4637	4543	4399	4478	4542	4446	4463	4639	4500	4546	4505	4367	4484	4699	4498	4745	4651	4872	4657	4657	4715	4897	4745	4699	4689	4707	4752	4543	4659	4688	4721	4535	4477	4767	4687	4542	4555	4418	4580	4656	4554	4522	4659	4567	4461	4608	4500	4649	4656
4900	4709	4693	4570	4631	4425	4551	4464	4468	4496	4572	4539	4544	4590	4578	4635	4588	4620	4721	4653	4719	4743	4874	4884	4638	4883	4777	4573	4649	4667	4795	4753	4607	4699	4703	4681	4578	4680	4606	4570	4593	4488	4628	4738	4711	4609	4596	4524	4733	4792
4924	4649	4608	4546	4627	4576	4541	4495	4521	4553	4488	4572	4570	4437	4474	4420	4537	4672	4693	4640	4504	4763	4836	4745	4836	4734	4842	4685	4756	4604	4778	4866	4601	4753	4774	4736	4631	4659	4830	4761	4636	4657	4769	4787	4757	4585	4657	4711	4699	4870
4895	4810	4727	4570	4614	4659	4574	4520	4592	4608	4688	4674	4441	4536	4566	4537	4501	4519	4771	4508	4668	4774	4554	4761	4639	4681	4792	4756	4695	4752	4750	4686	4763	4696	4791	4664	4620	4804	4672	4855	4701	4662	4799	4726	4835	4694	4683	4748	4625	4827
4885	4627	4741	4597	4733	4492	4480	4514	4445	4592	4380	4464	4380	4442	4487	4432	4633	4561	4631	4595	4690	4791	4700	4574	4673	4739	4802	4760	4829	4660	4788	4774	4722	4739	4747	4703	4713	4666	4703	4850	4838	4786	4558	4690	4651	4572	4678	4691	4601	4784
4972	4615	4703	4619	4636	4668	4362	4425	4657	4497	4447	4286	4321	4587	4503	4397	4501	4660	4701	4645	4654	4681	4761	4777	4785	4712	4733	4698	4737	4681	4723	4704	4784	4732	4632	4665	4558	4667	4703	4717	4468	4612	4465	4574	4550	4510	4597	4671	4587	4749
4853	4736	4671	4561	4664	4604	4468	4273	4514	4428	4315	4372	4422	4533	4548	4391	4456	4689	4653	4640	4750	4611	4811	4745	4622	4683	4762	4764	4572	4557	4590	4657	4620	4815	4812	4634	4718	4599	4602	4600	4642	4518	4473	4662	4610	4733	4702	4700	4610	4673
5046	4540	4765	4747	4749	4651	4421	4424	4359	4369	4253	4375	4419	4482	4506	4435	4501	4530	4681	4555	4616	4720	4825	4785	4709	4703	4904	4756	4613	4715	4739	4647	4693	4666	4825	4635	4489	4563	4540	4640	4484	4553	4609	4644	4780	4606	4669	4668	4675	4582
4859	4788	4807	4655	4562	4535	4574	4482	4534	4617	4400	4396	4557	4464	4383	4385	4382	4399	4507	4493	4468	4695	4725	4673	4686	4659	4816	4723	4652	4660	4688	4769	4761	4784	4838	4665	4688	4679	4569	4659	4455	4413	4607	4609	4467	4495	4541	4622	4601	4571
4969	4895	4809	4816	4687	4654	4462	4667	4669	4397	4558	4435	4500	4431	4368	4433	4383	4476	4568	4571	4442	4708	4613	4620	4430	4781	4539	4670	4479	4650	4632	4569	4756	4743	4703	4595	4528	4464	4544	4538	4487	4387	4363	4510	4528	4483	4576	4524	4480	4524
4996	4905	4932	4806	4902	4691	4666	4760	4841	4633	4402	4599	4522	4705	4460	4263	4591	4620	4587	4489	4519	4587	4512	4618	4458	4603	4523	4779	4583	4633	4593	4597	4642	4655	4669	4453	4404	4523	4596	4463	4346	4424	4319	4517	4412	4472	4437	4539	4535	4640
4914	4969	4959	4901	4789	4665	4697	4745	4667	4545	4527	4480	4623	4601	4463	4388	4482	4629	4443	4364	4568	4544	4537	4547	4456	4630	4566	4613	4581	4627	4605	4612	4607	4720	4511	4442	4389	4491	4401	4598	4396	4440	4351	4454	4406	4480	4568	4654	4537	4690
4932	4704	5026	4749	4879	4803	4775	4834	4699	4583	4639	4541	4650	4522	4524	4355	4463	4500	4454	4423	4376	4530	4641	4376	4615	4593	4400	4559	4661	4597	4392	4468	4602	4610	4430	4488	4437	4357	4425	4457	4413	4508	4421	4435	4411	4515	4523	4587	4468	4360
4963	4901	5144	4856	4808	4744	4679	4787	4748	4620	4645	4738	4682	4680	4308	4421	4568	4498	4293	4410	4471	4422	4501	4525	4558	4498	4399	4438	4517	4470	4527	4303	4525	4357	4410	4425	4491	4345	4378	4423	4398	4322	4397	4390	4519	4383	4393	4444	4560	4447
4923	4762	4980	4817	4740	4634	4810	4792	4683	4506	4650	4663	4753	4627	4470	4525	4625	4421	4348	4460	4456	4590	4439	4405	4607	4462	4377	4362	4399	4412	4337	4450	4309	4398	4284	4227	4429	4456	4343	4431	4369	4437	4386	4427	4372	4396	4545	4337	4421	4334
4941	4651	4903	4797	4882	4718	4864	4860	4724	4562	4697	4692	4761	4482	4437	4488	4579	4433	4394	4574	4618	4457	4536	4551	4454	4466	4415	4422	4513	4366	4316	4335	4447	4521	4385	4372	4388	4452	4423	4331	4463	4390	4520	4310	4423	4457	4399	4430	4482	4397
4966	4770	4854	4612	4759	4768	4848	4837	4729	4604	4659	4674	4622	4428	4549	4594	4667	4311	4422	4505	4502	4601	4389	4342	4548	4531	4344	4438	4588	4415	4292	4326	4372	4552	4515	4492	4350	4282	4327	4341	4354	4332	4337	4360	4363	4371	4427	4383	4371	4379
4996	4930	4916	4590	4563	4835	4993	4654	4715	4604	4684	4648	4723	4552	4673	4679	4719	4555	4489	4531	4462	4598	4439	4399	4381	4461	4438	4513	4443	4390	4268	4340	4361	4551	4423	4343	4421	4339	4334	4301	4264	4216	4383	4335	4278	4343	4349	4446	4481	4191
5011	4782	4798	4569	4646	4675	4743	4645	4659	4672	4774	4687	4577	4675	4800	4699	4488	4477	4484	4501	4785	4507	4490	4449	4443	4484	4413	4500	4402	4398	4346	4346	4440	4371	4343	4411	4376	4238	4303	4274	4250	4348	4286	4332	4338	4274	4379	4423	4458	4477
5005	4770	4809	4607	4578	4773	4773	4839	4731	4645	4598	4632	4695	4769	4706	4600	4652	4700	4647	4486	4679	4351	4527	4376	4452	4471	4456	4400	4472	4318	4186	4337	4341	4285	4389	4368	4332	4318	4377	4374	4272	4301	4447	4375	4460	4341	4533	4581	4558	4635
4921	4810	4630	4544	4641	4750	4757	4773	4739	4684	4814	4647	4640	4678	4621	4761	4497	4581	4711	4639	4593	4492	4555	4579	4419	4384	4595	4485	4480	4351	4407	4280	4323	4252	4372	4412	4328	4341	4417	4362	4380	4367	4604	4515	4440	4527	4533	4608	4599	4638
5100	4743	4609	4469	4718	4607	4786	4684	4726	4695	4784	4532	4429	4520	4649	4655	4458	4538	4579	4532	4582	4382	4474	4349	4413	4533	4336	4531	4303	4293	4360	4307	4291	4385	4308	4400	4347	4365	4451	4402	4435	4471	4452	4375	4394	4540	4524	4481	4565	4605
5031	4766	4672	4625	4620	4609	4643	4630	4670	4603	4723	4580	4550	4661	4698	4495	4543	4504	4669	4497	4445	4479	4496	4415	4473	4348	4500	4353	4446	4312	4427	4316	4410	4311	4243	4406	4191	4457	4442	4280	4350	4359	4479	4384	4539	4566	4566	4499	4643	4554
4988	4840	4687	4488	4753	4679	4645	4516	4638	4538	4606	4480	4382	4494	4505	4609	4472	4348	4616	4590	4315	4487	4545	4489	4283	4317	4495	4269	4256	4457	4398	4475	4432	4524	4451	4461	4411	4419	4440	4597	4325	4526	4675	4651	4603	4689	4635	4477	4510	4683
4953	4809	4801	4795	4791	4757	4770	4638	4604	4614	4450	4430	4402	4506	4555	4454	4351	4453	4434	4340	4186	4452	4411	4360	4479	4254	4516	4331	4325	4611	4614	4518	4422	4470	4606	4560	4596	4444	4542	4374	4480	4489	4645	4733	4724	4605	4677	4586	4675	4486
4923	4709	4718	4744	4720	4736	4525	4536	4580	4489	4480	4406	4390	4438	4385	4338	4440	4500	4478	4252	4290	4305	4347	4403	4422	4364	4489	4289	4465	4470	4514	4513	4403	4569	4554	4534	4473	4726	4611	4518	4492	4564	4561	4615	4605	4545	4604	4568	4693	4570
5091	4743	4864	4830	4705	4599	4557	4674	4692	4474	4406	4326	4426	4515	4188	4179	4381	4412	4368	4225	4380	4410	4354	4331	4400	4439	4355	4348	4326	4438	4388	4353	4370	4451	4509	4598	4570	4656	4543	4523	4480	4532	4563	4641	4672	4537	4618	4606	4624	4499
4965	4819	4884	4755	4516	4579	4561	4630	4588	4422	4354	4177	4367	4480	4315	4305	4407	4474	4404	4292	4513	4555	4463	4280	4343	4459	4437	4336	4378	4403	4455	4366	4501	4483	4557	4537	4568	4639	4594	4531	4467	4387	4608	4671	4644	4644	4598	4656	4617	4514
4938	4900	5005	4834	4603	4421	4628	4533	4513	4332	4373	4298	4435	4413	4244	4321	4453	4354	4308	4428	4390	4334	4297	4333	4440	4362	4317	4388	4449	4448	4369	4459	4441	4467	4523	4539	4619	4634	4588	4607	4488	4470	4469	4521	4704	4681	4629	4754	4568	4576
5028	4842	4922	4710	4664	4582	4550	4529	4602	4459	4344	4330	4412	4286	4187	4398	4342	4581	4354	4477	4376	4409	4492	4260	4317	4361	4347	4312	4274	4419	4257	4271	4311	4464	4460	4644	4472	4420	4381	4455	4457	4392	4497	4488	4544	4474	4590	4606	4710	4729
5098	4902	4943	4803	4696	4667	4830	4604	4409	4505	4358	4340	4326	4231	4458	4453	4544	4479	4467	4290	4330	4361	4417	4269	4244	4321	4196	4318	4289	4236	4236	4374	4320	4362	4414	4483	4382	4360	4332	4293	4473	4373	4315	4376	4394	4477	4526	4372	4627	4565
5014	4994	4959	4747	4696	4652	4700	4707	4524	4628	4469	4459	4239	4334	4431	4440	4506	4426	4253	4404	4346	4404	4204	4341	4354	4126	4203	4261	4290	4164	4256	4231	4316	4454	4389	4406	4375	4228	4341	4371	4243	4325	4444	4407	4422	4411	4397	4472	4605	4463
4969	4827	4812	4597	4810	4747	4804	4645	4540	4788	4511	4334	4348	4428	4470	4452	4447	4338	4464	4297	4341	4162	4374	4219	4258	4206	4299	4370	4207	4275	4183	4332	4158	4247	4469	4438	4254	4269	4354	4433	4256	4459	4476	4488	4333	4435	4631	4446	4525	4508
5026	4724	4860	4657	4621	4809	4707	4749	4660	4657	4415	4409	4419	4326	4385	4416	4433	4373	4220	4352	4219	4263	4236	4312	4291	4041	4135	4232	4097	4151	4228	4370	4175	4172	4410	4273	4207	4268	4375	4405	4418	4353	4345	4500	4428	4548	4500	4672	4630	4606
4903	4679	4735	4602	4619	4585	4733	4682	4698	4660	4579	4268	4378	4232	4287	4483	4440	4403	4363	4220	4219	4221	4195	4295	4348	4194	4147	4252	4071	4179	4137	4232	4186	4199	4392	4244	4259	4409	4393	4391	4649	4471	4554	4435	4400	4447	4616	4498	4618	4673
4751	4643	4735	4696	4733	4660	4452	4495	4578	4595	4467	4381	4260	4397	4340	4289	4309	4433	4308	4179	4234	4291	4291	4302	4378	4095	4292	4195	4154	4224	4250	4363	4450	4483	4449	4404	4273	4324	4407	4379	4473	4590	4628	4594	4455	4566	4558	4568	4628	4603
4879	4594	4795	4685	4710	4572	4566	4504	4518	4531	4436	4234	4309	4413	4220	4241	4353	4415	4289	4184	4227	4467	4412	4416	4316	4313	4323	4314	4376	4161	4364	4453	4449	4508	4408	4479	4415	4355	4466	4445	4421	4580	4647	4541	4541	4550	4732	4583	4593	4549
4871	4535	4644	4734	4720	4546	4520	4534	4455	4341	4183	4369	4424	4349	4188	4235	4249	4374	4158	4195	4260	4371	4252	4288	4420	4511	4484	4374	4374	4406	4455	4433	4630	4535	4617	4614	4648	4570	4430	4570	4706	4637	4634	4684	4619	4722	4801	4740	4802	4645
4840	4642	4743	4603	4348	4318	4504	4478	4505	4224	4299	4246	4297	4305	4161	4166	4185	4228	4216	4259	4380	4368	4246	4303	4518	4470	4508	4465	4483	4493	4536	4660	4611	4599	4583	4601	4602	4558	4584	4875	4557	4646	4524	4731	4663	4804	4796	4822	4795	4606
4900	4706	4610	4440	4289	4387	4466	4376	4410	4333	4278	4222	4249	4095	4143	4216	4342	4365	4268	4236	4256	4401	4244	4408	4395	4507	4525	4472	4386	4531	4588	4649	4660	4824	4575	4808	4547	4669	4732	4699	4559	4524	4517	4582	4727	4633	4556	4621	4737	4490
4893	4785	4662	4542	4309	4357	4415	4332	4249	4153	4287	4268	4110	4160	4224	4286	4445	4207	4330	4134	4360	4536	4367	4390	4432	4422	4621	4576	4453	4506	4471	4641	4636	4632	4546	4667	4547	4588	4478	4682	4604	4638	4564	4681	4564	4531	4617	4675	4525	4506
4944	4657	4639	4524	4359	4452	4287	4186	4209	4221	4281	4350	4165	4084	4237	4275	4132	4182	4341	4295	4322	4298	4329	4380	4393	4276	4517	4583	4461	4498	4446	4647	4622	4568	4458	4602	4465	4472	4544	4497	4543	4453	4486	4382	4456	4547	4495	4579	4435	4476
4945	4735	4608	4540	4394	4371	4344	4161	4173	4305	4343	4233	4122	4181	4181	4271	4304	4275	4303	4284	4354	4267	4373	4393	4238	4285	4502	4612	4462	4312	4452	4528	4473	4580	4554	4469	4363	4297	4537	4509	4463	4428	4378	4414	4438	4532	4400	4494	4443	4437
4782	4693	4541	4582	4482	4531	4314	4239	4404	4404	4265	4234	4389	4157	4251	4255	4221	4333	4193	4276	4249	4259	4240	4232	4266	4241	4527	4328	4368	4436	4382	4394	4404	4505	4372	4331	4329	4292	4565	4377	4451	4423	4510	4353	4434	4590	4521	4480	4527	4556
4802	4721	4555	4523	4560	4407	4401	4430	4542	4460	4199	4355	4268	4278	4324	4221	4343	4345	4150	4224	4231	4144	4285	4180	4243	4340	4223	4317	4320	4261	4314	4308	4561	4337	4378	4303	4253	4278	4335	4229	4307	4337	4472	4461	4419	4669	4398	4493	4497	4320
4807	4715	4613	4644	4517	4421	4443	4471	4584	4461	4262	4279	4387	4324	4183	4328	4343	4322	4247	4087	4255	4107	4266	4013	4205	4368	4194	4282	4186	4336	4195	4283	4258	4320	4376	4254	4347	4348	4191	4218	4296	4362	4378	4256	4362	4509	4533	4529	4491	4336
4666	4735	4724	4550	4490	4295	4364	4596	4603	4504	4508	4483	4508	4343	4244	4164	4313	4406	4162	4231	4200	4289	4037	4074	4237	4252	4225	4204	4302	4193	4351	4363	4444	4412	4451	4308	4353	4260	4228	4332	4415	4352	4291	4428	4275	4523	4474	4683	4596	4302
4705	4730	4614	4571	4466	4447	4439	4412	4465	4550	4603	4674	4489	4476	4252	4276	4310	4245	4217	4110	4220	4143	4268	4076	4283	4406	4246	4165	4207	4251	4289	4236	4349	4433	4468	4538	4303	4320	4330	4279	4375	4354	4343	4369	4455	4541	4415	4570	4410	4400
4796	4609	4738	4487	4598	4575	4469	4400	4406	4386	4582	4643	4472	4376	4439	4389	4352	4377	4314	4303	4249	4182	4242	4246	4320	4236	4248	4412	4296	4336	4330	4312	4454	4525	4503	4435	4331	4357	4365	4507	4589	4404	4505	4400	4502	4540	4637	4551	4574	4438
4747	4694	4625	4544	4638	4644	4536	4316	4318	4427	4354	4424	4341	4423	4460	4414	4360	4279	4323	4312	4162	4172	4156	4362	4301	4342	4351	4422	4217	4461	4286	4331	4420	4473	4427	4505	4450	4348	4516	4530	4391	4367	4413	4600	4512	4575	4518	4453	4472	4336
4757	4652	4594	4554	4632	4456	4355	4329	4193	4263	4211	4017	4144	4249	4429	4343	4204	4229	4328	4306	4283	4240	4344	4296	4479	4482	4476	4381	4429	4399	4298	4474	4431	4473	4576	4604	4523	4580	4592	4548	4421	4522	4541	4575	4592	4514	4536	4321	4306	4404
4785	4707	4875	4691	4428	4464	4469	4317	4269	4045	3891	3927	3764	3991	4210	4228	4290	4116	4297	4284	4320	4272	4251	4215	4312	4560	4465	4513	4602	4571	4555	4583	4516	4549	4609	4421	4495	4564	4425	4496	4529	4554	4556	4537	4613	4445	4433	4527	4407	4396
4826	4581	4755	4647	4511	4505	4513	4446	4282	4050	3917	3902	3911	3856	4136	4061	4212	4097	4138	4154	4289	4312	4289	4187	4265	4376	4517	4468	4571	4458	4533	4647	4577	4574	4649	4538	4498	4484	4538	4384	4678	4647	4702	4445	4391	4382	4444	4433	4542	4399
4873	4771	4740	4668	4418	4416	4393	4458	4250	4144	3915	3947	3922	3880	4092	4172	4254	4220	4164	4243	4287	4247	4240	4194	4236	4266	4608	4431	4489	4555	4556	4534	4545	4572	4578	4566	4578	4571	4647	4426	4580	4699	4328	4396	4462	4463	4496	4258	4468	4422
4948	4849	4841	4536	4427	4331	4422	4361	4233	4302	4232	4088	4033	3940	3929	4277	4192	3949	4153	4173	4421	4297	4267	4200	4455	4438	4373	4416	4352	4338	4541	4479	4525	4620	4488	4484	4488	4545	4584	4431	4487	4548	4152	4248	4214	4265	4307	4541	4444	4508
4790	4868	4776	4640	4445	4429	4390	4338	4310	4417	4323	4176	4109	4131	4060	4190	4240	4146	4211	4287	4307	4229	4234	4340	4330	4268	4410	4261	4349	4430	4421	4580	4568	4669	4534	4399	4542	4535	4518	4444	4420	4290	4183	4252	4269	4452	4387	4368	4392	4460
4887	4688	4741	4463	4617	4491	4373	4305	4320	4536	4472	4293	4181	4202	4270	4188	4169	4032	4115	4261	4195	4354	4184	4342	4294	4224	4307	4375	4245	4443	4278	4327	4492	4491	4540	4322	4354	4418	4365	4376	4428	4097	4172	4181	4096	4226	4257	4457	4457	4347
4823	4585	4701	4625	4541	4505	4459	4477	4493	4444	4461	4329	4220	4348	4312	4161	4224	4226	4196	4244	4271	4293	4267	4356	4217	4247	4338	4314	4289	4240	4222	4314	4292	4339	4315	4391	4331	4413	4333	4329	4333	4195	4233	4250	4044	4191	4339	4339	4266	4260
4794	4638	4770	4656	4607	4508	4527	4496	4407	4500	4421	4290	4491	4474	4395	4242	4166	4320	4309	4350	4338	4314	4223	4221	4099	4213	4290	4197	4261	4200	4264	4312	4242	4368	4250	4260	4189	4264	4198	4311	4402	4240	4216	4191	4222	4301	4345	4241	4338	4300
4832	4763	4824	4464	4401	4389	4525	4656	4579	4537	4484	4452	4397	4343	4424	4334	4186	4285	4278	4224	4324	4287	4232	4233	4144	4325	4274	4342	4404	4267	4339	4232	4270	4338	4268	4319	4274	4266	4049	4191	4255	4181	4161	4223	4243	4464	4435	4247	4312	4332
4809	4685	4833	4371	4310	4290	4401	4612	4397	4417	4558	4482	4504	4451	4393	4432	4348	4369	4302	4237	4285	4297	4287	4248	4424	4355	4267	4377	4297	4433	4435	4439	4252	4324	4434	4244	4169	4247	4457	4319	4328	4310	4325	4237	4331	4472	4374	4213	4268	4432
4784	4651	4688	4471	4459	4267	4309	4493	4459	4485	4559	4404	4388	4455	4408	4728	4580	4354	4384	4363	4330	4380	4515	4380	4384	4477	4259	4287	4314	4518	4575	4318	4284	4369	4469	4407	4379	4379	4366	4325	4423	4302	4353	4288	4429	4314	4431	4434	4684	4439
4739	4724	4550	4486	4405	4295	4461	4378	4542	4419	4385	4475	4379	4372	4413	4506	4621	4402	4427	4362	4224	4309	4252	4410	4410	4304	4385	4271	4416	4478	4544	4536	4397	4467	4386	4224	4523	4429	4443	4468	4357	4328	4495	4334	4385	4438	4363	4455	4407	4400
4835	4571	4630	4503	4625	4386	4182	4246	4555	4541	4550	4508	4565	4519	4520	4418	4429	4556	4455	4496	4328	4454	4367	4367	4377	4365	4386	4224	4292	4378	4390	4522	4471	4553	4579	4419	4506	4372	4404	4378	4355	4492	4522	4374	4412	4331	4415	4467	4392	4288
4663	4700	4868	4702	4455	4404	4312	4358	4454	4465	4346	4479	4472	4393	4458	4329	4474	4619	4645	4423	4451	4472	4388	4419	4300	4260	4488	4273	4290	4333	4444	4345	4480	4351	4654	4374	4468	4509	4376	4334	4420	4459	4441	4424	4305	4346	4537	4448	4397	4411
4633	4765	4769	4633	4596	4417	4452	4455	4341	4459	4413	4497	4461	4339	4410	4374	4468	4407	4348	4451	4292	4285	4224	4340	4331	4407	4315	4328	4412	4324	4372	4377	4262	4389	4516	4438	4505	4338	4498	4613	4316	4531	4455	4382	4428	4538	4419	4311	4409	4622
4869	4621	4617	4554	4495	4406	4479	4323	4263	4442	4231	4415	4519	4277	4396	4470	4410	4446	4487	4463	4550	4438	4445	4468	4436	4244	4214	4349	4231	4479	4351	4314	4287	4197	4313	4324	4400	4549	4354	4506	4468	4291	4308	4422	4342	4190	4260	4350	4417	4440
4740	4429	4657	4623	4631	4463	4340	4310	4371	4433	4429	4442	4431	4395	4366	4288	4307	4338	4418	4377	4304	4263	4409	4393	4418	4304	4281	4277	4387	4437	4472	4444	4332	4283	4314	4436	4328	4361	4500	4450	4371	4276	4326	4425	4479	4324	4204	4308	4338	4396
4690	4560	4494	4576	4663	4427	4348	4278	4422	4386	4421	4449	4407	4335	4514	4355	4379	4264	4501	4358	4340	4290	4495	4506	4536	4378	4372	4241	4294	4231	4404	4384	4462	4328	4197	4254	4276	4349	4336	4172	4206	4346	4281	4414	4440	4276	4239	4419	4298	4368
4542	4484	4532	4568	4437	4555	4406	4307	4355	4487	4430	4452	4512	4447	4218	4191	4164	4333	4330	4213	4258	4276	4257	4339	4497	4496	4297	4366	4085	4259	4256	4391	4300	4305	4235	4210	4374	4347	4250	4153	4130	4271	4363	4248	4355	4327	4327	4300	4232	4197
4803	4541	4486	4453	4435	4273	4373	4307	4446	4376	4311	4308	4474	4514	4527	4352	4274	4485	4424	4497	4417	4419	4502	4400	4586	4465	4527	4446	4340	4208	4250	4378	4231	4350	4385	4096	4360	4285	4154	4163	4174	4195	4127	4244	4347	4399	4408	4354	4200	4129
4651	4461	4508	4371	4338	4602	4412	4334	4360	4386	4495	4462	4301	4398	4127	4341	4315	4177	4364	4412	4546	4384	4336	4171	4549	4674	4492	4600	4417	4478	4306	4303	4219	4248	4470	4218	4257	4228	4208	4120	4341	4316	4211	4151	4156	4373	4344	4185	4224	4315
4720	4462	4547	4347	4251	4415	4520	4372	4372	4290	4182	4240	4394	4487	4356	4523	4529	4497	4361	4419	4421	4420	4456	4448	4580	4552	4531	4619	4517	4541	4261	4319	4270	4275	4365	4197	4228	4176	4319	4263	4317	4186	4203	4293	4255	4308	4333	4212	4294	4326
4700	4607	4574	4374	4288	4306	4366	4180	4333	4424	4367	4418	4349	4142	4227	4088	4087	4188	4268	4184	4252	4278	4272	4364	4482	4497	4601	4510	4433	4431	4319	4327	4327	4325	4280	4172	4145	4280	4393	4313	4234	4202	4157	4249	4229	4252	4149	4287	4286	4327
4715	4746	4594	4398	4433	4287	4316	4375	4399	4281	4297	4192	4319	4507	4442	4371	4494	4518	4398	4542	4439	4432	4357	4509	4336	4478	4418	4368	4453	4528	4451	4259	4227	4311	4070	4130	4215	4408	4331	4278	4331	4277	4177	4402	4197	4157	4163	4163	4170	4319
4768	4684	4597	4382	4485	4384	4391	4430	4313	4372	4396	4428	4383	4333	4165	4183	4204	4088	4092	4129	4254	4116	4270	4279	4402	4535	4407	4554	4419	4357	4386	4252	4288	4211	4100	4249	4104	4232	4247	4156	4156	4329	4306	4186	4222	4098	4140	3968	4083	4216
4918	4708	4693	4559	4556	4577	4420	4560	4554	4407	4288	4125	4140	4254	4366	4368	4452	4555	4367	4465	4396	4356	4496	4410	4459	4295	4407	4367	4395	4474	4460	4280	4136	4145	4146	4084	4244	4249	4356	4185	4194	4299	4231	4240	4175	4144	4042	4015	4063	4153
4900	4740	4722	4584	4613	4389	4603	4581	4535	4428	4335	4435	4311	4292	4316	4370	4251	4277	4187	4284	4193	4285	4341	4349	4418	4395	4458	4467	4386	4277	4444	4331	4339	4237	4141	4088	4117	4183	4181	4087	4270	4419	4174	4060	4069	4065	4181	4052	3931	3943
4900	4837	4583	4536	4660	4486	4632	4637	4709	4646	4544	4416	4257	4399	4288	4336	4463	4477	4580	4430	4371	4444	4439	4438	4227	4374	4431	4483	4516	4277	4326	4304	4341	4367	4183	4143	4316	4212	4233	4251	4346	4199	4155	4081	4061	4186	4235	4056	4059	4040
5051	4701	4798	4694	4582	4452	4514	4696	4609	4640	4427	4399	4338	4503	4476	4442	4375	4464	4319	4318	4284	4404	4394	4460	4579	4548	4501	4399	4247	4378	4416	4402	4279	4368	4413	4284	4163	4235	4283	4216	4351	4220	4074	4284	4191	4063	4221	4224	4046	4119
4802	4754	4768	4545	4456	4495	4592	4601	4407	4581	4394	4478	4502	4472	4602	4512	4341	4239	4218	4353	4464	4403	4384	4362	4339	4448	4444	4583	4611	4351	4211	4167	4450	4429	4365	4309	4311	4133	4218	4423	4006	4081	4285	4188	4155	4276	4127	4107	4158	4182
4812	4710	4552	4417	4702	4452	4462	4606	4554	4582	4541	4188	4404	4249	4430	4549	4346	4270	4292	4349	4464	4305	4369	4466	4476	4393	4415	4359	4418	4529	4537	4478	4328	4335	4485	4475	4464	4361	4114	4257	4298	3998	4267	4343	4197	4145	4005	4062	4170	4467
4946	4746	4796	4614	4388	4457	4682	4680	4547	4325	4267	4227	4375	4461	4521	4539	4692	4598	4544	4345	4501	4583	4441	4462	4450	4457	4405	4382	4377	4369	4478	4533	4629	4478	4416	4583	4437	4439	4400	4191	4068	4201	4069	4177	4223	4016	4071	4114	4313	4378
4795	4688	4883	4594	4470	4596	4554	4506	4247	4408	4405	4299	4358	4446	4489	4287	4447	4279	4281	4229	4218	4372	4575	4551	4468	4369	4407	4433	4562	4466	4428	4364	4531	4485	4595	4480	4452	4366	4319	4291	4104	4156	4187	4013	4006	4060	4091	4323	4474	4275
4774	4600	4515	4716	4613	4298	4395	4511	4560	4509	4334	4166	4133	4150	4135	4116	4180	4009	4220	4051	4266	4241	4264	4192	4115	4167	4345	4347	4365	4409	4637	4497	4423	4305	4522	4465	4465	4303	4216	4302	4299	4178	4175	4057	3912	4023	4256	4357	4363	4267
4709	4596	4822	4508	4209	4371	4573	4544	4513	4225	4202	4000	4120	4328	4310	4481	4612	4536	4639	4665	4667	4572	4584	4496	4266	4245	4190	4228	4315	4259	4519	4651	4434	4325	4360	4374	4248	4381	4397	4311	4318	4201	3915	4001	4062	3997	4272	4235	4184	4034
4645	4811	4586	4225	4388	4556	4576	4332	4256	4351	4366	4437	4451	4424	4392	4313	4338	4407	4145	4370	4443	4544	4500	4502	4574	4550	4321	4283	4159	4395	4307	4231	4372	4425	4235	4322	4204	4378	4458	4186	4195	4229	4081	4014	4111	4150	4257	4200	4183	3819
4857	4510	4493	4570	4661	4427	4107	4176	4328	4464	4358	4209	4154	4139	4180	4210	4016	4214	4014	4034	4029	4070	3976	4074	4178	4322	4446	4498	4397	4295	4466	4306	3979	4183	4323	4474	4153	4148	4417	4223	4086	4085	4190	4287	4257	4501	4192	4218	3919	3787
4567	4468	4776	4658	4385	4114	4265	4455	4406	4391	4166	4056	4080	4092	4102	4204	4318	4341	4546	4452	4501	4498	4307	4311	4029	3855	4042	4176	4491	4501	4381	4451	4226	4110	4085	4364	4417	4319	4150	4303	4145	4197	4314	4612	4695	4565	4346	3949	3817	3531
4604	4557	4724	4487	4130	4422	4453	4325	4134	4033	4148	4250	4268	4116	4310	4297	4515	4637	4660	4703	4826	4815	4821	5000	4642	4326	4144	4105	4128	4426	4467	4370	4352	4220	4146	4282	4439	4484	4225	4104	4333	4397	4586	4865	4756	4490	4196	3984	3626	3582
4837	4792	4653	4369	4511	4527	4298	4170	4124	4183	4210	4256	4161	4265	4266	4196	4277	4466	4391	4553	4497	4476	4589	4749	4863	4802	4575	4403	4156	4155	4305	4334	4330	4246	4437	4241	4246	4267	4352	4237	4415	4773	4830	4672	4464	4407	4058	3967	3851	3701
4846	4520	4449	4812	4701	4299	4236	4242	4186	4246	4073	4195	4358	4385	4468	4348	4364	4146	4289	4140	4147	4120	3992	4118	4350	4471	4713	4730	4578	4288	4093	4341	4303	4334	4569	4556	4334	4085	4476	4516	4502	4747	4901	4667	4185	4054	3987	3941	4062	3864
4770	4329	4673	4761	4443	4291	4200	4568	4226	4186	4344	4626	4564	4362	4426	4218	4031	4138	4206	4215	4071	4121	4104	4014	4028	4066	4223	4297	4625	4520	4282	4236	4239	4357	4412	4512	4464	4425	4302	4825	4515	4716	4811	4428	4114	3790	3857	3887	3902	4060
4285	4369	4829	4465	4166	4257	4409	4420	4286	4373	4617	4685	4451	4125	3979	3848	4018	4055	4008	4291	4299	4465	4337	4266	4213	3990	3926	3944	4167	4287	4511	4333	4447	4319	4280	4200	4445	4483	4458	4625	4911	4419	4409	4341	3896	3902	3725	3855	3962	4276
4300	4675	4676	4177	4164	4437	4426	4319	4512	4691	4489	4368	3939	3775	3728	3951	4109	4429	4597	4468	4476	4461	4671	4507	4289	4231	4011	3993	3892	4062	4443	4460	4339	4380	4217	4210	4477	4822	4759	4569	4766	4343	3890	3943	3922	3866	3828	4027	4013	4677
4409	4604	4185	4053	4335	4456	4234	4391	4527	4585	4059	3788	3730	4052	4376	4776	5037	5045	5192	4982	4786	4684	4612	4614	4649	4495	4369	4126	4096	3970	4212	4336	4252	4255	4413	4364	4352	4719	4825	4556	4258	4217	3927	3773	3806	3910	4033	4355	4434	4723
4756	4298	4035	4202	4542	4294	4254	4384	4169	4059	3917	3932	4363	4807	5343	5288	5431	5384	5335	5122	5038	4855	4702	4646	4678	4498	4471	4437	4222	4097	3977	4050	4252	4251	4294	4407	4473	4501	4653	4244	3825	3906	3887	3792	3782	4032	4154	4644	4810	4754
4676	4140	3940	4254	4355	4319	4363	4280	3969	3794	3812	4371	4939	5287	5409	5560	5320	5006	4896	4729	4578	4788	4587	4791	4571	4551	4483	4478	4434	4127	3810	3923	4119	4197	4246	4359	4363	4147	4268	4122	3809	3775	3995	3919	4021	4183	4398	4621	4636	4409
4506	4016	4063	4319	4446	4126	4141	4060	3835	3905	4229	4845	5484	5361	5295	4833	4422	4177	3976	3999	3865	4193	4406	4548	4507	4462	4333	4266	4365	4301	3983	3833	4082	3891	4340	4323	4247	4072	4060	4152	3898	3657	3972	4011	4150	4549	4667	4633	4549	4294
4584	4051	4449	4417	4250	4136	4155	4013	3833	4271	4694	5318	5167	5067	4386	3783	3452	3235	3101	3213	3233	3487	3695	4111	4387	4392	4541	4526	4329	4192	4175	3926	3821	3991	4252	4432	4434	4241	3878	4072	4100	3621	3801	4364	4525	4763	4722	4509	4409	4085
4581	4293	4699	4506	4236	4022	3974	4036	4163	4696	5166	5385	4888	4245	3544	3019	2751	2616	2546	2707	2751	2983	3166	3560	4120	4393	4466	4386	4333	4450	4330	4128	3726	3777	4115	4599	4563	4136	3926	4072	4173	3872	4117	4577	4849	5025	4848	4571	4309	4190
4348	4404	4789	4454	4147	4010	4035	4189	4422	4943	5252	5067	4319	3438	2842	2616	2553	2561	2601	2760	2645	2772	2763	3187	3624	4106	4424	4335	4189	4261	4284	4138	3822	3761	4074	4703	4634	4152	3898	3921	4036	3779	4035	4612	4739	4843	4822	4524	4349	4260
4218	4425	4787	4484	4174	3989	4075	4301	4634	5124	5183	4634	3794	3017	2569	2526	2795	3001	2982	3012	2830	2850	2770	2873	3328	3912	4302	4328	4124	4044	4237	4276	4110	3780	4076	4601	4681	4344	4202	3780	4014	3664	3943	4489	4708	4775	4887	4451	4370	4460
4169	4346	4743	4406	4099	4040	4115	4387	4632	5085	4879	4349	3386	2969	2602	2671	2922	3356	3363	3311	3183	3037	2838	2781	3108	3652	4103	4439	4453	4125	4339	4481	4330	3910	4002	4323	4523	4330	4184	4102	3895	3792	3661	4121	4416	4602	4764	4580	4466	4636
4034	4343	4753	4364	4134	4132	4289	4402	4636	4842	4550	3953	3243	2751	2761	2921	3438	3832	3868	3924	3495	3250	2866	2730	2737	3374	4165	4585	4731	4529	4499	4646	4381	4053	4051	4330	4533	4422	4473	4270	3942	3807	3598	3831	3997	4223	4568	4524	4743	4721
4154	4361	4603	4247	4151	4234	4544	4460	4733	4561	4429	3872	3276	2894	2848	3092	3478	3954	4154	4008	3722	3218	2835	2689	2759	3366	4286	4954	4933	4645	4595	4629	4355	4157	4059	4518	4454	4332	4520	4445	4082	3759	3717	3690	3830	4016	4296	4656	4599	4723
4204	4594	4503	4118	4061	4160	4502	4577	4721	4602	4310	3780	3194	2875	2827	3125	3532	3890	4121	4066	3638	3190	2804	2553	2743	3321	4235	4673	4713	4424	4380	4480	4311	4294	4351	4398	4412	4297	4507	4519	4341	4040	3787	3777	3691	3697	4038	4258	4507	4621
4276	4463	4497	4176	3927	4090	4484	4606	4743	4726	4356	3930	3379	2921	2874	3135	3334	3606	3729	3545	3499	2960	2699	2521	2762	3557	4268	4544	4290	4266	4106	3966	4096	4114	4536	4792	4378	4140	4408	4571	4390	4325	4175	3864	3742	3615	3796	3912	4301	4449
4349	4221	4469	4145	3943	4090	4494	4708	4841	4669	4458	4068	3614	3061	2833	2951	2985	3221	3219	3185	2993	2640	2391	2391	2851	3740	4265	4337	4216	3988	3636	3696	3735	4107	4596	4864	4249	4093	4511	4436	4486	4580	4212	4120	3961	3645	3768	3609	4224	4489
4416	4266	4398	4313	3992	3886	4465	4641	4951	4699	4423	4140	3736	3321	3069	2963	2891	2852	2829	2754	2544	2432	2367	2542	3009	4067	4464	4502	4065	3845	3683	3459	3562	3850	4494	4830	4266	3988	4526	4345	4386	4558	4507	4369	4112	3782	3780	3635	3961	4176
4536	4173	4302	4403	3972	3892	4151	4702	4767	4777	4773	4423	4009	3702	3249	3011	2794	2588	2579	2475	2453	2372	2532	2775	3670	4379	4926	4633	4091	3669	3498	3429	3493	3622	4384	4638	4231	4223	4684	4436	4168	4470	4427	4283	4298	3966	3802	3597	3601	3673
4355	4301	4419	4391	4189	4063	4115	4491	4622	4710	4598	4528	4244	4125	3717	3365	2990	2785	2648	2637	2701	2868	3111	3556	4263	4903	5250	4861	4116	3674	3399	3364	3445	3488	4076	4350	4021	4624	4972	4423	4329	4390	4230	4401	4348	4316	4054	3560	3627	3541
4373	4278	4400	4447	4388	3990	3955	4193	4509	4673	4593	4567	4673	4580	4263	3864	3648	3313	3387	3343	3469	3578	3979	4442	5034	5353	5173	4811	4074	3802	3611	3653	3527	3638	4016	3787	3851	4662	4782	4306	4518	4483	4374	4379	4563	4672	4016	3813	3726	3746
4270	4360	4310	4362	4501	4364	4102	4084	4292	4495	4699	4456	4563	4620	4564	4380	4267	4243	4108	4223	4368	4638	5157	5375	5331	5220	4839	4513	4037	3931	3897	3819	3752	3912	3923	3678	3640	4373	4464	4401	4646	4300	4382	4482	4656	4644	4357	4236	3995	4132
4161	4150	4398	4331	4547	4552	4178	4082	4132	4480	4598	4591	4592	4456	4649	4601	4626	4953	4977	5046	5092	5327	5545	5430	5107	4526	4067	3896	3992	4247	4210	4125	4021	4064	3877	3327	3668	4159	4131	4419	4752	4562	4544	4516	4486	4524	4355	4372	4249	4499
4157	4105	4297	4361	4349	4645	4333	4040	3970	4256	4456	4623	4495	4483	4416	4614	4747	4968	4880	5046	5213	5224	5303	4727	4355	3758	3564	3613	3831	4230	4362	4407	4461	4220	3701	3437	3848	3917	3640	4237	4645	4516	4447	4343	4397	4180	4562	4445	4551	4410
4243	3976	4106	4226	4324	4573	4578	4219	3867	3968	4071	4401	4391	4409	4424	4346	4259	4465	4521	4647	4633	4489	4347	3974	3686	3423	3656	3867	4177	4355	4500	4624	4616	4112	3628	3795	3952	3555	3484	4036	4190	4360	4566	4354	4316	4479	4837	4551	4610	4512
4532	4032	4038	4273	4278	4358	4519	4476	4299	3849	3817	4049	4284	4245	4258	4352	4061	4092	3851	4068	3917	3750	3644	3602	3636	3820	4089	4243	4283	4361	4450	4508	4253	3975	4025	4269	3924	3476	3596	3932	3815	4144	4428	4525	4611	4651	4810	4616	4580	4354
4528	4441	4141	4059	4048	4176	4327	4543	4396	4045	3880	3884	4016	4132	4271	4230	3978	4139	3994	4013	3851	3714	3810	3905	4119	4495	4360	4377	4201	4179	4226	4070	4044	4292	4702	4430	3655	3697	3881	3731	3496	3799	4086	4477	4726	4942	4639	4700	4420	4112
4425	4481	4478	4106	4152	4025	4367	4448	4590	4495	4141	4003	3881	3959	3945	4094	4027	4004	4202	4171	4015	4053	4156	4260	4156	4415	4405	4225	4111	4008	4043	3828	4110	4645	4808	4290	3906	4115	3954	3627	3557	3652	3651	4352	4583	4842	4624	4457	3969	3981
4443	4394	4539	4248	4187	4326	4330	4248	4427	4553	4541	4402	4343	4003	3792	3714	3771	3930	4015	4094	4010	3950	4140	4109	4430	4227	4218	3981	3948	3971	3918	4032	4340	4546	4494	4294	4440	4356	3859	3595	3782	3556	3683	3959	4557	4642	4543	4192	3751	3726
4647	4268	4279	4412	4335	4317	4298	4317	4253	4102	4277	4591	4679	4575	4372	4180	3914	4157	4042	4056	3982	3975	3922	4073	4036	4071	4010	3912	3898	4023	4047	4397	4335	4235	4115	4483	4613	4310	4233	4062	3610	3725	3812	3972	4104	4236	4376	4042	4062	3677
4782	4516	4093	4232	4250	4393	4564	4469	4399	4216	4140	4121	4465	4483	4678	4619	4509	4469	4426	4373	4220	4211	4064	4052	4011	4043	4028	4004	4040	4171	4395	4465	4066	4062	4335	4504	4480	4385	4589	4318	4019	3774	4108	4031	3633	3711	3851	4008	4079	3720
4431	4467	4477	4154	4102	4089	4294	4482	4669	4483	4353	3942	4031	4076	4040	4288	4353	4156	4135	4208	4255	4152	4020	3827	3807	3950	4042	4156	4235	4327	4195	3965	4107	4154	4257	4152	4222	4452	4601	4295	4128	4088	3910	3837	3570	3477	3450	3859	3912	3913
4260	4328	4566	4431	4103	4077	4332	4431	4452	4581	4504	4411	4332	4075	4073	3968	3804	3790	3706	3745	3930	4014	3935	3842	3861	4132	4151	4309	4169	4113	4073	4099	4336	4311	3888	3752	4165	4572	4483	4492	4539	4243	3824	3648	3712	3477	3558	3686	3889	4069
4425	4300	4269	4330	4284	4224	4197	4252	4335	4359	4296	4395	4365	4609	4546	4536	4332	4168	4090	4103	4194	4307	4218	4105	4228	4207	3996	4119	3907	4135	4254	4300	4195	3991	3855	4189	4350	4182	4496	4746	4449	4357	3863	3837	3750	3704	4077	3635	4049	4260
4419	4548	4352	4205	4244	4366	4180	4234	4312	4367	4229	4107	4083	4274	4363	4566	4544	4449	4463	4404	4512	4356	4134	3988	3884	3901	4017	3972	4242	4202	4155	3994	3837	4019	4219	4148	4037	4115	4216	4519	4445	4389	4246	3806	3782	4180	3919	3862	4100	4512
4373	4312	4493	4429	4148	4143	4174	4074	4234	4258	4407	4154	4003	4049	4103	4113	4125	4104	4058	4089	3945	3850	3924	3803	3875	4020	4198	4052	4104	3882	3957	3778	4163	4234	4151	4232	4015	4070	4099	4050	4346	4540	4212	4053	4195	3975	3826	3927	4216	4597
4377	4270	4271	4404	4469	4154	4211	3922	4218	4170	4375	4290	4164	4210	4081	4274	4109	4123	4044	4021	3919	4187	4142	4171	4072	4063	4049	3886	3844	3670	4047	4156	4202	4118	4011	4210	4270	4016	3798	4042	4201	4245	4282	4536	4232	4227	4178	4076	4497	4466
4376	4015	4186	4295	4369	4436	4114	4033	4027	4172	4281	4295	4104	4299	4183	4321	4339	4360	4314	4070	4169	4370	4209	4057	3965	4055	3964	3863	4125	3969	4075	4019	4062	4081	4101	4196	4055	4023	4044	3927	4027	4218	4426	4290	4287	4434	4146	4305	4101	4223
4386	4255	4284	4296	4289	4315	4167	4284	3996	4126	4133	4159	4028	4090	4092	4253	4247	4275	4327	4014	4176	4179	4215	4098	4132	3989	4019	4101	3928	4024	3811	4047	4227	4113	3929	4012	4197	4252	4128	4022	3933	4162	4047	4240	4290	4141	4286	3992	4100	4105
4175	4156	4192	4330	4222	4279	4127	4228	4088	4182	4302	4019	4094	4084	4166	4222	4275	4203	4059	4070	4209	4157	4198	4127	4049	4209	4006	3977	3895	3986	3907	4092	4017	4149	3924	4069	4017	4291	4242	4242	4151	4004	4091	4173	3994	4091	4110	3829	4065	3966
4244	4112	4130	4284	4372	4253	4207	3978	3941	3983	4162	4064	4273	4107	4130	4326	4177	4172	4298	4298	4244	4462	4254	4247	4162	4125	4130	4162	4237	4078	3928	3879	4057	3998	4048	4022	4057	4253	4212	4128	4144	4204	4142	3932	3965	4006	3943	4050	4006	4132
4044	4160	4305	4028	4116	4115	4167	4201	4116	3862	4141	3970	3952	3911	3840	3982	4114	4151	4096	4178	4182	4189	4295	4173	4059	4082	4113	4066	4024	4148	3878	3893	4022	3973	4035	4018	4193	4300	4150	4239	4232	4280	3996	4035	4037	3905	4011	3972	4116	4054
4174	4091	4171	4228	4195	4259	4097	4116	3916	4022	4065	4151	4195	4032	3860	3946	3952	4000	4225	4180	3902	4010	4142	4145	4245	4189	4322	4293	4207	4125	3931	3979	3944	4024	4013	4038	4193	4191	4270	4234	3933	4080	4170	4023	4119	4308	4020	4155	4064	4134
4230	4196	4182	4024	4216	4201	4100	4052	4100	3957	3827	3952	4130	4080	3961	3866	4164	4299	4314	4341	4200	4244	4190	4363	4309	4098	4245	4095	4029	3932	4117	3918	3856	3898	3908	3961	4202	4326	4184	4133	4084	4121	4088	4140	4156	4135	4136	4264	4246	4231
4254	4006	4081	4023	4199	4252	4235	4073	3969	3987	4199	4096	4161	3864	3735	3883	3924	3946	3988	4104	3962	3901	3918	4110	4295	4399	4285	4248	4140	4031	3905	3959	4036	3943	4018	4138	4047	4129	4198	4166	4056	4028	4125	4193	3987	4244	4082	4206	4255	4110
4430	4059	4035	4023	4233	4302	4371	4125	3911	3802	3834	4079	4122	4070	3872	4046	4070	4160	4374	4294	4085	4220	4162	4208	4286	4202	4143	4130	4090	4040	4097	4192	4066	4212	4089	4110	4017	4095	4225	3992	3973	4169	4247	4281	4169	4140	4379	4186	4136	4262
4319	4163	4110	3981	4045	4159	4149	4043	3906	3980	3962	4086	3978	3924	3765	3793	3917	3954	4029	4014	3864	3860	4106	4093	4229	4285	4220	4290	4213	4146	3963	4101	3993	4152	4139	3986	3968	4100	4148	4133	4191	4208	4299	4396	4205	4180	4213	4117	4152	3941
4374	4131	4124	4167	4199	4169	4148	3923	3770	3806	3928	4076	4085	3968	3852	3878	4082	4278	4074	4180	4124	4276	4278	4451	4401	4224	4014	3922	4107	4105	4144	4117	4189	4122	3939	4058	4101	4062	4177	4274	4281	4341	4330	4306	4337	4101	4187	4200	4091	4040
4305	4106	4123	4197	4136	4119	4102	3940	3885	3918	3968	4054	3995	3950	3711	3871	3936	3912	4065	4029	3869	3960	4107	4246	4314	4153	4137	4003	4219	4241	4137	4160	4189	4173	4054	4013	4034	4165	4204	4234	4139	4266	4495	4303	4120	4268	4131	4160	4171	4077
4324	4035	4079	4081	4192	4336	4027	3828	3961	3895	3854	3907	4017	3954	3917	3756	3983	4081	4110	4038	4004	4027	4187	4203	4176	4063	3955	3963	4121	4272	4305	4231	4193	4036	3981	3999	4159	4107	4204	4240	4254	4253	4336	4251	4140	4075	4087	4198	4191	4324
4253	4066	4034	4037	4121	4178	4167	4042	4029	3880	3950	3938	3964	4034	3926	3847	3875	3812	3873	3933	3974	4028	4176	4124	4221	4173	3993	4133	4220	4187	4226	4227	4167	4148	3924	4095	3904	4127	4244	4270	4263	4297	4230	4194	4055	4064	4202	4287	4142	4228
4315	4165	4195	4173	4138	4129	4148	3963	3851	3800	3966	3917	4079	3950	3874	3769	3867	3921	3958	4000	4032	3992	4124	4100	4090	4022	4087	4151	4245	4321	4189	4182	4134	4092	3982	3947	4036	4140	4248	4165	4220	4260	4167	4154	4214	4187	4212	4383	4325	4217
4253	4198	4317	4103	4185	4086	4237	3951	3813	3937	3875	4162	4017	3917	3880	3829	3832	3943	3932	3940	3955	3930	4063	4123	4180	3926	4012	4087	4174	4218	4153	4187	4047	4040	4133	4087	4284	4210	4212	4158	4117	4211	4269	4129	4108	4128	4237	4211	4298	4361
4081	4071	4067	4093	4317	4079	4141	4029	3880	3881	3844	4104	4093	3978	3953	3807	3829	3853	3946	3946	3994	4049	4125	4122	4104	4080	4135	4147	4176	4137	4100	3971	4047	4058	4122	4169	4165	4223	4111	4103	3897	4089	4324	4276	4083	4337	4270	4395	4411	4390
4147	4093	4087	4193	4173	4253	4044	4141	3900	4017	3823	4131	4079	4115	3805	3706	3820	3799	3930	3985	3929	3821	3866	4078	4093	4078	4123	4148	4190	4102	4143	4104	4074	4141	4226	4105	4113	4165	3978	3974	3980	4139	4183	4189	4214	4351	4449	4489	4448	4361
4446	4207	3995	3972	4154	4293	4280	4014	3914	3881	3912	4074	4127	3948	3846	3822	3896	3855	4108	4017	3981	3917	3872	4085	4204	4020	4053	4195	4184	4183	4071	3973	4149	4135	4202	4313	4042	3892	3931	3853	3888	4064	4178	4294	4314	4558	4628	4457	4409	4207
4256	4066	3995	3953	4250	4176	4109	4018	3876	4087	3932	4110	4120	4088	3866	3721	3819	3994	3962	3955	3810	3790	3910	4050	4107	4087	4023	4055	4016	4028	3999	4112	4026	4285	4228	4193	4087	3923	3993	3872	3875	3933	4053	4078	4197	4218	4416	4365	4346	4192
4142	4172	4113	3875	4008	4229	4277	4012	3947	3916	4002	4118	3897	3881	3909	3676	3921	4044	4063	3888	3785	3641	3826	3966	3971	3929	3969	3920	4065	3896	4006	4078	4170	4300	4298	4166	4033	3990	3882	3895	3852	4008	4175	4233	4111	4393	4402	4318	4210	4192
4048	4041	4109	4157	4139	4263	4250	3861	3878	3879	4019	4087	3983	3976	3774	3938	3856	3979	4033	3826	3668	3824	3955	3946	4003	3860	3910	3966	3882	3959	3912	4048	4172	4124	4106	4214	4040	3965	3897	3807	3948	4120	4049	4112	4250	4127	4187	4262	4125	4077
4018	3811	4212	4069	4166	4173	4120	4012	3920	3934	3993	4105	4083	3803	3764	3867	3898	3988	3967	3944	3794	3812	4024	4075	4092	3878	3939	4025	3961	3900	3908	4050	4100	4335	4108	4160	4003	3862	3962	3893	3922	4106	4129	4313	3991	4058	4269	3994	4195	4189
4143	3789	3929	4132	4298	4289	4153	3997	3919	3976	4222	4193	3977	3933	3811	3839	3943	4081	4098	3859	3664	3879	3811	4019	3902	3926	3840	4099	3968	3981	3860	3965	4152	4105	4191	3991	3875	3883	4079	4052	4016	4137	4043	3911	4110	4084	4010	3974	3933	4010
4123	3751	3932	4149	4286	4372	4082	3980	3949	4006	3989	4091	3979	3869	4017	4038	4086	4143	3988	3852	3805	3924	4087	4034	3830	3798	3888	3811	3977	3993	3935	4028	4120	4082	3991	4076	3965	3951	4075	4006	3966	4207	4050	3999	4058	3990	4017	3852	3838	3961
3971	3747	3880	3950	4246	4031	3994	3996	3968	4094	4051	4022	3947	3858	3834	4054	4053	4018	3978	3868	3902	3979	4258	4097	3961	3741	3949	3870	3947	4041	4029	4120	4010	4008	3910	3828	3936	3853	3901	4047	4075	4014	4077	3935	3873	4035	3967	3922	3854	4085
3882	3839	3885	3899	4158	4111	3893	3962	3787	4029	4088	3949	3819	3994	3880	4116	4254	4027	3927	3910	3994	3994	4093	4255	3982	3835	3921	4070	3953	3901	3928	4109	4067	4059	3966	3845	3901	3965	4011	3932	4067	4111	3854	3925	3730	3886	3918	3896	4049	3949
3895	3906	3879	3942	3984	4012	4020	3830	3921	4138	4049	3996	3798	3836	4047	4067	4167	4015	3883	3782	3878	4047	4092	4078	4031	3903	3911	3968	3908	4105	3908	4113	4036	3918	3898	3926	3919	3965	3953	3986	4036	3974	3898	3886	3782	3823	3882	3780	3933	4070
4000	3853	3992	3943	4056	4030	4009	3814	3972	4112	4056	3977	4004	3919	3949	4105	4166	4046	3843	3916	3997	4288	4191	3997	3914	3773	3944	4068	4121	4007	3954	4044	4037	3983	3780	3902	3884	3946	3965	3949	3977	4032	3803	3813	3704	3695	3992	3905	3930	4066
3905	3799	4141	4013	3934	4011	3798	3970	4003	4104	3978	3830	3778	3795	3950	4036	4140	3947	4021	3997	4076	4330	4140	4071	3994	3867	3955	4005	4264	4033	4120	4050	3856	3899	3624	3837	3913	3900	4009	4021	4019	3844	3843	3840	3693	3814	3814	3876	3922	4097
3893	3880	4094	4162	3973	3904	3889	3902	3886	3985	4067	3915	3841	3877	3936	4079	3975	3919	4037	3924	4122	4199	4134	3990	3884	3925	3987	4168	4186	4105	4212	4084	4032	3885	3704	3890	3953	4012	4166	3949	3901	3877	3702	3828	3707	3750	3884	3783	4025	4123
4046	3933	4155	4126	4111	3672	3918	3960	4042	4010	3928	3872	3715	3798	3934	3934	4143	3925	4092	4139	4151	4173	4115	4074	3786	3918	4103	4261	4291	4047	4026	3922	3972	3796	3737	3906	3972	3903	4042	4017	4033	3919	3861	3746	3816	3895	3878	3963	3965	4311
4072	3992	4218	3991	3983	3773	3818	3865	4014	4004	4121	3885	3615	3890	4035	4028	4089	3889	3885	3941	4175	4393	4085	4120	3870	3996	4096	4201	4187	4066	4045	4120	4014	3806	3978	4009	4031	3968	4094	4197	3989	3877	3694	3811	3743	3886	3772	3947	4182	4127
4156	3892	4146	4202	3974	3837	3944	3921	3872	3940	3887	3762	3843	3823	3903	3963	4024	3855	3884	4021	4202	4244	4222	4012	4055	3933	4222	4193	4255	4137	4158	4217	4012	3960	3943	4030	4160	4124	4077	3993	4107	4027	3821	3722	3769	3875	3915	4029	4147	4187
4229	4071	4193	4101	3973	3804	3915	3952	3991	3973	3834	3848	3653	3984	4026	3905	3780	3879	3906	4067	4119	4113	4129	3869	3943	4141	4192	4061	4222	4088	4181	4123	4029	3884	3930	4048	4082	4201	4153	4022	3934	3846	3885	3688	3861	3920	3916	4069	4227	4068
4092	4147	4357	4220	3980	3830	3896	3896	3929	3910	3700	3624	3784	3885	3986	3918	3780	3855	3936	3947	4160	4190	3913	3811	4019	4118	4132	4155	4163	4119	4077	4145	4017	4084	3983	4163	4147	4298	4139	3954	3857	3919	3861	3814	3914	3964	4008	4130	4331	4230
4155	4287	4205	4139	3915	3827	4051	4131	4011	4052	3796	3839	3931	3857	4176	3840	3774	3705	3975	4169	4136	4190	3867	3824	3813	3963	4077	4129	4052	4131	4114	4068	4062	4046	4059	4156	4091	4006	4216	4052	3898	3943	3809	3828	3866	3887	3996	4124	4207	4320
4244	4281	4416	4056	3849	3934	4143	4229	4109	3949	3808	3800	3807	4017	3954	3806	3682	3654	3905	3969	4027	4081	3776	3804	3882	3964	4009	4123	4162	4245	4049	4070	4066	4086	4162	4155	4202	4158	3987	3982	3953	3889	4043	3841	3778	3973	4053	4148	4240	4198
4100	4274	4257	3880	3829	4017	4108	4056	4061	3951	3896	3740	3945	4086	3989	3819	3614	3836	3901	3988	4102	4051	3940	3876	3987	4013	3942	4117	4114	4068	4131	3905	4023	4052	4110	4199	4204	4046	4048	4074	3935	3729	4037	3962	3810	3993	4184	4211	4260	4193
4346	4253	4171	4071	4023	4098	4230	4158	3969	3947	3814	3943	4093	4102	3888	3679	3692	3801	3949	4139	4033	3952	3684	3847	3867	3888	3965	3897	4038	4028	3969	3978	3966	4038	4231	4091	4063	4033	3922	3929	4017	3836	3930	4019	4153	3929	4237	4255	4230	4118
4155	4043	4067	4038	4067	4066	4253	4199	3986	3975	3844	4010	3996	4134	3914	3684	3706	3863	3877	4002	3936	3792	3829	3675	3865	3823	3879	3946	3994	3959	3980	3895	3873	4109	4132	4143	4080	3946	3966	3886	3914	3883	4090	4096	3960	4017	4070	4168	4102	4039
4262	4108	4035	3920	4015	4116	4173	4089	3948	4011	3882	3964	3903	3837	3744	3679	3748	3860	3961	3975	3898	3873	3858	3722	3755	3797	3659	3855	3887	3951	3887	3787	3815	3976	3985	4002	3958	3796	3878	3842	3716	3863	3917	3850	3859	4063	4096	4247	4175	4116
4123	3995	4031	3953	4052	4223	4138	4008	3943	3951	3963	4147	4010	3991	3831	3795	3751	3864	3996	4037	3935	3836	3802	3874	3889	3796	3797	3815	3999	3807	3970	3753	3977	3944	4020	4092	4056	4014	3910	3788	3774	3761	3859	3938	4036	3928	3972	4295	4048	4081
3982	3945	4019	3988	4042	4054	4201	4114	4027	3906	4021	4148	4053	4090	3885	3817	3809	3754	3847	3815	3962	3883	3838	3820	3827	3953	3799	3843	3960	3749	3776	3905	3764	3954	3916	4049	4087	3996	3837	3698	3788	3832	3868	3843	3965	3871	4089	4116	4153	4047
4086	3915	4094	4015	4122	4002	4149	4096	3978	4010	4065	4109	4094	4168	3908	3938	3873	3822	4018	4001	3920	3977	3959	3763	3774	3717	3926	3845	3880	3758	3728	3804	3739	3894	4029	3996	4012	3945	3716	3796	3845	3692	3703	3879	3947	3948	3982	4104	4017	4124
3820	4019	4121	4054	4067	3828	4003	3963	3858	4081	4122	4109	4025	3883	3960	3771	3882	3840	4029	4036	4031	4136	4060	3862	3642	3810	3913	3965	3929	3722	3575	3746	3782	3718	3847	3802	3873	4018	3656	3752	3738	3706	3733	3795	3935	3982	3919	4006	4044	4044
3880	4199	4261	4039	3788	3928	3923	3970	4092	4099	4055	3982	3842	3955	3925	3999	3917	3896	3784	3998	4101	4093	4063	3862	3740	3753	3813	3915	3792	3668	3635	3771	3872	3813	3915	4017	3951	3924	3776	3810	3800	3563	3671	3749	3818	3876	3832	3927	3992	4000
4009	4224	4107	3888	3703	3823	3866	4035	3997	4061	4050	3866	3912	4136	4143	4103	3964	3982	3921	4062	4070	4107	4006	3807	3792	3813	3894	3817	3820	3807	3691	3672	3698	3841	3829	3983	4041	3896	3881	3806	3867	3765	3648	3797	4061	3877	3868	3890	3974	4042
4196	4240	4167	3878	3726	3701	3916	4054	4031	3913	3706	3765	3926	4128	4166	4110	4057	3926	3992	4045	4080	3902	3865	3818	3933	3790	3977	3990	3787	3663	3673	3638	3685	3862	3901	3956	3890	3907	3907	3715	3742	3685	3700	3711	3807	3821	3833	3997	4072	3906
4350	4197	3942	3964	3692	3796	3838	4031	3754	3825	3697	3844	3883	4097	4089	3972	3911	3976	3991	4223	4211	4025	3737	3772	3898	4046	4005	3794	3791	3778	3709	3665	3664	3814	3904	4010	3996	3865	3818	3905	3821	3699	3809	3786	3829	3824	3945	4047	4142	3978
4345	4178	3950	3810	3840	3795	3889	3873	3848	3666	3794	3846	4143	4009	3996	4017	3828	3924	4036	4489	4441	4078	3787	3805	3842	4099	3955	3885	3853	3834	3946	3720	3738	3980	3939	4042	4038	3925	4192	3933	3803	3756	3730	3879	3836	3983	3972	4082	4080	4143
4233	4115	4198	3973	3828	3954	4024	3842	3665	3787	3839	4111	4041	3987	3937	3957	3916	3839	4024	4364	4446	4080	4119	3868	3952	4070	4024	3965	4069	3867	3929	3845	3750	3940	4088	4009	4022	4172	4099	4133	3861	3876	3780	3771	3925	3934	4009	4022	4216	4081
4072	4210	4054	3996	3892	3841	3971	3826	3814	3786	3971	4206	4127	3924	3911	3778	3723	3560	3822	4037	4246	4251	4185	4161	3978	4112	3972	4095	4091	4056	3891	3943	3807	3889	3974	4228	4141	4160	4033	3991	3969	3820	3898	3937	3879	3947	4048	4063	4179	4181
4163	3988	4069	3924	3968	3849	4038	3942	3928	3727	3776	3924	3816	3778	3651	3454	3279	3266	3697	3954	3954	4132	4103	4073	3943	3814	3963	4052	4181	4021	3892	3853	3876	3937	4044	4032	4104	4133	4242	4041	3931	3951	3911	3939	3912	3932	4071	4268	4121	4228
4071	4019	4115	4024	3862	3987	3804	3936	3827	3835	3704	3810	3761	3490	3212	3162	3011	3109	3541	3866	3933	3938	4074	4167	3828	3781	3874	3861	3936	3856	3962	3898	3939	3826	3979	3916	4177	4304	4182	4033	4050	3926	3912	3993	3904	4020	4087	4284	4198	4387
4240	4098	4120	4232	3987	3757	3912	3764	3906	3903	3686	3684	3534	3227	3068	2963	2928	3110	3498	3756	3609	3811	4023	4211	3734	3822	3899	4060	4036	3988	3880	3951	4022	4022	4044	4068	4125	4266	4227	4037	4052	4072	3859	4072	3936	3947	3973	4202	4392	4255
4043	4122	4153	4152	4004	3774	3919	3990	4007	3788	3772	3760	3422	3183	2842	2979	3028	3219	3470	3411	3611	3996	4150	3877	3698	3650	3884	3775	3905	3804	4006	4027	3963	3973	4056	4042	4081	4259	4297	4141	4144	4078	4010	4005	3917	3997	4135	4126	4248	4312
4066	4123	4089	4084	3949	3858	3859	4011	4042	3938	3830	3536	3328	3205	3003	3192	3204	3294	3382	3617	3776	4064	3974	3887	3757	3736	3890	3848	3862	3824	3988	3925	3854	3933	3907	3877	4085	4021	4058	4013	3994	4081	3948	4110	4064	3958	3983	4072	4176	4032
4056	4091	4122	4094	3966	3660	3899	3946	3920	3992	3882	3653	3257	3464	3474	3592	3452	3345	3677	3963	4102	4043	4098	3780	3687	3699	3683	3796	3744	3967	4109	3903	3855	3907	3993	4057	3901	4148	4018	4102	3968	4132	4106	4045	3897	3940	4017	4153	4087	4104
4094	3925	4115	3988	3853	3752	3845	3899	4103	3989	4059	3698	3638	3871	4088	3950	3615	3594	3817	4134	4164	3893	3834	3654	3729	3693	3441	3688	3676	3889	3864	3977	3677	3855	3920	4010	3928	3961	4147	4043	4174	4117	4088	4003	3917	3845	3918	4062	4057	4032
4019	3970	4082	3946	3804	3794	3817	3854	3931	4043	4036	3927	3814	3881	3992	3922	3834	3857	3989	4021	3752	3702	3752	3793	3878	3631	3555	3477	3676	3913	3829	3807	3880	3998	3899	3919	3721	3928	3971	3983	4077	4052	3990	3971	3904	3860	3965	3922	4024	4122
4176	3890	3999	3899	3902	3808	3754	3747	3741	3930	4023	4019	3962	3884	3923	3797	3796	3962	3910	3744	3531	3685	3870	4021	3954	3623	3661	3605	3547	3749	3855	3840	3934	3944	3832	3831	3804	3968	4035	3986	3990	3977	3970	4042	3819	3902	3832	3868	3972	3985
4168	3969	3894	3939	3932	3933	3863	3605	3663	3769	3974	4142	3984	3931	3901	3945	3918	3957	3978	3726	3579	3778	3971	4133	3875	3581	3745	3678	3881	3831	3863	4042	3865	4009	3928	3869	3936	3909	4100	3923	3913	4109	3948	3911	3800	3723	3816	3817	3911	4092
4084	3984	4055	3905	3895	3980	3745	3661	3586	3780	3868	3951	3847	3812	3820	3886	4034	3940	3869	3603	3658	3796	4080	4059	3921	3678	3827	3727	3749	3764	3971	3994	4105	3974	3923	3981	3874	3838	3909	3993	3995	4070	4138	3889	3895	3885	3843	3837	3787	3824
4019	4010	3938	4003	3904	3813	3663	3695	3693	3813	3874	3745	3886	3738	3753	3894	3775	3878	3646	3641	3650	3846	3899	3948	3961	3956	3860	3763	3634	3782	3891	3961	4038	3973	3989	3822	3727	3782	3799	4001	3981	4186	4237	4001	3990	3942	3915	3822	3731	3769
4044	3959	3929	3924	3910	3689	3726	3768	3785	3800	3876	3728	3613	3780	3685	3803	3712	3743	3634	3771	3858	3741	3863	3962	4039	3970	3864	3736	3842	3619	3945	3899	3936	4002	3838	3920	3679	3778	3700	3885	4052	4040	4088	4104	4055	3922	4002	3720	3881	3837
4231	4061	3758	3857	3933	3817	3761	3785	3687	3820	3807	3805	3695	3653	3675	3826	3793	3815	3754	3777	3703	3678	3719	3924	4023	4024	3890	3869	3663	3680	3992	3869	4121	4039	4096	4042	3725	3801	3909	3827	3879	4057	4115	4114	4083	4084	3914	3993	3918	3846
4130	4011	3719	3628	3909	3909	3881	3710	3694	3629	3809	3747	3800	3840	3679	3678	3851	3906	3750	3759	3727	3713	3852	3857	4088	3992	3954	3814	3706	3888	3891	3990	3896	4061	4148	4011	3890	3785	3931	3919	3984	3869	4117	4001	4035	3972	3905	4100	4125	4035
4176	3878	3759	3660	3814	3990	3983	3717	3703	3680	3781	3883	3991	3783	3772	3533	3656	3874	3784	3800	3715	3625	3654	3745	3836	3867	3793	3809	3756	3855	3848	3998	4022	4090	3990	4002	3956	3918	3863	3930	3918	3976	4007	4036	4047	3973	4030	4059	4089	4126
3980	3906	3734	3636	3622	3867	3823	3988	3713	3785	3652	3779	3937	3889	3709	3555	3481	3665	3737	3790	3788	3598	3537	3650	3767	3750	3869	3865	3766	3854	3694	3888	3840	3995	4016	3863	3841	3708	3817	3796	3702	3818	3856	3971	4057	4004	3983	4213	4126	4109
3783	3868	3879	3739	3760	3641	3879	3872	3891	3812	3754	3863	3957	3822	3618	3585	3592	3674	3591	3813	3802	3723	3658	3615	3752	3806	3796	3932	3800	3748	3778	3711	3926	3926	4096	3963	3967	3875	3916	3887	3793	3815	3938	3918	3903	4114	4034	4054	4298	4148
3998	3910	3910	3811	3748	3816	3709	3716	3951	3838	3763	3896	3797	3712	3658	3672	3622	3642	3551	3850	3835	3852	3696	3699	3730	3882	3845	4098	3765	3745	3719	3732	3811	3949	3946	4132	4190	4242	4057	3955	3760	3754	3685	3755	3841	4017	4172	4243	4216	4118
3855	3858	3836	3759	3697	3757	3861	3899	3907	3870	3831	3730	3803	3794	3792	3669	3716	3591	3532	3726	3751	3796	3814	3672	3651	3820	3860	3773	3770	3785	3914	3978	3900	3923	4066	4378	4328	4358	4242	4182	3999	3991	3770	3735	3787	3806	3936	4257	4159	4193
3785	3848	3853	3741	3670	3789	3711	3623	3829	3767	3786	3708	3861	3693	3817	3765	3676	3697	3514	3601	3799	3746	3653	3768	3719	3810	3641	3766	3660	3992	4054	3947	3752	3838	3902	4082	4259	4335	4271	4398	4113	4210	3966	3860	3706	3839	3946	4043	4254	4255
3753	3732	3627	3663	3725	3641	3734	3732	3773	3880	3739	3732	3666	3704	3854	3703	3652	3743	3550	3555	3631	3650	3754	3812	3860	3628	3478	3603	3786	4070	4093	4052	3837	3723	3736	3654	3771	3781	4152	4086	4203	4161	4143	4021	3996	3724	3769	3754	4108	4126
3660	3638	3745	3752	3752	3779	3710	3699	3880	3782	3748	3655	3689	3630	3817	3857	3626	3675	3573	3760	3692	3885	3826	3948	3701	3573	3629	3721	4030	4271	4178	3904	3647	3622	3343	3270	3270	3391	3607	3791	3838	3970	4094	4226	4070	3906	3750	3765	3932	3972
3675	3666	3575	3850	3809	3820	3644	3708	3651	3727	3780	3653	3694	3706	3726	3657	3697	3531	3453	3608	3683	3730	3769	3810	3658	3525	3635	3830	4083	4037	3992	3695	3513	3469	3267	2969	2900	3042	3272	3458	3472	3721	4032	4112	4152	4149	3807	3767	3841	3978
3674	3733	3682	3882	3944	3750	3671	3563	3753	3908	3845	3686	3467	3586	3559	3762	3552	3548	3630	3515	3660	3735	3823	3790	3743	3735	3781	3953	3939	3882	3846	3715	3469	3157	3049	3081	3014	3100	3166	3165	3350	3498	3753	4041	4273	4290	4188	4065	3799	3811
3782	3571	3588	3619	3683	3684	3637	3657	3709	3863	3876	3915	3596	3515	3459	3518	3567	3600	3627	3785	3661	3675	3803	3698	3857	4019	4066	4022	3871	3668	3566	3632	3469	3318	3342	3284	3292	3260	3107	3109	3226	3251	3556	3853	4096	4251	4382	3997	4021	3964
3870	3738	3565	3393	3521	3662	3627	3645	3539	3627	3869	3744	3804	3567	3550	3442	3485	3703	3775	3640	3520	3519	3566	3807	3869	4344	4103	4103	3729	3474	3389	3572	3585	3516	3450	3776	3907	3645	3347	3112	3170	3236	3337	3572	3741	4100	4343	4278	4219	4058
3863	3762	3484	3407	3431	3529	3759	3677	3554	3598	3751	3809	3971	3764	3519	3351	3544	3740	3797	3698	3455	3520	3561	3842	4100	3981	4103	3704	3382	3285	3157	3279	3366	3567	3822	4088	4123	4196	3717	3458	3186	3153	3473	3529	3507	3878	4180	4266	4395	4296
3772	3557	3447	3343	3278	3456	3651	3550	3522	3518	3563	3556	3751	3708	3553	3439	3486	3578	3641	3564	3522	3661	3803	3969	4036	4033	3744	3465	3312	3226	3020	3122	3313	3773	4009	4338	4372	4443	4106	3764	3561	3256	3192	3353	3439	3468	3908	4248	4312	4397
3700	3607	3642	3486	3465	3507	3414	3553	3561	3518	3606	3445	3549	3551	3642	3594	3472	3454	3494	3596	3820	4056	4068	4113	3933	3637	3516	3274	3356	3144	3242	3290	3446	3808	4133	4365	4214	4326	4165	3994	3840	3531	3354	3219	3320	3523	3593	4036	4229	4421
3622	3634	3581	3570	3489	3380	3454	3471	3500	3557	3505	3350	3426	3606	3580	3626	3563	3329	3363	3623	3960	4159	3972	3880	3825	3534	3504	3451	3347	3403	3457	3551	3629	3749	3999	4105	4095	4086	3984	4174	4063	3892	3593	3363	3349	3301	3509	3547	3922	4114
3615	3587	3542	3531	3402	3418	3447	3450	3555	3430	3363	3302	3495	3478	3592	3645	3547	3473	3469	3684	4009	4170	4131	4020	3700	3395	3500	3526	3502	3515	3772	3858	4023	3861	3737	3641	3790	3957	3969	4061	4234	4062	4001	3551	3270	3250	3378	3352	3598	3829
3600	3580	3472	3463	3530	3451	3357	3383	3384	3407	3450	3420	3545	3427	3456	3303	3413	3477	3889	3965	4063	4124	4022	4103	3616	3603	3415	3465	3702	3830	4003	4277	4292	3900	3666	3601	3454	3684	3981	4249	4192	4293	4165	3903	3517	3321	3273	3286	3501	3423
3650	3549	3595	3511	3559	3731	3471	3397	3397	3363	3455	3637	3432	3350	3186	3278	3570	3667	3996	4093	4052	3958	3888	3877	3511	3464	3180	3373	3794	3964	4199	4564	4441	3986	3793	3442	3467	3704	3797	3995	4078	4166	4187	4213	3967	3522	3399	3217	3099	3401
3637	3450	3555	3541	3670	3568	3439	3255	3378	3300	3471	3482	3364	3256	3296	3402	3528	3949	4143	4103	3852	3551	3401	3366	3318	3287	3133	3307	3628	3822	4125	4248	4454	4146	3792	3549	3709	3671	3627	3673	3923	4002	4289	4235	4291	3987	3744	3495	3304	3197
3597	3555	3558	3629	3480	3548	3547	3290	3457	3408	3384	3386	3446	3190	3355	3631	3805	4051	3991	3776	3416	3145	3034	2918	2875	3107	3154	3345	3462	3447	3731	3926	4002	3915	4003	3722	3735	3591	3471	3636	3790	3865	4107	4112	4238	4185	4095	3847	3482	3256
3571	3572	3479	3496	3492	3324	3533	3607	3603	3417	3326	3330	3343	3449	3589	3815	3741	3665	3486	3319	3121	3063	3062	2750	2816	3223	3270	3407	3363	3334	3305	3345	3741	3993	4070	3976	3690	3696	3513	3537	3726	3808	3926	3875	4001	4375	4418	4119	3645	3526
3561	3433	3538	3526	3441	3362	3658	3539	3414	3468	3322	3307	3588	3621	3703	3719	3500	3197	3019	3070	3313	3356	3181	2793	2988	3343	3549	3264	3213	3200	3114	2985	3360	3841	4029	3924	3923	3810	3641	3778	3607	3602	3528	3655	4002	4320	4280	4013	3774	3553
3550	3453	3420	3409	3342	3551	3656	3568	3474	3304	3259	3294	3489	3651	3669	3459	3178	2825	2948	3288	3390	3394	3149	2956	3461	3658	3602	3451	3395	3203	3212	2967	3160	3433	3903	3798	3943	4157	4025	3754	3605	3408	3257	3737	4080	4305	4191	4050	3688	3562
3604	3546	3483	3498	3418	3501	3408	3366	3245	3381	3382	3422	3373	3660	3569	3281	2995	2816	2932	3287	3483	3243	3136	3274	3593	3845	3814	3493	3427	3189	3156	3190	2949	3196	3441	3774	3882	4081	3904	3907	3579	3502	3452	3667	3898	4225	4073	3786	3528	3452
3537	3519	3448	3600	3541	3509	3469	3364	3333	3382	3350	3448	3437	3472	3299	3135	2887	2843	3030	3259	3177	3147	3186	3809	4072	4144	4178	4002	3658	3457	3407	3253	3030	2986	3129	3587	3891	4225	3981	3925	3721	3667	3651	3603	3925	3887	3888	3551	3348	3356
3728	3458	3661	3683	3587	3425	3377	3290	3392	3526	3441	3531	3408	3110	2998	2798	2698	2916	3054	3109	3019	3249	3649	3959	4066	4107	4194	4207	3814	3519	3336	3466	3297	3115	3108	3123	3618	3848	4087	3942	3759	3851	3775	3720	3742	3721	3409	3288	3258	3040
3509	3742	3613	3652	3706	3614	3351	3518	3480	3659	3599	3424	3263	2912	2441	2437	2655	2777	3035	2978	3116	3393	3767	4054	3882	3836	3930	3904	3894	3691	3434	3455	3506	3390	3231	3261	3298	3552	3931	4137	4053	3985	4033	3768	3634	3481	3330	3272	3142	3041
3747	3698	3629	3740	3586	3640	3662	3619	3699	3496	3422	3423	2856	2472	2282	2286	2408	2547	2988	3231	3386	3574	3738	3721	3594	3376	3470	3748	3882	4007	3778	3762	3379	3467	3383	3209	3178	3382	3577	3950	3849	3821	3871	3836	3659	3397	3293	3419	3202	3073
3643	3756	3713	3698	3725	3587	3739	3739	3693	3591	3338	3017	2519	2302	2131	2138	2286	2509	2996	3322	3504	3653	3493	3308	3142	3320	3317	3536	3833	3981	3898	3765	3558	3430	3409	3470	3303	3289	3310	3427	3701	3859	3993	3786	3584	3230	3323	3502	3434	3209
3677	3605	3726	3712	3738	3704	3774	3750	3593	3439	3078	2752	2387	2223	2192	2245	2378	2630	3072	3422	3508	3439	3344	3151	3253	3343	3401	3364	3566	3792	3974	3905	3798	3532	3281	3396	3259	3373	3205	3213	3400	3705	3944	3934	3477	3357	3349	3487	3562	3501
3731	3695	3758	3750	3676	3699	3791	3789	3601	3446	2957	2594	2246	2169	2241	2465	2649	2943	3253	3569	3475	3179	3111	3113	3272	3555	3523	3250	3291	3599	3818	3926	3938	3878	3538	3318	3243	3341	3230	3316	3162	3560	3671	3942	3726	3535	3418	3497	3676	3564
3791	3758	3740	3628	3697	3547	3663	3690	3579	3223	2814	2500	2317	2208	2403	3012	3179	3206	3526	3386	3257	3200	3419	3328	3367	3356	3303	3198	3265	3335	3659	3756	3770	3914	3811	3421	3245	3255	3272	3238	3133	3317	3577	3847	4052	3837	3633	3691	3732	3638
3730	3675	3725	3837	3633	3626	3634	3701	3439	3082	2666	2623	2362	2392	2818	3363	3635	3631	3524	3343	3109	3372	3500	3528	3295	3165	3370	3305	3438	3611	3494	3447	3593	3983	4043	3804	3358	3118	3169	3092	3100	3339	3554	3919	4033	3822	3450	3673	3614	3518
3860	3781	3859	3743	3766	3631	3656	3615	3422	3003	2662	2459	2563	2473	2867	3636	3819	3735	3579	3317	3174	3322	3552	3561	3190	3270	3292	3448	3564	3574	3310	3154	3506	3901	4131	3910	3589	3178	3017	3213	3109	3207	3557	3880	3793	3722	3655	3590	3582	3521
3953	3845	3799	3704	3602	3529	3600	3581	3319	2878	2546	2635	2747	2688	3123	3382	3663	3572	3623	3375	3403	3426	3371	3321	3347	3311	3623	3463	3379	3381	3212	3250	3350	3704	3982	3913	3605	3143	3086	3088	3020	3332	3857	3928	3782	3567	3595	3596	3615	3624
3735	3854	3688	3671	3564	3386	3649	3601	3409	3135	2797	2744	2829	2739	2800	3297	3444	3521	3595	3516	3519	3478	3389	3407	3365	3585	3705	3510	3272	3321	3358	3320	3530	3628	3778	3660	3512	3310	3132	2928	2979	3379	3808	3939	3786	3582	3775	3494	3776	3587
3803	3733	3665	3619	3476	3485	3479	3521	3458	3261	2977	2867	2822	2732	2851	3022	3108	3282	3693	3707	3598	3414	3372	3525	3391	3547	3547	3298	3299	3347	3477	3551	3641	3545	3629	3381	3206	3179	3193	3085	3186	3421	3650	3928	3886	3651	3531	3509	3684	3688
3653	3656	3816	3799	3554	3412	3513	3567	3461	3362	3326	3045	2796	2757	2755	2844	2790	3053	3401	3549	3681	3610	3523	3530	3384	3385	3451	3430	3347	3329	3531	3446	3612	3432	3262	3061	2940	2999	3127	3278	3378	3475	3720	3817	3758	3837	3498	3604	3605	3676
3671	3630	3640	3793	3627	3684	3585	3466	3621	3692	3575	3413	3037	2954	2943	2728	2738	2939	3074	3425	3632	3625	3797	3758	3388	3314	3212	3355	3367	3333	3279	3489	3493	3373	2911	2677	2732	2836	3008	3464	3603	3820	3901	3922	3721	3643	3772	3570	3466	3547
3696	3642	3487	3653	3699	3584	3532	3583	3720	3714	3828	3629	3432	3219	2899	2763	2828	2793	3011	3202	3509	3764	3838	3679	3521	3340	3277	3267	3212	3313	3444	3400	3325	2889	2615	2539	2433	2562	3024	3468	3821	3845	3846	3788	3711	3553	3771	3715	3693	3430
3707	3589	3680	3631	3521	3619	3585	3525	3564	3925	3879	3825	3627	3455	3058	2819	2697	2780	2946	3094	3223	3664	3665	3654	3478	3450	3293	3396	3430	3495	3529	3174	2690	2355	2203	2217	2413	2746	3152	3432	3723	3794	3884	3767	3681	3656	3819	3852	3660	3616
3815	3658	3638	3682	3594	3494	3555	3755	3760	3711	3947	3941	3807	3690	3391	3112	2818	2815	2916	2964	3085	3378	3555	3574	3643	3622	3607	3576	3621	3639	3223	2663	2297	2194	2237	2282	2604	2961	3318	3620	3813	3555	3627	3553	3526	3534	3635	3594	3667	3638
3623	3634	3739	3618	3688	3585	3701	3605	3701	3666	3740	3784	3869	3759	3611	3364	3139	2944	2883	2915	2891	3126	3350	3588	3678	3682	3846	3832	3716	3281	2814	2444	2127	2102	2259	2449	2834	3269	3602	3778	3670	3583	3401	3459	3557	3614	3562	3614	3717	3730
3878	3786	3837	3773	3749	3675	3670	3692	3720	3660	3690	3562	3758	3684	3710	3561	3310	3076	2942	2854	2986	2893	3174	3359	3730	3837	3884	3786	3437	2828	2367	2240	2183	2209	2266	2727	3046	3422	3834	3628	3625	3702	3524	3627	3638	3716	3474	3486	3618	3705
3785	3711	3794	3963	3595	3607	3676	3744	3694	3741	3537	3610	3595	3678	3615	3666	3503	3369	3088	2956	2833	2951	2863	2888	3274	3588	3729	3308	2780	2453	2252	2269	2337	2462	2824	3159	3499	3689	3814	3681	3459	3638	3574	3660	3638	3649	3656	3713	3664	3715
4025	3933	3762	3777	3877	3729	3673	3666	3665	3738	3757	3481	3436	3512	3579	3729	3606	3601	3425	3186	2938	2767	2683	2784	2829	3067	2988	2774	2483	2296	2279	2322	2422	2806	3216	3564	3712	3692	3502	3531	3558	3606	3614	3729	3693	3725	3712	3825	3675	3601
3910	3898	3981	3926	3818	3788	3873	3668	3727	3718	3709	3622	3602	3466	3319	3652	3797	3838	3573	3330	3005	2785	2708	2625	2701	2675	2690	2593	2393	2407	2345	2490	2810	3289	3695	3888	3803	3610	3669	3540	3614	3717	3746	3548	3562	3599	3610	3766	3659	3750
3945	3782	3843	3988	3962	3980	3711	3766	3741	3598	3596	3666	3646	3505	3398	3503	3722	3773	3740	3459	3153	2964	2805	2836	2566	2596	2512	2603	2553	2600	2639	3013	3250	3753	3623	3658	3644	3588	3412	3567	3517	3583	3490	3562	3516	3501	3582	3529	3584	3619
3980	3948	3847	3898	3947	3728	3802	3652	3767	3639	3531	3601	3726	3538	3428	3474	3530	3728	3725	3670	3425	3206	3072	3014	2827	2641	2619	2683	2780	2904	3111	3442	3750	3809	3551	3515	3390	3401	3407	3448	3463	3418	3389	3689	3695	3509	3585	3358	3474	3626
3810	3763	3863	3983	3830	3992	3769	3710	3727	3647	3559	3605	3581	3553	3514	3546	3660	3551	3630	3661	3549	3408	3374	3145	3041	2913	3045	3080	3148	3399	3526	3822	4005	3862	3661	3643	3423	3377	3493	3514	3398	3316	3460	3588	3762	3656	3435	3408	3463	3414
3987	3928	3868	4007	4064	3717	3851	3648	3711	3709	3654	3663	3577	3639	3698	3526	3595	3533	3674	3703	3660	3668	3411	3520	3466	3451	3531	3602	3661	3671	3823	3913	3873	3595	3558	3478	3488	3536	3424	3463	3513	3444	3541	3641	3566	3589	3560	3565	3637	3599
3787	3921	3951	3945	3883	3773	3812	3538	3586	3689	3691	3591	3641	3559	3524	3574	3461	3585	3500	3627	3602	3672	3766	3546	3649	3659	3765	3752	3631	3746	3869	3752	3727	3668	3577	3628	3509	3505	3500	3551	3536	3464	3502	3460	3551	3510	3649	3599	3565	3425
3707	3877	3925	3969	3807	3843	3867	3623	3626	3667	3644	3636	3596	3648	3600	3635	3536	3560	3512	3545	3551	3564	3633	3712	3732	3630	3733	3839	3731	3826	3832	3779	3527	3573	3524	3673	3610	3582	3597	3686	3608	3563	3327	3545	3391	3483	3541	3527	3382	3490
3803	3752	3822	3819	3831	3934	3720	3804	3694	3530	3644	3742	3649	3568	3738	3617	3530	3549	3509	3568	3535	3609	3523	3669	3594	3576	3701	3694	3571	3690	3630	3571	3638	3659	3729	3651	3555	3576	3754	3759	3606	3652	3685	3673	3429	3482	3598	3424	3373	3466
3850	3842	3794	3773	3801	3759	3830	3838	3679	3761	3687	3694	3636	3767	3685	3682	3412	3651	3499	3620	3604	3573	3559	3495	3558	3665	3500	3504	3489	3491	3594	3670	3705	3813	3662	3545	3575	3639	3688	3713	3736	3646	3571	3477	3527	3418	3491	3551	3409	3370
3657	3882	3824	3867	3631	3761	3803	3709	3642	3740	3821	3850	3727	3655	3720	3669	3744	3605	3673	3546	3620	3628	3723	3686	3818	3547	3626	3727	3540	3651	3610	3645	3760	3741	3716	3763	3654	3690	3712	3584	3606	3625	3587	3550	3361	3422	3445	3532	3494	3505
3753	3693	3761	3936	3725	3668	3765	3771	3682	3718	3843	3854	3684	3750	3640	3648	3819	3603	3676	3720	3643	3613	3867	3712	3750	3721	3690	3632	3636	3772	3693	3663	3705	3648	3676	3597	3839	3734	3711	3562	3627	3670	3563	3518	3432	3382	3412	3445	3407	3541
3830	3637	3716	3807	3718	3751	3561	3880	3629	3827	3805	3859	3675	3709	3784	3657	3623	3743	3629	3667	3676	3698	3585	3865	3634	3730	3580	3550	3538	3544	3676	3761	3694	3712	3686	3788	3675	3697	3719	3742	3690	3620	3579	3610	3509	3485	3510	3645	3508	3428
3939	3861	3734	3782	3804	3735	3590	3605	3651	3804	3834	3847	3906	3893	3706	3699	3701	3644	3627	3811	3700	3736	3724	3755	3701	3629	3578	3518	3540	3514	3624	3700	3793	3724	3775	3656	3691	3602	3606	3730	3771	3661	3530	3508	3538	3568	3523	3386	3596	3505
3932	3914	3948	3734	3839	3737	3822	3735	3658	3846	3836	3772	3716	3744	3886	3733	3643	3740	3731	3799	3935	3637	3694	3623	3666	3542	3588	3624	3436	3690	3605	3593	3754	3851	3736	3595	3621	3585	3648	3757	3646	3627	3555	3545	3612	3598	3618	3628	3625	3611
3526	3714	4039	3901	3788	3852	3769	3654	3658	3711	3797	3753	3729	3762	3707	3758	3733	3647	3621	3692	3720	3704	3680	3686	3734	3645	3638	3731	3589	3530	3569	3650	3695	3667	3691	3749	3664	3721	3626	3569	3555	3549	3625	3656	3693	3525	3556	3538	3521	3573
3504	3613	3817	3993	3887	3589	3905	3740	3578	3710	3701	3540	3677	3683	3765	3608	3757	3778	3579	3620	3742	3876	3688	3603	3693	3429	3556	3626	3701	3597	3719	3755	3689	3636	3649	3702	3682	3650	3723	3596	3544	3597	3647	3616	3707	3656	3588	3515	3526	3614
3538	3410	3603	3891	4040	3783	3670	3795	3708	3552	3547	3633	3583	3591	3584	3604	3624	3709	3597	3701	3650	3661	3656	3738	3652	3782	3583	3652	3652	3714	3674	3654	3646	3683	3592	3774	3640	3765	3568	3616	3622	3683	3763	3629	3825	3698	3662	3630	3448	3498
3868	3711	3550	3672	3942	3750	3591	3682	3655	3604	3524	3669	3533	3452	3655	3671	3664	3776	3478	3616	3525	3528	3689	3722	3600	3772	3728	3735	3708	3628	3640	3634	3705	3597	3619	3801	3630	3589	3575	3565	3691	3690	3812	3672	3761	3663	3724	3548	3493	3346
3914	3843	3702	3518	3783	3828	3583	3526	3646	3565	3583	3684	3485	3548	3597	3564	3616	3691	3679	3616	3618	3515	3751	3671	3706	3744	3765	3831	3624	3638	3565	3626	3610	3602	3692	3558	3656	3616	3621	3665	3677	3609	3599	3648	3779	3615	3625	3545	3497	3457
3716	3843	3728	3550	3535	3846	3644	3461	3679	3578	3480	3612	3582	3466	3566	3477	3605	3559	3655	3715	3560	3537	3596	3651	3682	3778	3711	3773	3686	3625	3460	3469	3700	3525	3500	3543	3608	3667	3685	3658	3596	3621	3712	3606	3566	3687	3744	3597	3543	3435
3509	3879	3895	3490	3386	3630	3687	3417	3448	3482	3609	3460	3525	3323	3601	3611	3620	3709	3719	3576	3641	3611	3549	3627	3663	3662	3748	3734	3741	3650	3379	3526	3473	3499	3564	3527	3491	3592	3607	3658	3728	3572	3501	3742	3579	3788	3733	3574	3526	3447
3315	3586	3770	3596	3342	3500	3722	3486	3318	3626	3503	3262	3598	3489	3564	3748	3668	3737	3696	3763	3680	3819	3610	3778	3642	3750	3838	3793	3737	3629	3473	3540	3651	3579	3539	3580	3594	3553	3603	3668	3735	3782	3753	3681	3612	3740	3659	3570	3531	3406
3284	3604	3918	3808	3511	3373	3680	3516	3215	3549	3677	3506	3660	3617	3603	3673	3582	3815	3737	3801	3770	3807	3720	3670	3813	3644	3730	3739	3766	3577	3708	3715	3606	3553	3633	3533	3622	3552	3514	3637	3673	3668	3643	3701	3664	3728	3640	3566	3551	3652
3238	3359	3782	3762	3318	3382	3604	3603	3231	3492	3551	3427	3493	3573	3473	3633	3615	3717	3711	3709	3653	3587	3723	3694	3740	3701	3623	3670	3670	3700	3659	3684	3650	3742	3645	3611	3573	3619	3551	3663	3557	3598	3631	3556	3681	3675	3650	3526	3572	3723
3349	3296	3741	3778	3516	3288	3480	3581	3261	3476	3644	3282	3526	3553	3361	3612	3686	3653	3586	3487	3592	3683	3520	3723	3634	3860	3599	3748	3485	3483	3579	3715	3666	3691	3495	3606	3535	3564	3580	3691	3576	3609	3656	3758	3655	3661	3581	3588	3685	3627
3279	3276	3673	3914	3580	3304	3502	3718	3306	3296	3592	3533	3510	3674	3391	3555	3518	3545	3625	3472	3724	3619	3578	3598	3775	3694	3636	3604	3559	3644	3634	3671	3744	3640	3508	3420	3593	3521	3571	3543	3476	3504	3607	3651	3633	3632	3599	3759	3848	3645
3216	3312	3460	3892	3627	3274	3572	3724	3387	3306	3547	3464	3451	3602	3645	3537	3454	3472	3607	3514	3628	3480	3647	3664	3697	3559	3700	3584	3836	3601	3663	3563	3664	3550	3616	3549	3377	3523	3401	3401	3426	3624	3604	3626	3581	3659	3630	3742	3764	3719
3289	3135	3427	3850	3627	3220	3483	3660	3365	3436	3573	3333	3391	3531	3346	3453	3509	3452	3528	3478	3575	3545	3678	3732	3573	3621	3568	3681	3546	3654	3600	3538	3630	3642	3696	3629	3658	3549	3447	3462	3463	3620	3778	3615	3563	3597	3670	3752	3870	3474
3277	3102	3383	3831	3487	3205	3515	3584	3465	3318	3685	3412	3401	3548	3256	3531	3364	3432	3538	3408	3613	3557	3559	3514	3626	3567	3526	3599	3657	3700	3585	3663	3750	3699	3689	3571	3562	3668	3601	3634	3514	3622	3740	3534	3739	3617	3652	3612	3692	3710
3135	3060	3542	3784	3514	3166	3490	3497	3286	3296	3525	3312	3363	3457	3200	3357	3334	3572	3507	3350	3458	3492	3448	3531	3554	3602	3583	3607	3551	3653	3612	3650	3741	3672	3636	3605	3638	3657	3534	3608	3667	3571	3658	3723	3603	3656	3614	3680	3561	3777
3162	3234	3489	3555	3550	3170	3447	3660	3318	3258	3462	3347	3315	3393	3161	3365	3332	3471	3465	3283	3363	3337	3526	3491	3569	3557	3471	3566	3634	3547	3693	3647	3681	3610	3593	3691	3568	3522	3661	3743	3697	3558	3619	3770	3686	3646	3575	3649	3825	3723
3109	3290	3585	3633	3251	3244	3430	3563	3220	3367	3502	3292	3335	3267	3348	3462	3381	3483	3560	3456	3450	3390	3487	3526	3486	3681	3602	3661	3524	3549	3632	3555	3592	3795	3640	3850	3620	3626	3659	3682	3494	3588	3671	3856	3694	3599	3502	3561	3699	3621
3143	3354	3589	3498	3247	3288	3541	3519	3275	3386	3410	3292	3390	3424	3340	3445	3335	3448	3439	3460	3407	3515	3591	3511	3519	3706	3697	3704	3787	3648	3613	3608	3667	3832	3799	3796	3763	3701	3826	3726	3728	3815	3858	3781	3634	3599	3660	3564	3571	3621
3115	3421	3533	3317	3183	3420	3511	3306	3217	3371	3417	3388	3517	3473	3410	3513	3401	3441	3441	3508	3713	3569	3619	3577	3633	3800	3674	3806	3918	3747	3757	3771	3809	3921	3917	3950	3855	3762	3700	3695	3640	3736	3769	3803	3660	3642	3724	3715	3647	3573
3370	3643	3490	3120	3175	3415	3458	3271	3270	3398	3464	3482	3614	3493	3497	3525	3482	3698	3413	3479	3486	3399	3498	3564	3598	3638	3682	3723	3776	3845	3741	3704	3781	3839	3903	3963	3993	3865	3672	3844	3890	3855	3732	3824	3857	3981	3932	3761	3514	3588
3590	3508	3369	3028	3259	3373	3233	3114	3293	3411	3417	3502	3627	3507	3617	3692	3434	3488	3352	3547	3411	3486	3420	3643	3561	3710	3733	3581	3770	3839	3789	3778	3829	3859	3775	3780	3813	3762	3723	3823	3764	3719	3770	3772	4001	3933	3833	3557	3526	3908
3568	3452	3201	3176	3364	3436	3157	3162	3315	3305	3261	3517	3418	3306	3548	3456	3260	3455	3351	3358	3182	3466	3558	3658	3447	3681	3659	3700	3550	3526	3698	3815	3767	3706	3712	3751	3817	3745	3788	3618	3691	3562	3695	3870	3835	3759	3533	3410	3566	3814
3440	3385	3190	3486	3327	3292	3062	3267	3300	3224	3192	3350	3289	3292	3460	3293	3424	3196	3287	3415	3272	3445	3413	3412	3555	3544	3646	3711	3559	3590	3646	3646	3632	3585	3662	3763	3779	3726	3632	3745	3670	3593	3619	3727	3739	3612	3535	3417	3667	3977
3199	3124	3283	3554	3335	3249	3190	3238	3141	3026	3288	3303	3186	3324	3446	3399	3350	3261	3323	3353	3433	3347	3373	3408	3410	3384	3532	3717	3760	3619	3710	3588	3762	3660	3848	3883	3869	3751	3654	3655	3619	3614	3648	3687	3475	3407	3677	3805	3938	3923
3170	2980	3164	3250	3330	3337	3534	3460	3236	3116	3389	3227	3205	3457	3319	3458	3500	3379	3479	3423	3427	3412	3540	3407	3479	3468	3509	3705	3783	3701	3724	3677	3661	3710	3951	3882	3802	3844	3706	3901	3896	3637	3763	3551	3510	3922	3875	4235	4148	3723
3116	3120	3048	3123	3111	3291	3490	3454	3307	3374	3401	3308	3461	3486	3471	3685	3495	3634	3556	3537	3494	3455	3583	3451	3559	3683	3528	3694	3831	3788	3785	3662	3707	3752	3899	3893	3711	3891	3762	3920	3781	3783	3697	3738	3790	3875	4249	4188	3959	3436
[truncated: 920 more columns]
